# Supplementary material for: Adding the AMBER 14SB Force Field to the Stochastic Titration CpHMD Method
Source: J Chem Theory Comput. 2025 Jun 16;21(13):6292–304. doi: 10.1021/acs.jctc.5c00415 (PMC12818765; doi:10.1021/acs.jctc.5c00415)
Supplement: Supplementary file 1 [file ct5c00415_si_001.zip]

Archive with 233 entries (184 files):
- code_availability/
- code_availability/Amber14SBpH.ff/
- code_availability/Amber14SBpH.ff/residuetypes.dat
- code_availability/Amber14SBpH.ff/tip5p.itp
- code_availability/Amber14SBpH.ff/Makefile.in
- code_availability/Amber14SBpH.ff/tip4p.itp
- code_availability/Amber14SBpH.ff/aminoacids.arn
- code_availability/Amber14SBpH.ff/spc.itp
- code_availability/Amber14SBpH.ff/dna.r2b
- code_availability/Amber14SBpH.ff/aminoacids.c.tdb
- code_availability/Amber14SBpH.ff/aminoacids.n.tdb
- code_availability/Amber14SBpH.ff/rna.arn
- code_availability/Amber14SBpH.ff/Makefile.am
- code_availability/Amber14SBpH.ff/watermodels.dat
- code_availability/Amber14SBpH.ff/rna.hdb
- code_availability/Amber14SBpH.ff/aminoacids.hdb
- code_availability/Amber14SBpH.ff/scripts/
- code_availability/Amber14SBpH.ff/scripts/residuetypes.dat
- code_availability/Amber14SBpH.ff/scripts/pdbswitch
- code_availability/Amber14SBpH.ff/scripts/functions.sh
- code_availability/Amber14SBpH.ff/scripts/moldef.dat
- code_availability/Amber14SBpH.ff/scripts/ct-charges.tmp
- code_availability/Amber14SBpH.ff/scripts/fixgro
- code_availability/Amber14SBpH.ff/scripts/make_ndx
- code_availability/Amber14SBpH.ff/scripts/nt-charges.tmp
- code_availability/Amber14SBpH.ff/scripts/auto-change-top_aminoacids.rtp
- code_availability/Amber14SBpH.ff/scripts/CpHMD.sh
- code_availability/Amber14SBpH.ff/scripts/usertypes.dat
- code_availability/Amber14SBpH.ff/scripts/placebo.rules
- code_availability/Amber14SBpH.ff/scripts/compare-avg-to-aa.sh
- code_availability/Amber14SBpH.ff/scripts/lipids_54A7.rules
- code_availability/Amber14SBpH.ff/scripts/bk_aminoacids.c.tdb
- code_availability/Amber14SBpH.ff/scripts/calc_charges.sh
- code_availability/Amber14SBpH.ff/scripts/groswitch
- code_availability/Amber14SBpH.ff/scripts/alter-aminoacids-rtp.sh
- code_availability/Amber14SBpH.ff/scripts/delta_to_avg.dat
- code_availability/Amber14SBpH.ff/specbond.dat
- code_availability/Amber14SBpH.ff/rna.rtp
- code_availability/Amber14SBpH.ff/forcefield.doc
- code_availability/Amber14SBpH.ff/gbsa.itp
- code_availability/Amber14SBpH.ff/dna.rtp
- code_availability/Amber14SBpH.ff/dna.arn
- code_availability/Amber14SBpH.ff/protstates.dic
- code_availability/Amber14SBpH.ff/dna.hdb
- code_availability/Amber14SBpH.ff/tip3p.itp
- code_availability/Amber14SBpH.ff/ffbonded.itp
- code_availability/Amber14SBpH.ff/spce.itp
- code_availability/Amber14SBpH.ff/ffnonbonded.itp
- code_availability/Amber14SBpH.ff/atomtypes.atp
- code_availability/Amber14SBpH.ff/aminoacids.vsd
- code_availability/Amber14SBpH.ff/tip4pew.itp
- code_availability/Amber14SBpH.ff/ions.itp
- code_availability/Amber14SBpH.ff/aminoacids.rtp
- code_availability/Amber14SBpH.ff/rna.r2b
- code_availability/Amber14SBpH.ff/aminoacids.r2b
- code_availability/Amber14SBpH.ff/urea.itp
- code_availability/Amber14SBpH.ff/forcefield.itp
- code_availability/CpHMD-runs/
- code_availability/CpHMD-runs/SNase/
- code_availability/CpHMD-runs/SNase/pH_9/
- code_availability/CpHMD-runs/SNase/pH_9/snase.top
- code_availability/CpHMD-runs/SNase/pH_9/final-SNase.gro
- code_availability/CpHMD-runs/SNase/pH_9/index.ndx
- code_availability/CpHMD-runs/SNase/pH_9/CpHMD.settings
- code_availability/CpHMD-runs/SNase/pH_4/
- code_availability/CpHMD-runs/SNase/pH_4/snase.top
- code_availability/CpHMD-runs/SNase/pH_4/final-SNase.gro
- code_availability/CpHMD-runs/SNase/pH_4/index.ndx
- code_availability/CpHMD-runs/SNase/pH_4/CpHMD.settings
- code_availability/CpHMD-runs/SNase/pH_6/
- code_availability/CpHMD-runs/SNase/pH_6/snase.top
- code_availability/CpHMD-runs/SNase/pH_6/final-SNase.gro
- code_availability/CpHMD-runs/SNase/pH_6/index.ndx
- code_availability/CpHMD-runs/SNase/pH_6/CpHMD.settings
- code_availability/CpHMD-runs/SNase/pH_5/
- code_availability/CpHMD-runs/SNase/pH_5/snase.top
- code_availability/CpHMD-runs/SNase/pH_5/final-SNase.gro
- code_availability/CpHMD-runs/SNase/pH_5/index.ndx
- code_availability/CpHMD-runs/SNase/pH_5/CpHMD.settings
- code_availability/CpHMD-runs/SNase/pH_2/
- code_availability/CpHMD-runs/SNase/pH_2/snase.top
- code_availability/CpHMD-runs/SNase/pH_2/final-SNase.gro
- code_availability/CpHMD-runs/SNase/pH_2/index.ndx
- code_availability/CpHMD-runs/SNase/pH_2/CpHMD.settings
- code_availability/CpHMD-runs/SNase/pH_7/
- code_availability/CpHMD-runs/SNase/pH_7/snase.top
- code_availability/CpHMD-runs/SNase/pH_7/final-SNase.gro
- code_availability/CpHMD-runs/SNase/pH_7/index.ndx
- code_availability/CpHMD-runs/SNase/pH_7/CpHMD.settings
- code_availability/CpHMD-runs/SNase/pH_8/
- code_availability/CpHMD-runs/SNase/pH_8/snase.top
- code_availability/CpHMD-runs/SNase/pH_8/final-SNase.gro
- code_availability/CpHMD-runs/SNase/pH_8/index.ndx
- code_availability/CpHMD-runs/SNase/pH_8/CpHMD.settings
- code_availability/CpHMD-runs/SNase/pH_10/
- code_availability/CpHMD-runs/SNase/pH_10/snase.top
- code_availability/CpHMD-runs/SNase/pH_10/final-SNase.gro
- code_availability/CpHMD-runs/SNase/pH_10/index.ndx
- code_availability/CpHMD-runs/SNase/pH_10/CpHMD.settings
- code_availability/CpHMD-runs/SNase/pH_11/
- code_availability/CpHMD-runs/SNase/pH_11/snase.top
- code_availability/CpHMD-runs/SNase/pH_11/final-SNase.gro
- code_availability/CpHMD-runs/SNase/pH_11/index.ndx
- code_availability/CpHMD-runs/SNase/pH_11/CpHMD.settings
- code_availability/CpHMD-runs/SNase/pH_1/
- code_availability/CpHMD-runs/SNase/pH_1/snase.top
- code_availability/CpHMD-runs/SNase/pH_1/final-SNase.gro
- code_availability/CpHMD-runs/SNase/pH_1/index.ndx
- code_availability/CpHMD-runs/SNase/pH_1/CpHMD.settings
- code_availability/CpHMD-runs/SNase/pH_12/
- code_availability/CpHMD-runs/SNase/pH_12/snase.top
- code_availability/CpHMD-runs/SNase/pH_12/final-SNase.gro
- code_availability/CpHMD-runs/SNase/pH_12/index.ndx
- code_availability/CpHMD-runs/SNase/pH_12/CpHMD.settings
- code_availability/CpHMD-runs/SNase/pH_3/
- code_availability/CpHMD-runs/SNase/pH_3/snase.top
- code_availability/CpHMD-runs/SNase/pH_3/final-SNase.gro
- code_availability/CpHMD-runs/SNase/pH_3/index.ndx
- code_availability/CpHMD-runs/SNase/pH_3/CpHMD.settings
- code_availability/CpHMD-runs/HEWL/
- code_availability/CpHMD-runs/HEWL/pH_9/
- code_availability/CpHMD-runs/HEWL/pH_9/final-HEWL.gro
- code_availability/CpHMD-runs/HEWL/pH_9/hewl.top
- code_availability/CpHMD-runs/HEWL/pH_9/index.ndx
- code_availability/CpHMD-runs/HEWL/pH_9/CpHMD.settings
- code_availability/CpHMD-runs/HEWL/pH_4/
- code_availability/CpHMD-runs/HEWL/pH_4/final-HEWL.gro
- code_availability/CpHMD-runs/HEWL/pH_4/hewl.top
- code_availability/CpHMD-runs/HEWL/pH_4/index.ndx
- code_availability/CpHMD-runs/HEWL/pH_4/CpHMD.settings
- code_availability/CpHMD-runs/HEWL/pH_6/
- code_availability/CpHMD-runs/HEWL/pH_6/final-HEWL.gro
- code_availability/CpHMD-runs/HEWL/pH_6/hewl.top
- code_availability/CpHMD-runs/HEWL/pH_6/index.ndx
- code_availability/CpHMD-runs/HEWL/pH_6/CpHMD.settings
- code_availability/CpHMD-runs/HEWL/pH_5/
- code_availability/CpHMD-runs/HEWL/pH_5/final-HEWL.gro
- code_availability/CpHMD-runs/HEWL/pH_5/hewl.top
- code_availability/CpHMD-runs/HEWL/pH_5/index.ndx
- code_availability/CpHMD-runs/HEWL/pH_5/CpHMD.settings
- code_availability/CpHMD-runs/HEWL/pH_2/
- code_availability/CpHMD-runs/HEWL/pH_2/final-HEWL.gro
- code_availability/CpHMD-runs/HEWL/pH_2/hewl.top
- code_availability/CpHMD-runs/HEWL/pH_2/index.ndx
- code_availability/CpHMD-runs/HEWL/pH_2/CpHMD.settings
- code_availability/CpHMD-runs/HEWL/pH_7/
- code_availability/CpHMD-runs/HEWL/pH_7/final-HEWL.gro
- code_availability/CpHMD-runs/HEWL/pH_7/hewl.top
- code_availability/CpHMD-runs/HEWL/pH_7/index.ndx
- code_availability/CpHMD-runs/HEWL/pH_7/CpHMD.settings
- code_availability/CpHMD-runs/HEWL/pH_8/
- code_availability/CpHMD-runs/HEWL/pH_8/final-HEWL.gro
- code_availability/CpHMD-runs/HEWL/pH_8/hewl.top
- code_availability/CpHMD-runs/HEWL/pH_8/index.ndx
- code_availability/CpHMD-runs/HEWL/pH_8/CpHMD.settings
- code_availability/CpHMD-runs/HEWL/pH_10/
- code_availability/CpHMD-runs/HEWL/pH_10/final-HEWL.gro
- code_availability/CpHMD-runs/HEWL/pH_10/hewl.top
- code_availability/CpHMD-runs/HEWL/pH_10/index.ndx
- code_availability/CpHMD-runs/HEWL/pH_10/CpHMD.settings
- code_availability/CpHMD-runs/HEWL/pH_11/
- code_availability/CpHMD-runs/HEWL/pH_11/final-HEWL.gro
- code_availability/CpHMD-runs/HEWL/pH_11/hewl.top
- code_availability/CpHMD-runs/HEWL/pH_11/index.ndx
- code_availability/CpHMD-runs/HEWL/pH_11/CpHMD.settings
- code_availability/CpHMD-runs/HEWL/pH_1/
- code_availability/CpHMD-runs/HEWL/pH_1/final-HEWL.gro
- code_availability/CpHMD-runs/HEWL/pH_1/hewl.top
- code_availability/CpHMD-runs/HEWL/pH_1/index.ndx
- code_availability/CpHMD-runs/HEWL/pH_1/CpHMD.settings
- code_availability/CpHMD-runs/HEWL/pH_12/
- code_availability/CpHMD-runs/HEWL/pH_12/final-HEWL.gro
- code_availability/CpHMD-runs/HEWL/pH_12/hewl.top
- code_availability/CpHMD-runs/HEWL/pH_12/index.ndx
- code_availability/CpHMD-runs/HEWL/pH_12/CpHMD.settings
- code_availability/CpHMD-runs/HEWL/pH_3/
- code_availability/CpHMD-runs/HEWL/pH_3/final-HEWL.gro
- code_availability/CpHMD-runs/HEWL/pH_3/hewl.top
- code_availability/CpHMD-runs/HEWL/pH_3/index.ndx
- code_availability/CpHMD-runs/HEWL/pH_3/CpHMD.settings
- code_availability/MD-runs/
- code_availability/MD-runs/HEWL/
- code_availability/MD-runs/HEWL/default-amber/
- code_availability/MD-runs/HEWL/default-amber/final-HEWL.gro
- code_availability/MD-runs/HEWL/default-amber/hewl.top
- code_availability/MD-runs/HEWL/default-amber/production.mdp
- code_availability/MD-runs/HEWL/CpH-amber/
- code_availability/MD-runs/HEWL/CpH-amber/final-HEWL.gro
- code_availability/MD-runs/HEWL/CpH-amber/hewl.top
- code_availability/MD-runs/HEWL/CpH-amber/production.mdp
- code_availability/MD-runs/dipeptides/
- code_availability/MD-runs/dipeptides/NTYR-CCYS/
- code_availability/MD-runs/dipeptides/NTYR-CCYS/final-NTYR-CCYS.gro
- code_availability/MD-runs/dipeptides/NTYR-CCYS/production.mdp
- code_availability/MD-runs/dipeptides/NGLU-CHID/
- code_availability/MD-runs/dipeptides/NGLU-CHID/final-NGLU-CHID.gro
- code_availability/MD-runs/dipeptides/NGLU-CHID/production.mdp
- code_availability/MD-runs/dipeptides/CAP-HID-GLU-CAP/
- code_availability/MD-runs/dipeptides/CAP-HID-GLU-CAP/final-CAP-HID-GLU-CAP.gro
- code_availability/MD-runs/dipeptides/CAP-HID-GLU-CAP/production.mdp
- code_availability/MD-runs/dipeptides/CAP-HIE-GLU-CAP/
- code_availability/MD-runs/dipeptides/CAP-HIE-GLU-CAP/production.mdp
- code_availability/MD-runs/dipeptides/CAP-HIE-GLU-CAP/final-CAP-HIE-GLU-CAP.gro
- code_availability/MD-runs/dipeptides/CAP-LYS-ASP-CAP/
- code_availability/MD-runs/dipeptides/CAP-LYS-ASP-CAP/final-CAP-LYS-ASP-CAP.gro
- code_availability/MD-runs/dipeptides/CAP-LYS-ASP-CAP/production.mdp
- code_availability/MD-runs/dipeptides/CAP-ALA-CALA/
- code_availability/MD-runs/dipeptides/CAP-ALA-CALA/final-CAP-ALA-CALA.gro
- code_availability/MD-runs/dipeptides/CAP-ALA-CALA/production.mdp
- code_availability/MD-runs/dipeptides/NCYS-CTYR/
- code_availability/MD-runs/dipeptides/NCYS-CTYR/production.mdp
- code_availability/MD-runs/dipeptides/NCYS-CTYR/final-NCYS-CTYR.gro
- code_availability/MD-runs/dipeptides/NASP-CLYS/
- code_availability/MD-runs/dipeptides/NASP-CLYS/production.mdp
- code_availability/MD-runs/dipeptides/NASP-CLYS/final-NASP-CLYS.gro
- code_availability/MD-runs/dipeptides/NALA-ALA-CAP/
- code_availability/MD-runs/dipeptides/NALA-ALA-CAP/final-NALA-ALA-CAP.gro
- code_availability/MD-runs/dipeptides/NALA-ALA-CAP/production.mdp
- code_availability/MD-runs/dipeptides/NGLU-CHIE/
- code_availability/MD-runs/dipeptides/NGLU-CHIE/final-NGLU-CHIE.gro
- code_availability/MD-runs/dipeptides/NGLU-CHIE/production.mdp
- code_availability/MD-runs/dipeptides/NHID-CGLU/
- code_availability/MD-runs/dipeptides/NHID-CGLU/final-NHID-CGLU.gro
- code_availability/MD-runs/dipeptides/NHID-CGLU/production.mdp
- code_availability/MD-runs/dipeptides/NHIE-CGLU/
- code_availability/MD-runs/dipeptides/NHIE-CGLU/production.mdp
- code_availability/MD-runs/dipeptides/NHIE-CGLU/final-NHIE-CGLU.gro
- code_availability/MD-runs/dipeptides/NLYS-CASP/
- code_availability/MD-runs/dipeptides/NLYS-CASP/production.mdp
- code_availability/MD-runs/dipeptides/NLYS-CASP/final-NLYS-CASP.gro
- code_availability/MD-runs/dipeptides/CAP-CYS-TYR-CAP/
- code_availability/MD-runs/dipeptides/CAP-CYS-TYR-CAP/production.mdp
- code_availability/MD-runs/dipeptides/CAP-CYS-TYR-CAP/final-CAP-CYS-TYR-CAP.gro
