# Supplementary material for: Adding the AMBER 14SB Force Field to the Stochastic Titration CpHMD Method
Source: J Chem Theory Comput. 2025 Jun 16;21(13):6292–304. doi: 10.1021/acs.jctc.5c00415 (PMC12818765; doi:10.1021/acs.jctc.5c00415)
Supplement: Supplementary file 1 [file ct5c00415_si_001.zip › code_availability/Amber14SBpH.ff/aminoacids.c.tdb]

[ None ]

[ CpH0tau1 ]
[ replace ]
N      N       N        14.011  -0.387
H      H       H         1.008   0.273
CA     CA      CX       12.011  -0.088
HA     HA      H1        1.008   0.274
C      C       C        12.011   0.646
O      OC1     OH           16  -0.638
[ add ]
 1      2       OC1     C       CA     N
        OH      16     -0.638    -1
 1      2       OC2     C       CA      OC1
        O       16     -0.555    -1
 1      2       HC11    OC1     C        CA
        HO      1.008   0.475
 1      3       HC12    OC1     C        CA
        HOB     1.008   0.000
 1      2       HC21    OC2     C       OC1
        HO      1.008   0.000
 1      3       HC22    OC2     C       OC1
        HOB     1.008   0.000
[ bonds ]
 C      OC2
 OC1    HC11
 OC1    HC12
 OC2    HC21
 OC2    HC22
[ impropers ]
 C      CA      OC2     OC1

[ CpH0tau2 ]
[ replace ]
N      N       N       14.011  -0.387
H      H       H        1.008   0.273
CA     CA      CX      12.011  -0.088
HA     HA      H1       1.008   0.274
C      C       C       12.011   0.646
O      OC1     OH          16  -0.555
[ add ]
 1      2       OC1     C       CA     N
        O       16     -0.555    -1
 1      2       OC2     C       CA      OC1
        OH      16     -0.638    -1
 1      2       HC11    OC1     C        CA
        HO      1.008   0.000
 1      3       HC12    OC1     C        CA
        HOB     1.008   0.000
 1      2       HC21    OC2     C       OC1
        HO      1.008   0.475
 1      3       HC22    OC2     C       OC1
        HOB     1.008   0.000
[ bonds ]
 C      OC2
 OC1    HC11
 OC1    HC12
 OC2    HC21
 OC2    HC22
[ impropers ]
 C      CA      OC2     OC1

[ CpH0tau3 ]
[ replace ]
N      N       N       14.011  -0.387
H      H       H        1.008   0.273
CA     CA      CX      12.011  -0.088
HA     HA      H1       1.008   0.274
C      C       C       12.011   0.646
O      OC1     OH          16  -0.638
[ add ]
 1      2       OC1     C       CA     N
        OH      16     -0.638    -1
 1      2       OC2     C       CA      OC1
        O       16     -0.555    -1
 1      2       HC11    OC1     C        CA
        HO      1.008   0.000
 1      3       HC12    OC1     C        CA
        HOB     1.008   0.475
 1      2       HC21    OC2     C       OC1
        HO      1.008   0.000
 1      3       HC22    OC2     C       OC1
        HOB     1.008   0.000
[ bonds ]
 C      OC2
 OC1    HC11
 OC1    HC12
 OC2    HC21
 OC2    HC22
[ impropers ]
 C      CA      OC2     OC1

[ CpH0tau4 ]
[ replace ]
N      N       N       14.011  -0.387
H      H       H        1.008   0.273
CA     CA      CX      12.011  -0.088
HA     HA      H1       1.008   0.274
C      C       C       12.011   0.646
O      OC1     OH          16  -0.555
[ add ]
 1      2       OC1     C       CA     N
        O       16     -0.555    -1
 1      2       OC2     C       CA      OC1
        OH      16     -0.638    -1
 1      2       HC11    OC1     C        CA
        HO      1.008   0.000
 1      3       HC12    OC1     C        CA
        HOB     1.008   0.000
 1      2       HC21    OC2     C       OC1
        HO      1.008   0.000
 1      3       HC22    OC2     C       OC1
        HOB     1.008   0.475
[ bonds ]
 C      OC2
 OC1    HC11
 OC1    HC12
 OC2    HC21
 OC2    HC22
[ impropers ]
 C      CA      OC2     OC1

[ CpH0- ]
[ replace ]
N      N       N       14.011  -0.387
H      H       H        1.008   0.273
CA     CA      CX      12.011  -0.209
HA     HA      H1       1.008   0.152
C      C       CO      12.011   0.783
O      OC1     O2          16  -0.806
[ add ]
 1      2       OC1     C       CA     N
        O2      16     -0.806    -1
 1      2       OC2     C       CA      OC1
        O2      16     -0.806    -1
 1      2       HC11    OC1     C        CA
        HO      1.008   0.000
 1      3       HC12    OC1     C        CA
        HOB     1.008   0.000
 1      2       HC21    OC2     C       OC1
        HO      1.008   0.000
 1      3       HC22    OC2     C       OC1
        HOB     1.008   0.000
[ bonds ]
 C      OC2
 OC1    HC11
 OC1    HC12
 OC2    HC21
 OC2    HC22
[ impropers ]
 C      CA      OC2     OC1
 
[ GLY-COOH0 ]
[ replace ]
N       N       14.011  -0.382
H       H        1.008   0.268
CA      CX      12.011  -0.174
HA1     H1       1.008   0.180
HA2     H1       1.008   0.180
C       CO      12.011   0.646
OC1     O2          16  -0.638
HC11    HO       1.008   0.475
OC2     O2          16  -0.555

[ GLY-COOH1 ]
[ replace ]
N       N       14.011  -0.382
H       H        1.008   0.268
CA      CX      12.011  -0.174
HA1     H1       1.008   0.180
HA2     H1       1.008   0.180
C       CO      12.011   0.646
OC2     O2          16  -0.638
HC21    HO       1.008   0.475
OC1     O2          16  -0.555

[ GLY-COOH2 ]
[ replace ]
N       N       14.011  -0.382
H       H        1.008   0.268
CA      CX      12.011  -0.174
HA1     H1       1.008   0.180
HA2     H1       1.008   0.180
C       CO      12.011   0.646
OC1     O2          16  -0.638
HC12    HOB      1.008   0.475
OC2     O2          16  -0.555

[ GLY-COOH3 ]
[ replace ]
N       N       14.011  -0.382
H       H        1.008   0.268
CA      CX      12.011  -0.174
HA1     H1       1.008   0.180
HA2     H1       1.008   0.180
C       CO      12.011   0.646
OC2     O2          16  -0.638
HC22    HOB      1.008   0.475
OC1     O2          16  -0.555

[ GLY-COO- ]
[ replace ]
N       N       14.011  -0.382
H       H        1.008   0.268

[ PRO-COOH0 ]
[ replace ]
N       N       14.011  -0.387
CD      CT      12.011   0.104
HD1     H1       1.008   0.109
HD2     H1       1.008   0.109
CA      CX      12.011  -0.007
HA      H1       1.008   0.144 
C       CO      12.011   0.646
OC1     O2          16  -0.638  
HC11    HO       1.008   0.475
OC2     O2          16  -0.555

[ PRO-COOH1 ]
[ replace ]
N       N       14.011  -0.387
CD      CT      12.011   0.104
HD1     H1       1.008   0.109
HD2     H1       1.008   0.109
CA      CX      12.011  -0.007
HA      H1       1.008   0.144 
C       CO      12.011   0.646
OC2     O2          16  -0.638  
HC21    HO       1.008   0.475
OC1     O2          16  -0.555

[ PRO-COOH2 ]
[ replace ]
N       N       14.011  -0.387
CD      CT      12.011   0.104
HD1     H1       1.008   0.109
HD2     H1       1.008   0.109
CA      CX      12.011  -0.007
HA      H1       1.008   0.144 
C       CO      12.011   0.646
OC1     O2          16  -0.638  
HC12    HOB      1.008   0.475
OC2     O2          16  -0.555

[ PRO-COOH3 ]
[ replace ]
N       N       14.011  -0.387
CD      CT      12.011   0.104
HD1     H1       1.008   0.109
HD2     H1       1.008   0.109
CA      CX      12.011  -0.007
HA      H1       1.008   0.144 
C       CO      12.011   0.646
OC2     O2          16  -0.638  
HC22    HOB      1.008   0.475
OC1     O2          16  -0.555

[ PRO-COO- ]
[ replace ]
N       N       14.011  -0.280
H       H        1.008   0.064
