# Supplementary material for: Adding the AMBER 14SB Force Field to the Stochastic Titration CpHMD Method
Source: J Chem Theory Comput. 2025 Jun 16;21(13):6292–304. doi: 10.1021/acs.jctc.5c00415 (PMC12818765; doi:10.1021/acs.jctc.5c00415)
Supplement: Supplementary file 1 [file ct5c00415_si_001.zip › code_availability/Amber14SBpH.ff/forcefield.doc]

OL15 nucleic (Zgarbova et al., J. Chem. Theory Comput. 11, 5723-36, 2015;
J. Chem. Theory Comput. 7, 2886-2902, 2011)

********************************************************************
* OL15 nucleic acid package combines several dihedral              *
* modifications, which were added to ff99 + bsc0 force field:      *
* DNA:                                                             *
* chiOL4 (Krepl et al. 8, 2506-2520, 2012)                         *
* epsilon/zetaOL1 (Zgarbova et al. JCTC 9, 2339-2354, 2013)        *
* betaOL1 (Zgarbova et al. JCTC  11, 5723-36, 2015)                *
* RNA:                                                             *
* chiOL3 (Zgarbova et al. JCTC 7, 2866-2902, 2011)                 *
* see also http://ffol.upol.cz                                     *
* OL15 nucleic is combined with amber14SB protein FF implemented   *
* by Man Hoang Viet, vhman@ncsu.edu                                *
* In this version corrected typo in Na+ ion parameters             *
********************************************************************
