# Supplementary material for: Adding the AMBER 14SB Force Field to the Stochastic Titration CpHMD Method
Source: J Chem Theory Comput. 2025 Jun 16;21(13):6292–304. doi: 10.1021/acs.jctc.5c00415 (PMC12818765; doi:10.1021/acs.jctc.5c00415)
Supplement: Supplementary file 1 [file ct5c00415_si_001.zip › code_availability/Amber14SBpH.ff/protstates.dic]

[ tautomers ]
ASP     AS0     HD11  0.4747
ASP     AS4     HD11  0.0000
GLU     GL0     HE11  0.4641
GLU     GL4     HE11  0.0000
HIS     HI0     ND1  -0.3811
HIS     HI1     ND1  -0.5432
HIS     HI2     ND1  -0.1513
LYS     LY0     HZ1   0.0000
LYS     LY3     HZ1   0.3400
TYR     TY0     HH1   0.3992
TYR     TY2     HH1   0.0000
CYS     CY3     HG1   0.0000
CYS     CY0     HG1   0.1933
[ replace ]
ASP q CB   5 -0.0260 -0.0260 -0.0260 -0.0260 -0.0780
ASP q HB1  5  0.0490  0.0490  0.0490  0.0490 -0.0600
ASP q HB2  5  0.0490  0.0490  0.0490  0.0490 -0.0600
ASP q CG   5  0.6460  0.6460  0.6460  0.6460  0.8000
ASP q OD1  5 -0.6380 -0.5550 -0.6380 -0.5550 -0.8010
ASP q OD2  5 -0.5550 -0.6380 -0.5550 -0.6380 -0.8010
ASP q HD11 5  0.4750  0.0000  0.0000  0.0000  0.0000
ASP q HD21 5  0.0000  0.4750  0.0000  0.0000  0.0000
ASP q HD12 5  0.0000  0.0000  0.4750  0.0000  0.0000
ASP q HD22 5  0.0000  0.0000  0.0000  0.4750  0.0000
ASP t CG   5  C       C       C       C       CO
ASP t OD1  5  OH      O       OH      O       O2
ASP t OD2  5  O       OH      O       OH      O2

GLU q CB   5 -0.0290 -0.0290 -0.0290 -0.0290  0.0170
GLU q HB1  5  0.0260  0.0260  0.0260  0.0260 -0.0570
GLU q HB2  5  0.0260  0.0260  0.0260  0.0260 -0.0570
GLU q CG   5 -0.0180 -0.0180 -0.0180 -0.0180  0.0140
GLU q HG1  5  0.0430  0.0430  0.0430  0.0430 -0.0420
GLU q HG2  5  0.0430  0.0430  0.0430  0.0430 -0.0420
GLU q CD   5  0.6800  0.6800  0.6800  0.6800  0.8050
GLU q OE1  5 -0.6510 -0.5840 -0.6510 -0.5840 -0.8190
GLU q OE2  5 -0.5840 -0.6510 -0.5840 -0.6510 -0.8190
GLU q HE11 5  0.4640  0.0000  0.0000  0.0000  0.0000
GLU q HE21 5  0.0000  0.4640  0.0000  0.0000  0.0000
GLU q HE12 5  0.0000  0.0000  0.4640  0.0000  0.0000
GLU q HE22 5  0.0000  0.0000  0.0000  0.4640  0.0000
GLU t CD   5  C       C       C       C       CO
GLU t OE1  5  OH      O       OH      O       O2
GLU t OE2  5  O       OH      O       OH      O2

HIS q CB   3 -0.0490 -0.0200 -0.0230
HIS q HB1  3  0.0380  0.0250  0.1000
HIS q HB2  3  0.0380  0.0250  0.1000
HIS q CG   3 -0.0270  0.1870 -0.0010
HIS q ND1  3 -0.3810 -0.5430 -0.1510
HIS q HD1  3  0.3650  0.0000  0.3870
HIS q CE1  3  0.2060  0.1630 -0.0170
HIS q HE1  3  0.1390  0.1430  0.2680
HIS q NE2  3 -0.5730 -0.2790 -0.1720
HIS q HE2  3  0.0000  0.3340  0.3910
HIS q CD2  3  0.1290 -0.2210 -0.1140
HIS q HD2  3  0.1150  0.1860  0.2320
HIS t ND1  3  NA      NB      NA
HIS t NE2  3  NB      NA      NA
HIS t CD2  3  CV      CW      CW
HIS t HD1  3  H	      HGH     H
HIS t HE2  3  HGH     H	      H

LYS q CB   4 -0.1350 -0.1350 -0.1350 -0.0180
LYS q HB1  4  0.0340  0.0340  0.0340  0.0280
LYS q HB2  4  0.0340  0.0340  0.0340  0.0280
LYS q CG   4  0.0660  0.0660  0.0660  0.0190
LYS q HG1  4  0.0100  0.0100  0.0100  0.0100
LYS q HG2  4  0.0100  0.0100  0.0100  0.0100
LYS q CD   4 -0.0370 -0.0370 -0.0370 -0.0480
LYS q HD1  4  0.0120  0.0120  0.0120  0.0620
LYS q HD2  4  0.0120  0.0120  0.0120  0.0620
LYS q CE   4  0.3260  0.3260  0.3260 -0.0140
LYS q HE1  4 -0.0340 -0.0340 -0.0340  0.1130
LYS q HE2  4 -0.0340 -0.0340 -0.0340  0.1130
LYS q NZ   4 -1.0360 -1.0360 -1.0360 -0.3850
LYS q HZ1  4  0.0000  0.3860  0.3860  0.3400
LYS q HZ2  4  0.3860  0.0000  0.3860  0.3400
LYS q HZ3  4  0.3860  0.3860  0.0000  0.3400
LYS t CB   4  CT      CT      CT      C8
LYS t CG   4  CT      CT      CT      C8
LYS t CD   4  CT      CT      CT      C8
LYS t CE   4  CT      CT      CT      C8
LYS t HZ1  4  HGL     H	      H	      H
LYS t HZ2  4  H	      HGL     H	      H
LYS t HZ3  4  H	      H	      HGL     H

# TYR charge values obtained from Amber Cph
# Noteworthy, the atom type of the deprotonated Tyr might be changed in the future

TYR q CB   3 -0.0250 -0.0250 -0.1140
TYR q HB1  3  0.0200  0.0200  0.0190
TYR q HB2  3  0.0200  0.0200  0.0190
TYR q CG   3 -0.0010 -0.0010 -0.2130
TYR q CD1  3 -0.1910 -0.1910 -0.1030
TYR q HD1  3  0.1700  0.1700  0.1320
TYR q CE1  3 -0.2340 -0.2340 -0.4980
TYR q HE1  3  0.1660  0.1660  0.1320
TYR q CZ   3  0.3230  0.3230  0.7770
TYR q OH   3 -0.5580 -0.5580 -0.8140
TYR q HH1  3  0.3990  0.0000  0.0000
TYR q HH2  3  0.0000  0.3990  0.0000
TYR q CE2  3 -0.2340 -0.2340 -0.4980
TYR q HE2  3  0.1660  0.1660  0.1320
TYR q CD2  3 -0.1910 -0.1910 -0.1030
TYR q HD2  3  0.1700  0.1700  0.1320
TYR t OH   3  OH      OH      O2  

# deprotonated CYS charge values (and atom types) were obtained from Pedron etal. 2023 JCIM
# note that SH and S, as of 16/02/2023 is the same from a pratical standpoint.

CYS q CB   4 -0.1170 -0.1170 -0.1170 -0.3400
CYS q HB1  4  0.1180  0.1180  0.1180  0.1120
CYS q HB2  4  0.1180  0.1180  0.1180  0.1120
CYS q SG   4 -0.3120 -0.3120 -0.3120 -0.8840
CYS q HG1  4  0.1930  0.0000  0.0000  0.0000
CYS q HG2  4  0.0000  0.1930  0.0000  0.0000
CYS q HG3  4  0.0000  0.0000  0.1930  0.0000
CYS t CB   4  2C      2C      2C      CT
CYS t SG   4  SH      SH      SH      S
CYS t HG1  4  HS      HGS     HGS     HGS
CYS t HG2  4  HGS     HS      HGS     HGS
CYS t HG3  4  HGS     HGS     HS      HGS

#for neutral N-ter we used the charge values of the LYN NH2 group. For the charged N-ter we used the average values over all 18 NXXX residues (- NPRO and NGLY). For the CO, the average was once again used (max delta was 0.1593 for C and 0.03 for O) for protonated and deprotonated. The CA and HA was adjusted in all cases to have main chain charge = 0 or 1
NT    q N    4 -1.0360 -1.0360 -1.0360  0.1290
NT    q H1   4  0.0000  0.3860  0.3860  0.2060
NT    q H2   4  0.3860  0.0000  0.3860  0.2060
NT    q H3   4  0.3860  0.3860  0.0000  0.2060
NT    q CA   4  0.1610  0.1610  0.1610  0.0670
NT    q HA   4  0.0600  0.0600  0.0600  0.1430
NT    q C    4  0.6200  0.6200  0.6200  0.6200
NT    q O    4 -0.5770 -0.5770 -0.5770 -0.5770
NT    t H1   4  HGL     H	H	H
NT    t H2   4  H       HGL     H	H
NT    t H3   4  H       H	HGL     H

#charged NGLY = original NGLY
NTGLY q N    4 -1.0360 -1.0360 -1.0360  0.2940
NTGLY q H1   4  0.0000  0.3860  0.3860  0.1640
NTGLY q H2   4  0.3860  0.0000  0.3860  0.1640
NTGLY q H3   4  0.3860  0.3860  0.0000  0.1640
NTGLY q CA   4  0.0080  0.0080  0.0080 -0.0100 
NTGLY q HA1  4  0.1060  0.1060  0.1060  0.0900
NTGLY q HA2  4  0.1060  0.1060  0.1060  0.0900
NTGLY q C    4  0.6160  0.6160  0.6160  0.6160
NTGLY q O    4 -0.5720 -0.5720 -0.5720 -0.5720
NTGLY t H1   4  HGL     H	H	H
NTGLY t H2   4  H       HGL     H	H
NTGLY t H3   4  H       H	HGL     H

#These charges were adapted from NT, therefore they'll need correct parameterization from amber.
NTPRO q N    3 -1.0360 -1.0360 -0.2020
NTPRO q H1   3  0.0000  0.3860  0.3120
NTPRO q H2   3  0.3860  0.0000  0.3120
NTPRO q CD   3  0.2150  0.2150  0.0200
NTPRO q HD1  3  0.0900  0.0900  0.1330
NTPRO q HD2  3  0.0900  0.0900  0.1330
NTPRO q CA   3  0.1690  0.1690  0.1330
NTPRO q HA   3  0.0600  0.0600  0.1330
NTPRO q C    3  0.5260  0.5260  0.5260
NTPRO q O    3 -0.5000 -0.5000 -0.5000
NTPRO t H1   3  HGL     H	H
NTPRO t H2   3  H       HGL     H

#for neutral C-ter we used the charge values of the ASP COOH group. For the charged C-ter we used the average values over all 18 CXXX residues (no CGLY and CPRO). Note that the N H CA HA charges are all kept the same as the average (appart from the correction that is then done to CA and HA)
CT    q N    5 -0.3870 -0.3870 -0.3870 -0.3870 -0.3870
CT    q H    5  0.2730  0.2730  0.2730  0.2730  0.2730
CT    q CA   5 -0.0880 -0.0880 -0.0880 -0.0880 -0.2090
CT    q HA   5  0.2740  0.2740  0.2740  0.2740  0.1520
CT    q C    5  0.6460  0.6460  0.6460  0.6460  0.7830
CT    q OC1  5 -0.6380 -0.5550 -0.6380 -0.5550 -0.8060
CT    q OC2  5 -0.5550 -0.6380 -0.5550 -0.6380 -0.8060
CT    q HC11 5  0.4750  0.0000  0.0000  0.0000  0.0000
CT    q HC21 5  0.0000  0.4750  0.0000  0.0000  0.0000
CT    q HC12 5  0.0000  0.0000  0.4750  0.0000  0.0000
CT    q HC22 5  0.0000  0.0000  0.0000  0.4750  0.0000
CT    t C    5  C       C       C       C       CO
CT    t OC1  5  OH      O       OH      O       O2
CT    t OC2  5  O       OH      O       OH      O2

#charged CGLY = original CGLY
CTGLY q N    5 -0.3820 -0.3820 -0.3820 -0.3820 -0.3820
CTGLY q H    5  0.2680  0.2680  0.2680  0.2680  0.2680
CTGLY q CA   5 -0.1740 -0.1740 -0.1740 -0.1740 -0.2490
CTGLY q HA1  5  0.1800  0.1800  0.1800  0.1800  0.1060
CTGLY q HA2  5  0.1800  0.1800  0.1800  0.1800  0.1060
CTGLY q C    5  0.6460  0.6460  0.6460  0.6460  0.7230
CTGLY q OC1  5 -0.6380 -0.5550 -0.6380 -0.5550 -0.7860
CTGLY q OC2  5 -0.5550 -0.6380 -0.5550 -0.6380 -0.7860
CTGLY q HC11 5  0.4750  0.0000  0.0000  0.0000  0.0000
CTGLY q HC21 5  0.0000  0.4750  0.0000  0.0000  0.0000
CTGLY q HC12 5  0.0000  0.0000  0.4750  0.0000  0.0000
CTGLY q HC22 5  0.0000  0.0000  0.0000  0.4750  0.0000
CTGLY t C    5  C       C       C       C       CO
CTGLY t OC1  5  OH      O       OH      O       O2
CTGLY t OC2  5  O       OH      O       OH      O2

#These charges were adapted from CT, therefore they'll need correct parameterization from amber. Starting point before charge neutralization: average between PRO and CPRO for each CD, HD1, HD2, CA and HA.
CTPRO q N    5 -0.3870 -0.3870 -0.3870 -0.3870 -0.2800
CTPRO q CD   5  0.1040  0.1040  0.1040  0.1040  0.0640
CTPRO q HD1  5  0.1090  0.1090  0.1090  0.1090  0.0540
CTPRO q HD2  5  0.1090  0.1090  0.1090  0.1090  0.0540
CTPRO q CA   5 -0.0070 -0.0070 -0.0070 -0.0070 -0.1130
CTPRO q HA   5  0.1440  0.1440  0.1440  0.1440  0.0980
CTPRO q C    5  0.6460  0.6460  0.6460  0.6460  0.6630
CTPRO q OC1  5 -0.6380 -0.5550 -0.6380 -0.5550 -0.7700
CTPRO q OC2  5 -0.5550 -0.6380 -0.5550 -0.6380 -0.7700
CTPRO q HC11 5  0.4750  0.0000  0.0000  0.0000  0.0000
CTPRO q HC21 5  0.0000  0.4750  0.0000  0.0000  0.0000
CTPRO q HC12 5  0.0000  0.0000  0.4750  0.0000  0.0000
CTPRO q HC22 5  0.0000  0.0000  0.0000  0.4750  0.0000
CTPRO t C    5  C       C       C       C       CO
CTPRO t OC1  5  OH      O       OH      O       O2
CTPRO t OC2  5  O       OH      O       OH      O2
