# Supplementary material for: Adding the AMBER 14SB Force Field to the Stochastic Titration CpHMD Method
Source: J Chem Theory Comput. 2025 Jun 16;21(13):6292–304. doi: 10.1021/acs.jctc.5c00415 (PMC12818765; doi:10.1021/acs.jctc.5c00415)
Supplement: Supplementary file 1 [file ct5c00415_si_001.zip › code_availability/Amber14SBpH.ff/aminoacids.rtp]

[ bondedtypes ]
; Col 1: Type of bond
; Col 2: Type of angles
; Col 3: Type of proper dihedrals
; Col 4: Type of improper dihedrals
; Col 5: Generate all dihedrals if 1, only heavy atoms of 0.
; Col 6: Number of excluded neighbors for nonbonded interactions
; Col 7: Generate 1,4 interactions between pairs of hydrogens if 1
; Col 8: Remove impropers over the same bond as a proper if it is 1
; bonds  angles  dihedrals  impropers all_dihedrals nrexcl HH14 RemoveDih
     1       1          9          4        1         3      1     0

; now: water, ions, urea, terminal caps, AA's and terminal AA's

; tip3p
[ HOH ]
 [ atoms ]
    OW   OW           -0.834    0
   HW1   HW            0.417    0
   HW2   HW            0.417    0
 [ bonds ]
    OW   HW1
    OW   HW2

; tip4p
[ HO4 ]
 [ atoms ]
    OW   OW_tip4p      0.00     0
   HW1   HW            0.52     0
   HW2   HW            0.52     0
    MW   MW           -1.04     0
 [ bonds ]
    OW   HW1
    OW   HW2

[ IB+ ] ; big positive ion
 [ atoms ]
   IB     IB           1.00000     1

[ CA ]
 [ atoms ]
   CA     C0           2.00000     1

[ CL ]
 [ atoms ]
   CL     Cl          -1.00000     1

[ NA ]
 [ atoms ]
   NA     Na           1.00000     1

[ MG ]
 [ atoms ]
   MG     MG           2.00000     1

[ K ]
 [ atoms ]
   K      K            1.00000     1

[ RB ]
 [ atoms ]
   RB     Rb           1.00000     1

[ CS ]
 [ atoms ]
   CS     Cs           1.00000     1

[ LI ]
 [ atoms ]
   LI     Li           1.00000     1 

[ ZN ]
 [ atoms ]
   ZN     Zn           2.00000     1

[ URE ] ; urea added in by EJS, resp charges by Jim Caldwell
 [ atoms ]
    C	   C          	0.880000	1	
    O	   O           -0.613000	2	
   N1	   N           -0.923000	3	
  H11 	   H          	0.395000	4	
  H12	   H          	0.395000	5	
   N2	   N           -0.923000	6	
  H21	   H          	0.395000	7	
  H22	   H          	0.395000	8	
 [ bonds ]
    C	  N1
    C	  N2
    C	   O
   N1    H11
   N1    H12
   N2    H21
   N2    H22
 [ impropers ]
    N1	  N2	 C     O
     C	 H11	N1   H12
     C	 H21	N2   H22   	

[ ACE ]
 [ atoms ]
  HH31    HC           0.11200     1
   CH3    CT          -0.36500     2
  HH32    HC           0.11200     3
  HH33    HC           0.11200     4
     C    C            0.59700     5
     O    O           -0.56800     6
 [ bonds ]
  HH31   CH3
   CH3  HH32
   CH3  HH33
   CH3     C
     C     O
 [ impropers ]
   CH3    +N     C     O
                        
[ NME ] 
 [ atoms ]
     N    N           -0.41600     1
     H    H            0.27200     2
   CH3    CT          -0.15000     3
  HH31    H1           0.09800     4
  HH32    H1           0.09800     5
  HH33    H1           0.09800     6
 [ bonds ]
     N     H
     N   CH3
   CH3  HH31
   CH3  HH32
   CH3  HH33
    -C     N
 [ impropers ]
    -C   CH3     N     H
                        
[ NHE ]
 [ atoms ]
     N    N           -0.46200     1
    H1    H            0.23100     2
    H2    H            0.23100     3
 [ bonds ]
     N    H1
     N    H2
    -C     N
 [ impropers ]
    -C    H1     N    H2

[ NH2 ]
 [ atoms ]
     N    N           -0.46200     1
    H1    H            0.23100     2
    H2    H            0.23100     3
 [ bonds ]
     N    H1
     N    H2
    -C     N
 [ impropers ]
    -C    H1     N    H2

; Next are non-terminal AA's

[ ALA ]
 [ atoms ]
     N    N           -0.41600     1
     H    H            0.27200     2
    CA    CX           0.03400     3
    HA    H1           0.08300     4
    CB    CT          -0.18200     5
   HB1    HC           0.06000     6
   HB2    HC           0.06000     7
   HB3    HC           0.06000     8
     C    C            0.59700     9
     O    O           -0.56800    10
 [ bonds ]
     N     H
     N    CA
    CA    HA
    CA    CB
    CA     C
    CB   HB1
    CB   HB2
    CB   HB3
     C     O
    -C     N
 [ impropers ]
    -C    CA     N     H
    CA    +N     C     O

[ GLY ]
 [ atoms ]
     N    N           -0.41600     1
     H    H            0.27200     2
    CA    CX          -0.02500     3
   HA1    H1           0.07000     4
   HA2    H1           0.07000     5
     C    C            0.59700     6
     O    O           -0.56800     7
 [ bonds ]
     N     H
     N    CA
    CA   HA1
    CA   HA2
    CA     C
     C     O
    -C     N
 [ impropers ]
    -C    CA     N     H
    CA    +N     C     O
                        
[ SER ]
 [ atoms ]
     N    N           -0.41600     1
     H    H            0.27200     2
    CA    CX          -0.02500     3
    HA    H1           0.08500     4
    CB    2C           0.21200     5
   HB1    H1           0.03500     6
   HB2    H1           0.03500     7
    OG    OH          -0.65500     8
    HG    HO           0.42800     9
     C    C            0.59700    10
     O    O           -0.56800    11
 [ bonds ]
     N     H
     N    CA
    CA    HA
    CA    CB
    CA     C
    CB   HB1
    CB   HB2
    CB    OG
    OG    HG
     C     O
    -C     N
 [ impropers ]
    -C    CA     N     H
    CA    +N     C     O
                        
[ THR ]
 [ atoms ]
     N    N           -0.41600     1
     H    H            0.27200     2
    CA    CX          -0.03900     3
    HA    H1           0.10100     4
    CB    3C           0.36600     5
    HB    H1           0.00500     6
   CG2    CT          -0.24400     7
  HG21    HC           0.06400     8
  HG22    HC           0.06400     9
  HG23    HC           0.06400    10
   OG1    OH          -0.67600    11
   HG1    HO           0.41000    12
     C    C            0.59700    13
     O    O           -0.56800    14
 [ bonds ]
     N     H
     N    CA
    CA    HA
    CA    CB
    CA     C
    CB    HB
    CB   CG2
    CB   OG1
   CG2  HG21
   CG2  HG22
   CG2  HG23
   OG1   HG1
     C     O
    -C     N
 [ impropers ]
    -C    CA     N     H
    CA    +N     C     O
                        
[ LEU ]
 [ atoms ]
     N    N           -0.41600     1
     H    H            0.27200     2
    CA    CX          -0.05200     3
    HA    H1           0.09200     4
    CB    2C          -0.11000     5
   HB1    HC           0.04600     6
   HB2    HC           0.04600     7
    CG    3C           0.35300     8
    HG    HC          -0.03600     9
   CD1    CT          -0.41200    10
  HD11    HC           0.10000    11
  HD12    HC           0.10000    12
  HD13    HC           0.10000    13
   CD2    CT          -0.41200    14
  HD21    HC           0.10000    15
  HD22    HC           0.10000    16
  HD23    HC           0.10000    17
     C    C            0.59700    18
     O    O           -0.56800    19
 [ bonds ]
     N     H
     N    CA
    CA    HA
    CA    CB
    CA     C
    CB   HB1
    CB   HB2
    CB    CG
    CG    HG
    CG   CD1
    CG   CD2
   CD1  HD11
   CD1  HD12
   CD1  HD13
   CD2  HD21
   CD2  HD22
   CD2  HD23
     C     O
    -C     N
 [ impropers ]
    -C    CA     N     H
    CA    +N     C     O
                        
[ ILE ]
 [ atoms ]
     N    N           -0.41600     1
     H    H            0.27200     2
    CA    CX          -0.06000     3
    HA    H1           0.08700     4
    CB    3C           0.13000     5
    HB    HC           0.01900     6
   CG2    CT          -0.32100     7
  HG21    HC           0.08800     8
  HG22    HC           0.08800     9
  HG23    HC           0.08800    10
   CG1    2C          -0.04300    11
  HG11    HC           0.02400    12
  HG12    HC           0.02400    13
    CD    CT          -0.06600    14
   HD1    HC           0.01900    15
   HD2    HC           0.01900    16
   HD3    HC           0.01900    17
     C    C            0.59700    18
     O    O           -0.56800    19
 [ bonds ]
     N     H
     N    CA
    CA    HA
    CA    CB
    CA     C
    CB    HB
    CB   CG2
    CB   CG1
   CG2  HG21
   CG2  HG22
   CG2  HG23
   CG1  HG11
   CG1  HG12
   CG1    CD
    CD   HD1
    CD   HD2
    CD   HD3
     C     O
    -C     N
 [ impropers ]
    -C    CA     N     H
    CA    +N     C     O
                        
[ VAL ]
 [ atoms ]
     N    N           -0.41600     1
     H    H            0.27200     2
    CA    CX          -0.08700     3
    HA    H1           0.09700     4
    CB    3C           0.29900     5
    HB    HC          -0.03000     6
   CG1    CT          -0.31900     7
  HG11    HC           0.07900     8
  HG12    HC           0.07900     9
  HG13    HC           0.07900    10
   CG2    CT          -0.31900    11
  HG21    HC           0.07900    12
  HG22    HC           0.07900    13
  HG23    HC           0.07900    14
     C    C            0.59700    15
     O    O           -0.56800    16
 [ bonds ]
     N     H
     N    CA
    CA    HA
    CA    CB
    CA     C
    CB    HB
    CB   CG1
    CB   CG2
   CG1  HG11
   CG1  HG12
   CG1  HG13
   CG2  HG21
   CG2  HG22
   CG2  HG23
     C     O
    -C     N
 [ impropers ]
    -C    CA     N     H
    CA    +N     C     O
                        
[ ASN ]
 [ atoms ]
     N    N           -0.41600     1
     H    H            0.27200     2
    CA    CX           0.01400     3
    HA    H1           0.10400     4
    CB    2C          -0.20400     5
   HB1    HC           0.08000     6
   HB2    HC           0.08000     7
    CG    C            0.71300     8
   OD1    O           -0.59300     9
   ND2    N           -0.91900    10
  HD21    H            0.42000    11
  HD22    H            0.42000    12
     C    C            0.59700    13
     O    O           -0.56800    14
 [ bonds ]
     N     H
     N    CA
    CA    HA
    CA    CB
    CA     C
    CB   HB1
    CB   HB2
    CB    CG
    CG   OD1
    CG   ND2
   ND2  HD21
   ND2  HD22
     C     O
    -C     N
 [ impropers ]
    -C    CA     N     H
    CA    +N     C     O
    CB   ND2    CG   OD1
    CG  HD21   ND2  HD22
                        
[ GLN ]
 [ atoms ]
     N    N           -0.41600     1
     H    H            0.27200     2
    CA    CX          -0.00300     3
    HA    H1           0.08500     4
    CB    2C          -0.00300     5
   HB1    HC           0.01700     6
   HB2    HC           0.01700     7
    CG    2C          -0.06400     8
   HG1    HC           0.03500     9
   HG2    HC           0.03500    10
    CD    C            0.69500    11
   OE1    O           -0.60800    12
   NE2    N           -0.94100    13
  HE21    H            0.42500    14
  HE22    H            0.42500    15
     C    C            0.59700    16
     O    O           -0.56800    17
 [ bonds ]
     N     H
     N    CA
    CA    HA
    CA    CB
    CA     C
    CB   HB1
    CB   HB2
    CB    CG
    CG   HG1
    CG   HG2
    CG    CD
    CD   OE1
    CD   NE2
   NE2  HE21
   NE2  HE22
     C     O
    -C     N
 [ impropers ]
    -C    CA     N     H
    CA    +N     C     O
    CG   NE2    CD   OE1
    CD  HE21   NE2  HE22
                        
[ ARG ]
 [ atoms ]
     N    N           -0.34800     1
     H    H            0.27500     2
    CA    CX          -0.26400     3
    HA    H1           0.15600     4
    CB    C8          -0.00100     5
   HB1    HC           0.03300     6
   HB2    HC           0.03300     7
    CG    C8           0.03900     8
   HG1    HC           0.02800     9
   HG2    HC           0.02800    10
    CD    C8           0.04800    11
   HD1    H1           0.06900    12
   HD2    H1           0.06900    13
    NE    N2          -0.53000    14
    HE    H            0.34600    15
    CZ    CA           0.80800    16
   NH1    N2          -0.86300    17
  HH11    H            0.44800    18
  HH12    H            0.44800    19
   NH2    N2          -0.86300    20
  HH21    H            0.44800    21
  HH22    H            0.44800    22
     C    C            0.73400    23
     O    O           -0.58900    24
 [ bonds ]
     N     H
     N    CA
    CA    HA
    CA    CB
    CA     C
    CB   HB1
    CB   HB2
    CB    CG
    CG   HG1
    CG   HG2
    CG    CD
    CD   HD1
    CD   HD2
    CD    NE
    NE    HE
    NE    CZ
    CZ   NH1
    CZ   NH2
   NH1  HH11
   NH1  HH12
   NH2  HH21
   NH2  HH22
     C     O
    -C     N
 [ impropers ]
    -C    CA     N     H
    CA    +N     C     O
    NE   NH1    CZ   NH2
    CD    CZ    NE    HE
    CZ  HH11   NH1  HH12
    CZ  HH21   NH2  HH22
               
[ HID ]
 [ atoms ]
     N    N           -0.41600     1
     H    H            0.27200     2
    CA    CX           0.01900     3
    HA    H1           0.08900     4
    CB    CT          -0.04600     5
   HB1    HC           0.04000     6
   HB2    HC           0.04000     7
    CG    CC          -0.02700     8
   ND1    NA          -0.38100     9
   HD1    H            0.36500    10
   CE1    CR           0.20600    11
   HE1    H5           0.13900    12
   NE2    NB          -0.57300    13
   CD2    CV           0.12900    14
   HD2    H4           0.11500    15
     C    C            0.59700    16
     O    O           -0.56800    17
 [ bonds ]
     N     H
     N    CA
    CA    HA
    CA    CB
    CA     C
    CB   HB1
    CB   HB2
    CB    CG
    CG   ND1
    CG   CD2
   ND1   HD1
   ND1   CE1
   CE1   HE1
   CE1   NE2
   NE2   CD2
   CD2   HD2
     C     O
    -C     N
 [ impropers ]
    -C    CA     N     H
    CA    +N     C     O
    CG   CE1   ND1   HD1
    CG   NE2   CD2   HD2
   ND1   NE2   CE1   HE1
   ND1   CD2    CG    CB
                        
[ HIE ]
 [ atoms ]
     N    N           -0.41600     1
     H    H            0.27200     2
    CA    CX          -0.05800     3
    HA    H1           0.13600     4
    CB    CT          -0.00700     5
   HB1    HC           0.03700     6
   HB2    HC           0.03700     7
    CG    CC           0.18700     8
   ND1    NB          -0.54300     9
   CE1    CR           0.16300    10
   HE1    H5           0.14300    11
   NE2    NA          -0.27900    12
   HE2    H            0.33400    13
   CD2    CW          -0.22100    14
   HD2    H4           0.18600    15
     C    C            0.59700    16
     O    O           -0.56800    17
 [ bonds ]
     N     H
     N    CA
    CA    HA
    CA    CB
    CA     C
    CB   HB2
    CB   HB1
    CB    CG
    CG   ND1
    CG   CD2
   ND1   CE1
   CE1   HE1
   CE1   NE2
   NE2   HE2
   NE2   CD2
   CD2   HD2
     C     O
    -C     N
 [ impropers ]
    -C    CA     N     H
    CA    +N     C     O
   CE1   CD2   NE2   HE2
    CG   NE2   CD2   HD2
   ND1   NE2   CE1   HE1
   ND1   CD2    CG    CB
                        
[ HIP ]
 [ atoms ]
     N    N           -0.34800     1
     H    H            0.27500     2
    CA    CX          -0.13600     3
    HA    H1           0.12100     4
    CB    CT          -0.04200     5
   HB1    HC           0.08100     6
   HB2    HC           0.08100     7
    CG    CC          -0.00100     8
   ND1    NA          -0.15100     9
   HD1    H            0.38700    10
   CE1    CR          -0.01700    11
   HE1    H5           0.26800    12
   NE2    NA          -0.17200    13
   HE2    H            0.39100    14
   CD2    CW          -0.11400    15
   HD2    H4           0.23200    16
     C    C            0.73400    17
     O    O           -0.58900    18
 [ bonds ]
     N     H
     N    CA
    CA    HA
    CA    CB
    CA     C
    CB   HB1
    CB   HB2
    CB    CG
    CG   ND1
    CG   CD2
   ND1   HD1
   ND1   CE1
   CE1   HE1
   CE1   NE2
   NE2   HE2
   NE2   CD2
   CD2   HD2
     C     O
    -C     N
 [ impropers ]
    -C    CA     N     H
    CA    +N     C     O
    CG   CE1   ND1   HD1
   CE1   CD2   NE2   HE2
    CG   NE2   CD2   HD2
   ND1   NE2   CE1   HE1
   ND1   CD2    CG    CB

;start of CpHMD HIS blocks

[ HI0 ]
 [ atoms ]
     N    N           -0.41600     1
     H    H            0.27200     2
    CA    CX           0.02300     3  ;  0.01880  + 0.00380
    HA    H1           0.09200     4  ;  0.08810  + 0.00370
    CB    CT          -0.04900     5  ; -0.04620  - 0.00250 
   HB1    HC           0.03800     6  ;  0.04020  - 0.00250
   HB2    HC           0.03800     7  ;  0.04020  - 0.00250
    CG    CC          -0.02700     8
   ND1    NA          -0.38100     9
   HD1    H            0.36500    10
   CE1    CR           0.20600    11
   HE1    H5           0.13900    12
   NE2    NB          -0.57300    13
   HE2    HGH          0.00000    14   ; atomtype H -> HGH
   CD2    CV           0.12900    15
   HD2    H4           0.11500    16
     C    C            0.59700    17
     O    O           -0.56800    18
 [ bonds ]
     N     H
     N    CA
    CA    HA
    CA    CB
    CA     C
    CB   HB1
    CB   HB2
    CB    CG
    CG   ND1
    CG   CD2
   ND1   HD1
   ND1   CE1
   CE1   HE1
   CE1   NE2
   NE2   CD2
   NE2   HE2   
   CD2   HD2
     C     O
    -C     N
 [ impropers ]
    -C    CA     N     H
    CA    +N     C     O
    CG   CE1   ND1   HD1
   CE1   CD2   NE2   HE2    
    CG   NE2   CD2   HD2
   ND1   NE2   CE1   HE1
   ND1   CD2    CG    CB

[ HI1 ]
 [ atoms ]
     N    N           -0.41600     1
     H    H            0.27200     2
    CA    CX          -0.04000     3  ; -0.05810 + 0.01830
    HA    H1           0.15500     4  ;  0.13600 + 0.01820
    CB    CT          -0.02000     5  ; -0.00740 - 0.01230
   HB1    HC           0.02500     6  ;  0.03670 - 0.01210
   HB2    HC           0.02500     7  ;  0.03670 - 0.01210
    CG    CC           0.18700     8
   ND1    NB          -0.54300     9
   HD1    HGH          0.00000    10  ; atomtype H -> HGH
   CE1    CR           0.16300    11
   HE1    H5           0.14300    12
   NE2    NA          -0.27900    13
   HE2    H            0.33400    14
   CD2    CW          -0.22100    15
   HD2    H4           0.18600    16
     C    C            0.59700    17
     O    O           -0.56800    18
 [ bonds ]
     N     H
     N    CA
    CA    HA
    CA    CB
    CA     C
    CB   HB2
    CB   HB1
    CB    CG
    CG   ND1
    CG   CD2
   ND1   HD1    
   ND1   CE1
   CE1   HE1
   CE1   NE2
   NE2   HE2
   NE2   CD2
   CD2   HD2
     C     O
    -C     N
 [ impropers ]
    -C    CA     N     H
    CA    +N     C     O
    CG   CE1   ND1   HD1
   CE1   CD2   NE2   HE2
    CG   NE2   CD2   HD2
   ND1   NE2   CE1   HE1
   ND1   CD2    CG    CB

[ HI2 ]
 [ atoms ]
     N    N           -0.41600     1
     H    H            0.27200     2
    CA    CX          -0.04000     3  ; -0.05810 + 0.01830
    HA    H1           0.15500     4  ;  0.13600 + 0.01820
    CB    CT          -0.02300     5  ; -0.04140 + 0.0188
   HB1    HC           0.10000     6  ;  0.08100 + 0.0188
   HB2    HC           0.10000     7  ;  0.08100 + 0.0188
    CG    CC          -0.00100     8
   ND1    NA          -0.15100     9
   HD1    H            0.38700    10
   CE1    CR          -0.01700    11
   HE1    H5           0.26800    12
   NE2    NA          -0.17200    13
   HE2    H            0.39100    14
   CD2    CW          -0.11400    15
   HD2    H4           0.23200    16
     C    C            0.59700    17
     O    O           -0.56800    18
 [ bonds ]
     N     H
     N    CA
    CA    HA
    CA    CB
    CA     C
    CB   HB1
    CB   HB2
    CB    CG
    CG   ND1
    CG   CD2
   ND1   HD1
   ND1   CE1
   CE1   HE1
   CE1   NE2
   NE2   HE2
   NE2   CD2
   CD2   HD2
     C     O
    -C     N
 [ impropers ]
    -C    CA     N     H
    CA    +N     C     O
    CG   CE1   ND1   HD1
   CE1   CD2   NE2   HE2
    CG   NE2   CD2   HD2
   ND1   NE2   CE1   HE1
   ND1   CD2    CG    CB

;end of HIS CpHMD block

[ TRP ]
 [ atoms ]
     N    N           -0.41600     1
     H    H            0.27200     2
    CA    CX          -0.02700     3
    HA    H1           0.11200     4
    CB    CT          -0.00500     5
   HB1    HC           0.03400     6
   HB2    HC           0.03400     7
    CG    C*          -0.14100     8
   CD1    CW          -0.16400     9
   HD1    H4           0.20600    10
   NE1    NA          -0.34200    11
   HE1    H            0.34100    12
   CE2    CN           0.13800    13
   CZ2    CA          -0.26000    14
   HZ2    HA           0.15700    15
   CH2    CA          -0.11300    16
   HH2    HA           0.14200    17
   CZ3    CA          -0.19700    18
   HZ3    HA           0.14500    19
   CE3    CA          -0.23900    20
   HE3    HA           0.17000    21
   CD2    CB           0.12400    22
     C    C            0.59700    23
     O    O           -0.56800    24
 [ bonds ]
     N     H
     N    CA
    CA    HA
    CA    CB
    CA     C
    CB   HB1
    CB   HB2
    CB    CG
    CG   CD1
    CG   CD2
   CD1   HD1
   CD1   NE1
   NE1   HE1
   NE1   CE2
   CE2   CZ2
   CE2   CD2
   CZ2   HZ2
   CZ2   CH2
   CH2   HH2
   CH2   CZ3
   CZ3   HZ3
   CZ3   CE3
   CE3   HE3
   CE3   CD2
     C     O
    -C     N
 [ impropers ]
    -C    CA     N     H
    CA    +N     C     O
   CD1   CE2   NE1   HE1
   CE2   CH2   CZ2   HZ2
   CZ2   CZ3   CH2   HH2
   CH2   CE3   CZ3   HZ3
   CZ3   CD2   CE3   HE3
    CG   NE1   CD1   HD1
   CD1    CG    CB   CD2
                        
[ PHE ]
 [ atoms ]
     N    N           -0.41600     1
     H    H            0.27200     2
    CA    CX          -0.00200     3
    HA    H1           0.09800     4
    CB    CT          -0.03400     5
   HB1    HC           0.02900     6
   HB2    HC           0.02900     7
    CG    CA           0.01200     8
   CD1    CA          -0.12600     9
   HD1    HA           0.13300    10
   CE1    CA          -0.17000    11
   HE1    HA           0.14300    12
    CZ    CA          -0.10700    13
    HZ    HA           0.13000    14
   CE2    CA          -0.17000    15
   HE2    HA           0.14300    16
   CD2    CA          -0.12600    17
   HD2    HA           0.13300    18
     C    C            0.59700    19
     O    O           -0.56800    20
 [ bonds ]
     N     H
     N    CA
    CA    HA
    CA    CB
    CA     C
    CB   HB1
    CB   HB2
    CB    CG
    CG   CD1
    CG   CD2
   CD1   HD1
   CD1   CE1
   CE1   HE1
   CE1    CZ
    CZ    HZ
    CZ   CE2
   CE2   HE2
   CE2   CD2
   CD2   HD2
     C     O
    -C     N
 [ impropers ]
    -C    CA     N     H
    CA    +N     C     O
    CG   CE2   CD2   HD2
    CZ   CD2   CE2   HE2
   CE1   CE2    CZ    HZ
   CD1    CZ   CE1   HE1
    CG   CE1   CD1   HD1
   CD1   CD2    CG    CB

[ TYR ]
 [ atoms ]
     N    N           -0.41600     1
     H    H            0.27200     2
    CA    CX          -0.00100     3
    HA    H1           0.08800     4
    CB    CT          -0.01500     5
   HB1    HC           0.02900     6
   HB2    HC           0.02900     7
    CG    CA          -0.00100     8
   CD1    CA          -0.19100     9
   HD1    HA           0.17000    10
   CE1    CA          -0.23400    11
   HE1    HA           0.16600    12
    CZ    C            0.32300    13
    OH    OH          -0.55800    14
    HH    HO           0.39900    15
   CE2    CA          -0.23400    16
   HE2    HA           0.16600    17
   CD2    CA          -0.19100    18
   HD2    HA           0.17000    19
     C    C            0.59700    20
     O    O           -0.56800    21
 [ bonds ]
     N     H
     N    CA
    CA    HA
    CA    CB
    CA     C
    CB   HB1
    CB   HB2
    CB    CG
    CG   CD1
    CG   CD2
   CD1   HD1
   CD1   CE1
   CE1   HE1
   CE1    CZ
    CZ    OH
    CZ   CE2
    OH    HH
   CE2   HE2
   CE2   CD2
   CD2   HD2
     C     O
    -C     N
 [ impropers ]
    -C    CA     N     H
    CA    +N     C     O
    CG   CE2   CD2   HD2
    CZ   CD2   CE2   HE2
   CD1    CZ   CE1   HE1
    CG   CE1   CD1   HD1
   CD1   CD2    CG    CB
   CE1   CE2    CZ    OH

;block for CpHMD TYR

[ TY0 ]
 [ atoms ]
     N    N           -0.41600     1
     H    H            0.27200     2
    CA    CX           0.01300     3 ; -0.00140 + 0.01410
    HA    H1           0.10200     4 ;  0.08760 + 0.01410
    CB    CT          -0.02500     5 ; -0.01520 - 0.00940
   HB1    HC           0.02000     6 ;  0.02950 - 0.00940
   HB2    HC           0.02000     7 ;  0.02950 - 0.00940
    CG    CA          -0.00100     8
   CD1    CA          -0.19100     9
   HD1    HA           0.17000    10
   CE1    CA          -0.23400    11
   HE1    HA           0.16600    12
    CZ    C            0.32300    13
    OH    OH          -0.55800    14
   HH1    HO           0.39900    15
   HH2   HOB           0.00000    16
   CE2    CA          -0.23400    17
   HE2    HA           0.16600    18
   CD2    CA          -0.19100    19
   HD2    HA           0.17000    20
     C    C            0.59700    21
     O    O           -0.56800    22
 [ bonds ]
     N     H
     N    CA
    CA    HA
    CA    CB
    CA     C
    CB   HB1
    CB   HB2
    CB    CG
    CG   CD1
    CG   CD2
   CD1   HD1
   CD1   CE1
   CE1   HE1
   CE1    CZ
    CZ    OH
    CZ   CE2
    OH   HH1
    OH   HH2
   CE2   HE2
   CE2   CD2
   CD2   HD2
     C     O
    -C     N
 [ impropers ]
    -C    CA     N     H
    CA    +N     C     O
    CG   CE2   CD2   HD2
    CZ   CD2   CE2   HE2
   CD1    CZ   CE1   HE1
    CG   CE1   CD1   HD1
   CD1   CD2    CG    CB
   CE1   CE2    CZ    OH
    CZ   HH2    OH   HH1

[ TY1 ]
 [ atoms ]
     N    N           -0.41600     1
     H    H            0.27200     2
    CA    CX           0.01300     3 ; -0.00140 + 0.01410
    HA    H1           0.10200     4 ;  0.08760 + 0.01410
    CB    CT          -0.02500     5 ; -0.01520 - 0.00940
   HB1    HC           0.02000     6 ;  0.02950 - 0.00940
   HB2    HC           0.02000     7 ;  0.02950 - 0.00940
    CG    CA          -0.00100     8
   CD1    CA          -0.19100     9
   HD1    HA           0.17000    10
   CE1    CA          -0.23400    11
   HE1    HA           0.16600    12
    CZ    C            0.32300    13
    OH    OH          -0.55800    14
   HH1    HO           0.00000    15
   HH2   HOB           0.39900    16
   CE2    CA          -0.23400    17
   HE2    HA           0.16600    18
   CD2    CA          -0.19100    19
   HD2    HA           0.17000    20
     C    C            0.59700    21
     O    O           -0.56800    22
 [ bonds ]
     N     H
     N    CA
    CA    HA
    CA    CB
    CA     C
    CB   HB1
    CB   HB2
    CB    CG
    CG   CD1
    CG   CD2
   CD1   HD1
   CD1   CE1
   CE1   HE1
   CE1    CZ
    CZ    OH
    CZ   CE2
    OH   HH1
    OH   HH2
   CE2   HE2
   CE2   CD2
   CD2   HD2
     C     O
    -C     N
 [ impropers ]
    -C    CA     N     H
    CA    +N     C     O
    CG   CE2   CD2   HD2
    CZ   CD2   CE2   HE2
   CD1    CZ   CE1   HE1
    CG   CE1   CD1   HD1
   CD1   CD2    CG    CB
   CE1   CE2    CZ    OH
    CZ   HH2    OH   HH1

[ TY2 ]
 [ atoms ]
     N    N           -0.41600     1
     H    H            0.27200     2
    CA    CX           0.01300     3 ; -0.00140 + 0.01410
    HA    H1           0.10200     4 ;  0.08760 + 0.01410
    CB    CT          -0.11400     5 ; -0.01520 - 0.00940
   HB1    HC           0.01900     6 ;  0.02950 - 0.00940
   HB2    HC           0.01900     7 ;  0.02950 - 0.00940
    CG    CA          -0.21300     8
   CD1    CA          -0.10300     9
   HD1    HA           0.13200    10
   CE1    CA          -0.49800    11
   HE1    HA           0.13200    12
    CZ    C            0.77700    13
    OH    O2          -0.81400    14
   HH1    HO           0.00000    15
   HH2   HOB           0.00000    16
   CE2    CA          -0.49800    17
   HE2    HA           0.13200    18
   CD2    CA          -0.10300    19
   HD2    HA           0.13200    20
     C    C            0.59700    21
     O    O           -0.56800    22
 [ bonds ]
     N     H
     N    CA
    CA    HA
    CA    CB
    CA     C
    CB   HB1
    CB   HB2
    CB    CG
    CG   CD1
    CG   CD2
   CD1   HD1
   CD1   CE1
   CE1   HE1
   CE1    CZ
    CZ    OH
    CZ   CE2
    OH   HH1
    OH   HH2
   CE2   HE2
   CE2   CD2
   CD2   HD2
     C     O
    -C     N
 [ impropers ]
    -C    CA     N     H
    CA    +N     C     O
    CG   CE2   CD2   HD2
    CZ   CD2   CE2   HE2
   CD1    CZ   CE1   HE1
    CG   CE1   CD1   HD1
   CD1   CD2    CG    CB
   CE1   CE2    CZ    OH
    CZ   HH2    OH   HH1

[ GLU ]
 [ atoms ]
     N    N           -0.51600     1
     H    H            0.29400     2
    CA    CX           0.04000     3
    HA    H1           0.11000     4
    CB    2C           0.05600     5
   HB1    HC          -0.01800     6
   HB2    HC          -0.01800     7
    CG    2C           0.01400     8
   HG1    HC          -0.04200     9
   HG2    HC          -0.04200    10
    CD    CO           0.80500    11
   OE1    O2          -0.81900    12
   OE2    O2          -0.81900    13
     C    C            0.53700    14
     O    O           -0.58200    15
 [ bonds ]
     N     H
     N    CA
    CA    HA
    CA    CB
    CA     C
    CB   HB1
    CB   HB2
    CB    CG
    CG   HG1
    CG   HG2
    CG    CD
    CD   OE1
    CD   OE2
     C     O
    -C     N
 [ impropers ]
    -C    CA     N     H
    CA    +N     C     O
    CG   OE1    CD   OE2

;GLU CpHMD block

[ GL0 ]
 [ atoms ]
     N    N           -0.51600     1
     H    H            0.29400     2
    CA    CX           0.09900     3 ; 0.03970  + 0.0600
    HA    H1           0.16800     4 ; 0.11050  + 0.0578
    CB    2C          -0.02900     5 ; 0.05600  - 0.0394
   HB1    HC           0.02600     6 ; -0.01730 - 0.0392
   HB2    HC           0.02600     7 ; -0.01730 - 0.0392
    CG    2C          -0.01800     8
   HG1    HC           0.04300     9
   HG2    HC           0.04300    10
    CD     C           0.68000    11
   OE1    OH          -0.65100    12
  HE11    HO           0.46400    13
  HE12   HOB           0.00000    14
   OE2     O          -0.58400    15
  HE21    HO           0.00000    16
  HE22   HOB           0.00000    17
     C    C            0.53700    18
     O    O           -0.58200    19
 [ bonds ]
     N     H
     N    CA
    CA    HA
    CA    CB
    CA     C
    CB   HB1
    CB   HB2
    CB    CG
    CG   HG1
    CG   HG2
    CG    CD
    CD   OE1
    CD   OE2
     C     O
    -C     N
   OE1  HE11
   OE1  HE12
   OE2  HE21
   OE2  HE22
 [ impropers ]
    -C    CA     N     H
    CA    +N     C     O
    CG   OE1    CD   OE2
    CD  HE12   OE1  HE11
    CD  HE22   OE2  HE21

[ GL1 ]
 [ atoms ]
     N    N           -0.51600     1
     H    H            0.29400     2
    CA    CX           0.09900     3 ; 0.03970  + 0.0600
    HA    H1           0.16800     4 ; 0.11050  + 0.0578
    CB    2C          -0.02900     5 ; 0.05600  - 0.0394
   HB1    HC           0.02600     6 ; -0.01730 - 0.0392
   HB2    HC           0.02600     7 ; -0.01730 - 0.0392
    CG    2C          -0.01800     8
   HG1    HC           0.04300     9
   HG2    HC           0.04300    10
    CD     C           0.68000    11
   OE1     O          -0.58400    12
  HE11    HO           0.00000    13
  HE12   HOB           0.00000    14
   OE2    OH          -0.65100    15
  HE21    HO           0.46400    16
  HE22   HOB           0.00000    17
     C    C            0.53700    18
     O    O           -0.58200    19
 [ bonds ]
     N     H
     N    CA
    CA    HA
    CA    CB
    CA     C
    CB   HB1
    CB   HB2
    CB    CG
    CG   HG1
    CG   HG2
    CG    CD
    CD   OE1
    CD   OE2
     C     O
    -C     N
   OE1  HE11
   OE1  HE12
   OE2  HE21
   OE2  HE22
 [ impropers ]
    -C    CA     N     H
    CA    +N     C     O
    CG   OE1    CD   OE2
    CD  HE12   OE1  HE11
    CD  HE22   OE2  HE21

[ GL2 ]
 [ atoms ]
     N    N           -0.51600     1
     H    H            0.29400     2
    CA    CX           0.09900     3 ; 0.03970  + 0.0600
    HA    H1           0.16800     4 ; 0.11050  + 0.0578
    CB    2C          -0.02900     5 ; 0.05600  - 0.0394
   HB1    HC           0.02600     6 ; -0.01730 - 0.0392
   HB2    HC           0.02600     7 ; -0.01730 - 0.0392
    CG    2C          -0.01800     8
   HG1    HC           0.04300     9
   HG2    HC           0.04300    10
    CD     C           0.68000    11
   OE1    OH          -0.65100    12
  HE11    HO           0.00000    13
  HE12   HOB           0.46400    14
   OE2     O          -0.58400    15
  HE21    HO           0.00000    16
  HE22   HOB           0.00000    17
     C    C            0.53700    18
     O    O           -0.58200    19
 [ bonds ]
     N     H
     N    CA
    CA    HA
    CA    CB
    CA     C
    CB   HB1
    CB   HB2
    CB    CG
    CG   HG1
    CG   HG2
    CG    CD
    CD   OE1
    CD   OE2
     C     O
    -C     N
   OE1  HE11
   OE1  HE12
   OE2  HE21
   OE2  HE22
 [ impropers ]
    -C    CA     N     H
    CA    +N     C     O
    CG   OE1    CD   OE2
    CD  HE12   OE1  HE11
    CD  HE22   OE2  HE21

[ GL3 ]
 [ atoms ]
     N    N           -0.51600     1
     H    H            0.29400     2
    CA    CX           0.09900     3 ; 0.03970  + 0.0600
    HA    H1           0.16800     4 ; 0.11050  + 0.0578
    CB    2C          -0.02900     5 ; 0.05600  - 0.0394
   HB1    HC           0.02600     6 ; -0.01730 - 0.0392
   HB2    HC           0.02600     7 ; -0.01730 - 0.0392
    CG    2C          -0.01800     8
   HG1    HC           0.04300     9
   HG2    HC           0.04300    10
    CD     C           0.68000    11
   OE1     O          -0.58400    12
  HE11    HO           0.00000    13
  HE12   HOB           0.00000    14
   OE2    OH          -0.65100    15
  HE21    HO           0.00000    16
  HE22   HOB           0.46400    17
     C    C            0.53700    18
     O    O           -0.58200    19
 [ bonds ]
     N     H
     N    CA
    CA    HA
    CA    CB
    CA     C
    CB   HB1
    CB   HB2
    CB    CG
    CG   HG1
    CG   HG2
    CG    CD
    CD   OE1
    CD   OE2
     C     O
    -C     N
   OE1  HE11
   OE1  HE12
   OE2  HE21
   OE2  HE22
 [ impropers ]
    -C    CA     N     H
    CA    +N     C     O
    CG   OE1    CD   OE2
    CD  HE12   OE1  HE11
    CD  HE22   OE2  HE21

[ GL4 ]
 [ atoms ]
     N    N           -0.51600     1
     H    H            0.29400     2
    CA    CX           0.09900     3 ; 0.03970  + 0.0600
    HA    H1           0.16800     4 ; 0.11050  + 0.0578
    CB    2C           0.01700     5 ; 0.05600  - 0.0394
   HB1    HC          -0.05700     6 ; -0.01730 - 0.0392
   HB2    HC          -0.05700     7 ; -0.01730 - 0.0392
    CG    2C           0.01400     8
   HG1    HC          -0.04200     9
   HG2    HC          -0.04200    10
    CD    CO           0.80500    11
   OE1    O2          -0.81900    12
  HE11    HO           0.00000    13
  HE12   HOB           0.00000    14
   OE2    O2          -0.81900    15
  HE21    HO           0.00000    16
  HE22   HOB           0.00000    17
     C    C            0.53700    18
     O    O           -0.58200    19
 [ bonds ]
     N     H
     N    CA
    CA    HA
    CA    CB
    CA     C
    CB   HB1
    CB   HB2
    CB    CG
    CG   HG1
    CG   HG2
    CG    CD
    CD   OE1
    CD   OE2
     C     O
    -C     N
   OE1  HE11
   OE1  HE12
   OE2  HE21
   OE2  HE22
 [ impropers ]
    -C    CA     N     H
    CA    +N     C     O
    CG   OE1    CD   OE2
    CD  HE12   OE1  HE11
    CD  HE22   OE2  HE21

[ ASP ]
 [ atoms ]
     N    N           -0.51600     1
     H    H            0.29400     2
    CA    CX           0.03800     3
    HA    H1           0.08800     4
    CB    2C          -0.03100     5
   HB1    HC          -0.01300     6
   HB2    HC          -0.01300     7
    CG    CO           0.80000     8
   OD1    O2          -0.80100     9
   OD2    O2          -0.80100    10
     C    C            0.53700    11
     O    O           -0.58200    12
 [ bonds ]
     N     H
     N    CA
    CA    HA
    CA    CB
    CA     C
    CB   HB1
    CB   HB2
    CB    CG
    CG   OD1
    CG   OD2
     C     O
    -C     N
 [ impropers ]
    -C    CA     N     H
    CA    +N     C     O
    CB   OD1    CG   OD2

;block for CpHMD ASP

[ AS0 ]
 [ atoms ]
     N    N           -0.51600     1
     H    H            0.29400     2
    CA    CX           0.10900     3  ;  0.03810 + 0.07100
    HA    H1           0.15800     4  ;  0.08800 + 0.07090
    CB    2C          -0.02600     5  ; -0.03030 - 0.04730
   HB1    HC           0.04900     6  ; -0.01220 - 0.04730
   HB2    HC           0.04900     7  ; -0.01220 - 0.04730
    CG     C           0.64600     8
   OD1    OH          -0.63800     9
  HD11    HO           0.47500    10
  HD12   HOB           0.00000    11
   OD2     O          -0.55500    12
  HD21    HO           0.00000    13
  HD22   HOB           0.00000    14
     C    C            0.53700    15
     O    O           -0.58200    16
 [ bonds ]
     N     H
     N    CA
    CA    HA
    CA    CB
    CA     C
    CB   HB1
    CB   HB2
    CB    CG
    CG   OD1
    CG   OD2
     C     O
    -C     N
   OD1  HD11
   OD1  HD12
   OD2  HD21
   OD2  HD22
 [ impropers ]
    -C    CA     N     H
    CA    +N     C     O
    CB   OD1    CG   OD2
    CG  HD12   OD1  HD11
    CG  HD22   OD2  HD21

[ AS1 ]
 [ atoms ]
     N    N           -0.51600     1
     H    H            0.29400     2
    CA    CX           0.10900     3  ;  0.03810 + 0.07100
    HA    H1           0.15800     4  ;  0.08800 + 0.07090
    CB    2C          -0.02600     5  ; -0.03030 - 0.04730
   HB1    HC           0.04900     6  ; -0.01220 - 0.04730
   HB2    HC           0.04900     7  ; -0.01220 - 0.04730
    CG     C           0.64600     8
   OD1     O          -0.55500     9
  HD11    HO           0.00000    10
  HD12   HOB           0.00000    11
   OD2    OH          -0.63800    12
  HD21    HO           0.47500    13
  HD22   HOB           0.00000    14
     C    C            0.53700    15
     O    O           -0.58200    16
 [ bonds ]
     N     H
     N    CA
    CA    HA
    CA    CB
    CA     C
    CB   HB1
    CB   HB2
    CB    CG
    CG   OD1
    CG   OD2
     C     O
    -C     N
   OD1  HD11
   OD1  HD12
   OD2  HD21
   OD2  HD22
 [ impropers ]
    -C    CA     N     H
    CA    +N     C     O
    CB   OD1    CG   OD2
    CG  HD12   OD1  HD11
    CG  HD22   OD2  HD21

[ AS2 ]
 [ atoms ]
     N    N           -0.51600     1
     H    H            0.29400     2
    CA    CX           0.10900     3  ;  0.03810 + 0.07100
    HA    H1           0.15800     4  ;  0.08800 + 0.07090
    CB    2C          -0.02600     5  ; -0.03030 - 0.04730
   HB1    HC           0.04900     6  ; -0.01220 - 0.04730
   HB2    HC           0.04900     7  ; -0.01220 - 0.04730
    CG     C           0.64600     8
   OD1    OH          -0.63800     9
  HD11    HO           0.00000    10
  HD12   HOB           0.47500    11
   OD2     O          -0.55500    12
  HD21    HO           0.00000    13
  HD22   HOB           0.00000    14
     C    C            0.53700    15
     O    O           -0.58200    16
 [ bonds ]
     N     H
     N    CA
    CA    HA
    CA    CB
    CA     C
    CB   HB1
    CB   HB2
    CB    CG
    CG   OD1
    CG   OD2
     C     O
    -C     N
   OD1  HD11
   OD1  HD12
   OD2  HD21
   OD2  HD22
 [ impropers ]
    -C    CA     N     H
    CA    +N     C     O
    CB   OD1    CG   OD2
    CG  HD12   OD1  HD11
    CG  HD22   OD2  HD21

[ AS3 ]
 [ atoms ]
     N    N           -0.51600     1
     H    H            0.29400     2
    CA    CX           0.10900     3  ;  0.03810 + 0.07100
    HA    H1           0.15800     4  ;  0.08800 + 0.07090
    CB    2C          -0.02600     5  ; -0.03030 - 0.04730
   HB1    HC           0.04900     6  ; -0.01220 - 0.04730
   HB2    HC           0.04900     7  ; -0.01220 - 0.04730
    CG     C           0.64600     8
   OD1     O          -0.55500     9
  HD11    HO           0.00000    10
  HD12   HOB           0.00000    11
   OD2    OH          -0.63800    12
  HD21    HO           0.00000    13
  HD22   HOB           0.47500    14
     C    C            0.53700    15
     O    O           -0.58200    16
 [ bonds ]
     N     H
     N    CA
    CA    HA
    CA    CB
    CA     C
    CB   HB1
    CB   HB2
    CB    CG
    CG   OD1
    CG   OD2
     C     O
    -C     N
   OD1  HD11
   OD1  HD12
   OD2  HD21
   OD2  HD22
 [ impropers ]
    -C    CA     N     H
    CA    +N     C     O
    CB   OD1    CG   OD2
    CG  HD12   OD1  HD11
    CG  HD22   OD2  HD21

[ AS4 ]
 [ atoms ]
     N    N           -0.51600     1
     H    H            0.29400     2
    CA    CX           0.10900     3  ;  0.03810 + 0.07100
    HA    H1           0.15800     4  ;  0.08800 + 0.07090
    CB    2C          -0.07800     5  ; -0.03030 - 0.04730
   HB1    HC          -0.06000     6  ; -0.01220 - 0.04730
   HB2    HC          -0.06000     7  ; -0.01220 - 0.04730
    CG    CO           0.80000     8
   OD1    O2          -0.80100     9
  HD11    HO           0.00000    10
  HD12   HOB           0.00000    11
   OD2    O2          -0.80100    12
  HD21    HO           0.00000    13
  HD22   HOB           0.00000    14
     C    C            0.53700    15
     O    O           -0.58200    16
 [ bonds ]
     N     H
     N    CA
    CA    HA
    CA    CB
    CA     C
    CB   HB1
    CB   HB2
    CB    CG
    CG   OD1
    CG   OD2
     C     O
    -C     N
   OD1  HD11
   OD1  HD12
   OD2  HD21
   OD2  HD22
 [ impropers ]
    -C    CA     N     H
    CA    +N     C     O
    CB   OD1    CG   OD2
    CG  HD12   OD1  HD11
    CG  HD22   OD2  HD21

[ LYS ]
 [ atoms ]
     N    N           -0.34800     1
     H    H            0.27500     2
    CA    CX          -0.24000     3
    HA    H1           0.14300     4
    CB    C8          -0.00900     5
   HB1    HC           0.03600     6
   HB2    HC           0.03600     7
    CG    C8           0.01900     8
   HG1    HC           0.01000     9
   HG2    HC           0.01000    10
    CD    C8          -0.04800    11
   HD1    HC           0.06200    12
   HD2    HC           0.06200    13
    CE    C8          -0.01400    14
   HE1    HP           0.11300    15
   HE2    HP           0.11300    16
    NZ    N3          -0.38500    17
   HZ1    H            0.34000    18
   HZ2    H            0.34000    19
   HZ3    H            0.34000    20
     C    C            0.73400    21
     O    O           -0.58900    22
 [ bonds ]
     N     H
     N    CA
    CA    HA
    CA    CB
    CA     C
    CB   HB1
    CB   HB2
    CB    CG
    CG   HG1
    CG   HG2
    CG    CD
    CD   HD1
    CD   HD2
    CD    CE
    CE   HE1
    CE   HE2
    CE    NZ
    NZ   HZ1
    NZ   HZ2
    NZ   HZ3
     C     O
    -C     N
 [ impropers ]
    -C    CA     N     H
    CA    +N     C     O

;block for LYS CpHMD

[ LY0 ]
 [ atoms ]
     N    N           -0.34800     1
     H    H            0.27500     2
    CA    CX          -0.22700     3 ; -0.24000 + 0.01300
    HA    H1           0.15500     4 ;  0.14260 + 0.01290
    CB    CT          -0.13500     5 ; -0.00940 - 0.0087 
   HB1    HC           0.03400     6 ;  0.03620 - 0.0086
   HB2    HC           0.03400     7 ;  0.03620 - 0.0086
    CG    CT           0.06600     8
   HG1    HC           0.01000     9
   HG2    HC           0.01000    10
    CD    CT          -0.03700    11
   HD1    HC           0.01200    12
   HD2    HC           0.01200    13
    CE    CT           0.32600    14
   HE1    HP          -0.03400    15
   HE2    HP          -0.03400    16
    NZ    N3          -1.03600    17
   HZ1    HGL          0.00000    18
   HZ2    H            0.38600    19
   HZ3    H            0.38600    20
     C    C            0.73400    21
     O    O           -0.58900    22     
 [ bonds ]
     N     H
     N    CA
    CA    HA
    CA    CB
    CA     C
    CB   HB1
    CB   HB2
    CB    CG
    CG   HG1
    CG   HG2
    CG    CD
    CD   HD1
    CD   HD2
    CD    CE
    CE   HE1
    CE   HE2
    CE    NZ
    NZ   HZ1
    NZ   HZ2
    NZ   HZ3
     C     O
    -C     N
 [ impropers ]
    -C    CA     N     H
    CA    +N     C     O

[ LY1 ]
 [ atoms ]
     N    N           -0.34800     1
     H    H            0.27500     2
    CA    CX          -0.22700     3 ; -0.24000 + 0.01300
    HA    H1           0.15500     4 ;  0.14260 + 0.01290
    CB    CT          -0.13500     5 ; -0.00940 - 0.0087 
   HB1    HC           0.03400     6 ;  0.03620 - 0.0086
   HB2    HC           0.03400     7 ;  0.03620 - 0.0086
    CG    CT           0.06600     8
   HG1    HC           0.01000     9
   HG2    HC           0.01000    10
    CD    CT          -0.03700    11
   HD1    HC           0.01200    12
   HD2    HC           0.01200    13
    CE    CT           0.32600    14
   HE1    HP          -0.03400    15
   HE2    HP          -0.03400    16
    NZ    N3          -1.03600    17
   HZ1    H            0.38600    18
   HZ2    HGL          0.00000    19
   HZ3    H            0.38600    20
     C    C            0.73400    21
     O    O           -0.58900    22     
 [ bonds ]
     N     H
     N    CA
    CA    HA
    CA    CB
    CA     C
    CB   HB1
    CB   HB2
    CB    CG
    CG   HG1
    CG   HG2
    CG    CD
    CD   HD1
    CD   HD2
    CD    CE
    CE   HE1
    CE   HE2
    CE    NZ
    NZ   HZ1
    NZ   HZ2
    NZ   HZ3
     C     O
    -C     N
 [ impropers ]
    -C    CA     N     H
    CA    +N     C     O

[ LY2 ]
 [ atoms ]
     N    N           -0.34800     1
     H    H            0.27500     2
    CA    CX          -0.22700     3 ; -0.24000 + 0.01300
    HA    H1           0.15500     4 ;  0.14260 + 0.01290
    CB    CT          -0.13500     5 ; -0.00940 - 0.0087 
   HB1    HC           0.03400     6 ;  0.03620 - 0.0086
   HB2    HC           0.03400     7 ;  0.03620 - 0.0086
    CG    CT           0.06600     8
   HG1    HC           0.01000     9
   HG2    HC           0.01000    10
    CD    CT          -0.03700    11
   HD1    HC           0.01200    12
   HD2    HC           0.01200    13
    CE    CT           0.32600    14
   HE1    HP          -0.03400    15
   HE2    HP          -0.03400    16
    NZ    N3          -1.03600    17
   HZ1    H            0.38600    18
   HZ2    H            0.38600    19
   HZ3    HGL          0.00000    20
     C    C            0.73400    21
     O    O           -0.58900    22     
 [ bonds ]
     N     H
     N    CA
    CA    HA
    CA    CB
    CA     C
    CB   HB1
    CB   HB2
    CB    CG
    CG   HG1
    CG   HG2
    CG    CD
    CD   HD1
    CD   HD2
    CD    CE
    CE   HE1
    CE   HE2
    CE    NZ
    NZ   HZ1
    NZ   HZ2
    NZ   HZ3
     C     O
    -C     N
 [ impropers ]
    -C    CA     N     H
    CA    +N     C     O

[ LY3 ]
 [ atoms ]
     N    N           -0.34800     1
     H    H            0.27500     2
    CA    CX          -0.22700     3 ; -0.24000 + 0.01300
    HA    H1           0.15500     4 ;  0.14260 + 0.01290
    CB    C8          -0.01800     5 ; -0.00940 - 0.0087 
   HB1    HC           0.02800     6 ;  0.03620 - 0.0086
   HB2    HC           0.02800     7 ;  0.03620 - 0.0086
    CG    C8           0.01900     8
   HG1    HC           0.01000     9
   HG2    HC           0.01000    10
    CD    C8          -0.04800    11
   HD1    HC           0.06200    12
   HD2    HC           0.06200    13
    CE    C8          -0.01400    14
   HE1    HP           0.11300    15
   HE2    HP           0.11300    16
    NZ    N3          -0.38500    17
   HZ1    H            0.34000    18
   HZ2    H            0.34000    19
   HZ3    H            0.34000    20
     C    C            0.73400    21
     O    O           -0.58900    22
 [ bonds ]
     N     H
     N    CA
    CA    HA
    CA    CB
    CA     C
    CB   HB1
    CB   HB2
    CB    CG
    CG   HG1
    CG   HG2
    CG    CD
    CD   HD1
    CD   HD2
    CD    CE
    CE   HE1
    CE   HE2
    CE    NZ
    NZ   HZ1
    NZ   HZ2
    NZ   HZ3
     C     O
    -C     N
 [ impropers ]
    -C    CA     N     H
    CA    +N     C     O
[ ORN ] ; charges taken from amber99.prm of tinker 4.0
 [ atoms ]
     N    N           -0.34800     1
     H    H            0.27500     2
    CA    CT          -0.24000     3
    HA    H1           0.14300     4
    CB    CT           0.01000     5
   HB1    HC           0.03600     6
   HB2    HC           0.03600     7
    CG    CT          -0.02800     8
   HG1    HC           0.06200     9
   HG2    HC           0.06200    10
    CD    CT          -0.01400    11
   HD1    HP           0.11300    12
   HD2    HP           0.11300    13
    NE    N3          -0.38500    14
   HE1    H            0.34000    15
   HE2    H            0.34000    16
   HE3    H            0.34000    17
     C    C            0.73400    18
     O    O           -0.58900    19
 [ bonds ]
     N     H
     N    CA
    CA    HA
    CA    CB
    CA     C
    CB   HB1
    CB   HB2
    CB    CG
    CG   HG1
    CG   HG2
    CG    CD
    CD   HD1
    CD   HD2
    CD    NE
    NE   HE1
    NE   HE2
    NE   HE3
     C     O
    -C     N
 [ impropers ]
    -C    CA     N     H
    CA    +N     C     O

[ DAB ] ; sidechain charges fit to maintain heavy atom charge group trend LYS -> ORN -> DAB
 [ atoms ]
     N    N           -0.34800     1
     H    H            0.27500     2
    CA    CT          -0.24000     3
    HA    H1           0.14300     4
    CB    CT           0.02900     5
   HB1    HC           0.07500     6
   HB2    HC           0.07500     7
    CG    CT          -0.01400     8
   HG1    HP           0.11300     9
   HG2    HP           0.11300    10
    ND    N3          -0.38600    11
   HD1    H            0.34000    12
   HD2    H            0.34000    13
   HD3    H            0.34000    14
     C    C            0.73400    15
     O    O           -0.58900    16
 [ bonds ]
     N     H
     N    CA
    CA    HA
    CA    CB
    CA     C
    CB   HB1
    CB   HB2
    CB    CG
    CG   HG1
    CG   HG2
    CG    ND
    ND   HD1
    ND   HD2
    ND   HD3
     C     O
    -C     N
 [ impropers ]
    -C    CA     N     H
    CA    +N     C     O

[ LYN ]
 [ atoms ]
     N    N           -0.41600     1
     H    H            0.27200     2
    CA    CX          -0.07200     3
    HA    H1           0.09900     4
    CB    CT          -0.04800     5
   HB1    HC           0.03400     6
   HB2    HC           0.03400     7
    CG    CT           0.06600     8
   HG1    HC           0.01000     9
   HG2    HC           0.01000    10
    CD    CT          -0.03800    11
   HD1    HC           0.01200    12
   HD2    HC           0.01200    13
    CE    CT           0.32600    14
   HE1    HP          -0.03300    15
   HE2    HP          -0.03300    16
    NZ    N3          -1.03600    17
   HZ1    H            0.38600    18
   HZ2    H            0.38600    19
     C    C            0.59700    20
     O    O           -0.56800    21
 [ bonds ]
     N     H
     N    CA
    CA    HA
    CA    CB
    CA     C
    CB   HB1
    CB   HB2
    CB    CG
    CG   HG1
    CG   HG2
    CG    CD
    CD   HD1
    CD   HD2
    CD    CE
    CE   HE1
    CE   HE2
    CE    NZ
    NZ   HZ1
    NZ   HZ2
     C     O
    -C     N
 [ impropers ]
    -C    CA     N     H
    CA    +N     C     O
                        
[ PRO ]
 [ atoms ]
     N    N           -0.25500     1
    CD    CT           0.01900     2
   HD1    H1           0.03900     3
   HD2    H1           0.03900     4
    CG    CT           0.01900     5
   HG1    HC           0.02200     6
   HG2    HC           0.02200     7
    CB    CT          -0.00700     8
   HB1    HC           0.02500     9
   HB2    HC           0.02500    10
    CA    CX          -0.02700    11
    HA    H1           0.06400    12
     C    C            0.59000    13
     O    O           -0.57500    14
 [ bonds ]
     N    CD
     N    CA
    CD   HD1
    CD   HD2
    CD    CG
    CG   HG1
    CG   HG2
    CG    CB
    CB   HB1
    CB   HB2
    CB    CA
    CA    HA
    CA     C
     C     O
    -C     N
 [ impropers ]
    CA    +N     C     O
    -C    CD     N    CA	

[ HYP ] ; S Park, R J Radmer, T E Klein & V S Pande (submitted).
 [ atoms ] 
     N    N           -0.25500     1
   CD2    CT           0.05900     2
  HD21    H1           0.07000     3
  HD22    H1           0.07000     4
    CG    CT           0.04000     5
    HG    H1           0.04200     6
   OD1    OH          -0.61400     7
   HD1    HO           0.38500     8
    CB    CT           0.02000     9
   HB1    HC           0.04300    10
   HB2    HC           0.04300    11
    CA    CX           0.00500    12
    HA    H1           0.07700    13
     C    C            0.59000    14
     O    O           -0.57500    15
 [ bonds ]
     N   CD2
     N    CA
   CD2  HD21
   CD2  HD22
   CD2    CG
    CG    HG
    CG   OD1
    CG    CB
   OD1   HD1
    CB   HB1
    CB   HB2
    CB    CA
    CA    HA
    CA     C
     C     O
    -C     N
 [ impropers ]
    CA    +N     C     O
    -C   CD2     N    CA

[ CYS ]
 [ atoms ]
     N    N           -0.41600     1
     H    H            0.27200     2
    CA    CX           0.02200     3
    HA    H1           0.11300     4
    CB    2C          -0.12300     5
   HB1    H1           0.11100     6
   HB2    H1           0.11100     7
    SG    SH          -0.31200     8
    HG    HS           0.19300     9
     C    C            0.59700    10
     O    O           -0.56800    11
 [ bonds ]
     N     H
     N    CA
    CA    HA
    CA    CB
    CA     C
    CB   HB1
    CB   HB2
    CB    SG
    SG    HG
     C     O
    -C     N
 [ impropers ]
    -C    CA     N     H
    CA    +N     C     O

;block for CYS in CpHMD

[ CY0 ]
 [ atoms ]
     N    N           -0.41600     1
     H    H            0.27200     2
    CA    CX           0.01200     3  ;  0.02130 - 0.00970
    HA    H1           0.10300     4  ;  0.11240 - 0.00960
    CB    2C          -0.11700     5  ; -0.12310 + 0.00650
   HB1    H1           0.11800     6  ;  0.11120 + 0.00640
   HB2    H1           0.11800     7  ;  0.11120 + 0.00640
    SG    SH          -0.31200     8  
   HG1    HS           0.19300     9  
   HG2   HGS           0.00000    10  ; atomtype HS -> HGS
   HG3   HGS           0.00000    11  ; atomtype HS -> HGS
     C    C            0.59700    12
     O    O           -0.56800    13
 [ bonds ]
     N     H
     N    CA
    CA    HA
    CA    CB
    CA     C
    CB   HB1
    CB   HB2
    CB    SG
    SG   HG1
    SG   HG2
    SG   HG3    
     C     O
    -C     N
 [ impropers ]
    -C    CA     N     H
    CA    +N     C     O

[ CY1 ]
 [ atoms ]
     N    N           -0.41600     1
     H    H            0.27200     2
    CA    CX           0.01200     3  ;  0.02130 - 0.00970
    HA    H1           0.10300     4  ;  0.11240 - 0.00960
    CB    2C          -0.11700     5  ; -0.12310 + 0.00650
   HB1    H1           0.11800     6  ;  0.11120 + 0.00640
   HB2    H1           0.11800     7  ;  0.11120 + 0.00640
    SG    SH          -0.31200     8  
   HG1   HGS           0.00000     9  
   HG2    HS           0.19300    10  ; atomtype HS -> HGS
   HG3   HGS           0.00000    11  ; atomtype HS -> HGS
     C    C            0.59700    12
     O    O           -0.56800    13
 [ bonds ]
     N     H
     N    CA
    CA    HA
    CA    CB
    CA     C
    CB   HB1
    CB   HB2
    CB    SG
    SG   HG1
    SG   HG2
    SG   HG3    
     C     O
    -C     N
 [ impropers ]
    -C    CA     N     H
    CA    +N     C     O

[ CY2 ]
 [ atoms ]
     N    N           -0.41600     1
     H    H            0.27200     2
    CA    CX           0.01200     3  ;  0.02130 - 0.00970
    HA    H1           0.10300     4  ;  0.11240 - 0.00960
    CB    2C          -0.11700     5  ; -0.12310 + 0.00650
   HB1    H1           0.11800     6  ;  0.11120 + 0.00640
   HB2    H1           0.11800     7  ;  0.11120 + 0.00640
    SG    SH          -0.31200     8  
   HG1   HGS           0.00000     9  
   HG2   HGS           0.00000    10  ; atomtype HS -> HGS
   HG3   HS            0.19300    11  ; atomtype HS -> HGS
     C    C            0.59700    12
     O    O           -0.56800    13
 [ bonds ]
     N     H
     N    CA
    CA    HA
    CA    CB
    CA     C
    CB   HB1
    CB   HB2
    CB    SG
    SG   HG1
    SG   HG2
    SG   HG3    
     C     O
    -C     N
 [ impropers ]
    -C    CA     N     H
    CA    +N     C     O

[ CY3 ]
 [ atoms ]
     N    N           -0.41600     1
     H    H            0.27200     2
    CA    CX           0.01200     3  ;  0.02130 - 0.00970
    HA    H1           0.10300     4  ;  0.11240 - 0.00960
    CB    CT          -0.34000     5  ; -0.12310 + 0.00650
   HB1    H1           0.11200     6  ;  0.11120 + 0.00640
   HB2    H1           0.11200     7  ;  0.11120 + 0.00640
    SG     S          -0.88400     8  
   HG1   HGS           0.00000     9  
   HG2   HGS           0.00000    10  ; atomtype HS -> HGS
   HG3   HGS           0.00000    11  ; atomtype HS -> HGS
     C    C            0.59700    12
     O    O           -0.56800    13
 [ bonds ]
     N     H
     N    CA
    CA    HA
    CA    CB
    CA     C
    CB   HB1
    CB   HB2
    CB    SG
    SG   HG1
    SG   HG2
    SG   HG3    
     C     O
    -C     N
 [ impropers ]
    -C    CA     N     H
    CA    +N     C     O

[ CYM ]
 [ atoms ]
     N    N           -0.41600     1
     H    H            0.27200     2
    CA    CX          -0.03500     3
    HA    H1           0.05100     4
    CB    CT          -0.24100     5
   HB1    H1           0.11200     6
   HB2    H1           0.11200     7
    SG    SH          -0.88400     8
     C    C            0.59700     9
     O    O           -0.56800    10
 [ bonds ]
     N     H
     N    CA
    CA    HA
    CA    CB
    CA     C
    CB   HB1
    CB   HB2
    CB    SG
     C     O
    -C     N
 [ impropers ]
    -C    CA     N     H
    CA    +N     C     O
                        
[ CYX ]
 [ atoms ]
     N    N           -0.41600     1
     H    H            0.27200     2
    CA    CX           0.04300     3
    HA    H1           0.07700     4
    CB    2C          -0.07900     5
   HB1    H1           0.09100     6
   HB2    H1           0.09100     7
    SG    S           -0.10800     8
     C    C            0.59700     9
     O    O           -0.56800    10
 [ bonds ]
     N     H
     N    CA
    CA    HA
    CA    CB
    CA     C
    CB   HB1
    CB   HB2
    CB    SG
     C     O
    -C     N
 [ impropers ]
    -C    CA     N     H
    CA    +N     C     O

[ MET ]
 [ atoms ]
     N    N           -0.41600     1
     H    H            0.27200     2
    CA    CX          -0.02400     3
    HA    H1           0.08800     4
    CB    2C           0.03400     5
   HB1    HC           0.02400     6
   HB2    HC           0.02400     7
    CG    2C           0.00200     8
   HG1    H1           0.04400     9
   HG2    H1           0.04400    10
    SD    S           -0.27400    11
    CE    CT          -0.05400    12
   HE1    H1           0.06900    13
   HE2    H1           0.06900    14
   HE3    H1           0.06900    15
     C    C            0.59700    16
     O    O           -0.56800    17
 [ bonds ]
     N     H
     N    CA
    CA    HA
    CA    CB
    CA     C
    CB   HB1
    CB   HB2
    CB    CG
    CG   HG1
    CG   HG2
    CG    SD
    SD    CE
    CE   HE1
    CE   HE2
    CE   HE3
     C     O
    -C     N
 [ impropers ]
    -C    CA     N     H
    CA    +N     C     O
                        
; non-terminal acidic AA's
       
[ ASH ]
 [ atoms ]
     N    N           -0.41600     1
     H    H            0.27200     2
    CA    CX           0.03400     3
    HA    H1           0.08600     4
    CB    2C          -0.03100     5
   HB1    HC           0.04900     6
   HB2    HC           0.04900     7
    CG    C            0.64600     8
   OD1    O           -0.55500     9
   OD2    OH          -0.63800    10
   HD2    HO           0.47500    11
     C    C            0.59700    12
     O    O           -0.56800    13
 [ bonds ]
     N     H
     N    CA
    CA    HA
    CA    CB
    CA     C
    CB   HB1
    CB   HB2
    CB    CG
    CG   OD1
    CG   OD2
   OD2   HD2
     C     O
    -C     N
 [ impropers ]
    -C    CA     N     H
    CA    +N     C     O
    CB   OD1    CG   OD2

[ GLH ]
 [ atoms ]
     N    N           -0.41600     1
     H    H            0.27200     2
    CA    CX           0.01400     3
    HA    H1           0.07800     4
    CB    2C          -0.00700     5
   HB1    HC           0.02600     6
   HB2    HC           0.02600     7
    CG    2C          -0.01700     8
   HG1    HC           0.04300     9
   HG2    HC           0.04300    10
    CD    C            0.68000    11
   OE1    O           -0.58400    12
   OE2    OH          -0.65100    13
   HE2    HO           0.46400    14
     C    C            0.59700    15
     O    O           -0.56800    16
 [ bonds ]
     N     H
     N    CA
    CA    HA
    CA    CB
    CA     C
    CB   HB1
    CB   HB2
    CB    CG
    CG   HG1
    CG   HG2
    CG    CD
    CD   OE1
    CD   OE2
   OE2   HE2
     C     O
    -C     N
 [ impropers ]
    -C    CA     N     H
    CA    +N     C     O
    CG   OE1    CD   OE2

; C-terminal AA's
                        
[ CALA ]
 [ atoms ]
     N     N          -0.38700     1  ; -0.38210
     H     H           0.27300     2  ;  0.26810
    CA    CX          -0.20900     3  ; -0.17470
    HA    H1           0.15200     4  ;  0.10670
    CB    CT          -0.21300     5  ; -0.20930 -0.00520
   HB1    HC           0.07100     6  ;  0.07640 -0.00490
   HB2    HC           0.07100     7  ;  0.07640 -0.00490
   HB3    HC           0.07100     8  ;  0.07640 -0.00490
     C    CO           0.78300     9  ;  0.77310, atom type changed C -> CO
   OC1    O2          -0.80600    10  ; -0.80550
  HC11    HO           0.00000    11            
  HC12   HOB           0.00000    12            
   OC2    O2          -0.80600    13  ; -0.80550
  HC21    HO           0.00000    14            
  HC22   HOB           0.00000    15            
 [ bonds ]
     N     H
     N    CA
    CA    HA
    CA    CB
    CA     C
    CB   HB1
    CB   HB2
    CB   HB3
     C   OC1
     C   OC2
    -C     N
   OC1  HC11
   OC1  HC12
   OC2  HC21
   OC2  HC22    
 [ impropers ]
    -C    CA     N     H    
    CA   OC1     C   OC2    
     C  HC12   OC1  HC11
     C  HC22   OC2  HC21
                        
[ CGLY ]
 [ atoms ]
     N    N           -0.38200     1
     H    H            0.26800     2
    CA    CX          -0.24900     3
   HA1    H1           0.10600     4
   HA2    H1           0.10600     5
     C    CO           0.72300     6   ; atom type changed C -> CO
   OC1    O2          -0.78600     7
  HC11    HO           0.00000     8
  HC12   HOB           0.00000     9
   OC2    O2          -0.78600    10
  HC21    HO           0.00000    11
  HC22   HOB           0.00000    12
 [ bonds ]
     N     H
     N    CA
    CA   HA1
    CA   HA2
    CA     C
     C   OC1
     C   OC2
    -C     N
   OC1  HC11
   OC1  HC12
   OC2  HC21
   OC2  HC22
 [ impropers ]
    -C    CA     N     H    
    CA   OC1     C   OC2    
     C  HC12   OC1  HC11
     C  HC22   OC2  HC21
                        
[ CSER ]
 [ atoms ]
     N     N          -0.38700     1  ; -0.38210
     H     H           0.27300     2  ;  0.26810
    CA    CX          -0.20900     3  ; -0.27220
    HA    H1           0.15200     4  ;  0.13040
    CB    2C           0.08860     5  ;  0.11230 -0.02370
   HB1    H1           0.05770     6  ;  0.08130 -0.02360
   HB2    H1           0.05770     7  ;  0.08130 -0.02360
    OG    OH          -0.65140     8            
    HG    HO           0.44740     9            
     C    CO           0.78300    10  ;  0.81130, atom type changed C -> CO
   OC1    O2          -0.80600    11  ; -0.81320
  HC11    HO           0.00000    12            
  HC12   HOB           0.00000    13            
   OC2    O2          -0.80600    14  ; -0.81320
  HC21    HO           0.00000    15            
  HC22   HOB           0.00000    16            
 [ bonds ]
     N     H
     N    CA
    CA    HA
    CA    CB
    CA     C
    CB   HB1
    CB   HB2
    CB    OG
    OG    HG
     C   OC1
     C   OC2
    -C     N
   OC1  HC11
   OC1  HC12
   OC2  HC21
   OC2  HC22
 [ impropers ]
    -C    CA     N     H    
    CA   OC1     C   OC2    
     C  HC12   OC1  HC11
     C  HC22   OC2  HC21
                        
[ CTHR ]
 [ atoms ]
     N     N          -0.38700     1  ; -0.38210
     H     H           0.27300     2  ;  0.26810
    CA    CX          -0.20900     3  ; -0.24200
    HA    H1           0.15200     4  ;  0.12070
    CB    3C           0.27100     5  ;  0.30250 -0.03160
    HB    H1          -0.02400     6  ;  0.00780 -0.03150
   CG2    CT          -0.18600     7            
  HG21    HC           0.05900     8            
  HG22    HC           0.05900     9            
  HG23    HC           0.05900    10            
   OG1    OH          -0.65000    11            
   HG1    HO           0.41200    12            
     C    CO           0.78300    13  ;  0.78100, atom type changed C -> CO
   OC1    O2          -0.80600    14  ; -0.80440
  HC11    HO           0.00000    15            
  HC12   HOB           0.00000    16            
   OC2    O2          -0.80600    17  ; -0.80440
  HC21    HO           0.00000    18            
  HC22   HOB           0.00000    19        
 [ bonds ]
     N     H
     N    CA
    CA    HA
    CA    CB
    CA     C
    CB    HB
    CB   CG2
    CB   OG1
   CG2  HG21
   CG2  HG22
   CG2  HG23
   OG1   HG1
     C   OC1
     C   OC2
    -C     N
   OC1  HC11
   OC1  HC12
   OC2  HC21
   OC2  HC22
 [ impropers ]
    -C    CA     N     H    
    CA   OC1     C   OC2    
     C  HC12   OC1  HC11
     C  HC22   OC2  HC21
                        
[ CLEU ]
 [ atoms ]
     N     N          -0.38700     1  ; -0.38210
     H     H           0.27300     2  ;  0.26810
    CA    CX          -0.20900     3  ; -0.28470
    HA    H1           0.15200     4  ;  0.13460
    CB    2C          -0.27100     5  ; -0.24690 -0.02390
   HB1    HC           0.07300     6  ;  0.09740 -0.02370
   HB2    HC           0.07300     7  ;  0.09740 -0.02370
    CG    3C           0.37000     8            
    HG    HC          -0.03700     9            
   CD1    CT          -0.41600    10            
  HD11    HC           0.10400    11            
  HD12    HC           0.10400    12            
  HD13    HC           0.10400    13            
   CD2    CT          -0.41600    14            
  HD21    HC           0.10400    15            
  HD22    HC           0.10400    16            
  HD23    HC           0.10400    17            
     C    CO           0.78300    18  ;  0.83260, atom type changed C -> CO
   OC1    O2          -0.80600    19  ; -0.81990
  HC11    HO           0.00000    20            
  HC12   HOB           0.00000    21            
   OC2    O2          -0.80600    22  ; -0.81990
  HC21    HO           0.00000    23            
  HC22   HOB           0.00000    24
 [ bonds ]
     N     H
     N    CA
    CA    HA
    CA    CB
    CA     C
    CB   HB1
    CB   HB2
    CB    CG
    CG    HG
    CG   CD1
    CG   CD2
   CD1  HD11
   CD1  HD12
   CD1  HD13
   CD2  HD21
   CD2  HD22
   CD2  HD23
     C   OC1
     C   OC2
    -C     N
   OC1  HC11
   OC1  HC12
   OC2  HC21
   OC2  HC22
 [ impropers ]
    -C    CA     N     H    
    CA   OC1     C   OC2    
     C  HC12   OC1  HC11
     C  HC22   OC2  HC21
                        
[ CILE ]
 [ atoms ]
     N     N          -0.38700     1  ; -0.38210
     H     H           0.27300     2  ;  0.26810
    CA    CX          -0.20900     3  ; -0.31000
    HA    H1           0.15200     4  ;  0.13750
    CB    3C          -0.00900     5  ;  0.03630 -0.04510
    HB    HC           0.03100     6  ;  0.07660 -0.04510
   CG2    CT          -0.35000     7            
  HG21    HC           0.10200     8            
  HG22    HC           0.10200     9            
  HG23    HC           0.10200    10            
   CG1    2C          -0.03200    11            
  HG11    HC           0.03200    12            
  HG12    HC           0.03200    13            
    CD    CT          -0.07000    14            
   HD1    HC           0.02000    15            
   HD2    HC           0.02000    16            
   HD3    HC           0.02000    17            
     C    CO           0.78300    18  ;  0.83430, atom type changed C -> CO
   OC1    O2          -0.80600    19  ; -0.81900
  HC11    HO           0.00000    20            
  HC12   HOB           0.00000    21            
   OC2    O2          -0.80600    22  ; -0.81900
  HC21    HO           0.00000    23            
  HC22   HOB           0.00000    24
 [ bonds ]
     N     H
     N    CA
    CA    HA
    CA    CB
    CA     C
    CB    HB
    CB   CG2
    CB   CG1
   CG2  HG21
   CG2  HG22
   CG2  HG23
   CG1  HG11
   CG1  HG12
   CG1    CD
    CD   HD1
    CD   HD2
    CD   HD3
     C   OC1
     C   OC2
    -C     N
   OC1  HC11
   OC1  HC12
   OC2  HC21
   OC2  HC22
 [ impropers ]
    -C    CA     N     H    
    CA   OC1     C   OC2    
     C  HC12   OC1  HC11
     C  HC22   OC2  HC21
                        
[ CVAL ]
 [ atoms ]
     N     N          -0.38700     1  ; -0.38210
     H     H           0.27300     2  ;  0.26810
    CA    CX          -0.20900     3  ; -0.34380
    HA    H1           0.15200     4  ;  0.14380
    CB    3C           0.13700     5  ;  0.19400 -0.05680
    HB    HC          -0.02700     6  ;  0.03080 -0.05680
   CG1    CT          -0.30700     7            
  HG11    HC           0.08400     8            
  HG12    HC           0.08400     9            
  HG13    HC           0.08400    10            
   CG2    CT          -0.30700    11            
  HG21    HC           0.08400    12            
  HG22    HC           0.08400    13            
  HG23    HC           0.08400    14            
     C    CO           0.78300    15  ;  0.83500, atom type changed C -> CO
   OC1    O2          -0.80600    16  ; -0.81730
  HC11    HO           0.00000    17            
  HC12   HOB           0.00000    18            
   OC2    O2          -0.80600    19  ; -0.81730
  HC21    HO           0.00000    20            
  HC22   HOB           0.00000    21
 [ bonds ]
     N     H
     N    CA
    CA    HA
    CA    CB
    CA     C
    CB    HB
    CB   CG1
    CB   CG2
   CG1  HG11
   CG1  HG12
   CG1  HG13
   CG2  HG21
   CG2  HG22
   CG2  HG23
     C   OC1
     C   OC2
    -C     N
   OC1  HC11
   OC1  HC12
   OC2  HC21
   OC2  HC22
 [ impropers ]
    -C    CA     N     H    
    CA   OC1     C   OC2    
     C  HC12   OC1  HC11
     C  HC22   OC2  HC21
                        
[ CASN ]
 [ atoms ]
     N     N          -0.38700     1  ; -0.38210
     H     H           0.27300     2  ;  0.26810
    CA    CX          -0.20900     3  ; -0.20800
    HA    H1           0.15200     4  ;  0.13580
    CB    2C          -0.23400     5  ; -0.22990 -0.00360
   HB1    HC           0.09900     6  ;  0.10230 -0.00350
   HB2    HC           0.09900     7  ;  0.10230 -0.00350
    CG     C           0.71500     8            , atom type changed C -> CO
   OD1     O          -0.60100     9            
   ND2     N          -0.90800    10            
  HD21     H           0.41500    11            
  HD22     H           0.41500    12            
     C    CO           0.78300    13  ;  0.80500, atom type changed C -> CO
   OC1    O2          -0.80600    14  ; -0.81470
  HC11    HO           0.00000    15            
  HC12   HOB           0.00000    16            
   OC2    O2          -0.80600    17  ; -0.81470
  HC21    HO           0.00000    18            
  HC22   HOB           0.00000    19
 [ bonds ]
     N     H
     N    CA
    CA    HA
    CA    CB
    CA     C
    CB   HB1
    CB   HB2
    CB    CG
    CG   OD1
    CG   ND2
   ND2  HD21
   ND2  HD22
     C   OC1
     C   OC2
    -C     N
   OC1  HC11
   OC1  HC12
   OC2  HC21
   OC2  HC22    
 [ impropers ]
    -C    CA     N     H    
    CA   OC1     C   OC2    
    CB   ND2    CG   OD1    
    CG  HD21   ND2  HD22    
     C  HC12   OC1  HC11
     C  HC22   OC2  HC21
                        
[ CGLN ]
 [ atoms ]
     N     N          -0.38700     1  ; -0.38210
     H     H           0.27300     2  ;  0.26810
    CA    CX          -0.20900     3  ; -0.22480
    HA    H1           0.15200     4  ;  0.12320
    CB    2C          -0.08200     5  ; -0.06640 -0.01550
   HB1    HC           0.03000     6  ;  0.04520 -0.01550
   HB2    HC           0.03000     7  ;  0.04520 -0.01550
    CG    2C          -0.02100     8            
   HG1    HC           0.02000     9            
   HG2    HC           0.02000    10            
    CD     C           0.71000    11            , atom type changed C -> CO
   OE1     O          -0.61000    12            
   NE2     N          -0.95700    13            
  HE21     H           0.43000    14            
  HE22     H           0.43000    15            
     C    CO           0.78300    16  ;  0.77750, atom type changed C -> CO
   OC1    O2          -0.80600    17  ; -0.80420
  HC11    HO           0.00000    18            
  HC12   HOB           0.00000    19            
   OC2    O2          -0.80600    20  ; -0.80420
  HC21    HO           0.00000    21            
  HC22   HOB           0.00000    22
 [ bonds ]
     N     H
     N    CA
    CA    HA
    CA    CB
    CA     C
    CB   HB1
    CB   HB2
    CB    CG
    CG   HG1
    CG   HG2
    CG    CD
    CD   OE1
    CD   NE2
   NE2  HE21
   NE2  HE22
     C   OC1
     C   OC2
    -C     N
   OC1  HC11
   OC1  HC12
   OC2  HC21
   OC2  HC22    
 [ impropers ]
    -C    CA     N     H    
    CA   OC1     C   OC2    
    CG   NE2    CD   OE1    
    CD  HE21   NE2  HE22    
     C  HC12   OC1  HC11
     C  HC22   OC2  HC21
                        
[ CARG ]
 [ atoms ]
     N     N          -0.38700     1  ; -0.34810
     H     H           0.27300     2  ;  0.27640
    CA    CX          -0.20900     3  ; -0.30680
    HA    H1           0.15200     4  ;  0.14470
    CB    C8          -0.04800     5  ; -0.03740 -0.01050
   HB1    HC           0.02700     6  ;  0.03710 -0.01040
   HB2    HC           0.02700     7  ;  0.03710 -0.01040
    CG    C8           0.07400     8            
   HG1    HC           0.01900     9            
   HG2    HC           0.01900    10            
    CD    C8           0.11100    11            
   HD1    H1           0.04700    12            
   HD2    H1           0.04700    13            
    NE    N2          -0.55600    14            
    HE     H           0.34800    15            
    CZ    CA           0.83700    16            
   NH1    N2          -0.87400    17            
  HH11     H           0.44900    18            
  HH12     H           0.44900    19            
   NH2    N2          -0.87400    20            
  HH21     H           0.44900    21            
  HH22     H           0.44900    22            
     C    CO           0.78300    23  ;  0.85570, atom type changed C -> CO
   OC1    O2          -0.80600    24  ; -0.82660
  HC11    HO           0.00000    25            
  HC12   HOB           0.00000    26            
   OC2    O2          -0.80600    27  ; -0.82660
  HC21    HO           0.00000    28            
  HC22   HOB           0.00000    29
 [ bonds ]
     N     H
     N    CA
    CA    HA
    CA    CB
    CA     C
    CB   HB1
    CB   HB2
    CB    CG
    CG   HG1
    CG   HG2
    CG    CD
    CD   HD1
    CD   HD2
    CD    NE
    NE    HE
    NE    CZ
    CZ   NH1
    CZ   NH2
   NH1  HH11
   NH1  HH12
   NH2  HH21
   NH2  HH22
     C   OC1
     C   OC2
    -C     N
   OC1  HC11
   OC1  HC12
   OC2  HC21
   OC2  HC22    
 [ impropers ]
    -C    CA     N     H    
    CA   OC1     C   OC2    
    NE   NH1    CZ   NH2    
    CD    CZ    NE    HE    
    CZ  HH11   NH1  HH12    
    CZ  HH21   NH2  HH22    
     C  HC12   OC1  HC11
     C  HC22   OC2  HC21
                        
[ CHID ]
 [ atoms ]
     N     N          -0.38700     1  ; -0.41570
     H     H           0.27300     2  ;  0.27190
    CA    CX          -0.20900     3  ;  0.02260
    HA    H1           0.15200     4  ;  0.09180
    CB    CT          -0.11100     5  ; -0.11120  0.00000
   HB1    HC           0.05000     6  ;  0.05000  0.00000
   HB2    HC           0.05000     7  ;  0.05000  0.00000
    CG    CC           0.02900     8            
   ND1    NA          -0.38900     9            
   HD1     H           0.37500    10            
   CE1    CR           0.19300    11            
   HE1    H5           0.14200    12            
   NE2    NB          -0.56300    13            
   HE2   HGH           0.00000    14  ; atomtype H -> HGH
   CD2    CV           0.10000    15            
   HD2    H4           0.12400    16            
     C    CO           0.78300    17  ;  0.63260, atom type changed C -> CO
   OC1    O2          -0.80600    18  ; -0.80160
  HC11    HO           0.00000    19            
  HC12   HOB           0.00000    20            
   OC2    O2          -0.80600    21  ; -0.80160
  HC21    HO           0.00000    22            
  HC22   HOB           0.00000    23
 [ bonds ]
     N     H
     N    CA
    CA    HA
    CA    CB
    CA     C
    CB   HB1
    CB   HB2
    CB    CG
    CG   ND1
    CG   CD2
   ND1   HD1
   ND1   CE1
   CE1   HE1
   CE1   NE2
   NE2   HE2
   NE2   CD2
   CD2   HD2
     C   OC1
     C   OC2
    -C     N
   OC1  HC11
   OC1  HC12
   OC2  HC21
   OC2  HC22    
 [ impropers ]
    -C    CA     N     H    
    CA   OC1     C   OC2    
    CG   CE1   ND1   HD1    
   CE1   CD2   NE2   HE2    
    CG   NE2   CD2   HD2    
   ND1   NE2   CE1   HE1    
   ND1   CD2    CG    CB    
     C  HC12   OC1  HC11
     C  HC22   OC2  HC21
                        
[ CHIE ]
 [ atoms ]
     N     N          -0.38700     1  ; -0.41570
     H     H           0.27300     2  ;  0.27190
    CA    CX          -0.20900     3  ; -0.03980
    HA    H1           0.15200     4  ;  0.15420
    CB    CT          -0.12100     5  ; -0.12030  0.00000
   HB1    HC           0.04900     6  ;  0.04860  0.00000
   HB2    HC           0.04900     7  ;  0.04860  0.00000
    CG    CC           0.27200     8            
   ND1    NB          -0.55200     9            
   HD1   HGH           0.00000    10  ; atomtype H -> HGH
   CE1    CR           0.15600    11            
   HE1    H5           0.14500    12            
   NE2    NA          -0.26700    13            
   HE2     H           0.33200    14            
   CD2    CW          -0.25900    15            
   HD2    H4           0.19600    16            
     C    CO           0.78300    17  ;  0.64240, atom type changed C -> CO
   OC1    O2          -0.80600    18  ; -0.80650
  HC11    HO           0.00000    19            
  HC12   HOB           0.00000    20            
   OC2    O2          -0.80600    21  ; -0.80650
  HC21    HO           0.00000    22            
  HC22   HOB           0.00000    23
 [ bonds ]
     N     H
     N    CA
    CA    HA
    CA    CB
    CA     C
    CB   HB1
    CB   HB2
    CB    CG
    CG   ND1
    CG   CD2
   ND1   HD1
   ND1   CE1
   CE1   HE1
   CE1   NE2
   NE2   HE2
   NE2   CD2
   CD2   HD2
     C   OC1
     C   OC2
    -C     N
   OC1  HC11
   OC1  HC12
   OC2  HC21
   OC2  HC22    
 [ impropers ]
    -C    CA     N     H    
    CA   OC1     C   OC2    
    CG   CE1   ND1   HD1    
   CE1   CD2   NE2   HE2    
    CG   NE2   CD2   HD2    
   ND1   NE2   CE1   HE1    
   ND1   CD2    CG    CB    
     C  HC12   OC1  HC11
     C  HC22   OC2  HC21
                        
[ CHIP ]
 [ atoms ]
     N     N          -0.38700     1  ; -0.34790
     H     H           0.27300     2  ;  0.27470
    CA    CX          -0.20900     3  ; -0.16410
    HA    H1           0.15200     4  ;  0.09260
    CB    CT          -0.05900     5  ; -0.05890  0.00000
   HB1    HC           0.10800     6  ;  0.10780  0.00000
   HB2    HC           0.10800     7  ;  0.10780  0.00000
    CG    CC           0.03000     8            
   ND1    NA          -0.15000     9            
   HD1     H           0.38800    10            
   CE1    CR          -0.02500    11            
   HE1    H5           0.26900    12            
   NE2    NA          -0.16800    13            
   HE2     H           0.39100    14            
   CD2    CW          -0.12600    15            
   HD2    H4           0.23400    16            
     C    CO           0.78300    17  ;  0.78010, atom type changed C -> CO
   OC1    O2          -0.80600    18  ; -0.81770
  HC11    HO           0.00000    19            
  HC12   HOB           0.00000    20            
   OC2    O2          -0.80600    21  ; -0.81770
  HC21    HO           0.00000    22            
  HC22   HOB           0.00000    23
 [ bonds ]
     N     H
     N    CA
    CA    HA
    CA    CB
    CA     C
    CB   HB1
    CB   HB2
    CB    CG
    CG   ND1
    CG   CD2
   ND1   HD1
   ND1   CE1
   CE1   HE1
   CE1   NE2
   NE2   HE2
   NE2   CD2
   CD2   HD2
     C   OC1
     C   OC2
    -C     N
   OC1  HC11
   OC1  HC12
   OC2  HC21
   OC2  HC22    
 [ impropers ]
    -C    CA     N     H    
    CA   OC1     C   OC2    
    CG   CE1   ND1   HD1    
   CE1   CD2   NE2   HE2    
    CG   NE2   CD2   HD2    
   ND1   NE2   CE1   HE1    
   ND1   CD2    CG    CB    
     C  HC12   OC1  HC11
     C  HC22   OC2  HC21
                        
[ CTRP ]
 [ atoms ]
     N     N          -0.38700     1  ; -0.38210
     H     H           0.27300     2  ;  0.26810
    CA    CX          -0.20900     3  ; -0.20840
    HA    H1           0.15200     4  ;  0.12720
    CB    CT          -0.08500     5  ; -0.07420 -0.01060
   HB1    HC           0.03900     6  ;  0.04970 -0.01050
   HB2    HC           0.03900     7  ;  0.04970 -0.01050
    CG    C*          -0.07900     8            
   CD1    CW          -0.18100     9            
   HD1    H4           0.20400    10            
   NE1    NA          -0.33100    11            
   HE1     H           0.34100    12            
   CE2    CN           0.12200    13            
   CZ2    CA          -0.25900    14            
   HZ2    HA           0.15700    15            
   CH2    CA          -0.10200    16            
   HH2    HA           0.14000    17            
   CZ3    CA          -0.22900    18            
   HZ3    HA           0.15100    19            
   CE3    CA          -0.18400    20            
   HE3    HA           0.14900    21            
   CD2    CB           0.10800    22            
     C    CO           0.78300    23  ;  0.76580, atom type changed C -> CO
   OC1    O2          -0.80600    24  ; -0.80110
  HC11    HO           0.00000    25            
  HC12   HOB           0.00000    26            
   OC2    O2          -0.80600    27  ; -0.80110
  HC21    HO           0.00000    28            
  HC22   HOB           0.00000    29
 [ bonds ]
     N     H
     N    CA
    CA    HA
    CA    CB
    CA     C
    CB   HB1
    CB   HB2
    CB    CG
    CG   CD1
    CG   CD2
   CD1   HD1
   CD1   NE1
   NE1   HE1
   NE1   CE2
   CE2   CZ2
   CE2   CD2
   CZ2   HZ2
   CZ2   CH2
   CH2   HH2
   CH2   CZ3
   CZ3   HZ3
   CZ3   CE3
   CE3   HE3
   CE3   CD2
     C   OC1
     C   OC2
    -C     N
   OC1  HC11
   OC1  HC12
   OC2  HC21
   OC2  HC22    
 [ impropers ]
    -C    CA     N     H    
    CA   OC1     C   OC2    
   CD1   CE2   NE1   HE1    
   CE2   CH2   CZ2   HZ2    
   CZ2   CZ3   CH2   HH2    
   CH2   CE3   CZ3   HZ3    
   CZ3   CD2   CE3   HE3    
    CG   NE1   CD1   HD1    
   CD1    CG    CB   CD2
     C  HC12   OC1  HC11
     C  HC22   OC2  HC21
                        
[ CPHE ]
 [ atoms ]
     N     N          -0.38700     1  ; -0.38210
     H     H           0.27300     2  ;  0.26810
    CA    CX          -0.20900     3  ; -0.18250
    HA    H1           0.15200     4  ;  0.10980
    CB    CT          -0.10500     5  ; -0.09590 -0.00870
   HB1    HC           0.03600     6  ;  0.04430 -0.00860
   HB2    HC           0.03600     7  ;  0.04430 -0.00860
    CG    CA           0.05500     8            
   CD1    CA          -0.13000     9            
   HD1    HA           0.14100    10            
   CE1    CA          -0.18500    11            
   HE1    HA           0.14600    12            
    CZ    CA          -0.09400    13            
    HZ    HA           0.12800    14            
   CE2    CA          -0.18500    15            
   HE2    HA           0.14600    16            
   CD2    CA          -0.13000    17            
   HD2    HA           0.14100    18            
     C    CO           0.78300    19  ;  0.76600, atom type changed C -> CO
   OC1    O2          -0.80600    20  ; -0.80260
  HC11    HO           0.00000    21            
  HC12   HOB           0.00000    22            
   OC2    O2          -0.80600    23  ; -0.80260
  HC21    HO           0.00000    24            
  HC22   HOB           0.00000    25
 [ bonds ]
     N     H
     N    CA
    CA    HA
    CA    CB
    CA     C
    CB   HB1
    CB   HB2
    CB    CG
    CG   CD1
    CG   CD2
   CD1   HD1
   CD1   CE1
   CE1   HE1
   CE1    CZ
    CZ    HZ
    CZ   CE2
   CE2   HE2
   CE2   CD2
   CD2   HD2
     C   OC1
     C   OC2
    -C     N
   OC1  HC11
   OC1  HC12
   OC2  HC21
   OC2  HC22    
 [ impropers ]
    -C    CA     N     H    
    CA   OC1     C   OC2    
    CG   CE2   CD2   HD2    
    CZ   CD2   CE2   HE2    
   CE1   CE2    CZ    HZ    
   CD1    CZ   CE1   HE1    
    CG   CE1   CD1   HD1    
   CD1   CD2    CG    CB    
     C  HC12   OC1  HC11
     C  HC22   OC2  HC21
                        
[ CTYR ]
 [ atoms ]
     N     N          -0.38700     1  ; -0.41570
     H     H           0.27300     2  ;  0.27190
    CA    CX          -0.20900     3  ;  0.01270
    HA    H1           0.15200     4  ;  0.10170
    CB    CT          -0.08800     5  ; -0.08820  0.00000
   HB1    HC           0.03600     6  ;  0.03620  0.00000
   HB2    HC           0.03600     7  ;  0.03620  0.00000
    CG    CA           0.02400     8            
   CD1    CA          -0.19200     9            
   HD1    HA           0.17800    10            
   CE1    CA          -0.24600    11            
   HE1    HA           0.16700    12            
    CZ     C           0.34000    13
    OH    OH          -0.56400    14            
   HH1    HO           0.40200    15            
   HH2   HOB           0.00000    16            
   CE2    CA          -0.24600    17            
   HE2    HA           0.16700    18            
   CD2    CA          -0.19200    19            
   HD2    HA           0.17800    20            
     C    CO           0.78300    21  ;  0.64340, atom type changed C -> CO
   OC1    O2          -0.80600    22  ; -0.80700
  HC11    HO           0.00000    23            
  HC12   HOB           0.00000    24            
   OC2    O2          -0.80600    25  ; -0.80700
  HC21    HO           0.00000    26            
  HC22   HOB           0.00000    27
 [ bonds ]
     N     H
     N    CA
    CA    HA
    CA    CB
    CA     C
    CB   HB1
    CB   HB2
    CB    CG
    CG   CD1
    CG   CD2
   CD1   HD1
   CD1   CE1
   CE1   HE1
   CE1    CZ
    CZ    OH
    CZ   CE2
    OH   HH1
    OH   HH2
   CE2   HE2
   CE2   CD2
   CD2   HD2
     C   OC1
     C   OC2
    -C     N
   OC1  HC11
   OC1  HC12
   OC2  HC21
   OC2  HC22
 [ impropers ]
    -C    CA     N     H    
    CA   OC1     C   OC2    
    CG   CE2   CD2   HD2    
    CZ   CD2   CE2   HE2    
   CD1    CZ   CE1   HE1    
    CG   CE1   CD1   HD1    
   CD1   CD2    CG    CB    
   CE1   CE2    CZ    OH    
    CZ   HH2    OH   HH1
     C  HC12   OC1  HC11
     C  HC22   OC2  HC21
                        
[ CGLU ]
 [ atoms ]
     N     N          -0.38700     1  ; -0.51630
     H     H           0.27300     2  ;  0.29360
    CA    CX          -0.20900     3  ;  0.09970
    HA    H1           0.15200     4  ;  0.16830
    CB    2C          -0.03400     5  ; -0.03414  0.00000
   HB1    HC          -0.04900     6  ; -0.04903  0.00000
   HB2    HC          -0.04900     7  ; -0.04903  0.00000
    CG    2C           0.06800     8            
   HG1    HC          -0.05500     9            
   HG2    HC          -0.05500    10            
    CD    CO           0.81800    11            
   OE1    O2          -0.82200    12            
  HE11    HO           0.00000    13            
  HE12   HOB           0.00000    14            
   OE2    O2          -0.82200    15            
  HE21    HO           0.00000    16            
  HE22   HOB           0.00000    17            
     C    CO           0.78300    18  ;  0.54070, atom type changed C -> CO
   OC1    O2          -0.80600    19  ; -0.79300
  HC11    HO           0.00000    20            
  HC12   HOB           0.00000    21            
   OC2    O2          -0.80600    22  ; -0.79300
  HC21    HO           0.00000    23            
  HC22   HOB           0.00000    24
 [ bonds ]
     N     H
     N    CA
    CA    HA
    CA    CB
    CA     C
    CB   HB1
    CB   HB2
    CB    CG
    CG   HG1
    CG   HG2
    CG    CD
    CD   OE1
    CD   OE2
     C   OC1
     C   OC2
    -C     N
   OE1  HE11
   OE1  HE12
   OE2  HE21
   OE2  HE22
   OC1  HC11
   OC1  HC12
   OC2  HC21
   OC2  HC22
 [ impropers ]
    -C    CA     N     H    
    CA   OC1     C   OC2    
    CG   OE1    CD   OE2    
    CD  HE12   OE1  HE11
    CD  HE22   OE2  HE21
     C  HC12   OC1  HC11
     C  HC22   OC2  HC21
                        
[ CASP ]
 [ atoms ]
     N     N          -0.38700     1  ; -0.51630
     H     H           0.27300     2  ;  0.29360
    CA    CX          -0.20900     3  ;  0.10910
    HA    H1           0.15200     4  ;  0.15890
    CB    2C          -0.11500     5  ; -0.11530  0.00000
   HB1    HC          -0.06900     6  ; -0.06870  0.00000
   HB2    HC          -0.06900     7  ; -0.06870  0.00000
    CG    CO           0.88500     8            
   OD1    O2          -0.81600     9            
  HD11    HO           0.00000    10            
  HD12   HOB           0.00000    11            
   OD2    O2          -0.81600    12            
  HD21    HO           0.00000    13            
  HD22   HOB           0.00000    14            
     C    CO           0.78300    15  ;  0.53210, atom type changed C -> CO
   OC1    O2          -0.80600    16  ; -0.78870
  HC11    HO           0.00000    17            
  HC12   HOB           0.00000    18            
   OC2    O2          -0.80600    19  ; -0.78870
  HC21    HO           0.00000    20            
  HC22   HOB           0.00000    21
 [ bonds ]
     N     H
     N    CA
    CA    HA
    CA    CB
    CA     C
    CB   HB1
    CB   HB2
    CB    CG
    CG   OD1
    CG   OD2
     C   OC1
     C   OC2
    -C     N
   OD1  HD11
   OD1  HD12
   OD2  HD21
   OD2  HD22
   OC1  HC11
   OC1  HC12
   OC2  HC21
   OC2  HC22
 [ impropers ]
    -C    CA     N     H    
    CA   OC1     C   OC2    
    CB   OD1    CG   OD2    
    CG  HD12   OD1  HD11
    CG  HD22   OD2  HD21
     C  HC12   OC1  HC11
     C  HC22   OC2  HC21
                        
[ CLYS ]
 [ atoms ]
     N     N          -0.38700     1  ; -0.34790
     H     H           0.27300     2  ;  0.27470
    CA    CX          -0.20900     3  ; -0.22700
    HA    H1           0.15200     4  ;  0.15550
    CB    C8          -0.06000     5  ; -0.06040  0.00000
   HB1    HC           0.04200     6  ;  0.04160  0.00000
   HB2    HC           0.04200     7  ;  0.04160  0.00000
    CG    C8           0.02300     8            
   HG1    HC           0.01300     9            
   HG2    HC           0.01300    10            
    CD    C8          -0.03900    11            
   HD1    HC           0.06100    12            
   HD2    HC           0.06100    13            
    CE    C8          -0.01700    14            
   HE1    HP           0.11200    15            
   HE2    HP           0.11200    16            
    NZ    N3          -0.37400    17            
   HZ1     H           0.33700    18            
   HZ2     H           0.33700    19            
   HZ3     H           0.33700    20            
     C    CO           0.78300    21  ;  0.79510, atom type changed C -> CO
   OC1    O2          -0.80600    22  ; -0.82520
  HC11    HO           0.00000    23            
  HC12   HOB           0.00000    24            
   OC2    O2          -0.80600    25  ; -0.82520
  HC21    HO           0.00000    26            
  HC22   HOB           0.00000    27
 [ bonds ]
     N     H
     N    CA
    CA    HA
    CA    CB
    CA     C
    CB   HB1
    CB   HB2
    CB    CG
    CG   HG1
    CG   HG2
    CG    CD
    CD   HD1
    CD   HD2
    CD    CE
    CE   HE1
    CE   HE2
    CE    NZ
    NZ   HZ1
    NZ   HZ2
    NZ   HZ3
     C   OC1
     C   OC2
    -C     N
   OC1  HC11
   OC1  HC12
   OC2  HC21
   OC2  HC22
 [ impropers ]
    -C    CA     N     H    
    CA   OC1     C   OC2    
     C  HC12   OC1  HC11
     C  HC22   OC2  HC21
                        
[ CPRO ]
 [ atoms ]
     N    N           -0.28000     1
    CD    CT           0.06400     2  ;  0.04340 + 0.0207
   HD1    H1           0.05400     3  ;  0.03310 + 0.0205
   HD2    H1           0.05400     4  ;  0.03310 + 0.0205
    CG    CT           0.02930     5  ;  0.04660 - 0.0173
   HG1    HC           0.00010     6  ;  0.01720 - 0.0171
   HG2    HC           0.00010     7  ;  0.01720 - 0.0171
    CB    CT          -0.07150     8  ; -0.05430 - 0.0172
   HB1    HC           0.02100     9  ;  0.03810 - 0.0171
   HB2    HC           0.02100    10  ;  0.03810 - 0.0171
    CA    CX          -0.11300    11  ; -0.13360 + 0.0207
    HA    H1           0.09800    12  ;  0.07760 + 0.0205
     C    CO           0.66300    13  ; atom type changed C -> CO
   OC1    O2          -0.77000    14
  HC11    HO           0.00000    15
  HC12   HOB           0.00000    16
   OC2    O2          -0.77000    17
  HC21    HO           0.00000    18
  HC22   HOB           0.00000    19
 [ bonds ]
     N    CD
     N    CA
    CD   HD1
    CD   HD2
    CD    CG
    CG   HG1
    CG   HG2
    CG    CB
    CB   HB1
    CB   HB2
    CB    CA
    CA    HA
    CA     C
     C   OC1
     C   OC2
    -C     N
   OC1  HC11
   OC1  HC12
   OC2  HC21
   OC2  HC22
 [ impropers ]
    CA   OC1     C   OC2    
    -C    CD     N    CA    
     C  HC12   OC1  HC11
     C  HC22   OC2  HC21
                        
[ CCYS ]
 [ atoms ]
     N     N          -0.38700     1  ; -0.41570
     H     H           0.27300     2  ;  0.27190
    CA    CX          -0.20900     3  ;  0.01160
    HA    H1           0.15200     4  ;  0.10280
    CB    2C          -0.19500     5  ; -0.19440  0.00000
   HB1    H1           0.14900     6  ;  0.14890  0.00000
   HB2    H1           0.14900     7  ;  0.14890  0.00000
    SG    SH          -0.31000     8            
   HG1    HS           0.20700     9            
   HG2   HGS           0.00000    10  ; atomtype HS -> HGS
   HG3   HGS           0.00000    11  ; atomtype HS -> HGS
     C    CO           0.78300    12  ;  0.62560, atom type changed C -> CO
   OC1    O2          -0.80600    13  ; -0.79810
  HC11    HO           0.00000    14            
  HC12   HOB           0.00000    15            
   OC2    O2          -0.80600    16  ; -0.79810
  HC21    HO           0.00000    17            
  HC22   HOB           0.00000    18
 [ bonds ]
     N     H
     N    CA
    CA    HA
    CA    CB
    CA     C
    CB   HB1
    CB   HB2
    CB    SG
    SG   HG1
    SG   HG2
    SG   HG3
     C   OC1
     C   OC2
    -C     N
   OC1  HC11
   OC1  HC12
   OC2  HC21
   OC2  HC22
 [ impropers ]
    -C    CA     N     H    
    CA   OC1     C   OC2    
     C  HC12   OC1  HC11
     C  HC22   OC2  HC21
                        
[ CCYX ]
 [ atoms ]
     N     N          -0.38700     1  ; -0.38210
     H     H           0.27300     2  ;  0.26810
    CA    CX          -0.20900     3  ; -0.13180
    HA    H1           0.15200     4  ;  0.09380
    CB    2C          -0.19300     5  ; -0.19430  0.00060
   HB1    H1           0.12300     6  ;  0.12280  0.00050
   HB2    H1           0.12300     7  ;  0.12280  0.00050
    SG     S          -0.05300     8            
     C    CO           0.78300     9  ;  0.76180, atom type changed C -> CO
   OC1    O2          -0.80600    10  ; -0.80410
  HC11    HO           0.00000    11            
  HC12   HOB           0.00000    12            
   OC2    O2          -0.80600    13  ; -0.80410
  HC21    HO           0.00000    14            
  HC22   HOB           0.00000    15
 [ bonds ]
     N     H
     N    CA
    CA    HA
    CA    CB
    CA     C
    CB   HB1
    CB   HB2
    CB    SG
     C   OC1
     C   OC2
    -C     N
   OC1  HC11
   OC1  HC12
   OC2  HC21
   OC2  HC22    
 [ impropers ]
    -C    CA     N     H    
    CA   OC1     C   OC2    
     C  HC12   OC1  HC11
     C  HC22   OC2  HC21
                        
[ CMET ]
 [ atoms ]
     N     N          -0.38700     1  ; -0.38210
     H     H           0.27300     2  ;  0.26810
    CA    CX          -0.20900     3  ; -0.25970
    HA    H1           0.15200     4  ;  0.12770
    CB    2C          -0.04500     5  ; -0.02360 -0.02190
   HB1    HC           0.02600     6  ;  0.04800 -0.02190
   HB2    HC           0.02600     7  ;  0.04800 -0.02190
    CG    2C           0.04900     8            
   HG1    H1           0.03200     9            
   HG2    H1           0.03200    10            
    SD     S          -0.26900    11            
    CE    CT          -0.03700    12            
   HE1    H1           0.06200    13            
   HE2    H1           0.06200    14            
   HE3    H1           0.06200    15            
     C    CO           0.78300    16  ;  0.80130, atom type changed C -> CO
   OC1    O2          -0.80600    17  ; -0.81050
  HC11    HO           0.00000    18            
  HC12   HOB           0.00000    19            
   OC2    O2          -0.80600    20  ; -0.81050
  HC21    HO           0.00000    21            
  HC22   HOB           0.00000    22
 [ bonds ]
     N     H
     N    CA
    CA    HA
    CA    CB
    CA     C
    CB   HB1
    CB   HB2
    CB    CG
    CG   HG1
    CG   HG2
    CG    SD
    SD    CE
    CE   HE1
    CE   HE2
    CE   HE3
     C   OC1
     C   OC2
    -C     N
   OC1  HC11
   OC1  HC12
   OC2  HC21
   OC2  HC22    
 [ impropers ]
    -C    CA     N     H    
    CA   OC1     C   OC2    
     C  HC12   OC1  HC11
     C  HC22   OC2  HC21

; N-terminal AA's                        

[ NALA ]
 [ atoms ]
     N    N3           0.12900     1  ;  0.12950
    H1     H           0.20600     2  ;  0.20580
    H2     H           0.20600     3  ;  0.20580
    H3     H           0.20600     4  ;  0.20580
    CA    CX           0.06700     5  ;  0.06740
    HA    HP           0.14300     6  ;  0.14250
    CB    CT          -0.06600     7  ; -0.06750  0.00000
   HB1    HC           0.02200     8  ;  0.02250  0.00000
   HB2    HC           0.02200     9  ;  0.02250  0.00000
   HB3    HC           0.02200    10  ;  0.02250  0.00000
     C     C           0.62000    11  ;  0.62000
     O     O          -0.57700    12  ; -0.57680
 [ bonds ]
     N    H1
     N	  H2
     N	  H3
     N    CA
    CA    HA
    CA    CB
    CA     C
    CB   HB1
    CB   HB2
    CB   HB3
     C     O
     C    +N
 [ impropers ]
    CA    +N     C     O
                        
[ NGLY ]
 [ atoms ]
     N    N3           0.29400     1
    H1    H            0.16400     2
    H2    H            0.16400     3
    H3    H            0.16400     4
    CA    CX          -0.01000     5
   HA1    HP           0.09000     6
   HA2    HP           0.09000     7
     C    C            0.61600     8
     O    O           -0.57200     9
 [ bonds ]
     N    H1
     N    H2
     N    H3
     N    CA
    CA   HA1
    CA   HA2
    CA     C
     C     O
     C    +N
 [ impropers ]
    CA    +N     C     O
                        
[ NSER ]
 [ atoms ]
     N    N3           0.12900     1  ;  0.12950
    H1     H           0.20600     2  ;  0.20580
    H2     H           0.20600     3  ;  0.20580
    H3     H           0.20600     4  ;  0.20580
    CA    CX           0.06700     5  ;  0.06740
    HA    HP           0.14300     6  ;  0.14250
    CB    2C           0.23700     7  ;  0.23730  0.00000
   HB1    H1           0.00500     8  ;  0.00510  0.00000
   HB2    H1           0.00500     9  ;  0.00510  0.00000
    OG    OH          -0.67100    10            
    HG    HO           0.42400    11            
     C     C           0.62000    12  ;  0.62000
     O     O          -0.57700    13  ; -0.57680
 [ bonds ]
     N    H1
     N    H2
     N    H3
     N    CA
    CA    HA
    CA    CB
    CA     C
    CB   HB1
    CB   HB2
    CB    OG
    OG    HG
     C     O
     C    +N
 [ impropers ]
    CA    +N     C     O
                        
[ NTHR ]
 [ atoms ]
     N    N3           0.12900     1  ;  0.12950
    H1     H           0.20600     2  ;  0.20580
    H2     H           0.20600     3  ;  0.20580
    H3     H           0.20600     4  ;  0.20580
    CA    CX           0.06700     5  ;  0.06740
    HA    HP           0.14300     6  ;  0.14250
    CB    3C           0.41000     7  ;  0.41020  0.00000
    HB    H1          -0.07400     8  ; -0.07350  0.00000
   CG2    CT          -0.25600     9            
  HG21    HC           0.06300    10            
  HG22    HC           0.06300    11            
  HG23    HC           0.06300    12            
   OG1    OH          -0.67600    13            
   HG1    HO           0.40700    14            
     C     C           0.62000    15  ;  0.62000
     O     O          -0.57700    16  ; -0.57680
 [ bonds ]
     N    H1
     N    H2
     N    H3
     N    CA
    CA    HA
    CA    CB
    CA     C
    CB    HB
    CB   CG2
    CB   OG1
   CG2  HG21
   CG2  HG22
   CG2  HG23
   OG1   HG1
     C     O
     C    +N
 [ impropers ]
    CA    +N     C     O
                        
[ NLEU ]
 [ atoms ]
     N    N3           0.12900     1  ;  0.10100
    H1     H           0.20600     2  ;  0.21480
    H2     H           0.20600     3  ;  0.21480
    H3     H           0.20600     4  ;  0.21480
    CA    CX           0.06700     5  ;  0.01040
    HA    HP           0.14300     6  ;  0.10530
    CB    2C          -0.05700     7  ; -0.02440 -0.03260
   HB1    HC          -0.00700     8  ;  0.02560 -0.03260
   HB2    HC          -0.00700     9  ;  0.02560 -0.03260
    CG    3C           0.34200    10            
    HG    HC          -0.03800    11            
   CD1    CT          -0.41100    12            
  HD11    HC           0.09800    13            
  HD12    HC           0.09800    14            
  HD13    HC           0.09800    15            
   CD2    CT          -0.41000    16            
  HD21    HC           0.09800    17            
  HD22    HC           0.09800    18            
  HD23    HC           0.09800    19            
     C     C           0.62000    20  ;  0.61230
     O     O          -0.57700    21  ; -0.57130
 [ bonds ]
     N    H1
     N    H2
     N    H3
     N    CA
    CA    HA
    CA    CB
    CA     C
    CB   HB1
    CB   HB2
    CB    CG
    CG    HG
    CG   CD1
    CG   CD2
   CD1  HD11
   CD1  HD12
   CD1  HD13
   CD2  HD21
   CD2  HD22
   CD2  HD23
     C     O
     C    +N
 [ impropers ]
    CA    +N     C     O
                        
[ NILE ]
 [ atoms ]
     N    N3           0.12900     1  ;  0.03110
    H1     H           0.20600     2  ;  0.23290
    H2     H           0.20600     3  ;  0.23290
    H3     H           0.20600     4  ;  0.23290
    CA    CX           0.06700     5  ;  0.02570
    HA    HP           0.14300     6  ;  0.10310
    CB    3C           0.13800     7  ;  0.18850 -0.05020
    HB    HC          -0.02900     8  ;  0.02130 -0.05020
   CG2    CT          -0.37300     9            
  HG21    HC           0.09500    10            
  HG22    HC           0.09500    11            
  HG23    HC           0.09500    12            
   CG1    2C          -0.03900    13            
  HG11    HC           0.02000    14            
  HG12    HC           0.02000    15            
    CD    CT          -0.09100    16            
   HD1    HC           0.02300    17            
   HD2    HC           0.02300    18            
   HD3    HC           0.02300    19            
     C     C           0.62000    20  ;  0.61230
     O     O          -0.57700    21  ; -0.57130
 [ bonds ]
     N    H1
     N    H2
     N    H3
     N    CA
    CA    HA
    CA    CB
    CA     C
    CB    HB
    CB   CG2
    CB   CG1
   CG2  HG21
   CG2  HG22
   CG2  HG23
   CG1  HG11
   CG1  HG12
   CG1    CD
    CD   HD1
    CD   HD2
    CD   HD3
     C     O
     C    +N
 [ impropers ]
    CA    +N     C     O
                        
[ NVAL ]
 [ atoms ]
     N    N3           0.12900     1  ;  0.05770
    H1     H           0.20600     2  ;  0.22720
    H2     H           0.20600     3  ;  0.22720
    H3     H           0.20600     4  ;  0.22720
    CA    CX           0.06700     5  ; -0.00540
    HA    HP           0.14300     6  ;  0.10930
    CB    3C           0.26400     7  ;  0.31960 -0.05630
    HB    HC          -0.07800     8  ; -0.02210 -0.05630
   CG1    CT          -0.31200     9            
  HG11    HC           0.07300    10            
  HG12    HC           0.07300    11            
  HG13    HC           0.07300    12            
   CG2    CT          -0.31200    13            
  HG21    HC           0.07300    14            
  HG22    HC           0.07300    15            
  HG23    HC           0.07300    16            
     C     C           0.62000    17  ;  0.61630
     O     O          -0.57700    18  ; -0.57220
 [ bonds ]
     N    H1
     N    H2
     N    H3
     N    CA
    CA    HA
    CA    CB
    CA     C
    CB    HB
    CB   CG1
    CB   CG2
   CG1  HG11
   CG1  HG12
   CG1  HG13
   CG2  HG21
   CG2  HG22
   CG2  HG23
     C     O
     C    +N
 [ impropers ]
    CA    +N     C     O
                        
[ NASN ]
 [ atoms ]
     N    N3           0.12900     1  ;  0.18010
    H1     H           0.20600     2  ;  0.19210
    H2     H           0.20600     3  ;  0.19210
    H3     H           0.20600     4  ;  0.19210
    CA    CX           0.06700     5  ;  0.03680
    HA    HP           0.14300     6  ;  0.12310
    CB    2C          -0.04200     7  ; -0.02830 -0.01320
   HB1    HC           0.03800     8  ;  0.05150 -0.01320
   HB2    HC           0.03800     9  ;  0.05150 -0.01320
    CG     C           0.58300    10            
   OD1     O          -0.57400    11            
   ND2     N          -0.86300    12            
  HD21     H           0.41000    13            
  HD22     H           0.41000    14            
     C     C           0.62000    15  ;  0.61630
     O     O          -0.57700    16  ; -0.57220
 [ bonds ]
     N    H1
     N    H2
     N    H3
     N    CA
    CA    HA
    CA    CB
    CA     C
    CB   HB1
    CB   HB2
    CB    CG
    CG   OD1
    CG   ND2
   ND2  HD21
   ND2  HD22
     C     O
     C    +N
 [ impropers ]
    CA    +N     C     O
    CB   ND2    CG   OD1
    CG  HD21   ND2  HD22
                        
[ NGLN ]
 [ atoms ]
     N    N3           0.12900     1  ;  0.14930
    H1     H           0.20600     2  ;  0.19960
    H2     H           0.20600     3  ;  0.19960
    H3     H           0.20600     4  ;  0.19960
    CA    CX           0.06700     5  ;  0.05360
    HA    HP           0.14300     6  ;  0.10150
    CB    2C           0.04700     7  ;  0.06510 -0.01860
   HB1    HC          -0.01400     8  ;  0.00500 -0.01860
   HB2    HC          -0.01400     9  ;  0.00500 -0.01860
    CG    2C          -0.09000    10            
   HG1    HC           0.03300    11            
   HG2    HC           0.03300    12            
    CD     C           0.73500    13            
   OE1     O          -0.61300    14            
   NE2     N          -1.00300    15            
  HE21     H           0.44300    16            
  HE22     H           0.44300    17            
     C     C           0.62000    18  ;  0.61230
     O     O          -0.57700    19  ; -0.57130
 [ bonds ]
     N    H1
     N    H2
     N    H3
     N    CA
    CA    HA
    CA    CB
    CA     C
    CB   HB1
    CB   HB2
    CB    CG
    CG   HG1
    CG   HG2
    CG    CD
    CD   OE1
    CD   NE2
   NE2  HE21
   NE2  HE22
     C     O
     C    +N
 [ impropers ]
    CA    +N     C     O
    CG   NE2    CD   OE1
    CD  HE21   NE2  HE22
                        
[ NARG ]
 [ atoms ]
     N    N3           0.12900     1  ;  0.13050
    H1     H           0.20600     2  ;  0.20830
    H2     H           0.20600     3  ;  0.20830
    H3     H           0.20600     4  ;  0.20830
    CA    CX           0.06700     5  ; -0.02230
    HA    HP           0.14300     6  ;  0.12420
    CB    C8           0.00400     7  ;  0.01180 -0.00750
   HB1    HC           0.01500     8  ;  0.02260 -0.00750
   HB2    HC           0.01500     9  ;  0.02260 -0.00750
    CG    C8           0.02400    10            
   HG1    HC           0.03100    11            
   HG2    HC           0.03100    12            
    CD    C8           0.09400    13            
   HD1    H1           0.05300    14            
   HD2    H1           0.05300    15            
    NE    N2          -0.56500    16            
    HE     H           0.35900    17            
    CZ    CA           0.82800    18            
   NH1    N2          -0.86900    19            
  HH11     H           0.44900    20            
  HH12     H           0.44900    21            
   NH2    N2          -0.86900    22            
  HH21     H           0.44900    23            
  HH22     H           0.44900    24            
     C     C           0.62000    25  ;  0.72140
     O     O          -0.57700    26  ; -0.60130
 [ bonds ]
     N    H1
     N    H2
     N    H3
     N    CA
    CA    HA
    CA    CB
    CA     C
    CB   HB1
    CB   HB2
    CB    CG
    CG   HG1
    CG   HG2
    CG    CD
    CD   HD1
    CD   HD2
    CD    NE
    NE    HE
    NE    CZ
    CZ   NH1
    CZ   NH2
   NH1  HH11
   NH1  HH12
   NH2  HH21
   NH2  HH22
     C     O
     C    +N
 [ impropers ]
    CA    +N     C     O
    NE   NH1    CZ   NH2
    CD    CZ    NE    HE
    CZ  HH11   NH1  HH12
    CZ  HH21   NH2  HH22
                        
[ NHID ]
 [ atoms ]
     N    N3           0.12900     1  ;  0.15420
    H1     H           0.20600     2  ;  0.19630
    H2     H           0.20600     3  ;  0.19630
    H3     H           0.20600     4  ;  0.19630
    CA    CX           0.06700     5  ;  0.11410
    HA    HP           0.14300     6  ;  0.11340
    CB    CT           0.01800     7  ;  0.01800  0.00000
   HB1    HC           0.01300     8  ;  0.01300  0.00000
   HB2    HC           0.01300     9  ;  0.01300  0.00000
    CG    CC          -0.04000    10            
   ND1    NA          -0.38200    11            
   HD1     H           0.36300    12            
   CE1    CR           0.21300    13            
   HE1    H5           0.13800    14            
   NE2    NB          -0.57100    15            
   HE2   HGH           0.00000    16  ; atomtype H -> HGH
   CD2    CV           0.10500    17            
   HD2    H4           0.13000    18            
     C     C           0.62000    19  ;  0.59730
     O     O          -0.57700    20  ; -0.56790
 [ bonds ]
     N    H1
     N    H2
     N    H3
     N    CA
    CA    HA
    CA    CB
    CA     C
    CB   HB1
    CB   HB2
    CB    CG
    CG   ND1
    CG   CD2
   ND1   HD1
   ND1   CE1
   CE1   HE1
   CE1   NE2
   NE2   HE2
   NE2   CD2
   CD2   HD2
     C     O
     C    +N
 [ impropers ]
    CA    +N     C     O
    CG   CE1   ND1   HD1
   CE1   CD2   NE2   HE2
    CG   NE2   CD2   HD2
   ND1   NE2   CE1   HE1
   ND1   CD2    CG    CB
                        
[ NHIE ]
 [ atoms ]
     N    N3           0.12900     1  ;  0.14720
    H1     H           0.20600     2  ;  0.20160
    H2     H           0.20600     3  ;  0.20160
    H3     H           0.20600     4  ;  0.20160
    CA    CX           0.06700     5  ;  0.05210
    HA    HP           0.14300     6  ;  0.16650
    CB    CT           0.03400     7  ;  0.03370  0.00000
   HB1    HC           0.00700     8  ;  0.00720  0.00000
   HB2    HC           0.00700     9  ;  0.00720  0.00000
    CG    CC           0.17400    10            
   ND1    NB          -0.55800    11            
   HD1   HGH           0.00000    12  ; atomtype H -> HGH
   CE1    CR           0.18100    13            
   HE1    H5           0.14000    14            
   NE2    NA          -0.27800    15            
   HE2     H           0.33200    16            
   CD2    CW          -0.23500    17            
   HD2    H4           0.19600    18            
     C     C           0.62000    19  ;  0.59730
     O     O          -0.57700    20  ; -0.56790
 [ bonds ]
     N    H1
     N    H2
     N    H3
     N    CA
    CA    HA
    CA    CB
    CA     C
    CB   HB1
    CB   HB2
    CB    CG
    CG   ND1
    CG   CD2
   ND1   HD1
   ND1   CE1
   CE1   HE1
   CE1   NE2
   NE2   HE2
   NE2   CD2
   CD2   HD2
     C     O
     C    +N
 [ impropers ]
    CA    +N     C     O
    CG   CE1   ND1   HD1
   CE1   CD2   NE2   HE2
    CG   NE2   CD2   HD2
   ND1   NE2   CE1   HE1
   ND1   CD2    CG    CB
                        
[ NHIP ]
 [ atoms ]
     N    N3           0.12900     1  ;  0.25600
    H1     H           0.20600     2  ;  0.17040
    H2     H           0.20600     3  ;  0.17040
    H3     H           0.20600     4  ;  0.17040
    CA    CX           0.06700     5  ;  0.02070
    HA    HP           0.14300     6  ;  0.06740
    CB    CT           0.06500     7  ;  0.06510  0.00000
   HB1    HC           0.07000     8  ;  0.06980  0.00000
   HB2    HC           0.07000     9  ;  0.06980  0.00000
    CG    CC          -0.02400    10            
   ND1    NA          -0.15100    11            
   HD1     H           0.38200    12            
   CE1    CR          -0.00100    13            
   HE1    H5           0.26500    14            
   NE2    NA          -0.17400    15            
   HE2     H           0.39200    16            
   CD2    CW          -0.14300    17            
   HD2    H4           0.24900    18            
     C     C           0.62000    19  ;  0.73410
     O     O          -0.57700    20  ; -0.58940
[ bonds ]
     N    H1
     N    H2
     N    H3
     N    CA
    CA    HA
    CA    CB
    CA     C
    CB   HB1
    CB   HB2
    CB    CG
    CG   ND1
    CG   CD2
   ND1   HD1
   ND1   CE1
   CE1   HE1
   CE1   NE2
   NE2   HE2
   NE2   CD2
   CD2   HD2
     C     O
     C    +N
 [ impropers ]
    CA    +N     C     O
    CG   CE1   ND1   HD1
   CE1   CD2   NE2   HE2
    CG   NE2   CD2   HD2
   ND1   NE2   CE1   HE1
   ND1   CD2    CG    CB
                        
[ NTRP ]
 [ atoms ]
     N    N3           0.12900     1  ;  0.19130
    H1     H           0.20600     2  ;  0.18880
    H2     H           0.20600     3  ;  0.18880
    H3     H           0.20600     4  ;  0.18880
    CA    CX           0.06700     5  ;  0.04210
    HA    HP           0.14300     6  ;  0.11620
    CB    CT           0.04000     7  ;  0.05430 -0.01430
   HB1    HC           0.00800     8  ;  0.02220 -0.01430
   HB2    HC           0.00800     9  ;  0.02220 -0.01430
    CG    C*          -0.16500    10            
   CD1    CW          -0.17900    11            
   HD1    H4           0.21900    12            
   NE1    NA          -0.34400    13            
   HE1     H           0.34100    14            
   CE2    CN           0.15700    15            
   CZ2    CA          -0.27100    16            
   HZ2    HA           0.15900    17            
   CH2    CA          -0.10800    18            
   HH2    HA           0.14100    19            
   CZ3    CA          -0.20300    20            
   HZ3    HA           0.14600    21            
   CE3    CA          -0.22700    22            
   HE3    HA           0.16500    23            
   CD2    CB           0.11300    24            
     C     C           0.62000    25  ;  0.61230
     O     O          -0.57700    26  ; -0.57130
 [ bonds ]
     N    H1
     N    H2
     N    H3
     N    CA
    CA    HA
    CA    CB
    CA     C
    CB   HB1
    CB   HB2
    CB    CG
    CG   CD1
    CG   CD2
   CD1   HD1
   CD1   NE1
   NE1   HE1
   NE1   CE2
   CE2   CZ2
   CE2   CD2
   CZ2   HZ2
   CZ2   CH2
   CH2   HH2
   CH2   CZ3
   CZ3   HZ3
   CZ3   CE3
   CE3   HE3
   CE3   CD2
     C     O
     C    +N
 [ impropers ]
    CA    +N     C     O
   CD1   CE2   NE1   HE1
   CE2   CH2   CZ2   HZ2
   CZ2   CZ3   CH2   HH2
   CH2   CE3   CZ3   HZ3
   CZ3   CD2   CE3   HE3
    CG   NE1   CD1   HD1
   CD1    CG    CB   CD2
                        
[ NPHE ]
 [ atoms ]
     N    N3           0.12900     1  ;  0.17370
    H1     H           0.20600     2  ;  0.19210
    H2     H           0.20600     3  ;  0.19210
    H3     H           0.20600     4  ;  0.19210
    CA    CX           0.06700     5  ;  0.07330
    HA    HP           0.14300     6  ;  0.10410
    CB    CT           0.02300     7  ;  0.03300 -0.01050
   HB1    HC          -0.00000     8  ;  0.01040 -0.01050
   HB2    HC          -0.00000     9  ;  0.01040 -0.01050
    CG    CA           0.00300    10            
   CD1    CA          -0.13900    11            
   HD1    HA           0.13700    12            
   CE1    CA          -0.16000    13            
   HE1    HA           0.14300    14            
    CZ    CA          -0.12100    15            
    HZ    HA           0.13300    16            
   CE2    CA          -0.16000    17            
   HE2    HA           0.14300    18            
   CD2    CA          -0.13900    19            
   HD2    HA           0.13700    20            
     C     C           0.62000    21  ;  0.61230
     O     O          -0.57700    22  ; -0.57130 
 [ bonds ]
     N    H1
     N    H2
     N    H3
     N    CA
    CA    HA
    CA    CB
    CA     C
    CB   HB1
    CB   HB2
    CB    CG
    CG   CD1
    CG   CD2
   CD1   HD1
   CD1   CE1
   CE1   HE1
   CE1    CZ
    CZ    HZ
    CZ   CE2
   CE2   HE2
   CE2   CD2
   CD2   HD2
     C     O
     C    +N
 [ impropers ]
    CA    +N     C     O
    CG   CE2   CD2   HD2
    CZ   CD2   CE2   HE2
   CE1   CE2    CZ    HZ
   CD1    CZ   CE1   HE1
    CG   CE1   CD1   HD1
   CD1   CD2    CG    CB
                        
[ NTYR ]
 [ atoms ]
     N    N3           0.12900     1  ;  0.19400
    H1     H           0.20600     2  ;  0.18730
    H2     H           0.20600     3  ;  0.18730
    H3     H           0.20600     4  ;  0.18730
    CA    CX           0.06700     5  ;  0.08670
    HA    HP           0.14300     6  ;  0.12800
    CB    CT           0.05000     7  ;  0.04990  0.00000
   HB1    HC          -0.00600     8  ; -0.00570  0.00000
   HB2    HC          -0.00600     9  ; -0.00570  0.00000
    CG    CA          -0.02000    10            
   CD1    CA          -0.20000    11            
   HD1    HA           0.17200    12            
   CE1    CA          -0.22400    13            
   HE1    HA           0.16500    14            
    CZ     C           0.31400    15            
    OH    OH          -0.55800    16            
   HH1    HO           0.40000    17            
   HH2   HOB           0.00000    18            
   CE2    CA          -0.22400    19            
   HE2    HA           0.16500    20            
   CD2    CA          -0.20000    21            
   HD2    HA           0.17200    22            
     C     C           0.62000    23  ;  0.59730
     O     O          -0.57700    24  ; -0.56790
 [ bonds ]
     N    H1
     N    H2
     N    H3
     N    CA
    CA    HA
    CA    CB
    CA     C
    CB   HB1
    CB   HB2
    CB    CG
    CG   CD1
    CG   CD2
   CD1   HD1
   CD1   CE1
   CE1   HE1
   CE1    CZ
    CZ    OH
    CZ   CE2
    OH   HH1
    OH   HH2
   CE2   HE2
   CE2   CD2
   CD2   HD2
     C     O
     C    +N
 [ impropers ]
    CA    +N     C     O
    CG   CE2   CD2   HD2
    CZ   CD2   CE2   HE2
   CD1    CZ   CE1   HE1
    CG   CE1   CD1   HD1
   CD1   CD2    CG    CB
   CE1   CE2    CZ    OH
    CZ   HH2    OH   HH1

[ NGLU ]
 [ atoms ]
     N    N3           0.12900     1  ;  0.00170
    H1     H           0.20600     2  ;  0.23910
    H2     H           0.20600     3  ;  0.23910
    H3     H           0.20600     4  ;  0.23910
    CA    CX           0.06700     5  ;  0.13245
    HA    HP           0.14300     6  ;  0.19385
    CB    2C           0.04800     7  ;  0.04796  0.00000
   HB1    HC          -0.06600     8  ; -0.06613  0.00000
   HB2    HC          -0.06600     9  ; -0.06613  0.00000
    CG    2C          -0.02400    10            
   HG1    HC          -0.03100    11            
   HG2    HC          -0.03100    12            
    CD    CO           0.80800    13            
   OE1    O2          -0.81900    14            
  HE11    HO           0.00000    15            
  HE12   HOB           0.00000    16            
   OE2    O2          -0.81900    17            
  HE21    HO           0.00000    18            
  HE22   HOB           0.00000    19            
     C     C           0.62000    20  ;  0.53660
     O     O          -0.57700    21  ; -0.58190
 [ bonds ]
     N    H1
     N    H2
     N    H3
     N    CA
    CA    HA
    CA    CB
    CA     C
    CB   HB1
    CB   HB2
    CB    CG
    CG   HG1
    CG   HG2
    CG    CD
    CD   OE1
    CD   OE2
     C     O
     C    +N
   OE1  HE11
   OE1  HE12
   OE2  HE21
   OE2  HE22     
 [ impropers ]
    CA    +N     C     O
    CG   OE1    CD   OE2
    CD  HE12   OE1  HE11
    CD  HE22   OE2  HE21
                        
[ NASP ]
 [ atoms ]
     N    N3           0.12900     1  ;  0.07820
    H1     H           0.20600     2  ;  0.22000
    H2     H           0.20600     3  ;  0.22000
    H3     H           0.20600     4  ;  0.22000
    CA    CX           0.06700     5  ;  0.11110
    HA    HP           0.14300     6  ;  0.19600
    CB    2C          -0.07200     7  ; -0.07200  0.00000
   HB1    HC          -0.06500     8  ; -0.06530  0.00000
   HB2    HC          -0.06500     9  ; -0.06530  0.00000
    CG    CO           0.82000    10            
   OD1    O2          -0.80900    11            
  HD11    HO           0.00000    12            
  HD12   HOB           0.00000    13            
   OD2    O2          -0.80900    14            
  HD21    HO           0.00000    15            
  HD22   HOB           0.00000    16            
     C     C           0.62000    17  ;  0.53660
     O     O          -0.57700    18  ; -0.58190
 [ bonds ]
     N    H1
     N    H2
     N    H3
     N    CA
    CA    HA
    CA    CB
    CA     C
    CB   HB1
    CB   HB2
    CB    CG
    CG   OD1
    CG   OD2
     C     O
     C    +N
   OD1  HD11
   OD1  HD12
   OD2  HD21
   OD2  HD22
 [ impropers ]
    CA    +N     C     O
    CB   OD1    CG   OD2
    CG  HD12   OD1  HD11
    CG  HD22   OD2  HD21
                        
[ NLYS ]
 [ atoms ]
     N    N3           0.12900     1  ;  0.09660
    H1     H           0.20600     2  ;  0.21650
    H2     H           0.20600     3  ;  0.21650
    H3     H           0.20600     4  ;  0.21650
    CA    CX           0.06700     5  ; -0.00520
    HA    HP           0.14300     6  ;  0.11440
    CB    C8           0.01600     7  ;  0.01530  0.00000
   HB1    HC           0.02300     8  ;  0.02260  0.00000
   HB2    HC           0.02300     9  ;  0.02260  0.00000
    CG    C8          -0.00500    10            
   HG1    HC           0.01200    11            
   HG2    HC           0.01200    12            
    CD    C8          -0.06100    13            
   HD1    HC           0.06300    14            
   HD2    HC           0.06300    15            
    CE    C8          -0.01800    16            
   HE1    HP           0.11700    17            
   HE2    HP           0.11700    18            
    NZ    N3          -0.37600    19            
   HZ1     H           0.33800    20            
   HZ2     H           0.33800    21            
   HZ3     H           0.33800    22            
     C     C           0.62000    23  ;  0.73410
     O     O          -0.57700    24  ; -0.58940
 [ bonds ]
     N    H1
     N    H2
     N    H3
     N    CA
    CA    HA
    CA    CB
    CA     C
    CB   HB1
    CB   HB2
    CB    CG
    CG   HG1
    CG   HG2
    CG    CD
    CD   HD1
    CD   HD2
    CD    CE
    CE   HE1
    CE   HE2
    CE    NZ
    NZ   HZ1
    NZ   HZ2
    NZ   HZ3
     C     O
     C    +N
 [ impropers ]
    CA    +N     C     O
                        
[ NPRO ]
 [ atoms ]
     N    N3          -0.20200     1
    H1    H            0.31200     2
    H2    H            0.31200     3
    CD    CT           0.02000     4  ;  -0.01200 + 0.0328
   HD1    HP           0.13300     5  ;   0.10000 + 0.0328
   HD2    HP           0.13300     6  ;   0.10000 + 0.0328
    CG    CT          -0.14900     7  ;  -0.12100 - 0.0274
   HG1    HC           0.07300     8  ;   0.10000 - 0.0273
   HG2    HC           0.07300     9  ;   0.10000 - 0.0273
    CB    CT          -0.14300    10  ;  -0.11500 - 0.0274
   HB1    HC           0.07300    11  ;   0.10000 - 0.0273
   HB2    HC           0.07300    12  ;   0.10000 - 0.0273 
    CA    CX           0.13300    13  ;   0.10000 + 0.0328
    HA    HP           0.13300    14  ;   0.10000 + 0.0328
     C    C            0.52600    15
     O    O           -0.50000    16
 [ bonds ]
     N    H1
     N    H2
     N    CD
     N    CA
    CD   HD1
    CD   HD2
    CD    CG
    CG   HG1
    CG   HG2
    CG    CB
    CB   HB1
    CB   HB2
    CB    CA
    CA    HA
    CA     C
     C     O
     C    +N
 [ impropers ]
    CA    +N     C     O
                        
[ NCYS ]
 [ atoms ]
     N    N3           0.12900     1  ;  0.13250
    H1     H           0.20600     2  ;  0.20230
    H2     H           0.20600     3  ;  0.20230
    H3     H           0.20600     4  ;  0.20230
    CA    CX           0.06700     5  ;  0.09140
    HA    HP           0.14300     6  ;  0.13980
    CB    2C          -0.11500     7  ; -0.11470  0.00000
   HB1    H1           0.12400     8  ;  0.12350  0.00000
   HB2    H1           0.12400     9  ;  0.12350  0.00000
    SG    SH          -0.33000    10            
   HG1    HS           0.19700    11            
   HG2   HGS           0.00000    12  ; atomtype HS -> HGS
   HG3   HGS           0.00000    13  ; atomtype HS -> HGS
     C     C           0.62000    14  ;  0.59730
     O     O          -0.57700    15  ; -0.56790
 [ bonds ]
     N    H1
     N    H2
     N    H3
     N    CA
    CA    HA
    CA    CB
    CA     C
    CB   HB1
    CB   HB2
    CB    SG
    SG   HG1
    SG   HG2
    SG   HG3
     C     O
     C    +N
 [ impropers ]
    CA    +N     C     O
                        
[ NCYX ]
 [ atoms ]
     N    N3           0.12900     1  ;  0.20690
    H1     H           0.20600     2  ;  0.18150
    H2     H           0.20600     3  ;  0.18150
    H3     H           0.20600     4  ;  0.18150
    CA    CX           0.06700     5  ;  0.10550
    HA    HP           0.14300     6  ;  0.09220
    CB    2C          -0.03100     7  ; -0.02770 -0.00330
   HB1    H1           0.06500     8  ;  0.06800 -0.00330
   HB2    H1           0.06500     9  ;  0.06800 -0.00330
    SG     S          -0.09900    10            
     C     C           0.62000    11  ;  0.61230
     O     O          -0.57700    12  ; -0.57130
 [ bonds ]
     N    H1
     N    H2
     N    H3
     N    CA
    CA    HA
    CA    CB
    CA     C
    CB   HB2
    CB   HB1
    CB    SG
     C     O
     C    +N
 [ impropers ]
    CA    +N     C     O
                        
[ NMET ]
 [ atoms ]
     N    N3           0.12900     1  ;  0.15920
    H1     H           0.20600     2  ;  0.19840
    H2     H           0.20600     3  ;  0.19840
    H3     H           0.20600     4  ;  0.19840
    CA    CX           0.06700     5  ;  0.02210
    HA    HP           0.14300     6  ;  0.11160
    CB    2C           0.06300     7  ;  0.08650 -0.02360
   HB1    HC          -0.01100     8  ;  0.01250 -0.02360
   HB2    HC          -0.01100     9  ;  0.01250 -0.02360
    CG    2C           0.03300    10            
   HG1    H1           0.02900    11            
   HG2    H1           0.02900    12            
    SD     S          -0.27800    13            
    CE    CT          -0.03400    14            
   HE1    H1           0.06000    15            
   HE2    H1           0.06000    16            
   HE3    H1           0.06000    17            
     C     C           0.62000    18  ;  0.61230
     O     O          -0.57700    19  ; -0.57130
 [ bonds ]
     N    H1
     N    H2
     N    H3
     N    CA
    CA    HA
    CA    CB
    CA     C
    CB   HB1
    CB   HB2
    CB    CG
    CG   HG1
    CG   HG2
    CG    SD
    SD    CE
    CE   HE1
    CE   HE2
    CE   HE3
     C     O
     C    +N
 [ impropers ]
    CA    +N     C     O
