# Supplementary material for: Adding the AMBER 14SB Force Field to the Stochastic Titration CpHMD Method
Source: J Chem Theory Comput. 2025 Jun 16;21(13):6292–304. doi: 10.1021/acs.jctc.5c00415 (PMC12818765; doi:10.1021/acs.jctc.5c00415)
Supplement: Supplementary file 1 [file ct5c00415_si_001.zip › code_availability/CpHMD-runs/SNase/pH_9/final-SNase.gro]

Protein in water
19188
    1LY3      N    1   1.714   0.857   4.467 -0.4901  0.4326  0.7892
    1LY3     H1    2   1.656   0.882   4.389  1.8426 -1.2888 -1.6833
    1LY3     H2    3   1.757   0.939   4.508 -0.5365  2.2476 -2.4982
    1LY3     H3    4   1.792   0.799   4.439  0.8189  2.7437 -0.6565
    1LY3     CA    5   1.630   0.783   4.557 -1.0484  0.0451  0.3194
    1LY3     HA    6   1.614   0.681   4.521  0.5983 -0.2145  0.2493
    1LY3     CB    7   1.701   0.769   4.692  0.0132 -0.5824  0.0714
    1LY3    HB1    8   1.719   0.870   4.728  0.7121 -0.6599 -0.0406
    1LY3    HB2    9   1.799   0.722   4.685 -0.6896 -2.2653  0.8894
    1LY3     CG   10   1.625   0.709   4.810  0.4262  0.1907  0.1685
    1LY3    HG1   11   1.562   0.631   4.769  0.6959  0.6527 -1.1714
    1LY3    HG2   12   1.557   0.783   4.852  1.0996  1.4152 -0.8310
    1LY3     CD   13   1.721   0.668   4.920  0.7026 -0.0536  0.3291
    1LY3    HD1   14   1.778   0.752   4.959  1.3564 -1.5293  2.7484
    1LY3    HD2   15   1.796   0.601   4.879  2.5358  1.7109  0.6677
    1LY3     CE   16   1.634   0.611   5.034  0.0867 -0.4887  0.3323
    1LY3    HE1   17   1.565   0.534   5.000 -1.6976  0.3758  1.7935
    1LY3    HE2   18   1.574   0.694   5.074  1.1592  0.1783  0.5971
    1LY3     NZ   19   1.720   0.555   5.132 -0.0751 -0.1083 -0.2055
    1LY3    HZ1   20   1.672   0.521   5.214  1.3539  0.3953  0.8828
    1LY3    HZ2   21   1.774   0.473   5.109 -0.4684 -1.0689  1.9847
    1LY3    HZ3   22   1.772   0.635   5.165 -2.5558  0.3193  3.2106
    1LY3      C   23   1.498   0.846   4.571  0.1529 -0.2302  0.2330
    1LY3      O   24   1.403   0.767   4.576  0.9629  0.1391 -0.2554
    2LEU      N   25   1.486   0.974   4.600  0.4929 -0.1819  1.1397
    2LEU      H   26   1.572   1.028   4.603  1.1701 -1.1994  0.8284
    2LEU     CA   27   1.357   1.037   4.630 -0.1769 -0.4212  0.2325
    2LEU     HA   28   1.316   0.977   4.711  1.8149 -0.7660  1.0425
    2LEU     CB   29   1.385   1.181   4.678  0.9334  0.6623  0.3319
    2LEU    HB1   30   1.288   1.231   4.684 -0.0715 -1.0315 -0.7595
    2LEU    HB2   31   1.450   1.217   4.598  0.2708  1.5261  0.1717
    2LEU     CG   32   1.457   1.195   4.811 -0.6997 -0.8589 -0.5322
    2LEU     HG   33   1.547   1.133   4.816 -0.5031 -0.5384 -0.0102
    2LEU    CD1   34   1.496   1.344   4.828  0.7506 -0.8360 -0.0198
    2LEU   HD11   35   1.579   1.367   4.761  2.0647 -0.0064  1.7936
    2LEU   HD12   36   1.412   1.412   4.820  1.8792  1.0650  2.8347
    2LEU   HD13   37   1.524   1.372   4.930 -0.6026  0.0528  0.1360
    2LEU    CD2   38   1.369   1.154   4.931 -0.0067 -0.5394 -0.2410
    2LEU   HD21   39   1.284   1.221   4.949 -0.1580 -0.9291  0.5349
    2LEU   HD22   40   1.331   1.052   4.925  1.1066 -1.0377  0.7814
    2LEU   HD23   41   1.428   1.160   5.023  0.7014 -0.0142 -0.7220
    2LEU      C   42   1.250   1.043   4.526  0.3074  0.0827  0.4002
    2LEU      O   43   1.276   1.067   4.406 -0.4564  0.5095  0.3002
    3HI1      N   44   1.122   1.023   4.555  0.1491  0.2667 -0.1212
    3HI1      H   45   1.101   1.021   4.653  1.1460  0.7213  0.1054
    3HI1     CA   46   1.010   1.034   4.456 -0.0041 -0.0188  0.3764
    3HI1     HA   47   1.047   0.974   4.373 -0.0377 -3.0959  2.4392
    3HI1     CB   48   0.877   0.992   4.521 -0.3902 -0.2117  0.9824
    3HI1    HB1   49   0.787   1.025   4.469 -0.5572  0.3682  1.6183
    3HI1    HB2   50   0.859   1.038   4.618  2.7830  0.7221  1.2369
    3HI1     CG   51   0.877   0.838   4.532 -0.5078 -0.8286 -0.4603
    3HI1    ND1   52   0.804   0.769   4.632  0.1631  0.1392  0.3506
    3HI1    HD1   53   0.755   0.813   4.708 -0.8067 -1.8094  0.9137
    3HI1    CE1   54   0.814   0.640   4.607 -0.0683 -0.3712  0.4550
    3HI1    HE1   55   0.775   0.558   4.665  0.5204  0.1334  1.5980
    3HI1    NE2   56   0.886   0.624   4.494 -0.1208  0.5048 -0.7540
    3HI1    HE2   57   0.936   0.538   4.475  0.4999  0.5659  0.4545
    3HI1    CD2   58   0.928   0.745   4.444  0.1653  0.6192  0.7162
    3HI1    HD2   59   0.983   0.743   4.351 -2.0484 -1.5228 -0.6907
    3HI1      C   60   0.997   1.184   4.412  0.1404  0.0606 -0.1263
    3HI1      O   61   0.991   1.279   4.490  0.0134  0.0723 -0.7199
    4LY3      N   62   0.998   1.204   4.280 -0.1756 -0.2165 -0.1044
    4LY3      H   63   0.995   1.122   4.221 -3.2127 -0.6028  0.4237
    4LY3     CA   64   0.965   1.333   4.222  0.2579 -0.2471 -0.7816
    4LY3     HA   65   1.039   1.400   4.267  2.6366 -4.2582  1.9533
    4LY3     CB   66   0.996   1.330   4.071 -0.0923 -0.0573  0.1452
    4LY3    HB1   67   0.946   1.418   4.030 -2.0929 -1.5884 -0.9092
    4LY3    HB2   68   0.938   1.246   4.033  2.0302 -0.5740 -2.2281
    4LY3     CG   69   1.143   1.308   4.039 -0.4782  0.0238  0.4482
    4LY3    HG1   70   1.169   1.223   4.103 -2.5522  1.2556  3.1584
    4LY3    HG2   71   1.201   1.393   4.074  0.5223 -0.9345  1.2247
    4LY3     CD   72   1.182   1.287   3.894  0.4376  0.3131  0.8697
    4LY3    HD1   73   1.286   1.260   3.877  0.2384  0.8401 -1.6239
    4LY3    HD2   74   1.186   1.388   3.853  1.1399  0.0215  0.1898
    4LY3     CE   75   1.099   1.198   3.804 -0.0958 -0.4076 -0.3945
    4LY3    HE1   76   1.125   1.211   3.699  1.2691  1.2533  0.1139
    4LY3    HE2   77   0.994   1.229   3.800 -0.1820 -0.6944 -0.4048
    4LY3     NZ   78   1.112   1.051   3.840 -0.1302 -0.0651 -0.6458
    4LY3    HZ1   79   1.063   1.036   3.927  0.4816  0.8121 -0.1354
    4LY3    HZ2   80   1.063   0.998   3.769 -1.6023  1.2349 -0.6592
    4LY3    HZ3   81   1.206   1.014   3.836  0.6148  1.7236 -0.7322
    4LY3      C   82   0.821   1.370   4.246  0.5567 -0.7893  0.2476
    4LY3      O   83   0.728   1.286   4.256 -0.1565 -0.2013 -0.2550
    5GL4      N   84   0.793   1.499   4.246  0.0826  0.0368 -0.8177
    5GL4      H   85   0.868   1.564   4.228  0.4144 -0.6058 -1.8641
    5GL4     CA   86   0.661   1.552   4.265  0.3557 -0.4188  0.3560
    5GL4     HA   87   0.611   1.509   4.352 -1.5265  2.1118  0.6694
    5GL4     CB   88   0.670   1.705   4.301  0.6496 -0.2677  0.4012
    5GL4    HB1   89   0.725   1.764   4.227  0.7790 -0.3470  0.4328
    5GL4    HB2   90   0.734   1.699   4.388  0.9008 -3.2725  0.1082
    5GL4     CG   91   0.539   1.773   4.327  0.1252 -0.6485  0.7138
    5GL4    HG1   92   0.471   1.771   4.242 -0.4736  1.2555  1.0993
    5GL4    HG2   93   0.563   1.876   4.354  0.8615 -1.0057  1.4626
    5GL4     CD   94   0.476   1.719   4.449  0.2411  0.6461 -0.3830
    5GL4    OE1   95   0.353   1.731   4.462  0.2056  0.1806  0.1521
    5GL4   HE11   96   0.321   1.670   4.529 -2.1000  0.2690 -0.7899
    5GL4   HE12   97   0.320   1.809   4.418  1.5379  0.4480 -0.4109
    5GL4    OE2   98   0.547   1.680   4.547 -0.3647  0.0767  0.2719
    5GL4   HE21   99   0.633   1.655   4.512  0.4937 -1.1594  3.0476
    5GL4   HE22  100   0.508   1.691   4.634  1.3971  0.6256  1.0135
    5GL4      C  101   0.567   1.519   4.144  0.5683  0.7151 -0.2595
    5GL4      O  102   0.601   1.550   4.027  0.0808  0.4193 -0.0109
    6PRO      N  103   0.447   1.457   4.168  0.0157 -0.5176 -0.6261
    6PRO     CD  104   0.395   1.404   4.298 -0.1837 -0.1596 -0.6097
    6PRO    HD1  105   0.352   1.483   4.359  1.9657 -0.6692  1.7445
    6PRO    HD2  106   0.475   1.365   4.362 -1.3176 -0.6646  0.5335
    6PRO     CG  107   0.308   1.295   4.266  0.1972  0.2585 -0.1416
    6PRO    HG1  108   0.237   1.268   4.345  1.9535 -2.6029  0.6067
    6PRO    HG2  109   0.368   1.205   4.255  1.1989  1.0745 -1.6393
    6PRO     CB  110   0.243   1.338   4.130 -0.5868 -0.2555 -0.5242
    6PRO    HB1  111   0.155   1.396   4.158 -1.0493 -1.8947  1.6561
    6PRO    HB2  112   0.200   1.261   4.065  0.1736  0.0174 -1.3752
    6PRO     CA  113   0.352   1.425   4.067 -0.0118 -0.5397  0.7673
    6PRO     HA  114   0.403   1.364   3.993 -0.8023  1.3800 -1.4646
    6PRO      C  115   0.305   1.553   3.994  0.3373 -0.1918 -0.0893
    6PRO      O  116   0.332   1.668   4.027 -0.0286  0.1777 -0.0255
    7ALA      N  117   0.232   1.522   3.887 -0.4822 -0.2201 -0.0280
    7ALA      H  118   0.246   1.429   3.849 -0.5540  0.1690 -1.0562
    7ALA     CA  119   0.147   1.617   3.817  0.3240 -0.0291  0.1495
    7ALA     HA  120   0.090   1.672   3.892 -0.6863 -1.7665  0.7162
    7ALA     CB  121   0.233   1.708   3.730 -0.1212 -0.2947 -0.1740
    7ALA    HB1  122   0.171   1.796   3.707  0.2388 -0.0376 -0.1673
    7ALA    HB2  123   0.327   1.748   3.767  0.5203 -0.3373 -1.7043
    7ALA    HB3  124   0.252   1.653   3.638  0.6356 -1.3700  0.6075
    7ALA      C  125   0.042   1.539   3.736  0.1294  0.0908 -0.7375
    7ALA      O  126   0.057   1.420   3.711 -0.3109 -0.4990 -0.0315
    8THR      N  127  -0.058   1.614   3.680  0.3007 -0.3520  0.0960
    8THR      H  128  -0.044   1.714   3.684  0.0712 -0.3392  0.6144
    8THR     CA  129  -0.140   1.569   3.571 -0.1521 -0.8404  0.5985
    8THR     HA  130  -0.086   1.483   3.531 -0.4168 -1.1544  0.9054
    8THR     CB  131  -0.281   1.543   3.620 -0.6930 -0.4989  0.0650
    8THR     HB  132  -0.309   1.622   3.689  0.6463  1.4620 -1.5286
    8THR    CG2  133  -0.389   1.518   3.518 -0.1963 -0.3560 -0.0122
    8THR   HG21  134  -0.386   1.608   3.457  2.4328 -0.0660  0.4142
    8THR   HG22  135  -0.363   1.435   3.453  1.7148  0.3415 -0.2153
    8THR   HG23  136  -0.482   1.497   3.571 -0.3629 -0.8342 -0.4831
    8THR    OG1  137  -0.272   1.423   3.700  0.1737 -0.5383 -0.4248
    8THR    HG1  138  -0.220   1.453   3.775  0.8962  0.7570 -1.3937
    8THR      C  139  -0.135   1.685   3.472  0.2474  0.2489  0.2611
    8THR      O  140  -0.136   1.804   3.504 -0.1118 -0.2459 -0.1343
    9LEU      N  141  -0.141   1.658   3.342  0.0724 -0.0064 -0.6403
    9LEU      H  142  -0.147   1.559   3.320  1.5497 -0.6599  1.5629
    9LEU     CA  143  -0.164   1.757   3.234  0.1719 -0.1543 -0.1368
    9LEU     HA  144  -0.081   1.826   3.250  1.2152 -0.9665 -1.7824
    9LEU     CB  145  -0.136   1.678   3.103 -0.3528  0.1002  0.2136
    9LEU    HB1  146  -0.214   1.603   3.103 -1.8722  1.5686 -1.4712
    9LEU    HB2  147  -0.036   1.635   3.112  0.3325  1.8530  1.7186
    9LEU     CG  148  -0.155   1.765   2.975 -1.0381 -0.1894 -0.3665
    9LEU     HG  149  -0.249   1.819   2.982 -0.5743  0.6403 -0.4497
    9LEU    CD1  150  -0.055   1.869   2.956  0.2335 -0.1048  0.1897
    9LEU   HD11  151  -0.050   1.904   2.852 -0.5565 -1.3768 -0.3021
    9LEU   HD12  152  -0.082   1.953   3.020  0.5877  0.3869 -0.2892
    9LEU   HD13  153   0.043   1.830   2.983  0.3286  0.9337  1.4648
    9LEU    CD2  154  -0.166   1.664   2.860 -0.4928 -0.2770 -0.2611
    9LEU   HD21  155  -0.089   1.587   2.862 -0.7919 -0.5683  0.7974
    9LEU   HD22  156  -0.254   1.605   2.884 -0.2948 -0.4963 -0.0626
    9LEU   HD23  157  -0.178   1.707   2.761  0.3662  0.1246 -0.2023
    9LEU      C  158  -0.300   1.824   3.240  0.5635 -0.4256  0.0355
    9LEU      O  159  -0.399   1.752   3.234  0.1976 -0.4639 -0.2308
   10ILE      N  160  -0.299   1.956   3.265  0.3968 -0.3336 -0.4791
   10ILE      H  161  -0.209   2.001   3.274  0.5590 -0.4198 -1.5322
   10ILE     CA  162  -0.420   2.034   3.228  0.2025 -0.5117 -0.3137
   10ILE     HA  163  -0.510   1.979   3.256  1.9180 -2.4817  1.7323
   10ILE     CB  164  -0.432   2.169   3.309  0.5613  0.1315  0.6499
   10ILE     HB  165  -0.339   2.222   3.287  0.1047  1.6647  2.1530
   10ILE    CG2  166  -0.549   2.248   3.248 -0.0890 -0.3696 -0.5460
   10ILE   HG21  167  -0.598   2.306   3.326 -0.5476  1.7465 -2.2970
   10ILE   HG22  168  -0.523   2.319   3.169 -0.1390 -0.8857 -1.0282
   10ILE   HG23  169  -0.627   2.180   3.214 -2.1758  1.5997  0.0797
   10ILE    CG1  170  -0.437   2.131   3.458 -0.3796  0.1685 -0.1082
   10ILE   HG11  171  -0.343   2.084   3.487  0.4501  0.8123 -1.6403
   10ILE   HG12  172  -0.519   2.063   3.479 -1.2970  1.4796  0.7471
   10ILE     CD  173  -0.448   2.254   3.548 -0.0818  0.0932 -0.1835
   10ILE    HD1  174  -0.354   2.308   3.550  0.1820 -0.3092 -1.1002
   10ILE    HD2  175  -0.535   2.314   3.522 -0.7947 -0.9512 -0.2918
   10ILE    HD3  176  -0.459   2.212   3.648  1.0454 -1.5158 -0.6949
   10ILE      C  177  -0.417   2.057   3.074  0.0498 -0.0107  0.1713
   10ILE      O  178  -0.506   2.003   3.002  0.4148 -0.3405  0.1445
   11LY3      N  179  -0.313   2.126   3.012  1.1217 -0.1491 -0.1433
   11LY3      H  180  -0.233   2.150   3.068 -0.2089  0.5470  1.5714
   11LY3     CA  181  -0.302   2.144   2.859 -0.5636 -0.2310 -0.2309
   11LY3     HA  182  -0.311   2.045   2.814  1.0488  0.6875 -2.7975
   11LY3     CB  183  -0.412   2.240   2.803 -1.2404 -0.3113  0.1215
   11LY3    HB1  184  -0.503   2.180   2.810  0.3801 -2.8501  0.3827
   11LY3    HB2  185  -0.394   2.259   2.698  3.3050 -2.7502  0.2400
   11LY3     CG  186  -0.410   2.383   2.869 -0.0102 -0.8847 -0.5583
   11LY3    HG1  187  -0.315   2.438   2.865 -0.5304  0.0968  0.1588
   11LY3    HG2  188  -0.442   2.381   2.973 -0.8439 -0.2854 -0.7948
   11LY3     CD  189  -0.518   2.463   2.791 -0.6007 -0.1682 -0.9925
   11LY3    HD1  190  -0.525   2.562   2.837 -1.0669 -0.7765  0.2849
   11LY3    HD2  191  -0.611   2.410   2.812  0.7010 -2.3340 -0.4377
   11LY3     CE  192  -0.510   2.474   2.639  0.2373  0.3475 -0.1107
   11LY3    HE1  193  -0.518   2.378   2.589  1.3242  0.0001  0.3561
   11LY3    HE2  194  -0.415   2.527   2.627  0.2805  0.6731  1.3944
   11LY3     NZ  195  -0.619   2.553   2.580 -0.0803  0.1157  0.3603
   11LY3    HZ1  196  -0.707   2.506   2.597 -0.3129  0.0463 -0.9742
   11LY3    HZ2  197  -0.624   2.651   2.607 -3.2269  0.2512 -0.3308
   11LY3    HZ3  198  -0.625   2.548   2.479 -2.0970  0.2577  0.4411
   11LY3      C  199  -0.168   2.198   2.799  0.6812  0.3669 -0.1541
   11LY3      O  200  -0.096   2.275   2.869  1.0979 -0.0288  0.2441
   12ALA      N  201  -0.127   2.161   2.676 -0.6104  0.4264  0.1636
   12ALA      H  202  -0.191   2.104   2.622  1.7022 -0.6217 -1.6603
   12ALA     CA  203  -0.004   2.218   2.616  0.7144  0.6678  0.6347
   12ALA     HA  204   0.074   2.213   2.692  1.4426 -1.0053 -0.1704
   12ALA     CB  205   0.040   2.129   2.500 -0.5401 -0.5543  0.4341
   12ALA    HB1  206  -0.031   2.124   2.418 -0.0429  0.0473 -0.0446
   12ALA    HB2  207   0.142   2.159   2.477 -0.7745 -1.0152 -1.3712
   12ALA    HB3  208   0.058   2.028   2.537  3.0363 -0.7419 -1.3417
   12ALA      C  209  -0.031   2.365   2.575  0.0283  0.1536  0.0361
   12ALA      O  210  -0.148   2.404   2.556 -0.3987  0.0529 -0.2031
   13ILE      N  211   0.072   2.450   2.574 -0.0174 -0.2815  0.4121
   13ILE      H  212   0.160   2.403   2.588 -0.3529 -1.1056 -0.1328
   13ILE     CA  213   0.077   2.593   2.533  0.3718  0.4413 -0.4122
   13ILE     HA  214  -0.021   2.615   2.491 -0.2487 -1.7238 -0.2149
   13ILE     CB  215   0.105   2.678   2.650 -0.1905  0.1476  0.2487
   13ILE     HB  216   0.198   2.648   2.698 -0.2061 -1.7422 -0.7959
   13ILE    CG2  217   0.128   2.823   2.605 -0.0359  0.0105 -0.0124
   13ILE   HG21  218   0.222   2.839   2.552 -1.1216 -0.4001 -2.2094
   13ILE   HG22  219   0.045   2.845   2.538  0.2744 -0.2606 -0.4920
   13ILE   HG23  220   0.123   2.889   2.691 -0.7541  0.6694 -0.5446
   13ILE    CG1  221  -0.017   2.679   2.749 -0.3558  0.2634 -0.2992
   13ILE   HG11  222  -0.047   2.576   2.768 -0.2432  0.0219 -1.3388
   13ILE   HG12  223  -0.095   2.744   2.709  0.7107  2.6288  1.2927
   13ILE     CD  224   0.006   2.730   2.888  0.3500 -0.4144  0.0106
   13ILE    HD1  225  -0.085   2.783   2.917  0.6842 -1.1774  2.8144
   13ILE    HD2  226   0.032   2.660   2.967  0.9354  2.1652  2.2821
   13ILE    HD3  227   0.088   2.803   2.889 -0.7383  1.0064 -2.9282
   13ILE      C  228   0.146   2.622   2.398  0.5336 -0.2261  0.3461
   13ILE      O  229   0.082   2.611   2.294  0.3533 -0.0460 -0.2769
   14AS4      N  230   0.276   2.642   2.403  0.8068  0.6358 -0.2654
   14AS4      H  231   0.316   2.647   2.495 -0.7160  2.2016  0.3801
   14AS4     CA  232   0.355   2.663   2.285 -0.5988 -0.6742  0.0962
   14AS4     HA  233   0.339   2.589   2.207 -0.8410  0.1606 -0.6484
   14AS4     CB  234   0.322   2.807   2.234 -0.0680 -0.2761  0.2592
   14AS4    HB1  235   0.385   2.883   2.280 -1.4723  0.6585  0.6980
   14AS4    HB2  236   0.220   2.826   2.267  0.1090  0.0256  0.6384
   14AS4     CG  237   0.343   2.811   2.082  0.1782  0.2924  0.1420
   14AS4    OD1  238   0.392   2.714   2.022 -0.1375 -0.5280  0.1746
   14AS4   HD11  239   0.408   2.733   1.930  0.0350  0.1517  0.3413
   14AS4   HD12  240   0.428   2.645   2.079  1.9486  0.7177  0.4942
   14AS4    OD2  241   0.319   2.919   2.029  0.1982 -0.0517  0.3495
   14AS4   HD21  242   0.397   2.961   1.993 -0.0812 -1.2217 -1.7840
   14AS4   HD22  243   0.225   2.938   2.021  0.2264 -0.1057 -0.1418
   14AS4      C  244   0.503   2.662   2.321  0.2029  0.2763  0.1473
   14AS4      O  245   0.547   2.711   2.424  0.4956  0.0591 -0.5236
   15GLY      N  246   0.587   2.620   2.225  0.2346 -0.0082  0.1977
   15GLY      H  247   0.542   2.620   2.134 -1.0769  0.7284  0.8205
   15GLY     CA  248   0.725   2.583   2.251 -0.0467 -0.3968 -0.1058
   15GLY    HA1  249   0.776   2.670   2.292 -0.0343 -0.4094 -0.0939
   15GLY    HA2  250   0.779   2.558   2.160  0.4428 -3.2769  0.8625
   15GLY      C  251   0.736   2.466   2.348 -0.1921  0.4436 -0.1225
   15GLY      O  252   0.657   2.371   2.335 -0.1904 -0.0107  0.1448
   16AS4      N  253   0.823   2.480   2.444  0.1943  0.3490 -0.1270
   16AS4      H  254   0.897   2.549   2.436  0.0316  0.3230 -2.4621
   16AS4     CA  255   0.841   2.388   2.559 -0.0040  0.0898  0.1428
   16AS4     HA  256   0.854   2.288   2.518  2.3644 -0.1714  1.3599
   16AS4     CB  257   0.967   2.435   2.637 -0.3678  0.0553 -0.0385
   16AS4    HB1  258   1.059   2.403   2.588 -0.9193  1.3502 -2.0491
   16AS4    HB2  259   0.969   2.382   2.732 -0.1711  4.1406  2.4303
   16AS4     CG  260   0.976   2.585   2.672  0.0265 -0.7816 -0.3268
   16AS4    OD1  261   0.875   2.657   2.677 -0.4071 -0.2520 -0.6040
   16AS4   HD11  262   0.790   2.612   2.670 -0.4308 -0.4184  0.6627
   16AS4   HD12  263   0.900   2.750   2.670 -2.5043  0.3528 -0.9630
   16AS4    OD2  264   1.084   2.635   2.712  0.2379  0.4704 -0.1458
   16AS4   HD21  265   1.092   2.634   2.808 -1.5876  2.6174  0.0982
   16AS4   HD22  266   1.124   2.686   2.641 -1.1053  1.1703 -0.4178
   16AS4      C  267   0.715   2.389   2.650 -0.6725  1.8730  0.1003
   16AS4      O  268   0.697   2.295   2.732 -0.2114 -0.5284 -0.1201
   17THR      N  269   0.629   2.487   2.640  0.1532  0.2083  0.1457
   17THR      H  270   0.643   2.545   2.558  0.9550 -0.7649 -0.4295
   17THR     CA  271   0.554   2.540   2.760  0.2626  0.7049  0.7897
   17THR     HA  272   0.608   2.535   2.855 -1.7707  1.4256  2.0587
   17THR     CB  273   0.523   2.690   2.747 -0.5119  0.0179  0.5854
   17THR     HB  274   0.465   2.692   2.655  0.5999 -0.0535 -0.1337
   17THR    CG2  275   0.431   2.737   2.861 -0.0716 -0.6315 -0.0272
   17THR   HG21  276   0.478   2.727   2.959 -1.2097 -2.4360  0.3742
   17THR   HG22  277   0.385   2.835   2.848  0.5756 -0.2944  0.1977
   17THR   HG23  278   0.345   2.669   2.860 -0.4818 -0.1632 -2.2325
   17THR    OG1  279   0.638   2.771   2.761  0.1682  0.1860 -0.4730
   17THR    HG1  280   0.705   2.725   2.710  0.9654  1.0553 -0.2174
   17THR      C  281   0.432   2.450   2.777 -0.2391  0.3671 -1.2279
   17THR      O  282   0.359   2.425   2.680 -0.5200  0.3556 -0.1230
   18VAL      N  283   0.390   2.413   2.902  0.3695 -0.7250  0.1803
   18VAL      H  284   0.441   2.436   2.987 -1.7954 -0.3476  1.4698
   18VAL     CA  285   0.269   2.332   2.924 -0.2602  0.5175  0.5564
   18VAL     HA  286   0.189   2.353   2.854 -0.5854 -0.7050  0.5304
   18VAL     CB  287   0.303   2.184   2.906 -0.2547 -0.2689  0.0355
   18VAL     HB  288   0.356   2.172   2.811 -1.0540 -0.8827 -0.3372
   18VAL    CG1  289   0.414   2.125   2.998  0.5173 -0.0505 -0.1563
   18VAL   HG11  290   0.504   2.184   3.014  1.4574 -1.7303  1.0040
   18VAL   HG12  291   0.379   2.110   3.100 -0.8663  1.4214 -0.3719
   18VAL   HG13  292   0.444   2.026   2.965 -1.6679 -0.5846 -0.7380
   18VAL    CG2  293   0.182   2.088   2.925  0.0762 -0.6268  0.2961
   18VAL   HG21  294   0.112   2.092   2.842 -0.3320 -1.6452  0.5752
   18VAL   HG22  295   0.220   1.986   2.925  3.5884  0.5268  1.0435
   18VAL   HG23  296   0.142   2.118   3.022 -1.2555  1.3110 -0.7822
   18VAL      C  297   0.207   2.356   3.065  0.4573 -0.2217  0.4186
   18VAL      O  298   0.284   2.378   3.162 -0.0947  0.2173 -0.3568
   19LY3      N  299   0.074   2.366   3.079  0.2178  0.1149  0.2823
   19LY3      H  300   0.018   2.352   2.996  4.1204  0.5807 -2.7802
   19LY3     CA  301   0.005   2.377   3.202 -0.1263 -0.6755 -0.1604
   19LY3     HA  302   0.061   2.446   3.264 -0.9271 -1.6330  1.7077
   19LY3     CB  303  -0.128   2.452   3.179 -0.1413 -1.3931  0.1735
   19LY3    HB1  304  -0.206   2.390   3.136 -0.8850 -1.4487  1.5619
   19LY3    HB2  305  -0.113   2.525   3.099 -0.3634  1.3376  2.4597
   19LY3     CG  306  -0.185   2.525   3.299  0.5974 -0.0318  0.1298
   19LY3    HG1  307  -0.112   2.601   3.329  1.6448 -1.8836  2.6445
   19LY3    HG2  308  -0.193   2.463   3.388  1.5328  0.5111  0.6172
   19LY3     CD  309  -0.325   2.594   3.273  0.3080 -0.4783  0.3607
   19LY3    HD1  310  -0.364   2.618   3.372  1.0110  0.3980  0.4281
   19LY3    HD2  311  -0.397   2.523   3.233 -0.4196 -0.0295  0.8467
   19LY3     CE  312  -0.311   2.717   3.187  0.1367 -0.3660 -0.2314
   19LY3    HE1  313  -0.259   2.698   3.093 -0.6491  2.2296 -1.2877
   19LY3    HE2  314  -0.253   2.791   3.241 -0.1094 -0.8958  0.7733
   19LY3     NZ  315  -0.446   2.782   3.170  0.2569 -0.2516  0.1274
   19LY3    HZ1  316  -0.442   2.824   3.078 -0.5380 -1.3383 -0.4264
   19LY3    HZ2  317  -0.527   2.722   3.161 -2.7891  3.4493 -0.0253
   19LY3    HZ3  318  -0.455   2.853   3.242  1.7806 -1.5053  1.6216
   19LY3      C  319  -0.008   2.241   3.267  0.1828 -0.0016 -0.5569
   19LY3      O  320  -0.061   2.144   3.208  0.6475 -0.4318  0.4955
   20LEU      N  321   0.025   2.239   3.392 -0.0508 -0.6027 -0.6109
   20LEU      H  322   0.057   2.326   3.433  1.1656 -1.1431 -0.3981
   20LEU     CA  323   0.014   2.125   3.481 -0.7609  0.5320 -0.1407
   20LEU     HA  324  -0.021   2.038   3.426 -0.3561  0.0286  0.3859
   20LEU     CB  325   0.153   2.081   3.537  0.3616  0.5584  0.6611
   20LEU    HB1  326   0.143   1.993   3.600  1.3953  0.8925  1.3175
   20LEU    HB2  327   0.189   2.164   3.597 -3.4054  2.1798  0.9635
   20LEU     CG  328   0.258   2.061   3.426 -0.7560  0.5366 -0.1136
   20LEU     HG  329   0.268   2.153   3.369 -0.9764  0.5566 -0.1209
   20LEU    CD1  330   0.388   2.007   3.496 -0.0945  0.5636  0.1414
   20LEU   HD11  331   0.422   2.078   3.571 -0.0111  0.5271  0.1388
   20LEU   HD12  332   0.375   1.909   3.544  1.7098  1.0229  1.7053
   20LEU   HD13  333   0.466   1.987   3.423  0.2914 -1.6428  1.0527
   20LEU    CD2  334   0.222   1.955   3.322 -0.2497  0.1294 -0.5542
   20LEU   HD21  335   0.136   1.991   3.264  0.5299  0.5431 -1.4818
   20LEU   HD22  336   0.307   1.946   3.254  1.9046 -0.9279  2.1013
   20LEU   HD23  337   0.195   1.858   3.362  0.4524 -0.3858 -1.2856
   20LEU      C  338  -0.071   2.141   3.609  0.5274  0.4821  0.1363
   20LEU      O  339  -0.067   2.250   3.668  0.0959 -0.3435 -0.1083
   21MET      N  340  -0.156   2.042   3.648  0.3084  0.0583  0.5333
   21MET      H  341  -0.155   1.957   3.592 -1.2069 -0.8560  1.8075
   21MET     CA  342  -0.212   2.047   3.783  0.2677 -0.2153  0.6450
   21MET     HA  343  -0.245   2.148   3.809  0.6292 -0.3290  1.5570
   21MET     CB  344  -0.327   1.957   3.798  0.3852 -0.1526  0.3000
   21MET    HB1  345  -0.291   1.854   3.794  0.7906  0.0323 -0.8709
   21MET    HB2  346  -0.408   1.969   3.726  0.1688 -1.5746  0.2824
   21MET     CG  347  -0.391   1.975   3.932 -0.5206 -0.3956 -0.1290
   21MET    HG1  348  -0.307   1.970   4.002  0.1184  1.7551 -0.6771
   21MET    HG2  349  -0.470   1.900   3.937 -0.6200 -0.2484  0.6436
   21MET     SD  350  -0.465   2.135   3.978 -0.5961 -0.0667 -0.1145
   21MET     CE  351  -0.631   2.114   3.912 -0.1545  0.0231  0.0547
   21MET    HE1  352  -0.634   2.135   3.805  0.5051  0.4043  0.1077
   21MET    HE2  353  -0.666   2.017   3.948  2.1103  0.1119  2.8394
   21MET    HE3  354  -0.696   2.186   3.961 -0.5981 -0.5313  0.2921
   21MET      C  355  -0.089   2.015   3.868 -0.0552 -0.1092  0.5789
   21MET      O  356  -0.032   1.908   3.851  0.1562 -0.5866  0.0579
   22TY1      N  357  -0.054   2.107   3.960  0.1293  1.0376 -0.0808
   22TY1      H  358  -0.112   2.188   3.975  0.6455  0.9684  2.7950
   22TY1     CA  359   0.055   2.086   4.058  0.0925  0.7048  0.0656
   22TY1     HA  360   0.085   1.982   4.060  1.3080  1.0253 -0.4631
   22TY1     CB  361   0.175   2.170   4.011  0.4071  0.8963 -0.0825
   22TY1    HB1  362   0.136   2.269   3.990  1.0492  1.2252  0.2509
   22TY1    HB2  363   0.209   2.137   3.912 -0.5464  0.8154 -0.3934
   22TY1     CG  364   0.295   2.179   4.105 -0.3913  0.0204 -0.5428
   22TY1    CD1  365   0.394   2.077   4.112 -0.2279  0.7395 -0.0721
   22TY1    HD1  366   0.383   1.994   4.044  0.3511 -1.9490  2.8581
   22TY1    CE1  367   0.511   2.093   4.181  0.0376  1.0249  0.4663
   22TY1    HE1  368   0.592   2.021   4.178  0.4188  1.4858 -0.8064
   22TY1     CZ  369   0.529   2.198   4.268  0.5602  0.3183  0.0543
   22TY1     OH  370   0.643   2.212   4.345  0.4196 -0.2183 -0.5570
   22TY1    HH1  371   0.715   2.151   4.325  1.0289  0.6412 -1.0796
   22TY1    HH2  372   0.613   2.261   4.422  0.8337 -2.5108  1.1965
   22TY1    CE2  373   0.430   2.296   4.279 -0.0040  0.2594 -0.4498
   22TY1    HE2  374   0.449   2.377   4.348  0.1411 -2.5155  3.0355
   22TY1    CD2  375   0.311   2.287   4.194  0.7114 -0.3838 -0.3082
   22TY1    HD2  376   0.239   2.366   4.208  2.3423  1.2374 -0.6252
   22TY1      C  377   0.010   2.122   4.199  0.7347  0.0567 -0.3511
   22TY1      O  378  -0.049   2.232   4.218 -0.4247 -0.8525  0.0631
   23LY3      N  379   0.015   2.023   4.292  1.3048 -0.2281 -0.1933
   23LY3      H  380   0.062   1.937   4.268  2.4407  0.6211 -1.0931
   23LY3     CA  381  -0.030   2.042   4.436 -0.5837  0.4945 -0.0924
   23LY3     HA  382  -0.035   1.947   4.489 -1.3653  0.1434 -0.7742
   23LY3     CB  383   0.080   2.116   4.505  0.3764  0.2240 -0.1464
   23LY3    HB1  384   0.040   2.141   4.604  2.7810 -0.0243  0.9626
   23LY3    HB2  385   0.102   2.203   4.444  2.2150 -0.7000 -0.8654
   23LY3     CG  386   0.214   2.042   4.518 -0.4114 -0.2313 -0.5189
   23LY3    HG1  387   0.275   2.048   4.428  0.2958  3.2532  0.0193
   23LY3    HG2  388   0.190   1.940   4.546  0.9929 -0.2904  0.5659
   23LY3     CD  389   0.304   2.097   4.631  0.5349 -0.2581  0.3801
   23LY3    HD1  390   0.243   2.101   4.721 -0.6280  1.4690 -0.4221
   23LY3    HD2  391   0.324   2.202   4.607  0.4486 -0.1148  0.9153
   23LY3     CE  392   0.431   2.029   4.659 -1.2284  0.1744  0.2919
   23LY3    HE1  393   0.476   2.093   4.734  2.4750 -0.4360 -1.1939
   23LY3    HE2  394   0.495   2.032   4.571  1.7035  0.3953  2.2985
   23LY3     NZ  395   0.427   1.891   4.718 -0.9058  0.2462  0.5086
   23LY3    HZ1  396   0.397   1.826   4.647 -0.2413  2.5898 -2.1051
   23LY3    HZ2  397   0.516   1.858   4.753 -1.2600 -0.8659  0.3696
   23LY3    HZ3  398   0.351   1.885   4.785  0.2012  0.6923  1.8623
   23LY3      C  399  -0.175   2.102   4.443  0.0699  0.0606 -0.1403
   23LY3      O  400  -0.201   2.194   4.521 -0.3999 -0.6772 -0.1235
   24GLY      N  401  -0.272   2.051   4.365  0.9638 -0.4865 -0.1466
   24GLY      H  402  -0.248   1.968   4.313  2.7002 -0.2230  0.1541
   24GLY     CA  403  -0.415   2.092   4.370 -0.3335 -0.5268 -0.8634
   24GLY    HA1  404  -0.439   2.081   4.476 -0.4227 -1.7283 -0.9922
   24GLY    HA2  405  -0.476   2.023   4.311 -1.9392 -1.2948  1.5441
   24GLY      C  406  -0.434   2.238   4.317 -0.2549 -0.5353  0.2601
   24GLY      O  407  -0.546   2.284   4.326  0.2942  0.4428 -0.1367
   25GLN      N  408  -0.331   2.309   4.265  0.2916  0.2263  0.1999
   25GLN      H  409  -0.237   2.272   4.262 -0.4215 -1.6487 -0.2312
   25GLN     CA  410  -0.356   2.437   4.185  0.0905 -0.3264 -0.2507
   25GLN     HA  411  -0.464   2.450   4.188  0.3220  2.1917 -0.8873
   25GLN     CB  412  -0.307   2.558   4.263  0.1804 -0.1053  0.6679
   25GLN    HB1  413  -0.348   2.544   4.363 -1.4093 -1.9442 -0.1787
   25GLN    HB2  414  -0.363   2.644   4.224 -0.0116  0.7969  2.7518
   25GLN     CG  415  -0.153   2.599   4.258  0.7915 -0.5083  0.5191
   25GLN    HG1  416  -0.153   2.708   4.254  1.5059 -0.3268  3.1624
   25GLN    HG2  417  -0.093   2.560   4.175  2.4324  2.7999 -0.0101
   25GLN     CD  418  -0.085   2.572   4.385 -0.4174  0.9885 -0.3229
   25GLN    OE1  419  -0.068   2.650   4.477 -0.0760  0.0785 -1.0147
   25GLN    NE2  420  -0.017   2.459   4.395 -0.0849  0.2834 -0.2020
   25GLN   HE21  421  -0.033   2.385   4.327  0.8031  1.0981 -1.3349
   25GLN   HE22  422   0.029   2.433   4.481  1.6262  0.8335 -0.9118
   25GLN      C  423  -0.314   2.432   4.031  0.2623  0.7271 -0.6819
   25GLN      O  424  -0.220   2.354   4.005  1.1766 -0.1888  0.1400
   26PRO      N  425  -0.367   2.518   3.939  0.0979  0.7649 -0.5755
   26PRO     CD  426  -0.491   2.585   3.965  0.1287  0.2203 -0.0738
   26PRO    HD1  427  -0.493   2.663   4.042 -1.6988  0.5022 -0.3516
   26PRO    HD2  428  -0.572   2.513   3.980 -0.8226  0.7012 -2.4931
   26PRO     CG  429  -0.525   2.665   3.840 -0.0603  0.1139  0.9344
   26PRO    HG1  430  -0.488   2.767   3.849  0.7214  0.0286 -0.8063
   26PRO    HG2  431  -0.632   2.653   3.825 -0.1274 -2.0425  2.6061
   26PRO     CB  432  -0.450   2.590   3.728  0.4879 -0.0097  0.0537
   26PRO    HB1  433  -0.420   2.658   3.648  1.9096 -1.4621 -0.7132
   26PRO    HB2  434  -0.517   2.511   3.696 -0.8418  0.9788  0.3222
   26PRO     CA  435  -0.328   2.529   3.803 -0.1182  0.4941 -0.7732
   26PRO     HA  436  -0.301   2.439   3.749  1.1359  1.5739 -2.0066
   26PRO      C  437  -0.208   2.620   3.787  0.2534  0.1361 -0.7220
   26PRO      O  438  -0.211   2.735   3.833  0.4120 -0.0650  0.5504
   27MET      N  439  -0.102   2.575   3.719  0.3732 -0.1510 -0.4059
   27MET      H  440  -0.104   2.478   3.690  0.7872  0.1515 -1.5040
   27MET     CA  441   0.012   2.657   3.677 -0.0471  0.0802 -0.3434
   27MET     HA  442  -0.025   2.759   3.683 -0.5753 -0.1551  0.4366
   27MET     CB  443   0.139   2.642   3.769 -0.6386 -0.6181  0.3624
   27MET    HB1  444   0.191   2.547   3.759  1.5346  0.5466 -0.0549
   27MET    HB2  445   0.087   2.646   3.865  0.2939 -1.8375  0.9514
   27MET     CG  446   0.246   2.752   3.746  0.4292  0.5518 -0.3656
   27MET    HG1  447   0.198   2.850   3.743  1.9871  1.3468 -0.2138
   27MET    HG2  448   0.297   2.737   3.650 -1.6630  1.7490 -1.7515
   27MET     SD  449   0.392   2.753   3.853  0.1435  0.0718 -0.0716
   27MET     CE  450   0.326   2.772   4.021  0.6428 -0.2295 -0.2424
   27MET    HE1  451   0.254   2.694   4.048  0.4096  0.5601  1.5757
   27MET    HE2  452   0.417   2.763   4.080  0.8472  0.5160 -0.4335
   27MET    HE3  453   0.280   2.869   4.038 -0.6583 -0.8825  0.0761
   27MET      C  454   0.071   2.631   3.535  0.0817  0.9784 -0.3651
   27MET      O  455   0.072   2.522   3.488  0.3554 -0.1278  0.2320
   28THR      N  456   0.126   2.738   3.476 -0.2675  0.6160  0.4163
   28THR      H  457   0.116   2.826   3.524 -2.8596 -0.1649  1.4673
   28THR     CA  458   0.205   2.725   3.356 -0.6847 -0.8683  0.0590
   28THR     HA  459   0.178   2.637   3.298  0.1433 -1.6146  0.7756
   28THR     CB  460   0.181   2.850   3.267  0.3050 -0.2840 -0.2622
   28THR     HB  461   0.211   2.939   3.322  0.0279 -0.5050  0.2514
   28THR    CG2  462   0.260   2.853   3.140  0.2582 -0.1279 -0.6261
   28THR   HG21  463   0.231   2.776   3.069 -0.1148  1.7238 -2.5982
   28THR   HG22  464   0.248   2.947   3.086  1.8924  0.8216  0.5512
   28THR   HG23  465   0.364   2.840   3.171  0.0440 -1.5132 -0.4638
   28THR    OG1  466   0.044   2.863   3.233 -0.2051  0.0566  0.1816
   28THR    HG1  467  -0.002   2.877   3.317 -2.0201  0.9581 -0.8915
   28THR      C  468   0.359   2.704   3.381 -0.4287  0.7329 -0.2702
   28THR      O  469   0.431   2.789   3.431  0.2044  0.2436 -0.0035
   29PHE      N  470   0.404   2.579   3.352 -0.1183  0.0517  0.1987
   29PHE      H  471   0.342   2.504   3.325 -0.0568 -0.5488  1.6255
   29PHE     CA  472   0.545   2.536   3.352  0.4202  0.7603 -0.4695
   29PHE     HA  473   0.593   2.601   3.424  0.2401  1.7592 -1.2294
   29PHE     CB  474   0.563   2.390   3.409 -0.0541  0.0703 -0.6039
   29PHE    HB1  475   0.656   2.339   3.383 -0.7530 -1.2106 -0.6622
   29PHE    HB2  476   0.488   2.334   3.353 -0.2476  1.4902 -1.8127
   29PHE     CG  477   0.531   2.374   3.562 -0.0995 -0.1507 -0.3404
   29PHE    CD1  478   0.400   2.372   3.611  0.2045  0.1294  0.1895
   29PHE    HD1  479   0.321   2.387   3.539  0.3440  0.9062  0.1935
   29PHE    CE1  480   0.380   2.352   3.748  0.2658 -0.4105 -0.5907
   29PHE    HE1  481   0.281   2.356   3.791  0.5032  0.4567 -0.0869
   29PHE     CZ  482   0.480   2.323   3.832 -0.5782 -0.0889 -0.3362
   29PHE     HZ  483   0.460   2.296   3.935  0.4873  1.5504  0.3391
   29PHE    CE2  484   0.615   2.323   3.787 -0.2636 -0.6181 -0.2560
   29PHE    HE2  485   0.701   2.304   3.849  1.1667 -0.4110 -2.0920
   29PHE    CD2  486   0.638   2.359   3.651 -0.9983  0.9907  0.1152
   29PHE    HD2  487   0.737   2.382   3.613 -1.1032 -0.1198 -0.8936
   29PHE      C  488   0.618   2.536   3.217  1.2651 -0.7639 -0.1204
   29PHE      O  489   0.559   2.547   3.111 -0.2864 -0.2002  0.1648
   30ARG      N  490   0.750   2.534   3.223 -0.0382  0.7873 -0.2498
   30ARG      H  491   0.790   2.513   3.313 -1.0138  1.0886  0.2740
   30ARG     CA  492   0.840   2.513   3.106  0.4633  0.0848  0.3899
   30ARG     HA  493   0.788   2.437   3.049 -1.3763  1.4673  0.1181
   30ARG     CB  494   0.854   2.636   3.020  1.3889 -0.4211 -0.2529
   30ARG    HB1  495   0.751   2.662   2.993  1.1301 -1.7469 -0.6193
   30ARG    HB2  496   0.913   2.627   2.929 -0.1392  4.4945 -2.0895
   30ARG     CG  497   0.908   2.760   3.096  0.9758  0.6347 -0.5890
   30ARG    HG1  498   1.003   2.734   3.143 -0.2961  0.4966  2.0513
   30ARG    HG2  499   0.835   2.777   3.174  0.9070  1.7034 -0.8710
   30ARG     CD  500   0.919   2.893   3.020  1.0515 -0.3941  0.2749
   30ARG    HD1  501   0.967   2.964   3.088 -1.0836  0.7372  0.6634
   30ARG    HD2  502   0.823   2.938   2.997  0.9481 -0.3264  0.8197
   30ARG     NE  503   0.988   2.874   2.888  0.1603  0.3165  0.1322
   30ARG     HE  504   0.985   2.782   2.846  0.1437  0.5971 -0.4988
   30ARG     CZ  505   1.054   2.965   2.821 -0.1193 -0.0525 -0.7455
   30ARG    NH1  506   1.097   3.079   2.880  0.8634  0.3093 -0.1141
   30ARG   HH11  507   1.050   3.116   2.961  2.4559  0.8075  0.6179
   30ARG   HH12  508   1.181   3.121   2.845  1.0150  0.4310  0.4020
   30ARG    NH2  509   1.103   2.941   2.705 -0.6799  0.8871 -0.1466
   30ARG   HH21  510   1.097   2.846   2.672  0.2992  0.4987  0.7366
   30ARG   HH22  511   1.158   3.012   2.660  1.7300  0.7564  2.3359
   30ARG      C  512   0.979   2.455   3.133  0.0217  0.6240  0.0779
   30ARG      O  513   1.000   2.418   3.244  0.1146 -0.0760 -0.3035
   31LEU      N  514   1.066   2.426   3.036 -0.1374 -0.5046 -0.2425
   31LEU      H  515   1.039   2.458   2.944 -1.0792 -1.2715 -0.2466
   31LEU     CA  516   1.185   2.337   3.061 -0.5521  0.0425 -0.4092
   31LEU     HA  517   1.170   2.273   3.148 -0.7731 -0.3598 -0.7422
   31LEU     CB  518   1.205   2.254   2.930  0.0322 -0.0999 -0.2739
   31LEU    HB1  519   1.295   2.193   2.942 -0.6880 -0.7687  2.3723
   31LEU    HB2  520   1.218   2.328   2.851 -1.2212  0.0059 -0.3910
   31LEU     CG  521   1.092   2.159   2.891  0.9049 -0.5338  0.8752
   31LEU     HG  522   1.005   2.223   2.880  0.0646 -1.9186 -1.2930
   31LEU    CD1  523   1.121   2.093   2.755 -0.7234  0.2132 -1.0910
   31LEU   HD11  524   1.201   2.019   2.762 -2.7487 -2.0468 -0.6507
   31LEU   HD12  525   1.028   2.063   2.709 -1.5276  0.8173  0.0734
   31LEU   HD13  526   1.150   2.173   2.687  0.2767  1.1991  0.4097
   31LEU    CD2  527   1.047   2.070   3.003  0.1217  0.5265  0.3190
   31LEU   HD21  528   0.955   2.019   2.974 -0.0657  0.4549  1.0317
   31LEU   HD22  529   1.130   2.006   3.032  0.5013  1.0094  0.3067
   31LEU   HD23  530   1.009   2.127   3.087  1.3808  1.7783  0.0815
   31LEU      C  531   1.313   2.412   3.102  0.6611 -0.1482 -0.4540
   31LEU      O  532   1.352   2.507   3.037  0.2915 -0.3884 -0.1942
   32LEU      N  533   1.370   2.373   3.213 -0.3066 -0.1900 -0.0473
   32LEU      H  534   1.319   2.306   3.268 -0.1491  0.6692  1.1775
   32LEU     CA  535   1.504   2.398   3.258 -0.3424 -0.0733  0.5334
   32LEU     HA  536   1.513   2.506   3.265 -0.6982 -0.0958  1.5657
   32LEU     CB  537   1.541   2.332   3.395  1.0070  0.5858  0.2081
   32LEU    HB1  538   1.646   2.312   3.410  0.9902  0.3083 -0.0225
   32LEU    HB2  539   1.486   2.237   3.388 -2.4843  2.5148 -1.2913
   32LEU     CG  540   1.485   2.393   3.526 -0.2848  0.0339  0.2086
   32LEU     HG  541   1.382   2.413   3.497  0.6446  3.9757 -1.1128
   32LEU    CD1  542   1.497   2.300   3.649 -0.2934 -0.1344 -0.1265
   32LEU   HD11  543   1.466   2.199   3.620 -0.7941  0.3582 -1.3961
   32LEU   HD12  544   1.597   2.299   3.693 -1.1444 -1.3172  1.9671
   32LEU   HD13  545   1.429   2.341   3.724 -0.3873  2.3754 -1.5048
   32LEU    CD2  546   1.565   2.523   3.550 -0.5797 -0.2990 -0.4288
   32LEU   HD21  547   1.561   2.581   3.458  1.8786  0.0757 -0.3855
   32LEU   HD22  548   1.514   2.588   3.621  1.8555 -0.5874  1.7548
   32LEU   HD23  549   1.671   2.501   3.562 -0.3407  0.0219 -1.7845
   32LEU      C  550   1.606   2.354   3.148 -0.4436  0.0302  0.0569
   32LEU      O  551   1.590   2.245   3.097  0.3963 -0.2686  0.0141
   33LEU      N  552   1.708   2.442   3.121 -0.2007  0.6699 -0.0417
   33LEU      H  553   1.710   2.527   3.176  1.5346  0.9213 -0.4466
   33LEU     CA  554   1.823   2.421   3.034  0.7912 -0.1996  0.8218
   33LEU     HA  555   1.888   2.509   3.038  1.5312 -0.7567  1.1171
   33LEU     CB  556   1.913   2.308   3.082  0.5113  1.2235 -0.0928
   33LEU    HB1  557   1.976   2.266   3.004 -1.4122 -1.3347 -0.3700
   33LEU    HB2  558   1.857   2.219   3.111  0.0233  0.9537 -1.7420
   33LEU     CG  559   2.015   2.346   3.190  0.0607  0.2940  0.3331
   33LEU     HG  560   1.972   2.427   3.249  0.4850  1.6053 -1.0869
   33LEU    CD1  561   2.033   2.224   3.283 -0.5625 -0.5487 -0.1526
   33LEU   HD11  562   2.083   2.143   3.230  1.2019 -2.0841  3.5328
   33LEU   HD12  563   2.100   2.257   3.363 -3.2418  2.7615  0.9545
   33LEU   HD13  564   1.945   2.184   3.334  1.8621 -1.1698  3.9929
   33LEU    CD2  565   2.150   2.391   3.129 -0.4042 -0.1479  0.0894
   33LEU   HD21  566   2.208   2.436   3.210 -0.3688 -1.1038  0.6021
   33LEU   HD22  567   2.212   2.307   3.100 -1.0924 -0.3069 -0.9764
   33LEU   HD23  568   2.139   2.454   3.041 -1.2180  1.8569  1.5263
   33LEU      C  569   1.795   2.398   2.882 -0.6595  0.6456  0.0129
   33LEU      O  570   1.890   2.411   2.801  0.2069  0.0099 -0.2544
   34VAL      N  571   1.675   2.369   2.841  0.6185  0.8161 -0.2996
   34VAL      H  572   1.600   2.367   2.908  0.0841  0.9811 -0.8879
   34VAL     CA  573   1.636   2.357   2.697  0.2238  0.3131 -0.7315
   34VAL     HA  574   1.719   2.317   2.639 -0.3508 -1.7320 -0.2501
   34VAL     CB  575   1.501   2.279   2.678  0.1702 -0.0563  0.6900
   34VAL     HB  576   1.435   2.324   2.752  0.3497  2.0232 -0.3316
   34VAL    CG1  577   1.437   2.279   2.538 -0.7455  0.4151  0.2025
   34VAL   HG11  578   1.513   2.273   2.461  0.2868 -0.1603  1.2375
   34VAL   HG12  579   1.369   2.195   2.522 -2.3361  1.5818  0.5641
   34VAL   HG13  580   1.384   2.373   2.526  1.0007  1.8080  2.5271
   34VAL    CG2  581   1.521   2.137   2.703  0.6549  1.0677 -0.0800
   34VAL   HG21  582   1.574   2.114   2.796  2.1240 -0.6376 -1.2620
   34VAL   HG22  583   1.420   2.096   2.707  0.7812  0.7376 -0.1767
   34VAL   HG23  584   1.577   2.099   2.618 -0.7768 -0.1987 -0.5023
   34VAL      C  585   1.619   2.494   2.628 -0.1794  0.7039 -0.6234
   34VAL      O  586   1.582   2.591   2.687 -0.1977 -0.4837  0.2272
   35AS4      N  587   1.649   2.496   2.501 -0.1070  0.4156  0.9649
   35AS4      H  588   1.694   2.412   2.467  0.6419 -0.0321  2.9357
   35AS4     CA  589   1.628   2.615   2.416  0.2759 -0.1330  0.1952
   35AS4     HA  590   1.555   2.684   2.460 -0.2592 -0.3858 -0.2853
   35AS4     CB  591   1.767   2.678   2.391  0.0949 -0.3084  1.0094
   35AS4    HB1  592   1.837   2.607   2.347  1.4792  0.9539  1.0921
   35AS4    HB2  593   1.796   2.698   2.494 -1.0287 -0.6564  1.4088
   35AS4     CG  594   1.760   2.815   2.318 -1.1980  0.5453 -0.4550
   35AS4    OD1  595   1.871   2.854   2.268  0.0164  0.1447 -0.3658
   35AS4   HD11  596   1.861   2.914   2.193  0.5672  0.8501  0.1115
   35AS4   HD12  597   1.949   2.843   2.322 -0.8464 -0.5055  0.7852
   35AS4    OD2  598   1.649   2.859   2.292 -0.3134  0.1085 -0.1902
   35AS4   HD21  599   1.614   2.910   2.365 -0.2523  0.5466 -0.4629
   35AS4   HD22  600   1.612   2.823   2.211 -1.7562 -0.4694  0.6746
   35AS4      C  601   1.569   2.566   2.279  0.3230 -0.9059 -0.0443
   35AS4      O  602   1.627   2.488   2.204  0.1198 -0.0357 -0.1691
   36THR      N  603   1.454   2.623   2.248 -0.0561  0.4756 -0.0785
   36THR      H  604   1.415   2.690   2.313  0.8637  0.2415  0.7199
   36THR     CA  605   1.384   2.600   2.131  0.0766  0.3368  0.2394
   36THR     HA  606   1.453   2.601   2.046 -1.8765 -0.2319 -1.4545
   36THR     CB  607   1.310   2.462   2.138 -0.2975  0.7973 -0.5156
   36THR     HB  608   1.388   2.394   2.170 -0.9016 -0.4635 -1.6486
   36THR    CG2  609   1.196   2.430   2.232 -0.2052  0.0987  0.6336
   36THR   HG21  610   1.135   2.343   2.207  0.3973  0.3058 -1.8202
   36THR   HG22  611   1.224   2.444   2.336  1.5736 -1.3584  0.4058
   36THR   HG23  612   1.119   2.504   2.209 -1.8400 -1.9535 -0.8869
   36THR    OG1  613   1.269   2.440   2.006 -0.5987 -0.3769 -0.3869
   36THR    HG1  614   1.352   2.434   1.959  0.4863 -0.0747  1.3756
   36THR      C  615   1.284   2.706   2.100  0.3708  0.2811 -0.0450
   36THR      O  616   1.225   2.761   2.189  0.0631  0.3578 -0.3006
   37PRO      N  617   1.254   2.751   1.975  0.4747  0.1024  0.4285
   37PRO     CD  618   1.316   2.724   1.842  0.7841  0.4851 -0.2336
   37PRO    HD1  619   1.261   2.642   1.796  0.4595  0.7658 -0.3514
   37PRO    HD2  620   1.420   2.694   1.849  0.0703 -1.9147  1.7010
   37PRO     CG  621   1.300   2.845   1.749 -0.1294  0.6278  0.8057
   37PRO    HG1  622   1.311   2.820   1.643  0.3602  2.5701  0.3588
   37PRO    HG2  623   1.385   2.907   1.777  0.6530 -0.3441  0.6480
   37PRO     CB  624   1.170   2.900   1.797  0.2850  0.7779  0.2885
   37PRO    HB1  625   1.100   2.857   1.725  2.1984 -2.4965  0.2154
   37PRO    HB2  626   1.182   3.009   1.790  2.2331  1.1335  5.2798
   37PRO     CA  627   1.147   2.856   1.948  0.7391  0.1932 -0.8123
   37PRO     HA  628   1.167   2.948   2.003 -4.3130  0.7914  0.4690
   37PRO      C  629   1.006   2.810   1.969  0.8236  0.3676 -0.7642
   37PRO      O  630   0.986   2.716   2.051 -0.0751  0.0020 -0.1991
   38GL4      N  631   0.903   2.867   1.907  0.1155 -0.5039  0.4730
   38GL4      H  632   0.916   2.941   1.839 -1.2142 -3.0370 -2.8758
   38GL4     CA  633   0.766   2.841   1.938 -0.8665 -0.3710 -0.2618
   38GL4     HA  634   0.758   2.750   1.997 -2.1551  1.0542  1.9158
   38GL4     CB  635   0.710   2.956   2.031  0.2114  0.2602  0.6325
   38GL4    HB1  636   0.609   2.920   2.054  0.2366 -1.2887 -1.4707
   38GL4    HB2  637   0.698   3.046   1.972  1.1240 -0.5973 -0.9355
   38GL4     CG  638   0.795   2.958   2.158 -0.6444 -0.1853 -0.8941
   38GL4    HG1  639   0.850   2.866   2.179 -0.4566  0.0257 -0.4673
   38GL4    HG2  640   0.724   2.967   2.240 -1.3810  2.3565 -1.7284
   38GL4     CD  641   0.893   3.079   2.169 -0.2475 -0.1779 -0.6766
   38GL4    OE1  642   0.868   3.166   2.255  0.2724 -0.4625  0.0009
   38GL4   HE11  643   0.875   3.132   2.345 -0.4596 -0.2452  0.1498
   38GL4   HE12  644   0.830   3.245   2.215 -2.6074 -0.9668  1.4195
   38GL4    OE2  645   0.991   3.085   2.092 -0.2941  0.0940 -0.2756
   38GL4   HE21  646   1.047   3.162   2.108  0.4900 -0.6634  0.7404
   38GL4   HE22  647   0.970   3.032   2.015 -1.0864  2.8793 -2.1601
   38GL4      C  648   0.695   2.811   1.805  0.9684  0.2603  0.4250
   38GL4      O  649   0.755   2.812   1.698  0.6739  0.2799 -0.1712
   39THR      N  650   0.560   2.800   1.808 -0.2146  0.2182  0.6543
   39THR      H  651   0.505   2.799   1.893 -0.4088  0.2111  0.5297
   39THR     CA  652   0.480   2.788   1.679  0.3374  0.1795 -0.1691
   39THR     HA  653   0.536   2.712   1.625  0.9692  0.0807  0.6045
   39THR     CB  654   0.347   2.713   1.713  0.4322 -0.5657 -0.3276
   39THR     HB  655   0.299   2.773   1.789  0.1336  0.6839 -1.4602
   39THR    CG2  656   0.263   2.692   1.588  0.4799  0.2070  1.1084
   39THR   HG21  657   0.225   2.790   1.560  1.6821  0.5003  0.4381
   39THR   HG22  658   0.323   2.669   1.500 -1.2898 -0.5814  0.0329
   39THR   HG23  659   0.191   2.610   1.599  1.0911 -0.6181 -0.6435
   39THR    OG1  660   0.383   2.591   1.759 -0.5608  0.3474  0.0953
   39THR    HG1  661   0.399   2.620   1.849 -1.2410  3.0086 -0.5495
   39THR      C  662   0.487   2.911   1.581 -0.2266  0.1794 -0.4460
   39THR      O  663   0.473   2.891   1.462 -0.2238 -0.0472 -0.2240
   40LY3      N  664   0.520   3.033   1.630  0.0405  0.0667  0.0225
   40LY3      H  665   0.524   3.047   1.730 -0.0249 -0.4244  0.0980
   40LY3     CA  666   0.547   3.151   1.548 -0.1091  0.5342  0.3941
   40LY3     HA  667   0.572   3.120   1.447 -0.7338  0.4835  0.2531
   40LY3     CB  668   0.418   3.239   1.538 -0.4301 -0.2556  0.8919
   40LY3    HB1  669   0.454   3.337   1.507  2.6549 -1.0951  1.4576
   40LY3    HB2  670   0.373   3.255   1.636 -3.0814 -2.4017  0.1477
   40LY3     CG  671   0.303   3.193   1.447  0.4388  0.3570  0.6146
   40LY3    HG1  672   0.219   3.247   1.491  1.0989  0.2030  2.1433
   40LY3    HG2  673   0.285   3.087   1.465  3.1666  0.1357  2.6582
   40LY3     CD  674   0.320   3.224   1.300  0.2232  0.2234 -0.8308
   40LY3    HD1  675   0.417   3.186   1.267  0.0697 -0.8660 -0.0937
   40LY3    HD2  676   0.312   3.332   1.288 -0.4943  0.0988 -1.4924
   40LY3     CE  677   0.219   3.154   1.212  0.5660 -0.3308  0.1643
   40LY3    HE1  678   0.124   3.207   1.214 -0.0404 -1.3696 -0.2996
   40LY3    HE2  679   0.203   3.054   1.251  3.1479 -0.1925  1.7951
   40LY3     NZ  680   0.274   3.157   1.072 -0.1574  0.2653 -0.0477
   40LY3    HZ1  681   0.205   3.142   0.999  0.0909  0.8960 -0.4215
   40LY3    HZ2  682   0.301   3.253   1.054 -1.3427  0.3896 -1.3602
   40LY3    HZ3  683   0.352   3.095   1.060 -1.1734 -0.9689 -0.5137
   40LY3      C  684   0.664   3.230   1.610 -0.0059  0.1529 -0.4947
   40LY3      O  685   0.692   3.221   1.730  0.1931 -0.6893 -0.2651
   41HI1      N  686   0.722   3.317   1.527 -0.2101  0.5759 -0.8864
   41HI1      H  687   0.703   3.316   1.428 -0.8241 -0.4346 -0.7768
   41HI1     CA  688   0.833   3.408   1.565  0.2681  0.3151 -0.0646
   41HI1     HA  689   0.851   3.397   1.672  0.8627 -1.0242 -0.2757
   41HI1     CB  690   0.967   3.363   1.501 -0.2000  0.5041  0.3155
   41HI1    HB1  691   0.957   3.373   1.393  0.5585 -1.1705  0.0589
   41HI1    HB2  692   0.993   3.259   1.521  0.7921  0.4159 -1.2343
   41HI1     CG  693   1.078   3.452   1.556  0.7212  0.5270 -0.8048
   41HI1    ND1  694   1.078   3.588   1.555 -0.1541 -0.3667 -0.5378
   41HI1    HD1  695   1.008   3.652   1.520  0.2088  0.3274 -0.0121
   41HI1    CE1  696   1.193   3.626   1.602 -0.0810  0.0992  0.2034
   41HI1    HE1  697   1.217   3.729   1.624 -3.5462  0.7658  1.4551
   41HI1    NE2  698   1.261   3.521   1.648 -0.0971  0.1453  0.3606
   41HI1    HE2  699   1.349   3.530   1.697 -0.5063 -0.5132  1.2317
   41HI1    CD2  700   1.192   3.410   1.619  0.4943 -0.3023 -0.1408
   41HI1    HD2  701   1.220   3.306   1.629 -0.1533 -0.3356  2.0365
   41HI1      C  702   0.798   3.556   1.524 -0.1093 -0.3375  0.4568
   41HI1      O  703   0.785   3.585   1.404 -0.2466  0.5644  0.1546
   42PRO      N  704   0.786   3.649   1.621  0.0306  0.2763 -0.7158
   42PRO     CD  705   0.806   3.632   1.765 -0.1914  0.8131  0.2524
   42PRO    HD1  706   0.912   3.636   1.788 -0.4248 -0.8874  1.8887
   42PRO    HD2  707   0.774   3.538   1.810  0.5990  0.2270 -0.3831
   42PRO     CG  708   0.731   3.745   1.829 -0.0497 -0.3621 -0.2101
   42PRO    HG1  709   0.773   3.777   1.924  0.1062 -0.3624 -0.2790
   42PRO    HG2  710   0.628   3.710   1.841  0.7523 -2.5965  0.6920
   42PRO     CB  711   0.752   3.856   1.732 -0.3360 -0.1683  0.2974
   42PRO    HB1  712   0.849   3.902   1.746  0.3982 -1.4940 -0.2597
   42PRO    HB2  713   0.671   3.929   1.735  0.4722  0.8406 -1.1103
   42PRO     CA  714   0.747   3.789   1.595  0.2966  0.5555 -0.3038
   42PRO     HA  715   0.644   3.788   1.561 -0.0684  0.8455  0.7620
   42PRO      C  716   0.824   3.873   1.489 -0.3372 -0.2812 -0.0913
   42PRO      O  717   0.778   3.987   1.464 -0.6311 -0.0327  0.5038
   43LY1      N  718   0.932   3.832   1.433  0.2815 -0.0778  0.4240
   43LY1      H  719   0.966   3.743   1.466 -0.9651 -1.0390 -0.7682
   43LY1     CA  720   0.993   3.881   1.310 -0.1733  0.2839  0.0191
   43LY1     HA  721   0.944   3.968   1.265  1.0131  1.7796  1.4773
   43LY1     CB  722   1.134   3.923   1.353 -0.3809  0.0906 -0.1337
   43LY1    HB1  723   1.197   3.907   1.266 -0.0767  2.5422 -0.4322
   43LY1    HB2  724   1.180   3.870   1.437  0.7370 -0.6042 -1.1546
   43LY1     CG  725   1.170   4.070   1.394 -0.4793 -0.6758 -0.1871
   43LY1    HG1  726   1.136   4.139   1.316 -1.2238 -1.4809 -0.5892
   43LY1    HG2  727   1.278   4.083   1.391 -0.5435  0.5703  1.2995
   43LY1     CD  728   1.107   4.124   1.530  0.0228 -0.6186  0.6169
   43LY1    HD1  729   1.004   4.146   1.504  0.4573 -0.9036 -1.5584
   43LY1    HD2  730   1.153   4.219   1.559 -1.2592 -0.2578  1.5251
   43LY1     CE  731   1.122   4.032   1.646 -0.0483 -0.1452  0.0453
   43LY1    HE1  732   1.111   3.932   1.603 -0.8500  0.8693 -2.2346
   43LY1    HE2  733   1.049   4.040   1.726  0.3273  2.0651  0.2123
   43LY1     NZ  734   1.262   4.039   1.697  0.1380 -0.1893 -0.1031
   43LY1    HZ1  735   1.332   4.011   1.631  2.2002  0.6716  1.5862
   43LY1    HZ2  736   1.272   4.139   1.710 -0.2466  0.2077 -2.3467
   43LY1    HZ3  737   1.268   3.987   1.783  1.6940  2.6754  1.6773
   43LY1      C  738   1.005   3.780   1.198  0.0459  0.2293  0.2260
   43LY1      O  739   0.973   3.806   1.077 -0.3008  0.0424 -0.7603
   44LY3      N  740   1.045   3.661   1.228  0.4144  1.1080 -0.1535
   44LY3      H  741   1.062   3.645   1.327  0.6656 -1.0930 -0.4987
   44LY3     CA  742   1.081   3.555   1.129  0.1821  0.1708  0.7248
   44LY3     HA  743   1.119   3.601   1.037  1.4339 -2.2228 -0.0185
   44LY3     CB  744   1.184   3.465   1.189 -0.6161  0.4925 -0.2164
   44LY3    HB1  745   1.195   3.371   1.133  1.1199  0.9270 -0.6739
   44LY3    HB2  746   1.155   3.433   1.289  0.2708  1.0775  0.2393
   44LY3     CG  747   1.314   3.534   1.205 -0.2226 -0.0645 -0.2648
   44LY3    HG1  748   1.304   3.619   1.273 -0.4066 -0.7761  0.6137
   44LY3    HG2  749   1.352   3.574   1.111 -0.1039  0.3390 -0.0478
   44LY3     CD  750   1.426   3.435   1.253 -0.3422 -0.4050 -0.0198
   44LY3    HD1  751   1.404   3.336   1.213  1.9526 -0.3284 -1.6372
   44LY3    HD2  752   1.435   3.429   1.362 -0.8155  0.6477  0.0889
   44LY3     CE  753   1.563   3.466   1.203  0.4164 -0.7323 -0.0176
   44LY3    HE1  754   1.587   3.568   1.230 -0.0252 -0.3335 -1.0685
   44LY3    HE2  755   1.562   3.450   1.095  3.3683  1.3878 -0.4871
   44LY3     NZ  756   1.661   3.372   1.267  0.7786 -0.0542 -0.1000
   44LY3    HZ1  757   1.628   3.277   1.271 -1.8545  0.7786 -0.1713
   44LY3    HZ2  758   1.746   3.365   1.211 -0.8496  2.2585 -3.2078
   44LY3    HZ3  759   1.680   3.401   1.361 -0.9915  0.9266 -0.0157
   44LY3      C  760   0.964   3.467   1.071  0.8154 -0.4988 -1.1671
   44LY3      O  761   0.982   3.368   1.003  0.2538  0.7621 -0.0631
   45GLY      N  762   0.845   3.490   1.123  0.1589 -0.1193  0.4824
   45GLY      H  763   0.835   3.581   1.167  4.1299 -0.6617  3.1145
   45GLY     CA  764   0.729   3.399   1.104  0.0009 -1.0424 -0.3615
   45GLY    HA1  765   0.722   3.366   1.001 -0.7992  0.7604 -0.9279
   45GLY    HA2  766   0.640   3.456   1.132  0.3810  0.3211 -1.7892
   45GLY      C  767   0.738   3.265   1.182  0.1980  0.1842  0.7049
   45GLY      O  768   0.656   3.244   1.265 -0.0656  0.1815 -0.3420
   46VAL      N  769   0.837   3.184   1.154 -0.3509 -0.0035  0.0522
   46VAL      H  770   0.895   3.216   1.078 -1.9919 -1.2499 -1.8400
   46VAL     CA  771   0.879   3.063   1.231  0.6044 -0.0127 -0.0547
   46VAL     HA  772   0.848   3.077   1.335 -1.5731 -1.5092 -0.4430
   46VAL     CB  773   0.815   2.930   1.173  0.5809 -0.6135  0.4192
   46VAL     HB  774   0.857   2.851   1.236 -0.3341  0.0695  1.9376
   46VAL    CG1  775   0.665   2.928   1.186 -0.6478  0.5127  0.2570
   46VAL   HG11  776   0.627   3.007   1.121  0.8441 -0.1539 -1.4986
   46VAL   HG12  777   0.624   2.829   1.163  0.0456  0.1756  0.4298
   46VAL   HG13  778   0.640   2.955   1.289 -1.1969  0.3140  0.1807
   46VAL    CG2  779   0.832   2.913   1.024 -0.7994  0.4174  0.4548
   46VAL   HG21  780   0.786   2.825   0.979  0.5038 -0.8553  1.5186
   46VAL   HG22  781   0.798   3.000   0.969  0.3439  1.2544  1.0390
   46VAL   HG23  782   0.939   2.922   1.009 -0.9117 -0.2909 -0.9599
   46VAL      C  783   1.032   3.044   1.232  0.2493  0.7837 -0.2956
   46VAL      O  784   1.093   3.082   1.133 -0.6130  0.4151 -0.3117
   47GL4      N  785   1.092   2.981   1.333 -0.3061 -0.7292 -0.7103
   47GL4      H  786   1.030   2.972   1.412 -0.7818 -0.8015 -1.0931
   47GL4     CA  787   1.240   2.970   1.347  0.1846  0.3386  0.3061
   47GL4     HA  788   1.282   3.000   1.251  1.0249  1.7999  1.0976
   47GL4     CB  789   1.276   3.068   1.454 -0.1282  0.6649  0.0524
   47GL4    HB1  790   1.214   3.038   1.539  0.2965 -1.3503 -0.2944
   47GL4    HB2  791   1.236   3.163   1.420 -1.3284  0.7237  1.5024
   47GL4     CG  792   1.414   3.080   1.523 -0.6625 -0.2588 -0.5110
   47GL4    HG1  793   1.451   2.985   1.561  1.0364 -0.8077 -3.2441
   47GL4    HG2  794   1.402   3.142   1.611  2.3508 -0.9889  0.5482
   47GL4     CD  795   1.529   3.137   1.437 -0.5024  0.1759 -0.6370
   47GL4    OE1  796   1.616   3.203   1.487 -0.1279  0.1874 -0.7578
   47GL4   HE11  797   1.660   3.266   1.429  0.4068 -1.3681 -2.1235
   47GL4   HE12  798   1.634   3.177   1.577 -0.8899  0.8141 -0.4042
   47GL4    OE2  799   1.524   3.110   1.318 -0.6433 -0.3456  0.0556
   47GL4   HE21  800   1.502   3.018   1.299  1.5584 -0.6824 -1.2512
   47GL4   HE22  801   1.563   3.181   1.267  2.6373 -0.6162  1.8677
   47GL4      C  802   1.275   2.825   1.376 -0.7004 -0.6696 -0.0897
   47GL4      O  803   1.196   2.737   1.412  0.1687 -0.3015  0.2839
   48LY3      N  804   1.404   2.786   1.358  0.6668  0.1570  0.2754
   48LY3      H  805   1.454   2.863   1.315  0.2721  0.6901  0.7406
   48LY3     CA  806   1.463   2.645   1.366 -0.4590  0.0432  0.1074
   48LY3     HA  807   1.461   2.603   1.266 -0.5967 -0.9286  0.5038
   48LY3     CB  808   1.612   2.666   1.403 -0.0244  0.7899  0.2413
   48LY3    HB1  809   1.663   2.572   1.386 -1.2893 -0.1618  1.4677
   48LY3    HB2  810   1.615   2.718   1.499 -2.0704  1.3154  0.0732
   48LY3     CG  811   1.679   2.768   1.310 -0.0444  0.5370  0.2149
   48LY3    HG1  812   1.654   2.868   1.347  2.3936  1.6420 -0.9533
   48LY3    HG2  813   1.642   2.751   1.209  0.7326  0.2056 -0.0201
   48LY3     CD  814   1.832   2.756   1.317 -0.8786  0.4074  0.0189
   48LY3    HD1  815   1.858   2.654   1.288 -0.7000  0.2608  0.6801
   48LY3    HD2  816   1.854   2.750   1.423 -0.4734  1.7979  0.0291
   48LY3     CE  817   1.905   2.857   1.229  0.0018 -0.0881 -0.1157
   48LY3    HE1  818   1.903   2.950   1.287 -2.4735 -0.9478  1.2727
   48LY3    HE2  819   1.845   2.878   1.140  0.4519 -2.3533 -1.0198
   48LY3     NZ  820   2.047   2.817   1.201  0.1420 -0.1124  0.0083
   48LY3    HZ1  821   2.053   2.782   1.107  2.1165  1.2675 -0.4541
   48LY3    HZ2  822   2.114   2.893   1.202  0.1721 -0.1418  0.7473
   48LY3    HZ3  823   2.091   2.744   1.255  0.0449 -0.0595  0.1617
   48LY3      C  824   1.396   2.536   1.449 -0.2808 -0.0708 -0.0471
   48LY3      O  825   1.417   2.523   1.569  0.7216 -0.2034  0.5571
   49TY0      N  826   1.311   2.461   1.372 -0.7339 -0.3277  0.6883
   49TY0      H  827   1.296   2.501   1.281 -2.4819  0.8340  1.4279
   49TY0     CA  828   1.219   2.354   1.402  0.7175  0.3927 -0.1057
   49TY0     HA  829   1.150   2.340   1.319 -1.2604 -0.0251  1.5420
   49TY0     CB  830   1.299   2.227   1.420  0.1625 -0.1532 -0.2393
   49TY0    HB1  831   1.229   2.146   1.440 -1.6947  1.4908  0.2327
   49TY0    HB2  832   1.356   2.241   1.512 -0.4816  0.3994  0.0794
   49TY0     CG  833   1.387   2.180   1.301 -0.2721 -0.1499  0.2708
   49TY0    CD1  834   1.341   2.076   1.223  0.1049  0.9917 -0.0409
   49TY0    HD1  835   1.250   2.027   1.253 -0.2343  1.4550 -0.3151
   49TY0    CE1  836   1.424   2.017   1.117 -0.6475 -1.1981  0.1852
   49TY0    HE1  837   1.390   1.929   1.065  1.1115 -1.5143 -0.5139
   49TY0     CZ  838   1.546   2.087   1.086 -0.6457 -0.2104 -0.1395
   49TY0     OH  839   1.604   2.063   0.970 -0.4373 -0.4128 -0.2660
   49TY0    HH1  840   1.580   1.977   0.935 -4.1079  0.1093  0.5649
   49TY0    HH2  841   1.655   2.137   0.937  0.0902 -1.0221 -0.8413
   49TY0    CE2  842   1.586   2.198   1.167  1.1755 -0.1627  0.7537
   49TY0    HE2  843   1.675   2.246   1.129  0.1344  1.4842  0.2681
   49TY0    CD2  844   1.511   2.244   1.272  0.1301 -0.2238 -0.4355
   49TY0    HD2  845   1.550   2.332   1.321  0.0690  0.6934 -1.9431
   49TY0      C  846   1.131   2.378   1.520  0.6255 -0.0639 -0.3723
   49TY0      O  847   1.059   2.289   1.559  0.0740  0.2700 -0.8870
   50GLY      N  848   1.130   2.498   1.582 -0.0504  0.5664 -0.1529
   50GLY      H  849   1.196   2.564   1.544  1.2733 -0.6287 -0.0240
   50GLY     CA  850   1.029   2.539   1.693 -0.2476 -0.2568 -0.3123
   50GLY    HA1  851   1.014   2.647   1.693  0.8361 -0.0686  1.3735
   50GLY    HA2  852   1.063   2.516   1.794 -0.5326 -1.3519 -0.4489
   50GLY      C  853   0.883   2.480   1.693  0.3472 -0.2735 -0.7587
   50GLY      O  854   0.842   2.432   1.795  0.7753 -0.0908  0.0553
   51PRO      N  855   0.814   2.485   1.580  0.0571  0.0236 -0.6466
   51PRO     CD  856   0.841   2.576   1.472  0.1954  0.5003  0.4232
   51PRO    HD1  857   0.923   2.535   1.413  1.0556  2.8436 -0.1212
   51PRO    HD2  858   0.864   2.679   1.498  0.6225  0.6725 -0.5816
   51PRO     CG  859   0.709   2.591   1.382 -0.1747 -0.2820 -0.7129
   51PRO    HG1  860   0.727   2.604   1.276 -0.6702  0.3305 -0.7288
   51PRO    HG2  861   0.653   2.673   1.427 -1.1507 -1.9102  1.2458
   51PRO     CB  862   0.645   2.453   1.420  0.7449 -0.7620 -0.0206
   51PRO    HB1  863   0.684   2.368   1.363 -0.1923 -1.0555 -0.2466
   51PRO    HB2  864   0.537   2.459   1.406  0.5987  0.0594  1.3169
   51PRO     CA  865   0.677   2.431   1.569 -0.5886  0.4335  0.2868
   51PRO     HA  866   0.599   2.487   1.620 -1.3727  0.4815 -0.8989
   51PRO      C  867   0.675   2.281   1.592  1.5526  0.5362 -0.8586
   51PRO      O  868   0.593   2.220   1.663 -0.8904 -0.2154  0.3366
   52GL4      N  869   0.769   2.214   1.531 -0.1539  0.5188 -0.8752
   52GL4      H  870   0.834   2.275   1.484 -1.0106  0.5271 -2.0942
   52GL4     CA  871   0.799   2.070   1.537  0.2313  0.8156  0.5673
   52GL4     HA  872   0.704   2.023   1.516  0.7881 -0.0403 -0.0920
   52GL4     CB  873   0.906   2.024   1.432  0.0816 -0.0373 -0.3217
   52GL4    HB1  874   1.004   2.047   1.475 -0.4583 -1.2346  1.6628
   52GL4    HB2  875   0.898   2.081   1.339 -1.9965  0.7456  0.2867
   52GL4     CG  876   0.905   1.874   1.416 -0.2396  0.2608 -0.2220
   52GL4    HG1  877   0.897   1.831   1.516  0.4601  0.3051 -0.1472
   52GL4    HG2  878   1.001   1.842   1.378  0.8744  0.4889  2.1892
   52GL4     CD  879   0.779   1.821   1.345  0.2608 -0.0805  0.0790
   52GL4    OE1  880   0.787   1.719   1.276  0.0862  0.4897  0.4417
   52GL4   HE11  881   0.762   1.644   1.330  1.7935  0.4782  1.2847
   52GL4   HE12  882   0.848   1.733   1.203  1.2570 -1.2102  1.0652
   52GL4    OE2  883   0.664   1.876   1.349 -0.3281  0.5616 -0.3190
   52GL4   HE21  884   0.675   1.959   1.301  0.4693  1.7599  1.8205
   52GL4   HE22  885   0.595   1.840   1.405  0.7099  1.3503  1.5396
   52GL4      C  886   0.831   2.030   1.680 -0.2119  0.8237 -0.3071
   52GL4      O  887   0.781   1.935   1.738 -0.4255  0.1835 -0.5388
   53ALA      N  888   0.921   2.110   1.739  0.8073  0.2108 -0.1987
   53ALA      H  889   0.956   2.186   1.683 -1.9744  1.1340 -0.8169
   53ALA     CA  890   0.951   2.089   1.879  0.6533 -0.4310  0.0105
   53ALA     HA  891   0.993   1.988   1.887  1.6256 -0.2027 -1.7482
   53ALA     CB  892   1.061   2.183   1.925  0.1302 -0.1378  0.3586
   53ALA    HB1  893   1.138   2.173   1.849 -0.0283  0.7443  0.0598
   53ALA    HB2  894   1.031   2.287   1.940  0.6801 -0.2174  2.2226
   53ALA    HB3  895   1.098   2.149   2.022 -2.3874 -1.4110  0.9621
   53ALA      C  896   0.819   2.104   1.966  0.2482 -0.9742  0.6126
   53ALA      O  897   0.791   2.026   2.054  0.0547  0.0460 -0.4667
   54SER      N  898   0.738   2.208   1.935  0.3930 -0.0083 -0.3249
   54SER      H  899   0.758   2.264   1.853 -1.3061 -1.1859 -1.6146
   54SER     CA  900   0.612   2.237   2.010  0.3735 -0.2236  0.1917
   54SER     HA  901   0.624   2.269   2.114 -0.8218 -1.5096  0.7627
   54SER     CB  902   0.545   2.360   1.943  0.9616 -0.3483 -0.5889
   54SER    HB1  903   0.445   2.382   1.982  0.2800 -0.9586 -1.9121
   54SER    HB2  904   0.526   2.347   1.836 -3.4159 -0.0624 -0.0318
   54SER     OG  905   0.620   2.472   1.967 -0.1688 -0.1296 -0.0178
   54SER     HG  906   0.699   2.468   1.914 -0.8829 -2.3077 -1.0292
   54SER      C  907   0.505   2.123   2.000 -0.6875  0.2158 -0.5815
   54SER      O  908   0.428   2.096   2.093 -0.3176  0.4124  0.0922
   55ALA      N  909   0.499   2.064   1.881 -0.3860  0.5440  0.3050
   55ALA      H  910   0.556   2.103   1.807 -0.3666  0.3795  0.2307
   55ALA     CA  911   0.418   1.951   1.848  0.1141  0.0987 -0.3716
   55ALA     HA  912   0.316   1.967   1.883 -0.1299 -1.2650 -0.4156
   55ALA     CB  913   0.422   1.922   1.703  0.2120  0.0267 -0.1595
   55ALA    HB1  914   0.369   1.994   1.639  3.1776 -0.0267 -2.9482
   55ALA    HB2  915   0.524   1.911   1.667  0.4309 -1.3058  0.7963
   55ALA    HB3  916   0.379   1.827   1.673  0.4995  0.2094 -1.1938
   55ALA      C  917   0.467   1.832   1.929 -0.3212 -0.3652 -0.2845
   55ALA      O  918   0.382   1.765   1.987 -0.3192  0.7819 -0.1265
   56PHE      N  919   0.598   1.809   1.934 -0.0879 -0.2399  0.1974
   56PHE      H  920   0.660   1.876   1.890  1.2667 -0.0950  2.2154
   56PHE     CA  921   0.651   1.690   2.002  0.2331 -0.4257  0.3095
   56PHE     HA  922   0.596   1.600   1.978 -0.4494 -0.2308  1.0795
   56PHE     CB  923   0.797   1.668   1.966  0.9385 -0.3503 -0.3005
   56PHE    HB1  924   0.851   1.757   1.997 -0.4166  0.2758  0.3613
   56PHE    HB2  925   0.811   1.658   1.858  3.0876  1.4367 -0.2723
   56PHE     CG  926   0.869   1.547   2.027  0.7680 -0.7520 -0.0713
   56PHE    CD1  927   0.922   1.443   1.950  0.1718 -0.5452  0.5455
   56PHE    HD1  928   0.897   1.433   1.845  0.3694  1.0106  0.3340
   56PHE    CE1  929   1.011   1.348   2.006  0.1192 -0.5719  0.4047
   56PHE    HE1  930   1.055   1.270   1.945 -0.7247  2.0246 -3.9563
   56PHE     CZ  931   1.040   1.365   2.141 -0.0265  0.6004  0.3288
   56PHE     HZ  932   1.097   1.291   2.196 -0.8040  0.6111  1.1543
   56PHE    CE2  933   0.986   1.462   2.225 -0.3851 -0.3417  0.6144
   56PHE    HE2  934   1.003   1.479   2.331  1.3006  1.8025  0.0538
   56PHE    CD2  935   0.903   1.554   2.165  0.3024  0.3153 -0.5236
   56PHE    HD2  936   0.862   1.632   2.227  0.1329 -0.0770 -0.1427
   56PHE      C  937   0.624   1.705   2.151  0.1760  0.0694  0.4086
   56PHE      O  938   0.587   1.613   2.224  0.4424  0.2194  0.3060
   57THR      N  939   0.624   1.833   2.194  0.0509 -0.6459  0.0457
   57THR      H  940   0.664   1.906   2.136 -0.5359  0.6670  1.2471
   57THR     CA  941   0.603   1.868   2.339 -0.7393 -0.1385  0.3673
   57THR     HA  942   0.663   1.800   2.399 -2.0455 -1.8837 -0.2025
   57THR     CB  943   0.651   2.007   2.378 -0.8912 -0.0321 -0.1607
   57THR     HB  944   0.607   2.094   2.329 -0.0637  0.5252  0.0615
   57THR    CG2  945   0.647   2.028   2.531 -0.2602  0.8700 -0.6490
   57THR   HG21  946   0.713   2.108   2.564 -0.4623  1.3465 -1.3729
   57THR   HG22  947   0.542   2.049   2.551 -0.8966 -2.5353  0.2387
   57THR   HG23  948   0.675   1.937   2.584 -1.1944  1.7039  1.3601
   57THR    OG1  949   0.789   2.016   2.344  0.2212  0.2240  0.2567
   57THR    HG1  950   0.796   2.060   2.259 -1.6270  1.4572  0.7018
   57THR      C  951   0.458   1.836   2.381 -0.2701 -0.1667  0.0951
   57THR      O  952   0.439   1.774   2.483 -0.2238 -0.6381 -0.6366
   58LY3      N  953   0.358   1.876   2.303 -0.0135 -0.3268  0.3949
   58LY3      H  954   0.378   1.934   2.223 -0.7005  0.7314  0.9654
   58LY3     CA  955   0.218   1.831   2.317  0.2021 -0.4646  0.0784
   58LY3     HA  956   0.190   1.852   2.420  1.0712  0.1094  0.2048
   58LY3     CB  957   0.123   1.908   2.220  0.9848  0.2971  0.3387
   58LY3    HB1  958   0.148   1.878   2.118 -0.4808 -0.9404  0.3091
   58LY3    HB2  959   0.139   2.016   2.223 -0.2846  0.6997 -2.8696
   58LY3     CG  960  -0.026   1.871   2.244  0.6162 -0.4154  0.1989
   58LY3    HG1  961  -0.042   1.890   2.350  0.2322  0.8868 -0.0768
   58LY3    HG2  962  -0.049   1.767   2.221  1.3635 -0.7877  1.1118
   58LY3     CD  963  -0.113   1.967   2.165  0.4250  0.0352 -0.1661
   58LY3    HD1  964  -0.107   1.952   2.057  0.0256 -1.5394  0.0153
   58LY3    HD2  965  -0.086   2.069   2.192  0.2448  0.5727 -1.8829
   58LY3     CE  966  -0.263   1.968   2.200 -0.2865 -0.3430 -0.5699
   58LY3    HE1  967  -0.276   1.993   2.305  2.7535  3.2586 -0.8383
   58LY3    HE2  968  -0.300   1.866   2.190 -0.5488 -0.6565  2.5191
   58LY3     NZ  969  -0.337   2.067   2.122  0.5489 -0.6439  0.2950
   58LY3    HZ1  970  -0.432   2.083   2.152  0.8109 -1.1779  1.4770
   58LY3    HZ2  971  -0.297   2.159   2.127 -1.1864  0.1856 -0.1440
   58LY3    HZ3  972  -0.326   2.039   2.026 -0.6351  0.1656 -0.0936
   58LY3      C  973   0.211   1.675   2.293  0.6635  0.0358 -0.1586
   58LY3      O  974   0.143   1.614   2.381  0.0500  0.0850  0.0364
   59LY3      N  975   0.270   1.610   2.196  0.5797 -0.0007 -0.4261
   59LY3      H  976   0.325   1.661   2.127  1.6912 -2.4022 -1.4439
   59LY3     CA  977   0.240   1.469   2.166 -0.6048  0.6927 -0.4849
   59LY3     HA  978   0.131   1.457   2.165 -0.5792  0.4887 -0.9828
   59LY3     CB  979   0.302   1.413   2.035 -0.3512 -0.1568  0.3645
   59LY3    HB1  980   0.332   1.308   2.037  0.3456 -0.2331 -4.3937
   59LY3    HB2  981   0.394   1.468   2.013 -0.6977 -0.0877 -0.9934
   59LY3     CG  982   0.212   1.438   1.917 -0.0996 -0.2143 -0.4224
   59LY3    HG1  983   0.159   1.533   1.930 -1.6476 -0.8735 -1.6001
   59LY3    HG2  984   0.129   1.367   1.911 -1.8171  1.6985 -0.5354
   59LY3     CD  985   0.289   1.429   1.783 -0.2473  0.7849 -0.8283
   59LY3    HD1  986   0.329   1.329   1.770  2.5441  1.8036 -0.7308
   59LY3    HD2  987   0.381   1.488   1.776 -0.5111  1.7859  2.3837
   59LY3     CE  988   0.189   1.472   1.678  0.0709 -0.3153  0.6867
   59LY3    HE1  989   0.246   1.528   1.604  1.3693 -1.4419  0.8043
   59LY3    HE2  990   0.128   1.553   1.718 -0.6316 -2.0866  3.4903
   59LY3     NZ  991   0.108   1.368   1.617 -0.5579  0.0044 -0.0257
   59LY3    HZ1  992   0.165   1.302   1.566 -1.3021 -1.9474  1.5535
   59LY3    HZ2  993   0.054   1.327   1.692  0.3636  0.7077  1.0565
   59LY3    HZ3  994   0.039   1.408   1.554  0.5933 -1.6867 -2.5213
   59LY3      C  995   0.287   1.381   2.285  0.2896 -0.9468 -0.2752
   59LY3      O  996   0.208   1.301   2.333  0.6354 -0.2826 -0.0550
   60MET      N  997   0.404   1.406   2.338 -0.8827 -0.4150 -0.0706
   60MET      H  998   0.460   1.471   2.286 -0.5471  1.2261  2.2216
   60MET     CA  999   0.463   1.339   2.447 -0.2119  0.4091  0.4227
   60MET     HA 1000   0.461   1.234   2.417 -1.2556  0.4118  0.4155
   60MET     CB 1001   0.605   1.393   2.464  0.2360 -0.0250  0.2998
   60MET    HB1 1002   0.609   1.502   2.470 -1.7367  0.1039 -0.0196
   60MET    HB2 1003   0.672   1.365   2.382  0.1205  0.7825 -0.0766
   60MET     CG 1004   0.674   1.332   2.586 -0.4967 -0.7789  0.0048
   60MET    HG1 1005   0.650   1.226   2.580 -0.2194 -0.8851  0.6554
   60MET    HG2 1006   0.627   1.359   2.681 -0.7519  1.6570 -0.7594
   60MET     SD 1007   0.857   1.348   2.595  0.4310  0.2344  0.1166
   60MET     CE 1008   0.902   1.242   2.738 -0.7063  0.0963  0.1701
   60MET    HE1 1009   0.861   1.289   2.827 -2.8289  2.0981 -1.7688
   60MET    HE2 1010   0.866   1.139   2.727 -0.0258 -0.2651  1.1094
   60MET    HE3 1011   1.009   1.221   2.742 -0.7939 -0.2601  0.7254
   60MET      C 1012   0.381   1.345   2.578  0.1260  0.4154 -0.4633
   60MET      O 1013   0.365   1.242   2.645  0.1940 -0.7082  0.0122
   61VAL      N 1014   0.326   1.460   2.615  0.0402 -0.1968 -0.2364
   61VAL      H 1015   0.344   1.547   2.567  2.3023 -0.2203  0.4639
   61VAL     CA 1016   0.244   1.471   2.733  0.0538 -0.4552  0.4388
   61VAL     HA 1017   0.293   1.412   2.811  1.3957 -3.4419 -2.4426
   61VAL     CB 1018   0.235   1.613   2.788  0.2398  0.3255 -0.3149
   61VAL     HB 1019   0.165   1.618   2.871  0.3333  3.3192 -0.3189
   61VAL    CG1 1020   0.376   1.655   2.839 -0.6861 -0.2039  0.0585
   61VAL   HG11 1021   0.375   1.760   2.869 -0.4630 -0.0584 -0.4256
   61VAL   HG12 1022   0.406   1.590   2.921 -0.3625 -1.7230 -1.2212
   61VAL   HG13 1023   0.456   1.632   2.769 -0.0116 -0.5077  0.9150
   61VAL    CG2 1024   0.167   1.723   2.706  0.1811 -0.5821  0.6883
   61VAL   HG21 1025   0.069   1.686   2.674  0.1795 -0.7322  0.8603
   61VAL   HG22 1026   0.149   1.811   2.767 -0.4531 -1.4097  1.7282
   61VAL   HG23 1027   0.222   1.752   2.616  1.1496  1.3394  1.8396
   61VAL      C 1028   0.106   1.418   2.703 -0.2990  0.5423 -0.2482
   61VAL      O 1029   0.047   1.371   2.795  0.6108  0.2196 -0.0803
   62GL4      N 1030   0.048   1.440   2.588 -0.0080  0.6901 -0.1513
   62GL4      H 1031   0.090   1.478   2.505 -1.1489 -0.1570 -1.1641
   62GL4     CA 1032  -0.095   1.397   2.561 -0.0074 -0.0762 -0.1353
   62GL4     HA 1033  -0.150   1.426   2.651 -0.6926  0.7374 -0.8017
   62GL4     CB 1034  -0.157   1.477   2.449  0.5458 -0.3375  0.3675
   62GL4    HB1 1035  -0.239   1.416   2.412  0.8623 -0.4635 -0.1254
   62GL4    HB2 1036  -0.085   1.485   2.368  1.3000  0.9135  1.1310
   62GL4     CG 1037  -0.212   1.606   2.484  0.1136 -0.0773  0.0696
   62GL4    HG1 1038  -0.134   1.680   2.496  0.0663 -0.2988  2.1828
   62GL4    HG2 1039  -0.265   1.605   2.579  0.5149 -1.1170  0.2944
   62GL4     CD 1040  -0.309   1.660   2.375 -0.6771 -0.3134  0.8223
   62GL4    OE1 1041  -0.361   1.772   2.412  0.1643  0.2918  0.1609
   62GL4   HE11 1042  -0.456   1.771   2.425  0.2409 -1.2205  0.7288
   62GL4   HE12 1043  -0.296   1.841   2.395 -0.2665  0.7286  0.2676
   62GL4    OE2 1044  -0.338   1.607   2.260 -0.6642 -0.1599 -0.4190
   62GL4   HE21 1045  -0.259   1.597   2.206 -0.6716  1.4834 -0.7602
   62GL4   HE22 1046  -0.430   1.590   2.240 -0.6223 -1.0972  0.1095
   62GL4      C 1047  -0.110   1.246   2.558  0.0542  0.8583  0.5546
   62GL4      O 1048  -0.196   1.189   2.626  0.0573 -0.6537 -0.2196
   63ASN      N 1049  -0.015   1.179   2.491 -0.0126  0.0108 -0.0691
   63ASN      H 1050   0.056   1.243   2.460  0.7537  0.4074  2.2942
   63ASN     CA 1051  -0.009   1.036   2.463  0.0119  0.3731 -0.6720
   63ASN     HA 1052  -0.102   0.991   2.428  0.2112 -0.3654 -0.2737
   63ASN     CB 1053   0.097   1.018   2.354  0.0491 -0.0455  0.6370
   63ASN    HB1 1054   0.121   0.911   2.348  1.5582  0.3424 -1.0316
   63ASN    HB2 1055   0.190   1.066   2.383  0.3515 -0.4629  0.3794
   63ASN     CG 1056   0.060   1.053   2.207  0.8141 -0.2476 -0.6126
   63ASN    OD1 1057  -0.045   1.101   2.174  0.1049  0.5453  0.3180
   63ASN    ND2 1058   0.151   1.029   2.118 -0.6366 -0.4851  0.2826
   63ASN   HD21 1059   0.240   0.995   2.150 -0.4687  0.5716  0.9762
   63ASN   HD22 1060   0.131   1.057   2.023  1.5498  0.1171 -0.0673
   63ASN      C 1061   0.036   0.963   2.593 -0.1207  0.0667  0.3707
   63ASN      O 1062   0.022   0.844   2.598  0.1806  0.5083  0.3791
   64ALA      N 1063   0.113   1.028   2.686 -0.4277  0.6319  0.2457
   64ALA      H 1064   0.142   1.122   2.662  0.0020  0.1340 -1.3256
   64ALA     CA 1065   0.157   0.958   2.815  0.2902  0.1379 -0.1401
   64ALA     HA 1066   0.187   0.853   2.810 -1.1505 -0.2770 -0.7225
   64ALA     CB 1067   0.254   1.048   2.879 -0.4969  0.2287 -0.7318
   64ALA    HB1 1068   0.346   1.042   2.822  0.7048 -1.0749  1.1960
   64ALA    HB2 1069   0.204   1.145   2.883 -1.7921 -0.4164 -0.5685
   64ALA    HB3 1070   0.269   1.027   2.985  0.9197  0.0510 -0.9527
   64ALA      C 1071   0.037   0.946   2.914  0.4355 -0.3235  0.9431
   64ALA      O 1072  -0.071   1.011   2.900  0.0890  0.1152  0.4025
   65LY3      N 1073   0.050   0.865   3.025  0.3335 -0.0928  0.3340
   65LY3      H 1074   0.139   0.820   3.037  0.6828  0.0784 -1.2761
   65LY3     CA 1075  -0.055   0.863   3.132  0.4087  0.2781 -0.0461
   65LY3     HA 1076  -0.143   0.926   3.115 -0.1629  0.8003  3.8913
   65LY3     CB 1077  -0.111   0.721   3.160  0.0989 -0.4508  0.4794
   65LY3    HB1 1078  -0.196   0.730   3.227  1.1650  2.5423  1.6316
   65LY3    HB2 1079  -0.037   0.655   3.206 -0.6541 -1.4039  0.3613
   65LY3     CG 1080  -0.155   0.651   3.027  0.6318  0.0987  0.0750
   65LY3    HG1 1081  -0.079   0.653   2.949 -0.0698 -0.3995 -0.6248
   65LY3    HG2 1082  -0.233   0.718   2.991 -1.5960 -1.6764  1.3831
   65LY3     CD 1083  -0.198   0.510   3.045 -0.2245 -0.1403  0.0744
   65LY3    HD1 1084  -0.279   0.494   3.116  0.0652 -2.0823  0.0217
   65LY3    HD2 1085  -0.104   0.461   3.071 -0.0663 -1.2852 -2.3615
   65LY3     CE 1086  -0.232   0.430   2.915  0.2674  0.3245  0.0024
   65LY3    HE1 1087  -0.215   0.326   2.942  0.3795  1.0030  2.9207
   65LY3    HE2 1088  -0.156   0.462   2.843  1.4246  0.3264  1.1752
   65LY3     NZ 1089  -0.372   0.450   2.889  0.7731  0.0261 -0.4672
   65LY3    HZ1 1090  -0.435   0.465   2.966  1.1059  1.0452 -0.3722
   65LY3    HZ2 1091  -0.394   0.543   2.856  1.0375  0.2178 -0.1050
   65LY3    HZ3 1092  -0.403   0.381   2.822  2.6768 -0.8452 -0.5195
   65LY3      C 1093  -0.002   0.924   3.259 -0.0234  0.6082  0.3062
   65LY3      O 1094  -0.085   0.974   3.334 -0.2793  0.4406  0.1267
   66LY0      N 1095   0.128   0.920   3.291 -0.4492 -0.2180 -0.3928
   66LY0      H 1096   0.190   0.886   3.219  0.5374  1.4287 -0.3552
   66LY0     CA 1097   0.183   0.973   3.419 -1.2703 -0.3294 -0.5957
   66LY0     HA 1098   0.100   1.003   3.483 -0.7199  0.2352 -0.1393
   66LY0     CB 1099   0.264   0.861   3.491 -0.1336 -0.0836 -0.4010
   66LY0    HB1 1100   0.336   0.821   3.419 -0.1137 -0.2135 -0.3086
   66LY0    HB2 1101   0.184   0.790   3.511 -1.7395  1.4831 -1.0517
   66LY0     CG 1102   0.324   0.912   3.624  0.1805  0.0765 -0.1651
   66LY0    HG1 1103   0.242   0.943   3.688  0.3834  2.3657 -0.9289
   66LY0    HG2 1104   0.393   0.995   3.609 -0.1475  0.0915 -1.8066
   66LY0     CD 1105   0.416   0.807   3.692 -0.3492  0.1752 -0.4262
   66LY0    HD1 1106   0.354   0.720   3.713 -0.3593  0.4760  0.8638
   66LY0    HD2 1107   0.449   0.859   3.782 -2.6346  1.1519 -0.0777
   66LY0     CE 1108   0.532   0.768   3.600 -0.3787 -0.2343  0.0230
   66LY0    HE1 1109   0.582   0.850   3.547 -0.4150 -1.5390 -2.1710
   66LY0    HE2 1110   0.490   0.702   3.524 -0.6851 -1.1692  0.9784
   66LY0     NZ 1111   0.629   0.697   3.679 -0.1412 -0.3240 -0.1680
   66LY0    HZ1 1112   0.683   0.633   3.622  1.1343 -0.0147  0.6644
   66LY0    HZ2 1113   0.691   0.764   3.721  2.4564 -0.8564 -2.8057
   66LY0    HZ3 1114   0.571   0.649   3.747 -0.5795 -0.0131 -0.3235
   66LY0      C 1115   0.263   1.098   3.383 -0.5414  0.9292  1.0160
   66LY0      O 1116   0.326   1.098   3.275 -0.2269 -0.0983 -0.6928
   67ILE      N 1117   0.275   1.193   3.474 -0.5674 -0.2976  0.1436
   67ILE      H 1118   0.221   1.187   3.559 -0.7527  2.3268  0.3071
   67ILE     CA 1119   0.363   1.310   3.469  0.3343  0.1664 -0.3581
   67ILE     HA 1120   0.448   1.287   3.405  0.9045 -0.1400  0.4906
   67ILE     CB 1121   0.294   1.435   3.405  0.5466  0.2318 -0.2059
   67ILE     HB 1122   0.211   1.455   3.473 -1.0720 -2.1473 -1.3455
   67ILE    CG2 1123   0.397   1.552   3.416  0.0114  0.2935  0.2201
   67ILE   HG21 1124   0.496   1.535   3.373 -0.4050  1.1331 -1.1407
   67ILE   HG22 1125   0.363   1.641   3.362  2.9016  0.9852 -0.6489
   67ILE   HG23 1126   0.404   1.575   3.522 -0.1009  1.6380 -0.0357
   67ILE    CG1 1127   0.252   1.402   3.257  0.5268 -0.6684 -0.2516
   67ILE   HG11 1128   0.185   1.317   3.243  1.7901 -1.5952 -0.8942
   67ILE   HG12 1129   0.347   1.382   3.206  0.8120 -0.0850  0.0384
   67ILE     CD 1130   0.180   1.517   3.191  0.5209 -0.3063  0.3372
   67ILE    HD1 1131   0.243   1.598   3.153 -1.8433  0.8210 -1.4963
   67ILE    HD2 1132   0.133   1.485   3.099  0.6213  0.0080  0.1742
   67ILE    HD3 1133   0.119   1.559   3.271 -0.7963 -0.9546 -0.3026
   67ILE      C 1134   0.430   1.338   3.604  0.6247 -0.2736 -0.1040
   67ILE      O 1135   0.367   1.330   3.707 -0.3047  0.2881  0.4550
   68GL4      N 1136   0.561   1.372   3.602 -0.1500  0.4916  0.4653
   68GL4      H 1137   0.585   1.405   3.510  0.1427 -0.6421  0.1200
   68GL4     CA 1138   0.636   1.417   3.718 -0.4195  0.4523 -0.1790
   68GL4     HA 1139   0.570   1.443   3.800  0.3890  0.2318  0.5498
   68GL4     CB 1140   0.722   1.307   3.759 -0.0467 -0.2272  0.1768
   68GL4    HB1 1141   0.797   1.347   3.827  2.2893 -1.6056 -1.4629
   68GL4    HB2 1142   0.782   1.271   3.675 -0.3196  0.0084 -0.1242
   68GL4     CG 1143   0.651   1.191   3.824 -0.8572  0.6390 -0.3850
   68GL4    HG1 1144   0.559   1.161   3.774 -0.1400  0.3143 -1.5605
   68GL4    HG2 1145   0.617   1.212   3.925  0.8393  0.1461  0.3128
   68GL4     CD 1146   0.741   1.067   3.847  0.4310  0.6742 -0.0235
   68GL4    OE1 1147   0.758   1.018   3.965  0.0460  0.1233 -0.4757
   68GL4   HE11 1148   0.750   0.922   3.963 -1.4486  0.2163 -2.6228
   68GL4   HE12 1149   0.804   1.073   4.028  0.6771 -1.2574  0.3231
   68GL4    OE2 1150   0.796   1.025   3.741 -0.4842 -0.1439 -0.1137
   68GL4   HE21 1151   0.747   1.044   3.661  1.0918  0.5464 -0.9577
   68GL4   HE22 1152   0.890   1.016   3.760 -0.6793 -2.3040  0.1658
   68GL4      C 1153   0.723   1.539   3.693 -0.1066 -0.2333 -0.3262
   68GL4      O 1154   0.760   1.564   3.580 -0.3052  0.6835  0.3962
   69VAL      N 1155   0.762   1.615   3.802 -0.4122 -0.0050  0.1259
   69VAL      H 1156   0.719   1.601   3.892  0.5804 -1.1780  0.4557
   69VAL     CA 1157   0.844   1.737   3.782 -0.7314 -0.1877 -0.2481
   69VAL     HA 1158   0.881   1.744   3.680  0.1625  0.5486  0.1039
   69VAL     CB 1159   0.755   1.866   3.797 -0.7423 -0.4788  0.3849
   69VAL     HB 1160   0.828   1.947   3.788 -1.4394  0.1351  0.1881
   69VAL    CG1 1161   0.650   1.874   3.682  0.3326  0.2139  0.1554
   69VAL   HG11 1162   0.603   1.972   3.671 -1.7603 -0.7079  0.3410
   69VAL   HG12 1163   0.686   1.859   3.580 -2.3661  0.9590 -1.0079
   69VAL   HG13 1164   0.572   1.798   3.692  1.4492 -0.7681  1.7920
   69VAL    CG2 1165   0.674   1.872   3.929 -0.4573 -0.2999  0.1855
   69VAL   HG21 1166   0.733   1.880   4.021  1.0446  0.8231 -0.8234
   69VAL   HG22 1167   0.600   1.952   3.926 -0.7532 -0.5339  1.0224
   69VAL   HG23 1168   0.612   1.782   3.929  1.2323 -1.5108  0.0535
   69VAL      C 1169   0.972   1.739   3.877 -0.1452 -0.6686 -0.2971
   69VAL      O 1170   0.966   1.697   3.991 -0.0900 -0.0107  0.1299
   70GL4      N 1171   1.079   1.806   3.833 -0.7532 -0.2533  0.6065
   70GL4      H 1172   1.089   1.831   3.735 -0.8605  2.7536  1.2439
   70GL4     CA 1173   1.195   1.809   3.923  0.4411  0.3275  0.0662
   70GL4     HA 1174   1.164   1.818   4.027  0.2453  1.0059 -0.0469
   70GL4     CB 1175   1.266   1.673   3.904 -0.2693 -0.2423  0.7423
   70GL4    HB1 1176   1.313   1.674   3.806 -2.0350 -0.4050 -0.1412
   70GL4    HB2 1177   1.195   1.592   3.919 -0.4744 -0.1478  0.2986
   70GL4     CG 1178   1.388   1.633   3.997  0.4607 -0.0568  0.1243
   70GL4    HG1 1179   1.473   1.694   3.966  0.5667  0.4408  1.3551
   70GL4    HG2 1180   1.410   1.527   3.982 -0.4216 -0.0152 -1.7855
   70GL4     CD 1181   1.355   1.645   4.145  1.1890  0.5332  0.0910
   70GL4    OE1 1182   1.396   1.554   4.219 -0.2605  0.0826 -0.0199
   70GL4   HE11 1183   1.360   1.469   4.194 -0.7654  1.0316 -3.0764
   70GL4   HE12 1184   1.449   1.582   4.294  2.7984 -0.8993 -1.6370
   70GL4    OE2 1185   1.299   1.749   4.193  0.1532  0.4022 -0.1633
   70GL4   HE21 1186   1.265   1.813   4.131 -1.0020 -0.6598 -0.6720
   70GL4   HE22 1187   1.297   1.759   4.289 -0.4513  2.1128 -0.3369
   70GL4      C 1188   1.282   1.933   3.901 -0.0204  0.2380 -0.4183
   70GL4      O 1189   1.284   1.996   3.791  0.3731 -0.2847  0.5890
   71PHE      N 1190   1.355   1.974   4.007 -0.7305 -0.4019  0.2277
   71PHE      H 1191   1.358   1.910   4.085  0.9720 -1.6320 -0.8005
   71PHE     CA 1192   1.422   2.108   4.022 -0.5520  0.7246 -0.1929
   71PHE     HA 1193   1.436   2.145   3.921  1.2129  0.2324 -0.1655
   71PHE     CB 1194   1.336   2.199   4.108  0.3619 -0.5286 -0.0501
   71PHE    HB1 1195   1.369   2.302   4.099  1.4033 -0.8436 -0.0785
   71PHE    HB2 1196   1.355   2.170   4.211 -1.8101 -0.1123  0.5072
   71PHE     CG 1197   1.189   2.188   4.083 -0.9020 -0.3636  0.5213
   71PHE    CD1 1198   1.121   2.250   3.977 -0.1373 -0.2019  0.7635
   71PHE    HD1 1199   1.177   2.312   3.908 -0.5485  0.6324  1.1697
   71PHE    CE1 1200   0.986   2.230   3.964 -0.5951 -0.0886 -0.3821
   71PHE    HE1 1201   0.933   2.259   3.875 -2.2775  2.0132  1.2009
   71PHE     CZ 1202   0.911   2.149   4.054 -0.8508  0.7006  0.9530
   71PHE     HZ 1203   0.811   2.117   4.027 -0.2166 -0.7840  0.2258
   71PHE    CE2 1204   0.983   2.090   4.163  0.9839 -0.0310  0.0186
   71PHE    HE2 1205   0.929   2.014   4.219  0.6712 -0.5882 -1.0130
   71PHE    CD2 1206   1.120   2.109   4.175  0.5746 -0.7939  0.1285
   71PHE    HD2 1207   1.168   2.063   4.261 -1.0287 -0.0911  1.4441
   71PHE      C 1208   1.564   2.098   4.087 -0.3187 -1.3877 -0.5336
   71PHE      O 1209   1.620   1.995   4.127  0.3466 -0.1653 -0.3445
   72AS4      N 1210   1.626   2.218   4.086  0.0586 -0.0585 -0.5069
   72AS4      H 1211   1.575   2.303   4.066 -0.1443 -0.0154  0.1585
   72AS4     CA 1212   1.753   2.247   4.153 -0.3480  0.1569 -0.3277
   72AS4     HA 1213   1.770   2.177   4.235 -0.6142 -2.4853 -2.3715
   72AS4     CB 1214   1.865   2.220   4.050  0.5477  0.4989  0.1615
   72AS4    HB1 1215   1.855   2.293   3.969  0.3032  0.5466  0.2346
   72AS4    HB2 1216   1.838   2.126   4.002 -0.0351 -0.0075  1.4356
   72AS4     CG 1217   2.009   2.207   4.101  0.2168  0.1117 -0.0838
   72AS4    OD1 1218   2.103   2.203   4.021  0.2563 -0.4398  0.7503
   72AS4   HD11 1219   2.118   2.123   3.971 -1.3315  0.8697 -2.0560
   72AS4   HD12 1220   2.154   2.285   4.021 -1.7473  0.8988  0.0775
   72AS4    OD2 1221   2.027   2.204   4.226  0.6700  0.4128  0.0315
   72AS4   HD21 1222   2.075   2.128   4.259 -1.5960 -0.8326  0.7143
   72AS4   HD22 1223   1.985   2.277   4.272  1.3252  0.3656  0.7087
   72AS4      C 1224   1.753   2.383   4.212 -0.3459  0.2839 -0.1760
   72AS4      O 1225   1.650   2.448   4.194 -1.0326  0.4632 -0.0575
   73LY3      N 1226   1.853   2.429   4.286 -0.7592 -0.0021  0.2011
   73LY3      H 1227   1.931   2.366   4.292 -0.0747  0.6407 -1.3702
   73LY3     CA 1228   1.874   2.573   4.314  0.5508  1.0197 -0.2406
   73LY3     HA 1229   1.790   2.618   4.368  0.3199  0.3996 -0.0805
   73LY3     CB 1230   1.987   2.591   4.422 -0.7600 -0.2049 -0.7681
   73LY3    HB1 1231   1.966   2.520   4.502 -0.8230  0.9832  0.3008
   73LY3    HB2 1232   1.974   2.691   4.462  1.8197 -1.0085  2.4709
   73LY3     CG 1233   2.131   2.560   4.367 -1.0280 -0.5031 -1.5628
   73LY3    HG1 1234   2.160   2.612   4.276  2.0282 -1.7274 -1.4004
   73LY3    HG2 1235   2.139   2.454   4.339 -2.2723 -0.8716 -0.6049
   73LY3     CD 1236   2.231   2.586   4.480 -0.2304 -0.2104  0.0477
   73LY3    HD1 1237   2.196   2.519   4.560  0.6176  0.0730  0.6719
   73LY3    HD2 1238   2.215   2.690   4.506  1.0766  0.4769 -1.7639
   73LY3     CE 1239   2.379   2.559   4.448 -0.2538 -1.0385 -0.3205
   73LY3    HE1 1240   2.445   2.594   4.527  0.9738  1.1301 -2.1737
   73LY3    HE2 1241   2.398   2.622   4.361 -3.3974  1.2736  0.4554
   73LY3     NZ 1242   2.408   2.421   4.420 -0.1075  0.1255  0.5091
   73LY3    HZ1 1243   2.507   2.413   4.403 -0.4645 -1.2284 -1.2905
   73LY3    HZ2 1244   2.396   2.366   4.503  1.5661  0.0754  0.7358
   73LY3    HZ3 1245   2.359   2.384   4.340 -0.2245  0.9101  0.2102
   73LY3      C 1246   1.883   2.662   4.189 -1.4697 -0.4011  0.2864
   73LY3      O 1247   1.944   2.619   4.094 -0.6821 -0.1473 -0.0040
   74GLY      N 1248   1.841   2.787   4.188  0.2053 -0.1432 -0.6588
   74GLY      H 1249   1.776   2.810   4.262 -1.7651 -2.0150 -1.7006
   74GLY     CA 1250   1.858   2.887   4.077 -1.0643  0.0949 -0.1492
   74GLY    HA1 1251   1.960   2.870   4.043 -1.3841  0.7097 -1.4968
   74GLY    HA2 1252   1.853   2.987   4.119  3.5714  0.2745  0.4898
   74GLY      C 1253   1.751   2.870   3.970 -0.7493 -0.3814  0.2865
   74GLY      O 1254   1.694   2.756   3.963 -0.4697  0.3682  0.2117
   75GLN      N 1255   1.715   2.963   3.884 -0.2681  0.2163 -0.2549
   75GLN      H 1256   1.750   3.058   3.888 -3.2825  1.5710 -2.3362
   75GLN     CA 1257   1.629   2.940   3.771  0.2816  0.0948  0.3798
   75GLN     HA 1258   1.611   3.041   3.733 -0.6268 -0.3081 -0.2885
   75GLN     CB 1259   1.701   2.856   3.660  0.2443  0.4920 -0.3567
   75GLN    HB1 1260   1.634   2.848   3.575 -1.7067  0.9581  1.0672
   75GLN    HB2 1261   1.706   2.749   3.679  0.7970  0.4691 -0.6121
   75GLN     CG 1262   1.841   2.906   3.622 -0.1762 -0.3258  0.4183
   75GLN    HG1 1263   1.872   2.823   3.559 -2.5739 -0.7093 -0.3653
   75GLN    HG2 1264   1.913   2.913   3.703  1.6083  3.0613 -1.2810
   75GLN     CD 1265   1.850   3.043   3.545 -0.0379 -0.0647 -0.2399
   75GLN    OE1 1266   1.757   3.119   3.517  1.1007  0.5630  0.5364
   75GLN    NE2 1267   1.969   3.079   3.503  0.1591 -0.2792  0.4232
   75GLN   HE21 1268   2.053   3.028   3.525 -0.0196 -0.0630  1.6572
   75GLN   HE22 1269   1.979   3.158   3.440  2.1095 -1.9532 -1.5195
   75GLN      C 1270   1.489   2.884   3.803  0.0153 -0.2899  0.3853
   75GLN      O 1271   1.449   2.784   3.746  0.0113  0.4233  0.1253
   76ARG      N 1272   1.427   2.936   3.907  0.2262  0.2073  0.0166
   76ARG      H 1273   1.475   3.010   3.956  0.6239 -1.4832  2.3374
   76ARG     CA 1274   1.291   2.892   3.951 -0.2498  0.0360 -0.6902
   76ARG     HA 1275   1.286   2.783   3.940 -1.0639 -0.0650  0.4279
   76ARG     CB 1276   1.278   2.918   4.104  1.3536  0.4848 -0.0983
   76ARG    HB1 1277   1.180   2.887   4.138  0.7133  1.0507 -1.3639
   76ARG    HB2 1278   1.281   3.027   4.109 -0.7790  0.5497  0.6307
   76ARG     CG 1279   1.390   2.877   4.200  0.4326 -0.3460 -0.1123
   76ARG    HG1 1280   1.359   2.907   4.300 -1.6127 -0.6515 -0.6057
   76ARG    HG2 1281   1.481   2.934   4.183 -0.4228 -0.0207 -5.5566
   76ARG     CD 1282   1.415   2.730   4.187  0.3906  0.5147  0.7958
   76ARG    HD1 1283   1.514   2.719   4.232  0.4902  2.7734  1.2536
   76ARG    HD2 1284   1.407   2.697   4.084  0.8410 -1.0070  1.2229
   76ARG     NE 1285   1.319   2.655   4.273 -0.5525 -0.5563  0.4406
   76ARG     HE 1286   1.319   2.700   4.363 -0.6360  2.3538 -0.8932
   76ARG     CZ 1287   1.215   2.585   4.235  0.8797  0.7373 -0.3165
   76ARG    NH1 1288   1.192   2.557   4.108  0.3791 -0.2784  0.5414
   76ARG   HH11 1289   1.256   2.592   4.039 -0.0793  1.3278  0.8904
   76ARG   HH12 1290   1.098   2.549   4.071  0.5573  3.0972 -1.0185
   76ARG    NH2 1291   1.129   2.542   4.318  0.2561 -0.1227  0.1582
   76ARG   HH21 1292   1.149   2.557   4.416 -1.2573  1.6007  0.2722
   76ARG   HH22 1293   1.048   2.500   4.274 -0.2652  2.7487 -1.9727
   76ARG      C 1294   1.176   2.932   3.860  0.6815 -0.7737  0.4694
   76ARG      O 1295   1.087   2.855   3.838 -0.9255  0.0986 -0.2628
   77THR      N 1296   1.198   3.045   3.792 -0.0353 -0.2604 -0.1231
   77THR      H 1297   1.283   3.098   3.809  0.0830 -0.6363  0.4579
   77THR     CA 1298   1.102   3.095   3.686 -0.0661  0.1736 -0.3806
   77THR     HA 1299   1.048   3.015   3.635  1.3373 -0.1503 -1.4065
   77THR     CB 1300   0.995   3.183   3.746  0.5777  0.3198 -0.2658
   77THR     HB 1301   0.949   3.249   3.673 -0.2598 -0.6665 -0.6490
   77THR    CG2 1302   0.876   3.105   3.804  0.2161 -0.3671  0.1694
   77THR   HG21 1303   0.784   3.164   3.807  0.0978 -0.5473  0.1590
   77THR   HG22 1304   0.852   3.031   3.727 -1.3431 -0.1155  0.3701
   77THR   HG23 1305   0.890   3.047   3.895 -2.0275  0.5439  1.1767
   77THR    OG1 1306   1.043   3.253   3.858  0.0140 -0.0589 -0.1432
   77THR    HG1 1307   1.097   3.328   3.834  0.4542 -0.4798 -0.5065
   77THR      C 1308   1.169   3.170   3.579 -0.1502  0.2169  0.0796
   77THR      O 1309   1.274   3.228   3.599 -0.2058  0.1901 -0.5201
   78AS4      N 1310   1.106   3.176   3.462 -0.1160  0.1889  0.2334
   78AS4      H 1311   1.010   3.150   3.448 -0.3736  2.0150 -1.9965
   78AS4     CA 1312   1.159   3.259   3.353 -0.3710 -0.6623 -0.5125
   78AS4     HA 1313   1.268   3.249   3.359 -0.1624  0.7406 -1.4167
   78AS4     CB 1314   1.108   3.195   3.229  0.4812 -0.1168 -0.2423
   78AS4    HB1 1315   1.093   3.087   3.238  1.4125 -0.5645 -3.0488
   78AS4    HB2 1316   1.183   3.208   3.150  2.1450 -0.0516  1.2876
   78AS4     CG 1317   0.975   3.246   3.177 -0.0793 -0.0269  0.1050
   78AS4    OD1 1318   0.894   3.296   3.260 -0.3093 -0.4163  0.4499
   78AS4   HD11 1319   0.892   3.392   3.259  0.0950 -0.3815  1.5475
   78AS4   HD12 1320   0.820   3.235   3.267 -0.0027 -1.0323 -1.2522
   78AS4    OD2 1321   0.948   3.240   3.056  0.5812 -0.6853  0.3433
   78AS4   HD21 1322   0.899   3.315   3.022  1.5327 -0.1689  0.0649
   78AS4   HD22 1323   0.989   3.161   3.020 -0.4982 -1.5058  0.8601
   78AS4      C 1324   1.125   3.412   3.370  0.1508  0.8219 -0.0495
   78AS4      O 1325   1.071   3.449   3.477 -0.4496 -0.3732 -0.6814
   79LY3      N 1326   1.169   3.493   3.269  0.2209 -0.5745  0.3167
   79LY3      H 1327   1.222   3.454   3.193 -0.6188 -0.9061 -0.1148
   79LY3     CA 1328   1.135   3.636   3.243  0.5604 -0.1013  0.0298
   79LY3     HA 1329   1.171   3.698   3.325  0.3544  0.4474 -0.2902
   79LY3     CB 1330   1.209   3.692   3.129  0.5229 -0.0183  0.8346
   79LY3    HB1 1331   1.313   3.660   3.133  0.1561 -1.2486  0.9564
   79LY3    HB2 1332   1.200   3.801   3.134 -1.6234 -0.0645 -0.6543
   79LY3     CG 1333   1.160   3.648   2.992 -0.0500  0.2617 -0.0724
   79LY3    HG1 1334   1.057   3.677   2.969 -0.0762  0.6662  0.5486
   79LY3    HG2 1335   1.165   3.539   2.993 -1.4601  0.1738  0.2892
   79LY3     CD 1336   1.244   3.704   2.877  0.7475  0.1850 -0.0880
   79LY3    HD1 1337   1.347   3.673   2.897  1.2586 -0.4051 -3.1410
   79LY3    HD2 1338   1.235   3.813   2.869 -1.1327  0.1390  0.7566
   79LY3     CE 1339   1.195   3.647   2.749  0.2341  0.2957 -0.3484
   79LY3    HE1 1340   1.109   3.706   2.717 -0.0871 -0.3820 -0.7584
   79LY3    HE2 1341   1.158   3.546   2.768  1.1464  0.1805  0.9259
   79LY3     NZ 1342   1.304   3.633   2.643  0.2798 -0.0335  0.1080
   79LY3    HZ1 1343   1.262   3.589   2.562 -1.0442  0.1366  0.6818
   79LY3    HZ2 1344   1.338   3.725   2.623  0.3528  0.4920  2.3561
   79LY3    HZ3 1345   1.375   3.563   2.659 -2.0049 -2.4592  0.3653
   79LY3      C 1346   0.988   3.672   3.250  0.0579 -0.1383  0.5695
   79LY3      O 1347   0.959   3.791   3.265 -0.0915  0.3615 -0.0259
   80TY0      N 1348   0.897   3.578   3.237  0.3087  0.4368 -0.5306
   80TY0      H 1349   0.928   3.482   3.236  0.0780  0.3042  1.0988
   80TY0     CA 1350   0.757   3.611   3.246  0.5832  0.0435 -0.6853
   80TY0     HA 1351   0.734   3.717   3.254 -0.5733 -0.2981  0.9380
   80TY0     CB 1352   0.684   3.556   3.122  0.0615 -0.0850 -0.0159
   80TY0    HB1 1353   0.578   3.569   3.141  0.2966 -1.2607  2.5138
   80TY0    HB2 1354   0.710   3.451   3.109  2.4673  0.6075 -1.4890
   80TY0     CG 1355   0.726   3.627   2.996 -0.1172 -0.3266 -0.5135
   80TY0    CD1 1356   0.823   3.577   2.910  0.5769  0.1990 -0.1767
   80TY0    HD1 1357   0.880   3.489   2.936  0.9539  0.4139 -0.2602
   80TY0    CE1 1358   0.865   3.642   2.786 -0.2525  0.9808 -0.0717
   80TY0    HE1 1359   0.932   3.589   2.720 -1.5663 -0.6157 -0.1849
   80TY0     CZ 1360   0.796   3.761   2.757 -0.7193  0.5208  1.1077
   80TY0     OH 1361   0.813   3.826   2.635 -0.5572 -0.3512 -0.2787
   80TY0    HH1 1362   0.900   3.808   2.600 -0.2612  0.7267 -0.1158
   80TY0    HH2 1363   0.738   3.879   2.608 -0.8897  1.0098  2.9085
   80TY0    CE2 1364   0.703   3.815   2.843  0.3819  0.3180 -0.3636
   80TY0    HE2 1365   0.656   3.911   2.827  1.4369  0.5463 -2.3652
   80TY0    CD2 1366   0.664   3.750   2.962  0.0804 -0.0270  0.8574
   80TY0    HD2 1367   0.590   3.807   3.016 -0.1632  1.7545 -1.2065
   80TY0      C 1368   0.692   3.559   3.377  1.3480 -0.7951  0.0783
   80TY0      O 1369   0.572   3.594   3.399 -0.0041 -0.2930  0.5053
   81GLY      N 1370   0.747   3.473   3.457 -0.4164  0.1334 -0.2897
   81GLY      H 1371   0.845   3.457   3.438  0.1269  1.4821  1.1718
   81GLY     CA 1372   0.688   3.415   3.571  0.1155  1.1219 -0.5574
   81GLY    HA1 1373   0.601   3.464   3.615 -0.4573  0.3026 -0.7545
   81GLY    HA2 1374   0.767   3.412   3.647  0.0728  1.0259 -0.5161
   81GLY      C 1375   0.651   3.270   3.535  0.0470  0.3778  0.2764
   81GLY      O 1376   0.580   3.210   3.612  0.7400 -0.3273 -0.4513
   82ARG      N 1377   0.691   3.201   3.424 -0.0804  0.2401  0.0033
   82ARG      H 1378   0.770   3.236   3.370 -0.2334  1.2411  0.4139
   82ARG     CA 1379   0.647   3.069   3.397  0.2288 -0.2203  0.1716
   82ARG     HA 1380   0.547   3.062   3.442  0.1598  1.2707  0.2934
   82ARG     CB 1381   0.640   3.050   3.242  0.1818 -0.2341  0.3168
   82ARG    HB1 1382   0.612   2.948   3.217 -0.6794 -0.3860  1.8012
   82ARG    HB2 1383   0.737   3.076   3.200 -1.3795  5.0164 -0.7830
   82ARG     CG 1384   0.541   3.144   3.170  0.3446  0.1530  0.2491
   82ARG    HG1 1385   0.557   3.248   3.201  3.2110 -0.0707 -0.2379
   82ARG    HG2 1386   0.441   3.116   3.201  0.4563 -0.5627 -0.0301
   82ARG     CD 1387   0.548   3.129   3.021 -0.2398  0.7419 -0.1242
   82ARG    HD1 1388   0.462   3.182   2.980  0.1363  2.3085  1.0100
   82ARG    HD2 1389   0.541   3.025   2.988  1.1540  0.2360  1.0576
   82ARG     NE 1390   0.673   3.180   2.962  0.1856  0.2217  0.5337
   82ARG     HE 1391   0.745   3.194   3.031  0.8396 -2.1252  0.4180
   82ARG     CZ 1392   0.710   3.189   2.835 -0.3273  0.0075 -0.2902
   82ARG    NH1 1393   0.639   3.144   2.734  0.2201  0.1722  0.0055
   82ARG   HH11 1394   0.555   3.095   2.760  0.7667  0.0837  1.7227
   82ARG   HH12 1395   0.674   3.149   2.640 -0.0546 -0.7365 -0.1540
   82ARG    NH2 1396   0.830   3.234   2.805 -0.2326  0.2337  0.0258
   82ARG   HH21 1397   0.887   3.268   2.880 -0.8831  0.3254  0.4859
   82ARG   HH22 1398   0.863   3.230   2.709  1.5041  2.3183  0.4613
   82ARG      C 1399   0.739   2.966   3.466 -0.0846 -0.1415 -0.2750
   82ARG      O 1400   0.859   2.983   3.455  0.1248 -0.3955  0.1008
   83GLY      N 1401   0.693   2.863   3.540 -0.3391 -0.1429  0.4164
   83GLY      H 1402   0.596   2.837   3.534 -0.5430  0.8289 -1.5561
   83GLY     CA 1403   0.772   2.784   3.636  0.3246 -0.3568 -0.3109
   83GLY    HA1 1404   0.701   2.719   3.688  0.4419 -1.1319 -1.0763
   83GLY    HA2 1405   0.826   2.841   3.710 -0.3946  0.9591 -0.7682
   83GLY      C 1406   0.865   2.683   3.560 -0.7204  0.0090 -0.3241
   83GLY      O 1407   0.816   2.603   3.482 -0.2602  0.2125 -0.2128
   84LEU      N 1408   0.998   2.707   3.578  0.3768 -0.0096 -0.3844
   84LEU      H 1409   1.027   2.765   3.655 -0.8282  0.7896 -0.5068
   84LEU     CA 1410   1.099   2.628   3.515  1.0678 -0.5350 -0.1293
   84LEU     HA 1411   1.075   2.614   3.409 -0.3331  1.1046 -0.0639
   84LEU     CB 1412   1.228   2.707   3.513  0.0302  0.8627 -0.1264
   84LEU    HB1 1413   1.311   2.637   3.500 -1.2655 -0.5027 -1.4861
   84LEU    HB2 1414   1.244   2.749   3.612 -1.4459  0.7894  0.1678
   84LEU     CG 1415   1.244   2.815   3.410  0.0826 -0.1576 -0.1206
   84LEU     HG 1416   1.145   2.857   3.390 -0.3777 -1.0533  0.2140
   84LEU    CD1 1417   1.341   2.921   3.456  0.4463  0.1691 -0.6161
   84LEU   HD11 1418   1.310   2.950   3.556  1.3285 -0.9680  0.0090
   84LEU   HD12 1419   1.442   2.881   3.456  0.3581 -0.1521  1.3552
   84LEU   HD13 1420   1.335   3.009   3.391  0.7607  0.1750 -0.6391
   84LEU    CD2 1421   1.305   2.745   3.284 -0.2385  0.5658  0.1349
   84LEU   HD21 1422   1.392   2.686   3.310 -1.2100 -0.4199  1.2935
   84LEU   HD22 1423   1.227   2.691   3.231  1.0132  0.3592 -1.5745
   84LEU   HD23 1424   1.335   2.827   3.218 -0.6810 -0.1854 -1.0400
   84LEU      C 1425   1.114   2.493   3.594 -0.2007 -0.5530 -0.2390
   84LEU      O 1426   1.134   2.494   3.718 -0.0865  0.2350 -0.2781
   85ALA      N 1427   1.109   2.381   3.526  0.3359 -0.2445 -0.2957
   85ALA      H 1428   1.073   2.388   3.432  2.1105  0.8977 -0.9424
   85ALA     CA 1429   1.132   2.242   3.569 -0.6125  0.1566 -0.9614
   85ALA     HA 1430   1.190   2.255   3.661  1.3081  1.5481 -2.2733
   85ALA     CB 1431   1.001   2.183   3.610  0.2672 -0.0551  0.2339
   85ALA    HB1 1432   1.020   2.084   3.652 -2.6718 -0.4659  0.8512
   85ALA    HB2 1433   0.936   2.250   3.666 -1.1072  0.4468 -1.8171
   85ALA    HB3 1434   0.944   2.174   3.517 -1.1516 -0.8767  1.1473
   85ALA      C 1435   1.218   2.149   3.474 -0.3232 -0.6980 -0.0899
   85ALA      O 1436   1.235   2.179   3.360  0.3300  0.1266  0.2075
   86TY1      N 1437   1.269   2.041   3.527 -0.1587 -0.0146 -0.6116
   86TY1      H 1438   1.257   2.032   3.627  0.0770  2.0176 -0.3678
   86TY1     CA 1439   1.275   1.913   3.451 -0.4653  0.3580  0.2052
   86TY1     HA 1440   1.294   1.936   3.346 -2.2332  3.0237  0.3826
   86TY1     CB 1441   1.394   1.833   3.503 -0.8393  0.4522 -0.1942
   86TY1    HB1 1442   1.420   1.749   3.438 -0.6550 -0.5499  1.1407
   86TY1    HB2 1443   1.366   1.780   3.594 -1.4604 -2.0298 -1.7415
   86TY1     CG 1444   1.527   1.913   3.528  0.2616 -0.3534 -0.8480
   86TY1    CD1 1445   1.569   1.946   3.664 -0.0405 -0.1194  0.7364
   86TY1    HD1 1446   1.515   1.918   3.753 -2.5854 -0.4844 -0.8317
   86TY1    CE1 1447   1.681   2.028   3.683 -0.7166 -0.5152 -0.4596
   86TY1    HE1 1448   1.730   2.036   3.779 -0.4814 -1.2453 -0.5060
   86TY1     CZ 1449   1.762   2.056   3.570  0.1444 -0.0474  0.0760
   86TY1     OH 1450   1.883   2.119   3.588  0.4395  0.2842  0.0218
   86TY1    HH1 1451   1.954   2.094   3.528  1.4716 -0.0571  1.3234
   86TY1    HH2 1452   1.878   2.187   3.655  2.5451  0.9745 -0.4367
   86TY1    CE2 1453   1.723   2.014   3.441 -0.0356 -0.1570 -0.1405
   86TY1    HE2 1454   1.788   2.018   3.355  0.0117 -2.7662 -0.2782
   86TY1    CD2 1455   1.606   1.943   3.414 -0.1909  0.4668  0.3616
   86TY1    HD2 1456   1.582   1.913   3.313  0.9486 -0.1799  0.2778
   86TY1      C 1457   1.145   1.843   3.456  1.2397  0.2115  0.4625
   86TY1      O 1458   1.076   1.857   3.553 -0.5879 -0.4331  0.2532
   87ILE      N 1459   1.099   1.780   3.351  0.5031  0.4338  0.6877
   87ILE      H 1460   1.155   1.775   3.267 -1.0310 -0.4366 -0.3390
   87ILE     CA 1461   0.958   1.721   3.335 -0.5456  0.1531  0.1216
   87ILE     HA 1462   0.913   1.717   3.434 -1.8484 -1.2146 -0.4848
   87ILE     CB 1463   0.862   1.809   3.242 -0.0804 -0.3199 -0.0633
   87ILE     HB 1464   0.905   1.822   3.143 -0.6714  2.5718 -0.0140
   87ILE    CG2 1465   0.720   1.750   3.232 -0.2730 -0.0119  0.0779
   87ILE   HG21 1466   0.650   1.821   3.189  2.4062  1.5107 -2.0674
   87ILE   HG22 1467   0.726   1.655   3.180  1.1943  1.2777 -2.2540
   87ILE   HG23 1468   0.689   1.735   3.336  2.5016 -1.1119  0.8319
   87ILE    CG1 1469   0.859   1.946   3.312  0.4487 -0.6776  0.3762
   87ILE   HG11 1470   0.952   1.995   3.282 -0.1937  0.3581  0.0139
   87ILE   HG12 1471   0.847   1.930   3.419 -1.2130 -1.8061  0.0627
   87ILE     CD 1472   0.751   2.041   3.261 -0.5305  0.1379  0.6446
   87ILE    HD1 1473   0.750   2.055   3.153 -1.3520  0.6417  0.7075
   87ILE    HD2 1474   0.658   1.992   3.289 -2.2254  1.7615 -1.7757
   87ILE    HD3 1475   0.759   2.140   3.306 -0.9591  0.9540 -1.0001
   87ILE      C 1476   0.969   1.576   3.283  0.5295  0.4424 -0.5147
   87ILE      O 1477   1.052   1.548   3.200 -0.4114  0.0480  0.2570
   88TY1      N 1478   0.891   1.491   3.342 -0.3075 -0.4687 -0.3248
   88TY1      H 1479   0.832   1.526   3.416 -0.4445 -1.0377 -0.1557
   88TY1     CA 1480   0.892   1.351   3.312  0.1320 -0.2351  0.3839
   88TY1     HA 1481   0.948   1.320   3.224  0.7544  0.8116  0.4038
   88TY1     CB 1482   0.954   1.274   3.428  0.1842  0.2284  0.5354
   88TY1    HB1 1483   0.932   1.174   3.391  1.7766  0.7340 -1.9678
   88TY1    HB2 1484   0.889   1.297   3.513 -0.8479  1.7864 -0.6208
   88TY1     CG 1485   1.103   1.297   3.463 -0.2488 -0.6043  0.0191
   88TY1    CD1 1486   1.141   1.410   3.544  0.7819  0.1567  0.5058
   88TY1    HD1 1487   1.062   1.474   3.581  1.1686  0.7428  0.3272
   88TY1    CE1 1488   1.278   1.436   3.571  0.6430 -0.8387 -0.2264
   88TY1    HE1 1489   1.301   1.513   3.644 -0.2943 -1.3774  0.6581
   88TY1     CZ 1490   1.385   1.349   3.531  0.1241  0.2136  0.4284
   88TY1     OH 1491   1.515   1.376   3.549  0.2614  0.1965 -0.0845
   88TY1    HH1 1492   1.537   1.466   3.575  0.0089 -0.2388  1.7519
   88TY1    HH2 1493   1.570   1.299   3.536 -1.4913 -1.4432  1.5521
   88TY1    CE2 1494   1.346   1.244   3.450 -0.3008 -0.1322  0.1803
   88TY1    HE2 1495   1.423   1.182   3.406 -0.9152  0.4462 -1.8168
   88TY1    CD2 1496   1.208   1.214   3.427 -0.2301  0.2110  0.3114
   88TY1    HD2 1497   1.190   1.140   3.350 -2.6616  1.2065 -0.1998
   88TY1      C 1498   0.752   1.308   3.276 -0.3115  0.1829  0.1578
   88TY1      O 1499   0.658   1.349   3.342 -0.3947 -0.2020 -0.0562
   89ALA      N 1500   0.736   1.221   3.172  0.2903 -1.1751  0.5182
   89ALA      H 1501   0.820   1.203   3.120  0.3305 -0.1463  0.2080
   89ALA     CA 1502   0.611   1.178   3.108 -0.7196 -0.0216  0.5033
   89ALA     HA 1503   0.532   1.191   3.183 -0.5947 -0.6574  0.7499
   89ALA     CB 1504   0.574   1.261   2.981 -0.4130 -0.4230 -0.3733
   89ALA    HB1 1505   0.651   1.232   2.910 -0.0030 -1.8770  0.6068
   89ALA    HB2 1506   0.478   1.235   2.935 -1.1371  1.2927  0.0997
   89ALA    HB3 1507   0.571   1.367   3.003  0.0025 -0.4357 -0.2617
   89ALA      C 1508   0.626   1.031   3.081  0.3008 -0.0708 -0.6528
   89ALA      O 1509   0.716   0.993   3.004 -0.1019 -0.7293 -0.1594
   90AS4      N 1510   0.549   0.947   3.149  1.0995 -0.2066 -0.3891
   90AS4      H 1511   0.472   0.988   3.199 -0.1248 -0.3200 -2.0905
   90AS4     CA 1512   0.567   0.806   3.165 -0.0001  0.0549  0.3781
   90AS4     HA 1513   0.500   0.779   3.247  0.6411  0.0577  0.9124
   90AS4     CB 1514   0.522   0.728   3.038 -0.1907 -0.0306 -0.5297
   90AS4    HB1 1515   0.560   0.627   3.031  0.1008  0.1539 -1.9126
   90AS4    HB2 1516   0.572   0.778   2.955  1.7403  0.6935  0.9906
   90AS4     CG 1517   0.369   0.729   3.020  0.3289 -0.4110 -0.0746
   90AS4    OD1 1518   0.321   0.685   2.916 -0.3121 -0.2133  0.4617
   90AS4   HD11 1519   0.231   0.717   2.907 -0.7085 -1.4097 -0.1178
   90AS4   HD12 1520   0.384   0.628   2.870 -0.1258 -1.5234  2.2445
   90AS4    OD2 1521   0.295   0.772   3.109 -0.2765 -0.1709 -0.4396
   90AS4   HD21 1522   0.239   0.845   3.082 -2.5191 -1.9847 -0.9954
   90AS4   HD22 1523   0.279   0.704   3.175 -0.3654 -0.6226 -0.9154
   90AS4      C 1524   0.713   0.773   3.207 -0.1548 -0.6665  0.6254
   90AS4      O 1525   0.774   0.676   3.158  0.8219 -0.1046 -0.2365
   91GLY      N 1526   0.774   0.855   3.295 -0.1484 -0.6770 -0.2107
   91GLY      H 1527   0.717   0.928   3.334 -1.3960  0.0660 -3.1153
   91GLY     CA 1528   0.909   0.844   3.350  0.6186  0.4502 -0.3835
   91GLY    HA1 1529   0.925   0.751   3.404  0.3297  0.5408 -0.1332
   91GLY    HA2 1530   0.899   0.925   3.422 -2.9940  0.9854 -1.2704
   91GLY      C 1531   1.020   0.870   3.243  0.3288 -0.1892  0.0966
   91GLY      O 1532   1.137   0.856   3.280  0.0278  0.0554 -0.0036
   92LY3      N 1533   0.981   0.900   3.122 -0.3901 -0.4334  0.2779
   92LY3      H 1534   0.881   0.892   3.105 -0.7798  1.0057  1.6360
   92LY3     CA 1535   1.068   0.936   3.012  1.1509  0.3412  0.1989
   92LY3     HA 1536   1.169   0.903   3.033  0.6907  0.6349  3.4410
   92LY3     CB 1537   1.019   0.893   2.873 -0.1803 -0.6899 -0.0740
   92LY3    HB1 1538   0.928   0.945   2.844 -0.1679 -0.3152  0.5478
   92LY3    HB2 1539   0.991   0.788   2.879  0.5964 -0.8740  0.4714
   92LY3     CG 1540   1.128   0.920   2.770 -0.6952 -0.4665 -0.3048
   92LY3    HG1 1541   1.214   0.860   2.798 -0.2660  0.6453  0.8195
   92LY3    HG2 1542   1.156   1.025   2.764  2.0032 -1.1755 -1.5402
   92LY3     CD 1543   1.073   0.878   2.627  0.0450 -0.0535 -0.2843
   92LY3    HD1 1544   0.987   0.940   2.603  0.2921  0.6169  0.4905
   92LY3    HD2 1545   1.055   0.771   2.615 -3.0644  0.3974 -0.5463
   92LY3     CE 1546   1.184   0.908   2.527 -0.0275  0.5295 -0.5802
   92LY3    HE1 1547   1.223   1.009   2.543 -0.5633  0.7549 -0.6795
   92LY3    HE2 1548   1.138   0.897   2.429  0.3591 -0.7681 -0.6367
   92LY3     NZ 1549   1.294   0.800   2.539  0.9905 -0.4466  0.3479
   92LY3    HZ1 1550   1.348   0.817   2.456 -1.1668  1.8265 -0.7189
   92LY3    HZ2 1551   1.347   0.823   2.622 -0.8605  0.9292  1.2235
   92LY3    HZ3 1552   1.254   0.707   2.545 -1.3349  0.4234 -0.2867
   92LY3      C 1553   1.070   1.086   3.012 -0.4462 -0.2091  0.4325
   92LY3      O 1554   0.970   1.155   3.021  0.2569 -0.2895  0.1423
   93MET      N 1555   1.192   1.134   3.014 -0.6879  0.0369 -0.1890
   93MET      H 1556   1.265   1.065   3.014 -0.3088  0.4299 -0.7671
   93MET     CA 1557   1.219   1.270   3.042  0.2643 -0.2357 -0.2835
   93MET     HA 1558   1.149   1.298   3.121 -0.1028 -2.1879  0.1243
   93MET     CB 1559   1.367   1.278   3.101 -0.6212  0.0536 -0.5370
   93MET    HB1 1560   1.437   1.221   3.040 -0.5185  1.5070 -1.8339
   93MET    HB2 1561   1.363   1.226   3.197 -0.0917 -1.1416 -1.1279
   93MET     CG 1562   1.407   1.420   3.136  0.1183  0.3173  0.2266
   93MET    HG1 1563   1.376   1.439   3.239  2.2874 -1.7932  1.3800
   93MET    HG2 1564   1.362   1.490   3.066  2.2138  2.6060  1.0131
   93MET     SD 1565   1.581   1.452   3.124 -0.0300 -0.4809  0.0125
   93MET     CE 1566   1.606   1.560   3.265 -0.0308  0.1913 -0.4069
   93MET    HE1 1567   1.534   1.641   3.273  0.8455  0.9211  0.5145
   93MET    HE2 1568   1.611   1.501   3.357  1.1645 -1.1158 -1.2797
   93MET    HE3 1569   1.695   1.621   3.246  0.1119  0.6394  1.4476
   93MET      C 1570   1.192   1.355   2.912  0.1322  0.1637 -0.5799
   93MET      O 1571   1.241   1.330   2.806 -0.3302 -0.4906 -0.1077
   94VAL      N 1572   1.116   1.459   2.934  0.3644 -0.7964 -0.2670
   94VAL      H 1573   1.088   1.484   3.028  0.8767  1.1790 -0.5979
   94VAL     CA 1574   1.076   1.545   2.817  0.3117  0.1529  0.0507
   94VAL     HA 1575   1.048   1.490   2.727  0.4782  1.2025 -0.6559
   94VAL     CB 1576   0.970   1.650   2.863  0.0243 -1.0058 -0.5141
   94VAL     HB 1577   1.012   1.718   2.938 -1.5559  0.7568 -1.1717
   94VAL    CG1 1578   0.926   1.748   2.749  0.0620 -0.3524 -0.3763
   94VAL   HG11 1579   0.884   1.687   2.669 -1.4226 -2.2982  1.7573
   94VAL   HG12 1580   0.845   1.809   2.788  0.4186  0.2227 -0.5264
   94VAL   HG13 1581   1.008   1.814   2.721 -0.5014  0.9020  0.8386
   94VAL    CG2 1582   0.838   1.597   2.927 -0.4704  0.1252  0.2539
   94VAL   HG21 1583   0.762   1.674   2.935 -0.7359 -0.1806  0.7139
   94VAL   HG22 1584   0.796   1.528   2.854 -1.1791  0.3213  0.4773
   94VAL   HG23 1585   0.857   1.550   3.024 -1.3293 -2.8252 -0.8990
   94VAL      C 1586   1.197   1.615   2.760 -0.1794  0.2233  0.2875
   94VAL      O 1587   1.224   1.611   2.639 -0.6605  0.4297 -0.0208
   95ASN      N 1588   1.269   1.691   2.845 -0.3517  0.0359 -0.6967
   95ASN      H 1589   1.234   1.699   2.940 -0.1820 -0.2046 -0.6149
   95ASN     CA 1590   1.393   1.756   2.817 -0.9689  0.0595 -0.5750
   95ASN     HA 1591   1.384   1.853   2.770  0.8145  0.1035 -0.9148
   95ASN     CB 1592   1.458   1.772   2.959  0.0544  0.1514 -0.3195
   95ASN    HB1 1593   1.548   1.831   2.945  0.1598  0.6405  1.9842
   95ASN    HB2 1594   1.480   1.672   2.997  0.2781 -0.8769 -2.9710
   95ASN     CG 1595   1.376   1.844   3.068 -0.0841  0.3445  0.3503
   95ASN    OD1 1596   1.277   1.782   3.123  0.7212 -0.0964  0.9409
   95ASN    ND2 1597   1.414   1.962   3.105  0.2471  0.2541  0.5059
   95ASN   HD21 1598   1.495   2.011   3.069 -0.6208  0.1872 -1.7645
   95ASN   HD22 1599   1.356   2.003   3.177  0.8546  2.3808 -0.1287
   95ASN      C 1600   1.485   1.668   2.730 -0.5458 -0.5787  0.3089
   95ASN      O 1601   1.555   1.723   2.645 -0.3544  0.4455  0.3550
   96GL4      N 1602   1.504   1.541   2.762 -0.2069 -0.3153  0.1701
   96GL4      H 1603   1.432   1.486   2.807 -0.4126 -0.2471 -0.0709
   96GL4     CA 1604   1.600   1.453   2.690  0.0333 -1.0850 -0.2605
   96GL4     HA 1605   1.690   1.509   2.664 -0.0433 -0.5618  0.5533
   96GL4     CB 1606   1.629   1.332   2.784  0.1559  0.8745 -0.4020
   96GL4    HB1 1607   1.547   1.320   2.855  0.5443 -0.1530 -0.1056
   96GL4    HB2 1608   1.713   1.359   2.848 -1.8477  1.6638  2.0941
   96GL4     CG 1609   1.640   1.193   2.713  0.1859  0.4616 -0.0819
   96GL4    HG1 1610   1.719   1.184   2.639 -0.0059 -0.8839 -0.1386
   96GL4    HG2 1611   1.544   1.156   2.676  1.2137 -0.6438 -1.7769
   96GL4     CD 1612   1.676   1.084   2.815 -0.5230 -0.4576  0.1647
   96GL4    OE1 1613   1.590   1.032   2.890  0.2453  0.1451  0.6576
   96GL4   HE11 1614   1.506   1.023   2.846  0.3418  0.5575  0.3790
   96GL4   HE12 1615   1.623   1.024   2.980  0.6357  0.3407  0.5364
   96GL4    OE2 1616   1.795   1.054   2.840  0.4553 -0.5446 -0.3367
   96GL4   HE21 1617   1.832   1.117   2.902  0.5442 -1.5768  0.6924
   96GL4   HE22 1618   1.821   0.965   2.817 -1.9608 -0.9547 -1.7148
   96GL4      C 1619   1.549   1.423   2.551  0.1670 -0.2894  0.5620
   96GL4      O 1620   1.619   1.432   2.451  0.1701 -0.2754 -0.0870
   97ALA      N 1621   1.419   1.389   2.554  0.6327  0.5360 -0.4270
   97ALA      H 1622   1.369   1.366   2.638 -0.5299  2.5781 -0.5055
   97ALA     CA 1623   1.361   1.328   2.432  0.6089 -0.6706  0.2456
   97ALA     HA 1624   1.423   1.242   2.404 -0.1965 -0.8958 -0.8757
   97ALA     CB 1625   1.229   1.257   2.468  0.8621 -0.3882 -0.0827
   97ALA    HB1 1626   1.151   1.328   2.443  0.9251 -0.4866 -0.5535
   97ALA    HB2 1627   1.210   1.166   2.411 -3.1792  0.4111 -0.2629
   97ALA    HB3 1628   1.210   1.243   2.575 -0.4329 -0.4555 -0.3152
   97ALA      C 1629   1.355   1.424   2.306  0.3590 -0.2280 -0.0257
   97ALA      O 1630   1.373   1.384   2.195 -0.4676  0.4096  0.1258
   98LEU      N 1631   1.332   1.559   2.329  0.1845  0.5810 -0.0089
   98LEU      H 1632   1.298   1.587   2.420 -0.6262  1.0003 -0.4388
   98LEU     CA 1633   1.337   1.669   2.228  0.0112  0.3353 -0.4277
   98LEU     HA 1634   1.274   1.637   2.145  1.3773 -0.2838 -1.2608
   98LEU     CB 1635   1.282   1.799   2.293 -1.4424  0.7202  0.7109
   98LEU    HB1 1636   1.306   1.882   2.227 -1.3802 -0.0476 -0.2608
   98LEU    HB2 1637   1.341   1.828   2.381  0.3940  0.7756 -0.4773
   98LEU     CG 1638   1.135   1.799   2.315  1.1436 -0.2095 -0.6050
   98LEU     HG 1639   1.112   1.695   2.337  2.1534 -0.0971  1.0770
   98LEU    CD1 1640   1.097   1.874   2.441  0.5437  0.3356  0.6417
   98LEU   HD11 1641   1.140   1.974   2.443  0.3885  0.3932  1.2673
   98LEU   HD12 1642   0.988   1.878   2.443  0.4504  3.1190 -2.2109
   98LEU   HD13 1643   1.138   1.826   2.530  2.0968  0.0748 -0.1878
   98LEU    CD2 1644   1.065   1.858   2.180  0.2604  0.1798 -0.2369
   98LEU   HD21 1645   1.078   1.792   2.094  2.3517  0.7077 -0.3937
   98LEU   HD22 1646   0.964   1.888   2.209  1.3055  2.7587  1.1155
   98LEU   HD23 1647   1.100   1.956   2.148  1.5941  0.2952  1.4503
   98LEU      C 1648   1.478   1.693   2.173  0.2189 -0.2593  0.0174
   98LEU      O 1649   1.511   1.698   2.052  0.4576  0.0110  0.3375
   99VAL      N 1650   1.573   1.702   2.262  0.2090 -0.3787  0.0678
   99VAL      H 1651   1.545   1.678   2.356  0.9463 -0.3189  0.3104
   99VAL     CA 1652   1.713   1.730   2.241  0.0922 -0.2288 -0.4379
   99VAL     HA 1653   1.722   1.811   2.169 -0.0565  0.4296  0.2744
   99VAL     CB 1654   1.783   1.764   2.375 -0.1458 -0.6023  0.4306
   99VAL     HB 1655   1.763   1.684   2.446 -0.3916 -1.1534 -0.2452
   99VAL    CG1 1656   1.936   1.773   2.378 -0.0270 -0.4185  0.2655
   99VAL   HG11 1657   1.973   1.788   2.479  0.3359 -0.9844  0.2187
   99VAL   HG12 1658   1.981   1.679   2.346  1.3496 -1.2492  4.1674
   99VAL   HG13 1659   1.969   1.866   2.332  0.3528 -0.5595  0.2526
   99VAL    CG2 1660   1.734   1.899   2.428 -0.1673  0.0936 -0.5837
   99VAL   HG21 1661   1.625   1.897   2.429 -0.1731 -0.5493 -1.5806
   99VAL   HG22 1662   1.766   1.898   2.533 -0.3324  1.6709 -0.4987
   99VAL   HG23 1663   1.769   1.977   2.361  1.0705 -0.3327 -0.4653
   99VAL      C 1664   1.791   1.617   2.177 -0.6620  1.3696 -0.2472
   99VAL      O 1665   1.866   1.645   2.082  0.4468  0.0927  0.3915
  100ARG      N 1666   1.760   1.492   2.222 -0.2919 -0.1631  0.1639
  100ARG      H 1667   1.706   1.467   2.304  0.2505 -3.3462 -0.3322
  100ARG     CA 1668   1.821   1.373   2.160  0.0280  0.0084 -0.4323
  100ARG     HA 1669   1.927   1.397   2.163 -0.8289  4.6503  1.6891
  100ARG     CB 1670   1.796   1.249   2.257  0.2022  0.1301  0.3492
  100ARG    HB1 1671   1.690   1.238   2.279  0.0530  1.2537  0.2546
  100ARG    HB2 1672   1.837   1.267   2.356 -0.8687 -1.2923  1.0844
  100ARG     CG 1673   1.861   1.119   2.199  0.2604  0.1124  0.9437
  100ARG    HG1 1674   1.815   1.091   2.104 -0.3289  0.3312  1.1624
  100ARG    HG2 1675   1.847   1.040   2.273  3.1658 -0.1980  1.2956
  100ARG     CD 1676   2.008   1.138   2.192 -0.3245  0.3150  0.4824
  100ARG    HD1 1677   2.050   1.164   2.289  1.5036  1.2265 -0.5005
  100ARG    HD2 1678   2.029   1.210   2.112  0.6216 -2.7677 -2.2738
  100ARG     NE 1679   2.060   1.006   2.152  0.2853 -0.8200  0.3662
  100ARG     HE 1680   2.107   0.950   2.222 -0.0479 -0.1786  1.1211
  100ARG     CZ 1681   2.073   0.970   2.024 -0.0361 -0.6665  0.0134
  100ARG    NH1 1682   2.024   1.044   1.925  0.6848 -0.5570  0.0644
  100ARG   HH11 1683   1.966   1.121   1.956 -1.5207 -1.5463 -1.4147
  100ARG   HH12 1684   2.028   1.013   1.829 -1.9419 -1.5693  0.2105
  100ARG    NH2 1685   2.136   0.865   1.992  0.7994  0.3670  0.1722
  100ARG   HH21 1686   2.177   0.809   2.065  2.0352 -0.0801 -0.8434
  100ARG   HH22 1687   2.148   0.841   1.894 -1.2445 -0.8109  0.1431
  100ARG      C 1688   1.772   1.343   2.020  0.5197 -0.0192  1.0406
  100ARG      O 1689   1.850   1.277   1.943 -0.4174 -0.2696  0.4016
  101GLN      N 1690   1.644   1.376   1.997  0.3260  0.9538 -0.4799
  101GLN      H 1691   1.580   1.392   2.074  0.1426  1.7452 -0.7819
  101GLN     CA 1692   1.592   1.371   1.861 -0.0468 -0.6233 -0.2608
  101GLN     HA 1693   1.633   1.283   1.810  1.6850  0.9779 -1.7990
  101GLN     CB 1694   1.435   1.370   1.867 -0.4048 -0.1162 -0.2777
  101GLN    HB1 1695   1.392   1.466   1.896  0.1313 -0.1521  0.6846
  101GLN    HB2 1696   1.413   1.304   1.952 -0.1310  1.7120  1.2833
  101GLN     CG 1697   1.369   1.315   1.741  0.1694 -0.0786 -0.0914
  101GLN    HG1 1698   1.372   1.387   1.660 -0.9315  1.8224  1.4602
  101GLN    HG2 1699   1.267   1.284   1.762  0.1281 -0.9423 -1.4279
  101GLN     CD 1700   1.431   1.179   1.693  0.3140 -0.4941 -0.3625
  101GLN    OE1 1701   1.501   1.111   1.758  0.4033  0.0229  0.0415
  101GLN    NE2 1702   1.381   1.129   1.584 -0.2401 -0.2164  0.6647
  101GLN   HE21 1703   1.301   1.174   1.543  0.0176 -0.9467 -0.7107
  101GLN   HE22 1704   1.411   1.037   1.554  1.3151 -0.1418  1.8677
  101GLN      C 1705   1.637   1.495   1.772  0.1125  0.1554  0.6926
  101GLN      O 1706   1.584   1.516   1.661  0.0085 -0.1835 -0.0656
  102GLY      N 1707   1.718   1.583   1.824 -0.9357 -0.4364  0.0008
  102GLY      H 1708   1.738   1.593   1.922  2.4905 -2.7860 -0.2913
  102GLY     CA 1709   1.780   1.686   1.735  0.5789  0.0463  0.0484
  102GLY    HA1 1710   1.797   1.644   1.636  0.8414 -0.3395  0.2516
  102GLY    HA2 1711   1.877   1.708   1.781  0.9593  1.5729 -1.4104
  102GLY      C 1712   1.683   1.805   1.718 -0.4167  0.1510  0.2841
  102GLY      O 1713   1.706   1.884   1.630  0.4797 -0.1871 -0.4074
  103LEU      N 1714   1.568   1.811   1.788  0.3298  0.4041 -0.2850
  103LEU      H 1715   1.553   1.731   1.846 -1.6448 -0.0308 -1.3130
  103LEU     CA 1716   1.461   1.913   1.770 -0.6703  0.2442 -0.3721
  103LEU     HA 1717   1.436   1.936   1.666 -0.8573  1.6435 -0.0319
  103LEU     CB 1718   1.327   1.844   1.821 -0.3818 -0.7720 -0.0527
  103LEU    HB1 1719   1.251   1.922   1.814  0.9597  0.7238  1.3262
  103LEU    HB2 1720   1.337   1.814   1.926  0.6697 -1.0960 -0.2363
  103LEU     CG 1721   1.274   1.719   1.744 -0.0644  0.1349 -0.0865
  103LEU     HG 1722   1.359   1.651   1.731 -1.3647 -2.1043  2.1814
  103LEU    CD1 1723   1.163   1.640   1.827 -0.4055  0.3573  0.1162
  103LEU   HD11 1724   1.122   1.558   1.768 -1.3034  0.2473  0.8658
  103LEU   HD12 1725   1.199   1.605   1.924  0.7163 -0.6617 -0.6477
  103LEU   HD13 1726   1.079   1.708   1.840 -1.5282 -0.7159 -1.2694
  103LEU    CD2 1727   1.218   1.755   1.600  0.6031 -0.3405  0.2635
  103LEU   HD21 1728   1.130   1.813   1.626  0.5588  0.4865 -1.6027
  103LEU   HD22 1729   1.285   1.827   1.552  0.2915 -0.4356 -0.3214
  103LEU   HD23 1730   1.206   1.666   1.537  2.3494  0.4028 -1.2289
  103LEU      C 1731   1.490   2.044   1.848  0.5223 -0.4987 -0.4143
  103LEU      O 1732   1.429   2.150   1.836  0.0085 -0.0827 -0.3421
  104ALA      N 1733   1.581   2.044   1.945 -0.7190 -0.3383 -0.0373
  104ALA      H 1734   1.629   1.956   1.961  0.1782  0.6002  3.0936
  104ALA     CA 1735   1.622   2.141   2.043  0.0247 -0.0272  0.4272
  104ALA     HA 1736   1.609   2.242   2.004 -1.3997 -0.9345 -1.6548
  104ALA     CB 1737   1.531   2.133   2.169 -0.4256  0.5824 -0.0420
  104ALA    HB1 1738   1.547   2.038   2.219  0.6391  0.2200 -1.0548
  104ALA    HB2 1739   1.554   2.217   2.235 -1.6748  1.8257 -1.1372
  104ALA    HB3 1740   1.427   2.135   2.135 -1.5558  0.9738  3.0169
  104ALA      C 1741   1.773   2.118   2.071  0.4146 -0.3300  0.6976
  104ALA      O 1742   1.840   2.028   2.021 -0.0614  0.3558  0.1518
  105LY3      N 1743   1.812   2.205   2.158  0.3998  0.3448  0.1636
  105LY3      H 1744   1.745   2.278   2.176  0.0947  0.5828 -1.7102
  105LY3     CA 1745   1.949   2.240   2.208 -0.0664 -1.1002 -0.1325
  105LY3     HA 1746   2.012   2.151   2.198 -1.5090 -2.1590 -0.0264
  105LY3     CB 1747   2.010   2.360   2.137 -0.1871 -0.8674  0.1614
  105LY3    HB1 1748   2.111   2.385   2.170 -0.6537  2.1081 -0.4407
  105LY3    HB2 1749   1.947   2.448   2.142  0.7522 -0.1280 -0.6783
  105LY3     CG 1750   2.035   2.324   1.987  0.4902 -0.7216  0.3742
  105LY3    HG1 1751   1.941   2.342   1.936  1.0990  1.2262 -0.1630
  105LY3    HG2 1752   2.046   2.216   1.978 -0.9013 -0.9083  0.8209
  105LY3     CD 1753   2.151   2.389   1.909  0.3452 -0.0480 -0.0422
  105LY3    HD1 1754   2.120   2.388   1.804  0.5998  2.4306 -0.2101
  105LY3    HD2 1755   2.244   2.342   1.941 -0.6744 -1.7416  0.5364
  105LY3     CE 1756   2.148   2.546   1.941 -0.6539  0.1103 -0.4041
  105LY3    HE1 1757   2.186   2.568   2.041  1.2478  0.2680 -1.1051
  105LY3    HE2 1758   2.045   2.580   1.943  0.0550  2.3817  0.2986
  105LY3     NZ 1759   2.224   2.620   1.847 -0.1721 -0.6235  0.4180
  105LY3    HZ1 1760   2.173   2.627   1.760  2.5241  2.5865 -1.0894
  105LY3    HZ2 1761   2.245   2.713   1.879  1.6460 -0.4312 -1.1631
  105LY3    HZ3 1762   2.308   2.582   1.806  1.0761  4.0405 -1.9236
  105LY3      C 1763   1.932   2.274   2.356  0.2368  0.1324 -0.5544
  105LY3      O 1764   1.820   2.278   2.411 -0.2374  0.3784  0.0533
  106VAL      N 1765   2.045   2.289   2.423 -0.0231  0.1976  0.5429
  106VAL      H 1766   2.118   2.294   2.353 -0.4297 -2.5561 -0.1861
  106VAL     CA 1767   2.073   2.313   2.563 -0.3969  0.0393 -0.0494
  106VAL     HA 1768   1.979   2.310   2.618 -0.1967 -2.0513  0.2327
  106VAL     CB 1769   2.164   2.199   2.621 -0.2873  0.1982 -0.0779
  106VAL     HB 1770   2.261   2.212   2.572 -0.6980  0.7898 -0.7464
  106VAL    CG1 1771   2.179   2.218   2.773 -0.6326 -0.0653 -0.5353
  106VAL   HG11 1772   2.078   2.212   2.813 -0.8396  0.3276 -0.9904
  106VAL   HG12 1773   2.233   2.134   2.816 -0.1529  0.4203 -0.1841
  106VAL   HG13 1774   2.227   2.308   2.809 -1.4026  0.0705  0.1766
  106VAL    CG2 1775   2.111   2.060   2.582  0.1926  0.0171  0.6096
  106VAL   HG21 1776   2.006   2.042   2.607  0.6417 -1.6137  1.4619
  106VAL   HG22 1777   2.114   2.040   2.475 -0.4516  0.9962  0.3946
  106VAL   HG23 1778   2.171   1.984   2.631 -0.4372 -0.0024  1.3699
  106VAL      C 1779   2.150   2.443   2.575  0.3842  0.6444 -0.3054
  106VAL      O 1780   2.235   2.473   2.494  0.1084 -0.6818 -0.3857
  107ALA      N 1781   2.114   2.531   2.669 -0.0017  0.4908 -0.0128
  107ALA      H 1782   2.041   2.498   2.730 -0.4204  2.3835  0.5740
  107ALA     CA 1783   2.172   2.661   2.692 -0.4699  0.0974  0.0115
  107ALA     HA 1784   2.170   2.717   2.598  0.7932  0.4816  0.2077
  107ALA     CB 1785   2.070   2.728   2.786  0.0294 -0.1759  0.4986
  107ALA    HB1 1786   2.105   2.822   2.829  1.8397  0.1252 -1.4618
  107ALA    HB2 1787   1.985   2.760   2.726  0.0461 -0.6667  0.2072
  107ALA    HB3 1788   2.040   2.669   2.872 -0.9049  0.8236  0.8828
  107ALA      C 1789   2.316   2.668   2.759  0.6292 -0.3099  0.0678
  107ALA      O 1790   2.373   2.579   2.822 -0.0092 -0.0793  0.1357
  108TY0      N 1791   2.370   2.791   2.767  0.3808  0.8324 -0.3743
  108TY0      H 1792   2.318   2.865   2.721 -1.7340 -1.3597 -1.7525
  108TY0     CA 1793   2.501   2.819   2.828 -0.4815  0.0140 -0.2593
  108TY0     HA 1794   2.533   2.729   2.881 -2.2831 -0.1931  0.5414
  108TY0     CB 1795   2.605   2.840   2.715 -0.5683 -0.5923  0.7858
  108TY0    HB1 1796   2.557   2.912   2.648 -0.4126 -0.4513  0.8222
  108TY0    HB2 1797   2.609   2.738   2.679 -2.1205 -0.2206 -0.5841
  108TY0     CG 1798   2.748   2.884   2.745  0.2907 -0.3526 -0.7137
  108TY0    CD1 1799   2.827   2.830   2.850 -0.0507 -0.5097 -0.4238
  108TY0    HD1 1800   2.805   2.747   2.915  2.7427  0.7810  2.4854
  108TY0    CE1 1801   2.954   2.886   2.874 -0.3622 -0.2295 -0.1424
  108TY0    HE1 1802   3.022   2.860   2.954  2.8655  0.6635 -2.4052
  108TY0     CZ 1803   3.006   2.989   2.790  0.2041  0.4480  0.5200
  108TY0     OH 1804   3.128   3.033   2.803 -0.1950  0.7202  0.4332
  108TY0    HH1 1805   3.167   3.084   2.731  0.0261 -1.5153 -1.1275
  108TY0    HH2 1806   3.172   2.994   2.878 -0.3920 -2.1832 -0.8383
  108TY0    CE2 1807   2.921   3.041   2.685  0.1928  0.3000  0.0962
  108TY0    HE2 1808   2.952   3.107   2.605 -0.6959 -1.6022 -1.9386
  108TY0    CD2 1809   2.794   2.990   2.665 -0.0886  0.0764 -0.3606
  108TY0    HD2 1810   2.736   3.029   2.583  1.0048  2.7083  0.0267
  108TY0      C 1811   2.488   2.932   2.931  1.1809  0.0828  0.2473
  108TY0      O 1812   2.379   2.991   2.944 -0.1438  0.2934  0.1425
  109VAL      N 1813   2.590   2.957   3.010  1.0244  0.0648  0.0437
  109VAL      H 1814   2.675   2.909   2.982  0.7247  0.3788 -1.5122
  109VAL     CA 1815   2.585   3.046   3.131  0.1278  0.4360  0.2756
  109VAL     HA 1816   2.657   3.008   3.204 -1.6478  1.0119  2.4499
  109VAL     CB 1817   2.617   3.188   3.098 -0.1978 -0.8572  0.0340
  109VAL     HB 1818   2.601   3.246   3.190 -1.0021 -1.3007  0.1820
  109VAL    CG1 1819   2.768   3.192   3.060  0.0935 -0.5615  0.8561
  109VAL   HG11 1820   2.825   3.154   3.145  0.8641  1.3283  1.2335
  109VAL   HG12 1821   2.790   3.146   2.964  0.1803  0.8692  0.1706
  109VAL   HG13 1822   2.794   3.297   3.054 -0.6127 -0.3689  1.0481
  109VAL    CG2 1823   2.530   3.274   2.996 -0.4868 -0.1660 -0.1044
  109VAL   HG21 1824   2.431   3.284   3.042  0.4975  2.0269  1.6817
  109VAL   HG22 1825   2.576   3.372   2.994  2.1596 -1.1873  2.3344
  109VAL   HG23 1826   2.519   3.227   2.899 -0.9531 -1.8003  0.6955
  109VAL      C 1827   2.457   3.031   3.218 -0.2938 -0.1448 -0.4111
  109VAL      O 1828   2.429   3.126   3.289 -0.2337 -0.5389 -0.0660
  110TY1      N 1829   2.387   2.918   3.219 -0.3368 -0.2495 -0.1820
  110TY1      H 1830   2.418   2.849   3.152 -2.2167 -0.8128 -0.5236
  110TY1     CA 1831   2.252   2.890   3.281 -0.3663  0.2123  0.2636
  110TY1     HA 1832   2.182   2.972   3.265 -0.7485  0.6556  3.5424
  110TY1     CB 1833   2.184   2.773   3.211  0.2785 -0.3597  0.0618
  110TY1    HB1 1834   2.243   2.685   3.235  0.2850  0.1092  1.9390
  110TY1    HB2 1835   2.191   2.781   3.102  1.0406  1.2947  0.2050
  110TY1     CG 1836   2.040   2.758   3.239 -0.7833 -0.2499  0.3293
  110TY1    CD1 1837   1.952   2.829   3.158  0.4690 -0.4437 -0.2124
  110TY1    HD1 1838   1.983   2.880   3.068 -2.7791 -1.2008 -1.9097
  110TY1    CE1 1839   1.813   2.814   3.175 -0.6098  0.2289 -0.0525
  110TY1    HE1 1840   1.747   2.875   3.115 -0.4639 -0.1411 -0.5863
  110TY1     CZ 1841   1.767   2.719   3.269 -0.5788 -0.8824 -0.0876
  110TY1     OH 1842   1.632   2.690   3.263 -0.7114 -0.3229 -0.0867
  110TY1    HH1 1843   1.605   2.617   3.320 -1.4134  1.4364  1.9506
  110TY1    HH2 1844   1.597   2.718   3.178  2.9549 -0.0767 -1.7026
  110TY1    CE2 1845   1.862   2.652   3.355  0.0471  0.7138 -0.1357
  110TY1    HE2 1846   1.826   2.588   3.435  0.8243 -1.4787 -1.4561
  110TY1    CD2 1847   1.997   2.671   3.342 -0.4521 -0.3366  0.2599
  110TY1    HD2 1848   2.065   2.623   3.410  0.8098  0.8073 -0.1363
  110TY1      C 1849   2.259   2.876   3.432 -0.5416  0.1079  0.6769
  110TY1      O 1850   2.156   2.872   3.500 -0.0133 -0.2328 -0.0158
  111LY3      N 1851   2.376   2.870   3.489 -0.6567  0.4058  0.2979
  111LY3      H 1852   2.452   2.848   3.427  0.1592 -0.4095  1.5406
  111LY3     CA 1853   2.385   2.852   3.633  0.5941  0.6404  0.3311
  111LY3     HA 1854   2.336   2.755   3.649  0.2740  0.3695 -1.9430
  111LY3     CB 1855   2.532   2.829   3.676 -0.2555 -0.4825 -0.0982
  111LY3    HB1 1856   2.555   2.847   3.780 -2.3717  0.6354  0.2458
  111LY3    HB2 1857   2.592   2.899   3.618 -0.6974 -0.3435 -0.3965
  111LY3     CG 1858   2.581   2.689   3.640  0.1812  0.1154  0.1956
  111LY3    HG1 1859   2.568   2.671   3.534 -4.7190  0.3009  0.5397
  111LY3    HG2 1860   2.509   2.619   3.680 -1.5831 -0.0966 -3.0605
  111LY3     CD 1861   2.726   2.672   3.686  0.0320  0.6686 -0.4135
  111LY3    HD1 1862   2.729   2.674   3.795 -0.0588  2.7009 -0.4141
  111LY3    HD2 1863   2.790   2.752   3.649 -0.8650  1.6210  0.0574
  111LY3     CE 1864   2.782   2.536   3.648 -0.9312  0.0181  0.2649
  111LY3    HE1 1865   2.786   2.531   3.539  0.4231 -0.1879  0.3059
  111LY3    HE2 1866   2.718   2.455   3.683  0.4097 -1.3703 -0.3340
  111LY3     NZ 1867   2.918   2.510   3.710  0.1258  0.1672 -0.2404
  111LY3    HZ1 1868   2.987   2.584   3.704  1.0471 -0.5317  1.1694
  111LY3    HZ2 1869   2.900   2.503   3.809  0.3182 -0.0578 -0.2192
  111LY3    HZ3 1870   2.959   2.422   3.682 -2.0133 -1.9874  2.7505
  111LY3      C 1871   2.318   2.963   3.709  0.1642  0.4598 -0.2313
  111LY3      O 1872   2.315   3.080   3.665 -0.2628 -0.2394 -0.7976
  112PRO      N 1873   2.274   2.935   3.838 -0.6278  0.6052  0.1292
  112PRO     CD 1874   2.202   3.038   3.912 -0.5048 -0.5660  0.2023
  112PRO    HD1 1875   2.095   3.026   3.895 -0.5723 -0.6016  0.6520
  112PRO    HD2 1876   2.242   3.134   3.879 -2.8755  0.5090  0.2481
  112PRO     CG 1877   2.249   3.018   4.059  0.4897 -0.2678  0.3263
  112PRO    HG1 1878   2.173   3.050   4.130 -0.8813  0.9471 -1.5659
  112PRO    HG2 1879   2.340   3.076   4.066  1.0995 -0.9149 -1.5374
  112PRO     CB 1880   2.272   2.867   4.072 -0.3999  0.4899 -0.2724
  112PRO    HB1 1881   2.178   2.813   4.087 -0.9084  1.7525  1.3851
  112PRO    HB2 1882   2.344   2.846   4.151 -0.6339  2.2207  0.4455
  112PRO     CA 1883   2.311   2.823   3.926 -0.3602 -0.0757 -0.2745
  112PRO     HA 1884   2.418   2.804   3.919 -0.5255 -1.0722 -0.2798
  112PRO      C 1885   2.249   2.683   3.900 -0.1831 -1.0868  0.6359
  112PRO      O 1886   2.300   2.582   3.954 -0.7081 -0.9249 -0.3703
  113ASN      N 1887   2.139   2.685   3.826  0.7800  0.5493 -0.1218
  113ASN      H 1888   2.109   2.764   3.770 -2.3444 -1.4568 -1.5538
  113ASN     CA 1889   2.068   2.558   3.806 -0.1346 -0.2131 -0.5664
  113ASN     HA 1890   2.058   2.502   3.899  1.5589 -2.4378 -1.6579
  113ASN     CB 1891   1.927   2.590   3.753 -0.2607 -0.9129 -0.7279
  113ASN    HB1 1892   1.935   2.630   3.652  2.2318  1.1789  0.1850
  113ASN    HB2 1893   1.884   2.673   3.809 -0.1662 -1.0437 -0.4598
  113ASN     CG 1894   1.831   2.473   3.771 -0.2504 -0.0196  0.2022
  113ASN    OD1 1895   1.858   2.368   3.712  0.3521  0.1652 -0.3320
  113ASN    ND2 1896   1.720   2.490   3.826 -0.0611 -0.1466 -0.0036
  113ASN   HD21 1897   1.706   2.566   3.891  2.8002 -0.2606  0.8458
  113ASN   HD22 1898   1.663   2.408   3.839 -2.0154  1.3106  1.2741
  113ASN      C 1899   2.144   2.458   3.713 -0.3402  0.5241 -0.0917
  113ASN      O 1900   2.180   2.502   3.606 -0.2495 -0.1754  0.6302
  114ASN      N 1901   2.182   2.339   3.768 -0.1026  0.0256 -0.0592
  114ASN      H 1902   2.159   2.306   3.861  0.1177 -1.4415 -0.5060
  114ASN     CA 1903   2.295   2.268   3.695  0.3976  0.2659  0.4675
  114ASN     HA 1904   2.273   2.281   3.589  0.0055 -0.1010  0.5018
  114ASN     CB 1905   2.431   2.333   3.737  0.6605 -0.8833 -0.2362
  114ASN    HB1 1906   2.470   2.321   3.838  3.1304  1.2159 -0.8463
  114ASN    HB2 1907   2.409   2.440   3.732  1.2765 -0.7892 -1.2071
  114ASN     CG 1908   2.543   2.304   3.637 -0.2877 -0.0287 -0.0024
  114ASN    OD1 1909   2.544   2.355   3.528  0.3710  0.1104 -0.8003
  114ASN    ND2 1910   2.637   2.220   3.678  0.0865 -0.1817 -0.2011
  114ASN   HD21 1911   2.635   2.197   3.776  2.5787  1.1359  0.2397
  114ASN   HD22 1912   2.714   2.209   3.613 -0.8340 -1.4662 -1.1292
  114ASN      C 1913   2.301   2.121   3.720 -0.3822  0.1460 -0.0538
  114ASN      O 1914   2.387   2.045   3.663 -0.0605  0.0486 -0.1522
  115THR      N 1915   2.219   2.060   3.812 -0.7639 -0.2065 -0.0158
  115THR      H 1916   2.159   2.115   3.871 -0.5810  1.6275 -1.4343
  115THR     CA 1917   2.231   1.917   3.848 -0.8361  0.2441 -0.3960
  115THR     HA 1918   2.337   1.895   3.859 -0.2785  2.2006 -1.3721
  115THR     CB 1919   2.143   1.888   3.972  0.1872  0.1762  0.6726
  115THR     HB 1920   2.037   1.911   3.962 -0.3780 -2.2179  0.5461
  115THR    CG2 1921   2.156   1.744   4.018  0.1207 -0.0113 -0.6820
  115THR   HG21 1922   2.261   1.718   4.027 -0.2077 -0.8687  1.2146
  115THR   HG22 1923   2.110   1.732   4.116 -0.5340 -0.9247 -1.0836
  115THR   HG23 1924   2.098   1.681   3.950 -2.7056 -0.1044  1.6068
  115THR    OG1 1925   2.189   1.968   4.077  0.0225 -1.1929 -0.0842
  115THR    HG1 1926   2.175   2.058   4.047  1.1879 -1.3371 -1.1923
  115THR      C 1927   2.209   1.810   3.739  0.0469 -0.1867  0.1628
  115THR      O 1928   2.261   1.698   3.747 -0.3701  0.4687  0.1752
  116HI1      N 1929   2.141   1.839   3.626  0.6895  0.2513  0.1808
  116HI1      H 1930   2.113   1.936   3.623 -3.4388 -0.6880  1.4495
  116HI1     CA 1931   2.130   1.746   3.510  0.0606 -0.2896 -0.3372
  116HI1     HA 1932   2.161   1.645   3.538 -0.4046 -0.6896 -1.2350
  116HI1     CB 1933   1.980   1.722   3.479 -0.4219 -0.3328  0.2851
  116HI1    HB1 1934   1.985   1.652   3.396  1.0200  0.1022 -0.0178
  116HI1    HB2 1935   1.927   1.811   3.443 -0.8221 -1.3371 -1.7692
  116HI1     CG 1936   1.900   1.651   3.585 -0.4000 -0.2797 -0.1104
  116HI1    ND1 1937   1.934   1.543   3.666  0.2135  0.1168 -0.2271
  116HI1    HD1 1938   2.024   1.497   3.663  0.9218  1.5116 -0.9202
  116HI1    CE1 1939   1.821   1.504   3.733 -0.0109 -0.0365 -0.5985
  116HI1    HE1 1940   1.811   1.421   3.802 -1.0524  1.1638  0.7654
  116HI1    NE2 1941   1.717   1.580   3.695 -0.0775  0.4451 -0.0900
  116HI1    HE2 1942   1.623   1.547   3.708  0.0041  1.1591  2.9732
  116HI1    CD2 1943   1.767   1.672   3.605  0.3071 -0.6646  0.1486
  116HI1    HD2 1944   1.714   1.740   3.540  2.4149  1.2368  0.3040
  116HI1      C 1945   2.208   1.801   3.388  0.0858  0.1042  0.1494
  116HI1      O 1946   2.180   1.752   3.278 -0.1932  0.1540  0.5838
  117GL4      N 1947   2.290   1.912   3.388 -0.0642  0.1529  0.2257
  117GL4      H 1948   2.302   1.955   3.479 -0.9590 -1.2006  1.0129
  117GL4     CA 1949   2.341   1.974   3.269 -0.1426 -0.5016  0.8831
  117GL4     HA 1950   2.258   2.002   3.203  0.0558 -2.2288 -0.1567
  117GL4     CB 1951   2.413   2.103   3.309 -0.1468 -0.4297  0.1538
  117GL4    HB1 1952   2.460   2.071   3.402 -1.7567 -1.5760  0.6078
  117GL4    HB2 1953   2.336   2.178   3.318  1.0540  0.8583  0.0659
  117GL4     CG 1954   2.510   2.159   3.202 -0.3286  0.7723  0.1199
  117GL4    HG1 1955   2.527   2.267   3.208  1.8638  0.7014 -2.7725
  117GL4    HG2 1956   2.477   2.170   3.099  2.4677 -1.5789 -1.1813
  117GL4     CD 1957   2.655   2.100   3.203  0.0896  0.0672  0.2883
  117GL4    OE1 1958   2.701   2.066   3.316  0.0130  0.2231  0.0357
  117GL4   HE11 1959   2.783   2.015   3.312 -0.0812  0.0980 -0.2909
  117GL4   HE12 1960   2.644   2.079   3.392  0.9207 -0.3394  0.8466
  117GL4    OE2 1961   2.726   2.109   3.096 -0.4093  0.3774 -0.2391
  117GL4   HE21 1962   2.676   2.083   3.018 -1.2590 -0.5965  0.5975
  117GL4   HE22 1963   2.803   2.165   3.100  0.1871 -0.1207 -2.7012
  117GL4      C 1964   2.425   1.890   3.181  0.5943 -0.6647 -0.6333
  117GL4      O 1965   2.413   1.907   3.060 -0.0012 -0.0342 -0.4607
  118GLN      N 1966   2.501   1.793   3.238 -0.1242  0.5025 -0.2709
  118GLN      H 1967   2.507   1.794   3.338 -0.4565 -0.3150 -0.2356
  118GLN     CA 1968   2.581   1.690   3.162 -0.3271 -0.1355 -0.1844
  118GLN     HA 1969   2.642   1.752   3.096  1.5519 -0.7687  0.8658
  118GLN     CB 1970   2.673   1.628   3.270  0.4983  0.6216 -0.3611
  118GLN    HB1 1971   2.717   1.537   3.230 -0.7221 -0.5349  0.7999
  118GLN    HB2 1972   2.598   1.595   3.342  0.5557  1.0937 -0.0758
  118GLN     CG 1973   2.796   1.704   3.331 -0.2551  0.1013 -0.6690
  118GLN    HG1 1974   2.750   1.799   3.361  1.2209  1.0796 -1.4155
  118GLN    HG2 1975   2.864   1.728   3.250 -0.0035 -0.4924 -0.6385
  118GLN     CD 1976   2.879   1.637   3.439  0.6760 -0.5929  0.5347
  118GLN    OE1 1977   2.834   1.533   3.490  0.0696 -0.2141 -0.4138
  118GLN    NE2 1978   2.999   1.682   3.472 -0.1074  0.0776  0.2929
  118GLN   HE21 1979   3.038   1.741   3.400  0.1499 -1.2113 -0.6559
  118GLN   HE22 1980   3.057   1.629   3.535 -0.1441  0.3045  0.5202
  118GLN      C 1981   2.503   1.584   3.086  0.8783 -0.1914 -0.3121
  118GLN      O 1982   2.532   1.559   2.970  0.1456  0.5548 -0.0487
  119HI1      N 1983   2.396   1.533   3.149 -0.5789  0.8313 -0.1571
  119HI1      H 1984   2.385   1.558   3.246 -0.8233  0.4135 -0.0782
  119HI1     CA 1985   2.300   1.448   3.082 -0.1208 -0.0362 -0.9734
  119HI1     HA 1986   2.357   1.367   3.036 -2.7054 -2.1623 -0.7091
  119HI1     CB 1987   2.195   1.389   3.176 -0.6274 -0.4109  0.1610
  119HI1    HB1 1988   2.126   1.469   3.203 -1.4221 -0.2789 -1.9814
  119HI1    HB2 1989   2.231   1.344   3.268 -1.4257 -0.5094  0.4305
  119HI1     CG 1990   2.117   1.284   3.111  0.0896 -1.1431  1.1190
  119HI1    ND1 1991   2.167   1.158   3.082  0.8112 -0.3574  0.1069
  119HI1    HD1 1992   2.265   1.138   3.093  1.3585  2.9129  2.4205
  119HI1    CE1 1993   2.075   1.091   3.010 -0.2649  0.4410 -0.2463
  119HI1    HE1 1994   2.082   0.991   2.971  1.5855  0.2858  0.3999
  119HI1    NE2 1995   1.969   1.168   3.007 -0.2105  0.3495  0.1980
  119HI1    HE2 1996   1.889   1.138   2.953 -0.5589 -1.4459  1.6484
  119HI1    CD2 1997   1.994   1.295   3.061  0.4818  0.7846  0.7186
  119HI1    HD2 1998   1.929   1.382   3.059 -1.6992 -0.7673 -0.1529
  119HI1      C 1999   2.233   1.516   2.960  0.3703 -0.2103  0.1049
  119HI1      O 2000   2.233   1.462   2.851  0.0705  0.0209 -0.4323
  120LEU      N 2001   2.187   1.641   2.968 -0.4253 -0.3882 -0.3450
  120LEU      H 2002   2.188   1.678   3.062 -0.6271 -0.7642 -0.1909
  120LEU     CA 2003   2.127   1.708   2.853  0.2413 -0.2558 -0.1890
  120LEU     HA 2004   2.058   1.638   2.806  1.7457 -0.5725 -2.0869
  120LEU     CB 2005   2.058   1.839   2.896  0.0465 -0.2354 -0.1055
  120LEU    HB1 2006   2.030   1.902   2.811  1.7115 -1.2554 -1.4903
  120LEU    HB2 2007   2.131   1.895   2.955  0.3708  0.6231 -1.2741
  120LEU     CG 2008   1.938   1.819   2.987 -1.3798 -0.3128  0.5114
  120LEU     HG 2009   1.981   1.801   3.086 -0.8081  2.3549  0.8319
  120LEU    CD1 2010   1.857   1.949   2.997 -0.9029  0.0893 -0.0446
  120LEU   HD11 2011   1.811   1.977   2.902 -1.1325 -0.6576 -0.1618
  120LEU   HD12 2012   1.775   1.921   3.063 -1.1536  0.5744 -0.1497
  120LEU   HD13 2013   1.913   2.033   3.038 -0.1697  1.3092 -3.2075
  120LEU    CD2 2014   1.845   1.696   2.948 -0.0780 -0.9176 -0.6378
  120LEU   HD21 2015   1.908   1.612   2.980  0.0384 -0.6050 -0.0429
  120LEU   HD22 2016   1.754   1.690   3.006 -0.0636 -0.1600 -0.5364
  120LEU   HD23 2017   1.836   1.690   2.839  0.4815  0.4327 -0.7827
  120LEU      C 2018   2.231   1.732   2.743 -0.0640 -0.5811 -0.3731
  120LEU      O 2019   2.206   1.707   2.624  0.5366  0.2050 -0.1252
  121ARG      N 2020   2.353   1.777   2.770  0.2165 -0.2963 -0.2554
  121ARG      H 2021   2.370   1.785   2.869 -0.7985 -2.7703  0.2000
  121ARG     CA 2022   2.466   1.812   2.683 -0.0851  0.7607  0.2869
  121ARG     HA 2023   2.425   1.871   2.601 -2.3214 -0.5580  0.3853
  121ARG     CB 2024   2.578   1.877   2.763  0.6328  0.4964 -0.4325
  121ARG    HB1 2025   2.677   1.860   2.721  1.1555 -0.9129  1.2881
  121ARG    HB2 2026   2.571   1.836   2.863 -0.0411 -1.7887 -1.3544
  121ARG     CG 2027   2.554   2.031   2.793 -0.0971  0.4786 -0.4995
  121ARG    HG1 2028   2.637   2.068   2.853  0.1666  0.1660 -0.6684
  121ARG    HG2 2029   2.466   2.040   2.857 -0.2325 -0.7539 -0.5023
  121ARG     CD 2030   2.526   2.118   2.669  0.1052 -0.1749  0.7148
  121ARG    HD1 2031   2.431   2.087   2.625  1.0808 -1.3272 -0.7260
  121ARG    HD2 2032   2.599   2.103   2.589  0.4729 -1.5897  1.2790
  121ARG     NE 2033   2.532   2.261   2.687  0.2225 -0.2012  0.1974
  121ARG     HE 2034   2.570   2.290   2.776  2.9600 -2.1962 -0.2105
  121ARG     CZ 2035   2.522   2.346   2.587 -0.2690  0.6607 -0.1595
  121ARG    NH1 2036   2.488   2.324   2.463 -0.4544  0.1204  0.1422
  121ARG   HH11 2037   2.474   2.230   2.428  0.3809  0.2147 -0.4802
  121ARG   HH12 2038   2.485   2.393   2.389  1.1726 -0.2053 -0.2668
  121ARG    NH2 2039   2.537   2.469   2.623 -0.3208 -0.3504  0.0519
  121ARG   HH21 2040   2.538   2.493   2.721 -0.7324  0.0922 -0.0463
  121ARG   HH22 2041   2.523   2.537   2.550  0.4452  0.8808  1.0206
  121ARG      C 2042   2.525   1.686   2.615  0.2413  0.0875  0.1477
  121ARG      O 2043   2.562   1.694   2.496 -0.0955 -0.0218  0.5100
  122LY3      N 2044   2.522   1.573   2.687 -0.3225  0.1593  0.1888
  122LY3      H 2045   2.501   1.583   2.785 -2.2872 -0.5967 -0.1090
  122LY3     CA 2046   2.543   1.438   2.629  0.2761 -0.1647  0.1047
  122LY3     HA 2047   2.632   1.441   2.566  0.5526 -2.3500  0.2975
  122LY3     CB 2048   2.572   1.335   2.737  0.4166 -0.2922  0.2340
  122LY3    HB1 2049   2.475   1.322   2.787 -0.4090  2.3145 -0.4990
  122LY3    HB2 2050   2.639   1.378   2.812 -1.7307 -0.8135  2.6194
  122LY3     CG 2051   2.626   1.197   2.691  0.4885  0.2128  0.8054
  122LY3    HG1 2052   2.708   1.216   2.621 -1.0757  1.9974 -0.6737
  122LY3    HG2 2053   2.553   1.148   2.626  2.3495  0.1720 -1.3762
  122LY3     CD 2054   2.678   1.128   2.819  0.0407  0.0210  0.9297
  122LY3    HD1 2055   2.601   1.130   2.896 -0.6350  2.8879  0.3000
  122LY3    HD2 2056   2.753   1.194   2.862 -0.8483  1.0219  1.0119
  122LY3     CE 2057   2.723   0.982   2.794  0.2291  0.1703 -0.1604
  122LY3    HE1 2058   2.785   0.993   2.705  1.7425 -0.3859  0.7736
  122LY3    HE2 2059   2.637   0.918   2.775  0.6114 -0.3496 -0.1743
  122LY3     NZ 2060   2.812   0.925   2.902 -0.1056  0.3122  0.3853
  122LY3    HZ1 2061   2.906   0.962   2.905 -0.4312  1.2742 -0.6796
  122LY3    HZ2 2062   2.761   0.942   2.988  1.2448 -1.1472  1.5458
  122LY3    HZ3 2063   2.820   0.826   2.881 -2.0632  0.5599 -1.9673
  122LY3      C 2064   2.439   1.390   2.535  1.0933 -0.2940  0.8685
  122LY3      O 2065   2.464   1.337   2.427  0.1545 -1.0527  0.4644
  123SER      N 2066   2.310   1.409   2.575  0.0738 -0.0404  0.1801
  123SER      H 2067   2.300   1.453   2.665 -1.6224 -0.5398  0.2674
  123SER     CA 2068   2.196   1.398   2.482  0.6256 -0.7235 -0.0311
  123SER     HA 2069   2.190   1.295   2.445  1.2291 -0.5049 -0.7612
  123SER     CB 2070   2.058   1.418   2.559 -0.1191 -0.4176 -0.1136
  123SER    HB1 2071   1.977   1.384   2.495  0.3822 -1.2188 -0.3414
  123SER    HB2 2072   2.036   1.524   2.570 -0.2331 -0.3117 -1.3322
  123SER     OG 2073   2.048   1.356   2.689 -0.2945 -0.2437  0.1068
  123SER     HG 2074   2.111   1.404   2.744  0.2481  0.1170 -0.7965
  123SER      C 2075   2.199   1.492   2.364 -0.2177  0.4329  0.5169
  123SER      O 2076   2.165   1.442   2.260  0.5586  0.2165  0.4392
  124GL4      N 2077   2.254   1.608   2.367  0.2222 -0.2343  0.4673
  124GL4      H 2078   2.277   1.648   2.456  2.9922  1.9217 -1.0504
  124GL4     CA 2079   2.268   1.706   2.258 -0.0875  1.2466  0.1046
  124GL4     HA 2080   2.172   1.723   2.208 -0.1633  1.4427  0.3180
  124GL4     CB 2081   2.313   1.841   2.316 -0.0418 -0.0033  0.2402
  124GL4    HB1 2082   2.418   1.844   2.346 -0.9281 -0.5269  3.9557
  124GL4    HB2 2083   2.262   1.875   2.406 -1.6168  0.0293 -0.6150
  124GL4     CG 2084   2.299   1.952   2.208  0.4632  0.0663 -0.3734
  124GL4    HG1 2085   2.193   1.946   2.180  0.2451  1.0678  0.1740
  124GL4    HG2 2086   2.371   1.926   2.131  0.5568 -0.7489 -0.0181
  124GL4     CD 2087   2.329   2.083   2.274 -0.0567  0.1179 -0.2888
  124GL4    OE1 2088   2.430   2.088   2.350 -0.0585  0.1976  0.2115
  124GL4   HE11 2089   2.398   2.082   2.440  1.3819 -0.8434  0.7042
  124GL4   HE12 2090   2.517   2.084   2.308  0.8291  2.2947  1.6738
  124GL4    OE2 2091   2.259   2.187   2.251 -0.0239  0.2076  0.4593
  124GL4   HE21 2092   2.208   2.207   2.329 -0.4188 -0.5681  0.4070
  124GL4   HE22 2093   2.301   2.244   2.186  2.1551  0.3671  1.8996
  124GL4      C 2094   2.378   1.657   2.160  0.2957  0.7091  0.5449
  124GL4      O 2095   2.357   1.635   2.040  0.1911  0.1521 -0.4523
  125ALA      N 2096   2.496   1.630   2.210 -0.1663 -0.7363  0.5500
  125ALA      H 2097   2.510   1.644   2.309  2.3146 -2.6882  0.5672
  125ALA     CA 2098   2.606   1.595   2.122 -0.7414 -0.0207 -0.0807
  125ALA     HA 2099   2.620   1.666   2.041  0.8326  0.9910  1.0107
  125ALA     CB 2100   2.739   1.602   2.192  0.2510  0.0093 -0.0208
  125ALA    HB1 2101   2.735   1.522   2.266  0.7726  1.3551  1.5080
  125ALA    HB2 2102   2.817   1.579   2.120  0.6654 -1.3781  0.8317
  125ALA    HB3 2103   2.757   1.696   2.243  0.2307 -0.1519  0.2891
  125ALA      C 2104   2.578   1.453   2.062  0.6610 -0.0309 -1.1602
  125ALA      O 2105   2.613   1.433   1.947  0.9632  0.1128  0.5562
  126GLN      N 2106   2.504   1.364   2.129  0.6189 -0.4703  0.1642
  126GLN      H 2107   2.480   1.383   2.225 -0.3765 -1.4151  0.1115
  126GLN     CA 2108   2.456   1.245   2.062  0.4023 -0.1718 -0.6217
  126GLN     HA 2109   2.545   1.196   2.021  1.5303  1.3216 -0.0248
  126GLN     CB 2110   2.394   1.157   2.174 -0.1096 -0.3820 -0.0214
  126GLN    HB1 2111   2.320   1.091   2.129 -0.2600  1.2450 -2.2901
  126GLN    HB2 2112   2.331   1.215   2.242 -0.9334  0.5937 -1.5739
  126GLN     CG 2113   2.493   1.077   2.255  0.0612  0.7808  0.2119
  126GLN    HG1 2114   2.562   1.143   2.306 -0.2009  1.8042 -0.7286
  126GLN    HG2 2115   2.556   1.026   2.182  0.9045  1.2073  0.6293
  126GLN     CD 2116   2.422   0.975   2.348  0.6306  0.0644  0.6397
  126GLN    OE1 2117   2.299   0.958   2.358 -1.0172 -0.2095  0.0833
  126GLN    NE2 2118   2.493   0.888   2.412 -0.3855  0.3935 -0.0673
  126GLN   HE21 2119   2.592   0.900   2.395 -0.8722  2.1925 -1.9095
  126GLN   HE22 2120   2.450   0.829   2.482  0.4711  1.5318  1.4719
  126GLN      C 2121   2.365   1.279   1.950  0.3857 -0.2175 -0.3883
  126GLN      O 2122   2.395   1.221   1.845  0.7708 -0.3416  0.1973
  127ALA      N 2123   2.272   1.374   1.954  0.5107 -0.0594 -0.0946
  127ALA      H 2124   2.265   1.429   2.039  0.2473  0.1055 -0.2198
  127ALA     CA 2125   2.193   1.412   1.836  0.3727 -0.8841  0.2101
  127ALA     HA 2126   2.143   1.322   1.802 -1.5861  0.1830  0.1211
  127ALA     CB 2127   2.088   1.502   1.890 -0.5529 -0.3122  0.0024
  127ALA    HB1 2128   2.039   1.450   1.972 -1.9543  2.0463  0.7571
  127ALA    HB2 2129   2.139   1.588   1.934 -0.3468 -0.1493 -0.5498
  127ALA    HB3 2130   2.019   1.530   1.811  0.7953  0.6566 -0.8795
  127ALA      C 2131   2.269   1.479   1.726  0.0744  0.3728 -0.2535
  127ALA      O 2132   2.250   1.441   1.612  0.0053 -0.7941  0.5314
  128LY3      N 2133   2.364   1.569   1.766  0.7360  0.5807  0.0742
  128LY3      H 2134   2.361   1.587   1.866 -1.4762 -2.7525  0.7821
  128LY3     CA 2135   2.473   1.622   1.677 -0.1434  0.0712 -0.0040
  128LY3     HA 2136   2.425   1.690   1.606  0.3007 -0.0762 -0.4462
  128LY3     CB 2137   2.561   1.712   1.759  0.4688 -0.0494  0.0403
  128LY3    HB1 2138   2.602   1.658   1.845  3.6170  0.1194 -1.2246
  128LY3    HB2 2139   2.490   1.784   1.799  2.6774  1.3407  1.7191
  128LY3     CG 2140   2.679   1.794   1.696  0.6246  0.4516  0.1641
  128LY3    HG1 2141   2.645   1.861   1.617  2.1405 -0.5847 -1.4388
  128LY3    HG2 2142   2.760   1.741   1.646 -0.7197  0.1114 -1.7909
  128LY3     CD 2143   2.742   1.888   1.797 -0.2722 -0.1755  0.7052
  128LY3    HD1 2144   2.745   1.834   1.891 -0.8455 -0.0269  0.8153
  128LY3    HD2 2145   2.678   1.977   1.797 -0.5257 -0.3197 -0.9587
  128LY3     CE 2146   2.887   1.929   1.761 -0.4461  0.0154  0.5214
  128LY3    HE1 2147   2.927   1.992   1.841 -1.4038  0.0857  0.9579
  128LY3    HE2 2148   2.900   1.985   1.668  2.0362  0.1052  0.8534
  128LY3     NZ 2149   2.975   1.809   1.753 -0.2936  0.6264  0.0046
  128LY3    HZ1 2150   2.980   1.762   1.842  0.6749 -0.0506 -0.3953
  128LY3    HZ2 2151   2.946   1.745   1.680 -1.1754  2.2924 -1.1801
  128LY3    HZ3 2152   3.066   1.842   1.726 -0.5901  0.1092 -1.7514
  128LY3      C 2153   2.548   1.517   1.597  0.6522  0.3862 -0.3577
  128LY3      O 2154   2.552   1.525   1.475  0.2046  0.0195 -0.2037
  129LY3      N 2155   2.599   1.417   1.667 -0.4718  0.2398  0.3465
  129LY3      H 2156   2.590   1.417   1.768  1.1552  3.5265  0.6330
  129LY3     CA 2157   2.670   1.310   1.595 -0.1807 -0.1420 -0.6599
  129LY3     HA 2158   2.749   1.355   1.535  1.3980 -2.5723 -0.5478
  129LY3     CB 2159   2.756   1.218   1.694  0.6271  0.3777 -0.2069
  129LY3    HB1 2160   2.687   1.164   1.759  0.1347 -0.7529 -1.6237
  129LY3    HB2 2161   2.814   1.285   1.758 -0.1961  0.4450  0.4960
  129LY3     CG 2162   2.848   1.129   1.617 -0.7629  0.5460 -0.1886
  129LY3    HG1 2163   2.916   1.189   1.557  0.2870 -0.5448 -0.1346
  129LY3    HG2 2164   2.793   1.058   1.554  0.3936 -2.9345  2.4043
  129LY3     CD 2165   2.942   1.050   1.713  0.0101 -0.0926  0.3540
  129LY3    HD1 2166   2.996   1.121   1.776 -0.5608  0.3391  0.3676
  129LY3    HD2 2167   3.008   0.992   1.648 -0.0514  0.5619 -0.3063
  129LY3     CE 2168   2.867   0.949   1.799  0.2360 -0.8701  0.7438
  129LY3    HE1 2169   2.786   1.000   1.851 -1.4376 -4.3164  1.7902
  129LY3    HE2 2170   2.938   0.914   1.874  2.9274  1.1121 -0.6516
  129LY3     NZ 2171   2.811   0.837   1.719  0.1044 -0.0523  0.0450
  129LY3    HZ1 2172   2.883   0.773   1.691  0.1581 -0.2593  0.6462
  129LY3    HZ2 2173   2.751   0.773   1.770  1.2066 -0.6078  0.6769
  129LY3    HZ3 2174   2.758   0.861   1.637 -1.0247 -1.0818  0.4573
  129LY3      C 2175   2.584   1.231   1.498 -0.6480 -0.1660 -0.5014
  129LY3      O 2176   2.629   1.196   1.382 -0.0907 -0.3263  0.2584
  130GL4      N 2177   2.466   1.203   1.542  0.3136 -0.3050 -0.4531
  130GL4      H 2178   2.461   1.227   1.640  2.1802 -1.3415 -0.0587
  130GL4     CA 2179   2.361   1.132   1.462 -0.8917 -0.1237 -0.5495
  130GL4     HA 2180   2.415   1.048   1.418  1.1724  0.3277  0.9297
  130GL4     CB 2181   2.257   1.067   1.555  0.0401  0.8334 -0.3812
  130GL4    HB1 2182   2.186   1.143   1.588  0.8321  1.2443  0.4296
  130GL4    HB2 2183   2.295   1.032   1.651 -1.0387  1.1931  0.1971
  130GL4     CG 2184   2.182   0.949   1.490 -0.2216  0.0536 -0.0795
  130GL4    HG1 2185   2.252   0.875   1.452  0.7646  0.3699  1.0368
  130GL4    HG2 2186   2.120   0.983   1.407 -0.9843 -2.3739 -0.5892
  130GL4     CD 2187   2.101   0.869   1.591 -0.4768 -0.5308 -0.4689
  130GL4    OE1 2188   2.096   0.900   1.711 -0.2038  0.7857 -0.2381
  130GL4   HE11 2189   2.027   0.963   1.732  0.0742  0.9061  0.3549
  130GL4   HE12 2190   2.149   0.838   1.762  2.3889  1.8903 -1.3839
  130GL4    OE2 2191   2.056   0.758   1.557  0.3693 -0.3903 -0.3077
  130GL4   HE21 2192   2.007   0.725   1.632 -0.5608  1.2787 -0.1366
  130GL4   HE22 2193   2.049   0.736   1.464 -1.9921  1.7448 -0.7431
  130GL4      C 2194   2.314   1.219   1.347 -0.1032  0.0065 -0.1419
  130GL4      O 2195   2.242   1.169   1.260 -0.0514  0.2783  0.2370
  131LY3      N 2196   2.344   1.346   1.340  0.3526 -0.4366  0.2121
  131LY3      H 2197   2.388   1.389   1.420  1.0259 -1.5865  0.4799
  131LY3     CA 2198   2.306   1.440   1.231 -0.6504  0.3336  0.6778
  131LY3     HA 2199   2.356   1.529   1.270  1.0106 -0.8501  1.3019
  131LY3     CB 2200   2.368   1.410   1.098  0.7182  0.8010  0.2943
  131LY3    HB1 2201   2.373   1.496   1.032 -3.6861  0.8744 -0.2785
  131LY3    HB2 2202   2.308   1.338   1.042  1.7225  1.4613 -1.7095
  131LY3     CG 2203   2.507   1.347   1.118 -0.4017  0.0128  0.3840
  131LY3    HG1 2204   2.504   1.240   1.138  1.0542 -0.2771 -0.7831
  131LY3    HG2 2205   2.556   1.394   1.203 -0.4588 -1.7558  1.4455
  131LY3     CD 2206   2.596   1.346   1.002 -0.1977 -0.9303 -0.3128
  131LY3    HD1 2207   2.702   1.333   1.025 -0.3193  1.1139  1.7924
  131LY3    HD2 2208   2.601   1.445   0.958  0.2507 -0.8152 -0.0146
  131LY3     CE 2209   2.541   1.256   0.889 -0.8520  0.1149 -0.4122
  131LY3    HE1 2210   2.440   1.292   0.872 -0.4464  0.2159 -2.8595
  131LY3    HE2 2211   2.540   1.154   0.929 -1.4553  1.1583  2.4524
  131LY3     NZ 2212   2.617   1.266   0.762 -0.3743  0.3286  0.1251
  131LY3    HZ1 2213   2.706   1.219   0.763  0.9670  2.6959  0.1054
  131LY3    HZ2 2214   2.563   1.240   0.681 -0.6642 -0.9310  0.6990
  131LY3    HZ3 2215   2.653   1.360   0.747  0.4474  0.3201  1.8026
  131LY3      C 2216   2.156   1.476   1.225  0.1229 -0.4834 -0.1361
  131LY3      O 2217   2.113   1.529   1.126 -0.4002 -0.0924  0.0702
  132LEU      N 2218   2.088   1.451   1.329 -0.2053 -0.2623 -0.5571
  132LEU      H 2219   2.135   1.408   1.407  1.2994  0.1650 -1.1999
  132LEU     CA 2220   1.942   1.466   1.349 -0.3836  0.5313  0.5791
  132LEU     HA 2221   1.901   1.402   1.271  1.3481  0.3981 -0.2849
  132LEU     CB 2222   1.915   1.400   1.485 -1.3799 -0.4043 -0.3043
  132LEU    HB1 2223   1.821   1.434   1.527 -0.8598  0.8406 -0.1026
  132LEU    HB2 2224   1.991   1.444   1.550 -1.8750  1.6499 -1.0379
  132LEU     CG 2225   1.906   1.247   1.472 -0.1752 -0.5309 -1.0203
  132LEU     HG 2226   1.997   1.215   1.422  1.4546 -0.9142  1.9441
  132LEU    CD1 2227   1.894   1.189   1.615 -0.1223 -0.9884 -0.2416
  132LEU   HD11 2228   1.885   1.081   1.601  1.8929 -1.0730 -1.2669
  132LEU   HD12 2229   1.985   1.213   1.671  0.2509  0.3985 -1.4062
  132LEU   HD13 2230   1.807   1.228   1.667 -0.4014 -1.8550 -0.0322
  132LEU    CD2 2231   1.783   1.197   1.400 -0.5416 -0.2230 -0.2735
  132LEU   HD21 2232   1.764   1.090   1.409 -1.1339 -0.1888 -1.0031
  132LEU   HD22 2233   1.692   1.248   1.432 -0.0347  0.4882  0.0580
  132LEU   HD23 2234   1.797   1.220   1.295  1.0860  0.1245 -0.0038
  132LEU      C 2235   1.891   1.609   1.335  0.0561 -0.3346  0.1449
  132LEU      O 2236   1.937   1.696   1.413  0.5947  0.1636 -0.0777
  133ASN      N 2237   1.792   1.631   1.253  0.1363  0.0561  0.0951
  133ASN      H 2238   1.763   1.552   1.198  0.8892 -0.4117  0.3507
  133ASN     CA 2239   1.707   1.752   1.233  0.1348  0.3336  0.2000
  133ASN     HA 2240   1.665   1.755   1.133 -1.0962  1.2171  0.7191
  133ASN     CB 2241   1.590   1.743   1.329  0.4683 -0.0828  0.7049
  133ASN    HB1 2242   1.536   1.836   1.311  2.7707  1.0908 -0.4705
  133ASN    HB2 2243   1.633   1.732   1.428  0.8351 -1.5408  0.4047
  133ASN     CG 2244   1.496   1.629   1.294 -0.2215  0.1825 -0.2059
  133ASN    OD1 2245   1.456   1.618   1.177 -0.1620  0.3109  0.0993
  133ASN    ND2 2246   1.449   1.543   1.387  0.0863 -0.1535 -0.7686
  133ASN   HD21 2247   1.480   1.543   1.483  1.0396 -0.7123 -1.0585
  133ASN   HD22 2248   1.369   1.486   1.365 -0.0145 -1.9622  3.3920
  133ASN      C 2249   1.786   1.886   1.247 -0.1917  0.9763 -0.3975
  133ASN      O 2250   1.844   1.927   1.150  0.0231  0.4239  0.1178
  134ILE      N 2251   1.794   1.948   1.365  0.7751 -0.2728 -0.3572
  134ILE      H 2252   1.770   1.900   1.450  1.2137 -0.6502 -0.4424
  134ILE     CA 2253   1.866   2.078   1.376 -0.2985 -0.1225 -0.0374
  134ILE     HA 2254   1.831   2.141   1.294  0.6510  0.3764 -0.0635
  134ILE     CB 2255   1.824   2.146   1.504  0.0400  0.2281 -0.6217
  134ILE     HB 2256   1.720   2.117   1.518 -0.1015  0.9367 -0.1255
  134ILE    CG2 2257   1.918   2.117   1.619  0.3385  0.2211 -0.4789
  134ILE   HG21 2258   1.909   2.010   1.636 -0.8371  0.7307  3.0833
  134ILE   HG22 2259   2.020   2.145   1.594  1.3811 -3.2920 -0.7121
  134ILE   HG23 2260   1.879   2.164   1.709 -0.2919  3.0447 -2.0970
  134ILE    CG1 2261   1.826   2.304   1.494  0.5328  0.5627  0.1852
  134ILE   HG11 2262   1.790   2.334   1.396 -1.8330  2.4372  1.5405
  134ILE   HG12 2263   1.926   2.344   1.509  0.2559  2.3302 -2.0524
  134ILE     CD 2264   1.724   2.361   1.596  0.0700 -0.0893 -0.3477
  134ILE    HD1 2265   1.743   2.321   1.695 -1.1382 -2.4841 -1.0172
  134ILE    HD2 2266   1.742   2.469   1.603  2.0033 -0.4320  0.5866
  134ILE    HD3 2267   1.621   2.334   1.570 -0.3811 -0.1457  1.3831
  134ILE      C 2268   2.020   2.066   1.349  0.5898  0.6648  0.5362
  134ILE      O 2269   2.082   2.164   1.320 -0.4603  0.4351  0.1164
  135TRP      N 2270   2.075   1.943   1.347 -0.5783 -0.3419  0.3064
  135TRP      H 2271   2.023   1.873   1.397  1.6395 -0.7880  2.1374
  135TRP     CA 2272   2.215   1.919   1.316  0.2085 -0.2213  0.9929
  135TRP     HA 2273   2.275   2.009   1.323 -0.3087  0.1766  0.4086
  135TRP     CB 2274   2.257   1.822   1.421  0.0873 -0.7273  1.3258
  135TRP    HB1 2275   2.354   1.783   1.390  0.2482  0.1356  0.7320
  135TRP    HB2 2276   2.190   1.736   1.420  0.2823 -0.8802  0.9392
  135TRP     CG 2277   2.274   1.876   1.559 -0.1756  0.1196  0.4442
  135TRP    CD1 2278   2.201   1.840   1.661 -0.1619 -0.0390 -0.3016
  135TRP    HD1 2279   2.125   1.763   1.652 -0.0553 -0.3792  1.3772
  135TRP    NE1 2280   2.235   1.902   1.775 -0.7664 -0.5252  0.3596
  135TRP    HE1 2281   2.190   1.878   1.862 -0.2466  1.8076  1.3539
  135TRP    CE2 2282   2.336   1.999   1.749  0.2174  0.3691 -0.6950
  135TRP    CZ2 2283   2.410   2.086   1.828 -0.6636 -0.1807  0.0017
  135TRP    HZ2 2284   2.407   2.094   1.936 -1.4573 -0.8885  0.0488
  135TRP    CH2 2285   2.508   2.167   1.771 -0.7998 -0.5511 -0.2626
  135TRP    HH2 2286   2.568   2.233   1.833 -1.2472 -0.8835  0.5467
  135TRP    CZ3 2287   2.526   2.166   1.634 -0.9799  0.8401  0.6105
  135TRP    HZ3 2288   2.611   2.224   1.599  1.9311 -3.4720 -0.2769
  135TRP    CE3 2289   2.463   2.070   1.550  0.2033  0.2245 -0.4030
  135TRP    HE3 2290   2.486   2.064   1.445 -2.1102  0.1681 -0.9754
  135TRP    CD2 2291   2.358   1.984   1.609 -0.0040  0.0885  0.5578
  135TRP      C 2292   2.232   1.857   1.171 -0.1935 -0.1062 -0.4462
  135TRP      O 2293   2.348   1.828   1.130 -0.4035 -0.5069 -0.1913
  136SER      N 2294   2.131   1.848   1.089 -0.1604 -0.3537 -0.6662
  136SER      H 2295   2.042   1.881   1.125  0.3397 -0.4255  0.7034
  136SER     CA 2296   2.132   1.806   0.947  0.1343 -0.2747  0.7688
  136SER     HA 2297   2.201   1.722   0.942  0.9093  0.3546  0.6821
  136SER     CB 2298   2.003   1.746   0.886 -0.3104 -0.4962  0.0253
  136SER    HB1 2299   2.005   1.775   0.781  0.7208 -1.8387 -0.3406
  136SER    HB2 2300   1.917   1.794   0.933 -0.2987 -0.2800 -0.1734
  136SER     OG 2301   1.996   1.610   0.898 -0.0747 -0.4266  0.1385
  136SER     HG 2302   2.003   1.581   0.989 -4.0808 -1.3682  0.3694
  136SER      C 2303   2.196   1.918   0.866  0.0749 -0.5291  0.2969
  136SER    OC1 2304   2.126   2.015   0.835  0.0331 -0.3980 -0.0501
  136SER   HC11 2305   2.170   2.100   0.841 -1.4250  0.2927  1.8990
  136SER   HC12 2306   2.043   1.988   0.795  0.8773  0.5139 -2.6012
  136SER    OC2 2307   2.313   1.910   0.826 -0.2340  0.3323  0.5457
  136SER   HC21 2308   2.373   1.941   0.894 -0.1237  0.9859  0.1590
  136SER   HC22 2309   2.323   1.842   0.759 -1.4021  1.0406 -0.3979
  137SOL     OW 2310   2.535   5.181   2.095 -0.0059 -0.2401  0.3701
  137SOL    HW1 2311   2.568   5.163   2.183  1.1346  0.5229  0.1102
  137SOL    HW2 2312   2.610   5.214   2.047 -0.7976  0.0769 -0.6909
  138SOL     OW 2313   5.034   3.080   1.088 -0.2617  0.0302 -0.2282
  138SOL    HW1 2314   5.067   3.036   1.166  3.2544  2.1725 -0.3252
  138SOL    HW2 2315   5.100   3.063   1.021 -2.5547 -0.6730 -2.4872
  139SOL     OW 2316   4.031   4.691   1.897  0.6300  0.7946 -0.0522
  139SOL    HW1 2317   4.093   4.663   1.830 -1.0422  0.3188 -1.4386
  139SOL    HW2 2318   4.029   4.787   1.889 -1.0897  0.6605 -2.1879
  140SOL     OW 2319   4.469   2.359   1.801 -0.8315 -0.3290 -0.0786
  140SOL    HW1 2320   4.430   2.283   1.760  0.9525 -1.6663  0.5756
  140SOL    HW2 2321   4.534   2.391   1.738  1.5826 -2.1102  1.3415
  141SOL     OW 2322   3.835   2.980   3.461  0.0083 -0.0239 -0.1318
  141SOL    HW1 2323   3.816   3.063   3.504 -1.9031 -0.2780 -0.4376
  141SOL    HW2 2324   3.872   3.005   3.376 -1.3548  0.5378 -0.5731
  142SOL     OW 2325   3.009   5.793   1.967  0.1235  0.3395 -0.1115
  142SOL    HW1 2326   2.989   5.777   1.874  1.3154  0.1444 -0.3596
  142SOL    HW2 2327   2.971   5.718   2.013  1.5496 -0.8124 -0.7318
  143SOL     OW 2328   0.494   1.010   2.012 -0.3365 -0.0501  0.1017
  143SOL    HW1 2329   0.502   0.926   2.057 -1.6768 -1.2385 -1.7086
  143SOL    HW2 2330   0.570   1.060   2.040 -0.3299 -1.2479  2.4546
  144SOL     OW 2331   0.425   3.431   0.408 -0.3636  0.1642 -0.4906
  144SOL    HW1 2332   0.457   3.347   0.441 -1.4427  0.0690  0.4187
  144SOL    HW2 2333   0.502   3.475   0.373  0.1925 -1.2706 -1.1301
  145SOL     OW 2334   3.116   2.906   1.088  0.4164 -0.0820 -0.1491
  145SOL    HW1 2335   3.021   2.912   1.077  0.4871  1.0550 -0.2430
  145SOL    HW2 2336   3.132   2.813   1.106 -0.8724 -0.0447  1.4120
  146SOL     OW 2337   1.033   0.266   1.463  0.0053  0.0411 -0.1314
  146SOL    HW1 2338   1.111   0.298   1.417  0.5641 -0.8670  0.1491
  146SOL    HW2 2339   1.063   0.251   1.553  0.3404 -3.0085 -0.6315
  147SOL     OW 2340   1.185   3.146   0.568 -0.3954  0.2522  0.7218
  147SOL    HW1 2341   1.193   3.241   0.562 -0.5281  0.2529  0.5604
  147SOL    HW2 2342   1.115   3.132   0.632  0.3924  0.2515  1.6049
  148SOL     OW 2343   4.404   1.281   1.311 -0.2131  0.2761 -0.1001
  148SOL    HW1 2344   4.370   1.354   1.260  1.3973  2.0147  1.1792
  148SOL    HW2 2345   4.386   1.304   1.402  1.8803  0.0069  0.4460
  149SOL     OW 2346   1.672   0.775   2.172  0.2936 -0.4431 -0.6218
  149SOL    HW1 2347   1.670   0.790   2.078 -0.5572 -0.1750 -0.5745
  149SOL    HW2 2348   1.765   0.772   2.195  0.5175  1.1969 -1.2149
  150SOL     OW 2349   5.131   6.049   3.666  0.5323  0.6835  0.5775
  150SOL    HW1 2350   5.155   6.135   3.630 -0.5004  1.4788  1.7329
  150SOL    HW2 2351   5.075   6.069   3.741 -0.2933 -1.0270  0.4542
  151SOL     OW 2352   4.537   2.952   2.276 -0.0081  0.0261  0.2514
  151SOL    HW1 2353   4.482   3.028   2.256  1.5968  0.7533 -1.7920
  151SOL    HW2 2354   4.531   2.897   2.199  1.5735 -0.1778  0.2328
  152SOL     OW 2355   0.364   1.782   0.215  0.6039  0.2146  0.5287
  152SOL    HW1 2356   0.430   1.724   0.176  0.1469 -1.0944  1.6302
  152SOL    HW2 2357   0.314   1.725   0.274  1.1862  2.0464  2.9389
  153SOL     OW 2358   2.858   2.277   3.464  0.3725  0.3331  0.0201
  153SOL    HW1 2359   2.931   2.217   3.447 -0.6883 -1.2604  0.7477
  153SOL    HW2 2360   2.786   2.243   3.411 -0.2962  0.8917  0.5513
  154SOL     OW 2361   3.061   2.083   0.840  0.3964  0.3260 -0.4104
  154SOL    HW1 2362   3.068   1.989   0.860 -0.1098 -0.0954 -2.0013
  154SOL    HW2 2363   3.149   2.108   0.813  1.3160  1.1187  2.8732
  155SOL     OW 2364   6.240   0.609   0.420 -0.3594 -0.2149  0.0532
  155SOL    HW1 2365   6.263   0.694   0.457 -1.1671 -0.3819  0.9819
  155SOL    HW2 2366   6.236   0.624   0.325  0.7765  0.4541  0.1041
  156SOL     OW 2367   5.681   5.639   1.783 -0.3535  0.1301  0.6198
  156SOL    HW1 2368   5.766   5.631   1.826  0.3451  3.5521  0.1761
  156SOL    HW2 2369   5.700   5.626   1.691 -0.7183 -1.1385  0.7148
  157SOL     OW 2370   1.307   0.198   0.750  0.3753  0.7551 -0.3070
  157SOL    HW1 2371   1.291   0.213   0.843 -0.6927 -0.1059 -0.3304
  157SOL    HW2 2372   1.345   0.110   0.746 -1.2835  0.0276 -0.8056
  158SOL     OW 2373   1.581   4.638   4.564  0.6444  0.5213 -0.1670
  158SOL    HW1 2374   1.667   4.610   4.596  0.8354 -0.7602 -1.7037
  158SOL    HW2 2375   1.522   4.568   4.590  0.5386  0.1806 -1.2811
  159SOL     OW 2376   0.008   4.359   3.909  0.3175  0.4768 -0.0526
  159SOL    HW1 2377  -0.056   4.300   3.948  0.0162  0.8395 -0.0001
  159SOL    HW2 2378  -0.023   4.373   3.820  0.6481  0.1798 -0.2207
  160SOL     OW 2379   0.944   5.241   1.780 -0.6610  0.5710 -0.2785
  160SOL    HW1 2380   0.992   5.268   1.702 -0.9713  0.5916 -0.4639
  160SOL    HW2 2381   0.903   5.158   1.756  0.6606 -0.3317  0.4409
  161SOL     OW 2382   2.705   3.665   2.369 -0.0852 -0.4950 -0.9352
  161SOL    HW1 2383   2.711   3.577   2.406 -1.0486  0.0447  0.6191
  161SOL    HW2 2384   2.712   3.723   2.445 -0.6128  0.7259 -1.7910
  162SOL     OW 2385   5.202   3.877   0.855  0.4150  0.2334 -0.1708
  162SOL    HW1 2386   5.260   3.864   0.931  1.5561 -1.4110 -1.2411
  162SOL    HW2 2387   5.226   3.806   0.795 -3.0020 -0.7881 -0.5506
  163SOL     OW 2388   0.757   4.064   3.094  0.1933 -0.1803 -0.2810
  163SOL    HW1 2389   0.842   4.032   3.065 -0.1533 -0.0429 -1.5195
  163SOL    HW2 2390   0.775   4.145   3.141  0.7666 -0.2941 -0.3076
  164SOL     OW 2391   2.996   1.129   2.871 -0.4768  0.2936 -0.0139
  164SOL    HW1 2392   3.024   1.204   2.819 -0.2034 -1.4404 -2.5675
  164SOL    HW2 2393   3.047   1.134   2.951 -0.9873  3.1583  0.2341
  165SOL     OW 2394   2.917   3.714   0.778 -0.8843  0.0928 -0.5362
  165SOL    HW1 2395   2.892   3.802   0.751  0.0882  1.5936  2.8551
  165SOL    HW2 2396   2.995   3.694   0.726 -1.0783  1.2599 -1.3111
  166SOL     OW 2397   2.969   3.515   0.116  0.3432  0.5423  0.0163
  166SOL    HW1 2398   3.033   3.583   0.137  1.1694 -0.6716  1.7330
  166SOL    HW2 2399   3.014   3.461   0.050  1.3307 -0.5257  1.4905
  167SOL     OW 2400   1.505   3.265   0.204  0.1413 -0.2770 -0.0359
  167SOL    HW1 2401   1.417   3.238   0.231 -0.7524  2.3475  0.0326
  167SOL    HW2 2402   1.553   3.276   0.286 -0.7314  1.9891  0.2381
  168SOL     OW 2403   2.876   4.793   2.026  0.4583 -0.2778 -0.1206
  168SOL    HW1 2404   2.785   4.813   2.048  0.8689  1.3242  0.2595
  168SOL    HW2 2405   2.900   4.859   1.961  0.7976 -1.8510 -1.6734
  169SOL     OW 2406   2.961   4.038   3.789  0.0625  0.7261  0.2049
  169SOL    HW1 2407   3.010   4.108   3.745  1.4466 -1.0178 -1.1869
  169SOL    HW2 2408   2.874   4.042   3.749  0.3160  1.2416 -0.3271
  170SOL     OW 2409   3.681   3.529   4.444 -0.6394  0.6892 -0.2373
  170SOL    HW1 2410   3.729   3.557   4.367 -0.4237  0.2442 -0.2647
  170SOL    HW2 2411   3.653   3.611   4.486 -1.5577  0.9252 -1.2763
  171SOL     OW 2412   6.005   5.327   1.588  0.8158 -0.0858 -0.0038
  171SOL    HW1 2413   6.087   5.376   1.591  0.8242 -0.0399 -0.7620
  171SOL    HW2 2414   6.024   5.252   1.532  0.3284 -0.0503 -0.2177
  172SOL     OW 2415   4.115   4.807   2.309  0.3558 -0.3028  0.2262
  172SOL    HW1 2416   4.086   4.873   2.372  0.7945  0.5471 -0.4290
  172SOL    HW2 2417   4.188   4.763   2.352  0.6235  0.2453  0.3427
  173SOL     OW 2418   2.385   2.453   1.696 -0.1858  0.2523  0.7103
  173SOL    HW1 2419   2.480   2.445   1.703 -0.3120 -0.7300  1.5406
  173SOL    HW2 2420   2.363   2.406   1.615 -0.0144 -0.0163  0.8180
  174SOL     OW 2421   1.817   5.022   2.662  0.0311  0.1457 -0.1898
  174SOL    HW1 2422   1.759   4.964   2.613 -2.6020  2.2231  0.2507
  174SOL    HW2 2423   1.900   5.018   2.614 -1.2817 -0.7736 -2.6009
  175SOL     OW 2424   0.196   3.947   3.064  0.0431 -0.3466 -0.0597
  175SOL    HW1 2425   0.171   3.986   3.148 -0.8787 -1.4790  0.2073
  175SOL    HW2 2426   0.261   4.008   3.029 -0.8643  1.0766  0.6412
  176SOL     OW 2427   0.210   4.992   4.319 -0.7327  0.3752 -0.7736
  176SOL    HW1 2428   0.169   4.991   4.233 -1.3224  0.4691 -0.4944
  176SOL    HW2 2429   0.140   5.017   4.380 -0.1609  0.9943 -0.3501
  177SOL     OW 2430   3.985   5.879   1.610 -1.0764 -0.4953 -0.1583
  177SOL    HW1 2431   3.918   5.944   1.628 -2.0929 -1.1379 -1.4624
  177SOL    HW2 2432   3.987   5.872   1.514  0.8107 -0.5380 -0.1607
  178SOL     OW 2433   0.486   0.200   3.423  0.1476 -0.1903  0.5232
  178SOL    HW1 2434   0.439   0.264   3.476 -1.2272 -0.3289 -0.4671
  178SOL    HW2 2435   0.486   0.120   3.477  1.4060  0.4497  1.5356
  179SOL     OW 2436   1.312   5.670   0.031  0.1285 -0.1261  0.0943
  179SOL    HW1 2437   1.279   5.613  -0.038 -0.3819  0.0362  0.2016
  179SOL    HW2 2438   1.395   5.704  -0.003 -0.8980  1.2393 -1.1399
  180SOL     OW 2439   2.266   5.947   0.953 -0.2632 -0.5286 -0.7296
  180SOL    HW1 2440   2.268   6.006   0.878  0.3613 -0.4204 -0.6375
  180SOL    HW2 2441   2.203   5.986   1.014 -0.9964 -0.7737 -1.3154
  181SOL     OW 2442   2.507   1.964   4.160 -0.1219  0.3038 -0.8396
  181SOL    HW1 2443   2.498   2.005   4.246  0.5843 -0.5914 -0.3225
  181SOL    HW2 2444   2.420   1.927   4.142  0.1475 -0.9282  0.2477
  182SOL     OW 2445   1.895   6.046   3.695  0.3102 -0.6063 -0.5552
  182SOL    HW1 2446   1.880   5.984   3.624  2.1643  0.1340 -1.6689
  182SOL    HW2 2447   1.874   6.132   3.658  1.8492 -0.1502 -0.4503
  183SOL     OW 2448   1.704   1.318   4.428  0.3193 -0.3742 -0.3060
  183SOL    HW1 2449   1.635   1.344   4.367  0.8285 -1.3935 -1.3628
  183SOL    HW2 2450   1.751   1.399   4.447 -0.5467  0.1533 -0.3807
  184SOL     OW 2451   5.941   5.446   1.261  0.7073  0.4704 -0.3298
  184SOL    HW1 2452   5.861   5.396   1.244  0.5102 -0.1158  2.0682
  184SOL    HW2 2453   6.009   5.401   1.211 -0.2106  0.2464 -1.4120
  185SOL     OW 2454   0.121   3.613   3.169 -0.0770  0.0535 -0.0918
  185SOL    HW1 2455   0.084   3.526   3.156  1.7353 -0.9512  0.9632
  185SOL    HW2 2456   0.201   3.613   3.117  0.6147  0.5853  0.9241
  186SOL     OW 2457   1.736   2.828   0.812  0.1432 -0.3192  0.4039
  186SOL    HW1 2458   1.713   2.911   0.853 -0.1413 -0.1836 -0.0275
  186SOL    HW2 2459   1.781   2.852   0.731 -0.6851 -0.5812 -0.1423
  187SOL     OW 2460   5.505   0.052   1.585  0.1703 -0.1356  0.3271
  187SOL    HW1 2461   5.573   0.086   1.643 -0.7746 -0.2576  1.5428
  187SOL    HW2 2462   5.525  -0.042   1.578  1.4852  0.2118 -1.2531
  188SOL     OW 2463   5.035   0.550   3.037  0.5838  0.1619 -0.5054
  188SOL    HW1 2464   5.121   0.543   2.995  0.6791  1.7368 -0.6085
  188SOL    HW2 2465   5.029   0.641   3.065 -1.3904  0.3044 -1.2381
  189SOL     OW 2466   1.016   1.359   1.602  0.2345  0.0131  0.0043
  189SOL    HW1 2467   1.073   1.342   1.527  0.2117  1.1998 -0.3048
  189SOL    HW2 2468   0.928   1.335   1.571  0.5416 -1.8283  0.4871
  190SOL     OW 2469   5.489   4.535   2.633 -0.4346  0.2936  0.0631
  190SOL    HW1 2470   5.432   4.582   2.694 -0.7083 -0.8430  0.7085
  190SOL    HW2 2471   5.435   4.522   2.555 -0.0117  1.9458 -0.5440
  191SOL     OW 2472   3.732   1.934   4.092  0.0531  0.3185  0.4589
  191SOL    HW1 2473   3.643   1.904   4.070  0.9006 -2.5651  0.6147
  191SOL    HW2 2474   3.788   1.891   4.029  1.4399  1.8105  0.6100
  192SOL     OW 2475   3.274   0.064   0.030  0.2562  0.0172 -0.5217
  192SOL    HW1 2476   3.297   0.021   0.113  0.8636 -1.0968 -1.2425
  192SOL    HW2 2477   3.299   0.155   0.043  0.3098 -0.1339  0.5370
  193SOL     OW 2478   6.371   2.078   1.587 -0.5887 -0.8060 -0.1049
  193SOL    HW1 2479   6.361   2.002   1.643 -1.6913 -1.1370 -0.7162
  193SOL    HW2 2480   6.451   2.121   1.618 -0.9743 -1.1671  1.4666
  194SOL     OW 2481   1.401   0.061   1.730  0.3487  0.2079 -0.3772
  194SOL    HW1 2482   1.389   0.149   1.766  0.7223 -0.4936  1.5751
  194SOL    HW2 2483   1.358   0.004   1.793  1.8832 -1.1757 -0.5477
  195SOL     OW 2484   1.759   4.946   2.302  0.6192  0.4871  0.0978
  195SOL    HW1 2485   1.672   4.951   2.262  0.4183 -0.9261  0.3154
  195SOL    HW2 2486   1.819   4.932   2.229  0.4364 -0.4481  0.1173
  196SOL     OW 2487   6.318   5.663   1.994 -0.0629  0.3070 -0.0069
  196SOL    HW1 2488   6.268   5.643   2.073  0.1853 -1.9835 -0.3672
  196SOL    HW2 2489   6.401   5.696   2.026  0.4039 -1.4995  0.7714
  197SOL     OW 2490   1.426   5.691   3.929  0.1561  0.6924 -0.1975
  197SOL    HW1 2491   1.495   5.663   3.989 -0.8110 -0.8625  0.2719
  197SOL    HW2 2492   1.452   5.656   3.844 -0.4206 -0.6281  0.1422
  198SOL     OW 2493   0.381   3.998   0.535 -0.1498  0.0376 -0.7297
  198SOL    HW1 2494   0.394   3.964   0.446 -0.8419 -1.9356 -0.1207
  198SOL    HW2 2495   0.290   3.977   0.556  0.0385  0.3646  0.5081
  199SOL     OW 2496   5.355   0.231   0.799 -0.1582  0.5186  0.1396
  199SOL    HW1 2497   5.382   0.292   0.867  2.0686  0.3335 -0.5093
  199SOL    HW2 2498   5.394   0.265   0.719  0.5888 -1.3526 -0.3471
  200SOL     OW 2499   5.533   3.328   2.106 -0.4890  0.6049  0.1619
  200SOL    HW1 2500   5.489   3.244   2.118  1.2017 -0.5483 -1.1723
  200SOL    HW2 2501   5.586   3.339   2.184  0.9505 -0.7100 -0.5642
  201SOL     OW 2502   5.876   4.886   4.378  0.2818 -0.2324  0.1199
  201SOL    HW1 2503   5.903   4.800   4.409 -1.1931 -0.7723 -0.0291
  201SOL    HW2 2504   5.849   4.872   4.287  0.3650  0.4598 -0.0214
  202SOL     OW 2505   3.451   1.987   2.742 -0.4922  0.5932  0.8295
  202SOL    HW1 2506   3.484   2.076   2.758  1.4887  0.0156  0.2030
  202SOL    HW2 2507   3.449   1.947   2.829  1.2540  0.4131  0.8167
  203SOL     OW 2508   5.597   2.392   2.644 -0.6654 -0.1133 -0.1453
  203SOL    HW1 2509   5.553   2.434   2.570 -1.0766  0.1269  0.2407
  203SOL    HW2 2510   5.609   2.301   2.615  2.3492  0.6852 -1.9759
  204SOL     OW 2511   0.801   6.354   3.760  0.2040  0.2118 -0.8768
  204SOL    HW1 2512   0.809   6.437   3.713 -0.3445 -0.3207 -1.9451
  204SOL    HW2 2513   0.890   6.332   3.785  0.4730  0.6615 -1.4171
  205SOL     OW 2514   4.911   4.018   1.393 -0.1973  0.2286  0.7994
  205SOL    HW1 2515   4.828   3.988   1.429 -0.7482 -0.8062 -1.1599
  205SOL    HW2 2516   4.886   4.085   1.329  0.6284  1.0497  1.3022
  206SOL     OW 2517   1.597   3.062   0.878  0.7261  0.1823  0.0258
  206SOL    HW1 2518   1.616   3.153   0.855 -0.8193  0.4146 -0.4450
  206SOL    HW2 2519   1.555   3.026   0.800  1.9515 -1.1611 -0.0565
  207SOL     OW 2520   4.992   4.281   2.879  0.5618 -0.3489  0.4964
  207SOL    HW1 2521   4.930   4.353   2.869  2.4653  1.1425 -1.4659
  207SOL    HW2 2522   5.078   4.323   2.882  1.6731 -2.4670  0.4115
  208SOL     OW 2523   2.142   2.876   2.255  0.0297 -0.2478 -0.1170
  208SOL    HW1 2524   2.048   2.862   2.250 -0.4695  1.8624  1.6052
  208SOL    HW2 2525   2.172   2.870   2.164 -2.0068  0.3854 -0.8981
  209SOL     OW 2526   2.687   0.636   3.416  0.2280  0.0401 -0.1409
  209SOL    HW1 2527   2.749   0.571   3.449  0.9573  1.0222  0.4746
  209SOL    HW2 2528   2.704   0.641   3.322 -1.0597 -1.9221 -0.5564
  210SOL     OW 2529   2.525   0.912   0.365  0.1283 -0.0198  0.2383
  210SOL    HW1 2530   2.515   0.887   0.273  1.6974 -1.3823  0.3847
  210SOL    HW2 2531   2.600   0.860   0.396  0.4906  1.4031  1.9249
  211SOL     OW 2532   2.932   6.439   0.817  0.4907  0.3026  0.3168
  211SOL    HW1 2533   2.961   6.351   0.791 -1.1333  0.0471 -0.7479
  211SOL    HW2 2534   2.854   6.424   0.871  0.5315  1.0732  0.6011
  212SOL     OW 2535   5.002   6.207   4.392 -0.0813 -0.0118  0.0101
  212SOL    HW1 2536   4.997   6.259   4.311  0.1975  0.8672  0.5466
  212SOL    HW2 2537   4.979   6.269   4.461 -2.7190 -1.3350  0.4199
  213SOL     OW 2538   1.825   2.732   1.777  0.2105  1.0696 -0.0997
  213SOL    HW1 2539   1.761   2.799   1.801 -0.8886  0.2085 -0.5570
  213SOL    HW2 2540   1.802   2.657   1.832  2.2260  1.4271  1.3470
  214SOL     OW 2541   5.318   5.656   2.825  0.1021  0.2526 -0.7895
  214SOL    HW1 2542   5.297   5.699   2.909 -1.1883  0.6025 -1.2613
  214SOL    HW2 2543   5.234   5.651   2.780  0.6997 -0.4027 -1.8606
  215SOL     OW 2544   1.522   3.880   0.456 -0.4595 -0.1682  0.2016
  215SOL    HW1 2545   1.454   3.942   0.430  0.4634  0.9203  0.3235
  215SOL    HW2 2546   1.546   3.906   0.544  0.3159 -0.3692  0.0541
  216SOL     OW 2547   2.307   5.691   1.613  0.0189  0.3540  0.5190
  216SOL    HW1 2548   2.216   5.719   1.601 -0.3042 -0.4983  0.9460
  216SOL    HW2 2549   2.301   5.602   1.647  1.0201  0.2128  0.3598
  217SOL     OW 2550   3.746   4.912   0.550  0.0658 -0.4765  0.0509
  217SOL    HW1 2551   3.816   4.962   0.592  0.2090 -0.0915 -0.6406
  217SOL    HW2 2552   3.669   4.969   0.557  0.5853  0.5911 -2.1743
  218SOL     OW 2553   3.271   0.190   1.050  0.0090 -0.2862  0.2555
  218SOL    HW1 2554   3.194   0.207   0.996  0.9667 -1.1900 -1.4594
  218SOL    HW2 2555   3.316   0.274   1.056 -0.0548 -0.1993 -0.4618
  219SOL     OW 2556   3.037   2.764   2.572  0.0981  0.7264  0.3776
  219SOL    HW1 2557   2.968   2.825   2.598  0.6346  0.8361  1.5765
  219SOL    HW2 2558   2.991   2.691   2.533 -0.8171  0.1734  2.3924
  220SOL     OW 2559   3.418   5.435   1.832  0.0890  0.2724  0.2879
  220SOL    HW1 2560   3.498   5.418   1.881  0.1894  0.2537  0.1205
  220SOL    HW2 2561   3.447   5.484   1.755 -0.0205  0.0205  0.0826
  221SOL     OW 2562   6.425   5.665   0.265  0.8815  0.0915  0.2237
  221SOL    HW1 2563   6.406   5.573   0.246 -2.1046  0.1398  2.2378
  221SOL    HW2 2564   6.493   5.662   0.332 -0.9780 -0.9017  2.2029
  222SOL     OW 2565   1.102   1.099   0.348 -0.1280  0.6721  0.0173
  222SOL    HW1 2566   1.062   1.013   0.363  0.1996  0.7284  1.2945
  222SOL    HW2 2567   1.070   1.125   0.261  0.6654 -1.2248 -0.9099
  223SOL     OW 2568   4.523   1.605   4.318 -0.4900  0.5282 -0.5924
  223SOL    HW1 2569   4.461   1.560   4.375 -0.9122 -0.8092 -2.0419
  223SOL    HW2 2570   4.516   1.697   4.342  0.1368 -0.0687  2.2260
  224SOL     OW 2571   2.566   0.548   2.740  0.3181  0.1779 -0.1919
  224SOL    HW1 2572   2.514   0.474   2.709 -0.8184  1.3026 -1.1167
  224SOL    HW2 2573   2.507   0.623   2.730  2.4032  1.6697 -2.2113
  225SOL     OW 2574   4.025   2.293   1.538 -0.4429 -0.3550 -0.6664
  225SOL    HW1 2575   3.943   2.286   1.490 -0.3242 -0.3556 -0.8698
  225SOL    HW2 2576   4.048   2.386   1.535  0.3245 -0.5685 -1.8896
  226SOL     OW 2577   1.392   5.194   0.924 -0.2257  0.0361 -0.3610
  226SOL    HW1 2578   1.358   5.110   0.955 -0.9425  0.9503  1.4760
  226SOL    HW2 2579   1.314   5.247   0.907  0.2144  0.7333 -0.2767
  227SOL     OW 2580   0.758   2.007   0.994 -0.1918  0.2202  0.1326
  227SOL    HW1 2581   0.680   2.028   1.044 -1.0644 -0.2203 -0.9969
  227SOL    HW2 2582   0.731   1.936   0.936  0.6969  0.8776 -1.1322
  228SOL     OW 2583   3.698   1.550   3.508  0.4189  0.0640  0.2851
  228SOL    HW1 2584   3.612   1.517   3.532  0.5578 -0.9097 -0.4505
  228SOL    HW2 2585   3.735   1.481   3.452  1.6038  0.5329  0.4497
  229SOL     OW 2586   0.929   5.613   1.412 -0.3870  0.3628 -0.0818
  229SOL    HW1 2587   0.971   5.645   1.332 -1.5314 -1.3325 -1.4299
  229SOL    HW2 2588   0.994   5.554   1.451  0.0174  0.8804  0.0400
  230SOL     OW 2589   6.009   5.234   3.331  0.1297 -0.3702 -0.3862
  230SOL    HW1 2590   5.980   5.321   3.306 -1.4842 -0.5808  0.5817
  230SOL    HW2 2591   6.026   5.240   3.425 -1.9137 -1.4996  0.1338
  231SOL     OW 2592   3.562   4.140   4.572 -0.1531 -0.3836 -0.1475
  231SOL    HW1 2593   3.599   4.079   4.635 -2.6866 -1.1197  0.7422
  231SOL    HW2 2594   3.612   4.221   4.584  1.2949 -1.3748  0.7391
  232SOL     OW 2595   2.811   3.858   1.836  0.3676  0.0814  0.2473
  232SOL    HW1 2596   2.757   3.937   1.836  1.4183  0.8287 -0.7969
  232SOL    HW2 2597   2.860   3.864   1.918 -1.0815 -0.6133  1.2160
  233SOL     OW 2598   1.842   5.874   0.077 -0.3591 -0.0271  0.2616
  233SOL    HW1 2599   1.757   5.909   0.102 -1.0941 -0.3888 -1.5758
  233SOL    HW2 2600   1.847   5.888  -0.017  1.0588 -1.2064  0.1292
  234SOL     OW 2601   3.912   2.139   0.422  0.1361 -0.4582  0.1273
  234SOL    HW1 2602   3.827   2.096   0.432 -0.8554  1.7768  2.7699
  234SOL    HW2 2603   3.974   2.080   0.465 -0.2541 -1.5488 -0.7618
  235SOL     OW 2604   2.267   5.003   0.745 -0.9846 -0.4247  0.0393
  235SOL    HW1 2605   2.293   5.021   0.836  2.3289 -0.8679 -0.6685
  235SOL    HW2 2606   2.252   5.089   0.707  0.5483 -0.0045  0.3049
  236SOL     OW 2607   5.485   1.723   2.037 -0.2498 -0.3112  0.0708
  236SOL    HW1 2608   5.407   1.669   2.053  0.7044 -1.6427  0.4424
  236SOL    HW2 2609   5.476   1.751   1.946 -0.4969 -1.6273 -0.3413
  237SOL     OW 2610   2.632   0.193   0.921  0.6795  0.1971  0.1227
  237SOL    HW1 2611   2.593   0.188   1.008  1.8627 -0.6614  0.6261
  237SOL    HW2 2612   2.601   0.277   0.886 -0.4742  0.1736  1.0286
  238SOL     OW 2613   0.079   0.183   1.408 -0.9240 -0.2748  0.8262
  238SOL    HW1 2614   0.019   0.160   1.480  0.3169 -1.2455  1.6032
  238SOL    HW2 2615   0.058   0.120   1.339 -0.3212 -1.1141  1.3851
  239SOL     OW 2616   4.200   5.424   3.743  0.4857  0.5618 -0.5294
  239SOL    HW1 2617   4.169   5.513   3.757 -1.2471  0.0116 -0.6311
  239SOL    HW2 2618   4.265   5.410   3.812  0.0213  1.5461  0.1296
  240SOL     OW 2619   3.859   6.122   1.639 -0.1059  0.1129  0.0921
  240SOL    HW1 2620   3.923   6.184   1.604  0.2186  0.3818  1.1297
  240SOL    HW2 2621   3.775   6.166   1.631  0.0026  0.2935 -0.0573
  241SOL     OW 2622   4.690   5.945   0.310  0.0117 -0.1334  0.3253
  241SOL    HW1 2623   4.594   5.948   0.320 -0.0081  2.0226 -0.1448
  241SOL    HW2 2624   4.703   5.912   0.221 -0.1924 -2.5171  1.1087
  242SOL     OW 2625   5.197   1.093   3.387 -0.0252  0.3513 -0.0169
  242SOL    HW1 2626   5.279   1.056   3.419  0.5457  0.3054 -1.4484
  242SOL    HW2 2627   5.223   1.171   3.339 -1.1901  2.6239  2.7898
  243SOL     OW 2628   4.331   5.080   2.383 -0.3389 -0.6541 -0.2247
  243SOL    HW1 2629   4.357   5.014   2.320  0.8527  0.9419 -1.4897
  243SOL    HW2 2630   4.297   5.152   2.329 -0.6187  0.1834  1.0327
  244SOL     OW 2631   0.588   1.801   0.890 -0.0857  0.2248  0.1051
  244SOL    HW1 2632   0.552   1.821   0.977 -0.3045  0.4897 -0.0476
  244SOL    HW2 2633   0.551   1.715   0.869  2.5580 -1.4650  1.7117
  245SOL     OW 2634   3.553   3.278   0.969 -0.0933 -0.2829  0.3305
  245SOL    HW1 2635   3.510   3.346   1.021 -0.2387  0.8300 -1.1731
  245SOL    HW2 2636   3.531   3.196   1.014 -0.2843  0.6115  1.9417
  246SOL     OW 2637   5.077   0.043   1.043  0.3499 -0.3507 -0.2382
  246SOL    HW1 2638   4.993   0.071   1.080  0.3240 -1.6505  0.7745
  246SOL    HW2 2639   5.137   0.042   1.118  1.5371  1.4085 -1.1002
  247SOL     OW 2640   5.112   2.615   4.360  0.4581  0.5187 -0.1741
  247SOL    HW1 2641   5.040   2.667   4.324 -0.9036  0.9522  2.8629
  247SOL    HW2 2642   5.088   2.524   4.341 -1.0346  0.6501  0.9139
  248SOL     OW 2643   3.997   3.374   4.302  0.7411 -0.5774  0.0521
  248SOL    HW1 2644   3.924   3.365   4.242  0.3858  1.7961  0.0272
  248SOL    HW2 2645   3.970   3.326   4.380 -0.8001  0.1501 -0.0044
  249SOL     OW 2646   2.805   5.365   3.672 -0.6136  0.9182 -0.4038
  249SOL    HW1 2647   2.888   5.413   3.662  0.5100 -0.8597 -0.0876
  249SOL    HW2 2648   2.825   5.297   3.736 -1.5545 -1.1826 -2.2169
  250SOL     OW 2649   6.294   4.141   3.075  0.4038 -0.0642  0.2190
  250SOL    HW1 2650   6.372   4.173   3.119  0.6682  0.3610 -0.5426
  250SOL    HW2 2651   6.230   4.129   3.145  1.9626 -3.0921  1.3179
  251SOL     OW 2652   3.783   5.764   2.623  0.0332 -0.3755  0.1000
  251SOL    HW1 2653   3.781   5.673   2.652  0.0153 -0.4707 -0.1912
  251SOL    HW2 2654   3.694   5.795   2.633 -0.0715 -0.5452 -0.2736
  252SOL     OW 2655   4.579   1.522   2.522 -0.1133 -0.2777 -0.2984
  252SOL    HW1 2656   4.628   1.605   2.522 -1.4952  0.6657  2.5008
  252SOL    HW2 2657   4.489   1.547   2.504 -0.4048 -1.3086 -0.3296
  253SOL     OW 2658   3.232   4.258   2.901  0.4036 -0.5485  0.3800
  253SOL    HW1 2659   3.168   4.196   2.935  0.7070 -0.7338  0.6156
  253SOL    HW2 2660   3.265   4.217   2.822  0.4296 -0.5737  0.4043
  254SOL     OW 2661   4.368   0.787   0.573  0.0284  0.0084  0.0558
  254SOL    HW1 2662   4.421   0.736   0.634  0.8031  0.8282  0.0881
  254SOL    HW2 2663   4.278   0.757   0.588  0.1401  0.4453  1.8752
  255SOL     OW 2664   4.109   2.978   3.065 -0.2360 -0.1497  0.3128
  255SOL    HW1 2665   4.137   2.918   3.135 -1.5651 -0.8727  0.2650
  255SOL    HW2 2666   4.150   3.062   3.087 -0.2218 -0.4954  1.6981
  256SOL     OW 2667   3.504   3.117   4.293  0.5331  0.0379 -0.1171
  256SOL    HW1 2668   3.598   3.131   4.292  0.3019  3.3241  2.9946
  256SOL    HW2 2669   3.487   3.069   4.374 -0.4886 -1.1203 -0.9625
  257SOL     OW 2670   0.244   4.996   0.560 -0.1530  0.0578  0.2528
  257SOL    HW1 2671   0.267   4.907   0.585  0.7794  0.1478 -0.2591
  257SOL    HW2 2672   0.176   4.985   0.493  1.9442 -0.4121 -1.9497
  258SOL     OW 2673   0.781   6.010   0.479 -0.5799  0.1988 -0.5426
  258SOL    HW1 2674   0.804   6.101   0.459 -1.3086  0.6160  0.4241
  258SOL    HW2 2675   0.862   5.971   0.511 -0.7565  1.1765  1.2317
  259SOL     OW 2676   3.087   2.652   0.515 -0.3182  0.0493  0.0509
  259SOL    HW1 2677   3.053   2.676   0.429 -1.2755 -2.4237 -0.3557
  259SOL    HW2 2678   3.024   2.588   0.549  0.9414 -0.3184  1.8607
  260SOL     OW 2679   3.306   1.256   3.866 -0.2194  0.0180  0.0185
  260SOL    HW1 2680   3.273   1.176   3.906  0.9280  0.1132  1.2177
  260SOL    HW2 2681   3.309   1.236   3.772 -0.8746 -0.9882  0.1935
  261SOL     OW 2682   6.381   1.256   1.809 -0.7176 -0.0371  0.3368
  261SOL    HW1 2683   6.316   1.191   1.783 -1.5218  0.2729  1.4780
  261SOL    HW2 2684   6.348   1.292   1.891  0.9845  0.0116  1.0575
  262SOL     OW 2685   5.980   1.468   0.539  0.0457  0.2693  0.7165
  262SOL    HW1 2686   5.949   1.458   0.629  1.6772  0.4476  1.3297
  262SOL    HW2 2687   5.949   1.555   0.512 -1.9502 -0.4732  0.4366
  263SOL     OW 2688   0.736   6.163   2.357 -0.6592 -0.2408  0.0190
  263SOL    HW1 2689   0.811   6.184   2.301 -0.7879 -0.7539 -0.3518
  263SOL    HW2 2690   0.691   6.247   2.369  0.4072  0.2341  0.9046
  264SOL     OW 2691   0.161   2.880   0.301  0.2054  0.1595  0.2004
  264SOL    HW1 2692   0.132   2.895   0.391  0.8247 -0.7710  0.5733
  264SOL    HW2 2693   0.108   2.805   0.272 -0.7814  1.1398 -0.6104
  265SOL     OW 2694   5.615   2.487   2.907 -0.1787 -0.0530  0.0781
  265SOL    HW1 2695   5.613   2.432   2.828  0.3785  1.3066 -0.9160
  265SOL    HW2 2696   5.641   2.573   2.876 -3.3370  1.4694  1.1975
  266SOL     OW 2697   0.339   5.338   2.304  0.7667  0.2590 -0.0574
  266SOL    HW1 2698   0.342   5.424   2.263  0.6658  0.2202 -0.1500
  266SOL    HW2 2699   0.335   5.355   2.398 -2.7253  0.4720 -0.1145
  267SOL     OW 2700   1.718   4.741   1.629  0.0701 -0.1328  0.3781
  267SOL    HW1 2701   1.748   4.774   1.544  1.8396 -1.0248  0.6046
  267SOL    HW2 2702   1.773   4.786   1.693 -1.0790  0.3401  1.0457
  268SOL     OW 2703   2.981   0.669   1.507 -0.2799  0.4047 -0.0127
  268SOL    HW1 2704   2.985   0.647   1.414  0.6765  1.3130 -0.1981
  268SOL    HW2 2705   2.916   0.609   1.542  0.4239 -0.9741 -0.9711
  269SOL     OW 2706   2.417   0.858   0.872 -0.0755  0.5878 -0.5803
  269SOL    HW1 2707   2.448   0.923   0.810 -0.0566  0.3803 -0.7896
  269SOL    HW2 2708   2.448   0.774   0.838 -1.8774  0.2283 -1.4836
  270SOL     OW 2709   6.129   4.332   2.610 -0.2216  0.3558  0.1302
  270SOL    HW1 2710   6.138   4.266   2.679  1.5874 -1.2556 -1.5352
  270SOL    HW2 2711   6.217   4.369   2.600 -0.9937  2.3891  0.3547
  271SOL     OW 2712   3.815   6.241   3.728  0.6325  0.0132 -0.0227
  271SOL    HW1 2713   3.776   6.242   3.816  1.5248 -0.1897  0.3825
  271SOL    HW2 2714   3.747   6.278   3.672  0.3856  1.0093  0.8946
  272SOL     OW 2715   6.457   3.261   4.182  0.1306 -0.3147 -0.5573
  272SOL    HW1 2716   6.386   3.308   4.226  1.0465 -0.8326  1.5998
  272SOL    HW2 2717   6.414   3.217   4.108 -1.7557 -0.4359  0.5343
  273SOL     OW 2718   3.713   0.323   3.082  0.6000  0.1301  0.5207
  273SOL    HW1 2719   3.782   0.264   3.111  0.6091 -0.5884 -0.8708
  273SOL    HW2 2720   3.659   0.270   3.023 -0.2395  1.1066  0.3852
  274SOL     OW 2721   1.439   3.240   4.129 -0.0059 -0.0986 -0.3797
  274SOL    HW1 2722   1.470   3.323   4.166 -2.0753  0.1036  1.0302
  274SOL    HW2 2723   1.428   3.258   4.036  1.6186  0.5332 -0.4923
  275SOL     OW 2724   3.907   2.347   2.870  0.5699 -0.5007  0.2871
  275SOL    HW1 2725   3.875   2.324   2.958 -0.6781 -1.7312 -0.4338
  275SOL    HW2 2726   3.914   2.442   2.871 -0.4520 -0.4121  1.4017
  276SOL     OW 2727   4.073   0.902   1.086 -0.6331  0.0202  0.6244
  276SOL    HW1 2728   4.019   0.948   1.021 -2.3114 -2.5083  0.0719
  276SOL    HW2 2729   4.124   0.840   1.035  2.1152  1.5961  1.2777
  277SOL     OW 2730   0.914   4.859   4.122 -0.2684 -0.1473 -0.1293
  277SOL    HW1 2731   0.937   4.859   4.215  0.8692  0.0641 -0.4006
  277SOL    HW2 2732   0.964   4.931   4.084 -3.0165  1.7720 -0.3937
  278SOL     OW 2733   3.441   6.078   0.891 -0.6254 -0.1424  0.5160
  278SOL    HW1 2734   3.493   6.127   0.954  0.7061 -0.4386 -0.3170
  278SOL    HW2 2735   3.485   5.994   0.882  0.4381  0.5787 -2.2376
  279SOL     OW 2736   4.440   6.229   2.385 -0.1737 -0.1678  0.5946
  279SOL    HW1 2737   4.457   6.159   2.448  0.0037 -0.9916 -0.3417
  279SOL    HW2 2738   4.367   6.197   2.332  1.0471 -0.4766 -0.9956
  280SOL     OW 2739   3.191   1.011   3.339  0.2861 -0.3270 -0.5328
  280SOL    HW1 2740   3.185   0.921   3.308 -0.5163 -1.4204  2.4022
  280SOL    HW2 2741   3.107   1.026   3.383  0.5518  1.7544 -0.6641
  281SOL     OW 2742   4.982   2.709   2.880  0.5000  0.4992  0.4048
  281SOL    HW1 2743   4.922   2.649   2.924 -0.7071  0.0132 -1.7581
  281SOL    HW2 2744   5.036   2.652   2.826 -0.1230  1.2551 -1.0604
  282SOL     OW 2745   3.406   4.529   2.838 -0.7188 -0.3076 -0.1657
  282SOL    HW1 2746   3.310   4.524   2.840 -0.6864 -1.7689 -0.9841
  282SOL    HW2 2747   3.435   4.460   2.898 -0.1652 -0.2795 -0.3958
  283SOL     OW 2748   3.874   6.284   2.267  0.0254 -0.6974 -0.6988
  283SOL    HW1 2749   3.865   6.192   2.290 -0.0790 -1.2311 -2.6791
  283SOL    HW2 2750   3.908   6.283   2.178 -0.2734  1.1864 -0.8783
  284SOL     OW 2751   0.182   3.681   0.205  0.0703 -0.2789  0.1441
  284SOL    HW1 2752   0.208   3.600   0.162 -0.2831 -0.2000 -0.2209
  284SOL    HW2 2753   0.218   3.674   0.294  0.0733 -0.8146  0.1013
  285SOL     OW 2754   0.077   3.619   1.853  0.4532  0.0871  0.1979
  285SOL    HW1 2755   0.048   3.701   1.894  2.2283 -0.0582  1.9277
  285SOL    HW2 2756  -0.002   3.565   1.850 -0.4687  1.3770  0.2595
  286SOL     OW 2757   2.169   2.577   0.424 -0.2084  0.3064  0.8216
  286SOL    HW1 2758   2.241   2.536   0.471 -0.0954 -0.4049  0.0530
  286SOL    HW2 2759   2.091   2.532   0.456  0.0169 -1.4951 -0.9434
  287SOL     OW 2760   1.720   3.272   3.747 -0.7953 -0.3229  0.2098
  287SOL    HW1 2761   1.785   3.240   3.810  0.3260  0.1637 -0.6838
  287SOL    HW2 2762   1.764   3.269   3.663 -1.7129  0.6574 -0.3262
  288SOL     OW 2763   4.997   4.692   2.242 -0.2476  0.0398  0.2682
  288SOL    HW1 2764   5.090   4.682   2.222  0.7496  3.1772  2.5696
  288SOL    HW2 2765   4.967   4.603   2.262  2.7306 -0.8582  1.2832
  289SOL     OW 2766   5.746   5.475   0.856 -0.5495  0.3642 -0.1856
  289SOL    HW1 2767   5.794   5.555   0.834  0.6431  0.3453  2.0717
  289SOL    HW2 2768   5.658   5.505   0.876 -0.7156  0.8015 -1.4713
  290SOL     OW 2769   6.427   5.453   1.866  0.1226 -0.2710 -0.3962
  290SOL    HW1 2770   6.497   5.413   1.917 -0.1638  0.5577  0.6846
  290SOL    HW2 2771   6.397   5.527   1.920 -0.7456  0.1347 -1.3952
  291SOL     OW 2772   6.081   5.182   0.511  0.4792 -0.5472 -0.5977
  291SOL    HW1 2773   6.102   5.271   0.486 -1.8735  0.1443 -0.3574
  291SOL    HW2 2774   6.109   5.176   0.603 -0.8379  0.5594 -0.0722
  292SOL     OW 2775   4.437   3.709   0.752 -0.7337 -0.2305 -0.7861
  292SOL    HW1 2776   4.347   3.711   0.721 -0.4156 -0.2581 -1.7540
  292SOL    HW2 2777   4.490   3.701   0.672  0.1100 -0.5334 -0.2179
  293SOL     OW 2778   1.288   6.074   0.164  0.4255  0.7099  0.0771
  293SOL    HW1 2779   1.289   6.132   0.088  0.8064  0.2956 -0.2471
  293SOL    HW2 2780   1.247   6.125   0.234  0.6226  1.3094 -0.2394
  294SOL     OW 2781   3.679   5.969   1.272 -0.0514 -0.1026  0.1095
  294SOL    HW1 2782   3.638   5.901   1.218  0.3755  0.6395 -1.2183
  294SOL    HW2 2783   3.764   5.933   1.297 -0.3995 -0.5942  0.5886
  295SOL     OW 2784   0.675   4.081   0.318 -0.2993  0.1456 -0.4321
  295SOL    HW1 2785   0.703   4.138   0.246  0.3562  0.1978 -0.1421
  295SOL    HW2 2786   0.636   4.140   0.382 -0.3024  0.1729 -0.4589
  296SOL     OW 2787   4.861   0.143   1.192  0.0427  0.0217  0.4005
  296SOL    HW1 2788   4.806   0.221   1.190  1.1960  0.8383 -1.2915
  296SOL    HW2 2789   4.895   0.140   1.282 -2.1720 -0.1617  1.3016
  297SOL     OW 2790   2.990   5.948   1.137 -0.6409 -0.0010  0.0719
  297SOL    HW1 2791   3.053   5.882   1.167  0.8886  1.3581 -0.0187
  297SOL    HW2 2792   3.036   5.994   1.067 -0.7113  2.6611  1.6420
  298SOL     OW 2793   2.760   0.454   0.422 -0.2225  0.1878  0.6150
  298SOL    HW1 2794   2.691   0.398   0.457 -0.6266  0.4613  0.2570
  298SOL    HW2 2795   2.728   0.481   0.336  0.2841  0.3987  0.4908
  299SOL     OW 2796   3.417   1.579   1.713 -0.6247  0.2523 -0.2324
  299SOL    HW1 2797   3.509   1.595   1.736  0.0707  0.3241 -2.7818
  299SOL    HW2 2798   3.370   1.654   1.749 -0.3636 -1.4061  4.1809
  300SOL     OW 2799   4.456   2.590   4.274 -0.3447 -0.8092 -0.0656
  300SOL    HW1 2800   4.541   2.553   4.298 -0.6607 -0.7946  1.1463
  300SOL    HW2 2801   4.441   2.659   4.338 -0.2370  0.7703 -1.6662
  301SOL     OW 2802   5.153   6.218   2.237  0.1193 -0.4053  0.6610
  301SOL    HW1 2803   5.138   6.172   2.154 -2.3996  0.3331  0.6253
  301SOL    HW2 2804   5.081   6.190   2.293 -0.4697  2.1202  1.2445
  302SOL     OW 2805   6.356   1.719   1.880  0.4289 -0.7219 -0.5757
  302SOL    HW1 2806   6.338   1.638   1.929 -0.8896  0.2558  0.6038
  302SOL    HW2 2807   6.278   1.733   1.827 -0.2217  0.8559  0.7620
  303SOL     OW 2808   2.635   5.406   4.007 -0.2074  0.2447  0.3911
  303SOL    HW1 2809   2.675   5.493   4.008 -0.3678  0.3194  1.1524
  303SOL    HW2 2810   2.710   5.346   4.015  0.0048  0.2523 -1.2863
  304SOL     OW 2811   4.294   1.500   2.539 -0.1744 -0.4949  0.8606
  304SOL    HW1 2812   4.274   1.592   2.520  1.2050 -0.1503  0.9545
  304SOL    HW2 2813   4.313   1.498   2.633  0.7935 -0.6650  0.6737
  305SOL     OW 2814   3.494   5.771   1.226  0.6109 -0.0451  0.1338
  305SOL    HW1 2815   3.458   5.698   1.176 -1.1403  0.8089  0.0712
  305SOL    HW2 2816   3.475   5.750   1.318  0.4762  0.1313  0.1478
  306SOL     OW 2817   0.102   5.480   1.200  0.1415  0.0904  0.2053
  306SOL    HW1 2818   0.089   5.442   1.287 -0.6351  2.0115  0.9971
  306SOL    HW2 2819   0.182   5.532   1.209  1.7210 -1.9631 -1.1216
  307SOL     OW 2820   6.058   1.358   2.215 -0.0153 -0.3487  0.3780
  307SOL    HW1 2821   6.075   1.451   2.233  0.7600 -0.6804  1.4414
  307SOL    HW2 2822   6.018   1.358   2.128  0.9632  0.9032 -0.1171
  308SOL     OW 2823   3.968   4.261   1.885 -0.5310 -0.2047  0.4412
  308SOL    HW1 2824   3.987   4.207   1.963  2.6467  0.1112  0.0198
  308SOL    HW2 2825   3.940   4.345   1.921  1.9578  0.3188  1.4104
  309SOL     OW 2826   5.467   5.467   2.525 -0.3291 -0.0276 -0.4146
  309SOL    HW1 2827   5.504   5.554   2.511  1.3021 -0.2781  1.8250
  309SOL    HW2 2828   5.423   5.447   2.442  1.9354  1.5986 -2.1719
  310SOL     OW 2829   0.530   5.590   3.113 -0.2443  0.0313  0.2213
  310SOL    HW1 2830   0.441   5.597   3.147 -0.8677 -1.4808 -1.0364
  310SOL    HW2 2831   0.555   5.681   3.093 -2.0110  0.3551 -0.6736
  311SOL     OW 2832   3.009   5.153   3.696  0.1321 -0.0898 -0.0914
  311SOL    HW1 2833   3.004   5.140   3.601  1.3119  0.7212 -0.2804
  311SOL    HW2 2834   3.079   5.217   3.708 -1.0959  1.0690  1.2249
  312SOL     OW 2835   1.539   0.577   1.665  0.3327 -0.9317  0.1504
  312SOL    HW1 2836   1.526   0.671   1.676 -2.0826 -1.3988  2.0353
  312SOL    HW2 2837   1.597   0.570   1.589 -1.0398  2.0164 -1.3236
  313SOL     OW 2838   3.204   3.908   3.628 -0.1704 -0.3275  0.4425
  313SOL    HW1 2839   3.141   3.975   3.604  0.0299 -0.5272 -0.7158
  313SOL    HW2 2840   3.267   3.953   3.685  0.4584  0.7174 -1.0161
  314SOL     OW 2841   2.632   1.540   3.670  0.6066  0.0743 -0.1238
  314SOL    HW1 2842   2.701   1.504   3.613  0.0963  0.5163 -1.0322
  314SOL    HW2 2843   2.667   1.625   3.698  0.4384  0.2953 -0.5782
  315SOL     OW 2844   4.610   1.486   3.015 -0.6309  0.2058 -0.3138
  315SOL    HW1 2845   4.618   1.564   2.960 -0.3573  0.0214 -0.5391
  315SOL    HW2 2846   4.643   1.415   2.960  0.5326  0.1522  0.4226
  316SOL     OW 2847   2.077   1.006   3.638 -0.0390 -0.2620  0.2387
  316SOL    HW1 2848   2.089   0.997   3.543 -1.3274 -2.4016  0.2138
  316SOL    HW2 2849   2.017   1.080   3.648  1.3062  0.9617 -0.4888
  317SOL     OW 2850   5.570   2.945   0.910  0.7761  0.1792  0.2885
  317SOL    HW1 2851   5.633   2.955   0.839  0.0286 -2.4802 -0.8853
  317SOL    HW2 2852   5.484   2.948   0.866  0.2549 -0.0343  1.2680
  318SOL     OW 2853   1.021   4.045   3.271  0.0226 -0.0843 -0.2001
  318SOL    HW1 2854   0.971   4.076   3.346  0.8591  2.2185 -0.5021
  318SOL    HW2 2855   1.016   3.949   3.276 -2.6502  0.0344  0.9017
  319SOL     OW 2856   2.797   4.865   1.118  0.0946  0.3363  0.5502
  319SOL    HW1 2857   2.770   4.844   1.207 -0.2894  2.7258  1.0808
  319SOL    HW2 2858   2.872   4.924   1.129 -0.3598  1.1805 -0.6825
  320SOL     OW 2859   0.158   4.430   1.034  0.1021  0.5195  0.3358
  320SOL    HW1 2860   0.090   4.492   1.008 -0.3997 -0.1158  0.0956
  320SOL    HW2 2861   0.117   4.344   1.022  1.8304 -0.0165 -2.4176
  321SOL     OW 2862   0.880   6.043   1.422  0.3518  1.0881 -0.4739
  321SOL    HW1 2863   0.946   6.107   1.393  0.8137  1.0255  0.3979
  321SOL    HW2 2864   0.873   5.981   1.350  0.3384  1.7920 -1.0873
  322SOL     OW 2865   1.206   3.017   2.260 -0.0355  0.5679  0.0009
  322SOL    HW1 2866   1.132   3.050   2.209  1.2788  0.7888 -1.8831
  322SOL    HW2 2867   1.198   2.922   2.255  0.6634  0.5536 -1.6429
  323SOL     OW 2868   2.410   6.114   3.200 -0.0091  0.0280  0.4783
  323SOL    HW1 2869   2.402   6.045   3.266 -2.1614  0.4375  0.7360
  323SOL    HW2 2870   2.504   6.121   3.184  0.3170 -2.8113  0.5642
  324SOL     OW 2871   1.063   4.326   0.994  0.2164 -0.3669 -0.1119
  324SOL    HW1 2872   1.131   4.363   1.051 -1.1404  0.2424  1.1723
  324SOL    HW2 2873   1.039   4.398   0.936  1.3045 -0.8675 -1.2386
  325SOL     OW 2874   3.031   3.573   3.289  0.0723 -0.4943 -0.4667
  325SOL    HW1 2875   3.016   3.479   3.278 -0.5957 -0.5262  0.6361
  325SOL    HW2 2876   3.089   3.580   3.364  0.7770 -0.0484 -1.0343
  326SOL     OW 2877   0.375   2.932   0.595  0.7447  0.4661 -0.4735
  326SOL    HW1 2878   0.362   2.838   0.611 -0.4443  0.8595  1.0490
  326SOL    HW2 2879   0.397   2.937   0.502 -0.7068 -1.1921 -0.9557
  327SOL     OW 2880   4.384   5.644   0.495  0.0442  0.0990  0.0133
  327SOL    HW1 2881   4.415   5.579   0.558 -1.5299 -1.1800 -0.4398
  327SOL    HW2 2882   4.463   5.690   0.467  1.1222 -1.0883  0.9579
  328SOL     OW 2883   6.437   1.258   3.035 -0.8494 -0.0039  0.2057
  328SOL    HW1 2884   6.397   1.196   2.973 -0.7070  0.5606 -0.4614
  328SOL    HW2 2885   6.490   1.315   2.980  0.3019 -0.2865  1.0057
  329SOL     OW 2886   5.227   4.315   2.138  0.2541 -0.6348 -0.0196
  329SOL    HW1 2887   5.320   4.322   2.162  0.2208 -2.6464  0.9136
  329SOL    HW2 2888   5.228   4.289   2.046  0.6964 -1.8408  0.3027
  330SOL     OW 2889   1.304   1.133   0.798 -0.1839 -0.2394  0.7000
  330SOL    HW1 2890   1.281   1.085   0.718 -1.6535  0.6187  0.5653
  330SOL    HW2 2891   1.399   1.127   0.803 -0.1586 -1.2613 -0.5133
  331SOL     OW 2892   2.207   4.176   2.851 -0.2910 -0.2642  0.3520
  331SOL    HW1 2893   2.184   4.141   2.937  3.1515 -3.0021  0.3716
  331SOL    HW2 2894   2.278   4.120   2.820 -0.0212  1.8241 -3.4651
  332SOL     OW 2895   0.496   4.033   3.049  0.1331  0.1512  0.2256
  332SOL    HW1 2896   0.464   4.021   3.138 -1.5847 -0.1761 -0.4031
  332SOL    HW2 2897   0.591   4.041   3.059  0.3377 -2.8421  1.7839
  333SOL     OW 2898   5.151   5.869   1.383  0.1620 -0.0052  0.6694
  333SOL    HW1 2899   5.185   5.781   1.398  2.4975  0.4825 -1.1231
  333SOL    HW2 2900   5.056   5.857   1.377  0.3602 -2.2701  1.1274
  334SOL     OW 2901   3.053   3.258   2.148 -0.0023 -0.3210 -0.6313
  334SOL    HW1 2902   3.086   3.171   2.171 -0.6579  0.1876  2.9180
  334SOL    HW2 2903   3.105   3.318   2.202 -1.6246  1.1810 -0.6478
  335SOL     OW 2904   3.508   1.278   1.822 -0.2106 -0.3379 -0.0306
  335SOL    HW1 2905   3.469   1.209   1.768 -0.7100 -0.2639  0.2267
  335SOL    HW2 2906   3.485   1.359   1.777  0.7508 -0.3575 -0.5673
  336SOL     OW 2907   3.583   0.157   1.449  0.3237 -0.0285 -0.3709
  336SOL    HW1 2908   3.661   0.208   1.428  2.0347 -2.2756  0.0716
  336SOL    HW2 2909   3.573   0.099   1.373 -1.2693  0.5821 -0.6523
  337SOL     OW 2910   6.279   1.030   3.701 -0.8141  0.2566 -0.2920
  337SOL    HW1 2911   6.237   1.111   3.671 -3.6911 -1.7027 -2.0824
  337SOL    HW2 2912   6.232   1.007   3.781 -1.9121 -0.9462 -1.2437
  338SOL     OW 2913   0.327   2.298   1.697 -0.7386  0.2493  0.2613
  338SOL    HW1 2914   0.350   2.385   1.727  0.1493 -0.5745  2.1192
  338SOL    HW2 2915   0.405   2.266   1.651 -0.2640 -0.3236  1.4207
  339SOL     OW 2916   0.698   4.945   2.876 -0.1160 -0.2079 -0.5790
  339SOL    HW1 2917   0.624   4.905   2.830 -0.5233  1.4042 -1.4133
  339SOL    HW2 2918   0.732   5.010   2.814  1.2804 -0.1311  0.2418
  340SOL     OW 2919   1.936   0.777   4.302 -0.3287 -0.7360  0.0406
  340SOL    HW1 2920   1.951   0.800   4.211 -1.4093  1.5055  0.3452
  340SOL    HW2 2921   2.008   0.818   4.349 -0.3652 -0.9458  0.2809
  341SOL     OW 2922   1.846   5.018   1.155 -0.3708 -0.2393  0.4969
  341SOL    HW1 2923   1.790   5.008   1.078  1.6942 -0.1465 -1.0992
  341SOL    HW2 2924   1.892   5.101   1.141  0.7649 -0.6980  1.3339
  342SOL     OW 2925   1.788   3.656   2.389  0.0095 -0.7892  0.2631
  342SOL    HW1 2926   1.747   3.732   2.349  1.3959  0.6526  1.4215
  342SOL    HW2 2927   1.757   3.581   2.338 -1.3441  0.5478 -0.9551
  343SOL     OW 2928   4.624   3.282   0.107 -0.4201 -0.8569 -0.2492
  343SOL    HW1 2929   4.650   3.194   0.134 -1.7438 -1.1459  0.1787
  343SOL    HW2 2930   4.528   3.278   0.104 -0.5443  0.8144  0.6675
  344SOL     OW 2931   1.109   0.774   2.215  0.0281  0.3853 -0.1165
  344SOL    HW1 2932   1.183   0.713   2.223  0.6971  1.2155  0.2500
  344SOL    HW2 2933   1.130   0.828   2.139  0.0209  0.9001  0.2360
  345SOL     OW 2934   3.818   1.929   0.738  0.4990  0.4571  0.0130
  345SOL    HW1 2935   3.781   1.940   0.651  0.4714 -0.0024 -0.0362
  345SOL    HW2 2936   3.874   2.006   0.751 -0.4044  1.1267  0.0602
  346SOL     OW 2937   4.711   4.877   3.927  0.3100  0.1520 -0.4169
  346SOL    HW1 2938   4.661   4.826   3.864 -0.0637 -0.3773  0.2917
  346SOL    HW2 2939   4.722   4.819   4.003  0.0898  1.0216  0.3028
  347SOL     OW 2940   6.071   6.080   3.903 -0.4958 -0.4804  0.1010
  347SOL    HW1 2941   6.137   6.098   3.836  0.4662  1.6300  1.4912
  347SOL    HW2 2942   5.990   6.066   3.854 -0.1268  2.3192 -1.5511
  348SOL     OW 2943   2.285   4.957   1.431 -1.3165 -0.4496 -0.1039
  348SOL    HW1 2944   2.193   4.941   1.452 -1.7532 -1.2343 -2.3010
  348SOL    HW2 2945   2.304   4.896   1.359  0.7838  0.0491 -0.0399
  349SOL     OW 2946   1.344   4.452   1.508  0.0577  0.0239 -0.4556
  349SOL    HW1 2947   1.323   4.463   1.601  0.3419 -0.9337 -0.2728
  349SOL    HW2 2948   1.310   4.531   1.467  0.8205  0.9430  0.6056
  350SOL     OW 2949   2.724   1.769   3.789 -0.3926 -0.3162 -0.5707
  350SOL    HW1 2950   2.784   1.823   3.840  0.9639 -0.7646 -1.6275
  350SOL    HW2 2951   2.697   1.825   3.716  1.5445 -1.1776 -2.0494
  351SOL     OW 2952   3.586   1.666   3.845 -0.1150 -0.2030 -0.6746
  351SOL    HW1 2953   3.590   1.572   3.864  0.9384 -0.0043  0.2166
  351SOL    HW2 2954   3.667   1.685   3.798  0.6039  0.5669  0.7838
  352SOL     OW 2955   4.920   5.286   2.560  0.1731 -0.4093  0.2764
  352SOL    HW1 2956   5.005   5.311   2.597 -0.2613  0.5959  0.6103
  352SOL    HW2 2957   4.897   5.357   2.501 -0.2157 -0.9163 -0.1999
  353SOL     OW 2958   4.269   2.687   3.516  0.9556  0.0673 -0.1903
  353SOL    HW1 2959   4.196   2.625   3.505  0.5932  0.3391  0.6423
  353SOL    HW2 2960   4.304   2.667   3.602  2.2081 -0.4032 -0.7890
  354SOL     OW 2961   1.590   3.518   2.963  0.1118  0.0175 -0.2057
  354SOL    HW1 2962   1.609   3.611   2.963  1.1218 -0.1817  0.0223
  354SOL    HW2 2963   1.675   3.475   2.956 -0.4239 -0.8858 -2.2937
  355SOL     OW 2964   6.404   6.267   1.598  0.4921  0.5186 -0.1045
  355SOL    HW1 2965   6.396   6.172   1.602  0.8198  0.5183  0.7269
  355SOL    HW2 2966   6.328   6.300   1.645 -0.7267  0.7260 -2.1205
  356SOL     OW 2967   2.402   3.132   2.248  0.3253  0.6194 -0.3878
  356SOL    HW1 2968   2.421   3.045   2.282 -0.6058 -0.0822 -1.5716
  356SOL    HW2 2969   2.315   3.153   2.284  0.7195  1.2517  0.2233
  357SOL     OW 2970   3.888   4.984   4.112 -0.1126 -0.0323 -0.0127
  357SOL    HW1 2971   3.976   4.956   4.140 -0.7240 -1.2038  0.8615
  357SOL    HW2 2972   3.861   5.047   4.179 -0.1061 -0.0241 -0.0183
  358SOL     OW 2973   4.043   4.122   0.327  0.7158 -1.0803  0.0928
  358SOL    HW1 2974   3.958   4.087   0.356 -0.3104  1.2756  0.1723
  358SOL    HW2 2975   4.054   4.088   0.238  0.2459 -2.3145  0.4852
  359SOL     OW 2976   3.308   3.467   2.995 -0.2598  0.2998 -0.4221
  359SOL    HW1 2977   3.357   3.461   3.077  0.2263 -0.5641 -0.7649
  359SOL    HW2 2978   3.229   3.414   3.011 -1.6523  2.4977  0.4841
  360SOL     OW 2979   0.968   0.834   3.739  0.3709 -0.0033  0.7767
  360SOL    HW1 2980   0.887   0.884   3.729 -0.3108 -1.0855  0.6456
  360SOL    HW2 2981   0.939   0.745   3.761  1.5410 -0.2908  1.2625
  361SOL     OW 2982   3.188   0.967   0.796 -1.0460 -0.5221  0.3962
  361SOL    HW1 2983   3.256   0.963   0.728 -1.1100 -0.2600  0.3168
  361SOL    HW2 2984   3.189   0.880   0.836  0.3666 -0.0815  1.3926
  362SOL     OW 2985   0.678   5.895   2.044 -0.4248  0.1362  0.1936
  362SOL    HW1 2986   0.618   5.926   2.112  0.9664  1.4264  0.9150
  362SOL    HW2 2987   0.730   5.973   2.021  2.1903 -1.2639  0.9376
  363SOL     OW 2988   2.816   3.639   4.514 -0.4542  0.2010 -0.0116
  363SOL    HW1 2989   2.841   3.626   4.423 -0.7525  0.8640 -0.1895
  363SOL    HW2 2990   2.897   3.626   4.563 -0.1227  0.6255 -0.4379
  364SOL     OW 2991   3.566   0.762   4.156 -0.5605  0.9738 -0.4312
  364SOL    HW1 2992   3.502   0.696   4.131  0.2561  0.0242 -0.1035
  364SOL    HW2 2993   3.643   0.742   4.103 -0.1606  1.4154 -0.0302
  365SOL     OW 2994   1.251   2.925   0.076 -0.3184  0.4836 -0.2722
  365SOL    HW1 2995   1.327   2.914   0.133 -1.5674  0.8585  1.5317
  365SOL    HW2 2996   1.212   2.837   0.071 -0.3320  0.4952 -0.3743
  366SOL     OW 2997   4.828   6.413   3.694 -0.2250 -0.1054 -0.4588
  366SOL    HW1 2998   4.786   6.460   3.622 -1.1402  2.3497  1.4813
  366SOL    HW2 2999   4.865   6.483   3.749  0.5096 -1.8522  1.3897
  367SOL     OW 3000   5.113   5.351   0.896 -0.7960 -0.0657 -0.1251
  367SOL    HW1 3001   5.184   5.316   0.950  0.7679  2.2365 -0.5581
  367SOL    HW2 3002   5.040   5.361   0.957  0.4814  1.0982  1.3123
  368SOL     OW 3003   4.025   2.608   3.924 -0.1906  0.3187  0.2829
  368SOL    HW1 3004   4.094   2.566   3.974  1.1848 -0.8282 -2.3844
  368SOL    HW2 3005   3.949   2.550   3.935  0.2060 -0.1364  0.6605
  369SOL     OW 3006   2.757   6.067   0.405 -0.0027 -0.2249  0.2269
  369SOL    HW1 3007   2.690   6.121   0.363  0.2625  0.9947  1.3069
  369SOL    HW2 3008   2.717   5.981   0.412 -1.7828  0.6416  1.4974
  370SOL     OW 3009   6.371   0.675   3.869  0.6013 -0.8644  0.0320
  370SOL    HW1 3010   6.353   0.626   3.949 -0.4550 -0.8625 -0.1941
  370SOL    HW2 3011   6.454   0.720   3.886 -0.4417  0.5359  1.8031
  371SOL     OW 3012   4.402   5.068   1.985 -0.0845 -0.3138 -0.2236
  371SOL    HW1 3013   4.459   5.064   1.908  2.4095  0.4231  1.4449
  371SOL    HW2 3014   4.395   4.977   2.015  1.6297 -0.2759  0.4292
  372SOL     OW 3015   2.906   5.902   3.066  0.4813 -0.2380 -0.3743
  372SOL    HW1 3016   2.933   5.953   2.989 -0.6898  1.7364  0.4226
  372SOL    HW2 3017   2.925   5.811   3.043  1.1264  0.3823 -2.5761
  373SOL     OW 3018   3.336   3.761   3.074 -0.0028 -0.0250 -0.5159
  373SOL    HW1 3019   3.261   3.702   3.080  0.7517 -0.9549 -0.1089
  373SOL    HW2 3020   3.401   3.714   3.023  0.9170  0.1044  0.5002
  374SOL     OW 3021   3.398   4.459   1.925  0.2700 -0.9564 -0.0788
  374SOL    HW1 3022   3.372   4.549   1.904  0.0243 -0.8218  0.7716
  374SOL    HW2 3023   3.315   4.413   1.936  0.3665 -1.6219 -1.7812
  375SOL     OW 3024   4.651   5.138   4.007 -0.4361 -0.0208  0.7510
  375SOL    HW1 3025   4.681   5.051   3.980 -0.9688  0.0488 -0.1121
  375SOL    HW2 3026   4.730   5.182   4.038  0.3093 -0.0001 -1.0183
  376SOL     OW 3027   5.826   5.290   2.521  0.1521  0.2192  0.5936
  376SOL    HW1 3028   5.770   5.368   2.518 -1.8476 -1.1499  0.6148
  376SOL    HW2 3029   5.861   5.290   2.610  1.0552  1.6312  0.2770
  377SOL     OW 3030   2.460   3.490   2.694 -0.4481  0.7927  0.0002
  377SOL    HW1 3031   2.423   3.576   2.671  1.9861  2.3426  1.4646
  377SOL    HW2 3032   2.497   3.458   2.611  0.7251  2.3339 -0.1275
  378SOL     OW 3033   5.838   5.598   4.186  0.0885  0.3167  0.3189
  378SOL    HW1 3034   5.766   5.603   4.248  0.6113 -0.3264  0.9995
  378SOL    HW2 3035   5.850   5.504   4.171 -0.6177  0.4867 -1.4677
  379SOL     OW 3036   3.594   4.103   0.079 -0.0446  0.0324  0.4274
  379SOL    HW1 3037   3.611   4.125  -0.013 -0.2148  2.0315  0.8349
  379SOL    HW2 3038   3.678   4.071   0.111 -0.2204 -1.6147 -0.6386
  380SOL     OW 3039   0.410   0.980   2.531 -0.0846 -0.0773 -0.4031
  380SOL    HW1 3040   0.347   1.048   2.554  0.0335 -0.0944 -0.0240
  380SOL    HW2 3041   0.402   0.971   2.436 -0.4891  0.0788 -0.3833
  381SOL     OW 3042   0.789   3.870   4.545  0.2147  0.6937  0.4642
  381SOL    HW1 3043   0.861   3.810   4.562  0.2277  0.2713 -0.9432
  381SOL    HW2 3044   0.788   3.929   4.621  0.9611 -0.3297  1.2921
  382SOL     OW 3045   2.902   1.555   2.595  0.2095 -0.3395  0.2016
  382SOL    HW1 3046   2.933   1.644   2.607 -0.6862 -0.1573  1.4426
  382SOL    HW2 3047   2.929   1.531   2.507  1.8049  0.6055  0.3997
  383SOL     OW 3048   1.703   5.260   2.564 -0.6479  0.7147  0.5532
  383SOL    HW1 3049   1.755   5.182   2.583  2.4629  2.4239 -0.3053
  383SOL    HW2 3050   1.720   5.319   2.638  0.1696  1.9737 -0.5798
  384SOL     OW 3051   3.338   2.368   3.968  0.6151 -0.0937  0.6537
  384SOL    HW1 3052   3.252   2.409   3.977 -0.1724 -1.5611  0.1477
  384SOL    HW2 3053   3.319   2.275   3.954  2.2585 -0.3200 -0.3233
  385SOL     OW 3054   5.472   2.512   3.475 -0.6644 -0.1438 -0.0631
  385SOL    HW1 3055   5.500   2.495   3.384  0.3125 -1.6391  0.4706
  385SOL    HW2 3056   5.386   2.471   3.481 -0.8989  0.2895 -0.4146
  386SOL     OW 3057   1.818   6.149   1.286  0.1906 -0.4327  0.3107
  386SOL    HW1 3058   1.883   6.079   1.278  0.5906 -0.2293  1.5068
  386SOL    HW2 3059   1.844   6.213   1.219 -0.5156 -1.6407 -1.1756
  387SOL     OW 3060   4.689   0.005   4.278  0.2706  0.0350 -0.4095
  387SOL    HW1 3061   4.655  -0.050   4.349 -0.3408  1.4280  0.4025
  387SOL    HW2 3062   4.649  -0.031   4.199 -1.5309  0.3935  0.3091
  388SOL     OW 3063   5.355   5.505   3.631  0.1148  0.2259 -0.2789
  388SOL    HW1 3064   5.276   5.559   3.637 -0.9838 -1.3718  0.5076
  388SOL    HW2 3065   5.427   5.567   3.636 -0.9670  2.1787 -4.3036
  389SOL     OW 3066   3.657   0.713   1.486  0.4646 -0.1231 -0.1670
  389SOL    HW1 3067   3.689   0.633   1.444  0.0939  0.2570 -1.1905
  389SOL    HW2 3068   3.737   0.763   1.503  0.6916 -0.6589  0.3951
  390SOL     OW 3069   0.529   5.702   4.158 -0.3861  0.1514 -0.3924
  390SOL    HW1 3070   0.477   5.631   4.196 -0.9332 -0.1670 -1.6921
  390SOL    HW2 3071   0.587   5.730   4.229 -2.1202  0.3289  1.0228
  391SOL     OW 3072   0.754   0.690   0.650 -0.2313  0.3144 -0.2510
  391SOL    HW1 3073   0.734   0.687   0.743  1.5327  0.0457  0.1524
  391SOL    HW2 3074   0.844   0.722   0.646 -0.6131  1.2776 -1.9223
  392SOL     OW 3075   4.738   1.346   2.826 -0.3949 -0.0647 -0.0148
  392SOL    HW1 3076   4.773   1.386   2.747  1.2771 -0.3899  0.5249
  392SOL    HW2 3077   4.803   1.280   2.851 -0.6064  0.3861  1.9124
  393SOL     OW 3078   0.094   5.077   3.389  0.3109  0.0116  0.0287
  393SOL    HW1 3079   0.062   5.038   3.470  1.4166  0.1342  0.5518
  393SOL    HW2 3080   0.090   5.172   3.405 -1.3888  0.1188 -0.8464
  394SOL     OW 3081   4.995   2.094   0.246  0.5991 -0.0332  0.1940
  394SOL    HW1 3082   5.023   2.185   0.255 -0.4564  0.1177  2.8195
  394SOL    HW2 3083   4.940   2.093   0.168 -0.4100  1.8819  0.8278
  395SOL     OW 3084   3.654   0.249   0.250  0.2221 -0.2076  0.7063
  395SOL    HW1 3085   3.650   0.319   0.316  1.9930  0.2961  0.3395
  395SOL    HW2 3086   3.624   0.291   0.169  1.5125  0.2304  0.4342
  396SOL     OW 3087   2.409   3.569   0.866  0.3705  0.1590 -0.2850
  396SOL    HW1 3088   2.481   3.630   0.886 -0.7774  1.5051 -0.0756
  396SOL    HW2 3089   2.350   3.620   0.811 -0.6710 -0.7530 -0.0252
  397SOL     OW 3090   2.925   0.688   0.141  0.4892 -0.1874 -0.5714
  397SOL    HW1 3091   2.876   0.725   0.068 -0.9376  0.2834  0.5823
  397SOL    HW2 3092   2.879   0.607   0.163  0.0936  0.3491  0.6353
  398SOL     OW 3093   3.720   4.829   1.136 -0.6587 -0.0492 -0.2972
  398SOL    HW1 3094   3.641   4.784   1.167 -0.9680  1.2435  0.8828
  398SOL    HW2 3095   3.746   4.884   1.209  1.1416 -0.1699 -0.8146
  399SOL     OW 3096   3.486   5.043   4.465  0.2914 -0.0953  0.1782
  399SOL    HW1 3097   3.468   5.105   4.395 -0.3660  1.0109  1.2844
  399SOL    HW2 3098   3.580   5.052   4.482  0.5044 -0.5317 -0.6693
  400SOL     OW 3099   5.232   0.664   1.315  0.0647  0.2991 -0.0261
  400SOL    HW1 3100   5.289   0.672   1.391 -0.6846 -2.5721  0.9469
  400SOL    HW2 3101   5.152   0.711   1.340  0.4447  0.7938  0.2634
  401SOL     OW 3102   1.373   0.579   0.491 -0.2966 -0.0299  0.1236
  401SOL    HW1 3103   1.459   0.538   0.486 -1.1582 -1.9937  0.4358
  401SOL    HW2 3104   1.389   0.662   0.535  1.5975  0.1708 -0.8399
  402SOL     OW 3105   1.377   1.042   3.728  0.4341 -0.0744  1.2853
  402SOL    HW1 3106   1.448   0.985   3.756  2.1172 -0.2041 -2.6061
  402SOL    HW2 3107   1.418   1.127   3.713 -1.0443  0.8734  2.3491
  403SOL     OW 3108   1.251   5.194   4.242  0.2331  0.0198  0.2739
  403SOL    HW1 3109   1.238   5.099   4.232 -1.9804  0.1156  1.6171
  403SOL    HW2 3110   1.204   5.232   4.168 -2.6266  0.1335  1.9825
  404SOL     OW 3111   2.675   4.093   2.730  0.1184  0.5808 -0.0607
  404SOL    HW1 3112   2.716   4.008   2.746 -0.3931  0.4334  0.5516
  404SOL    HW2 3113   2.681   4.106   2.636 -0.5119 -0.5219 -0.2774
  405SOL     OW 3114   5.729   1.590   2.553  0.7549 -0.2028  0.5006
  405SOL    HW1 3115   5.692   1.638   2.626 -0.9687 -0.2876 -0.2712
  405SOL    HW2 3116   5.708   1.643   2.476 -0.9956 -1.9974 -0.3459
  406SOL     OW 3117   6.125   2.898   4.195 -0.4646 -0.2612  0.5018
  406SOL    HW1 3118   6.050   2.854   4.235 -0.8911  1.6790  1.9853
  406SOL    HW2 3119   6.186   2.912   4.268  0.9260 -0.8869 -0.4805
  407SOL     OW 3120   4.555   0.534   0.973  0.2941 -0.0290 -0.1179
  407SOL    HW1 3121   4.559   0.484   1.054 -1.5931  0.3367  0.2354
  407SOL    HW2 3122   4.534   0.623   1.000  2.8535  0.8658 -0.8003
  408SOL     OW 3123   3.846   2.933   2.076 -0.1442 -0.0668  0.9638
  408SOL    HW1 3124   3.928   2.883   2.073 -0.0544  0.1081  0.2030
  408SOL    HW2 3125   3.863   3.003   2.138  1.5282  2.0319 -1.6547
  409SOL     OW 3126   0.091   2.936   0.589  0.2329  0.2213  0.7120
  409SOL    HW1 3127   0.174   2.916   0.632 -0.7455  0.5301  2.8767
  409SOL    HW2 3128   0.025   2.890   0.641 -0.9664 -0.1768 -1.0655
  410SOL     OW 3129   5.307   3.139   2.120  0.0900  0.2837 -0.0819
  410SOL    HW1 3130   5.293   3.046   2.107 -0.2178  0.5872 -2.4423
  410SOL    HW2 3131   5.276   3.180   2.039  2.2793  2.2278 -0.0735
  411SOL     OW 3132   2.507   4.263   2.253 -0.1407  0.2478  0.6732
  411SOL    HW1 3133   2.508   4.169   2.235  0.2949  0.2132  0.8716
  411SOL    HW2 3134   2.425   4.294   2.215 -0.8139 -0.3968  1.5579
  412SOL     OW 3135   4.863   4.919   3.702  0.1215 -0.6494 -0.2035
  412SOL    HW1 3136   4.816   4.986   3.653  0.7260  0.3828  0.5907
  412SOL    HW2 3137   4.824   4.921   3.790  0.7824 -0.6696  0.0971
  413SOL     OW 3138   5.846   2.358   1.128 -0.3814  0.5240 -1.1132
  413SOL    HW1 3139   5.759   2.345   1.089  0.0113  0.9772 -2.1696
  413SOL    HW2 3140   5.892   2.414   1.066  0.1585  1.5608  0.1614
  414SOL     OW 3141   5.130   2.234   4.560 -0.2920 -0.9161 -0.2529
  414SOL    HW1 3142   5.190   2.161   4.544  0.0699 -1.0010  1.3879
  414SOL    HW2 3143   5.048   2.193   4.588  0.3054 -0.7189  1.9575
  415SOL     OW 3144   0.245   6.162   1.714 -0.2467 -0.1160 -0.5523
  415SOL    HW1 3145   0.317   6.226   1.715  0.2092 -0.6091 -1.2223
  415SOL    HW2 3146   0.197   6.180   1.795  2.4010 -1.7857  1.5522
  416SOL     OW 3147   4.205   2.602   3.121  0.1775  0.1094  0.3955
  416SOL    HW1 3148   4.268   2.573   3.054  1.0122  0.6128  0.9376
  416SOL    HW2 3149   4.236   2.689   3.146 -0.3217  0.0647  1.1904
  417SOL     OW 3150   0.262   0.670   1.183 -0.5132  0.2432  0.6520
  417SOL    HW1 3151   0.272   0.591   1.236  4.2426  0.5960  0.6397
  417SOL    HW2 3152   0.270   0.639   1.092  3.5956  0.6993  0.6825
  418SOL     OW 3153   1.926   0.240   1.382  0.2577  0.6979 -0.9064
  418SOL    HW1 3154   1.941   0.320   1.332  3.0357  0.3461 -0.7553
  418SOL    HW2 3155   1.999   0.235   1.443 -0.9439 -0.9400  0.4778
  419SOL     OW 3156   5.815   1.193   2.880  0.0727  0.2324 -0.0812
  419SOL    HW1 3157   5.797   1.150   2.964  0.4259  0.3373  0.0507
  419SOL    HW2 3158   5.910   1.204   2.879  0.1834 -0.6660 -0.9311
  420SOL     OW 3159   3.088   2.234   3.708 -0.7022 -0.2347  0.0450
  420SOL    HW1 3160   3.080   2.147   3.670 -0.1411 -0.1292 -0.3268
  420SOL    HW2 3161   3.112   2.219   3.799  0.9118 -0.4718 -0.3866
  421SOL     OW 3162   3.184   2.783   1.471  0.3495 -0.1598 -0.5982
  421SOL    HW1 3163   3.106   2.747   1.512 -1.0357  1.3763 -1.7379
  421SOL    HW2 3164   3.235   2.707   1.444 -1.1411 -1.2108 -0.5541
  422SOL     OW 3165   3.392   0.843   3.889 -0.1767  0.6932 -0.0578
  422SOL    HW1 3166   3.347   0.887   3.961 -1.9267 -1.0021 -0.0586
  422SOL    HW2 3167   3.336   0.858   3.813  0.8817  1.1639 -0.7751
  423SOL     OW 3168   3.223   5.540   1.970 -0.5902 -0.4563  0.5009
  423SOL    HW1 3169   3.291   5.514   1.907  0.6873  0.8591  1.2870
  423SOL    HW2 3170   3.141   5.519   1.925  0.2939 -1.0758 -0.9285
  424SOL     OW 3171   3.805   5.740   0.401 -0.1470 -0.5663 -0.5858
  424SOL    HW1 3172   3.711   5.728   0.389  0.0601 -1.2318 -1.6715
  424SOL    HW2 3173   3.842   5.732   0.314  0.7436  1.6617 -0.4826
  425SOL     OW 3174   2.853   3.285   0.251 -0.2260  0.5325 -0.0086
  425SOL    HW1 3175   2.831   3.378   0.259 -0.3098  0.3625  2.2535
  425SOL    HW2 3176   2.768   3.242   0.242 -0.1838  0.6361 -1.1365
  426SOL     OW 3177   4.973   2.664   0.825  0.0862 -0.1433  0.0781
  426SOL    HW1 3178   4.975   2.735   0.761  1.3587  1.1713  1.4886
  426SOL    HW2 3179   4.879   2.646   0.837 -0.1863 -0.3959 -2.0463
  427SOL     OW 3180   5.565   4.815   1.902  0.0793  0.4549  0.3082
  427SOL    HW1 3181   5.564   4.794   1.996 -0.4214 -1.0700 -0.0095
  427SOL    HW2 3182   5.520   4.899   1.896 -1.4699 -0.2503  1.2849
  428SOL     OW 3183   5.739   5.103   1.935  0.4933 -0.2655  0.1142
  428SOL    HW1 3184   5.782   5.094   2.020 -0.2807 -0.3236  0.5044
  428SOL    HW2 3185   5.775   5.184   1.899  1.1126 -0.4394  0.3220
  429SOL     OW 3186   3.419   1.938   1.439 -0.3604  0.3591 -0.2023
  429SOL    HW1 3187   3.511   1.937   1.413 -0.1873 -0.1876  0.4192
  429SOL    HW2 3188   3.404   2.027   1.470  0.4264 -0.0095  1.2976
  430SOL     OW 3189   0.622   5.719   3.921 -0.1109  0.2002  0.3221
  430SOL    HW1 3190   0.709   5.760   3.930 -0.7504  1.5954  0.4645
  430SOL    HW2 3191   0.582   5.731   4.007  0.0070 -1.5904  0.6591
  431SOL     OW 3192   4.197   2.531   0.685 -0.4218 -0.3915  0.1458
  431SOL    HW1 3193   4.143   2.476   0.628 -0.7549 -0.4783  0.5431
  431SOL    HW2 3194   4.178   2.620   0.659 -1.3414 -0.3851  0.7926
  432SOL     OW 3195   1.905   5.000   0.680  0.3392  0.4562 -1.0533
  432SOL    HW1 3196   1.844   4.927   0.691  1.3045 -0.5633 -2.2090
  432SOL    HW2 3197   1.968   4.988   0.750  1.2693 -0.6595 -2.0357
  433SOL     OW 3198   3.604   4.472   2.649  0.1512  0.2877 -0.2374
  433SOL    HW1 3199   3.537   4.518   2.701  0.5253 -0.6517  1.1430
  433SOL    HW2 3200   3.562   4.392   2.620  0.5464 -0.1401  0.3389
  434SOL     OW 3201   0.373   6.245   1.183  0.7491  0.8725 -0.4467
  434SOL    HW1 3202   0.375   6.275   1.274  0.4030 -0.4228  0.0186
  434SOL    HW2 3203   0.389   6.150   1.190  0.6910  0.7602 -1.7354
  435SOL     OW 3204   0.052   1.180   0.168 -0.0989  0.2534  0.4569
  435SOL    HW1 3205   0.054   1.250   0.102  0.9767  0.7758  1.0199
  435SOL    HW2 3206  -0.027   1.198   0.219  1.8149  3.1427  2.7297
  436SOL     OW 3207   5.679   5.085   1.525  0.0466  0.5714 -0.5005
  436SOL    HW1 3208   5.692   5.166   1.574 -2.2259  0.4640  0.3877
  436SOL    HW2 3209   5.709   5.016   1.585 -0.7264  0.5863 -0.0836
  437SOL     OW 3210   5.075   3.515   2.684  0.2289  0.2132  0.4051
  437SOL    HW1 3211   5.142   3.452   2.657  1.3855  1.8204 -0.6624
  437SOL    HW2 3212   5.068   3.503   2.779  0.0031 -1.8476  0.1769
  438SOL     OW 3213   5.304   4.470   2.438  0.4872 -0.2710  0.0026
  438SOL    HW1 3214   5.344   4.477   2.352  0.4103  1.8152  0.0886
  438SOL    HW2 3215   5.243   4.397   2.431  0.3456 -0.0157 -1.7663
  439SOL     OW 3216   6.311   0.050   4.530  0.7448  0.1832 -0.8525
  439SOL    HW1 3217   6.345  -0.039   4.515 -2.6907 -1.0601 -2.2438
  439SOL    HW2 3218   6.259   0.069   4.452 -1.0197  2.2128  0.6919
  440SOL     OW 3219   1.144   5.577   3.869  0.4187  0.3893 -0.3954
  440SOL    HW1 3220   1.070   5.589   3.810 -0.4487 -0.5177  0.4661
  440SOL    HW2 3221   1.214   5.630   3.831 -0.2940  0.3171 -1.8855
  441SOL     OW 3222   0.156   2.874   4.262 -0.2459 -0.1703  0.2465
  441SOL    HW1 3223   0.120   2.959   4.287 -1.2257 -0.6023  0.3607
  441SOL    HW2 3224   0.108   2.850   4.183  0.0318 -0.6141  0.2080
  442SOL     OW 3225   0.875   0.915   1.604  0.2014 -0.1232  0.1479
  442SOL    HW1 3226   0.781   0.898   1.615 -0.7983  3.5606 -0.9942
  442SOL    HW2 3227   0.886   0.925   1.509  1.8833 -0.9483  0.2212
  443SOL     OW 3228   4.726   3.136   0.468  0.3787  0.0791 -0.2142
  443SOL    HW1 3229   4.725   3.227   0.497  0.6776  0.2976 -0.8694
  443SOL    HW2 3230   4.752   3.140   0.376  0.3187 -0.6634 -0.2728
  444SOL     OW 3231   3.496   4.191   4.230 -0.6646 -0.0786  0.5076
  444SOL    HW1 3232   3.430   4.252   4.263  0.3108  1.1569  0.2544
  444SOL    HW2 3233   3.528   4.146   4.308 -2.4295 -1.3843  0.5387
  445SOL     OW 3234   5.374   0.219   0.516 -0.0094  0.3105  0.1015
  445SOL    HW1 3235   5.353   0.128   0.494  0.7278 -0.1054  1.0350
  445SOL    HW2 3236   5.420   0.252   0.439 -1.8157  0.4691 -0.9600
  446SOL     OW 3237   1.718   0.290   0.144 -0.0280 -0.3574 -0.0608
  446SOL    HW1 3238   1.758   0.203   0.151 -2.7316 -1.6493  0.4949
  446SOL    HW2 3239   1.746   0.335   0.224  1.4052 -0.6506 -0.3577
  447SOL     OW 3240   2.745   5.229   4.418  0.3246  0.0639  0.3891
  447SOL    HW1 3241   2.775   5.169   4.349 -0.4026 -1.1466  1.0827
  447SOL    HW2 3242   2.810   5.299   4.419  0.3673  0.1170 -1.5081
  448SOL     OW 3243   1.383   4.275   3.050 -0.2246 -0.2104 -0.3506
  448SOL    HW1 3244   1.397   4.306   3.139  2.4632 -2.0433  0.0080
  448SOL    HW2 3245   1.366   4.181   3.059 -1.8073 -0.1011 -1.7014
  449SOL     OW 3246   5.542   1.665   1.431  0.2228  0.3940 -0.1027
  449SOL    HW1 3247   5.450   1.678   1.412 -0.4912 -2.1717  1.1123
  449SOL    HW2 3248   5.568   1.591   1.376  0.4958 -1.2657  2.1022
  450SOL     OW 3249   4.236   5.377   0.313  0.0339 -0.4736 -0.5536
  450SOL    HW1 3250   4.247   5.291   0.273  0.7353 -0.3833 -0.5757
  450SOL    HW2 3251   4.252   5.363   0.406  0.0615 -0.3849 -0.5446
  451SOL     OW 3252   0.072   0.757   4.293  0.1585 -0.2184 -0.1023
  451SOL    HW1 3253   0.112   0.773   4.378  0.7780 -0.5858 -0.3119
  451SOL    HW2 3254   0.005   0.824   4.285 -0.6489 -0.8469  1.1310
  452SOL     OW 3255   3.389   6.116   2.729  0.0195 -0.2390 -0.1470
  452SOL    HW1 3256   3.391   6.194   2.785  0.1817 -1.2252  1.2673
  452SOL    HW2 3257   3.361   6.149   2.644 -2.0830  1.0432  0.9624
  453SOL     OW 3258   3.053   1.370   2.743  0.0052 -0.0865 -0.3620
  453SOL    HW1 3259   2.984   1.426   2.707  0.3979 -0.1079 -1.1828
  453SOL    HW2 3260   3.116   1.431   2.782  0.0812  0.0061 -0.6257
  454SOL     OW 3261   5.207   5.326   2.583  0.3251  0.3723 -0.0973
  454SOL    HW1 3262   5.260   5.393   2.541  1.0261 -0.9977 -1.4771
  454SOL    HW2 3263   5.251   5.243   2.563 -1.4298 -0.6670  0.1088
  455SOL     OW 3264   2.298   0.781   3.484 -0.2344 -0.5169  0.2680
  455SOL    HW1 3265   2.265   0.695   3.510 -0.4448 -0.8222 -0.9480
  455SOL    HW2 3266   2.374   0.796   3.540 -0.9548 -0.9166  1.3773
  456SOL     OW 3267   0.249   5.484   4.113  0.1421 -0.0647  0.0021
  456SOL    HW1 3268   0.178   5.547   4.122  0.5309  0.1808  1.6103
  456SOL    HW2 3269   0.304   5.499   4.190  1.5380 -0.7471 -0.8269
  457SOL     OW 3270   3.773   5.734   4.033  0.6936  0.1292 -0.0608
  457SOL    HW1 3271   3.699   5.686   4.070 -0.4741  2.3760  0.6737
  457SOL    HW2 3272   3.734   5.801   3.978  2.3167 -0.5447 -2.1948
  458SOL     OW 3273   4.480   3.051   4.529 -0.5641 -0.7215 -0.8251
  458SOL    HW1 3274   4.527   3.133   4.543 -0.9967 -0.3147 -1.7007
  458SOL    HW2 3275   4.478   3.041   4.434 -1.2364 -1.3316 -0.7493
  459SOL     OW 3276   2.877   2.976   3.520  0.1866 -0.0509 -0.3839
  459SOL    HW1 3277   2.901   2.902   3.465  0.3486 -0.3905  0.1413
  459SOL    HW2 3278   2.937   2.972   3.594  0.0690  0.4909 -0.2550
  460SOL     OW 3279   3.999   1.087   4.089  0.0521  0.3581 -0.1108
  460SOL    HW1 3280   4.016   1.158   4.152 -1.8668  1.1903 -0.4696
  460SOL    HW2 3281   3.997   1.130   4.004 -2.4680  0.1796 -0.2150
  461SOL     OW 3282   4.071   1.747   1.881 -0.6063 -0.2129  0.4151
  461SOL    HW1 3283   4.165   1.745   1.898 -0.3029 -1.4604 -1.1957
  461SOL    HW2 3284   4.039   1.821   1.933  1.6627  2.0300 -1.1582
  462SOL     OW 3285   4.078   5.066   2.474  0.1975 -0.3743  0.4710
  462SOL    HW1 3286   4.062   5.074   2.568 -0.2095  0.9535  0.3091
  462SOL    HW2 3287   4.173   5.056   2.467  0.5541  2.1651  0.9223
  463SOL     OW 3288   0.474   1.445   0.223 -0.0977  0.1707 -0.1077
  463SOL    HW1 3289   0.474   1.418   0.315 -0.4132  0.6850  0.0465
  463SOL    HW2 3290   0.391   1.412   0.188  0.4913 -0.9494 -0.4919
  464SOL     OW 3291   2.416   5.704   2.977 -0.0081 -0.2782 -0.9078
  464SOL    HW1 3292   2.392   5.672   3.064 -0.3869 -0.5527 -1.1057
  464SOL    HW2 3293   2.398   5.798   2.979 -0.2934 -0.3349 -0.7795
  465SOL     OW 3294   6.409   0.194   3.382  0.1588  0.2296  0.0500
  465SOL    HW1 3295   6.490   0.146   3.365 -0.0465 -0.6825  1.4335
  465SOL    HW2 3296   6.400   0.191   3.477 -0.5777  1.8749  0.0609
  466SOL     OW 3297   5.824   0.453   2.761 -0.3439 -0.0771 -0.4442
  466SOL    HW1 3298   5.760   0.406   2.815  0.7270  0.0308  0.9779
  466SOL    HW2 3299   5.800   0.545   2.771  0.9376  0.1181  1.4339
  467SOL     OW 3300   1.077   3.761   3.687  0.1561  0.2787 -0.4871
  467SOL    HW1 3301   1.125   3.687   3.724 -0.2431 -0.4486 -1.4037
  467SOL    HW2 3302   0.986   3.746   3.713 -0.0366  0.0679 -1.2607
  468SOL     OW 3303   2.878   4.332   0.847  0.5399 -0.5072 -1.0310
  468SOL    HW1 3304   2.818   4.305   0.917  1.6822  0.6740  0.4679
  468SOL    HW2 3305   2.833   4.306   0.767 -2.7378  1.6203 -0.1107
  469SOL     OW 3306   4.849   1.892   4.039  0.1925 -0.3732 -0.2850
  469SOL    HW1 3307   4.902   1.955   4.088  1.0158 -1.6719  0.5627
  469SOL    HW2 3308   4.779   1.945   4.000  0.2953  0.9242  1.1761
  470SOL     OW 3309   1.509   4.201   3.530  0.0889 -0.4062  0.1483
  470SOL    HW1 3310   1.427   4.204   3.579  0.7021 -1.4397  1.2787
  470SOL    HW2 3311   1.577   4.220   3.594  0.7341  1.2488 -0.9285
  471SOL     OW 3312   6.018   3.149   2.950  0.5771  0.8126  0.1556
  471SOL    HW1 3313   6.060   3.160   3.035  0.0098 -1.6197  0.8437
  471SOL    HW2 3314   5.924   3.148   2.970  0.4329  0.4152 -0.5061
  472SOL     OW 3315   5.857   0.696   4.292 -0.5764  0.5991 -0.0779
  472SOL    HW1 3316   5.866   0.639   4.368 -0.2616  0.3433 -0.3036
  472SOL    HW2 3317   5.930   0.758   4.299 -0.7247  0.7664 -0.0102
  473SOL     OW 3318   0.458   0.274   2.120  0.0518 -0.0451 -0.1524
  473SOL    HW1 3319   0.422   0.354   2.160  1.6756  2.0230 -2.4870
  473SOL    HW2 3320   0.410   0.266   2.038  0.3759 -1.1019 -0.2475
  474SOL     OW 3321   0.188   1.554   0.724  0.0263  0.3922  0.1062
  474SOL    HW1 3322   0.251   1.511   0.781  1.4831  2.7143  0.3961
  474SOL    HW2 3323   0.226   1.641   0.707 -1.4333  0.6374 -2.5545
  475SOL     OW 3324   4.220   3.906   3.610 -0.1221  0.3779  0.5428
  475SOL    HW1 3325   4.213   3.961   3.532  0.7548  1.2974  1.0867
  475SOL    HW2 3326   4.165   3.951   3.675  0.8264  0.7905  1.0770
  476SOL     OW 3327   5.083   0.682   4.386 -0.3501  0.2566  0.3717
  476SOL    HW1 3328   5.030   0.728   4.452 -1.0534  0.1552 -0.1046
  476SOL    HW2 3329   5.140   0.625   4.437 -1.1277 -0.0773  0.8971
  477SOL     OW 3330   1.817   6.014   2.295 -0.2444 -0.2829 -0.3890
  477SOL    HW1 3331   1.888   6.063   2.337 -0.6464 -0.2479  0.2554
  477SOL    HW2 3332   1.862   5.958   2.231  0.2267  0.8673 -1.0969
  478SOL     OW 3333   5.641   0.545   1.347  0.8576 -0.0593  0.5855
  478SOL    HW1 3334   5.726   0.517   1.313  1.4133 -0.8135  2.4394
  478SOL    HW2 3335   5.657   0.633   1.381  0.8696 -0.1326  0.7743
  479SOL     OW 3336   4.652   4.495   2.494  0.9342  0.0333 -0.5032
  479SOL    HW1 3337   4.739   4.504   2.534  0.7021 -1.1065  0.2790
  479SOL    HW2 3338   4.621   4.409   2.522 -1.0911  1.0263  0.4590
  480SOL     OW 3339   3.528   6.044   3.171 -0.2762 -0.6212 -0.4169
  480SOL    HW1 3340   3.576   6.034   3.089 -0.3794  0.7868 -0.6807
  480SOL    HW2 3341   3.570   5.983   3.231  1.4353  0.1007 -0.8293
  481SOL     OW 3342   1.016   2.724   2.345 -0.3565  0.2197  0.3485
  481SOL    HW1 3343   1.043   2.741   2.255  0.6213 -1.4185  0.2771
  481SOL    HW2 3344   0.938   2.777   2.358 -1.7392 -1.0186 -2.1485
  482SOL     OW 3345   3.331   5.131   3.127 -0.0476 -0.2366  0.1497
  482SOL    HW1 3346   3.425   5.140   3.110 -0.0263 -1.8915 -0.7492
  482SOL    HW2 3347   3.323   5.146   3.221  1.0460  0.3315  0.1780
  483SOL     OW 3348   1.552   1.812   0.850 -0.0051 -0.4308 -0.0710
  483SOL    HW1 3349   1.617   1.746   0.828  0.5158  0.2530 -0.6391
  483SOL    HW2 3350   1.474   1.762   0.875  1.1901 -1.3232  2.2082
  484SOL     OW 3351   5.750   3.998   0.722  0.1753 -0.0984 -0.2834
  484SOL    HW1 3352   5.667   3.983   0.677 -0.3103 -0.8575  0.8081
  484SOL    HW2 3353   5.759   4.093   0.726 -1.0600  0.0080  0.2994
  485SOL     OW 3354   4.754   4.470   3.489  0.3367  0.0086 -0.1796
  485SOL    HW1 3355   4.774   4.447   3.579 -2.0249  0.7783  0.6361
  485SOL    HW2 3356   4.737   4.565   3.491 -1.0943 -0.1828 -1.1050
  486SOL     OW 3357   2.863   4.723   3.903  0.2388 -0.1574 -0.2284
  486SOL    HW1 3358   2.768   4.730   3.890  0.2125 -0.0616  0.0267
  486SOL    HW2 3359   2.878   4.630   3.918  0.0401 -0.0165  0.9122
  487SOL     OW 3360   3.424   1.900   0.643  0.6688 -0.3222 -0.0766
  487SOL    HW1 3361   3.476   1.874   0.719  0.7423 -1.4098 -0.4640
  487SOL    HW2 3362   3.487   1.944   0.586  1.2199 -1.6273 -0.5410
  488SOL     OW 3363   4.487   2.280   1.509  0.4587 -0.0937  0.3511
  488SOL    HW1 3364   4.405   2.243   1.477  0.6548  0.6762 -1.1255
  488SOL    HW2 3365   4.531   2.314   1.431  1.1854  1.4765  1.3693
  489SOL     OW 3366   2.173   0.511   3.117  0.3028  0.3605  0.4900
  489SOL    HW1 3367   2.266   0.493   3.134  0.2778  0.7972  1.0956
  489SOL    HW2 3368   2.156   0.469   3.032  0.9376 -0.1056  0.5874
  490SOL     OW 3369   5.281   2.294   2.547  0.4982 -0.0271 -0.4198
  490SOL    HW1 3370   5.198   2.303   2.499 -0.4817 -0.3911  1.1438
  490SOL    HW2 3371   5.336   2.363   2.511 -0.3440 -0.0085 -1.7593
  491SOL     OW 3372   2.181   6.421   2.106  0.0194  0.1602  0.3396
  491SOL    HW1 3373   2.184   6.329   2.132 -0.8510 -0.3605 -1.2586
  491SOL    HW2 3374   2.249   6.429   2.040  1.0786  1.0573  1.4881
  492SOL     OW 3375   5.446   2.074   0.128 -0.3041  0.2801 -0.4342
  492SOL    HW1 3376   5.529   2.081   0.176 -0.1231 -1.4526 -0.4354
  492SOL    HW2 3377   5.384   2.040   0.192  0.1335 -2.8793 -1.4902
  493SOL     OW 3378   2.062   5.390   2.558 -0.3532  0.0384 -0.2245
  493SOL    HW1 3379   2.031   5.418   2.472 -0.6746  0.2400 -0.0496
  493SOL    HW2 3380   1.990   5.412   2.617 -0.5976 -1.1229 -0.0659
  494SOL     OW 3381   4.259   5.752   2.752 -0.5191  0.1531 -0.4554
  494SOL    HW1 3382   4.354   5.750   2.764 -0.4516  0.0529 -0.9960
  494SOL    HW2 3383   4.241   5.840   2.720 -0.6841  0.3767  0.2420
  495SOL     OW 3384   4.957   4.038   0.847 -0.4440 -0.0494  0.0204
  495SOL    HW1 3385   5.044   3.998   0.855 -0.0313  1.1090  1.7846
  495SOL    HW2 3386   4.898   3.975   0.887 -0.2231 -0.2201  0.0803
  496SOL     OW 3387   6.131   4.028   4.354 -0.1344 -0.1808  0.4004
  496SOL    HW1 3388   6.184   4.091   4.404 -0.0078 -0.2428  0.3451
  496SOL    HW2 3389   6.194   3.960   4.329  0.2751  0.8692 -1.6249
  497SOL     OW 3390   2.484   5.953   2.339 -0.1196 -0.4400  0.2428
  497SOL    HW1 3391   2.430   5.955   2.417 -0.9889 -1.2081 -0.3164
  497SOL    HW2 3392   2.513   6.043   2.327 -2.7328  0.3727 -0.4143
  498SOL     OW 3393   0.906   0.978   2.261 -0.0100  0.4045 -0.0423
  498SOL    HW1 3394   0.988   0.930   2.278 -0.9444 -1.2200  0.0961
  498SOL    HW2 3395   0.839   0.928   2.308 -1.2873  0.9559 -1.2081
  499SOL     OW 3396   1.851   0.756   1.401 -0.1530 -0.1998 -0.2295
  499SOL    HW1 3397   1.920   0.760   1.467  0.1228  1.1032 -0.5636
  499SOL    HW2 3398   1.891   0.791   1.321 -0.3929 -2.0254 -1.1999
  500SOL     OW 3399   2.294   0.459   2.745  0.2178  0.3783  0.3952
  500SOL    HW1 3400   2.267   0.439   2.655  0.4607  0.7379  0.2380
  500SOL    HW2 3401   2.214   0.451   2.797  0.4464 -1.8709  0.5031
  501SOL     OW 3402   1.174   6.431   2.184 -0.2978  0.1294 -0.1223
  501SOL    HW1 3403   1.234   6.436   2.259  0.7680 -1.0618 -0.8557
  501SOL    HW2 3404   1.108   6.497   2.202  0.1116  0.0909  1.7178
  502SOL     OW 3405   1.654   6.330   2.212 -1.0949  0.3460  0.1498
  502SOL    HW1 3406   1.691   6.244   2.196 -0.3376  0.8114 -0.6505
  502SOL    HW2 3407   1.640   6.368   2.125 -1.4184  1.0302  0.4861
  503SOL     OW 3408   5.357   0.285   2.963 -0.2576 -0.2946  0.1381
  503SOL    HW1 3409   5.286   0.234   2.923  2.0552 -4.2996  0.6031
  503SOL    HW2 3410   5.324   0.307   3.050 -1.5275 -0.6397 -0.2294
  504SOL     OW 3411   4.190   3.306   3.569 -0.0371  0.0320 -0.2827
  504SOL    HW1 3412   4.283   3.327   3.560  0.4539 -2.2961 -1.4236
  504SOL    HW2 3413   4.150   3.337   3.488 -0.1838  0.6750  0.0344
  505SOL     OW 3414   4.086   4.314   1.026 -0.7489  0.3131 -0.0245
  505SOL    HW1 3415   4.164   4.315   0.970  0.9513  2.3675  2.1683
  505SOL    HW2 3416   4.029   4.381   0.989 -0.6722  0.0824 -0.5774
  506SOL     OW 3417   0.594   4.743   1.515  0.5096  0.2685 -0.1254
  506SOL    HW1 3418   0.643   4.733   1.597 -0.0767 -1.9476  0.0308
  506SOL    HW2 3419   0.503   4.728   1.540 -0.0657  2.3454 -0.7542
  507SOL     OW 3420   5.075   1.792   1.081 -0.0171  0.4975 -0.0387
  507SOL    HW1 3421   5.010   1.841   1.032 -1.3381 -1.0922  0.0188
  507SOL    HW2 3422   5.071   1.703   1.045  2.4690  0.4220 -0.3509
  508SOL     OW 3423   2.596   2.180   0.178  0.2644  0.3112  0.0960
  508SOL    HW1 3424   2.633   2.131   0.105  0.0989 -0.7859  0.7348
  508SOL    HW2 3425   2.587   2.116   0.249 -2.7100  0.5459  0.0455
  509SOL     OW 3426   3.193   2.269   2.675 -0.0077  0.2871  0.7054
  509SOL    HW1 3427   3.221   2.332   2.608 -0.5537  1.5129  1.5886
  509SOL    HW2 3428   3.269   2.260   2.733 -0.2484  0.9193  1.1336
  510SOL     OW 3429   2.343   5.963   0.550  0.2970  0.0416 -0.0647
  510SOL    HW1 3430   2.406   5.969   0.479 -0.1817 -0.8935 -0.5737
  510SOL    HW2 3431   2.323   5.870   0.558 -0.8165  0.2887  0.2610
  511SOL     OW 3432   1.954   1.270   3.584  0.2767  0.2314 -0.4086
  511SOL    HW1 3433   1.951   1.359   3.619 -0.0436  0.2580 -0.4983
  511SOL    HW2 3434   1.863   1.250   3.562  0.1429 -0.6235  0.8714
  512SOL     OW 3435   3.635   5.398   2.285 -0.3733  0.6618 -0.0743
  512SOL    HW1 3436   3.541   5.400   2.305 -0.3833  3.5134  0.0444
  512SOL    HW2 3437   3.660   5.490   2.279  2.6668  0.0339  0.9616
  513SOL     OW 3438   2.143   1.366   4.261 -0.2377  0.2843  0.3210
  513SOL    HW1 3439   2.229   1.399   4.238  0.0987 -0.5543  0.3347
  513SOL    HW2 3440   2.090   1.378   4.183  0.6826 -1.8463 -0.7027
  514SOL     OW 3441   2.762   5.179   0.268  1.0794  0.0438  0.0245
  514SOL    HW1 3442   2.789   5.089   0.249 -1.8137 -1.3050  1.5311
  514SOL    HW2 3443   2.703   5.201   0.196  0.7054  0.1784  0.3709
  515SOL     OW 3444   4.751   0.243   0.191 -0.2242  0.6283 -0.2270
  515SOL    HW1 3445   4.822   0.216   0.250 -0.5950  1.0463  0.4177
  515SOL    HW2 3446   4.681   0.179   0.206 -0.6338  1.2105  0.4046
  516SOL     OW 3447   0.276   0.536   0.615 -0.0951 -0.6666  0.4268
  516SOL    HW1 3448   0.236   0.504   0.533  2.2990 -1.7224 -0.4248
  516SOL    HW2 3449   0.338   0.467   0.639  2.0374  1.3612  1.0268
  517SOL     OW 3450   5.208   4.132   0.076  0.3303  0.3348 -0.2073
  517SOL    HW1 3451   5.217   4.116   0.170  0.0012 -1.1672 -0.4137
  517SOL    HW2 3452   5.293   4.169   0.051  0.9286 -0.5665  0.4302
  518SOL     OW 3453   4.909   2.314   2.781  0.1083 -0.2117  0.3311
  518SOL    HW1 3454   4.926   2.260   2.858  2.2319 -0.0949  0.0116
  518SOL    HW2 3455   4.995   2.348   2.757 -0.8406  1.4751 -0.8325
  519SOL     OW 3456   2.449   0.561   3.153  0.4821 -0.0939  0.2305
  519SOL    HW1 3457   2.481   0.491   3.095  3.1364  0.7857  0.4909
  519SOL    HW2 3458   2.451   0.522   3.240 -0.5171 -0.4514  0.1068
  520SOL     OW 3459   4.891   4.641   0.614  0.2376  0.2279  0.8140
  520SOL    HW1 3460   4.980   4.671   0.594 -0.0670  0.3115 -0.5051
  520SOL    HW2 3461   4.884   4.557   0.568 -0.8343  0.9097 -0.3420
  521SOL     OW 3462   4.991   6.207   1.032 -0.1257 -0.0466  0.7920
  521SOL    HW1 3463   5.042   6.237   1.107 -1.3744  1.7995  0.9821
  521SOL    HW2 3464   4.930   6.279   1.014 -0.7362 -0.9714 -1.1906
  522SOL     OW 3465   5.679   5.348   4.468 -0.0514 -0.5548  0.1407
  522SOL    HW1 3466   5.717   5.262   4.487  2.0838 -0.1341 -1.9291
  522SOL    HW2 3467   5.685   5.357   4.373 -1.4116  1.3818  0.1900
  523SOL     OW 3468   3.142   1.560   2.967 -0.5098 -0.0132 -0.2706
  523SOL    HW1 3469   3.121   1.651   2.986 -0.4575 -0.1661  0.5576
  523SOL    HW2 3470   3.236   1.553   2.986 -0.5452 -0.2777 -0.1951
  524SOL     OW 3471   3.410   1.449   3.557 -0.7703  0.0838 -0.4816
  524SOL    HW1 3472   3.437   1.358   3.571 -3.5019 -0.8442 -0.7276
  524SOL    HW2 3473   3.413   1.461   3.462  0.6877  0.6660 -0.3862
  525SOL     OW 3474   3.731   2.120   0.119 -0.1383  0.4795  0.5560
  525SOL    HW1 3475   3.693   2.208   0.127  0.5626  0.7352  1.1975
  525SOL    HW2 3476   3.756   2.096   0.208  0.2493 -0.1165  0.2939
  526SOL     OW 3477   5.657   2.025   1.716  0.0308  0.1336 -0.0147
  526SOL    HW1 3478   5.740   2.063   1.743 -0.4337  0.3100  1.2105
  526SOL    HW2 3479   5.591   2.083   1.751 -0.6423 -0.6961  0.1230
  527SOL     OW 3480   4.135   0.110   2.968 -0.4521 -0.6101 -0.4837
  527SOL    HW1 3481   4.151   0.016   2.975  0.1537 -0.5967 -1.4355
  527SOL    HW2 3482   4.109   0.123   2.877  0.3136  0.2527 -0.5955
  528SOL     OW 3483   4.794   2.504   2.943 -0.0278 -0.3530  0.1507
  528SOL    HW1 3484   4.829   2.419   2.918 -0.2846 -0.5653  0.5058
  528SOL    HW2 3485   4.817   2.513   3.036  0.5933  0.2618 -0.0505
  529SOL     OW 3486   2.170   3.494   1.080  0.5106  0.0673  0.1298
  529SOL    HW1 3487   2.166   3.512   1.174 -0.6384 -0.4997  0.1968
  529SOL    HW2 3488   2.256   3.528   1.053 -0.2202  2.7045  0.8560
  530SOL     OW 3489   6.365   3.851   3.839 -0.1886  0.0834 -0.8976
  530SOL    HW1 3490   6.442   3.897   3.806  0.0621  0.4650  0.1896
  530SOL    HW2 3491   6.380   3.842   3.933 -1.4653  0.1585 -0.6603
  531SOL     OW 3492   6.188   1.755   0.446 -0.0506 -0.2466 -0.0108
  531SOL    HW1 3493   6.256   1.742   0.381 -0.9658 -3.6293 -0.5281
  531SOL    HW2 3494   6.216   1.702   0.521 -0.8071  0.5403  0.8567
  532SOL     OW 3495   4.511   6.298   0.161 -0.3529  0.5537 -0.6611
  532SOL    HW1 3496   4.499   6.258   0.247  0.6828  0.5697 -0.5047
  532SOL    HW2 3497   4.506   6.392   0.178  0.5046  0.5782 -0.5051
  533SOL     OW 3498   2.129   2.095   0.285 -0.3105  0.3192  0.4794
  533SOL    HW1 3499   2.087   2.084   0.370  0.1903  1.5805  0.9214
  533SOL    HW2 3500   2.202   2.156   0.302  0.6726 -0.5181 -0.5800
  534SOL     OW 3501   2.430   4.691   1.495  0.3031  0.0481  0.4039
  534SOL    HW1 3502   2.375   4.723   1.566 -1.7712 -0.2958 -0.9653
  534SOL    HW2 3503   2.394   4.605   1.473  0.2097  0.5560 -1.6952
  535SOL     OW 3504   2.133   3.924   0.096 -0.1230 -0.3849  0.5261
  535SOL    HW1 3505   2.126   4.002   0.041 -0.6289 -0.0143  1.1016
  535SOL    HW2 3506   2.089   3.855   0.047  0.2572 -0.2851  0.0477
  536SOL     OW 3507   4.890   1.595   1.274  0.0460 -0.2911 -0.3304
  536SOL    HW1 3508   4.850   1.634   1.197 -2.0873  0.1356  0.9107
  536SOL    HW2 3509   4.829   1.526   1.301  0.1435  0.2913  1.5574
  537SOL     OW 3510   6.125   5.746   0.321  0.0994  0.3537 -0.8009
  537SOL    HW1 3511   6.216   5.771   0.337 -0.3650  1.7118 -0.0583
  537SOL    HW2 3512   6.119   5.656   0.350  0.8554  0.7276  0.6067
  538SOL     OW 3513   5.174   6.155   1.273  1.1350  0.4228 -0.0897
  538SOL    HW1 3514   5.134   6.068   1.281 -1.7317  1.6077 -0.2305
  538SOL    HW2 3515   5.244   6.142   1.209 -0.5866 -1.4347 -1.7969
  539SOL     OW 3516   5.197   0.406   0.090 -0.3583 -0.1410 -0.1360
  539SOL    HW1 3517   5.260   0.452   0.145 -0.6581 -0.1833  0.2438
  539SOL    HW2 3518   5.143   0.357   0.151 -1.8516  1.2198 -0.3014
  540SOL     OW 3519   4.983   5.269   3.806  0.7619  0.1507  0.3287
  540SOL    HW1 3520   4.986   5.341   3.869 -1.1548 -0.7033  1.4734
  540SOL    HW2 3521   4.896   5.277   3.765  0.4833 -1.5486  0.5407
  541SOL     OW 3522   6.006   3.414   0.906 -0.1143 -0.1315  0.5740
  541SOL    HW1 3523   6.031   3.496   0.948 -1.6863  1.0439 -0.6461
  541SOL    HW2 3524   6.086   3.361   0.908  0.5476  0.8393  2.6708
  542SOL     OW 3525   5.386   3.358   0.351  0.4904  0.0378 -0.3861
  542SOL    HW1 3526   5.320   3.297   0.383 -0.3030 -0.0189 -2.0335
  542SOL    HW2 3527   5.339   3.414   0.289  1.5812  1.2191 -0.1785
  543SOL     OW 3528   2.188   5.066   4.441 -0.8252 -0.0971  0.5742
  543SOL    HW1 3529   2.283   5.070   4.426 -0.9431 -0.5747 -0.4706
  543SOL    HW2 3530   2.157   5.154   4.422 -0.7601 -0.3032 -0.5806
  544SOL     OW 3531   5.233   3.741   1.786 -0.3507  0.6051 -0.2772
  544SOL    HW1 3532   5.269   3.717   1.700 -1.3250 -1.1973 -0.2367
  544SOL    HW2 3533   5.295   3.805   1.820  2.7654 -2.0572 -0.3412
  545SOL     OW 3534   1.961   3.268   0.441 -0.5060  0.3128 -0.2910
  545SOL    HW1 3535   1.925   3.209   0.507 -0.5157 -1.6142 -1.8957
  545SOL    HW2 3536   2.028   3.216   0.397 -1.3352  1.0539 -2.5809
  546SOL     OW 3537   5.345   1.626   0.753  0.1956 -0.1823 -0.2600
  546SOL    HW1 3538   5.305   1.594   0.671  2.2118 -2.5875 -0.4309
  546SOL    HW2 3539   5.414   1.685   0.724  1.8828 -2.1521 -0.4972
  547SOL     OW 3540   3.147   0.676   3.794 -0.3650  0.1098 -0.1653
  547SOL    HW1 3541   3.181   0.732   3.724  0.6467 -0.0663  0.1712
  547SOL    HW2 3542   3.120   0.738   3.862 -0.2917  0.2355 -0.2501
  548SOL     OW 3543   2.859   4.373   0.551 -0.1423  0.3745 -0.5561
  548SOL    HW1 3544   2.953   4.356   0.545  0.0720  1.7414 -1.8913
  548SOL    HW2 3545   2.850   4.429   0.628  0.2268  0.6402 -0.6964
  549SOL     OW 3546   5.154   5.679   1.773 -0.9173 -0.3479  0.2649
  549SOL    HW1 3547   5.222   5.622   1.809  0.6851 -0.4856 -2.6773
  549SOL    HW2 3548   5.184   5.768   1.793 -0.1568 -0.4263 -0.4583
  550SOL     OW 3549   3.639   0.493   2.451 -0.0901 -0.4226 -0.1082
  550SOL    HW1 3550   3.604   0.572   2.492  1.1604  0.2219 -0.2136
  550SOL    HW2 3551   3.608   0.498   2.360 -0.8292 -0.5741  0.1299
  551SOL     OW 3552   1.167   2.026   0.256 -0.5358 -0.4750 -0.3323
  551SOL    HW1 3553   1.201   2.104   0.301  0.2565 -0.5935 -0.7054
  551SOL    HW2 3554   1.148   1.964   0.327 -0.3988 -0.2368 -0.0846
  552SOL     OW 3555   0.717   5.903   3.699 -0.5211  0.4929  0.0101
  552SOL    HW1 3556   0.718   5.961   3.775 -0.2594  1.6070 -0.8188
  552SOL    HW2 3557   0.632   5.859   3.703 -0.7159  0.9240  0.6659
  553SOL     OW 3558   5.814   3.191   1.845 -0.3233 -0.7069 -0.1880
  553SOL    HW1 3559   5.782   3.197   1.755 -0.2793 -2.1246 -0.3093
  553SOL    HW2 3560   5.847   3.279   1.864 -1.4247 -0.0661 -1.1322
  554SOL     OW 3561   2.605   2.467   1.204 -0.0158  0.1779  0.5043
  554SOL    HW1 3562   2.597   2.508   1.290 -0.4812 -1.4852  1.3106
  554SOL    HW2 3563   2.533   2.404   1.201  1.2602 -1.3172 -0.1928
  555SOL     OW 3564   4.593   6.047   3.520  0.8476 -0.1276 -0.3983
  555SOL    HW1 3565   4.658   5.996   3.567  0.1053 -2.7908 -2.0176
  555SOL    HW2 3566   4.637   6.073   3.439 -0.0109 -1.9893 -1.5264
  556SOL     OW 3567   5.989   3.263   1.587  0.4413 -0.5111  0.4564
  556SOL    HW1 3568   6.008   3.349   1.624 -0.4949 -0.2574  0.3600
  556SOL    HW2 3569   5.924   3.280   1.519 -0.4063 -1.3980  1.0293
  557SOL     OW 3570   5.811   5.278   3.818 -0.3767  0.1003  0.2870
  557SOL    HW1 3571   5.762   5.351   3.857 -0.3782 -0.4443  1.3279
  557SOL    HW2 3572   5.776   5.200   3.861 -0.1622 -0.4956 -0.5960
  558SOL     OW 3573   1.261   1.696   0.999  0.2300  0.2642 -0.1760
  558SOL    HW1 3574   1.326   1.667   1.063 -0.6734 -0.9288  0.2411
  558SOL    HW2 3575   1.177   1.673   1.038 -0.3502 -0.6270 -1.8225
  559SOL     OW 3576   3.458   4.221   0.640 -0.2604  0.1368 -0.0346
  559SOL    HW1 3577   3.365   4.208   0.622  0.1448 -1.6517 -1.0912
  559SOL    HW2 3578   3.475   4.171   0.720  0.0969 -0.9268 -0.7551
  560SOL     OW 3579   3.284   3.068   3.859 -0.0473  0.1281  0.6872
  560SOL    HW1 3580   3.342   3.119   3.803 -1.3829  1.7065  0.6723
  560SOL    HW2 3581   3.219   3.032   3.798 -0.7586  0.7851  1.0511
  561SOL     OW 3582   4.011   5.303   3.311 -0.0727  0.2498  0.8697
  561SOL    HW1 3583   4.016   5.213   3.278  1.5871  1.2597 -1.9986
  561SOL    HW2 3584   4.085   5.311   3.371 -0.0568 -0.1911  0.9129
  562SOL     OW 3585   0.001   3.400   0.713  0.3863  0.5221  0.0121
  562SOL    HW1 3586  -0.013   3.419   0.621 -0.5616 -1.3487 -0.2745
  562SOL    HW2 3587  -0.087   3.395   0.751  0.6295 -1.0186  0.4772
  563SOL     OW 3588   3.637   1.499   2.115  0.4090  0.7554  0.5163
  563SOL    HW1 3589   3.571   1.430   2.124  0.8281 -0.0358 -1.7537
  563SOL    HW2 3590   3.706   1.474   2.176 -0.0460 -0.0862  0.7062
  564SOL     OW 3591   1.009   4.861   1.659  1.1249  0.4475  0.0837
  564SOL    HW1 3592   0.925   4.886   1.696  2.1207  0.3619  2.5872
  564SOL    HW2 3593   1.039   4.938   1.611 -0.2881  0.5037 -0.7564
  565SOL     OW 3594   4.913   1.691   4.488 -1.0612 -0.2281  0.2138
  565SOL    HW1 3595   4.905   1.729   4.576  1.7883  0.8442  0.1115
  565SOL    HW2 3596   4.993   1.639   4.492 -1.5261 -1.1211 -1.4443
  566SOL     OW 3597   4.018   5.337   0.903 -0.5190 -0.0090 -0.0406
  566SOL    HW1 3598   4.073   5.413   0.884 -0.6550 -0.0367 -0.5604
  566SOL    HW2 3599   3.931   5.373   0.918 -0.2876  0.0750  1.1902
  567SOL     OW 3600   0.197   4.635   2.054 -0.1921  0.4832 -0.3174
  567SOL    HW1 3601   0.225   4.551   2.090 -0.9739  0.7588  0.9897
  567SOL    HW2 3602   0.250   4.700   2.099 -0.4200  0.7757 -0.4644
  568SOL     OW 3603   5.762   4.957   0.671 -0.3830  0.3396 -0.3054
  568SOL    HW1 3604   5.787   5.018   0.602 -1.6334  0.3947 -0.7317
  568SOL    HW2 3605   5.752   4.873   0.626  2.4440 -0.5231  0.4503
  569SOL     OW 3606   4.927   4.024   3.000  0.1260  0.2380 -0.2339
  569SOL    HW1 3607   4.970   4.039   3.084 -2.2914 -0.0274  1.1077
  569SOL    HW2 3608   4.919   4.112   2.962  3.2013  0.1906 -1.3517
  570SOL     OW 3609   4.755   5.166   1.559 -0.1681  0.1462  0.5489
  570SOL    HW1 3610   4.807   5.236   1.600 -1.4170  0.1462  2.2478
  570SOL    HW2 3611   4.814   5.091   1.556  1.3567  1.3061 -1.7313
  571SOL     OW 3612   3.013   2.210   2.072 -0.9078  0.5592  0.2635
  571SOL    HW1 3613   3.075   2.282   2.061  2.6092 -2.5127 -2.1058
  571SOL    HW2 3614   2.948   2.224   2.003  1.2922  0.1288 -2.0267
  572SOL     OW 3615   3.504   5.542   3.753  0.0154 -0.1463 -0.3613
  572SOL    HW1 3616   3.559   5.505   3.821 -0.5824  0.5535  0.5287
  572SOL    HW2 3617   3.540   5.630   3.737 -1.5281  0.8139  1.1219
  573SOL     OW 3618   2.216   5.644   1.941  0.0524 -0.6143  0.3510
  573SOL    HW1 3619   2.228   5.643   2.035 -1.0697 -0.3322  0.5158
  573SOL    HW2 3620   2.206   5.736   1.918  1.8952 -0.5310 -0.2904
  574SOL     OW 3621   5.625   1.405   3.969  0.5037 -0.2399 -0.0927
  574SOL    HW1 3622   5.720   1.411   3.974  0.6822 -1.6074 -1.4161
  574SOL    HW2 3623   5.597   1.388   4.060  1.5115  0.0239  0.2741
  575SOL     OW 3624   2.023   4.511   3.890 -0.0447 -0.2463 -0.6628
  575SOL    HW1 3625   2.053   4.578   3.951 -2.7174 -0.8167  1.4527
  575SOL    HW2 3626   2.028   4.553   3.804  3.3992  0.7380 -0.1625
  576SOL     OW 3627   3.051   0.492   2.836 -0.6133 -0.3046  0.1764
  576SOL    HW1 3628   3.128   0.529   2.793 -0.3243 -2.2889 -1.1552
  576SOL    HW2 3629   3.083   0.462   2.921  0.3811 -1.9563 -0.7255
  577SOL     OW 3630   6.200   0.247   0.689 -0.5830  0.0864  0.2199
  577SOL    HW1 3631   6.227   0.206   0.771 -1.6957  0.7877  0.9638
  577SOL    HW2 3632   6.223   0.339   0.699 -2.5051  0.5756  0.5987
  578SOL     OW 3633   0.001   5.818   3.322  0.0707 -0.0989  0.2427
  578SOL    HW1 3634  -0.028   5.855   3.238  0.4293  0.5964  0.4210
  578SOL    HW2 3635  -0.015   5.724   3.313 -2.8610  0.2658  0.5588
  579SOL     OW 3636   5.530   1.393   4.263 -0.2937  0.1147 -0.0098
  579SOL    HW1 3637   5.556   1.303   4.284 -2.4565 -1.2364 -2.5030
  579SOL    HW2 3638   5.565   1.445   4.335  2.3861 -2.4591  0.7709
  580SOL     OW 3639   0.123   0.332   2.842 -0.5665 -0.1669  0.1804
  580SOL    HW1 3640   0.209   0.298   2.818 -0.4322 -0.7378  1.3538
  580SOL    HW2 3641   0.117   0.416   2.798  0.9155  0.2249  0.6702
  581SOL     OW 3642   1.867   3.136   0.681  0.9600  0.6630 -0.1398
  581SOL    HW1 3643   1.910   3.123   0.766 -0.6271  0.2139  0.6358
  581SOL    HW2 3644   1.799   3.202   0.698  0.1041 -0.0087 -0.8534
  582SOL     OW 3645   2.337   6.011   2.582  0.6497 -0.5632 -0.4008
  582SOL    HW1 3646   2.321   6.088   2.636 -1.4947 -0.9195 -0.4378
  582SOL    HW2 3647   2.396   5.956   2.634  1.4059  0.6247  0.0442
  583SOL     OW 3648   3.432   2.282   4.395  0.1949  0.2049 -0.3276
  583SOL    HW1 3649   3.407   2.190   4.385  1.1843 -0.0688 -0.3541
  583SOL    HW2 3650   3.526   2.280   4.412  0.5182  1.2961 -1.7688
  584SOL     OW 3651   2.316   5.450   2.602  0.2413  0.2563  0.1296
  584SOL    HW1 3652   2.231   5.449   2.559 -0.1471 -1.4678  0.8510
  584SOL    HW2 3653   2.300   5.497   2.685 -0.2549 -0.8483  0.6802
  585SOL     OW 3654   1.961   5.764   0.933  0.2391  0.3387 -0.2189
  585SOL    HW1 3655   1.919   5.842   0.896  0.0825 -0.1751 -1.1447
  585SOL    HW2 3656   2.051   5.791   0.950 -0.3184  1.3213  1.3718
  586SOL     OW 3657   4.974   1.219   3.139 -0.3745  0.8225  0.3507
  586SOL    HW1 3658   4.911   1.152   3.168 -0.1479 -0.0729 -1.1161
  586SOL    HW2 3659   5.007   1.185   3.056 -0.0591  2.6530 -0.3001
  587SOL     OW 3660   2.279   2.998   0.294  0.1438 -0.5568 -0.0743
  587SOL    HW1 3661   2.318   3.084   0.308 -1.0690  0.0799 -0.4817
  587SOL    HW2 3662   2.333   2.959   0.225  0.6123 -0.0764  0.0097
  588SOL     OW 3663   3.761   2.722   2.961  0.2071  0.1032  0.4818
  588SOL    HW1 3664   3.839   2.677   2.928 -1.1750 -1.8901 -0.2453
  588SOL    HW2 3665   3.746   2.792   2.897  0.7440 -0.2440 -0.0429
  589SOL     OW 3666   2.927   0.045   1.750 -0.1962  1.0436 -0.0766
  589SOL    HW1 3667   2.973   0.122   1.718  0.9806  0.2845 -0.2592
  589SOL    HW2 3668   2.932  -0.018   1.678 -1.0517  0.7503  0.1095
  590SOL     OW 3669   5.299   2.274   0.953 -0.1596  0.4593  0.2983
  590SOL    HW1 3670   5.264   2.197   0.999 -0.1160 -0.2387 -0.7914
  590SOL    HW2 3671   5.235   2.343   0.970 -1.4116 -0.4327 -0.5466
  591SOL     OW 3672   2.171   2.158   4.450 -0.7814 -0.4787  0.2512
  591SOL    HW1 3673   2.117   2.180   4.374  0.4118  1.9441 -0.0011
  591SOL    HW2 3674   2.116   2.177   4.525 -1.3241 -1.0846  0.0217
  592SOL     OW 3675   5.164   0.364   0.632 -0.0714 -0.1623 -0.2298
  592SOL    HW1 3676   5.225   0.291   0.620  0.2253  0.0138  0.1869
  592SOL    HW2 3677   5.133   0.356   0.722  0.2135  0.4033 -0.0721
  593SOL     OW 3678   2.159   5.827   2.348  0.2418  0.2275 -0.4097
  593SOL    HW1 3679   2.134   5.895   2.412  1.9809  1.0353 -0.5399
  593SOL    HW2 3680   2.239   5.789   2.383 -0.7419 -1.8891 -0.3006
  594SOL     OW 3681   1.852   4.849   4.021  0.4862 -0.0057  0.1601
  594SOL    HW1 3682   1.929   4.848   4.078  1.0385 -0.2718 -0.5846
  594SOL    HW2 3683   1.865   4.924   3.963 -0.3176  0.5670  0.6888
  595SOL     OW 3684   6.311   1.883   1.147  0.3227 -0.6835 -0.2242
  595SOL    HW1 3685   6.217   1.900   1.156  0.3032 -0.8340 -0.1360
  595SOL    HW2 3686   6.342   1.951   1.088  0.0954 -0.8289 -0.5185
  596SOL     OW 3687   3.217   5.687   3.090 -0.2585 -0.3972 -0.1248
  596SOL    HW1 3688   3.139   5.669   3.037 -0.3344 -2.1964  0.5182
  596SOL    HW2 3689   3.224   5.783   3.091 -3.9373  0.0409  1.8566
  597SOL     OW 3690   2.921   6.150   0.794  0.1626  0.4068  0.1604
  597SOL    HW1 3691   2.903   6.057   0.785  0.1771  0.3559  0.6498
  597SOL    HW2 3692   2.839   6.188   0.825  0.4469  0.4015  0.9398
  598SOL     OW 3693   3.262   5.437   4.069 -0.9291 -0.0047 -1.0903
  598SOL    HW1 3694   3.178   5.457   4.111 -0.7158 -0.5419 -0.3774
  598SOL    HW2 3695   3.275   5.344   4.086  0.3067  0.2896 -0.2872
  599SOL     OW 3696   0.169   3.450   4.017  0.0632 -0.1787  0.0828
  599SOL    HW1 3697   0.118   3.406   4.084 -0.0356 -0.9553 -0.4874
  599SOL    HW2 3698   0.231   3.504   4.065 -2.0228  1.7340  0.8317
  600SOL     OW 3699   4.536   5.338   0.144 -0.9049  0.3074 -0.6444
  600SOL    HW1 3700   4.591   5.261   0.158  1.6102  2.2627  1.1981
  600SOL    HW2 3701   4.471   5.334   0.215  0.1237  0.5947  0.3338
  601SOL     OW 3702   1.594   6.258   2.545 -0.1449 -0.4352 -0.5697
  601SOL    HW1 3703   1.572   6.322   2.478  0.5444 -1.9304 -2.2828
  601SOL    HW2 3704   1.515   6.205   2.554 -0.2678 -0.1819 -0.1039
  602SOL     OW 3705   5.270   5.697   2.134 -0.1323  0.0862  0.3051
  602SOL    HW1 3706   5.358   5.727   2.158 -0.6313  1.7118  0.2089
  602SOL    HW2 3707   5.211   5.756   2.180 -1.1591 -0.2815 -0.5054
  603SOL     OW 3708   2.024   5.964   2.688  1.2005  0.1244 -0.0985
  603SOL    HW1 3709   2.034   5.978   2.782  0.3331  1.0898 -0.1389
  603SOL    HW2 3710   1.930   5.970   2.673  1.1292 -1.8362 -0.7691
  604SOL     OW 3711   0.716   0.352   0.013 -0.5368  0.3853 -0.2377
  604SOL    HW1 3712   0.735   0.276   0.069  1.6660  0.7190 -0.4755
  604SOL    HW2 3713   0.703   0.315  -0.074 -0.3167  0.2012 -0.1924
  605SOL     OW 3714   4.688   4.458   2.092 -1.1487  0.5873  0.3292
  605SOL    HW1 3715   4.743   4.460   2.171  0.3850 -0.0293 -0.6824
  605SOL    HW2 3716   4.743   4.417   2.025 -3.0082 -0.4706 -0.6366
  606SOL     OW 3717   2.977   6.389   3.107 -0.0429  0.3514  0.2590
  606SOL    HW1 3718   3.059   6.362   3.066 -0.6678 -1.4517  0.1154
  606SOL    HW2 3719   2.942   6.309   3.147 -0.9834  1.4019  1.6538
  607SOL     OW 3720   4.188   1.507   4.166 -0.0644 -0.4000 -0.0312
  607SOL    HW1 3721   4.197   1.602   4.167  0.2196 -0.4220 -0.1891
  607SOL    HW2 3722   4.278   1.475   4.156 -0.3596 -0.6330 -2.4950
  608SOL     OW 3723   0.947   2.363   0.673  0.6396 -0.3533  0.2905
  608SOL    HW1 3724   0.888   2.294   0.703 -0.7384  0.0815 -1.2748
  608SOL    HW2 3725   0.900   2.444   0.688  0.4011 -0.0453 -1.7661
  609SOL     OW 3726   0.318   3.893   1.026  0.5941 -0.2668  0.0806
  609SOL    HW1 3727   0.349   3.955   1.092  0.3821 -0.5420  0.4453
  609SOL    HW2 3728   0.366   3.812   1.045  2.2351  0.2706 -1.5170
  610SOL     OW 3729   6.278   3.903   1.878 -0.3434 -0.0197 -0.7481
  610SOL    HW1 3730   6.247   3.953   1.953 -1.3537 -1.2939 -0.2834
  610SOL    HW2 3731   6.277   3.812   1.907  2.3018 -0.3044 -1.2696
  611SOL     OW 3732   5.973   4.500   0.947 -0.3145  0.4618 -0.1381
  611SOL    HW1 3733   5.927   4.493   1.030 -0.0843  0.2782 -0.0282
  611SOL    HW2 3734   6.064   4.477   0.966 -0.6705 -1.8090 -0.8574
  612SOL     OW 3735   5.908   1.115   1.679  0.4591 -0.4892  0.2666
  612SOL    HW1 3736   5.900   1.106   1.584  1.0033 -0.2669  0.1992
  612SOL    HW2 3737   5.818   1.108   1.711  0.2682 -0.5192 -0.2680
  613SOL     OW 3738   6.197   6.006   3.420  0.1733  0.0823  0.0174
  613SOL    HW1 3739   6.223   5.978   3.332  1.7574 -0.2178  0.5495
  613SOL    HW2 3740   6.178   6.100   3.411  0.6228  0.1201 -0.5737
  614SOL     OW 3741   1.946   0.513   1.565  0.1166  0.4947 -0.2180
  614SOL    HW1 3742   1.909   0.511   1.477  2.5751  0.5364 -1.3424
  614SOL    HW2 3743   1.990   0.598   1.571  0.3607  0.3093  0.8665
  615SOL     OW 3744   1.213   4.034   3.884 -0.1672  0.1630 -0.1613
  615SOL    HW1 3745   1.266   4.093   3.938 -0.2171  0.1241 -0.0694
  615SOL    HW2 3746   1.234   3.947   3.917 -0.9267  0.2009  0.4440
  616SOL     OW 3747   2.053   0.985   0.932 -0.6617 -0.1447  0.2030
  616SOL    HW1 3748   2.126   0.990   0.869 -0.7324 -1.4973  0.0006
  616SOL    HW2 3749   1.975   0.979   0.877 -0.7648 -0.7807  0.4130
  617SOL     OW 3750   6.158   6.245   0.417 -0.5927  0.4133 -0.9501
  617SOL    HW1 3751   6.222   6.174   0.408 -0.0436  0.8124 -0.2885
  617SOL    HW2 3752   6.209   6.325   0.405 -1.1808  0.7058 -1.5351
  618SOL     OW 3753   5.062   0.613   3.928  0.1211 -0.2027 -0.7175
  618SOL    HW1 3754   5.124   0.683   3.910  1.1250 -0.8644  0.0305
  618SOL    HW2 3755   4.997   0.652   3.985  1.0798 -0.0511  0.3020
  619SOL     OW 3756   1.722   3.734   2.656  0.1492  0.0786 -0.4807
  619SOL    HW1 3757   1.791   3.799   2.673  0.9347 -0.7376 -0.4310
  619SOL    HW2 3758   1.729   3.716   2.562 -0.5558  0.5946 -0.6381
  620SOL     OW 3759   6.283   3.773   3.591  0.2860  0.1993 -0.3223
  620SOL    HW1 3760   6.337   3.719   3.534  0.6529  1.2275 -0.9716
  620SOL    HW2 3761   6.333   3.781   3.672 -0.0648 -0.9476  0.0286
  621SOL     OW 3762   6.263   6.387   3.900 -0.1332 -0.4489 -0.4642
  621SOL    HW1 3763   6.236   6.397   3.808  1.9449 -0.9848 -1.1955
  621SOL    HW2 3764   6.317   6.464   3.917 -0.3988 -0.4220  0.2762
  622SOL     OW 3765   2.742   1.645   1.331  0.5359 -0.1562 -0.1614
  622SOL    HW1 3766   2.818   1.589   1.319  0.6317 -0.1844  0.5469
  622SOL    HW2 3767   2.680   1.592   1.381  0.4626  0.2202  0.1504
  623SOL     OW 3768   1.861   4.208   0.946 -0.1947 -0.0717 -0.2466
  623SOL    HW1 3769   1.778   4.164   0.928  0.3507 -1.7651  1.1236
  623SOL    HW2 3770   1.914   4.192   0.867  0.1304 -2.3515  0.3505
  624SOL     OW 3771   2.599   4.627   2.298  0.5514  0.2101 -0.2208
  624SOL    HW1 3772   2.644   4.711   2.311  0.7281  0.1880 -0.6758
  624SOL    HW2 3773   2.510   4.652   2.274  0.6099  0.2698 -0.3782
  625SOL     OW 3774   2.144   1.373   0.443 -0.2657 -0.7268 -0.3804
  625SOL    HW1 3775   2.151   1.446   0.382 -0.0874 -1.3361 -1.1018
  625SOL    HW2 3776   2.151   1.414   0.530  2.5666 -0.1254 -0.7823
  626SOL     OW 3777   5.175   4.438   0.348 -0.4956  0.3390 -0.6197
  626SOL    HW1 3778   5.112   4.410   0.414 -0.7388  0.0168 -0.9860
  626SOL    HW2 3779   5.218   4.358   0.319 -0.0794  0.5274 -0.5457
  627SOL     OW 3780   5.092   1.024   0.308  0.0701  0.0672  0.0391
  627SOL    HW1 3781   5.066   1.068   0.389 -0.9930 -0.1739 -0.1592
  627SOL    HW2 3782   5.048   1.073   0.239  0.1038 -0.3839 -0.3080
  628SOL     OW 3783   5.642   5.127   4.007  0.2583  0.0601 -0.0118
  628SOL    HW1 3784   5.602   5.068   3.943  0.0890 -0.4578  0.5612
  628SOL    HW2 3785   5.597   5.210   3.995  1.6702  0.6060 -2.0064
  629SOL     OW 3786   5.981   3.905   3.087  0.5309  0.4559 -0.1908
  629SOL    HW1 3787   5.918   3.838   3.062  1.0790  0.2939 -1.2147
  629SOL    HW2 3788   6.051   3.898   3.021  1.8459  0.3161  1.1672
  630SOL     OW 3789   5.578   4.471   1.118 -0.1005  0.1980  0.3386
  630SOL    HW1 3790   5.628   4.490   1.198  0.5009 -0.3633  0.1127
  630SOL    HW2 3791   5.620   4.392   1.083  0.6154  1.2523 -1.3147
  631SOL     OW 3792   1.246   3.184   0.218  0.0864 -0.1898 -0.2139
  631SOL    HW1 3793   1.171   3.180   0.277  0.3599 -1.0823  0.0974
  631SOL    HW2 3794   1.261   3.093   0.193  1.0396 -0.0192 -0.2954
  632SOL     OW 3795   5.785   2.643   1.539  0.1995 -0.1659 -0.5362
  632SOL    HW1 3796   5.790   2.593   1.458  1.0058 -0.2181 -0.4636
  632SOL    HW2 3797   5.863   2.699   1.538  0.3660 -0.3662  0.3277
  633SOL     OW 3798   1.407   5.784   4.454  0.4672  0.1603 -0.3436
  633SOL    HW1 3799   1.336   5.728   4.424  0.5269  0.8237 -1.8129
  633SOL    HW2 3800   1.380   5.813   4.541 -1.0994  0.4514 -0.8950
  634SOL     OW 3801   1.095   5.044   3.716  0.6694  0.1208  0.1370
  634SOL    HW1 3802   1.156   4.984   3.674  0.3531 -1.4084  1.7338
  634SOL    HW2 3803   1.020   5.049   3.657 -0.3807 -3.0650  0.9980
  635SOL     OW 3804   5.538   2.218   1.151 -0.0255 -0.1749  0.0448
  635SOL    HW1 3805   5.453   2.191   1.114  0.1273 -0.5797 -0.0136
  635SOL    HW2 3806   5.563   2.146   1.209  0.1162  0.1021  0.3278
  636SOL     OW 3807   3.867   0.092   3.805 -0.5095 -0.4414  0.5535
  636SOL    HW1 3808   3.833   0.104   3.716 -0.6729 -3.6243  0.0500
  636SOL    HW2 3809   3.929   0.019   3.797  1.6909  1.0599  2.6106
  637SOL     OW 3810   5.289   3.369   3.069 -0.1196 -0.2831 -0.2890
  637SOL    HW1 3811   5.300   3.455   3.109  0.7330 -0.6624  0.3060
  637SOL    HW2 3812   5.377   3.333   3.064 -0.4429 -1.0257 -0.7582
  638SOL     OW 3813   0.992   4.467   1.764 -0.3871  0.8567  0.4922
  638SOL    HW1 3814   1.061   4.521   1.726  0.5719  0.8679  2.1468
  638SOL    HW2 3815   1.009   4.469   1.859 -2.3012  0.3612  0.8987
  639SOL     OW 3816   0.779   5.012   3.143 -0.2208  0.0918  1.1905
  639SOL    HW1 3817   0.764   4.954   3.069 -0.9686 -1.4734  2.4909
  639SOL    HW2 3818   0.858   5.061   3.120 -1.3698  0.9078 -1.3385
  640SOL     OW 3819   1.777   0.202   4.138  0.0804  0.4662 -0.0078
  640SOL    HW1 3820   1.726   0.151   4.200 -0.6868  0.0908 -0.9129
  640SOL    HW2 3821   1.856   0.228   4.186 -1.5055  2.1874  1.8768
  641SOL     OW 3822   5.753   0.986   3.447  0.1806  0.1271 -0.3253
  641SOL    HW1 3823   5.819   0.920   3.471  0.8794  0.7339 -0.5399
  641SOL    HW2 3824   5.798   1.070   3.458 -1.2281  0.7157  1.7403
  642SOL     OW 3825   1.249   4.283   0.649 -0.0599  0.4463 -0.0967
  642SOL    HW1 3826   1.160   4.248   0.656  0.0668  0.2336  0.5339
  642SOL    HW2 3827   1.247   4.338   0.571 -0.6228  0.0817 -0.3505
  643SOL     OW 3828   3.222   2.989   0.420  0.3715  0.0141 -0.0390
  643SOL    HW1 3829   3.211   3.084   0.426 -0.1761 -0.0479  0.0130
  643SOL    HW2 3830   3.218   2.970   0.327 -3.1264 -0.3313  0.0485
  644SOL     OW 3831   4.914   0.796   4.078 -0.0146  0.3781 -0.3618
  644SOL    HW1 3832   4.968   0.844   4.140  1.6428 -0.6914 -0.8894
  644SOL    HW2 3833   4.829   0.789   4.120  0.9776 -0.1243  1.7057
  645SOL     OW 3834   5.966   5.185   3.593  0.4950  0.0376  0.5559
  645SOL    HW1 3835   6.036   5.125   3.618  0.7508 -0.6908 -1.7185
  645SOL    HW2 3836   5.916   5.197   3.673  2.5319 -0.3200  1.9797
  646SOL     OW 3837   1.106   5.348   4.415 -0.0682  0.1195  0.5409
  646SOL    HW1 3838   1.014   5.327   4.398 -0.0220  1.2660 -1.4866
  646SOL    HW2 3839   1.155   5.296   4.351  0.3764  2.1865 -0.9309
  647SOL     OW 3840   3.734   5.533   2.760 -0.4916 -0.2684  0.2053
  647SOL    HW1 3841   3.639   5.539   2.762 -0.4624  0.9514 -0.6304
  647SOL    HW2 3842   3.755   5.458   2.816 -1.9201 -0.4165  0.5816
  648SOL     OW 3843   4.526   5.114   1.740 -0.3133 -0.2410  0.4276
  648SOL    HW1 3844   4.580   5.092   1.664 -2.8832 -1.9855 -1.0993
  648SOL    HW2 3845   4.482   5.196   1.715  0.7072  0.5467  1.1606
  649SOL     OW 3846   5.189   1.827   2.886  0.6809 -0.1027 -0.1474
  649SOL    HW1 3847   5.094   1.823   2.893  0.6596  0.4351 -0.1283
  649SOL    HW2 3848   5.206   1.900   2.827  1.0787 -0.2942 -0.2767
  650SOL     OW 3849   1.666   2.106   0.152 -0.1584 -0.3711 -0.2238
  650SOL    HW1 3850   1.743   2.086   0.099  1.1687  2.2443  0.5598
  650SOL    HW2 3851   1.608   2.152   0.092  0.1532  0.1879 -0.1000
  651SOL     OW 3852   0.151   6.456   1.701  0.2888  0.4610  0.4783
  651SOL    HW1 3853   0.090   6.383   1.702  0.3639  0.3979  1.3156
  651SOL    HW2 3854   0.096   6.534   1.689  0.1736  0.3001 -0.0471
  652SOL     OW 3855   1.901   2.118   0.936 -0.4916  0.7646  0.3471
  652SOL    HW1 3856   1.982   2.080   0.901 -0.4453  0.6680  0.5567
  652SOL    HW2 3857   1.865   2.051   0.994 -0.4183  1.0288  0.7080
  653SOL     OW 3858   0.248   4.098   3.499  0.2175  0.9190 -0.2494
  653SOL    HW1 3859   0.204   4.182   3.512 -0.1453  0.5192  1.2190
  653SOL    HW2 3860   0.323   4.100   3.558 -0.9426 -0.5796  1.3725
  654SOL     OW 3861   1.546   4.553   2.798 -0.1271 -0.5965  0.4697
  654SOL    HW1 3862   1.588   4.568   2.713 -2.2460 -1.8089 -0.8655
  654SOL    HW2 3863   1.557   4.460   2.814 -1.1525 -0.6851  0.7072
  655SOL     OW 3864   3.178   6.278   0.459 -0.2085 -0.1662  0.0030
  655SOL    HW1 3865   3.152   6.191   0.431  1.3945 -0.5205 -0.4906
  655SOL    HW2 3866   3.106   6.335   0.432 -0.9381 -1.2201 -0.3164
  656SOL     OW 3867   1.853   5.802   3.247  0.0206 -0.3364 -0.4690
  656SOL    HW1 3868   1.898   5.866   3.191  1.2062 -0.1677  0.6102
  656SOL    HW2 3869   1.913   5.728   3.250  0.3229 -0.0643  1.1001
  657SOL     OW 3870   1.819   0.332   2.412  0.1694  0.2373 -0.4002
  657SOL    HW1 3871   1.812   0.403   2.476  0.2451 -0.1091 -0.0016
  657SOL    HW2 3872   1.783   0.369   2.332 -1.1496  0.2795  0.1715
  658SOL     OW 3873   1.538   0.285   1.532  0.1169  0.2119  0.0791
  658SOL    HW1 3874   1.495   0.338   1.599  0.9791 -0.0725  0.8634
  658SOL    HW2 3875   1.602   0.233   1.579  0.7161 -0.0260 -0.9655
  659SOL     OW 3876   0.950   2.555   3.974  0.6440 -0.3080 -0.2721
  659SOL    HW1 3877   0.889   2.629   3.976  0.8289 -0.1185  3.0125
  659SOL    HW2 3878   1.002   2.570   3.895 -1.5805  1.1026 -1.5993
  660SOL     OW 3879   1.023   1.351   0.449  0.2838  0.1236 -0.4810
  660SOL    HW1 3880   1.093   1.361   0.514  0.5730 -1.8927 -0.4213
  660SOL    HW2 3881   1.041   1.267   0.407 -1.4464  0.1172 -1.2933
  661SOL     OW 3882   0.396   5.230   4.408  0.1851  0.3621  1.0509
  661SOL    HW1 3883   0.353   5.180   4.339  2.6163 -0.7336  0.2038
  661SOL    HW2 3884   0.324   5.267   4.460 -1.7127 -1.2324 -0.2941
  662SOL     OW 3885   2.437   1.277   3.666  0.2106 -0.2437  0.1195
  662SOL    HW1 3886   2.495   1.288   3.741  1.0740  0.5126 -0.6354
  662SOL    HW2 3887   2.357   1.323   3.690  1.3812  2.2490 -0.3692
  663SOL     OW 3888   2.753   0.757   0.430  0.3115  0.4477  0.2051
  663SOL    HW1 3889   2.828   0.775   0.373  0.0496  1.1686  0.0866
  663SOL    HW2 3890   2.769   0.668   0.462  1.6103  0.8683  0.8052
  664SOL     OW 3891   6.297   4.998   1.734  0.2699  0.3314  0.8624
  664SOL    HW1 3892   6.323   4.917   1.689 -0.4173  0.8791 -0.5992
  664SOL    HW2 3893   6.216   4.975   1.779 -1.9623  0.9599 -2.4206
  665SOL     OW 3894   4.713   0.123   2.996 -0.2140 -0.3903 -0.3187
  665SOL    HW1 3895   4.785   0.104   2.935 -0.7873 -0.2729 -1.0378
  665SOL    HW2 3896   4.647   0.057   2.976 -1.1143  0.6835 -1.0053
  666SOL     OW 3897   5.054   2.620   0.156 -0.0245 -0.7406 -0.4293
  666SOL    HW1 3898   5.016   2.607   0.069 -1.4648 -1.8264  0.3065
  666SOL    HW2 3899   5.119   2.688   0.144 -0.8942 -0.1519 -2.1593
  667SOL     OW 3900   3.893   5.656   1.764 -0.2722  0.6729 -0.0481
  667SOL    HW1 3901   3.926   5.727   1.709 -0.1326  0.4642 -0.2392
  667SOL    HW2 3902   3.918   5.680   1.853  0.4729  0.4832 -0.1982
  668SOL     OW 3903   5.440   1.792   1.773 -0.5676  0.0101 -0.3733
  668SOL    HW1 3904   5.514   1.847   1.748 -1.8735  1.8105 -0.4939
  668SOL    HW2 3905   5.448   1.714   1.719  2.0755 -0.5913  0.7087
  669SOL     OW 3906   4.246   3.415   0.762 -0.2189  0.1154 -0.1691
  669SOL    HW1 3907   4.246   3.485   0.827  0.3827 -1.1292  1.2305
  669SOL    HW2 3908   4.204   3.341   0.806  2.1215 -1.4386 -0.3852
  670SOL     OW 3909   4.964   6.160   2.407 -0.2808 -0.2669  0.0873
  670SOL    HW1 3910   4.872   6.156   2.434 -0.2627 -0.4756  0.1191
  670SOL    HW2 3911   5.013   6.169   2.489 -0.2574 -0.4074  0.0894
  671SOL     OW 3912   6.138   3.273   0.108 -0.0023 -0.0313  0.1107
  671SOL    HW1 3913   6.063   3.298   0.162 -1.7382 -1.4179 -1.5049
  671SOL    HW2 3914   6.147   3.179   0.123  0.6570 -0.0897 -0.5990
  672SOL     OW 3915   0.215   0.046   1.951  0.0135 -0.1326  0.1873
  672SOL    HW1 3916   0.140   0.083   1.997 -0.3852 -0.1616 -0.4279
  672SOL    HW2 3917   0.184   0.030   1.862  1.0399  0.7856 -0.3627
  673SOL     OW 3918   4.192   5.485   2.110 -0.2429 -0.1458  0.4758
  673SOL    HW1 3919   4.107   5.463   2.149 -0.4839  0.7993  0.4891
  673SOL    HW2 3920   4.210   5.574   2.139  1.1244 -0.6036  1.0959
  674SOL     OW 3921   2.882   2.206   2.878  0.1077 -0.1760 -0.2085
  674SOL    HW1 3922   2.808   2.267   2.873  0.3602  0.1667  0.1922
  674SOL    HW2 3923   2.877   2.168   2.966  0.7462  0.2876  0.0353
  675SOL     OW 3924   3.950   0.310   4.120 -0.2904 -0.1611 -0.1907
  675SOL    HW1 3925   3.978   0.218   4.113 -1.0537 -0.4722  0.7116
  675SOL    HW2 3926   4.032   0.360   4.118  0.1264 -0.8428 -0.8637
  676SOL     OW 3927   5.512   1.920   4.519 -0.0835  0.7265  1.0093
  676SOL    HW1 3928   5.474   2.008   4.527 -2.1396 -0.0823  0.6395
  676SOL    HW2 3929   5.441   1.861   4.544  1.4271 -0.8457  1.8171
  677SOL     OW 3930   1.993   4.237   3.890 -0.0239 -0.5832  0.3024
  677SOL    HW1 3931   1.988   4.332   3.878 -0.1626 -0.6920 -0.5736
  677SOL    HW2 3932   2.029   4.204   3.808 -1.0062 -1.3877  0.1694
  678SOL     OW 3933   6.296   3.019   2.563 -0.1406  0.0323  0.8930
  678SOL    HW1 3934   6.322   2.995   2.652  1.0081  1.0135  0.8495
  678SOL    HW2 3935   6.242   3.098   2.575 -2.9792 -1.7789  0.9523
  679SOL     OW 3936   0.252   5.500   2.633 -0.4299 -0.0740 -0.1729
  679SOL    HW1 3937   0.327   5.559   2.632 -1.5990  1.5799  1.6425
  679SOL    HW2 3938   0.281   5.427   2.688 -0.1132  0.5428  0.5045
  680SOL     OW 3939   4.780   4.119   4.334  0.8075  0.0479  0.4403
  680SOL    HW1 3940   4.779   4.212   4.310  0.3703  0.0152  0.3269
  680SOL    HW2 3941   4.705   4.109   4.393 -0.8201 -0.7880 -1.6642
  681SOL     OW 3942   4.285   1.721   0.055  0.9182 -0.4674 -0.5916
  681SOL    HW1 3943   4.288   1.657   0.126  0.9400 -0.1470 -0.3006
  681SOL    HW2 3944   4.272   1.805   0.099  0.9554 -0.2639 -0.9649
  682SOL     OW 3945   4.927   5.193   1.167 -0.6293 -0.3637  0.5941
  682SOL    HW1 3946   4.975   5.111   1.178  1.1153  0.2563 -1.6475
  682SOL    HW2 3947   4.971   5.254   1.225 -0.5218 -0.4902  0.6481
  683SOL     OW 3948   5.703   4.533   3.741 -0.5563 -0.2946  0.1628
  683SOL    HW1 3949   5.735   4.514   3.653  0.8678  0.8267  0.3996
  683SOL    HW2 3950   5.662   4.452   3.770 -1.9196 -0.3978 -1.8680
  684SOL     OW 3951   1.665   4.552   2.532  0.1213  0.2851  0.5080
  684SOL    HW1 3952   1.618   4.478   2.496 -0.5721  1.7838 -1.8652
  684SOL    HW2 3953   1.754   4.519   2.548 -0.1049 -0.9921 -0.6954
  685SOL     OW 3954   4.025   5.142   2.118 -0.3361  0.8510  0.7808
  685SOL    HW1 3955   4.119   5.155   2.117 -0.2300  0.1319  0.5726
  685SOL    HW2 3956   3.994   5.189   2.195  0.0778  1.7993  0.3912
  686SOL     OW 3957   4.754   3.316   1.351  0.2930 -0.3823 -0.1032
  686SOL    HW1 3958   4.754   3.223   1.329  2.9157 -0.5092  0.1147
  686SOL    HW2 3959   4.711   3.321   1.436 -1.5354 -1.1014 -0.9381
  687SOL     OW 3960   3.771   0.581   1.851  0.1835 -0.2870 -0.0140
  687SOL    HW1 3961   3.676   0.589   1.854  0.0074 -0.5858 -2.3833
  687SOL    HW2 3962   3.790   0.492   1.878 -0.1051  0.0241  1.2783
  688SOL     OW 3963   5.475   3.126   2.382 -0.6074  0.2215  0.2914
  688SOL    HW1 3964   5.384   3.138   2.353 -0.6739 -1.1484 -0.1267
  688SOL    HW2 3965   5.519   3.087   2.307  0.6928  2.1121  0.0007
  689SOL     OW 3966   2.743   3.827   2.795 -0.3323  0.3548  0.5301
  689SOL    HW1 3967   2.681   3.767   2.834  0.3849 -0.0785  1.0245
  689SOL    HW2 3968   2.805   3.771   2.749 -1.4565  0.8567 -1.7521
  690SOL     OW 3969   6.288   2.993   3.077  0.0143  0.5114 -0.3432
  690SOL    HW1 3970   6.223   3.054   3.113  0.1134  0.6287 -0.3597
  690SOL    HW2 3971   6.368   3.011   3.126  0.0194  0.3278 -0.2854
  691SOL     OW 3972   4.910   0.334   4.085 -0.2567  0.1072  0.0986
  691SOL    HW1 3973   4.888   0.255   4.035 -0.6872 -0.0193  0.4725
  691SOL    HW2 3974   4.951   0.300   4.165 -2.1411  0.1433  1.1309
  692SOL     OW 3975   4.215   4.646   0.774  0.1150  0.3101 -0.0330
  692SOL    HW1 3976   4.206   4.741   0.784  0.6737  0.5995 -1.8701
  692SOL    HW2 3977   4.298   4.634   0.727 -1.3604 -0.8422 -2.5522
  693SOL     OW 3978   2.148   5.383   0.568 -0.4709  0.7490 -0.4186
  693SOL    HW1 3979   2.092   5.326   0.620 -2.1102  1.3842 -1.3985
  693SOL    HW2 3980   2.222   5.328   0.542 -1.3358 -0.5377 -0.2182
  694SOL     OW 3981   6.323   5.786   0.028  0.3644  0.1190 -0.0231
  694SOL    HW1 3982   6.358   5.742   0.106  0.9483  1.8276  0.7232
  694SOL    HW2 3983   6.289   5.869   0.061  1.0062  1.0611 -1.6491
  695SOL     OW 3984   5.080   0.721   2.622  0.4298  0.3480 -0.2898
  695SOL    HW1 3985   5.158   0.666   2.618  1.5586  1.9603 -1.5074
  695SOL    HW2 3986   5.086   0.778   2.546 -0.4404  2.4757  1.1312
  696SOL     OW 3987   0.282   0.505   0.228  0.6048  0.3977  0.6968
  696SOL    HW1 3988   0.307   0.499   0.136 -1.0275  1.5972  0.1256
  696SOL    HW2 3989   0.189   0.485   0.229  0.7153 -0.1932  2.1934
  697SOL     OW 3990   0.437   0.055   3.929 -0.5568 -0.3340  0.1368
  697SOL    HW1 3991   0.517   0.100   3.901 -0.8160  0.1472  0.1529
  697SOL    HW2 3992   0.467  -0.028   3.964 -0.0932 -0.3043 -0.1868
  698SOL     OW 3993   2.284   6.290   0.095  0.7663  0.1602 -0.2359
  698SOL    HW1 3994   2.234   6.209   0.101  0.2006  0.6031  1.3190
  698SOL    HW2 3995   2.329   6.284   0.010  1.0342 -1.9414  0.0114
  699SOL     OW 3996   4.190   3.232   2.783 -0.3112  0.8672 -0.3149
  699SOL    HW1 3997   4.111   3.206   2.832  0.2299 -0.6601 -0.2054
  699SOL    HW2 3998   4.207   3.321   2.812 -2.3855  1.5049 -0.8501
  700SOL     OW 3999   0.043   0.087   4.273 -0.1760  0.3002 -0.0169
  700SOL    HW1 4000   0.129   0.117   4.241  0.3600 -0.9462  0.1948
  700SOL    HW2 4001   0.063   0.007   4.321 -1.4278  0.2097  0.3678
  701SOL     OW 4002   2.666   5.598   2.562 -0.5518  1.0201 -0.0686
  701SOL    HW1 4003   2.672   5.560   2.650  1.8710 -0.1507 -0.6400
  701SOL    HW2 4004   2.680   5.691   2.575 -1.5140  1.0531  0.8905
  702SOL     OW 4005   5.003   3.461   1.776  0.6824 -0.1054 -0.1616
  702SOL    HW1 4006   5.027   3.519   1.848 -0.2069 -0.8740  0.7836
  702SOL    HW2 4007   4.972   3.521   1.707 -1.1002  0.5353  1.1272
  703SOL     OW 4008   1.373   1.627   0.044 -1.2462  0.1042 -0.7552
  703SOL    HW1 4009   1.332   1.568   0.107  0.6254  0.2814  0.7147
  703SOL    HW2 4010   1.383   1.710   0.091  2.6753 -0.5192 -0.1410
  704SOL     OW 4011   3.083   6.404   4.419 -0.1566 -0.1829 -0.0382
  704SOL    HW1 4012   3.129   6.406   4.503  0.0605 -0.1115 -0.1573
  704SOL    HW2 4013   3.001   6.357   4.438 -0.5648  0.6901  0.4427
  705SOL     OW 4014   2.542   3.297   1.112 -0.3126  0.1869  0.6530
  705SOL    HW1 4015   2.634   3.300   1.087 -0.9462 -0.1645 -1.9744
  705SOL    HW2 4016   2.494   3.298   1.029 -2.6468 -1.8727  1.8583
  706SOL     OW 4017   5.387   0.485   4.047  0.0504  0.0776 -0.6294
  706SOL    HW1 4018   5.299   0.474   4.082  0.9731  0.2383  1.9490
  706SOL    HW2 4019   5.394   0.579   4.028 -0.0139  0.2546  0.1797
  707SOL     OW 4020   3.893   2.524   3.711  0.3538  0.0379  0.6153
  707SOL    HW1 4021   3.805   2.515   3.747 -0.2019 -0.0575 -0.7205
  707SOL    HW2 4022   3.944   2.564   3.781 -0.4118 -1.1472  1.8934
  708SOL     OW 4023   3.843   2.294   1.774  0.1923  0.5000  0.2274
  708SOL    HW1 4024   3.776   2.346   1.818 -1.0642 -0.5027 -0.4344
  708SOL    HW2 4025   3.878   2.351   1.707  1.5431  1.7641  1.9056
  709SOL     OW 4026   3.251   1.445   4.052  0.4113 -0.4213 -0.2480
  709SOL    HW1 4027   3.284   1.396   3.976 -0.3310 -0.8624 -0.2924
  709SOL    HW2 4028   3.330   1.465   4.103  0.7423 -1.5254 -0.3018
  710SOL     OW 4029   4.424   2.810   4.013 -0.2035 -0.0457  0.1235
  710SOL    HW1 4030   4.340   2.817   3.968 -0.4069 -1.8856  0.1305
  710SOL    HW2 4031   4.407   2.841   4.102 -0.5440  0.8035 -0.2345
  711SOL     OW 4032   1.310   3.108   2.477  0.0503 -0.8750 -0.3138
  711SOL    HW1 4033   1.404   3.089   2.468 -0.0385 -1.6505  0.3196
  711SOL    HW2 4034   1.271   3.072   2.397  0.3799  0.1276 -0.9397
  712SOL     OW 4035   2.882   1.628   0.953 -0.2405 -0.8329 -0.4339
  712SOL    HW1 4036   2.953   1.573   0.984  0.4754  0.5133  0.4474
  712SOL    HW2 4037   2.842   1.663   1.034 -1.2502 -0.7819 -0.9384
  713SOL     OW 4038   5.893   3.881   4.314 -0.9465  0.3059  0.2777
  713SOL    HW1 4039   5.978   3.923   4.324 -1.3047  1.4058 -1.0154
  713SOL    HW2 4040   5.910   3.788   4.329  1.4358 -0.2361 -4.1362
  714SOL     OW 4041   0.093   4.105   4.530  0.7412 -0.1916  0.1755
  714SOL    HW1 4042   0.153   4.085   4.602  1.5811  0.1267 -0.4204
  714SOL    HW2 4043   0.100   4.200   4.518  0.4006 -0.2029 -0.1411
  715SOL     OW 4044   4.438   0.883   3.507 -0.0325  0.4287 -0.3114
  715SOL    HW1 4045   4.381   0.854   3.578 -0.1054  0.1245 -0.4946
  715SOL    HW2 4046   4.496   0.948   3.547 -1.7711  2.2241 -0.5180
  716SOL     OW 4047   3.893   1.505   4.535 -0.1626 -0.3314 -0.2361
  716SOL    HW1 4048   3.976   1.481   4.493  0.3244 -0.3734  0.7222
  716SOL    HW2 4049   3.919   1.565   4.605 -0.9669 -0.1943 -0.0516
  717SOL     OW 4050   2.904   3.276   0.575 -0.0569 -0.0512 -0.2531
  717SOL    HW1 4051   2.898   3.342   0.506 -0.4381 -1.4791 -1.6224
  717SOL    HW2 4052   2.862   3.198   0.539  1.0576 -1.3137  1.0136
  718SOL     OW 4053   5.810   3.675   3.848  0.0482  0.4602  0.0526
  718SOL    HW1 4054   5.892   3.722   3.863 -0.0261  0.2669  1.1867
  718SOL    HW2 4055   5.779   3.651   3.936 -0.6722 -0.4133 -0.4112
  719SOL     OW 4056   1.396   6.414   1.131 -0.0661  0.3518 -0.3698
  719SOL    HW1 4057   1.337   6.397   1.204 -0.9117  2.1425 -0.5873
  719SOL    HW2 4058   1.483   6.412   1.170 -0.5772  3.2632  1.2228
  720SOL     OW 4059   3.905   3.773   1.249 -0.0273 -0.4752 -0.1598
  720SOL    HW1 4060   3.975   3.767   1.314 -0.2691 -1.2264  0.0340
  720SOL    HW2 4061   3.827   3.741   1.294 -0.1909 -1.0392 -0.8246
  721SOL     OW 4062   1.730   0.681   1.126 -0.9718  0.7519  0.1999
  721SOL    HW1 4063   1.715   0.640   1.211 -1.3435 -0.8186 -0.5991
  721SOL    HW2 4064   1.826   0.684   1.118 -0.9303  1.0071  0.6903
  722SOL     OW 4065   1.880   4.828   2.908 -0.1194 -0.1031  0.0514
  722SOL    HW1 4066   1.787   4.847   2.894 -0.0627  1.2965  1.3218
  722SOL    HW2 4067   1.922   4.852   2.826 -0.6676  0.9667  0.0695
  723SOL     OW 4068   6.145   2.280   2.313  0.2989 -0.7417  0.1442
  723SOL    HW1 4069   6.231   2.302   2.276  0.6519 -0.6112  1.0128
  723SOL    HW2 4070   6.119   2.358   2.362  0.4217 -1.3344  1.1935
  724SOL     OW 4071   5.178   1.996   4.454 -0.1563 -0.0146 -0.2179
  724SOL    HW1 4072   5.229   1.922   4.485 -0.3576 -0.5310 -1.1026
  724SOL    HW2 4073   5.098   1.957   4.418  0.0336  0.5794 -1.3051
  725SOL     OW 4074   1.578   1.886   4.397 -0.1073 -0.1476  0.8115
  725SOL    HW1 4075   1.620   1.957   4.349 -2.2008  0.1134 -0.7744
  725SOL    HW2 4076   1.628   1.808   4.374  1.0580  0.4961  1.0716
  726SOL     OW 4077   3.246   6.392   1.642  0.3528  0.0825  0.7219
  726SOL    HW1 4078   3.322   6.350   1.682  0.7860 -1.1762 -1.3181
  726SOL    HW2 4079   3.174   6.330   1.653  0.4114 -0.1567 -0.1881
  727SOL     OW 4080   2.343   2.448   0.599 -0.1214 -0.1974  0.7120
  727SOL    HW1 4081   2.415   2.433   0.661 -0.0420 -0.8782  0.4614
  727SOL    HW2 4082   2.267   2.407   0.640 -0.3087  0.2827  0.8492
  728SOL     OW 4083   1.011   3.431   1.882 -0.7845  0.4351  0.2243
  728SOL    HW1 4084   1.052   3.362   1.933  0.1357  0.7904 -0.0051
  728SOL    HW2 4085   1.077   3.455   1.816 -1.7006  0.4196 -0.7302
  729SOL     OW 4086   0.545   0.253   2.931 -0.8401  0.1825 -0.0325
  729SOL    HW1 4087   0.560   0.185   2.996  0.3698  1.2075  0.8200
  729SOL    HW2 4088   0.506   0.208   2.856 -0.0609 -1.4353  0.5041
  730SOL     OW 4089   5.737   2.407   4.170  0.0697  0.1643  0.5514
  730SOL    HW1 4090   5.797   2.350   4.219 -0.3059 -0.9095 -0.1983
  730SOL    HW2 4091   5.657   2.357   4.163 -0.3724  0.9143  0.1094
  731SOL     OW 4092   4.695   3.928   3.094 -0.0080 -0.4006 -0.7823
  731SOL    HW1 4093   4.785   3.940   3.061  0.6602 -1.5292  0.5668
  731SOL    HW2 4094   4.686   3.834   3.107 -1.1448 -0.2229 -0.1700
  732SOL     OW 4095   2.963   2.500   3.330  0.3121  1.2039  0.5517
  732SOL    HW1 4096   2.943   2.417   3.372 -0.5120  1.4812  0.7312
  732SOL    HW2 4097   3.055   2.517   3.351  0.9015 -0.3178 -0.6562
  733SOL     OW 4098   5.224   0.709   3.370 -0.2656 -0.5007 -0.0297
  733SOL    HW1 4099   5.275   0.748   3.299 -1.0892 -1.3961 -1.1467
  733SOL    HW2 4100   5.261   0.747   3.449  0.9505  0.2225 -0.9051
  734SOL     OW 4101   4.873   1.037   3.789  0.2995  0.5219 -0.2424
  734SOL    HW1 4102   4.878   0.973   3.718  2.9719  0.0438  0.2798
  734SOL    HW2 4103   4.808   1.001   3.849 -0.3454 -0.2082 -1.3386
  735SOL     OW 4104   5.469   0.472   1.562 -0.1963  0.1744 -0.2667
  735SOL    HW1 4105   5.518   0.463   1.480 -1.5912  0.3382 -1.1509
  735SOL    HW2 4106   5.377   0.466   1.536 -0.7721  2.4854  0.9485
  736SOL     OW 4107   5.594   3.281   3.506  0.3917 -0.3774 -0.4431
  736SOL    HW1 4108   5.682   3.300   3.538 -0.2200  0.3319  0.8834
  736SOL    HW2 4109   5.539   3.279   3.585 -0.6714 -1.4833 -1.1753
  737SOL     OW 4110   3.300   0.902   2.729 -0.0040 -0.3511 -0.1807
  737SOL    HW1 4111   3.369   0.946   2.778 -0.9366  0.8407  0.1182
  737SOL    HW2 4112   3.346   0.840   2.672  1.3053  0.4760 -0.0557
  738SOL     OW 4113   0.961   5.258   1.378  0.1676 -0.0256  0.0146
  738SOL    HW1 4114   0.874   5.296   1.394  0.0204 -0.6887  0.8793
  738SOL    HW2 4115   1.022   5.325   1.409 -0.0924 -0.5072  1.6899
  739SOL     OW 4116   5.432   1.917   3.807  0.3960  0.1848 -0.2643
  739SOL    HW1 4117   5.436   1.824   3.785  0.5824  0.2847 -0.6680
  739SOL    HW2 4118   5.420   1.919   3.902 -2.8423 -0.3072 -0.5527
  740SOL     OW 4119   4.008   1.417   1.459  0.1145 -0.0103 -0.1254
  740SOL    HW1 4120   4.099   1.387   1.458 -0.3866 -1.7792  1.6633
  740SOL    HW2 4121   3.999   1.461   1.544 -0.6310  0.4260 -0.4248
  741SOL     OW 4122   0.412   3.829   1.916  0.2830 -0.5039  0.7552
  741SOL    HW1 4123   0.437   3.753   1.969 -1.3596 -1.7432 -0.1637
  741SOL    HW2 4124   0.440   3.807   1.828  1.0053  0.5901  0.6893
  742SOL     OW 4125   1.986   0.035   0.355  0.0444 -0.3252 -0.2192
  742SOL    HW1 4126   1.963   0.037   0.448  0.3750 -1.0527 -0.1156
  742SOL    HW2 4127   2.026  -0.051   0.342  1.7732  0.4891 -0.6081
  743SOL     OW 4128   0.935   0.069   3.951 -0.2994 -0.1532 -0.0623
  743SOL    HW1 4129   0.933   0.132   3.879  1.3044 -0.1030 -0.1067
  743SOL    HW2 4130   0.953  -0.015   3.909  0.1094 -0.2108  0.2221
  744SOL     OW 4131   3.674   1.186   2.044 -0.0131  0.3337 -0.1500
  744SOL    HW1 4132   3.626   1.219   1.968 -1.7482  0.3292  0.8816
  744SOL    HW2 4133   3.728   1.259   2.072  0.3194  0.4777 -1.1061
  745SOL     OW 4134   1.362   2.558   3.855  0.2442 -0.5446 -0.1980
  745SOL    HW1 4135   1.424   2.622   3.821  2.0562 -2.6176 -1.0296
  745SOL    HW2 4136   1.286   2.565   3.797 -1.5898  3.6884  2.2190
  746SOL     OW 4137   4.797   3.643   2.404  0.3850 -0.0552 -0.1927
  746SOL    HW1 4138   4.827   3.689   2.326  0.5345 -0.6207 -0.4766
  746SOL    HW2 4139   4.866   3.659   2.469 -0.1690  1.1605  0.1191
  747SOL     OW 4140   3.930   0.192   0.275  0.2512  0.5360  0.5027
  747SOL    HW1 4141   3.838   0.196   0.247  0.2296 -0.4400  0.4077
  747SOL    HW2 4142   3.980   0.191   0.193  0.1553 -3.1816  0.3570
  748SOL     OW 4143   6.116   5.111   3.111 -0.5222 -0.8442  0.1194
  748SOL    HW1 4144   6.068   5.166   3.173  1.5388  0.1678  0.8932
  748SOL    HW2 4145   6.113   5.023   3.149  1.1390 -0.1573  1.9937
  749SOL     OW 4146   0.615   3.567   0.234  0.2359  0.2617  0.0901
  749SOL    HW1 4147   0.601   3.661   0.222 -2.7559 -0.0900  0.1972
  749SOL    HW2 4148   0.670   3.542   0.159 -0.9232  1.7053 -1.3142
  750SOL     OW 4149   0.340   2.229   1.325  0.6157 -0.5864  0.0766
  750SOL    HW1 4150   0.267   2.242   1.265 -0.3131 -1.8977  0.8538
  750SOL    HW2 4151   0.390   2.157   1.286 -0.6526 -2.2655  1.3764
  751SOL     OW 4152   4.185   0.428   0.080  0.0502 -0.1039  0.3026
  751SOL    HW1 4153   4.263   0.469   0.043 -0.2566 -0.7540 -1.1413
  751SOL    HW2 4154   4.212   0.400   0.167  1.6697 -0.9515 -0.4219
  752SOL     OW 4155   3.179   0.818   4.387 -0.0722  0.5126 -0.6662
  752SOL    HW1 4156   3.257   0.831   4.440 -0.7582 -0.7350  0.7310
  752SOL    HW2 4157   3.203   0.749   4.325  0.2667  0.9232 -1.0001
  753SOL     OW 4158   3.693   2.970   3.171 -0.4844  0.4279 -0.3119
  753SOL    HW1 4159   3.686   2.906   3.242  1.5178  0.2853 -0.2005
  753SOL    HW2 4160   3.744   2.926   3.103  1.3927  2.0203 -0.0170
  754SOL     OW 4161   5.633   4.457   0.134 -0.8397 -0.1664  0.1657
  754SOL    HW1 4162   5.584   4.538   0.120 -1.4660 -0.7703 -1.2797
  754SOL    HW2 4163   5.721   4.476   0.100 -1.0334 -0.1507 -0.3212
  755SOL     OW 4164   4.395   0.832   1.846 -0.0992 -0.0678  0.6899
  755SOL    HW1 4165   4.327   0.764   1.850 -0.7117  0.6080  2.0391
  755SOL    HW2 4166   4.379   0.876   1.763 -0.9836 -0.2535  0.7539
  756SOL     OW 4167   2.981   1.146   1.205  0.0133  0.1007 -0.3088
  756SOL    HW1 4168   3.060   1.164   1.154 -0.2387  0.8284 -0.4534
  756SOL    HW2 4169   3.002   1.066   1.254 -0.4503 -1.8200 -3.0487
  757SOL     OW 4170   1.651   5.063   1.445  0.7401 -0.5472 -0.0639
  757SOL    HW1 4171   1.669   4.971   1.429  1.2377 -0.3773 -0.5129
  757SOL    HW2 4172   1.714   5.110   1.390  1.2354  0.0594  0.9903
  758SOL     OW 4173   1.169   0.649   1.750 -0.8518 -0.0907  0.6117
  758SOL    HW1 4174   1.215   0.663   1.668  0.4074 -0.7838  1.1699
  758SOL    HW2 4175   1.087   0.605   1.724  0.0203 -1.3087 -0.2032
  759SOL     OW 4176   3.411   0.497   4.483 -0.0193 -0.5386  0.1618
  759SOL    HW1 4177   3.411   0.479   4.577  1.2157  0.3206  0.3481
  759SOL    HW2 4178   3.419   0.592   4.477  0.6062 -0.6425 -0.8172
  760SOL     OW 4179   2.385   5.867   4.124 -0.6080  0.0086 -0.6319
  760SOL    HW1 4180   2.433   5.918   4.060 -0.7776 -0.5236 -1.1985
  760SOL    HW2 4181   2.391   5.777   4.092 -0.4177 -0.3136  0.2795
  761SOL     OW 4182   1.058   2.465   0.428  0.5799 -0.3704 -0.0056
  761SOL    HW1 4183   1.038   2.558   0.430 -1.3195 -0.7354  0.3862
  761SOL    HW2 4184   1.001   2.427   0.495 -0.2538 -2.0672 -1.5801
  762SOL     OW 4185   2.810   3.188   1.937  0.2181  0.4145  0.2590
  762SOL    HW1 4186   2.894   3.205   1.980 -0.4820  0.2658  1.7528
  762SOL    HW2 4187   2.744   3.216   2.000 -0.8936 -1.8835  0.2445
  763SOL     OW 4188   0.076   0.975   0.753  0.7105 -0.2906  0.7330
  763SOL    HW1 4189   0.046   0.889   0.783  3.0903 -1.8726 -1.0786
  763SOL    HW2 4190   0.170   0.975   0.767  1.0277  1.3206 -0.8950
  764SOL     OW 4191   3.488   3.802   3.311 -0.1067  0.4470  0.0106
  764SOL    HW1 4192   3.431   3.874   3.337 -1.0645 -0.0842 -0.5627
  764SOL    HW2 4193   3.456   3.776   3.224  1.0877  0.2116 -0.3769
  765SOL     OW 4194   5.352   2.461   3.990  0.2696 -0.1212  0.5065
  765SOL    HW1 4195   5.353   2.388   4.052  1.0628 -0.4196  0.1536
  765SOL    HW2 4196   5.327   2.422   3.907 -0.2445  0.1835  0.5148
  766SOL     OW 4197   4.741   2.720   2.186 -0.5209  0.6110  0.0775
  766SOL    HW1 4198   4.757   2.798   2.239  1.8340  0.2638  0.0111
  766SOL    HW2 4199   4.810   2.722   2.119 -1.5808 -0.5397 -1.1005
  767SOL     OW 4200   5.274   5.228   1.071 -0.0029  0.1224 -0.7126
  767SOL    HW1 4201   5.290   5.151   1.125 -0.0982 -1.1045 -2.3473
  767SOL    HW2 4202   5.326   5.298   1.111  2.0626 -1.4071 -0.5831
  768SOL     OW 4203   5.246   5.078   0.789  0.0295 -0.6172  0.7678
  768SOL    HW1 4204   5.265   5.148   0.851 -0.5956  0.6455 -0.4362
  768SOL    HW2 4205   5.191   5.017   0.839 -0.0710  0.1304  1.5911
  769SOL     OW 4206   0.842   0.652   2.423 -0.2092  0.6078  0.3004
  769SOL    HW1 4207   0.771   0.716   2.430  0.2004  0.9949  0.9605
  769SOL    HW2 4208   0.800   0.568   2.438 -0.4070  0.8981  1.4830
  770SOL     OW 4209   1.371   6.125   2.538  0.2660  0.2817  0.0591
  770SOL    HW1 4210   1.350   6.031   2.538  0.8208  0.1558  0.0077
  770SOL    HW2 4211   1.286   6.168   2.544  0.0888 -0.2490  2.5116
  771SOL     OW 4212   6.143   4.369   3.282 -0.0209 -0.3000 -1.0260
  771SOL    HW1 4213   6.124   4.275   3.275  0.2874 -0.3486 -1.2348
  771SOL    HW2 4214   6.079   4.411   3.225 -0.9497 -0.2850 -0.0088
  772SOL     OW 4215   1.234   4.880   2.943  0.4265  0.4416 -0.3447
  772SOL    HW1 4216   1.178   4.948   2.906  0.6229 -0.4025 -2.2709
  772SOL    HW2 4217   1.309   4.876   2.884  0.6645 -1.0832  0.0314
  773SOL     OW 4218   4.220   5.311   3.489 -0.1855  0.1433 -0.2669
  773SOL    HW1 4219   4.314   5.301   3.506  0.0992  3.1555  0.4202
  773SOL    HW2 4220   4.184   5.343   3.572 -1.7250 -0.2805 -0.7354
  774SOL     OW 4221   3.424   1.166   3.330  0.3773  0.8323  0.1030
  774SOL    HW1 4222   3.508   1.121   3.335 -0.2118 -0.6186 -1.7737
  774SOL    HW2 4223   3.360   1.096   3.315 -0.8191  2.1101 -1.0949
  775SOL     OW 4224   2.241   0.230   2.955  0.1573 -0.0352 -0.8171
  775SOL    HW1 4225   2.192   0.149   2.954  1.5156 -0.9232 -2.9977
  775SOL    HW2 4226   2.268   0.241   3.046 -1.9150 -0.8000 -0.0570
  776SOL     OW 4227   5.614   3.931   4.201  0.0514 -0.2648  0.4242
  776SOL    HW1 4228   5.657   3.848   4.180  0.4828  0.2885 -0.9997
  776SOL    HW2 4229   5.650   3.956   4.286  0.8751 -0.9128  0.2772
  777SOL     OW 4230   2.786   2.936   4.566  0.0028 -0.3924 -0.2358
  777SOL    HW1 4231   2.749   3.002   4.624 -2.8712 -1.3984 -0.7305
  777SOL    HW2 4232   2.796   2.982   4.482  1.2504  0.2498  0.2383
  778SOL     OW 4233   4.839   6.043   3.397 -0.3189 -0.3610  0.0573
  778SOL    HW1 4234   4.860   6.004   3.482 -2.4744  0.1769  0.8926
  778SOL    HW2 4235   4.886   6.126   3.396  0.9603 -1.0509  0.0158
  779SOL     OW 4236   3.520   5.408   3.300 -0.1272  0.7249 -0.0773
  779SOL    HW1 4237   3.468   5.355   3.361 -1.0011  0.8445 -0.6934
  779SOL    HW2 4238   3.476   5.493   3.299 -0.1914  0.6836 -0.9680
  780SOL     OW 4239   5.537   4.384   2.938 -0.4293  0.0249 -0.3717
  780SOL    HW1 4240   5.599   4.339   2.995  0.6447  0.7272 -0.9612
  780SOL    HW2 4241   5.524   4.469   2.978 -1.5785 -0.3625  0.1229
  781SOL     OW 4242   5.192   4.967   1.415  0.6247  0.2794  0.1274
  781SOL    HW1 4243   5.123   4.982   1.479  0.5836  0.7882 -0.0367
  781SOL    HW2 4244   5.262   5.027   1.441  0.1038  1.4475 -1.0659
  782SOL     OW 4245   1.749   5.894   3.917  0.4737 -0.0259  0.2387
  782SOL    HW1 4246   1.700   5.954   3.973  1.0503 -0.4719  1.2531
  782SOL    HW2 4247   1.817   5.948   3.877 -0.4427  0.4678 -0.7063
  783SOL     OW 4248   3.047   2.381   1.357  0.0315 -0.1329 -0.2040
  783SOL    HW1 4249   3.069   2.456   1.411 -0.1464 -0.4911  0.3720
  783SOL    HW2 4250   2.998   2.418   1.283  0.0263  0.3254  0.0276
  784SOL     OW 4251   6.022   4.999   2.675  0.2952  0.2394 -0.2176
  784SOL    HW1 4252   6.055   4.978   2.588  0.3845 -0.9829  0.0921
  784SOL    HW2 4253   6.074   5.075   2.703  0.5656  0.3697 -1.0406
  785SOL     OW 4254   1.074   0.548   0.353  0.5094  0.2492 -0.2881
  785SOL    HW1 4255   1.058   0.641   0.335  0.7534  0.1544 -1.0308
  785SOL    HW2 4256   1.001   0.522   0.410 -0.2045  0.6134 -1.0132
  786SOL     OW 4257   1.840   3.362   2.329 -0.2211  0.2314  0.2511
  786SOL    HW1 4258   1.840   3.269   2.307 -0.0926  0.2552  0.1517
  786SOL    HW2 4259   1.768   3.398   2.277 -0.9061  0.0156  1.0234
  787SOL     OW 4260   0.124   4.448   1.310  0.3047  0.5390  0.1853
  787SOL    HW1 4261   0.037   4.412   1.292  0.6904  0.4285 -1.5601
  787SOL    HW2 4262   0.167   4.451   1.225  1.7310  1.3580  0.9064
  788SOL     OW 4263   5.653   0.678   3.374 -0.4488 -0.2314  0.1701
  788SOL    HW1 4264   5.616   0.753   3.328  0.2062 -0.3005 -0.4907
  788SOL    HW2 4265   5.578   0.627   3.402 -0.8952  0.4823  0.3129
  789SOL     OW 4266   5.797   6.186   1.785 -0.2922 -0.0535 -0.4865
  789SOL    HW1 4267   5.770   6.178   1.694 -0.0682 -0.5720 -0.5096
  789SOL    HW2 4268   5.857   6.113   1.799 -1.6057 -0.9770  0.5477
  790SOL     OW 4269   0.005   0.194   2.049 -0.6641  0.0368  0.6770
  790SOL    HW1 4270   0.050   0.278   2.066  1.7655 -1.0619  0.1430
  790SOL    HW2 4271  -0.086   0.218   2.033  0.0860  2.6642 -0.1388
  791SOL     OW 4272   6.278   1.405   0.148  0.5277 -0.4233 -0.2306
  791SOL    HW1 4273   6.197   1.404   0.200  0.8081 -0.1845  0.2123
  791SOL    HW2 4274   6.332   1.472   0.189  0.3015  0.5952 -1.5257
  792SOL     OW 4275   0.191   1.478   1.306  0.4611  0.4935 -0.5760
  792SOL    HW1 4276   0.279   1.440   1.305 -0.1057 -0.8799 -1.5641
  792SOL    HW2 4277   0.144   1.431   1.237 -2.1355 -1.4898  2.2474
  793SOL     OW 4278   3.232   1.234   1.933  0.0094 -0.5100  0.4378
  793SOL    HW1 4279   3.323   1.243   1.904  0.0233  0.7799  0.7992
  793SOL    HW2 4280   3.239   1.215   2.027 -0.0711  1.1572  0.8216
  794SOL     OW 4281   1.090   5.888   1.697  0.3209 -0.3906  0.2105
  794SOL    HW1 4282   1.005   5.930   1.687  0.8891  0.4159 -2.0022
  794SOL    HW2 4283   1.072   5.806   1.743 -1.4497  0.3371  0.8665
  795SOL     OW 4284   1.156   3.767   2.263 -0.0170  0.0305  0.1104
  795SOL    HW1 4285   1.239   3.747   2.221  0.1990  0.8077  0.1576
  795SOL    HW2 4286   1.091   3.721   2.210  0.3172  0.4428 -0.6672
  796SOL     OW 4287   3.806   6.183   0.010  0.3797  0.1213  0.2790
  796SOL    HW1 4288   3.718   6.189  -0.026 -1.1446  0.3878  3.6502
  796SOL    HW2 4289   3.864   6.213  -0.061 -2.1305 -0.5604 -2.2128
  797SOL     OW 4290   0.836   4.631   1.971 -0.1858 -0.2165 -0.0311
  797SOL    HW1 4291   0.749   4.618   2.010 -0.1522 -1.5412 -0.3441
  797SOL    HW2 4292   0.889   4.560   2.008  0.3563 -0.3107 -0.9765
  798SOL     OW 4293   5.054   4.777   0.155  0.6900  0.2372  0.3941
  798SOL    HW1 4294   4.960   4.781   0.172  0.1085  1.5722 -2.4073
  798SOL    HW2 4295   5.080   4.869   0.147  1.8508 -0.1529 -0.5605
  799SOL     OW 4296   5.902   1.143   1.420  0.1157 -0.2577  0.1377
  799SOL    HW1 4297   5.926   1.054   1.392  2.4806  0.7533 -1.4197
  799SOL    HW2 4298   5.947   1.200   1.357 -0.2771  2.0821  1.8635
  800SOL     OW 4299   2.809   3.294   1.005  0.7950 -0.4593  0.4886
  800SOL    HW1 4300   2.877   3.329   0.949 -0.4850  0.1467 -0.7456
  800SOL    HW2 4301   2.807   3.200   0.986 -0.8835 -0.0227 -2.0186
  801SOL     OW 4302   2.123   0.412   2.533  0.0418  0.2967 -0.3379
  801SOL    HW1 4303   2.056   0.400   2.600  1.0873 -1.5066  0.4537
  801SOL    HW2 4304   2.121   0.331   2.482  2.7850 -0.6365  0.8603
  802SOL     OW 4305   3.643   4.370   2.249 -0.0514 -0.7146 -0.5189
  802SOL    HW1 4306   3.704   4.440   2.274 -1.4233  0.5372 -0.5585
  802SOL    HW2 4307   3.646   4.368   2.154 -0.6941 -0.0509 -0.5626
  803SOL     OW 4308   1.683   0.890   3.454  0.0747  0.0171 -0.2104
  803SOL    HW1 4309   1.713   0.912   3.366  0.3148  2.9383  0.5142
  803SOL    HW2 4310   1.748   0.828   3.487 -0.2702 -1.4973 -2.1821
  804SOL     OW 4311   3.882   5.752   2.951  0.3758  0.3015  0.2042
  804SOL    HW1 4312   3.922   5.689   3.011 -0.0639  0.9108  1.1622
  804SOL    HW2 4313   3.842   5.698   2.883 -1.0339 -0.5420  1.6463
  805SOL     OW 4314   0.934   0.391   4.139  0.7714 -0.0663  0.0184
  805SOL    HW1 4315   0.909   0.333   4.211 -1.0560 -1.0587 -1.3606
  805SOL    HW2 4316   1.012   0.350   4.102 -0.1103 -1.3207 -0.5179
  806SOL     OW 4317   0.263   5.288   3.932  0.1202  0.5708  0.5922
  806SOL    HW1 4318   0.224   5.344   3.865  0.2075 -0.3362 -0.2257
  806SOL    HW2 4319   0.266   5.344   4.011 -1.1146  1.2343  0.1843
  807SOL     OW 4320   6.165   4.882   3.277  0.3095  0.0470 -0.5987
  807SOL    HW1 4321   6.135   4.827   3.205 -1.3224  0.2391 -0.0947
  807SOL    HW2 4322   6.087   4.899   3.329  1.2800  0.6782  0.7167
  808SOL     OW 4323   1.764   6.466   0.839 -0.0348 -0.0569 -0.2508
  808SOL    HW1 4324   1.705   6.394   0.814  0.7883 -1.0747  0.5946
  808SOL    HW2 4325   1.709   6.525   0.891 -0.1907 -1.4073  1.2351
  809SOL     OW 4326   2.335   2.767   1.147 -0.0402  0.0570  0.1407
  809SOL    HW1 4327   2.365   2.707   1.079 -0.4091 -0.3854  0.3601
  809SOL    HW2 4328   2.373   2.852   1.123  0.0201 -0.1413 -0.4868
  810SOL     OW 4329   2.731   0.600   1.629  0.5054  0.3759 -0.3680
  810SOL    HW1 4330   2.667   0.618   1.560 -2.1913 -1.0947  1.5896
  810SOL    HW2 4331   2.745   0.505   1.624 -1.2705 -0.1190  2.2196
  811SOL     OW 4332   2.727   1.757   0.378 -0.0253 -0.5501  0.1172
  811SOL    HW1 4333   2.721   1.803   0.462 -1.0739 -1.2676  0.4499
  811SOL    HW2 4334   2.637   1.757   0.345  0.6675  1.7628 -2.1467
  812SOL     OW 4335   1.568   6.224   0.736 -0.1804 -0.3619 -0.8172
  812SOL    HW1 4336   1.648   6.175   0.716 -0.2038 -0.0765 -1.6688
  812SOL    HW2 4337   1.511   6.207   0.661 -1.3365 -1.4025  0.2591
  813SOL     OW 4338   3.572   3.942   3.726 -0.3999  0.8559  0.7753
  813SOL    HW1 4339   3.608   4.012   3.671 -1.3289 -0.3818 -1.5348
  813SOL    HW2 4340   3.498   3.983   3.771 -1.2236  1.3024 -0.8979
  814SOL     OW 4341   1.591   4.825   4.076 -0.1689 -0.0962  0.1225
  814SOL    HW1 4342   1.682   4.813   4.048  0.0439  0.1424  0.6944
  814SOL    HW2 4343   1.592   4.906   4.127 -0.9571  0.6205 -0.9472
  815SOL     OW 4344   4.647   5.763   2.666  0.0289 -0.2831  0.2336
  815SOL    HW1 4345   4.683   5.708   2.736  3.1551 -0.7878 -1.5840
  815SOL    HW2 4346   4.691   5.847   2.678  0.6936 -0.4120 -1.1552
  816SOL     OW 4347   5.463   0.783   2.188 -0.0639 -0.4217  0.2258
  816SOL    HW1 4348   5.460   0.876   2.213 -0.2712 -0.1739 -0.6883
  816SOL    HW2 4349   5.531   0.778   2.122  2.1673 -1.5068  2.4608
  817SOL     OW 4350   2.960   2.216   4.118  0.1153 -0.1491  0.0120
  817SOL    HW1 4351   2.932   2.130   4.149  1.7830 -0.0334  2.0354
  817SOL    HW2 4352   2.886   2.273   4.137  0.8926 -0.1526  3.7188
  818SOL     OW 4353   3.335   4.755   3.973  0.3582 -0.4734  0.0297
  818SOL    HW1 4354   3.284   4.676   3.992  0.2591 -0.2785  0.5729
  818SOL    HW2 4355   3.293   4.824   4.024 -0.4436  0.2520 -1.5317
  819SOL     OW 4356   3.347   4.437   4.329 -0.0538  0.4094  0.0200
  819SOL    HW1 4357   3.391   4.485   4.259 -0.1913 -0.4790 -0.6990
  819SOL    HW2 4358   3.294   4.502   4.374  0.2852  1.0543 -0.4999
  820SOL     OW 4359   0.887   0.367   0.474  0.6312 -0.4757 -0.0413
  820SOL    HW1 4360   0.961   0.333   0.524 -0.6375 -0.4277  1.9693
  820SOL    HW2 4361   0.876   0.305   0.402  1.8982 -1.1242  0.2972
  821SOL     OW 4362   3.466   6.076   3.924 -0.2437  0.4607 -0.3406
  821SOL    HW1 4363   3.405   6.115   3.986  1.1321  1.4340  0.4489
  821SOL    HW2 4364   3.520   6.017   3.977 -0.4603 -0.3718 -1.0208
  822SOL     OW 4365   5.829   2.273   2.403 -0.0799 -0.0678  0.0321
  822SOL    HW1 4366   5.833   2.352   2.349 -1.6727  1.8109  2.4593
  822SOL    HW2 4367   5.919   2.240   2.405  0.1270 -0.0580 -3.3295
  823SOL     OW 4368   3.488   5.122   3.964  0.3418 -0.0452  0.5536
  823SOL    HW1 4369   3.538   5.041   3.974  0.8818 -0.0262 -1.5064
  823SOL    HW2 4370   3.429   5.105   3.890  0.1694  1.3078  0.3545
  824SOL     OW 4371   4.036   5.425   1.509  0.2499 -0.6297  0.1361
  824SOL    HW1 4372   4.108   5.450   1.451 -0.3419  0.7038 -0.0401
  824SOL    HW2 4373   4.062   5.339   1.543  2.0878 -0.0087  0.3631
  825SOL     OW 4374   2.521   0.013   2.461  0.9255  0.3059 -0.6572
  825SOL    HW1 4375   2.487   0.082   2.519  0.2003 -0.2787 -0.3732
  825SOL    HW2 4376   2.548   0.060   2.382 -0.8184  0.7965 -1.0166
  826SOL     OW 4377   2.819   2.437   2.412  0.4693 -0.2010 -0.8012
  826SOL    HW1 4378   2.789   2.375   2.345  0.0212  1.1394 -1.8865
  826SOL    HW2 4379   2.914   2.437   2.403  0.6025 -1.9058  0.3121
  827SOL     OW 4380   4.722   6.162   0.697  0.9541 -0.0952 -0.1936
  827SOL    HW1 4381   4.758   6.115   0.622 -0.0271 -1.6043  0.2331
  827SOL    HW2 4382   4.793   6.221   0.725  2.0092 -0.8725 -1.1338
  828SOL     OW 4383   2.990   0.584   2.295 -0.3498 -0.9499  0.2660
  828SOL    HW1 4384   2.943   0.656   2.337  1.6128  1.2081 -1.0269
  828SOL    HW2 4385   3.067   0.570   2.351 -1.3125 -2.9856  1.1868
  829SOL     OW 4386   3.375   2.236   2.281 -0.5515 -0.7927  0.1440
  829SOL    HW1 4387   3.451   2.259   2.335 -0.4347  1.3559 -0.8545
  829SOL    HW2 4388   3.333   2.164   2.329  1.7743 -1.6868  1.0105
  830SOL     OW 4389   2.915   4.965   1.837  0.6942 -0.0307 -0.1052
  830SOL    HW1 4390   2.948   5.052   1.861  0.6907  0.6717 -2.4275
  830SOL    HW2 4391   2.840   4.983   1.781 -0.3141 -1.5848  0.6870
  831SOL     OW 4392   3.200   4.944   4.257  0.1227 -0.1412  0.0526
  831SOL    HW1 4393   3.129   4.884   4.235  0.1995 -0.8354  1.5661
  831SOL    HW2 4394   3.157   5.016   4.304  0.4843 -1.0381  1.8399
  832SOL     OW 4395   5.686   3.370   0.049  0.2633  0.5572  0.3992
  832SOL    HW1 4396   5.758   3.426   0.018 -1.4800  1.4058 -2.4752
  832SOL    HW2 4397   5.700   3.287   0.003 -0.0230  0.3601  0.6660
  833SOL     OW 4398   3.216   0.908   3.648 -0.2152  0.8073  0.1852
  833SOL    HW1 4399   3.217   1.004   3.642 -0.6836  0.7408 -1.3955
  833SOL    HW2 4400   3.155   0.880   3.579  1.8088 -0.7340 -1.1056
  834SOL     OW 4401   0.285   4.770   3.550  0.2431  0.0244 -0.3761
  834SOL    HW1 4402   0.205   4.723   3.577  0.1539  0.8982  1.0030
  834SOL    HW2 4403   0.305   4.736   3.463 -1.2837 -0.6645 -0.4887
  835SOL     OW 4404   3.138   4.409   1.971 -0.3614 -0.7397  0.2970
  835SOL    HW1 4405   3.137   4.416   2.067 -0.5243 -0.5326  0.2804
  835SOL    HW2 4406   3.046   4.402   1.947 -0.3945  0.2077  0.0869
  836SOL     OW 4407   1.180   6.353   4.327 -0.6854  0.2678  0.1846
  836SOL    HW1 4408   1.269   6.387   4.332  0.2724 -1.7411 -1.6235
  836SOL    HW2 4409   1.164   6.316   4.414 -0.0105  1.1910  0.7209
  837SOL     OW 4410   3.574   4.781   1.408  0.1935  0.0300  0.9132
  837SOL    HW1 4411   3.495   4.807   1.454 -0.4143 -1.1384  0.5596
  837SOL    HW2 4412   3.646   4.813   1.463 -0.5097  1.1953  1.1745
  838SOL     OW 4413   1.251   5.654   3.152 -0.4772  0.1546 -0.5411
  838SOL    HW1 4414   1.335   5.699   3.164 -1.2163  1.7836 -1.1754
  838SOL    HW2 4415   1.270   5.562   3.171  1.8724  0.1626 -2.3377
  839SOL     OW 4416   1.444   3.922   1.483 -0.0112  0.4791 -0.1210
  839SOL    HW1 4417   1.463   4.012   1.459  0.8979  0.1856 -0.5379
  839SOL    HW2 4418   1.496   3.869   1.423 -1.5043 -0.3570 -0.7333
  840SOL     OW 4419   1.111   5.313   2.577  0.2488  0.0585  0.1058
  840SOL    HW1 4420   1.155   5.229   2.588  0.4930  0.1786  0.0499
  840SOL    HW2 4421   1.156   5.354   2.503 -0.1663  0.0465 -0.1610
  841SOL     OW 4422   4.677   5.082   0.243 -0.0028  0.0784  0.0900
  841SOL    HW1 4423   4.715   5.021   0.180 -1.5907 -0.1674 -0.6802
  841SOL    HW2 4424   4.598   5.038   0.275 -0.7562  1.3838  0.1064
  842SOL     OW 4425   4.169   0.200   0.594 -0.3924  0.3952  0.0908
  842SOL    HW1 4426   4.151   0.117   0.640 -0.3509  0.0821 -0.4497
  842SOL    HW2 4427   4.083   0.239   0.580 -0.3896  0.6083  0.6414
  843SOL     OW 4428   4.713   0.047   3.464 -0.3236 -0.0445 -0.0221
  843SOL    HW1 4429   4.773   0.114   3.432 -0.6066  0.6389  0.8399
  843SOL    HW2 4430   4.641   0.049   3.401 -0.7383  1.0897  0.4430
  844SOL     OW 4431   6.259   3.533   3.864 -0.3618  0.9642 -0.4824
  844SOL    HW1 4432   6.224   3.598   3.925 -0.9964  0.2346 -0.0374
  844SOL    HW2 4433   6.353   3.552   3.860 -0.2792  0.9791  0.8232
  845SOL     OW 4434   4.089   4.122   1.209 -0.7635  0.1510 -0.4711
  845SOL    HW1 4435   4.085   4.193   1.144  0.3179  1.2161  0.5751
  845SOL    HW2 4436   4.024   4.148   1.275 -0.0154  0.4408  0.1607
  846SOL     OW 4437   6.023   4.766   3.072 -0.6373  0.1235  0.3870
  846SOL    HW1 4438   6.076   4.791   2.996 -1.2035  2.1385  0.5834
  846SOL    HW2 4439   5.933   4.791   3.048 -1.3973 -2.2974  0.4522
  847SOL     OW 4440   3.921   3.128   2.931  0.2571  0.3603 -0.0529
  847SOL    HW1 4441   3.878   3.076   2.863 -1.4174 -1.2689  2.1161
  847SOL    HW2 4442   3.972   3.065   2.981  1.5874  1.5605  0.1672
  848SOL     OW 4443   1.537   4.517   0.190  0.1790  0.0878  0.1666
  848SOL    HW1 4444   1.625   4.552   0.200  0.5733 -0.5685 -0.8694
  848SOL    HW2 4445   1.546   4.423   0.200 -0.9414  0.2053  3.3455
  849SOL     OW 4446   5.077   5.090   0.049 -0.4777 -0.2216 -0.1686
  849SOL    HW1 4447   5.170   5.099   0.028 -0.2704 -0.2520  0.7252
  849SOL    HW2 4448   5.036   5.167   0.008 -0.1323 -0.4300 -0.9267
  850SOL     OW 4449   1.261   3.450   0.085 -0.1835  0.5386  0.1194
  850SOL    HW1 4450   1.181   3.442   0.033 -0.7586  1.0167  0.9061
  850SOL    HW2 4451   1.258   3.374   0.144  1.8756 -1.6395 -2.3274
  851SOL     OW 4452   3.370   4.794   3.697 -0.1132  0.2383  0.2947
  851SOL    HW1 4453   3.365   4.775   3.791 -1.5927 -2.8350 -0.2869
  851SOL    HW2 4454   3.436   4.733   3.664 -2.1245 -1.2898 -1.1325
  852SOL     OW 4455   1.589   6.420   1.317 -0.1579  0.2514 -0.7495
  852SOL    HW1 4456   1.524   6.390   1.381 -0.1015 -1.1051 -1.2978
  852SOL    HW2 4457   1.672   6.416   1.364 -0.2063 -0.0418 -0.6890
  853SOL     OW 4458   0.377   5.034   3.319 -0.4588  0.5440 -0.3147
  853SOL    HW1 4459   0.283   5.015   3.314 -0.0882 -1.2751 -1.0273
  853SOL    HW2 4460   0.399   5.067   3.232 -0.6030  2.0560  0.1781
  854SOL     OW 4461   6.208   2.630   1.885  0.4080 -0.2828 -0.5361
  854SOL    HW1 4462   6.140   2.642   1.951  0.2398  2.0163 -1.0342
  854SOL    HW2 4463   6.165   2.583   1.814 -0.0585 -0.6961  0.0165
  855SOL     OW 4464   2.883   1.313   0.346 -0.2716 -0.0416 -0.0758
  855SOL    HW1 4465   2.933   1.274   0.418 -0.4565  0.4647  0.3377
  855SOL    HW2 4466   2.905   1.406   0.349 -0.9263  0.1219 -0.1422
  856SOL     OW 4467   5.919   0.607   3.252 -0.0461  0.1838  0.1627
  856SOL    HW1 4468   5.923   0.517   3.220  1.2697  0.7294 -1.3332
  856SOL    HW2 4469   5.830   0.616   3.286 -0.2225 -1.6470  0.2906
  857SOL     OW 4470   1.819   6.273   3.591 -0.3624 -0.3462  0.1772
  857SOL    HW1 4471   1.796   6.295   3.681 -0.4378 -0.1001  0.0984
  857SOL    HW2 4472   1.751   6.315   3.538 -1.9691 -2.7773  0.1506
  858SOL     OW 4473   0.112   5.712   1.684  0.1960 -0.8529 -0.4531
  858SOL    HW1 4474   0.199   5.695   1.648  1.6019 -0.1783  2.3214
  858SOL    HW2 4475   0.074   5.625   1.697  0.6248 -1.1738 -1.3199
  859SOL     OW 4476   1.593   3.100   2.431 -0.2886  0.4861  0.3143
  859SOL    HW1 4477   1.613   3.015   2.392 -0.2363  0.1506  1.0613
  859SOL    HW2 4478   1.671   3.123   2.480  0.1264  1.4971 -0.7687
  860SOL     OW 4479   0.154   3.178   4.377 -0.4350  0.0662  0.5185
  860SOL    HW1 4480   0.122   3.215   4.459  0.6891  1.7619  0.2392
  860SOL    HW2 4481   0.099   3.219   4.310 -1.1815 -1.1226  0.3713
  861SOL     OW 4482   2.444   2.876   0.521  0.0248 -1.0497  0.1563
  861SOL    HW1 4483   2.427   2.837   0.607 -0.8656 -0.4258  0.2745
  861SOL    HW2 4484   2.358   2.905   0.490  0.4455 -0.5920 -0.6113
  862SOL     OW 4485   1.106   5.349   4.014 -0.2787  0.2971 -0.1734
  862SOL    HW1 4486   1.040   5.390   4.069 -0.6796 -1.2002  0.5273
  862SOL    HW2 4487   1.134   5.418   3.954 -0.0634  1.8933  1.6810
  863SOL     OW 4488   3.390   1.804   4.207  0.0614 -0.2144  0.0882
  863SOL    HW1 4489   3.423   1.829   4.120 -0.4411  0.9400  0.2067
  863SOL    HW2 4490   3.436   1.723   4.228 -0.2582 -0.8549 -1.5264
  864SOL     OW 4491   1.122   0.572   0.662  0.0918  0.1397 -0.3701
  864SOL    HW1 4492   1.156   0.658   0.684 -0.5327 -0.1565  1.9142
  864SOL    HW2 4493   1.195   0.528   0.618  0.9519  1.2605 -0.0900
  865SOL     OW 4494   1.781   0.117   3.565  0.2996  0.7245  0.1436
  865SOL    HW1 4495   1.811   0.106   3.475  0.3764 -0.7736  0.3349
  865SOL    HW2 4496   1.755   0.209   3.570  1.5436  1.1660 -1.0176
  866SOL     OW 4497   5.683   2.927   0.252  0.1939 -0.2035  0.2330
  866SOL    HW1 4498   5.597   2.952   0.220  1.4413  0.3300 -3.0877
  866SOL    HW2 4499   5.718   2.868   0.186  2.3085 -0.5895  1.5756
  867SOL     OW 4500   5.311   2.908   0.754  0.2347 -0.0519 -0.2677
  867SOL    HW1 4501   5.217   2.908   0.738 -0.0944  0.1422  1.4347
  867SOL    HW2 4502   5.330   2.818   0.782  0.0485  0.4938  1.7923
  868SOL     OW 4503   3.086   5.652   0.489 -0.0872  0.1590  0.2684
  868SOL    HW1 4504   3.088   5.656   0.393  1.0062  1.3780  0.3184
  868SOL    HW2 4505   2.993   5.655   0.511 -0.3671 -0.5658 -0.7662
  869SOL     OW 4506   4.757   5.460   3.111 -0.4602 -0.2351  0.6671
  869SOL    HW1 4507   4.756   5.417   3.026 -1.5197  2.6622 -0.9330
  869SOL    HW2 4508   4.845   5.444   3.145  0.2961 -0.7207 -1.3741
  870SOL     OW 4509   3.232   0.517   1.256  0.1962  0.0331  0.7148
  870SOL    HW1 4510   3.195   0.462   1.326  1.0425  0.0852  1.2154
  870SOL    HW2 4511   3.295   0.460   1.212  1.5595  0.7479  1.6467
  871SOL     OW 4512   3.442   6.355   2.103 -0.5342  0.2076  0.1952
  871SOL    HW1 4513   3.346   6.353   2.100 -0.5264 -1.9163 -0.7031
  871SOL    HW2 4514   3.467   6.263   2.100  1.5738  0.7600 -0.8430
  872SOL     OW 4515   1.834   4.191   1.217 -1.1384 -0.1207 -0.3839
  872SOL    HW1 4516   1.830   4.186   1.122  0.7618 -0.6988 -0.4747
  872SOL    HW2 4517   1.926   4.207   1.237 -1.6956  1.3714  1.3300
  873SOL     OW 4518   3.326   3.078   0.141 -0.0809 -0.1414 -0.3545
  873SOL    HW1 4519   3.400   3.019   0.149 -1.4667 -1.8778  0.2650
  873SOL    HW2 4520   3.292   3.064   0.053  0.1402  0.4239 -0.5321
  874SOL     OW 4521   2.540   4.381   1.067 -0.0782  0.0063 -0.3138
  874SOL    HW1 4522   2.554   4.460   1.120 -2.6076 -0.0385  0.5546
  874SOL    HW2 4523   2.475   4.407   1.002 -1.4544 -1.4806  0.3988
  875SOL     OW 4524   3.575   0.082   0.988  0.0398  0.1053  0.1857
  875SOL    HW1 4525   3.523   0.015   0.942 -0.5047  1.3932 -1.1382
  875SOL    HW2 4526   3.549   0.073   1.080  0.2072 -1.6931  0.0963
  876SOL     OW 4527   4.273   2.486   0.161  0.0550 -0.1001 -0.1967
  876SOL    HW1 4528   4.267   2.488   0.257 -1.1289 -0.6639 -0.2469
  876SOL    HW2 4529   4.189   2.451   0.132  1.0632 -1.6521 -1.3801
  877SOL     OW 4530   5.507   5.356   3.899  0.4233 -0.1433 -0.2416
  877SOL    HW1 4531   5.537   5.446   3.887 -1.0270  0.1509 -2.2087
  877SOL    HW2 4532   5.417   5.356   3.868  0.7805 -2.5298 -1.5487
  878SOL     OW 4533   2.188   4.122   4.055 -0.3596 -0.0590  0.1923
  878SOL    HW1 4534   2.240   4.199   4.077  0.1119 -0.5339  0.7639
  878SOL    HW2 4535   2.099   4.156   4.045  0.2502  1.0529 -2.3758
  879SOL     OW 4536   3.457   3.325   0.710 -0.4381 -0.0050 -0.1308
  879SOL    HW1 4537   3.366   3.298   0.715 -1.0483  2.0258  0.7276
  879SOL    HW2 4538   3.497   3.290   0.789 -0.5561 -0.5529 -0.3082
  880SOL     OW 4539   0.674   2.314   1.106  0.0320  0.4787 -0.4895
  880SOL    HW1 4540   0.589   2.355   1.119 -0.7487 -1.3498  0.7178
  880SOL    HW2 4541   0.662   2.225   1.139  1.3940 -1.0056 -3.6177
  881SOL     OW 4542   3.174   4.014   4.383  0.1276  0.3313 -0.6073
  881SOL    HW1 4543   3.229   4.068   4.440  1.2921 -0.5415 -0.8620
  881SOL    HW2 4544   3.084   4.040   4.405  0.4632 -0.5609  2.2487
  882SOL     OW 4545   2.491   4.318   1.842  0.6402 -0.4611  0.0733
  882SOL    HW1 4546   2.516   4.349   1.929  1.6633  0.6483 -0.5804
  882SOL    HW2 4547   2.544   4.370   1.782 -2.0441  0.7871 -1.3599
  883SOL     OW 4548   3.564   2.300   3.033  0.3954 -0.5175  0.3678
  883SOL    HW1 4549   3.638   2.338   3.080 -0.2611  0.3998  0.6987
  883SOL    HW2 4550   3.529   2.234   3.092 -0.2704  0.4533  1.0787
  884SOL     OW 4551   3.611   5.774   0.029 -0.4437  0.1037  0.1049
  884SOL    HW1 4552   3.672   5.831   0.076  1.3614 -1.1369 -0.6249
  884SOL    HW2 4553   3.555   5.835  -0.019 -0.4880  1.3135  1.5916
  885SOL     OW 4554   0.116   0.543   1.606 -0.0853 -0.2848  0.4958
  885SOL    HW1 4555   0.152   0.500   1.684  1.3254 -0.6449 -0.3109
  885SOL    HW2 4556   0.173   0.514   1.535 -1.2147  0.2022 -0.6459
  886SOL     OW 4557   1.740   0.805   4.045 -0.2448  0.1702  0.3405
  886SOL    HW1 4558   1.834   0.807   4.066  0.4496 -0.1366 -2.4044
  886SOL    HW2 4559   1.726   0.720   4.004 -1.5541  0.5196  0.0100
  887SOL     OW 4560   0.479   5.088   0.925 -0.2110  0.3552  1.0464
  887SOL    HW1 4561   0.561   5.046   0.952  0.0201 -0.9719 -1.4535
  887SOL    HW2 4562   0.410   5.034   0.964  0.0996 -0.3764  0.5875
  888SOL     OW 4563   2.691   1.616   0.106  0.8445 -0.0046  0.1553
  888SOL    HW1 4564   2.631   1.541   0.108 -0.7153  1.1820  0.1489
  888SOL    HW2 4565   2.697   1.644   0.197  1.0122  0.1592  0.0936
  889SOL     OW 4566   2.545   3.623   2.901 -0.3486 -0.2574  0.6411
  889SOL    HW1 4567   2.466   3.677   2.907 -0.7290 -0.7397  0.1385
  889SOL    HW2 4568   2.519   3.550   2.844  1.4700  1.4980 -2.8034
  890SOL     OW 4569   3.280   2.326   1.115  0.1494  0.5695  0.0705
  890SOL    HW1 4570   3.225   2.322   1.194  0.1994 -1.3267  0.0603
  890SOL    HW2 4571   3.223   2.365   1.049 -1.4883 -1.8728 -0.1003
  891SOL     OW 4572   3.982   4.965   0.123  0.0076 -0.8575  0.1909
  891SOL    HW1 4573   4.058   4.936   0.073 -0.8976  1.7241 -3.0600
  891SOL    HW2 4574   3.908   4.950   0.065 -1.0649  2.7296  0.3689
  892SOL     OW 4575   2.387   5.692   2.472  0.3232  0.1221 -0.3984
  892SOL    HW1 4576   2.368   5.602   2.499  2.8163 -0.4938 -0.4848
  892SOL    HW2 4577   2.393   5.741   2.554  0.3831 -0.1021 -0.2694
  893SOL     OW 4578   1.081   0.520   2.837  0.1249  0.2447  0.1675
  893SOL    HW1 4579   1.074   0.548   2.929 -0.3299 -0.5529  0.3874
  893SOL    HW2 4580   1.175   0.503   2.825  0.1977  0.4176  0.4633
  894SOL     OW 4581   1.867   3.846   3.359 -0.0109  0.0941 -0.2470
  894SOL    HW1 4582   1.825   3.884   3.436 -0.4685 -0.2122 -0.3436
  894SOL    HW2 4583   1.928   3.781   3.394  1.2064  1.2991 -0.0468
  895SOL     OW 4584   4.020   5.778   0.146  0.0164  0.5793  0.4361
  895SOL    HW1 4585   4.066   5.846   0.195  0.0847  0.3566  0.6826
  895SOL    HW2 4586   4.087   5.713   0.126  0.2084  1.1182 -0.7937
  896SOL     OW 4587   2.758   0.962   0.927  0.3942  0.4690 -0.3498
  896SOL    HW1 4588   2.778   0.868   0.935  0.1177  0.2372 -2.1533
  896SOL    HW2 4589   2.714   0.983   1.010 -0.2278 -1.1780 -0.2157
  897SOL     OW 4590   1.564   1.251   3.838  0.2239  0.2291 -0.0608
  897SOL    HW1 4591   1.564   1.165   3.880 -3.1523  0.3804  0.4935
  897SOL    HW2 4592   1.597   1.310   3.905 -0.9279 -0.1518  0.8753
  898SOL     OW 4593   3.509   0.263   4.296  0.7245 -0.1905 -0.1616
  898SOL    HW1 4594   3.494   0.342   4.347 -0.4447 -1.7768  2.1812
  898SOL    HW2 4595   3.604   0.250   4.299  0.7840  0.3552  0.7297
  899SOL     OW 4596   1.134   4.080   0.959  0.4331  0.4669  0.1030
  899SOL    HW1 4597   1.104   4.171   0.958  0.7937  0.6336  1.4131
  899SOL    HW2 4598   1.059   4.030   0.928  0.5772  1.2677 -1.6855
  900SOL     OW 4599   3.744   1.935   2.666 -0.5488 -0.2060 -0.2336
  900SOL    HW1 4600   3.661   1.920   2.711 -0.4623  0.0756  0.0278
  900SOL    HW2 4601   3.770   2.024   2.693 -0.4553 -0.0624 -0.7765
  901SOL     OW 4602   0.221   4.747   0.678  0.3510 -0.1902 -0.1100
  901SOL    HW1 4603   0.199   4.709   0.592 -3.5751  0.9689  0.1842
  901SOL    HW2 4604   0.228   4.671   0.736  0.0247 -0.8406 -0.8982
  902SOL     OW 4605   1.507   4.726   3.777 -0.1219 -0.0008 -0.1888
  902SOL    HW1 4606   1.531   4.818   3.763 -1.2957  0.3161 -0.2715
  902SOL    HW2 4607   1.520   4.712   3.871 -0.5076  0.4368 -0.0638
  903SOL     OW 4608   5.253   5.992   2.531 -0.4456  0.3538 -0.0568
  903SOL    HW1 4609   5.217   5.951   2.610 -1.2045 -1.4495 -1.2798
  903SOL    HW2 4610   5.327   5.937   2.507 -2.0596 -1.0507 -2.2743
  904SOL     OW 4611   1.313   3.617   0.676  0.0059 -0.0417  0.2180
  904SOL    HW1 4612   1.315   3.699   0.626 -0.6356 -0.5031 -0.6053
  904SOL    HW2 4613   1.232   3.622   0.727  0.5773  0.3554  1.1109
  905SOL     OW 4614   5.857   0.585   3.633 -0.3089  0.1431  0.4987
  905SOL    HW1 4615   5.865   0.668   3.586 -0.3504 -1.3196 -2.3079
  905SOL    HW2 4616   5.916   0.594   3.708  1.5151  1.8555 -1.0341
  906SOL     OW 4617   5.500   2.119   2.541 -0.0635  0.1346  0.4618
  906SOL    HW1 4618   5.418   2.165   2.559 -0.8095 -0.4622 -1.2007
  906SOL    HW2 4619   5.473   2.035   2.503  1.3005  0.3438 -1.1120
  907SOL     OW 4620   2.004   4.346   2.118  0.4754  0.1820 -0.3026
  907SOL    HW1 4621   2.012   4.258   2.154  1.7568  0.3817 -0.0622
  907SOL    HW2 4622   1.960   4.333   2.034 -2.0588 -0.3466  0.9982
  908SOL     OW 4623   2.703   4.046   0.600  0.6368 -0.1505  0.1629
  908SOL    HW1 4624   2.681   4.030   0.508  1.0841  0.8142 -0.1283
  908SOL    HW2 4625   2.641   4.113   0.628  2.3411  1.7512 -0.3297
  909SOL     OW 4626   1.951   5.577   0.412  0.0092  0.0025 -0.0974
  909SOL    HW1 4627   1.970   5.605   0.323 -0.7651  2.0132  0.3169
  909SOL    HW2 4628   2.018   5.512   0.432  1.5001  1.0758 -1.4081
  910SOL     OW 4629   2.868   2.129   2.590 -0.0564  0.3393 -0.0483
  910SOL    HW1 4630   2.849   2.222   2.573  1.6828  0.4260 -1.9630
  910SOL    HW2 4631   2.889   2.126   2.683 -0.1206  1.8858  0.0459
  911SOL     OW 4632   6.001   3.488   3.730  0.7038 -0.0764 -0.1703
  911SOL    HW1 4633   6.072   3.500   3.793  2.2187 -0.9979 -1.6464
  911SOL    HW2 4634   5.931   3.545   3.763  1.3400 -0.6774  2.4319
  912SOL     OW 4635   5.724   0.985   3.055 -0.6897  0.5202 -0.5181
  912SOL    HW1 4636   5.772   0.952   3.132 -1.0803  1.2786  0.0687
  912SOL    HW2 4637   5.646   0.931   3.051 -0.9279  0.8182 -0.0498
  913SOL     OW 4638   0.109   3.994   3.731  0.0478 -0.0656  0.4859
  913SOL    HW1 4639   0.171   4.067   3.721  0.4989 -0.2235  1.8520
  913SOL    HW2 4640   0.142   3.945   3.807 -1.2231 -0.7060  0.6574
  914SOL     OW 4641   3.032   5.557   1.738 -0.4778 -0.1083 -0.3756
  914SOL    HW1 4642   2.963   5.494   1.761  1.3929 -1.9242  0.5860
  914SOL    HW2 4643   2.988   5.621   1.682 -3.3970 -0.0381  1.7645
  915SOL     OW 4644   0.227   5.879   2.646  0.0810 -0.3550  0.4317
  915SOL    HW1 4645   0.262   5.957   2.603 -0.2833 -1.1030 -1.2918
  915SOL    HW2 4646   0.305   5.830   2.673  0.3964 -0.9409 -1.4070
  916SOL     OW 4647   0.415   4.886   0.188 -0.4967 -0.4165 -0.0999
  916SOL    HW1 4648   0.392   4.872   0.096  3.1101  0.7660 -1.3565
  916SOL    HW2 4649   0.489   4.946   0.185 -0.7159  0.2689  3.6826
  917SOL     OW 4650   5.626   5.752   0.934 -0.2230 -0.3095 -0.0001
  917SOL    HW1 4651   5.561   5.816   0.906  0.5841  1.1133  1.2736
  917SOL    HW2 4652   5.708   5.779   0.893  0.2549 -0.1435  1.0247
  918SOL     OW 4653   1.839   0.778   2.784  1.0385 -0.2686  0.2346
  918SOL    HW1 4654   1.852   0.746   2.873 -1.2418  1.7161  1.4013
  918SOL    HW2 4655   1.811   0.869   2.795  0.8285  0.1051 -2.5347
  919SOL     OW 4656   2.066   6.083   2.445 -1.1278 -0.1467  0.4714
  919SOL    HW1 4657   2.072   6.044   2.532 -0.7424 -0.0059  0.5100
  919SOL    HW2 4658   2.049   6.176   2.462 -0.2322  0.0337  0.4140
  920SOL     OW 4659   0.594   1.373   1.488 -0.1272 -0.3255 -0.7292
  920SOL    HW1 4660   0.678   1.415   1.469  0.2843 -0.3869  0.7812
  920SOL    HW2 4661   0.573   1.400   1.577 -1.4081 -0.8273 -0.8501
  921SOL     OW 4662   4.479   6.268   0.901 -0.0833  0.4733 -0.1510
  921SOL    HW1 4663   4.427   6.280   0.981 -0.9430  0.9674 -0.7735
  921SOL    HW2 4664   4.455   6.181   0.870  1.8494 -0.6348  1.2488
  922SOL     OW 4665   3.142   4.326   0.822  0.2696 -0.4952  0.1907
  922SOL    HW1 4666   3.052   4.335   0.854 -0.2068 -0.3103 -1.1021
  922SOL    HW2 4667   3.197   4.345   0.898 -0.7829  1.2091  0.5836
  923SOL     OW 4668   5.178   2.244   2.170 -0.3779 -0.3906 -0.2621
  923SOL    HW1 4669   5.268   2.211   2.175 -1.2640 -3.0043 -0.1473
  923SOL    HW2 4670   5.123   2.165   2.175 -2.6582  0.9642 -2.0195
  924SOL     OW 4671   0.344   3.655   2.988 -0.3903  0.3594 -0.5975
  924SOL    HW1 4672   0.264   3.693   2.952 -0.2555  1.0778 -0.1770
  924SOL    HW2 4673   0.367   3.713   3.061  0.5541  0.2048 -0.7581
  925SOL     OW 4674   1.242   4.418   3.791  0.1198 -0.0792  0.3599
  925SOL    HW1 4675   1.327   4.406   3.835  3.0012  1.7237 -3.9944
  925SOL    HW2 4676   1.233   4.341   3.736 -2.4117 -1.3574  2.3837
  926SOL     OW 4677   5.458   5.074   1.941 -0.0879  0.0731  0.6099
  926SOL    HW1 4678   5.427   5.128   2.014  1.7647  1.1405  0.6471
  926SOL    HW2 4679   5.547   5.105   1.923  0.1812 -1.4151 -0.9044
  927SOL     OW 4680   4.380   2.379   2.718 -0.2262 -0.1505 -0.1318
  927SOL    HW1 4681   4.396   2.411   2.629 -1.1843 -0.5643 -0.4588
  927SOL    HW2 4682   4.399   2.286   2.714 -0.1574 -0.1480  0.1299
  928SOL     OW 4683   0.406   2.369   2.404 -0.6447 -0.9375 -0.5621
  928SOL    HW1 4684   0.497   2.347   2.384  0.1191  1.9017 -0.7178
  928SOL    HW2 4685   0.400   2.364   2.499 -0.0110 -0.2500 -0.4733
  929SOL     OW 4686   4.694   5.609   0.385  0.5517  0.0115 -0.2622
  929SOL    HW1 4687   4.655   5.585   0.301  1.2821 -0.3513 -0.5047
  929SOL    HW2 4688   4.772   5.659   0.363  0.8451 -0.2312  0.1960
  930SOL     OW 4689   2.162   5.036   2.112  0.0004 -0.0989 -0.2225
  930SOL    HW1 4690   2.190   5.086   2.189 -0.0380  1.5397 -1.2373
  930SOL    HW2 4691   2.226   4.965   2.106 -0.6003 -0.9158  1.9091
  931SOL     OW 4692   5.903   0.064   0.365  0.3233 -0.0055  0.4951
  931SOL    HW1 4693   5.837   0.078   0.433  0.0367 -0.9853  0.4307
  931SOL    HW2 4694   5.959   0.142   0.370  1.2007 -0.6885  2.8659
  932SOL     OW 4695   4.620   4.435   0.967  0.1173  0.4676  0.1342
  932SOL    HW1 4696   4.706   4.407   0.998  0.0732 -1.2901 -1.2077
  932SOL    HW2 4697   4.591   4.365   0.908 -2.5822  0.5870  1.1492
  933SOL     OW 4698   6.207   5.060   3.685 -0.6091  0.1372 -0.1545
  933SOL    HW1 4699   6.273   5.010   3.637  0.4126 -0.6161  1.9357
  933SOL    HW2 4700   6.194   5.012   3.766 -1.5325  1.8825  0.7953
  934SOL     OW 4701   3.555   3.822   1.563 -0.1474 -0.4475  0.4111
  934SOL    HW1 4702   3.615   3.890   1.594  0.4875 -0.6667 -0.3053
  934SOL    HW2 4703   3.561   3.752   1.628 -0.2535 -0.1248  0.7689
  935SOL     OW 4704   1.630   5.399   0.051  0.0568  0.1613 -0.1367
  935SOL    HW1 4705   1.609   5.357   0.134  1.2047 -2.5512 -1.0766
  935SOL    HW2 4706   1.587   5.343  -0.015 -0.9523  2.3096 -1.4023
  936SOL     OW 4707   0.723   5.420   1.429  0.0021  0.0850  0.0362
  936SOL    HW1 4708   0.635   5.456   1.420  0.7252  1.8972 -0.2617
  936SOL    HW2 4709   0.781   5.496   1.421  1.6121 -1.0901 -0.0136
  937SOL     OW 4710   4.080   1.013   1.339  0.1050  0.2540 -0.1727
  937SOL    HW1 4711   4.158   1.064   1.318  1.5181 -1.8260 -0.2783
  937SOL    HW2 4712   4.057   0.970   1.256  0.7847 -1.5811  0.5381
  938SOL     OW 4713   0.254   3.537   2.298  0.5278  0.3088 -0.4523
  938SOL    HW1 4714   0.223   3.627   2.309  2.0713  0.7685  0.3602
  938SOL    HW2 4715   0.212   3.488   2.370  1.0627  0.7687  0.1856
  939SOL     OW 4716   3.969   3.368   3.758 -0.2939  0.4182 -0.1079
  939SOL    HW1 4717   4.001   3.310   3.827 -2.3554  0.6524  1.1493
  939SOL    HW2 4718   4.047   3.394   3.709  1.3868  0.8557  2.6101
  940SOL     OW 4719   2.731   1.270   3.186  0.1479  0.0896 -0.3325
  940SOL    HW1 4720   2.759   1.343   3.131 -0.8818 -0.3367 -1.4605
  940SOL    HW2 4721   2.680   1.313   3.256  2.4056  0.7380  1.0407
  941SOL     OW 4722   2.456   4.263   3.724 -0.3408 -0.0631  0.4586
  941SOL    HW1 4723   2.426   4.173   3.720  2.3970 -1.3527  3.6252
  941SOL    HW2 4724   2.547   4.260   3.693 -0.5412  1.8961 -0.5095
  942SOL     OW 4725   4.322   2.519   3.853 -0.4728  0.2092 -0.7566
  942SOL    HW1 4726   4.287   2.519   3.942 -1.5955  1.3831 -1.1702
  942SOL    HW2 4727   4.284   2.441   3.812 -0.5804  0.1021 -0.4538
  943SOL     OW 4728   5.181   3.509   3.415  0.9702 -0.5856 -0.0011
  943SOL    HW1 4729   5.169   3.432   3.360  2.5303 -1.2475  0.5100
  943SOL    HW2 4730   5.121   3.496   3.488  0.4897 -0.7967 -0.4317
  944SOL     OW 4731   4.778   2.871   0.516 -0.3628 -0.1917 -0.2956
  944SOL    HW1 4732   4.692   2.834   0.495 -0.3855 -0.2274 -0.1353
  944SOL    HW2 4733   4.764   2.966   0.516 -0.9393 -0.2129  2.0008
  945SOL     OW 4734   1.395   1.080   2.212 -0.0217 -0.0506  0.2506
  945SOL    HW1 4735   1.319   1.111   2.163 -0.1608  0.0716  0.5425
  945SOL    HW2 4736   1.467   1.079   2.148 -0.2180  0.0364  0.0288
  946SOL     OW 4737   6.093   4.047   0.273  0.3351  0.5561 -0.4335
  946SOL    HW1 4738   6.059   4.010   0.355  1.8683 -0.8792 -0.3952
  946SOL    HW2 4739   6.032   4.016   0.206 -0.5466  1.1774  0.0519
  947SOL     OW 4740   1.647   3.882   4.563  0.0173  0.3590  0.1541
  947SOL    HW1 4741   1.719   3.920   4.613  1.2456  0.4111 -1.5812
  947SOL    HW2 4742   1.579   3.950   4.565  0.0033  0.3388  1.7457
  948SOL     OW 4743   1.481   5.043   3.775  0.4336  0.6960  0.2309
  948SOL    HW1 4744   1.556   5.046   3.715 -0.7636 -1.9148 -1.5949
  948SOL    HW2 4745   1.446   5.132   3.774  1.1019  1.0002 -2.1583
  949SOL     OW 4746   0.817   2.788   0.525  0.1548 -0.5302 -0.5816
  949SOL    HW1 4747   0.800   2.697   0.550 -0.4808  0.3361  2.7142
  949SOL    HW2 4748   0.768   2.840   0.589  0.8677  2.1626 -2.0435
  950SOL     OW 4749   3.124   0.757   2.117  0.2189 -0.2290  0.6591
  950SOL    HW1 4750   3.086   0.688   2.171 -0.0510  0.5709  1.5124
  950SOL    HW2 4751   3.182   0.805   2.177  2.1406 -1.0388 -0.4506
  951SOL     OW 4752   2.387   4.366   3.089  0.3136  0.0449 -0.4638
  951SOL    HW1 4753   2.482   4.363   3.081  0.3047  0.6184 -0.9140
  951SOL    HW2 4754   2.354   4.334   3.005  0.0903 -0.9792  0.0041
  952SOL     OW 4755   1.984   1.388   0.700 -0.2651  0.0631  0.3703
  952SOL    HW1 4756   1.909   1.367   0.756 -0.7262  0.2604 -0.1585
  952SOL    HW2 4757   1.949   1.450   0.636  0.2113 -0.2670 -0.2182
  953SOL     OW 4758   0.424   6.279   1.513  0.5130 -0.7212  0.4177
  953SOL    HW1 4759   0.438   6.310   1.603 -0.3136  0.5623  0.1323
  953SOL    HW2 4760   0.485   6.206   1.503  1.0033 -0.5413  1.8463
  954SOL     OW 4761   0.494   2.316   0.686  0.2355 -0.4514  0.5720
  954SOL    HW1 4762   0.570   2.304   0.628  0.0604 -0.4122  0.3324
  954SOL    HW2 4763   0.527   2.297   0.774  0.4514 -0.7137  0.4331
  955SOL     OW 4764   6.383   5.046   2.652  0.2209 -0.4468  0.1763
  955SOL    HW1 4765   6.460   5.102   2.656 -0.2661  0.6000 -2.7522
  955SOL    HW2 4766   6.355   5.038   2.743  0.3066  4.1813  0.8493
  956SOL     OW 4767   5.756   5.597   3.594 -0.2210  0.4760 -0.6509
  956SOL    HW1 4768   5.830   5.575   3.652  0.0194 -0.5425 -1.3142
  956SOL    HW2 4769   5.738   5.689   3.613  1.0864  0.6924 -0.3182
  957SOL     OW 4770   1.834   4.255   3.338  0.1227 -0.1529 -0.7656
  957SOL    HW1 4771   1.786   4.338   3.341 -0.3912 -0.4362 -0.8721
  957SOL    HW2 4772   1.765   4.189   3.326  0.5129 -0.6027 -0.5433
  958SOL     OW 4773   3.272   2.321   0.418 -0.7749 -0.4786  0.0978
  958SOL    HW1 4774   3.203   2.381   0.446 -0.1685  1.1866 -1.6789
  958SOL    HW2 4775   3.280   2.258   0.489 -2.4128  0.7421  1.4511
  959SOL     OW 4776   0.980   1.836   0.939  1.0276 -0.2130  0.4400
  959SOL    HW1 4777   0.923   1.902   0.978 -0.7861 -0.7088 -1.1662
  959SOL    HW2 4778   0.961   1.755   0.987  1.0666 -0.1828  0.5059
  960SOL     OW 4779   1.568   5.852   2.356  0.0414 -0.0726  0.3612
  960SOL    HW1 4780   1.623   5.913   2.307 -0.4212 -0.2194 -0.3571
  960SOL    HW2 4781   1.593   5.766   2.324  2.1460 -0.4837  2.8170
  961SOL     OW 4782   3.336   4.751   0.632 -0.0815 -1.0024 -0.6781
  961SOL    HW1 4783   3.282   4.681   0.669 -0.5650 -0.0444  0.4874
  961SOL    HW2 4784   3.413   4.705   0.597 -1.5134 -2.3810 -2.2527
  962SOL     OW 4785   1.337   4.908   0.996  0.0565  0.5370  0.1395
  962SOL    HW1 4786   1.355   4.849   0.923  3.1668  1.3174  0.1627
  962SOL    HW2 4787   1.245   4.934   0.983 -0.6634 -2.3166 -1.2365
  963SOL     OW 4788   4.629   3.833   1.485 -0.4066  0.3543  0.2170
  963SOL    HW1 4789   4.659   3.872   1.567 -0.1447  0.2565  0.1666
  963SOL    HW2 4790   4.594   3.747   1.510  1.0255 -0.3056  0.0287
  964SOL     OW 4791   5.059   0.760   0.226 -0.6058 -1.0320  0.0266
  964SOL    HW1 4792   5.045   0.711   0.307 -0.7742  0.0322  0.6587
  964SOL    HW2 4793   5.068   0.851   0.254  2.5885 -0.9705 -0.8017
  965SOL     OW 4794   0.017   6.462   1.249  0.0675 -0.1163 -0.2395
  965SOL    HW1 4795   0.005   6.368   1.267  2.0297 -0.2134  0.8879
  965SOL    HW2 4796   0.017   6.468   1.154  2.6157 -1.7616 -0.4603
  966SOL     OW 4797   1.444   4.786   1.677 -0.0739  0.9705 -0.3874
  966SOL    HW1 4798   1.457   4.810   1.768  2.2800  2.4826 -1.0365
  966SOL    HW2 4799   1.523   4.739   1.653 -2.0470 -2.4339 -0.8413
  967SOL     OW 4800   1.099   0.151   4.171 -0.3356  0.6735 -0.2990
  967SOL    HW1 4801   1.090   0.079   4.233 -1.4460  1.4728  0.5141
  967SOL    HW2 4802   1.050   0.121   4.093  1.4158 -0.5033 -1.0064
  968SOL     OW 4803   5.379   4.866   1.068  0.5097  0.1009 -0.0525
  968SOL    HW1 4804   5.307   4.849   1.129  2.3467 -1.5074  1.8386
  968SOL    HW2 4805   5.436   4.926   1.115  0.2345  1.7291 -1.7130
  969SOL     OW 4806   6.348   4.944   2.937 -0.3109 -0.2203 -0.0946
  969SOL    HW1 4807   6.430   4.895   2.944  0.0529  0.1675 -1.4576
  969SOL    HW2 4808   6.341   4.991   3.020  2.0560  1.5964 -0.8180
  970SOL     OW 4809   3.828   4.157   2.146 -0.0823  0.0254 -0.4798
  970SOL    HW1 4810   3.757   4.216   2.120 -1.7177 -0.0792  3.1302
  970SOL    HW2 4811   3.900   4.214   2.172  0.3745  0.1880 -1.9998
  971SOL     OW 4812   1.097   5.002   0.948  0.1233 -0.4326 -0.6252
  971SOL    HW1 4813   1.035   5.026   1.016 -0.2040  0.6446 -1.2872
  971SOL    HW2 4814   1.048   5.008   0.866  1.1661  0.8699 -1.2083
  972SOL     OW 4815   3.848   2.058   3.003  0.8610  0.6770 -0.2181
  972SOL    HW1 4816   3.851   2.107   3.085  0.7972 -1.6318  1.2451
  972SOL    HW2 4817   3.940   2.049   2.977  0.9332  0.7837 -0.0022
  973SOL     OW 4818   1.188   0.585   3.472 -0.0981 -0.2093  0.2301
  973SOL    HW1 4819   1.207   0.655   3.534 -1.7506  0.4332  0.0595
  973SOL    HW2 4820   1.097   0.562   3.488 -0.0251 -1.2822 -0.7413
  974SOL     OW 4821   0.091   4.644   3.927  0.1052 -0.3341  0.5333
  974SOL    HW1 4822   0.054   4.555   3.930  0.6550 -0.6593 -1.1777
  974SOL    HW2 4823   0.171   4.639   3.979 -0.0913 -0.7238  0.8049
  975SOL     OW 4824   3.327   2.771   0.601  0.7030 -0.4321 -0.7848
  975SOL    HW1 4825   3.268   2.700   0.575 -0.4603 -0.2238  1.1408
  975SOL    HW2 4826   3.294   2.848   0.554  0.7393 -0.7460 -1.3320
  976SOL     OW 4827   2.422   5.714   0.417  0.1469 -0.6673 -0.7058
  976SOL    HW1 4828   2.387   5.692   0.331  1.0474  1.1325 -1.5767
  976SOL    HW2 4829   2.513   5.738   0.401  0.8540 -1.9589  1.0229
  977SOL     OW 4830   5.102   3.341   1.035 -0.1124 -0.0231 -0.8495
  977SOL    HW1 4831   5.169   3.273   1.030 -0.5058 -0.5087  0.3260
  977SOL    HW2 4832   5.019   3.294   1.026 -0.5749 -0.1990  2.9931
  978SOL     OW 4833   1.187   1.242   1.037 -0.6676 -0.3054 -0.3594
  978SOL    HW1 4834   1.218   1.232   0.947  0.5524 -0.6645  0.0811
  978SOL    HW2 4835   1.215   1.162   1.081  0.9700  0.9228  0.9361
  979SOL     OW 4836   5.340   6.329   3.535 -0.3469 -0.3268  0.3610
  979SOL    HW1 4837   5.366   6.420   3.521  0.9796 -0.9228 -1.5960
  979SOL    HW2 4838   5.409   6.292   3.589 -1.2612 -0.0276  1.7752
  980SOL     OW 4839   6.457   4.819   4.202  0.3475  0.3857  0.2180
  980SOL    HW1 4840   6.502   4.837   4.119  0.4630 -0.9799 -0.0281
  980SOL    HW2 4841   6.368   4.850   4.187 -0.1513 -1.4882 -1.0994
  981SOL     OW 4842   4.787   5.970   2.735 -0.1596  0.0285 -0.4838
  981SOL    HW1 4843   4.879   5.949   2.752  0.2426 -0.0569 -2.5572
  981SOL    HW2 4844   4.774   6.056   2.774  0.5558 -0.3195  0.5594
  982SOL     OW 4845   6.443   5.151   0.004 -0.3821  0.4522 -0.1099
  982SOL    HW1 4846   6.527   5.185  -0.025  1.2440 -3.5792 -0.9056
  982SOL    HW2 4847   6.464   5.100   0.083 -1.4292 -2.6225 -1.6332
  983SOL     OW 4848   4.151   3.647   3.872  0.4140  0.3457 -0.5120
  983SOL    HW1 4849   4.122   3.738   3.868  2.8213  1.1459 -1.5588
  983SOL    HW2 4850   4.109   3.605   3.797 -0.2404  0.7379 -0.3689
  984SOL     OW 4851   2.993   5.795   0.747 -0.2043  0.2930  0.1757
  984SOL    HW1 4852   3.057   5.865   0.734 -0.0201  0.2027  0.6030
  984SOL    HW2 4853   2.914   5.841   0.777  0.1523  0.2505  1.2206
  985SOL     OW 4854   5.764   3.881   1.669  0.2023 -0.0236  0.2442
  985SOL    HW1 4855   5.780   3.798   1.713 -0.4038  0.4437  1.3764
  985SOL    HW2 4856   5.846   3.899   1.622  0.9604 -0.4063  1.3843
  986SOL     OW 4857   4.700   5.115   3.612  0.2013  0.2725  0.3963
  986SOL    HW1 4858   4.655   5.178   3.668  0.6180  0.5879  0.3863
  986SOL    HW2 4859   4.663   5.128   3.526 -1.5302 -1.2558  0.8478
  987SOL     OW 4860   5.887   3.041   2.588 -0.2481  0.1726 -0.1884
  987SOL    HW1 4861   5.803   3.079   2.613 -0.1501 -1.1733  2.5769
  987SOL    HW2 4862   5.952   3.104   2.619 -0.1812  0.4402 -0.8528
  988SOL     OW 4863   1.954   5.768   4.425 -1.2074  0.3322  0.0541
  988SOL    HW1 4864   1.981   5.701   4.488  0.1218 -0.3466 -1.1819
  988SOL    HW2 4865   1.980   5.850   4.466  0.0141 -0.1232  0.2368
  989SOL     OW 4866   2.074   1.856   0.146  0.9569 -0.0128 -0.1485
  989SOL    HW1 4867   2.158   1.823   0.116  1.3823 -0.5752  1.5462
  989SOL    HW2 4868   2.093   1.941   0.185  0.6636  0.0971 -0.2414
  990SOL     OW 4869   1.491   1.329   0.297 -0.1304  0.0231 -0.2914
  990SOL    HW1 4870   1.411   1.376   0.270 -0.3311 -0.4321 -0.4946
  990SOL    HW2 4871   1.488   1.247   0.248 -1.1435 -1.4180  1.9944
  991SOL     OW 4872   0.197   5.724   3.834 -0.2220  0.0093  0.7208
  991SOL    HW1 4873   0.134   5.783   3.793 -0.5105 -0.0132  1.1310
  991SOL    HW2 4874   0.167   5.715   3.924  0.7062  0.4577  1.0781
  992SOL     OW 4875   4.882   2.719   1.906 -0.8562  0.0616  0.0871
  992SOL    HW1 4876   4.842   2.668   1.835 -1.1927  0.4871 -0.0319
  992SOL    HW2 4877   4.974   2.726   1.882 -0.5948 -1.2903  0.5717
  993SOL     OW 4878   1.381   5.162   0.354  0.0592 -0.5838 -0.2818
  993SOL    HW1 4879   1.415   5.075   0.376  1.7169  0.3465  1.1224
  993SOL    HW2 4880   1.457   5.209   0.320 -0.9651  0.1446 -1.6481
  994SOL     OW 4881   4.788   2.919   2.365  0.1581 -0.1534  0.3198
  994SOL    HW1 4882   4.697   2.946   2.357 -0.2488 -1.8694 -1.6382
  994SOL    HW2 4883   4.838   2.993   2.329 -0.5734  0.1663 -0.0634
  995SOL     OW 4884   0.918   3.147   1.819  0.6968  0.0259 -0.0179
  995SOL    HW1 4885   0.833   3.190   1.812  0.7725 -0.0771 -3.0019
  995SOL    HW2 4886   0.949   3.169   1.906 -1.3605  2.0152  0.3155
  996SOL     OW 4887   3.865   1.450   0.927  0.0531  0.4682  0.3388
  996SOL    HW1 4888   3.905   1.479   1.009  2.4570 -0.8253 -0.2888
  996SOL    HW2 4889   3.834   1.530   0.886  1.8497  1.5350  0.9817
  997SOL     OW 4890   5.270   1.654   1.571 -0.1477  0.0079 -0.0394
  997SOL    HW1 4891   5.261   1.583   1.635  0.2701  1.4355  1.7004
  997SOL    HW2 4892   5.180   1.682   1.553 -0.2190  0.9460  1.5807
  998SOL     OW 4893   2.295   3.651   1.292  0.0224  0.0456 -0.0980
  998SOL    HW1 4894   2.332   3.712   1.228  0.4176 -0.2280 -0.1341
  998SOL    HW2 4895   2.361   3.582   1.300  0.2714  0.3831  1.0592
  999SOL     OW 4896   2.360   0.759   4.110 -0.2583  0.3963 -0.4179
  999SOL    HW1 4897   2.432   0.811   4.074  0.1747  2.2203  2.7845
  999SOL    HW2 4898   2.287   0.820   4.116 -1.9424 -1.1916 -2.7074
 1000SOL     OW 4899   1.906   4.253   2.898  0.2608  0.0413  0.7859
 1000SOL    HW1 4900   1.931   4.171   2.941  0.3297  0.3231  1.2789
 1000SOL    HW2 4901   1.943   4.322   2.952 -0.7980  0.4390  1.0320
 1001SOL     OW 4902   0.148   5.717   1.975 -0.4980  0.2904 -0.1751
 1001SOL    HW1 4903   0.129   5.718   1.881  0.0888 -0.1039 -0.2990
 1001SOL    HW2 4904   0.194   5.799   1.991 -1.3012  0.7370 -0.0743
 1002SOL     OW 4905   3.644   4.343   1.985 -0.7412  0.5480 -0.0934
 1002SOL    HW1 4906   3.687   4.412   1.935 -0.9944 -0.7757 -2.3001
 1002SOL    HW2 4907   3.551   4.359   1.973 -0.8011 -0.0748 -0.4950
 1003SOL     OW 4908   6.348   2.788   2.153  0.4087 -0.6598 -0.6179
 1003SOL    HW1 4909   6.436   2.777   2.189  0.7995  1.6900 -0.6632
 1003SOL    HW2 4910   6.328   2.705   2.111  1.4885 -2.2019  1.7045
 1004SOL     OW 4911   2.755   2.740   4.119 -0.0691  0.6796 -0.0803
 1004SOL    HW1 4912   2.808   2.742   4.198 -1.0843 -0.5976  0.6789
 1004SOL    HW2 4913   2.681   2.683   4.141 -0.6697  0.7411 -1.7657
 1005SOL     OW 4914   5.137   0.525   0.978 -0.8046 -0.2343 -1.3184
 1005SOL    HW1 4915   5.080   0.548   1.051  0.4754 -1.1028  0.0260
 1005SOL    HW2 4916   5.226   0.533   1.015 -0.0082  1.2995 -3.3808
 1006SOL     OW 4917   4.435   5.833   3.608 -0.0750 -0.2553  0.3546
 1006SOL    HW1 4918   4.348   5.848   3.647  0.1605  0.5076  0.5985
 1006SOL    HW2 4919   4.462   5.919   3.575  1.2978 -0.1186  1.7421
 1007SOL     OW 4920   4.327   2.244   3.025 -0.2179 -0.7254  0.6350
 1007SOL    HW1 4921   4.256   2.213   2.967  0.2901 -2.3944  0.8456
 1007SOL    HW2 4922   4.355   2.326   2.986  0.4695 -2.0396 -1.8785
 1008SOL     OW 4923   0.905   3.950   0.829 -0.5441  0.1361  0.2696
 1008SOL    HW1 4924   0.813   3.966   0.808 -0.7837 -0.3576  0.8989
 1008SOL    HW2 4925   0.902   3.896   0.909  0.2892  0.1653  0.3272
 1009SOL     OW 4926   3.652   1.326   2.627  0.2786 -0.4698  0.5158
 1009SOL    HW1 4927   3.615   1.320   2.539  0.6159  0.5109  0.2908
 1009SOL    HW2 4928   3.745   1.343   2.612  0.6458 -1.8416  1.0712
 1010SOL     OW 4929   0.573   5.503   1.120  0.1573  0.0409 -0.8243
 1010SOL    HW1 4930   0.546   5.416   1.148  0.9142  0.2511  0.6106
 1010SOL    HW2 4931   0.662   5.491   1.086  0.5682  0.3723  0.1104
 1011SOL     OW 4932   4.090   0.087   0.887 -0.4720  0.9252 -0.4510
 1011SOL    HW1 4933   4.000   0.054   0.885  0.0744 -0.9216  1.3092
 1011SOL    HW2 4934   4.137   0.031   0.825 -0.0464  0.0702  0.6139
 1012SOL     OW 4935   5.584   0.639   3.736  0.0758  0.1267  0.1688
 1012SOL    HW1 4936   5.620   0.614   3.652  0.6796 -0.6074  0.6303
 1012SOL    HW2 4937   5.650   0.612   3.800  0.2589  1.9186  0.7854
 1013SOL     OW 4938   0.497   1.619   0.641 -0.5774 -0.6972  0.0810
 1013SOL    HW1 4939   0.514   1.550   0.576  1.4144  0.2967 -0.5345
 1013SOL    HW2 4940   0.503   1.574   0.726 -0.3154 -1.4770 -0.3393
 1014SOL     OW 4941   5.364   0.770   3.599 -0.5366  0.0736  0.4473
 1014SOL    HW1 4942   5.431   0.733   3.658  0.4056  0.0290 -0.6155
 1014SOL    HW2 4943   5.404   0.850   3.565  0.1619 -1.3381 -2.3181
 1015SOL     OW 4944   1.228   2.535   0.886 -0.0958  0.2395 -0.2577
 1015SOL    HW1 4945   1.238   2.458   0.940 -1.3098 -0.7850 -1.4236
 1015SOL    HW2 4946   1.312   2.544   0.840 -0.0798 -0.6391 -0.4129
 1016SOL     OW 4947   6.224   2.558   0.040  0.1919 -0.1420 -0.2114
 1016SOL    HW1 4948   6.222   2.463   0.054 -0.7211  0.0198  0.8642
 1016SOL    HW2 4949   6.186   2.595   0.119  2.5657  1.2399  0.3684
 1017SOL     OW 4950   3.422   2.059   0.367 -0.6540 -0.0049 -0.6833
 1017SOL    HW1 4951   3.357   1.998   0.330 -1.9042 -0.3040  1.7844
 1017SOL    HW2 4952   3.379   2.145   0.363 -0.4953  0.0782 -0.5987
 1018SOL     OW 4953   4.729   0.478   0.655 -0.4109  0.2733 -0.3328
 1018SOL    HW1 4954   4.766   0.390   0.647 -0.1038  0.5188 -2.1637
 1018SOL    HW2 4955   4.775   0.518   0.728  1.5014 -0.1557 -1.2384
 1019SOL     OW 4956   2.653   4.084   4.365  0.4090 -0.4800 -0.0703
 1019SOL    HW1 4957   2.638   4.179   4.373 -0.6001 -0.5427 -1.0210
 1019SOL    HW2 4958   2.579   4.044   4.411 -0.9141 -0.7876 -2.3259
 1020SOL     OW 4959   3.276   5.906   0.202 -0.2073  0.4647  0.0863
 1020SOL    HW1 4960   3.285   5.982   0.144 -0.7864 -0.7105 -1.5838
 1020SOL    HW2 4961   3.210   5.933   0.266 -0.4973  1.3202 -0.5552
 1021SOL     OW 4962   4.755   3.368   1.894 -0.2228  0.3554  0.0939
 1021SOL    HW1 4963   4.848   3.367   1.871 -0.0333 -1.0155  0.7910
 1021SOL    HW2 4964   4.740   3.454   1.933  0.5172  0.9539 -0.9003
 1022SOL     OW 4965   4.226   4.015   2.417 -0.8208  0.1320  0.0584
 1022SOL    HW1 4966   4.165   4.081   2.449 -2.6683 -0.1484 -2.5940
 1022SOL    HW2 4967   4.231   3.951   2.488 -1.8730  1.2394  1.1903
 1023SOL     OW 4968   0.074   1.135   3.750  0.4841 -0.1832  0.0156
 1023SOL    HW1 4969   0.003   1.135   3.686  0.2815 -0.5391  0.2375
 1023SOL    HW2 4970   0.103   1.226   3.754 -0.1048  0.0028  0.0887
 1024SOL     OW 4971   6.194   5.571   1.732 -0.0396  0.2387  0.3265
 1024SOL    HW1 4972   6.219   5.609   1.816  0.9025 -0.1714  0.2479
 1024SOL    HW2 4973   6.245   5.490   1.726 -0.3282  0.1050 -0.5012
 1025SOL     OW 4974   0.581   5.327   4.225  0.0579 -0.4464  0.3326
 1025SOL    HW1 4975   0.533   5.409   4.225  1.8292  0.6498 -0.2785
 1025SOL    HW2 4976   0.545   5.277   4.298 -0.8952  0.9635  0.8476
 1026SOL     OW 4977   1.877   3.574   3.619  0.1512 -0.0303 -0.4407
 1026SOL    HW1 4978   1.862   3.573   3.525  1.1494  0.0197 -0.6138
 1026SOL    HW2 4979   1.926   3.494   3.637  0.2626  0.1280 -0.0179
 1027SOL     OW 4980   2.400   2.013   4.426  0.4975  0.0484  0.3742
 1027SOL    HW1 4981   2.327   2.073   4.437 -0.1345 -0.6099 -0.1322
 1027SOL    HW2 4982   2.359   1.929   4.407  1.3833 -0.3954  0.3764
 1028SOL     OW 4983   3.212   6.112   0.045  0.0126 -0.5607  0.5324
 1028SOL    HW1 4984   3.184   6.036  -0.006 -1.3760 -0.3307  0.9036
 1028SOL    HW2 4985   3.168   6.186   0.004  2.4888  0.3135 -0.7368
 1029SOL     OW 4986   4.182   0.418   3.560  0.1525 -0.1641 -0.3004
 1029SOL    HW1 4987   4.192   0.504   3.519 -0.7206  1.0379  1.8736
 1029SOL    HW2 4988   4.099   0.384   3.527 -0.6978  0.9271  0.6827
 1030SOL     OW 4989   3.720   4.903   3.292 -0.0730  0.4225  0.2662
 1030SOL    HW1 4990   3.801   4.940   3.328  1.2427 -1.0051 -1.1015
 1030SOL    HW2 4991   3.700   4.829   3.349  0.0112  0.3074  0.1457
 1031SOL     OW 4992   1.111   3.311   4.143  0.5169  0.6086 -0.2081
 1031SOL    HW1 4993   1.183   3.251   4.161  0.6177  0.5289 -0.8717
 1031SOL    HW2 4994   1.147   3.376   4.083  0.4378  1.4054  0.5882
 1032SOL     OW 4995   5.107   2.752   1.681  0.4667 -0.1229 -0.5281
 1032SOL    HW1 4996   5.199   2.729   1.665  1.2078 -0.1134  2.8523
 1032SOL    HW2 4997   5.061   2.668   1.679  1.0435 -0.4764  0.1258
 1033SOL     OW 4998   2.777   5.744   4.399  0.1320  0.5180 -0.5301
 1033SOL    HW1 4999   2.862   5.769   4.436 -0.2783  1.2507 -0.0736
 1033SOL    HW2 5000   2.721   5.731   4.475  0.0278 -0.7589 -0.7890
 1034SOL     OW 5001   4.639   2.088   1.922  0.4789  0.2933 -0.0488
 1034SOL    HW1 5002   4.640   2.144   1.845  1.1018 -0.5304 -0.6482
 1034SOL    HW2 5003   4.644   1.998   1.888 -1.2894 -0.2134  0.8328
 1035SOL     OW 5004   0.803   4.521   1.084  0.3949  0.4603  0.9141
 1035SOL    HW1 5005   0.867   4.593   1.082  1.9281 -0.8075  1.8296
 1035SOL    HW2 5006   0.732   4.554   1.140  0.5887  1.6203  0.4978
 1036SOL     OW 5007   3.139   0.448   3.077  0.1846  0.2612 -0.6351
 1036SOL    HW1 5008   3.135   0.480   3.168  1.9047  3.1911 -1.4690
 1036SOL    HW2 5009   3.214   0.388   3.077  1.1946  1.4785 -0.4039
 1037SOL     OW 5010   3.534   5.277   1.487  0.4748  0.2619 -0.8687
 1037SOL    HW1 5011   3.573   5.364   1.483  1.6908 -0.2368 -0.6145
 1037SOL    HW2 5012   3.590   5.223   1.431  0.8752 -0.7267  0.4065
 1038SOL     OW 5013   3.889   5.518   3.863 -0.2865 -0.2094  0.5378
 1038SOL    HW1 5014   3.853   5.556   3.943  0.8429 -0.0139  0.9637
 1038SOL    HW2 5015   3.937   5.441   3.892 -0.0819 -0.2810  0.0220
 1039SOL     OW 5016   5.914   1.233   3.430  0.5285 -0.3631 -0.1168
 1039SOL    HW1 5017   5.942   1.278   3.510 -0.1101  2.0657 -1.1519
 1039SOL    HW2 5018   5.996   1.203   3.389  1.1189  0.9413  0.0534
 1040SOL     OW 5019   3.445   6.269   1.772 -0.2823  0.2909  0.2066
 1040SOL    HW1 5020   3.540   6.268   1.779 -0.0657 -1.0119 -2.1233
 1040SOL    HW2 5021   3.415   6.214   1.845  0.9626 -1.8690 -0.8265
 1041SOL     OW 5022   0.570   3.338   1.979 -0.1892  0.1738  0.0994
 1041SOL    HW1 5023   0.607   3.308   1.896 -0.6061  1.0116 -0.4075
 1041SOL    HW2 5024   0.527   3.261   2.016  0.0252 -0.2117 -0.4495
 1042SOL     OW 5025   2.269   0.462   0.433  0.0895  0.1529  0.2259
 1042SOL    HW1 5026   2.216   0.460   0.354  2.3218 -0.9216 -1.3429
 1042SOL    HW2 5027   2.307   0.549   0.435 -0.7893  0.5418  0.7428
 1043SOL     OW 5028   1.081   5.121   1.986  0.4647  0.3976  0.0087
 1043SOL    HW1 5029   1.053   5.183   1.919  0.2244 -0.6046 -0.8582
 1043SOL    HW2 5030   1.115   5.175   2.057 -0.0875  1.5151 -0.5557
 1044SOL     OW 5031   4.559   2.049   3.561  0.5067 -0.7952 -0.2144
 1044SOL    HW1 5032   4.595   2.124   3.514 -0.6110  0.3370  0.6891
 1044SOL    HW2 5033   4.607   2.046   3.643  0.6281 -1.1561 -0.2941
 1045SOL     OW 5034   4.540   5.182   1.372 -0.5957  0.2731 -0.3874
 1045SOL    HW1 5035   4.616   5.208   1.424  0.4613 -1.7399 -0.8012
 1045SOL    HW2 5036   4.577   5.154   1.289 -1.8846 -0.0413 -0.8731
 1046SOL     OW 5037   1.042   5.949   4.359 -0.9586  0.0909 -0.1015
 1046SOL    HW1 5038   1.087   5.979   4.280 -2.1114  3.7896  0.4635
 1046SOL    HW2 5039   1.105   5.965   4.430  0.5475 -4.3089 -0.1377
 1047SOL     OW 5040   2.244   2.376   1.366  0.0071 -0.4014  0.1081
 1047SOL    HW1 5041   2.179   2.309   1.347  0.0318  0.2912 -2.9079
 1047SOL    HW2 5042   2.199   2.459   1.349  2.0245  0.0829 -4.2905
 1048SOL     OW 5043   1.032   4.701   1.057 -0.1068  0.0728 -0.2629
 1048SOL    HW1 5044   1.035   4.754   0.978  0.3943  0.0424 -0.2666
 1048SOL    HW2 5045   1.076   4.753   1.124 -0.7932  0.2299  0.0848
 1049SOL     OW 5046   1.600   1.076   2.024  0.6615 -0.3191  0.5345
 1049SOL    HW1 5047   1.640   0.998   1.988  1.3450  0.4266 -0.3594
 1049SOL    HW2 5048   1.579   1.130   1.948 -0.3283  0.1228  1.0981
 1050SOL     OW 5049   1.590   4.108   1.300 -0.0508  0.2807 -0.0216
 1050SOL    HW1 5050   1.529   4.180   1.287 -1.1830 -1.0031 -2.4395
 1050SOL    HW2 5051   1.674   4.142   1.269 -0.5775  0.5755 -1.1829
 1051SOL     OW 5052   4.198   3.628   1.960  0.6166  0.1450 -0.6604
 1051SOL    HW1 5053   4.242   3.546   1.938 -2.3932 -1.4791 -1.2239
 1051SOL    HW2 5054   4.146   3.649   1.883 -0.2015  1.4863  0.2099
 1052SOL     OW 5055   6.048   4.240   2.363  0.3971  0.4644  0.1943
 1052SOL    HW1 5056   6.062   4.258   2.457 -0.9870  0.7350  0.3645
 1052SOL    HW2 5057   5.971   4.291   2.340  0.2374 -0.2428 -0.9162
 1053SOL     OW 5058   3.992   5.945   3.421  0.0073 -0.4153  0.2052
 1053SOL    HW1 5059   4.073   5.990   3.397  0.2490 -0.5131  0.8233
 1053SOL    HW2 5060   4.021   5.859   3.450 -0.3961 -0.7386 -0.3348
 1054SOL     OW 5061   6.091   4.844   2.146  0.0349 -0.3494  0.6026
 1054SOL    HW1 5062   6.167   4.856   2.203 -0.1590 -0.3318  0.8614
 1054SOL    HW2 5063   6.080   4.928   2.102 -1.0246  0.3149  2.0446
 1055SOL     OW 5064   3.766   4.751   2.783 -0.0151  0.1236  0.0989
 1055SOL    HW1 5065   3.843   4.697   2.763  0.7283  1.6513 -1.4575
 1055SOL    HW2 5066   3.768   4.820   2.717 -1.2660  1.7209  1.6558
 1056SOL     OW 5067   0.029   0.737   1.021 -0.2107  0.0932  0.3967
 1056SOL    HW1 5068  -0.062   0.760   1.038  0.0362  0.6017  1.0539
 1056SOL    HW2 5069   0.079   0.814   1.048  0.5328 -0.7402  1.4690
 1057SOL     OW 5070   3.035   0.723   3.004 -0.1157 -0.0108 -0.2585
 1057SOL    HW1 5071   3.114   0.777   3.016  0.8398 -1.5650  1.0139
 1057SOL    HW2 5072   3.068   0.641   2.966 -1.1792 -0.5184 -0.1174
 1058SOL     OW 5073   0.871   2.376   4.263 -0.8831  0.4750 -0.2546
 1058SOL    HW1 5074   0.893   2.347   4.174  0.8932  0.2123  0.2253
 1058SOL    HW2 5075   0.815   2.307   4.298  1.2519 -1.2330 -0.0001
 1059SOL     OW 5076   3.035   5.296   1.585 -0.0255 -0.0441 -0.6272
 1059SOL    HW1 5077   3.084   5.276   1.664 -0.1866  2.3886  0.1660
 1059SOL    HW2 5078   3.084   5.366   1.542 -2.1499  1.7698 -0.3261
 1060SOL     OW 5079   5.542   4.369   4.007 -0.6178 -0.1034  0.3038
 1060SOL    HW1 5080   5.601   4.312   4.056 -0.7938  0.0508  0.6953
 1060SOL    HW2 5081   5.481   4.403   4.072 -1.6610 -0.9071 -0.2188
 1061SOL     OW 5082   5.828   4.754   1.953  0.0194  0.1763  0.5107
 1061SOL    HW1 5083   5.832   4.768   2.048 -0.2305  1.6333  0.3392
 1061SOL    HW2 5084   5.739   4.780   1.929  0.0097 -0.4034 -0.0957
 1062SOL     OW 5085   3.021   5.028   2.430 -0.1777 -0.0725  0.4341
 1062SOL    HW1 5086   2.987   4.941   2.452  0.8508 -0.8289 -0.7945
 1062SOL    HW2 5087   3.114   5.025   2.454  0.2975  0.0299 -1.2360
 1063SOL     OW 5088   0.387   0.748   0.241 -0.3438 -0.1053 -0.2043
 1063SOL    HW1 5089   0.352   0.660   0.227 -1.7168  0.4869 -0.6798
 1063SOL    HW2 5090   0.337   0.782   0.315  1.8197 -0.5415  1.5485
 1064SOL     OW 5091   5.810   4.770   0.147 -0.1730 -0.2192 -0.5615
 1064SOL    HW1 5092   5.791   4.738   0.059 -2.0781 -1.3786  0.1946
 1064SOL    HW2 5093   5.820   4.691   0.200  2.4508  0.4283  0.0343
 1065SOL     OW 5094   4.719   1.550   3.719  0.1678 -0.9399 -0.7059
 1065SOL    HW1 5095   4.716   1.643   3.740 -0.2332 -0.8259 -1.2459
 1065SOL    HW2 5096   4.705   1.505   3.803  0.8949 -0.5229 -0.3586
 1066SOL     OW 5097   3.328   5.299   4.430 -0.1836 -0.5074  0.1844
 1066SOL    HW1 5098   3.407   5.292   4.483 -0.1089  1.8053  0.4688
 1066SOL    HW2 5099   3.359   5.332   4.345 -0.8613  0.7813  0.4227
 1067SOL     OW 5100   1.973   0.207   4.391 -0.5017 -0.4944  0.0536
 1067SOL    HW1 5101   2.052   0.197   4.445 -0.2458 -1.7119 -0.5016
 1067SOL    HW2 5102   1.947   0.298   4.403 -1.0124 -0.9468  2.9779
 1068SOL     OW 5103   4.992   4.217   3.895  0.4497  0.5248  0.1575
 1068SOL    HW1 5104   4.992   4.212   3.991 -1.6475 -2.1064  0.1374
 1068SOL    HW2 5105   5.083   4.199   3.870  0.3839 -2.7612  1.6655
 1069SOL     OW 5106   4.724   0.328   2.568  0.0452  0.6698  0.3692
 1069SOL    HW1 5107   4.808   0.293   2.536 -1.0298 -1.9490  0.1607
 1069SOL    HW2 5108   4.742   0.420   2.586  2.8569  0.3005 -0.0594
 1070SOL     OW 5109   1.679   1.366   4.043 -0.5007 -0.1846  0.2670
 1070SOL    HW1 5110   1.756   1.414   4.075  0.2650 -2.0516  1.4425
 1070SOL    HW2 5111   1.615   1.374   4.113 -1.7789  2.1021 -1.0819
 1071SOL     OW 5112   3.535   3.474   0.484  0.0936  0.1029 -0.3335
 1071SOL    HW1 5113   3.487   3.424   0.550  0.1716 -0.6422 -0.8179
 1071SOL    HW2 5114   3.624   3.478   0.518  0.4381 -1.4149 -0.9762
 1072SOL     OW 5115   2.516   3.695   1.804  0.0400  0.0747  0.3451
 1072SOL    HW1 5116   2.421   3.704   1.811 -0.2582 -2.0762 -0.2664
 1072SOL    HW2 5117   2.540   3.745   1.726 -0.0705  3.2831  2.1942
 1073SOL     OW 5118   5.988   1.701   4.100  0.6318  0.2738 -0.3297
 1073SOL    HW1 5119   6.052   1.763   4.134  0.0192  1.2778 -0.9578
 1073SOL    HW2 5120   5.974   1.640   4.172  2.2322  0.0578 -0.1611
 1074SOL     OW 5121   3.616   0.355   0.813 -0.0867  0.3143 -0.2267
 1074SOL    HW1 5122   3.596   0.287   0.749 -1.6930  2.4604 -2.2083
 1074SOL    HW2 5123   3.610   0.312   0.898 -0.5947 -2.0705 -1.4027
 1075SOL     OW 5124   2.748   5.923   0.780 -0.1518  0.4202 -0.1562
 1075SOL    HW1 5125   2.717   5.856   0.719  1.2708 -0.6211  0.2328
 1075SOL    HW2 5126   2.738   5.883   0.866  0.6251  0.7364  0.0833
 1076SOL     OW 5127   2.883   4.492   1.138 -0.1850  0.2155  0.3610
 1076SOL    HW1 5128   2.951   4.437   1.176  0.0760 -0.7004 -1.3150
 1076SOL    HW2 5129   2.804   4.437   1.141 -0.1568  0.1261 -0.4015
 1077SOL     OW 5130   0.186   0.483   3.114  0.4963 -0.8336  0.1918
 1077SOL    HW1 5131   0.121   0.471   3.044 -1.0963  1.5647  1.1067
 1077SOL    HW2 5132   0.198   0.578   3.119  0.4092 -0.8751  3.2254
 1078SOL     OW 5133   1.341   6.458   2.403 -0.1997 -0.4981  0.3963
 1078SOL    HW1 5134   1.390   6.538   2.384 -0.1111 -0.9009 -1.2763
 1078SOL    HW2 5135   1.293   6.477   2.484  1.6207  0.4035  1.3262
 1079SOL     OW 5136   1.577   4.085   4.123 -0.3274  0.6359  0.1309
 1079SOL    HW1 5137   1.650   4.081   4.062 -0.2559  0.3539  0.2351
 1079SOL    HW2 5138   1.605   4.147   4.191 -0.1420  0.4461  0.2281
 1080SOL     OW 5139   4.787   6.304   1.310  0.1293 -0.3930 -0.2657
 1080SOL    HW1 5140   4.852   6.350   1.363 -0.7943  0.8449 -0.1588
 1080SOL    HW2 5141   4.770   6.363   1.237 -0.8880 -0.6631 -0.2656
 1081SOL     OW 5142   3.239   1.552   0.093  0.3421 -0.1910  0.0010
 1081SOL    HW1 5143   3.273   1.473   0.136  1.4885 -0.5551 -1.5067
 1081SOL    HW2 5144   3.286   1.557   0.010  1.1383  2.6861  0.4829
 1082SOL     OW 5145   5.189   2.549   2.786 -0.7569 -0.8251  0.7209
 1082SOL    HW1 5146   5.210   2.456   2.802 -0.6276 -1.4141 -2.2954
 1082SOL    HW2 5147   5.266   2.582   2.739 -1.7017  0.2026 -0.1326
 1083SOL     OW 5148   1.381   5.228   2.921 -0.2444 -0.1161  0.0054
 1083SOL    HW1 5149   1.334   5.186   2.993  0.2007  0.8259  0.8794
 1083SOL    HW2 5150   1.316   5.237   2.852 -1.3402  1.0392  1.1345
 1084SOL     OW 5151   4.234   0.667   4.212 -0.0446 -0.8493 -0.5443
 1084SOL    HW1 5152   4.207   0.641   4.124 -2.2974 -0.0052 -0.1737
 1084SOL    HW2 5153   4.155   0.705   4.251  1.7052  1.7695  0.7392
 1085SOL     OW 5154   4.492   5.643   4.402  0.1770  0.2649  0.0345
 1085SOL    HW1 5155   4.446   5.563   4.376 -0.0934  0.7813 -1.1421
 1085SOL    HW2 5156   4.479   5.647   4.497  1.7662 -2.0331  0.4469
 1086SOL     OW 5157   6.353   0.461   1.679  0.8520  0.0072 -0.5030
 1086SOL    HW1 5158   6.293   0.437   1.608  0.0613 -0.2489  0.2397
 1086SOL    HW2 5159   6.420   0.515   1.636 -0.7703  1.6760 -1.0994
 1087SOL     OW 5160   5.184   5.588   4.175 -0.2691 -0.1440 -0.1522
 1087SOL    HW1 5161   5.088   5.590   4.180 -0.2738  0.2827 -0.4178
 1087SOL    HW2 5162   5.212   5.671   4.213 -0.0319  0.0182 -0.6747
 1088SOL     OW 5163   2.654   4.241   2.500  0.2632  0.0585  0.0173
 1088SOL    HW1 5164   2.714   4.296   2.451 -0.8883  1.7046  0.3570
 1088SOL    HW2 5165   2.584   4.220   2.438 -0.7602  1.4334  0.6511
 1089SOL     OW 5166   6.144   3.669   0.150  0.3390 -0.2056 -0.1325
 1089SOL    HW1 5167   6.085   3.679   0.225  0.1933  4.1711 -0.5858
 1089SOL    HW2 5168   6.231   3.661   0.189  0.0522 -0.3376  0.5002
 1090SOL     OW 5169   4.632   6.047   1.622  0.2326 -0.3800 -0.1369
 1090SOL    HW1 5170   4.603   6.077   1.708  0.3770  3.6007 -1.2880
 1090SOL    HW2 5171   4.725   6.028   1.633  0.1542 -0.3250  0.6612
 1091SOL     OW 5172   5.804   4.938   2.481  0.5377  0.1444 -0.0315
 1091SOL    HW1 5173   5.852   4.959   2.561  1.5429  0.7685 -0.7735
 1091SOL    HW2 5174   5.765   5.022   2.455 -1.2303 -0.4013  0.7039
 1092SOL     OW 5175   4.703   0.649   2.863 -0.2370  0.2278 -0.0341
 1092SOL    HW1 5176   4.614   0.676   2.885 -0.2890 -0.1706  0.2547
 1092SOL    HW2 5177   4.717   0.569   2.913  0.3095  0.3230 -0.0292
 1093SOL     OW 5178   4.606   5.502   0.648 -0.5738 -0.3035 -0.0528
 1093SOL    HW1 5179   4.632   5.541   0.565  0.5409 -0.9866 -0.0587
 1093SOL    HW2 5180   4.626   5.409   0.637  1.7335 -0.1183  1.7016
 1094SOL     OW 5181   0.022   5.609   3.511  0.5662  0.3154  0.0190
 1094SOL    HW1 5182   0.038   5.694   3.551 -1.0075  1.0069 -0.7813
 1094SOL    HW2 5183  -0.069   5.589   3.531  0.1693  0.0039 -1.9443
 1095SOL     OW 5184   0.004   0.019   0.225 -0.6435 -0.3301  0.6615
 1095SOL    HW1 5185  -0.049   0.012   0.305 -1.6254  1.7673  0.2442
 1095SOL    HW2 5186  -0.047  -0.028   0.159 -0.6091 -0.7042  0.8973
 1096SOL     OW 5187   2.622   1.897   3.550 -0.4845 -0.2708 -0.0279
 1096SOL    HW1 5188   2.637   1.963   3.482  0.9231 -1.1267 -0.6042
 1096SOL    HW2 5189   2.542   1.925   3.593 -1.0626  0.6647 -1.6120
 1097SOL     OW 5190   3.741   6.280   0.728  0.2350 -0.1672 -0.8329
 1097SOL    HW1 5191   3.768   6.312   0.814 -1.5720  0.9519 -0.6201
 1097SOL    HW2 5192   3.822   6.254   0.685  1.2465 -0.0348  0.9269
 1098SOL     OW 5193   3.532   4.588   3.625 -0.2988 -0.4724 -0.0376
 1098SOL    HW1 5194   3.505   4.501   3.594  0.9456 -0.9733  0.2228
 1098SOL    HW2 5195   3.596   4.618   3.561 -2.5297  1.4137 -1.5498
 1099SOL     OW 5196   1.203   4.667   1.672 -0.5024  0.1341  0.2039
 1099SOL    HW1 5197   1.288   4.706   1.648  0.8249 -1.2395  2.3077
 1099SOL    HW2 5198   1.141   4.739   1.667  0.8566  1.2800 -1.0194
 1100SOL     OW 5199   0.735   5.458   0.773 -0.1418  0.0797 -0.4587
 1100SOL    HW1 5200   0.795   5.449   0.847 -1.7681 -1.6053  0.7738
 1100SOL    HW2 5201   0.717   5.552   0.768  0.4690  0.3013  0.9294
 1101SOL     OW 5202   0.580   1.353   0.455  0.1955 -0.3566 -0.2927
 1101SOL    HW1 5203   0.646   1.376   0.521 -2.6066  0.7327  2.3609
 1101SOL    HW2 5204   0.591   1.259   0.442  1.9507 -0.2834  0.3944
 1102SOL     OW 5205   4.285   6.165   1.411  0.0144 -0.2064  0.6397
 1102SOL    HW1 5206   4.306   6.093   1.470 -0.0771 -1.1189 -0.4071
 1102SOL    HW2 5207   4.368   6.209   1.395  0.4175 -1.2114 -0.1461
 1103SOL     OW 5208   0.872   5.431   0.171  0.6681  0.0097 -0.4101
 1103SOL    HW1 5209   0.932   5.386   0.112 -0.8270  0.1809 -2.1358
 1103SOL    HW2 5210   0.822   5.490   0.115  0.4722  1.6068  1.3391
 1104SOL     OW 5211   0.266   4.411   3.165  0.1343  0.1938  0.0862
 1104SOL    HW1 5212   0.217   4.352   3.223  1.1706 -1.3991 -0.5738
 1104SOL    HW2 5213   0.200   4.445   3.105 -0.5173 -0.2079  0.5552
 1105SOL     OW 5214   5.879   1.127   1.008 -0.6918 -0.0593 -0.0252
 1105SOL    HW1 5215   5.959   1.098   0.963  0.3131  2.2245  0.1076
 1105SOL    HW2 5216   5.870   1.067   1.082  1.9719  0.5935  0.9839
 1106SOL     OW 5217   3.925   0.153   3.193 -0.1723  0.2855 -0.0319
 1106SOL    HW1 5218   3.997   0.182   3.136  0.2100  1.2376  0.9093
 1106SOL    HW2 5219   3.931   0.058   3.192 -0.4124  0.2516 -1.8825
 1107SOL     OW 5220   1.270   3.357   0.891 -0.0305 -0.0073 -0.6932
 1107SOL    HW1 5221   1.273   3.262   0.887  0.2270 -0.0982  1.1343
 1107SOL    HW2 5222   1.177   3.378   0.888 -0.1528 -0.3980  0.1549
 1108SOL     OW 5223   6.064   5.958   2.909  0.3981  0.1767  0.5673
 1108SOL    HW1 5224   5.983   5.906   2.909  1.3724 -1.4760 -1.4519
 1108SOL    HW2 5225   6.035   6.048   2.925 -1.8726 -0.3289 -0.3565
 1109SOL     OW 5226   2.675   0.013   1.878 -0.5666 -0.2468 -0.3472
 1109SOL    HW1 5227   2.744   0.018   1.812 -0.3796  2.6765 -0.0706
 1109SOL    HW2 5228   2.721  -0.007   1.959 -0.1520  0.7615 -0.3245
 1110SOL     OW 5229   5.121   2.892   4.186 -0.1501  0.1752 -0.2420
 1110SOL    HW1 5230   5.166   2.910   4.104  1.8896  0.0774  0.7937
 1110SOL    HW2 5231   5.114   2.977   4.229 -0.9251  0.1788 -0.3595
 1111SOL     OW 5232   5.059   6.003   4.138 -0.8184  0.7035  0.1343
 1111SOL    HW1 5233   4.983   6.021   4.194  0.0255  1.6936  1.0037
 1111SOL    HW2 5234   5.115   6.079   4.149 -0.1929  0.5047 -1.3768
 1112SOL     OW 5235   4.272   5.183   0.848 -0.4754 -0.1908 -0.1920
 1112SOL    HW1 5236   4.283   5.174   0.943 -2.2731 -2.7111 -0.1081
 1112SOL    HW2 5237   4.189   5.230   0.838 -0.3640 -0.0633 -0.5402
 1113SOL     OW 5238   5.626   3.328   1.237 -0.2626 -0.4178  0.5807
 1113SOL    HW1 5239   5.534   3.309   1.218 -0.0102 -1.5017  0.3338
 1113SOL    HW2 5240   5.675   3.280   1.170  0.4887 -0.2636  1.0063
 1114SOL     OW 5241   3.254   0.901   3.039  0.3869  0.0087 -0.4867
 1114SOL    HW1 5242   3.342   0.879   3.070  1.2997  2.6484 -0.9721
 1114SOL    HW2 5243   3.267   0.940   2.953 -1.2664  0.5122 -0.5567
 1115SOL     OW 5244   3.432   3.700   0.243 -1.0425  0.0752 -0.4925
 1115SOL    HW1 5245   3.436   3.796   0.238 -0.8230  0.1233  0.4261
 1115SOL    HW2 5246   3.339   3.679   0.240 -1.1010  0.3308 -0.4501
 1116SOL     OW 5247   2.759   5.644   3.711  0.2888 -0.6622  0.1029
 1116SOL    HW1 5248   2.734   5.552   3.697 -0.3993 -0.4515 -0.0864
 1116SOL    HW2 5249   2.679   5.686   3.742 -0.3270  0.5572 -2.8214
 1117SOL     OW 5250   0.883   0.164   1.893 -0.4723  0.4719 -0.5750
 1117SOL    HW1 5251   0.876   0.247   1.940  0.8452  0.7666 -0.8445
 1117SOL    HW2 5252   0.902   0.100   1.962  1.2778  0.8736 -0.6154
 1118SOL     OW 5253   1.126   4.253   0.401 -0.1642 -0.1740  0.3005
 1118SOL    HW1 5254   1.090   4.164   0.393  0.4770 -0.5028  0.9318
 1118SOL    HW2 5255   1.050   4.310   0.404 -0.5969 -0.7524  0.4614
 1119SOL     OW 5256   0.122   0.401   2.144 -0.4929 -0.5674  0.2540
 1119SOL    HW1 5257   0.046   0.434   2.194 -1.3933  1.7156 -2.3321
 1119SOL    HW2 5258   0.187   0.471   2.153  0.3388 -1.3562  0.3821
 1120SOL     OW 5259   0.287   3.660   0.462 -0.0927  0.4909  0.0959
 1120SOL    HW1 5260   0.292   3.681   0.556 -1.4811  0.8740  0.1172
 1120SOL    HW2 5261   0.338   3.579   0.453  0.4398  0.6946  1.1018
 1121SOL     OW 5262   5.764   0.142   1.298  0.7604 -0.2178 -0.1178
 1121SOL    HW1 5263   5.809   0.221   1.326 -1.1374  0.2243  2.0396
 1121SOL    HW2 5264   5.732   0.103   1.380  1.2573 -2.9944 -1.1542
 1122SOL     OW 5265   6.465   5.431   0.893  0.3775 -0.1145  0.3797
 1122SOL    HW1 5266   6.541   5.448   0.948 -0.0423  0.0905  0.9127
 1122SOL    HW2 5267   6.457   5.336   0.892  2.0243 -0.3021 -1.6277
 1123SOL     OW 5268   1.853   2.836   0.566  0.3128  0.4047 -0.3361
 1123SOL    HW1 5269   1.940   2.857   0.531 -0.0788  0.7312 -1.1558
 1123SOL    HW2 5270   1.792   2.881   0.506 -0.4097  0.3746  0.3620
 1124SOL     OW 5271   4.357   5.384   1.819  0.2572  0.2382 -0.1239
 1124SOL    HW1 5272   4.298   5.310   1.837  0.5975 -0.0611 -0.2279
 1124SOL    HW2 5273   4.316   5.458   1.862  0.0702 -0.0756  0.2482
 1125SOL     OW 5274   2.283   3.763   2.904  0.3181 -0.3876 -0.3532
 1125SOL    HW1 5275   2.278   3.824   2.830  1.5645 -0.7810 -0.7964
 1125SOL    HW2 5276   2.198   3.718   2.904 -1.0031  1.9419  0.5718
 1126SOL     OW 5277   6.333   3.389   3.348 -0.1940  0.4697  0.0610
 1126SOL    HW1 5278   6.388   3.334   3.292  0.3821 -0.2437  1.2685
 1126SOL    HW2 5279   6.363   3.369   3.437 -1.3894  1.2165  0.6561
 1127SOL     OW 5280   4.511   0.420   3.955 -0.6041 -0.5410  0.5314
 1127SOL    HW1 5281   4.579   0.480   3.986  2.9740 -3.2775 -1.2248
 1127SOL    HW2 5282   4.512   0.347   4.017 -1.3862 -0.9910  0.0434
 1128SOL     OW 5283   4.024   1.333   0.245  0.4757 -0.1558 -0.3487
 1128SOL    HW1 5284   4.037   1.366   0.156 -0.4528 -1.3137 -0.9340
 1128SOL    HW2 5285   3.987   1.246   0.234 -1.6396  0.4650  1.1548
 1129SOL     OW 5286   3.005   1.319   4.141 -0.2032 -0.4379 -0.0522
 1129SOL    HW1 5287   2.940   1.385   4.164  0.3061  0.1419 -0.2531
 1129SOL    HW2 5288   3.047   1.353   4.062 -0.4284 -1.3488 -0.5882
 1130SOL     OW 5289   3.594   6.315   3.596  0.2683  0.1376 -0.0286
 1130SOL    HW1 5290   3.543   6.339   3.673 -0.0421  0.6558 -0.3960
 1130SOL    HW2 5291   3.533   6.320   3.523  0.4278 -0.8681 -0.2453
 1131SOL     OW 5292   3.722   3.168   2.472 -0.0944  0.0842 -0.5181
 1131SOL    HW1 5293   3.704   3.258   2.501 -1.8778 -0.1258 -0.8928
 1131SOL    HW2 5294   3.643   3.119   2.493 -0.5048 -0.6579 -3.3880
 1132SOL     OW 5295   5.605   2.531   1.721 -0.1776 -0.2985 -0.6555
 1132SOL    HW1 5296   5.540   2.597   1.747  0.1466 -0.8842  1.9172
 1132SOL    HW2 5297   5.656   2.575   1.653 -1.8912  0.9581 -1.2180
 1133SOL     OW 5298   5.922   3.313   0.359  0.5484 -0.0556  0.1417
 1133SOL    HW1 5299   5.832   3.337   0.336  0.8980  0.6420 -0.5620
 1133SOL    HW2 5300   5.951   3.383   0.419  0.4927 -0.4954  0.6909
 1134SOL     OW 5301   5.776   1.643   3.146  0.2623  0.7083  0.2003
 1134SOL    HW1 5302   5.849   1.697   3.115 -0.1680  0.5339 -1.1889
 1134SOL    HW2 5303   5.698   1.693   3.121 -0.1242  0.8922  1.6681
 1135SOL     OW 5304   6.378   1.869   0.305  0.2167 -0.1379 -0.0690
 1135SOL    HW1 5305   6.409   1.824   0.226  0.5849 -0.4553  0.2495
 1135SOL    HW2 5306   6.397   1.962   0.289  0.3410 -0.2083 -0.3321
 1136SOL     OW 5307   0.458   6.004   3.538  0.3085  0.0016 -0.0741
 1136SOL    HW1 5308   0.455   5.967   3.626 -1.5577  1.2261  0.4335
 1136SOL    HW2 5309   0.482   6.096   3.551  1.1147 -0.0604 -0.9745
 1137SOL     OW 5310   4.301   3.461   0.152 -0.0708 -0.0100  0.4834
 1137SOL    HW1 5311   4.334   3.377   0.119  0.0097 -0.1699  0.9732
 1137SOL    HW2 5312   4.371   3.495   0.206  0.5411  1.1347 -0.9746
 1138SOL     OW 5313   3.443   0.842   3.508 -0.3526 -0.0874 -0.1578
 1138SOL    HW1 5314   3.427   0.889   3.589  1.7587 -0.7906  0.7326
 1138SOL    HW2 5315   3.508   0.775   3.531 -1.0040 -1.4678 -2.0378
 1139SOL     OW 5316   0.244   0.202   4.061 -0.4277  0.3934 -0.6452
 1139SOL    HW1 5317   0.274   0.128   4.008 -1.5656  0.2226 -1.0772
 1139SOL    HW2 5318   0.324   0.243   4.093  0.2180 -1.2097 -0.1323
 1140SOL     OW 5319   4.886   5.901   1.942 -0.2648  0.3152  0.4356
 1140SOL    HW1 5320   4.854   5.936   2.025 -0.3193 -1.1565  1.0616
 1140SOL    HW2 5321   4.880   5.806   1.952  1.9468  0.0451 -0.3814
 1141SOL     OW 5322   2.671   4.322   3.105 -0.9851 -0.7736  0.4615
 1141SOL    HW1 5323   2.694   4.231   3.088  2.6230 -0.4555  2.5636
 1141SOL    HW2 5324   2.699   4.369   3.026  1.8936 -1.0214  1.1963
 1142SOL     OW 5325   4.764   4.912   0.735  0.0592 -0.2233  0.1342
 1142SOL    HW1 5326   4.739   4.832   0.688  0.3696 -1.0880  1.4159
 1142SOL    HW2 5327   4.681   4.951   0.761 -0.0759 -0.7718  0.5450
 1143SOL     OW 5328   0.134   1.157   0.538 -0.2004 -0.4353  0.2967
 1143SOL    HW1 5329   0.139   1.085   0.600 -2.2249 -1.7637 -0.9633
 1143SOL    HW2 5330   0.078   1.222   0.581  0.3755 -0.2665  0.8069
 1144SOL     OW 5331   3.357   2.699   3.865 -0.4133 -0.0382  0.1016
 1144SOL    HW1 5332   3.403   2.782   3.866 -0.5269  0.0207  0.6202
 1144SOL    HW2 5333   3.423   2.634   3.891 -0.4097 -0.0654  0.0248
 1145SOL     OW 5334   5.969   0.359   3.142 -0.1584 -0.5212 -0.5839
 1145SOL    HW1 5335   6.014   0.323   3.219 -2.4084  2.1805  2.2649
 1145SOL    HW2 5336   5.905   0.291   3.119  1.6769 -2.1097 -1.3223
 1146SOL     OW 5337   6.094   1.043   3.322 -0.7896  0.3111  0.3623
 1146SOL    HW1 5338   6.056   0.966   3.365  0.3748 -0.0520  0.7560
 1146SOL    HW2 5339   6.188   1.026   3.318 -0.7204  0.8335 -1.3392
 1147SOL     OW 5340   2.665   1.859   0.882  0.1669  0.4210  0.1892
 1147SOL    HW1 5341   2.669   1.813   0.966  1.7975  0.4957  0.1804
 1147SOL    HW2 5342   2.573   1.852   0.855  0.0546 -1.5202  0.9078
 1148SOL     OW 5343   4.117   3.191   0.322 -0.1766  0.0666 -0.2348
 1148SOL    HW1 5344   4.061   3.197   0.399  0.4395  1.2537  0.1335
 1148SOL    HW2 5345   4.189   3.251   0.339 -0.1564  0.5458 -1.8488
 1149SOL     OW 5346   1.077   5.662   1.860 -0.0007  0.3595  0.1498
 1149SOL    HW1 5347   1.129   5.684   1.938 -0.0704  1.2410 -0.0460
 1149SOL    HW2 5348   1.118   5.583   1.825  2.1029  1.7913 -0.7889
 1150SOL     OW 5349   4.390   5.748   3.212 -0.0143 -0.0924  0.2660
 1150SOL    HW1 5350   4.452   5.686   3.251  0.5540  0.1400 -0.2653
 1150SOL    HW2 5351   4.311   5.696   3.197  0.0985 -0.4292  0.7946
 1151SOL     OW 5352   4.025   3.263   1.762  0.4031 -0.0192 -0.3345
 1151SOL    HW1 5353   4.034   3.358   1.771 -1.2647  0.1529 -0.1509
 1151SOL    HW2 5354   4.075   3.227   1.835  0.6416  0.7327 -0.1123
 1152SOL     OW 5355   2.360   0.718   0.502 -0.2302 -0.2847 -0.4773
 1152SOL    HW1 5356   2.432   0.729   0.564 -0.3758 -0.8527 -0.1911
 1152SOL    HW2 5357   2.379   0.779   0.431 -0.9193  1.6315  0.8996
 1153SOL     OW 5358   4.020   2.605   2.557 -0.3035  0.4405 -0.8487
 1153SOL    HW1 5359   3.932   2.633   2.582 -1.1340 -1.3688 -1.5762
 1153SOL    HW2 5360   4.054   2.560   2.634 -0.5093  0.0709 -0.9713
 1154SOL     OW 5361   2.111   4.182   3.641  0.4696  0.4609 -0.1096
 1154SOL    HW1 5362   2.086   4.099   3.601 -3.3547  0.5603  1.6457
 1154SOL    HW2 5363   2.172   4.221   3.578  0.3224 -2.4265 -2.2830
 1155SOL     OW 5364   4.289   1.012   2.022 -0.3740  0.1797  0.1321
 1155SOL    HW1 5365   4.325   0.976   1.941 -2.6086  2.3117 -1.9883
 1155SOL    HW2 5366   4.216   0.953   2.044  0.2444 -0.4097  0.6666
 1156SOL     OW 5367   1.834   1.109   3.857 -0.4068  0.4712  0.0840
 1156SOL    HW1 5368   1.756   1.154   3.823 -1.1994  0.0268  1.2430
 1156SOL    HW2 5369   1.831   1.023   3.816 -1.3237 -0.0411  1.1944
 1157SOL     OW 5370   0.945   2.398   1.182 -0.3611  0.4346 -0.0872
 1157SOL    HW1 5371   0.855   2.383   1.152 -0.6088 -0.8372  1.1751
 1157SOL    HW2 5372   0.960   2.491   1.168 -1.7153  0.5737 -0.7616
 1158SOL     OW 5373   6.152   6.192   1.910 -0.1763 -0.3651  0.3605
 1158SOL    HW1 5374   6.151   6.096   1.922  0.3238 -0.3438  0.6149
 1158SOL    HW2 5375   6.138   6.205   1.817  1.4406 -0.7578  0.0313
 1159SOL     OW 5376   2.377   1.348   0.153  0.5490 -0.1382 -0.3566
 1159SOL    HW1 5377   2.447   1.380   0.210  1.2811 -1.7562 -0.2845
 1159SOL    HW2 5378   2.310   1.416   0.156  1.4988  0.7854  0.7275
 1160SOL     OW 5379   4.505   1.990   0.679  0.0552  0.2694  0.0657
 1160SOL    HW1 5380   4.518   1.898   0.659 -2.0421 -0.1293  0.3300
 1160SOL    HW2 5381   4.492   2.031   0.594  0.2959  0.1983 -0.0052
 1161SOL     OW 5382   6.089   5.772   3.542 -0.3433 -0.3131  0.0660
 1161SOL    HW1 5383   6.011   5.822   3.564  0.7713  1.1405  0.8724
 1161SOL    HW2 5384   6.151   5.836   3.509  1.8194 -0.7249  2.9009
 1162SOL     OW 5385   2.224   0.555   3.934 -0.5726  0.0587  0.0880
 1162SOL    HW1 5386   2.243   0.559   3.840  0.8213  0.5009  0.3713
 1162SOL    HW2 5387   2.278   0.623   3.973  0.4809 -1.4588  1.4488
 1163SOL     OW 5388   3.643   1.893   4.510 -0.4342 -0.4055  0.1555
 1163SOL    HW1 5389   3.630   1.800   4.491  0.6128 -0.6947  0.8021
 1163SOL    HW2 5390   3.689   1.894   4.594 -2.0981  0.7497  1.1130
 1164SOL     OW 5391   3.252   3.229   2.529 -0.1263 -0.1448 -0.0392
 1164SOL    HW1 5392   3.265   3.294   2.460  0.0382 -0.0335  0.0951
 1164SOL    HW2 5393   3.207   3.276   2.598  1.0248  0.1418  0.5369
 1165SOL     OW 5394   2.181   3.931   3.845  0.0110  0.1238  0.1587
 1165SOL    HW1 5395   2.179   4.012   3.897  0.3964  0.3544 -0.1773
 1165SOL    HW2 5396   2.274   3.915   3.829 -0.1444  1.3374 -2.4252
 1166SOL     OW 5397   5.575   5.975   3.373 -0.0048 -0.1844  0.0536
 1166SOL    HW1 5398   5.482   5.968   3.395 -0.0375 -1.1363 -0.3300
 1166SOL    HW2 5399   5.582   5.937   3.286  0.7230  0.0239  0.0177
 1167SOL     OW 5400   5.888   5.852   0.245 -0.0660  0.4719 -0.0619
 1167SOL    HW1 5401   5.857   5.765   0.271  0.2876 -0.6976 -3.1806
 1167SOL    HW2 5402   5.980   5.854   0.271 -0.0209 -0.1771 -0.1661
 1168SOL     OW 5403   5.142   1.130   2.236 -0.1478  0.4098  0.5783
 1168SOL    HW1 5404   5.051   1.156   2.252 -0.9289 -2.4192  1.3137
 1168SOL    HW2 5405   5.154   1.141   2.142 -1.3341  0.6362  0.4334
 1169SOL     OW 5406   5.379   0.954   2.657  0.1346 -0.3259  0.0973
 1169SOL    HW1 5407   5.292   0.964   2.695 -0.3515  0.4170 -1.1454
 1169SOL    HW2 5408   5.392   1.034   2.605  1.0406 -0.9771 -0.7186
 1170SOL     OW 5409   5.310   5.109   3.833 -0.1778  0.5388 -0.5329
 1170SOL    HW1 5410   5.237   5.059   3.869  0.3065  0.6580  0.6622
 1170SOL    HW2 5411   5.328   5.068   3.748 -0.9721 -0.1336 -0.3897
 1171SOL     OW 5412   6.327   6.030   0.382  0.2177  0.0660 -0.5329
 1171SOL    HW1 5413   6.355   5.972   0.452 -0.9232  0.8317  0.5982
 1171SOL    HW2 5414   6.400   6.030   0.320  2.0491  0.7616  1.5118
 1172SOL     OW 5415   2.032   4.940   1.481 -0.4735  0.2590 -0.5915
 1172SOL    HW1 5416   2.017   4.984   1.565  0.8930  0.3741 -0.3697
 1172SOL    HW2 5417   1.945   4.919   1.449 -1.1085  1.7178  0.0535
 1173SOL     OW 5418   3.405   1.547   3.009  0.3622 -0.2370 -0.2131
 1173SOL    HW1 5419   3.393   1.480   3.076  2.4227  1.0716  1.6211
 1173SOL    HW2 5420   3.418   1.498   2.928  0.9238 -2.0404  0.8955
 1174SOL     OW 5421   5.308   0.233   4.418 -0.0269 -0.4406  0.1263
 1174SOL    HW1 5422   5.263   0.149   4.414 -1.5227  0.2615  1.0784
 1174SOL    HW2 5423   5.364   0.235   4.340  0.4551 -2.5182  0.3836
 1175SOL     OW 5424   3.760   3.473   1.946 -0.3638 -0.2149  0.3867
 1175SOL    HW1 5425   3.667   3.452   1.954 -0.1139 -1.9414 -0.6952
 1175SOL    HW2 5426   3.804   3.404   1.996  0.3435  0.6103  0.9238
 1176SOL     OW 5427   2.207   0.595   1.404  0.1551  0.3392  0.8179
 1176SOL    HW1 5428   2.225   0.519   1.460 -1.2921 -0.5110  0.1910
 1176SOL    HW2 5429   2.132   0.638   1.445  0.3783  0.8932  0.6544
 1177SOL     OW 5430   5.020   3.096   1.952  0.0150 -0.1475  0.0160
 1177SOL    HW1 5431   5.078   3.171   1.942 -0.5144  0.0437 -2.0357
 1177SOL    HW2 5432   5.076   3.020   1.936  0.1573 -0.0949  0.2582
 1178SOL     OW 5433   5.931   0.182   0.651 -0.3031  0.1053 -0.4355
 1178SOL    HW1 5434   5.864   0.242   0.618 -1.8778 -2.7545 -2.9906
 1178SOL    HW2 5435   6.008   0.238   0.666 -1.7829  2.8085 -2.0527
 1179SOL     OW 5436   4.205   4.524   3.142 -0.1780 -0.1117 -0.0170
 1179SOL    HW1 5437   4.149   4.508   3.065 -0.7950  0.1839  0.3604
 1179SOL    HW2 5438   4.207   4.440   3.188 -0.5638 -0.0490  0.1219
 1180SOL     OW 5439   2.011   3.681   3.850  0.0768 -0.4202  0.1227
 1180SOL    HW1 5440   2.064   3.757   3.874  0.0887 -0.5577  0.5365
 1180SOL    HW2 5441   1.996   3.691   3.756 -1.4025  1.0510  0.4707
 1181SOL     OW 5442   4.280   5.134   0.222  0.1348 -0.0610 -0.9170
 1181SOL    HW1 5443   4.313   5.071   0.286  1.0615  0.9819 -0.3263
 1181SOL    HW2 5444   4.238   5.081   0.155 -1.0920 -1.2021  0.6643
 1182SOL     OW 5445   2.672   5.614   0.760  0.1538 -0.2819  0.1257
 1182SOL    HW1 5446   2.599   5.638   0.817  0.4587 -0.0787  0.4336
 1182SOL    HW2 5447   2.717   5.543   0.806  0.8173  0.3625  0.4820
 1183SOL     OW 5448   5.900   5.787   2.426 -0.3281 -0.6051  0.3377
 1183SOL    HW1 5449   5.899   5.878   2.456 -3.4017  1.1482 -4.0865
 1183SOL    HW2 5450   5.943   5.790   2.340  0.1238 -3.5242  0.3444
 1184SOL     OW 5451   3.576   0.145   2.919  0.1810 -0.2477 -0.1242
 1184SOL    HW1 5452   3.617   0.093   2.988 -0.3359 -1.9652 -1.0436
 1184SOL    HW2 5453   3.507   0.194   2.964 -0.2974 -1.5163  0.5773
 1185SOL     OW 5454   4.682   1.787   1.960  0.2857  0.4166 -0.3660
 1185SOL    HW1 5455   4.711   1.762   1.872 -1.3627 -0.4161 -0.7136
 1185SOL    HW2 5456   4.607   1.731   1.977 -0.7729  2.0745  0.6871
 1186SOL     OW 5457   5.263   4.075   1.230  0.2244 -0.3003 -0.6258
 1186SOL    HW1 5458   5.346   4.051   1.270  1.0586 -1.1376 -2.6893
 1186SOL    HW2 5459   5.247   4.007   1.164 -2.7413 -0.8434  0.4995
 1187SOL     OW 5460   2.283   4.467   3.706  0.5609 -0.2207  0.4730
 1187SOL    HW1 5461   2.197   4.426   3.711  0.4083  0.1041  0.5844
 1187SOL    HW2 5462   2.345   4.395   3.699  0.2461 -0.4359 -0.0440
 1188SOL     OW 5463   6.089   6.458   2.942  0.2023 -0.0306 -0.2519
 1188SOL    HW1 5464   6.023   6.390   2.950 -0.2321  0.1802 -1.6341
 1188SOL    HW2 5465   6.124   6.469   3.030 -1.7933  0.0527  0.5741
 1189SOL     OW 5466   5.869   2.044   2.242  0.8193 -0.6584 -0.8417
 1189SOL    HW1 5467   5.836   2.131   2.267  1.1474 -0.7792  0.0139
 1189SOL    HW2 5468   5.818   2.021   2.164  3.2199  1.9252 -3.4457
 1190SOL     OW 5469   2.960   2.241   0.578  0.2660 -0.1640  0.0627
 1190SOL    HW1 5470   2.872   2.204   0.589  0.3520 -0.1822  0.7377
 1190SOL    HW2 5471   3.003   2.184   0.515  0.0428 -0.5957  0.3012
 1191SOL     OW 5472   5.271   5.335   2.847 -0.0951  0.1193  0.4485
 1191SOL    HW1 5473   5.270   5.424   2.810  0.3789  0.0486  0.2675
 1191SOL    HW2 5474   5.218   5.283   2.787 -0.5136  0.3161  0.6454
 1192SOL     OW 5475   1.450   3.259   3.837 -0.0215  0.0662 -0.5774
 1192SOL    HW1 5476   1.531   3.296   3.803  0.5658 -1.5929 -1.0941
 1192SOL    HW2 5477   1.390   3.259   3.762  0.7745 -2.1745 -1.2908
 1193SOL     OW 5478   0.301   4.210   4.276 -0.7117  0.0161  0.2809
 1193SOL    HW1 5479   0.382   4.200   4.226  0.6545  0.8644  2.2073
 1193SOL    HW2 5480   0.245   4.266   4.222  0.2019 -0.1044 -0.8165
 1194SOL     OW 5481   1.837   3.185   4.489  0.4042 -0.8067  0.4303
 1194SOL    HW1 5482   1.810   3.274   4.514  3.9352  0.5314 -0.0409
 1194SOL    HW2 5483   1.860   3.143   4.572 -1.3408 -1.3912  0.6618
 1195SOL     OW 5484   3.293   3.948   0.802 -0.2099  0.0556 -0.2563
 1195SOL    HW1 5485   3.326   3.876   0.748 -0.3636 -0.1380 -0.0941
 1195SOL    HW2 5486   3.369   3.979   0.851 -0.3984 -0.8368  0.6266
 1196SOL     OW 5487   5.021   1.686   1.478 -0.4208 -0.4501  0.5392
 1196SOL    HW1 5488   5.008   1.617   1.544 -3.3321  0.9877  1.6771
 1196SOL    HW2 5489   4.984   1.649   1.398  0.6037 -1.1870  0.3828
 1197SOL     OW 5490   3.897   2.196   0.823 -0.3990  0.4793 -0.2958
 1197SOL    HW1 5491   3.907   2.222   0.915  2.0105  0.8477 -0.5890
 1197SOL    HW2 5492   3.979   2.149   0.803 -1.5807 -1.0509 -1.8129
 1198SOL     OW 5493   2.344   0.276   0.761  0.1315  0.2329 -0.2524
 1198SOL    HW1 5494   2.298   0.237   0.835 -0.9631  3.8954  1.2210
 1198SOL    HW2 5495   2.315   0.224   0.685 -1.4678 -1.4945  1.4178
 1199SOL     OW 5496   1.099   0.208   3.424 -0.0809  0.5621  0.4560
 1199SOL    HW1 5497   1.020   0.211   3.370  1.6688  0.0617 -2.3574
 1199SOL    HW2 5498   1.105   0.117   3.453  1.6534 -0.6042 -3.0903
 1200SOL     OW 5499   1.431   5.829   1.194 -0.3271 -0.0475 -0.2973
 1200SOL    HW1 5500   1.465   5.841   1.282 -2.6008  0.7596  0.5630
 1200SOL    HW2 5501   1.446   5.913   1.151 -2.4128  0.8680  0.5943
 1201SOL     OW 5502   3.849   3.922   3.880 -0.8857 -0.3650  0.1384
 1201SOL    HW1 5503   3.852   3.832   3.848 -0.1270  0.4528 -2.3980
 1201SOL    HW2 5504   3.768   3.958   3.842 -1.0559  0.0962  0.9226
 1202SOL     OW 5505   0.938   5.800   0.604  0.2119  0.4470  0.2266
 1202SOL    HW1 5506   1.021   5.820   0.647 -0.1643  1.3749  0.5487
 1202SOL    HW2 5507   0.963   5.750   0.526  0.9588 -0.5659  1.0776
 1203SOL     OW 5508   0.636   3.985   0.792  0.0894  0.2376  0.0696
 1203SOL    HW1 5509   0.611   3.994   0.884  0.2251 -0.6508  0.2012
 1203SOL    HW2 5510   0.555   4.005   0.744 -0.6756 -1.6870  0.4711
 1204SOL     OW 5511   5.801   6.121   3.429  0.2696 -0.4207 -0.3817
 1204SOL    HW1 5512   5.725   6.070   3.403  0.9219 -1.0602 -1.0621
 1204SOL    HW2 5513   5.848   6.139   3.347  0.3155  0.8479 -0.0988
 1205SOL     OW 5514   1.348   3.771   4.369 -0.2067 -0.4176 -0.3484
 1205SOL    HW1 5515   1.444   3.778   4.362 -0.4432  1.2576 -3.8216
 1205SOL    HW2 5516   1.332   3.677   4.377  1.7182 -0.6768  1.4187
 1206SOL     OW 5517   6.252   5.824   0.630 -0.1194 -0.1806 -0.0518
 1206SOL    HW1 5518   6.326   5.776   0.595 -1.4907 -1.4594 -1.3533
 1206SOL    HW2 5519   6.266   5.824   0.725  0.9469 -1.4146 -0.1799
 1207SOL     OW 5520   0.268   4.016   4.016 -0.4437  0.2240 -0.0716
 1207SOL    HW1 5521   0.309   4.093   4.054 -1.6030  0.2856  1.1232
 1207SOL    HW2 5522   0.323   3.943   4.044  0.4521  0.5532 -0.9088
 1208SOL     OW 5523   5.795   3.722   1.428 -0.1600  0.2769 -0.9244
 1208SOL    HW1 5524   5.863   3.789   1.437 -0.0793  0.0717  0.1465
 1208SOL    HW2 5525   5.823   3.669   1.354  1.1496 -0.1319 -0.1690
 1209SOL     OW 5526   1.134   4.316   3.312  0.1947 -0.1843 -0.5965
 1209SOL    HW1 5527   1.214   4.322   3.259 -0.1002 -0.8655 -1.1393
 1209SOL    HW2 5528   1.094   4.233   3.285 -0.1676 -0.3489  0.4206
 1210SOL     OW 5529   4.002   1.696   0.211 -0.3843  0.1327  0.3514
 1210SOL    HW1 5530   4.073   1.631   0.205 -0.5639 -0.7499  4.3979
 1210SOL    HW2 5531   4.044   1.780   0.196  0.4682 -0.6528 -2.0396
 1211SOL     OW 5532   4.835   5.135   2.777  0.0087 -0.3548  0.5912
 1211SOL    HW1 5533   4.862   5.191   2.704 -0.6758 -0.2038  0.4539
 1211SOL    HW2 5534   4.758   5.089   2.744 -0.0114 -0.6490  1.0512
 1212SOL     OW 5535   2.925   5.556   3.359 -0.4396  0.1985 -0.1272
 1212SOL    HW1 5536   2.985   5.515   3.422 -0.5682  0.4675  0.1706
 1212SOL    HW2 5537   2.961   5.644   3.346 -1.3518  0.7422  0.8640
 1213SOL     OW 5538   1.082   1.609   0.337 -0.4569 -0.2279 -0.1623
 1213SOL    HW1 5539   0.992   1.576   0.336 -0.0175 -1.5337 -2.3435
 1213SOL    HW2 5540   1.086   1.669   0.263  0.6356 -0.6901 -0.4980
 1214SOL     OW 5541   1.415   6.178   0.519 -0.5287 -0.2533  0.1361
 1214SOL    HW1 5542   1.328   6.182   0.560 -0.7597 -0.9726 -0.2506
 1214SOL    HW2 5543   1.407   6.233   0.441 -0.5294 -0.0420  0.2842
 1215SOL     OW 5544   3.780   2.825   3.933  0.7253  0.0257 -0.6727
 1215SOL    HW1 5545   3.835   2.747   3.937 -0.2801 -0.7084 -0.8969
 1215SOL    HW2 5546   3.765   2.848   4.025 -1.0421 -1.5546 -0.5171
 1216SOL     OW 5547   5.034   2.159   0.905 -0.1473  0.4990 -0.0955
 1216SOL    HW1 5548   5.095   2.100   0.862  1.9305  1.5575  1.2173
 1216SOL    HW2 5549   5.038   2.239   0.853  0.8015  1.0757  0.8068
 1217SOL     OW 5550   2.017   3.491   4.451 -0.2305 -0.1752  0.6451
 1217SOL    HW1 5551   1.989   3.535   4.531 -0.2885 -0.4933  0.8043
 1217SOL    HW2 5552   2.110   3.476   4.463 -0.4791 -1.3746  1.2250
 1218SOL     OW 5553   0.330   0.096   1.480 -0.3461  0.4289 -0.2753
 1218SOL    HW1 5554   0.238   0.112   1.460 -0.2758  1.1517 -0.0602
 1218SOL    HW2 5555   0.332   0.006   1.513 -1.3535  1.1238  1.8845
 1219SOL     OW 5556   3.994   5.095   0.634 -0.2204  0.3833  0.3207
 1219SOL    HW1 5557   3.995   5.097   0.729  0.3192  4.7670  0.4169
 1219SOL    HW2 5558   4.084   5.078   0.608 -0.2355 -0.1113  0.5912
 1220SOL     OW 5559   5.547   6.212   0.790 -0.2825 -0.3371  0.4428
 1220SOL    HW1 5560   5.527   6.304   0.807 -0.9043 -0.1864 -1.0055
 1220SOL    HW2 5561   5.642   6.207   0.798 -0.3142  0.2547  1.3232
 1221SOL     OW 5562   0.389   0.412   4.509 -0.1331  0.1166 -0.1855
 1221SOL    HW1 5563   0.297   0.385   4.512  0.1399 -0.7771  0.5896
 1221SOL    HW2 5564   0.400   0.447   4.421 -0.7384 -1.5442 -0.9619
 1222SOL     OW 5565   4.889   4.550   2.632 -0.0541  0.2821 -0.7152
 1222SOL    HW1 5566   4.843   4.510   2.707 -1.0523  2.2853 -0.1849
 1222SOL    HW2 5567   4.981   4.531   2.648 -0.2938  0.1977  0.7715
 1223SOL     OW 5568   4.765   1.032   1.385 -0.0464 -0.5634  0.4933
 1223SOL    HW1 5569   4.703   1.046   1.314 -0.0124 -1.6956  0.2172
 1223SOL    HW2 5570   4.711   1.027   1.464 -0.1566 -0.0876  0.4519
 1224SOL     OW 5571   5.902   3.873   0.911  0.4268  0.1829  0.4827
 1224SOL    HW1 5572   5.993   3.883   0.884  0.5838  1.1684  1.3090
 1224SOL    HW2 5573   5.851   3.905   0.837  0.7894  0.7895  0.4949
 1225SOL     OW 5574   4.761   1.866   2.218 -0.3132  0.2101  0.7668
 1225SOL    HW1 5575   4.789   1.956   2.235 -0.1785  0.3779 -0.2874
 1225SOL    HW2 5576   4.745   1.863   2.124 -1.1860 -0.6300  0.9238
 1226SOL     OW 5577   1.770   4.034   0.285 -0.2911 -0.4950 -0.1884
 1226SOL    HW1 5578   1.773   4.096   0.358  1.5814 -1.4761  0.6286
 1226SOL    HW2 5579   1.784   3.948   0.325 -3.0319 -1.5760 -1.2567
 1227SOL     OW 5580   2.426   2.896   0.090  0.0282 -0.0497  0.0771
 1227SOL    HW1 5581   2.468   2.957   0.029 -0.9838  0.1604 -0.4319
 1227SOL    HW2 5582   2.339   2.881   0.053 -0.4956 -0.1648  1.3066
 1228SOL     OW 5583   6.384   3.885   1.323  0.3441  0.7290 -0.0803
 1228SOL    HW1 5584   6.432   3.868   1.241  0.0761  0.0405 -0.1005
 1228SOL    HW2 5585   6.306   3.829   1.317 -1.2549  2.9001 -0.6997
 1229SOL     OW 5586   4.066   3.291   0.942  0.0186 -0.2090  0.7683
 1229SOL    HW1 5587   4.067   3.196   0.933  0.4959 -0.1181 -0.4313
 1229SOL    HW2 5588   3.984   3.318   0.901  0.7278  0.0036 -0.5657
 1230SOL     OW 5589   2.433   6.127   3.506 -0.5334 -0.0764 -0.1251
 1230SOL    HW1 5590   2.480   6.062   3.454  2.7050  1.4540  0.6391
 1230SOL    HW2 5591   2.420   6.200   3.446 -0.0822  0.2934  0.2276
 1231SOL     OW 5592   6.253   0.886   1.045 -0.2181 -0.3170 -0.3897
 1231SOL    HW1 5593   6.205   0.901   1.127  0.3578 -1.8231  0.2693
 1231SOL    HW2 5594   6.214   0.948   0.983 -1.6372 -0.1034  0.6423
 1232SOL     OW 5595   3.737   3.677   4.200 -0.0479 -0.0248  0.3372
 1232SOL    HW1 5596   3.798   3.747   4.179  0.1577 -0.1199  0.6101
 1232SOL    HW2 5597   3.678   3.673   4.125  2.9418 -2.9100 -2.1412
 1233SOL     OW 5598   3.882   3.048   0.741 -0.0259 -0.0434 -0.3915
 1233SOL    HW1 5599   3.825   2.986   0.697  0.9120  0.5781 -2.6119
 1233SOL    HW2 5600   3.924   2.996   0.810 -0.1760 -1.5749 -1.3916
 1234SOL     OW 5601   0.802   5.125   2.712  0.1809  0.2740 -0.4163
 1234SOL    HW1 5602   0.813   5.133   2.618 -0.9157  1.1712 -0.4969
 1234SOL    HW2 5603   0.828   5.211   2.747  2.5557 -0.6849  0.3387
 1235SOL     OW 5604   5.548   3.733   0.718 -0.4671 -0.0496  0.1909
 1235SOL    HW1 5605   5.580   3.803   0.662  3.2758 -0.6487  1.3516
 1235SOL    HW2 5606   5.586   3.653   0.682 -1.1015 -0.9446  1.3983
 1236SOL     OW 5607   3.202   3.680   3.462  0.0832 -0.4147  0.2782
 1236SOL    HW1 5608   3.278   3.702   3.410  1.0006  1.1154  2.1338
 1236SOL    HW2 5609   3.182   3.760   3.511 -2.2562 -1.0000  0.4247
 1237SOL     OW 5610   4.444   0.229   4.147  0.2607 -0.3279  0.1318
 1237SOL    HW1 5611   4.487   0.236   4.232  1.7652 -1.1472 -0.5237
 1237SOL    HW2 5612   4.445   0.136   4.126  2.5741  0.0654 -2.0262
 1238SOL     OW 5613   2.434   5.710   0.872 -0.2540 -0.5374 -0.3973
 1238SOL    HW1 5614   2.429   5.680   0.781  1.5912  1.6268 -1.2929
 1238SOL    HW2 5615   2.348   5.750   0.889 -0.2637 -0.0335 -1.5596
 1239SOL     OW 5616   5.815   5.090   0.444 -0.8260  0.6105  0.0827
 1239SOL    HW1 5617   5.895   5.127   0.481 -0.4620  1.7990 -1.8012
 1239SOL    HW2 5618   5.831   5.086   0.350 -1.2975 -3.3368  0.0087
 1240SOL     OW 5619   3.815   4.105   4.303  0.3154  0.3166 -0.2428
 1240SOL    HW1 5620   3.836   4.132   4.393  0.5893  1.5581 -0.6662
 1240SOL    HW2 5621   3.893   4.059   4.273  0.9562  1.5160 -0.4694
 1241SOL     OW 5622   0.845   5.658   1.999  0.2804  1.1717  0.7562
 1241SOL    HW1 5623   0.793   5.735   1.975 -0.0190  0.0661 -2.6438
 1241SOL    HW2 5624   0.931   5.673   1.960  0.0667 -0.3599 -0.4109
 1242SOL     OW 5625   0.099   2.317   1.510  0.1866 -0.5460  0.1166
 1242SOL    HW1 5626   0.113   2.302   1.416  0.6087 -0.2959  0.1350
 1242SOL    HW2 5627   0.183   2.292   1.551  0.1573 -0.2275  0.3755
 1243SOL     OW 5628   0.536   5.310   3.406  0.5065 -0.5173  0.4073
 1243SOL    HW1 5629   0.474   5.305   3.479  0.2195 -1.2821  0.1227
 1243SOL    HW2 5630   0.573   5.222   3.401  1.8859  0.0121  0.7966
 1244SOL     OW 5631   0.705   0.408   2.448 -0.1555  0.6379 -0.0034
 1244SOL    HW1 5632   0.632   0.355   2.478 -0.5381  1.1963  0.0820
 1244SOL    HW2 5633   0.779   0.381   2.501 -0.1098 -0.4724 -0.6058
 1245SOL     OW 5634   5.827   0.543   4.055 -0.6087 -0.0637  0.1150
 1245SOL    HW1 5635   5.779   0.464   4.079 -1.4200  0.6541  0.9360
 1245SOL    HW2 5636   5.823   0.598   4.133 -0.4872  0.9970 -0.6039
 1246SOL     OW 5637   0.227   0.400   1.299  0.7401  0.1657  0.1446
 1246SOL    HW1 5638   0.259   0.335   1.236 -0.4035  0.0045 -0.2922
 1246SOL    HW2 5639   0.160   0.353   1.350  0.6732  0.7004  0.5558
 1247SOL     OW 5640   2.864   1.538   4.234  0.1570  0.2308 -0.1124
 1247SOL    HW1 5641   2.885   1.564   4.323  1.3162 -1.0859  0.0340
 1247SOL    HW2 5642   2.905   1.605   4.179  0.0247  0.6687  0.3167
 1248SOL     OW 5643   4.928   0.311   3.568 -0.1714  1.1492 -0.0868
 1248SOL    HW1 5644   4.901   0.325   3.477 -0.6539 -0.2017 -0.1802
 1248SOL    HW2 5645   4.868   0.365   3.619 -1.1878  0.4299 -0.4764
 1249SOL     OW 5646   4.477   6.450   3.680 -0.5741 -0.0810 -1.2397
 1249SOL    HW1 5647   4.556   6.479   3.634  0.1033  0.7203  0.3579
 1249SOL    HW2 5648   4.444   6.528   3.723 -1.9522 -0.5305 -1.4252
 1250SOL     OW 5649   0.716   5.865   3.385  0.1706  0.0091  0.5211
 1250SOL    HW1 5650   0.627   5.833   3.369 -0.8948  2.4321  1.1945
 1250SOL    HW2 5651   0.730   5.852   3.479 -0.3898  1.6754  0.8622
 1251SOL     OW 5652   1.892   6.041   0.366  0.4383 -0.2530  0.3068
 1251SOL    HW1 5653   1.817   6.040   0.306  2.2841 -0.1323 -2.1752
 1251SOL    HW2 5654   1.941   5.962   0.344  1.6626  0.2979  0.9722
 1252SOL     OW 5655   5.006   4.604   3.573 -0.5629 -0.5215 -0.0092
 1252SOL    HW1 5656   4.962   4.529   3.612 -1.3315  0.3966  0.9254
 1252SOL    HW2 5657   5.077   4.566   3.521  1.2011 -1.7950  3.0629
 1253SOL     OW 5658   0.655   5.690   1.293 -0.0777  0.2312 -0.1360
 1253SOL    HW1 5659   0.613   5.623   1.240 -0.4708 -0.2114  0.7162
 1253SOL    HW2 5660   0.734   5.715   1.244 -0.1232 -0.5815 -0.6280
 1254SOL     OW 5661   3.778   1.323   0.052  0.0846  0.0019 -0.3751
 1254SOL    HW1 5662   3.787   1.319  -0.044 -1.8072  0.6047 -0.6269
 1254SOL    HW2 5663   3.801   1.413   0.074  1.3428 -0.3595 -0.1219
 1255SOL     OW 5664   4.682   0.858   0.827  0.6149 -0.3912 -0.4429
 1255SOL    HW1 5665   4.600   0.818   0.797 -0.5655  1.7196 -0.2095
 1255SOL    HW2 5666   4.689   0.833   0.919 -0.1357 -0.0131 -0.2795
 1256SOL     OW 5667   5.606   1.642   2.776  0.7334 -0.3988  0.0232
 1256SOL    HW1 5668   5.565   1.673   2.857 -0.6414 -1.6128 -0.1856
 1256SOL    HW2 5669   5.664   1.571   2.805 -0.1904 -1.2208 -0.0942
 1257SOL     OW 5670   0.362   5.544   3.723  0.3248  0.1329 -0.7872
 1257SOL    HW1 5671   0.392   5.569   3.635 -0.6344 -0.7301 -1.3879
 1257SOL    HW2 5672   0.302   5.615   3.748  0.5623  0.3555 -0.8331
 1258SOL     OW 5673   0.720   1.261   0.766  0.1941 -0.4813  0.3172
 1258SOL    HW1 5674   0.744   1.308   0.846  1.3930  1.6240 -1.1743
 1258SOL    HW2 5675   0.744   1.321   0.695  0.4833 -2.8256 -1.6962
 1259SOL     OW 5676   6.040   4.771   4.162  0.4697 -0.4295 -0.0574
 1259SOL    HW1 5677   5.958   4.790   4.115  0.7749  0.8171 -0.1204
 1259SOL    HW2 5678   6.051   4.676   4.153 -0.0148 -0.3713 -1.6385
 1260SOL     OW 5679   1.410   4.997   0.707  0.4152 -0.1398 -0.4677
 1260SOL    HW1 5680   1.495   4.993   0.663  1.1778 -0.0087  0.9433
 1260SOL    HW2 5681   1.418   5.068   0.770  0.2907 -1.9803  1.7423
 1261SOL     OW 5682   6.401   4.507   2.256  0.7235 -0.9622  0.1131
 1261SOL    HW1 5683   6.329   4.520   2.317  1.8144 -0.1074  1.2872
 1261SOL    HW2 5684   6.430   4.596   2.234 -0.2907 -1.1820 -2.5225
 1262SOL     OW 5685   2.886   1.954   4.263 -0.7928 -0.1743  0.3910
 1262SOL    HW1 5686   2.913   1.872   4.304  0.0964 -0.0228  0.1251
 1262SOL    HW2 5687   2.922   2.022   4.320  3.1670  0.1357 -2.0704
 1263SOL     OW 5688   1.509   0.241   3.343  0.6230  0.0059  0.5401
 1263SOL    HW1 5689   1.441   0.295   3.304 -0.5431 -1.4273  0.5013
 1263SOL    HW2 5690   1.527   0.282   3.428 -0.0914  0.5457  0.4401
 1264SOL     OW 5691   3.533   0.397   1.654 -0.1011 -0.1284 -1.3397
 1264SOL    HW1 5692   3.453   0.344   1.665  1.3710 -2.1311  0.6009
 1264SOL    HW2 5693   3.509   0.483   1.691 -1.1789 -0.9046 -0.1192
 1265SOL     OW 5694   3.587   1.655   2.782 -0.1569 -0.0321 -0.0887
 1265SOL    HW1 5695   3.518   1.699   2.832 -0.9216 -1.2321 -0.0449
 1265SOL    HW2 5696   3.663   1.654   2.841 -0.8195 -0.7624  0.7735
 1266SOL     OW 5697   1.344   4.865   2.306  0.6011 -0.3750 -0.5239
 1266SOL    HW1 5698   1.252   4.848   2.323 -0.3471  2.5848 -1.9791
 1266SOL    HW2 5699   1.381   4.778   2.287 -1.8921 -1.6347 -0.0577
 1267SOL     OW 5700   3.894   1.866   3.906  0.1015  0.5476  0.0692
 1267SOL    HW1 5701   3.877   1.792   3.848  0.6048 -0.8561  1.6548
 1267SOL    HW2 5702   3.984   1.892   3.884 -0.0396  0.6521 -0.4159
 1268SOL     OW 5703   1.257   1.422   0.223  0.2788 -0.4097  0.0307
 1268SOL    HW1 5704   1.200   1.494   0.251  1.2431  0.4541 -0.1560
 1268SOL    HW2 5705   1.197   1.352   0.200 -0.6997  0.3548  0.1710
 1269SOL     OW 5706   1.926   0.709   2.226 -0.2620  0.0210  0.2372
 1269SOL    HW1 5707   1.932   0.652   2.149 -0.8043 -1.2300  1.0962
 1269SOL    HW2 5708   2.017   0.725   2.251 -0.0899 -1.7341  0.8678
 1270SOL     OW 5709   4.671   3.585   1.269  0.0499 -0.0599  0.0057
 1270SOL    HW1 5710   4.576   3.593   1.262  0.1179  0.0786 -0.9029
 1270SOL    HW2 5711   4.686   3.491   1.284 -0.1821 -0.2704 -1.0137
 1271SOL     OW 5712   0.248   3.214   3.863  0.1245 -0.1962 -0.3359
 1271SOL    HW1 5713   0.336   3.191   3.894  0.2403 -0.2120 -0.6659
 1271SOL    HW2 5714   0.240   3.307   3.880 -0.5935 -0.5788  1.6115
 1272SOL     OW 5715   3.596   0.216   2.485  0.2714  0.2533 -0.0590
 1272SOL    HW1 5716   3.611   0.305   2.518  0.8202  0.3566 -0.5823
 1272SOL    HW2 5717   3.599   0.224   2.390 -3.7573  0.4135 -0.3455
 1273SOL     OW 5718   6.074   6.066   0.895 -0.5723  0.1878  0.0318
 1273SOL    HW1 5719   6.028   6.150   0.897 -1.4112 -0.2612  1.5554
 1273SOL    HW2 5720   6.165   6.089   0.881 -0.6307  1.4596  1.4324
 1274SOL     OW 5721   0.783   3.878   0.476  0.4119 -0.1663 -0.3386
 1274SOL    HW1 5722   0.750   3.944   0.414  1.3359 -2.1175 -3.1266
 1274SOL    HW2 5723   0.720   3.879   0.548  0.7906  4.2106  0.1818
 1275SOL     OW 5724   1.378   0.672   1.154  0.3488 -0.3543 -0.0917
 1275SOL    HW1 5725   1.299   0.634   1.192 -0.1133 -0.6742 -1.3186
 1275SOL    HW2 5726   1.354   0.762   1.132  0.6670 -0.1158  0.5024
 1276SOL     OW 5727   1.796   0.454   0.352 -0.2537  0.1464  0.3293
 1276SOL    HW1 5728   1.880   0.458   0.399  1.5310  0.9402 -2.6693
 1276SOL    HW2 5729   1.759   0.542   0.363  0.9728  0.8774 -1.0293
 1277SOL     OW 5730   5.345   4.141   3.134 -0.0250 -0.1903  0.7547
 1277SOL    HW1 5731   5.292   4.210   3.174  1.3556  1.6182 -0.3456
 1277SOL    HW2 5732   5.425   4.186   3.106  0.6643 -2.1315 -0.6024
 1278SOL     OW 5733   3.663   2.893   0.872  0.1084  0.2060  0.1552
 1278SOL    HW1 5734   3.675   2.877   0.778  0.8532  0.1154  0.2641
 1278SOL    HW2 5735   3.724   2.833   0.915 -0.5016 -0.0334  0.7181
 1279SOL     OW 5736   1.391   4.126   1.007 -0.2962  0.2223 -0.0987
 1279SOL    HW1 5737   1.298   4.103   1.008  0.0213 -1.1229  0.1429
 1279SOL    HW2 5738   1.395   4.209   0.960 -1.7325  0.8150  0.7432
 1280SOL     OW 5739   4.576   5.360   3.431  0.2081 -0.5899 -0.5595
 1280SOL    HW1 5740   4.543   5.358   3.341 -1.9869 -1.0428  0.1955
 1280SOL    HW2 5741   4.564   5.451   3.459 -1.7634 -1.0107  0.1302
 1281SOL     OW 5742   1.772   4.058   3.874 -0.1263  0.2066 -0.0911
 1281SOL    HW1 5743   1.790   3.978   3.924  0.1539  0.1895 -0.2189
 1281SOL    HW2 5744   1.852   4.110   3.883 -1.2884  1.7312  2.3637
 1282SOL     OW 5745   4.460   2.850   0.678  0.4013  0.2481  0.2699
 1282SOL    HW1 5746   4.465   2.794   0.601  0.1180  1.8453 -0.9613
 1282SOL    HW2 5747   4.515   2.806   0.743  2.4664 -0.0736 -1.5592
 1283SOL     OW 5748   4.324   3.367   1.979  0.2188 -0.6667 -0.1614
 1283SOL    HW1 5749   4.275   3.349   2.060 -0.3586 -1.6092 -0.7039
 1283SOL    HW2 5750   4.406   3.320   1.989  0.2891 -0.5106  0.0095
 1284SOL     OW 5751   0.528   5.697   1.908  0.9542  0.1690  0.7742
 1284SOL    HW1 5752   0.575   5.776   1.934  0.4637  0.4170  0.9140
 1284SOL    HW2 5753   0.587   5.653   1.846  0.8752  1.0668  0.0435
 1285SOL     OW 5754   0.122   5.101   1.238  0.2394  0.0281  0.5088
 1285SOL    HW1 5755   0.184   5.043   1.282  1.3160  1.8484  1.4701
 1285SOL    HW2 5756   0.170   5.135   1.162 -0.0494  0.4039  0.4913
 1286SOL     OW 5757   4.522   5.252   3.807  0.2988 -0.1407  0.8643
 1286SOL    HW1 5758   4.563   5.206   3.880 -1.8131 -0.9961  1.5964
 1286SOL    HW2 5759   4.583   5.323   3.785  1.1026 -0.0182  3.2657
 1287SOL     OW 5760   5.173   3.844   2.184 -0.2349  0.5214  0.3038
 1287SOL    HW1 5761   5.260   3.854   2.222  0.0319  4.1448 -0.8649
 1287SOL    HW2 5762   5.118   3.903   2.235 -2.0333 -1.5387  0.8675
 1288SOL     OW 5763   3.824   5.492   4.150  0.3512 -0.3082  0.0277
 1288SOL    HW1 5764   3.733   5.487   4.179 -0.0327  1.5078 -0.7279
 1288SOL    HW2 5765   3.853   5.579   4.179  1.4517 -0.3734 -0.8275
 1289SOL     OW 5766   5.134   5.716   1.035  0.0113  0.0316 -0.6849
 1289SOL    HW1 5767   5.061   5.684   1.088  0.2458  1.5486  0.6127
 1289SOL    HW2 5768   5.091   5.765   0.964 -0.2631 -0.9160 -1.1956
 1290SOL     OW 5769   0.145   2.520   0.211  0.0431  0.1231 -0.3171
 1290SOL    HW1 5770   0.161   2.444   0.155  3.5322  0.9632 -0.6977
 1290SOL    HW2 5771   0.095   2.486   0.285  0.5248 -2.2747 -1.0120
 1291SOL     OW 5772   5.865   3.236   3.338  0.0058 -0.4298 -0.1949
 1291SOL    HW1 5773   5.852   3.330   3.350 -0.3017 -0.6402  1.3184
 1291SOL    HW2 5774   5.815   3.195   3.409 -1.2079 -1.8244 -1.7786
 1292SOL     OW 5775   3.689   2.905   0.597  0.1670  0.3767 -0.0149
 1292SOL    HW1 5776   3.660   2.995   0.585 -1.8508 -0.1208  0.8079
 1292SOL    HW2 5777   3.632   2.853   0.541  1.0739 -0.4550 -0.2018
 1293SOL     OW 5778   2.837   5.101   4.201  0.1730 -0.0929 -0.5569
 1293SOL    HW1 5779   2.781   5.032   4.165  2.1590 -1.7744 -0.6108
 1293SOL    HW2 5780   2.892   5.128   4.127  0.7566  0.1254 -0.0565
 1294SOL     OW 5781   0.960   2.072   4.486 -0.4154 -0.1521  0.0172
 1294SOL    HW1 5782   0.872   2.053   4.520 -0.8623 -0.4783 -1.2664
 1294SOL    HW2 5783   1.010   1.992   4.503 -0.6692 -0.3550 -0.1662
 1295SOL     OW 5784   1.813   0.407   0.955 -0.5951 -0.4474 -0.0708
 1295SOL    HW1 5785   1.759   0.353   0.898  0.2555 -1.1504 -0.2381
 1295SOL    HW2 5786   1.751   0.464   1.000 -1.3280 -0.1459 -1.3936
 1296SOL     OW 5787   5.799   5.090   3.073  0.4969  0.2669  0.0710
 1296SOL    HW1 5788   5.820   5.110   3.164  0.6409  0.7710 -0.0733
 1296SOL    HW2 5789   5.788   5.175   3.031  0.0298  0.0321 -0.2931
 1297SOL     OW 5790   4.309   0.734   3.696 -0.0405  0.7700  0.1784
 1297SOL    HW1 5791   4.304   0.654   3.749 -0.6006  0.4594 -0.3189
 1297SOL    HW2 5792   4.299   0.703   3.606  2.2356  1.1269 -0.2678
 1298SOL     OW 5793   0.249   4.500   2.358 -0.2718 -0.0242  0.3621
 1298SOL    HW1 5794   0.238   4.411   2.392  0.2517 -0.0386  0.5079
 1298SOL    HW2 5795   0.164   4.541   2.369 -0.9231 -0.9443 -0.9839
 1299SOL     OW 5796   1.550   3.693   3.974 -0.2237 -0.5796  0.5992
[truncated: 924,140 more chars]
