# Supplementary material for: Adding the AMBER 14SB Force Field to the Stochastic Titration CpHMD Method
Source: J Chem Theory Comput. 2025 Jun 16;21(13):6292–304. doi: 10.1021/acs.jctc.5c00415 (PMC12818765; doi:10.1021/acs.jctc.5c00415)
Supplement: Supplementary file 1 [file ct5c00415_si_001.zip › code_availability/CpHMD-runs/SNase/pH_4/final-SNase.gro]

Protein in water
19172
    1LY3      N    1   0.247   0.679   1.831  0.0647  0.3540  0.0710
    1LY3     H1    2   0.309   0.733   1.773  0.1312  1.7834  1.4030
    1LY3     H2    3   0.273   0.704   1.926 -0.2747 -0.4136  0.3782
    1LY3     H3    4   0.284   0.586   1.818 -2.1113 -0.4270 -1.0843
    1LY3     CA    5   0.102   0.678   1.804 -1.2516 -0.3766 -0.1539
    1LY3     HA    6   0.069   0.782   1.801  0.2396  0.1180 -0.1705
    1LY3     CB    7   0.066   0.614   1.675 -0.6454  0.4896  0.5887
    1LY3    HB1    8  -0.041   0.602   1.661 -0.3777  0.0951 -1.4000
    1LY3    HB2    9   0.113   0.516   1.684 -2.1733 -0.3596 -0.4203
    1LY3     CG   10   0.114   0.681   1.543 -0.4326 -0.2063 -0.1455
    1LY3    HG1   11   0.221   0.689   1.566 -0.4031 -1.9462  0.4634
    1LY3    HG2   12   0.079   0.784   1.538  1.4171  0.4911  0.2951
    1LY3     CD   13   0.088   0.605   1.411 -0.2274  0.2475 -0.1025
    1LY3    HD1   14   0.001   0.543   1.437  0.5121 -0.0077  1.9140
    1LY3    HD2   15   0.163   0.533   1.378 -0.4551 -0.3664  0.6723
    1LY3     CE   16   0.039   0.699   1.299 -0.6949  0.2350  0.1362
    1LY3    HE1   17   0.051   0.638   1.210 -1.1668 -0.7302  0.7175
    1LY3    HE2   18   0.108   0.783   1.299  1.1569 -1.2456  0.2658
    1LY3     NZ   19  -0.105   0.736   1.314 -0.3253 -0.4980 -0.2142
    1LY3    HZ1   20  -0.135   0.813   1.372  1.1724  1.4531 -1.8940
    1LY3    HZ2   21  -0.147   0.752   1.224 -0.4918 -0.3725 -0.1145
    1LY3    HZ3   22  -0.151   0.650   1.341  2.5469 -2.0931  0.0052
    1LY3      C   23   0.027   0.607   1.925  0.3761 -0.1727  0.1213
    1LY3      O   24   0.054   0.494   1.957 -0.0168 -0.2174 -0.4710
    2LEU      N   25  -0.069   0.683   1.980  0.1299 -0.6676 -0.2081
    2LEU      H   26  -0.067   0.780   1.954  1.2979  0.1827  2.6833
    2LEU     CA   27  -0.148   0.638   2.092 -0.1747  0.2196  0.5533
    2LEU     HA   28  -0.089   0.578   2.161 -2.1384 -2.6187 -0.0702
    2LEU     CB   29  -0.198   0.762   2.174 -0.1318 -0.1357 -0.3106
    2LEU    HB1   30  -0.266   0.722   2.248  0.6369  0.3153  0.6560
    2LEU    HB2   31  -0.267   0.835   2.130  0.9436  1.2557  0.2191
    2LEU     CG   32  -0.078   0.832   2.255 -0.0864 -0.1590  0.2183
    2LEU     HG   33   0.023   0.795   2.233 -0.5274 -0.5179 -1.3790
    2LEU    CD1   34  -0.074   0.989   2.233 -0.0876  0.1053  0.6596
    2LEU   HD11   35  -0.163   1.028   2.282  1.0081  1.6369  1.5168
    2LEU   HD12   36   0.020   1.033   2.266 -0.0547 -0.8590  1.9359
    2LEU   HD13   37  -0.087   1.013   2.128  2.4358  0.4701  0.3610
    2LEU    CD2   38  -0.099   0.812   2.410  0.6159  0.0961 -0.2763
    2LEU   HD21   39  -0.059   0.714   2.437  0.5115  0.0206 -0.3924
    2LEU   HD22   40  -0.032   0.875   2.469 -0.2144  2.1618 -1.4198
    2LEU   HD23   41  -0.199   0.841   2.443  1.6870  1.6807  1.8619
    2LEU      C   42  -0.258   0.552   2.033 -0.8468 -0.0443  0.4176
    2LEU      O   43  -0.345   0.606   1.969 -0.6891  0.2884 -0.0172
    3HI2      N   44  -0.250   0.421   2.056  0.5143  0.1122  0.4655
    3HI2      H   45  -0.168   0.391   2.107  1.5939  3.1574  0.7165
    3HI2     CA   46  -0.344   0.315   1.998  0.1968 -0.4294  0.0675
    3HI2     HA   47  -0.435   0.369   1.974  0.1909 -1.0710 -1.4960
    3HI2     CB   48  -0.280   0.269   1.868 -0.9585  0.0236  0.1781
    3HI2    HB1   49  -0.190   0.214   1.896 -0.0438  2.1203  1.5537
    3HI2    HB2   50  -0.239   0.354   1.814  0.9094 -0.5671  0.5854
    3HI2     CG   51  -0.371   0.183   1.780  0.2421  0.5632 -0.5321
    3HI2    ND1   52  -0.483   0.225   1.717 -0.0745 -0.0940 -1.1329
    3HI2    HD1   53  -0.526   0.316   1.727 -1.5524 -0.8353 -0.4289
    3HI2    CE1   54  -0.548   0.116   1.672  0.0329 -0.2820 -0.7191
    3HI2    HE1   55  -0.649   0.106   1.634  0.2818 -1.0388 -1.1850
    3HI2    NE2   56  -0.470   0.012   1.680 -0.3787 -0.1134 -0.1424
    3HI2    HE2   57  -0.500  -0.084   1.669 -1.3939 -0.0927  2.0564
    3HI2    CD2   58  -0.366   0.047   1.760  0.1699  0.3162 -0.7978
    3HI2    HD2   59  -0.296  -0.020   1.807 -1.4028 -0.9623 -0.1819
    3HI2      C   60  -0.362   0.186   2.086 -0.0390 -0.7212 -0.5940
    3HI2      O   61  -0.275   0.135   2.157 -0.4738 -0.1467  0.2520
    4LY3      N   62  -0.476   0.123   2.065  0.0372 -0.2729  0.3225
    4LY3      H   63  -0.552   0.169   2.017 -1.7823 -0.9011  2.4248
    4LY3     CA   64  -0.511  -0.005   2.136 -0.0629 -0.2155 -0.2050
    4LY3     HA   65  -0.470  -0.006   2.237  2.2397 -1.9768 -1.0749
    4LY3     CB   66  -0.664  -0.007   2.140 -0.7909 -0.1333  0.7711
    4LY3    HB1   67  -0.703   0.022   2.042  3.2209  0.2967 -0.9194
    4LY3    HB2   68  -0.683   0.079   2.203 -0.0274  0.3328  0.3787
    4LY3     CG   69  -0.719  -0.131   2.202 -0.3493  0.9179  0.1477
    4LY3    HG1   70  -0.649  -0.175   2.274 -2.0986 -1.5360  0.4743
    4LY3    HG2   71  -0.703  -0.212   2.130 -1.6993  0.4133  0.3968
    4LY3     CD   72  -0.874  -0.145   2.219  0.1884 -0.2791  0.3731
    4LY3    HD1   73  -0.914  -0.055   2.264 -0.0101  0.0879 -0.5042
    4LY3    HD2   74  -0.900  -0.221   2.293  1.7980  0.1098  1.4008
    4LY3     CE   75  -0.937  -0.167   2.082  0.2391  0.0141  0.7790
    4LY3    HE1   76  -0.903  -0.258   2.033 -2.2775  0.5181 -2.1975
    4LY3    HE2   77  -0.905  -0.082   2.022  0.4447 -0.8940 -0.4308
    4LY3     NZ   78  -1.085  -0.178   2.091  0.5106  0.2605 -0.2525
    4LY3    HZ1   79  -1.115  -0.208   2.000  1.7594 -2.8099  0.2450
    4LY3    HZ2   80  -1.108  -0.245   2.163  0.6440  0.2895 -0.1827
    4LY3    HZ3   81  -1.128  -0.091   2.120  0.1778 -0.2458  0.8598
    4LY3      C   82  -0.457  -0.130   2.067 -0.1528 -0.3893  0.0740
    4LY3      O   83  -0.475  -0.146   1.946 -0.5786  0.3338 -0.2107
    5GL4      N   84  -0.393  -0.225   2.143  0.6774 -0.2982 -0.3274
    5GL4      H   85  -0.384  -0.210   2.242 -0.8519 -0.2110 -0.1732
    5GL4     CA   86  -0.330  -0.339   2.083 -0.2208 -0.2500 -0.3915
    5GL4     HA   87  -0.363  -0.350   1.979  0.7179 -0.8280 -0.6389
    5GL4     CB   88  -0.178  -0.338   2.098  0.2049  0.9026 -0.0294
    5GL4    HB1   89  -0.141  -0.437   2.072  0.7564  1.0483  0.1739
    5GL4    HB2   90  -0.143  -0.319   2.199  0.6527 -0.7349  0.1581
    5GL4     CG   91  -0.108  -0.237   2.014 -0.3740  0.2965 -0.2286
    5GL4    HG1   92  -0.011  -0.227   2.062 -1.6678 -3.3516  3.8164
    5GL4    HG2   93  -0.169  -0.150   2.037  3.2294  2.5028  1.9508
    5GL4     CD   94  -0.094  -0.278   1.866  0.4974 -0.1642  0.0138
    5GL4    OE1   95   0.004  -0.236   1.801  0.3471 -0.5648 -0.2183
    5GL4   HE11   96  -0.009  -0.148   1.764  1.8826 -0.4505 -0.5187
    5GL4   HE12   97   0.049  -0.313   1.766  0.7920 -0.3080 -0.2122
    5GL4    OE2   98  -0.190  -0.338   1.812  0.2334  0.3562  0.0430
    5GL4   HE21   99  -0.255  -0.281   1.771  1.0666  2.2660  1.2380
    5GL4   HE22  100  -0.177  -0.432   1.805 -1.2274  0.2081 -1.5385
    5GL4      C  101  -0.372  -0.472   2.155 -0.2273  0.3218 -0.0421
    5GL4      O  102  -0.416  -0.469   2.267 -0.5917  0.1010 -0.1389
    6PRO      N  103  -0.363  -0.586   2.088  0.5866 -0.0791 -0.0285
    6PRO     CD  104  -0.353  -0.600   1.940  0.0227  0.0109  0.4161
    6PRO    HD1  105  -0.281  -0.528   1.901 -0.5686  1.9102  2.6112
    6PRO    HD2  106  -0.447  -0.586   1.886  0.1126 -2.4054 -0.5101
    6PRO     CG  107  -0.312  -0.746   1.928 -0.1881  0.3557 -0.7464
    6PRO    HG1  108  -0.209  -0.765   1.957 -0.2461  1.5475  0.2961
    6PRO    HG2  109  -0.341  -0.805   1.841 -1.8682  1.1333 -0.7626
    6PRO     CB  110  -0.400  -0.807   2.037 -0.2584  0.4677 -0.3725
    6PRO    HB1  111  -0.361  -0.903   2.070 -0.8226  0.9689  1.9588
    6PRO    HB2  112  -0.499  -0.824   1.994  0.1447 -0.0837 -1.1145
    6PRO     CA  113  -0.399  -0.711   2.149 -0.5906  1.1384 -0.0639
    6PRO     HA  114  -0.499  -0.718   2.190 -0.8756 -2.4225 -1.0692
    6PRO      C  115  -0.293  -0.747   2.259 -0.5080  0.1038  0.1593
    6PRO      O  116  -0.177  -0.706   2.259 -0.2547  0.4737 -0.4234
    7ALA      N  117  -0.338  -0.836   2.349  0.5898 -0.2458 -0.2158
    7ALA      H  118  -0.435  -0.863   2.337  0.3192 -0.3327  1.9218
    7ALA     CA  119  -0.268  -0.899   2.459  0.4142 -0.8732 -0.5683
    7ALA     HA  120  -0.166  -0.900   2.420 -0.0828  2.3129 -2.2900
    7ALA     CB  121  -0.282  -0.805   2.580 -0.4590 -0.3591 -0.4747
    7ALA    HB1  122  -0.225  -0.851   2.661  0.5024 -0.0563 -0.9668
    7ALA    HB2  123  -0.233  -0.711   2.557 -3.7768  1.6237 -0.1421
    7ALA    HB3  124  -0.386  -0.786   2.609 -0.2380 -0.9778  0.7948
    7ALA      C  125  -0.327  -1.041   2.490 -0.2756 -0.1013  0.0266
    7ALA      O  126  -0.435  -1.073   2.443 -0.3316  0.1464 -0.0699
    8THR      N  127  -0.264  -1.110   2.586  0.2363  0.0751 -0.2488
    8THR      H  128  -0.190  -1.056   2.628 -1.6965  4.3693 -1.7965
    8THR     CA  129  -0.325  -1.232   2.646  0.2358 -1.1481  0.4049
    8THR     HA  130  -0.428  -1.208   2.670  0.5547  1.0995 -0.2056
    8THR     CB  131  -0.310  -1.357   2.557 -0.6081  0.1168 -0.7554
    8THR     HB  132  -0.350  -1.334   2.458 -3.0320  1.4652  0.4662
    8THR    CG2  133  -0.164  -1.408   2.546 -0.8614 -0.0672 -0.0591
    8THR   HG21  134  -0.097  -1.341   2.492  1.9463 -2.7008 -0.1382
    8THR   HG22  135  -0.144  -1.426   2.651 -0.0040 -1.0323 -0.3659
    8THR   HG23  136  -0.171  -1.504   2.493 -1.2435  0.5789 -1.2145
    8THR    OG1  137  -0.389  -1.457   2.620 -0.3504  0.0287 -0.2923
    8THR    HG1  138  -0.430  -1.519   2.559 -0.0997 -1.8929  1.3838
    8THR      C  139  -0.266  -1.255   2.785 -0.0647  0.1338 -0.1665
    8THR      O  140  -0.158  -1.207   2.817  0.8920  0.0974 -0.0541
    9LEU      N  141  -0.337  -1.325   2.881  0.2066 -0.0467 -0.5745
    9LEU      H  142  -0.416  -1.375   2.842 -0.0755  0.3109 -0.4632
    9LEU     CA  143  -0.295  -1.349   3.028 -0.5899 -0.0741 -0.2421
    9LEU     HA  144  -0.251  -1.255   3.063 -1.5858 -1.0351  4.0847
    9LEU     CB  145  -0.433  -1.379   3.106 -0.2159  0.3620  0.1630
    9LEU    HB1  146  -0.476  -1.471   3.067 -0.6418  0.6728 -0.1152
    9LEU    HB2  147  -0.510  -1.308   3.077 -0.2488  0.2865  0.0651
    9LEU     CG  148  -0.428  -1.411   3.255 -0.3137 -0.2028  0.6205
    9LEU     HG  149  -0.364  -1.495   3.283  0.1564  0.4865  1.6879
    9LEU    CD1  150  -0.369  -1.295   3.327 -0.0578 -0.8380 -0.3637
    9LEU   HD11  151  -0.261  -1.302   3.337  0.2283  1.9812 -0.6980
    9LEU   HD12  152  -0.381  -1.204   3.268  1.7159 -0.0135  0.4626
    9LEU   HD13  153  -0.412  -1.286   3.427  0.0443 -0.3185 -0.3626
    9LEU    CD2  154  -0.572  -1.436   3.307 -0.7520  0.0960 -0.3923
    9LEU   HD21  155  -0.620  -1.527   3.272  0.1305 -0.6895  0.3815
    9LEU   HD22  156  -0.573  -1.453   3.415 -1.8145 -0.2706 -0.4478
    9LEU   HD23  157  -0.636  -1.352   3.281  1.2467  1.2340 -1.9385
    9LEU      C  158  -0.196  -1.464   3.046  0.1919 -0.3857  0.1038
    9LEU      O  159  -0.231  -1.580   3.023  0.7044  0.0402 -0.5552
   10ILE      N  160  -0.070  -1.437   3.086 -0.5228  0.0164 -0.0376
   10ILE      H  161  -0.049  -1.340   3.102 -0.1419  0.0544 -0.7072
   10ILE     CA  162   0.023  -1.529   3.154 -0.2568  0.2601 -0.1273
   10ILE     HA  163   0.033  -1.615   3.087  1.7199  0.5298 -0.2524
   10ILE     CB  164   0.166  -1.477   3.154  0.5142 -0.2784  0.6269
   10ILE     HB  165   0.169  -1.379   3.202 -3.7794  0.1529  0.4321
   10ILE    CG2  166   0.248  -1.577   3.230 -0.1667  0.0214  0.0555
   10ILE   HG21  167   0.227  -1.682   3.208  0.2019 -0.5178  2.0595
   10ILE   HG22  168   0.355  -1.564   3.212  0.4385 -1.3411  2.2215
   10ILE   HG23  169   0.225  -1.556   3.335 -0.4315 -2.6283  0.6216
   10ILE    CG1  170   0.231  -1.452   3.012 -0.5265 -0.0686  1.0651
   10ILE   HG11  171   0.160  -1.401   2.948 -0.1765 -1.2567 -0.3277
   10ILE   HG12  172   0.249  -1.549   2.964  2.2362  1.1616 -0.6332
   10ILE     CD  173   0.356  -1.371   3.006  0.2981  0.4604  0.3014
   10ILE    HD1  174   0.331  -1.266   3.016  1.4834  0.5924  2.3277
   10ILE    HD2  175   0.428  -1.403   3.081 -1.0130  0.6283  1.6730
   10ILE    HD3  176   0.401  -1.395   2.909 -0.9722 -1.4847  0.1325
   10ILE      C  177  -0.028  -1.574   3.292  0.4567 -0.3196  0.4491
   10ILE      O  178  -0.064  -1.691   3.313 -0.3189  0.6028  0.1141
   11LY3      N  179  -0.045  -1.476   3.383 -0.1938  0.6888  0.0217
   11LY3      H  180  -0.007  -1.387   3.352 -0.5017  0.9666  0.4289
   11LY3     CA  181  -0.090  -1.484   3.525 -0.2122  0.3397  0.1286
   11LY3     HA  182  -0.168  -1.559   3.532 -0.7616  0.3757 -3.4185
   11LY3     CB  183   0.030  -1.535   3.614 -0.6304 -0.0351  0.7357
   11LY3    HB1  184   0.103  -1.457   3.635 -0.6561  0.2575 -0.2006
   11LY3    HB2  185   0.084  -1.610   3.557  1.9182  1.7096  0.7148
   11LY3     CG  186  -0.019  -1.606   3.737 -0.6932  0.4988  0.2363
   11LY3    HG1  187  -0.099  -1.672   3.704 -0.1759  1.1983 -2.7460
   11LY3    HG2  188  -0.055  -1.530   3.806 -0.6847 -1.2262  2.2645
   11LY3     CD  189   0.096  -1.697   3.802  0.0892  0.1312  0.0815
   11LY3    HD1  190   0.187  -1.642   3.825 -0.2128  0.7999 -0.2810
   11LY3    HD2  191   0.127  -1.757   3.717 -1.9662  1.4764 -1.7645
   11LY3     CE  192   0.055  -1.768   3.930 -0.1090  0.4210 -0.2972
   11LY3    HE1  193   0.046  -1.695   4.010  1.2928  0.8067 -0.4582
   11LY3    HE2  194   0.135  -1.841   3.943 -1.5504 -1.1281  0.3398
   11LY3     NZ  195  -0.062  -1.858   3.913 -0.4440  0.3305 -0.3608
   11LY3    HZ1  196  -0.058  -1.929   3.984 -4.1626  0.0407 -0.2139
   11LY3    HZ2  197  -0.152  -1.813   3.929  0.1172  0.9520  1.2598
   11LY3    HZ3  198  -0.064  -1.904   3.824 -0.4381 -0.2438 -0.0647
   11LY3      C  199  -0.141  -1.346   3.574  0.2841  0.3163 -0.0265
   11LY3      O  200  -0.093  -1.241   3.544 -0.8137 -0.4347  0.0376
   12ALA      N  201  -0.244  -1.359   3.660 -0.5606 -0.3148  0.2041
   12ALA      H  202  -0.272  -1.453   3.686  1.1954 -1.3049 -1.1704
   12ALA     CA  203  -0.301  -1.250   3.737  0.7064 -0.0804 -0.1845
   12ALA     HA  204  -0.288  -1.151   3.692  0.2472  0.8473  1.6326
   12ALA     CB  205  -0.451  -1.282   3.743  0.1783 -0.1908 -0.5870
   12ALA    HB1  206  -0.512  -1.198   3.777 -0.7405 -0.3672 -1.7214
   12ALA    HB2  207  -0.483  -1.295   3.639 -0.3413 -0.7118 -0.3691
   12ALA    HB3  208  -0.472  -1.368   3.806  0.5895  1.3208  1.7173
   12ALA      C  209  -0.242  -1.236   3.877  0.1471  0.3371 -0.3192
   12ALA      O  210  -0.190  -1.332   3.930  0.2682 -0.1126 -0.6103
   13ILE      N  211  -0.243  -1.116   3.931 -0.1173  0.1552 -0.1015
   13ILE      H  212  -0.289  -1.045   3.876  2.7894  2.1843 -0.1429
   13ILE     CA  213  -0.181  -1.075   4.060 -0.1916 -0.5915  0.1028
   13ILE     HA  214  -0.150  -1.166   4.111 -0.8149 -1.0503 -0.3150
   13ILE     CB  215  -0.054  -0.992   4.049  0.8391 -0.6631 -0.1980
   13ILE     HB  216  -0.083  -0.893   4.012 -3.0542 -1.5085  0.1567
   13ILE    CG2  217  -0.001  -0.963   4.191  0.1188  0.2527 -0.0562
   13ILE   HG21  218   0.017  -1.060   4.237 -0.6191 -0.6217 -1.5483
   13ILE   HG22  219   0.094  -0.910   4.191  1.0435 -1.3455  0.0803
   13ILE   HG23  220  -0.073  -0.906   4.249  0.6610 -0.0655  0.9483
   13ILE    CG1  221   0.061  -1.059   3.965 -0.2693 -0.3410  0.1111
   13ILE   HG11  222   0.042  -1.166   3.965 -4.8028  0.2788  0.9102
   13ILE   HG12  223   0.157  -1.027   4.006 -1.4511  0.2439  2.6417
   13ILE     CD  224   0.056  -1.018   3.818  0.2702 -0.2775 -0.2535
   13ILE    HD1  225  -0.040  -1.044   3.774 -1.0719  2.2128  0.9793
   13ILE    HD2  226   0.078  -0.914   3.795 -1.8945  0.2254 -0.1868
   13ILE    HD3  227   0.119  -1.085   3.759 -0.2158  2.2051 -3.9724
   13ILE      C  228  -0.284  -1.002   4.148 -0.1115  0.7472  0.2286
   13ILE      O  229  -0.356  -0.920   4.095 -0.1402 -0.5675 -0.2669
   14AS4      N  230  -0.296  -1.030   4.279 -0.6359  0.3898 -0.1607
   14AS4      H  231  -0.236  -1.098   4.322  0.7886  0.8103 -1.3894
   14AS4     CA  232  -0.391  -0.958   4.368  0.4135 -0.8311 -0.6043
   14AS4     HA  233  -0.490  -0.988   4.334  1.0819 -1.8990 -1.7253
   14AS4     CB  234  -0.362  -1.010   4.512  0.5931 -0.6783  0.1067
   14AS4    HB1  235  -0.399  -0.945   4.591  1.8376  0.9653 -0.6068
   14AS4    HB2  236  -0.257  -1.007   4.539  0.9630  1.0750 -1.3486
   14AS4     CG  237  -0.421  -1.141   4.548 -0.8993 -0.2709 -0.4447
   14AS4    OD1  238  -0.528  -1.175   4.496 -0.0882 -0.4195  0.2740
   14AS4   HD11  239  -0.592  -1.208   4.560  1.6961 -4.5440  0.2520
   14AS4   HD12  240  -0.537  -1.125   4.415 -0.9830 -0.4099  0.3652
   14AS4    OD2  241  -0.355  -1.209   4.631  0.5702 -0.3392 -0.1298
   14AS4   HD21  242  -0.360  -1.304   4.618 -0.0157 -0.8410  3.0140
   14AS4   HD22  243  -0.292  -1.150   4.673 -0.1306  1.6090 -1.6481
   14AS4      C  244  -0.375  -0.803   4.365 -0.6109  0.2730 -0.2336
   14AS4      O  245  -0.257  -0.758   4.390  0.2465 -0.0023  0.1226
   15GLY      N  246  -0.482  -0.728   4.344 -0.1728 -0.3646 -0.5552
   15GLY      H  247  -0.572  -0.772   4.333 -1.1248  0.4605  2.8448
   15GLY     CA  248  -0.481  -0.579   4.341 -0.5762 -0.1472 -0.0765
   15GLY    HA1  249  -0.397  -0.537   4.396  1.5063 -0.7743 -2.5828
   15GLY    HA2  250  -0.577  -0.545   4.380 -0.7246  2.6067 -2.5513
   15GLY      C  251  -0.475  -0.546   4.195 -0.4002 -0.2863 -0.4144
   15GLY      O  252  -0.525  -0.608   4.101 -0.6616  0.2491 -0.1054
   16AS0      N  253  -0.434  -0.430   4.163 -0.0802  0.1346  0.5925
   16AS0      H  254  -0.387  -0.369   4.228 -2.5050  1.0437  1.5792
   16AS0     CA  255  -0.464  -0.361   4.036 -1.1318 -0.8457 -0.1197
   16AS0     HA  256  -0.568  -0.386   4.014 -0.6886 -1.7674 -1.2669
   16AS0     CB  257  -0.450  -0.208   4.054 -0.4568 -0.5640 -0.1875
   16AS0    HB1  258  -0.498  -0.168   4.143 -0.2022  0.3610 -0.4551
   16AS0    HB2  259  -0.498  -0.158   3.970 -0.5316 -0.9376 -0.3711
   16AS0     CG  260  -0.308  -0.168   4.044 -0.2722 -0.2566 -0.4431
   16AS0    OD1  261  -0.231  -0.229   4.143 -0.1205 -0.0075  0.3364
   16AS0   HD11  262  -0.140  -0.210   4.121 -0.9000  1.0860 -2.2921
   16AS0   HD12  263  -0.278  -0.273   4.214  0.9497 -0.7784  0.5945
   16AS0    OD2  264  -0.261  -0.091   3.961 -0.6693  0.2419 -0.0881
   16AS0   HD21  265  -0.329  -0.050   3.907 -3.2913 -0.5197  2.4196
   16AS0   HD22  266  -0.165  -0.084   3.959 -0.7445  1.6572 -0.6418
   16AS0      C  267  -0.376  -0.408   3.915 -0.4742 -0.0410  0.4429
   16AS0      O  268  -0.390  -0.350   3.812 -0.1850  0.5725  0.6895
   17THR      N  269  -0.291  -0.507   3.936 -0.2419  0.1544 -0.5827
   17THR      H  270  -0.307  -0.548   4.027  0.4066  0.2901 -0.4035
   17THR     CA  271  -0.192  -0.559   3.838 -0.0507  0.7681 -0.0851
   17THR     HA  272  -0.193  -0.495   3.750 -0.5409 -1.8205 -2.0832
   17THR     CB  273  -0.049  -0.549   3.900 -0.3338  0.3874 -0.2267
   17THR     HB  274  -0.024  -0.443   3.911 -2.8911  1.1049 -0.5878
   17THR    CG2  275  -0.039  -0.611   4.044  0.4305  0.7089  0.0760
   17THR   HG21  276  -0.061  -0.536   4.120  3.2865  1.3720  0.3680
   17THR   HG22  277  -0.118  -0.686   4.052  0.5687  0.3238 -1.7816
   17THR   HG23  278   0.059  -0.651   4.069  0.7732  1.3162 -0.2861
   17THR    OG1  279   0.053  -0.615   3.820 -0.1908  0.4702  0.3733
   17THR    HG1  280   0.063  -0.566   3.738  1.7065 -0.5660 -0.0738
   17THR      C  281  -0.220  -0.696   3.767 -0.2165 -0.1111 -0.3236
   17THR      O  282  -0.278  -0.778   3.830 -0.1693 -0.2346 -0.5324
   18VAL      N  283  -0.176  -0.712   3.640 -0.0364 -0.1709  0.1525
   18VAL      H  284  -0.123  -0.640   3.594  0.4626  0.8346  2.1995
   18VAL     CA  285  -0.184  -0.841   3.577 -0.0274  0.5755  0.2693
   18VAL     HA  286  -0.200  -0.916   3.655  1.0759 -0.1294 -0.1515
   18VAL     CB  287  -0.299  -0.838   3.479 -0.2150  0.0867  0.0332
   18VAL     HB  288  -0.388  -0.823   3.541  0.1375  1.7133  0.2035
   18VAL    CG1  289  -0.291  -0.731   3.370 -0.1021 -0.6408  0.3816
   18VAL   HG11  290  -0.192  -0.737   3.325 -0.5816  0.9562 -0.9954
   18VAL   HG12  291  -0.369  -0.748   3.296  1.8311 -1.6088 -1.5535
   18VAL   HG13  292  -0.310  -0.629   3.403  1.1584  0.0826 -0.9822
   18VAL    CG2  293  -0.319  -0.969   3.397 -0.1527 -0.1296 -0.1622
   18VAL   HG21  294  -0.310  -1.056   3.462 -0.3062  0.1892  0.2899
   18VAL   HG22  295  -0.421  -0.988   3.362 -0.3151 -0.2602  0.3739
   18VAL   HG23  296  -0.249  -0.965   3.313 -0.1710  1.7348 -0.1262
   18VAL      C  297  -0.055  -0.864   3.492  0.1598  0.1606 -0.8077
   18VAL      O  298   0.006  -0.768   3.442  0.7352 -0.0278 -0.4822
   19LY3      N  299  -0.009  -0.985   3.461  0.3433  0.6967  0.2633
   19LY3      H  300  -0.063  -1.063   3.495 -2.4699  2.0467 -0.7887
   19LY3     CA  301   0.098  -1.021   3.371 -0.0589 -0.3737  0.0078
   19LY3     HA  302   0.150  -0.933   3.332  0.1876 -0.5936 -0.1624
   19LY3     CB  303   0.197  -1.112   3.437 -0.0106  0.3096  0.6432
   19LY3    HB1  304   0.147  -1.203   3.471 -0.8986  0.4429 -0.2675
   19LY3    HB2  305   0.242  -1.068   3.527  2.3520 -2.9028  1.2273
   19LY3     CG  306   0.326  -1.150   3.354  0.0608  0.5636 -0.6820
   19LY3    HG1  307   0.391  -1.062   3.351 -0.8517  1.2418 -1.3266
   19LY3    HG2  308   0.295  -1.181   3.254 -1.8779 -1.7425  0.5470
   19LY3     CD  309   0.401  -1.266   3.416  0.2699 -0.3954 -0.4505
   19LY3    HD1  310   0.350  -1.353   3.376 -2.1073  1.1220 -0.9363
   19LY3    HD2  311   0.390  -1.264   3.525  0.5070 -0.1755 -0.4280
   19LY3     CE  312   0.549  -1.260   3.385  0.8025  0.1006  0.2447
   19LY3    HE1  313   0.593  -1.164   3.412  3.3461 -0.4922 -1.4185
   19LY3    HE2  314   0.553  -1.292   3.281  1.0152  0.7757  0.0435
   19LY3     NZ  315   0.611  -1.375   3.465 -0.0109 -0.0229  0.2553
   19LY3    HZ1  316   0.561  -1.463   3.464  1.2789 -0.7952  0.9314
   19LY3    HZ2  317   0.696  -1.401   3.417 -2.1522 -1.3599 -3.2605
   19LY3    HZ3  318   0.621  -1.348   3.562  1.2539 -2.7356  0.9656
   19LY3      C  319   0.037  -1.076   3.240 -0.1007 -0.5267 -0.8642
   19LY3      O  320  -0.046  -1.172   3.239  0.1402 -0.4783 -0.3082
   20LEU      N  321   0.054  -0.995   3.143 -0.0086 -0.4327  0.6649
   20LEU      H  322   0.129  -0.927   3.151  1.7854 -2.0327 -1.1687
   20LEU     CA  323   0.008  -1.010   3.010  0.2854 -0.7816 -0.4151
   20LEU     HA  324  -0.052  -1.101   3.005 -0.6984 -0.3006  1.4644
   20LEU     CB  325  -0.065  -0.888   2.951 -0.2246 -0.3458 -0.0779
   20LEU    HB1  326  -0.093  -0.916   2.849  2.3790  0.8614 -1.2058
   20LEU    HB2  327   0.008  -0.808   2.950 -1.3083  0.6740 -1.1692
   20LEU     CG  328  -0.184  -0.843   3.032 -0.4721 -0.1390  0.0596
   20LEU     HG  329  -0.149  -0.834   3.135 -0.2842  2.5083 -0.1554
   20LEU    CD1  330  -0.246  -0.707   2.988  0.2728  0.1597  0.5529
   20LEU   HD11  331  -0.325  -0.676   3.056 -1.6733  1.5265 -2.1675
   20LEU   HD12  332  -0.168  -0.632   2.972 -0.5407  1.0144  0.5392
   20LEU   HD13  333  -0.304  -0.726   2.898  2.1406 -2.0741 -0.3067
   20LEU    CD2  334  -0.294  -0.945   3.020  0.0137  0.3427 -0.0554
   20LEU   HD21  335  -0.385  -0.907   3.066 -1.3917 -1.5165 -1.1826
   20LEU   HD22  336  -0.318  -0.977   2.919 -0.0583  0.7548 -0.1725
   20LEU   HD23  337  -0.280  -1.042   3.067 -0.8808 -1.6038 -3.4291
   20LEU      C  338   0.132  -1.027   2.919  0.2327  0.4020 -0.0326
   20LEU      O  339   0.218  -0.942   2.924  0.0688  0.5659 -0.0271
   21MET      N  340   0.139  -1.143   2.849 -0.5490  0.0171 -0.0117
   21MET      H  341   0.057  -1.203   2.841  0.1350 -1.2199  1.6762
   21MET     CA  342   0.214  -1.150   2.724  0.3902  0.5362  0.5507
   21MET     HA  343   0.312  -1.110   2.749 -0.1143  0.7513  2.3225
   21MET     CB  344   0.219  -1.289   2.675 -0.8667  0.6864 -0.1889
   21MET    HB1  345   0.117  -1.320   2.654 -0.9394  0.3346  0.6644
   21MET    HB2  346   0.263  -1.355   2.749  1.9732  1.6971 -0.8375
   21MET     CG  347   0.310  -1.302   2.551  0.0279 -0.5136  0.2627
   21MET    HG1  348   0.311  -1.208   2.496 -2.1079 -2.1061 -2.8362
   21MET    HG2  349   0.267  -1.375   2.482 -0.7229  1.0333 -0.9485
   21MET     SD  350   0.487  -1.347   2.588  0.3903 -0.2331 -0.1841
   21MET     CE  351   0.470  -1.530   2.579 -0.0492  0.2119 -0.3998
   21MET    HE1  352   0.436  -1.556   2.479 -0.7651 -1.1618  0.1826
   21MET    HE2  353   0.569  -1.576   2.589 -0.3090 -0.7069 -1.7541
   21MET    HE3  354   0.398  -1.570   2.650  1.2966 -0.9420  0.3731
   21MET      C  355   0.158  -1.053   2.612 -0.1436  0.4215 -0.1460
   21MET      O  356   0.041  -1.065   2.574 -0.1131  0.7505 -0.8307
   22TY1      N  357   0.244  -0.955   2.578  0.4538 -0.7333  0.5529
   22TY1      H  358   0.336  -0.958   2.620  0.1764 -0.7777  1.1739
   22TY1     CA  359   0.214  -0.829   2.502 -0.6552  0.3011  0.2953
   22TY1     HA  360   0.116  -0.838   2.455 -0.0564  1.2118 -1.1579
   22TY1     CB  361   0.219  -0.712   2.598 -0.0142 -0.3302 -0.1918
   22TY1    HB1  362   0.301  -0.720   2.670 -1.3242 -1.7557  1.2020
   22TY1    HB2  363   0.128  -0.715   2.658 -0.0495 -2.7618 -0.2981
   22TY1     CG  364   0.236  -0.573   2.542  0.3990  0.5453  0.3807
   22TY1    CD1  365   0.139  -0.535   2.452  0.1723 -0.0098  0.8622
   22TY1    HD1  366   0.050  -0.593   2.433  0.3933  0.3191 -1.4737
   22TY1    CE1  367   0.142  -0.407   2.391 -0.2449  0.1048  0.0207
   22TY1    HE1  368   0.062  -0.373   2.327 -0.9986 -0.1088  0.8283
   22TY1     CZ  369   0.244  -0.314   2.418 -0.4589  0.5381 -0.4421
   22TY1     OH  370   0.247  -0.192   2.358 -0.5701  0.5419 -0.2907
   22TY1    HH1  371   0.202  -0.179   2.275 -1.9904  1.9192  0.6585
   22TY1    HH2  372   0.304  -0.133   2.408 -1.0250  1.9706 -1.4151
   22TY1    CE2  373   0.338  -0.352   2.517  0.8252  0.2914 -0.5174
   22TY1    HE2  374   0.407  -0.286   2.566 -1.2983  2.1004  0.2456
   22TY1    CD2  375   0.337  -0.479   2.575  0.3404  0.2600  0.0795
   22TY1    HD2  376   0.410  -0.511   2.648  1.0158 -0.2279 -0.7872
   22TY1      C  377   0.315  -0.813   2.392 -0.4564 -0.0281  1.1978
   22TY1      O  378   0.435  -0.802   2.429  0.5768 -0.0201  0.4931
   23LY3      N  379   0.274  -0.806   2.267  0.2366  0.1348 -0.3975
   23LY3      H  380   0.175  -0.818   2.257  0.4572 -1.5457 -0.8879
   23LY3     CA  381   0.364  -0.776   2.156  0.6911 -0.2552  0.3354
   23LY3     HA  382   0.309  -0.819   2.072  2.6563 -0.3762 -0.9630
   23LY3     CB  383   0.384  -0.624   2.143 -0.0804  0.4931 -0.2694
   23LY3    HB1  384   0.460  -0.597   2.217  1.6234  0.7120 -2.0039
   23LY3    HB2  385   0.295  -0.566   2.167  1.2466  3.1232 -1.2484
   23LY3     CG  386   0.417  -0.575   2.007  0.3545 -0.4454 -0.8149
   23LY3    HG1  387   0.359  -0.619   1.925  0.0318  0.8867 -1.3360
   23LY3    HG2  388   0.520  -0.603   1.989 -0.1342 -1.4327 -2.2637
   23LY3     CD  389   0.422  -0.425   1.988 -0.3345 -0.1402  0.4674
   23LY3    HD1  390   0.472  -0.398   1.896  0.8692  0.2907  1.2347
   23LY3    HD2  391   0.474  -0.385   2.075  1.5611  0.8491 -1.0428
   23LY3     CE  392   0.286  -0.356   1.966  0.4620 -0.5799  0.4806
   23LY3    HE1  393   0.307  -0.250   1.974 -1.7347 -0.0919  0.4601
   23LY3    HE2  394   0.212  -0.384   2.041 -2.3808  0.6215 -1.6930
   23LY3     NZ  395   0.233  -0.385   1.830  0.6471 -0.2467  0.1345
   23LY3    HZ1  396   0.150  -0.332   1.806  1.3958 -0.6375 -4.0960
   23LY3    HZ2  397   0.298  -0.376   1.753 -1.2308 -2.7718 -1.9527
   23LY3    HZ3  398   0.221  -0.486   1.826  1.2415 -0.5464  3.3203
   23LY3      C  399   0.486  -0.860   2.149 -0.1810  0.3324 -0.3370
   23LY3      O  400   0.597  -0.810   2.123  0.2474 -0.0948  0.4292
   24GLY      N  401   0.471  -0.991   2.169  0.0214  0.2762 -0.5471
   24GLY      H  402   0.380  -1.024   2.196  1.5115 -2.1367  2.1230
   24GLY     CA  403   0.572  -1.098   2.160 -0.1917  0.9722  0.7298
   24GLY    HA1  404   0.654  -1.055   2.102  0.0888 -0.8476 -0.3339
   24GLY    HA2  405   0.530  -1.185   2.108  1.2089  1.0425 -0.5777
   24GLY      C  406   0.641  -1.144   2.291 -0.6119 -0.5479  0.3152
   24GLY      O  407   0.713  -1.243   2.300  0.5621  0.1895 -0.4950
   25GLN      N  408   0.625  -1.066   2.394 -0.4015 -0.4548 -0.1552
   25GLN      H  409   0.554  -0.995   2.377 -0.1038 -0.5369 -1.8653
   25GLN     CA  410   0.704  -1.037   2.509 -0.2644 -0.0922 -0.4051
   25GLN     HA  411   0.776  -1.118   2.525  0.4787  0.9888  2.2972
   25GLN     CB  412   0.787  -0.911   2.476  0.8629 -0.0264 -0.9365
   25GLN    HB1  413   0.715  -0.830   2.478 -0.2105 -0.9397 -1.1197
   25GLN    HB2  414   0.835  -0.928   2.380 -1.9582 -0.2321 -2.4012
   25GLN     CG  415   0.893  -0.870   2.566 -0.5985  0.3684  0.1944
   25GLN    HG1  416   0.855  -0.842   2.664 -4.1444 -1.3845 -0.5044
   25GLN    HG2  417   0.940  -0.782   2.522 -0.3800  0.6195  0.9186
   25GLN     CD  418   1.007  -0.964   2.588  0.5540  0.1946 -0.0603
   25GLN    OE1  419   1.051  -1.025   2.492  0.5625 -0.0922 -0.0832
   25GLN    NE2  420   1.071  -0.962   2.703  0.3573 -0.0065  0.2275
   25GLN   HE21  421   1.029  -0.907   2.776  1.7754 -2.3843  3.0460
   25GLN   HE22  422   1.154  -1.019   2.707  0.4476 -0.0596 -1.4810
   25GLN      C  423   0.627  -1.024   2.641  1.0292  0.7852  0.0725
   25GLN      O  424   0.522  -0.959   2.645  0.0659 -0.2093  0.5232
   26PRO      N  425   0.665  -1.084   2.754  0.1137  0.0041 -0.4184
   26PRO     CD  426   0.755  -1.198   2.766  0.1131  0.0003  0.1942
   26PRO    HD1  427   0.856  -1.157   2.777  0.2607  0.0161 -1.0809
   26PRO    HD2  428   0.750  -1.260   2.677  1.7030  0.2263 -0.0812
   26PRO     CG  429   0.722  -1.272   2.893  0.0827  0.5406 -0.0508
   26PRO    HG1  430   0.811  -1.328   2.922  1.8314  2.8636 -0.6893
   26PRO    HG2  431   0.635  -1.337   2.877 -0.5682  1.8754 -2.4285
   26PRO     CB  432   0.677  -1.162   2.984 -0.6771 -0.7363 -0.0182
   26PRO    HB1  433   0.768  -1.111   3.017 -2.9157  3.6360  0.2223
   26PRO    HB2  434   0.622  -1.189   3.074 -0.0905 -0.6836  0.3606
   26PRO     CA  435   0.609  -1.061   2.887  0.0048  0.1431 -0.4150
   26PRO     HA  436   0.503  -1.088   2.879 -0.1426  0.2620  0.9401
   26PRO      C  437   0.610  -0.916   2.937 -0.5311 -0.1251 -0.1800
   26PRO      O  438   0.718  -0.861   2.919 -0.1543  0.1431  0.8163
   27MET      N  439   0.505  -0.869   3.004 -0.1328  0.4147 -0.3046
   27MET      H  440   0.418  -0.918   2.995 -1.2320  1.6327  2.3193
   27MET     CA  441   0.504  -0.738   3.075  0.2562  0.2049  0.6532
   27MET     HA  442   0.603  -0.717   3.115  2.9893 -3.3115 -3.2601
   27MET     CB  443   0.465  -0.623   2.973  0.0337 -1.1356  0.0894
   27MET    HB1  444   0.382  -0.641   2.905  0.7848 -0.3543 -1.0740
   27MET    HB2  445   0.554  -0.606   2.912  0.2069  0.0862  0.6560
   27MET     CG  446   0.434  -0.486   3.047  0.5305  0.9071  0.3451
   27MET    HG1  447   0.356  -0.504   3.120  1.6750 -2.0491  1.0203
   27MET    HG2  448   0.386  -0.420   2.974 -0.9447 -0.1118  0.3422
   27MET     SD  449   0.564  -0.387   3.118 -0.2879  0.3851  0.0014
   27MET     CE  450   0.669  -0.357   2.969  1.3267 -0.0948 -0.1642
   27MET    HE1  451   0.724  -0.267   2.999 -0.3079  0.3877  1.5366
   27MET    HE2  452   0.730  -0.445   2.948 -0.5001 -1.3786 -0.3305
   27MET    HE3  453   0.602  -0.338   2.886  0.0507  0.0372  0.8691
   27MET      C  454   0.420  -0.751   3.194  0.5621 -0.3465  0.2927
   27MET      O  455   0.317  -0.818   3.186  0.4099 -0.7834  0.3947
   28THR      N  456   0.437  -0.672   3.306 -0.7366 -0.6336  0.2535
   28THR      H  457   0.526  -0.626   3.317 -1.3273  0.1873  1.9921
   28THR     CA  458   0.346  -0.661   3.424 -0.0596 -0.3189  0.1806
   28THR     HA  459   0.273  -0.741   3.425  1.4497 -1.7425  0.6916
   28THR     CB  460   0.427  -0.690   3.551  0.2921 -0.0113 -0.2675
   28THR     HB  461   0.515  -0.626   3.558  0.2160 -0.0475  1.4025
   28THR    CG2  462   0.354  -0.663   3.680  0.2460  0.4067 -0.0323
   28THR   HG21  463   0.331  -0.557   3.683 -0.1325  0.3228  0.1315
   28THR   HG22  464   0.268  -0.727   3.700  2.1086 -3.3410 -2.9017
   28THR   HG23  465   0.428  -0.686   3.757  1.6354  1.0067 -1.1481
   28THR    OG1  466   0.470  -0.821   3.533  0.8545  0.4728 -0.0884
   28THR    HG1  467   0.493  -0.819   3.439  0.5277  0.3631 -0.1704
   28THR      C  468   0.266  -0.530   3.420 -0.2776  0.7898 -0.5269
   28THR      O  469   0.319  -0.421   3.441  0.9454 -0.7497 -0.1451
   29PHE      N  470   0.144  -0.535   3.372 -0.5477  0.2225 -0.0671
   29PHE      H  471   0.104  -0.628   3.367  1.0925 -0.4467 -1.7588
   29PHE     CA  472   0.060  -0.416   3.369 -0.2515  0.8983  0.1682
   29PHE     HA  473   0.106  -0.326   3.327 -0.3117  0.0404 -1.8576
   29PHE     CB  474  -0.051  -0.446   3.266 -0.4333  0.7035  0.2821
   29PHE    HB1  475  -0.136  -0.379   3.280 -0.1196  0.5484  3.8522
   29PHE    HB2  476  -0.098  -0.543   3.287 -0.1940  0.6811  0.7317
   29PHE     CG  477  -0.003  -0.442   3.121 -0.2646  1.1005 -0.2464
   29PHE    CD1  478  -0.024  -0.323   3.054 -0.3434  0.6850  0.1391
   29PHE    HD1  479  -0.094  -0.249   3.089  0.1712  0.6522  1.2828
   29PHE    CE1  480   0.010  -0.322   2.916  0.4630 -0.4295 -0.0023
   29PHE    HE1  481  -0.036  -0.250   2.850 -1.0450  0.5217  1.9704
   29PHE     CZ  482   0.073  -0.432   2.850  0.4853  0.2096 -1.1624
   29PHE     HZ  483   0.089  -0.439   2.744 -0.5012 -0.4849 -1.2826
   29PHE    CE2  484   0.094  -0.548   2.925 -0.5552  0.0754 -0.5835
   29PHE    HE2  485   0.147  -0.628   2.875  0.8759  1.0216 -0.6293
   29PHE    CD2  486   0.053  -0.563   3.062 -0.3489 -0.3914  0.7811
   29PHE    HD2  487   0.060  -0.656   3.116 -0.7557 -1.3200 -0.7005
   29PHE      C  488  -0.005  -0.379   3.508 -0.0569  0.1188  0.2436
   29PHE      O  489  -0.016  -0.465   3.598 -0.6383  0.4122  0.0904
   30ARG      N  490  -0.049  -0.255   3.526 -0.0391  0.2810 -0.7018
   30ARG      H  491  -0.036  -0.186   3.453  0.8021 -0.1579 -0.9717
   30ARG     CA  492  -0.118  -0.203   3.643  0.5522  0.3594 -0.4228
   30ARG     HA  493  -0.168  -0.286   3.693  0.5752 -0.3069 -1.4839
   30ARG     CB  494  -0.018  -0.144   3.749 -0.0063  1.0607  0.0931
   30ARG    HB1  495   0.029  -0.232   3.794 -0.4390  1.7897  2.0807
   30ARG    HB2  496  -0.075  -0.102   3.832  0.3402 -0.5827  1.2116
   30ARG     CG  497   0.091  -0.048   3.702  0.3902  0.5421  0.5819
   30ARG    HG1  498   0.046   0.039   3.653 -1.1012 -1.0351 -0.9944
   30ARG    HG2  499   0.157  -0.084   3.623 -0.1602 -1.1065  0.8507
   30ARG     CD  500   0.176   0.003   3.815 -0.0232 -0.0835  0.2171
   30ARG    HD1  501   0.255   0.065   3.772 -0.6638  1.7206  1.5220
   30ARG    HD2  502   0.217  -0.088   3.858  1.3050 -0.0964 -0.9915
   30ARG     NE  503   0.089   0.083   3.899  0.1919 -0.6002  0.1219
   30ARG     HE  504  -0.010   0.067   3.890 -0.5570  3.7279 -1.7757
   30ARG     CZ  505   0.131   0.179   3.980 -0.0497  0.1921 -0.5765
   30ARG    NH1  506   0.252   0.218   3.999 -0.2369  0.0551 -0.3977
   30ARG   HH11  507   0.334   0.175   3.959  1.2099 -0.9981  3.2478
   30ARG   HH12  508   0.264   0.296   4.062 -0.0658 -1.3732  1.4101
   30ARG    NH2  509   0.047   0.252   4.045 -0.3760  0.2598 -0.4869
   30ARG   HH21  510  -0.051   0.228   4.044 -0.2432 -1.1973  3.1300
   30ARG   HH22  511   0.079   0.323   4.110 -0.3562  0.5588 -0.8237
   30ARG      C  512  -0.219  -0.099   3.597  0.4420 -0.7443  0.1581
   30ARG      O  513  -0.191  -0.017   3.513 -0.2330  0.1135  0.0858
   31LEU      N  514  -0.341  -0.111   3.648 -0.2310 -0.3648  0.2841
   31LEU      H  515  -0.362  -0.184   3.714 -0.9085  1.4339  2.1414
   31LEU     CA  516  -0.450  -0.026   3.607  0.4358  0.0645 -0.6330
   31LEU     HA  517  -0.472  -0.035   3.501 -2.5963  0.5963 -0.1289
   31LEU     CB  518  -0.572  -0.072   3.688 -0.1518 -0.2274  0.4652
   31LEU    HB1  519  -0.654   0.000   3.681 -0.1642  0.0099  2.4124
   31LEU    HB2  520  -0.545  -0.075   3.794 -1.8592 -2.7660  0.9417
   31LEU     CG  521  -0.625  -0.212   3.650  0.7972  0.0699  0.0415
   31LEU     HG  522  -0.553  -0.293   3.660 -0.5193 -1.0850  0.4841
   31LEU    CD1  523  -0.747  -0.236   3.738 -0.4867 -0.0411  1.0142
   31LEU   HD11  524  -0.738  -0.247   3.846 -3.5398 -0.5297  1.2970
   31LEU   HD12  525  -0.822  -0.158   3.723 -0.1568  0.3974  1.5864
   31LEU   HD13  526  -0.798  -0.330   3.717 -0.7645  0.1651  0.7488
   31LEU    CD2  527  -0.678  -0.205   3.505  0.3730  0.6036 -0.2687
   31LEU   HD21  528  -0.599  -0.193   3.430  0.4457  1.2170 -0.0997
   31LEU   HD22  529  -0.729  -0.299   3.482 -0.7830  1.0201  0.5020
   31LEU   HD23  530  -0.746  -0.121   3.492  2.9979  2.6789 -1.5795
   31LEU      C  531  -0.420   0.122   3.623 -0.4253  0.1374  0.5253
   31LEU      O  532  -0.412   0.170   3.733  0.3936 -0.0379 -0.3945
   32LEU      N  533  -0.419   0.196   3.507 -0.0934  0.6015 -0.6795
   32LEU      H  534  -0.387   0.152   3.423  1.7776  0.6968 -0.0634
   32LEU     CA  535  -0.400   0.341   3.507  0.7806 -0.0999 -0.6876
   32LEU     HA  536  -0.322   0.370   3.578  1.0595 -1.0072 -0.6054
   32LEU     CB  537  -0.332   0.372   3.370  0.3467  0.3847  0.3291
   32LEU    HB1  538  -0.380   0.305   3.298  0.5155  0.6102 -0.0004
   32LEU    HB2  539  -0.229   0.337   3.376 -0.3761 -1.7346  1.4528
   32LEU     CG  540  -0.331   0.514   3.315  0.5578  0.0347 -0.4207
   32LEU     HG  541  -0.436   0.540   3.304 -0.1162 -2.1655  0.3231
   32LEU    CD1  542  -0.255   0.602   3.406 -0.4566 -0.7433 -0.0543
   32LEU   HD11  543  -0.295   0.701   3.387  0.9973 -0.4029 -1.6138
   32LEU   HD12  544  -0.268   0.573   3.510 -2.8845  1.7276  0.4370
   32LEU   HD13  545  -0.149   0.601   3.379 -1.2551  1.1581 -3.8730
   32LEU    CD2  546  -0.267   0.517   3.178  0.5517  0.6460 -0.4386
   32LEU   HD21  547  -0.335   0.467   3.109  0.6222 -0.2195  0.0940
   32LEU   HD22  548  -0.249   0.620   3.149  0.5719  0.3500 -1.4974
   32LEU   HD23  549  -0.170   0.468   3.173  0.9122  1.3302 -0.3263
   32LEU      C  550  -0.536   0.413   3.538 -0.6767  0.2758  0.3140
   32LEU      O  551  -0.639   0.350   3.501  0.1028  0.0702 -0.3322
   33LEU      N  552  -0.537   0.527   3.603 -0.1215 -0.2524 -0.1334
   33LEU      H  553  -0.445   0.565   3.623 -1.1915  1.3606  2.1073
   33LEU     CA  554  -0.647   0.618   3.619  0.3558 -0.2589  0.5725
   33LEU     HA  555  -0.612   0.696   3.687  0.9598 -0.2881  0.3025
   33LEU     CB  556  -0.698   0.682   3.483 -0.3471  0.6190  0.6466
   33LEU    HB1  557  -0.738   0.603   3.420 -1.2756  0.0732  1.8881
   33LEU    HB2  558  -0.605   0.719   3.438  1.8307 -1.1653  3.3435
   33LEU     CG  559  -0.796   0.800   3.472  0.2673 -1.1008  0.4378
   33LEU     HG  560  -0.891   0.777   3.519 -0.0018 -0.6798  0.1071
   33LEU    CD1  561  -0.742   0.932   3.531 -0.2297  0.4637 -0.3486
   33LEU   HD11  562  -0.726   0.912   3.637  0.3170  1.2010 -0.2838
   33LEU   HD12  563  -0.645   0.952   3.484  0.0495 -2.8182 -1.4191
   33LEU   HD13  564  -0.817   1.010   3.517 -2.4213 -1.2597  1.0503
   33LEU    CD2  565  -0.839   0.837   3.330  0.0373  0.6223  0.3443
   33LEU   HD21  566  -0.887   0.756   3.275  1.7719  1.5183 -2.7064
   33LEU   HD22  567  -0.904   0.924   3.321  0.1518  0.8541  1.5877
   33LEU   HD23  568  -0.750   0.869   3.277 -1.8267  2.3340 -1.9836
   33LEU      C  569  -0.759   0.564   3.705  0.5537 -0.2050 -0.5397
   33LEU      O  570  -0.842   0.650   3.746 -0.0845 -0.3440  0.4178
   34VAL      N  571  -0.745   0.447   3.767 -0.2114 -0.0591 -0.1315
   34VAL      H  572  -0.691   0.377   3.718  0.0360  0.6775 -0.9249
   34VAL     CA  573  -0.822   0.407   3.880  0.3152  0.0593 -0.1566
   34VAL     HA  574  -0.914   0.465   3.879  1.2925  1.6455 -1.4322
   34VAL     CB  575  -0.852   0.256   3.868 -0.1979  0.3040  0.1745
   34VAL     HB  576  -0.938   0.231   3.930  0.7592 -2.1700  0.6129
   34VAL    CG1  577  -0.892   0.220   3.725 -0.2756 -0.0432  0.2413
   34VAL   HG11  578  -0.964   0.296   3.695 -0.2936  0.0819  0.5951
   34VAL   HG12  579  -0.798   0.228   3.671 -0.1839 -0.1160  0.3908
   34VAL   HG13  580  -0.919   0.114   3.721  1.2733 -0.4623  0.4631
   34VAL    CG2  581  -0.741   0.162   3.914  0.1769  0.0402 -0.4070
   34VAL   HG21  582  -0.646   0.179   3.864  0.1088  0.0337 -0.5392
   34VAL   HG22  583  -0.729   0.175   4.022 -0.9928  0.4279 -0.3094
   34VAL   HG23  584  -0.765   0.059   3.886  0.7206 -0.2834  0.2649
   34VAL      C  585  -0.757   0.435   4.017 -0.3675  0.1212  0.1848
   34VAL      O  586  -0.635   0.432   4.018 -0.3932  0.7316 -0.0461
   35AS4      N  587  -0.829   0.458   4.127  0.5394  0.0820 -0.5551
   35AS4      H  588  -0.929   0.468   4.120  0.0987 -3.1165 -0.5063
   35AS4     CA  589  -0.773   0.478   4.260 -0.5359  0.1311  0.4845
   35AS4     HA  590  -0.665   0.466   4.265 -0.5479 -0.4303 -0.3387
   35AS4     CB  591  -0.800   0.625   4.292 -0.6185  0.7833 -0.3790
   35AS4    HB1  592  -0.907   0.648   4.291 -0.5260  2.1682  3.4053
   35AS4    HB2  593  -0.747   0.687   4.221  1.0213 -0.7822 -0.5795
   35AS4     CG  594  -0.755   0.665   4.435 -0.4635  0.0274  0.3789
   35AS4    OD1  595  -0.697   0.584   4.507  0.3489 -0.2252 -0.1167
   35AS4   HD11  596  -0.619   0.620   4.550 -0.5095  0.8966  0.5525
   35AS4   HD12  597  -0.756   0.512   4.531  1.7475 -0.5460  2.7532
   35AS4    OD2  598  -0.770   0.785   4.466 -0.2780 -0.2139  0.2883
   35AS4   HD21  599  -0.853   0.816   4.504  0.3847  0.6822  1.0648
   35AS4   HD22  600  -0.712   0.837   4.410  0.0260  1.2203  1.8366
   35AS4      C  601  -0.834   0.376   4.355  0.2531  0.0275 -0.1014
   35AS4      O  602  -0.945   0.394   4.405 -0.2424  0.0979 -0.3121
   36THR      N  603  -0.769   0.258   4.371 -0.6854 -0.4337  0.0183
   36THR      H  604  -0.673   0.261   4.340 -0.2772 -0.2962  1.2344
   36THR     CA  605  -0.825   0.146   4.445 -0.4660  0.5881 -0.2261
   36THR     HA  606  -0.924   0.172   4.482  0.8876  2.1532  2.6140
   36THR     CB  607  -0.845   0.020   4.351  0.3614  0.3401 -0.3750
   36THR     HB  608  -0.895   0.047   4.257 -0.0038 -0.7026 -0.4950
   36THR    CG2  609  -0.723  -0.047   4.294  0.5347  0.0158  0.5251
   36THR   HG21  610  -0.746  -0.133   4.230  0.5510 -1.0220  1.8674
   36THR   HG22  611  -0.667   0.021   4.230 -1.3347 -1.3814 -2.8881
   36THR   HG23  612  -0.668  -0.077   4.383  1.2970  0.0221  0.0669
   36THR    OG1  613  -0.917  -0.087   4.410  0.2476  0.8514 -0.0521
   36THR    HG1  614  -1.008  -0.056   4.409 -0.0777 -0.0884 -0.6425
   36THR      C  615  -0.746   0.106   4.569  0.0825  0.3589 -0.7453
   36THR      O  616  -0.621   0.115   4.563  0.6882  0.0613  0.3104
   37PRO      N  617  -0.806   0.061   4.684 -0.3528  0.1762  0.0482
   37PRO     CD  618  -0.948   0.047   4.706  0.1878 -0.2657 -0.4807
   37PRO    HD1  619  -0.988  -0.052   4.683 -2.8623  0.4853  1.1466
   37PRO    HD2  620  -1.010   0.121   4.656  1.6857  0.7645 -0.9000
   37PRO     CG  621  -0.964   0.070   4.857  0.3205 -0.0013 -0.7129
   37PRO    HG1  622  -1.060   0.024   4.884  0.7219 -0.9922 -0.9230
   37PRO    HG2  623  -0.958   0.178   4.870  0.2151 -0.0037 -0.6438
   37PRO     CB  624  -0.839   0.002   4.911  0.3605  0.2462 -0.7216
   37PRO    HB1  625  -0.860  -0.104   4.928 -0.5497  0.6656  0.9674
   37PRO    HB2  626  -0.808   0.038   5.009  3.2870 -2.6020 -0.4287
   37PRO     CA  627  -0.731   0.030   4.811 -0.1844  0.2194 -0.1972
   37PRO     HA  628  -0.673   0.120   4.830  0.1751 -0.0693  0.0892
   37PRO      C  629  -0.630  -0.087   4.793 -0.4138  0.4464 -0.6866
   37PRO      O  630  -0.645  -0.167   4.702  0.1145  0.9165 -0.3892
   38GL4      N  631  -0.539  -0.093   4.888  0.1651  0.6053 -0.7437
   38GL4      H  632  -0.547  -0.022   4.959  1.2462  0.3334 -0.3363
   38GL4     CA  633  -0.432  -0.192   4.905 -0.3868  0.7794  0.0049
   38GL4     HA  634  -0.378  -0.222   4.815 -0.1256 -1.9290  0.9897
   38GL4     CB  635  -0.334  -0.143   5.019  0.5287 -0.5229 -0.0131
   38GL4    HB1  636  -0.274  -0.229   5.047 -0.6235 -0.4927  2.8587
   38GL4    HB2  637  -0.386  -0.101   5.105  2.9107  0.4060  1.0915
   38GL4     CG  638  -0.240  -0.026   4.971  0.0388  0.2177  0.2306
   38GL4    HG1  639  -0.150  -0.040   5.031  0.3730 -2.8796 -0.7980
   38GL4    HG2  640  -0.295   0.068   4.978  0.0466  0.2368  0.0399
   38GL4     CD  641  -0.189  -0.049   4.826  0.3062 -1.0778  0.1524
   38GL4    OE1  642  -0.135  -0.156   4.800  0.4539  0.2736  0.6963
   38GL4   HE11  643  -0.049  -0.139   4.761  0.8021 -0.4499  1.1292
   38GL4   HE12  644  -0.159  -0.217   4.870 -1.6531  0.2198  0.0109
   38GL4    OE2  645  -0.193   0.034   4.732  0.0341  0.0189  0.0345
   38GL4   HE21  646  -0.217   0.120   4.768 -3.1388  0.5122 -2.7207
   38GL4   HE22  647  -0.219  -0.011   4.652  0.9395 -0.6760  0.1171
   38GL4      C  648  -0.484  -0.333   4.952  0.0576 -0.4953  0.0699
   38GL4      O  649  -0.550  -0.333   5.056  0.2566  0.1232 -0.5747
   39THR      N  650  -0.454  -0.446   4.890 -0.3668  0.6573 -0.0961
   39THR      H  651  -0.400  -0.448   4.805 -2.4290  1.6977 -1.5299
   39THR     CA  652  -0.487  -0.581   4.946 -0.0727 -0.5081 -0.2007
   39THR     HA  653  -0.592  -0.566   4.969 -0.1042  1.3362 -1.4028
   39THR     CB  654  -0.489  -0.693   4.842  0.4917 -0.5760 -0.7360
   39THR     HB  655  -0.518  -0.777   4.904 -0.9529  1.1677  1.1079
   39THR    CG2  656  -0.582  -0.669   4.720 -0.0084  0.0638 -0.7401
   39THR   HG21  657  -0.543  -0.590   4.656  0.8923  1.1290  1.0389
   39THR   HG22  658  -0.583  -0.766   4.671 -2.2586 -1.5546  2.1673
   39THR   HG23  659  -0.683  -0.647   4.758  0.9148  0.2988  1.7883
   39THR    OG1  660  -0.358  -0.713   4.792 -0.0338 -0.2116 -0.6438
   39THR    HG1  661  -0.308  -0.781   4.838  1.8846  0.1477 -2.0530
   39THR      C  662  -0.417  -0.624   5.075  0.6079 -0.4598  0.2138
   39THR      O  663  -0.463  -0.695   5.166 -0.2100  0.0819  0.1671
   40LY3      N  664  -0.293  -0.575   5.082  0.6763 -0.9303  0.0292
   40LY3      H  665  -0.250  -0.537   4.999 -2.5339  0.9976 -0.9616
   40LY3     CA  666  -0.211  -0.572   5.207 -0.4446  0.0403  0.4862
   40LY3     HA  667  -0.272  -0.565   5.297 -0.1761 -1.0592  0.7676
   40LY3     CB  668  -0.118  -0.701   5.228  0.1587 -0.3370  0.3328
   40LY3    HB1  669  -0.061  -0.711   5.135  0.1400  0.8031  0.1815
   40LY3    HB2  670  -0.182  -0.789   5.241  0.4034 -0.7200 -0.8968
   40LY3     CG  671  -0.023  -0.699   5.348  0.8961  0.3464  0.5333
   40LY3    HG1  672   0.037  -0.607   5.346  2.4408 -0.5667 -3.1594
   40LY3    HG2  673   0.039  -0.788   5.338 -0.7176 -0.7466  0.0008
   40LY3     CD  674  -0.109  -0.709   5.473 -0.0506  0.6697  0.6947
   40LY3    HD1  675  -0.161  -0.804   5.482  0.4250  0.3828  0.4581
   40LY3    HD2  676  -0.190  -0.636   5.476 -0.2214  0.5387 -0.3456
   40LY3     CE  677  -0.031  -0.700   5.605 -0.7248  0.1937  0.9906
   40LY3    HE1  678  -0.010  -0.594   5.618  1.1433  0.3786 -2.4547
   40LY3    HE2  679   0.065  -0.750   5.591 -0.4531  0.8758  0.3226
   40LY3     NZ  680  -0.091  -0.774   5.715  0.7640  0.3342 -0.0750
   40LY3    HZ1  681  -0.015  -0.777   5.781  1.6615  2.6049 -0.9212
   40LY3    HZ2  682  -0.166  -0.727   5.763 -0.4953  1.2409 -2.7439
   40LY3    HZ3  683  -0.103  -0.872   5.691  2.8292 -0.1809  0.7647
   40LY3      C  684  -0.130  -0.440   5.196 -0.0059  0.0528 -0.1495
   40LY3      O  685  -0.026  -0.441   5.130 -0.3878  0.3545  0.2299
   41HI1      N  686  -0.155  -0.342   5.283 -0.3467 -0.7212 -0.8762
   41HI1      H  687  -0.243  -0.344   5.332  0.7111  0.1239  1.1903
   41HI1     CA  688  -0.070  -0.230   5.292  0.3161 -0.5050 -0.5821
   41HI1     HA  689  -0.041  -0.202   5.191  1.9670  0.5543  0.1405
   41HI1     CB  690  -0.158  -0.122   5.358 -0.2406 -0.3949 -0.1115
   41HI1    HB1  691  -0.180  -0.146   5.462  2.2067 -0.0220  0.5483
   41HI1    HB2  692  -0.253  -0.113   5.305 -1.1622  1.9270  1.7283
   41HI1     CG  693  -0.085   0.016   5.355 -0.1789  0.1402 -0.4479
   41HI1    ND1  694   0.023   0.049   5.434  0.1016  0.2210 -0.0466
   41HI1    HD1  695   0.063  -0.009   5.506 -2.3631 -0.3269  0.9896
   41HI1    CE1  696   0.056   0.173   5.403  0.2399  0.0125  0.5210
   41HI1    HE1  697   0.133   0.228   5.455  1.3723 -1.9603  1.0243
   41HI1    NE2  698  -0.036   0.217   5.317  0.0572  0.1732 -0.6043
   41HI1    HE2  699  -0.027   0.312   5.282  1.7701 -0.2746 -1.4805
   41HI1    CD2  700  -0.119   0.120   5.278  0.0305  0.0854  0.6029
   41HI1    HD2  701  -0.204   0.125   5.211  0.3759  1.9163  0.2582
   41HI1      C  702   0.059  -0.260   5.376  0.8654 -0.1876 -0.1302
   41HI1      O  703   0.038  -0.341   5.474  0.3515  0.0978  0.3811
   42PRO      N  704   0.182  -0.210   5.342  0.3191  0.3283  0.1219
   42PRO     CD  705   0.216  -0.144   5.223 -0.9782 -0.0928 -1.0478
   42PRO    HD1  706   0.199  -0.037   5.236 -0.7282  0.0656 -1.9438
   42PRO    HD2  707   0.171  -0.186   5.133  1.9076  1.1052 -3.2002
   42PRO     CG  708   0.362  -0.177   5.207  0.5786  0.3643  1.6429
   42PRO    HG1  709   0.407  -0.103   5.141 -1.6532  0.0348 -0.3999
   42PRO    HG2  710   0.367  -0.275   5.160 -1.2407  0.8241  0.3853
   42PRO     CB  711   0.412  -0.180   5.347  0.1889 -0.5318 -0.1738
   42PRO    HB1  712   0.417  -0.080   5.390 -4.4725  0.0871 -0.5351
   42PRO    HB2  713   0.506  -0.234   5.346  1.6013  1.8006  0.3182
   42PRO     CA  714   0.306  -0.253   5.416 -0.0033 -0.9009  0.4281
   42PRO     HA  715   0.312  -0.361   5.412 -1.3794 -0.9768 -0.5725
   42PRO      C  716   0.307  -0.211   5.565 -0.4454  0.4243 -0.5727
   42PRO      O  717   0.392  -0.262   5.636 -0.3935 -0.4023  0.2335
   43LY3      N  718   0.219  -0.121   5.605 -0.0891 -0.3052 -0.1652
   43LY3      H  719   0.161  -0.076   5.536  0.9611  0.4564 -0.5649
   43LY3     CA  720   0.214  -0.066   5.745  0.1850  0.6642 -0.3282
   43LY3     HA  721   0.275  -0.132   5.806 -0.1524 -0.3461 -1.0554
   43LY3     CB  722   0.261   0.075   5.742  0.3269 -0.5694 -0.2526
   43LY3    HB1  723   0.199   0.135   5.675  0.6451 -0.8548 -0.8124
   43LY3    HB2  724   0.367   0.061   5.720  0.6689 -3.3540  2.4953
   43LY3     CG  725   0.258   0.126   5.888 -0.4163 -0.3526 -0.0591
   43LY3    HG1  726   0.293   0.048   5.957  1.5849  0.8000  0.2971
   43LY3    HG2  727   0.164   0.169   5.922 -0.5136 -0.2301 -0.4814
   43LY3     CD  728   0.366   0.235   5.902 -0.1711  0.5455  0.5474
   43LY3    HD1  729   0.353   0.319   5.833  0.0415 -0.3946 -0.6838
   43LY3    HD2  730   0.460   0.201   5.857 -0.4531  0.4824 -0.0100
   43LY3     CE  731   0.398   0.300   6.036  0.7421  0.2711 -0.1271
   43LY3    HE1  732   0.473   0.378   6.020 -1.3798  1.9013 -3.1214
   43LY3    HE2  733   0.424   0.225   6.111 -0.2423 -0.3744 -0.4099
   43LY3     NZ  734   0.283   0.366   6.098  0.4435  0.4425 -0.0060
   43LY3    HZ1  735   0.240   0.425   6.028 -0.5893  0.3613  0.5339
   43LY3    HZ2  736   0.216   0.297   6.130 -2.2626  1.5844 -2.6579
   43LY3    HZ3  737   0.314   0.430   6.169  0.3722 -1.2022  1.6039
   43LY3      C  738   0.078  -0.081   5.807  1.0571 -0.3847  0.1065
   43LY3      O  739   0.060  -0.110   5.925 -0.0575 -0.1300  0.3479
   44LY3      N  740  -0.029  -0.066   5.725 -0.2319 -0.2118 -0.5116
   44LY3      H  741  -0.010  -0.034   5.632  1.7386  1.4029  0.3707
   44LY3     CA  742  -0.167  -0.059   5.777 -0.0328  0.2056  0.7186
   44LY3     HA  743  -0.172  -0.057   5.886 -0.3693 -0.2696  0.7167
   44LY3     CB  744  -0.227   0.070   5.727 -0.0156 -0.0372 -0.6707
   44LY3    HB1  745  -0.334   0.083   5.746 -0.2685 -0.9437 -1.3923
   44LY3    HB2  746  -0.222   0.066   5.618  2.0088 -1.1281 -0.5733
   44LY3     CG  747  -0.148   0.194   5.771 -0.8969  0.4102 -0.0089
   44LY3    HG1  748  -0.043   0.184   5.743 -1.0578 -0.0593 -0.4531
   44LY3    HG2  749  -0.152   0.177   5.879 -0.9155 -1.2922 -0.2444
   44LY3     CD  750  -0.202   0.333   5.725 -0.0455  0.5193 -0.1280
   44LY3    HD1  751  -0.154   0.405   5.792 -1.5030 -0.5675  2.1903
   44LY3    HD2  752  -0.307   0.346   5.751 -0.5023 -2.0300 -0.5123
   44LY3     CE  753  -0.158   0.366   5.577 -0.2267  0.6218 -0.2802
   44LY3    HE1  754  -0.226   0.312   5.510  0.8947 -1.1108 -0.1063
   44LY3    HE2  755  -0.058   0.323   5.570 -0.7778 -0.4835 -2.0893
   44LY3     NZ  756  -0.143   0.512   5.545  0.1377 -0.1858 -0.2010
   44LY3    HZ1  757  -0.058   0.549   5.585 -0.8213  0.9621  0.8375
   44LY3    HZ2  758  -0.144   0.536   5.447 -1.6847  2.5623  0.3898
   44LY3    HZ3  759  -0.221   0.569   5.575  0.6072  1.5893 -2.0803
   44LY3      C  760  -0.248  -0.181   5.730  0.2223  0.0754 -0.2278
   44LY3      O  761  -0.369  -0.179   5.717 -1.0552  0.1954 -0.0723
   45GLY      N  762  -0.183  -0.298   5.693 -0.3066  0.3602 -1.2609
   45GLY      H  763  -0.082  -0.301   5.692 -0.2927 -1.3706  0.2022
   45GLY     CA  764  -0.268  -0.424   5.672  0.8912  0.4367  0.2637
   45GLY    HA1  765  -0.326  -0.429   5.764  0.9154 -0.7422  0.2261
   45GLY    HA2  766  -0.199  -0.508   5.669  0.6239  0.2016 -3.1342
   45GLY      C  767  -0.365  -0.420   5.554  0.5940  0.3627 -1.3304
   45GLY      O  768  -0.348  -0.341   5.465  0.2841 -0.1862 -0.2296
   46VAL      N  769  -0.460  -0.513   5.543 -0.2403  0.2915 -0.3668
   46VAL      H  770  -0.459  -0.588   5.611  0.9863  0.8299  0.2329
   46VAL     CA  771  -0.570  -0.514   5.440 -0.1095 -0.9340 -0.4180
   46VAL     HA  772  -0.527  -0.508   5.340 -0.7685 -0.2232 -0.6674
   46VAL     CB  773  -0.656  -0.640   5.447  0.2996 -0.1212 -0.5446
   46VAL     HB  774  -0.593  -0.726   5.430 -2.3527 -2.0631 -1.2413
   46VAL    CG1  775  -0.719  -0.663   5.581 -0.7545  0.0860 -0.0660
   46VAL   HG11  776  -0.758  -0.765   5.576  0.6943 -0.5206  0.3474
   46VAL   HG12  777  -0.645  -0.644   5.658  1.9057 -0.7987 -2.2362
   46VAL   HG13  778  -0.794  -0.585   5.593  0.1078  1.0919 -0.9729
   46VAL    CG2  779  -0.770  -0.632   5.331  0.2491 -1.2685 -0.3466
   46VAL   HG21  780  -0.720  -0.604   5.238  0.4582  2.9909  0.8471
   46VAL   HG22  781  -0.817  -0.730   5.320 -1.5134 -0.4361 -0.4283
   46VAL   HG23  782  -0.851  -0.566   5.361 -0.5747 -1.6425 -1.6801
   46VAL      C  783  -0.660  -0.391   5.451 -0.3396 -0.0152 -0.8496
   46VAL      O  784  -0.688  -0.347   5.560 -0.1480 -0.2780  0.4053
   47GL0      N  785  -0.692  -0.317   5.348  0.0110 -0.0624  0.2264
   47GL0      H  786  -0.655  -0.344   5.258 -0.8344 -0.1509 -0.1103
   47GL0     CA  787  -0.783  -0.198   5.347 -0.0124 -0.1538 -0.3141
   47GL0     HA  788  -0.789  -0.157   5.447 -1.9387 -0.5993 -0.2087
   47GL0     CB  789  -0.720  -0.097   5.252 -0.5120 -0.0919  0.4350
   47GL0    HB1  790  -0.799  -0.024   5.234  0.4251  0.8453  0.0339
   47GL0    HB2  791  -0.708  -0.139   5.153  0.5360 -0.4737  0.7110
   47GL0     CG  792  -0.590  -0.028   5.305 -0.4752  1.2286 -0.1136
   47GL0    HG1  793  -0.506  -0.098   5.310 -0.2190  1.5893  0.9089
   47GL0    HG2  794  -0.605   0.003   5.408  1.3436 -0.4384  0.7354
   47GL0     CD  795  -0.545   0.095   5.238  0.3958  0.0217  0.2826
   47GL0    OE1  796  -0.600   0.119   5.118 -0.1854  0.5192 -0.1474
   47GL0   HE11  797  -0.542   0.187   5.081 -0.1888  0.4623 -0.2568
   47GL0   HE12  798  -0.672   0.065   5.087 -1.9983  1.8816  1.4812
   47GL0    OE2  799  -0.471   0.172   5.290  0.1250  0.3316 -0.3768
   47GL0   HE21  800  -0.459   0.251   5.237 -0.2729 -0.7596 -2.1609
   47GL0   HE22  801  -0.432   0.143   5.373  1.4416 -0.6157 -1.2742
   47GL0      C  802  -0.924  -0.232   5.304  0.4216 -0.5600 -0.4111
   47GL0      O  803  -0.938  -0.317   5.217 -0.1961 -0.2650 -0.4654
   48LY3      N  804  -1.031  -0.161   5.346  0.1408  0.4156 -0.1901
   48LY3      H  805  -1.024  -0.093   5.421 -0.7261  0.5993 -0.2651
   48LY3     CA  806  -1.167  -0.200   5.304  0.4832  0.4976  0.2438
   48LY3     HA  807  -1.179  -0.308   5.318  0.5997  0.4427 -0.0662
   48LY3     CB  808  -1.274  -0.135   5.392 -0.0803 -0.5369  0.1213
   48LY3    HB1  809  -1.271  -0.028   5.369 -0.4021 -0.5893 -0.1707
   48LY3    HB2  810  -1.247  -0.129   5.497 -0.5173 -1.7241  0.3104
   48LY3     CG  811  -1.415  -0.181   5.367 -0.0752  0.4683  0.2450
   48LY3    HG1  812  -1.419  -0.290   5.367  0.4825  0.4032 -1.4987
   48LY3    HG2  813  -1.423  -0.163   5.259 -0.2597  1.3186  0.4003
   48LY3     CD  814  -1.516  -0.100   5.445 -0.3142  0.3480  0.5767
   48LY3    HD1  815  -1.510   0.003   5.410  1.9670 -0.3207 -1.1910
   48LY3    HD2  816  -1.492  -0.100   5.551  1.0597  1.2847  0.2945
   48LY3     CE  817  -1.664  -0.153   5.420 -0.7388 -0.6905 -0.5538
   48LY3    HE1  818  -1.668  -0.253   5.464  2.7969 -0.3577  0.8926
   48LY3    HE2  819  -1.673  -0.172   5.313  1.4322  3.6028 -1.7319
   48LY3     NZ  820  -1.757  -0.052   5.472 -0.2189 -0.5456  0.0293
   48LY3    HZ1  821  -1.729   0.039   5.438 -0.4096 -0.7781 -0.7797
   48LY3    HZ2  822  -1.851  -0.073   5.441 -0.2857  0.7054 -0.6704
   48LY3    HZ3  823  -1.754  -0.044   5.572 -1.6405  2.0251 -0.0665
   48LY3      C  824  -1.185  -0.174   5.155  0.1683  0.7611  0.0677
   48LY3      O  825  -1.130  -0.081   5.101  0.3167 -0.6374 -0.0738
   49TY0      N  826  -1.271  -0.254   5.093 -0.0618  0.6487  0.5768
   49TY0      H  827  -1.325  -0.318   5.150 -1.2566 -0.3778 -1.5702
   49TY0     CA  828  -1.287  -0.268   4.946 -0.0899  0.4740 -0.3780
   49TY0     HA  829  -1.373  -0.333   4.934 -0.3431  0.6857  0.2284
   49TY0     CB  830  -1.343  -0.139   4.881 -0.2132 -0.1952 -0.1317
   49TY0    HB1  831  -1.381  -0.166   4.783  2.2801  0.0170 -1.2405
   49TY0    HB2  832  -1.260  -0.069   4.870 -1.5696  1.3014 -1.2492
   49TY0     CG  833  -1.455  -0.064   4.956  0.2383 -0.3597 -0.1545
   49TY0    CD1  834  -1.569  -0.144   4.967  0.1272  0.3286 -0.1694
   49TY0    HD1  835  -1.585  -0.226   4.898 -2.0020  0.6152 -0.0658
   49TY0    CE1  836  -1.673  -0.092   5.050  0.1492  0.1750  0.4276
   49TY0    HE1  837  -1.762  -0.152   5.058  0.1508  0.2182  0.7731
   49TY0     CZ  838  -1.648   0.022   5.127  0.5610 -0.2129  1.0855
   49TY0     OH  839  -1.754   0.062   5.209 -0.1533 -0.1506 -0.3516
   49TY0    HH1  840  -1.775   0.154   5.196  1.8082  0.4898  0.5728
   49TY0    HH2  841  -1.772  -0.004   5.277 -2.1639  0.1021 -0.5825
   49TY0    CE2  842  -1.527   0.085   5.130 -0.0498 -0.0568 -0.8194
   49TY0    HE2  843  -1.504   0.153   5.210  1.5010 -1.7570  0.2640
   49TY0    CD2  844  -1.427   0.047   5.040 -0.2313  0.0750 -0.6839
   49TY0    HD2  845  -1.330   0.093   5.054  0.6503 -2.1411  1.0112
   49TY0      C  846  -1.168  -0.315   4.871  0.2495 -0.3343  0.1751
   49TY0      O  847  -1.176  -0.358   4.760 -0.1829 -0.6285  0.0326
   50GLY      N  848  -1.053  -0.322   4.933 -0.0571  0.2559 -0.2264
   50GLY      H  849  -1.053  -0.294   5.030 -1.7617 -0.4451  0.0062
   50GLY     CA  850  -0.927  -0.363   4.869 -0.2186  0.2701  0.0678
   50GLY    HA1  851  -0.843  -0.349   4.937 -0.8344  1.0034  0.6924
   50GLY    HA2  852  -0.909  -0.299   4.783 -1.1142  0.5184  0.0576
   50GLY      C  853  -0.930  -0.513   4.815  0.1137  0.4061 -1.0664
   50GLY      O  854  -0.897  -0.539   4.697 -0.0979 -0.3517 -0.3067
   51PRO      N  855  -0.967  -0.616   4.900  0.0635 -0.7607  0.7874
   51PRO     CD  856  -0.974  -0.612   5.043  0.6834  0.5581 -0.8313
   51PRO    HD1  857  -1.074  -0.586   5.077  0.5267 -0.2725 -0.6470
   51PRO    HD2  858  -0.906  -0.534   5.077 -0.7956  1.8924 -0.8010
   51PRO     CG  859  -0.945  -0.752   5.096  0.8496 -0.6909 -0.1950
   51PRO    HG1  860  -0.996  -0.770   5.190  0.8242  0.5649  0.0462
   51PRO    HG2  861  -0.840  -0.773   5.116  0.7879  1.0931  2.4491
   51PRO     CB  862  -1.010  -0.839   4.988  0.1099 -0.0627  0.7894
   51PRO    HB1  863  -1.115  -0.855   5.014 -0.0824  0.5385  0.4186
   51PRO    HB2  864  -0.970  -0.940   4.980 -1.3328 -0.6028  0.0741
   51PRO     CA  865  -0.988  -0.751   4.860  0.2865  0.2191  0.3560
   51PRO     HA  866  -0.907  -0.794   4.800 -0.7877 -0.9848 -0.2870
   51PRO      C  867  -1.113  -0.771   4.768  0.4548 -0.1987 -0.2458
   51PRO      O  868  -1.099  -0.834   4.659 -0.4730  0.1408  0.3411
   52GL4      N  869  -1.227  -0.697   4.794  0.2640  0.6038  0.1013
   52GL4      H  870  -1.228  -0.644   4.880  1.2389 -1.1432  1.2626
   52GL4     CA  871  -1.334  -0.693   4.692  0.2468 -0.0351 -0.5660
   52GL4     HA  872  -1.372  -0.793   4.672 -1.1713  0.5441 -0.9306
   52GL4     CB  873  -1.448  -0.601   4.755  0.0630 -0.1417 -0.1522
   52GL4    HB1  874  -1.413  -0.499   4.769  0.7529 -0.4550  0.4898
   52GL4    HB2  875  -1.485  -0.630   4.853 -2.0577  0.5329 -0.7102
   52GL4     CG  876  -1.573  -0.595   4.672 -0.2446  0.0246  0.1609
   52GL4    HG1  877  -1.553  -0.544   4.577  0.0445 -0.6868 -0.1615
   52GL4    HG2  878  -1.648  -0.537   4.726 -0.9420 -0.3062 -0.4207
   52GL4     CD  879  -1.640  -0.734   4.648 -0.1547 -0.2248 -0.5244
   52GL4    OE1  880  -1.595  -0.827   4.718 -0.2476  0.1991 -0.9976
   52GL4   HE11  881  -1.653  -0.841   4.793  2.0768  0.8777  1.0753
   52GL4   HE12  882  -1.503  -0.846   4.696  0.7701 -0.0370  2.6899
   52GL4    OE2  883  -1.741  -0.737   4.572  0.2490  0.1204 -0.6181
   52GL4   HE21  884  -1.770  -0.827   4.557 -1.6047  0.6969 -0.7081
   52GL4   HE22  885  -1.796  -0.660   4.587 -0.0885  0.4525 -3.0433
   52GL4      C  886  -1.297  -0.632   4.556  0.8239 -0.1782 -0.2922
   52GL4      O  887  -1.348  -0.683   4.456 -0.1368 -0.0622  0.1096
   53ALA      N  888  -1.203  -0.539   4.551 -0.4476  0.3569 -1.0369
   53ALA      H  889  -1.174  -0.507   4.642 -0.8872 -0.3500 -0.6404
   53ALA     CA  890  -1.160  -0.472   4.429  0.4806 -0.8641  0.5868
   53ALA     HA  891  -1.247  -0.447   4.368 -0.5000 -1.1673  1.8231
   53ALA     CB  892  -1.092  -0.341   4.463 -0.1182  0.8486  0.2831
   53ALA    HB1  893  -1.006  -0.372   4.521 -0.6555  1.0795  1.2252
   53ALA    HB2  894  -1.052  -0.304   4.368  0.3232  0.7268  0.4200
   53ALA    HB3  895  -1.158  -0.273   4.516 -0.3058  0.8332  0.0756
   53ALA      C  896  -1.072  -0.560   4.353 -0.8203  0.2500 -0.9395
   53ALA      O  897  -1.057  -0.549   4.235 -0.8389  0.4292  0.1253
   54SER      N  898  -0.993  -0.651   4.419  0.4489  0.2273 -0.6958
   54SER      H  899  -1.004  -0.645   4.519 -0.8840 -0.6068 -0.7683
   54SER     CA  900  -0.889  -0.743   4.371 -0.5194  0.4557  0.2820
   54SER     HA  901  -0.829  -0.687   4.300  0.0934  1.1228  1.2943
   54SER     CB  902  -0.807  -0.782   4.492 -0.1163  0.5615 -0.0424
   54SER    HB1  903  -0.874  -0.804   4.574 -1.7147 -2.7522 -2.0209
   54SER    HB2  904  -0.746  -0.692   4.505  0.0460  0.2589  1.4753
   54SER     OG  905  -0.714  -0.890   4.470  0.7745 -0.3011  0.3765
   54SER     HG  906  -0.743  -0.979   4.490  1.5692 -0.5430  0.4878
   54SER      C  907  -0.963  -0.863   4.300 -0.9709 -0.4582  0.6677
   54SER      O  908  -0.944  -0.889   4.180 -0.2393 -0.5959 -0.1868
   55ALA      N  909  -1.054  -0.925   4.373 -0.8607  0.1147  0.3890
   55ALA      H  910  -1.055  -0.903   4.472 -1.2213  0.4623  0.3119
   55ALA     CA  911  -1.144  -1.033   4.318 -0.5278  0.7062 -0.3928
   55ALA     HA  912  -1.083  -1.119   4.291 -1.5709 -0.5371  1.0333
   55ALA     CB  913  -1.234  -1.087   4.428  0.3062  0.2631 -1.0501
   55ALA    HB1  914  -1.170  -1.125   4.508  0.4550  1.9428 -0.3425
   55ALA    HB2  915  -1.292  -1.005   4.469  0.6056  0.3468 -0.7914
   55ALA    HB3  916  -1.304  -1.168   4.404  0.5532 -0.7812  1.4066
   55ALA      C  917  -1.219  -0.983   4.200  0.5204  0.0999  0.2976
   55ALA      O  918  -1.219  -1.058   4.102  0.4065  0.3512 -0.6521
   56PHE      N  919  -1.270  -0.861   4.205  0.2428 -0.6834  0.2900
   56PHE      H  920  -1.268  -0.812   4.293  1.9035  0.5589 -0.3894
   56PHE     CA  921  -1.342  -0.801   4.093  1.0473  0.5905  0.0838
   56PHE     HA  922  -1.426  -0.863   4.061 -0.1278  2.2347 -0.1557
   56PHE     CB  923  -1.392  -0.659   4.135 -0.7409  0.5375  0.1964
   56PHE    HB1  924  -1.298  -0.609   4.159  0.9777 -2.3371 -0.0987
   56PHE    HB2  925  -1.450  -0.657   4.227 -0.0397  2.0143  0.6366
   56PHE     CG  926  -1.488  -0.589   4.039 -0.1785  0.1884  0.3256
   56PHE    CD1  927  -1.448  -0.486   3.950 -0.4823 -1.5538  0.5956
   56PHE    HD1  928  -1.345  -0.454   3.944 -0.9073  0.4056  2.4174
   56PHE    CE1  929  -1.540  -0.426   3.859  0.3471  0.5983  0.0452
   56PHE    HE1  930  -1.500  -0.357   3.786  0.8823 -0.1654 -0.3968
   56PHE     CZ  931  -1.672  -0.476   3.854  0.1514 -0.6100 -0.0198
   56PHE     HZ  932  -1.748  -0.441   3.786 -2.4193 -0.7410  2.5687
   56PHE    CE2  933  -1.708  -0.584   3.936 -0.1624 -0.0726 -0.5148
   56PHE    HE2  934  -1.803  -0.635   3.925  0.5482 -1.7456  0.6335
   56PHE    CD2  935  -1.621  -0.638   4.032 -0.3883 -0.1008 -0.2000
   56PHE    HD2  936  -1.658  -0.726   4.082  0.4732  0.0975  0.8073
   56PHE      C  937  -1.258  -0.804   3.962 -0.1881  0.0921 -0.2031
   56PHE      O  938  -1.310  -0.852   3.862 -0.5894 -0.6717  0.6834
   57THR      N  939  -1.135  -0.756   3.965  0.1753 -0.1801 -0.1596
   57THR      H  940  -1.107  -0.739   4.061 -2.7322 -1.0246  0.9389
   57THR     CA  941  -1.049  -0.733   3.851 -0.3449 -0.7845  0.1780
   57THR     HA  942  -1.112  -0.676   3.782  1.7308 -1.1261 -2.1602
   57THR     CB  943  -0.921  -0.660   3.897  0.4398 -0.5088 -0.9332
   57THR     HB  944  -0.879  -0.711   3.984  1.3737 -0.0846 -1.1261
   57THR    CG2  945  -0.821  -0.636   3.783  0.0362  0.0744  0.3810
   57THR   HG21  946  -0.735  -0.579   3.817  0.9338 -0.2903 -1.1850
   57THR   HG22  947  -0.778  -0.730   3.748  1.0508 -1.2851  4.7227
   57THR   HG23  948  -0.874  -0.577   3.708  1.9999  1.3840 -0.0416
   57THR    OG1  949  -0.959  -0.539   3.940 -0.0093  0.2423 -0.2084
   57THR    HG1  950  -1.000  -0.558   4.025  1.2120 -1.4684  0.0504
   57THR      C  951  -1.008  -0.874   3.801  0.7878  0.2419  0.0052
   57THR      O  952  -1.026  -0.902   3.681 -0.6884 -0.2582  0.6352
   58LY3      N  953  -0.960  -0.964   3.892 -0.0612  0.1229  0.2244
   58LY3      H  954  -0.965  -0.939   3.990 -1.1618 -0.2741  0.2751
   58LY3     CA  955  -0.921  -1.099   3.863  0.2023  0.1277  0.3069
   58LY3     HA  956  -0.831  -1.092   3.802 -0.4680  0.1553 -0.6905
   58LY3     CB  957  -0.864  -1.167   3.991 -0.0569  0.1939 -0.7164
   58LY3    HB1  958  -0.855  -1.274   3.971 -1.6970 -0.0795 -0.1179
   58LY3    HB2  959  -0.940  -1.156   4.069  0.9421  0.5588  0.2197
   58LY3     CG  960  -0.732  -1.107   4.038  0.0203 -0.0154  0.7717
   58LY3    HG1  961  -0.762  -1.003   4.051  1.1590  0.2435  1.4175
   58LY3    HG2  962  -0.651  -1.119   3.967 -0.8264  3.4371 -0.9934
   58LY3     CD  963  -0.699  -1.166   4.177  0.0340 -0.1351  0.1148
   58LY3    HD1  964  -0.795  -1.189   4.223  0.0869 -0.6939 -0.0453
   58LY3    HD2  965  -0.654  -1.088   4.238 -0.1882  0.4148 -0.4180
   58LY3     CE  966  -0.619  -1.288   4.164 -0.5750 -0.3775  1.2039
   58LY3    HE1  967  -0.528  -1.265   4.109  0.0089 -0.7225  2.0092
   58LY3    HE2  968  -0.684  -1.355   4.108 -0.5047  1.3381 -1.0583
   58LY3     NZ  969  -0.578  -1.347   4.290  0.4176  0.1228  0.1778
   58LY3    HZ1  970  -0.498  -1.406   4.272  0.5854  1.1461 -2.9869
   58LY3    HZ2  971  -0.549  -1.285   4.365  1.5616  1.5312 -1.3527
   58LY3    HZ3  972  -0.649  -1.410   4.324 -0.4130  0.8902 -0.0613
   58LY3      C  973  -1.024  -1.183   3.795  0.4200  0.1599  0.3210
   58LY3      O  974  -0.987  -1.234   3.689  0.0992  0.2834 -0.3859
   59LY3      N  975  -1.147  -1.186   3.850  0.3990  0.1037 -0.5351
   59LY3      H  976  -1.152  -1.149   3.943  1.5620  1.4921 -0.9730
   59LY3     CA  977  -1.267  -1.234   3.776  0.3409  0.4547  0.5741
   59LY3     HA  978  -1.250  -1.341   3.763 -0.2406  0.5004 -0.7035
   59LY3     CB  979  -1.402  -1.229   3.850  0.2682 -0.4191 -0.3107
   59LY3    HB1  980  -1.476  -1.268   3.780  0.2847  0.4302 -0.8236
   59LY3    HB2  981  -1.433  -1.124   3.856 -1.9120 -1.0879  0.9037
   59LY3     CG  982  -1.397  -1.296   3.992 -0.0786 -0.1923  0.3635
   59LY3    HG1  983  -1.307  -1.266   4.045  0.4322 -1.7981  0.4713
   59LY3    HG2  984  -1.388  -1.403   3.976  3.6494 -0.2374  1.8609
   59LY3     CD  985  -1.517  -1.266   4.088  0.3033  0.0749 -0.4680
   59LY3    HD1  986  -1.500  -1.315   4.184  2.4102  0.7166 -0.4491
   59LY3    HD2  987  -1.606  -1.308   4.041 -0.3014  0.3551  0.4122
   59LY3     CE  988  -1.541  -1.115   4.104 -0.6245 -0.4633  0.0574
   59LY3    HE1  989  -1.549  -1.063   4.009 -1.6049  0.4789  0.6229
   59LY3    HE2  990  -1.459  -1.061   4.152 -1.3207  0.1732  0.5527
   59LY3     NZ  991  -1.661  -1.097   4.194  0.4054  0.0265  0.5991
   59LY3    HZ1  992  -1.660  -1.152   4.279  1.1539 -0.2066  0.4522
   59LY3    HZ2  993  -1.669  -1.000   4.219  2.1634  0.7208 -1.1989
   59LY3    HZ3  994  -1.743  -1.132   4.146  0.1181  0.0284  1.0885
   59LY3      C  995  -1.273  -1.181   3.637 -0.1746  0.1230  0.3738
   59LY3      O  996  -1.289  -1.258   3.541 -0.3531 -0.0663 -0.3266
   60MET      N  997  -1.256  -1.048   3.619  0.5192  0.2675  0.2141
   60MET      H  998  -1.239  -0.993   3.702  0.0381 -0.4710  0.8121
   60MET     CA  999  -1.267  -0.980   3.491  0.1557  0.9771  0.4828
   60MET     HA 1000  -1.361  -1.025   3.457 -0.9419  2.1011  1.9229
   60MET     CB 1001  -1.292  -0.834   3.525 -0.3845 -0.4375  0.1104
   60MET    HB1 1002  -1.199  -0.783   3.551  0.8220 -1.2362 -2.3872
   60MET    HB2 1003  -1.364  -0.825   3.607 -0.0258 -1.0628  0.4983
   60MET     CG 1004  -1.345  -0.753   3.407 -0.4518 -0.1544  0.2858
   60MET    HG1 1005  -1.429  -0.801   3.357  0.6886 -1.6538 -0.2498
   60MET    HG2 1006  -1.267  -0.738   3.333 -1.8238 -0.4119 -1.2678
   60MET     SD 1007  -1.406  -0.587   3.449 -0.1703  0.0016  0.1938
   60MET     CE 1008  -1.579  -0.604   3.517 -0.2120  0.1324  0.9984
   60MET    HE1 1009  -1.580  -0.673   3.602  0.4500  1.9375  2.5482
   60MET    HE2 1010  -1.619  -0.510   3.554 -0.5418  0.2592  0.3410
   60MET    HE3 1011  -1.645  -0.622   3.433  3.5368 -0.0748 -2.2267
   60MET      C 1012  -1.158  -1.015   3.382  0.0658 -0.5092  0.1319
   60MET      O 1013  -1.194  -1.009   3.268  0.0445 -0.7292  0.3345
   61VAL      N 1014  -1.037  -1.055   3.412 -0.4000 -0.3049  0.0534
   61VAL      H 1015  -1.015  -1.053   3.511  2.0319 -3.0348 -0.2785
   61VAL     CA 1016  -0.933  -1.109   3.322  0.5740 -0.2621  0.3584
   61VAL     HA 1017  -0.961  -1.082   3.220  1.2964  0.9818  0.4712
   61VAL     CB 1018  -0.797  -1.043   3.336 -0.4929  0.1521 -0.7128
   61VAL     HB 1019  -0.748  -1.064   3.241 -0.2235  1.7945 -0.9560
   61VAL    CG1 1020  -0.802  -0.887   3.340 -0.1937 -0.2674 -0.3951
   61VAL   HG11 1021  -0.843  -0.855   3.436 -0.0204 -1.3900  0.0594
   61VAL   HG12 1022  -0.701  -0.849   3.323  0.4954 -0.4557  2.6765
   61VAL   HG13 1023  -0.857  -0.845   3.256  0.5270  0.8883 -0.3192
   61VAL    CG2 1024  -0.706  -1.099   3.441  0.0949 -0.8104 -0.8454
   61VAL   HG21 1025  -0.603  -1.067   3.423  0.7232 -2.7162 -0.8274
   61VAL   HG22 1026  -0.745  -1.070   3.538 -0.8336 -2.3222 -0.7328
   61VAL   HG23 1027  -0.713  -1.207   3.443  0.0310 -0.8035 -0.6992
   61VAL      C 1028  -0.937  -1.263   3.309 -0.2951 -0.3872 -0.0767
   61VAL      O 1029  -0.894  -1.308   3.209 -0.0093  0.0761  0.5662
   62GL4      N 1030  -0.986  -1.334   3.411 -0.1534  0.6375 -0.2672
   62GL4      H 1031  -1.005  -1.279   3.494 -0.0960  0.8131 -0.3704
   62GL4     CA 1032  -1.014  -1.482   3.405  0.0058  0.3943  0.3518
   62GL4     HA 1033  -0.922  -1.533   3.374 -0.2017  0.0728  0.2674
   62GL4     CB 1034  -1.053  -1.529   3.550  0.5159  0.0686  0.3297
   62GL4    HB1 1035  -1.130  -1.458   3.578 -0.6292 -0.8542 -0.4130
   62GL4    HB2 1036  -0.971  -1.503   3.617  0.9131 -1.1458  0.3405
   62GL4     CG 1037  -1.100  -1.670   3.570 -0.1326 -0.1481  0.2651
   62GL4    HG1 1038  -1.163  -1.701   3.486  2.8520 -3.0150 -1.1641
   62GL4    HG2 1039  -1.167  -1.672   3.655 -0.8850  0.2625 -0.3021
   62GL4     CD 1040  -0.992  -1.770   3.580  0.0813  0.4722 -0.3132
   62GL4    OE1 1041  -0.904  -1.783   3.491  0.1144 -0.6597 -0.7856
   62GL4   HE11 1042  -0.817  -1.780   3.531 -0.1586  3.0766 -0.0423
   62GL4   HE12 1043  -0.944  -1.802   3.406  0.3952 -0.2026 -1.0251
   62GL4    OE2 1044  -0.985  -1.853   3.669  0.0307 -0.4703  0.1539
   62GL4   HE21 1045  -1.053  -1.849   3.736  1.1530 -0.5797  1.3425
   62GL4   HE22 1046  -0.926  -1.925   3.644  1.3260  0.4981  0.3129
   62GL4      C 1047  -1.123  -1.514   3.303  0.9005  0.1377  0.1048
   62GL4      O 1048  -1.110  -1.599   3.210  0.2141 -0.4858 -0.1197
   63ASN      N 1049  -1.239  -1.448   3.318 -0.4008 -0.1813 -0.2184
   63ASN      H 1050  -1.249  -1.385   3.397  0.7791 -1.0865  0.6945
   63ASN     CA 1051  -1.350  -1.474   3.230 -0.2331 -0.6041 -0.1610
   63ASN     HA 1052  -1.359  -1.583   3.230  1.3160 -0.7756  1.4337
   63ASN     CB 1053  -1.473  -1.421   3.304  0.1470 -0.4256 -0.2584
   63ASN    HB1 1054  -1.561  -1.434   3.241 -1.1031  2.0053  0.8627
   63ASN    HB2 1055  -1.460  -1.314   3.317 -1.8075 -0.1222 -0.5920
   63ASN     CG 1056  -1.504  -1.477   3.446 -0.7661 -0.2558  0.2671
   63ASN    OD1 1057  -1.469  -1.593   3.478 -0.5168  0.0736  0.3959
   63ASN    ND2 1058  -1.569  -1.407   3.528 -0.2527 -0.5597  0.7874
   63ASN   HD21 1059  -1.606  -1.316   3.505 -0.8714 -0.8211  0.7184
   63ASN   HD22 1060  -1.587  -1.449   3.618 -0.5812 -2.4621 -0.1335
   63ASN      C 1061  -1.338  -1.426   3.079  0.8585  0.2427 -0.5287
   63ASN      O 1062  -1.431  -1.441   3.002 -0.3943 -0.4043  0.6418
   64ALA      N 1063  -1.224  -1.374   3.042  0.8815 -0.6111  0.0794
   64ALA      H 1064  -1.152  -1.384   3.113 -1.6041 -3.4343  2.5198
   64ALA     CA 1065  -1.200  -1.296   2.911 -0.3609  0.5262  0.2870
   64ALA     HA 1066  -1.296  -1.251   2.889 -0.1053  1.7855  1.6004
   64ALA     CB 1067  -1.116  -1.183   2.950 -0.1368 -0.9242  0.1001
   64ALA    HB1 1068  -1.029  -1.228   2.998 -0.6026 -0.5469  1.3260
   64ALA    HB2 1069  -1.099  -1.119   2.863  0.0212 -0.6232  0.3521
   64ALA    HB3 1070  -1.157  -1.117   3.026  0.0652  0.2850 -0.8238
   64ALA      C 1071  -1.144  -1.388   2.798 -0.3703 -0.2624  0.0613
   64ALA      O 1072  -1.033  -1.439   2.810 -0.2985  0.4213  0.3525
   65LY3      N 1073  -1.215  -1.401   2.687  0.5240  0.7649 -0.6651
   65LY3      H 1074  -1.295  -1.339   2.686  0.4348  0.6636 -0.0108
   65LY3     CA 1075  -1.185  -1.471   2.564  0.8321  0.2092 -0.7445
   65LY3     HA 1076  -1.117  -1.552   2.593 -2.8735 -3.5336 -1.5580
   65LY3     CB 1077  -1.314  -1.535   2.510  0.1597  0.2329 -0.4041
   65LY3    HB1 1078  -1.358  -1.483   2.425 -0.4895 -1.6041 -1.2661
   65LY3    HB2 1079  -1.391  -1.539   2.586  0.1717  1.5793 -0.3017
   65LY3     CG 1080  -1.279  -1.678   2.459 -0.0953  0.3069 -0.4840
   65LY3    HG1 1081  -1.258  -1.744   2.544 -0.9923  1.0887  0.3688
   65LY3    HG2 1082  -1.189  -1.669   2.398  0.4125  0.3566  0.2471
   65LY3     CD 1083  -1.389  -1.737   2.370  0.3739  0.2892  0.4720
   65LY3    HD1 1084  -1.433  -1.664   2.302  0.0479 -1.4609 -1.2957
   65LY3    HD2 1085  -1.470  -1.769   2.435  1.0273 -2.6419  0.0171
   65LY3     CE 1086  -1.330  -1.848   2.278  0.6908 -0.1547 -0.5674
   65LY3    HE1 1087  -1.360  -1.944   2.319 -1.3936  0.7020  0.0402
   65LY3    HE2 1088  -1.221  -1.841   2.283  0.5803  1.2821  0.5229
   65LY3     NZ 1089  -1.390  -1.831   2.140 -0.2195  0.1057 -0.7526
   65LY3    HZ1 1090  -1.487  -1.804   2.149  0.0841  1.9045 -2.0327
   65LY3    HZ2 1091  -1.337  -1.758   2.093  0.3403  0.9174  1.0333
   65LY3    HZ3 1092  -1.385  -1.911   2.079  0.3557 -0.2918 -0.1947
   65LY3      C 1093  -1.101  -1.391   2.463  0.0671  0.1303 -0.3534
   65LY3      O 1094  -1.051  -1.452   2.372  0.1830  0.2610 -0.4957
   66LY3      N 1095  -1.083  -1.262   2.490 -0.1626  0.2427 -0.1492
   66LY3      H 1096  -1.164  -1.222   2.537 -0.9975  1.2905 -2.3345
   66LY3     CA 1097  -0.971  -1.182   2.441  0.0970 -0.6894  0.3533
   66LY3     HA 1098  -0.888  -1.252   2.434 -0.6601 -1.4373 -2.1663
   66LY3     CB 1099  -1.000  -1.144   2.296 -0.3379 -0.2764 -0.0098
   66LY3    HB1 1100  -0.981  -1.237   2.242  1.7368 -0.2541  0.5762
   66LY3    HB2 1101  -0.915  -1.086   2.261  0.1017  0.2151  1.7570
   66LY3     CG 1102  -1.140  -1.080   2.269 -0.4335 -0.2426 -0.1511
   66LY3    HG1 1103  -1.150  -0.996   2.338 -0.9665 -0.7196  0.3639
   66LY3    HG2 1104  -1.228  -1.140   2.294 -2.2338  2.3016 -0.0228
   66LY3     CD 1105  -1.144  -1.037   2.121 -0.5097  0.0354  0.2997
   66LY3    HD1 1106  -1.209  -1.109   2.071  0.6724 -0.4923 -0.5228
   66LY3    HD2 1107  -1.049  -1.041   2.068 -1.3808  0.2032 -1.3671
   66LY3     CE 1108  -1.216  -0.907   2.097 -0.3833  0.0567 -0.4272
   66LY3    HE1 1109  -1.291  -0.913   2.176  1.2210 -0.3427  1.1320
   66LY3    HE2 1110  -1.266  -0.909   2.000 -1.9192 -0.2279  0.3298
   66LY3     NZ 1111  -1.120  -0.795   2.103 -0.0715 -0.2812 -0.2805
   66LY3    HZ1 1112  -1.174  -0.710   2.111 -1.1540 -0.7811 -1.6503
   66LY3    HZ2 1113  -1.071  -0.805   2.190  0.9843 -1.3174 -0.9665
   66LY3    HZ3 1114  -1.065  -0.790   2.018  0.7844 -1.5283  0.1708
   66LY3      C 1115  -0.934  -1.062   2.534 -0.2674 -0.1992 -0.4916
   66LY3      O 1116  -1.026  -1.013   2.601 -0.3677 -0.3073  0.0664
   67ILE      N 1117  -0.804  -1.018   2.532  0.0298 -0.2436 -0.1570
   67ILE      H 1118  -0.735  -1.072   2.482  0.7533  0.6646 -0.1565
   67ILE     CA 1119  -0.767  -0.899   2.601 -0.4301 -0.1128 -0.0637
   67ILE     HA 1120  -0.852  -0.853   2.652 -2.5123 -4.5629  0.8942
   67ILE     CB 1121  -0.670  -0.931   2.721 -0.5248  0.0775 -0.1662
   67ILE     HB 1122  -0.579  -0.988   2.702 -0.3873 -0.2137  1.2419
   67ILE    CG2 1123  -0.625  -0.802   2.796  0.1919  0.8639  0.9161
   67ILE   HG21 1124  -0.713  -0.742   2.821  1.4278  2.0006  2.7295
   67ILE   HG22 1125  -0.560  -0.808   2.884 -0.6083  1.8724  1.5991
   67ILE   HG23 1126  -0.569  -0.743   2.723  0.7562 -0.2845  0.3897
   67ILE    CG1 1127  -0.762  -1.018   2.814 -0.0452  0.1801  0.0676
   67ILE   HG11 1128  -0.771  -1.117   2.770 -0.3578  0.4010 -0.3772
   67ILE   HG12 1129  -0.858  -0.967   2.829  0.5041  1.3208 -0.1793
   67ILE     CD 1130  -0.693  -1.047   2.945  0.2023  0.3776 -0.2301
   67ILE    HD1 1131  -0.613  -1.121   2.938 -1.0298 -0.8262 -4.4340
   67ILE    HD2 1132  -0.667  -0.961   3.006  2.1811 -1.2380  1.3468
   67ILE    HD3 1133  -0.775  -1.097   2.996 -0.9598  1.0842 -1.3496
   67ILE      C 1134  -0.708  -0.790   2.496  0.3178  0.6378  0.7836
   67ILE      O 1135  -0.642  -0.831   2.402  0.6533 -0.1045  0.1126
   68GL4      N 1136  -0.735  -0.662   2.522 -0.1683  0.4114  0.0420
   68GL4      H 1137  -0.802  -0.640   2.595  0.4608 -2.7248  1.7576
   68GL4     CA 1138  -0.658  -0.555   2.455  0.4463  0.0849 -0.1047
   68GL4     HA 1139  -0.571  -0.604   2.412 -0.3675 -0.5941 -1.0492
   68GL4     CB 1140  -0.733  -0.487   2.342 -0.1089  0.6452  0.5153
   68GL4    HB1 1141  -0.676  -0.396   2.321 -2.4598  1.9820 -0.5210
   68GL4    HB2 1142  -0.827  -0.450   2.384 -0.6770 -1.3080  1.0462
   68GL4     CG 1143  -0.779  -0.546   2.206 -0.4121 -0.3065 -0.2374
   68GL4    HG1 1144  -0.692  -0.574   2.146 -1.4773 -0.6800 -1.6603
   68GL4    HG2 1145  -0.833  -0.465   2.158 -3.1574 -0.8924  1.6698
   68GL4     CD 1146  -0.876  -0.666   2.216  0.1581  0.2175 -0.3356
   68GL4    OE1 1147  -0.857  -0.775   2.161 -0.3824  0.4168  0.9383
   68GL4   HE11 1148  -0.836  -0.765   2.067  0.7860 -1.6442  0.9083
   68GL4   HE12 1149  -0.833  -0.842   2.225  0.3397  0.0100  0.2673
   68GL4    OE2 1150  -0.984  -0.642   2.277 -0.0076 -0.1211  0.0059
   68GL4   HE21 1151  -0.995  -0.560   2.326 -0.1383 -0.1806  0.0772
   68GL4   HE22 1152  -1.052  -0.701   2.245  1.1168 -0.5654 -1.6791
   68GL4      C 1153  -0.601  -0.451   2.558 -0.3079 -0.3145  0.0104
   68GL4      O 1154  -0.649  -0.449   2.674  0.2879 -0.6855  0.0165
   69VAL      N 1155  -0.498  -0.380   2.531  0.4528 -0.0123 -0.1246
   69VAL      H 1156  -0.464  -0.383   2.435  0.4702 -2.7431 -0.0889
   69VAL     CA 1157  -0.450  -0.273   2.617  0.5600 -0.6413  0.9048
   69VAL     HA 1158  -0.522  -0.256   2.697 -0.0647 -1.3459  0.4999
   69VAL     CB 1159  -0.311  -0.321   2.669  0.4155 -0.7237 -0.3517
   69VAL     HB 1160  -0.262  -0.236   2.716 -2.4229  1.7701 -1.5558
   69VAL    CG1 1161  -0.335  -0.426   2.777 -0.1888 -0.3162  0.4806
   69VAL   HG11 1162  -0.350  -0.523   2.731  2.0579  0.0608 -1.2476
   69VAL   HG12 1163  -0.246  -0.438   2.839 -1.3426 -1.9126  1.9045
   69VAL   HG13 1164  -0.414  -0.396   2.845 -0.6701 -0.6718  0.0842
   69VAL    CG2 1165  -0.216  -0.384   2.563  0.0752  0.6166  0.3566
   69VAL   HG21 1166  -0.200  -0.317   2.478 -0.5965  1.6918  1.0569
   69VAL   HG22 1167  -0.125  -0.429   2.601  0.1528  0.1502 -0.3710
   69VAL   HG23 1168  -0.265  -0.472   2.523  2.7093 -0.1441 -1.4789
   69VAL      C 1169  -0.445  -0.135   2.541 -0.5304 -0.1537 -0.9734
   69VAL      O 1170  -0.446  -0.131   2.424 -0.0553 -0.6648  0.4228
   70GL4      N 1171  -0.423  -0.026   2.621  0.6736 -0.2279 -0.0311
   70GL4      H 1172  -0.429  -0.038   2.721  0.2043 -0.6030 -0.0973
   70GL4     CA 1173  -0.390   0.107   2.567  0.1379  0.3675  0.1784
   70GL4     HA 1174  -0.328   0.102   2.477 -0.6032  2.8054 -0.5572
   70GL4     CB 1175  -0.511   0.176   2.513 -0.3465  0.4702  0.5934
   70GL4    HB1 1176  -0.584   0.171   2.594  1.1329  1.2223  2.0472
   70GL4    HB2 1177  -0.550   0.119   2.429 -0.1038  0.6511  0.3573
   70GL4     CG 1178  -0.479   0.312   2.446  0.3356  0.5488  0.4336
   70GL4    HG1 1179  -0.396   0.302   2.376  0.7044 -0.6366  1.0123
   70GL4    HG2 1180  -0.445   0.375   2.529 -0.2734  1.3280  0.1012
   70GL4     CD 1181  -0.596   0.380   2.375  0.2431  0.1520  0.0721
   70GL4    OE1 1182  -0.621   0.355   2.254  0.4328  0.6607 -0.0661
   70GL4   HE11 1183  -0.625   0.264   2.225  0.6725  1.1359 -1.6983
   70GL4   HE12 1184  -0.646   0.435   2.206 -1.2493  1.1893  1.5680
   70GL4    OE2 1185  -0.658   0.459   2.445  0.0847  0.0422 -0.3099
   70GL4   HE21 1186  -0.613   0.486   2.526 -0.3690 -1.5495  0.5273
   70GL4   HE22 1187  -0.750   0.460   2.418 -0.4527 -2.6874  1.0440
   70GL4      C 1188  -0.302   0.190   2.667  0.0517 -0.4867  0.7870
   70GL4      O 1189  -0.355   0.207   2.779 -1.2058  0.7599  0.2231
   71PHE      N 1190  -0.190   0.252   2.629 -0.6249 -0.0795 -0.6379
   71PHE      H 1191  -0.159   0.250   2.533  1.3357 -0.1991 -0.0436
   71PHE     CA 1192  -0.111   0.336   2.718 -0.5356  0.3039  0.9448
   71PHE     HA 1193  -0.131   0.308   2.821  1.3296 -0.3977  1.1607
   71PHE     CB 1194   0.036   0.316   2.695  0.0995  0.1339  0.5001
   71PHE    HB1 1195   0.088   0.400   2.741  1.8751 -0.0639 -1.0247
   71PHE    HB2 1196   0.051   0.324   2.587 -1.9699 -2.6640 -0.1427
   71PHE     CG 1197   0.101   0.185   2.751  0.8324 -0.3740  0.3370
   71PHE    CD1 1198   0.171   0.168   2.876  0.0729 -0.1825  0.6864
   71PHE    HD1 1199   0.181   0.252   2.944 -2.7417  0.4065  0.4772
   71PHE    CE1 1200   0.251   0.056   2.900  0.0258  0.1022 -0.5990
   71PHE    HE1 1201   0.312   0.054   2.989 -1.5492  3.5616  0.7466
   71PHE     CZ 1202   0.255  -0.044   2.812 -0.2132  0.2059  0.5920
   71PHE     HZ 1203   0.315  -0.128   2.843 -0.3633 -0.1399 -0.0450
   71PHE    CE2 1204   0.171  -0.040   2.698 -0.4306 -0.9023 -0.0993
   71PHE    HE2 1205   0.174  -0.126   2.632  1.6811 -1.1271  0.2086
   71PHE    CD2 1206   0.104   0.079   2.659  0.2562 -0.4390 -0.2991
   71PHE    HD2 1207   0.055   0.082   2.563  1.9806 -0.9812 -1.2582
   71PHE      C 1208  -0.155   0.484   2.690 -0.2979  0.2144 -0.2830
   71PHE      O 1209  -0.197   0.524   2.579 -0.2322  0.2513 -0.2401
   72AS4      N 1210  -0.131   0.574   2.781  0.1761  0.6885  0.2991
   72AS4      H 1211  -0.081   0.555   2.866  0.1921  1.3831  0.4452
   72AS4     CA 1212  -0.178   0.713   2.774  0.0624  0.3779 -0.1076
   72AS4     HA 1213  -0.238   0.731   2.684 -0.4187  1.0250  0.3363
   72AS4     CB 1214  -0.262   0.736   2.903  0.2599 -0.8061  0.8718
   72AS4    HB1 1215  -0.190   0.758   2.982 -0.2231  1.5941  0.6909
   72AS4    HB2 1216  -0.327   0.652   2.929 -2.2758  1.2522  1.5376
   72AS4     CG 1217  -0.362   0.856   2.898  0.5341 -0.2439 -0.0376
   72AS4    OD1 1218  -0.351   0.942   2.808  0.3450 -0.2362  0.4311
   72AS4   HD11 1219  -0.423   0.939   2.744  0.0903 -1.8503  0.7518
   72AS4   HD12 1220  -0.287   1.009   2.834  1.2679 -1.1225  0.5040
   72AS4    OD2 1221  -0.448   0.877   2.983  0.3293 -0.2368  0.5162
   72AS4   HD21 1222  -0.470   0.970   2.996 -1.7685 -0.6169  0.1647
   72AS4   HD22 1223  -0.484   0.801   3.031  2.1287 -0.0060  2.3718
   72AS4      C 1224  -0.055   0.812   2.760  0.7409 -0.4016 -0.4402
   72AS4      O 1225   0.057   0.774   2.735  0.1140 -0.2611 -0.2682
   73LY3      N 1226  -0.083   0.937   2.750  0.1624  0.2152  0.1417
   73LY3      H 1227  -0.175   0.960   2.785 -0.3604  0.8213 -1.5150
   73LY3     CA 1228   0.017   1.046   2.734  0.3188  0.0980  0.3007
   73LY3     HA 1229   0.099   1.028   2.664  0.9884  2.4232  0.3914
   73LY3     CB 1230  -0.051   1.183   2.702 -1.1658 -0.3782  0.5175
   73LY3    HB1 1231   0.020   1.265   2.710 -0.2936 -1.0070 -0.4432
   73LY3    HB2 1232  -0.126   1.202   2.778 -1.7626 -0.7808  0.0358
   73LY3     CG 1233  -0.111   1.183   2.559  0.9490  0.2601 -0.2967
   73LY3    HG1 1234  -0.190   1.108   2.564 -0.3791  1.6743  0.7850
   73LY3    HG2 1235  -0.037   1.165   2.481 -0.3064 -1.9188 -1.0785
   73LY3     CD 1236  -0.196   1.313   2.525 -0.5827 -1.0750  0.0767
   73LY3    HD1 1237  -0.123   1.392   2.506 -1.8634  0.3781  0.9524
   73LY3    HD2 1238  -0.252   1.340   2.615 -1.0210  0.6853 -0.6937
   73LY3     CE 1239  -0.287   1.287   2.408 -0.0482  0.1544 -0.3142
   73LY3    HE1 1240  -0.368   1.222   2.440 -0.0493  0.3929  0.1691
   73LY3    HE2 1241  -0.222   1.233   2.338 -0.2638  0.0107 -0.4054
   73LY3     NZ 1242  -0.325   1.412   2.351  0.2119  0.3925 -0.0670
   73LY3    HZ1 1243  -0.248   1.464   2.311 -0.1274 -0.3934 -1.8225
   73LY3    HZ2 1244  -0.391   1.392   2.278 -0.5470 -2.5531  1.2904
   73LY3    HZ3 1245  -0.376   1.473   2.413 -0.5618  1.7058 -1.9097
   73LY3      C 1246   0.089   1.056   2.870 -0.1318  0.4443  0.3090
   73LY3      O 1247   0.034   1.034   2.975  0.2073 -0.3490  0.3808
   74GLY      N 1248   0.219   1.099   2.874  0.6616  0.0562  0.2387
   74GLY      H 1249   0.251   1.129   2.783 -0.9831  1.4148  0.0591
   74GLY     CA 1250   0.311   1.105   2.983 -0.0189 -0.4968 -0.1822
   74GLY    HA1 1251   0.264   1.148   3.071  1.1706  2.1018 -0.7189
   74GLY    HA2 1252   0.391   1.177   2.962 -0.1324 -0.4760 -0.5627
   74GLY      C 1253   0.389   0.981   3.012 -0.4667 -0.0290  0.4201
   74GLY      O 1254   0.481   0.943   2.932 -0.1393 -0.2420  0.1390
   75GLN      N 1255   0.378   0.921   3.133  0.0097  0.5673  0.8331
   75GLN      H 1256   0.307   0.960   3.193 -0.4560 -0.9433  1.3114
   75GLN     CA 1257   0.452   0.812   3.191  0.0496  0.5498  0.8677
   75GLN     HA 1258   0.554   0.813   3.154 -0.1035 -1.5157  0.2852
   75GLN     CB 1259   0.461   0.835   3.342  0.2648 -0.1442 -0.3855
   75GLN    HB1 1260   0.356   0.840   3.373  0.5162  0.9050  0.3671
   75GLN    HB2 1261   0.509   0.932   3.355  0.3849 -0.3178  0.5025
   75GLN     CG 1262   0.552   0.737   3.425  0.3413 -0.4384  0.6383
   75GLN    HG1 1263   0.648   0.766   3.383 -1.1919  2.1195 -1.4506
   75GLN    HG2 1264   0.517   0.637   3.403 -1.1936  0.2719 -0.3638
   75GLN     CD 1265   0.559   0.777   3.572  0.2926 -0.1717 -0.4149
   75GLN    OE1 1266   0.505   0.876   3.621  0.7038 -0.8366 -0.6041
   75GLN    NE2 1267   0.632   0.699   3.648 -0.1559 -0.2974  0.1664
   75GLN   HE21 1268   0.656   0.613   3.601 -0.7307 -0.3293 -0.0793
   75GLN   HE22 1269   0.635   0.710   3.748 -0.4865  0.4310  0.1059
   75GLN      C 1270   0.383   0.676   3.155  0.5106  0.3074  0.2394
   75GLN      O 1271   0.264   0.648   3.179  0.2890  0.7581  0.1194
   76ARG      N 1272   0.467   0.587   3.100  0.2658 -0.1432 -0.1278
   76ARG      H 1273   0.566   0.608   3.106  0.1600  0.0484  1.2772
   76ARG     CA 1274   0.427   0.457   3.048 -0.0638  0.3570  0.2706
   76ARG     HA 1275   0.319   0.448   3.065 -0.1880  2.2119  0.7077
   76ARG     CB 1276   0.474   0.442   2.900  0.2967 -0.0163 -0.0018
   76ARG    HB1 1277   0.469   0.337   2.871 -0.8213 -0.6700  2.3498
   76ARG    HB2 1278   0.573   0.486   2.899  1.1052 -1.6365  1.7526
   76ARG     CG 1279   0.388   0.529   2.804  0.5958  0.4899  0.2120
   76ARG    HG1 1280   0.379   0.636   2.827 -0.0201 -0.1555  3.4617
   76ARG    HG2 1281   0.282   0.506   2.819  0.0829  0.9536 -2.2549
   76ARG     CD 1282   0.414   0.523   2.653  0.1399 -0.4452  0.4977
   76ARG    HD1 1283   0.349   0.593   2.600  0.8856 -0.7582 -0.8904
   76ARG    HD2 1284   0.399   0.422   2.614 -1.4784  0.1355 -0.5168
   76ARG     NE 1285   0.551   0.559   2.622 -0.2842 -0.2199 -0.2315
   76ARG     HE 1286   0.608   0.481   2.592 -0.3733 -0.8038  1.0475
   76ARG     CZ 1287   0.605   0.679   2.632 -0.7364 -0.5019 -0.4146
   76ARG    NH1 1288   0.532   0.789   2.641 -0.1409  0.1297 -0.0739
   76ARG   HH11 1289   0.432   0.777   2.653 -0.3354  0.7953 -0.9423
   76ARG   HH12 1290   0.570   0.882   2.636 -1.0619  0.4824 -1.0113
   76ARG    NH2 1291   0.732   0.687   2.611  0.1599 -0.8979  0.4620
   76ARG   HH21 1292   0.789   0.611   2.578  2.1486  0.7867 -0.1888
   76ARG   HH22 1293   0.771   0.780   2.604  0.6839 -1.1205  0.3872
   76ARG      C 1294   0.469   0.340   3.137  0.4911  0.6128  0.0220
   76ARG      O 1295   0.397   0.236   3.139  0.0617 -0.3562 -0.2826
   77THR      N 1296   0.567   0.352   3.226  0.0586 -0.5357 -0.3052
   77THR      H 1297   0.619   0.438   3.225  0.2525 -0.6431  0.1226
   77THR     CA 1298   0.592   0.261   3.337 -0.9879 -0.2647  0.1617
   77THR     HA 1299   0.510   0.195   3.363 -0.2003 -1.4333 -0.2296
   77THR     CB 1300   0.713   0.165   3.316  0.2049 -0.3951 -0.2624
   77THR     HB 1301   0.734   0.127   3.416 -0.9599  2.6148  1.2451
   77THR    CG2 1302   0.680   0.050   3.216 -0.6557  0.5371  0.1951
   77THR   HG21 1303   0.631  -0.025   3.277  1.3851 -1.7755 -0.8175
   77THR   HG22 1304   0.621   0.086   3.132  1.0789  2.8529 -0.1190
   77THR   HG23 1305   0.765  -0.008   3.179 -2.9333 -2.3124 -0.9462
   77THR    OG1 1306   0.832   0.230   3.262  0.1257 -0.1066 -0.5942
   77THR    HG1 1307   0.907   0.204   3.315  0.3095 -1.5254 -1.5002
   77THR      C 1308   0.613   0.331   3.477  0.2460 -0.3437  0.7543
   77THR      O 1309   0.668   0.435   3.484  0.2955  0.2894 -0.6083
   78AS4      N 1310   0.564   0.268   3.581  0.2737  0.4564  0.4335
   78AS4      H 1311   0.546   0.170   3.569 -0.6160  0.6906 -0.2207
   78AS4     CA 1312   0.595   0.309   3.722 -0.4820 -0.4877  0.2162
   78AS4     HA 1313   0.575   0.415   3.737  0.2894 -0.3551  0.3315
   78AS4     CB 1314   0.500   0.239   3.816  0.1419  0.9426 -0.3116
   78AS4    HB1 1315   0.402   0.254   3.772 -0.7329  0.9511  1.5537
   78AS4    HB2 1316   0.499   0.302   3.905 -1.5424  1.8366 -0.9199
   78AS4     CG 1317   0.528   0.093   3.860 -0.2674 -0.7756 -0.1084
   78AS4    OD1 1318   0.606   0.026   3.782  0.2804  0.0694 -0.3517
   78AS4   HD11 1319   0.583  -0.067   3.779 -0.8321  0.1242  2.5290
   78AS4   HD12 1320   0.652   0.083   3.720  1.0930  0.2167  0.3577
   78AS4    OD2 1321   0.466   0.044   3.960 -0.3098  0.3585  0.0262
   78AS4   HD21 1322   0.475   0.102   4.036  1.3013  0.8239 -0.4832
   78AS4   HD22 1323   0.428  -0.043   3.944 -0.2627  0.4106 -0.3878
   78AS4      C 1324   0.736   0.281   3.763  0.1647  0.0531  0.2391
   78AS4      O 1325   0.815   0.220   3.682  0.0333  0.2693 -0.0007
   79LY3      N 1326   0.775   0.326   3.884  0.8190  0.1604 -0.2152
   79LY3      H 1327   0.720   0.389   3.938  0.9506  0.1501 -0.0688
   79LY3     CA 1328   0.908   0.301   3.932  0.4826 -0.0360 -0.3858
   79LY3     HA 1329   0.969   0.354   3.859  0.2342 -1.1613 -1.4450
   79LY3     CB 1330   0.928   0.361   4.074  0.5447  0.1872  0.5571
   79LY3    HB1 1331   0.878   0.457   4.077  1.1866  0.6701 -1.8198
   79LY3    HB2 1332   1.032   0.382   4.097  1.3798 -1.1417 -1.6161
   79LY3     CG 1333   0.881   0.285   4.197  0.4607  0.1174  0.2354
   79LY3    HG1 1334   0.942   0.195   4.208 -0.9523 -0.8107  0.6473
   79LY3    HG2 1335   0.778   0.257   4.175  0.3920  1.1209 -0.7832
   79LY3     CD 1336   0.881   0.366   4.324  1.3562  0.1346  0.4913
   79LY3    HD1 1337   0.839   0.465   4.303  0.8454  0.3794  2.4909
   79LY3    HD2 1338   0.983   0.380   4.359  0.9378  0.5863  1.5796
   79LY3     CE 1339   0.789   0.303   4.437 -0.4072  0.0917  0.2097
   79LY3    HE1 1340   0.830   0.203   4.451  0.2230  0.3560  0.2728
   79LY3    HE2 1341   0.686   0.290   4.403 -1.0616 -0.5361  2.2447
   79LY3     NZ 1342   0.800   0.381   4.565  0.2398  0.3863 -0.0728
   79LY3    HZ1 1343   0.893   0.372   4.603  0.2375 -1.4696 -0.3988
   79LY3    HZ2 1344   0.770   0.477   4.559 -2.1616 -0.3341 -0.7871
   79LY3    HZ3 1345   0.751   0.330   4.638  0.3796 -0.0056 -0.2497
   79LY3      C 1346   0.956   0.153   3.929  0.3456 -0.0136  0.1031
   79LY3      O 1347   1.076   0.121   3.935  0.0776  0.8032  0.1206
   80TY1      N 1348   0.867   0.064   3.922  0.4030 -0.0138  0.0978
   80TY1      H 1349   0.773   0.084   3.892  0.4953 -2.1564 -1.8651
   80TY1     CA 1350   0.886  -0.085   3.922  0.5064 -0.0795 -0.7858
   80TY1     HA 1351   0.982  -0.106   3.969 -0.6252 -0.5591  1.4897
   80TY1     CB 1352   0.783  -0.148   4.010  0.3583 -0.0546 -0.2285
   80TY1    HB1 1353   0.774  -0.256   3.996  0.6895 -0.0508 -0.4869
   80TY1    HB2 1354   0.685  -0.108   3.986  0.1276  1.7246  3.1643
   80TY1     CG 1355   0.792  -0.116   4.160  0.5064  0.8263 -0.3880
   80TY1    CD1 1356   0.711  -0.023   4.232  0.0592  0.0632  0.0959
   80TY1    HD1 1357   0.644   0.035   4.171 -0.2258 -0.4182 -0.0588
   80TY1    CE1 1358   0.729   0.006   4.364  0.4728 -0.5083  0.1377
   80TY1    HE1 1359   0.654   0.060   4.420  1.8338  0.2300  1.3286
   80TY1     CZ 1360   0.833  -0.046   4.438 -0.2323 -0.4670  0.2965
   80TY1     OH 1361   0.838  -0.029   4.568 -0.4631  0.0058 -0.4097
   80TY1    HH1 1362   0.763   0.021   4.599 -0.8314 -0.8647  0.1412
   80TY1    HH2 1363   0.892  -0.093   4.616 -1.7639  0.1770  1.3790
   80TY1    CE2 1364   0.927  -0.132   4.375 -0.3737  0.1767  0.4379
   80TY1    HE2 1365   1.010  -0.182   4.421  1.2749  1.8529 -0.5468
   80TY1    CD2 1366   0.902  -0.164   4.235 -0.2365 -0.1567 -0.5346
   80TY1    HD2 1367   0.967  -0.236   4.186  0.5876  1.5495 -2.0732
   80TY1      C 1368   0.890  -0.136   3.778  0.1872  0.4999 -0.2657
   80TY1      O 1369   0.887  -0.262   3.756  0.1523 -0.0095 -0.2565
   81GLY      N 1370   0.898  -0.054   3.672  0.3963 -0.8233 -0.1844
   81GLY      H 1371   0.893   0.046   3.686 -1.2086 -0.8694 -0.2694
   81GLY     CA 1372   0.895  -0.102   3.535 -0.0043 -0.2538 -0.4595
   81GLY    HA1 1373   0.963  -0.186   3.520 -0.8873 -0.9868 -0.4168
   81GLY    HA2 1374   0.924  -0.021   3.469 -1.6360  0.0082 -0.9046
   81GLY      C 1375   0.763  -0.163   3.481 -0.1879  0.1080 -0.1315
   81GLY      O 1376   0.769  -0.241   3.386  0.8169 -0.6054  0.3735
   82ARG      N 1377   0.645  -0.135   3.550 -0.4369  0.2102  0.3648
   82ARG      H 1378   0.657  -0.085   3.637  2.4270 -0.7114  0.5862
   82ARG     CA 1379   0.516  -0.188   3.528  0.5750  0.7972 -0.3991
   82ARG     HA 1380   0.530  -0.285   3.480  1.8647  0.6338  0.2561
   82ARG     CB 1381   0.444  -0.210   3.661  0.2598  0.2364 -0.6261
   82ARG    HB1 1382   0.346  -0.257   3.651  1.0040 -1.7496  0.5713
   82ARG    HB2 1383   0.421  -0.118   3.715 -0.1257 -0.3351  0.2161
   82ARG     CG 1384   0.524  -0.299   3.759  0.0781 -0.0111  0.6518
   82ARG    HG1 1385   0.618  -0.252   3.787  0.6501 -0.2906 -0.7302
   82ARG    HG2 1386   0.555  -0.390   3.708 -1.7029 -0.6855  0.6829
   82ARG     CD 1387   0.448  -0.340   3.888 -0.0583 -0.1843 -0.3483
   82ARG    HD1 1388   0.499  -0.425   3.934 -0.5900  0.5943  1.8034
   82ARG    HD2 1389   0.349  -0.378   3.860 -0.1037 -0.1894 -0.1825
   82ARG     NE 1390   0.441  -0.227   3.980 -0.4346 -1.0920  0.1352
   82ARG     HE 1391   0.477  -0.136   3.953 -1.2194 -0.7880  0.0805
   82ARG     CZ 1392   0.379  -0.223   4.097 -0.6904 -0.8322  0.3780
   82ARG    NH1 1393   0.331  -0.327   4.154 -0.0461 -0.4817  0.8734
   82ARG   HH11 1394   0.327  -0.406   4.091 -0.6474 -0.5720  1.0163
   82ARG   HH12 1395   0.304  -0.332   4.251  0.6380 -0.5169  1.0696
   82ARG    NH2 1396   0.381  -0.113   4.167  0.1089 -0.3439 -0.6266
   82ARG   HH21 1397   0.405  -0.035   4.107  0.6774 -0.6920 -0.8599
   82ARG   HH22 1398   0.317  -0.093   4.243 -1.9649 -0.0532 -2.3374
   82ARG      C 1399   0.433  -0.094   3.438 -0.0166  0.3672 -0.5780
   82ARG      O 1400   0.426   0.020   3.472 -0.1999 -0.7338  0.3661
   83GLY      N 1401   0.371  -0.147   3.329  0.5106  0.1012  0.3146
   83GLY      H 1402   0.368  -0.248   3.327 -0.2275  0.1243 -0.9602
   83GLY     CA 1403   0.284  -0.069   3.233  0.0663  0.2026  0.8515
   83GLY    HA1 1404   0.248  -0.120   3.144  1.2168  3.3299 -1.5483
   83GLY    HA2 1405   0.352   0.002   3.187  2.2732 -2.6494 -0.6125
   83GLY      C 1406   0.168  -0.002   3.306  0.2457 -0.7069  0.1271
   83GLY      O 1407   0.067  -0.064   3.339 -0.0454 -0.4258 -0.6758
   84LEU      N 1408   0.185   0.125   3.336  0.4985  0.6081 -1.1397
   84LEU      H 1409   0.276   0.168   3.327  0.8307  0.2353  0.2098
   84LEU     CA 1410   0.065   0.206   3.370 -0.9419 -0.4441  0.1189
   84LEU     HA 1411   0.003   0.155   3.444 -1.0635  0.2575  0.5048
   84LEU     CB 1412   0.095   0.345   3.436 -0.9593  0.1536 -0.5491
   84LEU    HB1 1413   0.010   0.409   3.412 -0.8531 -0.5706 -3.2057
   84LEU    HB2 1414   0.177   0.389   3.380 -0.2328  1.1892  1.2541
   84LEU     CG 1415   0.124   0.350   3.585 -0.3027 -0.0051 -0.1298
   84LEU     HG 1416   0.197   0.274   3.612 -1.5810 -1.6897 -1.2241
   84LEU    CD1 1417   0.193   0.483   3.624  0.3195 -0.0803  0.6571
   84LEU   HD11 1418   0.289   0.477   3.573 -0.5672 -0.5683 -1.0245
   84LEU   HD12 1419   0.136   0.564   3.578  1.4634 -0.1892 -1.0536
   84LEU   HD13 1420   0.200   0.499   3.731 -2.1162  0.9364  0.7217
   84LEU    CD2 1421  -0.003   0.344   3.678  0.8433 -0.7420 -0.2628
   84LEU   HD21 1422  -0.068   0.432   3.675 -2.2505 -2.7640  1.4877
   84LEU   HD22 1423  -0.064   0.256   3.656 -0.3579  0.4053 -1.8109
   84LEU   HD23 1424   0.027   0.333   3.782 -0.7568 -1.4991  0.1603
   84LEU      C 1425  -0.006   0.222   3.232 -0.7027 -0.0793 -0.1489
   84LEU      O 1426   0.042   0.299   3.146  0.4362  0.0343  0.2344
   85ALA      N 1427  -0.116   0.143   3.212  0.1739 -0.2166  0.8782
   85ALA      H 1428  -0.145   0.092   3.295 -0.4836  0.0728  0.8342
   85ALA     CA 1429  -0.195   0.135   3.090 -0.1288  0.1754  0.2371
   85ALA     HA 1430  -0.197   0.228   3.033  2.2148  0.9558  1.3543
   85ALA     CB 1431  -0.133   0.039   2.995  0.1058  0.3358 -0.6024
   85ALA    HB1 1432  -0.110   0.090   2.901 -1.0704  0.5546 -0.7812
   85ALA    HB2 1433  -0.040   0.004   3.039  0.3328  0.9475 -0.5937
   85ALA    HB3 1434  -0.192  -0.049   2.969  1.3954 -0.1972 -1.9169
   85ALA      C 1435  -0.339   0.093   3.123  0.8517  0.2971  0.2361
   85ALA      O 1436  -0.375   0.032   3.230 -0.0723 -0.2729  0.6701
   86TY0      N 1437  -0.433   0.118   3.027 -0.5229  0.6395 -0.0056
   86TY0      H 1438  -0.393   0.141   2.937  0.9177 -1.3914  0.0553
   86TY0     CA 1439  -0.566   0.068   3.023 -0.3505 -0.4916  0.5001
   86TY0     HA 1440  -0.606   0.071   3.125  2.9702  1.1326  1.9251
   86TY0     CB 1441  -0.656   0.159   2.936  0.2071  0.3157  0.8665
   86TY0    HB1 1442  -0.754   0.119   2.963  0.5736 -0.9013  0.4731
   86TY0    HB2 1443  -0.621   0.143   2.834 -2.0765 -1.0860  0.2279
   86TY0     CG 1444  -0.657   0.308   2.970  0.6877 -0.0458 -0.2559
   86TY0    CD1 1445  -0.735   0.356   3.088 -0.1173  0.1858  0.2189
   86TY0    HD1 1446  -0.789   0.279   3.142  1.6190 -0.7540  0.7005
   86TY0    CE1 1447  -0.724   0.487   3.144 -0.1822  0.0668  0.2279
   86TY0    HE1 1448  -0.783   0.512   3.231  0.7903 -1.7553  1.4844
   86TY0     CZ 1449  -0.644   0.580   3.072 -0.3044  0.1573  0.0249
   86TY0     OH 1450  -0.620   0.706   3.115  0.2350 -0.3404  0.2666
   86TY0    HH1 1451  -0.562   0.752   3.054  0.5218  1.0010  1.4802
   86TY0    HH2 1452  -0.616   0.707   3.211  1.3521 -0.6740  0.2339
   86TY0    CE2 1453  -0.584   0.539   2.948 -0.5948 -0.0148  0.3159
   86TY0    HE2 1454  -0.524   0.609   2.892  0.9994 -1.6979 -0.1874
   86TY0    CD2 1455  -0.585   0.405   2.899  0.7123  0.3859 -0.0543
   86TY0    HD2 1456  -0.531   0.375   2.810 -0.8553 -0.5292 -0.7401
   86TY0      C 1457  -0.566  -0.075   2.965 -0.0440  1.1775  0.2423
   86TY0      O 1458  -0.469  -0.125   2.905 -0.6037  0.7484 -0.0827
   87ILE      N 1459  -0.675  -0.141   2.991  1.1172  0.3953 -0.0787
   87ILE      H 1460  -0.754  -0.092   3.031  0.2572 -0.7182 -0.3572
   87ILE     CA 1461  -0.703  -0.285   2.964 -0.4702 -0.4503  0.0704
   87ILE     HA 1462  -0.641  -0.317   2.880  2.1663  1.1314  1.2834
   87ILE     CB 1463  -0.668  -0.370   3.088  0.0824  0.0413  0.1632
   87ILE     HB 1464  -0.737  -0.355   3.171  0.6171 -0.6655  0.7574
   87ILE    CG2 1465  -0.695  -0.513   3.047 -0.0386  0.5792 -0.3556
   87ILE   HG21 1466  -0.676  -0.587   3.125 -3.3706 -1.5824 -1.3953
   87ILE   HG22 1467  -0.796  -0.537   3.016 -0.1572  2.4664 -1.6205
   87ILE   HG23 1468  -0.641  -0.541   2.956 -0.5348  0.6165 -0.6648
   87ILE    CG1 1469  -0.525  -0.341   3.143  0.1174  0.0317 -0.0763
   87ILE   HG11 1470  -0.530  -0.238   3.176 -3.3329 -0.3636  1.0698
   87ILE   HG12 1471  -0.445  -0.349   3.069  0.0700 -0.7709 -0.0555
   87ILE     CD 1472  -0.484  -0.420   3.266  0.2896 -0.5785 -0.4838
   87ILE    HD1 1473  -0.575  -0.430   3.324  0.3440  0.6722 -0.1601
   87ILE    HD2 1474  -0.450  -0.515   3.225 -1.6639 -0.9157 -1.4287
   87ILE    HD3 1475  -0.417  -0.358   3.326 -0.4398  2.5054 -2.5958
   87ILE      C 1476  -0.849  -0.298   2.918 -1.0945 -0.0007  0.0243
   87ILE      O 1477  -0.940  -0.224   2.962 -0.1572  0.4276  0.1209
   88TY1      N 1478  -0.874  -0.383   2.822 -0.4159  0.1486 -0.1429
   88TY1      H 1479  -0.799  -0.438   2.782  0.4852  0.1669  1.4138
   88TY1     CA 1480  -1.007  -0.413   2.776  0.8588  1.0097 -0.2464
   88TY1     HA 1481  -1.077  -0.358   2.838  0.1973  0.2365 -0.2864
   88TY1     CB 1482  -1.030  -0.379   2.629  0.1513 -0.4560 -0.3041
   88TY1    HB1 1483  -1.136  -0.404   2.621 -0.3607  0.9125  1.5652
   88TY1    HB2 1484  -0.959  -0.419   2.556  0.7164  0.5355 -0.3145
   88TY1     CG 1485  -1.009  -0.223   2.612 -0.8867 -0.2993  0.4734
   88TY1    CD1 1486  -0.878  -0.173   2.587  0.6428  0.6307  0.6952
   88TY1    HD1 1487  -0.791  -0.237   2.578  0.8590  0.5258  2.8778
   88TY1    CE1 1488  -0.856  -0.036   2.574  0.5761  0.1243  0.9349
   88TY1    HE1 1489  -0.756   0.006   2.564  0.9794 -0.7684  1.0798
   88TY1     CZ 1490  -0.971   0.046   2.574  0.0513  0.2570  0.5683
   88TY1     OH 1491  -0.956   0.179   2.569  0.3408  0.1940 -0.3139
   88TY1    HH1 1492  -0.867   0.198   2.540 -0.0096 -1.1848 -2.6353
   88TY1    HH2 1493  -1.036   0.218   2.532  1.3647  2.7732  0.0108
   88TY1    CE2 1494  -1.102   0.000   2.599 -0.5247  0.6500 -0.0203
   88TY1    HE2 1495  -1.183   0.071   2.610  0.4811  2.2861 -2.4402
   88TY1    CD2 1496  -1.120  -0.140   2.609 -0.6493  0.8700  0.5624
   88TY1    HD2 1497  -1.222  -0.173   2.623 -1.6303  3.6374  0.5907
   88TY1      C 1498  -1.031  -0.567   2.793  0.6409 -0.0148  0.7544
   88TY1      O 1499  -0.944  -0.645   2.747 -0.7019 -0.2840  0.0400
   89ALA      N 1500  -1.134  -0.613   2.864 -0.2243  0.1463 -0.2683
   89ALA      H 1501  -1.205  -0.545   2.884  0.2837  0.7853 -0.5695
   89ALA     CA 1502  -1.174  -0.760   2.881 -0.0873 -0.2796  0.3931
   89ALA     HA 1503  -1.093  -0.824   2.847  0.0580  1.1634 -2.2515
   89ALA     CB 1504  -1.205  -0.785   3.023  0.5218 -0.0297 -0.9075
   89ALA    HB1 1505  -1.229  -0.891   3.035 -1.2307  0.4979  0.9251
   89ALA    HB2 1506  -1.112  -0.776   3.078 -1.7093  1.7167  2.9973
   89ALA    HB3 1507  -1.278  -0.718   3.069  2.8369  1.1837  1.2341
   89ALA      C 1508  -1.302  -0.796   2.792 -0.3266 -0.3464  0.8352
   89ALA      O 1509  -1.418  -0.749   2.811 -0.6506 -0.2481 -0.1336
   90AS0      N 1510  -1.280  -0.872   2.679  0.4955 -1.0810 -0.0957
   90AS0      H 1511  -1.188  -0.904   2.655 -0.2830 -1.2537 -3.3350
   90AS0     CA 1512  -1.387  -0.887   2.578 -0.3363  0.7193 -1.0581
   90AS0     HA 1513  -1.344  -0.936   2.491 -0.0251 -1.4704  0.2640
   90AS0     CB 1514  -1.493  -0.991   2.631 -0.2236  0.0562 -0.4664
   90AS0    HB1 1515  -1.578  -1.007   2.565  0.8184  1.9144 -2.3489
   90AS0    HB2 1516  -1.528  -0.957   2.729 -1.1242 -0.8941 -0.4453
   90AS0     CG 1517  -1.432  -1.132   2.640  0.3466  0.3030  0.3244
   90AS0    OD1 1518  -1.495  -1.226   2.718 -0.9461  0.3498  0.6151
   90AS0   HD11 1519  -1.564  -1.178   2.764 -1.3526 -0.0993  0.4864
   90AS0   HD12 1520  -1.460  -1.315   2.717 -0.7995  0.4035 -0.3875
   90AS0    OD2 1521  -1.330  -1.151   2.583  0.0223 -0.3122  0.3648
   90AS0   HD21 1522  -1.319  -1.076   2.525  0.7275 -0.4109  0.3640
   90AS0   HD22 1523  -1.281  -1.228   2.611  1.0472 -0.0127 -0.5748
   90AS0      C 1524  -1.457  -0.762   2.528 -0.2729  0.4769 -1.2405
   90AS0      O 1525  -1.574  -0.758   2.510  0.7204  0.3719 -0.2343
   91GLY      N 1526  -1.382  -0.652   2.506 -0.0960  0.5571  0.0931
   91GLY      H 1527  -1.282  -0.659   2.519  0.2784  0.3403 -2.4316
   91GLY     CA 1528  -1.424  -0.523   2.461  0.1194 -0.7079 -0.1490
   91GLY    HA1 1529  -1.513  -0.525   2.398  0.4537  3.0060 -0.9509
   91GLY    HA2 1530  -1.352  -0.471   2.397 -0.2811  0.4994  0.3757
   91GLY      C 1531  -1.456  -0.419   2.573 -0.1331  0.0092 -0.3500
   91GLY      O 1532  -1.459  -0.299   2.554  0.2834  0.2117  0.4260
   92LY3      N 1533  -1.475  -0.462   2.704  0.0542 -0.3075 -0.0113
   92LY3      H 1534  -1.472  -0.562   2.721 -0.2343 -0.4949 -0.9972
   92LY3     CA 1535  -1.515  -0.367   2.817 -0.0211 -0.0424 -0.3875
   92LY3     HA 1536  -1.580  -0.295   2.768 -1.7117 -2.0683 -1.2657
   92LY3     CB 1537  -1.594  -0.447   2.922 -0.1384  0.4770 -0.2169
   92LY3    HB1 1538  -1.541  -0.542   2.923 -3.1129 -1.3241  0.8400
   92LY3    HB2 1539  -1.690  -0.476   2.881  0.2500 -2.0972  0.5034
   92LY3     CG 1540  -1.598  -0.373   3.063  0.5714  0.0391  0.0618
   92LY3    HG1 1541  -1.626  -0.268   3.057  1.2394  0.2206  0.0727
   92LY3    HG2 1542  -1.497  -0.374   3.103  0.5767 -2.0392  0.1090
   92LY3     CD 1543  -1.696  -0.428   3.160  0.6176  0.1379 -0.1466
   92LY3    HD1 1544  -1.688  -0.375   3.255 -2.0876  1.4613 -0.5467
   92LY3    HD2 1545  -1.686  -0.534   3.185 -2.4332 -0.5160 -1.2600
   92LY3     CE 1546  -1.838  -0.393   3.118  0.3429 -0.8073 -0.7298
   92LY3    HE1 1547  -1.873  -0.453   3.034  0.8627 -2.6014  0.2861
   92LY3    HE2 1548  -1.831  -0.286   3.097  0.2119 -0.8284 -0.8862
   92LY3     NZ 1549  -1.931  -0.420   3.227 -0.1303  0.0442  0.3090
   92LY3    HZ1 1550  -1.906  -0.385   3.319 -1.6401  0.9234  0.4241
   92LY3    HZ2 1551  -2.018  -0.375   3.206 -0.3441 -0.6387 -0.3097
   92LY3    HZ3 1552  -1.954  -0.519   3.229 -0.9965  0.2259 -0.2295
   92LY3      C 1553  -1.392  -0.296   2.877 -0.6437  0.2083 -0.1114
   92LY3      O 1554  -1.312  -0.382   2.916 -0.0991 -0.3209  0.8184
   93MET      N 1555  -1.383  -0.168   2.897 -0.4225 -0.0150 -0.0190
   93MET      H 1556  -1.448  -0.105   2.851 -0.7933 -0.7688 -0.5383
   93MET     CA 1557  -1.265  -0.105   2.962  0.1571 -0.4092  0.5450
   93MET     HA 1558  -1.176  -0.148   2.916 -0.1763 -0.8913  0.3374
   93MET     CB 1559  -1.263   0.044   2.953  0.6150 -0.0406 -0.4577
   93MET    HB1 1560  -1.329   0.085   3.031  2.6446  0.6842  0.9515
   93MET    HB2 1561  -1.285   0.072   2.850 -1.1653 -3.0750 -1.0295
   93MET     CG 1562  -1.121   0.094   2.984 -0.3702  0.2632 -0.5042
   93MET    HG1 1563  -1.061   0.091   2.893  1.9326  0.0205  0.9173
   93MET    HG2 1564  -1.069   0.025   3.051  0.6357  1.5948  0.1289
   93MET     SD 1565  -1.116   0.259   3.054 -0.3681 -0.0111 -0.5443
   93MET     CE 1566  -1.193   0.354   2.932  0.2252  0.2279  0.3335
   93MET    HE1 1567  -1.301   0.358   2.947  0.1789 -1.3290  0.6563
   93MET    HE2 1568  -1.154   0.456   2.938 -1.1999  0.7193  2.0592
   93MET    HE3 1569  -1.172   0.301   2.839 -0.7041 -0.7433  0.6623
   93MET      C 1570  -1.263  -0.153   3.107  0.2065 -0.5406  0.2369
   93MET      O 1571  -1.356  -0.120   3.180 -0.2157  0.4167  0.4089
   94VAL      N 1572  -1.166  -0.234   3.145 -0.4522 -0.1449  0.4045
   94VAL      H 1573  -1.092  -0.253   3.079 -1.0694  1.9069 -0.9737
   94VAL     CA 1574  -1.159  -0.286   3.278 -0.0978  0.1795 -0.2712
   94VAL     HA 1575  -1.250  -0.341   3.301 -0.7384  2.0292  2.1336
   94VAL     CB 1576  -1.041  -0.380   3.303 -0.4204  0.4304  0.4377
   94VAL     HB 1577  -0.959  -0.313   3.281  0.0098 -0.2394 -0.0570
   94VAL    CG1 1578  -1.025  -0.445   3.441  0.2217  0.1313 -0.1729
   94VAL   HG11 1579  -1.019  -0.364   3.514 -0.5234  0.1831 -0.1678
   94VAL   HG12 1580  -1.106  -0.514   3.461 -1.0335  1.1310 -1.6263
   94VAL   HG13 1581  -0.936  -0.508   3.449  0.5276  0.5948  0.1559
   94VAL    CG2 1582  -1.036  -0.494   3.197 -0.1057 -0.6271 -0.3817
   94VAL   HG21 1583  -0.944  -0.548   3.219  0.1506  0.5574  1.6920
   94VAL   HG22 1584  -1.120  -0.564   3.199  0.1821 -1.0003 -0.9268
   94VAL   HG23 1585  -1.036  -0.444   3.100 -2.4696 -1.0685 -0.6706
   94VAL      C 1586  -1.160  -0.177   3.388  0.4931  0.8654 -0.3527
   94VAL      O 1587  -1.221  -0.180   3.495  0.2965  0.0369  0.3713
   95ASN      N 1588  -1.077  -0.077   3.356  0.1074 -0.8952 -0.0600
   95ASN      H 1589  -1.013  -0.107   3.284  1.2280 -1.1968  1.0187
   95ASN     CA 1590  -1.043   0.044   3.441 -0.1712 -0.3811  0.2923
   95ASN     HA 1591  -0.998   0.008   3.533  1.0503 -0.1654 -0.2004
   95ASN     CB 1592  -0.933   0.129   3.374  0.0495 -0.2104  0.2818
   95ASN    HB1 1593  -0.895   0.202   3.445 -0.2889 -0.5601  0.8266
   95ASN    HB2 1594  -0.957   0.186   3.284  1.4859  0.9358  0.5969
   95ASN     CG 1595  -0.811   0.050   3.333 -0.7954 -0.7142  0.0323
   95ASN    OD1 1596  -0.812  -0.056   3.276  0.1181 -0.1240 -0.3318
   95ASN    ND2 1597  -0.688   0.098   3.352  0.1188 -0.2674  0.6675
   95ASN   HD21 1598  -0.676   0.186   3.400  0.9506 -0.0330  0.0497
   95ASN   HD22 1599  -0.614   0.042   3.312  0.6910  0.1550  1.1223
   95ASN      C 1600  -1.167   0.126   3.477  0.8874 -0.8292  0.1307
   95ASN      O 1601  -1.199   0.148   3.598  0.5616  0.7181  0.0313
   96GL1      N 1602  -1.255   0.160   3.379 -0.3791  0.3747 -0.3427
   96GL1      H 1603  -1.236   0.120   3.288 -0.6663  0.1716 -0.3132
   96GL1     CA 1604  -1.383   0.224   3.403 -0.2844  0.0177  0.3182
   96GL1     HA 1605  -1.366   0.321   3.451 -2.1433  0.8715 -0.6366
   96GL1     CB 1606  -1.436   0.259   3.264 -0.1632 -0.5165 -0.2309
   96GL1    HB1 1607  -1.446   0.172   3.198 -1.5523  0.0004 -0.7483
   96GL1    HB2 1608  -1.356   0.319   3.220 -1.0378  1.2703  0.5266
   96GL1     CG 1609  -1.575   0.324   3.265  0.4101  0.4983  0.3558
   96GL1    HG1 1610  -1.585   0.395   3.347 -2.8927 -1.3732  1.7944
   96GL1    HG2 1611  -1.647   0.242   3.262  1.5452 -0.4820 -2.5539
   96GL1     CD 1612  -1.600   0.399   3.133 -0.0536  0.4076 -0.3783
   96GL1    OE1 1613  -1.698   0.363   3.064 -0.6172 -0.3240  0.6897
   96GL1   HE11 1614  -1.690   0.389   2.972 -2.4263 -0.5668  0.4144
   96GL1   HE12 1615  -1.755   0.308   3.118 -0.7812 -1.3660 -0.4904
   96GL1    OE2 1616  -1.509   0.497   3.106 -0.3810  0.1484  0.1232
   96GL1   HE21 1617  -1.539   0.545   3.029 -0.0707  1.0262  0.5394
   96GL1   HE22 1618  -1.424   0.480   3.147 -0.6226 -1.5512  0.0139
   96GL1      C 1619  -1.480   0.139   3.483 -0.6510 -0.1269 -0.7040
   96GL1      O 1620  -1.543   0.187   3.576  0.6296 -0.5679  0.2162
   97ALA      N 1621  -1.479   0.004   3.451  0.2259 -0.3293 -0.4079
   97ALA      H 1622  -1.413  -0.031   3.384 -0.0003 -1.1312 -0.2226
   97ALA     CA 1623  -1.557  -0.099   3.515 -0.0303 -0.3348 -0.2803
   97ALA     HA 1624  -1.663  -0.088   3.494 -0.0633 -0.4954 -0.1961
   97ALA     CB 1625  -1.533  -0.242   3.455  0.1266  0.6695  0.7371
   97ALA    HB1 1626  -1.442  -0.291   3.487  1.2087  2.2489  0.2048
   97ALA    HB2 1627  -1.626  -0.297   3.468 -0.1804  1.2232  0.9493
   97ALA    HB3 1628  -1.533  -0.217   3.349 -0.8208  1.5408  0.9203
   97ALA      C 1629  -1.551  -0.096   3.667 -0.1890 -0.0970 -0.5326
   97ALA      O 1630  -1.651  -0.090   3.740 -0.8191  0.0455 -0.0553
   98LEU      N 1631  -1.420  -0.089   3.714 -0.2748  0.6239 -0.2318
   98LEU      H 1632  -1.348  -0.130   3.657 -0.1900  0.3045  0.1024
   98LEU     CA 1633  -1.385  -0.076   3.858  0.0719  0.9855 -0.0340
   98LEU     HA 1634  -1.432  -0.162   3.905 -0.1980  1.9027  1.4444
   98LEU     CB 1635  -1.229  -0.088   3.857  0.0174  0.0018  0.0753
   98LEU    HB1 1636  -1.199   0.014   3.830 -1.1151  0.3880  0.2520
   98LEU    HB2 1637  -1.185  -0.159   3.786 -3.0183 -1.0247 -0.9159
   98LEU     CG 1638  -1.179  -0.108   4.003 -0.2830 -0.3097  0.1176
   98LEU     HG 1639  -1.226  -0.031   4.064 -0.6758  1.3169 -2.1142
   98LEU    CD1 1640  -1.184  -0.245   4.059  0.4218  0.4319  0.0807
   98LEU   HD11 1641  -1.110  -0.240   4.139  1.7340  0.9323 -1.1325
   98LEU   HD12 1642  -1.287  -0.272   4.085 -0.1284  2.2196 -0.0895
   98LEU   HD13 1643  -1.156  -0.317   3.982 -2.1233 -1.9992  1.2136
   98LEU    CD2 1644  -1.024  -0.086   3.993  0.5073  0.0860 -0.1527
   98LEU   HD21 1645  -0.983  -0.169   3.937  0.8315 -0.1964  0.4911
   98LEU   HD22 1646  -0.994   0.008   3.947  0.2709  1.3934  2.1872
   98LEU   HD23 1647  -0.975  -0.085   4.090 -0.0802  0.3081  0.1502
   98LEU      C 1648  -1.438   0.050   3.924 -0.1812 -0.7005  0.3862
   98LEU      O 1649  -1.473   0.059   4.044  0.0682 -0.1992  0.7206
   99VAL      N 1650  -1.442   0.155   3.847 -0.8518 -0.5038 -0.1293
   99VAL      H 1651  -1.419   0.145   3.749 -2.2233  1.3275 -0.6840
   99VAL     CA 1652  -1.492   0.281   3.891  0.3178  0.5081  0.0284
   99VAL     HA 1653  -1.465   0.302   3.995 -0.8690  1.8490  0.1101
   99VAL     CB 1654  -1.434   0.398   3.805  0.1213  0.1819  0.5003
   99VAL     HB 1655  -1.451   0.368   3.701  0.6111 -1.0849  0.7582
   99VAL    CG1 1656  -1.503   0.539   3.812  0.0945  0.0618 -0.2884
   99VAL   HG11 1657  -1.469   0.592   3.900 -0.1259  0.4760 -0.4495
   99VAL   HG12 1658  -1.473   0.597   3.725  0.6721  0.6533  0.3056
   99VAL   HG13 1659  -1.611   0.538   3.821  0.1615  0.5628  0.5967
   99VAL    CG2 1660  -1.281   0.415   3.832  0.9247  0.3536 -0.6100
   99VAL   HG21 1661  -1.230   0.329   3.790  0.0725 -0.1239 -0.6855
   99VAL   HG22 1662  -1.243   0.503   3.781 -1.2569 -0.2880 -3.6209
   99VAL   HG23 1663  -1.263   0.425   3.939 -0.2749 -2.2618 -0.0872
   99VAL      C 1664  -1.644   0.288   3.901 -0.1053 -0.0530 -0.9868
   99VAL      O 1665  -1.692   0.338   4.008  0.1259  0.8431  0.1641
  100ARG      N 1666  -1.713   0.245   3.794 -0.9478  0.3987 -0.5344
  100ARG      H 1667  -1.658   0.199   3.722  3.3850  0.2783  2.4455
  100ARG     CA 1668  -1.858   0.229   3.791 -0.3509 -0.0009 -0.0486
  100ARG     HA 1669  -1.903   0.325   3.816 -0.5656 -0.1837  0.2845
  100ARG     CB 1670  -1.907   0.185   3.653 -0.1417 -0.1242  0.0340
  100ARG    HB1 1671  -1.850   0.104   3.607 -0.2631  0.5464 -1.3470
  100ARG    HB2 1672  -1.892   0.267   3.583 -0.9679  0.4027  0.4580
  100ARG     CG 1673  -2.054   0.141   3.658  0.9673 -0.2725  0.3666
  100ARG    HG1 1674  -2.076   0.070   3.737 -0.9925  1.2803  1.3105
  100ARG    HG2 1675  -2.078   0.101   3.559 -0.0851 -1.2460  0.9858
  100ARG     CD 1676  -2.146   0.264   3.685  0.2778 -0.2076  0.1032
  100ARG    HD1 1677  -2.148   0.319   3.591 -0.5378  0.9136  0.7518
  100ARG    HD2 1678  -2.110   0.334   3.760  0.2384  1.3881 -1.2842
  100ARG     NE 1679  -2.284   0.220   3.712  0.3388 -0.4691 -0.6896
  100ARG     HE 1680  -2.346   0.220   3.633  0.4849 -0.8948 -0.8061
  100ARG     CZ 1681  -2.336   0.195   3.827  0.9815 -0.8716  0.9785
  100ARG    NH1 1682  -2.282   0.195   3.946 -0.2642 -0.0165  0.3924
  100ARG   HH11 1683  -2.181   0.198   3.948 -0.0719  1.0178 -3.1904
  100ARG   HH12 1684  -2.343   0.168   4.021 -1.1349  2.8999  0.8780
  100ARG    NH2 1685  -2.461   0.172   3.823 -0.0126  0.0370 -0.3116
  100ARG   HH21 1686  -2.516   0.170   3.739  0.9939 -2.2136 -0.9922
  100ARG   HH22 1687  -2.504   0.130   3.905  0.2690 -0.6649 -0.5145
  100ARG      C 1688  -1.907   0.144   3.904  0.1962  0.7860  0.3738
  100ARG      O 1689  -2.004   0.183   3.963 -0.0253  0.1462 -0.3020
  101GLN      N 1690  -1.839   0.035   3.935 -0.3481  0.0945 -0.3009
  101GLN      H 1691  -1.760   0.018   3.874 -0.7969  1.5140 -1.3138
  101GLN     CA 1692  -1.877  -0.058   4.047  0.4823  0.3975 -0.0876
  101GLN     HA 1693  -1.985  -0.069   4.035  0.5120  1.5483 -1.7979
  101GLN     CB 1694  -1.807  -0.191   4.034 -0.2983  0.8164 -0.6696
  101GLN    HB1 1695  -1.710  -0.192   4.082 -0.4991  0.1982 -0.2652
  101GLN    HB2 1696  -1.784  -0.207   3.929  0.9924 -0.2708 -0.2440
  101GLN     CG 1697  -1.887  -0.316   4.077 -0.1381  0.5749 -0.0472
  101GLN    HG1 1698  -1.929  -0.291   4.175 -1.3342 -0.5026 -0.2717
  101GLN    HG2 1699  -1.822  -0.399   4.104 -0.7243  1.0223  3.1955
  101GLN     CD 1700  -1.996  -0.361   3.974 -0.0298 -0.1458  0.3042
  101GLN    OE1 1701  -2.034  -0.288   3.883  0.2742 -0.1201  0.5841
  101GLN    NE2 1702  -2.046  -0.484   3.981 -0.0291 -0.5171 -0.0025
  101GLN   HE21 1703  -2.011  -0.548   4.051 -1.2714 -0.6293  0.5322
  101GLN   HE22 1704  -2.123  -0.501   3.918  0.0400  0.1733 -0.2810
  101GLN      C 1705  -1.855  -0.002   4.187 -0.2260  0.4487 -0.2792
  101GLN      O 1706  -1.893  -0.069   4.284 -0.4939 -0.6999  0.1276
  102GLY      N 1707  -1.784   0.108   4.201 -0.2013  0.6798  0.4903
  102GLY      H 1708  -1.760   0.155   4.115 -1.7824 -1.7986 -1.4012
  102GLY     CA 1709  -1.758   0.172   4.331 -0.1209  0.3323  0.4758
  102GLY    HA1 1710  -1.853   0.169   4.385 -0.6686 -1.8246 -0.5059
  102GLY    HA2 1711  -1.747   0.279   4.311  1.7163  0.8523  3.5473
  102GLY      C 1712  -1.627   0.118   4.399  0.4615 -0.1901  0.3443
  102GLY      O 1713  -1.606   0.136   4.520 -0.3010 -0.1987  0.3845
  103LEU      N 1714  -1.542   0.052   4.325  0.1426 -0.5941  0.3559
  103LEU      H 1715  -1.548   0.059   4.224 -1.0869  2.0463  0.5235
  103LEU     CA 1716  -1.426  -0.011   4.383 -0.1919 -0.2483  0.6341
  103LEU     HA 1717  -1.424  -0.010   4.491  0.0417 -0.9417  0.6438
  103LEU     CB 1718  -1.424  -0.157   4.335  0.2108  0.1104  0.0073
  103LEU    HB1 1719  -1.340  -0.211   4.377 -0.2654 -0.1276  0.6648
  103LEU    HB2 1720  -1.419  -0.149   4.226 -0.7471  2.6023  0.0829
  103LEU     CG 1721  -1.545  -0.246   4.373  0.2331 -0.0824 -0.5819
  103LEU     HG 1722  -1.636  -0.187   4.357 -0.0152 -0.3091 -0.0062
  103LEU    CD1 1723  -1.543  -0.379   4.297 -0.2680  0.1915 -0.2314
  103LEU   HD11 1724  -1.643  -0.421   4.307 -1.3028  2.9551  2.6546
  103LEU   HD12 1725  -1.526  -0.354   4.192  0.9267  0.3720 -0.0115
  103LEU   HD13 1726  -1.467  -0.441   4.344 -1.8792  0.0204  2.3453
  103LEU    CD2 1727  -1.553  -0.276   4.522  0.3443  0.3646  0.1435
  103LEU   HD21 1728  -1.629  -0.354   4.534  1.1541 -0.1582  2.1961
  103LEU   HD22 1729  -1.457  -0.313   4.557  0.1235 -1.2729 -0.8673
  103LEU   HD23 1730  -1.586  -0.191   4.581 -0.2384 -0.4032  0.9545
  103LEU      C 1731  -1.294   0.057   4.359 -0.0923  0.2523  0.3464
  103LEU      O 1732  -1.187   0.014   4.403 -0.5464  0.5627  0.7212
  104ALA      N 1733  -1.297   0.159   4.272 -0.3504  0.4941  0.2498
  104ALA      H 1734  -1.390   0.174   4.234 -0.0729  1.3081 -0.1166
  104ALA     CA 1735  -1.196   0.260   4.272 -0.7778 -0.2287 -0.1406
  104ALA     HA 1736  -1.139   0.257   4.365 -0.3676  0.9680 -0.3283
  104ALA     CB 1737  -1.105   0.233   4.150 -0.0484  0.6133  0.3211
  104ALA    HB1 1738  -1.047   0.321   4.124 -0.5659  0.2897 -2.1155
  104ALA    HB2 1739  -1.037   0.154   4.184  0.5112  0.6189 -0.7578
  104ALA    HB3 1740  -1.157   0.194   4.063 -0.8066 -0.9718  1.4234
  104ALA      C 1741  -1.259   0.399   4.261  0.2282  0.4868  0.1607
  104ALA      O 1742  -1.364   0.415   4.198 -0.3796  0.1179 -0.4061
  105LY3      N 1743  -1.190   0.494   4.312  0.6009  0.3102  0.1696
  105LY3      H 1744  -1.093   0.474   4.332  0.4306 -2.2756 -1.1550
  105LY3     CA 1745  -1.216   0.644   4.279 -0.7508 -0.1023  0.3022
  105LY3     HA 1746  -1.317   0.665   4.245 -0.5028 -0.7155 -0.8701
  105LY3     CB 1747  -1.174   0.729   4.408  0.2078 -0.0048  0.3786
  105LY3    HB1 1748  -1.164   0.834   4.383  1.8540 -0.3519 -0.5659
  105LY3    HB2 1749  -1.068   0.708   4.421  0.1306 -0.7782 -0.1567
  105LY3     CG 1750  -1.251   0.730   4.539  0.1371 -0.1253 -0.6199
  105LY3    HG1 1751  -1.245   0.635   4.593  1.0206  0.7419  0.8902
  105LY3    HG2 1752  -1.355   0.756   4.517  0.0113 -0.5920 -0.5923
  105LY3     CD 1753  -1.207   0.847   4.622  0.5120 -0.1580 -0.7340
  105LY3    HD1 1754  -1.227   0.941   4.570  1.8550 -0.3902 -1.7241
  105LY3    HD2 1755  -1.103   0.843   4.654  0.4600  0.9579 -0.3692
  105LY3     CE 1756  -1.299   0.848   4.746 -0.1610  0.3006  0.0972
  105LY3    HE1 1757  -1.275   0.749   4.787 -1.7453 -0.0869  0.1542
  105LY3    HE2 1758  -1.405   0.861   4.728  0.1077  1.7190 -0.5903
  105LY3     NZ 1759  -1.249   0.949   4.848  0.5933 -0.6430 -0.1220
  105LY3    HZ1 1760  -1.150   0.944   4.868  0.8180  1.2899 -0.5632
  105LY3    HZ2 1761  -1.270   1.043   4.819  2.0668 -0.7001 -1.5361
  105LY3    HZ3 1762  -1.296   0.930   4.935 -3.5440 -2.0262 -2.3919
  105LY3      C 1763  -1.134   0.676   4.152  0.3730  0.3234 -0.2481
  105LY3      O 1764  -1.061   0.585   4.101  0.1811 -0.8393 -0.3802
  106VAL      N 1765  -1.158   0.790   4.085 -0.4119 -0.0928 -0.3145
  106VAL      H 1766  -1.243   0.842   4.100  0.1801  1.3536 -1.7802
  106VAL     CA 1767  -1.072   0.838   3.977  0.5626  0.8418  0.4952
  106VAL     HA 1768  -1.034   0.760   3.911  2.0234  0.5816  1.5816
  106VAL     CB 1769  -1.151   0.929   3.891  0.5384 -0.7681 -0.4844
  106VAL     HB 1770  -1.185   1.017   3.946 -0.7333  0.0902 -2.5373
  106VAL    CG1 1771  -1.070   0.979   3.770  0.2599 -0.7920  0.0318
  106VAL   HG11 1772  -1.020   1.071   3.803  0.9302 -1.1812  0.1288
  106VAL   HG12 1773  -0.988   0.919   3.729 -0.5812 -1.1773 -1.1240
  106VAL   HG13 1774  -1.136   1.002   3.687 -1.6245 -0.1767  1.6105
  106VAL    CG2 1775  -1.278   0.851   3.840 -0.5192 -0.1658  0.3970
  106VAL   HG21 1776  -1.325   0.912   3.763 -0.8291  0.8973  1.3906
  106VAL   HG22 1777  -1.265   0.751   3.799  0.8290  0.3154 -0.4273
  106VAL   HG23 1778  -1.339   0.848   3.930 -0.2909 -0.7351  0.5357
  106VAL      C 1779  -0.939   0.883   4.031 -0.0383  0.4386 -0.1053
  106VAL      O 1780  -0.943   0.955   4.130  0.0523 -0.1555 -0.0247
  107ALA      N 1781  -0.826   0.856   3.965 -0.6746  0.6099 -0.6716
  107ALA      H 1782  -0.829   0.803   3.879  0.5569  0.3993 -0.5981
  107ALA     CA 1783  -0.687   0.888   4.013 -0.3612  0.0300  0.1913
  107ALA     HA 1784  -0.683   0.890   4.122  1.9266  1.6429  0.1388
  107ALA     CB 1785  -0.600   0.773   3.954  0.1491  0.4057 -0.6237
  107ALA    HB1 1786  -0.583   0.799   3.850 -0.6031  3.7797 -0.0087
  107ALA    HB2 1787  -0.500   0.767   3.997  0.4085  2.1598 -0.9087
  107ALA    HB3 1788  -0.654   0.679   3.962  0.0751  0.6080  2.1769
  107ALA      C 1789  -0.637   1.028   3.984  0.4418 -0.5742 -0.0493
  107ALA      O 1790  -0.707   1.104   3.911  0.5581 -0.7164  0.2203
  108TY1      N 1791  -0.511   1.068   4.022  0.2593  0.0630 -0.1082
  108TY1      H 1792  -0.449   1.001   4.066  0.2443  0.4463  0.5131
  108TY1     CA 1793  -0.460   1.200   3.992  0.3021  0.0936  0.1830
  108TY1     HA 1794  -0.542   1.268   4.017 -0.1199 -0.7485  1.1848
  108TY1     CB 1795  -0.347   1.238   4.086  0.1804 -0.0754  0.3081
  108TY1    HB1 1796  -0.268   1.165   4.071  0.2469 -0.3452  1.8545
  108TY1    HB2 1797  -0.396   1.237   4.183 -0.6738  0.1535 -0.1061
  108TY1     CG 1798  -0.286   1.372   4.055  0.1136  0.2418  0.1610
  108TY1    CD1 1799  -0.161   1.380   3.994  0.6045  0.4645 -0.1396
  108TY1    HD1 1800  -0.100   1.292   3.982 -0.2032 -0.1533  0.1671
  108TY1    CE1 1801  -0.109   1.505   3.957 -0.3354  0.2581  0.2390
  108TY1    HE1 1802  -0.015   1.517   3.905 -0.2551  0.2236  0.3749
  108TY1     CZ 1803  -0.185   1.623   3.970 -0.4353  0.1977 -0.4647
  108TY1     OH 1804  -0.123   1.741   3.934 -0.0839 -0.2193  0.3773
  108TY1    HH1 1805  -0.156   1.822   3.974  1.5866  0.2890  0.7826
  108TY1    HH2 1806  -0.071   1.719   3.856  0.4605  0.9071  0.4127
  108TY1    CE2 1807  -0.311   1.618   4.032  0.4878 -0.3160  0.1599
  108TY1    HE2 1808  -0.365   1.708   4.061  0.9307 -0.1033  0.3437
  108TY1    CD2 1809  -0.358   1.495   4.081  0.1337 -0.5926  1.0455
  108TY1    HD2 1810  -0.449   1.492   4.138 -0.9035 -0.9781 -0.5867
  108TY1      C 1811  -0.428   1.215   3.846 -0.4027 -0.0063  0.8869
  108TY1      O 1812  -0.365   1.126   3.780 -0.2228 -0.1499 -0.4301
  109VAL      N 1813  -0.477   1.323   3.781  0.0283  0.3810  0.0158
  109VAL      H 1814  -0.525   1.393   3.835  2.5851  2.0683  0.2557
  109VAL     CA 1815  -0.462   1.335   3.640 -0.2380 -0.6088  0.1808
  109VAL     HA 1816  -0.370   1.286   3.610 -0.3762 -0.8125  0.0864
  109VAL     CB 1817  -0.564   1.260   3.555 -0.2612  0.0311 -0.0270
  109VAL     HB 1818  -0.539   1.158   3.586  0.3506  0.5032  1.1133
  109VAL    CG1 1819  -0.707   1.281   3.608 -0.1892 -0.0935  0.6254
  109VAL   HG11 1820  -0.722   1.246   3.710 -0.2275  0.6932  0.8950
  109VAL   HG12 1821  -0.726   1.388   3.603 -0.8212 -0.2485 -1.5122
  109VAL   HG13 1822  -0.772   1.226   3.540  1.9396 -1.3665 -0.4871
  109VAL    CG2 1823  -0.557   1.282   3.407  1.2135  0.5736 -0.1475
  109VAL   HG21 1824  -0.596   1.383   3.393 -1.6776 -0.4778 -0.3324
  109VAL   HG22 1825  -0.457   1.284   3.363  1.3635 -1.5323  0.0091
  109VAL   HG23 1826  -0.622   1.213   3.353  1.1492  1.7250 -1.5952
  109VAL      C 1827  -0.450   1.481   3.604 -0.2519  0.1898 -0.3651
  109VAL      O 1828  -0.511   1.562   3.674 -0.3794 -0.2868  0.0554
  110TY1      N 1829  -0.364   1.516   3.502 -0.1467  0.3409 -0.0093
  110TY1      H 1830  -0.337   1.441   3.440 -0.5236  0.9590 -0.9429
  110TY1     CA 1831  -0.319   1.653   3.469 -0.0675  0.1043  0.8950
  110TY1     HA 1832  -0.407   1.716   3.486 -0.5866 -0.3389 -0.0913
  110TY1     CB 1833  -0.206   1.698   3.556 -0.0893  0.6815 -0.3149
  110TY1    HB1 1834  -0.110   1.656   3.525 -0.4886  0.9289 -2.0132
  110TY1    HB2 1835  -0.214   1.640   3.648 -0.4970 -0.4510 -1.0479
  110TY1     CG 1836  -0.202   1.848   3.576  0.2063  0.7670  0.0042
  110TY1    CD1 1837  -0.098   1.927   3.532  0.0831 -0.2347  0.2616
  110TY1    HD1 1838  -0.013   1.893   3.475 -0.5906  0.7537 -1.4038
  110TY1    CE1 1839  -0.098   2.067   3.566  0.0800  0.5991 -0.5515
  110TY1    HE1 1840  -0.020   2.129   3.525 -1.1454  0.3656 -3.4892
  110TY1     CZ 1841  -0.204   2.129   3.632 -0.5426  0.1011  0.3382
  110TY1     OH 1842  -0.201   2.255   3.662  0.0652  0.2403 -0.0082
  110TY1    HH1 1843  -0.281   2.298   3.693  0.1520  0.6707 -0.3746
  110TY1    HH2 1844  -0.116   2.294   3.639  0.5464 -0.2407  0.8945
  110TY1    CE2 1845  -0.313   2.051   3.674 -0.6950  0.2477  0.0385
  110TY1    HE2 1846  -0.389   2.099   3.733 -0.4773  0.0048  0.5178
  110TY1    CD2 1847  -0.312   1.909   3.645  0.1204  0.4133  0.8415
  110TY1    HD2 1848  -0.394   1.843   3.669  1.1715 -0.4425  2.2374
  110TY1      C 1849  -0.305   1.683   3.322 -0.3102 -0.1429  0.1048
  110TY1      O 1850  -0.304   1.585   3.247 -0.1250 -0.5355 -0.7032
  111LY3      N 1851  -0.291   1.808   3.287  0.4564  0.3053  0.1795
  111LY3      H 1852  -0.295   1.874   3.364  0.2085 -0.2169  0.6207
  111LY3     CA 1853  -0.271   1.852   3.143  0.3732  0.2027  0.0421
  111LY3     HA 1854  -0.338   1.786   3.087 -0.8527 -0.0502  1.7139
  111LY3     CB 1855  -0.308   2.002   3.118 -0.3398 -0.3159  0.0365
  111LY3    HB1 1856  -0.416   2.012   3.129 -0.3385  0.2708 -0.4261
  111LY3    HB2 1857  -0.284   2.047   3.022 -3.5488  1.3000 -0.1573
  111LY3     CG 1858  -0.236   2.099   3.213  0.4137 -0.0580  0.1753
  111LY3    HG1 1859  -0.129   2.100   3.194  0.0825  2.0140 -2.0800
  111LY3    HG2 1860  -0.258   2.071   3.316 -1.6687  0.6179 -0.0547
  111LY3     CD 1861  -0.292   2.242   3.195  0.8133 -0.6000 -0.4445
  111LY3    HD1 1862  -0.400   2.251   3.188  0.8001 -0.1060  0.2425
  111LY3    HD2 1863  -0.243   2.272   3.103  2.2705 -1.2574  0.0843
  111LY3     CE 1864  -0.221   2.325   3.306  0.0964 -0.6250 -0.2309
  111LY3    HE1 1865  -0.118   2.316   3.270  0.1360  0.4858 -0.4407
  111LY3    HE2 1866  -0.236   2.277   3.402 -1.6812 -0.2285 -0.2819
  111LY3     NZ 1867  -0.274   2.464   3.298 -0.3134  0.1529 -0.4117
  111LY3    HZ1 1868  -0.200   2.529   3.321  1.1988 -0.8128 -2.3284
  111LY3    HZ2 1869  -0.314   2.486   3.209  0.5952  1.0875 -0.6168
  111LY3    HZ3 1870  -0.351   2.478   3.361 -0.1637 -1.0401  0.0579
  111LY3      C 1871  -0.130   1.831   3.084 -0.1802  0.6722 -0.0303
  111LY3      O 1872  -0.037   1.843   3.163 -0.5936 -0.5518 -0.6033
  112PRO      N 1873  -0.108   1.790   2.955 -0.6936 -0.1888 -0.2598
  112PRO     CD 1874   0.025   1.783   2.894 -0.8297  0.1091 -0.0782
  112PRO    HD1 1875   0.097   1.722   2.948 -0.3037 -0.9301 -1.8655
  112PRO    HD2 1876   0.063   1.885   2.887  1.2401 -0.4206  2.0974
  112PRO     CG 1877  -0.003   1.708   2.763 -0.2482 -0.3832 -0.1770
  112PRO    HG1 1878   0.008   1.600   2.771 -0.0890 -0.3855 -0.4304
  112PRO    HG2 1879   0.059   1.753   2.686 -0.3896  0.2892  0.0979
  112PRO     CB 1880  -0.143   1.752   2.723 -0.3835 -0.4330 -0.9187
  112PRO    HB1 1881  -0.189   1.675   2.660  0.7614 -0.8871 -1.2214
  112PRO    HB2 1882  -0.150   1.835   2.654 -0.5107 -1.2464 -1.9049
  112PRO     CA 1883  -0.214   1.753   2.860  0.3506  0.6598 -0.4680
  112PRO     HA 1884  -0.297   1.825   2.864  0.0703  0.4387 -2.0188
  112PRO      C 1885  -0.268   1.605   2.885  0.4998 -0.5610  0.4164
  112PRO      O 1886  -0.357   1.563   2.814 -0.1813 -0.4286  0.4679
  113ASN      N 1887  -0.219   1.529   2.975 -0.1737 -0.1321  0.0760
  113ASN      H 1888  -0.152   1.574   3.035 -0.7156 -0.3817  0.8832
  113ASN     CA 1889  -0.241   1.384   2.989 -1.0817  0.2369 -0.6492
  113ASN     HA 1890  -0.232   1.335   2.892 -1.5383  0.5569 -0.8544
  113ASN     CB 1891  -0.122   1.324   3.068  0.0311 -0.5465  0.3391
  113ASN    HB1 1892  -0.132   1.218   3.044 -1.3441  0.2576 -3.3549
  113ASN    HB2 1893  -0.148   1.337   3.173  1.1807  0.8393  0.4858
  113ASN     CG 1894   0.020   1.377   3.036 -0.4900  0.0002  0.0777
  113ASN    OD1 1895   0.054   1.409   2.924  0.3193  0.2080  0.1447
  113ASN    ND2 1896   0.109   1.397   3.131 -0.0702 -0.5554  0.0417
  113ASN   HD21 1897   0.088   1.363   3.224  0.4048  1.2555  0.8405
  113ASN   HD22 1898   0.198   1.439   3.109 -0.6135  1.4924  1.4730
  113ASN      C 1899  -0.382   1.344   3.043  0.3799 -0.0046  0.3844
  113ASN      O 1900  -0.408   1.241   3.109  0.0113  0.3694 -0.2862
  114ASN      N 1901  -0.480   1.433   3.028  0.4993 -0.3923 -0.0546
  114ASN      H 1902  -0.457   1.515   2.975 -1.3393  0.4783  0.4184
  114ASN     CA 1903  -0.615   1.430   3.094 -0.2980 -0.1504 -0.0708
  114ASN     HA 1904  -0.621   1.346   3.162  1.0544  1.3463  2.0250
  114ASN     CB 1905  -0.632   1.558   3.181  0.1418 -0.5693 -0.4100
  114ASN    HB1 1906  -0.540   1.561   3.240  0.2665  1.4252 -0.6484
  114ASN    HB2 1907  -0.720   1.538   3.241  0.5626 -5.2148 -0.9791
  114ASN     CG 1908  -0.651   1.682   3.094  0.0588  0.1322 -1.0308
  114ASN    OD1 1909  -0.566   1.721   3.022  0.5122  0.1570  0.5163
  114ASN    ND2 1910  -0.771   1.738   3.100 -0.1925  0.4012  0.1424
  114ASN   HD21 1911  -0.843   1.698   3.158 -1.2422  2.1074  0.0658
  114ASN   HD22 1912  -0.792   1.823   3.051 -1.3284 -0.0031 -0.0977
  114ASN      C 1913  -0.738   1.396   2.999 -0.4220  0.5424  0.7061
  114ASN      O 1914  -0.847   1.441   3.022  0.0922 -0.7789 -0.4363
  115THR      N 1915  -0.714   1.334   2.879  0.0480  0.1249 -0.2283
  115THR      H 1916  -0.619   1.304   2.863  0.4551  1.2632 -0.0072
  115THR     CA 1917  -0.818   1.325   2.774 -0.1086 -0.1321  0.6598
  115THR     HA 1918  -0.863   1.424   2.769 -3.7103 -1.6615 -0.0735
  115THR     CB 1919  -0.756   1.289   2.640 -0.3681  0.2433  0.3478
  115THR     HB 1920  -0.841   1.286   2.573 -0.6320 -1.0215  0.7218
  115THR    CG2 1921  -0.656   1.395   2.590  0.4355 -0.2680  0.1642
  115THR   HG21 1922  -0.590   1.347   2.517 -2.9622  0.3864 -3.6801
  115THR   HG22 1923  -0.710   1.475   2.539  2.3623  1.4209  0.6333
  115THR   HG23 1924  -0.608   1.437   2.679  0.7081  1.7068 -0.8713
  115THR    OG1 1925  -0.684   1.167   2.637  0.0191  0.1037  0.1888
  115THR    HG1 1926  -0.694   1.131   2.548 -0.6308 -2.4904  1.2173
  115THR      C 1927  -0.927   1.219   2.813  0.1519 -0.8809  0.0453
  115THR      O 1928  -1.036   1.221   2.760  0.5708 -0.2324  0.3343
  116HI2      N 1929  -0.897   1.138   2.916  0.5346  0.0942 -0.1723
  116HI2      H 1930  -0.802   1.137   2.952 -0.1126 -2.7753  1.8979
  116HI2     CA 1931  -0.987   1.042   2.979 -0.1661 -0.2111 -0.7317
  116HI2     HA 1932  -1.071   1.046   2.910 -0.1915  1.7755 -0.6254
  116HI2     CB 1933  -0.936   0.896   2.959 -0.4808  0.0692 -0.0294
  116HI2    HB1 1934  -1.015   0.821   2.967 -2.0226  1.6691  0.3243
  116HI2    HB2 1935  -0.867   0.877   3.042  0.4320  1.9149 -0.3221
  116HI2     CG 1936  -0.868   0.866   2.823  0.2373 -0.5123 -0.4154
  116HI2    ND1 1937  -0.938   0.870   2.700 -0.0765  0.1218 -0.3954
  116HI2    HD1 1938  -1.030   0.907   2.681 -1.3008 -2.3864  0.1860
  116HI2    CE1 1939  -0.852   0.819   2.609  1.5870 -0.2402 -0.0971
  116HI2    HE1 1940  -0.875   0.818   2.504 -0.9277  0.4712  0.3790
  116HI2    NE2 1941  -0.734   0.797   2.669  0.2752 -0.2482  0.1658
  116HI2    HE2 1942  -0.650   0.769   2.619 -0.6415 -0.6370 -1.2351
  116HI2    CD2 1943  -0.744   0.818   2.806  0.1608  0.0948 -0.4236
  116HI2    HD2 1944  -0.676   0.788   2.885  0.0146 -0.3172 -0.4545
  116HI2      C 1945  -1.041   1.080   3.116  0.9180  0.4706  0.5259
  116HI2      O 1946  -1.114   1.001   3.178  0.5718  0.3276 -0.1628
  117GL1      N 1947  -1.007   1.197   3.165  0.5875  0.0777  0.4020
  117GL1      H 1948  -0.933   1.248   3.120  0.1287  0.2809 -0.1331
  117GL1     CA 1949  -1.061   1.247   3.294 -0.0613  1.0402 -0.4397
  117GL1     HA 1950  -1.044   1.175   3.374  1.9028  1.7366 -0.1781
  117GL1     CB 1951  -0.980   1.372   3.321  0.4803  0.1248 -0.4478
  117GL1    HB1 1952  -0.969   1.431   3.230 -0.0290 -0.5260 -0.9384
  117GL1    HB2 1953  -0.875   1.362   3.348  0.5767  1.8393 -0.0461
  117GL1     CG 1954  -1.038   1.466   3.429  0.7498 -0.0537  0.6165
  117GL1    HG1 1955  -1.131   1.506   3.387  1.2190  0.1496 -0.2354
  117GL1    HG2 1956  -0.968   1.547   3.448 -1.4357  2.0902  0.1096
  117GL1     CD 1957  -1.071   1.410   3.571 -0.4682 -0.4890  0.4001
  117GL1    OE1 1958  -1.059   1.290   3.593 -0.4222  0.5668 -0.5091
  117GL1   HE11 1959  -1.031   1.238   3.517  1.1453  0.7702 -0.0908
  117GL1   HE12 1960  -1.098   1.262   3.676 -0.9638  0.0245 -0.9296
  117GL1    OE2 1961  -1.133   1.491   3.654  0.0077  0.3662  0.1882
  117GL1   HE21 1962  -1.146   1.578   3.616 -2.8356  0.5701  1.3857
  117GL1   HE22 1963  -1.170   1.451   3.733 -0.8608  1.5202  0.3886
  117GL1      C 1964  -1.217   1.266   3.285 -0.5106  0.0329 -0.5974
  117GL1      O 1965  -1.294   1.210   3.367  0.2520  0.2062 -0.3025
  118GLN      N 1966  -1.265   1.347   3.196  0.4857  0.5949 -0.0925
  118GLN      H 1967  -1.200   1.392   3.133  2.3379  3.7134  3.5988
  118GLN     CA 1968  -1.410   1.371   3.188  0.1847 -0.5883  0.4616
  118GLN     HA 1969  -1.443   1.436   3.270  1.2944  1.4103 -0.5977
  118GLN     CB 1970  -1.425   1.458   3.064  0.0626 -0.1402  0.5054
  118GLN    HB1 1971  -1.442   1.387   2.983  0.7281 -0.1742  0.3840
  118GLN    HB2 1972  -1.340   1.521   3.036  0.5052 -1.0824 -0.3133
  118GLN     CG 1973  -1.543   1.554   3.061  0.1920  0.2774 -0.1323
  118GLN    HG1 1974  -1.636   1.506   3.093 -1.1224  2.5233 -0.2976
  118GLN    HG2 1975  -1.564   1.591   2.960 -2.1687  0.9563  0.5315
  118GLN     CD 1976  -1.524   1.682   3.145 -0.0874  0.1934  0.1374
  118GLN    OE1 1977  -1.565   1.694   3.259  0.0837  0.7346 -0.0083
  118GLN    NE2 1978  -1.460   1.778   3.084  0.0184 -0.2435  0.3798
  118GLN   HE21 1979  -1.446   1.768   2.985 -0.7202  1.5215  0.0694
  118GLN   HE22 1980  -1.443   1.868   3.126  1.7850 -0.2992 -0.1433
  118GLN      C 1981  -1.500   1.241   3.181  0.2259 -1.0550 -0.2513
  118GLN      O 1982  -1.598   1.230   3.256  0.0547  0.7948  0.2219
  119HI0      N 1983  -1.448   1.146   3.106 -0.3448  0.3219 -0.5787
  119HI0      H 1984  -1.365   1.166   3.051 -0.1304 -1.2188 -0.8791
  119HI0     CA 1985  -1.515   1.016   3.066  0.0838  0.8696 -0.4869
  119HI0     HA 1986  -1.619   1.030   3.037  0.2893 -0.7580 -2.2098
  119HI0     CB 1987  -1.443   0.959   2.938 -0.0079 -0.9386  0.3785
  119HI0    HB1 1988  -1.335   0.954   2.954  0.6007  2.3818 -1.6670
  119HI0    HB2 1989  -1.449   1.026   2.852 -0.5112 -3.7814 -1.9458
  119HI0     CG 1990  -1.488   0.829   2.889  0.1711 -0.2292 -0.1610
  119HI0    ND1 1991  -1.614   0.794   2.848  0.8453 -1.3794 -0.4833
  119HI0    HD1 1992  -1.687   0.858   2.821 -0.0577 -2.1461  0.0716
  119HI0    CE1 1993  -1.621   0.668   2.825  0.3714  0.5460 -0.4859
  119HI0    HE1 1994  -1.701   0.603   2.792 -0.5187  1.5278 -0.2961
  119HI0    NE2 1995  -1.501   0.615   2.854  0.2972  0.3518 -0.5483
  119HI0    HE2 1996  -1.485   0.517   2.836 -3.0471  0.1533 -3.4390
  119HI0    CD2 1997  -1.418   0.714   2.896 -0.7042 -0.0635 -0.2859
  119HI0    HD2 1998  -1.314   0.699   2.921 -1.5578 -1.3159  2.9776
  119HI0      C 1999  -1.514   0.906   3.181  0.0564  0.2439  0.2253
  119HI0      O 2000  -1.610   0.832   3.214  0.0901 -0.5164 -0.3165
  120LEU      N 2001  -1.401   0.909   3.258 -0.1811 -0.7245 -0.3647
  120LEU      H 2002  -1.336   0.986   3.250 -3.2423  2.1118 -0.3626
  120LEU     CA 2003  -1.393   0.828   3.382  0.8014  1.4582 -0.4770
  120LEU     HA 2004  -1.455   0.740   3.365  0.4733  1.0794  2.1746
  120LEU     CB 2005  -1.248   0.785   3.413  0.2178  0.1912 -0.2588
  120LEU    HB1 2006  -1.227   0.804   3.518 -1.5742  0.2797  0.1110
  120LEU    HB2 2007  -1.186   0.864   3.371 -1.6631  0.9332 -1.8466
  120LEU     CG 2008  -1.219   0.640   3.379  0.4744  0.7059  0.3999
  120LEU     HG 2009  -1.314   0.586   3.381  2.3553 -2.9145  0.1713
  120LEU    CD1 2010  -1.186   0.639   3.233  0.0844 -0.0847  0.1846
  120LEU   HD11 2011  -1.170   0.540   3.190  1.4145  0.6137 -1.0421
  120LEU   HD12 2012  -1.260   0.695   3.176  0.6359  0.9381  0.4519
  120LEU   HD13 2013  -1.089   0.687   3.223 -0.1284  0.5695  1.1340
  120LEU    CD2 2014  -1.136   0.563   3.478  0.1095 -0.7293 -0.2106
  120LEU   HD21 2015  -1.186   0.549   3.574 -0.6943 -1.0039 -0.6561
  120LEU   HD22 2016  -1.106   0.465   3.439  3.9228 -0.1071  0.7911
  120LEU   HD23 2017  -1.043   0.617   3.494 -1.0020  0.8655  1.1703
  120LEU      C 2018  -1.473   0.901   3.497 -0.1407  1.0438 -0.0801
  120LEU      O 2019  -1.547   0.831   3.571 -0.2663 -0.0364  0.3533
  121ARG      N 2020  -1.472   1.032   3.505  0.3621  0.8709  0.8760
  121ARG      H 2021  -1.403   1.082   3.451  0.4787 -0.0636  0.1394
  121ARG     CA 2022  -1.549   1.104   3.609 -0.1721  0.2630  0.3027
  121ARG     HA 2023  -1.520   1.061   3.704 -0.4993 -0.1308  0.2279
  121ARG     CB 2024  -1.514   1.248   3.605 -0.1139 -0.1099 -0.3568
  121ARG    HB1 2025  -1.587   1.307   3.661  0.2039  0.8420 -0.9292
  121ARG    HB2 2026  -1.532   1.284   3.504  2.1147 -4.4932 -2.5972
  121ARG     CG 2027  -1.378   1.280   3.672  0.8065 -0.0792  0.2431
  121ARG    HG1 2028  -1.353   1.382   3.643 -0.6321  0.3323  0.3562
  121ARG    HG2 2029  -1.300   1.212   3.637  0.5614 -1.2287  1.8117
  121ARG     CD 2030  -1.379   1.262   3.822  0.1401  0.5096  0.0033
  121ARG    HD1 2031  -1.368   1.156   3.844  0.3182  0.4623 -0.3011
  121ARG    HD2 2032  -1.473   1.302   3.861 -0.7577  0.2194 -1.7578
  121ARG     NE 2033  -1.257   1.332   3.880 -0.3643  0.0050 -0.3855
  121ARG     HE 2034  -1.186   1.375   3.822  0.6157 -1.1596 -0.1097
  121ARG     CZ 2035  -1.226   1.336   4.006  0.2145 -0.0025  0.0283
  121ARG    NH1 2036  -1.300   1.278   4.100 -0.3549 -0.5772  0.2357
  121ARG   HH11 2037  -1.371   1.210   4.075  2.5110 -4.2218  1.0842
  121ARG   HH12 2038  -1.249   1.248   4.181  2.3242 -1.3721 -1.5962
  121ARG    NH2 2039  -1.114   1.393   4.043  0.5973 -0.0434 -0.4549
  121ARG   HH21 2040  -1.040   1.404   3.975  0.4298 -0.8313 -0.7701
  121ARG   HH22 2041  -1.108   1.398   4.144 -0.8091 -2.0352 -0.2122
  121ARG      C 2042  -1.703   1.089   3.595 -0.6232  0.2091  0.6394
  121ARG      O 2043  -1.767   1.113   3.695  0.3741  0.4860  0.2025
  122LY3      N 2044  -1.761   1.050   3.480 -0.6748  0.1788 -0.2439
  122LY3      H 2045  -1.700   1.035   3.401  2.0361  1.3048  1.4833
  122LY3     CA 2046  -1.903   1.047   3.471  0.0871 -0.0342  0.7834
  122LY3     HA 2047  -1.959   1.122   3.528  0.8134 -0.1718  1.7139
  122LY3     CB 2048  -1.939   1.062   3.322 -0.1277  0.2487 -1.1664
  122LY3    HB1 2049  -2.028   1.005   3.295  0.6219 -0.0055 -3.3265
  122LY3    HB2 2050  -1.859   1.013   3.266  0.8886 -0.2254  0.6352
  122LY3     CG 2051  -1.953   1.216   3.293  0.1865 -0.2417 -0.0504
  122LY3    HG1 2052  -1.856   1.263   3.309 -0.4510  0.7300  1.1349
  122LY3    HG2 2053  -2.031   1.250   3.361 -0.5883 -3.1211  0.6170
  122LY3     CD 2054  -2.005   1.232   3.153 -0.4365  0.0591  0.7545
  122LY3    HD1 2055  -2.105   1.189   3.144 -0.8305  0.6680  2.0822
  122LY3    HD2 2056  -1.945   1.168   3.087 -1.6048 -2.1919  1.7351
  122LY3     CE 2057  -1.989   1.375   3.104 -0.5868  0.6006  0.1499
  122LY3    HE1 2058  -1.910   1.376   3.029 -0.5273 -0.1942  0.1878
  122LY3    HE2 2059  -1.964   1.435   3.191  1.8598 -1.1071  0.7520
  122LY3     NZ 2060  -2.123   1.411   3.045  0.2117 -0.4620  0.2133
  122LY3    HZ1 2061  -2.137   1.511   3.042  0.0448 -0.4910 -2.6815
  122LY3    HZ2 2062  -2.129   1.372   2.952 -0.2075 -0.4152  0.2199
  122LY3    HZ3 2063  -2.199   1.380   3.103 -0.1737  3.4952  2.2119
  122LY3      C 2064  -1.950   0.909   3.526 -1.0906  0.2941  0.0421
  122LY3      O 2065  -2.045   0.903   3.612 -0.1463  0.2642  1.1057
  123SER      N 2066  -1.873   0.805   3.492  0.1594  0.2920 -0.2933
  123SER      H 2067  -1.794   0.823   3.432  1.5608  1.0192  1.6908
  123SER     CA 2068  -1.864   0.677   3.572 -1.0950 -0.2259  0.4806
  123SER     HA 2069  -1.960   0.626   3.561 -1.0703 -0.2703  0.4732
  123SER     CB 2070  -1.760   0.577   3.524 -0.3516  0.0995  0.1618
  123SER    HB1 2071  -1.755   0.493   3.594 -1.7098  0.5043  0.7939
  123SER    HB2 2072  -1.661   0.620   3.512  0.5720 -1.6127  1.2402
  123SER     OG 2073  -1.801   0.525   3.396 -0.2209 -0.1900  0.3784
  123SER     HG 2074  -1.856   0.595   3.358  0.3534  0.2594  0.3717
  123SER      C 2075  -1.859   0.700   3.725 -0.0881  0.5967  1.0950
  123SER      O 2076  -1.935   0.629   3.799 -0.0941 -0.1520  0.0881
  124GL4      N 2077  -1.774   0.789   3.776  0.0964 -0.1766 -0.1401
  124GL4      H 2078  -1.707   0.832   3.714 -1.8232 -0.0297 -2.2910
  124GL4     CA 2079  -1.756   0.802   3.922  0.4334 -0.5742 -0.0715
  124GL4     HA 2080  -1.746   0.704   3.969 -0.6546 -1.5211 -1.7190
  124GL4     CB 2081  -1.624   0.880   3.939  0.7424 -0.1400  0.6353
  124GL4    HB1 2082  -1.635   0.981   3.897  0.1455 -1.0155 -1.4652
  124GL4    HB2 2083  -1.557   0.824   3.875  0.7931  1.3395 -0.6811
  124GL4     CG 2084  -1.579   0.891   4.082 -0.2192 -0.4380 -0.2413
  124GL4    HG1 2085  -1.515   0.804   4.098  3.5485  2.3133  1.3579
  124GL4    HG2 2086  -1.666   0.894   4.147  0.6713  0.6313  0.9549
  124GL4     CD 2087  -1.494   1.012   4.115  0.0723 -0.3509  0.2052
  124GL4    OE1 2088  -1.535   1.131   4.089  0.4693  0.5681 -0.4627
  124GL4   HE11 2089  -1.583   1.138   4.005 -1.8164 -0.6027  0.6509
  124GL4   HE12 2090  -1.499   1.201   4.144 -0.6764  0.6982  0.1576
  124GL4    OE2 2091  -1.379   0.988   4.153  0.3185 -0.2662 -0.4354
  124GL4   HE21 2092  -1.369   1.022   4.242 -1.7447 -2.6598  0.8607
  124GL4   HE22 2093  -1.329   0.942   4.086  0.3682  1.2430 -1.4703
  124GL4      C 2094  -1.881   0.870   3.975 -0.2762  0.1635  0.0613
  124GL4      O 2095  -1.932   0.840   4.079  0.3119  0.0081  0.5780
  125ALA      N 2096  -1.940   0.970   3.904  0.3343 -0.2632 -0.1662
  125ALA      H 2097  -1.890   1.006   3.825  3.3251  0.7760  2.0132
  125ALA     CA 2098  -2.061   1.043   3.943 -0.0774  0.4713  0.1152
  125ALA     HA 2099  -2.031   1.069   4.044  0.9107 -2.0585  0.5466
  125ALA     CB 2100  -2.066   1.169   3.850  0.5055  0.9207  0.1514
  125ALA    HB1 2101  -1.986   1.242   3.858 -0.2335  1.6027  1.6680
  125ALA    HB2 2102  -2.070   1.135   3.746  3.1464  1.6847 -0.2786
  125ALA    HB3 2103  -2.157   1.225   3.868  0.2261  0.5555 -0.0977
  125ALA      C 2104  -2.188   0.958   3.934  0.2788 -0.2873  0.7026
  125ALA      O 2105  -2.288   0.984   4.008 -0.6785  0.0306 -0.1943
  126GLN      N 2106  -2.186   0.852   3.852  0.1894 -0.2425 -0.6855
  126GLN      H 2107  -2.102   0.854   3.796  0.2696  0.9572 -0.5448
  126GLN     CA 2108  -2.291   0.740   3.855 -0.9890 -0.2789 -0.2507
  126GLN     HA 2109  -2.387   0.792   3.863 -0.5718  0.5885 -0.8023
  126GLN     CB 2110  -2.288   0.642   3.725 -0.0588 -0.1923 -0.2117
  126GLN    HB1 2111  -2.203   0.575   3.728 -1.3086 -1.9929 -1.9755
  126GLN    HB2 2112  -2.279   0.711   3.641 -1.2039  0.3056  0.0406
  126GLN     CG 2113  -2.418   0.566   3.710  0.0035 -0.1407 -0.2356
  126GLN    HG1 2114  -2.464   0.554   3.808 -0.6990  0.6132 -0.4628
  126GLN    HG2 2115  -2.404   0.467   3.667 -0.2036 -1.1331  1.8473
  126GLN     CD 2116  -2.516   0.644   3.629  0.3812 -0.1493  0.0637
  126GLN    OE1 2117  -2.532   0.771   3.641 -0.4222  0.4035  0.2150
  126GLN    NE2 2118  -2.592   0.573   3.549 -0.2670  0.0030  0.1617
  126GLN   HE21 2119  -2.586   0.474   3.534 -0.0618  0.2021 -1.2026
  126GLN   HE22 2120  -2.668   0.615   3.497  0.6889 -0.4050 -1.6493
  126GLN      C 2121  -2.278   0.661   3.988 -0.0872 -0.0784  0.5988
  126GLN      O 2122  -2.377   0.643   4.067 -0.2644 -0.3024 -0.0113
  127ALA      N 2123  -2.158   0.619   4.024 -0.4501  0.2531  0.3090
  127ALA      H 2124  -2.082   0.633   3.959  0.1865  0.4881  1.0898
  127ALA     CA 2125  -2.127   0.540   4.142 -0.3011 -0.3524  0.0873
  127ALA     HA 2126  -2.186   0.448   4.142 -1.7228  0.4396 -3.3657
  127ALA     CB 2127  -1.979   0.498   4.141  0.3574  0.7356 -0.4322
  127ALA    HB1 2128  -1.945   0.435   4.058  2.2414 -0.8200  1.4110
  127ALA    HB2 2129  -1.916   0.585   4.124  1.4991 -0.3353 -1.9710
  127ALA    HB3 2130  -1.946   0.439   4.227 -1.4734 -0.7258 -0.6818
  127ALA      C 2131  -2.148   0.619   4.270  0.7911 -0.2880  0.1103
  127ALA      O 2132  -2.192   0.565   4.370 -0.0750 -0.0236 -0.1885
  128LY3      N 2133  -2.128   0.752   4.265  0.6961  0.3656  0.5144
  128LY3      H 2134  -2.081   0.780   4.180  2.9447 -2.8385  0.5234
  128LY3     CA 2135  -2.164   0.859   4.360  0.2810  0.0857 -0.4456
  128LY3     HA 2136  -2.130   0.819   4.455 -0.7960 -1.4888 -0.6925
  128LY3     CB 2137  -2.102   0.987   4.321  0.4316 -0.6039 -0.3511
  128LY3    HB1 2138  -2.156   1.073   4.362 -2.4169 -2.3281 -0.1874
  128LY3    HB2 2139  -2.105   1.004   4.213  1.4941  0.0983 -0.2800
  128LY3     CG 2140  -1.958   0.993   4.374  0.4820  0.6983  0.5186
  128LY3    HG1 2141  -1.909   0.896   4.365 -1.2313 -0.0805 -1.1384
  128LY3    HG2 2142  -1.959   1.009   4.482 -0.8594  2.0965  0.3305
  128LY3     CD 2143  -1.868   1.097   4.303 -0.0626  0.2604  1.1012
  128LY3    HD1 2144  -1.929   1.187   4.291 -3.4683 -1.9517  0.4552
  128LY3    HD2 2145  -1.841   1.054   4.207  0.4540  1.5053  0.6592
  128LY3     CE 2146  -1.741   1.119   4.378 -0.3054 -0.0808 -0.1487
  128LY3    HE1 2147  -1.685   1.027   4.370 -1.2936 -0.7560  0.4267
  128LY3    HE2 2148  -1.763   1.141   4.483 -0.4174  2.5822 -0.6626
  128LY3     NZ 2149  -1.661   1.232   4.320 -0.1974 -0.6796  0.9623
  128LY3    HZ1 2150  -1.585   1.262   4.380 -0.6520  0.1148  1.1548
  128LY3    HZ2 2151  -1.615   1.204   4.234 -2.1803 -2.3173  0.3687
  128LY3    HZ3 2152  -1.719   1.314   4.308  0.1444 -0.7106 -1.3094
  128LY3      C 2153  -2.315   0.880   4.380 -0.7276 -0.1204 -1.4625
  128LY3      O 2154  -2.357   0.874   4.498  0.2569  0.2641  0.1893
  129LY3      N 2155  -2.397   0.885   4.279  0.2566 -0.1271 -0.4681
  129LY3      H 2156  -2.354   0.895   4.188  2.6152  0.7594  0.6675
  129LY3     CA 2157  -2.545   0.898   4.299  0.0299 -0.2070  0.7390
  129LY3     HA 2158  -2.561   0.981   4.368  1.3591  1.3598 -0.7168
  129LY3     CB 2159  -2.613   0.940   4.163 -0.1489 -0.4386 -0.1612
  129LY3    HB1 2160  -2.560   1.028   4.126 -0.8161 -0.3664 -1.0087
  129LY3    HB2 2161  -2.715   0.970   4.187 -0.7394 -2.3620 -0.1199
  129LY3     CG 2162  -2.636   0.853   4.042  0.8783 -0.2344  0.0771
  129LY3    HG1 2163  -2.695   0.765   4.071  0.1058  0.3810  0.4068
  129LY3    HG2 2164  -2.538   0.815   4.014  0.5548 -2.1530  1.3072
  129LY3     CD 2165  -2.704   0.929   3.931 -0.7926 -0.4200  0.6211
  129LY3    HD1 2166  -2.794   0.976   3.972 -1.3860 -1.2894  0.3436
  129LY3    HD2 2167  -2.733   0.855   3.856  0.0229  0.6724 -0.8146
  129LY3     CE 2168  -2.607   1.029   3.872  0.2994 -0.6899 -0.0673
  129LY3    HE1 2169  -2.520   0.970   3.842  0.1712  0.6289 -3.3792
  129LY3    HE2 2170  -2.578   1.105   3.945  1.0683  0.0492 -1.1176
  129LY3     NZ 2171  -2.657   1.078   3.741 -0.0354  0.1728  0.6988
  129LY3    HZ1 2172  -2.739   1.135   3.757 -0.9329 -0.2477 -1.9384
  129LY3    HZ2 2173  -2.597   1.138   3.685 -2.2286  1.0278 -0.8553
  129LY3    HZ3 2174  -2.661   1.006   3.671  1.8835  0.5878  0.0813
  129LY3      C 2175  -2.611   0.771   4.354 -0.0594 -0.0356 -0.0157
  129LY3      O 2176  -2.698   0.783   4.441  0.8182  0.6971  0.4626
  130GL4      N 2177  -2.563   0.652   4.319  0.4267  0.0500 -0.2012
  130GL4      H 2178  -2.511   0.649   4.232 -0.2768 -0.8918 -0.6089
  130GL4     CA 2179  -2.617   0.526   4.368 -0.3263 -0.9792  0.1982
  130GL4     HA 2180  -2.718   0.531   4.410 -1.0460  0.4189 -1.5556
  130GL4     CB 2181  -2.583   0.419   4.259  0.3927  0.1103 -0.6402
  130GL4    HB1 2182  -2.595   0.323   4.308  2.4847 -0.4770 -1.1896
  130GL4    HB2 2183  -2.475   0.422   4.248  0.5606  1.1355  0.8876
  130GL4     CG 2184  -2.661   0.430   4.128 -0.0268  0.1722 -0.3272
  130GL4    HG1 2185  -2.641   0.340   4.070 -2.0995  0.3596 -1.4493
  130GL4    HG2 2186  -2.637   0.522   4.075 -0.1194  0.6594  0.4641
  130GL4     CD 2187  -2.816   0.414   4.145 -0.2582 -0.4157  0.0922
  130GL4    OE1 2188  -2.860   0.324   4.222  0.3430  0.5075 -0.1158
  130GL4   HE11 2189  -2.788   0.276   4.263 -1.5202 -2.2580  0.1781
  130GL4   HE12 2190  -2.953   0.302   4.218  0.3248  0.4458  0.5478
  130GL4    OE2 2191  -2.888   0.490   4.075 -0.7830  0.3389 -0.1387
  130GL4   HE21 2192  -2.852   0.504   3.987  0.2156  3.5399  0.6334
  130GL4   HE22 2193  -2.964   0.523   4.124 -1.3302 -0.6155 -0.3245
  130GL4      C 2194  -2.536   0.486   4.495 -0.1797 -0.5715  0.3843
  130GL4      O 2195  -2.581   0.390   4.560  0.4394  0.2119 -0.4215
  131LY3      N 2196  -2.441   0.565   4.540  0.1384 -0.1658  0.0168
  131LY3      H 2197  -2.397   0.632   4.478  0.8559 -0.6281  0.0062
  131LY3     CA 2198  -2.375   0.558   4.668  0.5542  0.2558  0.0453
  131LY3     HA 2199  -2.287   0.621   4.666  1.8421 -1.3750  1.8769
  131LY3     CB 2200  -2.482   0.598   4.783 -0.2947  0.3260 -1.1533
  131LY3    HB1 2201  -2.450   0.568   4.882  1.3833  1.3009 -1.3630
  131LY3    HB2 2202  -2.575   0.542   4.773 -1.6535  2.3689 -0.6568
  131LY3     CG 2203  -2.516   0.744   4.787  0.1315 -0.0603  0.6215
  131LY3    HG1 2204  -2.616   0.756   4.828  0.7249 -0.4734  2.2770
  131LY3    HG2 2205  -2.526   0.786   4.687  0.6155  0.9032  0.9637
  131LY3     CD 2206  -2.426   0.840   4.867 -0.1888 -0.8357  0.4394
  131LY3    HD1 2207  -2.327   0.834   4.821  0.6141  0.9992  1.8210
  131LY3    HD2 2208  -2.417   0.815   4.972  0.8841  0.0053  0.5717
  131LY3     CE 2209  -2.451   0.992   4.870  0.1234  0.0700  0.3656
  131LY3    HE1 2210  -2.552   1.007   4.910 -0.5379 -0.9643 -0.8789
  131LY3    HE2 2211  -2.441   1.038   4.772  3.4951  1.2904  1.1499
  131LY3     NZ 2212  -2.348   1.068   4.953  0.4495 -0.5175  0.8395
  131LY3    HZ1 2213  -2.328   1.018   5.038 -0.0506  0.3576  1.4944
  131LY3    HZ2 2214  -2.266   1.101   4.905 -1.0082  0.8157 -0.8748
  131LY3    HZ3 2215  -2.392   1.156   4.979  0.7276 -0.5654  1.4922
  131LY3      C 2216  -2.317   0.420   4.704 -0.5960 -0.4575  0.7615
  131LY3      O 2217  -2.338   0.353   4.810  0.0525 -0.2048 -0.3183
  132LEU      N 2218  -2.234   0.374   4.606 -0.3216  0.5218 -0.5784
  132LEU      H 2219  -2.210   0.443   4.536  1.3283  0.8241  0.2282
  132LEU     CA 2220  -2.200   0.233   4.591 -0.5858 -0.9664 -0.0904
  132LEU     HA 2221  -2.255   0.168   4.659  1.2380 -2.0812  0.3671
  132LEU     CB 2222  -2.233   0.190   4.449 -0.3627  0.4939  0.4955
  132LEU    HB1 2223  -2.195   0.265   4.380 -0.2377  1.3501  1.4822
  132LEU    HB2 2224  -2.341   0.193   4.435 -0.3158 -0.0702 -0.0530
  132LEU     CG 2225  -2.189   0.046   4.416  0.0682 -1.3583 -0.0826
  132LEU     HG 2226  -2.081   0.034   4.424  0.9783  0.8812 -5.2372
  132LEU    CD1 2227  -2.259  -0.067   4.490  0.3749 -0.1038 -0.2609
  132LEU   HD11 2228  -2.366  -0.080   4.471  0.3964 -2.4491  0.8913
  132LEU   HD12 2229  -2.216  -0.165   4.472 -1.8543 -1.1108 -0.4509
  132LEU   HD13 2230  -2.234  -0.056   4.596  2.4912  1.1550 -0.8431
  132LEU    CD2 2231  -2.212   0.018   4.265  0.3769  0.1061  0.0027
  132LEU   HD21 2232  -2.190  -0.088   4.265  0.2647  0.0353  2.0946
  132LEU   HD22 2233  -2.314   0.044   4.238 -1.0475 -4.5107  0.1658
  132LEU   HD23 2234  -2.132   0.058   4.202  1.3200 -2.1122 -0.2900
  132LEU      C 2235  -2.052   0.207   4.639  0.0176  0.2706  0.0467
  132LEU      O 2236  -1.965   0.284   4.614  0.0399  0.3763 -0.1394
  133ASN      N 2237  -2.024   0.096   4.716  0.6118 -0.4851  0.4465
  133ASN      H 2238  -2.110   0.051   4.745  0.3926  0.1963  0.8920
  133ASN     CA 2239  -1.897   0.053   4.777 -0.3765 -0.6491  0.1416
  133ASN     HA 2240  -1.918  -0.015   4.860  1.3706 -0.8706  0.4386
  133ASN     CB 2241  -1.828  -0.029   4.667 -0.0468 -0.1477 -0.0657
  133ASN    HB1 2242  -1.720  -0.029   4.682 -0.4254  0.3358  3.2813
  133ASN    HB2 2243  -1.839   0.011   4.566 -0.7634 -1.8254 -0.7024
  133ASN     CG 2244  -1.881  -0.174   4.656 -0.3277  0.0377  0.5913
  133ASN    OD1 2245  -1.925  -0.243   4.750 -0.1233 -0.2822  0.0988
  133ASN    ND2 2246  -1.876  -0.232   4.542  0.1085 -0.1217 -0.2644
  133ASN   HD21 2247  -1.858  -0.183   4.455  0.7500  0.5534  0.2399
  133ASN   HD22 2248  -1.882  -0.332   4.557 -0.6516 -0.0305  0.0482
  133ASN      C 2249  -1.822   0.173   4.839 -0.1824  0.2273  0.4591
  133ASN      O 2250  -1.850   0.208   4.955 -0.3796 -0.3012  0.3263
  134ILE      N 2251  -1.714   0.229   4.777  0.3056  0.0647 -0.7830
  134ILE      H 2252  -1.682   0.193   4.688  4.0736  3.5400 -1.1865
  134ILE     CA 2253  -1.633   0.338   4.829  0.2506 -0.3113  0.0338
  134ILE     HA 2254  -1.597   0.306   4.927 -1.1709 -0.2603  0.5930
  134ILE     CB 2255  -1.509   0.377   4.742  0.0130  0.1081  0.5352
  134ILE     HB 2256  -1.537   0.399   4.639  3.1804  0.5125 -0.3261
  134ILE    CG2 2257  -1.443   0.509   4.785 -0.0252  0.2331 -0.3299
  134ILE   HG21 2258  -1.507   0.590   4.752 -1.6985 -0.5907  0.7800
  134ILE   HG22 2259  -1.426   0.505   4.893  0.8681 -1.8475 -0.4893
  134ILE   HG23 2260  -1.345   0.516   4.737 -0.6276 -2.7599 -2.2446
  134ILE    CG1 2261  -1.410   0.260   4.745 -0.4293 -0.8808  0.0651
  134ILE   HG11 2262  -1.458   0.164   4.732 -0.2451 -1.0571  0.6490
  134ILE   HG12 2263  -1.360   0.256   4.842  2.3657 -2.7784 -1.3193
  134ILE     CD 2264  -1.297   0.269   4.644  0.2074  0.2592 -0.2683
  134ILE    HD1 2265  -1.246   0.366   4.650 -1.7108  1.2486  1.4748
  134ILE    HD2 2266  -1.225   0.189   4.659 -0.6335 -0.1582  1.8787
  134ILE    HD3 2267  -1.341   0.255   4.545  0.1360  0.8426 -0.3246
  134ILE      C 2268  -1.720   0.463   4.858  0.1144 -0.1084  0.3260
  134ILE      O 2269  -1.698   0.537   4.949 -0.1075  0.1482 -0.4600
  135TRP      N 2270  -1.837   0.480   4.791 -0.4088 -0.0357 -0.2204
  135TRP      H 2271  -1.854   0.427   4.707 -0.5508 -0.4871  0.0916
  135TRP     CA 2272  -1.935   0.584   4.813 -0.1985 -1.1066  0.3111
  135TRP     HA 2273  -1.884   0.667   4.863 -0.1439  0.7111 -2.5448
  135TRP     CB 2274  -1.991   0.637   4.677 -0.3728 -0.0143 -0.2110
  135TRP    HB1 2275  -2.046   0.730   4.689 -2.1097 -0.9747 -0.2457
  135TRP    HB2 2276  -2.059   0.558   4.644 -1.2057 -0.0320  1.3973
  135TRP     CG 2277  -1.874   0.672   4.581 -0.0631  0.5388 -0.4067
  135TRP    CD1 2278  -1.838   0.592   4.483 -0.0657  0.2816 -0.1107
  135TRP    HD1 2279  -1.893   0.504   4.453 -0.3204  0.7572 -1.1029
  135TRP    NE1 2280  -1.719   0.640   4.424 -0.4631  0.6370  0.4160
  135TRP    HE1 2281  -1.688   0.602   4.336 -1.1301 -4.5845  2.1210
  135TRP    CE2 2282  -1.681   0.758   4.486 -0.0898  0.2420 -0.6425
  135TRP    CZ2 2283  -1.573   0.843   4.471  0.9143  0.0933 -0.7937
  135TRP    HZ2 2284  -1.502   0.828   4.391 -0.2944 -0.4802 -1.7701
  135TRP    CH2 2285  -1.558   0.947   4.567 -0.6511 -0.0418 -0.4895
  135TRP    HH2 2286  -1.484   1.025   4.559 -3.0032  2.4480  0.5568
  135TRP    CZ3 2287  -1.643   0.963   4.674  0.0621  0.3703 -0.2516
  135TRP    HZ3 2288  -1.637   1.040   4.750 -1.3051  1.2009 -0.9432
  135TRP    CE3 2289  -1.753   0.877   4.691  0.0655  0.1343 -0.5713
  135TRP    HE3 2290  -1.823   0.884   4.772  0.3855  0.0483 -0.2866
  135TRP    CD2 2291  -1.775   0.778   4.596 -0.2436  0.3205  0.1824
  135TRP      C 2292  -2.050   0.554   4.909  0.2480  0.2162  0.0093
  135TRP      O 2293  -2.128   0.644   4.943  0.3525 -0.6023 -0.2658
  136SER      N 2294  -2.060   0.430   4.963 -0.4344  0.3325  0.4434
  136SER      H 2295  -1.995   0.358   4.931  0.8211  0.7965  1.8468
  136SER     CA 2296  -2.162   0.386   5.061 -0.0222  0.3482 -0.3754
  136SER     HA 2297  -2.262   0.420   5.034 -0.2697  0.2332  0.3778
  136SER     CB 2298  -2.164   0.231   5.073 -0.3191 -0.3352 -0.4480
  136SER    HB1 2299  -2.236   0.208   5.151  0.6236 -4.1635 -0.4838
  136SER    HB2 2300  -2.078   0.180   5.116  0.9661  0.4529 -1.9905
  136SER     OG 2301  -2.204   0.177   4.951  0.2496  0.1252 -0.6255
  136SER     HG 2302  -2.275   0.232   4.918 -0.9405 -0.5184  0.7335
  136SER      C 2303  -2.127   0.446   5.199 -0.2853  0.3018 -0.1814
  136SER    OC1 2304  -2.216   0.510   5.260  0.0147  0.7148  0.9104
  136SER   HC11 2305  -2.249   0.442   5.320  0.7493 -1.5751 -1.0799
  136SER   HC12 2306  -2.256   0.576   5.203  0.0633  0.4622  0.5767
  136SER    OC2 2307  -2.019   0.427   5.249 -0.0048  0.0154 -0.6084
  136SER   HC21 2308  -1.947   0.412   5.187 -0.1401 -2.1235 -0.3167
  136SER   HC22 2309  -2.021   0.442   5.343  1.8431 -0.9012 -0.3883
  137SOL     OW 2310   1.182   5.312   3.487  0.1182 -0.3595 -0.2288
  137SOL    HW1 2311   1.192   5.247   3.417 -0.5099  1.3235 -1.9674
  137SOL    HW2 2312   1.258   5.298   3.543  1.4466 -0.8647 -2.0464
  138SOL     OW 2313   3.347   3.043   3.259  0.5334 -0.3250 -0.6297
  138SOL    HW1 2314   3.371   2.963   3.212  1.1910 -1.9334  2.1896
  138SOL    HW2 2315   3.426   3.097   3.258  0.7042 -0.5820 -0.9457
  139SOL     OW 2316   3.561   6.363   1.213 -0.1218  0.5990  0.1220
  139SOL    HW1 2317   3.572   6.373   1.118  1.0590  1.2609  0.3179
  139SOL    HW2 2318   3.466   6.367   1.226 -0.3915 -0.6483 -1.1430
  140SOL     OW 2319   0.991   0.994   1.037  0.1077  0.3705 -0.1118
  140SOL    HW1 2320   0.901   0.979   1.065  0.5126  0.2004  1.1696
  140SOL    HW2 2321   0.991   0.973   0.943 -1.5289  1.8949 -0.5074
  141SOL     OW 2322   5.867   2.294   2.306 -0.3277  0.1734 -0.1240
  141SOL    HW1 2323   5.883   2.206   2.271  1.6848 -0.2134  1.5597
  141SOL    HW2 2324   5.778   2.315   2.278 -0.7619 -2.2677 -0.8372
  142SOL     OW 2325   0.997   1.887   0.414 -0.3517 -0.2809  0.2376
  142SOL    HW1 2326   0.921   1.830   0.427 -1.2248 -0.1490 -3.2054
  142SOL    HW2 2327   0.960   1.976   0.414 -0.3170 -0.2284 -1.6437
  143SOL     OW 2328   5.442   1.858   1.891  0.0799 -0.3528  0.0975
  143SOL    HW1 2329   5.528   1.898   1.901 -0.2988  1.0170 -1.7287
  143SOL    HW2 2330   5.382   1.931   1.878 -0.8428 -1.3873 -1.9847
  144SOL     OW 2331   5.837   1.660   1.145  0.2162  0.1182  0.2317
  144SOL    HW1 2332   5.922   1.701   1.130 -0.7373  1.6929 -1.1990
  144SOL    HW2 2333   5.794   1.715   1.210 -0.9068  1.2412 -1.3882
  145SOL     OW 2334   5.257   3.565   0.792 -0.5083 -0.1320 -0.3345
  145SOL    HW1 2335   5.174   3.546   0.836 -0.1192 -0.0348  0.4737
  145SOL    HW2 2336   5.300   3.629   0.849  1.9346 -3.1377  1.5959
  146SOL     OW 2337   1.702   4.726   0.128  0.7818 -0.1972 -0.1151
  146SOL    HW1 2338   1.664   4.803   0.086 -1.0810 -0.1254  1.5986
  146SOL    HW2 2339   1.759   4.761   0.196 -0.3661 -0.2935  0.9230
  147SOL     OW 2340   2.984   3.239   3.848  0.0850 -0.5507 -0.1419
  147SOL    HW1 2341   3.051   3.227   3.781 -0.8928 -1.9664 -0.9110
  147SOL    HW2 2342   2.903   3.210   3.807 -0.7532 -0.2796  1.2483
  148SOL     OW 2343   5.779   2.018   0.834 -0.1833 -0.0168  0.6621
  148SOL    HW1 2344   5.845   2.063   0.888  0.3681  0.0386 -0.0455
  148SOL    HW2 2345   5.695   2.042   0.874 -0.0548  2.9520 -0.6123
  149SOL     OW 2346   3.069   5.241   0.113  0.4397  0.4521 -0.1607
  149SOL    HW1 2347   3.059   5.335   0.127  1.1690  0.3607  1.1424
  149SOL    HW2 2348   3.136   5.215   0.176  0.4493 -0.8960 -0.7007
  150SOL     OW 2349   3.804   2.421   2.509  0.1106 -0.1255  0.2380
  150SOL    HW1 2350   3.795   2.425   2.414  0.8583  1.5236  0.1992
  150SOL    HW2 2351   3.737   2.482   2.542 -2.2244 -2.8847  0.9863
  151SOL     OW 2352   1.351   2.035   0.008 -0.7583 -0.0514  0.4326
  151SOL    HW1 2353   1.342   2.129   0.020 -1.9476 -0.2148  0.9230
  151SOL    HW2 2354   1.289   1.996   0.070 -1.9522 -1.1050 -1.3418
  152SOL     OW 2355   2.931   2.098   1.961 -0.6179  0.9203 -0.4644
  152SOL    HW1 2356   2.841   2.123   1.943 -0.5929  0.8777 -0.6518
  152SOL    HW2 2357   2.956   2.043   1.887 -0.8163 -0.0208  0.1495
  153SOL     OW 2358   5.670   0.763   1.980  0.3857 -0.2054 -0.1156
  153SOL    HW1 2359   5.623   0.720   1.908  0.2919  0.0706 -0.2204
  153SOL    HW2 2360   5.698   0.691   2.036 -0.7012 -0.3512  0.2709
  154SOL     OW 2361   6.114   2.094   0.050  0.4330  0.7663 -0.5247
  154SOL    HW1 2362   6.208   2.083   0.037  0.7966  0.7573  1.6287
  154SOL    HW2 2363   6.089   2.021   0.106 -0.6226  1.3822 -0.1576
  155SOL     OW 2364   1.424   2.046   3.554  0.4213  0.1622  1.1260
  155SOL    HW1 2365   1.486   2.070   3.622  0.7557 -1.1584  1.3266
  155SOL    HW2 2366   1.354   2.001   3.601 -0.8031  1.7858  0.9232
  156SOL     OW 2367   4.440   4.102   3.086 -0.6454 -0.1126 -0.3299
  156SOL    HW1 2368   4.480   4.082   3.001  1.3161  0.8710  0.3174
  156SOL    HW2 2369   4.425   4.197   3.084  0.9583  0.2028  1.0200
  157SOL     OW 2370   2.621   4.542   3.014 -0.3984  0.2189 -0.2836
  157SOL    HW1 2371   2.585   4.625   2.982 -1.3412  0.5013  1.3783
  157SOL    HW2 2372   2.547   4.500   3.059  0.4799 -0.8023  0.2481
  158SOL     OW 2373   3.180   1.231   0.680 -0.0977  0.3159 -1.1619
  158SOL    HW1 2374   3.139   1.148   0.658 -0.2192 -0.3724  1.3927
  158SOL    HW2 2375   3.159   1.245   0.772  1.5318  2.2288 -1.0112
  159SOL     OW 2376   3.156   4.062   4.120 -0.1461  0.1827 -0.5705
  159SOL    HW1 2377   3.073   4.076   4.164 -0.4864  2.8757 -1.9076
  159SOL    HW2 2378   3.157   3.968   4.101 -1.2590 -0.5687  2.4567
  160SOL     OW 2379   0.991   2.181   0.099 -0.0087 -0.4835 -0.5690
  160SOL    HW1 2380   1.061   2.126   0.065 -0.9507 -1.2552 -1.3280
  160SOL    HW2 2381   0.953   2.130   0.171 -1.7043 -1.4714 -2.0785
  161SOL     OW 2382   5.555   2.731   1.684 -0.1241 -0.1667  0.4847
  161SOL    HW1 2383   5.608   2.665   1.728  2.8509  1.3366 -0.5729
  161SOL    HW2 2384   5.530   2.791   1.754  0.8272 -0.1321  0.8130
  162SOL     OW 2385   3.537   3.584   2.865 -0.3019 -0.3557 -0.3757
  162SOL    HW1 2386   3.526   3.581   2.770 -0.2706  0.9301 -0.4364
  162SOL    HW2 2387   3.619   3.631   2.878 -1.2196  1.1210  0.3113
  163SOL     OW 2388   2.189   0.327   3.982  0.2046 -0.1661  0.6368
  163SOL    HW1 2389   2.258   0.367   3.929 -0.3621  0.0857  0.0789
  163SOL    HW2 2390   2.236   0.271   4.044  1.0058  1.1260  1.2387
  164SOL     OW 2391   1.017   2.170   4.465 -0.6585  0.0825  0.3158
  164SOL    HW1 2392   0.984   2.230   4.532  1.5886  0.5769  1.0601
  164SOL    HW2 2393   1.013   2.083   4.506 -1.0807  0.1109  0.3444
  165SOL     OW 2394   0.191   1.705   3.302  0.2777  1.0450  0.2436
  165SOL    HW1 2395   0.254   1.710   3.230 -0.3920 -0.9813 -0.5703
  165SOL    HW2 2396   0.110   1.741   3.267  0.1547  0.7474  0.2137
  166SOL     OW 2397   2.520   0.580   4.452  0.0255  0.0004  0.2530
  166SOL    HW1 2398   2.541   0.669   4.478  0.8817  0.1035 -0.7166
  166SOL    HW2 2399   2.588   0.526   4.492 -0.0797 -0.1372  0.2490
  167SOL     OW 2400   3.711   2.326   2.905 -0.0932 -0.5077  0.5173
  167SOL    HW1 2401   3.687   2.299   2.816  3.3231  0.3850 -0.8350
  167SOL    HW2 2402   3.778   2.263   2.932  0.9154  0.8663  1.3194
  168SOL     OW 2403   3.210   1.896   4.239 -0.2142  0.0956  0.4179
  168SOL    HW1 2404   3.211   1.814   4.190 -0.7413 -0.3120  1.0659
  168SOL    HW2 2405   3.129   1.891   4.290  0.4866  0.3629  1.5657
  169SOL     OW 2406   2.141   4.195   3.304 -0.0337 -0.1449  0.0619
  169SOL    HW1 2407   2.108   4.108   3.281 -1.1778 -0.1096  1.4687
  169SOL    HW2 2408   2.225   4.178   3.345 -1.2259 -0.8419  2.3876
  170SOL     OW 2409   1.158   5.351   3.959 -0.6784  0.9623  0.0165
  170SOL    HW1 2410   1.183   5.361   4.051 -0.9633  3.3533 -0.1185
  170SOL    HW2 2411   1.083   5.292   3.962  1.0953 -1.4134  0.9756
  171SOL     OW 2412   1.767   4.011   0.436 -0.4925  0.0313 -0.1052
  171SOL    HW1 2413   1.699   3.948   0.412  0.3983 -1.0906  0.2338
  171SOL    HW2 2414   1.738   4.046   0.521 -0.6737 -0.3926  0.0086
  172SOL     OW 2415   2.559   2.986   4.530 -0.1277  0.4376 -0.5884
  172SOL    HW1 2416   2.650   3.007   4.553  0.2598  1.4290 -2.7087
  172SOL    HW2 2417   2.567   2.934   4.450 -1.3733 -2.2171  0.8885
  173SOL     OW 2418   4.188   0.975   2.954 -0.5779 -0.2757 -0.3435
  173SOL    HW1 2419   4.132   0.994   3.029  0.2762 -0.7376  0.4200
  173SOL    HW2 2420   4.171   1.048   2.893 -0.4127  0.7437  0.7911
  174SOL     OW 2421   3.669   5.548   3.277 -0.4249 -0.1754  0.0440
  174SOL    HW1 2422   3.594   5.597   3.242  0.4587  1.3472  0.1631
  174SOL    HW2 2423   3.643   5.525   3.366 -0.6064  0.7280  0.2354
  175SOL     OW 2424   4.441   5.569   3.383 -0.2478  0.8920 -0.0846
  175SOL    HW1 2425   4.439   5.610   3.470  2.7199 -0.6996  0.8632
  175SOL    HW2 2426   4.473   5.480   3.399  1.3462  0.8494 -2.9069
  176SOL     OW 2427   3.607   4.943   0.607  0.7770 -0.0137 -0.2158
  176SOL    HW1 2428   3.571   5.011   0.664  0.7689  2.1404 -2.5932
  176SOL    HW2 2429   3.702   4.952   0.615  0.7770 -0.3287  0.1383
  177SOL     OW 2430   4.550   3.230   4.025 -0.2549 -0.1474 -0.0760
  177SOL    HW1 2431   4.625   3.262   4.076  2.8889 -1.0367 -3.7463
  177SOL    HW2 2432   4.499   3.309   4.006  1.5309  1.0306 -0.1879
  178SOL     OW 2433   1.940   4.115   1.366  0.0231 -0.6873  0.4609
  178SOL    HW1 2434   1.936   4.208   1.385 -0.5648 -0.6421  0.1293
  178SOL    HW2 2435   1.868   4.076   1.416  0.2540 -0.9667  0.5860
  179SOL     OW 2436   4.301   2.824   4.014  0.3853  0.2635  0.1664
  179SOL    HW1 2437   4.356   2.850   3.941  0.4493 -2.2706 -0.8062
  179SOL    HW2 2438   4.355   2.762   4.063 -0.8173 -0.6340  0.4119
  180SOL     OW 2439   1.426   1.835   2.692 -0.6543  0.4628  0.1754
  180SOL    HW1 2440   1.515   1.816   2.661 -0.7882  0.8397 -0.4727
  180SOL    HW2 2441   1.436   1.913   2.746 -0.8130  1.4862 -1.2341
  181SOL     OW 2442   6.037   0.635   2.554  0.4836 -0.6438  0.4970
  181SOL    HW1 2443   5.967   0.595   2.502  0.6083 -1.8613  1.2399
  181SOL    HW2 2444   6.112   0.576   2.542  1.1806  0.2678  0.2812
  182SOL     OW 2445   6.093   5.204   0.020 -0.1352 -0.0119  0.4522
  182SOL    HW1 2446   6.138   5.134   0.067 -0.7073 -1.0742 -0.5237
  182SOL    HW2 2447   6.009   5.213   0.067 -0.0441  0.0512  0.6044
  183SOL     OW 2448   3.070   5.951   4.014  0.1130  0.7708  0.3673
  183SOL    HW1 2449   3.024   6.021   4.060 -0.8846 -0.4064  1.2099
  183SOL    HW2 2450   3.001   5.904   3.967  0.8530  0.6927 -0.6795
  184SOL     OW 2451   0.382   4.405   2.240 -0.1397 -0.3873 -0.1472
  184SOL    HW1 2452   0.342   4.479   2.287  1.0838  1.0060 -1.2201
  184SOL    HW2 2453   0.323   4.331   2.258 -0.9453  0.6194  1.6613
  185SOL     OW 2454   4.787   4.653   3.300  0.1174 -0.8629  0.1428
  185SOL    HW1 2455   4.731   4.698   3.363  0.4002 -0.1789 -0.0923
  185SOL    HW2 2456   4.762   4.690   3.215  0.5284 -0.9623 -0.0243
  186SOL     OW 2457   4.889   2.939   2.293 -0.9316  0.2610 -0.2618
  186SOL    HW1 2458   4.847   2.989   2.363 -0.5892 -1.5446  1.3199
  186SOL    HW2 2459   4.979   2.970   2.292 -1.0191  0.5250 -0.1291
  187SOL     OW 2460   4.271   4.566   0.900 -0.4615 -0.2057 -0.6171
  187SOL    HW1 2461   4.232   4.584   0.814 -2.3897 -0.3546  0.1932
  187SOL    HW2 2462   4.251   4.643   0.952  0.4596 -0.2409 -0.1907
  188SOL     OW 2463   2.414   0.270   3.348 -0.2388  0.1510 -0.3613
  188SOL    HW1 2464   2.343   0.311   3.397 -1.1247 -0.8957 -0.7372
  188SOL    HW2 2465   2.421   0.321   3.267 -0.4587  0.3484 -0.2537
  189SOL     OW 2466   3.370   3.854   3.733  0.1031 -0.4087 -0.1975
  189SOL    HW1 2467   3.318   3.893   3.803 -1.1498  0.8853 -1.7608
  189SOL    HW2 2468   3.363   3.917   3.660  2.2418 -1.1614 -1.1393
  190SOL     OW 2469   4.651   5.406   3.799  0.1406 -0.0159  0.0934
  190SOL    HW1 2470   4.666   5.311   3.801 -1.0257 -0.3034 -1.9751
  190SOL    HW2 2471   4.739   5.444   3.799  0.7324 -1.2434 -1.7660
  191SOL     OW 2472   3.405   2.617   1.700 -0.0118 -0.7439 -0.3571
  191SOL    HW1 2473   3.446   2.668   1.768 -0.6540  0.4025 -0.8043
  191SOL    HW2 2474   3.311   2.629   1.713 -0.1647 -1.2470 -0.8940
  192SOL     OW 2475   0.907   1.361   1.333  0.6933  0.8502 -0.0959
  192SOL    HW1 2476   0.864   1.301   1.272 -1.0954  0.5985  1.3189
  192SOL    HW2 2477   0.896   1.447   1.294  0.7571  0.5585 -0.7737
  193SOL     OW 2478   0.871   4.519   0.790  0.0762  0.2820 -0.2889
  193SOL    HW1 2479   0.854   4.432   0.755  0.5845 -0.5109  1.3655
  193SOL    HW2 2480   0.961   4.538   0.765  0.1780  0.0553 -0.0959
  194SOL     OW 2481   3.046   1.563   3.484  0.2211 -0.1805  0.0280
  194SOL    HW1 2482   3.079   1.513   3.410 -0.6771 -2.3107  0.9993
  194SOL    HW2 2483   2.954   1.536   3.492  0.8717 -1.8561  3.3104
  195SOL     OW 2484   3.205   5.585   2.858 -0.1962  0.1515 -0.2198
  195SOL    HW1 2485   3.277   5.562   2.799 -1.2800 -3.3774 -0.3816
  195SOL    HW2 2486   3.246   5.640   2.925  2.2443 -0.2375 -1.2868
  196SOL     OW 2487   3.062   4.170   3.577  0.0263  0.4428 -0.0381
  196SOL    HW1 2488   3.114   4.099   3.539  0.7512  1.2606 -0.5952
  196SOL    HW2 2489   2.997   4.192   3.510 -1.5075 -0.9876  0.8833
  197SOL     OW 2490   2.880   5.932   1.831  0.2147 -0.2459  0.2758
  197SOL    HW1 2491   2.968   5.949   1.798  0.4892 -1.9032  0.1097
  197SOL    HW2 2492   2.862   5.841   1.808 -1.6266  0.1112  0.1411
  198SOL     OW 2493   0.941   1.502   3.497  0.2533 -0.0995 -0.2626
  198SOL    HW1 2494   0.935   1.407   3.487 -0.2347 -0.1030  0.0740
  198SOL    HW2 2495   0.899   1.537   3.418 -0.1462 -0.1563 -0.0727
  199SOL     OW 2496   0.685   6.312   0.232 -0.5413 -0.2373  0.0062
  199SOL    HW1 2497   0.703   6.280   0.143  2.0201  1.6706 -0.2568
  199SOL    HW2 2498   0.720   6.244   0.289 -0.7878 -0.7495 -0.4379
  200SOL     OW 2499   3.298   2.665   1.268  0.2862 -0.3005 -0.2812
  200SOL    HW1 2500   3.384   2.705   1.283  0.1170 -0.3086  0.7809
  200SOL    HW2 2501   3.244   2.699   1.339 -0.4270 -0.7779 -0.5946
  201SOL     OW 2502   0.387   0.576   0.701 -0.0590 -0.1099  0.7376
  201SOL    HW1 2503   0.344   0.617   0.626 -0.7374 -2.0428  0.0105
  201SOL    HW2 2504   0.324   0.585   0.773 -0.8325 -1.1067  0.2087
  202SOL     OW 2505   5.452   4.721   0.910 -0.0965 -0.3889  0.0926
  202SOL    HW1 2506   5.403   4.764   0.980 -0.3119  0.5245 -0.5952
  202SOL    HW2 2507   5.543   4.722   0.940 -0.2670 -0.5425  0.6197
  203SOL     OW 2508   4.536   1.789   4.418 -0.3586  0.3097  0.4064
  203SOL    HW1 2509   4.614   1.808   4.471 -0.1530  1.1583 -0.1798
  203SOL    HW2 2510   4.571   1.765   4.332 -0.6910 -1.0324  0.6323
  204SOL     OW 2511   2.474   1.817   1.278  0.1617  0.4649  0.2996
  204SOL    HW1 2512   2.380   1.798   1.276  0.4583 -1.0578 -0.2772
  204SOL    HW2 2513   2.515   1.742   1.236  1.5376  1.9467 -1.1331
  205SOL     OW 2514   1.358   5.677   1.946 -0.4213  0.3282  0.4264
  205SOL    HW1 2515   1.274   5.710   1.911  0.1421  1.1099 -0.2319
  205SOL    HW2 2516   1.349   5.582   1.942 -1.7711  0.3674  1.5756
  206SOL     OW 2517   1.047   1.008   3.671  0.2449  0.3748 -0.2965
  206SOL    HW1 2518   1.073   1.099   3.662 -0.1755  0.6375  0.9288
  206SOL    HW2 2519   1.005   1.003   3.757  1.9389 -1.3463  0.5196
  207SOL     OW 2520   2.549   2.257   1.094 -0.2005  0.0901  0.1982
  207SOL    HW1 2521   2.572   2.349   1.105  0.0909 -0.0075  0.4255
  207SOL    HW2 2522   2.633   2.211   1.092 -0.3700 -0.2589  0.9077
  208SOL     OW 2523   5.290   3.450   3.411 -0.0365 -0.1091 -0.0781
  208SOL    HW1 2524   5.244   3.529   3.381  1.3557  0.8130  0.1437
  208SOL    HW2 2525   5.224   3.403   3.463 -1.7851 -0.5839 -2.5416
  209SOL     OW 2526   5.204   4.996   1.524  0.2781 -0.2502 -0.7456
  209SOL    HW1 2527   5.200   5.090   1.539  0.2335 -0.4601  0.6579
  209SOL    HW2 2528   5.115   4.965   1.543  0.9224 -0.9164  1.4575
  210SOL     OW 2529   1.886   3.709   2.642 -0.0384 -0.3551 -0.2603
  210SOL    HW1 2530   1.971   3.666   2.633 -0.4238 -0.7804 -2.2740
  210SOL    HW2 2531   1.906   3.793   2.684  0.7464 -2.2654  3.7489
  211SOL     OW 2532   2.006   2.478   4.332  0.6069 -0.5316 -0.1894
  211SOL    HW1 2533   2.082   2.422   4.319  0.3580 -0.9679  0.1840
  211SOL    HW2 2534   1.931   2.418   4.327  0.3499 -0.2789  0.4672
  212SOL     OW 2535   3.944   4.642   4.367  0.1704  0.4230 -0.5640
  212SOL    HW1 2536   3.852   4.663   4.380  0.1267  0.1348 -0.4083
  212SOL    HW2 2537   3.959   4.565   4.421  0.4914  0.4415 -0.6260
  213SOL     OW 2538   5.278   0.969   2.569  0.2511 -0.0110 -0.3533
  213SOL    HW1 2539   5.208   1.028   2.598 -0.6451 -1.1234 -0.1808
  213SOL    HW2 2540   5.283   0.982   2.474  1.5612  1.9033 -0.0753
  214SOL     OW 2541   5.977   1.256   0.179  0.4673 -0.1897 -0.6347
  214SOL    HW1 2542   6.025   1.338   0.169  1.9430 -0.6187  1.9478
  214SOL    HW2 2543   5.890   1.283   0.209 -0.6545  0.5257 -4.0542
  215SOL     OW 2544   5.272   5.539   0.703  0.3260 -0.1458 -0.1250
  215SOL    HW1 2545   5.347   5.523   0.646 -0.7935 -2.4899 -1.0779
  215SOL    HW2 2546   5.201   5.489   0.663 -1.1321  0.0311  2.0676
  216SOL     OW 2547   2.771   5.466   2.150 -0.2000 -0.3107  0.8017
  216SOL    HW1 2548   2.824   5.500   2.223 -0.5660 -0.1108  0.9737
  216SOL    HW2 2549   2.682   5.462   2.185 -0.9671  2.6447 -0.5626
  217SOL     OW 2550   2.756   1.565   3.549  0.7448 -0.1147  0.2481
  217SOL    HW1 2551   2.780   1.569   3.642  1.4588  1.5680  0.0410
  217SOL    HW2 2552   2.665   1.537   3.549  0.5381  0.4569  1.5126
  218SOL     OW 2553   0.997   2.640   2.538 -0.2156 -0.0777  0.1939
  218SOL    HW1 2554   1.067   2.618   2.477 -0.8302  2.8580 -1.8124
  218SOL    HW2 2555   0.917   2.608   2.495 -0.5373  0.9612 -0.0120
  219SOL     OW 2556   3.658   6.163   3.536  0.2384 -0.2251  0.0817
  219SOL    HW1 2557   3.576   6.187   3.579  1.6329  2.2126  1.6126
  219SOL    HW2 2558   3.716   6.137   3.607  0.8699 -1.8934 -0.9816
  220SOL     OW 2559   3.713   3.692   0.925 -0.4894  0.4031 -0.1235
  220SOL    HW1 2560   3.693   3.607   0.886  0.8421  0.7400 -1.6449
  220SOL    HW2 2561   3.684   3.756   0.860 -0.6016  1.0839  0.5783
  221SOL     OW 2562   1.150   0.885   0.558  0.6043 -0.0081  0.2546
  221SOL    HW1 2563   1.195   0.929   0.630  1.7178 -0.6548 -0.0109
  221SOL    HW2 2564   1.136   0.795   0.589 -0.8277  0.2625  0.4511
  222SOL     OW 2565   5.600   3.772   4.487  0.0857 -0.2583  0.8498
  222SOL    HW1 2566   5.630   3.744   4.400 -0.7484  2.1315 -0.2988
  222SOL    HW2 2567   5.677   3.811   4.528  0.1102  0.0165  0.5437
  223SOL     OW 2568   4.338   1.298   2.351  0.2294 -0.1214  0.0488
  223SOL    HW1 2569   4.308   1.208   2.336  1.0420 -0.4132  0.1432
  223SOL    HW2 2570   4.369   1.327   2.265  1.1504 -0.3876  0.2771
  224SOL     OW 2571   2.174   1.333   2.306 -0.3305  0.2466  0.1751
  224SOL    HW1 2572   2.092   1.334   2.355 -1.6318 -0.4923 -1.8238
  224SOL    HW2 2573   2.178   1.246   2.268  1.4384  0.2531  0.2505
  225SOL     OW 2574   1.727   2.995   2.892  0.3457  0.1261 -0.0985
  225SOL    HW1 2575   1.641   2.996   2.935 -0.2359  1.9067 -1.1486
  225SOL    HW2 2576   1.746   3.087   2.876  3.0678 -0.1339  1.1768
  226SOL     OW 2577   1.007   0.978   1.510 -0.2637 -0.1999 -0.4760
  226SOL    HW1 2578   1.054   1.059   1.528  1.7447 -1.3725 -0.1746
  226SOL    HW2 2579   1.052   0.940   1.434  0.4565 -2.2035  0.8752
  227SOL     OW 2580   4.435   0.151   2.060 -0.4123  0.2623 -0.1839
  227SOL    HW1 2581   4.424   0.143   1.965  0.4854 -0.7685 -0.2265
  227SOL    HW2 2582   4.447   0.245   2.075 -1.0211  0.4876 -1.0353
  228SOL     OW 2583   5.333   4.388   2.536  0.2922  0.5722 -0.6599
  228SOL    HW1 2584   5.371   4.410   2.620 -0.1149 -0.7295 -0.1004
  228SOL    HW2 2585   5.242   4.367   2.555  0.5788 -1.3128 -1.1259
  229SOL     OW 2586   4.761   3.448   0.675  0.5632 -0.0754 -0.0696
  229SOL    HW1 2587   4.708   3.479   0.602 -2.0841 -1.5567  1.0798
  229SOL    HW2 2588   4.810   3.374   0.639  0.9259  0.5299 -0.8516
  230SOL     OW 2589   4.506   5.416   2.900 -0.6180  0.0499 -0.2193
  230SOL    HW1 2590   4.599   5.409   2.878 -0.4990 -0.2673  0.3604
  230SOL    HW2 2591   4.488   5.510   2.903  0.1365  0.1707  1.4733
  231SOL     OW 2592   1.496   0.195   0.468  0.3569  0.2357 -0.3729
  231SOL    HW1 2593   1.540   0.126   0.518  0.0463 -0.1207 -0.5820
  231SOL    HW2 2594   1.454   0.148   0.395  1.3970  0.8206 -1.3848
  232SOL     OW 2595   2.794   0.121   3.700 -0.4329 -0.0515 -0.3952
  232SOL    HW1 2596   2.860   0.186   3.678 -0.8861  0.5553 -0.0149
  232SOL    HW2 2597   2.751   0.100   3.617  0.5287 -0.8033 -0.7236
  233SOL     OW 2598   0.861   2.149   0.411 -0.3097  0.3688  0.4011
  233SOL    HW1 2599   0.778   2.111   0.441 -0.9139  1.6820  0.4450
  233SOL    HW2 2600   0.841   2.241   0.396  0.7014  0.3424 -1.3097
  234SOL     OW 2601   0.034   0.162   0.269 -0.5578  0.5171  0.1433
  234SOL    HW1 2602   0.081   0.155   0.353 -2.0671  0.8494  1.0467
  234SOL    HW2 2603  -0.058   0.160   0.293 -1.0199  0.8060 -1.5145
  235SOL     OW 2604   0.020   2.566   4.211 -0.0219 -0.0200  0.2460
  235SOL    HW1 2605   0.013   2.571   4.307 -1.7229 -2.6602  0.3669
  235SOL    HW2 2606  -0.063   2.602   4.180  0.2737  0.2620 -0.2214
  236SOL     OW 2607   3.481   2.736   1.940  0.4827 -0.3434 -0.0106
  236SOL    HW1 2608   3.491   2.820   1.895  1.1839  0.0817  0.9058
  236SOL    HW2 2609   3.443   2.759   2.025  3.2012 -0.5752  1.3798
  237SOL     OW 2610   3.871   6.421   0.922 -0.4158  0.3920 -0.2166
  237SOL    HW1 2611   3.955   6.423   0.969  1.0250  0.5258 -2.6489
  237SOL    HW2 2612   3.864   6.331   0.889 -1.1063  0.4632 -0.2819
  238SOL     OW 2613   4.677   1.514   3.975  0.0743 -0.9237  0.4413
  238SOL    HW1 2614   4.697   1.537   4.066  0.6332 -1.2371  0.4034
  238SOL    HW2 2615   4.687   1.419   3.971 -2.6077 -1.2688  0.6924
  239SOL     OW 2616   0.878   1.102   1.941  0.6081  0.0448 -0.2981
  239SOL    HW1 2617   0.914   1.174   1.890  3.9131  1.3788  3.3578
  239SOL    HW2 2618   0.825   1.144   2.008 -0.5744 -1.2918 -0.3521
  240SOL     OW 2619   2.752   6.155   1.771 -0.1337  0.0323  0.0932
  240SOL    HW1 2620   2.819   6.104   1.816  0.1006  0.2162 -0.0430
  240SOL    HW2 2621   2.689   6.090   1.740  0.3134 -0.2033 -0.3342
  241SOL     OW 2622   4.105   4.268   0.571 -0.3740 -0.3776  0.5600
  241SOL    HW1 2623   4.105   4.263   0.667  0.0529 -0.8382  0.5395
  241SOL    HW2 2624   4.058   4.349   0.552  1.5663  0.9816  1.2280
  242SOL     OW 2625   3.768   1.446   2.556  0.0686 -0.0747 -0.4234
  242SOL    HW1 2626   3.796   1.533   2.529 -1.0414 -0.0185 -1.4687
  242SOL    HW2 2627   3.726   1.409   2.479 -2.5576 -0.1984  0.9602
  243SOL     OW 2628   1.990   3.924   3.629 -0.0072 -0.4526 -0.1126
  243SOL    HW1 2629   1.906   3.898   3.668  0.3411 -0.6191  0.5468
  243SOL    HW2 2630   2.041   3.957   3.703  0.2261  0.3962 -0.6418
  244SOL     OW 2631   0.471   3.319   0.428 -0.9476  0.7727 -0.1586
  244SOL    HW1 2632   0.527   3.395   0.443  0.2805  0.1198 -1.1792
  244SOL    HW2 2633   0.415   3.344   0.354  0.4950  0.2050 -1.4974
  245SOL     OW 2634   3.862   6.085   1.752  0.0243  0.0149  0.0970
  245SOL    HW1 2635   3.850   6.069   1.845  0.1338 -0.1632  0.0801
  245SOL    HW2 2636   3.780   6.127   1.724 -0.8053 -1.6758 -0.1296
  246SOL     OW 2637   0.487   3.534   0.190 -0.5630  0.1941 -0.1231
  246SOL    HW1 2638   0.563   3.560   0.137  0.2625 -1.0255  0.4135
  246SOL    HW2 2639   0.435   3.479   0.131 -0.7655  0.5966 -0.3255
  247SOL     OW 2640   2.743   3.203   4.508 -0.3266 -0.0355  0.0449
  247SOL    HW1 2641   2.832   3.234   4.527 -0.7134  0.6047  0.8295
  247SOL    HW2 2642   2.741   3.197   4.412  0.0630  1.4967 -0.0943
  248SOL     OW 2643   2.437   0.160   0.383 -0.0281 -0.4137  0.0014
  248SOL    HW1 2644   2.508   0.222   0.399  0.3148 -0.6331 -0.6419
  248SOL    HW2 2645   2.366   0.213   0.349 -0.2089 -0.1800  0.7274
  249SOL     OW 2646   0.530   2.296   2.844  0.5425 -0.1272 -0.2650
  249SOL    HW1 2647   0.581   2.277   2.923 -0.2242 -2.1749 -0.1794
  249SOL    HW2 2648   0.460   2.230   2.845 -0.2586  0.6354 -1.9774
  250SOL     OW 2649   5.384   1.021   2.338 -0.1754  0.1066 -0.5985
  250SOL    HW1 2650   5.421   0.994   2.254  0.2525  1.0566 -0.7275
  250SOL    HW2 2651   5.460   1.029   2.396 -0.6584 -3.0664  0.6632
  251SOL     OW 2652   4.294   4.162   3.913 -0.9166 -1.0727 -0.4434
  251SOL    HW1 2653   4.277   4.107   3.836 -1.8333 -0.8891 -0.3804
  251SOL    HW2 2654   4.254   4.246   3.891  0.7968 -0.2765 -0.6979
  252SOL     OW 2655   2.195   1.172   0.457 -0.0796  0.1625  0.1096
  252SOL    HW1 2656   2.283   1.168   0.419 -0.0616  0.2968  0.1360
  252SOL    HW2 2657   2.137   1.177   0.381 -0.0175  0.9082  0.1025
  253SOL     OW 2658   5.316   3.806   3.562  0.2197 -0.4023 -0.1280
  253SOL    HW1 2659   5.264   3.740   3.608  0.5397 -0.8144 -0.3559
  253SOL    HW2 2660   5.388   3.826   3.622  0.2969 -0.4902 -0.1919
  254SOL     OW 2661   0.860   4.921   2.631 -0.4490 -0.3237  0.3440
  254SOL    HW1 2662   0.801   4.868   2.576 -1.2902  0.8137  0.1155
  254SOL    HW2 2663   0.883   4.996   2.575  1.9504 -1.1547  0.0986
  255SOL     OW 2664   3.958   1.533   1.036  0.0467  0.4856 -0.4512
  255SOL    HW1 2665   3.887   1.596   1.024 -0.7463 -0.3015 -0.0648
  255SOL    HW2 2666   3.958   1.481   0.956  1.9163  2.1057 -1.5744
  256SOL     OW 2667   1.471   2.473   3.622 -0.0010  0.0354  0.3644
  256SOL    HW1 2668   1.476   2.524   3.541 -0.8776  0.2625  0.4370
  256SOL    HW2 2669   1.543   2.411   3.616 -1.6710 -1.8582 -1.9180
  257SOL     OW 2670   0.734   5.666   0.419  0.2108 -0.1737  0.1565
  257SOL    HW1 2671   0.762   5.580   0.452 -0.5022 -0.7158 -0.6145
  257SOL    HW2 2672   0.704   5.649   0.330 -3.0438  0.2354  1.0603
  258SOL     OW 2673   6.321   4.729   2.799 -0.4556 -0.4433  0.3743
  258SOL    HW1 2674   6.244   4.691   2.755 -1.2773  0.7872  0.7008
  258SOL    HW2 2675   6.286   4.769   2.879  0.7642 -1.1575  1.2924
  259SOL     OW 2676   4.429   4.060   1.474 -0.0437  0.1666 -0.4771
  259SOL    HW1 2677   4.421   4.039   1.567 -1.0030 -0.5979 -0.7102
  259SOL    HW2 2678   4.499   4.003   1.442 -0.9802 -0.9798 -0.5872
  260SOL     OW 2679   3.813   2.778   4.339 -0.0583 -0.0521  0.4050
  260SOL    HW1 2680   3.818   2.689   4.372 -1.3544 -0.3182 -0.0643
  260SOL    HW2 2681   3.775   2.829   4.411  3.0274  0.7134  1.6647
  261SOL     OW 2682   4.288   3.400   3.709 -0.2915  0.3631 -0.9743
  261SOL    HW1 2683   4.223   3.429   3.773  1.8938  0.2730  1.4549
  261SOL    HW2 2684   4.317   3.315   3.742  2.4625  1.2853 -0.7682
  262SOL     OW 2685   5.064   0.949   0.660  0.6388 -0.4848 -0.2450
  262SOL    HW1 2686   5.052   1.029   0.712  1.2036  1.0822 -2.3907
  262SOL    HW2 2687   5.011   0.883   0.705 -1.6394  1.6406  0.4102
  263SOL     OW 2688   0.055   4.882   2.274 -0.3298 -0.5946  0.1555
  263SOL    HW1 2689   0.011   4.927   2.202 -1.2597 -0.9310  0.5086
  263SOL    HW2 2690   0.066   4.792   2.243 -0.1749 -0.5908  0.1963
  264SOL     OW 2691   5.509   1.419   1.820 -0.4947  0.3172 -0.5795
  264SOL    HW1 2692   5.487   1.369   1.899 -0.2660 -0.0902 -0.7669
  264SOL    HW2 2693   5.517   1.352   1.751 -1.2085  0.7196 -1.0644
  265SOL     OW 2694   2.174   5.329   0.458  0.4822  0.7281 -0.2222
  265SOL    HW1 2695   2.230   5.298   0.529 -0.2137 -1.3169 -0.4944
  265SOL    HW2 2696   2.219   5.301   0.378 -0.9461 -1.1293 -0.4390
  266SOL     OW 2697   4.561   5.759   2.584  0.1852 -0.2604  0.4112
  266SOL    HW1 2698   4.470   5.762   2.613  0.3747  0.8013  0.9400
  266SOL    HW2 2699   4.581   5.848   2.556  1.3862 -0.1909  1.3680
  267SOL     OW 2700   0.540   3.914   4.336  0.7031  0.5494  0.1255
  267SOL    HW1 2701   0.551   3.819   4.337  2.2465  0.7109  1.6240
  267SOL    HW2 2702   0.579   3.944   4.417  1.4152  2.5992 -0.9105
  268SOL     OW 2703   4.671   2.540   0.376 -0.2893  0.4642  0.1406
  268SOL    HW1 2704   4.728   2.473   0.414 -2.0350 -1.0321  0.2223
  268SOL    HW2 2705   4.678   2.614   0.437  1.3363  0.2366  0.2798
  269SOL     OW 2706   1.200   6.422   4.104  0.3083 -0.3157 -1.1107
  269SOL    HW1 2707   1.145   6.477   4.049  0.2788  1.2042  0.3265
  269SOL    HW2 2708   1.273   6.480   4.130  0.4100 -1.0000  0.2576
  270SOL     OW 2709   2.313   3.696   0.117  0.0552  0.3749 -0.0028
  270SOL    HW1 2710   2.309   3.671   0.025  1.1318 -1.0247  0.2984
  270SOL    HW2 2711   2.404   3.684   0.142  0.7545  4.5935  0.2790
  271SOL     OW 2712   3.820   5.496   1.214  0.2650  0.3932  0.4098
  271SOL    HW1 2713   3.755   5.535   1.156 -2.2712 -0.8659  2.1979
  271SOL    HW2 2714   3.769   5.444   1.276  2.9999 -0.5409  2.0805
  272SOL     OW 2715   1.845   0.146   3.589 -0.2458 -0.6195 -0.3882
  272SOL    HW1 2716   1.809   0.174   3.506 -1.9394  0.8490  0.7625
  272SOL    HW2 2717   1.933   0.184   3.592  0.7196 -2.4702 -2.3236
  273SOL     OW 2718   4.979   3.683   1.450 -0.1007 -0.2110  0.0575
  273SOL    HW1 2719   5.071   3.663   1.467 -0.2036 -1.0721 -0.4008
  273SOL    HW2 2720   4.951   3.732   1.528  1.0759  1.1806 -0.3580
  274SOL     OW 2721   1.368   1.628   4.126 -0.1479  0.1482  0.4344
  274SOL    HW1 2722   1.281   1.606   4.093  0.6540  1.5565 -3.1215
  274SOL    HW2 2723   1.375   1.723   4.114  2.1822 -0.0612 -0.3487
  275SOL     OW 2724   5.145   5.834   1.339  0.1611  0.1666 -0.1952
  275SOL    HW1 2725   5.129   5.869   1.427  1.3175  0.0736  0.0706
  275SOL    HW2 2726   5.196   5.754   1.354 -1.9498 -1.3791 -0.8296
  276SOL     OW 2727   4.569   0.186   1.005  0.3432  0.1539 -0.4316
  276SOL    HW1 2728   4.635   0.117   1.001  1.6467  0.9766  2.8356
  276SOL    HW2 2729   4.618   0.266   0.986 -0.1612  0.5670 -0.0221
  277SOL     OW 2730   4.623   2.409   0.670  0.0119  0.3640 -0.5337
  277SOL    HW1 2731   4.709   2.384   0.637  1.4567  0.9731  2.4987
  277SOL    HW2 2732   4.627   2.504   0.682 -0.6192  0.2555  0.7527
  278SOL     OW 2733   3.531   0.572   0.646 -0.7079 -0.4561  0.1790
  278SOL    HW1 2734   3.465   0.537   0.587 -3.0902  0.2706  2.2620
  278SOL    HW2 2735   3.586   0.497   0.668  0.2858 -0.7405 -2.8342
  279SOL     OW 2736   3.487   2.053   0.018 -0.0170 -0.3592  0.4704
  279SOL    HW1 2737   3.555   2.091  -0.037 -0.9860 -1.2390 -1.4569
  279SOL    HW2 2738   3.440   2.128   0.054  1.2840  0.2417  0.9593
  280SOL     OW 2739   5.767   1.649   4.242  0.0586  0.6623 -0.1202
  280SOL    HW1 2740   5.727   1.562   4.234 -0.7669  0.7757  2.1830
  280SOL    HW2 2741   5.828   1.642   4.315 -0.3004  2.1106  0.3579
  281SOL     OW 2742   0.397   1.465   3.124 -0.3332  0.5908  0.0486
  281SOL    HW1 2743   0.420   1.532   3.060  1.4410  0.3176  0.3522
  281SOL    HW2 2744   0.466   1.399   3.116 -0.9218 -0.2012  1.1733
  282SOL     OW 2745   5.571   2.873   2.402  0.1514 -0.4728 -0.0444
  282SOL    HW1 2746   5.478   2.862   2.418  0.0243 -0.3029 -0.6552
  282SOL    HW2 2747   5.594   2.953   2.450  0.3634 -1.4570  1.5597
  283SOL     OW 2748   6.214   1.039   0.879 -0.4977 -0.5793 -0.3855
  283SOL    HW1 2749   6.258   1.124   0.883 -0.8870 -0.3248  4.3246
  283SOL    HW2 2750   6.190   1.020   0.970 -4.0096 -3.9234 -1.7088
  284SOL     OW 2751   4.118   0.722   2.812  0.1107 -0.2451  0.2352
  284SOL    HW1 2752   4.132   0.790   2.878 -1.1751  0.1695  0.1087
  284SOL    HW2 2753   4.087   0.646   2.862 -1.6376  0.3186  0.0632
  285SOL     OW 2754   4.974   3.801   2.236 -0.1145 -0.4899  0.6533
  285SOL    HW1 2755   5.044   3.775   2.176 -0.5202  1.4591 -0.7696
  285SOL    HW2 2756   5.020   3.824   2.317  0.9091  0.4864 -0.1591
  286SOL     OW 2757   2.818   0.033   0.876 -0.0428 -0.4716 -0.7541
  286SOL    HW1 2758   2.782   0.032   0.787  1.3346 -2.8169 -1.3659
  286SOL    HW2 2759   2.910   0.012   0.865  0.0516 -1.3628  1.2792
  287SOL     OW 2760   6.451   2.422   3.024 -0.4886  0.5366 -0.0053
  287SOL    HW1 2761   6.471   2.479   3.098 -0.0656  1.5123 -0.8502
  287SOL    HW2 2762   6.365   2.450   2.994 -0.1229  1.0001 -0.6526
  288SOL     OW 2763   5.498   4.892   4.530  0.4436 -0.0092  0.2726
  288SOL    HW1 2764   5.502   4.805   4.571  2.2345  0.4205  1.0969
  288SOL    HW2 2765   5.412   4.925   4.553 -0.2564 -1.5479 -0.0127
  289SOL     OW 2766   3.476   2.173   2.497  0.2769  0.3327  0.3198
  289SOL    HW1 2767   3.387   2.209   2.498  0.3412  0.7739 -2.2887
  289SOL    HW2 2768   3.463   2.079   2.505 -0.3527  0.4616  0.9210
  290SOL     OW 2769   4.000   1.516   2.165 -0.1480 -0.4059  0.1911
  290SOL    HW1 2770   3.927   1.470   2.205 -1.3527  2.6660  1.9216
  290SOL    HW2 2771   4.046   1.558   2.238 -0.8339  3.2647 -1.2454
  291SOL     OW 2772   0.816   1.261   2.522 -0.5617  0.3406  0.3732
  291SOL    HW1 2773   0.888   1.319   2.545 -0.4449  0.0608  0.7164
  291SOL    HW2 2774   0.791   1.287   2.433 -1.6143  2.0713  1.1123
  292SOL     OW 2775   2.747   3.182   4.231 -0.3542 -0.3228  0.3883
  292SOL    HW1 2776   2.701   3.134   4.163  0.3304 -1.3208  0.6082
  292SOL    HW2 2777   2.772   3.265   4.190 -1.7006 -0.0538  0.0628
  293SOL     OW 2778   1.457   0.671   2.850 -0.2516  0.4268 -0.5370
  293SOL    HW1 2779   1.489   0.754   2.816  1.2850 -0.6538 -1.9185
  293SOL    HW2 2780   1.501   0.660   2.935  0.5261  0.4773 -0.9217
  294SOL     OW 2781   4.668   2.340   1.866  0.2145  0.1752  0.4104
  294SOL    HW1 2782   4.629   2.252   1.861 -2.3304  1.2446 -0.6121
  294SOL    HW2 2783   4.604   2.391   1.915  1.5209  1.5465  0.7391
  295SOL     OW 2784   0.691   3.226   1.137  0.2489  0.5682 -0.0058
  295SOL    HW1 2785   0.701   3.306   1.188 -0.0682 -0.3176  1.5162
  295SOL    HW2 2786   0.603   3.195   1.157  0.2213  0.0364 -0.8801
  296SOL     OW 2787   4.461   1.333   0.557  0.4249 -0.7433  0.1718
  296SOL    HW1 2788   4.499   1.399   0.499 -1.1649  0.7464  0.7382
  296SOL    HW2 2789   4.513   1.255   0.541  1.4190  0.2158 -1.6492
  297SOL     OW 2790   4.995   0.873   2.241 -0.0736 -0.1344 -0.5708
  297SOL    HW1 2791   5.016   0.824   2.320 -1.0289 -0.7244 -0.6581
  297SOL    HW2 2792   4.915   0.921   2.263  0.8228  1.3748 -0.5067
  298SOL     OW 2793   6.344   2.806   4.079  0.2882 -0.2147 -0.0701
  298SOL    HW1 2794   6.399   2.863   4.133  0.2087  0.2578 -0.4801
  298SOL    HW2 2795   6.329   2.856   3.998  0.6616 -1.0384 -0.6593
  299SOL     OW 2796   2.398   5.982   1.154  0.0544  0.0413 -0.1705
  299SOL    HW1 2797   2.351   6.027   1.084 -2.5308 -1.3727  0.5098
  299SOL    HW2 2798   2.460   6.047   1.187  0.7521  1.0326 -3.1203
  300SOL     OW 2799   4.927   0.721   0.522 -0.0969 -0.3805 -0.7320
  300SOL    HW1 2800   4.853   0.669   0.552  0.2785  0.0276  0.9888
  300SOL    HW2 2801   5.003   0.666   0.536  0.3235  0.6233  1.2537
  301SOL     OW 2802   3.143   2.788   1.466  0.7398  0.1655 -0.5256
  301SOL    HW1 2803   3.181   2.832   1.542 -0.9602 -0.1252  0.5735
  301SOL    HW2 2804   3.073   2.847   1.437  1.2612  0.1931 -1.7909
  302SOL     OW 2805   5.356   6.101   0.481  0.1477 -0.2319  0.1754
  302SOL    HW1 2806   5.343   6.095   0.575  1.2242  1.8490  0.5284
  302SOL    HW2 2807   5.268   6.094   0.444 -0.8091  2.3636  1.6423
  303SOL     OW 2808   2.170   2.622   4.078  0.6074  0.6169  0.2703
  303SOL    HW1 2809   2.201   2.566   4.007 -4.5371 -0.2506 -1.6989
  303SOL    HW2 2810   2.138   2.560   4.144 -1.2747  1.1968 -0.0361
  304SOL     OW 2811   5.765   1.166   0.589 -0.1025 -0.5583 -0.6158
  304SOL    HW1 2812   5.747   1.221   0.665  0.1385  0.2496 -1.1265
  304SOL    HW2 2813   5.720   1.084   0.608 -0.6961 -0.0982  0.0473
  305SOL     OW 2814   0.714   5.518   3.396  0.4550  0.2737 -0.0100
  305SOL    HW1 2815   0.717   5.554   3.307  0.0702  2.4263  0.7805
  305SOL    HW2 2816   0.802   5.532   3.430  0.6375 -0.6629 -0.0643
  306SOL     OW 2817   1.703   1.800   2.883  0.0098  0.3337 -0.6665
  306SOL    HW1 2818   1.683   1.870   2.820  0.0432  0.0784 -0.9602
  306SOL    HW2 2819   1.787   1.826   2.921 -0.7496  1.3118  0.4237
  307SOL     OW 2820   1.782   1.760   3.221 -0.4143 -0.4306 -0.1772
  307SOL    HW1 2821   1.780   1.723   3.309  1.8731  1.1505  0.6217
  307SOL    HW2 2822   1.747   1.849   3.232  0.3210 -0.0599 -0.7596
  308SOL     OW 2823   1.320   0.760   3.282  0.1134 -0.0661  0.2566
  308SOL    HW1 2824   1.254   0.705   3.238 -1.3356  1.1256  0.8297
  308SOL    HW2 2825   1.296   0.755   3.375  0.8313  0.4092  0.4703
  309SOL     OW 2826   0.219   1.865   4.022 -0.0828 -0.3073 -0.2793
  309SOL    HW1 2827   0.136   1.883   4.067  0.5095 -0.5652  0.9732
  309SOL    HW2 2828   0.251   1.785   4.063  0.6087 -0.4164 -1.0195
  310SOL     OW 2829   0.562   4.682   1.239  0.0324 -0.0288  0.5994
  310SOL    HW1 2830   0.553   4.777   1.249 -0.6112 -0.0609  0.4010
  310SOL    HW2 2831   0.639   4.659   1.290 -1.1712  0.2731  2.6487
  311SOL     OW 2832   3.608   0.624   0.130 -0.7219  0.0155  0.5337
  311SOL    HW1 2833   3.538   0.563   0.155 -2.4324  1.4701 -0.4734
  311SOL    HW2 2834   3.614   0.685   0.203 -0.3471 -0.2250  0.7072
  312SOL     OW 2835   3.016   4.976   3.622  0.0010 -0.3392  0.0325
  312SOL    HW1 2836   3.011   5.015   3.534 -0.2351  0.6476  0.4611
  312SOL    HW2 2837   2.932   4.932   3.634 -0.6545  0.9542  0.3825
  313SOL     OW 2838   6.070   3.550   4.233  0.5865  0.2537  0.6023
  313SOL    HW1 2839   6.085   3.515   4.145 -0.1711 -0.2862  0.6656
  313SOL    HW2 2840   6.023   3.479   4.279 -0.0633  0.9619  1.0694
  314SOL     OW 2841   4.702   0.456   0.957  0.0179 -0.2003  0.2427
  314SOL    HW1 2842   4.794   0.474   0.974 -0.1416  1.0452 -0.1125
  314SOL    HW2 2843   4.678   0.515   0.885 -1.3606  0.3939  1.1374
  315SOL     OW 2844   4.697   5.919   2.202  0.0077  0.5919 -0.1837
  315SOL    HW1 2845   4.677   5.836   2.246 -0.1729  0.8838  0.2874
  315SOL    HW2 2846   4.614   5.966   2.202 -0.0983  0.4391 -1.1943
  316SOL     OW 2847   3.784   0.302   3.685  0.2372 -0.5209  0.0334
  316SOL    HW1 2848   3.750   0.375   3.737 -1.4091 -1.4681  0.3550
  316SOL    HW2 2849   3.717   0.285   3.619  1.0596 -1.1104 -0.6859
  317SOL     OW 2850   3.623   0.456   2.215  0.0167  0.2378 -0.4418
  317SOL    HW1 2851   3.604   0.377   2.266  0.1816 -1.0864 -2.3239
  317SOL    HW2 2852   3.537   0.498   2.203 -0.1893 -0.0851 -0.1185
  318SOL     OW 2853   5.731   5.334   0.458  0.1376  0.4545  0.6035
  318SOL    HW1 2854   5.763   5.317   0.546  2.4676  2.6533  0.2920
  318SOL    HW2 2855   5.775   5.415   0.431 -1.4801  0.5676 -2.1065
  319SOL     OW 2856   3.082   1.294   3.043 -0.2062 -0.1349  0.2281
  319SOL    HW1 2857   3.119   1.214   3.080 -0.3593  0.1048  0.9159
  319SOL    HW2 2858   2.988   1.288   3.059 -0.1729  0.3581  0.6385
  320SOL     OW 2859   4.802   2.016   1.789 -0.5659  0.4926 -0.0244
  320SOL    HW1 2860   4.731   2.073   1.818 -1.9555 -0.9299 -0.5103
  320SOL    HW2 2861   4.848   2.067   1.723 -0.7487  1.6655  0.7303
  321SOL     OW 2862   5.373   6.267   1.786 -0.2249 -0.5664 -0.2090
  321SOL    HW1 2863   5.315   6.321   1.732  2.0269  1.2077 -0.9981
  321SOL    HW2 2864   5.436   6.230   1.725  1.3628  0.1239  0.9403
  322SOL     OW 2865   2.497   6.029   0.306 -0.0786 -0.1913  0.3910
  322SOL    HW1 2866   2.516   6.038   0.399  4.8511  0.2117 -0.3500
  322SOL    HW2 2867   2.492   5.934   0.292  1.3101 -0.3634  0.8550
  323SOL     OW 2868   0.026   1.890   4.351 -0.3282  0.4935 -0.0640
  323SOL    HW1 2869  -0.016   1.904   4.266  0.1679 -0.4351 -0.4797
  323SOL    HW2 2870   0.096   1.955   4.354  0.0272  0.1437 -0.6289
  324SOL     OW 2871   1.118   3.153   0.443  0.0145  0.0802 -0.0090
  324SOL    HW1 2872   1.101   3.246   0.432  0.8777  0.4047  1.1424
  324SOL    HW2 2873   1.076   3.111   0.368 -0.4073  1.3880 -0.5257
  325SOL     OW 2874   5.587   4.299   0.750  0.1230 -0.0199  0.0873
  325SOL    HW1 2875   5.562   4.306   0.842 -1.5002 -0.2484 -0.3074
  325SOL    HW2 2876   5.655   4.366   0.739  0.2988  0.0474  1.4286
  326SOL     OW 2877   3.430   2.276   0.986 -0.2294  0.3098 -0.1080
  326SOL    HW1 2878   3.485   2.303   1.059  1.1799 -0.9840 -0.6368
  326SOL    HW2 2879   3.352   2.238   1.027  1.3860 -2.1887  0.8697
  327SOL     OW 2880   2.915   0.004   0.395  0.3235  0.0797 -0.1037
  327SOL    HW1 2881   2.965  -0.077   0.394 -0.2084 -0.2586 -1.0388
  327SOL    HW2 2882   2.980   0.073   0.381  0.4824 -0.4146 -2.1845
  328SOL     OW 2883   5.103   4.006   3.029 -0.0014  0.6282 -0.0122
  328SOL    HW1 2884   5.147   3.954   2.961  3.1602  2.8113  0.1760
  328SOL    HW2 2885   5.119   3.958   3.110  0.6531  0.5721 -0.1702
  329SOL     OW 2886   1.032   3.007   0.218 -0.0992 -0.0882  0.0118
  329SOL    HW1 2887   0.956   2.963   0.179  1.0706 -1.4732 -0.7906
  329SOL    HW2 2888   1.107   2.974   0.168  1.1193  0.6754  1.2729
  330SOL     OW 2889   0.982   5.714   2.895 -0.3839 -0.4634  0.7254
  330SOL    HW1 2890   1.012   5.805   2.898 -0.3177 -0.4584  0.1551
  330SOL    HW2 2891   0.886   5.721   2.894 -0.3807 -0.4061  0.8645
  331SOL     OW 2892   0.119   5.047   4.477  0.2883  0.5859 -1.1339
  331SOL    HW1 2893   0.202   5.013   4.443  0.9318  3.2924 -2.5823
  331SOL    HW2 2894   0.145   5.112   4.542 -0.7680  0.5345 -0.6404
  332SOL     OW 2895   6.165   0.931   3.465  0.4627  0.2493  0.1208
  332SOL    HW1 2896   6.213   0.848   3.464  0.8171  0.4431  0.7059
  332SOL    HW2 2897   6.126   0.937   3.378 -1.5168 -1.6761  0.7627
  333SOL     OW 2898   2.695   0.666   1.575  0.2320  0.1967 -0.2683
  333SOL    HW1 2899   2.638   0.590   1.589  0.6685  0.0731  0.9872
  333SOL    HW2 2900   2.736   0.650   1.490 -0.1942 -0.6404 -0.3317
  334SOL     OW 2901   2.237   6.019   2.510  0.3694 -0.4517  0.3018
  334SOL    HW1 2902   2.261   5.966   2.586  1.4400 -1.3305 -0.6141
  334SOL    HW2 2903   2.202   6.099   2.547 -0.0391 -1.2585  1.7264
  335SOL     OW 2904   0.485   0.549   1.981  0.0993 -0.0532 -0.2000
  335SOL    HW1 2905   0.579   0.552   1.964  0.5134 -4.2508  0.2913
  335SOL    HW2 2906   0.475   0.585   2.069  1.3783 -0.2208  0.0379
  336SOL     OW 2907   0.408   4.263   1.006  0.1561  0.0152 -0.0438
  336SOL    HW1 2908   0.335   4.285   1.063 -0.0669 -0.3999 -0.1654
  336SOL    HW2 2909   0.414   4.337   0.945  0.2374  0.3400  0.3519
  337SOL     OW 2910   1.159   5.304   2.964  0.0573 -0.4651  0.1803
  337SOL    HW1 2911   1.215   5.360   2.910  0.3582  1.2026  2.1139
  337SOL    HW2 2912   1.112   5.249   2.901 -0.0415  1.7477 -1.8093
  338SOL     OW 2913   4.236   1.504   0.541 -0.2369  0.6283 -0.1161
  338SOL    HW1 2914   4.216   1.544   0.625  0.7444 -0.6993  0.7831
  338SOL    HW2 2915   4.283   1.424   0.563  0.9912  0.7906 -1.9681
  339SOL     OW 2916   5.136   2.389   4.171  0.2238  0.0248 -0.2990
  339SOL    HW1 2917   5.144   2.426   4.082  2.6344  0.3262 -0.0375
  339SOL    HW2 2918   5.188   2.309   4.168  2.9642  1.5741  1.5332
  340SOL     OW 2919   4.693   2.570   1.179  0.2905  0.2560 -0.1525
  340SOL    HW1 2920   4.722   2.500   1.120  0.5902  0.8530 -0.7295
  340SOL    HW2 2921   4.747   2.645   1.155 -1.0662  1.1284 -0.5925
  341SOL     OW 2922   0.522   1.765   2.274  0.0099  0.5904  0.3982
  341SOL    HW1 2923   0.609   1.805   2.276 -0.1692  0.9740  0.5426
  341SOL    HW2 2924   0.489   1.774   2.363 -0.9526  2.1685 -0.0821
  342SOL     OW 2925   3.886   3.673   3.548 -0.0141 -0.5985 -0.0803
  342SOL    HW1 2926   3.798   3.704   3.524 -0.4143 -0.6934  1.1611
  342SOL    HW2 2927   3.881   3.578   3.539  0.3710 -0.5193 -1.2508
  343SOL     OW 2928   1.598   0.677   2.375  0.3881 -0.0270 -0.1453
  343SOL    HW1 2929   1.684   0.719   2.383  0.9300 -1.2814  1.1353
  343SOL    HW2 2930   1.594   0.617   2.450 -0.4212 -2.0813 -1.7337
  344SOL     OW 2931   1.213   2.570   2.355 -0.4967  0.2621 -0.3309
  344SOL    HW1 2932   1.224   2.572   2.260 -0.5571  0.6707 -0.3283
  344SOL    HW2 2933   1.282   2.628   2.389 -0.8318  0.5560 -0.1536
  345SOL     OW 2934   2.934   4.447   4.467  0.3414  0.0097  0.1876
  345SOL    HW1 2935   2.961   4.405   4.386 -0.9584 -2.0702  0.7613
  345SOL    HW2 2936   3.015   4.465   4.513  0.9765 -1.6325 -0.2319
  346SOL     OW 2937   1.529   1.121   1.677  0.2278  0.1153 -0.0986
  346SOL    HW1 2938   1.561   1.180   1.746  0.6786 -0.0790 -0.1373
  346SOL    HW2 2939   1.558   1.034   1.704  0.0240 -0.0206 -0.3134
  347SOL     OW 2940   3.528   4.079   0.173 -0.3937 -0.4605  0.3365
  347SOL    HW1 2941   3.484   3.998   0.200 -2.1513  0.3129 -0.1150
  347SOL    HW2 2942   3.476   4.112   0.101  0.9597  0.5090 -0.2407
  348SOL     OW 2943   4.817   5.506   3.255  0.3146 -0.0878  0.2366
  348SOL    HW1 2944   4.735   5.465   3.282  0.4686  1.3946  3.5138
  348SOL    HW2 2945   4.794   5.558   3.179 -0.8384 -2.6330 -1.2714
  349SOL     OW 2946   1.953   3.949   2.757  0.3027 -0.2812 -0.4578
  349SOL    HW1 2947   2.018   4.011   2.725  1.3249 -1.1393 -0.0852
  349SOL    HW2 2948   1.908   3.995   2.827  0.2473  0.4480 -0.9584
  350SOL     OW 2949   4.970   4.743   1.673  0.3457 -0.0539 -0.6826
  350SOL    HW1 2950   5.045   4.708   1.721 -0.7361 -1.2117  0.2449
  350SOL    HW2 2951   4.924   4.665   1.641 -0.6840  0.6035 -0.8641
  351SOL     OW 2952   5.903   2.055   2.181  0.9528  0.1920 -0.3323
  351SOL    HW1 2953   5.897   1.968   2.221  1.3192  0.3374  0.0538
  351SOL    HW2 2954   5.963   2.043   2.107  0.0620 -0.1365 -1.0096
  352SOL     OW 2955   1.825   6.352   1.736  0.2221 -0.7859  0.3157
  352SOL    HW1 2956   1.898   6.391   1.689 -0.8416  1.3833  0.3492
  352SOL    HW2 2957   1.827   6.259   1.711  1.6807 -0.3546 -1.3484
  353SOL     OW 2958   1.203   3.444   1.792 -0.8921 -0.4533 -0.6516
  353SOL    HW1 2959   1.284   3.492   1.801 -1.7088  1.3068 -2.2023
  353SOL    HW2 2960   1.203   3.411   1.702 -1.6021 -0.9785 -0.4743
  354SOL     OW 2961   4.573   5.134   1.972  0.1223  0.5547  0.3464
  354SOL    HW1 2962   4.647   5.106   1.919  0.5020  0.8831  0.6951
  354SOL    HW2 2963   4.600   5.117   2.062 -0.3843  0.3132  0.4558
  355SOL     OW 2964   1.711   5.955   3.026 -0.0675 -0.1945  0.4999
  355SOL    HW1 2965   1.719   6.000   3.111 -0.0821 -0.2283  0.5189
  355SOL    HW2 2966   1.713   5.862   3.048 -1.3558 -0.2165  0.5878
  356SOL     OW 2967   3.220   0.788   0.952 -0.3194  0.4715  0.0502
  356SOL    HW1 2968   3.278   0.825   0.886  0.1759  0.7467  0.6281
  356SOL    HW2 2969   3.155   0.739   0.902  1.9786 -2.1974 -0.5858
  357SOL     OW 2970   3.995   5.332   0.574  0.1671  0.3518  0.6432
  357SOL    HW1 2971   3.935   5.406   0.586 -1.7053 -0.8749 -0.5475
  357SOL    HW2 2972   4.004   5.293   0.661 -2.2489 -0.4483  0.6183
  358SOL     OW 2973   0.748   0.988   2.586 -0.2609  0.6224 -0.3248
  358SOL    HW1 2974   0.817   0.968   2.649 -0.3284 -1.8157 -0.9209
  358SOL    HW2 2975   0.767   1.077   2.557  1.2981  0.8362  1.1824
  359SOL     OW 2976   1.897   2.008   3.776  0.6145 -0.0111 -0.2085
  359SOL    HW1 2977   1.803   2.011   3.763  0.4770 -1.0266  0.4620
  359SOL    HW2 2978   1.928   1.943   3.713  0.7221 -0.4899  0.3365
  360SOL     OW 2979   1.597   3.249   4.167 -0.2605 -0.2497 -0.0601
  360SOL    HW1 2980   1.679   3.239   4.117  0.0283 -0.4302  0.4389
  360SOL    HW2 2981   1.535   3.285   4.104 -0.0143 -0.8390 -0.6577
  361SOL     OW 2982   5.524   3.398   1.632  0.3427  0.0807  0.2694
  361SOL    HW1 2983   5.460   3.328   1.646  0.9194 -0.8616 -1.4811
  361SOL    HW2 2984   5.506   3.461   1.702 -0.4317 -1.6278  1.6950
  362SOL     OW 2985   4.510   0.330   3.307  0.2813 -0.9430  0.6546
  362SOL    HW1 2986   4.580   0.376   3.352 -0.4332  0.5681  0.3178
  362SOL    HW2 2987   4.514   0.363   3.217 -1.3543 -0.1661  0.8275
  363SOL     OW 2988   3.982   2.708   0.073 -0.4438  0.2817  0.4159
  363SOL    HW1 2989   3.993   2.757  -0.008 -1.3109  0.8403  0.6234
  363SOL    HW2 2990   4.024   2.624   0.056 -1.8022 -0.1370 -1.1170
  364SOL     OW 2991   1.338   0.738   1.222 -0.6796 -0.3235 -0.3431
  364SOL    HW1 2992   1.404   0.698   1.166  1.4525  0.4981  1.4413
  364SOL    HW2 2993   1.305   0.666   1.276 -1.9115 -0.8886 -1.7601
  365SOL     OW 2994   0.224   0.796   0.541  0.1556  0.8244 -0.3787
  365SOL    HW1 2995   0.159   0.770   0.476  1.8761  0.4799 -2.0293
  365SOL    HW2 2996   0.173   0.809   0.621 -1.5717 -2.5449 -0.7339
  366SOL     OW 2997   0.811   5.460   4.425 -0.4027 -0.3949  0.2302
  366SOL    HW1 2998   0.721   5.466   4.455 -0.3496  0.0325  0.3089
  366SOL    HW2 2999   0.805   5.425   4.336 -0.5271 -2.3230  0.9472
  367SOL     OW 3000   1.047   1.160   3.322  0.0124  0.2999  0.7818
  367SOL    HW1 3001   0.993   1.116   3.387  0.1706  0.6810  1.1756
  367SOL    HW2 3002   1.133   1.119   3.330  0.2744  0.9485  1.4392
  368SOL     OW 3003   1.272   0.132   1.831 -0.3055  0.4587 -0.1158
  368SOL    HW1 3004   1.303   0.220   1.854  0.5717 -0.1218  0.9851
  368SOL    HW2 3005   1.337   0.073   1.867 -0.9080 -0.6652 -0.8137
  369SOL     OW 3006   1.201   0.456   3.476  0.0121 -0.2981 -0.0951
  369SOL    HW1 3007   1.280   0.408   3.449  0.0617 -0.4807  0.3751
  369SOL    HW2 3008   1.234   0.534   3.521 -0.0648 -1.0723  1.3494
  370SOL     OW 3009   2.653   6.316   0.292 -0.6818 -0.4727  0.4110
  370SOL    HW1 3010   2.591   6.249   0.322  0.8236 -2.0334  0.1842
  370SOL    HW2 3011   2.646   6.386   0.357 -1.5556 -1.2976  1.2415
  371SOL     OW 3012   2.253   1.694   1.940 -0.3443 -0.0929 -0.4522
  371SOL    HW1 3013   2.233   1.772   1.993 -2.3789 -0.4104 -0.6815
  371SOL    HW2 3014   2.173   1.642   1.943  0.6910 -1.7969 -1.0109
  372SOL     OW 3015   3.671   4.697   2.989 -0.5778  0.0955  0.0455
  372SOL    HW1 3016   3.743   4.749   2.951 -0.7701  0.0944 -0.3236
  372SOL    HW2 3017   3.714   4.619   3.024 -0.5394 -0.5171 -1.3064
  373SOL     OW 3018   3.075   0.265   0.596  0.0451  0.5199  0.7466
  373SOL    HW1 3019   3.071   0.217   0.679  0.1194 -1.0150 -0.1229
  373SOL    HW2 3020   3.162   0.306   0.597  0.3764 -0.1810  1.0410
  374SOL     OW 3021   2.199   6.086   2.116 -0.0667 -0.4074 -0.6646
  374SOL    HW1 3022   2.258   6.033   2.170  1.7370  1.7770 -0.2938
  374SOL    HW2 3023   2.245   6.094   2.033  1.3460  2.9548  0.2564
  375SOL     OW 3024   4.050   3.812   3.305 -0.3299 -0.2628 -0.0265
  375SOL    HW1 3025   3.977   3.774   3.355 -1.4917 -0.4882 -1.8204
  375SOL    HW2 3026   4.127   3.763   3.335 -1.0246 -0.5924  1.3011
  376SOL     OW 3027   5.179   2.294   3.206  0.3266 -0.1642 -0.0740
  376SOL    HW1 3028   5.155   2.239   3.280  1.4023  0.1081  0.4916
  376SOL    HW2 3029   5.272   2.314   3.220  0.0179  1.6134 -0.3628
  377SOL     OW 3030   2.668   0.232   1.367  0.0964  0.2683  0.1440
  377SOL    HW1 3031   2.616   0.230   1.286 -0.0462  0.1561  0.2380
  377SOL    HW2 3032   2.754   0.198   1.341 -0.6532 -2.1300  0.5478
  378SOL     OW 3033   5.217   5.334   0.387  0.3232 -0.2089 -0.5841
  378SOL    HW1 3034   5.166   5.324   0.467  1.8736  1.3649  0.6874
  378SOL    HW2 3035   5.163   5.390   0.331 -0.6327 -1.0653 -0.5424
  379SOL     OW 3036   0.095   4.379   3.577  0.3550 -0.8819  0.0098
  379SOL    HW1 3037   0.189   4.393   3.584  0.6714 -2.3172 -0.9965
  379SOL    HW2 3038   0.084   4.325   3.499 -1.2817 -0.9532  0.2515
  380SOL     OW 3039   4.894   0.571   2.441 -0.0900 -0.4872  0.2070
  380SOL    HW1 3040   4.915   0.655   2.482  0.1838 -0.3099 -0.2876
  380SOL    HW2 3041   4.946   0.570   2.361 -2.4903  0.2855 -1.4608
  381SOL     OW 3042   0.005   1.089   4.280 -0.4837  0.1275 -0.0073
  381SOL    HW1 3043   0.070   1.047   4.223  0.2254 -0.6966  1.3632
  381SOL    HW2 3044   0.019   1.183   4.267  0.5355 -0.0422 -0.2314
  382SOL     OW 3045   0.980   3.759   3.827  0.1814  0.7690 -0.3211
  382SOL    HW1 3046   1.054   3.707   3.797 -0.2719  0.0160 -0.1832
  382SOL    HW2 3047   0.911   3.742   3.763 -0.3655  0.1977  0.3962
  383SOL     OW 3048   4.052   0.393   2.124  0.2401  0.4289  0.0711
  383SOL    HW1 3049   4.067   0.478   2.165  0.1980  0.7737 -0.6017
  383SOL    HW2 3050   4.065   0.329   2.194 -0.5409  1.0306  0.7888
  384SOL     OW 3051   2.226   3.757   1.760  0.0656 -0.3316 -0.3866
  384SOL    HW1 3052   2.195   3.742   1.850 -2.8669  0.9628 -1.0348
  384SOL    HW2 3053   2.271   3.676   1.736 -0.5242 -1.3533  1.6956
  385SOL     OW 3054   5.542   3.554   3.384 -0.3048 -0.1472  0.1091
  385SOL    HW1 3055   5.455   3.515   3.395 -0.1201 -0.8621 -0.8194
  385SOL    HW2 3056   5.593   3.517   3.456 -0.9556  0.9086  1.1503
  386SOL     OW 3057   6.013   2.311   0.191  0.4743  0.0983  0.2152
  386SOL    HW1 3058   6.015   2.397   0.150  1.3695  0.4180  0.9110
  386SOL    HW2 3059   6.028   2.250   0.119  0.7169  0.5683 -0.1379
  387SOL     OW 3060   3.272   3.350   0.002 -0.5722  0.3739  0.4657
  387SOL    HW1 3061   3.349   3.338   0.057  0.6200  1.5175 -0.8627
  387SOL    HW2 3062   3.198   3.330   0.059  0.5973  1.2123  2.3696
  388SOL     OW 3063   3.220   0.178   2.122  0.4468  0.1450 -0.4443
  388SOL    HW1 3064   3.257   0.192   2.210  2.8909 -0.8748 -1.2374
  388SOL    HW2 3065   3.227   0.084   2.108 -0.3536  0.2403 -1.5764
  389SOL     OW 3066   2.814   5.692   1.696 -0.4786  0.3025 -0.3555
  389SOL    HW1 3067   2.861   5.626   1.747  0.7153  1.5077  0.1578
  389SOL    HW2 3068   2.727   5.655   1.682 -0.0901 -1.0191  0.6060
  390SOL     OW 3069   0.392   1.718   2.942  0.1225 -0.1681  0.3317
  390SOL    HW1 3070   0.362   1.802   2.977  0.3707  0.1226 -0.1594
  390SOL    HW2 3071   0.486   1.718   2.956  0.0257 -0.7059  1.0543
  391SOL     OW 3072   2.987   4.182   2.483 -0.5484 -0.3993 -0.2230
  391SOL    HW1 3073   2.897   4.198   2.453 -0.1238 -0.0507 -1.3369
  391SOL    HW2 3074   3.039   4.182   2.403  0.4427 -0.6655  0.4134
  392SOL     OW 3075   4.223   0.520   0.468  0.4133 -0.8165  0.4164
  392SOL    HW1 3076   4.166   0.504   0.393 -0.5548  0.6539  0.7805
  392SOL    HW2 3077   4.303   0.471   0.449  0.7322  0.5472 -2.1938
  393SOL     OW 3078   1.190   3.200   0.840  0.4626 -0.4527  0.0736
  393SOL    HW1 3079   1.230   3.282   0.814 -0.2693  0.1693  0.8706
  393SOL    HW2 3080   1.102   3.223   0.868 -0.0913 -1.6380 -0.5930
  394SOL     OW 3081   3.587   2.121   2.119  0.0096  0.0490  0.6236
  394SOL    HW1 3082   3.572   2.027   2.127  1.5859 -0.2281  0.8144
  394SOL    HW2 3083   3.683   2.129   2.120  0.1230  1.2514 -3.6425
  395SOL     OW 3084   4.465   2.863   2.638  0.5801 -0.0525  0.4648
  395SOL    HW1 3085   4.519   2.807   2.694 -1.0935 -0.1331  2.1161
  395SOL    HW2 3086   4.382   2.871   2.686 -0.9386 -0.0428 -2.0065
  396SOL     OW 3087   6.262   3.824   0.429  0.4210 -0.3460 -0.2442
  396SOL    HW1 3088   6.172   3.801   0.405  0.3400  0.2961 -0.5714
  396SOL    HW2 3089   6.294   3.747   0.478 -0.6284 -0.1817  0.7495
  397SOL     OW 3090   5.980   2.231   0.708  0.2670  0.2100  0.0889
  397SOL    HW1 3091   5.908   2.173   0.681  1.8091 -2.0733  0.6575
  397SOL    HW2 3092   5.974   2.306   0.647 -1.0600 -1.0878 -1.4862
  398SOL     OW 3093   0.464   0.299   0.670 -0.4029  0.1660 -0.2846
  398SOL    HW1 3094   0.555   0.284   0.693 -0.6154  0.0952  0.5226
  398SOL    HW2 3095   0.455   0.394   0.669  0.2533  0.2809 -2.7091
  399SOL     OW 3096   3.638   3.751   3.401 -0.5747  0.4027 -0.4662
  399SOL    HW1 3097   3.569   3.709   3.452 -0.5498 -0.9829 -1.4891
  399SOL    HW2 3098   3.611   3.739   3.310 -0.1850  2.0123 -0.8346
  400SOL     OW 3099   4.038   5.556   3.951 -0.0861  0.3895 -0.1488
  400SOL    HW1 3100   4.057   5.605   4.031  2.0719 -0.9294  0.2216
  400SOL    HW2 3101   3.950   5.522   3.965 -0.5970  1.9393  0.6976
  401SOL     OW 3102   0.022   2.633   1.215  1.1974  0.3334  0.3929
  401SOL    HW1 3103   0.020   2.662   1.306  1.6706  2.0651 -0.1095
  401SOL    HW2 3104   0.089   2.565   1.213  1.7906  0.8718  1.1898
  402SOL     OW 3105   4.204   2.383   1.439 -0.0285  0.6335 -0.3774
  402SOL    HW1 3106   4.289   2.400   1.399 -0.0376 -1.3125 -1.3355
  402SOL    HW2 3107   4.223   2.327   1.515 -0.4369  0.2728 -0.5338
  403SOL     OW 3108   0.235   6.163   0.670 -0.0148 -0.3092  0.0851
  403SOL    HW1 3109   0.183   6.242   0.685  0.4989  0.0492  0.0292
  403SOL    HW2 3110   0.189   6.117   0.600  0.8301  1.0369 -1.4316
  404SOL     OW 3111   3.958   1.033   0.695 -0.4117 -0.4225  0.1674
  404SOL    HW1 3112   3.934   1.025   0.603 -0.3782 -1.7685  0.2527
  404SOL    HW2 3113   3.985   0.945   0.720  2.9108  0.5305  0.5454
  405SOL     OW 3114   6.216   6.205   0.994  0.0235  0.0578  0.2147
  405SOL    HW1 3115   6.125   6.220   1.021  0.1869 -2.1363  2.2333
  405SOL    HW2 3116   6.209   6.168   0.906 -0.7195  3.6803 -1.4451
  406SOL     OW 3117   4.276   6.196   2.408 -0.2170 -0.1428 -0.4591
  406SOL    HW1 3118   4.204   6.258   2.408  0.4243  0.6260  0.1465
  406SOL    HW2 3119   4.235   6.110   2.416 -1.3228 -0.0980 -4.0937
  407SOL     OW 3120   0.776   0.706   1.957 -0.6305 -0.0207 -0.4000
  407SOL    HW1 3121   0.778   0.704   1.862  1.3387 -0.2921 -0.3892
  407SOL    HW2 3122   0.867   0.693   1.984 -1.2577 -0.9123  1.5327
  408SOL     OW 3123   1.072   5.922   2.657  0.2770 -0.3710  0.0077
  408SOL    HW1 3124   1.082   6.005   2.703  2.6139 -0.2457 -0.5473
  408SOL    HW2 3125   0.985   5.925   2.618 -0.2614  1.1348  1.2624
  409SOL     OW 3126   5.378   4.842   1.161 -0.0642  0.3348  0.3330
  409SOL    HW1 3127   5.433   4.799   1.227 -0.0421 -2.2416 -1.2324
  409SOL    HW2 3128   5.290   4.842   1.199  0.1450 -0.0539  0.8349
  410SOL     OW 3129   1.904   2.683   3.475  0.5434 -0.3973  0.3277
  410SOL    HW1 3130   1.925   2.611   3.534  0.5722 -1.3440 -0.7931
  410SOL    HW2 3131   1.933   2.653   3.389  0.8068  1.0758 -0.1308
  411SOL     OW 3132   4.264   1.526   4.092 -0.1954 -0.2481  0.2703
  411SOL    HW1 3133   4.255   1.533   4.187 -2.3951  0.3391  0.0788
  411SOL    HW2 3134   4.345   1.572   4.071 -0.3600  0.7771  1.7461
  412SOL     OW 3135   0.655   6.054   1.614  0.0532  0.0000 -0.1365
  412SOL    HW1 3136   0.635   5.960   1.619  0.3343 -0.0142  0.8755
  412SOL    HW2 3137   0.576   6.097   1.644  0.5186  0.0295  1.0703
  413SOL     OW 3138   1.168   0.288   0.729 -0.0179  0.3601  0.9024
  413SOL    HW1 3139   1.103   0.321   0.666  0.2549  1.4982  1.1816
  413SOL    HW2 3140   1.251   0.294   0.683 -0.1838 -2.2204  0.1168
  414SOL     OW 3141   4.711   3.701   3.356 -0.3039 -0.4159  0.2977
  414SOL    HW1 3142   4.672   3.788   3.349  1.2668  0.2599 -0.6121
  414SOL    HW2 3143   4.690   3.672   3.445 -0.9074  0.8480  0.5888
  415SOL     OW 3144   2.878   4.692   1.493 -0.0284  0.4892  0.6349
  415SOL    HW1 3145   2.841   4.613   1.454  0.1108  0.1687  1.1303
  415SOL    HW2 3146   2.871   4.677   1.588  1.6672  0.2549  0.7640
  416SOL     OW 3147   5.295   5.778   0.794 -0.1339  0.3420  0.3962
  416SOL    HW1 3148   5.340   5.771   0.879 -1.9631 -0.6131  1.3466
  416SOL    HW2 3149   5.298   5.690   0.757 -0.1680  0.5448 -0.0964
  417SOL     OW 3150   1.698   1.488   1.808 -0.0383 -0.0917  0.1185
  417SOL    HW1 3151   1.742   1.408   1.836  0.5642 -0.3819 -1.5645
  417SOL    HW2 3152   1.651   1.463   1.729  0.6514  1.3583 -0.7887
  418SOL     OW 3153   3.005   4.860   0.813  0.4469 -0.0332  0.4765
  418SOL    HW1 3154   2.957   4.904   0.883 -0.0412  1.8501 -0.9369
  418SOL    HW2 3155   3.091   4.903   0.812 -0.3348  1.7022 -1.4860
  419SOL     OW 3156   2.889   1.686   3.165  0.1486 -0.2052 -0.2288
  419SOL    HW1 3157   2.902   1.776   3.195 -0.5332 -0.1578 -0.0722
  419SOL    HW2 3158   2.858   1.639   3.243  0.4136 -0.5621 -0.3310
  420SOL     OW 3159   5.533   0.578   0.488  0.0613 -0.3953  0.4545
  420SOL    HW1 3160   5.501   0.668   0.480 -0.0541 -0.6254 -3.0894
  420SOL    HW2 3161   5.617   0.578   0.441  0.1467 -2.1029  0.5554
  421SOL     OW 3162   2.898   5.404   3.023  0.1722  0.1978  0.9834
  421SOL    HW1 3163   2.882   5.478   3.082  1.8079  1.2017  0.2523
  421SOL    HW2 3164   2.994   5.398   3.017  0.0945 -2.0457  1.0619
  422SOL     OW 3165   0.239   4.411   0.309  0.3250 -0.1675  0.2543
  422SOL    HW1 3166   0.282   4.395   0.225 -0.3853  2.0805 -0.6192
  422SOL    HW2 3167   0.306   4.390   0.374  1.7242  0.3278 -0.9588
  423SOL     OW 3168   6.109   1.017   0.231  0.3974 -0.1867 -0.1540
  423SOL    HW1 3169   6.076   1.104   0.207  1.2691  0.0749 -0.4162
  423SOL    HW2 3170   6.162   0.990   0.157  2.1254  0.1082  0.9247
  424SOL     OW 3171   0.288   1.171   1.118  0.0326 -0.0522  0.5152
  424SOL    HW1 3172   0.301   1.077   1.106 -1.7696 -0.1690 -0.8614
  424SOL    HW2 3173   0.293   1.208   1.030 -2.0841  0.7210  0.6618
  425SOL     OW 3174   3.847   2.524   3.795  0.1296 -0.6149  0.1954
  425SOL    HW1 3175   3.908   2.450   3.789  0.7790 -0.0611 -0.3290
  425SOL    HW2 3176   3.814   2.534   3.706 -0.6605 -0.8367  0.4537
  426SOL     OW 3177   0.449   5.795   4.370 -0.2107 -0.3764 -0.0995
  426SOL    HW1 3178   0.462   5.749   4.452 -0.8759 -0.2518  0.0862
  426SOL    HW2 3179   0.496   5.878   4.380 -0.4916 -0.2579  0.2541
  427SOL     OW 3180   4.539   1.849   1.640 -0.1121 -0.3823 -0.3115
  427SOL    HW1 3181   4.557   1.922   1.580 -0.3841 -0.0740 -0.0211
  427SOL    HW2 3182   4.445   1.833   1.630 -0.1212 -0.4564 -0.1062
  428SOL     OW 3183   5.899   4.284   1.053 -0.2606 -0.1325  0.2515
  428SOL    HW1 3184   5.858   4.207   1.013  1.0525  0.0290 -1.5225
  428SOL    HW2 3185   5.914   4.344   0.980 -1.1046  1.7897  1.5678
  429SOL     OW 3186   1.587   0.048   3.766 -0.3646  0.1128  0.1645
  429SOL    HW1 3187   1.541   0.130   3.787  0.7972  0.7302  0.3520
  429SOL    HW2 3188   1.650   0.073   3.698  0.9871 -0.3106  1.2365
  430SOL     OW 3189   1.069   4.632   1.259 -0.0921 -0.0530  0.0319
  430SOL    HW1 3190   1.140   4.644   1.196  0.4016  0.0674  0.6028
  430SOL    HW2 3191   1.051   4.721   1.292  1.2144 -0.3480  1.7206
  431SOL     OW 3192   4.882   4.414   1.152 -0.2320 -0.2879 -0.5138
  431SOL    HW1 3193   4.923   4.329   1.167 -0.5245 -0.4477 -0.5957
  431SOL    HW2 3194   4.935   4.455   1.084  0.9878  0.3647  0.7909
  432SOL     OW 3195   1.590   1.494   2.598 -0.4402  0.6572 -0.1192
  432SOL    HW1 3196   1.500   1.464   2.609  0.0785 -0.3276  1.8024
  432SOL    HW2 3197   1.588   1.547   2.518 -2.3420 -0.7571 -1.0865
  433SOL     OW 3198   2.616   4.863   0.756 -0.0330  0.0962  0.1984
  433SOL    HW1 3199   2.589   4.859   0.848 -2.4773 -1.4434 -0.5045
  433SOL    HW2 3200   2.620   4.771   0.728 -2.6795  0.5248 -2.0560
  434SOL     OW 3201   3.280   4.187   1.874  0.4146  0.2830 -0.5678
  434SOL    HW1 3202   3.354   4.247   1.881 -1.1056  2.4869 -1.9255
  434SOL    HW2 3203   3.273   4.146   1.960  2.3903  1.0047 -0.0288
  435SOL     OW 3204   0.495   1.352   3.820 -0.0963  0.3130 -0.0367
  435SOL    HW1 3205   0.465   1.428   3.771 -1.1355  0.1045  0.2366
  435SOL    HW2 3206   0.495   1.281   3.756  0.8608  0.5317 -0.2886
  436SOL     OW 3207   5.871   1.411   4.518  0.2167  0.5624 -0.3255
  436SOL    HW1 3208   5.884   1.328   4.565  1.0621  1.3817  0.9326
  436SOL    HW2 3209   5.777   1.412   4.497  0.1447 -0.5859 -0.1285
  437SOL     OW 3210   2.033   4.951   2.392  0.3533  0.4217  0.0903
  437SOL    HW1 3211   2.084   4.968   2.471  0.2106  2.0488 -0.1414
  437SOL    HW2 3212   1.949   4.918   2.424  0.5279  0.4496  0.5815
  438SOL     OW 3213   5.880   4.915   0.402 -0.5746  0.5607  0.2180
  438SOL    HW1 3214   5.801   4.961   0.430 -1.2952  0.2464 -1.1801
  438SOL    HW2 3215   5.857   4.823   0.406 -0.9115  0.5139 -1.8482
  439SOL     OW 3216   4.690   0.206   2.544  0.1130 -0.0670 -0.0592
  439SOL    HW1 3217   4.777   0.182   2.512 -0.2792  0.3009 -1.4745
  439SOL    HW2 3218   4.705   0.242   2.631  1.2959 -0.6278 -0.0185
  440SOL     OW 3219   2.505   0.154   3.795 -0.1615 -0.2022  0.2097
  440SOL    HW1 3220   2.600   0.148   3.778  0.2519  0.9929  1.8522
  440SOL    HW2 3221   2.483   0.071   3.835 -0.2068 -1.1864 -1.7250
  441SOL     OW 3222   5.685   3.997   4.011 -0.1625  0.1518  0.0679
  441SOL    HW1 3223   5.639   3.948   3.944 -0.5800  0.5304  0.0707
  441SOL    HW2 3224   5.618   4.052   4.051  0.5353  1.7880 -0.9053
  442SOL     OW 3225   5.837   2.996   2.987 -0.2016  0.3012 -0.3608
  442SOL    HW1 3226   5.867   3.067   3.043  0.8965 -0.2165 -0.2632
  442SOL    HW2 3227   5.836   2.919   3.044 -0.4390  0.0476 -0.7009
  443SOL     OW 3228   2.137   4.250   2.361  0.3030 -0.3572 -0.6106
  443SOL    HW1 3229   2.049   4.281   2.340  0.5195 -0.0177 -1.0056
  443SOL    HW2 3230   2.178   4.233   2.276  1.4503  1.7565 -0.5342
  444SOL     OW 3231   2.300   0.043   2.367  0.1035 -0.1115  0.0454
  444SOL    HW1 3232   2.336  -0.028   2.419 -2.9526 -1.4607  0.5568
  444SOL    HW2 3233   2.205   0.028   2.368 -0.3865  1.7258 -3.1206
  445SOL     OW 3234   3.235   4.138   2.255 -0.0397 -0.5528 -0.4074
  445SOL    HW1 3235   3.307   4.198   2.273  0.8692 -1.5956 -0.5100
  445SOL    HW2 3236   3.164   4.195   2.224  0.8400  0.4573 -0.6162
  446SOL     OW 3237   0.459   2.870   4.439  0.1112 -0.0076 -0.9491
  446SOL    HW1 3238   0.405   2.948   4.425  1.5790  1.5413  1.1838
  446SOL    HW2 3239   0.537   2.885   4.385  1.1179  0.8653  0.6767
  447SOL     OW 3240   1.418   0.133   4.167  0.3406  0.0784 -0.2687
  447SOL    HW1 3241   1.372   0.166   4.244 -0.7756  1.9688 -1.6379
  447SOL    HW2 3242   1.507   0.165   4.177 -0.0907  1.3729 -0.2981
  448SOL     OW 3243   0.731   1.533   4.547 -0.5497  0.0704 -0.1843
  448SOL    HW1 3244   0.640   1.512   4.567 -0.3229  0.0137  0.8173
  448SOL    HW2 3245   0.756   1.471   4.478 -1.8289  1.3067 -1.8529
  449SOL     OW 3246   4.508   2.330   3.147  0.2463 -0.2035  0.4459
  449SOL    HW1 3247   4.488   2.368   3.233  0.0079 -3.0411  1.7371
  449SOL    HW2 3248   4.603   2.318   3.147  0.1133 -1.3047  0.8209
  450SOL     OW 3249   3.904   1.952   3.876 -0.4223 -0.0742  0.0375
  450SOL    HW1 3250   3.936   1.962   3.787  1.1854 -0.0345  0.5685
  450SOL    HW2 3251   3.922   2.036   3.918 -0.4739 -0.3242  0.5778
  451SOL     OW 3252   0.468   3.077   2.881 -0.3245 -0.0667  0.0703
  451SOL    HW1 3253   0.486   3.162   2.921 -2.4043 -0.0862  1.2086
  451SOL    HW2 3254   0.554   3.038   2.869  0.8246  2.7436 -1.8752
  452SOL     OW 3255   4.741   1.999   3.306 -0.1097  0.5413  0.3030
  452SOL    HW1 3256   4.763   2.016   3.398 -0.0362 -1.1618  0.6218
  452SOL    HW2 3257   4.721   2.086   3.270  0.6139  1.3255  1.7198
  453SOL     OW 3258   3.615   2.155   0.383 -0.1943  0.2885  0.5045
  453SOL    HW1 3259   3.686   2.219   0.385  0.0001  0.0713  1.4809
  453SOL    HW2 3260   3.656   2.074   0.352  0.5524 -0.4230  3.0878
  454SOL     OW 3261   5.322   1.735   3.579  0.2074 -0.4065 -0.2644
  454SOL    HW1 3262   5.354   1.777   3.659 -1.2459 -0.2833  0.2800
  454SOL    HW2 3263   5.244   1.784   3.556 -0.4185 -1.5891 -0.7371
  455SOL     OW 3264   5.687   4.741   0.106 -0.2694  0.2666 -0.7490
  455SOL    HW1 3265   5.604   4.695   0.092 -0.8508  0.8538  0.6793
  455SOL    HW2 3266   5.675   4.790   0.187  0.7333  2.0575 -1.6138
  456SOL     OW 3267   4.587   0.718   3.197 -0.2240  0.8211  0.4487
  456SOL    HW1 3268   4.563   0.775   3.124  0.3281 -1.4007 -1.6091
  456SOL    HW2 3269   4.678   0.741   3.217  0.2203  0.2621 -0.8267
  457SOL     OW 3270   0.114   5.583   0.624  0.0766 -0.2726  0.1352
  457SOL    HW1 3271   0.032   5.534   0.634  0.0267 -0.4509 -1.0578
  457SOL    HW2 3272   0.148   5.556   0.539  2.0147 -1.1213  1.1127
  458SOL     OW 3273   6.276   0.848   0.086 -0.3527 -0.0550 -0.0803
  458SOL    HW1 3274   6.210   0.779   0.095 -1.6383  1.1907  0.5043
  458SOL    HW2 3275   6.317   0.831   0.001 -0.7572 -1.4107 -0.0339
  459SOL     OW 3276   2.254   5.029   2.251 -0.1988  0.5657 -0.4809
  459SOL    HW1 3277   2.179   4.985   2.291  2.5043 -1.3101  3.1795
  459SOL    HW2 3278   2.249   5.119   2.282 -1.6266  0.8878 -1.5313
  460SOL     OW 3279   5.515   1.781   2.790  0.1671  0.0518  0.2191
  460SOL    HW1 3280   5.449   1.808   2.855  0.2209  0.5650  0.0642
  460SOL    HW2 3281   5.472   1.713   2.740 -0.1119  0.1104  0.3726
  461SOL     OW 3282   0.628   2.861   0.078  0.4024 -0.1744 -0.5899
  461SOL    HW1 3283   0.654   2.810   0.155  1.1535  0.7486 -0.2118
  461SOL    HW2 3284   0.631   2.798   0.006  1.6336 -0.6151 -0.1873
  462SOL     OW 3285   5.910   0.013   0.230 -0.4559 -0.5761 -0.2388
  462SOL    HW1 3286   5.937  -0.024   0.145  0.3053 -0.6613  0.0328
  462SOL    HW2 3287   5.882  -0.063   0.281  0.3172 -0.6919  0.0287
  463SOL     OW 3288   0.653   3.500   0.465  0.6200  0.0509  0.0514
  463SOL    HW1 3289   0.675   3.587   0.498 -1.5542  0.8345 -0.3744
  463SOL    HW2 3290   0.686   3.499   0.375 -2.1362  1.7989 -1.1400
  464SOL     OW 3291   0.928   0.108   1.385  0.1559  0.0812 -0.5472
  464SOL    HW1 3292   1.007   0.128   1.436 -0.5241  2.0270 -0.1490
  464SOL    HW2 3293   0.956   0.043   1.321  1.9473  0.3301 -0.0743
  465SOL     OW 3294   1.675   1.196   0.573  0.9817  0.3130 -0.4609
  465SOL    HW1 3295   1.677   1.170   0.665  0.2152  1.9056  0.0512
  465SOL    HW2 3296   1.588   1.169   0.542  0.8102  0.7569 -0.3833
  466SOL     OW 3297   2.387   6.462   2.753  0.3525 -0.4882  0.6526
  466SOL    HW1 3298   2.322   6.532   2.761 -1.1902 -1.4836 -1.8100
  466SOL    HW2 3299   2.381   6.414   2.836 -2.3043 -0.6654  0.4488
  467SOL     OW 3300   5.647   3.626   2.778  0.0573 -0.0617 -0.5020
  467SOL    HW1 3301   5.714   3.625   2.710  0.7661 -0.0281  0.1821
  467SOL    HW2 3302   5.686   3.678   2.849 -0.5211 -0.3968  0.0710
  468SOL     OW 3303   3.516   1.979   4.019  0.4893 -0.4402 -0.4362
  468SOL    HW1 3304   3.425   1.968   3.991 -0.1720  1.4136  0.7956
  468SOL    HW2 3305   3.566   1.922   3.961 -1.5779 -2.5900 -0.2379
  469SOL     OW 3306   0.661   2.732   0.338  0.2803  0.1658 -0.5262
  469SOL    HW1 3307   0.610   2.652   0.347 -2.6765  1.9501 -0.0006
  469SOL    HW2 3308   0.657   2.773   0.424  0.4127  1.5797 -1.1596
  470SOL     OW 3309   0.737   0.680   1.636  0.2547 -1.0677  0.5779
  470SOL    HW1 3310   0.748   0.775   1.629 -0.8265 -1.0349 -1.4364
  470SOL    HW2 3311   0.824   0.647   1.658  0.7206  0.3530  0.9831
  471SOL     OW 3312   2.086   2.212   3.706 -0.1939 -0.1850  0.0572
  471SOL    HW1 3313   2.016   2.150   3.725  0.7275 -0.7670  1.7183
  471SOL    HW2 3314   2.146   2.205   3.780  0.8734  1.3802 -0.5972
  472SOL     OW 3315   0.265   2.970   1.724 -0.5877  0.0356  0.1261
  472SOL    HW1 3316   0.309   3.025   1.789  1.0074 -0.6425 -0.3286
  472SOL    HW2 3317   0.225   3.031   1.662  0.8740  0.6981 -0.1938
  473SOL     OW 3318   5.942   1.923   1.788  0.7575  0.4071  0.4184
  473SOL    HW1 3319   5.966   1.879   1.706  1.0801 -0.6459  1.0566
  473SOL    HW2 3320   5.892   1.857   1.836  0.1710  1.1742  0.8748
  474SOL     OW 3321   4.231   4.076   3.667 -0.4786 -0.2563 -0.4046
  474SOL    HW1 3322   4.145   4.085   3.626 -0.0706  0.7210 -1.0804
  474SOL    HW2 3323   4.234   3.984   3.696 -1.1782 -0.7008 -1.6546
  475SOL     OW 3324   6.138   2.876   1.682  0.1319 -0.2500 -0.4599
  475SOL    HW1 3325   6.169   2.964   1.705 -1.5833 -0.1795  1.9604
  475SOL    HW2 3326   6.174   2.861   1.595  2.7167  1.7386  0.1147
  476SOL     OW 3327   3.827   4.716   0.915  0.2826 -0.4713  0.2564
  476SOL    HW1 3328   3.794   4.721   0.825 -0.9678 -0.8247  0.6755
  476SOL    HW2 3329   3.795   4.797   0.956  0.4582 -0.5284  0.5049
  477SOL     OW 3330   0.961   1.859   1.503  0.5760 -0.0607  0.1494
  477SOL    HW1 3331   0.943   1.938   1.554  1.9179 -0.5761  1.5113
  477SOL    HW2 3332   0.899   1.794   1.537  2.0663 -0.6711  1.9100
  478SOL     OW 3333   1.806   4.371   1.216 -0.1873 -0.0139 -0.1238
  478SOL    HW1 3334   1.761   4.389   1.299 -0.6994  0.6890 -0.5466
  478SOL    HW2 3335   1.797   4.452   1.166  2.4825  0.5986  0.1851
  479SOL     OW 3336   2.699   4.156   3.377  0.0990  0.2054  0.2626
  479SOL    HW1 3337   2.708   4.251   3.384  1.2682  0.2818 -1.5357
  479SOL    HW2 3338   2.707   4.125   3.467 -2.6991  1.9219  1.2263
  480SOL     OW 3339   4.498   1.769   1.043 -0.5592 -0.0919  0.1345
  480SOL    HW1 3340   4.513   1.684   1.000 -1.5620 -1.6855  2.7009
  480SOL    HW2 3341   4.420   1.804   1.000  0.4857  0.1239 -1.6979
  481SOL     OW 3342   2.619   0.521   1.007  0.5879 -0.0497  0.4215
  481SOL    HW1 3343   2.666   0.438   0.997 -0.0653 -0.5209  1.0514
  481SOL    HW2 3344   2.686   0.584   1.031  1.1617 -0.2977 -0.4828
  482SOL     OW 3345   1.548   4.960   2.233 -0.3172  0.0962 -0.1070
  482SOL    HW1 3346   1.575   5.042   2.192 -0.1617  0.9750  1.6758
  482SOL    HW2 3347   1.456   4.974   2.256 -0.5488 -0.5815 -0.5789
  483SOL     OW 3348   0.486   5.636   0.928 -0.2802 -0.6677  0.2607
  483SOL    HW1 3349   0.475   5.584   0.848 -0.4452  0.3402 -0.3791
  483SOL    HW2 3350   0.399   5.669   0.948 -0.0301  0.0713  0.1660
  484SOL     OW 3351   1.961   1.830   3.588 -0.3676 -0.1095 -0.2362
  484SOL    HW1 3352   1.921   1.744   3.576  0.1498 -0.5563  1.0766
  484SOL    HW2 3353   2.054   1.812   3.600 -0.0988  0.7298 -0.9576
  485SOL     OW 3354   0.905   1.781   3.133  0.1538 -0.2027  0.0834
  485SOL    HW1 3355   0.930   1.854   3.190 -1.1419  0.0841  0.3178
  485SOL    HW2 3356   0.962   1.790   3.057  2.0576 -0.7204  1.3887
  486SOL     OW 3357   5.925   2.810   1.394  0.1685  0.4594 -0.5245
  486SOL    HW1 3358   5.948   2.900   1.418 -0.2644  0.2164  0.9154
  486SOL    HW2 3359   5.999   2.780   1.342  2.3616  0.3027  2.3921
  487SOL     OW 3360   4.723   1.727   0.635 -0.4500 -0.0467  0.5305
  487SOL    HW1 3361   4.762   1.643   0.612  0.2533  0.7816 -1.5237
  487SOL    HW2 3362   4.629   1.714   0.623 -0.2102 -0.0626 -1.5979
  488SOL     OW 3363   3.125   4.804   1.164  0.5786  0.2439 -0.1269
  488SOL    HW1 3364   3.033   4.826   1.148  0.1777 -1.0578  0.2390
  488SOL    HW2 3365   3.151   4.862   1.236  0.1564  0.8601 -0.4614
  489SOL     OW 3366   3.548   2.657   1.070  0.4015 -0.4018  0.0246
  489SOL    HW1 3367   3.558   2.752   1.082  0.4878 -0.5022  0.7453
  489SOL    HW2 3368   3.571   2.643   0.978  0.0368  0.3252 -0.1904
  490SOL     OW 3369   4.855   2.647   3.354  0.1625  0.3852  0.4372
  490SOL    HW1 3370   4.893   2.734   3.359  0.7034  0.2129 -0.3778
  490SOL    HW2 3371   4.911   2.600   3.292 -1.8214  0.3585 -1.4531
  491SOL     OW 3372   4.539   2.092   1.842  0.2825 -0.2988 -0.0060
  491SOL    HW1 3373   4.569   2.018   1.789 -0.4545 -1.0151  0.5672
  491SOL    HW2 3374   4.447   2.102   1.819  0.9470  2.1534 -2.0693
  492SOL     OW 3375   0.320   2.488   3.449  0.5527  0.3667  1.0385
  492SOL    HW1 3376   0.240   2.514   3.404  0.2819 -0.4181  1.0648
  492SOL    HW2 3377   0.359   2.571   3.477  1.3895  0.9939 -1.7150
  493SOL     OW 3378   2.449   3.269   3.977  0.0218 -0.1217  0.4342
  493SOL    HW1 3379   2.420   3.238   4.063  2.0662 -0.8012  0.9276
  493SOL    HW2 3380   2.372   3.259   3.921 -0.8256 -1.3949  1.7563
  494SOL     OW 3381   4.451   2.397   3.582 -0.4003 -0.3978  0.5537
  494SOL    HW1 3382   4.381   2.426   3.524  0.6444 -0.7674 -0.9437
  494SOL    HW2 3383   4.432   2.304   3.597 -1.4610  0.0141  2.0211
  495SOL     OW 3384   1.033   0.777   0.810  0.3990  0.4294  0.2516
  495SOL    HW1 3385   1.074   0.715   0.750 -0.5404 -0.4796  0.5113
  495SOL    HW2 3386   0.977   0.722   0.867 -1.2649  1.5911 -0.1823
  496SOL     OW 3387   4.305   3.597   0.977 -0.0385  0.0025 -0.2340
  496SOL    HW1 3388   4.284   3.507   0.951  0.3601  0.1319 -1.0460
  496SOL    HW2 3389   4.348   3.634   0.900 -0.5739  1.0172 -0.0579
  497SOL     OW 3390   4.802   4.150   0.771  0.0672 -0.6811 -0.0983
  497SOL    HW1 3391   4.720   4.200   0.766 -0.0092 -0.8057 -0.0872
  497SOL    HW2 3392   4.850   4.176   0.692 -1.0087 -2.4307 -1.3956
  498SOL     OW 3393   4.144   1.574   3.196 -0.4072 -0.5059 -0.0422
  498SOL    HW1 3394   4.222   1.584   3.250  0.1020 -0.2845 -0.7934
  498SOL    HW2 3395   4.072   1.566   3.258  0.1075  0.1862  0.6617
  499SOL     OW 3396   1.893   5.129   3.667  0.2441 -0.1990  0.0789
  499SOL    HW1 3397   1.889   5.033   3.660 -0.8700 -0.2519  1.1170
  499SOL    HW2 3398   1.942   5.145   3.747  3.1242  0.1970 -1.6366
  500SOL     OW 3399   4.919   1.593   1.126  0.5885  0.2785  0.4161
  500SOL    HW1 3400   4.968   1.543   1.191  0.2873  0.4177  0.7526
  500SOL    HW2 3401   4.912   1.681   1.163  0.1285  0.2721  0.3473
  501SOL     OW 3402   2.943   4.455   3.870 -0.0947 -0.1069 -0.2235
  501SOL    HW1 3403   2.878   4.525   3.868  0.3740  0.3661  0.4310
  501SOL    HW2 3404   2.897   4.380   3.909  0.3827  0.9568  2.6264
  502SOL     OW 3405   0.055   6.295   1.306 -0.3006 -0.6301 -0.4183
  502SOL    HW1 3406   0.078   6.230   1.240  2.3236 -0.8376  0.6103
  502SOL    HW2 3407   0.042   6.245   1.386  1.2195  0.0109  0.2610
  503SOL     OW 3408   0.665   4.978   0.557  0.5541 -0.0105  0.5473
  503SOL    HW1 3409   0.698   4.986   0.468  0.0945  1.6065  0.4892
  503SOL    HW2 3410   0.718   4.908   0.596  0.7526 -0.7480 -0.9764
  504SOL     OW 3411   0.874   2.754   2.148  0.2328 -0.0990  0.0456
  504SOL    HW1 3412   0.910   2.791   2.229  0.3012  0.0916 -0.0708
  504SOL    HW2 3413   0.794   2.710   2.175  0.5391 -0.5027  0.3035
  505SOL     OW 3414   1.154   6.396   3.175  0.3320 -0.2006  0.1445
  505SOL    HW1 3415   1.196   6.430   3.254 -2.1321  0.5316  1.2337
  505SOL    HW2 3416   1.210   6.426   3.104  1.6714  0.6425  1.4776
  506SOL     OW 3417   2.251   2.606   2.747  0.2666  0.0231  0.5319
  506SOL    HW1 3418   2.311   2.674   2.720  1.3449 -1.4341 -0.9532
  506SOL    HW2 3419   2.271   2.592   2.840  3.8596 -1.8480 -0.3270
  507SOL     OW 3420   5.696   5.042   1.683  0.1047  0.1292  0.0001
  507SOL    HW1 3421   5.685   5.054   1.777  3.3836  1.3193  0.3544
  507SOL    HW2 3422   5.611   5.065   1.646 -0.8135  1.2082  2.5280
  508SOL     OW 3423   5.840   4.371   1.349  0.1354  0.0678 -0.0317
  508SOL    HW1 3424   5.913   4.311   1.338 -1.6822 -2.8986  2.5895
  508SOL    HW2 3425   5.771   4.336   1.293 -0.6213  0.3414  0.7127
  509SOL     OW 3426   4.552   1.394   0.244 -0.0836  0.3735 -0.0094
  509SOL    HW1 3427   4.525   1.309   0.209 -0.2373  0.3521  0.1605
  509SOL    HW2 3428   4.635   1.376   0.289 -1.4230 -0.2530  2.3847
  510SOL     OW 3429   6.380   1.246   0.935 -0.0761 -0.0056  0.0968
  510SOL    HW1 3430   6.322   1.297   0.879  0.3505  0.0070 -0.3429
  510SOL    HW2 3431   6.440   1.310   0.973 -0.7206  0.0640  1.0321
  511SOL     OW 3432   5.231   0.612   0.336  0.3868  0.4400  0.4096
  511SOL    HW1 3433   5.216   0.679   0.269  0.1405 -1.2329 -1.2750
  511SOL    HW2 3434   5.325   0.595   0.333  0.0543 -1.5359 -1.5197
  512SOL     OW 3435   4.509   0.666   1.645  0.1614  0.4212 -0.3265
  512SOL    HW1 3436   4.442   0.687   1.581 -1.1287 -0.7152  0.5840
  512SOL    HW2 3437   4.526   0.573   1.633 -0.6971 -0.0092  1.4616
  513SOL     OW 3438   0.472   0.822   1.047  0.0408  0.0617  0.2218
  513SOL    HW1 3439   0.392   0.874   1.039  0.2229  0.3995  0.5323
  513SOL    HW2 3440   0.442   0.732   1.058 -0.2775  0.0979 -0.3440
  514SOL     OW 3441   1.669   4.117   1.177 -0.2768 -0.4337 -0.2677
  514SOL    HW1 3442   1.743   4.177   1.187 -0.1843 -0.3857 -1.1366
  514SOL    HW2 3443   1.626   4.146   1.096 -1.6436 -0.0401  0.5603
  515SOL     OW 3444   0.968   4.492   1.470 -0.4448 -0.2576 -0.1933
  515SOL    HW1 3445   0.894   4.548   1.493 -0.6543  0.3445 -2.1617
  515SOL    HW2 3446   1.016   4.541   1.404 -0.0184 -1.9353 -1.1888
  516SOL     OW 3447   5.811   3.043   1.687 -0.2676 -0.4255  0.1122
  516SOL    HW1 3448   5.716   3.045   1.680 -0.5184 -1.4370  2.4357
  516SOL    HW2 3449   5.842   3.068   1.599 -2.6399 -0.6830 -0.8690
  517SOL     OW 3450   5.789   5.802   0.808  0.2892 -0.5793  0.4377
  517SOL    HW1 3451   5.857   5.774   0.869  0.8123 -1.2835 -0.4554
  517SOL    HW2 3452   5.725   5.731   0.808  0.7675 -1.0237 -0.5464
  518SOL     OW 3453   2.904   4.099   4.215 -0.3920  0.2437 -0.5223
  518SOL    HW1 3454   2.827   4.053   4.250 -1.9852  1.7920 -1.7710
  518SOL    HW2 3455   2.891   4.190   4.242  0.5522  0.6847 -1.4869
  519SOL     OW 3456   6.207   0.810   0.451 -0.6902 -0.3067 -0.0011
  519SOL    HW1 3457   6.197   0.869   0.376  1.4578 -0.7104 -0.6925
  519SOL    HW2 3458   6.153   0.849   0.520 -3.3278 -0.3157 -1.9166
  520SOL     OW 3459   5.081   2.525   1.148 -0.2493 -0.0269 -0.5046
  520SOL    HW1 3460   5.165   2.570   1.156  0.1456 -0.7842 -0.2926
  520SOL    HW2 3461   5.043   2.529   1.236  0.7473 -1.9091  0.0752
  521SOL     OW 3462   4.314   2.083   0.763 -0.0293  0.0738 -0.0096
  521SOL    HW1 3463   4.380   2.150   0.780 -0.0155 -0.0710  0.5168
  521SOL    HW2 3464   4.273   2.111   0.681 -0.0947  0.7773  0.2546
  522SOL     OW 3465   3.809   2.850   3.513  0.2953 -0.3576  0.0609
  522SOL    HW1 3466   3.744   2.858   3.583  0.3260 -2.7550  0.4560
  522SOL    HW2 3467   3.758   2.840   3.433  0.2466  0.9858 -0.0929
  523SOL     OW 3468   2.974   1.856   4.361 -0.3692  0.1644  0.2524
  523SOL    HW1 3469   2.964   1.761   4.370  1.5527 -0.0586  0.3488
  523SOL    HW2 3470   2.925   1.892   4.435  0.1793 -0.8259  1.1251
  524SOL     OW 3471   6.007   6.186   4.442 -0.2887  0.2349 -0.1357
  524SOL    HW1 3472   5.916   6.183   4.473  0.3029  0.3639  1.7229
  524SOL    HW2 3473   6.037   6.274   4.464  0.9433 -0.5058  1.3372
  525SOL     OW 3474   3.227   5.778   3.459 -0.0652 -0.2343 -0.1184
  525SOL    HW1 3475   3.234   5.800   3.552  1.3619  0.4835 -0.3673
  525SOL    HW2 3476   3.317   5.776   3.428 -0.5822  1.3357 -1.8914
  526SOL     OW 3477   0.188   2.493   0.271 -0.4491  0.4149 -0.5132
  526SOL    HW1 3478   0.152   2.434   0.337 -0.8727 -0.3526 -1.3985
  526SOL    HW2 3479   0.112   2.522   0.221 -0.2106  1.4993 -0.2781
  527SOL     OW 3480   1.140   4.610   4.503  0.0830  0.4635 -0.3408
  527SOL    HW1 3481   1.122   4.645   4.590  0.6744  2.4772 -0.9875
  527SOL    HW2 3482   1.232   4.584   4.507  0.1329  0.6343 -0.4008
  528SOL     OW 3483   4.941   4.930   4.444  0.5843 -0.7387 -0.0022
  528SOL    HW1 3484   4.995   4.896   4.515  0.6170 -2.8676 -0.9503
  528SOL    HW2 3485   4.991   4.912   4.365  0.5454  1.5811 -0.6080
  529SOL     OW 3486   2.966   2.186   2.501  0.0359 -0.2496 -0.3669
  529SOL    HW1 3487   2.965   2.128   2.425 -1.8893  0.0713 -0.6308
  529SOL    HW2 3488   2.985   2.128   2.575 -0.8029 -1.0465 -0.7575
  530SOL     OW 3489   4.670   2.902   0.514 -0.2372  0.3440 -0.0525
  530SOL    HW1 3490   4.644   2.931   0.601 -1.8947  1.2287 -0.7889
  530SOL    HW2 3491   4.764   2.922   0.509 -0.8712  4.2095  0.1289
  531SOL     OW 3492   0.954   2.933   2.897  0.7424 -0.8516 -0.6115
  531SOL    HW1 3493   0.921   2.858   2.848  0.3050 -0.4118 -0.9927
  531SOL    HW2 3494   0.972   2.898   2.985 -0.7637 -1.0960 -0.3702
  532SOL     OW 3495   5.188   3.326   4.280  0.3109 -0.0723  0.0186
  532SOL    HW1 3496   5.162   3.269   4.208  0.3230 -2.4948  1.8376
  532SOL    HW2 3497   5.283   3.331   4.274  0.2697  0.2543 -0.4636
  533SOL     OW 3498   4.463   3.650   4.519 -0.4370 -0.4990 -0.7608
  533SOL    HW1 3499   4.532   3.717   4.524  1.3422 -2.3513  1.9783
  533SOL    HW2 3500   4.389   3.689   4.567  0.2884 -0.1398  0.0987
  534SOL     OW 3501   4.199   3.587   0.240 -0.2846  0.3286 -0.2860
  534SOL    HW1 3502   4.193   3.651   0.311  0.8954  0.5652 -0.3815
  534SOL    HW2 3503   4.208   3.503   0.285 -1.4956  0.2496 -0.1626
  535SOL     OW 3504   2.387   0.438   0.637  0.1625  0.1351  0.2659
  535SOL    HW1 3505   2.471   0.401   0.666 -0.9605 -0.6551  2.8363
  535SOL    HW2 3506   2.388   0.528   0.671 -0.0801  0.0703  0.4489
  536SOL     OW 3507   6.458   2.890   0.229 -0.0166 -0.2916  0.1077
  536SOL    HW1 3508   6.495   2.841   0.155  1.0544 -1.8526  1.6015
  536SOL    HW2 3509   6.382   2.840   0.256 -0.0722 -0.0469  0.4110
  537SOL     OW 3510   5.432   3.876   1.854 -0.8598 -0.2737 -1.0241
  537SOL    HW1 3511   5.342   3.845   1.857 -0.6769 -0.7774 -0.6541
  537SOL    HW2 3512   5.432   3.957   1.905 -1.3229  0.3115 -1.9301
  538SOL     OW 3513   2.675   2.622   2.612 -0.0298 -0.2369 -0.2599
  538SOL    HW1 3514   2.623   2.641   2.691  0.3626 -0.9422  0.1781
  538SOL    HW2 3515   2.705   2.532   2.624  1.1186  0.0793 -0.6052
  539SOL     OW 3516   3.191   2.987   2.626  0.2403 -0.1035 -0.2468
  539SOL    HW1 3517   3.265   2.951   2.675  1.2242 -0.4890 -1.9349
  539SOL    HW2 3518   3.113   2.953   2.671  1.0844 -0.2535  1.1472
  540SOL     OW 3519   1.517   0.689   3.117 -0.0877  1.2838 -0.2145
  540SOL    HW1 3520   1.456   0.734   3.174  1.1971  1.9330  0.7046
  540SOL    HW2 3521   1.587   0.660   3.175  0.1859  0.0109 -1.1345
  541SOL     OW 3522   4.878   5.773   1.233  0.6528  0.1985 -0.5113
  541SOL    HW1 3523   4.830   5.748   1.312 -0.5332  0.9196 -0.9781
  541SOL    HW2 3524   4.970   5.755   1.255  0.2832 -0.3048  0.7578
  542SOL     OW 3525   5.962   4.773   1.708  0.1803  0.0631  0.0096
  542SOL    HW1 3526   5.988   4.683   1.729  0.0445  0.2412  1.0198
  542SOL    HW2 3527   6.038   4.811   1.664 -0.2444 -0.9371 -1.6524
  543SOL     OW 3528   0.441   0.577   4.530 -0.0921  0.3338  0.0609
  543SOL    HW1 3529   0.372   0.595   4.466  0.6284  1.8421 -0.3513
  543SOL    HW2 3530   0.448   0.482   4.531 -0.6571  0.2359 -1.5457
  544SOL     OW 3531   3.755   5.953   4.418 -0.8909 -0.2457  0.0081
  544SOL    HW1 3532   3.787   5.866   4.399 -2.3924 -0.6541 -0.7786
  544SOL    HW2 3533   3.722   5.986   4.335 -0.5398  0.9983  0.3376
  545SOL     OW 3534   0.401   6.157   1.609  0.4084  0.8132  0.1988
  545SOL    HW1 3535   0.411   6.252   1.622  3.3803  0.7670 -0.9447
  545SOL    HW2 3536   0.376   6.148   1.517 -0.8287  0.4727  0.5486
  546SOL     OW 3537   1.215   1.286   0.229 -0.0552 -0.2178  0.1258
  546SOL    HW1 3538   1.309   1.268   0.223  0.0058 -0.1615  0.7789
  546SOL    HW2 3539   1.174   1.200   0.231 -0.1887 -0.2557 -2.1976
  547SOL     OW 3540   3.023   1.246   3.334 -0.1664  0.6680  0.4446
  547SOL    HW1 3541   3.007   1.159   3.368 -1.2030 -0.0968 -1.7790
  547SOL    HW2 3542   3.118   1.257   3.337 -0.1115 -0.0768  1.7449
  548SOL     OW 3543   2.128   5.954   0.269  0.0181 -0.0723 -0.6030
  548SOL    HW1 3544   2.089   6.041   0.274  1.9901  0.8847 -1.0527
  548SOL    HW2 3545   2.179   5.955   0.189  0.0883 -1.6684 -0.6160
  549SOL     OW 3546   2.238   1.293   4.084 -0.1759  0.0340  0.1767
  549SOL    HW1 3547   2.296   1.219   4.101  0.8065  0.6784 -0.3098
  549SOL    HW2 3548   2.289   1.370   4.109 -0.7911  0.6202 -0.3410
  550SOL     OW 3549   1.053   2.049   3.889 -0.8108 -0.0897  0.8597
  550SOL    HW1 3550   1.098   1.965   3.894  0.0249  0.1912 -1.0532
  550SOL    HW2 3551   1.090   2.101   3.960  0.3602 -0.5854  0.6283
  551SOL     OW 3552   3.805   1.366   2.279  0.1593 -0.2821  0.1806
  551SOL    HW1 3553   3.752   1.345   2.202  0.5608  1.0856 -0.4917
  551SOL    HW2 3554   3.859   1.288   2.292 -0.9099 -1.0877 -0.0497
  552SOL     OW 3555   1.578   3.218   1.933 -0.3243 -0.1373  0.2607
  552SOL    HW1 3556   1.611   3.276   2.002  2.7860 -1.5169  0.0862
  552SOL    HW2 3557   1.483   3.218   1.945 -0.0650  1.4036  3.1107
  553SOL     OW 3558   1.526   6.039   1.235 -0.1980 -0.2782 -0.2471
  553SOL    HW1 3559   1.443   5.990   1.226 -0.9058  0.8974 -0.3274
  553SOL    HW2 3560   1.546   6.067   1.146  0.9485 -1.5528 -0.4249
  554SOL     OW 3561   2.820   6.074   0.214  0.1664 -0.2635 -0.1467
  554SOL    HW1 3562   2.753   6.014   0.246  1.6054 -0.3898  2.9134
  554SOL    HW2 3563   2.792   6.160   0.245  0.1803  0.0776 -1.0434
  555SOL     OW 3564   0.624   3.412   3.803  0.3497 -0.0206  0.1037
  555SOL    HW1 3565   0.692   3.448   3.860 -0.2139 -0.4659  1.0961
  555SOL    HW2 3566   0.671   3.379   3.727  1.7898 -3.5892  2.3068
  556SOL     OW 3567   5.276   0.833   1.349  0.4724  0.0961 -0.2519
  556SOL    HW1 3568   5.275   0.928   1.360  0.4906  0.1033 -0.3150
  556SOL    HW2 3569   5.369   0.809   1.354  0.4828  0.1035 -0.4351
  557SOL     OW 3570   2.719   4.706   0.467 -0.0329 -0.0474  0.2134
  557SOL    HW1 3571   2.788   4.652   0.430  0.7635  0.0100  1.5379
  557SOL    HW2 3572   2.765   4.775   0.515 -0.9860 -0.0669  1.2073
  558SOL     OW 3573   0.774   4.806   0.058  0.2477  0.0159 -0.3252
  558SOL    HW1 3574   0.796   4.727   0.007 -2.3413 -0.6800 -0.4970
  558SOL    HW2 3575   0.707   4.850   0.006 -1.3506  0.1109  1.6678
  559SOL     OW 3576   4.043   1.961   1.070  0.2692  0.3827 -0.2291
  559SOL    HW1 3577   3.951   1.988   1.067  0.4391  1.2604  1.3548
  559SOL    HW2 3578   4.042   1.882   1.124  0.5342  0.8962  0.5404
  560SOL     OW 3579   3.670   0.745   2.554 -0.0111 -0.0157 -0.2423
  560SOL    HW1 3580   3.626   0.825   2.584  0.2043  0.1211 -0.2837
  560SOL    HW2 3581   3.735   0.776   2.491  2.2864  0.1803  2.0092
  561SOL     OW 3582   1.826   5.899   1.295 -0.1314  0.4830 -0.1763
  561SOL    HW1 3583   1.823   5.903   1.200  0.4597  0.2527 -0.2135
  561SOL    HW2 3584   1.798   5.985   1.324 -2.3955 -0.1046 -0.4852
  562SOL     OW 3585   4.619   3.350   3.533  0.0938 -0.2063 -0.1733
  562SOL    HW1 3586   4.539   3.346   3.481  0.6807 -1.1112 -1.0786
  562SOL    HW2 3587   4.634   3.443   3.548 -0.7364  0.0079 -0.6133
  563SOL     OW 3588   2.344   2.833   2.256  0.5841  0.2032  0.4527
  563SOL    HW1 3589   2.401   2.779   2.311  0.0280 -1.7249 -0.7798
  563SOL    HW2 3590   2.349   2.792   2.170 -0.1660  1.9351 -0.4544
  564SOL     OW 3591   6.389   4.051   2.443  0.4754 -0.0832  0.1578
  564SOL    HW1 3592   6.420   3.963   2.465  1.9881  0.3608 -0.0656
  564SOL    HW2 3593   6.331   4.076   2.515  0.2334 -1.1593  0.3443
  565SOL     OW 3594   5.615   5.589   0.751  0.1166 -0.3123  0.3031
  565SOL    HW1 3595   5.688   5.538   0.717  0.3187  0.1096  0.1065
  565SOL    HW2 3596   5.548   5.523   0.772  0.0489 -0.5932 -0.7465
  566SOL     OW 3597   4.965   6.300   1.562 -0.4001 -0.1018 -0.8486
  566SOL    HW1 3598   4.939   6.211   1.539  0.8114 -0.4861 -0.7898
  566SOL    HW2 3599   4.993   6.294   1.653 -0.7336  0.4472 -0.7016
  567SOL     OW 3600   4.750   2.185   2.367  0.0429  0.5140 -0.5294
  567SOL    HW1 3601   4.695   2.258   2.339  1.3437  1.7782  0.0834
  567SOL    HW2 3602   4.689   2.123   2.407 -1.0065  1.5778 -0.4269
  568SOL     OW 3603   0.764   1.379   4.321 -0.5067  0.4155  0.4202
  568SOL    HW1 3604   0.759   1.289   4.354 -2.5875  0.5071  0.4921
  568SOL    HW2 3605   0.708   1.378   4.243 -0.0758  1.5193  0.0881
  569SOL     OW 3606   2.958   0.177   2.584  0.0831 -1.0064  0.6540
  569SOL    HW1 3607   2.883   0.194   2.641  0.6187  4.8015  0.1819
  569SOL    HW2 3608   2.921   0.174   2.496  0.0763 -2.5680  0.6737
  570SOL     OW 3609   3.068   4.523   1.928  0.2800  0.5717  0.0395
  570SOL    HW1 3610   3.110   4.493   1.847 -1.9057  1.6219 -1.6094
  570SOL    HW2 3611   2.998   4.459   1.944 -1.6827  2.2970 -1.1057
  571SOL     OW 3612   1.369   5.386   1.939 -0.2246  0.1713 -0.0996
  571SOL    HW1 3613   1.461   5.375   1.914  0.0169  1.4606  0.1491
  571SOL    HW2 3614   1.322   5.322   1.886  0.9516 -1.5151  0.8030
  572SOL     OW 3615   2.361   1.223   3.576 -0.1230  0.3847 -0.0708
  572SOL    HW1 3616   2.342   1.240   3.668  1.5619  1.4326  0.1345
  572SOL    HW2 3617   2.279   1.243   3.530 -0.2442  2.4665  0.9389
  573SOL     OW 3618   4.307   3.497   2.958 -0.4025 -0.0587 -0.0761
  573SOL    HW1 3619   4.214   3.479   2.949 -0.2715 -0.7341 -0.1361
  573SOL    HW2 3620   4.346   3.463   2.877 -0.4514  2.9575 -1.5213
  574SOL     OW 3621   1.731   1.065   2.914  0.0194  0.4040 -0.0091
  574SOL    HW1 3622   1.792   1.019   2.972 -1.4101 -0.2087  1.0609
  574SOL    HW2 3623   1.763   1.155   2.913  1.3845 -0.0555 -0.1065
  575SOL     OW 3624   2.863   2.622   2.249  0.3407  0.1096 -0.2122
  575SOL    HW1 3625   2.854   2.529   2.228  1.2298 -0.0599  0.1071
  575SOL    HW2 3626   2.827   2.668   2.173  1.2185 -0.4983 -1.0153
  576SOL     OW 3627   4.756   1.247   3.943 -0.0889  0.0789 -0.4631
  576SOL    HW1 3628   4.823   1.211   4.002  0.7470 -0.4699 -1.7145
  576SOL    HW2 3629   4.751   1.185   3.871 -0.0213  1.4493 -1.7097
  577SOL     OW 3630   4.065   2.415   2.603 -0.2412 -0.4129  0.0315
  577SOL    HW1 3631   4.069   2.320   2.616 -1.5230 -0.2842  1.7111
  577SOL    HW2 3632   3.986   2.428   2.551  0.5161 -0.3053 -1.1416
  578SOL     OW 3633   0.270   1.103   2.167 -0.0306 -0.2184 -0.0216
  578SOL    HW1 3634   0.258   1.099   2.262  0.1168 -2.9132 -0.0421
  578SOL    HW2 3635   0.365   1.096   2.155  0.1043  1.7301 -0.3744
  579SOL     OW 3636   2.991   6.166   0.850  0.3777 -0.3310 -0.3252
  579SOL    HW1 3637   3.055   6.183   0.919  2.2881 -1.8838 -1.6021
  579SOL    HW2 3638   2.909   6.150   0.896  1.4091 -0.4725  1.5320
  580SOL     OW 3639   1.695   4.053   1.591  0.5342  0.3085 -0.0003
  580SOL    HW1 3640   1.670   3.961   1.584  0.2075  0.3487  0.5313
  580SOL    HW2 3641   1.727   4.062   1.681 -0.9165  1.0558  0.4740
  581SOL     OW 3642   4.384   6.254   3.438 -0.0018  0.0313  0.3442
  581SOL    HW1 3643   4.319   6.185   3.453  1.6989 -1.7240  0.1013
  581SOL    HW2 3644   4.433   6.259   3.520 -0.3376  1.2421  0.4851
  582SOL     OW 3645   0.615   2.429   3.113  0.5340 -0.3313  0.2155
  582SOL    HW1 3646   0.692   2.373   3.107  0.1655 -1.0115  1.4803
  582SOL    HW2 3647   0.635   2.491   3.183  0.5243  0.4779 -0.4774
  583SOL     OW 3648   1.277   3.647   4.400  0.1839  0.0323 -0.2279
  583SOL    HW1 3649   1.349   3.628   4.340 -0.2780 -4.4649  0.2898
  583SOL    HW2 3650   1.198   3.630   4.349 -0.4182  0.9994  0.3417
  584SOL     OW 3651   5.555   1.800   2.270 -0.2485  0.1743 -0.3594
  584SOL    HW1 3652   5.586   1.870   2.328 -0.3804 -0.4024  0.4244
  584SOL    HW2 3653   5.474   1.834   2.233 -0.2390  0.4970 -0.0938
  585SOL     OW 3654   6.368   1.904   1.543 -0.0693  0.3486  0.0739
  585SOL    HW1 3655   6.318   1.856   1.478  0.7859  0.8689 -1.0044
  585SOL    HW2 3656   6.441   1.846   1.566 -0.1844  0.3012  0.3300
  586SOL     OW 3657   2.798   2.318   1.579 -0.3594  0.5940 -0.3987
  586SOL    HW1 3658   2.837   2.231   1.586 -0.4277  0.6409  0.7905
  586SOL    HW2 3659   2.788   2.332   1.485  2.6731  0.6586 -0.8303
  587SOL     OW 3660   1.244   2.147   4.278 -0.1889  0.5777  0.2548
  587SOL    HW1 3661   1.192   2.145   4.359 -1.9957  0.9132 -0.8453
  587SOL    HW2 3662   1.193   2.094   4.216  1.2604  0.1764 -0.6281
  588SOL     OW 3663   5.152   2.586   3.443  0.0909 -0.0792 -0.1680
  588SOL    HW1 3664   5.098   2.664   3.452  1.8622  1.0699  1.3048
  588SOL    HW2 3665   5.174   2.582   3.350  0.1214  1.3045 -0.2423
  589SOL     OW 3666   4.482   5.776   3.178 -0.1302  0.3446  0.1736
  589SOL    HW1 3667   4.459   5.762   3.086 -2.3711  1.2374  0.5439
  589SOL    HW2 3668   4.488   5.689   3.215  1.5035 -0.0676 -0.9272
  590SOL     OW 3669   2.282   5.028   4.049  0.1157  0.2285 -0.0457
  590SOL    HW1 3670   2.299   5.017   3.955  2.0433 -1.3567  0.4177
  590SOL    HW2 3671   2.238   4.947   4.074 -1.3786  1.1070  0.2517
  591SOL     OW 3672   1.998   0.235   4.441  0.1915 -0.2866 -0.1691
  591SOL    HW1 3673   2.004   0.148   4.479  2.4475  0.2834  0.9547
  591SOL    HW2 3674   2.076   0.281   4.473 -1.0479  2.2349 -0.5092
  592SOL     OW 3675   5.336   3.171   1.681  0.2879  0.0894  0.0938
  592SOL    HW1 3676   5.259   3.169   1.624  0.6639  1.1384 -0.4698
  592SOL    HW2 3677   5.300   3.194   1.767 -0.2000 -0.8738  0.1656
  593SOL     OW 3678   5.258   4.570   1.472  0.8272  0.2540  0.3748
  593SOL    HW1 3679   5.337   4.605   1.514  0.3065  1.9417  0.0322
  593SOL    HW2 3680   5.225   4.643   1.419 -0.7004 -0.5757  0.1274
  594SOL     OW 3681   1.341   2.187   3.950  0.3043  0.2720  0.2858
  594SOL    HW1 3682   1.300   2.191   3.863  0.0548  0.0987  0.3943
  594SOL    HW2 3683   1.335   2.276   3.984 -0.1556  0.2054  0.3803
  595SOL     OW 3684   0.024   5.402   1.946 -0.2038 -0.2155  0.2135
  595SOL    HW1 3685  -0.037   5.355   1.889 -0.2054 -0.5615  0.5013
  595SOL    HW2 3686   0.053   5.337   2.010 -0.5975  0.2982  0.9270
  596SOL     OW 3687   4.770   4.197   2.697 -0.8724 -0.5262 -0.3872
  596SOL    HW1 3688   4.739   4.239   2.617  0.3940  2.7074  0.6405
  596SOL    HW2 3689   4.802   4.112   2.670  0.2468  0.7568 -3.4638
  597SOL     OW 3690   5.364   2.874   0.172  0.5918 -0.1450  0.5060
  597SOL    HW1 3691   5.293   2.812   0.186 -0.6633  1.0956 -0.0792
  597SOL    HW2 3692   5.331   2.956   0.209  1.0871  0.8313 -1.1106
  598SOL     OW 3693   2.527   2.624   2.879  0.5454  0.1748  0.2301
  598SOL    HW1 3694   2.563   2.536   2.873  2.8045  1.1003 -1.0702
  598SOL    HW2 3695   2.485   2.628   2.965 -0.4244 -2.3958 -0.0517
  599SOL     OW 3696   2.083   4.982   0.137 -0.0961  0.6566 -0.0312
  599SOL    HW1 3697   2.131   4.909   0.097  0.6905  1.0636  0.1481
  599SOL    HW2 3698   2.133   5.059   0.111 -0.7151  1.0950  0.0889
  600SOL     OW 3699   5.934   4.627   1.437  0.3586 -0.1543  0.0425
  600SOL    HW1 3700   5.870   4.687   1.475  0.1503 -1.1416  1.3183
  600SOL    HW2 3701   5.889   4.543   1.435  1.1339 -0.5649 -0.3990
  601SOL     OW 3702   3.755   4.387   0.741 -0.3484  0.2224 -0.2395
  601SOL    HW1 3703   3.732   4.474   0.709 -0.2919 -0.2693 -1.6996
  601SOL    HW2 3704   3.715   4.327   0.678 -1.4523 -0.8673  1.4174
  602SOL     OW 3705   5.806   3.738   2.412  0.5002  0.2664  0.4839
  602SOL    HW1 3706   5.810   3.650   2.449  0.0815  0.6222  1.4183
  602SOL    HW2 3707   5.882   3.784   2.450  1.8579 -0.2142 -1.5005
  603SOL     OW 3708   6.084   1.799   1.589 -0.0631  0.8053  0.4677
  603SOL    HW1 3709   6.113   1.710   1.610 -1.0401  0.8233  2.0249
  603SOL    HW2 3710   6.063   1.796   1.496 -1.1255 -0.9052  0.7215
  604SOL     OW 3711   5.396   2.037   3.134 -0.3330 -0.1208  0.1374
  604SOL    HW1 3712   5.410   2.104   3.067 -0.6023 -0.0251  0.1784
  604SOL    HW2 3713   5.324   2.070   3.187  0.0754 -0.0493  0.6610
  605SOL     OW 3714   4.457   1.836   2.537  0.1147 -0.6406  0.6482
  605SOL    HW1 3715   4.401   1.825   2.613 -0.3529  0.1113  0.4204
  605SOL    HW2 3716   4.480   1.746   2.511 -0.4814 -0.9320  1.1072
  606SOL     OW 3717   2.846   1.866   2.923 -0.0689  0.2122  0.1516
  606SOL    HW1 3718   2.855   1.776   2.955 -1.0692  0.0227 -0.0593
  606SOL    HW2 3719   2.789   1.858   2.847  0.2443  0.9709 -0.1688
  607SOL     OW 3720   1.468   3.613   4.201  0.7598  0.6011 -0.4660
  607SOL    HW1 3721   1.537   3.559   4.240 -0.7200 -0.8866  0.2267
  607SOL    HW2 3722   1.514   3.671   4.141  2.4684 -1.3944 -1.2220
  608SOL     OW 3723   3.849   0.128   3.440 -0.3082 -0.0403 -0.0826
  608SOL    HW1 3724   3.934   0.171   3.435  0.6846 -2.0295 -1.8544
  608SOL    HW2 3725   3.786   0.200   3.447  1.4987  1.4707  1.8941
  609SOL     OW 3726   0.811   5.959   2.589 -0.0867 -0.4607  0.6024
  609SOL    HW1 3727   0.816   6.055   2.593 -0.7606 -0.3812 -0.1990
  609SOL    HW2 3728   0.728   5.941   2.545  1.2061 -1.3397 -1.6174
  610SOL     OW 3729   0.840   1.020   3.459 -0.5870 -0.1479 -0.1407
  610SOL    HW1 3730   0.878   0.983   3.539 -2.0565 -2.1111 -0.2623
  610SOL    HW2 3731   0.774   1.082   3.489 -1.4585 -1.2238  0.2106
  611SOL     OW 3732   2.386   4.015   2.580 -0.1222  0.0365 -0.2546
  611SOL    HW1 3733   2.348   3.956   2.645 -1.7201  0.4010 -0.8143
  611SOL    HW2 3734   2.362   3.978   2.495  1.7997 -0.3451 -0.6844
  612SOL     OW 3735   1.680   5.349   3.130  0.0460 -0.3651  0.1270
  612SOL    HW1 3736   1.590   5.327   3.106  0.4693 -0.6744 -1.2294
  612SOL    HW2 3737   1.702   5.287   3.199 -0.9905  0.1528  0.9719
  613SOL     OW 3738   0.415   4.788   1.510 -0.3085  0.0799  0.7060
  613SOL    HW1 3739   0.494   4.801   1.457  0.2428 -1.0334  1.2376
  613SOL    HW2 3740   0.348   4.839   1.464  0.1462 -0.8207 -1.0700
  614SOL     OW 3741   3.332   1.142   1.005 -0.5558  0.3529  0.0660
  614SOL    HW1 3742   3.336   1.064   0.951 -0.1502  0.4140  0.0012
  614SOL    HW2 3743   3.249   1.184   0.982  0.3429  1.2460 -1.7101
  615SOL     OW 3744   2.599   3.429   1.833 -0.3667 -0.4110 -0.1127
  615SOL    HW1 3745   2.592   3.374   1.755  2.0656 -0.6979 -0.2092
  615SOL    HW2 3746   2.510   3.457   1.851 -1.3886 -2.6339 -1.3298
  616SOL     OW 3747   2.138   1.731   1.281  0.1355 -0.4500 -0.4437
  616SOL    HW1 3748   2.077   1.795   1.316 -0.0958 -0.3563 -1.0136
  616SOL    HW2 3749   2.131   1.740   1.186  1.7512  0.2651 -0.5385
  617SOL     OW 3750   5.433   5.148   1.979  0.0495  0.1535 -0.3093
  617SOL    HW1 3751   5.519   5.108   1.996  0.0007 -0.3696 -1.2096
  617SOL    HW2 3752   5.393   5.091   1.914 -0.1728  1.4674 -1.3735
  618SOL     OW 3753   1.920   6.021   3.743 -0.2917 -0.0162  0.0431
  618SOL    HW1 3754   1.930   6.110   3.777  0.1901 -0.5540  1.3425
  618SOL    HW2 3755   1.863   5.977   3.806 -1.3605 -0.3708 -1.1135
  619SOL     OW 3756   6.017   4.728   2.109 -0.0754  0.5122  0.1300
  619SOL    HW1 3757   6.074   4.668   2.061 -0.9383  0.0460 -0.3523
  619SOL    HW2 3758   6.076   4.779   2.164  0.7713 -0.1251 -0.1630
  620SOL     OW 3759   5.760   5.398   1.628  0.1893  0.1390 -0.2107
  620SOL    HW1 3760   5.783   5.312   1.661  0.6316  0.4658  0.3589
  620SOL    HW2 3761   5.782   5.458   1.699 -0.6866  0.6636 -0.3614
  621SOL     OW 3762   0.697   4.885   3.070 -0.4215  0.0729 -0.2204
  621SOL    HW1 3763   0.778   4.898   3.022  0.4089 -1.3598  0.6975
  621SOL    HW2 3764   0.651   4.817   3.021 -1.1705  0.9975 -0.8301
  622SOL     OW 3765   2.438   4.031   4.454  0.0354  0.0963  0.1859
  622SOL    HW1 3766   2.373   4.100   4.442 -1.0794 -0.9838 -0.2977
  622SOL    HW2 3767   2.483   4.055   4.535 -0.7784  1.0308  0.3855
  623SOL     OW 3768   5.926   2.856   1.918  0.0806  0.1343  0.6091
  623SOL    HW1 3769   5.908   2.906   1.998  0.2136  1.3447 -0.0920
  623SOL    HW2 3770   5.907   2.917   1.847  2.5106  0.0099 -0.2485
  624SOL     OW 3771   1.862   5.933   1.036  0.5468  0.0060 -0.2732
  624SOL    HW1 3772   1.957   5.930   1.041  0.5283 -0.0067  0.0348
  624SOL    HW2 3773   1.842   6.023   1.011  0.6050  0.2101  0.4004
  625SOL     OW 3774   0.441   5.173   1.289  0.2093 -0.2155 -0.0775
  625SOL    HW1 3775   0.484   5.206   1.210  0.1292  0.7545  0.2750
  625SOL    HW2 3776   0.449   5.244   1.352 -1.4406 -0.2122  0.1713
  626SOL     OW 3777   4.622   5.298   2.613  0.2649  0.4919  0.6918
  626SOL    HW1 3778   4.579   5.291   2.698  0.3076 -0.7879  0.6286
  626SOL    HW2 3779   4.672   5.217   2.605  1.2488  1.1594 -0.0237
  627SOL     OW 3780   3.294   3.487   2.380 -0.4862 -0.0603 -0.0536
  627SOL    HW1 3781   3.199   3.490   2.368 -0.5439 -1.0156  0.0921
  627SOL    HW2 3782   3.323   3.576   2.361 -1.1477 -0.2520 -2.2840
  628SOL     OW 3783   1.902   2.411   0.558 -0.0601  0.0893 -0.2828
  628SOL    HW1 3784   1.825   2.434   0.609 -0.6084 -1.8202 -0.1670
  628SOL    HW2 3785   1.908   2.316   0.565  2.1235  0.1467 -0.5677
  629SOL     OW 3786   4.424   1.732   1.296 -0.6338 -0.2254 -0.3301
  629SOL    HW1 3787   4.437   1.730   1.201 -3.6443 -0.5485 -0.8315
  629SOL    HW2 3788   4.382   1.816   1.312 -0.2881 -0.2440  0.7112
  630SOL     OW 3789   1.730   5.803   3.258  0.0927  0.4308  0.3522
  630SOL    HW1 3790   1.682   5.727   3.292 -1.1918  0.4573 -1.3058
  630SOL    HW2 3791   1.736   5.862   3.333 -1.8820  0.1278  0.8112
  631SOL     OW 3792   5.037   5.880   1.594 -0.5756  0.3472 -0.5122
  631SOL    HW1 3793   4.961   5.937   1.585 -1.7412 -1.0597  0.0176
  631SOL    HW2 3794   5.017   5.823   1.668  0.6219 -0.6172 -0.8782
  632SOL     OW 3795   5.055   4.632   3.364  0.2241  0.1853  0.4136
  632SOL    HW1 3796   5.071   4.724   3.384  0.8798  0.2499 -0.3539
  632SOL    HW2 3797   4.960   4.626   3.350  0.2348  0.8463  0.0172
  633SOL     OW 3798   5.312   4.914   3.939  0.3028  0.4000  0.5090
  633SOL    HW1 3799   5.364   4.842   3.904 -0.3314  1.4002 -2.8952
  633SOL    HW2 3800   5.221   4.885   3.931 -0.0459  1.9125 -2.1746
  634SOL     OW 3801   0.566   6.420   1.255  0.3685  0.0542 -0.1096
  634SOL    HW1 3802   0.484   6.399   1.299 -1.0533  2.5079 -1.3708
  634SOL    HW2 3803   0.612   6.477   1.316  0.4660 -0.1383 -0.0022
  635SOL     OW 3804   4.751   3.509   2.503 -0.4008 -0.3746 -0.0285
  635SOL    HW1 3805   4.727   3.427   2.545 -2.6998  0.2284 -0.0460
  635SOL    HW2 3806   4.824   3.542   2.555 -1.4683 -0.9232  1.9158
  636SOL     OW 3807   2.651   1.891   1.859 -0.0489  0.2220 -0.2927
  636SOL    HW1 3808   2.688   1.912   1.945 -0.8584 -0.5786  0.2732
  636SOL    HW2 3809   2.665   1.797   1.849 -0.8985  0.1120 -0.5601
  637SOL     OW 3810   1.441   2.726   2.541  0.0179  0.3556  1.0489
  637SOL    HW1 3811   1.502   2.661   2.577 -1.2608 -0.4051  1.9214
  637SOL    HW2 3812   1.491   2.770   2.472  2.5085  1.6526  3.4542
  638SOL     OW 3813   0.917   5.498   4.130 -0.1866  0.0007  0.1719
  638SOL    HW1 3814   0.915   5.488   4.035 -2.4016  0.9456  0.0408
  638SOL    HW2 3815   0.934   5.591   4.144 -0.4568 -0.0189  0.6722
  639SOL     OW 3816   2.494   0.226   1.153  0.0509  0.0206 -0.0378
  639SOL    HW1 3817   2.416   0.281   1.160 -0.2919 -0.2508 -1.5443
  639SOL    HW2 3818   2.488   0.186   1.067  0.7177 -1.7479  0.6915
  640SOL     OW 3819   0.859   1.806   3.606  0.0199  0.3668 -0.3208
  640SOL    HW1 3820   0.928   1.743   3.631 -2.2042 -1.8621  0.5964
  640SOL    HW2 3821   0.845   1.790   3.513 -0.3364 -0.3270 -0.1559
  641SOL     OW 3822   2.930   5.096   2.794  0.2355  0.2273 -0.7290
  641SOL    HW1 3823   3.014   5.129   2.761 -0.7696  0.7708 -2.9613
  641SOL    HW2 3824   2.887   5.061   2.717 -1.8763  0.5759  0.2328
  642SOL     OW 3825   2.670   4.043   0.269 -0.8180 -0.1584  0.0422
  642SOL    HW1 3826   2.720   4.063   0.189 -1.0291 -0.5778 -0.1942
  642SOL    HW2 3827   2.692   3.952   0.289 -1.7089 -0.4393 -0.2237
  643SOL     OW 3828   4.307   3.905   4.032 -0.0175  0.2785  0.2045
  643SOL    HW1 3829   4.321   3.930   4.123  0.6418 -0.5555  0.3501
  643SOL    HW2 3830   4.285   3.987   3.987 -1.3329  0.5455  1.2819
  644SOL     OW 3831   3.652   2.419   4.329  0.4209  0.2217 -0.1826
  644SOL    HW1 3832   3.666   2.424   4.234 -1.7965  0.7364 -0.5240
  644SOL    HW2 3833   3.614   2.332   4.343 -1.8519  1.1581 -0.1930
  645SOL     OW 3834   3.301   3.247   2.237 -0.6272 -0.4385 -0.3177
  645SOL    HW1 3835   3.254   3.184   2.291 -0.8778 -1.4100 -1.6365
  645SOL    HW2 3836   3.315   3.322   2.295 -0.6534 -1.5403  1.1641
  646SOL     OW 3837   4.042   0.804   2.561 -0.0541  0.8224  0.1965
  646SOL    HW1 3838   4.062   0.768   2.647  0.3107  1.9032  0.5869
  646SOL    HW2 3839   3.994   0.885   2.579  0.9924  1.6419 -0.5668
  647SOL     OW 3840   3.430   4.591   0.811  0.1780 -0.4186 -0.3752
  647SOL    HW1 3841   3.360   4.548   0.763 -0.5160 -0.9598  1.0519
  647SOL    HW2 3842   3.399   4.594   0.902  0.6199  2.2231 -0.2236
  648SOL     OW 3843   2.159   5.682   3.261  0.3644  0.1746 -0.5394
  648SOL    HW1 3844   2.129   5.689   3.351  0.0339 -4.1152 -0.1259
  648SOL    HW2 3845   2.081   5.696   3.208  0.1573  0.7333 -0.0934
  649SOL     OW 3846   2.041   3.672   3.242  0.4391 -0.3582  0.6199
  649SOL    HW1 3847   1.976   3.637   3.182 -0.9985 -0.4431  2.1616
  649SOL    HW2 3848   2.018   3.764   3.254  1.0950 -0.1784  0.5631
  650SOL     OW 3849   4.429   5.199   1.210 -0.8157 -0.5355 -0.6349
  650SOL    HW1 3850   4.422   5.219   1.303 -0.6837  1.4105 -1.0005
  650SOL    HW2 3851   4.341   5.216   1.175 -0.5483  0.0079 -1.0653
  651SOL     OW 3852   0.821   5.740   4.011  0.9204  0.1765  0.4290
  651SOL    HW1 3853   0.739   5.692   4.018  0.1034  1.3921 -0.4443
  651SOL    HW2 3854   0.825   5.766   3.919  2.6817 -0.5221  0.2680
  652SOL     OW 3855   4.733   6.278   2.255  0.1782  0.6135  0.0077
  652SOL    HW1 3856   4.711   6.259   2.164 -1.2647  2.1072 -0.0167
  652SOL    HW2 3857   4.683   6.214   2.306  0.7176 -0.0039 -0.2344
  653SOL     OW 3858   4.680   5.954   1.089 -0.0612  0.7977 -0.0685
  653SOL    HW1 3859   4.739   5.910   1.151  0.8222  1.5342 -0.3722
  653SOL    HW2 3860   4.675   5.894   1.015 -0.2515  0.4073  0.2602
  654SOL     OW 3861   2.399   4.652   1.458  0.0835 -0.2059 -0.4505
  654SOL    HW1 3862   2.435   4.741   1.456  0.1665 -0.2482 -1.5296
  654SOL    HW2 3863   2.476   4.595   1.459  0.1142 -0.2941 -2.6342
  655SOL     OW 3864   2.286   2.250   1.163 -0.5327 -0.2103  0.0943
  655SOL    HW1 3865   2.255   2.278   1.077 -0.7292 -2.6960 -0.7173
  655SOL    HW2 3866   2.380   2.238   1.151 -0.7113 -1.5099 -0.0784
  656SOL     OW 3867   4.200   3.598   0.609  0.2547 -0.1411  0.7456
  656SOL    HW1 3868   4.155   3.651   0.542  1.5749 -0.5251 -0.4967
  656SOL    HW2 3869   4.267   3.656   0.644  1.6211 -0.8732 -0.5287
  657SOL     OW 3870   5.579   0.359   2.339  0.1817  0.3795  0.6535
  657SOL    HW1 3871   5.566   0.352   2.434  0.8827  1.1041  0.8154
  657SOL    HW2 3872   5.674   0.352   2.327  0.2603  1.8658  0.1785
  658SOL     OW 3873   2.068   4.816   1.407 -0.2630  0.0975  0.2288
  658SOL    HW1 3874   2.107   4.865   1.479  2.7604  1.4996 -2.1379
  658SOL    HW2 3875   2.086   4.724   1.428  1.8776  0.5597  0.6331
  659SOL     OW 3876   6.310   0.183   1.080 -0.0130 -0.0424 -0.0971
  659SOL    HW1 3877   6.219   0.164   1.059  0.0611 -1.6830  0.8627
  659SOL    HW2 3878   6.356   0.175   0.996 -0.3793 -1.9415 -0.1627
  660SOL     OW 3879   2.461   3.027   3.773 -0.1985 -0.0308 -0.9273
  660SOL    HW1 3880   2.388   3.030   3.712  0.3132 -2.1341 -1.7578
  660SOL    HW2 3881   2.420   3.011   3.858 -0.7713 -0.1949 -1.2255
  661SOL     OW 3882   6.013   0.394   1.053  0.1004 -0.1516  0.1699
  661SOL    HW1 3883   5.969   0.338   1.117 -0.3888 -1.5702 -1.3379
  661SOL    HW2 3884   5.969   0.375   0.970  3.8116 -2.0788 -1.5872
  662SOL     OW 3885   3.085   0.748   4.028 -0.5342  0.4466  0.1115
  662SOL    HW1 3886   3.156   0.812   4.026 -0.4697  0.3484 -1.2704
  662SOL    HW2 3887   3.106   0.692   4.103  1.7142 -0.5358 -1.1327
  663SOL     OW 3888   4.443   2.228   1.144  0.1069 -0.4228 -0.3187
  663SOL    HW1 3889   4.482   2.301   1.191 -0.6302 -0.2071 -0.0267
  663SOL    HW2 3890   4.471   2.239   1.054  0.1611  0.1077 -0.2374
  664SOL     OW 3891   0.250   5.258   4.243 -0.3170  0.3573 -0.4986
  664SOL    HW1 3892   0.331   5.215   4.217 -0.5207  0.1141 -0.7332
  664SOL    HW2 3893   0.185   5.229   4.178 -0.3936  1.2224 -0.8257
  665SOL     OW 3894   3.273   0.305   1.284 -0.4124 -0.8896 -0.1308
  665SOL    HW1 3895   3.287   0.390   1.325  0.4195 -1.0166 -0.1307
  665SOL    HW2 3896   3.262   0.245   1.358 -3.3171 -0.4649 -0.1106
  666SOL     OW 3897   4.236   1.737   1.873 -0.0858  0.1504  0.4536
  666SOL    HW1 3898   4.293   1.771   1.942 -0.3691 -1.1952  1.3793
  666SOL    HW2 3899   4.296   1.718   1.801  0.6173 -0.9068  1.2803
  667SOL     OW 3900   6.247   3.912   2.154 -0.6652  0.8636 -0.1948
  667SOL    HW1 3901   6.291   3.878   2.232 -0.1743 -0.8793 -1.1857
  667SOL    HW2 3902   6.160   3.937   2.185 -0.1068  1.2657  1.1195
  668SOL     OW 3903   0.030   6.052   4.277 -0.2980  0.7244 -0.5470
  668SOL    HW1 3904   0.073   5.974   4.313  1.6498  1.2965 -1.5024
  668SOL    HW2 3905  -0.059   6.049   4.312  0.2336 -1.0314  0.7664
  669SOL     OW 3906   4.135   1.162   1.309 -0.4649  0.6140  0.8903
  669SOL    HW1 3907   4.042   1.152   1.292  0.1179 -0.8932 -2.4315
  669SOL    HW2 3908   4.154   1.254   1.288 -0.8318  0.2475 -1.2838
  670SOL     OW 3909   0.167   0.600   2.403  0.7950  0.0355 -0.4028
  670SOL    HW1 3910   0.222   0.568   2.331 -0.1404  1.1396 -1.6485
  670SOL    HW2 3911   0.099   0.533   2.413  1.2623 -0.4085 -0.1208
  671SOL     OW 3912   5.081   3.409   1.384 -0.1341 -0.3094  0.5354
  671SOL    HW1 3913   5.143   3.395   1.456  1.5152 -1.2434 -0.9980
  671SOL    HW2 3914   5.069   3.504   1.380  0.3807 -0.1917  1.4984
  672SOL     OW 3915   2.626   2.060   2.913 -0.3349  0.4825  0.2303
  672SOL    HW1 3916   2.540   2.028   2.886 -1.0833  1.2805  1.5631
  672SOL    HW2 3917   2.666   1.987   2.961 -0.1061 -0.0082 -0.6896
  673SOL     OW 3918   2.791   5.940   3.331  0.1257 -0.2432  0.7382
  673SOL    HW1 3919   2.764   5.855   3.296  0.7866  0.0084 -0.4472
  673SOL    HW2 3920   2.870   5.962   3.281 -0.1393  1.1484  0.8924
  674SOL     OW 3921   2.653   2.115   2.173 -0.5751 -0.2339  0.2157
  674SOL    HW1 3922   2.649   2.157   2.087 -1.4597  1.2784  0.9583
  674SOL    HW2 3923   2.699   2.033   2.157  1.3497  1.0513 -1.2814
  675SOL     OW 3924   2.599   3.409   3.818  0.1165 -0.6063 -0.0637
  675SOL    HW1 3925   2.553   3.363   3.888 -1.2501  0.4203 -0.2390
  675SOL    HW2 3926   2.645   3.340   3.770 -1.3504 -1.7185  0.0563
  676SOL     OW 3927   1.772   3.169   1.355  0.2807  0.6219  0.3342
  676SOL    HW1 3928   1.780   3.125   1.270  0.9557 -1.0492  1.2120
  676SOL    HW2 3929   1.689   3.136   1.391  0.7024  0.1840  0.9244
  677SOL     OW 3930   0.130   1.106   0.332  0.2386 -0.2349  1.0459
  677SOL    HW1 3931   0.045   1.074   0.362  1.1373 -2.6127  1.2110
  677SOL    HW2 3932   0.112   1.148   0.248 -0.9384 -1.8343  0.4611
  678SOL     OW 3933   0.019   3.863   3.752 -0.3546 -1.0492 -0.7380
  678SOL    HW1 3934  -0.053   3.926   3.751  0.7673  0.4808  2.2363
  678SOL    HW2 3935  -0.011   3.793   3.810 -0.2261 -1.4828 -1.1866
  679SOL     OW 3936   1.998   1.938   0.923 -0.4476 -0.6244 -0.4096
  679SOL    HW1 3937   2.054   2.015   0.912 -0.3229 -0.5940  0.3617
  679SOL    HW2 3938   1.934   1.945   0.853 -1.1804  0.8415  0.3643
  680SOL     OW 3939   4.606   4.167   0.272  0.6051 -0.1800  0.5257
  680SOL    HW1 3940   4.626   4.115   0.194 -1.5726 -0.5635  0.1492
  680SOL    HW2 3941   4.531   4.122   0.312  0.5224  1.0434  1.8376
  681SOL     OW 3942   2.925   3.667   4.237  0.6456 -0.8034 -0.1570
  681SOL    HW1 3943   2.965   3.587   4.272  0.3883 -0.3955  1.1003
  681SOL    HW2 3944   2.831   3.653   4.248  0.6141 -0.1633  0.4566
  682SOL     OW 3945   3.652   2.947   3.700  0.0330 -0.6113  0.4380
  682SOL    HW1 3946   3.577   2.950   3.641 -0.2578  0.1354  0.8306
  682SOL    HW2 3947   3.625   2.999   3.776  1.2479  0.3651  0.2309
  683SOL     OW 3948   4.942   2.362   1.891  0.2199 -0.3565  0.4142
  683SOL    HW1 3949   4.846   2.362   1.890  0.2074 -1.1648 -1.0516
  683SOL    HW2 3950   4.965   2.398   1.977 -1.3868 -0.3642  0.8816
  684SOL     OW 3951   1.735   4.614   1.088  0.3169  0.7211  0.7714
  684SOL    HW1 3952   1.698   4.662   1.014  2.3620 -0.6011 -1.2020
  684SOL    HW2 3953   1.667   4.620   1.156 -2.8286 -0.2294 -2.0388
  685SOL     OW 3954   4.992   5.748   0.989 -0.4835 -0.2519  0.2289
  685SOL    HW1 3955   4.925   5.789   1.043  0.6533  1.7567  0.2072
  685SOL    HW2 3956   4.944   5.688   0.932 -2.1551  0.5236  0.7669
  686SOL     OW 3957   0.661   1.717   1.360  0.8805  0.0428  0.4478
  686SOL    HW1 3958   0.735   1.674   1.315 -0.5179 -1.1490 -0.8181
  686SOL    HW2 3959   0.641   1.793   1.306 -0.1425 -0.8260 -0.4621
  687SOL     OW 3960   0.874   4.689   1.023 -0.4361  0.3334 -0.4147
  687SOL    HW1 3961   0.888   4.611   0.969 -0.2606 -1.6917  2.3400
  687SOL    HW2 3962   0.780   4.689   1.042 -0.5059  1.0559 -0.7143
  688SOL     OW 3963   5.933   2.284   1.289 -0.2742  0.5903  0.2501
  688SOL    HW1 3964   6.010   2.314   1.338  0.8302 -1.8680  0.1489
  688SOL    HW2 3965   5.866   2.271   1.356  1.1213 -2.4332  1.2786
  689SOL     OW 3966   4.819   4.079   3.598  0.2693  0.3927 -0.0249
  689SOL    HW1 3967   4.746   4.140   3.591 -0.4985 -0.4118  0.7039
  689SOL    HW2 3968   4.842   4.058   3.507  1.5551  2.8651 -0.3672
  690SOL     OW 3969   1.084   4.674   0.737 -0.3734 -0.1754 -0.5368
  690SOL    HW1 3970   1.034   4.753   0.719 -0.9211  0.1063  1.8703
  690SOL    HW2 3971   1.150   4.701   0.800 -0.3780 -1.5522  0.1064
  691SOL     OW 3972   3.255   0.999   1.336  0.5170 -0.7011 -0.1289
  691SOL    HW1 3973   3.180   0.985   1.279 -0.2016  1.0938  0.3021
  691SOL    HW2 3974   3.279   1.091   1.322  1.2267 -0.6270  1.3796
  692SOL     OW 3975   0.272   1.050   2.417 -0.4158 -0.3150 -0.3576
  692SOL    HW1 3976   0.250   0.977   2.475  0.5533 -0.1039  0.2827
  692SOL    HW2 3977   0.367   1.045   2.407 -0.2929  1.0836 -0.0036
  693SOL     OW 3978   5.426   1.783   0.716  0.3756 -0.1314 -0.5256
  693SOL    HW1 3979   5.352   1.724   0.709  0.7792 -0.4903 -2.7697
  693SOL    HW2 3980   5.474   1.753   0.793 -1.4402 -0.2771  0.6035
  694SOL     OW 3981   1.136   2.161   2.690  0.1870 -0.0035 -0.3043
  694SOL    HW1 3982   1.184   2.108   2.754 -0.5876  1.4554  1.5738
  694SOL    HW2 3983   1.122   2.102   2.616 -2.5330 -3.2530  2.4606
  695SOL     OW 3984   4.679   3.271   2.657 -0.3707  0.1534  0.1431
  695SOL    HW1 3985   4.592   3.234   2.677  0.0310 -0.6172  0.5207
  695SOL    HW2 3986   4.724   3.272   2.741  0.8393 -1.7642 -0.4270
  696SOL     OW 3987   1.421   2.314   2.678  0.5663 -0.3620 -0.4787
  696SOL    HW1 3988   1.339   2.270   2.703  0.8977 -0.9399 -0.3826
  696SOL    HW2 3989   1.422   2.395   2.729 -0.8456  0.5720 -1.8590
  697SOL     OW 3990   4.246   5.096   3.037 -0.1995 -0.7453  0.2164
  697SOL    HW1 3991   4.286   5.181   3.057  0.1514 -1.0320  0.7426
  697SOL    HW2 3992   4.190   5.077   3.112  1.0773 -1.7948  0.9390
  698SOL     OW 3993   4.626   3.002   0.758 -0.0421 -0.5028  0.0091
  698SOL    HW1 3994   4.553   3.053   0.724  1.7978  0.8088 -2.3566
  698SOL    HW2 3995   4.670   3.061   0.819  0.2285 -0.4591 -0.2242
  699SOL     OW 3996   1.761   2.552   3.176 -0.4241 -0.0026 -0.2260
  699SOL    HW1 3997   1.744   2.469   3.222  0.3711 -1.4623 -2.4325
  699SOL    HW2 3998   1.682   2.568   3.125 -0.8151  0.9694  0.6373
  700SOL     OW 3999   2.484   6.413   3.486 -0.3092  0.1660 -0.3808
  700SOL    HW1 4000   2.563   6.362   3.468 -0.2702 -0.1967  0.7371
  700SOL    HW2 4001   2.507   6.502   3.462  0.2510 -0.0326 -0.5988
  701SOL     OW 4002   6.355   0.475   0.878 -0.7172  0.2112  0.6438
  701SOL    HW1 4003   6.323   0.523   0.955 -1.3314  1.0705 -0.1204
  701SOL    HW2 4004   6.280   0.475   0.818  0.1736  0.7622 -0.5045
  702SOL     OW 4005   4.158   6.436   0.239  0.8388  0.3904  0.4297
  702SOL    HW1 4006   4.217   6.382   0.186 -1.2087 -0.8400 -0.7368
  702SOL    HW2 4007   4.165   6.524   0.201 -0.7816 -0.5066 -2.2445
  703SOL     OW 4008   2.562   1.471   0.374 -0.0799  0.0490 -0.1248
  703SOL    HW1 4009   2.483   1.514   0.342  1.0008  1.4876 -0.9712
  703SOL    HW2 4010   2.573   1.505   0.463  0.2698  0.8314 -0.4617
  704SOL     OW 4011   4.716   2.075   4.324 -0.1268  0.3450  0.4014
  704SOL    HW1 4012   4.754   2.161   4.340  0.8577  0.2978 -1.3938
  704SOL    HW2 4013   4.621   2.091   4.320 -0.0103  1.1834  0.9498
  705SOL     OW 4014   3.385   0.767   0.472 -0.2969  0.0728  0.0225
  705SOL    HW1 4015   3.449   0.730   0.533 -1.1831  0.0381  0.9701
  705SOL    HW2 4016   3.436   0.792   0.395  0.6636 -1.0387  0.2708
  706SOL     OW 4017   2.210   1.812   1.575 -0.3527  0.1342 -0.5863
  706SOL    HW1 4018   2.274   1.747   1.548 -1.0575  0.6292 -3.9254
  706SOL    HW2 4019   2.128   1.764   1.587 -1.2114  0.3502 -4.3758
  707SOL     OW 4020   4.347   4.523   2.831  0.8281 -0.3876 -0.5669
  707SOL    HW1 4021   4.352   4.571   2.749 -0.4930 -1.6760 -1.4648
  707SOL    HW2 4022   4.387   4.581   2.896 -1.8097  2.5094 -1.2900
  708SOL     OW 4023   2.311   2.030   2.370  0.2274 -0.5069 -0.0531
  708SOL    HW1 4024   2.287   2.094   2.303  0.2591 -0.4496 -0.0100
  708SOL    HW2 4025   2.230   2.017   2.420  0.3481 -0.1326  0.2411
  709SOL     OW 4026   4.281   3.005   3.611 -0.0959 -0.2232  0.5616
  709SOL    HW1 4027   4.330   3.045   3.683 -0.8364 -0.2956  1.1189
  709SOL    HW2 4028   4.213   2.953   3.654 -1.5337  0.9737 -0.1729
  710SOL     OW 4029   0.334   5.668   4.149 -0.1322  0.1853  0.1210
  710SOL    HW1 4030   0.282   5.613   4.208 -2.1840  2.6936  0.8554
  710SOL    HW2 4031   0.374   5.733   4.206  1.1754  0.2561 -0.8462
  711SOL     OW 4032   2.674   3.464   4.520 -0.2061  0.2461  0.2407
  711SOL    HW1 4033   2.692   3.371   4.508 -0.8307  0.3434 -1.8924
  711SOL    HW2 4034   2.647   3.494   4.433 -1.3613  2.1161  1.1912
  712SOL     OW 4035   3.418   4.249   3.238  0.1800  0.3553  0.3721
  712SOL    HW1 4036   3.332   4.289   3.251  0.8174  0.8495  4.2977
  712SOL    HW2 4037   3.468   4.315   3.190 -1.2029  0.6252 -0.7656
  713SOL     OW 4038   2.414   6.301   2.547  0.0685  0.4055 -0.0101
  713SOL    HW1 4039   2.426   6.358   2.623  0.2168  0.4878 -0.0960
  713SOL    HW2 4040   2.319   6.286   2.544  0.1902 -0.7631  1.0346
  714SOL     OW 4041   4.620   3.897   1.407 -0.1127  0.0883 -0.2203
  714SOL    HW1 4042   4.663   3.828   1.459 -2.0372 -0.7511  0.3328
  714SOL    HW2 4043   4.684   3.919   1.339  1.5609 -0.4253  1.1164
  715SOL     OW 4044   3.594   1.687   2.755  0.0538 -0.2546  0.4776
  715SOL    HW1 4045   3.666   1.656   2.700  1.0627 -1.6117  2.4703
  715SOL    HW2 4046   3.610   1.780   2.767 -0.6733  0.2955 -2.1481
  716SOL     OW 4047   0.363   1.615   0.670 -0.1487 -0.0330  0.0876
  716SOL    HW1 4048   0.419   1.662   0.608 -0.2618 -1.5264 -1.1862
  716SOL    HW2 4049   0.329   1.541   0.621 -1.2198 -0.5863  1.5997
  717SOL     OW 4050   3.845   4.634   2.139  0.5783 -0.6576  0.4218
  717SOL    HW1 4051   3.920   4.620   2.081  0.7073 -2.3588  0.9305
  717SOL    HW2 4052   3.780   4.569   2.111 -0.9466  1.1051 -0.3342
  718SOL     OW 4053   5.728   3.815   2.956 -0.2500  0.2682  0.1134
  718SOL    HW1 4054   5.796   3.821   3.023 -0.7269 -2.2777  0.9293
  718SOL    HW2 4055   5.653   3.776   3.001 -0.7752 -1.0249 -1.7418
  719SOL     OW 4056   2.021   2.110   1.918  0.0972  0.4262  0.0716
  719SOL    HW1 4057   2.063   2.152   1.992  2.7608 -2.8749  0.6849
  719SOL    HW2 4058   2.091   2.095   1.855 -1.0331 -1.3869 -0.8500
  720SOL     OW 4059   0.405   1.852   0.116 -0.0224  0.1813 -0.1896
  720SOL    HW1 4060   0.396   1.891   0.203 -1.0165 -2.3906  0.9508
  720SOL    HW2 4061   0.320   1.813   0.098  0.7508 -1.0272 -1.4427
  721SOL     OW 4062   0.096   3.039   2.762 -0.1242  0.3797 -0.0838
  721SOL    HW1 4063   0.041   3.012   2.688  0.6355  0.8872 -0.8415
  721SOL    HW2 4064   0.035   3.080   2.823 -0.9199 -0.8906  0.0224
  722SOL     OW 4065   5.603   3.909   2.320  0.3793 -0.3770 -0.1302
  722SOL    HW1 4066   5.623   3.895   2.228  0.7863 -0.0668 -0.0931
  722SOL    HW2 4067   5.665   3.852   2.367  1.9740  1.3733  0.0181
  723SOL     OW 4068   1.462   5.192   4.455 -0.3724  0.3680 -0.5398
  723SOL    HW1 4069   1.454   5.285   4.476 -0.1626  0.5868 -1.3980
  723SOL    HW2 4070   1.533   5.188   4.392 -0.7617 -0.3101 -0.9422
  724SOL     OW 4071   0.104   2.226   0.419 -0.4468 -0.2488  0.1813
  724SOL    HW1 4072   0.060   2.182   0.346 -0.7233 -2.1640  1.4483
  724SOL    HW2 4073   0.089   2.169   0.494  0.8608  1.0605  1.4924
  725SOL     OW 4074   3.607   4.626   3.514 -0.4246 -0.1048  0.7033
  725SOL    HW1 4075   3.674   4.588   3.570 -0.9055 -1.5018  0.3830
  725SOL    HW2 4076   3.580   4.554   3.457 -1.3393  0.7524  0.0180
  726SOL     OW 4077   1.770   0.436   0.453  0.2874  0.0471 -0.1838
  726SOL    HW1 4078   1.785   0.388   0.371  0.9353  0.0842 -0.0950
  726SOL    HW2 4079   1.771   0.367   0.521 -0.8163 -0.0538 -0.2582
  727SOL     OW 4080   3.467   5.237   1.544 -0.0047 -0.2942  0.0741
  727SOL    HW1 4081   3.386   5.283   1.525  0.2474  1.5793  2.9639
  727SOL    HW2 4082   3.455   5.202   1.632  2.1143 -0.3807  0.3801
  728SOL     OW 4083   3.084   1.967   2.877  0.6453 -0.5399 -0.0425
  728SOL    HW1 4084   3.066   1.955   2.784 -1.6607  0.9513  0.1448
  728SOL    HW2 4085   3.002   1.945   2.921  1.7578 -1.4821  1.7117
  729SOL     OW 4086   3.513   4.350   0.516  0.6607  0.2604 -0.1667
  729SOL    HW1 4087   3.481   4.425   0.565  1.7545  0.7196 -0.1278
  729SOL    HW2 4088   3.489   4.369   0.425  0.4565  0.3964 -0.0850
  730SOL     OW 4089   0.097   3.218   1.311  0.1229 -0.6643 -0.2165
  730SOL    HW1 4090   0.126   3.157   1.380 -1.1730  0.3423  1.2938
  730SOL    HW2 4091   0.001   3.210   1.311 -0.0028  0.6428 -0.6763
  731SOL     OW 4092   4.609   4.894   0.117  0.2132 -0.6044  0.3855
  731SOL    HW1 4093   4.575   4.981   0.137 -0.0097 -0.6503  0.2168
  731SOL    HW2 4094   4.704   4.904   0.117  0.1913  0.1328 -1.7376
  732SOL     OW 4095   1.331   1.906   0.942  0.3834  0.0393  0.0288
  732SOL    HW1 4096   1.368   1.885   0.856  0.3123 -0.8330  0.2109
  732SOL    HW2 4097   1.398   1.880   1.004 -0.7190 -2.1059  0.3971
  733SOL     OW 4098   1.285   1.187   4.157  0.3375  0.4314  0.0453
  733SOL    HW1 4099   1.194   1.157   4.148 -0.0623  1.5688  0.1060
  733SOL    HW2 4100   1.296   1.203   4.251  1.5040 -2.3125  0.4802
  734SOL     OW 4101   3.495   1.854   2.168  0.6031 -0.0742  0.2598
  734SOL    HW1 4102   3.585   1.845   2.201  0.8141  1.1842  0.1040
  734SOL    HW2 4103   3.489   1.793   2.095  1.3810 -0.0861  0.2001
  735SOL     OW 4104   3.420   4.880   2.682 -0.2806  0.0586 -0.3910
  735SOL    HW1 4105   3.353   4.847   2.622 -0.1324  2.9582 -2.3437
  735SOL    HW2 4106   3.503   4.866   2.637 -0.0789  1.3985 -0.4644
  736SOL     OW 4107   1.632   0.530   3.375  0.0059  0.2063  0.4919
  736SOL    HW1 4108   1.714   0.489   3.347  0.1324  0.8634 -0.1328
  736SOL    HW2 4109   1.658   0.617   3.405 -0.4116  0.2568  0.7094
  737SOL     OW 4110   2.938   0.848   2.478 -0.4951  0.2508  0.0871
  737SOL    HW1 4111   3.001   0.780   2.499 -0.7398  0.5187  1.8824
  737SOL    HW2 4112   2.901   0.822   2.394  0.6637 -0.8839 -0.0981
  738SOL     OW 4113   5.928   5.650   1.466  0.5530 -0.0953  0.1426
  738SOL    HW1 4114   5.856   5.690   1.516 -0.2429  0.7335 -1.5972
  738SOL    HW2 4115   5.909   5.556   1.469 -2.5497  0.2375 -2.9160
  739SOL     OW 4116   5.043   2.564   3.172 -0.6825  0.0083  0.0516
  739SOL    HW1 4117   5.113   2.627   3.155 -1.0697  0.5101  0.2576
  739SOL    HW2 4118   5.077   2.480   3.143  0.1355  0.1875  0.4730
  740SOL     OW 4119   0.436   0.213   0.411  0.8265  0.0492 -0.2262
  740SOL    HW1 4120   0.444   0.224   0.505 -0.1740 -0.4863 -0.0696
  740SOL    HW2 4121   0.449   0.120   0.396 -1.1349 -0.2559 -0.3461
  741SOL     OW 4122   4.665   4.420   1.997 -0.3485 -0.1324  0.0285
  741SOL    HW1 4123   4.631   4.337   1.964 -1.3282 -0.5649  1.9870
  741SOL    HW2 4124   4.747   4.433   1.950 -0.5963 -1.7868 -0.9149
  742SOL     OW 4125   3.276   2.826   3.968  0.4655  0.5554 -0.1920
  742SOL    HW1 4126   3.228   2.803   3.888 -0.2957 -1.9958  0.9019
  742SOL    HW2 4127   3.338   2.754   3.980  0.6271  0.9387  1.4667
  743SOL     OW 4128   2.807   2.299   1.286  0.4127  0.6776 -0.3298
  743SOL    HW1 4129   2.894   2.260   1.281  0.4846  0.5822  1.2445
  743SOL    HW2 4130   2.748   2.226   1.303  0.1965  0.9082 -0.0787
  744SOL     OW 4131   1.603   6.048   1.871  0.2244  0.0541 -0.9666
  744SOL    HW1 4132   1.589   6.083   1.959  0.7091  0.3910 -1.0237
  744SOL    HW2 4133   1.697   6.050   1.858  0.2207 -0.7229 -1.2020
  745SOL     OW 4134   5.350   1.428   4.319  0.0975 -0.0830  0.0541
  745SOL    HW1 4135   5.307   1.469   4.395 -1.0440 -2.3123  0.6788
  745SOL    HW2 4136   5.397   1.353   4.356  0.8624 -0.2821 -1.2684
  746SOL     OW 4137   1.814   0.044   2.757  0.2278  0.3951 -0.1473
  746SOL    HW1 4138   1.754   0.103   2.803 -1.6343 -1.1262 -0.5387
  746SOL    HW2 4139   1.885   0.029   2.819  1.6799  4.2152 -0.5591
  747SOL     OW 4140   3.560   2.842   4.154  0.0011 -0.0286  0.9360
  747SOL    HW1 4141   3.630   2.812   4.212 -1.4800 -1.9057  1.9155
  747SOL    HW2 4142   3.588   2.816   4.067  0.3120 -1.2995  1.3854
  748SOL     OW 4143   0.018   2.381   3.560 -0.3224 -0.1755  0.4119
  748SOL    HW1 4144   0.023   2.442   3.486 -1.1816 -0.0066  0.4878
  748SOL    HW2 4145   0.107   2.347   3.568 -0.3411 -0.7108 -1.1359
  749SOL     OW 4146   1.685   4.997   4.426 -0.2924  0.3067  0.5691
  749SOL    HW1 4147   1.748   5.010   4.497  0.3527 -0.6092  0.1893
  749SOL    HW2 4148   1.684   5.081   4.380 -0.4320  0.7854  1.4210
  750SOL     OW 4149   3.561   2.355   3.503  0.4148 -0.2869  0.7094
  750SOL    HW1 4150   3.519   2.313   3.578 -1.4282 -0.0528 -0.1176
  750SOL    HW2 4151   3.604   2.432   3.539  0.1721 -0.5731  1.6292
  751SOL     OW 4152   3.286   6.272   1.261 -0.0688  0.0853 -0.2421
  751SOL    HW1 4153   3.267   6.336   1.330 -3.4128 -0.0298 -0.8782
  751SOL    HW2 4154   3.259   6.188   1.298 -1.6814 -0.0092 -1.5338
  752SOL     OW 4155   3.539   4.759   4.128  0.2856 -0.0988  0.0621
  752SOL    HW1 4156   3.475   4.818   4.168 -1.1337 -1.0030 -0.7808
  752SOL    HW2 4157   3.551   4.690   4.192 -1.0413 -0.8929 -0.4880
  753SOL     OW 4158   1.181   0.744   3.536  0.4467  0.2084 -0.5529
  753SOL    HW1 4159   1.106   0.686   3.548 -1.0873  1.8519 -1.6945
  753SOL    HW2 4160   1.152   0.828   3.572  1.9327  0.7701 -0.5919
  754SOL     OW 4161   1.755   4.493   0.411  0.6712  0.1405 -0.0169
  754SOL    HW1 4162   1.669   4.487   0.453  0.1065  0.2368 -1.1077
  754SOL    HW2 4163   1.814   4.518   0.481 -0.1709 -0.0524  0.7878
  755SOL     OW 4164   0.223   2.277   2.992  0.5259  0.2527 -0.2487
  755SOL    HW1 4165   0.285   2.289   3.064  1.8980 -3.5656 -0.5911
  755SOL    HW2 4166   0.148   2.332   3.016  1.5194  0.2957  3.3581
  756SOL     OW 4167   4.879   3.491   0.371  0.0641  0.1886  0.0817
  756SOL    HW1 4168   4.901   3.458   0.284 -1.2484 -2.3030  0.5946
  756SOL    HW2 4169   4.961   3.487   0.420  0.3235 -0.6448 -0.4104
  757SOL     OW 4170   2.353   1.851   2.979  0.3793  0.0592  0.0159
  757SOL    HW1 4171   2.309   1.869   3.061 -2.4532 -1.8645 -0.9478
  757SOL    HW2 4172   2.341   1.757   2.965 -0.0929  0.4716 -3.0204
  758SOL     OW 4173   3.859   4.454   1.846 -0.0650 -0.2209 -0.0050
  758SOL    HW1 4174   3.904   4.538   1.857 -0.3880 -0.0658  0.1511
  758SOL    HW2 4175   3.892   4.419   1.763  0.2750 -0.0682  0.0661
  759SOL     OW 4176   0.843   6.134   2.093 -0.8487 -0.1251  0.1479
  759SOL    HW1 4177   0.825   6.136   2.187  0.7615  1.0554  0.4712
  759SOL    HW2 4178   0.884   6.049   2.078 -0.8107 -0.1832  0.5755
  760SOL     OW 4179   1.910   0.339   1.821  0.4264 -0.3954 -0.1369
  760SOL    HW1 4180   1.984   0.386   1.781  0.0635 -0.4400 -0.8909
  760SOL    HW2 4181   1.944   0.251   1.837  0.3112 -0.6446 -1.2056
  761SOL     OW 4182   1.735   0.783   0.245 -0.8745 -0.2556  0.4638
  761SOL    HW1 4183   1.812   0.741   0.283  0.0159  0.2787 -0.7024
  761SOL    HW2 4184   1.729   0.867   0.290 -0.0618  0.2040 -0.2632
  762SOL     OW 4185   2.635   2.985   2.018  0.0813 -0.0177  0.2484
  762SOL    HW1 4186   2.574   3.055   2.043  1.2197  1.2019 -0.2160
  762SOL    HW2 4187   2.630   2.983   1.922 -0.4058 -1.0258  0.2902
  763SOL     OW 4188   4.645   5.129   2.253 -0.6713 -0.4958 -0.4750
  763SOL    HW1 4189   4.737   5.154   2.260 -0.6313  0.0868 -2.5087
  763SOL    HW2 4190   4.598   5.198   2.301 -0.1010 -0.4132 -0.0229
  764SOL     OW 4191   2.384   2.128   0.612 -0.0516  0.0429  0.0425
  764SOL    HW1 4192   2.415   2.172   0.532 -1.1882 -1.9632 -1.6004
  764SOL    HW2 4193   2.440   2.051   0.620 -1.0039 -0.6401  0.2389
  765SOL     OW 4194   4.415   6.378   1.839  0.4445 -0.4468  0.0534
  765SOL    HW1 4195   4.436   6.372   1.746 -0.4021  2.1010 -0.3757
  765SOL    HW2 4196   4.336   6.431   1.843  0.5481 -0.3376  2.2613
  766SOL     OW 4197   0.818   0.524   0.273 -0.3939  0.8640  0.1498
  766SOL    HW1 4198   0.775   0.513   0.358  0.4592  1.1476  0.6314
  766SOL    HW2 4199   0.869   0.443   0.262 -0.5457  0.8047 -0.1189
  767SOL     OW 4200   4.248   4.308   1.020 -0.2415 -0.1198 -0.7278
  767SOL    HW1 4201   4.298   4.320   1.101 -1.3569 -0.5101  0.0441
  767SOL    HW2 4202   4.283   4.374   0.960  1.0264 -0.2338 -0.1391
  768SOL     OW 4203   5.576   3.250   3.515 -0.2324 -0.1184 -0.4797
  768SOL    HW1 4204   5.502   3.190   3.519  1.3372 -2.1168  2.8383
  768SOL    HW2 4205   5.597   3.256   3.421 -3.5377 -0.6757 -1.3824
  769SOL     OW 4206   1.709   1.882   2.585 -0.7596  0.5212 -0.3147
  769SOL    HW1 4207   1.750   1.906   2.501 -1.1311  0.7838 -0.4258
  769SOL    HW2 4208   1.718   1.961   2.638  0.2532  0.0696  0.2039
  770SOL     OW 4209   3.109   6.303   1.559 -0.6878 -0.0844 -0.0964
  770SOL    HW1 4210   3.160   6.229   1.591 -2.5742 -0.9743  1.0198
  770SOL    HW2 4211   3.041   6.263   1.504 -1.5522  0.8272  0.2857
  771SOL     OW 4212   3.623   0.695   1.379  0.1976 -0.1396  0.2589
  771SOL    HW1 4213   3.673   0.629   1.330 -0.5234 -0.7290  0.3139
  771SOL    HW2 4214   3.553   0.721   1.319  0.1477  0.1705  0.4517
  772SOL     OW 4215   2.411   0.585   0.370 -0.0069 -0.5283  0.0017
  772SOL    HW1 4216   2.390   0.520   0.437 -1.2636 -0.6858 -0.5067
  772SOL    HW2 4217   2.464   0.538   0.306 -2.0231 -1.4973 -1.0539
  773SOL     OW 4218   1.871   6.021   1.827 -0.3404 -0.5934 -0.2422
  773SOL    HW1 4219   1.948   6.041   1.773  0.0303 -0.2878  0.3940
  773SOL    HW2 4220   1.889   5.933   1.861  0.7961  0.3432  1.7077
  774SOL     OW 4221   2.956   1.936   1.742  0.2647 -0.4345  0.0990
  774SOL    HW1 4222   2.939   1.967   1.653  0.3336 -1.7530 -0.3903
  774SOL    HW2 4223   2.892   1.867   1.757 -0.2377  0.2661  1.3742
  775SOL     OW 4224   0.154   1.895   2.404 -1.7907 -0.8116 -0.1478
  775SOL    HW1 4225   0.232   1.853   2.441 -2.2100 -2.7848 -1.3473
  775SOL    HW2 4226   0.189   1.961   2.344 -1.1029  0.3238  1.4504
  776SOL     OW 4227   3.466   2.593   0.550  0.6700 -0.2946  0.0120
  776SOL    HW1 4228   3.417   2.519   0.514  0.3152  0.3384 -0.8545
  776SOL    HW2 4229   3.406   2.632   0.614  0.1998  0.2308 -0.7439
  777SOL     OW 4230   3.004   5.677   2.228 -0.0487 -0.2374  0.0168
  777SOL    HW1 4231   2.966   5.633   2.304  1.5193 -2.5841 -0.4509
  777SOL    HW2 4232   3.098   5.682   2.249  0.4744 -1.2788 -1.8647
  778SOL     OW 4233   2.273   0.255   0.194  0.1556  0.0495  0.3546
  778SOL    HW1 4234   2.313   0.261   0.107 -0.9444  1.4862 -0.1205
  778SOL    HW2 4235   2.210   0.328   0.195  2.1614  1.9874  3.4322
  779SOL     OW 4236   5.885   3.035   1.052 -0.1666  0.3926 -0.1286
  779SOL    HW1 4237   5.868   3.116   1.101 -0.3245  0.0229  0.4365
  779SOL    HW2 4238   5.800   3.012   1.014 -0.1440  0.4347 -0.2048
  780SOL     OW 4239   6.246   0.618   3.982 -0.1072  0.4725  0.0111
  780SOL    HW1 4240   6.214   0.614   4.073  0.5966 -1.7988  0.2118
  780SOL    HW2 4241   6.181   0.569   3.932  0.7583 -0.3869 -0.2928
  781SOL     OW 4242   1.406   0.209   3.888 -0.3504  0.0394 -0.2645
  781SOL    HW1 4243   1.407   0.187   3.982  0.9412 -0.0680 -0.2816
  781SOL    HW2 4244   1.411   0.304   3.886 -0.3892  0.0425 -0.2167
  782SOL     OW 4245   2.191   0.372   2.948  0.1190 -0.1228  0.2682
  782SOL    HW1 4246   2.162   0.462   2.966 -1.6339 -0.8747  1.4879
  782SOL    HW2 4247   2.280   0.367   2.985 -0.5818  0.5307  2.1821
  783SOL     OW 4248   4.425   6.297   3.165  0.0493  0.1759 -0.6462
  783SOL    HW1 4249   4.404   6.298   3.258  0.2883 -2.2796 -0.5076
  783SOL    HW2 4250   4.344   6.326   3.122 -0.3922  0.3204  0.2616
  784SOL     OW 4251   3.110   2.198   3.344 -0.2198 -0.7594 -0.1966
  784SOL    HW1 4252   3.176   2.267   3.345  0.0819 -1.0248  1.4065
  784SOL    HW2 4253   3.134   2.142   3.270  0.9381 -0.4590 -0.0620
  785SOL     OW 4254   5.057   0.239   2.273  0.2258  0.2723  0.0712
  785SOL    HW1 4255   4.965   0.224   2.252  0.5343 -0.4207 -0.9091
  785SOL    HW2 4256   5.102   0.230   2.189  1.5017 -2.1496  0.9088
  786SOL     OW 4257   3.340   2.800   0.037  0.0189  0.1800 -0.2659
  786SOL    HW1 4258   3.310   2.891   0.027 -0.0270  0.1506 -0.4017
  786SOL    HW2 4259   3.292   2.767   0.113 -0.5960  0.0099 -0.7193
  787SOL     OW 4260   1.802   5.364   2.832 -0.1921  0.2144  0.2686
  787SOL    HW1 4261   1.758   5.318   2.760  1.2941  0.2018 -0.6539
  787SOL    HW2 4262   1.745   5.348   2.908 -1.5128 -0.2087 -0.7794
  788SOL     OW 4263   1.535   6.112   0.811  0.4029 -0.0246 -0.4753
  788SOL    HW1 4264   1.546   6.172   0.885 -0.8973  0.4748 -0.6624
  788SOL    HW2 4265   1.541   6.168   0.734 -1.4017 -0.0004 -0.6368
  789SOL     OW 4266   0.867   2.411   0.679 -0.0816  0.0894 -0.4061
  789SOL    HW1 4267   0.795   2.347   0.676 -0.1785  0.1520  0.4282
  789SOL    HW2 4268   0.877   2.440   0.588 -1.0410 -0.0046 -0.5527
  790SOL     OW 4269   3.747   0.639   2.005  0.6424 -0.1113  0.0956
  790SOL    HW1 4270   3.701   0.609   2.083 -0.3269 -1.1496 -0.8330
  790SOL    HW2 4271   3.716   0.580   1.935  0.7973  1.3296 -1.2399
  791SOL     OW 4272   2.430   4.290   0.581  0.1097 -0.8219 -0.0844
  791SOL    HW1 4273   2.467   4.368   0.622  0.8458 -1.4450  0.4768
  791SOL    HW2 4274   2.489   4.270   0.508  0.7839 -1.6793  0.6672
  792SOL     OW 4275   0.684   6.207   2.305 -0.1946  0.1979 -0.2861
  792SOL    HW1 4276   0.645   6.238   2.223 -1.4535 -0.7123 -0.0504
  792SOL    HW2 4277   0.630   6.246   2.373  1.7671  2.2387  0.2382
  793SOL     OW 4278   4.615   3.497   3.904 -0.3751 -0.0384  0.3879
  793SOL    HW1 4279   4.578   3.536   3.983  1.4583  0.7230  0.9143
  793SOL    HW2 4280   4.574   3.545   3.831 -0.4166  0.7785  0.9408
  794SOL     OW 4281   3.731   5.050   1.040 -0.0057 -0.4038 -0.5882
  794SOL    HW1 4282   3.712   5.042   1.133  0.4317 -1.9338 -0.6012
  794SOL    HW2 4283   3.654   5.015   0.996  0.1773 -0.5674 -0.7807
  795SOL     OW 4284   6.135   5.703   0.268 -0.0677  0.1618  0.6461
  795SOL    HW1 4285   6.048   5.724   0.233  0.5185  0.8594 -0.4602
  795SOL    HW2 4286   6.147   5.610   0.248 -0.2297  0.2666  0.0286
  796SOL     OW 4287   5.773   2.108   0.530 -0.0499 -0.0325  0.9059
  796SOL    HW1 4288   5.846   2.076   0.478 -0.0527  1.1792  0.1314
  796SOL    HW2 4289   5.710   2.035   0.529 -0.0926 -0.0198 -0.8833
  797SOL     OW 4290   0.569   1.072   0.044 -0.1222  0.3677  0.0914
  797SOL    HW1 4291   0.581   0.977   0.036  0.1733  0.4409 -0.3857
  797SOL    HW2 4292   0.539   1.085   0.134  2.4526  0.0431  1.1057
  798SOL     OW 4293   2.767   6.089   4.561  0.1675  0.1002  0.0372
  798SOL    HW1 4294   2.714   6.141   4.623  0.3401  0.1339  0.1594
  798SOL    HW2 4295   2.722   6.098   4.477  0.8831  1.5054 -0.2255
  799SOL     OW 4296   1.626   1.183   2.476  0.1233  0.8025 -0.1518
  799SOL    HW1 4297   1.559   1.206   2.540 -0.0102 -0.2349  0.1014
  799SOL    HW2 4298   1.709   1.191   2.523 -0.0514 -1.5461  0.7208
  800SOL     OW 4299   4.847   2.335   0.517  0.2390 -0.1446 -0.4391
  800SOL    HW1 4300   4.881   2.294   0.596  0.2010 -0.9896 -0.8418
  800SOL    HW2 4301   4.908   2.307   0.448  0.6361  1.0926 -0.6097
  801SOL     OW 4302   2.761   4.197   0.496  0.2532  0.1551 -0.5670
  801SOL    HW1 4303   2.731   4.161   0.412 -1.6446  0.6997 -0.1892
  801SOL    HW2 4304   2.818   4.129   0.532 -1.8902 -1.8298 -0.6338
  802SOL     OW 4305   3.512   1.180   3.111  0.1048 -0.9799  0.0323
  802SOL    HW1 4306   3.528   1.259   3.059  2.7058  0.1177  2.2953
  802SOL    HW2 4307   3.425   1.150   3.083 -0.3015  1.7592 -2.0170
  803SOL     OW 4308   5.353   6.066   2.311  0.0909 -0.4077 -0.1025
  803SOL    HW1 4309   5.274   6.025   2.278 -0.6528  0.5698  0.4271
  803SOL    HW2 4310   5.422   6.002   2.293 -0.6724 -0.9295 -1.2945
  804SOL     OW 4311   0.447   5.453   3.744 -0.9172  0.3168  0.1783
  804SOL    HW1 4312   0.409   5.505   3.673 -0.4656 -0.4878 -0.6700
  804SOL    HW2 4313   0.384   5.383   3.759 -0.5855 -0.0348 -0.0548
  805SOL     OW 4314   0.762   0.396   2.468 -0.1726 -0.1640 -0.0343
  805SOL    HW1 4315   0.760   0.419   2.375  1.2350  1.1777  0.2235
  805SOL    HW2 4316   0.822   0.322   2.473  1.0062  0.7550 -0.0448
  806SOL     OW 4317   3.618   4.122   2.584  0.2551 -0.3983 -0.0434
  806SOL    HW1 4318   3.612   4.211   2.617 -2.1185 -0.4831 -0.0521
  806SOL    HW2 4319   3.635   4.069   2.663 -0.3528 -0.1138  0.2878
  807SOL     OW 4320   0.365   5.795   1.344 -0.1265 -0.6763 -0.3397
  807SOL    HW1 4321   0.355   5.884   1.309  2.1753 -0.3736 -0.3259
  807SOL    HW2 4322   0.306   5.742   1.291  0.0344  0.5032 -1.7571
  808SOL     OW 4323   0.359   2.246   0.518 -0.1918  0.4679 -0.5456
  808SOL    HW1 4324   0.274   2.259   0.476 -0.0875  3.1117 -0.1459
  808SOL    HW2 4325   0.419   2.302   0.468  1.2465 -0.9770 -0.5274
  809SOL     OW 4326   3.685   5.436   4.206  1.0699 -0.9319  0.7748
  809SOL    HW1 4327   3.703   5.411   4.296  2.7430 -2.4498  0.1035
  809SOL    HW2 4328   3.628   5.367   4.172  1.9361 -1.3823  0.1879
  810SOL     OW 4329   0.915   2.579   0.895  0.0765 -0.1449  0.1680
  810SOL    HW1 4330   0.871   2.525   0.830  0.1569 -0.5781  0.4751
  810SOL    HW2 4331   0.929   2.663   0.850  0.5688 -0.5988 -0.5339
  811SOL     OW 4332   3.198   4.860   2.151  0.2129 -0.2001  0.1111
  811SOL    HW1 4333   3.270   4.915   2.121  0.7802  0.2286  2.0876
  811SOL    HW2 4334   3.240   4.792   2.204 -0.8163  0.1659  1.4549
  812SOL     OW 4335   4.923   0.044   2.727 -0.7541 -0.7291 -0.7452
  812SOL    HW1 4336   4.942   0.122   2.675 -1.0916 -0.2967 -0.2234
  812SOL    HW2 4337   4.843   0.008   2.689 -0.6802 -0.7357 -0.8926
  813SOL     OW 4338   3.872   1.092   1.241 -0.2954  0.4585  0.2046
  813SOL    HW1 4339   3.828   1.054   1.316 -1.0285 -1.3853 -1.0915
  813SOL    HW2 4340   3.802   1.111   1.179  0.5504 -2.4086 -1.8473
  814SOL     OW 4341   4.777   4.447   2.811  0.3053  0.9546  0.3981
  814SOL    HW1 4342   4.771   4.356   2.781  2.2814  0.6034  0.9110
  814SOL    HW2 4343   4.733   4.498   2.743 -0.6162 -0.3511 -0.0212
  815SOL     OW 4344   5.766   0.564   0.995 -0.3732  0.0757 -0.5457
  815SOL    HW1 4345   5.830   0.511   1.042 -1.9892 -1.7552 -0.3092
  815SOL    HW2 4346   5.730   0.505   0.929 -2.6868  0.6348  0.1307
  816SOL     OW 4347   0.710   3.077   3.884 -0.8044  0.1420  0.3468
  816SOL    HW1 4348   0.724   3.080   3.790 -0.6526 -0.7511  0.3358
  816SOL    HW2 4349   0.786   3.120   3.922 -0.4340 -0.2780  0.0883
  817SOL     OW 4350   2.003   4.280   4.451 -0.5733 -0.0939 -0.4258
  817SOL    HW1 4351   1.950   4.321   4.519 -0.7603  0.0835 -0.6766
  817SOL    HW2 4352   1.939   4.250   4.386 -0.4294 -0.6632 -0.3102
  818SOL     OW 4353   3.564   2.407   1.172 -0.0800  0.2027 -0.6678
  818SOL    HW1 4354   3.567   2.490   1.124 -2.0388  1.7258  1.6124
  818SOL    HW2 4355   3.654   2.393   1.200  0.6255  0.5679 -2.5680
  819SOL     OW 4356   4.455   2.367   2.875 -0.1565  0.0257  0.3377
  819SOL    HW1 4357   4.474   2.367   2.969  0.2120 -0.4474  0.2621
  819SOL    HW2 4358   4.385   2.431   2.866 -1.3964 -1.1512  1.1799
  820SOL     OW 4359   5.851   3.747   4.061 -0.7390  0.5454 -0.0811
  820SOL    HW1 4360   5.815   3.832   4.033 -1.7464  0.3179  0.4641
  820SOL    HW2 4361   5.798   3.723   4.137 -0.3923 -0.5295 -0.1655
  821SOL     OW 4362   3.424   3.998   3.245 -0.5006  0.3216  0.4936
  821SOL    HW1 4363   3.515   3.974   3.264  0.4645  0.5671 -3.1221
  821SOL    HW2 4364   3.424   4.094   3.241 -1.5752  0.4994  2.8117
  822SOL     OW 4365   1.604   3.605   2.459 -0.4907  0.1808 -0.1385
  822SOL    HW1 4366   1.669   3.535   2.456 -0.9024 -0.2001 -0.3513
  822SOL    HW2 4367   1.655   3.685   2.468 -0.0255 -0.1636  0.3476
  823SOL     OW 4368   3.488   1.093   1.462  0.1146 -0.0870 -0.1391
  823SOL    HW1 4369   3.471   1.179   1.424 -1.7092  0.2476  1.2683
  823SOL    HW2 4370   3.413   1.040   1.436  1.7920 -1.6897 -2.0118
  824SOL     OW 4371   0.842   4.398   4.381 -0.3241  0.1496  0.3760
  824SOL    HW1 4372   0.906   4.468   4.366 -0.5596  0.8227  2.3206
  824SOL    HW2 4373   0.803   4.383   4.295  1.1881  0.9560 -0.4936
  825SOL     OW 4374   0.148   1.762   1.551 -0.0944  0.0891  0.2265
  825SOL    HW1 4375   0.142   1.667   1.551 -0.0138  0.0808  0.5658
  825SOL    HW2 4376   0.190   1.784   1.468 -0.3599 -0.1523  0.0250
  826SOL     OW 4377   1.551   4.414   2.577 -0.0401 -0.1512  0.0340
  826SOL    HW1 4378   1.571   4.431   2.485 -0.7849 -0.1225 -0.1282
  826SOL    HW2 4379   1.591   4.488   2.624 -2.9341  2.0369 -0.6222
  827SOL     OW 4380   0.107   2.773   0.011 -0.3865  0.4598 -0.2231
  827SOL    HW1 4381   0.200   2.754   0.022 -0.7423 -0.6227  1.0802
  827SOL    HW2 4382   0.066   2.687   0.001 -1.2435  0.9343 -0.8874
  828SOL     OW 4383   3.553   0.213   2.397  0.1902  0.7040  0.9723
  828SOL    HW1 4384   3.588   0.228   2.485 -1.6635 -1.3333  2.1386
  828SOL    HW2 4385   3.459   0.225   2.405 -0.0317  0.4720 -0.7520
  829SOL     OW 4386   2.485   1.882   0.684 -0.5515 -0.2310  0.1505
  829SOL    HW1 4387   2.518   1.802   0.645  0.6457  0.2738  0.0915
  829SOL    HW2 4388   2.490   1.867   0.779 -0.4777 -0.2836  0.1382
  830SOL     OW 4389   2.523   5.533   2.227 -0.4883  0.0821  0.0072
  830SOL    HW1 4390   2.516   5.472   2.301 -2.0177 -1.0610 -1.0148
  830SOL    HW2 4391   2.448   5.591   2.238 -1.2547 -0.6576 -1.0860
  831SOL     OW 4392   0.045   5.135   1.215 -0.3010 -0.2204 -0.7832
  831SOL    HW1 4393  -0.051   5.134   1.209 -0.2571 -0.6957 -1.4954
  831SOL    HW2 4394   0.074   5.073   1.149  0.4572 -1.3818  0.5806
  832SOL     OW 4395   4.499   2.892   1.558  0.2825  0.1732 -0.4660
  832SOL    HW1 4396   4.461   2.886   1.470 -0.4844  1.8540 -0.2838
  832SOL    HW2 4397   4.453   2.824   1.608  1.2184 -1.2655 -1.4962
  833SOL     OW 4398   0.450   3.287   2.183 -0.3293 -0.5576 -0.2197
  833SOL    HW1 4399   0.461   3.326   2.097  0.7018  0.2302  0.2400
  833SOL    HW2 4400   0.512   3.214   2.184 -1.3042 -1.4161 -0.6045
  834SOL     OW 4401   5.809   5.493   2.184 -0.5059  0.4206  0.0101
  834SOL    HW1 4402   5.876   5.523   2.244 -2.0649  0.0883  2.0195
  834SOL    HW2 4403   5.729   5.536   2.213 -1.4178 -0.1758 -1.4953
  835SOL     OW 4404   3.767   2.615   2.865  0.1824  0.2766 -0.0082
  835SOL    HW1 4405   3.784   2.525   2.892  0.3483  0.6661  1.2832
  835SOL    HW2 4406   3.731   2.608   2.777  0.4562 -1.0284 -0.0301
  836SOL     OW 4407   5.147   3.126   1.505  0.9289  0.3593 -0.0664
  836SOL    HW1 4408   5.078   3.114   1.440  0.2099  1.1885  0.5231
  836SOL    HW2 4409   5.228   3.116   1.456  0.4642 -3.1637 -0.3184
  837SOL     OW 4410   4.919   2.502   0.017 -0.6421 -0.5434  0.0182
  837SOL    HW1 4411   4.979   2.564  -0.026 -0.4812  0.2221  1.3057
  837SOL    HW2 4412   4.857   2.479  -0.052  0.7510 -0.8955 -1.1865
  838SOL     OW 4413   4.563   3.914   3.439  0.6160 -0.0529  0.3792
  838SOL    HW1 4414   4.528   3.911   3.528  0.9229 -0.1067  0.5019
  838SOL    HW2 4415   4.489   3.893   3.382  0.8533 -1.9851  0.7251
  839SOL     OW 4416   2.921   6.376   1.867  0.5021 -0.3447  0.3569
  839SOL    HW1 4417   2.864   6.309   1.828  1.0215 -0.2655 -0.5809
  839SOL    HW2 4418   2.863   6.427   1.923 -0.7108  0.6322 -1.6589
  840SOL     OW 4419   4.078   3.827   3.048  0.0511 -0.0761  0.3112
  840SOL    HW1 4420   4.086   3.819   3.143  1.2524  0.7264  0.3099
  840SOL    HW2 4421   4.169   3.820   3.017 -0.3514 -0.5559 -0.8016
  841SOL     OW 4422   3.622   0.252   3.450 -0.3769 -0.1703  0.0809
  841SOL    HW1 4423   3.565   0.328   3.439 -1.0898 -0.0279  3.5441
  841SOL    HW2 4424   3.564   0.181   3.478  0.6200 -1.2524 -0.5117
  842SOL     OW 4425   1.278   4.291   3.442 -0.2571 -0.0353  0.4846
  842SOL    HW1 4426   1.324   4.210   3.464 -1.2944 -0.1539  2.3812
  842SOL    HW2 4427   1.321   4.358   3.495 -0.7602  0.2616  0.5239
  843SOL     OW 4428   3.471   1.364   0.002  0.1544  0.9872  0.1734
  843SOL    HW1 4429   3.543   1.401  -0.051  0.9718 -0.1029  0.4891
  843SOL    HW2 4430   3.515   1.328   0.079 -0.7716  0.5186  0.4850
  844SOL     OW 4431   1.037   2.935   3.960 -0.4054 -0.3062 -0.1012
  844SOL    HW1 4432   1.117   2.987   3.964 -0.4431 -0.3125  0.9225
  844SOL    HW2 4433   1.036   2.885   4.042 -1.7366  0.1113  0.1705
  845SOL     OW 4434   0.681   5.918   3.353  0.8437 -0.0990  0.6940
  845SOL    HW1 4435   0.687   5.991   3.292 -0.3948  0.6607  1.4489
  845SOL    HW2 4436   0.755   5.930   3.412  2.5049 -1.2581 -1.0184
  846SOL     OW 4437   1.294   0.148   2.712  0.1727  0.2753  0.1381
  846SOL    HW1 4438   1.309   0.239   2.734  1.0960  0.3302 -0.6636
  846SOL    HW2 4439   1.358   0.128   2.644  0.9107 -1.3465  1.2411
  847SOL     OW 4440   4.476   3.179   1.558 -0.0846 -0.1668  0.2931
  847SOL    HW1 4441   4.491   3.085   1.544  3.0756  0.0840  1.1063
  847SOL    HW2 4442   4.444   3.185   1.647 -0.0910 -0.4759  0.3129
  848SOL     OW 4443   4.640   6.021   1.706  0.2311 -0.1792  0.1307
  848SOL    HW1 4444   4.563   5.965   1.692  0.0303 -0.0372  0.6620
  848SOL    HW2 4445   4.678   5.991   1.788 -1.5828  2.3258  2.0710
  849SOL     OW 4446   1.570   4.739   4.433  0.4926 -0.2765 -0.2172
  849SOL    HW1 4447   1.523   4.757   4.514  2.1059 -1.4263  1.0508
  849SOL    HW2 4448   1.620   4.819   4.415 -0.0619  0.0700 -0.2350
  850SOL     OW 4449   1.110   5.176   0.444  0.1003  0.3699 -0.1997
  850SOL    HW1 4450   1.182   5.132   0.489  0.0315  0.5336  0.0733
  850SOL    HW2 4451   1.119   5.268   0.469  0.1294  0.4809 -0.6144
  851SOL     OW 4452   4.661   4.156   1.823 -0.2684  0.0629 -0.1472
  851SOL    HW1 4453   4.753   4.128   1.822  0.0255  0.9907 -0.4741
  851SOL    HW2 4454   4.653   4.213   1.746 -1.6024 -1.4609 -1.2046
  852SOL     OW 4455   3.789   2.117   2.385 -0.2409  0.1292  0.2526
  852SOL    HW1 4456   3.819   2.194   2.336  0.0176  0.4149  0.8582
  852SOL    HW2 4457   3.699   2.139   2.412  0.3024  0.7912  1.5925
  853SOL     OW 4458   4.346   2.498   1.894 -0.4538  0.0310  0.1732
  853SOL    HW1 4459   4.387   2.479   1.979 -1.0573 -0.4512  0.3631
  853SOL    HW2 4460   4.280   2.563   1.914 -0.2992  0.2432 -0.0055
  854SOL     OW 4461   3.983   1.317   3.887  0.8189 -0.0028 -0.0664
  854SOL    HW1 4462   3.944   1.307   3.800  0.0163 -0.3262  0.3211
  854SOL    HW2 4463   3.970   1.410   3.908 -1.2474 -0.4120  0.7264
  855SOL     OW 4464   3.013   3.542   0.183 -0.1230  0.2054 -0.0539
  855SOL    HW1 4465   3.008   3.447   0.182  1.6832  0.0421  1.3126
  855SOL    HW2 4466   2.944   3.571   0.123 -1.0485 -1.9307 -0.0907
  856SOL     OW 4467   0.028   3.895   0.627  0.1091  0.5296  0.3130
  856SOL    HW1 4468  -0.045   3.891   0.564 -1.0427  0.1967  1.6277
  856SOL    HW2 4469   0.104   3.915   0.573 -0.8891  0.5498 -1.1596
  857SOL     OW 4470   1.171   1.090   2.637 -0.2671 -0.2522 -0.3587
  857SOL    HW1 4471   1.155   0.996   2.637  0.8878 -0.5382  1.9274
  857SOL    HW2 4472   1.084   1.130   2.639 -0.7585 -1.2798 -0.6240
  858SOL     OW 4473   2.075   3.434   0.932 -1.2046 -0.9955 -0.3526
  858SOL    HW1 4474   2.088   3.434   0.838  1.4989 -0.4046 -0.0536
  858SOL    HW2 4475   2.106   3.348   0.961  0.0112 -0.3938  0.1931
  859SOL     OW 4476   0.084   1.238   1.294  0.1496  0.1994 -0.5539
  859SOL    HW1 4477   0.135   1.288   1.358 -1.3783  1.1021  0.0083
  859SOL    HW2 4478   0.139   1.236   1.216  2.3362 -1.4515  0.9142
  860SOL     OW 4479   1.945   2.649   2.619 -0.0930  0.2873  0.1984
  860SOL    HW1 4480   2.011   2.656   2.549  0.0992  1.0614  0.4524
  860SOL    HW2 4481   1.875   2.596   2.580  0.0901  0.5594 -0.5212
  861SOL     OW 4482   3.011   4.361   4.221 -0.1593 -0.1138 -0.4775
  861SOL    HW1 4483   2.947   4.392   4.157  0.4393 -2.8061 -2.5845
  861SOL    HW2 4484   3.093   4.402   4.193 -0.2548  0.2650 -0.2036
  862SOL     OW 4485   4.465   3.295   1.306 -0.5304 -0.1217  0.0300
  862SOL    HW1 4486   4.465   3.235   1.381 -2.2124  0.9038  0.8943
  862SOL    HW2 4487   4.536   3.356   1.324 -0.0708 -0.6612  0.1037
  863SOL     OW 4488   5.363   3.603   0.487 -0.3965 -0.3419 -0.6738
  863SOL    HW1 4489   5.407   3.674   0.534 -0.5565 -0.8963  0.3323
  863SOL    HW2 4490   5.281   3.641   0.456 -1.2833 -0.5068  1.3104
  864SOL     OW 4491   5.404   3.654   2.671  0.0097  0.2217 -0.4504
  864SOL    HW1 4492   5.409   3.720   2.602  0.5996 -0.7059 -1.3259
  864SOL    HW2 4493   5.495   3.638   2.696 -0.2003  0.5285  0.5336
  865SOL     OW 4494   1.623   3.963   2.904  0.7126 -0.6042 -0.1909
  865SOL    HW1 4495   1.626   4.010   2.820  0.9988 -1.0280 -0.4202
  865SOL    HW2 4496   1.529   3.954   2.922  0.6119 -1.6249 -1.1080
  866SOL     OW 4497   1.956   6.278   0.323  0.4779  0.2201 -0.5229
  866SOL    HW1 4498   1.897   6.255   0.251 -0.9434 -0.6880  0.8655
  866SOL    HW2 4499   2.024   6.331   0.282  0.4669 -1.3751 -2.7604
  867SOL     OW 4500   4.429   1.459   2.129  0.1040  0.2221 -0.2570
  867SOL    HW1 4501   4.509   1.450   2.077 -1.0174 -2.1686 -1.7728
  867SOL    HW2 4502   4.409   1.553   2.127  1.1682  0.4708 -2.5805
  868SOL     OW 4503   6.133   4.492   4.422 -0.6968 -0.3704  0.1612
  868SOL    HW1 4504   6.067   4.423   4.426 -1.4449  0.2724 -0.6343
  868SOL    HW2 4505   6.192   4.464   4.352 -2.1723  0.7434 -1.6198
  869SOL     OW 4506   2.387   3.837   1.364  0.1812 -0.0215 -0.0719
  869SOL    HW1 4507   2.389   3.748   1.327 -2.8697 -0.2080 -0.1136
  869SOL    HW2 4508   2.383   3.894   1.287  0.5619  0.0338 -0.0487
  870SOL     OW 4509   3.403   3.339   0.444  0.2412  0.5456  0.4630
  870SOL    HW1 4510   3.365   3.282   0.377  0.2151 -0.6429  1.4541
  870SOL    HW2 4511   3.347   3.416   0.444  1.8589  1.9371 -2.8409
  871SOL     OW 4512   5.186   2.041   2.386  0.3781 -0.3155  0.5939
  871SOL    HW1 4513   5.208   2.120   2.435  1.6888 -0.7223  0.6964
  871SOL    HW2 4514   5.126   1.994   2.443 -0.1995  0.4711  0.6491
  872SOL     OW 4515   6.286   0.333   0.097 -0.2086 -0.8321 -0.1584
  872SOL    HW1 4516   6.353   0.318   0.030 -0.4074  0.5411 -0.6892
  872SOL    HW2 4517   6.303   0.422   0.128 -3.0500  0.4313 -1.8387
  873SOL     OW 4518   6.251   5.641   1.591 -0.4703  0.1171 -0.3828
  873SOL    HW1 4519   6.156   5.638   1.583 -0.8022  0.6494  2.2690
  873SOL    HW2 4520   6.274   5.733   1.578 -0.7400  0.5431  1.6851
  874SOL     OW 4521   5.994   0.327   4.237  0.1869  0.0706 -0.1229
  874SOL    HW1 4522   6.007   0.280   4.155  1.3570  0.4172 -0.1402
  874SOL    HW2 4523   6.049   0.404   4.230 -1.5705  1.3992 -0.0169
  875SOL     OW 4524   5.654   0.648   2.337  0.0548 -0.2754  0.0496
  875SOL    HW1 4525   5.699   0.570   2.370 -0.3532 -0.7132 -0.4103
  875SOL    HW2 4526   5.605   0.617   2.261 -1.0307  0.1938  0.5392
  876SOL     OW 4527   1.463   6.202   0.185  0.2158 -0.3830  0.7396
  876SOL    HW1 4528   1.388   6.143   0.173 -0.7843  1.0570 -0.4867
  876SOL    HW2 4529   1.519   6.186   0.109 -0.3199  0.5454  0.1166
  877SOL     OW 4530   0.510   4.172   3.679 -0.2750  0.6582 -0.2529
  877SOL    HW1 4531   0.454   4.095   3.672  0.5665  0.0519 -0.5856
  877SOL    HW2 4532   0.546   4.184   3.591  0.0098  1.1006 -0.0799
  878SOL     OW 4533   1.117   3.222   2.188  0.1588  0.3475 -0.0342
  878SOL    HW1 4534   1.044   3.163   2.207 -0.5274  1.5752  1.3223
  878SOL    HW2 4535   1.111   3.290   2.254  0.8632  2.0253 -1.6003
  879SOL     OW 4536   6.322   1.089   0.364  0.5168 -0.9128 -0.1639
  879SOL    HW1 4537   6.283   1.103   0.450 -0.7741 -1.3050 -0.6588
  879SOL    HW2 4538   6.247   1.076   0.306  1.0602  2.9386 -2.0567
  880SOL     OW 4539   0.877   2.719   4.317  0.1899  0.2253  0.6642
  880SOL    HW1 4540   0.843   2.635   4.285 -0.5024  1.2176 -1.3830
  880SOL    HW2 4541   0.967   2.721   4.285  0.0635  0.4457  0.3173
  881SOL     OW 4542   5.270   0.525   2.238 -0.1640 -0.2243 -0.4115
  881SOL    HW1 4543   5.344   0.506   2.180 -0.7832 -0.6812 -1.0732
  881SOL    HW2 4544   5.203   0.559   2.179 -0.2954  0.7267  0.2660
  882SOL     OW 4545   1.438   1.788   3.470  0.3677  0.2318  0.0908
  882SOL    HW1 4546   1.499   1.861   3.466  0.3177  0.2495 -0.4762
  882SOL    HW2 4547   1.360   1.819   3.425 -0.2966  0.4230  1.3458
  883SOL     OW 4548   5.403   3.448   2.122  0.5076 -0.3040  0.3521
  883SOL    HW1 4549   5.461   3.372   2.126  1.5370  0.5084  1.4530
  883SOL    HW2 4550   5.365   3.454   2.210  0.2494  0.3138  0.2026
  884SOL     OW 4551   5.953   3.098   1.440 -0.5365  0.1634 -0.4065
  884SOL    HW1 4552   5.936   3.155   1.365 -2.2659 -1.0727 -1.0201
  884SOL    HW2 4553   6.033   3.132   1.478  0.6394  0.6035 -3.0481
  885SOL     OW 4554   5.214   1.229   2.345  0.2682 -0.3094  0.0861
  885SOL    HW1 4555   5.281   1.280   2.301  0.2738 -0.9213 -0.6210
  885SOL    HW2 4556   5.245   1.138   2.341 -1.4703 -0.8905 -1.9562
  886SOL     OW 4557   4.984   4.264   0.531 -0.2685  0.2459 -0.1340
  886SOL    HW1 4558   4.958   4.235   0.443  0.8004 -1.3663  0.0493
  886SOL    HW2 4559   4.995   4.359   0.522  1.0848 -0.0400 -2.1010
  887SOL     OW 4560   1.106   0.767   0.252  0.1747  0.1788 -0.5217
  887SOL    HW1 4561   1.162   0.839   0.223  0.4552  0.7156  1.2603
  887SOL    HW2 4562   1.159   0.719   0.315 -0.5595 -0.6930 -0.5395
  888SOL     OW 4563   5.401   4.187   0.431 -0.7451 -0.2985 -0.1034
  888SOL    HW1 4564   5.477   4.183   0.373 -0.5098 -0.7567  0.2269
  888SOL    HW2 4565   5.329   4.213   0.374 -0.6399 -1.3400 -0.7502
  889SOL     OW 4566   1.603   4.291   4.454  1.0861 -0.0218 -0.2021
  889SOL    HW1 4567   1.641   4.242   4.380  0.7063 -0.6103 -0.0165
  889SOL    HW2 4568   1.648   4.256   4.531  1.3013  0.4128 -0.1266
  890SOL     OW 4569   5.192   0.416   1.398 -0.1085  0.1034  0.3927
  890SOL    HW1 4570   5.253   0.388   1.330  0.4177 -0.0469  0.9171
  890SOL    HW2 4571   5.138   0.339   1.416  0.4721 -0.1968  0.9042
  891SOL     OW 4572   4.232   4.281   3.294  0.6133 -0.3051 -0.1695
  891SOL    HW1 4573   4.268   4.256   3.379  0.1152 -0.1128  0.1012
  891SOL    HW2 4574   4.303   4.327   3.251  0.1019  1.9087  1.1760
  892SOL     OW 4575   3.968   2.242   1.636 -0.1640  0.1929 -0.9973
  892SOL    HW1 4576   3.998   2.188   1.563  1.8144 -1.4600  0.9154
  892SOL    HW2 4577   4.047   2.265   1.684 -1.5118 -1.3239  2.2879
  893SOL     OW 4578   5.076   1.253   4.443  0.3213 -0.1905 -0.0369
  893SOL    HW1 4579   5.110   1.340   4.466  0.9617 -0.0505 -1.4441
  893SOL    HW2 4580   5.153   1.196   4.443  0.2331 -0.3287 -1.0835
  894SOL     OW 4581   2.406   4.124   3.382  0.0471  0.4460 -0.0980
  894SOL    HW1 4582   2.461   4.052   3.351  0.7107  0.3367  1.2462
  894SOL    HW2 4583   2.444   4.202   3.340 -1.8260 -0.0653 -3.0899
  895SOL     OW 4584   3.588   2.616   3.083 -0.5741 -0.5729  0.2841
  895SOL    HW1 4585   3.648   2.551   3.119 -1.7806 -2.1562 -0.4011
  895SOL    HW2 4586   3.634   2.652   3.007  0.5532  0.2062  1.3213
  896SOL     OW 4587   3.644   4.090   3.002 -0.5220 -0.2926 -0.0300
  896SOL    HW1 4588   3.732   4.058   2.979 -0.3075 -0.2618  0.7118
  896SOL    HW2 4589   3.585   4.034   2.952 -0.1478 -1.8662  1.1941
  897SOL     OW 4590   3.584   0.868   2.000  0.2358 -0.1235 -0.3060
  897SOL    HW1 4591   3.583   0.889   1.907 -1.5500  0.1642 -0.2532
  897SOL    HW2 4592   3.644   0.794   2.007 -0.2261 -0.6748 -1.8132
  898SOL     OW 4593   1.256   0.404   1.927  0.5451  0.3185 -0.2663
  898SOL    HW1 4594   1.175   0.407   1.978  0.4943  0.5543 -0.3601
  898SOL    HW2 4595   1.256   0.485   1.877  2.1103  1.6171  1.6903
  899SOL     OW 4596   4.869   4.969   2.177 -0.2606 -0.6113  0.0902
  899SOL    HW1 4597   4.810   4.928   2.240 -1.5931  0.1389 -0.6296
  899SOL    HW2 4598   4.851   4.925   2.094 -1.3481  1.0335 -0.5860
  900SOL     OW 4599   3.351   1.249   1.257  0.1876  0.2617 -0.1595
  900SOL    HW1 4600   3.411   1.321   1.242 -0.6768  0.7662 -1.4281
  900SOL    HW2 4601   3.352   1.199   1.175  0.1125 -0.6700  0.3871
  901SOL     OW 4602   5.457   3.493   1.375  0.3143  0.2706  0.2891
  901SOL    HW1 4603   5.485   3.459   1.460 -0.5631 -0.7201  0.1973
  901SOL    HW2 4604   5.498   3.435   1.312  1.1753  1.1579 -0.0038
  902SOL     OW 4605   6.084   5.735   1.266 -0.0143  0.3904 -0.2123
  902SOL    HW1 4606   6.119   5.818   1.297 -0.1854 -0.0966  1.3552
  902SOL    HW2 4607   6.039   5.697   1.341  0.5092 -1.3644 -0.7198
  903SOL     OW 4608   1.723   0.362   3.813  0.3112  0.4032 -0.1327
  903SOL    HW1 4609   1.653   0.428   3.814 -1.9984 -1.9030  0.6750
  903SOL    HW2 4610   1.761   0.370   3.725 -0.6088  2.0561 -0.4354
  904SOL     OW 4611   3.968   2.841   4.094  0.2103 -0.0882  0.0170
  904SOL    HW1 4612   4.008   2.757   4.072 -0.1917 -0.8388  1.8994
  904SOL    HW2 4613   3.921   2.823   4.176 -3.4376  0.8996 -1.6986
  905SOL     OW 4614   3.034   4.302   2.171 -0.4047  0.3152  0.1823
  905SOL    HW1 4615   2.963   4.346   2.218 -0.7428  0.9038 -0.8518
  905SOL    HW2 4616   2.992   4.265   2.093  0.3880  0.4873 -0.3372
  906SOL     OW 4617   3.092   1.920   2.609  0.3356 -0.5457  0.2976
  906SOL    HW1 4618   3.163   1.912   2.546 -0.5070  0.0791 -0.7697
  906SOL    HW2 4619   3.064   1.829   2.626  1.6843 -0.8336  1.1279
  907SOL     OW 4620   1.120   5.591   3.802 -0.3595 -0.1931 -0.2398
  907SOL    HW1 4621   1.121   5.647   3.724 -0.8626  0.0677 -0.0605
  907SOL    HW2 4622   1.207   5.550   3.803  1.0810  2.6025  1.0874
  908SOL     OW 4623   3.120   1.240   0.402  0.2616 -0.2134  0.6091
  908SOL    HW1 4624   3.104   1.191   0.321 -0.0951 -0.4540  0.8203
  908SOL    HW2 4625   3.190   1.190   0.445  1.0916  0.4221  0.0335
  909SOL     OW 4626   4.566   1.575   0.009 -0.3152 -0.5971 -0.2002
  909SOL    HW1 4627   4.545   1.668   0.017  0.2468 -0.4056 -0.8992
  909SOL    HW2 4628   4.543   1.538   0.094  1.8275  0.6315  0.9942
  910SOL     OW 4629   2.624   5.694   3.557 -0.1466 -0.0970 -0.3108
  910SOL    HW1 4630   2.657   5.704   3.646 -2.1624  2.2289  0.2685
  910SOL    HW2 4631   2.546   5.640   3.566 -0.8145  0.8077 -0.5056
  911SOL     OW 4632   0.309   3.555   2.160 -0.1343  0.2161 -0.9069
  911SOL    HW1 4633   0.273   3.507   2.085 -0.9272 -0.6775  0.0151
  911SOL    HW2 4634   0.387   3.598   2.125 -2.4372  2.9755 -3.2635
  912SOL     OW 4635   0.818   1.571   3.258 -0.2143  0.4978 -0.0210
  912SOL    HW1 4636   0.734   1.609   3.285  0.0901  1.4582 -0.3728
  912SOL    HW2 4637   0.862   1.642   3.211  0.6975 -0.0740 -0.0492
  913SOL     OW 4638   4.324   5.828   2.680  0.2506  0.0097  0.8225
  913SOL    HW1 4639   4.272   5.846   2.759 -0.1010  0.9471  0.3897
  913SOL    HW2 4640   4.302   5.898   2.620  1.0005 -0.3420  0.1127
  914SOL     OW 4641   3.593   1.096   0.166 -0.1085 -0.4704  0.0849
  914SOL    HW1 4642   3.614   1.130   0.253 -0.9617  0.3844 -0.0219
  914SOL    HW2 4643   3.506   1.057   0.175 -1.7377  2.5385 -1.0386
  915SOL     OW 4644   2.138   4.463   0.605 -0.3265  0.2385  0.1036
  915SOL    HW1 4645   2.211   4.435   0.550 -1.0893 -2.4354  0.2857
  915SOL    HW2 4646   2.173   4.535   0.657  2.2659 -1.0841  0.3601
  916SOL     OW 4647   5.874   2.099   3.873 -0.3988  0.8709 -0.0039
  916SOL    HW1 4648   5.849   2.184   3.909  0.5113  0.9577  0.4459
  916SOL    HW2 4649   5.885   2.043   3.950  0.6354  0.8060 -0.1914
  917SOL     OW 4650   4.384   1.385   1.614  0.1207 -0.7583  0.2501
  917SOL    HW1 4651   4.443   1.408   1.686  0.6140 -0.9689 -0.0830
  917SOL    HW2 4652   4.296   1.392   1.652  0.3319  0.0528  0.6106
  918SOL     OW 4653   5.510   4.761   2.742  1.2232  0.3181 -0.0056
  918SOL    HW1 4654   5.504   4.857   2.745  1.6310  0.3341  0.4000
  918SOL    HW2 4655   5.424   4.732   2.771 -0.0065  0.5464 -3.0895
  919SOL     OW 4656   3.802   3.308   4.008  0.0704  0.2997  0.0168
  919SOL    HW1 4657   3.833   3.325   3.919  1.3463  0.1438  0.4114
  919SOL    HW2 4658   3.871   3.255   4.048 -0.3374  0.6273  1.2016
  920SOL     OW 4659   4.607   4.948   2.777 -0.3962 -0.1525  0.2417
  920SOL    HW1 4660   4.584   4.926   2.687 -0.2241 -0.3714  0.2507
  920SOL    HW2 4661   4.703   4.942   2.779 -0.1304  2.5830 -0.2964
  921SOL     OW 4662   3.401   0.216   1.586  0.0186 -0.3261 -0.3636
  921SOL    HW1 4663   3.491   0.250   1.588  0.2240 -0.7417 -1.5755
  921SOL    HW2 4664   3.347   0.292   1.564  0.0462 -0.0359  0.5526
  922SOL     OW 4665   1.269   5.836   3.418  0.2811  0.2136 -0.2962
  922SOL    HW1 4666   1.301   5.851   3.329 -1.6246 -2.7250 -1.6872
  922SOL    HW2 4667   1.343   5.797   3.464  0.3587 -1.6533 -1.8266
  923SOL     OW 4668   3.222   1.114   2.503 -0.3242 -0.3911 -0.0277
  923SOL    HW1 4669   3.148   1.111   2.442 -1.0431  1.4223  0.6805
  923SOL    HW2 4670   3.184   1.091   2.588 -0.0699  0.4034  0.3135
  924SOL     OW 4671   0.756   2.228   2.255 -0.6632 -0.1327 -0.0287
  924SOL    HW1 4672   0.791   2.220   2.166 -2.6678 -0.1130 -0.8782
  924SOL    HW2 4673   0.661   2.230   2.243 -0.9552  1.6377  1.9957
  925SOL     OW 4674   2.080   6.346   3.442  0.1283 -0.0135  0.3377
  925SOL    HW1 4675   2.115   6.258   3.425  0.0911 -0.3124  1.7254
  925SOL    HW2 4676   2.149   6.391   3.490  0.4448  0.9963 -1.0148
  926SOL     OW 4677   3.031   5.539   1.467  0.5923 -0.1619 -0.2555
  926SOL    HW1 4678   3.006   5.553   1.558 -1.1117  0.3494 -0.7677
  926SOL    HW2 4679   2.949   5.542   1.419  1.3386 -1.4951 -1.6959
  927SOL     OW 4680   2.851   3.374   1.796 -0.2965  0.6159  0.1497
  927SOL    HW1 4681   2.865   3.393   1.703  1.0245  0.8729  0.3792
  927SOL    HW2 4682   2.762   3.403   1.813 -0.4049  0.9838 -0.9316
  928SOL     OW 4683   3.633   1.273   3.433  0.4852 -0.5507  0.4287
  928SOL    HW1 4684   3.665   1.299   3.346 -1.1168 -1.9406 -0.6429
  928SOL    HW2 4685   3.643   1.352   3.486 -0.5724  1.0917 -1.6207
  929SOL     OW 4686   2.550   6.024   0.573  0.1241 -0.3940  0.0432
  929SOL    HW1 4687   2.605   6.084   0.622  1.3583 -0.6297 -0.9904
  929SOL    HW2 4688   2.526   5.956   0.636 -0.0500  0.3925  0.8362
  930SOL     OW 4689   1.196   3.938   1.210  0.4152 -0.1687  0.3371
  930SOL    HW1 4690   1.252   3.915   1.284  0.7554  0.3039  0.2304
  930SOL    HW2 4691   1.250   3.995   1.155 -0.6368  1.6016  1.0116
  931SOL     OW 4692   2.757   2.413   3.427 -0.0575 -0.0419  0.6902
  931SOL    HW1 4693   2.813   2.432   3.352 -0.0557  0.5849  0.8440
  931SOL    HW2 4694   2.814   2.427   3.503 -0.2656  0.0555  0.8295
  932SOL     OW 4695   4.018   0.473   0.281 -0.1072 -0.2185  0.4225
  932SOL    HW1 4696   3.939   0.420   0.294 -0.6619  0.8487  1.6376
  932SOL    HW2 4697   3.988   0.547   0.230  0.7905 -1.2969 -1.7864
  933SOL     OW 4698   0.071   2.534   2.137  0.0804  0.0250  0.1439
  933SOL    HW1 4699   0.137   2.602   2.150  1.2752 -1.1173  0.1481
  933SOL    HW2 4700   0.101   2.460   2.188  0.2906 -1.5079 -2.0683
  934SOL     OW 4701   5.447   6.380   0.494  0.8248  0.2607 -0.4023
  934SOL    HW1 4702   5.388   6.308   0.471 -0.2087  0.3543  1.6570
  934SOL    HW2 4703   5.461   6.427   0.412 -2.8943  0.8385 -0.9002
  935SOL     OW 4704   2.015   6.461   4.551 -0.0440 -0.2221 -0.2679
  935SOL    HW1 4705   2.072   6.423   4.618  0.5676  0.3667 -0.4372
  935SOL    HW2 4706   1.958   6.390   4.525 -3.0382  0.4089  3.6600
  936SOL     OW 4707   0.904   4.120   3.904 -0.1172 -0.4631  0.1224
  936SOL    HW1 4708   0.974   4.172   3.865 -0.8862  0.8348  0.3982
  936SOL    HW2 4709   0.864   4.178   3.969  0.4039 -2.1754  2.0652
  937SOL     OW 4710   2.075   6.020   1.328 -0.5035  0.0211  0.5416
  937SOL    HW1 4711   2.137   5.947   1.323  0.3409  0.7866 -0.8086
  937SOL    HW2 4712   1.994   5.985   1.294 -0.0055 -0.2172 -0.4315
  938SOL     OW 4713   2.905   5.590   3.223 -0.3033  0.0085  0.0533
  938SOL    HW1 4714   2.950   5.675   3.216  0.8313 -0.6768 -1.3885
  938SOL    HW2 4715   2.812   5.613   3.233 -0.0283  1.4298 -0.4091
  939SOL     OW 4716   0.858   4.047   1.288 -0.1705 -0.3932 -0.2809
  939SOL    HW1 4717   0.876   4.141   1.282  3.0710 -0.9415 -1.2616
  939SOL    HW2 4718   0.864   4.016   1.197 -0.5050 -1.6607  0.1109
  940SOL     OW 4719   2.949   2.439   1.804  0.1894 -0.0123 -0.6159
  940SOL    HW1 4720   2.881   2.403   1.747 -1.5998  0.8927  0.8427
  940SOL    HW2 4721   2.958   2.530   1.775  0.3524  0.0372 -0.4103
  941SOL     OW 4722   4.782   2.519   3.048 -0.4326  0.3816 -0.3516
  941SOL    HW1 4723   4.805   2.446   3.105 -0.9461  0.9302  0.5890
  941SOL    HW2 4724   4.859   2.576   3.050 -0.1417  0.0158 -0.8592
  942SOL     OW 4725   3.249   1.012   0.506 -0.5492  0.0081  0.3613
  942SOL    HW1 4726   3.240   1.012   0.601  0.8147 -1.1498  0.5346
  942SOL    HW2 4727   3.269   0.921   0.484 -1.5445  0.1135 -1.1254
  943SOL     OW 4728   4.343   3.498   4.140  0.3489 -0.2015 -0.3598
  943SOL    HW1 4729   4.260   3.527   4.102  0.1060 -0.5762 -0.1217
  943SOL    HW2 4730   4.318   3.430   4.202  0.8689 -0.6232 -0.6036
  944SOL     OW 4731   1.835   6.203   0.114 -0.5481 -0.3180 -0.1470
  944SOL    HW1 4732   1.846   6.255   0.034  0.8972  0.5417  0.5815
  944SOL    HW2 4733   1.833   6.112   0.083 -0.3217  0.0143 -1.1882
  945SOL     OW 4734   6.213   2.766   0.193  0.1881  0.0410  0.1607
  945SOL    HW1 4735   6.158   2.750   0.270 -0.5024  0.7283 -0.1713
  945SOL    HW2 4736   6.164   2.831   0.142  0.5688 -0.5165 -0.9381
  946SOL     OW 4737   0.804   1.039   0.466  0.3020  0.2514 -0.6576
  946SOL    HW1 4738   0.847   0.984   0.401  0.1769 -1.2417  0.4811
  946SOL    HW2 4739   0.741   1.091   0.417  0.7229 -0.3108 -1.8104
  947SOL     OW 4740   4.534   5.683   1.122  0.2365  0.5548 -0.1332
  947SOL    HW1 4741   4.525   5.588   1.116  1.5735  0.4481 -0.7532
  947SOL    HW2 4742   4.569   5.709   1.036  0.5846  1.5172  0.2895
  948SOL     OW 4743   3.894   5.810   2.108 -0.4900 -0.6069  0.3980
  948SOL    HW1 4744   3.851   5.893   2.087  1.1048 -0.0871 -0.9516
  948SOL    HW2 4745   3.882   5.756   2.030  1.2102 -0.4626  0.0033
  949SOL     OW 4746   4.024   3.360   4.413  0.0894  0.2317  0.2213
  949SOL    HW1 4747   3.931   3.339   4.410  0.2987 -1.0807  1.7468
  949SOL    HW2 4748   4.037   3.400   4.499  0.9806  0.0941  0.1618
  950SOL     OW 4749   4.649   0.768   2.169 -0.2950 -0.4154 -0.1280
  950SOL    HW1 4750   4.680   0.822   2.242  0.4345 -0.1375 -0.6314
  950SOL    HW2 4751   4.713   0.697   2.162 -1.8516 -2.0569  1.2658
  951SOL     OW 4752   0.585   1.253   3.211  0.6374 -0.0727  0.2695
  951SOL    HW1 4753   0.562   1.261   3.303 -0.0207 -0.5945  0.1539
  951SOL    HW2 4754   0.643   1.177   3.207  0.9172  0.1377  0.2954
  952SOL     OW 4755   4.993   2.962   0.486  0.3715 -0.1507  0.4796
  952SOL    HW1 4756   5.046   2.928   0.558  1.4168 -1.3750 -0.8062
  952SOL    HW2 4757   4.994   2.891   0.421 -0.1995  1.0691 -0.9003
  953SOL     OW 4758   0.160   5.848   4.413 -0.2767  0.0617  0.0907
  953SOL    HW1 4759   0.135   5.904   4.487  1.5972 -0.0978  0.9101
  953SOL    HW2 4760   0.256   5.846   4.417 -0.2151 -1.2258 -1.4174
  954SOL     OW 4761   2.037   5.503   0.176 -0.1153  0.2351  0.4750
  954SOL    HW1 4762   2.101   5.544   0.235  0.6696  0.1167 -0.2682
  954SOL    HW2 4763   2.063   5.534   0.089 -2.1232  1.5706  0.2991
  955SOL     OW 4764   2.177   5.694   2.546 -0.0976 -0.4763  0.0634
  955SOL    HW1 4765   2.271   5.701   2.559  0.1675 -1.7026 -0.9736
  955SOL    HW2 4766   2.139   5.749   2.614  1.3943  1.7054 -0.7688
  956SOL     OW 4767   0.751   5.291   1.469 -0.0444  0.0035  0.0106
  956SOL    HW1 4768   0.784   5.222   1.526  0.5461 -0.2294 -0.5997
  956SOL    HW2 4769   0.819   5.303   1.404 -0.7628  0.1802 -0.7263
  957SOL     OW 4770   5.869   0.833   0.856  0.3841 -0.3353  0.0077
  957SOL    HW1 4771   5.831   0.772   0.920  0.3519  0.0361  0.3419
  957SOL    HW2 4772   5.798   0.850   0.794 -0.2716  0.9930  1.0826
  958SOL     OW 4773   4.850   2.666   2.282 -0.4953 -0.5715  0.0764
  958SOL    HW1 4774   4.931   2.637   2.239 -1.2537 -0.8199 -1.2116
  958SOL    HW2 4775   4.850   2.761   2.274 -0.1409 -0.5336  0.4559
  959SOL     OW 4776   5.434   0.731   1.128 -0.0218  0.4382  0.4205
  959SOL    HW1 4777   5.458   0.720   1.036  0.5086  1.3724  0.4306
  959SOL    HW2 4778   5.340   0.749   1.126 -0.2837 -0.8804  0.1794
  960SOL     OW 4779   1.453   0.381   3.133  0.8712  0.4790  0.4388
  960SOL    HW1 4780   1.453   0.477   3.142  1.7771  0.7578 -1.9545
  960SOL    HW2 4781   1.405   0.364   3.053 -0.0381 -1.1778  1.2829
  961SOL     OW 4782   1.021   1.461   0.264 -0.8524  0.2299  0.1631
  961SOL    HW1 4783   1.073   1.389   0.229 -0.6395  0.0121  0.9145
  961SOL    HW2 4784   1.085   1.518   0.307 -1.4811 -1.9750  4.5864
  962SOL     OW 4785   1.244   0.128   1.334  0.1257 -0.7234 -0.3442
  962SOL    HW1 4786   1.208   0.041   1.318 -2.2317  0.1920 -0.3842
  962SOL    HW2 4787   1.219   0.149   1.423  1.1964 -0.2912 -0.1231
  963SOL     OW 4788   5.750   3.154   4.366  0.1729 -0.4915 -0.0783
  963SOL    HW1 4789   5.759   3.081   4.427  0.9260 -0.9440 -0.7170
  963SOL    HW2 4790   5.831   3.154   4.315 -0.9144 -0.9234 -1.9185
  964SOL     OW 4791   6.319   5.606   1.221  0.1616  0.2334 -0.3174
  964SOL    HW1 4792   6.326   5.615   1.126  0.4945  0.4928 -0.2691
  964SOL    HW2 4793   6.236   5.649   1.243 -0.1522 -0.2465 -0.5428
  965SOL     OW 4794   1.699   2.267   3.664 -0.3546 -0.0452 -0.2004
  965SOL    HW1 4795   1.754   2.325   3.718 -2.2339  1.7708 -0.1373
  965SOL    HW2 4796   1.671   2.198   3.725  0.7118 -0.2515  0.0950
  966SOL     OW 4797   5.857   0.316   0.562 -0.3759  0.1111 -0.6166
  966SOL    HW1 4798   5.951   0.300   0.561 -0.5869 -1.3607  0.2345
  966SOL    HW2 4799   5.825   0.280   0.479 -0.1517  1.0223 -1.1135
  967SOL     OW 4800   5.182   3.810   2.865 -0.2290 -0.1512  0.1550
  967SOL    HW1 4801   5.234   3.840   2.790 -1.2813 -1.2126 -1.0560
  967SOL    HW2 4802   5.241   3.750   2.912  0.0986 -0.3163 -0.4462
  968SOL     OW 4803   0.456   2.022   3.862  0.3530  0.8008 -0.2115
  968SOL    HW1 4804   0.485   2.003   3.952  0.2112 -1.1717 -0.5415
  968SOL    HW2 4805   0.448   1.936   3.821 -2.7111  1.4133 -1.1543
  969SOL     OW 4806   5.872   5.645   3.970 -0.9094  0.2331  0.3035
  969SOL    HW1 4807   5.852   5.726   4.017  1.8105  1.3581 -0.2712
  969SOL    HW2 4808   5.937   5.601   4.025 -1.8969 -1.2940  0.3005
  970SOL     OW 4809   4.924   5.631   2.071 -0.1541  0.2887  0.4010
  970SOL    HW1 4810   4.940   5.710   2.019  0.4213 -0.2822 -0.3062
  970SOL    HW2 4811   4.907   5.562   2.007  1.1584 -0.5661  0.9035
  971SOL     OW 4812   2.197   2.059   2.846  0.1042 -0.2167  0.1407
  971SOL    HW1 4813   2.239   1.979   2.878 -1.1710 -0.7226  0.5976
  971SOL    HW2 4814   2.236   2.129   2.899  0.1997 -0.7086  0.7331
  972SOL     OW 4815   0.893   3.547   1.062  0.3749  0.1942  0.6586
  972SOL    HW1 4816   0.958   3.604   1.103 -1.1454  1.8894  0.8421
  972SOL    HW2 4817   0.836   3.519   1.133 -0.9718  1.3750  0.1072
  973SOL     OW 4818   3.390   5.521   2.292 -0.4433 -0.1646 -0.4270
  973SOL    HW1 4819   3.348   5.439   2.267 -0.2010 -0.2373 -0.5871
  973SOL    HW2 4820   3.473   5.522   2.246 -0.3402  0.0619 -0.2415
  974SOL     OW 4821   1.390   6.334   3.880 -0.5083  0.0972  0.1643
  974SOL    HW1 4822   1.356   6.367   3.963  0.3169  2.3202 -0.3293
  974SOL    HW2 4823   1.454   6.399   3.851  1.4966 -2.1067 -0.7499
  975SOL     OW 4824   4.490   3.300   1.021 -0.4905  0.1358  1.0245
  975SOL    HW1 4825   4.469   3.320   1.112 -1.3393  4.8896  0.0825
  975SOL    HW2 4826   4.406   3.280   0.981 -0.4563  0.3220  0.8588
  976SOL     OW 4827   3.476   1.261   1.682  0.0688  0.2329  0.1818
  976SOL    HW1 4828   3.504   1.205   1.609 -2.1313  1.2737 -1.5860
  976SOL    HW2 4829   3.511   1.218   1.760  1.8232 -1.3866 -1.4032
  977SOL     OW 4830   3.034   1.566   3.850  0.2437  0.9233 -0.3640
  977SOL    HW1 4831   2.995   1.480   3.868 -0.0358  1.1799  0.2866
  977SOL    HW2 4832   3.100   1.549   3.782 -0.6751  0.4034 -1.1451
  978SOL     OW 4833   3.948   4.694   0.522  0.2795 -0.4586 -0.0244
  978SOL    HW1 4834   3.988   4.679   0.608  0.8382 -1.8430 -0.5009
  978SOL    HW2 4835   3.941   4.790   0.516  0.7812 -0.3076  1.3023
  979SOL     OW 4836   2.403   5.617   3.194 -0.4741 -0.3134  0.3493
  979SOL    HW1 4837   2.309   5.633   3.204 -0.4331  0.3733 -0.3278
  979SOL    HW2 4838   2.410   5.558   3.120 -0.3480 -0.0840  0.1781
  980SOL     OW 4839   2.317   0.730   1.666 -0.0130 -0.0349 -0.4855
  980SOL    HW1 4840   2.384   0.795   1.645  2.4561 -2.0934  0.5171
  980SOL    HW2 4841   2.298   0.687   1.582 -2.2255  2.2904 -1.3156
  981SOL     OW 4842   4.530   3.036   2.146 -0.8355 -0.5496 -0.3559
  981SOL    HW1 4843   4.525   2.981   2.224  3.1970 -0.7187 -0.0084
  981SOL    HW2 4844   4.509   3.124   2.178 -0.7251 -0.8541  0.5874
  982SOL     OW 4845   2.339   2.425   2.100 -0.1500  0.1747  0.7176
  982SOL    HW1 4846   2.400   2.439   2.028 -0.8415  0.6905  0.2255
  982SOL    HW2 4847   2.387   2.453   2.178  1.0292 -1.4485  0.6452
  983SOL     OW 4848   4.491   1.482   0.773 -0.1692  0.7269 -0.0285
  983SOL    HW1 4849   4.436   1.438   0.837  1.3206  0.4461  1.1118
  983SOL    HW2 4850   4.505   1.418   0.704  0.7622 -0.1028  0.8998
  984SOL     OW 4851   1.429   3.068   2.441  0.4041 -0.1437  0.1708
  984SOL    HW1 4852   1.391   3.138   2.388  0.6035 -0.8964 -0.9825
  984SOL    HW2 4853   1.446   3.110   2.526 -3.0701  0.2047  0.8352
  985SOL     OW 4854   5.053   3.333   0.188  0.7502  0.3993  0.1566
  985SOL    HW1 4855   4.969   3.288   0.176  0.5670  0.7619  0.0816
  985SOL    HW2 4856   5.118   3.263   0.182  0.5207  0.2503 -0.8187
  986SOL     OW 4857   5.385   2.323   2.077  0.4202 -0.0262  0.1152
  986SOL    HW1 4858   5.296   2.290   2.063  0.5371 -0.1563 -0.3483
  986SOL    HW2 4859   5.439   2.244   2.081  0.6431  0.0910 -0.5598
  987SOL     OW 4860   4.229   5.591   2.870 -0.2287 -0.1810  0.3014
  987SOL    HW1 4861   4.246   5.664   2.930 -1.0195 -0.1769  0.5316
  987SOL    HW2 4862   4.178   5.529   2.922 -1.1755 -0.0461 -0.4478
  988SOL     OW 4863   1.166   3.670   1.116 -0.0871 -0.0680  0.1640
  988SOL    HW1 4864   1.174   3.608   1.188 -2.0340  0.0288  0.5126
  988SOL    HW2 4865   1.165   3.756   1.158  1.2894  0.1479 -0.2096
  989SOL     OW 4866   5.558   2.605   2.757 -0.3350 -0.3921 -0.4695
  989SOL    HW1 4867   5.635   2.621   2.812 -1.2223 -2.3479  1.5318
  989SOL    HW2 4868   5.593   2.574   2.674  1.0447  0.9322 -0.4212
  990SOL     OW 4869   6.031   4.474   0.843 -0.1858  0.3229  0.3145
  990SOL    HW1 4870   6.057   4.509   0.929 -1.0620  0.3759  0.5628
  990SOL    HW2 4871   6.114   4.457   0.799  0.3221 -0.7158  1.5805
  991SOL     OW 4872   3.782   3.907   4.409  0.0640  0.1638 -0.2950
  991SOL    HW1 4873   3.732   3.857   4.473  1.1117 -0.1890  0.2764
  991SOL    HW2 4874   3.833   3.969   4.462  0.6858  0.1019 -0.8095
  992SOL     OW 4875   2.059   3.981   2.089  0.1836 -0.0305  0.1739
  992SOL    HW1 4876   2.106   3.899   2.074  0.3204  0.1770 -0.5659
  992SOL    HW2 4877   2.123   4.049   2.069  0.4225  0.2936  1.8341
  993SOL     OW 4878   1.315   3.558   2.139 -0.0695  0.2269  0.4024
  993SOL    HW1 4879   1.237   3.592   2.184 -0.5754 -3.2600  2.5708
  993SOL    HW2 4880   1.280   3.517   2.060  0.1444  1.9566 -0.6259
  994SOL     OW 4881   3.569   3.159   2.210 -0.0579  0.3874 -0.1375
  994SOL    HW1 4882   3.578   3.079   2.158  0.2029 -0.4510  1.1560
  994SOL    HW2 4883   3.478   3.186   2.196 -0.4001 -0.6136  0.0726
  995SOL     OW 4884   0.410   2.516   2.178 -0.0170  0.3718  0.6901
  995SOL    HW1 4885   0.374   2.444   2.127 -1.2453  1.5851 -0.2165
  995SOL    HW2 4886   0.335   2.572   2.197  1.0338  1.8827  0.5954
  996SOL     OW 4887   2.412   4.114   3.672 -0.0532 -0.1637 -0.4408
  996SOL    HW1 4888   2.380   4.114   3.581  0.5631  1.3152 -0.6924
  996SOL    HW2 4889   2.507   4.115   3.663  0.1188 -2.7325  0.2864
  997SOL     OW 4890   4.338   4.088   0.401  0.2345 -0.0212 -0.1995
  997SOL    HW1 4891   4.260   4.057   0.446 -0.8645  0.9220 -1.3776
  997SOL    HW2 4892   4.351   4.177   0.432  2.2912 -0.8850  1.7611
  998SOL     OW 4893   3.644   1.020   3.268 -0.0646  0.3624 -0.4062
  998SOL    HW1 4894   3.596   1.095   3.232 -0.1628  0.1729 -0.6788
  998SOL    HW2 4895   3.690   0.984   3.192 -1.7515 -1.1831 -0.7713
  999SOL     OW 4896   0.905   3.054   0.608 -0.1603  0.1516 -0.1377
  999SOL    HW1 4897   0.841   3.069   0.539  0.0084 -0.6264 -0.4707
  999SOL    HW2 4898   0.983   3.101   0.579  0.4091 -1.3986 -1.2447
 1000SOL     OW 4899   3.662   1.309   3.851 -0.2641 -0.0830  0.0250
 1000SOL    HW1 4900   3.697   1.397   3.845 -0.1962 -0.1884 -1.7639
 1000SOL    HW2 4901   3.578   1.313   3.804 -0.4157 -0.8980  0.1940
 1001SOL     OW 4902   1.215   0.328   1.038  0.2098  0.0395  0.2382
 1001SOL    HW1 4903   1.159   0.296   0.968  0.6064  0.5988 -0.3509
 1001SOL    HW2 4904   1.218   0.256   1.101 -1.2976  0.0754  0.3736
 1002SOL     OW 4905   0.018   0.812   3.461  0.1370 -0.1418 -0.2158
 1002SOL    HW1 4906  -0.017   0.723   3.463 -0.5316  0.0133 -2.3130
 1002SOL    HW2 4907   0.012   0.838   3.369 -0.8683  2.5161  0.4905
 1003SOL     OW 4908   5.452   2.325   3.233 -0.3368  0.4422 -0.3031
 1003SOL    HW1 4909   5.460   2.420   3.227  1.3511  0.3202 -0.5502
 1003SOL    HW2 4910   5.521   2.299   3.295 -0.7357 -0.6201 -0.2882
 1004SOL     OW 4911   5.958   2.580   0.075  0.1893  0.5849 -0.4805
 1004SOL    HW1 4912   5.960   2.662   0.025  1.5166  0.6941 -0.2939
 1004SOL    HW2 4913   5.917   2.605   0.159 -1.8549  0.4405 -1.3724
 1005SOL     OW 4914   5.386   1.944   1.538 -0.2515 -0.2186 -0.0973
 1005SOL    HW1 4915   5.380   1.958   1.443 -0.6877 -1.2637 -0.2402
 1005SOL    HW2 4916   5.296   1.925   1.565 -0.1212  0.0481  0.5203
 1006SOL     OW 4917   0.912   2.923   2.494 -0.1745 -0.4614 -0.8625
 1006SOL    HW1 4918   0.944   2.846   2.541  0.1201 -0.1947 -0.6227
 1006SOL    HW2 4919   0.818   2.922   2.507  0.0422  0.5085  1.1284
 1007SOL     OW 4920   6.345   2.961   3.346 -0.1340  0.0003 -0.2050
 1007SOL    HW1 4921   6.415   2.963   3.281  0.7273  1.3513  0.7077
 1007SOL    HW2 4922   6.384   2.918   3.422 -0.1891  0.9507  0.3824
 1008SOL     OW 4923   6.355   0.139   2.364 -0.4057 -0.3260 -0.5703
 1008SOL    HW1 4924   6.295   0.125   2.291 -1.7421 -1.8582  0.7621
 1008SOL    HW2 4925   6.441   0.113   2.330 -0.4212  1.7326 -2.4485
 1009SOL     OW 4926   5.106   3.018   3.096 -0.1668  0.2817 -0.5162
 1009SOL    HW1 4927   5.120   3.108   3.127  0.3626  0.9026 -2.4152
 1009SOL    HW2 4928   5.193   2.987   3.072 -0.2552 -1.0135  0.7263
 1010SOL     OW 4929   3.057   5.944   2.439 -0.7346 -0.3905 -0.3620
 1010SOL    HW1 4930   2.991   5.895   2.391 -0.9251  1.1154 -1.7230
 1010SOL    HW2 4931   3.096   6.003   2.374  4.2107 -3.2637 -0.5226
 1011SOL     OW 4932   1.879   1.049   4.308 -0.2697  0.1783 -0.4770
 1011SOL    HW1 4933   1.941   1.020   4.374 -0.5931 -0.1478 -0.3155
 1011SOL    HW2 4934   1.814   0.979   4.303  0.5412 -0.5247 -2.1956
 1012SOL     OW 4935   1.988   3.966   2.380  0.0625 -0.2674 -0.0086
 1012SOL    HW1 4936   2.002   4.036   2.316  0.0535  0.0254  0.3048
 1012SOL    HW2 4937   1.993   4.010   2.465  1.9993 -0.9574  0.2812
 1013SOL     OW 4938   3.068   2.113   4.034 -0.6201 -0.3585  0.2171
 1013SOL    HW1 4939   3.001   2.108   4.102  1.8834  0.2509  2.9039
 1013SOL    HW2 4940   3.148   2.081   4.076  1.2388  0.7394 -2.2143
 1014SOL     OW 4941   2.676   2.891   1.273 -0.2314 -0.8881 -0.3100
 1014SOL    HW1 4942   2.584   2.884   1.248 -0.1521 -1.0783 -0.5504
 1014SOL    HW2 4943   2.717   2.936   1.200  0.0507 -1.6763 -0.6509
 1015SOL     OW 4944   3.718   4.931   3.298  0.6453 -0.4086 -0.4594
 1015SOL    HW1 4945   3.730   4.983   3.218 -1.2394 -1.4889 -1.5188
 1015SOL    HW2 4946   3.624   4.916   3.303  0.4221  1.1013  2.9975
 1016SOL     OW 4947   0.161   1.080   3.299  0.8783  0.1180  0.1799
 1016SOL    HW1 4948   0.091   1.015   3.294 -0.4267  1.3656  1.2480
 1016SOL    HW2 4949   0.116   1.162   3.321  2.6546  1.0492  0.5529
 1017SOL     OW 4950   5.009   4.761   3.964 -0.2749 -0.2665 -0.4462
 1017SOL    HW1 4951   5.001   4.797   3.875  0.0862 -0.0339 -0.3872
 1017SOL    HW2 4952   4.959   4.679   3.961 -0.2023 -0.3009 -0.8881
 1018SOL     OW 4953   1.592   5.612   1.599  0.3186  0.2305 -0.2677
 1018SOL    HW1 4954   1.566   5.521   1.614  0.2959  0.0079 -1.5339
 1018SOL    HW2 4955   1.614   5.646   1.686 -0.6957 -0.6619  0.3495
 1019SOL     OW 4956   4.857   0.073   0.973 -0.0704 -0.0275  0.5330
 1019SOL    HW1 4957   4.922   0.006   0.950 -2.1935 -2.4233  0.9576
 1019SOL    HW2 4958   4.903   0.133   1.031  2.1901 -0.5820 -0.5654
 1020SOL     OW 4959   1.985   0.388   0.824  0.7275 -0.2467  0.0228
 1020SOL    HW1 4960   2.021   0.476   0.817  0.2715 -0.1407 -1.3043
 1020SOL    HW2 4961   1.954   0.382   0.914 -1.1036  1.7082 -0.3821
 1021SOL     OW 4962   3.027   6.154   2.221 -0.4488  0.2262 -0.4097
 1021SOL    HW1 4963   2.958   6.190   2.166  0.4673  0.0535 -1.7119
 1021SOL    HW2 4964   3.068   6.087   2.167  0.4759  0.0388  0.4945
 1022SOL     OW 4965   3.219   5.794   2.620 -0.7634 -0.1979  0.6788
 1022SOL    HW1 4966   3.211   5.712   2.571 -0.5835  1.4656 -2.3053
 1022SOL    HW2 4967   3.158   5.854   2.577 -1.1457  1.2162  3.0051
 1023SOL     OW 4968   0.400   3.512   1.413 -0.4304 -0.7839 -0.2144
 1023SOL    HW1 4969   0.386   3.500   1.319  1.0427 -0.5481 -0.4939
 1023SOL    HW2 4970   0.471   3.575   1.418  0.6677 -2.0591  1.0183
 1024SOL     OW 4971   4.075   5.899   1.157  0.1577 -0.1039  0.3244
 1024SOL    HW1 4972   4.052   5.855   1.075  1.6227 -0.2045 -0.0458
 1024SOL    HW2 4973   4.106   5.986   1.131  2.3214 -0.7590  0.5944
 1025SOL     OW 4974   3.030   5.952   1.149  0.3601 -0.1670  0.4218
 1025SOL    HW1 4975   2.957   6.005   1.117 -1.5037 -3.0668 -0.4995
 1025SOL    HW2 4976   3.014   5.941   1.242  1.1235  1.3266  0.7592
 1026SOL     OW 4977   5.792   2.178   4.400 -0.2582  0.1197 -0.3970
 1026SOL    HW1 4978   5.802   2.093   4.441  1.4814 -0.1717 -1.2960
 1026SOL    HW2 4979   5.704   2.177   4.362 -0.9289 -0.5532  1.0963
 1027SOL     OW 4980   2.233   0.198   1.783 -0.2762  0.3533 -0.8616
 1027SOL    HW1 4981   2.298   0.134   1.754  1.3363  1.7316 -0.4516
 1027SOL    HW2 4982   2.169   0.147   1.832 -0.1239 -1.2155 -2.2256
 1028SOL     OW 4983   0.446   3.241   1.481  0.3208 -0.4978  0.0819
 1028SOL    HW1 4984   0.416   3.332   1.476 -0.2656 -0.7192 -0.6236
 1028SOL    HW2 4985   0.370   3.189   1.455  1.1588 -1.0876 -1.3147
 1029SOL     OW 4986   4.522   6.257   2.473 -0.3649 -0.0249  0.4137
 1029SOL    HW1 4987   4.435   6.223   2.451 -0.3281  0.3150 -0.2949
 1029SOL    HW2 4988   4.506   6.348   2.499 -0.0585  0.6035 -1.4051
 1030SOL     OW 4989   5.846   0.577   2.091 -0.1464  0.4557  0.1064
 1030SOL    HW1 4990   5.859   0.494   2.137 -0.2272 -0.7185 -1.9218
 1030SOL    HW2 4991   5.934   0.603   2.064 -0.2785  0.3114 -0.4682
 1031SOL     OW 4992   6.382   5.871   0.986 -0.2381 -0.3503 -0.1679
 1031SOL    HW1 4993   6.352   5.934   1.051 -2.5000 -1.4473 -0.0673
 1031SOL    HW2 4994   6.342   5.899   0.904  2.6011  1.0303 -1.2227
 1032SOL     OW 4995   2.328   0.761   2.262 -0.0164 -0.0303 -0.3840
 1032SOL    HW1 4996   2.273   0.753   2.184 -0.4017  0.7834 -0.2080
 1032SOL    HW2 4997   2.395   0.693   2.252  0.4322  0.5986 -1.8262
 1033SOL     OW 4998   2.964   1.991   0.923  0.0281 -0.4190 -0.2698
 1033SOL    HW1 4999   2.978   1.969   0.830 -1.5127 -2.7265 -0.0478
 1033SOL    HW2 5000   2.896   1.931   0.951  1.4831 -0.8255  2.7823
 1034SOL     OW 5001   5.458   0.711   0.858 -0.3397 -0.0791 -0.0358
 1034SOL    HW1 5002   5.475   0.629   0.812  1.8758  0.0449  0.4406
 1034SOL    HW2 5003   5.462   0.778   0.790 -2.1944 -0.3325 -0.4330
 1035SOL     OW 5004   2.644   6.252   1.443 -0.4595  0.1697  0.5110
 1035SOL    HW1 5005   2.663   6.181   1.504  0.6928  0.2434  0.2656
 1035SOL    HW2 5006   2.691   6.327   1.478 -2.4044  1.0871  1.2652
 1036SOL     OW 5007   0.385   4.502   0.894  0.6215  0.0177 -0.0134
 1036SOL    HW1 5008   0.376   4.548   0.977  0.2521 -0.8437  0.4385
 1036SOL    HW2 5009   0.444   4.557   0.842  2.0177 -0.1445  1.3305
 1037SOL     OW 5010   2.805   1.353   0.937  0.0766 -0.1175  0.3331
 1037SOL    HW1 5011   2.779   1.332   0.847 -0.2071  0.7697  0.2040
 1037SOL    HW2 5012   2.734   1.317   0.991  0.4292 -0.9782  0.2372
 1038SOL     OW 5013   5.515   2.249   0.664 -0.7031  0.0203  0.2348
 1038SOL    HW1 5014   5.453   2.176   0.665 -2.0813  1.0981  2.4353
 1038SOL    HW2 5015   5.550   2.252   0.753  0.5841  1.0426 -0.2653
 1039SOL     OW 5016   1.785   5.707   2.073  0.0998 -0.2826 -0.6815
 1039SOL    HW1 5017   1.732   5.690   1.996 -1.4845  1.7309 -0.1409
 1039SOL    HW2 5018   1.732   5.769   2.125  1.7344 -0.4395  1.2997
 1040SOL     OW 5019   0.507   2.438   1.800  0.4142  0.1758  0.3123
 1040SOL    HW1 5020   0.494   2.532   1.809  2.0372  0.3239  1.7529
 1040SOL    HW2 5021   0.474   2.402   1.882 -3.5907 -1.0409 -1.5792
 1041SOL     OW 5022   3.975   2.874   0.677  0.2318  0.0152  0.0008
 1041SOL    HW1 5023   3.975   2.964   0.645 -2.8048 -0.2173 -0.9606
 1041SOL    HW2 5024   3.973   2.820   0.597  0.4411 -0.8568  0.5702
 1042SOL     OW 5025   2.450   1.448   4.155  0.1040 -0.1778  0.1689
 1042SOL    HW1 5026   2.490   1.496   4.082 -0.1803 -0.8142 -0.4108
 1042SOL    HW2 5027   2.519   1.389   4.186 -0.1785 -0.8424 -0.4401
 1043SOL     OW 5028   1.422   0.840   3.725 -0.2446 -0.5085  0.0966
 1043SOL    HW1 5029   1.372   0.854   3.645  1.1748 -0.7859 -0.8745
 1043SOL    HW2 5030   1.399   0.914   3.781  0.2219  0.7795 -1.3520
 1044SOL     OW 5031   2.383   5.740   4.534  0.0846  0.1414 -0.8004
 1044SOL    HW1 5032   2.388   5.773   4.624 -3.0300 -0.5524 -0.2625
 1044SOL    HW2 5033   2.325   5.802   4.490 -2.2902 -2.0421 -0.9621
 1045SOL     OW 5034   0.371   0.620   0.044  0.7150 -0.0443 -0.3635
 1045SOL    HW1 5035   0.422   0.595   0.121  0.0327 -2.1245 -0.5328
 1045SOL    HW2 5036   0.294   0.665   0.080 -0.0725 -1.8180  0.3027
 1046SOL     OW 5037   4.197   5.296   1.097  0.1226  0.3683 -0.0836
 1046SOL    HW1 5038   4.116   5.327   1.137 -1.1109 -0.9095 -1.4724
 1046SOL    HW2 5039   4.238   5.375   1.061 -0.5966  0.9967  0.4473
 1047SOL     OW 5040   0.413   1.891   0.385 -0.4617  0.0676  0.2729
 1047SOL    HW1 5041   0.488   1.894   0.444 -0.5951  0.6770  0.4176
 1047SOL    HW2 5042   0.337   1.908   0.441 -0.7894 -1.1897  0.2471
 1048SOL     OW 5043   0.617   4.601   3.876 -0.2853  0.1139  0.3718
 1048SOL    HW1 5044   0.606   4.687   3.837 -1.1228  0.2860  0.9532
 1048SOL    HW2 5045   0.693   4.610   3.933  0.8910 -0.1182 -1.1081
 1049SOL     OW 5046   4.679   4.982   4.525  0.5863  0.0020  0.1461
 1049SOL    HW1 5047   4.682   5.052   4.589  1.3506 -0.6508  0.8438
 1049SOL    HW2 5048   4.769   4.976   4.492 -0.0220  1.1615 -1.9355
 1050SOL     OW 5049   5.381   3.065   4.095 -0.0765  0.3078 -0.2876
 1050SOL    HW1 5050   5.421   2.984   4.126  1.5090 -0.0851 -3.0571
 1050SOL    HW2 5051   5.391   3.126   4.168  1.3701 -1.1598  0.8024
 1051SOL     OW 5052   5.602   3.715   1.346 -0.4673 -0.0247  0.4797
 1051SOL    HW1 5053   5.549   3.778   1.297  1.3388  0.2750 -1.2448
 1051SOL    HW2 5054   5.554   3.632   1.337  0.3329 -0.2772 -3.0168
 1052SOL     OW 5055   5.029   3.287   2.587  0.2596  0.0957  0.1526
 1052SOL    HW1 5056   5.051   3.380   2.592  0.4367  0.0679 -0.1387
 1052SOL    HW2 5057   5.067   3.257   2.505 -0.5018 -0.0466 -0.1549
 1053SOL     OW 5058   4.555   0.687   0.222  0.1925  0.2963  0.2555
 1053SOL    HW1 5059   4.632   0.720   0.267  0.0548  3.1357 -1.3414
 1053SOL    HW2 5060   4.485   0.749   0.245 -0.6030  0.0793 -1.4282
 1054SOL     OW 5061   4.374   0.707   1.403  0.1447  1.1118 -1.0600
 1054SOL    HW1 5062   4.282   0.722   1.383 -0.4240  0.2670  0.6895
 1054SOL    HW2 5063   4.420   0.721   1.320 -1.7162  0.0650 -2.3301
 1055SOL     OW 5064   3.620   5.090   2.820  0.5477 -1.0515 -0.1550
 1055SOL    HW1 5065   3.622   5.164   2.759  2.0580 -1.1657 -0.3033
 1055SOL    HW2 5066   3.549   5.035   2.789  0.0984 -0.1922 -0.6946
 1056SOL     OW 5067   2.677   0.876   4.435  0.4361 -0.8999  0.2502
 1056SOL    HW1 5068   2.596   0.925   4.452  0.6820  0.1557 -1.3929
 1056SOL    HW2 5069   2.746   0.930   4.472  0.7483  0.2915 -1.9132
 1057SOL     OW 5070   1.039   6.018   2.946  0.2294  0.2823  0.2247
 1057SOL    HW1 5071   1.069   6.047   3.032  0.2418 -0.4157  0.4658
 1057SOL    HW2 5072   1.030   6.098   2.894  2.1450  0.5688  0.2575
 1058SOL     OW 5073   3.192   6.333   2.433 -0.2236 -0.4718 -0.0361
 1058SOL    HW1 5074   3.129   6.346   2.362  1.2822  1.2229 -1.1414
 1058SOL    HW2 5075   3.266   6.288   2.391  0.8995  0.9942  0.3111
 1059SOL     OW 5076   5.525   2.179   4.266 -0.6957 -0.3678  0.1544
 1059SOL    HW1 5077   5.521   2.219   4.179 -0.2648 -1.2660 -0.2895
 1059SOL    HW2 5078   5.457   2.112   4.265 -0.2053 -0.8754  0.2413
 1060SOL     OW 5079   5.879   0.918   1.785 -0.5334  0.2784 -0.0329
 1060SOL    HW1 5080   5.826   0.862   1.841 -0.7800 -0.1486 -0.6801
 1060SOL    HW2 5081   5.966   0.877   1.785 -1.1534 -1.1521 -1.9126
 1061SOL     OW 5082   2.217   3.518   4.261 -0.3021 -0.4147  0.2329
 1061SOL    HW1 5083   2.285   3.450   4.254 -0.4626 -0.7030  1.2980
 1061SOL    HW2 5084   2.248   3.588   4.204 -0.1771 -1.4091 -0.9766
 1062SOL     OW 5085   0.829   3.719   2.272 -0.2219 -0.1094  0.0606
 1062SOL    HW1 5086   0.767   3.646   2.269  0.3558 -0.6222  0.5039
 1062SOL    HW2 5087   0.814   3.760   2.357  0.1169 -0.2986  0.2127
 1063SOL     OW 5088   4.890   3.522   3.369  0.6620  0.4687 -0.4019
 1063SOL    HW1 5089   4.814   3.579   3.359 -0.2363 -0.7549 -0.7893
 1063SOL    HW2 5090   4.903   3.516   3.464  0.6657  1.1612 -0.3512
 1064SOL     OW 5091   2.198   4.960   1.594 -0.0626 -0.6565  0.7032
 1064SOL    HW1 5092   2.239   5.026   1.537  0.3590 -0.5502  1.1266
 1064SOL    HW2 5093   2.228   4.981   1.682  1.4041 -2.3469  0.6801
 1065SOL     OW 5094   3.337   0.872   4.076 -0.1431 -0.3590  0.2262
 1065SOL    HW1 5095   3.369   0.922   4.001  0.0980 -0.1614  0.4567
 1065SOL    HW2 5096   3.389   0.791   4.075 -2.3599 -1.8868 -1.7345
 1066SOL     OW 5097   1.703   5.484   4.284 -0.3532  0.6091 -0.1942
 1066SOL    HW1 5098   1.663   5.540   4.351 -0.9911  1.5411 -1.2977
 1066SOL    HW2 5099   1.639   5.484   4.212 -0.5662 -1.8893 -0.1071
 1067SOL     OW 5100   1.584   4.707   1.336 -0.0133  0.3596 -0.2004
 1067SOL    HW1 5101   1.513   4.645   1.317  0.0186  0.1659  0.2894
 1067SOL    HW2 5102   1.588   4.710   1.432 -0.1598  1.2890 -0.2128
 1068SOL     OW 5103   0.684   2.973   1.847  0.2687  0.3778 -0.2951
 1068SOL    HW1 5104   0.606   3.018   1.816  0.5788  1.7164  0.7517
 1068SOL    HW2 5105   0.734   3.041   1.893  0.4754 -1.1638  1.9170
 1069SOL     OW 5106   0.231   4.585   0.555 -0.6890  0.2901 -0.1414
 1069SOL    HW1 5107   0.296   4.653   0.543  0.9264 -0.7951  1.8082
 1069SOL    HW2 5108   0.205   4.559   0.467  0.4329  1.7472 -0.9290
 1070SOL     OW 5109   5.907   2.777   2.482 -0.2965  0.2708  0.0924
 1070SOL    HW1 5110   5.833   2.739   2.435  0.5602 -1.8137  0.3485
 1070SOL    HW2 5111   5.983   2.755   2.429  0.5672 -1.2141  1.8357
 1071SOL     OW 5112   0.418   3.444   3.089 -0.0785 -0.3678 -0.3503
 1071SOL    HW1 5113   0.358   3.410   3.155  1.0838 -2.4052 -0.2522
 1071SOL    HW2 5114   0.492   3.479   3.139 -0.4599  0.6871 -0.5111
 1072SOL     OW 5115   5.338   3.882   3.971 -0.1357  0.1335 -0.3081
 1072SOL    HW1 5116   5.393   3.839   3.906  0.0616  0.0972 -0.1176
 1072SOL    HW2 5117   5.380   3.967   3.987  0.3305 -0.2319  0.4502
 1073SOL     OW 5118   5.340   1.789   2.980 -0.1146 -0.6083 -0.2125
 1073SOL    HW1 5119   5.247   1.810   2.988  0.2184  0.6141  0.7476
 1073SOL    HW2 5120   5.379   1.822   3.062  1.4679  0.6807 -1.4187
 1074SOL     OW 5121   1.087   6.085   1.800 -0.2223  0.3146  0.1868
 1074SOL    HW1 5122   1.183   6.078   1.793 -0.3464 -0.2810 -1.3071
 1074SOL    HW2 5123   1.063   6.021   1.867  0.3764 -0.0190  0.0910
 1075SOL     OW 5124   2.516   2.218   0.382  0.0464  1.0161 -0.0684
 1075SOL    HW1 5125   2.573   2.170   0.323 -0.1022  2.0067 -1.0583
 1075SOL    HW2 5126   2.433   2.225   0.335 -0.1937  1.5032  0.4126
 1076SOL     OW 5127   0.684   0.064   1.479  0.3123  0.3928  0.0882
 1076SOL    HW1 5128   0.763   0.084   1.429 -0.0013 -0.4944 -0.7929
 1076SOL    HW2 5129   0.697   0.109   1.562  1.1492  1.3568 -0.5319
 1077SOL     OW 5130   4.020   1.576   3.960  0.4387 -0.1154 -0.3426
 1077SOL    HW1 5131   4.107   1.538   3.972 -0.4117 -1.4479  2.3916
 1077SOL    HW2 5132   4.021   1.657   4.011 -0.0414 -0.3883  0.1184
 1078SOL     OW 5133   4.760   5.409   1.642 -0.0870 -0.5086  0.8008
 1078SOL    HW1 5134   4.745   5.402   1.737 -0.5116  2.7600  1.0744
 1078SOL    HW2 5135   4.763   5.318   1.612  0.4502 -1.6737  3.9844
 1079SOL     OW 5136   6.236   3.833   2.741  0.5572  0.6357  0.0275
 1079SOL    HW1 5137   6.271   3.833   2.830  2.1585 -1.3205 -0.5494
 1079SOL    HW2 5138   6.222   3.926   2.721  1.7109  1.2168  1.7154
 1080SOL     OW 5139   2.019   4.448   3.413 -0.0973  0.0373 -0.3117
 1080SOL    HW1 5140   2.058   4.361   3.400 -0.0081 -0.1173  0.8595
 1080SOL    HW2 5141   2.063   4.482   3.491 -1.1906  0.5107  0.1126
 1081SOL     OW 5142   1.997   4.037   0.747 -0.1118  0.9568 -0.1349
 1081SOL    HW1 5143   2.082   4.081   0.750  0.3548  0.1905 -1.3184
 1081SOL    HW2 5144   1.942   4.096   0.696 -0.6870  2.0426  1.6641
 1082SOL     OW 5145   1.258   2.586   0.092 -0.3807 -0.6516 -0.4404
 1082SOL    HW1 5146   1.329   2.558   0.034  0.0036  1.0269 -0.8419
 1082SOL    HW2 5147   1.219   2.504   0.124  1.1265 -1.6085 -0.9456
 1083SOL     OW 5148   3.978   2.196   4.015  0.1168 -0.4209  0.1981
 1083SOL    HW1 5149   4.011   2.240   3.937 -0.4056 -3.3064 -1.7914
 1083SOL    HW2 5150   4.057   2.173   4.064  0.4915  0.7494  0.1805
 1084SOL     OW 5151   2.962   2.383   4.013 -0.6200  0.1056  0.1536
 1084SOL    HW1 5152   2.993   2.295   3.995 -2.1669 -0.4527  0.0939
 1084SOL    HW2 5153   2.961   2.390   4.108  1.5822  0.8615  0.1719
 1085SOL     OW 5154   3.857   3.878   3.692 -0.1583 -0.3438 -0.2318
 1085SOL    HW1 5155   3.867   3.794   3.648 -0.2808 -0.8289  0.6477
 1085SOL    HW2 5156   3.828   3.856   3.781  0.5878  0.5744  0.2649
 1086SOL     OW 5157   2.366   0.477   3.828 -0.3665 -0.8152 -0.2234
 1086SOL    HW1 5158   2.418   0.432   3.762 -0.8166 -1.7173  0.0086
 1086SOL    HW2 5159   2.314   0.540   3.779  0.1482 -0.6661 -0.5833
 1087SOL     OW 5160   0.419   3.459   2.601 -0.0734 -0.2309 -0.8561
 1087SOL    HW1 5161   0.391   3.529   2.542 -1.0486 -1.1217 -1.4911
 1087SOL    HW2 5162   0.515   3.463   2.600 -0.0520 -0.2210 -2.5263
 1088SOL     OW 5163   1.800   2.938   1.167  0.0433 -0.2268  0.0775
 1088SOL    HW1 5164   1.850   2.870   1.123  1.3148  0.9849 -0.4118
 1088SOL    HW2 5165   1.709   2.911   1.158  0.3925 -0.8753 -1.7909
 1089SOL     OW 5166   4.607   3.959   0.491 -0.0204  0.3892  0.3299
 1089SOL    HW1 5167   4.525   3.979   0.536 -0.0596 -0.7285  0.7701
 1089SOL    HW2 5168   4.631   3.872   0.521  0.4977  0.0397 -1.0193
 1090SOL     OW 5169   4.273   5.717   4.049  0.2545  0.1762  0.1553
 1090SOL    HW1 5170   4.212   5.733   3.976  2.1134  1.9335 -1.1363
 1090SOL    HW2 5171   4.353   5.685   4.007  0.7236 -0.7067  1.6555
 1091SOL     OW 5172   4.438   3.169   2.703  0.2104 -0.2400 -0.1123
 1091SOL    HW1 5173   4.460   3.084   2.742 -1.7117 -1.3188 -1.2201
 1091SOL    HW2 5174   4.401   3.147   2.618 -2.2803  1.5453  0.4119
 1092SOL     OW 5175   2.645   1.828   3.466 -0.0347  0.0264 -0.1879
 1092SOL    HW1 5176   2.713   1.878   3.420  0.1021 -0.4313 -0.4946
 1092SOL    HW2 5177   2.692   1.752   3.501 -0.6017 -0.9481 -1.4532
 1093SOL     OW 5178   3.731   1.855   3.117  0.0669 -0.1423  0.6327
 1093SOL    HW1 5179   3.733   1.832   3.209 -1.4371 -0.5752  0.5960
 1093SOL    HW2 5180   3.791   1.794   3.074  1.3358  0.5453  1.4031
 1094SOL     OW 5181   3.331   2.201   0.718 -0.0479  0.4619 -0.0219
 1094SOL    HW1 5182   3.351   2.220   0.810 -0.3575  1.3366 -0.1357
 1094SOL    HW2 5183   3.409   2.156   0.686 -0.8932 -2.2759  1.3591
 1095SOL     OW 5184   4.651   4.786   3.497  0.3847 -0.3685  0.0223
 1095SOL    HW1 5185   4.707   4.852   3.538 -0.8342  0.3723  0.5308
 1095SOL    HW2 5186   4.622   4.732   3.571 -1.4099  0.6605  0.1181
 1096SOL     OW 5187   5.612   4.136   2.463  0.0760  0.6081 -0.1132
 1096SOL    HW1 5188   5.604   4.055   2.413  0.4059  0.2465  0.4082
 1096SOL    HW2 5189   5.699   4.132   2.503 -0.9603 -0.1899  2.2987
 1097SOL     OW 5190   5.271   0.294   2.483 -0.0962  0.6922  0.3406
 1097SOL    HW1 5191   5.229   0.359   2.540  2.0999  1.9088  0.6944
 1097SOL    HW2 5192   5.237   0.314   2.395  0.0649  1.9354  0.5372
 1098SOL     OW 5193   5.766   2.706   0.296 -0.6064 -0.3522  0.0618
 1098SOL    HW1 5194   5.688   2.650   0.300  0.0188 -1.1909  0.8264
 1098SOL    HW2 5195   5.819   2.678   0.370  0.7432 -0.2616 -0.8375
 1099SOL     OW 5196   5.428   2.706   0.854  0.2421  0.0532  0.2360
 1099SOL    HW1 5197   5.340   2.668   0.860  0.8727 -1.7392 -0.8249
 1099SOL    HW2 5198   5.452   2.726   0.944 -0.5598 -1.1551  0.7526
 1100SOL     OW 5199   4.666   3.469   1.351 -0.0179  0.0142  0.1599
 1100SOL    HW1 5200   4.740   3.412   1.371  0.8484  1.3489  0.9135
 1100SOL    HW2 5201   4.660   3.528   1.426 -0.1913  1.6208 -1.0659
 1101SOL     OW 5202   1.394   0.816   2.526  0.1587 -0.4849  0.4929
 1101SOL    HW1 5203   1.472   0.797   2.472 -0.3019  1.3161 -0.8889
 1101SOL    HW2 5204   1.349   0.886   2.479 -0.9224  0.3356  2.6511
 1102SOL     OW 5205   4.402   0.664   0.750  0.4796 -0.0120 -0.2099
 1102SOL    HW1 5206   4.496   0.648   0.751  0.2333 -1.6742  0.7911
 1102SOL    HW2 5207   4.375   0.645   0.660  0.9966 -0.2363 -0.3192
 1103SOL     OW 5208   4.871   4.497   1.840 -0.5166  0.4245  0.4957
 1103SOL    HW1 5209   4.845   4.482   1.749  0.4198 -1.6116  0.5264
 1103SOL    HW2 5210   4.966   4.502   1.838 -0.4117 -0.6377  1.4632
 1104SOL     OW 5211   2.168   2.535   1.900 -0.1740  0.1177 -0.0418
 1104SOL    HW1 5212   2.102   2.605   1.903 -1.3099 -0.9502  0.8101
 1104SOL    HW2 5213   2.149   2.481   1.977  1.1014 -0.7728 -0.3249
 1105SOL     OW 5214   3.404   5.965   2.745 -0.3414  0.1476  0.1166
 1105SOL    HW1 5215   3.342   5.904   2.704 -2.5645  1.3251  1.5185
 1105SOL    HW2 5216   3.423   5.928   2.831  0.8847 -0.1535 -0.2632
 1106SOL     OW 5217   2.618   5.238   0.128  0.0169  0.1809 -0.2554
 1106SOL    HW1 5218   2.581   5.208   0.045 -0.1996 -1.9490  0.5378
 1106SOL    HW2 5219   2.559   5.202   0.195 -0.0749  2.2322  0.8362
 1107SOL     OW 5220   1.782   4.846   0.580  0.0246  0.1858 -0.9164
 1107SOL    HW1 5221   1.853   4.910   0.572 -0.6045  1.2089  1.1545
 1107SOL    HW2 5222   1.826   4.764   0.603  0.6045  0.5779 -0.6178
 1108SOL     OW 5223   4.352   3.473   2.665  0.4136 -0.4233  0.1131
 1108SOL    HW1 5224   4.429   3.436   2.622  0.0394 -0.3777 -0.6246
 1108SOL    HW2 5225   4.280   3.456   2.603 -0.1081 -0.1906  0.6448
 1109SOL     OW 5226   3.941   3.808   0.664 -0.3841  0.0693 -0.5663
 1109SOL    HW1 5227   3.893   3.891   0.665  1.3084  1.1038 -1.4574
 1109SOL    HW2 5228   3.992   3.808   0.745 -0.3574 -0.0888 -0.5815
 1110SOL     OW 5229   1.007   2.326   4.021  0.1930 -0.4663  0.0504
 1110SOL    HW1 5230   1.066   2.337   4.096 -1.6811 -1.8374  1.8285
 1110SOL    HW2 5231   0.936   2.387   4.039 -1.6482 -2.7341  0.9358
 1111SOL     OW 5232   5.740   0.448   0.202 -0.3794 -0.2144 -0.0061
 1111SOL    HW1 5233   5.670   0.386   0.181  0.0225 -1.2249  1.4951
 1111SOL    HW2 5234   5.817   0.414   0.158 -0.0143 -1.1788  1.3163
 1112SOL     OW 5235   3.383   0.203   4.247  0.1252 -0.3436 -0.8851
 1112SOL    HW1 5236   3.464   0.253   4.232 -0.2770  0.8194  0.7098
 1112SOL    HW2 5237   3.379   0.190   4.341 -1.0310 -1.3184 -1.0413
 1113SOL     OW 5238   0.017   6.127   0.062  0.2884  0.1519 -0.1157
 1113SOL    HW1 5239   0.063   6.126   0.147  0.6450  1.6951 -0.2533
 1113SOL    HW2 5240   0.050   6.206   0.019  0.0260 -0.5623 -1.6600
 1114SOL     OW 5241   3.695   2.139   2.678 -0.4914  0.2401 -0.5744
 1114SOL    HW1 5242   3.764   2.135   2.611 -1.1304  0.1116 -1.2330
 1114SOL    HW2 5243   3.614   2.148   2.629 -1.1807 -1.7467  0.0964
 1115SOL     OW 5244   4.533   0.731   1.182 -0.5177 -0.6520 -0.4792
 1115SOL    HW1 5245   4.523   0.778   1.099  1.5599  2.0386  0.6159
 1115SOL    HW2 5246   4.619   0.689   1.175 -0.5358 -0.7951  0.1186
 1116SOL     OW 5247   2.255   4.289   0.079 -0.2365  0.0608  0.0232
 1116SOL    HW1 5248   2.329   4.233   0.100  1.4377  1.4870 -1.7237
 1116SOL    HW2 5249   2.231   4.266  -0.010 -1.8755 -0.2784  0.5089
 1117SOL     OW 5250   2.122   2.438   0.890 -0.4376 -0.4780  0.9679
 1117SOL    HW1 5251   2.029   2.439   0.912 -1.4186 -1.8565 -2.5418
 1117SOL    HW2 5252   2.135   2.518   0.839 -0.1170 -1.0750  0.0941
 1118SOL     OW 5253   2.360   1.306   2.490  0.3641  0.6085  0.1689
 1118SOL    HW1 5254   2.294   1.339   2.430 -0.7071  1.0140  1.5155
 1118SOL    HW2 5255   2.335   1.342   2.576  1.6005 -0.2674  0.9324
 1119SOL     OW 5256   0.648   3.856   4.098  0.2947  0.0047  0.8794
 1119SOL    HW1 5257   0.658   3.925   4.033 -1.6047 -2.2577 -2.0803
 1119SOL    HW2 5258   0.612   3.900   4.175  0.5510  2.5036 -0.3424
 1120SOL     OW 5259   2.356   3.178   4.529 -0.4819  0.1631  0.0832
 1120SOL    HW1 5260   2.388   3.266   4.548 -0.2599  0.6113 -2.1553
 1120SOL    HW2 5261   2.435   3.127   4.511 -0.7504  0.6344 -2.8965
 1121SOL     OW 5262   2.133   3.776   0.778  0.2035 -0.3119  0.1211
 1121SOL    HW1 5263   2.228   3.776   0.764  0.0288 -0.0147 -1.1176
 1121SOL    HW2 5264   2.109   3.868   0.781 -0.2131 -0.3846 -0.8035
 1122SOL     OW 5265   2.038   2.323   3.063 -0.0374  0.2463  0.2431
 1122SOL    HW1 5266   2.034   2.404   3.114  2.1701 -0.4253  1.6175
 1122SOL    HW2 5267   2.124   2.325   3.020 -0.3961 -0.8751 -0.6038
 1123SOL     OW 5268   0.602   4.997   4.535 -0.2897  0.1905  0.4203
 1123SOL    HW1 5269   0.568   5.050   4.607  1.7137  2.6374 -0.2798
 1123SOL    HW2 5270   0.664   4.937   4.577 -0.2875  0.5292  0.9033
 1124SOL     OW 5271   1.821   3.427   2.434 -0.1188  0.0016  0.0594
 1124SOL    HW1 5272   1.901   3.474   2.411 -0.4182 -0.1515 -1.4019
 1124SOL    HW2 5273   1.846   3.335   2.433  0.1525  0.0308  1.6303
 1125SOL     OW 5274   4.634   2.057   0.296 -0.2718  0.3500 -0.0618
 1125SOL    HW1 5275   4.725   2.030   0.283 -0.2189  0.7402 -0.5225
 1125SOL    HW2 5276   4.584   2.008   0.231 -0.3836  0.1977  0.1360
 1126SOL     OW 5277   1.520   2.816   1.771 -0.1542 -0.0719  0.4201
 1126SOL    HW1 5278   1.449   2.785   1.828 -0.1885  0.4207  0.6485
 1126SOL    HW2 5279   1.482   2.888   1.722 -0.3119 -0.8750 -0.6914
 1127SOL     OW 5280   6.204   4.614   1.441  0.2785  0.9861 -0.1912
 1127SOL    HW1 5281   6.227   4.704   1.418 -1.0781  1.3338 -0.2759
 1127SOL    HW2 5282   6.109   4.615   1.449  0.0602 -0.8102 -1.7948
 1128SOL     OW 5283   0.014   4.557   1.631 -0.0284  0.3570 -0.1575
 1128SOL    HW1 5284   0.060   4.473   1.639  1.3801  1.0339 -0.8351
 1128SOL    HW2 5285  -0.047   4.544   1.559  0.7107  0.1215 -0.7597
 1129SOL     OW 5286   0.529   3.741   1.103 -0.1717  0.0653 -0.0112
 1129SOL    HW1 5287   0.620   3.767   1.090  0.6831 -1.4642  2.4389
 1129SOL    HW2 5288   0.484   3.822   1.126  0.9670  0.5281  0.6331
 1130SOL     OW 5289   6.168   0.612   4.240  0.5066  0.0703  0.1109
 1130SOL    HW1 5290   6.106   0.586   4.308  0.0806 -1.8666 -0.9310
 1130SOL    HW2 5291   6.254   0.602   4.280  0.2147  0.3818  0.8149
 1131SOL     OW 5292   0.922   5.442   1.885 -0.0696 -0.2632 -0.8595
 1131SOL    HW1 5293   0.950   5.356   1.854  0.6722 -0.3436 -0.0082
 1131SOL    HW2 5294   0.947   5.444   1.977 -1.2055  0.4006 -0.5487
 1132SOL     OW 5295   3.537   6.242   4.172 -0.3063  0.2125 -0.3165
 1132SOL    HW1 5296   3.473   6.235   4.102 -0.9326 -0.0091  0.2638
 1132SOL    HW2 5297   3.486   6.229   4.252  0.3819  0.5257  0.1821
 1133SOL     OW 5298   4.068   1.293   4.201 -0.2130 -0.2582 -0.0577
 1133SOL    HW1 5299   4.141   1.355   4.203  1.6374 -2.3329 -0.0405
 1133SOL    HW2 5300   4.057   1.273   4.108 -0.7950  0.0649 -0.0611
 1134SOL     OW 5301   4.156   1.725   3.622 -0.0121 -0.6692 -0.4932
 1134SOL    HW1 5302   4.221   1.721   3.552 -0.1844 -0.2772 -0.6805
 1134SOL    HW2 5303   4.203   1.697   3.700  1.2478  2.3427 -0.0074
 1135SOL     OW 5304   1.259   5.400   4.216  0.2203 -0.2848 -0.3186
 1135SOL    HW1 5305   1.214   5.362   4.291 -0.3679  0.5048 -0.2591
 1135SOL    HW2 5306   1.275   5.491   4.241  1.9470 -0.5662 -0.3029
 1136SOL     OW 5307   0.834   5.940   4.192 -0.0330 -0.2124  0.1272
 1136SOL    HW1 5308   0.899   5.998   4.153 -1.2542  1.1993  0.1633
 1136SOL    HW2 5309   0.845   5.857   4.145  1.5139  0.1104 -0.1368
 1137SOL     OW 5310   2.142   0.144   2.129 -0.1517  0.0360 -0.4410
 1137SOL    HW1 5311   2.220   0.126   2.181 -1.6968  0.4241  2.2060
 1137SOL    HW2 5312   2.075   0.087   2.166 -1.5941  1.0589 -1.3867
 1138SOL     OW 5313   4.385   4.367   1.253 -0.5312 -0.5775  0.7004
 1138SOL    HW1 5314   4.381   4.388   1.346 -0.1171  1.8801  0.2366
 1138SOL    HW2 5315   4.475   4.339   1.239 -0.3646 -0.1618  0.9109
 1139SOL     OW 5316   4.739   5.616   4.308 -0.2577 -0.2120 -0.2278
 1139SOL    HW1 5317   4.648   5.618   4.278 -0.1421  0.8922 -0.5491
 1139SOL    HW2 5318   4.732   5.616   4.404 -0.6107  0.2429 -0.2456
 1140SOL     OW 5319   1.255   1.576   0.334 -0.4614 -0.2737  1.0564
 1140SOL    HW1 5320   1.293   1.488   0.336  1.6189  0.4681 -1.3684
 1140SOL    HW2 5321   1.318   1.629   0.285 -2.5029  2.1796  0.8592
 1141SOL     OW 5322   2.595   1.900   1.521 -0.1836  0.3875  1.6277
 1141SOL    HW1 5323   2.616   1.826   1.578 -0.9267 -0.7707  0.4398
 1141SOL    HW2 5324   2.532   1.866   1.459  4.0564  0.0050 -3.1412
 1142SOL     OW 5325   1.319   2.327   3.032  0.2301  0.7553 -0.8177
 1142SOL    HW1 5326   1.299   2.239   3.002 -0.6493  0.5303  0.3790
 1142SOL    HW2 5327   1.363   2.316   3.116  0.1238  1.4383 -0.6591
 1143SOL     OW 5328   2.866   5.178   1.348 -0.0703  0.2453  0.5733
 1143SOL    HW1 5329   2.878   5.102   1.405 -1.0886  1.2759  2.2381
 1143SOL    HW2 5330   2.955   5.202   1.321  0.2859 -1.3441  0.2323
 1144SOL     OW 5331   2.439   4.680   2.107 -1.0795 -0.1929 -0.3979
 1144SOL    HW1 5332   2.380   4.615   2.145  1.2414 -0.5545  2.9823
 1144SOL    HW2 5333   2.516   4.630   2.080 -0.4549  0.7929 -0.5114
 1145SOL     OW 5334   3.364   3.936   2.097  0.9382  0.1040  0.0007
 1145SOL    HW1 5335   3.350   3.990   2.175  1.5191  0.3176 -0.0350
 1145SOL    HW2 5336   3.456   3.907   2.104  0.9316 -0.0509 -0.4934
 1146SOL     OW 5337   0.750   3.994   1.681  0.1251  0.5516 -0.4329
 1146SOL    HW1 5338   0.831   3.945   1.665 -0.1074  0.3078 -0.8919
 1146SOL    HW2 5339   0.770   4.083   1.651 -0.0122  0.3136 -1.2397
 1147SOL     OW 5340   2.946   6.244   1.266 -0.1909  0.4337  0.0040
 1147SOL    HW1 5341   2.946   6.170   1.326  0.8873  0.2000 -0.2511
 1147SOL    HW2 5342   2.905   6.211   1.186  0.3530  0.0697 -0.1361
 1148SOL     OW 5343   2.662   3.675   4.283 -0.0793 -0.2463 -0.4788
 1148SOL    HW1 5344   2.621   3.589   4.274 -1.3759  0.2819  0.1114
 1148SOL    HW2 5345   2.595   3.730   4.325  0.2818  1.3688 -1.9017
 1149SOL     OW 5346   3.288   5.449   1.464  0.2803 -0.0596  0.2314
 1149SOL    HW1 5347   3.369   5.498   1.451 -0.0301  0.6901  1.0351
 1149SOL    HW2 5348   3.227   5.513   1.500 -0.6980 -0.5952 -0.4113
 1150SOL     OW 5349   0.357   2.139   0.201 -0.3061  0.2307  0.5757
 1150SOL    HW1 5350   0.333   2.103   0.287  1.0852  0.6893  1.1790
 1150SOL    HW2 5351   0.329   2.071   0.140 -2.5169  0.4433  1.2257
 1151SOL     OW 5352   6.464   2.809   3.561  0.0886  0.3166  0.1114
 1151SOL    HW1 5353   6.433   2.786   3.648 -1.2371  1.6462  0.0208
 1151SOL    HW2 5354   6.468   2.725   3.514 -1.3897 -0.1410  0.7587
 1152SOL     OW 5355   5.850   0.935   0.329 -0.3040 -0.0313 -0.4269
 1152SOL    HW1 5356   5.937   0.962   0.298 -0.2344 -1.3991 -1.5660
 1152SOL    HW2 5357   5.797   1.014   0.325  1.1995  1.1629  1.6071
 1153SOL     OW 5358   3.796   4.585   4.082  0.3825 -0.1262 -0.4447
 1153SOL    HW1 5359   3.868   4.595   4.145 -0.1223 -0.1351  0.1400
 1153SOL    HW2 5360   3.722   4.630   4.122 -0.0904 -0.5781 -0.7928
 1154SOL     OW 5361   5.393   1.893   3.793 -0.1038  0.4268  0.3276
 1154SOL    HW1 5362   5.300   1.887   3.815  0.1342 -3.3027  1.0388
 1154SOL    HW2 5363   5.437   1.907   3.876  0.1312 -3.2029  1.0123
 1155SOL     OW 5364   5.275   1.319   1.641  0.1121  0.3266 -0.0160
 1155SOL    HW1 5365   5.367   1.344   1.646 -0.0751  0.9901  0.3982
 1155SOL    HW2 5366   5.228   1.401   1.659 -0.5600  0.0718 -0.5841
 1156SOL     OW 5367   3.392   2.745   3.253 -0.3464  0.1259 -0.3747
 1156SOL    HW1 5368   3.306   2.706   3.239  0.2692 -1.3127 -0.2764
 1156SOL    HW2 5369   3.451   2.697   3.195  0.6364  0.1290  0.5825
 1157SOL     OW 5370   3.183   3.107   1.821 -0.6838 -0.2671 -0.3792
 1157SOL    HW1 5371   3.123   3.082   1.891 -1.0179 -1.5587 -1.1041
 1157SOL    HW2 5372   3.181   3.203   1.822 -3.1488 -0.2441 -0.6812
 1158SOL     OW 5373   1.205   4.178   3.084 -0.5774  0.3230 -0.0131
 1158SOL    HW1 5374   1.143   4.206   3.017 -0.4831  2.4497  0.6970
 1158SOL    HW2 5375   1.150   4.158   3.160 -0.5461 -0.1469 -0.1111
 1159SOL     OW 5376   3.493   0.766   3.789  0.3204  0.1534  0.1572
 1159SOL    HW1 5377   3.462   0.844   3.745 -0.0125  0.5831  1.1213
 1159SOL    HW2 5378   3.429   0.698   3.766  1.8506 -0.5029 -2.5892
 1160SOL     OW 5379   4.384   6.275   2.082  0.4059 -0.0530  0.1003
 1160SOL    HW1 5380   4.302   6.229   2.062  0.5053  0.1193 -0.7189
 1160SOL    HW2 5381   4.402   6.328   2.005  0.4555  1.1522  0.9139
 1161SOL     OW 5382   2.683   5.079   1.168  0.0313 -0.6680  0.0479
 1161SOL    HW1 5383   2.649   5.004   1.214  0.0454 -1.5025 -1.2474
 1161SOL    HW2 5384   2.736   5.126   1.233  0.4094 -2.0280  0.7469
 1162SOL     OW 5385   1.604   5.624   3.012  0.4802 -0.3267 -0.5148
 1162SOL    HW1 5386   1.692   5.623   2.975  0.8770 -1.9165  0.3931
 1162SOL    HW2 5387   1.608   5.563   3.085 -0.9297  0.8669  0.6343
 1163SOL     OW 5388   1.956   2.324   4.042  0.1603  0.0787  0.3649
 1163SOL    HW1 5389   1.892   2.327   4.113  1.0994  1.4612  1.2036
 1163SOL    HW2 5390   2.034   2.283   4.080  0.6239  0.6970  0.0993
 1164SOL     OW 5391   4.676   1.019   2.828 -0.3196  0.5059  0.3689
 1164SOL    HW1 5392   4.607   1.033   2.763 -0.8662  1.4989  1.1416
 1164SOL    HW2 5393   4.722   1.103   2.834 -0.0699  0.3315  1.0264
 1165SOL     OW 5394   3.355   0.453   2.697 -0.0417  0.5218  0.1250
 1165SOL    HW1 5395   3.440   0.494   2.681  0.4906 -0.0624  1.2884
 1165SOL    HW2 5396   3.376   0.361   2.713 -1.0186  0.1539 -0.6084
 1166SOL     OW 5397   3.670   1.852   3.860  0.3044  0.6439  0.0272
 1166SOL    HW1 5398   3.758   1.876   3.890  0.7301 -0.0392 -0.6320
 1166SOL    HW2 5399   3.653   1.911   3.788  0.5337  0.2901 -0.3205
 1167SOL     OW 5400   5.806   2.610   2.923  0.8898  0.2391  0.8242
 1167SOL    HW1 5401   5.842   2.632   3.008  2.3496 -0.0425  0.3013
 1167SOL    HW2 5402   5.834   2.682   2.866 -2.4895  1.9773  1.1122
 1168SOL     OW 5403   2.660   0.978   3.395 -0.1675 -0.0401 -0.0957
 1168SOL    HW1 5404   2.567   0.958   3.409 -0.3446  0.8406  0.0294
 1168SOL    HW2 5405   2.706   0.903   3.433 -0.8424 -1.0732 -1.2442
 1169SOL     OW 5406   2.081   6.047   3.375  0.0508  0.3883 -0.5630
 1169SOL    HW1 5407   2.141   6.001   3.316 -1.1606 -0.4436 -1.1838
 1169SOL    HW2 5408   2.115   6.029   3.463  1.3787  0.9332 -0.9420
 1170SOL     OW 5409   1.670   5.310   1.565  0.6972 -0.8184 -0.1059
 1170SOL    HW1 5410   1.583   5.280   1.538  0.0884 -0.0263  0.9351
 1170SOL    HW2 5411   1.686   5.387   1.511  0.1394 -0.1401  0.6784
 1171SOL     OW 5412   0.251   1.114   0.636  0.0038 -0.1772 -0.3425
 1171SOL    HW1 5413   0.301   1.034   0.650 -0.6573 -0.8458 -1.6595
 1171SOL    HW2 5414   0.212   1.104   0.549 -2.2081  0.4248  0.5133
 1172SOL     OW 5415   0.370   4.439   3.616  0.5679 -0.6201 -0.1258
 1172SOL    HW1 5416   0.413   4.401   3.539  0.1534 -0.3884 -0.4774
 1172SOL    HW2 5417   0.377   4.371   3.683  2.5545 -0.1278  0.2250
 1173SOL     OW 5418   1.216   4.271   4.434  0.0125  0.1939 -0.2140
 1173SOL    HW1 5419   1.222   4.246   4.341 -1.2885 -0.5748 -0.1207
 1173SOL    HW2 5420   1.272   4.348   4.442  1.1730 -0.4938 -1.3547
 1174SOL     OW 5421   5.709   3.589   3.160  0.5455  0.1254 -0.5117
 1174SOL    HW1 5422   5.670   3.594   3.247  1.3344 -0.1843 -0.1311
 1174SOL    HW2 5423   5.646   3.539   3.108  0.6211 -0.7302  0.2002
 1175SOL     OW 5424   3.221   5.262   3.438  0.4134  0.2652 -0.1958
 1175SOL    HW1 5425   3.249   5.171   3.437  0.0591  0.1217 -2.1589
 1175SOL    HW2 5426   3.125   5.257   3.433  0.4446  0.6850 -2.1153
 1176SOL     OW 5427   4.541   3.717   0.222  0.6342 -0.0307  0.3280
 1176SOL    HW1 5428   4.532   3.701   0.316  0.4421  2.4058  0.8120
 1176SOL    HW2 5429   4.456   3.750   0.195  0.9100  0.0144 -0.5255
 1177SOL     OW 5430   2.169   2.198   2.123  0.1436  0.6799  0.0372
 1177SOL    HW1 5431   2.236   2.138   2.089 -0.3258  1.7261 -3.0626
 1177SOL    HW2 5432   2.216   2.280   2.139  0.0971  0.6083  0.5392
 1178SOL     OW 5433   4.758   6.433   2.974  0.5801 -0.7630 -0.1255
 1178SOL    HW1 5434   4.714   6.369   2.919 -1.0006  0.8396 -0.8077
 1178SOL    HW2 5435   4.816   6.480   2.915  1.1442 -0.9966  0.2223
 1179SOL     OW 5436   0.280   1.362   4.528  0.1483 -0.3924 -0.6375
 1179SOL    HW1 5437   0.205   1.419   4.545 -0.6979 -0.5475 -3.3464
 1179SOL    HW2 5438   0.354   1.408   4.566 -1.1033  0.4275  0.9409
 1180SOL     OW 5439   4.027   1.730   1.245  0.4681  0.3869  0.4273
 1180SOL    HW1 5440   4.046   1.718   1.338  0.6142  2.4660  0.6994
 1180SOL    HW2 5441   3.955   1.669   1.228  0.4860 -0.0798  1.8779
 1181SOL     OW 5442   5.214   2.894   2.094 -0.5411  0.0543  0.2435
 1181SOL    HW1 5443   5.302   2.932   2.084  1.3590 -3.6503  0.9232
 1181SOL    HW2 5444   5.193   2.905   2.186 -0.9584  1.1668  0.0315
 1182SOL     OW 5445   3.449   4.849   1.840  0.0896  0.0364  0.7067
 1182SOL    HW1 5446   3.389   4.781   1.871 -0.7519  0.2983 -0.2727
 1182SOL    HW2 5447   3.470   4.900   1.918 -1.9651  0.6911  0.9084
 1183SOL     OW 5448   4.746   3.186   2.411  0.1015  0.1329  0.5596
 1183SOL    HW1 5449   4.714   3.213   2.497 -1.1362 -1.2744  0.5818
 1183SOL    HW2 5450   4.681   3.221   2.350 -1.0529 -1.8971  0.5265
 1184SOL     OW 5451   3.561   1.184   0.693 -0.4696 -0.5208 -0.4343
 1184SOL    HW1 5452   3.612   1.173   0.774  0.4806  1.3855 -0.7327
 1184SOL    HW2 5453   3.477   1.143   0.713 -0.6368  0.7747  1.9297
 1185SOL     OW 5454   5.408   5.673   1.815 -0.6869  0.3565 -0.1916
 1185SOL    HW1 5455   5.480   5.735   1.821 -0.0909 -0.4162  0.9757
 1185SOL    HW2 5456   5.415   5.635   1.727 -0.4647  1.2086 -0.5492
 1186SOL     OW 5457   1.688   3.673   1.829  0.4757 -0.2851  0.3571
 1186SOL    HW1 5458   1.765   3.724   1.805  0.1373  0.1966  0.2995
 1186SOL    HW2 5459   1.667   3.701   1.918 -1.5988  2.0357 -0.7691
 1187SOL     OW 5460   5.751   5.759   1.640  0.1778  0.3575 -0.1504
 1187SOL    HW1 5461   5.669   5.804   1.619  0.7654  1.7187  0.3631
 1187SOL    HW2 5462   5.742   5.734   1.732 -0.4918 -1.4155 -0.6474
 1188SOL     OW 5463   4.150   2.162   3.607 -0.1361 -0.0086  0.3001
 1188SOL    HW1 5464   4.138   2.200   3.520  1.6871  0.0529  0.0345
 1188SOL    HW2 5465   4.095   2.084   3.607 -0.1620 -0.0078 -0.9177
 1189SOL     OW 5466   4.881   2.745   2.750  0.3720  0.1585  0.3028
 1189SOL    HW1 5467   4.839   2.810   2.806  0.1881  0.2220  0.0941
 1189SOL    HW2 5468   4.962   2.722   2.796  0.0675 -0.0337  0.7564
 1190SOL     OW 5469   2.739   5.118   3.550  0.2303  0.2244 -0.3368
 1190SOL    HW1 5470   2.664   5.178   3.546 -0.2403 -0.3133  0.2821
 1190SOL    HW2 5471   2.708   5.038   3.509  0.7403  0.2730 -0.8235
 1191SOL     OW 5472   3.109   0.134   1.427 -0.1140 -0.3369  0.0382
 1191SOL    HW1 5473   3.095   0.100   1.516  1.7882 -0.2314  0.4163
 1191SOL    HW2 5474   3.046   0.086   1.374 -0.1006 -1.7051  1.1768
 1192SOL     OW 5475   4.131   1.111   1.597 -0.2557  0.0968 -0.0545
 1192SOL    HW1 5476   4.140   1.201   1.629 -0.8230  1.0508 -2.4107
 1192SOL    HW2 5477   4.100   1.120   1.507  0.5260 -2.4560 -0.6628
 1193SOL     OW 5478   0.781   2.450   0.080 -0.1587  0.0377 -0.7087
 1193SOL    HW1 5479   0.774   2.355   0.096  1.5176 -0.1045 -0.6855
 1193SOL    HW2 5480   0.738   2.463  -0.004 -1.0020 -0.6315 -0.3957
 1194SOL     OW 5481   3.780   5.182   0.344  0.1959 -0.4249  0.1089
 1194SOL    HW1 5482   3.817   5.133   0.417  0.3550  0.8940  0.9472
 1194SOL    HW2 5483   3.846   5.178   0.275  1.9100  1.6918  1.4886
 1195SOL     OW 5484   4.497   0.398   2.114 -0.1025 -0.5046 -0.6043
 1195SOL    HW1 5485   4.551   0.393   2.193 -0.4673  0.3033 -0.2926
 1195SOL    HW2 5486   4.465   0.488   2.112  1.0352 -0.0786 -2.4357
 1196SOL     OW 5487   1.680   6.215   2.382  0.1026 -0.4326  0.0618
 1196SOL    HW1 5488   1.676   6.134   2.332  1.2779 -0.1966 -0.4780
 1196SOL    HW2 5489   1.736   6.195   2.457 -0.3657 -0.3713  0.4270
 1197SOL     OW 5490   0.364   0.218   0.916 -0.0567  0.1120 -0.1327
 1197SOL    HW1 5491   0.426   0.150   0.944  1.4817  0.7235 -1.9070
 1197SOL    HW2 5492   0.405   0.259   0.840 -1.2360  2.6224  0.4803
 1198SOL     OW 5493   0.638   1.666   0.470 -0.1034 -0.2405  0.3313
 1198SOL    HW1 5494   0.698   1.592   0.478 -1.4814 -1.8062 -2.2852
 1198SOL    HW2 5495   0.627   1.678   0.376 -1.9719  1.5975  0.6973
 1199SOL     OW 5496   1.783   4.536   2.716 -0.1721  0.3050  0.0705
 1199SOL    HW1 5497   1.794   4.616   2.665 -2.0096 -0.9042 -2.4638
 1199SOL    HW2 5498   1.837   4.471   2.671 -0.5968 -0.4410  0.6139
 1200SOL     OW 5499   0.939   4.896   0.664 -0.4955  0.2031  0.1083
 1200SOL    HW1 5500   0.973   4.982   0.688 -3.1131  1.2969  0.1206
 1200SOL    HW2 5501   0.939   4.897   0.568  0.7792 -0.3925  0.0698
 1201SOL     OW 5502   4.057   5.381   0.299  0.6042  0.3989  0.2325
 1201SOL    HW1 5503   4.146   5.343   0.301  1.5758  2.5664  0.3084
 1201SOL    HW2 5504   4.019   5.358   0.383  1.3620  0.0560  0.4907
 1202SOL     OW 5505   0.173   3.185   1.001 -0.0512  0.3321 -0.1420
 1202SOL    HW1 5506   0.119   3.157   1.075  0.6891  0.4737  0.4677
 1202SOL    HW2 5507   0.172   3.109   0.942  0.8716 -0.5221  0.8909
 1203SOL     OW 5508   5.667   4.928   4.306  0.3970  0.2133  0.1269
 1203SOL    HW1 5509   5.588   4.929   4.361  0.4124  0.6186  0.1488
 1203SOL    HW2 5510   5.638   4.889   4.223  0.1407  0.4621  0.0948
 1204SOL     OW 5511   4.995   4.251   3.320  0.8236 -0.2405 -0.5139
 1204SOL    HW1 5512   4.922   4.189   3.320  0.5021  0.1320 -0.2785
 1204SOL    HW2 5513   5.063   4.209   3.372  1.3290 -1.2157 -1.8992
 1205SOL     OW 5514   5.996   4.661   3.502 -0.5290 -0.1927  0.0852
 1205SOL    HW1 5515   6.050   4.690   3.428 -1.4048  0.5436 -0.2885
 1205SOL    HW2 5516   5.978   4.569   3.483  0.8995 -0.5706  0.4233
 1206SOL     OW 5517   3.341   1.598   2.663  0.2231 -0.4819 -0.1518
 1206SOL    HW1 5518   3.428   1.631   2.685 -0.6949  1.2037  1.1058
 1206SOL    HW2 5519   3.357   1.509   2.630  2.3230 -0.5899  0.9920
 1207SOL     OW 5520   5.952   3.846   3.084  0.0275  0.2655  0.4687
 1207SOL    HW1 5521   6.019   3.893   3.034 -0.4797  0.0268 -0.4513
 1207SOL    HW2 5522   5.958   3.883   3.172  0.3100  1.3611  0.0055
 1208SOL     OW 5523   3.855   5.164   4.268  0.5965  0.3126  0.0965
 1208SOL    HW1 5524   3.882   5.093   4.326  0.0376  1.4022  1.7412
 1208SOL    HW2 5525   3.780   5.128   4.220  1.0153 -0.5752  0.0726
 1209SOL     OW 5526   3.270   2.001   2.146 -0.1574 -0.1419  0.2698
 1209SOL    HW1 5527   3.250   2.016   2.054 -0.2682  0.8502  0.4489
 1209SOL    HW2 5528   3.346   1.942   2.144 -0.6614 -0.7870 -0.4392
 1210SOL     OW 5529   3.271   5.016   3.535  0.6926 -0.1453  0.0095
 1210SOL    HW1 5530   3.198   4.985   3.588  1.0303  0.2943  0.7620
 1210SOL    HW2 5531   3.340   4.951   3.549  1.3368  0.7895  1.4389
 1211SOL     OW 5532   4.314   5.340   3.191 -0.3212 -0.9239  0.0829
 1211SOL    HW1 5533   4.399   5.383   3.185  0.0689 -1.6544  0.2718
 1211SOL    HW2 5534   4.251   5.412   3.184  0.3076 -0.0528  2.3499
 1212SOL     OW 5535   5.090   2.384   3.605  0.2878 -0.0047 -0.0183
 1212SOL    HW1 5536   5.111   2.457   3.547 -0.6342 -1.1417 -1.8858
 1212SOL    HW2 5537   5.097   2.421   3.693  1.5579  1.8449 -0.8251
 1213SOL     OW 5538   5.446   3.830   3.013  0.6597  0.0587 -0.2987
 1213SOL    HW1 5539   5.431   3.924   2.998 -0.9846 -0.4019 -1.9807
 1213SOL    HW2 5540   5.443   3.819   3.108  2.2211  1.8689  0.0265
 1214SOL     OW 5541   4.010   4.042   0.282  0.2796 -0.0321  0.3112
 1214SOL    HW1 5542   4.048   4.130   0.284  2.9112 -1.0572 -0.6218
 1214SOL    HW2 5543   3.972   4.034   0.195  2.1565 -0.5690 -0.5081
 1215SOL     OW 5544   1.875   3.585   2.103 -0.3194  0.0585 -0.5252
 1215SOL    HW1 5545   1.878   3.629   2.188  0.0005  1.4558 -1.2293
 1215SOL    HW2 5546   1.967   3.573   2.078 -0.3866 -1.3803 -0.1947
 1216SOL     OW 5547   4.962   0.951   1.798  0.9084  0.1332  0.1150
 1216SOL    HW1 5548   4.937   0.860   1.779 -1.3475  0.8117 -0.4894
 1216SOL    HW2 5549   4.981   0.988   1.712  0.3547  0.6214  0.2012
 1217SOL     OW 5550   2.495   2.099   1.694  0.0790 -0.4288 -0.3371
 1217SOL    HW1 5551   2.517   2.061   1.609 -1.0600 -1.8376 -0.0473
 1217SOL    HW2 5552   2.523   2.034   1.758 -0.5412 -0.1126  0.2730
 1218SOL     OW 5553   5.713   5.228   1.233  0.8818  0.0419  0.6513
 1218SOL    HW1 5554   5.677   5.165   1.295 -2.8230 -3.1065 -4.0467
 1218SOL    HW2 5555   5.763   5.175   1.171  0.7358  2.2692 -1.5242
 1219SOL     OW 5556   0.168   0.906   3.774  0.2088  0.0330 -0.2224
 1219SOL    HW1 5557   0.217   0.845   3.829  0.8465  0.4409 -0.3293
 1219SOL    HW2 5558   0.170   0.866   3.686 -1.0274 -0.7465  0.0728
 1220SOL     OW 5559   5.690   3.830   1.571 -0.5634  0.3360 -0.2967
 1220SOL    HW1 5560   5.639   3.801   1.495  0.4481 -0.4039 -0.7259
 1220SOL    HW2 5561   5.701   3.751   1.624 -0.7585  0.7192  0.3179
 1221SOL     OW 5562   2.986   1.986   0.627 -0.0043 -0.0440 -0.7510
 1221SOL    HW1 5563   3.035   2.046   0.570  0.6092  1.9258  1.6626
 1221SOL    HW2 5564   2.896   1.991   0.595  0.5308 -0.0745 -2.3528
 1222SOL     OW 5565   3.033   0.803   0.444 -0.4368  0.3176  0.2585
 1222SOL    HW1 5566   2.946   0.797   0.406  0.3224  0.5183 -1.5979
 1222SOL    HW2 5567   3.093   0.796   0.370  1.1046  2.0233  1.2374
 1223SOL     OW 5568   3.686   4.854   2.593  0.0842 -0.7310  0.3501
 1223SOL    HW1 5569   3.673   4.903   2.513 -2.2514  0.5950  1.4420
 1223SOL    HW2 5570   3.778   4.869   2.616  0.1045  0.9946 -0.7153
 1224SOL     OW 5571   0.746   0.124   1.748 -0.1184  0.4024 -0.4437
 1224SOL    HW1 5572   0.776   0.209   1.779  0.4805  0.3674 -0.9031
 1224SOL    HW2 5573   0.740   0.071   1.828 -4.7613  2.0031  0.5885
 1225SOL     OW 5574   4.955   4.580   0.226  0.1982 -0.1801  0.4213
 1225SOL    HW1 5575   5.038   4.620   0.202  0.2808 -0.4059  0.3296
 1225SOL    HW2 5576   4.933   4.523   0.152 -0.1116 -0.0051  0.3782
 1226SOL     OW 5577   0.736   3.714   3.718  0.0420  0.4385  0.0937
 1226SOL    HW1 5578   0.727   3.678   3.806 -0.1285 -0.2489 -0.1909
 1226SOL    HW2 5579   0.649   3.748   3.696 -0.4251 -1.0128 -0.4725
 1227SOL     OW 5580   3.646   3.946   2.213 -0.0795 -0.1022  0.2562
 1227SOL    HW1 5581   3.662   4.040   2.220  0.3431 -0.2065  0.7017
 1227SOL    HW2 5582   3.731   3.905   2.227 -0.2806 -0.5592  0.1773
 1228SOL     OW 5583   0.685   1.233   0.302 -0.3265 -0.0490 -0.4017
 1228SOL    HW1 5584   0.593   1.250   0.322  0.1512  1.1221  1.0017
 1228SOL    HW2 5585   0.711   1.306   0.245 -0.4897 -0.8939 -1.5885
 1229SOL     OW 5586   0.774   4.055   4.449  0.2103 -0.1577 -0.2661
 1229SOL    HW1 5587   0.763   4.109   4.370 -1.1244  1.6706  1.0918
 1229SOL    HW2 5588   0.867   4.060   4.469  1.0064 -2.3918 -2.8326
 1230SOL     OW 5589   4.158   5.152   3.760  0.2945  0.2692  0.1701
 1230SOL    HW1 5590   4.236   5.187   3.718  0.1111  1.0993  0.4844
 1230SOL    HW2 5591   4.092   5.221   3.748 -0.8319 -1.0053 -1.3562
 1231SOL     OW 5592   4.845   4.056   3.854  0.0555  0.4543 -0.3762
 1231SOL    HW1 5593   4.848   4.058   3.758  0.5502 -1.6407 -0.4660
 1231SOL    HW2 5594   4.921   4.107   3.882  1.1013 -0.5766 -1.1971
 1232SOL     OW 5595   3.145   1.201   1.628  0.5634 -0.5092 -0.1066
 1232SOL    HW1 5596   3.224   1.149   1.612 -0.5218 -2.5443  0.7936
 1232SOL    HW2 5597   3.169   1.259   1.701  1.6448 -0.0105 -0.8159
 1233SOL     OW 5598   1.899   3.093   4.539 -0.5897 -0.4578  0.1226
 1233SOL    HW1 5599   1.933   3.148   4.468  0.4626 -0.5480  0.5313
 1233SOL    HW2 5600   1.848   3.153   4.593  0.6168  0.1536  0.6107
 1234SOL     OW 5601   4.202   2.384   2.179 -0.8500 -0.4728 -0.1093
 1234SOL    HW1 5602   4.197   2.306   2.234  1.4108  0.7789  2.0779
 1234SOL    HW2 5603   4.296   2.401   2.168 -1.2364  0.4750 -2.7987
 1235SOL     OW 5604   1.019   4.341   2.101 -0.1614 -0.1446  0.6667
 1235SOL    HW1 5605   0.994   4.405   2.168  0.6807  0.9012 -0.0052
 1235SOL    HW2 5606   1.041   4.262   2.152 -0.5834  0.2839  1.5451
 1236SOL     OW 5607   3.286   2.961   1.602  0.0826 -0.1966 -0.1235
 1236SOL    HW1 5608   3.327   3.017   1.536  2.8015 -0.7263  0.9587
 1236SOL    HW2 5609   3.260   3.021   1.672  0.9067 -0.0223  0.0445
 1237SOL     OW 5610   1.684   3.469   4.316 -0.7132  0.1736 -0.3517
 1237SOL    HW1 5611   1.683   3.375   4.297 -0.1878 -0.3160  1.7942
 1237SOL    HW2 5612   1.767   3.500   4.279 -0.9189 -0.1810 -1.1250
 1238SOL     OW 5613   3.201   0.852   2.221  0.3357 -0.5276 -0.8021
 1238SOL    HW1 5614   3.246   0.875   2.139  0.5251 -1.6730 -1.0374
 1238SOL    HW2 5615   3.108   0.855   2.198  0.2451  1.7084 -0.3501
 1239SOL     OW 5616   2.760   6.382   2.723 -0.3486 -0.4053 -0.0564
 1239SOL    HW1 5617   2.809   6.380   2.805 -0.7422  0.6475  0.2239
 1239SOL    HW2 5618   2.824   6.356   2.656  0.6533  1.0549  0.2805
 1240SOL     OW 5619   1.443   0.501   4.009  0.7274 -0.0942  0.3000
 1240SOL    HW1 5620   1.515   0.540   3.959  0.0153  2.3834  1.0397
 1240SOL    HW2 5621   1.439   0.553   4.089  0.4605 -2.5789  2.0273
 1241SOL     OW 5622   5.041   1.199   0.748  0.1101  0.0477 -0.0079
 1241SOL    HW1 5623   5.090   1.272   0.785  1.5334  0.9282 -3.2905
 1241SOL    HW2 5624   4.950   1.216   0.773  0.8713  0.6258  2.7339
 1242SOL     OW 5625   5.232   3.485   2.384  0.2553  0.5999 -0.0363
 1242SOL    HW1 5626   5.325   3.484   2.405  0.8724  2.9310 -2.1502
 1242SOL    HW2 5627   5.199   3.565   2.424 -0.5082  0.5014 -0.4458
 1243SOL     OW 5628   3.966   0.164   1.459 -0.4151  0.4858 -0.5647
 1243SOL    HW1 5629   3.994   0.075   1.440  1.2715  0.7694  0.4345
 1243SOL    HW2 5630   3.924   0.158   1.545  3.0001  1.1509  1.3315
 1244SOL     OW 5631   4.279   4.692   3.842 -0.1873 -0.1007 -0.0651
 1244SOL    HW1 5632   4.240   4.677   3.929 -0.3116  0.8523  0.0552
 1244SOL    HW2 5633   4.226   4.762   3.804 -1.9837 -2.3776 -2.1093
 1245SOL     OW 5634   1.843   5.176   1.118  0.0565  0.1125 -0.4932
 1245SOL    HW1 5635   1.900   5.168   1.042  0.4574 -0.7493 -0.1282
 1245SOL    HW2 5636   1.859   5.095   1.167 -0.0408  0.7358  0.6027
 1246SOL     OW 5637   5.204   2.288   1.730 -0.0649 -0.2420  0.5302
 1246SOL    HW1 5638   5.141   2.347   1.772 -0.8893 -0.6880 -0.0647
 1246SOL    HW2 5639   5.228   2.333   1.649 -0.8894 -0.8178 -0.0493
 1247SOL     OW 5640   4.422   4.408   0.230  0.0352  0.1940  0.9515
 1247SOL    HW1 5641   4.504   4.359   0.224 -0.8714 -1.2827  0.0301
 1247SOL    HW2 5642   4.444   4.496   0.199  0.4577 -1.2509 -3.5291
 1248SOL     OW 5643   5.721   4.904   2.626  0.0131 -0.2893 -0.4831
 1248SOL    HW1 5644   5.673   4.832   2.668  1.1612 -0.7062  0.1586
 1248SOL    HW2 5645   5.721   4.882   2.533 -3.9068  1.4167 -1.0645
 1249SOL     OW 5646   2.761   1.317   0.682  0.3950  0.2570 -0.1983
 1249SOL    HW1 5647   2.806   1.397   0.654  1.8506 -0.3761  0.2347
 1249SOL    HW2 5648   2.797   1.248   0.626 -0.2442 -0.2326 -0.0176
 1250SOL     OW 5649   5.602   4.744   1.312  0.1443  0.0615 -0.6015
 1250SOL    HW1 5650   5.580   4.667   1.261 -0.3929 -0.6271  0.6258
 1250SOL    HW2 5651   5.652   4.710   1.387 -0.0617  0.9050 -0.0681
 1251SOL     OW 5652   1.600   5.876   2.191  0.0194 -0.6149  0.1121
 1251SOL    HW1 5653   1.588   5.958   2.143  0.5029 -0.3121  0.4951
 1251SOL    HW2 5654   1.639   5.903   2.274  0.3482 -1.2544  0.1708
 1252SOL     OW 5655   1.403   0.386   2.166  0.0005  0.1061 -0.6640
 1252SOL    HW1 5656   1.399   0.475   2.200 -0.5039  0.5913 -1.9382
 1252SOL    HW2 5657   1.354   0.389   2.084  0.1554 -1.2973 -0.8367
 1253SOL     OW 5658   0.638   2.865   4.225  0.0936  0.0839  0.5420
 1253SOL    HW1 5659   0.609   2.776   4.205 -0.0414  0.3696 -0.6615
 1253SOL    HW2 5660   0.717   2.853   4.277  0.6098 -0.7759 -0.3865
 1254SOL     OW 5661   2.468   3.015   3.446  0.7526 -0.3216 -0.4198
 1254SOL    HW1 5662   2.550   3.064   3.437  0.3680  0.0531 -2.2304
 1254SOL    HW2 5663   2.495   2.923   3.442  1.1447 -0.2129 -0.3726
 1255SOL     OW 5664   3.383   4.475   2.537  0.6027  0.3674  0.1072
 1255SOL    HW1 5665   3.338   4.555   2.564  1.7461  0.9875  0.2479
 1255SOL    HW2 5666   3.445   4.457   2.608  0.5225 -0.5107 -0.0328
 1256SOL     OW 5667   0.473   3.101   3.336  0.1312 -0.2274  0.3275
 1256SOL    HW1 5668   0.553   3.135   3.377  0.5455 -0.2486 -0.4596
 1256SOL    HW2 5669   0.504   3.045   3.265 -0.5277  2.9087 -2.6585
 1257SOL     OW 5670   3.624   6.247   1.838 -0.1446 -0.2371  0.6105
 1257SOL    HW1 5671   3.639   6.303   1.915  0.2416  0.8514 -0.2311
 1257SOL    HW2 5672   3.541   6.204   1.856 -0.2424  0.2844  1.4796
 1258SOL     OW 5673   4.804   2.319   4.352 -0.0053  0.5928  0.2345
 1258SOL    HW1 5674   4.756   2.402   4.362 -1.1972 -0.3282  3.3674
 1258SOL    HW2 5675   4.880   2.329   4.409 -0.2115 -0.4473  0.7110
 1259SOL     OW 5676   3.456   4.017   1.672 -0.0077  0.3003  0.0565
 1259SOL    HW1 5677   3.431   4.029   1.580  1.2114  1.6996 -0.1320
 1259SOL    HW2 5678   3.389   4.063   1.721  0.3330  1.1425 -0.2497
 1260SOL     OW 5679   0.476   4.639   4.426 -0.1025  0.1596  0.6684
 1260SOL    HW1 5680   0.538   4.595   4.484 -0.0683  0.7091  1.0588
 1260SOL    HW2 5681   0.503   4.613   4.338  0.4838  0.1459  0.8473
 1261SOL     OW 5682   2.683   6.388   4.016 -0.1555  0.2449  0.0529
 1261SOL    HW1 5683   2.593   6.400   4.044  0.3824  0.9523  1.5862
 1261SOL    HW2 5684   2.731   6.370   4.097  0.9323 -1.1489 -0.8475
 1262SOL     OW 5685   3.758   0.115   4.520  0.4053  0.1605  0.3149
 1262SOL    HW1 5686   3.827   0.180   4.507 -0.3843  0.4909 -3.5627
 1262SOL    HW2 5687   3.779   0.045   4.458 -1.9024 -0.3866  0.0310
 1263SOL     OW 5688   2.006   5.914   3.031  0.3642 -0.1229  0.4588
 1263SOL    HW1 5689   1.920   5.907   3.071  0.0899 -0.7688 -0.2225
 1263SOL    HW2 5690   1.992   5.969   2.954  0.8249  0.8496  1.0514
 1264SOL     OW 5691   4.821   1.240   2.819 -0.1349 -0.0190 -0.2675
 1264SOL    HW1 5692   4.758   1.312   2.820 -0.3792 -0.2242 -0.8353
 1264SOL    HW2 5693   4.902   1.280   2.787  0.3571  0.5028  1.5159
 1265SOL     OW 5694   4.534   4.973   3.693 -0.3273  0.2476 -0.8106
 1265SOL    HW1 5695   4.549   4.882   3.720 -0.1770 -0.3392 -2.7221
 1265SOL    HW2 5696   4.459   4.967   3.634 -2.2663  1.8231  1.3267
 1266SOL     OW 5697   1.855   2.187   2.559  0.6063  0.5371 -0.3155
 1266SOL    HW1 5698   1.920   2.210   2.625  1.0688  0.7508 -0.8408
 1266SOL    HW2 5699   1.906   2.162   2.482  0.0855 -0.5020 -0.3412
 1267SOL     OW 5700   1.893   3.163   2.474  0.0271  0.3370 -0.4893
 1267SOL    HW1 5701   1.856   3.087   2.520  1.3436  0.3099  0.5784
 1267SOL    HW2 5702   1.953   3.125   2.410  3.6170  0.3847  2.5294
 1268SOL     OW 5703   4.152   5.556   0.103 -0.2812  0.0306  0.3911
 1268SOL    HW1 5704   4.207   5.614   0.156  0.7370  0.0894 -0.6686
 1268SOL    HW2 5705   4.083   5.526   0.163 -0.4583  1.8027  1.1349
 1269SOL     OW 5706   1.292   5.367   0.120  0.4538 -0.1588 -0.2856
 1269SOL    HW1 5707   1.321   5.285   0.160 -0.0307  0.0044  0.4196
 1269SOL    HW2 5708   1.367   5.426   0.127  0.3141 -0.0727  0.5679
 1270SOL     OW 5709   2.392   3.871   0.791 -0.3341  0.0233 -0.1297
 1270SOL    HW1 5710   2.431   3.864   0.879  2.7193 -1.2290 -1.4453
 1270SOL    HW2 5711   2.363   3.962   0.785 -0.0023  0.3171  1.9213
 1271SOL     OW 5712   4.815   0.221   0.715  0.2358 -0.2178  0.2651
 1271SOL    HW1 5713   4.795   0.313   0.732  0.7293 -0.1938  0.7216
 1271SOL    HW2 5714   4.821   0.181   0.802  0.0090 -0.6841  0.0686
 1272SOL     OW 5715   5.605   1.902   0.450 -0.6471  0.0993  0.3766
 1272SOL    HW1 5716   5.572   1.891   0.539 -0.3670  0.0777  0.4789
 1272SOL    HW2 5717   5.529   1.884   0.394 -0.4524 -1.5121  0.5622
 1273SOL     OW 5718   0.907   0.988   0.735  0.6777  0.2309  0.3692
 1273SOL    HW1 5719   0.941   0.899   0.745  0.6142  0.2641  0.9242
 1273SOL    HW2 5720   0.844   0.981   0.663 -0.9650 -0.6771  1.8148
 1274SOL     OW 5721   4.774   5.670   3.040 -0.1836 -0.3943  0.4108
 1274SOL    HW1 5722   4.728   5.683   2.958  0.5653 -2.0592 -0.3311
 1274SOL    HW2 5723   4.866   5.689   3.020  0.1393 -1.6382  0.5941
 1275SOL     OW 5724   2.788   2.162   0.350  0.5315  0.0476 -0.5291
 1275SOL    HW1 5725   2.856   2.229   0.355 -0.5492  1.1003  0.9667
 1275SOL    HW2 5726   2.815   2.105   0.278  3.6060 -0.2849  0.7680
 1276SOL     OW 5727   5.361   2.033   0.628  0.5182 -0.0095 -0.5810
 1276SOL    HW1 5728   5.375   1.944   0.661 -1.1035  0.0262  0.2947
 1276SOL    HW2 5729   5.282   2.026   0.574  0.8555  0.7429 -1.1876
 1277SOL     OW 5730   1.052   4.094   1.851 -0.1315  0.2129 -0.4263
 1277SOL    HW1 5731   0.993   4.032   1.893 -0.3431  0.5426 -0.2377
 1277SOL    HW2 5732   1.139   4.070   1.884 -0.3582  0.8691  0.7042
 1278SOL     OW 5733   1.168   0.764   3.880  0.1661  0.0352  0.2009
 1278SOL    HW1 5734   1.246   0.783   3.828 -1.0808  1.5394 -1.2267
 1278SOL    HW2 5735   1.151   0.671   3.865  1.1814 -0.1081 -0.1465
 1279SOL     OW 5736   2.293   4.343   3.770  0.6006 -0.5489 -0.5016
 1279SOL    HW1 5737   2.296   4.308   3.859 -0.4463 -0.6052 -0.4765
 1279SOL    HW2 5738   2.306   4.267   3.714 -0.4464 -0.7995 -0.4217
 1280SOL     OW 5739   6.437   1.096   3.729  0.0302 -0.3363 -0.1307
 1280SOL    HW1 5740   6.358   1.075   3.779 -0.0998 -0.4558 -0.3877
 1280SOL    HW2 5741   6.487   1.014   3.728  0.9741  0.1672  1.4998
 1281SOL     OW 5742   2.146   2.029   0.645  0.3703 -0.0658  0.4954
 1281SOL    HW1 5743   2.156   1.934   0.640  0.7079  0.0337 -1.2191
 1281SOL    HW2 5744   2.236   2.063   0.637 -0.0347  0.4787 -2.7987
 1282SOL     OW 5745   5.454   3.664   0.983 -0.3825 -0.2373  0.1843
 1282SOL    HW1 5746   5.385   3.655   1.049  0.1862  0.7487  0.9390
 1282SOL    HW2 5747   5.485   3.754   0.993 -0.3078 -0.0402 -1.4788
 1283SOL     OW 5748   2.087   5.555   2.964 -0.1924 -0.1616 -0.8185
 1283SOL    HW1 5749   2.177   5.527   2.983  0.2274  1.0515 -0.9343
 1283SOL    HW2 5750   2.032   5.500   3.020  0.8063  1.0243  1.4411
 1284SOL     OW 5751   4.718   1.375   1.021 -0.1312 -0.3806 -0.1073
 1284SOL    HW1 5752   4.686   1.310   1.083  1.0305 -1.7101 -0.8342
 1284SOL    HW2 5753   4.785   1.423   1.070  0.7460 -1.3895 -0.2899
 1285SOL     OW 5754   0.496   4.629   3.238 -0.7728 -0.3651  0.3967
 1285SOL    HW1 5755   0.406   4.647   3.265 -0.7365  1.4759 -0.5983
 1285SOL    HW2 5756   0.507   4.675   3.155  0.8311 -1.3014  0.0360
 1286SOL     OW 5757   0.627   3.090   2.174 -0.2665 -0.1606  0.0920
 1286SOL    HW1 5758   0.668   3.017   2.125 -1.5072 -3.7784  3.8627
 1286SOL    HW2 5759   0.700   3.130   2.221  0.0360 -1.2491  0.5836
 1287SOL     OW 5760   3.809   6.318   3.348 -0.1011  0.1059  0.6540
 1287SOL    HW1 5761   3.763   6.298   3.429 -2.2759 -1.8233 -0.9327
 1287SOL    HW2 5762   3.803   6.413   3.339 -1.7917  0.1295  1.6757
 1288SOL     OW 5763   4.023   2.201   0.201  0.0735  0.0281 -0.5837
 1288SOL    HW1 5764   4.019   2.161   0.115 -1.8036  0.6770 -0.8333
 1288SOL    HW2 5765   4.072   2.138   0.255  0.8100 -0.6158 -1.9678
 1289SOL     OW 5766   4.626   4.317   3.530  0.2789 -0.0099 -0.0647
 1289SOL    HW1 5767   4.635   4.330   3.435 -0.0446  4.3776  0.3227
 1289SOL    HW2 5768   4.532   4.313   3.545  0.2597  1.2935  0.2244
 1290SOL     OW 5769   0.975   1.704   3.903 -0.5301  0.1955 -0.0765
 1290SOL    HW1 5770   1.008   1.727   3.816 -1.1770 -0.0677 -0.3954
 1290SOL    HW2 5771   0.888   1.743   3.908  0.2276  1.8301  1.1916
 1291SOL     OW 5772   2.909   4.039   1.896 -0.0152  0.4758  0.2791
 1291SOL    HW1 5773   2.831   4.000   1.935  0.0125  0.3327  0.1918
 1291SOL    HW2 5774   2.965   3.964   1.873  0.0105  0.5622  0.0532
 1292SOL     OW 5775   0.222   0.811   2.084  0.5570  0.3122  0.6794
 1292SOL    HW1 5776   0.285   0.793   2.154  0.4867  0.2901  0.7383
 1292SOL    HW2 5777   0.215   0.906   2.082  1.1170  0.3476  0.1996
 1293SOL     OW 5778   0.183   2.402   1.271 -0.2035  0.1892 -0.0608
 1293SOL    HW1 5779   0.264   2.451   1.285  1.7635 -2.2930 -1.8278
 1293SOL    HW2 5780   0.168   2.357   1.354 -0.9979  2.1474  0.9447
 1294SOL     OW 5781   6.463   2.251   1.983  1.2942  0.6059  0.0389
 1294SOL    HW1 5782   6.449   2.345   1.977 -2.3915  0.3294  1.6794
 1294SOL    HW2 5783   6.435   2.216   1.899  0.5557  0.8429  0.1787
 1295SOL     OW 5784   3.292   0.007   4.439  1.0714  0.2324  0.5144
 1295SOL    HW1 5785   3.260  -0.005   4.528 -0.7938 -0.5002 -0.2198
 1295SOL    HW2 5786   3.298  -0.081   4.403 -0.0162  0.6073 -0.6650
 1296SOL     OW 5787   4.607   5.809   0.863 -0.2755  0.5479 -0.3571
 1296SOL    HW1 5788   4.678   5.834   0.803  0.3285 -1.6726 -0.6615
 1296SOL    HW2 5789   4.541   5.769   0.806  0.3457 -1.6691  0.4104
 1297SOL     OW 5790   4.837   2.189   3.853 -0.4216  0.5708  0.5973
 1297SOL    HW1 5791   4.878   2.233   3.928  1.0939  0.1673  0.0474
 1297SOL    HW2 5792   4.807   2.261   3.797 -0.3873  0.8825  0.9746
 1298SOL     OW 5793   4.701   4.426   3.826  0.0180 -0.0527  0.1791
 1298SOL    HW1 5794   4.669   4.422   3.736 -1.5368  0.3357  0.6759
 1298SOL    HW2 5795   4.669   4.346   3.867  0.9869 -0.3816  0.3302
 1299SOL     OW 5796   1.906   5.390   0.451  0.1903  0.1200 -0.1727
[truncated: 923,036 more chars]
