# Supplementary material for: Adding the AMBER 14SB Force Field to the Stochastic Titration CpHMD Method
Source: J Chem Theory Comput. 2025 Jun 16;21(13):6292–304. doi: 10.1021/acs.jctc.5c00415 (PMC12818765; doi:10.1021/acs.jctc.5c00415)
Supplement: Supplementary file 1 [file ct5c00415_si_001.zip › code_availability/CpHMD-runs/SNase/pH_6/snase.top]

;
;	File 'snase.top' was generated
;	By user: unknown (1081)
;	On host: bio007
;	At date: Mon Oct 23 17:29:27 2023
;
;	This is a standalone topology file
;
;	Created by:
;	                    :-) GROMACS - gmx pdb2gmx, 2021.5 (-:
;	
;	Executable:   /gromacs/gromacs-2021.5/bin/gmx
;	Data prefix:  /gromacs/gromacs-2021.5
;	Working dir:  /home/jsequeira/Projects/04_ASICs/FF/tests/Test_systems/CpHMD/SNase/files/pH_6/Cph-amber/box-min/box-min_R1
;	Command line:
;	  gmx pdb2gmx -f SNase.pdb -p snase.top -o snase.gro -i snase_posre.itp -ff Amber14SBpH -water tip3p -ter -ignh -merge all -renum -v
;	Force field was read from current directory or a relative path - path added.
;

; Include forcefield parameters
#include "./Amber14SBpH.ff/forcefield.itp"

;[ begin_tit_molecule ]
[ moleculetype ]
; Name            nrexcl
Protein_chain_A     3

[ atoms ]
;   nr       type  resnr residue  atom   cgnr     charge       mass  typeB    chargeB      massB
; residue   1 LY3 rtp LY3  q +2.0
     1         N3      1    LY3      N      1     0.1295     14.011
     2          H      1    LY3     H1      2     0.2058      1.008
     3          H      1    LY3     H2      3     0.2058      1.008
     4          H      1    LY3     H3      4     0.2058      1.008
     5         CX      1    LY3     CA      5     0.0674     12.011
     6         HP      1    LY3     HA      6     0.1425      1.008
     7         C8      1    LY3     CB      7    -0.0181      12.01
     8         HC      1    LY3    HB1      8     0.0276      1.008
     9         HC      1    LY3    HB2      9     0.0276      1.008
    10         C8      1    LY3     CG     10     0.0187      12.01
    11         HC      1    LY3    HG1     11     0.0103      1.008
    12         HC      1    LY3    HG2     12     0.0103      1.008
    13         C8      1    LY3     CD     13    -0.0479      12.01
    14         HC      1    LY3    HD1     14     0.0621      1.008
    15         HC      1    LY3    HD2     15     0.0621      1.008
    16         C8      1    LY3     CE     16    -0.0143      12.01
    17         HP      1    LY3    HE1     17     0.1135      1.008
    18         HP      1    LY3    HE2     18     0.1135      1.008
    19         N3      1    LY3     NZ     19    -0.3854      14.01
    20          H      1    LY3    HZ1     20       0.34      1.008
    21          H      1    LY3    HZ2     21       0.34      1.008
    22          H      1    LY3    HZ3     22       0.34      1.008
    23          C      1    LY3      C     23       0.62     12.011
    24          O      1    LY3      O     24    -0.5768         16   ; qtot 2
; residue   2 LEU rtp LEU  q  0.0
    25          N      2    LEU      N     25    -0.4157      14.01
    26          H      2    LEU      H     26     0.2719      1.008
    27         CX      2    LEU     CA     27    -0.0518      12.01
    28         H1      2    LEU     HA     28     0.0922      1.008
    29         2C      2    LEU     CB     29    -0.1102      12.01
    30         HC      2    LEU    HB1     30     0.0457      1.008
    31         HC      2    LEU    HB2     31     0.0457      1.008
    32         3C      2    LEU     CG     32     0.3531      12.01
    33         HC      2    LEU     HG     33    -0.0361      1.008
    34         CT      2    LEU    CD1     34    -0.4121      12.01
    35         HC      2    LEU   HD11     35        0.1      1.008
    36         HC      2    LEU   HD12     36        0.1      1.008
    37         HC      2    LEU   HD13     37        0.1      1.008
    38         CT      2    LEU    CD2     38    -0.4121      12.01
    39         HC      2    LEU   HD21     39        0.1      1.008
    40         HC      2    LEU   HD22     40        0.1      1.008
    41         HC      2    LEU   HD23     41        0.1      1.008
    42          C      2    LEU      C     42     0.5973      12.01
    43          O      2    LEU      O     43    -0.5679         16   ; qtot 2
; residue   3 HI1 rtp HI1  q  0.0
    44          N      3    HI1      N     44    -0.4157      14.01
    45          H      3    HI1      H     45     0.2719      1.008
    46         CX      3    HI1     CA     46    -0.0398      12.01
    47         H1      3    HI1     HA     47     0.1542      1.008
    48         CT      3    HI1     CB     48    -0.0197      12.01
    49         HC      3    HI1    HB1     49     0.0246      1.008
    50         HC      3    HI1    HB2     50     0.0246      1.008
    51         CC      3    HI1     CG     51     0.1868      12.01
    52         NB      3    HI1    ND1     52    -0.5432      14.01
    53        HGH      3    HI1    HD1     53          0      1.008
    54         CR      3    HI1    CE1     54     0.1635      12.01
    55         H5      3    HI1    HE1     55     0.1435      1.008
    56         NA      3    HI1    NE2     56    -0.2795      14.01
    57          H      3    HI1    HE2     57     0.3339      1.008
    58         CW      3    HI1    CD2     58    -0.2207      12.01
    59         H4      3    HI1    HD2     59     0.1862      1.008
    60          C      3    HI1      C     60     0.5973      12.01
    61          O      3    HI1      O     61    -0.5679         16   ; qtot 2
; residue   4 LY3 rtp LY3  q +1.0
    62          N      4    LY3      N     62    -0.3479      14.01
    63          H      4    LY3      H     63     0.2747      1.008
    64         CX      4    LY3     CA     64     -0.227      12.01
    65         H1      4    LY3     HA     65     0.1555      1.008
    66         C8      4    LY3     CB     66    -0.0181      12.01
    67         HC      4    LY3    HB1     67     0.0276      1.008
    68         HC      4    LY3    HB2     68     0.0276      1.008
    69         C8      4    LY3     CG     69     0.0187      12.01
    70         HC      4    LY3    HG1     70     0.0103      1.008
    71         HC      4    LY3    HG2     71     0.0103      1.008
    72         C8      4    LY3     CD     72    -0.0479      12.01
    73         HC      4    LY3    HD1     73     0.0621      1.008
    74         HC      4    LY3    HD2     74     0.0621      1.008
    75         C8      4    LY3     CE     75    -0.0143      12.01
    76         HP      4    LY3    HE1     76     0.1135      1.008
    77         HP      4    LY3    HE2     77     0.1135      1.008
    78         N3      4    LY3     NZ     78    -0.3854      14.01
    79          H      4    LY3    HZ1     79       0.34      1.008
    80          H      4    LY3    HZ2     80       0.34      1.008
    81          H      4    LY3    HZ3     81       0.34      1.008
    82          C      4    LY3      C     82     0.7341      12.01
    83          O      4    LY3      O     83    -0.5894         16   ; qtot 3
; residue   5 GL4 rtp GL4  q -1.0
    84          N      5    GL4      N     84    -0.5163      14.01
    85          H      5    GL4      H     85     0.2936      1.008
    86         CX      5    GL4     CA     86     0.0997      12.01
    87         H1      5    GL4     HA     87     0.1683      1.008
    88         2C      5    GL4     CB     88     0.0166      12.01
    89         HC      5    GL4    HB1     89    -0.0565      1.008
    90         HC      5    GL4    HB2     90    -0.0565      1.008
    91         2C      5    GL4     CG     91     0.0136      12.01
    92         HC      5    GL4    HG1     92    -0.0425      1.008
    93         HC      5    GL4    HG2     93    -0.0425      1.008
    94         CO      5    GL4     CD     94     0.8054      12.01
    95         O2      5    GL4    OE1     95    -0.8188         16
    96         HO      5    GL4   HE11     96          0      1.008
    97        HOB      5    GL4   HE12     97          0      1.008
    98         O2      5    GL4    OE2     98    -0.8188         16
    99         HO      5    GL4   HE21     99          0      1.008
   100        HOB      5    GL4   HE22    100          0      1.008
   101          C      5    GL4      C    101     0.5366      12.01
   102          O      5    GL4      O    102    -0.5819         16   ; qtot 2
; residue   6 PRO rtp PRO  q  0.0
   103          N      6    PRO      N    103    -0.2548      14.01
   104         CT      6    PRO     CD    104     0.0192      12.01
   105         H1      6    PRO    HD1    105     0.0391      1.008
   106         H1      6    PRO    HD2    106     0.0391      1.008
   107         CT      6    PRO     CG    107     0.0189      12.01
   108         HC      6    PRO    HG1    108     0.0213      1.008
   109         HC      6    PRO    HG2    109     0.0213      1.008
   110         CT      6    PRO     CB    110     -0.007      12.01
   111         HC      6    PRO    HB1    111     0.0253      1.008
   112         HC      6    PRO    HB2    112     0.0253      1.008
   113         CX      6    PRO     CA    113    -0.0266      12.01
   114         H1      6    PRO     HA    114     0.0641      1.008
   115          C      6    PRO      C    115     0.5896      12.01
   116          O      6    PRO      O    116    -0.5748         16   ; qtot 2
; residue   7 ALA rtp ALA  q  0.0
   117          N      7    ALA      N    117    -0.4157      14.01
   118          H      7    ALA      H    118     0.2719      1.008
   119         CX      7    ALA     CA    119     0.0337      12.01
   120         H1      7    ALA     HA    120     0.0823      1.008
   121         CT      7    ALA     CB    121    -0.1825      12.01
   122         HC      7    ALA    HB1    122     0.0603      1.008
   123         HC      7    ALA    HB2    123     0.0603      1.008
   124         HC      7    ALA    HB3    124     0.0603      1.008
   125          C      7    ALA      C    125     0.5973      12.01
   126          O      7    ALA      O    126    -0.5679         16   ; qtot 2
; residue   8 THR rtp THR  q  0.0
   127          N      8    THR      N    127    -0.4157      14.01
   128          H      8    THR      H    128     0.2719      1.008
   129         CX      8    THR     CA    129    -0.0389      12.01
   130         H1      8    THR     HA    130     0.1007      1.008
   131         3C      8    THR     CB    131     0.3654      12.01
   132         H1      8    THR     HB    132     0.0043      1.008
   133         CT      8    THR    CG2    133    -0.2438      12.01
   134         HC      8    THR   HG21    134     0.0642      1.008
   135         HC      8    THR   HG22    135     0.0642      1.008
   136         HC      8    THR   HG23    136     0.0642      1.008
   137         OH      8    THR    OG1    137    -0.6761         16
   138         HO      8    THR    HG1    138     0.4102      1.008
   139          C      8    THR      C    139     0.5973      12.01
   140          O      8    THR      O    140    -0.5679         16   ; qtot 2
; residue   9 LEU rtp LEU  q  0.0
   141          N      9    LEU      N    141    -0.4157      14.01
   142          H      9    LEU      H    142     0.2719      1.008
   143         CX      9    LEU     CA    143    -0.0518      12.01
   144         H1      9    LEU     HA    144     0.0922      1.008
   145         2C      9    LEU     CB    145    -0.1102      12.01
   146         HC      9    LEU    HB1    146     0.0457      1.008
   147         HC      9    LEU    HB2    147     0.0457      1.008
   148         3C      9    LEU     CG    148     0.3531      12.01
   149         HC      9    LEU     HG    149    -0.0361      1.008
   150         CT      9    LEU    CD1    150    -0.4121      12.01
   151         HC      9    LEU   HD11    151        0.1      1.008
   152         HC      9    LEU   HD12    152        0.1      1.008
   153         HC      9    LEU   HD13    153        0.1      1.008
   154         CT      9    LEU    CD2    154    -0.4121      12.01
   155         HC      9    LEU   HD21    155        0.1      1.008
   156         HC      9    LEU   HD22    156        0.1      1.008
   157         HC      9    LEU   HD23    157        0.1      1.008
   158          C      9    LEU      C    158     0.5973      12.01
   159          O      9    LEU      O    159    -0.5679         16   ; qtot 2
; residue  10 ILE rtp ILE  q  0.0
   160          N     10    ILE      N    160    -0.4157      14.01
   161          H     10    ILE      H    161     0.2719      1.008
   162         CX     10    ILE     CA    162    -0.0597      12.01
   163         H1     10    ILE     HA    163     0.0869      1.008
   164         3C     10    ILE     CB    164     0.1303      12.01
   165         HC     10    ILE     HB    165     0.0187      1.008
   166         CT     10    ILE    CG2    166    -0.3204      12.01
   167         HC     10    ILE   HG21    167     0.0882      1.008
   168         HC     10    ILE   HG22    168     0.0882      1.008
   169         HC     10    ILE   HG23    169     0.0882      1.008
   170         2C     10    ILE    CG1    170     -0.043      12.01
   171         HC     10    ILE   HG11    171     0.0236      1.008
   172         HC     10    ILE   HG12    172     0.0236      1.008
   173         CT     10    ILE     CD    173     -0.066      12.01
   174         HC     10    ILE    HD1    174     0.0186      1.008
   175         HC     10    ILE    HD2    175     0.0186      1.008
   176         HC     10    ILE    HD3    176     0.0186      1.008
   177          C     10    ILE      C    177     0.5973      12.01
   178          O     10    ILE      O    178    -0.5679         16   ; qtot 2
; residue  11 LY3 rtp LY3  q +1.0
   179          N     11    LY3      N    179    -0.3479      14.01
   180          H     11    LY3      H    180     0.2747      1.008
   181         CX     11    LY3     CA    181     -0.227      12.01
   182         H1     11    LY3     HA    182     0.1555      1.008
   183         C8     11    LY3     CB    183    -0.0181      12.01
   184         HC     11    LY3    HB1    184     0.0276      1.008
   185         HC     11    LY3    HB2    185     0.0276      1.008
   186         C8     11    LY3     CG    186     0.0187      12.01
   187         HC     11    LY3    HG1    187     0.0103      1.008
   188         HC     11    LY3    HG2    188     0.0103      1.008
   189         C8     11    LY3     CD    189    -0.0479      12.01
   190         HC     11    LY3    HD1    190     0.0621      1.008
   191         HC     11    LY3    HD2    191     0.0621      1.008
   192         C8     11    LY3     CE    192    -0.0143      12.01
   193         HP     11    LY3    HE1    193     0.1135      1.008
   194         HP     11    LY3    HE2    194     0.1135      1.008
   195         N3     11    LY3     NZ    195    -0.3854      14.01
   196          H     11    LY3    HZ1    196       0.34      1.008
   197          H     11    LY3    HZ2    197       0.34      1.008
   198          H     11    LY3    HZ3    198       0.34      1.008
   199          C     11    LY3      C    199     0.7341      12.01
   200          O     11    LY3      O    200    -0.5894         16   ; qtot 3
; residue  12 ALA rtp ALA  q  0.0
   201          N     12    ALA      N    201    -0.4157      14.01
   202          H     12    ALA      H    202     0.2719      1.008
   203         CX     12    ALA     CA    203     0.0337      12.01
   204         H1     12    ALA     HA    204     0.0823      1.008
   205         CT     12    ALA     CB    205    -0.1825      12.01
   206         HC     12    ALA    HB1    206     0.0603      1.008
   207         HC     12    ALA    HB2    207     0.0603      1.008
   208         HC     12    ALA    HB3    208     0.0603      1.008
   209          C     12    ALA      C    209     0.5973      12.01
   210          O     12    ALA      O    210    -0.5679         16   ; qtot 3
; residue  13 ILE rtp ILE  q  0.0
   211          N     13    ILE      N    211    -0.4157      14.01
   212          H     13    ILE      H    212     0.2719      1.008
   213         CX     13    ILE     CA    213    -0.0597      12.01
   214         H1     13    ILE     HA    214     0.0869      1.008
   215         3C     13    ILE     CB    215     0.1303      12.01
   216         HC     13    ILE     HB    216     0.0187      1.008
   217         CT     13    ILE    CG2    217    -0.3204      12.01
   218         HC     13    ILE   HG21    218     0.0882      1.008
   219         HC     13    ILE   HG22    219     0.0882      1.008
   220         HC     13    ILE   HG23    220     0.0882      1.008
   221         2C     13    ILE    CG1    221     -0.043      12.01
   222         HC     13    ILE   HG11    222     0.0236      1.008
   223         HC     13    ILE   HG12    223     0.0236      1.008
   224         CT     13    ILE     CD    224     -0.066      12.01
   225         HC     13    ILE    HD1    225     0.0186      1.008
   226         HC     13    ILE    HD2    226     0.0186      1.008
   227         HC     13    ILE    HD3    227     0.0186      1.008
   228          C     13    ILE      C    228     0.5973      12.01
   229          O     13    ILE      O    229    -0.5679         16   ; qtot 3
; residue  14 AS4 rtp AS4  q -1.0
   230          N     14    AS4      N    230    -0.5163      14.01
   231          H     14    AS4      H    231     0.2936      1.008
   232         CX     14    AS4     CA    232     0.1091      12.01
   233         H1     14    AS4     HA    233     0.1589      1.008
   234         2C     14    AS4     CB    234    -0.0776      12.01
   235         HC     14    AS4    HB1    235    -0.0595      1.008
   236         HC     14    AS4    HB2    236    -0.0595      1.008
   237         CO     14    AS4     CG    237     0.7994      12.01
   238         O2     14    AS4    OD1    238    -0.8014         16
   239         HO     14    AS4   HD11    239          0      1.008
   240        HOB     14    AS4   HD12    240          0      1.008
   241         O2     14    AS4    OD2    241    -0.8014         16
   242         HO     14    AS4   HD21    242          0      1.008
   243        HOB     14    AS4   HD22    243          0      1.008
   244          C     14    AS4      C    244     0.5366      12.01
   245          O     14    AS4      O    245    -0.5819         16   ; qtot 2
; residue  15 GLY rtp GLY  q  0.0
   246          N     15    GLY      N    246    -0.4157      14.01
   247          H     15    GLY      H    247     0.2719      1.008
   248         CX     15    GLY     CA    248    -0.0252      12.01
   249         H1     15    GLY    HA1    249     0.0698      1.008
   250         H1     15    GLY    HA2    250     0.0698      1.008
   251          C     15    GLY      C    251     0.5973      12.01
   252          O     15    GLY      O    252    -0.5679         16   ; qtot 2
; residue  16 AS4 rtp AS4  q -1.0
   253          N     16    AS4      N    253    -0.5163      14.01
   254          H     16    AS4      H    254     0.2936      1.008
   255         CX     16    AS4     CA    255     0.1091      12.01
   256         H1     16    AS4     HA    256     0.1589      1.008
   257         2C     16    AS4     CB    257    -0.0776      12.01
   258         HC     16    AS4    HB1    258    -0.0595      1.008
   259         HC     16    AS4    HB2    259    -0.0595      1.008
   260         CO     16    AS4     CG    260     0.7994      12.01
   261         O2     16    AS4    OD1    261    -0.8014         16
   262         HO     16    AS4   HD11    262          0      1.008
   263        HOB     16    AS4   HD12    263          0      1.008
   264         O2     16    AS4    OD2    264    -0.8014         16
   265         HO     16    AS4   HD21    265          0      1.008
   266        HOB     16    AS4   HD22    266          0      1.008
   267          C     16    AS4      C    267     0.5366      12.01
   268          O     16    AS4      O    268    -0.5819         16   ; qtot 1
; residue  17 THR rtp THR  q  0.0
   269          N     17    THR      N    269    -0.4157      14.01
   270          H     17    THR      H    270     0.2719      1.008
   271         CX     17    THR     CA    271    -0.0389      12.01
   272         H1     17    THR     HA    272     0.1007      1.008
   273         3C     17    THR     CB    273     0.3654      12.01
   274         H1     17    THR     HB    274     0.0043      1.008
   275         CT     17    THR    CG2    275    -0.2438      12.01
   276         HC     17    THR   HG21    276     0.0642      1.008
   277         HC     17    THR   HG22    277     0.0642      1.008
   278         HC     17    THR   HG23    278     0.0642      1.008
   279         OH     17    THR    OG1    279    -0.6761         16
   280         HO     17    THR    HG1    280     0.4102      1.008
   281          C     17    THR      C    281     0.5973      12.01
   282          O     17    THR      O    282    -0.5679         16   ; qtot 1
; residue  18 VAL rtp VAL  q  0.0
   283          N     18    VAL      N    283    -0.4157      14.01
   284          H     18    VAL      H    284     0.2719      1.008
   285         CX     18    VAL     CA    285    -0.0875      12.01
   286         H1     18    VAL     HA    286     0.0969      1.008
   287         3C     18    VAL     CB    287     0.2985      12.01
   288         HC     18    VAL     HB    288    -0.0297      1.008
   289         CT     18    VAL    CG1    289    -0.3192      12.01
   290         HC     18    VAL   HG11    290     0.0791      1.008
   291         HC     18    VAL   HG12    291     0.0791      1.008
   292         HC     18    VAL   HG13    292     0.0791      1.008
   293         CT     18    VAL    CG2    293    -0.3192      12.01
   294         HC     18    VAL   HG21    294     0.0791      1.008
   295         HC     18    VAL   HG22    295     0.0791      1.008
   296         HC     18    VAL   HG23    296     0.0791      1.008
   297          C     18    VAL      C    297     0.5973      12.01
   298          O     18    VAL      O    298    -0.5679         16   ; qtot 1
; residue  19 LY3 rtp LY3  q +1.0
   299          N     19    LY3      N    299    -0.3479      14.01
   300          H     19    LY3      H    300     0.2747      1.008
   301         CX     19    LY3     CA    301     -0.227      12.01
   302         H1     19    LY3     HA    302     0.1555      1.008
   303         C8     19    LY3     CB    303    -0.0181      12.01
   304         HC     19    LY3    HB1    304     0.0276      1.008
   305         HC     19    LY3    HB2    305     0.0276      1.008
   306         C8     19    LY3     CG    306     0.0187      12.01
   307         HC     19    LY3    HG1    307     0.0103      1.008
   308         HC     19    LY3    HG2    308     0.0103      1.008
   309         C8     19    LY3     CD    309    -0.0479      12.01
   310         HC     19    LY3    HD1    310     0.0621      1.008
   311         HC     19    LY3    HD2    311     0.0621      1.008
   312         C8     19    LY3     CE    312    -0.0143      12.01
   313         HP     19    LY3    HE1    313     0.1135      1.008
   314         HP     19    LY3    HE2    314     0.1135      1.008
   315         N3     19    LY3     NZ    315    -0.3854      14.01
   316          H     19    LY3    HZ1    316       0.34      1.008
   317          H     19    LY3    HZ2    317       0.34      1.008
   318          H     19    LY3    HZ3    318       0.34      1.008
   319          C     19    LY3      C    319     0.7341      12.01
   320          O     19    LY3      O    320    -0.5894         16   ; qtot 2
; residue  20 LEU rtp LEU  q  0.0
   321          N     20    LEU      N    321    -0.4157      14.01
   322          H     20    LEU      H    322     0.2719      1.008
   323         CX     20    LEU     CA    323    -0.0518      12.01
   324         H1     20    LEU     HA    324     0.0922      1.008
   325         2C     20    LEU     CB    325    -0.1102      12.01
   326         HC     20    LEU    HB1    326     0.0457      1.008
   327         HC     20    LEU    HB2    327     0.0457      1.008
   328         3C     20    LEU     CG    328     0.3531      12.01
   329         HC     20    LEU     HG    329    -0.0361      1.008
   330         CT     20    LEU    CD1    330    -0.4121      12.01
   331         HC     20    LEU   HD11    331        0.1      1.008
   332         HC     20    LEU   HD12    332        0.1      1.008
   333         HC     20    LEU   HD13    333        0.1      1.008
   334         CT     20    LEU    CD2    334    -0.4121      12.01
   335         HC     20    LEU   HD21    335        0.1      1.008
   336         HC     20    LEU   HD22    336        0.1      1.008
   337         HC     20    LEU   HD23    337        0.1      1.008
   338          C     20    LEU      C    338     0.5973      12.01
   339          O     20    LEU      O    339    -0.5679         16   ; qtot 2
; residue  21 MET rtp MET  q  0.0
   340          N     21    MET      N    340    -0.4157      14.01
   341          H     21    MET      H    341     0.2719      1.008
   342         CX     21    MET     CA    342    -0.0237      12.01
   343         H1     21    MET     HA    343      0.088      1.008
   344         2C     21    MET     CB    344     0.0342      12.01
   345         HC     21    MET    HB1    345     0.0241      1.008
   346         HC     21    MET    HB2    346     0.0241      1.008
   347         2C     21    MET     CG    347     0.0018      12.01
   348         H1     21    MET    HG1    348      0.044      1.008
   349         H1     21    MET    HG2    349      0.044      1.008
   350          S     21    MET     SD    350    -0.2737      32.06
   351         CT     21    MET     CE    351    -0.0536      12.01
   352         H1     21    MET    HE1    352     0.0684      1.008
   353         H1     21    MET    HE2    353     0.0684      1.008
   354         H1     21    MET    HE3    354     0.0684      1.008
   355          C     21    MET      C    355     0.5973      12.01
   356          O     21    MET      O    356    -0.5679         16   ; qtot 2
; residue  22 TY0 rtp TY0  q  0.0
   357          N     22    TY0      N    357    -0.4157      14.01
   358          H     22    TY0      H    358     0.2719      1.008
   359         CX     22    TY0     CA    359     0.0127      12.01
   360         H1     22    TY0     HA    360     0.1017      1.008
   361         CT     22    TY0     CB    361    -0.0246      12.01
   362         HC     22    TY0    HB1    362     0.0201      1.008
   363         HC     22    TY0    HB2    363     0.0201      1.008
   364         CA     22    TY0     CG    364    -0.0011      12.01
   365         CA     22    TY0    CD1    365    -0.1906      12.01
   366         HA     22    TY0    HD1    366     0.1699      1.008
   367         CA     22    TY0    CE1    367    -0.2341      12.01
   368         HA     22    TY0    HE1    368     0.1656      1.008
   369          C     22    TY0     CZ    369     0.3226      12.01
   370         OH     22    TY0     OH    370    -0.5579         16
   371         HO     22    TY0    HH1    371     0.3992      1.008
   372        HOB     22    TY0    HH2    372          0      1.008
   373         CA     22    TY0    CE2    373    -0.2341      12.01
   374         HA     22    TY0    HE2    374     0.1656      1.008
   375         CA     22    TY0    CD2    375    -0.1906      12.01
   376         HA     22    TY0    HD2    376     0.1699      1.008
   377          C     22    TY0      C    377     0.5973      12.01
   378          O     22    TY0      O    378    -0.5679         16   ; qtot 2
; residue  23 LY3 rtp LY3  q +1.0
   379          N     23    LY3      N    379    -0.3479      14.01
   380          H     23    LY3      H    380     0.2747      1.008
   381         CX     23    LY3     CA    381     -0.227      12.01
   382         H1     23    LY3     HA    382     0.1555      1.008
   383         C8     23    LY3     CB    383    -0.0181      12.01
   384         HC     23    LY3    HB1    384     0.0276      1.008
   385         HC     23    LY3    HB2    385     0.0276      1.008
   386         C8     23    LY3     CG    386     0.0187      12.01
   387         HC     23    LY3    HG1    387     0.0103      1.008
   388         HC     23    LY3    HG2    388     0.0103      1.008
   389         C8     23    LY3     CD    389    -0.0479      12.01
   390         HC     23    LY3    HD1    390     0.0621      1.008
   391         HC     23    LY3    HD2    391     0.0621      1.008
   392         C8     23    LY3     CE    392    -0.0143      12.01
   393         HP     23    LY3    HE1    393     0.1135      1.008
   394         HP     23    LY3    HE2    394     0.1135      1.008
   395         N3     23    LY3     NZ    395    -0.3854      14.01
   396          H     23    LY3    HZ1    396       0.34      1.008
   397          H     23    LY3    HZ2    397       0.34      1.008
   398          H     23    LY3    HZ3    398       0.34      1.008
   399          C     23    LY3      C    399     0.7341      12.01
   400          O     23    LY3      O    400    -0.5894         16   ; qtot 3
; residue  24 GLY rtp GLY  q  0.0
   401          N     24    GLY      N    401    -0.4157      14.01
   402          H     24    GLY      H    402     0.2719      1.008
   403         CX     24    GLY     CA    403    -0.0252      12.01
   404         H1     24    GLY    HA1    404     0.0698      1.008
   405         H1     24    GLY    HA2    405     0.0698      1.008
   406          C     24    GLY      C    406     0.5973      12.01
   407          O     24    GLY      O    407    -0.5679         16   ; qtot 3
; residue  25 GLN rtp GLN  q  0.0
   408          N     25    GLN      N    408    -0.4157      14.01
   409          H     25    GLN      H    409     0.2719      1.008
   410         CX     25    GLN     CA    410    -0.0031      12.01
   411         H1     25    GLN     HA    411      0.085      1.008
   412         2C     25    GLN     CB    412    -0.0036      12.01
   413         HC     25    GLN    HB1    413     0.0171      1.008
   414         HC     25    GLN    HB2    414     0.0171      1.008
   415         2C     25    GLN     CG    415    -0.0645      12.01
   416         HC     25    GLN    HG1    416     0.0352      1.008
   417         HC     25    GLN    HG2    417     0.0352      1.008
   418          C     25    GLN     CD    418     0.6951      12.01
   419          O     25    GLN    OE1    419    -0.6086         16
   420          N     25    GLN    NE2    420    -0.9407      14.01
   421          H     25    GLN   HE21    421     0.4251      1.008
   422          H     25    GLN   HE22    422     0.4251      1.008
   423          C     25    GLN      C    423     0.5973      12.01
   424          O     25    GLN      O    424    -0.5679         16   ; qtot 3
; residue  26 PRO rtp PRO  q  0.0
   425          N     26    PRO      N    425    -0.2548      14.01
   426         CT     26    PRO     CD    426     0.0192      12.01
   427         H1     26    PRO    HD1    427     0.0391      1.008
   428         H1     26    PRO    HD2    428     0.0391      1.008
   429         CT     26    PRO     CG    429     0.0189      12.01
   430         HC     26    PRO    HG1    430     0.0213      1.008
   431         HC     26    PRO    HG2    431     0.0213      1.008
   432         CT     26    PRO     CB    432     -0.007      12.01
   433         HC     26    PRO    HB1    433     0.0253      1.008
   434         HC     26    PRO    HB2    434     0.0253      1.008
   435         CX     26    PRO     CA    435    -0.0266      12.01
   436         H1     26    PRO     HA    436     0.0641      1.008
   437          C     26    PRO      C    437     0.5896      12.01
   438          O     26    PRO      O    438    -0.5748         16   ; qtot 3
; residue  27 MET rtp MET  q  0.0
   439          N     27    MET      N    439    -0.4157      14.01
   440          H     27    MET      H    440     0.2719      1.008
   441         CX     27    MET     CA    441    -0.0237      12.01
   442         H1     27    MET     HA    442      0.088      1.008
   443         2C     27    MET     CB    443     0.0342      12.01
   444         HC     27    MET    HB1    444     0.0241      1.008
   445         HC     27    MET    HB2    445     0.0241      1.008
   446         2C     27    MET     CG    446     0.0018      12.01
   447         H1     27    MET    HG1    447      0.044      1.008
   448         H1     27    MET    HG2    448      0.044      1.008
   449          S     27    MET     SD    449    -0.2737      32.06
   450         CT     27    MET     CE    450    -0.0536      12.01
   451         H1     27    MET    HE1    451     0.0684      1.008
   452         H1     27    MET    HE2    452     0.0684      1.008
   453         H1     27    MET    HE3    453     0.0684      1.008
   454          C     27    MET      C    454     0.5973      12.01
   455          O     27    MET      O    455    -0.5679         16   ; qtot 3
; residue  28 THR rtp THR  q  0.0
   456          N     28    THR      N    456    -0.4157      14.01
   457          H     28    THR      H    457     0.2719      1.008
   458         CX     28    THR     CA    458    -0.0389      12.01
   459         H1     28    THR     HA    459     0.1007      1.008
   460         3C     28    THR     CB    460     0.3654      12.01
   461         H1     28    THR     HB    461     0.0043      1.008
   462         CT     28    THR    CG2    462    -0.2438      12.01
   463         HC     28    THR   HG21    463     0.0642      1.008
   464         HC     28    THR   HG22    464     0.0642      1.008
   465         HC     28    THR   HG23    465     0.0642      1.008
   466         OH     28    THR    OG1    466    -0.6761         16
   467         HO     28    THR    HG1    467     0.4102      1.008
   468          C     28    THR      C    468     0.5973      12.01
   469          O     28    THR      O    469    -0.5679         16   ; qtot 3
; residue  29 PHE rtp PHE  q  0.0
   470          N     29    PHE      N    470    -0.4157      14.01
   471          H     29    PHE      H    471     0.2719      1.008
   472         CX     29    PHE     CA    472    -0.0024      12.01
   473         H1     29    PHE     HA    473     0.0978      1.008
   474         CT     29    PHE     CB    474    -0.0343      12.01
   475         HC     29    PHE    HB1    475     0.0295      1.008
   476         HC     29    PHE    HB2    476     0.0295      1.008
   477         CA     29    PHE     CG    477     0.0118      12.01
   478         CA     29    PHE    CD1    478    -0.1256      12.01
   479         HA     29    PHE    HD1    479      0.133      1.008
   480         CA     29    PHE    CE1    480    -0.1704      12.01
   481         HA     29    PHE    HE1    481      0.143      1.008
   482         CA     29    PHE     CZ    482    -0.1072      12.01
   483         HA     29    PHE     HZ    483     0.1297      1.008
   484         CA     29    PHE    CE2    484    -0.1704      12.01
   485         HA     29    PHE    HE2    485      0.143      1.008
   486         CA     29    PHE    CD2    486    -0.1256      12.01
   487         HA     29    PHE    HD2    487      0.133      1.008
   488          C     29    PHE      C    488     0.5973      12.01
   489          O     29    PHE      O    489    -0.5679         16   ; qtot 3
; residue  30 ARG rtp ARG  q +1.0
   490          N     30    ARG      N    490    -0.3479      14.01
   491          H     30    ARG      H    491     0.2747      1.008
   492         CX     30    ARG     CA    492    -0.2637      12.01
   493         H1     30    ARG     HA    493      0.156      1.008
   494         C8     30    ARG     CB    494    -0.0007      12.01
   495         HC     30    ARG    HB1    495     0.0327      1.008
   496         HC     30    ARG    HB2    496     0.0327      1.008
   497         C8     30    ARG     CG    497      0.039      12.01
   498         HC     30    ARG    HG1    498     0.0285      1.008
   499         HC     30    ARG    HG2    499     0.0285      1.008
   500         C8     30    ARG     CD    500     0.0486      12.01
   501         H1     30    ARG    HD1    501     0.0687      1.008
   502         H1     30    ARG    HD2    502     0.0687      1.008
   503         N2     30    ARG     NE    503    -0.5295      14.01
   504          H     30    ARG     HE    504     0.3456      1.008
   505         CA     30    ARG     CZ    505     0.8076      12.01
   506         N2     30    ARG    NH1    506    -0.8627      14.01
   507          H     30    ARG   HH11    507     0.4478      1.008
   508          H     30    ARG   HH12    508     0.4478      1.008
   509         N2     30    ARG    NH2    509    -0.8627      14.01
   510          H     30    ARG   HH21    510     0.4478      1.008
   511          H     30    ARG   HH22    511     0.4478      1.008
   512          C     30    ARG      C    512     0.7341      12.01
   513          O     30    ARG      O    513    -0.5894         16   ; qtot 4
; residue  31 LEU rtp LEU  q  0.0
   514          N     31    LEU      N    514    -0.4157      14.01
   515          H     31    LEU      H    515     0.2719      1.008
   516         CX     31    LEU     CA    516    -0.0518      12.01
   517         H1     31    LEU     HA    517     0.0922      1.008
   518         2C     31    LEU     CB    518    -0.1102      12.01
   519         HC     31    LEU    HB1    519     0.0457      1.008
   520         HC     31    LEU    HB2    520     0.0457      1.008
   521         3C     31    LEU     CG    521     0.3531      12.01
   522         HC     31    LEU     HG    522    -0.0361      1.008
   523         CT     31    LEU    CD1    523    -0.4121      12.01
   524         HC     31    LEU   HD11    524        0.1      1.008
   525         HC     31    LEU   HD12    525        0.1      1.008
   526         HC     31    LEU   HD13    526        0.1      1.008
   527         CT     31    LEU    CD2    527    -0.4121      12.01
   528         HC     31    LEU   HD21    528        0.1      1.008
   529         HC     31    LEU   HD22    529        0.1      1.008
   530         HC     31    LEU   HD23    530        0.1      1.008
   531          C     31    LEU      C    531     0.5973      12.01
   532          O     31    LEU      O    532    -0.5679         16   ; qtot 4
; residue  32 LEU rtp LEU  q  0.0
   533          N     32    LEU      N    533    -0.4157      14.01
   534          H     32    LEU      H    534     0.2719      1.008
   535         CX     32    LEU     CA    535    -0.0518      12.01
   536         H1     32    LEU     HA    536     0.0922      1.008
   537         2C     32    LEU     CB    537    -0.1102      12.01
   538         HC     32    LEU    HB1    538     0.0457      1.008
   539         HC     32    LEU    HB2    539     0.0457      1.008
   540         3C     32    LEU     CG    540     0.3531      12.01
   541         HC     32    LEU     HG    541    -0.0361      1.008
   542         CT     32    LEU    CD1    542    -0.4121      12.01
   543         HC     32    LEU   HD11    543        0.1      1.008
   544         HC     32    LEU   HD12    544        0.1      1.008
   545         HC     32    LEU   HD13    545        0.1      1.008
   546         CT     32    LEU    CD2    546    -0.4121      12.01
   547         HC     32    LEU   HD21    547        0.1      1.008
   548         HC     32    LEU   HD22    548        0.1      1.008
   549         HC     32    LEU   HD23    549        0.1      1.008
   550          C     32    LEU      C    550     0.5973      12.01
   551          O     32    LEU      O    551    -0.5679         16   ; qtot 4
; residue  33 LEU rtp LEU  q  0.0
   552          N     33    LEU      N    552    -0.4157      14.01
   553          H     33    LEU      H    553     0.2719      1.008
   554         CX     33    LEU     CA    554    -0.0518      12.01
   555         H1     33    LEU     HA    555     0.0922      1.008
   556         2C     33    LEU     CB    556    -0.1102      12.01
   557         HC     33    LEU    HB1    557     0.0457      1.008
   558         HC     33    LEU    HB2    558     0.0457      1.008
   559         3C     33    LEU     CG    559     0.3531      12.01
   560         HC     33    LEU     HG    560    -0.0361      1.008
   561         CT     33    LEU    CD1    561    -0.4121      12.01
   562         HC     33    LEU   HD11    562        0.1      1.008
   563         HC     33    LEU   HD12    563        0.1      1.008
   564         HC     33    LEU   HD13    564        0.1      1.008
   565         CT     33    LEU    CD2    565    -0.4121      12.01
   566         HC     33    LEU   HD21    566        0.1      1.008
   567         HC     33    LEU   HD22    567        0.1      1.008
   568         HC     33    LEU   HD23    568        0.1      1.008
   569          C     33    LEU      C    569     0.5973      12.01
   570          O     33    LEU      O    570    -0.5679         16   ; qtot 4
; residue  34 VAL rtp VAL  q  0.0
   571          N     34    VAL      N    571    -0.4157      14.01
   572          H     34    VAL      H    572     0.2719      1.008
   573         CX     34    VAL     CA    573    -0.0875      12.01
   574         H1     34    VAL     HA    574     0.0969      1.008
   575         3C     34    VAL     CB    575     0.2985      12.01
   576         HC     34    VAL     HB    576    -0.0297      1.008
   577         CT     34    VAL    CG1    577    -0.3192      12.01
   578         HC     34    VAL   HG11    578     0.0791      1.008
   579         HC     34    VAL   HG12    579     0.0791      1.008
   580         HC     34    VAL   HG13    580     0.0791      1.008
   581         CT     34    VAL    CG2    581    -0.3192      12.01
   582         HC     34    VAL   HG21    582     0.0791      1.008
   583         HC     34    VAL   HG22    583     0.0791      1.008
   584         HC     34    VAL   HG23    584     0.0791      1.008
   585          C     34    VAL      C    585     0.5973      12.01
   586          O     34    VAL      O    586    -0.5679         16   ; qtot 4
; residue  35 AS4 rtp AS4  q -1.0
   587          N     35    AS4      N    587    -0.5163      14.01
   588          H     35    AS4      H    588     0.2936      1.008
   589         CX     35    AS4     CA    589     0.1091      12.01
   590         H1     35    AS4     HA    590     0.1589      1.008
   591         2C     35    AS4     CB    591    -0.0776      12.01
   592         HC     35    AS4    HB1    592    -0.0595      1.008
   593         HC     35    AS4    HB2    593    -0.0595      1.008
   594         CO     35    AS4     CG    594     0.7994      12.01
   595         O2     35    AS4    OD1    595    -0.8014         16
   596         HO     35    AS4   HD11    596          0      1.008
   597        HOB     35    AS4   HD12    597          0      1.008
   598         O2     35    AS4    OD2    598    -0.8014         16
   599         HO     35    AS4   HD21    599          0      1.008
   600        HOB     35    AS4   HD22    600          0      1.008
   601          C     35    AS4      C    601     0.5366      12.01
   602          O     35    AS4      O    602    -0.5819         16   ; qtot 3
; residue  36 THR rtp THR  q  0.0
   603          N     36    THR      N    603    -0.4157      14.01
   604          H     36    THR      H    604     0.2719      1.008
   605         CX     36    THR     CA    605    -0.0389      12.01
   606         H1     36    THR     HA    606     0.1007      1.008
   607         3C     36    THR     CB    607     0.3654      12.01
   608         H1     36    THR     HB    608     0.0043      1.008
   609         CT     36    THR    CG2    609    -0.2438      12.01
   610         HC     36    THR   HG21    610     0.0642      1.008
   611         HC     36    THR   HG22    611     0.0642      1.008
   612         HC     36    THR   HG23    612     0.0642      1.008
   613         OH     36    THR    OG1    613    -0.6761         16
   614         HO     36    THR    HG1    614     0.4102      1.008
   615          C     36    THR      C    615     0.5973      12.01
   616          O     36    THR      O    616    -0.5679         16   ; qtot 3
; residue  37 PRO rtp PRO  q  0.0
   617          N     37    PRO      N    617    -0.2548      14.01
   618         CT     37    PRO     CD    618     0.0192      12.01
   619         H1     37    PRO    HD1    619     0.0391      1.008
   620         H1     37    PRO    HD2    620     0.0391      1.008
   621         CT     37    PRO     CG    621     0.0189      12.01
   622         HC     37    PRO    HG1    622     0.0213      1.008
   623         HC     37    PRO    HG2    623     0.0213      1.008
   624         CT     37    PRO     CB    624     -0.007      12.01
   625         HC     37    PRO    HB1    625     0.0253      1.008
   626         HC     37    PRO    HB2    626     0.0253      1.008
   627         CX     37    PRO     CA    627    -0.0266      12.01
   628         H1     37    PRO     HA    628     0.0641      1.008
   629          C     37    PRO      C    629     0.5896      12.01
   630          O     37    PRO      O    630    -0.5748         16   ; qtot 3
; residue  38 GL4 rtp GL4  q -1.0
   631          N     38    GL4      N    631    -0.5163      14.01
   632          H     38    GL4      H    632     0.2936      1.008
   633         CX     38    GL4     CA    633     0.0997      12.01
   634         H1     38    GL4     HA    634     0.1683      1.008
   635         2C     38    GL4     CB    635     0.0166      12.01
   636         HC     38    GL4    HB1    636    -0.0565      1.008
   637         HC     38    GL4    HB2    637    -0.0565      1.008
   638         2C     38    GL4     CG    638     0.0136      12.01
   639         HC     38    GL4    HG1    639    -0.0425      1.008
   640         HC     38    GL4    HG2    640    -0.0425      1.008
   641         CO     38    GL4     CD    641     0.8054      12.01
   642         O2     38    GL4    OE1    642    -0.8188         16
   643         HO     38    GL4   HE11    643          0      1.008
   644        HOB     38    GL4   HE12    644          0      1.008
   645         O2     38    GL4    OE2    645    -0.8188         16
   646         HO     38    GL4   HE21    646          0      1.008
   647        HOB     38    GL4   HE22    647          0      1.008
   648          C     38    GL4      C    648     0.5366      12.01
   649          O     38    GL4      O    649    -0.5819         16   ; qtot 2
; residue  39 THR rtp THR  q  0.0
   650          N     39    THR      N    650    -0.4157      14.01
   651          H     39    THR      H    651     0.2719      1.008
   652         CX     39    THR     CA    652    -0.0389      12.01
   653         H1     39    THR     HA    653     0.1007      1.008
   654         3C     39    THR     CB    654     0.3654      12.01
   655         H1     39    THR     HB    655     0.0043      1.008
   656         CT     39    THR    CG2    656    -0.2438      12.01
   657         HC     39    THR   HG21    657     0.0642      1.008
   658         HC     39    THR   HG22    658     0.0642      1.008
   659         HC     39    THR   HG23    659     0.0642      1.008
   660         OH     39    THR    OG1    660    -0.6761         16
   661         HO     39    THR    HG1    661     0.4102      1.008
   662          C     39    THR      C    662     0.5973      12.01
   663          O     39    THR      O    663    -0.5679         16   ; qtot 2
; residue  40 LY3 rtp LY3  q +1.0
   664          N     40    LY3      N    664    -0.3479      14.01
   665          H     40    LY3      H    665     0.2747      1.008
   666         CX     40    LY3     CA    666     -0.227      12.01
   667         H1     40    LY3     HA    667     0.1555      1.008
   668         C8     40    LY3     CB    668    -0.0181      12.01
   669         HC     40    LY3    HB1    669     0.0276      1.008
   670         HC     40    LY3    HB2    670     0.0276      1.008
   671         C8     40    LY3     CG    671     0.0187      12.01
   672         HC     40    LY3    HG1    672     0.0103      1.008
   673         HC     40    LY3    HG2    673     0.0103      1.008
   674         C8     40    LY3     CD    674    -0.0479      12.01
   675         HC     40    LY3    HD1    675     0.0621      1.008
   676         HC     40    LY3    HD2    676     0.0621      1.008
   677         C8     40    LY3     CE    677    -0.0143      12.01
   678         HP     40    LY3    HE1    678     0.1135      1.008
   679         HP     40    LY3    HE2    679     0.1135      1.008
   680         N3     40    LY3     NZ    680    -0.3854      14.01
   681          H     40    LY3    HZ1    681       0.34      1.008
   682          H     40    LY3    HZ2    682       0.34      1.008
   683          H     40    LY3    HZ3    683       0.34      1.008
   684          C     40    LY3      C    684     0.7341      12.01
   685          O     40    LY3      O    685    -0.5894         16   ; qtot 3
; residue  41 HI1 rtp HI1  q  0.0
   686          N     41    HI1      N    686    -0.4157      14.01
   687          H     41    HI1      H    687     0.2719      1.008
   688         CX     41    HI1     CA    688    -0.0398      12.01
   689         H1     41    HI1     HA    689     0.1542      1.008
   690         CT     41    HI1     CB    690    -0.0197      12.01
   691         HC     41    HI1    HB1    691     0.0246      1.008
   692         HC     41    HI1    HB2    692     0.0246      1.008
   693         CC     41    HI1     CG    693     0.1868      12.01
   694         NB     41    HI1    ND1    694    -0.5432      14.01
   695        HGH     41    HI1    HD1    695          0      1.008
   696         CR     41    HI1    CE1    696     0.1635      12.01
   697         H5     41    HI1    HE1    697     0.1435      1.008
   698         NA     41    HI1    NE2    698    -0.2795      14.01
   699          H     41    HI1    HE2    699     0.3339      1.008
   700         CW     41    HI1    CD2    700    -0.2207      12.01
   701         H4     41    HI1    HD2    701     0.1862      1.008
   702          C     41    HI1      C    702     0.5973      12.01
   703          O     41    HI1      O    703    -0.5679         16   ; qtot 3
; residue  42 PRO rtp PRO  q  0.0
   704          N     42    PRO      N    704    -0.2548      14.01
   705         CT     42    PRO     CD    705     0.0192      12.01
   706         H1     42    PRO    HD1    706     0.0391      1.008
   707         H1     42    PRO    HD2    707     0.0391      1.008
   708         CT     42    PRO     CG    708     0.0189      12.01
   709         HC     42    PRO    HG1    709     0.0213      1.008
   710         HC     42    PRO    HG2    710     0.0213      1.008
   711         CT     42    PRO     CB    711     -0.007      12.01
   712         HC     42    PRO    HB1    712     0.0253      1.008
   713         HC     42    PRO    HB2    713     0.0253      1.008
   714         CX     42    PRO     CA    714    -0.0266      12.01
   715         H1     42    PRO     HA    715     0.0641      1.008
   716          C     42    PRO      C    716     0.5896      12.01
   717          O     42    PRO      O    717    -0.5748         16   ; qtot 3
; residue  43 LY3 rtp LY3  q +1.0
   718          N     43    LY3      N    718    -0.3479      14.01
   719          H     43    LY3      H    719     0.2747      1.008
   720         CX     43    LY3     CA    720     -0.227      12.01
   721         H1     43    LY3     HA    721     0.1555      1.008
   722         C8     43    LY3     CB    722    -0.0181      12.01
   723         HC     43    LY3    HB1    723     0.0276      1.008
   724         HC     43    LY3    HB2    724     0.0276      1.008
   725         C8     43    LY3     CG    725     0.0187      12.01
   726         HC     43    LY3    HG1    726     0.0103      1.008
   727         HC     43    LY3    HG2    727     0.0103      1.008
   728         C8     43    LY3     CD    728    -0.0479      12.01
   729         HC     43    LY3    HD1    729     0.0621      1.008
   730         HC     43    LY3    HD2    730     0.0621      1.008
   731         C8     43    LY3     CE    731    -0.0143      12.01
   732         HP     43    LY3    HE1    732     0.1135      1.008
   733         HP     43    LY3    HE2    733     0.1135      1.008
   734         N3     43    LY3     NZ    734    -0.3854      14.01
   735          H     43    LY3    HZ1    735       0.34      1.008
   736          H     43    LY3    HZ2    736       0.34      1.008
   737          H     43    LY3    HZ3    737       0.34      1.008
   738          C     43    LY3      C    738     0.7341      12.01
   739          O     43    LY3      O    739    -0.5894         16   ; qtot 4
; residue  44 LY3 rtp LY3  q +1.0
   740          N     44    LY3      N    740    -0.3479      14.01
   741          H     44    LY3      H    741     0.2747      1.008
   742         CX     44    LY3     CA    742     -0.227      12.01
   743         H1     44    LY3     HA    743     0.1555      1.008
   744         C8     44    LY3     CB    744    -0.0181      12.01
   745         HC     44    LY3    HB1    745     0.0276      1.008
   746         HC     44    LY3    HB2    746     0.0276      1.008
   747         C8     44    LY3     CG    747     0.0187      12.01
   748         HC     44    LY3    HG1    748     0.0103      1.008
   749         HC     44    LY3    HG2    749     0.0103      1.008
   750         C8     44    LY3     CD    750    -0.0479      12.01
   751         HC     44    LY3    HD1    751     0.0621      1.008
   752         HC     44    LY3    HD2    752     0.0621      1.008
   753         C8     44    LY3     CE    753    -0.0143      12.01
   754         HP     44    LY3    HE1    754     0.1135      1.008
   755         HP     44    LY3    HE2    755     0.1135      1.008
   756         N3     44    LY3     NZ    756    -0.3854      14.01
   757          H     44    LY3    HZ1    757       0.34      1.008
   758          H     44    LY3    HZ2    758       0.34      1.008
   759          H     44    LY3    HZ3    759       0.34      1.008
   760          C     44    LY3      C    760     0.7341      12.01
   761          O     44    LY3      O    761    -0.5894         16   ; qtot 5
; residue  45 GLY rtp GLY  q  0.0
   762          N     45    GLY      N    762    -0.4157      14.01
   763          H     45    GLY      H    763     0.2719      1.008
   764         CX     45    GLY     CA    764    -0.0252      12.01
   765         H1     45    GLY    HA1    765     0.0698      1.008
   766         H1     45    GLY    HA2    766     0.0698      1.008
   767          C     45    GLY      C    767     0.5973      12.01
   768          O     45    GLY      O    768    -0.5679         16   ; qtot 5
; residue  46 VAL rtp VAL  q  0.0
   769          N     46    VAL      N    769    -0.4157      14.01
   770          H     46    VAL      H    770     0.2719      1.008
   771         CX     46    VAL     CA    771    -0.0875      12.01
   772         H1     46    VAL     HA    772     0.0969      1.008
   773         3C     46    VAL     CB    773     0.2985      12.01
   774         HC     46    VAL     HB    774    -0.0297      1.008
   775         CT     46    VAL    CG1    775    -0.3192      12.01
   776         HC     46    VAL   HG11    776     0.0791      1.008
   777         HC     46    VAL   HG12    777     0.0791      1.008
   778         HC     46    VAL   HG13    778     0.0791      1.008
   779         CT     46    VAL    CG2    779    -0.3192      12.01
   780         HC     46    VAL   HG21    780     0.0791      1.008
   781         HC     46    VAL   HG22    781     0.0791      1.008
   782         HC     46    VAL   HG23    782     0.0791      1.008
   783          C     46    VAL      C    783     0.5973      12.01
   784          O     46    VAL      O    784    -0.5679         16   ; qtot 5
; residue  47 GL4 rtp GL4  q -1.0
   785          N     47    GL4      N    785    -0.5163      14.01
   786          H     47    GL4      H    786     0.2936      1.008
   787         CX     47    GL4     CA    787     0.0997      12.01
   788         H1     47    GL4     HA    788     0.1683      1.008
   789         2C     47    GL4     CB    789     0.0166      12.01
   790         HC     47    GL4    HB1    790    -0.0565      1.008
   791         HC     47    GL4    HB2    791    -0.0565      1.008
   792         2C     47    GL4     CG    792     0.0136      12.01
   793         HC     47    GL4    HG1    793    -0.0425      1.008
   794         HC     47    GL4    HG2    794    -0.0425      1.008
   795         CO     47    GL4     CD    795     0.8054      12.01
   796         O2     47    GL4    OE1    796    -0.8188         16
   797         HO     47    GL4   HE11    797          0      1.008
   798        HOB     47    GL4   HE12    798          0      1.008
   799         O2     47    GL4    OE2    799    -0.8188         16
   800         HO     47    GL4   HE21    800          0      1.008
   801        HOB     47    GL4   HE22    801          0      1.008
   802          C     47    GL4      C    802     0.5366      12.01
   803          O     47    GL4      O    803    -0.5819         16   ; qtot 4
; residue  48 LY3 rtp LY3  q +1.0
   804          N     48    LY3      N    804    -0.3479      14.01
   805          H     48    LY3      H    805     0.2747      1.008
   806         CX     48    LY3     CA    806     -0.227      12.01
   807         H1     48    LY3     HA    807     0.1555      1.008
   808         C8     48    LY3     CB    808    -0.0181      12.01
   809         HC     48    LY3    HB1    809     0.0276      1.008
   810         HC     48    LY3    HB2    810     0.0276      1.008
   811         C8     48    LY3     CG    811     0.0187      12.01
   812         HC     48    LY3    HG1    812     0.0103      1.008
   813         HC     48    LY3    HG2    813     0.0103      1.008
   814         C8     48    LY3     CD    814    -0.0479      12.01
   815         HC     48    LY3    HD1    815     0.0621      1.008
   816         HC     48    LY3    HD2    816     0.0621      1.008
   817         C8     48    LY3     CE    817    -0.0143      12.01
   818         HP     48    LY3    HE1    818     0.1135      1.008
   819         HP     48    LY3    HE2    819     0.1135      1.008
   820         N3     48    LY3     NZ    820    -0.3854      14.01
   821          H     48    LY3    HZ1    821       0.34      1.008
   822          H     48    LY3    HZ2    822       0.34      1.008
   823          H     48    LY3    HZ3    823       0.34      1.008
   824          C     48    LY3      C    824     0.7341      12.01
   825          O     48    LY3      O    825    -0.5894         16   ; qtot 5
; residue  49 TY0 rtp TY0  q  0.0
   826          N     49    TY0      N    826    -0.4157      14.01
   827          H     49    TY0      H    827     0.2719      1.008
   828         CX     49    TY0     CA    828     0.0127      12.01
   829         H1     49    TY0     HA    829     0.1017      1.008
   830         CT     49    TY0     CB    830    -0.0246      12.01
   831         HC     49    TY0    HB1    831     0.0201      1.008
   832         HC     49    TY0    HB2    832     0.0201      1.008
   833         CA     49    TY0     CG    833    -0.0011      12.01
   834         CA     49    TY0    CD1    834    -0.1906      12.01
   835         HA     49    TY0    HD1    835     0.1699      1.008
   836         CA     49    TY0    CE1    836    -0.2341      12.01
   837         HA     49    TY0    HE1    837     0.1656      1.008
   838          C     49    TY0     CZ    838     0.3226      12.01
   839         OH     49    TY0     OH    839    -0.5579         16
   840         HO     49    TY0    HH1    840     0.3992      1.008
   841        HOB     49    TY0    HH2    841          0      1.008
   842         CA     49    TY0    CE2    842    -0.2341      12.01
   843         HA     49    TY0    HE2    843     0.1656      1.008
   844         CA     49    TY0    CD2    844    -0.1906      12.01
   845         HA     49    TY0    HD2    845     0.1699      1.008
   846          C     49    TY0      C    846     0.5973      12.01
   847          O     49    TY0      O    847    -0.5679         16   ; qtot 5
; residue  50 GLY rtp GLY  q  0.0
   848          N     50    GLY      N    848    -0.4157      14.01
   849          H     50    GLY      H    849     0.2719      1.008
   850         CX     50    GLY     CA    850    -0.0252      12.01
   851         H1     50    GLY    HA1    851     0.0698      1.008
   852         H1     50    GLY    HA2    852     0.0698      1.008
   853          C     50    GLY      C    853     0.5973      12.01
   854          O     50    GLY      O    854    -0.5679         16   ; qtot 5
; residue  51 PRO rtp PRO  q  0.0
   855          N     51    PRO      N    855    -0.2548      14.01
   856         CT     51    PRO     CD    856     0.0192      12.01
   857         H1     51    PRO    HD1    857     0.0391      1.008
   858         H1     51    PRO    HD2    858     0.0391      1.008
   859         CT     51    PRO     CG    859     0.0189      12.01
   860         HC     51    PRO    HG1    860     0.0213      1.008
   861         HC     51    PRO    HG2    861     0.0213      1.008
   862         CT     51    PRO     CB    862     -0.007      12.01
   863         HC     51    PRO    HB1    863     0.0253      1.008
   864         HC     51    PRO    HB2    864     0.0253      1.008
   865         CX     51    PRO     CA    865    -0.0266      12.01
   866         H1     51    PRO     HA    866     0.0641      1.008
   867          C     51    PRO      C    867     0.5896      12.01
   868          O     51    PRO      O    868    -0.5748         16   ; qtot 5
; residue  52 GL4 rtp GL4  q -1.0
   869          N     52    GL4      N    869    -0.5163      14.01
   870          H     52    GL4      H    870     0.2936      1.008
   871         CX     52    GL4     CA    871     0.0997      12.01
   872         H1     52    GL4     HA    872     0.1683      1.008
   873         2C     52    GL4     CB    873     0.0166      12.01
   874         HC     52    GL4    HB1    874    -0.0565      1.008
   875         HC     52    GL4    HB2    875    -0.0565      1.008
   876         2C     52    GL4     CG    876     0.0136      12.01
   877         HC     52    GL4    HG1    877    -0.0425      1.008
   878         HC     52    GL4    HG2    878    -0.0425      1.008
   879         CO     52    GL4     CD    879     0.8054      12.01
   880         O2     52    GL4    OE1    880    -0.8188         16
   881         HO     52    GL4   HE11    881          0      1.008
   882        HOB     52    GL4   HE12    882          0      1.008
   883         O2     52    GL4    OE2    883    -0.8188         16
   884         HO     52    GL4   HE21    884          0      1.008
   885        HOB     52    GL4   HE22    885          0      1.008
   886          C     52    GL4      C    886     0.5366      12.01
   887          O     52    GL4      O    887    -0.5819         16   ; qtot 4
; residue  53 ALA rtp ALA  q  0.0
   888          N     53    ALA      N    888    -0.4157      14.01
   889          H     53    ALA      H    889     0.2719      1.008
   890         CX     53    ALA     CA    890     0.0337      12.01
   891         H1     53    ALA     HA    891     0.0823      1.008
   892         CT     53    ALA     CB    892    -0.1825      12.01
   893         HC     53    ALA    HB1    893     0.0603      1.008
   894         HC     53    ALA    HB2    894     0.0603      1.008
   895         HC     53    ALA    HB3    895     0.0603      1.008
   896          C     53    ALA      C    896     0.5973      12.01
   897          O     53    ALA      O    897    -0.5679         16   ; qtot 4
; residue  54 SER rtp SER  q  0.0
   898          N     54    SER      N    898    -0.4157      14.01
   899          H     54    SER      H    899     0.2719      1.008
   900         CX     54    SER     CA    900    -0.0249      12.01
   901         H1     54    SER     HA    901     0.0843      1.008
   902         2C     54    SER     CB    902     0.2117      12.01
   903         H1     54    SER    HB1    903     0.0352      1.008
   904         H1     54    SER    HB2    904     0.0352      1.008
   905         OH     54    SER     OG    905    -0.6546         16
   906         HO     54    SER     HG    906     0.4275      1.008
   907          C     54    SER      C    907     0.5973      12.01
   908          O     54    SER      O    908    -0.5679         16   ; qtot 4
; residue  55 ALA rtp ALA  q  0.0
   909          N     55    ALA      N    909    -0.4157      14.01
   910          H     55    ALA      H    910     0.2719      1.008
   911         CX     55    ALA     CA    911     0.0337      12.01
   912         H1     55    ALA     HA    912     0.0823      1.008
   913         CT     55    ALA     CB    913    -0.1825      12.01
   914         HC     55    ALA    HB1    914     0.0603      1.008
   915         HC     55    ALA    HB2    915     0.0603      1.008
   916         HC     55    ALA    HB3    916     0.0603      1.008
   917          C     55    ALA      C    917     0.5973      12.01
   918          O     55    ALA      O    918    -0.5679         16   ; qtot 4
; residue  56 PHE rtp PHE  q  0.0
   919          N     56    PHE      N    919    -0.4157      14.01
   920          H     56    PHE      H    920     0.2719      1.008
   921         CX     56    PHE     CA    921    -0.0024      12.01
   922         H1     56    PHE     HA    922     0.0978      1.008
   923         CT     56    PHE     CB    923    -0.0343      12.01
   924         HC     56    PHE    HB1    924     0.0295      1.008
   925         HC     56    PHE    HB2    925     0.0295      1.008
   926         CA     56    PHE     CG    926     0.0118      12.01
   927         CA     56    PHE    CD1    927    -0.1256      12.01
   928         HA     56    PHE    HD1    928      0.133      1.008
   929         CA     56    PHE    CE1    929    -0.1704      12.01
   930         HA     56    PHE    HE1    930      0.143      1.008
   931         CA     56    PHE     CZ    931    -0.1072      12.01
   932         HA     56    PHE     HZ    932     0.1297      1.008
   933         CA     56    PHE    CE2    933    -0.1704      12.01
   934         HA     56    PHE    HE2    934      0.143      1.008
   935         CA     56    PHE    CD2    935    -0.1256      12.01
   936         HA     56    PHE    HD2    936      0.133      1.008
   937          C     56    PHE      C    937     0.5973      12.01
   938          O     56    PHE      O    938    -0.5679         16   ; qtot 4
; residue  57 THR rtp THR  q  0.0
   939          N     57    THR      N    939    -0.4157      14.01
   940          H     57    THR      H    940     0.2719      1.008
   941         CX     57    THR     CA    941    -0.0389      12.01
   942         H1     57    THR     HA    942     0.1007      1.008
   943         3C     57    THR     CB    943     0.3654      12.01
   944         H1     57    THR     HB    944     0.0043      1.008
   945         CT     57    THR    CG2    945    -0.2438      12.01
   946         HC     57    THR   HG21    946     0.0642      1.008
   947         HC     57    THR   HG22    947     0.0642      1.008
   948         HC     57    THR   HG23    948     0.0642      1.008
   949         OH     57    THR    OG1    949    -0.6761         16
   950         HO     57    THR    HG1    950     0.4102      1.008
   951          C     57    THR      C    951     0.5973      12.01
   952          O     57    THR      O    952    -0.5679         16   ; qtot 4
; residue  58 LY3 rtp LY3  q +1.0
   953          N     58    LY3      N    953    -0.3479      14.01
   954          H     58    LY3      H    954     0.2747      1.008
   955         CX     58    LY3     CA    955     -0.227      12.01
   956         H1     58    LY3     HA    956     0.1555      1.008
   957         C8     58    LY3     CB    957    -0.0181      12.01
   958         HC     58    LY3    HB1    958     0.0276      1.008
   959         HC     58    LY3    HB2    959     0.0276      1.008
   960         C8     58    LY3     CG    960     0.0187      12.01
   961         HC     58    LY3    HG1    961     0.0103      1.008
   962         HC     58    LY3    HG2    962     0.0103      1.008
   963         C8     58    LY3     CD    963    -0.0479      12.01
   964         HC     58    LY3    HD1    964     0.0621      1.008
   965         HC     58    LY3    HD2    965     0.0621      1.008
   966         C8     58    LY3     CE    966    -0.0143      12.01
   967         HP     58    LY3    HE1    967     0.1135      1.008
   968         HP     58    LY3    HE2    968     0.1135      1.008
   969         N3     58    LY3     NZ    969    -0.3854      14.01
   970          H     58    LY3    HZ1    970       0.34      1.008
   971          H     58    LY3    HZ2    971       0.34      1.008
   972          H     58    LY3    HZ3    972       0.34      1.008
   973          C     58    LY3      C    973     0.7341      12.01
   974          O     58    LY3      O    974    -0.5894         16   ; qtot 5
; residue  59 LY3 rtp LY3  q +1.0
   975          N     59    LY3      N    975    -0.3479      14.01
   976          H     59    LY3      H    976     0.2747      1.008
   977         CX     59    LY3     CA    977     -0.227      12.01
   978         H1     59    LY3     HA    978     0.1555      1.008
   979         C8     59    LY3     CB    979    -0.0181      12.01
   980         HC     59    LY3    HB1    980     0.0276      1.008
   981         HC     59    LY3    HB2    981     0.0276      1.008
   982         C8     59    LY3     CG    982     0.0187      12.01
   983         HC     59    LY3    HG1    983     0.0103      1.008
   984         HC     59    LY3    HG2    984     0.0103      1.008
   985         C8     59    LY3     CD    985    -0.0479      12.01
   986         HC     59    LY3    HD1    986     0.0621      1.008
   987         HC     59    LY3    HD2    987     0.0621      1.008
   988         C8     59    LY3     CE    988    -0.0143      12.01
   989         HP     59    LY3    HE1    989     0.1135      1.008
   990         HP     59    LY3    HE2    990     0.1135      1.008
   991         N3     59    LY3     NZ    991    -0.3854      14.01
   992          H     59    LY3    HZ1    992       0.34      1.008
   993          H     59    LY3    HZ2    993       0.34      1.008
   994          H     59    LY3    HZ3    994       0.34      1.008
   995          C     59    LY3      C    995     0.7341      12.01
   996          O     59    LY3      O    996    -0.5894         16   ; qtot 6
; residue  60 MET rtp MET  q  0.0
   997          N     60    MET      N    997    -0.4157      14.01
   998          H     60    MET      H    998     0.2719      1.008
   999         CX     60    MET     CA    999    -0.0237      12.01
  1000         H1     60    MET     HA   1000      0.088      1.008
  1001         2C     60    MET     CB   1001     0.0342      12.01
  1002         HC     60    MET    HB1   1002     0.0241      1.008
  1003         HC     60    MET    HB2   1003     0.0241      1.008
  1004         2C     60    MET     CG   1004     0.0018      12.01
  1005         H1     60    MET    HG1   1005      0.044      1.008
  1006         H1     60    MET    HG2   1006      0.044      1.008
  1007          S     60    MET     SD   1007    -0.2737      32.06
  1008         CT     60    MET     CE   1008    -0.0536      12.01
  1009         H1     60    MET    HE1   1009     0.0684      1.008
  1010         H1     60    MET    HE2   1010     0.0684      1.008
  1011         H1     60    MET    HE3   1011     0.0684      1.008
  1012          C     60    MET      C   1012     0.5973      12.01
  1013          O     60    MET      O   1013    -0.5679         16   ; qtot 6
; residue  61 VAL rtp VAL  q  0.0
  1014          N     61    VAL      N   1014    -0.4157      14.01
  1015          H     61    VAL      H   1015     0.2719      1.008
  1016         CX     61    VAL     CA   1016    -0.0875      12.01
  1017         H1     61    VAL     HA   1017     0.0969      1.008
  1018         3C     61    VAL     CB   1018     0.2985      12.01
  1019         HC     61    VAL     HB   1019    -0.0297      1.008
  1020         CT     61    VAL    CG1   1020    -0.3192      12.01
  1021         HC     61    VAL   HG11   1021     0.0791      1.008
  1022         HC     61    VAL   HG12   1022     0.0791      1.008
  1023         HC     61    VAL   HG13   1023     0.0791      1.008
  1024         CT     61    VAL    CG2   1024    -0.3192      12.01
  1025         HC     61    VAL   HG21   1025     0.0791      1.008
  1026         HC     61    VAL   HG22   1026     0.0791      1.008
  1027         HC     61    VAL   HG23   1027     0.0791      1.008
  1028          C     61    VAL      C   1028     0.5973      12.01
  1029          O     61    VAL      O   1029    -0.5679         16   ; qtot 6
; residue  62 GL4 rtp GL4  q -1.0
  1030          N     62    GL4      N   1030    -0.5163      14.01
  1031          H     62    GL4      H   1031     0.2936      1.008
  1032         CX     62    GL4     CA   1032     0.0997      12.01
  1033         H1     62    GL4     HA   1033     0.1683      1.008
  1034         2C     62    GL4     CB   1034     0.0166      12.01
  1035         HC     62    GL4    HB1   1035    -0.0565      1.008
  1036         HC     62    GL4    HB2   1036    -0.0565      1.008
  1037         2C     62    GL4     CG   1037     0.0136      12.01
  1038         HC     62    GL4    HG1   1038    -0.0425      1.008
  1039         HC     62    GL4    HG2   1039    -0.0425      1.008
  1040         CO     62    GL4     CD   1040     0.8054      12.01
  1041         O2     62    GL4    OE1   1041    -0.8188         16
  1042         HO     62    GL4   HE11   1042          0      1.008
  1043        HOB     62    GL4   HE12   1043          0      1.008
  1044         O2     62    GL4    OE2   1044    -0.8188         16
  1045         HO     62    GL4   HE21   1045          0      1.008
  1046        HOB     62    GL4   HE22   1046          0      1.008
  1047          C     62    GL4      C   1047     0.5366      12.01
  1048          O     62    GL4      O   1048    -0.5819         16   ; qtot 5
; residue  63 ASN rtp ASN  q  0.0
  1049          N     63    ASN      N   1049    -0.4157      14.01
  1050          H     63    ASN      H   1050     0.2719      1.008
  1051         CX     63    ASN     CA   1051     0.0143      12.01
  1052         H1     63    ASN     HA   1052     0.1048      1.008
  1053         2C     63    ASN     CB   1053    -0.2041      12.01
  1054         HC     63    ASN    HB1   1054     0.0797      1.008
  1055         HC     63    ASN    HB2   1055     0.0797      1.008
  1056          C     63    ASN     CG   1056      0.713      12.01
  1057          O     63    ASN    OD1   1057    -0.5931         16
  1058          N     63    ASN    ND2   1058    -0.9191      14.01
  1059          H     63    ASN   HD21   1059     0.4196      1.008
  1060          H     63    ASN   HD22   1060     0.4196      1.008
  1061          C     63    ASN      C   1061     0.5973      12.01
  1062          O     63    ASN      O   1062    -0.5679         16   ; qtot 5
; residue  64 ALA rtp ALA  q  0.0
  1063          N     64    ALA      N   1063    -0.4157      14.01
  1064          H     64    ALA      H   1064     0.2719      1.008
  1065         CX     64    ALA     CA   1065     0.0337      12.01
  1066         H1     64    ALA     HA   1066     0.0823      1.008
  1067         CT     64    ALA     CB   1067    -0.1825      12.01
  1068         HC     64    ALA    HB1   1068     0.0603      1.008
  1069         HC     64    ALA    HB2   1069     0.0603      1.008
  1070         HC     64    ALA    HB3   1070     0.0603      1.008
  1071          C     64    ALA      C   1071     0.5973      12.01
  1072          O     64    ALA      O   1072    -0.5679         16   ; qtot 5
; residue  65 LY3 rtp LY3  q +1.0
  1073          N     65    LY3      N   1073    -0.3479      14.01
  1074          H     65    LY3      H   1074     0.2747      1.008
  1075         CX     65    LY3     CA   1075     -0.227      12.01
  1076         H1     65    LY3     HA   1076     0.1555      1.008
  1077         C8     65    LY3     CB   1077    -0.0181      12.01
  1078         HC     65    LY3    HB1   1078     0.0276      1.008
  1079         HC     65    LY3    HB2   1079     0.0276      1.008
  1080         C8     65    LY3     CG   1080     0.0187      12.01
  1081         HC     65    LY3    HG1   1081     0.0103      1.008
  1082         HC     65    LY3    HG2   1082     0.0103      1.008
  1083         C8     65    LY3     CD   1083    -0.0479      12.01
  1084         HC     65    LY3    HD1   1084     0.0621      1.008
  1085         HC     65    LY3    HD2   1085     0.0621      1.008
  1086         C8     65    LY3     CE   1086    -0.0143      12.01
  1087         HP     65    LY3    HE1   1087     0.1135      1.008
  1088         HP     65    LY3    HE2   1088     0.1135      1.008
  1089         N3     65    LY3     NZ   1089    -0.3854      14.01
  1090          H     65    LY3    HZ1   1090       0.34      1.008
  1091          H     65    LY3    HZ2   1091       0.34      1.008
  1092          H     65    LY3    HZ3   1092       0.34      1.008
  1093          C     65    LY3      C   1093     0.7341      12.01
  1094          O     65    LY3      O   1094    -0.5894         16   ; qtot 6
; residue  66 LY3 rtp LY3  q +1.0
  1095          N     66    LY3      N   1095    -0.3479      14.01
  1096          H     66    LY3      H   1096     0.2747      1.008
  1097         CX     66    LY3     CA   1097     -0.227      12.01
  1098         H1     66    LY3     HA   1098     0.1555      1.008
  1099         C8     66    LY3     CB   1099    -0.0181      12.01
  1100         HC     66    LY3    HB1   1100     0.0276      1.008
  1101         HC     66    LY3    HB2   1101     0.0276      1.008
  1102         C8     66    LY3     CG   1102     0.0187      12.01
  1103         HC     66    LY3    HG1   1103     0.0103      1.008
  1104         HC     66    LY3    HG2   1104     0.0103      1.008
  1105         C8     66    LY3     CD   1105    -0.0479      12.01
  1106         HC     66    LY3    HD1   1106     0.0621      1.008
  1107         HC     66    LY3    HD2   1107     0.0621      1.008
  1108         C8     66    LY3     CE   1108    -0.0143      12.01
  1109         HP     66    LY3    HE1   1109     0.1135      1.008
  1110         HP     66    LY3    HE2   1110     0.1135      1.008
  1111         N3     66    LY3     NZ   1111    -0.3854      14.01
  1112          H     66    LY3    HZ1   1112       0.34      1.008
  1113          H     66    LY3    HZ2   1113       0.34      1.008
  1114          H     66    LY3    HZ3   1114       0.34      1.008
  1115          C     66    LY3      C   1115     0.7341      12.01
  1116          O     66    LY3      O   1116    -0.5894         16   ; qtot 7
; residue  67 ILE rtp ILE  q  0.0
  1117          N     67    ILE      N   1117    -0.4157      14.01
  1118          H     67    ILE      H   1118     0.2719      1.008
  1119         CX     67    ILE     CA   1119    -0.0597      12.01
  1120         H1     67    ILE     HA   1120     0.0869      1.008
  1121         3C     67    ILE     CB   1121     0.1303      12.01
  1122         HC     67    ILE     HB   1122     0.0187      1.008
  1123         CT     67    ILE    CG2   1123    -0.3204      12.01
  1124         HC     67    ILE   HG21   1124     0.0882      1.008
  1125         HC     67    ILE   HG22   1125     0.0882      1.008
  1126         HC     67    ILE   HG23   1126     0.0882      1.008
  1127         2C     67    ILE    CG1   1127     -0.043      12.01
  1128         HC     67    ILE   HG11   1128     0.0236      1.008
  1129         HC     67    ILE   HG12   1129     0.0236      1.008
  1130         CT     67    ILE     CD   1130     -0.066      12.01
  1131         HC     67    ILE    HD1   1131     0.0186      1.008
  1132         HC     67    ILE    HD2   1132     0.0186      1.008
  1133         HC     67    ILE    HD3   1133     0.0186      1.008
  1134          C     67    ILE      C   1134     0.5973      12.01
  1135          O     67    ILE      O   1135    -0.5679         16   ; qtot 7
; residue  68 GL4 rtp GL4  q -1.0
  1136          N     68    GL4      N   1136    -0.5163      14.01
  1137          H     68    GL4      H   1137     0.2936      1.008
  1138         CX     68    GL4     CA   1138     0.0997      12.01
  1139         H1     68    GL4     HA   1139     0.1683      1.008
  1140         2C     68    GL4     CB   1140     0.0166      12.01
  1141         HC     68    GL4    HB1   1141    -0.0565      1.008
  1142         HC     68    GL4    HB2   1142    -0.0565      1.008
  1143         2C     68    GL4     CG   1143     0.0136      12.01
  1144         HC     68    GL4    HG1   1144    -0.0425      1.008
  1145         HC     68    GL4    HG2   1145    -0.0425      1.008
  1146         CO     68    GL4     CD   1146     0.8054      12.01
  1147         O2     68    GL4    OE1   1147    -0.8188         16
  1148         HO     68    GL4   HE11   1148          0      1.008
  1149        HOB     68    GL4   HE12   1149          0      1.008
  1150         O2     68    GL4    OE2   1150    -0.8188         16
  1151         HO     68    GL4   HE21   1151          0      1.008
  1152        HOB     68    GL4   HE22   1152          0      1.008
  1153          C     68    GL4      C   1153     0.5366      12.01
  1154          O     68    GL4      O   1154    -0.5819         16   ; qtot 6
; residue  69 VAL rtp VAL  q  0.0
  1155          N     69    VAL      N   1155    -0.4157      14.01
  1156          H     69    VAL      H   1156     0.2719      1.008
  1157         CX     69    VAL     CA   1157    -0.0875      12.01
  1158         H1     69    VAL     HA   1158     0.0969      1.008
  1159         3C     69    VAL     CB   1159     0.2985      12.01
  1160         HC     69    VAL     HB   1160    -0.0297      1.008
  1161         CT     69    VAL    CG1   1161    -0.3192      12.01
  1162         HC     69    VAL   HG11   1162     0.0791      1.008
  1163         HC     69    VAL   HG12   1163     0.0791      1.008
  1164         HC     69    VAL   HG13   1164     0.0791      1.008
  1165         CT     69    VAL    CG2   1165    -0.3192      12.01
  1166         HC     69    VAL   HG21   1166     0.0791      1.008
  1167         HC     69    VAL   HG22   1167     0.0791      1.008
  1168         HC     69    VAL   HG23   1168     0.0791      1.008
  1169          C     69    VAL      C   1169     0.5973      12.01
  1170          O     69    VAL      O   1170    -0.5679         16   ; qtot 6
; residue  70 GL4 rtp GL4  q -1.0
  1171          N     70    GL4      N   1171    -0.5163      14.01
  1172          H     70    GL4      H   1172     0.2936      1.008
  1173         CX     70    GL4     CA   1173     0.0997      12.01
  1174         H1     70    GL4     HA   1174     0.1683      1.008
  1175         2C     70    GL4     CB   1175     0.0166      12.01
  1176         HC     70    GL4    HB1   1176    -0.0565      1.008
  1177         HC     70    GL4    HB2   1177    -0.0565      1.008
  1178         2C     70    GL4     CG   1178     0.0136      12.01
  1179         HC     70    GL4    HG1   1179    -0.0425      1.008
  1180         HC     70    GL4    HG2   1180    -0.0425      1.008
  1181         CO     70    GL4     CD   1181     0.8054      12.01
  1182         O2     70    GL4    OE1   1182    -0.8188         16
  1183         HO     70    GL4   HE11   1183          0      1.008
  1184        HOB     70    GL4   HE12   1184          0      1.008
  1185         O2     70    GL4    OE2   1185    -0.8188         16
  1186         HO     70    GL4   HE21   1186          0      1.008
  1187        HOB     70    GL4   HE22   1187          0      1.008
  1188          C     70    GL4      C   1188     0.5366      12.01
  1189          O     70    GL4      O   1189    -0.5819         16   ; qtot 5
; residue  71 PHE rtp PHE  q  0.0
  1190          N     71    PHE      N   1190    -0.4157      14.01
  1191          H     71    PHE      H   1191     0.2719      1.008
  1192         CX     71    PHE     CA   1192    -0.0024      12.01
  1193         H1     71    PHE     HA   1193     0.0978      1.008
  1194         CT     71    PHE     CB   1194    -0.0343      12.01
  1195         HC     71    PHE    HB1   1195     0.0295      1.008
  1196         HC     71    PHE    HB2   1196     0.0295      1.008
  1197         CA     71    PHE     CG   1197     0.0118      12.01
  1198         CA     71    PHE    CD1   1198    -0.1256      12.01
  1199         HA     71    PHE    HD1   1199      0.133      1.008
  1200         CA     71    PHE    CE1   1200    -0.1704      12.01
  1201         HA     71    PHE    HE1   1201      0.143      1.008
  1202         CA     71    PHE     CZ   1202    -0.1072      12.01
  1203         HA     71    PHE     HZ   1203     0.1297      1.008
  1204         CA     71    PHE    CE2   1204    -0.1704      12.01
  1205         HA     71    PHE    HE2   1205      0.143      1.008
  1206         CA     71    PHE    CD2   1206    -0.1256      12.01
  1207         HA     71    PHE    HD2   1207      0.133      1.008
  1208          C     71    PHE      C   1208     0.5973      12.01
  1209          O     71    PHE      O   1209    -0.5679         16   ; qtot 5
; residue  72 AS4 rtp AS4  q -1.0
  1210          N     72    AS4      N   1210    -0.5163      14.01
  1211          H     72    AS4      H   1211     0.2936      1.008
  1212         CX     72    AS4     CA   1212     0.1091      12.01
  1213         H1     72    AS4     HA   1213     0.1589      1.008
  1214         2C     72    AS4     CB   1214    -0.0776      12.01
  1215         HC     72    AS4    HB1   1215    -0.0595      1.008
  1216         HC     72    AS4    HB2   1216    -0.0595      1.008
  1217         CO     72    AS4     CG   1217     0.7994      12.01
  1218         O2     72    AS4    OD1   1218    -0.8014         16
  1219         HO     72    AS4   HD11   1219          0      1.008
  1220        HOB     72    AS4   HD12   1220          0      1.008
  1221         O2     72    AS4    OD2   1221    -0.8014         16
  1222         HO     72    AS4   HD21   1222          0      1.008
  1223        HOB     72    AS4   HD22   1223          0      1.008
  1224          C     72    AS4      C   1224     0.5366      12.01
  1225          O     72    AS4      O   1225    -0.5819         16   ; qtot 4
; residue  73 LY3 rtp LY3  q +1.0
  1226          N     73    LY3      N   1226    -0.3479      14.01
  1227          H     73    LY3      H   1227     0.2747      1.008
  1228         CX     73    LY3     CA   1228     -0.227      12.01
  1229         H1     73    LY3     HA   1229     0.1555      1.008
  1230         C8     73    LY3     CB   1230    -0.0181      12.01
  1231         HC     73    LY3    HB1   1231     0.0276      1.008
  1232         HC     73    LY3    HB2   1232     0.0276      1.008
  1233         C8     73    LY3     CG   1233     0.0187      12.01
  1234         HC     73    LY3    HG1   1234     0.0103      1.008
  1235         HC     73    LY3    HG2   1235     0.0103      1.008
  1236         C8     73    LY3     CD   1236    -0.0479      12.01
  1237         HC     73    LY3    HD1   1237     0.0621      1.008
  1238         HC     73    LY3    HD2   1238     0.0621      1.008
  1239         C8     73    LY3     CE   1239    -0.0143      12.01
  1240         HP     73    LY3    HE1   1240     0.1135      1.008
  1241         HP     73    LY3    HE2   1241     0.1135      1.008
  1242         N3     73    LY3     NZ   1242    -0.3854      14.01
  1243          H     73    LY3    HZ1   1243       0.34      1.008
  1244          H     73    LY3    HZ2   1244       0.34      1.008
  1245          H     73    LY3    HZ3   1245       0.34      1.008
  1246          C     73    LY3      C   1246     0.7341      12.01
  1247          O     73    LY3      O   1247    -0.5894         16   ; qtot 5
; residue  74 GLY rtp GLY  q  0.0
  1248          N     74    GLY      N   1248    -0.4157      14.01
  1249          H     74    GLY      H   1249     0.2719      1.008
  1250         CX     74    GLY     CA   1250    -0.0252      12.01
  1251         H1     74    GLY    HA1   1251     0.0698      1.008
  1252         H1     74    GLY    HA2   1252     0.0698      1.008
  1253          C     74    GLY      C   1253     0.5973      12.01
  1254          O     74    GLY      O   1254    -0.5679         16   ; qtot 5
; residue  75 GLN rtp GLN  q  0.0
  1255          N     75    GLN      N   1255    -0.4157      14.01
  1256          H     75    GLN      H   1256     0.2719      1.008
  1257         CX     75    GLN     CA   1257    -0.0031      12.01
  1258         H1     75    GLN     HA   1258      0.085      1.008
  1259         2C     75    GLN     CB   1259    -0.0036      12.01
  1260         HC     75    GLN    HB1   1260     0.0171      1.008
  1261         HC     75    GLN    HB2   1261     0.0171      1.008
  1262         2C     75    GLN     CG   1262    -0.0645      12.01
  1263         HC     75    GLN    HG1   1263     0.0352      1.008
  1264         HC     75    GLN    HG2   1264     0.0352      1.008
  1265          C     75    GLN     CD   1265     0.6951      12.01
  1266          O     75    GLN    OE1   1266    -0.6086         16
  1267          N     75    GLN    NE2   1267    -0.9407      14.01
  1268          H     75    GLN   HE21   1268     0.4251      1.008
  1269          H     75    GLN   HE22   1269     0.4251      1.008
  1270          C     75    GLN      C   1270     0.5973      12.01
  1271          O     75    GLN      O   1271    -0.5679         16   ; qtot 5
; residue  76 ARG rtp ARG  q +1.0
  1272          N     76    ARG      N   1272    -0.3479      14.01
  1273          H     76    ARG      H   1273     0.2747      1.008
  1274         CX     76    ARG     CA   1274    -0.2637      12.01
  1275         H1     76    ARG     HA   1275      0.156      1.008
  1276         C8     76    ARG     CB   1276    -0.0007      12.01
  1277         HC     76    ARG    HB1   1277     0.0327      1.008
  1278         HC     76    ARG    HB2   1278     0.0327      1.008
  1279         C8     76    ARG     CG   1279      0.039      12.01
  1280         HC     76    ARG    HG1   1280     0.0285      1.008
  1281         HC     76    ARG    HG2   1281     0.0285      1.008
  1282         C8     76    ARG     CD   1282     0.0486      12.01
  1283         H1     76    ARG    HD1   1283     0.0687      1.008
  1284         H1     76    ARG    HD2   1284     0.0687      1.008
  1285         N2     76    ARG     NE   1285    -0.5295      14.01
  1286          H     76    ARG     HE   1286     0.3456      1.008
  1287         CA     76    ARG     CZ   1287     0.8076      12.01
  1288         N2     76    ARG    NH1   1288    -0.8627      14.01
  1289          H     76    ARG   HH11   1289     0.4478      1.008
  1290          H     76    ARG   HH12   1290     0.4478      1.008
  1291         N2     76    ARG    NH2   1291    -0.8627      14.01
  1292          H     76    ARG   HH21   1292     0.4478      1.008
  1293          H     76    ARG   HH22   1293     0.4478      1.008
  1294          C     76    ARG      C   1294     0.7341      12.01
  1295          O     76    ARG      O   1295    -0.5894         16   ; qtot 6
; residue  77 THR rtp THR  q  0.0
  1296          N     77    THR      N   1296    -0.4157      14.01
  1297          H     77    THR      H   1297     0.2719      1.008
  1298         CX     77    THR     CA   1298    -0.0389      12.01
  1299         H1     77    THR     HA   1299     0.1007      1.008
  1300         3C     77    THR     CB   1300     0.3654      12.01
  1301         H1     77    THR     HB   1301     0.0043      1.008
  1302         CT     77    THR    CG2   1302    -0.2438      12.01
  1303         HC     77    THR   HG21   1303     0.0642      1.008
  1304         HC     77    THR   HG22   1304     0.0642      1.008
  1305         HC     77    THR   HG23   1305     0.0642      1.008
  1306         OH     77    THR    OG1   1306    -0.6761         16
  1307         HO     77    THR    HG1   1307     0.4102      1.008
  1308          C     77    THR      C   1308     0.5973      12.01
  1309          O     77    THR      O   1309    -0.5679         16   ; qtot 6
; residue  78 AS4 rtp AS4  q -1.0
  1310          N     78    AS4      N   1310    -0.5163      14.01
  1311          H     78    AS4      H   1311     0.2936      1.008
  1312         CX     78    AS4     CA   1312     0.1091      12.01
  1313         H1     78    AS4     HA   1313     0.1589      1.008
  1314         2C     78    AS4     CB   1314    -0.0776      12.01
  1315         HC     78    AS4    HB1   1315    -0.0595      1.008
  1316         HC     78    AS4    HB2   1316    -0.0595      1.008
  1317         CO     78    AS4     CG   1317     0.7994      12.01
  1318         O2     78    AS4    OD1   1318    -0.8014         16
  1319         HO     78    AS4   HD11   1319          0      1.008
  1320        HOB     78    AS4   HD12   1320          0      1.008
  1321         O2     78    AS4    OD2   1321    -0.8014         16
  1322         HO     78    AS4   HD21   1322          0      1.008
  1323        HOB     78    AS4   HD22   1323          0      1.008
  1324          C     78    AS4      C   1324     0.5366      12.01
  1325          O     78    AS4      O   1325    -0.5819         16   ; qtot 5
; residue  79 LY3 rtp LY3  q +1.0
  1326          N     79    LY3      N   1326    -0.3479      14.01
  1327          H     79    LY3      H   1327     0.2747      1.008
  1328         CX     79    LY3     CA   1328     -0.227      12.01
  1329         H1     79    LY3     HA   1329     0.1555      1.008
  1330         C8     79    LY3     CB   1330    -0.0181      12.01
  1331         HC     79    LY3    HB1   1331     0.0276      1.008
  1332         HC     79    LY3    HB2   1332     0.0276      1.008
  1333         C8     79    LY3     CG   1333     0.0187      12.01
  1334         HC     79    LY3    HG1   1334     0.0103      1.008
  1335         HC     79    LY3    HG2   1335     0.0103      1.008
  1336         C8     79    LY3     CD   1336    -0.0479      12.01
  1337         HC     79    LY3    HD1   1337     0.0621      1.008
  1338         HC     79    LY3    HD2   1338     0.0621      1.008
  1339         C8     79    LY3     CE   1339    -0.0143      12.01
  1340         HP     79    LY3    HE1   1340     0.1135      1.008
  1341         HP     79    LY3    HE2   1341     0.1135      1.008
  1342         N3     79    LY3     NZ   1342    -0.3854      14.01
  1343          H     79    LY3    HZ1   1343       0.34      1.008
  1344          H     79    LY3    HZ2   1344       0.34      1.008
  1345          H     79    LY3    HZ3   1345       0.34      1.008
  1346          C     79    LY3      C   1346     0.7341      12.01
  1347          O     79    LY3      O   1347    -0.5894         16   ; qtot 6
; residue  80 TY0 rtp TY0  q  0.0
  1348          N     80    TY0      N   1348    -0.4157      14.01
  1349          H     80    TY0      H   1349     0.2719      1.008
  1350         CX     80    TY0     CA   1350     0.0127      12.01
  1351         H1     80    TY0     HA   1351     0.1017      1.008
  1352         CT     80    TY0     CB   1352    -0.0246      12.01
  1353         HC     80    TY0    HB1   1353     0.0201      1.008
  1354         HC     80    TY0    HB2   1354     0.0201      1.008
  1355         CA     80    TY0     CG   1355    -0.0011      12.01
  1356         CA     80    TY0    CD1   1356    -0.1906      12.01
  1357         HA     80    TY0    HD1   1357     0.1699      1.008
  1358         CA     80    TY0    CE1   1358    -0.2341      12.01
  1359         HA     80    TY0    HE1   1359     0.1656      1.008
  1360          C     80    TY0     CZ   1360     0.3226      12.01
  1361         OH     80    TY0     OH   1361    -0.5579         16
  1362         HO     80    TY0    HH1   1362     0.3992      1.008
  1363        HOB     80    TY0    HH2   1363          0      1.008
  1364         CA     80    TY0    CE2   1364    -0.2341      12.01
  1365         HA     80    TY0    HE2   1365     0.1656      1.008
  1366         CA     80    TY0    CD2   1366    -0.1906      12.01
  1367         HA     80    TY0    HD2   1367     0.1699      1.008
  1368          C     80    TY0      C   1368     0.5973      12.01
  1369          O     80    TY0      O   1369    -0.5679         16   ; qtot 6
; residue  81 GLY rtp GLY  q  0.0
  1370          N     81    GLY      N   1370    -0.4157      14.01
  1371          H     81    GLY      H   1371     0.2719      1.008
  1372         CX     81    GLY     CA   1372    -0.0252      12.01
  1373         H1     81    GLY    HA1   1373     0.0698      1.008
  1374         H1     81    GLY    HA2   1374     0.0698      1.008
  1375          C     81    GLY      C   1375     0.5973      12.01
  1376          O     81    GLY      O   1376    -0.5679         16   ; qtot 6
; residue  82 ARG rtp ARG  q +1.0
  1377          N     82    ARG      N   1377    -0.3479      14.01
  1378          H     82    ARG      H   1378     0.2747      1.008
  1379         CX     82    ARG     CA   1379    -0.2637      12.01
  1380         H1     82    ARG     HA   1380      0.156      1.008
  1381         C8     82    ARG     CB   1381    -0.0007      12.01
  1382         HC     82    ARG    HB1   1382     0.0327      1.008
  1383         HC     82    ARG    HB2   1383     0.0327      1.008
  1384         C8     82    ARG     CG   1384      0.039      12.01
  1385         HC     82    ARG    HG1   1385     0.0285      1.008
  1386         HC     82    ARG    HG2   1386     0.0285      1.008
  1387         C8     82    ARG     CD   1387     0.0486      12.01
  1388         H1     82    ARG    HD1   1388     0.0687      1.008
  1389         H1     82    ARG    HD2   1389     0.0687      1.008
  1390         N2     82    ARG     NE   1390    -0.5295      14.01
  1391          H     82    ARG     HE   1391     0.3456      1.008
  1392         CA     82    ARG     CZ   1392     0.8076      12.01
  1393         N2     82    ARG    NH1   1393    -0.8627      14.01
  1394          H     82    ARG   HH11   1394     0.4478      1.008
  1395          H     82    ARG   HH12   1395     0.4478      1.008
  1396         N2     82    ARG    NH2   1396    -0.8627      14.01
  1397          H     82    ARG   HH21   1397     0.4478      1.008
  1398          H     82    ARG   HH22   1398     0.4478      1.008
  1399          C     82    ARG      C   1399     0.7341      12.01
  1400          O     82    ARG      O   1400    -0.5894         16   ; qtot 7
; residue  83 GLY rtp GLY  q  0.0
  1401          N     83    GLY      N   1401    -0.4157      14.01
  1402          H     83    GLY      H   1402     0.2719      1.008
  1403         CX     83    GLY     CA   1403    -0.0252      12.01
  1404         H1     83    GLY    HA1   1404     0.0698      1.008
  1405         H1     83    GLY    HA2   1405     0.0698      1.008
  1406          C     83    GLY      C   1406     0.5973      12.01
  1407          O     83    GLY      O   1407    -0.5679         16   ; qtot 7
; residue  84 LEU rtp LEU  q  0.0
  1408          N     84    LEU      N   1408    -0.4157      14.01
  1409          H     84    LEU      H   1409     0.2719      1.008
  1410         CX     84    LEU     CA   1410    -0.0518      12.01
  1411         H1     84    LEU     HA   1411     0.0922      1.008
  1412         2C     84    LEU     CB   1412    -0.1102      12.01
  1413         HC     84    LEU    HB1   1413     0.0457      1.008
  1414         HC     84    LEU    HB2   1414     0.0457      1.008
  1415         3C     84    LEU     CG   1415     0.3531      12.01
  1416         HC     84    LEU     HG   1416    -0.0361      1.008
  1417         CT     84    LEU    CD1   1417    -0.4121      12.01
  1418         HC     84    LEU   HD11   1418        0.1      1.008
  1419         HC     84    LEU   HD12   1419        0.1      1.008
  1420         HC     84    LEU   HD13   1420        0.1      1.008
  1421         CT     84    LEU    CD2   1421    -0.4121      12.01
  1422         HC     84    LEU   HD21   1422        0.1      1.008
  1423         HC     84    LEU   HD22   1423        0.1      1.008
  1424         HC     84    LEU   HD23   1424        0.1      1.008
  1425          C     84    LEU      C   1425     0.5973      12.01
  1426          O     84    LEU      O   1426    -0.5679         16   ; qtot 7
; residue  85 ALA rtp ALA  q  0.0
  1427          N     85    ALA      N   1427    -0.4157      14.01
  1428          H     85    ALA      H   1428     0.2719      1.008
  1429         CX     85    ALA     CA   1429     0.0337      12.01
  1430         H1     85    ALA     HA   1430     0.0823      1.008
  1431         CT     85    ALA     CB   1431    -0.1825      12.01
  1432         HC     85    ALA    HB1   1432     0.0603      1.008
  1433         HC     85    ALA    HB2   1433     0.0603      1.008
  1434         HC     85    ALA    HB3   1434     0.0603      1.008
  1435          C     85    ALA      C   1435     0.5973      12.01
  1436          O     85    ALA      O   1436    -0.5679         16   ; qtot 7
; residue  86 TY0 rtp TY0  q  0.0
  1437          N     86    TY0      N   1437    -0.4157      14.01
  1438          H     86    TY0      H   1438     0.2719      1.008
  1439         CX     86    TY0     CA   1439     0.0127      12.01
  1440         H1     86    TY0     HA   1440     0.1017      1.008
  1441         CT     86    TY0     CB   1441    -0.0246      12.01
  1442         HC     86    TY0    HB1   1442     0.0201      1.008
  1443         HC     86    TY0    HB2   1443     0.0201      1.008
  1444         CA     86    TY0     CG   1444    -0.0011      12.01
  1445         CA     86    TY0    CD1   1445    -0.1906      12.01
  1446         HA     86    TY0    HD1   1446     0.1699      1.008
  1447         CA     86    TY0    CE1   1447    -0.2341      12.01
  1448         HA     86    TY0    HE1   1448     0.1656      1.008
  1449          C     86    TY0     CZ   1449     0.3226      12.01
  1450         OH     86    TY0     OH   1450    -0.5579         16
  1451         HO     86    TY0    HH1   1451     0.3992      1.008
  1452        HOB     86    TY0    HH2   1452          0      1.008
  1453         CA     86    TY0    CE2   1453    -0.2341      12.01
  1454         HA     86    TY0    HE2   1454     0.1656      1.008
  1455         CA     86    TY0    CD2   1455    -0.1906      12.01
  1456         HA     86    TY0    HD2   1456     0.1699      1.008
  1457          C     86    TY0      C   1457     0.5973      12.01
  1458          O     86    TY0      O   1458    -0.5679         16   ; qtot 7
; residue  87 ILE rtp ILE  q  0.0
  1459          N     87    ILE      N   1459    -0.4157      14.01
  1460          H     87    ILE      H   1460     0.2719      1.008
  1461         CX     87    ILE     CA   1461    -0.0597      12.01
  1462         H1     87    ILE     HA   1462     0.0869      1.008
  1463         3C     87    ILE     CB   1463     0.1303      12.01
  1464         HC     87    ILE     HB   1464     0.0187      1.008
  1465         CT     87    ILE    CG2   1465    -0.3204      12.01
  1466         HC     87    ILE   HG21   1466     0.0882      1.008
  1467         HC     87    ILE   HG22   1467     0.0882      1.008
  1468         HC     87    ILE   HG23   1468     0.0882      1.008
  1469         2C     87    ILE    CG1   1469     -0.043      12.01
  1470         HC     87    ILE   HG11   1470     0.0236      1.008
  1471         HC     87    ILE   HG12   1471     0.0236      1.008
  1472         CT     87    ILE     CD   1472     -0.066      12.01
  1473         HC     87    ILE    HD1   1473     0.0186      1.008
  1474         HC     87    ILE    HD2   1474     0.0186      1.008
  1475         HC     87    ILE    HD3   1475     0.0186      1.008
  1476          C     87    ILE      C   1476     0.5973      12.01
  1477          O     87    ILE      O   1477    -0.5679         16   ; qtot 7
; residue  88 TY0 rtp TY0  q  0.0
  1478          N     88    TY0      N   1478    -0.4157      14.01
  1479          H     88    TY0      H   1479     0.2719      1.008
  1480         CX     88    TY0     CA   1480     0.0127      12.01
  1481         H1     88    TY0     HA   1481     0.1017      1.008
  1482         CT     88    TY0     CB   1482    -0.0246      12.01
  1483         HC     88    TY0    HB1   1483     0.0201      1.008
  1484         HC     88    TY0    HB2   1484     0.0201      1.008
  1485         CA     88    TY0     CG   1485    -0.0011      12.01
  1486         CA     88    TY0    CD1   1486    -0.1906      12.01
  1487         HA     88    TY0    HD1   1487     0.1699      1.008
  1488         CA     88    TY0    CE1   1488    -0.2341      12.01
  1489         HA     88    TY0    HE1   1489     0.1656      1.008
  1490          C     88    TY0     CZ   1490     0.3226      12.01
  1491         OH     88    TY0     OH   1491    -0.5579         16
  1492         HO     88    TY0    HH1   1492     0.3992      1.008
  1493        HOB     88    TY0    HH2   1493          0      1.008
  1494         CA     88    TY0    CE2   1494    -0.2341      12.01
  1495         HA     88    TY0    HE2   1495     0.1656      1.008
  1496         CA     88    TY0    CD2   1496    -0.1906      12.01
  1497         HA     88    TY0    HD2   1497     0.1699      1.008
  1498          C     88    TY0      C   1498     0.5973      12.01
  1499          O     88    TY0      O   1499    -0.5679         16   ; qtot 7
; residue  89 ALA rtp ALA  q  0.0
  1500          N     89    ALA      N   1500    -0.4157      14.01
  1501          H     89    ALA      H   1501     0.2719      1.008
  1502         CX     89    ALA     CA   1502     0.0337      12.01
  1503         H1     89    ALA     HA   1503     0.0823      1.008
  1504         CT     89    ALA     CB   1504    -0.1825      12.01
  1505         HC     89    ALA    HB1   1505     0.0603      1.008
  1506         HC     89    ALA    HB2   1506     0.0603      1.008
  1507         HC     89    ALA    HB3   1507     0.0603      1.008
  1508          C     89    ALA      C   1508     0.5973      12.01
  1509          O     89    ALA      O   1509    -0.5679         16   ; qtot 7
; residue  90 AS4 rtp AS4  q -1.0
  1510          N     90    AS4      N   1510    -0.5163      14.01
  1511          H     90    AS4      H   1511     0.2936      1.008
  1512         CX     90    AS4     CA   1512     0.1091      12.01
  1513         H1     90    AS4     HA   1513     0.1589      1.008
  1514         2C     90    AS4     CB   1514    -0.0776      12.01
  1515         HC     90    AS4    HB1   1515    -0.0595      1.008
  1516         HC     90    AS4    HB2   1516    -0.0595      1.008
  1517         CO     90    AS4     CG   1517     0.7994      12.01
  1518         O2     90    AS4    OD1   1518    -0.8014         16
  1519         HO     90    AS4   HD11   1519          0      1.008
  1520        HOB     90    AS4   HD12   1520          0      1.008
  1521         O2     90    AS4    OD2   1521    -0.8014         16
  1522         HO     90    AS4   HD21   1522          0      1.008
  1523        HOB     90    AS4   HD22   1523          0      1.008
  1524          C     90    AS4      C   1524     0.5366      12.01
  1525          O     90    AS4      O   1525    -0.5819         16   ; qtot 6
; residue  91 GLY rtp GLY  q  0.0
  1526          N     91    GLY      N   1526    -0.4157      14.01
  1527          H     91    GLY      H   1527     0.2719      1.008
  1528         CX     91    GLY     CA   1528    -0.0252      12.01
  1529         H1     91    GLY    HA1   1529     0.0698      1.008
  1530         H1     91    GLY    HA2   1530     0.0698      1.008
  1531          C     91    GLY      C   1531     0.5973      12.01
  1532          O     91    GLY      O   1532    -0.5679         16   ; qtot 6
; residue  92 LY3 rtp LY3  q +1.0
  1533          N     92    LY3      N   1533    -0.3479      14.01
  1534          H     92    LY3      H   1534     0.2747      1.008
  1535         CX     92    LY3     CA   1535     -0.227      12.01
  1536         H1     92    LY3     HA   1536     0.1555      1.008
  1537         C8     92    LY3     CB   1537    -0.0181      12.01
  1538         HC     92    LY3    HB1   1538     0.0276      1.008
  1539         HC     92    LY3    HB2   1539     0.0276      1.008
  1540         C8     92    LY3     CG   1540     0.0187      12.01
  1541         HC     92    LY3    HG1   1541     0.0103      1.008
  1542         HC     92    LY3    HG2   1542     0.0103      1.008
  1543         C8     92    LY3     CD   1543    -0.0479      12.01
  1544         HC     92    LY3    HD1   1544     0.0621      1.008
  1545         HC     92    LY3    HD2   1545     0.0621      1.008
  1546         C8     92    LY3     CE   1546    -0.0143      12.01
  1547         HP     92    LY3    HE1   1547     0.1135      1.008
  1548         HP     92    LY3    HE2   1548     0.1135      1.008
  1549         N3     92    LY3     NZ   1549    -0.3854      14.01
  1550          H     92    LY3    HZ1   1550       0.34      1.008
  1551          H     92    LY3    HZ2   1551       0.34      1.008
  1552          H     92    LY3    HZ3   1552       0.34      1.008
  1553          C     92    LY3      C   1553     0.7341      12.01
  1554          O     92    LY3      O   1554    -0.5894         16   ; qtot 7
; residue  93 MET rtp MET  q  0.0
  1555          N     93    MET      N   1555    -0.4157      14.01
  1556          H     93    MET      H   1556     0.2719      1.008
  1557         CX     93    MET     CA   1557    -0.0237      12.01
  1558         H1     93    MET     HA   1558      0.088      1.008
  1559         2C     93    MET     CB   1559     0.0342      12.01
  1560         HC     93    MET    HB1   1560     0.0241      1.008
  1561         HC     93    MET    HB2   1561     0.0241      1.008
  1562         2C     93    MET     CG   1562     0.0018      12.01
  1563         H1     93    MET    HG1   1563      0.044      1.008
  1564         H1     93    MET    HG2   1564      0.044      1.008
  1565          S     93    MET     SD   1565    -0.2737      32.06
  1566         CT     93    MET     CE   1566    -0.0536      12.01
  1567         H1     93    MET    HE1   1567     0.0684      1.008
  1568         H1     93    MET    HE2   1568     0.0684      1.008
  1569         H1     93    MET    HE3   1569     0.0684      1.008
  1570          C     93    MET      C   1570     0.5973      12.01
  1571          O     93    MET      O   1571    -0.5679         16   ; qtot 7
; residue  94 VAL rtp VAL  q  0.0
  1572          N     94    VAL      N   1572    -0.4157      14.01
  1573          H     94    VAL      H   1573     0.2719      1.008
  1574         CX     94    VAL     CA   1574    -0.0875      12.01
  1575         H1     94    VAL     HA   1575     0.0969      1.008
  1576         3C     94    VAL     CB   1576     0.2985      12.01
  1577         HC     94    VAL     HB   1577    -0.0297      1.008
  1578         CT     94    VAL    CG1   1578    -0.3192      12.01
  1579         HC     94    VAL   HG11   1579     0.0791      1.008
  1580         HC     94    VAL   HG12   1580     0.0791      1.008
  1581         HC     94    VAL   HG13   1581     0.0791      1.008
  1582         CT     94    VAL    CG2   1582    -0.3192      12.01
  1583         HC     94    VAL   HG21   1583     0.0791      1.008
  1584         HC     94    VAL   HG22   1584     0.0791      1.008
  1585         HC     94    VAL   HG23   1585     0.0791      1.008
  1586          C     94    VAL      C   1586     0.5973      12.01
  1587          O     94    VAL      O   1587    -0.5679         16   ; qtot 7
; residue  95 ASN rtp ASN  q  0.0
  1588          N     95    ASN      N   1588    -0.4157      14.01
  1589          H     95    ASN      H   1589     0.2719      1.008
  1590         CX     95    ASN     CA   1590     0.0143      12.01
  1591         H1     95    ASN     HA   1591     0.1048      1.008
  1592         2C     95    ASN     CB   1592    -0.2041      12.01
  1593         HC     95    ASN    HB1   1593     0.0797      1.008
  1594         HC     95    ASN    HB2   1594     0.0797      1.008
  1595          C     95    ASN     CG   1595      0.713      12.01
  1596          O     95    ASN    OD1   1596    -0.5931         16
  1597          N     95    ASN    ND2   1597    -0.9191      14.01
  1598          H     95    ASN   HD21   1598     0.4196      1.008
  1599          H     95    ASN   HD22   1599     0.4196      1.008
  1600          C     95    ASN      C   1600     0.5973      12.01
  1601          O     95    ASN      O   1601    -0.5679         16   ; qtot 7
; residue  96 GL4 rtp GL4  q -1.0
  1602          N     96    GL4      N   1602    -0.5163      14.01
  1603          H     96    GL4      H   1603     0.2936      1.008
  1604         CX     96    GL4     CA   1604     0.0997      12.01
  1605         H1     96    GL4     HA   1605     0.1683      1.008
  1606         2C     96    GL4     CB   1606     0.0166      12.01
  1607         HC     96    GL4    HB1   1607    -0.0565      1.008
  1608         HC     96    GL4    HB2   1608    -0.0565      1.008
  1609         2C     96    GL4     CG   1609     0.0136      12.01
  1610         HC     96    GL4    HG1   1610    -0.0425      1.008
  1611         HC     96    GL4    HG2   1611    -0.0425      1.008
  1612         CO     96    GL4     CD   1612     0.8054      12.01
  1613         O2     96    GL4    OE1   1613    -0.8188         16
  1614         HO     96    GL4   HE11   1614          0      1.008
  1615        HOB     96    GL4   HE12   1615          0      1.008
  1616         O2     96    GL4    OE2   1616    -0.8188         16
  1617         HO     96    GL4   HE21   1617          0      1.008
  1618        HOB     96    GL4   HE22   1618          0      1.008
  1619          C     96    GL4      C   1619     0.5366      12.01
  1620          O     96    GL4      O   1620    -0.5819         16   ; qtot 6
; residue  97 ALA rtp ALA  q  0.0
  1621          N     97    ALA      N   1621    -0.4157      14.01
  1622          H     97    ALA      H   1622     0.2719      1.008
  1623         CX     97    ALA     CA   1623     0.0337      12.01
  1624         H1     97    ALA     HA   1624     0.0823      1.008
  1625         CT     97    ALA     CB   1625    -0.1825      12.01
  1626         HC     97    ALA    HB1   1626     0.0603      1.008
  1627         HC     97    ALA    HB2   1627     0.0603      1.008
  1628         HC     97    ALA    HB3   1628     0.0603      1.008
  1629          C     97    ALA      C   1629     0.5973      12.01
  1630          O     97    ALA      O   1630    -0.5679         16   ; qtot 6
; residue  98 LEU rtp LEU  q  0.0
  1631          N     98    LEU      N   1631    -0.4157      14.01
  1632          H     98    LEU      H   1632     0.2719      1.008
  1633         CX     98    LEU     CA   1633    -0.0518      12.01
  1634         H1     98    LEU     HA   1634     0.0922      1.008
  1635         2C     98    LEU     CB   1635    -0.1102      12.01
  1636         HC     98    LEU    HB1   1636     0.0457      1.008
  1637         HC     98    LEU    HB2   1637     0.0457      1.008
  1638         3C     98    LEU     CG   1638     0.3531      12.01
  1639         HC     98    LEU     HG   1639    -0.0361      1.008
  1640         CT     98    LEU    CD1   1640    -0.4121      12.01
  1641         HC     98    LEU   HD11   1641        0.1      1.008
  1642         HC     98    LEU   HD12   1642        0.1      1.008
  1643         HC     98    LEU   HD13   1643        0.1      1.008
  1644         CT     98    LEU    CD2   1644    -0.4121      12.01
  1645         HC     98    LEU   HD21   1645        0.1      1.008
  1646         HC     98    LEU   HD22   1646        0.1      1.008
  1647         HC     98    LEU   HD23   1647        0.1      1.008
  1648          C     98    LEU      C   1648     0.5973      12.01
  1649          O     98    LEU      O   1649    -0.5679         16   ; qtot 6
; residue  99 VAL rtp VAL  q  0.0
  1650          N     99    VAL      N   1650    -0.4157      14.01
  1651          H     99    VAL      H   1651     0.2719      1.008
  1652         CX     99    VAL     CA   1652    -0.0875      12.01
  1653         H1     99    VAL     HA   1653     0.0969      1.008
  1654         3C     99    VAL     CB   1654     0.2985      12.01
  1655         HC     99    VAL     HB   1655    -0.0297      1.008
  1656         CT     99    VAL    CG1   1656    -0.3192      12.01
  1657         HC     99    VAL   HG11   1657     0.0791      1.008
  1658         HC     99    VAL   HG12   1658     0.0791      1.008
  1659         HC     99    VAL   HG13   1659     0.0791      1.008
  1660         CT     99    VAL    CG2   1660    -0.3192      12.01
  1661         HC     99    VAL   HG21   1661     0.0791      1.008
  1662         HC     99    VAL   HG22   1662     0.0791      1.008
  1663         HC     99    VAL   HG23   1663     0.0791      1.008
  1664          C     99    VAL      C   1664     0.5973      12.01
  1665          O     99    VAL      O   1665    -0.5679         16   ; qtot 6
; residue 100 ARG rtp ARG  q +1.0
  1666          N    100    ARG      N   1666    -0.3479      14.01
  1667          H    100    ARG      H   1667     0.2747      1.008
  1668         CX    100    ARG     CA   1668    -0.2637      12.01
  1669         H1    100    ARG     HA   1669      0.156      1.008
  1670         C8    100    ARG     CB   1670    -0.0007      12.01
  1671         HC    100    ARG    HB1   1671     0.0327      1.008
  1672         HC    100    ARG    HB2   1672     0.0327      1.008
  1673         C8    100    ARG     CG   1673      0.039      12.01
  1674         HC    100    ARG    HG1   1674     0.0285      1.008
  1675         HC    100    ARG    HG2   1675     0.0285      1.008
  1676         C8    100    ARG     CD   1676     0.0486      12.01
  1677         H1    100    ARG    HD1   1677     0.0687      1.008
  1678         H1    100    ARG    HD2   1678     0.0687      1.008
  1679         N2    100    ARG     NE   1679    -0.5295      14.01
  1680          H    100    ARG     HE   1680     0.3456      1.008
  1681         CA    100    ARG     CZ   1681     0.8076      12.01
  1682         N2    100    ARG    NH1   1682    -0.8627      14.01
  1683          H    100    ARG   HH11   1683     0.4478      1.008
  1684          H    100    ARG   HH12   1684     0.4478      1.008
  1685         N2    100    ARG    NH2   1685    -0.8627      14.01
  1686          H    100    ARG   HH21   1686     0.4478      1.008
  1687          H    100    ARG   HH22   1687     0.4478      1.008
  1688          C    100    ARG      C   1688     0.7341      12.01
  1689          O    100    ARG      O   1689    -0.5894         16   ; qtot 7
; residue 101 GLN rtp GLN  q  0.0
  1690          N    101    GLN      N   1690    -0.4157      14.01
  1691          H    101    GLN      H   1691     0.2719      1.008
  1692         CX    101    GLN     CA   1692    -0.0031      12.01
  1693         H1    101    GLN     HA   1693      0.085      1.008
  1694         2C    101    GLN     CB   1694    -0.0036      12.01
  1695         HC    101    GLN    HB1   1695     0.0171      1.008
  1696         HC    101    GLN    HB2   1696     0.0171      1.008
  1697         2C    101    GLN     CG   1697    -0.0645      12.01
  1698         HC    101    GLN    HG1   1698     0.0352      1.008
  1699         HC    101    GLN    HG2   1699     0.0352      1.008
  1700          C    101    GLN     CD   1700     0.6951      12.01
  1701          O    101    GLN    OE1   1701    -0.6086         16
  1702          N    101    GLN    NE2   1702    -0.9407      14.01
  1703          H    101    GLN   HE21   1703     0.4251      1.008
  1704          H    101    GLN   HE22   1704     0.4251      1.008
  1705          C    101    GLN      C   1705     0.5973      12.01
  1706          O    101    GLN      O   1706    -0.5679         16   ; qtot 7
; residue 102 GLY rtp GLY  q  0.0
  1707          N    102    GLY      N   1707    -0.4157      14.01
  1708          H    102    GLY      H   1708     0.2719      1.008
  1709         CX    102    GLY     CA   1709    -0.0252      12.01
  1710         H1    102    GLY    HA1   1710     0.0698      1.008
  1711         H1    102    GLY    HA2   1711     0.0698      1.008
  1712          C    102    GLY      C   1712     0.5973      12.01
  1713          O    102    GLY      O   1713    -0.5679         16   ; qtot 7
; residue 103 LEU rtp LEU  q  0.0
  1714          N    103    LEU      N   1714    -0.4157      14.01
  1715          H    103    LEU      H   1715     0.2719      1.008
  1716         CX    103    LEU     CA   1716    -0.0518      12.01
  1717         H1    103    LEU     HA   1717     0.0922      1.008
  1718         2C    103    LEU     CB   1718    -0.1102      12.01
  1719         HC    103    LEU    HB1   1719     0.0457      1.008
  1720         HC    103    LEU    HB2   1720     0.0457      1.008
  1721         3C    103    LEU     CG   1721     0.3531      12.01
  1722         HC    103    LEU     HG   1722    -0.0361      1.008
  1723         CT    103    LEU    CD1   1723    -0.4121      12.01
  1724         HC    103    LEU   HD11   1724        0.1      1.008
  1725         HC    103    LEU   HD12   1725        0.1      1.008
  1726         HC    103    LEU   HD13   1726        0.1      1.008
  1727         CT    103    LEU    CD2   1727    -0.4121      12.01
  1728         HC    103    LEU   HD21   1728        0.1      1.008
  1729         HC    103    LEU   HD22   1729        0.1      1.008
  1730         HC    103    LEU   HD23   1730        0.1      1.008
  1731          C    103    LEU      C   1731     0.5973      12.01
  1732          O    103    LEU      O   1732    -0.5679         16   ; qtot 7
; residue 104 ALA rtp ALA  q  0.0
  1733          N    104    ALA      N   1733    -0.4157      14.01
  1734          H    104    ALA      H   1734     0.2719      1.008
  1735         CX    104    ALA     CA   1735     0.0337      12.01
  1736         H1    104    ALA     HA   1736     0.0823      1.008
  1737         CT    104    ALA     CB   1737    -0.1825      12.01
  1738         HC    104    ALA    HB1   1738     0.0603      1.008
  1739         HC    104    ALA    HB2   1739     0.0603      1.008
  1740         HC    104    ALA    HB3   1740     0.0603      1.008
  1741          C    104    ALA      C   1741     0.5973      12.01
  1742          O    104    ALA      O   1742    -0.5679         16   ; qtot 7
; residue 105 LY3 rtp LY3  q +1.0
  1743          N    105    LY3      N   1743    -0.3479      14.01
  1744          H    105    LY3      H   1744     0.2747      1.008
  1745         CX    105    LY3     CA   1745     -0.227      12.01
  1746         H1    105    LY3     HA   1746     0.1555      1.008
  1747         C8    105    LY3     CB   1747    -0.0181      12.01
  1748         HC    105    LY3    HB1   1748     0.0276      1.008
  1749         HC    105    LY3    HB2   1749     0.0276      1.008
  1750         C8    105    LY3     CG   1750     0.0187      12.01
  1751         HC    105    LY3    HG1   1751     0.0103      1.008
  1752         HC    105    LY3    HG2   1752     0.0103      1.008
  1753         C8    105    LY3     CD   1753    -0.0479      12.01
  1754         HC    105    LY3    HD1   1754     0.0621      1.008
  1755         HC    105    LY3    HD2   1755     0.0621      1.008
  1756         C8    105    LY3     CE   1756    -0.0143      12.01
  1757         HP    105    LY3    HE1   1757     0.1135      1.008
  1758         HP    105    LY3    HE2   1758     0.1135      1.008
  1759         N3    105    LY3     NZ   1759    -0.3854      14.01
  1760          H    105    LY3    HZ1   1760       0.34      1.008
  1761          H    105    LY3    HZ2   1761       0.34      1.008
  1762          H    105    LY3    HZ3   1762       0.34      1.008
  1763          C    105    LY3      C   1763     0.7341      12.01
  1764          O    105    LY3      O   1764    -0.5894         16   ; qtot 8
; residue 106 VAL rtp VAL  q  0.0
  1765          N    106    VAL      N   1765    -0.4157      14.01
  1766          H    106    VAL      H   1766     0.2719      1.008
  1767         CX    106    VAL     CA   1767    -0.0875      12.01
  1768         H1    106    VAL     HA   1768     0.0969      1.008
  1769         3C    106    VAL     CB   1769     0.2985      12.01
  1770         HC    106    VAL     HB   1770    -0.0297      1.008
  1771         CT    106    VAL    CG1   1771    -0.3192      12.01
  1772         HC    106    VAL   HG11   1772     0.0791      1.008
  1773         HC    106    VAL   HG12   1773     0.0791      1.008
  1774         HC    106    VAL   HG13   1774     0.0791      1.008
  1775         CT    106    VAL    CG2   1775    -0.3192      12.01
  1776         HC    106    VAL   HG21   1776     0.0791      1.008
  1777         HC    106    VAL   HG22   1777     0.0791      1.008
  1778         HC    106    VAL   HG23   1778     0.0791      1.008
  1779          C    106    VAL      C   1779     0.5973      12.01
  1780          O    106    VAL      O   1780    -0.5679         16   ; qtot 8
; residue 107 ALA rtp ALA  q  0.0
  1781          N    107    ALA      N   1781    -0.4157      14.01
  1782          H    107    ALA      H   1782     0.2719      1.008
  1783         CX    107    ALA     CA   1783     0.0337      12.01
  1784         H1    107    ALA     HA   1784     0.0823      1.008
  1785         CT    107    ALA     CB   1785    -0.1825      12.01
  1786         HC    107    ALA    HB1   1786     0.0603      1.008
  1787         HC    107    ALA    HB2   1787     0.0603      1.008
  1788         HC    107    ALA    HB3   1788     0.0603      1.008
  1789          C    107    ALA      C   1789     0.5973      12.01
  1790          O    107    ALA      O   1790    -0.5679         16   ; qtot 8
; residue 108 TY0 rtp TY0  q  0.0
  1791          N    108    TY0      N   1791    -0.4157      14.01
  1792          H    108    TY0      H   1792     0.2719      1.008
  1793         CX    108    TY0     CA   1793     0.0127      12.01
  1794         H1    108    TY0     HA   1794     0.1017      1.008
  1795         CT    108    TY0     CB   1795    -0.0246      12.01
  1796         HC    108    TY0    HB1   1796     0.0201      1.008
  1797         HC    108    TY0    HB2   1797     0.0201      1.008
  1798         CA    108    TY0     CG   1798    -0.0011      12.01
  1799         CA    108    TY0    CD1   1799    -0.1906      12.01
  1800         HA    108    TY0    HD1   1800     0.1699      1.008
  1801         CA    108    TY0    CE1   1801    -0.2341      12.01
  1802         HA    108    TY0    HE1   1802     0.1656      1.008
  1803          C    108    TY0     CZ   1803     0.3226      12.01
  1804         OH    108    TY0     OH   1804    -0.5579         16
  1805         HO    108    TY0    HH1   1805     0.3992      1.008
  1806        HOB    108    TY0    HH2   1806          0      1.008
  1807         CA    108    TY0    CE2   1807    -0.2341      12.01
  1808         HA    108    TY0    HE2   1808     0.1656      1.008
  1809         CA    108    TY0    CD2   1809    -0.1906      12.01
  1810         HA    108    TY0    HD2   1810     0.1699      1.008
  1811          C    108    TY0      C   1811     0.5973      12.01
  1812          O    108    TY0      O   1812    -0.5679         16   ; qtot 8
; residue 109 VAL rtp VAL  q  0.0
  1813          N    109    VAL      N   1813    -0.4157      14.01
  1814          H    109    VAL      H   1814     0.2719      1.008
  1815         CX    109    VAL     CA   1815    -0.0875      12.01
  1816         H1    109    VAL     HA   1816     0.0969      1.008
  1817         3C    109    VAL     CB   1817     0.2985      12.01
  1818         HC    109    VAL     HB   1818    -0.0297      1.008
  1819         CT    109    VAL    CG1   1819    -0.3192      12.01
  1820         HC    109    VAL   HG11   1820     0.0791      1.008
  1821         HC    109    VAL   HG12   1821     0.0791      1.008
  1822         HC    109    VAL   HG13   1822     0.0791      1.008
  1823         CT    109    VAL    CG2   1823    -0.3192      12.01
  1824         HC    109    VAL   HG21   1824     0.0791      1.008
  1825         HC    109    VAL   HG22   1825     0.0791      1.008
  1826         HC    109    VAL   HG23   1826     0.0791      1.008
  1827          C    109    VAL      C   1827     0.5973      12.01
  1828          O    109    VAL      O   1828    -0.5679         16   ; qtot 8
; residue 110 TY0 rtp TY0  q  0.0
  1829          N    110    TY0      N   1829    -0.4157      14.01
  1830          H    110    TY0      H   1830     0.2719      1.008
  1831         CX    110    TY0     CA   1831     0.0127      12.01
  1832         H1    110    TY0     HA   1832     0.1017      1.008
  1833         CT    110    TY0     CB   1833    -0.0246      12.01
  1834         HC    110    TY0    HB1   1834     0.0201      1.008
  1835         HC    110    TY0    HB2   1835     0.0201      1.008
  1836         CA    110    TY0     CG   1836    -0.0011      12.01
  1837         CA    110    TY0    CD1   1837    -0.1906      12.01
  1838         HA    110    TY0    HD1   1838     0.1699      1.008
  1839         CA    110    TY0    CE1   1839    -0.2341      12.01
  1840         HA    110    TY0    HE1   1840     0.1656      1.008
  1841          C    110    TY0     CZ   1841     0.3226      12.01
  1842         OH    110    TY0     OH   1842    -0.5579         16
  1843         HO    110    TY0    HH1   1843     0.3992      1.008
  1844        HOB    110    TY0    HH2   1844          0      1.008
  1845         CA    110    TY0    CE2   1845    -0.2341      12.01
  1846         HA    110    TY0    HE2   1846     0.1656      1.008
  1847         CA    110    TY0    CD2   1847    -0.1906      12.01
  1848         HA    110    TY0    HD2   1848     0.1699      1.008
  1849          C    110    TY0      C   1849     0.5973      12.01
  1850          O    110    TY0      O   1850    -0.5679         16   ; qtot 8
; residue 111 LY3 rtp LY3  q +1.0
  1851          N    111    LY3      N   1851    -0.3479      14.01
  1852          H    111    LY3      H   1852     0.2747      1.008
  1853         CX    111    LY3     CA   1853     -0.227      12.01
  1854         H1    111    LY3     HA   1854     0.1555      1.008
  1855         C8    111    LY3     CB   1855    -0.0181      12.01
  1856         HC    111    LY3    HB1   1856     0.0276      1.008
  1857         HC    111    LY3    HB2   1857     0.0276      1.008
  1858         C8    111    LY3     CG   1858     0.0187      12.01
  1859         HC    111    LY3    HG1   1859     0.0103      1.008
  1860         HC    111    LY3    HG2   1860     0.0103      1.008
  1861         C8    111    LY3     CD   1861    -0.0479      12.01
  1862         HC    111    LY3    HD1   1862     0.0621      1.008
  1863         HC    111    LY3    HD2   1863     0.0621      1.008
  1864         C8    111    LY3     CE   1864    -0.0143      12.01
  1865         HP    111    LY3    HE1   1865     0.1135      1.008
  1866         HP    111    LY3    HE2   1866     0.1135      1.008
  1867         N3    111    LY3     NZ   1867    -0.3854      14.01
  1868          H    111    LY3    HZ1   1868       0.34      1.008
  1869          H    111    LY3    HZ2   1869       0.34      1.008
  1870          H    111    LY3    HZ3   1870       0.34      1.008
  1871          C    111    LY3      C   1871     0.7341      12.01
  1872          O    111    LY3      O   1872    -0.5894         16   ; qtot 9
; residue 112 PRO rtp PRO  q  0.0
  1873          N    112    PRO      N   1873    -0.2548      14.01
  1874         CT    112    PRO     CD   1874     0.0192      12.01
  1875         H1    112    PRO    HD1   1875     0.0391      1.008
  1876         H1    112    PRO    HD2   1876     0.0391      1.008
  1877         CT    112    PRO     CG   1877     0.0189      12.01
  1878         HC    112    PRO    HG1   1878     0.0213      1.008
  1879         HC    112    PRO    HG2   1879     0.0213      1.008
  1880         CT    112    PRO     CB   1880     -0.007      12.01
  1881         HC    112    PRO    HB1   1881     0.0253      1.008
  1882         HC    112    PRO    HB2   1882     0.0253      1.008
  1883         CX    112    PRO     CA   1883    -0.0266      12.01
  1884         H1    112    PRO     HA   1884     0.0641      1.008
  1885          C    112    PRO      C   1885     0.5896      12.01
  1886          O    112    PRO      O   1886    -0.5748         16   ; qtot 9
; residue 113 ASN rtp ASN  q  0.0
  1887          N    113    ASN      N   1887    -0.4157      14.01
  1888          H    113    ASN      H   1888     0.2719      1.008
  1889         CX    113    ASN     CA   1889     0.0143      12.01
  1890         H1    113    ASN     HA   1890     0.1048      1.008
  1891         2C    113    ASN     CB   1891    -0.2041      12.01
  1892         HC    113    ASN    HB1   1892     0.0797      1.008
  1893         HC    113    ASN    HB2   1893     0.0797      1.008
  1894          C    113    ASN     CG   1894      0.713      12.01
  1895          O    113    ASN    OD1   1895    -0.5931         16
  1896          N    113    ASN    ND2   1896    -0.9191      14.01
  1897          H    113    ASN   HD21   1897     0.4196      1.008
  1898          H    113    ASN   HD22   1898     0.4196      1.008
  1899          C    113    ASN      C   1899     0.5973      12.01
  1900          O    113    ASN      O   1900    -0.5679         16   ; qtot 9
; residue 114 ASN rtp ASN  q  0.0
  1901          N    114    ASN      N   1901    -0.4157      14.01
  1902          H    114    ASN      H   1902     0.2719      1.008
  1903         CX    114    ASN     CA   1903     0.0143      12.01
  1904         H1    114    ASN     HA   1904     0.1048      1.008
  1905         2C    114    ASN     CB   1905    -0.2041      12.01
  1906         HC    114    ASN    HB1   1906     0.0797      1.008
  1907         HC    114    ASN    HB2   1907     0.0797      1.008
  1908          C    114    ASN     CG   1908      0.713      12.01
  1909          O    114    ASN    OD1   1909    -0.5931         16
  1910          N    114    ASN    ND2   1910    -0.9191      14.01
  1911          H    114    ASN   HD21   1911     0.4196      1.008
  1912          H    114    ASN   HD22   1912     0.4196      1.008
  1913          C    114    ASN      C   1913     0.5973      12.01
  1914          O    114    ASN      O   1914    -0.5679         16   ; qtot 9
; residue 115 THR rtp THR  q  0.0
  1915          N    115    THR      N   1915    -0.4157      14.01
  1916          H    115    THR      H   1916     0.2719      1.008
  1917         CX    115    THR     CA   1917    -0.0389      12.01
  1918         H1    115    THR     HA   1918     0.1007      1.008
  1919         3C    115    THR     CB   1919     0.3654      12.01
  1920         H1    115    THR     HB   1920     0.0043      1.008
  1921         CT    115    THR    CG2   1921    -0.2438      12.01
  1922         HC    115    THR   HG21   1922     0.0642      1.008
  1923         HC    115    THR   HG22   1923     0.0642      1.008
  1924         HC    115    THR   HG23   1924     0.0642      1.008
  1925         OH    115    THR    OG1   1925    -0.6761         16
  1926         HO    115    THR    HG1   1926     0.4102      1.008
  1927          C    115    THR      C   1927     0.5973      12.01
  1928          O    115    THR      O   1928    -0.5679         16   ; qtot 9
; residue 116 HI1 rtp HI1  q  0.0
  1929          N    116    HI1      N   1929    -0.4157      14.01
  1930          H    116    HI1      H   1930     0.2719      1.008
  1931         CX    116    HI1     CA   1931    -0.0398      12.01
  1932         H1    116    HI1     HA   1932     0.1542      1.008
  1933         CT    116    HI1     CB   1933    -0.0197      12.01
  1934         HC    116    HI1    HB1   1934     0.0246      1.008
  1935         HC    116    HI1    HB2   1935     0.0246      1.008
  1936         CC    116    HI1     CG   1936     0.1868      12.01
  1937         NB    116    HI1    ND1   1937    -0.5432      14.01
  1938        HGH    116    HI1    HD1   1938          0      1.008
  1939         CR    116    HI1    CE1   1939     0.1635      12.01
  1940         H5    116    HI1    HE1   1940     0.1435      1.008
  1941         NA    116    HI1    NE2   1941    -0.2795      14.01
  1942          H    116    HI1    HE2   1942     0.3339      1.008
  1943         CW    116    HI1    CD2   1943    -0.2207      12.01
  1944         H4    116    HI1    HD2   1944     0.1862      1.008
  1945          C    116    HI1      C   1945     0.5973      12.01
  1946          O    116    HI1      O   1946    -0.5679         16   ; qtot 9
; residue 117 GL4 rtp GL4  q -1.0
  1947          N    117    GL4      N   1947    -0.5163      14.01
  1948          H    117    GL4      H   1948     0.2936      1.008
  1949         CX    117    GL4     CA   1949     0.0997      12.01
  1950         H1    117    GL4     HA   1950     0.1683      1.008
  1951         2C    117    GL4     CB   1951     0.0166      12.01
  1952         HC    117    GL4    HB1   1952    -0.0565      1.008
  1953         HC    117    GL4    HB2   1953    -0.0565      1.008
  1954         2C    117    GL4     CG   1954     0.0136      12.01
  1955         HC    117    GL4    HG1   1955    -0.0425      1.008
  1956         HC    117    GL4    HG2   1956    -0.0425      1.008
  1957         CO    117    GL4     CD   1957     0.8054      12.01
  1958         O2    117    GL4    OE1   1958    -0.8188         16
  1959         HO    117    GL4   HE11   1959          0      1.008
  1960        HOB    117    GL4   HE12   1960          0      1.008
  1961         O2    117    GL4    OE2   1961    -0.8188         16
  1962         HO    117    GL4   HE21   1962          0      1.008
  1963        HOB    117    GL4   HE22   1963          0      1.008
  1964          C    117    GL4      C   1964     0.5366      12.01
  1965          O    117    GL4      O   1965    -0.5819         16   ; qtot 8
; residue 118 GLN rtp GLN  q  0.0
  1966          N    118    GLN      N   1966    -0.4157      14.01
  1967          H    118    GLN      H   1967     0.2719      1.008
  1968         CX    118    GLN     CA   1968    -0.0031      12.01
  1969         H1    118    GLN     HA   1969      0.085      1.008
  1970         2C    118    GLN     CB   1970    -0.0036      12.01
  1971         HC    118    GLN    HB1   1971     0.0171      1.008
  1972         HC    118    GLN    HB2   1972     0.0171      1.008
  1973         2C    118    GLN     CG   1973    -0.0645      12.01
  1974         HC    118    GLN    HG1   1974     0.0352      1.008
  1975         HC    118    GLN    HG2   1975     0.0352      1.008
  1976          C    118    GLN     CD   1976     0.6951      12.01
  1977          O    118    GLN    OE1   1977    -0.6086         16
  1978          N    118    GLN    NE2   1978    -0.9407      14.01
  1979          H    118    GLN   HE21   1979     0.4251      1.008
  1980          H    118    GLN   HE22   1980     0.4251      1.008
  1981          C    118    GLN      C   1981     0.5973      12.01
  1982          O    118    GLN      O   1982    -0.5679         16   ; qtot 8
; residue 119 HI1 rtp HI1  q  0.0
  1983          N    119    HI1      N   1983    -0.4157      14.01
  1984          H    119    HI1      H   1984     0.2719      1.008
  1985         CX    119    HI1     CA   1985    -0.0398      12.01
  1986         H1    119    HI1     HA   1986     0.1542      1.008
  1987         CT    119    HI1     CB   1987    -0.0197      12.01
  1988         HC    119    HI1    HB1   1988     0.0246      1.008
  1989         HC    119    HI1    HB2   1989     0.0246      1.008
  1990         CC    119    HI1     CG   1990     0.1868      12.01
  1991         NB    119    HI1    ND1   1991    -0.5432      14.01
  1992        HGH    119    HI1    HD1   1992          0      1.008
  1993         CR    119    HI1    CE1   1993     0.1635      12.01
  1994         H5    119    HI1    HE1   1994     0.1435      1.008
  1995         NA    119    HI1    NE2   1995    -0.2795      14.01
  1996          H    119    HI1    HE2   1996     0.3339      1.008
  1997         CW    119    HI1    CD2   1997    -0.2207      12.01
  1998         H4    119    HI1    HD2   1998     0.1862      1.008
  1999          C    119    HI1      C   1999     0.5973      12.01
  2000          O    119    HI1      O   2000    -0.5679         16   ; qtot 8
; residue 120 LEU rtp LEU  q  0.0
  2001          N    120    LEU      N   2001    -0.4157      14.01
  2002          H    120    LEU      H   2002     0.2719      1.008
  2003         CX    120    LEU     CA   2003    -0.0518      12.01
  2004         H1    120    LEU     HA   2004     0.0922      1.008
  2005         2C    120    LEU     CB   2005    -0.1102      12.01
  2006         HC    120    LEU    HB1   2006     0.0457      1.008
  2007         HC    120    LEU    HB2   2007     0.0457      1.008
  2008         3C    120    LEU     CG   2008     0.3531      12.01
  2009         HC    120    LEU     HG   2009    -0.0361      1.008
  2010         CT    120    LEU    CD1   2010    -0.4121      12.01
  2011         HC    120    LEU   HD11   2011        0.1      1.008
  2012         HC    120    LEU   HD12   2012        0.1      1.008
  2013         HC    120    LEU   HD13   2013        0.1      1.008
  2014         CT    120    LEU    CD2   2014    -0.4121      12.01
  2015         HC    120    LEU   HD21   2015        0.1      1.008
  2016         HC    120    LEU   HD22   2016        0.1      1.008
  2017         HC    120    LEU   HD23   2017        0.1      1.008
  2018          C    120    LEU      C   2018     0.5973      12.01
  2019          O    120    LEU      O   2019    -0.5679         16   ; qtot 8
; residue 121 ARG rtp ARG  q +1.0
  2020          N    121    ARG      N   2020    -0.3479      14.01
  2021          H    121    ARG      H   2021     0.2747      1.008
  2022         CX    121    ARG     CA   2022    -0.2637      12.01
  2023         H1    121    ARG     HA   2023      0.156      1.008
  2024         C8    121    ARG     CB   2024    -0.0007      12.01
  2025         HC    121    ARG    HB1   2025     0.0327      1.008
  2026         HC    121    ARG    HB2   2026     0.0327      1.008
  2027         C8    121    ARG     CG   2027      0.039      12.01
  2028         HC    121    ARG    HG1   2028     0.0285      1.008
  2029         HC    121    ARG    HG2   2029     0.0285      1.008
  2030         C8    121    ARG     CD   2030     0.0486      12.01
  2031         H1    121    ARG    HD1   2031     0.0687      1.008
  2032         H1    121    ARG    HD2   2032     0.0687      1.008
  2033         N2    121    ARG     NE   2033    -0.5295      14.01
  2034          H    121    ARG     HE   2034     0.3456      1.008
  2035         CA    121    ARG     CZ   2035     0.8076      12.01
  2036         N2    121    ARG    NH1   2036    -0.8627      14.01
  2037          H    121    ARG   HH11   2037     0.4478      1.008
  2038          H    121    ARG   HH12   2038     0.4478      1.008
  2039         N2    121    ARG    NH2   2039    -0.8627      14.01
  2040          H    121    ARG   HH21   2040     0.4478      1.008
  2041          H    121    ARG   HH22   2041     0.4478      1.008
  2042          C    121    ARG      C   2042     0.7341      12.01
  2043          O    121    ARG      O   2043    -0.5894         16   ; qtot 9
; residue 122 LY3 rtp LY3  q +1.0
  2044          N    122    LY3      N   2044    -0.3479      14.01
  2045          H    122    LY3      H   2045     0.2747      1.008
  2046         CX    122    LY3     CA   2046     -0.227      12.01
  2047         H1    122    LY3     HA   2047     0.1555      1.008
  2048         C8    122    LY3     CB   2048    -0.0181      12.01
  2049         HC    122    LY3    HB1   2049     0.0276      1.008
  2050         HC    122    LY3    HB2   2050     0.0276      1.008
  2051         C8    122    LY3     CG   2051     0.0187      12.01
  2052         HC    122    LY3    HG1   2052     0.0103      1.008
  2053         HC    122    LY3    HG2   2053     0.0103      1.008
  2054         C8    122    LY3     CD   2054    -0.0479      12.01
  2055         HC    122    LY3    HD1   2055     0.0621      1.008
  2056         HC    122    LY3    HD2   2056     0.0621      1.008
  2057         C8    122    LY3     CE   2057    -0.0143      12.01
  2058         HP    122    LY3    HE1   2058     0.1135      1.008
  2059         HP    122    LY3    HE2   2059     0.1135      1.008
  2060         N3    122    LY3     NZ   2060    -0.3854      14.01
  2061          H    122    LY3    HZ1   2061       0.34      1.008
  2062          H    122    LY3    HZ2   2062       0.34      1.008
  2063          H    122    LY3    HZ3   2063       0.34      1.008
  2064          C    122    LY3      C   2064     0.7341      12.01
  2065          O    122    LY3      O   2065    -0.5894         16   ; qtot 10
; residue 123 SER rtp SER  q  0.0
  2066          N    123    SER      N   2066    -0.4157      14.01
  2067          H    123    SER      H   2067     0.2719      1.008
  2068         CX    123    SER     CA   2068    -0.0249      12.01
  2069         H1    123    SER     HA   2069     0.0843      1.008
  2070         2C    123    SER     CB   2070     0.2117      12.01
  2071         H1    123    SER    HB1   2071     0.0352      1.008
  2072         H1    123    SER    HB2   2072     0.0352      1.008
  2073         OH    123    SER     OG   2073    -0.6546         16
  2074         HO    123    SER     HG   2074     0.4275      1.008
  2075          C    123    SER      C   2075     0.5973      12.01
  2076          O    123    SER      O   2076    -0.5679         16   ; qtot 10
; residue 124 GL4 rtp GL4  q -1.0
  2077          N    124    GL4      N   2077    -0.5163      14.01
  2078          H    124    GL4      H   2078     0.2936      1.008
  2079         CX    124    GL4     CA   2079     0.0997      12.01
  2080         H1    124    GL4     HA   2080     0.1683      1.008
  2081         2C    124    GL4     CB   2081     0.0166      12.01
  2082         HC    124    GL4    HB1   2082    -0.0565      1.008
  2083         HC    124    GL4    HB2   2083    -0.0565      1.008
  2084         2C    124    GL4     CG   2084     0.0136      12.01
  2085         HC    124    GL4    HG1   2085    -0.0425      1.008
  2086         HC    124    GL4    HG2   2086    -0.0425      1.008
  2087         CO    124    GL4     CD   2087     0.8054      12.01
  2088         O2    124    GL4    OE1   2088    -0.8188         16
  2089         HO    124    GL4   HE11   2089          0      1.008
  2090        HOB    124    GL4   HE12   2090          0      1.008
  2091         O2    124    GL4    OE2   2091    -0.8188         16
  2092         HO    124    GL4   HE21   2092          0      1.008
  2093        HOB    124    GL4   HE22   2093          0      1.008
  2094          C    124    GL4      C   2094     0.5366      12.01
  2095          O    124    GL4      O   2095    -0.5819         16   ; qtot 9
; residue 125 ALA rtp ALA  q  0.0
  2096          N    125    ALA      N   2096    -0.4157      14.01
  2097          H    125    ALA      H   2097     0.2719      1.008
  2098         CX    125    ALA     CA   2098     0.0337      12.01
  2099         H1    125    ALA     HA   2099     0.0823      1.008
  2100         CT    125    ALA     CB   2100    -0.1825      12.01
  2101         HC    125    ALA    HB1   2101     0.0603      1.008
  2102         HC    125    ALA    HB2   2102     0.0603      1.008
  2103         HC    125    ALA    HB3   2103     0.0603      1.008
  2104          C    125    ALA      C   2104     0.5973      12.01
  2105          O    125    ALA      O   2105    -0.5679         16   ; qtot 9
; residue 126 GLN rtp GLN  q  0.0
  2106          N    126    GLN      N   2106    -0.4157      14.01
  2107          H    126    GLN      H   2107     0.2719      1.008
  2108         CX    126    GLN     CA   2108    -0.0031      12.01
  2109         H1    126    GLN     HA   2109      0.085      1.008
  2110         2C    126    GLN     CB   2110    -0.0036      12.01
  2111         HC    126    GLN    HB1   2111     0.0171      1.008
  2112         HC    126    GLN    HB2   2112     0.0171      1.008
  2113         2C    126    GLN     CG   2113    -0.0645      12.01
  2114         HC    126    GLN    HG1   2114     0.0352      1.008
  2115         HC    126    GLN    HG2   2115     0.0352      1.008
  2116          C    126    GLN     CD   2116     0.6951      12.01
  2117          O    126    GLN    OE1   2117    -0.6086         16
  2118          N    126    GLN    NE2   2118    -0.9407      14.01
  2119          H    126    GLN   HE21   2119     0.4251      1.008
  2120          H    126    GLN   HE22   2120     0.4251      1.008
  2121          C    126    GLN      C   2121     0.5973      12.01
  2122          O    126    GLN      O   2122    -0.5679         16   ; qtot 9
; residue 127 ALA rtp ALA  q  0.0
  2123          N    127    ALA      N   2123    -0.4157      14.01
  2124          H    127    ALA      H   2124     0.2719      1.008
  2125         CX    127    ALA     CA   2125     0.0337      12.01
  2126         H1    127    ALA     HA   2126     0.0823      1.008
  2127         CT    127    ALA     CB   2127    -0.1825      12.01
  2128         HC    127    ALA    HB1   2128     0.0603      1.008
  2129         HC    127    ALA    HB2   2129     0.0603      1.008
  2130         HC    127    ALA    HB3   2130     0.0603      1.008
  2131          C    127    ALA      C   2131     0.5973      12.01
  2132          O    127    ALA      O   2132    -0.5679         16   ; qtot 9
; residue 128 LY3 rtp LY3  q +1.0
  2133          N    128    LY3      N   2133    -0.3479      14.01
  2134          H    128    LY3      H   2134     0.2747      1.008
  2135         CX    128    LY3     CA   2135     -0.227      12.01
  2136         H1    128    LY3     HA   2136     0.1555      1.008
  2137         C8    128    LY3     CB   2137    -0.0181      12.01
  2138         HC    128    LY3    HB1   2138     0.0276      1.008
  2139         HC    128    LY3    HB2   2139     0.0276      1.008
  2140         C8    128    LY3     CG   2140     0.0187      12.01
  2141         HC    128    LY3    HG1   2141     0.0103      1.008
  2142         HC    128    LY3    HG2   2142     0.0103      1.008
  2143         C8    128    LY3     CD   2143    -0.0479      12.01
  2144         HC    128    LY3    HD1   2144     0.0621      1.008
  2145         HC    128    LY3    HD2   2145     0.0621      1.008
  2146         C8    128    LY3     CE   2146    -0.0143      12.01
  2147         HP    128    LY3    HE1   2147     0.1135      1.008
  2148         HP    128    LY3    HE2   2148     0.1135      1.008
  2149         N3    128    LY3     NZ   2149    -0.3854      14.01
  2150          H    128    LY3    HZ1   2150       0.34      1.008
  2151          H    128    LY3    HZ2   2151       0.34      1.008
  2152          H    128    LY3    HZ3   2152       0.34      1.008
  2153          C    128    LY3      C   2153     0.7341      12.01
  2154          O    128    LY3      O   2154    -0.5894         16   ; qtot 10
; residue 129 LY3 rtp LY3  q +1.0
  2155          N    129    LY3      N   2155    -0.3479      14.01
  2156          H    129    LY3      H   2156     0.2747      1.008
  2157         CX    129    LY3     CA   2157     -0.227      12.01
  2158         H1    129    LY3     HA   2158     0.1555      1.008
  2159         C8    129    LY3     CB   2159    -0.0181      12.01
  2160         HC    129    LY3    HB1   2160     0.0276      1.008
  2161         HC    129    LY3    HB2   2161     0.0276      1.008
  2162         C8    129    LY3     CG   2162     0.0187      12.01
  2163         HC    129    LY3    HG1   2163     0.0103      1.008
  2164         HC    129    LY3    HG2   2164     0.0103      1.008
  2165         C8    129    LY3     CD   2165    -0.0479      12.01
  2166         HC    129    LY3    HD1   2166     0.0621      1.008
  2167         HC    129    LY3    HD2   2167     0.0621      1.008
  2168         C8    129    LY3     CE   2168    -0.0143      12.01
  2169         HP    129    LY3    HE1   2169     0.1135      1.008
  2170         HP    129    LY3    HE2   2170     0.1135      1.008
  2171         N3    129    LY3     NZ   2171    -0.3854      14.01
  2172          H    129    LY3    HZ1   2172       0.34      1.008
  2173          H    129    LY3    HZ2   2173       0.34      1.008
  2174          H    129    LY3    HZ3   2174       0.34      1.008
  2175          C    129    LY3      C   2175     0.7341      12.01
  2176          O    129    LY3      O   2176    -0.5894         16   ; qtot 11
; residue 130 GL4 rtp GL4  q -1.0
  2177          N    130    GL4      N   2177    -0.5163      14.01
  2178          H    130    GL4      H   2178     0.2936      1.008
  2179         CX    130    GL4     CA   2179     0.0997      12.01
  2180         H1    130    GL4     HA   2180     0.1683      1.008
  2181         2C    130    GL4     CB   2181     0.0166      12.01
  2182         HC    130    GL4    HB1   2182    -0.0565      1.008
  2183         HC    130    GL4    HB2   2183    -0.0565      1.008
  2184         2C    130    GL4     CG   2184     0.0136      12.01
  2185         HC    130    GL4    HG1   2185    -0.0425      1.008
  2186         HC    130    GL4    HG2   2186    -0.0425      1.008
  2187         CO    130    GL4     CD   2187     0.8054      12.01
  2188         O2    130    GL4    OE1   2188    -0.8188         16
  2189         HO    130    GL4   HE11   2189          0      1.008
  2190        HOB    130    GL4   HE12   2190          0      1.008
  2191         O2    130    GL4    OE2   2191    -0.8188         16
  2192         HO    130    GL4   HE21   2192          0      1.008
  2193        HOB    130    GL4   HE22   2193          0      1.008
  2194          C    130    GL4      C   2194     0.5366      12.01
  2195          O    130    GL4      O   2195    -0.5819         16   ; qtot 10
; residue 131 LY3 rtp LY3  q +1.0
  2196          N    131    LY3      N   2196    -0.3479      14.01
  2197          H    131    LY3      H   2197     0.2747      1.008
  2198         CX    131    LY3     CA   2198     -0.227      12.01
  2199         H1    131    LY3     HA   2199     0.1555      1.008
  2200         C8    131    LY3     CB   2200    -0.0181      12.01
  2201         HC    131    LY3    HB1   2201     0.0276      1.008
  2202         HC    131    LY3    HB2   2202     0.0276      1.008
  2203         C8    131    LY3     CG   2203     0.0187      12.01
  2204         HC    131    LY3    HG1   2204     0.0103      1.008
  2205         HC    131    LY3    HG2   2205     0.0103      1.008
  2206         C8    131    LY3     CD   2206    -0.0479      12.01
  2207         HC    131    LY3    HD1   2207     0.0621      1.008
  2208         HC    131    LY3    HD2   2208     0.0621      1.008
  2209         C8    131    LY3     CE   2209    -0.0143      12.01
  2210         HP    131    LY3    HE1   2210     0.1135      1.008
  2211         HP    131    LY3    HE2   2211     0.1135      1.008
  2212         N3    131    LY3     NZ   2212    -0.3854      14.01
  2213          H    131    LY3    HZ1   2213       0.34      1.008
  2214          H    131    LY3    HZ2   2214       0.34      1.008
  2215          H    131    LY3    HZ3   2215       0.34      1.008
  2216          C    131    LY3      C   2216     0.7341      12.01
  2217          O    131    LY3      O   2217    -0.5894         16   ; qtot 11
; residue 132 LEU rtp LEU  q  0.0
  2218          N    132    LEU      N   2218    -0.4157      14.01
  2219          H    132    LEU      H   2219     0.2719      1.008
  2220         CX    132    LEU     CA   2220    -0.0518      12.01
  2221         H1    132    LEU     HA   2221     0.0922      1.008
  2222         2C    132    LEU     CB   2222    -0.1102      12.01
  2223         HC    132    LEU    HB1   2223     0.0457      1.008
  2224         HC    132    LEU    HB2   2224     0.0457      1.008
  2225         3C    132    LEU     CG   2225     0.3531      12.01
  2226         HC    132    LEU     HG   2226    -0.0361      1.008
  2227         CT    132    LEU    CD1   2227    -0.4121      12.01
  2228         HC    132    LEU   HD11   2228        0.1      1.008
  2229         HC    132    LEU   HD12   2229        0.1      1.008
  2230         HC    132    LEU   HD13   2230        0.1      1.008
  2231         CT    132    LEU    CD2   2231    -0.4121      12.01
  2232         HC    132    LEU   HD21   2232        0.1      1.008
  2233         HC    132    LEU   HD22   2233        0.1      1.008
  2234         HC    132    LEU   HD23   2234        0.1      1.008
  2235          C    132    LEU      C   2235     0.5973      12.01
  2236          O    132    LEU      O   2236    -0.5679         16   ; qtot 11
; residue 133 ASN rtp ASN  q  0.0
  2237          N    133    ASN      N   2237    -0.4157      14.01
  2238          H    133    ASN      H   2238     0.2719      1.008
  2239         CX    133    ASN     CA   2239     0.0143      12.01
  2240         H1    133    ASN     HA   2240     0.1048      1.008
  2241         2C    133    ASN     CB   2241    -0.2041      12.01
  2242         HC    133    ASN    HB1   2242     0.0797      1.008
  2243         HC    133    ASN    HB2   2243     0.0797      1.008
  2244          C    133    ASN     CG   2244      0.713      12.01
  2245          O    133    ASN    OD1   2245    -0.5931         16
  2246          N    133    ASN    ND2   2246    -0.9191      14.01
  2247          H    133    ASN   HD21   2247     0.4196      1.008
  2248          H    133    ASN   HD22   2248     0.4196      1.008
  2249          C    133    ASN      C   2249     0.5973      12.01
  2250          O    133    ASN      O   2250    -0.5679         16   ; qtot 11
; residue 134 ILE rtp ILE  q  0.0
  2251          N    134    ILE      N   2251    -0.4157      14.01
  2252          H    134    ILE      H   2252     0.2719      1.008
  2253         CX    134    ILE     CA   2253    -0.0597      12.01
  2254         H1    134    ILE     HA   2254     0.0869      1.008
  2255         3C    134    ILE     CB   2255     0.1303      12.01
  2256         HC    134    ILE     HB   2256     0.0187      1.008
  2257         CT    134    ILE    CG2   2257    -0.3204      12.01
  2258         HC    134    ILE   HG21   2258     0.0882      1.008
  2259         HC    134    ILE   HG22   2259     0.0882      1.008
  2260         HC    134    ILE   HG23   2260     0.0882      1.008
  2261         2C    134    ILE    CG1   2261     -0.043      12.01
  2262         HC    134    ILE   HG11   2262     0.0236      1.008
  2263         HC    134    ILE   HG12   2263     0.0236      1.008
  2264         CT    134    ILE     CD   2264     -0.066      12.01
  2265         HC    134    ILE    HD1   2265     0.0186      1.008
  2266         HC    134    ILE    HD2   2266     0.0186      1.008
  2267         HC    134    ILE    HD3   2267     0.0186      1.008
  2268          C    134    ILE      C   2268     0.5973      12.01
  2269          O    134    ILE      O   2269    -0.5679         16   ; qtot 11
; residue 135 TRP rtp TRP  q  0.0
  2270          N    135    TRP      N   2270    -0.4157      14.01
  2271          H    135    TRP      H   2271     0.2719      1.008
  2272         CX    135    TRP     CA   2272    -0.0275      12.01
  2273         H1    135    TRP     HA   2273     0.1123      1.008
  2274         CT    135    TRP     CB   2274     -0.005      12.01
  2275         HC    135    TRP    HB1   2275     0.0339      1.008
  2276         HC    135    TRP    HB2   2276     0.0339      1.008
  2277         C*    135    TRP     CG   2277    -0.1415      12.01
  2278         CW    135    TRP    CD1   2278    -0.1638      12.01
  2279         H4    135    TRP    HD1   2279     0.2062      1.008
  2280         NA    135    TRP    NE1   2280    -0.3418      14.01
  2281          H    135    TRP    HE1   2281     0.3412      1.008
  2282         CN    135    TRP    CE2   2282      0.138      12.01
  2283         CA    135    TRP    CZ2   2283    -0.2601      12.01
  2284         HA    135    TRP    HZ2   2284     0.1572      1.008
  2285         CA    135    TRP    CH2   2285    -0.1134      12.01
  2286         HA    135    TRP    HH2   2286     0.1417      1.008
  2287         CA    135    TRP    CZ3   2287    -0.1972      12.01
  2288         HA    135    TRP    HZ3   2288     0.1447      1.008
  2289         CA    135    TRP    CE3   2289    -0.2387      12.01
  2290         HA    135    TRP    HE3   2290       0.17      1.008
  2291         CB    135    TRP    CD2   2291     0.1243      12.01
  2292          C    135    TRP      C   2292     0.5973      12.01
  2293          O    135    TRP      O   2293    -0.5679         16   ; qtot 11
; residue 136 SER rtp CSER q -1.0
  2294          N    136    SER      N   2294    -0.3873      14.01
  2295          H    136    SER      H   2295     0.2729      1.008
  2296         CX    136    SER     CA   2296    -0.2098      12.01
  2297         H1    136    SER     HA   2297     0.1522      1.008
  2298         2C    136    SER     CB   2298     0.0886      12.01
  2299         H1    136    SER    HB1   2299     0.0577      1.008
  2300         H1    136    SER    HB2   2300     0.0577      1.008
  2301         OH    136    SER     OG   2301    -0.6514         16
  2302         HO    136    SER     HG   2302     0.4474      1.008
  2303         CO    136    SER      C   2303     0.7832      12.01
  2304         O2    136    SER    OC1   2304    -0.8056         16
  2305         HO    136    SER   HC11   2305          0      1.008
  2306        HOB    136    SER   HC12   2306          0      1.008
  2307         O2    136    SER    OC2   2307    -0.8056         16
  2308         HO    136    SER   HC21   2308          0      1.008
  2309        HOB    136    SER   HC22   2309          0      1.008   ; qtot 10

[ bonds ]
;  ai    aj funct            c0            c1            c2            c3
    1     2     1 
    1     3     1 
    1     4     1 
    1     5     1 
    5     6     1 
    5     7     1 
    5    23     1 
    7     8     1 
    7     9     1 
    7    10     1 
   10    11     1 
   10    12     1 
   10    13     1 
   13    14     1 
   13    15     1 
   13    16     1 
   16    17     1 
   16    18     1 
   16    19     1 
   19    20     1 
   19    21     1 
   19    22     1 
   23    24     1 
   23    25     1 
   25    26     1 
   25    27     1 
   27    28     1 
   27    29     1 
   27    42     1 
   29    30     1 
   29    31     1 
   29    32     1 
   32    33     1 
   32    34     1 
   32    38     1 
   34    35     1 
   34    36     1 
   34    37     1 
   38    39     1 
   38    40     1 
   38    41     1 
   42    43     1 
   42    44     1 
   44    45     1 
   44    46     1 
   46    47     1 
   46    48     1 
   46    60     1 
   48    49     1 
   48    50     1 
   48    51     1 
   51    52     1 
   51    58     1 
   52    53     1 
   52    54     1 
   54    55     1 
   54    56     1 
   56    57     1 
   56    58     1 
   58    59     1 
   60    61     1 
   60    62     1 
   62    63     1 
   62    64     1 
   64    65     1 
   64    66     1 
   64    82     1 
   66    67     1 
   66    68     1 
   66    69     1 
   69    70     1 
   69    71     1 
   69    72     1 
   72    73     1 
   72    74     1 
   72    75     1 
   75    76     1 
   75    77     1 
   75    78     1 
   78    79     1 
   78    80     1 
   78    81     1 
   82    83     1 
   82    84     1 
   84    85     1 
   84    86     1 
   86    87     1 
   86    88     1 
   86   101     1 
   88    89     1 
   88    90     1 
   88    91     1 
   91    92     1 
   91    93     1 
   91    94     1 
   94    95     1 
   94    98     1 
   95    96     1 
   95    97     1 
   98    99     1 
   98   100     1 
  101   102     1 
  101   103     1 
  103   104     1 
  103   113     1 
  104   105     1 
  104   106     1 
  104   107     1 
  107   108     1 
  107   109     1 
  107   110     1 
  110   111     1 
  110   112     1 
  110   113     1 
  113   114     1 
  113   115     1 
  115   116     1 
  115   117     1 
  117   118     1 
  117   119     1 
  119   120     1 
  119   121     1 
  119   125     1 
  121   122     1 
  121   123     1 
  121   124     1 
  125   126     1 
  125   127     1 
  127   128     1 
  127   129     1 
  129   130     1 
  129   131     1 
  129   139     1 
  131   132     1 
  131   133     1 
  131   137     1 
  133   134     1 
  133   135     1 
  133   136     1 
  137   138     1 
  139   140     1 
  139   141     1 
  141   142     1 
  141   143     1 
  143   144     1 
  143   145     1 
  143   158     1 
  145   146     1 
  145   147     1 
  145   148     1 
  148   149     1 
  148   150     1 
  148   154     1 
  150   151     1 
  150   152     1 
  150   153     1 
  154   155     1 
  154   156     1 
  154   157     1 
  158   159     1 
  158   160     1 
  160   161     1 
  160   162     1 
  162   163     1 
  162   164     1 
  162   177     1 
  164   165     1 
  164   166     1 
  164   170     1 
  166   167     1 
  166   168     1 
  166   169     1 
  170   171     1 
  170   172     1 
  170   173     1 
  173   174     1 
  173   175     1 
  173   176     1 
  177   178     1 
  177   179     1 
  179   180     1 
  179   181     1 
  181   182     1 
  181   183     1 
  181   199     1 
  183   184     1 
  183   185     1 
  183   186     1 
  186   187     1 
  186   188     1 
  186   189     1 
  189   190     1 
  189   191     1 
  189   192     1 
  192   193     1 
  192   194     1 
  192   195     1 
  195   196     1 
  195   197     1 
  195   198     1 
  199   200     1 
  199   201     1 
  201   202     1 
  201   203     1 
  203   204     1 
  203   205     1 
  203   209     1 
  205   206     1 
  205   207     1 
  205   208     1 
  209   210     1 
  209   211     1 
  211   212     1 
  211   213     1 
  213   214     1 
  213   215     1 
  213   228     1 
  215   216     1 
  215   217     1 
  215   221     1 
  217   218     1 
  217   219     1 
  217   220     1 
  221   222     1 
  221   223     1 
  221   224     1 
  224   225     1 
  224   226     1 
  224   227     1 
  228   229     1 
  228   230     1 
  230   231     1 
  230   232     1 
  232   233     1 
  232   234     1 
  232   244     1 
  234   235     1 
  234   236     1 
  234   237     1 
  237   238     1 
  237   241     1 
  238   239     1 
  238   240     1 
  241   242     1 
  241   243     1 
  244   245     1 
  244   246     1 
  246   247     1 
  246   248     1 
  248   249     1 
  248   250     1 
  248   251     1 
  251   252     1 
  251   253     1 
  253   254     1 
  253   255     1 
  255   256     1 
  255   257     1 
  255   267     1 
  257   258     1 
  257   259     1 
  257   260     1 
  260   261     1 
  260   264     1 
  261   262     1 
  261   263     1 
  264   265     1 
  264   266     1 
  267   268     1 
  267   269     1 
  269   270     1 
  269   271     1 
  271   272     1 
  271   273     1 
  271   281     1 
  273   274     1 
  273   275     1 
  273   279     1 
  275   276     1 
  275   277     1 
  275   278     1 
  279   280     1 
  281   282     1 
  281   283     1 
  283   284     1 
  283   285     1 
  285   286     1 
  285   287     1 
  285   297     1 
  287   288     1 
  287   289     1 
  287   293     1 
  289   290     1 
  289   291     1 
  289   292     1 
  293   294     1 
  293   295     1 
  293   296     1 
  297   298     1 
  297   299     1 
  299   300     1 
  299   301     1 
  301   302     1 
  301   303     1 
  301   319     1 
  303   304     1 
  303   305     1 
  303   306     1 
  306   307     1 
  306   308     1 
  306   309     1 
  309   310     1 
  309   311     1 
  309   312     1 
  312   313     1 
  312   314     1 
  312   315     1 
  315   316     1 
  315   317     1 
  315   318     1 
  319   320     1 
  319   321     1 
  321   322     1 
  321   323     1 
  323   324     1 
  323   325     1 
  323   338     1 
  325   326     1 
  325   327     1 
  325   328     1 
  328   329     1 
  328   330     1 
  328   334     1 
  330   331     1 
  330   332     1 
  330   333     1 
  334   335     1 
  334   336     1 
  334   337     1 
  338   339     1 
  338   340     1 
  340   341     1 
  340   342     1 
  342   343     1 
  342   344     1 
  342   355     1 
  344   345     1 
  344   346     1 
  344   347     1 
  347   348     1 
  347   349     1 
  347   350     1 
  350   351     1 
  351   352     1 
  351   353     1 
  351   354     1 
  355   356     1 
  355   357     1 
  357   358     1 
  357   359     1 
  359   360     1 
  359   361     1 
  359   377     1 
  361   362     1 
  361   363     1 
  361   364     1 
  364   365     1 
  364   375     1 
  365   366     1 
  365   367     1 
  367   368     1 
  367   369     1 
  369   370     1 
  369   373     1 
  370   371     1 
  370   372     1 
  373   374     1 
  373   375     1 
  375   376     1 
  377   378     1 
  377   379     1 
  379   380     1 
  379   381     1 
  381   382     1 
  381   383     1 
  381   399     1 
  383   384     1 
  383   385     1 
  383   386     1 
  386   387     1 
  386   388     1 
  386   389     1 
  389   390     1 
  389   391     1 
  389   392     1 
  392   393     1 
  392   394     1 
  392   395     1 
  395   396     1 
  395   397     1 
  395   398     1 
  399   400     1 
  399   401     1 
  401   402     1 
  401   403     1 
  403   404     1 
  403   405     1 
  403   406     1 
  406   407     1 
  406   408     1 
  408   409     1 
  408   410     1 
  410   411     1 
  410   412     1 
  410   423     1 
  412   413     1 
  412   414     1 
  412   415     1 
  415   416     1 
  415   417     1 
  415   418     1 
  418   419     1 
  418   420     1 
  420   421     1 
  420   422     1 
  423   424     1 
  423   425     1 
  425   426     1 
  425   435     1 
  426   427     1 
  426   428     1 
  426   429     1 
  429   430     1 
  429   431     1 
  429   432     1 
  432   433     1 
  432   434     1 
  432   435     1 
  435   436     1 
  435   437     1 
  437   438     1 
  437   439     1 
  439   440     1 
  439   441     1 
  441   442     1 
  441   443     1 
  441   454     1 
  443   444     1 
  443   445     1 
  443   446     1 
  446   447     1 
  446   448     1 
  446   449     1 
  449   450     1 
  450   451     1 
  450   452     1 
  450   453     1 
  454   455     1 
  454   456     1 
  456   457     1 
  456   458     1 
  458   459     1 
  458   460     1 
  458   468     1 
  460   461     1 
  460   462     1 
  460   466     1 
  462   463     1 
  462   464     1 
  462   465     1 
  466   467     1 
  468   469     1 
  468   470     1 
  470   471     1 
  470   472     1 
  472   473     1 
  472   474     1 
  472   488     1 
  474   475     1 
  474   476     1 
  474   477     1 
  477   478     1 
  477   486     1 
  478   479     1 
  478   480     1 
  480   481     1 
  480   482     1 
  482   483     1 
  482   484     1 
  484   485     1 
  484   486     1 
  486   487     1 
  488   489     1 
  488   490     1 
  490   491     1 
  490   492     1 
  492   493     1 
  492   494     1 
  492   512     1 
  494   495     1 
  494   496     1 
  494   497     1 
  497   498     1 
  497   499     1 
  497   500     1 
  500   501     1 
  500   502     1 
  500   503     1 
  503   504     1 
  503   505     1 
  505   506     1 
  505   509     1 
  506   507     1 
  506   508     1 
  509   510     1 
  509   511     1 
  512   513     1 
  512   514     1 
  514   515     1 
  514   516     1 
  516   517     1 
  516   518     1 
  516   531     1 
  518   519     1 
  518   520     1 
  518   521     1 
  521   522     1 
  521   523     1 
  521   527     1 
  523   524     1 
  523   525     1 
  523   526     1 
  527   528     1 
  527   529     1 
  527   530     1 
  531   532     1 
  531   533     1 
  533   534     1 
  533   535     1 
  535   536     1 
  535   537     1 
  535   550     1 
  537   538     1 
  537   539     1 
  537   540     1 
  540   541     1 
  540   542     1 
  540   546     1 
  542   543     1 
  542   544     1 
  542   545     1 
  546   547     1 
  546   548     1 
  546   549     1 
  550   551     1 
  550   552     1 
  552   553     1 
  552   554     1 
  554   555     1 
  554   556     1 
  554   569     1 
  556   557     1 
  556   558     1 
  556   559     1 
  559   560     1 
  559   561     1 
  559   565     1 
  561   562     1 
  561   563     1 
  561   564     1 
  565   566     1 
  565   567     1 
  565   568     1 
  569   570     1 
  569   571     1 
  571   572     1 
  571   573     1 
  573   574     1 
  573   575     1 
  573   585     1 
  575   576     1 
  575   577     1 
  575   581     1 
  577   578     1 
  577   579     1 
  577   580     1 
  581   582     1 
  581   583     1 
  581   584     1 
  585   586     1 
  585   587     1 
  587   588     1 
  587   589     1 
  589   590     1 
  589   591     1 
  589   601     1 
  591   592     1 
  591   593     1 
  591   594     1 
  594   595     1 
  594   598     1 
  595   596     1 
  595   597     1 
  598   599     1 
  598   600     1 
  601   602     1 
  601   603     1 
  603   604     1 
  603   605     1 
  605   606     1 
  605   607     1 
  605   615     1 
  607   608     1 
  607   609     1 
  607   613     1 
  609   610     1 
  609   611     1 
  609   612     1 
  613   614     1 
  615   616     1 
  615   617     1 
  617   618     1 
  617   627     1 
  618   619     1 
  618   620     1 
  618   621     1 
  621   622     1 
  621   623     1 
  621   624     1 
  624   625     1 
  624   626     1 
  624   627     1 
  627   628     1 
  627   629     1 
  629   630     1 
  629   631     1 
  631   632     1 
  631   633     1 
  633   634     1 
  633   635     1 
  633   648     1 
  635   636     1 
  635   637     1 
  635   638     1 
  638   639     1 
  638   640     1 
  638   641     1 
  641   642     1 
  641   645     1 
  642   643     1 
  642   644     1 
  645   646     1 
  645   647     1 
  648   649     1 
  648   650     1 
  650   651     1 
  650   652     1 
  652   653     1 
  652   654     1 
  652   662     1 
  654   655     1 
  654   656     1 
  654   660     1 
  656   657     1 
  656   658     1 
  656   659     1 
  660   661     1 
  662   663     1 
  662   664     1 
  664   665     1 
  664   666     1 
  666   667     1 
  666   668     1 
  666   684     1 
  668   669     1 
  668   670     1 
  668   671     1 
  671   672     1 
  671   673     1 
  671   674     1 
  674   675     1 
  674   676     1 
  674   677     1 
  677   678     1 
  677   679     1 
  677   680     1 
  680   681     1 
  680   682     1 
  680   683     1 
  684   685     1 
  684   686     1 
  686   687     1 
  686   688     1 
  688   689     1 
  688   690     1 
  688   702     1 
  690   691     1 
  690   692     1 
  690   693     1 
  693   694     1 
  693   700     1 
  694   695     1 
  694   696     1 
  696   697     1 
  696   698     1 
  698   699     1 
  698   700     1 
  700   701     1 
  702   703     1 
  702   704     1 
  704   705     1 
  704   714     1 
  705   706     1 
  705   707     1 
  705   708     1 
  708   709     1 
  708   710     1 
  708   711     1 
  711   712     1 
  711   713     1 
  711   714     1 
  714   715     1 
  714   716     1 
  716   717     1 
  716   718     1 
  718   719     1 
  718   720     1 
  720   721     1 
  720   722     1 
  720   738     1 
  722   723     1 
  722   724     1 
  722   725     1 
  725   726     1 
  725   727     1 
  725   728     1 
  728   729     1 
  728   730     1 
  728   731     1 
  731   732     1 
  731   733     1 
  731   734     1 
  734   735     1 
  734   736     1 
  734   737     1 
  738   739     1 
  738   740     1 
  740   741     1 
  740   742     1 
  742   743     1 
  742   744     1 
  742   760     1 
  744   745     1 
  744   746     1 
  744   747     1 
  747   748     1 
  747   749     1 
  747   750     1 
  750   751     1 
  750   752     1 
  750   753     1 
  753   754     1 
  753   755     1 
  753   756     1 
  756   757     1 
  756   758     1 
  756   759     1 
  760   761     1 
  760   762     1 
  762   763     1 
  762   764     1 
  764   765     1 
  764   766     1 
  764   767     1 
  767   768     1 
  767   769     1 
  769   770     1 
  769   771     1 
  771   772     1 
  771   773     1 
  771   783     1 
  773   774     1 
  773   775     1 
  773   779     1 
  775   776     1 
  775   777     1 
  775   778     1 
  779   780     1 
  779   781     1 
  779   782     1 
  783   784     1 
  783   785     1 
  785   786     1 
  785   787     1 
  787   788     1 
  787   789     1 
  787   802     1 
  789   790     1 
  789   791     1 
  789   792     1 
  792   793     1 
  792   794     1 
  792   795     1 
  795   796     1 
  795   799     1 
  796   797     1 
  796   798     1 
  799   800     1 
  799   801     1 
  802   803     1 
  802   804     1 
  804   805     1 
  804   806     1 
  806   807     1 
  806   808     1 
  806   824     1 
  808   809     1 
  808   810     1 
  808   811     1 
  811   812     1 
  811   813     1 
  811   814     1 
  814   815     1 
  814   816     1 
  814   817     1 
  817   818     1 
  817   819     1 
  817   820     1 
  820   821     1 
  820   822     1 
  820   823     1 
  824   825     1 
  824   826     1 
  826   827     1 
  826   828     1 
  828   829     1 
  828   830     1 
  828   846     1 
  830   831     1 
  830   832     1 
  830   833     1 
  833   834     1 
  833   844     1 
  834   835     1 
  834   836     1 
  836   837     1 
  836   838     1 
  838   839     1 
  838   842     1 
  839   840     1 
  839   841     1 
  842   843     1 
  842   844     1 
  844   845     1 
  846   847     1 
  846   848     1 
  848   849     1 
  848   850     1 
  850   851     1 
  850   852     1 
  850   853     1 
  853   854     1 
  853   855     1 
  855   856     1 
  855   865     1 
  856   857     1 
  856   858     1 
  856   859     1 
  859   860     1 
  859   861     1 
  859   862     1 
  862   863     1 
  862   864     1 
  862   865     1 
  865   866     1 
  865   867     1 
  867   868     1 
  867   869     1 
  869   870     1 
  869   871     1 
  871   872     1 
  871   873     1 
  871   886     1 
  873   874     1 
  873   875     1 
  873   876     1 
  876   877     1 
  876   878     1 
  876   879     1 
  879   880     1 
  879   883     1 
  880   881     1 
  880   882     1 
  883   884     1 
  883   885     1 
  886   887     1 
  886   888     1 
  888   889     1 
  888   890     1 
  890   891     1 
  890   892     1 
  890   896     1 
  892   893     1 
  892   894     1 
  892   895     1 
  896   897     1 
  896   898     1 
  898   899     1 
  898   900     1 
  900   901     1 
  900   902     1 
  900   907     1 
  902   903     1 
  902   904     1 
  902   905     1 
  905   906     1 
  907   908     1 
  907   909     1 
  909   910     1 
  909   911     1 
  911   912     1 
  911   913     1 
  911   917     1 
  913   914     1 
  913   915     1 
  913   916     1 
  917   918     1 
  917   919     1 
  919   920     1 
  919   921     1 
  921   922     1 
  921   923     1 
  921   937     1 
  923   924     1 
  923   925     1 
  923   926     1 
  926   927     1 
  926   935     1 
  927   928     1 
  927   929     1 
  929   930     1 
  929   931     1 
  931   932     1 
  931   933     1 
  933   934     1 
  933   935     1 
  935   936     1 
  937   938     1 
  937   939     1 
  939   940     1 
  939   941     1 
  941   942     1 
  941   943     1 
  941   951     1 
  943   944     1 
  943   945     1 
  943   949     1 
  945   946     1 
  945   947     1 
  945   948     1 
  949   950     1 
  951   952     1 
  951   953     1 
  953   954     1 
  953   955     1 
  955   956     1 
  955   957     1 
  955   973     1 
  957   958     1 
  957   959     1 
  957   960     1 
  960   961     1 
  960   962     1 
  960   963     1 
  963   964     1 
  963   965     1 
  963   966     1 
  966   967     1 
  966   968     1 
  966   969     1 
  969   970     1 
  969   971     1 
  969   972     1 
  973   974     1 
  973   975     1 
  975   976     1 
  975   977     1 
  977   978     1 
  977   979     1 
  977   995     1 
  979   980     1 
  979   981     1 
  979   982     1 
  982   983     1 
  982   984     1 
  982   985     1 
  985   986     1 
  985   987     1 
  985   988     1 
  988   989     1 
  988   990     1 
  988   991     1 
  991   992     1 
  991   993     1 
  991   994     1 
  995   996     1 
  995   997     1 
  997   998     1 
  997   999     1 
  999  1000     1 
  999  1001     1 
  999  1012     1 
 1001  1002     1 
 1001  1003     1 
 1001  1004     1 
 1004  1005     1 
 1004  1006     1 
 1004  1007     1 
 1007  1008     1 
 1008  1009     1 
 1008  1010     1 
 1008  1011     1 
 1012  1013     1 
 1012  1014     1 
 1014  1015     1 
 1014  1016     1 
 1016  1017     1 
 1016  1018     1 
 1016  1028     1 
 1018  1019     1 
 1018  1020     1 
 1018  1024     1 
 1020  1021     1 
 1020  1022     1 
 1020  1023     1 
 1024  1025     1 
 1024  1026     1 
 1024  1027     1 
 1028  1029     1 
 1028  1030     1 
 1030  1031     1 
 1030  1032     1 
 1032  1033     1 
 1032  1034     1 
 1032  1047     1 
 1034  1035     1 
 1034  1036     1 
 1034  1037     1 
 1037  1038     1 
 1037  1039     1 
 1037  1040     1 
 1040  1041     1 
 1040  1044     1 
 1041  1042     1 
 1041  1043     1 
 1044  1045     1 
 1044  1046     1 
 1047  1048     1 
 1047  1049     1 
 1049  1050     1 
 1049  1051     1 
 1051  1052     1 
 1051  1053     1 
 1051  1061     1 
 1053  1054     1 
 1053  1055     1 
 1053  1056     1 
 1056  1057     1 
 1056  1058     1 
 1058  1059     1 
 1058  1060     1 
 1061  1062     1 
 1061  1063     1 
 1063  1064     1 
 1063  1065     1 
 1065  1066     1 
 1065  1067     1 
 1065  1071     1 
 1067  1068     1 
 1067  1069     1 
 1067  1070     1 
 1071  1072     1 
 1071  1073     1 
 1073  1074     1 
 1073  1075     1 
 1075  1076     1 
 1075  1077     1 
 1075  1093     1 
 1077  1078     1 
 1077  1079     1 
 1077  1080     1 
 1080  1081     1 
 1080  1082     1 
 1080  1083     1 
 1083  1084     1 
 1083  1085     1 
 1083  1086     1 
 1086  1087     1 
 1086  1088     1 
 1086  1089     1 
 1089  1090     1 
 1089  1091     1 
 1089  1092     1 
 1093  1094     1 
 1093  1095     1 
 1095  1096     1 
 1095  1097     1 
 1097  1098     1 
 1097  1099     1 
 1097  1115     1 
 1099  1100     1 
 1099  1101     1 
 1099  1102     1 
 1102  1103     1 
 1102  1104     1 
 1102  1105     1 
 1105  1106     1 
 1105  1107     1 
 1105  1108     1 
 1108  1109     1 
 1108  1110     1 
 1108  1111     1 
 1111  1112     1 
 1111  1113     1 
 1111  1114     1 
 1115  1116     1 
 1115  1117     1 
 1117  1118     1 
 1117  1119     1 
 1119  1120     1 
 1119  1121     1 
 1119  1134     1 
 1121  1122     1 
 1121  1123     1 
 1121  1127     1 
 1123  1124     1 
 1123  1125     1 
 1123  1126     1 
 1127  1128     1 
 1127  1129     1 
 1127  1130     1 
 1130  1131     1 
 1130  1132     1 
 1130  1133     1 
 1134  1135     1 
 1134  1136     1 
 1136  1137     1 
 1136  1138     1 
 1138  1139     1 
 1138  1140     1 
 1138  1153     1 
 1140  1141     1 
 1140  1142     1 
 1140  1143     1 
 1143  1144     1 
 1143  1145     1 
 1143  1146     1 
 1146  1147     1 
 1146  1150     1 
 1147  1148     1 
 1147  1149     1 
 1150  1151     1 
 1150  1152     1 
 1153  1154     1 
 1153  1155     1 
 1155  1156     1 
 1155  1157     1 
 1157  1158     1 
 1157  1159     1 
 1157  1169     1 
 1159  1160     1 
 1159  1161     1 
 1159  1165     1 
 1161  1162     1 
 1161  1163     1 
 1161  1164     1 
 1165  1166     1 
 1165  1167     1 
 1165  1168     1 
 1169  1170     1 
 1169  1171     1 
 1171  1172     1 
 1171  1173     1 
 1173  1174     1 
 1173  1175     1 
 1173  1188     1 
 1175  1176     1 
 1175  1177     1 
 1175  1178     1 
 1178  1179     1 
 1178  1180     1 
 1178  1181     1 
 1181  1182     1 
 1181  1185     1 
 1182  1183     1 
 1182  1184     1 
 1185  1186     1 
 1185  1187     1 
 1188  1189     1 
 1188  1190     1 
 1190  1191     1 
 1190  1192     1 
 1192  1193     1 
 1192  1194     1 
 1192  1208     1 
 1194  1195     1 
 1194  1196     1 
 1194  1197     1 
 1197  1198     1 
 1197  1206     1 
 1198  1199     1 
 1198  1200     1 
 1200  1201     1 
 1200  1202     1 
 1202  1203     1 
 1202  1204     1 
 1204  1205     1 
 1204  1206     1 
 1206  1207     1 
 1208  1209     1 
 1208  1210     1 
 1210  1211     1 
 1210  1212     1 
 1212  1213     1 
 1212  1214     1 
 1212  1224     1 
 1214  1215     1 
 1214  1216     1 
 1214  1217     1 
 1217  1218     1 
 1217  1221     1 
 1218  1219     1 
 1218  1220     1 
 1221  1222     1 
 1221  1223     1 
 1224  1225     1 
 1224  1226     1 
 1226  1227     1 
 1226  1228     1 
 1228  1229     1 
 1228  1230     1 
 1228  1246     1 
 1230  1231     1 
 1230  1232     1 
 1230  1233     1 
 1233  1234     1 
 1233  1235     1 
 1233  1236     1 
 1236  1237     1 
 1236  1238     1 
 1236  1239     1 
 1239  1240     1 
 1239  1241     1 
 1239  1242     1 
 1242  1243     1 
 1242  1244     1 
 1242  1245     1 
 1246  1247     1 
 1246  1248     1 
 1248  1249     1 
 1248  1250     1 
 1250  1251     1 
 1250  1252     1 
 1250  1253     1 
 1253  1254     1 
 1253  1255     1 
 1255  1256     1 
 1255  1257     1 
 1257  1258     1 
 1257  1259     1 
 1257  1270     1 
 1259  1260     1 
 1259  1261     1 
 1259  1262     1 
 1262  1263     1 
 1262  1264     1 
 1262  1265     1 
 1265  1266     1 
 1265  1267     1 
 1267  1268     1 
 1267  1269     1 
 1270  1271     1 
 1270  1272     1 
 1272  1273     1 
 1272  1274     1 
 1274  1275     1 
 1274  1276     1 
 1274  1294     1 
 1276  1277     1 
 1276  1278     1 
 1276  1279     1 
 1279  1280     1 
 1279  1281     1 
 1279  1282     1 
 1282  1283     1 
 1282  1284     1 
 1282  1285     1 
 1285  1286     1 
 1285  1287     1 
 1287  1288     1 
 1287  1291     1 
 1288  1289     1 
 1288  1290     1 
 1291  1292     1 
 1291  1293     1 
 1294  1295     1 
 1294  1296     1 
 1296  1297     1 
 1296  1298     1 
 1298  1299     1 
 1298  1300     1 
 1298  1308     1 
 1300  1301     1 
 1300  1302     1 
 1300  1306     1 
 1302  1303     1 
 1302  1304     1 
 1302  1305     1 
 1306  1307     1 
 1308  1309     1 
 1308  1310     1 
 1310  1311     1 
 1310  1312     1 
 1312  1313     1 
 1312  1314     1 
 1312  1324     1 
 1314  1315     1 
 1314  1316     1 
 1314  1317     1 
 1317  1318     1 
 1317  1321     1 
 1318  1319     1 
 1318  1320     1 
 1321  1322     1 
 1321  1323     1 
 1324  1325     1 
 1324  1326     1 
 1326  1327     1 
 1326  1328     1 
 1328  1329     1 
 1328  1330     1 
 1328  1346     1 
 1330  1331     1 
 1330  1332     1 
 1330  1333     1 
 1333  1334     1 
 1333  1335     1 
 1333  1336     1 
 1336  1337     1 
 1336  1338     1 
 1336  1339     1 
 1339  1340     1 
 1339  1341     1 
 1339  1342     1 
 1342  1343     1 
 1342  1344     1 
 1342  1345     1 
 1346  1347     1 
 1346  1348     1 
 1348  1349     1 
 1348  1350     1 
 1350  1351     1 
 1350  1352     1 
 1350  1368     1 
 1352  1353     1 
 1352  1354     1 
 1352  1355     1 
 1355  1356     1 
 1355  1366     1 
 1356  1357     1 
 1356  1358     1 
 1358  1359     1 
 1358  1360     1 
 1360  1361     1 
 1360  1364     1 
 1361  1362     1 
 1361  1363     1 
 1364  1365     1 
 1364  1366     1 
 1366  1367     1 
 1368  1369     1 
 1368  1370     1 
 1370  1371     1 
 1370  1372     1 
 1372  1373     1 
 1372  1374     1 
 1372  1375     1 
 1375  1376     1 
 1375  1377     1 
 1377  1378     1 
 1377  1379     1 
 1379  1380     1 
 1379  1381     1 
 1379  1399     1 
 1381  1382     1 
 1381  1383     1 
 1381  1384     1 
 1384  1385     1 
 1384  1386     1 
 1384  1387     1 
 1387  1388     1 
 1387  1389     1 
 1387  1390     1 
 1390  1391     1 
 1390  1392     1 
 1392  1393     1 
 1392  1396     1 
 1393  1394     1 
 1393  1395     1 
 1396  1397     1 
 1396  1398     1 
 1399  1400     1 
 1399  1401     1 
 1401  1402     1 
 1401  1403     1 
 1403  1404     1 
 1403  1405     1 
 1403  1406     1 
 1406  1407     1 
 1406  1408     1 
 1408  1409     1 
 1408  1410     1 
 1410  1411     1 
 1410  1412     1 
 1410  1425     1 
 1412  1413     1 
 1412  1414     1 
 1412  1415     1 
 1415  1416     1 
 1415  1417     1 
 1415  1421     1 
 1417  1418     1 
 1417  1419     1 
 1417  1420     1 
 1421  1422     1 
 1421  1423     1 
 1421  1424     1 
 1425  1426     1 
 1425  1427     1 
 1427  1428     1 
 1427  1429     1 
 1429  1430     1 
 1429  1431     1 
 1429  1435     1 
 1431  1432     1 
 1431  1433     1 
 1431  1434     1 
 1435  1436     1 
 1435  1437     1 
 1437  1438     1 
 1437  1439     1 
 1439  1440     1 
 1439  1441     1 
 1439  1457     1 
 1441  1442     1 
 1441  1443     1 
 1441  1444     1 
 1444  1445     1 
 1444  1455     1 
 1445  1446     1 
 1445  1447     1 
 1447  1448     1 
 1447  1449     1 
 1449  1450     1 
 1449  1453     1 
 1450  1451     1 
 1450  1452     1 
 1453  1454     1 
 1453  1455     1 
 1455  1456     1 
 1457  1458     1 
 1457  1459     1 
 1459  1460     1 
 1459  1461     1 
 1461  1462     1 
 1461  1463     1 
 1461  1476     1 
 1463  1464     1 
 1463  1465     1 
 1463  1469     1 
 1465  1466     1 
 1465  1467     1 
 1465  1468     1 
 1469  1470     1 
 1469  1471     1 
 1469  1472     1 
 1472  1473     1 
 1472  1474     1 
 1472  1475     1 
 1476  1477     1 
 1476  1478     1 
 1478  1479     1 
 1478  1480     1 
 1480  1481     1 
 1480  1482     1 
 1480  1498     1 
 1482  1483     1 
 1482  1484     1 
 1482  1485     1 
 1485  1486     1 
 1485  1496     1 
 1486  1487     1 
 1486  1488     1 
 1488  1489     1 
 1488  1490     1 
 1490  1491     1 
 1490  1494     1 
 1491  1492     1 
 1491  1493     1 
 1494  1495     1 
 1494  1496     1 
 1496  1497     1 
 1498  1499     1 
 1498  1500     1 
 1500  1501     1 
 1500  1502     1 
 1502  1503     1 
 1502  1504     1 
 1502  1508     1 
 1504  1505     1 
 1504  1506     1 
 1504  1507     1 
 1508  1509     1 
 1508  1510     1 
 1510  1511     1 
 1510  1512     1 
 1512  1513     1 
 1512  1514     1 
 1512  1524     1 
 1514  1515     1 
 1514  1516     1 
 1514  1517     1 
 1517  1518     1 
 1517  1521     1 
 1518  1519     1 
 1518  1520     1 
 1521  1522     1 
 1521  1523     1 
 1524  1525     1 
 1524  1526     1 
 1526  1527     1 
 1526  1528     1 
 1528  1529     1 
 1528  1530     1 
 1528  1531     1 
 1531  1532     1 
 1531  1533     1 
 1533  1534     1 
 1533  1535     1 
 1535  1536     1 
 1535  1537     1 
 1535  1553     1 
 1537  1538     1 
 1537  1539     1 
 1537  1540     1 
 1540  1541     1 
 1540  1542     1 
 1540  1543     1 
 1543  1544     1 
 1543  1545     1 
 1543  1546     1 
 1546  1547     1 
 1546  1548     1 
 1546  1549     1 
 1549  1550     1 
 1549  1551     1 
 1549  1552     1 
 1553  1554     1 
 1553  1555     1 
 1555  1556     1 
 1555  1557     1 
 1557  1558     1 
 1557  1559     1 
 1557  1570     1 
 1559  1560     1 
 1559  1561     1 
 1559  1562     1 
 1562  1563     1 
 1562  1564     1 
 1562  1565     1 
 1565  1566     1 
 1566  1567     1 
 1566  1568     1 
 1566  1569     1 
 1570  1571     1 
 1570  1572     1 
 1572  1573     1 
 1572  1574     1 
 1574  1575     1 
 1574  1576     1 
 1574  1586     1 
 1576  1577     1 
 1576  1578     1 
 1576  1582     1 
 1578  1579     1 
 1578  1580     1 
 1578  1581     1 
 1582  1583     1 
 1582  1584     1 
 1582  1585     1 
 1586  1587     1 
 1586  1588     1 
 1588  1589     1 
 1588  1590     1 
 1590  1591     1 
 1590  1592     1 
 1590  1600     1 
 1592  1593     1 
 1592  1594     1 
 1592  1595     1 
 1595  1596     1 
 1595  1597     1 
 1597  1598     1 
 1597  1599     1 
 1600  1601     1 
 1600  1602     1 
 1602  1603     1 
 1602  1604     1 
 1604  1605     1 
 1604  1606     1 
 1604  1619     1 
 1606  1607     1 
 1606  1608     1 
 1606  1609     1 
 1609  1610     1 
 1609  1611     1 
 1609  1612     1 
 1612  1613     1 
 1612  1616     1 
 1613  1614     1 
 1613  1615     1 
 1616  1617     1 
 1616  1618     1 
 1619  1620     1 
 1619  1621     1 
 1621  1622     1 
 1621  1623     1 
 1623  1624     1 
 1623  1625     1 
 1623  1629     1 
 1625  1626     1 
 1625  1627     1 
 1625  1628     1 
 1629  1630     1 
 1629  1631     1 
 1631  1632     1 
 1631  1633     1 
 1633  1634     1 
 1633  1635     1 
 1633  1648     1 
 1635  1636     1 
 1635  1637     1 
 1635  1638     1 
 1638  1639     1 
 1638  1640     1 
 1638  1644     1 
 1640  1641     1 
 1640  1642     1 
 1640  1643     1 
 1644  1645     1 
 1644  1646     1 
 1644  1647     1 
 1648  1649     1 
 1648  1650     1 
 1650  1651     1 
 1650  1652     1 
 1652  1653     1 
 1652  1654     1 
 1652  1664     1 
 1654  1655     1 
 1654  1656     1 
 1654  1660     1 
 1656  1657     1 
 1656  1658     1 
 1656  1659     1 
 1660  1661     1 
 1660  1662     1 
 1660  1663     1 
 1664  1665     1 
 1664  1666     1 
 1666  1667     1 
 1666  1668     1 
 1668  1669     1 
 1668  1670     1 
 1668  1688     1 
 1670  1671     1 
 1670  1672     1 
 1670  1673     1 
 1673  1674     1 
 1673  1675     1 
 1673  1676     1 
 1676  1677     1 
 1676  1678     1 
 1676  1679     1 
 1679  1680     1 
 1679  1681     1 
 1681  1682     1 
 1681  1685     1 
 1682  1683     1 
 1682  1684     1 
 1685  1686     1 
 1685  1687     1 
 1688  1689     1 
 1688  1690     1 
 1690  1691     1 
 1690  1692     1 
 1692  1693     1 
 1692  1694     1 
 1692  1705     1 
 1694  1695     1 
 1694  1696     1 
 1694  1697     1 
 1697  1698     1 
 1697  1699     1 
 1697  1700     1 
 1700  1701     1 
 1700  1702     1 
 1702  1703     1 
 1702  1704     1 
 1705  1706     1 
 1705  1707     1 
 1707  1708     1 
 1707  1709     1 
 1709  1710     1 
 1709  1711     1 
 1709  1712     1 
 1712  1713     1 
 1712  1714     1 
 1714  1715     1 
 1714  1716     1 
 1716  1717     1 
 1716  1718     1 
 1716  1731     1 
 1718  1719     1 
 1718  1720     1 
 1718  1721     1 
 1721  1722     1 
 1721  1723     1 
 1721  1727     1 
 1723  1724     1 
 1723  1725     1 
 1723  1726     1 
 1727  1728     1 
 1727  1729     1 
 1727  1730     1 
 1731  1732     1 
 1731  1733     1 
 1733  1734     1 
 1733  1735     1 
 1735  1736     1 
 1735  1737     1 
 1735  1741     1 
 1737  1738     1 
 1737  1739     1 
 1737  1740     1 
 1741  1742     1 
 1741  1743     1 
 1743  1744     1 
 1743  1745     1 
 1745  1746     1 
 1745  1747     1 
 1745  1763     1 
 1747  1748     1 
 1747  1749     1 
 1747  1750     1 
 1750  1751     1 
 1750  1752     1 
 1750  1753     1 
 1753  1754     1 
 1753  1755     1 
 1753  1756     1 
 1756  1757     1 
 1756  1758     1 
 1756  1759     1 
 1759  1760     1 
 1759  1761     1 
 1759  1762     1 
 1763  1764     1 
 1763  1765     1 
 1765  1766     1 
 1765  1767     1 
 1767  1768     1 
 1767  1769     1 
 1767  1779     1 
 1769  1770     1 
 1769  1771     1 
 1769  1775     1 
 1771  1772     1 
 1771  1773     1 
 1771  1774     1 
 1775  1776     1 
 1775  1777     1 
 1775  1778     1 
 1779  1780     1 
 1779  1781     1 
 1781  1782     1 
 1781  1783     1 
 1783  1784     1 
 1783  1785     1 
 1783  1789     1 
 1785  1786     1 
 1785  1787     1 
 1785  1788     1 
 1789  1790     1 
 1789  1791     1 
 1791  1792     1 
 1791  1793     1 
 1793  1794     1 
 1793  1795     1 
 1793  1811     1 
 1795  1796     1 
 1795  1797     1 
 1795  1798     1 
 1798  1799     1 
 1798  1809     1 
 1799  1800     1 
 1799  1801     1 
 1801  1802     1 
 1801  1803     1 
 1803  1804     1 
 1803  1807     1 
 1804  1805     1 
 1804  1806     1 
 1807  1808     1 
 1807  1809     1 
 1809  1810     1 
 1811  1812     1 
 1811  1813     1 
 1813  1814     1 
 1813  1815     1 
 1815  1816     1 
 1815  1817     1 
 1815  1827     1 
 1817  1818     1 
 1817  1819     1 
 1817  1823     1 
 1819  1820     1 
 1819  1821     1 
 1819  1822     1 
 1823  1824     1 
 1823  1825     1 
 1823  1826     1 
 1827  1828     1 
 1827  1829     1 
 1829  1830     1 
 1829  1831     1 
 1831  1832     1 
 1831  1833     1 
 1831  1849     1 
 1833  1834     1 
 1833  1835     1 
 1833  1836     1 
 1836  1837     1 
 1836  1847     1 
 1837  1838     1 
 1837  1839     1 
 1839  1840     1 
 1839  1841     1 
 1841  1842     1 
 1841  1845     1 
 1842  1843     1 
 1842  1844     1 
 1845  1846     1 
 1845  1847     1 
 1847  1848     1 
 1849  1850     1 
 1849  1851     1 
 1851  1852     1 
 1851  1853     1 
 1853  1854     1 
 1853  1855     1 
 1853  1871     1 
 1855  1856     1 
 1855  1857     1 
 1855  1858     1 
 1858  1859     1 
 1858  1860     1 
 1858  1861     1 
 1861  1862     1 
 1861  1863     1 
 1861  1864     1 
 1864  1865     1 
 1864  1866     1 
 1864  1867     1 
 1867  1868     1 
 1867  1869     1 
 1867  1870     1 
 1871  1872     1 
 1871  1873     1 
 1873  1874     1 
 1873  1883     1 
 1874  1875     1 
 1874  1876     1 
 1874  1877     1 
 1877  1878     1 
 1877  1879     1 
 1877  1880     1 
 1880  1881     1 
 1880  1882     1 
 1880  1883     1 
 1883  1884     1 
 1883  1885     1 
 1885  1886     1 
 1885  1887     1 
 1887  1888     1 
 1887  1889     1 
 1889  1890     1 
 1889  1891     1 
 1889  1899     1 
 1891  1892     1 
 1891  1893     1 
 1891  1894     1 
 1894  1895     1 
 1894  1896     1 
 1896  1897     1 
 1896  1898     1 
 1899  1900     1 
 1899  1901     1 
 1901  1902     1 
 1901  1903     1 
 1903  1904     1 
 1903  1905     1 
 1903  1913     1 
 1905  1906     1 
 1905  1907     1 
 1905  1908     1 
 1908  1909     1 
 1908  1910     1 
 1910  1911     1 
 1910  1912     1 
 1913  1914     1 
 1913  1915     1 
 1915  1916     1 
 1915  1917     1 
 1917  1918     1 
 1917  1919     1 
 1917  1927     1 
 1919  1920     1 
 1919  1921     1 
 1919  1925     1 
 1921  1922     1 
 1921  1923     1 
 1921  1924     1 
 1925  1926     1 
 1927  1928     1 
 1927  1929     1 
 1929  1930     1 
 1929  1931     1 
 1931  1932     1 
 1931  1933     1 
 1931  1945     1 
 1933  1934     1 
 1933  1935     1 
 1933  1936     1 
 1936  1937     1 
 1936  1943     1 
 1937  1938     1 
 1937  1939     1 
 1939  1940     1 
 1939  1941     1 
 1941  1942     1 
 1941  1943     1 
 1943  1944     1 
 1945  1946     1 
 1945  1947     1 
 1947  1948     1 
 1947  1949     1 
 1949  1950     1 
 1949  1951     1 
 1949  1964     1 
 1951  1952     1 
 1951  1953     1 
 1951  1954     1 
 1954  1955     1 
 1954  1956     1 
 1954  1957     1 
 1957  1958     1 
 1957  1961     1 
 1958  1959     1 
 1958  1960     1 
 1961  1962     1 
 1961  1963     1 
 1964  1965     1 
 1964  1966     1 
 1966  1967     1 
 1966  1968     1 
 1968  1969     1 
 1968  1970     1 
 1968  1981     1 
 1970  1971     1 
 1970  1972     1 
 1970  1973     1 
 1973  1974     1 
 1973  1975     1 
 1973  1976     1 
 1976  1977     1 
 1976  1978     1 
 1978  1979     1 
 1978  1980     1 
 1981  1982     1 
 1981  1983     1 
 1983  1984     1 
 1983  1985     1 
 1985  1986     1 
 1985  1987     1 
 1985  1999     1 
 1987  1988     1 
 1987  1989     1 
 1987  1990     1 
 1990  1991     1 
 1990  1997     1 
 1991  1992     1 
 1991  1993     1 
 1993  1994     1 
 1993  1995     1 
 1995  1996     1 
 1995  1997     1 
 1997  1998     1 
 1999  2000     1 
 1999  2001     1 
 2001  2002     1 
 2001  2003     1 
 2003  2004     1 
 2003  2005     1 
 2003  2018     1 
 2005  2006     1 
 2005  2007     1 
 2005  2008     1 
 2008  2009     1 
 2008  2010     1 
 2008  2014     1 
 2010  2011     1 
 2010  2012     1 
 2010  2013     1 
 2014  2015     1 
 2014  2016     1 
 2014  2017     1 
 2018  2019     1 
 2018  2020     1 
 2020  2021     1 
 2020  2022     1 
 2022  2023     1 
 2022  2024     1 
 2022  2042     1 
 2024  2025     1 
 2024  2026     1 
 2024  2027     1 
 2027  2028     1 
 2027  2029     1 
 2027  2030     1 
 2030  2031     1 
 2030  2032     1 
 2030  2033     1 
 2033  2034     1 
 2033  2035     1 
 2035  2036     1 
 2035  2039     1 
 2036  2037     1 
 2036  2038     1 
 2039  2040     1 
 2039  2041     1 
 2042  2043     1 
 2042  2044     1 
 2044  2045     1 
 2044  2046     1 
 2046  2047     1 
 2046  2048     1 
 2046  2064     1 
 2048  2049     1 
 2048  2050     1 
 2048  2051     1 
 2051  2052     1 
 2051  2053     1 
 2051  2054     1 
 2054  2055     1 
 2054  2056     1 
 2054  2057     1 
 2057  2058     1 
 2057  2059     1 
 2057  2060     1 
 2060  2061     1 
 2060  2062     1 
 2060  2063     1 
 2064  2065     1 
 2064  2066     1 
 2066  2067     1 
 2066  2068     1 
 2068  2069     1 
 2068  2070     1 
 2068  2075     1 
 2070  2071     1 
 2070  2072     1 
 2070  2073     1 
 2073  2074     1 
 2075  2076     1 
 2075  2077     1 
 2077  2078     1 
 2077  2079     1 
 2079  2080     1 
 2079  2081     1 
 2079  2094     1 
 2081  2082     1 
 2081  2083     1 
 2081  2084     1 
 2084  2085     1 
 2084  2086     1 
 2084  2087     1 
 2087  2088     1 
 2087  2091     1 
 2088  2089     1 
 2088  2090     1 
 2091  2092     1 
 2091  2093     1 
 2094  2095     1 
 2094  2096     1 
 2096  2097     1 
 2096  2098     1 
 2098  2099     1 
 2098  2100     1 
 2098  2104     1 
 2100  2101     1 
 2100  2102     1 
 2100  2103     1 
 2104  2105     1 
 2104  2106     1 
 2106  2107     1 
 2106  2108     1 
 2108  2109     1 
 2108  2110     1 
 2108  2121     1 
 2110  2111     1 
 2110  2112     1 
 2110  2113     1 
 2113  2114     1 
 2113  2115     1 
 2113  2116     1 
 2116  2117     1 
 2116  2118     1 
 2118  2119     1 
 2118  2120     1 
 2121  2122     1 
 2121  2123     1 
 2123  2124     1 
 2123  2125     1 
 2125  2126     1 
 2125  2127     1 
 2125  2131     1 
 2127  2128     1 
 2127  2129     1 
 2127  2130     1 
 2131  2132     1 
 2131  2133     1 
 2133  2134     1 
 2133  2135     1 
 2135  2136     1 
 2135  2137     1 
 2135  2153     1 
 2137  2138     1 
 2137  2139     1 
 2137  2140     1 
 2140  2141     1 
 2140  2142     1 
 2140  2143     1 
 2143  2144     1 
 2143  2145     1 
 2143  2146     1 
 2146  2147     1 
 2146  2148     1 
 2146  2149     1 
 2149  2150     1 
 2149  2151     1 
 2149  2152     1 
 2153  2154     1 
 2153  2155     1 
 2155  2156     1 
 2155  2157     1 
 2157  2158     1 
 2157  2159     1 
 2157  2175     1 
 2159  2160     1 
 2159  2161     1 
 2159  2162     1 
 2162  2163     1 
 2162  2164     1 
 2162  2165     1 
 2165  2166     1 
 2165  2167     1 
 2165  2168     1 
 2168  2169     1 
 2168  2170     1 
 2168  2171     1 
 2171  2172     1 
 2171  2173     1 
 2171  2174     1 
 2175  2176     1 
 2175  2177     1 
 2177  2178     1 
 2177  2179     1 
 2179  2180     1 
 2179  2181     1 
 2179  2194     1 
 2181  2182     1 
 2181  2183     1 
 2181  2184     1 
 2184  2185     1 
 2184  2186     1 
 2184  2187     1 
 2187  2188     1 
 2187  2191     1 
 2188  2189     1 
 2188  2190     1 
 2191  2192     1 
 2191  2193     1 
 2194  2195     1 
 2194  2196     1 
 2196  2197     1 
 2196  2198     1 
 2198  2199     1 
 2198  2200     1 
 2198  2216     1 
 2200  2201     1 
 2200  2202     1 
 2200  2203     1 
 2203  2204     1 
 2203  2205     1 
 2203  2206     1 
 2206  2207     1 
 2206  2208     1 
 2206  2209     1 
 2209  2210     1 
 2209  2211     1 
 2209  2212     1 
 2212  2213     1 
 2212  2214     1 
 2212  2215     1 
 2216  2217     1 
 2216  2218     1 
 2218  2219     1 
 2218  2220     1 
 2220  2221     1 
 2220  2222     1 
 2220  2235     1 
 2222  2223     1 
 2222  2224     1 
 2222  2225     1 
 2225  2226     1 
 2225  2227     1 
 2225  2231     1 
 2227  2228     1 
 2227  2229     1 
 2227  2230     1 
 2231  2232     1 
 2231  2233     1 
 2231  2234     1 
 2235  2236     1 
 2235  2237     1 
 2237  2238     1 
 2237  2239     1 
 2239  2240     1 
 2239  2241     1 
 2239  2249     1 
 2241  2242     1 
 2241  2243     1 
 2241  2244     1 
 2244  2245     1 
 2244  2246     1 
 2246  2247     1 
 2246  2248     1 
 2249  2250     1 
 2249  2251     1 
 2251  2252     1 
 2251  2253     1 
 2253  2254     1 
 2253  2255     1 
 2253  2268     1 
 2255  2256     1 
 2255  2257     1 
 2255  2261     1 
 2257  2258     1 
 2257  2259     1 
 2257  2260     1 
 2261  2262     1 
 2261  2263     1 
 2261  2264     1 
 2264  2265     1 
 2264  2266     1 
 2264  2267     1 
 2268  2269     1 
 2268  2270     1 
 2270  2271     1 
 2270  2272     1 
 2272  2273     1 
 2272  2274     1 
 2272  2292     1 
 2274  2275     1 
 2274  2276     1 
 2274  2277     1 
 2277  2278     1 
 2277  2291     1 
 2278  2279     1 
 2278  2280     1 
 2280  2281     1 
 2280  2282     1 
 2282  2283     1 
 2282  2291     1 
 2283  2284     1 
 2283  2285     1 
 2285  2286     1 
 2285  2287     1 
 2287  2288     1 
 2287  2289     1 
 2289  2290     1 
 2289  2291     1 
 2292  2293     1 
 2292  2294     1 
 2294  2295     1 
 2294  2296     1 
 2296  2297     1 
 2296  2298     1 
 2296  2303     1 
 2298  2299     1 
 2298  2300     1 
 2298  2301     1 
 2301  2302     1 
 2303  2304     1 
 2303  2307     1 
 2304  2305     1 
 2304  2306     1 
 2307  2308     1 
 2307  2309     1 

[ pairs ]
;  ai    aj funct            c0            c1            c2            c3
    1     8     1 
    1     9     1 
    1    10     1 
    1    24     1 
    1    25     1 
    2     6     1 
    2     7     1 
    2    23     1 
    3     6     1 
    3     7     1 
    3    23     1 
    4     6     1 
    4     7     1 
    4    23     1 
    5    11     1 
    5    12     1 
    5    13     1 
    5    26     1 
    5    27     1 
    6     8     1 
    6     9     1 
    6    10     1 
    6    24     1 
    6    25     1 
    7    14     1 
    7    15     1 
    7    16     1 
    7    24     1 
    7    25     1 
    8    11     1 
    8    12     1 
    8    13     1 
    8    23     1 
    9    11     1 
    9    12     1 
    9    13     1 
    9    23     1 
   10    17     1 
   10    18     1 
   10    19     1 
   10    23     1 
   11    14     1 
   11    15     1 
   11    16     1 
   12    14     1 
   12    15     1 
   12    16     1 
   13    20     1 
   13    21     1 
   13    22     1 
   14    17     1 
   14    18     1 
   14    19     1 
   15    17     1 
   15    18     1 
   15    19     1 
   17    20     1 
   17    21     1 
   17    22     1 
   18    20     1 
   18    21     1 
   18    22     1 
   23    28     1 
   23    29     1 
   23    42     1 
   24    26     1 
   24    27     1 
   25    30     1 
   25    31     1 
   25    32     1 
   25    43     1 
   25    44     1 
   26    28     1 
   26    29     1 
   26    42     1 
   27    33     1 
   27    34     1 
   27    38     1 
   27    45     1 
   27    46     1 
   28    30     1 
   28    31     1 
   28    32     1 
   28    43     1 
   28    44     1 
   29    35     1 
   29    36     1 
   29    37     1 
   29    39     1 
   29    40     1 
   29    41     1 
   29    43     1 
   29    44     1 
   30    33     1 
   30    34     1 
   30    38     1 
   30    42     1 
   31    33     1 
   31    34     1 
   31    38     1 
   31    42     1 
   32    42     1 
   33    35     1 
   33    36     1 
   33    37     1 
   33    39     1 
   33    40     1 
   33    41     1 
   34    39     1 
   34    40     1 
   34    41     1 
   35    38     1 
   36    38     1 
   37    38     1 
   42    47     1 
   42    48     1 
   42    60     1 
   43    45     1 
   43    46     1 
   44    49     1 
   44    50     1 
   44    51     1 
   44    61     1 
   44    62     1 
   45    47     1 
   45    48     1 
   45    60     1 
   46    52     1 
   46    58     1 
   46    63     1 
   46    64     1 
   47    49     1 
   47    50     1 
   47    51     1 
   47    61     1 
   47    62     1 
   48    53     1 
   48    54     1 
   48    56     1 
   48    59     1 
   48    61     1 
   48    62     1 
   49    52     1 
   49    58     1 
   49    60     1 
   50    52     1 
   50    58     1 
   50    60     1 
   51    55     1 
   51    57     1 
   51    60     1 
   52    57     1 
   52    59     1 
   53    55     1 
   53    56     1 
   53    58     1 
   54    59     1 
   55    57     1 
   55    58     1 
   57    59     1 
   60    65     1 
   60    66     1 
   60    82     1 
   61    63     1 
   61    64     1 
   62    67     1 
   62    68     1 
   62    69     1 
   62    83     1 
   62    84     1 
   63    65     1 
   63    66     1 
   63    82     1 
   64    70     1 
   64    71     1 
   64    72     1 
   64    85     1 
   64    86     1 
   65    67     1 
   65    68     1 
   65    69     1 
   65    83     1 
   65    84     1 
   66    73     1 
   66    74     1 
   66    75     1 
   66    83     1 
   66    84     1 
   67    70     1 
   67    71     1 
   67    72     1 
   67    82     1 
   68    70     1 
   68    71     1 
   68    72     1 
   68    82     1 
   69    76     1 
   69    77     1 
   69    78     1 
   69    82     1 
   70    73     1 
   70    74     1 
   70    75     1 
   71    73     1 
   71    74     1 
   71    75     1 
   72    79     1 
   72    80     1 
   72    81     1 
   73    76     1 
   73    77     1 
   73    78     1 
   74    76     1 
   74    77     1 
   74    78     1 
   76    79     1 
   76    80     1 
   76    81     1 
   77    79     1 
   77    80     1 
   77    81     1 
   82    87     1 
   82    88     1 
   82   101     1 
   83    85     1 
   83    86     1 
   84    89     1 
   84    90     1 
   84    91     1 
   84   102     1 
   84   103     1 
   85    87     1 
   85    88     1 
   85   101     1 
   86    92     1 
   86    93     1 
   86    94     1 
   86   104     1 
   86   113     1 
   87    89     1 
   87    90     1 
   87    91     1 
   87   102     1 
   87   103     1 
   88    95     1 
   88    98     1 
   88   102     1 
   88   103     1 
   89    92     1 
   89    93     1 
   89    94     1 
   89   101     1 
   90    92     1 
   90    93     1 
   90    94     1 
   90   101     1 
   91    96     1 
   91    97     1 
   91    99     1 
   91   100     1 
   91   101     1 
   92    95     1 
   92    98     1 
   93    95     1 
   93    98     1 
   95    99     1 
   95   100     1 
   96    98     1 
   97    98     1 
  101   105     1 
  101   106     1 
  101   107     1 
  101   110     1 
  101   114     1 
  101   115     1 
  102   104     1 
  102   113     1 
  103   108     1 
  103   109     1 
  103   111     1 
  103   112     1 
  103   116     1 
  103   117     1 
  104   111     1 
  104   112     1 
  104   114     1 
  104   115     1 
  105   108     1 
  105   109     1 
  105   110     1 
  105   113     1 
  106   108     1 
  106   109     1 
  106   110     1 
  106   113     1 
  107   114     1 
  107   115     1 
  108   111     1 
  108   112     1 
  108   113     1 
  109   111     1 
  109   112     1 
  109   113     1 
  110   116     1 
  110   117     1 
  111   114     1 
  111   115     1 
  112   114     1 
  112   115     1 
  113   118     1 
  113   119     1 
  114   116     1 
  114   117     1 
  115   120     1 
  115   121     1 
  115   125     1 
  116   118     1 
  116   119     1 
  117   122     1 
  117   123     1 
  117   124     1 
  117   126     1 
  117   127     1 
  118   120     1 
  118   121     1 
  118   125     1 
  119   128     1 
  119   129     1 
  120   122     1 
  120   123     1 
  120   124     1 
  120   126     1 
  120   127     1 
  121   126     1 
  121   127     1 
  122   125     1 
  123   125     1 
  124   125     1 
  125   130     1 
  125   131     1 
  125   139     1 
  126   128     1 
  126   129     1 
  127   132     1 
  127   133     1 
  127   137     1 
  127   140     1 
  127   141     1 
  128   130     1 
  128   131     1 
  128   139     1 
  129   134     1 
  129   135     1 
  129   136     1 
  129   138     1 
  129   142     1 
  129   143     1 
  130   132     1 
  130   133     1 
  130   137     1 
  130   140     1 
  130   141     1 
  131   140     1 
  131   141     1 
  132   134     1 
  132   135     1 
  132   136     1 
  132   138     1 
  132   139     1 
  133   138     1 
  133   139     1 
  134   137     1 
  135   137     1 
  136   137     1 
  137   139     1 
  139   144     1 
  139   145     1 
  139   158     1 
  140   142     1 
  140   143     1 
  141   146     1 
  141   147     1 
  141   148     1 
  141   159     1 
  141   160     1 
  142   144     1 
  142   145     1 
  142   158     1 
  143   149     1 
  143   150     1 
  143   154     1 
  143   161     1 
  143   162     1 
  144   146     1 
  144   147     1 
  144   148     1 
  144   159     1 
  144   160     1 
  145   151     1 
  145   152     1 
  145   153     1 
  145   155     1 
  145   156     1 
  145   157     1 
  145   159     1 
  145   160     1 
  146   149     1 
  146   150     1 
  146   154     1 
  146   158     1 
  147   149     1 
  147   150     1 
  147   154     1 
  147   158     1 
  148   158     1 
  149   151     1 
  149   152     1 
  149   153     1 
  149   155     1 
  149   156     1 
  149   157     1 
  150   155     1 
  150   156     1 
  150   157     1 
  151   154     1 
  152   154     1 
  153   154     1 
  158   163     1 
  158   164     1 
  158   177     1 
  159   161     1 
  159   162     1 
  160   165     1 
  160   166     1 
  160   170     1 
  160   178     1 
  160   179     1 
  161   163     1 
  161   164     1 
  161   177     1 
  162   167     1 
  162   168     1 
  162   169     1 
  162   171     1 
  162   172     1 
  162   173     1 
  162   180     1 
  162   181     1 
  163   165     1 
  163   166     1 
  163   170     1 
  163   178     1 
  163   179     1 
  164   174     1 
  164   175     1 
  164   176     1 
  164   178     1 
  164   179     1 
  165   167     1 
  165   168     1 
  165   169     1 
  165   171     1 
  165   172     1 
  165   173     1 
  165   177     1 
  166   171     1 
  166   172     1 
  166   173     1 
  166   177     1 
  167   170     1 
  168   170     1 
  169   170     1 
  170   177     1 
  171   174     1 
  171   175     1 
  171   176     1 
  172   174     1 
  172   175     1 
  172   176     1 
  177   182     1 
  177   183     1 
  177   199     1 
  178   180     1 
  178   181     1 
  179   184     1 
  179   185     1 
  179   186     1 
  179   200     1 
  179   201     1 
  180   182     1 
  180   183     1 
  180   199     1 
  181   187     1 
  181   188     1 
  181   189     1 
  181   202     1 
  181   203     1 
  182   184     1 
  182   185     1 
  182   186     1 
  182   200     1 
  182   201     1 
  183   190     1 
  183   191     1 
  183   192     1 
  183   200     1 
  183   201     1 
  184   187     1 
  184   188     1 
  184   189     1 
  184   199     1 
  185   187     1 
  185   188     1 
  185   189     1 
  185   199     1 
  186   193     1 
  186   194     1 
  186   195     1 
  186   199     1 
  187   190     1 
  187   191     1 
  187   192     1 
  188   190     1 
  188   191     1 
  188   192     1 
  189   196     1 
  189   197     1 
  189   198     1 
  190   193     1 
  190   194     1 
  190   195     1 
  191   193     1 
  191   194     1 
  191   195     1 
  193   196     1 
  193   197     1 
  193   198     1 
  194   196     1 
  194   197     1 
  194   198     1 
  199   204     1 
  199   205     1 
  199   209     1 
  200   202     1 
  200   203     1 
  201   206     1 
  201   207     1 
  201   208     1 
  201   210     1 
  201   211     1 
  202   204     1 
  202   205     1 
  202   209     1 
  203   212     1 
  203   213     1 
  204   206     1 
  204   207     1 
  204   208     1 
  204   210     1 
  204   211     1 
  205   210     1 
  205   211     1 
  206   209     1 
  207   209     1 
  208   209     1 
  209   214     1 
  209   215     1 
  209   228     1 
  210   212     1 
  210   213     1 
  211   216     1 
  211   217     1 
  211   221     1 
  211   229     1 
  211   230     1 
  212   214     1 
  212   215     1 
  212   228     1 
  213   218     1 
  213   219     1 
  213   220     1 
  213   222     1 
  213   223     1 
  213   224     1 
  213   231     1 
  213   232     1 
  214   216     1 
  214   217     1 
  214   221     1 
  214   229     1 
  214   230     1 
  215   225     1 
  215   226     1 
  215   227     1 
  215   229     1 
  215   230     1 
  216   218     1 
  216   219     1 
  216   220     1 
  216   222     1 
  216   223     1 
  216   224     1 
  216   228     1 
  217   222     1 
  217   223     1 
  217   224     1 
  217   228     1 
  218   221     1 
  219   221     1 
  220   221     1 
  221   228     1 
  222   225     1 
  222   226     1 
  222   227     1 
  223   225     1 
  223   226     1 
  223   227     1 
  228   233     1 
  228   234     1 
  228   244     1 
  229   231     1 
  229   232     1 
  230   235     1 
  230   236     1 
  230   237     1 
  230   245     1 
  230   246     1 
  231   233     1 
  231   234     1 
  231   244     1 
  232   238     1 
  232   241     1 
  232   247     1 
  232   248     1 
  233   235     1 
  233   236     1 
  233   237     1 
  233   245     1 
  233   246     1 
  234   239     1 
  234   240     1 
  234   242     1 
  234   243     1 
  234   245     1 
  234   246     1 
  235   238     1 
  235   241     1 
  235   244     1 
  236   238     1 
  236   241     1 
  236   244     1 
  237   244     1 
  238   242     1 
  238   243     1 
  239   241     1 
  240   241     1 
  244   249     1 
  244   250     1 
  244   251     1 
  245   247     1 
  245   248     1 
  246   252     1 
  246   253     1 
  247   249     1 
  247   250     1 
  247   251     1 
  248   254     1 
  248   255     1 
  249   252     1 
  249   253     1 
  250   252     1 
  250   253     1 
  251   256     1 
  251   257     1 
  251   267     1 
  252   254     1 
  252   255     1 
  253   258     1 
  253   259     1 
  253   260     1 
  253   268     1 
  253   269     1 
  254   256     1 
  254   257     1 
  254   267     1 
  255   261     1 
  255   264     1 
  255   270     1 
  255   271     1 
  256   258     1 
  256   259     1 
  256   260     1 
  256   268     1 
  256   269     1 
  257   262     1 
  257   263     1 
  257   265     1 
  257   266     1 
  257   268     1 
  257   269     1 
  258   261     1 
  258   264     1 
  258   267     1 
  259   261     1 
  259   264     1 
  259   267     1 
  260   267     1 
  261   265     1 
  261   266     1 
  262   264     1 
  263   264     1 
  267   272     1 
  267   273     1 
  267   281     1 
  268   270     1 
  268   271     1 
  269   274     1 
  269   275     1 
  269   279     1 
  269   282     1 
  269   283     1 
  270   272     1 
  270   273     1 
  270   281     1 
  271   276     1 
  271   277     1 
  271   278     1 
  271   280     1 
  271   284     1 
  271   285     1 
  272   274     1 
  272   275     1 
  272   279     1 
  272   282     1 
  272   283     1 
  273   282     1 
  273   283     1 
  274   276     1 
  274   277     1 
  274   278     1 
  274   280     1 
  274   281     1 
  275   280     1 
  275   281     1 
  276   279     1 
  277   279     1 
  278   279     1 
  279   281     1 
  281   286     1 
  281   287     1 
  281   297     1 
  282   284     1 
  282   285     1 
  283   288     1 
  283   289     1 
  283   293     1 
  283   298     1 
  283   299     1 
  284   286     1 
  284   287     1 
  284   297     1 
  285   290     1 
  285   291     1 
  285   292     1 
  285   294     1 
  285   295     1 
  285   296     1 
  285   300     1 
  285   301     1 
  286   288     1 
  286   289     1 
  286   293     1 
  286   298     1 
  286   299     1 
  287   298     1 
  287   299     1 
  288   290     1 
  288   291     1 
  288   292     1 
  288   294     1 
  288   295     1 
  288   296     1 
  288   297     1 
  289   294     1 
  289   295     1 
  289   296     1 
  289   297     1 
  290   293     1 
  291   293     1 
  292   293     1 
  293   297     1 
  297   302     1 
  297   303     1 
  297   319     1 
  298   300     1 
  298   301     1 
  299   304     1 
  299   305     1 
  299   306     1 
  299   320     1 
  299   321     1 
  300   302     1 
  300   303     1 
  300   319     1 
  301   307     1 
  301   308     1 
  301   309     1 
  301   322     1 
  301   323     1 
  302   304     1 
  302   305     1 
  302   306     1 
  302   320     1 
  302   321     1 
  303   310     1 
  303   311     1 
  303   312     1 
  303   320     1 
  303   321     1 
  304   307     1 
  304   308     1 
  304   309     1 
  304   319     1 
  305   307     1 
  305   308     1 
  305   309     1 
  305   319     1 
  306   313     1 
  306   314     1 
  306   315     1 
  306   319     1 
  307   310     1 
  307   311     1 
  307   312     1 
  308   310     1 
  308   311     1 
  308   312     1 
  309   316     1 
  309   317     1 
  309   318     1 
  310   313     1 
  310   314     1 
  310   315     1 
  311   313     1 
  311   314     1 
  311   315     1 
  313   316     1 
  313   317     1 
  313   318     1 
  314   316     1 
  314   317     1 
  314   318     1 
  319   324     1 
  319   325     1 
  319   338     1 
  320   322     1 
  320   323     1 
  321   326     1 
  321   327     1 
  321   328     1 
  321   339     1 
  321   340     1 
  322   324     1 
  322   325     1 
  322   338     1 
  323   329     1 
  323   330     1 
  323   334     1 
  323   341     1 
  323   342     1 
  324   326     1 
  324   327     1 
  324   328     1 
  324   339     1 
  324   340     1 
  325   331     1 
  325   332     1 
  325   333     1 
  325   335     1 
  325   336     1 
  325   337     1 
  325   339     1 
  325   340     1 
  326   329     1 
  326   330     1 
  326   334     1 
  326   338     1 
  327   329     1 
  327   330     1 
  327   334     1 
  327   338     1 
  328   338     1 
  329   331     1 
  329   332     1 
  329   333     1 
  329   335     1 
  329   336     1 
  329   337     1 
  330   335     1 
  330   336     1 
  330   337     1 
  331   334     1 
  332   334     1 
  333   334     1 
  338   343     1 
  338   344     1 
  338   355     1 
  339   341     1 
  339   342     1 
  340   345     1 
  340   346     1 
  340   347     1 
  340   356     1 
  340   357     1 
  341   343     1 
  341   344     1 
  341   355     1 
  342   348     1 
  342   349     1 
  342   350     1 
  342   358     1 
  342   359     1 
  343   345     1 
  343   346     1 
  343   347     1 
  343   356     1 
  343   357     1 
  344   351     1 
  344   356     1 
  344   357     1 
  345   348     1 
  345   349     1 
  345   350     1 
  345   355     1 
  346   348     1 
  346   349     1 
  346   350     1 
  346   355     1 
  347   352     1 
  347   353     1 
  347   354     1 
  347   355     1 
  348   351     1 
  349   351     1 
  355   360     1 
  355   361     1 
  355   377     1 
  356   358     1 
  356   359     1 
  357   362     1 
  357   363     1 
  357   364     1 
  357   378     1 
  357   379     1 
  358   360     1 
  358   361     1 
  358   377     1 
  359   365     1 
  359   375     1 
  359   380     1 
  359   381     1 
  360   362     1 
  360   363     1 
  360   364     1 
  360   378     1 
  360   379     1 
  361   366     1 
  361   367     1 
  361   373     1 
  361   376     1 
  361   378     1 
  361   379     1 
  362   365     1 
  362   375     1 
  362   377     1 
  363   365     1 
  363   375     1 
  363   377     1 
  364   368     1 
  364   369     1 
  364   374     1 
  364   377     1 
  365   370     1 
  365   373     1 
  365   376     1 
  366   368     1 
  366   369     1 
  366   375     1 
  367   371     1 
  367   372     1 
  367   374     1 
  367   375     1 
  368   370     1 
  368   373     1 
  369   376     1 
  370   374     1 
  370   375     1 
  371   373     1 
  372   373     1 
  374   376     1 
  377   382     1 
  377   383     1 
  377   399     1 
  378   380     1 
  378   381     1 
  379   384     1 
  379   385     1 
  379   386     1 
  379   400     1 
  379   401     1 
  380   382     1 
  380   383     1 
  380   399     1 
  381   387     1 
  381   388     1 
  381   389     1 
  381   402     1 
  381   403     1 
  382   384     1 
  382   385     1 
  382   386     1 
  382   400     1 
  382   401     1 
  383   390     1 
  383   391     1 
  383   392     1 
  383   400     1 
  383   401     1 
  384   387     1 
  384   388     1 
  384   389     1 
  384   399     1 
  385   387     1 
  385   388     1 
  385   389     1 
  385   399     1 
  386   393     1 
  386   394     1 
  386   395     1 
  386   399     1 
  387   390     1 
  387   391     1 
  387   392     1 
  388   390     1 
  388   391     1 
  388   392     1 
  389   396     1 
  389   397     1 
  389   398     1 
  390   393     1 
  390   394     1 
  390   395     1 
  391   393     1 
  391   394     1 
  391   395     1 
  393   396     1 
  393   397     1 
  393   398     1 
  394   396     1 
  394   397     1 
  394   398     1 
  399   404     1 
  399   405     1 
  399   406     1 
  400   402     1 
  400   403     1 
  401   407     1 
  401   408     1 
  402   404     1 
  402   405     1 
  402   406     1 
  403   409     1 
  403   410     1 
  404   407     1 
  404   408     1 
  405   407     1 
  405   408     1 
  406   411     1 
  406   412     1 
  406   423     1 
  407   409     1 
  407   410     1 
  408   413     1 
  408   414     1 
  408   415     1 
  408   424     1 
  408   425     1 
  409   411     1 
  409   412     1 
  409   423     1 
  410   416     1 
  410   417     1 
  410   418     1 
  410   426     1 
  410   435     1 
  411   413     1 
  411   414     1 
  411   415     1 
  411   424     1 
  411   425     1 
  412   419     1 
  412   420     1 
  412   424     1 
  412   425     1 
  413   416     1 
  413   417     1 
  413   418     1 
  413   423     1 
  414   416     1 
  414   417     1 
  414   418     1 
  414   423     1 
  415   421     1 
  415   422     1 
  415   423     1 
  416   419     1 
  416   420     1 
  417   419     1 
  417   420     1 
  419   421     1 
  419   422     1 
  423   427     1 
  423   428     1 
  423   429     1 
  423   432     1 
  423   436     1 
  423   437     1 
  424   426     1 
  424   435     1 
  425   430     1 
  425   431     1 
  425   433     1 
  425   434     1 
  425   438     1 
  425   439     1 
  426   433     1 
  426   434     1 
  426   436     1 
  426   437     1 
  427   430     1 
  427   431     1 
  427   432     1 
  427   435     1 
  428   430     1 
  428   431     1 
  428   432     1 
  428   435     1 
  429   436     1 
  429   437     1 
  430   433     1 
  430   434     1 
  430   435     1 
  431   433     1 
  431   434     1 
  431   435     1 
  432   438     1 
  432   439     1 
  433   436     1 
  433   437     1 
  434   436     1 
  434   437     1 
  435   440     1 
  435   441     1 
  436   438     1 
  436   439     1 
  437   442     1 
  437   443     1 
  437   454     1 
  438   440     1 
  438   441     1 
  439   444     1 
  439   445     1 
  439   446     1 
  439   455     1 
  439   456     1 
  440   442     1 
  440   443     1 
  440   454     1 
  441   447     1 
  441   448     1 
  441   449     1 
  441   457     1 
  441   458     1 
  442   444     1 
  442   445     1 
  442   446     1 
  442   455     1 
  442   456     1 
  443   450     1 
  443   455     1 
  443   456     1 
  444   447     1 
  444   448     1 
  444   449     1 
  444   454     1 
  445   447     1 
  445   448     1 
  445   449     1 
  445   454     1 
  446   451     1 
  446   452     1 
  446   453     1 
  446   454     1 
  447   450     1 
  448   450     1 
  454   459     1 
  454   460     1 
  454   468     1 
  455   457     1 
  455   458     1 
  456   461     1 
  456   462     1 
  456   466     1 
  456   469     1 
  456   470     1 
  457   459     1 
  457   460     1 
  457   468     1 
  458   463     1 
  458   464     1 
  458   465     1 
  458   467     1 
  458   471     1 
  458   472     1 
  459   461     1 
  459   462     1 
  459   466     1 
  459   469     1 
  459   470     1 
  460   469     1 
  460   470     1 
  461   463     1 
  461   464     1 
  461   465     1 
  461   467     1 
  461   468     1 
  462   467     1 
  462   468     1 
  463   466     1 
  464   466     1 
  465   466     1 
  466   468     1 
  468   473     1 
  468   474     1 
  468   488     1 
  469   471     1 
  469   472     1 
  470   475     1 
  470   476     1 
  470   477     1 
  470   489     1 
  470   490     1 
  471   473     1 
  471   474     1 
  471   488     1 
  472   478     1 
  472   486     1 
  472   491     1 
  472   492     1 
  473   475     1 
  473   476     1 
  473   477     1 
  473   489     1 
  473   490     1 
  474   479     1 
  474   480     1 
  474   484     1 
  474   487     1 
  474   489     1 
  474   490     1 
  475   478     1 
  475   486     1 
  475   488     1 
  476   478     1 
  476   486     1 
  476   488     1 
  477   481     1 
  477   482     1 
  477   485     1 
  477   488     1 
  478   483     1 
  478   484     1 
  478   487     1 
  479   481     1 
  479   482     1 
  479   486     1 
  480   485     1 
  480   486     1 
  481   483     1 
  481   484     1 
  482   487     1 
  483   485     1 
  483   486     1 
  485   487     1 
  488   493     1 
  488   494     1 
  488   512     1 
  489   491     1 
  489   492     1 
  490   495     1 
  490   496     1 
  490   497     1 
  490   513     1 
  490   514     1 
  491   493     1 
  491   494     1 
  491   512     1 
  492   498     1 
  492   499     1 
  492   500     1 
  492   515     1 
  492   516     1 
  493   495     1 
  493   496     1 
  493   497     1 
  493   513     1 
  493   514     1 
  494   501     1 
  494   502     1 
  494   503     1 
  494   513     1 
  494   514     1 
  495   498     1 
  495   499     1 
  495   500     1 
  495   512     1 
  496   498     1 
  496   499     1 
  496   500     1 
  496   512     1 
  497   504     1 
  497   505     1 
  497   512     1 
  498   501     1 
  498   502     1 
  498   503     1 
  499   501     1 
  499   502     1 
  499   503     1 
  500   506     1 
  500   509     1 
  501   504     1 
  501   505     1 
  502   504     1 
  502   505     1 
  503   507     1 
  503   508     1 
  503   510     1 
  503   511     1 
  504   506     1 
  504   509     1 
  506   510     1 
  506   511     1 
  507   509     1 
  508   509     1 
  512   517     1 
  512   518     1 
  512   531     1 
  513   515     1 
  513   516     1 
  514   519     1 
  514   520     1 
  514   521     1 
  514   532     1 
  514   533     1 
  515   517     1 
  515   518     1 
  515   531     1 
  516   522     1 
  516   523     1 
  516   527     1 
  516   534     1 
  516   535     1 
  517   519     1 
  517   520     1 
  517   521     1 
  517   532     1 
  517   533     1 
  518   524     1 
  518   525     1 
  518   526     1 
  518   528     1 
  518   529     1 
  518   530     1 
  518   532     1 
  518   533     1 
  519   522     1 
  519   523     1 
  519   527     1 
  519   531     1 
  520   522     1 
  520   523     1 
  520   527     1 
  520   531     1 
  521   531     1 
  522   524     1 
  522   525     1 
  522   526     1 
  522   528     1 
  522   529     1 
  522   530     1 
  523   528     1 
  523   529     1 
  523   530     1 
  524   527     1 
  525   527     1 
  526   527     1 
  531   536     1 
  531   537     1 
  531   550     1 
  532   534     1 
  532   535     1 
  533   538     1 
  533   539     1 
  533   540     1 
  533   551     1 
  533   552     1 
  534   536     1 
  534   537     1 
  534   550     1 
  535   541     1 
  535   542     1 
  535   546     1 
  535   553     1 
  535   554     1 
  536   538     1 
  536   539     1 
  536   540     1 
  536   551     1 
  536   552     1 
  537   543     1 
  537   544     1 
  537   545     1 
  537   547     1 
  537   548     1 
  537   549     1 
  537   551     1 
  537   552     1 
  538   541     1 
  538   542     1 
  538   546     1 
  538   550     1 
  539   541     1 
  539   542     1 
  539   546     1 
  539   550     1 
  540   550     1 
  541   543     1 
  541   544     1 
  541   545     1 
  541   547     1 
  541   548     1 
  541   549     1 
  542   547     1 
  542   548     1 
  542   549     1 
  543   546     1 
  544   546     1 
  545   546     1 
  550   555     1 
  550   556     1 
  550   569     1 
  551   553     1 
  551   554     1 
  552   557     1 
  552   558     1 
  552   559     1 
  552   570     1 
  552   571     1 
  553   555     1 
  553   556     1 
  553   569     1 
  554   560     1 
  554   561     1 
  554   565     1 
  554   572     1 
  554   573     1 
  555   557     1 
  555   558     1 
  555   559     1 
  555   570     1 
  555   571     1 
  556   562     1 
  556   563     1 
  556   564     1 
  556   566     1 
  556   567     1 
  556   568     1 
  556   570     1 
  556   571     1 
  557   560     1 
  557   561     1 
  557   565     1 
  557   569     1 
  558   560     1 
  558   561     1 
  558   565     1 
  558   569     1 
  559   569     1 
  560   562     1 
  560   563     1 
  560   564     1 
  560   566     1 
  560   567     1 
  560   568     1 
  561   566     1 
  561   567     1 
  561   568     1 
  562   565     1 
  563   565     1 
  564   565     1 
  569   574     1 
  569   575     1 
  569   585     1 
  570   572     1 
  570   573     1 
  571   576     1 
  571   577     1 
  571   581     1 
  571   586     1 
  571   587     1 
  572   574     1 
  572   575     1 
  572   585     1 
  573   578     1 
  573   579     1 
  573   580     1 
  573   582     1 
  573   583     1 
  573   584     1 
  573   588     1 
  573   589     1 
  574   576     1 
  574   577     1 
  574   581     1 
  574   586     1 
  574   587     1 
  575   586     1 
  575   587     1 
  576   578     1 
  576   579     1 
  576   580     1 
  576   582     1 
  576   583     1 
  576   584     1 
  576   585     1 
  577   582     1 
  577   583     1 
  577   584     1 
  577   585     1 
  578   581     1 
  579   581     1 
  580   581     1 
  581   585     1 
  585   590     1 
  585   591     1 
  585   601     1 
  586   588     1 
  586   589     1 
  587   592     1 
  587   593     1 
  587   594     1 
  587   602     1 
  587   603     1 
  588   590     1 
  588   591     1 
  588   601     1 
  589   595     1 
  589   598     1 
  589   604     1 
  589   605     1 
  590   592     1 
  590   593     1 
  590   594     1 
  590   602     1 
  590   603     1 
  591   596     1 
  591   597     1 
  591   599     1 
  591   600     1 
  591   602     1 
  591   603     1 
  592   595     1 
  592   598     1 
  592   601     1 
  593   595     1 
  593   598     1 
  593   601     1 
  594   601     1 
  595   599     1 
  595   600     1 
  596   598     1 
  597   598     1 
  601   606     1 
  601   607     1 
  601   615     1 
  602   604     1 
  602   605     1 
  603   608     1 
  603   609     1 
  603   613     1 
  603   616     1 
  603   617     1 
  604   606     1 
  604   607     1 
  604   615     1 
  605   610     1 
  605   611     1 
  605   612     1 
  605   614     1 
  605   618     1 
  605   627     1 
  606   608     1 
  606   609     1 
  606   613     1 
  606   616     1 
  606   617     1 
  607   616     1 
  607   617     1 
  608   610     1 
  608   611     1 
  608   612     1 
  608   614     1 
  608   615     1 
  609   614     1 
  609   615     1 
  610   613     1 
  611   613     1 
  612   613     1 
  613   615     1 
  615   619     1 
  615   620     1 
  615   621     1 
  615   624     1 
  615   628     1 
  615   629     1 
  616   618     1 
  616   627     1 
  617   622     1 
  617   623     1 
  617   625     1 
  617   626     1 
  617   630     1 
  617   631     1 
  618   625     1 
  618   626     1 
  618   628     1 
  618   629     1 
  619   622     1 
  619   623     1 
  619   624     1 
  619   627     1 
  620   622     1 
  620   623     1 
  620   624     1 
  620   627     1 
  621   628     1 
  621   629     1 
  622   625     1 
  622   626     1 
  622   627     1 
  623   625     1 
  623   626     1 
  623   627     1 
  624   630     1 
  624   631     1 
  625   628     1 
  625   629     1 
  626   628     1 
  626   629     1 
  627   632     1 
  627   633     1 
  628   630     1 
  628   631     1 
  629   634     1 
  629   635     1 
  629   648     1 
  630   632     1 
  630   633     1 
  631   636     1 
  631   637     1 
  631   638     1 
  631   649     1 
  631   650     1 
  632   634     1 
  632   635     1 
  632   648     1 
  633   639     1 
  633   640     1 
  633   641     1 
  633   651     1 
  633   652     1 
  634   636     1 
  634   637     1 
  634   638     1 
  634   649     1 
  634   650     1 
  635   642     1 
  635   645     1 
  635   649     1 
  635   650     1 
  636   639     1 
  636   640     1 
  636   641     1 
  636   648     1 
  637   639     1 
  637   640     1 
  637   641     1 
  637   648     1 
  638   643     1 
  638   644     1 
  638   646     1 
  638   647     1 
  638   648     1 
  639   642     1 
  639   645     1 
  640   642     1 
  640   645     1 
  642   646     1 
  642   647     1 
  643   645     1 
  644   645     1 
  648   653     1 
  648   654     1 
  648   662     1 
  649   651     1 
  649   652     1 
  650   655     1 
  650   656     1 
  650   660     1 
  650   663     1 
  650   664     1 
  651   653     1 
  651   654     1 
  651   662     1 
  652   657     1 
  652   658     1 
  652   659     1 
  652   661     1 
  652   665     1 
  652   666     1 
  653   655     1 
  653   656     1 
  653   660     1 
  653   663     1 
  653   664     1 
  654   663     1 
  654   664     1 
  655   657     1 
  655   658     1 
  655   659     1 
  655   661     1 
  655   662     1 
  656   661     1 
  656   662     1 
  657   660     1 
  658   660     1 
  659   660     1 
  660   662     1 
  662   667     1 
  662   668     1 
  662   684     1 
  663   665     1 
  663   666     1 
  664   669     1 
  664   670     1 
  664   671     1 
  664   685     1 
  664   686     1 
  665   667     1 
  665   668     1 
  665   684     1 
  666   672     1 
  666   673     1 
  666   674     1 
  666   687     1 
  666   688     1 
  667   669     1 
  667   670     1 
  667   671     1 
  667   685     1 
  667   686     1 
  668   675     1 
  668   676     1 
  668   677     1 
  668   685     1 
  668   686     1 
  669   672     1 
  669   673     1 
  669   674     1 
  669   684     1 
  670   672     1 
  670   673     1 
  670   674     1 
  670   684     1 
  671   678     1 
  671   679     1 
  671   680     1 
  671   684     1 
  672   675     1 
  672   676     1 
  672   677     1 
  673   675     1 
  673   676     1 
  673   677     1 
  674   681     1 
  674   682     1 
  674   683     1 
  675   678     1 
  675   679     1 
  675   680     1 
  676   678     1 
  676   679     1 
  676   680     1 
  678   681     1 
  678   682     1 
  678   683     1 
  679   681     1 
  679   682     1 
  679   683     1 
  684   689     1 
  684   690     1 
  684   702     1 
  685   687     1 
  685   688     1 
  686   691     1 
  686   692     1 
  686   693     1 
  686   703     1 
  686   704     1 
  687   689     1 
  687   690     1 
  687   702     1 
  688   694     1 
  688   700     1 
  688   705     1 
  688   714     1 
  689   691     1 
  689   692     1 
  689   693     1 
  689   703     1 
  689   704     1 
  690   695     1 
  690   696     1 
  690   698     1 
  690   701     1 
  690   703     1 
  690   704     1 
  691   694     1 
  691   700     1 
  691   702     1 
  692   694     1 
  692   700     1 
  692   702     1 
  693   697     1 
  693   699     1 
  693   702     1 
  694   699     1 
  694   701     1 
  695   697     1 
  695   698     1 
  695   700     1 
  696   701     1 
  697   699     1 
  697   700     1 
  699   701     1 
  702   706     1 
  702   707     1 
  702   708     1 
  702   711     1 
  702   715     1 
  702   716     1 
  703   705     1 
  703   714     1 
  704   709     1 
  704   710     1 
  704   712     1 
  704   713     1 
  704   717     1 
  704   718     1 
  705   712     1 
  705   713     1 
  705   715     1 
  705   716     1 
  706   709     1 
  706   710     1 
  706   711     1 
  706   714     1 
  707   709     1 
  707   710     1 
  707   711     1 
  707   714     1 
  708   715     1 
  708   716     1 
  709   712     1 
  709   713     1 
  709   714     1 
  710   712     1 
  710   713     1 
  710   714     1 
  711   717     1 
  711   718     1 
  712   715     1 
  712   716     1 
  713   715     1 
  713   716     1 
  714   719     1 
  714   720     1 
  715   717     1 
  715   718     1 
  716   721     1 
  716   722     1 
  716   738     1 
  717   719     1 
  717   720     1 
  718   723     1 
  718   724     1 
  718   725     1 
  718   739     1 
  718   740     1 
  719   721     1 
  719   722     1 
  719   738     1 
  720   726     1 
  720   727     1 
  720   728     1 
  720   741     1 
  720   742     1 
  721   723     1 
  721   724     1 
  721   725     1 
  721   739     1 
  721   740     1 
  722   729     1 
  722   730     1 
  722   731     1 
  722   739     1 
  722   740     1 
  723   726     1 
  723   727     1 
  723   728     1 
  723   738     1 
  724   726     1 
  724   727     1 
  724   728     1 
  724   738     1 
  725   732     1 
  725   733     1 
  725   734     1 
  725   738     1 
  726   729     1 
  726   730     1 
  726   731     1 
  727   729     1 
  727   730     1 
  727   731     1 
  728   735     1 
  728   736     1 
  728   737     1 
  729   732     1 
  729   733     1 
  729   734     1 
  730   732     1 
  730   733     1 
  730   734     1 
  732   735     1 
  732   736     1 
  732   737     1 
  733   735     1 
  733   736     1 
  733   737     1 
  738   743     1 
  738   744     1 
  738   760     1 
  739   741     1 
  739   742     1 
  740   745     1 
  740   746     1 
  740   747     1 
  740   761     1 
  740   762     1 
  741   743     1 
  741   744     1 
  741   760     1 
  742   748     1 
  742   749     1 
  742   750     1 
  742   763     1 
  742   764     1 
  743   745     1 
  743   746     1 
  743   747     1 
  743   761     1 
  743   762     1 
  744   751     1 
  744   752     1 
  744   753     1 
  744   761     1 
  744   762     1 
  745   748     1 
  745   749     1 
  745   750     1 
  745   760     1 
  746   748     1 
  746   749     1 
  746   750     1 
  746   760     1 
  747   754     1 
  747   755     1 
  747   756     1 
  747   760     1 
  748   751     1 
  748   752     1 
  748   753     1 
  749   751     1 
  749   752     1 
  749   753     1 
  750   757     1 
  750   758     1 
  750   759     1 
  751   754     1 
  751   755     1 
  751   756     1 
  752   754     1 
  752   755     1 
  752   756     1 
  754   757     1 
  754   758     1 
  754   759     1 
  755   757     1 
  755   758     1 
  755   759     1 
  760   765     1 
  760   766     1 
  760   767     1 
  761   763     1 
  761   764     1 
  762   768     1 
  762   769     1 
  763   765     1 
  763   766     1 
  763   767     1 
  764   770     1 
  764   771     1 
  765   768     1 
  765   769     1 
  766   768     1 
  766   769     1 
  767   772     1 
  767   773     1 
  767   783     1 
  768   770     1 
  768   771     1 
  769   774     1 
  769   775     1 
  769   779     1 
  769   784     1 
  769   785     1 
  770   772     1 
  770   773     1 
  770   783     1 
  771   776     1 
  771   777     1 
  771   778     1 
  771   780     1 
  771   781     1 
  771   782     1 
  771   786     1 
  771   787     1 
  772   774     1 
  772   775     1 
  772   779     1 
  772   784     1 
  772   785     1 
  773   784     1 
  773   785     1 
  774   776     1 
  774   777     1 
  774   778     1 
  774   780     1 
  774   781     1 
  774   782     1 
  774   783     1 
  775   780     1 
  775   781     1 
  775   782     1 
  775   783     1 
  776   779     1 
  777   779     1 
  778   779     1 
  779   783     1 
  783   788     1 
  783   789     1 
  783   802     1 
  784   786     1 
  784   787     1 
  785   790     1 
  785   791     1 
  785   792     1 
  785   803     1 
  785   804     1 
  786   788     1 
  786   789     1 
  786   802     1 
  787   793     1 
  787   794     1 
  787   795     1 
  787   805     1 
  787   806     1 
  788   790     1 
  788   791     1 
  788   792     1 
  788   803     1 
  788   804     1 
  789   796     1 
  789   799     1 
  789   803     1 
  789   804     1 
  790   793     1 
  790   794     1 
  790   795     1 
  790   802     1 
  791   793     1 
  791   794     1 
  791   795     1 
  791   802     1 
  792   797     1 
  792   798     1 
  792   800     1 
  792   801     1 
  792   802     1 
  793   796     1 
  793   799     1 
  794   796     1 
  794   799     1 
  796   800     1 
  796   801     1 
  797   799     1 
  798   799     1 
  802   807     1 
  802   808     1 
  802   824     1 
  803   805     1 
  803   806     1 
  804   809     1 
  804   810     1 
  804   811     1 
  804   825     1 
  804   826     1 
  805   807     1 
  805   808     1 
  805   824     1 
  806   812     1 
  806   813     1 
  806   814     1 
  806   827     1 
  806   828     1 
  807   809     1 
  807   810     1 
  807   811     1 
  807   825     1 
  807   826     1 
  808   815     1 
  808   816     1 
  808   817     1 
  808   825     1 
  808   826     1 
  809   812     1 
  809   813     1 
  809   814     1 
  809   824     1 
  810   812     1 
  810   813     1 
  810   814     1 
  810   824     1 
  811   818     1 
  811   819     1 
  811   820     1 
  811   824     1 
  812   815     1 
  812   816     1 
  812   817     1 
  813   815     1 
  813   816     1 
  813   817     1 
  814   821     1 
  814   822     1 
  814   823     1 
  815   818     1 
  815   819     1 
  815   820     1 
  816   818     1 
  816   819     1 
  816   820     1 
  818   821     1 
  818   822     1 
  818   823     1 
  819   821     1 
  819   822     1 
  819   823     1 
  824   829     1 
  824   830     1 
  824   846     1 
  825   827     1 
  825   828     1 
  826   831     1 
  826   832     1 
  826   833     1 
  826   847     1 
  826   848     1 
  827   829     1 
  827   830     1 
  827   846     1 
  828   834     1 
  828   844     1 
  828   849     1 
  828   850     1 
  829   831     1 
  829   832     1 
  829   833     1 
  829   847     1 
  829   848     1 
  830   835     1 
  830   836     1 
  830   842     1 
  830   845     1 
  830   847     1 
  830   848     1 
  831   834     1 
  831   844     1 
  831   846     1 
  832   834     1 
  832   844     1 
  832   846     1 
  833   837     1 
  833   838     1 
  833   843     1 
  833   846     1 
  834   839     1 
  834   842     1 
  834   845     1 
  835   837     1 
  835   838     1 
  835   844     1 
  836   840     1 
  836   841     1 
  836   843     1 
  836   844     1 
  837   839     1 
  837   842     1 
  838   845     1 
  839   843     1 
  839   844     1 
  840   842     1 
  841   842     1 
  843   845     1 
  846   851     1 
  846   852     1 
  846   853     1 
  847   849     1 
  847   850     1 
  848   854     1 
  848   855     1 
  849   851     1 
  849   852     1 
  849   853     1 
  850   856     1 
  850   865     1 
  851   854     1 
  851   855     1 
  852   854     1 
  852   855     1 
  853   857     1 
  853   858     1 
  853   859     1 
  853   862     1 
  853   866     1 
  853   867     1 
  854   856     1 
  854   865     1 
  855   860     1 
  855   861     1 
  855   863     1 
  855   864     1 
  855   868     1 
  855   869     1 
  856   863     1 
  856   864     1 
  856   866     1 
  856   867     1 
  857   860     1 
  857   861     1 
  857   862     1 
  857   865     1 
  858   860     1 
  858   861     1 
  858   862     1 
  858   865     1 
  859   866     1 
  859   867     1 
  860   863     1 
  860   864     1 
  860   865     1 
  861   863     1 
  861   864     1 
  861   865     1 
  862   868     1 
  862   869     1 
  863   866     1 
  863   867     1 
  864   866     1 
  864   867     1 
  865   870     1 
  865   871     1 
  866   868     1 
  866   869     1 
  867   872     1 
  867   873     1 
  867   886     1 
  868   870     1 
  868   871     1 
  869   874     1 
  869   875     1 
  869   876     1 
  869   887     1 
  869   888     1 
  870   872     1 
  870   873     1 
  870   886     1 
  871   877     1 
  871   878     1 
  871   879     1 
  871   889     1 
  871   890     1 
  872   874     1 
  872   875     1 
  872   876     1 
  872   887     1 
  872   888     1 
  873   880     1 
  873   883     1 
  873   887     1 
  873   888     1 
  874   877     1 
  874   878     1 
  874   879     1 
  874   886     1 
  875   877     1 
  875   878     1 
  875   879     1 
  875   886     1 
  876   881     1 
  876   882     1 
  876   884     1 
  876   885     1 
  876   886     1 
  877   880     1 
  877   883     1 
  878   880     1 
  878   883     1 
  880   884     1 
  880   885     1 
  881   883     1 
  882   883     1 
  886   891     1 
  886   892     1 
  886   896     1 
  887   889     1 
  887   890     1 
  888   893     1 
  888   894     1 
  888   895     1 
  888   897     1 
  888   898     1 
  889   891     1 
  889   892     1 
  889   896     1 
  890   899     1 
  890   900     1 
  891   893     1 
  891   894     1 
  891   895     1 
  891   897     1 
  891   898     1 
  892   897     1 
  892   898     1 
  893   896     1 
  894   896     1 
  895   896     1 
  896   901     1 
  896   902     1 
  896   907     1 
  897   899     1 
  897   900     1 
  898   903     1 
  898   904     1 
  898   905     1 
  898   908     1 
  898   909     1 
  899   901     1 
  899   902     1 
  899   907     1 
  900   906     1 
  900   910     1 
  900   911     1 
  901   903     1 
  901   904     1 
  901   905     1 
  901   908     1 
  901   909     1 
  902   908     1 
  902   909     1 
  903   906     1 
  903   907     1 
  904   906     1 
  904   907     1 
  905   907     1 
  907   912     1 
  907   913     1 
  907   917     1 
  908   910     1 
  908   911     1 
  909   914     1 
  909   915     1 
  909   916     1 
  909   918     1 
  909   919     1 
  910   912     1 
  910   913     1 
  910   917     1 
  911   920     1 
  911   921     1 
  912   914     1 
  912   915     1 
  912   916     1 
  912   918     1 
  912   919     1 
  913   918     1 
  913   919     1 
  914   917     1 
  915   917     1 
  916   917     1 
  917   922     1 
  917   923     1 
  917   937     1 
  918   920     1 
  918   921     1 
  919   924     1 
  919   925     1 
  919   926     1 
  919   938     1 
  919   939     1 
  920   922     1 
  920   923     1 
  920   937     1 
  921   927     1 
  921   935     1 
  921   940     1 
  921   941     1 
  922   924     1 
  922   925     1 
  922   926     1 
  922   938     1 
  922   939     1 
  923   928     1 
  923   929     1 
  923   933     1 
  923   936     1 
  923   938     1 
  923   939     1 
  924   927     1 
  924   935     1 
  924   937     1 
  925   927     1 
  925   935     1 
  925   937     1 
  926   930     1 
  926   931     1 
  926   934     1 
  926   937     1 
  927   932     1 
  927   933     1 
  927   936     1 
  928   930     1 
  928   931     1 
  928   935     1 
  929   934     1 
  929   935     1 
  930   932     1 
  930   933     1 
  931   936     1 
  932   934     1 
  932   935     1 
  934   936     1 
  937   942     1 
  937   943     1 
  937   951     1 
  938   940     1 
  938   941     1 
  939   944     1 
  939   945     1 
  939   949     1 
  939   952     1 
  939   953     1 
  940   942     1 
  940   943     1 
  940   951     1 
  941   946     1 
  941   947     1 
  941   948     1 
  941   950     1 
  941   954     1 
  941   955     1 
  942   944     1 
  942   945     1 
  942   949     1 
  942   952     1 
  942   953     1 
  943   952     1 
  943   953     1 
  944   946     1 
  944   947     1 
  944   948     1 
  944   950     1 
  944   951     1 
  945   950     1 
  945   951     1 
  946   949     1 
  947   949     1 
  948   949     1 
  949   951     1 
  951   956     1 
  951   957     1 
  951   973     1 
  952   954     1 
  952   955     1 
  953   958     1 
  953   959     1 
  953   960     1 
  953   974     1 
  953   975     1 
  954   956     1 
  954   957     1 
  954   973     1 
  955   961     1 
  955   962     1 
  955   963     1 
  955   976     1 
  955   977     1 
  956   958     1 
  956   959     1 
  956   960     1 
  956   974     1 
  956   975     1 
  957   964     1 
  957   965     1 
  957   966     1 
  957   974     1 
  957   975     1 
  958   961     1 
  958   962     1 
  958   963     1 
  958   973     1 
  959   961     1 
  959   962     1 
  959   963     1 
  959   973     1 
  960   967     1 
  960   968     1 
  960   969     1 
  960   973     1 
  961   964     1 
  961   965     1 
  961   966     1 
  962   964     1 
  962   965     1 
  962   966     1 
  963   970     1 
  963   971     1 
  963   972     1 
  964   967     1 
  964   968     1 
  964   969     1 
  965   967     1 
  965   968     1 
  965   969     1 
  967   970     1 
  967   971     1 
  967   972     1 
  968   970     1 
  968   971     1 
  968   972     1 
  973   978     1 
  973   979     1 
  973   995     1 
  974   976     1 
  974   977     1 
  975   980     1 
  975   981     1 
  975   982     1 
  975   996     1 
  975   997     1 
  976   978     1 
  976   979     1 
  976   995     1 
  977   983     1 
  977   984     1 
  977   985     1 
  977   998     1 
  977   999     1 
  978   980     1 
  978   981     1 
  978   982     1 
  978   996     1 
  978   997     1 
  979   986     1 
  979   987     1 
  979   988     1 
  979   996     1 
  979   997     1 
  980   983     1 
  980   984     1 
  980   985     1 
  980   995     1 
  981   983     1 
  981   984     1 
  981   985     1 
  981   995     1 
  982   989     1 
  982   990     1 
  982   991     1 
  982   995     1 
  983   986     1 
  983   987     1 
  983   988     1 
  984   986     1 
  984   987     1 
  984   988     1 
  985   992     1 
  985   993     1 
  985   994     1 
  986   989     1 
  986   990     1 
  986   991     1 
  987   989     1 
  987   990     1 
  987   991     1 
  989   992     1 
  989   993     1 
  989   994     1 
  990   992     1 
  990   993     1 
  990   994     1 
  995  1000     1 
  995  1001     1 
  995  1012     1 
  996   998     1 
  996   999     1 
  997  1002     1 
  997  1003     1 
  997  1004     1 
  997  1013     1 
  997  1014     1 
  998  1000     1 
  998  1001     1 
  998  1012     1 
  999  1005     1 
  999  1006     1 
  999  1007     1 
  999  1015     1 
  999  1016     1 
 1000  1002     1 
 1000  1003     1 
 1000  1004     1 
 1000  1013     1 
 1000  1014     1 
 1001  1008     1 
 1001  1013     1 
 1001  1014     1 
 1002  1005     1 
 1002  1006     1 
 1002  1007     1 
 1002  1012     1 
 1003  1005     1 
 1003  1006     1 
 1003  1007     1 
 1003  1012     1 
 1004  1009     1 
 1004  1010     1 
 1004  1011     1 
 1004  1012     1 
 1005  1008     1 
 1006  1008     1 
 1012  1017     1 
 1012  1018     1 
 1012  1028     1 
 1013  1015     1 
 1013  1016     1 
 1014  1019     1 
 1014  1020     1 
 1014  1024     1 
 1014  1029     1 
 1014  1030     1 
 1015  1017     1 
 1015  1018     1 
 1015  1028     1 
 1016  1021     1 
 1016  1022     1 
 1016  1023     1 
 1016  1025     1 
 1016  1026     1 
 1016  1027     1 
 1016  1031     1 
 1016  1032     1 
 1017  1019     1 
 1017  1020     1 
 1017  1024     1 
 1017  1029     1 
 1017  1030     1 
 1018  1029     1 
 1018  1030     1 
 1019  1021     1 
 1019  1022     1 
 1019  1023     1 
 1019  1025     1 
 1019  1026     1 
 1019  1027     1 
 1019  1028     1 
 1020  1025     1 
 1020  1026     1 
 1020  1027     1 
 1020  1028     1 
 1021  1024     1 
 1022  1024     1 
 1023  1024     1 
 1024  1028     1 
 1028  1033     1 
 1028  1034     1 
 1028  1047     1 
 1029  1031     1 
 1029  1032     1 
 1030  1035     1 
 1030  1036     1 
 1030  1037     1 
 1030  1048     1 
 1030  1049     1 
 1031  1033     1 
 1031  1034     1 
 1031  1047     1 
 1032  1038     1 
 1032  1039     1 
 1032  1040     1 
 1032  1050     1 
 1032  1051     1 
 1033  1035     1 
 1033  1036     1 
 1033  1037     1 
 1033  1048     1 
 1033  1049     1 
 1034  1041     1 
 1034  1044     1 
 1034  1048     1 
 1034  1049     1 
 1035  1038     1 
 1035  1039     1 
 1035  1040     1 
 1035  1047     1 
 1036  1038     1 
 1036  1039     1 
 1036  1040     1 
 1036  1047     1 
 1037  1042     1 
 1037  1043     1 
 1037  1045     1 
 1037  1046     1 
 1037  1047     1 
 1038  1041     1 
 1038  1044     1 
 1039  1041     1 
 1039  1044     1 
 1041  1045     1 
 1041  1046     1 
 1042  1044     1 
 1043  1044     1 
 1047  1052     1 
 1047  1053     1 
 1047  1061     1 
 1048  1050     1 
 1048  1051     1 
 1049  1054     1 
 1049  1055     1 
 1049  1056     1 
 1049  1062     1 
 1049  1063     1 
 1050  1052     1 
 1050  1053     1 
 1050  1061     1 
 1051  1057     1 
 1051  1058     1 
 1051  1064     1 
 1051  1065     1 
 1052  1054     1 
 1052  1055     1 
 1052  1056     1 
 1052  1062     1 
 1052  1063     1 
 1053  1059     1 
 1053  1060     1 
 1053  1062     1 
 1053  1063     1 
 1054  1057     1 
 1054  1058     1 
 1054  1061     1 
 1055  1057     1 
 1055  1058     1 
 1055  1061     1 
 1056  1061     1 
 1057  1059     1 
 1057  1060     1 
 1061  1066     1 
 1061  1067     1 
 1061  1071     1 
 1062  1064     1 
 1062  1065     1 
 1063  1068     1 
 1063  1069     1 
 1063  1070     1 
 1063  1072     1 
 1063  1073     1 
 1064  1066     1 
 1064  1067     1 
 1064  1071     1 
 1065  1074     1 
 1065  1075     1 
 1066  1068     1 
 1066  1069     1 
 1066  1070     1 
 1066  1072     1 
 1066  1073     1 
 1067  1072     1 
 1067  1073     1 
 1068  1071     1 
 1069  1071     1 
 1070  1071     1 
 1071  1076     1 
 1071  1077     1 
 1071  1093     1 
 1072  1074     1 
 1072  1075     1 
 1073  1078     1 
 1073  1079     1 
 1073  1080     1 
 1073  1094     1 
 1073  1095     1 
 1074  1076     1 
 1074  1077     1 
 1074  1093     1 
 1075  1081     1 
 1075  1082     1 
 1075  1083     1 
 1075  1096     1 
 1075  1097     1 
 1076  1078     1 
 1076  1079     1 
 1076  1080     1 
 1076  1094     1 
 1076  1095     1 
 1077  1084     1 
 1077  1085     1 
 1077  1086     1 
 1077  1094     1 
 1077  1095     1 
 1078  1081     1 
 1078  1082     1 
 1078  1083     1 
 1078  1093     1 
 1079  1081     1 
 1079  1082     1 
 1079  1083     1 
 1079  1093     1 
 1080  1087     1 
 1080  1088     1 
 1080  1089     1 
 1080  1093     1 
 1081  1084     1 
 1081  1085     1 
 1081  1086     1 
 1082  1084     1 
 1082  1085     1 
 1082  1086     1 
 1083  1090     1 
 1083  1091     1 
 1083  1092     1 
 1084  1087     1 
 1084  1088     1 
 1084  1089     1 
 1085  1087     1 
 1085  1088     1 
 1085  1089     1 
 1087  1090     1 
 1087  1091     1 
 1087  1092     1 
 1088  1090     1 
 1088  1091     1 
 1088  1092     1 
 1093  1098     1 
 1093  1099     1 
 1093  1115     1 
 1094  1096     1 
 1094  1097     1 
 1095  1100     1 
 1095  1101     1 
 1095  1102     1 
 1095  1116     1 
 1095  1117     1 
 1096  1098     1 
 1096  1099     1 
 1096  1115     1 
 1097  1103     1 
 1097  1104     1 
 1097  1105     1 
 1097  1118     1 
 1097  1119     1 
 1098  1100     1 
 1098  1101     1 
 1098  1102     1 
 1098  1116     1 
 1098  1117     1 
 1099  1106     1 
 1099  1107     1 
 1099  1108     1 
 1099  1116     1 
 1099  1117     1 
 1100  1103     1 
 1100  1104     1 
 1100  1105     1 
 1100  1115     1 
 1101  1103     1 
 1101  1104     1 
 1101  1105     1 
 1101  1115     1 
 1102  1109     1 
 1102  1110     1 
 1102  1111     1 
 1102  1115     1 
 1103  1106     1 
 1103  1107     1 
 1103  1108     1 
 1104  1106     1 
 1104  1107     1 
 1104  1108     1 
 1105  1112     1 
 1105  1113     1 
 1105  1114     1 
 1106  1109     1 
 1106  1110     1 
 1106  1111     1 
 1107  1109     1 
 1107  1110     1 
 1107  1111     1 
 1109  1112     1 
 1109  1113     1 
 1109  1114     1 
 1110  1112     1 
 1110  1113     1 
 1110  1114     1 
 1115  1120     1 
 1115  1121     1 
 1115  1134     1 
 1116  1118     1 
 1116  1119     1 
 1117  1122     1 
 1117  1123     1 
 1117  1127     1 
 1117  1135     1 
 1117  1136     1 
 1118  1120     1 
 1118  1121     1 
 1118  1134     1 
 1119  1124     1 
 1119  1125     1 
 1119  1126     1 
 1119  1128     1 
 1119  1129     1 
 1119  1130     1 
 1119  1137     1 
 1119  1138     1 
 1120  1122     1 
 1120  1123     1 
 1120  1127     1 
 1120  1135     1 
 1120  1136     1 
 1121  1131     1 
 1121  1132     1 
 1121  1133     1 
 1121  1135     1 
 1121  1136     1 
 1122  1124     1 
 1122  1125     1 
 1122  1126     1 
 1122  1128     1 
 1122  1129     1 
 1122  1130     1 
 1122  1134     1 
 1123  1128     1 
 1123  1129     1 
 1123  1130     1 
 1123  1134     1 
 1124  1127     1 
 1125  1127     1 
 1126  1127     1 
 1127  1134     1 
 1128  1131     1 
 1128  1132     1 
 1128  1133     1 
 1129  1131     1 
 1129  1132     1 
 1129  1133     1 
 1134  1139     1 
 1134  1140     1 
 1134  1153     1 
 1135  1137     1 
 1135  1138     1 
 1136  1141     1 
 1136  1142     1 
 1136  1143     1 
 1136  1154     1 
 1136  1155     1 
 1137  1139     1 
 1137  1140     1 
 1137  1153     1 
 1138  1144     1 
 1138  1145     1 
 1138  1146     1 
 1138  1156     1 
 1138  1157     1 
 1139  1141     1 
 1139  1142     1 
 1139  1143     1 
 1139  1154     1 
 1139  1155     1 
 1140  1147     1 
 1140  1150     1 
 1140  1154     1 
 1140  1155     1 
 1141  1144     1 
 1141  1145     1 
 1141  1146     1 
 1141  1153     1 
 1142  1144     1 
 1142  1145     1 
 1142  1146     1 
 1142  1153     1 
 1143  1148     1 
 1143  1149     1 
 1143  1151     1 
 1143  1152     1 
 1143  1153     1 
 1144  1147     1 
 1144  1150     1 
 1145  1147     1 
 1145  1150     1 
 1147  1151     1 
 1147  1152     1 
 1148  1150     1 
 1149  1150     1 
 1153  1158     1 
 1153  1159     1 
 1153  1169     1 
 1154  1156     1 
 1154  1157     1 
 1155  1160     1 
 1155  1161     1 
 1155  1165     1 
 1155  1170     1 
 1155  1171     1 
 1156  1158     1 
 1156  1159     1 
 1156  1169     1 
 1157  1162     1 
 1157  1163     1 
 1157  1164     1 
 1157  1166     1 
 1157  1167     1 
 1157  1168     1 
 1157  1172     1 
 1157  1173     1 
 1158  1160     1 
 1158  1161     1 
 1158  1165     1 
 1158  1170     1 
 1158  1171     1 
 1159  1170     1 
 1159  1171     1 
 1160  1162     1 
 1160  1163     1 
 1160  1164     1 
 1160  1166     1 
 1160  1167     1 
 1160  1168     1 
 1160  1169     1 
 1161  1166     1 
 1161  1167     1 
 1161  1168     1 
 1161  1169     1 
 1162  1165     1 
 1163  1165     1 
 1164  1165     1 
 1165  1169     1 
 1169  1174     1 
 1169  1175     1 
 1169  1188     1 
 1170  1172     1 
 1170  1173     1 
 1171  1176     1 
 1171  1177     1 
 1171  1178     1 
 1171  1189     1 
 1171  1190     1 
 1172  1174     1 
 1172  1175     1 
 1172  1188     1 
 1173  1179     1 
 1173  1180     1 
 1173  1181     1 
 1173  1191     1 
 1173  1192     1 
 1174  1176     1 
 1174  1177     1 
 1174  1178     1 
 1174  1189     1 
 1174  1190     1 
 1175  1182     1 
 1175  1185     1 
 1175  1189     1 
 1175  1190     1 
 1176  1179     1 
 1176  1180     1 
 1176  1181     1 
 1176  1188     1 
 1177  1179     1 
 1177  1180     1 
 1177  1181     1 
 1177  1188     1 
 1178  1183     1 
 1178  1184     1 
 1178  1186     1 
 1178  1187     1 
 1178  1188     1 
 1179  1182     1 
 1179  1185     1 
 1180  1182     1 
 1180  1185     1 
 1182  1186     1 
 1182  1187     1 
 1183  1185     1 
 1184  1185     1 
 1188  1193     1 
 1188  1194     1 
 1188  1208     1 
 1189  1191     1 
 1189  1192     1 
 1190  1195     1 
 1190  1196     1 
 1190  1197     1 
 1190  1209     1 
 1190  1210     1 
 1191  1193     1 
 1191  1194     1 
 1191  1208     1 
 1192  1198     1 
 1192  1206     1 
 1192  1211     1 
 1192  1212     1 
 1193  1195     1 
 1193  1196     1 
 1193  1197     1 
 1193  1209     1 
 1193  1210     1 
 1194  1199     1 
 1194  1200     1 
 1194  1204     1 
 1194  1207     1 
 1194  1209     1 
 1194  1210     1 
 1195  1198     1 
 1195  1206     1 
 1195  1208     1 
 1196  1198     1 
 1196  1206     1 
 1196  1208     1 
 1197  1201     1 
 1197  1202     1 
 1197  1205     1 
 1197  1208     1 
 1198  1203     1 
 1198  1204     1 
 1198  1207     1 
 1199  1201     1 
 1199  1202     1 
 1199  1206     1 
 1200  1205     1 
 1200  1206     1 
 1201  1203     1 
 1201  1204     1 
 1202  1207     1 
 1203  1205     1 
 1203  1206     1 
 1205  1207     1 
 1208  1213     1 
 1208  1214     1 
 1208  1224     1 
 1209  1211     1 
 1209  1212     1 
 1210  1215     1 
 1210  1216     1 
 1210  1217     1 
 1210  1225     1 
 1210  1226     1 
 1211  1213     1 
 1211  1214     1 
 1211  1224     1 
 1212  1218     1 
 1212  1221     1 
 1212  1227     1 
 1212  1228     1 
 1213  1215     1 
 1213  1216     1 
 1213  1217     1 
 1213  1225     1 
 1213  1226     1 
 1214  1219     1 
 1214  1220     1 
 1214  1222     1 
 1214  1223     1 
 1214  1225     1 
 1214  1226     1 
 1215  1218     1 
 1215  1221     1 
 1215  1224     1 
 1216  1218     1 
 1216  1221     1 
 1216  1224     1 
 1217  1224     1 
 1218  1222     1 
 1218  1223     1 
 1219  1221     1 
 1220  1221     1 
 1224  1229     1 
 1224  1230     1 
 1224  1246     1 
 1225  1227     1 
 1225  1228     1 
 1226  1231     1 
 1226  1232     1 
 1226  1233     1 
 1226  1247     1 
 1226  1248     1 
 1227  1229     1 
 1227  1230     1 
 1227  1246     1 
 1228  1234     1 
 1228  1235     1 
 1228  1236     1 
 1228  1249     1 
 1228  1250     1 
 1229  1231     1 
 1229  1232     1 
 1229  1233     1 
 1229  1247     1 
 1229  1248     1 
 1230  1237     1 
 1230  1238     1 
 1230  1239     1 
 1230  1247     1 
 1230  1248     1 
 1231  1234     1 
 1231  1235     1 
 1231  1236     1 
 1231  1246     1 
 1232  1234     1 
 1232  1235     1 
 1232  1236     1 
 1232  1246     1 
 1233  1240     1 
 1233  1241     1 
 1233  1242     1 
 1233  1246     1 
 1234  1237     1 
 1234  1238     1 
 1234  1239     1 
 1235  1237     1 
 1235  1238     1 
 1235  1239     1 
 1236  1243     1 
 1236  1244     1 
 1236  1245     1 
 1237  1240     1 
 1237  1241     1 
 1237  1242     1 
 1238  1240     1 
 1238  1241     1 
 1238  1242     1 
 1240  1243     1 
 1240  1244     1 
 1240  1245     1 
 1241  1243     1 
 1241  1244     1 
 1241  1245     1 
 1246  1251     1 
 1246  1252     1 
 1246  1253     1 
 1247  1249     1 
 1247  1250     1 
 1248  1254     1 
 1248  1255     1 
 1249  1251     1 
 1249  1252     1 
 1249  1253     1 
 1250  1256     1 
 1250  1257     1 
 1251  1254     1 
 1251  1255     1 
 1252  1254     1 
 1252  1255     1 
 1253  1258     1 
 1253  1259     1 
 1253  1270     1 
 1254  1256     1 
 1254  1257     1 
 1255  1260     1 
 1255  1261     1 
 1255  1262     1 
 1255  1271     1 
 1255  1272     1 
 1256  1258     1 
 1256  1259     1 
 1256  1270     1 
 1257  1263     1 
 1257  1264     1 
 1257  1265     1 
 1257  1273     1 
 1257  1274     1 
 1258  1260     1 
 1258  1261     1 
 1258  1262     1 
 1258  1271     1 
 1258  1272     1 
 1259  1266     1 
 1259  1267     1 
 1259  1271     1 
 1259  1272     1 
 1260  1263     1 
 1260  1264     1 
 1260  1265     1 
 1260  1270     1 
 1261  1263     1 
 1261  1264     1 
 1261  1265     1 
 1261  1270     1 
 1262  1268     1 
 1262  1269     1 
 1262  1270     1 
 1263  1266     1 
 1263  1267     1 
 1264  1266     1 
 1264  1267     1 
 1266  1268     1 
 1266  1269     1 
 1270  1275     1 
 1270  1276     1 
 1270  1294     1 
 1271  1273     1 
 1271  1274     1 
 1272  1277     1 
 1272  1278     1 
 1272  1279     1 
 1272  1295     1 
 1272  1296     1 
 1273  1275     1 
 1273  1276     1 
 1273  1294     1 
 1274  1280     1 
 1274  1281     1 
 1274  1282     1 
 1274  1297     1 
 1274  1298     1 
 1275  1277     1 
 1275  1278     1 
 1275  1279     1 
 1275  1295     1 
 1275  1296     1 
 1276  1283     1 
 1276  1284     1 
 1276  1285     1 
 1276  1295     1 
 1276  1296     1 
 1277  1280     1 
 1277  1281     1 
 1277  1282     1 
 1277  1294     1 
 1278  1280     1 
 1278  1281     1 
 1278  1282     1 
 1278  1294     1 
 1279  1286     1 
 1279  1287     1 
 1279  1294     1 
 1280  1283     1 
 1280  1284     1 
 1280  1285     1 
 1281  1283     1 
 1281  1284     1 
 1281  1285     1 
 1282  1288     1 
 1282  1291     1 
 1283  1286     1 
 1283  1287     1 
 1284  1286     1 
 1284  1287     1 
 1285  1289     1 
 1285  1290     1 
 1285  1292     1 
 1285  1293     1 
 1286  1288     1 
 1286  1291     1 
 1288  1292     1 
 1288  1293     1 
 1289  1291     1 
 1290  1291     1 
 1294  1299     1 
 1294  1300     1 
 1294  1308     1 
 1295  1297     1 
 1295  1298     1 
 1296  1301     1 
 1296  1302     1 
 1296  1306     1 
 1296  1309     1 
 1296  1310     1 
 1297  1299     1 
 1297  1300     1 
 1297  1308     1 
 1298  1303     1 
 1298  1304     1 
 1298  1305     1 
 1298  1307     1 
 1298  1311     1 
 1298  1312     1 
 1299  1301     1 
 1299  1302     1 
 1299  1306     1 
 1299  1309     1 
 1299  1310     1 
 1300  1309     1 
 1300  1310     1 
 1301  1303     1 
 1301  1304     1 
 1301  1305     1 
 1301  1307     1 
 1301  1308     1 
 1302  1307     1 
 1302  1308     1 
 1303  1306     1 
 1304  1306     1 
 1305  1306     1 
 1306  1308     1 
 1308  1313     1 
 1308  1314     1 
 1308  1324     1 
 1309  1311     1 
 1309  1312     1 
 1310  1315     1 
 1310  1316     1 
 1310  1317     1 
 1310  1325     1 
 1310  1326     1 
 1311  1313     1 
 1311  1314     1 
 1311  1324     1 
 1312  1318     1 
 1312  1321     1 
 1312  1327     1 
 1312  1328     1 
 1313  1315     1 
 1313  1316     1 
 1313  1317     1 
 1313  1325     1 
 1313  1326     1 
 1314  1319     1 
 1314  1320     1 
 1314  1322     1 
 1314  1323     1 
 1314  1325     1 
 1314  1326     1 
 1315  1318     1 
 1315  1321     1 
 1315  1324     1 
 1316  1318     1 
 1316  1321     1 
 1316  1324     1 
 1317  1324     1 
 1318  1322     1 
 1318  1323     1 
 1319  1321     1 
 1320  1321     1 
 1324  1329     1 
 1324  1330     1 
 1324  1346     1 
 1325  1327     1 
 1325  1328     1 
 1326  1331     1 
 1326  1332     1 
 1326  1333     1 
 1326  1347     1 
 1326  1348     1 
 1327  1329     1 
 1327  1330     1 
 1327  1346     1 
 1328  1334     1 
 1328  1335     1 
 1328  1336     1 
 1328  1349     1 
 1328  1350     1 
 1329  1331     1 
 1329  1332     1 
 1329  1333     1 
 1329  1347     1 
 1329  1348     1 
 1330  1337     1 
 1330  1338     1 
 1330  1339     1 
 1330  1347     1 
 1330  1348     1 
 1331  1334     1 
 1331  1335     1 
 1331  1336     1 
 1331  1346     1 
 1332  1334     1 
 1332  1335     1 
 1332  1336     1 
 1332  1346     1 
 1333  1340     1 
 1333  1341     1 
 1333  1342     1 
 1333  1346     1 
 1334  1337     1 
 1334  1338     1 
 1334  1339     1 
 1335  1337     1 
 1335  1338     1 
 1335  1339     1 
 1336  1343     1 
 1336  1344     1 
 1336  1345     1 
 1337  1340     1 
 1337  1341     1 
 1337  1342     1 
 1338  1340     1 
 1338  1341     1 
 1338  1342     1 
 1340  1343     1 
 1340  1344     1 
 1340  1345     1 
 1341  1343     1 
 1341  1344     1 
 1341  1345     1 
 1346  1351     1 
 1346  1352     1 
 1346  1368     1 
 1347  1349     1 
 1347  1350     1 
 1348  1353     1 
 1348  1354     1 
 1348  1355     1 
 1348  1369     1 
 1348  1370     1 
 1349  1351     1 
 1349  1352     1 
 1349  1368     1 
 1350  1356     1 
 1350  1366     1 
 1350  1371     1 
 1350  1372     1 
 1351  1353     1 
 1351  1354     1 
 1351  1355     1 
 1351  1369     1 
 1351  1370     1 
 1352  1357     1 
 1352  1358     1 
 1352  1364     1 
 1352  1367     1 
 1352  1369     1 
 1352  1370     1 
 1353  1356     1 
 1353  1366     1 
 1353  1368     1 
 1354  1356     1 
 1354  1366     1 
 1354  1368     1 
 1355  1359     1 
 1355  1360     1 
 1355  1365     1 
 1355  1368     1 
 1356  1361     1 
 1356  1364     1 
 1356  1367     1 
 1357  1359     1 
 1357  1360     1 
 1357  1366     1 
 1358  1362     1 
 1358  1363     1 
 1358  1365     1 
 1358  1366     1 
 1359  1361     1 
 1359  1364     1 
 1360  1367     1 
 1361  1365     1 
 1361  1366     1 
 1362  1364     1 
 1363  1364     1 
 1365  1367     1 
 1368  1373     1 
 1368  1374     1 
 1368  1375     1 
 1369  1371     1 
 1369  1372     1 
 1370  1376     1 
 1370  1377     1 
 1371  1373     1 
 1371  1374     1 
 1371  1375     1 
 1372  1378     1 
 1372  1379     1 
 1373  1376     1 
 1373  1377     1 
 1374  1376     1 
 1374  1377     1 
 1375  1380     1 
 1375  1381     1 
 1375  1399     1 
 1376  1378     1 
 1376  1379     1 
 1377  1382     1 
 1377  1383     1 
 1377  1384     1 
 1377  1400     1 
 1377  1401     1 
 1378  1380     1 
 1378  1381     1 
 1378  1399     1 
 1379  1385     1 
 1379  1386     1 
 1379  1387     1 
 1379  1402     1 
 1379  1403     1 
 1380  1382     1 
 1380  1383     1 
 1380  1384     1 
 1380  1400     1 
 1380  1401     1 
 1381  1388     1 
 1381  1389     1 
 1381  1390     1 
 1381  1400     1 
 1381  1401     1 
 1382  1385     1 
 1382  1386     1 
 1382  1387     1 
 1382  1399     1 
 1383  1385     1 
 1383  1386     1 
 1383  1387     1 
 1383  1399     1 
 1384  1391     1 
 1384  1392     1 
 1384  1399     1 
 1385  1388     1 
 1385  1389     1 
 1385  1390     1 
 1386  1388     1 
 1386  1389     1 
 1386  1390     1 
 1387  1393     1 
 1387  1396     1 
 1388  1391     1 
 1388  1392     1 
 1389  1391     1 
 1389  1392     1 
 1390  1394     1 
 1390  1395     1 
 1390  1397     1 
 1390  1398     1 
 1391  1393     1 
 1391  1396     1 
 1393  1397     1 
 1393  1398     1 
 1394  1396     1 
 1395  1396     1 
 1399  1404     1 
 1399  1405     1 
 1399  1406     1 
 1400  1402     1 
 1400  1403     1 
 1401  1407     1 
 1401  1408     1 
 1402  1404     1 
 1402  1405     1 
 1402  1406     1 
 1403  1409     1 
 1403  1410     1 
 1404  1407     1 
 1404  1408     1 
 1405  1407     1 
 1405  1408     1 
 1406  1411     1 
 1406  1412     1 
 1406  1425     1 
 1407  1409     1 
 1407  1410     1 
 1408  1413     1 
 1408  1414     1 
 1408  1415     1 
 1408  1426     1 
 1408  1427     1 
 1409  1411     1 
 1409  1412     1 
 1409  1425     1 
 1410  1416     1 
 1410  1417     1 
 1410  1421     1 
 1410  1428     1 
 1410  1429     1 
 1411  1413     1 
 1411  1414     1 
 1411  1415     1 
 1411  1426     1 
 1411  1427     1 
 1412  1418     1 
 1412  1419     1 
 1412  1420     1 
 1412  1422     1 
 1412  1423     1 
 1412  1424     1 
 1412  1426     1 
 1412  1427     1 
 1413  1416     1 
 1413  1417     1 
 1413  1421     1 
 1413  1425     1 
 1414  1416     1 
 1414  1417     1 
 1414  1421     1 
 1414  1425     1 
 1415  1425     1 
 1416  1418     1 
 1416  1419     1 
 1416  1420     1 
 1416  1422     1 
 1416  1423     1 
 1416  1424     1 
 1417  1422     1 
 1417  1423     1 
 1417  1424     1 
 1418  1421     1 
 1419  1421     1 
 1420  1421     1 
 1425  1430     1 
 1425  1431     1 
 1425  1435     1 
 1426  1428     1 
 1426  1429     1 
 1427  1432     1 
 1427  1433     1 
 1427  1434     1 
 1427  1436     1 
 1427  1437     1 
 1428  1430     1 
 1428  1431     1 
 1428  1435     1 
 1429  1438     1 
 1429  1439     1 
 1430  1432     1 
 1430  1433     1 
 1430  1434     1 
 1430  1436     1 
 1430  1437     1 
 1431  1436     1 
 1431  1437     1 
 1432  1435     1 
 1433  1435     1 
 1434  1435     1 
 1435  1440     1 
 1435  1441     1 
 1435  1457     1 
 1436  1438     1 
 1436  1439     1 
 1437  1442     1 
 1437  1443     1 
 1437  1444     1 
 1437  1458     1 
 1437  1459     1 
 1438  1440     1 
 1438  1441     1 
 1438  1457     1 
 1439  1445     1 
 1439  1455     1 
 1439  1460     1 
 1439  1461     1 
 1440  1442     1 
 1440  1443     1 
 1440  1444     1 
 1440  1458     1 
 1440  1459     1 
 1441  1446     1 
 1441  1447     1 
 1441  1453     1 
 1441  1456     1 
 1441  1458     1 
 1441  1459     1 
 1442  1445     1 
 1442  1455     1 
 1442  1457     1 
 1443  1445     1 
 1443  1455     1 
 1443  1457     1 
 1444  1448     1 
 1444  1449     1 
 1444  1454     1 
 1444  1457     1 
 1445  1450     1 
 1445  1453     1 
 1445  1456     1 
 1446  1448     1 
 1446  1449     1 
 1446  1455     1 
 1447  1451     1 
 1447  1452     1 
 1447  1454     1 
 1447  1455     1 
 1448  1450     1 
 1448  1453     1 
 1449  1456     1 
 1450  1454     1 
 1450  1455     1 
 1451  1453     1 
 1452  1453     1 
 1454  1456     1 
 1457  1462     1 
 1457  1463     1 
 1457  1476     1 
 1458  1460     1 
 1458  1461     1 
 1459  1464     1 
 1459  1465     1 
 1459  1469     1 
 1459  1477     1 
 1459  1478     1 
 1460  1462     1 
 1460  1463     1 
 1460  1476     1 
 1461  1466     1 
 1461  1467     1 
 1461  1468     1 
 1461  1470     1 
 1461  1471     1 
 1461  1472     1 
 1461  1479     1 
 1461  1480     1 
 1462  1464     1 
 1462  1465     1 
 1462  1469     1 
 1462  1477     1 
 1462  1478     1 
 1463  1473     1 
 1463  1474     1 
 1463  1475     1 
 1463  1477     1 
 1463  1478     1 
 1464  1466     1 
 1464  1467     1 
 1464  1468     1 
 1464  1470     1 
 1464  1471     1 
 1464  1472     1 
 1464  1476     1 
 1465  1470     1 
 1465  1471     1 
 1465  1472     1 
 1465  1476     1 
 1466  1469     1 
 1467  1469     1 
 1468  1469     1 
 1469  1476     1 
 1470  1473     1 
 1470  1474     1 
 1470  1475     1 
 1471  1473     1 
 1471  1474     1 
 1471  1475     1 
 1476  1481     1 
 1476  1482     1 
 1476  1498     1 
 1477  1479     1 
 1477  1480     1 
 1478  1483     1 
 1478  1484     1 
 1478  1485     1 
 1478  1499     1 
 1478  1500     1 
 1479  1481     1 
 1479  1482     1 
 1479  1498     1 
 1480  1486     1 
 1480  1496     1 
 1480  1501     1 
 1480  1502     1 
 1481  1483     1 
 1481  1484     1 
 1481  1485     1 
 1481  1499     1 
 1481  1500     1 
 1482  1487     1 
 1482  1488     1 
 1482  1494     1 
 1482  1497     1 
 1482  1499     1 
 1482  1500     1 
 1483  1486     1 
 1483  1496     1 
 1483  1498     1 
 1484  1486     1 
 1484  1496     1 
 1484  1498     1 
 1485  1489     1 
 1485  1490     1 
 1485  1495     1 
 1485  1498     1 
 1486  1491     1 
 1486  1494     1 
 1486  1497     1 
 1487  1489     1 
 1487  1490     1 
 1487  1496     1 
 1488  1492     1 
 1488  1493     1 
 1488  1495     1 
 1488  1496     1 
 1489  1491     1 
 1489  1494     1 
 1490  1497     1 
 1491  1495     1 
 1491  1496     1 
 1492  1494     1 
 1493  1494     1 
 1495  1497     1 
 1498  1503     1 
 1498  1504     1 
 1498  1508     1 
 1499  1501     1 
 1499  1502     1 
 1500  1505     1 
 1500  1506     1 
 1500  1507     1 
 1500  1509     1 
 1500  1510     1 
 1501  1503     1 
 1501  1504     1 
 1501  1508     1 
 1502  1511     1 
 1502  1512     1 
 1503  1505     1 
 1503  1506     1 
 1503  1507     1 
 1503  1509     1 
 1503  1510     1 
 1504  1509     1 
 1504  1510     1 
 1505  1508     1 
 1506  1508     1 
 1507  1508     1 
 1508  1513     1 
 1508  1514     1 
 1508  1524     1 
 1509  1511     1 
 1509  1512     1 
 1510  1515     1 
 1510  1516     1 
 1510  1517     1 
 1510  1525     1 
 1510  1526     1 
 1511  1513     1 
 1511  1514     1 
 1511  1524     1 
 1512  1518     1 
 1512  1521     1 
 1512  1527     1 
 1512  1528     1 
 1513  1515     1 
 1513  1516     1 
 1513  1517     1 
 1513  1525     1 
 1513  1526     1 
 1514  1519     1 
 1514  1520     1 
 1514  1522     1 
 1514  1523     1 
 1514  1525     1 
 1514  1526     1 
 1515  1518     1 
 1515  1521     1 
 1515  1524     1 
 1516  1518     1 
 1516  1521     1 
 1516  1524     1 
 1517  1524     1 
 1518  1522     1 
 1518  1523     1 
 1519  1521     1 
 1520  1521     1 
 1524  1529     1 
 1524  1530     1 
 1524  1531     1 
 1525  1527     1 
 1525  1528     1 
 1526  1532     1 
 1526  1533     1 
 1527  1529     1 
 1527  1530     1 
 1527  1531     1 
 1528  1534     1 
 1528  1535     1 
 1529  1532     1 
 1529  1533     1 
 1530  1532     1 
 1530  1533     1 
 1531  1536     1 
 1531  1537     1 
 1531  1553     1 
 1532  1534     1 
 1532  1535     1 
 1533  1538     1 
 1533  1539     1 
 1533  1540     1 
 1533  1554     1 
 1533  1555     1 
 1534  1536     1 
 1534  1537     1 
 1534  1553     1 
 1535  1541     1 
 1535  1542     1 
 1535  1543     1 
 1535  1556     1 
 1535  1557     1 
 1536  1538     1 
 1536  1539     1 
 1536  1540     1 
 1536  1554     1 
 1536  1555     1 
 1537  1544     1 
 1537  1545     1 
 1537  1546     1 
 1537  1554     1 
 1537  1555     1 
 1538  1541     1 
 1538  1542     1 
 1538  1543     1 
 1538  1553     1 
 1539  1541     1 
 1539  1542     1 
 1539  1543     1 
 1539  1553     1 
 1540  1547     1 
 1540  1548     1 
 1540  1549     1 
 1540  1553     1 
 1541  1544     1 
 1541  1545     1 
 1541  1546     1 
 1542  1544     1 
 1542  1545     1 
 1542  1546     1 
 1543  1550     1 
 1543  1551     1 
 1543  1552     1 
 1544  1547     1 
 1544  1548     1 
 1544  1549     1 
 1545  1547     1 
 1545  1548     1 
 1545  1549     1 
 1547  1550     1 
 1547  1551     1 
 1547  1552     1 
 1548  1550     1 
 1548  1551     1 
 1548  1552     1 
 1553  1558     1 
 1553  1559     1 
 1553  1570     1 
 1554  1556     1 
 1554  1557     1 
 1555  1560     1 
 1555  1561     1 
 1555  1562     1 
 1555  1571     1 
 1555  1572     1 
 1556  1558     1 
 1556  1559     1 
 1556  1570     1 
 1557  1563     1 
 1557  1564     1 
 1557  1565     1 
 1557  1573     1 
 1557  1574     1 
 1558  1560     1 
 1558  1561     1 
 1558  1562     1 
 1558  1571     1 
 1558  1572     1 
 1559  1566     1 
 1559  1571     1 
 1559  1572     1 
 1560  1563     1 
 1560  1564     1 
 1560  1565     1 
 1560  1570     1 
 1561  1563     1 
 1561  1564     1 
 1561  1565     1 
 1561  1570     1 
 1562  1567     1 
 1562  1568     1 
 1562  1569     1 
 1562  1570     1 
 1563  1566     1 
 1564  1566     1 
 1570  1575     1 
 1570  1576     1 
 1570  1586     1 
 1571  1573     1 
 1571  1574     1 
 1572  1577     1 
 1572  1578     1 
 1572  1582     1 
 1572  1587     1 
 1572  1588     1 
 1573  1575     1 
 1573  1576     1 
 1573  1586     1 
 1574  1579     1 
 1574  1580     1 
 1574  1581     1 
 1574  1583     1 
 1574  1584     1 
 1574  1585     1 
 1574  1589     1 
 1574  1590     1 
 1575  1577     1 
 1575  1578     1 
 1575  1582     1 
 1575  1587     1 
 1575  1588     1 
 1576  1587     1 
 1576  1588     1 
 1577  1579     1 
 1577  1580     1 
 1577  1581     1 
 1577  1583     1 
 1577  1584     1 
 1577  1585     1 
 1577  1586     1 
 1578  1583     1 
 1578  1584     1 
 1578  1585     1 
 1578  1586     1 
 1579  1582     1 
 1580  1582     1 
 1581  1582     1 
 1582  1586     1 
 1586  1591     1 
 1586  1592     1 
 1586  1600     1 
 1587  1589     1 
 1587  1590     1 
 1588  1593     1 
 1588  1594     1 
 1588  1595     1 
 1588  1601     1 
 1588  1602     1 
 1589  1591     1 
 1589  1592     1 
 1589  1600     1 
 1590  1596     1 
 1590  1597     1 
 1590  1603     1 
 1590  1604     1 
 1591  1593     1 
 1591  1594     1 
 1591  1595     1 
 1591  1601     1 
 1591  1602     1 
 1592  1598     1 
 1592  1599     1 
 1592  1601     1 
 1592  1602     1 
 1593  1596     1 
 1593  1597     1 
 1593  1600     1 
 1594  1596     1 
 1594  1597     1 
 1594  1600     1 
 1595  1600     1 
 1596  1598     1 
 1596  1599     1 
 1600  1605     1 
 1600  1606     1 
 1600  1619     1 
 1601  1603     1 
 1601  1604     1 
 1602  1607     1 
 1602  1608     1 
 1602  1609     1 
 1602  1620     1 
 1602  1621     1 
 1603  1605     1 
 1603  1606     1 
 1603  1619     1 
 1604  1610     1 
 1604  1611     1 
 1604  1612     1 
 1604  1622     1 
 1604  1623     1 
 1605  1607     1 
 1605  1608     1 
 1605  1609     1 
 1605  1620     1 
 1605  1621     1 
 1606  1613     1 
 1606  1616     1 
 1606  1620     1 
 1606  1621     1 
 1607  1610     1 
 1607  1611     1 
 1607  1612     1 
 1607  1619     1 
 1608  1610     1 
 1608  1611     1 
 1608  1612     1 
 1608  1619     1 
 1609  1614     1 
 1609  1615     1 
 1609  1617     1 
 1609  1618     1 
 1609  1619     1 
 1610  1613     1 
 1610  1616     1 
 1611  1613     1 
 1611  1616     1 
 1613  1617     1 
 1613  1618     1 
 1614  1616     1 
 1615  1616     1 
 1619  1624     1 
 1619  1625     1 
 1619  1629     1 
 1620  1622     1 
 1620  1623     1 
 1621  1626     1 
 1621  1627     1 
 1621  1628     1 
 1621  1630     1 
 1621  1631     1 
 1622  1624     1 
 1622  1625     1 
 1622  1629     1 
 1623  1632     1 
 1623  1633     1 
 1624  1626     1 
 1624  1627     1 
 1624  1628     1 
 1624  1630     1 
 1624  1631     1 
 1625  1630     1 
 1625  1631     1 
 1626  1629     1 
 1627  1629     1 
 1628  1629     1 
 1629  1634     1 
 1629  1635     1 
 1629  1648     1 
 1630  1632     1 
 1630  1633     1 
 1631  1636     1 
 1631  1637     1 
 1631  1638     1 
 1631  1649     1 
 1631  1650     1 
 1632  1634     1 
 1632  1635     1 
 1632  1648     1 
 1633  1639     1 
 1633  1640     1 
 1633  1644     1 
 1633  1651     1 
 1633  1652     1 
 1634  1636     1 
 1634  1637     1 
 1634  1638     1 
 1634  1649     1 
 1634  1650     1 
 1635  1641     1 
 1635  1642     1 
 1635  1643     1 
 1635  1645     1 
 1635  1646     1 
 1635  1647     1 
 1635  1649     1 
 1635  1650     1 
 1636  1639     1 
 1636  1640     1 
 1636  1644     1 
 1636  1648     1 
 1637  1639     1 
 1637  1640     1 
 1637  1644     1 
 1637  1648     1 
 1638  1648     1 
 1639  1641     1 
 1639  1642     1 
 1639  1643     1 
 1639  1645     1 
 1639  1646     1 
 1639  1647     1 
 1640  1645     1 
 1640  1646     1 
 1640  1647     1 
 1641  1644     1 
 1642  1644     1 
 1643  1644     1 
 1648  1653     1 
 1648  1654     1 
 1648  1664     1 
 1649  1651     1 
 1649  1652     1 
 1650  1655     1 
 1650  1656     1 
 1650  1660     1 
 1650  1665     1 
 1650  1666     1 
 1651  1653     1 
 1651  1654     1 
 1651  1664     1 
 1652  1657     1 
 1652  1658     1 
 1652  1659     1 
 1652  1661     1 
 1652  1662     1 
 1652  1663     1 
 1652  1667     1 
 1652  1668     1 
 1653  1655     1 
 1653  1656     1 
 1653  1660     1 
 1653  1665     1 
 1653  1666     1 
 1654  1665     1 
 1654  1666     1 
 1655  1657     1 
 1655  1658     1 
 1655  1659     1 
 1655  1661     1 
 1655  1662     1 
 1655  1663     1 
 1655  1664     1 
 1656  1661     1 
 1656  1662     1 
 1656  1663     1 
 1656  1664     1 
 1657  1660     1 
 1658  1660     1 
 1659  1660     1 
 1660  1664     1 
 1664  1669     1 
 1664  1670     1 
 1664  1688     1 
 1665  1667     1 
 1665  1668     1 
 1666  1671     1 
 1666  1672     1 
 1666  1673     1 
 1666  1689     1 
 1666  1690     1 
 1667  1669     1 
 1667  1670     1 
 1667  1688     1 
 1668  1674     1 
 1668  1675     1 
 1668  1676     1 
 1668  1691     1 
 1668  1692     1 
 1669  1671     1 
 1669  1672     1 
 1669  1673     1 
 1669  1689     1 
 1669  1690     1 
 1670  1677     1 
 1670  1678     1 
 1670  1679     1 
 1670  1689     1 
 1670  1690     1 
 1671  1674     1 
 1671  1675     1 
 1671  1676     1 
 1671  1688     1 
 1672  1674     1 
 1672  1675     1 
 1672  1676     1 
 1672  1688     1 
 1673  1680     1 
 1673  1681     1 
 1673  1688     1 
 1674  1677     1 
 1674  1678     1 
 1674  1679     1 
 1675  1677     1 
 1675  1678     1 
 1675  1679     1 
 1676  1682     1 
 1676  1685     1 
 1677  1680     1 
 1677  1681     1 
 1678  1680     1 
 1678  1681     1 
 1679  1683     1 
 1679  1684     1 
 1679  1686     1 
 1679  1687     1 
 1680  1682     1 
 1680  1685     1 
 1682  1686     1 
 1682  1687     1 
 1683  1685     1 
 1684  1685     1 
 1688  1693     1 
 1688  1694     1 
 1688  1705     1 
 1689  1691     1 
 1689  1692     1 
 1690  1695     1 
 1690  1696     1 
 1690  1697     1 
 1690  1706     1 
 1690  1707     1 
 1691  1693     1 
 1691  1694     1 
 1691  1705     1 
 1692  1698     1 
 1692  1699     1 
 1692  1700     1 
 1692  1708     1 
 1692  1709     1 
 1693  1695     1 
 1693  1696     1 
 1693  1697     1 
 1693  1706     1 
 1693  1707     1 
 1694  1701     1 
 1694  1702     1 
 1694  1706     1 
 1694  1707     1 
 1695  1698     1 
 1695  1699     1 
 1695  1700     1 
 1695  1705     1 
 1696  1698     1 
 1696  1699     1 
 1696  1700     1 
 1696  1705     1 
 1697  1703     1 
 1697  1704     1 
 1697  1705     1 
 1698  1701     1 
 1698  1702     1 
 1699  1701     1 
 1699  1702     1 
 1701  1703     1 
 1701  1704     1 
 1705  1710     1 
 1705  1711     1 
 1705  1712     1 
 1706  1708     1 
 1706  1709     1 
 1707  1713     1 
 1707  1714     1 
 1708  1710     1 
 1708  1711     1 
 1708  1712     1 
 1709  1715     1 
 1709  1716     1 
 1710  1713     1 
 1710  1714     1 
 1711  1713     1 
 1711  1714     1 
 1712  1717     1 
 1712  1718     1 
 1712  1731     1 
 1713  1715     1 
 1713  1716     1 
 1714  1719     1 
 1714  1720     1 
 1714  1721     1 
 1714  1732     1 
 1714  1733     1 
 1715  1717     1 
 1715  1718     1 
 1715  1731     1 
 1716  1722     1 
 1716  1723     1 
 1716  1727     1 
 1716  1734     1 
 1716  1735     1 
 1717  1719     1 
 1717  1720     1 
 1717  1721     1 
 1717  1732     1 
 1717  1733     1 
 1718  1724     1 
 1718  1725     1 
 1718  1726     1 
 1718  1728     1 
 1718  1729     1 
 1718  1730     1 
 1718  1732     1 
 1718  1733     1 
 1719  1722     1 
 1719  1723     1 
 1719  1727     1 
 1719  1731     1 
 1720  1722     1 
 1720  1723     1 
 1720  1727     1 
 1720  1731     1 
 1721  1731     1 
 1722  1724     1 
 1722  1725     1 
 1722  1726     1 
 1722  1728     1 
 1722  1729     1 
 1722  1730     1 
 1723  1728     1 
 1723  1729     1 
 1723  1730     1 
 1724  1727     1 
 1725  1727     1 
 1726  1727     1 
 1731  1736     1 
 1731  1737     1 
 1731  1741     1 
 1732  1734     1 
 1732  1735     1 
 1733  1738     1 
 1733  1739     1 
 1733  1740     1 
 1733  1742     1 
 1733  1743     1 
 1734  1736     1 
 1734  1737     1 
 1734  1741     1 
 1735  1744     1 
 1735  1745     1 
 1736  1738     1 
 1736  1739     1 
 1736  1740     1 
 1736  1742     1 
 1736  1743     1 
 1737  1742     1 
 1737  1743     1 
 1738  1741     1 
 1739  1741     1 
 1740  1741     1 
 1741  1746     1 
 1741  1747     1 
 1741  1763     1 
 1742  1744     1 
 1742  1745     1 
 1743  1748     1 
 1743  1749     1 
 1743  1750     1 
 1743  1764     1 
 1743  1765     1 
 1744  1746     1 
 1744  1747     1 
 1744  1763     1 
 1745  1751     1 
 1745  1752     1 
 1745  1753     1 
 1745  1766     1 
 1745  1767     1 
 1746  1748     1 
 1746  1749     1 
 1746  1750     1 
 1746  1764     1 
 1746  1765     1 
 1747  1754     1 
 1747  1755     1 
 1747  1756     1 
 1747  1764     1 
 1747  1765     1 
 1748  1751     1 
 1748  1752     1 
 1748  1753     1 
 1748  1763     1 
 1749  1751     1 
 1749  1752     1 
 1749  1753     1 
 1749  1763     1 
 1750  1757     1 
 1750  1758     1 
 1750  1759     1 
 1750  1763     1 
 1751  1754     1 
 1751  1755     1 
 1751  1756     1 
 1752  1754     1 
 1752  1755     1 
 1752  1756     1 
 1753  1760     1 
 1753  1761     1 
 1753  1762     1 
 1754  1757     1 
 1754  1758     1 
 1754  1759     1 
 1755  1757     1 
 1755  1758     1 
 1755  1759     1 
 1757  1760     1 
 1757  1761     1 
 1757  1762     1 
 1758  1760     1 
 1758  1761     1 
 1758  1762     1 
 1763  1768     1 
 1763  1769     1 
 1763  1779     1 
 1764  1766     1 
 1764  1767     1 
 1765  1770     1 
 1765  1771     1 
 1765  1775     1 
 1765  1780     1 
 1765  1781     1 
 1766  1768     1 
 1766  1769     1 
 1766  1779     1 
 1767  1772     1 
 1767  1773     1 
 1767  1774     1 
 1767  1776     1 
 1767  1777     1 
 1767  1778     1 
 1767  1782     1 
 1767  1783     1 
 1768  1770     1 
 1768  1771     1 
 1768  1775     1 
 1768  1780     1 
 1768  1781     1 
 1769  1780     1 
 1769  1781     1 
 1770  1772     1 
 1770  1773     1 
 1770  1774     1 
 1770  1776     1 
 1770  1777     1 
 1770  1778     1 
 1770  1779     1 
 1771  1776     1 
 1771  1777     1 
 1771  1778     1 
 1771  1779     1 
 1772  1775     1 
 1773  1775     1 
 1774  1775     1 
 1775  1779     1 
 1779  1784     1 
 1779  1785     1 
 1779  1789     1 
 1780  1782     1 
 1780  1783     1 
 1781  1786     1 
 1781  1787     1 
 1781  1788     1 
 1781  1790     1 
 1781  1791     1 
 1782  1784     1 
 1782  1785     1 
 1782  1789     1 
 1783  1792     1 
 1783  1793     1 
 1784  1786     1 
 1784  1787     1 
 1784  1788     1 
 1784  1790     1 
 1784  1791     1 
 1785  1790     1 
 1785  1791     1 
 1786  1789     1 
 1787  1789     1 
 1788  1789     1 
 1789  1794     1 
 1789  1795     1 
 1789  1811     1 
 1790  1792     1 
 1790  1793     1 
 1791  1796     1 
 1791  1797     1 
 1791  1798     1 
 1791  1812     1 
 1791  1813     1 
 1792  1794     1 
 1792  1795     1 
 1792  1811     1 
 1793  1799     1 
 1793  1809     1 
 1793  1814     1 
 1793  1815     1 
 1794  1796     1 
 1794  1797     1 
 1794  1798     1 
 1794  1812     1 
 1794  1813     1 
 1795  1800     1 
 1795  1801     1 
 1795  1807     1 
 1795  1810     1 
 1795  1812     1 
 1795  1813     1 
 1796  1799     1 
 1796  1809     1 
 1796  1811     1 
 1797  1799     1 
 1797  1809     1 
 1797  1811     1 
 1798  1802     1 
 1798  1803     1 
 1798  1808     1 
 1798  1811     1 
 1799  1804     1 
 1799  1807     1 
 1799  1810     1 
 1800  1802     1 
 1800  1803     1 
 1800  1809     1 
 1801  1805     1 
 1801  1806     1 
 1801  1808     1 
 1801  1809     1 
 1802  1804     1 
 1802  1807     1 
 1803  1810     1 
 1804  1808     1 
 1804  1809     1 
 1805  1807     1 
 1806  1807     1 
 1808  1810     1 
 1811  1816     1 
 1811  1817     1 
 1811  1827     1 
 1812  1814     1 
 1812  1815     1 
 1813  1818     1 
 1813  1819     1 
 1813  1823     1 
 1813  1828     1 
 1813  1829     1 
 1814  1816     1 
 1814  1817     1 
 1814  1827     1 
 1815  1820     1 
 1815  1821     1 
 1815  1822     1 
 1815  1824     1 
 1815  1825     1 
 1815  1826     1 
 1815  1830     1 
 1815  1831     1 
 1816  1818     1 
 1816  1819     1 
 1816  1823     1 
 1816  1828     1 
 1816  1829     1 
 1817  1828     1 
 1817  1829     1 
 1818  1820     1 
 1818  1821     1 
 1818  1822     1 
 1818  1824     1 
 1818  1825     1 
 1818  1826     1 
 1818  1827     1 
 1819  1824     1 
 1819  1825     1 
 1819  1826     1 
 1819  1827     1 
 1820  1823     1 
 1821  1823     1 
 1822  1823     1 
 1823  1827     1 
 1827  1832     1 
 1827  1833     1 
 1827  1849     1 
 1828  1830     1 
 1828  1831     1 
 1829  1834     1 
 1829  1835     1 
 1829  1836     1 
 1829  1850     1 
 1829  1851     1 
 1830  1832     1 
 1830  1833     1 
 1830  1849     1 
 1831  1837     1 
 1831  1847     1 
 1831  1852     1 
 1831  1853     1 
 1832  1834     1 
 1832  1835     1 
 1832  1836     1 
 1832  1850     1 
 1832  1851     1 
 1833  1838     1 
 1833  1839     1 
 1833  1845     1 
 1833  1848     1 
 1833  1850     1 
 1833  1851     1 
 1834  1837     1 
 1834  1847     1 
 1834  1849     1 
 1835  1837     1 
 1835  1847     1 
 1835  1849     1 
 1836  1840     1 
 1836  1841     1 
 1836  1846     1 
 1836  1849     1 
 1837  1842     1 
 1837  1845     1 
 1837  1848     1 
 1838  1840     1 
 1838  1841     1 
 1838  1847     1 
 1839  1843     1 
 1839  1844     1 
 1839  1846     1 
 1839  1847     1 
 1840  1842     1 
 1840  1845     1 
 1841  1848     1 
 1842  1846     1 
 1842  1847     1 
 1843  1845     1 
 1844  1845     1 
 1846  1848     1 
 1849  1854     1 
 1849  1855     1 
 1849  1871     1 
 1850  1852     1 
 1850  1853     1 
 1851  1856     1 
 1851  1857     1 
 1851  1858     1 
 1851  1872     1 
 1851  1873     1 
 1852  1854     1 
 1852  1855     1 
 1852  1871     1 
 1853  1859     1 
 1853  1860     1 
 1853  1861     1 
 1853  1874     1 
 1853  1883     1 
 1854  1856     1 
 1854  1857     1 
 1854  1858     1 
 1854  1872     1 
 1854  1873     1 
 1855  1862     1 
 1855  1863     1 
 1855  1864     1 
 1855  1872     1 
 1855  1873     1 
 1856  1859     1 
 1856  1860     1 
 1856  1861     1 
 1856  1871     1 
 1857  1859     1 
 1857  1860     1 
 1857  1861     1 
 1857  1871     1 
 1858  1865     1 
 1858  1866     1 
 1858  1867     1 
 1858  1871     1 
 1859  1862     1 
 1859  1863     1 
 1859  1864     1 
 1860  1862     1 
 1860  1863     1 
 1860  1864     1 
 1861  1868     1 
 1861  1869     1 
 1861  1870     1 
 1862  1865     1 
 1862  1866     1 
 1862  1867     1 
 1863  1865     1 
 1863  1866     1 
 1863  1867     1 
 1865  1868     1 
 1865  1869     1 
 1865  1870     1 
 1866  1868     1 
 1866  1869     1 
 1866  1870     1 
 1871  1875     1 
 1871  1876     1 
 1871  1877     1 
 1871  1880     1 
 1871  1884     1 
 1871  1885     1 
 1872  1874     1 
 1872  1883     1 
 1873  1878     1 
 1873  1879     1 
 1873  1881     1 
 1873  1882     1 
 1873  1886     1 
 1873  1887     1 
 1874  1881     1 
 1874  1882     1 
 1874  1884     1 
 1874  1885     1 
 1875  1878     1 
 1875  1879     1 
 1875  1880     1 
 1875  1883     1 
 1876  1878     1 
 1876  1879     1 
 1876  1880     1 
 1876  1883     1 
 1877  1884     1 
 1877  1885     1 
 1878  1881     1 
 1878  1882     1 
 1878  1883     1 
 1879  1881     1 
 1879  1882     1 
 1879  1883     1 
 1880  1886     1 
 1880  1887     1 
 1881  1884     1 
 1881  1885     1 
 1882  1884     1 
 1882  1885     1 
 1883  1888     1 
 1883  1889     1 
 1884  1886     1 
 1884  1887     1 
 1885  1890     1 
 1885  1891     1 
 1885  1899     1 
 1886  1888     1 
 1886  1889     1 
 1887  1892     1 
 1887  1893     1 
 1887  1894     1 
 1887  1900     1 
 1887  1901     1 
 1888  1890     1 
 1888  1891     1 
 1888  1899     1 
 1889  1895     1 
 1889  1896     1 
 1889  1902     1 
 1889  1903     1 
 1890  1892     1 
 1890  1893     1 
 1890  1894     1 
 1890  1900     1 
 1890  1901     1 
 1891  1897     1 
 1891  1898     1 
 1891  1900     1 
 1891  1901     1 
 1892  1895     1 
 1892  1896     1 
 1892  1899     1 
 1893  1895     1 
 1893  1896     1 
 1893  1899     1 
 1894  1899     1 
 1895  1897     1 
 1895  1898     1 
 1899  1904     1 
 1899  1905     1 
 1899  1913     1 
 1900  1902     1 
 1900  1903     1 
 1901  1906     1 
 1901  1907     1 
 1901  1908     1 
 1901  1914     1 
 1901  1915     1 
 1902  1904     1 
 1902  1905     1 
 1902  1913     1 
 1903  1909     1 
 1903  1910     1 
 1903  1916     1 
 1903  1917     1 
 1904  1906     1 
 1904  1907     1 
 1904  1908     1 
 1904  1914     1 
 1904  1915     1 
 1905  1911     1 
 1905  1912     1 
 1905  1914     1 
 1905  1915     1 
 1906  1909     1 
 1906  1910     1 
 1906  1913     1 
 1907  1909     1 
 1907  1910     1 
 1907  1913     1 
 1908  1913     1 
 1909  1911     1 
 1909  1912     1 
 1913  1918     1 
 1913  1919     1 
 1913  1927     1 
 1914  1916     1 
 1914  1917     1 
 1915  1920     1 
 1915  1921     1 
 1915  1925     1 
 1915  1928     1 
 1915  1929     1 
 1916  1918     1 
 1916  1919     1 
 1916  1927     1 
 1917  1922     1 
 1917  1923     1 
 1917  1924     1 
 1917  1926     1 
 1917  1930     1 
 1917  1931     1 
 1918  1920     1 
 1918  1921     1 
 1918  1925     1 
 1918  1928     1 
 1918  1929     1 
 1919  1928     1 
 1919  1929     1 
 1920  1922     1 
 1920  1923     1 
 1920  1924     1 
 1920  1926     1 
 1920  1927     1 
 1921  1926     1 
 1921  1927     1 
 1922  1925     1 
 1923  1925     1 
 1924  1925     1 
 1925  1927     1 
 1927  1932     1 
 1927  1933     1 
 1927  1945     1 
 1928  1930     1 
 1928  1931     1 
 1929  1934     1 
 1929  1935     1 
 1929  1936     1 
 1929  1946     1 
 1929  1947     1 
 1930  1932     1 
 1930  1933     1 
 1930  1945     1 
 1931  1937     1 
 1931  1943     1 
 1931  1948     1 
 1931  1949     1 
 1932  1934     1 
 1932  1935     1 
 1932  1936     1 
 1932  1946     1 
 1932  1947     1 
 1933  1938     1 
 1933  1939     1 
 1933  1941     1 
 1933  1944     1 
 1933  1946     1 
 1933  1947     1 
 1934  1937     1 
 1934  1943     1 
 1934  1945     1 
 1935  1937     1 
 1935  1943     1 
 1935  1945     1 
 1936  1940     1 
 1936  1942     1 
 1936  1945     1 
 1937  1942     1 
 1937  1944     1 
 1938  1940     1 
 1938  1941     1 
 1938  1943     1 
 1939  1944     1 
 1940  1942     1 
 1940  1943     1 
 1942  1944     1 
 1945  1950     1 
 1945  1951     1 
 1945  1964     1 
 1946  1948     1 
 1946  1949     1 
 1947  1952     1 
 1947  1953     1 
 1947  1954     1 
 1947  1965     1 
 1947  1966     1 
 1948  1950     1 
 1948  1951     1 
 1948  1964     1 
 1949  1955     1 
 1949  1956     1 
 1949  1957     1 
 1949  1967     1 
 1949  1968     1 
 1950  1952     1 
 1950  1953     1 
 1950  1954     1 
 1950  1965     1 
 1950  1966     1 
 1951  1958     1 
 1951  1961     1 
 1951  1965     1 
 1951  1966     1 
 1952  1955     1 
 1952  1956     1 
 1952  1957     1 
 1952  1964     1 
 1953  1955     1 
 1953  1956     1 
 1953  1957     1 
 1953  1964     1 
 1954  1959     1 
 1954  1960     1 
 1954  1962     1 
 1954  1963     1 
 1954  1964     1 
 1955  1958     1 
 1955  1961     1 
 1956  1958     1 
 1956  1961     1 
 1958  1962     1 
 1958  1963     1 
 1959  1961     1 
 1960  1961     1 
 1964  1969     1 
 1964  1970     1 
 1964  1981     1 
 1965  1967     1 
 1965  1968     1 
 1966  1971     1 
 1966  1972     1 
 1966  1973     1 
 1966  1982     1 
 1966  1983     1 
 1967  1969     1 
 1967  1970     1 
 1967  1981     1 
 1968  1974     1 
 1968  1975     1 
 1968  1976     1 
 1968  1984     1 
 1968  1985     1 
 1969  1971     1 
 1969  1972     1 
 1969  1973     1 
 1969  1982     1 
 1969  1983     1 
 1970  1977     1 
 1970  1978     1 
 1970  1982     1 
 1970  1983     1 
 1971  1974     1 
 1971  1975     1 
 1971  1976     1 
 1971  1981     1 
 1972  1974     1 
 1972  1975     1 
 1972  1976     1 
 1972  1981     1 
 1973  1979     1 
 1973  1980     1 
 1973  1981     1 
 1974  1977     1 
 1974  1978     1 
 1975  1977     1 
 1975  1978     1 
 1977  1979     1 
 1977  1980     1 
 1981  1986     1 
 1981  1987     1 
 1981  1999     1 
 1982  1984     1 
 1982  1985     1 
 1983  1988     1 
 1983  1989     1 
 1983  1990     1 
 1983  2000     1 
 1983  2001     1 
 1984  1986     1 
 1984  1987     1 
 1984  1999     1 
 1985  1991     1 
 1985  1997     1 
 1985  2002     1 
 1985  2003     1 
 1986  1988     1 
 1986  1989     1 
 1986  1990     1 
 1986  2000     1 
 1986  2001     1 
 1987  1992     1 
 1987  1993     1 
 1987  1995     1 
 1987  1998     1 
 1987  2000     1 
 1987  2001     1 
 1988  1991     1 
 1988  1997     1 
 1988  1999     1 
 1989  1991     1 
 1989  1997     1 
 1989  1999     1 
 1990  1994     1 
 1990  1996     1 
 1990  1999     1 
 1991  1996     1 
 1991  1998     1 
 1992  1994     1 
 1992  1995     1 
 1992  1997     1 
 1993  1998     1 
 1994  1996     1 
 1994  1997     1 
 1996  1998     1 
 1999  2004     1 
 1999  2005     1 
 1999  2018     1 
 2000  2002     1 
 2000  2003     1 
 2001  2006     1 
 2001  2007     1 
 2001  2008     1 
 2001  2019     1 
 2001  2020     1 
 2002  2004     1 
 2002  2005     1 
 2002  2018     1 
 2003  2009     1 
 2003  2010     1 
 2003  2014     1 
 2003  2021     1 
 2003  2022     1 
 2004  2006     1 
 2004  2007     1 
 2004  2008     1 
 2004  2019     1 
 2004  2020     1 
 2005  2011     1 
 2005  2012     1 
 2005  2013     1 
 2005  2015     1 
 2005  2016     1 
 2005  2017     1 
 2005  2019     1 
 2005  2020     1 
 2006  2009     1 
 2006  2010     1 
 2006  2014     1 
 2006  2018     1 
 2007  2009     1 
 2007  2010     1 
 2007  2014     1 
 2007  2018     1 
 2008  2018     1 
 2009  2011     1 
 2009  2012     1 
 2009  2013     1 
 2009  2015     1 
 2009  2016     1 
 2009  2017     1 
 2010  2015     1 
 2010  2016     1 
 2010  2017     1 
 2011  2014     1 
 2012  2014     1 
 2013  2014     1 
 2018  2023     1 
 2018  2024     1 
 2018  2042     1 
 2019  2021     1 
 2019  2022     1 
 2020  2025     1 
 2020  2026     1 
 2020  2027     1 
 2020  2043     1 
 2020  2044     1 
 2021  2023     1 
 2021  2024     1 
 2021  2042     1 
 2022  2028     1 
 2022  2029     1 
 2022  2030     1 
 2022  2045     1 
 2022  2046     1 
 2023  2025     1 
 2023  2026     1 
 2023  2027     1 
 2023  2043     1 
 2023  2044     1 
 2024  2031     1 
 2024  2032     1 
 2024  2033     1 
 2024  2043     1 
 2024  2044     1 
 2025  2028     1 
 2025  2029     1 
 2025  2030     1 
 2025  2042     1 
 2026  2028     1 
 2026  2029     1 
 2026  2030     1 
 2026  2042     1 
 2027  2034     1 
 2027  2035     1 
 2027  2042     1 
 2028  2031     1 
 2028  2032     1 
 2028  2033     1 
 2029  2031     1 
 2029  2032     1 
 2029  2033     1 
 2030  2036     1 
 2030  2039     1 
 2031  2034     1 
 2031  2035     1 
 2032  2034     1 
 2032  2035     1 
 2033  2037     1 
 2033  2038     1 
 2033  2040     1 
 2033  2041     1 
 2034  2036     1 
 2034  2039     1 
 2036  2040     1 
 2036  2041     1 
 2037  2039     1 
 2038  2039     1 
 2042  2047     1 
 2042  2048     1 
 2042  2064     1 
 2043  2045     1 
 2043  2046     1 
 2044  2049     1 
 2044  2050     1 
 2044  2051     1 
 2044  2065     1 
 2044  2066     1 
 2045  2047     1 
 2045  2048     1 
 2045  2064     1 
 2046  2052     1 
 2046  2053     1 
 2046  2054     1 
 2046  2067     1 
 2046  2068     1 
 2047  2049     1 
 2047  2050     1 
 2047  2051     1 
 2047  2065     1 
 2047  2066     1 
 2048  2055     1 
 2048  2056     1 
 2048  2057     1 
 2048  2065     1 
 2048  2066     1 
 2049  2052     1 
 2049  2053     1 
 2049  2054     1 
 2049  2064     1 
 2050  2052     1 
 2050  2053     1 
 2050  2054     1 
 2050  2064     1 
 2051  2058     1 
 2051  2059     1 
 2051  2060     1 
 2051  2064     1 
 2052  2055     1 
 2052  2056     1 
 2052  2057     1 
 2053  2055     1 
 2053  2056     1 
 2053  2057     1 
 2054  2061     1 
 2054  2062     1 
 2054  2063     1 
 2055  2058     1 
 2055  2059     1 
 2055  2060     1 
 2056  2058     1 
 2056  2059     1 
 2056  2060     1 
 2058  2061     1 
 2058  2062     1 
 2058  2063     1 
 2059  2061     1 
 2059  2062     1 
 2059  2063     1 
 2064  2069     1 
 2064  2070     1 
 2064  2075     1 
 2065  2067     1 
 2065  2068     1 
 2066  2071     1 
 2066  2072     1 
 2066  2073     1 
 2066  2076     1 
 2066  2077     1 
 2067  2069     1 
 2067  2070     1 
 2067  2075     1 
 2068  2074     1 
 2068  2078     1 
 2068  2079     1 
 2069  2071     1 
 2069  2072     1 
 2069  2073     1 
 2069  2076     1 
 2069  2077     1 
 2070  2076     1 
 2070  2077     1 
 2071  2074     1 
 2071  2075     1 
 2072  2074     1 
 2072  2075     1 
 2073  2075     1 
 2075  2080     1 
 2075  2081     1 
 2075  2094     1 
 2076  2078     1 
 2076  2079     1 
 2077  2082     1 
 2077  2083     1 
 2077  2084     1 
 2077  2095     1 
 2077  2096     1 
 2078  2080     1 
 2078  2081     1 
 2078  2094     1 
 2079  2085     1 
 2079  2086     1 
 2079  2087     1 
 2079  2097     1 
 2079  2098     1 
 2080  2082     1 
 2080  2083     1 
 2080  2084     1 
 2080  2095     1 
 2080  2096     1 
 2081  2088     1 
 2081  2091     1 
 2081  2095     1 
 2081  2096     1 
 2082  2085     1 
 2082  2086     1 
 2082  2087     1 
 2082  2094     1 
 2083  2085     1 
 2083  2086     1 
 2083  2087     1 
 2083  2094     1 
 2084  2089     1 
 2084  2090     1 
 2084  2092     1 
 2084  2093     1 
 2084  2094     1 
 2085  2088     1 
 2085  2091     1 
 2086  2088     1 
 2086  2091     1 
 2088  2092     1 
 2088  2093     1 
 2089  2091     1 
 2090  2091     1 
 2094  2099     1 
 2094  2100     1 
 2094  2104     1 
 2095  2097     1 
 2095  2098     1 
 2096  2101     1 
 2096  2102     1 
 2096  2103     1 
 2096  2105     1 
 2096  2106     1 
 2097  2099     1 
 2097  2100     1 
 2097  2104     1 
 2098  2107     1 
 2098  2108     1 
 2099  2101     1 
 2099  2102     1 
 2099  2103     1 
 2099  2105     1 
 2099  2106     1 
 2100  2105     1 
 2100  2106     1 
 2101  2104     1 
 2102  2104     1 
 2103  2104     1 
 2104  2109     1 
 2104  2110     1 
 2104  2121     1 
 2105  2107     1 
 2105  2108     1 
 2106  2111     1 
 2106  2112     1 
 2106  2113     1 
 2106  2122     1 
 2106  2123     1 
 2107  2109     1 
 2107  2110     1 
 2107  2121     1 
 2108  2114     1 
 2108  2115     1 
 2108  2116     1 
 2108  2124     1 
 2108  2125     1 
 2109  2111     1 
 2109  2112     1 
 2109  2113     1 
 2109  2122     1 
 2109  2123     1 
 2110  2117     1 
 2110  2118     1 
 2110  2122     1 
 2110  2123     1 
 2111  2114     1 
 2111  2115     1 
 2111  2116     1 
 2111  2121     1 
 2112  2114     1 
 2112  2115     1 
 2112  2116     1 
 2112  2121     1 
 2113  2119     1 
 2113  2120     1 
 2113  2121     1 
 2114  2117     1 
 2114  2118     1 
 2115  2117     1 
 2115  2118     1 
 2117  2119     1 
 2117  2120     1 
 2121  2126     1 
 2121  2127     1 
 2121  2131     1 
 2122  2124     1 
 2122  2125     1 
 2123  2128     1 
 2123  2129     1 
 2123  2130     1 
 2123  2132     1 
 2123  2133     1 
 2124  2126     1 
 2124  2127     1 
 2124  2131     1 
 2125  2134     1 
 2125  2135     1 
 2126  2128     1 
 2126  2129     1 
 2126  2130     1 
 2126  2132     1 
 2126  2133     1 
 2127  2132     1 
 2127  2133     1 
 2128  2131     1 
 2129  2131     1 
 2130  2131     1 
 2131  2136     1 
 2131  2137     1 
 2131  2153     1 
 2132  2134     1 
 2132  2135     1 
 2133  2138     1 
 2133  2139     1 
 2133  2140     1 
 2133  2154     1 
 2133  2155     1 
 2134  2136     1 
 2134  2137     1 
 2134  2153     1 
 2135  2141     1 
 2135  2142     1 
 2135  2143     1 
 2135  2156     1 
 2135  2157     1 
 2136  2138     1 
 2136  2139     1 
 2136  2140     1 
 2136  2154     1 
 2136  2155     1 
 2137  2144     1 
 2137  2145     1 
 2137  2146     1 
 2137  2154     1 
 2137  2155     1 
 2138  2141     1 
 2138  2142     1 
 2138  2143     1 
 2138  2153     1 
 2139  2141     1 
 2139  2142     1 
 2139  2143     1 
 2139  2153     1 
 2140  2147     1 
 2140  2148     1 
 2140  2149     1 
 2140  2153     1 
 2141  2144     1 
 2141  2145     1 
 2141  2146     1 
 2142  2144     1 
 2142  2145     1 
 2142  2146     1 
 2143  2150     1 
 2143  2151     1 
 2143  2152     1 
 2144  2147     1 
 2144  2148     1 
 2144  2149     1 
 2145  2147     1 
 2145  2148     1 
 2145  2149     1 
 2147  2150     1 
 2147  2151     1 
 2147  2152     1 
 2148  2150     1 
 2148  2151     1 
 2148  2152     1 
 2153  2158     1 
 2153  2159     1 
 2153  2175     1 
 2154  2156     1 
 2154  2157     1 
 2155  2160     1 
 2155  2161     1 
 2155  2162     1 
 2155  2176     1 
 2155  2177     1 
 2156  2158     1 
 2156  2159     1 
 2156  2175     1 
 2157  2163     1 
 2157  2164     1 
 2157  2165     1 
 2157  2178     1 
 2157  2179     1 
 2158  2160     1 
 2158  2161     1 
 2158  2162     1 
 2158  2176     1 
 2158  2177     1 
 2159  2166     1 
 2159  2167     1 
 2159  2168     1 
 2159  2176     1 
 2159  2177     1 
 2160  2163     1 
 2160  2164     1 
 2160  2165     1 
 2160  2175     1 
 2161  2163     1 
 2161  2164     1 
 2161  2165     1 
 2161  2175     1 
 2162  2169     1 
 2162  2170     1 
 2162  2171     1 
 2162  2175     1 
 2163  2166     1 
 2163  2167     1 
 2163  2168     1 
 2164  2166     1 
 2164  2167     1 
 2164  2168     1 
 2165  2172     1 
 2165  2173     1 
 2165  2174     1 
 2166  2169     1 
 2166  2170     1 
 2166  2171     1 
 2167  2169     1 
 2167  2170     1 
 2167  2171     1 
 2169  2172     1 
 2169  2173     1 
 2169  2174     1 
 2170  2172     1 
 2170  2173     1 
 2170  2174     1 
 2175  2180     1 
 2175  2181     1 
 2175  2194     1 
 2176  2178     1 
 2176  2179     1 
 2177  2182     1 
 2177  2183     1 
 2177  2184     1 
 2177  2195     1 
 2177  2196     1 
 2178  2180     1 
 2178  2181     1 
 2178  2194     1 
 2179  2185     1 
 2179  2186     1 
 2179  2187     1 
 2179  2197     1 
 2179  2198     1 
 2180  2182     1 
 2180  2183     1 
 2180  2184     1 
 2180  2195     1 
 2180  2196     1 
 2181  2188     1 
 2181  2191     1 
 2181  2195     1 
 2181  2196     1 
 2182  2185     1 
 2182  2186     1 
 2182  2187     1 
 2182  2194     1 
 2183  2185     1 
 2183  2186     1 
 2183  2187     1 
 2183  2194     1 
 2184  2189     1 
 2184  2190     1 
 2184  2192     1 
 2184  2193     1 
 2184  2194     1 
 2185  2188     1 
 2185  2191     1 
 2186  2188     1 
 2186  2191     1 
 2188  2192     1 
 2188  2193     1 
 2189  2191     1 
 2190  2191     1 
 2194  2199     1 
 2194  2200     1 
 2194  2216     1 
 2195  2197     1 
 2195  2198     1 
 2196  2201     1 
 2196  2202     1 
 2196  2203     1 
 2196  2217     1 
 2196  2218     1 
 2197  2199     1 
 2197  2200     1 
 2197  2216     1 
 2198  2204     1 
 2198  2205     1 
 2198  2206     1 
 2198  2219     1 
 2198  2220     1 
 2199  2201     1 
 2199  2202     1 
 2199  2203     1 
 2199  2217     1 
 2199  2218     1 
 2200  2207     1 
 2200  2208     1 
 2200  2209     1 
 2200  2217     1 
 2200  2218     1 
 2201  2204     1 
 2201  2205     1 
 2201  2206     1 
 2201  2216     1 
 2202  2204     1 
 2202  2205     1 
 2202  2206     1 
 2202  2216     1 
 2203  2210     1 
 2203  2211     1 
 2203  2212     1 
 2203  2216     1 
 2204  2207     1 
 2204  2208     1 
 2204  2209     1 
 2205  2207     1 
 2205  2208     1 
 2205  2209     1 
 2206  2213     1 
 2206  2214     1 
 2206  2215     1 
 2207  2210     1 
 2207  2211     1 
 2207  2212     1 
 2208  2210     1 
 2208  2211     1 
 2208  2212     1 
 2210  2213     1 
 2210  2214     1 
 2210  2215     1 
 2211  2213     1 
 2211  2214     1 
 2211  2215     1 
 2216  2221     1 
 2216  2222     1 
 2216  2235     1 
 2217  2219     1 
 2217  2220     1 
 2218  2223     1 
 2218  2224     1 
 2218  2225     1 
 2218  2236     1 
 2218  2237     1 
 2219  2221     1 
 2219  2222     1 
 2219  2235     1 
 2220  2226     1 
 2220  2227     1 
 2220  2231     1 
 2220  2238     1 
 2220  2239     1 
 2221  2223     1 
 2221  2224     1 
 2221  2225     1 
 2221  2236     1 
 2221  2237     1 
 2222  2228     1 
 2222  2229     1 
 2222  2230     1 
 2222  2232     1 
 2222  2233     1 
 2222  2234     1 
 2222  2236     1 
 2222  2237     1 
 2223  2226     1 
 2223  2227     1 
 2223  2231     1 
 2223  2235     1 
 2224  2226     1 
 2224  2227     1 
 2224  2231     1 
 2224  2235     1 
 2225  2235     1 
 2226  2228     1 
 2226  2229     1 
 2226  2230     1 
 2226  2232     1 
 2226  2233     1 
 2226  2234     1 
 2227  2232     1 
 2227  2233     1 
 2227  2234     1 
 2228  2231     1 
 2229  2231     1 
 2230  2231     1 
 2235  2240     1 
 2235  2241     1 
 2235  2249     1 
 2236  2238     1 
 2236  2239     1 
 2237  2242     1 
 2237  2243     1 
 2237  2244     1 
 2237  2250     1 
 2237  2251     1 
 2238  2240     1 
 2238  2241     1 
 2238  2249     1 
 2239  2245     1 
 2239  2246     1 
 2239  2252     1 
 2239  2253     1 
 2240  2242     1 
 2240  2243     1 
 2240  2244     1 
 2240  2250     1 
 2240  2251     1 
 2241  2247     1 
 2241  2248     1 
 2241  2250     1 
 2241  2251     1 
 2242  2245     1 
 2242  2246     1 
 2242  2249     1 
 2243  2245     1 
 2243  2246     1 
 2243  2249     1 
 2244  2249     1 
 2245  2247     1 
 2245  2248     1 
 2249  2254     1 
 2249  2255     1 
 2249  2268     1 
 2250  2252     1 
 2250  2253     1 
 2251  2256     1 
 2251  2257     1 
 2251  2261     1 
 2251  2269     1 
 2251  2270     1 
 2252  2254     1 
 2252  2255     1 
 2252  2268     1 
 2253  2258     1 
 2253  2259     1 
 2253  2260     1 
 2253  2262     1 
 2253  2263     1 
 2253  2264     1 
 2253  2271     1 
 2253  2272     1 
 2254  2256     1 
 2254  2257     1 
 2254  2261     1 
 2254  2269     1 
 2254  2270     1 
 2255  2265     1 
 2255  2266     1 
 2255  2267     1 
 2255  2269     1 
 2255  2270     1 
 2256  2258     1 
 2256  2259     1 
 2256  2260     1 
 2256  2262     1 
 2256  2263     1 
 2256  2264     1 
 2256  2268     1 
 2257  2262     1 
 2257  2263     1 
 2257  2264     1 
 2257  2268     1 
 2258  2261     1 
 2259  2261     1 
 2260  2261     1 
 2261  2268     1 
 2262  2265     1 
 2262  2266     1 
 2262  2267     1 
 2263  2265     1 
 2263  2266     1 
 2263  2267     1 
 2268  2273     1 
 2268  2274     1 
 2268  2292     1 
 2269  2271     1 
 2269  2272     1 
 2270  2275     1 
 2270  2276     1 
 2270  2277     1 
 2270  2293     1 
 2270  2294     1 
 2271  2273     1 
 2271  2274     1 
 2271  2292     1 
 2272  2278     1 
 2272  2291     1 
 2272  2295     1 
 2272  2296     1 
 2273  2275     1 
 2273  2276     1 
 2273  2277     1 
 2273  2293     1 
 2273  2294     1 
 2274  2279     1 
 2274  2280     1 
 2274  2282     1 
 2274  2289     1 
 2274  2293     1 
 2274  2294     1 
 2275  2278     1 
 2275  2291     1 
 2275  2292     1 
 2276  2278     1 
 2276  2291     1 
 2276  2292     1 
 2277  2281     1 
 2277  2283     1 
 2277  2287     1 
 2277  2290     1 
 2277  2292     1 
 2278  2283     1 
 2278  2289     1 
 2279  2281     1 
 2279  2282     1 
 2279  2291     1 
 2280  2284     1 
 2280  2285     1 
 2280  2289     1 
 2281  2283     1 
 2281  2291     1 
 2282  2286     1 
 2282  2287     1 
 2282  2290     1 
 2283  2288     1 
 2283  2289     1 
 2284  2286     1 
 2284  2287     1 
 2284  2291     1 
 2285  2290     1 
 2285  2291     1 
 2286  2288     1 
 2286  2289     1 
 2288  2290     1 
 2288  2291     1 
 2292  2297     1 
 2292  2298     1 
 2292  2303     1 
 2293  2295     1 
 2293  2296     1 
 2294  2299     1 
 2294  2300     1 
 2294  2301     1 
 2294  2304     1 
 2294  2307     1 
 2295  2297     1 
 2295  2298     1 
 2295  2303     1 
 2296  2302     1 
 2296  2305     1 
 2296  2306     1 
 2296  2308     1 
 2296  2309     1 
 2297  2299     1 
 2297  2300     1 
 2297  2301     1 
 2297  2304     1 
 2297  2307     1 
 2298  2304     1 
 2298  2307     1 
 2299  2302     1 
 2299  2303     1 
 2300  2302     1 
 2300  2303     1 
 2301  2303     1 
 2304  2308     1 
 2304  2309     1 
 2305  2307     1 
 2306  2307     1 

[ angles ]
;  ai    aj    ak funct            c0            c1            c2            c3
    2     1     3     1 
    2     1     4     1 
    2     1     5     1 
    3     1     4     1 
    3     1     5     1 
    4     1     5     1 
    1     5     6     1 
    1     5     7     1 
    1     5    23     1 
    6     5     7     1 
    6     5    23     1 
    7     5    23     1 
    5     7     8     1 
    5     7     9     1 
    5     7    10     1 
    8     7     9     1 
    8     7    10     1 
    9     7    10     1 
    7    10    11     1 
    7    10    12     1 
    7    10    13     1 
   11    10    12     1 
   11    10    13     1 
   12    10    13     1 
   10    13    14     1 
   10    13    15     1 
   10    13    16     1 
   14    13    15     1 
   14    13    16     1 
   15    13    16     1 
   13    16    17     1 
   13    16    18     1 
   13    16    19     1 
   17    16    18     1 
   17    16    19     1 
   18    16    19     1 
   16    19    20     1 
   16    19    21     1 
   16    19    22     1 
   20    19    21     1 
   20    19    22     1 
   21    19    22     1 
    5    23    24     1 
    5    23    25     1 
   24    23    25     1 
   23    25    26     1 
   23    25    27     1 
   26    25    27     1 
   25    27    28     1 
   25    27    29     1 
   25    27    42     1 
   28    27    29     1 
   28    27    42     1 
   29    27    42     1 
   27    29    30     1 
   27    29    31     1 
   27    29    32     1 
   30    29    31     1 
   30    29    32     1 
   31    29    32     1 
   29    32    33     1 
   29    32    34     1 
   29    32    38     1 
   33    32    34     1 
   33    32    38     1 
   34    32    38     1 
   32    34    35     1 
   32    34    36     1 
   32    34    37     1 
   35    34    36     1 
   35    34    37     1 
   36    34    37     1 
   32    38    39     1 
   32    38    40     1 
   32    38    41     1 
   39    38    40     1 
   39    38    41     1 
   40    38    41     1 
   27    42    43     1 
   27    42    44     1 
   43    42    44     1 
   42    44    45     1 
   42    44    46     1 
   45    44    46     1 
   44    46    47     1 
   44    46    48     1 
   44    46    60     1 
   47    46    48     1 
   47    46    60     1 
   48    46    60     1 
   46    48    49     1 
   46    48    50     1 
   46    48    51     1 
   49    48    50     1 
   49    48    51     1 
   50    48    51     1 
   48    51    52     1 
   48    51    58     1 
   52    51    58     1 
   51    52    53     1 
   51    52    54     1 
   53    52    54     1 
   52    54    55     1 
   52    54    56     1 
   55    54    56     1 
   54    56    57     1 
   54    56    58     1 
   57    56    58     1 
   51    58    56     1 
   51    58    59     1 
   56    58    59     1 
   46    60    61     1 
   46    60    62     1 
   61    60    62     1 
   60    62    63     1 
   60    62    64     1 
   63    62    64     1 
   62    64    65     1 
   62    64    66     1 
   62    64    82     1 
   65    64    66     1 
   65    64    82     1 
   66    64    82     1 
   64    66    67     1 
   64    66    68     1 
   64    66    69     1 
   67    66    68     1 
   67    66    69     1 
   68    66    69     1 
   66    69    70     1 
   66    69    71     1 
   66    69    72     1 
   70    69    71     1 
   70    69    72     1 
   71    69    72     1 
   69    72    73     1 
   69    72    74     1 
   69    72    75     1 
   73    72    74     1 
   73    72    75     1 
   74    72    75     1 
   72    75    76     1 
   72    75    77     1 
   72    75    78     1 
   76    75    77     1 
   76    75    78     1 
   77    75    78     1 
   75    78    79     1 
   75    78    80     1 
   75    78    81     1 
   79    78    80     1 
   79    78    81     1 
   80    78    81     1 
   64    82    83     1 
   64    82    84     1 
   83    82    84     1 
   82    84    85     1 
   82    84    86     1 
   85    84    86     1 
   84    86    87     1 
   84    86    88     1 
   84    86   101     1 
   87    86    88     1 
   87    86   101     1 
   88    86   101     1 
   86    88    89     1 
   86    88    90     1 
   86    88    91     1 
   89    88    90     1 
   89    88    91     1 
   90    88    91     1 
   88    91    92     1 
   88    91    93     1 
   88    91    94     1 
   92    91    93     1 
   92    91    94     1 
   93    91    94     1 
   91    94    95     1 
   91    94    98     1 
   95    94    98     1 
   94    95    96     1 
   94    95    97     1 
   96    95    97     1 
   94    98    99     1 
   94    98   100     1 
   99    98   100     1 
   86   101   102     1 
   86   101   103     1 
  102   101   103     1 
  101   103   104     1 
  101   103   113     1 
  104   103   113     1 
  103   104   105     1 
  103   104   106     1 
  103   104   107     1 
  105   104   106     1 
  105   104   107     1 
  106   104   107     1 
  104   107   108     1 
  104   107   109     1 
  104   107   110     1 
  108   107   109     1 
  108   107   110     1 
  109   107   110     1 
  107   110   111     1 
  107   110   112     1 
  107   110   113     1 
  111   110   112     1 
  111   110   113     1 
  112   110   113     1 
  103   113   110     1 
  103   113   114     1 
  103   113   115     1 
  110   113   114     1 
  110   113   115     1 
  114   113   115     1 
  113   115   116     1 
  113   115   117     1 
  116   115   117     1 
  115   117   118     1 
  115   117   119     1 
  118   117   119     1 
  117   119   120     1 
  117   119   121     1 
  117   119   125     1 
  120   119   121     1 
  120   119   125     1 
  121   119   125     1 
  119   121   122     1 
  119   121   123     1 
  119   121   124     1 
  122   121   123     1 
  122   121   124     1 
  123   121   124     1 
  119   125   126     1 
  119   125   127     1 
  126   125   127     1 
  125   127   128     1 
  125   127   129     1 
  128   127   129     1 
  127   129   130     1 
  127   129   131     1 
  127   129   139     1 
  130   129   131     1 
  130   129   139     1 
  131   129   139     1 
  129   131   132     1 
  129   131   133     1 
  129   131   137     1 
  132   131   133     1 
  132   131   137     1 
  133   131   137     1 
  131   133   134     1 
  131   133   135     1 
  131   133   136     1 
  134   133   135     1 
  134   133   136     1 
  135   133   136     1 
  131   137   138     1 
  129   139   140     1 
  129   139   141     1 
  140   139   141     1 
  139   141   142     1 
  139   141   143     1 
  142   141   143     1 
  141   143   144     1 
  141   143   145     1 
  141   143   158     1 
  144   143   145     1 
  144   143   158     1 
  145   143   158     1 
  143   145   146     1 
  143   145   147     1 
  143   145   148     1 
  146   145   147     1 
  146   145   148     1 
  147   145   148     1 
  145   148   149     1 
  145   148   150     1 
  145   148   154     1 
  149   148   150     1 
  149   148   154     1 
  150   148   154     1 
  148   150   151     1 
  148   150   152     1 
  148   150   153     1 
  151   150   152     1 
  151   150   153     1 
  152   150   153     1 
  148   154   155     1 
  148   154   156     1 
  148   154   157     1 
  155   154   156     1 
  155   154   157     1 
  156   154   157     1 
  143   158   159     1 
  143   158   160     1 
  159   158   160     1 
  158   160   161     1 
  158   160   162     1 
  161   160   162     1 
  160   162   163     1 
  160   162   164     1 
  160   162   177     1 
  163   162   164     1 
  163   162   177     1 
  164   162   177     1 
  162   164   165     1 
  162   164   166     1 
  162   164   170     1 
  165   164   166     1 
  165   164   170     1 
  166   164   170     1 
  164   166   167     1 
  164   166   168     1 
  164   166   169     1 
  167   166   168     1 
  167   166   169     1 
  168   166   169     1 
  164   170   171     1 
  164   170   172     1 
  164   170   173     1 
  171   170   172     1 
  171   170   173     1 
  172   170   173     1 
  170   173   174     1 
  170   173   175     1 
  170   173   176     1 
  174   173   175     1 
  174   173   176     1 
  175   173   176     1 
  162   177   178     1 
  162   177   179     1 
  178   177   179     1 
  177   179   180     1 
  177   179   181     1 
  180   179   181     1 
  179   181   182     1 
  179   181   183     1 
  179   181   199     1 
  182   181   183     1 
  182   181   199     1 
  183   181   199     1 
  181   183   184     1 
  181   183   185     1 
  181   183   186     1 
  184   183   185     1 
  184   183   186     1 
  185   183   186     1 
  183   186   187     1 
  183   186   188     1 
  183   186   189     1 
  187   186   188     1 
  187   186   189     1 
  188   186   189     1 
  186   189   190     1 
  186   189   191     1 
  186   189   192     1 
  190   189   191     1 
  190   189   192     1 
  191   189   192     1 
  189   192   193     1 
  189   192   194     1 
  189   192   195     1 
  193   192   194     1 
  193   192   195     1 
  194   192   195     1 
  192   195   196     1 
  192   195   197     1 
  192   195   198     1 
  196   195   197     1 
  196   195   198     1 
  197   195   198     1 
  181   199   200     1 
  181   199   201     1 
  200   199   201     1 
  199   201   202     1 
  199   201   203     1 
  202   201   203     1 
  201   203   204     1 
  201   203   205     1 
  201   203   209     1 
  204   203   205     1 
  204   203   209     1 
  205   203   209     1 
  203   205   206     1 
  203   205   207     1 
  203   205   208     1 
  206   205   207     1 
  206   205   208     1 
  207   205   208     1 
  203   209   210     1 
  203   209   211     1 
  210   209   211     1 
  209   211   212     1 
  209   211   213     1 
  212   211   213     1 
  211   213   214     1 
  211   213   215     1 
  211   213   228     1 
  214   213   215     1 
  214   213   228     1 
  215   213   228     1 
  213   215   216     1 
  213   215   217     1 
  213   215   221     1 
  216   215   217     1 
  216   215   221     1 
  217   215   221     1 
  215   217   218     1 
  215   217   219     1 
  215   217   220     1 
  218   217   219     1 
  218   217   220     1 
  219   217   220     1 
  215   221   222     1 
  215   221   223     1 
  215   221   224     1 
  222   221   223     1 
  222   221   224     1 
  223   221   224     1 
  221   224   225     1 
  221   224   226     1 
  221   224   227     1 
  225   224   226     1 
  225   224   227     1 
  226   224   227     1 
  213   228   229     1 
  213   228   230     1 
  229   228   230     1 
  228   230   231     1 
  228   230   232     1 
  231   230   232     1 
  230   232   233     1 
  230   232   234     1 
  230   232   244     1 
  233   232   234     1 
  233   232   244     1 
  234   232   244     1 
  232   234   235     1 
  232   234   236     1 
  232   234   237     1 
  235   234   236     1 
  235   234   237     1 
  236   234   237     1 
  234   237   238     1 
  234   237   241     1 
  238   237   241     1 
  237   238   239     1 
  237   238   240     1 
  239   238   240     1 
  237   241   242     1 
  237   241   243     1 
  242   241   243     1 
  232   244   245     1 
  232   244   246     1 
  245   244   246     1 
  244   246   247     1 
  244   246   248     1 
  247   246   248     1 
  246   248   249     1 
  246   248   250     1 
  246   248   251     1 
  249   248   250     1 
  249   248   251     1 
  250   248   251     1 
  248   251   252     1 
  248   251   253     1 
  252   251   253     1 
  251   253   254     1 
  251   253   255     1 
  254   253   255     1 
  253   255   256     1 
  253   255   257     1 
  253   255   267     1 
  256   255   257     1 
  256   255   267     1 
  257   255   267     1 
  255   257   258     1 
  255   257   259     1 
  255   257   260     1 
  258   257   259     1 
  258   257   260     1 
  259   257   260     1 
  257   260   261     1 
  257   260   264     1 
  261   260   264     1 
  260   261   262     1 
  260   261   263     1 
  262   261   263     1 
  260   264   265     1 
  260   264   266     1 
  265   264   266     1 
  255   267   268     1 
  255   267   269     1 
  268   267   269     1 
  267   269   270     1 
  267   269   271     1 
  270   269   271     1 
  269   271   272     1 
  269   271   273     1 
  269   271   281     1 
  272   271   273     1 
  272   271   281     1 
  273   271   281     1 
  271   273   274     1 
  271   273   275     1 
  271   273   279     1 
  274   273   275     1 
  274   273   279     1 
  275   273   279     1 
  273   275   276     1 
  273   275   277     1 
  273   275   278     1 
  276   275   277     1 
  276   275   278     1 
  277   275   278     1 
  273   279   280     1 
  271   281   282     1 
  271   281   283     1 
  282   281   283     1 
  281   283   284     1 
  281   283   285     1 
  284   283   285     1 
  283   285   286     1 
  283   285   287     1 
  283   285   297     1 
  286   285   287     1 
  286   285   297     1 
  287   285   297     1 
  285   287   288     1 
  285   287   289     1 
  285   287   293     1 
  288   287   289     1 
  288   287   293     1 
  289   287   293     1 
  287   289   290     1 
  287   289   291     1 
  287   289   292     1 
  290   289   291     1 
  290   289   292     1 
  291   289   292     1 
  287   293   294     1 
  287   293   295     1 
  287   293   296     1 
  294   293   295     1 
  294   293   296     1 
  295   293   296     1 
  285   297   298     1 
  285   297   299     1 
  298   297   299     1 
  297   299   300     1 
  297   299   301     1 
  300   299   301     1 
  299   301   302     1 
  299   301   303     1 
  299   301   319     1 
  302   301   303     1 
  302   301   319     1 
  303   301   319     1 
  301   303   304     1 
  301   303   305     1 
  301   303   306     1 
  304   303   305     1 
  304   303   306     1 
  305   303   306     1 
  303   306   307     1 
  303   306   308     1 
  303   306   309     1 
  307   306   308     1 
  307   306   309     1 
  308   306   309     1 
  306   309   310     1 
  306   309   311     1 
  306   309   312     1 
  310   309   311     1 
  310   309   312     1 
  311   309   312     1 
  309   312   313     1 
  309   312   314     1 
  309   312   315     1 
  313   312   314     1 
  313   312   315     1 
  314   312   315     1 
  312   315   316     1 
  312   315   317     1 
  312   315   318     1 
  316   315   317     1 
  316   315   318     1 
  317   315   318     1 
  301   319   320     1 
  301   319   321     1 
  320   319   321     1 
  319   321   322     1 
  319   321   323     1 
  322   321   323     1 
  321   323   324     1 
  321   323   325     1 
  321   323   338     1 
  324   323   325     1 
  324   323   338     1 
  325   323   338     1 
  323   325   326     1 
  323   325   327     1 
  323   325   328     1 
  326   325   327     1 
  326   325   328     1 
  327   325   328     1 
  325   328   329     1 
  325   328   330     1 
  325   328   334     1 
  329   328   330     1 
  329   328   334     1 
  330   328   334     1 
  328   330   331     1 
  328   330   332     1 
  328   330   333     1 
  331   330   332     1 
  331   330   333     1 
  332   330   333     1 
  328   334   335     1 
  328   334   336     1 
  328   334   337     1 
  335   334   336     1 
  335   334   337     1 
  336   334   337     1 
  323   338   339     1 
  323   338   340     1 
  339   338   340     1 
  338   340   341     1 
  338   340   342     1 
  341   340   342     1 
  340   342   343     1 
  340   342   344     1 
  340   342   355     1 
  343   342   344     1 
  343   342   355     1 
  344   342   355     1 
  342   344   345     1 
  342   344   346     1 
  342   344   347     1 
  345   344   346     1 
  345   344   347     1 
  346   344   347     1 
  344   347   348     1 
  344   347   349     1 
  344   347   350     1 
  348   347   349     1 
  348   347   350     1 
  349   347   350     1 
  347   350   351     1 
  350   351   352     1 
  350   351   353     1 
  350   351   354     1 
  352   351   353     1 
  352   351   354     1 
  353   351   354     1 
  342   355   356     1 
  342   355   357     1 
  356   355   357     1 
  355   357   358     1 
  355   357   359     1 
  358   357   359     1 
  357   359   360     1 
  357   359   361     1 
  357   359   377     1 
  360   359   361     1 
  360   359   377     1 
  361   359   377     1 
  359   361   362     1 
  359   361   363     1 
  359   361   364     1 
  362   361   363     1 
  362   361   364     1 
  363   361   364     1 
  361   364   365     1 
  361   364   375     1 
  365   364   375     1 
  364   365   366     1 
  364   365   367     1 
  366   365   367     1 
  365   367   368     1 
  365   367   369     1 
  368   367   369     1 
  367   369   370     1 
  367   369   373     1 
  370   369   373     1 
  369   370   371     1 
  369   370   372     1 
  371   370   372     1 
  369   373   374     1 
  369   373   375     1 
  374   373   375     1 
  364   375   373     1 
  364   375   376     1 
  373   375   376     1 
  359   377   378     1 
  359   377   379     1 
  378   377   379     1 
  377   379   380     1 
  377   379   381     1 
  380   379   381     1 
  379   381   382     1 
  379   381   383     1 
  379   381   399     1 
  382   381   383     1 
  382   381   399     1 
  383   381   399     1 
  381   383   384     1 
  381   383   385     1 
  381   383   386     1 
  384   383   385     1 
  384   383   386     1 
  385   383   386     1 
  383   386   387     1 
  383   386   388     1 
  383   386   389     1 
  387   386   388     1 
  387   386   389     1 
  388   386   389     1 
  386   389   390     1 
  386   389   391     1 
  386   389   392     1 
  390   389   391     1 
  390   389   392     1 
  391   389   392     1 
  389   392   393     1 
  389   392   394     1 
  389   392   395     1 
  393   392   394     1 
  393   392   395     1 
  394   392   395     1 
  392   395   396     1 
  392   395   397     1 
  392   395   398     1 
  396   395   397     1 
  396   395   398     1 
  397   395   398     1 
  381   399   400     1 
  381   399   401     1 
  400   399   401     1 
  399   401   402     1 
  399   401   403     1 
  402   401   403     1 
  401   403   404     1 
  401   403   405     1 
  401   403   406     1 
  404   403   405     1 
  404   403   406     1 
  405   403   406     1 
  403   406   407     1 
  403   406   408     1 
  407   406   408     1 
  406   408   409     1 
  406   408   410     1 
  409   408   410     1 
  408   410   411     1 
  408   410   412     1 
  408   410   423     1 
  411   410   412     1 
  411   410   423     1 
  412   410   423     1 
  410   412   413     1 
  410   412   414     1 
  410   412   415     1 
  413   412   414     1 
  413   412   415     1 
  414   412   415     1 
  412   415   416     1 
  412   415   417     1 
  412   415   418     1 
  416   415   417     1 
  416   415   418     1 
  417   415   418     1 
  415   418   419     1 
  415   418   420     1 
  419   418   420     1 
  418   420   421     1 
  418   420   422     1 
  421   420   422     1 
  410   423   424     1 
  410   423   425     1 
  424   423   425     1 
  423   425   426     1 
  423   425   435     1 
  426   425   435     1 
  425   426   427     1 
  425   426   428     1 
  425   426   429     1 
  427   426   428     1 
  427   426   429     1 
  428   426   429     1 
  426   429   430     1 
  426   429   431     1 
  426   429   432     1 
  430   429   431     1 
  430   429   432     1 
  431   429   432     1 
  429   432   433     1 
  429   432   434     1 
  429   432   435     1 
  433   432   434     1 
  433   432   435     1 
  434   432   435     1 
  425   435   432     1 
  425   435   436     1 
  425   435   437     1 
  432   435   436     1 
  432   435   437     1 
  436   435   437     1 
  435   437   438     1 
  435   437   439     1 
  438   437   439     1 
  437   439   440     1 
  437   439   441     1 
  440   439   441     1 
  439   441   442     1 
  439   441   443     1 
  439   441   454     1 
  442   441   443     1 
  442   441   454     1 
  443   441   454     1 
  441   443   444     1 
  441   443   445     1 
  441   443   446     1 
  444   443   445     1 
  444   443   446     1 
  445   443   446     1 
  443   446   447     1 
  443   446   448     1 
  443   446   449     1 
  447   446   448     1 
  447   446   449     1 
  448   446   449     1 
  446   449   450     1 
  449   450   451     1 
  449   450   452     1 
  449   450   453     1 
  451   450   452     1 
  451   450   453     1 
  452   450   453     1 
  441   454   455     1 
  441   454   456     1 
  455   454   456     1 
  454   456   457     1 
  454   456   458     1 
  457   456   458     1 
  456   458   459     1 
  456   458   460     1 
  456   458   468     1 
  459   458   460     1 
  459   458   468     1 
  460   458   468     1 
  458   460   461     1 
  458   460   462     1 
  458   460   466     1 
  461   460   462     1 
  461   460   466     1 
  462   460   466     1 
  460   462   463     1 
  460   462   464     1 
  460   462   465     1 
  463   462   464     1 
  463   462   465     1 
  464   462   465     1 
  460   466   467     1 
  458   468   469     1 
  458   468   470     1 
  469   468   470     1 
  468   470   471     1 
  468   470   472     1 
  471   470   472     1 
  470   472   473     1 
  470   472   474     1 
  470   472   488     1 
  473   472   474     1 
  473   472   488     1 
  474   472   488     1 
  472   474   475     1 
  472   474   476     1 
  472   474   477     1 
  475   474   476     1 
  475   474   477     1 
  476   474   477     1 
  474   477   478     1 
  474   477   486     1 
  478   477   486     1 
  477   478   479     1 
  477   478   480     1 
  479   478   480     1 
  478   480   481     1 
  478   480   482     1 
  481   480   482     1 
  480   482   483     1 
  480   482   484     1 
  483   482   484     1 
  482   484   485     1 
  482   484   486     1 
  485   484   486     1 
  477   486   484     1 
  477   486   487     1 
  484   486   487     1 
  472   488   489     1 
  472   488   490     1 
  489   488   490     1 
  488   490   491     1 
  488   490   492     1 
  491   490   492     1 
  490   492   493     1 
  490   492   494     1 
  490   492   512     1 
  493   492   494     1 
  493   492   512     1 
  494   492   512     1 
  492   494   495     1 
  492   494   496     1 
  492   494   497     1 
  495   494   496     1 
  495   494   497     1 
  496   494   497     1 
  494   497   498     1 
  494   497   499     1 
  494   497   500     1 
  498   497   499     1 
  498   497   500     1 
  499   497   500     1 
  497   500   501     1 
  497   500   502     1 
  497   500   503     1 
  501   500   502     1 
  501   500   503     1 
  502   500   503     1 
  500   503   504     1 
  500   503   505     1 
  504   503   505     1 
  503   505   506     1 
  503   505   509     1 
  506   505   509     1 
  505   506   507     1 
  505   506   508     1 
  507   506   508     1 
  505   509   510     1 
  505   509   511     1 
  510   509   511     1 
  492   512   513     1 
  492   512   514     1 
  513   512   514     1 
  512   514   515     1 
  512   514   516     1 
  515   514   516     1 
  514   516   517     1 
  514   516   518     1 
  514   516   531     1 
  517   516   518     1 
  517   516   531     1 
  518   516   531     1 
  516   518   519     1 
  516   518   520     1 
  516   518   521     1 
  519   518   520     1 
  519   518   521     1 
  520   518   521     1 
  518   521   522     1 
  518   521   523     1 
  518   521   527     1 
  522   521   523     1 
  522   521   527     1 
  523   521   527     1 
  521   523   524     1 
  521   523   525     1 
  521   523   526     1 
  524   523   525     1 
  524   523   526     1 
  525   523   526     1 
  521   527   528     1 
  521   527   529     1 
  521   527   530     1 
  528   527   529     1 
  528   527   530     1 
  529   527   530     1 
  516   531   532     1 
  516   531   533     1 
  532   531   533     1 
  531   533   534     1 
  531   533   535     1 
  534   533   535     1 
  533   535   536     1 
  533   535   537     1 
  533   535   550     1 
  536   535   537     1 
  536   535   550     1 
  537   535   550     1 
  535   537   538     1 
  535   537   539     1 
  535   537   540     1 
  538   537   539     1 
  538   537   540     1 
  539   537   540     1 
  537   540   541     1 
  537   540   542     1 
  537   540   546     1 
  541   540   542     1 
  541   540   546     1 
  542   540   546     1 
  540   542   543     1 
  540   542   544     1 
  540   542   545     1 
  543   542   544     1 
  543   542   545     1 
  544   542   545     1 
  540   546   547     1 
  540   546   548     1 
  540   546   549     1 
  547   546   548     1 
  547   546   549     1 
  548   546   549     1 
  535   550   551     1 
  535   550   552     1 
  551   550   552     1 
  550   552   553     1 
  550   552   554     1 
  553   552   554     1 
  552   554   555     1 
  552   554   556     1 
  552   554   569     1 
  555   554   556     1 
  555   554   569     1 
  556   554   569     1 
  554   556   557     1 
  554   556   558     1 
  554   556   559     1 
  557   556   558     1 
  557   556   559     1 
  558   556   559     1 
  556   559   560     1 
  556   559   561     1 
  556   559   565     1 
  560   559   561     1 
  560   559   565     1 
  561   559   565     1 
  559   561   562     1 
  559   561   563     1 
  559   561   564     1 
  562   561   563     1 
  562   561   564     1 
  563   561   564     1 
  559   565   566     1 
  559   565   567     1 
  559   565   568     1 
  566   565   567     1 
  566   565   568     1 
  567   565   568     1 
  554   569   570     1 
  554   569   571     1 
  570   569   571     1 
  569   571   572     1 
  569   571   573     1 
  572   571   573     1 
  571   573   574     1 
  571   573   575     1 
  571   573   585     1 
  574   573   575     1 
  574   573   585     1 
  575   573   585     1 
  573   575   576     1 
  573   575   577     1 
  573   575   581     1 
  576   575   577     1 
  576   575   581     1 
  577   575   581     1 
  575   577   578     1 
  575   577   579     1 
  575   577   580     1 
  578   577   579     1 
  578   577   580     1 
  579   577   580     1 
  575   581   582     1 
  575   581   583     1 
  575   581   584     1 
  582   581   583     1 
  582   581   584     1 
  583   581   584     1 
  573   585   586     1 
  573   585   587     1 
  586   585   587     1 
  585   587   588     1 
  585   587   589     1 
  588   587   589     1 
  587   589   590     1 
  587   589   591     1 
  587   589   601     1 
  590   589   591     1 
  590   589   601     1 
  591   589   601     1 
  589   591   592     1 
  589   591   593     1 
  589   591   594     1 
  592   591   593     1 
  592   591   594     1 
  593   591   594     1 
  591   594   595     1 
  591   594   598     1 
  595   594   598     1 
  594   595   596     1 
  594   595   597     1 
  596   595   597     1 
  594   598   599     1 
  594   598   600     1 
  599   598   600     1 
  589   601   602     1 
  589   601   603     1 
  602   601   603     1 
  601   603   604     1 
  601   603   605     1 
  604   603   605     1 
  603   605   606     1 
  603   605   607     1 
  603   605   615     1 
  606   605   607     1 
  606   605   615     1 
  607   605   615     1 
  605   607   608     1 
  605   607   609     1 
  605   607   613     1 
  608   607   609     1 
  608   607   613     1 
  609   607   613     1 
  607   609   610     1 
  607   609   611     1 
  607   609   612     1 
  610   609   611     1 
  610   609   612     1 
  611   609   612     1 
  607   613   614     1 
  605   615   616     1 
  605   615   617     1 
  616   615   617     1 
  615   617   618     1 
  615   617   627     1 
  618   617   627     1 
  617   618   619     1 
  617   618   620     1 
  617   618   621     1 
  619   618   620     1 
  619   618   621     1 
  620   618   621     1 
  618   621   622     1 
  618   621   623     1 
  618   621   624     1 
  622   621   623     1 
  622   621   624     1 
  623   621   624     1 
  621   624   625     1 
  621   624   626     1 
  621   624   627     1 
  625   624   626     1 
  625   624   627     1 
  626   624   627     1 
  617   627   624     1 
  617   627   628     1 
  617   627   629     1 
  624   627   628     1 
  624   627   629     1 
  628   627   629     1 
  627   629   630     1 
  627   629   631     1 
  630   629   631     1 
  629   631   632     1 
  629   631   633     1 
  632   631   633     1 
  631   633   634     1 
  631   633   635     1 
  631   633   648     1 
  634   633   635     1 
  634   633   648     1 
  635   633   648     1 
  633   635   636     1 
  633   635   637     1 
  633   635   638     1 
  636   635   637     1 
  636   635   638     1 
  637   635   638     1 
  635   638   639     1 
  635   638   640     1 
  635   638   641     1 
  639   638   640     1 
  639   638   641     1 
  640   638   641     1 
  638   641   642     1 
  638   641   645     1 
  642   641   645     1 
  641   642   643     1 
  641   642   644     1 
  643   642   644     1 
  641   645   646     1 
  641   645   647     1 
  646   645   647     1 
  633   648   649     1 
  633   648   650     1 
  649   648   650     1 
  648   650   651     1 
  648   650   652     1 
  651   650   652     1 
  650   652   653     1 
  650   652   654     1 
  650   652   662     1 
  653   652   654     1 
  653   652   662     1 
  654   652   662     1 
  652   654   655     1 
  652   654   656     1 
  652   654   660     1 
  655   654   656     1 
  655   654   660     1 
  656   654   660     1 
  654   656   657     1 
  654   656   658     1 
  654   656   659     1 
  657   656   658     1 
  657   656   659     1 
  658   656   659     1 
  654   660   661     1 
  652   662   663     1 
  652   662   664     1 
  663   662   664     1 
  662   664   665     1 
  662   664   666     1 
  665   664   666     1 
  664   666   667     1 
  664   666   668     1 
  664   666   684     1 
  667   666   668     1 
  667   666   684     1 
  668   666   684     1 
  666   668   669     1 
  666   668   670     1 
  666   668   671     1 
  669   668   670     1 
  669   668   671     1 
  670   668   671     1 
  668   671   672     1 
  668   671   673     1 
  668   671   674     1 
  672   671   673     1 
  672   671   674     1 
  673   671   674     1 
  671   674   675     1 
  671   674   676     1 
  671   674   677     1 
  675   674   676     1 
  675   674   677     1 
  676   674   677     1 
  674   677   678     1 
  674   677   679     1 
  674   677   680     1 
  678   677   679     1 
  678   677   680     1 
  679   677   680     1 
  677   680   681     1 
  677   680   682     1 
  677   680   683     1 
  681   680   682     1 
  681   680   683     1 
  682   680   683     1 
  666   684   685     1 
  666   684   686     1 
  685   684   686     1 
  684   686   687     1 
  684   686   688     1 
  687   686   688     1 
  686   688   689     1 
  686   688   690     1 
  686   688   702     1 
  689   688   690     1 
  689   688   702     1 
  690   688   702     1 
  688   690   691     1 
  688   690   692     1 
  688   690   693     1 
  691   690   692     1 
  691   690   693     1 
  692   690   693     1 
  690   693   694     1 
  690   693   700     1 
  694   693   700     1 
  693   694   695     1 
  693   694   696     1 
  695   694   696     1 
  694   696   697     1 
  694   696   698     1 
  697   696   698     1 
  696   698   699     1 
  696   698   700     1 
  699   698   700     1 
  693   700   698     1 
  693   700   701     1 
  698   700   701     1 
  688   702   703     1 
  688   702   704     1 
  703   702   704     1 
  702   704   705     1 
  702   704   714     1 
  705   704   714     1 
  704   705   706     1 
  704   705   707     1 
  704   705   708     1 
  706   705   707     1 
  706   705   708     1 
  707   705   708     1 
  705   708   709     1 
  705   708   710     1 
  705   708   711     1 
  709   708   710     1 
  709   708   711     1 
  710   708   711     1 
  708   711   712     1 
  708   711   713     1 
  708   711   714     1 
  712   711   713     1 
  712   711   714     1 
  713   711   714     1 
  704   714   711     1 
  704   714   715     1 
  704   714   716     1 
  711   714   715     1 
  711   714   716     1 
  715   714   716     1 
  714   716   717     1 
  714   716   718     1 
  717   716   718     1 
  716   718   719     1 
  716   718   720     1 
  719   718   720     1 
  718   720   721     1 
  718   720   722     1 
  718   720   738     1 
  721   720   722     1 
  721   720   738     1 
  722   720   738     1 
  720   722   723     1 
  720   722   724     1 
  720   722   725     1 
  723   722   724     1 
  723   722   725     1 
  724   722   725     1 
  722   725   726     1 
  722   725   727     1 
  722   725   728     1 
  726   725   727     1 
  726   725   728     1 
  727   725   728     1 
  725   728   729     1 
  725   728   730     1 
  725   728   731     1 
  729   728   730     1 
  729   728   731     1 
  730   728   731     1 
  728   731   732     1 
  728   731   733     1 
  728   731   734     1 
  732   731   733     1 
  732   731   734     1 
  733   731   734     1 
  731   734   735     1 
  731   734   736     1 
  731   734   737     1 
  735   734   736     1 
  735   734   737     1 
  736   734   737     1 
  720   738   739     1 
  720   738   740     1 
  739   738   740     1 
  738   740   741     1 
  738   740   742     1 
  741   740   742     1 
  740   742   743     1 
  740   742   744     1 
  740   742   760     1 
  743   742   744     1 
  743   742   760     1 
  744   742   760     1 
  742   744   745     1 
  742   744   746     1 
  742   744   747     1 
  745   744   746     1 
  745   744   747     1 
  746   744   747     1 
  744   747   748     1 
  744   747   749     1 
  744   747   750     1 
  748   747   749     1 
  748   747   750     1 
  749   747   750     1 
  747   750   751     1 
  747   750   752     1 
  747   750   753     1 
  751   750   752     1 
  751   750   753     1 
  752   750   753     1 
  750   753   754     1 
  750   753   755     1 
  750   753   756     1 
  754   753   755     1 
  754   753   756     1 
  755   753   756     1 
  753   756   757     1 
  753   756   758     1 
  753   756   759     1 
  757   756   758     1 
  757   756   759     1 
  758   756   759     1 
  742   760   761     1 
  742   760   762     1 
  761   760   762     1 
  760   762   763     1 
  760   762   764     1 
  763   762   764     1 
  762   764   765     1 
  762   764   766     1 
  762   764   767     1 
  765   764   766     1 
  765   764   767     1 
  766   764   767     1 
  764   767   768     1 
  764   767   769     1 
  768   767   769     1 
  767   769   770     1 
  767   769   771     1 
  770   769   771     1 
  769   771   772     1 
  769   771   773     1 
  769   771   783     1 
  772   771   773     1 
  772   771   783     1 
  773   771   783     1 
  771   773   774     1 
  771   773   775     1 
  771   773   779     1 
  774   773   775     1 
  774   773   779     1 
  775   773   779     1 
  773   775   776     1 
  773   775   777     1 
  773   775   778     1 
  776   775   777     1 
  776   775   778     1 
  777   775   778     1 
  773   779   780     1 
  773   779   781     1 
  773   779   782     1 
  780   779   781     1 
  780   779   782     1 
  781   779   782     1 
  771   783   784     1 
  771   783   785     1 
  784   783   785     1 
  783   785   786     1 
  783   785   787     1 
  786   785   787     1 
  785   787   788     1 
  785   787   789     1 
  785   787   802     1 
  788   787   789     1 
  788   787   802     1 
  789   787   802     1 
  787   789   790     1 
  787   789   791     1 
  787   789   792     1 
  790   789   791     1 
  790   789   792     1 
  791   789   792     1 
  789   792   793     1 
  789   792   794     1 
  789   792   795     1 
  793   792   794     1 
  793   792   795     1 
  794   792   795     1 
  792   795   796     1 
  792   795   799     1 
  796   795   799     1 
  795   796   797     1 
  795   796   798     1 
  797   796   798     1 
  795   799   800     1 
  795   799   801     1 
  800   799   801     1 
  787   802   803     1 
  787   802   804     1 
  803   802   804     1 
  802   804   805     1 
  802   804   806     1 
  805   804   806     1 
  804   806   807     1 
  804   806   808     1 
  804   806   824     1 
  807   806   808     1 
  807   806   824     1 
  808   806   824     1 
  806   808   809     1 
  806   808   810     1 
  806   808   811     1 
  809   808   810     1 
  809   808   811     1 
  810   808   811     1 
  808   811   812     1 
  808   811   813     1 
  808   811   814     1 
  812   811   813     1 
  812   811   814     1 
  813   811   814     1 
  811   814   815     1 
  811   814   816     1 
  811   814   817     1 
  815   814   816     1 
  815   814   817     1 
  816   814   817     1 
  814   817   818     1 
  814   817   819     1 
  814   817   820     1 
  818   817   819     1 
  818   817   820     1 
  819   817   820     1 
  817   820   821     1 
  817   820   822     1 
  817   820   823     1 
  821   820   822     1 
  821   820   823     1 
  822   820   823     1 
  806   824   825     1 
  806   824   826     1 
  825   824   826     1 
  824   826   827     1 
  824   826   828     1 
  827   826   828     1 
  826   828   829     1 
  826   828   830     1 
  826   828   846     1 
  829   828   830     1 
  829   828   846     1 
  830   828   846     1 
  828   830   831     1 
  828   830   832     1 
  828   830   833     1 
  831   830   832     1 
  831   830   833     1 
  832   830   833     1 
  830   833   834     1 
  830   833   844     1 
  834   833   844     1 
  833   834   835     1 
  833   834   836     1 
  835   834   836     1 
  834   836   837     1 
  834   836   838     1 
  837   836   838     1 
  836   838   839     1 
  836   838   842     1 
  839   838   842     1 
  838   839   840     1 
  838   839   841     1 
  840   839   841     1 
  838   842   843     1 
  838   842   844     1 
  843   842   844     1 
  833   844   842     1 
  833   844   845     1 
  842   844   845     1 
  828   846   847     1 
  828   846   848     1 
  847   846   848     1 
  846   848   849     1 
  846   848   850     1 
  849   848   850     1 
  848   850   851     1 
  848   850   852     1 
  848   850   853     1 
  851   850   852     1 
  851   850   853     1 
  852   850   853     1 
  850   853   854     1 
  850   853   855     1 
  854   853   855     1 
  853   855   856     1 
  853   855   865     1 
  856   855   865     1 
  855   856   857     1 
  855   856   858     1 
  855   856   859     1 
  857   856   858     1 
  857   856   859     1 
  858   856   859     1 
  856   859   860     1 
  856   859   861     1 
  856   859   862     1 
  860   859   861     1 
  860   859   862     1 
  861   859   862     1 
  859   862   863     1 
  859   862   864     1 
  859   862   865     1 
  863   862   864     1 
  863   862   865     1 
  864   862   865     1 
  855   865   862     1 
  855   865   866     1 
  855   865   867     1 
  862   865   866     1 
  862   865   867     1 
  866   865   867     1 
  865   867   868     1 
  865   867   869     1 
  868   867   869     1 
  867   869   870     1 
  867   869   871     1 
  870   869   871     1 
  869   871   872     1 
  869   871   873     1 
  869   871   886     1 
  872   871   873     1 
  872   871   886     1 
  873   871   886     1 
  871   873   874     1 
  871   873   875     1 
  871   873   876     1 
  874   873   875     1 
  874   873   876     1 
  875   873   876     1 
  873   876   877     1 
  873   876   878     1 
  873   876   879     1 
  877   876   878     1 
  877   876   879     1 
  878   876   879     1 
  876   879   880     1 
  876   879   883     1 
  880   879   883     1 
  879   880   881     1 
  879   880   882     1 
  881   880   882     1 
  879   883   884     1 
  879   883   885     1 
  884   883   885     1 
  871   886   887     1 
  871   886   888     1 
  887   886   888     1 
  886   888   889     1 
  886   888   890     1 
  889   888   890     1 
  888   890   891     1 
  888   890   892     1 
  888   890   896     1 
  891   890   892     1 
  891   890   896     1 
  892   890   896     1 
  890   892   893     1 
  890   892   894     1 
  890   892   895     1 
  893   892   894     1 
  893   892   895     1 
  894   892   895     1 
  890   896   897     1 
  890   896   898     1 
  897   896   898     1 
  896   898   899     1 
  896   898   900     1 
  899   898   900     1 
  898   900   901     1 
  898   900   902     1 
  898   900   907     1 
  901   900   902     1 
  901   900   907     1 
  902   900   907     1 
  900   902   903     1 
  900   902   904     1 
  900   902   905     1 
  903   902   904     1 
  903   902   905     1 
  904   902   905     1 
  902   905   906     1 
  900   907   908     1 
  900   907   909     1 
  908   907   909     1 
  907   909   910     1 
  907   909   911     1 
  910   909   911     1 
  909   911   912     1 
  909   911   913     1 
  909   911   917     1 
  912   911   913     1 
  912   911   917     1 
  913   911   917     1 
  911   913   914     1 
  911   913   915     1 
  911   913   916     1 
  914   913   915     1 
  914   913   916     1 
  915   913   916     1 
  911   917   918     1 
  911   917   919     1 
  918   917   919     1 
  917   919   920     1 
  917   919   921     1 
  920   919   921     1 
  919   921   922     1 
  919   921   923     1 
  919   921   937     1 
  922   921   923     1 
  922   921   937     1 
  923   921   937     1 
  921   923   924     1 
  921   923   925     1 
  921   923   926     1 
  924   923   925     1 
  924   923   926     1 
  925   923   926     1 
  923   926   927     1 
  923   926   935     1 
  927   926   935     1 
  926   927   928     1 
  926   927   929     1 
  928   927   929     1 
  927   929   930     1 
  927   929   931     1 
  930   929   931     1 
  929   931   932     1 
  929   931   933     1 
  932   931   933     1 
  931   933   934     1 
  931   933   935     1 
  934   933   935     1 
  926   935   933     1 
  926   935   936     1 
  933   935   936     1 
  921   937   938     1 
  921   937   939     1 
  938   937   939     1 
  937   939   940     1 
  937   939   941     1 
  940   939   941     1 
  939   941   942     1 
  939   941   943     1 
  939   941   951     1 
  942   941   943     1 
  942   941   951     1 
  943   941   951     1 
  941   943   944     1 
  941   943   945     1 
  941   943   949     1 
  944   943   945     1 
  944   943   949     1 
  945   943   949     1 
  943   945   946     1 
  943   945   947     1 
  943   945   948     1 
  946   945   947     1 
  946   945   948     1 
  947   945   948     1 
  943   949   950     1 
  941   951   952     1 
  941   951   953     1 
  952   951   953     1 
  951   953   954     1 
  951   953   955     1 
  954   953   955     1 
  953   955   956     1 
  953   955   957     1 
  953   955   973     1 
  956   955   957     1 
  956   955   973     1 
  957   955   973     1 
  955   957   958     1 
  955   957   959     1 
  955   957   960     1 
  958   957   959     1 
  958   957   960     1 
  959   957   960     1 
  957   960   961     1 
  957   960   962     1 
  957   960   963     1 
  961   960   962     1 
  961   960   963     1 
  962   960   963     1 
  960   963   964     1 
  960   963   965     1 
  960   963   966     1 
  964   963   965     1 
  964   963   966     1 
  965   963   966     1 
  963   966   967     1 
  963   966   968     1 
  963   966   969     1 
  967   966   968     1 
  967   966   969     1 
  968   966   969     1 
  966   969   970     1 
  966   969   971     1 
  966   969   972     1 
  970   969   971     1 
  970   969   972     1 
  971   969   972     1 
  955   973   974     1 
  955   973   975     1 
  974   973   975     1 
  973   975   976     1 
  973   975   977     1 
  976   975   977     1 
  975   977   978     1 
  975   977   979     1 
  975   977   995     1 
  978   977   979     1 
  978   977   995     1 
  979   977   995     1 
  977   979   980     1 
  977   979   981     1 
  977   979   982     1 
  980   979   981     1 
  980   979   982     1 
  981   979   982     1 
  979   982   983     1 
  979   982   984     1 
  979   982   985     1 
  983   982   984     1 
  983   982   985     1 
  984   982   985     1 
  982   985   986     1 
  982   985   987     1 
  982   985   988     1 
  986   985   987     1 
  986   985   988     1 
  987   985   988     1 
  985   988   989     1 
  985   988   990     1 
  985   988   991     1 
  989   988   990     1 
  989   988   991     1 
  990   988   991     1 
  988   991   992     1 
  988   991   993     1 
  988   991   994     1 
  992   991   993     1 
  992   991   994     1 
  993   991   994     1 
  977   995   996     1 
  977   995   997     1 
  996   995   997     1 
  995   997   998     1 
  995   997   999     1 
  998   997   999     1 
  997   999  1000     1 
  997   999  1001     1 
  997   999  1012     1 
 1000   999  1001     1 
 1000   999  1012     1 
 1001   999  1012     1 
  999  1001  1002     1 
  999  1001  1003     1 
  999  1001  1004     1 
 1002  1001  1003     1 
 1002  1001  1004     1 
 1003  1001  1004     1 
 1001  1004  1005     1 
 1001  1004  1006     1 
 1001  1004  1007     1 
 1005  1004  1006     1 
 1005  1004  1007     1 
 1006  1004  1007     1 
 1004  1007  1008     1 
 1007  1008  1009     1 
 1007  1008  1010     1 
 1007  1008  1011     1 
 1009  1008  1010     1 
 1009  1008  1011     1 
 1010  1008  1011     1 
  999  1012  1013     1 
  999  1012  1014     1 
 1013  1012  1014     1 
 1012  1014  1015     1 
 1012  1014  1016     1 
 1015  1014  1016     1 
 1014  1016  1017     1 
 1014  1016  1018     1 
 1014  1016  1028     1 
 1017  1016  1018     1 
 1017  1016  1028     1 
 1018  1016  1028     1 
 1016  1018  1019     1 
 1016  1018  1020     1 
 1016  1018  1024     1 
 1019  1018  1020     1 
 1019  1018  1024     1 
 1020  1018  1024     1 
 1018  1020  1021     1 
 1018  1020  1022     1 
 1018  1020  1023     1 
 1021  1020  1022     1 
 1021  1020  1023     1 
 1022  1020  1023     1 
 1018  1024  1025     1 
 1018  1024  1026     1 
 1018  1024  1027     1 
 1025  1024  1026     1 
 1025  1024  1027     1 
 1026  1024  1027     1 
 1016  1028  1029     1 
 1016  1028  1030     1 
 1029  1028  1030     1 
 1028  1030  1031     1 
 1028  1030  1032     1 
 1031  1030  1032     1 
 1030  1032  1033     1 
 1030  1032  1034     1 
 1030  1032  1047     1 
 1033  1032  1034     1 
 1033  1032  1047     1 
 1034  1032  1047     1 
 1032  1034  1035     1 
 1032  1034  1036     1 
 1032  1034  1037     1 
 1035  1034  1036     1 
 1035  1034  1037     1 
 1036  1034  1037     1 
 1034  1037  1038     1 
 1034  1037  1039     1 
 1034  1037  1040     1 
 1038  1037  1039     1 
 1038  1037  1040     1 
 1039  1037  1040     1 
 1037  1040  1041     1 
 1037  1040  1044     1 
 1041  1040  1044     1 
 1040  1041  1042     1 
 1040  1041  1043     1 
 1042  1041  1043     1 
 1040  1044  1045     1 
 1040  1044  1046     1 
 1045  1044  1046     1 
 1032  1047  1048     1 
 1032  1047  1049     1 
 1048  1047  1049     1 
 1047  1049  1050     1 
 1047  1049  1051     1 
 1050  1049  1051     1 
 1049  1051  1052     1 
 1049  1051  1053     1 
 1049  1051  1061     1 
 1052  1051  1053     1 
 1052  1051  1061     1 
 1053  1051  1061     1 
 1051  1053  1054     1 
 1051  1053  1055     1 
 1051  1053  1056     1 
 1054  1053  1055     1 
 1054  1053  1056     1 
 1055  1053  1056     1 
 1053  1056  1057     1 
 1053  1056  1058     1 
 1057  1056  1058     1 
 1056  1058  1059     1 
 1056  1058  1060     1 
 1059  1058  1060     1 
 1051  1061  1062     1 
 1051  1061  1063     1 
 1062  1061  1063     1 
 1061  1063  1064     1 
 1061  1063  1065     1 
 1064  1063  1065     1 
 1063  1065  1066     1 
 1063  1065  1067     1 
 1063  1065  1071     1 
 1066  1065  1067     1 
 1066  1065  1071     1 
 1067  1065  1071     1 
 1065  1067  1068     1 
 1065  1067  1069     1 
 1065  1067  1070     1 
 1068  1067  1069     1 
 1068  1067  1070     1 
 1069  1067  1070     1 
 1065  1071  1072     1 
 1065  1071  1073     1 
 1072  1071  1073     1 
 1071  1073  1074     1 
 1071  1073  1075     1 
 1074  1073  1075     1 
 1073  1075  1076     1 
 1073  1075  1077     1 
 1073  1075  1093     1 
 1076  1075  1077     1 
 1076  1075  1093     1 
 1077  1075  1093     1 
 1075  1077  1078     1 
 1075  1077  1079     1 
 1075  1077  1080     1 
 1078  1077  1079     1 
 1078  1077  1080     1 
 1079  1077  1080     1 
 1077  1080  1081     1 
 1077  1080  1082     1 
 1077  1080  1083     1 
 1081  1080  1082     1 
 1081  1080  1083     1 
 1082  1080  1083     1 
 1080  1083  1084     1 
 1080  1083  1085     1 
 1080  1083  1086     1 
 1084  1083  1085     1 
 1084  1083  1086     1 
 1085  1083  1086     1 
 1083  1086  1087     1 
 1083  1086  1088     1 
 1083  1086  1089     1 
 1087  1086  1088     1 
 1087  1086  1089     1 
 1088  1086  1089     1 
 1086  1089  1090     1 
 1086  1089  1091     1 
 1086  1089  1092     1 
 1090  1089  1091     1 
 1090  1089  1092     1 
 1091  1089  1092     1 
 1075  1093  1094     1 
 1075  1093  1095     1 
 1094  1093  1095     1 
 1093  1095  1096     1 
 1093  1095  1097     1 
 1096  1095  1097     1 
 1095  1097  1098     1 
 1095  1097  1099     1 
 1095  1097  1115     1 
 1098  1097  1099     1 
 1098  1097  1115     1 
 1099  1097  1115     1 
 1097  1099  1100     1 
 1097  1099  1101     1 
 1097  1099  1102     1 
 1100  1099  1101     1 
 1100  1099  1102     1 
 1101  1099  1102     1 
 1099  1102  1103     1 
 1099  1102  1104     1 
 1099  1102  1105     1 
 1103  1102  1104     1 
 1103  1102  1105     1 
 1104  1102  1105     1 
 1102  1105  1106     1 
 1102  1105  1107     1 
 1102  1105  1108     1 
 1106  1105  1107     1 
 1106  1105  1108     1 
 1107  1105  1108     1 
 1105  1108  1109     1 
 1105  1108  1110     1 
 1105  1108  1111     1 
 1109  1108  1110     1 
 1109  1108  1111     1 
 1110  1108  1111     1 
 1108  1111  1112     1 
 1108  1111  1113     1 
 1108  1111  1114     1 
 1112  1111  1113     1 
 1112  1111  1114     1 
 1113  1111  1114     1 
 1097  1115  1116     1 
 1097  1115  1117     1 
 1116  1115  1117     1 
 1115  1117  1118     1 
 1115  1117  1119     1 
 1118  1117  1119     1 
 1117  1119  1120     1 
 1117  1119  1121     1 
 1117  1119  1134     1 
 1120  1119  1121     1 
 1120  1119  1134     1 
 1121  1119  1134     1 
 1119  1121  1122     1 
 1119  1121  1123     1 
 1119  1121  1127     1 
 1122  1121  1123     1 
 1122  1121  1127     1 
 1123  1121  1127     1 
 1121  1123  1124     1 
 1121  1123  1125     1 
 1121  1123  1126     1 
 1124  1123  1125     1 
 1124  1123  1126     1 
 1125  1123  1126     1 
 1121  1127  1128     1 
 1121  1127  1129     1 
 1121  1127  1130     1 
 1128  1127  1129     1 
 1128  1127  1130     1 
 1129  1127  1130     1 
 1127  1130  1131     1 
 1127  1130  1132     1 
 1127  1130  1133     1 
 1131  1130  1132     1 
 1131  1130  1133     1 
 1132  1130  1133     1 
 1119  1134  1135     1 
 1119  1134  1136     1 
 1135  1134  1136     1 
 1134  1136  1137     1 
 1134  1136  1138     1 
 1137  1136  1138     1 
 1136  1138  1139     1 
 1136  1138  1140     1 
 1136  1138  1153     1 
 1139  1138  1140     1 
 1139  1138  1153     1 
 1140  1138  1153     1 
 1138  1140  1141     1 
 1138  1140  1142     1 
 1138  1140  1143     1 
 1141  1140  1142     1 
 1141  1140  1143     1 
 1142  1140  1143     1 
 1140  1143  1144     1 
 1140  1143  1145     1 
 1140  1143  1146     1 
 1144  1143  1145     1 
 1144  1143  1146     1 
 1145  1143  1146     1 
 1143  1146  1147     1 
 1143  1146  1150     1 
 1147  1146  1150     1 
 1146  1147  1148     1 
 1146  1147  1149     1 
 1148  1147  1149     1 
 1146  1150  1151     1 
 1146  1150  1152     1 
 1151  1150  1152     1 
 1138  1153  1154     1 
 1138  1153  1155     1 
 1154  1153  1155     1 
 1153  1155  1156     1 
 1153  1155  1157     1 
 1156  1155  1157     1 
 1155  1157  1158     1 
 1155  1157  1159     1 
 1155  1157  1169     1 
 1158  1157  1159     1 
 1158  1157  1169     1 
 1159  1157  1169     1 
 1157  1159  1160     1 
 1157  1159  1161     1 
 1157  1159  1165     1 
 1160  1159  1161     1 
 1160  1159  1165     1 
 1161  1159  1165     1 
 1159  1161  1162     1 
 1159  1161  1163     1 
 1159  1161  1164     1 
 1162  1161  1163     1 
 1162  1161  1164     1 
 1163  1161  1164     1 
 1159  1165  1166     1 
 1159  1165  1167     1 
 1159  1165  1168     1 
 1166  1165  1167     1 
 1166  1165  1168     1 
 1167  1165  1168     1 
 1157  1169  1170     1 
 1157  1169  1171     1 
 1170  1169  1171     1 
 1169  1171  1172     1 
 1169  1171  1173     1 
 1172  1171  1173     1 
 1171  1173  1174     1 
 1171  1173  1175     1 
 1171  1173  1188     1 
 1174  1173  1175     1 
 1174  1173  1188     1 
 1175  1173  1188     1 
 1173  1175  1176     1 
 1173  1175  1177     1 
 1173  1175  1178     1 
 1176  1175  1177     1 
 1176  1175  1178     1 
 1177  1175  1178     1 
 1175  1178  1179     1 
 1175  1178  1180     1 
 1175  1178  1181     1 
 1179  1178  1180     1 
 1179  1178  1181     1 
 1180  1178  1181     1 
 1178  1181  1182     1 
 1178  1181  1185     1 
 1182  1181  1185     1 
 1181  1182  1183     1 
 1181  1182  1184     1 
 1183  1182  1184     1 
 1181  1185  1186     1 
 1181  1185  1187     1 
 1186  1185  1187     1 
 1173  1188  1189     1 
 1173  1188  1190     1 
 1189  1188  1190     1 
 1188  1190  1191     1 
 1188  1190  1192     1 
 1191  1190  1192     1 
 1190  1192  1193     1 
 1190  1192  1194     1 
 1190  1192  1208     1 
 1193  1192  1194     1 
 1193  1192  1208     1 
 1194  1192  1208     1 
 1192  1194  1195     1 
 1192  1194  1196     1 
 1192  1194  1197     1 
 1195  1194  1196     1 
 1195  1194  1197     1 
 1196  1194  1197     1 
 1194  1197  1198     1 
 1194  1197  1206     1 
 1198  1197  1206     1 
 1197  1198  1199     1 
 1197  1198  1200     1 
 1199  1198  1200     1 
 1198  1200  1201     1 
 1198  1200  1202     1 
 1201  1200  1202     1 
 1200  1202  1203     1 
 1200  1202  1204     1 
 1203  1202  1204     1 
 1202  1204  1205     1 
 1202  1204  1206     1 
 1205  1204  1206     1 
 1197  1206  1204     1 
 1197  1206  1207     1 
 1204  1206  1207     1 
 1192  1208  1209     1 
 1192  1208  1210     1 
 1209  1208  1210     1 
 1208  1210  1211     1 
 1208  1210  1212     1 
 1211  1210  1212     1 
 1210  1212  1213     1 
 1210  1212  1214     1 
 1210  1212  1224     1 
 1213  1212  1214     1 
 1213  1212  1224     1 
 1214  1212  1224     1 
 1212  1214  1215     1 
 1212  1214  1216     1 
 1212  1214  1217     1 
 1215  1214  1216     1 
 1215  1214  1217     1 
 1216  1214  1217     1 
 1214  1217  1218     1 
 1214  1217  1221     1 
 1218  1217  1221     1 
 1217  1218  1219     1 
 1217  1218  1220     1 
 1219  1218  1220     1 
 1217  1221  1222     1 
 1217  1221  1223     1 
 1222  1221  1223     1 
 1212  1224  1225     1 
 1212  1224  1226     1 
 1225  1224  1226     1 
 1224  1226  1227     1 
 1224  1226  1228     1 
 1227  1226  1228     1 
 1226  1228  1229     1 
 1226  1228  1230     1 
 1226  1228  1246     1 
 1229  1228  1230     1 
 1229  1228  1246     1 
 1230  1228  1246     1 
 1228  1230  1231     1 
 1228  1230  1232     1 
 1228  1230  1233     1 
 1231  1230  1232     1 
 1231  1230  1233     1 
 1232  1230  1233     1 
 1230  1233  1234     1 
 1230  1233  1235     1 
 1230  1233  1236     1 
 1234  1233  1235     1 
 1234  1233  1236     1 
 1235  1233  1236     1 
 1233  1236  1237     1 
 1233  1236  1238     1 
 1233  1236  1239     1 
 1237  1236  1238     1 
 1237  1236  1239     1 
 1238  1236  1239     1 
 1236  1239  1240     1 
 1236  1239  1241     1 
 1236  1239  1242     1 
 1240  1239  1241     1 
 1240  1239  1242     1 
 1241  1239  1242     1 
 1239  1242  1243     1 
 1239  1242  1244     1 
 1239  1242  1245     1 
 1243  1242  1244     1 
 1243  1242  1245     1 
 1244  1242  1245     1 
 1228  1246  1247     1 
 1228  1246  1248     1 
 1247  1246  1248     1 
 1246  1248  1249     1 
 1246  1248  1250     1 
 1249  1248  1250     1 
 1248  1250  1251     1 
 1248  1250  1252     1 
 1248  1250  1253     1 
 1251  1250  1252     1 
 1251  1250  1253     1 
 1252  1250  1253     1 
 1250  1253  1254     1 
 1250  1253  1255     1 
 1254  1253  1255     1 
 1253  1255  1256     1 
 1253  1255  1257     1 
 1256  1255  1257     1 
 1255  1257  1258     1 
 1255  1257  1259     1 
 1255  1257  1270     1 
 1258  1257  1259     1 
 1258  1257  1270     1 
 1259  1257  1270     1 
 1257  1259  1260     1 
 1257  1259  1261     1 
 1257  1259  1262     1 
 1260  1259  1261     1 
 1260  1259  1262     1 
 1261  1259  1262     1 
 1259  1262  1263     1 
 1259  1262  1264     1 
 1259  1262  1265     1 
 1263  1262  1264     1 
 1263  1262  1265     1 
 1264  1262  1265     1 
 1262  1265  1266     1 
 1262  1265  1267     1 
 1266  1265  1267     1 
 1265  1267  1268     1 
 1265  1267  1269     1 
 1268  1267  1269     1 
 1257  1270  1271     1 
 1257  1270  1272     1 
 1271  1270  1272     1 
 1270  1272  1273     1 
 1270  1272  1274     1 
 1273  1272  1274     1 
 1272  1274  1275     1 
 1272  1274  1276     1 
 1272  1274  1294     1 
 1275  1274  1276     1 
 1275  1274  1294     1 
 1276  1274  1294     1 
 1274  1276  1277     1 
 1274  1276  1278     1 
 1274  1276  1279     1 
 1277  1276  1278     1 
 1277  1276  1279     1 
 1278  1276  1279     1 
 1276  1279  1280     1 
 1276  1279  1281     1 
 1276  1279  1282     1 
 1280  1279  1281     1 
 1280  1279  1282     1 
 1281  1279  1282     1 
 1279  1282  1283     1 
 1279  1282  1284     1 
 1279  1282  1285     1 
 1283  1282  1284     1 
 1283  1282  1285     1 
 1284  1282  1285     1 
 1282  1285  1286     1 
 1282  1285  1287     1 
 1286  1285  1287     1 
 1285  1287  1288     1 
 1285  1287  1291     1 
 1288  1287  1291     1 
 1287  1288  1289     1 
 1287  1288  1290     1 
 1289  1288  1290     1 
 1287  1291  1292     1 
 1287  1291  1293     1 
 1292  1291  1293     1 
 1274  1294  1295     1 
 1274  1294  1296     1 
 1295  1294  1296     1 
 1294  1296  1297     1 
 1294  1296  1298     1 
 1297  1296  1298     1 
 1296  1298  1299     1 
 1296  1298  1300     1 
 1296  1298  1308     1 
 1299  1298  1300     1 
 1299  1298  1308     1 
 1300  1298  1308     1 
 1298  1300  1301     1 
 1298  1300  1302     1 
 1298  1300  1306     1 
 1301  1300  1302     1 
 1301  1300  1306     1 
 1302  1300  1306     1 
 1300  1302  1303     1 
 1300  1302  1304     1 
 1300  1302  1305     1 
 1303  1302  1304     1 
 1303  1302  1305     1 
 1304  1302  1305     1 
 1300  1306  1307     1 
 1298  1308  1309     1 
 1298  1308  1310     1 
 1309  1308  1310     1 
 1308  1310  1311     1 
 1308  1310  1312     1 
 1311  1310  1312     1 
 1310  1312  1313     1 
 1310  1312  1314     1 
 1310  1312  1324     1 
 1313  1312  1314     1 
 1313  1312  1324     1 
 1314  1312  1324     1 
 1312  1314  1315     1 
 1312  1314  1316     1 
 1312  1314  1317     1 
 1315  1314  1316     1 
 1315  1314  1317     1 
 1316  1314  1317     1 
 1314  1317  1318     1 
 1314  1317  1321     1 
 1318  1317  1321     1 
 1317  1318  1319     1 
 1317  1318  1320     1 
 1319  1318  1320     1 
 1317  1321  1322     1 
 1317  1321  1323     1 
 1322  1321  1323     1 
 1312  1324  1325     1 
 1312  1324  1326     1 
 1325  1324  1326     1 
 1324  1326  1327     1 
 1324  1326  1328     1 
 1327  1326  1328     1 
 1326  1328  1329     1 
 1326  1328  1330     1 
 1326  1328  1346     1 
 1329  1328  1330     1 
 1329  1328  1346     1 
 1330  1328  1346     1 
 1328  1330  1331     1 
 1328  1330  1332     1 
 1328  1330  1333     1 
 1331  1330  1332     1 
 1331  1330  1333     1 
 1332  1330  1333     1 
 1330  1333  1334     1 
 1330  1333  1335     1 
 1330  1333  1336     1 
 1334  1333  1335     1 
 1334  1333  1336     1 
 1335  1333  1336     1 
 1333  1336  1337     1 
 1333  1336  1338     1 
 1333  1336  1339     1 
 1337  1336  1338     1 
 1337  1336  1339     1 
 1338  1336  1339     1 
 1336  1339  1340     1 
 1336  1339  1341     1 
 1336  1339  1342     1 
 1340  1339  1341     1 
 1340  1339  1342     1 
 1341  1339  1342     1 
 1339  1342  1343     1 
 1339  1342  1344     1 
 1339  1342  1345     1 
 1343  1342  1344     1 
 1343  1342  1345     1 
 1344  1342  1345     1 
 1328  1346  1347     1 
 1328  1346  1348     1 
 1347  1346  1348     1 
 1346  1348  1349     1 
 1346  1348  1350     1 
 1349  1348  1350     1 
 1348  1350  1351     1 
 1348  1350  1352     1 
 1348  1350  1368     1 
 1351  1350  1352     1 
 1351  1350  1368     1 
 1352  1350  1368     1 
 1350  1352  1353     1 
 1350  1352  1354     1 
 1350  1352  1355     1 
 1353  1352  1354     1 
 1353  1352  1355     1 
 1354  1352  1355     1 
 1352  1355  1356     1 
 1352  1355  1366     1 
 1356  1355  1366     1 
 1355  1356  1357     1 
 1355  1356  1358     1 
 1357  1356  1358     1 
 1356  1358  1359     1 
 1356  1358  1360     1 
 1359  1358  1360     1 
 1358  1360  1361     1 
 1358  1360  1364     1 
 1361  1360  1364     1 
 1360  1361  1362     1 
 1360  1361  1363     1 
 1362  1361  1363     1 
 1360  1364  1365     1 
 1360  1364  1366     1 
 1365  1364  1366     1 
 1355  1366  1364     1 
 1355  1366  1367     1 
 1364  1366  1367     1 
 1350  1368  1369     1 
 1350  1368  1370     1 
 1369  1368  1370     1 
 1368  1370  1371     1 
 1368  1370  1372     1 
 1371  1370  1372     1 
 1370  1372  1373     1 
 1370  1372  1374     1 
 1370  1372  1375     1 
 1373  1372  1374     1 
 1373  1372  1375     1 
 1374  1372  1375     1 
 1372  1375  1376     1 
 1372  1375  1377     1 
 1376  1375  1377     1 
 1375  1377  1378     1 
 1375  1377  1379     1 
 1378  1377  1379     1 
 1377  1379  1380     1 
 1377  1379  1381     1 
 1377  1379  1399     1 
 1380  1379  1381     1 
 1380  1379  1399     1 
 1381  1379  1399     1 
 1379  1381  1382     1 
 1379  1381  1383     1 
 1379  1381  1384     1 
 1382  1381  1383     1 
 1382  1381  1384     1 
 1383  1381  1384     1 
 1381  1384  1385     1 
 1381  1384  1386     1 
 1381  1384  1387     1 
 1385  1384  1386     1 
 1385  1384  1387     1 
 1386  1384  1387     1 
 1384  1387  1388     1 
 1384  1387  1389     1 
 1384  1387  1390     1 
 1388  1387  1389     1 
 1388  1387  1390     1 
 1389  1387  1390     1 
 1387  1390  1391     1 
 1387  1390  1392     1 
 1391  1390  1392     1 
 1390  1392  1393     1 
 1390  1392  1396     1 
 1393  1392  1396     1 
 1392  1393  1394     1 
 1392  1393  1395     1 
 1394  1393  1395     1 
 1392  1396  1397     1 
 1392  1396  1398     1 
 1397  1396  1398     1 
 1379  1399  1400     1 
 1379  1399  1401     1 
 1400  1399  1401     1 
 1399  1401  1402     1 
 1399  1401  1403     1 
 1402  1401  1403     1 
 1401  1403  1404     1 
 1401  1403  1405     1 
 1401  1403  1406     1 
 1404  1403  1405     1 
 1404  1403  1406     1 
 1405  1403  1406     1 
 1403  1406  1407     1 
 1403  1406  1408     1 
 1407  1406  1408     1 
 1406  1408  1409     1 
 1406  1408  1410     1 
 1409  1408  1410     1 
 1408  1410  1411     1 
 1408  1410  1412     1 
 1408  1410  1425     1 
 1411  1410  1412     1 
 1411  1410  1425     1 
 1412  1410  1425     1 
 1410  1412  1413     1 
 1410  1412  1414     1 
 1410  1412  1415     1 
 1413  1412  1414     1 
 1413  1412  1415     1 
 1414  1412  1415     1 
 1412  1415  1416     1 
 1412  1415  1417     1 
 1412  1415  1421     1 
 1416  1415  1417     1 
 1416  1415  1421     1 
 1417  1415  1421     1 
 1415  1417  1418     1 
 1415  1417  1419     1 
 1415  1417  1420     1 
 1418  1417  1419     1 
 1418  1417  1420     1 
 1419  1417  1420     1 
 1415  1421  1422     1 
 1415  1421  1423     1 
 1415  1421  1424     1 
 1422  1421  1423     1 
 1422  1421  1424     1 
 1423  1421  1424     1 
 1410  1425  1426     1 
 1410  1425  1427     1 
 1426  1425  1427     1 
 1425  1427  1428     1 
 1425  1427  1429     1 
 1428  1427  1429     1 
 1427  1429  1430     1 
 1427  1429  1431     1 
 1427  1429  1435     1 
 1430  1429  1431     1 
 1430  1429  1435     1 
 1431  1429  1435     1 
 1429  1431  1432     1 
 1429  1431  1433     1 
 1429  1431  1434     1 
 1432  1431  1433     1 
 1432  1431  1434     1 
 1433  1431  1434     1 
 1429  1435  1436     1 
 1429  1435  1437     1 
 1436  1435  1437     1 
 1435  1437  1438     1 
 1435  1437  1439     1 
 1438  1437  1439     1 
 1437  1439  1440     1 
 1437  1439  1441     1 
 1437  1439  1457     1 
 1440  1439  1441     1 
 1440  1439  1457     1 
 1441  1439  1457     1 
 1439  1441  1442     1 
 1439  1441  1443     1 
 1439  1441  1444     1 
 1442  1441  1443     1 
 1442  1441  1444     1 
 1443  1441  1444     1 
 1441  1444  1445     1 
 1441  1444  1455     1 
 1445  1444  1455     1 
 1444  1445  1446     1 
 1444  1445  1447     1 
 1446  1445  1447     1 
 1445  1447  1448     1 
 1445  1447  1449     1 
 1448  1447  1449     1 
 1447  1449  1450     1 
 1447  1449  1453     1 
 1450  1449  1453     1 
 1449  1450  1451     1 
 1449  1450  1452     1 
 1451  1450  1452     1 
 1449  1453  1454     1 
 1449  1453  1455     1 
 1454  1453  1455     1 
 1444  1455  1453     1 
 1444  1455  1456     1 
 1453  1455  1456     1 
 1439  1457  1458     1 
 1439  1457  1459     1 
 1458  1457  1459     1 
 1457  1459  1460     1 
 1457  1459  1461     1 
 1460  1459  1461     1 
 1459  1461  1462     1 
 1459  1461  1463     1 
 1459  1461  1476     1 
 1462  1461  1463     1 
 1462  1461  1476     1 
 1463  1461  1476     1 
 1461  1463  1464     1 
 1461  1463  1465     1 
 1461  1463  1469     1 
 1464  1463  1465     1 
 1464  1463  1469     1 
 1465  1463  1469     1 
 1463  1465  1466     1 
 1463  1465  1467     1 
 1463  1465  1468     1 
 1466  1465  1467     1 
 1466  1465  1468     1 
 1467  1465  1468     1 
 1463  1469  1470     1 
 1463  1469  1471     1 
 1463  1469  1472     1 
 1470  1469  1471     1 
 1470  1469  1472     1 
 1471  1469  1472     1 
 1469  1472  1473     1 
 1469  1472  1474     1 
 1469  1472  1475     1 
 1473  1472  1474     1 
 1473  1472  1475     1 
 1474  1472  1475     1 
 1461  1476  1477     1 
 1461  1476  1478     1 
 1477  1476  1478     1 
 1476  1478  1479     1 
 1476  1478  1480     1 
 1479  1478  1480     1 
 1478  1480  1481     1 
 1478  1480  1482     1 
 1478  1480  1498     1 
 1481  1480  1482     1 
 1481  1480  1498     1 
 1482  1480  1498     1 
 1480  1482  1483     1 
 1480  1482  1484     1 
 1480  1482  1485     1 
 1483  1482  1484     1 
 1483  1482  1485     1 
 1484  1482  1485     1 
 1482  1485  1486     1 
 1482  1485  1496     1 
 1486  1485  1496     1 
 1485  1486  1487     1 
 1485  1486  1488     1 
 1487  1486  1488     1 
 1486  1488  1489     1 
 1486  1488  1490     1 
 1489  1488  1490     1 
 1488  1490  1491     1 
 1488  1490  1494     1 
 1491  1490  1494     1 
 1490  1491  1492     1 
 1490  1491  1493     1 
 1492  1491  1493     1 
 1490  1494  1495     1 
 1490  1494  1496     1 
 1495  1494  1496     1 
 1485  1496  1494     1 
 1485  1496  1497     1 
 1494  1496  1497     1 
 1480  1498  1499     1 
 1480  1498  1500     1 
 1499  1498  1500     1 
 1498  1500  1501     1 
 1498  1500  1502     1 
 1501  1500  1502     1 
 1500  1502  1503     1 
 1500  1502  1504     1 
 1500  1502  1508     1 
 1503  1502  1504     1 
 1503  1502  1508     1 
 1504  1502  1508     1 
 1502  1504  1505     1 
 1502  1504  1506     1 
 1502  1504  1507     1 
 1505  1504  1506     1 
 1505  1504  1507     1 
 1506  1504  1507     1 
 1502  1508  1509     1 
 1502  1508  1510     1 
 1509  1508  1510     1 
 1508  1510  1511     1 
 1508  1510  1512     1 
 1511  1510  1512     1 
 1510  1512  1513     1 
 1510  1512  1514     1 
 1510  1512  1524     1 
 1513  1512  1514     1 
 1513  1512  1524     1 
 1514  1512  1524     1 
 1512  1514  1515     1 
 1512  1514  1516     1 
 1512  1514  1517     1 
 1515  1514  1516     1 
 1515  1514  1517     1 
 1516  1514  1517     1 
 1514  1517  1518     1 
 1514  1517  1521     1 
 1518  1517  1521     1 
 1517  1518  1519     1 
 1517  1518  1520     1 
 1519  1518  1520     1 
 1517  1521  1522     1 
 1517  1521  1523     1 
 1522  1521  1523     1 
 1512  1524  1525     1 
 1512  1524  1526     1 
 1525  1524  1526     1 
 1524  1526  1527     1 
 1524  1526  1528     1 
 1527  1526  1528     1 
 1526  1528  1529     1 
 1526  1528  1530     1 
 1526  1528  1531     1 
 1529  1528  1530     1 
 1529  1528  1531     1 
 1530  1528  1531     1 
 1528  1531  1532     1 
 1528  1531  1533     1 
 1532  1531  1533     1 
 1531  1533  1534     1 
 1531  1533  1535     1 
 1534  1533  1535     1 
 1533  1535  1536     1 
 1533  1535  1537     1 
 1533  1535  1553     1 
 1536  1535  1537     1 
 1536  1535  1553     1 
 1537  1535  1553     1 
 1535  1537  1538     1 
 1535  1537  1539     1 
 1535  1537  1540     1 
 1538  1537  1539     1 
 1538  1537  1540     1 
 1539  1537  1540     1 
 1537  1540  1541     1 
 1537  1540  1542     1 
 1537  1540  1543     1 
 1541  1540  1542     1 
 1541  1540  1543     1 
 1542  1540  1543     1 
 1540  1543  1544     1 
 1540  1543  1545     1 
 1540  1543  1546     1 
 1544  1543  1545     1 
 1544  1543  1546     1 
 1545  1543  1546     1 
 1543  1546  1547     1 
 1543  1546  1548     1 
 1543  1546  1549     1 
 1547  1546  1548     1 
 1547  1546  1549     1 
 1548  1546  1549     1 
 1546  1549  1550     1 
 1546  1549  1551     1 
 1546  1549  1552     1 
 1550  1549  1551     1 
 1550  1549  1552     1 
 1551  1549  1552     1 
 1535  1553  1554     1 
 1535  1553  1555     1 
 1554  1553  1555     1 
 1553  1555  1556     1 
 1553  1555  1557     1 
 1556  1555  1557     1 
 1555  1557  1558     1 
 1555  1557  1559     1 
 1555  1557  1570     1 
 1558  1557  1559     1 
 1558  1557  1570     1 
 1559  1557  1570     1 
 1557  1559  1560     1 
 1557  1559  1561     1 
 1557  1559  1562     1 
 1560  1559  1561     1 
 1560  1559  1562     1 
 1561  1559  1562     1 
 1559  1562  1563     1 
 1559  1562  1564     1 
 1559  1562  1565     1 
 1563  1562  1564     1 
 1563  1562  1565     1 
 1564  1562  1565     1 
 1562  1565  1566     1 
 1565  1566  1567     1 
 1565  1566  1568     1 
 1565  1566  1569     1 
 1567  1566  1568     1 
 1567  1566  1569     1 
 1568  1566  1569     1 
 1557  1570  1571     1 
 1557  1570  1572     1 
 1571  1570  1572     1 
 1570  1572  1573     1 
 1570  1572  1574     1 
 1573  1572  1574     1 
 1572  1574  1575     1 
 1572  1574  1576     1 
 1572  1574  1586     1 
 1575  1574  1576     1 
 1575  1574  1586     1 
 1576  1574  1586     1 
 1574  1576  1577     1 
 1574  1576  1578     1 
 1574  1576  1582     1 
 1577  1576  1578     1 
 1577  1576  1582     1 
 1578  1576  1582     1 
 1576  1578  1579     1 
 1576  1578  1580     1 
 1576  1578  1581     1 
 1579  1578  1580     1 
 1579  1578  1581     1 
 1580  1578  1581     1 
 1576  1582  1583     1 
 1576  1582  1584     1 
 1576  1582  1585     1 
 1583  1582  1584     1 
 1583  1582  1585     1 
 1584  1582  1585     1 
 1574  1586  1587     1 
 1574  1586  1588     1 
 1587  1586  1588     1 
 1586  1588  1589     1 
 1586  1588  1590     1 
 1589  1588  1590     1 
 1588  1590  1591     1 
 1588  1590  1592     1 
 1588  1590  1600     1 
 1591  1590  1592     1 
 1591  1590  1600     1 
 1592  1590  1600     1 
 1590  1592  1593     1 
 1590  1592  1594     1 
 1590  1592  1595     1 
 1593  1592  1594     1 
 1593  1592  1595     1 
 1594  1592  1595     1 
 1592  1595  1596     1 
 1592  1595  1597     1 
 1596  1595  1597     1 
 1595  1597  1598     1 
 1595  1597  1599     1 
 1598  1597  1599     1 
 1590  1600  1601     1 
 1590  1600  1602     1 
 1601  1600  1602     1 
 1600  1602  1603     1 
 1600  1602  1604     1 
 1603  1602  1604     1 
 1602  1604  1605     1 
 1602  1604  1606     1 
 1602  1604  1619     1 
 1605  1604  1606     1 
 1605  1604  1619     1 
 1606  1604  1619     1 
 1604  1606  1607     1 
 1604  1606  1608     1 
 1604  1606  1609     1 
 1607  1606  1608     1 
 1607  1606  1609     1 
 1608  1606  1609     1 
 1606  1609  1610     1 
 1606  1609  1611     1 
 1606  1609  1612     1 
 1610  1609  1611     1 
 1610  1609  1612     1 
 1611  1609  1612     1 
 1609  1612  1613     1 
 1609  1612  1616     1 
 1613  1612  1616     1 
 1612  1613  1614     1 
 1612  1613  1615     1 
 1614  1613  1615     1 
 1612  1616  1617     1 
 1612  1616  1618     1 
 1617  1616  1618     1 
 1604  1619  1620     1 
 1604  1619  1621     1 
 1620  1619  1621     1 
 1619  1621  1622     1 
 1619  1621  1623     1 
 1622  1621  1623     1 
 1621  1623  1624     1 
 1621  1623  1625     1 
 1621  1623  1629     1 
 1624  1623  1625     1 
 1624  1623  1629     1 
 1625  1623  1629     1 
 1623  1625  1626     1 
 1623  1625  1627     1 
 1623  1625  1628     1 
 1626  1625  1627     1 
 1626  1625  1628     1 
 1627  1625  1628     1 
 1623  1629  1630     1 
 1623  1629  1631     1 
 1630  1629  1631     1 
 1629  1631  1632     1 
 1629  1631  1633     1 
 1632  1631  1633     1 
 1631  1633  1634     1 
 1631  1633  1635     1 
 1631  1633  1648     1 
 1634  1633  1635     1 
 1634  1633  1648     1 
 1635  1633  1648     1 
 1633  1635  1636     1 
 1633  1635  1637     1 
 1633  1635  1638     1 
 1636  1635  1637     1 
 1636  1635  1638     1 
 1637  1635  1638     1 
 1635  1638  1639     1 
 1635  1638  1640     1 
 1635  1638  1644     1 
 1639  1638  1640     1 
 1639  1638  1644     1 
 1640  1638  1644     1 
 1638  1640  1641     1 
 1638  1640  1642     1 
 1638  1640  1643     1 
 1641  1640  1642     1 
 1641  1640  1643     1 
 1642  1640  1643     1 
 1638  1644  1645     1 
 1638  1644  1646     1 
 1638  1644  1647     1 
 1645  1644  1646     1 
 1645  1644  1647     1 
 1646  1644  1647     1 
 1633  1648  1649     1 
 1633  1648  1650     1 
 1649  1648  1650     1 
 1648  1650  1651     1 
 1648  1650  1652     1 
 1651  1650  1652     1 
 1650  1652  1653     1 
 1650  1652  1654     1 
 1650  1652  1664     1 
 1653  1652  1654     1 
 1653  1652  1664     1 
 1654  1652  1664     1 
 1652  1654  1655     1 
 1652  1654  1656     1 
 1652  1654  1660     1 
 1655  1654  1656     1 
 1655  1654  1660     1 
 1656  1654  1660     1
[truncated: 235,670 more chars]
