# Supplementary material for: Adding the AMBER 14SB Force Field to the Stochastic Titration CpHMD Method
Source: J Chem Theory Comput. 2025 Jun 16;21(13):6292–304. doi: 10.1021/acs.jctc.5c00415 (PMC12818765; doi:10.1021/acs.jctc.5c00415)
Supplement: Supplementary file 1 [file ct5c00415_si_001.zip › code_availability/CpHMD-runs/SNase/pH_6/final-SNase.gro]

Protein in water
19178
    1LY3      N    1   0.830   2.394   3.818  0.4330 -0.0885  0.0097
    1LY3     H1    2   0.874   2.472   3.772  0.1988  1.1580  1.8017
    1LY3     H2    3   0.770   2.433   3.889  0.1893 -2.3046  1.1228
    1LY3     H3    4   0.901   2.340   3.866  0.7403  0.7555  0.5240
    1LY3     CA    5   0.742   2.306   3.726 -0.1205  0.7432 -0.2168
    1LY3     HA    6   0.793   2.250   3.648 -3.3350 -0.1493 -1.8494
    1LY3     CB    7   0.670   2.199   3.810 -0.4800 -0.0288 -0.3507
    1LY3    HB1    8   0.630   2.256   3.894 -1.6399  1.4322 -1.8415
    1LY3    HB2    9   0.746   2.128   3.843  0.8005  1.7521  0.7040
    1LY3     CG   10   0.557   2.125   3.739 -0.2758  0.7644  0.0023
    1LY3    HG1   11   0.604   2.052   3.673 -0.7840 -0.1219  0.5935
    1LY3    HG2   12   0.496   2.196   3.684 -0.0605 -0.2606 -1.6101
    1LY3     CD   13   0.473   2.034   3.836  0.1146 -0.3066  0.2726
    1LY3    HD1   14   0.412   1.974   3.768  3.3481 -0.8804 -2.3703
    1LY3    HD2   15   0.415   2.109   3.890  0.1565  0.3790 -0.6155
    1LY3     CE   16   0.564   1.952   3.927  0.3139  0.2039 -0.8553
    1LY3    HE1   17   0.491   1.912   3.998 -1.7774 -0.3913 -3.1822
    1LY3    HE2   18   0.628   2.018   3.986 -0.0013  0.3819 -0.7036
    1LY3     NZ   19   0.639   1.851   3.848 -0.9655  0.0076  0.3458
    1LY3    HZ1   20   0.684   1.775   3.896 -0.9731 -2.0002 -2.5594
    1LY3    HZ2   21   0.564   1.803   3.799  0.2064 -2.9117  1.1698
    1LY3    HZ3   22   0.711   1.885   3.787 -1.2858 -1.5429 -0.9755
    1LY3      C   23   0.639   2.394   3.653 -0.0765 -0.1192 -0.0529
    1LY3      O   24   0.550   2.447   3.723  0.5746 -0.0234  0.6547
    2LEU      N   25   0.652   2.410   3.520 -0.2361 -0.0521 -0.2490
    2LEU      H   26   0.726   2.355   3.478  1.4245 -0.7644  3.1684
    2LEU     CA   27   0.533   2.447   3.442 -0.0775  0.2710 -1.1002
    2LEU     HA   28   0.479   2.518   3.504  1.0584  0.1312  0.0959
    2LEU     CB   29   0.560   2.511   3.307 -0.8362 -0.0170 -0.6631
    2LEU    HB1   30   0.461   2.530   3.267 -2.4793 -4.1966  0.8298
    2LEU    HB2   31   0.602   2.432   3.244 -0.6215 -0.0024 -0.5419
    2LEU     CG   32   0.650   2.636   3.306 -0.2762 -0.2023  0.3428
    2LEU     HG   33   0.748   2.589   3.319  1.5728  3.3403  0.6372
    2LEU    CD1   34   0.663   2.696   3.166  0.4013  0.2776 -0.4250
    2LEU   HD11   35   0.695   2.618   3.098  0.4491  0.0409 -0.1341
    2LEU   HD12   36   0.568   2.726   3.122 -0.1519 -0.8364 -0.0221
    2LEU   HD13   37   0.729   2.783   3.169  1.8204 -0.7974  1.3000
    2LEU    CD2   38   0.609   2.742   3.406 -0.2640 -0.3963 -0.4987
    2LEU   HD21   39   0.520   2.794   3.370 -0.5101  1.7368  2.8175
    2LEU   HD22   40   0.578   2.699   3.501 -0.7206  0.2340 -0.3628
    2LEU   HD23   41   0.681   2.823   3.417 -1.9816  1.1062  0.2228
    2LEU      C   42   0.447   2.318   3.422 -1.1602  0.0476  0.4084
    2LEU      O   43   0.508   2.212   3.400  0.7274 -0.1847  0.5062
    3HI2      N   44   0.315   2.325   3.436 -0.6165  0.7000 -0.2244
    3HI2      H   45   0.267   2.406   3.471 -1.2005  0.9849 -1.6527
    3HI2     CA   46   0.230   2.203   3.419 -0.4100 -0.2285  0.1803
    3HI2     HA   47   0.275   2.124   3.360 -0.6954 -0.6442  0.5110
    3HI2     CB   48   0.189   2.151   3.564  0.4861 -0.8444  0.2353
    3HI2    HB1   49   0.123   2.233   3.595 -0.9533 -1.3946 -1.2100
    3HI2    HB2   50   0.270   2.133   3.634  0.3052 -0.0285  0.6718
    3HI2     CG   51   0.109   2.024   3.572 -0.6447 -0.1255 -0.5019
    3HI2    ND1   52   0.151   1.904   3.537 -0.0086  0.1223 -0.0217
    3HI2    HD1   53   0.238   1.884   3.490 -0.7082 -2.0997 -0.4929
    3HI2    CE1   54   0.055   1.811   3.558 -0.0635 -0.2719  0.2055
    3HI2    HE1   55   0.070   1.705   3.545  1.6783 -0.2931  1.8610
    3HI2    NE2   56  -0.052   1.879   3.611 -0.0060  0.1119 -0.4260
    3HI2    HE2   57  -0.147   1.849   3.624 -0.5633  1.7351 -0.5938
    3HI2    CD2   58  -0.020   2.012   3.626 -0.4391 -0.5009  0.6821
    3HI2    HD2   59  -0.080   2.089   3.673  0.9468  0.9363  0.2023
    3HI2      C   60   0.105   2.243   3.341 -0.4648 -0.2826 -0.1474
    3HI2      O   61   0.078   2.363   3.324  0.0357  0.1563  0.3046
    4LY3      N   62   0.015   2.148   3.299  0.1067  0.1738 -0.3184
    4LY3      H   63   0.032   2.052   3.324  3.2517  0.5567 -0.5621
    4LY3     CA   64  -0.120   2.185   3.250 -0.3257 -0.3395 -0.0374
    4LY3     HA   65  -0.115   2.243   3.158  0.7341 -2.7579 -1.6290
    4LY3     CB   66  -0.199   2.061   3.232  0.1287 -0.7638  0.2931
    4LY3    HB1   67  -0.229   2.026   3.331  3.8002 -2.2802  1.0656
    4LY3    HB2   68  -0.131   1.984   3.194 -0.3981 -1.7297  1.2515
    4LY3     CG   69  -0.315   2.065   3.137 -0.3976  0.3464  0.6372
    4LY3    HG1   70  -0.274   2.065   3.036 -0.9228  0.9694  0.4150
    4LY3    HG2   71  -0.378   2.150   3.163  0.2534  1.0017  0.1274
    4LY3     CD   72  -0.401   1.934   3.143  0.8989 -0.4370 -0.2901
    4LY3    HD1   73  -0.490   1.944   3.205  1.3124 -0.7462  0.3692
    4LY3    HD2   74  -0.346   1.848   3.182 -0.2761 -1.8676 -1.6347
    4LY3     CE   75  -0.448   1.879   3.005  0.1696  0.5577 -0.1533
    4LY3    HE1   76  -0.370   1.882   2.929  0.4169 -1.1603 -0.0016
    4LY3    HE2   77  -0.534   1.933   2.965 -1.7001 -1.5803  0.7570
    4LY3     NZ   78  -0.504   1.740   3.022  0.4311  0.1074 -0.3536
    4LY3    HZ1   79  -0.573   1.738   3.096  0.1490 -1.5923 -0.6323
    4LY3    HZ2   80  -0.562   1.699   2.950 -4.0053  2.1133  1.6408
    4LY3    HZ3   81  -0.437   1.666   3.034 -1.1603 -1.4695 -0.7473
    4LY3      C   82  -0.187   2.277   3.351  0.0982 -0.3353  0.7880
    4LY3      O   83  -0.172   2.266   3.473  0.9475  0.4807  0.1847
    5GL4      N   84  -0.270   2.365   3.304 -0.0781 -0.6980  1.3238
    5GL4      H   85  -0.267   2.375   3.204  1.9579 -1.5392  1.2488
    5GL4     CA   86  -0.351   2.459   3.381  0.2752 -0.1499  0.4900
    5GL4     HA   87  -0.328   2.444   3.486  0.9362 -3.2048 -0.0073
    5GL4     CB   88  -0.299   2.601   3.351 -0.3659 -0.3366  0.1499
    5GL4    HB1   89  -0.371   2.679   3.377  1.3628  1.7185 -0.8095
    5GL4    HB2   90  -0.284   2.611   3.244 -0.7031 -0.0713  0.1247
    5GL4     CG   91  -0.162   2.641   3.418  0.1536 -0.3011  0.5894
    5GL4    HG1   92  -0.139   2.746   3.399  0.9909 -0.5645  0.0981
    5GL4    HG2   93  -0.088   2.581   3.364 -1.3523 -0.6020 -1.2247
    5GL4     CD   94  -0.162   2.618   3.571  0.2539 -0.1972 -0.3643
    5GL4    OE1   95  -0.263   2.642   3.644 -0.3642  0.0908 -0.0550
    5GL4   HE11   96  -0.258   2.727   3.687 -2.9960  0.7382 -0.8527
    5GL4   HE12   97  -0.325   2.569   3.656 -1.6925  1.0980 -0.6025
    5GL4    OE2   98  -0.052   2.591   3.624  0.3263 -0.3080  0.1706
    5GL4   HE21   99  -0.035   2.659   3.690  0.5825 -0.1446 -0.0644
    5GL4   HE22  100  -0.013   2.506   3.604  1.8009  0.6223 -1.0612
    5GL4      C  101  -0.501   2.460   3.351 -0.3611  0.3842  0.5523
    5GL4      O  102  -0.537   2.437   3.234  0.1307  0.6615  0.1890
    6PRO      N  103  -0.590   2.484   3.449  0.2246 -0.3996 -0.1786
    6PRO     CD  104  -0.556   2.502   3.584 -0.3306 -0.2853 -0.4984
    6PRO    HD1  105  -0.505   2.598   3.597  0.4810 -0.8411  0.5312
    6PRO    HD2  106  -0.489   2.422   3.615 -1.1724 -0.4935  0.8670
    6PRO     CG  107  -0.694   2.506   3.658 -0.0850  0.0045 -0.4721
    6PRO    HG1  108  -0.712   2.612   3.676  1.7341  0.8432 -3.0671
    6PRO    HG2  109  -0.698   2.449   3.751  0.5275  1.2927  0.3730
    6PRO     CB  110  -0.802   2.456   3.560 -0.6389  0.3756  0.3638
    6PRO    HB1  111  -0.896   2.506   3.585 -0.8488 -0.6868  1.8779
    6PRO    HB2  112  -0.813   2.349   3.577  0.2695 -0.1579 -2.0226
    6PRO     CA  113  -0.736   2.491   3.428 -0.0005 -0.3777 -0.0605
    6PRO     HA  114  -0.769   2.414   3.359  1.2827  0.2625 -1.4243
    6PRO      C  115  -0.782   2.630   3.374 -0.2341 -0.7193  0.1680
    6PRO      O  116  -0.709   2.723   3.400  0.9120  0.0001  0.6745
    7ALA      N  117  -0.896   2.644   3.308  0.3901  0.8237  0.7678
    7ALA      H  118  -0.957   2.566   3.289  1.5712  0.4912 -2.0906
    7ALA     CA  119  -0.948   2.773   3.256 -0.1054 -0.8641 -0.3653
    7ALA     HA  120  -0.929   2.845   3.335  0.5180 -1.0521 -0.3371
    7ALA     CB  121  -0.875   2.830   3.129 -0.4125 -0.3017  0.3996
    7ALA    HB1  122  -0.886   2.773   3.037 -2.1677 -0.4776  0.6784
    7ALA    HB2  123  -0.900   2.934   3.111  1.0788 -0.5495 -4.4412
    7ALA    HB3  124  -0.770   2.834   3.159 -0.4703  1.6174  0.4973
    7ALA      C  125  -1.103   2.752   3.235 -0.1557  0.9513  1.6369
    7ALA      O  126  -1.141   2.636   3.221  0.8193  0.2069  0.2293
    8THR      N  127  -1.181   2.860   3.216 -0.3797  0.1517  0.0219
    8THR      H  128  -1.134   2.949   3.214 -0.9620  0.4863  0.6766
    8THR     CA  129  -1.317   2.845   3.173 -0.3649  0.3572 -0.3448
    8THR     HA  130  -1.343   2.741   3.156  0.9220 -0.3730  1.8037
    8THR     CB  131  -1.397   2.878   3.300 -0.2647 -0.3859 -0.1578
    8THR     HB  132  -1.504   2.878   3.280 -0.2244  2.1951 -0.7479
    8THR    CG2  133  -1.373   2.770   3.410 -0.4373  0.3668 -0.5542
    8THR   HG21  134  -1.375   2.670   3.369  1.8458 -0.1843  0.5514
    8THR   HG22  135  -1.278   2.783   3.462 -0.5281  0.8140 -0.4941
    8THR   HG23  136  -1.448   2.774   3.489 -0.1999  0.7368 -0.3431
    8THR    OG1  137  -1.363   3.011   3.350 -0.0493  0.0981 -0.1925
    8THR    HG1  138  -1.433   3.070   3.325 -0.6153  0.7026  2.5842
    8THR      C  139  -1.359   2.929   3.045 -0.1768 -0.4145 -1.1585
    8THR      O  140  -1.304   3.031   3.014  0.4069 -0.0860  0.2491
    9LEU      N  141  -1.461   2.878   2.974  0.6612 -0.0590  0.0184
    9LEU      H  142  -1.494   2.784   2.995  2.1625 -0.3022  1.4915
    9LEU     CA  143  -1.507   2.935   2.850 -0.4847 -0.3924 -0.0965
    9LEU     HA  144  -1.418   2.947   2.789  0.3318  0.2729  1.1849
    9LEU     CB  145  -1.597   2.842   2.772  0.2640 -0.6350 -0.0026
    9LEU    HB1  146  -1.679   2.820   2.840  0.5109 -2.3671 -0.2276
    9LEU    HB2  147  -1.553   2.744   2.757 -0.5076 -1.1163  0.7619
    9LEU     CG  148  -1.670   2.891   2.645  0.6852  0.3920 -1.0142
    9LEU     HG  149  -1.731   2.975   2.678 -1.1594 -1.0549 -0.5901
    9LEU    CD1  150  -1.570   2.923   2.535  0.4776  0.1660  0.5483
    9LEU   HD11  151  -1.496   2.847   2.510  0.8781  0.5419  0.5879
    9LEU   HD12  152  -1.627   2.931   2.442  0.9002 -2.4249 -0.0123
    9LEU   HD13  153  -1.521   3.020   2.539  0.1641  0.3226  0.6798
    9LEU    CD2  154  -1.763   2.787   2.591 -0.6658 -0.7388 -0.6235
    9LEU   HD21  155  -1.854   2.794   2.650  0.1695 -1.5285  0.8048
    9LEU   HD22  156  -1.791   2.807   2.487 -2.4133  0.1005 -0.0293
    9LEU   HD23  157  -1.719   2.688   2.600  1.7555  0.1711 -1.5688
    9LEU      C  158  -1.566   3.076   2.871  0.0504  0.4324 -0.6445
    9LEU      O  159  -1.652   3.095   2.956  0.6248 -0.5378  0.1862
   10ILE      N  160  -1.532   3.167   2.786 -0.4947  0.1001 -0.0986
   10ILE      H  161  -1.454   3.145   2.725  0.8507  0.5118  1.3982
   10ILE     CA  162  -1.610   3.288   2.766 -0.2394 -0.5315  0.7802
   10ILE     HA  163  -1.690   3.287   2.840 -0.4300 -0.6200  0.5743
   10ILE     CB  164  -1.521   3.416   2.795 -0.7211 -0.4764  0.1417
   10ILE     HB  165  -1.437   3.413   2.725 -0.2401  1.6793  0.5384
   10ILE    CG2  166  -1.607   3.540   2.766 -0.4401  0.8503 -0.4630
   10ILE   HG21  167  -1.549   3.631   2.775 -0.3557  0.9010 -1.4023
   10ILE   HG22  168  -1.645   3.538   2.664  1.2493  0.7499 -1.1156
   10ILE   HG23  169  -1.691   3.545   2.835 -0.6705 -0.2692 -0.6336
   10ILE    CG1  170  -1.472   3.429   2.940  0.6643 -0.4210  0.1892
   10ILE   HG11  171  -1.405   3.347   2.965  0.2454 -0.3247  1.7057
   10ILE   HG12  172  -1.552   3.432   3.013 -0.5046 -0.5804 -1.0494
   10ILE     CD  173  -1.378   3.545   2.964  0.8153 -0.1622 -0.1563
   10ILE    HD1  174  -1.344   3.545   3.068 -1.3457  0.5850  0.6044
   10ILE    HD2  175  -1.288   3.542   2.903  0.5748 -0.3590 -0.5009
   10ILE    HD3  176  -1.439   3.634   2.948  0.2995 -0.7375 -1.5308
   10ILE      C  177  -1.677   3.285   2.629  0.3760 -0.1828  0.5426
   10ILE      O  178  -1.800   3.290   2.613  0.1624 -0.8643 -0.1485
   11LY3      N  179  -1.603   3.267   2.514 -0.1431 -0.1011 -0.6596
   11LY3      H  180  -1.504   3.266   2.535 -0.3366  0.7371  0.4403
   11LY3     CA  181  -1.657   3.287   2.376 -0.8922  0.1784  0.6280
   11LY3     HA  182  -1.746   3.224   2.378 -0.4970 -0.4103  0.0622
   11LY3     CB  183  -1.669   3.438   2.359 -0.2532  0.6898 -0.4640
   11LY3    HB1  184  -1.571   3.484   2.375 -1.0907  2.3990 -0.0005
   11LY3    HB2  185  -1.739   3.479   2.432  2.8788 -0.8555  3.9005
   11LY3     CG  186  -1.718   3.479   2.221 -0.0955  0.0827 -0.7597
   11LY3    HG1  187  -1.654   3.432   2.146  0.3031  0.7561 -0.8551
   11LY3    HG2  188  -1.701   3.586   2.204  2.8021 -0.5331 -2.2290
   11LY3     CD  189  -1.863   3.437   2.195  0.9080 -0.1412  0.1146
   11LY3    HD1  190  -1.920   3.511   2.251  1.7183 -0.1971  1.0569
   11LY3    HD2  191  -1.885   3.343   2.245  0.5372 -1.2319 -1.9796
   11LY3     CE  192  -1.916   3.437   2.048 -0.3179  0.1859  0.4271
   11LY3    HE1  193  -1.871   3.346   2.009  1.7601  1.1380  0.4982
   11LY3    HE2  194  -1.881   3.530   2.003  2.1210 -0.5710  0.6150
   11LY3     NZ  195  -2.067   3.428   2.034  0.0152 -0.0733  1.0018
   11LY3    HZ1  196  -2.078   3.462   1.939  1.6191  1.5606  1.3522
   11LY3    HZ2  197  -2.108   3.337   2.048 -0.4307 -0.3123 -1.3461
   11LY3    HZ3  198  -2.121   3.494   2.089 -3.7116  0.3031 -2.5908
   11LY3      C  199  -1.567   3.230   2.260  0.3544  0.4511 -1.0569
   11LY3      O  200  -1.448   3.266   2.245  0.0111  0.1664  0.1965
   12ALA      N  201  -1.616   3.139   2.182 -0.0312  0.1979  0.3685
   12ALA      H  202  -1.709   3.106   2.203  0.0362  1.0744  2.2586
   12ALA     CA  203  -1.548   3.097   2.064 -0.5466  0.7543 -0.1614
   12ALA     HA  204  -1.445   3.069   2.087 -0.5787 -1.5306 -2.2878
   12ALA     CB  205  -1.617   2.973   2.013  0.1626 -0.1907  0.0412
   12ALA    HB1  206  -1.632   2.902   2.094 -1.0397 -1.6525 -1.3963
   12ALA    HB2  207  -1.714   3.005   1.975 -0.0303  0.0650  0.7198
   12ALA    HB3  208  -1.558   2.927   1.934 -0.7549 -0.2305 -0.6294
   12ALA      C  209  -1.540   3.201   1.953 -0.3705 -0.1384 -0.1213
   12ALA      O  210  -1.639   3.283   1.940  0.0618  0.5210 -0.4627
   13ILE      N  211  -1.442   3.202   1.862 -0.2910  0.4348 -0.2803
   13ILE      H  212  -1.359   3.151   1.890  0.1691  1.6530  0.6489
   13ILE     CA  213  -1.404   3.307   1.771  0.3976 -0.0304  0.2886
   13ILE     HA  214  -1.490   3.371   1.752 -0.5838 -0.4632  2.8614
   13ILE     CB  215  -1.296   3.401   1.831 -0.0218  0.2528  0.0834
   13ILE     HB  216  -1.220   3.339   1.878  1.4236  1.4103 -0.6638
   13ILE    CG2  217  -1.230   3.502   1.740 -0.9461  0.4773  0.6757
   13ILE   HG21  218  -1.166   3.456   1.665  0.8045  0.1412  2.3121
   13ILE   HG22  219  -1.307   3.552   1.682 -0.0757  0.2158 -0.7488
   13ILE   HG23  220  -1.175   3.579   1.794 -0.1744  1.2024 -1.0673
   13ILE    CG1  221  -1.355   3.489   1.941  0.4385  0.8000 -0.0253
   13ILE   HG11  222  -1.438   3.432   1.984 -0.5764 -0.3632 -3.2527
   13ILE   HG12  223  -1.398   3.584   1.910  1.0293  1.1298  0.1362
   13ILE     CD  224  -1.257   3.505   2.068  0.1551  0.5583 -0.0940
   13ILE    HD1  225  -1.162   3.555   2.050  0.2924  1.1357  1.9664
   13ILE    HD2  226  -1.302   3.573   2.141 -1.1855 -2.0849  1.7120
   13ILE    HD3  227  -1.244   3.413   2.125  0.9723  0.6340 -0.1470
   13ILE      C  228  -1.352   3.253   1.636  0.4729 -0.2239 -0.1686
   13ILE      O  229  -1.248   3.191   1.637 -0.3709 -0.1887 -0.1559
   14AS4      N  230  -1.429   3.277   1.534 -0.2174 -0.1050 -0.2869
   14AS4      H  231  -1.517   3.319   1.560 -0.7636 -1.4624  0.1432
   14AS4     CA  232  -1.404   3.262   1.383  0.0545 -0.4256 -0.4999
   14AS4     HA  233  -1.499   3.270   1.331  0.2199 -1.5428 -0.9825
   14AS4     CB  234  -1.320   3.385   1.336 -0.1863  0.2487  0.4352
   14AS4    HB1  235  -1.316   3.368   1.228 -0.9213 -1.8125  0.6933
   14AS4    HB2  236  -1.217   3.366   1.367  0.9009 -0.2882 -3.0587
   14AS4     CG  237  -1.380   3.518   1.374 -0.9960  0.3271 -0.5615
   14AS4    OD1  238  -1.498   3.540   1.346  0.1173  0.6613 -0.2013
   14AS4   HD11  239  -1.535   3.624   1.373  0.2773  0.4534  0.7075
   14AS4   HD12  240  -1.543   3.476   1.290 -0.6225 -1.6078  2.7113
   14AS4    OD2  241  -1.309   3.605   1.430  0.3115 -0.0893  0.1250
   14AS4   HD21  242  -1.291   3.592   1.523  2.6660  0.6592 -0.1608
   14AS4   HD22  243  -1.306   3.682   1.373  1.2236  0.1521  0.4973
   14AS4      C  244  -1.349   3.129   1.330  0.4082 -0.7938 -0.4817
   14AS4      O  245  -1.366   3.104   1.211 -0.1430  0.1324 -0.9465
   15GLY      N  246  -1.303   3.037   1.417  0.1404  0.2018 -0.1983
   15GLY      H  247  -1.301   3.060   1.515 -1.3195 -1.3797  0.2546
   15GLY     CA  248  -1.207   2.938   1.365 -0.1825 -0.2943 -0.3631
   15GLY    HA1  249  -1.145   2.976   1.284 -0.2735  0.8627  0.0886
   15GLY    HA2  250  -1.253   2.850   1.321  1.5588 -1.3296 -0.2007
   15GLY      C  251  -1.115   2.883   1.474  0.5960 -0.2151  0.1739
   15GLY      O  252  -1.163   2.824   1.569 -0.0371 -0.1330 -0.3094
   16AS4      N  253  -0.982   2.895   1.461  0.3848 -0.4036 -0.2061
   16AS4      H  254  -0.942   2.948   1.385 -0.9188 -0.1781 -0.7499
   16AS4     CA  255  -0.889   2.839   1.558 -0.2328 -0.1984  0.5875
   16AS4     HA  256  -0.933   2.739   1.571  0.6468 -0.9664 -1.7644
   16AS4     CB  257  -0.756   2.826   1.486 -0.6428 -1.2872 -0.3633
   16AS4    HB1  258  -0.761   2.753   1.405  1.1723 -0.0666 -1.6590
   16AS4    HB2  259  -0.698   2.779   1.565 -1.0288 -1.8875 -0.4329
   16AS4     CG  260  -0.688   2.960   1.442 -0.6905  0.1786  0.2287
   16AS4    OD1  261  -0.582   2.958   1.368  0.1701  0.2623 -0.4696
   16AS4   HD11  262  -0.498   2.962   1.414  0.7569 -1.0135 -1.3874
   16AS4   HD12  263  -0.597   2.928   1.279 -1.2605  0.8899 -0.4680
   16AS4    OD2  264  -0.730   3.075   1.473 -0.2551  0.3265 -0.0192
   16AS4   HD21  265  -0.752   3.076   1.567  0.6240  0.2347  0.2047
   16AS4   HD22  266  -0.749   3.132   1.399 -1.5999  0.6819  0.5842
   16AS4      C  267  -0.880   2.921   1.688  0.3625 -0.6059  0.0542
   16AS4      O  268  -0.793   2.895   1.767 -0.1204 -0.6032  0.0197
   17THR      N  269  -0.962   3.025   1.714 -0.6291 -0.1539 -0.2112
   17THR      H  270  -1.032   3.047   1.644 -1.2871  0.0495  0.5035
   17THR     CA  271  -0.946   3.120   1.831  0.1221  0.2364 -1.1248
   17THR     HA  272  -0.851   3.100   1.879  0.8685  0.0589 -2.6159
   17THR     CB  273  -0.937   3.253   1.768  0.7255  0.5720 -0.2859
   17THR     HB  274  -1.033   3.266   1.716  0.5715  1.2470  0.1610
   17THR    CG2  275  -0.933   3.360   1.878  1.2473 -0.5034  0.6168
   17THR   HG21  276  -0.914   3.459   1.837 -0.2646 -0.4575 -0.0380
   17THR   HG22  277  -1.020   3.357   1.944  2.4107  2.1359  2.4512
   17THR   HG23  278  -0.844   3.344   1.940  1.1892  1.4562  1.2870
   17THR    OG1  279  -0.827   3.268   1.683  0.2346 -0.4400 -0.1521
   17THR    HG1  280  -0.823   3.204   1.612  0.0963  1.5472 -2.0783
   17THR      C  281  -1.053   3.090   1.937  0.1558 -0.4232 -0.6542
   17THR      O  282  -1.168   3.077   1.907  1.0225 -0.2514 -0.0659
   18VAL      N  283  -1.022   3.091   2.065 -0.6182  0.3416 -0.3452
   18VAL      H  284  -0.933   3.125   2.098 -0.9788  0.2286  0.7744
   18VAL     CA  285  -1.118   3.083   2.180  0.7351 -0.3466 -0.4360
   18VAL     HA  286  -1.210   3.124   2.137  0.6682 -1.3902 -1.3358
   18VAL     CB  287  -1.149   2.936   2.221  0.1290  0.8963  0.0777
   18VAL     HB  288  -1.198   2.886   2.138 -0.0128 -0.2661  0.8403
   18VAL    CG1  289  -1.023   2.858   2.270  0.4224 -0.1831  0.5673
   18VAL   HG11  290  -0.947   2.849   2.193  0.7147 -0.4505  0.8810
   18VAL   HG12  291  -0.975   2.915   2.350 -1.0311  1.0773  0.5877
   18VAL   HG13  292  -1.044   2.758   2.309  1.4032 -0.1528  1.1939
   18VAL    CG2  293  -1.260   2.939   2.340 -0.2023 -1.2413  0.4390
   18VAL   HG21  294  -1.287   2.839   2.372  0.9805 -1.0630  2.1037
   18VAL   HG22  295  -1.219   2.995   2.425 -0.1717  0.5357 -0.6873
   18VAL   HG23  296  -1.341   3.000   2.298  0.7729 -0.5649 -0.5037
   18VAL      C  297  -1.085   3.174   2.298 -0.1293  0.2942 -0.2262
   18VAL      O  298  -0.974   3.162   2.350  0.3609 -0.0548 -0.0905
   19LY3      N  299  -1.173   3.260   2.349 -0.1238 -0.5367  0.5984
   19LY3      H  300  -1.262   3.255   2.300  2.0296 -1.0630 -3.8138
   19LY3     CA  301  -1.157   3.338   2.470  0.3377  0.0246 -0.7031
   19LY3     HA  302  -1.052   3.363   2.490  0.5781 -1.1961 -0.3118
   19LY3     CB  303  -1.232   3.475   2.448  0.3541 -0.0840 -0.1459
   19LY3    HB1  304  -1.339   3.453   2.455  0.3341 -0.0923 -0.4943
   19LY3    HB2  305  -1.209   3.516   2.350  2.7162  1.0441  0.8146
   19LY3     CG  306  -1.198   3.570   2.559 -0.2766 -0.1894  0.1069
   19LY3    HG1  307  -1.093   3.600   2.561 -0.0543 -0.9770  1.3338
   19LY3    HG2  308  -1.222   3.517   2.651 -0.1400  0.7267  0.6898
   19LY3     CD  309  -1.274   3.696   2.551 -0.5358  0.4940  0.6142
   19LY3    HD1  310  -1.256   3.745   2.646 -1.1651  1.1293  0.4214
   19LY3    HD2  311  -1.382   3.677   2.556 -0.4667  0.3599  1.7654
   19LY3     CE  312  -1.233   3.790   2.436 -0.3493 -0.8103 -0.4024
   19LY3    HE1  313  -1.256   3.744   2.340 -0.4157  1.1211 -1.3774
   19LY3    HE2  314  -1.124   3.795   2.439 -0.3489 -0.8922  2.7042
   19LY3     NZ  315  -1.298   3.930   2.447  0.1576  0.3547 -0.7360
   19LY3    HZ1  316  -1.393   3.929   2.414  0.5639  1.3114 -1.9997
   19LY3    HZ2  317  -1.271   3.968   2.537  3.1017  0.2131 -1.4725
   19LY3    HZ3  318  -1.245   3.986   2.383  2.6221 -0.2198  0.6717
   19LY3      C  319  -1.206   3.259   2.594 -0.7436  0.2608 -0.1729
   19LY3      O  320  -1.320   3.208   2.601  0.0941  0.2722 -0.0122
   20LEU      N  321  -1.125   3.265   2.700 -0.0886  0.4692 -0.1121
   20LEU      H  322  -1.035   3.306   2.679  0.4254 -0.1787  0.7436
   20LEU     CA  323  -1.139   3.204   2.827 -0.0160  0.1209  0.2203
   20LEU     HA  324  -1.241   3.170   2.841  0.1815 -1.4314 -1.7693
   20LEU     CB  325  -1.044   3.075   2.837  0.4749 -0.0140  0.2407
   20LEU    HB1  326  -1.078   3.021   2.925  0.2463 -0.1520  0.0709
   20LEU    HB2  327  -0.948   3.124   2.852  0.9269 -0.5695 -0.7030
   20LEU     CG  328  -1.025   2.978   2.719  0.4685 -1.0530 -0.1419
   20LEU     HG  329  -0.996   3.031   2.628 -0.2486 -0.0777  0.1889
   20LEU    CD1  330  -0.922   2.864   2.749  0.3960 -0.2664 -0.0677
   20LEU   HD11  331  -0.824   2.908   2.769  0.6640 -0.3297 -1.1915
   20LEU   HD12  332  -0.962   2.799   2.827  0.3885  0.2150  0.3352
   20LEU   HD13  333  -0.917   2.807   2.656 -0.4417  0.7923 -0.7766
   20LEU    CD2  334  -1.156   2.908   2.707  0.5323  0.3081  0.3925
   20LEU   HD21  335  -1.151   2.826   2.636 -2.6188  1.5174 -1.4251
   20LEU   HD22  336  -1.184   2.855   2.798 -1.9869  0.6152 -0.1415
   20LEU   HD23  337  -1.234   2.979   2.679 -1.5333 -2.1008 -0.3298
   20LEU      C  338  -1.107   3.300   2.946 -0.4424  0.3139  0.7205
   20LEU      O  339  -1.023   3.397   2.941  0.1675 -0.2279 -0.0459
   21MET      N  340  -1.164   3.280   3.065 -0.0728 -0.5585  0.1452
   21MET      H  341  -1.243   3.216   3.062 -0.4136 -0.3762  3.0250
   21MET     CA  342  -1.120   3.330   3.192  0.2790 -0.7975  0.0081
   21MET     HA  343  -1.088   3.433   3.181  0.4982 -0.9496 -0.8146
   21MET     CB  344  -1.238   3.334   3.292 -0.4677 -0.1908 -0.0774
   21MET    HB1  345  -1.277   3.235   3.311 -1.9810  0.6492  1.3824
   21MET    HB2  346  -1.315   3.391   3.240 -0.8591  0.6415  1.3630
   21MET     CG  347  -1.207   3.401   3.425  0.5433 -1.0801 -0.1774
   21MET    HG1  348  -1.104   3.382   3.454  1.6871 -0.3170 -3.3274
   21MET    HG2  349  -1.281   3.350   3.487 -1.3960 -0.3665 -1.8156
   21MET     SD  350  -1.249   3.580   3.421 -0.2829  0.1233  0.4949
   21MET     CE  351  -1.324   3.599   3.587  0.1238  0.1005 -0.3328
   21MET    HE1  352  -1.405   3.527   3.583  1.2282 -1.3821  2.1060
   21MET    HE2  353  -1.259   3.552   3.660 -1.6897 -0.2011  1.1500
   21MET    HE3  354  -1.364   3.697   3.612 -1.7656 -0.2640 -1.6872
   21MET      C  355  -1.014   3.233   3.249 -0.4072 -0.4889 -0.0801
   21MET      O  356  -1.040   3.117   3.275 -0.4501 -0.4009 -0.3320
   22TY0      N  357  -0.899   3.290   3.270 -0.3936  0.7641  0.7490
   22TY0      H  358  -0.883   3.390   3.265  1.2933  0.6393  2.5218
   22TY0     CA  359  -0.776   3.219   3.312  1.1351 -0.1903  0.0210
   22TY0     HA  360  -0.807   3.127   3.363  1.1489  0.1307  0.6134
   22TY0     CB  361  -0.682   3.199   3.192 -0.3176  0.6568 -0.2998
   22TY0    HB1  362  -0.676   3.292   3.134  0.1738  0.1849 -1.0308
   22TY0    HB2  363  -0.724   3.125   3.124  0.9517  0.4246 -0.8779
   22TY0     CG  364  -0.539   3.159   3.214  0.2398 -0.5316 -0.4110
   22TY0    CD1  365  -0.519   3.022   3.227 -0.3412 -0.2851 -0.0464
   22TY0    HD1  366  -0.605   2.957   3.235  1.0846 -2.2281  0.1879
   22TY0    CE1  367  -0.389   2.977   3.247 -0.1791  0.5654  0.3322
   22TY0    HE1  368  -0.368   2.871   3.247 -1.3594  0.3116  1.5649
   22TY0     CZ  369  -0.280   3.071   3.257  0.6993 -0.1386 -0.2310
   22TY0     OH  370  -0.164   3.023   3.296  0.3649  0.4145 -0.2684
   22TY0    HH1  371  -0.093   3.087   3.282 -1.7751  3.0525  0.0521
   22TY0    HH2  372  -0.172   2.930   3.316  2.0866  0.1898 -0.5108
   22TY0    CE2  373  -0.302   3.213   3.243  0.5581  0.0714  0.8244
   22TY0    HE2  374  -0.222   3.285   3.253  2.1446 -1.7089  1.7142
   22TY0    CD2  375  -0.435   3.253   3.227  0.0567  0.2890 -0.2520
   22TY0    HD2  376  -0.461   3.357   3.227 -0.7349  0.1274  1.4358
   22TY0      C  377  -0.716   3.304   3.428  0.2113 -0.4946  0.7502
   22TY0      O  378  -0.707   3.426   3.417 -0.8252  0.0299  0.4410
   23LY3      N  379  -0.682   3.241   3.538  0.2845 -0.1985  0.1057
   23LY3      H  380  -0.710   3.144   3.549 -1.4681  0.0503 -1.5250
   23LY3     CA  381  -0.630   3.301   3.660 -0.1888 -0.1083 -0.0954
   23LY3     HA  382  -0.643   3.225   3.737 -1.9039 -0.8075 -1.0353
   23LY3     CB  383  -0.476   3.309   3.658 -0.0311  0.0795  0.1238
   23LY3    HB1  384  -0.431   3.341   3.752 -0.0434 -0.0620  0.1790
   23LY3    HB2  385  -0.447   3.384   3.586  1.1761 -0.6083 -0.1363
   23LY3     CG  386  -0.407   3.176   3.620  0.6865 -0.0894 -0.4477
   23LY3    HG1  387  -0.303   3.208   3.620  0.5090  0.5309  0.4730
   23LY3    HG2  388  -0.434   3.150   3.517  2.0861 -1.9323 -0.3833
   23LY3     CD  389  -0.424   3.072   3.725 -0.6197  0.2994  0.4896
   23LY3    HD1  390  -0.522   3.077   3.772 -2.2361 -2.3652 -2.2237
   23LY3    HD2  391  -0.351   3.096   3.803  0.0779  0.2149 -0.1188
   23LY3     CE  392  -0.400   2.930   3.672 -0.2525 -0.1981 -0.1461
   23LY3    HE1  393  -0.308   2.935   3.613 -1.1092  1.4491 -1.4306
   23LY3    HE2  394  -0.472   2.909   3.593 -0.2521 -0.4303 -0.0863
   23LY3     NZ  395  -0.401   2.829   3.777  0.5688  0.1042 -0.4559
   23LY3    HZ1  396  -0.363   2.864   3.864  1.1064  2.1192 -1.4428
   23LY3    HZ2  397  -0.493   2.792   3.796  1.6166 -1.7145  1.4471
   23LY3    HZ3  398  -0.340   2.754   3.750  1.4786  1.5377 -2.6550
   23LY3      C  399  -0.700   3.433   3.705  0.7931 -0.2059  0.7827
   23LY3      O  400  -0.631   3.528   3.749 -0.1934 -0.3046 -0.0952
   24GLY      N  401  -0.835   3.442   3.686 -0.3016 -0.3014  0.1594
   24GLY      H  402  -0.876   3.351   3.671  3.8341 -2.0814 -2.0143
   24GLY     CA  403  -0.921   3.562   3.725  0.1801  0.3350  0.5266
   24GLY    HA1  404  -0.881   3.619   3.809 -2.4569  2.0960  0.6880
   24GLY    HA2  405  -1.017   3.530   3.767  0.9389 -0.3938  1.8028
   24GLY      C  406  -0.956   3.657   3.612 -0.2390  0.4399 -0.5931
   24GLY      O  407  -1.039   3.745   3.631 -0.2394 -0.0178  0.1077
   25GLN      N  408  -0.889   3.639   3.495 -0.1062 -0.7663 -0.4206
   25GLN      H  409  -0.832   3.561   3.468  3.2632  1.1110  0.6802
   25GLN     CA  410  -0.898   3.743   3.392 -0.5722  0.1842 -0.0813
   25GLN     HA  411  -0.979   3.813   3.416  0.0435  0.5247  1.0914
   25GLN     CB  412  -0.765   3.817   3.400 -0.2789 -0.4751  0.6880
   25GLN    HB1  413  -0.750   3.892   3.322  1.7171 -0.5862  0.9051
   25GLN    HB2  414  -0.681   3.748   3.392 -1.3076 -1.7553  0.6296
   25GLN     CG  415  -0.745   3.902   3.532 -0.6832  0.1796 -0.4092
   25GLN    HG1  416  -0.660   3.970   3.531 -0.0553 -0.1986  4.3809
   25GLN    HG2  417  -0.720   3.840   3.618 -1.7644 -0.2088 -0.3555
   25GLN     CD  418  -0.858   3.995   3.566 -0.2451 -0.1893 -0.0224
   25GLN    OE1  419  -0.935   4.038   3.483 -0.2746  0.6564 -0.0383
   25GLN    NE2  420  -0.874   4.037   3.684 -0.1252 -0.7834  0.0231
   25GLN   HE21  421  -0.828   3.987   3.758 -1.1169 -0.8220  0.6416
   25GLN   HE22  422  -0.947   4.106   3.699 -1.4451 -2.2240  0.4765
   25GLN      C  423  -0.924   3.693   3.258 -0.0272  0.2785 -0.9025
   25GLN      O  424  -0.891   3.581   3.222  0.0126 -0.0382  0.0209
   26PRO      N  425  -0.985   3.767   3.165  0.3492  0.6361 -0.0680
   26PRO     CD  426  -1.028   3.902   3.183  0.4185 -0.2335  0.2364
   26PRO    HD1  427  -0.945   3.965   3.215  0.2448 -0.4154  1.0705
   26PRO    HD2  428  -1.111   3.909   3.253 -0.0316  0.9780 -0.3949
   26PRO     CG  429  -1.082   3.945   3.050 -0.4544 -0.6426 -0.1134
   26PRO    HG1  430  -0.994   3.988   3.004  1.5600 -0.8751  3.1732
   26PRO    HG2  431  -1.160   4.021   3.056  0.9371  0.7791  0.7057
   26PRO     CB  432  -1.113   3.824   2.972 -0.0673 -0.5096 -0.1131
   26PRO    HB1  433  -1.096   3.848   2.867  1.0807 -0.8438 -0.0189
   26PRO    HB2  434  -1.218   3.797   2.988 -0.5428  0.5315 -1.2600
   26PRO     CA  435  -1.011   3.721   3.028  0.8607 -0.1237 -0.2746
   26PRO     HA  436  -1.051   3.620   3.019 -0.2463  0.2431  0.3725
   26PRO      C  437  -0.883   3.717   2.947 -0.0729  0.2429 -0.5624
   26PRO      O  438  -0.794   3.807   2.957 -0.4962 -0.4280 -0.1766
   27MET      N  439  -0.870   3.612   2.865 -0.4695 -0.2290  0.3019
   27MET      H  440  -0.928   3.530   2.875  2.9336 -2.7902  0.9096
   27MET     CA  441  -0.759   3.591   2.774 -0.0708 -0.4912  0.2134
   27MET     HA  442  -0.712   3.684   2.742  0.3602  0.3482  3.0177
   27MET     CB  443  -0.643   3.518   2.852 -0.6212 -0.4942 -0.0709
   27MET    HB1  444  -0.677   3.426   2.900 -0.0645 -0.6175  0.0922
   27MET    HB2  445  -0.597   3.576   2.932 -0.1598 -2.5451  1.2413
   27MET     CG  446  -0.522   3.476   2.764 -0.3380 -0.1343  0.0331
   27MET    HG1  447  -0.491   3.568   2.712 -1.8264 -0.0650 -0.7831
   27MET    HG2  448  -0.570   3.413   2.689  0.3948  0.9036 -1.3629
   27MET     SD  449  -0.391   3.393   2.847 -0.2690 -0.3001  0.0179
   27MET     CE  450  -0.305   3.346   2.696  0.1547 -0.1317 -0.6410
   27MET    HE1  451  -0.366   3.288   2.626  1.3084 -1.0406 -0.9206
   27MET    HE2  452  -0.257   3.433   2.649 -0.1526 -0.1999 -1.0949
   27MET    HE3  453  -0.230   3.280   2.739  1.5342  1.5776 -0.3032
   27MET      C  454  -0.805   3.516   2.648  0.0053  0.5111  0.0751
   27MET      O  455  -0.860   3.406   2.662 -0.1371 -0.1390  0.1715
   28THR      N  456  -0.779   3.564   2.529  0.2470  0.5547  0.0556
   28THR      H  457  -0.742   3.657   2.520 -0.2623  0.8174  0.5970
   28THR     CA  458  -0.795   3.488   2.403 -0.1717  0.2969  0.0378
   28THR     HA  459  -0.881   3.421   2.398 -0.3074  0.4455  0.3678
   28THR     CB  460  -0.812   3.589   2.291 -0.1132  0.6565 -0.0971
   28THR     HB  461  -0.729   3.659   2.285  0.5380  0.0035  0.8993
   28THR    CG2  462  -0.818   3.528   2.145  0.1383 -1.2336 -0.6918
   28THR   HG21  463  -0.841   3.604   2.071 -0.7176  1.4802  2.1370
   28THR   HG22  464  -0.719   3.492   2.116  0.0521 -0.0220 -2.6683
   28THR   HG23  465  -0.885   3.443   2.143  1.1210 -2.0907  0.4779
   28THR    OG1  466  -0.921   3.664   2.311  0.5543  0.0803 -0.1638
   28THR    HG1  467  -0.904   3.739   2.368  3.1282 -2.2304  2.4907
   28THR      C  468  -0.679   3.391   2.384  0.5071 -0.3725  0.1603
   28THR      O  469  -0.566   3.442   2.350  0.5560  0.1565 -0.0016
   29PHE      N  470  -0.703   3.258   2.393  0.5019  0.3051  0.2815
   29PHE      H  471  -0.799   3.230   2.403  0.8601 -1.2894 -0.4885
   29PHE     CA  472  -0.611   3.152   2.337 -0.4950 -0.6417 -0.1986
   29PHE     HA  473  -0.513   3.199   2.351 -0.2559 -1.1728 -0.0948
   29PHE     CB  474  -0.626   3.032   2.431 -0.3409 -0.5012 -0.0347
   29PHE    HB1  475  -0.573   2.949   2.385 -1.8107 -0.3356 -2.1488
   29PHE    HB2  476  -0.731   3.003   2.437 -0.6696  0.6174 -0.2122
   29PHE     CG  477  -0.570   3.048   2.569  0.7026  0.3614 -0.5867
   29PHE    CD1  478  -0.650   3.097   2.673 -0.2753 -0.3753 -0.4248
   29PHE    HD1  479  -0.751   3.134   2.661 -0.1762  0.0586  0.0612
   29PHE    CE1  480  -0.602   3.118   2.804  0.2146 -0.4440  0.2988
   29PHE    HE1  481  -0.675   3.162   2.870 -1.4236 -2.9458  0.2891
   29PHE     CZ  482  -0.475   3.067   2.833 -0.0458 -0.0179  0.0279
   29PHE     HZ  483  -0.442   3.062   2.935  2.1139 -0.6815 -0.6439
   29PHE    CE2  484  -0.392   3.013   2.730  0.0463 -0.8651 -0.2518
   29PHE    HE2  485  -0.300   2.963   2.755  0.3895  0.3981  1.1052
   29PHE    CD2  486  -0.439   3.007   2.598 -0.5872  0.1430 -0.4169
   29PHE    HD2  487  -0.382   2.965   2.517 -1.5291  0.2388 -1.1400
   29PHE      C  488  -0.637   3.127   2.190  0.0270  0.3380 -0.0050
   29PHE      O  489  -0.751   3.148   2.142 -0.4971  0.2959  0.1804
   30ARG      N  490  -0.544   3.068   2.119  0.3433 -0.1339 -0.2508
   30ARG      H  491  -0.466   3.034   2.173 -0.6938  1.8355  2.7284
   30ARG     CA  492  -0.561   3.018   1.979 -0.2227  0.4742  1.0894
   30ARG     HA  493  -0.667   2.991   1.971 -0.0214 -0.4072  1.2971
   30ARG     CB  494  -0.531   3.141   1.899  0.3794 -0.0960 -0.4675
   30ARG    HB1  495  -0.435   3.185   1.926 -0.1819  0.3026  1.0142
   30ARG    HB2  496  -0.616   3.206   1.921  2.1927  2.2835 -0.0513
   30ARG     CG  497  -0.514   3.111   1.751 -0.1024 -0.0375 -0.4778
   30ARG    HG1  498  -0.597   3.053   1.712  2.0216 -2.6922 -1.3530
   30ARG    HG2  499  -0.423   3.053   1.735 -0.5740 -0.0078 -4.2384
   30ARG     CD  500  -0.495   3.240   1.666 -0.4852 -0.8143 -0.7764
   30ARG    HD1  501  -0.417   3.309   1.698  0.3185 -0.9791 -2.3398
   30ARG    HD2  502  -0.588   3.298   1.659 -0.0912 -0.1342 -0.4783
   30ARG     NE  503  -0.470   3.195   1.527  0.6040 -0.2699 -0.2360
   30ARG     HE  504  -0.542   3.137   1.486  1.4172 -1.1421 -0.4679
   30ARG     CZ  505  -0.363   3.210   1.451  0.0119 -0.0300 -0.5602
   30ARG    NH1  506  -0.256   3.280   1.484 -0.1971 -0.2151  0.1215
   30ARG   HH11  507  -0.242   3.337   1.565  1.2347  0.4032 -0.5254
   30ARG   HH12  508  -0.180   3.285   1.417  0.9409  0.4255  1.4334
   30ARG    NH2  509  -0.370   3.152   1.338  0.2953  0.2071  0.0757
   30ARG   HH21  510  -0.454   3.098   1.321  0.4596  0.6269 -2.5059
   30ARG   HH22  511  -0.291   3.134   1.277 -0.5653 -2.1575 -0.4446
   30ARG      C  512  -0.477   2.891   1.949  0.7197  0.8371 -0.8167
   30ARG      O  513  -0.391   2.858   2.024 -0.5652 -0.5213 -0.0381
   31LEU      N  514  -0.526   2.806   1.862  0.2131  0.7169  0.0359
   31LEU      H  515  -0.610   2.833   1.814 -1.0496 -0.9089  1.2291
   31LEU     CA  516  -0.476   2.668   1.853 -0.3581 -0.1620 -0.1513
   31LEU     HA  517  -0.474   2.627   1.955  1.4122  1.7625  0.6491
   31LEU     CB  518  -0.564   2.580   1.757  0.3567 -0.0478  0.5210
   31LEU    HB1  519  -0.527   2.479   1.740 -0.8019 -0.3735 -0.1047
   31LEU    HB2  520  -0.576   2.632   1.662  1.1011 -1.3754 -0.3393
   31LEU     CG  521  -0.705   2.558   1.807 -0.3562 -0.7192  0.2724
   31LEU     HG  522  -0.751   2.645   1.856  1.1940 -0.0342  0.5587
   31LEU    CD1  523  -0.782   2.487   1.696  0.3618  0.1261  0.2141
   31LEU   HD11  524  -0.752   2.384   1.678 -0.6510 -0.3795  1.2744
   31LEU   HD12  525  -0.877   2.484   1.750  0.7788  0.7247  1.0079
   31LEU   HD13  526  -0.787   2.555   1.612 -0.3867 -0.3234 -0.1183
   31LEU    CD2  527  -0.706   2.466   1.931 -0.6582  0.5219 -0.2793
   31LEU   HD21  528  -0.810   2.467   1.965 -0.3721  0.1264  0.6281
   31LEU   HD22  529  -0.679   2.366   1.898 -2.0660  0.2014 -0.5398
   31LEU   HD23  530  -0.656   2.484   2.026 -1.4186 -1.5649  0.5753
   31LEU      C  531  -0.333   2.668   1.798  0.0148 -0.4684  0.2936
   31LEU      O  532  -0.311   2.694   1.680  0.2081 -0.3963 -0.4158
   32LEU      N  533  -0.243   2.624   1.881 -0.2317 -0.5322 -0.1411
   32LEU      H  534  -0.271   2.597   1.975 -3.0856  0.0987 -0.7237
   32LEU     CA  535  -0.107   2.584   1.835 -0.8469 -0.0942 -0.3786
   32LEU     HA  536  -0.057   2.666   1.784  0.6512 -2.5830 -3.2400
   32LEU     CB  537  -0.041   2.539   1.969 -0.1354  0.0333 -0.2879
   32LEU    HB1  538  -0.108   2.469   2.017  0.9787  0.0066  1.3148
   32LEU    HB2  539  -0.031   2.626   2.034  3.5384 -0.8393  0.5763
   32LEU     CG  540   0.104   2.481   1.960  0.0445  1.1147  0.4085
   32LEU     HG  541   0.105   2.401   1.885 -1.2057  2.2834 -0.8989
   32LEU    CD1  542   0.200   2.601   1.930 -0.3401  0.3162  0.3657
   32LEU   HD11  543   0.183   2.644   1.832  2.5650 -0.8234 -0.7565
   32LEU   HD12  544   0.190   2.665   2.018 -0.1942 -0.7863  1.2136
   32LEU   HD13  545   0.302   2.564   1.914 -0.6501  0.0336 -1.0090
   32LEU    CD2  546   0.144   2.410   2.089 -0.6756 -0.2497 -0.5992
   32LEU   HD21  547   0.243   2.366   2.074 -0.1821  1.0742 -1.4302
   32LEU   HD22  548   0.140   2.489   2.164 -0.4173  0.2801 -1.1239
   32LEU   HD23  549   0.079   2.325   2.107 -0.1272 -0.5660 -0.0826
   32LEU      C  550  -0.104   2.459   1.736 -0.3353 -0.1171 -0.2525
   32LEU      O  551  -0.182   2.367   1.761  0.2273 -0.0562  0.6788
   33LEU      N  552  -0.015   2.463   1.643 -0.7701 -0.1970  0.4800
   33LEU      H  553   0.037   2.548   1.628  0.7946 -0.6020  3.1137
   33LEU     CA  554   0.018   2.351   1.545 -0.0160  0.0151 -0.3218
   33LEU     HA  555   0.094   2.383   1.474 -0.7146  0.9621 -0.6590
   33LEU     CB  556   0.079   2.227   1.619  0.5988 -0.6154  0.2597
   33LEU    HB1  557   0.076   2.138   1.556  0.9043 -0.6967  0.3575
   33LEU    HB2  558   0.009   2.198   1.697  0.4229 -1.7485 -0.2891
   33LEU     CG  559   0.220   2.263   1.664 -0.9655 -0.3329 -0.2063
   33LEU     HG  560   0.224   2.369   1.691 -2.8955 -0.9878  3.3364
   33LEU    CD1  561   0.257   2.182   1.791  0.1581  0.0057  0.8638
   33LEU   HD11  562   0.283   2.078   1.770 -0.0202 -0.3277  2.1806
   33LEU   HD12  563   0.344   2.224   1.841  1.2719 -1.9731  0.7028
   33LEU   HD13  564   0.171   2.186   1.858 -1.1235 -1.1434 -0.6328
   33LEU    CD2  565   0.326   2.234   1.554  0.0974 -0.3104 -0.6974
   33LEU   HD21  566   0.306   2.294   1.465 -0.3092  1.6376  0.6587
   33LEU   HD22  567   0.430   2.253   1.582  0.6082 -0.3348 -2.4450
   33LEU   HD23  568   0.323   2.126   1.535  1.6246 -0.7796  1.3700
   33LEU      C  569  -0.095   2.320   1.448  0.6093 -0.5028  0.2674
   33LEU      O  570  -0.074   2.242   1.353  0.0547 -0.2399  0.2263
   34VAL      N  571  -0.212   2.383   1.455  0.0335  0.1715 -0.2360
   34VAL      H  572  -0.210   2.458   1.521  0.6440 -1.6006  1.8770
   34VAL     CA  573  -0.318   2.361   1.355  0.2448 -0.2750 -0.2902
   34VAL     HA  574  -0.316   2.267   1.300 -2.3436 -1.2565  1.1090
   34VAL     CB  575  -0.450   2.360   1.432  0.0603 -0.3530  0.2012
   34VAL     HB  576  -0.469   2.450   1.491 -2.3757  0.7016 -2.0075
   34VAL    CG1  577  -0.566   2.339   1.335  0.1864  0.3337 -0.3236
   34VAL   HG11  578  -0.548   2.254   1.269 -2.9880 -0.4147 -0.4345
   34VAL   HG12  579  -0.661   2.335   1.390  1.1811  2.1002  1.6374
   34VAL   HG13  580  -0.578   2.425   1.270  0.8139  1.4638  1.0275
   34VAL    CG2  581  -0.454   2.236   1.528 -0.0770  0.3407  0.4661
   34VAL   HG21  582  -0.377   2.239   1.605 -0.8081  0.8873  1.2020
   34VAL   HG22  583  -0.554   2.238   1.571  0.0609  3.8209  0.9168
   34VAL   HG23  584  -0.441   2.146   1.469  1.2794  2.2971 -2.4581
   34VAL      C  585  -0.310   2.465   1.242 -0.5180  0.3678 -0.9858
   34VAL      O  586  -0.304   2.581   1.271  0.2709  0.1111  0.3419
   35AS4      N  587  -0.313   2.419   1.116  0.0010  0.1898  0.5286
   35AS4      H  588  -0.319   2.320   1.099  2.5733  0.0981 -0.2364
   35AS4     CA  589  -0.350   2.515   1.004  0.7201  0.3878 -0.2529
   35AS4     HA  590  -0.336   2.614   1.047  1.0615  0.2079  0.0708
   35AS4     CB  591  -0.255   2.500   0.881 -0.4742 -0.1359  0.1638
   35AS4    HB1  592  -0.274   2.402   0.838 -1.7090 -0.1640  0.7421
   35AS4    HB2  593  -0.152   2.495   0.917 -1.0622 -2.6083  1.6895
   35AS4     CG  594  -0.281   2.604   0.780 -0.9975 -0.2333  0.3591
   35AS4    OD1  595  -0.374   2.689   0.780 -0.5842  0.2905  0.0656
   35AS4   HD11  596  -0.440   2.673   0.712 -0.2709  0.4059 -0.2674
   35AS4   HD12  597  -0.348   2.762   0.837  2.9091 -3.3881  3.8981
   35AS4    OD2  598  -0.192   2.615   0.692  0.3035  0.2370  0.0180
   35AS4   HD21  599  -0.160   2.705   0.692  1.4396 -0.1488 -0.0786
   35AS4   HD22  600  -0.184   2.543   0.629  0.0107  0.4169 -0.2252
   35AS4      C  601  -0.499   2.496   0.964 -0.4525 -0.3853 -0.5826
   35AS4      O  602  -0.537   2.412   0.883  0.1219  0.4131  1.1696
   36THR      N  603  -0.583   2.583   1.024 -0.6642  0.2523  0.2039
   36THR      H  604  -0.542   2.641   1.095 -1.0977  0.9239 -0.0815
   36THR     CA  605  -0.728   2.591   1.013  1.0591 -0.0805  0.5383
   36THR     HA  606  -0.767   2.490   1.007  1.4189 -0.1996  0.1380
   36THR     CB  607  -0.796   2.666   1.130  0.3476  0.2191 -0.7670
   36THR     HB  608  -0.747   2.760   1.152  1.6186 -0.6532  0.2793
   36THR    CG2  609  -0.945   2.693   1.102  0.2582 -0.7532 -0.9521
   36THR   HG21  610  -1.006   2.608   1.071 -0.8793  0.3185 -1.8006
   36THR   HG22  611  -0.987   2.738   1.192  0.1662 -1.9667 -0.3750
   36THR   HG23  612  -0.951   2.776   1.031  2.6012 -0.2199 -0.5827
   36THR    OG1  613  -0.802   2.579   1.245  0.4230 -0.2218 -0.4854
   36THR    HG1  614  -0.713   2.554   1.271  0.8004  0.7608 -0.8042
   36THR      C  615  -0.759   2.665   0.882 -1.1085  0.1996 -0.4136
   36THR      O  616  -0.687   2.763   0.847 -0.4412  0.0807  0.2055
   37PRO      N  617  -0.872   2.633   0.815 -0.3965 -0.2982 -0.9344
   37PRO     CD  618  -0.946   2.506   0.815 -0.8080 -0.5035  0.5334
   37PRO    HD1  619  -1.049   2.526   0.844 -0.8176 -0.3505  0.3988
   37PRO    HD2  620  -0.919   2.428   0.885 -2.1887 -0.3244  1.2995
   37PRO     CG  621  -0.951   2.473   0.667 -0.2361 -0.6291  0.4809
   37PRO    HG1  622  -1.027   2.401   0.639 -0.0358 -0.8774  0.5722
   37PRO    HG2  623  -0.859   2.426   0.631 -0.2563 -1.6519  1.6963
   37PRO     CB  624  -0.968   2.613   0.598  0.0570  0.7788  0.0586
   37PRO    HB1  625  -1.068   2.639   0.566 -0.0375 -0.5097 -0.7913
   37PRO    HB2  626  -0.909   2.597   0.508  0.3466 -0.2893  0.4239
   37PRO     CA  627  -0.906   2.709   0.693  0.1979 -0.2276 -0.9258
   37PRO     HA  628  -0.814   2.745   0.649 -0.2421 -0.7826 -2.3571
   37PRO      C  629  -0.987   2.832   0.723  0.3832  0.1655 -0.2732
   37PRO      O  630  -1.085   2.822   0.796  0.0839  0.4887  0.1277
   38GL4      N  631  -0.954   2.946   0.666  0.4303  0.1834 -0.0010
   38GL4      H  632  -0.888   2.952   0.590 -0.1264  3.1719 -0.3948
   38GL4     CA  633  -1.028   3.076   0.682 -0.6325 -0.1777  0.2408
   38GL4     HA  634  -1.005   3.109   0.783  1.1931 -1.7086  0.3747
   38GL4     CB  635  -0.954   3.181   0.592  0.8179  0.9617  0.8336
   38GL4    HB1  636  -1.036   3.247   0.561 -0.1427 -0.4796  0.1463
   38GL4    HB2  637  -0.911   3.140   0.501  0.4727  0.7705  0.7521
   38GL4     CG  638  -0.850   3.255   0.668 -0.2626  0.1680  0.2835
   38GL4    HG1  639  -0.790   3.314   0.599 -4.0732  1.9151 -1.9098
   38GL4    HG2  640  -0.777   3.195   0.722  0.1347  2.7104  2.8406
   38GL4     CD  641  -0.909   3.353   0.769 -0.1208 -0.3763 -0.1839
   38GL4    OE1  642  -1.034   3.362   0.777  0.2494 -0.2172  0.6225
   38GL4   HE11  643  -1.078   3.298   0.834  1.1630  1.3033  3.1819
   38GL4   HE12  644  -1.056   3.452   0.751  0.8009 -0.1903  0.2422
   38GL4    OE2  645  -0.835   3.429   0.838  0.2860  0.0386 -0.0573
   38GL4   HE21  646  -0.749   3.387   0.832 -0.5738 -1.9297  0.5497
   38GL4   HE22  647  -0.882   3.484   0.902  0.4262 -0.0640  0.1342
   38GL4      C  648  -1.179   3.076   0.673 -0.5926  1.1563 -0.8997
   38GL4      O  649  -1.234   3.022   0.577  0.0409 -0.0895  0.3684
   39THR      N  650  -1.250   3.135   0.767 -0.6237  0.2277  0.0020
   39THR      H  651  -1.210   3.183   0.846 -0.1496  0.6737 -0.4949
   39THR     CA  652  -1.392   3.172   0.752 -0.1550 -0.1369  0.6721
   39THR     HA  653  -1.447   3.100   0.691  1.9980 -0.7739 -0.6301
   39THR     CB  654  -1.460   3.172   0.888 -0.4271 -0.0519  0.7493
   39THR     HB  655  -1.557   3.218   0.869 -0.9309 -0.9588  1.0452
   39THR    CG2  656  -1.473   3.034   0.946  0.2800 -0.0039 -0.0469
   39THR   HG21  657  -1.551   3.024   1.021  0.0379 -0.0725 -0.3044
   39THR   HG22  658  -1.513   2.974   0.863 -3.8060  1.2881  0.7376
   39THR   HG23  659  -1.380   2.992   0.983 -0.4324 -0.3545  1.4380
   39THR    OG1  660  -1.391   3.260   0.978 -0.7954  0.4917 -0.5217
   39THR    HG1  661  -1.372   3.212   1.059  0.0202  1.2889 -0.2206
   39THR      C  662  -1.411   3.308   0.689 -0.0178 -0.4492  0.7588
   39THR      O  663  -1.520   3.341   0.647  0.0608  0.4427 -0.0217
   40LY3      N  664  -1.307   3.397   0.684  0.4595  0.2797 -1.1003
   40LY3      H  665  -1.219   3.368   0.724 -0.5678 -2.7541 -0.7675
   40LY3     CA  666  -1.302   3.540   0.639  0.0401  0.2748  0.2561
   40LY3     HA  667  -1.390   3.554   0.576 -1.0000 -1.5104  1.2527
   40LY3     CB  668  -1.314   3.625   0.766  0.2530 -0.2099  0.4681
   40LY3    HB1  669  -1.274   3.725   0.747 -0.0796 -0.0942  0.3623
   40LY3    HB2  670  -1.248   3.586   0.844  1.4043 -0.1793 -0.4637
   40LY3     CG  671  -1.457   3.642   0.824 -0.4751 -0.2844  0.0676
   40LY3    HG1  672  -1.479   3.542   0.862 -2.1240 -0.5539 -1.4726
   40LY3    HG2  673  -1.520   3.664   0.738  1.2653 -2.0100 -1.7767
   40LY3     CD  674  -1.448   3.755   0.925 -0.1897 -0.1039 -0.7544
   40LY3    HD1  675  -1.400   3.841   0.879  1.6410  0.6332  2.2413
   40LY3    HD2  676  -1.389   3.716   1.008 -1.1691 -0.9068 -0.4181
   40LY3     CE  677  -1.587   3.796   0.981 -0.2463 -0.0044  0.0120
   40LY3    HE1  678  -1.559   3.876   1.050 -2.2656  0.3616  0.4734
   40LY3    HE2  679  -1.622   3.715   1.045  1.9588 -2.2028 -1.3931
   40LY3     NZ  680  -1.678   3.839   0.873  0.0242  0.3771 -0.1850
   40LY3    HZ1  681  -1.707   3.764   0.812  0.5189 -0.2788  0.3630
   40LY3    HZ2  682  -1.760   3.880   0.915 -1.1839 -1.8213 -0.2905
   40LY3    HZ3  683  -1.643   3.906   0.805 -0.6984  1.0749  0.1133
   40LY3      C  684  -1.168   3.559   0.559 -0.2480 -0.4492 -0.1709
   40LY3      O  685  -1.082   3.642   0.596  0.6513  0.0585 -0.8150
   41HI1      N  686  -1.142   3.475   0.458  0.4365 -0.1629 -0.5870
   41HI1      H  687  -1.223   3.427   0.423 -0.3839  1.3468 -0.8525
   41HI1     CA  688  -1.026   3.477   0.370 -0.5067 -0.7009 -1.0550
   41HI1     HA  689  -0.928   3.468   0.417 -1.0655 -1.3462  0.0165
   41HI1     CB  690  -1.033   3.357   0.268 -0.1832 -0.2128 -0.2125
   41HI1    HB1  691  -1.132   3.366   0.223  0.0470 -1.0172 -0.8908
   41HI1    HB2  692  -1.047   3.267   0.326 -1.1356 -0.4981 -0.8537
   41HI1     CG  693  -0.927   3.340   0.162  0.0980  0.4749  0.0456
   41HI1    ND1  694  -0.900   3.434   0.061 -0.1291 -0.5344 -0.5783
   41HI1    HD1  695  -0.950   3.517   0.033  4.5612  2.6863 -0.5967
   41HI1    CE1  696  -0.777   3.411   0.021  0.4832 -0.2130 -0.3650
   41HI1    HE1  697  -0.727   3.467  -0.056 -1.4480 -0.9842 -2.2724
   41HI1    NE2  698  -0.720   3.303   0.078 -0.1378 -0.5867 -0.1994
   41HI1    HE2  699  -0.626   3.274   0.056  0.0694  0.0748 -0.2021
   41HI1    CD2  700  -0.809   3.271   0.179 -0.7400  0.5874  0.0228
   41HI1    HD2  701  -0.798   3.201   0.260  0.5004  1.2079  0.4231
   41HI1      C  702  -1.027   3.606   0.277  0.1491  0.0776  1.1996
   41HI1      O  703  -1.141   3.628   0.226 -0.4226 -0.2044 -0.1617
   42PRO      N  704  -0.918   3.690   0.259 -0.5312  0.2508  0.5146
   42PRO     CD  705  -0.784   3.685   0.318  0.0300  0.1094  0.0429
   42PRO    HD1  706  -0.712   3.623   0.265  0.6035 -0.0240  0.9649
   42PRO    HD2  707  -0.796   3.661   0.423 -2.3910 -0.3664 -0.2956
   42PRO     CG  708  -0.731   3.829   0.315 -0.3699 -0.3464 -0.1873
   42PRO    HG1  709  -0.622   3.828   0.310 -0.1687 -1.8897  2.4557
   42PRO    HG2  710  -0.768   3.895   0.394  3.1459 -0.6223  1.8731
   42PRO     CB  711  -0.792   3.880   0.186 -0.4915  0.3639 -0.5875
   42PRO    HB1  712  -0.734   3.845   0.100  0.3833  0.8032 -0.1932
   42PRO    HB2  713  -0.795   3.989   0.191 -2.7013  0.3240 -0.2117
   42PRO     CA  714  -0.933   3.819   0.182  0.1658  1.3656 -0.9505
   42PRO     HA  715  -1.001   3.882   0.240  0.0983  0.9158 -0.5362
   42PRO      C  716  -0.987   3.831   0.042 -0.1557  0.3520  0.5568
   42PRO      O  717  -1.014   3.942  -0.007 -0.3081  0.6627 -0.2402
   43LY3      N  718  -0.995   3.723  -0.035 -0.1891  0.0977  0.1623
   43LY3      H  719  -0.982   3.634   0.011  0.8836 -0.0270 -0.3517
   43LY3     CA  720  -1.038   3.713  -0.176 -0.5409 -0.5248  0.9048
   43LY3     HA  721  -1.100   3.799  -0.200  0.4079 -0.3645 -1.2068
   43LY3     CB  722  -0.910   3.704  -0.263  0.0617  0.5686 -0.3848
   43LY3    HB1  723  -0.938   3.667  -0.362  0.0871 -0.6644  0.0430
   43LY3    HB2  724  -0.844   3.632  -0.214 -1.6364  0.5099  1.9749
   43LY3     CG  725  -0.836   3.831  -0.298 -0.4643 -0.5882  0.4023
   43LY3    HG1  726  -0.761   3.808  -0.374 -0.6053  0.2868 -0.0189
   43LY3    HG2  727  -0.780   3.865  -0.211  0.1803  0.5639 -0.4330
   43LY3     CD  728  -0.916   3.949  -0.351 -0.2179 -0.5604  0.2665
   43LY3    HD1  729  -1.006   3.968  -0.294 -0.3544 -2.5323  0.7959
   43LY3    HD2  730  -0.943   3.918  -0.452  1.4822  1.5172 -0.9014
   43LY3     CE  731  -0.836   4.077  -0.373  0.3929  0.2318  0.2561
   43LY3    HE1  732  -0.898   4.135  -0.442  1.1599 -0.6759 -1.2653
   43LY3    HE2  733  -0.747   4.063  -0.434  0.8768 -0.2240  1.0487
   43LY3     NZ  734  -0.817   4.150  -0.245 -0.5584 -0.0442 -0.3472
   43LY3    HZ1  735  -0.899   4.166  -0.188  1.1023  2.4606  1.5779
   43LY3    HZ2  736  -0.753   4.092  -0.193 -1.3111 -0.3890  0.2060
   43LY3    HZ3  737  -0.781   4.244  -0.249 -1.9271  0.5944  1.2286
   43LY3      C  738  -1.126   3.589  -0.201 -0.7538  0.1959  0.8050
   43LY3      O  739  -1.220   3.598  -0.278 -0.3837  0.2910  0.2239
   44LY3      N  740  -1.100   3.472  -0.144 -0.1944 -0.0918  0.0069
   44LY3      H  741  -1.027   3.470  -0.075 -0.6108  3.1746  0.6824
   44LY3     CA  742  -1.179   3.344  -0.157  0.6694  0.1056 -0.6683
   44LY3     HA  743  -1.211   3.334  -0.261 -1.6960  1.4468 -0.1213
   44LY3     CB  744  -1.102   3.213  -0.117  0.4382 -0.2920  0.0157
   44LY3    HB1  745  -1.174   3.135  -0.143  0.6579 -0.4690 -0.0662
   44LY3    HB2  746  -1.087   3.207  -0.009 -0.1628 -0.1115  0.1149
   44LY3     CG  747  -0.983   3.185  -0.207  0.6320 -0.6775 -0.1121
   44LY3    HG1  748  -0.906   3.261  -0.194 -1.0450  0.9552  0.7105
   44LY3    HG2  749  -1.021   3.207  -0.307 -1.4224 -1.5312  0.4323
   44LY3     CD  750  -0.938   3.044  -0.194 -0.1539 -0.6887  0.1409
   44LY3    HD1  751  -1.013   2.990  -0.252  1.2186 -0.7172 -1.7097
   44LY3    HD2  752  -0.955   3.008  -0.093  0.7453 -0.7797  0.2681
   44LY3     CE  753  -0.802   3.023  -0.245  0.2836  0.3059 -0.3928
   44LY3    HE1  754  -0.745   3.101  -0.194 -0.2010  1.8440 -2.1150
   44LY3    HE2  755  -0.798   3.037  -0.353  1.3562 -0.6179 -0.4843
   44LY3     NZ  756  -0.751   2.889  -0.205  0.5886 -0.1508 -0.4235
   44LY3    HZ1  757  -0.797   2.817  -0.259 -1.5229  0.8754 -0.0766
   44LY3    HZ2  758  -0.652   2.881  -0.223  1.1168 -0.1297  2.1121
   44LY3    HZ3  759  -0.760   2.878  -0.105 -0.0801  0.0031 -0.4685
   44LY3      C  760  -1.311   3.339  -0.074 -0.1854  0.1867  0.3532
   44LY3      O  761  -1.400   3.256  -0.089 -0.3639 -0.0161  0.5584
   45GLY      N  762  -1.321   3.434   0.020  0.2624 -0.5374 -0.3832
   45GLY      H  763  -1.238   3.490   0.032  0.7020 -1.0315 -1.0512
   45GLY     CA  764  -1.431   3.446   0.116 -0.4306 -0.5706 -0.8209
   45GLY    HA1  765  -1.523   3.434   0.060  0.1568 -1.4416 -1.6231
   45GLY    HA2  766  -1.440   3.548   0.153  0.7923 -0.6998 -0.0833
   45GLY      C  767  -1.407   3.344   0.232  0.5607  0.1398  0.2058
   45GLY      O  768  -1.388   3.384   0.345 -0.4606 -0.5010 -0.5496
   46VAL      N  769  -1.399   3.222   0.186 -0.2541  0.0237  0.3366
   46VAL      H  770  -1.403   3.209   0.086  0.6844  2.0314 -0.0102
   46VAL     CA  771  -1.395   3.106   0.273  0.3477 -0.4033  0.1852
   46VAL     HA  772  -1.356   3.139   0.369 -1.5117  0.3616  0.7206
   46VAL     CB  773  -1.521   3.023   0.297  0.8603 -0.7329  0.2739
   46VAL     HB  774  -1.501   2.956   0.380  0.6291  0.6489  1.4759
   46VAL    CG1  775  -1.638   3.113   0.340 -0.8751  0.1287  0.4794
   46VAL   HG11  776  -1.722   3.050   0.371  0.5234 -0.1783  4.1617
   46VAL   HG12  777  -1.618   3.169   0.432  0.0702  1.5893 -0.5682
   46VAL   HG13  778  -1.664   3.182   0.260 -1.3798 -1.5145 -0.8431
   46VAL    CG2  779  -1.566   2.947   0.170  0.0877  0.1031  0.6603
   46VAL   HG21  780  -1.652   2.889   0.204  1.1958 -0.6168  2.4027
   46VAL   HG22  781  -1.583   3.015   0.087  0.1968 -2.0059 -1.1685
   46VAL   HG23  782  -1.488   2.881   0.133  0.5573  1.1052 -0.2040
   46VAL      C  783  -1.282   3.015   0.212  0.0389 -0.0511 -0.2744
   46VAL      O  784  -1.269   2.998   0.092 -0.7598 -0.0104  0.4971
   47GL4      N  785  -1.205   2.947   0.298 -0.4460  0.5864  0.2427
   47GL4      H  786  -1.225   2.966   0.395  0.3862  0.7337  0.3878
   47GL4     CA  787  -1.130   2.821   0.258  0.3709 -0.3946  0.6222
   47GL4     HA  788  -1.114   2.813   0.150  0.3554  0.7906  0.5154
   47GL4     CB  789  -0.996   2.817   0.323  0.4385  0.7019  0.5089
   47GL4    HB1  790  -0.963   2.714   0.317 -1.1334  0.2551 -1.7162
   47GL4    HB2  791  -1.017   2.837   0.428  0.5787  0.2160  0.6312
   47GL4     CG  792  -0.877   2.910   0.281 -0.1098 -0.1651 -0.2843
   47GL4    HG1  793  -0.819   2.925   0.372 -1.3041 -0.3762  0.5247
   47GL4    HG2  794  -0.924   3.001   0.244 -0.0265 -0.5485 -1.3912
   47GL4     CD  795  -0.796   2.843   0.167  0.2808 -0.0204 -0.2755
   47GL4    OE1  796  -0.855   2.816   0.063 -0.1870 -0.2312 -0.4453
   47GL4   HE11  797  -0.803   2.849  -0.011 -0.4216 -0.4853 -0.7228
   47GL4   HE12  798  -0.941   2.776   0.076 -0.9319  2.0062  2.5902
   47GL4    OE2  799  -0.674   2.829   0.185 -0.5801  0.2657 -0.6320
   47GL4   HE21  800  -0.622   2.899   0.145  0.3494  0.0125  0.1051
   47GL4   HE22  801  -0.656   2.736   0.200  0.5715  0.2895 -1.6634
   47GL4      C  802  -1.222   2.698   0.291  0.3645 -0.1157  0.1354
   47GL4      O  803  -1.314   2.713   0.374 -0.2005 -0.0849 -0.2605
   48LY3      N  804  -1.209   2.576   0.226  0.8634 -0.4175  0.2106
   48LY3      H  805  -1.119   2.553   0.187  1.0939  0.3095  0.3093
   48LY3     CA  806  -1.311   2.472   0.221 -0.4498 -0.2262 -0.4930
   48LY3     HA  807  -1.401   2.530   0.198  0.1275 -0.1902 -2.9373
   48LY3     CB  808  -1.286   2.370   0.108 -0.5983 -0.0856 -0.3635
   48LY3    HB1  809  -1.200   2.307   0.131  0.2597  0.2889 -2.3523
   48LY3    HB2  810  -1.251   2.425   0.021  0.2353  0.2006  0.1361
   48LY3     CG  811  -1.407   2.280   0.066  0.5433 -0.3055 -0.4752
   48LY3    HG1  812  -1.479   2.338   0.008 -0.3547 -0.0657  0.8337
   48LY3    HG2  813  -1.450   2.241   0.159  0.2037 -3.5745 -1.8387
   48LY3     CD  814  -1.376   2.156  -0.020  1.2115  0.0832  0.3631
   48LY3    HD1  815  -1.301   2.082   0.011  0.6793 -1.0996 -1.0646
   48LY3    HD2  816  -1.342   2.193  -0.117 -0.3302 -0.6916 -0.5018
   48LY3     CE  817  -1.511   2.081  -0.031 -0.0599 -0.5429 -0.0612
   48LY3    HE1  818  -1.586   2.149  -0.072 -0.8743 -0.2925  1.7657
   48LY3    HE2  819  -1.551   2.048   0.064 -0.5705 -1.5319 -0.6064
   48LY3     NZ  820  -1.498   1.976  -0.137 -0.6665 -0.0877 -0.1335
   48LY3    HZ1  821  -1.457   2.016  -0.220 -0.4795  0.0695  0.0366
   48LY3    HZ2  822  -1.429   1.910  -0.103 -0.3730  0.7679  0.9775
   48LY3    HZ3  823  -1.580   1.923  -0.163 -0.0403 -0.7590 -0.7843
   48LY3      C  824  -1.308   2.414   0.364  0.3491 -0.7387  0.3731
   48LY3      O  825  -1.205   2.386   0.421  0.2934  0.4519 -0.0957
   49TY1      N  826  -1.428   2.388   0.419  0.4609 -0.8179  0.9440
   49TY1      H  827  -1.511   2.406   0.364  0.9786 -0.0362  0.4070
   49TY1     CA  828  -1.452   2.346   0.557 -0.6067 -0.2295  0.2496
   49TY1     HA  829  -1.558   2.334   0.578 -0.9682  2.0049 -0.0855
   49TY1     CB  830  -1.404   2.202   0.578  0.2743  0.0758  0.7360
   49TY1    HB1  831  -1.447   2.159   0.668 -0.7335 -0.0370  0.2205
   49TY1    HB2  832  -1.297   2.207   0.599  0.7282  0.4335 -1.4538
   49TY1     CG  833  -1.431   2.102   0.466 -0.6750  0.1907 -0.4458
   49TY1    CD1  834  -1.557   2.051   0.460 -0.1268  0.1089 -0.2243
   49TY1    HD1  835  -1.628   2.082   0.536 -1.0960  0.8872 -1.4018
   49TY1    CE1  836  -1.592   1.960   0.362 -0.1172  0.3992  0.3267
   49TY1    HE1  837  -1.694   1.926   0.351 -0.2435  0.7076  0.5304
   49TY1     CZ  838  -1.501   1.915   0.265  0.3842 -0.8634 -0.6822
   49TY1     OH  839  -1.524   1.827   0.168 -0.2457 -0.5013  0.1803
   49TY1    HH1  840  -1.444   1.813   0.117 -1.0464  0.9142 -1.5614
   49TY1    HH2  841  -1.612   1.788   0.169 -0.0893 -0.8891 -0.6762
   49TY1    CE2  842  -1.370   1.973   0.270  0.4378 -0.6569 -0.9963
   49TY1    HE2  843  -1.293   1.954   0.197  1.6008  2.6664 -0.7653
   49TY1    CD2  844  -1.331   2.062   0.370 -0.0005 -0.1884  0.0242
   49TY1    HD2  845  -1.231   2.097   0.386 -0.2106  0.6133 -0.3851
   49TY1      C  846  -1.391   2.437   0.670  1.3714  0.5385  0.3304
   49TY1      O  847  -1.382   2.401   0.783 -0.1669 -0.1043 -0.0937
   50GLY      N  848  -1.365   2.561   0.644  0.3827  0.1517  0.3454
   50GLY      H  849  -1.381   2.592   0.549 -1.6024  0.6054  0.7906
   50GLY     CA  850  -1.335   2.667   0.749 -0.4847  0.4310  0.4751
   50GLY    HA1  851  -1.284   2.750   0.700  1.6738 -1.1576 -0.1102
   50GLY    HA2  852  -1.269   2.627   0.827  0.2312  0.3526 -0.1643
   50GLY      C  853  -1.452   2.718   0.826  0.6613  0.8225 -0.3590
   50GLY      O  854  -1.451   2.721   0.953  0.1672  0.1518 -0.5145
   51PRO      N  855  -1.563   2.746   0.763  0.8627 -0.0983 -0.2295
   51PRO     CD  856  -1.584   2.761   0.620  0.1468  0.1387 -0.3707
   51PRO    HD1  857  -1.601   2.664   0.573  2.1013 -0.1583 -0.5778
   51PRO    HD2  858  -1.501   2.809   0.567  0.4951  0.4477  0.4303
   51PRO     CG  859  -1.703   2.854   0.610  0.0420 -0.4805  0.3615
   51PRO    HG1  860  -1.746   2.860   0.511  0.0848 -1.1589  0.3015
   51PRO    HG2  861  -1.672   2.955   0.637 -1.3809  0.6569 -2.0046
   51PRO     CB  862  -1.795   2.796   0.713 -0.4394  0.3004 -0.1787
   51PRO    HB1  863  -1.837   2.705   0.670  0.6501 -0.0397 -0.5708
   51PRO    HB2  864  -1.872   2.862   0.753 -2.0054 -1.2034 -0.5882
   51PRO     CA  865  -1.700   2.763   0.821  0.1613  0.4030 -0.8086
   51PRO     HA  866  -1.698   2.858   0.874 -2.3264  0.5280 -0.8252
   51PRO      C  867  -1.741   2.644   0.916  0.5035 -0.4339  0.4283
   51PRO      O  868  -1.783   2.660   1.032 -0.2093 -0.1988 -0.0359
   52GL4      N  869  -1.724   2.520   0.871 -0.3809 -0.0311 -0.0377
   52GL4      H  870  -1.697   2.515   0.774  1.0561  0.5883  0.3042
   52GL4     CA  871  -1.743   2.395   0.946  0.0915  0.6295  0.3484
   52GL4     HA  872  -1.837   2.406   1.000  0.2461 -1.6121  1.1752
   52GL4     CB  873  -1.757   2.277   0.851 -0.4142 -0.2310  0.6434
   52GL4    HB1  874  -1.663   2.248   0.803 -1.4193  1.0055 -2.3082
   52GL4    HB2  875  -1.828   2.303   0.773  3.3232  0.1365 -2.9769
   52GL4     CG  876  -1.798   2.144   0.916 -0.1276 -0.1297 -0.0365
   52GL4    HG1  877  -1.728   2.125   0.997 -0.9697  0.2917  0.7999
   52GL4    HG2  878  -1.783   2.058   0.851 -1.9729 -0.1542 -0.4815
   52GL4     CD  879  -1.938   2.129   0.981 -0.1493 -0.3277 -0.5044
   52GL4    OE1  880  -2.022   2.214   0.956  0.2952  0.0104 -0.6192
   52GL4   HE11  881  -2.053   2.261   1.035 -0.4705 -1.0443 -0.2740
   52GL4   HE12  882  -2.025   2.241   0.864  0.6775  0.9324 -0.3719
   52GL4    OE2  883  -1.958   2.041   1.065 -0.2457 -0.2717  0.3362
   52GL4   HE21  884  -1.962   2.072   1.155 -0.2854 -2.1699  1.0414
   52GL4   HE22  885  -1.985   1.960   1.021 -1.0065  1.8155 -3.5649
   52GL4      C  886  -1.639   2.385   1.059 -0.0778  0.2455 -0.8891
   52GL4      O  887  -1.688   2.362   1.170  0.1593 -0.3924 -0.0035
   53ALA      N  888  -1.515   2.413   1.033  0.2437 -0.1292 -0.7509
   53ALA      H  889  -1.472   2.415   0.941  2.0178  0.3282  0.0398
   53ALA     CA  890  -1.418   2.409   1.142 -0.0175  0.2785  0.1409
   53ALA     HA  891  -1.417   2.308   1.182  0.0474  0.6025  0.9798
   53ALA     CB  892  -1.276   2.439   1.092  0.0742 -0.1596 -0.5337
   53ALA    HB1  893  -1.201   2.431   1.171  0.0046  1.1621 -0.2983
   53ALA    HB2  894  -1.252   2.383   1.002 -0.1199 -0.7705 -0.2138
   53ALA    HB3  895  -1.271   2.547   1.078 -1.2111  0.3036  2.0040
   53ALA      C  896  -1.456   2.501   1.263  0.2169 -0.5795 -0.4563
   53ALA      O  897  -1.431   2.467   1.382  0.2124 -0.5925  0.4187
   54SER      N  898  -1.498   2.626   1.241  0.2460 -0.0009  0.5442
   54SER      H  899  -1.494   2.654   1.144  0.4424 -0.8455  0.3012
   54SER     CA  900  -1.548   2.728   1.340 -0.0227 -0.0604  0.2189
   54SER     HA  901  -1.466   2.748   1.409  1.5514 -1.3346 -1.1895
   54SER     CB  902  -1.574   2.854   1.261  0.2680  0.8679  0.0298
   54SER    HB1  903  -1.664   2.835   1.201  1.7867 -2.6720 -1.3769
   54SER    HB2  904  -1.489   2.886   1.201  1.5381  0.4156  1.5414
   54SER     OG  905  -1.613   2.961   1.352 -0.1915  0.1821 -0.0454
   54SER     HG  906  -1.645   3.034   1.298  1.7519  0.9257 -0.2802
   54SER      C  907  -1.667   2.683   1.421  0.0108 -0.6161 -0.1087
   54SER      O  908  -1.678   2.689   1.548  0.1305  0.0117  0.1606
   55ALA      N  909  -1.761   2.616   1.348 -0.7717 -0.1273 -0.9225
   55ALA      H  910  -1.748   2.601   1.249 -2.8018  0.8342 -1.3773
   55ALA     CA  911  -1.875   2.553   1.410 -0.6673  0.2916  0.9190
   55ALA     HA  912  -1.907   2.626   1.485  0.2697  1.8537 -0.1561
   55ALA     CB  913  -1.976   2.521   1.298 -0.7311  1.2044 -0.4839
   55ALA    HB1  914  -1.930   2.457   1.222  1.9757  1.9361  0.4325
   55ALA    HB2  915  -2.060   2.467   1.342  1.1734  0.2208  2.2507
   55ALA    HB3  916  -2.013   2.610   1.247 -0.5134  1.3362 -0.4151
   55ALA      C  917  -1.834   2.431   1.496 -0.2157 -0.0153  0.4879
   55ALA      O  918  -1.894   2.412   1.603 -0.8757 -0.2051 -0.2297
   56PHE      N  919  -1.745   2.344   1.460 -0.1419 -0.2890 -0.1258
   56PHE      H  920  -1.707   2.355   1.367 -0.6473 -1.7066 -0.5333
   56PHE     CA  921  -1.698   2.230   1.537 -0.4182  0.0905 -0.3458
   56PHE     HA  922  -1.776   2.157   1.559 -1.0651  0.9752  0.3523
   56PHE     CB  923  -1.611   2.148   1.431 -0.0598  0.0319  0.2435
   56PHE    HB1  924  -1.537   2.212   1.385 -0.7891  1.6416  1.2414
   56PHE    HB2  925  -1.672   2.126   1.343  1.1568  1.0989 -0.9083
   56PHE     CG  926  -1.546   2.019   1.485  1.1104 -0.0303  0.1216
   56PHE    CD1  927  -1.436   2.024   1.569 -0.1945 -0.1518 -0.3042
   56PHE    HD1  928  -1.382   2.116   1.590 -1.5233  0.7672 -0.8065
   56PHE    CE1  929  -1.377   1.903   1.607 -0.9010 -0.2423  0.9472
   56PHE    HE1  930  -1.295   1.915   1.676  0.4223 -1.4710 -0.3166
   56PHE     CZ  931  -1.422   1.775   1.569 -0.0348  0.4001  0.4097
   56PHE     HZ  932  -1.364   1.692   1.606  2.0475  1.8295  0.5343
   56PHE    CE2  933  -1.536   1.770   1.479  0.1819 -0.2309 -0.1674
   56PHE    HE2  934  -1.590   1.681   1.453 -1.7543  1.5881 -2.8601
   56PHE    CD2  935  -1.597   1.897   1.437  0.2297  0.4541 -0.6681
   56PHE    HD2  936  -1.679   1.895   1.367 -0.4801 -0.5416  0.1636
   56PHE      C  937  -1.623   2.268   1.666  0.3117 -0.3362 -0.7615
   56PHE      O  938  -1.655   2.231   1.778 -0.4277 -0.0033 -0.0335
   57THR      N  939  -1.536   2.365   1.649  0.4610  0.2119  0.1777
   57THR      H  940  -1.516   2.403   1.558  1.0415  1.2874  0.7363
   57THR     CA  941  -1.460   2.430   1.756  0.3336 -0.0267  0.0211
   57THR     HA  942  -1.407   2.349   1.805 -0.1422 -0.5060 -0.2533
   57THR     CB  943  -1.359   2.526   1.701  1.0974  0.6805 -0.2487
   57THR     HB  944  -1.401   2.618   1.660 -0.3069  0.4081  0.5108
   57THR    CG2  945  -1.271   2.568   1.819  0.0514 -0.0058 -0.1495
   57THR   HG21  946  -1.227   2.481   1.868  3.0843  0.4910 -1.6990
   57THR   HG22  947  -1.186   2.624   1.778 -0.7836  1.9710  0.6854
   57THR   HG23  948  -1.318   2.638   1.888  0.4929  0.8979 -0.7345
   57THR    OG1  949  -1.279   2.461   1.607 -0.3041 -0.5561  0.4975
   57THR    HG1  950  -1.311   2.474   1.517  2.4616  1.7386 -0.2829
   57THR      C  951  -1.553   2.491   1.856 -0.0968  0.9793  0.1223
   57THR      O  952  -1.539   2.455   1.974 -0.3529 -0.3147  0.2479
   58LY3      N  953  -1.658   2.566   1.816  0.1793  0.2064  0.0405
   58LY3      H  954  -1.665   2.595   1.720  2.8748  1.3301  0.0981
   58LY3     CA  955  -1.757   2.620   1.905  0.4446 -0.0492 -0.2046
   58LY3     HA  956  -1.707   2.684   1.978 -0.8139  2.1784 -1.1899
   58LY3     CB  957  -1.849   2.711   1.822  0.1187 -0.5159 -0.7859
   58LY3    HB1  958  -1.897   2.656   1.742 -0.7992 -0.7210 -0.1049
   58LY3    HB2  959  -1.784   2.785   1.774  0.6460 -1.4174 -1.4996
   58LY3     CG  960  -1.950   2.787   1.911 -0.0204  0.2388 -0.1019
   58LY3    HG1  961  -1.908   2.842   1.995 -1.0488  0.5376  0.2300
   58LY3    HG2  962  -2.020   2.710   1.943 -1.5098  1.5259 -0.1637
   58LY3     CD  963  -2.039   2.879   1.829 -0.4385 -0.1271 -0.0885
   58LY3    HD1  964  -2.086   2.820   1.751  0.0582 -0.4742 -0.1250
   58LY3    HD2  965  -1.984   2.960   1.782  0.1645 -0.8928 -0.7075
   58LY3     CE  966  -2.149   2.942   1.912 -0.1000 -0.0941 -0.2924
   58LY3    HE1  967  -2.174   3.031   1.853 -1.2289 -0.7541 -0.8436
   58LY3    HE2  968  -2.115   2.966   2.013  1.1387 -1.1141 -0.4539
   58LY3     NZ  969  -2.265   2.852   1.921 -0.3957 -0.6689  0.1366
   58LY3    HZ1  970  -2.347   2.894   1.963  0.5521 -0.0001  1.3687
   58LY3    HZ2  971  -2.300   2.818   1.833  0.7761  1.2714 -1.1636
   58LY3    HZ3  972  -2.231   2.783   1.986  0.9951 -1.8788 -1.7633
   58LY3      C  973  -1.840   2.511   1.974 -0.1335  0.0804  0.3309
   58LY3      O  974  -1.849   2.516   2.097  0.4833  0.2451  0.3900
   59LY3      N  975  -1.901   2.416   1.897  0.1305  0.2510 -0.5106
   59LY3      H  976  -1.894   2.416   1.796  2.5193 -2.5922 -0.4781
   59LY3     CA  977  -1.967   2.298   1.960 -0.6178  0.0257  0.2607
   59LY3     HA  978  -2.059   2.337   2.005  0.4469 -0.0977  2.6716
   59LY3     CB  979  -2.005   2.200   1.846  0.0197 -0.1555 -0.4641
   59LY3    HB1  980  -2.035   2.106   1.891  1.6514 -0.3315  0.3367
   59LY3    HB2  981  -1.915   2.175   1.790 -0.0345  0.2867 -0.7529
   59LY3     CG  982  -2.119   2.258   1.758  0.3331  0.4906 -0.1632
   59LY3    HG1  983  -2.103   2.359   1.722 -2.4095  0.8977 -0.5188
   59LY3    HG2  984  -2.211   2.281   1.812  0.5083  0.2276  0.2555
   59LY3     CD  985  -2.161   2.169   1.639 -0.0648 -0.5722 -0.3031
   59LY3    HD1  986  -2.162   2.066   1.676  0.3933 -0.1061  1.1056
   59LY3    HD2  987  -2.077   2.180   1.570 -0.2210  1.7907 -0.2032
   59LY3     CE  988  -2.290   2.219   1.560 -0.0820 -0.9015 -0.2280
   59LY3    HE1  989  -2.268   2.310   1.505  0.2121 -1.0165 -0.3008
   59LY3    HE2  990  -2.367   2.248   1.632 -0.5808  0.1309 -1.1391
   59LY3     NZ  991  -2.341   2.124   1.460  0.5608  0.3903  0.2654
   59LY3    HZ1  992  -2.273   2.117   1.386  0.7881 -1.5271  0.6164
   59LY3    HZ2  993  -2.356   2.031   1.497 -1.5986  1.1093  1.4094
   59LY3    HZ3  994  -2.427   2.159   1.420 -0.8724 -2.3695  0.6936
   59LY3      C  995  -1.879   2.217   2.058 -0.1890 -0.7413  0.8171
   59LY3      O  996  -1.930   2.179   2.160 -0.1969 -0.2332  0.2207
   60MET      N  997  -1.752   2.193   2.027  0.7451 -0.1830  0.2644
   60MET      H  998  -1.709   2.229   1.944 -1.0766  1.4488 -0.0464
   60MET     CA  999  -1.663   2.122   2.124  0.1441 -0.5727  0.5734
   60MET     HA 1000  -1.702   2.027   2.158  0.0812 -0.5197  0.6497
   60MET     CB 1001  -1.541   2.085   2.042  0.4035 -0.0232 -0.3355
   60MET    HB1 1002  -1.505   2.176   1.995  0.7832 -0.0271 -0.0583
   60MET    HB2 1003  -1.563   2.013   1.963  0.0104 -2.2387  1.6699
   60MET     CG 1004  -1.432   2.024   2.119 -0.7327 -0.3906 -0.3100
   60MET    HG1 1005  -1.467   1.953   2.194  0.2989 -0.9060 -0.2978
   60MET    HG2 1006  -1.371   2.098   2.170 -1.9515 -0.8346  1.9176
   60MET     SD 1007  -1.322   1.925   2.017 -0.4444  0.1220  0.2170
   60MET     CE 1008  -1.224   1.832   2.145 -0.0350  0.0538  0.2709
   60MET    HE1 1009  -1.190   1.900   2.223  1.7678 -0.0837 -0.3404
   60MET    HE2 1010  -1.296   1.767   2.195 -1.0580  0.6001 -0.4341
   60MET    HE3 1011  -1.137   1.775   2.113 -2.6030 -4.3247  0.3768
   60MET      C 1012  -1.636   2.198   2.257  0.0428 -0.0334  0.8076
   60MET      O 1013  -1.658   2.137   2.365  0.1596 -0.5996  0.1569
   61VAL      N 1014  -1.607   2.327   2.254  0.0668 -0.5131 -0.3381
   61VAL      H 1015  -1.617   2.380   2.169 -2.3833  0.4635  0.4897
   61VAL     CA 1016  -1.583   2.400   2.381 -0.5615  0.2556  0.1478
   61VAL     HA 1017  -1.519   2.340   2.446  2.1984  0.7827 -1.8418
   61VAL     CB 1018  -1.508   2.533   2.362 -0.0482  0.3936 -0.3458
   61VAL     HB 1019  -1.487   2.577   2.460  0.3444  0.1010 -0.2950
   61VAL    CG1 1020  -1.364   2.502   2.305  0.0596 -0.0783  0.1952
   61VAL   HG11 1021  -1.359   2.455   2.207  0.2562  1.1712 -0.4056
   61VAL   HG12 1022  -1.313   2.597   2.295  2.1229 -0.8232  2.7116
   61VAL   HG13 1023  -1.313   2.434   2.373 -0.9222 -0.7240  0.3145
   61VAL    CG2 1024  -1.579   2.639   2.271  0.0103  0.2448 -0.7886
   61VAL   HG21 1025  -1.512   2.725   2.278  1.4466 -0.8354 -0.8497
   61VAL   HG22 1026  -1.592   2.606   2.168  4.3282 -0.0681 -1.3875
   61VAL   HG23 1027  -1.679   2.665   2.307  0.0745 -1.7597  1.0081
   61VAL      C 1028  -1.718   2.428   2.466  0.2313  0.6286 -0.2402
   61VAL      O 1029  -1.722   2.418   2.591 -0.3794 -0.0100  0.3309
   62GL4      N 1030  -1.837   2.454   2.404 -1.1178 -0.0208  0.3548
   62GL4      H 1031  -1.833   2.447   2.304  2.5325  1.7001  0.2068
   62GL4     CA 1032  -1.957   2.507   2.464  0.1665  0.0969  0.4222
   62GL4     HA 1033  -1.935   2.580   2.542  2.5152 -1.3614  1.2543
   62GL4     CB 1034  -2.054   2.570   2.363  0.0968  0.3055 -0.2096
   62GL4    HB1 1035  -2.155   2.553   2.401 -0.2359 -1.1244 -1.6538
   62GL4    HB2 1036  -2.049   2.509   2.273  3.3858 -1.2889  0.9091
   62GL4     CG 1037  -2.026   2.712   2.323 -0.2182 -0.1988  0.0327
   62GL4    HG1 1038  -1.939   2.716   2.258  1.5202  1.4622  2.2595
   62GL4    HG2 1039  -1.992   2.768   2.410 -2.2884  0.0799  0.7005
   62GL4     CD 1040  -2.134   2.781   2.244 -0.0836 -0.2583 -0.3621
   62GL4    OE1 1041  -2.130   2.910   2.237  0.5298  0.5373 -0.9030
   62GL4   HE11 1042  -2.192   2.959   2.292  1.1995  0.6441 -0.2274
   62GL4   HE12 1043  -2.068   2.943   2.173 -0.8602 -0.4674 -2.8626
   62GL4    OE2 1044  -2.234   2.719   2.199 -0.1476 -0.2454 -0.3630
   62GL4   HE21 1045  -2.211   2.662   2.125  0.1280  2.0447 -2.1792
   62GL4   HE22 1046  -2.315   2.729   2.249 -1.1468  1.1243 -2.1077
   62GL4      C 1047  -2.029   2.398   2.541  0.0505  0.2170 -0.6462
   62GL4      O 1048  -2.102   2.424   2.634 -0.3024 -0.1250 -0.0318
   63ASN      N 1049  -2.021   2.274   2.495 -0.3847  0.0261 -0.3310
   63ASN      H 1050  -1.966   2.259   2.412  0.4170  0.1763  0.1618
   63ASN     CA 1051  -2.070   2.155   2.565  0.1454 -0.0586 -0.2004
   63ASN     HA 1052  -2.163   2.172   2.618 -0.0076  1.4035 -0.9038
   63ASN     CB 1053  -2.086   2.041   2.462 -0.6029 -0.2590 -0.3192
   63ASN    HB1 1054  -2.098   1.951   2.524  0.8034  0.6804  1.4007
   63ASN    HB2 1055  -1.991   2.025   2.412 -0.0753 -1.6327  1.0302
   63ASN     CG 1056  -2.203   2.075   2.374  0.2454  0.0751  0.5728
   63ASN    OD1 1057  -2.314   2.064   2.423  0.1320 -0.1683  0.3119
   63ASN    ND2 1058  -2.189   2.117   2.256 -0.0735 -0.1069  0.4516
   63ASN   HD21 1059  -2.097   2.136   2.217  0.0646  0.7777  1.1765
   63ASN   HD22 1060  -2.272   2.154   2.213 -0.8441 -0.4027  1.6577
   63ASN      C 1061  -1.968   2.099   2.673  0.9968  0.4168 -0.3801
   63ASN      O 1062  -2.002   2.010   2.757  0.0926 -0.2974  0.4137
   64ALA      N 1063  -1.841   2.145   2.672  0.3344 -0.3164 -0.1295
   64ALA      H 1064  -1.814   2.205   2.596  1.7183 -1.8359 -0.9011
   64ALA     CA 1065  -1.737   2.094   2.760  0.4402 -0.0684  0.1580
   64ALA     HA 1066  -1.737   1.986   2.747  1.0749 -0.3963  2.4989
   64ALA     CB 1067  -1.605   2.137   2.708 -0.3614  0.2584 -0.6003
   64ALA    HB1 1068  -1.528   2.070   2.746 -0.5484  0.7246  0.6207
   64ALA    HB2 1069  -1.605   2.151   2.600  0.4011  0.6487 -0.5548
   64ALA    HB3 1070  -1.594   2.236   2.752  0.7358 -0.8073  1.6748
   64ALA      C 1071  -1.760   2.123   2.904  1.3821  0.3975  0.0198
   64ALA      O 1072  -1.785   2.237   2.941  0.0908 -0.0014  0.1237
   65LY3      N 1073  -1.730   2.028   2.992  0.1987  0.1476  1.5969
   65LY3      H 1074  -1.710   1.936   2.954 -1.3293  0.3961  0.0893
   65LY3     CA 1075  -1.738   2.036   3.135  0.7536 -0.2735  0.1238
   65LY3     HA 1076  -1.798   2.121   3.167  1.3845  0.0980  0.3444
   65LY3     CB 1077  -1.803   1.914   3.203 -0.2908  0.2353 -0.2960
   65LY3    HB1 1078  -1.806   1.926   3.312  0.8937 -1.3374 -0.0499
   65LY3    HB2 1079  -1.747   1.821   3.195 -0.3406  0.0310  1.2629
   65LY3     CG 1080  -1.946   1.899   3.156  0.2828  0.4883  0.0318
   65LY3    HG1 1081  -1.937   1.858   3.055 -2.6789 -2.0118  0.6473
   65LY3    HG2 1082  -1.998   1.995   3.148 -0.6960  0.3203  3.1877
   65LY3     CD 1083  -2.029   1.804   3.243  0.4327 -0.4158  0.4075
   65LY3    HD1 1084  -1.977   1.709   3.241  0.3319 -0.4705  0.4015
   65LY3    HD2 1085  -2.129   1.799   3.199 -0.0280  1.9421  0.9929
   65LY3     CE 1086  -2.041   1.865   3.385  0.4262  0.7012  0.4586
   65LY3    HE1 1087  -2.035   1.974   3.386  1.4065  0.6593  1.5940
   65LY3    HE2 1088  -1.950   1.850   3.442 -0.4568  0.4925  1.8378
   65LY3     NZ 1089  -2.157   1.817   3.463 -0.3514 -0.1538  0.0453
   65LY3    HZ1 1090  -2.192   1.728   3.428 -0.6928 -0.3214  0.8010
   65LY3    HZ2 1091  -2.139   1.818   3.562  0.8147  2.0398 -0.1463
   65LY3    HZ3 1092  -2.223   1.893   3.451 -0.3213  0.4044  2.8633
   65LY3      C 1093  -1.610   2.080   3.196  0.4899 -0.0444  0.0861
   65LY3      O 1094  -1.621   2.141   3.305  0.1834  0.3024  0.0593
   66LY3      N 1095  -1.494   2.059   3.132  0.3156 -0.3204  0.5383
   66LY3      H 1096  -1.500   1.997   3.052  1.6644 -0.5089  0.5565
   66LY3     CA 1097  -1.363   2.115   3.181 -0.2677  0.3670  0.0449
   66LY3     HA 1098  -1.374   2.213   3.229 -1.1054  1.0833 -1.5147
   66LY3     CB 1099  -1.290   2.009   3.278 -0.5713 -0.0092 -0.5635
   66LY3    HB1 1100  -1.255   1.922   3.222 -2.3736  0.5726 -2.7262
   66LY3    HB2 1101  -1.372   1.978   3.342 -0.9886  2.1762  0.0181
   66LY3     CG 1102  -1.162   2.068   3.355  0.8722 -0.1609  0.3625
   66LY3    HG1 1103  -1.191   2.157   3.412 -0.9633  0.9626 -2.1362
   66LY3    HG2 1104  -1.082   2.098   3.287  0.6550  1.0753  0.6337
   66LY3     CD 1105  -1.116   1.961   3.450  0.2184 -0.2587  0.1905
   66LY3    HD1 1106  -1.075   1.871   3.406  1.7854 -0.2160  1.4741
   66LY3    HD2 1107  -1.199   1.930   3.514 -0.8030  1.4085 -0.2380
   66LY3     CE 1108  -0.991   2.010   3.532 -0.5835 -0.5661  0.1535
   66LY3    HE1 1109  -1.037   2.069   3.611  0.4445 -0.1972  0.4847
   66LY3    HE2 1110  -0.930   2.082   3.477 -2.4458  0.4634 -0.6620
   66LY3     NZ 1111  -0.916   1.892   3.578  0.8943 -0.5239 -0.6064
   66LY3    HZ1 1112  -0.974   1.813   3.602  0.2192  0.2172  0.2520
   66LY3    HZ2 1113  -0.860   1.856   3.502 -0.0532 -3.9021  0.1127
   66LY3    HZ3 1114  -0.867   1.910   3.664  0.1179  0.4492 -0.3534
   66LY3      C 1115  -1.279   2.150   3.064  0.5527 -0.2556 -0.1244
   66LY3      O 1116  -1.244   2.061   2.986  0.2188 -0.0987 -0.1744
   67ILE      N 1117  -1.237   2.274   3.045  0.0382 -0.1533 -0.3498
   67ILE      H 1118  -1.267   2.348   3.107 -0.0899  0.5351 -1.2159
   67ILE     CA 1119  -1.135   2.316   2.951 -0.1749 -0.0694 -0.1910
   67ILE     HA 1120  -1.107   2.241   2.877  0.9771  0.9955 -0.8651
   67ILE     CB 1121  -1.170   2.434   2.859  0.1739 -0.3383 -0.1538
   67ILE     HB 1122  -1.228   2.507   2.915  1.7292  0.6154  0.2691
   67ILE    CG2 1123  -1.048   2.509   2.801 -0.5649  0.2958 -0.2730
   67ILE   HG21 1124  -0.990   2.427   2.758  0.0707  0.6290 -0.0564
   67ILE   HG22 1125  -1.086   2.585   2.731 -0.3952  0.4565 -0.1902
   67ILE   HG23 1126  -0.997   2.551   2.887 -0.3810 -1.9043  0.7412
   67ILE    CG1 1127  -1.265   2.389   2.753 -0.4626 -0.7876  0.1688
   67ILE   HG11 1128  -1.326   2.312   2.800 -1.6951 -0.4947 -0.8967
   67ILE   HG12 1129  -1.206   2.341   2.674  1.1923 -0.0415  0.9037
   67ILE     CD 1130  -1.355   2.502   2.699  0.0627  0.1058 -0.2728
   67ILE    HD1 1131  -1.423   2.452   2.630 -0.0651  1.1884 -0.9526
   67ILE    HD2 1132  -1.405   2.556   2.779  2.5242  0.2239  1.2968
   67ILE    HD3 1133  -1.295   2.578   2.649  1.8772 -0.5980  0.7187
   67ILE      C 1134  -1.012   2.343   3.032  0.3980 -0.9122  0.2569
   67ILE      O 1135  -1.015   2.393   3.143  0.1280  0.1217  0.0334
   68GL4      N 1136  -0.904   2.289   2.978 -0.0692 -0.4052 -0.1348
   68GL4      H 1137  -0.906   2.235   2.892 -1.0073 -1.4826  0.5458
   68GL4     CA 1138  -0.765   2.309   3.016 -0.6454  0.1165 -0.6873
   68GL4     HA 1139  -0.759   2.385   3.093 -1.3084  0.7478 -1.2390
   68GL4     CB 1140  -0.710   2.172   3.079  0.1156 -0.4964 -0.3028
   68GL4    HB1 1141  -0.605   2.171   3.106 -0.1045  0.7485  0.6593
   68GL4    HB2 1142  -0.719   2.100   2.997  2.3053 -1.0542 -0.1179
   68GL4     CG 1143  -0.785   2.116   3.199  0.2010  0.3375  0.0086
   68GL4    HG1 1144  -0.892   2.133   3.184  0.1772 -0.8020 -1.3762
   68GL4    HG2 1145  -0.764   2.171   3.291 -0.1798 -0.2291  0.4454
   68GL4     CD 1146  -0.768   1.966   3.220 -0.3908 -0.2606 -0.2260
   68GL4    OE1 1147  -0.735   1.939   3.338 -0.4083 -0.1750 -0.4920
   68GL4   HE11 1148  -0.740   1.848   3.371 -0.7299  0.0341  0.0550
   68GL4   HE12 1149  -0.705   2.014   3.390  0.2067 -1.4893  1.1394
   68GL4    OE2 1150  -0.797   1.872   3.141 -0.6939  0.5499  0.1153
   68GL4   HE21 1151  -0.825   1.909   3.057 -1.2296 -0.2833 -0.0849
   68GL4   HE22 1152  -0.802   1.783   3.177 -0.4551  0.0830 -0.9527
   68GL4      C 1153  -0.667   2.353   2.904  0.0243  0.9459  0.1307
   68GL4      O 1154  -0.693   2.316   2.787  0.0721 -0.1137 -0.2445
   69VAL      N 1155  -0.549   2.409   2.944 -0.0961 -0.2980 -0.7514
   69VAL      H 1156  -0.531   2.432   3.041  0.3539 -0.9350 -0.6815
   69VAL     CA 1157  -0.442   2.447   2.848  0.0381 -0.2141  0.3217
   69VAL     HA 1158  -0.444   2.386   2.758  1.9832  0.4706 -0.2344
   69VAL     CB 1159  -0.445   2.598   2.815 -0.3784  0.4390 -0.0603
   69VAL     HB 1160  -0.352   2.615   2.761 -0.0395  1.3477  0.7733
   69VAL    CG1 1161  -0.552   2.648   2.714 -0.2376  0.7567  0.1561
   69VAL   HG11 1162  -0.530   2.589   2.625  2.0989  1.8769 -0.0862
   69VAL   HG12 1163  -0.654   2.633   2.748 -0.0582 -2.0681 -0.2265
   69VAL   HG13 1164  -0.526   2.753   2.702 -0.6278  1.1617  2.4048
   69VAL    CG2 1165  -0.455   2.679   2.944  0.0580 -0.0201 -0.6895
   69VAL   HG21 1166  -0.478   2.782   2.920  0.0380 -0.3120 -1.9884
   69VAL   HG22 1167  -0.536   2.642   3.007 -0.8765  2.9215 -0.0059
   69VAL   HG23 1168  -0.355   2.673   2.988  0.6428 -0.3266 -2.0243
   69VAL      C 1169  -0.302   2.409   2.899 -0.3101  0.5849  0.7640
   69VAL      O 1170  -0.272   2.395   3.016 -0.3521  0.3997 -0.2561
   70GL4      N 1171  -0.209   2.393   2.804 -0.3019 -0.2898 -0.1826
   70GL4      H 1172  -0.236   2.405   2.707 -0.8086  1.1011  0.1050
   70GL4     CA 1173  -0.066   2.386   2.828 -0.1027 -0.0745 -0.6620
   70GL4     HA 1174  -0.046   2.440   2.920  0.8438  1.6494 -1.8198
   70GL4     CB 1175  -0.022   2.239   2.846  0.5380 -0.5128  0.0956
   70GL4    HB1 1176  -0.062   2.178   2.765  0.0226  0.6325 -0.5373
   70GL4    HB2 1177  -0.065   2.207   2.942  1.8529 -2.2622  0.1521
   70GL4     CG 1178   0.123   2.207   2.846 -0.2738  0.4349  0.6026
   70GL4    HG1 1179   0.170   2.292   2.895  2.9165 -0.0436 -1.3100
   70GL4    HG2 1180   0.160   2.202   2.743 -3.0151 -2.4330 -0.4038
   70GL4     CD 1181   0.143   2.069   2.918 -0.2154 -1.4026 -0.4620
   70GL4    OE1 1182   0.074   1.975   2.875  0.1213 -0.2135  0.1309
   70GL4   HE11 1183  -0.018   1.970   2.902  0.1758 -4.4749  0.3339
   70GL4   HE12 1184   0.130   1.910   2.831  0.6268 -0.9818  1.8099
   70GL4    OE2 1185   0.237   2.062   3.006  0.4604  0.0266  0.5968
   70GL4   HE21 1186   0.254   2.144   3.054 -1.3826  0.7072  0.1784
   70GL4   HE22 1187   0.280   1.976   3.000 -2.4791 -1.4555 -1.4312
   70GL4      C 1188   0.004   2.450   2.714 -0.3674  0.3647  0.9000
   70GL4      O 1189  -0.025   2.434   2.594 -0.1307 -0.7229 -0.1679
   71PHE      N 1190   0.117   2.516   2.750  0.4737 -0.0754  0.0756
   71PHE      H 1191   0.143   2.511   2.847 -1.2342 -0.2401  0.5543
   71PHE     CA 1192   0.216   2.570   2.659  0.1954 -0.4731  0.0264
   71PHE     HA 1193   0.173   2.589   2.561  0.8844  2.3189  0.1945
   71PHE     CB 1194   0.279   2.701   2.709  0.1005 -1.0437  0.3246
   71PHE    HB1 1195   0.370   2.725   2.654 -1.2012  0.9033 -1.0962
   71PHE    HB2 1196   0.302   2.688   2.815  0.7889 -3.2188 -0.0291
   71PHE     CG 1197   0.169   2.809   2.706  0.2523 -0.2749 -0.1543
   71PHE    CD1 1198   0.092   2.834   2.822 -0.3121  0.9244  0.2458
   71PHE    HD1 1199   0.112   2.783   2.915  1.4701 -1.2100 -1.2155
   71PHE    CE1 1200  -0.011   2.935   2.819  0.0741 -0.1580 -0.7916
   71PHE    HE1 1201  -0.063   2.958   2.910 -1.6363 -3.4794 -0.7829
   71PHE     CZ 1202  -0.033   3.014   2.699  0.3671 -0.0672  0.1467
   71PHE     HZ 1203  -0.111   3.089   2.704 -1.3226 -1.8155  1.3300
   71PHE    CE2 1204   0.038   2.984   2.582  0.2127 -0.3408  0.5236
   71PHE    HE2 1205   0.012   3.042   2.495 -1.4685  3.3480  3.2142
   71PHE    CD2 1206   0.142   2.885   2.586  0.0754 -0.3922 -0.0211
   71PHE    HD2 1207   0.198   2.868   2.495 -0.8218  0.4157 -0.7421
   71PHE      C 1208   0.329   2.468   2.623  0.2871  0.1655  0.2750
   71PHE      O 1209   0.376   2.398   2.715 -0.2017  1.0117  0.0028
   72AS4      N 1210   0.382   2.478   2.497 -0.0214  0.1303 -0.3506
   72AS4      H 1211   0.356   2.560   2.444  0.0072 -0.1212 -0.7544
   72AS4     CA 1212   0.497   2.402   2.447 -0.4366  0.1767 -0.3991
   72AS4     HA 1213   0.503   2.309   2.505 -1.8952  0.2496 -0.0979
   72AS4     CB 1214   0.474   2.349   2.304 -0.1031  0.3068  0.4204
   72AS4    HB1 1215   0.512   2.419   2.229 -1.7081  3.4550  2.3216
   72AS4    HB2 1216   0.370   2.344   2.272  0.1298 -0.4069 -0.2546
   72AS4     CG 1217   0.546   2.215   2.275 -0.0617 -0.1247  0.1932
   72AS4    OD1 1218   0.641   2.183   2.349  0.3415  0.4048 -0.4148
   72AS4   HD11 1219   0.632   2.215   2.439 -0.8684  0.6579 -0.5971
   72AS4   HD12 1220   0.699   2.119   2.306 -1.1653 -1.7176  0.5103
   72AS4    OD2 1221   0.514   2.141   2.178  0.4010 -0.0075 -0.1248
   72AS4   HD21 1222   0.562   2.058   2.169  0.7964  0.1809  0.1866
   72AS4   HD22 1223   0.445   2.182   2.125 -0.8671  0.1547  1.5836
   72AS4      C 1224   0.623   2.483   2.465 -0.7874 -0.2982  0.6154
   72AS4      O 1225   0.623   2.606   2.460  0.1717 -0.2613 -0.6278
   73LY3      N 1226   0.740   2.424   2.469  0.1417  0.3554  0.0445
   73LY3      H 1227   0.730   2.324   2.453 -2.5591  0.5111  0.3201
   73LY3     CA 1228   0.867   2.487   2.458 -0.8755  0.2942  0.5576
   73LY3     HA 1229   0.879   2.565   2.533 -0.6662  0.2661  0.5551
   73LY3     CB 1230   0.980   2.381   2.474  0.3388 -0.2175  0.7339
   73LY3    HB1 1231   1.074   2.421   2.435  0.3594 -0.2296  0.7706
   73LY3    HB2 1232   0.965   2.298   2.406  1.2419  1.7971 -2.1415
   73LY3     CG 1233   1.003   2.330   2.612 -0.0686  0.3676 -0.7770
   73LY3    HG1 1234   0.924   2.256   2.622 -0.7451  1.2465  0.7704
   73LY3    HG2 1235   0.988   2.403   2.691  0.0066 -0.0878 -0.3387
   73LY3     CD 1236   1.144   2.258   2.622  0.4412 -0.8610 -0.2915
   73LY3    HD1 1237   1.155   2.247   2.730 -1.8439 -0.9652 -0.0117
   73LY3    HD2 1238   1.224   2.326   2.594 -1.4502  1.6602  0.0206
   73LY3     CE 1239   1.144   2.124   2.553 -0.6160 -0.3604  0.5718
   73LY3    HE1 1240   1.139   2.146   2.446 -3.2183 -1.5123  0.3748
   73LY3    HE2 1241   1.053   2.079   2.593 -0.5585  0.2577  1.4029
   73LY3     NZ 1242   1.270   2.048   2.585  0.2026 -0.1183  0.1811
   73LY3    HZ1 1243   1.350   2.104   2.558  0.4402 -1.2187 -1.5446
   73LY3    HZ2 1244   1.276   2.030   2.684  0.9228 -0.5641  0.0595
   73LY3    HZ3 1245   1.271   1.955   2.547  0.6124  0.0419 -0.2012
   73LY3      C 1246   0.881   2.551   2.316  0.0530  0.1651 -0.4471
   73LY3      O 1247   0.856   2.494   2.211  0.3827 -0.4431 -0.1016
   74GLY      N 1248   0.904   2.682   2.315 -0.5484  0.3931 -0.3635
   74GLY      H 1249   0.916   2.734   2.401 -0.9254 -0.4311  0.1974
   74GLY     CA 1250   0.896   2.766   2.193 -0.1261  0.0607 -0.5183
   74GLY    HA1 1251   0.867   2.702   2.110 -1.8507 -0.8127  0.7005
   74GLY    HA2 1252   0.990   2.821   2.182  0.9001 -1.5539 -0.2449
   74GLY      C 1253   0.782   2.866   2.198 -0.7322 -0.1467  0.1070
   74GLY      O 1254   0.760   2.938   2.292  0.3795  0.4457 -0.3094
   75GLN      N 1255   0.710   2.878   2.088  0.1510 -0.5721 -0.2781
   75GLN      H 1256   0.736   2.813   2.016  0.1703 -1.5394  0.5853
   75GLN     CA 1257   0.620   2.995   2.069 -0.7783  1.2173  0.1776
   75GLN     HA 1258   0.683   3.082   2.088  2.0401 -0.7856  0.4697
   75GLN     CB 1259   0.587   3.000   1.918 -0.5272  0.5330  0.5267
   75GLN    HB1 1260   0.518   2.918   1.895 -1.3124  1.2678  0.2058
   75GLN    HB2 1261   0.676   2.977   1.860 -0.9984  0.8371 -0.3410
   75GLN     CG 1262   0.525   3.134   1.884 -0.4561 -1.3865 -0.8915
   75GLN    HG1 1263   0.574   3.220   1.930 -1.1761  0.1200 -2.7968
   75GLN    HG2 1264   0.423   3.144   1.920  0.9748  2.3821  3.0177
   75GLN     CD 1265   0.527   3.162   1.735 -0.2298 -0.1816 -0.4742
   75GLN    OE1 1266   0.585   3.098   1.650  0.4882  0.2199  0.0207
   75GLN    NE2 1267   0.443   3.249   1.692  0.3596  0.0826  0.5400
   75GLN   HE21 1268   0.383   3.297   1.757 -0.4423  2.5731 -1.8749
   75GLN   HE22 1269   0.429   3.268   1.594  0.5764  0.9187  0.6701
   75GLN      C 1270   0.497   2.990   2.157  0.0958  0.6696 -0.4356
   75GLN      O 1271   0.420   2.890   2.153 -0.2427  0.3778  0.0092
   76ARG      N 1272   0.479   3.092   2.238  0.3386  0.2479 -0.3743
   76ARG      H 1273   0.559   3.153   2.234  1.2310 -0.9652 -3.4419
   76ARG     CA 1274   0.365   3.111   2.330  0.5708 -0.2492  0.1987
   76ARG     HA 1275   0.312   3.016   2.331  0.7694 -0.3775 -0.7129
   76ARG     CB 1276   0.416   3.118   2.474 -0.0138  0.0500 -0.3600
   76ARG    HB1 1277   0.481   3.032   2.490 -0.1751 -0.1596 -0.8349
   76ARG    HB2 1278   0.331   3.103   2.540  2.0242 -1.5359  2.1128
   76ARG     CG 1279   0.501   3.242   2.507 -0.3366  0.7332 -0.0137
   76ARG    HG1 1280   0.459   3.336   2.470  1.7936  2.0485  0.7909
   76ARG    HG2 1281   0.596   3.233   2.455 -0.4934  1.0686 -0.3689
   76ARG     CD 1282   0.532   3.239   2.656  0.6961 -0.5222  0.0068
   76ARG    HD1 1283   0.612   3.309   2.681  0.0679  1.2749 -2.6432
   76ARG    HD2 1284   0.580   3.146   2.688  0.7145 -0.8086 -0.8401
   76ARG     NE 1285   0.414   3.266   2.733 -0.2835 -0.0469 -0.4057
   76ARG     HE 1286   0.332   3.287   2.679 -1.3650 -1.3235  0.6648
   76ARG     CZ 1287   0.398   3.275   2.863  0.5108 -0.0710 -0.0346
   76ARG    NH1 1288   0.488   3.244   2.944 -0.1753 -0.2355 -0.0315
   76ARG   HH11 1289   0.578   3.225   2.902  0.4745  0.1665  1.1450
   76ARG   HH12 1290   0.463   3.228   3.040 -0.6806  0.0930 -0.1099
   76ARG    NH2 1291   0.280   3.311   2.907 -0.4431 -0.0596  0.9437
   76ARG   HH21 1292   0.211   3.322   2.834  1.7338  0.3915 -1.1755
   76ARG   HH22 1293   0.251   3.320   3.003 -3.0844 -0.2779  0.2565
   76ARG      C 1294   0.256   3.218   2.300 -0.0050  0.3520  0.4129
   76ARG      O 1295   0.160   3.246   2.369  0.3477  0.6387 -0.6062
   77THR      N 1296   0.271   3.286   2.185  0.3385 -0.3404 -0.3519
   77THR      H 1297   0.351   3.275   2.125 -0.5106  0.4215 -1.6984
   77THR     CA 1298   0.174   3.382   2.129  0.3143  0.1838  0.0845
   77THR     HA 1299   0.077   3.355   2.170 -0.2796 -1.9953 -2.4501
   77THR     CB 1300   0.204   3.529   2.169 -0.2641 -0.2694 -0.3438
   77THR     HB 1301   0.127   3.596   2.133  0.1139  0.3081 -0.0854
   77THR    CG2 1302   0.208   3.548   2.322  0.1724  0.3129 -0.1626
   77THR   HG21 1303   0.185   3.654   2.329 -0.0262  0.1573  3.3990
   77THR   HG22 1304   0.126   3.508   2.382  0.5405  2.0735  1.5940
   77THR   HG23 1305   0.299   3.523   2.376  0.3205  0.4554 -0.3460
   77THR    OG1 1306   0.334   3.564   2.123 -0.5338 -0.2498  0.5076
   77THR    HG1 1307   0.339   3.587   2.030 -0.3967 -1.5651  0.1835
   77THR      C 1308   0.168   3.386   1.975 -0.3315 -0.3464 -0.1717
   77THR      O 1309   0.256   3.329   1.907  0.2594  0.2154 -0.3544
   78AS4      N 1310   0.068   3.456   1.918 -0.8070  0.6659  0.6657
   78AS4      H 1311  -0.006   3.498   1.972 -1.5124  1.3596 -0.7787
   78AS4     CA 1312   0.074   3.509   1.776 -1.0526 -0.1898 -0.4431
   78AS4     HA 1313   0.160   3.469   1.722 -1.5389 -1.9173 -0.0037
   78AS4     CB 1314  -0.049   3.458   1.702 -0.0280 -0.6425  0.0662
   78AS4    HB1 1315  -0.063   3.350   1.706  0.1011 -0.6850 -0.5794
   78AS4    HB2 1316  -0.026   3.488   1.600  2.2533  0.3671  0.8095
   78AS4     CG 1317  -0.187   3.533   1.731 -0.7580  0.2826  0.7700
   78AS4    OD1 1318  -0.193   3.622   1.817 -0.1641 -0.4181  0.9041
   78AS4   HD11 1319  -0.265   3.600   1.876  0.7688 -4.1120  0.8878
   78AS4   HD12 1320  -0.120   3.684   1.810  0.1441 -0.8328  0.3574
   78AS4    OD2 1321  -0.280   3.496   1.658 -0.8810  0.9079 -0.5068
   78AS4   HD21 1322  -0.367   3.490   1.698  0.0405  0.6981  1.5950
   78AS4   HD22 1323  -0.241   3.475   1.573  0.4218 -1.4981  0.6000
   78AS4      C 1324   0.096   3.664   1.776  0.2777 -0.1939  0.1212
   78AS4      O 1325   0.097   3.727   1.880  0.0858 -0.2240  0.2059
   79LY3      N 1326   0.108   3.715   1.655 -0.6822 -0.3474  0.4312
   79LY3      H 1327   0.119   3.650   1.579  0.8106  0.8615 -0.4506
   79LY3     CA 1328   0.126   3.860   1.622 -0.2898 -0.5379 -0.4275
   79LY3     HA 1329   0.216   3.901   1.667  1.2983 -1.0219 -2.9503
   79LY3     CB 1330   0.157   3.886   1.468 -0.1076 -0.3327 -0.8260
   79LY3    HB1 1331   0.151   3.994   1.453 -1.9723 -0.7921 -4.5448
   79LY3    HB2 1332   0.074   3.850   1.407  0.4299 -1.2045 -1.0562
   79LY3     CG 1333   0.279   3.818   1.411 -0.1362 -0.0570 -0.4062
   79LY3    HG1 1334   0.292   3.850   1.308  1.3104  0.2944 -0.1260
   79LY3    HG2 1335   0.267   3.709   1.413 -2.8437  0.1510 -1.6979
   79LY3     CD 1336   0.411   3.856   1.477  0.4729  0.6536 -0.0555
   79LY3    HD1 1337   0.395   3.843   1.584 -0.9286  1.5622 -0.1261
   79LY3    HD2 1338   0.431   3.960   1.449  1.2880  0.1105 -1.5893
   79LY3     CE 1339   0.535   3.778   1.430 -0.0818 -0.2409 -0.2010
   79LY3    HE1 1340   0.539   3.786   1.322  2.0781 -0.5813 -0.1917
   79LY3    HE2 1341   0.517   3.675   1.462 -0.0138 -0.3564 -0.5407
   79LY3     NZ 1342   0.660   3.828   1.482  0.2631 -0.2309 -0.3635
   79LY3    HZ1 1343   0.652   3.835   1.582 -0.5485 -0.0240 -0.4394
   79LY3    HZ2 1344   0.738   3.764   1.469 -1.2770 -2.3583  0.3135
   79LY3    HZ3 1345   0.690   3.914   1.439 -2.8951  1.0964 -0.1427
   79LY3      C 1346   0.007   3.944   1.677 -0.2832  0.1674 -0.1882
   79LY3      O 1347   0.019   4.070   1.698  0.6001  0.5002 -0.0460
   80TY0      N 1348  -0.112   3.886   1.699 -0.2211 -0.3435  0.0865
   80TY0      H 1349  -0.109   3.785   1.699 -0.1800 -0.3631  1.2463
   80TY0     CA 1350  -0.231   3.946   1.763 -0.5192 -0.6700  0.0133
   80TY0     HA 1351  -0.223   4.054   1.748 -0.2666 -0.8790 -1.4752
   80TY0     CB 1352  -0.360   3.929   1.682 -0.3062  0.4003 -0.4895
   80TY0    HB1 1353  -0.437   4.003   1.704 -0.3791 -0.3360  2.1201
   80TY0    HB2 1354  -0.401   3.832   1.711  0.0521 -0.6256 -3.1845
   80TY0     CG 1355  -0.332   3.936   1.538 -0.1641  0.6812  0.2346
   80TY0    CD1 1356  -0.287   3.819   1.474 -0.4616 -0.4301  0.0340
   80TY0    HD1 1357  -0.292   3.723   1.523  0.6876  0.1031  1.2950
   80TY0    CE1 1358  -0.212   3.839   1.353  0.5907  0.0576  0.4231
   80TY0    HE1 1359  -0.180   3.748   1.306 -1.4921 -0.9722  0.8597
   80TY0     CZ 1360  -0.194   3.964   1.297 -0.2101  0.6952 -0.3054
   80TY0     OH 1361  -0.129   3.972   1.177 -0.6197  0.1298 -0.2323
   80TY0    HH1 1362  -0.130   3.894   1.122 -1.2388  1.0528 -1.5909
   80TY0    HH2 1363  -0.114   4.064   1.154  1.7112 -0.3483 -0.9018
   80TY0    CE2 1364  -0.238   4.080   1.357 -0.6778  0.5257  0.2891
   80TY0    HE2 1365  -0.207   4.173   1.311 -0.1644  0.2801  0.1338
   80TY0    CD2 1366  -0.309   4.070   1.478  0.2241  0.2652 -0.3400
   80TY0    HD2 1367  -0.333   4.163   1.526 -1.2840 -0.2620 -0.0071
   80TY0      C 1368  -0.233   3.922   1.915 -0.1044 -0.5384 -0.0266
   80TY0      O 1369  -0.338   3.949   1.969 -0.7040  0.0274  0.2414
   81GLY      N 1370  -0.127   3.868   1.980 -0.5721  0.2822  0.2706
   81GLY      H 1371  -0.040   3.841   1.937  0.0459 -0.2984  1.8148
   81GLY     CA 1372  -0.128   3.853   2.126 -0.1775  0.8043 -0.8775
   81GLY    HA1 1373  -0.177   3.942   2.166 -0.2388 -0.1002  1.1588
   81GLY    HA2 1374  -0.030   3.843   2.173  0.1583  2.4768 -1.1432
   81GLY      C 1375  -0.200   3.728   2.174 -0.0901 -0.0449 -0.6359
   81GLY      O 1376  -0.191   3.700   2.295  0.3964  0.1184  0.2163
   82ARG      N 1377  -0.269   3.658   2.087  0.4749  0.1999  0.9787
   82ARG      H 1378  -0.256   3.676   1.988 -2.0955 -1.9673  0.1142
   82ARG     CA 1379  -0.345   3.544   2.122  0.3739  0.1924  0.1180
   82ARG     HA 1380  -0.404   3.558   2.213  2.4384 -3.1126  2.1595
   82ARG     CB 1381  -0.435   3.505   2.002 -0.4938  0.8667  0.0638
   82ARG    HB1 1382  -0.498   3.420   2.028 -3.0311  2.8208  0.6251
   82ARG    HB2 1383  -0.371   3.471   1.920 -0.6365 -3.1405  1.3694
   82ARG     CG 1384  -0.524   3.626   1.970 -0.0929  0.2506  0.4937
   82ARG    HG1 1385  -0.472   3.721   1.954 -1.6744  1.3414  1.5125
   82ARG    HG2 1386  -0.579   3.651   2.061 -0.6458  1.0263 -0.0354
   82ARG     CD 1387  -0.625   3.621   1.851 -0.4400  0.7608 -0.4292
   82ARG    HD1 1388  -0.680   3.715   1.851 -3.0939 -0.6580  1.3359
   82ARG    HD2 1389  -0.702   3.546   1.868  0.4080 -0.1683 -0.5672
   82ARG     NE 1390  -0.544   3.588   1.735 -0.0567  0.4233  0.1926
   82ARG     HE 1391  -0.443   3.589   1.747 -0.0208  0.0306 -0.0674
   82ARG     CZ 1392  -0.589   3.583   1.612 -0.5963 -0.5010  0.2588
   82ARG    NH1 1393  -0.711   3.602   1.579  0.4034  0.4307  0.1615
   82ARG   HH11 1394  -0.773   3.640   1.649  1.2015  0.2883  0.9771
   82ARG   HH12 1395  -0.735   3.598   1.481 -1.0835 -2.5048  0.5375
   82ARG    NH2 1396  -0.513   3.558   1.516  0.4663  0.2596  0.1381
   82ARG   HH21 1397  -0.415   3.542   1.538  0.2797 -0.1531  0.7029
   82ARG   HH22 1398  -0.556   3.550   1.425 -0.4020 -1.8102  0.6756
   82ARG      C 1399  -0.253   3.432   2.168 -0.2057 -0.0941  0.1541
   82ARG      O 1400  -0.149   3.408   2.110  0.1647 -0.1984  0.4185
   83GLY      N 1401  -0.293   3.363   2.275 -0.2026 -0.2214 -0.6494
   83GLY      H 1402  -0.380   3.383   2.323 -0.8415  0.5456 -2.0762
   83GLY     CA 1403  -0.217   3.248   2.340 -0.2991  0.3563 -0.1325
   83GLY    HA1 1404  -0.257   3.233   2.440  1.8968 -1.1497  0.5835
   83GLY    HA2 1405  -0.114   3.284   2.342 -0.1673  0.0293 -0.7663
   83GLY      C 1406  -0.215   3.118   2.260  0.1159  0.1965 -0.7901
   83GLY      O 1407  -0.308   3.043   2.270 -0.1684 -0.1802 -0.0898
   84LEU      N 1408  -0.103   3.098   2.195 -0.5581 -0.0534 -0.1417
   84LEU      H 1409  -0.026   3.158   2.220  1.7684 -3.1430  0.7060
   84LEU     CA 1410  -0.087   2.970   2.122 -0.0429  0.6205  0.8524
   84LEU     HA 1411  -0.183   2.951   2.072 -0.0485 -1.0483  1.4169
   84LEU     CB 1412   0.022   2.980   2.019 -0.1387  0.5225 -0.1517
   84LEU    HB1 1413   0.023   2.884   1.967 -2.6353  1.6853 -2.6829
   84LEU    HB2 1414   0.109   3.019   2.070 -0.9992 -1.1893  2.9135
   84LEU     CG 1415  -0.013   3.079   1.896  0.0752  0.5817  0.1638
   84LEU     HG 1416  -0.025   3.179   1.936  1.7233  0.8649  0.0335
   84LEU    CD1 1417   0.102   3.075   1.799 -0.3336 -0.1847  0.4221
   84LEU   HD11 1418   0.201   3.089   1.843 -0.5717  2.2226  0.3057
   84LEU   HD12 1419   0.114   2.975   1.756  1.2566  0.0240  0.3206
   84LEU   HD13 1420   0.090   3.160   1.732 -2.0185 -0.4368  0.3689
   84LEU    CD2 1421  -0.147   3.039   1.826  0.1400  0.2518  0.5242
   84LEU   HD21 1422  -0.155   2.943   1.775 -1.7340  0.2117  0.8267
   84LEU   HD22 1423  -0.231   3.044   1.896  1.0813  2.0831  1.5900
   84LEU   HD23 1424  -0.173   3.112   1.749  3.3466 -0.2822 -1.2157
   84LEU      C 1425  -0.071   2.849   2.215 -0.2619 -0.5222  0.5586
   84LEU      O 1426   0.032   2.831   2.274 -0.1205 -0.0916  0.0694
   85ALA      N 1427  -0.174   2.766   2.235 -0.3421  0.0286  0.4631
   85ALA      H 1428  -0.262   2.793   2.193  1.0677  0.4365 -2.4819
   85ALA     CA 1429  -0.173   2.651   2.329 -0.3546 -0.3521  0.0354
   85ALA     HA 1430  -0.071   2.634   2.364 -0.3198 -0.1449  0.0381
   85ALA     CB 1431  -0.247   2.702   2.460  0.4719 -0.4787 -0.0039
   85ALA    HB1 1432  -0.225   2.630   2.538 -1.2981 -0.9716  0.0819
   85ALA    HB2 1433  -0.207   2.802   2.478  1.2278 -1.1486  2.2777
   85ALA    HB3 1434  -0.354   2.715   2.443  0.5888 -1.1202 -1.4439
   85ALA      C 1435  -0.226   2.521   2.276 -0.1386  0.6123 -0.3055
   85ALA      O 1436  -0.306   2.522   2.182  0.0174 -0.0869  0.0500
   86TY0      N 1437  -0.175   2.409   2.325  0.0784  0.0917 -0.1246
   86TY0      H 1438  -0.108   2.414   2.401  1.6947 -0.4159 -1.4618
   86TY0     CA 1439  -0.251   2.281   2.330  0.3494 -0.0123 -0.3151
   86TY0     HA 1440  -0.289   2.252   2.232  0.1132 -0.8513  0.0107
   86TY0     CB 1441  -0.166   2.173   2.390 -0.4361  0.2782 -0.0118
   86TY0    HB1 1442  -0.217   2.076   2.387  2.7340 -1.5699  0.7470
   86TY0    HB2 1443  -0.140   2.199   2.493  0.2071  0.0399 -0.1086
   86TY0     CG 1444  -0.044   2.136   2.313 -0.7622 -0.3061 -0.3832
   86TY0    CD1 1445  -0.051   2.066   2.189  0.0140 -0.3768 -0.5551
   86TY0    HD1 1446  -0.145   2.048   2.139 -0.0887  0.4948 -0.6833
   86TY0    CE1 1447   0.069   2.030   2.120  0.2777  0.2265  0.5467
   86TY0    HE1 1448   0.064   1.975   2.028 -1.9347  1.9748 -0.4659
   86TY0     CZ 1449   0.192   2.061   2.176  0.0674  0.5558  0.3542
   86TY0     OH 1450   0.302   2.018   2.107 -0.6871  0.8089  0.1901
   86TY0    HH1 1451   0.375   2.077   2.127 -0.3986  0.8243 -0.8459
   86TY0    HH2 1452   0.306   1.923   2.094  3.0274  0.7203  0.8257
   86TY0    CE2 1453   0.200   2.120   2.304  0.3982  0.1286  0.3623
   86TY0    HE2 1454   0.292   2.142   2.358 -0.6002  1.5523  1.5690
   86TY0    CD2 1455   0.083   2.166   2.370  0.5208 -0.3294  0.3958
   86TY0    HD2 1456   0.091   2.228   2.458 -1.5329  1.0342 -0.3172
   86TY0      C 1457  -0.372   2.309   2.422  0.6105  0.2737 -0.8907
   86TY0      O 1458  -0.352   2.370   2.528 -0.3526 -0.2379  0.0024
   87ILE      N 1459  -0.494   2.265   2.380 -0.2843  0.2396  0.0313
   87ILE      H 1460  -0.498   2.233   2.284 -0.3766 -3.4817  1.1481
   87ILE     CA 1461  -0.620   2.290   2.455 -0.6735  0.5170  0.7832
   87ILE     HA 1462  -0.588   2.332   2.551  0.3952 -1.8690  1.5373
   87ILE     CB 1463  -0.701   2.404   2.399 -0.0894  0.0105  1.0007
   87ILE     HB 1464  -0.756   2.369   2.311  0.4610  0.9204  0.2850
   87ILE    CG2 1465  -0.803   2.453   2.501  0.7377 -0.0840  0.3739
   87ILE   HG21 1466  -0.746   2.507   2.576  2.9011 -0.4860 -0.8811
   87ILE   HG22 1467  -0.874   2.519   2.452  1.2275 -0.8370 -1.4787
   87ILE   HG23 1468  -0.868   2.372   2.533  0.3549 -0.3477 -0.9784
   87ILE    CG1 1469  -0.634   2.528   2.335 -0.1953 -0.0882 -0.0173
   87ILE   HG11 1470  -0.584   2.486   2.248  1.0350 -3.1965  2.0295
   87ILE   HG12 1471  -0.555   2.568   2.398 -0.3483 -0.5562  0.4792
   87ILE     CD 1472  -0.722   2.653   2.291  0.0124  0.8969 -0.0876
   87ILE    HD1 1473  -0.734   2.717   2.379 -0.6520  2.0986 -1.0179
   87ILE    HD2 1474  -0.678   2.711   2.211  0.1135  2.0175  0.7582
   87ILE    HD3 1475  -0.818   2.615   2.256  0.1273 -2.4371  2.6408
   87ILE      C 1476  -0.702   2.164   2.463  0.3249  0.1340  0.0467
   87ILE      O 1477  -0.744   2.114   2.360  0.3234 -0.2684  0.0993
   88TY0      N 1478  -0.740   2.123   2.584  0.0430 -0.9258  0.5386
   88TY0      H 1479  -0.704   2.182   2.658 -0.7381  1.5451 -0.9356
   88TY0     CA 1480  -0.816   2.011   2.616 -0.7043  0.8937  0.7697
   88TY0     HA 1481  -0.830   1.954   2.524 -0.0289  1.9629 -0.0189
   88TY0     CB 1482  -0.743   1.919   2.717  0.1728  0.2607  0.4251
   88TY0    HB1 1483  -0.798   1.825   2.722  0.0214  0.0609 -2.6266
   88TY0    HB2 1484  -0.763   1.958   2.816  0.0307  0.5426  0.2873
   88TY0     CG 1485  -0.597   1.889   2.688 -0.0836  0.2545  0.1506
   88TY0    CD1 1486  -0.495   1.982   2.726  0.5049 -0.2087  0.5919
   88TY0    HD1 1487  -0.526   2.076   2.770  0.4659  0.0492  0.0235
   88TY0    CE1 1488  -0.366   1.963   2.692 -0.6498  0.1653 -0.0018
   88TY0    HE1 1489  -0.289   2.037   2.708 -0.5604  0.1584 -0.3798
   88TY0     CZ 1490  -0.327   1.844   2.630  0.4466  0.2065  0.3102
   88TY0     OH 1491  -0.197   1.830   2.589 -0.0897  0.1787 -0.5042
   88TY0    HH1 1492  -0.179   1.745   2.546 -0.9571  0.3719 -1.2919
   88TY0    HH2 1493  -0.144   1.904   2.618  1.7723 -0.9774 -0.7660
   88TY0    CE2 1494  -0.424   1.744   2.595  0.8022 -0.1846  0.6777
   88TY0    HE2 1495  -0.392   1.656   2.541 -1.2988 -0.1520 -0.8007
   88TY0    CD2 1496  -0.559   1.772   2.617  0.3659 -0.0441 -0.1390
   88TY0    HD2 1497  -0.633   1.705   2.574  0.7139  1.0225 -2.5924
   88TY0      C 1498  -0.964   2.046   2.654  1.0198  0.1463  0.4160
   88TY0      O 1499  -0.991   2.154   2.708 -0.4032 -0.1859 -0.2599
   89ALA      N 1500  -1.056   1.960   2.623  0.6095 -0.0879  0.4863
   89ALA      H 1501  -1.030   1.871   2.583 -1.0217 -1.5963  2.5497
   89ALA     CA 1502  -1.201   1.979   2.642 -0.0807  0.5263 -1.5294
   89ALA     HA 1503  -1.221   2.050   2.722 -2.7939  0.2685 -1.8990
   89ALA     CB 1504  -1.271   2.042   2.518 -0.3064 -0.0115 -0.4373
   89ALA    HB1 1505  -1.362   2.095   2.547 -1.2753 -0.9637 -1.6401
   89ALA    HB2 1506  -1.204   2.124   2.492 -0.1039 -0.3175 -0.9025
   89ALA    HB3 1507  -1.285   1.977   2.431 -0.9762  0.9710 -1.0962
   89ALA      C 1508  -1.259   1.841   2.685 -0.3201 -0.2370 -0.1374
   89ALA      O 1509  -1.267   1.748   2.603  0.3426  0.3706 -0.3388
   90AS4      N 1510  -1.286   1.827   2.813  0.7237  0.3691  0.3807
   90AS4      H 1511  -1.289   1.902   2.879 -1.7273  0.8811 -0.2403
   90AS4     CA 1512  -1.299   1.700   2.885 -1.0814 -0.1400  0.2451
   90AS4     HA 1513  -1.284   1.729   2.989  0.9858 -1.5450  0.3928
   90AS4     CB 1514  -1.440   1.645   2.863 -0.1681  0.6667 -0.2538
   90AS4    HB1 1515  -1.449   1.554   2.921  1.8445 -0.0958 -1.0365
   90AS4    HB2 1516  -1.441   1.624   2.756  0.9048  0.7652 -0.3016
   90AS4     CG 1517  -1.557   1.738   2.902 -0.6451 -0.0401 -0.3998
   90AS4    OD1 1518  -1.659   1.736   2.831  0.3076 -0.5222 -0.4564
   90AS4   HD11 1519  -1.699   1.822   2.819  1.4176  0.0222 -0.2825
   90AS4   HD12 1520  -1.699   1.649   2.820  2.4974 -1.6412 -0.1305
   90AS4    OD2 1521  -1.538   1.819   2.997 -0.5645 -0.3389  0.1051
   90AS4   HD21 1522  -1.487   1.794   3.075 -1.1299  5.7755  3.0648
   90AS4   HD22 1523  -1.621   1.865   3.009  1.1402  2.5515  2.2660
   90AS4      C 1524  -1.183   1.600   2.848  0.3195 -0.4386  0.0175
   90AS4      O 1525  -1.210   1.488   2.814 -0.3445  0.0271  0.5344
   91GLY      N 1526  -1.060   1.641   2.853  0.1495  0.0150  0.2782
   91GLY      H 1527  -1.043   1.736   2.883  3.2273  0.3043 -1.8452
   91GLY     CA 1528  -0.942   1.558   2.830 -0.1364  0.1680  0.7375
   91GLY    HA1 1529  -0.918   1.469   2.887  3.2166 -0.9712 -2.0831
   91GLY    HA2 1530  -0.856   1.621   2.855 -0.6374  0.9275  0.5994
   91GLY      C 1531  -0.924   1.510   2.681 -0.0967  0.3335 -1.0350
   91GLY      O 1532  -0.821   1.461   2.649 -0.7520 -0.0949 -0.2831
   92LY3      N 1533  -1.021   1.539   2.594 -0.1689  0.0039  0.5677
   92LY3      H 1534  -1.102   1.588   2.629  0.2009  1.1193 -0.0696
   92LY3     CA 1535  -0.996   1.534   2.450 -0.2445 -0.5880  0.2629
   92LY3     HA 1536  -0.931   1.449   2.430  0.5769  0.0778  0.0433
   92LY3     CB 1537  -1.128   1.519   2.367 -0.3941 -0.3517 -0.1017
   92LY3    HB1 1538  -1.114   1.515   2.259 -2.5606 -0.0268 -0.4547
   92LY3    HB2 1539  -1.183   1.610   2.391 -0.2212 -0.5596  1.1343
   92LY3     CG 1540  -1.222   1.408   2.400  0.2550  0.4797  0.2207
   92LY3    HG1 1541  -1.314   1.417   2.342 -0.0894 -0.2208  0.6479
   92LY3    HG2 1542  -1.242   1.410   2.507  1.1117 -0.3598  0.4112
   92LY3     CD 1543  -1.165   1.269   2.363 -0.6159 -0.5348 -0.6634
   92LY3    HD1 1544  -1.066   1.259   2.409 -0.4182 -2.1517 -1.3540
   92LY3    HD2 1545  -1.143   1.261   2.256  1.2092 -0.8150 -0.3072
   92LY3     CE 1546  -1.252   1.150   2.401 -0.0531  0.5468 -0.2126
   92LY3    HE1 1547  -1.235   1.131   2.507  0.6493 -0.9331 -0.5624
   92LY3    HE2 1548  -1.212   1.060   2.354  0.0384  0.6018 -0.2426
   92LY3     NZ 1549  -1.395   1.169   2.375  0.2370  0.5831 -0.1084
   92LY3    HZ1 1550  -1.428   1.257   2.413 -1.3842  0.1357 -0.4054
   92LY3    HZ2 1551  -1.405   1.176   2.275  4.2303 -2.7818 -1.0036
   92LY3    HZ3 1552  -1.441   1.094   2.424  1.0594 -0.6903 -1.2276
   92LY3      C 1553  -0.925   1.666   2.398  0.0196  0.1835  0.5071
   92LY3      O 1554  -0.978   1.774   2.432  0.0991 -0.0894  0.2984
   93MET      N 1555  -0.814   1.657   2.323 -0.2720 -0.6038 -0.7503
   93MET      H 1556  -0.783   1.565   2.293  0.8617 -0.2724 -0.6454
   93MET     CA 1557  -0.748   1.774   2.272  0.0588 -0.7739 -0.5237
   93MET     HA 1558  -0.742   1.853   2.347 -0.4452  0.3133 -1.5986
   93MET     CB 1559  -0.604   1.731   2.241 -0.0771 -0.3110  0.0105
   93MET    HB1 1560  -0.608   1.663   2.156 -0.6473  0.1608 -0.3535
   93MET    HB2 1561  -0.552   1.679   2.321  1.1987 -0.5068 -0.9227
   93MET     CG 1562  -0.518   1.859   2.216  0.8849  0.1754 -0.5389
   93MET    HG1 1563  -0.508   1.910   2.312 -0.0253  0.7084 -0.7112
   93MET    HG2 1564  -0.575   1.927   2.153 -1.4541 -0.3693  0.8829
   93MET     SD 1565  -0.356   1.823   2.141 -0.0748  0.0776 -0.1908
   93MET     CE 1566  -0.280   1.687   2.245  0.8123  0.9048 -0.1021
   93MET    HE1 1567  -0.260   1.721   2.347  0.9459  1.8168 -0.4160
   93MET    HE2 1568  -0.334   1.594   2.231  1.8108  0.2757  0.1570
   93MET    HE3 1569  -0.187   1.652   2.200  1.2148  1.2019  0.4731
   93MET      C 1570  -0.826   1.833   2.151  0.1744  0.1660  0.0617
   93MET      O 1571  -0.847   1.756   2.054 -0.4417 -0.3694 -0.3669
   94VAL      N 1572  -0.865   1.959   2.158  0.2540 -0.1441 -0.0076
   94VAL      H 1573  -0.853   2.001   2.249 -1.1367 -1.2457  0.7243
   94VAL     CA 1574  -0.935   2.031   2.046 -0.6484 -0.7865  0.3366
   94VAL     HA 1575  -1.027   1.979   2.019 -0.6269 -1.2723  1.1786
   94VAL     CB 1576  -0.976   2.172   2.087 -0.2902 -0.0402  0.2862
   94VAL     HB 1577  -0.898   2.231   2.135 -2.1782  0.6319  2.6716
   94VAL    CG1 1578  -1.028   2.251   1.962 -0.4323 -0.0118 -0.9040
   94VAL   HG11 1579  -1.105   2.201   1.904  0.3230 -0.0991 -1.8497
   94VAL   HG12 1580  -1.045   2.352   1.999  0.7160 -0.4210  0.8999
   94VAL   HG13 1581  -0.945   2.258   1.892  0.1568  0.2084 -0.1995
   94VAL    CG2 1582  -1.085   2.171   2.185 -0.2568 -0.1319  0.6476
   94VAL   HG21 1583  -1.104   2.277   2.208  2.9077  1.1408 -1.9624
   94VAL   HG22 1584  -1.164   2.137   2.118  0.6485  0.8802 -0.9742
   94VAL   HG23 1585  -1.038   2.111   2.262  2.4013  1.2865  0.2274
   94VAL      C 1586  -0.837   2.030   1.923 -0.6786 -0.8835 -0.0881
   94VAL      O 1587  -0.877   1.992   1.814  0.0704  0.4235  0.1910
   95ASN      N 1588  -0.709   2.060   1.942 -0.1370 -0.2039  0.4136
   95ASN      H 1589  -0.681   2.097   2.032 -1.5806  0.3593  0.6728
   95ASN     CA 1590  -0.604   2.064   1.837 -0.1773  0.0113  0.2653
   95ASN     HA 1591  -0.640   2.130   1.759  1.8914 -0.6812 -1.3783
   95ASN     CB 1592  -0.470   2.112   1.890  0.6676 -0.0235 -0.8343
   95ASN    HB1 1593  -0.393   2.135   1.816  0.0819  0.8034 -1.1998
   95ASN    HB2 1594  -0.426   2.027   1.943  0.2743  0.6184  0.5655
   95ASN     CG 1595  -0.470   2.232   1.989  0.2842  0.3208  0.4214
   95ASN    OD1 1596  -0.530   2.233   2.091 -0.3615  0.3246 -0.0301
   95ASN    ND2 1597  -0.392   2.339   1.968  0.2304  0.5862 -0.1633
   95ASN   HD21 1598  -0.325   2.331   1.893  2.0050  0.4298  1.3541
   95ASN   HD22 1599  -0.390   2.402   2.047 -0.0329 -0.8274  1.0278
   95ASN      C 1600  -0.583   1.933   1.754 -0.2496  0.3378  0.3140
   95ASN      O 1601  -0.563   1.933   1.631 -0.1874  0.6317 -0.5119
   96GL4      N 1602  -0.609   1.824   1.822 -0.7138  0.5078 -0.0062
   96GL4      H 1603  -0.624   1.821   1.922 -1.4166  0.8878 -0.0930
   96GL4     CA 1604  -0.619   1.688   1.758 -0.0083  0.0253 -0.5907
   96GL4     HA 1605  -0.546   1.673   1.679  1.1139  1.5255  0.1348
   96GL4     CB 1606  -0.605   1.578   1.870 -0.0131 -0.1916  0.0755
   96GL4    HB1 1607  -0.700   1.576   1.924 -0.0526  1.2456  0.0842
   96GL4    HB2 1608  -0.525   1.599   1.941  0.4817 -0.4099 -0.4097
   96GL4     CG 1609  -0.569   1.446   1.800  0.2252  0.4547 -1.5835
   96GL4    HG1 1610  -0.464   1.428   1.821 -0.3387 -1.8005 -0.3756
   96GL4    HG2 1611  -0.605   1.447   1.697 -2.5157  2.5780 -0.7421
   96GL4     CD 1612  -0.653   1.332   1.873 -0.1347 -0.4545  0.1679
   96GL4    OE1 1613  -0.722   1.256   1.804 -0.6246 -0.1536 -0.2679
   96GL4   HE11 1614  -0.673   1.185   1.762 -0.5091 -0.1549 -0.1321
   96GL4   HE12 1615  -0.804   1.303   1.792  0.2892  1.3921 -0.7435
   96GL4    OE2 1616  -0.626   1.304   1.994 -0.8484 -0.0367  0.9238
   96GL4   HE21 1617  -0.658   1.372   2.054  0.5170 -0.7424  2.4934
   96GL4   HE22 1618  -0.551   1.245   1.997 -1.3153 -0.5744  2.2990
   96GL4      C 1619  -0.753   1.672   1.691  0.3482  0.0469 -0.5759
   96GL4      O 1620  -0.761   1.620   1.580 -0.0170  0.1398  0.4268
   97ALA      N 1621  -0.863   1.703   1.761 -0.7882  0.0902  0.0734
   97ALA      H 1622  -0.855   1.746   1.852  1.5628  1.4883 -0.7105
   97ALA     CA 1623  -0.996   1.646   1.721 -0.0710 -0.2419 -0.4123
   97ALA     HA 1624  -0.997   1.538   1.708 -1.1529 -0.4487  1.1153
   97ALA     CB 1625  -1.102   1.690   1.825 -0.0651 -0.1639 -0.0258
   97ALA    HB1 1626  -1.072   1.659   1.925 -1.7358 -1.0472  0.2244
   97ALA    HB2 1627  -1.103   1.799   1.819 -0.6153 -0.0417  1.7389
   97ALA    HB3 1628  -1.200   1.656   1.793 -0.2074 -1.3971  1.6164
   97ALA      C 1629  -1.040   1.702   1.589  0.0347  0.1458 -0.2652
   97ALA      O 1630  -1.095   1.633   1.503 -0.4623  0.0106 -0.7413
   98LEU      N 1631  -1.020   1.834   1.572 -0.1657 -0.1750  0.0622
   98LEU      H 1632  -0.987   1.879   1.656  0.0320  0.5431 -0.3884
   98LEU     CA 1633  -1.049   1.908   1.450  0.5975 -0.3704  0.0423
   98LEU     HA 1634  -1.155   1.896   1.430 -0.1678  3.3466  1.0749
   98LEU     CB 1635  -1.017   2.057   1.474 -0.3195  0.4231  0.6865
   98LEU    HB1 1636  -0.911   2.060   1.500 -0.6154  0.9601  1.9341
   98LEU    HB2 1637  -1.068   2.099   1.561 -0.2565  2.4346 -0.1848
   98LEU     CG 1638  -1.045   2.148   1.350  0.9601  0.3919 -0.7111
   98LEU     HG 1639  -1.002   2.096   1.266  1.0553 -0.0633 -0.3837
   98LEU    CD1 1640  -1.190   2.166   1.326  0.0473 -0.4029 -0.9509
   98LEU   HD11 1641  -1.254   2.204   1.406  0.0056 -1.6411 -0.3716
   98LEU   HD12 1642  -1.203   2.219   1.232  1.5256  1.0573 -0.3660
   98LEU   HD13 1643  -1.241   2.070   1.312 -2.5550  0.8523 -0.8107
   98LEU    CD2 1644  -0.987   2.285   1.358  0.4202  0.1952  0.0685
   98LEU   HD21 1645  -1.029   2.351   1.282  1.1158  0.5571 -0.0002
   98LEU   HD22 1646  -1.014   2.324   1.457 -0.1617 -0.6740  0.2618
   98LEU   HD23 1647  -0.879   2.283   1.363  0.4224  1.3280  0.8366
   98LEU      C 1648  -0.969   1.851   1.335 -0.2391  0.1849  0.0008
   98LEU      O 1649  -1.019   1.821   1.228 -0.3462  0.0057 -0.3214
   99VAL      N 1650  -0.837   1.841   1.358 -0.4818 -0.1842  0.1187
   99VAL      H 1651  -0.808   1.878   1.447  0.7025 -1.9900  0.5461
   99VAL     CA 1652  -0.739   1.769   1.272  0.7222 -0.5932 -0.6333
   99VAL     HA 1653  -0.736   1.824   1.178 -1.0815  0.2755 -0.2238
   99VAL     CB 1654  -0.597   1.774   1.336  0.0780  0.4485 -0.0991
   99VAL     HB 1655  -0.617   1.784   1.443 -0.1975 -0.8512 -0.0138
   99VAL    CG1 1656  -0.510   1.648   1.311 -0.3248 -0.3863  0.0007
   99VAL   HG11 1657  -0.568   1.571   1.362 -1.6639  0.4647 -0.1863
   99VAL   HG12 1658  -0.492   1.630   1.205 -1.0488  2.4220 -0.6895
   99VAL   HG13 1659  -0.412   1.654   1.359 -0.8694 -0.2825  1.1260
   99VAL    CG2 1660  -0.525   1.904   1.289 -0.2732  0.4073  0.8993
   99VAL   HG21 1661  -0.470   1.882   1.197 -2.1314  0.3239 -0.2490
   99VAL   HG22 1662  -0.593   1.988   1.279  1.0394  1.3105 -1.0944
   99VAL   HG23 1663  -0.448   1.935   1.360  1.2872  3.0249 -1.6870
   99VAL      C 1664  -0.792   1.624   1.230 -0.4483 -0.4200  0.1983
   99VAL      O 1665  -0.788   1.591   1.115  0.1775 -0.1066 -0.1071
  100ARG      N 1666  -0.821   1.528   1.322  0.2777  0.6432 -0.0188
  100ARG      H 1667  -0.808   1.549   1.420 -0.5416 -1.2272  0.5498
  100ARG     CA 1668  -0.868   1.387   1.289  0.2162 -0.1472 -0.3723
  100ARG     HA 1669  -0.783   1.328   1.253 -0.3297 -0.8149 -0.5789
  100ARG     CB 1670  -0.907   1.336   1.427  0.5758  0.1816  0.3651
  100ARG    HB1 1671  -0.988   1.401   1.460 -0.4575 -0.7965 -0.2064
  100ARG    HB2 1672  -0.823   1.344   1.497  0.4241 -0.7444  0.6700
  100ARG     CG 1673  -0.971   1.195   1.442  0.2632 -0.4868  0.9193
  100ARG    HG1 1674  -1.061   1.192   1.381  1.1248  1.1999 -0.5096
  100ARG    HG2 1675  -0.982   1.180   1.549 -0.3551  1.4919  1.1746
  100ARG     CD 1676  -0.865   1.102   1.385  0.8688 -0.6180  0.0328
  100ARG    HD1 1677  -0.783   1.108   1.457  0.3277  1.2210  0.5611
  100ARG    HD2 1678  -0.841   1.128   1.282 -1.3609  0.6613 -0.2356
  100ARG     NE 1679  -0.919   0.960   1.381 -0.3409 -0.6096  0.2009
  100ARG     HE 1680  -0.881   0.901   1.453  0.9550  1.6646  1.4970
  100ARG     CZ 1681  -0.979   0.906   1.282 -0.2951  0.5508 -0.0495
  100ARG    NH1 1682  -1.048   0.972   1.192  0.2986  0.1512  0.6320
  100ARG   HH11 1683  -1.039   1.072   1.191  1.0501  0.0896 -0.1538
  100ARG   HH12 1684  -1.085   0.927   1.110  0.3986  1.1232  0.0394
  100ARG    NH2 1685  -0.981   0.775   1.268  0.1609 -0.0292 -0.5183
  100ARG   HH21 1686  -0.938   0.711   1.333 -0.6691  1.1576  1.2701
  100ARG   HH22 1687  -1.030   0.732   1.191 -0.7853 -1.1751  0.6956
  100ARG      C 1688  -0.992   1.372   1.201  0.0022 -0.4196  1.1810
  100ARG      O 1689  -1.022   1.273   1.138 -0.0360  0.2437  0.0695
  101GLN      N 1690  -1.064   1.477   1.197  0.0423  0.9424 -0.1205
  101GLN      H 1691  -1.023   1.557   1.243  0.1709  0.6718  0.2398
  101GLN     CA 1692  -1.189   1.496   1.127  0.2054  0.2497 -0.1119
  101GLN     HA 1693  -1.233   1.397   1.123  0.5195  0.1187 -0.4179
  101GLN     CB 1694  -1.280   1.587   1.209  0.1951 -0.3307  0.3550
  101GLN    HB1 1695  -1.260   1.692   1.184 -2.1816  1.0307  3.4123
  101GLN    HB2 1696  -1.257   1.572   1.315 -0.7017  0.7374  0.7195
  101GLN     CG 1697  -1.435   1.588   1.186  0.1124 -0.6374 -0.4204
  101GLN    HG1 1698  -1.458   1.621   1.085 -0.6190 -1.6568 -0.6060
  101GLN    HG2 1699  -1.472   1.657   1.262  3.2568 -0.6688  1.2936
  101GLN     CD 1700  -1.494   1.449   1.212 -0.7315 -0.3381  0.0130
  101GLN    OE1 1701  -1.550   1.385   1.122  0.0700  0.4963 -0.2464
  101GLN    NE2 1702  -1.489   1.385   1.329 -0.4750  0.5000  0.0393
  101GLN   HE21 1703  -1.428   1.421   1.401  0.3305 -1.1495  0.2091
  101GLN   HE22 1704  -1.528   1.293   1.339  1.8808 -0.4854  0.7834
  101GLN      C 1705  -1.169   1.550   0.986 -0.5600 -0.1229  0.0325
  101GLN      O 1706  -1.268   1.561   0.919  0.0259 -0.1816  0.5660
  102GLY      N 1707  -1.045   1.586   0.948  0.5354  0.2841 -0.5947
  102GLY      H 1708  -0.973   1.560   1.014 -0.5332 -1.8525 -0.1935
  102GLY     CA 1709  -1.011   1.639   0.813 -0.0019  0.4221 -0.5163
  102GLY    HA1 1710  -1.064   1.571   0.746 -0.1007  0.5637 -0.5823
  102GLY    HA2 1711  -0.907   1.617   0.791 -0.5194 -2.2340 -0.5969
  102GLY      C 1712  -1.053   1.785   0.797 -0.8707  0.4948 -0.4664
  102GLY      O 1713  -1.030   1.841   0.694  0.2852  0.2126 -0.0317
  103LEU      N 1714  -1.093   1.853   0.907  0.0451  0.4015  0.0937
  103LEU      H 1715  -1.102   1.796   0.990  0.0872  1.4931  0.8550
  103LEU     CA 1716  -1.134   1.998   0.905  0.8144 -0.2516  0.9498
  103LEU     HA 1717  -1.178   2.013   0.806  1.2005 -3.8652  0.0542
  103LEU     CB 1718  -1.244   2.019   1.012 -0.4919  0.0804 -0.5499
  103LEU    HB1 1719  -1.262   2.126   1.023 -1.0491 -0.1167  0.5694
  103LEU    HB2 1720  -1.200   1.981   1.105 -1.9877  0.4717  0.3508
  103LEU     CG 1721  -1.371   1.932   0.997  0.2607 -0.3400 -0.3759
  103LEU     HG 1722  -1.345   1.826   0.990  0.5985 -0.2988  0.1815
  103LEU    CD1 1723  -1.463   1.951   1.113  0.5926  0.1148 -0.8080
  103LEU   HD11 1724  -1.415   1.906   1.200  2.1718 -1.4425 -2.3938
  103LEU   HD12 1725  -1.490   2.055   1.133  1.3966 -0.0322  1.3253
  103LEU   HD13 1726  -1.557   1.900   1.094  0.1677  0.4278  0.3983
  103LEU    CD2 1727  -1.442   1.970   0.866  1.2185  0.3316  0.1645
  103LEU   HD21 1728  -1.467   2.075   0.879  2.2770  0.5800  0.3162
  103LEU   HD22 1729  -1.382   1.957   0.775 -0.6859  0.3471 -1.1531
  103LEU   HD23 1730  -1.523   1.898   0.855  0.3832  1.0512  1.4601
  103LEU      C 1731  -1.021   2.094   0.909 -0.2285 -0.1856  0.0572
  103LEU      O 1732  -1.031   2.211   0.876  0.1205 -0.4688  0.5784
  104ALA      N 1733  -0.905   2.044   0.938  0.6402  0.7589 -0.0075
  104ALA      H 1734  -0.912   1.953   0.981 -1.2960  0.3787 -0.9837
  104ALA     CA 1735  -0.773   2.105   0.928  0.5444 -0.8435 -0.2860
  104ALA     HA 1736  -0.780   2.172   0.842 -1.4102 -0.3537  0.2067
  104ALA     CB 1737  -0.757   2.194   1.050 -0.5289 -0.5294 -0.5006
  104ALA    HB1 1738  -0.652   2.221   1.042 -0.4512 -0.8450 -0.5648
  104ALA    HB2 1739  -0.811   2.288   1.052  2.0079  1.0419  2.2552
  104ALA    HB3 1740  -0.779   2.147   1.146 -0.1479  0.2896 -0.0043
  104ALA      C 1741  -0.657   2.015   0.906  0.4104  0.5225 -0.5608
  104ALA      O 1742  -0.673   1.892   0.925 -0.1745  0.1827  0.5837
  105LY3      N 1743  -0.541   2.078   0.864  0.7952  0.5122 -0.1421
  105LY3      H 1744  -0.539   2.174   0.835  1.1737  1.0087  1.4282
  105LY3     CA 1745  -0.414   2.007   0.850 -0.0418 -0.1738  0.2087
  105LY3     HA 1746  -0.425   1.899   0.861 -0.6994  0.0354  1.8144
  105LY3     CB 1747  -0.357   2.033   0.709  0.5499 -0.0304 -0.1601
  105LY3    HB1 1748  -0.439   2.016   0.640  0.3834  0.3171 -0.0499
  105LY3    HB2 1749  -0.272   1.967   0.692  0.6261 -0.1215  0.5377
  105LY3     CG 1750  -0.319   2.177   0.684  0.7269  0.9224 -0.2999
  105LY3    HG1 1751  -0.243   2.205   0.756  1.0180 -1.2523  0.3124
  105LY3    HG2 1752  -0.410   2.237   0.694  0.2345  0.0026  1.0016
  105LY3     CD 1753  -0.256   2.199   0.547 -0.4966  0.5712 -0.1373
  105LY3    HD1 1754  -0.169   2.134   0.539 -0.8262  0.0736  0.2618
  105LY3    HD2 1755  -0.223   2.303   0.550 -3.8717  1.7435  0.5337
  105LY3     CE 1756  -0.361   2.181   0.433 -1.2515  0.3287  0.1877
  105LY3    HE1 1757  -0.453   2.232   0.460 -1.5694  0.6078 -1.3276
  105LY3    HE2 1758  -0.387   2.075   0.430  2.3990 -0.7586 -3.8310
  105LY3     NZ 1759  -0.309   2.210   0.296  0.1775  0.2153  0.0658
  105LY3    HZ1 1760  -0.284   2.307   0.285  1.8796 -0.3066 -1.0151
  105LY3    HZ2 1761  -0.228   2.157   0.267  1.1248  1.0898  1.0227
  105LY3    HZ3 1762  -0.388   2.203   0.233 -1.4233  1.5615  1.8355
  105LY3      C 1763  -0.323   2.039   0.966  0.1293 -0.0890  0.3114
  105LY3      O 1764  -0.357   2.138   1.041  0.0651  0.9697 -0.0778
  106VAL      N 1765  -0.207   1.986   0.979 -0.3426  0.4008 -0.5182
  106VAL      H 1766  -0.175   1.915   0.915  0.2930  1.2267 -1.1396
  106VAL     CA 1767  -0.108   2.042   1.071 -0.3380  0.0984  0.2618
  106VAL     HA 1768  -0.157   2.073   1.163 -0.2446 -0.5823  0.5441
  106VAL     CB 1769  -0.008   1.933   1.130  0.9672 -0.2018 -0.3195
  106VAL     HB 1770   0.060   1.987   1.196  1.3764 -1.3778  0.2419
  106VAL    CG1 1771  -0.084   1.832   1.215 -0.0228 -0.1468 -0.0976
  106VAL   HG11 1772  -0.111   1.882   1.308 -0.0503 -1.1748  0.4638
  106VAL   HG12 1773  -0.153   1.780   1.149 -0.6925 -1.0882  1.2997
  106VAL   HG13 1774  -0.015   1.753   1.245  0.5933  0.6116  0.5224
  106VAL    CG2 1775   0.075   1.874   1.017  0.3503  0.0685  0.2275
  106VAL   HG21 1776   0.146   1.803   1.059 -0.4939 -0.5522  0.6373
  106VAL   HG22 1777   0.008   1.826   0.946 -0.0512 -0.0041  0.6509
  106VAL   HG23 1778   0.136   1.954   0.975 -0.2211  2.0072  2.8583
  106VAL      C 1779  -0.032   2.158   1.003  0.3132 -0.0369  0.2364
  106VAL      O 1780  -0.017   2.148   0.879 -0.3094  0.5193 -0.2108
  107ALA      N 1781   0.017   2.262   1.079 -0.0395  0.3120  0.6922
  107ALA      H 1782   0.015   2.238   1.177  1.3481 -2.2747  0.1999
  107ALA     CA 1783   0.106   2.370   1.032 -0.2176 -0.1331 -0.5040
  107ALA     HA 1784   0.048   2.421   0.955  0.9119 -1.9502 -2.7078
  107ALA     CB 1785   0.136   2.468   1.151  0.0747  0.0482 -0.0274
  107ALA    HB1 1786   0.207   2.419   1.218 -2.8030 -2.1581  1.6703
  107ALA    HB2 1787   0.186   2.559   1.119 -0.0119 -0.1962 -0.8874
  107ALA    HB3 1788   0.045   2.489   1.206  0.4267  0.9988  0.2021
  107ALA      C 1789   0.231   2.336   0.954 -0.2373  0.2695  0.7439
  107ALA      O 1790   0.290   2.231   0.975 -0.5646  0.0128 -0.2134
  108TY1      N 1791   0.270   2.418   0.852  0.4638  1.0325 -0.2138
  108TY1      H 1792   0.215   2.500   0.829 -2.3534 -0.9703 -1.2967
  108TY1     CA 1793   0.386   2.387   0.766  0.1032  0.6849  0.6183
  108TY1     HA 1794   0.379   2.287   0.722 -0.6114  1.7654 -1.8367
  108TY1     CB 1795   0.401   2.474   0.648  0.2617 -0.0436  0.6561
  108TY1    HB1 1796   0.398   2.577   0.685  0.9624 -0.5340  2.1499
  108TY1    HB2 1797   0.316   2.458   0.582 -1.1230  0.1658  2.3286
  108TY1     CG 1798   0.522   2.453   0.563 -0.2265  0.0989  0.0572
  108TY1    CD1 1799   0.626   2.540   0.569  0.7925 -0.2317 -0.1662
  108TY1    HD1 1800   0.633   2.624   0.638  0.1946  0.4398 -0.9082
  108TY1    CE1 1801   0.730   2.536   0.471  0.1124  0.1058 -0.0235
  108TY1    HE1 1802   0.798   2.620   0.469 -1.4219  1.3877  0.0594
  108TY1     CZ 1803   0.733   2.438   0.370  0.3295 -0.0969  0.8205
  108TY1     OH 1804   0.829   2.439   0.275 -0.2570 -0.2161  0.3787
  108TY1    HH1 1805   0.797   2.419   0.187  0.9094  0.5080 -0.2371
  108TY1    HH2 1806   0.913   2.425   0.320  1.0742  4.0573 -0.3939
  108TY1    CE2 1807   0.632   2.345   0.367  0.5615  0.2596 -0.5203
  108TY1    HE2 1808   0.645   2.257   0.306  1.4410 -2.2414  2.9749
  108TY1    CD2 1809   0.518   2.353   0.458 -0.2052 -0.5951 -0.4835
  108TY1    HD2 1810   0.445   2.274   0.465  1.9173 -2.4859  3.2910
  108TY1      C 1811   0.515   2.390   0.847  0.9280  0.1852 -0.2441
  108TY1      O 1812   0.549   2.502   0.889 -0.0500 -0.0596 -0.4157
  109VAL      N 1813   0.576   2.272   0.869 -0.3547 -0.2070 -0.4579
  109VAL      H 1814   0.527   2.190   0.836  0.3307  0.4056 -3.2552
  109VAL     CA 1815   0.708   2.247   0.934 -0.0811  0.6552 -0.0417
  109VAL     HA 1816   0.687   2.164   1.001 -1.3002  3.1720  2.9084
  109VAL     CB 1817   0.818   2.205   0.833 -0.2042 -0.2181  0.3110
  109VAL     HB 1818   0.914   2.213   0.882  0.0287  1.8772 -0.3633
  109VAL    CG1 1819   0.802   2.068   0.762 -0.6483 -0.4469  0.7706
  109VAL   HG11 1820   0.708   2.059   0.707 -1.0068 -0.4354  1.3690
  109VAL   HG12 1821   0.890   2.054   0.699 -0.6033  1.5592  0.3168
  109VAL   HG13 1822   0.809   1.990   0.838 -0.6815 -1.2692 -0.0612
  109VAL    CG2 1823   0.831   2.297   0.715  0.2671 -0.4238 -0.2256
  109VAL   HG21 1824   0.924   2.284   0.661  0.0865  1.3368 -1.0326
  109VAL   HG22 1825   0.752   2.276   0.643 -0.2023 -0.3948  0.2747
  109VAL   HG23 1826   0.834   2.399   0.754 -1.0417 -0.2456 -0.5434
  109VAL      C 1827   0.753   2.351   1.044  0.7629 -0.1846 -0.0459
  109VAL      O 1828   0.855   2.421   1.038  0.6014 -0.1791 -0.5423
  110TY0      N 1829   0.659   2.364   1.136  0.4718 -0.2557  0.3355
  110TY0      H 1830   0.588   2.292   1.129 -0.2987  0.3494  1.6042
  110TY0     CA 1831   0.657   2.470   1.243 -0.3375 -0.1329  0.3501
  110TY0     HA 1832   0.663   2.567   1.194 -0.7929 -1.2684 -2.1481
  110TY0     CB 1833   0.510   2.470   1.297 -0.7055 -0.5383  0.5487
  110TY0    HB1 1834   0.484   2.370   1.333 -0.2738 -1.4346 -1.4871
  110TY0    HB2 1835   0.445   2.478   1.211 -1.3528 -0.7782  1.0064
  110TY0     CG 1836   0.470   2.579   1.400  0.7382  0.3570  0.5702
  110TY0    CD1 1837   0.420   2.701   1.352 -0.3675  0.3196 -0.0861
  110TY0    HD1 1838   0.408   2.708   1.245 -0.3296 -2.0793 -0.2965
  110TY0    CE1 1839   0.407   2.811   1.436 -0.2834  0.3482  0.0606
  110TY0    HE1 1840   0.382   2.909   1.397  0.0824  0.2613 -0.3904
  110TY0     CZ 1841   0.427   2.797   1.574 -0.4386  0.3996  0.7151
  110TY0     OH 1842   0.400   2.906   1.649 -0.1881 -0.4034 -0.3684
  110TY0    HH1 1843   0.444   2.986   1.619 -0.3153 -0.7702 -1.5834
  110TY0    HH2 1844   0.337   2.896   1.721  0.7181  0.1166  0.5245
  110TY0    CE2 1845   0.465   2.672   1.623 -0.3227 -0.5446  0.2853
  110TY0    HE2 1846   0.481   2.665   1.730  0.8943  0.1854  0.1636
  110TY0    CD2 1847   0.485   2.563   1.535  0.7322  0.3196 -0.8359
  110TY0    HD2 1848   0.515   2.465   1.570 -1.2527  0.0071  0.1599
  110TY0      C 1849   0.753   2.444   1.354 -0.5166 -0.3717  0.2150
  110TY0      O 1850   0.776   2.330   1.377 -0.0845 -0.2059  0.2704
  111LY3      N 1851   0.803   2.547   1.423 -0.5805 -0.8050 -0.6657
  111LY3      H 1852   0.772   2.640   1.401 -0.0077 -0.3993  0.1555
  111LY3     CA 1853   0.898   2.541   1.538 -0.0542 -0.4476 -0.5263
  111LY3     HA 1854   0.886   2.448   1.593  0.8488 -0.3689 -0.1913
  111LY3     CB 1855   1.040   2.524   1.469  0.1651 -0.2881 -0.8597
  111LY3    HB1 1856   1.044   2.455   1.385  2.7150  2.3033 -3.0816
  111LY3    HB2 1857   1.108   2.485   1.545 -2.1289  0.7224  1.9117
  111LY3     CG 1858   1.096   2.657   1.410  0.3476 -0.6661 -0.4370
  111LY3    HG1 1859   1.201   2.640   1.388  0.2754  0.1818 -1.5143
  111LY3    HG2 1860   1.090   2.728   1.493 -0.7700 -2.1636  0.8276
  111LY3     CD 1861   1.024   2.700   1.279  0.7021 -0.2727 -0.1808
  111LY3    HD1 1862   0.927   2.744   1.303  0.1835 -0.9910 -0.9095
  111LY3    HD2 1863   1.008   2.615   1.212 -0.7856 -1.3724  1.4781
  111LY3     CE 1864   1.092   2.810   1.185  0.1081  0.3592  0.5814
  111LY3    HE1 1865   1.179   2.768   1.134 -0.3210 -0.2780  0.3675
  111LY3    HE2 1866   1.136   2.895   1.237 -0.7898  1.6967 -0.7560
  111LY3     NZ 1867   1.000   2.865   1.093 -0.2970 -0.4464  0.1510
  111LY3    HZ1 1868   0.962   2.789   1.039  0.1666 -1.9934  1.8929
  111LY3    HZ2 1869   0.919   2.902   1.141  0.6412  1.6288  0.2822
  111LY3    HZ3 1870   1.042   2.943   1.044  0.6416 -0.6964  0.5405
  111LY3      C 1871   0.890   2.650   1.638 -0.2413 -0.3338  0.3657
  111LY3      O 1872   0.810   2.739   1.609  0.0669 -0.3468  0.3582
  112PRO      N 1873   0.967   2.646   1.752  0.8466 -0.3075  0.5154
  112PRO     CD 1874   0.989   2.768   1.834 -0.5051  0.6674  0.6723
  112PRO    HD1 1875   0.909   2.773   1.907 -0.9211  0.6498  0.2193
  112PRO    HD2 1876   0.999   2.859   1.775 -0.9433  1.0762  1.2238
  112PRO     CG 1877   1.122   2.747   1.911 -0.0634  0.3266  0.5379
  112PRO    HG1 1878   1.123   2.801   2.006  0.1773  2.8159 -0.7977
  112PRO    HG2 1879   1.209   2.775   1.852 -1.4111  3.0120 -0.3218
  112PRO     CB 1880   1.114   2.597   1.939  0.2836 -0.3337 -0.0258
  112PRO    HB1 1881   1.049   2.586   2.026 -0.1760  0.9132 -0.2065
  112PRO    HB2 1882   1.209   2.547   1.960 -0.6010 -1.9573  0.3337
  112PRO     CA 1883   1.033   2.532   1.821 -0.1737 -0.1639  0.8182
  112PRO     HA 1884   1.103   2.493   1.748 -1.0402  0.4664 -0.3751
  112PRO      C 1885   0.948   2.417   1.876 -0.0013  0.2318 -0.7411
  112PRO      O 1886   1.001   2.303   1.902  0.0730  0.1441 -0.4707
  113ASN      N 1887   0.822   2.441   1.887 -0.1362 -0.5543  0.2195
  113ASN      H 1888   0.797   2.536   1.863  1.1500 -0.6728 -1.7368
  113ASN     CA 1889   0.715   2.352   1.937  0.6693  0.4930 -0.1042
  113ASN     HA 1890   0.732   2.325   2.041 -1.2625  0.5120  0.2542
  113ASN     CB 1891   0.580   2.432   1.933 -0.4346  0.7166  0.4263
  113ASN    HB1 1892   0.502   2.373   1.981 -1.5778  0.9413 -1.0638
  113ASN    HB2 1893   0.561   2.444   1.826 -0.0205 -1.0779  0.1124
  113ASN     CG 1894   0.594   2.578   1.980  0.6600 -0.2454 -0.7610
  113ASN    OD1 1895   0.663   2.658   1.926 -0.1296 -0.1570 -0.0802
  113ASN    ND2 1896   0.517   2.624   2.078 -0.7286  0.6468  0.1049
  113ASN   HD21 1897   0.446   2.559   2.110  0.2608 -2.3599 -3.2183
  113ASN   HD22 1898   0.517   2.724   2.089  1.8991  1.0082 -2.1743
  113ASN      C 1899   0.705   2.216   1.862  0.2471  0.3483 -0.1125
  113ASN      O 1900   0.689   2.210   1.742  0.1285  0.0923  0.1497
  114ASN      N 1901   0.714   2.107   1.935  0.4586  0.4877  0.4566
  114ASN      H 1902   0.759   2.122   2.025 -0.1135  0.3908  0.7609
  114ASN     CA 1903   0.714   1.968   1.879  0.0375 -0.2105  0.1917
  114ASN     HA 1904   0.651   1.970   1.791  0.1704 -0.7521  0.0812
  114ASN     CB 1905   0.861   1.943   1.835  0.4678  0.1910 -0.1723
  114ASN    HB1 1906   0.913   1.885   1.912 -1.4644 -0.0293  1.0483
  114ASN    HB2 1907   0.917   2.036   1.820 -2.2021  1.8693 -0.4050
  114ASN     CG 1908   0.868   1.872   1.702  0.5684  0.4622 -0.0831
  114ASN    OD1 1909   0.912   1.757   1.683  0.6228  0.2393 -0.4989
  114ASN    ND2 1910   0.817   1.938   1.604 -0.4651  0.4099  0.2061
  114ASN   HD21 1911   0.765   2.023   1.622 -2.6454  0.0634 -3.4975
  114ASN   HD22 1912   0.831   1.903   1.511 -1.9047 -0.6397  0.3513
  114ASN      C 1913   0.669   1.863   1.973 -0.3468  0.3192 -1.0231
  114ASN      O 1914   0.687   1.743   1.944  0.5016 -0.0322  0.2074
  115THR      N 1915   0.610   1.890   2.095 -0.3544 -0.5755  0.2678
  115THR      H 1916   0.591   1.987   2.115 -1.1354 -0.5448 -0.5576
  115THR     CA 1917   0.588   1.792   2.203  0.1553 -0.0398  1.1592
  115THR     HA 1918   0.685   1.744   2.213  0.6671  0.9123  0.8820
  115THR     CB 1919   0.553   1.862   2.339  0.7833 -0.9741  0.6218
  115THR     HB 1920   0.483   1.945   2.331  2.2882  0.2275 -0.9951
  115THR    CG2 1921   0.504   1.773   2.448  1.3000  0.4707 -0.2288
  115THR   HG21 1922   0.404   1.751   2.410  1.6477  1.1898 -1.6369
  115THR   HG22 1923   0.564   1.683   2.460 -0.8074 -0.9662  0.3060
  115THR   HG23 1924   0.481   1.835   2.534 -3.7533  0.7780 -1.4414
  115THR    OG1 1925   0.668   1.918   2.380 -0.2673 -0.2683 -0.4812
  115THR    HG1 1926   0.661   2.011   2.356 -1.0089  1.0969  4.0481
  115THR      C 1927   0.480   1.680   2.175 -0.0377  0.4724 -0.2162
  115THR      O 1928   0.498   1.564   2.208  0.0657 -0.4296  0.6507
  116HI0      N 1929   0.368   1.715   2.117  0.1679 -0.2892  0.1132
  116HI0      H 1930   0.361   1.814   2.098 -0.1500  0.2641  2.6796
  116HI0     CA 1931   0.248   1.638   2.075 -0.5195 -0.3548  0.5666
  116HI0     HA 1932   0.277   1.533   2.083 -1.5018 -0.7360 -0.5446
  116HI0     CB 1933   0.128   1.668   2.165 -0.0860  0.5063 -0.1530
  116HI0    HB1 1934   0.051   1.598   2.131  0.3310  0.5455 -1.1913
  116HI0    HB2 1935   0.078   1.762   2.142  0.0575  1.0550  1.6180
  116HI0     CG 1936   0.146   1.651   2.317  0.1906 -0.4252  0.8502
  116HI0    ND1 1937   0.177   1.537   2.392  0.2421 -0.1146  1.1442
  116HI0    HD1 1938   0.196   1.445   2.356  1.4346  0.7373 -0.5816
  116HI0    CE1 1939   0.196   1.575   2.516  0.4387 -0.5620  0.3026
  116HI0    HE1 1940   0.226   1.511   2.597 -0.2502 -0.8228  0.3584
  116HI0    NE2 1941   0.176   1.707   2.527 -0.2058  0.1133 -0.0638
  116HI0    HE2 1942   0.188   1.760   2.612 -0.4123 -1.9671  1.3324
  116HI0    CD2 1943   0.139   1.758   2.401  0.2056  0.5369 -0.4283
  116HI0    HD2 1944   0.115   1.861   2.380 -0.7748  0.0723 -1.7301
  116HI0      C 1945   0.218   1.666   1.925 -0.1102 -0.4744 -0.0722
  116HI0      O 1946   0.115   1.630   1.868 -0.6586  0.3976  0.7955
  117GL4      N 1947   0.308   1.729   1.847 -0.6778  0.5172 -0.9800
  117GL4      H 1948   0.389   1.757   1.900 -2.3100 -0.7094  2.5158
  117GL4     CA 1949   0.303   1.758   1.704  0.6492  0.3779 -0.2113
  117GL4     HA 1950   0.220   1.825   1.684  0.3838  1.0741  2.7568
  117GL4     CB 1951   0.437   1.822   1.684 -1.0980 -0.5586 -0.8243
  117GL4    HB1 1952   0.508   1.748   1.721 -1.8539 -0.2541  1.3698
  117GL4    HB2 1953   0.449   1.905   1.753  1.8587  0.0397 -1.9250
  117GL4     CG 1954   0.484   1.857   1.547  0.6535 -0.2511 -0.3141
  117GL4    HG1 1955   0.569   1.924   1.562  0.9902 -1.0039  1.3589
  117GL4    HG2 1956   0.398   1.909   1.505 -1.2955 -1.8084  1.5421
  117GL4     CD 1957   0.514   1.736   1.451  0.6123 -0.2257  0.0301
  117GL4    OE1 1958   0.605   1.649   1.481  0.8526  0.3291  0.8611
  117GL4   HE11 1959   0.642   1.606   1.404  0.6629  1.5909  0.0213
  117GL4   HE12 1960   0.635   1.638   1.571  0.9343  0.7635  0.8932
  117GL4    OE2 1961   0.455   1.730   1.343  0.0527  0.4505  0.6631
  117GL4   HE21 1962   0.510   1.709   1.267 -0.4928 -0.0996  0.4054
  117GL4   HE22 1963   0.363   1.757   1.345 -0.7424 -1.9981  1.2499
  117GL4      C 1964   0.283   1.623   1.623 -0.0625  0.3492 -0.1130
  117GL4      O 1965   0.196   1.629   1.537 -0.1046  0.5091  0.4928
  118GLN      N 1966   0.347   1.514   1.656 -0.0664  0.2420  0.4276
  118GLN      H 1967   0.426   1.521   1.719  0.0930  0.3781  0.2110
  118GLN     CA 1968   0.346   1.390   1.581  0.4343 -0.9782  0.1694
  118GLN     HA 1969   0.343   1.415   1.475 -2.9950 -3.1084 -0.4121
  118GLN     CB 1970   0.477   1.314   1.615 -0.3256  0.4227  0.9957
  118GLN    HB1 1971   0.494   1.306   1.722 -0.7044  0.5219  1.0638
  118GLN    HB2 1972   0.560   1.374   1.577 -1.5369 -0.0479 -2.8456
  118GLN     CG 1973   0.489   1.169   1.549 -0.6284  0.7676  0.0964
  118GLN    HG1 1974   0.431   1.164   1.457 -1.5430 -0.9275  0.7125
  118GLN    HG2 1975   0.444   1.101   1.621 -1.4818  1.4437  0.2137
  118GLN     CD 1976   0.633   1.126   1.524 -0.3800 -0.8640 -0.8567
  118GLN    OE1 1977   0.731   1.153   1.601  0.4329  0.2217 -0.5514
  118GLN    NE2 1978   0.661   1.053   1.415 -0.3017  0.3720 -0.5169
  118GLN   HE21 1979   0.592   1.038   1.343 -0.5263 -0.5790 -0.1330
  118GLN   HE22 1980   0.757   1.029   1.397  0.4382  2.4685  0.3092
  118GLN      C 1981   0.218   1.310   1.601 -0.8020  0.3175  0.2254
  118GLN      O 1982   0.175   1.238   1.509 -0.2166 -0.0102 -0.1071
  119HI1      N 1983   0.164   1.321   1.723 -0.3429 -0.0604 -0.2318
  119HI1      H 1984   0.214   1.368   1.797  0.0761  1.0630 -1.2102
  119HI1     CA 1985   0.028   1.279   1.747  0.6049  0.0945  0.9496
  119HI1     HA 1986   0.025   1.172   1.725 -0.0990  0.1444  0.7966
  119HI1     CB 1987  -0.013   1.278   1.893  0.1341 -0.1704 -0.2381
  119HI1    HB1 1988  -0.008   1.384   1.918  1.6919 -0.0435 -0.9857
  119HI1    HB2 1989   0.060   1.216   1.946  0.7058  0.4896 -0.2450
  119HI1     CG 1990  -0.144   1.220   1.923  0.5275  0.4039 -0.1333
  119HI1    ND1 1991  -0.165   1.081   1.909 -0.2907 -0.1322  1.1525
  119HI1    HD1 1992  -0.087   1.019   1.892  0.8802  0.9402  2.4528
  119HI1    CE1 1993  -0.297   1.061   1.906  0.1403 -0.3010  0.9694
  119HI1    HE1 1994  -0.347   0.968   1.885  0.5606 -0.3847  0.3134
  119HI1    NE2 1995  -0.362   1.174   1.936  0.0607 -0.5002 -0.1383
  119HI1    HE2 1996  -0.461   1.190   1.947  0.3828  2.7451 -0.8109
  119HI1    CD2 1997  -0.264   1.273   1.940 -0.3580 -0.1023  0.0472
  119HI1    HD2 1998  -0.272   1.380   1.949 -0.6529 -0.2197  1.4062
  119HI1      C 1999  -0.075   1.350   1.661 -0.0814  0.7340 -0.2276
  119HI1      O 2000  -0.166   1.280   1.603  0.1376  0.1547 -0.3098
  120LEU      N 2001  -0.061   1.481   1.642 -0.2180 -0.8063  0.2361
  120LEU      H 2002   0.023   1.525   1.677 -0.6136 -0.1824  0.4197
  120LEU     CA 2003  -0.144   1.549   1.541  0.4253 -0.0696 -0.4352
  120LEU     HA 2004  -0.250   1.536   1.567  0.5405 -0.8913 -0.3463
  120LEU     CB 2005  -0.126   1.706   1.538 -0.1293  0.7228 -0.2508
  120LEU    HB1 2006  -0.210   1.739   1.477 -0.3710  1.4846  0.4942
  120LEU    HB2 2007  -0.029   1.736   1.496 -0.9021  0.4251 -2.4054
  120LEU     CG 2008  -0.142   1.778   1.676  0.2105 -0.0588  1.1268
  120LEU     HG 2009  -0.057   1.742   1.734  1.1394  0.1652 -0.0422
  120LEU    CD1 2010  -0.133   1.933   1.656 -0.0616 -0.1659 -0.2161
  120LEU   HD11 2011  -0.045   1.972   1.605 -0.4011 -0.3490 -0.9578
  120LEU   HD12 2012  -0.220   1.962   1.596 -0.0139  1.8372  0.6111
  120LEU   HD13 2013  -0.143   1.980   1.754 -1.5483  0.0353 -0.4341
  120LEU    CD2 2014  -0.265   1.736   1.759  0.4122 -1.0700 -0.4989
  120LEU   HD21 2015  -0.278   1.628   1.773 -0.5656 -0.8855  0.1582
  120LEU   HD22 2016  -0.267   1.785   1.856  0.8833 -0.2912 -0.8739
  120LEU   HD23 2017  -0.353   1.772   1.706  0.5860  0.7570  0.3801
  120LEU      C 2018  -0.122   1.487   1.404 -0.2077  0.0481  0.1377
  120LEU      O 2019  -0.212   1.440   1.339  0.2793 -0.3181 -0.1578
  121ARG      N 2020   0.001   1.482   1.368 -0.6050 -0.3557  0.5350
  121ARG      H 2021   0.063   1.520   1.437 -1.3180 -0.5134  1.2791
  121ARG     CA 2022   0.047   1.447   1.232 -0.6511  0.2295  0.0281
  121ARG     HA 2023  -0.011   1.512   1.166  0.4366  0.9205 -0.2777
  121ARG     CB 2024   0.197   1.483   1.205 -0.4758  0.3101 -0.1020
  121ARG    HB1 2025   0.255   1.401   1.247 -1.8372 -2.2370 -2.8415
  121ARG    HB2 2026   0.214   1.577   1.257 -2.1799  0.7265 -0.2397
  121ARG     CG 2027   0.232   1.503   1.053 -0.3733  0.0374  0.6115
  121ARG    HG1 2028   0.152   1.550   0.997  0.5155 -0.1631 -0.8624
  121ARG    HG2 2029   0.258   1.408   1.006 -3.2753 -0.4175 -0.3126
  121ARG     CD 2030   0.353   1.598   1.024 -0.3935  0.2514 -0.9950
  121ARG    HD1 2031   0.327   1.703   1.042 -0.7659 -0.0173  0.0941
  121ARG    HD2 2032   0.395   1.584   0.924 -0.2362 -1.8237 -0.6679
  121ARG     NE 2033   0.456   1.574   1.128  0.2753 -0.3354  1.1221
  121ARG     HE 2034   0.449   1.635   1.209  0.3022 -0.1224  0.9652
  121ARG     CZ 2035   0.549   1.484   1.141 -0.5515  0.3603  0.2522
  121ARG    NH1 2036   0.573   1.407   1.034 -0.0632 -0.0804 -0.3251
  121ARG   HH11 2037   0.538   1.429   0.942 -0.5078 -2.4622 -0.7792
  121ARG   HH12 2038   0.654   1.348   1.047 -1.1532 -1.5685 -0.0096
  121ARG    NH2 2039   0.618   1.453   1.253  0.1262 -0.8090  0.0334
  121ARG   HH21 2040   0.592   1.502   1.338 -1.8599  0.1845 -1.0766
  121ARG   HH22 2041   0.675   1.370   1.252  0.7573 -0.3704 -0.5741
  121ARG      C 2042   0.010   1.303   1.186 -0.8223 -0.6070 -0.5893
  121ARG      O 2043  -0.029   1.282   1.071  0.0903 -0.5122  0.6806
  122LY3      N 2044   0.015   1.209   1.282 -0.4575 -0.1753  0.0982
  122LY3      H 2045   0.070   1.231   1.364  0.5843 -0.8495 -0.3894
  122LY3     CA 2046  -0.041   1.074   1.268 -0.8330  0.3270  0.7020
  122LY3     HA 2047  -0.018   1.027   1.173  0.0279  0.0509  1.0315
  122LY3     CB 2048   0.018   0.985   1.384 -0.0138  0.0280 -0.7990
  122LY3    HB1 2049  -0.050   0.900   1.397 -1.9725  1.6957  0.4338
  122LY3    HB2 2050   0.008   1.047   1.473 -1.6573  0.2033 -1.0689
  122LY3     CG 2051   0.167   0.954   1.355 -0.1656  0.8438 -0.3126
  122LY3    HG1 2052   0.215   1.048   1.332 -0.4973  0.9816 -0.4540
  122LY3    HG2 2053   0.179   0.895   1.263 -0.7594  0.4244 -0.1290
  122LY3     CD 2054   0.240   0.869   1.464 -0.6820  0.4401 -0.0996
  122LY3    HD1 2055   0.174   0.789   1.499  3.0226 -2.4797  0.7758
  122LY3    HD2 2056   0.261   0.925   1.555  0.4513 -2.6006  1.6413
  122LY3     CE 2057   0.373   0.805   1.423  0.0723 -0.1800  0.5864
  122LY3    HE1 2058   0.429   0.780   1.513  0.1024 -0.0632  0.6013
  122LY3    HE2 2059   0.444   0.874   1.376  1.3694  0.0262  2.7269
  122LY3     NZ 2060   0.352   0.689   1.340 -0.1857  0.3356  0.1428
  122LY3    HZ1 2061   0.321   0.708   1.245 -0.4492  0.6529  0.2894
  122LY3    HZ2 2062   0.437   0.635   1.339 -0.5298 -0.2123 -0.5285
  122LY3    HZ3 2063   0.276   0.636   1.380 -0.0087  0.7984  1.1142
  122LY3      C 2064  -0.194   1.068   1.268  0.4454 -0.4119 -0.2371
  122LY3      O 2065  -0.250   0.997   1.185  0.9189  0.1771 -0.5124
  123SER      N 2066  -0.263   1.154   1.339 -0.1085  0.3658 -1.1946
  123SER      H 2067  -0.217   1.215   1.405  0.8151 -1.3920 -0.1575
  123SER     CA 2068  -0.408   1.175   1.321  0.3338 -0.5035  0.4956
  123SER     HA 2069  -0.455   1.077   1.321 -0.5018 -0.1260 -0.7965
  123SER     CB 2070  -0.476   1.254   1.432  0.1627  0.0608 -0.3842
  123SER    HB1 2071  -0.582   1.233   1.423 -0.5540  2.8707  0.6083
  123SER    HB2 2072  -0.455   1.360   1.417  0.6195  0.2664  1.4880
  123SER     OG 2073  -0.436   1.223   1.564  0.4931  0.3196  0.1159
  123SER     HG 2074  -0.340   1.223   1.570  0.4610 -1.0859  0.8352
  123SER      C 2075  -0.449   1.231   1.183 -0.6956  0.2581  0.2393
  123SER      O 2076  -0.544   1.187   1.126  0.4713  0.1329 -0.2642
  124GL4      N 2077  -0.370   1.324   1.131 -0.0708  0.4388  0.0496
  124GL4      H 2078  -0.295   1.363   1.188 -0.1373  2.4259 -1.1489
  124GL4     CA 2079  -0.391   1.372   0.999  0.0355 -0.1436  0.0444
  124GL4     HA 2080  -0.488   1.414   0.973  0.0127 -0.6205 -0.6429
  124GL4     CB 2081  -0.299   1.496   0.992  0.3427 -0.1216 -0.0929
  124GL4    HB1 2082  -0.193   1.473   0.991  0.1736 -0.9480  0.4473
  124GL4    HB2 2083  -0.320   1.560   1.078 -0.1815 -1.5197  0.8387
  124GL4     CG 2084  -0.324   1.581   0.863  0.3376  0.2134 -0.0442
  124GL4    HG1 2085  -0.395   1.662   0.880 -0.1067  0.1778 -1.5709
  124GL4    HG2 2086  -0.360   1.522   0.779 -2.2635  1.9292 -0.2676
  124GL4     CD 2087  -0.197   1.641   0.818 -0.4174 -0.6033  0.2960
  124GL4    OE1 2088  -0.197   1.760   0.793 -0.3047 -0.4365 -0.0690
  124GL4   HE11 2089  -0.258   1.776   0.721 -1.3587 -0.2470  0.8460
  124GL4   HE12 2090  -0.117   1.807   0.819 -1.1812  2.4883 -2.1708
  124GL4    OE2 2091  -0.102   1.563   0.790 -0.7524 -0.2367 -0.1617
  124GL4   HE21 2092  -0.085   1.562   0.695 -1.4390 -0.2475 -0.2855
  124GL4   HE22 2093  -0.088   1.494   0.854  0.2365  0.0754 -0.0168
  124GL4      C 2094  -0.357   1.266   0.897 -0.5338  0.2841 -0.7825
  124GL4      O 2095  -0.426   1.253   0.800  0.2157  0.0636  0.1105
  125ALA      N 2096  -0.254   1.178   0.923  0.7707  0.1198  0.0492
  125ALA      H 2097  -0.187   1.185   0.999  3.5003 -1.3403 -2.0540
  125ALA     CA 2098  -0.227   1.069   0.831 -0.1246  0.7227  0.3693
  125ALA     HA 2099  -0.219   1.118   0.734 -1.1108  0.2204  0.0149
  125ALA     CB 2100  -0.097   1.008   0.867  0.4666 -0.9596  0.2808
  125ALA    HB1 2101  -0.048   0.965   0.779  1.0176  0.0817  0.0559
  125ALA    HB2 2102  -0.039   1.092   0.907 -2.1821  2.0506 -1.6474
  125ALA    HB3 2103  -0.112   0.928   0.939  0.0959 -1.8071 -0.7127
  125ALA      C 2104  -0.339   0.953   0.824 -0.4153 -0.3282  0.1239
  125ALA      O 2105  -0.365   0.891   0.723  0.2558 -0.1032  0.5499
  126GLN      N 2106  -0.407   0.940   0.936 -0.1750  0.2979 -0.2275
  126GLN      H 2107  -0.384   1.002   1.013 -2.0702  0.1678  0.4921
  126GLN     CA 2108  -0.529   0.863   0.956 -0.6259 -0.0951 -0.8098
  126GLN     HA 2109  -0.502   0.772   0.904 -1.0161 -1.8382  1.8259
  126GLN     CB 2110  -0.556   0.820   1.102 -0.7945 -0.4762  0.0689
  126GLN    HB1 2111  -0.574   0.906   1.166 -0.2697 -0.7212  0.5537
  126GLN    HB2 2112  -0.462   0.781   1.140  0.3126  1.7152 -0.2292
  126GLN     CG 2113  -0.665   0.711   1.112  0.1930 -0.0910  0.1733
  126GLN    HG1 2114  -0.755   0.753   1.066  0.2688 -0.3057 -0.1692
  126GLN    HG2 2115  -0.695   0.695   1.215 -0.6024  1.6349  0.2603
  126GLN     CD 2116  -0.644   0.577   1.044 -0.2402 -0.7489  0.3573
  126GLN    OE1 2117  -0.531   0.538   1.015  0.0205 -0.8201 -0.2382
  126GLN    NE2 2118  -0.749   0.507   1.015 -0.1432  0.2501 -0.0759
  126GLN   HE21 2119  -0.840   0.536   1.048 -1.0432 -2.8552  0.5078
  126GLN   HE22 2120  -0.735   0.414   0.979 -0.5586  0.9063 -2.0331
  126GLN      C 2121  -0.651   0.929   0.896  0.5395 -0.1077  0.0444
  126GLN      O 2122  -0.721   0.861   0.818  0.4081 -0.2171 -0.1038
  127ALA      N 2123  -0.662   1.063   0.908 -0.0827  0.7252 -0.4676
  127ALA      H 2124  -0.604   1.111   0.975  0.4246 -1.7033  0.9401
  127ALA     CA 2125  -0.766   1.147   0.836 -0.7435  0.2044 -0.6407
  127ALA     HA 2126  -0.858   1.101   0.874  0.4868 -0.0753  2.3060
  127ALA     CB 2127  -0.763   1.289   0.891 -0.3866 -0.3845 -0.6656
  127ALA    HB1 2128  -0.778   1.288   0.999  1.0756  0.7332 -0.4121
  127ALA    HB2 2129  -0.666   1.332   0.866 -0.2438 -0.6476 -0.5689
  127ALA    HB3 2130  -0.858   1.337   0.871  0.1241  0.1841 -1.7674
  127ALA      C 2131  -0.748   1.144   0.682  0.9128 -0.0435 -0.8054
  127ALA      O 2132  -0.847   1.153   0.609 -0.2686  0.4261  0.5873
  128LY3      N 2133  -0.627   1.134   0.635 -0.6304  0.0956  0.4134
  128LY3      H 2134  -0.546   1.149   0.693  1.9882 -0.6528 -2.8157
  128LY3     CA 2135  -0.593   1.112   0.492  0.6238 -0.1420  0.2956
  128LY3     HA 2136  -0.640   1.192   0.434  0.6135 -0.4950 -0.1902
  128LY3     CB 2137  -0.442   1.133   0.474  0.3070 -0.3684 -0.0197
  128LY3    HB1 2138  -0.404   1.076   0.389 -0.2542 -2.5212  1.0908
  128LY3    HB2 2139  -0.394   1.094   0.564  1.6109 -0.2350 -0.6270
  128LY3     CG 2140  -0.407   1.275   0.460  0.1186  0.7773  0.1478
  128LY3    HG1 2141  -0.456   1.337   0.536 -0.0613  1.1060 -0.2329
  128LY3    HG2 2142  -0.453   1.319   0.372 -2.1501 -0.0814  0.8516
  128LY3     CD 2143  -0.254   1.294   0.464 -0.0494  0.2852  0.2203
  128LY3    HD1 2144  -0.217   1.254   0.370  1.9739 -0.4054  1.2568
  128LY3    HD2 2145  -0.212   1.233   0.544  0.0807 -2.1404 -1.5938
  128LY3     CE 2146  -0.217   1.442   0.474 -0.5892 -0.3185 -0.2581
  128LY3    HE1 2147  -0.294   1.503   0.521 -1.5385  0.2180 -2.3965
  128LY3    HE2 2148  -0.216   1.473   0.369 -0.8685 -0.5469 -0.3285
  128LY3     NZ 2149  -0.084   1.460   0.532  0.9257 -0.5183 -0.3467
  128LY3    HZ1 2150  -0.081   1.471   0.633  1.8097  1.2793 -0.5182
  128LY3    HZ2 2151  -0.018   1.389   0.504  0.5321 -0.8361 -0.4702
  128LY3    HZ3 2152  -0.053   1.552   0.501 -0.0511  0.4372  1.3479
  128LY3      C 2153  -0.631   0.979   0.443 -0.1815  0.8101 -0.7975
  128LY3      O 2154  -0.708   0.957   0.347  0.0536  0.5228 -0.3559
  129LY3      N 2155  -0.585   0.880   0.525  0.3111  0.3232 -0.5353
  129LY3      H 2156  -0.515   0.916   0.588  1.0407 -1.4182 -0.3066
  129LY3     CA 2157  -0.612   0.735   0.508 -0.4401  0.0259  0.8227
  129LY3     HA 2158  -0.573   0.707   0.410 -2.2731 -1.0846  0.3535
  129LY3     CB 2159  -0.526   0.648   0.600 -0.2581 -0.1282  0.0903
  129LY3    HB1 2160  -0.557   0.668   0.703  0.6586  1.9810  0.0019
  129LY3    HB2 2161  -0.421   0.666   0.580 -0.7550 -0.4332 -3.2666
  129LY3     CG 2162  -0.555   0.509   0.548  0.0594 -0.3038 -0.2916
  129LY3    HG1 2163  -0.538   0.506   0.440  0.3693 -0.2818 -0.2441
  129LY3    HG2 2164  -0.662   0.487   0.559  0.0162 -0.5991 -1.2199
  129LY3     CD 2165  -0.485   0.416   0.638  0.4282 -0.2732 -1.0135
  129LY3    HD1 2166  -0.510   0.433   0.743  3.8059  2.3167 -0.4491
  129LY3    HD2 2167  -0.378   0.436   0.632  0.3029  0.8316 -0.0382
  129LY3     CE 2168  -0.509   0.268   0.599  0.0120 -0.1494  0.6914
  129LY3    HE1 2169  -0.474   0.252   0.497  0.1899  0.8906  0.5766
  129LY3    HE2 2170  -0.612   0.239   0.620  0.4291 -1.1460  1.4442
  129LY3     NZ 2171  -0.424   0.185   0.681  0.7077  0.0447  0.5146
  129LY3    HZ1 2172  -0.335   0.163   0.640  0.2996 -0.2938 -0.2093
  129LY3    HZ2 2173  -0.406   0.231   0.769 -2.6513  0.5667  1.0541
  129LY3    HZ3 2174  -0.469   0.097   0.704 -0.6324  1.0809  2.0992
  129LY3      C 2175  -0.763   0.707   0.487 -0.0016  0.5470 -0.6969
  129LY3      O 2176  -0.805   0.647   0.390 -0.3686 -0.7459 -0.2768
  130GL4      N 2177  -0.839   0.759   0.578  0.7669  0.6140 -1.1905
  130GL4      H 2178  -0.795   0.805   0.656  1.3010 -0.8018 -0.6107
  130GL4     CA 2179  -0.989   0.737   0.582 -0.2485 -0.1050 -0.8342
  130GL4     HA 2180  -1.012   0.635   0.555 -2.3361  0.4367 -1.2788
  130GL4     CB 2181  -1.050   0.766   0.722  0.1537 -0.0213  0.2081
  130GL4    HB1 2182  -1.159   0.776   0.720  0.1578 -0.0046 -0.0067
  130GL4    HB2 2183  -1.003   0.856   0.762  0.1971 -0.9211  2.3178
  130GL4     CG 2184  -1.018   0.648   0.821  0.9117  0.0761  0.9845
  130GL4    HG1 2185  -0.910   0.639   0.815  0.9852  1.5618 -3.2667
  130GL4    HG2 2186  -1.063   0.558   0.778 -2.8174  1.5632  1.3822
  130GL4     CD 2187  -1.074   0.663   0.963  0.0027 -0.2407 -0.0557
  130GL4    OE1 2188  -1.133   0.765   1.011 -0.2719  0.1506  1.2650
  130GL4   HE11 2189  -1.226   0.775   0.993 -0.1124  0.1429  0.4222
  130GL4   HE12 2190  -1.064   0.806   1.063  1.2997 -1.6798  0.7589
  130GL4    OE2 2191  -1.047   0.567   1.041 -0.4920  0.5989  0.1641
  130GL4   HE21 2192  -1.125   0.544   1.093  0.3103 -0.8050  0.8137
  130GL4   HE22 2193  -0.957   0.536   1.030 -0.2305  1.6491 -0.8060
  130GL4      C 2194  -1.063   0.833   0.484 -0.5122 -0.2356  0.8797
  130GL4      O 2195  -1.177   0.799   0.458  0.3941 -0.4810  0.5385
  131LY3      N 2196  -0.996   0.932   0.425 -0.8061 -0.2868  0.4769
  131LY3      H 2197  -0.907   0.963   0.463 -0.4484  0.6643 -1.0480
  131LY3     CA 2198  -1.044   1.021   0.318 -0.2884  0.0527 -0.1794
  131LY3     HA 2199  -0.959   1.074   0.276  0.3579 -0.5622  0.3217
  131LY3     CB 2200  -1.094   0.947   0.195  0.0846  0.2985 -0.3336
  131LY3    HB1 2201  -1.130   1.022   0.125 -1.8154  0.3551  0.6334
  131LY3    HB2 2202  -1.178   0.884   0.225 -3.3337  4.1942 -0.8878
  131LY3     CG 2203  -0.979   0.857   0.144  0.2907 -0.1928  0.7167
  131LY3    HG1 2204  -0.949   0.779   0.213  1.1665 -1.7923 -1.3434
  131LY3    HG2 2205  -0.888   0.907   0.110  0.0197 -0.6945 -0.8370
  131LY3     CD 2206  -1.025   0.782   0.013 -0.1759 -0.1101  0.7919
  131LY3    HD1 2207  -1.119   0.727   0.019 -0.8575  0.7144 -1.3683
  131LY3    HD2 2208  -0.950   0.708  -0.018  0.9797  1.8580 -1.4173
  131LY3     CE 2209  -1.032   0.877  -0.113  0.3870  0.3085 -0.0872
  131LY3    HE1 2210  -1.084   0.969  -0.088 -2.4124 -1.6352  1.9184
  131LY3    HE2 2211  -1.093   0.826  -0.188  1.4176 -0.4026 -0.4624
  131LY3     NZ 2212  -0.903   0.922  -0.166  0.4227  0.9473  0.7409
  131LY3    HZ1 2213  -0.859   0.992  -0.109  0.4708  3.4637 -2.1658
  131LY3    HZ2 2214  -0.846   0.839  -0.173 -0.2126  0.2666  2.8152
  131LY3    HZ3 2215  -0.919   0.953  -0.261 -2.0191 -1.9240  0.0673
  131LY3      C 2216  -1.142   1.129   0.367  0.1338 -0.5931 -0.4910
  131LY3      O 2217  -1.250   1.136   0.313  0.2137 -0.0790  0.0080
  132LEU      N 2218  -1.109   1.210   0.462  0.0694  0.2566 -0.2464
  132LEU      H 2219  -1.014   1.213   0.495 -0.2575 -2.0889  1.1179
  132LEU     CA 2220  -1.202   1.294   0.542  0.4154 -0.9057 -0.2669
  132LEU     HA 2221  -1.307   1.274   0.522  0.2747  0.4628 -0.9657
  132LEU     CB 2222  -1.168   1.275   0.690  0.5621 -0.1687  0.5023
  132LEU    HB1 2223  -1.230   1.347   0.743  0.1484 -0.2700  0.1625
  132LEU    HB2 2224  -1.065   1.306   0.710 -0.0229  1.2743  1.4383
  132LEU     CG 2225  -1.186   1.131   0.745  0.2765 -0.1379 -0.8701
  132LEU     HG 2226  -1.122   1.062   0.690  1.6483 -1.3103  2.0048
  132LEU    CD1 2227  -1.147   1.126   0.896  0.3225  0.8236 -0.4886
  132LEU   HD11 2228  -1.130   1.021   0.920 -0.3794  0.3894 -1.7784
  132LEU   HD12 2229  -1.056   1.184   0.913  0.6551 -0.2287  1.5409
  132LEU   HD13 2230  -1.225   1.163   0.962  0.9777 -0.2874  0.9692
  132LEU    CD2 2231  -1.327   1.078   0.737 -0.2153 -1.0095  0.3106
  132LEU   HD21 2232  -1.399   1.141   0.790 -1.0226 -0.2794 -1.5835
  132LEU   HD22 2233  -1.352   1.074   0.631  0.0399  2.3762  0.0167
  132LEU   HD23 2234  -1.324   0.972   0.763  0.8097 -0.7576  1.3292
  132LEU      C 2235  -1.180   1.445   0.504  0.1291  0.5314 -0.6025
  132LEU      O 2236  -1.069   1.499   0.502 -0.3283  0.3896 -0.7601
  133ASN      N 2237  -1.295   1.514   0.478  0.3640  0.5460 -0.2386
  133ASN      H 2238  -1.379   1.465   0.506 -0.3893  2.0178  0.1765
  133ASN     CA 2239  -1.308   1.652   0.442 -0.3499 -0.1798  0.0214
  133ASN     HA 2240  -1.403   1.661   0.390 -1.2815  0.8279  1.7789
  133ASN     CB 2241  -1.334   1.723   0.585 -0.3056 -0.8649 -0.2545
  133ASN    HB1 2242  -1.317   1.830   0.574 -1.3693 -0.7379 -0.8101
  133ASN    HB2 2243  -1.264   1.683   0.659  1.3052  0.7917 -0.8136
  133ASN     CG 2244  -1.468   1.707   0.638 -0.2416  0.5958  0.5230
  133ASN    OD1 2245  -1.567   1.738   0.579  0.2359 -0.4127  0.1826
  133ASN    ND2 2246  -1.478   1.673   0.759  0.4852  0.3742 -0.3962
  133ASN   HD21 2247  -1.393   1.643   0.806  0.7666  1.3337 -0.2696
  133ASN   HD22 2248  -1.573   1.655   0.788  1.1123  0.7700  2.1243
  133ASN      C 2249  -1.211   1.711   0.339  0.0553  0.1395  0.0450
  133ASN      O 2250  -1.229   1.698   0.216 -0.0010 -0.3041 -0.3750
  134ILE      N 2251  -1.103   1.770   0.393  0.4289 -0.2515 -0.5769
  134ILE      H 2252  -1.100   1.770   0.494 -1.6075 -0.0364 -0.4603
  134ILE     CA 2253  -0.986   1.822   0.310 -0.0230 -0.1752  0.5155
  134ILE     HA 2254  -1.023   1.898   0.241 -2.0247 -1.2264  0.3347
  134ILE     CB 2255  -0.873   1.870   0.397  0.4905 -0.1495  0.4770
  134ILE     HB 2256  -0.875   1.802   0.482  0.8906 -0.0946  0.5334
  134ILE    CG2 2257  -0.734   1.874   0.321 -0.7117 -0.0905  0.1074
  134ILE   HG21 2258  -0.698   1.774   0.295 -1.8024 -0.8135  1.2552
  134ILE   HG22 2259  -0.728   1.944   0.238 -1.3759 -0.1570 -0.0009
  134ILE   HG23 2260  -0.667   1.917   0.396 -0.7469  0.4520 -0.1708
  134ILE    CG1 2261  -0.915   2.017   0.438  0.4873 -0.3372 -0.4719
  134ILE   HG11 2262  -1.023   2.013   0.452  0.6129 -0.3414  0.5986
  134ILE   HG12 2263  -0.895   2.081   0.353  0.0738 -1.2352 -1.2667
  134ILE     CD 2264  -0.847   2.079   0.564 -0.5777 -0.1514 -0.8888
  134ILE    HD1 2265  -0.902   2.163   0.605  2.0474  0.1213  2.5529
  134ILE    HD2 2266  -0.858   2.008   0.646 -0.9324 -0.8383 -1.5126
  134ILE    HD3 2267  -0.745   2.113   0.546 -0.0654 -1.3478 -0.3563
  134ILE      C 2268  -0.937   1.712   0.214 -0.0166 -0.0651 -0.1129
  134ILE      O 2269  -0.896   1.741   0.100  0.2308 -0.2853  0.0562
  135TRP      N 2270  -0.935   1.592   0.273 -0.1850 -0.2707 -0.1193
  135TRP      H 2271  -0.956   1.587   0.372  0.6330  0.9531  0.1416
  135TRP     CA 2272  -0.878   1.474   0.215  0.6394  0.4724  0.4501
  135TRP     HA 2273  -0.808   1.505   0.137  0.5043  0.3604  0.2855
  135TRP     CB 2274  -0.803   1.383   0.319 -0.0081  0.3442  0.4446
  135TRP    HB1 2275  -0.738   1.319   0.261  0.6620 -1.1940  2.7662
  135TRP    HB2 2276  -0.880   1.327   0.373 -2.5243  2.9825 -0.1143
  135TRP     CG 2277  -0.725   1.462   0.420 -0.6387 -0.5032 -0.1256
  135TRP    CD1 2278  -0.741   1.454   0.554  0.1338 -0.4443  0.5085
  135TRP    HD1 2279  -0.812   1.398   0.613  1.7610 -1.2234  1.8001
  135TRP    NE1 2280  -0.641   1.523   0.621 -0.4127  0.3069  0.3839
  135TRP    HE1 2281  -0.637   1.539   0.720  0.5678  0.8373  0.2778
  135TRP    CE2 2282  -0.558   1.586   0.532 -0.8057  0.6800  0.7485
  135TRP    CZ2 2283  -0.461   1.681   0.547  0.1350 -0.2391 -0.6385
  135TRP    HZ2 2284  -0.436   1.715   0.646  1.3342  0.9191 -1.3024
  135TRP    CH2 2285  -0.387   1.717   0.436  0.3935 -0.0297 -0.6033
  135TRP    HH2 2286  -0.303   1.784   0.446  0.4476  0.1267 -1.8824
  135TRP    CZ3 2287  -0.414   1.661   0.308  0.3681 -0.0944  0.9042
  135TRP    HZ3 2288  -0.347   1.686   0.228  0.7002  1.9290  1.7589
  135TRP    CE3 2289  -0.521   1.568   0.297 -0.0133 -0.3424  0.5725
  135TRP    HE3 2290  -0.549   1.527   0.201 -0.4880  0.3400  0.4080
  135TRP    CD2 2291  -0.604   1.535   0.407 -0.5670 -0.1221  0.5677
  135TRP      C 2292  -0.978   1.392   0.134 -0.3327  0.7993 -0.4126
  135TRP      O 2293  -0.930   1.294   0.063 -0.3637  0.1442 -0.6487
  136SER      N 2294  -1.111   1.430   0.133  0.5059 -1.2944  0.2717
  136SER      H 2295  -1.130   1.524   0.162 -2.2428 -1.3730 -0.9552
  136SER     CA 2296  -1.221   1.366   0.050 -0.2277  0.2081  0.1964
  136SER     HA 2297  -1.206   1.264   0.017 -2.4404  0.7902 -3.0659
  136SER     CB 2298  -1.349   1.372   0.136 -0.7786  0.3298  0.3890
  136SER    HB1 2299  -1.417   1.444   0.090 -0.5947  0.0755 -0.2903
  136SER    HB2 2300  -1.331   1.400   0.239  2.9698 -0.9151  0.2047
  136SER     OG 2301  -1.417   1.251   0.133 -0.2172  0.3739 -0.1192
  136SER     HG 2302  -1.377   1.192   0.197 -1.6401 -0.3415  0.1528
  136SER      C 2303  -1.239   1.432  -0.088  0.6952 -0.5292 -0.7193
  136SER    OC1 2304  -1.195   1.541  -0.127  0.0772  0.0223  0.4674
  136SER   HC11 2305  -1.187   1.608  -0.059 -0.8068  1.7513 -1.0408
  136SER   HC12 2306  -1.177   1.545  -0.221  0.1119 -3.5545  0.1907
  136SER    OC2 2307  -1.300   1.365  -0.169 -0.5478  0.0484 -0.4859
  136SER   HC21 2308  -1.306   1.272  -0.147 -0.4064  0.6348  2.3416
  136SER   HC22 2309  -1.331   1.413  -0.247 -3.4213 -0.5530  0.1762
  137SOL     OW 2310   4.122   4.693   4.339  0.9014 -0.3458  0.1727
  137SOL    HW1 2311   4.181   4.645   4.282  0.1554  0.0605 -0.9627
  137SOL    HW2 2312   4.102   4.773   4.291 -2.1286 -1.3313 -0.4006
  138SOL     OW 2313   2.839   5.364   3.803 -0.4014 -0.2042 -0.2024
  138SOL    HW1 2314   2.874   5.275   3.812 -1.6395 -0.7552 -0.6047
  138SOL    HW2 2315   2.849   5.384   3.710 -1.8105 -0.6802 -0.4839
  139SOL     OW 2316   3.253   0.604   2.536 -0.0409  0.0035  0.4614
  139SOL    HW1 2317   3.231   0.697   2.538  0.0087  0.0420 -0.5572
  139SOL    HW2 2318   3.325   0.595   2.599  0.6834  0.8514 -0.2353
  140SOL     OW 2319   4.182   6.172   4.005  0.3962 -0.1390 -0.0143
  140SOL    HW1 2320   4.136   6.169   3.921  2.0908 -1.6185 -0.9579
  140SOL    HW2 2321   4.268   6.210   3.984  1.4164 -1.9475  0.7134
  141SOL     OW 2322   3.214   2.005   0.996 -0.0542 -0.1931 -0.5568
  141SOL    HW1 2323   3.236   2.001   0.903 -0.4144 -1.8026 -0.6033
  141SOL    HW2 2324   3.118   2.011   0.998 -0.1540 -1.5169 -0.3097
  142SOL     OW 2325   5.118   6.146   4.531 -0.0622  0.2343  0.2981
  142SOL    HW1 2326   5.166   6.136   4.613  0.0533  1.6125  0.4181
  142SOL    HW2 2327   5.179   6.116   4.464  0.3418  0.3582  0.6026
  143SOL     OW 2328   2.709   4.508   1.555 -0.7842 -0.1246  0.4729
  143SOL    HW1 2329   2.728   4.500   1.649 -1.4442 -0.9495  0.5473
  143SOL    HW2 2330   2.661   4.428   1.533 -2.6172  1.0722 -0.0854
  144SOL     OW 2331   2.248   3.382   2.409 -0.2526 -0.3042 -0.4060
  144SOL    HW1 2332   2.248   3.392   2.505 -0.0513  0.1227 -0.4464
  144SOL    HW2 2333   2.194   3.306   2.393 -0.6957 -0.0866  0.0210
  145SOL     OW 2334   1.232   5.587   3.994 -0.3178 -0.5129  0.2110
  145SOL    HW1 2335   1.312   5.572   4.046 -0.5125 -2.7287 -0.0084
  145SOL    HW2 2336   1.261   5.580   3.903 -0.1320  2.5305 -0.0575
  146SOL     OW 2337   2.817   0.239   1.592 -0.1106  0.1571 -0.4099
  146SOL    HW1 2338   2.813   0.325   1.550 -1.0637  0.1761 -0.2916
  146SOL    HW2 2339   2.732   0.199   1.574  0.4036 -0.8676 -0.6731
  147SOL     OW 2340   1.621   2.809   3.883 -0.4616 -0.1352  0.1686
  147SOL    HW1 2341   1.682   2.782   3.951  0.9427  0.0411 -0.9785
  147SOL    HW2 2342   1.658   2.891   3.849 -0.6089 -0.7035 -1.4294
  148SOL     OW 2343   1.658   1.065   0.014  0.1090  0.0165 -0.1164
  148SOL    HW1 2344   1.633   1.132  -0.049 -2.8940 -0.2124  0.6684
  148SOL    HW2 2345   1.664   1.112   0.098  1.3244 -0.1618 -0.0819
  149SOL     OW 2346   0.394   0.724   4.550  0.2124 -0.1214 -0.0912
  149SOL    HW1 2347   0.382   0.792   4.616 -0.1019 -0.7075  0.4639
  149SOL    HW2 2348   0.317   0.668   4.559  0.7663 -0.8968 -0.1250
  150SOL     OW 2349   3.495   5.370   0.397 -1.3775  0.2409 -0.5196
  150SOL    HW1 2350   3.490   5.382   0.492  2.0424 -0.6014 -0.1218
  150SOL    HW2 2351   3.451   5.287   0.380 -0.9328 -0.2032  0.4927
  151SOL     OW 2352   0.200   6.308   1.682 -0.1907 -0.2855  0.2479
  151SOL    HW1 2353   0.121   6.281   1.730 -0.8560  2.4364  0.8768
  151SOL    HW2 2354   0.170   6.379   1.625  1.7917  0.9440  0.6236
  152SOL     OW 2355   6.295   0.658   2.210 -0.1361  0.6427 -0.3386
  152SOL    HW1 2356   6.319   0.730   2.153 -0.2050  1.7462  0.9609
  152SOL    HW2 2357   6.253   0.594   2.153  0.1515  1.5172 -1.5599
  153SOL     OW 2358   0.289   5.340   2.880 -0.3004 -0.2302 -0.3175
  153SOL    HW1 2359   0.244   5.284   2.818  0.0521 -0.9175  0.0355
  153SOL    HW2 2360   0.376   5.302   2.888 -0.5063 -0.4844  0.9893
  154SOL     OW 2361   1.802   4.281   3.518 -0.0612  0.4241 -0.1038
  154SOL    HW1 2362   1.708   4.263   3.514 -0.6851  3.1032  0.1492
  154SOL    HW2 2363   1.827   4.299   3.427  0.2196 -0.3161 -0.1749
  155SOL     OW 2364   1.597   4.683   2.329 -0.4458  0.1419 -0.3117
  155SOL    HW1 2365   1.675   4.629   2.325 -1.2488 -0.9797 -1.3317
  155SOL    HW2 2366   1.562   4.682   2.240 -2.2686 -0.3788  0.3645
  156SOL     OW 2367   0.101   3.595   4.498 -0.5512  0.3740 -0.3953
  156SOL    HW1 2368   0.151   3.616   4.576  0.0580  0.5663 -0.8346
  156SOL    HW2 2369   0.012   3.580   4.530 -0.1504 -0.2760  0.4197
  157SOL     OW 2370   2.196   5.935   4.519 -0.2837 -0.6110 -0.0487
  157SOL    HW1 2371   2.236   5.849   4.532  0.6769  0.0111  1.3583
  157SOL    HW2 2372   2.264   5.997   4.545 -1.8548  0.5239  1.5908
  158SOL     OW 2373   6.192   0.493   2.013  0.6770  0.3193  0.0536
  158SOL    HW1 2374   6.265   0.447   1.971 -0.0180 -1.2767  0.5150
  158SOL    HW2 2375   6.122   0.492   1.948  0.5946  0.5589  0.1374
  159SOL     OW 2376   1.899   2.751   3.559 -0.3991 -0.5935 -0.5687
  159SOL    HW1 2377   1.947   2.744   3.642  0.0876 -0.8573 -0.8702
  159SOL    HW2 2378   1.842   2.827   3.571  0.2710 -0.1223 -0.2945
  160SOL     OW 2379   2.171   5.543   1.354 -0.0009  0.6541 -0.2998
  160SOL    HW1 2380   2.117   5.467   1.373 -0.4423  1.2855  1.1776
  160SOL    HW2 2381   2.248   5.509   1.309  1.0983 -1.0733  2.6114
  161SOL     OW 2382   1.385   0.094   4.249  0.2161  0.2242  0.1460
  161SOL    HW1 2383   1.361   0.070   4.159  0.5435  1.8352 -0.4022
  161SOL    HW2 2384   1.477   0.068   4.256  0.6586  1.5471 -0.5455
  162SOL     OW 2385   4.473   0.896   2.777 -0.1991  0.1550 -0.0903
  162SOL    HW1 2386   4.380   0.907   2.758 -0.6755  0.1189  2.0219
  162SOL    HW2 2387   4.476   0.846   2.858  1.6758  0.0958 -0.1378
  163SOL     OW 2388   4.946   0.752   0.834 -0.2464  0.6219  0.0107
  163SOL    HW1 2389   4.983   0.788   0.753 -0.6371  0.7056 -0.1306
  163SOL    HW2 2390   4.854   0.779   0.833 -0.8961 -1.4234 -0.7105
  164SOL     OW 2391   0.681   6.264   2.071  0.0756 -0.2679 -0.4135
  164SOL    HW1 2392   0.763   6.297   2.033 -1.0637  1.6917 -1.3258
  164SOL    HW2 2393   0.705   6.181   2.112  2.6333  0.5135 -0.1690
  165SOL     OW 2394   1.428   4.823   2.124 -0.2099 -0.3082 -0.0460
  165SOL    HW1 2395   1.391   4.895   2.072 -0.0263  0.0487  0.3076
  165SOL    HW2 2396   1.468   4.765   2.060  0.1858  0.2280 -0.2900
  166SOL     OW 2397   2.372   0.037   1.770 -0.0648 -0.0778  0.4425
  166SOL    HW1 2398   2.426   0.111   1.742 -0.6345  0.6939  1.3148
  166SOL    HW2 2399   2.306   0.076   1.828 -1.8848 -0.8908 -0.9553
  167SOL     OW 2400   1.483   1.259   1.169 -0.1336 -0.1230 -0.0518
  167SOL    HW1 2401   1.446   1.182   1.211  1.9506  0.1130  2.4606
  167SOL    HW2 2402   1.553   1.224   1.114 -0.0207 -0.1246  0.0919
  168SOL     OW 2403   2.921   3.819   0.025  0.1864 -0.1467 -0.1638
  168SOL    HW1 2404   2.902   3.912   0.019 -0.2708 -0.1677  0.7172
  168SOL    HW2 2405   2.912   3.799   0.118  1.4768 -0.8270 -0.1698
  169SOL     OW 2406   0.048   4.985   0.976 -0.1944 -0.2533  0.5646
  169SOL    HW1 2407  -0.022   4.924   0.954  1.0013 -1.4405 -0.1588
  169SOL    HW2 2408   0.005   5.069   0.988 -1.8039 -1.0855  0.8134
  170SOL     OW 2409   3.821   2.551   2.668 -0.3696  0.1878  0.1134
  170SOL    HW1 2410   3.810   2.461   2.637  0.5506  0.0605  0.1355
  170SOL    HW2 2411   3.746   2.565   2.726 -0.6418 -0.4847 -0.0569
  171SOL     OW 2412   1.415   5.111   2.370 -0.2316 -0.0399  0.6595
  171SOL    HW1 2413   1.430   5.191   2.320  1.5762 -1.9889 -2.1591
  171SOL    HW2 2414   1.434   5.040   2.309 -3.2641 -2.7301  2.5253
  172SOL     OW 2415   3.225   6.136   1.288 -0.0852  0.2586 -0.3678
  172SOL    HW1 2416   3.196   6.220   1.325  0.0619  0.1668 -0.0426
  172SOL    HW2 2417   3.288   6.103   1.351 -0.3074 -0.2051 -0.3901
  173SOL     OW 2418   4.480   4.949   0.999  0.2794 -0.0622 -0.4319
  173SOL    HW1 2419   4.459   4.936   1.092 -2.3780  1.8534 -0.6626
  173SOL    HW2 2420   4.539   4.877   0.978  0.7951 -0.7030  2.6646
  174SOL     OW 2421   4.609   5.979   0.114 -0.2835  0.0414  0.4770
  174SOL    HW1 2422   4.638   6.052   0.060 -1.0156 -0.5414 -0.7507
  174SOL    HW2 2423   4.515   5.974   0.098 -0.7835  0.6656  2.8497
  175SOL     OW 2424   1.527   3.571   0.563  0.1230  0.4583  0.0935
  175SOL    HW1 2425   1.520   3.650   0.616 -0.6075  1.5808 -1.6167
  175SOL    HW2 2426   1.451   3.518   0.589  0.0704  0.7438  0.5401
  176SOL     OW 2427   3.697   6.222   1.222 -0.0254  0.0716  0.0094
  176SOL    HW1 2428   3.671   6.229   1.314 -0.8857  2.1066 -0.3210
  176SOL    HW2 2429   3.656   6.141   1.192 -0.3949 -0.2148  1.2104
  177SOL     OW 2430   0.523   4.785   2.454  0.9852 -0.3374  0.5257
  177SOL    HW1 2431   0.532   4.720   2.384  0.8791 -1.7230  1.7551
  177SOL    HW2 2432   0.613   4.801   2.482  0.9266 -1.0402  1.1557
  178SOL     OW 2433   3.091   1.477   1.256 -0.5608  0.5587 -0.1542
  178SOL    HW1 2434   3.184   1.499   1.256 -0.5559  0.5405  0.2391
  178SOL    HW2 2435   3.082   1.414   1.184  0.0919 -0.8878  0.9760
  179SOL     OW 2436   1.495   2.199   2.587 -0.1653  0.2524  0.0060
  179SOL    HW1 2437   1.586   2.180   2.567  0.2011  0.1961  1.6260
  179SOL    HW2 2438   1.492   2.293   2.601 -0.2416  0.1886  0.4491
  180SOL     OW 2439   2.489   3.006   2.495  1.1597 -0.3395 -0.0517
  180SOL    HW1 2440   2.399   3.039   2.500  0.5294 -1.5205 -2.1342
  180SOL    HW2 2441   2.508   2.973   2.583 -0.1907  0.5321  0.5956
  181SOL     OW 2442   0.563   3.037   3.705 -0.1349  0.0270  0.1755
  181SOL    HW1 2443   0.654   3.065   3.706 -0.2947  0.6069  1.5003
  181SOL    HW2 2444   0.558   2.970   3.774 -0.8857  0.6748  0.7758
  182SOL     OW 2445   4.181   1.838   1.526  0.5398  0.0200  0.2073
  182SOL    HW1 2446   4.206   1.755   1.486  0.1337  0.0842 -0.1923
  182SOL    HW2 2447   4.157   1.816   1.616 -2.5244 -0.8430 -0.6811
  183SOL     OW 2448   4.638   0.300   0.096 -0.5412 -0.0796  0.3659
  183SOL    HW1 2449   4.563   0.335   0.143  0.1163  1.9720 -0.0230
  183SOL    HW2 2450   4.700   0.275   0.165 -0.7795  0.0615  0.6336
  184SOL     OW 2451   3.980   5.865   0.904 -0.5671  0.2569  0.5795
  184SOL    HW1 2452   3.962   5.951   0.943  1.5681  1.2742 -0.5014
  184SOL    HW2 2453   4.075   5.865   0.890 -0.2946 -2.8025  1.6676
  185SOL     OW 2454   5.901   5.500   2.552 -0.2253  0.0613  0.4314
  185SOL    HW1 2455   5.976   5.536   2.506 -0.8900 -0.0550 -0.8007
  185SOL    HW2 2456   5.921   5.407   2.562 -0.2897 -0.0126 -0.0936
  186SOL     OW 2457   1.036   3.070   0.076 -0.2570 -0.5593  0.1537
  186SOL    HW1 2458   1.057   3.043  -0.013 -1.1104  0.1581 -0.2804
  186SOL    HW2 2459   1.051   2.992   0.129  0.4713 -0.9320 -0.5777
  187SOL     OW 2460   2.438   4.514   2.295  0.2634 -0.5892  0.2905
  187SOL    HW1 2461   2.421   4.426   2.262  0.0440 -0.1741 -0.7332
  187SOL    HW2 2462   2.406   4.512   2.385  2.8331 -2.4132  1.3084
  188SOL     OW 2463   5.399   4.334   1.951 -0.3554  0.4568  0.2771
  188SOL    HW1 2464   5.474   4.386   1.978  2.0854 -2.4299 -0.4416
  188SOL    HW2 2465   5.361   4.382   1.877 -0.1209  2.6218  1.4722
  189SOL     OW 2466   2.545   2.598   4.123 -0.1123 -0.5284 -0.2386
  189SOL    HW1 2467   2.462   2.611   4.168  0.7891 -0.5907  1.5444
  189SOL    HW2 2468   2.610   2.597   4.193  1.4918  0.2850 -1.6418
  190SOL     OW 2469   3.692   1.188   1.413 -0.1162 -0.4248 -0.2260
  190SOL    HW1 2470   3.628   1.258   1.405  0.2585  0.1210  1.2298
  190SOL    HW2 2471   3.704   1.177   1.507  1.9983 -0.4241 -0.4426
  191SOL     OW 2472   2.637   2.264   4.227 -0.3131  0.2959  0.2803
  191SOL    HW1 2473   2.676   2.252   4.140 -0.3542 -1.1186  0.4378
  191SOL    HW2 2474   2.561   2.206   4.228 -2.1438  2.5469  0.1977
  192SOL     OW 2475   3.579   2.905   0.653  0.8615  0.0085  0.3032
  192SOL    HW1 2476   3.638   2.978   0.668  0.6729  0.5714 -1.4693
  192SOL    HW2 2477   3.610   2.864   0.572 -0.3145 -0.5487  0.0978
  193SOL     OW 2478   1.324   2.311   0.088 -0.1685 -0.3544 -0.4414
  193SOL    HW1 2479   1.324   2.393   0.137  0.8910 -0.8993  0.5462
  193SOL    HW2 2480   1.293   2.334   0.001  1.4598  1.3738 -0.6244
  194SOL     OW 2481   3.903   0.353   3.043  0.3821 -0.5251  0.1728
  194SOL    HW1 2482   3.938   0.272   3.007 -0.9231 -0.9583 -0.1846
  194SOL    HW2 2483   3.924   0.420   2.978  1.6136 -0.5303  0.5502
  195SOL     OW 2484   0.352   3.275   3.462  0.1768  0.0037  0.1444
  195SOL    HW1 2485   0.437   3.234   3.480 -0.4539 -1.2194  0.4469
  195SOL    HW2 2486   0.288   3.217   3.504 -0.8110  0.9398 -0.0200
  196SOL     OW 2487   5.085   3.367   3.837 -0.6417 -0.1085 -0.3452
  196SOL    HW1 2488   5.172   3.381   3.874 -1.2230 -0.2157  1.1063
  196SOL    HW2 2489   5.067   3.274   3.852 -1.0772 -0.0513 -0.5021
  197SOL     OW 2490   4.084   1.418   3.002  0.4665 -0.2355 -0.3189
  197SOL    HW1 2491   4.107   1.426   2.910  1.2188 -0.6684 -0.1734
  197SOL    HW2 2492   4.076   1.508   3.033 -1.1934 -0.0540 -1.1306
  198SOL     OW 2493   2.068   3.558   2.170  0.1727  0.1589  0.2634
  198SOL    HW1 2494   2.091   3.508   2.091 -1.6156  1.7301 -1.3483
  198SOL    HW2 2495   2.150   3.602   2.194  0.6291  0.0772 -1.0525
  199SOL     OW 2496   6.070   5.787   4.063 -0.4119  0.2854 -0.4400
  199SOL    HW1 2497   5.998   5.765   4.003  0.2158  0.8304 -1.4047
  199SOL    HW2 2498   6.040   5.866   4.108  0.0737  1.2492 -1.7468
  200SOL     OW 2499   2.918   1.799   4.518  0.3534 -0.3970  0.9020
  200SOL    HW1 2500   2.916   1.849   4.600  0.8492  1.2338 -0.0445
  200SOL    HW2 2501   3.002   1.752   4.521 -0.3019 -1.5583  1.9843
  201SOL     OW 2502   4.809   4.946   0.879  0.2970 -0.3414  0.9152
  201SOL    HW1 2503   4.728   4.897   0.892  0.5801 -1.2397 -0.4702
  201SOL    HW2 2504   4.873   4.879   0.853  1.0543  0.5822  0.3478
  202SOL     OW 2505   2.825   0.231   1.880 -0.7491  0.1588 -0.2007
  202SOL    HW1 2506   2.908   0.277   1.893 -1.0980  0.3840  1.3552
  202SOL    HW2 2507   2.819   0.219   1.785  0.0756  1.9739 -0.5112
  203SOL     OW 2508   1.600   1.215   3.292  0.2699 -0.3223  0.1950
  203SOL    HW1 2509   1.507   1.213   3.313  0.1213 -0.9644 -0.4707
  203SOL    HW2 2510   1.618   1.130   3.252  0.9037  0.2063 -0.6831
  204SOL     OW 2511   0.028   0.117   1.952  0.2267  0.3746  0.1750
  204SOL    HW1 2512  -0.025   0.148   2.025  1.4788 -0.0979  1.3202
  204SOL    HW2 2513   0.092   0.187   1.937  1.3548 -0.4347  1.0026
  205SOL     OW 2514   2.429   5.538   3.598  0.4729 -0.3869 -0.1667
  205SOL    HW1 2515   2.356   5.477   3.604 -1.2599  1.6649  1.6407
  205SOL    HW2 2516   2.476   5.527   3.681  0.1524  0.6773  0.1694
  206SOL     OW 2517   6.220   0.747   4.011  0.4869  0.3958  0.2937
  206SOL    HW1 2518   6.288   0.788   3.959 -0.5311 -0.7925 -2.1605
  206SOL    HW2 2519   6.152   0.814   4.020  0.5470  0.5280 -0.2065
  207SOL     OW 2520   0.238   4.363   2.607 -0.1407 -0.0148  0.6681
  207SOL    HW1 2521   0.243   4.335   2.699  0.3719 -0.0479  0.6304
  207SOL    HW2 2522   0.212   4.284   2.560 -0.5578  0.0405  0.8049
  208SOL     OW 2523   3.141   5.149   2.943 -0.4639 -0.0378 -0.5656
  208SOL    HW1 2524   3.190   5.093   3.004 -1.4255  0.1107  0.3826
  208SOL    HW2 2525   3.208   5.189   2.888  0.5424  0.5262  0.9908
  209SOL     OW 2526   6.442   3.805   3.265  0.2180 -0.6001 -0.0424
  209SOL    HW1 2527   6.387   3.847   3.332  0.0309 -0.0100 -0.5576
  209SOL    HW2 2528   6.384   3.746   3.218 -0.0356  0.1672 -0.7133
  210SOL     OW 2529   0.951   5.856   2.319  0.3444  0.1886  0.1325
  210SOL    HW1 2530   0.863   5.870   2.286  0.5599  0.0554 -0.5183
  210SOL    HW2 2531   0.946   5.877   2.412 -0.1652  1.0640 -0.0849
  211SOL     OW 2532   0.090   1.209   4.073 -0.4654 -0.0853  0.5990
  211SOL    HW1 2533   0.062   1.124   4.107  0.4408  0.0577  1.7292
  211SOL    HW2 2534   0.073   1.203   3.979 -0.8350 -1.3436  0.7251
  212SOL     OW 2535   4.881   1.473   0.363  0.3328 -0.7716  0.4129
  212SOL    HW1 2536   4.915   1.419   0.435  1.1332 -1.4575 -0.4567
  212SOL    HW2 2537   4.820   1.534   0.405  0.2295 -1.6480  1.5644
  213SOL     OW 2538   0.421   3.056   0.122 -0.0524 -0.2500  0.1867
  213SOL    HW1 2539   0.473   2.976   0.123 -0.6833 -0.6716 -0.1664
  213SOL    HW2 2540   0.442   3.098   0.039 -0.0801 -0.2906  0.1592
  214SOL     OW 2541   4.091   0.075   3.831 -0.4634  0.3975  0.4643
  214SOL    HW1 2542   4.146   0.071   3.752 -1.3999  0.1735 -0.1879
  214SOL    HW2 2543   4.012   0.121   3.803 -0.7898  0.3520  1.2871
  215SOL     OW 2544   6.033   5.111   4.562  0.6993 -0.3389  0.2775
  215SOL    HW1 2545   5.979   5.094   4.485  0.9196  1.2536 -0.2532
  215SOL    HW2 2546   5.970   5.116   4.635  0.3203 -0.2100 -0.0574
  216SOL     OW 2547   3.642   1.645   3.782 -0.3212 -0.0457  0.1520
  216SOL    HW1 2548   3.692   1.672   3.705 -0.3002  0.2484  0.2714
  216SOL    HW2 2549   3.561   1.697   3.778 -0.6699 -0.5938 -0.0995
  217SOL     OW 2550   5.746   0.236   2.935  0.2979 -0.1882 -0.9621
  217SOL    HW1 2551   5.715   0.148   2.914  0.6528 -0.1123 -1.8843
  217SOL    HW2 2552   5.667   0.285   2.958 -0.0390 -0.4776 -1.4817
  218SOL     OW 2553   1.785   6.276   3.183  0.3030  0.7417 -0.4970
  218SOL    HW1 2554   1.775   6.217   3.258 -2.8272  0.5411 -0.9296
  218SOL    HW2 2555   1.815   6.219   3.112  0.2550  0.2757 -0.1546
  219SOL     OW 2556   4.413   5.637   4.462  0.1857 -0.1669  0.0033
  219SOL    HW1 2557   4.411   5.621   4.367 -1.4707  0.4049 -0.0907
  219SOL    HW2 2558   4.479   5.705   4.473  1.2793 -1.1051 -0.5807
  220SOL     OW 2559   0.454   4.278   3.902  0.6866 -0.5885 -0.1164
  220SOL    HW1 2560   0.445   4.370   3.926  0.6238 -0.2371 -1.4139
  220SOL    HW2 2561   0.512   4.279   3.825 -1.5030 -1.3309 -1.9025
  221SOL     OW 2562   3.368   1.375   2.586  0.2358 -0.1402 -0.7020
  221SOL    HW1 2563   3.351   1.328   2.505 -1.7598  0.3408 -0.6070
  221SOL    HW2 2564   3.281   1.396   2.621  0.9847 -0.8514  1.8734
  222SOL     OW 2565   1.267   1.419   0.182  0.3266 -0.0550  0.1484
  222SOL    HW1 2566   1.331   1.368   0.132 -0.7704 -1.6567  0.2995
  222SOL    HW2 2567   1.237   1.487   0.122  2.0761  0.6835  0.0487
  223SOL     OW 2568   1.389   4.587   3.970  0.8526 -0.5698 -0.0074
  223SOL    HW1 2569   1.354   4.501   3.996  3.1492 -1.5517  0.0453
  223SOL    HW2 2570   1.397   4.581   3.875 -1.3842  0.6022 -0.3352
  224SOL     OW 2571   1.102   0.397   0.354  0.0137  0.1900  0.0304
  224SOL    HW1 2572   1.180   0.379   0.302  0.6381  1.4121  0.5069
  224SOL    HW2 2573   1.136   0.425   0.439 -0.9719 -0.4414  0.6495
  225SOL     OW 2574   2.858   2.527   2.001 -0.0923 -0.7854  0.0418
  225SOL    HW1 2575   2.949   2.546   1.979 -0.6368  1.5599 -0.4200
  225SOL    HW2 2576   2.808   2.558   1.925 -1.3922 -0.6432  0.9243
  226SOL     OW 2577   0.857   1.316   1.406 -0.3724  0.4532  0.3699
  226SOL    HW1 2578   0.924   1.328   1.473  1.1539 -1.2533 -0.7881
  226SOL    HW2 2579   0.796   1.253   1.445 -0.2466  0.5041  0.6563
  227SOL     OW 2580   1.661   1.054   1.083 -0.3703 -0.0947  0.2242
  227SOL    HW1 2581   1.755   1.071   1.078 -0.1188 -1.6024 -1.5177
  227SOL    HW2 2582   1.650   0.969   1.039 -2.6726  0.5853 -0.6797
  228SOL     OW 2583   1.835   4.072   3.337 -0.3884  0.5053 -0.5423
  228SOL    HW1 2584   1.902   4.057   3.270 -1.1758 -0.2035 -1.1950
  228SOL    HW2 2585   1.883   4.072   3.420  0.3159 -0.8115 -0.9299
  229SOL     OW 2586   6.129   0.264   3.096  0.3202  0.4996 -0.7558
  229SOL    HW1 2587   6.043   0.247   3.057 -0.3460 -1.9187  1.4454
  229SOL    HW2 2588   6.113   0.335   3.159 -0.5174 -0.9177  0.7158
  230SOL     OW 2589   3.954   2.408   0.160 -0.0917  0.5662  0.0667
  230SOL    HW1 2590   3.917   2.477   0.105 -1.6068 -0.1599  0.1217
  230SOL    HW2 2591   3.993   2.455   0.234  1.1905  1.4919 -1.1559
  231SOL     OW 2592   5.864   0.094   0.377 -0.2000  0.0927  0.5532
  231SOL    HW1 2593   5.798   0.161   0.360 -1.0556 -0.6006  1.1022
  231SOL    HW2 2594   5.941   0.124   0.328 -0.1864  2.0687  1.6640
  232SOL     OW 2595   0.364   4.423   3.218  0.2650  0.0339 -0.0339
  232SOL    HW1 2596   0.295   4.361   3.243 -0.7265  1.3464  0.5859
  232SOL    HW2 2597   0.437   4.402   3.276 -0.5502  0.3254  1.1285
  233SOL     OW 2598   1.578   5.898   0.354  0.0033  0.3768 -0.2069
  233SOL    HW1 2599   1.554   5.894   0.447  0.1797  0.3190 -0.1632
  233SOL    HW2 2600   1.525   5.829   0.313  2.4225 -2.0301  0.4185
  234SOL     OW 2601   6.136   4.484   0.648  0.1026  0.3211 -0.2217
  234SOL    HW1 2602   6.101   4.494   0.737 -1.8699  0.3326 -0.9347
  234SOL    HW2 2603   6.184   4.564   0.631 -1.5298  1.4036  0.0193
  235SOL     OW 2604   2.574   2.950   1.430  0.3683  0.1159 -0.9293
  235SOL    HW1 2605   2.566   3.045   1.429  0.2062  0.1097 -0.4994
  235SOL    HW2 2606   2.575   2.924   1.338 -2.8114  0.2568 -1.1227
  236SOL     OW 2607   0.182   5.857   0.517 -0.1271 -0.0923  0.5468
  236SOL    HW1 2608   0.153   5.856   0.608 -0.6032 -0.0519  0.3950
  236SOL    HW2 2609   0.273   5.826   0.521 -0.5783 -1.4282  0.8703
  237SOL     OW 2610   5.353   4.781   1.443 -0.5607  0.0589  0.1881
  237SOL    HW1 2611   5.337   4.871   1.415 -1.7001 -0.2651 -0.2740
  237SOL    HW2 2612   5.369   4.733   1.362 -2.5641 -0.6327  0.1383
  238SOL     OW 2613   3.081   3.052   3.517  0.5128  0.3493  0.1030
  238SOL    HW1 2614   3.136   2.973   3.519  1.4278  0.9655 -0.3607
  238SOL    HW2 2615   2.999   3.024   3.559  1.3768 -0.4186  1.3476
  239SOL     OW 2616   1.743   4.768   1.235  0.0378 -0.5316 -0.4423
  239SOL    HW1 2617   1.836   4.777   1.255 -0.2009 -0.0355  0.4959
  239SOL    HW2 2618   1.700   4.836   1.287 -1.1138 -2.5239  1.3814
  240SOL     OW 2619   5.437   5.993   4.422  0.2980 -0.4877 -0.4983
  240SOL    HW1 2620   5.488   6.067   4.455 -0.7665 -0.3674  0.9580
  240SOL    HW2 2621   5.445   5.926   4.489 -0.4000 -0.9366 -0.8503
  241SOL     OW 2622   3.456   1.874   3.042  0.0179 -0.4547  0.0953
  241SOL    HW1 2623   3.479   1.894   2.951 -0.3042 -0.4771  0.0047
  241SOL    HW2 2624   3.500   1.792   3.061  1.6680  0.5023  0.5900
  242SOL     OW 2625   0.097   5.990   0.267  0.0918 -0.0607  0.0188
  242SOL    HW1 2626   0.052   5.921   0.218  1.3303 -0.4393 -0.6154
  242SOL    HW2 2627   0.112   5.952   0.354  2.2281 -1.2778 -0.8020
  243SOL     OW 2628   3.261   3.242   0.098  0.2812 -0.0152 -0.3165
  243SOL    HW1 2629   3.311   3.169   0.060  0.5871 -1.5542  2.7464
  243SOL    HW2 2630   3.174   3.206   0.113  0.8136 -0.3012  2.5095
  244SOL     OW 2631   3.217   3.201   3.975 -0.1118  0.4013  0.3313
  244SOL    HW1 2632   3.242   3.225   4.064  0.9045 -2.5748  0.9584
  244SOL    HW2 2633   3.174   3.116   3.984 -2.0717  1.0563 -1.8312
  245SOL     OW 2634   3.487   2.908   3.899  0.0172 -0.0534 -0.2603
  245SOL    HW1 2635   3.555   2.948   3.844  2.4367  1.0554  3.2266
  245SOL    HW2 2636   3.457   2.979   3.955 -0.6838 -1.5882  1.3927
  246SOL     OW 2637   4.572   2.061   0.076  0.5687 -0.0497  0.2856
  246SOL    HW1 2638   4.630   2.134   0.098  1.4605 -0.3980 -0.7687
  246SOL    HW2 2639   4.492   2.102   0.043  1.8141  0.5430 -2.2481
  247SOL     OW 2640   4.630   4.159   3.378  0.2438 -0.0079  0.1091
  247SOL    HW1 2641   4.608   4.252   3.376  0.5111  0.0654  0.5812
  247SOL    HW2 2642   4.716   4.155   3.420 -0.1940 -0.5485  0.9727
  248SOL     OW 2643   3.673   3.019   1.041  0.2421  0.1400  0.4594
  248SOL    HW1 2644   3.695   2.959   1.112 -0.6543 -0.8736 -0.0914
  248SOL    HW2 2645   3.586   3.052   1.063  0.2278  0.3125  0.1511
  249SOL     OW 2646   0.522   5.547   3.102 -0.3102  0.5333 -0.3447
  249SOL    HW1 2647   0.548   5.456   3.088  2.1216  1.3586 -1.7088
  249SOL    HW2 2648   0.481   5.574   3.020 -1.4324  0.5816  0.2095
  250SOL     OW 2649   3.482   1.392   1.492  0.0524 -0.5371 -0.1376
  250SOL    HW1 2650   3.484   1.469   1.549  0.9206 -0.3242 -0.4486
  250SOL    HW2 2651   3.430   1.328   1.541  3.2442 -1.4762  2.4234
  251SOL     OW 2652   0.892   6.121   2.791  0.2568 -0.2697 -0.1911
  251SOL    HW1 2653   0.812   6.170   2.775  0.5791  0.4915  0.4249
  251SOL    HW2 2654   0.875   6.074   2.873  0.7261  0.5468  0.3836
  252SOL     OW 2655   1.356   0.117   3.975 -0.2682 -0.3666 -0.1857
  252SOL    HW1 2656   1.273   0.110   3.927 -0.9496 -0.6307  1.0024
  252SOL    HW2 2657   1.373   0.212   3.978 -2.2485 -0.0018  2.3480
  253SOL     OW 2658   3.437   0.557   2.961  0.3172  0.0727 -0.5540
  253SOL    HW1 2659   3.493   0.599   2.896  0.3689  2.3322  0.8494
  253SOL    HW2 2660   3.496   0.501   3.011  0.9650  0.9642 -0.2983
  254SOL     OW 2661   3.809   2.439   2.365 -0.0068  0.1984 -0.0069
  254SOL    HW1 2662   3.716   2.428   2.385  0.0792 -0.5924  0.0129
  254SOL    HW2 2663   3.854   2.389   2.433  0.3890 -0.2420 -0.5800
  255SOL     OW 2664   2.701   4.533   0.812  0.1834 -0.7004 -0.2586
  255SOL    HW1 2665   2.671   4.624   0.811  1.1102 -0.3716  0.0992
  255SOL    HW2 2666   2.621   4.480   0.812 -0.3879  0.1245  0.9110
  256SOL     OW 2667   0.706   2.927   1.446  0.2446  0.0771 -0.1379
  256SOL    HW1 2668   0.703   2.853   1.507  1.1181 -0.0165 -0.2017
  256SOL    HW2 2669   0.676   3.002   1.497  1.3566  0.0834  0.5386
  257SOL     OW 2670   2.856   2.953   4.463  0.3533  0.5336 -0.0738
  257SOL    HW1 2671   2.908   2.933   4.541  0.6620  1.4041 -0.0461
  257SOL    HW2 2672   2.881   2.885   4.400 -1.3031 -1.3299  1.1709
  258SOL     OW 2673   5.665   0.251   1.534  0.4984 -0.1768 -0.5719
  258SOL    HW1 2674   5.668   0.336   1.578  0.5389 -0.8499  0.7748
  258SOL    HW2 2675   5.573   0.227   1.535  0.7068 -1.0741  0.9667
  259SOL     OW 2676   0.489   5.283   3.915  0.1722  0.1351  0.2533
  259SOL    HW1 2677   0.565   5.330   3.950  1.2997 -0.4293 -1.3193
  259SOL    HW2 2678   0.521   5.194   3.900 -0.5885  0.0582 -1.0548
  260SOL     OW 2679   5.776   4.783   1.676  0.2698 -0.2991 -0.4742
  260SOL    HW1 2680   5.771   4.717   1.607  0.4937 -0.7467 -0.0641
  260SOL    HW2 2681   5.707   4.846   1.654  0.6410 -0.1840 -1.3667
  261SOL     OW 2682   2.978   2.117   1.290 -0.2068 -0.4286 -0.3704
  261SOL    HW1 2683   2.942   2.113   1.202  1.1534 -0.7535 -0.9376
  261SOL    HW2 2684   2.944   2.199   1.326  0.7102  0.6719 -1.8862
  262SOL     OW 2685   4.792   1.250   1.718 -0.5028 -0.5963  0.2961
  262SOL    HW1 2686   4.799   1.343   1.739  0.7918 -0.5506 -0.2521
  262SOL    HW2 2687   4.759   1.248   1.629 -1.2777 -0.6912  0.5769
  263SOL     OW 2688   1.135   4.983   3.854 -0.0961  0.9612 -0.9066
  263SOL    HW1 2689   1.193   4.955   3.925 -2.1628  0.4717  0.6614
  263SOL    HW2 2690   1.187   4.969   3.774  1.0653 -1.8444  0.2110
  264SOL     OW 2691   4.738   3.752   4.434 -0.0770 -0.3095 -0.1651
  264SOL    HW1 2692   4.761   3.809   4.507 -0.8416 -0.7897  0.4714
  264SOL    HW2 2693   4.768   3.799   4.356 -0.6315  0.9254  0.3415
  265SOL     OW 2694   1.589   0.813   3.667 -0.5259  0.6014  0.2238
  265SOL    HW1 2695   1.511   0.830   3.614 -0.3505  0.5783 -0.0483
  265SOL    HW2 2696   1.657   0.793   3.602 -0.6364 -0.7710  0.5014
  266SOL     OW 2697   2.219   5.418   4.516 -0.4161 -0.4921 -0.1101
  266SOL    HW1 2698   2.312   5.406   4.536 -0.4430 -1.0940 -0.3427
  266SOL    HW2 2699   2.173   5.363   4.580 -0.5400 -1.6017 -1.1207
  267SOL     OW 2700   3.525   1.918   2.797 -0.0189 -0.3909 -0.1401
  267SOL    HW1 2701   3.493   1.997   2.754 -2.9274 -1.0084  0.6389
  267SOL    HW2 2702   3.593   1.885   2.739 -1.3681  0.6640 -2.4792
  268SOL     OW 2703   1.488   1.521   3.500 -0.1218  0.4129 -0.2604
  268SOL    HW1 2704   1.526   1.541   3.415 -1.1274  0.8411 -0.6210
  268SOL    HW2 2705   1.560   1.532   3.562  0.6182  0.0832 -1.0500
  269SOL     OW 2706   2.715   2.886   0.348 -0.0379 -0.4035 -0.5852
  269SOL    HW1 2707   2.631   2.842   0.335 -0.7056  0.3285  0.9882
  269SOL    HW2 2708   2.742   2.860   0.437  0.6915  0.5147 -0.5223
  270SOL     OW 2709   5.002   4.321   4.257 -0.2987 -0.3002 -0.0464
  270SOL    HW1 2710   4.932   4.299   4.196 -0.4126  1.9380 -0.8330
  270SOL    HW2 2711   4.973   4.402   4.298  0.3308 -1.1173  2.1429
  271SOL     OW 2712   0.283   2.812   3.743  0.1664 -0.4883  0.4666
  271SOL    HW1 2713   0.364   2.773   3.778 -0.5259 -0.0558  2.7415
  271SOL    HW2 2714   0.213   2.763   3.786 -0.7499  0.6220  0.2754
  272SOL     OW 2715   5.036   6.480   1.940 -0.0491  0.0709 -0.0567
  272SOL    HW1 2716   5.038   6.392   1.903  4.6723  0.2485 -0.8694
  272SOL    HW2 2717   5.017   6.468   2.033 -1.4467 -1.4865 -0.4969
  273SOL     OW 2718   4.933   0.567   4.234  0.2790 -0.0640 -0.0394
  273SOL    HW1 2719   4.950   0.560   4.140 -0.3357  1.0637 -0.2545
  273SOL    HW2 2720   5.011   0.610   4.269  0.2090  0.1448 -0.1415
  274SOL     OW 2721   2.562   3.856   1.106  0.5737 -0.3346 -0.3481
  274SOL    HW1 2722   2.535   3.772   1.143  1.2396 -0.8394 -0.9911
  274SOL    HW2 2723   2.485   3.887   1.059  0.8793 -1.5073 -1.7051
  275SOL     OW 2724   0.687   3.738   1.156  0.5933 -0.6144  0.5487
  275SOL    HW1 2725   0.707   3.821   1.112  1.3489 -1.4544 -0.7368
  275SOL    HW2 2726   0.763   3.682   1.137  1.0261 -1.0004  3.0167
  276SOL     OW 2727   4.315   1.187   3.044  0.4627 -0.0266  0.1461
  276SOL    HW1 2728   4.368   1.154   3.116  0.7279 -1.0613 -0.4968
  276SOL    HW2 2729   4.378   1.210   2.976  0.1677  0.0742 -0.0995
  277SOL     OW 2730   3.814   4.665   3.088  0.6547  0.6821 -0.2585
  277SOL    HW1 2731   3.850   4.752   3.110 -2.0460  2.3524 -1.8583
  277SOL    HW2 2732   3.744   4.652   3.151  0.6460 -0.0765 -0.4210
  278SOL     OW 2733   3.016   2.520   1.614  0.4597 -0.4907  0.0369
  278SOL    HW1 2734   2.932   2.528   1.659 -0.5185  0.6464 -1.8878
  278SOL    HW2 2735   3.074   2.580   1.661 -0.3321  0.1311  0.2400
  279SOL     OW 2736   2.203   2.898   0.693  0.3972  0.0784  0.0341
  279SOL    HW1 2737   2.269   2.878   0.627 -0.1218  1.2603 -0.8924
  279SOL    HW2 2738   2.120   2.875   0.652  0.1991 -1.3105  1.1567
  280SOL     OW 2739   2.026   2.947   3.286  0.5281  0.3259 -0.1853
  280SOL    HW1 2740   2.108   2.902   3.268  1.9987  2.6846  0.1303
  280SOL    HW2 2741   1.985   2.898   3.357  1.6048 -0.9674 -0.4357
  281SOL     OW 2742   6.195   6.155   3.657  1.0007 -0.0537 -0.5015
  281SOL    HW1 2743   6.176   6.074   3.704  2.2254 -1.1584 -1.8500
  281SOL    HW2 2744   6.119   6.168   3.600  1.0945 -0.6266 -0.7621
  282SOL     OW 2745   0.699   5.394   2.222  0.3627  0.3064  0.2331
  282SOL    HW1 2746   0.760   5.346   2.278 -0.0328  0.2708  0.6396
  282SOL    HW2 2747   0.748   5.472   2.196  2.2663 -1.7249 -3.0879
  283SOL     OW 2748   2.892   0.933   4.138  0.4689 -0.0149  0.1355
  283SOL    HW1 2749   2.940   0.996   4.084  0.6165  0.7989  1.1812
  283SOL    HW2 2750   2.809   0.976   4.157 -0.5859 -1.2882 -1.4013
  284SOL     OW 2751   1.886   4.212   2.354 -0.3808  0.1922 -0.3526
  284SOL    HW1 2752   1.982   4.210   2.347 -0.2366  0.9575  1.0466
  284SOL    HW2 2753   1.867   4.170   2.438 -1.2645  0.2485 -0.5173
  285SOL     OW 2754   6.073   4.382   3.493 -0.4242 -0.1472  0.0164
  285SOL    HW1 2755   5.982   4.366   3.469 -1.3897  2.5658  1.3721
  285SOL    HW2 2756   6.119   4.388   3.409 -1.7085 -0.5116 -0.7422
  286SOL     OW 2757   2.180   3.703   1.679  0.1306  0.2271  0.4332
  286SOL    HW1 2758   2.255   3.697   1.738  0.1079 -0.3943  0.4023
  286SOL    HW2 2759   2.113   3.748   1.729  0.1040 -0.3141  0.8858
  287SOL     OW 2760   3.881   0.751   1.922  0.9821  0.2598  0.0320
  287SOL    HW1 2761   3.934   0.676   1.894 -0.4177 -1.0372  0.7232
  287SOL    HW2 2762   3.832   0.776   1.845 -0.2393 -1.0372  0.3495
  288SOL     OW 2763   1.299   3.791   1.673 -0.1029 -0.8809  0.2425
  288SOL    HW1 2764   1.383   3.770   1.633 -0.6111 -0.9320 -0.8372
  288SOL    HW2 2765   1.235   3.773   1.604 -0.8520  0.8449  0.4440
  289SOL     OW 2766   1.816   3.906   2.839 -0.2387 -0.2669 -0.2180
  289SOL    HW1 2767   1.851   3.826   2.877 -0.8750 -0.2361  0.4665
  289SOL    HW2 2768   1.780   3.954   2.914 -0.3231  0.4203 -0.6880
  290SOL     OW 2769   2.450   5.584   3.327  0.0226  0.6850 -0.7090
  290SOL    HW1 2770   2.448   5.577   3.423  0.0670  0.2339 -0.7382
  290SOL    HW2 2771   2.544   5.585   3.305  0.0159 -0.0659 -0.8007
  291SOL     OW 2772   5.266   4.409   0.810 -0.1424  0.2944 -0.7126
  291SOL    HW1 2773   5.322   4.385   0.883  0.4664 -0.4401 -1.4030
  291SOL    HW2 2774   5.292   4.350   0.739 -1.0878  0.6270 -1.3580
  292SOL     OW 2775   1.951   4.071   3.590 -0.5746  0.0181  0.3420
  292SOL    HW1 2776   1.888   4.143   3.592  1.3412  1.8510 -1.1724
  292SOL    HW2 2777   1.992   4.073   3.676 -1.4583 -0.1694  0.7789
  293SOL     OW 2778   4.109   4.565   0.078 -0.3692  0.0309  1.1979
  293SOL    HW1 2779   4.126   4.538   0.168 -0.1067 -1.8013  0.6291
  293SOL    HW2 2780   4.064   4.491   0.038  2.3324 -0.5673 -1.0619
  294SOL     OW 2781   1.501   6.271   4.423  0.0330  0.1009 -0.1188
  294SOL    HW1 2782   1.476   6.329   4.496  2.3074  0.2184  0.6439
  294SOL    HW2 2783   1.540   6.330   4.359 -0.4124 -0.2313 -0.7045
  295SOL     OW 2784   4.423   4.256   2.225 -0.2663  0.4874 -0.6474
  295SOL    HW1 2785   4.453   4.347   2.234  0.3010  0.3612 -1.1760
  295SOL    HW2 2786   4.373   4.256   2.143  0.2005  0.2035 -0.9315
  296SOL     OW 2787   3.703   2.498   3.212  0.5625  0.0832  0.6775
  296SOL    HW1 2788   3.631   2.492   3.149  1.7256 -0.8380 -0.6427
  296SOL    HW2 2789   3.689   2.580   3.258 -0.7740  0.4028 -0.2510
  297SOL     OW 2790   1.907   5.315   3.788  0.7092 -0.1732 -0.3619
  297SOL    HW1 2791   1.935   5.405   3.804  2.6983 -0.6692 -0.8230
  297SOL    HW2 2792   1.950   5.290   3.706 -0.1016 -1.4257 -0.4294
  298SOL     OW 2793   1.549   2.164   0.975  0.2594 -0.0109 -0.3022
  298SOL    HW1 2794   1.465   2.162   1.021 -0.1838 -0.4089 -1.0961
  298SOL    HW2 2795   1.527   2.140   0.885  1.3683 -1.1610 -0.2967
  299SOL     OW 2796   5.757   4.293   4.003  0.4909  0.2130 -0.2575
  299SOL    HW1 2797   5.681   4.312   3.948  0.0365 -0.0962  0.2550
  299SOL    HW2 2798   5.745   4.202   4.030  0.6592  0.3882  0.4285
  300SOL     OW 2799   0.643   0.245   3.402 -0.3101 -0.1999 -0.6727
  300SOL    HW1 2800   0.662   0.276   3.490  0.5841 -0.2337 -0.8484
  300SOL    HW2 2801   0.549   0.226   3.403 -0.8988  2.2939 -0.4688
  301SOL     OW 2802   3.729   4.080   2.048  0.2649 -0.0460 -0.2172
  301SOL    HW1 2803   3.720   4.023   1.971 -3.7183 -0.9225  0.6873
  301SOL    HW2 2804   3.655   4.058   2.103 -0.4115  4.6322  1.1872
  302SOL     OW 2805   2.150   4.363   3.905  0.8130 -0.4839 -0.2016
  302SOL    HW1 2806   2.131   4.287   3.849  0.2799 -0.3431 -0.2110
  302SOL    HW2 2807   2.066   4.385   3.945  0.8993  0.2975 -0.4400
  303SOL     OW 2808   3.141   6.339   1.444  0.1014 -0.1017 -0.5316
  303SOL    HW1 2809   3.212   6.401   1.427  0.4958 -0.1813  0.7137
  303SOL    HW2 2810   3.113   6.359   1.534 -1.0637 -0.4557 -0.8006
  304SOL     OW 2811   1.268   4.398   4.134 -0.3168 -0.4215 -0.4632
  304SOL    HW1 2812   1.256   4.406   4.229 -0.3514 -0.5321 -0.4585
  304SOL    HW2 2813   1.331   4.327   4.123  1.4181  1.0274 -0.4325
  305SOL     OW 2814   5.280   5.197   4.559  0.3106  0.0060 -0.1704
  305SOL    HW1 2815   5.370   5.164   4.559 -0.0963 -1.1452 -0.0606
  305SOL    HW2 2816   5.256   5.203   4.651  0.1342 -0.0689 -0.2114
  306SOL     OW 2817   2.231   3.094   4.105 -0.2433 -0.1289 -0.2774
  306SOL    HW1 2818   2.275   3.008   4.106  0.5668  0.2365 -1.4381
  306SOL    HW2 2819   2.259   3.133   4.022 -0.9554  1.0808  0.0360
  307SOL     OW 2820   1.859   2.970   3.846 -0.3926 -0.2429  0.3058
  307SOL    HW1 2821   1.924   2.914   3.888  1.5667  1.4268 -0.3407
  307SOL    HW2 2822   1.831   3.031   3.914 -0.4980 -0.3118  0.3237
  308SOL     OW 2823   4.916   4.388   3.915  0.1733 -0.5197 -0.8652
  308SOL    HW1 2824   4.930   4.324   3.845  1.5962 -0.7737 -0.3994
  308SOL    HW2 2825   5.004   4.423   3.932 -0.5888  1.7124 -1.2358
  309SOL     OW 2826   4.659   1.453   1.488 -0.2918 -0.2841  0.2040
  309SOL    HW1 2827   4.663   1.418   1.399 -2.2142 -2.3832  0.8514
  309SOL    HW2 2828   4.749   1.446   1.521  0.0954 -1.1240 -0.9919
  310SOL     OW 2829   1.307   3.208   2.522  0.1541  0.2487 -0.1677
  310SOL    HW1 2830   1.272   3.290   2.488 -1.1077 -0.0544  0.3557
  310SOL    HW2 2831   1.366   3.235   2.593 -2.3209  0.6887  1.8840
  311SOL     OW 2832   5.442   3.717   1.476  0.0073  0.3661 -0.0279
  311SOL    HW1 2833   5.350   3.691   1.474 -0.1483  0.8902  0.1261
  311SOL    HW2 2834   5.490   3.635   1.464 -0.4988  0.2318 -1.2952
  312SOL     OW 2835   2.298   0.777   0.079  0.3370  0.1231  0.1744
  312SOL    HW1 2836   2.326   0.861   0.043 -1.6046  0.2329 -1.2073
  312SOL    HW2 2837   2.380   0.729   0.093  1.3528  1.2990 -1.3713
  313SOL     OW 2838   3.870   2.317   3.110 -0.2566 -0.1612  0.3481
  313SOL    HW1 2839   3.963   2.329   3.126 -0.3531 -0.0366  0.8080
  313SOL    HW2 2840   3.829   2.395   3.148 -0.5212 -0.0659 -0.1242
  314SOL     OW 2841   3.722   4.816   0.260 -0.3958 -0.3710 -0.2885
  314SOL    HW1 2842   3.726   4.823   0.165  2.6015 -2.0395 -0.4156
  314SOL    HW2 2843   3.714   4.722   0.278  3.1245 -0.5943  0.9612
  315SOL     OW 2844   5.372   4.070   2.299  0.2122  0.3799  0.1933
  315SOL    HW1 2845   5.457   4.082   2.342  0.1633  0.8582  0.1592
  315SOL    HW2 2846   5.391   4.082   2.205  0.2565 -0.3292  0.1040
  316SOL     OW 2847   1.276   0.859   2.254 -0.1207 -0.3502 -0.0943
  316SOL    HW1 2848   1.308   0.940   2.293  0.1564  0.0671 -1.1628
  316SOL    HW2 2849   1.281   0.874   2.160  0.2770 -1.7385 -0.3200
  317SOL     OW 2850   0.472   1.552   4.084 -0.3738  0.1907 -0.5855
  317SOL    HW1 2851   0.464   1.458   4.102 -1.2094 -0.0202 -1.9438
  317SOL    HW2 2852   0.389   1.589   4.114 -0.5223  0.3057 -1.1245
  318SOL     OW 2853   1.091   5.017   1.522 -0.7280 -0.1186 -0.2357
  318SOL    HW1 2854   1.179   4.980   1.527 -1.6313 -2.5713 -0.9453
  318SOL    HW2 2855   1.104   5.112   1.531  1.7527 -0.5422  1.7801
  319SOL     OW 2856   0.698   5.597   4.442 -0.3405 -0.2188 -0.0496
  319SOL    HW1 2857   0.608   5.574   4.418  0.0313 -1.4115 -0.3817
  319SOL    HW2 2858   0.713   5.554   4.525 -0.0251 -0.1446 -0.0657
  320SOL     OW 2859   5.319   1.171   3.809 -0.9745  0.7597 -0.2945
  320SOL    HW1 2860   5.320   1.231   3.735 -1.7772  0.7259 -0.3373
  320SOL    HW2 2861   5.308   1.085   3.769  2.6574  0.1872 -0.4656
  321SOL     OW 2862   6.244   5.392   2.300 -0.1984 -0.4685  0.2501
  321SOL    HW1 2863   6.327   5.397   2.347 -1.3706  0.0856  2.3878
  321SOL    HW2 2864   6.229   5.298   2.287 -1.1161 -0.9472  3.6188
  322SOL     OW 2865   1.486   0.060   0.936 -0.4684 -0.4479 -0.1708
  322SOL    HW1 2866   1.515   0.119   1.005  0.1771 -1.8653  0.8255
  322SOL    HW2 2867   1.513  -0.027   0.966 -2.3362 -1.3911 -1.0627
  323SOL     OW 2868   1.465   1.559   1.912 -0.3194 -0.2727  0.3881
  323SOL    HW1 2869   1.550   1.547   1.955  0.6519  1.3702 -0.9371
  323SOL    HW2 2870   1.448   1.653   1.921 -1.5512 -0.4352 -0.1748
  324SOL     OW 2871   5.325   4.635   2.214  0.0086  0.3102  0.1871
  324SOL    HW1 2872   5.230   4.637   2.225 -0.1285 -1.5698 -0.2597
  324SOL    HW2 2873   5.359   4.641   2.303 -0.5160  0.7989  0.3685
  325SOL     OW 2874   4.715   3.593   0.739  1.1170 -0.0603  0.1169
  325SOL    HW1 2875   4.662   3.541   0.678 -0.8207  1.2381  0.6043
  325SOL    HW2 2876   4.696   3.556   0.825  0.9173  0.4849  0.3099
  326SOL     OW 2877   3.388   1.811   1.040 -0.5894  0.0052 -0.1511
  326SOL    HW1 2878   3.450   1.814   0.967  0.8561  0.2561  1.0630
  326SOL    HW2 2879   3.336   1.891   1.030  0.0734  0.3953 -0.4958
  327SOL     OW 2880   1.931   3.961   2.091 -0.3223  0.1316 -0.4053
  327SOL    HW1 2881   1.890   4.047   2.091  1.4379  1.0548  1.3600
  327SOL    HW2 2882   2.019   3.976   2.124  0.5229 -2.1646 -1.3967
  328SOL     OW 2883   5.490   4.943   2.407  0.2114  0.0773 -0.3048
  328SOL    HW1 2884   5.575   4.942   2.364 -0.7453  0.7601 -2.3230
  328SOL    HW2 2885   5.472   5.036   2.423 -0.9403  0.1190 -1.6342
  329SOL     OW 2886   4.202   3.413   4.276  0.5863 -0.1421  0.0677
  329SOL    HW1 2887   4.236   3.395   4.189  0.3294  0.8349 -0.2400
  329SOL    HW2 2888   4.229   3.503   4.295 -0.6460  0.1726  0.3786
  330SOL     OW 2889   3.124   0.568   1.504  0.4270 -0.2651 -0.6475
  330SOL    HW1 2890   3.162   0.480   1.500  0.8979 -0.1592  0.7596
  330SOL    HW2 2891   3.150   0.601   1.590 -0.1698  1.0643 -0.9516
  331SOL     OW 2892   0.385   6.419   4.020  0.2160 -0.3003  0.3792
  331SOL    HW1 2893   0.356   6.429   3.929  1.6418 -0.1509 -0.0768
  331SOL    HW2 2894   0.368   6.505   4.060  1.4583  0.2924 -0.3167
  332SOL     OW 2895   1.082   1.570   3.702  0.6922  0.2266  0.4913
  332SOL    HW1 2896   1.004   1.548   3.651 -0.4283  2.2332  1.2308
  332SOL    HW2 2897   1.067   1.530   3.788  1.2465 -0.7196  0.1649
  333SOL     OW 2898   4.384   4.805   1.531  0.1059  0.0013  0.7054
  333SOL    HW1 2899   4.407   4.849   1.612 -0.1370 -0.4109  1.0047
  333SOL    HW2 2900   4.443   4.730   1.526  0.6619  0.4706  0.0909
  334SOL     OW 2901   3.715   1.431   1.099 -0.1258 -0.1168  0.0308
  334SOL    HW1 2902   3.716   1.498   1.168  0.5971  0.4176 -0.4805
  334SOL    HW2 2903   3.750   1.353   1.141  2.0501  0.6936 -0.1768
  335SOL     OW 2904   0.980   4.037   2.959 -0.4629 -0.0739  0.2278
  335SOL    HW1 2905   0.996   4.094   3.035 -0.7936  0.1666  0.1217
  335SOL    HW2 2906   0.898   4.070   2.922 -0.0285  0.1587 -0.5506
  336SOL     OW 2907   3.643   3.647   3.086 -0.5678 -0.1767 -0.1505
  336SOL    HW1 2908   3.579   3.577   3.078 -0.5692 -0.5466  2.2826
  336SOL    HW2 2909   3.599   3.715   3.136  0.3496  0.3079  0.0265
  337SOL     OW 2910   6.188   5.115   2.304  0.1331  0.4001 -0.2442
  337SOL    HW1 2911   6.252   5.044   2.309 -0.4482 -0.1199 -0.0938
  337SOL    HW2 2912   6.151   5.120   2.392  0.7468  1.4423 -0.0323
  338SOL     OW 2913   2.924   2.015   2.218 -0.4942  0.3983 -0.2760
  338SOL    HW1 2914   2.918   1.942   2.281  0.5110  1.7866  1.5404
  338SOL    HW2 2915   2.848   2.069   2.237 -0.4434  0.5788 -0.5899
  339SOL     OW 2916   2.950   5.622   2.697  0.0968 -0.0587 -0.0939
  339SOL    HW1 2917   2.885   5.630   2.767  0.5812 -1.3150  0.5255
  339SOL    HW2 2918   2.901   5.584   2.623 -0.2215  0.4897 -0.1733
  340SOL     OW 2919   3.439   2.998   2.113 -0.4532 -0.0813 -0.4353
  340SOL    HW1 2920   3.343   2.997   2.119 -0.3639 -0.4798  2.0876
  340SOL    HW2 2921   3.465   2.907   2.129  0.3685  0.5253  2.4275
  341SOL     OW 2922   2.176   5.516   1.057  0.1210  0.1524  0.1538
  341SOL    HW1 2923   2.129   5.433   1.055  1.1254 -0.4474  0.5767
  341SOL    HW2 2924   2.262   5.494   1.092  1.1947  0.9909 -1.8402
  342SOL     OW 2925   4.058   1.526   3.866 -0.5415 -1.1509 -0.5320
  342SOL    HW1 2926   4.058   1.600   3.806  0.6967 -1.0823 -0.4812
  342SOL    HW2 2927   3.976   1.480   3.848 -1.6383  0.5509 -0.1300
  343SOL     OW 2928   6.294   5.166   1.057 -0.3710 -0.4255  0.1794
  343SOL    HW1 2929   6.222   5.227   1.040 -2.6809 -3.4686 -1.9202
  343SOL    HW2 2930   6.261   5.109   1.127  1.2681 -0.0651  1.2962
  344SOL     OW 2931   0.459   0.822   0.655  0.0778 -0.2765 -0.2006
  344SOL    HW1 2932   0.430   0.731   0.653 -1.8564  0.3078 -2.2022
  344SOL    HW2 2933   0.537   0.824   0.599 -1.4499 -0.3009 -2.4636
  345SOL     OW 2934   3.553   4.287   3.131 -0.0567 -0.1673 -0.1900
  345SOL    HW1 2935   3.514   4.346   3.066 -1.3991  1.9352  2.3186
  345SOL    HW2 2936   3.516   4.201   3.111 -2.2889  0.8661 -0.8561
  346SOL     OW 2937   0.669   1.393   4.346 -0.0782  0.6262  0.4259
  346SOL    HW1 2938   0.683   1.321   4.408  0.2147 -0.8699 -1.2998
  346SOL    HW2 2939   0.582   1.427   4.369  0.2587  0.4993  2.0023
  347SOL     OW 2940   3.556   0.562   0.989  0.4183  0.0334  0.9850
  347SOL    HW1 2941   3.537   0.632   1.052 -1.6136  1.2601 -0.8525
  347SOL    HW2 2942   3.513   0.590   0.908  1.3565 -2.3580 -0.4434
  348SOL     OW 2943   6.188   6.204   3.023  0.1764  0.0055 -0.0553
  348SOL    HW1 2944   6.176   6.251   2.940  0.7225 -0.0625 -0.1745
  348SOL    HW2 2945   6.125   6.245   3.083  0.5102  0.7579 -0.2150
  349SOL     OW 2946   3.252   3.817   1.991  0.4770 -0.1392  0.2382
  349SOL    HW1 2947   3.242   3.791   2.083 -0.1195  1.8606  0.7787
  349SOL    HW2 2948   3.172   3.787   1.949 -0.2473  0.8515  0.8706
  350SOL     OW 2949   5.607   2.032   4.261  0.2564  0.1563 -0.9031
  350SOL    HW1 2950   5.637   2.087   4.333 -1.4416 -0.4770  0.3369
  350SOL    HW2 2951   5.559   2.091   4.203  1.0086  0.5203 -1.1778
  351SOL     OW 2952   3.548   4.650   0.493 -0.1027  0.0016 -0.1125
  351SOL    HW1 2953   3.517   4.612   0.576 -0.0348  0.4109  0.1062
  351SOL    HW2 2954   3.538   4.745   0.505  0.9062  0.1322 -0.1583
  352SOL     OW 2955   2.914   2.049   2.560 -0.1072 -0.3478  0.1611
  352SOL    HW1 2956   2.953   2.124   2.516  1.2461 -0.8362  0.4671
  352SOL    HW2 2957   2.855   2.086   2.625 -1.5120  0.3971 -1.4646
  353SOL     OW 2958   2.134   1.602   3.593  0.0096  0.2031 -0.3573
  353SOL    HW1 2959   2.135   1.608   3.689  1.3581  1.7700 -0.4333
  353SOL    HW2 2960   2.066   1.663   3.566  0.4318  0.6423 -0.4342
  354SOL     OW 2961   6.153   2.899   1.513 -0.1898 -0.0776  0.3849
  354SOL    HW1 2962   6.158   2.832   1.582 -1.0111 -0.6789 -0.1159
  354SOL    HW2 2963   6.065   2.889   1.477  0.8258 -1.0751 -2.0314
  355SOL     OW 2964   0.417   2.137   2.704 -0.1058  0.1791 -0.0561
  355SOL    HW1 2965   0.344   2.080   2.682 -0.0303  0.6966 -1.8033
  355SOL    HW2 2966   0.377   2.222   2.721  0.0025  0.2014  0.0896
  356SOL     OW 2967   3.035   4.751   3.858 -0.2419  0.4462 -0.1156
  356SOL    HW1 2968   3.090   4.687   3.813 -1.3844 -2.1188  1.8926
  356SOL    HW2 2969   2.953   4.752   3.809 -0.3651  0.0535  0.0807
  357SOL     OW 2970   3.680   1.558   2.962  0.2803 -0.4370 -0.0074
  357SOL    HW1 2971   3.608   1.557   2.899  0.0395 -0.9303  0.2754
  357SOL    HW2 2972   3.651   1.619   3.030  0.1469 -0.6118  0.0911
  358SOL     OW 2973   5.219   5.749   1.586  0.1553 -0.3290 -0.0106
  358SOL    HW1 2974   5.163   5.744   1.663  1.7680 -0.1223  1.2147
  358SOL    HW2 2975   5.171   5.700   1.519 -0.6494 -1.7346  1.5120
  359SOL     OW 2976   1.653   4.342   0.770  0.4231  0.4947 -0.8291
  359SOL    HW1 2977   1.727   4.291   0.740  0.2341 -0.3673  0.1061
  359SOL    HW2 2978   1.666   4.351   0.864  0.4905  2.2621 -0.9652
  360SOL     OW 2979   0.747   3.547   2.031  0.9766  0.6221  0.2160
  360SOL    HW1 2980   0.764   3.554   2.125  0.2336 -2.3794  0.6868
  360SOL    HW2 2981   0.652   3.533   2.024  1.0546  0.5425 -0.9385
  361SOL     OW 2982   3.164   5.993   3.390 -0.1120 -0.2529  0.2492
  361SOL    HW1 2983   3.259   5.986   3.406  0.0972  1.0036 -0.3071
  361SOL    HW2 2984   3.157   6.020   3.299 -0.8624  2.4202  1.0130
  362SOL     OW 2985   1.450   2.480   4.563  0.3682  0.4975 -0.2211
  362SOL    HW1 2986   1.411   2.541   4.626  1.1928  0.6556  0.1577
  362SOL    HW2 2987   1.446   2.526   4.479 -0.6004  0.3461 -0.2735
  363SOL     OW 2988   4.488   1.597   4.186 -0.0629  0.0203 -0.3570
  363SOL    HW1 2989   4.571   1.645   4.180 -0.4891  0.7158 -0.8674
  363SOL    HW2 2990   4.495   1.527   4.122 -0.7336  1.4543 -2.0886
  364SOL     OW 2991   2.817   5.596   4.426 -0.4251  0.2528  0.0153
  364SOL    HW1 2992   2.722   5.601   4.433 -0.4618 -0.2241 -0.0628
  364SOL    HW2 2993   2.841   5.664   4.363 -0.8648 -0.5583 -1.0647
  365SOL     OW 2994   5.692   6.206   1.412  0.0873 -0.4932 -0.2214
  365SOL    HW1 2995   5.762   6.262   1.378 -1.8003  1.7349 -0.7053
  365SOL    HW2 2996   5.624   6.211   1.345 -1.7864  0.0206  1.6291
  366SOL     OW 2997   1.657   4.493   2.770 -0.3343  0.1205  0.3642
  366SOL    HW1 2998   1.741   4.446   2.776 -1.1953 -1.4924  0.3201
  366SOL    HW2 2999   1.591   4.427   2.792 -1.7281  0.8737 -1.3041
  367SOL     OW 3000   4.659   5.110   1.491  0.8140 -0.1710 -0.1642
  367SOL    HW1 3001   4.642   5.018   1.469 -0.6774 -0.2387  1.0788
  367SOL    HW2 3002   4.623   5.159   1.417 -0.4180 -0.5426  0.1492
  368SOL     OW 3003   4.788   2.638   3.294  0.5897  0.3483 -0.5507
  368SOL    HW1 3004   4.705   2.682   3.311  0.9417  0.5467  0.8101
  368SOL    HW2 3005   4.808   2.592   3.376  2.0449  0.6847 -0.6826
  369SOL     OW 3006   6.162   4.904   0.602 -0.0307  0.1586  0.3025
  369SOL    HW1 3007   6.188   4.817   0.571  0.1646  0.2714  0.1403
  369SOL    HW2 3008   6.230   4.962   0.568  0.1925  0.2857  0.9580
  370SOL     OW 3009   3.718   3.472   2.261 -0.2751 -0.1278 -0.3507
  370SOL    HW1 3010   3.692   3.382   2.283  0.8771 -0.3606  0.1740
  370SOL    HW2 3011   3.765   3.503   2.339  0.0665  0.6282 -0.8454
  371SOL     OW 3012   1.527   5.615   4.452 -0.1999  0.5547  0.6213
  371SOL    HW1 3013   1.455   5.667   4.417  0.0826  0.1074 -0.6955
  371SOL    HW2 3014   1.602   5.637   4.396 -0.1730 -1.5605 -0.2968
  372SOL     OW 3015   6.053   3.557   1.162 -0.0414  0.1391 -0.0889
  372SOL    HW1 3016   6.048   3.470   1.124  0.5676 -0.5904  1.3979
  372SOL    HW2 3017   5.962   3.582   1.179 -0.2822  0.2521 -1.4551
  373SOL     OW 3018   2.534   5.213   1.789 -0.8063  0.0968  0.5607
  373SOL    HW1 3019   2.569   5.184   1.704  0.0989  0.9229  0.6328
  373SOL    HW2 3020   2.439   5.210   1.778 -0.7027  0.1231 -0.4648
  374SOL     OW 3021   3.759   1.190   3.349  0.4438  0.3576 -0.1152
  374SOL    HW1 3022   3.776   1.099   3.373 -0.9519  0.4741  1.5258
  374SOL    HW2 3023   3.843   1.224   3.318  0.7100 -1.8143 -2.0427
  375SOL     OW 3024   1.236   3.237   1.699 -0.1811 -0.1369  0.2093
  375SOL    HW1 3025   1.235   3.297   1.773 -1.3741  0.1339 -0.0046
  375SOL    HW2 3026   1.209   3.153   1.735  0.2899 -0.2550  0.2834
  376SOL     OW 3027   6.012   3.730   3.637 -0.0247 -0.1180  0.5974
  376SOL    HW1 3028   5.991   3.801   3.697 -0.7266  0.1526  0.0410
  376SOL    HW2 3029   5.934   3.674   3.638 -0.5022  0.4810 -0.8924
  377SOL     OW 3030   4.690   1.687   0.218 -0.5374  0.3154 -0.4273
  377SOL    HW1 3031   4.615   1.746   0.211  0.7455  2.1799  0.5268
  377SOL    HW2 3032   4.694   1.665   0.311  0.3893  0.6667 -0.3788
  378SOL     OW 3033   3.950   3.142   3.626 -0.9716  0.1334  0.0311
  378SOL    HW1 3034   3.863   3.160   3.590 -0.6657 -0.6089 -1.1458
  378SOL    HW2 3035   3.996   3.096   3.555  0.1495 -0.0983  0.8819
  379SOL     OW 3036   0.552   3.433   4.026 -0.0963 -0.5968 -0.0316
  379SOL    HW1 3037   0.545   3.484   3.946  1.7158 -1.1015 -0.5588
  379SOL    HW2 3038   0.526   3.344   4.001 -1.5106 -0.3609  0.4674
  380SOL     OW 3039   1.365   2.778   3.770 -0.0954 -0.1745 -0.2548
  380SOL    HW1 3040   1.459   2.794   3.785  0.1785 -0.8655 -1.1163
  380SOL    HW2 3041   1.332   2.748   3.855  0.1298  1.4617  0.4434
  381SOL     OW 3042   6.401   0.187   1.371  0.5635  0.0169 -0.7847
  381SOL    HW1 3043   6.408   0.279   1.344 -0.1323  0.3170  0.0015
  381SOL    HW2 3044   6.312   0.179   1.405  0.4987 -1.0464 -1.1525
  382SOL     OW 3045   2.357   5.539   2.449  0.1522  0.1733  0.2701
  382SOL    HW1 3046   2.290   5.500   2.506  1.6965 -1.2675  1.2000
  382SOL    HW2 3047   2.427   5.565   2.510  1.8767 -1.4455 -0.9274
  383SOL     OW 3048   3.890   3.891   0.050  0.4064 -0.2833 -0.2218
  383SOL    HW1 3049   3.808   3.922   0.014  0.8314  0.2718 -0.7177
  383SOL    HW2 3050   3.870   3.873   0.142  0.1237  1.3711  0.0613
  384SOL     OW 3051   1.135   5.201   3.630  0.4810 -0.9559  0.5531
  384SOL    HW1 3052   1.224   5.210   3.597  0.7815 -2.1471  0.9826
  384SOL    HW2 3053   1.079   5.224   3.555  1.1198  0.6001  0.5245
  385SOL     OW 3054   3.064   5.846   4.061 -0.7286  0.3006  0.2810
  385SOL    HW1 3055   3.040   5.847   3.968  0.0495  0.0196  0.0761
  385SOL    HW2 3056   3.134   5.782   4.068 -0.2356  0.8891  0.9262
  386SOL     OW 3057   6.242   5.490   2.009 -0.3681  0.1002  0.2425
  386SOL    HW1 3058   6.273   5.448   2.089  1.4211  1.7675  0.4955
  386SOL    HW2 3059   6.168   5.544   2.038 -0.9457 -0.7672  0.4065
  387SOL     OW 3060   5.164   4.943   0.802 -0.5620  0.1112  0.1059
  387SOL    HW1 3061   5.168   4.995   0.722 -1.7082  1.1503  0.6954
  387SOL    HW2 3062   5.079   4.899   0.798 -0.7694  0.4147  0.8645
  388SOL     OW 3063   3.560   1.990   3.338 -0.0245 -0.2094  0.5329
  388SOL    HW1 3064   3.602   1.972   3.254  0.3119  2.5482  0.0155
  388SOL    HW2 3065   3.467   1.999   3.317 -0.0593 -0.3886  0.6103
  389SOL     OW 3066   2.344   2.042   1.459 -0.7281  0.0363  0.3014
  389SOL    HW1 3067   2.277   1.978   1.437 -1.5534  1.3575 -1.2301
  389SOL    HW2 3068   2.377   2.072   1.375  0.7022  0.5405  1.0148
  390SOL     OW 3069   3.493   0.518   0.694 -0.0825  0.0456  0.1353
  390SOL    HW1 3070   3.438   0.549   0.623  1.5823  0.5371 -1.0048
  390SOL    HW2 3071   3.577   0.563   0.681  0.0913  0.6426  2.7913
  391SOL     OW 3072   0.810   2.767   3.934  0.2491  0.4865  0.6499
  391SOL    HW1 3073   0.828   2.852   3.975  0.7566  1.0825 -0.7075
  391SOL    HW2 3074   0.887   2.714   3.955 -0.6168 -0.0713  2.5235
  392SOL     OW 3075   0.886   6.121   1.911 -0.1049 -0.1091 -0.8159
  392SOL    HW1 3076   0.873   6.046   1.853 -0.1620  0.7886 -2.0048
  392SOL    HW2 3077   0.968   6.101   1.957 -0.3978 -1.1390 -0.7092
  393SOL     OW 3078   1.300   4.022   3.625 -0.0653  0.3730 -0.1030
  393SOL    HW1 3079   1.317   3.934   3.592 -2.4967 -0.0587 -0.3404
  393SOL    HW2 3080   1.270   4.008   3.715  1.0414  1.1267  0.4182
  394SOL     OW 3081   3.864   0.732   3.277 -0.1954 -0.3516  0.1339
  394SOL    HW1 3082   3.907   0.710   3.194  0.0625 -0.9479  0.4175
  394SOL    HW2 3083   3.770   0.726   3.257 -0.1570  0.8122 -0.4473
  395SOL     OW 3084   2.575   3.647   2.145  0.2012  0.2270 -0.2798
  395SOL    HW1 3085   2.638   3.707   2.185  1.3643 -0.5023 -0.9542
  395SOL    HW2 3086   2.629   3.583   2.098 -1.0160 -0.9162 -0.1989
  396SOL     OW 3087   4.603   3.433   0.575 -0.3852  0.0771  0.1184
  396SOL    HW1 3088   4.598   3.422   0.480 -2.5329  1.4687  0.0085
  396SOL    HW2 3089   4.630   3.347   0.607 -0.3818 -0.6536 -1.6984
  397SOL     OW 3090   0.039   0.692   0.825 -0.8764  0.2470 -0.1894
  397SOL    HW1 3091  -0.054   0.695   0.846 -0.8119 -0.4828  0.2339
  397SOL    HW2 3092   0.063   0.600   0.834  0.4982  0.7721  2.4605
  398SOL     OW 3093   4.552   4.091   1.432  0.4140 -0.0981  0.0786
  398SOL    HW1 3094   4.608   4.166   1.450  1.3627 -0.8279  0.2695
  398SOL    HW2 3095   4.612   4.016   1.430 -0.5274 -0.8777  0.0821
  399SOL     OW 3096   0.800   3.308   1.168 -0.8715 -0.3969 -0.0212
  399SOL    HW1 3097   0.825   3.248   1.237 -0.4900 -1.0229 -0.6878
  399SOL    HW2 3098   0.830   3.266   1.087  0.1940  1.0840 -0.4474
  400SOL     OW 3099   3.763   1.500   2.042 -0.4650 -0.1572  0.0818
  400SOL    HW1 3100   3.760   1.558   2.119 -1.2625  2.9668 -2.1239
  400SOL    HW2 3101   3.675   1.463   2.037 -0.1400 -1.1345  1.1417
  401SOL     OW 3102   3.162   5.136   2.626  0.4129  0.3298  0.3309
  401SOL    HW1 3103   3.084   5.190   2.623 -1.6069 -2.3522  0.9726
  401SOL    HW2 3104   3.160   5.085   2.545  0.0807 -1.5349  1.4699
  402SOL     OW 3105   3.232   5.289   3.582 -0.4119  0.0863  0.5385
  402SOL    HW1 3106   3.259   5.225   3.516  0.9650  0.7398  0.4426
  402SOL    HW2 3107   3.148   5.255   3.614 -1.8074  0.4211 -2.4147
  403SOL     OW 3108   3.748   0.126   3.138 -0.2171  0.4385  0.1419
  403SOL    HW1 3109   3.790   0.211   3.130  0.8340  0.0685  1.3451
  403SOL    HW2 3110   3.819   0.063   3.126 -1.0434 -0.2925 -1.1140
  404SOL     OW 3111   6.479   0.884   1.765 -0.1639 -0.0785 -0.1340
  404SOL    HW1 3112   6.455   0.945   1.835 -3.5627  0.8609 -1.8810
  404SOL    HW2 3113   6.514   0.808   1.810  0.0182  1.3936  2.4125
  405SOL     OW 3114   3.931   5.344   0.074  0.3827 -0.5788  0.0214
  405SOL    HW1 3115   3.940   5.369   0.166 -1.6518 -1.5901  0.5712
  405SOL    HW2 3116   3.940   5.248   0.075  3.5421 -0.4145 -1.3583
  406SOL     OW 3117   3.756   5.781   3.525  0.0192  0.2754  0.7045
  406SOL    HW1 3118   3.721   5.863   3.559  0.9945  0.8477  0.3667
  406SOL    HW2 3119   3.754   5.791   3.429 -0.7390 -0.4809  0.6252
  407SOL     OW 3120   2.857   1.994   3.580  0.2902  0.5316 -0.1136
  407SOL    HW1 3121   2.929   1.998   3.643  0.4998 -1.0933 -0.2001
  407SOL    HW2 3122   2.809   1.914   3.603 -0.1518  0.3821 -1.4468
  408SOL     OW 3123   1.155   2.050   3.763  0.4019  0.1211 -0.9062
  408SOL    HW1 3124   1.134   1.970   3.809  1.7344  0.2587  0.0194
  408SOL    HW2 3125   1.112   2.120   3.813  1.5035  0.2281 -0.0620
  409SOL     OW 3126   4.937   1.934   4.063  0.3406  0.9238 -0.4628
  409SOL    HW1 3127   4.995   1.939   3.987 -1.4455 -1.3701 -2.1040
  409SOL    HW2 3128   4.893   2.019   4.066 -0.7984  0.5125 -3.1328
  410SOL     OW 3129   6.230   3.301   0.133  0.0047 -0.2809  0.1225
  410SOL    HW1 3130   6.276   3.239   0.075 -1.1395 -2.3623  1.3201
  410SOL    HW2 3131   6.173   3.350   0.074  2.3276  1.0946 -1.1344
  411SOL     OW 3132   2.795   5.773   1.253  0.4016  0.1352 -0.0139
  411SOL    HW1 3133   2.766   5.818   1.333  1.1561  0.6015  0.0058
  411SOL    HW2 3134   2.833   5.842   1.200 -0.8239 -0.0207 -1.1529
  412SOL     OW 3135   6.441   4.849   2.026  0.5450 -0.8982  0.3596
  412SOL    HW1 3136   6.361   4.800   2.044 -0.0614 -0.4747 -0.9951
  412SOL    HW2 3137   6.510   4.801   2.071 -0.2150 -2.2908  0.0908
  413SOL     OW 3138   1.033   4.782   1.319  0.3774  0.4806 -0.5018
  413SOL    HW1 3139   1.060   4.723   1.389  0.2093  0.8975 -0.0831
  413SOL    HW2 3140   0.958   4.830   1.355  0.8950  1.3926 -0.6058
  414SOL     OW 3141   3.133   1.891   1.287  0.0305 -0.2238  0.0580
  414SOL    HW1 3142   3.103   1.839   1.213 -0.6991  0.3803 -0.0817
  414SOL    HW2 3143   3.068   1.961   1.296  0.3303 -0.0433  1.0055
  415SOL     OW 3144   1.006   1.204   2.316  0.3654  0.1101 -0.6404
  415SOL    HW1 3145   1.039   1.137   2.377  0.0716  1.1462  0.6937
  415SOL    HW2 3146   1.082   1.226   2.262  0.3429 -1.6344 -1.4543
  416SOL     OW 3147   6.219   1.323   4.038  0.2854  0.2527 -0.0445
  416SOL    HW1 3148   6.179   1.311   4.124 -1.7532  2.2916 -0.6008
  416SOL    HW2 3149   6.296   1.377   4.055  0.2939  0.0536  0.5732
  417SOL     OW 3150   0.646   5.296   1.949  0.3444  0.7155 -0.1492
  417SOL    HW1 3151   0.654   5.308   2.043 -1.8220  1.3307 -0.0082
  417SOL    HW2 3152   0.734   5.315   1.915  1.5707 -1.0122  1.8466
  418SOL     OW 3153   2.640   3.498   3.307 -0.4859  0.3151  0.3278
  418SOL    HW1 3154   2.549   3.521   3.327 -0.5621  1.5281 -1.1724
  418SOL    HW2 3155   2.685   3.502   3.392 -1.8621 -0.5479  1.1309
  419SOL     OW 3156   3.391   5.374   0.648  0.6453  0.2459  0.4523
  419SOL    HW1 3157   3.322   5.406   0.706  0.6513  1.4997 -0.1953
  419SOL    HW2 3158   3.374   5.281   0.639 -0.5709  0.4199  0.8307
  420SOL     OW 3159   6.350   6.095   4.046 -0.4037  0.4461 -0.0015
  420SOL    HW1 3160   6.282   6.028   4.037  0.9404 -1.0534  0.4886
  420SOL    HW2 3161   6.415   6.072   3.980  1.3944 -0.4418  1.9609
  421SOL     OW 3162   1.453   0.046   0.423  0.2177 -0.1577 -0.9820
  421SOL    HW1 3163   1.452   0.075   0.514  0.1009  2.4135 -1.7220
  421SOL    HW2 3164   1.413  -0.041   0.425 -2.2126  0.8775  1.1155
  422SOL     OW 3165   3.023   2.969   1.542  0.3019 -0.1206 -0.3188
  422SOL    HW1 3166   3.041   3.060   1.519  0.0229 -0.0696 -0.3320
  422SOL    HW2 3167   3.110   2.932   1.562  0.5079 -0.0648 -1.0853
  423SOL     OW 3168   1.994   1.313   1.784 -0.3447 -0.3122 -0.0149
  423SOL    HW1 3169   1.903   1.303   1.755 -0.3294  0.9686 -0.5814
  423SOL    HW2 3170   2.037   1.233   1.755 -1.0108 -0.3700 -0.8948
  424SOL     OW 3171   2.810   0.924   1.232 -0.4680 -0.1091  0.2402
  424SOL    HW1 3172   2.763   0.884   1.158  1.1161  1.4023 -1.7044
  424SOL    HW2 3173   2.873   0.857   1.258  1.6530  0.6080 -2.4938
  425SOL     OW 3174   0.708   5.469   3.345  0.1409 -0.5834  0.1315
  425SOL    HW1 3175   0.619   5.486   3.316 -0.7002 -2.5535  1.3885
  425SOL    HW2 3176   0.763   5.503   3.275 -1.5716  0.6822 -0.6679
  426SOL     OW 3177   4.980   0.509   3.931  0.5244  0.0217 -0.4089
  426SOL    HW1 3178   5.060   0.524   3.880 -0.2148 -3.3643 -2.9043
  426SOL    HW2 3179   4.911   0.552   3.880  0.2718 -0.1068 -0.1762
  427SOL     OW 3180   2.564   5.028   2.556 -0.1966 -0.4459  0.0577
  427SOL    HW1 3181   2.601   5.074   2.631 -0.3074  1.1781 -0.8321
  427SOL    HW2 3182   2.640   4.989   2.512  0.3184  1.3759 -0.7739
  428SOL     OW 3183   4.458   3.314   0.079  0.6753 -0.3343 -1.1093
  428SOL    HW1 3184   4.451   3.220   0.094 -1.2164  0.0357  0.7533
  428SOL    HW2 3185   4.373   3.339   0.042  0.0468  1.0100  1.0532
  429SOL     OW 3186   5.056   4.520   3.685 -0.1898 -0.2828 -0.2285
  429SOL    HW1 3187   4.979   4.574   3.668  0.6427  0.6336 -1.2486
  429SOL    HW2 3188   5.056   4.456   3.613  0.6027  0.4466 -0.9066
  430SOL     OW 3189   4.517   5.141   0.475  0.7494  0.3434 -0.2518
  430SOL    HW1 3190   4.489   5.141   0.567  0.1692 -0.4157 -0.4155
  430SOL    HW2 3191   4.613   5.142   0.479  0.7358 -0.3046  0.3733
  431SOL     OW 3192   4.495   5.246   3.618 -0.5053 -0.0799  0.7115
  431SOL    HW1 3193   4.456   5.307   3.682  0.4866  0.8967  0.4142
  431SOL    HW2 3194   4.526   5.302   3.547 -1.5722 -1.1470 -0.6628
  432SOL     OW 3195   3.270   3.802   4.315 -0.0848  0.2412 -0.7357
  432SOL    HW1 3196   3.293   3.891   4.343  4.0474 -0.5437 -1.0847
  432SOL    HW2 3197   3.336   3.779   4.250  0.3361 -3.8092  0.8327
  433SOL     OW 3198   4.506   4.299   0.096  0.3823  0.1775 -0.2732
  433SOL    HW1 3199   4.464   4.228   0.144  2.5096 -0.3195  1.0137
  433SOL    HW2 3200   4.590   4.262   0.068  1.4241  2.0797  0.1688
  434SOL     OW 3201   4.812   1.958   4.488 -0.1431  0.8530  0.2335
  434SOL    HW1 3202   4.789   2.013   4.414  1.3195  0.7995 -0.2930
  434SOL    HW2 3203   4.750   1.886   4.485  0.2626  0.5443 -1.2933
  435SOL     OW 3204   3.467   3.539   3.878  0.2082  0.6985 -0.3962
  435SOL    HW1 3205   3.516   3.515   3.956  0.4302  1.0515 -0.4252
  435SOL    HW2 3206   3.375   3.535   3.906  0.2128 -0.5798 -0.5188
  436SOL     OW 3207   2.468   1.901   0.410 -0.0931  0.1727 -0.2959
  436SOL    HW1 3208   2.376   1.914   0.433 -0.2008  1.8970 -1.4995
  436SOL    HW2 3209   2.500   1.837   0.474 -2.0831 -0.3868  0.2133
  437SOL     OW 3210   1.919   2.328   3.109  0.3058  0.1695 -0.0797
  437SOL    HW1 3211   1.973   2.371   3.176  0.8172 -0.4047 -0.1174
  437SOL    HW2 3212   1.871   2.260   3.157  0.6080 -0.1859 -0.2733
  438SOL     OW 3213   6.348   6.002   2.989  0.0102 -0.0513  0.5628
  438SOL    HW1 3214   6.300   5.923   3.012  0.6366 -1.0056 -1.1827
  438SOL    HW2 3215   6.291   6.074   3.016 -1.2742 -1.1185  0.7817
  439SOL     OW 3216   3.178   1.319   4.086  0.0263  0.0075  0.2224
  439SOL    HW1 3217   3.126   1.310   4.007  0.1663 -0.6891  0.1991
  439SOL    HW2 3218   3.182   1.230   4.122  0.8108  0.1295  0.4656
  440SOL     OW 3219   0.882   4.358   1.559  0.8006  0.0815 -0.8292
  440SOL    HW1 3220   0.788   4.362   1.541  0.5981 -0.4440  0.0767
  440SOL    HW2 3221   0.888   4.338   1.652  1.8148 -0.2198 -0.9503
  441SOL     OW 3222   3.504   1.387   0.086 -0.4869  0.1620 -0.4960
  441SOL    HW1 3223   3.561   1.330   0.136 -0.0168 -0.8348 -2.0840
  441SOL    HW2 3224   3.441   1.327   0.045 -0.1472  0.7701 -1.9850
  442SOL     OW 3225   2.201   2.976   2.872 -0.1625  0.0648  0.0358
  442SOL    HW1 3226   2.115   2.939   2.852 -0.1047  0.1816 -0.4311
  442SOL    HW2 3227   2.235   3.006   2.788  1.3487 -2.1058 -0.2059
  443SOL     OW 3228   0.222   4.695   2.451 -0.2764  0.3898 -0.4721
  443SOL    HW1 3229   0.303   4.685   2.502  0.3570  0.9761 -1.3452
  443SOL    HW2 3230   0.155   4.656   2.507  0.6229 -0.2350  0.2161
  444SOL     OW 3231   2.301   0.054   2.175 -0.1201  0.0824 -0.3351
  444SOL    HW1 3232   2.301  -0.005   2.250  0.9740 -0.3879 -0.6894
  444SOL    HW2 3233   2.209   0.061   2.150 -0.4619 -0.0208  0.8318
  445SOL     OW 3234   1.121   0.987   2.738  0.3187 -0.7153  0.9459
  445SOL    HW1 3235   1.054   1.042   2.779 -0.1442 -0.6834  0.1761
  445SOL    HW2 3236   1.088   0.972   2.649  1.4635 -0.4835  0.4659
  446SOL     OW 3237   4.627   1.495   2.471  0.0956 -0.4036 -0.0613
  446SOL    HW1 3238   4.611   1.532   2.384 -1.3589  0.6833  0.6109
  446SOL    HW2 3239   4.677   1.562   2.517 -0.8787 -0.0766  0.5562
  447SOL     OW 3240   0.285   4.416   3.552 -0.1011  0.8063 -0.0557
  447SOL    HW1 3241   0.200   4.431   3.510 -0.7191 -0.0686  0.8357
  447SOL    HW2 3242   0.263   4.374   3.635  1.1999  0.8052  0.3050
  448SOL     OW 3243   0.179   0.799   3.221 -0.2761  0.4019  0.4798
  448SOL    HW1 3244   0.190   0.892   3.201  1.4195  0.0400 -0.4163
  448SOL    HW2 3245   0.106   0.771   3.165  1.0626  0.5794 -1.4242
  449SOL     OW 3246   0.666   4.238   1.835  0.1014  0.2833  0.1479
  449SOL    HW1 3247   0.614   4.319   1.838 -1.8452 -0.8964  0.2955
  449SOL    HW2 3248   0.650   4.198   1.921 -2.3717 -2.1848 -1.3057
  450SOL     OW 3249   0.823   4.961   1.437 -0.1846 -0.7468  0.3538
  450SOL    HW1 3250   0.761   5.026   1.473  0.3035  0.5204 -0.9966
  450SOL    HW2 3251   0.909   4.992   1.466  0.0604 -0.7553 -0.3668
  451SOL     OW 3252   1.006   0.157   3.063  0.6620  0.0986 -0.1657
  451SOL    HW1 3253   0.925   0.132   3.107 -0.3470 -0.1286 -2.0348
  451SOL    HW2 3254   1.045   0.224   3.119  0.4726 -1.5374  2.0218
  452SOL     OW 3255   4.551   1.863   1.929 -0.3222  0.0842  0.4105
  452SOL    HW1 3256   4.508   1.788   1.889 -1.7738  1.0547  0.0847
  452SOL    HW2 3257   4.617   1.890   1.864  1.1052 -1.6182  1.0642
  453SOL     OW 3258   2.227   5.474   0.336  0.4883 -0.0488  0.6491
  453SOL    HW1 3259   2.322   5.483   0.326  0.3220  1.1856  0.0860
  453SOL    HW2 3260   2.196   5.561   0.359 -0.6405 -0.1848 -0.2480
  454SOL     OW 3261   4.822   3.051   3.897  0.0771  0.5798 -0.0031
  454SOL    HW1 3262   4.843   3.069   3.989  2.3229 -0.5895 -0.2272
  454SOL    HW2 3263   4.773   2.968   3.900  0.7661  0.1651  0.1213
  455SOL     OW 3264   1.298   2.736   2.254  0.1966 -0.1274  0.2466
  455SOL    HW1 3265   1.310   2.701   2.342  0.0910  2.2712  1.3034
  455SOL    HW2 3266   1.335   2.670   2.197  0.1713 -1.8169  2.0746
  456SOL     OW 3267   2.532   6.260   2.008 -0.1075 -0.1302  0.2901
  456SOL    HW1 3268   2.480   6.231   1.933  0.0961  0.8385 -0.2487
  456SOL    HW2 3269   2.579   6.337   1.976  2.3409 -1.4557  0.4792
  457SOL     OW 3270   1.755   3.679   0.447 -0.4265 -0.0273  0.2451
  457SOL    HW1 3271   1.679   3.633   0.482  0.0448 -1.8181 -0.9393
  457SOL    HW2 3272   1.726   3.712   0.362 -0.4085  0.9177  0.5917
  458SOL     OW 3273   6.140   6.178   4.330 -0.1982 -0.0620  0.2935
  458SOL    HW1 3274   6.160   6.271   4.346  1.4304  0.0854 -2.0584
  458SOL    HW2 3275   6.121   6.174   4.236 -2.4260 -1.8221  0.7352
  459SOL     OW 3276   0.678   2.950   2.898 -0.6931 -0.1027 -0.2588
  459SOL    HW1 3277   0.743   2.892   2.938  1.4101  0.4824 -2.5052
  459SOL    HW2 3278   0.649   2.903   2.820 -0.1077  1.1457 -1.2779
  460SOL     OW 3279   0.484   0.026   3.239  0.7826 -0.3741  0.0468
  460SOL    HW1 3280   0.399   0.017   3.196  0.9380 -0.0343 -0.3327
  460SOL    HW2 3281   0.488  -0.048   3.300  0.2579 -0.4458 -0.0045
  461SOL     OW 3282   0.995   2.200   0.151  0.1313 -0.1107  0.2361
  461SOL    HW1 3283   1.069   2.210   0.211 -0.5908 -1.5805  1.4718
  461SOL    HW2 3284   0.922   2.243   0.196  0.5377  3.1005 -1.8536
  462SOL     OW 3285   3.907   5.336   1.573 -0.1089  0.0123  0.3172
  462SOL    HW1 3286   3.925   5.402   1.641 -0.0894 -1.3358  1.6720
  462SOL    HW2 3287   3.818   5.307   1.591 -0.1544 -0.2635 -0.3431
  463SOL     OW 3288   1.290   1.975   1.886 -0.5317 -0.0624  0.3220
  463SOL    HW1 3289   1.291   1.943   1.796 -1.8201 -0.3150  0.3828
  463SOL    HW2 3290   1.247   1.906   1.936  0.5573 -0.1194  1.2261
  464SOL     OW 3291   5.202   4.112   2.815  0.1593  0.5365  0.1013
  464SOL    HW1 3292   5.147   4.041   2.851  2.1036 -0.7893  0.5893
  464SOL    HW2 3293   5.143   4.160   2.756 -1.1177 -1.7937 -0.6539
  465SOL     OW 3294   3.765   1.422   3.856  0.5393  0.0801 -0.0675
  465SOL    HW1 3295   3.719   1.504   3.838  0.5154  0.0887  0.0349
  465SOL    HW2 3296   3.726   1.359   3.794 -0.8528 -0.3499  1.1936
  466SOL     OW 3297   3.707   1.418   2.602  0.3707  0.0575  0.1990
  466SOL    HW1 3298   3.616   1.447   2.607 -0.0040 -1.1796  1.2653
  466SOL    HW2 3299   3.737   1.415   2.693  0.7555 -1.6294  0.0593
  467SOL     OW 3300   1.531   0.452   2.864  0.6372 -0.1544 -0.8294
  467SOL    HW1 3301   1.450   0.432   2.910  1.1502  0.9073  0.6521
  467SOL    HW2 3302   1.504   0.473   2.775 -0.7659  0.4878 -0.2865
  468SOL     OW 3303   5.953   6.462   0.865 -0.6026 -0.2898 -0.4554
  468SOL    HW1 3304   5.864   6.463   0.829 -0.8356  1.0897  0.0939
  468SOL    HW2 3305   5.941   6.457   0.960 -0.0345 -1.7532 -0.4273
  469SOL     OW 3306   4.526   4.047   2.868 -0.3121  0.1289  0.1878
  469SOL    HW1 3307   4.484   4.100   2.936 -1.5674 -0.6636  0.0596
  469SOL    HW2 3308   4.516   3.957   2.899 -0.7128 -0.2333 -0.9498
  470SOL     OW 3309   2.578   1.130   1.824  0.3693  0.2140  0.4458
  470SOL    HW1 3310   2.541   1.127   1.912 -0.9386  0.3941 -0.0712
  470SOL    HW2 3311   2.598   1.223   1.810 -1.8667  0.6281 -0.3743
  471SOL     OW 3312   0.220   3.771   0.255  0.4743  0.2549  0.0188
  471SOL    HW1 3313   0.138   3.722   0.264  0.8564 -0.5829 -0.9057
  471SOL    HW2 3314   0.287   3.704   0.240  1.4721  0.8658  1.5465
  472SOL     OW 3315   4.579   5.862   4.188 -0.5326  0.2449 -0.1858
  472SOL    HW1 3316   4.559   5.869   4.281 -1.6826 -0.9993 -0.3023
  472SOL    HW2 3317   4.504   5.901   4.144  0.3501  1.5217 -0.6057
  473SOL     OW 3318   0.711   0.613   0.688 -0.4225 -0.1418  0.4328
  473SOL    HW1 3319   0.802   0.587   0.697 -0.3192 -0.0748 -0.3433
  473SOL    HW2 3320   0.714   0.693   0.634 -0.7795  1.0725  2.1232
  474SOL     OW 3321   0.760   3.902   3.208  0.2998 -0.1055  0.2802
  474SOL    HW1 3322   0.817   3.846   3.155  0.9663  0.7719  0.0391
  474SOL    HW2 3323   0.690   3.929   3.149  0.1005 -0.5035  0.3348
  475SOL     OW 3324   3.675   2.132   4.289 -0.3390 -0.1459 -0.0851
  475SOL    HW1 3325   3.606   2.194   4.312  0.3067  0.7458 -0.5067
  475SOL    HW2 3326   3.726   2.122   4.370 -1.7762 -1.9494  0.6751
  476SOL     OW 3327   0.905   4.829   0.543 -0.7543 -0.2685 -0.1239
  476SOL    HW1 3328   0.931   4.746   0.504 -0.6241  0.2916 -1.2672
  476SOL    HW2 3329   0.975   4.850   0.604  0.1712 -0.0774 -1.2256
  477SOL     OW 3330   3.979   5.258   4.088 -0.1790 -0.3613  0.6598
  477SOL    HW1 3331   3.891   5.245   4.122 -0.9390  0.0312 -1.0514
  477SOL    HW2 3332   3.995   5.352   4.096 -0.3825 -0.2601 -0.1054
  478SOL     OW 3333   0.450   3.186   1.272 -0.0476 -0.1606 -0.4690
  478SOL    HW1 3334   0.433   3.189   1.178  1.1538 -0.2649 -0.7060
  478SOL    HW2 3335   0.483   3.273   1.294  1.1573 -0.5984 -0.4670
  479SOL     OW 3336   3.699   0.850   2.738 -0.0446  0.4108  0.0400
  479SOL    HW1 3337   3.659   0.837   2.824 -1.5748  1.0661 -0.5494
  479SOL    HW2 3338   3.723   0.943   2.737 -2.0538  0.9717 -1.0261
  480SOL     OW 3339   2.850   2.799   1.678 -0.6668 -0.1013  0.1990
  480SOL    HW1 3340   2.810   2.857   1.742  0.8835  0.1478  0.9964
  480SOL    HW2 3341   2.917   2.853   1.635  0.4888 -1.1345  0.6348
  481SOL     OW 3342   1.551   2.816   2.489 -0.4808  0.4986 -0.1208
  481SOL    HW1 3343   1.506   2.899   2.504 -1.7553 -0.3275  0.9349
  481SOL    HW2 3344   1.576   2.786   2.576 -0.2006 -0.3104 -0.4637
  482SOL     OW 3345   3.589   1.804   4.050 -0.4867  0.0570  0.1738
  482SOL    HW1 3346   3.672   1.836   4.085 -0.4207  2.0474 -1.6149
  482SOL    HW2 3347   3.570   1.862   3.976 -2.1003 -2.0459 -1.1973
  483SOL     OW 3348   3.415   3.628   0.692 -0.4954 -0.0118  0.5911
  483SOL    HW1 3349   3.493   3.661   0.737 -1.1229  0.7511  1.1712
  483SOL    HW2 3350   3.393   3.697   0.629 -0.1260 -0.6819 -0.2810
  484SOL     OW 3351   2.859   6.340   0.850 -0.9056 -0.0343  0.0766
  484SOL    HW1 3352   2.943   6.294   0.845 -0.9843 -0.0785 -1.1623
  484SOL    HW2 3353   2.837   6.340   0.943 -0.3513 -1.5197  0.2334
  485SOL     OW 3354   3.243   1.744   2.445  0.1348  0.9315 -0.0377
  485SOL    HW1 3355   3.206   1.831   2.430  2.0257  2.1544  1.7376
  485SOL    HW2 3356   3.335   1.753   2.419  0.2233 -0.7145 -0.3639
  486SOL     OW 3357   4.353   0.128   0.434 -0.0740  0.0451  0.3141
  486SOL    HW1 3358   4.356   0.127   0.339  0.0956  1.5007  0.2730
  486SOL    HW2 3359   4.260   0.120   0.456 -0.1814  0.3758 -0.0064
  487SOL     OW 3360   1.986   2.632   2.054 -0.0239 -0.5148 -0.2896
  487SOL    HW1 3361   1.909   2.613   2.001  0.1985 -1.0886 -0.4059
  487SOL    HW2 3362   1.958   2.613   2.144  0.8165 -3.5101 -0.5705
  488SOL     OW 3363   2.407   6.421   0.784  0.1705  0.2650  0.0194
  488SOL    HW1 3364   2.497   6.424   0.753  0.0152  0.1256 -0.4456
  488SOL    HW2 3365   2.388   6.328   0.795 -0.5669  0.1599 -1.8209
  489SOL     OW 3366   0.527   3.592   3.809  0.3625  0.2349 -0.0640
  489SOL    HW1 3367   0.548   3.685   3.796 -0.8539  0.6058  0.4973
  489SOL    HW2 3368   0.529   3.555   3.721  0.6356  0.8339 -0.3178
  490SOL     OW 3369   3.833   3.490   0.075  0.1298  0.4980  0.1887
  490SOL    HW1 3370   3.852   3.443   0.157  1.5806  1.0613  0.1981
  490SOL    HW2 3371   3.845   3.424   0.007  2.3927  0.8406  0.1836
  491SOL     OW 3372   4.675   0.435   1.788  0.3152 -0.4787  0.0202
  491SOL    HW1 3373   4.746   0.431   1.724  0.8830  0.0274  0.5903
  491SOL    HW2 3374   4.646   0.526   1.786  0.2289 -0.4968  0.3601
  492SOL     OW 3375   1.037   2.024   4.405 -0.0556  1.1325  0.0098
  492SOL    HW1 3376   1.076   2.070   4.330  0.6210  1.1427  0.3633
  492SOL    HW2 3377   1.109   1.974   4.443 -0.7456 -0.1259 -0.2786
  493SOL     OW 3378   1.363   4.623   2.460 -0.0065  0.3952 -0.5238
  493SOL    HW1 3379   1.330   4.712   2.468 -0.8525 -0.0211  1.0952
  493SOL    HW2 3380   1.452   4.632   2.427  0.3990  1.9253  0.9078
  494SOL     OW 3381   5.274   4.283   3.270 -0.3382 -0.0042 -0.0233
  494SOL    HW1 3382   5.328   4.312   3.196 -2.8642  4.7684 -0.4138
  494SOL    HW2 3383   5.203   4.234   3.229  1.4294 -2.8141  0.0753
  495SOL     OW 3384   1.020   5.047   4.492 -0.3642  0.7228 -0.1243
  495SOL    HW1 3385   0.983   5.128   4.528  0.0450  0.6297  0.5189
  495SOL    HW2 3386   1.073   5.076   4.418  0.9076  1.2039  0.9417
  496SOL     OW 3387   1.897   4.721   0.106 -0.3535  0.5811 -0.0562
  496SOL    HW1 3388   1.865   4.748   0.192  0.7140  0.6095  0.3438
  496SOL    HW2 3389   1.989   4.698   0.121 -0.3843 -0.2156 -1.0240
  497SOL     OW 3390   3.061   2.038   1.826 -0.1485  0.0143 -0.1655
  497SOL    HW1 3391   3.108   1.970   1.777  0.2649  0.1295  0.0662
  497SOL    HW2 3392   2.990   2.065   1.767  0.1856 -0.0329 -0.5976
  498SOL     OW 3393   6.042   0.918   2.597  0.2226  0.0880  0.1874
  498SOL    HW1 3394   6.031   0.954   2.510 -0.0729 -0.4148  0.0067
  498SOL    HW2 3395   6.084   0.833   2.583 -1.8206 -1.0154  0.3121
  499SOL     OW 3396   3.088   4.559   0.071 -0.1312  0.3435  0.0927
  499SOL    HW1 3397   3.074   4.503  -0.005  0.3869 -0.2922  0.4622
  499SOL    HW2 3398   3.014   4.539   0.129 -1.5668  2.1579 -0.9918
  500SOL     OW 3399   5.507   6.407   2.488  0.0128  0.1635 -0.4729
  500SOL    HW1 3400   5.465   6.381   2.406 -1.0472 -0.3445  0.2174
  500SOL    HW2 3401   5.444   6.384   2.556  1.4026 -0.5971  0.5957
  501SOL     OW 3402   2.818   5.963   4.469 -0.4860 -0.3043  0.3517
  501SOL    HW1 3403   2.814   6.018   4.391 -1.0682 -1.4693 -0.4625
  501SOL    HW2 3404   2.882   5.896   4.448 -0.1185 -0.2153  1.1581
  502SOL     OW 3405   0.041   5.377   4.304  0.1665  0.8303 -0.6776
  502SOL    HW1 3406   0.136   5.381   4.311  0.1580  0.7340 -0.5184
  502SOL    HW2 3407   0.025   5.328   4.223  0.2526  0.9308 -0.7548
  503SOL     OW 3408   4.903   5.851   3.855  0.2072  0.5544 -0.1312
  503SOL    HW1 3409   4.819   5.883   3.888  0.3706 -0.7863  1.7570
  503SOL    HW2 3410   4.881   5.804   3.775 -0.3106  3.2439 -1.7152
  504SOL     OW 3411   2.427   2.003   1.739 -0.5103  0.2715  0.0085
  504SOL    HW1 3412   2.513   2.043   1.729  0.2360 -1.2998 -0.2654
  504SOL    HW2 3413   2.395   1.992   1.649 -0.4550 -0.2139  0.0420
  505SOL     OW 3414   5.242   5.728   2.266 -0.3674 -0.0755 -0.0683
  505SOL    HW1 3415   5.304   5.725   2.193  0.3544  1.1062  0.4525
  505SOL    HW2 3416   5.291   5.772   2.336 -1.2887 -0.5258  0.8746
  506SOL     OW 3417   3.437   5.363   1.853 -0.1942 -0.5305  0.0852
  506SOL    HW1 3418   3.491   5.413   1.914 -0.1901  0.5047 -0.7225
  506SOL    HW2 3419   3.364   5.330   1.906  0.1212 -0.1525  0.7606
  507SOL     OW 3420   4.583   2.972   2.982 -0.2308  0.1569  0.6820
  507SOL    HW1 3421   4.590   2.876   2.983 -1.3531  0.0162  3.0626
  507SOL    HW2 3422   4.673   3.003   2.978  0.1497 -0.9935 -0.0683
  508SOL     OW 3423   3.557   6.327   4.322  0.4950 -0.3270 -0.2024
  508SOL    HW1 3424   3.597   6.269   4.256 -0.3329 -0.6592 -0.4294
  508SOL    HW2 3425   3.504   6.269   4.376 -0.5001  0.2318 -0.5488
  509SOL     OW 3426   4.542   4.133   4.229  0.0982 -0.9640 -0.0782
  509SOL    HW1 3427   4.514   4.065   4.167  0.0428 -1.0168  0.0055
  509SOL    HW2 3428   4.632   4.108   4.252  0.5134 -0.3543 -0.9643
  510SOL     OW 3429   1.457   1.364   2.218 -0.0058 -0.2779 -0.7826
  510SOL    HW1 3430   1.525   1.336   2.157  0.8634 -0.8954  0.4095
  510SOL    HW2 3431   1.487   1.449   2.250  0.1468 -0.4755 -0.3806
  511SOL     OW 3432   0.179   1.442   0.056 -0.1900 -0.0476  0.0182
  511SOL    HW1 3433   0.274   1.442   0.044 -0.2864 -1.1821 -0.9196
  511SOL    HW2 3434   0.167   1.471   0.147  1.0330  0.2632  0.1078
  512SOL     OW 3435   0.017   6.288   3.227  0.1574  0.3650  0.2186
  512SOL    HW1 3436   0.101   6.291   3.272  1.1336  2.3660 -1.5173
  512SOL    HW2 3437   0.012   6.372   3.179 -2.8262  0.3373  0.2413
  513SOL     OW 3438   3.510   1.283   0.990  0.3346 -0.1213  0.8078
  513SOL    HW1 3439   3.434   1.339   0.977  0.1854 -0.2108  1.3045
  513SOL    HW2 3440   3.566   1.332   1.050  0.5931 -0.1336  0.5817
  514SOL     OW 3441   5.227   3.002   4.232  0.0969 -0.6095 -0.3975
  514SOL    HW1 3442   5.304   2.952   4.204  1.8576  1.1703  0.9262
  514SOL    HW2 3443   5.152   2.951   4.201  1.7672 -1.4231 -3.5558
  515SOL     OW 3444   3.557   5.744   2.539 -0.6579  0.3079  0.0961
  515SOL    HW1 3445   3.621   5.766   2.471 -0.8880 -3.8217 -1.7460
  515SOL    HW2 3446   3.477   5.789   2.513 -0.7369 -1.1664 -2.5097
  516SOL     OW 3447   3.367   1.627   0.077 -0.0572 -0.2937 -0.0632
  516SOL    HW1 3448   3.284   1.606   0.120  0.7805 -0.5646  1.4797
  516SOL    HW2 3449   3.404   1.543   0.054  0.0865 -0.2019 -0.1664
  517SOL     OW 3450   3.596   6.311   0.787  0.9043  0.0677 -0.1747
  517SOL    HW1 3451   3.611   6.381   0.852  2.1546 -0.5007  0.1838
  517SOL    HW2 3452   3.629   6.232   0.830 -0.7291 -0.8226 -0.4756
  518SOL     OW 3453   0.004   0.105   0.845 -0.3354 -0.3858  0.5014
  518SOL    HW1 3454   0.099   0.117   0.844 -0.3944  0.3260  1.6707
  518SOL    HW2 3455  -0.016   0.080   0.935 -1.4137  0.8639  0.6275
  519SOL     OW 3456   1.069   4.616   0.533  0.2311  0.7520  0.2658
  519SOL    HW1 3457   1.033   4.553   0.595 -0.9404 -1.4886 -2.4433
  519SOL    HW2 3458   1.164   4.603   0.537  0.2161  0.9055  1.7378
  520SOL     OW 3459   1.818   6.424   1.008  0.2692  0.3709  0.3794
  520SOL    HW1 3460   1.877   6.349   1.019 -1.4381 -1.0133  0.4028
  520SOL    HW2 3461   1.749   6.410   1.073 -0.7913  1.2592 -0.5271
  521SOL     OW 3462   1.106   1.092   3.421  0.2805  0.1416  0.3093
  521SOL    HW1 3463   1.130   1.182   3.443 -0.2593  0.5609 -0.7389
  521SOL    HW2 3464   1.016   1.083   3.453 -0.8943  1.0923 -2.4523
  522SOL     OW 3465   1.222   4.372   1.812 -0.0649 -0.6584 -0.3049
  522SOL    HW1 3466   1.143   4.416   1.782  0.3034  0.0565 -0.2429
  522SOL    HW2 3467   1.280   4.373   1.736  1.3106  2.1668  0.6505
  523SOL     OW 3468   2.528   5.876   3.168 -0.4533  0.1266 -0.0059
  523SOL    HW1 3469   2.454   5.819   3.190  0.0421  0.2034  2.0007
  523SOL    HW2 3470   2.606   5.823   3.188  0.0179  0.8704  0.1503
  524SOL     OW 3471   4.541   0.937   0.218  0.6771 -0.6572  0.3238
  524SOL    HW1 3472   4.463   0.909   0.169  0.2557  0.1399  0.5286
  524SOL    HW2 3473   4.615   0.914   0.161  0.1885  0.4710 -0.7993
  525SOL     OW 3474   5.033   0.340   1.111  0.2292  0.3688 -0.2452
  525SOL    HW1 3475   5.106   0.388   1.150  1.2618 -1.2642 -0.0605
  525SOL    HW2 3476   5.007   0.394   1.036  0.4214  1.8759  0.7229
  526SOL     OW 3477   2.361   0.375   3.405  0.8536 -0.9439  0.3134
  526SOL    HW1 3478   2.385   0.311   3.337  1.7978  0.7189 -0.9774
  526SOL    HW2 3479   2.427   0.443   3.398  0.6597 -0.4606  2.6010
  527SOL     OW 3480   2.723   5.897   4.022  0.3075 -0.4375  0.2375
  527SOL    HW1 3481   2.794   5.958   4.002 -0.1441 -0.6363 -2.4496
  527SOL    HW2 3482   2.661   5.909   3.949 -1.0803 -2.2096  1.0506
  528SOL     OW 3483   3.581   1.928   1.766  0.4931 -0.3899 -0.5038
  528SOL    HW1 3484   3.658   1.928   1.709  0.6717  1.8919 -0.3377
  528SOL    HW2 3485   3.547   2.017   1.761 -0.8775 -0.7676  1.1373
  529SOL     OW 3486   0.982   3.351   3.571  0.6379  0.2231 -0.7696
  529SOL    HW1 3487   1.034   3.283   3.527  0.6156 -0.2997 -0.0089
  529SOL    HW2 3488   0.966   3.316   3.658 -2.9306 -0.6453 -1.6385
  530SOL     OW 3489   0.706   6.156   3.784  0.0637 -0.7737  0.3049
  530SOL    HW1 3490   0.679   6.194   3.701  1.4004  0.1139  0.2338
  530SOL    HW2 3491   0.653   6.077   3.794  1.1189 -1.8939 -2.2654
  531SOL     OW 3492   1.077   4.106   1.829 -0.0899  0.0396  0.0324
  531SOL    HW1 3493   1.162   4.066   1.811 -0.4059 -0.1409 -1.1269
  531SOL    HW2 3494   1.095   4.199   1.836  0.0135  0.1823 -1.7119
  532SOL     OW 3495   4.786   4.550   1.617  0.4489 -0.1984 -0.2043
  532SOL    HW1 3496   4.824   4.591   1.540  1.1204  1.1365  0.7953
  532SOL    HW2 3497   4.853   4.559   1.685 -0.3105 -0.8989  0.6689
  533SOL     OW 3498   4.060   3.626   2.083 -0.5085 -0.7693 -0.0996
  533SOL    HW1 3499   4.151   3.640   2.110 -0.4582 -0.2981 -0.4874
  533SOL    HW2 3500   4.039   3.537   2.112  0.0378 -0.8358  0.0984
  534SOL     OW 3501   3.863   5.586   4.223 -0.0339 -0.1918 -0.4909
  534SOL    HW1 3502   3.827   5.557   4.307 -1.4528  0.3273 -0.8973
  534SOL    HW2 3503   3.788   5.622   4.176  0.9724  0.6697 -1.4885
  535SOL     OW 3504   4.850   4.580   0.376 -0.4198  0.1023 -0.7799
  535SOL    HW1 3505   4.782   4.559   0.311 -0.3589 -0.4213 -0.6743
  535SOL    HW2 3506   4.909   4.639   0.330 -1.8422  1.9539 -0.3783
  536SOL     OW 3507   6.019   0.928   4.369  0.2007 -0.5149  0.1342
  536SOL    HW1 3508   6.045   0.907   4.459  0.5600 -0.8512 -0.0432
  536SOL    HW2 3509   6.065   0.863   4.316  0.5165  0.0942 -0.3431
  537SOL     OW 3510   2.612   3.253   2.540  0.2760  0.3741  0.2119
  537SOL    HW1 3511   2.705   3.253   2.566  0.6414  0.1422 -1.0380
  537SOL    HW2 3512   2.597   3.165   2.505  0.0221  0.9166 -1.0685
  538SOL     OW 3513   4.242   4.443   1.107 -0.0764 -0.3300 -0.1045
  538SOL    HW1 3514   4.152   4.432   1.136 -0.4154 -0.6222 -1.2270
  538SOL    HW2 3515   4.289   4.471   1.185 -1.4354  1.4252  0.1431
  539SOL     OW 3516   5.351   5.155   0.393 -0.4672  0.1102  0.0512
  539SOL    HW1 3517   5.421   5.151   0.329 -0.5933 -0.2627 -0.0624
  539SOL    HW2 3518   5.293   5.224   0.360  0.0934  0.7579  0.3999
  540SOL     OW 3519   4.276   4.234   2.813  0.5836  0.0318  0.0933
  540SOL    HW1 3520   4.321   4.245   2.730 -0.0606 -3.2265 -0.8254
  540SOL    HW2 3521   4.298   4.312   2.864  1.7375  1.6819 -2.7629
  541SOL     OW 3522   2.355   6.405   0.365 -0.0905  0.7668  0.0859
  541SOL    HW1 3523   2.443   6.371   0.354  0.2385  1.7022 -0.3246
  541SOL    HW2 3524   2.317   6.405   0.277 -0.1869  1.1713  0.1234
  542SOL     OW 3525   5.401   3.125   1.068 -0.2932 -0.6348  0.3059
  542SOL    HW1 3526   5.356   3.043   1.089 -0.2348 -0.3137  1.7777
  542SOL    HW2 3527   5.480   3.124   1.123 -0.1173  0.2553  0.0841
  543SOL     OW 3528   3.036   2.183   0.512  0.2736  0.2158  0.0874
  543SOL    HW1 3529   3.052   2.163   0.419 -1.0711  0.0177 -0.1220
  543SOL    HW2 3530   3.072   2.271   0.524  3.2942 -0.9135  0.1946
  544SOL     OW 3531   1.424   6.218   0.400 -0.2813  0.4449 -0.6262
  544SOL    HW1 3532   1.490   6.232   0.332 -0.6547  2.4933 -0.6180
  544SOL    HW2 3533   1.470   6.231   0.482  0.3936 -2.9377 -0.3259
  545SOL     OW 3534   0.477   3.438   1.418 -0.1388  0.0323 -0.0540
  545SOL    HW1 3535   0.524   3.468   1.496 -0.4041 -0.1154  0.1653
  545SOL    HW2 3536   0.387   3.424   1.449 -0.4052  0.6177 -0.5362
  546SOL     OW 3537   2.395   6.229   1.789  0.6808  0.0499  0.5128
  546SOL    HW1 3538   2.431   6.182   1.714 -0.5626 -0.1658  0.0348
  546SOL    HW2 3539   2.409   6.322   1.768  1.8876 -0.0493  0.8229
  547SOL     OW 3540   2.071   5.775   1.067  0.6315  0.2407 -0.0012
  547SOL    HW1 3541   2.094   5.682   1.074  0.5302  0.0953 -1.3821
  547SOL    HW2 3542   2.055   5.802   1.157 -1.0575 -1.5196  0.2881
  548SOL     OW 3543   4.347   3.075   0.150 -0.0664  0.5919  0.2581
  548SOL    HW1 3544   4.385   3.038   0.230  0.5862  1.5755  0.4234
  548SOL    HW2 3545   4.306   3.001   0.106  0.5441 -0.1726  0.9505
  549SOL     OW 3546   2.802   6.318   2.269  0.1500 -0.3765  0.3437
  549SOL    HW1 3547   2.825   6.409   2.248  0.5644 -0.8969 -1.7837
  549SOL    HW2 3548   2.842   6.267   2.198 -1.0979 -2.1035  0.8199
  550SOL     OW 3549   6.070   4.003   3.980  0.1696  0.5408  0.5063
  550SOL    HW1 3550   6.078   3.982   4.073  0.9403  1.2354  0.6079
  550SOL    HW2 3551   6.083   4.098   3.975 -0.0119  0.5340 -0.2911
  551SOL     OW 3552   4.797   2.727   3.881  0.5343 -0.1029 -0.4316
  551SOL    HW1 3553   4.761   2.639   3.869  1.6150 -0.4172 -1.5513
  551SOL    HW2 3554   4.832   2.751   3.795 -1.2414  2.1396 -0.6413
  552SOL     OW 3555   5.562   3.475   1.423 -0.0332 -0.1879  0.2229
  552SOL    HW1 3556   5.641   3.432   1.390  1.1304  1.5212  0.6637
  552SOL    HW2 3557   5.499   3.404   1.434  0.6200 -1.2929 -2.4055
  553SOL     OW 3558   2.322   6.116   3.811  0.0274 -0.0933  0.6171
  553SOL    HW1 3559   2.265   6.191   3.829  1.3480  1.0345  0.3478
  553SOL    HW2 3560   2.399   6.155   3.769  1.0748 -1.5153  1.1312
  554SOL     OW 3561   6.462   0.266   2.634 -0.0175  0.6678 -0.1937
  554SOL    HW1 3562   6.484   0.358   2.618  0.9025  0.6169  0.7072
  554SOL    HW2 3563   6.377   0.269   2.678  0.4145  1.1383  0.6193
  555SOL     OW 3564   5.630   4.875   0.313  0.1522 -0.0448  0.1968
  555SOL    HW1 3565   5.644   4.791   0.270 -0.4688 -0.0324 -0.0371
  555SOL    HW2 3566   5.588   4.853   0.396  0.5900 -0.0074  0.4335
  556SOL     OW 3567   2.862   2.659   0.037 -0.4038  0.3588  0.3483
  556SOL    HW1 3568   2.907   2.587  -0.007  1.1156  1.2928  0.2989
  556SOL    HW2 3569   2.815   2.618   0.109  0.8606 -0.6302  0.6339
  557SOL     OW 3570   1.833   5.295   4.179 -0.0190  0.2005 -0.0558
  557SOL    HW1 3571   1.846   5.254   4.093  1.8053 -0.5907  0.5448
  557SOL    HW2 3572   1.885   5.376   4.174  0.1778  0.0976  0.3373
  558SOL     OW 3573   1.895   4.514   3.653  0.1179 -0.3706 -0.4082
  558SOL    HW1 3574   1.988   4.495   3.637 -0.2479  0.0569 -3.6575
  558SOL    HW2 3575   1.848   4.444   3.608 -1.1871 -0.2296  0.6647
  559SOL     OW 3576   2.529   2.239   1.200 -0.4275  0.1140  0.0022
  559SOL    HW1 3577   2.550   2.308   1.138 -2.9720 -1.7980 -3.2778
  559SOL    HW2 3578   2.599   2.174   1.188 -0.2055  0.3268  0.1336
  560SOL     OW 3579   4.743   5.037   4.030 -0.4409  0.2901  0.4793
  560SOL    HW1 3580   4.795   4.967   4.071 -1.4435 -0.1942  0.9608
  560SOL    HW2 3581   4.745   5.108   4.094  1.1305  1.0012 -0.2884
  561SOL     OW 3582   3.380   4.564   1.808 -0.1836  0.6932  0.2511
  561SOL    HW1 3583   3.454   4.598   1.859  0.1322  1.6810 -0.8265
  561SOL    HW2 3584   3.304   4.608   1.846  0.0501  1.4160 -0.0773
  562SOL     OW 3585   4.496   0.395   1.122 -0.2153  0.4926  0.5101
  562SOL    HW1 3586   4.557   0.399   1.196  1.0725 -2.3927 -0.2246
  562SOL    HW2 3587   4.441   0.318   1.141 -0.6195  0.3888 -0.9679
  563SOL     OW 3588   0.074   1.242   3.064  0.2113 -0.0159  0.1702
  563SOL    HW1 3589   0.162   1.251   3.028  0.4668  0.5248  0.9141
  563SOL    HW2 3590   0.062   1.319   3.119  0.2646 -1.3678  2.1553
  564SOL     OW 3591   2.475   0.636   1.553 -0.1149 -0.4574  0.2223
  564SOL    HW1 3592   2.564   0.669   1.564  0.4402 -2.0781  0.9638
  564SOL    HW2 3593   2.442   0.624   1.642 -1.1408  0.2471 -0.0420
  565SOL     OW 3594   0.176   1.720   2.939 -0.0929  0.1169  0.2890
  565SOL    HW1 3595   0.130   1.798   2.908  0.0809  0.3583  0.6255
  565SOL    HW2 3596   0.190   1.737   3.033  2.5570  1.0108 -0.1937
  566SOL     OW 3597   3.609   1.182   0.604 -0.1866  0.3738  0.0640
  566SOL    HW1 3598   3.654   1.174   0.688 -1.2191 -0.3519  0.5613
  566SOL    HW2 3599   3.657   1.123   0.545 -0.8466 -0.9040  0.7624
  567SOL     OW 3600   4.028   1.650   2.465  0.3388 -0.1573 -0.0991
  567SOL    HW1 3601   4.082   1.607   2.399  1.5064  0.3258  0.5246
  567SOL    HW2 3602   4.048   1.605   2.547 -0.6040 -0.3125  0.0649
  568SOL     OW 3603   4.903   0.406   1.650 -0.2402  0.2331 -0.0609
  568SOL    HW1 3604   4.973   0.349   1.683 -0.3436 -0.4126 -0.9251
  568SOL    HW2 3605   4.919   0.412   1.556 -2.9087 -2.2749 -0.8397
  569SOL     OW 3606   0.707   1.158   1.877  0.3107 -0.1549  0.3639
  569SOL    HW1 3607   0.716   1.180   1.784  0.5241 -0.5023  0.3013
  569SOL    HW2 3608   0.722   1.064   1.881 -0.5027 -0.2827  0.6411
  570SOL     OW 3609   4.959   4.132   1.452 -0.0233  0.3710 -0.8724
  570SOL    HW1 3610   4.998   4.125   1.365  0.1794 -0.6652 -0.7042
  570SOL    HW2 3611   4.911   4.050   1.464 -1.1597  1.0583 -0.5327
  571SOL     OW 3612   2.556   5.023   4.505  0.0561 -0.0906 -0.0885
  571SOL    HW1 3613   2.489   5.012   4.573  0.8281 -1.5629  0.4835
  571SOL    HW2 3614   2.561   4.937   4.463 -0.4397  0.8035 -2.0831
  572SOL     OW 3615   0.198   0.534   3.014 -0.1410  0.2484  0.7588
  572SOL    HW1 3616   0.124   0.561   3.069  0.5005  0.2798  1.6145
  572SOL    HW2 3617   0.275   0.566   3.059  0.4052  0.3285 -0.2020
  573SOL     OW 3618   0.432   4.533   2.621 -0.0611  0.7559  0.0560
  573SOL    HW1 3619   0.358   4.472   2.614  0.3470  0.4068 -2.4147
  573SOL    HW2 3620   0.487   4.511   2.546  0.9465  3.1068  0.0205
  574SOL     OW 3621   1.250   0.697   2.843  0.2775 -0.8982  0.4190
  574SOL    HW1 3622   1.172   0.752   2.836  0.6924 -0.5445 -2.7866
  574SOL    HW2 3623   1.220   0.617   2.886 -1.5405 -0.2317  0.4528
  575SOL     OW 3624   5.885   0.737   1.778  0.1593  0.4447 -0.4623
  575SOL    HW1 3625   5.882   0.833   1.777 -1.1633  0.4930  1.8816
  575SOL    HW2 3626   5.930   0.715   1.859  0.3504 -0.9424 -0.9121
  576SOL     OW 3627   3.984   4.516   2.960  0.0806  0.2306  0.2183
  576SOL    HW1 3628   4.023   4.483   3.042 -0.8445 -1.6739 -0.0474
  576SOL    HW2 3629   3.941   4.597   2.985 -0.9269 -0.7523  1.8490
  577SOL     OW 3630   0.497   1.651   3.684 -0.2382 -0.3160  0.1851
  577SOL    HW1 3631   0.527   1.567   3.648 -0.4807  0.2485 -1.4361
  577SOL    HW2 3632   0.407   1.659   3.652 -0.8299 -0.2372  1.8080
  578SOL     OW 3633   0.412   2.226   0.177 -0.4100  0.6442  0.5916
  578SOL    HW1 3634   0.377   2.310   0.149 -0.1039 -0.1349 -2.4663
  578SOL    HW2 3635   0.503   2.226   0.147  0.0742 -0.2017  1.9441
  579SOL     OW 3636   6.408   4.679   0.126  0.3898 -0.0064  0.2321
  579SOL    HW1 3637   6.393   4.753   0.066  1.0592 -0.2820 -0.2938
  579SOL    HW2 3638   6.323   4.663   0.166  0.1057  0.6901 -0.0667
  580SOL     OW 3639   5.755   2.948   3.542 -0.6191  0.1201  0.3552
  580SOL    HW1 3640   5.742   2.910   3.629  3.0559 -0.2030  0.9279
  580SOL    HW2 3641   5.785   2.875   3.488  0.6114  0.9757 -0.1717
  581SOL     OW 3642   4.221   3.633   0.913  0.0103 -0.5026 -0.2855
  581SOL    HW1 3643   4.134   3.612   0.879  0.9145 -3.3027 -1.1792
  581SOL    HW2 3644   4.204   3.685   0.991 -2.5532 -2.2319  0.4437
  582SOL     OW 3645   3.979   4.264   2.680 -0.5798 -0.4433  0.5919
  582SOL    HW1 3646   4.069   4.261   2.712 -0.0190 -2.1407 -0.9466
  582SOL    HW2 3647   3.930   4.308   2.750  1.5641  1.3596  1.0592
  583SOL     OW 3648   5.616   5.157   2.160 -0.2875  0.6819  0.0723
  583SOL    HW1 3649   5.580   5.131   2.076 -0.1084  0.2434  0.1281
  583SOL    HW2 3650   5.702   5.194   2.139  0.5572 -1.1108  0.2191
  584SOL     OW 3651   4.075   4.495   3.239  0.8270  0.2757  0.4745
  584SOL    HW1 3652   4.026   4.454   3.310  2.0319  0.2053  1.2847
  584SOL    HW2 3653   4.067   4.589   3.255 -0.2798  0.3347 -0.2664
  585SOL     OW 3654   4.814   0.424   4.576  0.7685 -0.0869 -0.4586
  585SOL    HW1 3655   4.758   0.357   4.613  0.5379  0.2142 -0.2556
  585SOL    HW2 3656   4.759   0.502   4.572  1.1227  0.1728 -0.3923
  586SOL     OW 3657   1.682   6.314   0.378 -0.1219  0.1729 -0.1439
  586SOL    HW1 3658   1.753   6.327   0.316 -0.3766 -0.6498 -0.6268
  586SOL    HW2 3659   1.680   6.395   0.430 -0.1049  0.9972 -1.3927
  587SOL     OW 3660   4.384   4.688   2.738  0.5450 -0.5756 -0.7820
  587SOL    HW1 3661   4.386   4.733   2.822  0.7873  0.3958 -1.2809
  587SOL    HW2 3662   4.431   4.747   2.679  0.5880 -1.3498 -1.5444
  588SOL     OW 3663   3.326   4.825   1.586  0.3926 -0.0681  0.3079
  588SOL    HW1 3664   3.279   4.756   1.632  0.2973  0.0810  0.4335
  588SOL    HW2 3665   3.277   4.837   1.504 -1.0703  1.5673  1.3550
  589SOL     OW 3666   1.363   3.200   1.262 -0.2168 -0.2663 -0.3354
  589SOL    HW1 3667   1.283   3.241   1.295 -0.5506 -1.0712 -0.1269
  589SOL    HW2 3668   1.355   3.108   1.286  1.6042 -0.0649  1.3587
  590SOL     OW 3669   0.465   5.161   1.303 -0.0590  0.1525 -0.2013
  590SOL    HW1 3670   0.382   5.116   1.323  0.9890 -0.8690  2.2238
  590SOL    HW2 3671   0.439   5.250   1.281 -1.8703 -0.4279 -0.6215
  591SOL     OW 3672   2.602   6.363   1.390  0.2861  0.0489 -0.1713
  591SOL    HW1 3673   2.565   6.447   1.415 -1.3104 -1.4621  3.2219
  591SOL    HW2 3674   2.691   6.364   1.424  0.0849  0.1716  0.3575
  592SOL     OW 3675   3.539   6.205   0.551  0.4724 -0.3686  0.5862
  592SOL    HW1 3676   3.520   6.285   0.600  1.8471  1.3451 -1.5014
  592SOL    HW2 3677   3.625   6.178   0.582  0.8062  0.0226  0.0193
  593SOL     OW 3678   1.679   5.393   2.483  0.0120  0.3571  0.1969
  593SOL    HW1 3679   1.586   5.411   2.494  0.0599  2.9765 -2.4216
  593SOL    HW2 3680   1.722   5.448   2.549 -0.2334  3.5182 -2.0419
  594SOL     OW 3681   5.668   6.254   3.848  0.4205 -0.4342 -0.7212
  594SOL    HW1 3682   5.580   6.275   3.879  1.4047  0.5945  1.5807
  594SOL    HW2 3683   5.713   6.218   3.924  1.9783 -1.0883 -1.8849
  595SOL     OW 3684   0.986   5.025   2.223 -0.1838  0.3484 -0.1219
  595SOL    HW1 3685   0.897   5.013   2.192 -0.4154  0.9066  0.3130
  595SOL    HW2 3686   1.036   5.048   2.144 -0.1379 -1.2391 -0.6024
  596SOL     OW 3687   0.481   3.777   2.264  0.3413  0.4471  0.2905
  596SOL    HW1 3688   0.489   3.732   2.348  0.2439 -1.2664 -0.5862
  596SOL    HW2 3689   0.427   3.719   2.210  1.1538  1.0627 -1.2632
  597SOL     OW 3690   4.138   6.150   1.918  0.3458 -0.1618  0.3714
  597SOL    HW1 3691   4.062   6.122   1.968  1.1697 -0.8957  1.2703
  597SOL    HW2 3692   4.102   6.192   1.840 -0.9673 -0.8020  0.6038
  598SOL     OW 3693   0.304   6.462   2.384 -0.0978  0.6652  0.4620
  598SOL    HW1 3694   0.389   6.474   2.427  0.9864  1.9958 -1.9048
  598SOL    HW2 3695   0.326   6.435   2.295 -2.2364 -0.3413  0.1804
  599SOL     OW 3696   3.737   1.719   0.558 -0.2050 -0.1682  0.2292
  599SOL    HW1 3697   3.744   1.709   0.653  2.0455 -0.5410  0.0868
  599SOL    HW2 3698   3.711   1.632   0.527  1.3150 -0.7062  0.3727
  600SOL     OW 3699   2.859   6.105   1.710  0.2281 -0.5050 -0.3053
  600SOL    HW1 3700   2.946   6.067   1.700  1.0221  0.1456  2.9428
  600SOL    HW2 3701   2.799   6.034   1.686  1.6404 -1.6812 -0.4905
  601SOL     OW 3702   5.066   4.028   4.549 -0.0041  0.1418  0.2115
  601SOL    HW1 3703   5.039   3.947   4.593 -1.2850  0.1567 -0.4941
  601SOL    HW2 3704   5.042   4.097   4.611  2.7101 -0.0472  1.6025
  602SOL     OW 3705   3.116   4.832   0.128  0.1432 -0.1380 -0.5467
  602SOL    HW1 3706   3.027   4.846   0.096 -0.2227 -1.1585 -0.0279
  602SOL    HW2 3707   3.139   4.744   0.099  0.5200 -0.3497  0.3419
  603SOL     OW 3708   5.956   5.307   3.774  0.3592 -0.0188  0.0738
  603SOL    HW1 3709   5.910   5.364   3.712  0.0454  0.1849  0.4956
  603SOL    HW2 3710   6.048   5.311   3.745  0.0087 -1.1046 -1.3028
  604SOL     OW 3711   1.934   2.310   0.178  0.5274  0.3818 -0.1693
  604SOL    HW1 3712   2.002   2.334   0.116  1.3689 -0.8104  0.2681
  604SOL    HW2 3713   1.853   2.342   0.138  1.3339  2.0403 -0.5732
  605SOL     OW 3714   4.503   1.062   2.183 -0.4619  0.0494  0.5369
  605SOL    HW1 3715   4.519   1.112   2.263 -0.6676  2.0753 -0.6198
  605SOL    HW2 3716   4.482   0.974   2.214 -1.7155  1.0392  2.7808
  606SOL     OW 3717   4.929   4.506   2.950  0.7631  0.4776 -0.3674
  606SOL    HW1 3718   4.895   4.496   2.861  0.3339  1.9622 -0.3948
  606SOL    HW2 3719   4.854   4.534   3.002  1.4523  1.6948  0.0093
  607SOL     OW 3720   4.425   5.144   2.500  0.5113  0.2754 -0.6400
  607SOL    HW1 3721   4.516   5.137   2.471  0.3132  1.6097 -1.6873
  607SOL    HW2 3722   4.384   5.065   2.466  1.0830  0.0779 -0.8935
  608SOL     OW 3723   2.624   1.109   0.071  1.0072 -0.0675  0.6206
  608SOL    HW1 3724   2.667   1.053   0.136  1.1324 -2.7305 -1.5367
  608SOL    HW2 3725   2.684   1.107  -0.005 -2.1852 -3.1391 -2.1659
  609SOL     OW 3726   1.389   5.824   3.078  0.7664  0.2009 -0.0441
  609SOL    HW1 3727   1.462   5.879   3.107  1.1306 -0.2679 -0.0534
  609SOL    HW2 3728   1.404   5.812   2.984 -0.2290  1.4432 -0.3982
  610SOL     OW 3729   0.757   1.532   1.674 -0.3631 -0.0409 -0.0750
  610SOL    HW1 3730   0.690   1.559   1.611 -1.1327  1.7137  1.3946
  610SOL    HW2 3731   0.814   1.609   1.683  0.1633 -0.5133  0.7915
  611SOL     OW 3732   0.772   0.143   0.909  0.2995  0.0843 -0.4030
  611SOL    HW1 3733   0.775   0.047   0.910 -0.5880  0.0467  1.2163
  611SOL    HW2 3734   0.862   0.170   0.926  0.1034 -0.5290  1.9309
  612SOL     OW 3735   0.019   0.823   3.526  0.0106 -0.2112  0.1314
  612SOL    HW1 3736   0.081   0.755   3.498 -0.6315 -0.8874  0.3079
  612SOL    HW2 3737  -0.048   0.825   3.458  1.6347  2.5227 -1.5583
  613SOL     OW 3738   2.770   5.979   3.675  0.1220 -0.1364 -0.0184
  613SOL    HW1 3739   2.809   5.983   3.588  0.6884  1.7681  0.2802
  613SOL    HW2 3740   2.749   5.886   3.687 -0.0363 -0.4454 -2.1902
  614SOL     OW 3741   6.299   3.725   4.241  0.3058 -0.5297 -0.9126
  614SOL    HW1 3742   6.285   3.634   4.269  0.0349 -0.6434 -1.4024
  614SOL    HW2 3743   6.393   3.738   4.249  0.1818 -0.3635  0.6109
  615SOL     OW 3744   1.094   3.611   3.671 -0.6479 -0.1976 -0.1938
  615SOL    HW1 3745   1.115   3.518   3.666 -0.8736 -0.3080  0.6525
  615SOL    HW2 3746   1.054   3.632   3.587  2.1341 -0.1550 -1.6338
  616SOL     OW 3747   2.228   5.888   0.861  0.1565 -0.0212  0.5698
  616SOL    HW1 3748   2.176   5.955   0.817  1.3346 -0.8556 -2.3008
  616SOL    HW2 3749   2.165   5.841   0.916 -2.3645 -1.1415 -2.9177
  617SOL     OW 3750   0.330   2.783   3.108  0.6806  0.1601 -0.2115
  617SOL    HW1 3751   0.299   2.769   3.197  0.9688 -0.7923 -0.2423
  617SOL    HW2 3752   0.277   2.856   3.075 -1.0102 -0.9083 -0.0008
  618SOL     OW 3753   3.686   0.908   2.264 -0.5123 -0.0602  0.3275
  618SOL    HW1 3754   3.610   0.956   2.297 -0.7992 -0.0648 -0.3142
  618SOL    HW2 3755   3.730   0.877   2.343  0.3973  2.3176  0.8654
  619SOL     OW 3756   1.039   5.125   0.461  0.7423  0.0489  0.3914
  619SOL    HW1 3757   0.944   5.112   0.471  0.8629 -1.2619 -0.0078
  619SOL    HW2 3758   1.076   5.089   0.541  0.7550  3.6612  2.2096
  620SOL     OW 3759   4.279   3.616   1.886 -0.1766  0.0511 -0.3385
  620SOL    HW1 3760   4.195   3.569   1.887 -0.6381  0.8272  1.5914
  620SOL    HW2 3761   4.255   3.709   1.888  0.7542  0.3596 -1.5444
  621SOL     OW 3762   0.447   5.753   0.608 -0.2567 -0.4066  0.2032
  621SOL    HW1 3763   0.443   5.664   0.572  0.2148 -1.3103  2.2324
  621SOL    HW2 3764   0.510   5.747   0.680  2.9019  2.5126 -2.0050
  622SOL     OW 3765   0.912   2.287   3.447  0.1443 -0.4314  0.0545
  622SOL    HW1 3766   0.976   2.221   3.474 -0.2683 -1.0606 -0.4719
  622SOL    HW2 3767   0.965   2.365   3.427  0.5778 -0.3993  1.2566
  623SOL     OW 3768   3.956   1.675   4.296 -0.0263  0.2447 -0.1438
  623SOL    HW1 3769   3.931   1.608   4.360 -1.5395  1.0209  0.1122
  623SOL    HW2 3770   3.890   1.670   4.227  0.1420  1.1127 -0.3884
  624SOL     OW 3771   2.542   5.077   3.391 -0.0721 -0.2012  0.5403
  624SOL    HW1 3772   2.621   5.023   3.389  0.3003  0.3458 -2.2644
  624SOL    HW2 3773   2.524   5.097   3.300 -2.9778  0.4397  1.1766
  625SOL     OW 3774   1.472   4.345   1.338 -0.2460 -0.0915  0.5090
  625SOL    HW1 3775   1.560   4.308   1.347  0.2383  1.4137  2.6749
  625SOL    HW2 3776   1.487   4.438   1.325 -1.5271  0.0751  0.1418
  626SOL     OW 3777   2.746   0.942   0.300 -0.8440  0.1281 -0.3180
  626SOL    HW1 3778   2.717   1.019   0.349 -0.4446 -1.1760  2.1400
  626SOL    HW2 3779   2.839   0.955   0.286 -0.1804 -0.9986  2.4728
  627SOL     OW 3780   0.063   5.570   2.928  0.1699 -0.8028  0.4990
  627SOL    HW1 3781   0.155   5.547   2.942  1.1742  2.2186 -0.3893
  627SOL    HW2 3782   0.025   5.569   3.015  1.5618 -0.2050  1.1472
  628SOL     OW 3783   2.235   1.591   0.298  0.2931  0.0696  0.5166
  628SOL    HW1 3784   2.178   1.572   0.223  1.9200  2.4256 -1.4473
  628SOL    HW2 3785   2.182   1.568   0.375 -1.7054 -1.7684 -1.2832
  629SOL     OW 3786   1.542   6.279   0.681  0.3083 -0.2027 -0.6920
  629SOL    HW1 3787   1.636   6.293   0.683  0.3871 -0.7393  0.5316
  629SOL    HW2 3788   1.504   6.365   0.696  0.7095 -0.5150  2.8497
  630SOL     OW 3789   4.699   5.333   0.919 -0.2254 -0.3005 -0.6576
  630SOL    HW1 3790   4.632   5.289   0.970 -0.7363 -0.7216 -1.6547
  630SOL    HW2 3791   4.664   5.420   0.902 -0.0830 -0.1822 -0.3535
  631SOL     OW 3792   3.118   4.706   1.871 -0.3991 -0.4060 -0.4639
  631SOL    HW1 3793   3.067   4.629   1.894 -1.2922  0.0712 -0.8153
  631SOL    HW2 3794   3.094   4.725   1.780 -1.5466  1.3228  0.1488
  632SOL     OW 3795   2.078   1.017   0.069  0.3609  0.1381 -0.3828
  632SOL    HW1 3796   2.068   0.925   0.091  0.3926  0.2002 -0.0960
  632SOL    HW2 3797   2.167   1.039   0.097  1.5504 -0.5196 -3.3179
  633SOL     OW 3798   2.393   3.344   1.495 -0.0569  0.2209  0.3051
  633SOL    HW1 3799   2.485   3.319   1.484 -0.1217 -0.6121  1.5331
  633SOL    HW2 3800   2.371   3.319   1.585 -1.0149  1.9350  0.5949
  634SOL     OW 3801   2.693   4.153   4.279 -0.4648 -0.1292 -0.0303
  634SOL    HW1 3802   2.755   4.194   4.339 -1.8793  1.0009  0.7141
  634SOL    HW2 3803   2.630   4.222   4.258 -1.2557 -1.1248 -1.0773
  635SOL     OW 3804   1.960   1.163   0.730  0.2902  0.3699  0.1577
  635SOL    HW1 3805   2.019   1.227   0.771 -0.6568  1.4162 -0.0579
  635SOL    HW2 3806   1.932   1.107   0.802 -2.1672  2.8163  1.3091
  636SOL     OW 3807   4.606   0.102   1.138 -0.3192  0.7297  0.2241
  636SOL    HW1 3808   4.599   0.037   1.069 -0.0942 -1.1754  1.8998
  636SOL    HW2 3809   4.516   0.123   1.161 -0.3920  1.2763 -0.5406
  637SOL     OW 3810   0.615   2.838   0.038  0.4416 -0.1189 -0.1058
  637SOL    HW1 3811   0.675   2.769   0.010  0.5339  0.0043 -0.2129
  637SOL    HW2 3812   0.668   2.917   0.042 -0.2885  0.6809 -3.2328
  638SOL     OW 3813   0.083   2.661   0.445 -0.0835  0.5987  0.4854
  638SOL    HW1 3814   0.119   2.605   0.376 -0.1479 -0.5644  1.3632
  638SOL    HW2 3815   0.048   2.737   0.398 -2.4068 -1.2689 -1.0710
  639SOL     OW 3816   0.492   4.991   0.398 -0.0061  0.5122  0.2973
  639SOL    HW1 3817   0.429   5.021   0.464 -0.7027 -0.9506  0.3330
  639SOL    HW2 3818   0.450   4.916   0.356  1.6663 -0.4831  0.2806
  640SOL     OW 3819   6.262   5.307   2.700  0.1986  0.8026  0.4691
  640SOL    HW1 3820   6.334   5.309   2.764  2.1305  0.9644 -1.5864
  640SOL    HW2 3821   6.210   5.385   2.720  0.2071  0.3671  2.3697
  641SOL     OW 3822   0.838   1.936   3.637  0.7088 -0.4428  0.4219
  641SOL    HW1 3823   0.912   1.990   3.609  0.1927 -0.1628 -0.4585
  641SOL    HW2 3824   0.838   1.863   3.576  0.5252 -0.6755  0.6984
  642SOL     OW 3825   4.592   5.663   2.035 -0.6732  0.0824 -0.1419
  642SOL    HW1 3826   4.554   5.717   2.104 -1.8401 -0.5676 -0.2373
  642SOL    HW2 3827   4.535   5.677   1.960  1.1082  1.4834 -1.2849
  643SOL     OW 3828   3.502   2.383   0.455 -0.2844 -0.2710  0.3905
  643SOL    HW1 3829   3.554   2.306   0.433  2.7016  1.4236  0.8723
  643SOL    HW2 3830   3.430   2.383   0.393  1.7523 -1.4517 -2.1717
  644SOL     OW 3831   3.097   5.269   4.525  0.5914 -0.3894  0.1927
  644SOL    HW1 3832   3.124   5.208   4.594 -0.0023 -0.0014  0.7862
  644SOL    HW2 3833   3.062   5.344   4.573 -0.2873 -0.3200 -0.5487
  645SOL     OW 3834   2.528   2.175   3.305 -0.0399  0.1505  0.0121
  645SOL    HW1 3835   2.440   2.147   3.279  0.2039 -2.7255  1.8167
  645SOL    HW2 3836   2.586   2.116   3.257  0.7308  0.0137  1.0892
  646SOL     OW 3837   2.410   2.340   3.692  0.2019 -0.1564 -0.4744
  646SOL    HW1 3838   2.461   2.260   3.688  0.0605 -0.2323 -0.8726
  646SOL    HW2 3839   2.465   2.402   3.739 -0.7166 -1.2210  2.1670
  647SOL     OW 3840   3.483   3.675   1.486  0.3352  0.5401  0.5506
  647SOL    HW1 3841   3.502   3.681   1.392 -1.3540  0.0675  0.1479
  647SOL    HW2 3842   3.504   3.584   1.508 -0.2529  0.3595  0.3835
  648SOL     OW 3843   0.961   3.268   0.401 -0.0099 -0.6784  0.0172
  648SOL    HW1 3844   0.870   3.292   0.419 -0.8915 -3.1037 -0.8344
  648SOL    HW2 3845   0.975   3.292   0.310  0.0599 -0.7427  0.0111
  649SOL     OW 3846   1.512   0.974   1.655  0.4095  0.0802  0.1194
  649SOL    HW1 3847   1.497   0.992   1.747  0.8862  1.9272 -0.1316
  649SOL    HW2 3848   1.476   1.050   1.609 -0.5796 -1.1664 -1.3074
  650SOL     OW 3849   1.528   0.324   1.386 -0.1414 -0.3606 -0.1286
  650SOL    HW1 3850   1.516   0.290   1.298 -0.8554 -0.5200  0.0215
  650SOL    HW2 3851   1.447   0.373   1.404 -0.3442 -0.9725  0.7149
  651SOL     OW 3852   2.887   5.045   3.076  0.3732  0.0997  0.3825
  651SOL    HW1 3853   2.888   5.074   2.985 -0.6674  0.9122  0.6034
  651SOL    HW2 3854   2.899   5.126   3.126 -2.8156  0.3135  1.0312
  652SOL     OW 3855   3.932   5.814   3.276 -0.2893 -0.0886  0.1877
  652SOL    HW1 3856   3.899   5.725   3.262 -0.1788 -0.0386 -0.4266
  652SOL    HW2 3857   4.026   5.802   3.292 -0.2972 -0.0897  0.2337
  653SOL     OW 3858   5.168   3.800   1.241 -0.1013 -0.4389  0.4399
  653SOL    HW1 3859   5.249   3.777   1.196 -0.6416 -0.8477 -0.3481
  653SOL    HW2 3860   5.155   3.730   1.305  0.7608  0.2351  1.3993
  654SOL     OW 3861   0.996   1.633   0.372 -0.3290  0.3437  0.4117
  654SOL    HW1 3862   1.078   1.616   0.418  0.3381 -0.7685 -1.1002
  654SOL    HW2 3863   1.013   1.711   0.320  0.5084 -1.0311 -1.4671
  655SOL     OW 3864   1.785   6.072   0.460 -0.3217 -0.7088  0.1194
  655SOL    HW1 3865   1.733   5.993   0.446 -0.8306 -0.2921 -0.3999
  655SOL    HW2 3866   1.735   6.141   0.417  0.7622 -0.3304 -0.5816
  656SOL     OW 3867   5.470   4.257   0.941 -0.3854 -0.1513 -0.4548
  656SOL    HW1 3868   5.535   4.260   0.871  2.3539 -0.2000  1.8922
  656SOL    HW2 3869   5.472   4.166   0.972 -1.6724 -0.1762 -0.4178
  657SOL     OW 3870   5.742   4.695   2.501  0.5142 -0.0771  0.3811
  657SOL    HW1 3871   5.733   4.704   2.406  0.0383  2.0187  0.5726
  657SOL    HW2 3872   5.788   4.612   2.513  0.7643 -0.2949 -1.6841
  658SOL     OW 3873   4.578   5.846   4.466  0.3696 -0.3615  0.4770
  658SOL    HW1 3874   4.585   5.922   4.523 -0.5049  2.0434 -2.3699
  658SOL    HW2 3875   4.667   5.830   4.436  0.2878  1.1040 -0.6792
  659SOL     OW 3876   5.896   3.073   0.331 -0.0530  0.0113  0.5876
  659SOL    HW1 3877   5.886   3.076   0.426  0.6324 -1.5250  0.7376
  659SOL    HW2 3878   5.869   2.985   0.307 -0.0129  0.3145 -0.6310
  660SOL     OW 3879   1.356   4.017   1.269 -0.2459 -0.0334  0.0641
  660SOL    HW1 3880   1.431   4.076   1.261 -0.7557  0.4805 -1.0723
  660SOL    HW2 3881   1.340   3.985   1.181 -1.5391  0.0834  0.2324
  661SOL     OW 3882   1.374   4.079   3.059 -0.5310  0.2487 -0.0918
  661SOL    HW1 3883   1.341   4.099   2.971 -0.1957  0.9744 -0.0591
  661SOL    HW2 3884   1.301   4.102   3.117 -1.3717 -1.7531 -0.2558
  662SOL     OW 3885   2.601   2.840   0.674 -0.6405  0.1240 -0.3079
  662SOL    HW1 3886   2.527   2.863   0.618 -1.6491  0.9161  1.2769
  662SOL    HW2 3887   2.593   2.746   0.690 -0.0503 -0.2173 -1.8416
  663SOL     OW 3888   4.914   3.987   0.673 -0.2225  0.0784  0.4165
  663SOL    HW1 3889   4.855   4.029   0.611 -0.6137 -2.0627 -0.7553
  663SOL    HW2 3890   4.997   3.979   0.625  0.2618  0.6862  1.1170
  664SOL     OW 3891   6.418   2.878   4.247  0.2717  0.0743  0.2821
  664SOL    HW1 3892   6.346   2.873   4.311 -0.0393 -0.9535 -0.1335
  664SOL    HW2 3893   6.453   2.789   4.243  1.4484  0.5076  0.3174
  665SOL     OW 3894   2.264   5.491   0.642  1.1263  0.2338 -0.1859
  665SOL    HW1 3895   2.269   5.424   0.575 -0.6666 -0.8287  0.6638
  665SOL    HW2 3896   2.171   5.509   0.652  1.2623 -0.1561  2.4709
  666SOL     OW 3897   3.538   3.926   2.180  0.2328 -0.0188 -0.2866
  666SOL    HW1 3898   3.588   3.844   2.175  1.1356  0.0587  3.8288
  666SOL    HW2 3899   3.447   3.898   2.188  0.2918 -0.4788 -1.1149
  667SOL     OW 3900   4.479   1.780   3.721 -0.0096  0.4116  0.5248
  667SOL    HW1 3901   4.561   1.783   3.770 -0.2496  1.3161  0.8792
  667SOL    HW2 3902   4.416   1.743   3.782  0.1334 -0.3401  0.2325
  668SOL     OW 3903   3.241   3.925   3.441  0.1805 -0.5193 -0.1644
  668SOL    HW1 3904   3.197   4.010   3.448 -1.6276 -1.4203 -0.0261
  668SOL    HW2 3905   3.221   3.881   3.523  2.4689 -0.5102  0.4616
  669SOL     OW 3906   1.626   0.409   1.645 -0.0737 -0.0893 -0.0983
  669SOL    HW1 3907   1.569   0.414   1.569  1.3966 -0.9702 -1.3048
  669SOL    HW2 3908   1.615   0.319   1.677  2.0323 -0.9072 -1.5192
  670SOL     OW 3909   5.154   6.036   2.295  0.6670  0.2160  0.3801
  670SOL    HW1 3910   5.133   5.971   2.229 -0.1143  2.4684 -1.7490
  670SOL    HW2 3911   5.225   5.997   2.346  1.8358 -1.3670 -2.2614
  671SOL     OW 3912   5.961   1.783   3.380 -0.2085  0.0095  0.2082
  671SOL    HW1 3913   5.903   1.854   3.351 -1.5758 -0.8090  0.8207
  671SOL    HW2 3914   5.909   1.736   3.445  0.4576 -1.8597 -0.5591
  672SOL     OW 3915   5.391   0.586   1.511  0.3037  0.3625  0.2449
  672SOL    HW1 3916   5.477   0.588   1.469 -0.3629 -1.5618 -1.3855
  672SOL    HW2 3917   5.380   0.495   1.536 -1.1254  0.6574  0.7424
  673SOL     OW 3918   2.924   3.562   4.344  0.1358 -0.4782 -0.0825
  673SOL    HW1 3919   2.832   3.587   4.337 -0.1912 -1.3177  1.0447
  673SOL    HW2 3920   2.927   3.501   4.417  1.3723 -1.5583 -0.9962
  674SOL     OW 3921   2.041   0.664   1.953 -0.0716  0.8066 -0.0331
  674SOL    HW1 3922   1.965   0.719   1.935 -0.8076 -0.0480  0.3437
  674SOL    HW2 3923   2.065   0.686   2.043  0.2110  1.1647 -0.1933
  675SOL     OW 3924   4.793   1.665   2.593 -0.4698 -0.1314  0.1044
  675SOL    HW1 3925   4.810   1.680   2.686 -1.6950  0.4523  0.2574
  675SOL    HW2 3926   4.784   1.753   2.556 -0.9670 -0.3724 -0.3622
  676SOL     OW 3927   3.018   5.753   3.816 -0.7305  0.0245  0.8524
  676SOL    HW1 3928   3.043   5.686   3.752 -0.4210 -0.7706  1.7834
  676SOL    HW2 3929   2.942   5.716   3.861 -1.3613  0.8668  0.5233
  677SOL     OW 3930   6.358   1.824   2.902  0.1698 -0.5640  0.3980
  677SOL    HW1 3931   6.329   1.809   2.812 -1.6180  0.4532  0.7706
  677SOL    HW2 3932   6.439   1.875   2.893  0.3560 -1.0166 -0.6179
  678SOL     OW 3933   4.541   2.501   3.121 -0.4589  0.0457  0.2710
  678SOL    HW1 3934   4.509   2.454   3.043 -1.0630  2.0572 -0.7582
  678SOL    HW2 3935   4.584   2.434   3.173  0.8615 -1.2197 -2.2849
  679SOL     OW 3936   2.477   4.383   3.212  0.2638  0.4097  0.1510
  679SOL    HW1 3937   2.539   4.318   3.243  0.3998  0.8393  0.7864
  679SOL    HW2 3938   2.441   4.345   3.132 -0.1816 -0.7586  0.8897
  680SOL     OW 3939   5.144   4.285   2.049 -0.1475 -0.0279 -0.0328
  680SOL    HW1 3940   5.231   4.310   2.019 -0.0011 -1.0683 -0.5144
  680SOL    HW2 3941   5.131   4.196   2.015 -0.9542 -0.3128  0.9583
  681SOL     OW 3942   0.720   1.003   3.920  0.2962 -0.2024 -0.2109
  681SOL    HW1 3943   0.804   0.986   3.962 -0.1597 -2.6596 -0.1618
  681SOL    HW2 3944   0.659   0.940   3.959 -0.9937 -0.1525 -1.9729
  682SOL     OW 3945   5.944   4.802   4.252  0.1297  0.3650 -0.3021
  682SOL    HW1 3946   5.903   4.862   4.189 -1.3939 -1.7121 -1.3973
  682SOL    HW2 3947   5.871   4.754   4.291  1.2533 -0.2524  1.1306
  683SOL     OW 3948   6.320   4.007   2.865 -0.1033  0.7368 -0.2210
  683SOL    HW1 3949   6.255   4.042   2.804  0.9431 -1.8164 -3.0791
  683SOL    HW2 3950   6.282   3.925   2.896  0.9711  0.1100 -0.5157
  684SOL     OW 3951   5.261   4.769   0.255 -0.1446  0.1039  0.3073
  684SOL    HW1 3952   5.338   4.767   0.311 -0.1570 -0.1268  0.3142
  684SOL    HW2 3953   5.258   4.683   0.214  1.4134  1.1498 -2.1683
  685SOL     OW 3954   1.317   0.424   3.400  0.6574  0.1294  0.2127
  685SOL    HW1 3955   1.346   0.371   3.325  0.6039  2.3815 -1.5057
  685SOL    HW2 3956   1.346   0.513   3.378 -0.3199  1.0362  2.3905
  686SOL     OW 3957   3.866   4.147   1.147  1.0976 -0.0689  0.0168
  686SOL    HW1 3958   3.851   4.120   1.057 -1.6499 -0.1004  0.4011
  686SOL    HW2 3959   3.913   4.073   1.187  1.5952 -0.4062 -1.1586
  687SOL     OW 3960   3.911   0.812   3.767  0.1389  0.5127 -0.5533
  687SOL    HW1 3961   3.872   0.731   3.736  2.5382 -1.3412  0.8769
  687SOL    HW2 3962   3.980   0.831   3.704  0.9161  0.2363  0.1841
  688SOL     OW 3963   4.289   4.475   2.981  0.1625  0.1572  0.7109
  688SOL    HW1 3964   4.335   4.548   2.940 -1.8168  1.0155 -0.1004
  688SOL    HW2 3965   4.259   4.510   3.065  1.5025 -0.6105  1.5453
  689SOL     OW 3966   2.768   0.640   3.560  0.2240  0.6360 -0.1341
  689SOL    HW1 3967   2.862   0.640   3.546  0.4240  1.6283  1.0275
  689SOL    HW2 3968   2.756   0.677   3.648 -1.2622  0.9665 -0.4363
  690SOL     OW 3969   2.639   3.360   1.647 -0.4701  0.5127  0.2833
  690SOL    HW1 3970   2.710   3.300   1.670 -1.2756 -0.7414 -0.4119
  690SOL    HW2 3971   2.680   3.425   1.589  0.4444  0.7541  1.1786
  691SOL     OW 3972   2.686   1.027   0.685  0.3021  0.0742  0.3000
  691SOL    HW1 3973   2.740   1.066   0.617  0.1766  1.6816  1.0836
  691SOL    HW2 3974   2.730   0.944   0.705  0.5877 -0.2153 -1.3837
  692SOL     OW 3975   1.198   0.803   1.089  0.0757  0.1862  0.5380
  692SOL    HW1 3976   1.140   0.867   1.047 -0.6109 -0.7078  0.0835
  692SOL    HW2 3977   1.235   0.849   1.164  0.3801  1.4347 -0.3536
  693SOL     OW 3978   1.620   1.507   2.375  0.6053 -0.2701 -0.4623
  693SOL    HW1 3979   1.662   1.456   2.445  1.5113  1.2886  0.1755
  693SOL    HW2 3980   1.693   1.541   2.324  0.1826  2.2277  0.4693
  694SOL     OW 3981   3.100   4.166   3.426 -0.5317 -0.4670  0.3605
  694SOL    HW1 3982   3.029   4.147   3.486 -0.3446 -1.4423  0.2850
  694SOL    HW2 3983   3.057   4.189   3.343 -0.7896 -2.4695 -0.1244
  695SOL     OW 3984   3.564   3.564   4.368  0.3577  0.4496 -0.1166
  695SOL    HW1 3985   3.487   3.575   4.313 -2.1406 -1.0053  2.7777
  695SOL    HW2 3986   3.608   3.486   4.335 -0.7285 -0.0477 -0.3906
  696SOL     OW 3987   4.968   0.532   3.070 -1.0229  0.1967  0.0540
  696SOL    HW1 3988   4.898   0.594   3.050 -1.6093 -0.8752 -1.4122
  696SOL    HW2 3989   4.969   0.472   2.996 -1.1712 -2.1707  1.8168
  697SOL     OW 3990   3.790   2.019   4.051 -0.3065 -0.6305  0.6462
  697SOL    HW1 3991   3.754   2.058   4.130 -0.0071  1.0266  0.0295
  697SOL    HW2 3992   3.884   2.013   4.068  0.1914  2.2030 -0.4270
  698SOL     OW 3993   5.855   5.757   0.075 -0.3623  0.5120 -0.2645
  698SOL    HW1 3994   5.789   5.692   0.100 -0.9939  1.6848  1.2505
  698SOL    HW2 3995   5.812   5.841   0.089  0.6559  1.2907 -1.5824
  699SOL     OW 3996   4.037   4.626   3.735  0.1748  0.0683  0.4659
  699SOL    HW1 3997   4.003   4.537   3.724 -0.4575  0.4296 -0.6838
  699SOL    HW2 3998   4.090   4.642   3.657  0.1147  0.7743  0.5595
  700SOL     OW 3999   6.068   4.132   2.195  0.1400 -0.2596 -0.0036
  700SOL    HW1 4000   6.111   4.110   2.113 -0.5562 -0.8708 -0.2162
  700SOL    HW2 4001   6.016   4.210   2.175 -1.3189 -1.3376 -0.6117
  701SOL     OW 4002   3.791   4.985   1.163  0.7642  0.6458 -0.1509
  701SOL    HW1 4003   3.852   4.940   1.221 -1.4317 -0.1849  1.6693
  701SOL    HW2 4004   3.706   4.943   1.179 -0.5439  2.4708 -1.6989
  702SOL     OW 4005   6.354   0.232   2.124 -0.2038  0.1300  0.0377
  702SOL    HW1 4006   6.406   0.312   2.135 -1.8043  1.1861  0.2876
  702SOL    HW2 4007   6.281   0.242   2.185 -1.4281 -0.6699 -1.2281
  703SOL     OW 4008   5.932   5.337   4.046 -0.1471  0.0033  0.2688
  703SOL    HW1 4009   5.902   5.428   4.051  0.9171  0.4470 -0.8517
  703SOL    HW2 4010   5.935   5.318   3.952 -1.0963 -1.4704  0.5052
  704SOL     OW 4011   3.541   4.895   1.293 -0.2124 -0.1707  0.4537
  704SOL    HW1 4012   3.516   4.962   1.230  0.2600 -0.4676 -0.0646
  704SOL    HW2 4013   3.461   4.846   1.309 -0.1519 -0.6673 -0.6343
  705SOL     OW 4014   1.985   5.979   2.238  0.2687 -0.0312 -0.3813
  705SOL    HW1 4015   1.996   5.884   2.236 -0.6811 -0.1492 -0.9959
  705SOL    HW2 4016   2.073   6.014   2.244  0.6199 -0.9581  0.0136
  706SOL     OW 4017   4.012   3.665   1.715 -0.0626  0.1713 -0.0583
  706SOL    HW1 4018   4.001   3.758   1.738  1.1601  0.2455  0.3146
  706SOL    HW2 4019   3.954   3.651   1.641  0.0498  1.3516 -0.3852
  707SOL     OW 4020   3.664   3.969   1.416 -0.0548  0.5491 -0.2736
  707SOL    HW1 4021   3.655   3.987   1.323 -1.1839  1.0421 -0.0843
  707SOL    HW2 4022   3.583   3.925   1.440  0.3534  0.1607  0.4201
  708SOL     OW 4023   5.281   0.534   2.156  0.8957  0.2816 -0.2755
  708SOL    HW1 4024   5.278   0.591   2.079 -0.6954 -0.4688 -0.8211
  708SOL    HW2 4025   5.321   0.587   2.224  0.0696  1.8303 -0.9404
  709SOL     OW 4026   4.992   1.724   3.246 -0.4274 -0.1273  0.4305
  709SOL    HW1 4027   5.085   1.703   3.259  0.0607  0.8752 -1.0867
  709SOL    HW2 4028   4.986   1.748   3.154 -2.5763 -1.9254  0.0122
  710SOL     OW 4029   4.323   5.792   0.471  0.0395  0.3233 -0.4831
  710SOL    HW1 4030   4.325   5.862   0.537  0.7134  0.4701 -0.6481
  710SOL    HW2 4031   4.242   5.745   0.488 -0.5596  1.3153 -0.5408
  711SOL     OW 4032   5.486   1.896   2.956 -0.0356 -0.2556 -0.0638
  711SOL    HW1 4033   5.455   1.982   2.986 -0.0774 -0.3991  0.3092
  711SOL    HW2 4034   5.560   1.875   3.013  0.1595 -0.3391 -0.3435
  712SOL     OW 4035   6.083   5.607   0.022  0.4916 -0.2698  0.1025
  712SOL    HW1 4036   6.103   5.560   0.103  1.0281  0.0528  0.1632
  712SOL    HW2 4037   6.008   5.662   0.044  0.4440 -0.4114  0.2976
  713SOL     OW 4038   0.833   0.003   1.230  0.1581  0.5399  0.4953
  713SOL    HW1 4039   0.743   0.008   1.200 -0.7432 -1.5684  2.5537
  713SOL    HW2 4040   0.840   0.072   1.297  0.8093  2.1828 -1.1844
  714SOL     OW 4041   3.356   1.580   1.222  0.3085 -0.2921  0.3346
  714SOL    HW1 4042   3.354   1.675   1.210  0.1694 -0.5996 -2.7800
  714SOL    HW2 4043   3.391   1.568   1.311 -3.2624  2.6688  2.4305
  715SOL     OW 4044   3.765   5.255   2.151  0.1703  0.2058  0.1028
  715SOL    HW1 4045   3.780   5.280   2.243 -0.9863  0.8786  0.1345
  715SOL    HW2 4046   3.675   5.284   2.133  0.5937  0.6329 -1.4316
  716SOL     OW 4047   5.182   4.270   2.557 -0.5437 -0.1585 -0.4940
  716SOL    HW1 4048   5.169   4.318   2.476 -0.6743  0.4542 -0.1122
  716SOL    HW2 4049   5.277   4.268   2.570 -0.5398 -0.0045 -0.5069
  717SOL     OW 4050   4.921   0.351   2.416 -0.5036 -0.1237 -0.4702
  717SOL    HW1 4051   4.944   0.266   2.453 -0.3450 -0.4476 -1.2855
  717SOL    HW2 4052   4.827   0.345   2.396 -0.8893  0.5027  1.0330
  718SOL     OW 4053   6.129   1.717   3.957  0.1142  0.1029 -0.0431
  718SOL    HW1 4054   6.045   1.691   3.919 -0.7128 -0.3942  1.9957
  718SOL    HW2 4055   6.114   1.806   3.990  0.4700  0.1341  0.0344
  719SOL     OW 4056   1.807   6.282   2.220  0.0927  0.8858  0.6420
  719SOL    HW1 4057   1.787   6.350   2.284 -1.3875 -0.4429  1.6395
  719SOL    HW2 4058   1.758   6.205   2.249  1.1297 -0.4168 -0.8612
  720SOL     OW 4059   0.227   4.398   1.908 -0.1790  0.2099 -0.0405
  720SOL    HW1 4060   0.199   4.485   1.877 -1.1671  0.0741  0.4141
  720SOL    HW2 4061   0.146   4.358   1.942  0.5624 -0.2425  1.2671
  721SOL     OW 4062   2.180   5.452   3.124  0.2722 -1.0100  0.4198
  721SOL    HW1 4063   2.232   5.432   3.202 -0.3485  0.5655  1.2756
  721SOL    HW2 4064   2.134   5.370   3.105  2.1031 -2.0799  0.3506
  722SOL     OW 4065   2.530   2.676   0.327  0.6007 -0.0075  0.1078
  722SOL    HW1 4066   2.591   2.603   0.328  0.3038 -0.2571  0.8799
  722SOL    HW2 4067   2.451   2.642   0.369  0.5522  0.8218  0.7164
  723SOL     OW 4068   0.318   5.937   1.595  0.3226 -0.0960  0.4673
  723SOL    HW1 4069   0.275   6.022   1.596 -0.0233 -0.2542 -0.1125
  723SOL    HW2 4070   0.246   5.874   1.603  0.5212 -0.3413  0.3320
  724SOL     OW 4071   1.622   5.126   2.558 -0.3226  0.1389 -0.5466
  724SOL    HW1 4072   1.672   5.185   2.502  1.3001 -1.4728 -0.8670
  724SOL    HW2 4073   1.549   5.097   2.504 -0.6293  1.1368 -0.6823
  725SOL     OW 4074   5.417   4.778   3.270 -0.3604  0.4585  0.1996
  725SOL    HW1 4075   5.323   4.793   3.257 -0.5965 -1.5648 -0.7708
  725SOL    HW2 4076   5.434   4.695   3.227  2.4818  2.0878 -2.1476
  726SOL     OW 4077   6.289   4.460   2.659  0.4948  1.0066 -0.0390
  726SOL    HW1 4078   6.271   4.432   2.748 -1.3815 -1.4403 -1.0819
  726SOL    HW2 4079   6.381   4.488   2.661  0.4802  1.0979  2.6231
  727SOL     OW 4080   5.460   0.971   1.854 -0.2983  0.5851  0.1019
  727SOL    HW1 4081   5.427   0.998   1.769 -0.5334  0.4312  0.1412
  727SOL    HW2 4082   5.406   1.019   1.917  0.1022  0.9612  0.1637
  728SOL     OW 4083   6.306   0.316   4.313  0.5678  0.5926  0.1836
  728SOL    HW1 4084   6.366   0.245   4.290 -0.3885  0.0707 -0.8073
  728SOL    HW2 4085   6.313   0.378   4.241 -0.9304 -0.0549 -0.5749
  729SOL     OW 4086   1.483   4.497   4.445 -0.0847 -0.0334 -1.1557
  729SOL    HW1 4087   1.500   4.541   4.362  1.6431  1.2346 -0.2035
  729SOL    HW2 4088   1.486   4.567   4.510  0.7485 -1.2858  0.2118
  730SOL     OW 4089   2.230   1.740   2.549  0.3620  0.2037 -0.3746
  730SOL    HW1 4090   2.309   1.697   2.581 -1.0829 -0.6337  2.3488
  730SOL    HW2 4091   2.186   1.674   2.497  0.9525  0.3756 -1.1221
  731SOL     OW 4092   5.696   6.219   2.620  0.2548 -0.8581 -0.2959
  731SOL    HW1 4093   5.620   6.163   2.633  0.5449 -0.9745  1.1258
  731SOL    HW2 4094   5.757   6.192   2.689  1.5113 -0.6528 -1.3006
  732SOL     OW 4095   5.225   5.226   2.935 -0.2433  0.2023 -0.3692
  732SOL    HW1 4096   5.261   5.138   2.946 -2.6833 -0.8213  0.0755
  732SOL    HW2 4097   5.204   5.232   2.842 -1.3491 -0.2443 -0.1595
  733SOL     OW 4098   0.848   4.994   0.896  0.2605  1.0543 -0.4108
  733SOL    HW1 4099   0.825   5.087   0.894 -0.8926  0.8890  1.6351
  733SOL    HW2 4100   0.935   4.991   0.936  0.1418  1.2531 -0.1315
  734SOL     OW 4101   1.379   1.395   4.057  0.3763 -0.7596 -0.0067
  734SOL    HW1 4102   1.399   1.337   4.130  2.4260 -0.9280 -0.6476
  734SOL    HW2 4103   1.367   1.337   3.982  0.0979 -0.4925 -0.1714
  735SOL     OW 4104   0.738   3.043   4.417 -0.2596  0.1098  0.3834
  735SOL    HW1 4105   0.680   3.061   4.343  0.1530  2.9866  0.6456
  735SOL    HW2 4106   0.729   3.119   4.474 -0.1574 -1.7583  3.0942
  736SOL     OW 4107   1.671   0.255   3.415  0.4491 -0.4660  0.5555
  736SOL    HW1 4108   1.692   0.275   3.324  0.3400  1.1517  0.8543
  736SOL    HW2 4109   1.616   0.177   3.411  1.1319 -0.9034 -0.6937
  737SOL     OW 4110   5.205   2.746   3.939  0.1405 -0.5289 -0.0387
  737SOL    HW1 4111   5.202   2.826   3.885  0.3251  0.6582  1.6277
  737SOL    HW2 4112   5.134   2.757   4.002  0.7182 -1.2695  0.7598
  738SOL     OW 4113   0.264   0.403   2.429 -0.4606 -0.5628 -0.3996
  738SOL    HW1 4114   0.281   0.497   2.422 -0.9803 -0.5732 -3.1589
  738SOL    HW2 4115   0.169   0.395   2.419 -0.5327 -1.3578  0.7245
  739SOL     OW 4116   2.948   0.080   3.098 -0.0038  0.4824 -0.3759
  739SOL    HW1 4117   2.963   0.133   3.020 -2.0658  1.9647  0.1481
  739SOL    HW2 4118   2.855   0.090   3.117 -0.1413 -2.0344  0.7491
  740SOL     OW 4119   0.879   0.554   4.373  0.3142 -0.3381 -0.4104
  740SOL    HW1 4120   0.825   0.482   4.340 -0.8119  0.3878 -0.2082
  740SOL    HW2 4121   0.907   0.526   4.460 -0.5874 -0.3084 -0.1033
  741SOL     OW 4122   5.323   1.231   4.582  0.0503  0.1291 -0.6133
  741SOL    HW1 4123   5.362   1.284   4.651  2.6412 -0.0138 -1.8190
  741SOL    HW2 4124   5.398   1.187   4.541 -1.6562 -1.8093 -1.8341
  742SOL     OW 4125   4.960   5.078   3.223  0.1049  0.4041  0.9422
  742SOL    HW1 4126   4.940   5.172   3.227  0.2956  0.4418  1.0126
  742SOL    HW2 4127   4.901   5.045   3.155  3.2463  1.4466 -2.6754
  743SOL     OW 4128   0.502   3.501   4.503  0.3000  1.0949 -0.0065
  743SOL    HW1 4129   0.516   3.531   4.413  0.9677  0.8780  0.0202
  743SOL    HW2 4130   0.411   3.471   4.504 -0.3661  2.9746 -0.0597
  744SOL     OW 4131   2.054   3.692   4.572 -0.2721  0.1364  0.7665
  744SOL    HW1 4132   2.050   3.750   4.496 -0.4567 -2.7403 -1.5774
  744SOL    HW2 4133   1.976   3.639   4.566  0.3192 -0.9843  2.3181
  745SOL     OW 4134   4.555   4.845   0.562 -0.2835  0.5672 -0.2098
  745SOL    HW1 4135   4.581   4.930   0.599  0.0302  0.2932  0.2102
  745SOL    HW2 4136   4.571   4.854   0.469 -0.4849  1.0564 -0.2036
  746SOL     OW 4137   3.375   1.692   0.450 -0.1859 -0.2524 -0.1464
  746SOL    HW1 4138   3.437   1.666   0.382  0.9791 -1.6786  1.3834
  746SOL    HW2 4139   3.414   1.771   0.489  0.3383 -0.7453  0.3487
  747SOL     OW 4140   2.945   4.646   2.571  0.2733 -0.2425  0.7523
  747SOL    HW1 4141   2.892   4.679   2.644  0.7032  1.4439  0.3537
  747SOL    HW2 4142   3.024   4.699   2.573  0.7008 -0.8102 -0.3716
  748SOL     OW 4143   6.304   0.204   3.672  0.0079  0.3236 -0.2064
  748SOL    HW1 4144   6.235   0.226   3.734  1.3799  0.4702  1.3317
  748SOL    HW2 4145   6.358   0.139   3.718  0.3013 -0.6085 -1.7858
  749SOL     OW 4146   0.280   6.412   3.757 -0.3381 -0.4879  0.6858
  749SOL    HW1 4147   0.313   6.322   3.753 -0.5081 -0.5948  1.5124
  749SOL    HW2 4148   0.208   6.414   3.694 -0.8429 -1.1584  1.2235
  750SOL     OW 4149   5.046   6.424   2.808  0.2599  0.6930 -0.0951
  750SOL    HW1 4150   5.021   6.415   2.716  0.8390 -1.3108 -0.0994
  750SOL    HW2 4151   4.963   6.421   2.856  0.0959 -1.2971 -0.4046
  751SOL     OW 4152   5.067   5.205   0.686 -0.0554  0.4975  0.1435
  751SOL    HW1 4153   5.018   5.138   0.733 -0.5165  1.4821  1.1436
  751SOL    HW2 4154   5.003   5.276   0.673  0.3349  0.6328 -1.1383
  752SOL     OW 4155   4.752   4.333   0.601 -0.8963 -0.4871  0.4700
  752SOL    HW1 4156   4.767   4.293   0.515 -0.1207 -1.0430  0.8553
  752SOL    HW2 4157   4.695   4.271   0.646 -1.4310 -0.1197  0.3045
  753SOL     OW 4158   4.273   6.338   2.642  0.1327 -0.2760  0.0795
  753SOL    HW1 4159   4.281   6.268   2.708 -1.0734 -0.9657 -0.4764
  753SOL    HW2 4160   4.217   6.301   2.575 -0.2117  1.1105 -0.4215
  754SOL     OW 4161   4.651   3.797   3.104 -0.2594 -0.5669 -0.1773
  754SOL    HW1 4162   4.581   3.732   3.112  0.5082 -1.3448  0.6073
  754SOL    HW2 4163   4.732   3.744   3.104  0.4107  0.4200  0.9836
  755SOL     OW 4164   2.806   2.447   2.248  0.0549 -0.0018 -0.0379
  755SOL    HW1 4165   2.798   2.352   2.241 -0.7278  0.0863 -0.5712
  755SOL    HW2 4166   2.812   2.478   2.157 -0.3348  0.4971  0.0977
  756SOL     OW 4167   2.156   0.823   3.539 -0.0752  0.0534 -0.7105
  756SOL    HW1 4168   2.226   0.787   3.484 -0.7904 -1.5752 -0.5925
  756SOL    HW2 4169   2.143   0.757   3.607 -1.8086  0.2683 -0.7980
  757SOL     OW 4170   2.590   5.981   2.330 -0.5921 -0.3862 -0.6016
  757SOL    HW1 4171   2.657   5.998   2.264 -0.6006 -1.5643 -0.9289
  757SOL    HW2 4172   2.522   6.045   2.312  0.3766  0.7723 -0.3194
  758SOL     OW 4173   1.117   2.114   1.679  0.1880 -0.2231 -0.0619
  758SOL    HW1 4174   1.210   2.100   1.691  0.1353  0.4452  1.2006
  758SOL    HW2 4175   1.093   2.180   1.744 -0.7975  1.0560 -1.6383
  759SOL     OW 4176   6.269   0.657   0.797  0.0303  0.6568  0.1848
  759SOL    HW1 4177   6.189   0.706   0.776  0.2185  0.9498  0.1370
  759SOL    HW2 4178   6.260   0.575   0.750 -0.5122  0.4407  0.6460
  760SOL     OW 4179   5.771   4.758   1.959 -0.4753  0.6542  0.4210
  760SOL    HW1 4180   5.862   4.769   1.932 -1.3892  0.7967 -3.1066
  760SOL    HW2 4181   5.720   4.776   1.879 -3.5686 -0.0427  2.0845
  761SOL     OW 4182   2.942   2.274   2.439 -0.1200  0.6148 -0.1068
  761SOL    HW1 4183   2.879   2.346   2.433 -0.6326  0.2639  0.8669
  761SOL    HW2 4184   3.026   2.317   2.455 -0.6380  0.9704  1.8629
  762SOL     OW 4185   0.595   1.962   0.318 -0.2018 -0.5859  0.0775
  762SOL    HW1 4186   0.528   2.007   0.265  0.2234  1.2165  0.9941
  762SOL    HW2 4187   0.616   1.883   0.268 -1.9390 -0.4407 -0.9606
  763SOL     OW 4188   1.442   2.798   1.910  0.4825 -0.3881  0.1176
  763SOL    HW1 4189   1.472   2.836   1.827  2.1074 -0.9591  0.4163
  763SOL    HW2 4190   1.469   2.861   1.976  1.5957 -1.1841  0.4454
  764SOL     OW 4191   2.846   0.817   0.797 -0.3830  0.1967  0.4710
  764SOL    HW1 4192   2.802   0.775   0.871  2.0817 -0.6895  1.5413
  764SOL    HW2 4193   2.827   0.761   0.723 -0.4729 -0.5489  1.0482
  765SOL     OW 4194   1.680   1.524   4.271  0.8779  0.0310  0.6727
  765SOL    HW1 4195   1.626   1.570   4.336 -0.8353  0.2176 -0.8293
  765SOL    HW2 4196   1.690   1.586   4.199  2.0302 -0.4832  0.3603
  766SOL     OW 4197   1.299   5.320   4.263 -0.2927 -0.2211  1.0892
  766SOL    HW1 4198   1.359   5.374   4.212 -0.4593 -1.2167 -0.1996
  766SOL    HW2 4199   1.226   5.379   4.284 -0.3579  0.1456 -0.0711
  767SOL     OW 4200   2.263   6.403   3.164 -0.4293 -0.4420 -0.2961
  767SOL    HW1 4201   2.316   6.442   3.095  0.4353 -1.2588 -0.1154
  767SOL    HW2 4202   2.205   6.342   3.119 -2.4094  1.5898 -0.6886
  768SOL     OW 4203   5.320   3.382   3.998  0.1432 -0.4472 -0.9680
  768SOL    HW1 4204   5.286   3.458   4.044 -1.7265 -0.8692 -1.5734
  768SOL    HW2 4205   5.358   3.327   4.067  0.5541  0.5311 -0.4053
  769SOL     OW 4206   1.337   4.919   3.674  0.6137 -0.1576  0.2955
  769SOL    HW1 4207   1.396   4.913   3.599 -0.0034  1.4266 -0.3770
  769SOL    HW2 4208   1.395   4.937   3.748  1.0878  0.3233 -0.1751
  770SOL     OW 4209   3.670   6.343   2.675 -0.6728  0.8267  0.0020
  770SOL    HW1 4210   3.634   6.308   2.756  0.9341 -0.3488  0.2666
  770SOL    HW2 4211   3.661   6.438   2.682 -1.9818  0.6641  0.8253
  771SOL     OW 4212   0.070   1.597   4.507 -0.0082  0.2185 -0.2347
  771SOL    HW1 4213   0.073   1.684   4.468 -0.5920  0.7675  0.9159
  771SOL    HW2 4214   0.005   1.604   4.576  1.0636 -0.7055  0.9111
  772SOL     OW 4215   2.375   3.667   0.929  0.2312  0.7613 -0.8406
  772SOL    HW1 4216   2.368   3.761   0.945 -1.0622  0.2559  2.2599
  772SOL    HW2 4217   2.436   3.636   0.996 -2.4596 -1.0994  0.9342
  773SOL     OW 4218   4.594   5.108   0.180 -0.1572 -0.2494 -0.2466
  773SOL    HW1 4219   4.553   5.088   0.264  0.2561 -0.6596 -0.1386
  773SOL    HW2 4220   4.522   5.136   0.124 -0.3399  0.7935  0.4734
  774SOL     OW 4221   3.079   6.045   2.432  0.0529  0.3585 -0.8064
  774SOL    HW1 4222   3.066   5.954   2.406  0.8348 -0.3494  1.0850
  774SOL    HW2 4223   3.068   6.045   2.527  0.7042  2.1190 -0.6869
  775SOL     OW 4224   2.004   6.446   3.319 -0.5142  0.2625 -0.2319
  775SOL    HW1 4225   2.085   6.457   3.268 -0.4566 -0.5184 -0.3283
  775SOL    HW2 4226   1.934   6.445   3.253 -0.4298 -0.8600 -0.3287
  776SOL     OW 4227   5.617   4.867   1.233  0.4331 -0.4523 -0.0524
  776SOL    HW1 4228   5.557   4.794   1.216 -0.9970  0.1822  1.9117
  776SOL    HW2 4229   5.655   4.847   1.318 -1.4252  1.9159  1.4628
  777SOL     OW 4230   3.228   5.880   0.496  0.2160  0.2617  0.3466
  777SOL    HW1 4231   3.271   5.962   0.469  0.7061 -0.1388 -0.1131
  777SOL    HW2 4232   3.277   5.851   0.572 -0.2355  0.6199  0.7790
  778SOL     OW 4233   4.876   1.681   1.936  0.0091  0.5132 -0.3231
  778SOL    HW1 4234   4.893   1.690   2.030 -0.5064 -0.0723 -0.1713
  778SOL    HW2 4235   4.880   1.771   1.903 -2.9968  1.1860  0.8085
  779SOL     OW 4236   1.992   3.943   1.087  0.4428  0.1219  0.0570
  779SOL    HW1 4237   1.980   3.886   1.163  1.2659 -0.4697 -0.2387
  779SOL    HW2 4238   2.006   4.030   1.124  1.4246 -0.2612  0.6179
  780SOL     OW 4239   6.065   0.823   1.394 -0.7227 -0.5075  0.3351
  780SOL    HW1 4240   6.134   0.862   1.448 -1.6577  2.5439 -0.5240
  780SOL    HW2 4241   6.112   0.764   1.335  0.6459 -1.5587  2.3239
  781SOL     OW 4242   0.205   5.078   1.311 -0.4232 -0.1502 -0.1132
  781SOL    HW1 4243   0.171   5.037   1.231 -0.6542 -0.1185 -0.0309
  781SOL    HW2 4244   0.128   5.116   1.353 -0.1812  0.5538 -0.2909
  782SOL     OW 4245   4.744   1.570   3.133  0.2861  0.1944  0.1686
  782SOL    HW1 4246   4.757   1.565   3.039  1.4203 -2.1953  0.3660
  782SOL    HW2 4247   4.816   1.625   3.165  2.4106 -2.2332 -0.0678
  783SOL     OW 4248   0.806   4.322   2.800  0.3529 -0.2168  0.3905
  783SOL    HW1 4249   0.895   4.309   2.770  0.4069  0.2272  0.3561
  783SOL    HW2 4250   0.770   4.233   2.809  0.5670 -0.3728 -0.2782
  784SOL     OW 4251   5.920   0.352   2.123 -0.0780  0.1039  0.2220
  784SOL    HW1 4252   5.938   0.372   2.031  1.4594 -1.0291  0.2349
  784SOL    HW2 4253   5.966   0.421   2.171 -1.3097  0.9991  0.1692
  785SOL     OW 4254   6.056   6.109   2.175 -0.0845  0.0089  0.4959
  785SOL    HW1 4255   6.032   6.078   2.263 -1.4384  0.5594  0.3442
  785SOL    HW2 4256   6.038   6.203   2.177 -0.9511 -0.1180 -0.6270
  786SOL     OW 4257   4.098   4.996   3.526  0.4685  0.5661  0.5306
  786SOL    HW1 4258   4.041   5.039   3.589  1.2339 -1.6487  2.9427
  786SOL    HW2 4259   4.040   4.973   3.453 -0.5618  2.7996  0.5708
  787SOL     OW 4260   5.020   4.688   2.696 -0.4116 -0.0140  0.0688
  787SOL    HW1 4261   5.055   4.662   2.610 -0.0198  0.8383 -0.0430
  787SOL    HW2 4262   4.930   4.654   2.696  0.3106 -2.0264  0.2626
  788SOL     OW 4263   2.123   3.860   3.910 -0.1281 -0.0640 -0.2760
  788SOL    HW1 4264   2.171   3.835   3.831  0.5207 -1.1957  0.4394
  788SOL    HW2 4265   2.084   3.778   3.942  0.9808  0.0187  1.4465
  789SOL     OW 4266   2.479   2.390   2.934  0.1371 -0.0416  0.7488
  789SOL    HW1 4267   2.417   2.413   3.003  0.4691  1.1558  0.6681
  789SOL    HW2 4268   2.563   2.381   2.980  0.2347  0.1015  0.5993
  790SOL     OW 4269   1.107   4.794   2.301 -0.2216 -0.3803  0.7712
  790SOL    HW1 4270   1.088   4.880   2.266 -0.3011 -0.7273 -0.0523
  790SOL    HW2 4271   1.177   4.809   2.365  0.3116  0.1878  0.0734
  791SOL     OW 4272   2.561   4.275   2.063  0.1989  0.9568 -0.1960
  791SOL    HW1 4273   2.494   4.336   2.032 -0.4025  1.0621  1.2063
  791SOL    HW2 4274   2.549   4.197   2.010 -1.4091  0.7800  0.3631
  792SOL     OW 4275   0.568   1.588   0.262 -0.6218  0.4283  0.1644
  792SOL    HW1 4276   0.632   1.518   0.274 -0.0200  1.0522  0.6786
  792SOL    HW2 4277   0.611   1.651   0.205 -1.8682 -0.4723 -1.8846
  793SOL     OW 4278   4.996   5.693   1.365  0.2171 -0.6139  0.4151
  793SOL    HW1 4279   4.960   5.653   1.445 -0.5273 -1.5947 -0.3765
  793SOL    HW2 4280   4.986   5.625   1.298  2.7457 -0.5895 -0.0798
  794SOL     OW 4281   0.628   1.046   3.185  0.2870 -0.1106  0.2924
  794SOL    HW1 4282   0.702   1.072   3.239  1.2490  1.5018 -1.6407
  794SOL    HW2 4283   0.638   1.097   3.104 -1.4515 -1.8309 -1.1287
  795SOL     OW 4284   4.759   2.259   0.117  0.4102  0.4929 -0.1303
  795SOL    HW1 4285   4.784   2.282   0.028  1.8044 -0.8248 -0.1181
  795SOL    HW2 4286   4.772   2.340   0.167  0.7060  0.9379 -0.9108
  796SOL     OW 4287   1.830   2.596   2.316  0.0320  0.2885 -0.2860
  796SOL    HW1 4288   1.762   2.649   2.274  0.9212  1.1774 -0.6330
  796SOL    HW2 4289   1.788   2.511   2.331 -1.5013  1.1349  0.4825
  797SOL     OW 4290   0.716   1.407   4.015 -0.3449  0.4320  0.7215
  797SOL    HW1 4291   0.713   1.383   4.107 -0.1360  0.6799  0.7979
  797SOL    HW2 4292   0.654   1.479   4.007  0.7075  1.4112  0.9947
  798SOL     OW 4293   2.875   3.182   1.161 -0.2247 -0.3093 -0.1424
  798SOL    HW1 4294   2.826   3.153   1.084 -0.2817 -1.6720  0.3809
  798SOL    HW2 4295   2.960   3.209   1.126 -0.0753 -1.3647 -0.6402
  799SOL     OW 4296   0.176   4.090   3.501  0.4704  0.0778  0.1295
  799SOL    HW1 4297   0.119   4.017   3.525 -0.3229  0.8110  0.5292
  799SOL    HW2 4298   0.190   4.139   3.582 -0.6250  1.4587 -0.4501
  800SOL     OW 4299   4.329   4.590   0.883  0.1954  0.2700 -0.2820
  800SOL    HW1 4300   4.299   4.531   0.952 -1.3924  1.4680  0.1226
  800SOL    HW2 4301   4.423   4.574   0.876  0.5040  0.4241  2.4804
  801SOL     OW 4302   1.161   1.747   1.992 -0.4657  0.4886 -0.9987
  801SOL    HW1 4303   1.087   1.690   2.015 -1.4202  1.0238 -2.5763
  801SOL    HW2 4304   1.211   1.755   2.073 -1.9028 -0.2414  0.0083
  802SOL     OW 4305   4.469   5.207   1.070  0.2858  0.0553 -0.0475
  802SOL    HW1 4306   4.479   5.122   1.026 -0.1861 -0.7404  1.3226
  802SOL    HW2 4307   4.377   5.229   1.060  0.3111  0.1878  0.0052
  803SOL     OW 4308   0.379   5.870   3.414  0.1923 -0.0386 -0.2571
  803SOL    HW1 4309   0.420   5.844   3.331  0.4752  0.3429 -0.2406
  803SOL    HW2 4310   0.443   5.846   3.481 -0.0044 -0.2788 -0.1553
  804SOL     OW 4311   6.277   5.336   3.661 -0.0249 -0.3844 -0.1982
  804SOL    HW1 4312   6.352   5.304   3.710  1.0503 -0.6762 -1.9292
  804SOL    HW2 4313   6.301   5.324   3.569 -0.7325  2.7253 -0.9245
  805SOL     OW 4314   1.872   3.658   2.993 -0.0420  0.2930 -0.5094
  805SOL    HW1 4315   1.780   3.639   2.973 -0.3744  0.0324  1.0959
  805SOL    HW2 4316   1.874   3.666   3.089  1.6645  0.0366 -0.4989
  806SOL     OW 4317   4.656   0.972   2.976  0.4240  0.0351  0.1354
  806SOL    HW1 4318   4.594   0.964   2.904  0.6169 -1.6512  0.1215
  806SOL    HW2 4319   4.603   1.005   3.049 -0.3972 -0.8734 -0.0220
  807SOL     OW 4320   6.477   5.803   2.837 -0.5077 -0.2026 -0.0671
  807SOL    HW1 4321   6.480   5.864   2.910  2.3691 -0.2222 -0.0580
  807SOL    HW2 4322   6.504   5.719   2.874  1.4561 -0.1146 -1.1430
  808SOL     OW 4323   2.635   1.140   2.715 -0.2109 -0.2798  0.0068
  808SOL    HW1 4324   2.680   1.133   2.799  0.2644  0.2324 -0.2012
  808SOL    HW2 4325   2.703   1.168   2.653 -1.3512  3.7844  0.2889
  809SOL     OW 4326   5.917   3.233   4.145  0.5516  0.1893  0.8997
  809SOL    HW1 4327   5.865   3.283   4.207  2.2431 -0.1466  2.6764
  809SOL    HW2 4328   5.973   3.298   4.102 -0.1490  0.3289  0.1647
  810SOL     OW 4329   2.106   4.037   2.899 -0.2358  0.4157  0.5940
  810SOL    HW1 4330   2.181   4.050   2.842 -0.3635  0.1991  0.3731
  810SOL    HW2 4331   2.054   3.970   2.855  0.6920 -1.2871  1.9693
  811SOL     OW 4332   5.316   3.969   1.407 -0.0188 -0.1431 -0.0965
  811SOL    HW1 4333   5.241   3.928   1.365  0.3099 -0.5183 -0.3253
  811SOL    HW2 4334   5.360   3.899   1.454  1.4784 -0.4584 -1.8426
  812SOL     OW 4335   2.737   6.085   3.259  0.2225 -0.0105  1.0731
  812SOL    HW1 4336   2.776   6.152   3.203  1.3221 -2.1745 -0.9486
  812SOL    HW2 4337   2.648   6.116   3.275 -0.2124  0.7065 -2.0559
  813SOL     OW 4338   5.174   5.494   3.441  0.5523  0.2015  0.0252
  813SOL    HW1 4339   5.179   5.588   3.462 -2.6699  0.3787  0.3770
  813SOL    HW2 4340   5.183   5.491   3.345  0.8438  0.8404  0.0260
  814SOL     OW 4341   3.512   1.130   2.273  0.2002  0.3013  0.2374
  814SOL    HW1 4342   3.535   1.210   2.227  0.1270  0.7910  1.0407
  814SOL    HW2 4343   3.467   1.077   2.207 -0.9089  1.4498  0.0309
  815SOL     OW 4344   3.685   6.081   0.890  0.1908 -0.6826  0.2195
  815SOL    HW1 4345   3.764   6.089   0.944 -0.3312 -0.6019  0.9769
  815SOL    HW2 4346   3.689   5.992   0.855  0.2745 -0.9106  0.8002
  816SOL     OW 4347   3.921   2.720   0.690  0.3734  0.7338 -0.3710
  816SOL    HW1 4348   3.908   2.768   0.772  0.3167  2.1039 -1.1389
  816SOL    HW2 4349   3.838   2.676   0.674  0.2262  0.8471  0.0793
  817SOL     OW 4350   5.432   3.864   4.165 -0.5423 -0.1671 -0.3871
  817SOL    HW1 4351   5.455   3.842   4.256 -0.5037  2.5959  0.3741
  817SOL    HW2 4352   5.382   3.945   4.172 -1.0006 -0.1638 -2.8364
  818SOL     OW 4353   3.932   1.857   4.483  0.2020  0.2118 -0.1088
  818SOL    HW1 4354   3.930   1.796   4.409  1.8635 -0.2606  0.1991
  818SOL    HW2 4355   3.934   1.800   4.560  2.7184  0.5614  0.1674
  819SOL     OW 4356   1.398   4.921   4.305  0.3666  0.1232  0.5691
  819SOL    HW1 4357   1.441   5.001   4.336 -0.3114  0.1431  1.5033
  819SOL    HW2 4358   1.406   4.860   4.379  1.8141 -1.0700 -0.4956
  820SOL     OW 4359   2.816   0.342   2.674  0.1326  0.6565  0.0484
  820SOL    HW1 4360   2.833   0.291   2.595 -0.9902 -2.3031  1.5693
  820SOL    HW2 4361   2.731   0.384   2.658 -1.4043 -2.0243  0.5145
  821SOL     OW 4362   2.472   1.201   2.102  0.0316  0.1573 -0.6973
  821SOL    HW1 4363   2.397   1.250   2.067  0.2555 -0.0131 -1.4095
  821SOL    HW2 4364   2.434   1.145   2.170 -0.3459  0.7432 -0.4164
  822SOL     OW 4365   2.054   3.551   2.823  0.1492 -0.3534  0.0003
  822SOL    HW1 4366   1.982   3.583   2.877 -0.2816 -0.1141 -0.7077
  822SOL    HW2 4367   2.090   3.478   2.873  0.5361  0.6227  1.1773
  823SOL     OW 4368   2.149   5.014   3.759 -0.0072 -0.4133  1.1070
  823SOL    HW1 4369   2.136   4.937   3.814 -0.6071 -1.4876 -0.4689
  823SOL    HW2 4370   2.222   4.990   3.702 -1.1442 -0.4525 -0.4046
  824SOL     OW 4371   0.197   6.381   1.264 -0.2379  0.2612  0.5076
  824SOL    HW1 4372   0.192   6.448   1.332 -2.3030 -0.3135  0.9921
  824SOL    HW2 4373   0.231   6.304   1.310  1.0809  0.6374  0.2018
  825SOL     OW 4374   4.493   4.369   4.008 -0.0468  0.6900 -0.2228
  825SOL    HW1 4375   4.568   4.403   4.057  0.0985  0.3469 -0.1992
  825SOL    HW2 4376   4.455   4.302   4.066 -0.0554  0.4954 -0.4503
  826SOL     OW 4377   5.587   0.343   3.447  0.2048 -0.3748 -0.3432
  826SOL    HW1 4378   5.623   0.357   3.535 -1.1208 -0.7864  0.2940
  826SOL    HW2 4379   5.635   0.268   3.413  0.1451 -0.7527  0.3817
  827SOL     OW 4380   4.550   0.731   3.800 -0.3774 -0.0551 -0.2155
  827SOL    HW1 4381   4.567   0.803   3.860 -0.3099 -2.4860  2.9393
  827SOL    HW2 4382   4.458   0.709   3.814 -0.4700 -0.4475 -1.3143
  828SOL     OW 4383   4.516   2.457   4.497  0.2646 -0.0490  0.0424
  828SOL    HW1 4384   4.472   2.385   4.452 -0.5579 -0.3402  1.2588
  828SOL    HW2 4385   4.529   2.523   4.430  0.3813 -1.0394 -0.9334
  829SOL     OW 4386   1.458   0.195   1.694 -0.2755 -0.0139  0.0386
  829SOL    HW1 4387   1.436   0.117   1.746  0.2891  0.5427  1.1680
  829SOL    HW2 4388   1.497   0.161   1.614  0.2689 -0.8951  0.6669
  830SOL     OW 4389   1.898   0.083   3.056  0.2919  0.4830  0.1161
  830SOL    HW1 4390   1.884   0.176   3.068  1.3030  0.5581  0.8409
  830SOL    HW2 4391   1.877   0.067   2.964 -0.9511  1.2014  0.2581
  831SOL     OW 4392   1.774   3.256   1.978 -0.6193 -0.4421  0.3455
  831SOL    HW1 4393   1.819   3.198   1.917 -1.2691  0.0764 -0.6528
  831SOL    HW2 4394   1.830   3.257   2.056 -0.7172 -2.5778  0.4970
  832SOL     OW 4395   3.723   0.915   4.142  0.2282  0.3479  0.1920
  832SOL    HW1 4396   3.716   0.937   4.049 -0.2888  1.0114  0.3808
  832SOL    HW2 4397   3.682   0.828   4.149 -1.0222  0.9019  0.0191
  833SOL     OW 4398   1.858   1.544   2.632 -0.1703  0.1525  0.3402
  833SOL    HW1 4399   1.909   1.582   2.561 -0.7864  2.3210  0.9802
  833SOL    HW2 4400   1.790   1.609   2.650 -0.9862 -1.0532  1.8742
  834SOL     OW 4401   1.424   6.314   4.040 -0.2694 -0.1931  0.0225
  834SOL    HW1 4402   1.520   6.317   4.043 -0.0847 -1.4725 -2.1607
  834SOL    HW2 4403   1.397   6.405   4.025  0.4004  0.5382  2.7428
  835SOL     OW 4404   4.176   2.318   2.866  0.0825  0.2206 -0.7883
  835SOL    HW1 4405   4.195   2.230   2.899 -1.2179  1.1927  3.0841
  835SOL    HW2 4406   4.244   2.373   2.906 -0.2736  1.2561 -1.5644
  836SOL     OW 4407   5.099   6.417   4.279  0.0500 -0.1327 -0.0031
  836SOL    HW1 4408   5.012   6.406   4.241 -0.6016  0.2982  1.2906
  836SOL    HW2 4409   5.126   6.504   4.252  0.2646 -0.4256 -0.7481
  837SOL     OW 4410   1.327   5.291   1.319 -0.0291 -0.1853  0.2957
  837SOL    HW1 4411   1.377   5.216   1.288  0.7026  0.0527  0.8871
  837SOL    HW2 4412   1.393   5.355   1.346 -0.6445 -0.0974  1.6348
  838SOL     OW 4413   0.037   4.538   3.517 -0.1712  0.2287 -0.3828
  838SOL    HW1 4414   0.013   4.513   3.607  1.5442  0.9369  0.3079
  838SOL    HW2 4415   0.044   4.633   3.520  1.4387  0.1528 -0.8360
  839SOL     OW 4416   5.656   4.135   2.656  0.0715 -0.2111 -0.1476
  839SOL    HW1 4417   5.632   4.176   2.739 -2.1395 -1.6390  0.0226
  839SOL    HW2 4418   5.749   4.114   2.665  0.1928  0.8017  1.4354
  840SOL     OW 4419   6.150   5.015   1.755  0.5372  0.4286 -0.7524
  840SOL    HW1 4420   6.158   5.103   1.791  2.5911  0.1569 -0.3879
  840SOL    HW2 4421   6.140   5.030   1.661 -2.0755  1.0712 -0.4347
  841SOL     OW 4422   1.695   5.669   3.045  0.2883  0.3774  0.0424
  841SOL    HW1 4423   1.715   5.690   2.954 -1.4452  0.2661 -0.3984
  841SOL    HW2 4424   1.669   5.753   3.083  1.3159  0.4848  0.5537
  842SOL     OW 4425   5.955   0.030   2.952 -0.3610  0.1514 -0.6008
  842SOL    HW1 4426   5.892   0.098   2.929  1.3551  1.1620 -2.7845
  842SOL    HW2 4427   5.902  -0.046   2.974 -2.3806  2.0783  1.9288
  843SOL     OW 4428   5.214   6.199   4.200 -0.1143 -0.6720  0.2170
  843SOL    HW1 4429   5.157   6.249   4.258 -1.0830 -2.4535  0.8928
  843SOL    HW2 4430   5.244   6.262   4.135 -2.1256  0.5332  0.3740
  844SOL     OW 4431   5.360   1.220   3.148 -0.0477 -0.6550  0.5947
  844SOL    HW1 4432   5.327   1.137   3.182 -1.7290 -1.3286 -2.3018
  844SOL    HW2 4433   5.455   1.213   3.153 -0.1689 -2.6458  0.7000
  845SOL     OW 4434   0.181   1.895   3.222 -0.3472  0.5107 -0.0213
  845SOL    HW1 4435   0.257   1.837   3.218 -1.1284 -0.5396  0.1138
  845SOL    HW2 4436   0.192   1.954   3.147  0.3529  0.0655 -0.2715
  846SOL     OW 4437   3.643   1.454   3.366 -0.2220 -0.2584 -0.4340
  846SOL    HW1 4438   3.549   1.461   3.380 -0.4531 -0.9092 -1.5711
  846SOL    HW2 4439   3.662   1.361   3.373  0.1635 -0.2488 -1.2634
  847SOL     OW 4440   5.334   5.248   2.376  0.0310 -0.8393  0.0650
  847SOL    HW1 4441   5.326   5.195   2.297  0.2901 -0.2445 -0.3683
  847SOL    HW2 4442   5.362   5.334   2.345 -3.5267  0.6111  0.3748
  848SOL     OW 4443   3.585   5.484   4.019  0.0260 -0.0635  0.6182
  848SOL    HW1 4444   3.539   5.474   3.935 -0.8414 -2.0015  1.2678
  848SOL    HW2 4445   3.561   5.571   4.049  0.7043  0.8693 -1.3136
  849SOL     OW 4446   5.001   3.933   2.928 -0.3540  0.7352  0.1171
  849SOL    HW1 4447   4.975   3.936   3.020 -0.1613 -0.2904  0.2128
  849SOL    HW2 4448   4.923   3.905   2.882 -0.9132  2.7290 -0.2501
  850SOL     OW 4449   1.836   3.657   1.204 -0.2788  0.5134 -0.1942
  850SOL    HW1 4450   1.853   3.644   1.111  1.3687 -0.5474  0.2150
  850SOL    HW2 4451   1.789   3.741   1.208  0.0956  0.8469 -1.9262
  851SOL     OW 4452   0.876   0.676   2.877 -0.6255 -0.0939 -0.3460
  851SOL    HW1 4453   0.842   0.760   2.845 -1.9286 -0.3709  0.2480
  851SOL    HW2 4454   0.798   0.622   2.889 -0.1538 -0.2877  2.4958
  852SOL     OW 4455   3.949   1.995   2.551  0.0941 -0.0958  0.0649
  852SOL    HW1 4456   4.036   1.997   2.510 -0.3823  0.5035 -0.9678
  852SOL    HW2 4457   3.894   1.948   2.488 -1.0302  2.2262 -0.8399
  853SOL     OW 4458   1.298   2.037   3.336 -0.2085 -0.2035  0.2386
  853SOL    HW1 4459   1.277   2.114   3.389  0.5105  0.2695 -0.1375
  853SOL    HW2 4460   1.282   2.065   3.245  4.1603  1.0826 -0.3727
  854SOL     OW 4461   6.131   3.811   0.455 -0.6779  0.0196 -0.1921
  854SOL    HW1 4462   6.071   3.879   0.487 -0.8071  1.4334 -3.1622
  854SOL    HW2 4463   6.076   3.733   0.448 -1.4039  0.4997 -0.0228
  855SOL     OW 4464   0.250   1.118   1.044  0.3636  0.4160  0.1174
  855SOL    HW1 4465   0.251   1.030   1.008  1.0555  1.0474 -1.5017
  855SOL    HW2 4466   0.255   1.175   0.967 -1.2734  1.9017  1.0380
  856SOL     OW 4467   5.851   4.950   2.577  0.1517  0.7337 -0.3375
  856SOL    HW1 4468   5.809   4.864   2.574  0.8109  0.3575  0.6365
  856SOL    HW2 4469   5.897   4.957   2.494 -0.1229  0.2514 -0.5360
  857SOL     OW 4470   0.335   1.339   2.974  0.3830  0.1140  0.2566
  857SOL    HW1 4471   0.323   1.376   3.062 -1.1939 -0.1367  0.1792
  857SOL    HW2 4472   0.428   1.350   2.956  0.9916 -0.7810  2.4098
  858SOL     OW 4473   2.404   3.503   3.097  0.3434 -0.5233  0.7012
  858SOL    HW1 4474   2.330   3.517   3.039 -0.5304  0.1080  1.9290
  858SOL    HW2 4475   2.366   3.499   3.185  1.7434 -0.3139  1.3519
  859SOL     OW 4476   0.146   3.124   1.191  0.0405 -0.3550 -0.2804
  859SOL    HW1 4477   0.188   3.206   1.163  0.8753 -1.4502 -2.4184
  859SOL    HW2 4478   0.208   3.085   1.252 -0.4155  0.6059  0.8501
  860SOL     OW 4479   1.681   4.408   1.072 -0.3961  0.3090  0.2210
  860SOL    HW1 4480   1.632   4.462   1.132 -0.6125  1.1867 -0.7123
  860SOL    HW2 4481   1.773   4.422   1.096 -0.5624 -2.0314  2.5480
  861SOL     OW 4482   6.398   4.350   0.282  0.2972  0.5290 -0.4997
  861SOL    HW1 4483   6.425   4.407   0.354  0.3080  0.7156 -0.6539
  861SOL    HW2 4484   6.369   4.409   0.213 -0.4215  0.3344 -0.3738
  862SOL     OW 4485   3.826   4.286   4.468  0.2220  0.5055  0.1479
  862SOL    HW1 4486   3.818   4.303   4.561 -1.5071  1.1257 -0.0752
  862SOL    HW2 4487   3.809   4.370   4.426  0.6416  0.1659 -0.7358
  863SOL     OW 4488   4.344   3.029   2.847  0.6652 -0.2874  0.4780
  863SOL    HW1 4489   4.304   2.944   2.863  1.4556 -0.6740  0.4184
  863SOL    HW2 4490   4.437   3.016   2.862  0.9021  0.3627 -0.3208
  864SOL     OW 4491   6.034   5.025   1.486  0.1278 -0.2817  0.9768
  864SOL    HW1 4492   6.077   4.996   1.406 -0.0053 -0.3847  0.9432
  864SOL    HW2 4493   5.962   5.080   1.457  0.0157 -0.4048  1.0236
  865SOL     OW 4494   2.959   1.460   3.519  0.2940  0.4157 -0.5307
  865SOL    HW1 4495   2.865   1.444   3.520  0.4014 -0.1879  0.4128
  865SOL    HW2 4496   2.991   1.410   3.444  0.2957 -2.0359  1.0060
  866SOL     OW 4497   2.350   4.786   4.245 -0.6461  0.1022 -0.0864
  866SOL    HW1 4498   2.303   4.848   4.300 -1.6969 -1.1868  0.5327
  866SOL    HW2 4499   2.281   4.739   4.198  0.1917  0.6549 -1.9831
  867SOL     OW 4500   3.775   0.088   0.623 -0.2496 -0.6372 -0.4546
  867SOL    HW1 4501   3.804   0.176   0.647  1.5739 -1.1025 -0.8361
  867SOL    HW2 4502   3.778   0.039   0.705 -0.9483 -0.4406 -0.3054
  868SOL     OW 4503   1.698   4.872   1.002  0.0069 -0.9577  0.3847
  868SOL    HW1 4504   1.726   4.841   1.088 -1.8451 -0.0689  1.3690
  868SOL    HW2 4505   1.683   4.965   1.013  1.7763 -0.3794 -1.5129
  869SOL     OW 4506   2.255   5.238   3.985 -0.1641  0.0604  0.0760
  869SOL    HW1 4507   2.180   5.183   4.006  0.3909 -0.8249 -0.1877
  869SOL    HW2 4508   2.250   5.248   3.889 -0.5754  0.9494  0.1800
  870SOL     OW 4509   4.251   0.301   4.282  0.0169  0.4296 -0.0414
  870SOL    HW1 4510   4.242   0.248   4.203  0.2570  0.0605  0.1754
  870SOL    HW2 4511   4.341   0.332   4.281  0.3415 -0.4348  0.6088
  871SOL     OW 4512   3.648   2.628   4.025  0.2878  0.2834 -0.2895
  871SOL    HW1 4513   3.742   2.613   4.017  0.1022 -1.5517  0.5682
  871SOL    HW2 4514   3.625   2.678   3.947  2.1284  1.7134  0.0139
  872SOL     OW 4515   2.643   3.385   4.579  0.4138  0.1653  0.3348
  872SOL    HW1 4516   2.667   3.409   4.668 -0.6677 -0.5955  0.8545
  872SOL    HW2 4517   2.634   3.468   4.533 -2.9134  0.8637  1.9810
  873SOL     OW 4518   5.613   6.003   0.656  0.3169 -0.5242  0.1900
  873SOL    HW1 4519   5.609   6.055   0.736 -0.4588 -1.1088  0.5479
  873SOL    HW2 4520   5.575   5.918   0.681  1.4804 -1.2430 -0.3945
  874SOL     OW 4521   1.093   5.745   0.775  0.5943  0.2384 -0.4671
  874SOL    HW1 4522   1.002   5.753   0.747  0.3839  1.1025  0.3968
  874SOL    HW2 4523   1.144   5.762   0.695  0.0135  3.2021 -0.3474
  875SOL     OW 4524   5.974   2.485   4.201 -0.5369  0.1067  0.1998
  875SOL    HW1 4525   6.064   2.510   4.224 -0.7152  0.5635  0.4184
  875SOL    HW2 4526   5.921   2.517   4.274 -0.8329 -0.5276  0.2739
  876SOL     OW 4527   0.681   2.193   0.029  0.2081  0.2558  0.0514
  876SOL    HW1 4528   0.777   2.190   0.033  0.1724 -0.3337  0.6490
  876SOL    HW2 4529   0.660   2.164  -0.060  0.5720 -0.1483  0.0932
  877SOL     OW 4530   1.609   5.879   0.628 -0.7354  0.5125  0.8975
  877SOL    HW1 4531   1.588   5.797   0.672 -1.2783 -0.0973 -0.4301
  877SOL    HW2 4532   1.704   5.879   0.621 -0.8172 -1.8132 -2.2226
  878SOL     OW 4533   1.703   1.177   1.436 -0.4435  0.0960 -0.1338
  878SOL    HW1 4534   1.762   1.101   1.431 -0.0019  0.5189 -2.1357
  878SOL    HW2 4535   1.621   1.145   1.400 -1.6302 -0.5509  2.8303
  879SOL     OW 4536   0.427   5.209   3.383  0.2449  0.6834  0.5429
  879SOL    HW1 4537   0.346   5.251   3.353  0.9718  2.2752  0.6842
  879SOL    HW2 4538   0.481   5.204   3.304  0.9410  1.9365  0.9176
  880SOL     OW 4539   0.342   0.352   3.234 -0.1383  0.1095  0.0889
  880SOL    HW1 4540   0.345   0.263   3.200  0.3494  0.5774 -1.1570
  880SOL    HW2 4541   0.412   0.398   3.187 -0.1072  1.0461  1.0171
  881SOL     OW 4542   4.848   5.498   0.259  0.1650 -0.2615  0.0967
  881SOL    HW1 4543   4.843   5.582   0.305  0.5419  0.1784 -0.6535
  881SOL    HW2 4544   4.774   5.448   0.294  0.0769  0.2885  0.7266
  882SOL     OW 4545   0.663   5.225   3.495 -0.6036  0.1562 -0.5384
  882SOL    HW1 4546   0.663   5.321   3.486  0.6418  0.3174  0.6912
  882SOL    HW2 4547   0.571   5.200   3.489 -0.7906  1.1730 -3.0258
  883SOL     OW 4548   0.031   5.278   2.522 -0.0412 -0.5093 -0.0372
  883SOL    HW1 4549  -0.065   5.281   2.531 -0.2587  0.0096 -2.0249
  883SOL    HW2 4550   0.061   5.363   2.554 -0.1834 -0.8426  1.0139
  884SOL     OW 4551   0.709   5.499   2.837  0.2443  0.1816 -0.1517
  884SOL    HW1 4552   0.675   5.443   2.907 -1.8082  1.5459  0.0243
  884SOL    HW2 4553   0.714   5.586   2.876  0.2358  0.7378 -1.3609
  885SOL     OW 4554   6.368   5.408   0.774  0.2214  0.1370  0.4637
  885SOL    HW1 4555   6.356   5.502   0.762  0.6905  0.0541 -0.8381
  885SOL    HW2 4556   6.342   5.392   0.865 -1.4712  1.2489  0.2373
  886SOL     OW 4557   3.698   5.525   3.644 -0.2647  0.0583 -0.1531
  886SOL    HW1 4558   3.679   5.476   3.564  1.1289 -1.5858  0.4500
  886SOL    HW2 4559   3.716   5.614   3.615  1.4760 -0.7876 -1.8586
  887SOL     OW 4560   4.220   6.150   1.268 -0.3747 -0.2925  0.1967
  887SOL    HW1 4561   4.224   6.172   1.175 -0.6214  0.1773  0.2948
  887SOL    HW2 4562   4.194   6.231   1.311  0.2142 -0.3790  0.7314
  888SOL     OW 4563   3.096   6.204   0.938 -0.0820  0.0910 -0.4559
  888SOL    HW1 4564   3.116   6.111   0.932 -1.9336 -0.3482 -0.4212
  888SOL    HW2 4565   3.174   6.243   0.976  0.2643 -1.6402  0.7065
  889SOL     OW 4566   0.334   3.686   3.436  0.7942  0.2743 -0.0306
  889SOL    HW1 4567   0.310   3.694   3.529  0.1582  1.3896 -0.2698
  889SOL    HW2 4568   0.409   3.626   3.436  0.6667  0.0726  1.1761
  890SOL     OW 4569   3.181   4.799   2.602  0.7338  0.2285  0.4836
  890SOL    HW1 4570   3.232   4.732   2.647  1.5643 -0.8988 -2.0170
  890SOL    HW2 4571   3.237   4.829   2.531 -0.9125  1.1770 -0.4712
  891SOL     OW 4572   0.692   0.407   1.020  0.2076 -0.4830  0.1184
  891SOL    HW1 4573   0.632   0.403   0.946  2.7946 -0.1485 -2.1604
  891SOL    HW2 4574   0.757   0.339   1.001  2.0124  0.9123  1.0196
  892SOL     OW 4575   4.357   1.562   2.838 -0.4530  0.5170 -0.4630
  892SOL    HW1 4576   4.351   1.584   2.931  0.7408  0.1517 -0.2834
  892SOL    HW2 4577   4.437   1.606   2.808 -0.1333 -0.4091 -1.0024
  893SOL     OW 4578   2.598   5.612   1.323  0.1951 -0.2206  0.0660
  893SOL    HW1 4579   2.651   5.538   1.353 -0.0671 -0.2102  0.5650
  893SOL    HW2 4580   2.661   5.672   1.283  0.2058 -1.5564 -2.1100
  894SOL     OW 4581   6.441   4.235   1.902 -0.2062  0.1208  0.0044
  894SOL    HW1 4582   6.470   4.175   1.834 -1.9899 -0.5419 -0.2364
  894SOL    HW2 4583   6.348   4.250   1.883 -0.4645  0.8525  1.6103
  895SOL     OW 4584   2.439   1.614   0.137 -0.1127  0.4438 -0.1077
  895SOL    HW1 4585   2.473   1.525   0.135 -1.0503  0.0324  0.9157
  895SOL    HW2 4586   2.378   1.614   0.211 -2.0580  1.2397 -1.6284
  896SOL     OW 4587   3.645   4.807   0.902  0.0877 -0.1670 -0.3529
  896SOL    HW1 4588   3.704   4.761   0.962 -1.0995  1.1114  1.9284
  896SOL    HW2 4589   3.668   4.899   0.911 -0.7652  0.1427 -1.1345
  897SOL     OW 4590   0.306   6.139   3.711  0.1131 -0.3327 -0.4149
  897SOL    HW1 4591   0.381   6.080   3.704 -1.2148 -1.9589 -2.1281
  897SOL    HW2 4592   0.248   6.113   3.640 -1.5751  1.6369  0.1160
  898SOL     OW 4593   3.003   3.541   2.966 -0.5718  0.4082 -0.0283
  898SOL    HW1 4594   2.936   3.508   3.026 -1.8166  2.2470 -0.3410
  898SOL    HW2 4595   3.028   3.464   2.914  0.0259 -1.0725  2.3028
  899SOL     OW 4596   3.735   5.361   4.420 -0.1594 -0.1373 -0.5948
  899SOL    HW1 4597   3.722   5.333   4.329 -1.0911  0.6426 -0.7206
  899SOL    HW2 4598   3.648   5.388   4.449 -0.1259 -1.5515  0.9429
  900SOL     OW 4599   3.000   2.005   2.903  0.2141  0.1508 -0.1200
  900SOL    HW1 4600   2.981   1.913   2.922 -0.3295  0.2164 -0.3304
  900SOL    HW2 4601   2.915   2.049   2.909  0.3435  0.5052 -0.7881
  901SOL     OW 4602   5.527   5.741   2.269  0.4242  0.1663 -0.2924
  901SOL    HW1 4603   5.579   5.715   2.193  0.5521  0.9122 -0.4691
  901SOL    HW2 4604   5.565   5.692   2.342 -0.5920 -1.6477 -0.9176
  902SOL     OW 4605   5.201   1.050   4.443 -0.1167 -0.0668  0.2793
  902SOL    HW1 4606   5.205   1.076   4.351  1.1048  0.0220  0.3435
  902SOL    HW2 4607   5.233   1.126   4.491 -2.2784  0.5008  0.9278
  903SOL     OW 4608   4.602   0.964   2.546 -0.0711 -0.3057  0.1406
  903SOL    HW1 4609   4.624   1.057   2.542 -1.2239  0.0085  0.8216
  903SOL    HW2 4610   4.561   0.952   2.631 -0.0772 -1.4207  0.0004
  904SOL     OW 4611   2.143   2.087   2.907  0.0074  0.0720  0.5835
  904SOL    HW1 4612   2.098   2.164   2.942  0.0376  0.8151 -0.9307
  904SOL    HW2 4613   2.122   2.088   2.814 -0.9298 -2.3993  0.6939
  905SOL     OW 4614   3.983   2.316   0.595  0.3314  0.0756  0.5020
  905SOL    HW1 4615   3.907   2.374   0.593 -0.0722 -0.4613 -0.0369
  905SOL    HW2 4616   3.947   2.230   0.618  0.6634 -0.3347 -0.4542
  906SOL     OW 4617   2.848   5.517   0.939  0.2537  0.3919  0.0094
  906SOL    HW1 4618   2.912   5.588   0.945  0.4548  0.1238  1.4240
  906SOL    HW2 4619   2.858   5.469   1.021 -2.0043  0.5583  0.4453
  907SOL     OW 4620   4.775   4.689   3.226 -0.1593 -0.5175 -0.6141
  907SOL    HW1 4621   4.865   4.658   3.224 -0.5034 -1.5330 -1.3697
  907SOL    HW2 4622   4.759   4.712   3.317  0.6088 -1.0939 -0.3241
  908SOL     OW 4623   2.843   5.756   2.376 -0.8227  0.3161  0.0720
  908SOL    HW1 4624   2.786   5.816   2.424  0.0077  0.4122  0.9786
  908SOL    HW2 4625   2.819   5.768   2.284 -0.6896  2.0513  0.2279
  909SOL     OW 4626   4.864   4.981   2.754 -0.8179 -0.0598  0.2850
  909SOL    HW1 4627   4.852   4.916   2.824 -1.6415 -1.5763 -1.1811
  909SOL    HW2 4628   4.958   4.981   2.738 -0.7453 -0.5006  0.6816
  910SOL     OW 4629   4.590   0.035   4.069 -0.1359 -0.0898 -0.2606
  910SOL    HW1 4630   4.684   0.043   4.088 -0.3633  0.4089  0.7572
  910SOL    HW2 4631   4.569   0.114   4.020 -0.1181  0.0308 -0.0744
  911SOL     OW 4632   2.360   6.351   3.420  0.0845 -0.0488  0.1687
  911SOL    HW1 4633   2.353   6.256   3.431  2.8174 -0.4254 -0.6076
  911SOL    HW2 4634   2.347   6.365   3.326  2.3374 -0.0663 -0.2107
  912SOL     OW 4635   1.804   2.346   0.742  0.0127  0.2129 -0.0118
  912SOL    HW1 4636   1.825   2.335   0.834 -1.2305  0.2924  0.2942
  912SOL    HW2 4637   1.845   2.270   0.699 -1.8734 -1.4673  1.0042
  913SOL     OW 4638   4.359   4.776   3.238  0.5211 -0.6466  0.0115
  913SOL    HW1 4639   4.417   4.744   3.306  1.3184 -0.3977 -0.5266
  913SOL    HW2 4640   4.271   4.772   3.276  0.6431 -2.8440  0.1763
  914SOL     OW 4641   2.513   3.060   0.839  0.5549  0.0701  0.8039
  914SOL    HW1 4642   2.544   2.974   0.811  0.7735  0.3437  0.1904
  914SOL    HW2 4643   2.514   3.113   0.760  0.1723  0.5707  1.1260
  915SOL     OW 4644   4.689   4.507   3.485  0.0811 -0.3781  0.2543
  915SOL    HW1 4645   4.761   4.446   3.471  0.9949  1.0821 -2.2403
  915SOL    HW2 4646   4.689   4.523   3.579  1.7725 -1.8739  0.5683
  916SOL     OW 4647   1.441   2.638   4.083 -0.3464 -0.0598 -0.5822
  916SOL    HW1 4648   1.522   2.593   4.107 -0.9087 -0.2047  1.1993
  916SOL    HW2 4649   1.389   2.571   4.039 -0.9434 -1.0715  1.5256
  917SOL     OW 4650   5.047   5.247   0.411  0.3938  0.3606 -0.3708
  917SOL    HW1 4651   5.129   5.289   0.384  0.8029 -0.9807 -1.3376
  917SOL    HW2 4652   5.025   5.288   0.494  3.7184 -1.3901  1.5749
  918SOL     OW 4653   5.642   6.405   2.817 -0.7055 -0.0764 -0.2070
  918SOL    HW1 4654   5.606   6.345   2.883  2.0056 -1.0972  0.5243
  918SOL    HW2 4655   5.649   6.351   2.738  0.4840 -0.3826  0.0776
  919SOL     OW 4656   3.110   4.603   1.220  0.1216  0.5751 -0.3901
  919SOL    HW1 4657   3.080   4.521   1.258  0.6113  0.5029 -0.1509
  919SOL    HW2 4658   3.038   4.631   1.163  0.0970 -0.2055 -0.7593
  920SOL     OW 4659   2.181   0.311   1.656  0.0022 -1.2410  0.2055
  920SOL    HW1 4660   2.133   0.393   1.648  0.2148 -1.0551  0.7631
  920SOL    HW2 4661   2.189   0.297   1.751  2.4437 -0.4291  0.1931
  921SOL     OW 4662   1.405   5.773   4.251 -0.5274  0.3725  0.0247
  921SOL    HW1 4663   1.456   5.852   4.270  0.1976 -0.3738  1.2538
  921SOL    HW2 4664   1.327   5.782   4.306 -0.5805  0.3677 -0.0504
  922SOL     OW 4665   0.346   3.886   4.166 -0.3670  0.1698 -0.3227
  922SOL    HW1 4666   0.417   3.950   4.160 -0.4747  0.3745  0.4912
  922SOL    HW2 4667   0.271   3.937   4.198 -0.3482 -0.4267  0.7108
  923SOL     OW 4668   2.130   1.453   1.593 -0.4132 -0.0278 -0.2964
  923SOL    HW1 4669   2.100   1.414   1.675 -0.5775  0.4922 -0.1043
  923SOL    HW2 4670   2.079   1.533   1.585 -0.7654 -0.3269 -1.1670
  924SOL     OW 4671   4.389   0.561   1.815  0.3776  0.0485  0.7070
  924SOL    HW1 4672   4.420   0.540   1.903  0.6292  0.7932  0.8042
  924SOL    HW2 4673   4.459   0.613   1.776  0.7388 -1.1690 -0.3378
  925SOL     OW 4674   5.843   4.265   1.014  0.5961  0.0948  0.3007
  925SOL    HW1 4675   5.915   4.281   1.074  0.3837 -1.9017  1.1592
  925SOL    HW2 4676   5.808   4.180   1.040 -2.8928  1.4934  0.7794
  926SOL     OW 4677   0.925   3.432   0.145 -0.0289  0.2541  0.6945
  926SOL    HW1 4678   1.003   3.387   0.112 -0.3315 -0.0212  0.3571
  926SOL    HW2 4679   0.952   3.524   0.152  0.5870  0.0281  1.3745
  927SOL     OW 4680   2.785   3.997   3.773 -1.1331 -0.6024 -0.2787
  927SOL    HW1 4681   2.844   3.930   3.738 -0.6425 -0.9226  1.0968
  927SOL    HW2 4682   2.820   4.017   3.860 -0.9670  1.8263 -0.8168
  928SOL     OW 4683   3.011   5.983   2.058 -0.3177 -0.5686  0.0246
  928SOL    HW1 4684   2.948   6.051   2.034  0.2052 -0.2260 -0.4083
  928SOL    HW2 4685   2.957   5.907   2.080 -1.0501  0.6515  2.8957
  929SOL     OW 4686   5.041   5.691   4.022 -0.3927  0.2146  0.4418
  929SOL    HW1 4687   4.989   5.698   4.103 -0.2702  0.7690  0.4773
  929SOL    HW2 4688   5.004   5.758   3.964 -1.0623 -0.7664 -0.3026
  930SOL     OW 4689   5.904   4.279   2.862  0.1842  0.0832 -0.1355
  930SOL    HW1 4690   5.901   4.249   2.952 -0.0485  1.5493  0.3739
  930SOL    HW2 4691   5.993   4.313   2.850 -0.5909  2.5599  0.5055
  931SOL     OW 4692   3.079   4.512   2.083 -0.1242  0.0216 -0.0455
  931SOL    HW1 4693   3.174   4.516   2.088 -0.0853  0.5839 -0.9524
  931SOL    HW2 4694   3.051   4.485   2.170  0.8121  0.7733  0.5038
  932SOL     OW 4695   3.976   5.003   2.758 -0.1689 -0.3923 -0.2220
  932SOL    HW1 4696   4.042   5.029   2.693  0.9051 -0.2181  0.9081
  932SOL    HW2 4697   3.985   4.908   2.764  0.8933 -0.2535  0.8377
  933SOL     OW 4698   0.800   3.627   0.551  0.0422 -0.1611  0.1872
  933SOL    HW1 4699   0.833   3.575   0.624 -0.1021  0.2713  0.5722
  933SOL    HW2 4700   0.873   3.631   0.489  0.3110 -0.1878  0.4972
  934SOL     OW 4701   3.922   2.929   2.704 -0.4747 -0.1109 -0.4464
  934SOL    HW1 4702   3.948   3.012   2.664 -0.8109 -0.6720 -1.8941
  934SOL    HW2 4703   3.829   2.920   2.683 -0.0797 -1.6007 -1.7468
  935SOL     OW 4704   1.731   2.300   1.483 -0.3714 -0.5985  0.2745
  935SOL    HW1 4705   1.715   2.208   1.502  0.3538 -0.8489 -0.2940
  935SOL    HW2 4706   1.822   2.314   1.507 -0.3097 -0.1721 -0.1924
  936SOL     OW 4707   0.465   3.688   2.587 -0.9040 -0.6046 -0.2455
  936SOL    HW1 4708   0.412   3.767   2.601 -0.5762 -0.3775 -0.2606
  936SOL    HW2 4709   0.490   3.660   2.675  0.5045  0.3719 -0.2991
  937SOL     OW 4710   0.520   0.846   4.034 -0.0658  0.5493  0.0443
  937SOL    HW1 4711   0.492   0.812   4.120  0.8492  0.5113  0.3426
  937SOL    HW2 4712   0.449   0.821   3.975  0.3361 -1.5019  0.3459
  938SOL     OW 4713   4.256   5.841   3.288 -0.5734 -0.0599 -0.1056
  938SOL    HW1 4714   4.247   5.871   3.379 -1.3121 -0.3288 -0.0811
  938SOL    HW2 4715   4.309   5.762   3.294  0.8829  0.8616 -0.1091
  939SOL     OW 4716   4.150   3.825   3.779  0.2453 -0.2194 -0.0405
  939SOL    HW1 4717   4.164   3.745   3.830  0.6694 -0.3840 -0.4087
  939SOL    HW2 4718   4.060   3.819   3.749  0.7909 -1.4530 -1.5680
  940SOL     OW 4719   4.490   6.418   0.583  0.0504 -0.3371  0.3941
  940SOL    HW1 4720   4.560   6.380   0.530  1.3934  0.0849  1.7957
  940SOL    HW2 4721   4.433   6.461   0.520  0.1934 -1.9887 -0.9348
  941SOL     OW 4722   6.403   6.114   2.744 -0.4717 -0.0529 -0.0441
  941SOL    HW1 4723   6.493   6.141   2.762 -0.4255 -0.3081  0.1140
  941SOL    HW2 4724   6.375   6.071   2.824  0.2064 -2.4701 -0.9951
  942SOL     OW 4725   2.513   2.896   2.727  0.5935 -0.2121 -0.0722
  942SOL    HW1 4726   2.523   2.819   2.784 -0.8735  0.3949  1.0837
  942SOL    HW2 4727   2.473   2.962   2.783 -0.0479  0.7320 -1.5688
  943SOL     OW 4728   5.278   2.842   1.050  0.2010 -0.0395 -0.0539
  943SOL    HW1 4729   5.342   2.820   0.982 -0.1458  2.5489 -1.3649
  943SOL    HW2 4730   5.195   2.807   1.018  0.4243 -0.7485  0.1392
  944SOL     OW 4731   0.328   0.012   0.114  0.2865 -0.0208 -0.1615
  944SOL    HW1 4732   0.258  -0.036   0.159 -0.9430  0.8323 -1.1063
  944SOL    HW2 4733   0.385   0.043   0.185 -0.8007  0.0484  0.7064
  945SOL     OW 4734   5.669   5.442   3.163  0.1861 -0.0124  0.3050
  945SOL    HW1 4735   5.608   5.398   3.104 -0.8322 -0.0613  1.3490
  945SOL    HW2 4736   5.613   5.487   3.226  1.2371  0.5096  0.8987
  946SOL     OW 4737   2.883   0.948   3.299  0.2764 -0.5385  0.2468
  946SOL    HW1 4738   2.971   0.925   3.269  0.3362 -1.7662  1.2450
  946SOL    HW2 4739   2.853   1.015   3.238  1.5286 -0.7967 -0.6966
  947SOL     OW 4740   5.096   1.478   3.505 -0.2330 -0.0067  0.1499
  947SOL    HW1 4741   5.006   1.446   3.513 -0.1816 -0.0401  0.6233
  947SOL    HW2 4742   5.131   1.435   3.427 -0.4850 -0.3370  0.2229
  948SOL     OW 4743   1.088   3.518   0.510  0.4485 -0.4976  0.0585
  948SOL    HW1 4744   1.086   3.422   0.508  2.0584 -0.5902  1.0647
  948SOL    HW2 4745   1.019   3.542   0.572 -0.0449 -0.9911 -0.2876
  949SOL     OW 4746   1.891   1.874   1.668 -0.1511  0.1628  0.5999
  949SOL    HW1 4747   1.900   1.779   1.656 -1.0034  0.3961 -3.1830
  949SOL    HW2 4748   1.978   1.908   1.653 -0.4914  0.1289 -1.9111
  950SOL     OW 4749   0.492   4.643   4.489 -0.0078 -0.5204 -0.2258
  950SOL    HW1 4750   0.497   4.723   4.542  1.4740 -0.8656  0.1934
  950SOL    HW2 4751   0.405   4.647   4.449 -0.0933  1.1405  0.0336
  951SOL     OW 4752   2.096   1.547   0.679 -0.1565  0.6128  0.1275
  951SOL    HW1 4753   2.071   1.567   0.589 -1.5385 -0.4524  0.2220
  951SOL    HW2 4754   2.114   1.632   0.719 -0.1992  1.1558 -0.9701
  952SOL     OW 4755   2.059   5.067   1.342  0.1274 -0.5571 -0.3269
  952SOL    HW1 4756   2.052   5.030   1.431 -0.9039 -0.5875 -0.4051
  952SOL    HW2 4757   2.127   5.015   1.300 -0.4391 -1.5884 -0.0358
  953SOL     OW 4758   2.602   4.529   0.106 -0.5705 -0.0367 -0.1852
  953SOL    HW1 4759   2.610   4.614   0.063  0.6792  0.4404  0.9257
  953SOL    HW2 4760   2.597   4.466   0.034 -3.0118  1.0271 -1.0687
  954SOL     OW 4761   1.125   0.979   0.578  0.5420  0.5887  0.0649
  954SOL    HW1 4762   1.176   0.900   0.595  0.2474  0.3301 -0.2558
  954SOL    HW2 4763   1.107   0.977   0.484  1.0139  1.3223 -0.0561
  955SOL     OW 4764   3.524   2.643   4.563  0.0563  0.4025  0.0657
  955SOL    HW1 4765   3.563   2.729   4.581 -0.5047  1.3976 -2.8925
  955SOL    HW2 4766   3.556   2.620   4.476 -1.2695 -1.5243  0.0396
  956SOL     OW 4767   5.730   5.958   3.104  0.3293  0.0131 -0.4449
  956SOL    HW1 4768   5.744   5.900   3.029 -1.3231 -0.1521 -0.6730
  956SOL    HW2 4769   5.719   5.898   3.179 -1.2264 -0.0089 -0.6550
  957SOL     OW 4770   2.565   6.432   2.432  0.0583 -0.1439 -0.2869
  957SOL    HW1 4771   2.496   6.392   2.486  0.8528  0.8371  1.5673
  957SOL    HW2 4772   2.644   6.384   2.455  0.6542  1.1405  0.4873
  958SOL     OW 4773   0.270   1.751   0.107 -0.1765 -0.4340 -0.1484
  958SOL    HW1 4774   0.271   1.726   0.199  1.4990 -1.3314 -0.3760
  958SOL    HW2 4775   0.343   1.812   0.097  0.5216 -1.3759 -1.1153
  959SOL     OW 4776   2.158   3.874   0.600 -0.1088  0.1967  0.4502
  959SOL    HW1 4777   2.133   3.876   0.508 -0.7900  0.1878  0.6292
  959SOL    HW2 4778   2.224   3.943   0.609 -0.0219  0.1804 -0.0429
  960SOL     OW 4779   2.166   2.866   1.420 -0.5517  0.1662  0.4100
  960SOL    HW1 4780   2.229   2.826   1.479  1.2362  0.8782 -0.9359
  960SOL    HW2 4781   2.200   2.954   1.404 -1.8985  0.5851 -0.3705
  961SOL     OW 4782   4.046   1.799   2.158  0.0038 -0.5544  0.3253
  961SOL    HW1 4783   3.964   1.814   2.110 -0.0426 -0.4637  0.4312
  961SOL    HW2 4784   4.023   1.817   2.250  0.4487  0.6999  0.2181
  962SOL     OW 4785   0.753   5.698   0.408 -0.0595 -0.1364 -0.0792
  962SOL    HW1 4786   0.804   5.738   0.339 -2.1095 -0.2525 -1.7590
  962SOL    HW2 4787   0.670   5.674   0.366 -0.8089 -1.5919  2.0538
  963SOL     OW 4788   5.265   6.041   1.594 -0.0544 -0.6524  0.2135
  963SOL    HW1 4789   5.281   5.948   1.580 -1.4365 -0.6874 -1.4012
  963SOL    HW2 4790   5.210   6.044   1.673  0.2081 -1.1830  0.4205
  964SOL     OW 4791   5.934   6.363   0.078  0.0866  0.2037  0.5152
  964SOL    HW1 4792   5.920   6.440   0.021 -0.0387 -0.0612  0.1837
  964SOL    HW2 4793   5.997   6.310   0.030  0.0998  0.0513  0.7024
  965SOL     OW 4794   4.665   1.124   4.269 -0.0938  0.1428  0.0671
  965SOL    HW1 4795   4.604   1.090   4.335 -2.3484 -1.2182 -2.5176
  965SOL    HW2 4796   4.726   1.178   4.319 -2.0643 -0.2209  3.1592
  966SOL     OW 4797   5.119   5.861   0.742 -0.1617 -0.2754  0.5899
  966SOL    HW1 4798   5.090   5.943   0.784  0.7483  0.4179 -0.0813
  966SOL    HW2 4799   5.063   5.853   0.665 -0.1625 -0.2105  0.5836
  967SOL     OW 4800   2.111   3.418   3.429 -0.8227  0.1436 -0.1746
  967SOL    HW1 4801   2.103   3.365   3.350 -3.8161  0.4476 -0.1858
  967SOL    HW2 4802   2.139   3.356   3.497 -0.9866 -0.7302 -0.8841
  968SOL     OW 4803   2.020   1.275   3.402 -0.1180 -0.4259  0.6583
  968SOL    HW1 4804   1.940   1.288   3.350 -0.6463  0.0718  1.5805
  968SOL    HW2 4805   2.046   1.363   3.428  0.7892 -0.5808  0.3072
  969SOL     OW 4806   2.689   3.857   1.834  0.2518  0.4316  0.8078
  969SOL    HW1 4807   2.687   3.842   1.929 -0.7430  0.8013  0.8576
  969SOL    HW2 4808   2.705   3.951   1.825 -1.7017  0.7979  0.6788
  970SOL     OW 4809   1.501   2.939   0.264 -0.0993 -0.0898 -0.3076
  970SOL    HW1 4810   1.570   2.978   0.211  1.4467  3.9825  4.0058
  970SOL    HW2 4811   1.547   2.891   0.333 -1.8092 -1.0546  0.2343
  971SOL     OW 4812   6.200   4.185   2.663  0.8685  0.6890  0.8194
  971SOL    HW1 4813   6.286   4.157   2.632  0.6783  0.8328  0.1448
  971SOL    HW2 4814   6.202   4.280   2.661  0.9103  0.7071  1.4292
  972SOL     OW 4815   3.198   3.958   3.043 -0.8123 -0.2645 -0.1807
  972SOL    HW1 4816   3.219   3.903   3.118 -1.0930 -0.1496 -0.0144
  972SOL    HW2 4817   3.155   3.900   2.981  0.8133 -0.7183 -0.9263
  973SOL     OW 4818   3.086   3.081   0.834 -0.5107  0.1060 -0.4631
  973SOL    HW1 4819   3.011   3.076   0.773 -0.4933  0.7208 -0.5389
  973SOL    HW2 4820   3.162   3.061   0.779 -0.6520 -0.8606 -0.3132
  974SOL     OW 4821   1.502   1.893   2.353  0.5234 -0.7307 -0.2081
  974SOL    HW1 4822   1.582   1.876   2.304  0.4885 -0.7722 -0.2515
  974SOL    HW2 4823   1.528   1.886   2.445  0.5937 -0.6301 -0.2209
  975SOL     OW 4824   5.041   4.943   0.349  0.2576 -0.3425  0.0531
  975SOL    HW1 4825   5.072   5.019   0.398  0.3966 -0.4606  0.1523
  975SOL    HW2 4826   5.117   4.915   0.297  0.2813 -0.5558  0.1991
  976SOL     OW 4827   1.101   4.719   0.019 -0.3256 -1.0105 -0.1132
  976SOL    HW1 4828   1.040   4.655  -0.018  0.1428 -0.5138 -1.7924
  976SOL    HW2 4829   1.177   4.718  -0.039  0.2759  0.0866  0.6049
  977SOL     OW 4830   3.034   6.262   0.278 -0.0388  0.0342  0.0894
  977SOL    HW1 4831   3.100   6.225   0.220  0.0012  0.6137 -0.2435
  977SOL    HW2 4832   3.020   6.195   0.345  0.0236 -0.5768 -0.5016
  978SOL     OW 4833   3.532   5.264   3.645 -0.6663 -0.5012  0.1325
  978SOL    HW1 4834   3.439   5.281   3.629 -0.0124  2.6554 -1.1666
  978SOL    HW2 4835   3.574   5.283   3.561  1.2862 -0.5186  1.0629
  979SOL     OW 4836   2.413   1.445   0.454  0.1510 -0.2740  0.1111
  979SOL    HW1 4837   2.333   1.459   0.402 -0.1555 -2.3713 -0.0602
  979SOL    HW2 4838   2.384   1.451   0.545  0.4885  2.3371  0.1198
  980SOL     OW 4839   1.766   1.248   0.208 -0.7204 -0.7576 -0.2057
  980SOL    HW1 4840   1.806   1.177   0.259 -0.5841  0.6374  1.7310
  980SOL    HW2 4841   1.833   1.271   0.144  0.4976 -0.3457  1.1603
  981SOL     OW 4842   4.386   4.470   1.356  0.1847  0.0424  0.1616
  981SOL    HW1 4843   4.300   4.443   1.388 -0.3543  2.3888  0.8992
  981SOL    HW2 4844   4.443   4.462   1.433  0.6059 -1.2657 -0.2609
  982SOL     OW 4845   6.117   0.165   1.180 -0.0887 -0.1747  0.3290
  982SOL    HW1 4846   6.135   0.071   1.177 -0.7343 -0.3124  0.6882
  982SOL    HW2 4847   6.025   0.173   1.154  0.0065  0.3727  0.1485
  983SOL     OW 4848   5.794   0.405   2.629  0.0505  0.2716 -0.3007
  983SOL    HW1 4849   5.780   0.464   2.555 -2.1032  2.2140  1.5294
  983SOL    HW2 4850   5.769   0.319   2.595 -0.2047  0.9813 -2.0164
  984SOL     OW 4851   3.356   4.634   1.014 -0.0208 -0.0018 -0.3393
  984SOL    HW1 4852   3.432   4.617   1.069 -0.1962  0.6978  0.1464
  984SOL    HW2 4853   3.299   4.558   1.026 -0.0260  0.1112  0.4128
  985SOL     OW 4854   3.739   1.151   1.684 -0.1111 -0.2488  0.2103
  985SOL    HW1 4855   3.758   1.104   1.765  0.5494  0.5293  0.5219
  985SOL    HW2 4856   3.691   1.229   1.712  1.5388  0.8717  0.0529
  986SOL     OW 4857   1.490   4.452   0.471 -0.5163  0.1939  0.5357
  986SOL    HW1 4858   1.533   4.381   0.517 -2.1446 -0.9509  0.3834
  986SOL    HW2 4859   1.548   4.473   0.397 -0.0511 -1.0245  0.5438
  987SOL     OW 4860   5.717   5.278   1.194  0.2232 -0.5511 -0.2274
  987SOL    HW1 4861   5.792   5.286   1.134  1.6900 -1.9723  1.3187
  987SOL    HW2 4862   5.650   5.233   1.142 -0.7839  3.2181 -2.5815
  988SOL     OW 4863   2.164   1.271   0.256 -0.2423  0.0803  0.4162
  988SOL    HW1 4864   2.149   1.208   0.328  0.7086  0.5293  1.0353
  988SOL    HW2 4865   2.077   1.304   0.235 -0.7235 -1.1622  0.3359
  989SOL     OW 4866   1.554   5.485   3.186  0.0383 -0.2121 -0.5439
  989SOL    HW1 4867   1.618   5.541   3.142  0.5424 -2.4724 -2.9032
  989SOL    HW2 4868   1.603   5.444   3.258  0.3512  0.4147 -0.3938
  990SOL     OW 4869   4.866   5.164   1.085 -0.2406  0.0987  0.4224
  990SOL    HW1 4870   4.817   5.085   1.063 -0.0406  0.3235 -0.9056
  990SOL    HW2 4871   4.843   5.227   1.017  0.6324  0.7422  0.6995
  991SOL     OW 4872   1.930   0.206   0.607  0.1840  0.6419 -0.1897
  991SOL    HW1 4873   1.921   0.168   0.694  0.5345  0.0762 -0.3974
  991SOL    HW2 4874   1.939   0.300   0.623 -0.0769  0.5779  0.3622
  992SOL     OW 4875   2.487   4.364   4.541 -0.5714  0.8492 -0.6806
  992SOL    HW1 4876   2.496   4.434   4.476  0.0691  1.0040 -0.4377
  992SOL    HW2 4877   2.432   4.402   4.610 -1.0157  0.7818 -0.9957
  993SOL     OW 4878   2.544   5.213   2.958  0.3974 -0.6996 -0.3182
  993SOL    HW1 4879   2.601   5.265   3.014 -1.2274  0.6042  0.1933
  993SOL    HW2 4880   2.477   5.178   3.016 -2.6163  2.4576 -1.5541
  994SOL     OW 4881   4.767   1.074   0.629 -0.0516  0.7191  0.4928
  994SOL    HW1 4882   4.798   0.992   0.591  0.2460  1.2554 -0.4528
  994SOL    HW2 4883   4.682   1.090   0.588 -1.1401 -0.1699  2.2479
  995SOL     OW 4884   4.755   3.289   1.451 -0.4265  0.3225 -0.0929
  995SOL    HW1 4885   4.738   3.237   1.529  0.3188  1.4294  0.8378
  995SOL    HW2 4886   4.690   3.259   1.387 -1.3269 -0.3123  1.0861
  996SOL     OW 4887   3.520   0.742   1.775  0.4455  0.0093  0.0212
  996SOL    HW1 4888   3.550   0.757   1.865 -0.4976  0.1504  0.3222
  996SOL    HW2 4889   3.595   0.766   1.720  0.5915  1.1629  0.7057
  997SOL     OW 4890   1.639   5.644   0.863  0.6122 -0.3916  0.3326
  997SOL    HW1 4891   1.724   5.602   0.863  0.5598 -0.5540 -1.3108
  997SOL    HW2 4892   1.658   5.738   0.862  0.8337 -0.4251 -2.0606
  998SOL     OW 4893   5.337   5.044   1.402  0.1525 -0.4699 -0.2110
  998SOL    HW1 4894   5.267   5.090   1.448  1.8185  1.3449  0.7042
  998SOL    HW2 4895   5.327   5.070   1.310 -1.1306 -1.3196 -0.3315
  999SOL     OW 4896   5.056   1.069   1.419  0.0069 -0.2358  0.1660
  999SOL    HW1 4897   5.059   0.978   1.390 -0.9714 -0.3021  0.2379
  999SOL    HW2 4898   4.969   1.100   1.393 -0.1301  0.3086  1.1852
 1000SOL     OW 4899   3.792   4.598   2.116 -0.0464  0.3247  0.0098
 1000SOL    HW1 4900   3.853   4.528   2.140  0.2195  0.3950 -0.4433
 1000SOL    HW2 4901   3.828   4.633   2.034 -0.6365  0.4444 -0.1965
 1001SOL     OW 4902   5.679   1.592   3.980  0.3283  0.3374  0.2297
 1001SOL    HW1 4903   5.656   1.678   4.016  1.4545  1.0878 -0.7620
 1001SOL    HW2 4904   5.751   1.562   4.036  0.2222  0.2258  0.3075
 1002SOL     OW 4905   2.286   6.370   3.741  0.5683  0.2209  0.1782
 1002SOL    HW1 4906   2.353   6.399   3.678 -0.8952 -0.2857 -1.7112
 1002SOL    HW2 4907   2.291   6.434   3.812  2.3930  0.7407 -0.3587
 1003SOL     OW 4908   4.220   1.516   2.331 -0.2017  0.1186  0.0591
 1003SOL    HW1 4909   4.228   1.498   2.237 -0.1987  2.1651 -0.3895
 1003SOL    HW2 4910   4.205   1.431   2.371  0.3927 -0.8750 -1.7311
 1004SOL     OW 4911   2.013   4.344   4.352  0.0915 -0.2276  0.3882
 1004SOL    HW1 4912   1.931   4.300   4.376  0.6827 -0.5680  1.8808
 1004SOL    HW2 4913   1.993   4.438   4.358 -0.4165 -0.2969 -0.1241
 1005SOL     OW 4914   2.885   4.184   2.848  0.4944 -0.0352 -0.2050
 1005SOL    HW1 4915   2.957   4.140   2.805  1.2268  1.1175 -0.2078
 1005SOL    HW2 4916   2.807   4.132   2.825  1.4154 -1.8415  0.5891
 1006SOL     OW 4917   3.927   6.397   1.443  0.0889 -0.9358  0.1444
 1006SOL    HW1 4918   3.867   6.326   1.421  1.4233 -2.5844  1.4976
 1006SOL    HW2 4919   3.903   6.422   1.532  0.3863 -0.5179  0.1102
 1007SOL     OW 4920   4.903   1.758   3.502  0.7443  0.1512  0.4563
 1007SOL    HW1 4921   4.938   1.749   3.414  0.5678 -0.0314  0.4032
 1007SOL    HW2 4922   4.815   1.719   3.497  0.2351  1.2783  0.4024
 1008SOL     OW 4923   6.137   2.527   3.873  0.2912 -0.1395  0.5145
 1008SOL    HW1 4924   6.098   2.604   3.914  0.0035 -0.1503  0.2628
 1008SOL    HW2 4925   6.168   2.557   3.788 -0.7778 -0.5402 -0.0284
 1009SOL     OW 4926   5.997   5.437   3.464  0.1022  0.5520 -1.0948
 1009SOL    HW1 4927   5.905   5.452   3.485 -0.1451 -1.8556 -0.1353
 1009SOL    HW2 4928   6.041   5.518   3.490 -1.6435  1.5368 -1.0474
 1010SOL     OW 4929   5.531   6.349   4.127  0.1350 -0.4217 -0.0895
 1010SOL    HW1 4930   5.440   6.330   4.104  0.6633 -3.4245 -0.0921
 1010SOL    HW2 4931   5.547   6.436   4.091 -2.4246 -0.2266 -0.9703
 1011SOL     OW 4932   2.289   2.356   3.421  0.0308 -0.2849 -0.1770
 1011SOL    HW1 4933   2.314   2.330   3.510  0.1005 -0.7714 -0.3367
 1011SOL    HW2 4934   2.201   2.321   3.409  0.0595 -0.3044 -0.3355
 1012SOL     OW 4935   2.715   6.019   0.553 -0.2441  0.0287 -0.1305
 1012SOL    HW1 4936   2.693   6.055   0.639  0.1843 -0.3925  0.1587
 1012SOL    HW2 4937   2.644   5.957   0.535  0.3909 -0.9321  0.5624
 1013SOL     OW 4938   4.834   0.548   1.408  0.1315  0.1666 -0.0728
 1013SOL    HW1 4939   4.864   0.633   1.378  0.4985  0.3344  0.7649
 1013SOL    HW2 4940   4.751   0.565   1.453 -0.3713 -0.0742 -0.8770
 1014SOL     OW 4941   2.714   4.943   2.879  0.3207  0.1677  0.4944
 1014SOL    HW1 4942   2.793   4.980   2.839  0.5462  0.1541  0.9202
 1014SOL    HW2 4943   2.737   4.931   2.971  0.7177 -2.2994  0.1312
 1015SOL     OW 4944   2.758   5.512   2.006  0.2481  0.0150 -0.3306
 1015SOL    HW1 4945   2.662   5.517   1.999  0.1015 -0.1351  1.2880
 1015SOL    HW2 4946   2.774   5.429   2.051  1.2458 -0.7034 -1.9215
 1016SOL     OW 4947   4.385   1.458   3.153  0.0984  0.9202  0.0297
 1016SOL    HW1 4948   4.332   1.379   3.146  1.1774  0.3235 -2.5132
 1016SOL    HW2 4949   4.463   1.440   3.100  0.9447  3.2463  0.3459
 1017SOL     OW 4950   6.420   3.768   1.007 -0.5126  0.0626 -0.8736
 1017SOL    HW1 4951   6.456   3.733   0.926 -0.0245  0.5112 -0.8559
 1017SOL    HW2 4952   6.356   3.703   1.035 -0.6509 -0.1143 -1.5929
 1018SOL     OW 4953   4.983   5.227   4.516  1.0645 -0.0846 -0.0091
 1018SOL    HW1 4954   5.078   5.216   4.517  1.0447 -0.2262  0.3664
 1018SOL    HW2 4955   4.951   5.166   4.583  0.8178  0.9928  0.8896
 1019SOL     OW 4956   6.160   5.288   1.832  0.0721  0.6544 -0.3093
 1019SOL    HW1 4957   6.207   5.356   1.880 -0.4547 -0.3178  1.7010
 1019SOL    HW2 4958   6.068   5.307   1.848 -0.0811 -0.7704  0.7525
 1020SOL     OW 4959   2.859   4.715   1.455 -0.4079  0.2841  0.1403
 1020SOL    HW1 4960   2.809   4.634   1.467  0.5387 -0.0011  2.7908
 1020SOL    HW2 4961   2.827   4.751   1.372 -2.2275 -1.8074 -0.1523
 1021SOL     OW 4962   0.970   1.174   3.733  0.3994  0.8625 -0.5455
 1021SOL    HW1 4963   1.047   1.139   3.779  0.6892  0.8172 -1.0626
 1021SOL    HW2 4964   0.911   1.200   3.803  0.1245 -0.7644 -0.1240
 1022SOL     OW 4965   4.991   6.148   3.627  0.6049  0.2135  0.4325
 1022SOL    HW1 4966   4.941   6.216   3.673  0.4160  1.9223 -2.0497
 1022SOL    HW2 4967   4.958   6.152   3.537  1.8145 -2.0363 -0.1782
 1023SOL     OW 4968   0.594   4.536   2.837  0.0729  0.0343 -0.3100
 1023SOL    HW1 4969   0.638   4.455   2.815  0.5216  0.6236 -1.6593
 1023SOL    HW2 4970   0.527   4.547   2.770 -1.6143 -0.3946  1.1991
 1024SOL     OW 4971   2.129   2.645   3.287  0.2697  0.0155  0.2933
 1024SOL    HW1 4972   2.071   2.656   3.212  0.2661  0.3003  0.3385
 1024SOL    HW2 4973   2.071   2.620   3.359  0.5034 -2.6750 -0.3249
 1025SOL     OW 4974   0.744   0.863   2.079  0.3358  0.5346 -0.4916
 1025SOL    HW1 4975   0.810   0.824   2.022  0.2998 -1.6894  0.8623
 1025SOL    HW2 4976   0.790   0.935   2.123  1.5689 -0.2871 -0.3837
 1026SOL     OW 4977   4.578   1.115   3.199 -0.3254 -0.1341 -0.6122
 1026SOL    HW1 4978   4.646   1.182   3.201  1.0204 -1.4028 -1.3793
 1026SOL    HW2 4979   4.551   1.105   3.291 -1.1335  1.9554 -0.5734
 1027SOL     OW 4980   6.060   4.291   1.170 -0.3786 -0.1615 -0.6555
 1027SOL    HW1 4981   6.079   4.381   1.198  1.3384 -0.3152 -1.2101
 1027SOL    HW2 4982   6.058   4.241   1.251 -0.4460  0.2262 -0.4139
 1028SOL     OW 4983   4.245   3.709   4.172 -0.2781 -0.6390  0.0152
 1028SOL    HW1 4984   4.196   3.653   4.112  0.4130 -0.4489 -0.7324
 1028SOL    HW2 4985   4.230   3.798   4.139  1.0514 -0.6203 -0.5891
 1029SOL     OW 4986   3.257   0.613   4.461 -0.3896  0.3161 -0.1401
 1029SOL    HW1 4987   3.259   0.521   4.485  1.8927  0.6807  1.3359
 1029SOL    HW2 4988   3.200   0.654   4.526  1.7067  0.4884  1.7017
 1030SOL     OW 4989   5.637   5.494   1.347 -0.2507 -0.1613  0.3948
 1030SOL    HW1 4990   5.674   5.412   1.315  0.4469 -0.2258  1.3209
 1030SOL    HW2 4991   5.713   5.550   1.364 -0.7548  1.5688 -2.3720
 1031SOL     OW 4992   1.134   5.877   2.097  0.7603  0.3816 -0.6542
 1031SOL    HW1 4993   1.111   5.793   2.056  1.9012  0.1066 -0.7651
 1031SOL    HW2 4994   1.082   5.878   2.178  1.3784 -0.8440 -0.2127
 1032SOL     OW 4995   1.973   0.113   1.993 -0.4545 -0.4447 -0.4155
 1032SOL    HW1 4996   1.993   0.019   2.000 -0.7251 -0.5582 -1.0669
 1032SOL    HW2 4997   1.983   0.146   2.082 -1.6191 -1.3452  0.0845
 1033SOL     OW 4998   2.090   2.118   4.000 -0.1920 -0.2737 -0.2781
 1033SOL    HW1 4999   2.017   2.165   4.040  0.3813  0.0444  0.4078
 1033SOL    HW2 5000   2.068   2.025   4.013 -0.7414 -0.1934 -0.5809
 1034SOL     OW 5001   3.019   3.991   1.141  0.2856  0.6378 -0.2241
 1034SOL    HW1 5002   3.065   3.921   1.093  2.1448  2.1878 -0.8084
 1034SOL    HW2 5003   2.948   3.945   1.186  2.0946 -1.8471  0.3428
 1035SOL     OW 5004   3.969   1.931   0.881 -0.3351  0.0708  0.0845
 1035SOL    HW1 5005   4.060   1.949   0.905 -0.7701  2.3417  0.3141
 1035SOL    HW2 5006   3.969   1.841   0.850  2.1990  0.3349 -0.9207
 1036SOL     OW 5007   4.859   4.677   2.430 -0.6250 -0.2749 -0.2815
 1036SOL    HW1 5008   4.948   4.644   2.422 -0.1120  1.0037 -0.0347
 1036SOL    HW2 5009   4.821   4.665   2.343  0.0067 -0.1957 -0.5689
 1037SOL     OW 5010   4.945   5.934   1.466 -0.5541 -0.1209  0.3784
 1037SOL    HW1 5011   4.966   5.847   1.433 -1.4242 -1.3019  2.7729
 1037SOL    HW2 5012   5.029   5.978   1.475  0.1262 -1.5838  1.3997
 1038SOL     OW 5013   2.010   1.610   2.404  0.1810 -0.2337 -0.2760
 1038SOL    HW1 5014   2.045   1.694   2.375  3.0941 -1.5983 -1.0206
 1038SOL    HW2 5015   1.945   1.587   2.338  1.3866  0.1723 -1.6562
 1039SOL     OW 5016   1.961   0.248   0.028 -0.0539  0.3746 -0.4988
 1039SOL    HW1 5017   1.920   0.190  -0.037  0.0958 -0.5782  0.2274
 1039SOL    HW2 5018   2.040   0.201   0.056 -1.3639 -0.4430  2.1488
 1040SOL     OW 5019   3.281   2.864   3.579 -0.3555 -0.2365  0.0945
 1040SOL    HW1 5020   3.213   2.806   3.544  0.9707 -1.7627 -0.0496
 1040SOL    HW2 5021   3.346   2.806   3.618  2.3102  0.9000 -2.2748
 1041SOL     OW 5022   1.172   2.283   4.533  0.3171  0.0597  0.3567
 1041SOL    HW1 5023   1.084   2.260   4.503  0.3709 -0.6936  0.7411
 1041SOL    HW2 5024   1.185   2.373   4.504 -0.5347  0.1375  0.1970
 1042SOL     OW 5025   4.705   5.763   2.796 -0.1974 -0.5330  0.0741
 1042SOL    HW1 5026   4.770   5.755   2.866 -1.5222 -2.5886  1.1944
 1042SOL    HW2 5027   4.749   5.729   2.719  0.7356  0.1539  0.2783
 1043SOL     OW 5028   3.375   3.595   2.476 -0.0807  0.0557 -0.1391
 1043SOL    HW1 5029   3.289   3.583   2.517  0.0983 -3.1329 -0.4443
 1043SOL    HW2 5030   3.362   3.572   2.384  1.1803 -1.1417 -0.0592
 1044SOL     OW 5031   3.907   4.273   0.219  0.7312 -0.2006  0.0055
 1044SOL    HW1 5032   3.966   4.206   0.185  2.4943  0.9302  0.6813
 1044SOL    HW2 5033   3.964   4.335   0.264 -0.6876  2.1664 -1.2056
 1045SOL     OW 5034   3.410   0.200   4.355 -0.5034 -0.5971 -0.3298
 1045SOL    HW1 5035   3.494   0.165   4.326 -0.1398 -0.2246  0.2391
 1045SOL    HW2 5036   3.427   0.230   4.445 -1.5507 -1.6035  0.2260
 1046SOL     OW 5037   3.399   1.035   1.836 -0.6775  0.3947 -0.1924
 1046SOL    HW1 5038   3.341   1.083   1.895 -0.0895  0.0164  0.7021
 1046SOL    HW2 5039   3.423   1.099   1.769  1.6185  1.9974  2.0073
 1047SOL     OW 5040   2.847   2.288   1.833  0.6405 -0.0552 -0.1924
 1047SOL    HW1 5041   2.911   2.260   1.899  0.9225 -0.7391 -0.7488
 1047SOL    HW2 5042   2.826   2.378   1.858 -0.7997 -0.9361  2.0167
 1048SOL     OW 5043   3.720   1.259   0.194 -0.3090  0.1785 -0.3586
 1048SOL    HW1 5044   3.787   1.241   0.128 -2.1510 -2.0227 -1.7825
 1048SOL    HW2 5045   3.701   1.174   0.233 -0.2873  1.2109  2.1025
 1049SOL     OW 5046   0.702   4.549   1.060  0.1216  0.5265 -0.3144
 1049SOL    HW1 5047   0.621   4.585   1.025 -0.1881  0.3927  0.2479
 1049SOL    HW2 5048   0.689   4.547   1.155  0.1224 -1.0549 -0.3143
 1050SOL     OW 5049   4.674   5.346   3.030 -0.0871  0.3271  0.3112
 1050SOL    HW1 5050   4.657   5.282   3.099  0.5770  1.0680  1.1937
 1050SOL    HW2 5051   4.594   5.398   3.026 -0.1528  0.2394  0.4839
 1051SOL     OW 5052   4.096   2.533   0.336  0.3959  0.6655 -0.1246
 1051SOL    HW1 5053   4.163   2.600   0.327  1.7437 -0.5080  0.6737
 1051SOL    HW2 5054   4.082   2.525   0.430  0.9486 -0.7864 -0.1402
 1052SOL     OW 5055   1.937   0.140   3.525 -0.5096 -0.5957 -0.2630
 1052SOL    HW1 5056   1.964   0.084   3.453  0.6440 -0.7689  0.2810
 1052SOL    HW2 5057   1.851   0.172   3.500 -0.6956 -1.7086 -1.0955
 1053SOL     OW 5058   5.748   5.707   2.101 -0.5218 -0.4417  0.2739
 1053SOL    HW1 5059   5.822   5.700   2.162  0.7518 -0.1126 -1.1840
 1053SOL    HW2 5060   5.777   5.768   2.033 -2.2339 -0.1151 -0.2322
 1054SOL     OW 5061   3.852   5.142   3.002 -0.3707 -0.5499 -0.5385
 1054SOL    HW1 5062   3.781   5.185   2.954 -0.4881  1.3567  1.1790
 1054SOL    HW2 5063   3.905   5.100   2.935 -0.8161  1.5363 -2.2966
 1055SOL     OW 5064   4.928   3.163   3.214  0.7669  0.3446  0.4367
 1055SOL    HW1 5065   4.903   3.145   3.124  0.7295 -0.7120  0.6504
 1055SOL    HW2 5066   4.852   3.208   3.252 -0.5961 -2.1331  0.8637
 1056SOL     OW 5067   3.343   5.496   3.425  0.4083  0.0584  0.1217
 1056SOL    HW1 5068   3.284   5.552   3.376  1.1982  1.0870  0.3191
 1056SOL    HW2 5069   3.285   5.445   3.482 -0.2395  2.8018  2.1503
 1057SOL     OW 5070   2.930   3.512   3.941 -0.0651 -0.0924  0.5217
 1057SOL    HW1 5071   2.874   3.534   4.015  0.0890  1.2718  0.2620
 1057SOL    HW2 5072   2.901   3.425   3.914  0.2118 -0.8379  2.4772
 1058SOL     OW 5073   6.327   4.226   3.025  0.2014  0.2784  0.2118
 1058SOL    HW1 5074   6.332   4.140   2.985  1.2742 -0.3826  1.6812
 1058SOL    HW2 5075   6.400   4.275   2.988 -1.5668  1.3155 -2.1619
 1059SOL     OW 5076   2.395   1.474   3.885  0.2345  0.6283 -0.3662
 1059SOL    HW1 5077   2.430   1.557   3.918 -0.2267  1.3270 -1.5762
 1059SOL    HW2 5078   2.416   1.475   3.791 -0.8092 -0.0709 -0.6244
 1060SOL     OW 5079   0.040   0.500   2.794 -0.1746  0.2846 -0.0706
 1060SOL    HW1 5080   0.012   0.425   2.846 -0.7095  0.6210  0.1357
 1060SOL    HW2 5081   0.108   0.542   2.847  0.5824 -0.4176 -0.4785
 1061SOL     OW 5082   3.746   5.043   1.783 -0.4474  0.1787  0.1596
 1061SOL    HW1 5083   3.711   5.119   1.737 -2.2114  0.4283  1.7879
 1061SOL    HW2 5084   3.671   4.984   1.794  0.0300 -0.1598  2.0467
 1062SOL     OW 5085   4.924   5.582   3.433 -0.1798  0.2176  0.7113
 1062SOL    HW1 5086   5.000   5.528   3.455 -0.5653 -1.4479 -1.6160
 1062SOL    HW2 5087   4.957   5.647   3.371 -0.1866  1.1273  1.6475
 1063SOL     OW 5088   6.146   4.486   2.348  0.1278  0.1106 -0.2360
 1063SOL    HW1 5089   6.206   4.420   2.382 -0.2877  0.2476  0.7925
 1063SOL    HW2 5090   6.187   4.569   2.371  1.5244  0.3079 -3.0273
 1064SOL     OW 5091   0.969   5.602   3.415  0.7302  0.5677 -0.7745
 1064SOL    HW1 5092   0.951   5.696   3.417  0.6846  0.5645 -1.0182
 1064SOL    HW2 5093   0.897   5.564   3.364  0.8372  0.4225 -0.8214
 1065SOL     OW 5094   3.319   2.093   1.221 -0.3248  0.0485 -0.5408
 1065SOL    HW1 5095   3.297   2.023   1.282 -1.4467  2.3578  1.9039
 1065SOL    HW2 5096   3.284   2.064   1.137 -1.9082 -1.7455  0.6603
 1066SOL     OW 5097   2.201   3.052   4.489  0.2489 -0.3401  0.3252
 1066SOL    HW1 5098   2.239   2.992   4.425  1.3857  0.2321  0.4464
 1066SOL    HW2 5099   2.216   3.009   4.573 -1.1967 -1.0655  0.2462
 1067SOL     OW 5100   6.179   4.272   1.844  0.7716  0.5779  0.4550
 1067SOL    HW1 5101   6.167   4.329   1.768  0.7621 -0.3258 -0.2369
 1067SOL    HW2 5102   6.127   4.313   1.913 -0.2722  0.7085 -0.3961
 1068SOL     OW 5103   1.838   0.699   0.587 -0.1546  0.5132  0.1539
 1068SOL    HW1 5104   1.842   0.655   0.502 -1.0943 -0.5294  0.6127
 1068SOL    HW2 5105   1.857   0.790   0.568 -3.1206  0.8788 -1.6514
 1069SOL     OW 5106   2.647   2.133   2.275 -0.5927  0.1241  0.0327
 1069SOL    HW1 5107   2.581   2.077   2.233  0.1699 -1.0415  0.3438
 1069SOL    HW2 5108   2.672   2.085   2.354  0.6816  0.5145 -0.1178
 1070SOL     OW 5109   0.995   1.673   0.721  0.0226  0.2318  0.2315
 1070SOL    HW1 5110   0.963   1.712   0.802  1.2715  1.6875  0.0739
 1070SOL    HW2 5111   0.920   1.678   0.661 -0.3010  1.0189  0.6880
 1071SOL     OW 5112   3.790   2.753   2.491 -0.3588  0.4713 -0.0544
 1071SOL    HW1 5113   3.812   2.670   2.534 -0.1705  0.7647  0.4078
 1071SOL    HW2 5114   3.815   2.739   2.399  0.1926  0.2113  0.1311
 1072SOL     OW 5115   4.818   3.755   2.008  0.5754  0.1041  0.0082
 1072SOL    HW1 5116   4.744   3.813   1.994 -0.8511 -1.6396 -0.0617
 1072SOL    HW2 5117   4.801   3.680   1.950  3.1436  0.2676 -1.1236
 1073SOL     OW 5118   4.581   0.573   2.239 -0.1238  0.3631 -0.4653
 1073SOL    HW1 5119   4.548   0.636   2.303 -1.1689  0.0873 -0.7093
 1073SOL    HW2 5120   4.618   0.502   2.292  0.8928  1.0664 -0.1891
 1074SOL     OW 5121   3.280   5.593   0.809  0.4761  0.1070  0.2961
 1074SOL    HW1 5122   3.185   5.598   0.797  0.0092  1.8608  3.5607
 1074SOL    HW2 5123   3.292   5.581   0.904  3.5343  0.6449  0.0840
 1075SOL     OW 5124   1.067   2.344   0.416 -0.3357  0.7451  0.3169
 1075SOL    HW1 5125   1.100   2.409   0.478 -0.7594 -1.2381  2.7697
 1075SOL    HW2 5126   1.108   2.262   0.443 -0.0171 -0.1437 -2.5073
 1076SOL     OW 5127   5.435   4.195   1.305 -0.2053 -0.1378 -0.8485
 1076SOL    HW1 5128   5.394   4.112   1.331 -0.2218  0.0598 -0.2353
 1076SOL    HW2 5129   5.483   4.173   1.225 -0.0227 -0.7974 -0.5689
 1077SOL     OW 5130   2.045   3.629   2.508 -0.0304  0.0846  0.5642
 1077SOL    HW1 5131   2.025   3.540   2.536 -0.3862  0.1234  0.4280
 1077SOL    HW2 5132   2.065   3.621   2.415  0.5441  0.0546  0.6819
 1078SOL     OW 5133   2.454   3.539   1.159 -0.4651 -0.2982  0.0998
 1078SOL    HW1 5134   2.361   3.560   1.167 -0.9882 -1.9445 -1.1541
 1078SOL    HW2 5135   2.457   3.443   1.156  1.3037 -0.2814  0.3040
 1079SOL     OW 5136   3.002   2.759   1.338  0.5413  0.5957  0.4038
 1079SOL    HW1 5137   3.088   2.723   1.358  0.1322 -0.8271 -0.2640
 1079SOL    HW2 5138   2.980   2.813   1.414  2.6340  2.1981 -0.0717
 1080SOL     OW 5139   0.157   6.216   2.492  0.0880 -0.5693 -0.4027
 1080SOL    HW1 5140   0.239   6.211   2.443 -0.5537 -0.3563 -1.5293
 1080SOL    HW2 5141   0.133   6.309   2.488  0.8942 -0.2118  1.8093
 1081SOL     OW 5142   1.618   2.748   2.228  0.2338 -0.6181  0.6605
 1081SOL    HW1 5143   1.546   2.756   2.165  0.0768 -0.1637  0.8972
 1081SOL    HW2 5144   1.576   2.742   2.313  0.4883  0.4465  0.8770
 1082SOL     OW 5145   4.170   5.870   1.561  0.4699 -0.0875 -0.4590
 1082SOL    HW1 5146   4.261   5.888   1.585  0.4707  1.3039 -1.4314
 1082SOL    HW2 5147   4.175   5.798   1.499  0.7824 -0.9685  0.5627
 1083SOL     OW 5148   0.474   4.100   0.223 -0.3931 -0.6441 -0.7851
 1083SOL    HW1 5149   0.408   4.081   0.156 -1.0613 -0.9133 -0.0613
 1083SOL    HW2 5150   0.426   4.096   0.306  0.7194 -1.7375 -0.1678
 1084SOL     OW 5151   0.272   2.705   2.298 -0.2247 -0.4296 -0.1990
 1084SOL    HW1 5152   0.320   2.772   2.249 -0.1968  0.3582  0.8625
 1084SOL    HW2 5153   0.180   2.733   2.292 -0.3495 -0.9337 -0.7051
 1085SOL     OW 5154   2.770   1.550   2.853 -0.1186 -0.6797 -0.3232
 1085SOL    HW1 5155   2.747   1.503   2.774 -0.3797  0.9882 -1.2892
 1085SOL    HW2 5156   2.691   1.597   2.878  1.1136  2.5022 -1.8021
 1086SOL     OW 5157   4.424   5.137   3.996  0.1370 -0.0582 -0.4411
 1086SOL    HW1 5158   4.449   5.070   4.060 -1.4481  0.5110  0.8429
 1086SOL    HW2 5159   4.371   5.091   3.932 -1.7637  0.0612  0.9610
 1087SOL     OW 5160   2.671   2.044   3.069  0.2004  0.2252  0.0188
 1087SOL    HW1 5161   2.641   2.079   2.985 -0.7774 -0.6917 -0.0325
 1087SOL    HW2 5162   2.738   2.106   3.098  0.9807  0.2509 -1.7107
 1088SOL     OW 5163   3.028   4.026   0.865 -0.4055  0.0965 -0.2407
 1088SOL    HW1 5164   2.985   3.941   0.860 -0.0862 -0.0924  0.1381
 1088SOL    HW2 5165   3.019   4.052   0.957 -0.2867  0.3588 -0.3025
 1089SOL     OW 5166   3.932   6.356   3.554  0.5764  0.6864  0.3443
 1089SOL    HW1 5167   3.905   6.345   3.463  0.6195 -1.8397  0.5533
 1089SOL    HW2 5168   4.011   6.410   3.550  0.0504  1.3922 -1.0077
 1090SOL     OW 5169   4.338   5.202   1.414  0.5686 -0.4077 -0.4139
 1090SOL    HW1 5170   4.267   5.252   1.372  1.1840  1.7553  0.9475
 1090SOL    HW2 5171   4.418   5.240   1.378  1.0644 -0.1870  0.8644
 1091SOL     OW 5172   4.450   5.290   4.457  0.3255 -0.0702  0.1840
 1091SOL    HW1 5173   4.537   5.329   4.456 -0.0399  0.8182  1.3160
 1091SOL    HW2 5174   4.421   5.293   4.365  0.6402  1.5874  0.1090
 1092SOL     OW 5175   5.277   5.697   0.308 -0.1193  0.7395 -0.0778
 1092SOL    HW1 5176   5.218   5.633   0.350 -1.5678  0.0166 -2.9317
 1092SOL    HW2 5177   5.254   5.780   0.348 -1.3425  0.0895  0.6372
 1093SOL     OW 5178   2.139   0.837   0.709  0.3342  0.7927  0.4920
 1093SOL    HW1 5179   2.197   0.770   0.746  0.6830  0.8790  0.1101
 1093SOL    HW2 5180   2.136   0.816   0.615 -2.3904 -0.8600  0.8368
 1094SOL     OW 5181   3.988   2.090   1.202 -0.6058  0.3586  0.2325
 1094SOL    HW1 5182   3.914   2.149   1.186 -0.5325  0.3398 -0.2107
 1094SOL    HW2 5183   4.051   2.112   1.133 -0.0787  0.5668  0.7707
 1095SOL     OW 5184   5.778   4.614   1.453 -0.3720 -0.3637  0.4253
 1095SOL    HW1 5185   5.732   4.597   1.370  1.7596  2.6084 -1.5603
 1095SOL    HW2 5186   5.847   4.548   1.455 -0.3885 -0.4084 -0.1985
 1096SOL     OW 5187   1.568   0.957   3.234 -0.5603  0.2697 -0.0672
 1096SOL    HW1 5188   1.572   0.864   3.257  3.0538  0.0084 -1.0617
 1096SOL    HW2 5189   1.523   0.960   3.150  1.7878 -1.0915 -1.4912
 1097SOL     OW 5190   1.698   3.468   2.211 -0.4509  0.1735  0.1851
 1097SOL    HW1 5191   1.652   3.522   2.147 -0.5477 -0.1168  0.0080
 1097SOL    HW2 5192   1.763   3.419   2.160  0.9879  1.5580  0.6070
 1098SOL     OW 5193   2.188   5.182   0.396 -0.4924  0.4425 -0.0625
 1098SOL    HW1 5194   2.154   5.146   0.314 -0.7242  1.2050 -0.3097
 1098SOL    HW2 5195   2.203   5.274   0.377 -0.9271  0.7176  0.8655
 1099SOL     OW 5196   3.384   0.061   2.405  0.2372  0.2565  0.3232
 1099SOL    HW1 5197   3.342   0.134   2.358 -0.7717  0.1188  0.9892
 1099SOL    HW2 5198   3.311   0.007   2.436  0.9631 -2.2532 -1.9632
 1100SOL     OW 5199   1.157   0.029   2.397 -0.0392  0.3950 -0.0183
 1100SOL    HW1 5200   1.239   0.060   2.360 -1.0876  0.9626 -2.0611
 1100SOL    HW2 5201   1.114  -0.016   2.324 -1.5134  0.0648  1.0127
 1101SOL     OW 5202   4.541   1.795   1.187 -0.2560 -0.4247 -0.0774
 1101SOL    HW1 5203   4.514   1.818   1.276  0.3245 -2.4479  0.6647
 1101SOL    HW2 5204   4.558   1.879   1.145  0.9907  0.5496  2.2103
 1102SOL     OW 5205   3.229   3.517   3.565  0.3983  0.5425 -0.2392
 1102SOL    HW1 5206   3.228   3.483   3.476  0.4830  0.4913 -0.2208
 1102SOL    HW2 5207   3.202   3.443   3.620 -1.3642  1.0462 -0.3773
 1103SOL     OW 5208   0.721   2.479   4.078  0.7311  0.0857  0.5027
 1103SOL    HW1 5209   0.729   2.561   4.128 -1.1658 -0.1164  1.2074
 1103SOL    HW2 5210   0.673   2.420   4.136 -1.6772 -0.1163 -1.5117
 1104SOL     OW 5211   4.122   0.361   3.490  0.0510  0.3212 -0.2357
 1104SOL    HW1 5212   4.163   0.437   3.532 -2.0106  0.0135  2.6765
 1104SOL    HW2 5213   4.040   0.395   3.453  0.6309  0.0765 -1.7998
 1105SOL     OW 5214   3.150   2.190   3.022  0.0881 -0.2614 -0.0490
 1105SOL    HW1 5215   3.243   2.176   3.002  0.3259  1.5804 -0.3774
 1105SOL    HW2 5216   3.110   2.105   3.005  1.8355 -1.3545  0.9637
 1106SOL     OW 5217   2.909   1.522   0.573  0.4247  0.3875  0.2427
 1106SOL    HW1 5218   2.840   1.508   0.508 -1.1145  0.9669  1.6832
 1106SOL    HW2 5219   2.944   1.435   0.589  2.0274  0.4105 -2.5376
 1107SOL     OW 5220   4.435   4.948   1.302  0.1163 -0.9646  0.3542
 1107SOL    HW1 5221   4.411   4.876   1.359 -2.6978  1.0520  1.9901
 1107SOL    HW2 5222   4.386   5.023   1.336  1.5813  1.3563 -2.2132
 1108SOL     OW 5223   2.725   1.225   2.230  0.2751  0.4226 -0.0205
 1108SOL    HW1 5224   2.633   1.207   2.213 -0.9601  3.4648  2.3712
 1108SOL    HW2 5225   2.754   1.278   2.155  0.1148 -0.5537 -0.7852
 1109SOL     OW 5226   4.824   1.475   4.271  0.3661 -0.3888 -0.0017
 1109SOL    HW1 5227   4.766   1.435   4.207 -0.1689  0.1157  0.1629
 1109SOL    HW2 5228   4.834   1.409   4.340 -0.6750 -0.1724  0.3666
 1110SOL     OW 5229   1.998   0.726   2.490 -0.5021  0.6564  0.6149
 1110SOL    HW1 5230   1.933   0.679   2.438 -1.1318  2.0800  0.0465
 1110SOL    HW2 5231   2.026   0.664   2.557  1.0562 -1.6382 -1.9393
 1111SOL     OW 5232   2.744   4.808   1.229 -0.4125 -0.1503 -0.3088
 1111SOL    HW1 5233   2.752   4.848   1.143 -1.5854  0.8790  0.0462
 1111SOL    HW2 5234   2.679   4.738   1.217 -0.5903  0.0059 -0.2487
 1112SOL     OW 5235   4.963   1.391   0.837 -0.7429 -0.2110  0.7893
 1112SOL    HW1 5236   4.977   1.361   0.927 -1.6699 -2.4907  0.2554
 1112SOL    HW2 5237   4.898   1.460   0.844  1.0443  1.4308  2.0576
 1113SOL     OW 5238   1.686   0.694   2.111 -0.0230 -0.2054 -0.0442
 1113SOL    HW1 5239   1.750   0.757   2.078 -0.6723  0.7384  0.4748
 1113SOL    HW2 5240   1.604   0.719   2.070 -0.0301 -1.6606 -1.0280
 1114SOL     OW 5241   1.447   2.069   1.385  0.7056  0.5195  0.2270
 1114SOL    HW1 5242   1.397   1.996   1.347  0.5863  0.2457  0.9026
 1114SOL    HW2 5243   1.539   2.045   1.369  0.6734  0.1203  0.6249
 1115SOL     OW 5244   2.644   2.321   1.464  0.3379 -0.2742 -0.4297
 1115SOL    HW1 5245   2.625   2.281   1.380 -0.7759  0.9154 -0.7768
 1115SOL    HW2 5246   2.665   2.412   1.443  1.0368 -0.2025  0.4983
 1116SOL     OW 5247   4.851   1.376   3.484 -0.1037  0.0528  0.2993
 1116SOL    HW1 5248   4.871   1.283   3.498 -1.9624 -0.8159 -2.0268
 1116SOL    HW2 5249   4.819   1.380   3.393 -1.7315  2.6664  0.8764
 1117SOL     OW 5250   2.348   5.689   1.505 -0.0871  0.0179 -0.0897
 1117SOL    HW1 5251   2.421   5.685   1.444 -0.7605 -1.2554 -0.8485
 1117SOL    HW2 5252   2.272   5.661   1.454 -0.8521 -0.0605  1.0562
 1118SOL     OW 5253   1.681   5.668   0.171 -0.0726 -0.2046  0.4666
 1118SOL    HW1 5254   1.588   5.686   0.156  0.1455  0.0815 -0.6636
 1118SOL    HW2 5255   1.684   5.627   0.258 -1.2797 -0.4700  0.4046
 1119SOL     OW 5256   3.767   5.162   0.350 -0.2415 -0.5840  0.1498
 1119SOL    HW1 5257   3.796   5.099   0.416  1.8181  1.0438  0.9349
 1119SOL    HW2 5258   3.840   5.224   0.343 -1.3090  0.5250 -2.0967
 1120SOL     OW 5259   5.718   4.930   0.992 -0.0869 -0.6145 -0.3146
 1120SOL    HW1 5260   5.683   4.917   1.081  0.3746  1.4416  0.2248
 1120SOL    HW2 5261   5.640   4.939   0.937 -0.3759 -2.0217 -0.1737
 1121SOL     OW 5262   0.499   5.479   0.555  0.6839  0.0111 -0.4140
 1121SOL    HW1 5263   0.545   5.440   0.481 -0.1809  1.0738 -1.5611
 1121SOL    HW2 5264   0.525   5.426   0.631  2.4448 -0.4263 -1.2851
 1122SOL     OW 5265   3.517   0.823   2.529  0.2883  0.7442  0.0438
 1122SOL    HW1 5266   3.576   0.814   2.604  0.1955 -2.7731 -0.1259
 1122SOL    HW2 5267   3.432   0.847   2.568  0.3086 -0.7478  1.0833
 1123SOL     OW 5268   0.922   1.935   0.419  0.0587  0.1570 -0.2553
 1123SOL    HW1 5269   0.837   1.947   0.378 -0.9739 -1.7064  1.1932
 1123SOL    HW2 5270   0.903   1.921   0.512  1.9053 -0.7528  0.0385
 1124SOL     OW 5271   0.269   0.823   0.888  0.6198  0.8029 -0.3091
 1124SOL    HW1 5272   0.182   0.803   0.853 -0.0417  2.0065  0.5844
 1124SOL    HW2 5273   0.322   0.841   0.810  0.3637 -0.9082 -0.9254
 1125SOL     OW 5274   4.343   2.942   1.349  0.7712 -0.3179  0.4378
 1125SOL    HW1 5275   4.416   2.930   1.410  1.0850  1.2074  0.4027
 1125SOL    HW2 5276   4.382   2.982   1.272  0.0585 -0.4312  0.0117
 1126SOL     OW 5277   1.541   1.458   1.627 -0.4619 -0.4470  0.0379
 1126SOL    HW1 5278   1.539   1.540   1.676 -1.6682 -0.3193 -0.1890
 1126SOL    HW2 5279   1.539   1.485   1.535  2.7837 -0.6460 -0.2236
 1127SOL     OW 5280   2.978   6.119   0.506 -0.0386 -0.2685 -0.2844
 1127SOL    HW1 5281   3.015   6.037   0.538 -1.2224 -1.4042 -1.7070
 1127SOL    HW2 5282   2.888   6.120   0.540 -0.3534 -0.0615 -1.0972
 1128SOL     OW 5283   0.307   0.419   1.165 -0.4457 -0.9067 -0.5360
 1128SOL    HW1 5284   0.274   0.495   1.117  1.3044 -0.0267 -0.4548
 1128SOL    HW2 5285   0.378   0.385   1.109 -0.3388 -1.6637  0.0504
 1129SOL     OW 5286   4.466   1.643   0.646  0.0131  0.0334 -0.6151
 1129SOL    HW1 5287   4.482   1.693   0.725 -1.6444  0.9939 -0.8298
 1129SOL    HW2 5288   4.382   1.600   0.661 -1.2706  1.6913 -2.4812
 1130SOL     OW 5289   0.806   1.187   0.335 -0.4423 -0.0849  0.1568
 1130SOL    HW1 5290   0.896   1.155   0.326 -0.0364  0.6497  1.3962
 1130SOL    HW2 5291   0.816   1.280   0.356 -1.5025  0.0174  0.2614
 1131SOL     OW 5292   0.569   6.087   4.387 -0.3587  0.7059  0.4706
 1131SOL    HW1 5293   0.642   6.145   4.366  0.4993 -0.1887  0.9117
 1131SOL    HW2 5294   0.552   6.039   4.306 -1.8858  2.3783 -0.2771
 1132SOL     OW 5295   2.844   5.993   0.920  0.6678  0.4725 -0.2821
 1132SOL    HW1 5296   2.879   6.062   0.977  0.9270  0.2355 -0.1503
 1132SOL    HW2 5297   2.916   5.930   0.912  0.1084 -0.2861  0.4272
 1133SOL     OW 5298   5.592   1.521   4.582 -0.2539 -0.2624  0.0252
 1133SOL    HW1 5299   5.539   1.464   4.637 -0.5436  1.4710  1.6383
 1133SOL    HW2 5300   5.623   1.590   4.641  1.6028  0.2603 -1.4388
 1134SOL     OW 5301   3.610   3.494   2.567  0.0668 -0.0318  0.6271
 1134SOL    HW1 5302   3.522   3.516   2.537 -0.2458  2.3584  2.8832
 1134SOL    HW2 5303   3.663   3.571   2.544  1.4450 -1.1594 -0.1089
 1135SOL     OW 5304   2.271   2.941   2.235  0.4352 -0.0598  0.2962
 1135SOL    HW1 5305   2.362   2.967   2.222  0.5267  0.2142  1.3566
 1135SOL    HW2 5306   2.263   2.856   2.192  1.3814 -0.4132  0.8007
 1136SOL     OW 5307   3.161   1.554   1.669  0.1181  0.7169  0.6747
 1136SOL    HW1 5308   3.105   1.479   1.646  1.1862 -0.2081  0.9830
 1136SOL    HW2 5309   3.128   1.626   1.615 -2.8802  0.8757  2.5033
 1137SOL     OW 5310   1.788   1.403   4.530 -0.0460  0.7544  0.0811
 1137SOL    HW1 5311   1.785   1.458   4.453 -0.0523  1.7924  0.8043
 1137SOL    HW2 5312   1.735   1.449   4.595 -2.0486 -1.2759  0.0021
 1138SOL     OW 5313   5.629   5.683   3.562  0.1118 -0.5776  0.4821
 1138SOL    HW1 5314   5.690   5.611   3.549  1.5898  0.4068  1.5824
 1138SOL    HW2 5315   5.653   5.720   3.647 -2.8301 -0.8599  1.5494
 1139SOL     OW 5316   4.830   4.896   0.201  0.6701  0.1465 -0.7303
 1139SOL    HW1 5317   4.906   4.906   0.258  1.0049 -1.9075 -0.7316
 1139SOL    HW2 5318   4.821   4.980   0.158  2.1931  0.8226  0.1847
 1140SOL     OW 5319   5.248   4.737   2.884 -0.3648  0.2110  0.1293
 1140SOL    HW1 5320   5.165   4.709   2.844 -0.4287 -0.8296  0.9505
 1140SOL    HW2 5321   5.272   4.665   2.942  0.6535  0.9074  0.5940
 1141SOL     OW 5322   3.398   5.509   3.825  0.5761 -0.9405  0.1144
 1141SOL    HW1 5323   3.448   5.459   3.760 -1.6434 -2.2766 -0.6623
 1141SOL    HW2 5324   3.335   5.447   3.860  0.1347  0.4107  1.8299
 1142SOL     OW 5325   4.445   0.501   0.005  0.1477  0.2058  0.0476
 1142SOL    HW1 5326   4.428   0.468   0.093 -0.8905 -0.7323 -0.4821
 1142SOL    HW2 5327   4.537   0.483  -0.010 -0.0138 -1.0148  0.3948
 1143SOL     OW 5328   3.257   3.279   1.729 -0.0821  0.7256  0.4212
 1143SOL    HW1 5329   3.326   3.292   1.663  0.3809 -2.3713  0.1075
 1143SOL    HW2 5330   3.177   3.274   1.678 -0.0824  0.9700  0.3972
 1144SOL     OW 5331   4.010   5.289   0.819 -0.1020 -0.1638 -0.1598
 1144SOL    HW1 5332   3.925   5.273   0.861  0.0463  3.0232  1.6995
 1144SOL    HW2 5333   4.073   5.242   0.874 -0.3182  0.6525  0.8085
 1145SOL     OW 5334   4.441   0.791   2.362 -0.0677 -0.0931  0.1125
 1145SOL    HW1 5335   4.498   0.835   2.425 -1.0144 -0.0762  0.9863
 1145SOL    HW2 5336   4.404   0.718   2.411 -0.0151 -0.7114 -0.7510
 1146SOL     OW 5337   3.802   1.322   2.917  0.2105  0.1679 -0.3548
 1146SOL    HW1 5338   3.750   1.398   2.943  1.4201  0.9042 -0.0664
 1146SOL    HW2 5339   3.877   1.322   2.977  0.6289 -0.7967 -0.8622
 1147SOL     OW 5340   3.333   1.182   0.589 -0.5550  0.1349 -0.3867
 1147SOL    HW1 5341   3.323   1.274   0.564 -0.4470  0.2708  0.0767
 1147SOL    HW2 5342   3.427   1.165   0.582 -0.1234  0.9230  2.5260
 1148SOL     OW 5343   0.566   4.586   2.232 -0.2829  0.3664  0.2495
 1148SOL    HW1 5344   0.625   4.510   2.239  0.1694  0.4665 -1.8847
 1148SOL    HW2 5345   0.478   4.548   2.236 -0.0600 -0.3069 -0.7613
 1149SOL     OW 5346   1.498   0.336   0.615  0.2451  0.1578  0.2041
 1149SOL    HW1 5347   1.573   0.347   0.557  0.9148 -0.3990  0.9456
 1149SOL    HW2 5348   1.516   0.256   0.664  0.3746  1.3211  2.1737
 1150SOL     OW 5349   1.248   3.245   3.420 -0.0628  0.2248  0.4522
 1150SOL    HW1 5350   1.257   3.164   3.470  1.2984  0.1122  0.0536
 1150SOL    HW2 5351   1.315   3.303   3.455 -0.1766  0.7274 -0.1451
 1151SOL     OW 5352   0.883   3.120   1.362  0.4489 -0.0949 -0.2579
 1151SOL    HW1 5353   0.958   3.097   1.417 -0.2057  1.0534  1.1612
 1151SOL    HW2 5354   0.822   3.048   1.375  1.1141 -0.8449 -1.1218
 1152SOL     OW 5355   2.681   0.006   3.949  0.1021  0.1888  0.4298
 1152SOL    HW1 5356   2.713  -0.079   3.980 -2.4452 -0.3071  2.0270
 1152SOL    HW2 5357   2.661  -0.009   3.857 -3.2993 -2.1202  1.3242
 1153SOL     OW 5358   1.993   5.493   0.143 -0.0156 -0.5362  0.2556
 1153SOL    HW1 5359   2.076   5.479   0.187 -0.6290 -0.3550  1.5241
 1153SOL    HW2 5360   1.932   5.519   0.213 -1.5391 -2.2559 -0.3409
 1154SOL     OW 5361   5.124   6.379   2.497 -0.6308  0.5710 -0.3102
 1154SOL    HW1 5362   5.189   6.343   2.557 -2.3024  1.0818  1.9471
 1154SOL    HW2 5363   5.100   6.306   2.440  1.2278  0.1545 -0.6196
 1155SOL     OW 5364   0.304   6.302   3.068  0.0942 -0.0124 -0.2949
 1155SOL    HW1 5365   0.228   6.251   3.041  0.6428 -2.1284  1.8630
 1155SOL    HW2 5366   0.375   6.271   3.011  0.3807 -1.6352  0.8732
 1156SOL     OW 5367   2.569   0.121   1.485 -0.8999 -0.6918 -0.2976
 1156SOL    HW1 5368   2.525   0.141   1.402 -0.8423  1.2122  0.0967
 1156SOL    HW2 5369   2.502   0.139   1.552 -0.3058 -0.1838  0.1702
 1157SOL     OW 5370   5.411   2.059   4.536 -0.7642  0.0528  0.3259
 1157SOL    HW1 5371   5.345   2.122   4.507 -1.1106  0.0997  1.2017
 1157SOL    HW2 5372   5.490   2.111   4.549 -0.5455  0.0021 -0.6919
 1158SOL     OW 5373   3.357   4.060   2.809  0.2757 -0.1002  0.2838
 1158SOL    HW1 5374   3.447   4.033   2.827  0.2527 -0.0741  0.4409
 1158SOL    HW2 5375   3.309   4.035   2.887 -0.2314 -1.8876 -0.5584
 1159SOL     OW 5376   2.847   4.000   0.359 -0.0083 -0.6657  0.6758
 1159SOL    HW1 5377   2.769   4.038   0.319  0.0301 -0.8365  0.4325
 1159SOL    HW2 5378   2.858   4.046   0.442 -0.3113 -0.5749  0.6630
 1160SOL     OW 5379   1.385   4.821   0.457 -0.9036  0.7399 -0.1395
 1160SOL    HW1 5380   1.318   4.832   0.389 -0.2957 -2.2388 -1.3725
 1160SOL    HW2 5381   1.462   4.865   0.422 -1.0065  0.4641 -0.7228
 1161SOL     OW 5382   5.949   0.995   2.085 -0.1548  0.0281 -0.0700
 1161SOL    HW1 5383   5.970   0.911   2.044 -0.4465 -0.4977  0.8154
 1161SOL    HW2 5384   5.870   1.024   2.041 -0.1491 -0.2528 -0.2685
 1162SOL     OW 5385   0.906   0.957   1.300 -0.5596 -0.2115 -0.4527
 1162SOL    HW1 5386   0.974   0.972   1.234  0.9527 -2.6307  0.4289
 1162SOL    HW2 5387   0.876   0.868   1.284 -2.9533  0.4794 -0.2205
 1163SOL     OW 5388   5.067   0.824   0.231  0.1134 -0.1102 -0.4563
 1163SOL    HW1 5389   5.144   0.796   0.281  0.9180 -0.8504 -2.0357
 1163SOL    HW2 5390   5.022   0.886   0.289  1.5643 -0.1282  0.7517
 1164SOL     OW 5391   5.854   0.850   4.053 -0.0789  0.0054  0.1766
 1164SOL    HW1 5392   5.849   0.914   4.124 -1.5130 -0.8019  0.8449
 1164SOL    HW2 5393   5.805   0.890   3.981  1.2072  0.7381 -0.3242
 1165SOL     OW 5394   3.600   3.367   2.031  0.2710  0.5916  0.5777
 1165SOL    HW1 5395   3.633   3.409   1.951 -0.4476  1.5254  0.7470
 1165SOL    HW2 5396   3.647   3.411   2.102  0.5369  0.1175  0.6971
 1166SOL     OW 5397   3.775   1.579   4.085  0.4948  0.1485  0.4065
 1166SOL    HW1 5398   3.778   1.535   4.000 -0.8061 -0.8074  0.8099
 1166SOL    HW2 5399   3.695   1.633   4.081  0.3793  0.0336  1.0365
 1167SOL     OW 5400   0.264   2.039   0.253 -0.2619 -0.1389 -0.1637
 1167SOL    HW1 5401   0.318   2.106   0.213  0.2808  0.2549  1.1734
 1167SOL    HW2 5402   0.185   2.085   0.283  0.3741  0.0566  1.2919
 1168SOL     OW 5403   4.050   0.672   2.632 -0.0240 -0.4525  0.3025
 1168SOL    HW1 5404   4.136   0.641   2.660  0.6716  1.5099  0.4751
 1168SOL    HW2 5405   4.054   0.767   2.644 -1.9030 -0.2345 -0.5515
 1169SOL     OW 5406   3.455   6.423   0.345 -0.0493  0.0619 -0.4189
 1169SOL    HW1 5407   3.472   6.401   0.437  1.5450  2.9826  0.0820
 1169SOL    HW2 5408   3.376   6.477   0.347  1.5101  2.5027 -0.2879
 1170SOL     OW 5409   5.591   3.096   1.240  0.6032  0.3086  0.3843
 1170SOL    HW1 5410   5.656   3.141   1.186  1.7872 -0.3834  1.1911
 1170SOL    HW2 5411   5.628   3.095   1.328 -2.4050  3.7905  1.9805
 1171SOL     OW 5412   5.004   0.214   3.116  0.1092  0.3078 -0.8717
 1171SOL    HW1 5413   5.063   0.140   3.132  0.3591  0.6678 -0.1193
 1171SOL    HW2 5414   5.051   0.270   3.054  1.2822  1.4139  0.9487
 1172SOL     OW 5415   3.247   4.391   2.401 -0.5277 -0.6702 -0.0678
 1172SOL    HW1 5416   3.272   4.338   2.477 -0.6366 -1.2585 -0.4392
 1172SOL    HW2 5417   3.330   4.418   2.362 -0.4396  0.8535  1.0790
 1173SOL     OW 5418   2.026   4.236   0.417  0.4690 -0.2915  0.0410
 1173SOL    HW1 5419   1.965   4.162   0.426  0.1951 -0.0640  0.0525
 1173SOL    HW2 5420   1.970   4.313   0.417  0.8872  0.0358  1.7316
 1174SOL     OW 5421   2.886   0.535   1.620 -0.0431  0.4553  0.3941
 1174SOL    HW1 5422   2.830   0.611   1.607 -0.1413 -0.0130 -2.7326
 1174SOL    HW2 5423   2.960   0.549   1.560  0.2131 -1.6340  0.1409
 1175SOL     OW 5424   0.160   5.182   4.048  0.2005 -0.4208  0.4359
 1175SOL    HW1 5425   0.219   5.107   4.037 -1.0220 -1.3340 -0.0715
 1175SOL    HW2 5426   0.078   5.144   4.078 -1.0568  0.4711 -1.6782
 1176SOL     OW 5427   3.488   5.111   0.328  0.0117  0.4378 -0.6231
 1176SOL    HW1 5428   3.493   5.027   0.283  0.5604 -1.8000  3.2157
 1176SOL    HW2 5429   3.579   5.137   0.341  0.0767 -0.9053  2.2617
 1177SOL     OW 5430   1.065   4.911   1.762  0.4769 -0.2113  0.4437
 1177SOL    HW1 5431   1.067   4.982   1.697 -0.8079  0.4601  1.0779
 1177SOL    HW2 5432   1.008   4.845   1.723  1.2488 -0.6641  0.0782
 1178SOL     OW 5433   5.668   2.587   4.180  0.0847  0.2382  0.5864
 1178SOL    HW1 5434   5.759   2.613   4.192  0.6368 -0.7935 -1.0260
 1178SOL    HW2 5435   5.642   2.628   4.097 -1.0395  0.8040  1.2003
 1179SOL     OW 5436   3.838   5.019   2.050  0.1450 -0.1442  0.3846
 1179SOL    HW1 5437   3.824   5.027   1.956 -1.9603 -0.4826  0.6084
 1179SOL    HW2 5438   3.807   5.102   2.086 -0.4067 -0.5405  0.8596
 1180SOL     OW 5439   0.342   3.729   2.982 -0.4541  0.8683  0.4234
 1180SOL    HW1 5440   0.266   3.687   3.022 -0.0331 -0.1077  0.2289
 1180SOL    HW2 5441   0.413   3.665   2.992 -0.0175  1.1485 -0.7020
 1181SOL     OW 5442   3.832   0.440   3.360 -0.1842  0.3458 -0.3851
 1181SOL    HW1 5443   3.761   0.385   3.394  0.5223 -0.5459 -0.3328
 1181SOL    HW2 5444   3.834   0.421   3.266  1.0828 -0.9431 -0.1310
 1182SOL     OW 5445   2.303   0.629   0.822 -0.1028  0.6475 -0.2001
 1182SOL    HW1 5446   2.388   0.586   0.830  0.5003  1.9999  1.0568
 1182SOL    HW2 5447   2.249   0.591   0.891 -0.3573  0.1646 -0.6616
 1183SOL     OW 5448   6.219   5.894   3.432 -0.0047  0.0639  0.8307
 1183SOL    HW1 5449   6.285   5.964   3.431  0.1227 -0.0587  0.4250
 1183SOL    HW2 5450   6.153   5.923   3.370  0.6121 -0.7035 -0.2183
 1184SOL     OW 5451   1.227   1.120   3.828 -0.1391 -0.1688 -0.8294
 1184SOL    HW1 5452   1.289   1.192   3.813 -1.6957  1.3566 -0.2608
 1184SOL    HW2 5453   1.225   1.110   3.923 -2.1039  1.0923 -0.6921
 1185SOL     OW 5454   2.978   1.988   3.284  0.6033  0.1016  0.5397
 1185SOL    HW1 5455   2.958   2.074   3.246  1.1885 -0.2924 -0.7040
 1185SOL    HW2 5456   2.934   1.989   3.369 -1.2294  0.8154 -0.3691
 1186SOL     OW 5457   4.232   0.969   2.401  0.0666 -1.0194  0.3080
 1186SOL    HW1 5458   4.196   0.982   2.313 -1.0634 -1.3666  0.7087
 1186SOL    HW2 5459   4.301   0.904   2.389  1.7712  0.8557 -0.7437
 1187SOL     OW 5460   2.468   2.705   2.430 -0.2539  0.2015  0.0249
 1187SOL    HW1 5461   2.489   2.734   2.518  1.0908  1.4590 -0.6639
 1187SOL    HW2 5462   2.406   2.770   2.397 -3.0663 -1.7910  0.9408
 1188SOL     OW 5463   1.731   2.467   2.032  0.0531  0.2858  0.4590
 1188SOL    HW1 5464   1.758   2.423   2.113  0.3636 -0.7782 -0.1932
 1188SOL    HW2 5465   1.644   2.500   2.050 -1.4913 -3.1439  0.1392
 1189SOL     OW 5466   6.202   2.856   0.969  0.6200  0.1501  0.4793
 1189SOL    HW1 5467   6.180   2.802   0.894  1.9529  1.3471 -0.8351
 1189SOL    HW2 5468   6.121   2.858   1.021  0.3468 -2.5538  0.3029
 1190SOL     OW 5469   2.866   6.184   1.371  0.2303 -0.4310 -0.0277
 1190SOL    HW1 5470   2.800   6.137   1.422 -0.7398  0.5587 -0.3475
 1190SOL    HW2 5471   2.909   6.241   1.434 -0.5130  0.2987 -0.1633
 1191SOL     OW 5472   0.107   4.001   4.572 -0.1427  0.0302  0.3505
 1191SOL    HW1 5473   0.030   4.055   4.554 -0.0098  0.0872 -0.0556
 1191SOL    HW2 5474   0.091   3.965   4.659 -1.8901 -2.0965 -0.7455
 1192SOL     OW 5475   3.118   2.064   0.735  0.1997 -0.2703  0.0679
 1192SOL    HW1 5476   3.202   2.109   0.738 -0.9738  2.0652  0.2011
 1192SOL    HW2 5477   3.062   2.120   0.681 -1.2546 -1.8140 -0.1222
 1193SOL     OW 5478   3.390   5.911   0.733  0.5752 -0.0962 -0.2423
 1193SOL    HW1 5479   3.436   5.827   0.730  0.0053 -0.3869 -1.8464
 1193SOL    HW2 5480   3.458   5.976   0.716  0.8086 -0.3255 -0.2002
 1194SOL     OW 5481   1.726   3.950   3.072 -0.2500  0.3921 -1.0793
 1194SOL    HW1 5482   1.684   4.027   3.112  1.0978  2.1244 -2.7737
 1194SOL    HW2 5483   1.771   3.907   3.145 -1.0137  1.2104 -0.0873
 1195SOL     OW 5484   3.339   3.151   4.482 -0.2633  0.0806 -0.2197
 1195SOL    HW1 5485   3.399   3.176   4.554 -0.8815 -1.0509  0.7209
 1195SOL    HW2 5486   3.252   3.157   4.521 -0.6438 -0.1093 -1.0318
 1196SOL     OW 5487   4.896   3.829   1.704 -0.0157 -0.0914 -0.2415
 1196SOL    HW1 5488   4.844   3.749   1.713 -0.5013  0.3018  0.6252
 1196SOL    HW2 5489   4.846   3.895   1.753  0.2108  0.8220 -1.1995
 1197SOL     OW 5490   4.704   6.018   1.442 -0.0804  0.1538 -0.0661
 1197SOL    HW1 5491   4.686   6.106   1.474 -0.5028  0.1805 -0.3680
 1197SOL    HW2 5492   4.799   6.017   1.426 -0.0185  0.4370  0.2746
 1198SOL     OW 5493   4.123   4.134   3.012 -0.4434 -0.2387  0.2188
 1198SOL    HW1 5494   4.177   4.152   2.935  1.8659 -0.3281  1.7091
 1198SOL    HW2 5495   4.161   4.189   3.081 -2.2629 -0.3598  1.3862
 1199SOL     OW 5496   2.097   3.040   0.112  0.0174  0.7904 -0.2007
 1199SOL    HW1 5497   2.037   3.086   0.171 -1.6033  0.0210 -1.1586
 1199SOL    HW2 5498   2.085   3.082   0.028  1.0089  0.7514 -0.3725
 1200SOL     OW 5499   4.565   1.733   2.821 -0.2771  0.7563 -0.1239
 1200SOL    HW1 5500   4.564   1.818   2.777  0.4387  1.5521  1.3078
 1200SOL    HW2 5501   4.627   1.745   2.894  1.3816 -1.6182 -1.0415
 1201SOL     OW 5502   2.501   0.404   2.319 -0.3508  1.1299 -0.0368
 1201SOL    HW1 5503   2.427   0.463   2.332 -0.0827  1.8886 -1.6315
 1201SOL    HW2 5504   2.523   0.414   2.226  0.2955 -0.8068 -0.1396
 1202SOL     OW 5505   2.146   4.439   3.536  0.0239 -0.5545 -0.3029
 1202SOL    HW1 5506   2.207   4.489   3.482  1.6613 -2.5579 -0.4580
 1202SOL    HW2 5507   2.156   4.348   3.506 -0.8213 -1.3857  1.7271
 1203SOL     OW 5508   0.279   4.009   0.391  0.6879  0.2973 -0.0422
 1203SOL    HW1 5509   0.234   3.981   0.471  2.9401 -1.5942  0.7034
 1203SOL    HW2 5510   0.246   3.951   0.323  0.8654 -0.0617  0.1728
 1204SOL     OW 5511   5.615   2.742   4.529  0.3547  0.1735  0.5335
 1204SOL    HW1 5512   5.555   2.674   4.558 -1.0088  0.7708 -0.7827
 1204SOL    HW2 5513   5.680   2.748   4.599 -1.4361 -0.1034  2.3012
 1205SOL     OW 5514   0.087   5.236   2.214  0.2183 -0.4593 -0.1302
 1205SOL    HW1 5515   0.102   5.162   2.274  0.3260  0.0974  0.5400
 1205SOL    HW2 5516   0.054   5.306   2.271 -0.8794 -0.3159 -0.9143
 1206SOL     OW 5517   5.701   4.012   2.136 -0.0320  0.3679 -0.1426
 1206SOL    HW1 5518   5.607   3.998   2.124 -0.1191  0.9572 -0.1870
 1206SOL    HW2 5519   5.707   4.100   2.175  0.5551  0.7775 -1.1258
 1207SOL     OW 5520   3.397   3.374   2.824 -0.2247  0.2170  0.3939
 1207SOL    HW1 5521   3.395   3.462   2.785 -2.2735 -0.0363 -0.1859
 1207SOL    HW2 5522   3.305   3.351   2.836  0.2974 -1.3256  1.8035
 1208SOL     OW 5523   2.702   2.515   4.353  0.7222  0.3263 -0.0596
 1208SOL    HW1 5524   2.705   2.439   4.295  0.3749 -0.9393  1.4904
 1208SOL    HW2 5525   2.793   2.535   4.371  0.9323 -2.2517  2.5329
 1209SOL     OW 5526   1.991   2.696   3.040 -0.1499  0.0807  0.4821
 1209SOL    HW1 5527   1.992   2.759   2.968  0.6107 -2.0311 -1.4753
 1209SOL    HW2 5528   1.908   2.649   3.029 -0.0433 -0.2306  1.0133
 1210SOL     OW 5529   4.026   2.689   2.341  0.5861 -0.3269 -0.2734
 1210SOL    HW1 5530   4.071   2.616   2.383  0.8637  0.1389  0.2401
 1210SOL    HW2 5531   4.078   2.707   2.262 -0.1196 -1.4132 -1.0226
 1211SOL     OW 5532   3.852   4.524   4.361 -0.4105 -0.2819 -0.3883
 1211SOL    HW1 5533   3.924   4.588   4.356 -0.7938  0.1059 -1.0447
 1211SOL    HW2 5534   3.774   4.577   4.373 -0.7212 -0.6333 -0.8418
 1212SOL     OW 5535   4.562   0.515   1.384  0.2007 -0.2243 -0.7967
 1212SOL    HW1 5536   4.489   0.538   1.442  0.5113 -0.5265 -0.2737
 1212SOL    HW2 5537   4.600   0.600   1.358  0.8815 -0.0896  0.5247
 1213SOL     OW 5538   4.699   3.584   0.129  0.4814  0.1338 -0.1276
 1213SOL    HW1 5539   4.728   3.578   0.220  1.2821  0.1638 -0.3677
 1213SOL    HW2 5540   4.658   3.499   0.111 -0.7506  0.5591  0.6018
 1214SOL     OW 5541   4.780   4.179   2.853  0.4409 -0.0171 -0.5925
 1214SOL    HW1 5542   4.807   4.128   2.929  0.1135  2.2528  1.1275
 1214SOL    HW2 5543   4.685   4.169   2.850  0.3022  1.0095  0.1583
 1215SOL     OW 5544   5.351   6.220   1.911  0.2939 -0.5576 -0.3560
 1215SOL    HW1 5545   5.416   6.151   1.905  0.1487 -0.6826 -0.4974
 1215SOL    HW2 5546   5.382   6.288   1.851 -0.0555 -0.9074 -0.9472
 1216SOL     OW 5547   3.752   5.435   0.626  0.0560  0.2893 -0.7822
 1216SOL    HW1 5548   3.825   5.495   0.606  0.0716  0.0531 -1.4626
 1216SOL    HW2 5549   3.713   5.470   0.706  0.6776  0.6435 -0.6309
 1217SOL     OW 5550   0.619   3.026   4.156 -0.1254 -0.4466 -0.0377
 1217SOL    HW1 5551   0.540   2.989   4.196  0.0975 -0.8470  0.0343
 1217SOL    HW2 5552   0.587   3.072   4.078 -0.5332  0.1087  0.4461
 1218SOL     OW 5553   6.329   4.349   2.117  0.3862  0.0524 -0.1498
 1218SOL    HW1 5554   6.252   4.381   2.070 -0.5152 -2.2442 -0.3775
 1218SOL    HW2 5555   6.392   4.326   2.049 -0.4193 -2.0431 -0.2702
 1219SOL     OW 5556   0.283   5.345   1.108  0.3777  0.2632 -0.3146
 1219SOL    HW1 5557   0.188   5.331   1.098  0.1593  0.5616  1.1368
 1219SOL    HW2 5558   0.293   5.375   1.199  1.9530 -0.5244 -0.2101
 1220SOL     OW 5559   3.593   4.550   1.129  0.0120  0.0509  0.4966
 1220SOL    HW1 5560   3.664   4.575   1.070 -0.9077  1.2731 -0.1337
 1220SOL    HW2 5561   3.623   4.468   1.169  1.5451  0.2733 -0.1217
 1221SOL     OW 5562   5.182   5.213   2.669  0.5634  0.0146  0.8855
 1221SOL    HW1 5563   5.147   5.126   2.688 -0.3883  0.1645 -0.1106
 1221SOL    HW2 5564   5.222   5.205   2.582 -1.5136  1.0904 -0.2403
 1222SOL     OW 5565   4.572   3.788   1.681  0.5050 -0.0215 -0.2682
 1222SOL    HW1 5566   4.634   3.812   1.750  1.0693 -0.6952 -0.5216
 1222SOL    HW2 5567   4.611   3.822   1.600  0.1066  0.3124 -0.3224
 1223SOL     OW 5568   0.286   5.404   3.779  0.0869  0.2698 -0.1982
 1223SOL    HW1 5569   0.342   5.374   3.850 -1.9870  0.0679  1.4574
 1223SOL    HW2 5570   0.250   5.324   3.741 -1.7947  0.3985  1.1404
 1224SOL     OW 5571   0.082   0.815   2.896 -0.1863  0.7009 -0.1061
 1224SOL    HW1 5572   0.006   0.843   2.845  0.3658  1.2150 -0.6685
 1224SOL    HW2 5573   0.135   0.894   2.905  0.3222  0.3297  0.2087
 1225SOL     OW 5574   3.527   0.206   4.064 -0.5855  0.8009 -0.2044
 1225SOL    HW1 5575   3.477   0.146   4.119 -0.1118 -0.6837 -1.3430
 1225SOL    HW2 5576   3.463   0.240   4.002 -0.7319  1.0782  0.0882
 1226SOL     OW 5577   0.687   1.780   3.309  0.2417 -0.1081  0.6972
 1226SOL    HW1 5578   0.739   1.820   3.379  1.7058  1.4318 -1.1476
 1226SOL    HW2 5579   0.628   1.849   3.280  0.3071 -0.4158 -0.1973
 1227SOL     OW 5580   2.182   6.177   3.051  0.3322 -0.2306 -0.8610
 1227SOL    HW1 5581   2.274   6.150   3.051  0.1817 -0.7471 -0.8378
 1227SOL    HW2 5582   2.134   6.099   3.076  0.0673  0.6638  1.8169
 1228SOL     OW 5583   3.646   5.019   4.299 -0.3869 -0.0519 -0.2748
 1228SOL    HW1 5584   3.671   4.935   4.262 -2.3868  0.1914 -2.3287
 1228SOL    HW2 5585   3.551   5.013   4.312 -0.5804  1.8998 -0.5212
 1229SOL     OW 5586   0.785   4.975   0.116 -0.0840 -0.2438  0.3834
 1229SOL    HW1 5587   0.869   4.959   0.160 -0.4468 -0.1320  1.1413
 1229SOL    HW2 5588   0.726   4.909   0.153 -0.1143 -0.9271 -0.8246
 1230SOL     OW 5589   1.057   6.396   3.299  0.2024  0.7640  0.2185
 1230SOL    HW1 5590   0.995   6.352   3.240  0.5687  0.5888 -0.0412
 1230SOL    HW2 5591   1.081   6.329   3.363  0.0665  0.8530  0.3621
 1231SOL     OW 5592   2.994   1.713   3.554 -0.1011 -0.0409 -0.1999
 1231SOL    HW1 5593   2.976   1.619   3.555 -1.5637  0.2173 -0.8806
 1231SOL    HW2 5594   2.944   1.748   3.628  3.2106 -0.1958  2.3808
 1232SOL     OW 5595   4.266   0.334   2.790 -0.0004  0.3774  0.2040
 1232SOL    HW1 5596   4.311   0.419   2.791 -0.7433  0.7806  1.0609
 1232SOL    HW2 5597   4.332   0.272   2.759  1.1124  0.9787  1.2951
 1233SOL     OW 5598   3.427   2.346   3.741  0.1279 -0.0687 -0.1247
 1233SOL    HW1 5599   3.425   2.259   3.700  0.4148  0.1715 -0.6590
 1233SOL    HW2 5600   3.512   2.382   3.716  0.8483 -0.3918  1.7146
 1234SOL     OW 5601   1.028   2.583   3.084 -0.1417  0.0067  0.3351
 1234SOL    HW1 5602   0.950   2.630   3.055  0.0916  0.6469  0.7189
 1234SOL    HW2 5603   0.998   2.494   3.101 -1.0856  0.5663  1.7761
 1235SOL     OW 5604   5.284   0.987   3.256 -0.3761 -0.1893 -0.0926
 1235SOL    HW1 5605   5.292   0.898   3.223  2.1543 -0.2343  0.4552
 1235SOL    HW2 5606   5.224   0.980   3.330 -2.4254 -0.8821 -1.7012
 1236SOL     OW 5607   1.606   5.634   3.935  0.1130 -0.2146  0.2160
 1236SOL    HW1 5608   1.589   5.669   3.847  0.7438  1.2871  0.6600
 1236SOL    HW2 5609   1.613   5.711   3.990 -0.8475 -1.1605  1.7196
 1237SOL     OW 5610   4.585   0.747   4.359 -0.3236  0.3381 -0.6215
 1237SOL    HW1 5611   4.560   0.724   4.449  2.3338  1.3521  0.4974
 1237SOL    HW2 5612   4.649   0.818   4.370  1.2474 -0.5351 -3.2297
 1238SOL     OW 5613   2.087   1.271   4.311  0.1173 -0.0550 -0.4076
 1238SOL    HW1 5614   1.993   1.260   4.325  0.6724 -2.4904  2.3548
 1238SOL    HW2 5615   2.104   1.231   4.226 -1.0923 -1.5147  0.0010
 1239SOL     OW 5616   3.645   5.990   3.626 -0.2923  0.5050 -0.0812
 1239SOL    HW1 5617   3.637   6.072   3.676 -3.4770 -0.3332  1.0942
 1239SOL    HW2 5618   3.570   5.992   3.566 -0.9380 -1.8274  0.5465
 1240SOL     OW 5619   2.622   4.599   3.276 -0.5981 -0.0538  0.3059
 1240SOL    HW1 5620   2.586   4.519   3.236 -1.5055  1.4924 -2.2216
 1240SOL    HW2 5621   2.666   4.643   3.204 -0.1674  1.7703  1.6225
 1241SOL     OW 5622   1.598   2.429   4.177 -0.2397 -0.3413  0.1804
 1241SOL    HW1 5623   1.616   2.397   4.265 -1.1781 -1.9525 -0.1761
 1241SOL    HW2 5624   1.526   2.374   4.146 -0.6684  0.9322 -1.1808
 1242SOL     OW 5625   5.155   3.815   0.240 -0.2263  0.5095  0.1442
 1242SOL    HW1 5626   5.100   3.802   0.317 -1.2064 -0.9073 -0.7554
 1242SOL    HW2 5627   5.210   3.737   0.236  1.3074  1.5210  0.5479
 1243SOL     OW 5628   1.657   0.271   0.375 -0.3093  0.4096 -0.3068
 1243SOL    HW1 5629   1.746   0.236   0.374 -0.3920  0.1671 -2.0286
 1243SOL    HW2 5630   1.601   0.194   0.386 -0.3339  0.4760  0.0318
 1244SOL     OW 5631   1.686   6.065   1.905 -0.3087 -0.3531  0.1425
 1244SOL    HW1 5632   1.676   6.154   1.938  3.3674  0.5333 -0.6106
 1244SOL    HW2 5633   1.667   6.009   1.980 -0.5214  1.1872  1.2886
 1245SOL     OW 5634   3.787   3.258   2.974  0.4411  0.1111 -0.5900
 1245SOL    HW1 5635   3.853   3.188   2.976  0.2735 -0.0334  0.0251
 1245SOL    HW2 5636   3.837   3.337   2.955  1.0745  0.2887  1.5695
 1246SOL     OW 5637   0.977   1.478   2.689 -0.0685 -0.2617  0.2223
 1246SOL    HW1 5638   0.957   1.568   2.664 -1.2764  0.2052  2.5687
 1246SOL    HW2 5639   1.072   1.476   2.698  0.0079  0.6486 -0.2892
 1247SOL     OW 5640   0.057   0.454   4.137 -0.3077  0.1304  0.0561
 1247SOL    HW1 5641   0.118   0.518   4.102 -0.7772  0.6702  0.2048
 1247SOL    HW2 5642  -0.018   0.458   4.078 -0.7298  0.3973  0.5986
 1248SOL     OW 5643   0.893   0.151   1.839 -0.1887  0.0360 -0.5091
 1248SOL    HW1 5644   0.910   0.063   1.874 -2.4587 -0.1885  0.1525
 1248SOL    HW2 5645   0.945   0.208   1.895 -0.8325 -0.6638  0.8563
 1249SOL     OW 5646   3.254   1.702   2.843  0.4271 -0.3953 -0.0307
 1249SOL    HW1 5647   3.165   1.669   2.853  0.1526  0.2638 -0.2509
 1249SOL    HW2 5648   3.253   1.788   2.886  0.6819  0.0543 -0.8971
 1250SOL     OW 5649   4.500   5.953   2.768 -0.1011  0.4742 -0.0050
 1250SOL    HW1 5650   4.539   6.018   2.710  2.5625  0.1747  1.2877
 1250SOL    HW2 5651   4.566   5.883   2.773 -2.0584 -1.4863  0.1179
 1251SOL     OW 5652   1.067   2.529   3.411 -0.3020  0.1082  0.9139
 1251SOL    HW1 5653   1.155   2.520   3.447 -0.7189  0.7748  2.1928
 1251SOL    HW2 5654   1.078   2.585   3.334  0.6013 -1.2539  0.0134
 1252SOL     OW 5655   6.313   4.185   2.332  0.0115  0.1589  0.4449
 1252SOL    HW1 5656   6.330   4.237   2.254  1.3811  1.5860  1.6049
 1252SOL    HW2 5657   6.218   4.175   2.335 -0.0377 -0.7028 -1.8227
 1253SOL     OW 5658   0.271   2.785   4.542  0.7445  0.3158 -0.6944
 1253SOL    HW1 5659   0.233   2.697   4.549  3.0829 -0.6585  1.3466
 1253SOL    HW2 5660   0.290   2.810   4.632  1.9655  2.0637 -1.3935
 1254SOL     OW 5661   2.664   1.665   3.956  0.1277 -0.1864 -0.5559
 1254SOL    HW1 5662   2.713   1.745   3.976  0.2370 -0.5943  0.8773
 1254SOL    HW2 5663   2.730   1.598   3.942  0.0488  0.0015 -2.1182
 1255SOL     OW 5664   0.062   0.809   0.213  0.1897 -0.1618 -0.2163
 1255SOL    HW1 5665   0.124   0.863   0.261 -0.7614  2.0662 -1.3204
 1255SOL    HW2 5666   0.105   0.724   0.204  2.7090  1.0369 -0.2187
 1256SOL     OW 5667   4.058   4.578   1.639 -0.2551 -0.1240  0.4173
 1256SOL    HW1 5668   4.115   4.501   1.647 -0.0878  0.0655  1.1679
 1256SOL    HW2 5669   4.082   4.617   1.555  1.9033  0.8511  1.4032
 1257SOL     OW 5670   5.375   4.275   3.520  0.2550 -0.2178  0.3560
 1257SOL    HW1 5671   5.321   4.268   3.441  1.1006  1.5086 -0.4086
 1257SOL    HW2 5672   5.441   4.206   3.510  1.3960  1.0461 -1.3148
 1258SOL     OW 5673   4.767   3.930   3.689 -0.2669 -0.0008  0.0666
 1258SOL    HW1 5674   4.712   4.003   3.716  1.4041  0.6976  1.8783
 1258SOL    HW2 5675   4.772   3.936   3.594 -0.9415  1.6760  0.1133
 1259SOL     OW 5676   0.158   5.267   3.387  0.1260  0.1449 -1.0291
 1259SOL    HW1 5677   0.165   5.359   3.411  0.2999  0.0115 -0.5569
 1259SOL    HW2 5678   0.067   5.256   3.359 -0.1419  0.2579 -0.2224
 1260SOL     OW 5679   0.886   1.190   2.698  0.4922 -0.3357 -0.2068
 1260SOL    HW1 5680   0.829   1.186   2.621 -1.2112  0.0122  0.9608
 1260SOL    HW2 5681   0.910   1.282   2.706  0.0035 -0.2330  0.1192
 1261SOL     OW 5682   4.972   4.161   0.908 -0.1201 -0.1643  0.0305
 1261SOL    HW1 5683   5.046   4.108   0.938  2.2486  2.2064 -1.2049
 1261SOL    HW2 5684   4.943   4.118   0.827  1.1553 -0.1502 -0.4636
 1262SOL     OW 5685   2.230   2.216   1.638 -0.2364 -0.4515  0.4569
 1262SOL    HW1 5686   2.277   2.150   1.587  1.1092  1.2688 -0.6510
 1262SOL    HW2 5687   2.263   2.205   1.727 -1.0357 -2.1116  0.5810
 1263SOL     OW 5688   3.017   3.269   4.354  0.1605  0.1309 -0.1977
 1263SOL    HW1 5689   2.941   3.229   4.313  0.8145 -0.8219 -0.5135
 1263SOL    HW2 5690   3.089   3.250   4.295  0.8047  0.2404  0.5348
 1264SOL     OW 5691   0.617   4.748   1.862  0.3269 -0.0214  0.0970
 1264SOL    HW1 5692   0.577   4.798   1.933  1.3640  0.0897  0.6179
 1264SOL    HW2 5693   0.593   4.657   1.880 -0.8172  0.1697 -0.3618
 1265SOL     OW 5694   3.277   0.944   2.920 -0.0120 -0.3121  0.1232
 1265SOL    HW1 5695   3.328   1.018   2.887 -0.1437  0.4680  1.6080
 1265SOL    HW2 5696   3.341   0.888   2.963 -0.2052 -0.0000  0.8261
 1266SOL     OW 5697   3.762   0.562   3.978 -0.4169 -0.3051  0.8310
 1266SOL    HW1 5698   3.855   0.540   3.968 -0.1847  0.3959  1.3808
 1266SOL    HW2 5699   3.740   0.610   3.898  0.2906  1.4639  1.6477
 1267SOL     OW 5700   0.821   3.108   3.750  0.0646 -0.3203 -0.1092
 1267SOL    HW1 5701   0.869   3.185   3.777  0.2864 -0.9218  1.3107
 1267SOL    HW2 5702   0.855   3.037   3.806 -0.2206 -1.4178 -1.2732
 1268SOL     OW 5703   1.711   5.400   1.283 -0.1261 -0.7084  0.0040
 1268SOL    HW1 5704   1.789   5.447   1.311  0.9865 -0.8961 -2.5169
 1268SOL    HW2 5705   1.687   5.346   1.358  1.2695  0.4698  1.3530
 1269SOL     OW 5706   6.293   0.547   0.520  0.2950 -0.1490  0.6583
 1269SOL    HW1 5707   6.259   0.493   0.449  0.6774 -2.9908  2.4501
 1269SOL    HW2 5708   6.388   0.536   0.517  0.9369  4.0587 -1.5091
 1270SOL     OW 5709   4.750   4.947   2.134  0.1215  0.5429  0.4497
 1270SOL    HW1 5710   4.812   5.018   2.151  0.5079  0.2966  0.1090
 1270SOL    HW2 5711   4.713   4.968   2.048 -0.4493  0.8136  0.7575
 1271SOL     OW 5712   2.393   2.436   2.334  0.2767 -0.0252  0.0498
 1271SOL    HW1 5713   2.417   2.395   2.251 -0.8554  0.8971 -0.7574
 1271SOL    HW2 5714   2.427   2.525   2.328  0.3913 -0.0231  0.6762
 1272SOL     OW 5715   2.061   6.215   1.237  0.3775  0.0668 -0.2524
 1272SOL    HW1 5716   2.152   6.205   1.207 -0.0460 -2.4395 -0.8848
 1272SOL    HW2 5717   2.012   6.234   1.157 -0.1400 -2.3809 -0.5859
 1273SOL     OW 5718   1.779   4.903   0.741 -0.0988 -0.5363  0.4409
 1273SOL    HW1 5719   1.705   4.962   0.734  0.2939 -0.1271 -0.2935
 1273SOL    HW2 5720   1.772   4.867   0.830 -1.2518 -0.6212  0.3252
 1274SOL     OW 5721   1.554   4.647   0.922 -0.6602  0.2843 -0.3429
 1274SOL    HW1 5722   1.609   4.717   0.957 -0.6390 -0.0687  0.3432
 1274SOL    HW2 5723   1.580   4.569   0.971 -1.3617 -0.0027 -0.4144
 1275SOL     OW 5724   0.938   6.455   2.577 -0.5673  0.3928 -0.3578
 1275SOL    HW1 5725   1.020   6.498   2.551 -0.8984  0.6147 -1.0454
 1275SOL    HW2 5726   0.869   6.514   2.546 -0.9861  0.5024  0.7314
 1276SOL     OW 5727   3.965   2.217   2.247 -0.1846  0.4436 -0.3583
 1276SOL    HW1 5728   3.902   2.288   2.236 -0.9134 -0.2552 -0.7871
 1276SOL    HW2 5729   4.010   2.237   2.329  1.5032  2.8120 -1.7505
 1277SOL     OW 5730   0.732   4.795   4.128 -0.1410  0.1609  0.3061
 1277SOL    HW1 5731   0.689   4.764   4.048 -0.2680  0.4275  0.2717
 1277SOL    HW2 5732   0.786   4.868   4.099  0.9274 -0.6488  0.2166
 1278SOL     OW 5733   5.006   0.492   0.456  0.2014 -0.4943  0.1564
 1278SOL    HW1 5734   4.959   0.472   0.537  1.9220 -0.4100  1.2281
 1278SOL    HW2 5735   4.960   0.441   0.389 -0.6748 -1.3403  1.3487
 1279SOL     OW 5736   2.680   2.275   3.951 -0.4950 -0.1626  0.2266
 1279SOL    HW1 5737   2.669   2.348   3.889 -3.3330 -2.3351 -2.1325
 1279SOL    HW2 5738   2.751   2.223   3.914 -1.8298 -1.1689 -1.0635
 1280SOL     OW 5739   4.349   0.856   3.252  0.1074  0.0945  0.0466
 1280SOL    HW1 5740   4.339   0.762   3.270 -0.9422  0.2950  0.6629
 1280SOL    HW2 5741   4.386   0.892   3.333  0.1412  0.2600 -0.0428
 1281SOL     OW 5742   6.163   5.593   2.474  0.1003 -0.0649 -0.4912
 1281SOL    HW1 5743   6.217   5.671   2.457  1.6386 -1.0846 -0.4453
 1281SOL    HW2 5744   6.184   5.533   2.403 -0.3296 -0.8164  0.0036
 1282SOL     OW 5745   1.971   3.195   0.309  0.2411  0.9373 -0.6928
 1282SOL    HW1 5746   1.992   3.197   0.403  2.4519  2.2625 -1.1509
 1282SOL    HW2 5747   1.918   3.273   0.295 -2.7202 -0.8068 -0.1018
 1283SOL     OW 5748   5.928   5.876   1.937  0.1558 -0.0650  0.2799
 1283SOL    HW1 5749   6.012   5.921   1.924  0.8245 -0.7630  1.9037
 1283SOL    HW2 5750   5.872   5.941   1.979  0.1373  0.1582 -0.0854
 1284SOL     OW 5751   2.464   4.378   0.740 -0.2910  0.1681 -0.0125
 1284SOL    HW1 5752   2.428   4.381   0.829 -1.4813 -0.9249 -0.4368
 1284SOL    HW2 5753   2.390   4.400   0.683  0.5387  1.1957 -0.7422
 1285SOL     OW 5754   5.851   6.329   2.060  0.2226 -0.4303  0.2436
 1285SOL    HW1 5755   5.768   6.378   2.054  0.4579 -0.2252 -1.8530
 1285SOL    HW2 5756   5.904   6.380   2.122 -0.5227  0.4766  0.1579
 1286SOL     OW 5757   2.348   4.443   3.743  0.7094  0.1750 -0.0999
 1286SOL    HW1 5758   2.294   4.476   3.671  0.5304  0.8162  0.3197
 1286SOL    HW2 5759   2.289   4.440   3.818  0.6351 -1.4045 -0.1802
 1287SOL     OW 5760   1.711   2.927   2.950 -1.1020  0.2487  0.0818
 1287SOL    HW1 5761   1.658   2.969   2.883  0.6375  1.3013 -0.7166
 1287SOL    HW2 5762   1.696   2.980   3.029  1.0077  2.5046 -0.8923
 1288SOL     OW 5763   0.050   5.274   1.933  0.0438 -0.2547 -0.1213
 1288SOL    HW1 5764   0.003   5.356   1.918 -0.1175 -0.4724 -0.8227
 1288SOL    HW2 5765   0.074   5.277   2.026 -0.9211  0.0811  0.1250
 1289SOL     OW 5766   5.833   5.595   3.960  0.2661 -0.1658 -0.1109
 1289SOL    HW1 5767   5.762   5.609   4.023 -0.0233  0.6288 -0.6022
 1289SOL    HW2 5768   5.789   5.586   3.876  0.7740  0.9954 -0.5207
 1290SOL     OW 5769   5.375   0.298   1.509  0.2476  0.1554 -0.1804
 1290SOL    HW1 5770   5.334   0.219   1.546 -0.1120  1.6956  3.0825
 1290SOL    HW2 5771   5.348   0.299   1.418 -2.9293 -1.5096  0.6057
 1291SOL     OW 5772   2.727   0.194   4.297 -0.0697 -0.1809  0.2721
 1291SOL    HW1 5773   2.756   0.243   4.220  0.5524 -2.4420 -1.0320
 1291SOL    HW2 5774   2.653   0.142   4.265 -0.4482 -0.4100  1.4805
 1292SOL     OW 5775   3.589   4.568   0.167  0.5986 -0.0620  0.0531
 1292SOL    HW1 5776   3.599   4.492   0.224  0.9088 -0.0059  0.0754
 1292SOL    HW2 5777   3.495   4.580   0.159  0.4820 -1.6397 -1.5317
 1293SOL     OW 5778   0.537   1.079   4.171  0.3755 -0.0616 -0.1043
 1293SOL    HW1 5779   0.631   1.098   4.177  0.6049 -1.2002  0.0885
 1293SOL    HW2 5780   0.532   1.001   4.115 -0.2343 -1.5450  1.8871
 1294SOL     OW 5781   5.724   2.004   3.780  0.4570 -0.1706  0.7724
 1294SOL    HW1 5782   5.679   2.073   3.829  1.9398  0.4374  1.3165
 1294SOL    HW2 5783   5.772   2.050   3.712 -1.4319 -0.9878 -1.2425
 1295SOL     OW 5784   3.283   3.375   1.432 -0.4882  0.1003 -0.1966
 1295SOL    HW1 5785   3.369   3.409   1.455 -0.7999  0.7257  0.0844
 1295SOL    HW2 5786   3.264   3.413   1.347 -1.0903  1.1405  0.3806
 1296SOL     OW 5787   3.282   5.934   2.729  0.7272  0.4428 -0.1853
 1296SOL    HW1 5788   3.191   5.904   2.722  0.6104  0.7774 -0.1128
 1296SOL    HW2 5789   3.316   5.888   2.806  0.2237  1.3149  0.5837
 1297SOL     OW 5790   4.372   0.327   3.366  0.3275 -0.1449  0.0713
 1297SOL    HW1 5791   4.400   0.242   3.331 -0.2038  1.0002 -3.5267
 1297SOL    HW2 5792   4.283   0.311   3.397 -0.3328 -0.6608 -1.9330
 1298SOL     OW 5793   1.622   5.232   1.504  0.7026 -0.2860  0.0061
 1298SOL    HW1 5794   1.705   5.213   1.547  0.2412 -0.0670  1.0280
 1298SOL    HW2 5795   1.571   5.279   1.570  0.4824  1.3418 -1.2678
 1299SOL     OW 5796   3.277   2.418   0.714 -0.1731 -0.0611  0.5462
[truncated: 923,450 more chars]
