# Supplementary material for: Adding the AMBER 14SB Force Field to the Stochastic Titration CpHMD Method
Source: J Chem Theory Comput. 2025 Jun 16;21(13):6292–304. doi: 10.1021/acs.jctc.5c00415 (PMC12818765; doi:10.1021/acs.jctc.5c00415)
Supplement: Supplementary file 1 [file ct5c00415_si_001.zip › code_availability/CpHMD-runs/SNase/pH_5/final-SNase.gro]

Protein in water
19176
    1LY3      N    1   5.504   0.697   0.981  0.2089  0.0929 -0.1980
    1LY3     H1    2   5.517   0.706   1.081  1.1513  1.0336 -0.3805
    1LY3     H2    3   5.499   0.792   0.949 -0.4570  0.9684  2.2744
    1LY3     H3    4   5.427   0.644   0.943  0.7114  0.6963 -2.1610
    1LY3     CA    5   5.632   0.638   0.926  0.3517  0.3260  0.3159
    1LY3     HA    6   5.625   0.651   0.818 -0.8849 -1.4284  0.1509
    1LY3     CB    7   5.752   0.704   0.998  0.3724  0.1516  0.0551
    1LY3    HB1    8   5.778   0.643   1.085 -2.9246  0.3808  1.3738
    1LY3    HB2    9   5.725   0.798   1.046 -0.9531 -0.6089  0.8594
    1LY3     CG   10   5.862   0.732   0.893  0.9240  0.0632 -0.5031
    1LY3    HG1   11   5.825   0.798   0.815  0.3719 -0.1069 -0.3881
    1LY3    HG2   12   5.897   0.639   0.847  1.7477  0.2375 -0.2548
    1LY3     CD   13   5.990   0.795   0.953 -0.2098 -0.0854  0.0414
    1LY3    HD1   14   5.965   0.884   1.011 -1.2303 -0.4096  0.1033
    1LY3    HD2   15   6.056   0.827   0.872 -0.9740 -1.1737 -1.0372
    1LY3     CE   16   6.073   0.721   1.058  0.3364  0.1276  0.0874
    1LY3    HE1   17   6.020   0.709   1.152  0.7612 -2.6606  0.0420
    1LY3    HE2   18   6.155   0.789   1.080  0.3710 -0.5433  2.1985
    1LY3     NZ   19   6.140   0.601   0.990  0.0587 -0.2013  0.1611
    1LY3    HZ1   20   6.073   0.528   0.974 -2.0246  1.6841 -0.1175
    1LY3    HZ2   21   6.183   0.639   0.907  2.2407  0.7299  1.5966
    1LY3    HZ3   22   6.216   0.558   1.041 -0.0615 -0.9576 -0.2797
    1LY3      C   23   5.645   0.484   0.953  0.2644 -0.5307  0.0436
    1LY3      O   24   5.607   0.444   1.067  0.0388 -0.1705  0.0128
    2LEU      N   25   5.704   0.403   0.861 -0.0677  0.3871 -0.3429
    2LEU      H   26   5.730   0.438   0.770  0.4910 -1.6409 -1.0166
    2LEU     CA   27   5.761   0.269   0.898 -0.4672 -1.0009 -0.0168
    2LEU     HA   28   5.720   0.222   0.987  1.4118  1.1145  2.1082
    2LEU     CB   29   5.716   0.164   0.793  0.2367  0.0772  0.4780
    2LEU    HB1   30   5.778   0.074   0.802  0.2954  0.3267  5.8985
    2LEU    HB2   31   5.746   0.213   0.701 -0.3537  1.6183  1.0831
    2LEU     CG   32   5.569   0.133   0.778 -0.9698 -0.3480  0.1434
    2LEU     HG   33   5.512   0.219   0.742  0.5201  0.9841  0.8530
    2LEU    CD1   34   5.551   0.015   0.677  0.0613  0.1626 -0.0638
    2LEU   HD11   35   5.610  -0.074   0.700  1.8171  1.0826 -0.8077
    2LEU   HD12   36   5.445  -0.010   0.676 -0.2573  1.3508  1.2567
    2LEU   HD13   37   5.587   0.049   0.580 -0.3567  0.7806 -0.0049
    2LEU    CD2   38   5.510   0.086   0.910 -0.0423  0.3826  0.8171
    2LEU   HD21   39   5.571   0.005   0.952  1.7426  0.7330 -0.9349
    2LEU   HD22   40   5.495   0.166   0.982  0.9910  1.1205  0.2411
    2LEU   HD23   41   5.411   0.045   0.889  0.0190  0.8149 -0.4092
    2LEU      C   42   5.916   0.283   0.923 -0.0323 -0.5265 -0.5900
    2LEU      O   43   5.971   0.391   0.914 -0.2823 -0.4769 -0.1436
    3HI1      N   44   5.982   0.173   0.961 -0.6515  0.0459 -0.3438
    3HI1      H   45   5.936   0.085   0.981  1.3755 -0.8095  1.0153
    3HI1     CA   46   6.128   0.172   0.984  0.4687 -0.2281 -0.8216
    3HI1     HA   47   6.154   0.266   1.033 -0.8389  0.1070 -0.7330
    3HI1     CB   48   6.165   0.063   1.085 -1.0150  0.2827  0.1975
    3HI1    HB1   49   6.272   0.049   1.069 -0.6631  1.8848  0.9607
    3HI1    HB2   50   6.124  -0.036   1.065  2.0282 -1.3150  1.2461
    3HI1     CG   51   6.123   0.093   1.227 -0.5437  1.0979 -0.1025
    3HI1    ND1   52   5.997   0.082   1.274 -0.0672 -0.7914 -0.1470
    3HI1    HD1   53   5.913   0.049   1.228  1.1570 -3.1544 -0.8638
    3HI1    CE1   54   6.006   0.085   1.410 -0.0068 -0.2946 -0.3488
    3HI1    HE1   55   5.924   0.081   1.479  0.2945 -2.3787 -0.0446
    3HI1    NE2   56   6.132   0.103   1.451  0.3208 -0.3348  0.0614
    3HI1    HE2   57   6.154   0.111   1.549  0.7977 -1.4606  0.0615
    3HI1    CD2   58   6.206   0.109   1.337 -0.4139  0.2849  0.7156
    3HI1    HD2   59   6.311   0.127   1.324 -0.5497 -0.7558 -3.3375
    3HI1      C   60   6.197   0.155   0.850 -0.8148  0.1529 -0.5503
    3HI1      O   61   6.154   0.077   0.766  0.2197 -0.3608  0.3459
    4LY3      N   62   6.322   0.214   0.842  0.0583 -0.2157  0.3374
    4LY3      H   63   6.343   0.273   0.922 -3.6006  1.9692 -0.0587
    4LY3     CA   64   6.418   0.201   0.729  0.9825 -0.0253  0.0574
    4LY3     HA   65   6.481   0.290   0.733  2.0132 -0.7656  1.5191
    4LY3     CB   66   6.525   0.089   0.764  0.0629 -0.1234  0.4568
    4LY3    HB1   67   6.475  -0.008   0.765  1.7823 -1.0411  0.9428
    4LY3    HB2   68   6.552   0.114   0.867 -0.9395  1.1190  0.4417
    4LY3     CG   69   6.639   0.075   0.665 -0.1386  0.2000  0.4087
    4LY3    HG1   70   6.683   0.170   0.635 -0.4513 -0.0301 -0.8275
    4LY3    HG2   71   6.601   0.028   0.574  1.6412 -0.0975 -0.2078
    4LY3     CD   72   6.740  -0.025   0.720 -0.0350 -0.7087  0.1549
    4LY3    HD1   73   6.688  -0.115   0.753  1.7037 -1.2288  1.7188
    4LY3    HD2   74   6.783   0.016   0.811 -2.1169  3.2034 -0.4224
    4LY3     CE   75   6.844  -0.073   0.623  0.7327 -0.1336 -0.2384
    4LY3    HE1   76   6.919  -0.126   0.683  0.0930  0.0569  0.7550
    4LY3    HE2   77   6.884   0.015   0.574 -1.4017  0.9394 -0.1371
    4LY3     NZ   78   6.790  -0.163   0.522 -0.3074 -0.1678  0.2627
    4LY3    HZ1   79   6.728  -0.232   0.561 -0.5577 -0.2421 -0.2578
    4LY3    HZ2   80   6.728  -0.118   0.456 -2.6211  0.7164  2.8490
    4LY3    HZ3   81   6.861  -0.215   0.472 -0.6923  0.6258 -1.1692
    4LY3      C   82   6.341   0.199   0.599 -0.1047  0.8904 -0.6401
    4LY3      O   83   6.322   0.094   0.545  0.8461  0.1243 -0.1278
    5GL4      N   84   6.287   0.313   0.562  0.2398 -0.3541  0.4265
    5GL4      H   85   6.307   0.385   0.630  2.6859  0.8241 -1.3653
    5GL4     CA   86   6.186   0.349   0.458  0.3689 -0.3789 -0.1661
    5GL4     HA   87   6.107   0.275   0.471  0.5557 -0.1242  4.2579
    5GL4     CB   88   6.127   0.486   0.500 -0.7146 -0.2582  0.9673
    5GL4    HB1   89   6.071   0.531   0.418  0.8196 -1.5972 -0.9185
    5GL4    HB2   90   6.210   0.554   0.520 -0.1095 -1.6910  3.8438
    5GL4     CG   91   6.044   0.483   0.630  0.2646  0.3888  0.1433
    5GL4    HG1   92   6.035   0.582   0.676  2.9098 -0.5420  2.9948
    5GL4    HG2   93   6.102   0.424   0.700  2.5481  1.4459 -0.7642
    5GL4     CD   94   5.903   0.430   0.595 -0.5803 -0.2695 -0.0796
    5GL4    OE1   95   5.895   0.318   0.546 -0.1026  0.0826  0.1030
    5GL4   HE11   96   5.825   0.309   0.481  0.7205  1.0498 -0.9619
    5GL4   HE12   97   5.965   0.261   0.580 -0.3546 -1.8767 -2.4029
    5GL4    OE2   98   5.807   0.506   0.613  0.3821 -0.0399 -0.9843
    5GL4   HE21   99   5.827   0.581   0.670 -3.9055  0.6749 -0.0765
    5GL4   HE22  100   5.722   0.469   0.588 -0.4868 -0.4248  2.1371
    5GL4      C  101   6.249   0.348   0.317  0.2061 -0.6596 -0.0293
    5GL4      O  102   6.342   0.427   0.291  0.3675 -0.3968 -0.1060
    6PRO      N  103   6.212   0.259   0.225  0.4188 -0.0092  0.2206
    6PRO     CD  104   6.121   0.150   0.243 -0.0299  0.8484  0.3439
    6PRO    HD1  105   6.022   0.181   0.276  0.2448  1.6721  0.4431
    6PRO    HD2  106   6.150   0.083   0.324 -0.8534 -0.0337 -0.0818
    6PRO     CG  107   6.119   0.067   0.120 -0.4845 -0.4585 -0.2242
    6PRO    HG1  108   6.018   0.027   0.109 -0.1658 -1.0370 -1.2031
    6PRO    HG2  109   6.186  -0.019   0.128 -0.1218 -0.3003 -1.3879
    6PRO     CB  110   6.180   0.160   0.009  0.3430  0.6365 -0.0962
    6PRO    HB1  111   6.093   0.195  -0.047  0.0507 -0.9213 -0.6747
    6PRO    HB2  112   6.248   0.105  -0.056  0.0587  0.4476 -0.2381
    6PRO     CA  113   6.255   0.267   0.085 -0.0463  0.1150 -0.0939
    6PRO     HA  114   6.360   0.240   0.091  0.0021  0.3703  0.3138
    6PRO      C  115   6.229   0.403   0.020  0.3841 -0.2698  0.2965
    6PRO      O  116   6.132   0.468   0.055 -0.0266  0.0516  0.0674
    7ALA      N  117   6.297   0.424  -0.087  0.2010 -0.6028  0.5156
    7ALA      H  118   6.381   0.369  -0.100  0.5404  0.3944 -2.3489
    7ALA     CA  119   6.310   0.560  -0.144 -0.0106 -0.6327 -0.1498
    7ALA     HA  120   6.207   0.597  -0.135  0.1627 -0.6046  2.9938
    7ALA     CB  121   6.402   0.647  -0.053 -0.3207  0.0990 -0.4279
    7ALA    HB1  122   6.346   0.689   0.030 -0.1159 -0.4885  0.0146
    7ALA    HB2  123   6.472   0.588   0.006 -0.3722 -0.0626 -0.5262
    7ALA    HB3  124   6.462   0.720  -0.107  2.4441 -2.3445 -0.9033
    7ALA      C  125   6.356   0.559  -0.288  0.2450  0.2717  0.0313
    7ALA      O  126   6.428   0.465  -0.327 -0.6456  0.1376  0.3122
    8THR      N  127   6.324   0.666  -0.354  1.0319 -0.7155  0.4456
    8THR      H  128   6.254   0.731  -0.320  0.6687 -1.0224  0.2890
    8THR     CA  129   6.369   0.692  -0.495  0.1718 -0.3001  0.5263
    8THR     HA  130   6.410   0.603  -0.544 -0.6833  0.9734 -2.7747
    8THR     CB  131   6.252   0.721  -0.583  0.7033 -0.6694 -0.2993
    8THR     HB  132   6.193   0.804  -0.544  2.6118  0.9107 -0.6422
    8THR    CG2  133   6.284   0.751  -0.729  0.7194 -0.1203  0.0244
    8THR   HG21  134   6.358   0.676  -0.758  1.8162  0.8638  0.2012
    8THR   HG22  135   6.193   0.741  -0.787  0.2510 -0.8357  0.8612
    8THR   HG23  136   6.328   0.850  -0.744  1.5762 -0.1390  2.0501
    8THR    OG1  137   6.169   0.610  -0.589 -0.0084  0.0618 -0.0573
    8THR    HG1  138   6.117   0.606  -0.508  1.0085  0.3842  0.6329
    8THR      C  139   6.454   0.822  -0.500 -0.6172 -0.2620 -0.0575
    8THR      O  140   6.431   0.930  -0.447  0.0300  0.4112 -0.0100
    9LEU      N  141   6.559   0.813  -0.576  0.4265 -0.0758 -0.0464
    9LEU      H  142   6.590   0.728  -0.619 -0.0181 -0.6511  0.7354
    9LEU     CA  143   6.650   0.927  -0.617 -0.3588  0.2647 -0.4413
    9LEU     HA  144   6.678   0.979  -0.526  2.8013 -1.7845 -0.0816
    9LEU     CB  145   6.779   0.862  -0.664 -0.3561 -0.1623 -0.0083
    9LEU    HB1  146   6.763   0.810  -0.759 -0.6705 -0.3902  0.1653
    9LEU    HB2  147   6.804   0.778  -0.600 -1.0817 -0.2212  0.2075
    9LEU     CG  148   6.903   0.954  -0.671  0.3530  0.3190  0.2563
    9LEU     HG  149   6.886   1.055  -0.706 -0.4801  0.5533  1.3127
    9LEU    CD1  150   6.962   0.967  -0.533 -0.4989  0.1410  0.3872
    9LEU   HD11  151   7.056   1.021  -0.543 -0.3431  0.3673  2.5989
    9LEU   HD12  152   6.887   1.015  -0.470 -0.8368 -1.1556  0.9990
    9LEU   HD13  153   6.990   0.875  -0.483 -1.2207  0.9752  2.4109
    9LEU    CD2  154   7.014   0.902  -0.748  0.0367  0.4162  0.0177
    9LEU   HD21  155   7.098   0.971  -0.753 -1.2822  2.0578 -0.5056
    9LEU   HD22  156   7.054   0.817  -0.693 -0.0663  0.3889  0.0524
    9LEU   HD23  157   6.979   0.877  -0.848 -2.1972 -1.0947  1.0905
    9LEU      C  158   6.588   1.026  -0.713  0.1146  0.0534 -1.2488
    9LEU      O  159   6.548   1.004  -0.822  0.1940  0.5269  0.1084
   10ILE      N  160   6.586   1.148  -0.663  0.2090 -0.4926  0.3590
   10ILE      H  161   6.625   1.172  -0.573 -1.9642  0.6436  1.0653
   10ILE     CA  162   6.568   1.267  -0.753 -0.5259  0.2510  0.3594
   10ILE     HA  163   6.502   1.244  -0.837 -0.2628 -0.0842  0.2462
   10ILE     CB  164   6.494   1.386  -0.683  0.6488  0.4714 -0.0056
   10ILE     HB  165   6.545   1.409  -0.589 -0.1202 -4.9152  2.0787
   10ILE    CG2  166   6.499   1.502  -0.784  0.0313 -0.3105  0.1630
   10ILE   HG21  167   6.447   1.587  -0.740  3.0220  0.9826  1.5482
   10ILE   HG22  168   6.604   1.527  -0.803 -0.4696  0.0115 -2.6019
   10ILE   HG23  169   6.464   1.460  -0.878  0.2661  0.5443 -0.3132
   10ILE    CG1  170   6.347   1.344  -0.665 -0.0166  0.3092  0.0294
   10ILE   HG11  171   6.341   1.242  -0.628 -0.7055  0.2434 -0.2485
   10ILE   HG12  172   6.310   1.352  -0.767  3.9216  0.8496 -1.5316
   10ILE     CD  173   6.261   1.424  -0.574 -0.0858 -0.1738 -0.1256
   10ILE    HD1  174   6.319   1.421  -0.481  0.6839  0.8449 -0.5558
   10ILE    HD2  175   6.256   1.528  -0.603 -2.8428  0.3994  1.9712
   10ILE    HD3  176   6.158   1.389  -0.581 -0.2358 -0.2166  1.6843
   10ILE      C  177   6.706   1.306  -0.803 -1.0852  0.2265 -0.5576
   10ILE      O  178   6.730   1.304  -0.925  1.0785 -0.2104 -0.2858
   11LY3      N  179   6.804   1.339  -0.718 -0.4995 -0.5915 -0.1734
   11LY3      H  180   6.781   1.317  -0.622 -1.5212  1.1638  0.0257
   11LY3     CA  181   6.940   1.392  -0.750  0.8161 -0.2376 -0.5673
   11LY3     HA  182   6.970   1.333  -0.836  0.1996 -0.3073 -0.7350
   11LY3     CB  183   6.932   1.543  -0.775 -0.5003  0.1716 -0.7123
   11LY3    HB1  184   6.949   1.591  -0.678 -0.4678 -0.5735 -0.3410
   11LY3    HB2  185   6.834   1.575  -0.811 -0.3088  1.9350  0.2332
   11LY3     CG  186   7.026   1.588  -0.877 -0.9991 -0.6641 -0.1165
   11LY3    HG1  187   6.980   1.584  -0.975  0.6200 -1.2333 -0.8919
   11LY3    HG2  188   7.112   1.523  -0.862 -0.2572  0.5542  1.2037
   11LY3     CD  189   7.064   1.739  -0.855 -1.0733  0.3958  0.0746
   11LY3    HD1  190   7.092   1.758  -0.752 -0.8598 -0.3498  0.1583
   11LY3    HD2  191   6.977   1.802  -0.874 -1.4400 -0.3276 -0.6913
   11LY3     CE  192   7.179   1.779  -0.943  0.6560  0.4823 -0.1646
   11LY3    HE1  193   7.188   1.887  -0.932  0.7456  0.6089 -1.2823
   11LY3    HE2  194   7.150   1.765  -1.047  1.5835  0.0174 -0.3768
   11LY3     NZ  195   7.303   1.716  -0.904 -0.4323 -0.1758 -0.1364
   11LY3    HZ1  196   7.307   1.618  -0.928  2.6765 -0.1256 -0.1920
   11LY3    HZ2  197   7.388   1.752  -0.945 -0.3906 -0.8818 -0.6780
   11LY3    HZ3  198   7.313   1.718  -0.803 -0.7976 -0.8202 -0.0801
   11LY3      C  199   7.045   1.364  -0.642  0.7913 -0.0048 -0.6033
   11LY3      O  200   7.023   1.398  -0.524 -0.6636  0.5127  0.0729
   12ALA      N  201   7.166   1.328  -0.684 -0.7741 -0.3347  0.6715
   12ALA      H  202   7.178   1.325  -0.784  0.9395 -0.3991  0.8420
   12ALA     CA  203   7.295   1.346  -0.609 -0.3278 -0.5250  0.2696
   12ALA     HA  204   7.293   1.303  -0.509  1.2894 -0.7087  0.2458
   12ALA     CB  205   7.421   1.290  -0.680  0.4617 -0.4044 -0.2931
   12ALA    HB1  206   7.421   1.182  -0.694  0.9487 -0.5020  0.4303
   12ALA    HB2  207   7.426   1.337  -0.779  0.7441 -1.1832 -0.6527
   12ALA    HB3  208   7.508   1.315  -0.620  0.6268  1.1570 -1.1134
   12ALA      C  209   7.319   1.501  -0.592 -0.8837  1.0621  0.4632
   12ALA      O  210   7.279   1.581  -0.674  0.2384  0.0964  0.1984
   13ILE      N  211   7.387   1.541  -0.485  0.1365 -0.1210  0.1317
   13ILE      H  212   7.436   1.465  -0.440 -2.1478 -1.8723 -0.1335
   13ILE     CA  213   7.428   1.670  -0.447 -0.1124 -0.1153 -0.0554
   13ILE     HA  214   7.424   1.740  -0.531  1.4185  1.0736  0.8199
   13ILE     CB  215   7.346   1.726  -0.333 -0.0629 -0.1139 -0.5855
   13ILE     HB  216   7.345   1.658  -0.248 -0.1378 -0.2570 -0.6999
   13ILE    CG2  217   7.401   1.857  -0.274  0.5083 -0.4305  0.0116
   13ILE   HG21  218   7.492   1.840  -0.216 -0.3509 -0.6806  1.3513
   13ILE   HG22  219   7.421   1.931  -0.351 -2.5517  0.8157  0.2823
   13ILE   HG23  220   7.333   1.909  -0.207  1.3439  1.4877 -0.5568
   13ILE    CG1  221   7.206   1.749  -0.371 -0.1404 -0.1971 -0.3848
   13ILE   HG11  222   7.153   1.772  -0.278 -0.3771  0.5737 -0.7064
   13ILE   HG12  223   7.175   1.653  -0.412  1.9562 -0.8118 -0.6419
   13ILE     CD  224   7.168   1.856  -0.476  0.3756 -0.4003  0.0290
   13ILE    HD1  225   7.061   1.845  -0.494  0.3238 -0.3221  0.2727
   13ILE    HD2  226   7.195   1.954  -0.437  1.1239 -0.4777 -0.2745
   13ILE    HD3  227   7.221   1.833  -0.568 -0.3403  0.9036 -0.7359
   13ILE      C  228   7.574   1.659  -0.402 -0.3924  0.2703  0.0652
   13ILE      O  229   7.620   1.557  -0.347  0.4583  0.3784 -0.0801
   14AS4      N  230   7.656   1.756  -0.430  0.6900 -0.8490 -0.4951
   14AS4      H  231   7.612   1.820  -0.495 -4.1706 -0.7344  2.3978
   14AS4     CA  232   7.798   1.747  -0.402 -0.2440 -0.2620  0.1284
   14AS4     HA  233   7.839   1.651  -0.433 -1.8219 -2.0470  3.1208
   14AS4     CB  234   7.876   1.864  -0.473  0.2228 -0.7329  0.5333
   14AS4    HB1  235   7.968   1.883  -0.419  0.3149  1.5510 -0.3318
   14AS4    HB2  236   7.819   1.957  -0.468 -0.0420 -0.7150 -1.6335
   14AS4     CG  237   7.905   1.824  -0.623  0.5491  0.4798 -0.5382
   14AS4    OD1  238   7.842   1.721  -0.669  0.4304 -0.1175 -0.2039
   14AS4   HD11  239   7.859   1.706  -0.762  1.9573 -1.1488  0.2072
   14AS4   HD12  240   7.767   1.697  -0.614 -1.0134 -0.6914 -2.2929
   14AS4    OD2  241   7.983   1.896  -0.687 -0.0031  0.2314  0.4703
   14AS4   HD21  242   8.039   1.838  -0.739 -0.3718 -0.4200  0.7860
   14AS4   HD22  243   7.957   1.988  -0.685 -1.4891 -0.1444  0.0092
   14AS4      C  244   7.829   1.747  -0.259 -1.0537 -0.3811  1.0126
   14AS4      O  245   7.796   1.846  -0.196 -0.5503 -0.2527 -0.2561
   15GLY      N  246   7.912   1.647  -0.217 -0.0659  0.2720  0.3417
   15GLY      H  247   7.952   1.588  -0.289  2.4754  1.0980  0.9762
   15GLY     CA  248   7.942   1.614  -0.081  0.3136 -0.3475  0.0156
   15GLY    HA1  249   7.932   1.705  -0.022 -0.8408 -1.8810  2.2888
   15GLY    HA2  250   8.045   1.578  -0.081  0.9230  1.2774  1.2977
   15GLY      C  251   7.851   1.505  -0.026 -0.0166 -0.1756  0.1177
   15GLY      O  252   7.836   1.403  -0.090  0.1354 -0.2139 -0.3530
   16AS4      N  253   7.801   1.524   0.094 -0.1395 -0.7706  0.0602
   16AS4      H  254   7.833   1.606   0.142 -1.2719 -0.2790  0.0055
   16AS4     CA  255   7.723   1.428   0.176 -0.7408  0.8061  0.1437
   16AS4     HA  256   7.730   1.330   0.127 -1.5217  1.4242 -1.2629
   16AS4     CB  257   7.785   1.417   0.318  0.8397 -0.5498 -0.0983
   16AS4    HB1  258   7.878   1.360   0.321  0.5420 -1.0091  0.7696
   16AS4    HB2  259   7.715   1.357   0.376 -1.7543  1.2235 -1.1943
   16AS4     CG  260   7.816   1.554   0.383  0.1656 -0.2074  0.5194
   16AS4    OD1  261   7.781   1.558   0.504 -0.1212  0.2562  0.2660
   16AS4   HD11  262   7.809   1.484   0.559  0.4260  0.0074 -0.3385
   16AS4   HD12  263   7.705   1.615   0.516 -0.6142 -0.1519 -0.8133
   16AS4    OD2  264   7.852   1.655   0.322  0.1747 -0.6302 -0.7909
   16AS4   HD21  265   7.935   1.685   0.359  0.3891 -0.9714 -0.9951
   16AS4   HD22  266   7.799   1.679   0.246  1.2513 -0.0402 -1.3650
   16AS4      C  267   7.571   1.452   0.178  0.5147  0.3638 -0.0130
   16AS4      O  268   7.496   1.369   0.237 -0.0608 -0.7120 -0.0556
   17THR      N  269   7.522   1.551   0.098  0.0689  0.0320 -0.2618
   17THR      H  270   7.579   1.615   0.046 -1.3409  1.4406 -0.1362
   17THR     CA  271   7.383   1.575   0.081  0.2688  0.0177  0.1960
   17THR     HA  272   7.323   1.540   0.166 -0.0837 -1.1295 -0.4945
   17THR     CB  273   7.357   1.722   0.074  0.2632  0.5019  0.1001
   17THR     HB  274   7.413   1.757  -0.014 -0.6360 -1.1732 -1.2095
   17THR    CG2  275   7.212   1.770   0.064  0.1315  0.3271  0.2784
   17THR   HG21  276   7.210   1.876   0.039 -0.3568  0.3696  0.4809
   17THR   HG22  277   7.164   1.723  -0.022  0.6892  0.9673 -0.3930
   17THR   HG23  278   7.159   1.751   0.158 -0.4273 -0.2288 -0.1372
   17THR    OG1  279   7.416   1.787   0.186 -0.0149 -0.5855  0.2912
   17THR    HG1  280   7.511   1.789   0.169  0.0043  1.0478  0.4676
   17THR      C  281   7.319   1.501  -0.035 -0.2507  0.3173 -0.3418
   17THR      O  282   7.392   1.466  -0.126 -0.4529 -0.4316 -0.0344
   18VAL      N  283   7.191   1.462  -0.032  0.0898  0.3417 -0.3191
   18VAL      H  284   7.142   1.477   0.055  1.2526 -0.6265  0.5495
   18VAL     CA  285   7.118   1.387  -0.139  0.3544 -0.6693 -0.5639
   18VAL     HA  286   7.164   1.414  -0.234  1.5547 -0.0544  0.1625
   18VAL     CB  287   7.127   1.237  -0.126  0.7694 -0.4399 -0.1484
   18VAL     HB  288   7.227   1.212  -0.089  0.0548 -2.1900  0.7440
   18VAL    CG1  289   7.031   1.179  -0.017 -0.2389 -0.2378 -0.4524
   18VAL   HG11  290   6.933   1.224  -0.029 -0.4847  0.2359  2.6096
   18VAL   HG12  291   7.033   1.070  -0.024  0.5982 -0.2553 -0.0624
   18VAL   HG13  292   7.064   1.211   0.082  1.0895  0.2363 -1.0198
   18VAL    CG2  293   7.086   1.168  -0.252 -0.5580 -0.4220  0.3327
   18VAL   HG21  294   7.129   1.218  -0.339 -0.3943  1.6220  1.5330
   18VAL   HG22  295   7.127   1.067  -0.257  0.9417  0.0481  2.0357
   18VAL   HG23  296   6.978   1.175  -0.262 -0.6100  2.2063  2.0602
   18VAL      C  297   6.972   1.433  -0.146  0.0860  0.6671  0.1873
   18VAL      O  298   6.917   1.479  -0.053  0.8861 -1.1227 -0.7424
   19LY3      N  299   6.917   1.455  -0.268  0.3107  0.1041  0.2140
   19LY3      H  300   6.963   1.426  -0.353 -2.4188 -2.6206 -0.5207
   19LY3     CA  301   6.770   1.480  -0.289 -0.8603 -0.7574 -0.7801
   19LY3     HA  302   6.729   1.516  -0.195  0.1541  1.3410 -1.0737
   19LY3     CB  303   6.751   1.586  -0.395  0.0305  0.1747 -0.2712
   19LY3    HB1  304   6.653   1.587  -0.442  0.1931  1.4523 -0.6047
   19LY3    HB2  305   6.825   1.562  -0.472 -0.8629  2.1159 -1.8156
   19LY3     CG  306   6.783   1.724  -0.343  0.0648 -0.0388  0.2232
   19LY3    HG1  307   6.880   1.716  -0.294 -0.4908 -0.8462  1.2305
   19LY3    HG2  308   6.710   1.746  -0.265 -1.1040 -1.7319 -0.3371
   19LY3     CD  309   6.766   1.843  -0.438  0.0090 -0.1270 -0.0924
   19LY3    HD1  310   6.663   1.846  -0.474 -0.1086  1.1485  0.3012
   19LY3    HD2  311   6.829   1.836  -0.527  0.3002  1.0501  0.0104
   19LY3     CE  312   6.800   1.977  -0.369 -0.2950  0.1293 -0.2143
   19LY3    HE1  313   6.779   2.056  -0.441  1.7415  1.4847  0.5772
   19LY3    HE2  314   6.907   1.978  -0.345 -0.4663 -0.4721  0.6188
   19LY3     NZ  315   6.722   1.995  -0.244 -1.0649 -0.3321  0.0814
   19LY3    HZ1  316   6.724   1.911  -0.187 -2.7665 -0.0248  0.6319
   19LY3    HZ2  317   6.761   2.073  -0.194 -0.2828 -0.0272 -0.9563
   19LY3    HZ3  318   6.622   1.997  -0.258 -1.4139 -2.7154  1.5997
   19LY3      C  319   6.686   1.359  -0.339 -0.0525  0.1591 -0.2987
   19LY3      O  320   6.744   1.291  -0.428 -0.3786 -0.4500  0.3416
   20LEU      N  321   6.574   1.327  -0.275 -0.4103  0.0476 -0.1764
   20LEU      H  322   6.537   1.398  -0.213 -1.1049 -1.2455  0.9567
   20LEU     CA  323   6.503   1.198  -0.291  0.3064 -0.8266  0.7343
   20LEU     HA  324   6.523   1.152  -0.388  0.6638 -0.9093  0.8464
   20LEU     CB  325   6.556   1.091  -0.191 -0.4824 -0.9309 -0.1215
   20LEU    HB1  326   6.662   1.070  -0.207 -0.7603 -2.4780 -0.0243
   20LEU    HB2  327   6.498   1.000  -0.201 -0.6475 -0.8772  0.3346
   20LEU     CG  328   6.545   1.121  -0.039  0.0705  0.5377  0.7125
   20LEU     HG  329   6.562   1.226  -0.018  1.5213  0.3527  0.5660
   20LEU    CD1  330   6.411   1.098   0.024 -0.3221 -0.0760 -0.3151
   20LEU   HD11  331   6.413   1.126   0.130  3.9309 -1.5216  0.1858
   20LEU   HD12  332   6.327   1.139  -0.032  0.1438  0.1974 -0.8283
   20LEU   HD13  333   6.383   0.993   0.029 -1.5490  0.2548  0.0485
   20LEU    CD2  334   6.657   1.044   0.039  0.3271  0.9526 -0.0407
   20LEU   HD21  335   6.650   1.067   0.145  1.4911 -1.5951  0.6589
   20LEU   HD22  336   6.652   0.936   0.034 -2.1268  0.9717  0.7419
   20LEU   HD23  337   6.756   1.072   0.004  0.2962  0.5177 -0.4817
   20LEU      C  338   6.349   1.218  -0.287  0.3410  0.6762  0.4984
   20LEU      O  339   6.300   1.326  -0.265 -0.0823 -0.5322  0.3465
   21MET      N  340   6.270   1.116  -0.318 -0.8064  0.2895  0.0043
   21MET      H  341   6.305   1.027  -0.351 -2.0545 -0.0959 -0.3352
   21MET     CA  342   6.132   1.118  -0.314 -0.1906  0.5958 -0.0991
   21MET     HA  343   6.104   1.213  -0.267  1.1051  0.6362  0.6357
   21MET     CB  344   6.076   1.115  -0.459  0.1645 -0.2486  0.9147
   21MET    HB1  345   6.149   1.075  -0.530 -1.3515  1.1088 -1.5592
   21MET    HB2  346   6.055   1.211  -0.507 -0.4403 -0.8179  0.0026
   21MET     CG  347   5.946   1.033  -0.483  0.0273  0.2529  0.0408
   21MET    HG1  348   5.956   0.931  -0.447 -0.0732  0.4697  0.6872
   21MET    HG2  349   5.922   1.020  -0.589 -0.1506  1.4062 -0.0766
   21MET     SD  350   5.803   1.113  -0.393 -0.2406  0.6803  0.1713
   21MET     CE  351   5.783   1.253  -0.506  0.7693  0.4141 -0.4214
   21MET    HE1  352   5.773   1.207  -0.605  3.5799 -2.4637  0.4865
   21MET    HE2  353   5.699   1.311  -0.468  0.4632 -0.8329  0.8811
   21MET    HE3  354   5.877   1.309  -0.510 -0.0242  1.8491  0.2707
   21MET      C  355   6.088   1.001  -0.231  1.0970 -0.2808  0.3433
   21MET      O  356   6.136   0.889  -0.249  0.2621  0.7904 -0.3352
   22TY0      N  357   6.004   1.038  -0.131 -0.3956  0.6566  0.3935
   22TY0      H  358   5.976   1.134  -0.119 -3.0122 -0.1886  1.8413
   22TY0     CA  359   5.954   0.945  -0.028  0.4270 -0.0627 -0.1993
   22TY0     HA  360   5.989   0.846  -0.056 -0.3249 -0.4792  0.3192
   22TY0     CB  361   6.018   0.987   0.108  0.6534  0.0646  0.0362
   22TY0    HB1  362   6.016   1.095   0.118 -0.0031  0.0392  0.1883
   22TY0    HB2  363   6.124   0.961   0.103  0.4907 -0.7030  0.4069
   22TY0     CG  364   5.956   0.928   0.228  0.4553  0.1084 -0.8843
   22TY0    CD1  365   5.955   0.787   0.245 -0.0196 -0.2752  1.0406
   22TY0    HD1  366   6.006   0.736   0.165  0.1939 -2.2044  2.3615
   22TY0    CE1  367   5.886   0.731   0.360 -0.2014 -0.3791  0.6310
   22TY0    HE1  368   5.897   0.625   0.375 -0.4113 -0.1942  2.3781
   22TY0     CZ  369   5.824   0.814   0.456  0.2447 -0.0947  0.1998
   22TY0     OH  370   5.764   0.764   0.566 -0.2218 -0.6509  0.0090
   22TY0    HH1  371   5.782   0.671   0.581 -0.1285 -0.7201 -0.5144
   22TY0    HH2  372   5.706   0.826   0.611 -1.5188 -2.2024  0.5759
   22TY0    CE2  373   5.823   0.955   0.430 -0.0884  0.5968 -0.3577
   22TY0    HE2  374   5.781   1.019   0.506  3.4851  0.9477  1.5063
   22TY0    CD2  375   5.896   1.014   0.328 -0.1553  0.8006  0.5254
   22TY0    HD2  376   5.896   1.122   0.322 -1.0910  0.7655 -0.4767
   22TY0      C  377   5.801   0.934  -0.011 -0.2889  0.3631 -0.6711
   22TY0      O  378   5.742   1.033   0.032  0.1146 -0.4449 -0.3484
   23LY3      N  379   5.733   0.825  -0.052  0.1019  0.2806 -0.1098
   23LY3      H  380   5.787   0.753  -0.099 -1.5679 -0.2953 -1.2121
   23LY3     CA  381   5.584   0.808  -0.040 -0.4263 -0.3419  0.7708
   23LY3     HA  382   5.553   0.735  -0.115 -0.8144  1.1589 -0.5775
   23LY3     CB  383   5.539   0.747   0.090  0.1646 -0.4676 -0.1760
   23LY3    HB1  384   5.433   0.772   0.098  0.0163 -1.0870 -0.1412
   23LY3    HB2  385   5.579   0.798   0.178 -0.8716 -2.6910  1.7088
   23LY3     CG  386   5.572   0.593   0.099  0.6206  0.5161  0.1857
   23LY3    HG1  387   5.680   0.582   0.088  0.5122  0.8442 -1.4513
   23LY3    HG2  388   5.526   0.543   0.014 -2.6092  1.6381  1.1561
   23LY3     CD  389   5.498   0.531   0.213  0.1024 -0.3485  0.3409
   23LY3    HD1  390   5.493   0.423   0.199 -1.5197 -0.6212  2.4634
   23LY3    HD2  391   5.400   0.578   0.211 -0.5543 -1.6491  0.8693
   23LY3     CE  392   5.563   0.558   0.347 -0.5141 -1.3632  0.2000
   23LY3    HE1  393   5.491   0.559   0.430  1.4583  1.8537  2.0680
   23LY3    HE2  394   5.601   0.659   0.333  0.7915 -1.9809 -0.8883
   23LY3     NZ  395   5.664   0.456   0.380 -0.1126  0.2838  0.1713
   23LY3    HZ1  396   5.610   0.371   0.385  0.0128  0.2399  0.8986
   23LY3    HZ2  397   5.745   0.451   0.321 -1.6267  0.6095 -2.0375
   23LY3    HZ3  398   5.701   0.470   0.473 -0.8710 -2.3130  0.9543
   23LY3      C  399   5.508   0.924  -0.093  0.3503  0.4553  0.1536
   23LY3      O  400   5.445   0.992  -0.013 -0.2380  0.0727  0.2346
   24GLY      N  401   5.519   0.960  -0.222 -0.8392 -0.5472  0.6741
   24GLY      H  402   5.592   0.909  -0.270 -1.5526 -2.1747  1.2406
   24GLY     CA  403   5.450   1.070  -0.289 -0.1177  0.1138 -0.7423
   24GLY    HA1  404   5.342   1.069  -0.269  0.3350  0.5642  2.1105
   24GLY    HA2  405   5.468   1.058  -0.396 -0.8128  0.6561 -0.9319
   24GLY      C  406   5.499   1.215  -0.250 -0.3590  0.3563  0.5376
   24GLY      O  407   5.438   1.308  -0.308 -0.0064  0.0326  0.8362
   25GLN      N  408   5.604   1.239  -0.169 -0.5942  0.4375 -0.1288
   25GLN      H  409   5.645   1.169  -0.109 -3.2776 -1.7819 -0.7011
   25GLN     CA  410   5.659   1.370  -0.142 -0.6717 -0.1820  0.2475
   25GLN     HA  411   5.613   1.444  -0.207  2.3833 -1.0339 -3.2461
   25GLN     CB  412   5.610   1.430  -0.006  0.0682  0.1737 -0.0506
   25GLN    HB1  413   5.501   1.432  -0.009  0.0142 -0.1072  1.2673
   25GLN    HB2  414   5.644   1.533   0.004 -1.4785  0.6235  0.9953
   25GLN     CG  415   5.657   1.354   0.118 -0.5577  0.4487  1.1680
   25GLN    HG1  416   5.764   1.366   0.105 -1.1428  4.4222 -1.7560
   25GLN    HG2  417   5.617   1.253   0.116 -2.2886  1.1136  0.1043
   25GLN     CD  418   5.618   1.410   0.251 -0.4608 -0.8507  0.0412
   25GLN    OE1  419   5.601   1.528   0.276  0.1969  0.1658  0.4140
   25GLN    NE2  420   5.589   1.333   0.349 -0.1571  0.2907 -0.7259
   25GLN   HE21  421   5.566   1.237   0.329  0.8945 -0.0350 -0.4557
   25GLN   HE22  422   5.570   1.363   0.444  0.0776 -1.6547 -0.0003
   25GLN      C  423   5.815   1.374  -0.154  0.1062 -0.6421 -0.4655
   25GLN      O  424   5.888   1.294  -0.090  0.2771 -0.0108 -0.2159
   26PRO      N  425   5.874   1.472  -0.225  0.0827  0.5835 -0.4749
   26PRO     CD  426   5.818   1.574  -0.311 -0.3150  0.1504  0.3423
   26PRO    HD1  427   5.742   1.624  -0.251 -0.3865 -0.4749  0.7835
   26PRO    HD2  428   5.773   1.522  -0.396  0.9605  1.0385 -0.9145
   26PRO     CG  429   5.929   1.672  -0.353  0.0277  0.2149 -0.1458
   26PRO    HG1  430   5.938   1.737  -0.265 -0.0170  0.2696 -0.1817
   26PRO    HG2  431   5.908   1.722  -0.447  0.9182  0.5216 -0.1933
   26PRO     CB  432   6.043   1.587  -0.342 -0.2585  0.9045 -0.0880
   26PRO    HB1  433   6.139   1.638  -0.338 -0.2715  1.1785 -2.3199
   26PRO    HB2  434   6.055   1.517  -0.424  1.0697  0.6001  0.3401
   26PRO     CA  435   6.020   1.492  -0.228 -0.6841 -0.0980  0.3686
   26PRO     HA  436   6.073   1.401  -0.253 -0.1067  0.2968  0.1389
   26PRO      C  437   6.069   1.542  -0.088  0.7471  0.1747  0.5405
   26PRO      O  438   5.995   1.627  -0.028 -0.3757 -0.0512 -0.0306
   27MET      N  439   6.191   1.504  -0.053  0.2931  0.1413  0.2997
   27MET      H  440   6.249   1.455  -0.119  0.1598 -0.2927  0.5019
   27MET     CA  441   6.269   1.562   0.061  0.8305 -0.1126  0.1638
   27MET     HA  442   6.237   1.661   0.093 -1.0528 -0.3342 -0.8945
   27MET     CB  443   6.250   1.461   0.180  0.0104  0.3121 -0.5255
   27MET    HB1  444   6.320   1.494   0.257  0.1396  2.3068 -1.4126
   27MET    HB2  445   6.260   1.358   0.147  2.4357 -0.5116  2.4259
   27MET     CG  446   6.112   1.465   0.245 -0.0672 -0.0240 -0.3828
   27MET    HG1  447   6.026   1.459   0.178  0.1840 -1.2240 -0.6092
   27MET    HG2  448   6.098   1.558   0.302 -2.9594  0.9534 -2.4364
   27MET     SD  449   6.087   1.310   0.345  0.0856 -0.0444 -0.1195
   27MET     CE  450   5.950   1.363   0.459  0.0840  0.0940  0.4895
   27MET    HE1  451   5.884   1.289   0.504  0.8684 -0.2996  1.0220
   27MET    HE2  452   6.000   1.403   0.547  2.6715 -0.5770 -0.5963
   27MET    HE3  453   5.887   1.432   0.404  1.5351 -1.4432 -3.4051
   27MET      C  454   6.416   1.565   0.021  0.5947 -0.4569 -0.1839
   27MET      O  455   6.457   1.511  -0.082  0.2568  0.1325  0.1715
   28THR      N  456   6.501   1.626   0.103  1.1132 -0.0555 -0.1506
   28THR      H  457   6.461   1.670   0.184 -0.6048  0.5813 -1.2744
   28THR     CA  458   6.648   1.630   0.101  0.0425  0.3131  0.5239
   28THR     HA  459   6.697   1.569   0.025  1.4002  0.4760  1.2289
   28THR     CB  460   6.694   1.775   0.080  0.1172 -0.3153  0.3665
   28THR     HB  461   6.662   1.841   0.161  1.4321  0.5603  0.1986
   28THR    CG2  462   6.842   1.783   0.059 -0.5283  0.2319  0.3036
   28THR   HG21  463   6.854   1.724  -0.032  0.0634  0.5207  0.1918
   28THR   HG22  464   6.876   1.884   0.039  2.2901 -0.8987 -1.2767
   28THR   HG23  465   6.886   1.743   0.150 -0.4130 -1.0608 -0.2871
   28THR    OG1  466   6.648   1.828  -0.038 -0.1193 -0.0549  0.1466
   28THR    HG1  467   6.555   1.844  -0.019 -0.0429  0.6171 -0.0141
   28THR      C  468   6.696   1.581   0.237  0.1424 -0.0055  0.1369
   28THR      O  469   6.630   1.609   0.336 -0.3731 -0.4108  0.1243
   29PHE      N  470   6.813   1.511   0.234  0.1342 -0.5806  0.2803
   29PHE      H  471   6.848   1.487   0.142  0.2701  1.2580 -0.1877
   29PHE     CA  472   6.880   1.454   0.351  0.0496 -0.1455  0.4846
   29PHE     HA  473   6.857   1.527   0.429 -0.1504 -0.5980  0.8615
   29PHE     CB  474   6.839   1.317   0.391  0.5761  0.6724  0.0601
   29PHE    HB1  475   6.917   1.267   0.448  0.0488 -0.5497 -0.2462
   29PHE    HB2  476   6.834   1.242   0.312 -1.5183 -1.2674  1.8940
   29PHE     CG  477   6.700   1.312   0.457 -0.2367 -0.9608 -0.2303
   29PHE    CD1  478   6.696   1.343   0.600 -0.0794 -0.0893  0.3110
   29PHE    HD1  479   6.787   1.361   0.656 -0.5016  2.5125  0.2710
   29PHE    CE1  480   6.575   1.359   0.668 -0.4278  0.2401 -0.7479
   29PHE    HE1  481   6.587   1.381   0.773 -0.0353 -0.8529 -0.5605
   29PHE     CZ  482   6.452   1.345   0.603  0.4137 -0.5557  0.1857
   29PHE     HZ  483   6.359   1.386   0.641  1.0187  1.2588 -0.2043
   29PHE    CE2  484   6.455   1.311   0.467  0.2419  0.9317 -0.0976
   29PHE    HE2  485   6.361   1.294   0.416  1.5370 -2.1193 -1.7250
   29PHE    CD2  486   6.575   1.292   0.394  0.1839 -0.3045  0.8533
   29PHE    HD2  487   6.573   1.269   0.289 -1.6021  0.3881  0.6937
   29PHE      C  488   7.035   1.461   0.337 -0.3256 -0.8100 -0.4200
   29PHE      O  489   7.094   1.447   0.235 -0.2611 -0.5962  0.6277
   30ARG      N  490   7.094   1.479   0.454 -0.9172 -0.2478  0.5837
   30ARG      H  491   7.034   1.485   0.535 -0.9560 -0.4350  0.5702
   30ARG     CA  492   7.241   1.482   0.471  0.1496 -0.1673 -0.3884
   30ARG     HA  493   7.287   1.444   0.380 -1.1561  1.1208 -1.6255
   30ARG     CB  494   7.296   1.627   0.497  0.6666 -0.5954  0.9306
   30ARG    HB1  495   7.250   1.668   0.587 -0.9047  0.7805 -0.4142
   30ARG    HB2  496   7.265   1.700   0.422 -0.0704  0.5031  2.2726
   30ARG     CG  497   7.445   1.632   0.491  0.0518 -0.6591 -0.4761
   30ARG    HG1  498   7.468   1.611   0.387 -3.1740  0.3109 -1.5039
   30ARG    HG2  499   7.492   1.559   0.557 -0.4251 -0.5281  0.0144
   30ARG     CD  500   7.497   1.773   0.526 -0.4999 -0.2426  0.7327
   30ARG    HD1  501   7.483   1.784   0.633 -1.1635  0.3904  0.5918
   30ARG    HD2  502   7.435   1.841   0.467  0.8534  0.7867  0.4590
   30ARG     NE  503   7.639   1.785   0.503 -0.2695  0.9536  0.1395
   30ARG     HE  504   7.693   1.700   0.510 -1.2208 -0.0364 -2.9914
   30ARG     CZ  505   7.718   1.889   0.512 -0.1443 -0.3203 -1.0836
   30ARG    NH1  506   7.680   2.014   0.518 -0.1240  0.0220 -0.3301
   30ARG   HH11  507   7.583   2.042   0.519 -0.4697 -1.1238  0.1467
   30ARG   HH12  508   7.746   2.089   0.504 -2.5413  2.1861 -0.8964
   30ARG    NH2  509   7.842   1.864   0.494  0.8639  0.0296  0.3368
   30ARG   HH21  510   7.858   1.787   0.430  0.3638  3.4685 -4.5712
   30ARG   HH22  511   7.913   1.934   0.512 -0.9934  1.4901  2.3657
   30ARG      C  512   7.284   1.380   0.579  0.0153  0.6727 -0.5004
   30ARG      O  513   7.209   1.348   0.672 -0.3201  0.0788 -0.2382
   31LEU      N  514   7.405   1.326   0.562  0.0916 -0.4264 -0.0888
   31LEU      H  515   7.453   1.343   0.474  0.9090 -0.0261  0.4264
   31LEU     CA  516   7.460   1.214   0.640 -0.0517  0.3226 -0.1163
   31LEU     HA  517   7.379   1.142   0.636  0.4923 -0.2725 -0.6171
   31LEU     CB  518   7.587   1.158   0.576  0.0326  0.0406  0.0107
   31LEU    HB1  519   7.631   1.085   0.643  2.6942  0.3568 -1.2570
   31LEU    HB2  520   7.659   1.239   0.568  0.6760 -0.4118  1.0324
   31LEU     CG  521   7.566   1.086   0.439 -0.0995 -0.5539 -0.1888
   31LEU     HG  522   7.525   1.162   0.373  0.1765  1.0286  1.3637
   31LEU    CD1  523   7.700   1.041   0.378  0.4188 -0.4657 -0.6555
   31LEU   HD11  524   7.674   0.997   0.281 -1.0937  2.3093 -1.6328
   31LEU   HD12  525   7.764   1.129   0.372  0.3190 -0.3182  0.4151
   31LEU   HD13  526   7.731   0.966   0.451 -0.2132  1.5216  1.7816
   31LEU    CD2  527   7.474   0.967   0.458 -0.0006 -0.4310 -0.8291
   31LEU   HD21  528   7.472   0.912   0.364  0.6726  0.5086 -1.4033
   31LEU   HD22  529   7.512   0.895   0.530 -0.5478  0.3258  0.2453
   31LEU   HD23  530   7.373   1.002   0.479 -0.5646 -1.4997 -1.6249
   31LEU      C  531   7.471   1.257   0.786 -0.0809 -0.7823 -0.8191
   31LEU      O  532   7.559   1.333   0.826 -0.4301  0.2434  0.4776
   32LEU      N  533   7.391   1.192   0.873 -0.0792 -0.0126  0.4137
   32LEU      H  534   7.327   1.121   0.839 -0.3975  0.5042 -0.0780
   32LEU     CA  535   7.400   1.199   1.022 -0.1542  0.2698  0.4135
   32LEU     HA  536   7.389   1.302   1.053  1.6734  1.5425 -2.7209
   32LEU     CB  537   7.282   1.108   1.076 -0.1979 -0.2109 -0.1381
   32LEU    HB1  538   7.296   1.004   1.045  0.7537 -0.1311 -0.0230
   32LEU    HB2  539   7.191   1.142   1.028 -0.7183 -2.0466 -0.5316
   32LEU     CG  540   7.266   1.121   1.231  0.2646 -0.6479 -0.0597
   32LEU     HG  541   7.362   1.107   1.281  0.8243  2.6014  0.0106
   32LEU    CD1  542   7.212   1.258   1.268  0.4632  0.3180 -1.0087
   32LEU   HD11  543   7.199   1.263   1.376 -0.5602 -1.5021 -1.0062
   32LEU   HD12  544   7.275   1.345   1.248  2.1536 -0.3583  0.9596
   32LEU   HD13  545   7.115   1.280   1.222  0.1862  1.4632  0.0631
   32LEU    CD2  546   7.165   1.023   1.288 -0.1894  0.8254  0.1845
   32LEU   HD21  547   7.152   1.029   1.396  1.1375  1.3813  0.3388
   32LEU   HD22  548   7.068   1.042   1.244 -0.5334 -2.1029 -0.5137
   32LEU   HD23  549   7.205   0.925   1.262 -1.1109  1.0823 -2.4643
   32LEU      C  550   7.529   1.131   1.067 -0.4080 -0.8144 -0.0909
   32LEU      O  551   7.575   1.034   1.009  0.0365  0.3043 -0.1245
   33LEU      N  552   7.589   1.188   1.169 -0.4882 -0.1187 -0.8222
   33LEU      H  553   7.551   1.276   1.202 -0.1709  0.2252 -1.3555
   33LEU     CA  554   7.719   1.154   1.232  0.0904  0.3828 -0.1981
   33LEU     HA  555   7.740   1.242   1.293  0.9933  1.0648 -1.4445
   33LEU     CB  556   7.710   1.023   1.321 -0.6035 -0.3299  0.8717
   33LEU    HB1  557   7.809   0.982   1.337  0.4698  1.2296 -1.2022
   33LEU    HB2  558   7.654   0.945   1.269  1.3657 -1.8326  0.8880
   33LEU     CG  559   7.635   1.047   1.454  0.5225 -0.1660  0.0951
   33LEU     HG  560   7.536   1.081   1.425  1.1802  1.3747 -0.4000
   33LEU    CD1  561   7.614   0.905   1.512  0.1217  0.0875 -0.4829
   33LEU   HD11  562   7.704   0.867   1.559  0.1235 -1.7468 -1.8700
   33LEU   HD12  563   7.537   0.924   1.587  0.6255 -1.5602  0.4942
   33LEU   HD13  564   7.576   0.832   1.440  0.0799  0.8006 -1.1995
   33LEU    CD2  565   7.703   1.134   1.554 -0.1823  0.0252 -0.3772
   33LEU   HD21  566   7.801   1.094   1.579 -0.4025  0.4738  1.3729
   33LEU   HD22  567   7.728   1.235   1.520  0.1498  0.0551 -0.0539
   33LEU   HD23  568   7.643   1.135   1.646 -0.0771 -1.0425 -0.2853
   33LEU      C  569   7.845   1.153   1.143 -0.5089  0.0751 -0.0027
   33LEU      O  570   7.949   1.093   1.176 -0.0851 -0.9505  0.0623
   34VAL      N  571   7.837   1.217   1.025  0.0022  0.5192 -0.5656
   34VAL      H  572   7.753   1.273   1.020 -2.8358 -3.0239  2.1007
   34VAL     CA  573   7.945   1.228   0.936 -0.2105  0.0471  0.7593
   34VAL     HA  574   8.020   1.153   0.961  1.5023  1.6952  0.7535
   34VAL     CB  575   7.895   1.181   0.796 -0.5025 -0.8177  0.0400
   34VAL     HB  576   7.825   1.259   0.766  0.8725  1.0176  1.3184
   34VAL    CG1  577   8.006   1.190   0.694 -0.1513 -0.3907 -0.3958
   34VAL   HG11  578   8.081   1.123   0.735  1.1729  1.0804 -0.3042
   34VAL   HG12  579   7.965   1.165   0.596 -1.9045  1.3855 -0.1907
   34VAL   HG13  580   8.044   1.292   0.691 -0.3527 -0.2948  0.1228
   34VAL    CG2  581   7.838   1.036   0.799  0.2359  0.1087  0.2316
   34VAL   HG21  582   7.743   1.040   0.851  0.0552 -0.4210 -0.0529
   34VAL   HG22  583   7.814   0.999   0.699  1.2664  3.0947 -1.2393
   34VAL   HG23  584   7.915   0.969   0.839  0.5014 -1.6273 -2.8695
   34VAL      C  585   8.010   1.369   0.935  0.3458 -0.0489  0.6146
   34VAL      O  586   7.938   1.469   0.942 -0.6426  0.0968  0.2132
   35AS4      N  587   8.144   1.377   0.915  0.6012  0.5209 -0.8062
   35AS4      H  588   8.200   1.294   0.932  0.1408  0.1995 -0.8592
   35AS4     CA  589   8.226   1.493   0.897  0.1127  0.1045 -0.2048
   35AS4     HA  590   8.156   1.575   0.878  1.1679  1.0442 -0.1443
   35AS4     CB  591   8.296   1.520   1.029 -0.1120 -0.4613 -0.4018
   35AS4    HB1  592   8.361   1.442   1.066  2.0850  0.8245 -1.3409
   35AS4    HB2  593   8.206   1.529   1.090  0.1019 -0.5345 -0.0786
   35AS4     CG  594   8.364   1.662   1.023 -0.3973  0.7195 -0.1410
   35AS4    OD1  595   8.352   1.730   0.918  0.0315  0.0791  0.4412
   35AS4   HD11  596   8.430   1.782   0.901  1.3102 -1.2097  1.9611
   35AS4   HD12  597   8.267   1.713   0.877 -1.2283  3.5255  1.2465
   35AS4    OD2  598   8.428   1.699   1.121  0.0530  0.4976 -0.7280
   35AS4   HD21  599   8.431   1.636   1.193 -0.0581  1.2589 -0.0488
   35AS4   HD22  600   8.442   1.794   1.116  0.4535  0.4329 -0.9526
   35AS4      C  601   8.330   1.478   0.780 -0.2291 -0.3880  0.2515
   35AS4      O  602   8.448   1.450   0.800  0.3229 -0.2545 -0.3901
   36THR      N  603   8.280   1.489   0.660  0.3702  0.2899  0.0523
   36THR      H  604   8.185   1.523   0.657 -0.0768 -0.7729  1.3413
   36THR     CA  605   8.366   1.480   0.537 -0.0909 -0.3975  0.5965
   36THR     HA  606   8.452   1.418   0.560  0.3043 -0.3780 -0.7537
   36THR     CB  607   8.296   1.396   0.436  0.2557 -0.3251  0.6348
   36THR     HB  608   8.258   1.305   0.483  0.7356 -0.4321  0.8188
   36THR    CG2  609   8.178   1.469   0.374  0.1009  0.2068  0.0949
   36THR   HG21  610   8.111   1.510   0.449  0.3810 -0.8097  0.9316
   36THR   HG22  611   8.208   1.544   0.301 -0.3666  0.4047  0.1050
   36THR   HG23  612   8.118   1.399   0.316  0.6269  1.0152 -1.4562
   36THR    OG1  613   8.384   1.364   0.345 -0.5568 -0.6652 -0.0960
   36THR    HG1  614   8.451   1.303   0.375  0.7674 -0.4236 -2.3391
   36THR      C  615   8.417   1.617   0.486 -0.1286 -0.6340 -0.3635
   36THR      O  616   8.344   1.714   0.509 -0.4489 -0.0470 -0.1389
   37PRO      N  617   8.537   1.630   0.428 -0.5012 -0.1168  0.1241
   37PRO     CD  618   8.633   1.525   0.394  0.3132 -0.8498 -0.6316
   37PRO    HD1  619   8.611   1.502   0.290 -0.3849  0.8039 -0.8937
   37PRO    HD2  620   8.630   1.450   0.473  0.7564 -1.1765 -0.9195
   37PRO     CG  621   8.771   1.600   0.402  0.2165  0.9911  0.0554
   37PRO    HG1  622   8.846   1.537   0.355 -0.8821 -1.1927  1.0977
   37PRO    HG2  623   8.795   1.624   0.506 -1.0857 -2.1487  1.1874
   37PRO     CB  624   8.730   1.729   0.325  0.6154  0.4763 -0.0727
   37PRO    HB1  625   8.711   1.711   0.219  0.1097  0.5289  0.0094
   37PRO    HB2  626   8.811   1.802   0.335  1.5155 -0.6237  1.1962
   37PRO     CA  627   8.597   1.763   0.387  0.0345  0.0024 -0.2897
   37PRO     HA  628   8.609   1.830   0.473  1.2024 -3.4515  2.4732
   37PRO      C  629   8.515   1.836   0.285  0.9735  0.3527  0.5544
   37PRO      O  630   8.433   1.774   0.214 -0.1667 -1.0415  0.2259
   38GL4      N  631   8.548   1.964   0.264 -0.2425  0.4358  0.1211
   38GL4      H  632   8.620   2.014   0.316 -1.4407  2.1954  0.1821
   38GL4     CA  633   8.465   2.046   0.187 -0.1291  0.0600 -0.4794
   38GL4     HA  634   8.362   2.012   0.190  0.4583 -1.7570  0.4813
   38GL4     CB  635   8.473   2.185   0.249  0.1304  0.0005  0.3449
   38GL4    HB1  636   8.431   2.259   0.181  0.9881  1.8750  1.7751
   38GL4    HB2  637   8.580   2.203   0.257  0.8898 -3.9183  1.2878
   38GL4     CG  638   8.402   2.205   0.381  0.8405  0.3099 -0.9241
   38GL4    HG1  639   8.413   2.311   0.404 -2.6550  0.5379  0.4108
   38GL4    HG2  640   8.447   2.145   0.460 -0.1859 -0.8939 -1.2177
   38GL4     CD  641   8.257   2.177   0.373  0.0646 -0.2446 -1.0308
   38GL4    OE1  642   8.210   2.084   0.438 -0.5332  0.0393 -0.5962
   38GL4   HE11  643   8.115   2.073   0.431 -0.7119  0.5136  0.6946
   38GL4   HE12  644   8.284   2.026   0.456  1.1154  2.3778  0.8424
   38GL4    OE2  645   8.184   2.254   0.304 -0.1400  0.5370 -0.6037
   38GL4   HE21  646   8.232   2.292   0.230 -4.2966  2.2225 -2.7911
   38GL4   HE22  647   8.089   2.241   0.317  0.0752 -1.4922 -0.8148
   38GL4      C  648   8.503   2.030   0.037 -0.1560 -0.2645  0.6392
   38GL4      O  649   8.596   2.085  -0.016 -0.2822 -0.1616 -0.2343
   39THR      N  650   8.417   1.961  -0.041 -0.5404 -0.5561  0.0208
   39THR      H  651   8.339   1.917   0.007 -0.5269 -1.1108 -0.4518
   39THR     CA  652   8.430   1.950  -0.188  0.2490  0.7692  0.0303
   39THR     HA  653   8.529   1.911  -0.210 -0.4464 -0.0328 -1.9158
   39THR     CB  654   8.336   1.836  -0.248 -0.2768  0.0154 -0.6104
   39THR     HB  655   8.345   1.738  -0.200 -1.4728 -0.1174 -0.6421
   39THR    CG2  656   8.188   1.873  -0.238 -0.7681  0.1047  0.1820
   39THR   HG21  657   8.116   1.795  -0.259 -0.4534 -0.0045 -0.5184
   39THR   HG22  658   8.170   1.905  -0.135  0.6150  0.3265  0.3761
   39THR   HG23  659   8.162   1.954  -0.306 -1.2231 -0.1316  0.0726
   39THR    OG1  660   8.362   1.812  -0.381 -0.3064  0.3322 -0.5309
   39THR    HG1  661   8.283   1.833  -0.430 -2.4820 -2.9463  1.1739
   39THR      C  662   8.404   2.087  -0.264 -0.2673 -0.2448  0.3343
   39THR      O  663   8.436   2.104  -0.378 -0.3664 -0.6816 -0.4706
   40LY3      N  664   8.331   2.175  -0.200  0.0528  0.0535 -0.1565
   40LY3      H  665   8.313   2.151  -0.104  0.8669  3.5913  1.0281
   40LY3     CA  666   8.282   2.308  -0.241  0.3386  0.4538  0.2377
   40LY3     HA  667   8.355   2.345  -0.312 -0.2882  2.4851  0.5955
   40LY3     CB  668   8.134   2.298  -0.304  0.5870  0.4693  1.3656
   40LY3    HB1  669   8.088   2.397  -0.300  0.3636  0.3412  2.2733
   40LY3    HB2  670   8.072   2.228  -0.247 -1.4179  1.6347  0.7097
   40LY3     CG  671   8.146   2.249  -0.446  0.0630  0.2460  0.6951
   40LY3    HG1  672   8.178   2.146  -0.457  0.0522  0.2247  0.8525
   40LY3    HG2  673   8.212   2.310  -0.507 -2.6405 -0.3920 -3.2273
   40LY3     CD  674   8.009   2.256  -0.512 -0.0276  0.1924 -1.0388
   40LY3    HD1  675   7.970   2.358  -0.511 -0.8283 -0.0950 -1.5219
   40LY3    HD2  676   7.931   2.199  -0.461 -0.3571  2.4289  1.1381
   40LY3     CE  677   8.016   2.206  -0.658 -0.0163 -0.4605 -0.2902
   40LY3    HE1  678   8.023   2.097  -0.650 -2.0302 -0.5007  3.2307
   40LY3    HE2  679   8.107   2.244  -0.703  0.5946 -3.3197 -1.6873
   40LY3     NZ  680   7.905   2.246  -0.743  0.8549  0.1310  0.7389
   40LY3    HZ1  681   7.821   2.208  -0.701  2.3252 -1.2976  2.5976
   40LY3    HZ2  682   7.892   2.345  -0.756  0.6319  0.1719  1.2550
   40LY3    HZ3  683   7.910   2.216  -0.839  2.5215 -1.3021  1.2354
   40LY3      C  684   8.291   2.404  -0.126  0.4843  0.4902 -0.3999
   40LY3      O  685   8.188   2.449  -0.073 -0.3529 -0.0877 -0.2758
   41HI1      N  686   8.411   2.439  -0.086  0.2713 -0.4650  0.0198
   41HI1      H  687   8.489   2.401  -0.137 -0.0800  1.7672 -2.4148
   41HI1     CA  688   8.437   2.528   0.031 -0.2810 -0.2908 -0.3803
   41HI1     HA  689   8.367   2.503   0.111  0.6033  0.1129  0.5491
   41HI1     CB  690   8.581   2.499   0.078  0.2303 -0.0787  0.6494
   41HI1    HB1  691   8.642   2.540  -0.003  0.8815 -1.3203  0.4852
   41HI1    HB2  692   8.598   2.391   0.085  0.7532 -0.1340 -0.9071
   41HI1     CG  693   8.621   2.556   0.211 -0.4428  0.2238  0.8295
   41HI1    ND1  694   8.651   2.691   0.235  0.1281  0.3517  0.2067
   41HI1    HD1  695   8.647   2.773   0.176  0.4710  0.4422  0.3071
   41HI1    CE1  696   8.670   2.705   0.368 -0.3739 -0.6849  0.5082
   41HI1    HE1  697   8.687   2.801   0.415 -2.4174  0.1712 -0.3921
   41HI1    NE2  698   8.676   2.585   0.427 -0.5568  0.1707  0.2047
   41HI1    HE2  699   8.689   2.561   0.524 -2.8547  0.1340  0.5729
   41HI1    CD2  700   8.630   2.496   0.334  0.1571  0.1829  0.7565
   41HI1    HD2  701   8.608   2.392   0.354  0.6364 -0.1031 -0.1381
   41HI1      C  702   8.422   2.675  -0.009  0.3480 -0.1551  0.9258
   41HI1      O  703   8.513   2.725  -0.080  0.4329 -0.5197  0.0631
   42PRO      N  704   8.319   2.748   0.033  0.5104  0.1473  0.6889
   42PRO     CD  705   8.223   2.712   0.134  0.2058 -0.9368 -0.1601
   42PRO    HD1  706   8.275   2.661   0.215 -1.2315 -1.6013  0.3744
   42PRO    HD2  707   8.137   2.653   0.101 -1.0350  1.0383 -0.6302
   42PRO     CG  708   8.174   2.848   0.194  0.2755 -0.4154 -0.1643
   42PRO    HG1  709   8.257   2.895   0.246  2.0783 -0.6418 -2.6408
   42PRO    HG2  710   8.084   2.835   0.254  0.3136 -1.2890 -0.2760
   42PRO     CB  711   8.152   2.916   0.062  0.1345  0.2708 -0.2736
   42PRO    HB1  712   8.133   3.024   0.067  0.1486  0.3476 -1.4714
   42PRO    HB2  713   8.077   2.863   0.004  1.5428 -2.4110  0.2199
   42PRO     CA  714   8.293   2.888  -0.004  0.1498  0.2613  0.2050
   42PRO     HA  715   8.266   2.884  -0.110 -1.5259 -0.0933  0.6128
   42PRO      C  716   8.403   2.995   0.015 -0.1613 -0.0719 -0.6315
   42PRO      O  717   8.370   3.110  -0.018  0.3793  0.3930 -0.2234
   43LY3      N  718   8.523   2.963   0.065 -0.6069 -0.3796 -0.0637
   43LY3      H  719   8.539   2.872   0.104 -2.6588 -0.7200  0.0744
   43LY3     CA  720   8.646   3.055   0.065  0.3065  0.4828 -0.0097
   43LY3     HA  721   8.622   3.145   0.009 -1.1215 -1.9773 -3.7846
   43LY3     CB  722   8.680   3.096   0.213 -0.0487  0.9051 -0.7927
   43LY3    HB1  723   8.672   2.999   0.262  1.2099  1.2114  0.0662
   43LY3    HB2  724   8.593   3.151   0.247 -1.1138 -0.3801 -1.3437
   43LY3     CG  725   8.812   3.165   0.250 -0.0898 -0.1734 -0.1080
   43LY3    HG1  726   8.894   3.104   0.211  0.4457 -0.4695  1.4097
   43LY3    HG2  727   8.822   3.171   0.359 -0.0645 -1.7942  0.0171
   43LY3     CD  728   8.813   3.305   0.197 -1.3576  0.4448 -0.2515
   43LY3    HD1  729   8.790   3.307   0.090 -1.3557  0.7393 -0.2465
   43LY3    HD2  730   8.912   3.348   0.206 -0.6004 -1.5737  2.6220
   43LY3     CE  731   8.732   3.407   0.268 -0.5692  0.5520 -0.2864
   43LY3    HE1  732   8.770   3.419   0.370 -1.5172  0.1113  0.1248
   43LY3    HE2  733   8.631   3.368   0.275 -0.0784 -0.5983  0.6647
   43LY3     NZ  734   8.731   3.532   0.197  0.6420 -0.0224 -0.3041
   43LY3    HZ1  735   8.684   3.601   0.255 -2.5707 -0.5190 -2.0862
   43LY3    HZ2  736   8.824   3.571   0.189  1.3002 -0.6637  2.8102
   43LY3    HZ3  737   8.670   3.530   0.116  0.4339 -3.3836 -0.1803
   43LY3      C  738   8.772   2.986   0.004 -0.0147 -0.3565  0.5612
   43LY3      O  739   8.848   3.059  -0.053 -0.3544 -0.2944 -0.0301
   44LY3      N  740   8.798   2.861   0.034  0.4773 -0.1688 -0.0001
   44LY3      H  741   8.735   2.822   0.104 -0.0456 -0.5675 -0.6826
   44LY3     CA  742   8.920   2.798  -0.004  0.2726 -0.0632 -0.3913
   44LY3     HA  743   8.994   2.876  -0.021  1.8492 -0.7060  2.8212
   44LY3     CB  744   8.983   2.712   0.109  0.0147 -0.1309  0.2439
   44LY3    HB1  745   9.088   2.700   0.082  0.5814  1.4291  1.5707
   44LY3    HB2  746   8.932   2.616   0.116 -0.7394  0.3265  1.2794
   44LY3     CG  747   8.988   2.782   0.252 -0.2887 -0.5652 -0.1253
   44LY3    HG1  748   8.891   2.821   0.281  0.3180 -0.3092  1.7007
   44LY3    HG2  749   9.052   2.869   0.266 -1.1174 -0.0617  0.6258
   44LY3     CD  750   9.025   2.689   0.363 -0.0022  0.3659 -0.5100
   44LY3    HD1  751   8.957   2.604   0.371 -1.9166  1.8975  0.3069
   44LY3    HD2  752   9.037   2.753   0.450 -1.5185  4.1952 -2.8779
   44LY3     CE  753   9.171   2.621   0.335  0.2841 -0.5972  0.0288
   44LY3    HE1  754   9.242   2.702   0.354  0.0269 -0.4299  0.2939
   44LY3    HE2  755   9.182   2.580   0.235 -1.2723 -0.2256 -0.3045
   44LY3     NZ  756   9.191   2.506   0.428  0.7879  0.4218 -0.1506
   44LY3    HZ1  757   9.187   2.523   0.527  1.7208 -0.9139  0.1323
   44LY3    HZ2  758   9.125   2.433   0.406  0.9859 -0.2367  1.3121
   44LY3    HZ3  759   9.285   2.470   0.418  1.0404  0.4088  1.9170
   44LY3      C  760   8.913   2.710  -0.124  0.6132 -0.0777 -0.2590
   44LY3      O  761   9.001   2.640  -0.168 -0.2728  0.0466  0.0338
   45GLY      N  762   8.796   2.718  -0.197 -0.2871  0.5235 -0.6397
   45GLY      H  763   8.721   2.767  -0.151 -1.1275 -0.7480 -0.5900
   45GLY     CA  764   8.771   2.636  -0.314  0.9573 -0.5825 -1.0979
   45GLY    HA1  765   8.855   2.631  -0.383  1.7520 -1.9026 -0.0734
   45GLY    HA2  766   8.687   2.685  -0.364  0.1822 -4.7676 -4.5903
   45GLY      C  767   8.734   2.491  -0.271 -0.7364  0.5589  0.1017
   45GLY      O  768   8.618   2.454  -0.249  0.4149  0.5963 -0.6419
   46VAL      N  769   8.838   2.410  -0.255 -0.0768 -0.7207 -0.1720
   46VAL      H  770   8.932   2.446  -0.258  0.3025 -1.6693 -3.2238
   46VAL     CA  771   8.829   2.270  -0.235 -0.4733  0.3816 -0.3185
   46VAL     HA  772   8.727   2.249  -0.203 -0.1533 -1.3036 -0.3134
   46VAL     CB  773   8.872   2.189  -0.361  0.5320  0.3664 -0.7406
   46VAL     HB  774   8.974   2.218  -0.386  0.5033  2.7495  1.5096
   46VAL    CG1  775   8.872   2.035  -0.330 -0.6275  0.2684  0.2416
   46VAL   HG11  776   8.780   1.999  -0.282  1.3690 -3.5621  1.6333
   46VAL   HG12  777   8.875   1.983  -0.425 -0.3181 -1.9138  1.3836
   46VAL   HG13  778   8.963   2.013  -0.275  0.8640  0.0789 -2.1664
   46VAL    CG2  779   8.787   2.214  -0.483  0.4873 -0.1471  0.4371
   46VAL   HG21  780   8.786   2.316  -0.522  0.1056 -1.2052 -2.6572
   46VAL   HG22  781   8.829   2.153  -0.564 -0.0668 -0.8731  0.6898
   46VAL   HG23  782   8.681   2.192  -0.471  0.4131 -0.2590 -0.3231
   46VAL      C  783   8.934   2.224  -0.131 -0.8323  0.2980  0.4602
   46VAL      O  784   9.051   2.262  -0.132  0.4167  0.2134  0.3499
   47GL4      N  785   8.885   2.139  -0.037 -0.5973  0.2286 -0.4139
   47GL4      H  786   8.787   2.115  -0.024  0.4586 -4.7950  0.4410
   47GL4     CA  787   8.967   2.071   0.066 -0.2063  0.6506  0.0462
   47GL4     HA  788   9.063   2.117   0.091 -0.7676  1.4772  0.7567
   47GL4     CB  789   8.902   2.072   0.203 -0.1802  0.0507 -0.0020
   47GL4    HB1  790   8.970   2.041   0.282  0.8829 -0.0032 -0.9048
   47GL4    HB2  791   8.826   1.993   0.201  1.1985 -1.3290 -0.0024
   47GL4     CG  792   8.858   2.217   0.244 -0.3001 -0.2562 -0.6034
   47GL4    HG1  793   8.801   2.200   0.336  0.2956  1.2665  0.0880
   47GL4    HG2  794   8.820   2.271   0.158  1.3192  0.6062 -0.8098
   47GL4     CD  795   8.978   2.290   0.298  0.0578  0.2008 -0.4330
   47GL4    OE1  796   9.085   2.293   0.238 -0.1556 -0.4313  0.1092
   47GL4   HE11  797   9.103   2.381   0.204  0.9354 -0.9389 -0.6479
   47GL4   HE12  798   9.126   2.207   0.228 -1.2384 -0.9187 -0.3149
   47GL4    OE2  799   8.962   2.345   0.411 -0.1255 -0.3706  0.2506
   47GL4   HE21  800   8.873   2.376   0.427  0.6575  1.8506  0.7484
   47GL4   HE22  801   9.053   2.366   0.436  1.1130 -4.0085 -0.6439
   47GL4      C  802   9.010   1.930   0.022  0.7602  0.7808 -0.4578
   47GL4      O  803   8.952   1.859  -0.061 -0.0164  0.4023 -0.2406
   48LY3      N  804   9.127   1.875   0.066  0.2155 -0.8192 -0.4348
   48LY3      H  805   9.180   1.937   0.126 -4.1970  1.0391  2.0049
   48LY3     CA  806   9.184   1.743   0.029 -0.0706  0.3376  0.9037
   48LY3     HA  807   9.200   1.750  -0.078  0.2990 -0.1753  0.9238
   48LY3     CB  808   9.322   1.712   0.095  0.7782  0.2331  0.4653
   48LY3    HB1  809   9.311   1.667   0.194  1.4120 -1.0380 -0.0271
   48LY3    HB2  810   9.381   1.803   0.107 -0.2598  0.7396  2.0562
   48LY3     CG  811   9.391   1.601   0.010  0.0005  0.1774 -0.5682
   48LY3    HG1  812   9.395   1.635  -0.094 -1.7861  1.7111 -0.1937
   48LY3    HG2  813   9.346   1.502   0.016  0.5585 -0.0040  1.0624
   48LY3     CD  814   9.543   1.592   0.049  0.8358 -0.8398 -0.1599
   48LY3    HD1  815   9.547   1.542   0.145  2.3261 -0.2926  0.0872
   48LY3    HD2  816   9.584   1.693   0.062 -2.7213  1.1513 -2.7033
   48LY3     CE  817   9.624   1.516  -0.051 -0.7762  0.3928 -0.1698
   48LY3    HE1  818   9.650   1.583  -0.133  0.7456  0.0189 -0.0212
   48LY3    HE2  819   9.567   1.435  -0.097  0.6822  0.2689 -1.8848
   48LY3     NZ  820   9.738   1.444   0.008  0.1590 -0.5984  0.1376
   48LY3    HZ1  821   9.800   1.498   0.067  1.4946 -1.0164 -0.8083
   48LY3    HZ2  822   9.704   1.371   0.068 -0.1363  0.0758  0.7975
   48LY3    HZ3  823   9.795   1.400  -0.064  1.2103 -0.3621  0.8013
   48LY3      C  824   9.082   1.632   0.063  0.0516 -0.8698  0.9750
   48LY3      O  825   9.026   1.631   0.168  0.5203  0.2108  0.3021
   49TY1      N  826   9.065   1.536  -0.033 -0.0035 -0.0965  0.3569
   49TY1      H  827   9.126   1.543  -0.113 -1.2131  0.7048 -0.5270
   49TY1     CA  828   8.972   1.422  -0.042  0.0186 -0.2543 -0.5907
   49TY1     HA  829   9.001   1.369  -0.133  1.1765 -3.1978  1.3517
   49TY1     CB  830   8.992   1.318   0.076  0.0142 -0.5759  1.1400
   49TY1    HB1  831   8.934   1.228   0.059  2.1426 -1.7853 -0.1747
   49TY1    HB2  832   8.959   1.365   0.169 -1.0119  1.2616 -0.0830
   49TY1     CG  833   9.141   1.283   0.084 -0.1902  0.1510  0.0493
   49TY1    CD1  834   9.215   1.201  -0.002  0.4896  0.2538  0.2540
   49TY1    HD1  835   9.173   1.153  -0.089  2.7360  1.0417 -1.3778
   49TY1    CE1  836   9.350   1.173   0.030 -0.3705  0.4482  0.2339
   49TY1    HE1  837   9.401   1.096  -0.026  1.1482 -0.4633  2.7164
   49TY1     CZ  838   9.407   1.230   0.145 -0.5813  0.4385  0.1705
   49TY1     OH  839   9.531   1.188   0.176 -0.2761  0.8795  0.8283
   49TY1    HH1  840   9.570   1.133   0.108 -2.3149 -1.9106  1.7488
   49TY1    HH2  841   9.546   1.191   0.271  1.7165 -2.2608  0.7415
   49TY1    CE2  842   9.337   1.309   0.230  0.1167  0.0102  0.0437
   49TY1    HE2  843   9.382   1.351   0.319 -1.4203 -0.2602  0.9678
   49TY1    CD2  844   9.202   1.343   0.196  0.6282 -0.0735  0.7062
   49TY1    HD2  845   9.157   1.423   0.253  1.3899  1.6440 -0.9580
   49TY1      C  846   8.822   1.459  -0.050  0.2906  0.4689  0.3551
   49TY1      O  847   8.734   1.373  -0.054 -0.2387 -0.8282 -0.3007
   50GLY      N  848   8.793   1.592  -0.058 -0.0670 -0.3102  0.4405
   50GLY      H  849   8.872   1.655  -0.056 -1.0941  1.1450 -1.5045
   50GLY     CA  850   8.656   1.643  -0.073 -0.1336 -0.5768  0.6338
   50GLY    HA1  851   8.675   1.750  -0.079  0.8433 -0.7799 -0.1784
   50GLY    HA2  852   8.601   1.629   0.020 -1.1759  0.3227  0.1650
   50GLY      C  853   8.574   1.586  -0.190 -0.2475 -0.0732  0.1329
   50GLY      O  854   8.481   1.511  -0.160  0.0019  0.4908  0.1267
   51PRO      N  855   8.611   1.600  -0.319 -0.3197 -0.4272  0.6459
   51PRO     CD  856   8.701   1.695  -0.380  0.2408  0.8110  0.5019
   51PRO    HD1  857   8.796   1.642  -0.381 -0.6668 -0.8734 -1.1054
   51PRO    HD2  858   8.705   1.788  -0.323  2.6876  1.0962 -0.0051
   51PRO     CG  859   8.645   1.726  -0.517  0.3866 -0.0684  0.4132
   51PRO    HG1  860   8.721   1.751  -0.591 -0.4578 -0.8982 -0.7807
   51PRO    HG2  861   8.556   1.789  -0.508 -1.1162 -2.1783  1.3105
   51PRO     CB  862   8.598   1.588  -0.560 -0.0352 -0.1261  0.3444
   51PRO    HB1  863   8.676   1.524  -0.600 -1.3583 -0.6404 -1.5519
   51PRO    HB2  864   8.524   1.581  -0.640  0.3566  0.5758 -0.0895
   51PRO     CA  865   8.545   1.533  -0.425 -0.2701 -0.1324  1.0704
   51PRO     HA  866   8.437   1.552  -0.424 -1.1890 -4.3372  0.2651
   51PRO      C  867   8.556   1.382  -0.433 -0.4834 -0.1522  0.5244
   51PRO      O  868   8.466   1.321  -0.489  0.0580  0.4579  0.0725
   52GL1      N  869   8.652   1.325  -0.365  1.4421 -0.1178 -0.3853
   52GL1      H  870   8.716   1.377  -0.307  1.2194  1.0983 -1.1888
   52GL1     CA  871   8.660   1.185  -0.338 -0.5592  0.0792 -0.9016
   52GL1     HA  872   8.661   1.136  -0.435  3.1644  1.0960 -1.5482
   52GL1     CB  873   8.802   1.154  -0.276  0.7007  0.7816 -0.0490
   52GL1    HB1  874   8.808   1.179  -0.170  2.1825  3.9110 -0.7595
   52GL1    HB2  875   8.876   1.220  -0.320  3.0164  0.0806  2.5147
   52GL1     CG  876   8.856   1.004  -0.284 -0.4700 -0.6156 -0.6018
   52GL1    HG1  877   8.788   0.939  -0.229  0.0431 -0.3944  0.3236
   52GL1    HG2  878   8.954   1.013  -0.238  0.7006 -1.6917 -2.7629
   52GL1     CD  879   8.874   0.957  -0.428 -0.5328 -0.4524 -0.1114
   52GL1    OE1  880   8.793   0.982  -0.516  0.1174 -0.3381  0.2447
   52GL1   HE11  881   8.706   1.006  -0.484 -0.2572 -0.1372 -0.8817
   52GL1   HE12  882   8.821   0.942  -0.599  0.5685 -0.8373  0.6345
   52GL1    OE2  883   8.985   0.886  -0.452 -0.5880 -0.4874  0.6697
   52GL1   HE21  884   9.049   0.878  -0.381 -0.0342 -0.2499  0.2080
   52GL1   HE22  885   8.990   0.855  -0.543  0.1259  0.1124  0.4930
   52GL1      C  886   8.543   1.129  -0.247 -0.2727 -0.3385  0.2104
   52GL1      O  887   8.482   1.030  -0.284  0.5991  0.2376  0.0850
   53ALA      N  888   8.515   1.197  -0.137  0.0432  0.0661 -0.8814
   53ALA      H  889   8.583   1.264  -0.103 -1.0513  0.4558  0.6393
   53ALA     CA  890   8.399   1.191  -0.055  0.7120  0.6647 -0.1830
   53ALA     HA  891   8.398   1.085  -0.029  0.5824  0.6793 -0.1308
   53ALA     CB  892   8.414   1.277   0.068  0.9558 -0.1736  0.7039
   53ALA    HB1  893   8.516   1.299   0.098  0.3277  3.7059  0.5381
   53ALA    HB2  894   8.379   1.380   0.057  1.6269  0.0384  0.5103
   53ALA    HB3  895   8.351   1.234   0.146 -1.0182  1.7466  0.2812
   53ALA      C  896   8.270   1.208  -0.141 -0.0579 -0.0920  0.2496
   53ALA      O  897   8.188   1.116  -0.143 -0.1474 -0.2471 -0.6667
   54SER      N  898   8.268   1.317  -0.222 -0.0615  1.2362 -0.7929
   54SER      H  899   8.340   1.385  -0.205 -0.6201  1.2636  1.7657
   54SER     CA  900   8.147   1.341  -0.304 -0.1747 -0.0975  0.0077
   54SER     HA  901   8.056   1.356  -0.246  0.7133 -0.2970  1.4803
   54SER     CB  902   8.161   1.464  -0.388  0.9537  0.1626 -0.8405
   54SER    HB1  903   8.252   1.460  -0.449  0.2372  0.0382 -1.9269
   54SER    HB2  904   8.171   1.544  -0.315 -3.2043 -0.6762  0.8794
   54SER     OG  905   8.046   1.500  -0.465 -0.2746 -0.5138 -0.0861
   54SER     HG  906   8.075   1.509  -0.556  0.6664  0.5095  0.2934
   54SER      C  907   8.120   1.225  -0.402 -0.4094 -0.1763 -0.2457
   54SER      O  908   8.012   1.165  -0.402  0.1082  0.0046  0.0159
   55ALA      N  909   8.220   1.182  -0.486  0.2158 -0.0787  0.0384
   55ALA      H  910   8.306   1.235  -0.485  1.2866 -1.7302  0.8533
   55ALA     CA  911   8.211   1.065  -0.577  0.3544 -0.5765 -0.2637
   55ALA     HA  912   8.127   1.075  -0.647  0.7827 -1.4781 -0.9214
   55ALA     CB  913   8.342   1.063  -0.654  0.3113 -0.4181  0.0395
   55ALA    HB1  914   8.348   0.966  -0.702 -0.7100  0.3102 -1.6843
   55ALA    HB2  915   8.336   1.142  -0.730  0.7216  0.2124  0.6474
   55ALA    HB3  916   8.427   1.075  -0.586 -0.9028  0.7219  1.4268
   55ALA      C  917   8.179   0.935  -0.505 -0.2439  0.0382 -0.4946
   55ALA      O  918   8.102   0.851  -0.551  0.2809  0.4524 -0.5508
   56PHE      N  919   8.224   0.917  -0.382 -0.8891  0.0862 -0.1373
   56PHE      H  920   8.279   0.993  -0.344  0.2989 -0.0981 -1.4089
   56PHE     CA  921   8.218   0.796  -0.304 -0.3057  0.6352 -0.3852
   56PHE     HA  922   8.255   0.714  -0.366  2.2019  1.3011  0.0995
   56PHE     CB  923   8.310   0.791  -0.182 -0.6772  0.3503 -0.5643
   56PHE    HB1  924   8.288   0.877  -0.118  0.0058 -0.3107  0.5885
   56PHE    HB2  925   8.414   0.798  -0.212  0.0465 -3.3494  0.6002
   56PHE     CG  926   8.302   0.659  -0.099 -0.7017  0.0221 -0.4902
   56PHE    CD1  927   8.181   0.616  -0.029 -0.7651  0.4816 -0.5394
   56PHE    HD1  928   8.097   0.682  -0.014 -0.2949  0.3147  5.7199
   56PHE    CE1  929   8.179   0.497   0.049 -0.1328 -0.8891  0.4451
   56PHE    HE1  930   8.087   0.474   0.102 -0.7504 -1.8966 -1.0090
   56PHE     CZ  931   8.276   0.400   0.026 -0.3431  0.1105 -0.0150
   56PHE     HZ  932   8.267   0.303   0.074 -1.8876  1.3025  2.3565
   56PHE    CE2  933   8.389   0.436  -0.041 -0.5517  0.1464  0.2831
   56PHE    HE2  934   8.466   0.360  -0.051 -1.7636 -0.9753 -0.9719
   56PHE    CD2  935   8.405   0.564  -0.099 -0.1038 -0.0006  0.2075
   56PHE    HD2  936   8.500   0.584  -0.146  0.7824 -4.9803 -0.7260
   56PHE      C  937   8.071   0.766  -0.265  0.4014  0.0933  0.0888
   56PHE      O  938   8.014   0.660  -0.308 -0.4102 -0.0682  0.6222
   57THR      N  939   8.014   0.864  -0.196  0.3312 -0.4674 -0.7500
   57THR      H  940   8.075   0.943  -0.182  0.2215 -0.6692  1.0005
   57THR     CA  941   7.868   0.878  -0.159 -0.1547 -0.7782 -0.3702
   57THR     HA  942   7.851   0.801  -0.084  0.9522  0.7306  1.5046
   57THR     CB  943   7.842   1.013  -0.086 -0.9971 -0.0052 -0.1329
   57THR     HB  944   7.863   1.096  -0.153 -0.7806 -0.0984 -0.1817
   57THR    CG2  945   7.703   1.024  -0.020  0.3351  0.4922  0.4595
   57THR   HG21  946   7.688   1.122   0.024 -1.0014 -0.3006  1.8798
   57THR   HG22  947   7.626   0.999  -0.094  1.8938 -2.6600 -0.2603
   57THR   HG23  948   7.697   0.945   0.055  3.4497  0.5449  0.8838
   57THR    OG1  949   7.947   1.035   0.002 -0.9897 -0.2890  0.1747
   57THR    HG1  950   8.019   1.068  -0.052  1.1412 -2.2433  1.6138
   57THR      C  951   7.778   0.867  -0.282  0.2296 -0.8579 -0.4132
   57THR      O  952   7.680   0.791  -0.280  0.2665 -0.0765 -0.3660
   58LY3      N  953   7.814   0.940  -0.396 -0.4585 -0.0217 -0.1511
   58LY3      H  954   7.894   1.001  -0.400 -1.2838  1.1879  0.9186
   58LY3     CA  955   7.727   0.925  -0.511 -0.7782 -0.2627 -0.6215
   58LY3     HA  956   7.626   0.938  -0.472  0.1455 -0.0954  1.8755
   58LY3     CB  957   7.763   1.029  -0.616 -0.0997  0.0188  0.2926
   58LY3    HB1  958   7.863   1.005  -0.653  0.5305 -0.4976  2.2279
   58LY3    HB2  959   7.776   1.130  -0.577  2.4186  0.9286 -2.5214
   58LY3     CG  960   7.657   1.029  -0.734 -0.2161  0.0795 -0.7792
   58LY3    HG1  961   7.558   1.042  -0.691 -0.0302  0.7876 -0.5498
   58LY3    HG2  962   7.662   0.933  -0.786  1.4923 -0.9814  1.2014
   58LY3     CD  963   7.685   1.146  -0.830 -1.0523  0.2937  0.1107
   58LY3    HD1  964   7.786   1.123  -0.863 -1.4724  0.1690 -1.1530
   58LY3    HD2  965   7.685   1.232  -0.763  0.5599  0.6850 -0.3365
   58LY3     CE  966   7.596   1.173  -0.946 -0.2511 -0.0241  0.0959
   58LY3    HE1  967   7.588   1.279  -0.968 -0.0489 -0.2591 -1.2319
   58LY3    HE2  968   7.497   1.141  -0.914 -0.7848 -0.1426 -1.5960
   58LY3     NZ  969   7.635   1.084  -1.061 -0.5699 -1.0571  0.0066
   58LY3    HZ1  970   7.729   1.114  -1.083 -0.9098  0.8355  0.9484
   58LY3    HZ2  971   7.642   0.987  -1.035  1.7408 -0.4478  2.1066
   58LY3    HZ3  972   7.594   1.108  -1.150 -1.3769  0.9132  0.8472
   58LY3      C  973   7.719   0.780  -0.575 -0.0183 -0.8444  0.0110
   58LY3      O  974   7.615   0.724  -0.595 -0.1799  0.5593  0.1558
   59LY3      N  975   7.839   0.725  -0.601 -0.0065 -0.1346  0.5341
   59LY3      H  976   7.922   0.780  -0.585  1.2921 -1.8900  0.0695
   59LY3     CA  977   7.865   0.591  -0.665  0.5681 -0.2311  0.1639
   59LY3     HA  978   7.814   0.592  -0.762  2.8032  1.2458 -1.0921
   59LY3     CB  979   8.018   0.562  -0.683  0.2176  0.0498 -0.3070
   59LY3    HB1  980   8.062   0.534  -0.587 -2.3565  0.4786  1.0848
   59LY3    HB2  981   8.074   0.652  -0.709 -2.7488  1.6467 -1.5320
   59LY3     CG  982   8.056   0.445  -0.781  0.1730  0.0628 -0.2161
   59LY3    HG1  983   8.020   0.355  -0.730  1.0654  1.0929  2.3957
   59LY3    HG2  984   8.165   0.444  -0.783  0.1696 -0.7569 -1.7547
   59LY3     CD  985   7.994   0.455  -0.923 -1.0381 -0.1453 -0.4313
   59LY3    HD1  986   7.888   0.428  -0.924 -1.3291  0.7140  1.6055
   59LY3    HD2  987   8.048   0.374  -0.973  0.6485 -0.5429  1.8833
   59LY3     CE  988   8.018   0.589  -0.998  0.2939 -0.3255 -0.3444
   59LY3    HE1  989   8.120   0.599  -1.035  0.1964  2.3469 -0.0678
   59LY3    HE2  990   7.988   0.671  -0.933 -0.9840  0.8998 -2.3889
   59LY3     NZ  991   7.929   0.596  -1.119 -0.5808 -0.6315  0.3634
   59LY3    HZ1  992   7.907   0.507  -1.161 -1.0287 -0.0925 -0.5761
   59LY3    HZ2  993   7.843   0.645  -1.096 -0.2902  0.0343  0.0477
   59LY3    HZ3  994   7.973   0.653  -1.190 -0.7475  0.3053  0.9849
   59LY3      C  995   7.805   0.483  -0.580 -0.3723 -0.2187  0.2076
   59LY3      O  996   7.732   0.396  -0.628 -0.0092 -0.1643  0.4286
   60MET      N  997   7.831   0.491  -0.453  0.0509  0.9191 -0.6587
   60MET      H  998   7.900   0.559  -0.427 -1.7838  2.7050 -0.1977
   60MET     CA  999   7.762   0.396  -0.358  0.3167 -0.4189  0.5888
   60MET     HA 1000   7.799   0.297  -0.386  0.8094 -0.1310  0.1922
   60MET     CB 1001   7.803   0.422  -0.214  0.3042  0.2585 -0.4129
   60MET    HB1 1002   7.778   0.524  -0.186  1.2633  0.4704 -0.3276
   60MET    HB2 1003   7.910   0.406  -0.208  0.2081 -0.0207  0.8458
   60MET     CG 1004   7.746   0.326  -0.103  0.1342 -0.5940  0.4168
   60MET    HG1 1005   7.638   0.315  -0.108 -0.0681  0.4377  1.9562
   60MET    HG2 1006   7.782   0.368  -0.010 -0.2665  0.9039 -0.0860
   60MET     SD 1007   7.797   0.146  -0.098  0.4442  0.0108 -0.0140
   60MET     CE 1008   7.955   0.171  -0.003  0.0789 -0.2406  0.5943
   60MET    HE1 1009   7.941   0.204   0.100  2.3106 -0.4123  1.0079
   60MET    HE2 1010   8.006   0.075   0.005  1.3045  0.1323 -1.8826
   60MET    HE3 1011   8.034   0.227  -0.052 -0.4278  0.1344  0.1989
   60MET      C 1012   7.613   0.392  -0.371  0.4224  0.7307 -0.0620
   60MET      O 1013   7.554   0.284  -0.369 -0.2283 -0.1055 -0.0972
   61VAL      N 1014   7.554   0.509  -0.374 -0.4250  0.7488  0.5350
   61VAL      H 1015   7.613   0.591  -0.374 -0.2179  0.6136 -0.5279
   61VAL     CA 1016   7.408   0.507  -0.392 -0.0974  0.1391  0.1550
   61VAL     HA 1017   7.369   0.444  -0.312 -1.0634  2.0763  1.2650
   61VAL     CB 1018   7.344   0.640  -0.353 -0.4840 -1.2879  0.8428
   61VAL     HB 1019   7.393   0.717  -0.413 -1.4208 -1.4660 -0.1874
   61VAL    CG1 1020   7.206   0.650  -0.402  0.7261 -0.2947 -0.0655
   61VAL   HG11 1021   7.209   0.655  -0.511  1.6547  1.8107  0.0171
   61VAL   HG12 1022   7.145   0.567  -0.367  1.4165 -0.1523  1.5969
   61VAL   HG13 1023   7.170   0.745  -0.362  1.9258  0.3720 -0.5117
   61VAL    CG2 1024   7.368   0.687  -0.212  0.4290 -0.1467 -0.0373
   61VAL   HG21 1025   7.384   0.794  -0.202  3.2684 -0.5571  0.5967
   61VAL   HG22 1026   7.277   0.665  -0.155  0.0044 -0.9545 -0.9806
   61VAL   HG23 1027   7.443   0.633  -0.154 -1.8053 -1.1752  2.1298
   61VAL      C 1028   7.368   0.456  -0.530 -0.5602  0.0941  0.2664
   61VAL      O 1029   7.277   0.374  -0.542 -0.2673  0.5818 -0.0761
   62GL4      N 1030   7.429   0.517  -0.637  0.4220  0.4690 -0.0593
   62GL4      H 1031   7.512   0.574  -0.628 -1.3198  3.0583  0.7748
   62GL4     CA 1032   7.362   0.508  -0.772 -0.2168  0.2127 -0.3139
   62GL4     HA 1033   7.254   0.518  -0.756 -0.4011 -1.7463 -0.0931
   62GL4     CB 1034   7.405   0.624  -0.870 -0.2141 -0.0936 -0.1541
   62GL4    HB1 1035   7.390   0.722  -0.823  1.1132 -0.0384  0.2075
   62GL4    HB2 1036   7.338   0.618  -0.956 -1.9816 -0.5163  1.1904
   62GL4     CG 1037   7.548   0.610  -0.918 -0.1376 -0.5052  0.5877
   62GL4    HG1 1038   7.556   0.533  -0.996 -0.6435  0.5342 -0.5310
   62GL4    HG2 1039   7.598   0.583  -0.826 -1.9730  0.0988  1.8273
   62GL4     CD 1040   7.609   0.749  -0.977  0.4062 -0.1253  0.3071
   62GL4    OE1 1041   7.738   0.763  -0.975  0.0144 -0.0056  0.2872
   62GL4   HE11 1042   7.761   0.855  -0.962 -0.9662  0.0205  2.1571
   62GL4   HE12 1043   7.782   0.678  -0.970 -1.1984 -0.6205  1.0871
   62GL4    OE2 1044   7.532   0.841  -1.015  0.0378  0.3691  0.5548
   62GL4   HE21 1045   7.460   0.806  -1.067  0.9085 -1.5608  0.5727
   62GL4   HE22 1046   7.577   0.926  -1.013  0.4369  0.1855 -0.2976
   62GL4      C 1047   7.376   0.370  -0.836  0.2086  0.8291  0.7607
   62GL4      O 1048   7.293   0.329  -0.913  0.6668 -0.2406 -0.4329
   63ASN      N 1049   7.456   0.278  -0.790 -0.6620  0.7858 -0.2648
   63ASN      H 1050   7.518   0.305  -0.715 -1.9486  1.6214  0.5297
   63ASN     CA 1051   7.449   0.139  -0.827 -0.1111  0.6046  0.6620
   63ASN     HA 1052   7.447   0.138  -0.936  0.3951  4.3194  0.4905
   63ASN     CB 1053   7.583   0.066  -0.791  0.4185 -0.0457  0.2332
   63ASN    HB1 1054   7.573  -0.042  -0.798 -0.2665  0.1352 -2.9101
   63ASN    HB2 1055   7.605   0.096  -0.689 -0.5597  2.2351 -0.1556
   63ASN     CG 1056   7.705   0.101  -0.878  0.4754 -0.0228  0.5071
   63ASN    OD1 1057   7.687   0.171  -0.982  0.3117  0.3769 -0.3880
   63ASN    ND2 1058   7.825   0.048  -0.854 -0.4865  0.4292  0.0713
   63ASN   HD21 1059   7.833  -0.016  -0.777 -1.5982  2.1193  1.6803
   63ASN   HD22 1060   7.899   0.057  -0.922 -2.2560  1.3383 -1.8786
   63ASN      C 1061   7.336   0.059  -0.767 -0.3203 -0.6461 -0.0251
   63ASN      O 1062   7.308  -0.047  -0.815 -0.4102 -0.1626  0.2161
   64ALA      N 1063   7.274   0.113  -0.664 -0.3919  0.0686  0.3209
   64ALA      H 1064   7.294   0.207  -0.634 -0.0377 -0.2142  1.0054
   64ALA     CA 1065   7.178   0.037  -0.575 -0.2963  0.3296 -0.8635
   64ALA     HA 1066   7.205  -0.065  -0.549  0.8544  1.0692  0.9652
   64ALA     CB 1067   7.158   0.118  -0.440 -0.0978 -0.9570  0.6590
   64ALA    HB1 1068   7.256   0.150  -0.406 -0.0458 -0.0972 -0.2583
   64ALA    HB2 1069   7.087   0.200  -0.449 -0.5079 -1.1922  1.6488
   64ALA    HB3 1070   7.109   0.056  -0.365 -1.5630  0.9579  1.3633
   64ALA      C 1071   7.040   0.020  -0.641 -0.3690 -0.2480  0.3845
   64ALA      O 1072   6.994   0.119  -0.704 -0.3349  0.5949 -0.4022
   65LY3      N 1073   6.977  -0.099  -0.627 -0.0084 -0.3947 -1.1385
   65LY3      H 1074   7.015  -0.165  -0.561 -1.7922 -0.7527 -0.3828
   65LY3     CA 1075   6.844  -0.135  -0.675  0.7238  0.3446  0.0300
   65LY3     HA 1076   6.822  -0.080  -0.767  0.5180  0.5333  0.1919
   65LY3     CB 1077   6.852  -0.289  -0.699  0.7334 -0.1215 -0.2505
   65LY3    HB1 1078   6.876  -0.349  -0.611  0.7758  0.1566 -0.0708
   65LY3    HB2 1079   6.926  -0.310  -0.776  1.3880  1.6526 -0.1407
   65LY3     CG 1080   6.722  -0.350  -0.756 -0.3782 -0.1102  0.7719
   65LY3    HG1 1081   6.689  -0.281  -0.834 -3.0227 -0.7779  1.2060
   65LY3    HG2 1082   6.650  -0.347  -0.675  2.0933 -0.0782  3.1202
   65LY3     CD 1083   6.731  -0.492  -0.799  0.5426  0.0042 -0.4860
   65LY3    HD1 1084   6.802  -0.503  -0.882  2.7464 -0.6208  1.3603
   65LY3    HD2 1085   6.634  -0.522  -0.837  0.9393 -0.6924 -0.9823
   65LY3     CE 1086   6.769  -0.590  -0.687 -0.4934 -0.1489 -0.2753
   65LY3    HE1 1087   6.678  -0.607  -0.630 -1.9039  0.4551 -2.2279
   65LY3    HE2 1088   6.851  -0.555  -0.624  0.4523 -2.5455 -0.0650
   65LY3     NZ 1089   6.830  -0.716  -0.751 -0.1026  0.0144 -0.4767
   65LY3    HZ1 1090   6.766  -0.790  -0.774  0.3226 -0.8451  0.9320
   65LY3    HZ2 1091   6.887  -0.703  -0.833  2.8098 -3.7284  0.6080
   65LY3    HZ3 1092   6.888  -0.762  -0.682 -1.1306 -3.2389 -1.6043
   65LY3      C 1093   6.747  -0.087  -0.568  0.9544 -0.0106  0.4426
   65LY3      O 1094   6.623  -0.063  -0.595  0.2440 -0.0750 -0.0913
   66LY3      N 1095   6.795  -0.059  -0.444 -0.1831  0.1379 -0.1678
   66LY3      H 1096   6.893  -0.078  -0.429 -0.7402 -1.9209  1.2597
   66LY3     CA 1097   6.718   0.012  -0.341  0.0897 -0.1996  0.2582
   66LY3     HA 1098   6.631   0.049  -0.395  1.9962 -1.3421 -3.9557
   66LY3     CB 1099   6.672  -0.085  -0.229 -0.2409 -0.8128  0.2801
   66LY3    HB1 1100   6.734  -0.072  -0.140  2.3345 -0.6584 -1.4207
   66LY3    HB2 1101   6.689  -0.186  -0.265 -0.0116 -0.8949  0.6113
   66LY3     CG 1102   6.528  -0.067  -0.178 -0.2276 -0.9522 -0.0405
   66LY3    HG1 1103   6.457  -0.081  -0.259 -2.0856 -3.5165  1.8352
   66LY3    HG2 1104   6.516   0.032  -0.135  0.0057 -0.2340 -1.5627
   66LY3     CD 1105   6.497  -0.164  -0.072 -0.0439  0.4505 -0.0368
   66LY3    HD1 1106   6.397  -0.135  -0.040  0.2593  0.5867  0.7925
   66LY3    HD2 1107   6.562  -0.150   0.014  0.7119 -0.8603 -0.3777
   66LY3     CE 1108   6.487  -0.315  -0.114 -0.5662 -0.0626 -0.0876
   66LY3    HE1 1109   6.576  -0.370  -0.084 -0.3036 -0.0148 -0.7451
   66LY3    HE2 1110   6.478  -0.308  -0.223 -0.0094  2.0816 -0.0433
   66LY3     NZ 1111   6.360  -0.376  -0.074 -0.2300 -0.0411  0.2335
   66LY3    HZ1 1112   6.359  -0.399   0.024 -2.5194  1.7325  0.7217
   66LY3    HZ2 1113   6.283  -0.316  -0.098  0.2302 -0.1125 -1.5825
   66LY3    HZ3 1114   6.348  -0.461  -0.127 -0.0157 -0.0997  0.2774
   66LY3      C 1115   6.790   0.130  -0.278  0.2649 -0.3725 -0.1272
   66LY3      O 1116   6.910   0.118  -0.251 -0.6594  0.5932 -0.1371
   67ILE      N 1117   6.719   0.232  -0.237  0.0389 -0.0820  0.7496
   67ILE      H 1118   6.623   0.252  -0.259  0.2597 -0.6464 -0.8610
   67ILE     CA 1119   6.765   0.322  -0.141  0.3305  0.3319  0.0536
   67ILE     HA 1120   6.862   0.289  -0.103 -0.7888 -1.8761  1.1949
   67ILE     CB 1121   6.774   0.461  -0.206  0.8408  0.5371  0.1532
   67ILE     HB 1122   6.677   0.478  -0.251  0.4234 -0.8866  0.4663
   67ILE    CG2 1123   6.810   0.576  -0.108 -0.2783  0.2433  0.2352
   67ILE   HG21 1124   6.891   0.546  -0.042 -0.4156  1.6206  1.0645
   67ILE   HG22 1125   6.844   0.667  -0.156  2.0847 -0.0699  1.2169
   67ILE   HG23 1126   6.724   0.587  -0.041 -1.5795  0.5408 -1.4250
   67ILE    CG1 1127   6.868   0.469  -0.325 -0.1391  0.1001 -0.3946
   67ILE   HG11 1128   6.879   0.367  -0.364 -0.9004 -0.8400  1.6883
   67ILE   HG12 1129   6.967   0.493  -0.288 -0.1979  2.0538 -1.3902
   67ILE     CD 1130   6.824   0.563  -0.434  0.7257  0.6252  0.6825
   67ILE    HD1 1131   6.818   0.668  -0.404 -0.2751  1.0336 -0.8272
   67ILE    HD2 1132   6.900   0.561  -0.512  0.8471  0.0779  0.8089
   67ILE    HD3 1133   6.733   0.529  -0.482  0.0799  1.2389  1.4448
   67ILE      C 1134   6.672   0.314  -0.027  0.0727 -0.2551  0.4594
   67ILE      O 1135   6.550   0.292  -0.035 -0.3110  0.2808 -0.2337
   68GL4      N 1136   6.732   0.335   0.091 -0.0155  0.3217  0.1812
   68GL4      H 1137   6.830   0.354   0.097 -0.0027 -0.1573  2.1064
   68GL4     CA 1138   6.653   0.344   0.213 -0.4960 -0.7595 -0.3848
   68GL4     HA 1139   6.549   0.366   0.192 -0.7197 -0.6563  0.7546
   68GL4     CB 1140   6.648   0.210   0.291 -0.1321 -0.9319 -0.9310
   68GL4    HB1 1141   6.601   0.229   0.388  2.4257  2.5564 -0.1814
   68GL4    HB2 1142   6.752   0.182   0.309 -0.3327 -1.8545 -1.1712
   68GL4     CG 1143   6.579   0.091   0.220 -0.0295  0.6330  0.2261
   68GL4    HG1 1144   6.604   0.098   0.114 -0.0858  1.8673  0.2776
   68GL4    HG2 1145   6.474   0.117   0.227 -1.4323 -3.8731 -0.8126
   68GL4     CD 1146   6.624  -0.035   0.275 -0.2832  0.0907  0.1236
   68GL4    OE1 1147   6.544  -0.119   0.313 -0.5394 -0.4213  0.8743
   68GL4   HE11 1148   6.573  -0.168   0.390  2.5736 -1.2292 -0.6701
   68GL4   HE12 1149   6.458  -0.105   0.272 -0.5560  1.0549  1.3577
   68GL4    OE2 1150   6.750  -0.068   0.270 -0.1567 -0.5315 -0.2165
   68GL4   HE21 1151   6.766  -0.136   0.336 -0.5352 -0.1963  0.2302
   68GL4   HE22 1152   6.807  -0.004   0.228 -0.3667  0.8893  1.5773
   68GL4      C 1153   6.701   0.449   0.310 -0.0644 -0.2404 -0.6209
   68GL4      O 1154   6.808   0.509   0.287  0.5769 -0.1124 -0.1636
   69VAL      N 1155   6.611   0.492   0.401  0.4663 -0.2191  0.4979
   69VAL      H 1156   6.517   0.454   0.396  1.1819 -1.9550 -2.8053
   69VAL     CA 1157   6.632   0.607   0.490  0.4813 -0.4294 -0.2714
   69VAL     HA 1158   6.740   0.610   0.505  0.4578 -0.9516  0.0274
   69VAL     CB 1159   6.576   0.742   0.434 -0.3169 -0.0124 -0.2411
   69VAL     HB 1160   6.480   0.754   0.483  0.2185 -1.0074  1.1514
   69VAL    CG1 1161   6.664   0.861   0.480 -0.2243 -0.3808 -0.1422
   69VAL   HG11 1162   6.624   0.951   0.433  1.2724  0.2188 -0.3592
   69VAL   HG12 1163   6.663   0.860   0.589  0.1675 -0.2311 -0.1351
   69VAL   HG13 1164   6.765   0.860   0.439 -0.2776  2.0723 -0.5042
   69VAL    CG2 1165   6.549   0.747   0.288  0.0945  0.1171  0.5118
   69VAL   HG21 1166   6.647   0.727   0.243 -1.1189 -3.0703 -1.0583
   69VAL   HG22 1167   6.477   0.669   0.262 -0.9768  0.5661  1.9852
   69VAL   HG23 1168   6.517   0.848   0.264  1.8496  0.3800 -0.9973
   69VAL      C 1169   6.576   0.589   0.631 -0.2208  0.3501 -0.2181
   69VAL      O 1170   6.462   0.537   0.650  0.5130 -0.5287  0.3682
   70GL4      N 1171   6.660   0.628   0.732  0.2518 -0.2756 -0.2293
   70GL4      H 1172   6.751   0.672   0.724 -0.5618  1.9168  1.5543
   70GL4     CA 1173   6.609   0.626   0.872 -0.2254 -0.1882  0.1625
   70GL4     HA 1174   6.500   0.622   0.868 -0.3098  1.4748  0.1088
   70GL4     CB 1175   6.654   0.501   0.955 -0.0317 -0.0407  0.5144
   70GL4    HB1 1176   6.763   0.499   0.961  0.1379 -3.1293 -1.2857
   70GL4    HB2 1177   6.620   0.414   0.899  0.4117 -1.0337  1.7581
   70GL4     CG 1178   6.589   0.497   1.092 -0.0100  0.7844 -0.3011
   70GL4    HG1 1179   6.623   0.581   1.153  0.6521  0.4040 -0.1295
   70GL4    HG2 1180   6.632   0.407   1.136  2.5418  2.1330  0.1419
   70GL4     CD 1181   6.436   0.490   1.101  0.1647 -0.6180 -0.0299
   70GL4    OE1 1182   6.378   0.399   1.044 -0.4972 -0.0182  0.3970
   70GL4   HE11 1183   6.289   0.417   1.015 -0.6940 -2.0020 -0.3748
   70GL4   HE12 1184   6.439   0.326   1.033 -0.1456  0.0813  1.5173
   70GL4    OE2 1185   6.378   0.590   1.140 -0.5338  0.2495 -0.0931
   70GL4   HE21 1186   6.292   0.568   1.178  0.0402 -0.5904  0.7660
   70GL4   HE22 1187   6.413   0.673   1.107 -0.7726  0.5228  0.3108
   70GL4      C 1188   6.633   0.763   0.945 -0.3279  1.0017  0.2195
   70GL4      O 1189   6.743   0.814   0.963  0.0677 -0.5988  0.8558
   71PHE      N 1190   6.528   0.839   0.960  0.0418 -0.5512 -0.0700
   71PHE      H 1191   6.437   0.815   0.924 -0.9456  1.4761  0.9459
   71PHE     CA 1192   6.538   0.978   1.003  0.0254 -0.2642  0.5687
   71PHE     HA 1193   6.617   1.029   0.947  2.3098 -1.6892  2.3265
   71PHE     CB 1194   6.398   1.041   0.988 -0.1115 -0.7469  0.3409
   71PHE    HB1 1195   6.410   1.146   1.014  0.4281 -1.1218  1.6634
   71PHE    HB2 1196   6.331   0.997   1.062 -3.2415 -0.9857 -2.3949
   71PHE     CG 1197   6.325   1.036   0.857 -0.3205 -0.4756 -0.8473
   71PHE    CD1 1198   6.188   1.078   0.858 -0.8366  0.2234  0.7162
   71PHE    HD1 1199   6.135   1.101   0.949 -1.7959  2.1125 -0.2538
   71PHE    CE1 1200   6.114   1.091   0.735 -0.7762  1.1790 -0.3427
   71PHE    HE1 1201   6.009   1.113   0.746 -0.7810  1.3421 -0.7268
   71PHE     CZ 1202   6.179   1.037   0.615 -1.4245 -0.4450  0.1317
   71PHE     HZ 1203   6.120   1.034   0.524  1.0654  0.3253 -1.6370
   71PHE    CE2 1204   6.321   1.010   0.612 -0.0854 -0.5430 -0.4006
   71PHE    HE2 1205   6.367   0.967   0.524 -1.7772 -1.8476 -0.7154
   71PHE    CD2 1206   6.392   1.026   0.734 -0.3169  0.7502  0.2779
   71PHE    HD2 1207   6.499   1.012   0.737 -0.2842  1.1316  1.3443
   71PHE      C 1208   6.589   0.996   1.144 -0.4496 -0.2073  0.1971
   71PHE      O 1209   6.543   0.924   1.233 -0.1951 -0.6825 -0.0847
   72AS4      N 1210   6.675   1.093   1.169 -0.0175 -0.1331 -0.3454
   72AS4      H 1211   6.694   1.157   1.093  0.6518  1.8455  1.3831
   72AS4     CA 1212   6.727   1.120   1.302 -0.5497 -0.5090 -0.0258
   72AS4     HA 1213   6.775   1.035   1.351  1.9888  0.9629  0.2086
   72AS4     CB 1214   6.824   1.242   1.292  0.0751  0.1714 -0.5413
   72AS4    HB1 1215   6.771   1.332   1.259  0.1125  0.3118 -0.2258
   72AS4    HB2 1216   6.903   1.219   1.221 -0.4554 -0.7932 -0.8378
   72AS4     CG 1217   6.884   1.278   1.430 -0.0680 -0.6473 -0.4506
   72AS4    OD1 1218   6.897   1.180   1.508 -0.1987  0.0746  0.5045
   72AS4   HD11 1219   6.827   1.174   1.573 -2.5037 -2.0495 -1.9703
   72AS4   HD12 1220   6.962   1.126   1.464  0.7764  1.7383 -0.2038
   72AS4    OD2 1221   6.915   1.396   1.458 -0.3662  0.7728  0.4289
   72AS4   HD21 1222   6.897   1.431   1.546  0.8443 -0.8929  1.3909
   72AS4   HD22 1223   6.918   1.432   1.369 -0.7739 -0.7923 -0.2626
   72AS4      C 1224   6.623   1.166   1.404  0.0087  0.4576 -1.2330
   72AS4      O 1225   6.549   1.265   1.389 -0.3207  0.1588  0.4248
   73LY3      N 1226   6.616   1.092   1.517  0.0204  0.1470 -0.4655
   73LY3      H 1227   6.668   1.005   1.512  0.5376  0.3332  1.1010
   73LY3     CA 1228   6.529   1.124   1.636  0.1281 -0.5790 -0.1963
   73LY3     HA 1229   6.440   1.167   1.590  0.0127 -0.6331 -0.0265
   73LY3     CB 1230   6.504   1.005   1.731  0.8434 -0.4382  0.2672
   73LY3    HB1 1231   6.438   1.038   1.811 -0.2370  0.3205 -0.9029
   73LY3    HB2 1232   6.595   0.961   1.771  0.3392 -2.5638 -0.7819
   73LY3     CG 1233   6.424   0.892   1.662  0.3431  0.5272 -0.1013
   73LY3    HG1 1234   6.479   0.854   1.576 -1.1487  0.3010 -0.9939
   73LY3    HG2 1235   6.335   0.939   1.619  0.4681 -0.2809 -1.2735
   73LY3     CD 1236   6.378   0.778   1.755  0.3583  0.8096  0.6076
   73LY3    HD1 1237   6.327   0.819   1.842 -1.8567 -0.8086  0.1582
   73LY3    HD2 1238   6.468   0.728   1.792 -0.5053 -0.0214  1.6465
   73LY3     CE 1239   6.279   0.671   1.696 -0.2333  0.0623 -0.4338
   73LY3    HE1 1240   6.190   0.713   1.649  0.3766  1.9224 -0.0323
   73LY3    HE2 1241   6.250   0.615   1.785 -1.9054 -0.5700 -1.3419
   73LY3     NZ 1242   6.344   0.578   1.606  0.1619 -0.2029 -0.0546
   73LY3    HZ1 1243   6.434   0.560   1.647 -0.0871 -0.5142  0.3679
   73LY3    HZ2 1244   6.285   0.496   1.602  0.5255 -0.4916  0.3701
   73LY3    HZ3 1245   6.348   0.609   1.510  0.1982  0.2931  0.1037
   73LY3      C 1246   6.587   1.243   1.717  0.0667  0.2648  0.0112
   73LY3      O 1247   6.512   1.307   1.791 -0.1031  0.1195  0.5105
   74GLY      N 1248   6.717   1.274   1.708 -0.0132  0.4974  0.7347
   74GLY      H 1249   6.764   1.220   1.637 -2.1248 -0.1794 -0.2507
   74GLY     CA 1250   6.766   1.398   1.767  0.4599  1.0642  0.1714
   74GLY    HA1 1251   6.874   1.389   1.764  0.3730 -0.7657  0.9892
   74GLY    HA2 1252   6.738   1.419   1.870 -1.9819  0.3667 -0.2658
   74GLY      C 1253   6.734   1.522   1.678  0.0840  0.5889 -0.0210
   74GLY      O 1254   6.772   1.624   1.728 -0.1906 -0.1199  0.1757
   75GLN      N 1255   6.663   1.508   1.565  0.6399 -0.7302 -0.2598
   75GLN      H 1256   6.646   1.416   1.529  2.9323 -0.8844 -1.1083
   75GLN     CA 1257   6.606   1.615   1.487  0.0563 -0.2952  0.3037
   75GLN     HA 1258   6.560   1.571   1.398 -1.5155  1.8650 -0.0438
   75GLN     CB 1259   6.480   1.676   1.551  0.7191 -1.0964  0.3086
   75GLN    HB1 1260   6.433   1.746   1.481 -1.2334 -1.3592  1.2814
   75GLN    HB2 1261   6.509   1.735   1.637  1.0160  1.0851 -1.2167
   75GLN     CG 1262   6.379   1.565   1.590  0.3477 -0.1812 -0.7890
   75GLN    HG1 1263   6.294   1.619   1.631  2.7217  1.7165  1.9612
   75GLN    HG2 1264   6.423   1.506   1.670 -0.1622 -0.9779 -1.0821
   75GLN     CD 1265   6.326   1.480   1.487 -1.0414  0.0033  0.7966
   75GLN    OE1 1266   6.326   1.514   1.371 -0.0066 -0.0562 -0.0970
   75GLN    NE2 1267   6.273   1.366   1.528 -0.2461 -0.6434 -0.0061
   75GLN   HE21 1268   6.264   1.336   1.624  0.6109 -2.4445 -0.4563
   75GLN   HE22 1269   6.240   1.300   1.458 -0.5282 -2.6882  1.9547
   75GLN      C 1270   6.714   1.709   1.425  0.5663 -0.0814 -0.5496
   75GLN      O 1271   6.685   1.825   1.392 -0.1544 -0.2732 -0.3195
   76ARG      N 1272   6.836   1.663   1.402  0.2135 -0.2571 -0.6224
   76ARG      H 1273   6.869   1.572   1.431  0.3382  0.3644  1.2958
   76ARG     CA 1274   6.950   1.756   1.365  1.0138 -0.4127  0.1207
   76ARG     HA 1275   6.941   1.837   1.437  0.2849  1.0460 -1.5534
   76ARG     CB 1276   7.081   1.678   1.400 -0.5516  0.4478 -0.6614
   76ARG    HB1 1277   7.169   1.730   1.364  1.8383 -0.0498  3.7538
   76ARG    HB2 1278   7.089   1.578   1.356  0.1050  1.0128 -1.8695
   76ARG     CG 1279   7.089   1.664   1.548 -0.8399  0.4823  0.1715
   76ARG    HG1 1280   6.999   1.621   1.593 -1.7114  2.7136  0.7234
   76ARG    HG2 1281   7.116   1.764   1.583 -1.7695  1.1839 -1.0478
   76ARG     CD 1282   7.206   1.573   1.588 -0.2161  0.0498  0.8491
   76ARG    HD1 1283   7.224   1.604   1.691 -1.8579  3.9815  0.1019
   76ARG    HD2 1284   7.297   1.593   1.530  0.4057 -0.3901  1.6453
   76ARG     NE 1285   7.166   1.434   1.580 -0.5502  0.6549  0.0529
   76ARG     HE 1286   7.077   1.426   1.532 -0.8763  0.6156  0.6542
   76ARG     CZ 1287   7.198   1.329   1.654 -0.0405  0.1486  0.2958
   76ARG    NH1 1288   7.311   1.340   1.710 -0.2724 -0.4226 -0.1852
   76ARG   HH11 1289   7.370   1.412   1.671  0.8393 -0.6513  1.0151
   76ARG   HH12 1290   7.355   1.267   1.764 -1.9117  0.6257  2.7539
   76ARG    NH2 1291   7.123   1.226   1.657 -0.4312  1.1734 -0.2520
   76ARG   HH21 1292   7.040   1.215   1.600 -0.9401 -1.2873  0.8477
   76ARG   HH22 1293   7.158   1.141   1.698  0.2400  1.5468 -0.0328
   76ARG      C 1294   6.935   1.809   1.225 -0.8221  0.4712  0.4774
   76ARG      O 1295   6.884   1.740   1.141  0.2793  0.2545  0.5335
   77THR      N 1296   6.999   1.924   1.198 -0.4269  0.4131 -0.0214
   77THR      H 1297   7.040   1.968   1.279  0.3901 -0.3164 -0.0192
   77THR     CA 1298   7.006   1.989   1.062  0.4206  0.4199 -0.6274
   77THR     HA 1299   6.987   1.911   0.989  0.7448 -0.1884 -0.0747
   77THR     CB 1300   6.906   2.110   1.060  0.5254 -0.1228  0.3976
   77THR     HB 1301   6.927   2.161   0.966 -3.3500  1.7283  0.3412
   77THR    CG2 1302   6.763   2.059   1.046  0.3944 -0.0965 -0.3583
   77THR   HG21 1303   6.682   2.131   1.040  0.7285  0.2691 -0.5683
   77THR   HG22 1304   6.755   2.002   0.953  0.8117  0.2356 -0.6009
   77THR   HG23 1305   6.749   1.999   1.136 -1.1070  2.0935  0.9670
   77THR    OG1 1306   6.919   2.193   1.165  0.1189 -0.3922 -0.0128
   77THR    HG1 1307   6.988   2.257   1.143  0.1791 -0.2883  0.4506
   77THR      C 1308   7.154   2.032   1.035  0.0192 -0.3207  0.2080
   77THR      O 1309   7.233   2.066   1.130  0.3545  0.3497  0.1867
   78AS4      N 1310   7.197   2.028   0.914 -0.5194 -0.2816  0.3712
   78AS4      H 1311   7.142   1.994   0.836  0.5924 -0.5561 -0.3144
   78AS4     CA 1312   7.329   2.087   0.882 -0.0965  0.1491 -0.2660
   78AS4     HA 1313   7.398   2.058   0.961  0.0394 -1.1963 -0.8427
   78AS4     CB 1314   7.384   2.030   0.750  0.2944  0.0981 -0.3690
   78AS4    HB1 1315   7.363   1.923   0.748 -0.7290  0.2925 -0.7096
   78AS4    HB2 1316   7.491   2.044   0.759  0.3171 -0.5317  0.4949
   78AS4     CG 1317   7.332   2.096   0.626  0.0931 -0.7226  0.1618
   78AS4    OD1 1318   7.222   2.162   0.627 -0.3760 -0.3686  0.0781
   78AS4   HD11 1319   7.166   2.134   0.554 -1.4285 -2.8739  1.6915
   78AS4   HD12 1320   7.196   2.209   0.707 -1.0533 -0.9574  0.2156
   78AS4    OD2 1321   7.409   2.085   0.529 -0.2878 -0.3476  0.4672
   78AS4   HD21 1322   7.493   2.043   0.549  0.7743  1.4884  0.1019
   78AS4   HD22 1323   7.370   2.130   0.454 -0.6137  1.5069  1.6964
   78AS4      C 1324   7.315   2.244   0.883 -0.1689 -0.5115  0.4351
   78AS4      O 1325   7.205   2.295   0.901  0.3592 -0.4640 -0.3973
   79LY3      N 1326   7.426   2.316   0.869 -0.2829 -0.4181  1.1476
   79LY3      H 1327   7.515   2.268   0.858 -0.4967 -1.3346  2.9060
   79LY3     CA 1328   7.421   2.461   0.875 -0.1875  0.7303 -0.6819
   79LY3     HA 1329   7.385   2.491   0.973  2.1191  1.0854  0.1400
   79LY3     CB 1330   7.571   2.512   0.888 -0.3758 -0.3534  1.2334
   79LY3    HB1 1331   7.622   2.450   0.963  3.2933 -1.6465 -1.9599
   79LY3    HB2 1332   7.569   2.614   0.925 -1.2433  0.2516 -0.3832
   79LY3     CG 1333   7.647   2.511   0.759  0.1894 -0.3084  0.8151
   79LY3    HG1 1334   7.613   2.576   0.678  1.7300  0.0874  0.4524
   79LY3    HG2 1335   7.648   2.405   0.734 -0.2003  0.0609 -0.8497
   79LY3     CD 1336   7.797   2.554   0.767  0.8094  0.4209 -0.1289
   79LY3    HD1 1337   7.848   2.530   0.673  2.3079  1.1154  0.4581
   79LY3    HD2 1338   7.831   2.489   0.847 -1.9941 -0.3942  0.5076
   79LY3     CE 1339   7.822   2.698   0.810  0.3546  0.1323 -0.1391
   79LY3    HE1 1340   7.926   2.706   0.843  0.7772  1.3782 -1.6380
   79LY3    HE2 1341   7.769   2.726   0.901 -0.9099 -0.3401 -0.7152
   79LY3     NZ 1342   7.795   2.802   0.711  0.0892  0.0794 -0.0605
   79LY3    HZ1 1343   7.855   2.792   0.631 -0.5085 -0.5970 -0.4400
   79LY3    HZ2 1344   7.699   2.801   0.680  0.3679 -2.5568 -1.1013
   79LY3    HZ3 1345   7.818   2.892   0.751  2.9387  0.1124 -1.5563
   79LY3      C 1346   7.342   2.532   0.766 -0.1524 -0.2894  0.5366
   79LY3      O 1347   7.288   2.638   0.794  0.2975 -0.3096  0.0354
   80TY0      N 1348   7.324   2.465   0.650  0.5417 -0.1859 -0.2155
   80TY0      H 1349   7.358   2.371   0.635  1.3584  0.1859 -0.7358
   80TY0     CA 1350   7.226   2.519   0.545 -0.2731  0.5424 -0.4994
   80TY0     HA 1351   7.239   2.627   0.550  2.6197  0.2964 -0.9023
   80TY0     CB 1352   7.273   2.466   0.408  1.0628  0.0160  0.5415
   80TY0    HB1 1353   7.209   2.501   0.328 -1.8464 -4.3050  0.6447
   80TY0    HB2 1354   7.262   2.357   0.402 -1.0080  0.2331 -0.4553
   80TY0     CG 1355   7.417   2.502   0.381 -0.3016 -0.3312 -0.4397
   80TY0    CD1 1356   7.451   2.628   0.319  0.5242 -0.2043  0.0074
   80TY0    HD1 1357   7.370   2.695   0.294  1.0114  1.4367  2.4422
   80TY0    CE1 1358   7.587   2.662   0.287  0.4539 -0.0156 -0.3487
   80TY0    HE1 1359   7.600   2.757   0.238  0.1696  1.2356  1.8885
   80TY0     CZ 1360   7.684   2.573   0.320 -0.4869  0.6151  0.1807
   80TY0     OH 1361   7.816   2.604   0.309  0.6290  0.0235 -0.1809
   80TY0    HH1 1362   7.872   2.526   0.304 -0.2446 -0.5221 -2.8457
   80TY0    HH2 1363   7.833   2.699   0.312  0.5725  0.0533 -0.7900
   80TY0    CE2 1364   7.654   2.447   0.378 -0.6143 -0.6080 -0.4322
   80TY0    HE2 1365   7.737   2.388   0.415  0.1734  2.5894  3.7506
   80TY0    CD2 1366   7.522   2.409   0.407 -0.3995  0.3670  0.7011
   80TY0    HD2 1367   7.504   2.310   0.447 -1.4474  0.7775  1.2889
   80TY0      C 1368   7.085   2.469   0.574  0.4360 -0.4901  0.5214
   80TY0      O 1369   6.998   2.517   0.502 -0.0098  0.2584 -0.5254
   81GLY      N 1370   7.061   2.382   0.674  0.3330 -0.1378  0.3902
   81GLY      H 1371   7.141   2.330   0.707 -0.2924 -1.2677  0.1563
   81GLY     CA 1372   6.936   2.360   0.740  0.2013 -0.1692 -0.0691
   81GLY    HA1 1373   6.861   2.432   0.709 -1.5028 -3.0570 -3.3598
   81GLY    HA2 1374   6.945   2.354   0.849  0.8659 -2.1555 -0.1923
   81GLY      C 1375   6.870   2.227   0.702 -0.2062 -0.2543  0.6712
   81GLY      O 1376   6.758   2.205   0.740 -0.0746 -0.3620  0.2877
   82ARG      N 1377   6.945   2.141   0.625  0.1011  0.5482  0.0195
   82ARG      H 1378   7.043   2.164   0.624 -0.0220  1.1781  0.8591
   82ARG     CA 1379   6.899   2.020   0.561 -0.0356  0.3868  0.4361
   82ARG     HA 1380   6.801   2.035   0.515 -0.1448 -0.7440  0.2746
   82ARG     CB 1381   6.994   1.982   0.445  0.1662 -0.2015 -0.6199
   82ARG    HB1 1382   6.958   1.894   0.391 -1.2006  0.4910 -0.8871
   82ARG    HB2 1383   7.092   1.971   0.491 -0.3002  0.9211  0.7113
   82ARG     CG 1384   7.000   2.103   0.350  0.1680 -0.6487 -0.6687
   82ARG    HG1 1385   7.018   2.194   0.406 -1.0183 -1.4657  1.1484
   82ARG    HG2 1386   6.903   2.120   0.303 -0.7727  1.1923  1.7625
   82ARG     CD 1387   7.094   2.102   0.235  0.8326  0.1792  0.7555
   82ARG    HD1 1388   7.075   2.177   0.158  1.4886 -1.2218 -0.8381
   82ARG    HD2 1389   7.076   2.002   0.194  0.1625  0.0627  1.3377
   82ARG     NE 1390   7.232   2.111   0.277 -0.2974 -0.7061 -0.3531
   82ARG     HE 1391   7.248   2.100   0.376 -0.5244 -0.7792 -0.3243
   82ARG     CZ 1392   7.342   2.123   0.198  0.4725  0.3379 -0.2343
   82ARG    NH1 1393   7.336   2.154   0.074  0.0090  0.8864  0.0071
   82ARG   HH11 1394   7.248   2.158   0.024  0.1798  1.2986 -0.2625
   82ARG   HH12 1395   7.418   2.187   0.026 -0.1962  0.3605 -0.7265
   82ARG    NH2 1396   7.461   2.124   0.251  0.8057 -0.5984 -0.3004
   82ARG   HH21 1397   7.460   2.105   0.350 -1.8193 -1.1813 -0.3710
   82ARG   HH22 1398   7.546   2.129   0.197  1.1047  1.4959  0.2583
   82ARG      C 1399   6.889   1.907   0.665 -0.0585  0.3216  0.5837
   82ARG      O 1400   6.978   1.894   0.751 -0.0495 -0.3515  0.4217
   83GLY      N 1401   6.788   1.823   0.664  0.5181  0.0275 -0.2896
   83GLY      H 1402   6.712   1.835   0.598  0.3561  2.3346  0.2448
   83GLY     CA 1403   6.768   1.715   0.766 -0.2907  0.2020 -0.6296
   83GLY    HA1 1404   6.675   1.661   0.752  0.4193 -1.3155  0.1806
   83GLY    HA2 1405   6.761   1.766   0.863 -1.3320 -0.4772 -0.3373
   83GLY      C 1406   6.879   1.613   0.778 -0.0909 -0.2558  0.2805
   83GLY      O 1407   6.911   1.556   0.677 -0.0781  0.0522  0.4161
   84LEU      N 1408   6.947   1.592   0.893  0.7206  0.5909  0.4509
   84LEU      H 1409   6.915   1.639   0.976 -0.8411  0.1696  0.1107
   84LEU     CA 1410   7.041   1.479   0.910 -0.0674 -0.3743 -0.4045
   84LEU     HA 1411   7.115   1.468   0.830  2.4991 -0.8538  1.8889
   84LEU     CB 1412   7.116   1.508   1.039 -0.0985 -0.6645 -0.1319
   84LEU    HB1 1413   7.171   1.417   1.061 -2.1058 -1.6566  1.0143
   84LEU    HB2 1414   7.053   1.537   1.122 -0.0449 -0.9325  0.0018
   84LEU     CG 1415   7.218   1.625   1.019 -0.7650  0.7550  0.8780
   84LEU     HG 1416   7.172   1.724   1.019 -1.8026  0.2875  0.0823
   84LEU    CD1 1417   7.330   1.623   1.127  0.5974 -0.8451 -0.0205
   84LEU   HD11 1418   7.282   1.588   1.218  1.0350 -1.0069  0.1509
   84LEU   HD12 1419   7.411   1.556   1.096  0.1582 -2.6935  2.5204
   84LEU   HD13 1420   7.369   1.724   1.126  0.9471 -0.9792 -0.4917
   84LEU    CD2 1421   7.296   1.618   0.888  0.1307  0.1672  0.3551
   84LEU   HD21 1422   7.372   1.696   0.889  0.2809  0.1528 -2.2899
   84LEU   HD22 1423   7.336   1.520   0.864  0.9334  1.0009 -1.9863
   84LEU   HD23 1424   7.230   1.647   0.806  1.8055  1.3767 -0.6275
   84LEU      C 1425   6.959   1.349   0.913  0.1228  0.4844  0.4951
   84LEU      O 1426   6.863   1.338   0.995 -0.1159  0.0033  0.0446
   85ALA      N 1427   6.999   1.243   0.843  0.3980 -0.5935  0.5242
   85ALA      H 1428   7.078   1.247   0.779  0.7681  0.9787  1.0397
   85ALA     CA 1429   6.952   1.108   0.864  0.3409  0.2183  0.6550
   85ALA     HA 1430   6.904   1.104   0.962  0.1745  1.8653  0.6601
   85ALA     CB 1431   6.828   1.075   0.771  0.0655 -0.0101 -0.5120
   85ALA    HB1 1432   6.787   0.974   0.774 -2.0870  0.7963 -1.0024
   85ALA    HB2 1433   6.751   1.138   0.816  2.2914  0.7993  2.4912
   85ALA    HB3 1434   6.858   1.107   0.672 -0.1947  3.3104  0.3796
   85ALA      C 1435   7.051   0.998   0.839  0.3079 -0.5674  0.9908
   85ALA      O 1436   7.162   1.026   0.794  0.4323 -0.5525  0.0428
   86TY1      N 1437   7.018   0.870   0.864 -0.2473 -0.4458  0.8232
   86TY1      H 1438   6.925   0.847   0.896 -0.2144 -2.9924 -0.6479
   86TY1     CA 1439   7.093   0.753   0.810 -0.0927  0.4138  0.2684
   86TY1     HA 1440   7.198   0.776   0.799  0.0264  0.8532  1.9876
   86TY1     CB 1441   7.068   0.637   0.909  0.8401 -0.1107  0.1243
   86TY1    HB1 1442   7.119   0.545   0.878 -0.6489 -0.5970 -0.9720
   86TY1    HB2 1443   6.960   0.625   0.919  0.5478  1.2719 -1.0576
   86TY1     CG 1444   7.130   0.659   1.047 -0.0821  0.1672  0.2047
   86TY1    CD1 1445   7.050   0.662   1.160 -0.0525  0.1352  0.4190
   86TY1    HD1 1446   6.944   0.642   1.154 -0.5986  2.3440  1.6017
   86TY1    CE1 1447   7.113   0.669   1.285  0.8392  0.2384 -0.1683
   86TY1    HE1 1448   7.041   0.657   1.365  1.1377 -1.5607 -0.1136
   86TY1     CZ 1449   7.258   0.677   1.295  0.2070 -0.3766 -0.3090
   86TY1     OH 1450   7.317   0.677   1.421 -0.1097  0.3962  0.5136
   86TY1    HH1 1451   7.409   0.650   1.425 -0.6435 -1.6348  0.4287
   86TY1    HH2 1452   7.257   0.718   1.484  0.1697  2.6095 -0.5803
   86TY1    CE2 1453   7.332   0.681   1.176 -0.5535 -0.8117 -0.8345
   86TY1    HE2 1454   7.438   0.689   1.194 -0.5299 -1.4133 -0.6581
   86TY1    CD2 1455   7.269   0.665   1.058 -0.3847  0.4022  0.9027
   86TY1    HD2 1456   7.333   0.641   0.974 -0.0770 -1.3607  1.6094
   86TY1      C 1457   7.036   0.714   0.673  0.3268 -0.1515 -0.2538
   86TY1      O 1458   6.915   0.718   0.650  0.3688  0.8819  0.5205
   87ILE      N 1459   7.125   0.694   0.578  0.0419  0.7385  0.3579
   87ILE      H 1460   7.222   0.717   0.598  0.8822  0.1933 -2.5597
   87ILE     CA 1461   7.104   0.656   0.439  0.6493 -0.0477  0.4217
   87ILE     HA 1462   6.998   0.648   0.414  1.0668  0.0859 -1.5806
   87ILE     CB 1463   7.148   0.775   0.343 -0.2934  0.2104  0.3090
   87ILE     HB 1464   7.244   0.815   0.377 -0.8849  1.1409  0.9071
   87ILE    CG2 1465   7.169   0.714   0.198 -0.7236 -0.3442 -0.2721
   87ILE   HG21 1466   7.092   0.640   0.176 -1.9417  0.9331 -0.4453
   87ILE   HG22 1467   7.176   0.802   0.135 -0.7303  1.6031  2.2618
   87ILE   HG23 1468   7.262   0.659   0.194 -1.1366 -1.0643 -4.2277
   87ILE    CG1 1469   7.054   0.898   0.325  0.8998 -0.2729 -0.2732
   87ILE   HG11 1470   7.109   0.987   0.296 -1.7196  1.0440 -1.6218
   87ILE   HG12 1471   7.019   0.916   0.427 -0.0171 -0.5781 -0.5178
   87ILE     CD 1472   6.926   0.881   0.243 -0.7246 -1.1223  0.4397
   87ILE    HD1 1473   6.865   0.968   0.267  1.9518  1.2304 -0.6432
   87ILE    HD2 1474   6.945   0.888   0.136  0.9367 -0.7449  0.7324
   87ILE    HD3 1475   6.872   0.789   0.263 -0.3320 -1.5923 -0.5928
   87ILE      C 1476   7.176   0.527   0.413 -0.3743  0.0125  0.0320
   87ILE      O 1477   7.283   0.499   0.461 -0.0400  0.3889 -0.0521
   88TY0      N 1478   7.096   0.440   0.344 -0.0273 -0.4869 -0.0566
   88TY0      H 1479   7.011   0.477   0.304  1.9134  2.0950 -2.1636
   88TY0     CA 1480   7.133   0.298   0.319 -0.2503  0.6263  0.1696
   88TY0     HA 1481   7.237   0.277   0.344 -0.4954  1.4062  2.0603
   88TY0     CB 1482   7.062   0.184   0.400 -0.2438  0.0022  0.3433
   88TY0    HB1 1483   7.131   0.100   0.400  0.3049  0.4452  0.2961
   88TY0    HB2 1484   6.974   0.150   0.345  0.5507 -0.0591 -0.9494
   88TY0     CG 1485   7.043   0.223   0.545  0.9712  0.1414  0.1486
   88TY0    CD1 1486   6.943   0.314   0.585  0.2792 -0.6503  0.1289
   88TY0    HD1 1487   6.896   0.373   0.509  2.1688  1.8520  0.7875
   88TY0    CE1 1488   6.910   0.325   0.725  0.6806  0.4774  0.2084
   88TY0    HE1 1489   6.826   0.384   0.759  2.5791  3.3218  0.2858
   88TY0     CZ 1490   6.981   0.252   0.821  0.2036  0.1363 -0.5726
   88TY0     OH 1491   6.945   0.253   0.947 -0.0612 -0.1541 -0.1801
   88TY0    HH1 1492   6.974   0.168   0.981  0.9211  1.1414  2.5068
   88TY0    HH2 1493   6.860   0.297   0.959  0.5472  1.2377 -0.7901
   88TY0    CE2 1494   7.085   0.162   0.782  0.8152  0.3597  0.4365
   88TY0    HE2 1495   7.142   0.096   0.846  1.0497 -2.1595 -2.1587
   88TY0    CD2 1496   7.107   0.147   0.640  0.1868  0.6878 -0.5559
   88TY0    HD2 1497   7.191   0.084   0.614  1.4884  1.2585  1.9542
   88TY0      C 1498   7.118   0.260   0.168 -0.3732  0.7381  0.1509
   88TY0      O 1499   7.019   0.307   0.108  0.3205  0.0073 -0.0577
   89ALA      N 1500   7.210   0.190   0.106 -0.4489  0.4646 -0.1484
   89ALA      H 1501   7.294   0.167   0.158 -1.4547  0.5900  1.6320
   89ALA     CA 1502   7.217   0.186  -0.042  0.8341  0.6997 -0.0035
   89ALA     HA 1503   7.124   0.226  -0.082  0.7454  1.4576  0.9268
   89ALA     CB 1504   7.339   0.261  -0.103 -0.6123 -0.2981  0.8698
   89ALA    HB1 1505   7.326   0.260  -0.211 -2.1115  0.3162  1.0113
   89ALA    HB2 1506   7.335   0.364  -0.068  0.5007 -1.2126  4.0058
   89ALA    HB3 1507   7.426   0.206  -0.068  0.9708  0.2303 -1.9040
   89ALA      C 1508   7.228   0.031  -0.078  0.1939 -0.0666  0.1980
   89ALA      O 1509   7.326  -0.028  -0.040 -0.5089  0.3188 -0.4326
   90AS4      N 1510   7.129  -0.036  -0.138 -0.1292  0.2779 -0.4215
   90AS4      H 1511   7.046   0.012  -0.170  0.2845  0.8414 -0.6672
   90AS4     CA 1512   7.121  -0.191  -0.126 -0.8988  0.1124  0.2026
   90AS4     HA 1513   7.015  -0.206  -0.148 -0.4260 -0.0619 -2.2946
   90AS4     CB 1514   7.209  -0.251  -0.236 -0.6726 -0.1915  0.0431
   90AS4    HB1 1515   7.233  -0.356  -0.218  0.4600  0.1315  0.5137
   90AS4    HB2 1516   7.300  -0.192  -0.230 -1.1787  0.6519 -0.4843
   90AS4     CG 1517   7.160  -0.243  -0.375  0.5782  0.7587  0.2310
   90AS4    OD1 1518   7.226  -0.283  -0.469 -0.5627  0.1778  0.2147
   90AS4   HD11 1519   7.165  -0.313  -0.537 -1.5989 -0.3006  1.3219
   90AS4   HD12 1520   7.315  -0.315  -0.451 -0.9898 -2.3078 -1.4877
   90AS4    OD2 1521   7.038  -0.216  -0.389  0.3123  0.1606 -0.6246
   90AS4   HD21 1522   6.975  -0.287  -0.376  2.4667 -1.7686 -0.0289
   90AS4   HD22 1523   7.025  -0.122  -0.397 -0.5745  0.3428  2.0522
   90AS4      C 1524   7.143  -0.257   0.014  0.0809 -0.3268  0.2978
   90AS4      O 1525   7.191  -0.371   0.029 -0.3685  0.0872  0.0017
   91GLY      N 1526   7.097  -0.179   0.114 -0.2894 -0.3705  0.2053
   91GLY      H 1527   7.050  -0.094   0.088 -1.4872 -0.7962  0.9062
   91GLY     CA 1528   7.109  -0.205   0.253  0.0882  0.0811 -0.3939
   91GLY    HA1 1529   7.089  -0.311   0.267 -1.8708  0.2304 -1.7925
   91GLY    HA2 1530   7.034  -0.151   0.311  2.5423  3.0951  0.2332
   91GLY      C 1531   7.236  -0.166   0.324  0.6038  0.1998  0.1691
   91GLY      O 1532   7.229  -0.146   0.452 -0.3646 -0.0128 -0.7363
   92LY3      N 1533   7.347  -0.152   0.257 -0.2342 -0.4105  0.7988
   92LY3      H 1534   7.340  -0.141   0.157 -1.9576  2.6363  1.1431
   92LY3     CA 1535   7.468  -0.106   0.331 -0.2883  0.2276  0.0690
   92LY3     HA 1536   7.473  -0.155   0.428  0.2285  0.1624  0.0149
   92LY3     CB 1537   7.596  -0.126   0.244 -0.0506  0.5005  0.1486
   92LY3    HB1 1538   7.675  -0.065   0.288  3.4603 -1.2947 -3.1163
   92LY3    HB2 1539   7.589  -0.092   0.141  2.0421  1.7455  0.3681
   92LY3     CG 1540   7.647  -0.272   0.246  0.2443  0.7071 -0.2319
   92LY3    HG1 1541   7.566  -0.337   0.214 -1.3074  2.4550  0.0333
   92LY3    HG2 1542   7.664  -0.306   0.348 -2.5735 -2.8383 -0.7343
   92LY3     CD 1543   7.764  -0.308   0.159  0.5185 -0.2686 -0.7111
   92LY3    HD1 1544   7.847  -0.245   0.192  0.7474 -1.0492  0.2587
   92LY3    HD2 1545   7.741  -0.284   0.055  0.8013 -1.4194 -1.0565
   92LY3     CE 1546   7.823  -0.449   0.163  0.5683 -0.4199  1.2505
   92LY3    HE1 1547   7.900  -0.442   0.087 -1.7802  2.8852 -1.1415
   92LY3    HE2 1548   7.747  -0.516   0.124 -0.0327  1.5558 -1.3067
   92LY3     NZ 1549   7.863  -0.498   0.291  0.1332  0.3206  0.1810
   92LY3    HZ1 1550   7.915  -0.584   0.278  0.0145  0.3371 -0.4256
   92LY3    HZ2 1551   7.911  -0.426   0.342 -1.2636  0.7348  0.9493
   92LY3    HZ3 1552   7.781  -0.528   0.342 -0.3024  0.3070 -0.5163
   92LY3      C 1553   7.450   0.044   0.371  0.0705 -0.3888  0.0949
   92LY3      O 1554   7.423   0.124   0.284  0.0814 -0.1784  0.6150
   93MET      N 1555   7.477   0.081   0.498 -0.6162  0.1669 -0.2513
   93MET      H 1556   7.501   0.012   0.568  0.1782 -0.2381 -0.9008
   93MET     CA 1557   7.472   0.229   0.540 -0.2311  0.4145  0.4343
   93MET     HA 1558   7.382   0.275   0.498 -1.1031 -0.1218  1.6540
   93MET     CB 1559   7.474   0.230   0.696 -0.2611 -0.2919  0.2049
   93MET    HB1 1560   7.568   0.189   0.734 -1.7280 -1.2095  3.1302
   93MET    HB2 1561   7.400   0.157   0.729 -0.5217 -0.4370 -0.6765
   93MET     CG 1562   7.437   0.371   0.751 -0.3358 -0.3168 -0.1527
   93MET    HG1 1563   7.329   0.378   0.749 -0.3026  0.0069 -0.9424
   93MET    HG2 1564   7.489   0.447   0.693 -0.8121  1.8512  2.0647
   93MET     SD 1565   7.501   0.409   0.915 -0.0964 -0.1113 -0.3381
   93MET     CE 1566   7.374   0.327   1.013 -0.2113  0.9011  0.3121
   93MET    HE1 1567   7.275   0.368   0.996 -0.6607 -0.7513 -1.3862
   93MET    HE2 1568   7.376   0.224   0.976 -0.5838  0.8588  0.4048
   93MET    HE3 1569   7.392   0.325   1.120  1.7700 -1.1939  0.0224
   93MET      C 1570   7.589   0.302   0.474  0.1788 -0.0381 -0.0489
   93MET      O 1571   7.702   0.260   0.478 -0.3197 -0.0054  0.5473
   94VAL      N 1572   7.554   0.411   0.399 -0.4072 -0.2879 -0.1290
   94VAL      H 1573   7.456   0.431   0.393 -0.0225  2.0736  0.4915
   94VAL     CA 1574   7.640   0.512   0.343 -0.0483  0.6453  0.0932
   94VAL     HA 1575   7.714   0.449   0.293 -0.7315 -0.3148  0.2647
   94VAL     CB 1576   7.564   0.597   0.234  0.0512  0.0251 -0.3932
   94VAL     HB 1577   7.502   0.668   0.288  1.6614  2.7134 -1.8738
   94VAL    CG1 1578   7.677   0.677   0.156 -0.0854 -0.1557 -0.2227
   94VAL   HG11 1579   7.733   0.740   0.224  0.3540  1.8220 -2.2861
   94VAL   HG12 1580   7.736   0.593   0.118 -0.3865 -1.7203  2.4776
   94VAL   HG13 1581   7.634   0.733   0.073 -2.1764 -0.9589  0.2550
   94VAL    CG2 1582   7.477   0.513   0.139  0.1275  0.3160  0.6855
   94VAL   HG21 1583   7.405   0.455   0.197  0.7033  0.1259  1.2276
   94VAL   HG22 1584   7.428   0.583   0.072 -0.8104 -0.3157  0.6949
   94VAL   HG23 1585   7.536   0.443   0.079  2.0681  2.4672 -0.0461
   94VAL      C 1586   7.714   0.595   0.449 -0.3829 -0.4163 -0.1930
   94VAL      O 1587   7.833   0.623   0.439  0.1909  0.3240 -0.0598
   95ASN      N 1588   7.653   0.633   0.558  0.1797  0.4759 -0.4073
   95ASN      H 1589   7.553   0.621   0.569  0.1173  1.5302  0.2567
   95ASN     CA 1590   7.712   0.698   0.672  0.2044  0.4027 -0.4858
   95ASN     HA 1591   7.751   0.791   0.631  0.2757  0.7265  0.3022
   95ASN     CB 1592   7.621   0.732   0.794 -0.1998  0.5088 -0.0077
   95ASN    HB1 1593   7.663   0.819   0.844 -1.1903  0.2270  1.3867
   95ASN    HB2 1594   7.622   0.652   0.869  1.6661 -1.0091 -1.5431
   95ASN     CG 1595   7.479   0.767   0.756  0.6355  0.0252  0.6722
   95ASN    OD1 1596   7.404   0.699   0.682 -0.3103  0.9138 -0.0414
   95ASN    ND2 1597   7.440   0.882   0.802  0.2357  0.2075 -0.0273
   95ASN   HD21 1598   7.495   0.927   0.874  2.1999 -2.2938  0.1556
   95ASN   HD22 1599   7.346   0.916   0.791 -0.6057 -1.0963  2.3336
   95ASN      C 1600   7.839   0.635   0.730  0.7403  0.1861 -0.0393
   95ASN      O 1601   7.935   0.704   0.745  0.3507 -0.0390  0.6805
   96GL4      N 1602   7.838   0.502   0.750 -0.3137 -0.2712  0.6341
   96GL4      H 1603   7.754   0.453   0.724  0.2629 -1.3043  0.6519
   96GL4     CA 1604   7.946   0.420   0.809  0.2026  0.0648 -0.5659
   96GL4     HA 1605   8.006   0.463   0.889 -0.2761 -0.0916 -0.1180
   96GL4     CB 1606   7.878   0.288   0.849  1.0340 -0.0220 -0.5443
   96GL4    HB1 1607   7.815   0.257   0.766  0.7437 -0.8840 -0.0136
   96GL4    HB2 1608   7.817   0.308   0.937  0.5198 -2.4083 -0.3075
   96GL4     CG 1609   7.979   0.179   0.889 -0.5957 -0.3473 -0.0215
   96GL4    HG1 1610   8.063   0.211   0.950  0.1025 -0.8681 -0.6999
   96GL4    HG2 1611   8.019   0.143   0.794  1.3783  0.8588  0.3006
   96GL4     CD 1612   7.906   0.060   0.957 -0.5181  0.3833  0.6924
   96GL4    OE1 1613   7.939   0.014   1.068  0.5579 -0.9258  0.1364
   96GL4   HE11 1614   7.911  -0.076   1.086  0.5493 -0.6504  1.6462
   96GL4   HE12 1615   8.020   0.057   1.096 -1.8310  3.6846  0.9864
   96GL4    OE2 1616   7.802   0.013   0.901 -0.4708 -0.1130 -0.2697
   96GL4   HE21 1617   7.742   0.086   0.887  0.5221  1.4637  2.7220
   96GL4   HE22 1618   7.803  -0.078   0.872 -0.1727 -0.3645  0.4859
   96GL4      C 1619   8.045   0.387   0.700  0.0371 -0.3021  0.5736
   96GL4      O 1620   8.164   0.392   0.733 -0.5470 -0.0555 -0.6393
   97ALA      N 1621   8.007   0.354   0.573 -0.3748  0.3483  0.6049
   97ALA      H 1622   7.911   0.329   0.555  0.2795 -1.3007 -0.9298
   97ALA     CA 1623   8.096   0.324   0.470  0.5315 -0.1396  0.6016
   97ALA     HA 1624   8.161   0.256   0.525 -0.7109  0.5577  3.0841
   97ALA     CB 1625   8.012   0.243   0.363 -0.4156 -0.1557  0.5207
   97ALA    HB1 1626   7.999   0.146   0.409  0.0313 -0.3557  0.2357
   97ALA    HB2 1627   7.912   0.285   0.350  0.6479  1.9183 -2.2779
   97ALA    HB3 1628   8.073   0.227   0.274 -1.0456 -1.9583  0.3765
   97ALA      C 1629   8.187   0.442   0.424 -0.2186  0.1505 -0.0290
   97ALA      O 1630   8.312   0.417   0.408  0.4693  0.3371 -0.0889
   98LEU      N 1631   8.141   0.562   0.421 -0.5996  0.0415 -0.6510
   98LEU      H 1632   8.041   0.577   0.425 -0.9743 -2.0192 -1.0240
   98LEU     CA 1633   8.223   0.687   0.397 -0.1434 -0.3230 -0.1591
   98LEU     HA 1634   8.297   0.676   0.319  0.9725  0.6240  0.7269
   98LEU     CB 1635   8.124   0.805   0.371 -0.0318 -0.3411  0.1646
   98LEU    HB1 1636   8.079   0.829   0.468 -0.8997 -0.9045 -0.0844
   98LEU    HB2 1637   8.043   0.783   0.302 -1.0360  1.7777  0.6027
   98LEU     CG 1638   8.204   0.934   0.329  0.8281  0.1805 -0.5176
   98LEU     HG 1639   8.292   0.944   0.392  0.4093  1.0036 -0.0351
   98LEU    CD1 1640   8.241   0.922   0.189  0.4179 -0.6063  0.0644
   98LEU   HD11 1641   8.320   0.846   0.192  1.7782  0.7685  1.3671
   98LEU   HD12 1642   8.158   0.897   0.123  1.8738 -0.8836 -1.7500
   98LEU   HD13 1643   8.283   1.016   0.154 -2.4943  0.2691 -1.3468
   98LEU    CD2 1644   8.102   1.049   0.350 -0.4141 -0.1475 -0.1268
   98LEU   HD21 1645   8.009   1.018   0.303 -2.4458  1.2871  2.6086
   98LEU   HD22 1646   8.081   1.063   0.457 -1.0459  0.3599 -0.3117
   98LEU   HD23 1647   8.146   1.141   0.310 -0.7366 -0.5342 -1.3986
   98LEU      C 1648   8.322   0.714   0.511 -0.1498 -0.3595 -0.4814
   98LEU      O 1649   8.439   0.752   0.480  0.2553  1.1270  0.7878
   99VAL      N 1650   8.295   0.692   0.639 -0.0546 -0.8356 -0.9665
   99VAL      H 1651   8.202   0.669   0.673  0.2290 -1.4376 -0.5703
   99VAL     CA 1652   8.389   0.698   0.754 -0.5487 -0.2207  0.3597
   99VAL     HA 1653   8.439   0.795   0.751 -0.7979 -0.1060 -1.7455
   99VAL     CB 1654   8.319   0.678   0.891 -0.2516  0.5499  0.9243
   99VAL     HB 1655   8.249   0.595   0.882 -0.9442  1.1431  0.7356
   99VAL    CG1 1656   8.405   0.632   1.015  0.0823 -0.0538 -0.3188
   99VAL   HG11 1657   8.341   0.589   1.091  0.3343  0.8025  0.4032
   99VAL   HG12 1658   8.485   0.562   0.991  2.2299  2.7187 -1.9654
   99VAL   HG13 1659   8.457   0.719   1.058 -1.1540  0.9835 -0.8648
   99VAL    CG2 1660   8.235   0.798   0.938 -0.1253  0.1079 -0.3685
   99VAL   HG21 1661   8.173   0.766   1.021 -0.8324 -0.9358 -1.2681
   99VAL   HG22 1662   8.302   0.881   0.965  0.4483 -0.3905 -0.2322
   99VAL   HG23 1663   8.174   0.820   0.851  0.9703  1.4963 -0.8284
   99VAL      C 1664   8.489   0.586   0.736 -0.7490  0.5102  0.4899
   99VAL      O 1665   8.607   0.612   0.751  0.1890  0.1613 -0.5267
  100ARG      N 1666   8.455   0.461   0.706 -0.0250  0.1613  0.2217
  100ARG      H 1667   8.356   0.452   0.691  0.2906  0.1503 -2.3594
  100ARG     CA 1668   8.540   0.341   0.705  1.3448  0.0111  0.0460
  100ARG     HA 1669   8.598   0.356   0.795  0.9763  1.2898  0.0921
  100ARG     CB 1670   8.445   0.218   0.729 -0.1568 -0.2337  0.1154
  100ARG    HB1 1671   8.383   0.200   0.641  1.7644 -0.1667 -1.3266
  100ARG    HB2 1672   8.380   0.231   0.815  2.0653  1.6435  1.6277
  100ARG     CG 1673   8.519   0.087   0.746 -0.3584 -0.0211 -0.3305
  100ARG    HG1 1674   8.566   0.075   0.648  2.4262  0.7905  0.8066
  100ARG    HG2 1675   8.452   0.005   0.769  0.7105 -0.8024  0.0693
  100ARG     CD 1676   8.633   0.089   0.851  0.5083 -0.3366 -0.1656
  100ARG    HD1 1677   8.590   0.091   0.951 -2.0595  1.4617 -1.1959
  100ARG    HD2 1678   8.691   0.181   0.849  1.4078 -0.8953 -1.4480
  100ARG     NE 1679   8.709  -0.033   0.834 -0.4360  0.4756  0.2244
  100ARG     HE 1680   8.680  -0.121   0.873 -0.8499  0.1343 -0.8198
  100ARG     CZ 1681   8.836  -0.046   0.795  0.6396 -1.0541 -0.2046
  100ARG    NH1 1682   8.906   0.044   0.729  0.6737 -0.0991  0.2375
  100ARG   HH11 1683   8.855   0.124   0.694 -1.0669  0.1075  2.9517
  100ARG   HH12 1684   8.996   0.019   0.691 -0.7937 -0.6344 -3.2543
  100ARG    NH2 1685   8.896  -0.154   0.816  0.1710  0.5082 -0.6331
  100ARG   HH21 1686   8.843  -0.236   0.842 -0.3034  0.2975 -2.1701
  100ARG   HH22 1687   8.989  -0.157   0.777 -0.6649 -0.2633 -2.6871
  100ARG      C 1688   8.639   0.319   0.591  0.0654 -0.1928  0.4113
  100ARG      O 1689   8.743   0.259   0.605 -0.3225  0.0050  0.0509
  101GLN      N 1690   8.614   0.387   0.476  0.7331 -0.5821  0.3124
  101GLN      H 1691   8.523   0.429   0.469  0.2265 -0.7152  3.8836
  101GLN     CA 1692   8.707   0.422   0.372 -0.4191  0.3082 -0.7692
  101GLN     HA 1693   8.776   0.338   0.369 -2.6578 -1.6320 -0.5214
  101GLN     CB 1694   8.633   0.436   0.240 -0.0521  0.2797  0.2447
  101GLN    HB1 1695   8.564   0.519   0.249 -0.6023 -0.4040  3.4878
  101GLN    HB2 1696   8.581   0.342   0.220  1.7338 -0.2627 -2.4246
  101GLN     CG 1697   8.724   0.451   0.111  0.3606 -0.5737 -0.3089
  101GLN    HG1 1698   8.769   0.550   0.119  1.1214 -0.9353 -0.0661
  101GLN    HG2 1699   8.664   0.470   0.022  0.0617 -2.5194 -0.5608
  101GLN     CD 1700   8.823   0.339   0.086  0.4241  0.1378 -0.5531
  101GLN    OE1 1701   8.787   0.224   0.094  0.0032  0.0302  0.3715
  101GLN    NE2 1702   8.947   0.366   0.050 -0.1217 -0.0468 -0.6611
  101GLN   HE21 1703   8.973   0.461   0.026 -0.5109  0.5545  1.1067
  101GLN   HE22 1704   9.009   0.293   0.020  0.4522  0.6284 -1.1635
  101GLN      C 1705   8.802   0.542   0.399  0.1273 -0.2180 -0.4776
  101GLN      O 1706   8.893   0.570   0.325 -0.2029  0.4791  0.3669
  102GLY      N 1707   8.797   0.611   0.519 -0.1991  0.3503 -0.3536
  102GLY      H 1708   8.726   0.586   0.586 -0.4886  2.5389  0.2144
  102GLY     CA 1709   8.891   0.715   0.562  0.3556 -0.1689  0.0155
  102GLY    HA1 1710   8.995   0.690   0.543  0.3399 -1.4972  1.4416
  102GLY    HA2 1711   8.901   0.727   0.670  0.7741  2.9497 -0.2783
  102GLY      C 1712   8.852   0.846   0.500 -0.1083  0.0055  0.2086
  102GLY      O 1713   8.929   0.939   0.512 -0.1271  0.3140 -0.1186
  103LEU      N 1714   8.735   0.861   0.446 -0.0197 -0.3255 -0.2995
  103LEU      H 1715   8.682   0.776   0.435 -0.4289 -0.0107 -0.8079
  103LEU     CA 1716   8.700   0.976   0.366  0.1583 -0.1291  0.1061
  103LEU     HA 1717   8.788   1.035   0.340  0.9688 -0.9223  0.9977
  103LEU     CB 1718   8.622   0.932   0.243 -0.2768  0.0610  1.0923
  103LEU    HB1 1719   8.585   1.013   0.181  1.4467 -1.3697 -2.0743
  103LEU    HB2 1720   8.546   0.865   0.283 -0.0627  0.1637  1.6918
  103LEU     CG 1721   8.697   0.843   0.140 -0.0216 -0.7686  0.2777
  103LEU     HG 1722   8.739   0.760   0.198  0.2948 -1.2941 -0.6863
  103LEU    CD1 1723   8.609   0.788   0.028 -0.0850 -0.1196 -1.2786
  103LEU   HD11 1724   8.538   0.864  -0.002 -0.0831  0.7409  0.7885
  103LEU   HD12 1725   8.662   0.744  -0.057 -0.5379 -0.0411 -1.6038
  103LEU   HD13 1726   8.555   0.705   0.072 -0.9721  1.3747  0.5752
  103LEU    CD2 1727   8.823   0.916   0.086 -0.0985 -0.0781 -0.2167
  103LEU   HD21 1728   8.881   0.853   0.019  0.6740  2.1747 -1.8118
  103LEU   HD22 1729   8.796   1.010   0.037  1.0495  0.6567  0.5130
  103LEU   HD23 1730   8.885   0.943   0.172 -1.1719  1.5659  0.0878
  103LEU      C 1731   8.617   1.084   0.448  0.0564 -0.0557 -0.7048
  103LEU      O 1732   8.580   1.192   0.400  0.0565  0.8800 -0.7630
  104ALA      N 1733   8.590   1.043   0.576 -0.8159  0.3969  0.4621
  104ALA      H 1734   8.621   0.950   0.602 -0.1601  1.0392  2.0871
  104ALA     CA 1735   8.516   1.121   0.672  0.0406  0.3589  0.3268
  104ALA     HA 1736   8.533   1.225   0.643 -0.3170  0.6151  1.0190
  104ALA     CB 1737   8.369   1.076   0.655 -0.2719 -0.8522  0.7793
  104ALA    HB1 1738   8.299   1.147   0.700 -0.2874 -0.5878  0.3476
  104ALA    HB2 1739   8.345   1.083   0.548  1.1988 -1.1621  0.4175
  104ALA    HB3 1740   8.350   0.978   0.699  0.5275 -1.0307  0.7318
  104ALA      C 1741   8.583   1.100   0.806  0.8895 -0.0358 -0.8196
  104ALA      O 1742   8.633   0.997   0.846  0.4097  0.6913  0.3399
  105LY3      N 1743   8.578   1.209   0.889  0.8057  0.2367 -0.2840
  105LY3      H 1744   8.550   1.297   0.848  0.5726 -0.2091 -1.0966
  105LY3     CA 1745   8.589   1.194   1.038  0.5939 -0.4909 -0.5804
  105LY3     HA 1746   8.650   1.106   1.059  1.3235 -0.2106 -1.4219
  105LY3     CB 1747   8.637   1.323   1.107 -0.2091  0.1594  0.1396
  105LY3    HB1 1748   8.621   1.309   1.214  2.0300  1.5265  0.7216
  105LY3    HB2 1749   8.572   1.404   1.074  0.9031  1.1805  0.3912
  105LY3     CG 1750   8.777   1.348   1.074 -1.5548 -0.0517  0.6609
  105LY3    HG1 1751   8.793   1.353   0.966 -1.3435 -0.4618  0.6705
  105LY3    HG2 1752   8.829   1.254   1.093 -0.4967  0.1521 -0.9997
  105LY3     CD 1753   8.833   1.468   1.145  0.0436  0.8441  0.0840
  105LY3    HD1 1754   8.811   1.470   1.252  1.2452  0.6254  0.3578
  105LY3    HD2 1755   8.786   1.557   1.104 -0.4168  0.0806 -1.0794
  105LY3     CE 1756   8.986   1.484   1.117 -0.6429  0.2280 -0.6522
  105LY3    HE1 1757   9.011   1.467   1.012  1.2675 -1.4371  0.0227
  105LY3    HE2 1758   9.042   1.403   1.163  0.2275  1.6661  0.9381
  105LY3     NZ 1759   9.033   1.618   1.157 -0.3302 -0.4481  0.3195
  105LY3    HZ1 1760   9.035   1.690   1.085 -2.5520  1.1940  1.7690
  105LY3    HZ2 1761   8.979   1.663   1.229 -1.3294  0.0041 -0.6779
  105LY3    HZ3 1762   9.120   1.611   1.208 -1.3116  0.3375  2.1697
  105LY3      C 1763   8.438   1.164   1.083 -0.7439 -0.4697  0.0043
  105LY3      O 1764   8.346   1.177   0.998 -0.3178 -0.0759 -0.1469
  106VAL      N 1765   8.419   1.134   1.208  0.2926  0.3581 -0.2373
  106VAL      H 1766   8.500   1.116   1.265 -0.7118 -0.5973  0.9336
  106VAL     CA 1767   8.284   1.125   1.267 -0.3925  0.0943 -0.0545
  106VAL     HA 1768   8.213   1.106   1.186 -0.9315  0.5425  0.3062
  106VAL     CB 1769   8.279   1.007   1.366  0.3881 -0.4840 -0.2805
  106VAL     HB 1770   8.361   1.019   1.436  1.0211  3.3690 -1.4376
  106VAL    CG1 1771   8.146   1.017   1.452  0.4658  0.7486 -0.3933
  106VAL   HG11 1772   8.062   1.005   1.384  0.4962 -1.0218 -0.1649
  106VAL   HG12 1773   8.138   0.940   1.528  2.2584  1.2330  0.3445
  106VAL   HG13 1774   8.137   1.109   1.510 -0.4571 -0.5758  1.6649
  106VAL    CG2 1775   8.286   0.871   1.312  0.6150 -0.4033 -0.5641
  106VAL   HG21 1776   8.371   0.866   1.244  1.3793  0.9766  0.2515
  106VAL   HG22 1777   8.295   0.807   1.400  2.2317  0.1935 -0.2587
  106VAL   HG23 1778   8.191   0.860   1.260 -0.2204 -0.5365  0.9165
  106VAL      C 1779   8.245   1.257   1.336  0.4290 -0.4381 -0.0955
  106VAL      O 1780   8.325   1.319   1.407  0.3388  0.8100 -0.0023
  107ALA      N 1781   8.119   1.301   1.325 -0.0061 -0.7671 -0.0474
  107ALA      H 1782   8.047   1.237   1.291 -0.8965 -1.3256  2.6769
  107ALA     CA 1783   8.077   1.435   1.374 -0.0811  0.2904  0.6210
  107ALA     HA 1784   8.142   1.511   1.330  2.2928 -0.7947  2.0485
  107ALA     CB 1785   7.929   1.453   1.330 -0.3256 -0.1101  0.4824
  107ALA    HB1 1786   7.881   1.538   1.379 -1.6655 -0.6186  0.0804
  107ALA    HB2 1787   7.926   1.473   1.223  0.6413 -0.7574  0.3259
  107ALA    HB3 1788   7.866   1.367   1.354  1.2201 -1.7345 -1.0125
  107ALA      C 1789   8.093   1.462   1.526  0.1349 -0.1685 -0.2870
  107ALA      O 1790   8.076   1.371   1.610  0.3758 -0.8074  0.4200
  108TY1      N 1791   8.135   1.583   1.567  0.1262  0.2253 -0.0679
  108TY1      H 1792   8.165   1.650   1.497  2.2503  1.3052  1.7267
  108TY1     CA 1793   8.120   1.626   1.701 -0.0207  0.1809  0.0468
  108TY1     HA 1794   8.191   1.571   1.764  0.3535  0.0324 -0.5029
  108TY1     CB 1795   8.166   1.771   1.701 -0.1528 -0.2174  0.7859
  108TY1    HB1 1796   8.126   1.811   1.608 -0.3555  0.8664  1.3178
  108TY1    HB2 1797   8.273   1.781   1.717 -0.2616  1.0902  0.8295
  108TY1     CG 1798   8.112   1.863   1.815  0.4597  0.3794  0.2378
  108TY1    CD1 1799   8.137   1.840   1.953  0.2604  0.8367 -0.0930
  108TY1    HD1 1800   8.185   1.750   1.988  0.5533  0.7438 -0.7307
  108TY1    CE1 1801   8.076   1.931   2.043  0.0885 -0.1564 -0.5452
  108TY1    HE1 1802   8.080   1.912   2.149  2.3928  1.0521 -0.3713
  108TY1     CZ 1803   7.994   2.045   1.997  0.2132  0.3158  0.0872
  108TY1     OH 1804   7.942   2.136   2.088 -0.6138 -0.8225  0.5252
  108TY1    HH1 1805   7.935   2.097   2.175 -1.4774  0.9632  1.2950
  108TY1    HH2 1806   7.924   2.224   2.056  0.4741 -0.5831  0.5216
  108TY1    CE2 1807   7.980   2.065   1.859 -0.1549 -0.2777 -0.5706
  108TY1    HE2 1808   7.918   2.145   1.821  2.0072  1.7868  0.0342
  108TY1    CD2 1809   8.032   1.972   1.774 -0.2728 -0.6777 -0.0457
  108TY1    HD2 1810   8.023   1.990   1.668 -0.1844 -1.4187 -0.1767
  108TY1      C 1811   7.975   1.614   1.759  0.0803 -0.4331  0.4316
  108TY1      O 1812   7.873   1.646   1.685  0.5945 -0.8425 -0.2825
  109VAL      N 1813   7.952   1.575   1.882 -0.1169 -0.0062  1.0139
  109VAL      H 1814   8.031   1.546   1.939  1.1735  0.9722 -0.1963
  109VAL     CA 1815   7.818   1.558   1.935  0.9773  0.2754 -0.3062
  109VAL     HA 1816   7.744   1.568   1.856  0.2673 -0.6795  0.2098
  109VAL     CB 1817   7.800   1.406   1.982 -0.4523  0.0660 -0.0618
  109VAL     HB 1818   7.853   1.390   2.076  2.2779  0.7945 -1.3712
  109VAL    CG1 1819   7.656   1.376   2.003 -0.7775  0.2554  0.1075
  109VAL   HG11 1820   7.599   1.374   1.910  1.9921  0.5286 -1.7113
  109VAL   HG12 1821   7.639   1.284   2.060  0.7087  0.3743  0.7925
  109VAL   HG13 1822   7.607   1.449   2.067 -2.1516 -2.3124  2.1982
  109VAL    CG2 1823   7.844   1.312   1.870 -0.2424  0.4674  0.0160
  109VAL   HG21 1824   7.953   1.315   1.861 -0.0229 -1.3736  1.4292
  109VAL   HG22 1825   7.796   1.214   1.882  0.3936  0.0365 -0.8225
  109VAL   HG23 1826   7.801   1.349   1.777 -1.8918 -0.7480  0.2505
  109VAL      C 1827   7.787   1.655   2.049  0.5598  0.1708 -0.0458
  109VAL      O 1828   7.884   1.691   2.117  0.9532 -0.1401 -0.1042
  110TY1      N 1829   7.664   1.702   2.065  0.3015  0.1679  0.3258
  110TY1      H 1830   7.596   1.682   1.992 -1.2880 -0.7401  1.9514
  110TY1     CA 1831   7.610   1.784   2.171 -0.1169  0.1166 -0.4262
  110TY1     HA 1832   7.686   1.786   2.250 -0.5989 -1.1680  0.1054
  110TY1     CB 1833   7.589   1.933   2.121  0.4058  0.5394  0.1920
  110TY1    HB1 1834   7.497   1.943   2.063  1.1080  1.8022 -0.7626
  110TY1    HB2 1835   7.663   1.958   2.045  1.7355  2.3435  1.9583
  110TY1     CG 1836   7.590   2.038   2.232 -0.8214  0.6047  0.4477
  110TY1    CD1 1837   7.706   2.063   2.310  0.2216  0.2384 -0.3979
  110TY1    HD1 1838   7.798   2.011   2.288 -0.6315 -2.3404  1.5693
  110TY1    CE1 1839   7.706   2.148   2.418  0.5000 -0.3276  0.0598
  110TY1    HE1 1840   7.795   2.177   2.474 -0.2235  0.9206  0.6021
  110TY1     CZ 1841   7.583   2.208   2.458 -0.2788  0.0083 -0.2586
  110TY1     OH 1842   7.573   2.288   2.570 -0.2621 -0.4000  0.5406
  110TY1    HH1 1843   7.494   2.339   2.587 -2.0778 -2.2057 -1.8095
  110TY1    HH2 1844   7.640   2.258   2.632 -0.4585  0.8513  1.3913
  110TY1    CE2 1845   7.470   2.195   2.373 -0.0347 -0.0626 -0.1390
  110TY1    HE2 1846   7.376   2.245   2.392 -0.1196 -0.3870  0.2876
  110TY1    CD2 1847   7.472   2.103   2.265  0.3618 -0.9143  0.2433
  110TY1    HD2 1848   7.376   2.095   2.216  0.2553  0.4755  0.1909
  110TY1      C 1849   7.486   1.726   2.243 -0.3804 -0.3040  0.6139
  110TY1      O 1850   7.442   1.618   2.205 -0.3320 -0.2868  0.1621
  111LY3      N 1851   7.433   1.796   2.343  0.6674  0.4624  0.2864
  111LY3      H 1852   7.478   1.883   2.365  0.7169  0.1419  1.5605
  111LY3     CA 1853   7.309   1.772   2.422  0.3403  0.3149 -0.0758
  111LY3     HA 1854   7.310   1.677   2.476  1.3396 -0.0127 -0.6542
  111LY3     CB 1855   7.299   1.875   2.539 -0.0237 -0.3944 -0.1828
  111LY3    HB1 1856   7.221   1.836   2.605 -0.5085  2.0390  0.7985
  111LY3    HB2 1857   7.275   1.977   2.508  0.4857 -0.6652 -1.5246
  111LY3     CG 1858   7.428   1.885   2.630  0.7182  0.4462  0.1250
  111LY3    HG1 1859   7.513   1.929   2.578  1.7376 -2.0887 -0.4725
  111LY3    HG2 1860   7.457   1.785   2.663  2.8816  0.7105 -0.8688
  111LY3     CD 1861   7.393   1.960   2.759 -0.3639 -0.0532  0.9305
  111LY3    HD1 1862   7.317   1.908   2.817  0.4792 -1.0100  1.2147
  111LY3    HD2 1863   7.361   2.062   2.741 -0.1526 -0.1811 -0.2599
  111LY3     CE 1864   7.519   1.989   2.838 -0.0956  0.4992  0.4156
  111LY3    HE1 1865   7.500   2.079   2.898 -3.4350  0.0307  0.2613
  111LY3    HE2 1866   7.604   2.011   2.774  0.3875  0.5444  1.0571
  111LY3     NZ 1867   7.551   1.878   2.937  0.1817 -0.1231  0.0823
  111LY3    HZ1 1868   7.637   1.901   2.985  1.2951  0.3837 -2.0294
  111LY3    HZ2 1869   7.478   1.864   3.006  1.1534  1.6099  1.5671
  111LY3    HZ3 1870   7.581   1.805   2.874  2.0798  1.0144 -0.3987
  111LY3      C 1871   7.179   1.778   2.346 -0.3333  0.0617 -0.1202
  111LY3      O 1872   7.175   1.872   2.260  0.3250  0.4429 -0.0451
  112PRO      N 1873   7.078   1.691   2.363  0.5394 -0.1011  0.1711
  112PRO     CD 1874   6.944   1.725   2.327 -0.2381 -0.0621 -0.3484
  112PRO    HD1 1875   6.918   1.668   2.237 -0.0207  1.2602 -1.2726
  112PRO    HD2 1876   6.925   1.831   2.309 -2.2656 -0.1347  0.9933
  112PRO     CG 1877   6.856   1.666   2.435 -0.0831  0.3215 -0.6816
  112PRO    HG1 1878   6.750   1.664   2.408 -0.2412  0.2635 -0.0848
  112PRO    HG2 1879   6.880   1.728   2.522 -0.9689  0.0222 -0.2118
  112PRO     CB 1880   6.925   1.532   2.466  0.0587 -0.2973 -0.4402
  112PRO    HB1 1881   6.882   1.456   2.401  0.0573 -1.3976  0.8110
  112PRO    HB2 1882   6.922   1.498   2.569  0.8386 -0.0427 -0.3233
  112PRO     CA 1883   7.072   1.572   2.453  0.4125 -0.1821 -0.0797
  112PRO     HA 1884   7.112   1.604   2.550  3.8426  2.2251 -2.0566
  112PRO      C 1885   7.149   1.455   2.405 -0.2302  0.2347 -0.8842
  112PRO      O 1886   7.174   1.357   2.477 -0.0726 -0.9772  0.1817
  113ASN      N 1887   7.175   1.454   2.276 -0.3409  0.2696 -0.8957
  113ASN      H 1888   7.154   1.542   2.231  1.9006  0.6044 -1.4227
  113ASN     CA 1889   7.216   1.338   2.193  0.8822 -0.0318 -0.0025
  113ASN     HA 1890   7.132   1.269   2.187  0.8559 -0.0536  0.6228
  113ASN     CB 1891   7.242   1.391   2.048 -0.0466 -0.2404  0.0756
  113ASN    HB1 1892   7.266   1.305   1.984  0.6132  1.4776 -2.1041
  113ASN    HB2 1893   7.328   1.457   2.049 -0.7606  0.9175 -3.2550
  113ASN     CG 1894   7.123   1.469   1.989 -0.4362 -0.3634  0.0556
  113ASN    OD1 1895   7.011   1.416   1.987 -0.6507 -0.2093  0.0348
  113ASN    ND2 1896   7.147   1.594   1.954 -0.1276  0.2162 -0.6549
  113ASN   HD21 1897   7.246   1.614   1.947  0.2788  0.7642  3.7489
  113ASN   HD22 1898   7.072   1.659   1.940 -1.0889 -0.7966 -0.3649
  113ASN      C 1899   7.343   1.267   2.246  0.0370  0.2884  0.1553
  113ASN      O 1900   7.357   1.144   2.223 -0.1194  0.0408  0.0603
  114ASN      N 1901   7.437   1.336   2.314  0.2778 -0.0160 -0.2462
  114ASN      H 1902   7.416   1.433   2.333 -0.8426 -0.5723  1.6866
  114ASN     CA 1903   7.553   1.270   2.360  0.8252 -0.1394 -0.2103
  114ASN     HA 1904   7.595   1.218   2.274  1.3685  1.0697 -0.6979
  114ASN     CB 1905   7.644   1.380   2.407 -1.0424  0.1837 -0.0528
  114ASN    HB1 1906   7.669   1.445   2.323  0.2237 -1.2278 -0.8216
  114ASN    HB2 1907   7.735   1.322   2.424  0.0895  0.0591 -5.1133
  114ASN     CG 1908   7.608   1.471   2.527  0.7805 -0.2487  0.5500
  114ASN    OD1 1909   7.497   1.478   2.574  0.2456  0.4643  0.2483
  114ASN    ND2 1910   7.707   1.540   2.580  0.6040  0.6523  0.4224
  114ASN   HD21 1911   7.801   1.529   2.546  0.3018  1.6493 -0.8389
  114ASN   HD22 1912   7.692   1.593   2.664  0.4289 -0.0789  0.8649
  114ASN      C 1913   7.522   1.165   2.471 -0.4788 -0.3737  0.0425
  114ASN      O 1914   7.617   1.090   2.495  0.3566 -0.1538  0.1176
  115THR      N 1915   7.409   1.165   2.535  0.0710 -0.5570 -1.0314
  115THR      H 1916   7.342   1.238   2.517 -1.4778 -1.4340  0.8290
  115THR     CA 1917   7.382   1.085   2.657 -0.3911 -0.3272  0.6247
  115THR     HA 1918   7.441   1.121   2.742 -1.7478  0.3020  1.3325
  115THR     CB 1919   7.239   1.109   2.693  0.2561 -0.0352  0.0067
  115THR     HB 1920   7.179   1.078   2.607  0.4448 -0.8314  0.1585
  115THR    CG2 1921   7.192   1.019   2.808 -0.7610 -0.3726  0.0382
  115THR   HG21 1922   7.198   0.915   2.775 -0.5690 -0.0699 -0.9176
  115THR   HG22 1923   7.248   1.029   2.901  0.1285 -2.7166 -0.1681
  115THR   HG23 1924   7.089   1.049   2.824 -1.5516 -1.8183 -1.9476
  115THR    OG1 1925   7.195   1.241   2.715 -0.1863 -0.3366  0.4419
  115THR    HG1 1926   7.181   1.278   2.628  2.6375 -0.5727 -0.2117
  115THR      C 1927   7.408   0.934   2.642 -0.3899  0.3719 -0.3756
  115THR      O 1928   7.456   0.873   2.737  0.1313  0.0293  0.2161
  116HI2      N 1929   7.412   0.884   2.515  0.3276 -0.0285  0.3746
  116HI2      H 1930   7.384   0.947   2.441 -2.6250  0.6051  1.8627
  116HI2     CA 1931   7.450   0.752   2.472 -0.0946  0.2791 -0.9131
  116HI2     HA 1932   7.495   0.694   2.552 -1.7775  0.8392  0.5153
  116HI2     CB 1933   7.319   0.676   2.423  0.0145  0.0135 -0.0056
  116HI2    HB1 1934   7.343   0.574   2.393 -0.2107 -0.8949  2.6993
  116HI2    HB2 1935   7.274   0.740   2.347  0.5304  0.5589  0.1488
  116HI2     CG 1936   7.230   0.649   2.542 -0.7478 -0.8825 -0.3794
  116HI2    ND1 1937   7.268   0.562   2.643  0.9467  0.5361 -0.6259
  116HI2    HD1 1938   7.349   0.502   2.653 -0.8237 -1.7225  1.3391
  116HI2    CE1 1939   7.173   0.574   2.741 -0.1729 -0.1145 -0.0513
  116HI2    HE1 1940   7.180   0.528   2.838  2.2447  1.4689  0.6105
  116HI2    NE2 1941   7.074   0.653   2.700  0.1325 -0.4091  0.3084
  116HI2    HE2 1942   6.992   0.678   2.755  1.4663  0.8215  1.8459
  116HI2    CD2 1943   7.107   0.699   2.573  0.6521  0.1048 -0.1675
  116HI2    HD2 1944   7.055   0.767   2.507  1.8446 -0.5820 -1.8869
  116HI2      C 1945   7.554   0.753   2.359  0.0109 -0.3925 -0.5185
  116HI2      O 1946   7.551   0.842   2.276  0.3728 -0.4692 -0.8618
  117GL4      N 1947   7.647   0.659   2.352 -0.4177  0.1883 -0.5114
  117GL4      H 1948   7.657   0.601   2.434  0.0729 -2.4621 -2.3374
  117GL4     CA 1949   7.732   0.637   2.230 -0.3824  0.1937 -1.3179
  117GL4     HA 1950   7.760   0.737   2.196  2.2737  0.2254  0.6663
  117GL4     CB 1951   7.863   0.569   2.266 -0.0908 -0.5797  0.3235
  117GL4    HB1 1952   7.915   0.555   2.172 -3.5201  0.6157 -1.9264
  117GL4    HB2 1953   7.839   0.475   2.316  0.1910 -0.5581  0.5006
  117GL4     CG 1954   7.951   0.650   2.359 -0.0634  0.3648 -0.0247
  117GL4    HG1 1955   8.049   0.601   2.360 -0.3671 -0.2862 -1.0192
  117GL4    HG2 1956   7.909   0.633   2.458  0.2848 -0.9884 -0.0874
  117GL4     CD 1957   7.969   0.798   2.317  1.1411  0.1646  0.3388
  117GL4    OE1 1958   8.013   0.823   2.204 -0.3684 -0.4245  0.1578
  117GL4   HE11 1959   7.974   0.895   2.153 -0.2218 -0.9410 -0.6978
  117GL4   HE12 1960   8.085   0.765   2.178  0.0977 -0.2036  0.9379
  117GL4    OE2 1961   7.955   0.883   2.408 -0.2354  0.2343  0.3913
  117GL4   HE21 1962   7.864   0.900   2.435  0.4133  5.3294  0.4319
  117GL4   HE22 1963   8.029   0.944   2.410 -0.5601  0.6918 -0.6634
  117GL4      C 1964   7.650   0.577   2.115  0.6068  0.5119 -0.2291
  117GL4      O 1965   7.538   0.529   2.131  0.0503 -1.0547  0.2094
  118GLN      N 1966   7.703   0.596   1.997  0.6770  0.1285 -0.2689
  118GLN      H 1967   7.788   0.649   1.985  0.9806 -0.3531 -0.3068
  118GLN     CA 1968   7.652   0.529   1.873  0.4494 -0.7059 -0.5844
  118GLN     HA 1969   7.568   0.463   1.896 -0.8398  1.2595  0.5511
  118GLN     CB 1970   7.592   0.641   1.786  0.2202 -0.4398  0.4746
  118GLN    HB1 1971   7.573   0.600   1.687 -0.4662  0.8478  0.0385
  118GLN    HB2 1972   7.676   0.711   1.787 -2.1356  2.6050  1.2253
  118GLN     CG 1973   7.462   0.708   1.834  0.1973  0.4037  0.1250
  118GLN    HG1 1974   7.428   0.795   1.777 -1.1783  0.8131  1.5084
  118GLN    HG2 1975   7.483   0.754   1.931 -1.6546  0.5600  0.4990
  118GLN     CD 1976   7.335   0.618   1.855 -1.3143 -0.3348  0.4323
  118GLN    OE1 1977   7.323   0.515   1.785 -0.1064 -0.1313  0.0562
  118GLN    NE2 1978   7.250   0.639   1.947  0.2456 -0.3026 -0.0601
  118GLN   HE21 1979   7.258   0.713   2.015 -1.6446 -2.4676  2.7688
  118GLN   HE22 1980   7.161   0.594   1.933  0.2800 -0.0331 -1.2108
  118GLN      C 1981   7.768   0.457   1.800  0.0737  0.2263 -0.5130
  118GLN      O 1982   7.882   0.487   1.838 -0.0579  0.4373 -0.2856
  119HI2      N 1983   7.750   0.360   1.706 -0.0334  0.1192 -0.2088
  119HI2      H 1984   7.654   0.336   1.689 -0.4708  1.5394  0.0957
  119HI2     CA 1985   7.853   0.267   1.655  0.6482  0.0032 -0.0885
  119HI2     HA 1986   7.922   0.253   1.739  1.8875  0.9704 -0.8942
  119HI2     CB 1987   7.799   0.128   1.629  0.0752  0.3205  0.0349
  119HI2    HB1 1988   7.750   0.087   1.717 -0.7391 -1.6391 -1.2655
  119HI2    HB2 1989   7.883   0.064   1.602 -1.5619 -0.9348 -2.5023
  119HI2     CG 1990   7.707   0.133   1.508 -0.5223  0.4962 -0.4287
  119HI2    ND1 1991   7.570   0.157   1.511 -0.3788 -0.7044 -0.1219
  119HI2    HD1 1992   7.511   0.186   1.588  0.4600  1.6089 -0.2783
  119HI2    CE1 1993   7.533   0.165   1.378  0.1477 -0.0821 -0.1264
  119HI2    HE1 1994   7.433   0.172   1.339  0.2278 -2.7399 -1.0013
  119HI2    NE2 1995   7.632   0.126   1.303 -0.3447 -0.1532 -0.0332
  119HI2    HE2 1996   7.623   0.098   1.206 -0.5178  1.5409 -0.5535
  119HI2    CD2 1997   7.745   0.103   1.381  0.1995 -0.0986 -0.1169
  119HI2    HD2 1998   7.841   0.078   1.338  1.5178  0.2421  2.4186
  119HI2      C 1999   7.954   0.316   1.546 -0.1136 -1.1072 -1.0355
  119HI2      O 2000   8.044   0.242   1.509 -0.2502  0.2081 -0.4042
  120LEU      N 2001   7.950   0.449   1.510 -0.1713 -0.4998  0.1166
  120LEU      H 2002   7.881   0.506   1.555  0.3315 -0.7848  1.2910
  120LEU     CA 2003   8.043   0.516   1.413 -0.1204  0.1284 -0.1486
  120LEU     HA 2004   8.057   0.435   1.342 -0.8868 -0.2102  0.0811
  120LEU     CB 2005   7.988   0.638   1.333  0.0516  0.5240 -0.1828
  120LEU    HB1 2006   8.064   0.672   1.262 -0.0914  0.8208 -0.1959
  120LEU    HB2 2007   7.963   0.722   1.398 -0.4505  1.0851 -1.0763
  120LEU     CG 2008   7.872   0.594   1.236 -0.4266  0.3413 -0.0845
  120LEU     HG 2009   7.892   0.492   1.202  1.5521  0.8595 -0.6252
  120LEU    CD1 2010   7.735   0.606   1.310  0.1610 -0.4789  0.5955
  120LEU   HD11 2011   7.711   0.712   1.318 -0.3775 -0.5884  0.4973
  120LEU   HD12 2012   7.661   0.553   1.250  2.0092 -2.6494  0.1306
  120LEU   HD13 2013   7.740   0.566   1.411 -2.4414  0.6451  1.2503
  120LEU    CD2 2014   7.870   0.669   1.105  0.6341  0.2309 -0.3183
  120LEU   HD21 2015   7.859   0.773   1.136 -2.5491 -0.0336 -0.2210
  120LEU   HD22 2016   7.962   0.656   1.049  0.0971  0.7870 -1.3768
  120LEU   HD23 2017   7.774   0.643   1.059 -0.7825  0.1818  2.4509
  120LEU      C 2018   8.182   0.540   1.471 -0.5193  0.9556  0.1726
  120LEU      O 2019   8.282   0.510   1.403  0.6044 -0.5881  0.2004
  121ARG      N 2020   8.199   0.598   1.588 -0.2488  0.6679 -0.0422
  121ARG      H 2021   8.116   0.624   1.640 -1.9484 -4.1254  0.1064
  121ARG     CA 2022   8.342   0.617   1.639  0.3120  0.3525  0.0472
  121ARG     HA 2023   8.402   0.684   1.577 -0.3324 -0.8419 -1.9261
  121ARG     CB 2024   8.332   0.676   1.784  0.6254 -0.4075 -0.3521
  121ARG    HB1 2025   8.431   0.661   1.827 -0.6018 -0.4103  2.7470
  121ARG    HB2 2026   8.260   0.629   1.851  1.5636 -1.1915  0.1360
  121ARG     CG 2027   8.302   0.826   1.785  0.3938  1.0203  0.1999
  121ARG    HG1 2028   8.284   0.847   1.890  0.1898 -2.9263  1.0770
  121ARG    HG2 2029   8.212   0.835   1.724  1.6277 -0.2642 -1.9328
  121ARG     CD 2030   8.407   0.923   1.732  0.0491  0.2848 -0.1871
  121ARG    HD1 2031   8.409   0.904   1.625 -1.8491 -1.0583 -0.0302
  121ARG    HD2 2032   8.502   0.906   1.781 -1.0987 -0.1735  2.0126
  121ARG     NE 2033   8.359   1.064   1.748  0.2183  0.4631  0.3666
  121ARG     HE 2034   8.280   1.077   1.810 -0.9830  0.2320 -1.0605
  121ARG     CZ 2035   8.393   1.174   1.682  0.4277 -0.2144 -0.9858
  121ARG    NH1 2036   8.502   1.178   1.619  0.2890 -0.3965 -0.1555
  121ARG   HH11 2037   8.551   1.095   1.590 -1.7540 -1.3337 -1.0919
  121ARG   HH12 2038   8.539   1.266   1.586  0.3683 -0.1730  0.5164
  121ARG    NH2 2039   8.329   1.285   1.697  0.2486  0.7018  0.0190
  121ARG   HH21 2040   8.245   1.281   1.753  0.8240 -3.7672  0.9693
  121ARG   HH22 2041   8.342   1.364   1.635  0.4078  0.3426 -0.4155
  121ARG      C 2042   8.422   0.480   1.639  0.2120  0.3533 -0.8191
  121ARG      O 2043   8.542   0.491   1.616  0.5069 -0.0645  0.0392
  122LY3      N 2044   8.359   0.355   1.641  0.6384 -0.2893  0.3486
  122LY3      H 2045   8.261   0.342   1.659  1.0131 -1.1715  1.9890
  122LY3     CA 2046   8.427   0.228   1.609  0.1012  0.1910 -0.2143
  122LY3     HA 2047   8.506   0.223   1.683  1.5246 -1.5572 -1.7467
  122LY3     CB 2048   8.327   0.113   1.625  0.1004  0.0210  0.5659
  122LY3    HB1 2049   8.249   0.105   1.549  0.0881 -2.7527  0.7831
  122LY3    HB2 2050   8.277   0.126   1.721  1.2156 -0.6658  1.2643
  122LY3     CG 2051   8.391  -0.021   1.625  0.9514  0.6104 -0.1185
  122LY3    HG1 2052   8.476  -0.028   1.693  1.3480 -0.0245 -0.6698
  122LY3    HG2 2053   8.412  -0.032   1.519 -0.7180 -1.7370 -0.2662
  122LY3     CD 2054   8.297  -0.136   1.662 -0.0954  0.5958 -0.1156
  122LY3    HD1 2055   8.201  -0.137   1.611 -0.9197  4.3021  1.0076
  122LY3    HD2 2056   8.288  -0.123   1.770 -0.1163  2.4140 -0.2957
  122LY3     CE 2057   8.390  -0.258   1.630 -0.3679  0.0662  0.2744
  122LY3    HE1 2058   8.490  -0.247   1.670 -0.2966  1.3936 -0.2185
  122LY3    HE2 2059   8.401  -0.274   1.523 -0.2451  0.5957  0.2048
  122LY3     NZ 2060   8.342  -0.379   1.693  0.0625  0.4462  0.2690
  122LY3    HZ1 2061   8.305  -0.367   1.786  0.7963  1.9369  0.3884
  122LY3    HZ2 2062   8.265  -0.421   1.643 -0.6116  1.0902  0.7500
  122LY3    HZ3 2063   8.412  -0.452   1.699 -0.3591  0.0501  0.4224
  122LY3      C 2064   8.488   0.230   1.466  0.0187  0.4486 -0.3239
  122LY3      O 2065   8.612   0.216   1.466 -0.3456  0.3444  0.3417
  123SER      N 2066   8.414   0.269   1.361 -0.2852  0.4547 -0.3021
  123SER      H 2067   8.316   0.293   1.372 -0.4973 -1.1594  2.1992
  123SER     CA 2068   8.475   0.277   1.227  0.6005  0.0936 -0.0426
  123SER     HA 2069   8.518   0.181   1.198  0.5148 -0.3816  1.3343
  123SER     CB 2070   8.367   0.309   1.122 -0.5911 -0.5333  0.5158
  123SER    HB1 2071   8.406   0.346   1.027 -2.3203 -3.0122 -1.2718
  123SER    HB2 2072   8.301   0.389   1.156 -0.0390  0.5823 -0.9343
  123SER     OG 2073   8.302   0.189   1.111  0.2103  0.4755  0.2949
  123SER     HG 2074   8.214   0.204   1.145 -0.0958 -0.0205 -0.2426
  123SER      C 2075   8.586   0.382   1.208  0.2719 -0.2942 -0.4504
  123SER      O 2076   8.672   0.360   1.124 -0.0492 -0.4367 -0.2914
  124GL4      N 2077   8.577   0.497   1.277 -0.1086 -1.1694 -0.3718
  124GL4      H 2078   8.503   0.514   1.344 -0.8784 -0.8954 -1.2661
  124GL4     CA 2079   8.680   0.601   1.268  0.1624  0.4449  0.6261
  124GL4     HA 2080   8.696   0.629   1.164  5.8233 -1.1526  0.7371
  124GL4     CB 2081   8.630   0.723   1.342 -0.7350 -0.5052 -0.6402
  124GL4    HB1 2082   8.607   0.695   1.445  1.3697  0.2407  0.0825
  124GL4    HB2 2083   8.535   0.758   1.302 -0.2664  1.7472  0.1063
  124GL4     CG 2084   8.737   0.829   1.343 -0.5012  0.1040 -0.3218
  124GL4    HG1 2085   8.756   0.852   1.238 -0.5044 -1.1290 -0.6091
  124GL4    HG2 2086   8.822   0.796   1.402 -0.4830 -0.9108 -0.8935
  124GL4     CD 2087   8.678   0.959   1.409 -0.3756  0.6235  0.3665
  124GL4    OE1 2088   8.651   1.064   1.345 -0.0368  0.3189  0.3084
  124GL4   HE11 2089   8.586   1.061   1.275  0.3744  2.9073 -0.2905
  124GL4   HE12 2090   8.691   1.140   1.390  1.1166  1.3491 -2.2188
  124GL4    OE2 2091   8.662   0.955   1.533 -0.1673  0.7139  0.5214
  124GL4   HE21 2092   8.738   0.922   1.582  0.5249  4.3088  2.1356
  124GL4   HE22 2093   8.591   1.010   1.566 -1.1537 -0.8305  1.0885
  124GL4      C 2094   8.815   0.546   1.318  0.8352 -0.4052 -0.8699
  124GL4      O 2095   8.912   0.550   1.242  0.0064  0.1902  0.5063
  125ALA      N 2096   8.823   0.477   1.438 -0.3040  0.3481  0.8387
  125ALA      H 2097   8.733   0.455   1.479 -0.6201  0.3798  0.1633
  125ALA     CA 2098   8.942   0.421   1.496  0.1550 -0.5608  0.6418
  125ALA     HA 2099   9.017   0.498   1.511  0.6198 -0.7171 -0.7283
  125ALA     CB 2100   8.902   0.362   1.629  0.9106 -0.5185  0.2314
  125ALA    HB1 2101   8.914   0.434   1.710  1.4407  1.3747 -1.4329
  125ALA    HB2 2102   8.801   0.321   1.620  0.2175  1.4857 -2.8838
  125ALA    HB3 2103   8.961   0.277   1.661  2.7344  0.2943 -0.8194
  125ALA      C 2104   8.996   0.304   1.413  0.3305 -0.7628 -0.1402
  125ALA      O 2105   9.113   0.290   1.398 -0.0044  0.2332 -0.0102
  126GLN      N 2106   8.916   0.229   1.331 -0.9524 -0.2423 -0.4636
  126GLN      H 2107   8.816   0.238   1.344 -0.7071  0.4590  1.2491
  126GLN     CA 2108   8.959   0.124   1.240 -0.4231 -0.3246  1.0909
  126GLN     HA 2109   9.028   0.053   1.285  0.8702 -0.6658 -1.2733
  126GLN     CB 2110   8.834   0.040   1.197 -0.4730 -0.0099  0.6014
  126GLN    HB1 2111   8.862  -0.019   1.109  3.3531  1.0438  0.8997
  126GLN    HB2 2112   8.759   0.114   1.169 -0.0459  0.8551  1.6668
  126GLN     CG 2113   8.781  -0.057   1.303  0.2879 -0.0157  0.0135
  126GLN    HG1 2114   8.741   0.012   1.376 -3.9606 -2.4733  0.3400
  126GLN    HG2 2115   8.861  -0.118   1.346  0.1614 -0.8201 -0.8369
  126GLN     CD 2116   8.655  -0.137   1.270 -0.3925  0.0869  0.5268
  126GLN    OE1 2117   8.603  -0.135   1.159 -0.4005 -0.6576  0.1752
  126GLN    NE2 2118   8.601  -0.209   1.363 -0.5937  0.4381  0.8592
  126GLN   HE21 2119   8.647  -0.220   1.452  1.3136  1.3879  0.0399
  126GLN   HE22 2120   8.526  -0.271   1.337 -1.1103  1.3820  0.0353
  126GLN      C 2121   9.021   0.179   1.109 -0.4649  0.2503  0.0851
  126GLN      O 2122   9.124   0.124   1.064 -0.0370 -0.1274  0.0078
  127ALA      N 2123   8.964   0.280   1.050 -0.1001  0.2778 -0.4524
  127ALA      H 2124   8.873   0.311   1.081  0.2591  1.8561 -0.8451
  127ALA     CA 2125   9.015   0.352   0.935  0.3790 -0.2780 -0.4345
  127ALA     HA 2126   9.037   0.271   0.865 -1.0568 -2.1240  1.1549
  127ALA     CB 2127   8.900   0.438   0.881 -0.0450 -0.0662 -0.2619
  127ALA    HB1 2128   8.850   0.476   0.969 -1.0443 -1.7244 -0.0819
  127ALA    HB2 2129   8.932   0.523   0.820  1.8415  1.0712  2.1394
  127ALA    HB3 2130   8.833   0.376   0.822 -2.3952  0.9825  1.2038
  127ALA      C 2131   9.146   0.429   0.963  0.3641 -0.0140 -0.3238
  127ALA      O 2132   9.236   0.445   0.881  0.1602  0.1851  0.1513
  128LY3      N 2133   9.163   0.466   1.090 -0.0699 -0.0811 -0.4565
  128LY3      H 2134   9.081   0.471   1.149  0.1448  1.6857 -0.2781
  128LY3     CA 2135   9.280   0.526   1.150 -0.1288  0.5188  0.7008
  128LY3     HA 2136   9.322   0.605   1.088  0.2168  1.0215  1.5453
  128LY3     CB 2137   9.242   0.606   1.276 -0.7351 -0.6846  0.4519
  128LY3    HB1 2138   9.194   0.536   1.345 -4.5412 -1.4415 -2.6313
  128LY3    HB2 2139   9.169   0.677   1.235  0.3882  0.9996  1.2378
  128LY3     CG 2140   9.353   0.685   1.342  0.7301  0.1548 -0.4424
  128LY3    HG1 2141   9.387   0.757   1.268  2.8159  0.1923  0.4792
  128LY3    HG2 2142   9.437   0.627   1.380  1.3073  0.5436 -1.0879
  128LY3     CD 2143   9.295   0.763   1.463 -0.3206  0.0215  0.2382
  128LY3    HD1 2144   9.249   0.692   1.531  0.6974 -1.6122 -0.7145
  128LY3    HD2 2145   9.214   0.831   1.436 -0.5217 -0.1423  0.4296
  128LY3     CE 2146   9.400   0.848   1.537 -0.0159  1.2140  1.5101
  128LY3    HE1 2147   9.420   0.930   1.468  0.1196 -0.5028 -0.5964
  128LY3    HE2 2148   9.499   0.801   1.535 -0.4470  0.3043 -0.0299
  128LY3     NZ 2149   9.367   0.893   1.674  0.4925  0.1605 -0.0312
  128LY3    HZ1 2150   9.435   0.949   1.724 -1.3926  1.2279  1.4464
  128LY3    HZ2 2151   9.288   0.955   1.665  0.1806 -0.0928  0.8725
  128LY3    HZ3 2152   9.344   0.812   1.729  0.2750 -0.7855 -1.4433
  128LY3      C 2153   9.398   0.424   1.176  0.1271 -0.0593 -0.6893
  128LY3      O 2154   9.510   0.461   1.146 -0.3125  0.3338 -1.1873
  129LY3      N 2155   9.364   0.309   1.229 -0.0508  0.2652  0.0946
  129LY3      H 2156   9.272   0.290   1.265 -0.5904  1.7845 -0.4042
  129LY3     CA 2157   9.468   0.209   1.241  0.0887  0.4136 -0.0642
  129LY3     HA 2158   9.562   0.255   1.270 -0.7692  1.9787  0.3452
  129LY3     CB 2159   9.424   0.100   1.340  0.6781  0.7423  0.8827
  129LY3    HB1 2160   9.489   0.013   1.336  0.9046  0.9432 -1.0292
  129LY3    HB2 2161   9.322   0.072   1.315  1.0550  1.9858 -2.5651
  129LY3     CG 2162   9.439   0.135   1.484 -0.3023 -0.3165 -0.7300
  129LY3    HG1 2163   9.400   0.237   1.492 -1.1421 -0.4517 -2.5386
  129LY3    HG2 2164   9.546   0.134   1.503 -0.2912 -0.1876 -0.7818
  129LY3     CD 2165   9.377   0.038   1.590 -0.1968 -0.1152 -0.2270
  129LY3    HD1 2166   9.417   0.072   1.685 -0.5110 -0.9377  0.2140
  129LY3    HD2 2167   9.418  -0.061   1.572 -0.7300 -0.1845 -1.0998
  129LY3     CE 2168   9.226   0.032   1.597  0.3462 -0.3888 -0.6472
  129LY3    HE1 2169   9.195   0.009   1.495  1.5531 -3.2390 -0.4597
  129LY3    HE2 2170   9.183   0.128   1.626 -0.7666 -0.5090 -1.7937
  129LY3     NZ 2171   9.168  -0.068   1.685  0.2425 -0.1690 -0.0470
  129LY3    HZ1 2172   9.191  -0.055   1.783  0.3378  1.3292 -0.2404
  129LY3    HZ2 2173   9.068  -0.074   1.673  0.3133 -0.7107 -0.4220
  129LY3    HZ3 2174   9.199  -0.159   1.654  0.8628 -0.1402  0.4550
  129LY3      C 2175   9.510   0.154   1.102  0.5061  0.4095 -0.1401
  129LY3      O 2176   9.625   0.105   1.096 -0.1149  0.3846  0.0707
  130GL4      N 2177   9.421   0.168   1.004 -0.6085  0.5271 -0.1709
  130GL4      H 2178   9.334   0.210   1.031 -0.5971 -0.1912  1.0294
  130GL4     CA 2179   9.446   0.127   0.863 -0.0943 -0.4344  0.2206
  130GL4     HA 2180   9.524   0.050   0.860  0.0522 -0.4275  2.3590
  130GL4     CB 2181   9.320   0.072   0.796 -0.1550  0.4030 -0.4122
  130GL4    HB1 2182   9.269   0.154   0.745 -0.4164  1.0293  0.8281
  130GL4    HB2 2183   9.269   0.016   0.873  0.7119  3.0772  2.3115
  130GL4     CG 2184   9.370  -0.033   0.690  0.1053 -0.5610  0.2953
  130GL4    HG1 2185   9.421  -0.116   0.740 -0.0905 -1.1232 -0.4132
  130GL4    HG2 2186   9.437   0.019   0.623 -1.3076  0.8810 -0.0497
  130GL4     CD 2187   9.245  -0.082   0.603 -0.0883 -0.3451 -0.3308
  130GL4    OE1 2188   9.126  -0.075   0.645  1.2127  0.2405  0.5578
  130GL4   HE11 2189   9.125  -0.086   0.741  1.4281 -0.7108  0.4652
  130GL4   HE12 2190   9.066  -0.039   0.580  3.1592  0.5820 -1.1635
  130GL4    OE2 2191   9.281  -0.125   0.491 -0.2735 -0.4995  0.1884
  130GL4   HE21 2192   9.249  -0.214   0.474  0.3703 -1.1535  2.0788
  130GL4   HE22 2193   9.345  -0.063   0.456 -0.5050  1.2321  2.6056
  130GL4      C 2194   9.500   0.245   0.771 -0.0780  0.6456 -0.2120
  130GL4      O 2195   9.540   0.227   0.652  0.3361  0.4168 -0.0480
  131LY3      N 2196   9.520   0.363   0.834 -0.7120  1.1561 -0.5904
  131LY3      H 2197   9.487   0.356   0.929 -1.9506 -0.8219 -1.1282
  131LY3     CA 2198   9.586   0.488   0.782 -0.1878  0.2268  0.1465
  131LY3     HA 2199   9.582   0.561   0.863 -2.3940  0.5642 -0.1888
  131LY3     CB 2200   9.737   0.455   0.759  0.4276  0.1819 -0.8149
  131LY3    HB1 2201   9.789   0.547   0.734  3.2398 -0.4337  2.0605
  131LY3    HB2 2202   9.748   0.389   0.673  4.8352  0.1580 -0.4577
  131LY3     CG 2203   9.815   0.411   0.885 -0.1692 -0.0887 -0.2706
  131LY3    HG1 2204   9.906   0.366   0.846 -0.8436 -0.8755 -0.9842
  131LY3    HG2 2205   9.772   0.330   0.945  1.8669  1.2363  3.2651
  131LY3     CD 2206   9.856   0.528   0.970  0.6983  0.2270 -0.6611
  131LY3    HD1 2207   9.763   0.563   1.015  1.7851  0.2724  1.7083
  131LY3    HD2 2208   9.899   0.613   0.917 -0.9447  0.5134 -1.5899
  131LY3     CE 2209   9.960   0.464   1.065  0.3058  0.4011 -0.2378
  131LY3    HE1 2210  10.049   0.453   1.003  0.2213 -0.7539 -0.1770
  131LY3    HE2 2211   9.926   0.366   1.098  0.0855  0.4619 -0.2843
  131LY3     NZ 2212   9.991   0.544   1.189 -0.5614  0.3277  0.0065
  131LY3    HZ1 2213  10.052   0.487   1.246  0.5462 -0.3473 -1.7536
  131LY3    HZ2 2214  10.049   0.623   1.163 -0.0401  0.2454  0.8610
  131LY3    HZ3 2215   9.919   0.570   1.255  1.0192 -0.3339  2.1201
  131LY3      C 2216   9.521   0.554   0.657 -0.0583 -0.4971 -0.4932
  131LY3      O 2217   9.587   0.618   0.578  0.2851  0.2229 -0.4513
  132LEU      N 2218   9.390   0.532   0.639  0.2177  0.1487  0.3823
  132LEU      H 2219   9.344   0.479   0.712 -1.8971 -0.5243 -1.3259
  132LEU     CA 2220   9.311   0.568   0.521 -0.3430  0.2535  0.4797
  132LEU     HA 2221   9.362   0.535   0.431 -1.7118  1.8471 -0.9408
  132LEU     CB 2222   9.180   0.491   0.528  0.8749  0.2653  1.0594
  132LEU    HB1 2223   9.120   0.510   0.439 -0.3079 -2.3866  1.1844
  132LEU    HB2 2224   9.126   0.512   0.621 -0.2292 -3.0718  1.3077
  132LEU     CG 2225   9.198   0.335   0.537  0.2561  0.5117  0.0460
  132LEU     HG 2226   9.267   0.305   0.616  0.9960 -0.9583 -1.1157
  132LEU    CD1 2227   9.065   0.272   0.557  0.2045 -0.0815 -0.7981
  132LEU   HD11 2228   9.085   0.169   0.588  0.5908  0.8464  2.4912
  132LEU   HD12 2229   9.026   0.319   0.647  1.8821  0.0156 -0.0791
  132LEU   HD13 2230   9.000   0.273   0.470  0.6685 -1.9906 -1.2130
  132LEU    CD2 2231   9.255   0.281   0.408 -0.0784  0.8772 -0.3336
  132LEU   HD21 2232   9.182   0.266   0.327  0.8313  0.5615 -1.1158
  132LEU   HD22 2233   9.340   0.343   0.378  0.4385  1.3037  1.8594
  132LEU   HD23 2234   9.315   0.192   0.428 -0.4901 -0.3508 -3.7560
  132LEU      C 2235   9.297   0.716   0.503 -0.0861 -0.3037  0.0105
  132LEU      O 2236   9.243   0.776   0.594  0.0086 -0.2008  0.1785
  133ASN      N 2237   9.339   0.770   0.388  1.0864 -0.3974 -0.2515
  133ASN      H 2238   9.397   0.712   0.330  1.6217  1.9643 -2.2158
  133ASN     CA 2239   9.311   0.898   0.332  0.4643 -0.8877 -0.2195
  133ASN     HA 2240   9.376   0.921   0.247 -0.2598 -0.4235 -0.6582
  133ASN     CB 2241   9.170   0.895   0.275 -0.1688 -0.4577 -0.5468
  133ASN    HB1 2242   9.133   0.995   0.253  1.4492 -0.0664 -1.7085
  133ASN    HB2 2243   9.097   0.849   0.343 -0.1614 -0.0792 -0.2818
  133ASN     CG 2244   9.166   0.825   0.145  0.3030 -0.5307 -0.5757
  133ASN    OD1 2245   9.236   0.859   0.050 -0.6628 -0.1868  0.9838
  133ASN    ND2 2246   9.091   0.718   0.145 -0.0289 -0.0623 -0.6950
  133ASN   HD21 2247   9.020   0.697   0.214  0.8007 -3.1877 -0.6477
  133ASN   HD22 2248   9.083   0.673   0.055  2.7801 -1.7995 -0.2128
  133ASN      C 2249   9.338   1.015   0.435 -0.4867 -0.4800 -0.1222
  133ASN      O 2250   9.445   1.072   0.433  0.2779  0.1284 -0.4880
  134ILE      N 2251   9.239   1.055   0.514  0.5820 -0.4374  0.6287
  134ILE      H 2252   9.147   1.013   0.510  0.0591  0.7695 -1.3110
  134ILE     CA 2253   9.258   1.167   0.620  0.2505  0.2357  0.5924
  134ILE     HA 2254   9.292   1.259   0.572 -2.1350  2.8210  3.4919
  134ILE     CB 2255   9.108   1.181   0.672 -0.3889 -0.4430  0.0879
  134ILE     HB 2256   9.060   1.085   0.690 -1.5901 -0.2067 -1.6421
  134ILE    CG2 2257   9.107   1.253   0.803  0.1247  0.3309  0.3314
  134ILE   HG21 2258   9.157   1.186   0.873  0.8125  2.4872  2.0094
  134ILE   HG22 2259   9.163   1.346   0.790 -0.7264  1.3432  3.1148
  134ILE   HG23 2260   9.008   1.275   0.843 -0.4154 -2.0729  0.4851
  134ILE    CG1 2261   9.023   1.253   0.559 -0.3618 -0.1742 -0.9935
  134ILE   HG11 2262   9.019   1.201   0.464 -1.1396  1.5934 -1.9801
  134ILE   HG12 2263   9.069   1.351   0.542  0.0211 -0.4851 -1.7818
  134ILE     CD 2264   8.875   1.266   0.605  0.1045  0.0339  0.1187
  134ILE    HD1 2265   8.811   1.267   0.517  0.6317  2.0322 -0.2854
  134ILE    HD2 2266   8.831   1.190   0.669 -2.4553  1.7519  0.5348
  134ILE    HD3 2267   8.880   1.356   0.666  1.6187  0.3143 -0.3646
  134ILE      C 2268   9.365   1.131   0.728  0.1137 -0.2671 -0.1813
  134ILE      O 2269   9.430   1.225   0.776  0.2511  0.4279 -0.7451
  135TRP      N 2270   9.383   1.002   0.762  0.6498  0.2890  0.4203
  135TRP      H 2271   9.315   0.935   0.728 -0.8839  1.8211  0.3118
  135TRP     CA 2272   9.478   0.946   0.846 -0.3217 -0.0449  0.1747
  135TRP     HA 2273   9.500   1.018   0.924  1.8280 -1.3800  0.8912
  135TRP     CB 2274   9.408   0.831   0.919 -0.1257  0.3343  0.0231
  135TRP    HB1 2275   9.468   0.788   0.999  1.4440 -0.1402 -1.3572
  135TRP    HB2 2276   9.399   0.752   0.844  1.2862  2.1347 -2.1826
  135TRP     CG 2277   9.268   0.861   0.976 -0.4586  0.0496  0.1435
  135TRP    CD1 2278   9.155   0.805   0.934 -0.0233 -0.5199 -0.1159
  135TRP    HD1 2279   9.136   0.737   0.853 -0.6538 -2.0207  1.2439
  135TRP    NE1 2280   9.053   0.838   1.015  0.1807 -0.4245 -0.4818
  135TRP    HE1 2281   8.959   0.806   0.997  1.0521 -1.8983 -2.9174
  135TRP    CE2 2282   9.091   0.934   1.106 -0.7754 -0.1390 -0.0643
  135TRP    CZ2 2283   9.022   1.010   1.202  0.1053 -0.3625  0.3382
  135TRP    HZ2 2284   8.914   0.998   1.202  0.3147 -3.3130 -0.8210
  135TRP    CH2 2285   9.089   1.099   1.289  0.2066 -0.2839 -0.1100
  135TRP    HH2 2286   9.034   1.152   1.365  1.5945  2.0258 -0.6456
  135TRP    CZ3 2287   9.228   1.114   1.281 -0.7194  0.4532 -0.5567
  135TRP    HZ3 2288   9.282   1.174   1.353 -0.3143  0.8036 -1.1420
  135TRP    CE3 2289   9.296   1.047   1.170 -0.4924  0.0989 -0.6719
  135TRP    HE3 2290   9.400   1.067   1.149 -0.1316 -1.5766 -0.6550
  135TRP    CD2 2291   9.234   0.947   1.092 -0.1014  0.3540  0.5099
  135TRP      C 2292   9.618   0.908   0.786 -0.5152 -0.7203 -0.2723
  135TRP      O 2293   9.702   0.857   0.860 -0.6221 -0.0451 -0.0536
  136SER      N 2294   9.632   0.928   0.650 -0.0613 -0.5191 -0.3679
  136SER      H 2295   9.565   0.975   0.591 -0.5358 -2.9914 -1.9505
  136SER     CA 2296   9.764   0.918   0.587 -0.3509  0.9209  0.0033
  136SER     HA 2297   9.800   0.825   0.630 -1.6160 -0.0590 -1.0061
  136SER     CB 2298   9.746   0.894   0.439  0.2624  0.2318 -0.4676
  136SER    HB1 2299   9.828   0.937   0.383  0.8218 -2.3200 -1.7724
  136SER    HB2 2300   9.650   0.931   0.402  0.1647  0.4552  0.0019
  136SER     OG 2301   9.750   0.756   0.420  0.4991  0.4286 -0.1603
  136SER     HG 2302   9.678   0.722   0.473 -0.3027  2.1545 -0.0967
  136SER      C 2303   9.866   1.017   0.619 -0.6183 -0.3727  0.3511
  136SER    OC1 2304   9.983   0.982   0.641  0.2635  0.6520  0.0723
  136SER   HC11 2305  10.042   1.056   0.659  2.8542 -0.8859 -1.4909
  136SER   HC12 2306  10.000   0.892   0.612  3.4762  1.6149 -1.5221
  136SER    OC2 2307   9.839   1.139   0.621  0.7514  0.1463  0.3093
  136SER   HC21 2308   9.830   1.177   0.534  0.3356  2.5161  1.3173
  136SER   HC22 2309   9.801   1.158   0.707  0.7453 -1.8338  0.8008
  137SOL     OW 2310   2.511   0.656   2.802 -0.3003  0.1719  0.0508
  137SOL    HW1 2311   2.600   0.649   2.837 -0.8660 -0.6966  1.4122
  137SOL    HW2 2312   2.522   0.700   2.718  1.6360 -1.6253 -0.7340
  138SOL     OW 2313   6.272   5.148   3.470 -0.0010 -0.1892 -0.0590
  138SOL    HW1 2314   6.178   5.147   3.489 -0.2639  0.4565 -1.2249
  138SOL    HW2 2315   6.307   5.218   3.525 -0.6655  1.3450 -1.5326
  139SOL     OW 2316   4.697   3.331   4.000  0.0163  0.3173  0.0365
  139SOL    HW1 2317   4.640   3.255   4.011  0.9340 -0.6334 -1.4778
  139SOL    HW2 2318   4.644   3.393   3.950 -0.3714  0.2514  0.3620
  140SOL     OW 2319   6.209   1.428   4.233 -0.2301 -0.3266 -0.0236
  140SOL    HW1 2320   6.204   1.349   4.288  3.1923 -1.2101 -0.7312
  140SOL    HW2 2321   6.266   1.487   4.282 -1.6924  1.2240 -0.1248
  141SOL     OW 2322   4.916   5.609   0.533  0.0957  0.0837 -0.0660
  141SOL    HW1 2323   4.845   5.636   0.592  1.1077 -0.0720  1.2615
  141SOL    HW2 2324   4.925   5.515   0.547  0.6909  0.1334 -0.0789
  142SOL     OW 2325   5.389   3.388   2.536 -0.2029 -0.2099 -0.2300
  142SOL    HW1 2326   5.407   3.411   2.444 -1.3788  1.3532 -0.1189
  142SOL    HW2 2327   5.387   3.292   2.537  1.0749 -0.2848 -1.5730
  143SOL     OW 2328   2.399   1.226   2.017 -0.1627  0.5889  0.0554
  143SOL    HW1 2329   2.435   1.137   2.012 -0.0896  0.4692  1.8491
  143SOL    HW2 2330   2.472   1.283   1.994  0.2110  0.2234  0.3199
  144SOL     OW 2331   1.417   4.544   3.312 -0.2817 -0.2696 -0.5585
  144SOL    HW1 2332   1.421   4.475   3.378 -0.9600 -1.0487 -1.3053
  144SOL    HW2 2333   1.328   4.578   3.319  0.0416  0.5200 -0.2162
  145SOL     OW 2334   6.468   3.784   4.467  0.2255 -0.1368 -0.0911
  145SOL    HW1 2335   6.478   3.792   4.562  0.7770  0.7887 -0.2206
  145SOL    HW2 2336   6.374   3.791   4.453  0.1159 -0.5413  0.4087
  146SOL     OW 2337   0.957   1.661   1.821 -0.1020 -0.2554  0.1695
  146SOL    HW1 2338   0.933   1.733   1.762 -0.6770 -0.4010  0.2219
  146SOL    HW2 2339   0.991   1.593   1.762 -0.3240 -0.2571  0.0415
  147SOL     OW 2340   0.071   5.330   2.214  0.3859  0.1111 -0.1624
  147SOL    HW1 2341   0.059   5.294   2.302  0.1901 -0.2294 -0.3265
  147SOL    HW2 2342   0.152   5.291   2.183 -0.8597 -1.8596 -1.1436
  148SOL     OW 2343   1.508   1.127   2.395  0.2392 -0.0317 -0.2660
  148SOL    HW1 2344   1.501   1.034   2.373  0.8299 -0.1843  0.1787
  148SOL    HW2 2345   1.563   1.130   2.473 -0.4453  0.6334  0.2045
  149SOL     OW 2346   2.298   5.122   2.361 -0.3858  0.1383  0.1619
  149SOL    HW1 2347   2.232   5.133   2.293 -0.7448 -0.7339  0.3643
  149SOL    HW2 2348   2.283   5.035   2.397  0.9063 -0.1069  0.1714
  150SOL     OW 2349   0.805   5.635   1.447 -0.0239 -0.6453  0.0926
  150SOL    HW1 2350   0.841   5.546   1.442 -1.6288 -1.3760  0.9332
  150SOL    HW2 2351   0.750   5.635   1.525  2.6686  2.1583  2.2291
  151SOL     OW 2352   3.469   0.615   2.347  0.3501 -0.5244  0.0484
  151SOL    HW1 2353   3.527   0.616   2.423  0.5571  0.5885 -0.1114
  151SOL    HW2 2354   3.388   0.655   2.378 -0.6896 -2.8071  0.5029
  152SOL     OW 2355   0.168   5.584   2.391  0.4333 -0.1266  0.4103
  152SOL    HW1 2356   0.223   5.641   2.445 -0.3168  0.3061  0.7366
  152SOL    HW2 2357   0.204   5.592   2.303 -0.5646  2.0507  0.1524
  153SOL     OW 2358   4.890   4.095   2.813  0.4851 -0.4343  0.4630
  153SOL    HW1 2359   4.896   4.156   2.740  0.2589 -1.0600 -0.0874
  153SOL    HW2 2360   4.797   4.096   2.837  0.1835 -1.6860 -0.5458
  154SOL     OW 2361   1.582   2.762   2.308 -0.5910  0.5921 -0.2984
  154SOL    HW1 2362   1.629   2.712   2.241 -0.0078  1.3177 -0.4479
  154SOL    HW2 2363   1.502   2.713   2.324 -0.3312 -0.0362 -0.9145
  155SOL     OW 2364   0.276   6.125   0.274  0.5132 -0.0984 -0.7733
  155SOL    HW1 2365   0.216   6.107   0.201  0.9632 -0.3579 -1.0826
  155SOL    HW2 2366   0.287   6.221   0.272 -1.4265  0.2045  0.5193
  156SOL     OW 2367   2.552   1.218   2.997 -0.0915  0.4950  0.1888
  156SOL    HW1 2368   2.603   1.249   2.923 -0.5416 -0.9601 -0.7782
  156SOL    HW2 2369   2.472   1.270   2.994 -1.2408 -1.2176 -1.9690
  157SOL     OW 2370   5.309   0.979   3.496 -0.0315  0.2449 -0.0820
  157SOL    HW1 2371   5.385   1.006   3.444  0.1387 -1.0400 -0.5450
  157SOL    HW2 2372   5.294   0.888   3.471 -2.0951  0.6329 -0.4281
  158SOL     OW 2373   5.780   0.100   0.040 -0.3570  0.1584 -0.4048
  158SOL    HW1 2374   5.744   0.113   0.128 -0.6451  0.2946 -0.5440
  158SOL    HW2 2375   5.830   0.019   0.047 -1.8011 -0.7685 -0.5707
  159SOL     OW 2376   3.177   2.059   2.762  0.1041 -0.4843  0.1430
  159SOL    HW1 2377   3.118   2.011   2.820 -0.0415 -2.4544 -1.5092
  159SOL    HW2 2378   3.235   2.107   2.821 -3.0622  1.5976  1.8752
  160SOL     OW 2379   2.331   3.381   1.260  0.2352 -0.1182  1.0437
  160SOL    HW1 2380   2.251   3.341   1.227  1.5838 -1.6142 -0.6009
  160SOL    HW2 2381   2.359   3.440   1.190  0.9636 -0.1639  1.2861
  161SOL     OW 2382   1.588   5.563   2.491  0.7271 -0.2968  0.1483
  161SOL    HW1 2383   1.495   5.546   2.476  0.3625  0.7593  1.0945
  161SOL    HW2 2384   1.612   5.505   2.564  0.6534 -0.1004  0.3274
  162SOL     OW 2385   3.261   2.560   3.359  0.1609 -0.0489  0.1568
  162SOL    HW1 2386   3.200   2.631   3.380 -0.5966 -0.5078 -0.4577
  162SOL    HW2 2387   3.340   2.605   3.328  0.3513  0.5650  1.4702
  163SOL     OW 2388   3.810   5.128   0.662 -0.2711 -0.8263  0.2734
  163SOL    HW1 2389   3.757   5.052   0.687  1.1459 -2.2182 -0.7572
  163SOL    HW2 2390   3.815   5.124   0.567  0.2330  0.2944  0.2400
  164SOL     OW 2391   1.855   4.374   4.528  0.6728  0.1408 -0.3060
  164SOL    HW1 2392   1.857   4.279   4.537 -0.5800  0.2589  1.8466
  164SOL    HW2 2393   1.784   4.391   4.466  1.0884 -0.3032 -0.9213
  165SOL     OW 2394   4.456   3.407   2.098 -0.2365 -0.3436 -0.5141
  165SOL    HW1 2395   4.494   3.363   2.022  0.5843 -0.5035 -0.0218
  165SOL    HW2 2396   4.459   3.341   2.167  1.2020  0.5301  0.2939
  166SOL     OW 2397   0.982   3.915   1.439  0.1070 -0.0389  0.2968
  166SOL    HW1 2398   1.046   3.866   1.491 -0.1744  0.8517  1.5143
  166SOL    HW2 2399   0.960   3.991   1.493  0.8927  1.7271 -1.7149
  167SOL     OW 2400   4.375   5.265   1.683  0.0060 -0.8305 -0.2720
  167SOL    HW1 2401   4.396   5.246   1.592  0.1867  0.1544 -0.4466
  167SOL    HW2 2402   4.308   5.202   1.706  0.6491 -1.7259 -0.7870
  168SOL     OW 2403   5.195   5.754   3.963 -0.2862  0.3637  0.1332
  168SOL    HW1 2404   5.201   5.673   3.912 -0.7193  1.0710 -1.0651
  168SOL    HW2 2405   5.273   5.804   3.937 -0.0775  0.3903  0.7903
  169SOL     OW 2406   5.951   1.529   2.055  0.4646 -0.1388  0.1569
  169SOL    HW1 2407   5.865   1.525   2.014  0.3306 -1.3908  0.5041
  169SOL    HW2 2408   5.933   1.555   2.146  0.6007  1.0102 -0.1372
  170SOL     OW 2409   2.317   5.330   0.417  0.5670  0.3284 -0.2723
  170SOL    HW1 2410   2.375   5.401   0.447 -1.0158  1.3701  0.4594
  170SOL    HW2 2411   2.377   5.263   0.383  2.1332  1.8734 -0.7005
  171SOL     OW 2412   5.104   5.284   2.462 -0.5606 -0.2003 -0.8947
  171SOL    HW1 2413   5.135   5.337   2.388 -0.3317 -1.5254 -1.7904
  171SOL    HW2 2414   5.184   5.260   2.508 -0.6834  0.3995 -0.3469
  172SOL     OW 2415   3.940   6.119   1.204  0.0635  0.3273  0.1441
  172SOL    HW1 2416   3.864   6.133   1.148 -0.1457 -0.8023  0.1345
  172SOL    HW2 2417   3.912   6.154   1.289 -0.6573 -0.5059  0.2679
  173SOL     OW 2418   3.455   4.129   3.535 -0.3756 -0.2844  0.4285
  173SOL    HW1 2419   3.434   4.043   3.499  0.6063 -0.0092 -0.9081
  173SOL    HW2 2420   3.384   4.148   3.596 -0.6624 -1.9865  0.6729
  174SOL     OW 2421   0.553   3.739   0.176 -0.9976  0.2211 -0.0107
  174SOL    HW1 2422   0.523   3.783   0.096  0.6610 -0.2066 -0.9230
  174SOL    HW2 2423   0.477   3.687   0.204 -2.4688  2.3730  0.2128
  175SOL     OW 2424   1.939   2.027   4.471 -0.7025 -0.3044  0.6510
  175SOL    HW1 2425   1.956   2.112   4.512  0.9795 -0.3430  0.1151
  175SOL    HW2 2426   1.872   1.987   4.527 -0.2674  0.6536  1.9179
  176SOL     OW 2427   5.624   0.499   1.702 -0.0613 -0.1176  0.3304
  176SOL    HW1 2428   5.594   0.505   1.793 -2.5657  0.3941 -0.4405
  176SOL    HW2 2429   5.591   0.415   1.672 -1.9219  0.9769 -0.8998
  177SOL     OW 2430   1.572   2.462   0.265 -1.0288  0.0700  0.7469
  177SOL    HW1 2431   1.595   2.523   0.335 -0.7710 -1.5879  2.1943
  177SOL    HW2 2432   1.624   2.383   0.285 -1.8681 -0.8698 -0.6299
  178SOL     OW 2433   3.109   2.901   3.757  0.1358  0.3910 -0.0739
  178SOL    HW1 2434   3.066   2.948   3.685 -0.0572 -0.0657 -0.2598
  178SOL    HW2 2435   3.059   2.925   3.835  0.5064  1.0985 -0.0441
  179SOL     OW 2436   1.023   0.702   4.466 -0.3091 -0.6843 -0.1196
  179SOL    HW1 2437   1.089   0.763   4.499  0.3657 -1.4561 -0.0019
  179SOL    HW2 2438   0.940   0.746   4.483  0.2020  0.9399 -1.5524
  180SOL     OW 2439   5.409   6.179   1.879 -0.3441  0.0318  0.3456
  180SOL    HW1 2440   5.480   6.150   1.936  0.8680 -1.5115 -1.7932
  180SOL    HW2 2441   5.429   6.138   1.795 -3.3787  0.1758 -0.5418
  181SOL     OW 2442   3.827   1.476   3.110  0.1456  0.2217  0.4948
  181SOL    HW1 2443   3.788   1.419   3.044  1.4525  1.7277 -1.7021
  181SOL    HW2 2444   3.920   1.451   3.111  0.6338  1.9112 -0.1259
  182SOL     OW 2445   3.493   4.367   2.223 -0.2131 -0.2750  0.2011
  182SOL    HW1 2446   3.401   4.374   2.197  0.6709 -1.0794 -3.7000
  182SOL    HW2 2447   3.498   4.282   2.267 -1.1491 -0.7088 -0.5004
  183SOL     OW 2448   4.659   5.172   2.698  0.0305 -0.8094 -0.4472
  183SOL    HW1 2449   4.731   5.115   2.725 -0.9099 -1.1931  1.4682
  183SOL    HW2 2450   4.645   5.230   2.773  0.2928  1.3169 -1.9580
  184SOL     OW 2451   4.726   4.651   3.457 -0.5351  0.0117 -0.2188
  184SOL    HW1 2452   4.722   4.713   3.531 -0.7996 -1.2688  0.8734
  184SOL    HW2 2453   4.796   4.591   3.480  0.2035  0.3112 -1.6157
  185SOL     OW 2454   3.899   5.917   4.137  0.0860  0.4205  0.5746
  185SOL    HW1 2455   3.955   5.889   4.209  2.2597  1.2611 -0.6629
  185SOL    HW2 2456   3.887   5.839   4.083  2.1874  0.7054 -0.4073
  186SOL     OW 2457   1.126   0.183   1.999 -0.5092  0.3870  0.5133
  186SOL    HW1 2458   1.135   0.092   2.027  0.4227 -0.0601 -1.1283
  186SOL    HW2 2459   1.215   0.216   1.997 -0.9525  1.9809  2.9271
  187SOL     OW 2460   5.612   1.581   1.336  0.1410 -0.3946  0.6295
  187SOL    HW1 2461   5.553   1.518   1.293 -2.0102  0.9706  1.4498
  187SOL    HW2 2462   5.555   1.633   1.392  1.7085  2.7535 -0.5056
  188SOL     OW 2463   3.773   5.849   0.354  0.5804 -0.3339  0.0554
  188SOL    HW1 2464   3.758   5.943   0.341  1.0024 -0.1153  1.0835
  188SOL    HW2 2465   3.685   5.811   0.356  0.4330 -0.1804 -1.7714
  189SOL     OW 2466   0.611   5.886   4.120 -0.1707  0.3426 -0.5624
  189SOL    HW1 2467   0.644   5.814   4.174 -1.7283 -0.6147 -0.8468
  189SOL    HW2 2468   0.531   5.914   4.164 -0.4811  0.7804 -1.3963
  190SOL     OW 2469   3.766   6.127   1.729 -0.8416  0.0665  0.0811
  190SOL    HW1 2470   3.780   6.050   1.784 -1.8775  0.0461  0.3456
  190SOL    HW2 2471   3.832   6.190   1.757 -1.0563 -0.1175  1.0459
  191SOL     OW 2472   5.435   5.376   1.735 -0.4064 -0.1990  1.2416
  191SOL    HW1 2473   5.476   5.462   1.741  0.5366 -0.3527 -1.4962
  191SOL    HW2 2474   5.366   5.386   1.670  0.4388 -1.6841  0.0346
  192SOL     OW 2475   2.841   5.517   3.997 -0.0947  0.8012 -0.0206
  192SOL    HW1 2476   2.925   5.540   4.037 -0.3982  0.8390  0.6002
  192SOL    HW2 2477   2.775   5.552   4.057 -0.5824 -1.1159  0.6364
  193SOL     OW 2478   5.769   1.672   0.466  0.7286  0.1864 -0.0279
  193SOL    HW1 2479   5.707   1.612   0.426  1.0717 -0.9771  1.1304
  193SOL    HW2 2480   5.719   1.718   0.534  0.4531  1.2979 -0.9398
  194SOL     OW 2481   2.675   5.027   1.992  0.3607  0.3596 -0.4420
  194SOL    HW1 2482   2.645   5.020   1.902 -0.0836 -0.3642 -0.2445
  194SOL    HW2 2483   2.643   5.112   2.022 -0.2791  0.2113 -0.6834
  195SOL     OW 2484   2.129   1.995   3.951 -0.5052  0.6229  0.3233
  195SOL    HW1 2485   2.085   1.977   3.868  0.0342 -0.0323  0.1694
  195SOL    HW2 2486   2.072   1.956   4.017  0.1483 -0.8816  0.0690
  196SOL     OW 2487   5.370   2.900   4.315  0.3556  0.1518 -0.3817
  196SOL    HW1 2488   5.347   2.987   4.347  0.8411  1.0107 -2.2561
  196SOL    HW2 2489   5.351   2.842   4.389 -1.8649  1.5679  0.2514
  197SOL     OW 2490   2.407   5.687   3.658 -0.3232 -0.0548 -0.2663
  197SOL    HW1 2491   2.425   5.627   3.730  2.0680  0.7684 -0.0975
  197SOL    HW2 2492   2.385   5.770   3.700  1.8624  0.6474 -0.4085
  198SOL     OW 2493   5.702   2.000   1.346  0.6609  0.2551 -0.5161
  198SOL    HW1 2494   5.633   2.061   1.375  0.5991 -0.6812  1.5130
  198SOL    HW2 2495   5.665   1.958   1.268  0.3990  2.2109 -1.5199
  199SOL     OW 2496   6.213   6.365   2.823  0.2647  0.3596 -0.8754
  199SOL    HW1 2497   6.182   6.437   2.879  2.2900  1.9614 -1.6755
  199SOL    HW2 2498   6.298   6.342   2.860  0.0415 -1.0533 -1.1964
  200SOL     OW 2499   0.479   4.479   2.457  0.0839  0.9949  0.2271
  200SOL    HW1 2500   0.547   4.412   2.466  0.8920  1.9651  1.6507
  200SOL    HW2 2501   0.400   4.430   2.435  1.1408 -0.1976 -1.1016
  201SOL     OW 2502   3.075   0.656   1.829 -0.2498  0.2577  0.6996
  201SOL    HW1 2503   3.116   0.661   1.915 -1.7235  3.0901  1.3608
  201SOL    HW2 2504   3.139   0.695   1.769 -0.3610  0.9731  1.0355
  202SOL     OW 2505   4.294   2.140   2.306 -0.1412  0.0658 -0.3098
  202SOL    HW1 2506   4.230   2.164   2.239  2.1173  0.7302 -2.4259
  202SOL    HW2 2507   4.274   2.196   2.380 -0.3610  2.2974 -1.9336
  203SOL     OW 2508   5.900   0.519   4.349  0.3684 -0.0675  0.1134
  203SOL    HW1 2509   5.953   0.477   4.282 -1.8802  0.5218 -2.1613
  203SOL    HW2 2510   5.847   0.583   4.302 -3.3578 -1.5225  1.9543
  204SOL     OW 2511   3.691   5.406   1.660 -0.0047 -0.6049 -0.2100
  204SOL    HW1 2512   3.782   5.431   1.644 -0.8944  2.0579 -1.8431
  204SOL    HW2 2513   3.649   5.485   1.693 -2.3614 -0.7518 -2.4849
  205SOL     OW 2514   0.065   4.808   2.220 -0.1224  0.1155  0.0702
  205SOL    HW1 2515   0.014   4.877   2.177  1.4740  0.3996 -1.5024
  205SOL    HW2 2516   0.141   4.853   2.255 -1.1542 -0.1973  2.9633
  206SOL     OW 2517   5.711   1.260   4.156 -0.1624 -0.0951 -0.3039
  206SOL    HW1 2518   5.680   1.350   4.166  0.2667 -0.0896  1.1983
  206SOL    HW2 2519   5.795   1.258   4.202  0.0083 -1.1798 -0.6357
  207SOL     OW 2520   0.574   5.004   1.649 -0.1141 -0.0206  0.2073
  207SOL    HW1 2521   0.536   4.947   1.583 -0.9503 -2.3059  2.4976
  207SOL    HW2 2522   0.623   4.945   1.707  0.6380  1.8558  1.6168
  208SOL     OW 2523   5.376   0.097   1.552 -0.4036  0.1169 -0.0341
  208SOL    HW1 2524   5.421   0.026   1.598 -1.6010 -0.4111  0.3577
  208SOL    HW2 2525   5.381   0.072   1.459  0.6170  0.3761 -0.0663
  209SOL     OW 2526   4.403   4.062   2.702  0.1437 -0.0506 -0.6532
  209SOL    HW1 2527   4.471   4.068   2.635 -0.4879 -2.4372 -1.6130
  209SOL    HW2 2528   4.449   4.040   2.782  0.6640  0.1738 -0.8890
  210SOL     OW 2529   3.580   5.198   0.993  0.9767 -0.1285  0.2999
  210SOL    HW1 2530   3.497   5.159   1.021  0.7215 -0.0412 -0.3129
  210SOL    HW2 2531   3.629   5.211   1.074 -0.1311  1.0175  0.8160
  211SOL     OW 2532   1.971   4.343   2.554  0.2758 -0.1556  0.0876
  211SOL    HW1 2533   1.989   4.290   2.632 -0.4974 -0.3689  0.1304
  211SOL    HW2 2534   1.884   4.314   2.525  0.7766 -0.4538 -1.1717
  212SOL     OW 2535   0.214   1.730   4.250  0.7658  0.4167 -0.0147
  212SOL    HW1 2536   0.136   1.701   4.204  0.3054  0.1826  0.8904
  212SOL    HW2 2537   0.269   1.769   4.182  0.1685 -0.0383 -0.7745
  213SOL     OW 2538   2.447   1.755   1.361  0.1259  0.3719  0.3863
  213SOL    HW1 2539   2.405   1.709   1.434  1.7677  0.5993  1.5269
  213SOL    HW2 2540   2.447   1.847   1.387  0.4958  0.4909 -0.0126
  214SOL     OW 2541   3.035   1.967   2.015 -0.3336 -0.8459  0.7426
  214SOL    HW1 2542   3.072   2.054   2.000 -0.4913 -1.1546 -1.6898
  214SOL    HW2 2543   3.073   1.940   2.099  1.0049  0.8872  0.7566
  215SOL     OW 2544   2.073   5.820   0.369  0.1135 -0.1654  0.1740
  215SOL    HW1 2545   2.032   5.899   0.333 -0.8152 -0.6686  0.0670
  215SOL    HW2 2546   1.999   5.765   0.397  0.7136 -1.1736 -0.1385
  216SOL     OW 2547   1.094   3.054   2.317 -0.7734 -0.3604  0.6410
  216SOL    HW1 2548   1.179   3.026   2.350 -0.0401  0.3798 -0.5434
  216SOL    HW2 2549   1.109   3.071   2.223 -1.7831  1.4605  0.7615
  217SOL     OW 2550   3.997   1.575   2.860 -0.3838  0.1326  0.5989
  217SOL    HW1 2551   4.065   1.524   2.905 -0.7645  0.3350  1.4165
  217SOL    HW2 2552   4.039   1.659   2.841 -0.6487  0.5640  1.8455
  218SOL     OW 2553   6.381   0.279   2.246 -0.5066 -0.4230 -0.3705
  218SOL    HW1 2554   6.345   0.368   2.240 -1.4338 -0.6252  1.5212
  218SOL    HW2 2555   6.471   0.292   2.277 -0.7431 -0.1381  0.2157
  219SOL     OW 2556   4.745   4.564   0.328 -0.1813 -0.3210  0.6888
  219SOL    HW1 2557   4.757   4.488   0.270 -0.8575  0.6540 -0.7850
  219SOL    HW2 2558   4.670   4.610   0.292  1.4834  2.2279  0.1926
  220SOL     OW 2559   3.756   5.494   1.109  0.0328  0.1806 -0.5240
  220SOL    HW1 2560   3.771   5.525   1.019 -0.0239 -0.1258 -0.6400
  220SOL    HW2 2561   3.813   5.418   1.117 -1.6248 -1.1835 -1.0608
  221SOL     OW 2562   3.148   2.452   0.630 -0.4873 -0.2799  0.1733
  221SOL    HW1 2563   3.150   2.476   0.723 -0.4903  0.6911 -0.0683
  221SOL    HW2 2564   3.111   2.529   0.586  0.7711 -0.2026 -0.7868
  222SOL     OW 2565   6.327   6.381   4.378  0.4007  0.0557  0.4864
  222SOL    HW1 2566   6.232   6.394   4.390  0.3529  0.3152 -0.1424
  222SOL    HW2 2567   6.336   6.289   4.354  0.0839  0.5152 -1.5637
  223SOL     OW 2568   2.849   3.868   1.337  0.0859  0.1112 -0.2177
  223SOL    HW1 2569   2.930   3.834   1.375 -0.1653  1.5020  1.7148
  223SOL    HW2 2570   2.779   3.829   1.389 -0.3464  0.9199 -0.1608
  224SOL     OW 2571   3.253   2.558   3.016 -0.3358  0.1558 -0.3083
  224SOL    HW1 2572   3.311   2.619   2.970 -0.4057  0.8501  0.4920
  224SOL    HW2 2573   3.171   2.607   3.026 -1.1327 -0.8528 -1.5236
  225SOL     OW 2574   0.274   4.024   4.137  0.0981 -0.3730 -0.2326
  225SOL    HW1 2575   0.302   4.113   4.114  1.3994 -0.5761  0.4943
  225SOL    HW2 2576   0.259   4.028   4.232  0.3098 -0.9753 -0.1737
  226SOL     OW 2577   1.830   5.390   2.321  0.1333  0.5481  0.1134
  226SOL    HW1 2578   1.764   5.413   2.386 -0.4504 -0.0387 -0.2573
  226SOL    HW2 2579   1.854   5.473   2.280 -0.6241  0.7207  0.0155
  227SOL     OW 2580   4.563   3.300   1.887  0.0650  0.6831 -0.0453
  227SOL    HW1 2581   4.553   3.206   1.873 -0.7945  0.8817 -0.8955
  227SOL    HW2 2582   4.651   3.310   1.922  0.7533 -0.2794 -1.4239
  228SOL     OW 2583   6.425   1.683   1.088 -0.4922  0.7349 -0.2369
  228SOL    HW1 2584   6.508   1.638   1.075 -0.4962  0.3148  1.0589
  228SOL    HW2 2585   6.361   1.628   1.044 -0.0203  1.4498 -1.9048
  229SOL     OW 2586   5.790   4.991   2.106 -0.0328  0.4295  0.0011
  229SOL    HW1 2587   5.750   4.964   2.023 -1.0200 -0.1606  0.6464
  229SOL    HW2 2588   5.871   5.035   2.080 -0.6636  0.8811 -1.3095
  230SOL     OW 2589   3.730   6.450   3.815 -0.3228 -0.6775  0.5273
  230SOL    HW1 2590   3.748   6.459   3.909 -0.6723  3.2896  0.4026
  230SOL    HW2 2591   3.816   6.439   3.775  0.0924 -0.0660  1.2038
  231SOL     OW 2592   3.966   5.300   1.132  0.7365  0.2420 -0.1503
  231SOL    HW1 2593   3.932   5.260   1.212  0.2358  1.3397  0.2152
  231SOL    HW2 2594   4.013   5.230   1.088 -0.9226 -1.0101 -0.0338
  232SOL     OW 2595   2.371   2.749   0.650  0.0620 -0.1799  0.3953
  232SOL    HW1 2596   2.444   2.693   0.678 -0.9887 -1.4432  0.7113
  232SOL    HW2 2597   2.409   2.806   0.583  0.8123 -2.4463 -1.2335
  233SOL     OW 2598   1.919   3.025   2.327 -0.2045 -0.2743  0.1878
  233SOL    HW1 2599   1.828   3.057   2.328 -0.4599 -0.8883 -1.2394
  233SOL    HW2 2600   1.972   3.105   2.322 -0.8359  0.0980 -3.3559
  234SOL     OW 2601   2.113   4.200   1.883  0.6601 -0.2902  0.3403
  234SOL    HW1 2602   2.177   4.187   1.813  2.3200 -0.8678  1.8937
  234SOL    HW2 2603   2.152   4.157   1.959 -0.9428  0.5747  1.7073
  235SOL     OW 2604   6.408   1.825   1.868 -0.4528  0.4269  0.4559
  235SOL    HW1 2605   6.477   1.807   1.931  0.8626  1.4144 -0.6132
  235SOL    HW2 2606   6.350   1.750   1.873  1.7328 -1.4076  0.0595
  236SOL     OW 2607   0.888   5.017   0.229 -0.4270 -0.6982  0.1041
  236SOL    HW1 2608   0.951   4.994   0.160 -0.6816 -0.8272 -0.0867
  236SOL    HW2 2609   0.926   5.094   0.271  0.9236 -2.0161  1.3924
  237SOL     OW 2610   5.542   3.621   1.363 -0.2271 -0.0801  0.3775
  237SOL    HW1 2611   5.636   3.638   1.361 -0.3339  0.5987  0.9114
  237SOL    HW2 2612   5.530   3.545   1.305  0.4694  0.6343 -0.7238
  238SOL     OW 2613   3.975   2.751   1.832  0.2523  0.4744  0.4075
  238SOL    HW1 2614   4.058   2.792   1.856  0.7041  1.4200 -2.3443
  238SOL    HW2 2615   3.913   2.824   1.829  0.1027  0.3187 -0.6437
  239SOL     OW 2616   5.298   5.128   3.210 -0.3440  0.0358 -0.2587
  239SOL    HW1 2617   5.304   5.175   3.127 -1.9481 -1.6553 -1.4043
  239SOL    HW2 2618   5.354   5.052   3.200  0.6857  0.6125  0.8400
  240SOL     OW 2619   6.140   3.087   2.105 -0.2486  0.1180  0.1326
  240SOL    HW1 2620   6.199   3.015   2.082  0.9424  0.7863  0.9961
  240SOL    HW2 2621   6.114   3.124   2.021 -1.1350 -1.4943 -0.3457
  241SOL     OW 2622   3.856   0.250   1.171 -0.1525 -0.4508 -0.0268
  241SOL    HW1 2623   3.872   0.158   1.195  0.1909 -1.0431 -2.3147
  241SOL    HW2 2624   3.942   0.291   1.175 -0.1355 -0.4842 -0.0495
  242SOL     OW 2625   4.331   6.328   2.413 -0.2990  0.1538 -0.4879
  242SOL    HW1 2626   4.244   6.326   2.453 -0.0789 -0.2661 -0.0136
  242SOL    HW2 2627   4.385   6.376   2.476  0.3525 -1.6149  0.3680
  243SOL     OW 2628   6.407   4.611   0.579  0.1207  0.0525 -0.0656
  243SOL    HW1 2629   6.492   4.630   0.540  0.5969 -1.0892  0.3684
  243SOL    HW2 2630   6.345   4.665   0.530  1.0638  0.7369 -0.5263
  244SOL     OW 2631   1.974   4.619   0.523  0.2710 -0.6235  0.1687
  244SOL    HW1 2632   2.062   4.657   0.524 -0.0268  0.1740 -1.4045
  244SOL    HW2 2633   1.936   4.646   0.607  0.6409  1.2013 -0.2087
  245SOL     OW 2634   0.067   6.009   1.681 -0.1836 -0.4851 -0.0691
  245SOL    HW1 2635   0.077   5.915   1.667 -0.7254 -0.5245 -0.2106
  245SOL    HW2 2636  -0.027   6.021   1.698  0.0453 -0.1150  1.0288
  246SOL     OW 2637   5.516   2.906   3.055 -0.6886 -0.2987 -0.1681
  246SOL    HW1 2638   5.563   2.824   3.041 -0.0404  0.1833 -0.8741
  246SOL    HW2 2639   5.509   2.945   2.968 -0.6980  0.5521  0.2094
  247SOL     OW 2640   5.208   4.762   2.002  0.1395  0.4153  0.2791
  247SOL    HW1 2641   5.149   4.734   2.072  1.1072 -1.1686  0.5004
  247SOL    HW2 2642   5.270   4.821   2.046 -0.4899  1.0690  0.3066
  248SOL     OW 2643   5.397   3.981   0.184 -0.4069 -0.4082 -0.2553
  248SOL    HW1 2644   5.457   4.032   0.129  0.0657 -0.3077  0.3357
  248SOL    HW2 2645   5.325   3.958   0.126 -0.8593  1.3088 -0.4266
  249SOL     OW 2646   2.765   6.028   2.066 -0.1096  0.2928 -0.5346
  249SOL    HW1 2647   2.844   6.034   2.120  0.8107  0.4176 -1.8284
  249SOL    HW2 2648   2.699   6.077   2.114  1.1212  1.7718 -0.2544
  250SOL     OW 2649   2.915   2.234   3.020  0.1709  0.0292 -0.0958
  250SOL    HW1 2650   2.970   2.156   3.019  0.7976  0.4658 -0.3703
  250SOL    HW2 2651   2.855   2.222   2.947 -0.1391 -0.4776  0.2418
  251SOL     OW 2652   4.993   2.310   0.647 -0.2894 -0.0161 -0.1061
  251SOL    HW1 2653   5.089   2.318   0.647 -0.0940 -1.7517  0.5653
  251SOL    HW2 2654   4.975   2.239   0.586 -0.9188 -1.2632  1.4360
  252SOL     OW 2655   0.630   5.586   3.986 -0.1112 -0.0714  0.2953
  252SOL    HW1 2656   0.694   5.604   4.055  0.0011 -0.2835  0.2474
  252SOL    HW2 2657   0.651   5.649   3.917 -2.0983  2.2153  1.6262
  253SOL     OW 2658   1.114   4.225   1.979 -0.5287 -0.4555 -0.2356
  253SOL    HW1 2659   1.149   4.150   1.931  0.2135 -0.2919  0.0418
  253SOL    HW2 2660   1.056   4.186   2.044 -1.7866 -0.6632 -1.4290
  254SOL     OW 2661   0.374   2.791   0.505  0.2066 -0.0119  0.0924
  254SOL    HW1 2662   0.309   2.797   0.575  1.4530  2.4329  1.1836
  254SOL    HW2 2663   0.410   2.703   0.512 -0.6480 -0.2603  1.6595
  255SOL     OW 2664   2.636   4.426   0.045  0.1869  0.2702 -0.2080
  255SOL    HW1 2665   2.632   4.505  -0.008 -0.5554  0.4017  0.0383
  255SOL    HW2 2666   2.728   4.421   0.073  0.5369  0.3213 -1.2953
  256SOL     OW 2667   1.991   3.713   1.367 -0.7020 -0.1069 -0.1781
  256SOL    HW1 2668   2.065   3.758   1.328  1.2652  0.2780  3.5315
  256SOL    HW2 2669   1.924   3.711   1.298  0.7876  4.2819 -2.0760
  257SOL     OW 2670   5.983   0.328   4.130 -0.1367  0.4475 -0.5180
  257SOL    HW1 2671   5.933   0.373   4.062 -0.2394 -0.4183 -1.0303
  257SOL    HW2 2672   6.073   0.358   4.118 -0.2526  0.7435 -0.6555
  258SOL     OW 2673   0.918   5.806   3.598  0.6701 -0.1400 -0.2318
  258SOL    HW1 2674   0.953   5.867   3.662  0.5605 -0.5427  0.2133
  258SOL    HW2 2675   0.994   5.781   3.545  0.5828  0.9455 -0.8921
  259SOL     OW 2676   0.216   4.570   4.366 -0.1754 -0.4883 -0.5095
  259SOL    HW1 2677   0.263   4.600   4.288 -0.6335  0.7757 -0.3196
  259SOL    HW2 2678   0.283   4.567   4.434 -0.0157 -0.3848 -0.6604
  260SOL     OW 2679   4.139   5.264   0.244  0.7729  0.1294  0.2920
  260SOL    HW1 2680   4.227   5.299   0.261  1.0441  0.0437 -0.8326
  260SOL    HW2 2681   4.089   5.339   0.213  0.8804 -0.1283 -0.5163
  261SOL     OW 2682   5.724   5.037   3.847  0.0194 -0.1282  0.8277
  261SOL    HW1 2683   5.790   5.074   3.788  0.0388 -0.0786  0.8805
  261SOL    HW2 2684   5.715   4.946   3.820 -1.8007  0.4910 -0.9447
  262SOL     OW 2685   1.793   4.449   3.713 -0.1578 -0.1309  0.1605
  262SOL    HW1 2686   1.786   4.508   3.788 -0.7311 -0.9292  0.7352
  262SOL    HW2 2687   1.843   4.500   3.648 -1.1874  1.2359  0.3985
  263SOL     OW 2688   3.663   0.677   1.522 -0.2427  0.1673 -1.2461
  263SOL    HW1 2689   3.718   0.623   1.578 -1.4507 -0.8580 -1.0246
  263SOL    HW2 2690   3.674   0.639   1.434 -0.6471 -0.0757 -1.1910
  264SOL     OW 2691   0.475   2.493   2.775 -0.5498 -0.0887  0.4073
  264SOL    HW1 2692   0.539   2.471   2.842 -1.2453  1.7651  1.7741
  264SOL    HW2 2693   0.451   2.584   2.795 -1.5920  0.1495 -1.7092
  265SOL     OW 2694   5.174   1.895   2.992  0.1111  0.0256  0.0018
  265SOL    HW1 2695   5.090   1.941   2.999 -0.7780 -1.3102 -1.3460
  265SOL    HW2 2696   5.198   1.876   3.082  0.0539  2.2482  0.5599
  266SOL     OW 2697   2.240   3.044   3.829  0.1324  0.7602  0.1434
  266SOL    HW1 2698   2.286   2.974   3.784 -1.1484  0.6972 -1.1343
  266SOL    HW2 2699   2.171   3.000   3.879  0.9142  0.9168  1.4009
  267SOL     OW 2700   2.447   5.386   1.223 -0.3444 -0.2306  0.2460
  267SOL    HW1 2701   2.389   5.330   1.275 -0.8428 -0.3215 -0.3967
  267SOL    HW2 2702   2.462   5.337   1.143 -3.7107  1.9454 -1.9975
  268SOL     OW 2703   0.265   0.682   2.615 -0.0956  0.6130  0.2500
  268SOL    HW1 2704   0.197   0.628   2.574 -0.3149  1.5245 -0.6357
  268SOL    HW2 2705   0.274   0.757   2.556  3.1456 -0.4546 -0.7936
  269SOL     OW 2706   5.065   4.318   2.927 -0.2822  0.1163  0.5027
  269SOL    HW1 2707   5.033   4.230   2.906 -1.2914  0.0269  2.2428
  269SOL    HW2 2708   5.161   4.309   2.930 -0.3914 -1.0125  0.9909
  270SOL     OW 2709   6.110   1.909   0.402 -0.1033 -0.0400  1.3510
  270SOL    HW1 2710   6.052   1.857   0.347  0.8355 -0.4199  0.6910
  270SOL    HW2 2711   6.080   1.999   0.391  0.3086 -0.0516 -0.1340
  271SOL     OW 2712   0.285   3.164   3.076  0.0813 -0.0418 -0.3093
  271SOL    HW1 2713   0.260   3.076   3.104  0.7500 -0.6691 -1.6430
  271SOL    HW2 2714   0.325   3.203   3.154 -0.2187 -0.8964  0.2921
  272SOL     OW 2715   3.467   6.301   1.219  0.1501 -0.2455 -0.2731
  272SOL    HW1 2716   3.447   6.229   1.279 -0.8321  0.0057 -0.2782
  272SOL    HW2 2717   3.450   6.380   1.270 -0.4008 -0.0300 -0.7798
  273SOL     OW 2718   5.431   6.023   2.271  0.0433 -0.1301 -0.0495
  273SOL    HW1 2719   5.511   6.074   2.281  0.3414 -0.9125  2.0852
  273SOL    HW2 2720   5.364   6.074   2.317 -0.6266  0.2999 -1.4409
  274SOL     OW 2721   6.353   4.069   3.224  0.0017 -0.0174  0.2934
  274SOL    HW1 2722   6.380   4.127   3.295 -1.3513  2.0147 -0.7609
  274SOL    HW2 2723   6.313   4.127   3.159 -2.3040 -2.2483 -0.4300
  275SOL     OW 2724   0.032   2.444   2.137  0.2318  0.2199  0.6234
  275SOL    HW1 2725   0.068   2.459   2.224 -1.7789  0.9499  1.3994
  275SOL    HW2 2726  -0.026   2.368   2.147 -1.1210  1.1727  0.3035
  276SOL     OW 2727   4.763   5.266   3.122 -0.0524 -0.3523 -0.4854
  276SOL    HW1 2728   4.845   5.309   3.096 -0.0048  1.1386  1.7928
  276SOL    HW2 2729   4.760   5.276   3.218 -0.2259 -5.2467  0.2953
  277SOL     OW 2730   3.205   2.048   2.499  0.3351 -0.5287 -0.0771
  277SOL    HW1 2731   3.258   2.127   2.511 -2.9939  1.7781  0.9329
  277SOL    HW2 2732   3.174   2.027   2.587 -0.6921 -1.5373 -0.6612
  278SOL     OW 2733   5.483   0.983   1.886 -0.2154 -0.1586  0.3210
  278SOL    HW1 2734   5.488   0.898   1.932  0.1459 -0.6873 -0.6755
  278SOL    HW2 2735   5.434   0.964   1.806  1.2300  0.2190 -0.6818
  279SOL     OW 2736   5.246   1.161   3.686  0.7367  0.0658 -0.5032
  279SOL    HW1 2737   5.281   1.087   3.637  1.2066 -1.0847  1.4690
  279SOL    HW2 2738   5.180   1.123   3.744  0.6760  1.2461  0.2367
  280SOL     OW 2739   4.481   0.568   4.116  0.3037  0.1643  0.2049
  280SOL    HW1 2740   4.531   0.538   4.192 -1.8051  2.4258  2.7086
  280SOL    HW2 2741   4.398   0.522   4.123  0.3485 -0.1701 -1.2402
  281SOL     OW 2742   2.344   5.731   0.945 -0.7774 -0.2149 -0.2943
  281SOL    HW1 2743   2.419   5.733   1.004 -0.1586  0.9593 -1.0645
  281SOL    HW2 2744   2.271   5.761   0.999 -0.2944  0.4939 -0.0158
  282SOL     OW 2745   5.534   6.346   2.140 -0.2747  0.7933 -0.1024
  282SOL    HW1 2746   5.588   6.286   2.192  2.1132  2.6293 -0.3047
  282SOL    HW2 2747   5.495   6.405   2.205  0.1392  1.1289 -0.1592
  283SOL     OW 2748   1.365   3.392   0.508  0.1475 -0.4325  0.2957
  283SOL    HW1 2749   1.380   3.453   0.436  0.7350  3.2131  3.1824
  283SOL    HW2 2750   1.271   3.372   0.504 -0.3111  1.5796 -0.1933
  284SOL     OW 2751   2.667   0.357   2.214  0.4909  0.1046  0.3610
  284SOL    HW1 2752   2.596   0.396   2.264 -0.2434  0.2327 -0.7530
  284SOL    HW2 2753   2.678   0.270   2.252 -0.9688 -0.3101 -0.1002
  285SOL     OW 2754   3.938   4.952   2.555 -0.0675 -0.3477 -0.2113
  285SOL    HW1 2755   4.030   4.973   2.539 -0.2537 -0.0886 -0.9903
  285SOL    HW2 2756   3.938   4.907   2.640  0.7852 -0.4546 -0.2601
  286SOL     OW 2757   1.551   5.944   2.249 -0.1067 -0.1061  0.2313
  286SOL    HW1 2758   1.512   6.002   2.314 -0.5540 -0.7101  0.5209
  286SOL    HW2 2759   1.483   5.878   2.234  0.7436 -1.0993  0.6339
  287SOL     OW 2760   2.690   0.861   3.307  0.4308 -0.2588 -0.1253
  287SOL    HW1 2761   2.722   0.772   3.290 -0.8095 -0.3858 -2.0983
  287SOL    HW2 2762   2.654   0.856   3.396  0.4514 -1.7056 -0.1616
  288SOL     OW 2763   5.397   1.137   0.523  0.5742  0.1220 -0.5517
  288SOL    HW1 2764   5.338   1.211   0.506  1.5585  0.6449 -1.8814
  288SOL    HW2 2765   5.420   1.105   0.436 -0.6738 -2.4906 -0.0012
  289SOL     OW 2766   5.112   3.874   1.061 -0.1336  0.1792 -0.2498
  289SOL    HW1 2767   5.049   3.866   0.989  1.0610  1.5347 -1.5321
  289SOL    HW2 2768   5.177   3.807   1.043  0.0328  0.3523 -0.2981
  290SOL     OW 2769   1.546   5.499   4.012  0.0603 -0.8656  0.2997
  290SOL    HW1 2770   1.468   5.483   3.959  0.9766 -2.0362 -0.7718
  290SOL    HW2 2771   1.577   5.585   3.983 -0.5053 -0.6388  0.3431
  291SOL     OW 2772   5.221   1.430   3.078 -0.1013  0.6203 -0.4376
  291SOL    HW1 2773   5.200   1.500   3.015  0.6958  0.9800 -0.3214
  291SOL    HW2 2774   5.293   1.466   3.130 -0.6067  0.2385  0.5477
  292SOL     OW 2775   2.354   0.911   3.080  0.1039 -0.8510  0.1206
  292SOL    HW1 2776   2.325   0.994   3.118 -0.1077 -0.6200 -0.5275
  292SOL    HW2 2777   2.447   0.923   3.065  0.2845 -1.1139  0.9865
  293SOL     OW 2778   2.045   5.257   2.217 -0.4634 -0.2739 -0.5355
  293SOL    HW1 2779   2.109   5.320   2.184  0.7437 -1.2545 -0.1504
  293SOL    HW2 2780   1.971   5.311   2.246  1.1613  1.1374  1.2832
  294SOL     OW 2781   5.397   2.063   3.751  0.1712 -0.0775  0.1215
  294SOL    HW1 2782   5.484   2.030   3.773 -0.0907  0.0946  1.5227
  294SOL    HW2 2783   5.371   2.014   3.673  2.5390  1.6461 -1.9133
  295SOL     OW 2784   0.866   6.075   1.945  0.4529  0.4019  0.0476
  295SOL    HW1 2785   0.835   6.002   1.892  0.1757 -0.2092  1.0245
  295SOL    HW2 2786   0.857   6.151   1.888 -0.3142 -0.1550 -0.6069
  296SOL     OW 2787   0.554   1.118   3.696  0.0673 -0.6609 -0.0278
  296SOL    HW1 2788   0.614   1.101   3.624  2.5430  1.8034  1.2367
  296SOL    HW2 2789   0.610   1.122   3.773 -1.9497  0.3645  1.4789
  297SOL     OW 2790   2.224   0.014   2.960  0.6193 -0.1903 -0.2269
  297SOL    HW1 2791   2.149  -0.016   3.012 -2.2357  0.0058 -3.7907
  297SOL    HW2 2792   2.262  -0.066   2.924  0.0724 -0.1714 -0.8791
  298SOL     OW 2793   3.373   5.255   3.795  0.5270 -0.6661 -0.2191
  298SOL    HW1 2794   3.346   5.332   3.746  0.5951  0.1589  0.9993
  298SOL    HW2 2795   3.395   5.190   3.728 -0.5091  0.0203 -1.2585
  299SOL     OW 2796   4.511   0.096   0.549 -0.5083  0.1243 -0.5119
  299SOL    HW1 2797   4.555   0.060   0.626 -1.9669  0.4398  0.5201
  299SOL    HW2 2798   4.501   0.022   0.490  0.5232 -0.1472 -0.3629
  300SOL     OW 2799   1.336   5.561   1.851  0.1060  0.2145 -0.0151
  300SOL    HW1 2800   1.382   5.641   1.823 -0.5991  0.8105  0.5249
  300SOL    HW2 2801   1.244   5.577   1.831 -0.0889 -0.3305  0.4120
  301SOL     OW 2802   1.560   3.035   2.224  0.0381 -0.1421  0.6137
  301SOL    HW1 2803   1.597   2.947   2.227  1.3899  0.4031  0.5671
  301SOL    HW2 2804   1.484   3.031   2.282  0.4023 -1.1924  1.0356
  302SOL     OW 2805   3.565   4.072   2.829 -0.4170 -0.0657 -0.0748
  302SOL    HW1 2806   3.480   4.030   2.822 -1.2408  1.5474 -0.1308
  302SOL    HW2 2807   3.555   4.135   2.901  1.0479 -0.5529  0.6126
  303SOL     OW 2808   4.326   1.898   4.437 -0.3997  0.2543 -0.2765
  303SOL    HW1 2809   4.249   1.933   4.392 -0.6695 -0.9914 -0.8257
  303SOL    HW2 2810   4.390   1.969   4.434 -0.5796  0.3939 -2.2248
  304SOL     OW 2811   1.705   5.760   1.548  0.6758 -0.5054  0.3945
  304SOL    HW1 2812   1.767   5.693   1.520 -0.4055 -0.5554 -2.2278
  304SOL    HW2 2813   1.623   5.736   1.505 -0.1863  1.5702  0.7425
  305SOL     OW 2814   0.024   2.177   3.110 -0.8334 -0.1346 -0.4450
  305SOL    HW1 2815   0.035   2.116   3.038  0.1396 -1.9121  1.1232
  305SOL    HW2 2816   0.059   2.131   3.186 -2.0015  1.5697  1.2180
  306SOL     OW 2817   4.413   0.602   0.401  0.4422  0.1270  0.4044
  306SOL    HW1 2818   4.342   0.571   0.346  0.2845  1.4674 -0.1836
  306SOL    HW2 2819   4.380   0.594   0.491  0.6650 -1.9739  0.3470
  307SOL     OW 2820   5.419   4.875   2.165  0.0803  0.1075 -0.1191
  307SOL    HW1 2821   5.491   4.846   2.108  0.4211  0.2288  0.2428
  307SOL    HW2 2822   5.387   4.955   2.125  0.3050  0.1804 -0.1558
  308SOL     OW 2823   3.856   6.255   0.822 -0.4150  0.2003 -0.0301
  308SOL    HW1 2824   3.849   6.163   0.800 -2.0013  0.3585 -0.2967
  308SOL    HW2 2825   3.779   6.274   0.876 -0.0270  1.3278  0.1771
  309SOL     OW 2826   3.047   1.145   1.489  0.1891 -0.0223  0.8718
  309SOL    HW1 2827   3.124   1.088   1.501  0.1467 -0.7070 -1.5882
  309SOL    HW2 2828   3.084   1.233   1.481  0.7935 -0.3851 -0.6397
  310SOL     OW 2829   3.290   4.320   1.748  0.6307  0.1452  0.0726
  310SOL    HW1 2830   3.305   4.411   1.772 -0.3974  1.1410 -2.6578
  310SOL    HW2 2831   3.198   4.317   1.721  1.1040 -1.2459 -1.5745
  311SOL     OW 2832   2.493   2.887   2.729 -0.3887 -0.3283  0.0960
  311SOL    HW1 2833   2.521   2.865   2.818  0.2239 -0.7921 -0.2029
  311SOL    HW2 2834   2.539   2.969   2.709  0.5458 -0.9250 -0.2775
  312SOL     OW 2835   2.681   5.642   4.212 -0.8216  0.5739 -0.0071
  312SOL    HW1 2836   2.645   5.729   4.229 -0.3256  0.6246  0.8506
  312SOL    HW2 2837   2.700   5.606   4.299 -0.4126 -0.1337 -0.3760
  313SOL     OW 2838   2.442   5.072   0.312 -0.1320  0.2343 -0.5639
  313SOL    HW1 2839   2.403   5.044   0.395  0.7208  0.6050 -0.0381
  313SOL    HW2 2840   2.532   5.094   0.333  0.2882 -0.2996 -1.7156
  314SOL     OW 2841   0.661   4.097   3.225  0.7074  0.0957  0.0147
  314SOL    HW1 2842   0.580   4.050   3.204  0.3076  0.3229  1.0127
  314SOL    HW2 2843   0.730   4.042   3.189  0.0601  0.7398 -2.4619
  315SOL     OW 2844   6.421   2.607   4.171 -0.1084  0.1659  0.2186
  315SOL    HW1 2845   6.403   2.544   4.241 -0.8535 -0.4483 -0.5165
  315SOL    HW2 2846   6.361   2.679   4.187 -2.3261 -1.2291 -1.3868
  316SOL     OW 2847   4.922   3.645   1.952 -0.0620  0.1297 -0.0227
  316SOL    HW1 2848   4.990   3.614   1.893 -0.9834  0.6225 -1.3795
  316SOL    HW2 2849   4.968   3.697   2.018  0.8655  0.4467 -0.9106
  317SOL     OW 2850   2.357   5.996   3.526  0.1678  0.0415 -0.9804
  317SOL    HW1 2851   2.300   6.063   3.562 -0.8692 -0.6783 -1.2617
  317SOL    HW2 2852   2.319   5.976   3.440  0.6565 -0.6836 -1.0343
  318SOL     OW 2853   3.267   0.448   2.718  0.8095  0.3710  0.6208
  318SOL    HW1 2854   3.218   0.401   2.785  0.2801 -0.7141 -0.4780
  318SOL    HW2 2855   3.215   0.526   2.700 -0.2720 -0.4750 -0.1104
  319SOL     OW 2856   4.135   6.359   4.179 -0.3546  0.1453 -0.0279
  319SOL    HW1 2857   4.197   6.316   4.238  0.3343  1.8832  0.6061
  319SOL    HW2 2858   4.094   6.427   4.233 -1.4058  0.2682 -0.9565
  320SOL     OW 2859   2.130   2.352   2.442  0.5440 -0.1905  0.3484
  320SOL    HW1 2860   2.039   2.355   2.412  0.1804 -1.6748  1.1880
  320SOL    HW2 2861   2.124   2.341   2.537  1.5755 -0.7426  0.3684
  321SOL     OW 2862   1.068   6.051   2.893  0.3679 -0.7814 -0.0377
  321SOL    HW1 2863   1.084   5.957   2.907 -1.6204 -1.0696  0.6170
  321SOL    HW2 2864   0.981   6.055   2.854 -0.1717  0.8498  1.2282
  322SOL     OW 2865   4.606   0.077   0.069  0.4267 -0.0201 -0.3375
  322SOL    HW1 2866   4.597   0.170   0.090  2.1289 -0.2358  1.6520
  322SOL    HW2 2867   4.689   0.051   0.108 -0.8851 -2.8419  0.8698
  323SOL     OW 2868   1.798   2.458   4.246 -0.0159 -0.0186  0.3285
  323SOL    HW1 2869   1.761   2.517   4.312 -1.7509  0.3088 -0.8903
  323SOL    HW2 2870   1.887   2.492   4.233  0.0048  0.5543  1.7013
  324SOL     OW 2871   4.989   2.461   2.697 -0.3455  0.2729  0.2378
  324SOL    HW1 2872   4.911   2.405   2.705  0.3739 -0.8694 -0.5938
  324SOL    HW2 2873   5.002   2.472   2.603 -0.5033  1.9431  0.3695
  325SOL     OW 2874   4.480   3.049   3.444  0.3175 -0.5953  0.2196
  325SOL    HW1 2875   4.506   3.134   3.409 -1.3870 -0.5433 -1.1011
  325SOL    HW2 2876   4.392   3.064   3.480  0.3324 -1.6222  0.7268
  326SOL     OW 2877   2.306   4.768   2.747 -0.2352 -0.5014  0.4083
  326SOL    HW1 2878   2.235   4.707   2.764 -2.0253  1.8225  1.8899
  326SOL    HW2 2879   2.314   4.770   2.652 -3.1383  0.1173  0.0866
  327SOL     OW 2880   0.302   2.359   1.526  0.0327  0.2221 -0.6256
  327SOL    HW1 2881   0.266   2.370   1.614  1.0042  0.2545 -0.2190
  327SOL    HW2 2882   0.367   2.290   1.535  1.7232  1.7199 -0.8251
  328SOL     OW 2883   3.100   3.310   3.532  0.1361 -0.4119 -0.2347
  328SOL    HW1 2884   3.159   3.347   3.599  0.2074  0.0496 -0.5434
  328SOL    HW2 2885   3.073   3.226   3.567  0.4311 -0.3154  0.2320
  329SOL     OW 2886   5.931   5.090   3.424  0.6536  0.4119 -0.5181
  329SOL    HW1 2887   5.960   5.155   3.361  1.4498 -2.0471 -2.8842
  329SOL    HW2 2888   5.993   5.018   3.414 -0.4795 -0.9514  1.5673
  330SOL     OW 2889   1.595   4.753   4.446  0.2086  0.1115  0.2263
  330SOL    HW1 2890   1.640   4.776   4.364  1.7645  1.2434  1.3364
  330SOL    HW2 2891   1.572   4.837   4.485  0.3272 -0.3795  1.3937
  331SOL     OW 2892   2.946   0.834   4.297  0.0648 -0.3092 -0.4388
  331SOL    HW1 2893   3.001   0.881   4.234  0.3807  0.6141  0.5011
  331SOL    HW2 2894   2.888   0.902   4.333 -2.3511 -1.3836 -2.0303
  332SOL     OW 2895   4.153   0.685   2.350 -0.0642  0.2297  0.0065
  332SOL    HW1 2896   4.080   0.660   2.407 -0.4446  0.5649 -0.3203
  332SOL    HW2 2897   4.231   0.676   2.404 -0.5331  1.7778  1.0073
  333SOL     OW 2898   0.602   2.984   4.100 -0.2382  0.3162 -0.5482
  333SOL    HW1 2899   0.649   3.052   4.148 -0.7124 -0.2213  0.7113
  333SOL    HW2 2900   0.539   2.950   4.162  0.3849 -1.6917 -0.9522
  334SOL     OW 2901   6.055   2.485   3.237 -0.2423  0.1803 -0.0809
  334SOL    HW1 2902   6.004   2.510   3.160  0.7927  2.1462 -0.1935
  334SOL    HW2 2903   6.004   2.517   3.312 -0.6548 -0.6408 -0.0000
  335SOL     OW 2904   3.165   5.708   0.770  0.3098 -0.1701 -0.0721
  335SOL    HW1 2905   3.258   5.729   0.770  0.0454  1.1085 -0.3730
  335SOL    HW2 2906   3.127   5.769   0.706 -1.1672  1.5229  2.2373
  336SOL     OW 2907   3.762   4.107   1.665 -0.0754  0.2292 -0.0773
  336SOL    HW1 2908   3.844   4.148   1.692 -0.5567 -0.1285  2.0354
  336SOL    HW2 2909   3.699   4.178   1.663 -0.7523 -0.1701  2.9275
  337SOL     OW 2910   4.068   3.118   3.148  0.5731 -0.0585 -0.3187
  337SOL    HW1 2911   4.132   3.052   3.122  1.5161 -1.1962  4.1104
  337SOL    HW2 2912   4.119   3.185   3.192 -0.8071  1.8988 -1.5055
  338SOL     OW 2913   5.219   2.129   0.287  0.6307 -0.2909 -0.0744
  338SOL    HW1 2914   5.222   2.146   0.193  0.0169  0.2334 -0.0052
  338SOL    HW2 2915   5.306   2.154   0.319  0.5258  0.4544 -0.3542
  339SOL     OW 2916   4.222   6.003   0.734 -0.1114 -0.5487 -0.3227
  339SOL    HW1 2917   4.245   5.976   0.645  1.1326 -0.5806 -0.0083
  339SOL    HW2 2918   4.141   6.052   0.724  0.2992 -0.0968 -1.5458
  340SOL     OW 2919   2.756   2.437   0.970  0.3124  0.0651 -0.0147
  340SOL    HW1 2920   2.732   2.352   0.934  2.2699 -0.3658 -0.4406
  340SOL    HW2 2921   2.750   2.497   0.895  0.4852 -0.0250 -0.1015
  341SOL     OW 2922   2.142   0.391   2.730 -0.0349  0.0420  0.3576
  341SOL    HW1 2923   2.131   0.300   2.703 -0.1066 -0.1307  0.9447
  341SOL    HW2 2924   2.053   0.426   2.733  0.0275  0.2724 -0.3237
  342SOL     OW 2925   2.303   3.402   3.195  0.2809 -0.8799  0.6711
  342SOL    HW1 2926   2.245   3.339   3.235  0.3667 -0.6626  1.1434
  342SOL    HW2 2927   2.379   3.406   3.253  0.5640 -0.8252  0.3029
  343SOL     OW 2928   5.417   1.409   1.223 -0.0696  0.0635  0.4009
  343SOL    HW1 2929   5.336   1.434   1.179  0.6202  1.3110 -0.2323
  343SOL    HW2 2930   5.458   1.345   1.165  0.5723  1.2925 -0.5519
  344SOL     OW 2931   5.210   2.320   3.438 -0.5094 -0.2507  0.0254
  344SOL    HW1 2932   5.173   2.268   3.367 -3.0385  1.3104  0.0893
  344SOL    HW2 2933   5.302   2.293   3.442 -1.1721 -3.0642 -1.3407
  345SOL     OW 2934   3.347   3.797   2.037 -0.2190  0.2683  0.2412
  345SOL    HW1 2935   3.427   3.849   2.033  0.7499 -1.0547  1.2154
  345SOL    HW2 2936   3.355   3.736   1.964 -1.5850  1.7226 -1.2031
  346SOL     OW 2937   3.440   2.288   2.369 -0.2208  0.4886 -0.6281
  346SOL    HW1 2938   3.410   2.351   2.434 -1.1825 -1.2895  0.7495
  346SOL    HW2 2939   3.414   2.325   2.285 -2.0609  1.2413  0.2377
  347SOL     OW 2940   5.844   3.551   1.475  0.2467  0.0599 -0.1246
  347SOL    HW1 2941   5.759   3.524   1.508  0.5172  0.8669  1.3250
  347SOL    HW2 2942   5.853   3.642   1.503  1.1721  0.2914 -1.1156
  348SOL     OW 2943   4.102   2.217   2.130  0.1811 -0.2300 -0.1234
  348SOL    HW1 2944   4.128   2.241   2.041 -1.2551  1.1485 -0.2164
  348SOL    HW2 2945   4.020   2.264   2.144  0.1748 -0.7414  1.7976
  349SOL     OW 2946   1.785   5.746   2.392 -0.0110  0.6767 -0.1195
  349SOL    HW1 2947   1.762   5.752   2.299 -2.1362  1.5099  0.3921
  349SOL    HW2 2948   1.718   5.688   2.429  0.0280  1.3845  1.1124
  350SOL     OW 2949   6.308   6.093   4.348  0.0864 -0.6322 -1.2379
  350SOL    HW1 2950   6.279   6.028   4.285 -0.2719 -1.8941  0.1758
  350SOL    HW2 2951   6.377   6.050   4.398  0.0250  0.1470 -0.4453
  351SOL     OW 2952   1.098   1.455   1.289 -0.0564 -0.5044  0.2998
  351SOL    HW1 2953   1.146   1.468   1.208  0.1630 -0.7898  0.3806
  351SOL    HW2 2954   1.036   1.528   1.293  1.6978  1.0320  1.1650
  352SOL     OW 2955   2.329   5.222   1.422 -0.4032  0.1204 -0.2803
  352SOL    HW1 2956   2.279   5.152   1.464  0.9045 -1.3116 -1.0200
  352SOL    HW2 2957   2.416   5.216   1.462  0.2054  0.2179 -1.5501
  353SOL     OW 2958   0.045   5.744   3.678 -0.2722 -0.6925 -0.3017
  353SOL    HW1 2959   0.023   5.737   3.771 -1.5593  1.9038 -0.3380
  353SOL    HW2 2960   0.131   5.701   3.671  0.5365  0.2583  2.3593
  354SOL     OW 2961   5.638   3.867   3.940 -0.0463 -0.5622  0.1577
  354SOL    HW1 2962   5.730   3.875   3.965  0.2914 -0.8946 -0.9212
  354SOL    HW2 2963   5.633   3.783   3.895 -0.8807 -0.5336  0.1832
  355SOL     OW 2964   5.144   6.147   1.913  1.0321 -0.0498  0.5857
  355SOL    HW1 2965   5.155   6.057   1.944  1.1490 -0.6970 -1.2681
  355SOL    HW2 2966   5.233   6.181   1.907  1.0590 -0.1864  0.2092
  356SOL     OW 2967   6.252   0.440   2.980 -0.7035  0.1778  0.6562
  356SOL    HW1 2968   6.176   0.476   3.027 -2.1623 -0.3335 -1.1974
  356SOL    HW2 2969   6.227   0.349   2.961 -0.0327  0.2783 -0.7982
  357SOL     OW 2970   1.446   2.640   1.165 -0.1717  0.2808  0.1289
  357SOL    HW1 2971   1.447   2.736   1.157 -4.3848  0.3971 -1.7228
  357SOL    HW2 2972   1.476   2.609   1.080 -1.3730  0.0909 -0.2417
  358SOL     OW 2973   5.196   1.870   0.825  0.4898  0.8199 -0.7481
  358SOL    HW1 2974   5.245   1.827   0.896 -0.0459  0.9746 -0.2781
  358SOL    HW2 2975   5.143   1.799   0.787 -0.3321  1.0342 -0.0260
  359SOL     OW 2976   4.213   5.082   1.739 -0.8840 -0.4126 -0.4351
  359SOL    HW1 2977   4.141   5.066   1.678 -0.7566  1.6592 -1.2089
  359SOL    HW2 2978   4.176   5.065   1.825 -2.6442  1.4643 -0.7384
  360SOL     OW 2979   4.780   2.556   3.965 -0.0055 -0.4034 -0.1590
  360SOL    HW1 2980   4.728   2.618   4.016  1.2490 -1.1636  2.1951
  360SOL    HW2 2981   4.861   2.547   4.015  1.0933 -1.6391 -2.0604
  361SOL     OW 2982   5.261   5.023   1.122  0.3202  0.5719  0.2265
  361SOL    HW1 2983   5.282   4.930   1.124  3.1203  1.0808 -0.4441
  361SOL    HW2 2984   5.182   5.029   1.069  0.8055 -1.3205 -0.7970
  362SOL     OW 2985   0.547   3.668   4.271  0.5368  0.6380  0.0571
  362SOL    HW1 2986   0.576   3.684   4.182 -0.3066  2.7637  0.1203
  362SOL    HW2 2987   0.607   3.717   4.326  0.3727  0.2612  0.5900
  363SOL     OW 2988   2.087   1.458   2.930  0.2519 -0.1489 -0.2791
  363SOL    HW1 2989   2.075   1.552   2.922 -0.2436  0.0239  1.8665
  363SOL    HW2 2990   2.007   1.427   2.973  0.0396 -1.7031 -1.6749
  364SOL     OW 2991   1.864   3.364   1.707  0.0161 -0.4498 -0.1709
  364SOL    HW1 2992   1.873   3.405   1.621 -0.3704 -2.6781 -1.3420
  364SOL    HW2 2993   1.819   3.282   1.689 -1.6286 -0.2132  2.4068
  365SOL     OW 2994   2.627   6.075   2.448  0.3200 -0.2613  0.8582
  365SOL    HW1 2995   2.533   6.059   2.454  0.3453 -1.5036 -1.1901
  365SOL    HW2 2996   2.660   6.008   2.388  1.5683  3.4092 -3.0569
  366SOL     OW 2997   5.260   2.296   3.044  0.2521  0.3249 -0.2319
  366SOL    HW1 2998   5.243   2.383   3.080 -0.6445  0.3751 -0.7406
  366SOL    HW2 2999   5.201   2.238   3.092  2.5180 -0.4487  1.8078
  367SOL     OW 3000   2.170   4.761   4.088  0.0487 -0.3841  0.3176
  367SOL    HW1 3001   2.199   4.703   4.018  0.8992  1.6030 -1.0615
  367SOL    HW2 3002   2.159   4.704   4.164  0.7979 -2.3228 -0.9690
  368SOL     OW 3003   4.015   1.017   2.407 -0.3520  0.4895  0.3781
  368SOL    HW1 3004   3.958   1.049   2.337  0.8482  0.6837 -0.5450
  368SOL    HW2 3005   4.035   1.095   2.459  0.5586  0.7984 -0.4049
  369SOL     OW 3006   4.789   5.186   0.113  0.5799  0.6132  0.2714
  369SOL    HW1 3007   4.838   5.250   0.166  1.0658  1.7118 -1.4147
  369SOL    HW2 3008   4.856   5.127   0.079  0.0936 -1.1251  2.1287
  370SOL     OW 3009   1.320   5.502   1.535  0.0474  0.3464  0.1101
  370SOL    HW1 3010   1.236   5.543   1.553  0.1944  0.8097 -0.2403
  370SOL    HW2 3011   1.350   5.470   1.620 -0.7846 -0.4122  0.1395
  371SOL     OW 3012   3.341   1.209   3.843  0.0695 -0.2032 -0.4905
  371SOL    HW1 3013   3.266   1.153   3.865 -0.2457  0.3931 -0.0344
  371SOL    HW2 3014   3.311   1.263   3.770  0.1693 -0.1942 -0.5251
  372SOL     OW 3015   4.673   1.880   0.816 -0.8160  0.3689  0.6633
  372SOL    HW1 3016   4.685   1.844   0.728  0.7944  1.3765  0.4268
  372SOL    HW2 3017   4.648   1.804   0.870  0.0254 -0.6345 -0.3070
  373SOL     OW 3018   4.575   2.664   3.568 -0.3744  0.6077  0.3293
  373SOL    HW1 3019   4.610   2.696   3.485 -2.5304  1.6263 -0.2702
  373SOL    HW2 3020   4.480   2.660   3.554 -0.6666 -0.6416  2.2688
  374SOL     OW 3021   4.902   5.117   2.490 -0.8766 -0.3119  0.7691
  374SOL    HW1 3022   4.834   5.184   2.496 -1.7624 -1.1303  0.2193
  374SOL    HW2 3023   4.981   5.164   2.466 -1.5865  0.4798 -0.0464
  375SOL     OW 3024   0.916   0.360   2.888 -0.0418  0.0911  0.0520
  375SOL    HW1 3025   0.929   0.366   2.983 -2.9363 -3.0691  0.8489
  375SOL    HW2 3026   0.996   0.318   2.856  0.2983 -0.3247  1.3702
  376SOL     OW 3027   5.623   1.151   3.929  0.0611 -0.0765 -0.1504
  376SOL    HW1 3028   5.550   1.212   3.919 -1.4520 -1.9971 -1.6500
  376SOL    HW2 3029   5.665   1.177   4.010 -2.7748  0.6888  1.2050
  377SOL     OW 3030   1.418   4.324   4.417  0.1933  0.4835  0.4602
  377SOL    HW1 3031   1.423   4.283   4.331  1.7659 -0.9862  1.1828
  377SOL    HW2 3032   1.386   4.254   4.475  1.5958  0.6595  1.4913
  378SOL     OW 3033   2.032   2.060   1.853 -0.0829  0.6333 -0.3286
  378SOL    HW1 3034   2.069   1.977   1.823 -0.0068  0.5317  0.0381
  378SOL    HW2 3035   2.065   2.125   1.791  0.8714  0.5743  0.0989
  379SOL     OW 3036   0.986   5.809   1.537 -0.2090  0.4570  0.2387
  379SOL    HW1 3037   0.990   5.877   1.470  0.6210  1.6536  1.4451
  379SOL    HW2 3038   0.931   5.741   1.499  0.6482  0.8587 -1.8482
  380SOL     OW 3039   1.252   2.445   3.298 -0.1119 -0.1393 -0.4475
  380SOL    HW1 3040   1.322   2.455   3.363 -0.5258 -0.2273  0.0258
  380SOL    HW2 3041   1.174   2.478   3.343  0.0655  2.4337 -1.8663
  381SOL     OW 3042   6.344   1.839   3.408 -0.4648  0.5451 -0.3928
  381SOL    HW1 3043   6.402   1.800   3.342 -1.4469  0.7233 -1.3820
  381SOL    HW2 3044   6.346   1.777   3.481 -1.1441 -0.8467 -1.5048
  382SOL     OW 3045   3.556   1.064   2.893  0.1877 -0.1079  0.1928
  382SOL    HW1 3046   3.595   1.124   2.829 -0.0328  0.7038  0.7923
  382SOL    HW2 3047   3.591   1.093   2.977  0.4992 -1.1825  0.4448
  383SOL     OW 3048   0.888   2.842   2.327  0.3475 -0.0435  0.1286
  383SOL    HW1 3049   0.967   2.794   2.301 -0.6485 -0.2006 -3.0317
  383SOL    HW2 3050   0.919   2.928   2.353  1.6236 -0.4033 -0.1293
  384SOL     OW 3051   1.337   3.536   4.246  0.6432 -0.5262 -0.0620
  384SOL    HW1 3052   1.400   3.498   4.184  1.1752  1.9979 -1.2318
  384SOL    HW2 3053   1.255   3.539   4.197  0.6142 -0.2245  0.0002
  385SOL     OW 3054   0.880   2.682   0.012  0.0044  0.9168  0.2768
  385SOL    HW1 3055   0.969   2.661  -0.015 -0.0584  0.0676  0.6803
  385SOL    HW2 3056   0.889   2.763   0.063  0.5896  0.6682  0.5820
  386SOL     OW 3057   1.523   2.259   2.705 -0.2565 -0.3287 -0.3441
  386SOL    HW1 3058   1.547   2.195   2.637  2.7506  0.1828  0.0930
  386SOL    HW2 3059   1.579   2.237   2.779  1.4220  3.1199 -0.3833
  387SOL     OW 3060   1.460   5.048   2.382 -0.4937  0.6964 -0.4560
  387SOL    HW1 3061   1.376   5.025   2.342 -1.5246  1.7730  0.9591
  387SOL    HW2 3062   1.437   5.116   2.446  1.4621  0.9647  0.0021
  388SOL     OW 3063   2.599   0.924   2.227 -0.4209  0.6759  0.2612
  388SOL    HW1 3064   2.668   0.983   2.257  0.8675 -0.9846  0.7445
  388SOL    HW2 3065   2.639   0.877   2.154 -1.6612  0.8723 -0.5725
  389SOL     OW 3066   1.720   2.767   1.577  0.2863 -0.1915 -0.1936
  389SOL    HW1 3067   1.661   2.715   1.522 -0.6133  0.2518  0.3443
  389SOL    HW2 3068   1.725   2.719   1.660  0.3502 -0.0037 -0.0886
  390SOL     OW 3069   2.981   3.489   0.972 -0.7061 -0.1961 -0.2308
  390SOL    HW1 3070   2.958   3.575   1.008  0.3349  0.3832 -0.9116
  390SOL    HW2 3071   2.972   3.499   0.877  1.8076 -0.0575 -0.5141
  391SOL     OW 3072   4.163   3.306   2.006  0.5438  0.0129 -0.9247
  391SOL    HW1 3073   4.248   3.333   2.039  0.5147 -2.3004  1.3316
  391SOL    HW2 3074   4.168   3.319   1.911  2.9025  1.1283 -0.6995
  392SOL     OW 3075   0.667   0.707   4.321  0.9795  0.0252  0.0448
  392SOL    HW1 3076   0.689   0.640   4.385 -1.1612  0.4211  1.3171
  392SOL    HW2 3077   0.607   0.664   4.261  1.8770  0.0468 -0.8932
  393SOL     OW 3078   4.649   2.506   0.654  0.4053  0.0597  0.2569
  393SOL    HW1 3079   4.651   2.516   0.750  0.4188 -0.2201  0.2883
  393SOL    HW2 3080   4.599   2.425   0.641  1.1158 -0.3491  0.0569
  394SOL     OW 3081   4.374   1.782   1.375  0.2653  0.3688  0.1733
  394SOL    HW1 3082   4.379   1.686   1.370 -1.2381  0.2938 -0.3951
  394SOL    HW2 3083   4.284   1.800   1.403  0.8552  1.6020  1.3613
  395SOL     OW 3084   1.277   0.042   3.853  0.1503  1.1304 -0.4667
  395SOL    HW1 3085   1.367   0.056   3.884  0.0894 -0.3621  0.5165
  395SOL    HW2 3086   1.287  -0.016   3.777  0.0218  0.4523  0.0150
  396SOL     OW 3087   3.207   1.926   4.142 -0.6883  0.4780 -0.3873
  396SOL    HW1 3088   3.178   1.883   4.223 -1.6654 -0.4646 -1.2005
  396SOL    HW2 3089   3.267   1.863   4.102 -0.0702  1.0166 -0.3258
  397SOL     OW 3090   5.242   3.518   4.081 -0.1058 -0.3801  0.6046
  397SOL    HW1 3091   5.170   3.558   4.131  0.3536  0.4509  0.6275
  397SOL    HW2 3092   5.258   3.579   4.009  0.4874 -0.6224  0.5249
  398SOL     OW 3093   0.283   4.994   2.786 -0.6247 -0.5573 -0.4537
  398SOL    HW1 3094   0.196   4.968   2.814 -0.1084 -4.7493 -2.0709
  398SOL    HW2 3095   0.276   5.006   2.691  0.2203  0.8436 -0.3650
  399SOL     OW 3096   1.763   6.424   2.972  0.2217 -0.0213  0.1296
  399SOL    HW1 3097   1.802   6.502   3.012  0.6760 -0.7921  1.2435
  399SOL    HW2 3098   1.799   6.421   2.884  2.0684 -0.2552  0.8473
  400SOL     OW 3099   3.070   5.854   3.066 -0.4661  0.0182 -0.3890
  400SOL    HW1 3100   3.073   5.758   3.065  0.7794  0.0449 -0.7996
  400SOL    HW2 3101   3.061   5.876   3.159 -0.2572 -0.4869 -0.2459
  401SOL     OW 3102   4.745   1.373   2.684 -0.2918 -0.0234  0.3722
  401SOL    HW1 3103   4.722   1.326   2.604 -0.0313 -1.4505  1.1037
  401SOL    HW2 3104   4.745   1.306   2.752  1.2641  0.8241  1.2599
  402SOL     OW 3105   1.067   5.505   3.002  0.2718 -0.2383  0.2253
  402SOL    HW1 3106   1.137   5.500   3.067 -0.0993  0.8846  0.7381
  402SOL    HW2 3107   1.048   5.414   2.980  1.6251 -0.5752  0.3606
  403SOL     OW 3108   0.856   5.392   2.331  0.3454 -0.4677  0.1315
  403SOL    HW1 3109   0.764   5.415   2.318  0.1113 -1.8357 -0.8674
  403SOL    HW2 3110   0.878   5.339   2.255  1.8800 -0.4310  0.5216
  404SOL     OW 3111   0.258   2.045   3.347  0.2687  0.3228  0.4070
  404SOL    HW1 3112   0.237   1.979   3.282  0.3929  0.5892  0.0937
  404SOL    HW2 3113   0.221   2.012   3.429 -0.8496  0.5129 -0.0137
  405SOL     OW 3114   0.614   2.959   2.560 -0.0140 -0.0043  0.1832
  405SOL    HW1 3115   0.600   3.053   2.547  0.9872  0.0107 -0.8495
  405SOL    HW2 3116   0.699   2.953   2.604  0.0452 -0.4466  0.0113
  406SOL     OW 3117   4.754   5.132   2.053 -0.7281 -0.0292 -0.0411
  406SOL    HW1 3118   4.735   5.090   1.970  0.5591  1.4274 -1.1429
  406SOL    HW2 3119   4.794   5.064   2.107  2.2324 -0.0962 -2.1100
  407SOL     OW 3120   6.268   1.933   2.158  0.0371 -0.1703  0.6354
  407SOL    HW1 3121   6.339   1.888   2.112 -0.5130 -0.2015 -0.2028
  407SOL    HW2 3122   6.237   1.869   2.223  0.4008 -0.3606  0.6238
  408SOL     OW 3123   1.825   3.913   0.234 -0.2551 -0.1314  0.0030
  408SOL    HW1 3124   1.866   3.831   0.260  0.2185  0.2598  0.5258
  408SOL    HW2 3125   1.875   3.944   0.159 -2.0873 -1.6395 -1.9534
  409SOL     OW 3126   5.078   1.966   1.631  0.4266  0.1371 -0.0468
  409SOL    HW1 3127   5.127   1.960   1.713  0.5244  1.1489 -0.0165
  409SOL    HW2 3128   5.012   2.033   1.648  0.7582  0.7094 -0.9509
  410SOL     OW 3129   4.777   2.639   3.050  0.0448  0.3662  0.3430
  410SOL    HW1 3130   4.765   2.733   3.058  0.9919  0.5158  0.1100
  410SOL    HW2 3131   4.693   2.606   3.017 -0.1614  1.1741  0.0591
  411SOL     OW 3132   4.047   5.330   2.503 -0.1195  0.6195 -0.2994
  411SOL    HW1 3133   4.090   5.316   2.418 -0.4470  0.9700 -0.5257
  411SOL    HW2 3134   3.957   5.354   2.481 -0.2002  0.7385  0.1457
  412SOL     OW 3135   3.729   0.202   4.318 -0.1213  0.0819  0.2082
  412SOL    HW1 3136   3.635   0.191   4.309 -0.2912  0.1186  1.7130
  412SOL    HW2 3137   3.740   0.280   4.372  0.7514 -0.3640  0.6996
  413SOL     OW 3138   1.137   3.381   0.739 -0.1138 -0.1229 -0.2483
  413SOL    HW1 3139   1.088   3.323   0.797 -1.4512 -0.3863 -1.5704
  413SOL    HW2 3140   1.076   3.452   0.719  1.0528  1.0785  0.2984
  414SOL     OW 3141   6.118   1.306   1.785 -0.0258  0.0752 -0.1060
  414SOL    HW1 3142   6.038   1.345   1.751 -0.0901 -0.4390 -0.5470
  414SOL    HW2 3143   6.095   1.216   1.806  0.1656  0.2141  0.7648
  415SOL     OW 3144   5.325   1.825   1.075 -0.3413  0.1283 -0.5439
  415SOL    HW1 3145   5.272   1.853   1.150 -0.5292 -0.5370 -0.4261
  415SOL    HW2 3146   5.416   1.838   1.104 -0.4243  0.7493 -0.5457
  416SOL     OW 3147   5.412   5.584   1.260  0.6085 -0.3680 -0.1169
  416SOL    HW1 3148   5.452   5.665   1.291 -0.7295  0.9624 -1.6898
  416SOL    HW2 3149   5.324   5.584   1.297 -0.3435  0.2955 -2.2259
  417SOL     OW 3150   4.376   4.601   1.084  0.9258 -0.1739 -0.7950
  417SOL    HW1 3151   4.388   4.692   1.110 -1.0217 -0.4966  1.7301
  417SOL    HW2 3152   4.458   4.558   1.109  1.0334  0.5159  0.1100
  418SOL     OW 3153   2.401   5.838   3.222 -0.6502 -0.0974  0.0595
  418SOL    HW1 3154   2.469   5.842   3.290  0.5826 -0.8948 -1.0701
  418SOL    HW2 3155   2.367   5.749   3.228 -0.4107 -0.2287 -0.4705
  419SOL     OW 3156   3.347   4.188   1.437  0.4245  0.1029 -0.1734
  419SOL    HW1 3157   3.353   4.184   1.342  0.9993  1.1403 -0.2000
  419SOL    HW2 3158   3.368   4.279   1.459  0.5744 -0.1821  0.9649
  420SOL     OW 3159   5.052   4.086   0.068  0.7133  0.3328  0.3337
  420SOL    HW1 3160   5.015   4.001   0.042  1.2351  0.2690 -0.2321
  420SOL    HW2 3161   5.071   4.076   0.161 -2.1041  0.8977  1.0607
  421SOL     OW 3162   5.856   4.117   0.972 -0.4469 -0.4358 -0.0428
  421SOL    HW1 3163   5.774   4.069   0.957 -0.8758 -0.0792  1.0897
  421SOL    HW2 3164   5.909   4.057   1.024  0.2004 -0.8383 -1.1388
  422SOL     OW 3165   1.089   5.596   1.715 -0.2105 -0.5538 -0.3763
  422SOL    HW1 3166   1.069   5.656   1.643  2.7535 -0.8190 -1.5288
  422SOL    HW2 3167   1.004   5.583   1.758 -1.8993  0.5235 -3.0727
  423SOL     OW 3168   2.040   2.602   1.042 -0.2298 -0.2344  0.6556
  423SOL    HW1 3169   2.053   2.689   1.079 -3.1532  0.5013  0.1610
  423SOL    HW2 3170   2.128   2.574   1.016  0.6933  3.0200 -0.1658
  424SOL     OW 3171   5.125   0.559   3.190 -0.1991 -0.3574  0.3821
  424SOL    HW1 3172   5.107   0.465   3.187  1.0749 -0.6441  0.9811
  424SOL    HW2 3173   5.206   0.569   3.141  0.6401  0.1469  1.7948
  425SOL     OW 3174   6.099   1.039   2.092 -0.3050  0.3119  0.1993
  425SOL    HW1 3175   6.052   1.049   2.175 -0.0251 -0.6335  0.4900
  425SOL    HW2 3176   6.110   1.128   2.059  0.5312  0.7977  1.7074
  426SOL     OW 3177   2.417   1.617   1.724  0.5691  0.0010  0.1559
  426SOL    HW1 3178   2.489   1.580   1.672  0.3048 -0.1516 -0.1057
  426SOL    HW2 3179   2.460   1.659   1.799  0.8315 -1.6779  0.9910
  427SOL     OW 3180   2.353   6.460   3.863  0.5890  0.1391  0.4965
  427SOL    HW1 3181   2.322   6.381   3.818  0.7328  0.7867 -0.8102
  427SOL    HW2 3182   2.372   6.432   3.952 -2.0245 -0.7099  0.8793
  428SOL     OW 3183   0.726   5.850   1.808 -0.0919 -0.3938 -0.5219
  428SOL    HW1 3184   0.630   5.855   1.806 -0.1465  1.0906  1.7822
  428SOL    HW2 3185   0.745   5.792   1.882  0.7986 -0.6352 -0.9322
  429SOL     OW 3186   5.006   6.068   1.166  0.2102 -0.9037 -0.0666
  429SOL    HW1 3187   4.999   6.050   1.260  2.4570 -0.2975  0.2711
  429SOL    HW2 3188   5.088   6.025   1.140  1.3177  1.6059 -1.0264
  430SOL     OW 3189   2.993   2.956   0.422 -0.5892 -0.1610 -0.8229
  430SOL    HW1 3190   2.984   3.022   0.492 -2.2161 -1.4760  0.2916
  430SOL    HW2 3191   3.013   3.007   0.344  1.7788  1.3370  0.6288
  431SOL     OW 3192   5.051   4.841   2.647 -0.0180 -0.3117 -0.1134
  431SOL    HW1 3193   5.038   4.891   2.566  0.1104  1.1571  0.7425
  431SOL    HW2 3194   5.144   4.817   2.646  0.6981  2.0893  0.8506
  432SOL     OW 3195   2.320   5.073   1.917  0.0279 -0.0625 -0.1460
  432SOL    HW1 3196   2.345   5.029   1.998  0.5991  0.7168  0.1177
  432SOL    HW2 3197   2.376   5.032   1.850  0.7322  0.4088  0.1379
  433SOL     OW 3198   0.267   4.282   2.151  0.0533 -0.1740 -0.3324
  433SOL    HW1 3199   0.241   4.200   2.193  1.2725 -0.1556  0.4838
  433SOL    HW2 3200   0.359   4.292   2.172  0.7111 -0.0776 -2.8895
  434SOL     OW 3201   2.448   1.829   1.008 -0.6011  0.0419  0.4988
  434SOL    HW1 3202   2.405   1.905   1.046 -0.9863 -0.5223  1.2074
  434SOL    HW2 3203   2.410   1.823   0.920 -3.0135 -1.1868  1.5189
  435SOL     OW 3204   4.527   3.366   1.403  0.0505  0.4529  0.4523
  435SOL    HW1 3205   4.620   3.350   1.393  0.1874 -2.3120  3.9369
  435SOL    HW2 3206   4.485   3.310   1.338  0.8324  0.3404  0.0420
  436SOL     OW 3207   1.435   3.722   0.696  0.1623  0.2346  0.7012
  436SOL    HW1 3208   1.480   3.722   0.780  0.8899 -0.8648  0.3386
  436SOL    HW2 3209   1.343   3.737   0.717  0.3676  0.1612  1.6726
  437SOL     OW 3210   4.442   2.511   4.075  0.1382  0.2436 -0.2746
  437SOL    HW1 3211   4.490   2.548   4.001 -0.4886 -0.3048 -0.9645
  437SOL    HW2 3212   4.355   2.549   4.069 -0.1578 -0.4282 -0.2953
  438SOL     OW 3213   4.423   0.898   0.335  0.3835 -0.4943  0.8142
  438SOL    HW1 3214   4.394   0.923   0.423 -1.2030  1.3370 -0.1659
  438SOL    HW2 3215   4.380   0.814   0.318 -1.7628  0.5771  0.6904
  439SOL     OW 3216   2.756   2.982   0.597  0.1611  0.8431 -0.0920
  439SOL    HW1 3217   2.787   2.964   0.508  0.9905 -1.2529  0.5553
  439SOL    HW2 3218   2.799   2.916   0.651 -0.5232  1.8986  1.8519
  440SOL     OW 3219   3.167   2.235   1.919  0.4609  0.7245 -0.1349
  440SOL    HW1 3220   3.164   2.286   1.838  1.6379  1.1426  0.0664
  440SOL    HW2 3221   3.123   2.290   1.983 -0.2760  0.4889 -0.4248
  441SOL     OW 3222   6.301   4.868   1.839  0.2107 -0.6953  0.4695
  441SOL    HW1 3223   6.220   4.918   1.836 -0.8710 -2.1786  2.3018
  441SOL    HW2 3224   6.358   4.919   1.897  0.1331 -0.2505  0.1571
  442SOL     OW 3225   1.319   4.231   0.975  0.4973  0.0356 -0.6446
  442SOL    HW1 3226   1.329   4.274   0.890 -0.1833  1.7416  0.1083
  442SOL    HW2 3227   1.403   4.186   0.989  0.0194 -1.8012 -2.9803
  443SOL     OW 3228   1.515   2.150   0.828 -0.1827 -0.2630  1.1646
  443SOL    HW1 3229   1.526   2.213   0.899 -0.1913  1.5075 -0.3252
  443SOL    HW2 3230   1.602   2.143   0.788 -0.6570  0.5666 -0.0647
  444SOL     OW 3231   1.491   1.527   4.530 -0.2190  0.1565  0.4367
  444SOL    HW1 3232   1.515   1.595   4.467 -0.5889 -0.7787 -0.7719
  444SOL    HW2 3233   1.396   1.537   4.540 -0.0683  0.7206  1.3766
  445SOL     OW 3234   5.473   6.097   0.253 -0.6030  0.6845  0.0307
  445SOL    HW1 3235   5.561   6.079   0.222 -0.5984 -0.0703  0.4674
  445SOL    HW2 3236   5.421   6.021   0.225 -0.4062 -0.5060  2.6472
  446SOL     OW 3237   4.002   2.919   1.329 -0.4207  0.0234 -0.2601
  446SOL    HW1 3238   3.961   3.003   1.308  0.8888  0.7270 -0.1055
  446SOL    HW2 3239   3.966   2.858   1.265  1.0185  1.4096 -2.5426
  447SOL     OW 3240   4.040   1.725   0.656  0.5529  0.6011  0.2452
  447SOL    HW1 3241   4.111   1.783   0.683  0.6730  0.8191 -0.5236
  447SOL    HW2 3242   4.072   1.637   0.678  1.5164  0.5963 -0.9936
  448SOL     OW 3243   4.352   4.736   1.997  0.1699  0.1817  0.0487
  448SOL    HW1 3244   4.434   4.685   1.995  0.4757  0.5988  1.0994
  448SOL    HW2 3245   4.286   4.672   2.024  0.7027  0.4555  2.2582
  449SOL     OW 3246   4.955   5.495   0.882  0.2456  0.3691  0.0660
  449SOL    HW1 3247   4.873   5.463   0.846  0.3954 -1.5600  1.3320
  449SOL    HW2 3248   5.021   5.434   0.850  0.8737  0.6266  0.8426
  450SOL     OW 3249   5.447   2.206   2.647  0.0813  0.5703 -0.3023
  450SOL    HW1 3250   5.486   2.150   2.713  1.1254 -0.0645 -1.4177
  450SOL    HW2 3251   5.353   2.203   2.666  0.2666 -0.3663  0.5536
  451SOL     OW 3252   2.314   5.347   1.901 -0.8568 -0.6022  0.4348
  451SOL    HW1 3253   2.336   5.382   1.814 -0.2151  1.1332  1.2658
  451SOL    HW2 3254   2.307   5.253   1.886 -1.8452 -0.2554 -1.7255
  452SOL     OW 3255   5.730   5.719   2.447 -0.3181 -0.2358 -0.1760
  452SOL    HW1 3256   5.731   5.640   2.393 -0.0256 -0.7931  0.6159
  452SOL    HW2 3257   5.811   5.765   2.425  0.1006 -0.7701  0.2176
  453SOL     OW 3258   5.776   3.503   4.261  0.1439  0.5952  0.3431
  453SOL    HW1 3259   5.745   3.434   4.319 -0.8659  0.0191 -0.8200
  453SOL    HW2 3260   5.739   3.481   4.175  2.1359  1.0334 -0.6955
  454SOL     OW 3261   5.006   4.335   0.297  0.4252 -0.3908  0.7054
  454SOL    HW1 3262   4.916   4.313   0.272  0.5029  2.2753 -2.6142
  454SOL    HW2 3263   5.059   4.261   0.267 -0.3066 -0.3290 -0.7998
  455SOL     OW 3264   0.630   1.763   3.105  0.0993  0.2477  0.4722
  455SOL    HW1 3265   0.648   1.728   3.018 -0.5294 -0.5096  0.6359
  455SOL    HW2 3266   0.584   1.692   3.150 -0.6475  1.0616  1.0250
  456SOL     OW 3267   5.526   2.730   2.006  0.6434  0.2148  0.3985
  456SOL    HW1 3268   5.555   2.743   1.916  1.3559 -0.7632  0.4700
  456SOL    HW2 3269   5.481   2.811   2.029  0.7458  0.6010 -0.7253
  457SOL     OW 3270   3.220   5.130   3.212  0.5429 -0.8707  0.0735
  457SOL    HW1 3271   3.221   5.201   3.148  0.5898 -0.7460  0.2100
  457SOL    HW2 3272   3.195   5.053   3.162 -1.8250 -0.3583  0.3267
  458SOL     OW 3273   1.466   4.267   2.630 -0.2205 -0.0360 -0.6749
  458SOL    HW1 3274   1.523   4.306   2.564 -0.4909  0.6408 -0.5240
  458SOL    HW2 3275   1.517   4.271   2.711 -0.2849  0.0889 -0.6409
  459SOL     OW 3276   6.047   6.418   2.106 -0.0732 -0.2202  0.4606
  459SOL    HW1 3277   6.099   6.458   2.036  1.3733  0.8902  2.0772
  459SOL    HW2 3278   5.965   6.466   2.106 -0.1118 -0.2657 -0.4734
  460SOL     OW 3279   6.245   6.134   4.025  0.2522 -0.0849 -0.4296
  460SOL    HW1 3280   6.155   6.121   3.994  0.9053 -1.6623 -1.8508
  460SOL    HW2 3281   6.261   6.058   4.081  0.1465  1.1252  1.3203
  461SOL     OW 3282   2.623   4.803   2.177 -0.0454 -0.0157 -0.3017
  461SOL    HW1 3283   2.636   4.864   2.104 -2.4358  0.1397 -0.6606
  461SOL    HW2 3284   2.590   4.858   2.248  2.7021 -0.0776  1.1770
  462SOL     OW 3285   5.476   2.814   1.751  0.6649  0.4330 -0.2314
  462SOL    HW1 3286   5.529   2.890   1.775  0.2746  1.4724 -2.4358
  462SOL    HW2 3287   5.443   2.834   1.663 -0.8830 -1.5300 -0.1712
  463SOL     OW 3288   5.035   1.270   2.042  0.7160  0.6740 -0.2554
  463SOL    HW1 3289   5.068   1.335   1.981 -0.2549  2.5917  1.1652
  463SOL    HW2 3290   4.955   1.308   2.077 -0.5109 -1.7953 -0.1621
  464SOL     OW 3291   4.473   6.024   1.866 -0.3543 -0.2443 -0.3320
  464SOL    HW1 3292   4.426   6.004   1.947 -0.5232 -1.3752 -0.6874
  464SOL    HW2 3293   4.561   6.047   1.895 -1.0939  1.9848  0.3415
  465SOL     OW 3294   4.652   1.677   1.626  0.4501 -0.1408  0.0879
  465SOL    HW1 3295   4.722   1.656   1.688  0.5397 -1.8090 -0.5486
  465SOL    HW2 3296   4.661   1.613   1.556 -1.6640 -0.3610 -0.0512
  466SOL     OW 3297   4.774   4.511   0.748 -1.1889 -0.4387  0.6393
  466SOL    HW1 3298   4.833   4.502   0.673 -0.4991 -0.4390  1.1679
  466SOL    HW2 3299   4.756   4.605   0.752 -1.1095 -0.4191  0.5619
  467SOL     OW 3300   6.003   2.756   0.304  0.2370 -0.1595 -0.0292
  467SOL    HW1 3301   5.910   2.769   0.319  0.4969 -0.3283  2.0106
  467SOL    HW2 3302   6.037   2.844   0.288  0.1148  0.2815  1.8939
  468SOL     OW 3303   5.396   2.437   0.466  0.4205  0.0813 -0.0509
  468SOL    HW1 3304   5.370   2.529   0.467  0.2383  0.0359 -0.4725
  468SOL    HW2 3305   5.383   2.408   0.556 -0.0833  0.3117 -0.0450
  469SOL     OW 3306   4.079   1.774   3.430 -0.4873  0.8160  0.1542
  469SOL    HW1 3307   4.025   1.847   3.460  0.1173  1.9436 -1.3776
  469SOL    HW2 3308   4.074   1.778   3.335  0.9358 -0.1012  0.0177
  470SOL     OW 3309   4.382   2.113   3.692 -0.0095 -0.3083  0.7958
  470SOL    HW1 3310   4.383   2.019   3.711  1.1383 -0.2654  1.0047
  470SOL    HW2 3311   4.409   2.154   3.774 -0.8601  0.2394  0.8170
  471SOL     OW 3312   1.833   3.183   1.943 -0.1849  0.2673  0.0055
  471SOL    HW1 3313   1.773   3.248   1.907 -1.5880 -0.9065  0.1479
  471SOL    HW2 3314   1.826   3.193   2.038 -0.2787  0.0204  0.0257
  472SOL     OW 3315   2.992   3.933   3.163 -0.1586  0.1895  0.1234
  472SOL    HW1 3316   2.908   3.978   3.153 -0.5597 -0.1282  1.7127
  472SOL    HW2 3317   2.982   3.882   3.243  1.2679 -0.5284 -0.1259
  473SOL     OW 3318   4.822   2.490   4.317  0.6196  0.4559 -0.3581
  473SOL    HW1 3319   4.787   2.409   4.355  3.6851 -0.1926  1.3979
  473SOL    HW2 3320   4.859   2.463   4.233 -0.0744  0.5007 -0.6944
  474SOL     OW 3321   1.179   6.153   1.580 -0.1965  0.0718 -0.6797
  474SOL    HW1 3322   1.229   6.136   1.500  0.1479  0.0714 -0.4632
  474SOL    HW2 3323   1.184   6.072   1.630 -0.4134  0.0729 -0.6523
  475SOL     OW 3324   4.178   0.619   3.568  0.4329  0.5877 -0.4668
  475SOL    HW1 3325   4.130   0.701   3.567  0.7180  0.7560 -0.4579
  475SOL    HW2 3326   4.217   0.615   3.656 -0.5592 -0.1307 -0.0343
  476SOL     OW 3327   6.068   2.602   1.601  0.6161  0.1758 -0.3800
  476SOL    HW1 3328   6.084   2.510   1.619  0.5044  0.0149 -1.0957
  476SOL    HW2 3329   6.075   2.610   1.506  2.7291  1.2977 -0.2114
  477SOL     OW 3330   0.213   0.145   3.673 -0.0558  0.5598 -0.3700
  477SOL    HW1 3331   0.214   0.207   3.600  0.8630  0.7166 -0.2371
  477SOL    HW2 3332   0.124   0.148   3.705 -0.1980  1.3064 -0.8017
  478SOL     OW 3333   1.902   2.155   3.332  0.4296  0.1915  0.2200
  478SOL    HW1 3334   1.976   2.209   3.303  1.1687 -0.3922  0.9697
  478SOL    HW2 3335   1.870   2.114   3.252 -0.4790  2.0961 -0.4578
  479SOL     OW 3336   5.198   0.883   0.019 -0.2978 -0.1865 -0.2714
  479SOL    HW1 3337   5.275   0.939   0.034  0.0701 -0.8546  0.3890
  479SOL    HW2 3338   5.220   0.833  -0.059 -0.0711 -0.3517 -0.1042
  480SOL     OW 3339   3.710   4.165   3.265  0.4746  0.1957 -0.3751
  480SOL    HW1 3340   3.761   4.216   3.201 -1.1153  0.3921 -1.5410
  480SOL    HW2 3341   3.756   4.081   3.269  1.2237  0.5563 -0.9683
  481SOL     OW 3342   6.456   2.631   1.602 -0.6115  0.2728  0.1063
  481SOL    HW1 3343   6.390   2.584   1.550 -0.5837 -0.6061  0.8412
  481SOL    HW2 3344   6.491   2.697   1.542 -1.5856  0.2230 -0.5446
  482SOL     OW 3345   2.897   4.296   0.685 -0.1787  0.5906 -0.1647
  482SOL    HW1 3346   2.819   4.279   0.633 -0.0196  0.1091 -0.2559
  482SOL    HW2 3347   2.968   4.254   0.637  0.2395  1.5205 -0.3812
  483SOL     OW 3348   2.982   3.503   0.678 -0.7101 -0.0921 -0.4228
  483SOL    HW1 3349   2.913   3.569   0.671 -1.2061 -0.6781 -1.1781
  483SOL    HW2 3350   2.998   3.476   0.587  0.1628 -0.3216 -0.2053
  484SOL     OW 3351   1.191   2.312   4.166  0.5023  0.1079  0.6820
  484SOL    HW1 3352   1.153   2.295   4.253 -0.9657  0.0203  0.0589
  484SOL    HW2 3353   1.260   2.376   4.182 -1.5814  2.2770  1.5875
  485SOL     OW 3354   3.515   4.843   1.205 -0.0821  0.1844  0.2217
  485SOL    HW1 3355   3.486   4.755   1.230  1.5129 -0.4166  0.0343
  485SOL    HW2 3356   3.489   4.898   1.278  4.3104 -1.4842  3.4332
  486SOL     OW 3357   1.271   4.986   3.897 -0.5356 -0.2347 -0.2706
  486SOL    HW1 3358   1.238   5.074   3.913 -0.3119  0.0219 -1.1616
  486SOL    HW2 3359   1.333   4.996   3.825  1.1045 -0.8029  1.0076
  487SOL     OW 3360   2.082   2.373   3.192  0.2556  0.1656 -0.2651
  487SOL    HW1 3361   2.166   2.344   3.155 -0.5547 -3.7756  0.5126
  487SOL    HW2 3362   2.027   2.390   3.116  1.0253  0.3785 -0.7912
  488SOL     OW 3363   0.407   0.278   1.447 -0.2136  0.2727 -0.1235
  488SOL    HW1 3364   0.475   0.301   1.383 -0.1299  0.5932  0.0778
  488SOL    HW2 3365   0.430   0.190   1.477  1.3149  1.1597  1.4887
  489SOL     OW 3366   1.364   4.491   3.028 -0.0139 -0.3191 -0.1181
  489SOL    HW1 3367   1.292   4.530   2.978  1.3435 -0.7349 -2.5281
  489SOL    HW2 3368   1.335   4.498   3.119 -1.1012  3.6473 -0.5691
  490SOL     OW 3369   1.565   5.760   0.360 -0.0348 -0.2058  0.3503
  490SOL    HW1 3370   1.511   5.708   0.419 -0.4616 -0.2254 -0.0527
  490SOL    HW2 3371   1.615   5.817   0.418 -1.3333  0.6382  0.7010
  491SOL     OW 3372   5.846   5.506   0.272 -0.5421  0.7243 -0.1022
  491SOL    HW1 3373   5.849   5.415   0.300 -0.7737  0.8511  0.3495
  491SOL    HW2 3374   5.826   5.502   0.178  0.0764  0.2977 -0.2226
  492SOL     OW 3375   0.625   5.454   0.588  0.4255 -0.1159  0.0192
  492SOL    HW1 3376   0.594   5.439   0.498  0.7616  0.8106 -0.2692
  492SOL    HW2 3377   0.554   5.502   0.630  1.2837  1.7786 -0.5647
  493SOL     OW 3378   0.655   3.767   1.275 -0.7514  0.2026  0.6875
  493SOL    HW1 3379   0.726   3.731   1.327 -1.9544 -0.4060  1.9940
  493SOL    HW2 3380   0.640   3.703   1.206  0.5961  0.8256 -0.2376
  494SOL     OW 3381   1.755   3.997   3.494 -0.0838 -0.0239  0.0202
  494SOL    HW1 3382   1.734   4.007   3.401  2.5764  0.4515 -0.6068
  494SOL    HW2 3383   1.779   3.905   3.503  1.0335  0.2476 -0.0992
  495SOL     OW 3384   5.977   4.730   1.773 -0.4759 -0.1792  0.0191
  495SOL    HW1 3385   5.992   4.814   1.816  0.2361 -0.0014 -0.5612
  495SOL    HW2 3386   5.888   4.737   1.737 -0.6985  0.0381  0.6033
  496SOL     OW 3387   2.342   2.068   1.107  0.2014 -0.2673 -0.3641
  496SOL    HW1 3388   2.289   2.094   1.183  0.8475 -1.3647  0.5013
  496SOL    HW2 3389   2.379   2.150   1.074  1.2945  0.1065  1.5943
  497SOL     OW 3390   0.837   3.165   2.095 -0.1305  0.1437 -0.1846
  497SOL    HW1 3391   0.921   3.135   2.060 -0.6212 -0.5478 -0.7891
  497SOL    HW2 3392   0.818   3.244   2.045 -0.0457  0.0614 -0.3488
  498SOL     OW 3393   2.083   1.307   2.615 -1.0433 -0.1640 -0.2949
  498SOL    HW1 3394   2.001   1.322   2.663 -0.4858  0.5650  0.4481
  498SOL    HW2 3395   2.119   1.394   2.600 -0.4604 -0.4711 -0.7285
  499SOL     OW 3396   3.819   2.405   0.590  0.1743 -0.5804 -0.3065
  499SOL    HW1 3397   3.791   2.344   0.658  0.5108  0.2659  0.6267
  499SOL    HW2 3398   3.914   2.391   0.582  0.4614  0.5427  0.7171
  500SOL     OW 3399   2.336   0.760   3.328  0.8799 -0.0554 -0.2623
  500SOL    HW1 3400   2.377   0.749   3.242 -0.5865  0.6477 -1.0985
  500SOL    HW2 3401   2.408   0.784   3.386  1.8700 -0.2793 -1.3496
  501SOL     OW 3402   5.484   3.772   1.570 -0.9608  0.1749 -0.1219
  501SOL    HW1 3403   5.482   3.710   1.498 -1.0454  0.4450 -0.3525
  501SOL    HW2 3404   5.524   3.851   1.533  1.0550 -0.3992  0.6925
  502SOL     OW 3405   3.676   5.785   0.819  0.0537 -0.4701  0.0564
  502SOL    HW1 3406   3.608   5.744   0.766 -0.3643  0.3767 -0.0774
  502SOL    HW2 3407   3.671   5.878   0.798  1.2189 -0.3782  0.0884
  503SOL     OW 3408   1.671   2.883   3.609 -0.4992 -0.0486 -0.1702
  503SOL    HW1 3409   1.577   2.868   3.616 -0.2171 -2.2060 -0.4360
  503SOL    HW2 3410   1.693   2.931   3.689 -1.5397 -1.1269  0.7967
  504SOL     OW 3411   5.293   3.339   0.825 -0.6069  0.8312 -0.1470
  504SOL    HW1 3412   5.277   3.257   0.779  0.0360  0.8017 -0.3261
  504SOL    HW2 3413   5.312   3.402   0.756 -0.6604  1.0297  0.0174
  505SOL     OW 3414   1.141   3.897   0.996  0.3887  0.5995 -0.1400
  505SOL    HW1 3415   1.135   3.828   0.930 -0.9625 -1.2789  1.7898
  505SOL    HW2 3416   1.050   3.913   1.023  0.9691 -0.9537  3.3332
  506SOL     OW 3417   1.547   3.553   2.593  0.0551 -0.2501 -0.2845
  506SOL    HW1 3418   1.607   3.559   2.668 -1.4170 -1.3209  1.0307
  506SOL    HW2 3419   1.604   3.533   2.519  1.5563  0.8068  0.5322
  507SOL     OW 3420   3.004   4.271   2.931  0.1699  0.2860  0.2402
  507SOL    HW1 3421   3.019   4.321   3.011 -1.0136  1.8890 -0.4860
  507SOL    HW2 3422   3.092   4.255   2.896  0.6657  0.0845  1.5229
  508SOL     OW 3423   2.004   1.807   3.143 -0.4480 -0.6804 -0.1017
  508SOL    HW1 3424   2.079   1.803   3.202 -1.5501 -1.1780  1.3052
  508SOL    HW2 3425   2.041   1.837   3.060  0.6784  3.5358  1.6614
  509SOL     OW 3426   6.324   4.844   2.374 -0.1011  0.3108  0.0865
  509SOL    HW1 3427   6.403   4.820   2.325 -0.6960 -1.3589 -0.1266
  509SOL    HW2 3428   6.342   4.816   2.464  0.0002  1.0363  0.2994
  510SOL     OW 3429   3.055   5.313   0.412  0.6115 -0.4719  0.0041
  510SOL    HW1 3430   3.145   5.335   0.433  0.7294 -0.7633 -0.2020
  510SOL    HW2 3431   3.057   5.220   0.390  0.5068 -0.1685 -1.3864
  511SOL     OW 3432   4.352   4.449   1.393 -0.4680  0.6501  0.3631
  511SOL    HW1 3433   4.310   4.535   1.391 -0.8322  0.4800  0.6261
  511SOL    HW2 3434   4.377   4.432   1.302 -1.0247  0.7272  0.1931
  512SOL     OW 3435   4.826   0.066   4.428  0.5173 -0.3958  0.3585
  512SOL    HW1 3436   4.796   0.155   4.411 -0.0104 -0.3551  1.4342
  512SOL    HW2 3437   4.817   0.055   4.522  2.4379 -0.9265  0.5150
  513SOL     OW 3438   5.265   1.345   0.395 -0.3562  0.3824  0.4963
  513SOL    HW1 3439   5.317   1.425   0.394  1.0525 -0.4726  1.7011
  513SOL    HW2 3440   5.262   1.318   0.303 -0.6926  1.6930  0.0984
  514SOL     OW 3441   6.290   3.546   3.633  0.0338  0.6575 -0.3787
  514SOL    HW1 3442   6.235   3.584   3.702  0.0375  0.4001 -0.2312
  514SOL    HW2 3443   6.354   3.492   3.681 -1.4001 -1.4219 -0.6748
  515SOL     OW 3444   6.026   3.217   0.063 -0.1462  0.0033 -0.4117
  515SOL    HW1 3445   6.060   3.234  -0.024  0.8753 -0.3202 -0.0890
  515SOL    HW2 3446   5.931   3.216   0.052 -0.0145 -0.9826 -1.6949
  516SOL     OW 3447   5.459   3.287   4.474 -0.1304  0.4580  0.4713
  516SOL    HW1 3448   5.530   3.257   4.418 -0.8636  1.0871 -0.8466
  516SOL    HW2 3449   5.499   3.354   4.530  0.6940 -0.4391  0.9900
  517SOL     OW 3450   4.292   0.470   3.121  0.3962 -0.3870  0.0357
  517SOL    HW1 3451   4.261   0.387   3.086 -0.0095 -0.9587  1.6316
  517SOL    HW2 3452   4.243   0.481   3.203  1.0234  1.0228  0.2516
  518SOL     OW 3453   5.023   2.822   3.148  0.2704 -0.4477 -0.2167
  518SOL    HW1 3454   4.998   2.831   3.240  0.6271  0.8357 -0.2297
  518SOL    HW2 3455   4.944   2.842   3.099 -0.2375 -2.2681 -0.2015
  519SOL     OW 3456   2.671   3.335   1.715 -0.1485 -0.0493 -0.3006
  519SOL    HW1 3457   2.727   3.259   1.730 -0.9146 -0.0618  3.3073
  519SOL    HW2 3458   2.587   3.298   1.689 -0.2255 -0.3881  0.4201
  520SOL     OW 3459   0.218   5.402   2.691  0.5456 -0.5102  0.1035
  520SOL    HW1 3460   0.283   5.465   2.660  1.2554 -1.0788  0.3983
  520SOL    HW2 3461   0.254   5.369   2.774 -1.2202  0.8470  1.4897
  521SOL     OW 3462   4.198   2.223   3.312 -0.2073  0.3540  0.2796
  521SOL    HW1 3463   4.128   2.281   3.281 -1.7597 -0.6787  1.6083
  521SOL    HW2 3464   4.163   2.187   3.394  1.6213 -0.7727  0.6145
  522SOL     OW 3465   1.402   1.085   2.109  0.0360  0.5866 -0.3036
  522SOL    HW1 3466   1.399   1.143   2.185 -0.4965 -0.4408  0.4758
  522SOL    HW2 3467   1.476   1.026   2.126 -0.7934 -0.3880 -0.0196
  523SOL     OW 3468   4.588   5.302   2.915  0.1704 -0.2614 -0.1896
  523SOL    HW1 3469   4.656   5.271   2.975 -0.3630 -0.7038  0.1967
  523SOL    HW2 3470   4.505   5.283   2.960 -0.1959  1.7857  0.0892
  524SOL     OW 3471   1.765   0.285   4.026 -0.4292  0.1779 -0.1857
  524SOL    HW1 3472   1.703   0.326   3.966 -0.5203 -0.2110 -0.3629
  524SOL    HW2 3473   1.748   0.191   4.017 -0.6441  0.1296  0.6627
  525SOL     OW 3474   3.597   5.672   4.565  0.3944 -0.0707  0.8183
  525SOL    HW1 3475   3.630   5.715   4.486  0.7112 -1.3008  0.2695
  525SOL    HW2 3476   3.615   5.735   4.635  0.7200  0.7514  0.0190
  526SOL     OW 3477   1.474   0.015   4.209 -0.0992 -0.3119 -0.0466
  526SOL    HW1 3478   1.562   0.032   4.242  0.3301 -1.4418 -0.5599
  526SOL    HW2 3479   1.480   0.030   4.114 -0.6208  0.2015 -0.0063
  527SOL     OW 3480   1.762   0.255   2.366  0.1845  0.1833  0.2863
  527SOL    HW1 3481   1.856   0.248   2.383 -0.4111 -0.4779  4.0424
  527SOL    HW2 3482   1.730   0.165   2.371 -0.7340  0.4353 -0.6411
  528SOL     OW 3483   1.624   0.871   3.878 -0.0827  0.0877  0.8282
  528SOL    HW1 3484   1.637   0.931   3.804 -0.8814  0.7058  1.1797
  528SOL    HW2 3485   1.687   0.899   3.943  0.8370 -0.6497  0.2894
  529SOL     OW 3486   5.692   6.158   3.570 -0.4316 -0.0017  0.2424
  529SOL    HW1 3487   5.601   6.173   3.594 -0.9925 -0.4366 -1.4843
  529SOL    HW2 3488   5.695   6.176   3.476  1.4951  1.0292  0.4588
  530SOL     OW 3489   5.362   0.466   2.573  0.0433 -0.0061 -0.2669
  530SOL    HW1 3490   5.409   0.426   2.646  1.2494 -0.1359 -1.0927
  530SOL    HW2 3491   5.389   0.558   2.574 -1.0967  0.3513  0.3340
  531SOL     OW 3492   0.123   5.004   3.686 -0.3796  0.8502 -0.6254
  531SOL    HW1 3493   0.082   5.089   3.673  0.0035  1.5260  1.8990
  531SOL    HW2 3494   0.113   4.987   3.780  0.2639 -1.5308 -0.9149
  532SOL     OW 3495   0.802   6.157   4.058  0.4574  0.4087  0.1073
  532SOL    HW1 3496   0.841   6.093   4.118  1.0393 -0.4278 -1.1018
  532SOL    HW2 3497   0.743   6.105   4.003 -0.0256  1.1437 -0.0844
  533SOL     OW 3498   3.210   2.821   3.476  0.4254 -0.2430  0.9155
  533SOL    HW1 3499   3.210   2.813   3.571  1.9227  1.1221  1.0730
  533SOL    HW2 3500   3.257   2.903   3.458  0.6706 -0.7421 -1.0136
  534SOL     OW 3501   2.122   1.284   1.953 -0.3837 -0.7465  0.0060
  534SOL    HW1 3502   2.213   1.295   1.982 -0.0994 -0.5493 -0.9079
  534SOL    HW2 3503   2.121   1.323   1.865 -1.5735  0.0834  0.3666
  535SOL     OW 3504   0.007   0.855   3.197  0.3032 -0.2850  0.3838
  535SOL    HW1 3505   0.090   0.878   3.157  1.2482 -1.9469  1.3044
  535SOL    HW2 3506  -0.042   0.810   3.128 -0.2080  1.4049 -0.4042
  536SOL     OW 3507   4.070   1.899   1.410 -0.0070 -0.3920  0.1135
  536SOL    HW1 3508   4.072   1.908   1.505  1.8365  0.9744  0.0005
  536SOL    HW2 3509   4.015   1.972   1.381  0.0232 -0.3729  0.1034
  537SOL     OW 3510   4.355   5.828   4.450 -0.3738  0.1385 -0.0443
  537SOL    HW1 3511   4.409   5.907   4.456  0.4148 -0.3928  0.0127
  537SOL    HW2 3512   4.402   5.771   4.390 -0.4007 -0.7026  0.7070
  538SOL     OW 3513   1.836   4.646   0.059 -0.0575  0.5504  0.0330
  538SOL    HW1 3514   1.799   4.721   0.104 -0.9230  0.2617 -0.1724
  538SOL    HW2 3515   1.836   4.671  -0.034  1.7515  1.1594  0.1508
  539SOL     OW 3516   0.334   1.220   3.605  0.1509 -0.5247  0.2930
  539SOL    HW1 3517   0.417   1.180   3.631 -0.3309 -0.8250  1.4329
  539SOL    HW2 3518   0.272   1.192   3.672 -0.9603 -0.5879 -0.7210
  540SOL     OW 3519   3.039   4.225   1.075  0.0105 -0.7418  0.4850
  540SOL    HW1 3520   3.119   4.277   1.073 -0.1511 -0.5143 -0.3107
  540SOL    HW2 3521   3.018   4.217   1.168  1.1742 -1.1457  0.7310
  541SOL     OW 3522   0.447   0.820   3.656  0.3657 -0.2616 -0.3739
  541SOL    HW1 3523   0.375   0.784   3.708  0.0987 -0.4776 -0.8897
  541SOL    HW2 3524   0.482   0.891   3.709 -0.3675 -0.0160 -0.2188
  542SOL     OW 3525   4.303   6.456   2.874 -0.3561  0.3079 -0.1041
  542SOL    HW1 3526   4.248   6.405   2.815  1.2007  0.5502 -1.8725
  542SOL    HW2 3527   4.362   6.391   2.913  0.6205  0.5108 -1.1912
  543SOL     OW 3528   3.707   4.906   1.550  0.1106 -0.8838 -0.0770
  543SOL    HW1 3529   3.716   4.816   1.520 -1.1471 -1.1182  0.1937
  543SOL    HW2 3530   3.706   4.900   1.645  0.2397 -0.5615 -0.0537
  544SOL     OW 3531   2.809   3.955   0.696  0.2452  0.0623 -0.1415
  544SOL    HW1 3532   2.740   4.021   0.692 -1.5997 -1.6579  1.2474
  544SOL    HW2 3533   2.868   3.987   0.764 -0.3232  0.5606  0.1303
  545SOL     OW 3534   1.944   3.015   3.182 -0.2999 -0.1076 -0.1912
  545SOL    HW1 3535   1.980   2.954   3.246 -0.6880 -0.9517 -0.7574
  545SOL    HW2 3536   1.886   2.962   3.128 -0.7754  0.8034 -0.6006
  546SOL     OW 3537   1.323   5.314   2.065  0.4944 -0.2323  0.5599
  546SOL    HW1 3538   1.387   5.382   2.090 -0.0255  1.1678 -1.6447
  546SOL    HW2 3539   1.242   5.341   2.107 -0.9437  3.3154 -3.6757
  547SOL     OW 3540   2.834   1.037   3.948 -0.0398 -0.1463  0.0423
  547SOL    HW1 3541   2.747   1.061   3.979 -1.1026  1.5390 -3.6703
  547SOL    HW2 3542   2.892   1.104   3.984 -1.2332  1.8669 -1.6295
  548SOL     OW 3543   4.419   4.533   1.666 -0.3427 -0.0780 -0.0080
  548SOL    HW1 3544   4.414   4.462   1.729 -0.0666 -1.8061 -1.8249
  548SOL    HW2 3545   4.329   4.543   1.634 -0.1104 -0.8013 -0.9456
  549SOL     OW 3546   5.823   5.480   0.757  0.4467  0.2469  0.3298
  549SOL    HW1 3547   5.875   5.503   0.680 -0.1720 -0.8078 -0.4415
  549SOL    HW2 3548   5.736   5.516   0.738 -0.1077 -1.2657 -0.1827
  550SOL     OW 3549   1.181   2.646   2.534  0.3959 -0.5089  0.0313
  550SOL    HW1 3550   1.216   2.625   2.620 -1.2433  0.1333  0.9223
  550SOL    HW2 3551   1.086   2.641   2.545  0.1421 -0.4274 -1.7527
  551SOL     OW 3552   5.479   6.278   3.673 -0.2347  0.0296  0.1558
  551SOL    HW1 3553   5.458   6.270   3.766  0.6726  2.9367  0.7102
  551SOL    HW2 3554   5.399   6.315   3.634  0.0431  0.6432  0.1617
  552SOL     OW 3555   2.936   3.054   4.404 -0.2094  0.0630  0.3597
  552SOL    HW1 3556   2.894   3.135   4.375  1.2855  0.8287  0.2135
  552SOL    HW2 3557   2.899   2.986   4.348  1.9349  1.3496 -2.9161
  553SOL     OW 3558   3.342   5.597   2.545  0.4986  0.2024 -0.4815
  553SOL    HW1 3559   3.361   5.513   2.587  1.3574  0.2059 -0.8493
  553SOL    HW2 3560   3.370   5.663   2.608 -1.7844  0.2689  0.5654
  554SOL     OW 3561   0.732   5.220   3.422 -0.2671 -0.0225 -0.4406
  554SOL    HW1 3562   0.728   5.225   3.517  0.1466  2.3087 -0.4742
  554SOL    HW2 3563   0.641   5.216   3.393 -0.3804 -2.4474  0.0290
  555SOL     OW 3564   0.860   0.704   3.311 -0.0892 -0.0217 -0.4295
  555SOL    HW1 3565   0.836   0.762   3.383 -0.2393 -0.6582  0.0305
  555SOL    HW2 3566   0.942   0.663   3.338 -0.5040 -0.7866 -0.3091
  556SOL     OW 3567   2.340   1.250   1.435 -0.1504  0.2548 -0.1258
  556SOL    HW1 3568   2.307   1.166   1.403 -0.4475 -0.4714  1.8890
  556SOL    HW2 3569   2.264   1.307   1.439 -0.3361 -0.0211  0.3587
  557SOL     OW 3570   4.365   4.623   0.321 -0.6182  0.6581 -0.8119
  557SOL    HW1 3571   4.368   4.625   0.416 -0.3105 -1.3388 -0.7496
  557SOL    HW2 3572   4.448   4.661   0.294  0.1219 -0.4830 -0.2200
  558SOL     OW 3573   0.756   3.693   3.131 -0.2347 -0.5925  0.2019
  558SOL    HW1 3574   0.662   3.708   3.117 -0.0716  0.5299  0.2046
  558SOL    HW2 3575   0.790   3.668   3.045 -0.4150 -0.3120  0.0483
  559SOL     OW 3576   4.209   2.302   2.538  0.4234 -0.5879 -0.1143
  559SOL    HW1 3577   4.191   2.256   2.620 -0.6093 -1.1626 -0.6413
  559SOL    HW2 3578   4.123   2.330   2.507  1.0229  1.9357  0.2790
  560SOL     OW 3579   0.603   2.020   2.767 -0.3418 -0.6683 -0.3435
  560SOL    HW1 3580   0.597   1.925   2.782 -0.6205 -1.0462 -2.5205
  560SOL    HW2 3581   0.535   2.057   2.823 -0.4139 -1.7773  0.3447
  561SOL     OW 3582   3.131   3.752   3.567  0.4397  0.6720 -0.1434
  561SOL    HW1 3583   3.095   3.688   3.628 -0.8331  0.1928 -1.3518
  561SOL    HW2 3584   3.058   3.776   3.510  1.4648  1.4511 -1.1943
  562SOL     OW 3585   0.716   2.259   3.115 -0.3827  0.0621 -0.4470
  562SOL    HW1 3586   0.737   2.273   3.207  0.1716  0.3779 -0.6128
  562SOL    HW2 3587   0.801   2.258   3.071 -0.6357 -0.1993 -0.9396
  563SOL     OW 3588   4.527   2.094   0.622 -1.2737  0.0587 -0.0310
  563SOL    HW1 3589   4.520   2.003   0.595  1.0167 -0.0049 -0.6385
  563SOL    HW2 3590   4.617   2.119   0.600 -2.2383  2.9303 -1.2630
  564SOL     OW 3591   4.330   3.595   2.288 -0.0168 -0.0729  0.2334
  564SOL    HW1 3592   4.242   3.623   2.265  0.6971  2.5721  0.3408
  564SOL    HW2 3593   4.365   3.556   2.208 -0.6185  0.6989 -0.4195
  565SOL     OW 3594   3.958   0.086   4.295  0.3477  0.3882  0.3651
  565SOL    HW1 3595   3.869   0.119   4.305 -0.6908 -2.0228 -0.3630
  565SOL    HW2 3596   3.983   0.058   4.383 -0.1728 -0.2241  0.3256
  566SOL     OW 3597   5.728   4.198   0.200  0.2170 -0.1350  0.4378
  566SOL    HW1 3598   5.802   4.143   0.224  0.0987  0.0096  1.1629
  566SOL    HW2 3599   5.707   4.246   0.280 -0.3261  0.2084  0.0951
  567SOL     OW 3600   5.111   1.267   0.783 -0.3830 -0.7493 -0.2948
  567SOL    HW1 3601   5.031   1.228   0.818  0.3647 -1.3429  0.8146
  567SOL    HW2 3602   5.093   1.279   0.690 -2.0757 -0.0635  0.0760
  568SOL     OW 3603   5.568   5.344   1.298 -0.0026 -0.0902  0.1297
  568SOL    HW1 3604   5.539   5.255   1.277  0.2397 -0.2982  0.6613
  568SOL    HW2 3605   5.536   5.397   1.226  0.0976 -0.6571 -0.3370
  569SOL     OW 3606   5.994   5.838   1.868 -0.0954  0.3419  0.1230
  569SOL    HW1 3607   5.975   5.890   1.790 -0.8979 -0.5686 -0.3215
  569SOL    HW2 3608   5.981   5.747   1.839  2.2394 -0.1992  0.5958
  570SOL     OW 3609   3.250   2.754   0.177  0.0080  0.1307  0.0746
  570SOL    HW1 3610   3.330   2.806   0.189  0.4488 -0.0378 -1.8556
  570SOL    HW2 3611   3.250   2.732   0.084 -1.9589 -0.4458  0.1843
  571SOL     OW 3612   0.376   5.384   1.793  0.3252 -0.4863  0.0387
  571SOL    HW1 3613   0.347   5.296   1.772  1.2479 -0.5029 -1.3388
  571SOL    HW2 3614   0.296   5.436   1.799 -0.1166 -0.7592 -2.4673
  572SOL     OW 3615   1.666   0.861   2.612 -0.0378  0.6002  0.1104
  572SOL    HW1 3616   1.595   0.877   2.551  0.3139  1.1650 -0.1659
  572SOL    HW2 3617   1.724   0.936   2.601  0.8250 -0.0637  0.0077
  573SOL     OW 3618   1.303   4.824   0.579 -0.5405  0.3490 -0.4044
  573SOL    HW1 3619   1.216   4.796   0.608 -0.5511 -1.0344 -1.6276
  573SOL    HW2 3620   1.358   4.815   0.656 -0.6888 -2.5946 -0.5166
  574SOL     OW 3621   2.203   4.480   3.841  0.1257 -0.0032 -0.3741
  574SOL    HW1 3622   2.169   4.404   3.795 -0.1526  0.3098 -0.6882
  574SOL    HW2 3623   2.133   4.506   3.900 -0.2980  0.7971 -1.2066
  575SOL     OW 3624   0.909   3.524   0.761 -0.2135 -0.3266 -0.0933
  575SOL    HW1 3625   0.848   3.580   0.713  0.2264  1.4350  1.3073
  575SOL    HW2 3626   0.868   3.514   0.847  1.5925  1.2124  1.0127
  576SOL     OW 3627   4.235   2.812   3.633 -0.4510  0.3322  0.4628
  576SOL    HW1 3628   4.318   2.780   3.668 -0.6346 -0.3274  0.3093
  576SOL    HW2 3629   4.195   2.858   3.707  0.0740  0.6967  0.5213
  577SOL     OW 3630   4.027   2.048   0.027 -0.4566 -0.3700  0.2201
  577SOL    HW1 3631   4.079   2.125   0.005  0.0689 -1.1822 -1.5419
  577SOL    HW2 3632   3.945   2.060  -0.021 -0.0384 -1.2767 -0.7625
  578SOL     OW 3633   0.854   0.925   4.548 -0.4515  0.1175  0.2005
  578SOL    HW1 3634   0.914   0.964   4.612 -0.5262 -0.8380  0.8773
  578SOL    HW2 3635   0.877   0.966   4.465  1.0493 -0.1123  0.4706
  579SOL     OW 3636   0.297   3.067   1.359 -0.3614 -0.2757  0.3622
  579SOL    HW1 3637   0.347   3.029   1.431  0.3248 -0.7134 -0.3295
  579SOL    HW2 3638   0.361   3.118   1.310 -0.9751  0.6049  0.4603
  580SOL     OW 3639   6.444   1.179   2.936  0.4791  0.1986  0.6006
  580SOL    HW1 3640   6.475   1.105   2.883  2.0012  0.5832  0.8993
  580SOL    HW2 3641   6.365   1.146   2.979  1.3647 -1.4189  1.0757
  581SOL     OW 3642   5.405   0.365   2.816  0.0684 -0.3215  0.2603
  581SOL    HW1 3643   5.471   0.393   2.881  0.3580 -0.8687  0.2031
  581SOL    HW2 3644   5.323   0.367   2.864 -0.1300  1.7805 -0.0393
  582SOL     OW 3645   1.427   2.830   0.436  0.0338  0.3693  0.0698
  582SOL    HW1 3646   1.379   2.907   0.405  1.0496  0.5965 -1.0064
  582SOL    HW2 3647   1.394   2.758   0.384 -0.7239  0.1052  0.8914
  583SOL     OW 3648   0.780   2.336   3.395 -0.2676  0.0197 -0.2695
  583SOL    HW1 3649   0.814   2.425   3.407 -3.0608  1.0902  0.4577
  583SOL    HW2 3650   0.828   2.283   3.459  0.2980  1.3282  0.4300
  584SOL     OW 3651   0.970   4.779   0.382 -0.3197  0.9454 -0.2619
  584SOL    HW1 3652   1.000   4.777   0.472 -0.1922  1.0412 -0.3012
  584SOL    HW2 3653   0.953   4.872   0.364  0.2741  1.0081 -0.5354
  585SOL     OW 3654   3.766   6.228   1.394 -0.2207  0.2963 -0.0114
  585SOL    HW1 3655   3.781   6.177   1.474 -3.5439 -0.1907  0.4635
  585SOL    HW2 3656   3.691   6.185   1.352 -0.7537  2.5530 -1.5899
  586SOL     OW 3657   0.951   4.873   2.125 -0.5994 -0.0129  1.0505
  586SOL    HW1 3658   0.891   4.911   2.061 -0.0165  0.7731  0.9544
  586SOL    HW2 3659   1.005   4.812   2.074 -1.3971 -0.8373  1.1657
  587SOL     OW 3660   0.791   5.054   0.835 -0.0458  0.0618 -0.0760
  587SOL    HW1 3661   0.732   5.071   0.762 -0.9084  3.4728  1.2157
  587SOL    HW2 3662   0.736   5.059   0.913  1.5588  1.2716  1.0551
  588SOL     OW 3663   1.673   1.651   4.333 -0.2785  0.1407  0.1306
  588SOL    HW1 3664   1.639   1.674   4.246  1.3297  0.6221 -0.3993
  588SOL    HW2 3665   1.735   1.580   4.317  1.0162  1.1053  0.6747
  589SOL     OW 3666   0.216   1.915   4.483 -0.5915  0.1377  0.5069
  589SOL    HW1 3667   0.231   2.008   4.471  1.5146 -0.2594 -0.3165
  589SOL    HW2 3668   0.219   1.878   4.395  2.9253 -1.2231  1.0254
  590SOL     OW 3669   2.990   1.984   2.949  0.2118 -0.2174 -0.1166
  590SOL    HW1 3670   2.937   1.960   3.025 -2.2536 -1.0030 -1.9253
  590SOL    HW2 3671   3.029   1.901   2.921 -1.5783 -0.6527 -1.5368
  591SOL     OW 3672   4.658   1.048   3.870  0.3706  0.0602  0.6094
  591SOL    HW1 3673   4.650   1.015   3.780  1.1437  1.5159 -0.0308
  591SOL    HW2 3674   4.633   0.974   3.925  2.5823 -1.8051 -0.7051
  592SOL     OW 3675   4.338   0.991   3.842 -0.0837  0.1108  0.5364
  592SOL    HW1 3676   4.388   0.975   3.922 -0.2238 -1.1587  0.3839
  592SOL    HW2 3677   4.252   0.952   3.860 -0.5030  0.8647  0.1992
  593SOL     OW 3678   4.359   2.596   2.323  0.4306 -0.4237 -0.0622
  593SOL    HW1 3679   4.288   2.635   2.273 -0.7199  0.1885  1.9407
  593SOL    HW2 3680   4.424   2.571   2.257 -0.6269  1.0772 -1.7646
  594SOL     OW 3681   5.151   1.102   4.198 -0.5526  0.2601 -0.2117
  594SOL    HW1 3682   5.172   1.049   4.275  0.1539  0.6263 -0.1462
  594SOL    HW2 3683   5.067   1.066   4.167 -0.3526 -0.5449  0.1387
  595SOL     OW 3684   2.121   1.300   3.466 -0.1434  0.1250  0.0404
  595SOL    HW1 3685   2.215   1.296   3.447 -0.1326  2.2501 -0.5922
  595SOL    HW2 3686   2.116   1.301   3.562  0.3907 -0.9851  0.0995
  596SOL     OW 3687   1.099   5.544   3.728  0.2749  0.2803  0.4219
  596SOL    HW1 3688   1.036   5.614   3.744  1.0335  1.3989 -1.1932
  596SOL    HW2 3689   1.057   5.490   3.661  0.4489  0.2265  0.3576
  597SOL     OW 3690   2.949   1.758   0.422  0.2212 -0.3858  0.3578
  597SOL    HW1 3691   2.864   1.738   0.462  0.8427  0.6574  2.3462
  597SOL    HW2 3692   3.005   1.684   0.446  0.5543  0.1682  1.3237
  598SOL     OW 3693   0.589   5.817   0.473 -0.9522  0.1318 -0.8531
  598SOL    HW1 3694   0.524   5.760   0.515 -1.8285  1.0458 -0.9405
  598SOL    HW2 3695   0.672   5.769   0.482 -1.7474 -1.4576 -1.4696
  599SOL     OW 3696   1.575   3.583   0.148 -0.0731 -0.3790 -0.0771
  599SOL    HW1 3697   1.598   3.599   0.056 -1.2441 -2.8102 -0.8818
  599SOL    HW2 3698   1.580   3.669   0.189 -0.0822  0.9077 -2.5543
  600SOL     OW 3699   5.245   6.412   3.649 -0.6839 -0.0341 -0.5036
  600SOL    HW1 3700   5.284   6.472   3.712 -1.0485 -0.1886 -0.1270
  600SOL    HW2 3701   5.175   6.463   3.607 -0.8052 -0.1052 -0.3879
  601SOL     OW 3702   3.061   2.628   3.707  0.0293  0.0463 -0.5277
  601SOL    HW1 3703   3.088   2.715   3.739  0.2102 -0.9921  2.5503
  601SOL    HW2 3704   2.973   2.641   3.674 -0.6336  1.1556  1.4924
  602SOL     OW 3705   3.228   6.450   0.167  0.4327 -0.0544 -0.3093
  602SOL    HW1 3706   3.168   6.503   0.114 -0.9163 -2.3780 -1.2374
  602SOL    HW2 3707   3.174   6.417   0.238  0.8485 -1.3678 -0.5843
  603SOL     OW 3708   3.383   2.495   1.375 -0.2829  0.0412  0.2737
  603SOL    HW1 3709   3.444   2.540   1.434 -0.1326  0.9514 -0.5593
  603SOL    HW2 3710   3.414   2.405   1.373  1.4130  0.5984 -0.5847
  604SOL     OW 3711   2.008   0.944   2.949  0.6507  0.6743 -0.7209
  604SOL    HW1 3712   2.075   1.012   2.939  0.6754  0.4980 -1.9005
  604SOL    HW2 3713   2.001   0.930   3.044  1.9741  1.0019 -0.5614
  605SOL     OW 3714   2.027   2.498   3.713  0.2465 -0.5031 -0.0654
  605SOL    HW1 3715   2.076   2.489   3.631  0.7192  1.9848 -0.1350
  605SOL    HW2 3716   1.953   2.438   3.703  1.3173 -1.6651 -1.4842
  606SOL     OW 3717   6.155   2.991   0.162 -0.4452  0.5046  0.4090
  606SOL    HW1 3718   6.110   3.041   0.095  1.1075  0.2955 -0.8665
  606SOL    HW2 3719   6.184   3.056   0.226  1.3728  1.3074 -1.1226
  607SOL     OW 3720   6.283   0.572   2.299  0.0431 -0.1675 -0.1435
  607SOL    HW1 3721   6.302   0.652   2.250 -0.3815 -0.6646 -1.1453
  607SOL    HW2 3722   6.337   0.580   2.378 -0.7669  1.5859  0.2890
  608SOL     OW 3723   5.494   0.925   2.506  0.0304 -0.2290 -0.1268
  608SOL    HW1 3724   5.418   0.979   2.527  0.7408  0.8900 -0.3235
  608SOL    HW2 3725   5.568   0.971   2.546  0.6472 -1.1058 -0.2319
  609SOL     OW 3726   6.438   1.121   3.304  0.0196 -0.0462  0.0543
  609SOL    HW1 3727   6.465   1.038   3.265 -0.3670 -2.0338  3.6095
  609SOL    HW2 3728   6.347   1.132   3.278 -0.2175 -1.2793  0.3007
  610SOL     OW 3729   4.561   5.055   0.192 -0.1158 -0.4809  0.4900
  610SOL    HW1 3730   4.634   5.111   0.165  0.1166 -0.2696  1.5402
  610SOL    HW2 3731   4.521   5.028   0.109 -2.0107  3.4696 -0.1301
  611SOL     OW 3732   4.415   1.633   0.126  0.0401 -0.0869 -0.5564
  611SOL    HW1 3733   4.331   1.593   0.149  0.8571 -0.1281  3.1070
  611SOL    HW2 3734   4.409   1.723   0.159  0.7452  0.5851 -2.1409
  612SOL     OW 3735   1.734   5.745   2.984 -0.6387 -0.2591 -0.4304
  612SOL    HW1 3736   1.777   5.720   2.903 -1.2852  2.7835 -1.8760
  612SOL    HW2 3737   1.802   5.791   3.034 -0.9439  0.3329 -0.5459
  613SOL     OW 3738   5.163   5.821   4.214  0.3755 -0.1066  0.0235
  613SOL    HW1 3739   5.165   5.791   4.123 -0.4604 -1.1755  0.3340
  613SOL    HW2 3740   5.234   5.771   4.256  0.0002 -0.4930  0.2038
  614SOL     OW 3741   5.145   6.112   3.187 -0.3590  0.0062  0.4760
  614SOL    HW1 3742   5.238   6.126   3.200 -0.4270  0.3334  0.6315
  614SOL    HW2 3743   5.131   6.019   3.207  0.0092 -0.1536 -0.0140
  615SOL     OW 3744   3.052   3.604   2.997 -0.0113  0.7417  0.2530
  615SOL    HW1 3745   2.957   3.608   3.011  0.1737 -0.3877  2.3240
  615SOL    HW2 3746   3.078   3.521   3.038  1.8478  0.9031 -0.5159
  616SOL     OW 3747   1.753   3.106   2.939  0.3987 -0.4603  0.3122
  616SOL    HW1 3748   1.768   3.014   2.918 -0.2976 -0.3921 -0.5161
  616SOL    HW2 3749   1.829   3.152   2.904 -0.1528 -0.5027 -0.9878
  617SOL     OW 3750   3.101   1.374   2.237  0.6603 -0.5110  0.1978
  617SOL    HW1 3751   3.170   1.371   2.171 -0.2213 -1.0173 -0.7308
  617SOL    HW2 3752   3.060   1.288   2.233  1.1377 -0.8784  2.0542
  618SOL     OW 3753   0.729   0.115   3.258 -0.7891 -0.1403 -0.0027
  618SOL    HW1 3754   0.780   0.172   3.315 -0.7990 -0.7999  0.6750
  618SOL    HW2 3755   0.770   0.125   3.172 -1.3144  1.5257 -0.0968
  619SOL     OW 3756   4.518   4.549   3.328  0.5768 -0.3683  0.1891
  619SOL    HW1 3757   4.544   4.486   3.262  0.6714 -0.7750  0.6098
  619SOL    HW2 3758   4.600   4.593   3.353  0.5457 -0.2364  0.0660
  620SOL     OW 3759   1.532   0.459   3.453  0.3173  0.3399 -0.0373
  620SOL    HW1 3760   1.464   0.450   3.386 -0.1554  1.4523  0.2727
  620SOL    HW2 3761   1.600   0.512   3.411  0.6035 -0.0229 -0.0450
  621SOL     OW 3762   2.371   3.115   4.350  0.4752 -0.1469 -0.1617
  621SOL    HW1 3763   2.369   3.021   4.369 -2.2077 -0.0664  0.2998
  621SOL    HW2 3764   2.441   3.149   4.406  0.4525 -1.6451  0.8270
  622SOL     OW 3765   4.388   4.327   2.149  0.2545 -0.2704  0.0990
  622SOL    HW1 3766   4.298   4.351   2.171  1.2898  2.6885  1.7590
  622SOL    HW2 3767   4.401   4.242   2.190 -1.5260 -0.4053  0.4745
  623SOL     OW 3768   2.726   1.956   1.025  0.5140 -0.5413  0.0937
  623SOL    HW1 3769   2.637   1.923   1.034  0.9372 -2.2608 -1.4104
  623SOL    HW2 3770   2.774   1.885   0.982  3.0268 -0.3809  2.3108
  624SOL     OW 3771   3.806   2.369   3.724 -0.5814 -0.2588 -0.0900
  624SOL    HW1 3772   3.897   2.390   3.707 -0.2425  0.6712  2.3943
  624SOL    HW2 3773   3.809   2.309   3.799 -1.9760 -1.8484 -1.2148
  625SOL     OW 3774   6.469   6.078   2.067  0.2820  0.2021 -0.6881
  625SOL    HW1 3775   6.467   6.028   1.986  0.7420 -0.4097 -0.3346
  625SOL    HW2 3776   6.378   6.104   2.081  0.1473  0.0465 -1.2388
  626SOL     OW 3777   4.861   1.234   3.907  0.0911 -0.6265  0.0788
  626SOL    HW1 3778   4.946   1.189   3.906  0.1680 -0.4865  0.5711
  626SOL    HW2 3779   4.797   1.163   3.900  0.2326 -0.7715  0.2389
  627SOL     OW 3780   0.495   3.075   0.565  0.6283 -0.3019 -0.0588
  627SOL    HW1 3781   0.568   3.102   0.621  0.0552  1.5019 -0.1236
  627SOL    HW2 3782   0.521   2.989   0.532  1.9776 -0.4200  1.1994
  628SOL     OW 3783   5.214   3.798   0.733 -0.4331  0.0376  0.4331
  628SOL    HW1 3784   5.209   3.864   0.663 -0.8175 -0.6263 -0.1790
  628SOL    HW2 3785   5.123   3.787   0.761 -0.3557 -0.1649  0.5984
  629SOL     OW 3786   0.812   0.332   4.086 -0.2340 -0.0747  0.1132
  629SOL    HW1 3787   0.800   0.305   3.995 -0.4476 -0.8486  0.3605
  629SOL    HW2 3788   0.876   0.403   4.082 -0.0621 -0.2602 -0.6203
  630SOL     OW 3789   0.547   4.085   1.619  0.1944  0.4807  0.1911
  630SOL    HW1 3790   0.578   3.996   1.603  0.2547  0.2659  1.3809
  630SOL    HW2 3791   0.626   4.139   1.616  0.4005  0.2479  1.0533
  631SOL     OW 3792   5.078   3.934   3.310  0.2759 -0.5805  0.1142
  631SOL    HW1 3793   4.986   3.945   3.283 -0.3313  0.1882  2.3058
  631SOL    HW2 3794   5.096   3.841   3.296 -0.2066 -0.4051 -2.0799
  632SOL     OW 3795   6.168   0.093   3.524  0.3699  0.1093  0.3075
  632SOL    HW1 3796   6.134   0.131   3.606 -0.3281  0.3925 -0.1029
  632SOL    HW2 3797   6.117   0.136   3.455 -1.0559 -2.1257 -0.1430
  633SOL     OW 3798   0.113   0.493   2.480  0.4206 -0.0431  0.5414
  633SOL    HW1 3799   0.101   0.398   2.474  2.0235 -0.3336  1.2742
  633SOL    HW2 3800   0.121   0.522   2.390  1.7567 -0.9038  0.3546
  634SOL     OW 3801   5.017   1.114   1.342 -0.0893  0.1835  0.0642
  634SOL    HW1 3802   4.930   1.084   1.369  1.0874 -4.3112 -0.3132
  634SOL    HW2 3803   5.015   1.109   1.246  0.3433  0.9006  0.0114
  635SOL     OW 3804   0.049   2.300   3.543 -0.4033  0.4479  0.1513
  635SOL    HW1 3805  -0.029   2.275   3.593  0.9505 -0.9635  1.6696
  635SOL    HW2 3806   0.113   2.231   3.561  0.1108 -0.3814 -3.8702
  636SOL     OW 3807   4.647   2.738   4.123 -0.2090 -0.1804 -0.6665
  636SOL    HW1 3808   4.632   2.772   4.211 -5.4473 -1.8430 -0.6084
  636SOL    HW2 3809   4.606   2.803   4.065  0.4870 -0.5969 -1.6610
  637SOL     OW 3810   1.048   1.475   1.575  0.1201 -0.1503  0.5165
  637SOL    HW1 3811   1.105   1.423   1.519  0.4827 -1.2475  1.8418
  637SOL    HW2 3812   1.077   1.566   1.562  0.7693 -0.4791 -0.3903
  638SOL     OW 3813   3.330   1.158   2.127  0.3343  0.0729 -0.5406
  638SOL    HW1 3814   3.355   1.209   2.204 -0.2944  0.6625 -0.7159
  638SOL    HW2 3815   3.340   1.067   2.155  0.8268  0.2862 -0.0048
  639SOL     OW 3816   0.077   6.165   3.917 -0.0480  0.2142 -0.0707
  639SOL    HW1 3817  -0.016   6.163   3.937  0.2685 -1.8320  1.5315
  639SOL    HW2 3818   0.119   6.196   3.997  0.7248  0.0331 -0.3934
  640SOL     OW 3819   6.039   5.491   2.286 -0.1070 -0.0932 -0.2664
  640SOL    HW1 3820   6.029   5.558   2.218  1.5697  0.3042 -0.1753
  640SOL    HW2 3821   6.100   5.427   2.248 -0.0249 -0.4509  0.4445
  641SOL     OW 3822   5.526   5.158   1.867  0.1046 -0.1812 -0.1376
  641SOL    HW1 3823   5.614   5.180   1.900 -0.5801 -0.2148  1.8644
  641SOL    HW2 3824   5.496   5.238   1.824 -0.1567  1.0281  2.1384
  642SOL     OW 3825   2.598   4.044   2.254 -0.1111 -0.6398 -0.3464
  642SOL    HW1 3826   2.593   4.030   2.349  1.5873 -0.0905 -0.1250
  642SOL    HW2 3827   2.690   4.067   2.239  0.0510 -2.3982 -2.3831
  643SOL     OW 3828   6.072   4.377   3.367 -0.2979 -0.2615  0.2640
  643SOL    HW1 3829   6.124   4.313   3.416 -0.0179  0.2795  0.6842
  643SOL    HW2 3830   6.044   4.330   3.289  0.2958 -0.7583  0.3404
  644SOL     OW 3831   1.538   3.345   3.549  0.5403 -0.0406 -0.1654
  644SOL    HW1 3832   1.464   3.405   3.555 -0.2438 -1.0178  0.1924
  644SOL    HW2 3833   1.537   3.296   3.631  1.1864 -0.5112 -0.4252
  645SOL     OW 3834   4.864   0.388   1.491  0.2219  0.4015  0.3641
  645SOL    HW1 3835   4.896   0.408   1.579 -0.1548  0.8774  0.3974
  645SOL    HW2 3836   4.936   0.342   1.449  1.3037  2.1806  0.1545
  646SOL     OW 3837   4.780   4.313   2.279 -0.9116 -0.4036 -0.0541
  646SOL    HW1 3838   4.787   4.401   2.243 -0.7539  0.2348  1.4619
  646SOL    HW2 3839   4.797   4.255   2.204 -2.3920  0.8020 -1.3887
  647SOL     OW 3840   1.435   3.421   1.558  0.8380 -0.4771 -0.0736
  647SOL    HW1 3841   1.374   3.435   1.486 -1.9027 -2.2291  1.7249
  647SOL    HW2 3842   1.424   3.497   1.615  0.7196 -0.5407 -0.0113
  648SOL     OW 3843   5.785   1.118   2.126 -0.0666 -0.0439 -0.3029
  648SOL    HW1 3844   5.812   1.027   2.118  0.1597  0.1602 -2.9644
  648SOL    HW2 3845   5.844   1.156   2.190  1.0713 -1.3589 -0.5384
  649SOL     OW 3846   0.188   6.098   0.667  0.0354 -0.4808  0.5508
  649SOL    HW1 3847   0.240   6.132   0.740 -0.8495  1.5323  0.2939
  649SOL    HW2 3848   0.099   6.089   0.703 -0.2842 -0.0276 -0.1126
  650SOL     OW 3849   0.037   5.280   3.986  0.0741 -0.1490 -0.9172
  650SOL    HW1 3850  -0.010   5.309   4.064 -1.5434 -1.3308 -1.4033
  650SOL    HW2 3851   0.044   5.185   3.996  0.1341 -0.2788 -2.0527
  651SOL     OW 3852   6.266   5.738   2.148  0.5353 -0.0054 -0.3923
  651SOL    HW1 3853   6.325   5.666   2.168  1.9824  1.2374 -0.0241
  651SOL    HW2 3854   6.217   5.753   2.229  1.3130  0.3905  0.0164
  652SOL     OW 3855   3.501   4.132   3.114 -0.2343  0.3935 -0.1504
  652SOL    HW1 3856   3.450   4.063   3.157  1.1446 -0.6424 -0.0917
  652SOL    HW2 3857   3.580   4.140   3.167  0.4456  0.7429 -1.1755
  653SOL     OW 3858   1.548   4.800   3.049  0.3352  0.5904 -0.3992
  653SOL    HW1 3859   1.504   4.743   2.985  1.0657  0.2545 -0.6106
  653SOL    HW2 3860   1.476   4.839   3.100 -0.2830  0.9954 -1.5272
  654SOL     OW 3861   1.987   0.438   2.359 -0.1928 -0.3304  0.1453
  654SOL    HW1 3862   2.076   0.473   2.370  0.6715 -2.4066  0.0845
  654SOL    HW2 3863   1.937   0.513   2.325  1.9913  0.3830 -1.7791
  655SOL     OW 3864   1.773   3.684   3.597 -0.1012 -0.0338 -0.0710
  655SOL    HW1 3865   1.846   3.723   3.645 -0.5598  1.0833 -0.2553
  655SOL    HW2 3866   1.812   3.652   3.515  0.1343  0.8584 -0.3179
  656SOL     OW 3867   2.670   2.922   1.433  0.5641 -0.0218  0.3420
  656SOL    HW1 3868   2.636   2.981   1.366 -0.9651  0.5079  1.5043
  656SOL    HW2 3869   2.743   2.970   1.472 -0.4216  0.9949  1.0175
  657SOL     OW 3870   5.211   5.768   2.721  0.2054 -0.2227  0.6968
  657SOL    HW1 3871   5.198   5.759   2.816  1.8179  1.1018  1.0931
  657SOL    HW2 3872   5.218   5.678   2.690  2.0999 -0.6734  2.2434
  658SOL     OW 3873   0.351   6.126   3.047  0.1723  0.1420 -0.5731
  658SOL    HW1 3874   0.314   6.121   3.135 -1.1679 -0.7777 -1.1461
  658SOL    HW2 3875   0.446   6.128   3.060 -0.0184  0.3347  0.8917
  659SOL     OW 3876   3.487   2.237   1.413  0.4740  0.3490  0.2113
  659SOL    HW1 3877   3.533   2.177   1.472  0.0889 -1.0025 -0.8215
  659SOL    HW2 3878   3.457   2.182   1.341 -2.0866  1.3119  0.4261
  660SOL     OW 3879   2.604   1.878   2.661 -0.1285 -0.6039  0.4217
  660SOL    HW1 3880   2.592   1.962   2.617  0.7180 -0.4679  0.4334
  660SOL    HW2 3881   2.553   1.886   2.741 -0.2700 -0.1998  0.2973
  661SOL     OW 3882   3.970   1.849   0.222  0.1349  0.1609 -0.4954
  661SOL    HW1 3883   4.021   1.910   0.170  1.0105  0.6181  0.8424
  661SOL    HW2 3884   4.035   1.798   0.271 -0.6262 -0.7861 -0.4229
  662SOL     OW 3885   4.429   4.349   1.891  0.6575  0.3620 -0.7125
  662SOL    HW1 3886   4.429   4.354   1.986 -1.2112  2.8338 -0.7423
  662SOL    HW2 3887   4.386   4.266   1.871 -0.2982  0.5128  0.6076
  663SOL     OW 3888   5.409   3.847   2.492 -0.0669  0.2559 -0.1024
  663SOL    HW1 3889   5.461   3.886   2.421  0.9803  1.5615  1.2941
  663SOL    HW2 3890   5.458   3.768   2.516 -0.8330 -0.6193 -1.2732
  664SOL     OW 3891   4.039   4.255   3.369  0.0932 -0.0039  0.2032
  664SOL    HW1 3892   4.058   4.344   3.338  2.7367 -0.6174 -0.1416
  664SOL    HW2 3893   4.057   4.258   3.463  1.3755 -0.4319 -0.0123
  665SOL     OW 3894   5.347   3.118   2.538  0.5943 -0.1763  0.0526
  665SOL    HW1 3895   5.283   3.125   2.467  0.7023  0.7464  0.0295
  665SOL    HW2 3896   5.337   3.029   2.571  1.1885 -0.9392 -1.7074
  666SOL     OW 3897   1.922   4.564   1.275 -0.1455 -0.1511  0.1385
  666SOL    HW1 3898   1.940   4.481   1.231  1.5537  1.2572 -1.9777
  666SOL    HW2 3899   1.943   4.547   1.367  2.1569 -1.5581 -0.5610
  667SOL     OW 3900   0.249   1.102   3.081  0.1195  0.7114  0.3101
  667SOL    HW1 3901   0.179   1.132   3.140  0.4890 -0.5477  1.4506
  667SOL    HW2 3902   0.247   1.007   3.089  1.6830  0.6345  0.0251
  668SOL     OW 3903   5.288   5.775   3.132 -0.4144  0.0267  0.0458
  668SOL    HW1 3904   5.231   5.771   3.209 -0.3188 -0.0365  0.1142
  668SOL    HW2 3905   5.229   5.762   3.058 -0.2576 -1.9469  0.2068
  669SOL     OW 3906   0.078   2.114   2.393  0.4792 -0.1217  0.0069
  669SOL    HW1 3907   0.170   2.139   2.407  0.2555  0.7702 -0.0533
  669SOL    HW2 3908   0.080   2.018   2.387  1.3365 -0.1494  0.5092
  670SOL     OW 3909   0.535   3.906   3.745 -0.0856  0.3243 -0.1867
  670SOL    HW1 3910   0.617   3.952   3.727 -0.3398  0.7340 -0.2985
  670SOL    HW2 3911   0.562   3.815   3.760  0.1152 -0.1766 -3.0561
  671SOL     OW 3912   2.506   1.892   4.335  0.2570  0.2383  0.4512
  671SOL    HW1 3913   2.412   1.903   4.316 -0.0758 -0.6365  1.5167
  671SOL    HW2 3914   2.509   1.833   4.410  1.7243 -1.1400 -0.6137
  672SOL     OW 3915   5.454   6.460   3.417  0.2292 -0.0547 -0.2198
  672SOL    HW1 3916   5.472   6.408   3.495 -0.4017  0.1946  0.1003
  672SOL    HW2 3917   5.376   6.511   3.439 -1.0302 -1.2851 -1.6457
  673SOL     OW 3918   0.550   0.170   3.934 -0.1081  0.2392 -0.4787
  673SOL    HW1 3919   0.614   0.195   3.868  1.1733 -1.5511 -0.0147
  673SOL    HW2 3920   0.585   0.088   3.970 -1.3788  0.5289  1.5601
  674SOL     OW 3921   0.277   3.923   3.843  0.0040 -0.6977 -0.0008
  674SOL    HW1 3922   0.369   3.943   3.825  0.0483  1.1637  1.9676
  674SOL    HW2 3923   0.277   3.884   3.930 -1.0361 -1.1510 -0.1896
  675SOL     OW 3924   2.087   1.679   1.361  0.0793 -0.1666  0.3291
  675SOL    HW1 3925   2.017   1.729   1.403 -0.1734 -1.4883  1.5786
  675SOL    HW2 3926   2.062   1.674   1.269 -1.3402 -0.3738  0.7006
  676SOL     OW 3927   3.324   5.346   1.445  0.0110 -0.5975 -0.5305
  676SOL    HW1 3928   3.272   5.284   1.394  0.8622 -2.3893  0.6727
  676SOL    HW2 3929   3.394   5.373   1.386  0.3092 -1.7326 -0.7311
  677SOL     OW 3930   1.530   5.089   3.423  0.3702  0.4085  0.5839
  677SOL    HW1 3931   1.578   5.025   3.370  0.5429  0.8592  0.1914
  677SOL    HW2 3932   1.550   5.173   3.383  0.3646  0.7394  1.2690
  678SOL     OW 3933   1.022   4.408   1.782 -0.2499  0.3230 -0.3283
  678SOL    HW1 3934   1.088   4.349   1.818 -0.3282 -1.0330 -2.2490
  678SOL    HW2 3935   1.065   4.450   1.708 -0.6240  1.7206  0.2156
  679SOL     OW 3936   2.703   5.986   1.320  0.5250 -0.2864 -0.5564
  679SOL    HW1 3937   2.743   6.012   1.402 -1.0233 -1.7573  0.7341
  679SOL    HW2 3938   2.749   5.905   1.295 -0.2980 -0.9250 -0.0673
  680SOL     OW 3939   4.004   1.313   2.386  0.1653  0.5408  0.4337
  680SOL    HW1 3940   3.958   1.243   2.340 -0.2989  1.8713 -1.2177
  680SOL    HW2 3941   3.948   1.390   2.375  2.0471  1.8602 -0.3625
  681SOL     OW 3942   2.209   3.988   4.043  0.1036  0.1062  0.2314
  681SOL    HW1 3943   2.294   3.945   4.031 -0.9277 -2.5939  1.6198
  681SOL    HW2 3944   2.149   3.939   3.985 -0.5985  1.7413 -0.4799
  682SOL     OW 3945   0.487   4.871   4.463  0.4420  0.4971  0.0774
  682SOL    HW1 3946   0.513   4.906   4.378 -1.2801  0.1579 -0.6274
  682SOL    HW2 3947   0.489   4.946   4.522  0.1016  1.0713 -0.6344
  683SOL     OW 3948   3.435   2.602   4.505 -0.0430 -0.3479 -0.9503
  683SOL    HW1 3949   3.440   2.517   4.461 -2.6200 -0.5857 -0.9384
  683SOL    HW2 3950   3.341   2.614   4.523  0.2832  2.3574 -0.6717
  684SOL     OW 3951   2.800   2.094   0.214 -0.1701 -0.4743  0.2175
  684SOL    HW1 3952   2.809   2.058   0.302 -1.4061  2.0907  1.4905
  684SOL    HW2 3953   2.747   2.173   0.225  0.6299  0.6073 -2.6692
  685SOL     OW 3954   5.250   6.277   0.921  0.0215  0.3713  0.2293
  685SOL    HW1 3955   5.164   6.294   0.959 -0.2864  0.3243 -0.4351
  685SOL    HW2 3956   5.245   6.312   0.832  0.9268  1.0046  0.4183
  686SOL     OW 3957   6.031   0.397   1.528 -0.1036  0.0510  0.5263
  686SOL    HW1 3958   5.978   0.327   1.566  1.4262  0.3653  3.5036
  686SOL    HW2 3959   6.120   0.361   1.526  0.4006  1.2812  0.3951
  687SOL     OW 3960   1.583   4.509   4.258  0.6504 -0.1003  0.1317
  687SOL    HW1 3961   1.597   4.593   4.303 -0.9115  0.4426 -0.3452
  687SOL    HW2 3962   1.541   4.454   4.323 -0.8483  0.4139 -0.3682
  688SOL     OW 3963   6.463   5.273   3.722  0.8376  0.3276 -0.4327
  688SOL    HW1 3964   6.374   5.239   3.729  0.3550  1.6377  0.2271
  688SOL    HW2 3965   6.490   5.286   3.813  2.3417 -1.5477 -0.5487
  689SOL     OW 3966   3.911   4.579   1.643 -0.1832 -0.2963  0.1218
  689SOL    HW1 3967   3.912   4.489   1.611 -0.1321 -0.5684  0.8702
  689SOL    HW2 3968   3.864   4.628   1.576 -0.6944 -0.9837 -0.0319
  690SOL     OW 3969   2.427   2.022   1.456 -0.9165  0.2083 -0.5485
  690SOL    HW1 3970   2.404   2.089   1.392  0.8511  2.0921  0.6495
  690SOL    HW2 3971   2.521   2.008   1.444 -0.8674 -0.5799  0.5610
  691SOL     OW 3972   3.168   4.161   0.520 -0.4449  0.1453 -0.1494
  691SOL    HW1 3973   3.210   4.245   0.537  0.4168 -0.2078 -0.4736
  691SOL    HW2 3974   3.215   4.125   0.445 -1.0473 -0.4655 -0.2522
  692SOL     OW 3975   1.612   5.073   3.792  0.1390  0.4229  0.0109
  692SOL    HW1 3976   1.551   5.091   3.721  1.3144 -0.1963 -1.1974
  692SOL    HW2 3977   1.599   5.145   3.854 -1.2269  0.7256 -0.5852
  693SOL     OW 3978   2.606   3.982   2.513  0.4848 -0.3456 -0.2790
  693SOL    HW1 3979   2.657   4.041   2.569 -0.5751 -0.2643  0.6574
  693SOL    HW2 3980   2.588   3.906   2.569  0.8491 -1.0361 -1.0893
  694SOL     OW 3981   6.219   3.339   2.463 -0.1390  0.2924 -0.6741
  694SOL    HW1 3982   6.183   3.251   2.450 -0.0464  0.3535 -1.3459
  694SOL    HW2 3983   6.259   3.335   2.550  2.2662 -1.1794 -1.7499
  695SOL     OW 3984   3.723   1.893   1.588  0.3802 -0.0315 -0.1612
  695SOL    HW1 3985   3.729   1.858   1.499  1.2639 -0.8685  0.2021
  695SOL    HW2 3986   3.674   1.826   1.636 -1.8057  1.3000 -0.4163
  696SOL     OW 3987   0.031   3.422   1.110  0.3001 -0.1394 -0.1425
  696SOL    HW1 3988  -0.059   3.407   1.137  0.9890 -1.5117  1.5341
  696SOL    HW2 3989   0.068   3.335   1.099  1.2500  0.4011 -1.5537
  697SOL     OW 3990   1.992   5.701   3.806  0.2019 -0.0687 -0.3986
  697SOL    HW1 3991   2.031   5.615   3.793  1.9805  0.4835  0.8598
  697SOL    HW2 3992   2.067   5.760   3.814 -0.9378  1.3094  0.6257
  698SOL     OW 3993   2.201   6.129   0.871  0.5831  0.1390 -0.7705
  698SOL    HW1 3994   2.191   6.063   0.803  0.9813  0.0610 -0.7573
  698SOL    HW2 3995   2.112   6.145   0.903  0.6403 -1.5629  0.3342
  699SOL     OW 3996   1.612   1.397   3.904  0.0534  0.1028  0.3511
  699SOL    HW1 3997   1.684   1.424   3.847  0.1452 -1.0109 -0.0907
  699SOL    HW2 3998   1.654   1.347   3.974 -0.2672 -0.3898  0.1958
  700SOL     OW 3999   3.786   5.024   1.252 -0.1283 -0.7625  0.1577
  700SOL    HW1 4000   3.796   5.002   1.344 -0.1371 -1.6424 -0.0456
  700SOL    HW2 4001   3.715   5.088   1.250  3.0610  3.2871  1.3241
  701SOL     OW 4002   5.995   3.796   0.132  0.3798 -0.1235  0.5467
  701SOL    HW1 4003   6.006   3.705   0.159 -0.4854 -1.0376 -1.8452
  701SOL    HW2 4004   6.071   3.813   0.075 -0.3349  0.0268 -0.3950
  702SOL     OW 4005   5.752   1.780   0.894 -0.2197 -0.4063  0.0475
  702SOL    HW1 4006   5.817   1.750   0.957  0.1108 -0.6687 -0.4115
  702SOL    HW2 4007   5.678   1.721   0.906 -0.1369 -0.4892  0.1534
  703SOL     OW 4008   1.268   2.263   2.793 -0.1623  0.2731 -0.1289
  703SOL    HW1 4009   1.281   2.278   2.887  0.3227  1.3470 -0.3571
  703SOL    HW2 4010   1.353   2.282   2.753 -0.5674  0.5993 -0.8665
  704SOL     OW 4011   2.416   5.387   4.400 -0.0239 -0.1848  0.0946
  704SOL    HW1 4012   2.444   5.473   4.433 -0.5929  0.6173 -1.3688
  704SOL    HW2 4013   2.333   5.370   4.445  0.0328  0.0956  0.3077
  705SOL     OW 4014   2.749   4.686   0.145  0.0627  0.1933 -0.3690
  705SOL    HW1 4015   2.661   4.673   0.180  0.5204  2.0680  1.7045
  705SOL    HW2 4016   2.741   4.763   0.089  0.5319  1.0043  0.6409
  706SOL     OW 4017   3.940   1.274   0.304 -0.3389 -0.5501  0.1356
  706SOL    HW1 4018   3.980   1.259   0.389 -1.1770  0.2286  0.6894
  706SOL    HW2 4019   3.890   1.194   0.286 -1.2506 -0.1966  1.0178
  707SOL     OW 4020   3.485   3.560   0.100 -0.5972  0.1032 -0.0980
  707SOL    HW1 4021   3.461   3.510   0.178 -0.5757 -1.7655 -1.2084
  707SOL    HW2 4022   3.560   3.513   0.063 -1.6758 -0.1422 -2.1581
  708SOL     OW 4023   5.307   3.268   0.271  0.1207 -0.5513  0.6445
  708SOL    HW1 4024   5.264   3.281   0.187 -0.3771 -2.6219  0.5349
  708SOL    HW2 4025   5.369   3.341   0.278 -0.3659  0.0752 -1.1454
  709SOL     OW 4026   2.091   2.276   1.043  0.2031 -0.5620  0.3031
  709SOL    HW1 4027   2.039   2.196   1.046 -0.7016 -0.0780 -1.4042
  709SOL    HW2 4028   2.095   2.299   0.950  2.3969  0.1347  0.5126
  710SOL     OW 4029   0.815   0.818   3.592  0.1371 -0.1541  0.1815
  710SOL    HW1 4030   0.829   0.847   3.682 -0.5328 -2.5238  1.1309
  710SOL    HW2 4031   0.896   0.774   3.569 -0.2934 -1.0017  0.2581
  711SOL     OW 4032   3.727   5.780   2.220  0.2945  0.4663  0.4700
  711SOL    HW1 4033   3.780   5.752   2.145 -0.6623  3.6767 -1.6375
  711SOL    HW2 4034   3.642   5.739   2.206  1.3809 -2.9670  2.7048
  712SOL     OW 4035   4.703   5.234   1.757  0.2898 -0.5536  0.0780
  712SOL    HW1 4036   4.742   5.211   1.672  1.1406 -0.4965  0.4438
  712SOL    HW2 4037   4.657   5.317   1.740 -2.4971 -2.2104 -1.1560
  713SOL     OW 4038   4.204   5.132   0.494 -0.2033  0.1038 -0.2810
  713SOL    HW1 4039   4.164   5.156   0.577 -0.0489  0.6016 -0.3446
  713SOL    HW2 4040   4.169   5.195   0.431  0.3919  0.3246 -0.4058
  714SOL     OW 4041   2.561   2.594   1.107  0.5468  0.1150 -0.1683
  714SOL    HW1 4042   2.611   2.525   1.064  0.0020 -0.2365 -0.2388
  714SOL    HW2 4043   2.581   2.673   1.057 -0.2887 -0.3300 -1.2551
  715SOL     OW 4044   0.949   6.396   3.388  0.1749  0.1235  0.3639
  715SOL    HW1 4045   1.015   6.332   3.362 -3.0610 -2.7723 -1.6326
  715SOL    HW2 4046   0.968   6.415   3.480  4.8011  1.1038 -0.5643
  716SOL     OW 4047   4.444   0.481   4.413 -0.0826 -0.4385  0.0498
  716SOL    HW1 4048   4.369   0.540   4.414 -0.7599 -1.2399  2.2105
  716SOL    HW2 4049   4.407   0.394   4.430  1.3140 -0.8095  1.5686
  717SOL     OW 4050   3.231   4.947   1.596 -0.3646  0.2155  0.0176
  717SOL    HW1 4051   3.189   5.024   1.635  1.3351  1.0061  0.3516
  717SOL    HW2 4052   3.188   4.873   1.638  0.0953  1.0177  1.9953
  718SOL     OW 4053   2.888   1.751   4.036 -0.0719  0.0536 -0.6218
  718SOL    HW1 4054   2.833   1.768   3.959  0.1336 -1.0165 -1.0247
  718SOL    HW2 4055   2.836   1.782   4.110 -0.3486  0.9350 -1.1750
  719SOL     OW 4056   5.947   2.071   1.098 -0.0621  0.2347  0.1726
  719SOL    HW1 4057   5.883   2.140   1.086 -0.7605 -0.8381 -4.6354
  719SOL    HW2 4058   6.032   2.115   1.093 -0.4295  1.0788  1.0956
  720SOL     OW 4059   6.140   5.357   1.254  0.3662 -0.2871  0.2898
  720SOL    HW1 4060   6.059   5.308   1.244  1.4065 -1.9909 -0.1420
  720SOL    HW2 4061   6.154   5.363   1.349  0.7551 -1.7599  0.3369
  721SOL     OW 4062   2.350   2.210   1.840  0.1108 -0.2679 -0.0579
  721SOL    HW1 4063   2.311   2.170   1.762 -1.3450 -0.8465  0.9392
  721SOL    HW2 4064   2.408   2.143   1.875 -0.2471 -0.5052  0.0861
  722SOL     OW 4065   0.494   6.409   2.699 -0.3113  0.3535  0.3404
  722SOL    HW1 4066   0.426   6.381   2.760 -0.4981  0.7718  0.3256
  722SOL    HW2 4067   0.574   6.409   2.750  0.0364 -1.9214 -0.0773
  723SOL     OW 4068   5.993   1.093   1.850 -0.0243  0.1803  0.1977
  723SOL    HW1 4069   5.961   1.033   1.783  1.9223  0.6244 -1.1965
  723SOL    HW2 4070   6.009   1.037   1.926 -0.1267 -0.7370 -0.4362
  724SOL     OW 4071   3.936   1.043   3.650 -0.1197 -0.4087 -0.0470
  724SOL    HW1 4072   3.908   1.134   3.656 -1.1072 -0.7465  0.7339
  724SOL    HW2 4073   3.856   0.994   3.633  0.6099 -1.0102 -2.0245
  725SOL     OW 4074   3.338   4.301   3.332  0.1682  0.6300  0.5342
  725SOL    HW1 4075   3.365   4.269   3.246 -0.2809  0.5444  0.4239
  725SOL    HW2 4076   3.397   4.257   3.394  1.6122  1.9675  0.1556
  726SOL     OW 4077   0.372   3.813   1.665  0.1720 -0.5725 -0.1022
  726SOL    HW1 4078   0.375   3.743   1.731  0.1002  1.1384  1.7981
  726SOL    HW2 4079   0.457   3.807   1.621  0.5143 -1.3170  0.6216
  727SOL     OW 4080   0.905   4.795   2.970 -0.1463 -0.1678  0.4205
  727SOL    HW1 4081   0.821   4.751   2.961  0.2283 -0.4881 -2.5894
  727SOL    HW2 4082   0.896   4.877   2.921  0.8330  0.5256  1.3453
  728SOL     OW 4083   1.998   3.570   0.082  0.1402  0.3218 -0.2202
  728SOL    HW1 4084   1.933   3.505   0.054  2.2541 -1.5043 -1.1384
  728SOL    HW2 4085   2.023   3.615   0.001 -0.9010  1.9917  0.3287
  729SOL     OW 4086   2.527   0.769   1.595  0.6292  0.1943 -0.0084
  729SOL    HW1 4087   2.433   0.761   1.607  0.4158 -0.3928 -1.7720
  729SOL    HW2 4088   2.544   0.864   1.596  0.5077  0.2910  3.1913
  730SOL     OW 4089   0.314   5.587   0.868  0.0963 -0.0393 -0.1634
  730SOL    HW1 4090   0.289   5.495   0.855 -0.6975 -0.0074  0.9907
  730SOL    HW2 4091   0.231   5.632   0.883  0.6392  0.4780  1.4805
  731SOL     OW 4092   0.387   2.529   4.471 -0.2423  0.1344 -0.1807
  731SOL    HW1 4093   0.462   2.525   4.530 -0.8173  0.7762  0.6236
  731SOL    HW2 4094   0.363   2.621   4.467  0.6950  0.3478 -2.6559
  732SOL     OW 4095   3.115   2.437   0.919  0.6292  0.1204 -0.3988
  732SOL    HW1 4096   3.174   2.362   0.923  1.1896  0.5695  0.0737
  732SOL    HW2 4097   3.165   2.508   0.960 -0.9267  0.0765  1.7006
  733SOL     OW 4098   1.614   0.201   1.247 -0.8552  0.1745 -0.3496
  733SOL    HW1 4099   1.602   0.202   1.342  0.3676  1.5089 -0.1776
  733SOL    HW2 4100   1.560   0.128   1.217  0.0761 -1.3698  1.5435
  734SOL     OW 4101   4.230   1.550   0.449 -0.1005  0.4750  0.2633
  734SOL    HW1 4102   4.178   1.551   0.529 -0.0103 -0.4161  0.3418
  734SOL    HW2 4103   4.166   1.531   0.379 -0.3710  2.3121 -0.0465
  735SOL     OW 4104   3.302   2.735   0.575  0.3868 -0.0439  0.0257
  735SOL    HW1 4105   3.315   2.758   0.667  1.3517  0.9832 -0.3451
  735SOL    HW2 4106   3.207   2.743   0.563  0.0428 -1.6660  1.2726
  736SOL     OW 4107   5.977   0.284   2.853  0.4143  0.3061  0.1650
  736SOL    HW1 4108   5.964   0.361   2.797  1.2593 -0.5708 -1.2899
  736SOL    HW2 4109   5.914   0.220   2.820 -0.6903  0.5410  1.7485
  737SOL     OW 4110   3.722   3.453   0.019 -0.3608 -0.6748  0.3157
  737SOL    HW1 4111   3.814   3.432   0.037  0.1710 -1.0135 -2.3825
  737SOL    HW2 4112   3.711   3.436  -0.075 -2.7733  0.8776  0.2265
  738SOL     OW 4113   3.363   2.310   0.952 -0.1273 -1.0765  0.5320
  738SOL    HW1 4114   3.409   2.276   0.875 -1.1699 -1.5029  0.0752
  738SOL    HW2 4115   3.428   2.306   1.022  0.3730 -2.1782  0.0314
  739SOL     OW 4116   5.120   2.350   1.122  0.4798  0.0642  0.1052
  739SOL    HW1 4117   5.179   2.287   1.081  1.7824  1.9251 -1.0358
  739SOL    HW2 4118   5.033   2.326   1.090  1.0665 -0.5483 -1.1011
  740SOL     OW 4119   4.454   1.203   4.557  1.0378 -0.3690 -0.1536
  740SOL    HW1 4120   4.534   1.232   4.601  0.7600 -0.5845  0.5125
  740SOL    HW2 4121   4.383   1.226   4.618  0.5838 -0.1002 -0.7758
  741SOL     OW 4122   3.228   6.455   2.153 -0.5452  0.2494  0.2782
  741SOL    HW1 4123   3.266   6.476   2.238  0.9091 -1.4105  0.0885
  741SOL    HW2 4124   3.297   6.474   2.090 -0.3004 -1.8953 -0.1732
  742SOL     OW 4125   5.047   1.045   1.817  0.0772 -0.0469 -0.1347
  742SOL    HW1 4126   4.997   1.096   1.882 -0.2347  0.0869 -0.4749
  742SOL    HW2 4127   5.113   1.106   1.785 -0.8709  0.4699 -1.2137
  743SOL     OW 4128   3.441   3.433   3.050 -0.1064  0.4518 -0.6039
  743SOL    HW1 4129   3.466   3.512   3.001 -1.1342  2.4474  1.8763
  743SOL    HW2 4130   3.503   3.430   3.123 -0.3665 -0.8088 -0.4186
  744SOL     OW 4131   2.807   1.902   3.623  0.3650 -0.2007 -0.5899
  744SOL    HW1 4132   2.845   1.835   3.567 -0.6975 -0.7134 -0.7245
  744SOL    HW2 4133   2.762   1.853   3.692 -0.7266  0.3563 -0.8846
  745SOL     OW 4134   2.125   5.170   0.862 -0.1166  0.1348  0.3453
  745SOL    HW1 4135   2.125   5.261   0.893 -1.5282  0.4752 -0.5738
  745SOL    HW2 4136   2.217   5.150   0.845  0.2656  1.1986  1.0872
  746SOL     OW 4137   6.321   2.175   2.265 -1.3616 -0.6398  0.0484
  746SOL    HW1 4138   6.308   2.089   2.226 -0.6551 -1.1643  0.9390
  746SOL    HW2 4139   6.399   2.165   2.320  0.2950  1.2293 -1.7693
  747SOL     OW 4140   5.127   3.349   1.433  0.3878 -0.4516 -0.0061
  747SOL    HW1 4141   5.100   3.297   1.509 -0.6029 -1.0673 -0.7621
  747SOL    HW2 4142   5.113   3.291   1.358 -0.6332  0.8516 -0.8589
  748SOL     OW 4143   5.302   0.188   4.358  0.0576  0.0408 -0.4759
  748SOL    HW1 4144   5.300   0.095   4.335 -1.8321  0.1500 -0.9376
  748SOL    HW2 4145   5.222   0.224   4.319 -0.4992  1.3711  1.7363
  749SOL     OW 4146   5.484   1.195   1.059  0.2863  0.3307  0.0823
  749SOL    HW1 4147   5.424   1.160   0.993 -0.5107 -0.8760  1.3856
  749SOL    HW2 4148   5.550   1.126   1.070  1.1695  1.0788 -0.3679
  750SOL     OW 4149   5.630   3.287   1.580  0.1705  0.7104  0.2270
  750SOL    HW1 4150   5.618   3.351   1.650  0.0192 -1.3211  2.1744
  750SOL    HW2 4151   5.723   3.265   1.583  0.1882  0.7023 -0.3015
  751SOL     OW 4152   5.257   5.681   2.022  0.3349 -0.1834 -0.3094
  751SOL    HW1 4153   5.322   5.750   2.015  0.2318 -0.1292 -0.7589
  751SOL    HW2 4154   5.221   5.673   1.934  1.2751 -1.7253 -0.5951
  752SOL     OW 4155   1.201   3.158   4.526  0.2888  0.3463  0.6673
  752SOL    HW1 4156   1.200   3.082   4.584 -1.9088 -0.0359  0.2348
  752SOL    HW2 4157   1.244   3.226   4.577 -0.6999 -0.2476  2.4144
  753SOL     OW 4158   5.230   6.136   4.236  0.4035 -0.4206 -0.5704
  753SOL    HW1 4159   5.157   6.133   4.174 -1.3031 -1.2640  1.3439
  753SOL    HW2 4160   5.211   6.067   4.299  2.5928 -0.2803  0.3431
  754SOL     OW 4161   3.281   4.984   2.594 -0.0876  0.6354 -0.4828
  754SOL    HW1 4162   3.233   5.027   2.665  0.2360  1.5208 -0.7903
  754SOL    HW2 4163   3.212   4.948   2.538 -0.3791  1.1800 -0.4825
  755SOL     OW 4164   5.400   2.838   0.597 -0.1819 -0.1717 -0.4931
  755SOL    HW1 4165   5.396   2.923   0.642  0.4171 -0.2292 -0.3292
  755SOL    HW2 4166   5.351   2.779   0.654  0.3563 -0.1858 -0.0343
  756SOL     OW 4167   0.233   2.052   1.888 -0.6747  0.3076 -0.2162
  756SOL    HW1 4168   0.211   2.054   1.795 -0.3058 -2.5320 -0.4771
  756SOL    HW2 4169   0.217   1.961   1.914 -1.6232  1.1911  2.7545
  757SOL     OW 4170   5.442   4.223   0.822 -0.3683  0.3674 -0.2702
  757SOL    HW1 4171   5.510   4.200   0.759  0.3350 -0.1490  0.6499
  757SOL    HW2 4172   5.427   4.316   0.809 -0.2157  0.2736 -1.1729
  758SOL     OW 4173   5.068   4.144   2.025 -0.4447 -0.2983  0.5680
  758SOL    HW1 4174   5.099   4.232   2.043 -2.6064  0.4615  0.7590
  758SOL    HW2 4175   4.978   4.142   2.057 -0.1334 -2.9151  1.5788
  759SOL     OW 4176   5.992   4.196   3.734  0.2917 -0.4538  0.5623
  759SOL    HW1 4177   6.051   4.191   3.659 -0.5734  1.2036 -0.2929
  759SOL    HW2 4178   6.025   4.130   3.795  0.2718 -2.7923 -1.7727
  760SOL     OW 4179   1.302   4.393   1.844 -0.1031 -0.0057  0.0091
  760SOL    HW1 4180   1.283   4.326   1.909  3.0794 -0.2472  0.8467
  760SOL    HW2 4181   1.300   4.475   1.894  1.0336 -0.0544  0.1573
  761SOL     OW 4182   4.619   6.450   0.808 -0.7304 -0.0558 -0.9577
  761SOL    HW1 4183   4.604   6.359   0.835 -1.0705 -0.2195 -1.6637
  761SOL    HW2 4184   4.706   6.449   0.768  0.0222  0.3053  0.5889
  762SOL     OW 4185   5.230   0.194   3.402 -0.5143  0.2451  0.1059
  762SOL    HW1 4186   5.149   0.241   3.420 -0.7566 -0.7203  1.8006
  762SOL    HW2 4187   5.294   0.262   3.382 -1.7204  1.0235 -1.2658
  763SOL     OW 4188   2.822   0.118   3.903 -0.1010  0.7271 -0.0679
  763SOL    HW1 4189   2.739   0.148   3.939  0.2228  0.8462  0.5962
  763SOL    HW2 4190   2.888   0.170   3.949  0.4855 -1.0188  1.1681
  764SOL     OW 4191   0.504   2.157   3.021  0.2943  0.1026  0.0221
  764SOL    HW1 4192   0.598   2.166   3.039 -0.0075  0.6015  1.4664
  764SOL    HW2 4193   0.470   2.246   3.028 -0.0977  0.1349 -1.8433
  765SOL     OW 4194   5.690   2.664   3.241  0.3362 -0.3596  0.2283
  765SOL    HW1 4195   5.683   2.684   3.334  1.1315  0.5616  0.1077
  765SOL    HW2 4196   5.603   2.634   3.216  0.0412 -0.3407  1.2061
  766SOL     OW 4197   4.575   0.907   0.110 -0.4940 -0.3435 -0.3777
  766SOL    HW1 4198   4.488   0.893   0.147  0.4253 -0.9272  1.6975
  766SOL    HW2 4199   4.606   0.988   0.151  0.1308 -0.3893 -0.7408
  767SOL     OW 4200   3.486   1.167   3.509 -0.7434  0.1936 -0.5651
  767SOL    HW1 4201   3.485   1.098   3.443 -0.2417  0.5657 -0.9746
  767SOL    HW2 4202   3.544   1.134   3.578  1.1485  1.0003 -1.6804
  768SOL     OW 4203   2.120   5.670   3.042 -0.3651  0.0116 -0.2412
  768SOL    HW1 4204   2.174   5.614   2.987  2.4213  1.5853  0.7031
  768SOL    HW2 4205   2.175   5.691   3.117 -3.8871 -1.7997  3.1672
  769SOL     OW 4206   3.660   0.207   1.739  0.0651  0.2733  0.3528
  769SOL    HW1 4207   3.684   0.203   1.832 -0.6243 -1.2601  0.5086
  769SOL    HW2 4208   3.567   0.230   1.739 -0.5325 -1.8646  0.2135
  770SOL     OW 4209   3.711   2.979   2.466 -0.3442  0.2225  0.2515
  770SOL    HW1 4210   3.755   3.029   2.397 -0.2406 -0.6272 -0.3141
  770SOL    HW2 4211   3.648   3.041   2.504  1.0041  1.3136  0.7735
  771SOL     OW 4212   4.895   6.212   1.816  0.3706 -0.3853  0.3848
  771SOL    HW1 4213   4.978   6.183   1.853  0.9523 -0.1754 -0.7208
  771SOL    HW2 4214   4.917   6.246   1.730 -0.9301 -0.8003 -0.1500
  772SOL     OW 4215   4.075   2.225   0.601 -0.0257 -0.2752 -0.0913
  772SOL    HW1 4216   4.118   2.254   0.520  0.6466 -3.2976 -0.9460
  772SOL    HW2 4217   4.033   2.142   0.577 -0.7550 -0.7172  2.4263
  773SOL     OW 4218   3.132   3.353   1.163 -0.0334 -0.5207  0.7704
  773SOL    HW1 4219   3.091   3.393   1.087 -0.1637 -1.8976  0.0825
  773SOL    HW2 4220   3.084   3.388   1.238 -0.3020  0.3861  0.1849
  774SOL     OW 4221   2.745   4.699   1.332  0.4790 -0.2953 -0.3889
  774SOL    HW1 4222   2.681   4.629   1.344  1.7363 -1.2261  1.2428
  774SOL    HW2 4223   2.708   4.754   1.262 -2.5135 -0.2765  1.0562
  775SOL     OW 4224   3.211   3.969   2.396  0.6701 -0.0285 -0.0317
  775SOL    HW1 4225   3.175   3.956   2.483  2.7480  0.8954  1.0512
  775SOL    HW2 4226   3.275   3.899   2.386  0.4551 -0.1202 -0.8170
  776SOL     OW 4227   3.702   3.291   1.870 -0.6181 -0.1189  0.0275
  776SOL    HW1 4228   3.731   3.242   1.946 -0.8741  1.4759  1.2180
  776SOL    HW2 4229   3.763   3.268   1.800  1.4488  0.5777  1.5331
  777SOL     OW 4230   0.417   2.587   0.245  0.0671 -0.4230 -0.1809
  777SOL    HW1 4231   0.348   2.524   0.268 -0.6904  0.4651  0.0101
  777SOL    HW2 4232   0.491   2.562   0.300 -0.9588  0.2159  1.5730
  778SOL     OW 4233   3.132   5.546   1.508  0.1405  0.0909  0.2133
  778SOL    HW1 4234   3.187   5.468   1.518 -0.7642 -0.4713  1.0067
  778SOL    HW2 4235   3.160   5.586   1.426  0.7613 -0.9563 -0.0930
  779SOL     OW 4236   4.183   1.892   3.943  0.1556 -0.2705  0.1336
  779SOL    HW1 4237   4.172   1.800   3.968 -1.5474  0.4582  2.3613
  779SOL    HW2 4238   4.255   1.923   3.998  0.9285 -0.3172 -0.8312
  780SOL     OW 4239   1.645   3.844   1.297  0.4322  0.2907  0.4424
  780SOL    HW1 4240   1.559   3.883   1.312  0.7644  2.0474 -1.7702
  780SOL    HW2 4241   1.681   3.892   1.222  3.2825 -0.5079  1.1796
  781SOL     OW 4242   0.666   2.853   0.884 -0.6378 -0.0834 -0.1616
  781SOL    HW1 4243   0.708   2.924   0.835 -0.3581  0.5137  0.9034
  781SOL    HW2 4244   0.717   2.775   0.863  2.9524  1.0287  3.2014
  782SOL     OW 4245   5.569   3.311   0.624  0.1670 -0.3870  0.1908
  782SOL    HW1 4246   5.618   3.290   0.545  0.1968  0.4957 -0.0244
  782SOL    HW2 4247   5.572   3.406   0.631  0.9238 -0.4838  1.7260
  783SOL     OW 4248   0.612   5.494   2.993 -0.0947 -0.1021 -0.1176
  783SOL    HW1 4249   0.569   5.434   2.932  0.1464  1.0534 -1.4708
  783SOL    HW2 4250   0.648   5.437   3.061 -2.7220 -1.2158  0.4711
  784SOL     OW 4251   0.616   2.810   2.824 -0.1242 -0.2451  0.4341
  784SOL    HW1 4252   0.614   2.884   2.884 -0.2635  0.2636 -0.1790
  784SOL    HW2 4253   0.589   2.847   2.739  2.0114 -0.5088 -0.4131
  785SOL     OW 4254   4.103   5.335   3.526 -0.1169 -0.0657 -0.3452
  785SOL    HW1 4255   4.051   5.301   3.453  1.2450  1.0960 -1.9339
  785SOL    HW2 4256   4.079   5.427   3.532  0.1806 -0.0256  0.3437
  786SOL     OW 4257   1.290   5.831   4.404  0.2578 -0.7944  0.3851
  786SOL    HW1 4258   1.269   5.802   4.316  1.7048  2.5273 -1.2174
  786SOL    HW2 4259   1.385   5.823   4.410  0.3690  0.6633  0.9444
  787SOL     OW 4260   6.110   3.853   2.143 -0.3978 -0.5976 -0.1579
  787SOL    HW1 4261   6.091   3.781   2.204  2.7239 -0.2170  1.4911
  787SOL    HW2 4262   6.186   3.822   2.093 -1.3591  0.1164 -2.1832
  788SOL     OW 4263   1.259   1.990   3.613 -0.3132  0.3887 -0.3386
  788SOL    HW1 4264   1.169   2.023   3.601 -0.6918 -0.4659  0.0895
  788SOL    HW2 4265   1.247   1.901   3.646  0.6836 -0.2770 -1.7064
  789SOL     OW 4266   6.284   2.943   0.596  0.2607  0.6294  0.3713
  789SOL    HW1 4267   6.301   2.862   0.548 -0.4384  0.3964  0.5116
  789SOL    HW2 4268   6.243   2.915   0.678  0.9235  1.0637  0.8651
  790SOL     OW 4269   0.865   3.219   1.342 -0.2168  0.0012  0.1388
  790SOL    HW1 4270   0.940   3.165   1.366 -0.4841  0.0077  1.0167
  790SOL    HW2 4271   0.789   3.162   1.358 -0.3986 -0.1086 -1.0159
  791SOL     OW 4272   0.260   3.728   3.638 -0.7325 -0.0466  0.0164
  791SOL    HW1 4273   0.237   3.643   3.674 -3.0988  0.0582 -1.0763
  791SOL    HW2 4274   0.295   3.777   3.712 -0.2863 -1.6178  0.8855
  792SOL     OW 4275   5.887   1.198   3.208 -0.2207 -0.0145  0.3872
  792SOL    HW1 4276   5.885   1.236   3.120 -1.1516  0.4809  0.5999
  792SOL    HW2 4277   5.962   1.139   3.207  0.1949  0.4991 -0.5235
  793SOL     OW 4278   2.752   3.038   0.057  0.2207 -0.2220 -0.3360
  793SOL    HW1 4279   2.752   3.067  -0.033 -0.0233  0.1758 -0.2070
  793SOL    HW2 4280   2.729   3.115   0.108  0.1721 -0.4873  0.0513
  794SOL     OW 4281   4.852   0.856   1.704 -0.3566 -0.1839 -0.5013
  794SOL    HW1 4282   4.903   0.927   1.743 -0.1184  0.1175 -1.3320
  794SOL    HW2 4283   4.893   0.776   1.737  0.3307  0.0598 -0.7461
  795SOL     OW 4284   5.838   3.541   3.602 -0.3476 -0.1185 -0.1040
  795SOL    HW1 4285   5.876   3.466   3.646  2.2084  0.6204 -0.8957
  795SOL    HW2 4286   5.859   3.529   3.510 -1.9432  0.4329 -0.5761
  796SOL     OW 4287   2.677   2.408   4.225 -0.7587 -0.2613  0.6171
  796SOL    HW1 4288   2.645   2.337   4.281  1.3961 -1.5979  0.2634
  796SOL    HW2 4289   2.738   2.456   4.281 -1.6559  0.9016  0.6238
  797SOL     OW 4290   1.710   4.022   3.231 -0.1344 -0.0412  0.2079
  797SOL    HW1 4291   1.720   4.104   3.182  4.4136 -0.0431  0.6685
  797SOL    HW2 4292   1.665   3.963   3.170 -2.1723  2.2772 -0.6935
  798SOL     OW 4293   4.236   3.023   1.877  0.2649 -0.6004  0.5404
  798SOL    HW1 4294   4.170   3.039   1.808  0.9626 -1.4241 -0.3430
  798SOL    HW2 4295   4.219   2.934   1.906 -0.2627 -0.1298  1.7353
  799SOL     OW 4296   5.499   0.697   2.631  0.3619  0.0493 -0.2688
  799SOL    HW1 4297   5.471   0.774   2.582  0.7497 -1.0786 -2.3917
  799SOL    HW2 4298   5.581   0.724   2.672  0.9724  0.5413 -1.7274
  800SOL     OW 4299   0.334   2.756   2.892  0.0062  0.6061 -0.0049
  800SOL    HW1 4300   0.338   2.729   2.984 -2.2855 -0.1199 -0.0600
  800SOL    HW2 4301   0.350   2.850   2.894 -0.3039  0.6494  1.1934
  801SOL     OW 4302   3.979   6.344   2.365  0.1179 -0.0979  0.4233
  801SOL    HW1 4303   4.016   6.356   2.278 -0.4839 -0.8404  0.0502
  801SOL    HW2 4304   3.885   6.337   2.350 -0.2399  1.9178  1.3678
  802SOL     OW 4305   3.061   5.830   0.160  0.4184  0.2690  0.0833
  802SOL    HW1 4306   2.975   5.868   0.179  0.0308  0.0249 -1.0561
  802SOL    HW2 4307   3.124   5.896   0.189 -0.2253  1.5497 -1.2624
  803SOL     OW 4308   3.446   2.707   2.329  0.6157  0.2675 -0.3257
  803SOL    HW1 4309   3.444   2.730   2.236  0.7540 -1.0766 -0.6861
  803SOL    HW2 4310   3.527   2.657   2.339  0.5389  0.2936  0.4989
  804SOL     OW 4311   2.861   5.491   1.554  0.7354  0.3786  0.2073
  804SOL    HW1 4312   2.947   5.533   1.552  1.3025 -0.7170  0.5994
  804SOL    HW2 4313   2.880   5.398   1.563 -0.5009  0.1976  1.3352
  805SOL     OW 4314   5.698   6.435   3.735  0.2320 -0.6560 -0.0063
  805SOL    HW1 4315   5.764   6.375   3.771  1.7411 -0.1709 -1.8336
  805SOL    HW2 4316   5.626   6.377   3.707  1.2585 -1.5605 -0.8778
  806SOL     OW 4317   1.881   2.330   0.705 -0.3786 -0.3827  0.3263
  806SOL    HW1 4318   1.976   2.329   0.691 -0.5151 -0.7735 -0.6311
  806SOL    HW2 4319   1.851   2.244   0.675 -0.9632 -0.4948  1.2032
  807SOL     OW 4320   2.379   3.022   3.085 -0.0562  0.7772  0.0185
  807SOL    HW1 4321   2.448   2.959   3.105 -0.6838  0.2837  0.6678
  807SOL    HW2 4322   2.316   3.013   3.156 -0.8723  1.1107 -0.6335
  808SOL     OW 4323   6.194   4.944   3.838 -0.0087  0.4600  0.3663
  808SOL    HW1 4324   6.234   4.884   3.900  0.3900  0.0906 -0.2368
  808SOL    HW2 4325   6.101   4.922   3.840 -0.3506  1.8170  2.3264
  809SOL     OW 4326   5.722   2.616   0.964  0.3423 -0.0460 -0.3410
  809SOL    HW1 4327   5.663   2.675   1.010  0.7252 -1.4047  2.0317
  809SOL    HW2 4328   5.769   2.672   0.902 -1.4060  1.5403 -0.2941
  810SOL     OW 4329   2.119   3.170   4.244  0.1734  0.0353  0.4561
  810SOL    HW1 4330   2.199   3.145   4.288 -0.1066 -0.1267  0.8721
  810SOL    HW2 4331   2.072   3.088   4.229  0.4631  0.0373 -0.5340
  811SOL     OW 4332   0.192   2.429   0.324 -0.5579  0.3755  0.0045
  811SOL    HW1 4333   0.130   2.469   0.385  0.2929 -0.8845  1.8000
  811SOL    HW2 4334   0.180   2.335   0.336  0.5981  0.1115 -0.7582
  812SOL     OW 4335   2.087   5.339   1.437  0.4880 -0.0617  0.2112
  812SOL    HW1 4336   2.109   5.396   1.510  1.4943 -0.7528  0.4666
  812SOL    HW2 4337   2.172   5.305   1.406 -0.1195 -4.0673  2.2156
  813SOL     OW 4338   5.621   3.316   0.895  0.1818 -0.0473  0.1257
  813SOL    HW1 4339   5.577   3.320   0.811 -1.2117 -2.9116  0.6002
  813SOL    HW2 4340   5.709   3.349   0.877 -0.2772  0.0500 -2.2936
  814SOL     OW 4341   0.491   1.537   3.983  0.5239 -0.5132 -0.2972
  814SOL    HW1 4342   0.400   1.511   3.987 -0.0213  1.1308 -1.0483
  814SOL    HW2 4343   0.503   1.592   4.061  0.0824  1.4537 -1.5415
  815SOL     OW 4344   3.169   5.334   3.013  0.6829 -0.2442 -0.0541
  815SOL    HW1 4345   3.073   5.335   3.013  0.6217 -0.5457 -2.1359
  815SOL    HW2 4346   3.193   5.426   2.998  0.5584 -0.5379 -2.6123
  816SOL     OW 4347   4.727   2.363   2.093 -0.1493 -0.1526  0.2033
  816SOL    HW1 4348   4.736   2.268   2.083 -1.2026 -0.3161  0.6794
  816SOL    HW2 4349   4.794   2.387   2.157 -0.2511 -0.6681  0.5078
  817SOL     OW 4350   0.392   4.796   1.604 -0.1422  0.4946 -0.5615
  817SOL    HW1 4351   0.330   4.812   1.675 -1.7683 -0.6745 -1.6462
  817SOL    HW2 4352   0.451   4.729   1.637 -0.6493  0.2321 -0.1793
  818SOL     OW 4353   4.387   2.902   2.670  0.1289  0.3471  0.0142
  818SOL    HW1 4354   4.347   2.823   2.633 -0.2389 -0.0737  1.2532
  818SOL    HW2 4355   4.463   2.918   2.615 -1.6370  1.1394 -2.4027
  819SOL     OW 4356   0.697   1.959   4.365 -0.7738 -0.1867 -0.1810
  819SOL    HW1 4357   0.791   1.970   4.353 -0.9601  0.2856 -1.3733
  819SOL    HW2 4358   0.667   2.043   4.401 -0.6527 -0.5916  0.9201
  820SOL     OW 4359   1.822   3.180   0.641 -0.1261  0.2070 -0.0049
  820SOL    HW1 4360   1.819   3.275   0.627  1.0310  0.4175  0.9995
  820SOL    HW2 4361   1.913   3.156   0.626 -0.7695 -1.1562 -2.3999
  821SOL     OW 4362   2.602   6.457   3.707 -0.2992 -0.1862  0.4332
  821SOL    HW1 4363   2.570   6.463   3.797 -0.2343 -0.0861  0.4489
  821SOL    HW2 4364   2.687   6.501   3.708  0.1943 -1.1140  0.5703
  822SOL     OW 4365   4.500   2.558   2.953 -0.4754 -0.0056 -0.1681
  822SOL    HW1 4366   4.541   2.493   2.896 -1.1111  0.1208 -0.7757
  822SOL    HW2 4367   4.409   2.563   2.924 -0.9595 -0.3128  1.1902
  823SOL     OW 4368   0.763   4.076   0.065  0.6915 -0.0630 -0.2876
  823SOL    HW1 4369   0.713   4.093   0.145  0.7918 -0.6108 -0.1029
  823SOL    HW2 4370   0.733   3.990   0.035 -0.1797  0.6211 -1.4837
  824SOL     OW 4371   5.365   0.312   3.155  0.6841  0.0710 -0.1765
  824SOL    HW1 4372   5.299   0.352   3.100  1.0872  0.9430 -0.0403
  824SOL    HW2 4373   5.371   0.221   3.124  2.6852  1.0905 -3.3281
  825SOL     OW 4374   1.303   0.173   3.316 -0.0971 -0.1475  0.2335
  825SOL    HW1 4375   1.360   0.162   3.391 -1.0662 -0.9398  0.8888
  825SOL    HW2 4376   1.307   0.088   3.271  1.8369  0.8380 -1.6526
  826SOL     OW 4377   6.453   0.347   3.694 -0.2234  0.3422  0.1921
  826SOL    HW1 4378   6.418   0.424   3.648 -0.6310  0.6081  0.9312
  826SOL    HW2 4379   6.376   0.294   3.714  0.1671 -0.9343 -1.4771
  827SOL     OW 4380   6.156   3.676   3.854  0.4694  0.0319  0.1872
  827SOL    HW1 4381   6.096   3.730   3.802 -0.4998 -1.9634 -0.9390
  827SOL    HW2 4382   6.102   3.641   3.925  0.4059 -1.2627 -0.4555
  828SOL     OW 4383   4.370   1.223   1.289  0.8996 -0.2651 -0.5184
  828SOL    HW1 4384   4.274   1.232   1.290  0.5296 -3.0174  1.4533
  828SOL    HW2 4385   4.401   1.299   1.337 -0.1885  1.1742 -1.9907
  829SOL     OW 4386   1.667   5.331   0.148  0.6100  0.0609  0.4604
  829SOL    HW1 4387   1.712   5.263   0.198  0.0135  0.7090  1.9326
  829SOL    HW2 4388   1.632   5.285   0.071  2.6376 -0.7036 -0.0678
  830SOL     OW 4389   4.509   4.853   0.607  0.9841 -0.1850  0.0995
  830SOL    HW1 4390   4.415   4.835   0.612  1.1150 -0.5880  1.7321
  830SOL    HW2 4391   4.514   4.949   0.606  0.5255 -0.1458 -1.7726
  831SOL     OW 4392   5.726   3.906   2.821  0.4742 -0.7199 -0.5044
  831SOL    HW1 4393   5.682   3.821   2.813 -1.2382 -0.0682  1.0708
  831SOL    HW2 4394   5.803   3.888   2.875 -0.4326 -1.1401  0.6938
  832SOL     OW 4395   4.122   2.274   0.886 -0.2782  0.8309 -0.8072
  832SOL    HW1 4396   4.212   2.242   0.889 -0.7534 -0.5298  0.5305
  832SOL    HW2 4397   4.095   2.262   0.795 -0.1821 -2.0812 -0.5498
  833SOL     OW 4398   0.126   4.447   3.382  0.6659 -0.3012 -0.1548
  833SOL    HW1 4399   0.201   4.483   3.430  0.9771  0.5276 -1.2463
  833SOL    HW2 4400   0.165   4.394   3.312  0.2555 -3.5916  1.8691
  834SOL     OW 4401   3.627   2.405   0.355 -0.1610  0.0095  0.3835
  834SOL    HW1 4402   3.549   2.443   0.316 -1.0086 -0.7990  1.2537
  834SOL    HW2 4403   3.612   2.409   0.449  0.7323 -0.4058  0.5577
  835SOL     OW 4404   5.097   1.650   0.379 -0.1873 -0.3024  0.1708
  835SOL    HW1 4405   5.067   1.729   0.425  1.3819  1.2038 -1.2518
  835SOL    HW2 4406   5.191   1.645   0.398  0.7159  0.8158 -3.2842
  836SOL     OW 4407   0.515   1.381   2.873 -0.2108  0.2135 -0.1070
  836SOL    HW1 4408   0.588   1.336   2.830 -0.6250  1.3481 -2.1250
  836SOL    HW2 4409   0.490   1.323   2.944  1.8380 -0.8055 -0.1247
  837SOL     OW 4410   6.265   5.284   1.663  0.1018  0.2411  0.2264
  837SOL    HW1 4411   6.319   5.224   1.612  2.4500  2.7640 -0.4803
  837SOL    HW2 4412   6.239   5.352   1.601 -1.0879  0.8222  1.3250
  838SOL     OW 4413   3.300   0.175   1.645 -0.7939 -0.0691  0.3419
  838SOL    HW1 4414   3.334   0.228   1.717 -1.9988  0.7119  0.3656
  838SOL    HW2 4415   3.286   0.089   1.684 -0.2108 -0.0152  0.6928
  839SOL     OW 4416   0.597   3.542   2.623  0.0321  0.2040  0.0660
  839SOL    HW1 4417   0.546   3.562   2.544 -0.9259  0.1884  0.6657
  839SOL    HW2 4418   0.531   3.518   2.688  0.3907  3.7228  1.9860
  840SOL     OW 4419   0.487   5.922   1.202 -0.4960 -0.8255  0.1791
  840SOL    HW1 4420   0.439   5.855   1.153  0.5574  0.3302 -2.5758
  840SOL    HW2 4421   0.569   5.879   1.226  0.0600 -0.6688 -1.3349
  841SOL     OW 4422   4.507   5.237   1.447  0.0023 -0.1088  0.2608
  841SOL    HW1 4423   4.504   5.331   1.427 -1.6633  0.6433  3.3839
  841SOL    HW2 4424   4.596   5.211   1.425  0.7151  2.3902 -0.1089
  842SOL     OW 4425   2.139   4.320   1.299 -0.1927  0.6160  0.1441
  842SOL    HW1 4426   2.197   4.260   1.253 -0.7013  0.1281  0.1221
  842SOL    HW2 4427   2.187   4.346   1.378 -0.9059 -1.8079  1.4751
  843SOL     OW 4428   3.495   5.597   1.700 -0.7871  0.1743  0.1534
  843SOL    HW1 4429   3.459   5.592   1.788  1.6017  1.4815  1.2877
  843SOL    HW2 4430   3.453   5.525   1.653 -3.3245  0.4238  1.8541
  844SOL     OW 4431   2.052   5.533   4.203 -0.1400 -0.0343 -0.3899
  844SOL    HW1 4432   2.055   5.457   4.145  0.6680  0.3532 -0.8693
  844SOL    HW2 4433   2.138   5.535   4.245  0.3857  1.4088 -1.4421
  845SOL     OW 4434   3.082   5.518   0.983 -1.0548  0.4236  0.0225
  845SOL    HW1 4435   3.099   5.435   0.939 -0.1565  1.4688 -1.7383
  845SOL    HW2 4436   3.106   5.584   0.918 -4.2223  2.0938  0.3768
  846SOL     OW 4437   2.475   4.014   4.212  0.3810  0.5527 -0.3955
  846SOL    HW1 4438   2.489   3.928   4.172  0.0987 -0.0776  0.8165
  846SOL    HW2 4439   2.526   4.074   4.157  1.2794 -0.5099 -0.7724
  847SOL     OW 4440   4.504   3.644   2.494 -0.0941  0.0921 -0.1343
  847SOL    HW1 4441   4.565   3.707   2.455  1.9966 -1.2691  0.8240
  847SOL    HW2 4442   4.440   3.627   2.424  0.4483  1.7224 -1.0891
  848SOL     OW 4443   5.035   5.126   3.797  0.4803 -0.9847 -0.2750
  848SOL    HW1 4444   4.952   5.097   3.835  0.1500 -1.0138 -0.9991
  848SOL    HW2 4445   5.049   5.067   3.723 -0.3804  0.9059 -2.0050
  849SOL     OW 4446   1.595   4.461   3.976 -0.6156  0.9555 -0.2393
  849SOL    HW1 4447   1.617   4.479   4.068 -0.9979  0.2854 -0.0053
  849SOL    HW2 4448   1.670   4.410   3.943 -0.1109  1.8755 -0.5379
  850SOL     OW 4449   3.719   0.810   0.540 -0.3081 -0.1882  0.1875
  850SOL    HW1 4450   3.646   0.872   0.544  0.3724  0.8375 -1.9477
  850SOL    HW2 4451   3.795   0.862   0.565  0.2199 -0.2013 -1.3025
  851SOL     OW 4452   1.575   5.356   1.422  0.5911 -0.5935 -0.4024
  851SOL    HW1 4453   1.580   5.360   1.327  0.4029 -2.2104 -0.5064
  851SOL    HW2 4454   1.489   5.393   1.442  1.2180  1.1021 -0.7256
  852SOL     OW 4455   6.335   3.380   4.552  0.1432  0.0669  0.1313
  852SOL    HW1 4456   6.413   3.410   4.507 -0.9001  2.9006 -0.0245
  852SOL    HW2 4457   6.277   3.349   4.482  0.8608 -1.5929  0.2089
  853SOL     OW 4458   2.542   0.780   3.922  0.1210 -0.0159  0.1750
  853SOL    HW1 4459   2.492   0.705   3.954  2.6450 -1.7837  0.2555
  853SOL    HW2 4460   2.555   0.836   3.999  1.7846 -1.6697  1.1714
  854SOL     OW 4461   1.802   5.874   0.760  0.1942 -0.1390  0.0451
  854SOL    HW1 4462   1.837   5.879   0.671  1.2397  1.4350  0.4933
  854SOL    HW2 4463   1.783   5.965   0.783  0.7096 -0.4141  1.7003
  855SOL     OW 4464   6.353   1.392   2.727 -0.4793 -1.1319  0.3668
  855SOL    HW1 4465   6.313   1.391   2.814  0.3139  1.4844  0.8349
  855SOL    HW2 4466   6.306   1.460   2.679  0.8600 -0.6435 -0.3172
  856SOL     OW 4467   4.113   3.779   0.796 -0.1226 -0.1329 -0.0984
  856SOL    HW1 4468   4.031   3.798   0.751  0.8574 -0.0892 -2.0216
  856SOL    HW2 4469   4.147   3.865   0.821  0.2957  0.0554 -1.2130
  857SOL     OW 4470   4.403   4.765   3.694  0.7417  0.5827 -0.0415
  857SOL    HW1 4471   4.450   4.714   3.761  1.6014  0.1474 -0.9488
  857SOL    HW2 4472   4.385   4.849   3.736 -0.8868 -0.4705  1.5804
  858SOL     OW 4473   4.712   1.222   1.346  0.2980 -0.0932 -0.6166
  858SOL    HW1 4474   4.677   1.134   1.362  0.3005 -0.0757 -0.5111
  858SOL    HW2 4475   4.741   1.252   1.433 -1.0414  0.5985 -0.3873
  859SOL     OW 4476   2.684   1.951   1.363 -0.1340 -0.7301 -0.5675
  859SOL    HW1 4477   2.725   2.003   1.294  1.2331 -0.1379  0.6478
  859SOL    HW2 4478   2.746   1.880   1.379 -0.3554 -0.7585  0.1712
  860SOL     OW 4479   6.278   1.102   3.600  0.3283  0.0873 -0.3757
  860SOL    HW1 4480   6.367   1.080   3.573  0.8541  0.3626  1.0488
  860SOL    HW2 4481   6.248   1.025   3.648  0.8939  1.0723  1.6400
  861SOL     OW 4482   0.096   0.494   2.204  0.8475  0.2947  0.1507
  861SOL    HW1 4483   0.084   0.477   2.110 -0.4484  2.8000 -0.2358
  861SOL    HW2 4484   0.191   0.497   2.216  1.1831  3.6650 -1.9899
  862SOL     OW 4485   5.790   4.921   0.533  0.1045 -0.4169  0.6011
  862SOL    HW1 4486   5.827   5.007   0.554 -2.1364  0.4802  1.2217
  862SOL    HW2 4487   5.828   4.862   0.598 -0.2389  0.6488  1.8079
  863SOL     OW 4488   2.042   4.810   0.249  0.2973 -0.2932 -0.7606
  863SOL    HW1 4489   2.127   4.835   0.213  1.4037  0.1496  1.9506
  863SOL    HW2 4490   2.001   4.892   0.275  0.7246 -0.7220  1.4053
  864SOL     OW 4491   5.801   2.241   0.188 -0.1101  0.3329  0.0353
  864SOL    HW1 4492   5.848   2.227   0.270  0.2681  0.1078 -0.2197
  864SOL    HW2 4493   5.851   2.193   0.122  0.5429  1.8869 -0.6455
  865SOL     OW 4494   0.752   0.482   4.448 -0.3733  0.2891 -0.1265
  865SOL    HW1 4495   0.821   0.473   4.513 -1.2757  1.2951  1.0339
  865SOL    HW2 4496   0.763   0.407   4.390  2.5522  1.1443 -0.8496
  866SOL     OW 4497   3.237   0.359   3.426 -0.5943 -0.9212  0.1410
  866SOL    HW1 4498   3.214   0.266   3.421  3.2339 -1.9851 -1.5363
  866SOL    HW2 4499   3.244   0.376   3.519  0.7538 -3.0236  0.5045
  867SOL     OW 4500   5.808   6.287   1.473  0.4216 -0.1508 -0.9272
  867SOL    HW1 4501   5.826   6.214   1.414 -0.4535 -0.8201 -0.3887
  867SOL    HW2 4502   5.741   6.339   1.427  0.1864 -0.3339 -0.7896
  868SOL     OW 4503   5.065   3.931   3.752 -0.3072 -0.1958  0.6068
  868SOL    HW1 4504   5.153   3.914   3.717 -0.5132  1.0333 -0.5734
  868SOL    HW2 4505   5.076   3.922   3.847  1.0227 -0.3766  0.4655
  869SOL     OW 4506   5.859   3.320   4.491  0.2083 -0.0166  0.1652
  869SOL    HW1 4507   5.928   3.386   4.483 -2.0009  3.0551  3.5858
  869SOL    HW2 4508   5.879   3.275   4.574 -0.3821 -1.1206 -0.2728
  870SOL     OW 4509   6.012   6.150   2.102  0.2813  0.3247 -0.0961
  870SOL    HW1 4510   6.084   6.119   2.047  0.1581 -0.6395  0.2726
  870SOL    HW2 4511   6.033   6.241   2.120  1.9363 -0.2044  0.8344
  871SOL     OW 4512   0.209   1.042   3.774 -0.1052 -0.0973 -0.0045
  871SOL    HW1 4513   0.193   0.947   3.777 -0.8025  0.0425  0.8898
  871SOL    HW2 4514   0.188   1.073   3.862  1.4438  0.6896  0.1352
  872SOL     OW 4515   4.257   1.248   0.384  0.0063 -0.1347  0.2481
  872SOL    HW1 4516   4.326   1.198   0.340 -1.3479 -2.2109  0.3554
  872SOL    HW2 4517   4.303   1.295   0.454  1.2795 -1.7555  0.5600
  873SOL     OW 4518   3.257   2.059   1.080 -0.1827 -0.3161  0.4560
  873SOL    HW1 4519   3.350   2.062   1.059 -0.5503 -1.7626 -1.7683
  873SOL    HW2 4520   3.224   2.145   1.057  0.1039 -0.7554 -1.8023
  874SOL     OW 4521   6.198   3.938   4.512 -0.4704  0.1547  0.1796
  874SOL    HW1 4522   6.119   3.978   4.548 -0.4566 -0.6184  1.1022
  874SOL    HW2 4523   6.196   3.961   4.419 -1.6996  0.2684  0.2218
  875SOL     OW 4524   4.447   5.247   2.145  0.1881  0.1812  0.2332
  875SOL    HW1 4525   4.418   5.158   2.127 -0.9088  0.1209  2.0311
  875SOL    HW2 4526   4.539   5.238   2.170  0.1003 -0.4456  0.3415
  876SOL     OW 4527   0.396   5.234   0.807 -1.0116 -0.2295  0.4687
  876SOL    HW1 4528   0.322   5.275   0.761 -0.7741 -0.1755  0.1329
  876SOL    HW2 4529   0.356   5.193   0.883 -1.3675 -0.0546  0.3813
  877SOL     OW 4530   3.390   1.596   3.974  0.6088 -0.2449 -0.2338
  877SOL    HW1 4531   3.449   1.544   4.029 -0.5755 -2.5897 -1.0632
  877SOL    HW2 4532   3.415   1.573   3.884  1.9332  2.8666 -0.8260
  878SOL     OW 4533   2.939   2.249   1.571  0.0515  0.2283  0.3763
  878SOL    HW1 4534   2.867   2.226   1.629 -0.3628  0.9995  0.1806
  878SOL    HW2 4535   2.901   2.310   1.508  0.2493 -1.3415 -1.3459
  879SOL     OW 4536   2.677   3.924   1.148  0.5852 -0.8535 -0.0167
  879SOL    HW1 4537   2.759   3.921   1.197  0.1421  0.3857  0.8484
  879SOL    HW2 4538   2.683   4.005   1.097  0.0289 -0.9234 -0.1961
  880SOL     OW 4539   3.884   1.997   1.782  0.2079 -0.0216  0.4434
  880SOL    HW1 4540   3.838   1.961   1.706 -0.2580 -1.2035  1.2440
  880SOL    HW2 4541   3.974   2.010   1.752 -0.5560  2.1545 -1.0994
  881SOL     OW 4542   1.086   3.481   1.724 -0.3584 -0.4094  0.8618
  881SOL    HW1 4543   1.142   3.408   1.748 -0.0934  0.1644  2.0338
  881SOL    HW2 4544   1.023   3.444   1.661  1.3907 -1.0262 -0.6031
  882SOL     OW 4545   1.639   1.199   2.997 -0.2417  0.1101 -0.0123
  882SOL    HW1 4546   1.588   1.196   2.916 -0.5086 -2.2519  0.1957
  882SOL    HW2 4547   1.578   1.235   3.062 -0.6292  0.2605 -0.4561
  883SOL     OW 4548   2.245   4.940   0.150  0.0959  0.2882 -0.3191
  883SOL    HW1 4549   2.201   5.001   0.092  0.7734  2.1920  1.0730
  883SOL    HW2 4550   2.301   4.995   0.205  1.0987 -1.6402  0.6918
  884SOL     OW 4551   3.659   5.296   3.878  0.0101 -0.3839  0.2444
  884SOL    HW1 4552   3.570   5.266   3.865 -0.4986  1.3597 -0.6455
  884SOL    HW2 4553   3.699   5.292   3.791 -0.8787  3.6695 -0.5786
  885SOL     OW 4554   1.554   3.213   0.395  0.6785  0.6013 -0.0099
  885SOL    HW1 4555   1.558   3.165   0.478 -2.4282 -3.2775 -1.7796
  885SOL    HW2 4556   1.498   3.288   0.414  1.1809  0.5953  1.6856
  886SOL     OW 4557   2.070   1.800   1.732  0.1653  0.1105  0.5328
  886SOL    HW1 4558   2.158   1.819   1.700 -0.5908  0.9156 -1.1574
  886SOL    HW2 4559   2.011   1.837   1.667 -1.4482 -0.8738  1.3467
  887SOL     OW 4560   2.235   3.252   2.991 -0.1595  0.1597  0.2171
  887SOL    HW1 4561   2.237   3.337   3.035  2.5979 -1.2456  3.2265
  887SOL    HW2 4562   2.304   3.201   3.033 -0.2880 -2.9612 -2.8533
  888SOL     OW 4563   2.121   6.183   4.396 -0.9234 -0.3073 -0.9769
  888SOL    HW1 4564   2.113   6.157   4.488 -0.0338 -0.3760 -0.9060
  888SOL    HW2 4565   2.149   6.275   4.400 -0.8197 -0.3296 -1.1746
  889SOL     OW 4566   5.929   4.211   2.099 -0.6638 -0.3048  0.0776
  889SOL    HW1 4567   5.905   4.301   2.075 -0.8171  0.0887  1.5903
  889SOL    HW2 4568   5.924   4.210   2.195  0.8745 -1.5093  0.1766
  890SOL     OW 4569   2.392   1.020   2.390 -0.5326 -0.1710  0.0792
  890SOL    HW1 4570   2.444   0.983   2.319  0.2907  0.4272  0.3529
  890SOL    HW2 4571   2.358   1.102   2.354  1.1413  0.9087  0.8349
  891SOL     OW 4572   2.125   3.358   3.810 -0.0780  0.0258 -0.2376
  891SOL    HW1 4573   2.031   3.344   3.798 -0.1613  0.4272 -0.0483
  891SOL    HW2 4574   2.135   3.381   3.902  0.0011  1.6592 -0.6335
  892SOL     OW 4575   4.727   2.755   3.366 -0.2265 -1.0937 -0.0578
  892SOL    HW1 4576   4.812   2.758   3.409 -0.6263  0.0429  0.6850
  892SOL    HW2 4577   4.747   2.736   3.274  0.7464 -1.8169  0.2897
  893SOL     OW 4578   1.721   6.385   1.003 -0.4630  0.1404 -0.0794
  893SOL    HW1 4579   1.631   6.415   1.012 -1.1245 -1.3192 -1.3615
  893SOL    HW2 4580   1.771   6.441   1.062 -2.3819  0.1253  1.6774
  894SOL     OW 4581   3.974   2.671   3.333  0.4501 -0.0541 -0.2148
  894SOL    HW1 4582   4.058   2.660   3.290  1.0846  1.7494  0.4364
  894SOL    HW2 4583   3.940   2.754   3.299 -0.3443  0.0016  0.6443
  895SOL     OW 4584   0.004   2.918   2.908 -0.3049  0.2356 -0.8191
  895SOL    HW1 4585  -0.045   2.882   2.982 -0.7384 -0.9955 -1.6634
  895SOL    HW2 4586   0.036   2.840   2.861  1.0014  0.9977 -1.2449
  896SOL     OW 4587   1.756   6.286   3.393  0.1177  0.0145 -0.0021
  896SOL    HW1 4588   1.748   6.209   3.449 -0.2333  0.0723  0.0258
  896SOL    HW2 4589   1.667   6.303   3.362  0.3743 -0.3156 -0.9746
  897SOL     OW 4590   0.407   0.928   1.555 -0.2551 -0.5831  0.5007
  897SOL    HW1 4591   0.403   1.024   1.548  0.6292 -0.5933 -0.3886
  897SOL    HW2 4592   0.413   0.911   1.649 -0.6796  0.2129  0.6859
  898SOL     OW 4593   2.970   0.655   4.552 -0.0151  0.2782 -0.0750
  898SOL    HW1 4594   2.961   0.583   4.490 -0.5202  0.3769 -0.1177
  898SOL    HW2 4595   2.942   0.733   4.504 -1.4049  0.2152  0.5692
  899SOL     OW 4596   4.625   1.806   0.538  0.9107  0.4326 -0.2557
  899SOL    HW1 4597   4.602   1.721   0.501 -0.3720  0.4523  0.4225
  899SOL    HW2 4598   4.677   1.849   0.470 -1.1748  0.4077 -1.9725
  900SOL     OW 4599   1.993   3.544   3.363  0.2628 -0.0868 -0.3603
  900SOL    HW1 4600   2.000   3.499   3.447 -1.0627  0.4605  0.0609
  900SOL    HW2 4601   2.071   3.517   3.315  1.7564  0.6532  1.5356
  901SOL     OW 4602   3.273   5.847   3.597 -0.3926  0.2407  0.1440
  901SOL    HW1 4603   3.236   5.856   3.509  0.8692  1.6697 -0.2955
  901SOL    HW2 4604   3.356   5.895   3.592 -0.1066 -0.0114  2.0070
  902SOL     OW 4605   2.884   4.520   3.214 -0.6123 -0.2093  0.3096
  902SOL    HW1 4606   2.845   4.512   3.300  0.6846  3.1835  1.3595
  902SOL    HW2 4607   2.953   4.453   3.212 -0.8216 -0.4850  1.8271
  903SOL     OW 4608   0.392   4.862   1.972 -0.0359  0.1505  0.2502
  903SOL    HW1 4609   0.478   4.851   2.013 -1.1357 -0.8955  2.4876
  903SOL    HW2 4610   0.355   4.774   1.970  0.5159 -0.2619 -4.8023
  904SOL     OW 4611   2.874   1.790   1.538  0.3491 -0.3601 -0.6170
  904SOL    HW1 4612   2.953   1.801   1.591 -0.5656  1.1501  0.4805
  904SOL    HW2 4613   2.831   1.713   1.574 -0.1575  0.5338  0.7455
  905SOL     OW 4614   2.601   1.836   1.669 -0.0477 -0.1855 -0.0356
  905SOL    HW1 4615   2.628   1.797   1.752 -0.7163  1.7251  1.1709
  905SOL    HW2 4616   2.608   1.766   1.605  1.6206 -1.4100  1.4097
  906SOL     OW 4617   4.072   0.869   3.512 -0.3908 -0.5742  0.2219
  906SOL    HW1 4618   3.987   0.833   3.488 -0.8230 -0.4562  1.5195
  906SOL    HW2 4619   4.052   0.948   3.563  0.5147  0.0987 -0.4225
  907SOL     OW 4620   1.588   5.885   2.658  0.0558  0.3136  0.0439
  907SOL    HW1 4621   1.643   5.942   2.713  1.0877  1.1314 -1.7305
  907SOL    HW2 4622   1.640   5.806   2.647 -1.5420 -1.2838  2.8288
  908SOL     OW 4623   5.602   0.796   3.530  0.3132 -0.0313  0.3132
  908SOL    HW1 4624   5.655   0.739   3.584  1.7262 -0.3336 -1.3180
  908SOL    HW2 4625   5.605   0.881   3.574  2.3978  0.0292  0.1225
  909SOL     OW 4626   6.453   5.695   2.802  0.6493 -0.0706 -0.0414
  909SOL    HW1 4627   6.475   5.715   2.893 -0.7633  0.5838  0.1714
  909SOL    HW2 4628   6.389   5.762   2.777 -2.0718 -2.5315 -0.2069
  910SOL     OW 4629   2.765   1.494   1.355 -0.2003 -0.3440 -0.7140
  910SOL    HW1 4630   2.763   1.428   1.286 -0.2573  0.2135 -1.2518
  910SOL    HW2 4631   2.824   1.562   1.322 -1.0118  0.4036 -0.6569
  911SOL     OW 4632   1.311   0.144   2.935  0.0290 -0.4350  0.0551
  911SOL    HW1 4633   1.348   0.056   2.946 -1.5779 -1.1512  0.0107
  911SOL    HW2 4634   1.380   0.203   2.964  1.3018 -1.6955 -0.3288
  912SOL     OW 4635   4.075   5.956   1.850  0.4334  0.2392 -0.1479
  912SOL    HW1 4636   4.097   6.048   1.866  1.9026 -0.0756 -0.2323
  912SOL    HW2 4637   4.129   5.907   1.912  1.2481 -0.6694 -1.5311
  913SOL     OW 4638   0.988   5.638   1.149  0.1795  0.2813  0.3976
  913SOL    HW1 4639   0.893   5.637   1.156  0.1647 -0.4665  0.1153
  913SOL    HW2 4640   1.011   5.554   1.111  1.0286  0.0494  1.3587
  914SOL     OW 4641   4.705   5.399   1.218 -0.2050  0.0157  0.0766
  914SOL    HW1 4642   4.685   5.440   1.302 -0.0667 -0.1912  0.2110
  914SOL    HW2 4643   4.776   5.338   1.237 -1.1331 -1.0824  0.0912
  915SOL     OW 4644   3.532   1.501   2.622 -0.3062 -0.2305 -0.5150
  915SOL    HW1 4645   3.554   1.575   2.566 -1.4934  0.0619 -0.6114
  915SOL    HW2 4646   3.608   1.491   2.679  0.5590  0.0088 -1.5992
  916SOL     OW 4647   3.666   0.229   2.333  0.0109  0.1255 -0.3012
  916SOL    HW1 4648   3.694   0.151   2.379  1.2884  0.9599  0.3906
  916SOL    HW2 4649   3.571   0.231   2.344  0.1291 -0.5328  0.9609
  917SOL     OW 4650   4.606   2.569   1.434  0.0777 -0.5017  0.6011
  917SOL    HW1 4651   4.513   2.555   1.419  0.2479 -0.9842 -0.0266
  917SOL    HW2 4652   4.642   2.591   1.348  0.4439  0.2984  0.9446
  918SOL     OW 4653   0.267   0.811   3.140 -0.1489 -0.7470  0.0690
  918SOL    HW1 4654   0.347   0.812   3.087 -0.2682 -2.7992 -0.2074
  918SOL    HW2 4655   0.296   0.783   3.226 -0.3866 -0.1716  0.3422
  919SOL     OW 4656   4.089   5.496   0.020 -0.4272 -0.1319  0.6051
  919SOL    HW1 4657   4.134   5.573  -0.014  0.6399 -0.3304  1.5098
  919SOL    HW2 4658   4.105   5.428  -0.044 -0.4633  0.1164  0.3316
  920SOL     OW 4659   4.048   1.383   4.199 -0.4047 -0.0359  0.2133
  920SOL    HW1 4660   4.044   1.348   4.110  0.1902  0.0575  0.1494
  920SOL    HW2 4661   4.041   1.478   4.188 -0.6007 -0.0398  0.2893
  921SOL     OW 4662   0.536   5.258   1.288 -0.1620  0.7333  0.1297
  921SOL    HW1 4663   0.476   5.185   1.275 -1.2347  1.7756 -1.1078
  921SOL    HW2 4664   0.589   5.233   1.363 -1.5397 -0.6293  0.6984
  922SOL     OW 4665   3.362   1.612   0.821  0.4674  0.2448  0.0909
  922SOL    HW1 4666   3.397   1.560   0.893  2.8728  1.6008  0.0074
  922SOL    HW2 4667   3.418   1.690   0.818 -1.5072  1.7324 -1.2739
  923SOL     OW 4668   0.247   3.879   0.943 -0.5034  0.3687 -0.3268
  923SOL    HW1 4669   0.172   3.848   0.994 -0.9111 -0.7182 -1.5278
  923SOL    HW2 4670   0.315   3.813   0.959 -0.4726  0.2853 -0.8067
  924SOL     OW 4671   3.184   6.024   2.694  0.1511  0.0059 -0.0502
  924SOL    HW1 4672   3.235   6.104   2.707  0.1187 -0.2641  2.1990
  924SOL    HW2 4673   3.124   6.022   2.769  0.4236 -2.2970  0.1741
  925SOL     OW 4674   1.392   0.194   3.597  0.3592  0.4111  0.3557
  925SOL    HW1 4675   1.454   0.266   3.588 -1.2559  1.9160  0.6669
  925SOL    HW2 4676   1.332   0.222   3.666 -0.2675 -1.2888  0.5610
  926SOL     OW 4677   4.059   2.355   3.954 -0.1132  0.3252 -0.6669
  926SOL    HW1 4678   3.971   2.350   3.990 -0.8519  0.8642 -2.2741
  926SOL    HW2 4679   4.097   2.268   3.969 -1.6044 -0.5145 -1.5584
  927SOL     OW 4680   5.100   0.340   2.532 -0.0032  0.4635  0.2359
  927SOL    HW1 4681   5.183   0.377   2.563  1.5006 -1.2161 -1.5454
  927SOL    HW2 4682   5.069   0.403   2.467  1.5779 -0.3665 -1.4139
  928SOL     OW 4683   5.604   2.465   0.781 -0.3374  0.4443  0.0835
  928SOL    HW1 4684   5.651   2.499   0.857  0.6216  0.8374 -0.6720
  928SOL    HW2 4685   5.651   2.501   0.705 -0.6678 -0.7518 -0.7131
  929SOL     OW 4686   3.497   5.527   1.964  0.5486 -0.3378 -0.1826
  929SOL    HW1 4687   3.459   5.439   1.968 -0.5889  0.1604  1.0397
  929SOL    HW2 4688   3.491   5.560   2.054  0.0442  1.3350 -0.7697
  930SOL     OW 4689   5.105   2.583   4.513  0.2687  0.1733  0.4054
  930SOL    HW1 4690   5.141   2.502   4.478 -3.0239 -0.2646 -2.5348
  930SOL    HW2 4691   5.022   2.558   4.553 -0.3907  1.9472  0.2666
  931SOL     OW 4692   2.289   4.999   4.409  0.7153 -0.1741  0.0278
  931SOL    HW1 4693   2.247   5.015   4.325  0.3584  0.4751  0.3305
  931SOL    HW2 4694   2.220   4.962   4.464  1.1636 -1.4339 -0.2194
  932SOL     OW 4695   2.998   2.671   4.055  0.1631  0.6925 -0.0686
  932SOL    HW1 4696   2.968   2.739   3.995  1.3173 -0.0341 -1.5549
  932SOL    HW2 4697   2.952   2.592   4.027 -0.3594  0.6280  0.9426
  933SOL     OW 4698   3.825   0.851   3.402  0.8955 -0.2863 -0.1138
  933SOL    HW1 4699   3.755   0.865   3.466  1.8671 -0.6797  1.0915
  933SOL    HW2 4700   3.811   0.761   3.371  2.8007 -1.7557  2.7731
  934SOL     OW 4701   4.399   0.288   3.525 -0.0509 -0.0830  0.3186
  934SOL    HW1 4702   4.387   0.193   3.519 -0.6976  0.0709 -1.1720
  934SOL    HW2 4703   4.454   0.300   3.603 -0.0203 -1.6636  0.5780
  935SOL     OW 4704   5.811   5.024   2.920  0.3017  0.3091 -0.1193
  935SOL    HW1 4705   5.799   5.102   2.975 -0.0812 -0.4591  0.9184
  935SOL    HW2 4706   5.886   5.045   2.864  0.5877  1.1794  0.5716
  936SOL     OW 4707   0.502   5.895   4.415  0.2631  0.4158  0.7756
  936SOL    HW1 4708   0.427   5.835   4.415  1.0404 -0.6022 -0.1989
  936SOL    HW2 4709   0.558   5.863   4.487  0.0111  0.8570  1.1708
  937SOL     OW 4710   5.752   2.386   3.282 -0.0310 -0.0066  0.3575
  937SOL    HW1 4711   5.795   2.348   3.206  1.0741 -0.3703  1.1351
  937SOL    HW2 4712   5.742   2.479   3.260  2.0230  0.2914  0.4932
  938SOL     OW 4713   2.412   1.594   2.101 -0.1226 -0.3205 -0.6388
  938SOL    HW1 4714   2.340   1.652   2.078 -0.1636  0.8231  2.0118
  938SOL    HW2 4715   2.378   1.541   2.173  1.7368  0.5559  0.9990
  939SOL     OW 4716   1.861   4.269   2.857 -0.2344 -0.1123  0.6614
  939SOL    HW1 4717   1.828   4.231   2.775  0.1952 -0.7984  0.7971
  939SOL    HW2 4718   1.956   4.254   2.854  0.1705  2.1173  0.1166
  940SOL     OW 4719   3.227   0.679   2.038 -0.0531 -0.5634 -0.2665
  940SOL    HW1 4720   3.287   0.751   2.056  0.5593 -0.6491 -1.8094
  940SOL    HW2 4721   3.284   0.605   2.016 -0.6845 -1.3920  0.8078
  941SOL     OW 4722   0.835   3.971   3.069  0.1944 -0.6564 -0.0035
  941SOL    HW1 4723   0.837   3.877   3.091 -2.6690 -1.0265 -0.9205
  941SOL    HW2 4724   0.895   3.980   2.996  0.6264 -1.7383  0.1962
  942SOL     OW 4725   3.696   2.693   0.419  0.8933  0.4359  0.4421
  942SOL    HW1 4726   3.633   2.634   0.377 -0.6902  1.4222  1.3622
  942SOL    HW2 4727   3.745   2.638   0.480  1.9138 -0.6166 -1.2302
  943SOL     OW 4728   0.735   4.729   4.522 -0.5691 -0.5294  0.1264
  943SOL    HW1 4729   0.659   4.774   4.485  0.3860  0.6515 -0.4874
  943SOL    HW2 4730   0.768   4.676   4.450  1.8039  2.4261 -1.2131
  944SOL     OW 4731   6.324   1.884   1.268  0.1495  0.2569  0.2892
  944SOL    HW1 4732   6.240   1.856   1.304 -0.5168 -1.0160 -2.0887
  944SOL    HW2 4733   6.356   1.809   1.218  3.8546 -0.1408  2.8141
  945SOL     OW 4734   3.438   3.856   3.205 -0.0692  0.4698  0.2655
  945SOL    HW1 4735   3.362   3.814   3.165  0.1543 -0.3690  0.7089
  945SOL    HW2 4736   3.514   3.809   3.170  0.4087  2.4476 -1.6072
  946SOL     OW 4737   6.441   2.685   2.586 -0.2532  0.3311 -0.6465
  946SOL    HW1 4738   6.480   2.598   2.580  1.1526  0.9253 -0.4830
  946SOL    HW2 4739   6.515   2.744   2.596 -0.9083  1.8687 -3.5860
  947SOL     OW 4740   4.811   5.530   1.553  0.5131 -0.2183  0.1156
  947SOL    HW1 4741   4.875   5.459   1.547  0.0876 -0.5877 -0.1169
  947SOL    HW2 4742   4.735   5.489   1.594  0.8671  0.5260  1.6037
  948SOL     OW 4743   2.760   3.127   2.849 -0.3757  0.2723  0.3321
  948SOL    HW1 4744   2.838   3.151   2.797 -1.4609 -1.1876 -2.1999
  948SOL    HW2 4745   2.696   3.195   2.829 -0.7463 -0.2132 -0.1859
  949SOL     OW 4746   1.131   0.263   4.257 -0.5189  0.3257  0.5645
  949SOL    HW1 4747   1.171   0.186   4.297 -1.6758 -0.4039  0.3343
  949SOL    HW2 4748   1.156   0.335   4.315  0.3517 -0.2465  0.9245
  950SOL     OW 4749   4.637   2.885   3.858 -0.6444 -0.1009  0.1585
  950SOL    HW1 4750   4.698   2.811   3.864 -2.2784 -1.4599  1.2217
  950SOL    HW2 4751   4.576   2.860   3.788 -0.1923  1.0837 -0.6800
  951SOL     OW 4752   6.465   1.346   3.545 -0.0403 -0.1723  0.6279
  951SOL    HW1 4753   6.440   1.255   3.528 -0.0429 -0.1175  0.3419
  951SOL    HW2 4754   6.382   1.394   3.550 -0.0354 -0.1704  0.6916
  952SOL     OW 4755   3.517   2.622   0.060 -0.6826  0.1001  0.3823
  952SOL    HW1 4756   3.531   2.708   0.100  0.0181 -0.2843  0.9847
  952SOL    HW2 4757   3.434   2.631   0.013 -1.1410  0.7958  1.2889
  953SOL     OW 4758   5.366   1.628   0.380  0.2190 -0.2391  0.3846
  953SOL    HW1 4759   5.403   1.709   0.415 -0.8694  0.4804 -0.0502
  953SOL    HW2 4760   5.430   1.597   0.317 -0.3667  1.5794 -1.1923
  954SOL     OW 4761   0.185   1.392   2.623  0.0759 -0.0745  0.0519
  954SOL    HW1 4762   0.116   1.336   2.588  0.7311 -0.2159 -1.0327
  954SOL    HW2 4763   0.138   1.460   2.671 -0.8207 -0.1879 -0.6480
  955SOL     OW 4764   0.001   1.188   2.620  0.6803  0.5109  0.0155
  955SOL    HW1 4765   0.058   1.156   2.690 -0.0177  1.5024  1.0765
  955SOL    HW2 4766  -0.037   1.268   2.655  0.4719  1.1585 -1.5985
  956SOL     OW 4767   3.697   0.708   4.247 -0.0087  0.3845  0.4237
  956SOL    HW1 4768   3.705   0.630   4.192  0.6558  1.4170 -1.0274
  956SOL    HW2 4769   3.707   0.781   4.186 -0.6751  1.6170  1.7310
  957SOL     OW 4770   5.701   4.259   3.814  0.5922  0.5677 -0.0602
  957SOL    HW1 4771   5.641   4.236   3.885 -0.9933  0.0376 -1.5067
  957SOL    HW2 4772   5.690   4.189   3.749  1.6783  1.2582 -1.0411
  958SOL     OW 4773   6.467   0.282   3.291  0.0347  0.7228 -0.4759
  958SOL    HW1 4774   6.465   0.200   3.341 -1.2717 -0.2170 -1.9776
  958SOL    HW2 4775   6.404   0.338   3.336  1.3610  1.1739  0.9096
  959SOL     OW 4776   6.034   2.154   0.636  0.6650  0.2378 -0.2405
  959SOL    HW1 4777   6.101   2.087   0.652 -1.9417 -2.4917  0.1787
  959SOL    HW2 4778   5.998   2.173   0.723  1.4398  2.4109 -0.3278
  960SOL     OW 4779   5.029   3.672   4.178 -0.6551 -0.1182  0.0959
  960SOL    HW1 4780   5.056   3.720   4.100  1.2543 -1.4442 -0.1333
  960SOL    HW2 4781   5.031   3.737   4.248 -1.4045  0.8545 -0.7523
  961SOL     OW 4782   3.470   6.395   3.876 -0.1835  0.0843 -0.0246
  961SOL    HW1 4783   3.485   6.433   3.963  0.7942 -0.1109 -0.0988
  961SOL    HW2 4784   3.555   6.397   3.834 -0.6356  0.1126 -0.9656
  962SOL     OW 4785   3.107   0.448   2.282  0.6204 -0.1152 -0.1279
  962SOL    HW1 4786   3.096   0.543   2.274 -0.4213 -0.2818 -0.8555
  962SOL    HW2 4787   3.027   0.412   2.244  0.6664 -1.2718  0.8185
  963SOL     OW 4788   5.787   0.551   1.412 -0.1318  0.1261 -0.5213
  963SOL    HW1 4789   5.756   0.470   1.453 -0.7854  0.8603  0.4582
  963SOL    HW2 4790   5.708   0.600   1.392  0.2472  0.3994 -1.4148
  964SOL     OW 4791   3.038   3.296   2.127  0.8029  0.2578  0.3019
  964SOL    HW1 4792   2.987   3.262   2.200  1.4714  0.6033  0.9421
  964SOL    HW2 4793   3.019   3.390   2.126 -0.3311  0.0526 -0.8937
  965SOL     OW 4794   0.275   3.746   4.313  0.1842 -0.1421 -0.0449
  965SOL    HW1 4795   0.227   3.808   4.367 -0.8064 -1.4831  0.6777
  965SOL    HW2 4796   0.362   3.741   4.354  0.0877  0.3363  0.2259
  966SOL     OW 4797   2.791   4.131   3.081 -0.5430  0.4674  0.1926
  966SOL    HW1 4798   2.855   4.186   3.036 -1.6031  1.6820  0.1406
  966SOL    HW2 4799   2.709   4.147   3.035 -1.3978  0.8230  1.7949
  967SOL     OW 4800   1.480   4.019   0.673 -0.0023 -0.7154  0.5768
  967SOL    HW1 4801   1.536   4.036   0.598  0.6302 -1.6677  0.8197
  967SOL    HW2 4802   1.446   3.931   0.659 -0.7969 -0.4613  0.8438
  968SOL     OW 4803   1.823   2.142   2.042 -0.2913 -0.0893 -0.1902
  968SOL    HW1 4804   1.756   2.074   2.053 -1.3452  1.0706  0.9476
  968SOL    HW2 4805   1.879   2.109   1.973 -1.1747 -1.7995 -0.1515
  969SOL     OW 4806   1.051   3.131   2.814 -0.8947  0.3739  0.1825
  969SOL    HW1 4807   1.130   3.175   2.845 -0.6384  0.7969 -1.0058
  969SOL    HW2 4808   0.985   3.200   2.807 -0.6835  0.4692 -1.0520
  970SOL     OW 4809   0.581   6.390   4.086 -0.1911 -0.0213 -0.3164
  970SOL    HW1 4810   0.646   6.443   4.133 -0.0064 -1.7768  1.5303
  970SOL    HW2 4811   0.626   6.307   4.070 -1.4112 -0.6340 -0.6184
  971SOL     OW 4812   5.404   2.404   1.357 -0.9465 -0.4407 -0.5439
  971SOL    HW1 4813   5.439   2.484   1.317 -1.6525  0.0854 -0.1378
  971SOL    HW2 4814   5.323   2.432   1.399 -0.4950 -1.0957  0.7991
  972SOL     OW 4815   1.163   5.766   3.494 -0.0429 -0.4640  0.0947
  972SOL    HW1 4816   1.229   5.759   3.563 -0.8004 -1.4289  0.7437
  972SOL    HW2 4817   1.206   5.730   3.416  0.2215 -1.0700  0.5088
  973SOL     OW 4818   2.342   5.940   1.566  0.0970  0.7287  0.1625
  973SOL    HW1 4819   2.368   5.890   1.644  0.8714  0.6426 -0.1494
  973SOL    HW2 4820   2.250   5.916   1.553 -0.0472  0.7477  1.0477
  974SOL     OW 4821   6.005   3.931   3.001  0.0516 -0.1001  0.1744
  974SOL    HW1 4822   6.044   3.873   3.066 -1.8037 -0.4293  1.0628
  974SOL    HW2 4823   5.988   3.875   2.925  1.7942  0.1839 -0.4704
  975SOL     OW 4824   0.745   3.814   4.389  0.0295 -0.1912 -0.1914
  975SOL    HW1 4825   0.805   3.881   4.357 -0.8952  0.5669 -0.3697
  975SOL    HW2 4826   0.749   3.822   4.485  1.9488 -1.7145 -0.0867
  976SOL     OW 4827   1.281   1.762   4.113 -0.9379 -0.3748  0.2756
  976SOL    HW1 4828   1.340   1.722   4.049 -1.0715 -0.6504  0.3232
  976SOL    HW2 4829   1.261   1.848   4.076  0.7809  0.4052  1.0468
  977SOL     OW 4830   3.358   1.018   1.838  0.6364  0.9656  0.3736
  977SOL    HW1 4831   3.355   1.048   1.929 -0.3928  1.8043  0.0939
  977SOL    HW2 4832   3.448   0.988   1.826  1.0888  1.8133  1.3707
  978SOL     OW 4833   5.086   1.576   1.281  0.7485 -0.3979 -0.0427
  978SOL    HW1 4834   4.999   1.614   1.265  1.2134  1.0552  0.7246
  978SOL    HW2 4835   5.112   1.541   1.195 -0.4189 -0.5148 -0.3766
  979SOL     OW 4836   1.957   3.872   1.608 -0.3774  0.1091  0.1651
  979SOL    HW1 4837   1.950   3.815   1.532 -2.4633  0.4205  0.0748
  979SOL    HW2 4838   1.899   3.945   1.589  0.9457  1.4320  1.0197
  980SOL     OW 4839   3.103   2.635   2.231  0.1267 -0.3819 -0.0887
  980SOL    HW1 4840   3.121   2.689   2.154 -2.3423  0.8648  0.1308
  980SOL    HW2 4841   3.088   2.547   2.196  1.6270 -0.4278 -0.7082
  981SOL     OW 4842   3.797   2.951   1.834  0.3827 -0.1446 -0.3331
  981SOL    HW1 4843   3.715   2.974   1.790  0.7659  1.8545 -0.1156
  981SOL    HW2 4844   3.798   3.006   1.913  1.4113 -0.9688  0.2499
  982SOL     OW 4845   1.449   2.168   0.502  0.2930  0.7136 -0.3886
  982SOL    HW1 4846   1.522   2.175   0.440 -0.8951  2.8207 -1.6942
  982SOL    HW2 4847   1.478   2.216   0.579  0.6079  0.8404 -0.5861
  983SOL     OW 4848   0.495   2.553   3.958 -0.3059 -0.2445 -0.5287
  983SOL    HW1 4849   0.482   2.605   4.036  0.5786  1.0001 -1.1803
  983SOL    HW2 4850   0.577   2.585   3.920  0.2542 -2.0732 -0.9900
  984SOL     OW 4851   2.435   4.538   2.504  0.3707 -0.2834 -0.4219
  984SOL    HW1 4852   2.372   4.482   2.458  0.9388 -1.1913 -0.1077
  984SOL    HW2 4853   2.434   4.506   2.594 -1.4066  2.0520  0.5090
  985SOL     OW 4854   3.814   5.684   1.640  0.2256  0.2292 -0.5179
  985SOL    HW1 4855   3.878   5.754   1.651  1.4384 -1.2515  3.0339
  985SOL    HW2 4856   3.729   5.728   1.649  0.8177  1.5950 -1.2149
  986SOL     OW 4857   2.963   4.733   3.429 -0.2168  0.4257 -0.1965
  986SOL    HW1 4858   2.967   4.758   3.337  0.8382  1.6080  0.1368
  986SOL    HW2 4859   2.953   4.816   3.476  0.3112 -0.0518  0.7988
  987SOL     OW 4860   5.296   1.221   1.718 -0.5253 -0.6352 -0.1462
  987SOL    HW1 4861   5.302   1.249   1.626 -0.0570 -0.7981 -0.1702
  987SOL    HW2 4862   5.379   1.176   1.734 -0.7321 -0.8654  0.2734
  988SOL     OW 4863   5.109   6.336   3.366 -0.2038 -0.4936 -0.5418
  988SOL    HW1 4864   5.093   6.261   3.309 -0.3944  0.3713 -1.6549
  988SOL    HW2 4865   5.184   6.381   3.326 -0.4391  0.2131 -0.2105
  989SOL     OW 4866   5.514   6.464   1.879 -0.1088 -0.0988 -0.5232
  989SOL    HW1 4867   5.421   6.447   1.895  0.0194 -0.0668  0.3217
  989SOL    HW2 4868   5.559   6.416   1.949  0.5350 -0.4412 -1.1584
  990SOL     OW 4869   1.035   2.578   4.063 -0.5230  0.6319 -0.2501
  990SOL    HW1 4870   1.085   2.591   3.982  0.7249  2.1640  0.7002
  990SOL    HW2 4871   0.979   2.656   4.069  0.7739  1.5082  1.2521
  991SOL     OW 4872   0.599   3.257   2.792 -0.2262 -0.5346 -0.0743
  991SOL    HW1 4873   0.541   3.332   2.798  0.3835 -0.0657  0.1029
  991SOL    HW2 4874   0.629   3.256   2.701  1.0390  0.4331  0.3015
  992SOL     OW 4875   3.406   5.609   1.012  0.0275 -0.0381  0.1348
  992SOL    HW1 4876   3.450   5.527   1.033 -1.0979 -0.6848  0.0401
  992SOL    HW2 4877   3.442   5.635   0.927  1.8908  0.6660  1.0801
  993SOL     OW 4878   0.273   6.357   2.900 -0.0010  0.0717  0.4241
  993SOL    HW1 4879   0.292   6.272   2.941  0.9701 -0.2031 -0.5249
  993SOL    HW2 4880   0.301   6.422   2.965  2.4765 -0.3491 -0.1131
  994SOL     OW 4881   5.623   2.517   2.264 -0.1301 -0.0653 -0.2947
  994SOL    HW1 4882   5.589   2.465   2.337 -2.5633  1.4280 -0.2580
  994SOL    HW2 4883   5.560   2.504   2.194 -0.5325  2.3196 -0.4680
  995SOL     OW 4884   0.256   2.333   2.800  0.2641 -0.2607  0.1900
  995SOL    HW1 4885   0.338   2.377   2.776  1.1397 -1.9469 -0.0969
  995SOL    HW2 4886   0.231   2.372   2.883  0.1135  1.8846 -0.8093
  996SOL     OW 4887   4.897   2.450   3.212  0.4712 -0.5245 -0.0349
  996SOL    HW1 4888   4.824   2.482   3.159  1.0823  2.0508  0.5205
  996SOL    HW2 4889   4.940   2.384   3.158 -1.7370 -1.5255 -0.6956
  997SOL     OW 4890   1.943   5.517   0.115  0.5495 -0.5472  0.4786
  997SOL    HW1 4891   1.878   5.522   0.184  1.3101  0.0917  1.1789
  997SOL    HW2 4892   1.986   5.433   0.129  0.5047 -0.5482  0.6139
  998SOL     OW 4893   2.645   3.378   0.471 -0.1734  0.1234  0.1149
  998SOL    HW1 4894   2.609   3.326   0.542 -0.8994  1.7600  1.0121
  998SOL    HW2 4895   2.600   3.462   0.478  2.3704  1.5983  0.0526
  999SOL     OW 4896   0.090   5.315   2.488 -0.1293  0.4161  0.0268
  999SOL    HW1 4897   0.154   5.324   2.559 -1.2938  0.7735  1.0659
  999SOL    HW2 4898   0.076   5.404   2.455  0.5585  0.2282 -0.8155
 1000SOL     OW 4899   1.840   3.662   2.982  0.6670 -0.0426  0.0346
 1000SOL    HW1 4900   1.805   3.638   2.897 -1.8190  3.2189 -0.0694
 1000SOL    HW2 4901   1.810   3.593   3.041  0.2681 -1.0612 -1.3146
 1001SOL     OW 4902   1.797   6.288   0.417 -0.5821  0.0810 -0.9403
 1001SOL    HW1 4903   1.702   6.287   0.407 -0.7309  0.6798  0.2085
 1001SOL    HW2 4904   1.812   6.321   0.506  0.6797 -0.9778 -0.7222
 1002SOL     OW 4905   1.341   3.504   0.259 -0.6142  0.7935  0.2068
 1002SOL    HW1 4906   1.328   3.598   0.270 -0.2877  0.6432  2.1732
 1002SOL    HW2 4907   1.422   3.496   0.209 -0.4001  1.5508  0.4284
 1003SOL     OW 4908   5.893   5.356   3.970 -0.4647 -0.7456 -0.3854
 1003SOL    HW1 4909   5.982   5.375   3.998 -0.9492  1.0230  0.0918
 1003SOL    HW2 4910   5.869   5.275   4.017  0.0010  0.1761  1.5274
 1004SOL     OW 4911   5.468   1.124   3.326  0.2617  0.1933 -0.3730
 1004SOL    HW1 4912   5.472   1.204   3.378  0.8326  0.1603 -0.3612
 1004SOL    HW2 4913   5.517   1.144   3.247  0.7549 -0.2654 -0.1964
 1005SOL     OW 4914   2.870   5.563   2.617 -0.8188 -0.4418  0.0374
 1005SOL    HW1 4915   2.917   5.618   2.554  0.0682 -0.6917  0.4652
 1005SOL    HW2 4916   2.881   5.608   2.701 -0.5418 -0.9892  0.2978
 1006SOL     OW 4917   2.888   1.875   0.734 -0.4865 -0.0386  0.0676
 1006SOL    HW1 4918   2.942   1.849   0.808  0.0408 -0.9571 -0.6085
 1006SOL    HW2 4919   2.910   1.811   0.665 -1.8574  0.0395 -0.4782
 1007SOL     OW 4920   1.659   4.335   1.407  0.2398  0.4268  0.1580
 1007SOL    HW1 4921   1.571   4.334   1.445 -0.1659 -1.8527 -0.6205
 1007SOL    HW2 4922   1.708   4.397   1.460 -1.3964  0.5044  1.6806
 1008SOL     OW 4923   4.466   2.278   3.932 -0.6427 -0.1118 -0.1547
 1008SOL    HW1 4924   4.455   2.313   3.843 -0.0991  0.3684 -0.0382
 1008SOL    HW2 4925   4.467   2.356   3.987  0.0063 -0.3513  0.1726
 1009SOL     OW 4926   3.582   2.948   3.425 -0.1204  0.2414  0.5996
 1009SOL    HW1 4927   3.505   2.948   3.481  0.6332  1.9310  1.7603
 1009SOL    HW2 4928   3.564   3.016   3.360 -0.5251 -0.9482 -0.5797
 1010SOL     OW 4929   0.100   3.959   1.744  0.6952  0.0497 -0.7097
 1010SOL    HW1 4930   0.181   3.915   1.720  0.4583 -0.2605 -0.9476
 1010SOL    HW2 4931   0.121   4.004   1.826  1.0030 -0.3311 -0.5750
 1011SOL     OW 4932   4.803   5.706   3.653 -0.3161  0.2394 -0.0932
 1011SOL    HW1 4933   4.722   5.679   3.610 -0.0920  0.0837 -0.4197
 1011SOL    HW2 4934   4.873   5.678   3.594 -0.0110  0.1490  0.3048
 1012SOL     OW 4935   1.526   0.147   2.654 -0.3545  0.0850 -0.4922
 1012SOL    HW1 4936   1.527   0.229   2.704 -0.0217  0.8051 -1.6444
 1012SOL    HW2 4937   1.617   0.119   2.652 -0.4375 -0.2010 -0.2820
 1013SOL     OW 4938   2.870   5.324   3.012 -1.0705 -0.3246 -0.7687
 1013SOL    HW1 4939   2.867   5.228   3.011 -0.7643 -0.3439 -0.0339
 1013SOL    HW2 4940   2.816   5.350   3.087  0.4688 -0.0072  0.2671
 1014SOL     OW 4941   0.728   0.667   3.066 -0.0023 -0.5585 -0.3466
 1014SOL    HW1 4942   0.710   0.574   3.080  0.3841 -0.7276 -0.9303
 1014SOL    HW2 4943   0.749   0.701   3.153 -0.5236 -0.9298 -0.0714
 1015SOL     OW 4944   2.922   3.434   3.757 -0.4190 -0.9653  0.1981
 1015SOL    HW1 4945   2.866   3.505   3.725 -1.2721 -1.6308  0.1748
 1015SOL    HW2 4946   3.011   3.468   3.750 -0.6851 -0.5278 -1.4115
 1016SOL     OW 4947   2.079   5.058   0.422 -0.0105  0.6368 -0.2265
 1016SOL    HW1 4948   2.151   5.017   0.470 -1.4693 -1.5273  0.2701
 1016SOL    HW2 4949   2.013   5.077   0.488 -0.1415  2.1304 -0.7424
 1017SOL     OW 4950   1.666   2.196   4.295  0.5637  0.5137 -0.6625
 1017SOL    HW1 4951   1.706   2.133   4.235 -0.7379  1.1473 -2.2848
 1017SOL    HW2 4952   1.715   2.277   4.280  1.9325  0.0897  1.0868
 1018SOL     OW 4953   2.481   2.995   0.525 -0.0094 -0.7538 -0.0828
 1018SOL    HW1 4954   2.413   3.022   0.587  0.1676 -1.1473  0.2901
 1018SOL    HW2 4955   2.557   3.048   0.548  0.3962 -1.6695  0.7732
 1019SOL     OW 4956   5.391   4.533   2.290  0.2035  0.4371 -0.0600
 1019SOL    HW1 4957   5.433   4.568   2.368 -0.5796 -0.0428  0.5962
 1019SOL    HW2 4958   5.332   4.465   2.323 -3.3147  2.9664 -0.5591
 1020SOL     OW 4959   2.867   0.107   0.110 -0.3330  0.3077 -0.4426
 1020SOL    HW1 4960   2.963   0.112   0.110 -0.1431 -1.2770 -3.4985
 1020SOL    HW2 4961   2.839   0.192   0.076 -0.0932  0.9068  0.7816
 1021SOL     OW 4962   4.447   5.296   0.306  0.0326 -0.0765 -0.0262
 1021SOL    HW1 4963   4.485   5.346   0.233  2.1544 -1.1546  0.2759
 1021SOL    HW2 4964   4.464   5.204   0.283 -0.3359 -0.4839  1.2799
 1022SOL     OW 4965   2.379   2.813   2.046  0.1526  0.5163  0.3162
 1022SOL    HW1 4966   2.443   2.870   2.005  0.4448 -0.3484 -0.4857
 1022SOL    HW2 4967   2.302   2.818   1.989 -0.2496  1.0071  0.8878
 1023SOL     OW 4968   0.363   1.072   2.614 -0.4643 -0.4573  0.3767
 1023SOL    HW1 4969   0.411   1.011   2.671  0.0771 -0.7888 -0.4124
 1023SOL    HW2 4970   0.314   1.127   2.674  0.6094 -0.3624  1.1987
 1024SOL     OW 4971   5.085   0.020   1.117  0.1058 -0.2905  0.2096
 1024SOL    HW1 4972   5.050  -0.056   1.070 -0.9125  1.3593 -1.9005
 1024SOL    HW2 4973   5.023   0.091   1.097  0.8535  1.0613  2.3271
 1025SOL     OW 4974   4.716   3.285   0.255  0.2691 -1.5192  0.3556
 1025SOL    HW1 4975   4.706   3.378   0.273  1.3802 -1.5029  0.9897
 1025SOL    HW2 4976   4.636   3.245   0.289 -0.7989 -0.6852 -1.0492
 1026SOL     OW 4977   4.314   2.294   2.851  0.0748  0.9555 -0.3897
 1026SOL    HW1 4978   4.325   2.281   2.945 -1.3041  1.1509 -0.1818
 1026SOL    HW2 4979   4.316   2.389   2.839 -1.0647  0.9942 -0.3632
 1027SOL     OW 4980   2.072   5.877   4.211  1.0223 -0.2041 -0.1658
 1027SOL    HW1 4981   2.153   5.832   4.232  1.3074  0.9811  1.4647
 1027SOL    HW2 4982   2.032   5.897   4.296  0.2627  1.4007 -0.8443
 1028SOL     OW 4983   0.893   5.665   3.177  0.2711 -0.8245  0.1633
 1028SOL    HW1 4984   0.845   5.583   3.185  0.1967 -0.8572 -0.6268
 1028SOL    HW2 4985   0.982   5.639   3.153 -0.0406 -0.6236 -1.2493
 1029SOL     OW 4986   5.733   3.868   4.482 -0.2022  0.3730  0.3519
 1029SOL    HW1 4987   5.803   3.873   4.417  1.2573  1.5703  1.9258
 1029SOL    HW2 4988   5.653   3.880   4.432  0.8550  1.0703 -1.2496
 1030SOL     OW 4989   6.009   1.788   2.335 -0.8375  0.4180  0.2930
 1030SOL    HW1 4990   5.935   1.800   2.275 -2.2900 -0.6953  1.7787
 1030SOL    HW2 4991   5.984   1.835   2.415  0.3178  0.4742  0.6483
 1031SOL     OW 4992   2.237   5.433   2.130  0.2973 -0.3313  0.3050
 1031SOL    HW1 4993   2.323   5.452   2.168  0.2435 -2.7769  1.8746
 1031SOL    HW2 4994   2.254   5.423   2.037  1.5728 -0.0182  0.4736
 1032SOL     OW 4995   6.019   4.765   2.547  0.3487 -0.1095  0.0940
 1032SOL    HW1 4996   6.060   4.769   2.460  0.6469 -0.1841  0.2317
 1032SOL    HW2 4997   6.069   4.699   2.594 -1.2624 -1.8182 -0.4409
 1033SOL     OW 4998   4.867   5.070   3.533 -0.9127 -0.6009 -0.0246
 1033SOL    HW1 4999   4.910   5.037   3.454  0.5129 -0.5423  0.7050
 1033SOL    HW2 5000   4.839   4.991   3.579 -1.4200 -0.6458 -0.4021
 1034SOL     OW 5001   4.968   0.266   3.439  0.1549 -0.2382  0.2719
 1034SOL    HW1 5002   4.963   0.305   3.352  0.0522 -0.6629  0.0838
 1034SOL    HW2 5003   4.917   0.324   3.495 -0.1711 -0.2184 -0.0471
 1035SOL     OW 5004   5.761   0.597   3.701 -0.1312 -0.7447 -0.2521
 1035SOL    HW1 5005   5.810   0.541   3.761  0.6740  0.7048  0.5000
 1035SOL    HW2 5006   5.675   0.605   3.740 -0.0393 -0.9232 -0.0149
 1036SOL     OW 5007   5.567   5.431   2.548  0.4635  0.3849  0.3307
 1036SOL    HW1 5008   5.648   5.476   2.521  1.4743 -1.8238 -0.5533
 1036SOL    HW2 5009   5.518   5.421   2.467  0.3119 -0.1671  0.4847
 1037SOL     OW 5010   3.118   0.690   2.685  0.1584  0.0990  0.1099
 1037SOL    HW1 5011   3.103   0.779   2.719 -1.8757 -0.2177  0.1412
 1037SOL    HW2 5012   3.041   0.671   2.632  0.8163 -1.4614 -0.3398
 1038SOL     OW 5013   3.938   1.980   4.389  0.2423 -0.1832  0.3517
 1038SOL    HW1 5014   4.006   1.973   4.322  0.1220  1.7353 -0.0183
 1038SOL    HW2 5015   3.861   1.939   4.349  0.7226 -0.8856  0.1285
 1039SOL     OW 5016   2.449   4.062   0.862 -0.1236 -0.0690 -0.1180
 1039SOL    HW1 5017   2.531   4.077   0.910 -0.5723 -1.1432  1.0376
 1039SOL    HW2 5018   2.416   4.150   0.844  0.7920  0.3702  0.2653
 1040SOL     OW 5019   2.672   4.990   0.144 -0.6706 -0.6176 -0.4771
 1040SOL    HW1 5020   2.579   4.975   0.157 -0.8759  0.7648 -0.2209
 1040SOL    HW2 5021   2.687   5.079   0.176  0.8036 -0.9432 -0.1835
 1041SOL     OW 5022   3.002   5.100   2.559 -0.2082  0.0399 -0.0525
 1041SOL    HW1 5023   3.016   5.101   2.653 -1.6521 -2.3127  0.2551
 1041SOL    HW2 5024   2.909   5.120   2.549 -0.0517  0.3522 -0.9966
 1042SOL     OW 5025   3.899   4.784   1.179 -0.0722  0.8378  0.0079
 1042SOL    HW1 5026   3.849   4.746   1.106 -0.4676  1.9326 -0.3021
 1042SOL    HW2 5027   3.855   4.866   1.198  1.5863  1.8269 -0.2601
 1043SOL     OW 5028   3.112   3.515   1.898  0.3790 -0.0709 -0.1972
 1043SOL    HW1 5029   3.077   3.561   1.974  0.2910  0.0518 -0.3124
 1043SOL    HW2 5030   3.071   3.428   1.902  1.6119 -0.6433  0.8092
 1044SOL     OW 5031   0.718   1.009   2.359 -0.2667  0.5960  0.3306
 1044SOL    HW1 5032   0.639   1.063   2.368 -0.1604  1.0099 -0.9632
 1044SOL    HW2 5033   0.772   1.056   2.295 -0.3192 -1.1715 -1.0796
 1045SOL     OW 5034   1.934   1.910   1.521  0.0860  0.0258 -0.0491
 1045SOL    HW1 5035   1.986   1.972   1.468 -2.1718  1.6954 -0.4908
 1045SOL    HW2 5036   1.852   1.900   1.471 -0.8486 -0.8637  1.6003
 1046SOL     OW 5037   4.912   4.463   0.531 -0.9543 -0.2294  0.4238
 1046SOL    HW1 5038   4.957   4.401   0.473  0.8043 -1.0458  2.5413
 1046SOL    HW2 5039   4.845   4.503   0.475  0.8955 -0.6200 -2.2861
 1047SOL     OW 5040   3.185   3.064   1.814  0.5450 -0.0025  0.0024
 1047SOL    HW1 5041   3.268   3.061   1.862  1.6523  0.4929 -1.7975
 1047SOL    HW2 5042   3.200   3.010   1.736 -0.0016  1.9608 -1.5381
 1048SOL     OW 5043   5.592   1.857   2.315  0.3951  0.6213  0.1664
 1048SOL    HW1 5044   5.532   1.814   2.376 -0.7240  0.8551 -0.7459
 1048SOL    HW2 5045   5.579   1.950   2.329  1.2207  0.6846  0.5915
 1049SOL     OW 5046   1.109   2.867   0.566 -0.1444  0.6287 -0.0112
 1049SOL    HW1 5047   1.015   2.858   0.550  0.2703 -2.2313 -1.3692
 1049SOL    HW2 5048   1.141   2.915   0.490 -0.0901 -1.3981 -1.3419
 1050SOL     OW 5049   3.690   4.280   3.526  0.1011  0.2583 -0.4263
 1050SOL    HW1 5050   3.604   4.240   3.540 -1.4033  3.4119  0.1053
 1050SOL    HW2 5051   3.700   4.282   3.430  0.4478 -1.6407 -0.4809
 1051SOL     OW 5052   1.116   3.689   0.494 -0.0452  0.4741  0.6015
 1051SOL    HW1 5053   1.036   3.640   0.480 -0.9885  1.8410  0.9438
 1051SOL    HW2 5054   1.142   3.667   0.584  2.9274 -3.9597 -1.0026
 1052SOL     OW 5055   3.007   0.603   0.194 -0.1920 -0.0205  0.5533
 1052SOL    HW1 5056   3.099   0.576   0.199 -0.4894 -0.8703  1.7359
 1052SOL    HW2 5057   2.996   0.631   0.103  1.9104  2.6395  0.9914
 1053SOL     OW 5058   5.580   1.625   3.516  0.8336 -0.0945 -0.7562
 1053SOL    HW1 5059   5.640   1.687   3.474  0.9662 -0.0133 -0.4491
 1053SOL    HW2 5060   5.499   1.675   3.527 -0.4129 -1.1445 -4.1123
 1054SOL     OW 5061   3.685   2.809   2.093  0.3250 -0.1803 -0.2119
 1054SOL    HW1 5062   3.616   2.746   2.111 -1.4653  1.1504 -2.0450
 1054SOL    HW2 5063   3.697   2.806   1.998  1.0365  1.3756 -0.2098
 1055SOL     OW 5064   1.162   5.762   2.158  0.2955 -0.4532 -0.4187
 1055SOL    HW1 5065   1.105   5.687   2.140  1.3254 -1.2513 -0.5081
 1055SOL    HW2 5066   1.119   5.810   2.228 -1.4195  0.0264 -1.7454
 1056SOL     OW 5067   0.163   6.283   4.180 -0.5284 -0.0403 -0.0597
 1056SOL    HW1 5068   0.117   6.218   4.233 -0.2959  0.1351  0.3565
 1056SOL    HW2 5069   0.238   6.309   4.233  0.0401 -0.2966 -0.7255
 1057SOL     OW 5070   5.468   0.661   1.870 -0.3341 -0.3390  0.0437
 1057SOL    HW1 5071   5.413   0.646   1.947 -1.2412 -1.2942 -0.7632
 1057SOL    HW2 5072   5.417   0.720   1.815 -0.5481 -1.1850 -0.6833
 1058SOL     OW 5073   5.371   4.555   0.498  0.4066 -0.1531  0.0677
 1058SOL    HW1 5074   5.323   4.570   0.417 -0.5212  0.6293  0.7428
 1058SOL    HW2 5075   5.304   4.532   0.562  1.2449 -1.9968  0.3459
 1059SOL     OW 5076   0.396   3.031   2.867  0.1908 -0.6692  0.3524
 1059SOL    HW1 5077   0.451   3.102   2.835 -0.3032 -0.2547  0.3963
 1059SOL    HW2 5078   0.325   3.075   2.914 -0.7197 -1.1195 -0.5427
 1060SOL     OW 5079   1.196   1.488   4.536 -0.1803  0.7927 -0.1875
 1060SOL    HW1 5080   1.189   1.404   4.582  1.7703  0.5873 -0.1532
 1060SOL    HW2 5081   1.179   1.467   4.444  0.6841  0.2457 -0.2389
 1061SOL     OW 5082   2.932   2.348   3.338 -0.1333  0.4234 -0.0756
 1061SOL    HW1 5083   2.871   2.275   3.333 -0.8304  0.9507  0.5046
 1061SOL    HW2 5084   2.912   2.401   3.261 -0.3978  0.5852  0.1033
 1062SOL     OW 5085   3.552   2.765   2.571  0.0833  0.5525 -0.3573
 1062SOL    HW1 5086   3.500   2.729   2.500  0.0786  0.5651 -0.3603
 1062SOL    HW2 5087   3.614   2.824   2.528  1.2203 -0.7372 -0.5208
 1063SOL     OW 5088   6.399   4.457   1.599  0.5089  0.2449  0.1960
 1063SOL    HW1 5089   6.472   4.474   1.659  0.7560 -0.7145  0.1842
 1063SOL    HW2 5090   6.327   4.510   1.634  1.1584  1.0811  0.2956
 1064SOL     OW 5091   6.423   5.678   0.280  0.2644 -0.5241  0.1087
 1064SOL    HW1 5092   6.380   5.592   0.275  0.1370 -0.4706  0.2575
 1064SOL    HW2 5093   6.472   5.675   0.362  1.4266 -0.9837 -0.5676
 1065SOL     OW 5094   1.503   2.889   2.981  0.5779 -0.0503  0.2868
 1065SOL    HW1 5095   1.508   2.902   2.886 -1.4230 -4.0322 -0.5492
 1065SOL    HW2 5096   1.512   2.977   3.017 -2.5538  2.3089 -3.7735
 1066SOL     OW 5097   0.204   4.897   4.355 -0.5295 -0.5594  0.1204
 1066SOL    HW1 5098   0.244   4.811   4.335  0.6790  0.0651 -0.2614
 1066SOL    HW2 5099   0.270   4.942   4.407 -1.6049 -0.2425  1.2408
 1067SOL     OW 5100   2.318   4.239   2.498 -0.1715 -0.4293 -0.5505
 1067SOL    HW1 5101   2.332   4.270   2.587 -0.6667 -0.9763 -0.2714
 1067SOL    HW2 5102   2.241   4.288   2.467 -0.4842 -0.8062 -0.3846
 1068SOL     OW 5103   0.075   1.838   2.416  0.1272 -0.0047 -0.1329
 1068SOL    HW1 5104   0.071   1.830   2.512 -3.5125  0.1095 -0.1032
 1068SOL    HW2 5105   0.091   1.749   2.385  0.1132 -0.2679  0.6032
 1069SOL     OW 5106   0.845   6.065   3.420 -0.5626  0.3706 -0.0616
 1069SOL    HW1 5107   0.878   6.074   3.330 -0.3208  0.4448  0.0334
 1069SOL    HW2 5108   0.837   5.971   3.433 -0.0052  0.3360  0.0498
 1070SOL     OW 5109   6.022   2.512   0.886 -0.1644  0.1823 -0.1164
 1070SOL    HW1 5110   6.001   2.600   0.854 -1.4411 -0.2923 -0.6409
 1070SOL    HW2 5111   6.077   2.527   0.962 -0.5431  1.4443 -0.0677
 1071SOL     OW 5112   2.083   4.280   0.671  0.5329  0.1227  0.3219
 1071SOL    HW1 5113   2.063   4.292   0.578  2.1732  0.1174 -0.0760
 1071SOL    HW2 5114   2.129   4.361   0.695  2.4113 -0.8904  0.3940
 1072SOL     OW 5115   5.498   5.894   3.375 -0.7770  0.1987  0.4176
 1072SOL    HW1 5116   5.451   5.919   3.296 -0.7838 -0.0632  0.3406
 1072SOL    HW2 5117   5.429   5.878   3.440 -0.7839  0.0976  0.3856
 1073SOL     OW 5118   3.899   0.180   2.195  0.1953  0.0787  0.2640
 1073SOL    HW1 5119   3.944   0.235   2.259  1.1637 -1.8755  1.3429
 1073SOL    HW2 5120   3.806   0.190   2.216  0.4388  0.3112  1.2605
 1074SOL     OW 5121   3.182   2.715   1.895 -0.1710 -0.2525 -0.4695
 1074SOL    HW1 5122   3.209   2.712   1.803 -0.5267 -1.8786 -0.5472
 1074SOL    HW2 5123   3.133   2.797   1.903  2.3734  1.4151 -0.9792
 1075SOL     OW 5124   3.333   2.422   2.134  0.0991  0.7762  0.4209
 1075SOL    HW1 5125   3.387   2.426   2.055  0.8369 -0.2041  0.8552
 1075SOL    HW2 5126   3.311   2.513   2.153  1.7710  1.2272  0.3344
 1076SOL     OW 5127   1.747   1.757   1.290  0.1933 -0.0846  0.3474
 1076SOL    HW1 5128   1.816   1.739   1.226 -0.3899 -2.7091  0.3053
 1076SOL    HW2 5129   1.746   1.852   1.299  2.4967  0.1565 -1.0703
 1077SOL     OW 5130   1.234   3.764   0.254 -0.7321 -0.4258  0.4908
 1077SOL    HW1 5131   1.216   3.748   0.347 -2.6895 -1.1335  0.0343
 1077SOL    HW2 5132   1.165   3.824   0.226  0.0362  0.0498 -0.4390
 1078SOL     OW 5133   6.254   4.590   1.786 -0.3886  0.2093 -0.0459
 1078SOL    HW1 5134   6.289   4.678   1.805  1.7327 -0.3446 -1.0991
 1078SOL    HW2 5135   6.161   4.596   1.809 -0.0606  2.3868  0.9964
 1079SOL     OW 5136   0.303   0.570   2.974  0.4401  0.1717 -0.0791
 1079SOL    HW1 5137   0.329   0.571   3.066  0.8745 -0.7652 -0.1786
 1079SOL    HW2 5138   0.244   0.495   2.966 -2.3801  2.2352  0.1259
 1080SOL     OW 5139   5.937   1.956   3.133  0.0284  0.0598  0.2444
 1080SOL    HW1 5140   5.984   1.985   3.211  0.5270 -1.6705  0.6353
 1080SOL    HW2 5141   6.006   1.930   3.072 -0.3180  2.3400 -1.2214
 1081SOL     OW 5142   4.922   5.919   4.231 -0.0582  0.0276 -0.2772
 1081SOL    HW1 5143   5.004   5.869   4.226 -1.0604 -1.5744 -2.1370
 1081SOL    HW2 5144   4.949   6.010   4.222  1.6451 -0.2976  0.9898
 1082SOL     OW 5145   0.092   3.152   1.127 -0.3559  0.0092  0.2661
 1082SOL    HW1 5146   0.059   3.133   1.215  0.1954 -0.7331  0.3240
 1082SOL    HW2 5147   0.157   3.084   1.111 -0.6725 -0.0427 -0.8477
 1083SOL     OW 5148   1.113   5.414   0.888  0.2110  0.0703  0.2460
 1083SOL    HW1 5149   1.157   5.352   0.830 -0.6898 -1.1131  0.7736
 1083SOL    HW2 5150   1.026   5.424   0.850  0.8768  2.4622 -0.8432
 1084SOL     OW 5151   3.533   1.906   3.664 -0.3942  0.4377 -0.1728
 1084SOL    HW1 5152   3.441   1.881   3.674 -0.4276 -1.0493 -3.1520
 1084SOL    HW2 5153   3.531   1.983   3.608  0.1384  2.5133  2.4367
 1085SOL     OW 5154   2.425   2.225   4.567  0.2478  0.2345  0.5768
 1085SOL    HW1 5155   2.366   2.191   4.634 -3.1734 -1.0170 -2.7208
 1085SOL    HW2 5156   2.391   2.313   4.548  0.5170  0.1826 -0.1800
 1086SOL     OW 5157   5.209   6.363   0.672  0.2093  1.0427 -0.0242
 1086SOL    HW1 5158   5.245   6.335   0.588 -0.5670  2.1393 -0.7394
 1086SOL    HW2 5159   5.116   6.341   0.666  0.4441 -0.4417  1.2386
 1087SOL     OW 5160   4.207   0.964   2.255 -0.5671  0.3368  0.0365
 1087SOL    HW1 5161   4.133   0.981   2.313 -0.7675 -2.3166  0.6797
 1087SOL    HW2 5162   4.209   0.869   2.246  1.9219  0.4241 -1.1184
 1088SOL     OW 5163   3.376   2.358   1.691  0.6736  0.3655  0.5761
 1088SOL    HW1 5164   3.281   2.368   1.694  0.6191 -0.1414  0.7453
 1088SOL    HW2 5165   3.389   2.272   1.651  1.0647  0.4915  0.4311
 1089SOL     OW 5166   3.666   2.160   1.835  0.2500  0.0957  0.2216
 1089SOL    HW1 5167   3.605   2.165   1.761  0.2337 -0.2507  0.2132
 1089SOL    HW2 5168   3.735   2.101   1.805  0.0492 -0.3453  0.6229
 1090SOL     OW 5169   1.821   1.163   4.100  0.1243 -0.1008  0.3348
 1090SOL    HW1 5170   1.912   1.163   4.129 -0.1764 -0.7432  1.3497
 1090SOL    HW2 5171   1.814   1.088   4.041  0.6153  0.9013 -1.0516
 1091SOL     OW 5172   1.035   5.517   2.046  0.2255 -0.1041  0.3489
 1091SOL    HW1 5173   1.067   5.488   2.131  2.6279 -0.1538 -0.4657
 1091SOL    HW2 5174   1.010   5.436   2.000 -0.0336 -0.1805  0.6265
 1092SOL     OW 5175   3.489   1.921   3.243 -0.2940  0.0082 -0.1442
 1092SOL    HW1 5176   3.409   1.874   3.266  0.2406 -0.4150  0.8959
 1092SOL    HW2 5177   3.559   1.857   3.256  0.0971 -0.1875 -2.7020
 1093SOL     OW 5178   3.948   0.308   4.563  0.3567 -0.3585  0.0089
 1093SOL    HW1 5179   3.895   0.228   4.556 -1.8242  0.8155  1.6050
 1093SOL    HW2 5180   3.936   0.352   4.479  1.2112 -1.4371 -0.7158
 1094SOL     OW 5181   6.454   3.138   0.809 -0.1658 -0.2514 -0.4267
 1094SOL    HW1 5182   6.546   3.157   0.795 -0.3950  0.7098 -0.6882
 1094SOL    HW2 5183   6.422   3.110   0.723 -0.3697  0.5058 -0.5998
 1095SOL     OW 5184   0.567   6.411   2.427  0.2672  0.2754 -0.0160
 1095SOL    HW1 5185   0.475   6.393   2.404  0.2096 -0.8246  0.9778
 1095SOL    HW2 5186   0.566   6.426   2.521  1.1694 -0.2513  0.0925
 1096SOL     OW 5187   6.200   2.559   2.916  0.0527  0.6123  0.3545
 1096SOL    HW1 5188   6.278   2.532   2.966 -1.1565 -1.5933  1.2082
 1096SOL    HW2 5189   6.141   2.595   2.982  0.2003  1.9785 -0.2404
 1097SOL     OW 5190   4.683   1.087   2.615 -0.3127  0.2998 -0.1473
 1097SOL    HW1 5191   4.601   1.095   2.566  0.4148  1.4176 -1.2559
 1097SOL    HW2 5192   4.657   1.095   2.706 -1.3743  1.3403 -0.5103
 1098SOL     OW 5193   4.072   0.400   3.763  0.1129  0.0606  0.0558
 1098SOL    HW1 5194   4.072   0.308   3.791 -1.0851 -0.0503 -0.2389
 1098SOL    HW2 5195   4.164   0.418   3.742  0.6966 -0.4620  1.9873
 1099SOL     OW 5196   6.295   3.341   3.090 -0.4863 -0.5928 -0.1128
 1099SOL    HW1 5197   6.329   3.252   3.093  1.4085  0.0698 -0.5363
 1099SOL    HW2 5198   6.352   3.390   3.149 -0.2892  0.6940 -1.3278
 1100SOL     OW 5199   3.717   4.553   1.840  0.1228  0.4493  0.0110
 1100SOL    HW1 5200   3.767   4.587   1.766  0.2727 -0.0406 -0.1161
 1100SOL    HW2 5201   3.697   4.630   1.893  0.7343  0.6910 -0.1059
 1101SOL     OW 5202   2.703   3.437   3.560 -0.5315 -0.2896 -0.6062
 1101SOL    HW1 5203   2.738   3.440   3.649  0.3705  1.3354 -0.9794
 1101SOL    HW2 5204   2.755   3.370   3.516 -0.9707 -1.0907  0.0588
 1102SOL     OW 5205   3.662   3.777   3.486 -0.1073  0.0935 -0.0858
 1102SOL    HW1 5206   3.686   3.828   3.409  0.1754  0.2976  0.1362
 1102SOL    HW2 5207   3.591   3.827   3.526  0.4359  0.5154  0.3482
 1103SOL     OW 5208   0.393   5.384   3.347 -0.0780  0.0905  0.3235
 1103SOL    HW1 5209   0.334   5.375   3.421 -0.9670  1.2343 -0.2178
 1103SOL    HW2 5210   0.359   5.325   3.280 -1.0995  1.2952 -0.2631
 1104SOL     OW 5211   0.506   1.020   3.260 -0.1671  0.3056  0.2741
 1104SOL    HW1 5212   0.601   1.032   3.249  0.0233 -1.2144  0.0020
 1104SOL    HW2 5213   0.484   0.951   3.198 -1.3799  0.3360  0.6584
 1105SOL     OW 5214   0.708   2.945   3.339 -0.0042  0.0183 -0.5515
 1105SOL    HW1 5215   0.730   3.007   3.408 -1.0848 -0.3036  0.1029
 1105SOL    HW2 5216   0.657   2.877   3.383  1.5622 -1.6283 -1.1365
 1106SOL     OW 5217   3.645   6.416   0.317 -0.2155 -0.4937  0.0577
 1106SOL    HW1 5218   3.567   6.450   0.361 -0.9103 -3.1498  1.1082
 1106SOL    HW2 5219   3.641   6.453   0.229 -2.2410  0.0669  0.3244
 1107SOL     OW 5220   1.117   0.089   1.044 -0.4117  0.5131 -0.1464
 1107SOL    HW1 5221   1.183   0.052   0.986  0.1456 -0.2560  0.9518
 1107SOL    HW2 5222   1.037   0.039   1.025  0.0544 -0.5244  0.5195
 1108SOL     OW 5223   1.884   2.186   4.026 -0.1713  0.4284 -0.2258
 1108SOL    HW1 5224   1.798   2.217   3.997  0.5302  2.3222 -0.4584
 1108SOL    HW2 5225   1.945   2.228   3.966  0.8912 -1.5178 -0.5567
 1109SOL     OW 5226   1.466   0.929   3.170  0.2035 -0.4731  0.6477
 1109SOL    HW1 5227   1.413   0.999   3.207  0.3520 -0.1712  0.3059
 1109SOL    HW2 5228   1.408   0.854   3.165 -0.3939  0.0377 -0.3379
 1110SOL     OW 5229   2.863   1.705   3.436 -0.3740 -0.2836  0.3330
 1110SOL    HW1 5230   2.915   1.716   3.357 -0.2024 -2.2328  0.1179
 1110SOL    HW2 5231   2.923   1.664   3.499 -0.8908 -0.0286  1.0028
 1111SOL     OW 5232   0.366   0.900   4.520 -0.5393  0.3130 -0.1836
 1111SOL    HW1 5233   0.441   0.875   4.574 -1.6015  0.1293  1.2619
 1111SOL    HW2 5234   0.396   0.886   4.430  0.3905 -2.0419  0.3944
 1112SOL     OW 5235   1.803   5.664   2.733 -0.1096  0.3467  0.2027
 1112SOL    HW1 5236   1.867   5.703   2.674  0.6263 -1.0524  0.0437
 1112SOL    HW2 5237   1.824   5.570   2.733 -0.6807  0.1875  1.9710
 1113SOL     OW 5238   6.433   6.136   0.192 -0.6068 -0.0926  0.4517
 1113SOL    HW1 5239   6.485   6.202   0.238  0.2327  0.2759 -0.9817
 1113SOL    HW2 5240   6.424   6.065   0.255  1.3065  0.0074  0.8986
 1114SOL     OW 5241   6.123   3.116   4.510 -0.1772  0.0193 -0.7395
 1114SOL    HW1 5242   6.106   3.193   4.565 -1.6848 -1.3971  0.9101
 1114SOL    HW2 5243   6.135   3.044   4.573  0.6949 -1.2042 -2.2393
 1115SOL     OW 5244   2.446   6.348   4.330 -0.2424  0.1557  0.5789
 1115SOL    HW1 5245   2.511   6.402   4.285 -1.7119  0.7902 -0.8727
 1115SOL    HW2 5246   2.445   6.382   4.420  0.9262  0.5691  0.4582
 1116SOL     OW 5247   6.377   0.834   4.189 -0.2167  0.1811 -0.1730
 1116SOL    HW1 5248   6.417   0.751   4.165  2.1917  0.9990  0.6876
 1116SOL    HW2 5249   6.443   0.900   4.168 -2.2007  1.9701 -1.2218
 1117SOL     OW 5250   2.731   0.092   3.345 -0.3066  0.9399 -0.7923
 1117SOL    HW1 5251   2.751   0.002   3.368 -2.3076  0.7657  0.4398
 1117SOL    HW2 5252   2.804   0.143   3.382 -0.1407  0.0119  0.2059
 1118SOL     OW 5253   5.204   3.959   2.943  0.2421  0.6037 -0.6664
 1118SOL    HW1 5254   5.120   3.913   2.948  0.6296  0.0036  0.4793
 1118SOL    HW2 5255   5.266   3.893   2.914  1.3740 -0.5008  3.6712
 1119SOL     OW 5256   2.271   3.843   2.646  0.2121  0.3926 -0.3520
 1119SOL    HW1 5257   2.353   3.797   2.667  0.4020  0.4534 -0.9365
 1119SOL    HW2 5258   2.247   3.887   2.728  0.4211 -0.1513  0.0033
 1120SOL     OW 5259   2.693   6.426   4.202  0.6494 -0.2917  0.4116
 1120SOL    HW1 5260   2.688   6.486   4.127  0.8355  0.2377  0.8144
 1120SOL    HW2 5261   2.764   6.460   4.256 -0.0914 -0.0955  1.3067
 1121SOL     OW 5262   6.049   6.131   0.807  0.0030 -0.2011 -0.2496
 1121SOL    HW1 5263   5.982   6.152   0.743 -0.1339  1.5028  0.4038
 1121SOL    HW2 5264   6.119   6.194   0.790  1.1933 -1.5510 -0.5245
 1122SOL     OW 5265   4.939   4.771   0.978  0.1852 -0.3100  0.3474
 1122SOL    HW1 5266   4.938   4.735   1.067  1.1744 -0.1759  0.4229
 1122SOL    HW2 5267   5.005   4.840   0.981 -1.0830  0.9506 -0.0160
 1123SOL     OW 5268   3.957   4.778   0.766  0.0284  0.1700 -0.4952
 1123SOL    HW1 5269   3.898   4.821   0.705 -0.3217 -0.6278 -0.7191
 1123SOL    HW2 5270   4.030   4.747   0.712 -0.5853 -1.0941 -0.6171
 1124SOL     OW 5271   2.696   2.408   2.181  0.2463  0.4737 -0.1472
 1124SOL    HW1 5272   2.713   2.452   2.097 -1.6627  0.1454 -0.7589
 1124SOL    HW2 5273   2.666   2.478   2.239  2.5568  0.8940  0.6589
 1125SOL     OW 5274   3.153   5.842   4.433 -0.0775  0.2404  0.2992
 1125SOL    HW1 5275   3.225   5.891   4.393  1.0042 -0.9607  0.6878
 1125SOL    HW2 5276   3.116   5.902   4.497  2.1501  0.1451  1.8073
 1126SOL     OW 5277   3.564   0.615   2.100  0.2118  0.9676  0.3729
 1126SOL    HW1 5278   3.656   0.589   2.099 -0.3555 -1.2847  0.6809
 1126SOL    HW2 5279   3.536   0.599   2.190 -0.9425 -0.3547 -0.1771
 1127SOL     OW 5280   0.820   1.405   2.972 -0.8108 -0.2911  0.0389
 1127SOL    HW1 5281   0.777   1.377   3.052 -2.8608  1.5074 -0.3568
 1127SOL    HW2 5282   0.783   1.348   2.904  0.5943 -1.5123  0.2389
 1128SOL     OW 5283   0.983   5.602   2.508 -0.3144 -0.5991 -0.5299
 1128SOL    HW1 5284   0.995   5.540   2.580  1.8898 -2.8495 -2.6311
 1128SOL    HW2 5285   0.922   5.558   2.448  1.2275 -0.8122 -2.0202
 1129SOL     OW 5286   2.818   2.938   2.160 -0.1681 -0.1217  0.0113
 1129SOL    HW1 5287   2.790   2.946   2.251  0.1303 -0.3495  0.1258
 1129SOL    HW2 5288   2.909   2.968   2.160  0.0572 -0.7886 -0.0759
 1130SOL     OW 5289   5.384   4.259   1.411  0.0904 -0.0472  0.1304
 1130SOL    HW1 5290   5.447   4.237   1.480 -0.7393  0.7112  1.1567
 1130SOL    HW2 5291   5.301   4.271   1.457 -0.2013  1.8325 -0.8099
 1131SOL     OW 5292   3.888   5.789   3.349 -0.3459  0.5085  0.5371
 1131SOL    HW1 5293   3.836   5.715   3.381  2.0897 -0.8573  1.5711
 1131SOL    HW2 5294   3.873   5.788   3.254  0.2298 -1.9100  0.3889
 1132SOL     OW 5295   4.221   5.710   3.296 -0.2503 -0.3311 -0.1698
 1132SOL    HW1 5296   4.204   5.726   3.388  0.2128  0.9895 -0.2851
 1132SOL    HW2 5297   4.308   5.671   3.294 -0.6527 -1.2426  0.0095
 1133SOL     OW 5298   5.617   3.496   1.727  0.2953  0.3241  0.0128
 1133SOL    HW1 5299   5.559   3.485   1.802  0.9001 -0.7213  0.3353
 1133SOL    HW2 5300   5.702   3.514   1.765  0.5753 -0.0623 -0.4238
 1134SOL     OW 5301   4.135   2.794   2.234 -0.8910  0.4510  0.2034
 1134SOL    HW1 5302   4.096   2.870   2.191 -0.6637  0.4597  0.0049
 1134SOL    HW2 5303   4.120   2.808   2.327 -0.7540  0.7992  0.1761
 1135SOL     OW 5304   5.085   2.104   4.061  0.6269  0.3453  0.2835
 1135SOL    HW1 5305   5.010   2.060   4.022  1.1250 -0.7832  0.5456
 1135SOL    HW2 5306   5.125   2.153   3.989  0.7405 -0.5991 -0.3228
 1136SOL     OW 5307   1.072   2.884   4.302 -0.1753 -0.0549  0.9430
 1136SOL    HW1 5308   1.067   2.978   4.316  1.6984  0.2355  0.0924
 1136SOL    HW2 5309   1.000   2.864   4.243  0.2387  1.1350 -0.0183
 1137SOL     OW 5310   0.540   5.616   3.362  0.4541 -0.2182  0.1811
 1137SOL    HW1 5311   0.493   5.535   3.347 -0.1824 -0.0844  1.3444
 1137SOL    HW2 5312   0.604   5.595   3.430 -0.8359  0.6156  1.7218
 1138SOL     OW 5313   1.253   1.688   2.812  0.2087 -0.5896 -0.1610
 1138SOL    HW1 5314   1.277   1.767   2.763 -0.5819 -0.6893 -0.7360
 1138SOL    HW2 5315   1.321   1.679   2.878 -0.8121  1.8198  1.3524
 1139SOL     OW 5316   1.390   2.420   1.940  0.1859 -0.8705 -0.3495
 1139SOL    HW1 5317   1.375   2.418   1.846  1.3095  0.9704 -0.6030
 1139SOL    HW2 5318   1.321   2.477   1.975  1.1477  0.3586 -0.3898
 1140SOL     OW 5319   6.207   3.367   1.192  0.0526  0.4811  0.1166
 1140SOL    HW1 5320   6.159   3.395   1.271  0.6821  2.2682 -0.0780
 1140SOL    HW2 5321   6.223   3.274   1.205  0.1672  0.7382  2.1379
 1141SOL     OW 5322   1.083   1.338   3.436 -0.5477 -0.1355 -0.3257
 1141SOL    HW1 5323   1.061   1.342   3.343  0.2861  0.0424 -0.5280
 1141SOL    HW2 5324   1.050   1.420   3.473  1.4473  1.0472 -1.0195
 1142SOL     OW 5325   1.048   1.071   3.973  0.2280  0.2524 -1.1871
 1142SOL    HW1 5326   1.112   1.058   4.043  0.5139  0.9743 -1.3113
 1142SOL    HW2 5327   1.077   1.149   3.928 -0.4968  0.3348 -1.5253
 1143SOL     OW 5328   0.388   4.967   0.645 -0.1714 -0.9422  0.1107
 1143SOL    HW1 5329   0.339   4.898   0.689 -1.0516 -1.4895 -1.6109
 1143SOL    HW2 5330   0.435   5.013   0.715 -2.3349 -1.0582  1.7181
 1144SOL     OW 5331   0.629   4.820   2.089 -0.2817 -0.2054  0.1398
 1144SOL    HW1 5332   0.605   4.733   2.122  0.3849 -0.8549 -1.0180
 1144SOL    HW2 5333   0.630   4.876   2.166 -3.5854 -0.5251  0.5741
 1145SOL     OW 5334   3.693   6.428   2.365  0.1347  0.3782 -0.8351
 1145SOL    HW1 5335   3.667   6.368   2.435  0.5150  1.2248  0.0586
 1145SOL    HW2 5336   3.657   6.390   2.286 -0.1433 -0.7101 -0.2011
 1146SOL     OW 5337   0.320   5.118   3.484 -0.3077  0.9117  0.0914
 1146SOL    HW1 5338   0.249   5.087   3.541 -1.3542  1.1943 -1.0258
 1146SOL    HW2 5339   0.365   5.184   3.537 -1.3141  1.2387  0.5692
 1147SOL     OW 5340   5.019   5.177   1.723 -0.3914 -0.1831 -0.7786
 1147SOL    HW1 5341   5.051   5.087   1.733 -0.7113 -0.2966 -0.7763
 1147SOL    HW2 5342   4.985   5.200   1.809  3.6069  1.5068  0.6026
 1148SOL     OW 5343   1.069   4.552   1.328 -0.2102 -0.1531  0.3626
 1148SOL    HW1 5344   1.140   4.506   1.281  0.7973  0.7887  0.9186
 1148SOL    HW2 5345   1.088   4.645   1.315 -2.0651  0.1459 -0.4971
 1149SOL     OW 5346   5.190   3.086   3.581  0.1843  0.3062  0.4825
 1149SOL    HW1 5347   5.202   3.146   3.507  1.1763 -1.2021 -0.6314
 1149SOL    HW2 5348   5.160   3.142   3.653 -0.3651  1.8905 -0.9180
 1150SOL     OW 5349   4.451   6.331   0.430  0.3437  0.2713  0.0535
 1150SOL    HW1 5350   4.509   6.256   0.441  1.9676  0.8409 -3.3327
 1150SOL    HW2 5351   4.374   6.297   0.384 -0.7358  0.0734  1.9021
 1151SOL     OW 5352   6.221   4.677   0.165  0.0481 -0.1596  0.0061
 1151SOL    HW1 5353   6.194   4.593   0.202 -2.1188  0.8049  0.7520
 1151SOL    HW2 5354   6.317   4.675   0.169  0.0075 -2.0264  1.2630
 1152SOL     OW 5355   4.867   4.797   1.845 -0.0860  0.3536  0.2532
 1152SOL    HW1 5356   4.823   4.851   1.779 -0.9891  1.1636  1.4634
 1152SOL    HW2 5357   4.805   4.726   1.862 -0.5996  1.0215  1.3371
 1153SOL     OW 5358   0.154   5.149   0.977  0.0350  0.0851 -0.3029
 1153SOL    HW1 5359   0.096   5.181   0.908 -1.2842  1.1530  1.2293
 1153SOL    HW2 5360   0.180   5.228   1.025  0.7882 -0.6437  0.5207
 1154SOL     OW 5361   0.156   5.987   2.949  0.2869  0.0805  0.1430
 1154SOL    HW1 5362   0.178   5.968   2.858 -1.5053  2.8252 -1.0053
 1154SOL    HW2 5363   0.231   6.037   2.982 -0.1826  1.4741 -0.7905
 1155SOL     OW 5364   2.788   3.673   0.682  0.2942  0.5635 -0.7796
 1155SOL    HW1 5365   2.717   3.652   0.743  0.5780 -1.5182 -1.0966
 1155SOL    HW2 5366   2.827   3.753   0.717  2.4385 -2.0590  3.6370
 1156SOL     OW 5367   5.407   2.552   2.538  0.1061  0.0517  0.1299
 1156SOL    HW1 5368   5.464   2.477   2.521 -0.1926  0.0951 -1.1657
 1156SOL    HW2 5369   5.373   2.537   2.626 -1.4387 -2.3457 -0.7887
 1157SOL     OW 5370   3.311   2.304   2.898 -0.3236  0.5001  0.2572
 1157SOL    HW1 5371   3.328   2.245   2.972  0.3709  0.5421  0.1422
 1157SOL    HW2 5372   3.282   2.386   2.939  0.6908  0.7388  0.5326
 1158SOL     OW 5373   2.649   5.056   0.898  0.1323 -0.5082  0.3946
 1158SOL    HW1 5374   2.664   5.010   0.980  3.3269 -0.4848 -0.0425
 1158SOL    HW2 5375   2.732   5.099   0.879 -1.5680  2.4256 -1.1100
 1159SOL     OW 5376   6.158   5.470   0.772  0.3091  0.2301 -0.3267
 1159SOL    HW1 5377   6.067   5.458   0.800 -0.2794 -1.7358 -2.7511
 1159SOL    HW2 5378   6.181   5.558   0.802 -2.2671  0.6633  0.6064
 1160SOL     OW 5379   2.669   5.260   0.180  0.3560 -0.7200  0.4147
 1160SOL    HW1 5380   2.698   5.326   0.244  0.4918  0.1280 -0.5021
 1160SOL    HW2 5381   2.643   5.311   0.103  0.3360 -1.7310 -0.2616
 1161SOL     OW 5382   4.484   3.634   2.922  0.0645 -0.1973  0.5737
 1161SOL    HW1 5383   4.427   3.606   2.994 -1.6421  0.6404 -0.3730
 1161SOL    HW2 5384   4.432   3.618   2.843  1.0637  0.8250 -0.3304
 1162SOL     OW 5385   4.617   4.829   2.250  0.1340 -0.5150  0.6220
 1162SOL    HW1 5386   4.613   4.911   2.298  0.6740  1.4262 -2.3476
 1162SOL    HW2 5387   4.529   4.791   2.258 -0.7755  1.4328  0.3653
 1163SOL     OW 5388   4.780   1.385   0.393 -0.6325  0.0459 -0.0866
 1163SOL    HW1 5389   4.689   1.393   0.364 -0.3127 -1.0142 -1.4787
 1163SOL    HW2 5390   4.830   1.442   0.334 -0.3469  0.3681  0.4584
 1164SOL     OW 5391   6.132   1.271   3.450 -0.4087  0.2035  0.3438
 1164SOL    HW1 5392   6.075   1.299   3.521 -1.8707 -2.0903  0.1821
 1164SOL    HW2 5393   6.176   1.192   3.484  2.3936  1.6129  0.2898
 1165SOL     OW 5394   4.358   6.147   2.719 -0.4880 -0.5152 -0.2938
 1165SOL    HW1 5395   4.290   6.177   2.659  0.3125 -1.8381 -1.9436
 1165SOL    HW2 5396   4.355   6.052   2.713  1.6710 -0.6193 -0.6423
 1166SOL     OW 5397   2.498   0.186   3.264  0.4382 -0.4637 -0.2778
 1166SOL    HW1 5398   2.506   0.137   3.182 -0.5635 -1.9709  0.4740
 1166SOL    HW2 5399   2.572   0.155   3.317  1.0922  0.5187 -0.5767
 1167SOL     OW 5400   5.633   3.101   1.037 -0.1616  0.0578 -0.1952
 1167SOL    HW1 5401   5.721   3.103   1.075 -0.0154  0.4462 -0.5548
 1167SOL    HW2 5402   5.622   3.186   0.995 -1.9302  1.3677  2.5524
 1168SOL     OW 5403   5.459   3.742   0.876 -0.0645  0.1519  0.2383
 1168SOL    HW1 5404   5.429   3.693   0.953  2.6281  0.0872  1.3402
 1168SOL    HW2 5405   5.380   3.787   0.845 -1.2349  0.3285  3.1370
 1169SOL     OW 5406   6.466   3.575   0.339  0.0075  0.9640  0.3738
 1169SOL    HW1 5407   6.415   3.572   0.420 -0.5176 -1.9976  0.0516
 1169SOL    HW2 5408   6.556   3.555   0.366 -0.2136 -0.2779  0.2272
 1170SOL     OW 5409   6.274   2.886   1.950  0.0619  0.3238 -0.9328
 1170SOL    HW1 5410   6.342   2.830   1.986 -0.7147 -0.5898 -0.8584
 1170SOL    HW2 5411   6.322   2.958   1.909  1.0299  0.4450  0.3331
 1171SOL     OW 5412   4.116   2.965   2.514 -0.8002 -0.1361 -0.2324
 1171SOL    HW1 5413   4.195   2.959   2.568 -0.8799  0.0132 -0.1001
 1171SOL    HW2 5414   4.147   2.999   2.431 -0.6714 -0.3969 -0.2934
 1172SOL     OW 5415   5.238   4.985   3.602  0.8954  0.3661 -0.5922
 1172SOL    HW1 5416   5.290   5.063   3.622 -2.4986  2.2483  2.1220
 1172SOL    HW2 5417   5.210   4.997   3.511  0.5981  2.3313 -0.2915
 1173SOL     OW 5418   4.200   2.386   3.720 -0.7119  0.3668 -0.0716
 1173SOL    HW1 5419   4.186   2.294   3.696  2.8208 -0.4458  0.5142
 1173SOL    HW2 5420   4.160   2.395   3.806 -1.6204 -0.4182 -0.3894
 1174SOL     OW 5421   4.483   5.765   1.276 -0.1168 -0.2717  0.2676
 1174SOL    HW1 5422   4.443   5.841   1.318 -1.6424 -1.0282  0.2492
 1174SOL    HW2 5423   4.576   5.789   1.266 -0.5085  1.4594  0.4923
 1175SOL     OW 5424   3.307   3.788   0.456 -0.2036 -0.3865 -1.0755
 1175SOL    HW1 5425   3.301   3.870   0.406  0.8130  0.2469 -0.1953
 1175SOL    HW2 5426   3.216   3.769   0.480 -0.2812  1.9369  0.9313
 1176SOL     OW 5427   4.881   3.947   1.334 -0.4740  0.6428 -0.6135
 1176SOL    HW1 5428   4.896   3.859   1.301  0.4404  0.4870  0.1716
 1176SOL    HW2 5429   4.848   3.996   1.258  0.4913  0.0246 -1.4554
 1177SOL     OW 5430   3.448   4.973   1.447  0.0045  0.5198 -0.5513
 1177SOL    HW1 5431   3.535   4.967   1.485 -0.2273 -0.4656 -0.1475
 1177SOL    HW2 5432   3.390   4.993   1.521 -0.0669  1.6377 -0.8891
 1178SOL     OW 5433   1.312   5.560   2.483  0.3052  0.4791 -0.5318
 1178SOL    HW1 5434   1.297   5.653   2.499 -1.6190  0.5903 -2.5113
 1178SOL    HW2 5435   1.259   5.516   2.549  1.0217  0.7388  0.2476
 1179SOL     OW 5436   3.909   1.194   1.954 -0.3980 -0.6746 -0.0720
 1179SOL    HW1 5437   3.934   1.189   1.862  1.2991  1.3022  0.1905
 1179SOL    HW2 5438   3.992   1.184   2.002 -0.6406  1.7550  1.0384
 1180SOL     OW 5439   3.413   0.862   2.132 -0.7082 -0.0624  0.7017
 1180SOL    HW1 5440   3.494   0.821   2.104 -2.1447 -2.2574 -0.5895
 1180SOL    HW2 5441   3.413   0.855   2.227  0.3849 -0.4552  0.6861
 1181SOL     OW 5442   0.051   1.353   1.129 -0.3995  0.4913  0.6193
 1181SOL    HW1 5443   0.060   1.334   1.222 -0.7194 -2.3688  0.1388
 1181SOL    HW2 5444   0.105   1.431   1.115  0.3810  0.4457  3.0172
 1182SOL     OW 5445   4.853   1.976   4.008  0.5489 -0.5164  0.4083
 1182SOL    HW1 5446   4.787   2.040   4.032  0.7870  0.0132 -0.3177
 1182SOL    HW2 5447   4.823   1.939   3.925  1.4975  0.2564 -0.3145
 1183SOL     OW 5448   4.641   4.196   3.158  0.2819  0.0098 -0.4908
 1183SOL    HW1 5449   4.602   4.192   3.245 -0.2013 -0.8261 -0.7404
 1183SOL    HW2 5450   4.669   4.287   3.149  0.2530  0.1291  0.4982
 1184SOL     OW 5451   1.493   3.637   1.694 -0.2424  0.3617  0.3886
 1184SOL    HW1 5452   1.549   3.699   1.648  0.1496 -0.2515  0.0147
 1184SOL    HW2 5453   1.545   3.609   1.769 -0.2087  0.1057  0.2723
 1185SOL     OW 5454   5.454   6.164   3.202 -0.4395  0.0778 -0.8038
 1185SOL    HW1 5455   5.530   6.131   3.155 -0.0512 -0.1519 -0.0201
 1185SOL    HW2 5456   5.476   6.154   3.295 -1.3879  0.0843 -0.5659
 1186SOL     OW 5457   3.568   5.558   2.894  0.4973  0.1538 -0.5886
 1186SOL    HW1 5458   3.512   5.634   2.910 -0.5880 -0.8898  0.8540
 1186SOL    HW2 5459   3.585   5.522   2.981  0.6148 -1.4927 -1.2556
 1187SOL     OW 5460   3.080   2.046   1.445  0.5317 -0.2888  0.2029
 1187SOL    HW1 5461   3.040   2.129   1.473  0.0421 -0.7041  0.7587
 1187SOL    HW2 5462   3.052   2.037   1.354  0.9960  0.3970 -0.0170
 1188SOL     OW 5463   4.895   1.004   2.976  0.5367  0.8954  0.2361
 1188SOL    HW1 5464   4.937   0.918   2.981 -2.5494 -1.0399 -2.8093
 1188SOL    HW2 5465   4.962   1.060   2.937  1.5981 -1.0288 -0.9083
 1189SOL     OW 5466   5.465   3.481   1.059  0.0186 -0.2836 -0.4412
 1189SOL    HW1 5467   5.491   3.423   0.988  0.3018  0.4954 -0.9932
 1189SOL    HW2 5468   5.446   3.423   1.132 -0.7020 -1.1382 -1.2789
 1190SOL     OW 5469   0.057   1.267   2.072 -0.2839  0.1117  0.0211
 1190SOL    HW1 5470   0.040   1.289   1.981  2.4029  1.3711 -0.2786
 1190SOL    HW2 5471  -0.004   1.320   2.122 -1.7189 -0.5193 -1.0016
 1191SOL     OW 5472   1.978   4.172   1.021  0.5262 -0.4744  0.5374
 1191SOL    HW1 5473   1.940   4.177   1.109  1.8818  1.4903  1.0971
 1191SOL    HW2 5474   1.956   4.256   0.981 -1.0667 -1.7881 -1.4964
 1192SOL     OW 5475   1.711   5.310   2.616  0.7649  0.3201 -0.2546
 1192SOL    HW1 5476   1.798   5.350   2.624  0.8002  0.5387 -1.4667
 1192SOL    HW2 5477   1.675   5.311   2.705  0.6060  3.4193 -0.2757
 1193SOL     OW 5478   5.795   0.162   2.153  0.2322  0.1428 -0.5195
 1193SOL    HW1 5479   5.752   0.135   2.234 -0.4617 -3.2127 -1.8669
 1193SOL    HW2 5480   5.732   0.218   2.109  0.7355  2.2652  1.2899
 1194SOL     OW 5481   0.331   2.744   0.044  0.3414 -0.2544  0.3923
 1194SOL    HW1 5482   0.344   2.696   0.125  0.7709  2.4929  2.0686
 1194SOL    HW2 5483   0.420   2.766   0.014  0.1942 -1.2750 -0.8918
 1195SOL     OW 5484   2.556   3.673   0.880  0.0905  0.5044 -0.4815
 1195SOL    HW1 5485   2.461   3.675   0.863  0.0104 -0.0953 -0.1357
 1195SOL    HW2 5486   2.565   3.704   0.969  0.3224  1.5957 -0.8743
 1196SOL     OW 5487   1.449   4.787   2.102  0.4477  0.2435  0.2209
 1196SOL    HW1 5488   1.422   4.874   2.132 -0.7914  0.2810 -0.8989
 1196SOL    HW2 5489   1.478   4.801   2.012 -3.2751 -0.9463 -1.3647
 1197SOL     OW 5490   0.611   3.345   3.463  0.2348 -0.3974  0.2226
 1197SOL    HW1 5491   0.659   3.320   3.543  0.1043 -1.1797  0.0614
 1197SOL    HW2 5492   0.545   3.407   3.494 -1.7161 -2.7878  1.2564
 1198SOL     OW 5493   1.167   3.602   4.016 -0.4297  0.3611 -0.0186
 1198SOL    HW1 5494   1.224   3.581   3.943  0.7923 -0.8681  1.2238
 1198SOL    HW2 5495   1.154   3.697   4.009  1.5208  0.6507 -0.5589
 1199SOL     OW 5496   4.482   5.966   1.571 -0.3396 -0.0375  0.4223
 1199SOL    HW1 5497   4.536   5.888   1.567  0.6956  0.6606  0.3849
 1199SOL    HW2 5498   4.480   5.989   1.664  0.1172  0.3961  0.3296
 1200SOL     OW 5499   1.117   6.038   3.906  0.7211 -0.6548 -0.0830
 1200SOL    HW1 5500   1.172   6.059   3.981 -0.9486  2.5682  0.4228
 1200SOL    HW2 5501   1.123   6.115   3.849 -2.0271 -0.7603 -0.6780
 1201SOL     OW 5502   5.358   5.118   2.735 -0.2727  0.3320 -0.3557
 1201SOL    HW1 5503   5.322   5.033   2.713 -1.4684  1.3855 -2.8527
 1201SOL    HW2 5504   5.402   5.148   2.655  0.4682  1.8981  0.5796
 1202SOL     OW 5505   6.392   4.105   0.584 -0.4665 -0.0758  0.0613
 1202SOL    HW1 5506   6.380   4.200   0.580 -0.5692 -0.1154 -0.6907
 1202SOL    HW2 5507   6.458   4.092   0.652 -0.2677  0.5579 -0.0047
 1203SOL     OW 5508   1.741   2.595   2.141  0.2368  0.8254  0.1376
 1203SOL    HW1 5509   1.682   2.552   2.079 -0.1745 -0.5066  1.4157
 1203SOL    HW2 5510   1.806   2.639   2.085 -0.8215  0.6817 -1.2444
 1204SOL     OW 5511   5.318   0.604   2.106 -0.2260 -0.1385  0.0081
 1204SOL    HW1 5512   5.288   0.664   2.173 -1.4913  0.0200 -0.6663
 1204SOL    HW2 5513   5.348   0.527   2.154 -0.2474  0.3274  0.7825
 1205SOL     OW 5514   1.538   0.330   3.883 -0.4346  0.1186  0.5505
 1205SOL    HW1 5515   1.594   0.293   3.814 -0.2804 -0.7036  1.0962
 1205SOL    HW2 5516   1.555   0.424   3.880  3.3758 -0.2953  2.6931
 1206SOL     OW 5517   0.969   1.956   3.452 -0.1379  0.0031 -0.5247
 1206SOL    HW1 5518   0.904   1.896   3.487 -0.4288  0.0611 -0.9519
 1206SOL    HW2 5519   0.975   2.027   3.516 -1.0674  0.3918 -0.8552
 1207SOL     OW 5520   1.033   0.259   1.773  0.1317  0.8669  0.2741
 1207SOL    HW1 5521   0.938   0.256   1.781  0.0897  0.5760 -0.3167
 1207SOL    HW2 5522   1.065   0.215   1.852 -0.2370  0.1481  0.0289
 1208SOL     OW 5523   2.830   5.471   4.462  0.2328  0.4398  0.8030
 1208SOL    HW1 5524   2.778   5.399   4.496 -0.3254  1.1879  1.5729
 1208SOL    HW2 5525   2.785   5.550   4.492 -0.3164  1.1755 -1.6687
 1209SOL     OW 5526   4.611   2.910   1.317  0.0838 -0.0679 -0.0793
 1209SOL    HW1 5527   4.588   2.952   1.401  2.3305  0.3249  0.3977
 1209SOL    HW2 5528   4.645   2.824   1.342 -0.0422 -0.2916 -0.6703
 1210SOL     OW 5529   1.860   1.896   3.426 -0.1679 -0.0362  0.0643
 1210SOL    HW1 5530   1.859   1.823   3.364 -2.7783  0.1166 -0.2017
 1210SOL    HW2 5531   1.892   1.970   3.375  2.2241 -0.8579  0.2548
 1211SOL     OW 5532   1.371   5.928   1.106  0.0329  0.4124 -0.7071
 1211SOL    HW1 5533   1.414   5.916   1.022 -1.9478  0.8971 -1.8588
 1211SOL    HW2 5534   1.358   5.839   1.139  0.0831  0.1642 -1.3381
 1212SOL     OW 5535   0.139   6.456   1.430  0.1338  0.2187 -0.2917
 1212SOL    HW1 5536   0.092   6.375   1.415 -0.8086  0.3367  1.7277
 1212SOL    HW2 5537   0.162   6.487   1.342 -0.0927 -1.8425 -1.1326
 1213SOL     OW 5538   4.942   4.537   3.104  0.2431 -0.6410  0.4585
 1213SOL    HW1 5539   4.951   4.594   3.028  1.1694  0.6406  1.4950
 1213SOL    HW2 5540   4.989   4.457   3.079  2.3900  0.5575  0.4383
 1214SOL     OW 5541   0.202   3.760   2.423  0.3699 -0.1653 -0.2724
 1214SOL    HW1 5542   0.116   3.742   2.459  0.0997  0.0034 -0.8248
 1214SOL    HW2 5543   0.262   3.708   2.476  0.2249  1.5585  1.7188
 1215SOL     OW 5544   5.133   1.357   4.361 -0.1785  0.4133 -0.0605
 1215SOL    HW1 5545   5.062   1.382   4.301 -1.0414 -1.4811  0.0869
 1215SOL    HW2 5546   5.161   1.271   4.330  0.2080 -0.0618  1.5009
 1216SOL     OW 5547   5.688   6.285   2.542  0.2417 -0.2713 -0.0498
 1216SOL    HW1 5548   5.702   6.339   2.620 -1.3201  0.8354 -0.4799
 1216SOL    HW2 5549   5.609   6.234   2.562  1.2872 -1.9156  0.0670
 1217SOL     OW 5550   5.338   5.107   2.062  1.1354 -0.2813 -0.0099
 1217SOL    HW1 5551   5.264   5.167   2.054  0.8898 -0.6564 -0.5369
 1217SOL    HW2 5552   5.407   5.148   2.010  1.5586  0.4535  1.0865
 1218SOL     OW 5553   2.828   2.194   3.883 -0.2308 -0.0919  0.5406
 1218SOL    HW1 5554   2.911   2.148   3.896 -0.4685 -0.7617 -0.1967
 1218SOL    HW2 5555   2.766   2.146   3.938  0.0245  0.9423  1.7782
 1219SOL     OW 5556   0.240   1.256   2.272 -0.5902 -0.8224  0.0183
 1219SOL    HW1 5557   0.176   1.258   2.201 -0.0689  1.5434 -0.4805
 1219SOL    HW2 5558   0.199   1.202   2.340 -3.1082  0.5230 -0.3013
 1220SOL     OW 5559   4.737   2.011   1.680  0.2227 -0.2881  0.4322
 1220SOL    HW1 5560   4.755   1.932   1.732 -1.9129 -0.7997  0.5168
 1220SOL    HW2 5561   4.690   1.979   1.603 -0.4553  0.8514  0.3418
 1221SOL     OW 5562   4.191   3.055   3.496 -0.0731 -0.0008  0.0217
 1221SOL    HW1 5563   4.103   3.093   3.499  0.0744  0.5260 -1.3547
 1221SOL    HW2 5564   4.188   2.982   3.558 -1.2467  0.4701  0.5487
 1222SOL     OW 5565   4.641   0.012   3.927  0.3610  0.2397  0.3739
 1222SOL    HW1 5566   4.633  -0.015   4.019 -1.0791 -0.8104 -0.0176
 1222SOL    HW2 5567   4.735   0.017   3.911  0.7265 -2.5359  1.1016
 1223SOL     OW 5568   2.606   6.093   3.843 -0.2617 -0.0567 -0.3862
 1223SOL    HW1 5569   2.575   6.015   3.888  0.8927 -0.6689 -0.6247
 1223SOL    HW2 5570   2.666   6.134   3.905 -2.0055  1.5168  0.3692
 1224SOL     OW 5571   2.239   1.636   3.671 -0.6794 -0.2196 -0.1984
 1224SOL    HW1 5572   2.312   1.574   3.675  0.2632  0.8596 -0.1637
 1224SOL    HW2 5573   2.280   1.720   3.651 -2.1550  0.0271 -2.5361
 1225SOL     OW 5574   5.606   1.861   1.134  0.6162  0.3450  0.1364
 1225SOL    HW1 5575   5.644   1.927   1.075  1.5338 -0.6382 -0.4019
 1225SOL    HW2 5576   5.662   1.785   1.124  0.2430 -0.1535  1.6240
 1226SOL     OW 5577   0.471   6.393   1.887 -0.0999  0.0338 -0.2628
 1226SOL    HW1 5578   0.557   6.434   1.891 -1.0808  2.0846  0.9514
 1226SOL    HW2 5579   0.481   6.322   1.823  3.5700 -2.5199  2.7434
 1227SOL     OW 5580   1.882   0.918   3.986  0.4643 -0.0072 -0.6653
 1227SOL    HW1 5581   1.910   0.865   3.912 -0.5177 -0.9124 -0.4344
 1227SOL    HW2 5582   1.953   0.911   4.049  1.2636  0.6927 -1.4703
 1228SOL     OW 5583   3.005   1.675   3.200 -0.5648  0.3178  0.2771
 1228SOL    HW1 5584   2.947   1.605   3.167  0.5112  0.2107 -1.4999
 1228SOL    HW2 5585   3.093   1.639   3.191 -0.0845  1.2958  0.9187
 1229SOL     OW 5586   5.198   4.378   1.161  0.3363 -0.5621 -0.1023
 1229SOL    HW1 5587   5.154   4.319   1.222 -0.8225 -0.7384 -1.0985
 1229SOL    HW2 5588   5.285   4.339   1.150  0.0783 -1.2966  0.3485
 1230SOL     OW 5589   3.381   5.797   2.875  0.4148  0.3350  0.1607
 1230SOL    HW1 5590   3.422   5.817   2.790  1.1577 -0.4338  0.3273
 1230SOL    HW2 5591   3.389   5.878   2.925 -0.1348  0.8354 -0.5313
 1231SOL     OW 5592   4.321   0.727   1.176 -0.4598  0.2873 -0.2447
 1231SOL    HW1 5593   4.320   0.640   1.136 -1.3358 -0.4953  1.3662
 1231SOL    HW2 5594   4.396   0.725   1.235 -0.7510  0.4457  0.1348
 1232SOL     OW 5595   5.157   3.575   2.964 -0.0990 -0.1920  0.0835
 1232SOL    HW1 5596   5.102   3.644   2.928  1.7697  1.1528 -0.3342
 1232SOL    HW2 5597   5.225   3.622   3.013  2.0293 -1.6450 -1.3485
 1233SOL     OW 5598   4.397   6.304   1.759  0.0143  0.3001  0.1640
 1233SOL    HW1 5599   4.309   6.308   1.795  0.1808  0.6089  0.5498
 1233SOL    HW2 5600   4.424   6.213   1.772 -0.0946  0.3018  0.4243
 1234SOL     OW 5601   0.491   6.095   0.535  0.0447  0.0407  0.2634
 1234SOL    HW1 5602   0.509   6.002   0.521 -1.0842 -0.4065  1.5786
 1234SOL    HW2 5603   0.572   6.130   0.573 -0.2205 -0.9091  1.7835
 1235SOL     OW 5604   3.516   3.066   0.712 -0.0505  0.7455 -0.4233
 1235SOL    HW1 5605   3.453   3.042   0.779 -2.6771  1.3628 -2.5059
 1235SOL    HW2 5606   3.537   3.157   0.730 -0.2857  0.7396 -0.1074
 1236SOL     OW 5607   3.169   0.489   3.951 -0.1232  0.3787 -0.2441
 1236SOL    HW1 5608   3.190   0.508   4.042  0.7602 -0.2832 -0.3002
 1236SOL    HW2 5609   3.074   0.480   3.950 -0.1367  0.3289  0.6270
 1237SOL     OW 5610   0.412   5.864   3.450  0.4560  0.6353  0.0837
 1237SOL    HW1 5611   0.426   5.884   3.543 -0.3334  0.8006  0.1773
 1237SOL    HW2 5612   0.438   5.773   3.441 -1.5400 -0.0908  0.9807
 1238SOL     OW 5613   5.324   1.277   1.442  0.1403 -0.2412 -0.4105
 1238SOL    HW1 5614   5.325   1.183   1.425  2.2658 -0.3289  0.0060
 1238SOL    HW2 5615   5.363   1.316   1.364  0.7542  0.1492  0.0847
 1239SOL     OW 5616   6.109   5.722   0.893  0.4441 -0.1564 -0.1407
 1239SOL    HW1 5617   6.196   5.762   0.894  1.6638 -2.6288 -0.4178
 1239SOL    HW2 5618   6.101   5.680   0.979  1.4360 -3.5606 -1.5328
 1240SOL     OW 5619   5.313   3.591   0.019 -0.1749 -0.7910 -0.3756
 1240SOL    HW1 5620   5.291   3.526  -0.047 -1.4455 -0.9490  0.1699
 1240SOL    HW2 5621   5.237   3.649   0.022 -0.6638 -1.4561  1.7164
 1241SOL     OW 5622   1.351   0.959   2.622 -0.3348  0.0848 -0.4167
 1241SOL    HW1 5623   1.276   1.003   2.582  0.1382  0.7263 -0.6212
 1241SOL    HW2 5624   1.405   0.931   2.548  1.3150  2.6183 -0.3179
 1242SOL     OW 5625   2.277   5.636   2.473 -0.0748 -0.0892 -0.3793
 1242SOL    HW1 5626   2.289   5.646   2.379  0.9930  0.4109 -0.2008
 1242SOL    HW2 5627   2.304   5.546   2.492  1.5228  0.3730 -0.2984
 1243SOL     OW 5628   3.420   3.086   3.221  0.0691  0.0203 -0.1888
 1243SOL    HW1 5629   3.508   3.113   3.198  0.1811  1.4896  1.7569
 1243SOL    HW2 5630   3.366   3.113   3.147  1.1061 -0.1297 -1.0185
 1244SOL     OW 5631   1.196   5.242   1.755  0.3732  0.3974  0.0280
 1244SOL    HW1 5632   1.216   5.330   1.788 -0.4322  0.9246 -0.8640
 1244SOL    HW2 5633   1.125   5.211   1.812 -0.0609  0.7540 -0.3085
 1245SOL     OW 5634   5.524   4.190   0.016 -0.1532  0.1209 -0.0211
 1245SOL    HW1 5635   5.587   4.178   0.088  1.2101 -0.0849 -1.2046
 1245SOL    HW2 5636   5.482   4.274   0.035  0.3774  0.1987  0.8696
 1246SOL     OW 5637   2.835   6.241   2.710  0.4491  0.8060 -0.0412
 1246SOL    HW1 5638   2.913   6.296   2.699  0.8484  0.2518 -0.0649
 1246SOL    HW2 5639   2.797   6.235   2.623  0.5105  0.8957 -0.0745
 1247SOL     OW 5640   5.762   2.336   1.877 -0.2463  0.1211 -0.0711
 1247SOL    HW1 5641   5.829   2.399   1.903  0.1598 -0.6903  0.9517
 1247SOL    HW2 5642   5.720   2.311   1.960 -0.8295 -0.4681 -0.5299
 1248SOL     OW 5643   4.706   3.536   2.630 -0.4932  0.1159  0.5889
 1248SOL    HW1 5644   4.743   3.625   2.624 -1.2387  0.3506 -2.4221
 1248SOL    HW2 5645   4.616   3.545   2.597 -0.5048 -1.7616 -0.0376
 1249SOL     OW 5646   1.089   4.612   0.198 -0.0384  0.2622 -0.6361
 1249SOL    HW1 5647   1.036   4.677   0.244  0.3190  0.2523 -0.2021
 1249SOL    HW2 5648   1.177   4.623   0.235  0.3592  0.5634 -1.6483
 1250SOL     OW 5649   1.418   3.115   4.396  0.1926 -0.6805  0.0376
 1250SOL    HW1 5650   1.334   3.146   4.431  1.2378  0.9208  1.2653
 1250SOL    HW2 5651   1.469   3.092   4.474  0.9300 -1.5557 -0.6902
 1251SOL     OW 5652   1.756   1.582   2.827 -0.0387  0.0310 -0.0889
 1251SOL    HW1 5653   1.687   1.561   2.764 -1.5521 -1.2821  1.8857
 1251SOL    HW2 5654   1.719   1.653   2.879 -0.4207 -1.3791  1.6642
 1252SOL     OW 5655   6.262   5.893   4.153 -0.4357 -0.0115 -0.2845
 1252SOL    HW1 5656   6.191   5.834   4.177  0.7760 -1.3063  0.2438
 1252SOL    HW2 5657   6.309   5.848   4.083  0.1672  0.5862 -0.2783
 1253SOL     OW 5658   1.019   4.847   0.653  0.2615 -0.5430 -0.7537
 1253SOL    HW1 5659   1.049   4.876   0.739 -0.1519 -0.4637 -0.6347
 1253SOL    HW2 5660   0.937   4.895   0.638 -0.4238 -1.6067 -0.5577
 1254SOL     OW 5661   4.529   4.543   4.228 -0.4722 -0.0633 -0.1403
 1254SOL    HW1 5662   4.611   4.517   4.185 -0.8213 -1.7799  0.1324
 1254SOL    HW2 5663   4.553   4.557   4.319 -0.0174  2.0992 -0.5360
 1255SOL     OW 5664   0.337   0.871   2.443  0.1901  0.0623  0.6847
 1255SOL    HW1 5665   0.333   0.954   2.490  2.2857 -0.8632  2.6384
 1255SOL    HW2 5666   0.381   0.891   2.360  1.0030  0.8328  1.3007
 1256SOL     OW 5667   3.755   5.414   0.654 -0.5022  0.2485 -0.1614
 1256SOL    HW1 5668   3.720   5.328   0.676  0.7559 -0.5695 -1.1935
 1256SOL    HW2 5669   3.803   5.440   0.733 -1.0296  0.0881  0.2180
 1257SOL     OW 5670   1.651   2.506   2.769  0.0523  0.1602 -0.2574
 1257SOL    HW1 5671   1.608   2.435   2.722  1.5954 -1.6790  1.0051
 1257SOL    HW2 5672   1.581   2.546   2.821 -0.4366 -2.0625  0.9147
 1258SOL     OW 5673   3.691   3.917   2.247  0.0152  0.1561 -0.1207
 1258SOL    HW1 5674   3.782   3.921   2.218  0.0235  2.7060  0.0625
 1258SOL    HW2 5675   3.640   3.920   2.166  0.0961  0.3710 -0.1655
 1259SOL     OW 5676   2.474   5.794   0.698  0.2991 -0.4026 -0.1977
 1259SOL    HW1 5677   2.430   5.743   0.766  1.5447 -0.7123  0.4204
 1259SOL    HW2 5678   2.441   5.884   0.710 -0.3231 -0.6653  0.0906
 1260SOL     OW 5679   5.974   2.017   2.076  0.5035  0.3892 -0.3190
 1260SOL    HW1 5680   6.066   1.991   2.080  0.5267  0.3711 -0.8280
 1260SOL    HW2 5681   5.939   1.970   2.000 -0.0713 -0.0472  0.2113
 1261SOL     OW 5682   4.688   5.868   4.119  0.3230 -0.7264  0.2350
 1261SOL    HW1 5683   4.776   5.896   4.147 -0.3968  0.2090  1.6891
 1261SOL    HW2 5684   4.647   5.835   4.199 -0.8440 -0.6197 -0.3054
 1262SOL     OW 5685   4.892   3.147   3.159  0.7306  0.0777 -0.0670
 1262SOL    HW1 5686   4.963   3.211   3.160  0.5485  0.3071  1.4924
 1262SOL    HW2 5687   4.870   3.134   3.252  1.6800 -3.2960 -0.1747
 1263SOL     OW 5688   1.140   4.059   0.393 -0.0106 -0.4124 -0.4228
 1263SOL    HW1 5689   1.126   4.119   0.467 -0.1684 -1.5426  0.4888
 1263SOL    HW2 5690   1.234   4.065   0.375  0.4297 -1.6331  1.2399
 1264SOL     OW 5691   0.613   4.033   0.561 -0.0122 -0.4575 -0.3210
 1264SOL    HW1 5692   0.686   4.083   0.598  0.4038 -1.3955  0.1664
 1264SOL    HW2 5693   0.637   4.019   0.470  1.2324 -2.1383  0.2095
 1265SOL     OW 5694   0.683   5.597   2.267 -0.4974 -0.1040 -0.7355
 1265SOL    HW1 5695   0.666   5.605   2.361 -1.3807 -2.5448 -0.5953
 1265SOL    HW2 5696   0.600   5.617   2.225 -0.8255 -1.4671 -0.7869
 1266SOL     OW 5697   2.560   3.080   1.227  0.1923 -0.0497 -0.2804
 1266SOL    HW1 5698   2.602   3.165   1.242  0.5362 -0.3359  0.4305
 1266SOL    HW2 5699   2.525   3.086   1.139  1.0914  0.4739 -0.6161
 1267SOL     OW 5700   5.034   0.984   3.455 -0.2087  0.3073 -0.2361
 1267SOL    HW1 5701   4.978   1.057   3.428 -0.5237  0.5170  0.9205
 1267SOL    HW2 5702   5.118   1.025   3.476 -0.4835  0.3951  0.7250
 1268SOL     OW 5703   5.752   5.882   1.586 -0.4356 -0.8423 -0.3602
 1268SOL    HW1 5704   5.737   5.811   1.649  1.2526 -2.0517 -1.2532
 1268SOL    HW2 5705   5.759   5.838   1.501 -0.3683  0.5127 -1.0837
 1269SOL     OW 5706   0.723   0.023   1.897 -0.7448 -0.0678  0.3269
 1269SOL    HW1 5707   0.733   0.101   1.951  0.1216 -0.0945  0.2123
 1269SOL    HW2 5708   0.787  -0.039   1.932 -0.4194 -0.2137 -0.4914
 1270SOL     OW 5709   4.751   4.569   2.158 -0.1338 -0.1622 -0.0734
 1270SOL    HW1 5710   4.709   4.579   2.073 -0.1254  0.9744  0.0383
 1270SOL    HW2 5711   4.735   4.653   2.203  0.2781 -0.5609  0.8510
 1271SOL     OW 5712   2.621   6.047   3.578  0.2708  0.0478 -0.2575
 1271SOL    HW1 5713   2.526   6.033   3.577 -0.2323  2.9092  0.3142
 1271SOL    HW2 5714   2.641   6.062   3.670  1.1854  0.0406 -0.4517
 1272SOL     OW 5715   1.083   3.669   4.540  0.0686 -0.0560 -0.2661
 1272SOL    HW1 5716   1.059   3.673   4.632  0.5491  1.8356 -0.1839
 1272SOL    HW2 5717   1.017   3.611   4.501  0.5839 -1.9105  1.4258
 1273SOL     OW 5718   1.943   3.305   0.985 -0.3997  0.1275  0.3540
 1273SOL    HW1 5719   1.850   3.329   0.991 -0.4374  0.2202 -0.4364
 1273SOL    HW2 5720   1.979   3.325   1.071 -1.2711 -0.6046  0.9065
 1274SOL     OW 5721   4.182   2.065   3.532 -0.6360  0.3512 -0.4834
 1274SOL    HW1 5722   4.253   2.093   3.590 -0.0474 -0.4037 -0.8123
 1274SOL    HW2 5723   4.142   1.991   3.578  0.5757 -0.9995 -1.5269
 1275SOL     OW 5724   2.835   4.828   2.484  0.4455 -0.3892  0.7617
 1275SOL    HW1 5725   2.828   4.892   2.412  2.6675 -0.5455  0.3303
 1275SOL    HW2 5726   2.772   4.759   2.461 -1.6143  1.3005  0.9546
 1276SOL     OW 5727   5.070   3.526   1.744  0.2335 -1.0273 -0.0727
 1276SOL    HW1 5728   5.019   3.458   1.701  0.8044 -1.3475 -0.2625
 1276SOL    HW2 5729   5.161   3.502   1.726  0.5441 -1.7424  2.1777
 1277SOL     OW 5730   1.074   5.592   0.103 -0.3685  0.0413  0.1140
 1277SOL    HW1 5731   1.142   5.650   0.067 -0.5019 -0.4334 -0.9449
 1277SOL    HW2 5732   1.080   5.604   0.198  3.1999 -2.1489  0.3368
 1278SOL     OW 5733   1.691   3.090   0.987 -0.6758 -0.2092 -0.1756
 1278SOL    HW1 5734   1.695   3.162   0.925  1.4283 -1.2041 -1.2917
 1278SOL    HW2 5735   1.681   3.132   1.073 -2.0742  1.2471 -1.0075
 1279SOL     OW 5736   2.795   6.446   1.955  0.5137  0.4103  0.8328
 1279SOL    HW1 5737   2.846   6.442   2.035  1.6824  0.4473  0.1044
 1279SOL    HW2 5738   2.801   6.537   1.926  2.7527 -0.2179 -0.9475
 1280SOL     OW 5739   3.000   3.409   3.296 -0.4840 -0.1685 -0.1641
 1280SOL    HW1 5740   3.068   3.383   3.358 -0.4836  0.4355  0.0949
 1280SOL    HW2 5741   3.039   3.394   3.210  0.3117  0.9842 -0.0234
 1281SOL     OW 5742   5.571   1.795   1.694  0.1229  0.1120 -0.0891
 1281SOL    HW1 5743   5.548   1.880   1.730  0.6133  0.1098  0.2362
 1281SOL    HW2 5744   5.530   1.794   1.607 -0.9503  0.1724  0.3960
 1282SOL     OW 5745   0.494   5.253   0.034  0.0899 -0.0023 -0.0804
 1282SOL    HW1 5746   0.455   5.167   0.016  0.4737 -0.3979  0.8731
 1282SOL    HW2 5747   0.570   5.257  -0.025 -0.9925  0.5036 -1.4818
 1283SOL     OW 5748   0.322   6.103   2.089 -0.4439  0.3525  0.2919
 1283SOL    HW1 5749   0.361   6.051   2.159 -1.4012 -0.6405  0.1164
 1283SOL    HW2 5750   0.229   6.081   2.092 -0.2978 -0.8765 -2.2499
 1284SOL     OW 5751   6.349   3.889   3.877  0.1160 -0.0772  0.0899
 1284SOL    HW1 5752   6.321   3.798   3.863 -1.4096  0.4128 -0.2171
 1284SOL    HW2 5753   6.399   3.911   3.799 -1.1277 -0.0738 -0.7367
 1285SOL     OW 5754   0.787   2.256   1.338  0.9718  0.2174 -0.2385
 1285SOL    HW1 5755   0.856   2.322   1.346  0.7950  0.5243 -1.2158
 1285SOL    HW2 5756   0.783   2.236   1.245  1.4657 -1.6555  0.0817
 1286SOL     OW 5757   4.262   1.529   2.706 -0.0953  0.2863 -0.0613
 1286SOL    HW1 5758   4.237   1.468   2.775 -0.6024 -0.7557 -1.1330
 1286SOL    HW2 5759   4.291   1.473   2.634  2.3055  1.3849 -0.0235
 1287SOL     OW 5760   5.404   0.115   2.658 -0.0761  0.4929  0.2377
 1287SOL    HW1 5761   5.460   0.184   2.694 -0.2916  0.9075 -0.2048
 1287SOL    HW2 5762   5.324   0.161   2.632 -0.5208 -0.0528  0.6320
 1288SOL     OW 5763   1.344   2.828   4.243  0.1626 -0.2131 -0.4003
 1288SOL    HW1 5764   1.393   2.905   4.214  0.4759 -0.9152 -1.8691
 1288SOL    HW2 5765   1.252   2.854   4.237  0.2704  0.1074 -0.7577
 1289SOL     OW 5766   3.979   1.582   2.043  0.1112 -0.3554  0.5311
 1289SOL    HW1 5767   3.965   1.547   2.131 -0.7975  1.1381  1.0191
 1289SOL    HW2 5768   3.896   1.564   1.997 -0.1733  0.6390  0.6309
 1290SOL     OW 5769   4.975   1.465   4.158  0.1265  0.2657  0.3899
 1290SOL    HW1 5770   4.982   1.560   4.170 -1.8432  0.3961  0.8506
 1290SOL    HW2 5771   4.917   1.455   4.083 -0.2999 -0.5818  0.8286
 1291SOL     OW 5772   4.151   4.674   2.641  0.2136  0.2654  0.0601
 1291SOL    HW1 5773   4.099   4.706   2.714  0.4378 -0.7935  0.6975
 1291SOL    HW2 5774   4.207   4.606   2.678 -0.1878 -0.8224 -1.2269
 1292SOL     OW 5775   1.478   4.643   1.485  0.0571 -0.3742  0.5690
 1292SOL    HW1 5776   1.449   4.685   1.405 -1.5201 -2.3407  0.0163
 1292SOL    HW2 5777   1.572   4.661   1.489 -0.1344  1.1295 -0.8435
 1293SOL     OW 5778   3.919   2.819   0.331  0.1642  0.3388 -0.0522
 1293SOL    HW1 5779   3.832   2.794   0.364  0.2708 -0.9662 -0.6860
 1293SOL    HW2 5780   3.979   2.800   0.403 -0.0818  1.4145  0.4532
 1294SOL     OW 5781   2.359   1.108   1.684  0.2673 -0.8485 -0.7009
 1294SOL    HW1 5782   2.392   1.147   1.603 -3.6623 -0.3885 -2.2964
 1294SOL    HW2 5783   2.284   1.056   1.656 -1.2289 -0.7309  2.6578
 1295SOL     OW 5784   0.952   4.978   4.442 -0.4972 -0.3398  0.9653
 1295SOL    HW1 5785   0.969   4.948   4.353 -2.4963  1.0334  0.0319
 1295SOL    HW2 5786   0.891   4.913   4.478  1.4847 -1.7348  1.9511
 1296SOL     OW 5787   4.369   5.463   3.105  0.3187 -0.1409  0.1326
 1296SOL    HW1 5788   4.327   5.538   3.063  0.9731 -0.4177 -1.0584
 1296SOL    HW2 5789   4.344   5.388   3.050 -1.2226 -1.0009  1.8979
 1297SOL     OW 5790   3.536   0.915   1.371 -0.1406 -0.4980 -0.9863
 1297SOL    HW1 5791   3.555   0.833   1.415 -2.9362 -0.6408  0.1532
 1297SOL    HW2 5792   3.528   0.892   1.278  0.6883 -1.1708 -0.8975
 1298SOL     OW 5793   3.655   2.721   1.730 -0.3890 -0.0642 -0.1859
 1298SOL    HW1 5794   3.655   2.639   1.681  0.3360 -2.1182  2.9924
 1298SOL    HW2 5795   3.747   2.737   1.750 -0.4223  2.0167 -1.3221
 1299SOL     OW 5796   1.179   1.263   2.738  0.4976 -0.5294 -0.0094
[truncated: 923,312 more chars]
