# Supplementary material for: Adding the AMBER 14SB Force Field to the Stochastic Titration CpHMD Method
Source: J Chem Theory Comput. 2025 Jun 16;21(13):6292–304. doi: 10.1021/acs.jctc.5c00415 (PMC12818765; doi:10.1021/acs.jctc.5c00415)
Supplement: Supplementary file 1 [file ct5c00415_si_001.zip › code_availability/CpHMD-runs/SNase/pH_2/final-SNase.gro]

Protein in water
19154
    1LY3      N    1   0.719   0.212   1.057 -0.8066  0.7926 -0.6831
    1LY3     H1    2   0.728   0.162   1.145 -0.2007 -1.0464 -1.7441
    1LY3     H2    3   0.794   0.178   0.999  0.3594  0.1409  1.1006
    1LY3     H3    4   0.726   0.313   1.059  0.0801  0.7426 -1.0200
    1LY3     CA    5   0.596   0.166   0.994  0.2425 -0.0941 -0.1173
    1LY3     HA    6   0.519   0.186   1.069  1.8259  1.2952  1.2242
    1LY3     CB    7   0.572   0.245   0.859  0.0737  0.4254 -0.5717
    1LY3    HB1    8   0.492   0.192   0.808 -1.4357 -1.3092  3.1951
    1LY3    HB2    9   0.663   0.238   0.800  0.7563 -2.3332  0.6373
    1LY3     CG   10   0.522   0.391   0.883  0.0521  0.1389  0.7698
    1LY3    HG1   11   0.602   0.448   0.930  0.9007 -0.7920  0.4939
    1LY3    HG2   12   0.443   0.382   0.958  1.0077  0.0338  1.8060
    1LY3     CD   13   0.475   0.447   0.757 -0.1224 -0.3382 -0.2171
    1LY3    HD1   14   0.394   0.387   0.714 -0.6169  0.4251 -0.3798
    1LY3    HD2   15   0.552   0.441   0.681 -1.6530 -0.9958 -1.7880
    1LY3     CE   16   0.437   0.597   0.775  0.4386 -0.0545 -0.0471
    1LY3    HE1   17   0.503   0.638   0.851 -1.6249  3.9682 -0.1879
    1LY3    HE2   18   0.334   0.603   0.812  0.7042 -3.4492  1.6825
    1LY3     NZ   19   0.451   0.677   0.653 -0.2970  0.3927 -0.0964
    1LY3    HZ1   20   0.549   0.679   0.625 -0.4173 -0.6537 -0.6489
    1LY3    HZ2   21   0.398   0.652   0.571 -0.0041  0.8889 -0.4411
    1LY3    HZ3   22   0.436   0.774   0.677  1.1789  0.1077  2.4081
    1LY3      C   23   0.604   0.019   0.971 -0.7197  0.4056  0.8055
    1LY3      O   24   0.715  -0.032   0.978 -0.2081  0.0006 -0.0615
    2LEU      N   25   0.495  -0.048   0.936 -0.7505 -0.5249 -0.5133
    2LEU      H   26   0.413   0.007   0.916 -0.0224  0.8961  0.2968
    2LEU     CA   27   0.495  -0.188   0.904  0.1928 -0.0260  0.4989
    2LEU     HA   28   0.592  -0.217   0.862  0.7638 -0.4495  2.0611
    2LEU     CB   29   0.485  -0.265   1.035  0.2321  1.2536  0.3094
    2LEU    HB1   30   0.400  -0.247   1.101 -1.1094  1.2074 -1.3243
    2LEU    HB2   31   0.567  -0.220   1.090  0.0148  1.4642  0.4619
    2LEU     CG   32   0.511  -0.415   1.023 -1.6334  0.8290 -0.2280
    2LEU     HG   33   0.564  -0.440   0.932  2.1253 -0.3101  2.0752
    2LEU    CD1   34   0.606  -0.473   1.130  0.7245 -0.2771  0.1603
    2LEU   HD11   35   0.692  -0.406   1.129  1.2495 -0.9569 -1.2839
    2LEU   HD12   36   0.559  -0.489   1.227  0.2326 -0.4809 -0.1085
    2LEU   HD13   37   0.651  -0.566   1.098  1.2302 -0.2940  0.8993
    2LEU    CD2   38   0.377  -0.491   1.026 -0.3378  0.5853  0.2015
    2LEU   HD21   39   0.321  -0.457   0.939  0.2140  2.9861  0.6996
    2LEU   HD22   40   0.389  -0.599   1.024  0.0815  0.6472 -0.5867
    2LEU   HD23   41   0.322  -0.471   1.118 -2.6531 -1.4153 -0.6270
    2LEU      C   42   0.386  -0.226   0.805 -0.2898 -0.8458 -0.3521
    2LEU      O   43   0.269  -0.201   0.833  0.3093  0.5284 -0.0340
    3HI2      N   44   0.426  -0.272   0.683  0.1604 -0.3235 -0.4320
    3HI2      H   45   0.525  -0.276   0.665  0.5958  0.8227  1.4643
    3HI2     CA   46   0.347  -0.279   0.564  0.4583  0.5691 -0.4662
    3HI2     HA   47   0.252  -0.325   0.592  0.9032  0.6263  1.1970
    3HI2     CB   48   0.316  -0.132   0.514 -0.2152 -0.0481 -0.4322
    3HI2    HB1   49   0.406  -0.092   0.467  0.7949 -0.6404  0.9256
    3HI2    HB2   50   0.283  -0.062   0.590 -1.3306  1.6939 -2.4013
    3HI2     CG   51   0.209  -0.144   0.409  0.3859 -0.4719  0.1056
    3HI2    ND1   52   0.076  -0.154   0.441  0.0405 -0.1246  0.3534
    3HI2    HD1   53   0.020  -0.179   0.522 -1.4207 -1.6344 -1.0456
    3HI2    CE1   54   0.004  -0.133   0.327 -0.2198 -0.1405 -0.3735
    3HI2    HE1   55  -0.104  -0.135   0.315 -0.0408  0.8231 -2.6238
    3HI2    NE2   56   0.087  -0.094   0.227  0.4935 -0.0835 -0.1107
    3HI2    HE2   57   0.063  -0.067   0.133  0.2295 -0.2662 -0.0942
    3HI2    CD2   58   0.213  -0.109   0.275  0.2751 -0.1032  0.0053
    3HI2    HD2   59   0.301  -0.079   0.220 -0.5502  0.2769 -1.1362
    3HI2      C   60   0.408  -0.362   0.450 -0.0851 -0.4692 -0.7271
    3HI2      O   61   0.525  -0.351   0.421 -0.4616  0.1573 -1.1829
    4LY3      N   62   0.328  -0.447   0.389 -0.3356  0.5861  0.4150
    4LY3      H   63   0.233  -0.452   0.422 -0.6083  0.6326 -0.3502
    4LY3     CA   64   0.373  -0.537   0.278 -0.6011 -0.3787  0.0238
    4LY3     HA   65   0.460  -0.595   0.310 -0.6682  0.0264  0.9841
    4LY3     CB   66   0.263  -0.637   0.246  0.0041 -0.3130  0.1576
    4LY3    HB1   67   0.280  -0.679   0.147 -0.0772  1.0345 -0.4472
    4LY3    HB2   68   0.164  -0.590   0.246  0.3173  0.3941 -1.1307
    4LY3     CG   69   0.246  -0.751   0.352  0.2323  0.0543  0.9479
    4LY3    HG1   70   0.248  -0.717   0.456  1.3880  1.4876  0.4898
    4LY3    HG2   71   0.331  -0.818   0.342 -0.9363 -1.1554 -1.5505
    4LY3     CD   72   0.116  -0.829   0.320 -0.0792  0.6370  0.0309
    4LY3    HD1   73   0.129  -0.864   0.217 -0.6300 -2.2551  0.8518
    4LY3    HD2   74   0.031  -0.762   0.328 -0.0964  0.6779 -0.4583
    4LY3     CE   75   0.096  -0.951   0.414 -0.6075  0.3288  0.5135
    4LY3    HE1   76   0.124  -0.933   0.518  3.1046  0.4633 -0.3710
    4LY3    HE2   77   0.168  -1.025   0.380 -0.9610  0.0452  0.3863
    4LY3     NZ   78  -0.040  -1.006   0.402 -0.6851  0.0429  0.6527
    4LY3    HZ1   79  -0.059  -1.061   0.319 -1.2514 -0.4511  1.0983
    4LY3    HZ2   80  -0.058  -1.071   0.478 -1.1776  0.5649  0.9823
    4LY3    HZ3   81  -0.104  -0.929   0.412 -0.0424  0.4068  2.4995
    4LY3      C   82   0.403  -0.464   0.151  0.2858 -0.2715  0.4833
    4LY3      O   83   0.335  -0.366   0.119  0.1241  0.0536 -0.2999
    5GL2      N   84   0.510  -0.509   0.080  0.0702 -0.5541 -0.3157
    5GL2      H   85   0.563  -0.592   0.107  1.9946  0.4720 -0.7468
    5GL2     CA   86   0.553  -0.441  -0.043 -0.1985 -0.0814 -0.0111
    5GL2     HA   87   0.482  -0.369  -0.083 -0.8916 -1.2130 -0.8665
    5GL2     CB   88   0.687  -0.373  -0.015  0.4858  0.8493 -0.3522
    5GL2    HB1   89   0.723  -0.350  -0.115 -0.7753  0.4949 -0.9039
    5GL2    HB2   90   0.754  -0.443   0.035 -1.7064 -2.0591 -1.1942
    5GL2     CG   91   0.690  -0.248   0.075 -0.3888  0.0564  0.3451
    5GL2    HG1   92   0.783  -0.196   0.050  0.2933 -1.4209 -0.2797
    5GL2    HG2   93   0.704  -0.283   0.177  1.0248 -4.0489 -1.0464
    5GL2     CD   94   0.575  -0.149   0.057 -0.1971 -0.1187 -0.2742
    5GL2    OE1   95   0.568  -0.061   0.162  0.0782 -0.4645 -0.3173
    5GL2   HE11   96   0.484  -0.017   0.175 -1.5895 -3.8401  1.5344
    5GL2   HE12   97   0.634  -0.094   0.223  1.7577  1.3174 -1.0661
    5GL2    OE2   98   0.499  -0.142  -0.039  0.2899  0.5041  0.0387
    5GL2   HE21   99   0.457  -0.056  -0.041 -0.1279  0.3158  0.3104
    5GL2   HE22  100   0.505  -0.219  -0.095 -3.6578  0.8527 -1.2067
    5GL2      C  101   0.575  -0.536  -0.159 -0.3699 -0.6032 -0.6436
    5GL2      O  102   0.623  -0.649  -0.137 -0.2810 -0.3647 -0.6687
    6PRO      N  103   0.560  -0.492  -0.284  0.0937  0.5581 -0.1025
    6PRO     CD  104   0.495  -0.366  -0.329  0.1127 -1.1168  0.4519
    6PRO    HD1  105   0.564  -0.282  -0.322 -1.8193  0.4340  2.0448
    6PRO    HD2  106   0.414  -0.329  -0.267 -0.7888 -2.3385  0.0389
    6PRO     CG  107   0.460  -0.390  -0.473  1.0312 -0.0236 -0.4595
    6PRO    HG1  108   0.458  -0.306  -0.542  2.1236  0.3027 -0.1157
    6PRO    HG2  109   0.368  -0.447  -0.483  0.5947  0.5311  0.2999
    6PRO     CB  110   0.568  -0.482  -0.527  0.9786 -0.0835 -0.3430
    6PRO    HB1  111   0.658  -0.426  -0.553  0.4279  0.8891 -0.2359
    6PRO    HB2  112   0.537  -0.539  -0.615  0.1884  0.0746 -0.1809
    6PRO     CA  113   0.586  -0.573  -0.406 -0.1822  0.3350 -0.4411
    6PRO     HA  114   0.516  -0.657  -0.409 -0.2866  0.2744  1.7020
    6PRO      C  115   0.732  -0.628  -0.408  0.2050 -0.0445 -0.1279
    6PRO      O  116   0.829  -0.576  -0.352  0.0922  0.5368 -0.2462
    7ALA      N  117   0.740  -0.753  -0.464 -0.3208  0.0747 -0.2969
    7ALA      H  118   0.650  -0.794  -0.488  0.1147 -0.3728 -1.1987
    7ALA     CA  119   0.868  -0.822  -0.493  0.1517 -0.2947 -0.3435
    7ALA     HA  120   0.944  -0.748  -0.519  1.9466 -2.2313 -0.8115
    7ALA     CB  121   0.920  -0.872  -0.365  0.4255 -0.0938  0.2033
    7ALA    HB1  122   0.920  -0.796  -0.287 -0.4661 -1.1621  1.2705
    7ALA    HB2  123   0.858  -0.952  -0.325  0.8253  0.1640  1.3739
    7ALA    HB3  124   1.026  -0.899  -0.371  0.4982  0.1203  0.5068
    7ALA      C  125   0.850  -0.917  -0.613 -0.7371  0.4544 -0.0796
    7ALA      O  126   0.746  -0.970  -0.651 -0.6330  0.0592 -0.1401
    8THR      N  127   0.960  -0.948  -0.686  0.5503 -0.0304  0.5173
    8THR      H  128   1.047  -0.900  -0.664 -0.0939  1.0769  0.7592
    8THR     CA  129   0.957  -1.034  -0.805  0.7445 -0.1698 -0.3964
    8THR     HA  130   0.865  -1.092  -0.801  0.5827  0.0120 -1.2403
    8THR     CB  131   0.956  -0.954  -0.934  0.4205 -0.8271 -0.0859
    8THR     HB  132   1.050  -0.901  -0.948 -0.2396 -0.0566 -1.8735
    8THR    CG2  133   0.930  -1.039  -1.065 -0.3227 -0.1352  0.0280
    8THR   HG21  134   0.932  -0.976  -1.154 -1.6893  0.3142  0.2854
    8THR   HG22  135   1.008  -1.115  -1.071 -0.0352  0.2955 -2.6990
    8THR   HG23  136   0.833  -1.084  -1.042  0.0679 -0.4094  1.1970
    8THR    OG1  137   0.851  -0.861  -0.931 -0.1029 -0.4261  0.0091
    8THR    HG1  138   0.861  -0.816  -0.847 -0.8613  3.2187 -1.6827
    8THR      C  139   1.064  -1.143  -0.810  0.5496 -0.0430  0.1669
    8THR      O  140   1.177  -1.116  -0.779 -0.3600  0.1438  0.1294
    9LEU      N  141   1.044  -1.265  -0.861  0.3645 -0.1037  0.3416
    9LEU      H  142   0.953  -1.294  -0.895  0.9806 -2.2095  0.2891
    9LEU     CA  143   1.136  -1.376  -0.831 -0.6326 -0.3544 -0.1642
    9LEU     HA  144   1.180  -1.354  -0.733 -1.6936  1.5603 -0.0570
    9LEU     CB  145   1.051  -1.500  -0.825  0.1513  0.1398 -0.6152
    9LEU    HB1  146   0.996  -1.509  -0.919 -0.6684 -1.1923 -0.0286
    9LEU    HB2  147   0.980  -1.490  -0.743 -2.0252 -1.3392 -2.2138
    9LEU     CG  148   1.131  -1.637  -0.809  0.0339 -1.1106  0.4321
    9LEU     HG  149   1.191  -1.642  -0.900 -1.2000  0.9067 -0.5624
    9LEU    CD1  150   1.216  -1.619  -0.684  0.6766 -0.3153 -0.3726
    9LEU   HD11  151   1.263  -1.715  -0.660  1.1349  0.5155  2.3733
    9LEU   HD12  152   1.294  -1.544  -0.700  0.6244 -0.1376  0.2018
    9LEU   HD13  153   1.149  -1.597  -0.602  0.3879 -0.3226 -0.6053
    9LEU    CD2  154   1.051  -1.761  -0.794  0.4101  0.0240  0.0841
    9LEU   HD21  155   0.992  -1.757  -0.702 -1.3808 -1.5260 -0.9294
    9LEU   HD22  156   0.990  -1.781  -0.882 -0.5173 -1.0878  0.9525
    9LEU   HD23  157   1.120  -1.843  -0.775  0.3633  0.0873  0.5451
    9LEU      C  158   1.253  -1.376  -0.930 -1.1811  0.0955  0.2931
    9LEU      O  159   1.236  -1.392  -1.049  0.6742  0.3115 -0.1511
   10ILE      N  160   1.373  -1.358  -0.876 -0.2897  0.4087 -0.1700
   10ILE      H  161   1.379  -1.330  -0.779 -1.2431 -0.0020  0.0219
   10ILE     CA  162   1.499  -1.366  -0.954  0.2137 -0.0094 -0.5826
   10ILE     HA  163   1.469  -1.356  -1.058 -0.4304 -2.2812 -0.6617
   10ILE     CB  164   1.600  -1.250  -0.922  0.5327 -0.2958  0.3627
   10ILE     HB  165   1.648  -1.259  -0.825  2.9497 -0.3010 -0.7410
   10ILE    CG2  166   1.720  -1.257  -1.010 -0.1216  0.0704  0.2602
   10ILE   HG21  167   1.777  -1.346  -0.983 -0.6250 -0.6593 -0.9837
   10ILE   HG22  168   1.695  -1.269  -1.116 -1.1181  0.7088  0.4076
   10ILE   HG23  169   1.784  -1.169  -1.008  0.1515 -0.1257  0.2134
   10ILE    CG1  170   1.538  -1.111  -0.938 -0.3293 -0.5883  0.0275
   10ILE   HG11  171   1.442  -1.115  -0.886 -1.5892 -1.7304 -2.2224
   10ILE   HG12  172   1.516  -1.099  -1.044  0.7303  0.7421 -0.0795
   10ILE     CD  173   1.620  -0.995  -0.880 -0.5424  0.7647  0.4948
   10ILE    HD1  174   1.712  -0.983  -0.937 -1.3048  1.9813 -0.5119
   10ILE    HD2  175   1.558  -0.906  -0.872 -4.8261 -2.0324  1.5750
   10ILE    HD3  176   1.648  -1.025  -0.779 -0.1453  0.9202  0.4312
   10ILE      C  177   1.555  -1.506  -0.944  0.4817  1.3098 -0.4204
   10ILE      O  178   1.553  -1.580  -1.043  0.1434 -0.3776  0.0072
   11LY3      N  179   1.590  -1.553  -0.825 -0.0011  0.1042 -0.3278
   11LY3      H  180   1.573  -1.490  -0.748 -0.3542  0.1075 -0.4051
   11LY3     CA  181   1.638  -1.689  -0.792 -0.0738  0.6931 -0.3164
   11LY3     HA  182   1.590  -1.754  -0.864  1.3105  0.3856 -0.9862
   11LY3     CB  183   1.794  -1.698  -0.820  0.7217 -0.0866 -0.4065
   11LY3    HB1  184   1.820  -1.800  -0.790 -1.2630  0.2275  2.9290
   11LY3    HB2  185   1.830  -1.623  -0.749 -1.0228  2.5183 -2.1278
   11LY3     CG  186   1.835  -1.678  -0.968 -0.4484 -0.6368 -0.0065
   11LY3    HG1  187   1.825  -1.571  -0.989  0.5273 -0.0965  1.9981
   11LY3    HG2  188   1.775  -1.740  -1.034  1.5442 -0.8106 -1.7490
   11LY3     CD  189   1.984  -1.713  -1.007 -0.8184  0.3337  0.7501
   11LY3    HD1  190   2.031  -1.791  -0.947 -0.9233  0.4161  0.9398
   11LY3    HD2  191   2.037  -1.622  -0.981 -1.1134 -0.0298  2.7902
   11LY3     CE  192   2.008  -1.751  -1.152  0.3636 -0.0604  0.2908
   11LY3    HE1  193   2.114  -1.766  -1.171  0.4192  0.4714  0.1703
   11LY3    HE2  194   1.979  -1.671  -1.220  1.9923  0.9369  0.7108
   11LY3     NZ  195   1.948  -1.877  -1.188 -0.2910  0.0150 -0.2053
   11LY3    HZ1  196   1.873  -1.902  -1.125  0.2683 -0.5975  0.2317
   11LY3    HZ2  197   1.911  -1.870  -1.282 -0.6482  0.9308 -0.0056
   11LY3    HZ3  198   2.014  -1.953  -1.177  1.0253  0.9419 -1.3160
   11LY3      C  199   1.608  -1.734  -0.648  0.5536 -1.3407  0.1526
   11LY3      O  200   1.645  -1.663  -0.550 -0.0210  0.1272 -0.5118
   12ALA      N  201   1.549  -1.853  -0.637  0.0155 -0.0375 -0.0968
   12ALA      H  202   1.534  -1.909  -0.720  0.3977 -0.8661  0.3737
   12ALA     CA  203   1.526  -1.921  -0.502  0.8640 -0.1850 -0.0156
   12ALA     HA  204   1.509  -1.843  -0.428 -0.9078 -1.1876  0.6794
   12ALA     CB  205   1.401  -2.013  -0.496  0.2717  1.1288 -0.1727
   12ALA    HB1  206   1.415  -2.100  -0.559 -1.1394  1.4445 -0.9521
   12ALA    HB2  207   1.389  -2.057  -0.397  2.2791 -1.4621 -0.9775
   12ALA    HB3  208   1.314  -1.959  -0.532 -0.8122 -1.9944 -2.6398
   12ALA      C  209   1.649  -2.001  -0.448 -0.0935 -0.0336 -0.3835
   12ALA      O  210   1.677  -2.107  -0.503  0.6273 -0.2270 -0.1859
   13ILE      N  211   1.726  -1.953  -0.348 -0.0705  0.1299 -0.0375
   13ILE      H  212   1.701  -1.861  -0.314 -2.6198 -0.4277 -0.1447
   13ILE     CA  213   1.857  -2.018  -0.313  0.1300  0.0798  0.0810
   13ILE     HA  214   1.895  -2.067  -0.403 -0.2101  0.1073 -0.0792
   13ILE     CB  215   1.952  -1.904  -0.258 -1.1216 -0.0017 -0.0542
   13ILE     HB  216   1.911  -1.853  -0.171  0.5133  0.9148  0.2238
   13ILE    CG2  217   2.087  -1.967  -0.210 -0.2389 -0.2536  0.3577
   13ILE   HG21  218   2.078  -2.027  -0.120 -0.1917  2.3147  2.1733
   13ILE   HG22  219   2.135  -2.035  -0.280 -0.6620 -0.4454  0.2482
   13ILE   HG23  220   2.160  -1.895  -0.172 -0.9311 -0.4984  2.2728
   13ILE    CG1  221   1.997  -1.801  -0.366 -0.4177 -0.1255 -0.4955
   13ILE   HG11  222   1.992  -1.861  -0.457  1.2723 -0.4991 -0.3722
   13ILE   HG12  223   2.102  -1.773  -0.359 -0.0574 -1.1198 -1.6200
   13ILE     CD  224   1.909  -1.683  -0.370  0.5211  0.1530  0.6696
   13ILE    HD1  225   1.944  -1.609  -0.299  1.3282 -0.0975  0.5381
   13ILE    HD2  226   1.905  -1.638  -0.470  3.2931  1.0016  0.8557
   13ILE    HD3  227   1.811  -1.715  -0.333  0.7962 -1.0185  0.4302
   13ILE      C  228   1.857  -2.139  -0.211  0.6412 -0.0829 -0.7503
   13ILE      O  229   1.886  -2.247  -0.261 -0.3422  0.3785 -0.1571
   14AS4      N  230   1.805  -2.126  -0.089 -0.0105  0.2799 -0.3199
   14AS4      H  231   1.761  -2.037  -0.067  1.0667  0.6440  0.4230
   14AS4     CA  232   1.807  -2.230   0.019  0.0677 -0.8149  0.4542
   14AS4     HA  233   1.812  -2.325  -0.035  1.4062 -0.7802  0.4696
   14AS4     CB  234   1.939  -2.224   0.102 -0.2688 -0.7697  0.6063
   14AS4    HB1  235   2.017  -2.241   0.028 -1.8173  1.7238 -1.7910
   14AS4    HB2  236   1.934  -2.304   0.175  1.7132 -1.3414  0.1789
   14AS4     CG  237   1.959  -2.093   0.172  0.3087  0.9103 -0.3416
   14AS4    OD1  238   1.860  -2.019   0.177  0.2200  0.3400 -0.5890
   14AS4   HD11  239   1.829  -2.003   0.266 -1.1876  0.8706 -1.1392
   14AS4   HD12  240   1.849  -1.968   0.096  2.0365  0.1436 -1.0052
   14AS4    OD2  241   2.070  -2.059   0.220 -0.2372  0.0805 -0.4176
   14AS4   HD21  242   2.150  -2.060   0.166  0.5313 -0.0536  0.6893
   14AS4   HD22  243   2.063  -2.040   0.314 -0.2218  0.7452 -0.5422
   14AS4      C  244   1.678  -2.227   0.101 -0.1184 -0.4208  0.3996
   14AS4      O  245   1.584  -2.162   0.064  0.4340 -0.6252  0.2401
   15GLY      N  246   1.670  -2.304   0.209 -0.6833  0.3440 -0.5669
   15GLY      H  247   1.750  -2.360   0.235 -0.5933  1.0334  0.7231
   15GLY     CA  248   1.565  -2.299   0.316 -0.4819 -0.6899 -0.4510
   15GLY    HA1  249   1.590  -2.375   0.390  2.5186  1.5611  1.0714
   15GLY    HA2  250   1.464  -2.317   0.279 -0.9168  0.7302 -0.0060
   15GLY      C  251   1.564  -2.171   0.401  0.0233  0.0455 -0.2004
   15GLY      O  252   1.518  -2.175   0.518  0.1305  0.2858  0.6700
   16AS1      N  253   1.637  -2.070   0.356  0.4532  0.0094  0.3529
   16AS1      H  254   1.684  -2.069   0.267 -1.7336  2.9523 -0.9321
   16AS1     CA  255   1.667  -1.953   0.440 -0.0183 -0.5632  0.2222
   16AS1     HA  256   1.593  -1.940   0.519 -0.3262  1.5594 -0.3514
   16AS1     CB  257   1.801  -1.976   0.511  0.0674 -0.5065 -0.2133
   16AS1    HB1  258   1.887  -1.978   0.444  0.9396 -0.9122  0.8892
   16AS1    HB2  259   1.797  -2.074   0.560 -0.0511 -0.0181  0.7885
   16AS1     CG  260   1.822  -1.874   0.626 -0.2131 -0.2373  0.3017
   16AS1    OD1  261   1.731  -1.835   0.703  0.5179 -0.7913 -0.6060
   16AS1   HD11  262   1.646  -1.862   0.667  0.1940 -0.7576  0.1314
   16AS1   HD12  263   1.760  -1.806   0.789  1.7217  0.4927 -1.4079
   16AS1    OD2  264   1.953  -1.831   0.635  1.1745  0.0562 -0.1589
   16AS1   HD21  265   2.009  -1.866   0.566  1.5245 -2.9117  1.4678
   16AS1   HD22  266   1.972  -1.796   0.723 -1.5803  1.2902  0.0383
   16AS1      C  267   1.672  -1.817   0.366 -0.1460 -0.2362  0.3231
   16AS1      O  268   1.630  -1.717   0.418 -0.5538 -0.6160  0.0500
   17THR      N  269   1.700  -1.817   0.236  0.3395  0.1426 -0.1454
   17THR      H  270   1.737  -1.904   0.199  1.4375 -0.7810  2.7979
   17THR     CA  271   1.722  -1.695   0.151  0.5376  0.1522  0.0228
   17THR     HA  272   1.669  -1.608   0.191  2.3387  1.1751  0.2700
   17THR     CB  273   1.873  -1.665   0.145  0.0914  0.5708 -0.3342
   17THR     HB  274   1.887  -1.588   0.069  0.9297 -0.4584 -1.2501
   17THR    CG2  275   1.930  -1.627   0.284 -0.5393  0.7335 -0.1217
   17THR   HG21  276   2.036  -1.599   0.282 -0.3795  0.1516 -1.4054
   17THR   HG22  277   1.882  -1.534   0.315  0.9119  0.8767  1.9350
   17THR   HG23  278   1.907  -1.698   0.363 -1.0756 -1.9086 -2.4787
   17THR    OG1  279   1.947  -1.782   0.108  0.0243  0.3582  0.2346
   17THR    HG1  280   1.909  -1.863   0.143  1.1671  0.1262  0.9879
   17THR      C  281   1.668  -1.708   0.003 -0.7466  0.0872 -0.1426
   17THR      O  282   1.668  -1.823  -0.050  0.4932  0.0088  0.1108
   18VAL      N  283   1.641  -1.593  -0.064 -0.2372 -0.2317  0.5970
   18VAL      H  284   1.649  -1.506  -0.014 -1.5964  0.1409  0.2260
   18VAL     CA  285   1.578  -1.586  -0.194 -0.8978 -0.0300 -0.1399
   18VAL     HA  286   1.635  -1.655  -0.256  1.1073  0.9556  0.5016
   18VAL     CB  287   1.438  -1.636  -0.207  0.1006  0.0158  0.0871
   18VAL     HB  288   1.435  -1.744  -0.187 -1.6790  0.0955  0.4676
   18VAL    CG1  289   1.335  -1.569  -0.106 -0.0333  0.0661  0.2905
   18VAL   HG11  290   1.328  -1.462  -0.129  0.5085  0.0314 -0.0600
   18VAL   HG12  291   1.234  -1.602  -0.128  0.2281  0.2788 -1.3339
   18VAL   HG13  292   1.354  -1.595  -0.002  0.3694  1.5205  0.6044
   18VAL    CG2  293   1.379  -1.622  -0.346 -0.1863  0.3405  0.2548
   18VAL   HG21  294   1.322  -1.711  -0.373  1.5763 -1.3237  1.6976
   18VAL   HG22  295   1.320  -1.532  -0.356  0.5234  1.0659  2.1273
   18VAL   HG23  296   1.452  -1.607  -0.425 -1.4040 -0.5110 -1.0866
   18VAL      C  297   1.591  -1.445  -0.260 -0.3894  0.3091  0.1482
   18VAL      O  298   1.563  -1.346  -0.196  0.1654  0.1497 -0.1721
   19LY3      N  299   1.652  -1.438  -0.376 -0.2515  0.2020  0.0105
   19LY3      H  300   1.673  -1.527  -0.420 -0.8353  0.4440 -0.7924
   19LY3     CA  301   1.675  -1.317  -0.452 -0.4868  0.3023 -0.6292
   19LY3     HA  302   1.710  -1.240  -0.384 -0.0712  0.6898 -1.2655
   19LY3     CB  303   1.787  -1.346  -0.553 -0.0163  0.1533  0.9349
   19LY3    HB1  304   1.742  -1.384  -0.644  0.3264  0.9906  0.4095
   19LY3    HB2  305   1.857  -1.419  -0.511  1.6313 -0.5436 -2.6342
   19LY3     CG  306   1.878  -1.227  -0.593 -0.1567 -0.3678  0.1768
   19LY3    HG1  307   1.884  -1.166  -0.503 -3.3790 -1.7879  1.5152
   19LY3    HG2  308   1.823  -1.163  -0.662 -1.2987 -0.6347  0.8080
   19LY3     CD  309   2.017  -1.256  -0.662  0.7784  0.1704  0.0272
   19LY3    HD1  310   2.000  -1.323  -0.746  0.8971 -0.0382  0.1703
   19LY3    HD2  311   2.073  -1.309  -0.586  0.2128  0.8477  0.9447
   19LY3     CE  312   2.087  -1.130  -0.700 -0.5953  0.5574  0.2288
   19LY3    HE1  313   2.104  -1.073  -0.608 -1.9282  0.2204  0.7127
   19LY3    HE2  314   2.013  -1.078  -0.761 -0.1787  0.8473 -0.0336
   19LY3     NZ  315   2.216  -1.153  -0.768  0.0133  0.1778 -0.0943
   19LY3    HZ1  316   2.278  -1.211  -0.714 -1.4067 -1.4073 -0.0926
   19LY3    HZ2  317   2.209  -1.201  -0.856 -0.9903  0.7466 -0.3348
   19LY3    HZ3  318   2.274  -1.078  -0.803  0.1453 -0.3445 -1.0108
   19LY3      C  319   1.550  -1.258  -0.528  0.2467  0.4956 -0.7195
   19LY3      O  320   1.492  -1.328  -0.604 -0.9568  0.3936  0.6724
   20LEU      N  321   1.508  -1.138  -0.498 -0.3166 -0.4330 -0.1502
   20LEU      H  322   1.571  -1.081  -0.443 -0.7534  2.5005 -2.4435
   20LEU     CA  323   1.390  -1.067  -0.550  0.0048 -0.0923  0.2275
   20LEU     HA  324   1.355  -1.136  -0.626  0.7511 -2.4700  1.8997
   20LEU     CB  325   1.288  -1.063  -0.438  0.2356  0.1928 -0.2462
   20LEU    HB1  326   1.193  -1.030  -0.480  0.8636 -0.4826 -2.2727
   20LEU    HB2  327   1.321  -0.988  -0.365  0.5941 -0.5215  0.3427
   20LEU     CG  328   1.261  -1.191  -0.357  0.0680 -0.6093 -0.4181
   20LEU     HG  329   1.351  -1.224  -0.305 -0.5989 -0.7989  0.6584
   20LEU    CD1  330   1.156  -1.166  -0.247  0.0165  0.4695  0.1724
   20LEU   HD11  331   1.172  -1.229  -0.160 -3.3536  0.4685  0.9435
   20LEU   HD12  332   1.164  -1.063  -0.210 -2.1959  0.8540 -0.2294
   20LEU   HD13  333   1.052  -1.183  -0.276 -0.0933  0.5000  0.5479
   20LEU    CD2  334   1.202  -1.305  -0.443 -0.5091 -0.2998 -0.4873
   20LEU   HD21  335   1.144  -1.377  -0.384  0.2215 -0.1013  0.5101
   20LEU   HD22  336   1.134  -1.262  -0.516  1.2370 -0.3314 -2.1954
   20LEU   HD23  337   1.287  -1.355  -0.490 -0.8869 -0.4899 -0.9758
   20LEU      C  338   1.432  -0.928  -0.599 -0.2367 -0.4697  0.0024
   20LEU      O  339   1.515  -0.860  -0.536 -0.0672 -0.0921  0.0740
   21MET      N  340   1.379  -0.884  -0.712  0.6146  0.6273  0.4554
   21MET      H  341   1.313  -0.943  -0.760 -1.3757  2.4626  0.7443
   21MET     CA  342   1.382  -0.747  -0.755  0.7206  0.0457  0.1103
   21MET     HA  343   1.486  -0.716  -0.759  1.4056 -1.6966  2.2246
   21MET     CB  344   1.323  -0.719  -0.891  0.3746 -0.6506  0.7610
   21MET    HB1  345   1.228  -0.772  -0.890  0.6861 -1.2199  0.7635
   21MET    HB2  346   1.386  -0.771  -0.963  0.0095 -0.9653  0.6629
   21MET     CG  347   1.315  -0.564  -0.931  0.9395 -0.5305 -0.2244
   21MET    HG1  348   1.244  -0.523  -0.860  3.5345  0.1231  2.1900
   21MET    HG2  349   1.267  -0.553  -1.029 -0.6922 -1.4149  0.4393
   21MET     SD  350   1.462  -0.460  -0.913  0.0832 -0.3279  0.3178
   21MET     CE  351   1.553  -0.489  -1.069  0.4155  0.0627 -0.2714
   21MET    HE1  352   1.558  -0.596  -1.088 -0.2265  0.2092 -1.3324
   21MET    HE2  353   1.500  -0.444  -1.154  1.9023  0.5756 -0.9622
   21MET    HE3  354   1.652  -0.443  -1.059  0.1335  0.4307  1.0506
   21MET      C  355   1.302  -0.663  -0.660  0.5231 -0.1120  0.1426
   21MET      O  356   1.187  -0.696  -0.629 -0.0467 -0.0766  0.2086
   22TY1      N  357   1.355  -0.550  -0.611  0.8396  0.0282 -0.6151
   22TY1      H  358   1.434  -0.510  -0.660  1.9522  0.0922  1.1292
   22TY1     CA  359   1.299  -0.464  -0.509  0.5477 -0.0009 -0.2814
   22TY1     HA  360   1.192  -0.480  -0.516  0.6799 -2.7284  1.9616
   22TY1     CB  361   1.340  -0.522  -0.368 -0.8197 -0.0776  0.4116
   22TY1    HB1  362   1.449  -0.524  -0.355 -0.7076 -1.0128 -0.5419
   22TY1    HB2  363   1.308  -0.626  -0.370 -1.0176 -0.0092 -0.6940
   22TY1     CG  364   1.261  -0.456  -0.254  0.7295 -0.5388  0.0453
   22TY1    CD1  365   1.121  -0.473  -0.251 -0.9027  0.0694 -0.1916
   22TY1    HD1  366   1.067  -0.545  -0.311  0.3401 -1.5572  0.5607
   22TY1    CE1  367   1.047  -0.413  -0.152  0.7386  0.3261  0.6235
   22TY1    HE1  368   0.941  -0.434  -0.147  0.6739  0.5375  0.1596
   22TY1     CZ  369   1.103  -0.321  -0.058  0.0734 -0.2546 -0.1668
   22TY1     OH  370   1.017  -0.246   0.015 -0.1436  0.1011 -0.1509
   22TY1    HH1  371   0.927  -0.255  -0.015  0.1166 -2.1436 -0.4813
   22TY1    HH2  372   1.067  -0.195   0.079  1.1762  2.0727 -2.6156
   22TY1    CE2  373   1.242  -0.298  -0.069 -0.8694 -0.2911 -0.5996
   22TY1    HE2  374   1.280  -0.214  -0.013 -0.8882  0.3641 -1.5464
   22TY1    CD2  375   1.317  -0.366  -0.162 -0.5925  0.1532 -0.2686
   22TY1    HD2  376   1.422  -0.338  -0.164 -0.8216  1.7371  3.2338
   22TY1      C  377   1.336  -0.315  -0.523  0.8096  0.1472  0.2142
   22TY1      O  378   1.399  -0.284  -0.627  0.8401  0.1201  0.0231
   23LY3      N  379   1.271  -0.227  -0.440 -0.2735 -0.4111 -0.2068
   23LY3      H  380   1.213  -0.268  -0.369 -1.5507 -1.0271 -1.5533
   23LY3     CA  381   1.260  -0.077  -0.462 -0.0644  0.3715 -0.3629
   23LY3     HA  382   1.193  -0.052  -0.544 -0.2818 -0.4385 -0.4413
   23LY3     CB  383   1.195  -0.006  -0.340 -0.4024 -0.2441  0.0726
   23LY3    HB1  384   1.261  -0.023  -0.255 -1.3289 -0.8499  0.6933
   23LY3    HB2  385   1.093  -0.042  -0.329 -1.2403  2.2661  1.2974
   23LY3     CG  386   1.189   0.142  -0.357 -0.2203 -0.5755  0.5327
   23LY3    HG1  387   1.114   0.166  -0.433 -0.3503  1.7238  1.2888
   23LY3    HG2  388   1.280   0.187  -0.397  1.5578 -4.7660 -0.7113
   23LY3     CD  389   1.150   0.213  -0.230 -0.0484  0.1165  0.4315
   23LY3    HD1  390   1.176   0.318  -0.242  0.4364 -0.1030 -0.4845
   23LY3    HD2  391   1.212   0.175  -0.149  0.5102 -0.1183 -0.1002
   23LY3     CE  392   1.004   0.206  -0.181  0.5591 -0.3815  0.0368
   23LY3    HE1  393   0.975   0.103  -0.157 -1.8723 -0.1720 -1.6271
   23LY3    HE2  394   0.932   0.241  -0.255  0.1646  1.3747  1.2054
   23LY3     NZ  395   0.990   0.290  -0.060 -0.3328 -0.2269  0.8436
   23LY3    HZ1  396   0.905   0.265  -0.011 -1.2783 -1.0485 -1.0995
   23LY3    HZ2  397   1.068   0.276   0.004  1.1308  2.5133 -0.1851
   23LY3    HZ3  398   0.999   0.386  -0.091  2.7408 -0.8005 -0.4457
   23LY3      C  399   1.401  -0.019  -0.499 -0.2147  0.3501  0.1302
   23LY3      O  400   1.498  -0.030  -0.430 -0.4534  0.6680  0.2134
   24GLY      N  401   1.403   0.024  -0.627  0.4865 -0.2191  0.2370
   24GLY      H  402   1.316   0.026  -0.678 -0.9239 -0.8243  2.4877
   24GLY     CA  403   1.522   0.079  -0.690  0.0432  0.3530  0.0028
   24GLY    HA1  404   1.556   0.156  -0.620  0.6104  0.8923 -0.8368
   24GLY    HA2  405   1.490   0.109  -0.790 -0.2729 -0.4383 -0.1404
   24GLY      C  406   1.635  -0.022  -0.712  0.6031  0.1520  0.1957
   24GLY      O  407   1.694  -0.014  -0.820 -0.2883 -0.7668 -0.2211
   25GLN      N  408   1.661  -0.128  -0.632  0.6238  0.1322 -0.1941
   25GLN      H  409   1.606  -0.140  -0.548  0.0950  1.3235 -0.3502
   25GLN     CA  410   1.764  -0.232  -0.660  0.2838 -1.1162 -0.9745
   25GLN     HA  411   1.778  -0.216  -0.767  1.1229 -0.4338 -0.7773
   25GLN     CB  412   1.894  -0.189  -0.580 -0.0577  0.7575 -0.1973
   25GLN    HB1  413   1.966  -0.271  -0.589 -1.1837 -0.1659 -1.1159
   25GLN    HB2  414   1.868  -0.179  -0.475 -0.2205  1.0465 -0.2640
   25GLN     CG  415   1.954  -0.055  -0.631 -0.5751 -0.7601  0.2635
   25GLN    HG1  416   1.872   0.018  -0.634 -1.3559 -1.5311  1.8535
   25GLN    HG2  417   1.978  -0.064  -0.737 -2.1056  0.8764 -0.2835
   25GLN     CD  418   2.070  -0.007  -0.543 -0.2729 -0.6245  0.2534
   25GLN    OE1  419   2.127  -0.087  -0.472  0.6168 -0.0765 -0.3167
   25GLN    NE2  420   2.109   0.118  -0.544 -0.6153  0.6485  0.2489
   25GLN   HE21  421   2.066   0.195  -0.593  0.9337  1.8821  0.7714
   25GLN   HE22  422   2.189   0.141  -0.487  0.6516 -0.9235 -0.8282
   25GLN      C  423   1.720  -0.373  -0.626  0.3191  0.4646 -0.3321
   25GLN      O  424   1.659  -0.394  -0.517  0.3933 -0.2200  0.0753
   26PRO      N  425   1.772  -0.480  -0.686  0.3050  0.0352 -0.1692
   26PRO     CD  426   1.863  -0.469  -0.797 -0.2083 -0.3608  0.0068
   26PRO    HD1  427   1.941  -0.398  -0.772 -0.3491  0.8004 -2.5434
   26PRO    HD2  428   1.813  -0.427  -0.885  1.3327  2.0983  0.2048
   26PRO     CG  429   1.926  -0.608  -0.817 -0.1987  0.3577 -0.6348
   26PRO    HG1  430   2.014  -0.617  -0.752 -0.0488 -1.1416 -1.0089
   26PRO    HG2  431   1.956  -0.634  -0.918 -1.4874 -1.9039 -0.5040
   26PRO     CB  432   1.818  -0.701  -0.762 -0.0093  0.6483  0.3309
   26PRO    HB1  433   1.854  -0.800  -0.735  0.5747  0.4171 -1.1781
   26PRO    HB2  434   1.743  -0.714  -0.840 -0.2549 -0.6903  0.7619
   26PRO     CA  435   1.758  -0.614  -0.648 -0.0922  0.8412  0.0145
   26PRO     HA  436   1.651  -0.635  -0.644 -0.5527  2.8907 -0.3972
   26PRO      C  437   1.817  -0.648  -0.507 -0.0482  0.1308  0.7241
   26PRO      O  438   1.900  -0.577  -0.451  0.5157  0.6434 -0.4689
   27MET      N  439   1.772  -0.758  -0.453  0.2350  0.3562 -0.0615
   27MET      H  440   1.720  -0.825  -0.508  0.9492 -0.6662  0.4884
   27MET     CA  441   1.819  -0.799  -0.317 -0.4193  0.6857 -0.4304
   27MET     HA  442   1.924  -0.772  -0.308 -0.9972  2.9294  0.0529
   27MET     CB  443   1.734  -0.720  -0.215  0.3865 -0.0759  0.0474
   27MET    HB1  444   1.630  -0.750  -0.221  0.0187  1.1665  0.0518
   27MET    HB2  445   1.745  -0.614  -0.240 -1.5921 -0.0811 -1.0213
   27MET     CG  446   1.796  -0.746  -0.073 -0.3815  0.0317  0.9709
   27MET    HG1  447   1.904  -0.737  -0.082 -0.3838 -0.2244  0.6522
   27MET    HG2  448   1.774  -0.848  -0.043 -1.3177 -0.0277  0.1309
   27MET     SD  449   1.731  -0.636   0.058  0.1436  0.6226  0.0422
   27MET     CE  450   1.883  -0.561   0.125 -0.0403  0.6714 -0.5250
   27MET    HE1  451   1.880  -0.460   0.168  2.2751  0.1465  1.0473
   27MET    HE2  452   1.929  -0.627   0.199  2.0493 -0.0552 -2.3736
   27MET    HE3  453   1.947  -0.564   0.037 -0.4914  0.0806 -0.8344
   27MET      C  454   1.801  -0.946  -0.291 -0.9076  0.1875 -0.0568
   27MET      O  455   1.707  -1.007  -0.347 -0.8241  0.1583  0.3411
   28THR      N  456   1.884  -1.001  -0.205 -0.3776  0.5365  0.1534
   28THR      H  457   1.960  -0.955  -0.158 -0.0097 -1.3741  1.5915
   28THR     CA  458   1.860  -1.139  -0.156 -0.1734 -0.0712  0.1099
   28THR     HA  459   1.796  -1.193  -0.226  0.1128  0.5844 -0.6660
   28THR     CB  460   1.991  -1.212  -0.155 -0.6931  0.1284  0.2564
   28THR     HB  461   2.070  -1.168  -0.094  0.2317 -2.3941  1.0474
   28THR    CG2  462   1.963  -1.350  -0.084 -1.3000 -0.9756 -0.1022
   28THR   HG21  463   2.052  -1.412  -0.087 -1.7529 -1.6350 -0.1854
   28THR   HG22  464   1.924  -1.339   0.017 -0.1588 -1.3723  0.3955
   28THR   HG23  465   1.884  -1.400  -0.140  0.3008 -3.1047 -0.5539
   28THR    OG1  466   2.029  -1.233  -0.293  0.0890 -0.1835 -0.6611
   28THR    HG1  467   2.039  -1.146  -0.333  0.1583 -1.1484 -2.8580
   28THR      C  468   1.787  -1.128  -0.024  0.5911 -0.8551 -0.1286
   28THR      O  469   1.846  -1.088   0.080  0.5479 -0.6261  0.2740
   29PHE      N  470   1.654  -1.158  -0.015 -0.4696 -0.1224  0.7268
   29PHE      H  471   1.608  -1.193  -0.097  0.1415 -0.3619  0.4779
   29PHE     CA  472   1.578  -1.155   0.110 -0.7755  0.6855 -0.5677
   29PHE     HA  473   1.602  -1.067   0.169  2.5051 -0.7105  0.4105
   29PHE     CB  474   1.429  -1.149   0.075 -0.0031 -0.5263  0.5656
   29PHE    HB1  475   1.374  -1.171   0.167 -2.5250  1.3826 -0.3778
   29PHE    HB2  476   1.398  -1.217  -0.004  1.5054  0.3440 -0.8399
   29PHE     CG  477   1.401  -1.006   0.034 -0.4441  0.2657  0.2712
   29PHE    CD1  478   1.417  -0.968  -0.101  0.1865 -0.5631 -0.8414
   29PHE    HD1  479   1.447  -1.036  -0.179  0.6448 -1.1529 -0.1603
   29PHE    CE1  480   1.388  -0.838  -0.133  0.0582 -0.6595  0.2767
   29PHE    HE1  481   1.400  -0.807  -0.236 -0.0515  3.1108  1.2685
   29PHE     CZ  482   1.353  -0.739  -0.040  0.3313  0.2870  0.6124
   29PHE     HZ  483   1.329  -0.639  -0.073 -0.9565 -0.5437 -1.1303
   29PHE    CE2  484   1.331  -0.781   0.092 -0.2510  0.7513  0.3431
   29PHE    HE2  485   1.284  -0.719   0.166  0.3242 -0.0370  1.4105
   29PHE    CD2  486   1.357  -0.913   0.131  0.0343  0.2414  0.2569
   29PHE    HD2  487   1.329  -0.946   0.230 -3.4442 -0.0389 -0.6832
   29PHE      C  488   1.604  -1.284   0.194  1.5305 -0.3276  0.1969
   29PHE      O  489   1.623  -1.390   0.137  0.0065  0.0533  0.1005
   30ARG      N  490   1.617  -1.272   0.327 -0.6220 -0.1433  0.3763
   30ARG      H  491   1.602  -1.179   0.365 -1.2192 -0.6485  1.4170
   30ARG     CA  492   1.637  -1.373   0.433 -0.7351 -0.6418 -0.2758
   30ARG     HA  493   1.656  -1.468   0.384 -1.4167 -0.6224 -0.5852
   30ARG     CB  494   1.765  -1.355   0.520  0.2789 -0.3461  0.3269
   30ARG    HB1  495   1.759  -1.252   0.557  1.5507  1.2684 -3.4054
   30ARG    HB2  496   1.856  -1.355   0.459 -0.1498 -1.9284 -0.3520
   30ARG     CG  497   1.791  -1.460   0.619 -0.1714  0.2599 -0.3042
   30ARG    HG1  498   1.797  -1.559   0.574  0.2260 -0.7222  1.7903
   30ARG    HG2  499   1.710  -1.459   0.692  1.0033  0.3355  1.0378
   30ARG     CD  500   1.921  -1.434   0.697 -0.3911 -0.5451  0.7818
   30ARG    HD1  501   1.917  -1.336   0.743  1.1928 -1.0105  2.0106
   30ARG    HD2  502   2.000  -1.437   0.621 -0.7983  0.3313  0.3136
   30ARG     NE  503   1.947  -1.536   0.797  0.7562 -0.5136  0.0202
   30ARG     HE  504   1.864  -1.589   0.819  0.2547 -0.4172 -1.5276
   30ARG     CZ  505   2.062  -1.568   0.850 -0.1687 -0.6116 -0.7728
   30ARG    NH1  506   2.173  -1.509   0.819 -0.3281 -0.9049  0.4433
   30ARG   HH11  507   2.175  -1.429   0.757  0.1138 -0.9276  0.4309
   30ARG   HH12  508   2.254  -1.535   0.872 -0.6413 -2.0172  0.4221
   30ARG    NH2  509   2.071  -1.667   0.937 -0.5078  0.1084  0.9265
   30ARG   HH21  510   1.984  -1.711   0.964 -0.8978  0.8526  0.8985
   30ARG   HH22  511   2.157  -1.692   0.984 -0.7644 -1.8243  0.4498
   30ARG      C  512   1.506  -1.378   0.523 -0.4958  0.0534  1.1775
   30ARG      O  513   1.468  -1.276   0.580  0.2558  0.3510  0.1279
   31LEU      N  514   1.460  -1.494   0.559  0.1607 -0.0550  0.2947
   31LEU      H  515   1.507  -1.574   0.521 -0.9887 -2.3108  3.2085
   31LEU     CA  516   1.338  -1.529   0.630  0.0892 -0.7421  0.0733
   31LEU     HA  517   1.254  -1.465   0.603 -0.8998 -1.1126  2.1096
   31LEU     CB  518   1.309  -1.675   0.594  0.3583 -0.1351  0.5112
   31LEU    HB1  519   1.238  -1.714   0.668  1.7767 -1.2935  1.3065
   31LEU    HB2  520   1.398  -1.737   0.603  0.3436 -0.0167  1.6425
   31LEU     CG  521   1.258  -1.695   0.444 -0.1858  0.3433 -0.7901
   31LEU     HG  522   1.303  -1.625   0.373 -0.5386  2.1663  0.6936
   31LEU    CD1  523   1.293  -1.831   0.383  0.2017  0.1592  0.4325
   31LEU   HD11  524   1.251  -1.915   0.438  1.4776  0.6901  2.3063
   31LEU   HD12  525   1.248  -1.828   0.283 -0.8085  1.0667  0.8927
   31LEU   HD13  526   1.400  -1.845   0.372  0.9821  3.5402  2.2646
   31LEU    CD2  527   1.107  -1.674   0.437 -0.3620  0.4036  0.0825
   31LEU   HD21  528   1.069  -1.574   0.458  1.0077  0.9684 -0.0285
   31LEU   HD22  529   1.073  -1.695   0.336 -1.6319  2.2592  0.0651
   31LEU   HD23  530   1.055  -1.748   0.498  2.0667 -1.6517 -0.2030
   31LEU      C  531   1.348  -1.516   0.782 -0.5893 -0.2982  0.7226
   31LEU      O  532   1.399  -1.597   0.858 -0.2155  0.0258 -0.2092
   32LEU      N  533   1.293  -1.404   0.827 -0.0324 -0.4230  0.2689
   32LEU      H  534   1.249  -1.347   0.756 -0.9672 -0.7595  0.5539
   32LEU     CA  535   1.292  -1.356   0.964  0.3044 -0.3754 -0.2852
   32LEU     HA  536   1.394  -1.331   0.993  0.9470 -2.4286 -0.5740
   32LEU     CB  537   1.198  -1.244   0.997  0.1995  0.0382 -0.2817
   32LEU    HB1  538   1.140  -1.273   1.085  1.6341 -2.9701 -0.1957
   32LEU    HB2  539   1.127  -1.227   0.916 -0.2451  3.0926  0.6156
   32LEU     CG  540   1.268  -1.118   1.033  0.4911 -0.3748 -0.5781
   32LEU     HG  541   1.336  -1.085   0.955 -0.9902  1.9359 -1.0039
   32LEU    CD1  542   1.167  -0.997   1.022  0.1163 -0.1246 -0.2049
   32LEU   HD11  543   1.118  -0.983   1.118  0.6313 -1.0029  0.1971
   32LEU   HD12  544   1.232  -0.911   1.004 -1.5792  1.1225 -0.6235
   32LEU   HD13  545   1.101  -0.999   0.935  1.1725  0.7539 -1.0560
   32LEU    CD2  546   1.342  -1.115   1.167 -0.6395 -0.1273 -0.2527
   32LEU   HD21  547   1.263  -1.107   1.241 -1.2823 -0.8304 -0.8459
   32LEU   HD22  548   1.399  -1.208   1.178 -0.2888 -0.3178 -2.8678
   32LEU   HD23  549   1.415  -1.034   1.164 -0.2220 -0.3824  1.7579
   32LEU      C  550   1.241  -1.481   1.053  0.8557 -0.4748  0.1180
   32LEU      O  551   1.150  -1.554   1.017 -0.0646  0.2460 -0.1738
   33LEU      N  552   1.310  -1.506   1.160 -0.4329  0.1505  0.7365
   33LEU      H  553   1.399  -1.458   1.157 -0.0304 -0.5740 -1.9622
   33LEU     CA  554   1.288  -1.592   1.282 -0.2397  0.0832  0.1863
   33LEU     HA  555   1.381  -1.574   1.336 -1.2254  1.4826  1.4856
   33LEU     CB  556   1.181  -1.548   1.376 -0.1060  0.4884 -0.5581
   33LEU    HB1  557   1.162  -1.611   1.462 -1.7888 -0.6256 -1.6850
   33LEU    HB2  558   1.087  -1.558   1.323 -0.9480 -0.6826  1.0696
   33LEU     CG  559   1.187  -1.398   1.401 -0.0025 -0.0055  0.2752
   33LEU     HG  560   1.176  -1.345   1.307  0.4463  0.6963  0.6055
   33LEU    CD1  561   1.070  -1.347   1.486 -0.4369  0.9638 -0.1653
   33LEU   HD11  562   1.076  -1.238   1.495  0.2452  0.9494 -0.3643
   33LEU   HD12  563   0.979  -1.366   1.429  0.3368 -1.6676 -0.6713
   33LEU   HD13  564   1.082  -1.389   1.586  1.0136  2.1953  0.2105
   33LEU    CD2  565   1.313  -1.351   1.469 -0.5448 -0.7560 -0.3965
   33LEU   HD21  566   1.311  -1.390   1.571  1.2025 -0.2840 -0.1398
   33LEU   HD22  567   1.404  -1.387   1.421  0.4236 -1.6124  1.9299
   33LEU   HD23  568   1.329  -1.243   1.473  1.9631 -1.0889  0.3740
   33LEU      C  569   1.277  -1.743   1.255  0.6697 -0.3512  0.2977
   33LEU      O  570   1.223  -1.815   1.338 -0.2509  0.4259 -0.1927
   34VAL      N  571   1.321  -1.785   1.137  0.1356  0.4971  0.0146
   34VAL      H  572   1.344  -1.712   1.071  0.4728  1.3221  1.0414
   34VAL     CA  573   1.327  -1.926   1.087 -0.1496  0.1323  0.0911
   34VAL     HA  574   1.269  -1.991   1.152 -0.0198 -0.0083  0.0663
   34VAL     CB  575   1.255  -1.929   0.953  0.0129  0.4449  0.2574
   34VAL     HB  576   1.305  -1.863   0.883  2.4516 -3.2456 -1.8536
   34VAL    CG1  577   1.266  -2.076   0.904  0.0985  0.5083 -0.0971
   34VAL   HG11  578   1.215  -2.147   0.969 -0.9893 -0.5109 -1.9764
   34VAL   HG12  579   1.208  -2.102   0.815 -1.7624 -1.2284  1.5252
   34VAL   HG13  580   1.368  -2.113   0.898  0.5014  1.3575  1.1034
   34VAL    CG2  581   1.101  -1.891   0.963 -0.4365  0.1306 -0.0832
   34VAL   HG21  582   1.053  -1.900   0.865  0.4003  0.8485 -0.5774
   34VAL   HG22  583   1.054  -1.960   1.033 -0.1539 -0.8689 -0.8610
   34VAL   HG23  584   1.087  -1.794   1.012  1.7771 -0.0914  1.1272
   34VAL      C  585   1.463  -1.987   1.080  0.8114  0.1888 -0.1596
   34VAL      O  586   1.548  -1.938   1.013 -0.5262  0.3331  0.3249
   35AS1      N  587   1.481  -2.100   1.147  0.1696 -0.1167 -0.2916
   35AS1      H  588   1.415  -2.142   1.211  1.0942  0.3198  0.9986
   35AS1     CA  589   1.605  -2.178   1.146  0.2082 -1.1409  0.1638
   35AS1     HA  590   1.675  -2.119   1.088 -0.5723 -0.6416 -0.2952
   35AS1     CB  591   1.664  -2.184   1.292 -0.5181 -0.3570  0.0594
   35AS1    HB1  592   1.730  -2.271   1.294  1.5025  1.1286  1.0745
   35AS1    HB2  593   1.592  -2.203   1.372  0.0463 -0.9172  0.4473
   35AS1     CG  594   1.753  -2.060   1.322 -0.0861  0.5728 -0.6340
   35AS1    OD1  595   1.807  -1.982   1.241  0.5568 -0.5135  0.0011
   35AS1   HD11  596   1.800  -2.018   1.152  1.9370 -1.4605  0.2479
   35AS1   HD12  597   1.843  -1.900   1.278 -0.8988 -1.0336  2.8527
   35AS1    OD2  598   1.776  -2.036   1.458  0.1258  0.3851 -0.2715
   35AS1   HD21  599   1.839  -1.966   1.475  1.1027 -0.9018  1.7328
   35AS1   HD22  600   1.732  -2.097   1.517  1.5282 -0.1294  0.2694
   35AS1      C  601   1.589  -2.318   1.078 -0.7264 -0.3172 -0.1299
   35AS1      O  602   1.522  -2.407   1.133 -0.2249 -0.4021 -0.9156
   36THR      N  603   1.667  -2.351   0.978  0.1324 -0.2120 -0.1605
   36THR      H  604   1.720  -2.278   0.932 -0.9915  0.6559 -0.1124
   36THR     CA  605   1.676  -2.489   0.928 -0.3918 -0.2801  0.3053
   36THR     HA  606   1.656  -2.566   1.003 -0.5151 -0.9810 -0.4319
   36THR     CB  607   1.566  -2.490   0.810 -0.1753 -0.1553  0.3920
   36THR     HB  608   1.477  -2.435   0.840 -0.6358 -0.9911  0.5879
   36THR    CG2  609   1.623  -2.449   0.672  0.0316  0.0349  0.3880
   36THR   HG21  610   1.685  -2.529   0.630  0.0771  0.2662  0.0098
   36THR   HG22  611   1.537  -2.424   0.610 -1.7494 -2.3467  1.7360
   36THR   HG23  612   1.691  -2.364   0.675 -1.5802  1.4024 -0.4402
   36THR    OG1  613   1.536  -2.615   0.783  0.8474 -0.0913  0.2662
   36THR    HG1  614   1.444  -2.628   0.806  0.5235  2.0023  0.3426
   36THR      C  615   1.818  -2.515   0.877 -0.1957 -0.0941  0.2385
   36THR      O  616   1.899  -2.419   0.863  0.4782  0.1315 -0.5226
   37PRO      N  617   1.868  -2.636   0.855  0.2328  0.4023 -0.1363
   37PRO     CD  618   1.804  -2.759   0.896  0.2974 -0.3008  0.3641
   37PRO    HD1  619   1.741  -2.795   0.815  1.1449 -1.9452  0.3985
   37PRO    HD2  620   1.756  -2.739   0.992 -0.0215  3.7455 -0.4486
   37PRO     CG  621   1.914  -2.860   0.913  0.2262  0.6696 -0.3835
   37PRO    HG1  622   1.870  -2.959   0.903 -1.3608  1.4574 -1.5120
   37PRO    HG2  623   1.969  -2.843   1.007  0.1421  0.5111 -0.3066
   37PRO     CB  624   2.009  -2.825   0.799  0.4467  0.3006  0.2086
   37PRO    HB1  625   1.960  -2.868   0.712  1.6288 -0.6911  0.0139
   37PRO    HB2  626   2.114  -2.853   0.802  0.1934 -0.6688  0.1592
   37PRO     CA  627   2.001  -2.673   0.793  0.6337  0.3737  0.4954
   37PRO     HA  628   2.064  -2.626   0.868 -0.8943  0.0696  2.0305
   37PRO      C  629   2.025  -2.605   0.652 -0.3962  0.0894  0.6623
   37PRO      O  630   1.936  -2.562   0.579 -0.1994 -0.0350  0.6257
   38GL1      N  631   2.156  -2.608   0.614  0.3671  1.3218 -0.2278
   38GL1      H  632   2.218  -2.635   0.690 -1.2207  0.8339  0.9487
   38GL1     CA  633   2.203  -2.613   0.476 -0.1849 -0.4228  0.1970
   38GL1     HA  634   2.159  -2.538   0.410  1.2148  0.4974  0.2492
   38GL1     CB  635   2.361  -2.602   0.477  0.9246 -0.1441  0.2701
   38GL1    HB1  636   2.393  -2.613   0.373 -2.0954 -2.5756 -0.5462
   38GL1    HB2  637   2.421  -2.679   0.525  3.9838  0.6305 -1.9325
   38GL1     CG  638   2.405  -2.461   0.526 -0.6412  0.4371  0.0250
   38GL1    HG1  639   2.512  -2.460   0.505 -0.7082  1.3973 -0.3235
   38GL1    HG2  640   2.397  -2.452   0.634 -1.0011 -0.7669  0.1104
   38GL1     CD  641   2.341  -2.333   0.469  0.0743 -0.2096  0.1134
   38GL1    OE1  642   2.307  -2.322   0.350 -0.1563  0.1338 -0.1036
   38GL1   HE11  643   2.323  -2.400   0.296 -1.5907 -1.4044  1.5549
   38GL1   HE12  644   2.297  -2.228   0.332  0.9695  0.3172  0.1765
   38GL1    OE2  645   2.333  -2.237   0.560 -0.2072 -0.0194 -0.7283
   38GL1   HE21  646   2.369  -2.258   0.647  1.8419  1.2412 -1.1922
   38GL1   HE22  647   2.291  -2.157   0.528 -0.5954 -0.2551 -0.8160
   38GL1      C  648   2.164  -2.748   0.415 -0.0499 -0.4433  0.5555
   38GL1      O  649   2.134  -2.844   0.482 -0.3120 -0.5607  0.3768
   39THR      N  650   2.169  -2.757   0.284  0.0076  0.1482 -0.1372
   39THR      H  651   2.218  -2.683   0.237 -1.3390 -0.8429 -3.3531
   39THR     CA  652   2.134  -2.875   0.205 -0.6050  0.2676  0.5325
   39THR     HA  653   2.031  -2.902   0.228 -0.8577  0.6302 -0.1544
   39THR     CB  654   2.131  -2.845   0.049 -0.7425 -0.4049 -0.1474
   39THR     HB  655   2.112  -2.943   0.004 -1.5348 -0.2004 -0.2887
   39THR    CG2  656   2.011  -2.758   0.021 -0.5115 -0.3062  0.6178
   39THR   HG21  657   1.991  -2.777  -0.084  0.4009 -0.9894  0.5507
   39THR   HG22  658   1.925  -2.790   0.080 -1.5417 -0.8180 -1.0825
   39THR   HG23  659   2.038  -2.653   0.029  1.3750 -0.7810  1.0138
   39THR    OG1  660   2.257  -2.788   0.009 -0.0207  0.1347  0.5605
   39THR    HG1  661   2.264  -2.701   0.050  0.7170  1.7297 -2.6385
   39THR      C  662   2.226  -2.997   0.225 -0.5801  0.0269  0.0556
   39THR      O  663   2.186  -3.115   0.214  0.0651 -0.6182  0.1603
   40LY3      N  664   2.353  -2.964   0.250  0.1460  0.2747  0.2433
   40LY3      H  665   2.365  -2.868   0.280 -1.0831  1.1553 -1.8673
   40LY3     CA  666   2.463  -3.053   0.263 -0.4643 -0.0895 -0.3041
   40LY3     HA  667   2.431  -3.147   0.308 -1.9737  2.0030  3.4221
   40LY3     CB  668   2.525  -3.083   0.123 -0.2725  0.1098 -0.7036
   40LY3    HB1  669   2.443  -3.102   0.053  0.7930 -0.3493 -1.8495
   40LY3    HB2  670   2.583  -3.175   0.128  0.8194  0.7389 -1.3428
   40LY3     CG  671   2.600  -2.968   0.050  0.0675 -0.4598  0.9161
   40LY3    HG1  672   2.704  -2.956   0.079  1.0608 -0.8803 -2.0893
   40LY3    HG2  673   2.551  -2.872   0.064  2.2805  1.1621 -1.5606
   40LY3     CD  674   2.615  -2.985  -0.104 -0.3778 -0.0664  0.1218
   40LY3    HD1  675   2.622  -3.091  -0.131  3.3573 -0.0805  0.5663
   40LY3    HD2  676   2.712  -2.949  -0.138  0.0048  0.4517  1.6847
   40LY3     CE  677   2.495  -2.918  -0.181  0.7130  0.1985 -0.3245
   40LY3    HE1  678   2.407  -2.969  -0.142  2.0147 -0.1245  2.4378
   40LY3    HE2  679   2.512  -2.940  -0.286 -1.5408 -2.7673 -0.1895
   40LY3     NZ  680   2.477  -2.777  -0.170  0.1691 -0.1725 -0.0293
   40LY3    HZ1  681   2.570  -2.742  -0.151  2.6186 -3.9378 -3.4059
   40LY3    HZ2  682   2.452  -2.741  -0.261  1.6213  0.6972 -0.1189
   40LY3    HZ3  683   2.417  -2.744  -0.096  0.8717  0.0312  0.4533
   40LY3      C  684   2.581  -2.997   0.344 -0.1231 -1.0497  0.0738
   40LY3      O  685   2.614  -2.875   0.350  0.4077 -0.0947  0.2942
   41HI2      N  686   2.657  -3.086   0.406 -0.2438 -0.1878  0.6982
   41HI2      H  687   2.643  -3.183   0.382  1.3284 -0.3191  0.1443
   41HI2     CA  688   2.779  -3.058   0.479 -0.2263  0.0218  0.6072
   41HI2     HA  689   2.765  -2.980   0.553 -3.0365 -0.2400  0.4348
   41HI2     CB  690   2.809  -3.198   0.542 -0.5413 -0.0893 -0.2768
   41HI2    HB1  691   2.902  -3.191   0.599 -1.3219 -0.7714  1.1464
   41HI2    HB2  692   2.822  -3.271   0.462  0.4816 -0.9481  0.6435
   41HI2     CG  693   2.708  -3.249   0.647  0.5687 -0.1546 -0.1369
   41HI2    ND1  694   2.645  -3.178   0.743  0.1999 -0.4541  0.2499
   41HI2    HD1  695   2.666  -3.081   0.760  0.7081 -0.6748  0.9462
   41HI2    CE1  696   2.587  -3.269   0.822 -0.2137  0.1675  0.0441
   41HI2    HE1  697   2.526  -3.234   0.903 -2.3786  4.9184 -3.1862
   41HI2    NE2  698   2.607  -3.399   0.778  0.2048 -0.1064 -0.2730
   41HI2    HE2  699   2.558  -3.482   0.808  1.9676 -2.1620 -2.7118
   41HI2    CD2  700   2.683  -3.387   0.662 -0.3057 -0.4362  0.3443
   41HI2    HD2  701   2.720  -3.469   0.602  1.0121 -1.5927  2.5938
   41HI2      C  702   2.895  -3.032   0.371  0.0598 -0.0360 -0.4256
   41HI2      O  703   2.886  -3.082   0.256  0.3998 -0.8917  0.5022
   42PRO      N  704   3.007  -2.975   0.412  0.1004  0.0165 -0.1755
   42PRO     CD  705   3.013  -2.887   0.529  0.2325  0.3795 -0.0375
   42PRO    HD1  706   3.018  -2.946   0.620 -2.6639  1.3471  0.8604
   42PRO    HD2  707   2.922  -2.827   0.533  2.4916  4.0769  0.0214
   42PRO     CG  708   3.135  -2.794   0.513 -0.4106 -1.0290  0.0616
   42PRO    HG1  709   3.183  -2.793   0.611  1.4738 -0.1726 -0.8225
   42PRO    HG2  710   3.104  -2.695   0.481 -0.2788  0.3387  3.7177
   42PRO     CB  711   3.220  -2.867   0.402  0.5983 -1.1716  0.0010
   42PRO    HB1  712   3.294  -2.935   0.446 -0.1361 -2.6853 -1.0266
   42PRO    HB2  713   3.255  -2.793   0.331 -1.4513  0.7728  0.8856
   42PRO     CA  714   3.119  -2.951   0.321  0.8665  0.2889 -1.2067
   42PRO     HA  715   3.068  -2.888   0.248 -0.6968  1.1136  0.5162
   42PRO      C  716   3.179  -3.078   0.271 -0.6000 -0.3728 -0.1004
   42PRO      O  717   3.213  -3.086   0.154 -0.1952  0.0229  0.5709
   43LY3      N  718   3.191  -3.179   0.354 -0.4874  0.1041  0.1393
   43LY3      H  719   3.168  -3.171   0.452 -0.7606 -0.5064  0.1251
   43LY3     CA  720   3.236  -3.312   0.321  0.0088  0.1698  0.7723
   43LY3     HA  721   3.300  -3.311   0.233 -1.4584 -2.3073 -0.4389
   43LY3     CB  722   3.307  -3.388   0.441  0.3936 -0.3289  0.3956
   43LY3    HB1  723   3.234  -3.433   0.509  0.1968 -1.2000 -0.3720
   43LY3    HB2  724   3.369  -3.312   0.489 -0.7687  2.3555 -2.0306
   43LY3     CG  725   3.397  -3.503   0.395 -0.3241  0.6170  0.1838
   43LY3    HG1  726   3.477  -3.469   0.330  2.0169 -2.8958  0.9036
   43LY3    HG2  727   3.336  -3.573   0.337  1.5069 -0.3110 -0.7154
   43LY3     CD  728   3.478  -3.578   0.502  0.0604  0.0699  0.4043
   43LY3    HD1  729   3.550  -3.508   0.544  1.0855  0.2258 -1.4817
   43LY3    HD2  730   3.537  -3.661   0.462 -1.6382 -1.3640  0.7546
   43LY3     CE  731   3.391  -3.642   0.609 -0.3147  0.1235  0.4370
   43LY3    HE1  732   3.328  -3.717   0.561 -1.9138  1.3101  0.5863
   43LY3    HE2  733   3.312  -3.585   0.658 -0.6163  0.5636 -0.5330
   43LY3     NZ  734   3.474  -3.709   0.710 -0.6885 -0.2647  0.2148
   43LY3    HZ1  735   3.552  -3.650   0.735  0.1665 -0.5335 -1.6378
   43LY3    HZ2  736   3.418  -3.705   0.793 -2.3388  1.0267 -0.9036
   43LY3    HZ3  737   3.496  -3.802   0.679  0.7578  0.2506 -0.4057
   43LY3      C  738   3.113  -3.399   0.274  0.3262 -0.1385  0.6008
   43LY3      O  739   3.001  -3.389   0.336  0.6208  0.6803  0.7194
   44LY3      N  740   3.132  -3.481   0.172  0.3162  0.6494 -0.4753
   44LY3      H  741   3.223  -3.475   0.128 -0.5338 -1.5289 -2.7435
   44LY3     CA  742   3.027  -3.572   0.121  0.1360 -0.2078 -0.4196
   44LY3     HA  743   2.938  -3.515   0.092  1.0858  0.4855 -2.0986
   44LY3     CB  744   3.077  -3.652   0.004 -0.1393  0.3500 -0.1397
   44LY3    HB1  745   3.000  -3.725  -0.024  1.3072 -0.9915 -0.7738
   44LY3    HB2  746   3.169  -3.702   0.035 -1.6725 -2.9212 -0.3417
   44LY3     CG  747   3.108  -3.563  -0.118  0.3323 -0.2249 -0.4533
   44LY3    HG1  748   3.201  -3.509  -0.106  0.5893 -0.4857 -1.2328
   44LY3    HG2  749   3.030  -3.490  -0.138  1.4010  0.7198 -1.2305
   44LY3     CD  750   3.117  -3.648  -0.249 -0.2974 -1.0202 -0.4727
   44LY3    HD1  751   3.048  -3.732  -0.244  0.1697 -1.4020 -0.3612
   44LY3    HD2  752   3.221  -3.681  -0.259  0.3162  0.7434 -0.3412
   44LY3     CE  753   3.082  -3.558  -0.361 -0.4813 -0.2757 -0.4262
   44LY3    HE1  754   3.151  -3.474  -0.353 -0.4905 -0.4182  2.4195
   44LY3    HE2  755   2.982  -3.517  -0.354 -0.1649  0.6050 -0.9427
   44LY3     NZ  756   3.095  -3.618  -0.492 -0.6615 -0.2884 -0.2056
   44LY3    HZ1  757   3.169  -3.687  -0.492  2.1550  2.4542 -1.4330
   44LY3    HZ2  758   3.009  -3.663  -0.518 -1.1391 -0.5316  1.6340
   44LY3    HZ3  759   3.111  -3.553  -0.568 -0.5351  0.6971  0.6362
   44LY3      C  760   2.981  -3.663   0.230  0.1088  0.0969 -0.8160
   44LY3      O  761   3.062  -3.746   0.271  0.4701 -0.4698 -0.6683
   45GLY      N  762   2.852  -3.654   0.272 -0.4167  0.4747  0.2240
   45GLY      H  763   2.778  -3.596   0.234 -1.3023 -1.5526 -1.3096
   45GLY     CA  764   2.791  -3.741   0.369 -0.0075  0.3171 -0.4405
   45GLY    HA1  765   2.840  -3.747   0.467 -1.5405  0.7914  0.3842
   45GLY    HA2  766   2.807  -3.842   0.332  1.5774  0.4308 -0.1530
   45GLY      C  767   2.644  -3.711   0.405 -0.0308  0.6715  0.1824
   45GLY      O  768   2.587  -3.611   0.355  0.2318  0.2739 -0.7440
   46VAL      N  769   2.582  -3.798   0.478 -0.4960  0.4045 -0.2430
   46VAL      H  770   2.643  -3.868   0.518  1.1068  0.4286 -2.4526
   46VAL     CA  771   2.433  -3.788   0.511 -0.5941  0.3056  0.2399
   46VAL     HA  772   2.376  -3.770   0.420 -0.0628 -1.2014 -0.4111
   46VAL     CB  773   2.377  -3.930   0.552 -0.1095  0.4169 -0.3574
   46VAL     HB  774   2.435  -3.974   0.633 -2.0123 -2.2545 -0.2785
   46VAL    CG1  775   2.230  -3.944   0.603  0.1728 -0.3041  1.4577
   46VAL   HG11  776   2.207  -3.880   0.689  0.7061 -0.3927  1.6695
   46VAL   HG12  777   2.162  -3.921   0.521 -0.7004 -1.4157  1.8366
   46VAL   HG13  778   2.215  -4.048   0.634 -2.9071 -0.5095 -0.2694
   46VAL    CG2  779   2.384  -4.025   0.428  0.4844 -0.4023  0.1407
   46VAL   HG21  780   2.468  -4.002   0.363 -1.6224  0.9471 -2.3229
   46VAL   HG22  781   2.380  -4.128   0.465 -3.8469 -0.1448  0.9639
   46VAL   HG23  782   2.288  -4.019   0.375 -0.4528  0.1889  1.8265
   46VAL      C  783   2.397  -3.678   0.611  0.2134  0.3953  0.2393
   46VAL      O  784   2.466  -3.656   0.711  0.0957  0.7242  0.2211
   47GL0      N  785   2.271  -3.623   0.588 -0.0883  0.0299 -0.3675
   47GL0      H  786   2.225  -3.639   0.500 -2.1761  0.3672  0.5848
   47GL0     CA  787   2.192  -3.541   0.684  0.1217 -0.4002  0.3726
   47GL0     HA  788   2.202  -3.585   0.783 -0.0800 -0.4372  0.3771
   47GL0     CB  789   2.257  -3.399   0.681  0.2568 -0.1494 -0.4619
   47GL0    HB1  790   2.364  -3.408   0.702  0.1455  0.7036  0.5354
   47GL0    HB2  791   2.216  -3.335   0.759 -0.3720 -0.5485 -0.4575
   47GL0     CG  792   2.236  -3.318   0.552 -0.5177 -0.3291 -0.0857
   47GL0    HG1  793   2.168  -3.377   0.490 -1.1073  0.3511 -0.1072
   47GL0    HG2  794   2.329  -3.303   0.497 -1.1370  0.0605 -1.0520
   47GL0     CD  795   2.178  -3.177   0.573  0.0671 -0.7042 -0.0539
   47GL0    OE1  796   2.255  -3.073   0.529  0.5411  0.3304 -0.3760
   47GL0   HE11  797   2.196  -2.996   0.528 -2.6483 -1.8961 -2.0649
   47GL0   HE12  798   2.342  -3.098   0.499  0.1714 -1.2560 -0.1997
   47GL0    OE2  799   2.067  -3.157   0.621 -0.3169  0.5678 -0.1597
   47GL0   HE21  800   2.046  -3.063   0.626  2.5772  1.3606 -1.0028
   47GL0   HE22  801   2.037  -3.234   0.670  2.1534 -0.8127 -0.6746
   47GL0      C  802   2.038  -3.528   0.654  0.2523 -0.1241 -0.7550
   47GL0      O  803   1.980  -3.600   0.579  0.3222  0.0643 -0.1887
   48LY3      N  804   1.968  -3.432   0.717 -0.0727  0.4731 -0.1474
   48LY3      H  805   2.020  -3.366   0.773 -1.3356  0.0057  1.6728
   48LY3     CA  806   1.823  -3.434   0.730  0.0968 -0.3110  0.3600
   48LY3     HA  807   1.788  -3.480   0.638  3.6925 -0.5241 -1.0349
   48LY3     CB  808   1.772  -3.524   0.850 -0.1798  0.4097 -0.1500
   48LY3    HB1  809   1.816  -3.622   0.830  0.2452  0.6480 -0.3870
   48LY3    HB2  810   1.664  -3.534   0.844 -0.1356  0.1981 -0.6311
   48LY3     CG  811   1.806  -3.477   0.994 -0.4390 -1.0924  0.7669
   48LY3    HG1  812   1.762  -3.378   1.001  1.2513 -0.2488  0.0461
   48LY3    HG2  813   1.910  -3.449   1.008 -0.1671 -1.2643 -0.7218
   48LY3     CD  814   1.752  -3.571   1.103 -0.6412  0.2612 -0.0480
   48LY3    HD1  815   1.808  -3.664   1.092  0.3250  0.4773  2.4352
   48LY3    HD2  816   1.645  -3.591   1.092 -0.9926  1.2656  1.2164
   48LY3     CE  817   1.790  -3.517   1.244  0.8127 -0.0911 -0.7050
   48LY3    HE1  818   1.730  -3.426   1.256 -1.8302 -1.6146 -1.5944
   48LY3    HE2  819   1.897  -3.496   1.246  1.2562 -2.1642  1.8291
   48LY3     NZ  820   1.753  -3.619   1.346 -0.0309  0.1391  1.1338
   48LY3    HZ1  821   1.800  -3.708   1.337 -2.6466 -1.2474  0.2056
   48LY3    HZ2  822   1.773  -3.582   1.438  0.1348  0.5808  0.9248
   48LY3    HZ3  823   1.653  -3.629   1.345 -0.0079 -0.0525  0.2754
   48LY3      C  824   1.759  -3.293   0.733 -0.1307 -0.1086 -0.4248
   48LY3      O  825   1.823  -3.195   0.772  0.6660 -0.1088  0.2630
   49TY0      N  826   1.636  -3.278   0.688 -0.6513 -0.3846  0.1051
   49TY0      H  827   1.597  -3.361   0.645  0.6304 -0.8511 -0.1986
   49TY0     CA  828   1.546  -3.170   0.660  0.3244 -0.5056  0.4341
   49TY0     HA  829   1.462  -3.204   0.600  0.7075  2.8103 -2.2671
   49TY0     CB  830   1.483  -3.115   0.793  0.4886 -0.4071 -1.0692
   49TY0    HB1  831   1.401  -3.049   0.765 -1.7036 -0.3307  4.3460
   49TY0    HB2  832   1.545  -3.046   0.850 -0.4314 -1.8231  1.8361
   49TY0     CG  833   1.438  -3.227   0.877 -0.6658 -0.0962  0.0716
   49TY0    CD1  834   1.321  -3.298   0.832 -0.5852  0.2710 -0.0882
   49TY0    HD1  835   1.266  -3.277   0.741  2.3440  0.2851 -1.9981
   49TY0    CE1  836   1.284  -3.409   0.907 -0.0116  0.6183 -0.1628
   49TY0    HE1  837   1.201  -3.470   0.875 -0.7058  0.1558  2.3300
   49TY0     CZ  838   1.353  -3.452   1.018  0.2328 -1.0698  0.0784
   49TY0     OH  839   1.308  -3.568   1.080 -0.8043 -0.2625 -0.0252
   49TY0    HH1  840   1.265  -3.628   1.020 -2.1370 -1.5796  2.1085
   49TY0    HH2  841   1.347  -3.579   1.168 -1.3548 -0.6616  0.1732
   49TY0    CE2  842   1.459  -3.372   1.064 -0.3822  0.8159  0.2844
   49TY0    HE2  843   1.511  -3.403   1.154 -0.5925  0.8049  0.4031
   49TY0    CD2  844   1.505  -3.261   0.996  0.0377 -0.6012  0.2484
   49TY0    HD2  845   1.587  -3.199   1.028 -0.3011  0.8607 -1.5724
   49TY0      C  846   1.593  -3.049   0.576 -0.5456  0.6344 -0.6415
   49TY0      O  847   1.519  -3.004   0.494  0.1285  0.3102  0.3241
   50GLY      N  848   1.722  -3.006   0.590  0.3434  0.3608 -0.1409
   50GLY      H  849   1.784  -3.056   0.652 -0.6859 -1.4792 -0.4992
   50GLY     CA  850   1.757  -2.886   0.513 -0.0448 -0.0761  0.1606
   50GLY    HA1  851   1.860  -2.856   0.535 -0.4607  1.7605 -0.2171
   50GLY    HA2  852   1.701  -2.806   0.562  0.4834  0.4399 -0.0573
   50GLY      C  853   1.739  -2.895   0.357  0.3812 -0.2647  0.2024
   50GLY      O  854   1.713  -2.788   0.294  0.3497  0.1403  0.3300
   51PRO      N  855   1.767  -3.010   0.291 -0.1232 -0.3555  0.1322
   51PRO     CD  856   1.851  -3.123   0.333  0.1304  0.3708  0.0471
   51PRO    HD1  857   1.796  -3.183   0.406 -0.4757 -1.4375 -1.8077
   51PRO    HD2  858   1.951  -3.104   0.372  0.2442  0.7148 -0.3940
   51PRO     CG  859   1.854  -3.221   0.212 -0.5176  0.0299 -1.1464
   51PRO    HG1  860   1.789  -3.305   0.235 -1.2747  1.0882  0.8515
   51PRO    HG2  861   1.957  -3.250   0.192 -0.2706 -0.2781  0.4242
   51PRO     CB  862   1.806  -3.144   0.092 -0.0120  0.2500 -0.9875
   51PRO    HB1  863   1.747  -3.205   0.023  0.4684 -0.3923 -0.8317
   51PRO    HB2  864   1.890  -3.108   0.033 -0.4771 -0.1294 -1.9186
   51PRO     CA  865   1.730  -3.027   0.149 -1.0299 -0.1083 -0.2027
   51PRO     HA  866   1.779  -2.945   0.097  0.0795  1.6960  3.4137
   51PRO      C  867   1.582  -3.031   0.114 -0.1595 -0.6757  0.0950
   51PRO      O  868   1.544  -2.971   0.014  0.5096 -0.2986 -0.3283
   52GL1      N  869   1.500  -3.089   0.193 -0.0410 -0.6097 -0.2174
   52GL1      H  870   1.538  -3.134   0.274  0.1621  0.4909  0.3249
   52GL1     CA  871   1.353  -3.073   0.187  0.0381  0.7117 -0.4538
   52GL1     HA  872   1.329  -3.090   0.082  2.6955 -0.6718 -0.9294
   52GL1     CB  873   1.281  -3.175   0.273 -0.3099 -0.5054  0.6004
   52GL1    HB1  874   1.182  -3.183   0.230  0.4205 -0.8460 -1.1317
   52GL1    HB2  875   1.288  -3.132   0.373 -0.9036  0.2440  0.3308
   52GL1     CG  876   1.330  -3.324   0.275  0.9308  0.4291  0.6302
   52GL1    HG1  877   1.302  -3.367   0.178  1.8702  1.2343 -0.0229
   52GL1    HG2  878   1.276  -3.378   0.353  0.3923 -0.5864 -0.4024
   52GL1     CD  879   1.476  -3.367   0.308  0.1689 -0.2465 -0.1035
   52GL1    OE1  880   1.555  -3.289   0.356 -0.1272 -0.0816  0.2358
   52GL1   HE11  881   1.526  -3.207   0.396  1.7592  0.5618  0.4125
   52GL1   HE12  882   1.646  -3.311   0.333 -0.9690 -2.6465 -1.1322
   52GL1    OE2  883   1.507  -3.492   0.275 -0.5726  0.0903  0.8141
   52GL1   HE21  884   1.592  -3.523   0.307 -0.9894 -2.2778 -0.1847
   52GL1   HE22  885   1.437  -3.535   0.225 -1.7191  1.0474  1.5227
   52GL1      C  886   1.308  -2.931   0.217 -0.4807  0.3917  0.0995
   52GL1      O  887   1.235  -2.875   0.135  0.3574  0.3187 -0.5671
   53ALA      N  888   1.370  -2.861   0.318  0.3919  0.5286 -0.2697
   53ALA      H  889   1.449  -2.903   0.365  0.6710  1.5402  0.1932
   53ALA     CA  890   1.332  -2.720   0.336 -0.1014  0.6288 -0.4794
   53ALA     HA  891   1.225  -2.704   0.342  0.0997  1.6531  0.6176
   53ALA     CB  892   1.404  -2.671   0.465  0.2038  0.5153  0.4293
   53ALA    HB1  893   1.513  -2.683   0.464  0.3352  0.4966  3.9699
   53ALA    HB2  894   1.394  -2.564   0.483  2.3678  0.8605 -0.0723
   53ALA    HB3  895   1.356  -2.727   0.546 -0.9568  1.3463  0.3335
   53ALA      C  896   1.372  -2.634   0.208 -1.0526  0.2399  0.0176
   53ALA      O  897   1.299  -2.541   0.158 -0.1135  0.2400  0.1964
   54SER      N  898   1.493  -2.662   0.143  0.9094 -0.1327  0.2206
   54SER      H  899   1.557  -2.725   0.189  1.7115  1.5154  1.4728
   54SER     CA  900   1.536  -2.578   0.028 -0.0654 -0.6076 -0.5388
   54SER     HA  901   1.529  -2.473   0.056  0.4931 -0.4176 -1.0925
   54SER     CB  902   1.680  -2.602  -0.011 -0.1909  0.1708  0.3877
   54SER    HB1  903   1.707  -2.704  -0.040  0.7203  0.4578  0.1982
   54SER    HB2  904   1.741  -2.568   0.073  0.7953  0.2524 -0.3455
   54SER     OG  905   1.707  -2.521  -0.121 -0.2651  0.0170  0.4192
   54SER     HG  906   1.800  -2.522  -0.146 -0.3638  0.1375  0.0570
   54SER      C  907   1.444  -2.608  -0.087  1.0027  0.0017  0.2732
   54SER      O  908   1.375  -2.515  -0.132  0.6273  0.2034 -0.3892
   55ALA      N  909   1.424  -2.736  -0.124  0.0351  0.2660  0.5538
   55ALA      H  910   1.484  -2.804  -0.080  2.1954  2.1177  0.6349
   55ALA     CA  911   1.310  -2.778  -0.212 -0.3695 -0.8216 -0.1391
   55ALA     HA  912   1.334  -2.738  -0.310 -0.1792  1.1047  0.6404
   55ALA     CB  913   1.306  -2.930  -0.215  0.2912  0.1207  0.1857
   55ALA    HB1  914   1.407  -2.971  -0.214  0.3455  0.0264 -2.4778
   55ALA    HB2  915   1.239  -2.962  -0.134  0.5575  0.7282  0.6544
   55ALA    HB3  916   1.272  -2.957  -0.315  1.7755 -0.1676 -0.2571
   55ALA      C  917   1.176  -2.706  -0.185  0.1249  0.4817 -0.3676
   55ALA      O  918   1.113  -2.660  -0.279  0.3150 -0.1476 -0.2307
   56PHE      N  919   1.118  -2.729  -0.073 -0.1387 -0.0995  0.3261
   56PHE      H  920   1.171  -2.787  -0.010  2.5528  2.2027  0.3746
   56PHE     CA  921   0.981  -2.685  -0.027 -0.0255  0.4679  0.4501
   56PHE     HA  922   0.902  -2.739  -0.080  0.2665  0.8429 -0.3921
   56PHE     CB  923   0.967  -2.722   0.126  0.1087  0.1109  0.4225
   56PHE    HB1  924   1.042  -2.669   0.185 -2.5185  2.7530  1.6931
   56PHE    HB2  925   0.972  -2.830   0.135 -1.1391 -0.0966 -1.0760
   56PHE     CG  926   0.835  -2.682   0.199 -0.0790  0.3267 -0.6767
   56PHE    CD1  927   0.724  -2.770   0.191 -0.6789 -0.5882  1.0045
   56PHE    HD1  928   0.734  -2.861   0.133 -0.4471 -0.0015  0.1114
   56PHE    CE1  929   0.610  -2.751   0.263 -0.1779  0.3675  0.2021
   56PHE    HE1  930   0.528  -2.820   0.253 -0.4843  0.5911  1.0970
   56PHE     CZ  931   0.603  -2.635   0.346 -0.1289 -0.1129  0.3298
   56PHE     HZ  932   0.516  -2.634   0.411 -0.9677 -1.3416 -0.7323
   56PHE    CE2  933   0.715  -2.552   0.359  0.0988  0.8884  0.1655
   56PHE    HE2  934   0.707  -2.468   0.426 -0.5410 -0.2287  1.5590
   56PHE    CD2  935   0.833  -2.575   0.284 -0.6345 -0.2247  0.1102
   56PHE    HD2  936   0.916  -2.506   0.286 -0.7710 -0.0400 -0.4718
   56PHE      C  937   0.956  -2.535  -0.049  0.6642 -0.1571  0.0655
   56PHE      O  938   0.848  -2.485  -0.091 -0.4630 -0.0730 -0.8416
   57THR      N  939   1.064  -2.458  -0.021  0.1532 -0.2412  0.1552
   57THR      H  940   1.145  -2.511   0.008  0.0488  0.1321  1.1733
   57THR     CA  941   1.080  -2.311  -0.008 -0.4093 -0.7205 -0.2328
   57THR     HA  942   0.997  -2.265   0.044 -0.2108 -0.0751 -0.4728
   57THR     CB  943   1.200  -2.258   0.076  0.0839  0.1977 -0.3134
   57THR     HB  944   1.295  -2.288   0.032  0.2520  0.3298 -0.0429
   57THR    CG2  945   1.185  -2.115   0.108  0.6352 -0.7715 -0.0624
   57THR   HG21  946   1.272  -2.095   0.170  0.9208 -0.7440 -0.4696
   57THR   HG22  947   1.185  -2.049   0.022  1.7269  1.3405  1.4757
   57THR   HG23  948   1.091  -2.094   0.160  0.8494  1.6589 -0.5596
   57THR    OG1  949   1.181  -2.320   0.199  0.2931  0.0100  0.1700
   57THR    HG1  950   1.219  -2.407   0.184 -1.3253 -1.0755  1.8767
   57THR      C  951   1.091  -2.247  -0.144 -0.1258 -0.9379 -0.0495
   57THR      O  952   1.006  -2.167  -0.180 -0.4812 -0.4552  0.4039
   58LY3      N  953   1.177  -2.307  -0.229  0.1899 -0.3976  0.2298
   58LY3      H  954   1.233  -2.381  -0.189  0.5883  1.5555  3.7621
   58LY3     CA  955   1.193  -2.279  -0.377 -0.3755  0.6921  0.4838
   58LY3     HA  956   1.240  -2.181  -0.382  0.2390  0.3584 -0.5705
   58LY3     CB  957   1.299  -2.376  -0.437  0.3712 -0.0406 -0.0033
   58LY3    HB1  958   1.288  -2.371  -0.545  0.1014 -3.1476 -0.2083
   58LY3    HB2  959   1.276  -2.479  -0.408 -0.3637  0.3462  0.8606
   58LY3     CG  960   1.445  -2.361  -0.391 -0.4497 -0.2544 -0.1614
   58LY3    HG1  961   1.457  -2.425  -0.304 -4.3947  0.5533  1.1545
   58LY3    HG2  962   1.470  -2.258  -0.367  0.5657  0.2355 -2.9442
   58LY3     CD  963   1.528  -2.415  -0.511 -0.6955  0.9168  0.0290
   58LY3    HD1  964   1.540  -2.332  -0.580  0.2504  0.5676 -0.2486
   58LY3    HD2  965   1.492  -2.511  -0.548  0.9920  0.2068  0.1205
   58LY3     CE  966   1.671  -2.446  -0.451 -0.2270  0.1758  0.4432
   58LY3    HE1  967   1.657  -2.509  -0.363 -1.0588 -0.1097  0.1165
   58LY3    HE2  968   1.717  -2.353  -0.417 -0.0964  1.2664 -2.4167
   58LY3     NZ  969   1.756  -2.499  -0.558 -0.4131 -0.1625 -0.4623
   58LY3    HZ1  970   1.852  -2.474  -0.542  0.2301 -1.9854 -1.1862
   58LY3    HZ2  971   1.750  -2.599  -0.572 -4.9474 -0.1919  0.0474
   58LY3    HZ3  972   1.724  -2.467  -0.648 -0.4127 -1.4895 -0.9457
   58LY3      C  973   1.059  -2.294  -0.458  1.2107  0.4958  0.0370
   58LY3      O  974   1.013  -2.205  -0.530  0.6078 -0.0818 -0.1745
   59LY3      N  975   0.993  -2.410  -0.437  0.3100 -0.3287  0.6064
   59LY3      H  976   1.032  -2.467  -0.364 -0.4083 -1.4747  0.1275
   59LY3     CA  977   0.858  -2.447  -0.491  0.0010 -0.2114  0.1729
   59LY3     HA  978   0.871  -2.445  -0.599 -0.7123  0.7020  0.0889
   59LY3     CB  979   0.805  -2.579  -0.450 -0.6721  0.7717 -0.2611
   59LY3    HB1  980   0.706  -2.598  -0.490  0.2447 -1.0223 -1.8245
   59LY3    HB2  981   0.807  -2.584  -0.341 -0.3027 -0.5837 -0.3103
   59LY3     CG  982   0.895  -2.691  -0.515  0.0521  0.1195  0.5271
   59LY3    HG1  983   1.001  -2.666  -0.503  0.4468 -2.0698  2.2177
   59LY3    HG2  984   0.864  -2.693  -0.619 -0.0258 -0.5669  0.5603
   59LY3     CD  985   0.885  -2.836  -0.456  0.8961 -0.6372  0.2645
   59LY3    HD1  986   0.898  -2.822  -0.349  0.6167 -0.7569  0.3145
   59LY3    HD2  987   0.960  -2.902  -0.500 -0.6014 -2.7947  0.7950
   59LY3     CE  988   0.743  -2.894  -0.477 -0.0693 -0.4818 -0.6380
   59LY3    HE1  989   0.723  -2.915  -0.582 -0.6112  1.4780 -0.9639
   59LY3    HE2  990   0.665  -2.826  -0.441 -0.1222 -1.0106  0.2768
   59LY3     NZ  991   0.737  -3.025  -0.416  0.3221 -0.1319  0.1937
   59LY3    HZ1  992   0.757  -3.019  -0.317  0.7880  1.9002  0.0290
   59LY3    HZ2  993   0.646  -3.068  -0.426  0.1147  0.5668 -1.1642
   59LY3    HZ3  994   0.813  -3.080  -0.452 -0.6019 -2.6394  1.8465
   59LY3      C  995   0.748  -2.340  -0.457  0.0970  0.2452  0.1933
   59LY3      O  996   0.677  -2.289  -0.543 -0.4118 -0.0415 -0.4622
   60MET      N  997   0.725  -2.315  -0.329 -0.8013 -0.5891 -0.0326
   60MET      H  998   0.794  -2.352  -0.265 -1.8033 -2.3197  0.1218
   60MET     CA  999   0.630  -2.215  -0.275 -0.2432 -0.6570  0.0890
   60MET     HA 1000   0.535  -2.267  -0.292  1.0776 -3.4412  0.6550
   60MET     CB 1001   0.658  -2.196  -0.124 -0.0172  0.4294  0.9242
   60MET    HB1 1002   0.763  -2.176  -0.100  0.4434 -0.8152  0.0717
   60MET    HB2 1003   0.614  -2.284  -0.077  0.0257  0.0661  0.3063
   60MET     CG 1004   0.579  -2.074  -0.063 -0.6170 -0.6821  0.7483
   60MET    HG1 1005   0.614  -1.979  -0.102 -1.0395 -1.0475 -0.5791
   60MET    HG2 1006   0.594  -2.065   0.044 -1.2584 -0.5852  0.8329
   60MET     SD 1007   0.400  -2.094  -0.077  0.1396  0.0900 -0.0480
   60MET     CE 1008   0.353  -2.068   0.096 -0.7594  0.3200 -0.0877
   60MET    HE1 1009   0.246  -2.047   0.099 -0.7294  0.3301  1.0735
   60MET    HE2 1010   0.385  -2.148   0.162 -0.1879  0.3687 -0.2982
   60MET    HE3 1011   0.413  -1.987   0.136  1.0680 -0.8225 -0.3793
   60MET      C 1012   0.628  -2.087  -0.357 -0.3729 -0.3168 -0.0877
   60MET      O 1013   0.526  -2.044  -0.412 -0.5631  0.2403 -0.3377
   61VAL      N 1014   0.741  -2.018  -0.366 -0.1891  0.0760  0.1425
   61VAL      H 1015   0.824  -2.059  -0.324 -0.8044 -1.2103  0.1355
   61VAL     CA 1016   0.753  -1.889  -0.432  0.4066  0.8856  0.7490
   61VAL     HA 1017   0.664  -1.831  -0.407  0.5802  1.1210  0.8197
   61VAL     CB 1018   0.876  -1.811  -0.377  0.5050  0.1752 -0.9894
   61VAL     HB 1019   0.867  -1.717  -0.432 -2.8888 -0.7533 -2.3108
   61VAL    CG1 1020   0.858  -1.783  -0.223 -0.2182 -0.3955  0.2454
   61VAL   HG11 1021   0.775  -1.719  -0.191  0.6154  0.7215  0.2351
   61VAL   HG12 1022   0.849  -1.871  -0.159  0.9043  0.1815  1.2471
   61VAL   HG13 1023   0.949  -1.728  -0.198 -1.8769  1.4462  2.7689
   61VAL    CG2 1024   1.014  -1.862  -0.420  0.8336 -0.4452  0.2945
   61VAL   HG21 1025   1.017  -1.877  -0.528  1.8723  1.2888  0.0207
   61VAL   HG22 1026   1.080  -1.780  -0.391  1.0870 -0.5814  0.1060
   61VAL   HG23 1027   1.037  -1.957  -0.373 -0.6818 -2.6501 -3.0817
   61VAL      C 1028   0.748  -1.894  -0.588  0.0308  0.2770  0.0277
   61VAL      O 1029   0.710  -1.802  -0.652 -0.4701  0.0803  0.3976
   62GL0      N 1030   0.790  -2.008  -0.647 -0.5298  0.1695 -0.1754
   62GL0      H 1031   0.804  -2.090  -0.591 -1.9830  0.2615  0.3710
   62GL0     CA 1032   0.779  -2.038  -0.793 -0.1148 -0.0920  0.0482
   62GL0     HA 1033   0.823  -1.961  -0.856  2.0052  0.5360  2.1384
   62GL0     CB 1034   0.863  -2.162  -0.823 -0.4613 -0.2165 -0.8781
   62GL0    HB1 1035   0.828  -2.217  -0.911 -0.8013  1.3360 -1.7374
   62GL0    HB2 1036   0.851  -2.232  -0.740 -0.1633  2.0494  1.1836
   62GL0     CG 1037   1.019  -2.134  -0.838  0.5397 -0.3494 -0.7341
   62GL0    HG1 1038   1.060  -2.075  -0.756  1.9551  0.5925 -2.0518
   62GL0    HG2 1039   1.041  -2.081  -0.931 -1.1530 -2.0011 -2.1615
   62GL0     CD 1040   1.108  -2.263  -0.826  0.4534 -0.5783  1.0119
   62GL0    OE1 1041   1.242  -2.235  -0.800 -0.5114  0.2739  0.3273
   62GL0   HE11 1042   1.295  -2.315  -0.801 -1.8317 -0.6542  1.6271
   62GL0   HE12 1043   1.264  -2.142  -0.808  1.6647 -0.3477 -2.7372
   62GL0    OE2 1044   1.066  -2.382  -0.828 -0.1943 -0.3200  0.3444
   62GL0   HE21 1045   0.970  -2.380  -0.828 -0.2245  2.2254  1.6443
   62GL0   HE22 1046   1.135  -2.447  -0.842 -0.4913 -0.3057 -1.3538
   62GL0      C 1047   0.639  -2.062  -0.845 -0.3355  0.5924 -0.0979
   62GL0      O 1048   0.602  -2.017  -0.948  0.0221  0.7433  0.1600
   63ASN      N 1049   0.563  -2.133  -0.761  0.2455 -0.6143  0.5002
   63ASN      H 1050   0.608  -2.156  -0.674  2.1396  0.8417 -0.0255
   63ASN     CA 1051   0.423  -2.168  -0.792  0.0491  0.0122  0.5768
   63ASN     HA 1052   0.423  -2.188  -0.899  0.1086  1.8767  0.2081
   63ASN     CB 1053   0.372  -2.298  -0.722 -0.6981  0.6857 -0.1721
   63ASN    HB1 1054   0.271  -2.312  -0.761  0.0378 -2.0741 -1.2943
   63ASN    HB2 1055   0.358  -2.287  -0.615 -2.4482  1.9888 -0.4744
   63ASN     CG 1056   0.440  -2.426  -0.760 -0.6984  0.4275  0.6565
   63ASN    OD1 1057   0.466  -2.448  -0.876 -0.4806  0.1811  0.2398
   63ASN    ND2 1058   0.465  -2.512  -0.664  0.3473  0.1912 -0.2620
   63ASN   HD21 1059   0.435  -2.500  -0.568  1.2555 -0.3473  0.1039
   63ASN   HD22 1060   0.508  -2.599  -0.693  0.1518  0.2791 -0.8203
   63ASN      C 1061   0.326  -2.057  -0.757 -0.1624 -0.3135  0.0523
   63ASN      O 1062   0.203  -2.076  -0.761  0.4729  0.5629  0.0479
   64ALA      N 1063   0.384  -1.945  -0.707  0.0256  0.0686  0.4630
   64ALA      H 1064   0.485  -1.942  -0.704  0.0188  0.6046  0.2515
   64ALA     CA 1065   0.315  -1.824  -0.666  0.5705  0.6343  0.4315
   64ALA     HA 1066   0.220  -1.861  -0.627  1.0915 -0.4980  0.6766
   64ALA     CB 1067   0.381  -1.753  -0.551 -0.5454  0.1896  0.3586
   64ALA    HB1 1068   0.398  -1.825  -0.472 -3.1898 -0.4281  0.4595
   64ALA    HB2 1069   0.467  -1.690  -0.573 -1.3178  0.2812 -3.0295
   64ALA    HB3 1070   0.297  -1.692  -0.517 -1.3243  0.8894 -2.5170
   64ALA      C 1071   0.297  -1.732  -0.785 -0.0045 -0.4540  0.4485
   64ALA      O 1072   0.397  -1.693  -0.848 -0.0834 -0.0059  0.0100
   65LY3      N 1073   0.176  -1.682  -0.820  0.2317  0.5357 -0.2061
   65LY3      H 1074   0.100  -1.708  -0.758 -0.3995  0.9306 -0.8024
   65LY3     CA 1075   0.155  -1.569  -0.909 -0.4445 -0.1717 -0.2315
   65LY3     HA 1076   0.229  -1.584  -0.987  0.8784 -2.8799  1.4156
   65LY3     CB 1077   0.004  -1.584  -0.959 -0.3564  0.2255 -0.2087
   65LY3    HB1 1078  -0.027  -1.493  -1.011 -2.8738  0.9504  2.3019
   65LY3    HB2 1079  -0.061  -1.585  -0.872 -2.0030  1.7171 -1.3326
   65LY3     CG 1080  -0.022  -1.720  -1.035  0.9826 -0.6179  0.0121
   65LY3    HG1 1081  -0.125  -1.717  -1.072  1.3881  0.5557 -1.1009
   65LY3    HG2 1082  -0.014  -1.801  -0.962 -1.1632 -1.3781 -0.5163
   65LY3     CD 1083   0.090  -1.754  -1.144  0.2389 -0.0125 -0.2896
   65LY3    HD1 1084   0.183  -1.787  -1.099  0.3370  1.4952  0.7041
   65LY3    HD2 1085   0.113  -1.665  -1.203 -0.8691  0.4609 -0.0301
   65LY3     CE 1086   0.034  -1.869  -1.221 -0.6156 -0.0846 -0.4653
   65LY3    HE1 1087  -0.061  -1.840  -1.267 -0.0848  3.0719  0.1855
   65LY3    HE2 1088   0.020  -1.953  -1.153 -0.9761 -0.2473 -0.7360
   65LY3     NZ 1089   0.140  -1.915  -1.317  0.7531 -0.1277  0.9675
   65LY3    HZ1 1090   0.152  -1.852  -1.394 -0.4947 -1.2901 -0.2250
   65LY3    HZ2 1091   0.233  -1.920  -1.278  0.8089 -2.6610  0.6891
   65LY3    HZ3 1092   0.119  -2.008  -1.349 -0.3436 -0.7173  3.1464
   65LY3      C 1093   0.200  -1.434  -0.850  0.5263 -0.1830 -0.8288
   65LY3      O 1094   0.238  -1.342  -0.922 -0.1743  0.4600  0.0896
   66LY3      N 1095   0.194  -1.420  -0.718  0.4248  1.0713 -0.5030
   66LY3      H 1096   0.161  -1.498  -0.662  1.9598  1.0697  0.4616
   66LY3     CA 1097   0.229  -1.290  -0.646  0.0846  0.1231 -0.0748
   66LY3     HA 1098   0.277  -1.222  -0.716 -0.2401 -0.3814 -0.8008
   66LY3     CB 1099   0.114  -1.228  -0.576  0.1657 -0.5851  0.2290
   66LY3    HB1 1100   0.155  -1.145  -0.519  1.9467 -1.5694  0.4471
   66LY3    HB2 1101   0.076  -1.298  -0.501  3.0221 -1.6076  0.8470
   66LY3     CG 1102   0.006  -1.180  -0.680  0.1728  0.1783  0.5057
   66LY3    HG1 1103  -0.029  -1.270  -0.730 -0.8337  1.1397 -0.5635
   66LY3    HG2 1104   0.048  -1.116  -0.758  0.4186  1.0582  1.3301
   66LY3     CD 1105  -0.118  -1.108  -0.619 -0.3241 -0.3095  0.0049
   66LY3    HD1 1106  -0.168  -1.174  -0.548  1.3328 -1.0114  0.5703
   66LY3    HD2 1107  -0.189  -1.100  -0.701 -0.2487 -1.4917 -0.1898
   66LY3     CE 1108  -0.095  -0.969  -0.557 -0.7174 -0.5093  0.7704
   66LY3    HE1 1109  -0.056  -0.907  -0.638 -1.2508 -0.7212  0.3395
   66LY3    HE2 1110  -0.020  -0.982  -0.480  0.0993 -0.6524 -0.0275
   66LY3     NZ 1111  -0.223  -0.915  -0.508  0.5916  0.8655 -0.2359
   66LY3    HZ1 1112  -0.223  -0.823  -0.467 -1.0464  0.5907  0.4743
   66LY3    HZ2 1113  -0.291  -0.896  -0.580 -2.3785 -1.7289  1.6195
   66LY3    HZ3 1114  -0.261  -0.977  -0.438  1.4307  0.5648 -0.0319
   66LY3      C 1115   0.342  -1.327  -0.538  0.0471  0.0597 -0.6567
   66LY3      O 1116   0.327  -1.427  -0.468 -0.7779  0.0636 -0.1531
   67ILE      N 1117   0.437  -1.235  -0.515  0.0961  0.3156 -0.6219
   67ILE      H 1118   0.431  -1.154  -0.575 -0.5081  1.4323  0.8859
   67ILE     CA 1119   0.540  -1.230  -0.406  0.7880  0.4016 -0.1318
   67ILE     HA 1120   0.509  -1.300  -0.328 -1.6430  0.4145 -1.0003
   67ILE     CB 1121   0.674  -1.272  -0.471 -0.0369 -0.0029  0.4827
   67ILE     HB 1122   0.683  -1.208  -0.559 -0.2446  0.8182  1.0478
   67ILE    CG2 1123   0.800  -1.246  -0.382  0.5497 -0.6286  0.1307
   67ILE   HG21 1124   0.826  -1.141  -0.378  1.9865 -0.9708  2.9349
   67ILE   HG22 1125   0.767  -1.275  -0.282 -0.4293  0.2282  0.0654
   67ILE   HG23 1126   0.884  -1.302  -0.422  1.9735  1.8846 -0.5497
   67ILE    CG1 1127   0.677  -1.417  -0.520  0.0322 -0.1142  0.4994
   67ILE   HG11 1128   0.778  -1.430  -0.559 -0.3229  0.3476 -0.6080
   67ILE   HG12 1129   0.617  -1.438  -0.608  0.6269 -1.4380  0.3854
   67ILE     CD 1130   0.654  -1.522  -0.413 -0.9435  0.3148 -0.2861
   67ILE    HD1 1131   0.714  -1.485  -0.330 -2.1569  0.5402  0.5099
   67ILE    HD2 1132   0.548  -1.521  -0.388 -0.9749  1.5274 -0.4141
   67ILE    HD3 1133   0.677  -1.627  -0.434 -4.7054 -0.7668  0.2925
   67ILE      C 1134   0.542  -1.086  -0.341 -0.5834 -0.4809  0.2386
   67ILE      O 1135   0.547  -0.991  -0.415 -0.4225 -0.5147 -0.1221
   68GL0      N 1136   0.545  -1.076  -0.214  0.7114  0.2852 -0.6088
   68GL0      H 1137   0.545  -1.166  -0.169  3.1599  0.0058 -1.0076
   68GL0     CA 1138   0.555  -0.953  -0.140 -0.3133  0.5661 -0.0971
   68GL0     HA 1139   0.615  -0.884  -0.199  1.0925 -0.7339 -0.2522
   68GL0     CB 1140   0.418  -0.892  -0.109  0.9827 -0.5595  0.7794
   68GL0    HB1 1141   0.439  -0.813  -0.037 -0.3128 -0.1104  0.7040
   68GL0    HB2 1142   0.344  -0.949  -0.052  0.1710 -2.9462 -2.3803
   68GL0     CG 1143   0.342  -0.833  -0.234 -0.1523 -0.0533 -0.0670
   68GL0    HG1 1144   0.415  -0.783  -0.298  0.1964 -0.1693  0.2337
   68GL0    HG2 1145   0.276  -0.756  -0.196  1.4313  1.6150 -0.5548
   68GL0     CD 1146   0.256  -0.938  -0.319 -1.1207  0.2473 -0.0666
   68GL0    OE1 1147   0.220  -0.895  -0.443 -0.2818 -0.1872  0.1484
   68GL0   HE11 1148   0.245  -0.805  -0.463 -0.7607 -0.0052  0.3483
   68GL0   HE12 1149   0.167  -0.957  -0.494  1.4163 -0.1430 -1.7965
   68GL0    OE2 1150   0.235  -1.055  -0.288  0.6630 -0.0704  0.6471
   68GL0   HE21 1151   0.275  -1.087  -0.207  0.0603  0.3575  1.1307
   68GL0   HE22 1152   0.194  -1.100  -0.362  2.5951 -1.3406  0.2710
   68GL0      C 1153   0.642  -0.971  -0.013  1.1680 -0.2974  0.3184
   68GL0      O 1154   0.662  -1.084   0.023 -0.4994  0.2162 -0.6714
   69VAL      N 1155   0.691  -0.863   0.053 -0.1321 -0.0209  0.0752
   69VAL      H 1156   0.674  -0.769   0.021 -1.6213 -0.3996 -0.3312
   69VAL     CA 1157   0.777  -0.882   0.170  0.0714  0.5483  0.2050
   69VAL     HA 1158   0.769  -0.985   0.205  3.0104  0.2259  0.2445
   69VAL     CB 1159   0.921  -0.854   0.125 -0.3215  0.1798  0.0985
   69VAL     HB 1160   0.980  -0.862   0.216 -0.5898  2.2116  0.4939
   69VAL    CG1 1161   0.985  -0.963   0.034  0.6039  0.0601 -0.5147
   69VAL   HG11 1162   1.090  -0.942   0.015  0.6636  0.5319  0.2678
   69VAL   HG12 1163   0.992  -1.052   0.097  3.9972  2.0206  2.1836
   69VAL   HG13 1164   0.928  -0.981  -0.057  0.2289  1.3995 -0.5711
   69VAL    CG2 1165   0.937  -0.721   0.052 -0.3717  0.7137 -0.0579
   69VAL   HG21 1166   0.903  -0.632   0.104  0.6912  1.3630 -0.4301
   69VAL   HG22 1167   1.045  -0.715   0.036  0.2215  0.8756  3.3500
   69VAL   HG23 1168   0.889  -0.726  -0.045 -0.4162 -1.8427  0.0084
   69VAL      C 1169   0.733  -0.783   0.279 -0.2152 -0.4365  0.2953
   69VAL      O 1170   0.657  -0.693   0.245  0.3018  0.4640  0.0293
   70GL1      N 1171   0.780  -0.797   0.403  0.3011 -0.1391 -0.7027
   70GL1      H 1172   0.824  -0.885   0.426 -1.2126 -0.2996  2.0603
   70GL1     CA 1173   0.750  -0.716   0.517 -0.0175 -0.6938  0.3176
   70GL1     HA 1174   0.746  -0.613   0.481 -1.1960 -1.4406 -1.8633
   70GL1     CB 1175   0.618  -0.750   0.580  0.3102  0.3747 -0.0077
   70GL1    HB1 1176   0.629  -0.849   0.622  0.3100  0.9570  1.4066
   70GL1    HB2 1177   0.538  -0.747   0.505  0.6276 -0.1942 -0.3800
   70GL1     CG 1178   0.579  -0.654   0.695 -0.0144 -0.2508 -0.4171
   70GL1    HG1 1179   0.574  -0.550   0.661 -2.1948  0.0093  0.5224
   70GL1    HG2 1180   0.659  -0.648   0.768  0.2450 -0.6100 -0.6708
   70GL1     CD 1181   0.446  -0.687   0.758  0.1154  0.1698 -0.9217
   70GL1    OE1 1182   0.427  -0.774   0.843  0.1151  0.7551 -0.2001
   70GL1   HE11 1183   0.334  -0.777   0.866  0.3960  1.4476  1.1204
   70GL1   HE12 1184   0.495  -0.839   0.859 -0.1095  0.6382  0.2910
   70GL1    OE2 1185   0.344  -0.616   0.711  0.2229  0.0816  0.4831
   70GL1   HE21 1186   0.264  -0.631   0.761 -1.4696 -1.2642 -2.3541
   70GL1   HE22 1187   0.367  -0.551   0.644 -1.2512  2.7417  2.3866
   70GL1      C 1188   0.870  -0.717   0.611  0.3963  0.7131 -0.3596
   70GL1      O 1189   0.890  -0.819   0.680 -0.4635  0.7759 -0.2602
   71PHE      N 1190   0.932  -0.597   0.628 -0.4032  0.8035 -0.2149
   71PHE      H 1191   0.905  -0.528   0.559  0.4602  0.8050 -0.5619
   71PHE     CA 1192   1.023  -0.565   0.741 -0.1667  0.4530 -0.2392
   71PHE     HA 1193   1.082  -0.656   0.756  0.1676  0.7175  0.0939
   71PHE     CB 1194   1.113  -0.449   0.702 -0.3996  0.5717 -1.1456
   71PHE    HB1 1195   1.179  -0.430   0.786  1.5209 -0.6398 -2.2994
   71PHE    HB2 1196   1.057  -0.356   0.702 -0.1152  0.7942 -3.0756
   71PHE     CG 1197   1.207  -0.468   0.580 -0.1441  0.6700 -0.4604
   71PHE    CD1 1198   1.311  -0.561   0.593 -0.4163 -0.4046  0.1517
   71PHE    HD1 1199   1.331  -0.624   0.678  2.7496 -0.6324 -0.6303
   71PHE    CE1 1200   1.394  -0.584   0.479 -0.1140  0.0757 -0.2255
   71PHE    HE1 1201   1.468  -0.663   0.475  0.4675  0.5299  1.0100
   71PHE     CZ 1202   1.374  -0.506   0.363 -0.2199  0.2726 -0.0303
   71PHE     HZ 1203   1.439  -0.526   0.279  0.3732 -3.1559  1.1069
   71PHE    CE2 1204   1.285  -0.404   0.359  0.6039 -0.3050 -0.1260
   71PHE    HE2 1205   1.269  -0.340   0.273 -0.0624  0.4123  0.5228
   71PHE    CD2 1206   1.196  -0.389   0.466  0.9643  0.1432 -0.7391
   71PHE    HD2 1207   1.114  -0.319   0.456 -1.7512 -2.7500 -0.0866
   71PHE      C 1208   0.961  -0.547   0.882 -0.2722  0.2675 -0.6210
   71PHE      O 1209   0.852  -0.490   0.899 -0.4058 -0.2073 -0.0881
   72AS4      N 1210   1.032  -0.586   0.988 -0.3335  1.0678 -0.1290
   72AS4      H 1211   1.129  -0.607   0.970 -0.9078 -0.6183 -1.5948
   72AS4     CA 1212   0.976  -0.596   1.125 -0.5274  0.0519  0.8407
   72AS4     HA 1213   0.874  -0.558   1.138 -1.1901 -1.5636  0.5330
   72AS4     CB 1214   0.995  -0.740   1.176  0.2044  0.3008 -0.3759
   72AS4    HB1 1215   1.102  -0.756   1.194  0.5602  2.4976 -0.3091
   72AS4    HB2 1216   0.964  -0.817   1.106  0.7106  0.1467 -0.4371
   72AS4     CG 1217   0.918  -0.760   1.304  0.4414  0.4231  0.4872
   72AS4    OD1 1218   0.867  -0.662   1.368  0.5877  0.1533 -0.2532
   72AS4   HD11 1219   0.928  -0.587   1.370  1.8653 -0.8557  0.5875
   72AS4   HD12 1220   0.792  -0.689   1.421 -0.5311  1.5991 -1.0319
   72AS4    OD2 1221   0.914  -0.881   1.349  0.0499 -0.0640  0.0868
   72AS4   HD21 1222   1.002  -0.905   1.380  0.7953  0.1981 -1.7000
   72AS4   HD22 1223   0.823  -0.909   1.347 -0.2410  0.7989 -2.8809
   72AS4      C 1224   1.059  -0.491   1.209 -1.2728  0.3437  0.8778
   72AS4      O 1225   1.169  -0.444   1.169 -0.0117  0.0208 -0.0777
   73LY3      N 1226   1.007  -0.427   1.320 -0.0135 -0.3624  0.5380
   73LY3      H 1227   0.922  -0.467   1.358 -1.2915  1.7831  0.1187
   73LY3     CA 1228   1.072  -0.324   1.405  0.0300  0.6642 -0.2454
   73LY3     HA 1229   1.089  -0.239   1.340  2.6017  1.7982  1.7455
   73LY3     CB 1230   0.976  -0.283   1.517  0.0597 -0.2009 -0.0853
   73LY3    HB1 1231   0.978  -0.357   1.598  0.9322  0.6633  0.7010
   73LY3    HB2 1232   0.873  -0.271   1.482 -0.8377  1.4046  2.7696
   73LY3     CG 1233   1.029  -0.148   1.568 -0.3386  0.0319 -0.5520
   73LY3    HG1 1234   0.992  -0.058   1.519  0.8920  1.0039  0.2238
   73LY3    HG2 1235   1.137  -0.138   1.556 -0.5418 -0.1442 -3.0195
   73LY3     CD 1236   0.965  -0.125   1.713 -0.7288  0.1166  0.1050
   73LY3    HD1 1237   1.011  -0.206   1.771 -1.3342 -0.6744 -0.4993
   73LY3    HD2 1238   0.859  -0.147   1.705 -0.2340 -3.2384  0.9958
   73LY3     CE 1239   0.995   0.010   1.790  1.1020  0.1359 -0.2165
   73LY3    HE1 1240   0.915   0.077   1.760 -0.3470 -1.4189  0.0351
   73LY3    HE2 1241   1.093   0.054   1.771  0.1039  1.8616 -1.6809
   73LY3     NZ 1242   0.978  -0.011   1.935 -0.0185  1.0060 -0.1310
   73LY3    HZ1 1243   0.893  -0.062   1.956 -0.6386  2.5441  1.3498
   73LY3    HZ2 1244   1.049  -0.066   1.982  0.1143  1.4360  0.1760
   73LY3    HZ3 1245   0.961   0.077   1.982 -2.7997 -0.7061  2.3767
   73LY3      C 1246   1.198  -0.379   1.472 -0.0590  0.0849 -0.5497
   73LY3      O 1247   1.188  -0.476   1.548 -0.0034 -0.2743 -0.2595
   74GLY      N 1248   1.315  -0.335   1.432 -0.2237 -0.1301 -0.4291
   74GLY      H 1249   1.314  -0.248   1.382 -1.5239 -1.0775 -2.1714
   74GLY     CA 1250   1.444  -0.403   1.467  0.2582 -0.5213 -0.2936
   74GLY    HA1 1251   1.419  -0.507   1.487 -1.5400  0.2236  1.7067
   74GLY    HA2 1252   1.487  -0.364   1.559 -1.2864  0.0165  0.2405
   74GLY      C 1253   1.545  -0.397   1.350  0.3103  0.1004 -0.5070
   74GLY      O 1254   1.570  -0.296   1.289 -0.5835 -0.1874  0.5370
   75GLN      N 1255   1.601  -0.516   1.313 -0.1278 -0.8616 -0.3632
   75GLN      H 1256   1.581  -0.600   1.364  0.5584 -0.3758  0.7576
   75GLN     CA 1257   1.706  -0.528   1.207  0.7446  0.7941  1.0510
   75GLN     HA 1258   1.769  -0.440   1.218  0.1286  1.3937 -0.0370
   75GLN     CB 1259   1.782  -0.659   1.233 -0.0562  0.2678  1.0105
   75GLN    HB1 1260   1.826  -0.694   1.139 -2.7628 -1.8547  0.3953
   75GLN    HB2 1261   1.705  -0.731   1.260  0.4718 -0.7179 -0.0129
   75GLN     CG 1262   1.901  -0.643   1.334 -0.0728 -0.4560  0.7085
   75GLN    HG1 1263   1.933  -0.744   1.362 -1.6171 -1.2101 -0.1337
   75GLN    HG2 1264   1.868  -0.598   1.427 -3.1769  0.9418 -0.9148
   75GLN     CD 1265   2.021  -0.562   1.274  0.8321 -0.0054 -0.6834
   75GLN    OE1 1266   2.021  -0.519   1.157 -0.0877  0.1953 -0.3910
   75GLN    NE2 1267   2.126  -0.552   1.349 -0.6538 -0.1059 -0.2811
   75GLN   HE21 1268   2.125  -0.609   1.433 -1.1295  0.5628  0.1815
   75GLN   HE22 1269   2.213  -0.544   1.298 -0.3585  0.9837  0.3464
   75GLN      C 1270   1.644  -0.535   1.061 -0.5337 -0.2934 -0.8918
   75GLN      O 1271   1.551  -0.611   1.032 -0.1047 -0.4437  0.5917
   76ARG      N 1272   1.706  -0.458   0.971  0.1614  0.1024  0.0640
   76ARG      H 1273   1.777  -0.395   1.005 -0.9384  0.0005  2.8415
   76ARG     CA 1274   1.666  -0.454   0.828  0.2384 -0.7000 -0.3292
   76ARG     HA 1275   1.558  -0.470   0.831  0.0947  0.1810 -0.5351
   76ARG     CB 1276   1.672  -0.318   0.759 -0.3034 -0.3064 -0.1482
   76ARG    HB1 1277   1.775  -0.285   0.748 -0.8234  0.8411 -2.0232
   76ARG    HB2 1278   1.616  -0.254   0.827 -2.2447 -0.6360 -1.3499
   76ARG     CG 1279   1.601  -0.316   0.621 -0.8321  0.1849 -0.3102
   76ARG    HG1 1280   1.501  -0.353   0.644 -1.1731  0.0083 -1.9577
   76ARG    HG2 1281   1.649  -0.384   0.551  2.5194  0.7296  1.2749
   76ARG     CD 1282   1.597  -0.166   0.569 -0.2941 -0.0416 -0.0990
   76ARG    HD1 1283   1.699  -0.129   0.558 -0.6654  0.6963 -1.3089
   76ARG    HD2 1284   1.554  -0.106   0.648 -0.8122 -0.0014 -0.4072
   76ARG     NE 1285   1.526  -0.154   0.443  0.3869 -0.2420 -0.2271
   76ARG     HE 1286   1.577  -0.151   0.356 -0.2833 -0.3251 -0.6327
   76ARG     CZ 1287   1.398  -0.115   0.431  0.0791  0.0179  0.5606
   76ARG    NH1 1288   1.313  -0.110   0.524  0.0837 -0.2193  0.5417
   76ARG   HH11 1289   1.333  -0.146   0.617 -1.5367 -0.1185  0.9675
   76ARG   HH12 1290   1.238  -0.046   0.504  1.7669  1.4588 -0.6909
   76ARG    NH2 1291   1.355  -0.080   0.315 -0.2289 -0.6008 -0.1457
   76ARG   HH21 1292   1.429  -0.062   0.249  1.3057 -0.5439  1.5190
   76ARG   HH22 1293   1.273  -0.022   0.312 -0.7441 -1.2403  0.8447
   76ARG      C 1294   1.728  -0.566   0.749 -0.0102  0.4196 -0.1377
   76ARG      O 1295   1.659  -0.633   0.662 -0.0446 -0.9377 -0.4997
   77THR      N 1296   1.853  -0.599   0.773  0.3465  0.3272  0.2846
   77THR      H 1297   1.905  -0.544   0.840 -0.3230 -0.6977  1.6827
   77THR     CA 1298   1.926  -0.711   0.706  0.3810  0.3322 -0.2248
   77THR     HA 1299   1.852  -0.769   0.651  1.1958 -0.2802 -0.6925
   77THR     CB 1300   2.027  -0.668   0.593 -0.1224 -0.1589 -0.5416
   77THR     HB 1301   2.048  -0.759   0.536  0.2707 -0.2511 -0.2529
   77THR    CG2 1302   1.987  -0.562   0.490 -0.3551 -0.0756  0.3077
   77THR   HG21 1303   1.893  -0.587   0.441  0.1445  0.5546 -1.0026
   77THR   HG22 1304   1.982  -0.468   0.545  0.4786 -0.1644  0.5461
   77THR   HG23 1305   2.053  -0.557   0.404 -2.3761  0.2121 -1.3182
   77THR    OG1 1306   2.149  -0.622   0.652  0.3153 -0.4104 -0.5015
   77THR    HG1 1307   2.196  -0.699   0.685 -0.3643 -0.7121 -0.2187
   77THR      C 1308   1.993  -0.812   0.800 -0.0839 -0.1412 -0.5668
   77THR      O 1309   1.996  -0.788   0.917  0.1348  0.4707  0.0438
   78AS4      N 1310   2.051  -0.924   0.749 -0.6458 -0.2668  1.2451
   78AS4      H 1311   2.038  -0.942   0.650 -1.9484  0.8065  1.1884
   78AS4     CA 1312   2.167  -0.978   0.830  0.3862 -0.2212  0.2988
   78AS4     HA 1313   2.143  -0.973   0.936 -1.7310 -1.2599 -0.0738
   78AS4     CB 1314   2.184  -1.129   0.803  0.0283 -0.2038 -0.8091
   78AS4    HB1 1315   2.089  -1.174   0.831 -0.7500  0.0042 -2.8749
   78AS4    HB2 1316   2.249  -1.171   0.879 -0.2122  0.5259 -0.1906
   78AS4     CG 1317   2.224  -1.170   0.661  0.4713 -0.5145 -0.4315
   78AS4    OD1 1318   2.221  -1.293   0.632  0.3279 -0.6696  0.0592
   78AS4   HD11 1319   2.156  -1.303   0.562 -1.4905 -0.6784  1.6608
   78AS4   HD12 1320   2.301  -1.339   0.658  1.3275  0.9751 -0.0114
   78AS4    OD2 1321   2.261  -1.082   0.581 -0.3953  0.2681 -0.3009
   78AS4   HD21 1322   2.220  -1.096   0.495 -1.9791 -1.3458  0.6683
   78AS4   HD22 1323   2.329  -1.025   0.618  0.5538 -2.6801  3.0472
   78AS4      C 1324   2.295  -0.906   0.800 -0.3135  0.3227 -0.2414
   78AS4      O 1325   2.297  -0.815   0.717 -0.1080  0.0478  0.2595
   79LY3      N 1326   2.408  -0.945   0.867  0.4800  0.0189 -0.0944
   79LY3      H 1327   2.395  -1.023   0.930  0.4590  1.7867  2.2433
   79LY3     CA 1328   2.540  -0.888   0.858  0.1009 -0.6375 -0.6529
   79LY3     HA 1329   2.528  -0.781   0.878 -0.4457 -0.9227  0.6765
   79LY3     CB 1330   2.626  -0.950   0.974  0.4752  0.1533 -0.1941
   79LY3    HB1 1331   2.573  -0.938   1.069 -1.1696 -0.0876 -1.0356
   79LY3    HB2 1332   2.714  -0.889   0.992 -0.4645  1.2426  0.8677
   79LY3     CG 1333   2.665  -1.097   0.951  1.0035  0.5722 -0.4293
   79LY3    HG1 1334   2.708  -1.101   0.851 -2.9988 -1.6260 -2.2977
   79LY3    HG2 1335   2.573  -1.155   0.947  1.3416 -0.2038  1.6347
   79LY3     CD 1336   2.768  -1.163   1.044 -0.2896 -0.2034 -1.3761
   79LY3    HD1 1337   2.861  -1.118   1.008 -0.1396  0.3385 -0.3495
   79LY3    HD2 1338   2.768  -1.270   1.025 -1.2574 -0.0169 -2.5976
   79LY3     CE 1339   2.747  -1.127   1.193 -0.3407  0.4786  0.3046
   79LY3    HE1 1340   2.643  -1.142   1.223  0.2482  0.0500  2.2868
   79LY3    HE2 1341   2.778  -1.025   1.217 -0.0461  0.3603  0.4293
   79LY3     NZ 1342   2.822  -1.209   1.290 -0.1359  0.2111 -0.3986
   79LY3    HZ1 1343   2.812  -1.308   1.269  2.8872 -0.1387 -0.6453
   79LY3    HZ2 1344   2.920  -1.194   1.272  0.3462 -2.9847 -1.1181
   79LY3    HZ3 1345   2.797  -1.182   1.384 -4.6121  0.7803 -1.5111
   79LY3      C 1346   2.602  -0.897   0.718  0.6590 -0.5284  0.6371
   79LY3      O 1347   2.693  -0.815   0.697 -0.4801  0.3596 -0.6285
   80TY0      N 1348   2.559  -0.991   0.630 -0.3134  0.1158 -0.5797
   80TY0      H 1349   2.485  -1.050   0.666 -2.0872  2.6400  0.1884
   80TY0     CA 1350   2.612  -1.014   0.497  0.1558 -0.5903  0.0942
   80TY0     HA 1351   2.718  -0.992   0.488 -0.0393 -0.2731 -1.8211
   80TY0     CB 1352   2.601  -1.161   0.470  0.0418 -1.0175  0.3793
   80TY0    HB1 1353   2.652  -1.190   0.378  1.8230  0.8735  0.6987
   80TY0    HB2 1354   2.495  -1.177   0.449  0.2018  0.3904 -1.8512
   80TY0     CG 1355   2.650  -1.255   0.581 -0.7291  0.1293  0.4041
   80TY0    CD1 1356   2.782  -1.290   0.582  0.8701  0.7698  0.5381
   80TY0    HD1 1357   2.845  -1.252   0.504 -0.9225  0.8910 -0.9200
   80TY0    CE1 1358   2.834  -1.378   0.680 -0.6820  0.5221  0.5220
   80TY0    HE1 1359   2.940  -1.388   0.696 -0.3464  1.1748 -1.1021
   80TY0     CZ 1360   2.749  -1.436   0.772  0.0497  0.0305 -0.1790
   80TY0     OH 1361   2.801  -1.542   0.849  0.3391 -0.0270  0.0686
   80TY0    HH1 1362   2.893  -1.557   0.825 -0.1856 -0.7166 -1.6423
   80TY0    HH2 1363   2.733  -1.591   0.896 -0.8384  1.0289 -0.4828
   80TY0    CE2 1364   2.616  -1.395   0.781  0.8968  0.4066  0.4004
   80TY0    HE2 1365   2.558  -1.449   0.855 -1.8632 -0.9583 -2.5156
   80TY0    CD2 1366   2.569  -1.309   0.683  0.2510  0.6436 -0.2015
   80TY0    HD2 1367   2.470  -1.266   0.690 -0.4486 -0.8604 -0.6754
   80TY0      C 1368   2.534  -0.934   0.393  0.4228 -0.0003  0.1819
   80TY0      O 1369   2.568  -0.928   0.275  0.2335 -0.0848 -0.0816
   81GLY      N 1370   2.423  -0.868   0.434 -0.1160  0.0758 -0.2818
   81GLY      H 1371   2.403  -0.875   0.533  2.4516 -0.6961  0.2620
   81GLY     CA 1372   2.335  -0.785   0.351 -0.0360 -0.3471 -0.7014
   81GLY    HA1 1373   2.378  -0.756   0.255  1.6111  2.9771  0.8431
   81GLY    HA2 1374   2.315  -0.694   0.408  0.5221 -1.2400  0.9962
   81GLY      C 1375   2.197  -0.842   0.307 -0.4980  0.4116  0.4575
   81GLY      O 1376   2.137  -0.765   0.230 -0.1380  0.4543 -0.2938
   82ARG      N 1377   2.159  -0.971   0.339 -0.4479  0.2554  0.7041
   82ARG      H 1378   2.223  -1.014   0.405 -0.2719  0.6329  0.7806
   82ARG     CA 1379   2.034  -1.036   0.302  0.1164  0.0254  0.1121
   82ARG     HA 1380   2.022  -1.008   0.198 -0.8730 -0.5421  0.0546
   82ARG     CB 1381   2.048  -1.186   0.316  0.1719  0.0329  0.3463
   82ARG    HB1 1382   1.949  -1.231   0.313  0.4952 -0.6174 -1.4522
   82ARG    HB2 1383   2.099  -1.212   0.409  0.8422  0.1982  0.0348
   82ARG     CG 1384   2.141  -1.244   0.209 -0.3247 -0.2792  0.1453
   82ARG    HG1 1385   2.136  -1.180   0.121  1.6550  0.7199  0.7005
   82ARG    HG2 1386   2.104  -1.340   0.173 -0.6499 -0.8561  1.9517
   82ARG     CD 1387   2.287  -1.264   0.248  0.4799 -0.0019 -0.3871
   82ARG    HD1 1388   2.347  -1.173   0.254 -0.6874  0.8641 -1.3278
   82ARG    HD2 1389   2.331  -1.326   0.170  0.1046  0.6813 -1.1691
   82ARG     NE 1390   2.286  -1.346   0.373  1.0938 -0.3347  0.2928
   82ARG     HE 1391   2.272  -1.300   0.462 -2.5539 -0.6439  0.0219
   82ARG     CZ 1392   2.294  -1.471   0.382  0.5606  0.3857  0.6378
   82ARG    NH1 1393   2.319  -1.542   0.279  0.6864 -0.1580 -0.2539
   82ARG   HH11 1394   2.306  -1.501   0.188  0.0374 -0.6123 -0.3733
   82ARG   HH12 1395   2.321  -1.643   0.287  0.8444 -0.1210  0.2382
   82ARG    NH2 1396   2.273  -1.527   0.491  0.1718 -0.2203 -0.1592
   82ARG   HH21 1397   2.241  -1.469   0.567  0.0726 -1.6028  0.9093
   82ARG   HH22 1398   2.296  -1.625   0.502  2.0458  0.2043  0.1838
   82ARG      C 1399   1.917  -0.968   0.379  0.5369 -0.2727  0.4886
   82ARG      O 1400   1.912  -0.975   0.499 -0.4893  0.2512 -0.4894
   83GLY      N 1401   1.815  -0.915   0.309 -0.5734 -0.8992  0.0661
   83GLY      H 1402   1.826  -0.911   0.209  1.3914 -1.0639  0.2382
   83GLY     CA 1403   1.689  -0.845   0.358  0.0622 -0.4372  0.2719
   83GLY    HA1 1404   1.621  -0.832   0.273 -1.7230  0.3674  1.7360
   83GLY    HA2 1405   1.724  -0.758   0.414 -0.5475 -1.6249  2.6229
   83GLY      C 1406   1.614  -0.935   0.458  0.4429  0.3978 -0.5093
   83GLY      O 1407   1.541  -1.026   0.422  0.1152 -0.1050  0.6347
   84LEU      N 1408   1.625  -0.904   0.583  0.4038 -0.8890  0.0302
   84LEU      H 1409   1.683  -0.826   0.611  0.1619 -1.2379  1.5757
   84LEU     CA 1410   1.576  -0.972   0.704  0.5637  0.8175  0.1730
   84LEU     HA 1411   1.598  -1.078   0.695 -0.9444  0.5106 -0.1733
   84LEU     CB 1412   1.650  -0.932   0.830 -0.3039 -0.4267  0.5492
   84LEU    HB1 1413   1.631  -0.828   0.855  1.8528  0.2201 -0.2041
   84LEU    HB2 1414   1.757  -0.936   0.808 -0.3520 -0.2244  0.2764
   84LEU     CG 1415   1.632  -1.020   0.953 -0.3047 -0.5907 -0.4877
   84LEU     HG 1416   1.530  -0.994   0.984 -0.0101 -0.0415  0.0449
   84LEU    CD1 1417   1.649  -1.171   0.938  0.3353 -0.3195 -0.9205
   84LEU   HD11 1418   1.752  -1.207   0.940  0.5799  0.3796  1.2090
   84LEU   HD12 1419   1.596  -1.220   1.019  2.3019 -1.3971 -0.2216
   84LEU   HD13 1420   1.613  -1.216   0.845  0.1221 -0.2954 -0.8495
   84LEU    CD2 1421   1.721  -0.977   1.067 -0.4835 -0.6487  0.2826
   84LEU   HD21 1422   1.826  -0.994   1.045  0.2480  1.2410  1.9441
   84LEU   HD22 1423   1.698  -0.871   1.082 -1.8297 -0.4471 -2.6258
   84LEU   HD23 1424   1.703  -1.035   1.158 -0.9819 -1.1943 -0.1567
   84LEU      C 1425   1.418  -0.960   0.717 -0.0587  0.6750 -0.3836
   84LEU      O 1426   1.381  -0.860   0.774  0.0758  0.4537 -0.5192
   85ALA      N 1427   1.333  -1.053   0.673  0.7715  0.1472 -0.7401
   85ALA      H 1428   1.366  -1.143   0.642 -2.9124 -0.8161 -2.3968
   85ALA     CA 1429   1.187  -1.018   0.655 -0.3364 -0.4543  0.3180
   85ALA     HA 1430   1.166  -0.943   0.732  0.1449 -0.1548  0.1636
   85ALA     CB 1431   1.178  -0.928   0.529 -0.2544  0.7864  0.4204
   85ALA    HB1 1432   1.220  -0.975   0.440  1.8238 -1.2790  2.3495
   85ALA    HB2 1433   1.073  -0.905   0.513 -0.3476 -0.4605 -1.0346
   85ALA    HB3 1434   1.246  -0.845   0.547  0.8066  0.4839 -1.8403
   85ALA      C 1435   1.089  -1.131   0.661  0.4247 -0.2792  0.7836
   85ALA      O 1436   1.121  -1.252   0.647  0.0199 -0.2717 -0.5289
   86TY0      N 1437   0.963  -1.095   0.663  0.5564  0.9390 -0.7898
   86TY0      H 1438   0.952  -0.994   0.663  1.1400  1.0090 -0.8981
   86TY0     CA 1439   0.849  -1.182   0.638  0.1491 -0.9842 -0.4124
   86TY0     HA 1440   0.881  -1.285   0.658  1.6236  0.0809  3.6573
   86TY0     CB 1441   0.728  -1.150   0.728  0.6070 -0.0185 -0.1927
   86TY0    HB1 1442   0.657  -1.231   0.718  0.1319  0.4910 -1.0815
   86TY0    HB2 1443   0.690  -1.051   0.702 -0.3167 -0.3520 -0.1441
   86TY0     CG 1444   0.763  -1.133   0.877 -0.2080  0.3993 -0.7598
   86TY0    CD1 1445   0.794  -1.245   0.951 -0.6600  0.3349 -0.4048
   86TY0    HD1 1446   0.784  -1.337   0.897 -0.2124  0.5250 -0.8239
   86TY0    CE1 1447   0.822  -1.238   1.085  0.1332  0.1458 -0.0959
   86TY0    HE1 1448   0.831  -1.330   1.141 -0.9582  0.3994  0.5185
   86TY0     CZ 1449   0.812  -1.113   1.151 -0.3431 -0.5334  0.0348
   86TY0     OH 1450   0.820  -1.112   1.289 -0.5821 -0.3152  0.0894
   86TY0    HH1 1451   0.863  -1.032   1.320 -1.2378  0.3543 -0.6898
   86TY0    HH2 1452   0.756  -1.176   1.321 -0.6651 -0.7285 -0.8440
   86TY0    CE2 1453   0.780  -0.996   1.077 -0.3875  0.4632  0.3684
   86TY0    HE2 1454   0.767  -0.903   1.130  0.2147 -0.9368  3.1602
   86TY0    CD2 1455   0.760  -1.008   0.939 -0.1717  0.1242  0.1069
   86TY0    HD2 1456   0.747  -0.916   0.883  3.7926 -0.5360 -2.3211
   86TY0      C 1457   0.815  -1.178   0.489 -0.1446  0.2444 -0.0328
   86TY0      O 1458   0.789  -1.073   0.432 -0.1750  0.1210 -0.2549
   87ILE      N 1459   0.811  -1.299   0.428  0.7308  0.2775 -0.0724
   87ILE      H 1460   0.814  -1.380   0.488 -0.7148  0.3666  0.1608
   87ILE     CA 1461   0.791  -1.314   0.286 -0.3327  0.0958 -0.0642
   87ILE     HA 1462   0.780  -1.216   0.241 -2.7707  0.2048  0.6217
   87ILE     CB 1463   0.917  -1.374   0.217  1.0257  0.4474  0.0362
   87ILE     HB 1464   0.918  -1.476   0.256  0.7090  1.1168  1.9159
   87ILE    CG2 1465   0.897  -1.383   0.068  0.4658  0.0687  0.2925
   87ILE   HG21 1466   0.887  -1.279   0.036 -0.5848  0.0823  0.6398
   87ILE   HG22 1467   0.983  -1.425   0.016 -0.5838  0.9096 -2.2658
   87ILE   HG23 1468   0.812  -1.439   0.030 -0.5222  0.9526  1.1431
   87ILE    CG1 1469   1.052  -1.315   0.258 -0.4051  0.4779 -0.1416
   87ILE   HG11 1470   1.056  -1.323   0.366 -2.2865  0.3171 -0.0438
   87ILE   HG12 1471   1.043  -1.208   0.239 -1.2983  0.6250  1.0136
   87ILE     CD 1472   1.170  -1.369   0.186 -0.3856  0.0001  0.3601
   87ILE    HD1 1473   1.190  -1.332   0.085  1.4812 -1.1984  0.2374
   87ILE    HD2 1474   1.252  -1.352   0.257 -0.9600  0.5648  0.9003
   87ILE    HD3 1475   1.159  -1.477   0.186 -0.1270 -0.0292  0.0823
   87ILE      C 1476   0.652  -1.371   0.263  1.1456 -0.1907  0.2021
   87ILE      O 1477   0.629  -1.483   0.315  0.0755  0.0691 -0.1237
   88TY1      N 1478   0.581  -1.315   0.169  0.4165  0.2451 -0.2586
   88TY1      H 1479   0.616  -1.236   0.117  0.3373 -0.0204 -0.7233
   88TY1     CA 1480   0.450  -1.364   0.137 -0.2062 -0.5355  0.3593
   88TY1     HA 1481   0.421  -1.444   0.205  0.1160  0.8724  2.2639
   88TY1     CB 1482   0.354  -1.244   0.148 -0.2107 -0.3169  0.0442
   88TY1    HB1 1483   0.255  -1.285   0.124 -0.2208 -1.7927  2.3008
   88TY1    HB2 1484   0.383  -1.167   0.077  2.1231  0.6524  1.9065
   88TY1     CG 1485   0.356  -1.188   0.284  0.7777 -0.3824 -0.6817
   88TY1    CD1 1486   0.433  -1.073   0.310 -0.1642 -0.5845  0.3741
   88TY1    HD1 1487   0.494  -1.036   0.229 -0.8254  1.1149  0.6194
   88TY1    CE1 1488   0.459  -1.036   0.444 -0.1613  0.2836  0.3181
   88TY1    HE1 1489   0.532  -0.957   0.454  1.0308 -0.4371 -2.0212
   88TY1     CZ 1490   0.385  -1.097   0.542  0.5719  0.0501  0.4562
   88TY1     OH 1491   0.407  -1.054   0.664  0.0482 -0.2588 -0.3977
   88TY1    HH1 1492   0.492  -1.009   0.670 -1.2391  2.3618 -0.2522
   88TY1    HH2 1493   0.323  -1.046   0.710  0.1626 -2.4498  0.3189
   88TY1    CE2 1494   0.301  -1.203   0.520 -0.0820 -0.4212  0.4339
   88TY1    HE2 1495   0.255  -1.254   0.604  0.8240  0.7199  1.6706
   88TY1    CD2 1496   0.292  -1.257   0.389 -0.1558  0.1937  0.0328
   88TY1    HD2 1497   0.227  -1.339   0.363 -0.8339  0.1575  1.7060
   88TY1      C 1498   0.437  -1.417  -0.003 -0.6190  0.1047 -0.4801
   88TY1      O 1499   0.467  -1.347  -0.102 -0.0345 -0.5969  0.2422
   89ALA      N 1500   0.376  -1.531  -0.017  0.0015  0.1935 -0.1605
   89ALA      H 1501   0.344  -1.567   0.072  1.9254  1.6002  1.2003
   89ALA     CA 1502   0.361  -1.612  -0.140  0.0557 -0.2814 -0.1832
   89ALA     HA 1503   0.396  -1.550  -0.222 -0.3711  2.8980  1.8647
   89ALA     CB 1504   0.435  -1.743  -0.118  0.4200  0.8919 -0.3022
   89ALA    HB1 1505   0.399  -1.785  -0.024  0.7771 -1.4882 -1.1700
   89ALA    HB2 1506   0.418  -1.820  -0.193  1.2629  0.7026 -0.3040
   89ALA    HB3 1507   0.540  -1.720  -0.099  0.3976  0.6977  0.0677
   89ALA      C 1508   0.215  -1.637  -0.167 -0.2334  0.5369  1.0331
   89ALA      O 1509   0.151  -1.724  -0.102 -0.0750  0.2254  0.4438
   90AS0      N 1510   0.151  -1.568  -0.268 -0.0813  0.9197  0.1962
   90AS0      H 1511   0.208  -1.509  -0.326 -1.5285  0.1975 -2.1066
   90AS0     CA 1512  -0.001  -1.557  -0.283 -0.1438 -0.3114 -0.1299
   90AS0     HA 1513  -0.026  -1.471  -0.345 -3.2354  0.0304  1.3762
   90AS0     CB 1514  -0.066  -1.684  -0.347 -0.6007 -0.4721  0.1008
   90AS0    HB1 1515  -0.171  -1.657  -0.357 -0.0210  1.4286 -1.5044
   90AS0    HB2 1516  -0.057  -1.774  -0.286  0.1322 -0.3191  0.2316
   90AS0     CG 1517  -0.018  -1.713  -0.489  0.1921 -0.2987 -0.6771
   90AS0    OD1 1518  -0.078  -1.813  -0.549 -0.2589 -0.0992  0.0987
   90AS0   HD11 1519  -0.146  -1.844  -0.489  1.3312 -1.0414  1.4693
   90AS0   HD12 1520  -0.050  -1.825  -0.640 -0.9384  1.2731 -0.3241
   90AS0    OD2 1521   0.060  -1.641  -0.550 -0.4612  0.2586  0.3760
   90AS0   HD21 1522   0.081  -1.671  -0.639 -0.1812  0.9554  0.1995
   90AS0   HD22 1523   0.092  -1.575  -0.487 -2.0604 -1.8613  3.6772
   90AS0      C 1524  -0.070  -1.520  -0.156  0.0709 -0.3261  0.8325
   90AS0      O 1525  -0.168  -1.582  -0.110 -0.3310 -0.3499 -0.7125
   91GLY      N 1526  -0.021  -1.420  -0.079 -0.3399  0.5466 -0.4051
   91GLY      H 1527   0.056  -1.366  -0.115  1.4727 -2.8904 -2.2574
   91GLY     CA 1528  -0.073  -1.397   0.061  0.0502  0.0190  0.5061
   91GLY    HA1 1529  -0.181  -1.402   0.046 -0.0317 -0.7518  1.3226
   91GLY    HA2 1530  -0.056  -1.293   0.090 -1.8106 -0.0585  2.0460
   91GLY      C 1531  -0.032  -1.491   0.169 -0.2194 -0.9457 -0.4448
   91GLY      O 1532  -0.020  -1.446   0.281  0.0454 -0.0322  0.0856
   92LY3      N 1533  -0.008  -1.621   0.144  0.2059 -0.4726 -0.1745
   92LY3      H 1534  -0.022  -1.658   0.051 -1.9858 -0.5386  0.1212
   92LY3     CA 1535   0.036  -1.721   0.245  0.0678 -0.2633 -0.0638
   92LY3     HA 1536  -0.026  -1.721   0.335  3.2719  2.1476  2.4087
   92LY3     CB 1537   0.051  -1.862   0.184 -0.2423  0.5903  0.5002
   92LY3    HB1 1538   0.070  -1.943   0.254  1.3883  1.7151  1.4374
   92LY3    HB2 1539   0.142  -1.860   0.126 -0.4550 -3.7194 -0.2673
   92LY3     CG 1540  -0.067  -1.917   0.093  0.2628 -0.0241 -0.6985
   92LY3    HG1 1541  -0.062  -1.857   0.002 -0.4332  0.7008 -0.2731
   92LY3    HG2 1542  -0.166  -1.891   0.131  0.2836  0.4574 -0.9668
   92LY3     CD 1543  -0.060  -2.069   0.069 -0.2567  0.0179 -0.2429
   92LY3    HD1 1544  -0.062  -2.128   0.161 -0.9638  1.2829  0.5811
   92LY3    HD2 1545   0.027  -2.087   0.006 -0.0441  2.8013 -0.8901
   92LY3     CE 1546  -0.181  -2.107  -0.021 -0.3769  0.2248 -0.1991
   92LY3    HE1 1547  -0.193  -2.026  -0.093 -0.5982 -1.2311 -1.8888
   92LY3    HE2 1548  -0.279  -2.113   0.026  0.6399 -1.0771  1.9345
   92LY3     NZ 1549  -0.149  -2.231  -0.095 -0.0485  0.0002  0.3351
   92LY3    HZ1 1550  -0.081  -2.210  -0.168 -1.4614 -1.2957 -1.4526
   92LY3    HZ2 1551  -0.113  -2.293  -0.024 -0.9698 -0.6998  0.2116
   92LY3    HZ3 1552  -0.235  -2.261  -0.139 -0.7323  2.0066  0.1883
   92LY3      C 1553   0.170  -1.678   0.292  0.4325 -0.1769 -1.1109
   92LY3      O 1554   0.247  -1.641   0.207 -0.0324 -0.4262  0.3110
   93MET      N 1555   0.209  -1.685   0.424  0.4039 -1.1177  0.0590
   93MET      H 1556   0.144  -1.719   0.493 -0.8347  3.3723  1.4216
   93MET     CA 1557   0.348  -1.649   0.464 -0.5705  0.3997 -0.0041
   93MET     HA 1558   0.389  -1.572   0.398 -1.4732 -0.8898 -2.1661
   93MET     CB 1559   0.351  -1.591   0.603  0.2107  0.3943 -0.1053
   93MET    HB1 1560   0.298  -1.653   0.676 -0.9582 -0.0705 -1.3109
   93MET    HB2 1561   0.282  -1.506   0.595 -1.9039 -1.4056 -2.6113
   93MET     CG 1562   0.486  -1.541   0.642 -0.2374  0.0587 -1.3320
   93MET    HG1 1563   0.512  -1.440   0.612  1.8432  0.3816  1.2280
   93MET    HG2 1564   0.564  -1.604   0.598 -2.0572 -2.7167 -0.8777
   93MET     SD 1565   0.496  -1.538   0.820 -0.1096  0.0386 -0.3188
   93MET     CE 1566   0.360  -1.417   0.865 -0.4622 -0.0325 -0.5638
   93MET    HE1 1567   0.374  -1.329   0.803  0.5072  0.0048 -0.3024
   93MET    HE2 1568   0.262  -1.461   0.847 -0.6216  0.5883 -1.2751
   93MET    HE3 1569   0.371  -1.381   0.968 -0.1180  1.4861 -1.1058
   93MET      C 1570   0.439  -1.770   0.456 -0.4173  0.4664  0.0158
   93MET      O 1571   0.414  -1.880   0.516  0.0884 -0.3835 -0.7315
   94VAL      N 1572   0.542  -1.756   0.377  0.7273 -0.0958  0.2669
   94VAL      H 1573   0.555  -1.659   0.352 -0.0750  0.1259  0.6627
   94VAL     CA 1574   0.663  -1.837   0.356 -0.8438  0.0363  0.9073
   94VAL     HA 1575   0.630  -1.927   0.305  1.4708 -1.3453  1.6812
   94VAL     CB 1576   0.777  -1.773   0.270  0.3118  0.2759  0.5709
   94VAL     HB 1577   0.814  -1.684   0.320 -1.1452  0.8528  0.6618
   94VAL    CG1 1578   0.890  -1.877   0.250 -0.0304  0.0981 -0.2100
   94VAL   HG11 1579   0.973  -1.838   0.190  0.2206 -1.9506 -1.2797
   94VAL   HG12 1580   0.938  -1.905   0.344  0.4350 -0.1199 -0.5072
   94VAL   HG13 1581   0.860  -1.965   0.194  0.9837  1.0604 -2.3840
   94VAL    CG2 1582   0.731  -1.738   0.127 -0.1721  0.7525 -0.4508
   94VAL   HG21 1583   0.727  -1.828   0.064  1.7503  0.3598 -0.0824
   94VAL   HG22 1584   0.631  -1.697   0.135 -0.1940  0.4533  1.2074
   94VAL   HG23 1585   0.811  -1.674   0.089  1.3710  0.7277  2.4844
   94VAL      C 1586   0.725  -1.887   0.488  0.3909  0.0814  0.2385
   94VAL      O 1587   0.749  -2.010   0.502 -0.0090  0.2960  0.1522
   95ASN      N 1588   0.744  -1.806   0.586  0.5418  0.3531 -0.0712
   95ASN      H 1589   0.711  -1.711   0.576 -0.4402  0.2126  1.5208
   95ASN     CA 1590   0.803  -1.833   0.711  0.5075  1.4661 -0.3713
   95ASN     HA 1591   0.895  -1.891   0.699  0.1345  0.9920 -0.9627
   95ASN     CB 1592   0.834  -1.700   0.799  1.4850  0.1494  0.8785
   95ASN    HB1 1593   0.894  -1.735   0.884 -1.4867 -1.5852  2.4396
   95ASN    HB2 1594   0.740  -1.657   0.833  2.2834  0.8007  2.3676
   95ASN     CG 1595   0.896  -1.588   0.711 -0.4803 -0.8680  0.2524
   95ASN    OD1 1596   0.862  -1.544   0.602  0.1185  0.5868 -0.0439
   95ASN    ND2 1597   0.980  -1.510   0.777  0.0742  0.1110 -0.2414
   95ASN   HD21 1598   0.991  -1.531   0.875 -0.5666  0.7351 -0.0283
   95ASN   HD22 1599   1.032  -1.437   0.731  0.7969  0.6341  1.3509
   95ASN      C 1600   0.716  -1.923   0.798 -0.1209  0.3512 -0.0949
   95ASN      O 1601   0.761  -2.028   0.848  1.2623  0.2429 -0.3415
   96GL1      N 1602   0.584  -1.884   0.808  0.2380 -0.4846  0.0686
   96GL1      H 1603   0.559  -1.796   0.765  0.9008 -0.5896 -0.5582
   96GL1     CA 1604   0.486  -1.958   0.881  0.4712  1.0290  0.2160
   96GL1     HA 1605   0.525  -1.973   0.981 -1.1379 -0.0377  0.7137
   96GL1     CB 1606   0.352  -1.878   0.861  0.1044 -0.5305 -0.2112
   96GL1    HB1 1607   0.325  -1.870   0.755  2.2272 -0.5323 -0.7996
   96GL1    HB2 1608   0.358  -1.775   0.897 -0.6905 -1.0709  1.5713
   96GL1     CG 1609   0.234  -1.933   0.937  0.3468  0.0898 -0.2185
   96GL1    HG1 1610   0.227  -2.041   0.919  0.5116 -0.3152  1.8609
   96GL1    HG2 1611   0.139  -1.896   0.900  0.6700  0.9255 -0.2375
   96GL1     CD 1612   0.236  -1.905   1.084  0.3244 -0.0745 -0.5226
   96GL1    OE1 1613   0.337  -1.873   1.151  0.5694  0.3503  0.7135
   96GL1   HE11 1614   0.317  -1.865   1.244  2.2166  0.3721  1.1011
   96GL1   HE12 1615   0.409  -1.849   1.092  0.9737 -1.8421  0.2339
   96GL1    OE2 1616   0.116  -1.912   1.149  0.2879  0.2074 -0.8577
   96GL1   HE21 1617   0.040  -1.940   1.097 -0.3468  1.5852 -0.6971
   96GL1   HE22 1618   0.123  -1.908   1.245  2.0516 -1.9951 -0.8058
   96GL1      C 1619   0.474  -2.097   0.820  0.0327  0.0879 -0.9627
   96GL1      O 1620   0.462  -2.194   0.893  0.1039  0.4201 -0.5050
   97ALA      N 1621   0.490  -2.112   0.689 -0.4220 -0.2506 -0.7820
   97ALA      H 1622   0.507  -2.028   0.637 -2.4525  1.2534  0.8505
   97ALA     CA 1623   0.469  -2.245   0.619  0.4658  0.5002 -0.3659
   97ALA     HA 1624   0.366  -2.280   0.629 -0.2052  2.7367  1.3082
   97ALA     CB 1625   0.480  -2.218   0.467  0.3457  0.8909 -0.5075
   97ALA    HB1 1626   0.576  -2.169   0.451  1.8525 -1.6039  0.3461
   97ALA    HB2 1627   0.472  -2.316   0.420 -1.6860  0.2475  1.0125
   97ALA    HB3 1628   0.400  -2.155   0.427  0.8307  1.8108 -0.0502
   97ALA      C 1629   0.578  -2.344   0.675 -0.1789 -0.0604  0.1593
   97ALA      O 1630   0.551  -2.458   0.715  0.5203 -0.4354  0.7542
   98LEU      N 1631   0.706  -2.297   0.676  0.0353 -0.0241  0.1684
   98LEU      H 1632   0.729  -2.213   0.624 -0.2459 -0.7748 -1.2145
   98LEU     CA 1633   0.821  -2.376   0.720 -0.0925 -0.3362  0.1945
   98LEU     HA 1634   0.819  -2.459   0.649  1.3765 -0.4168  0.2087
   98LEU     CB 1635   0.947  -2.283   0.693 -0.1243  0.2028  0.3049
   98LEU    HB1 1636   1.016  -2.309   0.774 -3.0431 -0.7914  2.6242
   98LEU    HB2 1637   0.924  -2.178   0.706 -1.0557 -0.0089  0.4352
   98LEU     CG 1638   1.019  -2.306   0.551  0.9610 -0.5297 -0.9696
   98LEU     HG 1639   0.938  -2.318   0.479  0.2375 -0.2643 -0.2300
   98LEU    CD1 1640   1.089  -2.177   0.527 -0.4278 -0.2992 -0.3086
   98LEU   HD11 1641   1.179  -2.163   0.586 -1.8206  0.6821  1.7160
   98LEU   HD12 1642   1.114  -2.186   0.422 -1.5410 -0.6088 -0.5576
   98LEU   HD13 1643   1.030  -2.085   0.527 -1.2237 -0.7930 -0.7210
   98LEU    CD2 1644   1.113  -2.423   0.560 -0.0629 -0.0959 -0.3124
   98LEU   HD21 1645   1.181  -2.414   0.645  0.7223 -1.8209 -0.6922
   98LEU   HD22 1646   1.059  -2.517   0.562 -0.8719  0.3730  1.1623
   98LEU   HD23 1647   1.174  -2.419   0.469 -1.3415  0.3655 -1.1682
   98LEU      C 1648   0.815  -2.436   0.869  0.8281 -0.0434 -0.5214
   98LEU      O 1649   0.829  -2.555   0.887 -0.1409 -0.6782 -0.0158
   99VAL      N 1650   0.769  -2.352   0.969 -0.3970 -0.1808  0.3660
   99VAL      H 1651   0.748  -2.255   0.953 -2.0608 -0.0825  2.7119
   99VAL     CA 1652   0.749  -2.400   1.104 -0.0343  0.3778  0.1972
   99VAL     HA 1653   0.823  -2.478   1.121 -1.3308 -0.8099  0.6058
   99VAL     CB 1654   0.786  -2.296   1.208 -0.4388 -0.3845 -0.3761
   99VAL     HB 1655   0.784  -2.341   1.307  4.3217 -0.9026 -0.2861
   99VAL    CG1 1656   0.911  -2.217   1.173  0.1851  0.7837 -0.2309
   99VAL   HG11 1657   0.897  -2.150   1.089 -3.1363  0.3979 -0.0893
   99VAL   HG12 1658   0.935  -2.141   1.247  1.2894  1.5914 -1.3797
   99VAL   HG13 1659   0.994  -2.287   1.160  0.1102  0.0148  2.6233
   99VAL    CG2 1660   0.685  -2.183   1.207 -0.1246  0.2632  0.0422
   99VAL   HG21 1661   0.664  -2.143   1.107 -1.5093  0.6138  0.4493
   99VAL   HG22 1662   0.595  -2.228   1.248  1.4153 -1.4739  1.6844
   99VAL   HG23 1663   0.716  -2.107   1.279  1.3377  0.1064 -0.3862
   99VAL      C 1664   0.615  -2.471   1.130 -0.5486  0.3126 -0.1802
   99VAL      O 1665   0.619  -2.568   1.210  0.0764 -0.3402  0.0827
  100ARG      N 1666   0.509  -2.444   1.057 -0.2348 -0.1381  0.0702
  100ARG      H 1667   0.522  -2.365   0.995 -0.1266  0.0070  0.2752
  100ARG     CA 1668   0.381  -2.518   1.066 -0.0853 -0.6677  0.0260
  100ARG     HA 1669   0.349  -2.518   1.170 -1.7557  0.9542 -0.4264
  100ARG     CB 1670   0.273  -2.432   0.991 -0.0636  0.6128 -0.6247
  100ARG    HB1 1671   0.313  -2.417   0.891  0.2043 -0.1390 -0.6359
  100ARG    HB2 1672   0.259  -2.333   1.035 -1.1903 -0.0064  0.4752
  100ARG     CG 1673   0.133  -2.503   0.986  0.9742 -0.2689  0.1270
  100ARG    HG1 1674   0.134  -2.570   0.900  1.7586  0.8287 -0.7667
  100ARG    HG2 1675   0.064  -2.425   0.953  0.5123 -0.0834  1.4664
  100ARG     CD 1676   0.066  -2.560   1.115 -0.4394  0.6635  0.2385
  100ARG    HD1 1677   0.046  -2.471   1.175  2.9849 -0.2806  3.1215
  100ARG    HD2 1678   0.135  -2.622   1.173 -0.0834 -1.1026 -1.9597
  100ARG     NE 1679  -0.055  -2.638   1.090  1.3102  0.2477  0.0606
  100ARG     HE 1680  -0.138  -2.584   1.112  0.1366 -1.5790  0.3201
  100ARG     CZ 1681  -0.056  -2.775   1.073 -0.1261  0.2396 -0.2409
  100ARG    NH1 1682   0.054  -2.845   1.074  0.3387 -0.1998 -0.0934
  100ARG   HH11 1683   0.146  -2.803   1.065  0.0362  0.2838 -1.1190
  100ARG   HH12 1684   0.039  -2.945   1.082  0.4063 -0.3463 -1.5144
  100ARG    NH2 1685  -0.165  -2.851   1.082 -0.1771 -0.4486 -0.2061
  100ARG   HH21 1686  -0.255  -2.806   1.079 -0.0375 -0.1974 -1.1404
  100ARG   HH22 1687  -0.160  -2.939   1.032 -2.8179  0.7240 -2.8868
  100ARG      C 1688   0.388  -2.660   1.000  0.3843  0.5728  0.3870
  100ARG      O 1689   0.317  -2.754   1.034  0.2633  0.1405  0.6516
  101GLN      N 1690   0.477  -2.674   0.905 -0.6723  0.3016 -0.1123
  101GLN      H 1691   0.506  -2.594   0.852  0.3783 -0.2794 -0.4332
  101GLN     CA 1692   0.509  -2.808   0.843 -0.2881  0.3297 -0.2194
  101GLN     HA 1693   0.415  -2.862   0.842 -0.0866 -0.0231 -0.8112
  101GLN     CB 1694   0.553  -2.791   0.697  0.5771 -1.0455 -0.2044
  101GLN    HB1 1695   0.660  -2.774   0.691  0.5905 -0.7873  0.6537
  101GLN    HB2 1696   0.491  -2.719   0.644  0.1857 -1.2608 -0.0502
  101GLN     CG 1697   0.545  -2.922   0.611  0.7414 -0.0119 -0.1741
  101GLN    HG1 1698   0.599  -3.004   0.657 -0.5802 -1.0655 -0.4409
  101GLN    HG2 1699   0.587  -2.898   0.513  0.6183 -0.8073 -0.4262
  101GLN     CD 1700   0.398  -2.983   0.591 -0.5675 -0.3252  0.5049
  101GLN    OE1 1701   0.306  -2.915   0.550 -0.2444  0.2616  0.0644
  101GLN    NE2 1702   0.392  -3.114   0.588  0.0818  0.1828 -0.3041
  101GLN   HE21 1703   0.467  -3.171   0.623 -1.1096 -2.2605 -1.4593
  101GLN   HE22 1704   0.303  -3.154   0.561  0.1719 -1.5754  1.7778
  101GLN      C 1705   0.613  -2.884   0.930  0.2886  0.0399  0.0008
  101GLN      O 1706   0.636  -3.004   0.902 -0.6416 -0.1226  0.0234
  102GLY      N 1707   0.697  -2.815   1.004  0.1825  0.4764  0.2281
  102GLY      H 1708   0.692  -2.714   0.993 -0.6886  0.2041 -2.3541
  102GLY     CA 1709   0.805  -2.861   1.089  0.1580 -0.2491  0.1523
  102GLY    HA1 1710   0.765  -2.952   1.134 -1.2359  0.4410  0.3619
  102GLY    HA2 1711   0.819  -2.784   1.165 -1.6319  0.1786  0.0981
  102GLY      C 1712   0.943  -2.881   1.020  0.6020  0.2643  0.4966
  102GLY      O 1713   1.027  -2.964   1.063 -0.3164  0.0154 -0.0783
  103LEU      N 1714   0.960  -2.829   0.892 -0.2332 -0.5469 -0.3118
  103LEU      H 1715   0.899  -2.751   0.873  1.4110  1.4784  2.0585
  103LEU     CA 1716   1.088  -2.846   0.824  0.0146 -0.7779  0.5571
  103LEU     HA 1717   1.119  -2.950   0.830  0.0758 -0.6993  1.8736
  103LEU     CB 1718   1.063  -2.823   0.675  0.1267 -0.0714 -0.1899
  103LEU    HB1 1719   1.162  -2.837   0.632  0.9126 -1.6711  1.9659
  103LEU    HB2 1720   1.020  -2.725   0.655 -1.2961 -0.2243  1.8296
  103LEU     CG 1721   0.974  -2.923   0.609  0.6139  0.2683 -0.0032
  103LEU     HG 1722   0.897  -2.961   0.678  1.6061 -1.8373  0.0330
  103LEU    CD1 1723   0.926  -2.869   0.472 -0.6475 -0.2048  0.0165
  103LEU   HD11 1724   0.859  -2.946   0.433  0.5418 -0.7903 -0.9061
  103LEU   HD12 1725   0.871  -2.776   0.488  0.9975  0.6485  1.0086
  103LEU   HD13 1726   1.007  -2.853   0.402  1.4622  1.7735  2.6845
  103LEU    CD2 1727   1.056  -3.049   0.574  0.2069 -0.6732  0.3604
  103LEU   HD21 1728   1.139  -3.019   0.511 -1.7394  0.4540 -1.7902
  103LEU   HD22 1729   1.092  -3.099   0.664 -1.0497 -0.8488  0.7851
  103LEU   HD23 1730   1.002  -3.125   0.517 -2.9777  0.6573  1.3685
  103LEU      C 1731   1.193  -2.739   0.870 -0.2541  0.6163  0.8147
  103LEU      O 1732   1.301  -2.721   0.815  0.1139 -0.0974  0.2288
  104ALA      N 1733   1.160  -2.671   0.975  0.3211 -0.2375  0.0107
  104ALA      H 1734   1.079  -2.695   1.031 -2.0364  1.0449 -2.5705
  104ALA     CA 1735   1.240  -2.572   1.038 -1.0415  0.4607 -0.7995
  104ALA     HA 1736   1.344  -2.603   1.042 -1.5642 -1.2880  2.1004
  104ALA     CB 1737   1.222  -2.433   0.965 -0.0140 -0.5758 -0.0412
  104ALA    HB1 1738   1.284  -2.358   1.012 -1.0166 -0.3630  0.9832
  104ALA    HB2 1739   1.243  -2.441   0.858  0.3897  2.2423 -0.2419
  104ALA    HB3 1740   1.119  -2.399   0.974 -0.5925 -1.9701 -0.9485
  104ALA      C 1741   1.192  -2.572   1.183  0.1257  0.0688 -0.2902
  104ALA      O 1742   1.076  -2.608   1.210 -0.0359 -0.3881 -0.7404
  105LY3      N 1743   1.278  -2.507   1.263 -0.0133  0.0289 -0.3770
  105LY3      H 1744   1.356  -2.454   1.226 -0.7274  1.8547  0.5997
  105LY3     CA 1745   1.238  -2.462   1.396 -0.2046  0.3981  0.7075
  105LY3     HA 1746   1.133  -2.481   1.419  0.0683  0.4972  2.1688
  105LY3     CB 1747   1.318  -2.537   1.509  0.2222 -0.2326 -0.1214
  105LY3    HB1 1748   1.292  -2.643   1.507 -0.3753 -0.1725  1.7977
  105LY3    HB2 1749   1.290  -2.494   1.606  0.2210 -1.5918  0.5093
  105LY3     CG 1750   1.477  -2.513   1.503 -0.4845  0.2690  0.4338
  105LY3    HG1 1751   1.496  -2.407   1.482  1.4566 -0.4580 -1.9321
  105LY3    HG2 1752   1.500  -2.575   1.416 -1.6728  1.6419 -0.9348
  105LY3     CD 1753   1.561  -2.562   1.622 -0.6864 -0.4044  0.4192
  105LY3    HD1 1754   1.560  -2.671   1.626  0.0054 -0.3721  1.7114
  105LY3    HD2 1755   1.517  -2.521   1.712 -0.7946  1.1118 -0.2859
  105LY3     CE 1756   1.704  -2.526   1.594  0.8882 -0.7726  0.2799
  105LY3    HE1 1757   1.700  -2.430   1.543  2.1277 -0.3126  1.0136
  105LY3    HE2 1758   1.745  -2.603   1.529  1.0283  0.5911 -1.3259
  105LY3     NZ 1759   1.780  -2.497   1.719 -0.1771 -0.1634  0.4605
  105LY3    HZ1 1760   1.740  -2.418   1.767  0.8898  0.9461 -0.4220
  105LY3    HZ2 1761   1.798  -2.568   1.789  1.0543  1.9013  2.3506
  105LY3    HZ3 1762   1.876  -2.478   1.693 -0.3614 -0.1428 -0.2092
  105LY3      C 1763   1.243  -2.304   1.417  0.3781  0.5020 -0.0140
  105LY3      O 1764   1.321  -2.241   1.343 -0.5454  0.0011 -0.5873
  106VAL      N 1765   1.166  -2.243   1.501 -0.6274 -0.2330  0.1444
  106VAL      H 1766   1.115  -2.291   1.574 -0.2896  0.9873  1.2036
  106VAL     CA 1767   1.166  -2.094   1.511  0.0981 -0.1738  0.0014
  106VAL     HA 1768   1.169  -2.059   1.407 -2.4333  0.0761 -0.0356
  106VAL     CB 1769   1.025  -2.046   1.560 -0.2323  0.1295 -0.7169
  106VAL     HB 1770   0.959  -2.069   1.476  0.9001 -2.0650 -1.0763
  106VAL    CG1 1771   0.973  -2.117   1.687  1.0355  0.7412  0.1587
  106VAL   HG11 1772   0.901  -2.051   1.735 -1.4327 -0.3796 -1.7832
  106VAL   HG12 1773   0.928  -2.213   1.661  1.9966 -0.0465  1.3046
  106VAL   HG13 1774   1.050  -2.135   1.761  2.6962  0.3914 -1.5677
  106VAL    CG2 1775   1.039  -1.897   1.605 -0.3571  0.0564 -0.2206
  106VAL   HG21 1776   1.116  -1.892   1.682 -1.1068  0.2095  0.5474
  106VAL   HG22 1777   1.063  -1.832   1.521 -0.4239  0.5567  0.1387
  106VAL   HG23 1778   0.949  -1.857   1.653 -0.3607 -0.7793  0.4980
  106VAL      C 1779   1.292  -2.054   1.592  0.5006  0.0305 -1.2160
  106VAL      O 1780   1.336  -2.117   1.690  0.3048 -0.3715 -0.0439
  107ALA      N 1781   1.355  -1.943   1.555 -0.4173 -0.0636 -0.4875
  107ALA      H 1782   1.320  -1.893   1.474 -1.1286  0.9520  0.4053
  107ALA     CA 1783   1.461  -1.871   1.625 -0.1807 -0.4582  0.7080
  107ALA     HA 1784   1.549  -1.934   1.639  0.5792 -0.2247 -2.3638
  107ALA     CB 1785   1.500  -1.747   1.540 -0.1900 -0.3048 -0.5048
  107ALA    HB1 1786   1.576  -1.689   1.594 -0.0559 -0.1901 -0.8132
  107ALA    HB2 1787   1.543  -1.779   1.445  0.2315  0.8989 -0.7419
  107ALA    HB3 1788   1.413  -1.682   1.529 -2.0457 -2.4319  0.8532
  107ALA      C 1789   1.417  -1.840   1.775 -0.9320  0.3516 -0.8395
  107ALA      O 1790   1.304  -1.818   1.809 -0.1274  0.2369  0.3034
  108TY1      N 1791   1.512  -1.847   1.871 -0.1193  0.2865  0.2228
  108TY1      H 1792   1.605  -1.866   1.835 -0.7058  0.7059 -1.5831
  108TY1     CA 1793   1.494  -1.855   2.015  0.7612 -0.2073 -0.9973
  108TY1     HA 1794   1.387  -1.840   2.031  0.2146 -2.4006 -2.1277
  108TY1     CB 1795   1.530  -1.995   2.075 -0.5668 -0.1736  0.7020
  108TY1    HB1 1796   1.638  -2.014   2.071 -0.8477 -2.6237  2.5770
  108TY1    HB2 1797   1.495  -2.075   2.009  2.1009 -1.0056  0.1343
  108TY1     CG 1798   1.493  -2.020   2.216 -1.1316  0.1347  0.2426
  108TY1    CD1 1799   1.579  -1.997   2.323  0.1828 -0.3639 -0.5477
  108TY1    HD1 1800   1.667  -1.935   2.311 -0.4269  0.4524 -0.8329
  108TY1    CE1 1801   1.546  -2.049   2.455  0.3388 -0.3554 -0.2129
  108TY1    HE1 1802   1.612  -2.032   2.538 -0.3479  0.6370  0.1529
  108TY1     CZ 1803   1.440  -2.145   2.470 -0.4223  0.1738  0.1409
  108TY1     OH 1804   1.427  -2.219   2.587 -0.4685 -0.2068  0.7697
  108TY1    HH1 1805   1.499  -2.200   2.647 -0.7547  1.0120  0.7572
  108TY1    HH2 1806   1.339  -2.258   2.592 -0.2016 -0.8448  0.6007
  108TY1    CE2 1807   1.351  -2.162   2.359  0.2919 -0.3920  0.0785
  108TY1    HE2 1808   1.275  -2.238   2.364  1.6415 -1.9089 -1.4324
  108TY1    CD2 1809   1.383  -2.105   2.235  0.5508 -0.5390  0.2994
  108TY1    HD2 1810   1.318  -2.123   2.151  2.2084  0.6834 -1.3279
  108TY1      C 1811   1.568  -1.743   2.092 -0.0293 -0.4159  0.0093
  108TY1      O 1812   1.684  -1.726   2.059  0.4281  0.4096 -0.0033
  109VAL      N 1813   1.506  -1.661   2.184  0.6386  0.1236  0.3127
  109VAL      H 1814   1.417  -1.698   2.214  1.2200 -2.3849 -0.7739
  109VAL     CA 1815   1.565  -1.540   2.254  0.0641 -0.4079 -0.5004
  109VAL     HA 1816   1.473  -1.493   2.288  1.7983  1.4886  1.8875
  109VAL     CB 1817   1.648  -1.577   2.381 -0.2164  0.0738  0.3484
  109VAL     HB 1818   1.671  -1.492   2.445  2.8982 -1.9172  2.1059
  109VAL    CG1 1819   1.569  -1.666   2.475 -0.2766 -0.0618  0.2347
  109VAL   HG11 1820   1.567  -1.772   2.448  0.2092  0.6094 -2.8048
  109VAL   HG12 1821   1.598  -1.660   2.580  1.8989 -1.5317 -0.2069
  109VAL   HG13 1822   1.466  -1.631   2.479 -0.2946 -0.2548  1.7217
  109VAL    CG2 1823   1.780  -1.636   2.359 -0.4901  0.1996  0.2603
  109VAL   HG21 1824   1.849  -1.566   2.314  0.4367 -0.6187  0.3670
  109VAL   HG22 1825   1.824  -1.668   2.454 -0.1331 -1.3910 -0.4039
  109VAL   HG23 1826   1.766  -1.726   2.299  1.3673  1.6373 -2.5238
  109VAL      C 1827   1.614  -1.433   2.161 -1.0258  0.3388  0.4571
  109VAL      O 1828   1.696  -1.352   2.202  0.1841 -0.5469  0.5598
  110TY0      N 1829   1.583  -1.445   2.030 -0.0721 -0.0353  0.1683
  110TY0      H 1830   1.517  -1.515   2.000  1.0173 -1.0386  0.0162
  110TY0     CA 1831   1.611  -1.339   1.931 -0.1300  0.1337 -0.1683
  110TY0     HA 1832   1.715  -1.310   1.945  0.0594 -0.4733 -0.3045
  110TY0     CB 1833   1.581  -1.388   1.786  0.2340 -0.1168  0.5391
  110TY0    HB1 1834   1.474  -1.382   1.770  0.2152 -1.5563 -0.0542
  110TY0    HB2 1835   1.611  -1.493   1.786  0.6557 -0.0593 -1.9366
  110TY0     CG 1836   1.653  -1.306   1.679 -0.1372 -0.4705 -0.3867
  110TY0    CD1 1837   1.786  -1.336   1.644  0.7843 -0.1368  0.5034
  110TY0    HD1 1838   1.841  -1.414   1.695  0.3803 -0.0337  1.1099
  110TY0    CE1 1839   1.849  -1.266   1.542  0.3202  0.0385 -0.0552
  110TY0    HE1 1840   1.950  -1.293   1.515  0.1380 -0.7745  0.0720
  110TY0     CZ 1841   1.779  -1.156   1.477  0.0472 -0.2183 -0.8495
  110TY0     OH 1842   1.834  -1.083   1.379 -0.5714 -0.0946  0.2739
  110TY0    HH1 1843   1.919  -1.125   1.364 -0.7293 -0.4997  0.5025
  110TY0    HH2 1844   1.775  -1.033   1.323  1.6950  1.1120 -1.1726
  110TY0    CE2 1845   1.651  -1.120   1.520  0.2606  0.0464 -0.3399
  110TY0    HE2 1846   1.597  -1.045   1.464 -0.8610 -0.9240 -0.6111
  110TY0    CD2 1847   1.586  -1.195   1.620  0.6795  0.4780 -0.1576
  110TY0    HD2 1848   1.481  -1.185   1.640  0.7970  2.3390 -0.3497
  110TY0      C 1849   1.535  -1.212   1.956  0.1477 -0.0356  0.2154
  110TY0      O 1850   1.412  -1.208   1.980  0.4180  0.6948  0.3234
  111LY3      N 1851   1.592  -1.098   1.920 -0.0800 -0.8459  0.6821
  111LY3      H 1852   1.693  -1.101   1.920 -0.0429 -1.3873  3.1415
  111LY3     CA 1853   1.534  -0.962   1.920 -0.7229  0.3115 -0.1660
  111LY3     HA 1854   1.432  -0.970   1.882 -0.0319 -1.8170 -1.7696
  111LY3     CB 1855   1.524  -0.911   2.067  0.2844 -1.1514 -0.9066
  111LY3    HB1 1856   1.456  -0.973   2.126 -0.0584  0.8734  0.9292
  111LY3    HB2 1857   1.486  -0.810   2.076  0.2053 -1.3809  2.2651
  111LY3     CG 1858   1.655  -0.912   2.147 -0.7478 -0.2673  0.4604
  111LY3    HG1 1859   1.733  -0.863   2.090 -0.2387  0.5069  1.7616
  111LY3    HG2 1860   1.685  -1.016   2.161 -0.4783 -0.0408  1.7605
  111LY3     CD 1861   1.632  -0.829   2.278 -0.1634 -0.9782 -1.2612
  111LY3    HD1 1862   1.536  -0.845   2.326 -0.5099  0.7401 -1.3026
  111LY3    HD2 1863   1.637  -0.724   2.251 -1.3313 -0.3353  0.7980
  111LY3     CE 1864   1.746  -0.847   2.384  0.7252  0.5817  0.5168
  111LY3    HE1 1865   1.755  -0.953   2.407 -0.3442  0.3218 -0.2171
  111LY3    HE2 1866   1.712  -0.791   2.472 -3.2785  1.4034 -1.3508
  111LY3     NZ 1867   1.867  -0.793   2.342  0.1332 -0.6068  0.1322
  111LY3    HZ1 1868   1.934  -0.789   2.417  1.0172 -2.8202 -0.4556
  111LY3    HZ2 1869   1.904  -0.839   2.260  2.2216  2.2817 -0.7129
  111LY3    HZ3 1870   1.849  -0.702   2.303 -0.2010 -1.1755 -1.0844
  111LY3      C 1871   1.616  -0.861   1.835  0.2899  0.6111  0.3318
  111LY3      O 1872   1.729  -0.897   1.791  0.7043  0.9361 -0.4391
  112PRO      N 1873   1.565  -0.742   1.800  0.1473 -0.4594  0.2156
  112PRO     CD 1874   1.645  -0.635   1.735 -0.9168  0.1613  0.0128
  112PRO    HD1 1875   1.619  -0.640   1.629 -1.0778 -1.4801  0.1053
  112PRO    HD2 1876   1.751  -0.653   1.754 -0.7677  0.8934 -0.0768
  112PRO     CG 1877   1.603  -0.505   1.801 -1.3832  0.0125 -0.5586
  112PRO    HG1 1878   1.634  -0.420   1.740  2.4093 -0.5644  0.3199
  112PRO    HG2 1879   1.640  -0.498   1.904 -1.7290 -0.1660 -0.4212
  112PRO     CB 1880   1.451  -0.526   1.816  0.5644  0.1451 -0.3795
  112PRO    HB1 1881   1.403  -0.504   1.721  1.7413  0.4502 -0.9227
  112PRO    HB2 1882   1.402  -0.474   1.899  0.5551 -0.8426  0.2524
  112PRO     CA 1883   1.433  -0.678   1.831 -0.0060 -0.6457 -0.4927
  112PRO     HA 1884   1.401  -0.700   1.933 -1.1681  2.2547 -0.1189
  112PRO      C 1885   1.314  -0.735   1.752 -0.2320  0.7891  1.4140
  112PRO      O 1886   1.200  -0.715   1.788 -0.0717 -0.1679  1.0457
  113ASN      N 1887   1.337  -0.805   1.635 -0.4131 -0.2649  0.3775
  113ASN      H 1888   1.432  -0.821   1.603 -0.5993 -0.5738 -0.0299
  113ASN     CA 1889   1.226  -0.855   1.555  0.2445  0.5566  0.5693
  113ASN     HA 1890   1.157  -0.783   1.510 -0.7394 -1.7969 -1.9647
  113ASN     CB 1891   1.283  -0.907   1.423 -0.5660 -0.0240 -0.1654
  113ASN    HB1 1892   1.195  -0.930   1.363 -1.1898  1.3682  0.1793
  113ASN    HB2 1893   1.321  -1.008   1.441 -3.3175 -1.1521 -0.1220
  113ASN     CG 1894   1.382  -0.820   1.352 -0.1686  0.1437  0.1670
  113ASN    OD1 1895   1.485  -0.776   1.405  0.4764  0.8633  0.0054
  113ASN    ND2 1896   1.353  -0.783   1.227  0.0903 -0.3526 -0.4590
  113ASN   HD21 1897   1.275  -0.828   1.181 -3.2866  2.3743  1.9906
  113ASN   HD22 1898   1.415  -0.719   1.180  1.2100 -0.9310  0.1912
  113ASN      C 1899   1.132  -0.959   1.624 -0.1551  0.4800  0.6435
  113ASN      O 1900   1.174  -1.068   1.665 -0.5142  0.3595 -0.3909
  114ASN      N 1901   1.006  -0.924   1.647 -0.3486 -0.3330  0.5092
  114ASN      H 1902   0.985  -0.829   1.620  0.6341 -0.6300 -1.4871
  114ASN     CA 1903   0.910  -1.012   1.712  0.0181  0.2759  0.5321
  114ASN     HA 1904   0.945  -1.114   1.699 -0.8094 -0.0205  0.5729
  114ASN     CB 1905   0.907  -0.973   1.861  0.1234  0.4339 -0.1942
  114ASN    HB1 1906   0.843  -0.886   1.877 -2.6204 -1.7209  1.3047
  114ASN    HB2 1907   1.011  -0.953   1.889  0.2106 -2.0579  1.5147
  114ASN     CG 1908   0.865  -1.088   1.954 -0.3836 -0.2664 -0.8651
  114ASN    OD1 1909   0.950  -1.166   1.997 -0.2911 -0.2116 -0.2935
  114ASN    ND2 1910   0.747  -1.099   2.008 -0.1152 -0.8282  0.3923
  114ASN   HD21 1911   0.682  -1.027   1.978  2.2038  0.7920 -1.0508
  114ASN   HD22 1912   0.735  -1.170   2.078  1.6875 -1.3558  0.2112
  114ASN      C 1913   0.766  -1.004   1.661  1.0257 -0.3725 -0.4450
  114ASN      O 1914   0.678  -1.066   1.720  0.0930 -0.1493 -0.6568
  115THR      N 1915   0.733  -0.918   1.565 -0.3521  0.2986 -0.2972
  115THR      H 1916   0.803  -0.874   1.507 -1.1524 -0.9100 -2.2658
  115THR     CA 1917   0.592  -0.892   1.532 -0.5907 -0.1841  1.0515
  115THR     HA 1918   0.544  -0.839   1.614 -0.9351  0.7680  0.2664
  115THR     CB 1919   0.577  -0.796   1.416 -0.4433 -0.0998  0.2948
  115THR     HB 1920   0.642  -0.826   1.333 -1.3994 -4.1635  0.7919
  115THR    CG2 1921   0.439  -0.762   1.359 -0.4658  0.4177  0.8155
  115THR   HG21 1922   0.389  -0.851   1.322 -0.3885  0.4851  0.5479
  115THR   HG22 1923   0.374  -0.727   1.439 -1.3782 -0.2165  0.3704
  115THR   HG23 1924   0.441  -0.691   1.276 -0.9018  0.6767  1.0258
  115THR    OG1 1925   0.632  -0.670   1.450 -0.1714 -0.4430  0.1369
  115THR    HG1 1926   0.716  -0.661   1.404 -0.8811  1.2848 -0.9368
  115THR      C 1927   0.505  -1.013   1.492 -0.1015  0.8286  0.1543
  115THR      O 1928   0.386  -1.004   1.518  0.2409 -0.0388  0.0107
  116HI2      N 1929   0.560  -1.128   1.446 -0.2588  0.4714  0.0944
  116HI2      H 1930   0.660  -1.133   1.434  0.4523  3.1923  3.3102
  116HI2     CA 1931   0.478  -1.253   1.412  0.4610  0.4799 -0.0693
  116HI2     HA 1932   0.378  -1.239   1.451  0.5617  1.1702 -0.0575
  116HI2     CB 1933   0.456  -1.271   1.257  0.3133 -0.5373  0.1207
  116HI2    HB1 1934   0.394  -1.359   1.238 -2.7395  1.5664 -0.3286
  116HI2    HB2 1935   0.557  -1.289   1.219  0.5190 -0.3499  0.5774
  116HI2     CG 1936   0.402  -1.157   1.180  0.0355 -0.1676 -0.4201
  116HI2    ND1 1937   0.286  -1.095   1.216  0.0098 -0.8009 -0.2694
  116HI2    HD1 1938   0.243  -1.095   1.307 -0.7631  0.5516 -0.6073
  116HI2    CE1 1939   0.256  -1.000   1.122 -0.2055 -0.4335  0.4396
  116HI2    HE1 1940   0.164  -0.944   1.116 -0.2240 -0.3155  1.5881
  116HI2    NE2 1941   0.351  -1.004   1.028 -0.2529  0.5976  0.2383
  116HI2    HE2 1942   0.359  -0.933   0.956 -1.5458  0.7043  0.1744
  116HI2    CD2 1943   0.440  -1.106   1.061  0.2925  0.4173  0.9388
  116HI2    HD2 1944   0.525  -1.134   1.001 -0.4332  0.5353 -0.1636
  116HI2      C 1945   0.530  -1.377   1.488  0.6395 -0.7325 -0.5054
  116HI2      O 1946   0.517  -1.493   1.446 -0.1287 -0.8379 -0.0076
  117GL3      N 1947   0.599  -1.352   1.601  0.2852 -0.1383 -0.2828
  117GL3      H 1948   0.600  -1.262   1.647 -0.1496 -0.2203 -0.1065
  117GL3     CA 1949   0.670  -1.461   1.668  0.7213 -0.1147  0.0844
  117GL3     HA 1950   0.728  -1.524   1.601 -0.4789 -1.6710  0.4329
  117GL3     CB 1951   0.768  -1.389   1.765 -0.1108  0.0445  0.1877
  117GL3    HB1 1952   0.708  -1.312   1.814 -1.7509 -0.2235 -1.2829
  117GL3    HB2 1953   0.843  -1.341   1.703  2.5461 -1.7507  1.8423
  117GL3     CG 1954   0.846  -1.470   1.877  0.4125 -0.9885  0.5641
  117GL3    HG1 1955   0.783  -1.499   1.960 -1.8049 -1.2636 -1.1278
  117GL3    HG2 1956   0.923  -1.406   1.919 -1.3614  0.5645  1.5710
  117GL3     CD 1957   0.912  -1.593   1.819 -0.4171  0.3075 -0.4966
  117GL3    OE1 1958   0.908  -1.631   1.704 -0.8151  0.1111 -0.2017
  117GL3   HE11 1959   0.949  -1.715   1.682  0.1764  0.0513  1.7033
  117GL3   HE12 1960   0.856  -1.565   1.659 -2.2500  0.5226  1.9454
  117GL3    OE2 1961   0.977  -1.659   1.917 -0.4564  0.5189 -0.7151
  117GL3   HE21 1962   1.042  -1.719   1.880 -0.4277 -0.1149  0.3279
  117GL3   HE22 1963   0.969  -1.622   2.005 -2.3328 -0.4613 -0.4198
  117GL3      C 1964   0.570  -1.552   1.752 -0.4131 -0.5466 -0.3332
  117GL3      O 1965   0.604  -1.668   1.770  0.3358  0.4049  0.0825
  118GLN      N 1966   0.456  -1.504   1.800 -0.4040 -0.4732 -0.2019
  118GLN      H 1967   0.435  -1.405   1.800 -1.3420 -0.6363  1.4050
  118GLN     CA 1968   0.356  -1.589   1.861  0.8086  0.5973 -0.1545
  118GLN     HA 1969   0.401  -1.644   1.944  0.2292  1.8295  1.0185
  118GLN     CB 1970   0.255  -1.495   1.923 -0.6113 -0.0138  0.1183
  118GLN    HB1 1971   0.221  -1.423   1.849 -0.1986 -0.5348 -0.5892
  118GLN    HB2 1972   0.310  -1.449   2.006  1.7716  0.7737 -1.7710
  118GLN     CG 1973   0.131  -1.565   1.981 -0.0195  0.2135 -0.0703
  118GLN    HG1 1974   0.095  -1.523   2.075 -1.2899 -1.0012  0.0262
  118GLN    HG2 1975   0.149  -1.669   2.010  0.7288  0.8106  1.8002
  118GLN     CD 1976   0.019  -1.575   1.888  0.5760  0.4468  0.0059
  118GLN    OE1 1977   0.007  -1.665   1.815  0.5219 -0.0806  0.4740
  118GLN    NE2 1978  -0.071  -1.481   1.879 -1.2854  0.7581 -0.3135
  118GLN   HE21 1979  -0.068  -1.401   1.941 -0.1224 -0.7812  1.7480
  118GLN   HE22 1980  -0.144  -1.506   1.814  0.9256 -1.4877 -2.1099
  118GLN      C 1981   0.303  -1.695   1.760  0.2621 -0.4782 -0.7136
  118GLN      O 1982   0.315  -1.815   1.786 -0.1583  0.1075  0.1627
  119HI2      N 1983   0.259  -1.658   1.641 -0.8337 -0.2646  1.1023
  119HI2      H 1984   0.234  -1.561   1.626 -2.8362 -0.9192 -0.4054
  119HI2     CA 1985   0.230  -1.748   1.531 -0.7871 -0.4523 -0.1858
  119HI2     HA 1986   0.151  -1.809   1.574 -0.3529 -1.3636 -0.6453
  119HI2     CB 1987   0.176  -1.674   1.415  0.4112  0.0361  0.0499
  119HI2    HB1 1988   0.152  -1.748   1.338 -0.5275  3.5469 -3.4092
  119HI2    HB2 1989   0.246  -1.604   1.368 -0.0989  0.7408  0.3075
  119HI2     CG 1990   0.045  -1.607   1.448 -0.2621 -0.7027 -0.0491
  119HI2    ND1 1991  -0.072  -1.665   1.497 -0.1532 -1.2467  0.3322
  119HI2    HD1 1992  -0.091  -1.761   1.522  0.2198 -1.2310  0.6848
  119HI2    CE1 1993  -0.166  -1.570   1.505  0.1634  0.2511 -0.6894
  119HI2    HE1 1994  -0.257  -1.574   1.563  0.2217 -1.1294 -0.6699
  119HI2    NE2 1995  -0.114  -1.447   1.472  0.0973  0.1722 -0.5375
  119HI2    HE2 1996  -0.156  -1.355   1.475 -1.7425 -0.4415 -3.2797
  119HI2    CD2 1997   0.015  -1.471   1.434 -0.2285 -0.1850 -0.4114
  119HI2    HD2 1998   0.086  -1.399   1.396  0.1095  0.2168  0.9244
  119HI2      C 1999   0.335  -1.854   1.502 -0.1113 -0.4632  0.9920
  119HI2      O 2000   0.300  -1.973   1.479 -0.3101 -0.5695  0.0520
  120LEU      N 2001   0.466  -1.815   1.490  0.2013  0.0351 -0.6519
  120LEU      H 2002   0.487  -1.726   1.533  1.3797 -0.3778 -0.3488
  120LEU     CA 2003   0.576  -1.912   1.460  0.1864  0.3130 -0.6075
  120LEU     HA 2004   0.550  -1.978   1.377  1.5267 -1.6904  0.5130
  120LEU     CB 2005   0.708  -1.838   1.431 -0.4783  0.7624 -0.2704
  120LEU    HB1 2006   0.789  -1.911   1.421 -0.0463  1.2804 -0.5824
  120LEU    HB2 2007   0.739  -1.778   1.516  1.8659  0.6455 -0.9561
  120LEU     CG 2008   0.722  -1.748   1.313 -0.3740  0.2139  0.5760
  120LEU     HG 2009   0.647  -1.669   1.320 -0.8067 -0.0906 -0.3799
  120LEU    CD1 2010   0.867  -1.693   1.318  0.2510  0.1123 -0.7384
  120LEU   HD11 2011   0.937  -1.771   1.349  1.6859  2.0205  1.1053
  120LEU   HD12 2012   0.900  -1.642   1.228  0.1789  0.7988 -0.3782
  120LEU   HD13 2013   0.874  -1.622   1.400 -1.0679  2.0214 -2.1988
  120LEU    CD2 2014   0.692  -1.808   1.179 -0.0789  0.3689  0.2109
  120LEU   HD21 2015   0.604  -1.872   1.192  0.9318 -1.1000  0.1074
  120LEU   HD22 2016   0.670  -1.735   1.100  1.2841 -0.4169 -0.9403
  120LEU   HD23 2017   0.775  -1.873   1.149  1.4794  2.5343 -0.4292
  120LEU      C 2018   0.593  -2.016   1.577  1.1549 -0.3835  0.6328
  120LEU      O 2019   0.566  -2.136   1.561 -0.2711 -1.0075  0.5554
  121ARG      N 2020   0.592  -1.963   1.704 -0.0315  0.7749 -0.3565
  121ARG      H 2021   0.595  -1.863   1.723 -0.5807  1.0323 -1.5498
  121ARG     CA 2022   0.583  -2.050   1.825 -0.4047 -0.8860  0.0973
  121ARG     HA 2023   0.665  -2.121   1.818  0.3133  0.0530 -1.3847
  121ARG     CB 2024   0.599  -1.965   1.953  0.2994  0.1570  0.1414
  121ARG    HB1 2025   0.546  -2.027   2.025  0.9553 -1.7892 -0.9621
  121ARG    HB2 2026   0.557  -1.866   1.937 -2.9930 -1.0176  0.7024
  121ARG     CG 2027   0.750  -1.963   1.986 -0.2060  0.0336 -0.1475
  121ARG    HG1 2028   0.796  -1.895   1.915 -1.1085  1.6693  0.7899
  121ARG    HG2 2029   0.797  -2.062   1.992  2.1974  1.1294  0.4143
  121ARG     CD 2030   0.766  -1.885   2.122  0.2280 -0.7936  0.7988
  121ARG    HD1 2031   0.725  -1.937   2.210  4.4313 -0.6666  3.0874
  121ARG    HD2 2032   0.717  -1.789   2.110  0.2737 -1.0554 -1.9182
  121ARG     NE 2033   0.911  -1.872   2.147 -0.6350 -0.1068 -0.0588
  121ARG     HE 2034   0.972  -1.882   2.067  0.8070 -1.5063  1.1394
  121ARG     CZ 2035   0.985  -1.846   2.259 -0.4048 -0.9884 -0.7390
  121ARG    NH1 2036   0.931  -1.815   2.375  0.7083 -0.7371  0.1537
  121ARG   HH11 2037   0.832  -1.793   2.372  1.1832  1.6238 -0.0662
  121ARG   HH12 2038   0.993  -1.789   2.451 -0.4181  0.2797  0.7561
  121ARG    NH2 2039   1.113  -1.851   2.270 -0.8523 -0.4753  0.3396
  121ARG   HH21 2040   1.160  -1.889   2.189 -0.8427  0.8260 -0.2885
  121ARG   HH22 2041   1.156  -1.840   2.361 -0.5287 -3.1420  0.5871
  121ARG      C 2042   0.463  -2.148   1.821 -0.5602  0.0385 -0.0028
  121ARG      O 2043   0.480  -2.273   1.849  0.3395 -0.5033  0.0955
  122LY3      N 2044   0.345  -2.098   1.790 -0.2646 -0.0211  0.0735
  122LY3      H 2045   0.336  -2.000   1.766  2.3114  0.2435 -0.0497
  122LY3     CA 2046   0.214  -2.178   1.778  0.2385 -0.6260  0.2984
  122LY3     HA 2047   0.197  -2.231   1.872  1.4080  2.0644  2.1536
  122LY3     CB 2048   0.094  -2.083   1.757  0.7238 -0.5930  0.3075
  122LY3    HB1 2049   0.115  -2.024   1.668 -1.0366  1.7416  1.3458
  122LY3    HB2 2050   0.099  -2.023   1.848 -1.1020  0.6432 -0.3570
  122LY3     CG 2051  -0.046  -2.150   1.754 -0.2753 -0.2889 -0.0451
  122LY3    HG1 2052  -0.059  -2.212   1.843  1.8062 -0.2769  0.3134
  122LY3    HG2 2053  -0.043  -2.209   1.662 -2.0036  1.2859 -1.1767
  122LY3     CD 2054  -0.164  -2.051   1.735  0.1473  0.4580 -0.0120
  122LY3    HD1 2055  -0.250  -2.116   1.723  1.4848 -1.3663 -0.2014
  122LY3    HD2 2056  -0.153  -1.999   1.640 -0.2035 -2.2165 -1.6096
  122LY3     CE 2057  -0.180  -1.945   1.849  0.3921  0.6659  0.2899
  122LY3    HE1 2058  -0.269  -1.888   1.820  0.6974  1.9999  1.8381
  122LY3    HE2 2059  -0.085  -1.893   1.847  2.2068 -2.4074  0.4358
  122LY3     NZ 2060  -0.201  -1.994   1.985 -0.0412 -0.6124 -0.2471
  122LY3    HZ1 2061  -0.243  -1.928   2.049  1.7055 -0.8204  1.2064
  122LY3    HZ2 2062  -0.265  -2.071   1.977 -1.4224  0.5756 -1.2054
  122LY3    HZ3 2063  -0.117  -2.035   2.023 -0.3184 -0.3147  0.7354
  122LY3      C 2064   0.218  -2.282   1.664 -0.3342 -0.7085  0.1932
  122LY3      O 2065   0.164  -2.387   1.681 -0.3803 -0.4708  0.8123
  123SER      N 2066   0.279  -2.241   1.553 -0.2068 -0.1083 -0.1456
  123SER      H 2067   0.304  -2.144   1.547  0.1184 -0.1703  0.1556
  123SER     CA 2068   0.304  -2.325   1.437  0.5394  0.0847 -1.0252
  123SER     HA 2069   0.208  -2.364   1.403 -0.6157  2.4599 -0.7132
  123SER     CB 2070   0.360  -2.240   1.321 -0.5946  0.1634 -0.5259
  123SER    HB1 2071   0.407  -2.309   1.252  2.3941  1.0527  0.4832
  123SER    HB2 2072   0.421  -2.160   1.362 -0.0306  0.6008 -2.1632
  123SER     OG 2073   0.251  -2.178   1.261  0.3129  0.3931  0.0963
  123SER     HG 2074   0.229  -2.101   1.314 -0.2542 -0.1171  0.6262
  123SER      C 2075   0.383  -2.447   1.477 -0.6646  0.0873  0.6588
  123SER      O 2076   0.344  -2.559   1.454  0.0022 -0.1832 -0.8934
  124GL1      N 2077   0.497  -2.417   1.546  0.1973 -0.3378 -0.1876
  124GL1      H 2078   0.514  -2.318   1.558 -4.2227  0.8114 -1.5574
  124GL1     CA 2079   0.592  -2.514   1.603  0.2191  0.0328  0.7610
  124GL1     HA 2080   0.626  -2.577   1.521  1.8040  1.6491  0.1175
  124GL1     CB 2081   0.723  -2.449   1.658  0.1864 -0.3612 -0.2866
  124GL1    HB1 2082   0.706  -2.372   1.732 -0.6781  0.7899 -1.6254
  124GL1    HB2 2083   0.776  -2.412   1.570  1.2271 -2.5984 -0.6811
  124GL1     CG 2084   0.810  -2.565   1.714  0.1620 -0.4282  0.1334
  124GL1    HG1 2085   0.791  -2.655   1.655 -3.0000 -2.3786  3.6801
  124GL1    HG2 2086   0.770  -2.588   1.813  0.4874 -1.0028  0.1337
  124GL1     CD 2087   0.959  -2.530   1.720  0.3564 -0.5970  0.6084
  124GL1    OE1 2088   1.024  -2.446   1.654  0.2873  0.6354 -0.0800
  124GL1   HE11 2089   1.117  -2.469   1.661 -0.1225 -1.0642 -0.0049
  124GL1   HE12 2090   0.977  -2.420   1.575 -0.6762  0.4287  0.4189
  124GL1    OE2 2091   1.026  -2.612   1.804  0.3340  0.3890 -0.6788
  124GL1   HE21 2092   1.118  -2.586   1.812  0.1918  1.6954 -2.6307
  124GL1   HE22 2093   0.969  -2.663   1.861  0.7436 -1.1856 -1.6150
  124GL1      C 2094   0.519  -2.613   1.698 -0.1640 -0.6348 -0.3025
  124GL1      O 2095   0.546  -2.728   1.695 -0.9501  0.4062 -0.5416
  125ALA      N 2096   0.418  -2.572   1.777  0.0211  0.6028  0.1693
  125ALA      H 2097   0.409  -2.473   1.795 -0.5917  0.6445 -0.3144
  125ALA     CA 2098   0.340  -2.660   1.864  0.2455 -0.8787  0.0171
  125ALA     HA 2099   0.417  -2.726   1.904 -0.6854 -1.0264  1.6557
  125ALA     CB 2100   0.278  -2.574   1.982 -0.6736  0.2707  0.5590
  125ALA    HB1 2101   0.236  -2.643   2.055  0.7998 -1.2260  0.0665
  125ALA    HB2 2102   0.356  -2.521   2.037  2.1772 -1.1978 -1.7738
  125ALA    HB3 2103   0.210  -2.503   1.937  1.6706  2.6902  0.5769
  125ALA      C 2104   0.230  -2.742   1.786 -0.9489  0.3678  0.0797
  125ALA      O 2105   0.218  -2.857   1.822 -0.0712 -0.2490  0.4205
  126GLN      N 2106   0.164  -2.687   1.687  0.5839  0.1524  0.5496
  126GLN      H 2107   0.171  -2.588   1.672  2.9909  0.0132  0.3668
  126GLN     CA 2108   0.081  -2.767   1.590  0.0136 -0.7917  0.3101
  126GLN     HA 2109  -0.000  -2.817   1.641 -1.2464  0.0413 -0.8022
  126GLN     CB 2110   0.017  -2.661   1.493 -0.6740  0.2611 -0.2610
  126GLN    HB1 2111  -0.026  -2.710   1.406  1.4834  0.2279 -1.3907
  126GLN    HB2 2112   0.092  -2.590   1.456 -0.2195 -0.7229 -1.2997
  126GLN     CG 2113  -0.094  -2.585   1.550  0.3798 -0.0540 -0.1812
  126GLN    HG1 2114  -0.056  -2.542   1.642  2.4010 -1.2962 -0.3562
  126GLN    HG2 2115  -0.172  -2.654   1.581  2.8281 -3.3871 -0.8373
  126GLN     CD 2116  -0.143  -2.487   1.449 -0.4038 -0.2877 -1.1132
  126GLN    OE1 2117  -0.072  -2.392   1.410 -0.8934  0.2262 -0.5538
  126GLN    NE2 2118  -0.270  -2.480   1.413 -0.2035 -0.5835 -0.2690
  126GLN   HE21 2119  -0.325  -2.561   1.436  2.0464 -2.2869 -0.5339
  126GLN   HE22 2120  -0.299  -2.406   1.351  1.0695  0.1517 -0.0322
  126GLN      C 2121   0.166  -2.871   1.512  0.4779  0.7667 -0.1100
  126GLN      O 2122   0.124  -2.986   1.511 -0.2963  0.4065 -0.3894
  127ALA      N 2123   0.276  -2.837   1.449 -0.1288  0.0189  0.4181
  127ALA      H 2124   0.311  -2.742   1.452  0.5332 -0.2397  1.2207
  127ALA     CA 2125   0.355  -2.935   1.385 -0.5389  0.2130 -0.4751
  127ALA     HA 2126   0.307  -2.985   1.301 -0.4534 -0.4057 -0.1649
  127ALA     CB 2127   0.465  -2.853   1.321  0.0834 -0.4665  0.5871
  127ALA    HB1 2128   0.489  -2.900   1.225 -0.9128 -0.3642  0.2727
  127ALA    HB2 2129   0.438  -2.748   1.305 -2.0608 -1.1240 -0.5324
  127ALA    HB3 2130   0.565  -2.850   1.364  0.3924 -1.7765  0.0285
  127ALA      C 2131   0.409  -3.047   1.480  0.8213  0.3820  0.2098
  127ALA      O 2132   0.412  -3.164   1.436 -0.3505 -0.0938  0.3002
  128LY3      N 2133   0.443  -3.022   1.611  0.1693 -0.6890  0.3102
  128LY3      H 2134   0.441  -2.924   1.633  1.7511  0.2824 -3.2166
  128LY3     CA 2135   0.483  -3.119   1.715 -0.5885 -0.4434  0.4595
  128LY3     HA 2136   0.570  -3.166   1.669  0.4987  0.0860  1.8847
  128LY3     CB 2137   0.523  -3.041   1.843  0.6347 -0.4424  0.6078
  128LY3    HB1 2138   0.504  -3.107   1.927 -1.0899 -2.5489 -1.3082
  128LY3    HB2 2139   0.471  -2.946   1.855  0.7030 -0.1501 -1.0996
  128LY3     CG 2140   0.673  -3.020   1.852  0.2632 -0.4446  0.3151
  128LY3    HG1 2141   0.703  -2.984   1.753  2.5299  0.2046  1.1635
  128LY3    HG2 2142   0.726  -3.115   1.860 -1.7511 -1.6881 -0.5037
  128LY3     CD 2143   0.707  -2.917   1.961  0.6056 -0.1213 -0.2874
  128LY3    HD1 2144   0.663  -2.951   2.055  2.0079  0.8706  0.7749
  128LY3    HD2 2145   0.672  -2.817   1.934  2.3336  0.4422 -0.6067
  128LY3     CE 2146   0.854  -2.911   1.954  0.3616  0.3831  0.1019
  128LY3    HE1 2147   0.882  -2.859   1.862 -0.6190 -1.0679 -1.0540
  128LY3    HE2 2148   0.899  -3.010   1.956 -0.2865  0.0813 -0.1306
  128LY3     NZ 2149   0.910  -2.838   2.069  0.8814 -0.4155  0.1025
  128LY3    HZ1 2150   0.870  -2.746   2.083 -0.6018 -0.8791 -0.7823
  128LY3    HZ2 2151   0.902  -2.889   2.156  0.7139  1.3868  1.1941
  128LY3    HZ3 2152   1.009  -2.826   2.057  0.9222 -0.2053  0.6606
  128LY3      C 2153   0.365  -3.209   1.745  0.6924 -0.0927  0.6117
  128LY3      O 2154   0.380  -3.332   1.741  0.2238  0.1766 -0.0897
  129LY3      N 2155   0.244  -3.153   1.766  0.3748  0.1350  0.4271
  129LY3      H 2156   0.237  -3.052   1.772 -0.1093  0.0097  3.2105
  129LY3     CA 2157   0.121  -3.232   1.790  0.2862  0.1165 -0.4434
  129LY3     HA 2158   0.160  -3.294   1.871  4.3672  3.7502  0.7492
  129LY3     CB 2159   0.008  -3.135   1.836 -0.1773  0.2509 -0.1568
  129LY3    HB1 2160  -0.056  -3.101   1.754 -0.9797 -0.1877  0.2639
  129LY3    HB2 2161   0.052  -3.051   1.889 -2.2007  0.2035  1.7743
  129LY3     CG 2162  -0.080  -3.196   1.946 -0.4300  0.2844 -0.0322
  129LY3    HG1 2163  -0.021  -3.248   2.021 -1.1754 -0.3918  0.0990
  129LY3    HG2 2164  -0.158  -3.259   1.903  0.8009  0.5762 -2.9946
  129LY3     CD 2165  -0.155  -3.078   2.017 -0.5792  0.3266 -0.1671
  129LY3    HD1 2166  -0.238  -3.039   1.958  0.0402 -0.1264 -1.3586
  129LY3    HD2 2167  -0.089  -2.995   2.041  0.5500 -0.5130 -0.2964
  129LY3     CE 2168  -0.205  -3.131   2.145  0.1247 -0.2885  0.4922
  129LY3    HE1 2169  -0.125  -3.195   2.181  1.6188  0.6338 -1.0374
  129LY3    HE2 2170  -0.295  -3.191   2.128 -0.9093  0.9666  1.3072
  129LY3     NZ 2171  -0.248  -3.020   2.240 -0.2085  0.5112 -0.5497
  129LY3    HZ1 2172  -0.333  -2.970   2.219 -0.1206  0.6003 -0.7006
  129LY3    HZ2 2173  -0.276  -3.064   2.326  0.1926  0.4082 -0.4714
  129LY3    HZ3 2174  -0.174  -2.952   2.252  0.3208 -0.2978  0.9648
  129LY3      C 2175   0.068  -3.313   1.675 -0.3065 -0.0366 -0.7833
  129LY3      O 2176   0.014  -3.420   1.698  0.5501  0.2527 -0.5680
  130GL1      N 2177   0.103  -3.266   1.559  0.6683  0.2156  0.0031
  130GL1      H 2178   0.142  -3.174   1.547  0.6060  0.1330 -0.9580
  130GL1     CA 2179   0.091  -3.351   1.437 -0.2543 -0.5616 -0.7228
  130GL1     HA 2180   0.010  -3.423   1.450 -0.2195 -0.9899 -2.6053
  130GL1     CB 2181   0.048  -3.264   1.314 -0.7260 -0.2202 -0.1299
  130GL1    HB1 2182   0.138  -3.215   1.277 -1.0853 -0.2759 -1.1071
  130GL1    HB2 2183  -0.009  -3.183   1.358  0.8874  1.0705 -0.3109
  130GL1     CG 2184  -0.030  -3.331   1.197  0.5011 -0.5705 -0.0151
  130GL1    HG1 2185  -0.124  -3.367   1.239  1.1836 -0.9598  1.2372
  130GL1    HG2 2186   0.020  -3.423   1.163  1.3222 -0.3181  0.4718
  130GL1     CD 2187  -0.064  -3.230   1.085  0.4832 -0.3038 -0.0555
  130GL1    OE1 2188  -0.041  -3.108   1.097 -0.2205 -0.0748  0.6629
  130GL1   HE11 2189  -0.050  -3.062   1.013  1.1217 -2.4804 -0.9019
  130GL1   HE12 2190  -0.008  -3.078   1.182 -1.3201  1.7012  0.5137
  130GL1    OE2 2191  -0.134  -3.281   0.980  0.0155  0.3386 -0.2530
  130GL1   HE21 2192  -0.153  -3.209   0.920 -1.1975  0.1638 -0.1053
  130GL1   HE22 2193  -0.142  -3.377   0.986 -0.6164  0.3797 -0.3501
  130GL1      C 2194   0.220  -3.434   1.405  0.2677 -0.1868 -0.1386
  130GL1      O 2195   0.221  -3.494   1.301  0.6007 -0.4253 -0.2005
  131LY3      N 2196   0.319  -3.432   1.491 -0.2660 -0.1413 -0.0113
  131LY3      H 2197   0.312  -3.370   1.570 -0.1328 -0.2103  0.0560
  131LY3     CA 2198   0.442  -3.515   1.464 -0.4916  0.7615 -0.3815
  131LY3     HA 2199   0.520  -3.466   1.523  0.0310 -2.1603  1.5511
  131LY3     CB 2200   0.439  -3.652   1.542  0.0332 -0.4612 -0.1395
  131LY3    HB1 2201   0.432  -3.634   1.649  1.0245  2.1185 -0.4396
  131LY3    HB2 2202   0.528  -3.711   1.521  0.8026  0.1633  1.1919
  131LY3     CG 2203   0.322  -3.735   1.491  0.6652  0.3855 -0.3509
  131LY3    HG1 2204   0.326  -3.753   1.384 -0.5760  2.0971 -0.7173
  131LY3    HG2 2205   0.230  -3.681   1.511  0.7995  0.9893 -1.2939
  131LY3     CD 2206   0.327  -3.869   1.569 -0.4540 -0.1962 -0.8196
  131LY3    HD1 2207   0.417  -3.924   1.544  0.7465 -0.0583  2.6392
  131LY3    HD2 2208   0.251  -3.933   1.525 -0.2555 -1.4033  0.5191
  131LY3     CE 2209   0.314  -3.862   1.722  1.4013  0.9572  0.0879
  131LY3    HE1 2210   0.213  -3.823   1.737  0.2348 -1.8649  0.1187
  131LY3    HE2 2211   0.382  -3.789   1.765  1.5590  1.2393 -0.6148
  131LY3     NZ 2212   0.324  -3.996   1.784 -0.0633 -0.4825 -0.1895
  131LY3    HZ1 2213   0.255  -4.059   1.747 -2.3634 -0.5872  3.6972
  131LY3    HZ2 2214   0.415  -4.034   1.762 -0.1996  0.9286 -3.8005
  131LY3    HZ3 2215   0.312  -3.984   1.884  2.0138 -0.3231  0.0814
  131LY3      C 2216   0.513  -3.509   1.331 -0.3166  0.0859  0.1989
  131LY3      O 2217   0.577  -3.603   1.284 -0.0561 -0.0553  0.2094
  132LEU      N 2218   0.494  -3.393   1.264  0.2147  0.0605 -0.2829
  132LEU      H 2219   0.449  -3.317   1.313  2.0601 -0.7778  3.0992
  132LEU     CA 2220   0.559  -3.380   1.130  0.2046 -0.0478 -0.0006
  132LEU     HA 2221   0.543  -3.466   1.065  1.1234  2.5537 -4.0420
  132LEU     CB 2222   0.500  -3.262   1.052 -0.1003 -0.2553 -0.7516
  132LEU    HB1 2223   0.548  -3.246   0.956 -0.4753  2.4028 -0.5581
  132LEU    HB2 2224   0.528  -3.173   1.108 -1.3491 -0.8251  0.8564
  132LEU     CG 2225   0.348  -3.258   1.032  0.6119 -0.2084 -0.0229
  132LEU     HG 2226   0.300  -3.271   1.129 -0.5119 -0.4048 -0.5902
  132LEU    CD1 2227   0.303  -3.132   0.964 -0.7432  0.1365 -0.0533
  132LEU   HD11 2228   0.196  -3.124   0.982 -1.5229 -2.2079 -2.7984
  132LEU   HD12 2229   0.363  -3.053   1.009 -1.1928 -0.4297  1.6242
  132LEU   HD13 2230   0.324  -3.132   0.857  0.6612  2.1306  0.1737
  132LEU    CD2 2231   0.309  -3.378   0.954  0.1335  0.9085 -0.8773
  132LEU   HD21 2232   0.367  -3.387   0.863  0.4241 -0.2773 -0.5908
  132LEU   HD22 2233   0.327  -3.467   1.014 -2.1626  0.2705 -1.0325
  132LEU   HD23 2234   0.203  -3.376   0.927 -0.7356  0.1119  2.0909
  132LEU      C 2235   0.713  -3.366   1.132  0.6078  0.1335 -0.2452
  132LEU      O 2236   0.767  -3.290   1.215  0.3316  0.2142 -0.5310
  133ASN      N 2237   0.785  -3.411   1.030  0.2261 -0.0641  0.8343
  133ASN      H 2238   0.732  -3.472   0.969 -3.1778  3.2712  0.1012
  133ASN     CA 2239   0.921  -3.387   0.996 -0.2221 -0.1633 -0.3547
  133ASN     HA 2240   0.948  -3.467   0.926 -1.2284  0.0016 -0.9563
  133ASN     CB 2241   0.930  -3.251   0.922  0.1444 -0.1859 -0.0895
  133ASN    HB1 2242   1.027  -3.201   0.924  0.0577 -0.0370  2.1633
  133ASN    HB2 2243   0.876  -3.174   0.976  1.7941 -0.2229  1.7263
  133ASN     CG 2244   0.874  -3.261   0.780 -0.1802  0.6666 -0.1533
  133ASN    OD1 2245   0.916  -3.344   0.703 -0.1652  0.1446  0.0836
  133ASN    ND2 2246   0.772  -3.191   0.744  0.3654 -0.4339 -0.2850
  133ASN   HD21 2247   0.743  -3.113   0.801  0.6812 -0.3769 -0.1971
  133ASN   HD22 2248   0.711  -3.230   0.673  0.3782 -0.9740 -0.0022
  133ASN      C 2249   1.011  -3.401   1.113  0.0170  1.0471 -0.0363
  133ASN      O 2250   1.027  -3.520   1.160 -0.0698  0.3982  0.0775
  134ILE      N 2251   1.070  -3.288   1.167 -0.1192 -0.0464 -0.6259
  134ILE      H 2252   1.052  -3.199   1.123  0.8387  0.2118 -0.5198
  134ILE     CA 2253   1.160  -3.285   1.287 -0.1972  0.4373  0.2117
  134ILE     HA 2254   1.249  -3.341   1.259  0.4245  0.8740  1.2673
  134ILE     CB 2255   1.205  -3.136   1.311 -0.0809 -0.3711 -0.9048
  134ILE     HB 2256   1.113  -3.079   1.328 -1.1728 -2.6325  1.4086
  134ILE    CG2 2257   1.281  -3.122   1.443  0.5974  0.1432  0.2269
  134ILE   HG21 2258   1.233  -3.185   1.518 -0.3923  1.2214  0.5191
  134ILE   HG22 2259   1.375  -3.174   1.422  0.8994  0.9148 -0.3787
  134ILE   HG23 2260   1.288  -3.019   1.476 -0.0161  0.4940 -0.7189
  134ILE    CG1 2261   1.285  -3.085   1.194 -0.0579 -0.2184  0.8044
  134ILE   HG11 2262   1.244  -3.103   1.094  0.9931  0.3926  0.2400
  134ILE   HG12 2263   1.375  -3.145   1.183  0.7255  0.5436  2.7001
  134ILE     CD 2264   1.319  -2.933   1.199 -0.3605 -0.0774 -0.5566
  134ILE    HD1 2265   1.389  -2.900   1.124  0.3117  0.6278  0.3548
  134ILE    HD2 2266   1.225  -2.878   1.198 -1.1776 -1.3440  0.9838
  134ILE    HD3 2267   1.357  -2.909   1.298 -0.5419  1.3226 -0.8128
  134ILE      C 2268   1.101  -3.362   1.409 -0.2641  0.6634  0.5445
  134ILE      O 2269   1.170  -3.447   1.475  0.5754  0.1064 -0.7994
  135TRP      N 2270   0.976  -3.348   1.436  0.6126 -0.7757  0.0346
  135TRP      H 2271   0.926  -3.279   1.382  0.5975 -0.5550  0.3217
  135TRP     CA 2272   0.898  -3.399   1.554  0.5253 -0.1541  0.3588
  135TRP     HA 2273   0.959  -3.389   1.644  0.8972  0.1015  0.0786
  135TRP     CB 2274   0.788  -3.294   1.579 -0.1901  0.2477  0.6791
  135TRP    HB1 2275   0.753  -3.300   1.682 -0.2551 -0.7480  0.6061
  135TRP    HB2 2276   0.698  -3.312   1.520  0.4252  0.8560 -0.4961
  135TRP     CG 2277   0.835  -3.149   1.550  0.2796  0.1341 -0.1925
  135TRP    CD1 2278   0.768  -3.069   1.468 -0.4803 -0.7735 -0.2952
  135TRP    HD1 2279   0.681  -3.080   1.406 -2.6870  1.9205  2.0427
  135TRP    NE1 2280   0.841  -2.949   1.455  0.5169 -0.3743  0.0833
  135TRP    HE1 2281   0.800  -2.870   1.407  0.7237 -0.9262 -1.0056
  135TRP    CE2 2282   0.939  -2.940   1.548  0.8568  1.1052 -0.3025
  135TRP    CZ2 2283   1.041  -2.852   1.583 -0.2650 -0.3547  0.3792
  135TRP    HZ2 2284   1.053  -2.761   1.527  1.2677 -0.4680  0.4705
  135TRP    CH2 2285   1.122  -2.875   1.691  0.2397 -0.8533  0.3328
  135TRP    HH2 2286   1.193  -2.799   1.721  1.4301 -2.6164  2.2520
  135TRP    CZ3 2287   1.110  -2.992   1.759 -0.6932  0.4849  0.0381
  135TRP    HZ3 2288   1.170  -3.001   1.849 -1.8556  0.3909  0.8288
  135TRP    CE3 2289   1.011  -3.087   1.733 -0.2114 -0.3960 -0.4211
  135TRP    HE3 2290   1.011  -3.174   1.797  2.6302 -0.2592 -0.1020
  135TRP    CD2 2291   0.934  -3.068   1.616  0.6651  0.2378 -0.1466
  135TRP      C 2292   0.844  -3.542   1.551 -0.1678  0.0118  0.0010
  135TRP      O 2293   0.750  -3.568   1.635 -0.4829 -0.3250  0.8560
  136SER      N 2294   0.892  -3.620   1.454  0.0749 -0.0452 -0.6576
  136SER      H 2295   0.958  -3.576   1.391  1.1200 -2.8581 -1.7097
  136SER     CA 2296   0.854  -3.758   1.430 -0.4863 -0.5870  1.1453
  136SER     HA 2297   0.748  -3.771   1.407  0.3622 -4.1144 -1.7102
  136SER     CB 2298   0.924  -3.798   1.309 -0.6720 -0.0983 -0.6103
  136SER    HB1 2299   0.913  -3.906   1.299  2.3617 -0.5905  0.3469
  136SER    HB2 2300   1.030  -3.775   1.310 -0.5329 -0.7413  0.0873
  136SER     OG 2301   0.869  -3.741   1.194  0.0541  0.4082 -0.1777
  136SER     HG 2302   0.907  -3.654   1.183  0.0858  0.6331  1.4784
  136SER      C 2303   0.874  -3.858   1.539 -0.2247  0.4603  0.4750
  136SER    OC1 2304   0.985  -3.874   1.592 -0.1378  0.0337 -0.0079
  136SER   HC11 2305   0.983  -3.850   1.685  1.5259  0.5394 -0.0629
  136SER   HC12 2306   1.049  -3.894   1.524 -0.1204  1.7859 -0.5434
  136SER    OC2 2307   0.770  -3.916   1.581  0.3141  0.5992 -0.1077
  136SER   HC21 2308   0.757  -3.993   1.525  0.1043  1.2546 -0.9941
  136SER   HC22 2309   0.721  -3.868   1.648  2.5359  0.6155  1.6283
  137SOL     OW 2310   4.034   4.423   4.088 -0.0020  0.1282 -0.0392
  137SOL    HW1 2311   4.130   4.416   4.087 -0.0684 -0.9686  0.2615
  137SOL    HW2 2312   4.014   4.485   4.018  0.8505 -0.6006 -0.9471
  138SOL     OW 2313   3.012   2.609   1.146  0.7162  0.2518  0.2789
  138SOL    HW1 2314   2.980   2.586   1.234 -0.4228 -1.2069 -0.4616
  138SOL    HW2 2315   3.095   2.562   1.138 -0.2797 -1.5188 -0.2140
  139SOL     OW 2316   5.234   4.272   2.661 -0.5222  0.0141  0.4548
  139SOL    HW1 2317   5.175   4.303   2.729 -2.8990 -1.9450 -0.5643
  139SOL    HW2 2318   5.283   4.200   2.702 -0.1968  0.4039  0.7564
  140SOL     OW 2319   1.787   3.653   1.708 -0.0938  0.2466  0.2132
  140SOL    HW1 2320   1.701   3.673   1.746 -0.2208 -0.7262  0.4729
  140SOL    HW2 2321   1.849   3.668   1.780  0.0936  1.9113 -0.2500
  141SOL     OW 2322   5.498   0.627   2.793  0.0766 -0.1488  0.2691
  141SOL    HW1 2323   5.533   0.637   2.882  1.0772 -0.8656 -0.0207
  141SOL    HW2 2324   5.471   0.715   2.767  2.8390  0.7242  0.0674
  142SOL     OW 2325   5.885   0.391   2.338 -0.7929  0.6376  0.0504
  142SOL    HW1 2326   5.976   0.371   2.314 -0.1547  0.8985  2.0465
  142SOL    HW2 2327   5.862   0.467   2.285 -0.4991 -0.4706 -1.7754
  143SOL     OW 2328   0.179   3.414   2.934  0.0678  0.2204  0.2698
  143SOL    HW1 2329   0.151   3.496   2.894  0.9902 -0.1900 -1.2874
  143SOL    HW2 2330   0.205   3.358   2.861 -3.0154 -2.5206  0.9953
  144SOL     OW 2331   5.980   2.888   1.671  0.8513  0.4595 -0.5073
  144SOL    HW1 2332   5.964   2.968   1.620 -0.3672  0.0430 -0.8042
  144SOL    HW2 2333   5.958   2.912   1.761  0.8143  0.5458 -0.5391
  145SOL     OW 2334   4.835   3.248   0.703  0.2367 -0.6171 -0.3196
  145SOL    HW1 2335   4.766   3.233   0.767  0.7604  1.7327  0.8993
  145SOL    HW2 2336   4.853   3.342   0.707  2.7934 -0.9591 -1.3121
  146SOL     OW 2337   3.570   1.959   0.766  0.6323 -0.1845  0.0737
  146SOL    HW1 2338   3.618   1.894   0.817 -0.3562 -0.7662  0.3018
  146SOL    HW2 2339   3.563   1.920   0.679  2.0473  0.6694 -0.4502
  147SOL     OW 2340   3.103   5.893   2.930  0.1353  0.1067 -0.5535
  147SOL    HW1 2341   3.173   5.847   2.884  0.7828  0.4633  0.0527
  147SOL    HW2 2342   3.137   5.906   3.019 -1.6454 -1.9045  0.5286
  148SOL     OW 2343   1.168   6.366   4.425 -0.3254 -0.0386  0.0285
  148SOL    HW1 2344   1.081   6.395   4.398  0.1901  1.8102  0.1637
  148SOL    HW2 2345   1.153   6.281   4.465 -2.2230  0.5937  0.8196
  149SOL     OW 2346   1.538   6.068   3.791 -0.0879 -0.1241 -0.6678
  149SOL    HW1 2347   1.448   6.083   3.760  0.2438 -0.9453 -2.0870
  149SOL    HW2 2348   1.555   6.143   3.848 -1.8843 -0.2630  0.1465
  150SOL     OW 2349   0.048   3.029   0.159 -0.2607  0.1554  0.3101
  150SOL    HW1 2350   0.071   3.032   0.066 -3.2214  1.6072 -0.5180
  150SOL    HW2 2351   0.032   3.121   0.182  0.2247 -0.2078  2.2222
  151SOL     OW 2352   5.993   5.830   3.790  0.0173  0.5915 -0.3197
  151SOL    HW1 2353   6.019   5.752   3.741  0.9444  0.3079  0.5812
  151SOL    HW2 2354   6.021   5.903   3.735 -0.8234  0.3052 -1.1522
  152SOL     OW 2355   4.202   5.853   1.134 -0.3276 -0.3066 -0.0511
  152SOL    HW1 2356   4.144   5.829   1.206 -0.1840 -2.5948 -0.6143
  152SOL    HW2 2357   4.279   5.797   1.146 -0.9477 -1.9325 -2.7962
  153SOL     OW 2358   2.018   0.228   1.585  0.1382  0.1465  0.0939
  153SOL    HW1 2359   2.008   0.141   1.547  0.7927 -0.2265  0.7627
  153SOL    HW2 2360   2.068   0.214   1.665  2.0481  1.3617 -0.8108
  154SOL     OW 2361   1.357   4.831   3.899  0.6723 -0.4569 -0.1519
  154SOL    HW1 2362   1.356   4.849   3.805  2.1238  0.5599 -0.0045
  154SOL    HW2 2363   1.300   4.755   3.909 -0.9512  0.4816 -1.6072
  155SOL     OW 2364   5.858   2.749   4.077 -0.1317  0.2116 -1.3118
  155SOL    HW1 2365   5.814   2.833   4.071  0.1897  0.3854 -1.2661
  155SOL    HW2 2366   5.928   2.753   4.011  0.9287  0.6199 -0.1999
  156SOL     OW 2367   0.158   5.128   3.194  0.0129 -0.1780  0.4262
  156SOL    HW1 2368   0.153   5.035   3.215 -1.3120 -0.3322 -0.4345
  156SOL    HW2 2369   0.108   5.170   3.265  0.2044 -0.1698  0.5562
  157SOL     OW 2370   5.699   3.379   1.340 -0.4891  0.2804 -0.0614
  157SOL    HW1 2371   5.695   3.317   1.267  1.0950  0.9644 -0.7739
  157SOL    HW2 2372   5.611   3.414   1.347 -0.5640  0.5916 -2.0195
  158SOL     OW 2373   0.472   2.396   0.294  0.8202 -0.3178 -0.0413
  158SOL    HW1 2374   0.413   2.412   0.368  0.8040  1.4985 -0.3893
  158SOL    HW2 2375   0.487   2.302   0.295  0.5244 -0.3923  2.0442
  159SOL     OW 2376   5.101   3.290   1.819  0.2137 -0.0389  0.3480
  159SOL    HW1 2377   5.077   3.311   1.909  1.4319 -0.3603  0.7675
  159SOL    HW2 2378   5.115   3.196   1.819 -2.3540 -0.5112 -0.8364
  160SOL     OW 2379   4.439   2.962   2.921  0.5951 -0.0238  0.6279
  160SOL    HW1 2380   4.349   2.953   2.890  0.1961  0.4914  1.5730
  160SOL    HW2 2381   4.474   2.873   2.921 -0.5904 -0.5427  2.1375
  161SOL     OW 2382   4.802   5.189   4.422 -0.1541  0.1522 -0.2187
  161SOL    HW1 2383   4.869   5.254   4.403  0.3263  0.2317  1.5792
  161SOL    HW2 2384   4.721   5.226   4.387  0.3717  1.0592 -0.4868
  162SOL     OW 2385   1.524   5.418   3.087  0.0189 -0.0190 -0.2836
  162SOL    HW1 2386   1.483   5.372   3.160  0.3844  0.4682  0.2373
  162SOL    HW2 2387   1.515   5.511   3.109 -0.8564  0.1801 -1.4011
  163SOL     OW 2388   4.474   1.471   1.467 -0.5232  0.5361 -0.3466
  163SOL    HW1 2389   4.544   1.458   1.531 -0.9501  1.7932  0.4009
  163SOL    HW2 2390   4.407   1.520   1.514 -1.8073 -0.4076 -1.1323
  164SOL     OW 2391   1.614   0.084   2.733 -0.2685  0.3244  0.1589
  164SOL    HW1 2392   1.667   0.011   2.764  0.6729  1.3402  1.0281
  164SOL    HW2 2393   1.672   0.160   2.738 -1.2861  1.1805 -0.5082
  165SOL     OW 2394   0.503   4.578   4.026 -0.0781 -0.2213  0.5220
  165SOL    HW1 2395   0.423   4.612   4.065  0.9326  1.1517  1.4801
  165SOL    HW2 2396   0.536   4.649   3.972 -0.5631 -1.5123 -1.6137
  166SOL     OW 2397   3.933   0.677   3.570  0.3668 -0.4311 -0.3905
  166SOL    HW1 2398   3.874   0.728   3.625  1.9300 -0.7036  1.6634
  166SOL    HW2 2399   3.924   0.715   3.483 -1.5167  0.6335  0.2185
  167SOL     OW 2400   3.889   3.079   1.245  0.1700 -0.4803  0.2583
  167SOL    HW1 2401   3.952   3.009   1.232 -0.6524 -1.1024 -0.4903
  167SOL    HW2 2402   3.880   3.119   1.159  0.4765  0.4252  0.6355
  168SOL     OW 2403   2.882   0.266   1.144 -0.3300 -0.0478  0.7175
  168SOL    HW1 2404   2.907   0.341   1.090  0.0631 -1.2968 -0.9318
  168SOL    HW2 2405   2.908   0.290   1.232  3.5200  0.2259 -0.3148
  169SOL     OW 2406   0.475   2.146   0.475  0.1376 -0.4795  0.4811
  169SOL    HW1 2407   0.508   2.090   0.545 -1.6716 -1.9486  0.2607
  169SOL    HW2 2408   0.404   2.195   0.515  0.7542  0.5932  0.2891
  170SOL     OW 2409   1.609   0.615   1.765  0.6485  0.3775 -0.1375
  170SOL    HW1 2410   1.632   0.689   1.821  1.0344  0.5438 -0.5091
  170SOL    HW2 2411   1.647   0.637   1.680  0.8546 -0.2952 -0.2234
  171SOL     OW 2412   4.017   1.985   0.108  0.2636  0.5568  0.5032
  171SOL    HW1 2413   4.096   2.009   0.156 -0.4324  0.8882  1.5169
  171SOL    HW2 2414   3.969   2.068   0.098 -0.1840  0.2825  0.3334
  172SOL     OW 2415   2.108   5.995   3.159 -0.2365 -0.1314 -0.2665
  172SOL    HW1 2416   2.038   5.957   3.106  0.2213 -0.8875 -0.3440
  172SOL    HW2 2417   2.066   6.018   3.242 -0.4067 -1.4043  0.0217
  173SOL     OW 2418   5.167   1.237   1.780  0.5628  0.1500  0.3496
  173SOL    HW1 2419   5.098   1.271   1.837  0.7408  0.2584  0.5053
  173SOL    HW2 2420   5.215   1.175   1.834  0.9750  0.5436  0.4513
  174SOL     OW 2421   5.555   2.120   2.837 -0.5343 -0.6994  0.2847
  174SOL    HW1 2422   5.633   2.093   2.787 -0.7874 -2.7719  0.9063
  174SOL    HW2 2423   5.482   2.104   2.778 -0.6184 -0.4169  0.3120
  175SOL     OW 2424   5.362   3.382   1.841 -0.1221  0.1784  0.2128
  175SOL    HW1 2425   5.276   3.353   1.813 -0.1673  0.1058  0.4211
  175SOL    HW2 2426   5.347   3.467   1.882 -0.2055 -0.1472  0.8826
  176SOL     OW 2427   4.838   2.442   2.084 -0.4293 -0.7919 -0.5233
  176SOL    HW1 2428   4.887   2.407   2.158 -1.2121 -0.7404  0.0187
  176SOL    HW2 2429   4.760   2.481   2.122  0.1739  1.1643 -1.1417
  177SOL     OW 2430   1.873   2.891   3.738 -0.7914 -0.0192  0.5585
  177SOL    HW1 2431   1.823   2.868   3.817 -0.6421  0.5290  0.8132
  177SOL    HW2 2432   1.829   2.843   3.668 -0.9391 -0.4971  0.9682
  178SOL     OW 2433   0.706   1.355   0.673 -0.6841 -0.5330 -0.0700
  178SOL    HW1 2434   0.787   1.339   0.625  0.2025 -1.4935  1.6312
  178SOL    HW2 2435   0.645   1.390   0.608  1.1147  0.3071 -1.3760
  179SOL     OW 2436   4.025   0.008   1.946 -0.2605 -0.0846 -0.4345
  179SOL    HW1 2437   3.985  -0.077   1.965  1.7152 -1.1185 -0.6544
  179SOL    HW2 2438   4.105   0.008   1.999 -0.7104  2.0781  0.3191
  180SOL     OW 2439   0.658   4.751   3.679 -0.5735  0.3232  0.1389
  180SOL    HW1 2440   0.583   4.766   3.737 -0.3413  1.9136  0.0681
  180SOL    HW2 2441   0.722   4.817   3.705  0.1455  0.0615 -0.9101
  181SOL     OW 2442   6.336   3.132   0.561 -0.1117 -0.2475  0.1237
  181SOL    HW1 2443   6.341   3.116   0.655 -4.0249 -0.0537  0.5166
  181SOL    HW2 2444   6.307   3.048   0.524 -0.0760  0.0959 -0.7065
  182SOL     OW 2445   4.148   1.571   1.452  0.3782  0.2625 -0.8798
  182SOL    HW1 2446   4.207   1.622   1.509  1.3648 -0.8810 -0.8451
  182SOL    HW2 2447   4.150   1.618   1.368  1.5829  0.0821 -0.9662
  183SOL     OW 2448   2.323   0.308   0.986  0.2724 -0.4590 -0.4680
  183SOL    HW1 2449   2.331   0.376   1.054 -1.2916  0.7863 -1.4700
  183SOL    HW2 2450   2.238   0.268   1.003 -0.0217 -0.3040 -1.5279
  184SOL     OW 2451   4.791   6.232   4.237  0.2837  0.0970 -0.7971
  184SOL    HW1 2452   4.752   6.246   4.150  0.0975  0.0788 -0.7173
  184SOL    HW2 2453   4.751   6.151   4.268  1.7434 -0.9289 -1.4812
  185SOL     OW 2454   5.915   2.573   3.728  0.6899 -0.3140 -0.0502
  185SOL    HW1 2455   5.827   2.582   3.691  0.4411 -0.6226  0.4514
  185SOL    HW2 2456   5.919   2.482   3.758  0.8991 -0.0949  0.6158
  186SOL     OW 2457   3.059   2.069   2.829 -0.2169 -0.0472 -0.1484
  186SOL    HW1 2458   3.017   2.124   2.763 -0.3377 -0.4597 -0.4195
  186SOL    HW2 2459   3.122   2.016   2.779  0.4747  0.4157  0.2245
  187SOL     OW 2460   0.286   0.166   0.970 -0.1752 -0.3825 -0.1247
  187SOL    HW1 2461   0.239   0.161   0.886 -0.8999 -0.1401  0.2525
  187SOL    HW2 2462   0.232   0.114   1.030  0.0489 -0.1145  0.3147
  188SOL     OW 2463   6.227   3.591   3.936 -0.1298  0.0664  0.2816
  188SOL    HW1 2464   6.205   3.551   3.851 -4.1863  1.5523  0.4298
  188SOL    HW2 2465   6.189   3.678   3.932 -0.4135  0.2124  3.6410
  189SOL     OW 2466   6.001   4.232   0.658  0.1510  0.1520  0.7530
  189SOL    HW1 2467   6.042   4.146   0.645  0.4666  0.2639  0.9773
  189SOL    HW2 2468   5.907   4.216   0.649  0.3080  0.3167 -2.1581
  190SOL     OW 2469   0.737   0.501   2.507  0.0846  0.3082 -0.2317
  190SOL    HW1 2470   0.701   0.416   2.481  1.0787 -0.0661 -0.4667
  190SOL    HW2 2471   0.684   0.529   2.581 -1.1443  0.1469 -1.0284
  191SOL     OW 2472   3.275   0.276   4.099 -0.2699 -0.5377 -0.2745
  191SOL    HW1 2473   3.293   0.345   4.036 -1.8408  2.0602  1.9063
  191SOL    HW2 2474   3.214   0.217   4.053  1.5129 -0.8942 -2.3546
  192SOL     OW 2475   1.155   4.528   2.008  0.0604  0.2491  0.1676
  192SOL    HW1 2476   1.184   4.436   2.007 -1.5488 -0.2961  0.8446
  192SOL    HW2 2477   1.189   4.564   1.926  0.2196 -1.1101 -0.3980
  193SOL     OW 2478   3.695   3.820   0.202  0.1406  0.6403 -0.0847
  193SOL    HW1 2479   3.619   3.845   0.255  0.8485  0.5370  1.0152
  193SOL    HW2 2480   3.762   3.795   0.266  0.5718 -0.8461 -1.0595
  194SOL     OW 2481   2.522   3.486   3.887  0.0749 -0.1081  0.2399
  194SOL    HW1 2482   2.606   3.498   3.932  0.5651 -2.7068  0.1463
  194SOL    HW2 2483   2.506   3.392   3.889 -3.1613  0.3364  0.7440
  195SOL     OW 2484   0.565   3.640   3.585 -0.0016  0.1415 -0.4678
  195SOL    HW1 2485   0.591   3.668   3.673 -0.9585 -1.7284  0.4776
  195SOL    HW2 2486   0.617   3.561   3.570 -2.0447 -1.3338 -0.2274
  196SOL     OW 2487   6.243   0.957   2.227 -0.0181  0.0148  0.2407
  196SOL    HW1 2488   6.213   1.039   2.267  1.0722 -0.0640  1.2719
  196SOL    HW2 2489   6.185   0.945   2.151 -1.8539  0.4067  1.5236
  197SOL     OW 2490   6.244   0.009   1.375 -0.5319  0.5151  0.0251
  197SOL    HW1 2491   6.275   0.094   1.343  0.0361  0.6717  0.9465
  197SOL    HW2 2492   6.320  -0.028   1.419 -0.7390 -0.5395 -0.4841
  198SOL     OW 2493   3.323   3.123   3.196 -0.1517 -0.0311 -0.0886
  198SOL    HW1 2494   3.255   3.154   3.256 -0.5574 -0.1872 -0.4635
  198SOL    HW2 2495   3.280   3.121   3.110  1.0076  2.3697 -0.8338
  199SOL     OW 2496   5.179   1.769   0.996  0.0772  0.1260 -0.4494
  199SOL    HW1 2497   5.139   1.837   1.050 -0.3208  0.0430 -0.6333
  199SOL    HW2 2498   5.273   1.790   0.995  0.0402  0.3125  0.0016
  200SOL     OW 2499   5.535   6.198   0.463  0.5079  0.1994  0.2082
  200SOL    HW1 2500   5.519   6.283   0.422 -0.7798  0.6065  1.4748
  200SOL    HW2 2501   5.448   6.161   0.476  1.0817 -1.9881 -1.5831
  201SOL     OW 2502   6.381   1.231   4.375  0.2525  0.1660  0.2435
  201SOL    HW1 2503   6.347   1.142   4.379  1.8589 -0.5852 -1.3184
  201SOL    HW2 2504   6.322   1.277   4.316  1.0183 -0.7150 -1.2761
  202SOL     OW 2505   6.162   3.270   3.925 -0.3629 -0.2315 -0.1909
  202SOL    HW1 2506   6.194   3.195   3.974  1.0861  2.2059  2.9496
  202SOL    HW2 2507   6.235   3.296   3.869  0.1629  0.3670  0.7418
  203SOL     OW 2508   3.807   4.677   1.436 -0.4031 -0.0867 -0.3247
  203SOL    HW1 2509   3.803   4.628   1.519  2.6326  0.8356  0.5003
  203SOL    HW2 2510   3.779   4.613   1.370 -1.8954 -1.1694  1.2503
  204SOL     OW 2511   3.930   1.898   3.684  0.4452 -0.3509 -0.2664
  204SOL    HW1 2512   3.874   1.904   3.607 -0.2504  0.1159  0.2549
  204SOL    HW2 2513   3.934   1.804   3.704 -0.6300 -0.3470  0.0160
  205SOL     OW 2514   2.060   5.778   2.521 -0.1744  0.3278 -0.2154
  205SOL    HW1 2515   2.029   5.865   2.549  0.2621  1.9137 -4.0300
  205SOL    HW2 2516   2.153   5.779   2.541  0.2756  1.7052 -2.1017
  206SOL     OW 2517   4.735   5.834   3.388 -0.3281  0.2998 -0.3795
  206SOL    HW1 2518   4.718   5.843   3.294 -1.9081 -1.5437 -0.3267
  206SOL    HW2 2519   4.675   5.896   3.429 -0.6385  0.1124 -0.5445
  207SOL     OW 2520   3.283   5.104   0.846  0.4345  0.3124 -0.7148
  207SOL    HW1 2521   3.270   5.125   0.753 -0.3844  0.4403 -0.5769
  207SOL    HW2 2522   3.300   5.188   0.887  1.3039  0.1970 -0.8233
  208SOL     OW 2523   2.319   0.927   4.408  0.4767  0.2752 -0.4008
  208SOL    HW1 2524   2.313   0.912   4.314  0.1161  1.7527 -0.6458
  208SOL    HW2 2525   2.269   1.008   4.422  1.0100  0.3923  0.9747
  209SOL     OW 2526   4.484   4.303   3.141 -0.3593  0.3721 -0.1696
  209SOL    HW1 2527   4.465   4.220   3.096 -0.3385  1.0636 -1.5241
  209SOL    HW2 2528   4.453   4.290   3.230 -0.3413 -1.0995 -0.3619
  210SOL     OW 2529   0.459   2.377   0.829 -0.6762 -0.0592 -0.2208
  210SOL    HW1 2530   0.532   2.319   0.811 -1.9320 -1.3775 -1.2394
  210SOL    HW2 2531   0.437   2.360   0.921  0.6403  0.8073  0.2881
  211SOL     OW 2532   4.361   5.279   3.530  0.4941 -0.1931  0.0673
  211SOL    HW1 2533   4.438   5.236   3.493  1.1528  0.8570  0.1587
  211SOL    HW2 2534   4.309   5.305   3.454 -1.6495 -4.0240  0.0156
  212SOL     OW 2535   4.487   3.178   3.362 -0.2145 -0.4778 -0.3734
  212SOL    HW1 2536   4.520   3.262   3.394  0.8847 -1.3922  1.0289
  212SOL    HW2 2537   4.510   3.176   3.270  0.8927  0.2360 -0.1246
  213SOL     OW 2538   6.202   2.451   3.481  0.0245  0.2295  0.2534
  213SOL    HW1 2539   6.259   2.527   3.470  0.0241 -0.0504 -2.3260
  213SOL    HW2 2540   6.251   2.392   3.538  1.0419  1.2091  0.4254
  214SOL     OW 2541   5.386   1.090   3.473 -0.3053  0.3103  0.8403
  214SOL    HW1 2542   5.329   1.016   3.453 -0.7600  0.9248 -0.2623
  214SOL    HW2 2543   5.420   1.071   3.560 -0.7729 -0.9598  0.7750
  215SOL     OW 2544   4.378   2.489   1.923 -0.5678  0.1888 -0.4130
  215SOL    HW1 2545   4.329   2.455   1.848  0.1720 -0.9802 -0.4090
  215SOL    HW2 2546   4.470   2.483   1.896 -0.3173  0.2350  0.3864
  216SOL     OW 2547   5.163   3.396   0.666  0.1974 -0.0682  0.0897
  216SOL    HW1 2548   5.118   3.364   0.587  1.2242  1.2689 -1.0994
  216SOL    HW2 2549   5.232   3.331   0.681 -0.3556 -0.6349  0.2457
  217SOL     OW 2550   5.580   2.357   1.621 -0.3599 -0.4738 -0.4864
  217SOL    HW1 2551   5.591   2.387   1.711 -0.4455 -0.4117 -0.4967
  217SOL    HW2 2552   5.631   2.419   1.568  0.2497 -0.9121 -0.4146
  218SOL     OW 2553   5.140   4.859   0.551 -0.3002 -0.5738  0.6779
  218SOL    HW1 2554   5.195   4.782   0.537  0.5593  0.3619 -1.5110
  218SOL    HW2 2555   5.173   4.924   0.488 -1.3556  1.3993  2.0499
  219SOL     OW 2556   5.441   5.685   0.887  0.3842 -0.1732 -0.4964
  219SOL    HW1 2557   5.390   5.639   0.820  0.0801 -0.3937 -0.1122
  219SOL    HW2 2558   5.412   5.776   0.879 -0.9287 -0.4715  0.4835
  220SOL     OW 2559   3.494   5.632   0.629  0.4433 -0.3056 -0.3094
  220SOL    HW1 2560   3.481   5.540   0.608  2.3292 -0.8456  0.7107
  220SOL    HW2 2561   3.578   5.655   0.588  1.6867 -0.0212  2.2379
  221SOL     OW 2562   3.230   2.768   3.550  0.7856  0.0748 -0.0082
  221SOL    HW1 2563   3.221   2.693   3.490  1.7455 -0.0647  0.0078
  221SOL    HW2 2564   3.163   2.754   3.616  0.9111 -0.7487 -0.0423
  222SOL     OW 2565   3.558   4.796   2.588  0.0986  0.0707 -0.5014
  222SOL    HW1 2566   3.551   4.705   2.619 -2.8138  0.0563 -0.8541
  222SOL    HW2 2567   3.549   4.849   2.667  2.5727  0.1404 -0.1891
  223SOL     OW 2568   4.216   3.953   1.698  0.2659  0.2708  0.4676
  223SOL    HW1 2569   4.136   3.986   1.657  0.1325 -1.4114 -0.7347
  223SOL    HW2 2570   4.247   4.026   1.752 -1.5600  1.2843  0.2327
  224SOL     OW 2571   2.957   0.396   2.944 -0.3468  0.1779  0.1569
  224SOL    HW1 2572   2.915   0.328   2.891  1.7034  0.7093 -2.3632
  224SOL    HW2 2573   3.030   0.352   2.987 -1.6313 -0.1067  2.1743
  225SOL     OW 2574   1.469   3.473   2.069 -0.1676  0.4184  0.3682
  225SOL    HW1 2575   1.534   3.450   2.004  0.0047 -0.4154  0.8229
  225SOL    HW2 2576   1.427   3.390   2.092  0.0125  0.6395  1.5637
  226SOL     OW 2577   5.814   0.741   1.463  0.0819  0.3482 -0.4599
  226SOL    HW1 2578   5.834   0.831   1.490 -2.4944  1.3282 -1.5159
  226SOL    HW2 2579   5.742   0.750   1.401 -0.6348 -2.5208 -0.1788
  227SOL     OW 2580   2.789   0.032   0.168  0.0655 -0.5049 -0.2696
  227SOL    HW1 2581   2.769   0.010   0.259 -1.0850 -2.9362 -1.0234
  227SOL    HW2 2582   2.879   0.064   0.171  0.5575 -1.8411  1.5701
  228SOL     OW 2583   3.247   1.233   4.347  0.0098  0.1282  0.0141
  228SOL    HW1 2584   3.256   1.327   4.359 -1.2144  0.6766 -2.5355
  228SOL    HW2 2585   3.334   1.203   4.321 -0.2021  1.1504 -2.0720
  229SOL     OW 2586   3.182   1.086   3.768  0.0255 -0.3436  0.0922
  229SOL    HW1 2587   3.205   1.024   3.699  1.0668  0.0035  0.1041
  229SOL    HW2 2588   3.266   1.120   3.799 -0.4573 -0.0061  1.0829
  230SOL     OW 2589   5.482   1.006   0.382 -0.5381  0.2232 -0.0056
  230SOL    HW1 2590   5.496   0.953   0.303  0.4743  1.3154 -0.5940
  230SOL    HW2 2591   5.387   1.010   0.391 -0.6791 -2.6302  0.7554
  231SOL     OW 2592   4.162   1.306   1.449  0.1673  0.6814 -0.1014
  231SOL    HW1 2593   4.174   1.400   1.433  0.4346  0.6072 -0.3494
  231SOL    HW2 2594   4.191   1.264   1.368  1.1450  0.3270  0.4138
  232SOL     OW 2595   3.216   1.321   1.507 -0.3459  0.0908  0.5640
  232SOL    HW1 2596   3.140   1.308   1.564 -0.5204  1.5611  0.6964
  232SOL    HW2 2597   3.288   1.341   1.567  0.1976 -1.3407  0.4435
  233SOL     OW 2598   5.063   0.406   1.282 -0.3857 -0.2202  0.0330
  233SOL    HW1 2599   4.975   0.380   1.254 -0.1675 -1.6074  0.5683
  233SOL    HW2 2600   5.121   0.372   1.213 -0.2761  0.9731 -0.4856
  234SOL     OW 2601   2.189   1.147   4.421 -0.2207  0.5971  0.6470
  234SOL    HW1 2602   2.176   1.153   4.326  0.8623  1.3496  0.5274
  234SOL    HW2 2603   2.208   1.237   4.448  2.6911 -0.0615  1.0561
  235SOL     OW 2604   4.776   6.443   0.741  0.3972  0.1020 -0.0730
  235SOL    HW1 2605   4.838   6.516   0.740  0.3259  0.1630 -0.0455
  235SOL    HW2 2606   4.743   6.441   0.831 -1.2352  1.4179 -0.5895
  236SOL     OW 2607   1.942   4.374   2.961 -0.2848  0.5353 -0.0514
  236SOL    HW1 2608   1.920   4.360   3.053 -2.5236  0.2442 -0.5771
  236SOL    HW2 2609   2.037   4.375   2.960 -0.1911  1.3540  2.3803
  237SOL     OW 2610   5.256   4.835   1.224  0.0572  0.2583 -0.2376
  237SOL    HW1 2611   5.294   4.749   1.241  1.1053  1.0312  1.7084
  237SOL    HW2 2612   5.198   4.851   1.299  0.6449  1.6331 -0.0335
  238SOL     OW 2613   6.283   2.159   1.578  0.2633 -0.0244  0.7195
  238SOL    HW1 2614   6.359   2.161   1.637  0.0610 -0.7348  1.0128
  238SOL    HW2 2615   6.229   2.234   1.607  0.9330  0.5989  0.3836
  239SOL     OW 2616   4.695   6.085   3.227  0.0977 -0.1090  0.0699
  239SOL    HW1 2617   4.779   6.040   3.219  0.5970  0.1896  2.7320
  239SOL    HW2 2618   4.692   6.143   3.152  3.3807  1.5388  1.0211
  240SOL     OW 2619   0.095   3.058   3.937  0.2514  0.0438 -0.5690
  240SOL    HW1 2620   0.065   3.064   4.027  0.8969 -1.1232 -0.2666
  240SOL    HW2 2621   0.037   2.994   3.896  1.7692 -1.6504 -0.1824
  241SOL     OW 2622   4.341   6.166   2.084 -0.3108  0.1809  0.7879
  241SOL    HW1 2623   4.332   6.138   1.993 -0.6736  0.8695  0.6046
  241SOL    HW2 2624   4.385   6.251   2.079  1.0263 -0.4281  1.3475
  242SOL     OW 2625   2.205   3.622   2.646  0.0072 -0.4479  0.0759
  242SOL    HW1 2626   2.272   3.591   2.585 -0.0221  0.6999 -0.5530
  242SOL    HW2 2627   2.135   3.557   2.640  0.2378 -0.6298 -0.7125
  243SOL     OW 2628   1.257   6.121   2.173  0.4291 -0.3016 -0.6132
  243SOL    HW1 2629   1.186   6.185   2.177  2.4543  2.0537  1.1260
  243SOL    HW2 2630   1.227   6.048   2.227 -0.4429  0.9365  0.6569
  244SOL     OW 2631   5.144   2.939   2.700  0.5881  0.5305  0.3072
  244SOL    HW1 2632   5.079   2.994   2.742  0.1553  1.2861 -1.2792
  244SOL    HW2 2633   5.206   2.918   2.770 -0.9213  0.4170  1.6654
  245SOL     OW 2634   6.145   1.034   0.709 -0.0935 -0.1918  0.2015
  245SOL    HW1 2635   6.106   1.040   0.622  0.4603 -0.0369 -0.0431
  245SOL    HW2 2636   6.125   1.118   0.750 -1.0992 -0.5922  0.5487
  246SOL     OW 2637   1.032   1.899   4.330  0.3542 -0.1157 -0.3697
  246SOL    HW1 2638   1.054   1.806   4.340 -0.4108 -0.6179 -2.7990
  246SOL    HW2 2639   0.956   1.911   4.386  0.8679 -0.7598  0.5018
  247SOL     OW 2640   4.098   3.304   4.053 -0.0800  0.7023 -0.0911
  247SOL    HW1 2641   4.056   3.232   4.008 -0.5839  1.0582 -0.2049
  247SOL    HW2 2642   4.026   3.361   4.080  0.2380  0.6983  0.8116
  248SOL     OW 2643   4.101   1.206   0.545 -0.0345 -0.0517  0.2153
  248SOL    HW1 2644   4.030   1.153   0.509 -0.1286  0.1142  0.1568
  248SOL    HW2 2645   4.135   1.154   0.618 -0.1725 -0.1593  0.2029
  249SOL     OW 2646   3.585   3.640   3.068  0.0561 -0.0060 -0.2571
  249SOL    HW1 2647   3.661   3.583   3.060 -0.7891 -1.4485  1.4631
  249SOL    HW2 2648   3.511   3.584   3.046 -0.6695  0.8750 -0.1121
  250SOL     OW 2649   0.006   1.479   2.395  0.2596  0.0085  0.0758
  250SOL    HW1 2650  -0.037   1.431   2.325  0.6754 -1.2116  0.6286
  250SOL    HW2 2651   0.098   1.484   2.369  0.0347  1.5462 -0.5244
  251SOL     OW 2652   2.893   3.966   3.727 -0.5632 -0.1063  0.1208
  251SOL    HW1 2653   2.957   4.026   3.766 -1.2029 -0.3376  1.6206
  251SOL    HW2 2654   2.831   4.023   3.682 -0.0058  0.2036 -0.2618
  252SOL     OW 2655   3.085   0.882   0.416 -0.2358  0.0796 -0.2202
  252SOL    HW1 2656   3.112   0.966   0.381 -0.1704 -0.2580 -0.9962
  252SOL    HW2 2657   3.129   0.817   0.361 -1.2973 -0.4649 -0.4549
  253SOL     OW 2658   6.145   6.297   1.108  0.2071 -0.1666  0.4092
  253SOL    HW1 2659   6.084   6.366   1.132  0.2132 -0.3535  0.9734
  253SOL    HW2 2660   6.218   6.306   1.169  0.9271  0.2899 -0.5006
  254SOL     OW 2661   2.670   0.227   2.410 -0.3333  0.5244 -0.0850
  254SOL    HW1 2662   2.678   0.307   2.358 -0.3074  0.2349 -0.5333
  254SOL    HW2 2663   2.578   0.201   2.400 -0.3118  0.4321 -0.0437
  255SOL     OW 2664   1.237   5.853   2.272  0.0284  0.0308  0.7883
  255SOL    HW1 2665   1.174   5.814   2.333  0.0104  1.6654  1.8951
  255SOL    HW2 2666   1.239   5.793   2.198 -1.3280 -1.0951  1.6044
  256SOL     OW 2667   5.964   4.260   3.990 -0.0460 -0.1155  0.7385
  256SOL    HW1 2668   6.050   4.242   3.952 -0.6013 -0.7639 -0.2641
  256SOL    HW2 2669   5.940   4.346   3.954  0.1825  0.0782  1.0395
  257SOL     OW 2670   3.064   0.079   4.052  0.0987 -0.0234  0.3187
  257SOL    HW1 2671   3.126   0.011   4.026  1.5247  1.8882 -1.6536
  257SOL    HW2 2672   2.985   0.060   4.002 -0.6212 -1.8128  1.9869
  258SOL     OW 2673   4.219   2.366   1.715  0.5135  0.0733 -0.2748
  258SOL    HW1 2674   4.132   2.406   1.713 -0.4575 -1.9024 -2.6412
  258SOL    HW2 2675   4.272   2.419   1.655 -0.6898 -1.7315 -3.1652
  259SOL     OW 2676   5.502   0.867   4.110  0.4701 -0.3661  0.5064
  259SOL    HW1 2677   5.508   0.959   4.084 -0.4570 -0.3806  0.2194
  259SOL    HW2 2678   5.590   0.832   4.093  1.0605  0.6413  1.3593
  260SOL     OW 2679   3.811   5.598   1.550 -0.1130 -0.2597 -0.2702
  260SOL    HW1 2680   3.890   5.567   1.506  1.4098  3.3516 -0.4881
  260SOL    HW2 2681   3.744   5.597   1.482  1.0309  0.9297 -1.5036
  261SOL     OW 2682   1.700   5.558   4.187  0.1653  0.2691  0.2886
  261SOL    HW1 2683   1.677   5.641   4.228  1.2735  0.0416  1.4536
  261SOL    HW2 2684   1.738   5.506   4.258 -0.2957 -1.1554 -0.4635
  262SOL     OW 2685   1.308   4.951   1.977  0.5142  0.0396 -0.1056
  262SOL    HW1 2686   1.276   4.884   1.917 -0.8814  1.6765 -1.2925
  262SOL    HW2 2687   1.266   5.032   1.947  2.7903  1.6240  0.7159
  263SOL     OW 2688   2.367   1.858   0.982  0.2072 -0.2121 -0.2011
  263SOL    HW1 2689   2.440   1.919   0.969  0.2130 -0.4205 -1.2371
  263SOL    HW2 2690   2.325   1.852   0.897 -1.3113  0.2388  0.4842
  264SOL     OW 2691   3.667   4.716   2.979  0.2535 -0.1723  0.5998
  264SOL    HW1 2692   3.628   4.708   3.066  0.3951 -1.1709  0.5862
  264SOL    HW2 2693   3.740   4.655   2.980  1.5000  1.2627  0.4360
  265SOL     OW 2694   3.517   5.113   4.465 -0.2778 -0.1998 -0.1308
  265SOL    HW1 2695   3.504   5.163   4.385 -0.6535  0.6106  0.4275
  265SOL    HW2 2696   3.428   5.086   4.491 -0.3111  0.7211  0.7548
  266SOL     OW 2697   4.583   5.728   4.104  0.0097 -0.5697 -0.0089
  266SOL    HW1 2698   4.533   5.809   4.102 -2.0537 -1.7674 -2.1947
  266SOL    HW2 2699   4.649   5.738   4.035 -0.7298 -0.9901 -0.7950
  267SOL     OW 2700   0.516   1.453   2.483  0.1241  0.0135  0.1289
  267SOL    HW1 2701   0.550   1.365   2.468  1.3276  0.7156 -1.6162
  267SOL    HW2 2702   0.439   1.441   2.539 -0.1647 -2.1939 -0.6731
  268SOL     OW 2703   0.057   2.544   4.173  0.3695 -0.4137 -0.5419
  268SOL    HW1 2704   0.121   2.614   4.161  3.2840 -2.5195  1.2435
  268SOL    HW2 2705   0.040   2.542   4.267  0.7984 -2.3251 -0.4458
  269SOL     OW 2706   3.023   3.273   4.540  0.0832  0.2027  0.2784
  269SOL    HW1 2707   3.048   3.186   4.572  2.3075  0.4249 -0.6715
  269SOL    HW2 2708   3.091   3.331   4.576 -0.3085  1.2418 -0.6273
  270SOL     OW 2709   2.769   3.386   2.503  0.6810  0.0234  0.0574
  270SOL    HW1 2710   2.703   3.439   2.547  0.9432 -0.5156  1.1410
  270SOL    HW2 2711   2.787   3.432   2.421  0.2417  1.0968  0.5530
  271SOL     OW 2712   3.451   4.130   3.477 -0.4286  0.2772 -0.5561
  271SOL    HW1 2713   3.461   4.118   3.571 -0.8660  1.8145 -0.2938
  271SOL    HW2 2714   3.357   4.120   3.462 -0.2801 -0.6673 -0.9617
  272SOL     OW 2715   0.051   2.548   0.488  0.0092 -0.0923 -0.1331
  272SOL    HW1 2716   0.068   2.620   0.549  0.5634 -2.0477  2.1844
  272SOL    HW2 2717   0.069   2.585   0.402 -0.4610  2.7248  0.8754
  273SOL     OW 2718   0.836   4.970   2.397  0.2030  0.1750 -0.3683
  273SOL    HW1 2719   0.772   4.899   2.400  0.3473 -0.2148 -3.5563
  273SOL    HW2 2720   0.822   5.018   2.480 -1.6795 -1.9866  0.6805
  274SOL     OW 2721   4.926   0.515   2.174 -0.3711  0.1787  0.2379
  274SOL    HW1 2722   4.987   0.572   2.221  0.0575 -0.9559  1.1048
  274SOL    HW2 2723   4.865   0.486   2.242 -0.5161 -0.4725 -0.1658
  275SOL     OW 2724   2.892   2.624   1.407 -0.0553  0.3823  0.2727
  275SOL    HW1 2725   2.915   2.601   1.497 -0.5750  0.0947  0.3365
  275SOL    HW2 2726   2.851   2.710   1.415 -2.6283 -0.7807  0.7091
  276SOL     OW 2727   2.923   6.172   1.812 -0.3444 -0.0403  0.0221
  276SOL    HW1 2728   2.946   6.148   1.902 -1.6227  0.4219  0.4852
  276SOL    HW2 2729   2.883   6.092   1.776 -1.2392  0.2280  0.3815
  277SOL     OW 2730   5.973   1.820   1.152  0.2697  0.1204 -0.5364
  277SOL    HW1 2731   5.904   1.850   1.212 -0.9862  1.0549 -2.3669
  277SOL    HW2 2732   6.049   1.873   1.175 -0.3377  0.8286 -0.0934
  278SOL     OW 2733   4.447   3.701   1.944  0.0495  0.5317  0.0290
  278SOL    HW1 2734   4.515   3.660   1.996 -1.2669 -0.7851  0.7953
  278SOL    HW2 2735   4.440   3.790   1.979  0.4030  0.2285  0.8847
  279SOL     OW 2736   5.382   5.041   3.774  0.0836  0.0932  0.0024
  279SOL    HW1 2737   5.329   5.115   3.805 -0.3542  0.6174 -1.8924
  279SOL    HW2 2738   5.450   5.081   3.720  1.0228 -0.7771  0.5059
  280SOL     OW 2739   1.185   1.331   2.106  0.2885 -0.4866 -0.2520
  280SOL    HW1 2740   1.211   1.246   2.142 -1.4055 -0.8925  0.1197
  280SOL    HW2 2741   1.263   1.385   2.114  1.7174 -2.2476 -1.3559
  281SOL     OW 2742   2.393   3.820   3.240  0.3104 -0.0641  0.3844
  281SOL    HW1 2743   2.434   3.834   3.325 -0.7593  0.0421  0.8889
  281SOL    HW2 2744   2.344   3.738   3.250  0.9183 -0.5464 -0.4231
  282SOL     OW 2745   3.484   6.126   3.641 -0.1757  0.0299 -0.3133
  282SOL    HW1 2746   3.431   6.049   3.663  0.2424  0.1170  1.1052
  282SOL    HW2 2747   3.571   6.091   3.621 -0.6058 -0.0712 -2.2017
  283SOL     OW 2748   1.377   5.056   2.732 -0.0705  0.2082  0.2553
  283SOL    HW1 2749   1.393   5.002   2.809 -1.5680 -1.8213 -0.7633
  283SOL    HW2 2750   1.323   5.128   2.765  0.2442 -0.0041  1.2823
  284SOL     OW 2751   3.679   0.311   2.177  0.2270  0.0782 -0.3037
  284SOL    HW1 2752   3.600   0.259   2.191  0.9725 -1.2947 -1.0223
  284SOL    HW2 2753   3.658   0.397   2.214 -1.2468 -0.5467  0.3802
  285SOL     OW 2754   4.484   5.022   1.879  0.0048  0.2409 -0.2388
  285SOL    HW1 2755   4.572   5.007   1.913 -0.1636 -1.5623 -0.5143
  285SOL    HW2 2756   4.446   5.087   1.938  1.3015  0.5926  0.2331
  286SOL     OW 2757   1.660   1.656   2.872  0.2197  0.1869  0.1844
  286SOL    HW1 2758   1.617   1.739   2.855  1.4333  0.8573  0.2750
  286SOL    HW2 2759   1.695   1.664   2.961 -0.1911 -0.6643  0.4389
  287SOL     OW 2760   2.721   0.494   0.320  0.2258  0.0515 -0.4642
  287SOL    HW1 2761   2.764   0.445   0.390  0.6701 -0.7362 -1.2725
  287SOL    HW2 2762   2.773   0.574   0.311  0.1944  0.1340  0.0677
  288SOL     OW 2763   6.397   5.501   2.286  0.4909 -0.2470 -0.5711
  288SOL    HW1 2764   6.408   5.586   2.245  2.4924  0.8991  2.0216
  288SOL    HW2 2765   6.317   5.508   2.337  1.1993  0.5182  0.4748
  289SOL     OW 2766   4.654   2.801   0.836  0.4772  0.0295 -0.6510
  289SOL    HW1 2767   4.681   2.821   0.925  2.1347  1.0522 -1.3297
  289SOL    HW2 2768   4.684   2.711   0.822 -0.7850 -0.5360  0.1604
  290SOL     OW 2769   1.416   5.030   3.062  0.3829 -0.1512  0.1321
  290SOL    HW1 2770   1.375   4.946   3.082 -1.6641  1.0952  1.6109
  290SOL    HW2 2771   1.354   5.095   3.093  1.4338  1.9707 -1.8544
  291SOL     OW 2772   1.188   1.463   1.859  0.4615  0.4785 -0.1892
  291SOL    HW1 2773   1.224   1.460   1.771  0.2363  1.2177 -0.3109
  291SOL    HW2 2774   1.202   1.374   1.894  1.6074  0.5151 -0.5315
  292SOL     OW 2775   5.380   0.307   1.448  0.0015 -0.3625 -0.0447
  292SOL    HW1 2776   5.452   0.323   1.387 -0.4925  0.9520 -0.2989
  292SOL    HW2 2777   5.315   0.259   1.396 -0.7664  1.4533 -0.8263
  293SOL     OW 2778   5.327   1.467   2.964 -0.2397 -0.1667  0.5491
  293SOL    HW1 2779   5.394   1.409   2.928  0.9527  0.1065  2.1978
  293SOL    HW2 2780   5.342   1.551   2.921 -0.2995 -0.4159  0.0400
  294SOL     OW 2781   5.337   0.743   2.555 -0.0443 -0.3044 -0.7016
  294SOL    HW1 2782   5.429   0.766   2.538 -0.2555 -0.1241 -1.6376
  294SOL    HW2 2783   5.321   0.776   2.644  0.8938 -0.6532 -0.3909
  295SOL     OW 2784   0.750   5.121   2.606 -0.0410 -0.4665  0.9134
  295SOL    HW1 2785   0.763   5.092   2.696 -0.5257 -0.6975  0.9116
  295SOL    HW2 2786   0.791   5.208   2.603 -0.9215 -0.0121  1.6437
  296SOL     OW 2787   4.349   1.780   2.655  0.2502  0.0463  0.4416
  296SOL    HW1 2788   4.391   1.750   2.574  1.7585  1.5351  0.6233
  296SOL    HW2 2789   4.279   1.838   2.626  1.4825  1.4653  0.1487
  297SOL     OW 2790   6.380   2.842   0.308 -0.1832  0.1189 -0.1585
  297SOL    HW1 2791   6.441   2.902   0.266 -0.3212 -0.0507 -0.6079
  297SOL    HW2 2792   6.388   2.861   0.401  0.3489  0.2943 -0.2356
  298SOL     OW 2793   4.542   5.292   1.664  0.0184  0.0072  0.2035
  298SOL    HW1 2794   4.579   5.246   1.588  1.2667 -1.9608  1.9132
  298SOL    HW2 2795   4.454   5.256   1.672  0.2647 -0.5840  0.3135
  299SOL     OW 2796   6.039   3.855   2.957 -0.1145 -0.4031 -0.0975
  299SOL    HW1 2797   5.976   3.782   2.948 -0.2519 -0.4028  0.7478
  299SOL    HW2 2798   6.001   3.910   3.025  1.0889 -0.7149  0.8712
  300SOL     OW 2799   3.333   1.714   0.901  0.3031 -0.1557 -1.0228
  300SOL    HW1 2800   3.244   1.681   0.912 -0.5008  1.2505 -2.6993
  300SOL    HW2 2801   3.387   1.659   0.957 -1.7999 -0.1904  1.1262
  301SOL     OW 2802   4.792   2.956   2.888 -0.6728  0.1641 -0.1068
  301SOL    HW1 2803   4.827   2.868   2.872 -0.6686  0.0158  0.6479
  301SOL    HW2 2804   4.764   2.953   2.980  0.7050  1.4006  0.3889
  302SOL     OW 2805   4.014   4.303   1.646 -0.6734  0.1747  0.6760
  302SOL    HW1 2806   3.992   4.252   1.724 -0.1288 -1.8204 -0.3999
  302SOL    HW2 2807   4.084   4.361   1.675 -0.3934 -0.6179  1.6647
  303SOL     OW 2808   5.852   2.163   2.361 -0.2532 -0.4590  0.3350
  303SOL    HW1 2809   5.882   2.088   2.412 -0.0965 -0.5009  0.1845
  303SOL    HW2 2810   5.903   2.237   2.393  0.4779 -0.6479 -0.3520
  304SOL     OW 2811   0.048   0.057   1.135  0.2886  0.7375 -0.0135
  304SOL    HW1 2812  -0.036   0.090   1.164 -0.6307  0.7349 -2.4442
  304SOL    HW2 2813   0.040  -0.038   1.141 -0.7557  0.6155 -2.1952
  305SOL     OW 2814   4.798   5.017   2.758 -0.2051 -0.0965  0.1954
  305SOL    HW1 2815   4.750   5.083   2.708  0.6568  1.6515  1.5740
  305SOL    HW2 2816   4.729   4.959   2.791 -1.1998  1.1923  0.4812
  306SOL     OW 2817   5.476   4.595   2.310  0.3034 -0.1379  0.4361
  306SOL    HW1 2818   5.410   4.569   2.247  1.6138 -0.2805 -0.9190
  306SOL    HW2 2819   5.439   4.571   2.395 -1.2514 -0.4421 -0.2988
  307SOL     OW 2820   1.842   4.377   0.870 -0.0225  0.2553  0.2475
  307SOL    HW1 2821   1.915   4.347   0.817  1.1294  0.1264  1.8397
  307SOL    HW2 2822   1.764   4.361   0.816  0.8252 -2.5805 -0.2519
  308SOL     OW 2823   1.291   5.996   2.923 -0.2666  0.4464  0.2434
  308SOL    HW1 2824   1.235   5.948   2.862  0.8163 -0.4042 -0.1065
  308SOL    HW2 2825   1.316   6.075   2.876 -0.0212  0.1419 -0.1372
  309SOL     OW 2826   3.008   0.739   1.959  0.2738  0.1688 -0.2852
  309SOL    HW1 2827   3.097   0.763   1.932  0.8266 -0.3340  0.9903
  309SOL    HW2 2828   2.969   0.822   1.988  0.9575  0.1446  0.7876
  310SOL     OW 2829   1.876   6.071   4.433  0.0981 -0.4294  0.3352
  310SOL    HW1 2830   1.931   6.079   4.355 -0.6109 -0.7704 -0.2037
  310SOL    HW2 2831   1.836   5.985   4.425 -2.8850  0.9346 -0.8587
  311SOL     OW 2832   2.377   1.055   1.803 -0.2498  0.3528 -0.4515
  311SOL    HW1 2833   2.318   1.078   1.731 -0.0428 -1.0776 -1.1058
  311SOL    HW2 2834   2.460   1.034   1.760  0.2090  0.5474  0.3140
  312SOL     OW 2835   1.769   1.887   0.792 -0.5821  0.6179 -0.4199
  312SOL    HW1 2836   1.767   1.837   0.874 -2.8055  1.9595  0.4474
  312SOL    HW2 2837   1.725   1.831   0.729  0.0317  0.0810 -0.3791
  313SOL     OW 2838   2.933   6.108   4.095  0.2044  0.1036 -0.5068
  313SOL    HW1 2839   2.925   6.029   4.149  2.9211 -0.0865 -0.2419
  313SOL    HW2 2840   2.851   6.111   4.045 -0.4309 -2.2903  0.2387
  314SOL     OW 2841   6.198   2.952   1.408  0.0884 -0.3020  0.4161
  314SOL    HW1 2842   6.255   2.897   1.462  0.5132 -0.8556 -0.5427
  314SOL    HW2 2843   6.118   2.901   1.397  0.0051 -0.1943  0.5341
  315SOL     OW 2844   4.013   5.560   0.766 -0.3404 -0.0474  0.1012
  315SOL    HW1 2845   4.028   5.466   0.760  0.6416  0.0956  0.1362
  315SOL    HW2 2846   4.095   5.595   0.802 -0.1451  0.9839 -1.2869
  316SOL     OW 2847   5.911   1.633   2.577 -0.3335 -0.5722 -0.4567
  316SOL    HW1 2848   5.901   1.647   2.671 -0.7744  3.9542 -0.9570
  316SOL    HW2 2849   6.005   1.622   2.565 -0.3021 -1.6027  0.4582
  317SOL     OW 2850   0.062   5.047   2.581  0.1815 -0.4231 -0.2806
  317SOL    HW1 2851   0.045   5.040   2.675 -0.9052  0.8830 -0.3586
  317SOL    HW2 2852   0.140   5.103   2.574  0.4597 -0.7876 -0.1650
  318SOL     OW 2853   4.594   0.941   1.068  0.6990 -0.3527  0.9395
  318SOL    HW1 2854   4.609   1.035   1.061  0.2319 -0.3782 -1.1614
  318SOL    HW2 2855   4.599   0.909   0.978 -1.2560 -1.9952  1.3372
  319SOL     OW 2856   0.276   0.304   3.922  0.1407  0.1162  0.0197
  319SOL    HW1 2857   0.323   0.252   3.987  0.0510  0.0521  0.0354
  319SOL    HW2 2858   0.315   0.279   3.838  1.2281  1.2663  0.1706
  320SOL     OW 2859   5.320   2.094   0.910 -0.1256  0.4266  0.7413
  320SOL    HW1 2860   5.378   2.141   0.850 -1.2367  2.2315  1.0198
  320SOL    HW2 2861   5.353   2.004   0.908  0.8263  0.7487 -1.3613
  321SOL     OW 2862   0.208   1.243   0.687 -0.2410 -0.3467  0.5350
  321SOL    HW1 2863   0.224   1.329   0.725  0.4663 -0.4982  0.6053
  321SOL    HW2 2864   0.226   1.254   0.594  0.3203 -0.5266  0.6185
  322SOL     OW 2865   3.206   4.928   3.031 -0.2886 -0.8984  0.0250
  322SOL    HW1 2866   3.286   4.981   3.034  0.4990 -2.0344 -0.1248
  322SOL    HW2 2867   3.143   4.983   2.985  0.6473 -0.2810 -0.5737
  323SOL     OW 2868   3.045   1.676   0.492 -0.2479  0.4847 -0.2170
  323SOL    HW1 2869   3.066   1.753   0.545  0.5555  0.6316 -0.7389
  323SOL    HW2 2870   3.096   1.687   0.412 -0.0670 -0.6332 -0.2657
  324SOL     OW 2871   4.055   1.279   3.332 -0.3070 -0.0318  0.1174
  324SOL    HW1 2872   4.047   1.316   3.244  1.0331  1.4077  0.5517
  324SOL    HW2 2873   4.057   1.354   3.390  2.3794 -0.6972  1.0596
  325SOL     OW 2874   0.326   0.052   1.574  0.3530  0.4089  0.4069
  325SOL    HW1 2875   0.310   0.009   1.490  0.5012 -0.2033  0.6837
  325SOL    HW2 2876   0.359  -0.018   1.631 -0.7889  0.5684  1.3052
  326SOL     OW 2877   0.938   2.947   3.962 -0.2998 -0.1993 -0.2284
  326SOL    HW1 2878   0.970   2.862   3.994  1.4553 -0.0312 -1.3971
  326SOL    HW2 2879   0.844   2.935   3.952 -0.2767 -1.5857  0.8839
  327SOL     OW 2880   2.078   2.760   3.557  0.0632  0.2973  0.0677
  327SOL    HW1 2881   2.034   2.684   3.596  0.7636  0.5797  1.4813
  327SOL    HW2 2882   2.010   2.828   3.553  0.0844  0.4238  1.3335
  328SOL     OW 2883   5.350   3.129   2.185  0.1669 -0.4404 -0.4272
  328SOL    HW1 2884   5.361   3.034   2.175 -0.2341 -0.4013 -1.3374
  328SOL    HW2 2885   5.419   3.167   2.131 -0.0018 -0.2120 -0.4837
  329SOL     OW 2886   2.008   0.104   0.943 -0.3477  0.6408  0.3596
  329SOL    HW1 2887   2.096   0.105   0.907 -1.0213  1.7779 -1.3617
  329SOL    HW2 2888   1.977   0.015   0.929  1.0267 -0.2343  2.4067
  330SOL     OW 2889   2.771   3.255   3.199  0.4561  0.1655  0.3705
  330SOL    HW1 2890   2.773   3.330   3.259 -0.0003 -0.1945  0.8532
  330SOL    HW2 2891   2.812   3.287   3.119 -0.0115  1.0301  0.4585
  331SOL     OW 2892   5.072   6.163   0.951  0.1869 -0.6440  0.0649
  331SOL    HW1 2893   4.999   6.202   0.998  1.5240  0.9996  0.8659
  331SOL    HW2 2894   5.049   6.171   0.859  0.5896  2.6258  0.1499
  332SOL     OW 2895   2.060   4.144   3.772  0.1305  0.3144 -0.1219
  332SOL    HW1 2896   2.025   4.063   3.735 -1.6081  1.1667 -0.4166
  332SOL    HW2 2897   1.985   4.187   3.814  1.2300  1.2838  0.9397
  333SOL     OW 2898   0.357   1.839   4.009 -0.3631 -0.6861  0.3831
  333SOL    HW1 2899   0.313   1.793   3.937 -0.1118 -0.8237  0.3153
  333SOL    HW2 2900   0.374   1.771   4.074  0.6535 -0.8469 -0.0230
  334SOL     OW 2901   2.555   4.321   4.186 -0.2074  0.2532 -0.1332
  334SOL    HW1 2902   2.465   4.347   4.169 -1.3411 -3.6216 -1.0113
  334SOL    HW2 2903   2.599   4.329   4.102 -0.6392 -0.7719 -0.4785
  335SOL     OW 2904   3.758   0.262   2.473 -0.5045  0.0377  1.1964
  335SOL    HW1 2905   3.716   0.314   2.405  0.1832 -2.0111 -0.9324
  335SOL    HW2 2906   3.850   0.290   2.471 -0.2795 -0.7289  0.5506
  336SOL     OW 2907   3.621   1.216   0.565 -0.1148 -0.1949 -0.1665
  336SOL    HW1 2908   3.639   1.206   0.659 -0.2678 -1.2894 -0.2447
  336SOL    HW2 2909   3.525   1.216   0.559 -0.1728  1.9609 -0.1334
  337SOL     OW 2910   4.180   5.711   3.070  0.6116  0.3103 -0.2853
  337SOL    HW1 2911   4.085   5.721   3.065  0.4097 -0.4594  1.3164
  337SOL    HW2 2912   4.210   5.795   3.106  0.6281  0.7911 -1.3841
  338SOL     OW 2913   3.726   3.977   3.618  0.0054 -0.4464 -0.1049
  338SOL    HW1 2914   3.631   3.983   3.607  0.1290  1.7734 -0.4057
  338SOL    HW2 2915   3.761   3.981   3.529  0.4182  0.9713  0.0907
  339SOL     OW 2916   5.352   4.418   4.465  0.3158  0.2981 -0.1521
  339SOL    HW1 2917   5.337   4.451   4.376 -3.3733  1.7261  0.8013
  339SOL    HW2 2918   5.348   4.495   4.521 -1.0881 -0.9038  1.5241
  340SOL     OW 2919   2.598   3.381   2.219 -0.0814 -0.4047  0.0048
  340SOL    HW1 2920   2.689   3.405   2.234  0.3401 -2.3126  0.7213
  340SOL    HW2 2921   2.599   3.287   2.202 -2.0464 -0.7779  1.4931
  341SOL     OW 2922   5.746   0.615   0.758 -0.5576 -0.2118  0.1795
  341SOL    HW1 2923   5.806   0.689   0.746 -3.0893  2.1685  1.3033
  341SOL    HW2 2924   5.742   0.602   0.853 -0.9487 -1.1156  0.0511
  342SOL     OW 2925   1.869   0.521   0.477  0.1466  0.5281 -0.3952
  342SOL    HW1 2926   1.902   0.599   0.522 -0.1426  0.3853  0.0739
  342SOL    HW2 2927   1.868   0.545   0.384  1.3910  0.5899 -0.3987
  343SOL     OW 2928   5.496   6.424   2.699 -0.4037 -0.1169 -0.5242
  343SOL    HW1 2929   5.567   6.382   2.650  0.3032  2.6162 -2.0491
  343SOL    HW2 2930   5.539   6.494   2.749 -1.7878  0.4595 -0.0792
  344SOL     OW 2931   4.540   3.123   1.175 -0.4879 -0.6388 -0.0839
  344SOL    HW1 2932   4.548   3.112   1.270  0.0597  3.0032  0.4229
  344SOL    HW2 2933   4.620   3.084   1.140  0.6843  0.3997  1.2856
  345SOL     OW 2934   2.704   1.773   0.798 -0.5991  0.3513  0.0193
  345SOL    HW1 2935   2.749   1.767   0.882 -0.4647 -2.1923 -0.1467
  345SOL    HW2 2936   2.689   1.682   0.772 -0.9977  1.0461 -2.5275
  346SOL     OW 2937   5.443   1.913   0.020  0.3022 -0.0085 -0.4287
  346SOL    HW1 2938   5.379   1.934  -0.048 -1.4174 -0.8017  0.8920
  346SOL    HW2 2939   5.412   1.832   0.059  1.2459  0.4039  1.2945
  347SOL     OW 2940   2.209   1.029   0.260  0.6204 -0.2759 -0.0348
  347SOL    HW1 2941   2.278   1.030   0.326  1.5035 -0.0307 -0.9451
  347SOL    HW2 2942   2.225   0.949   0.210 -0.8286 -1.1605  0.8293
  348SOL     OW 2943   4.822   0.408   0.128 -0.2162 -0.9760  0.3377
  348SOL    HW1 2944   4.817   0.459   0.209  1.7399  0.1714 -0.2094
  348SOL    HW2 2945   4.897   0.350   0.141 -0.1072 -1.0362 -0.5148
  349SOL     OW 2946   5.850   3.345   3.231  0.7056 -0.1951  0.6121
  349SOL    HW1 2947   5.791   3.400   3.282  1.1676 -0.0642  1.0219
  349SOL    HW2 2948   5.808   3.335   3.146  1.5225  2.4681 -0.2142
  350SOL     OW 2949   2.317   1.185   0.808  0.7319 -0.2882 -0.5179
  350SOL    HW1 2950   2.224   1.208   0.804  0.6493 -0.4802  0.2219
  350SOL    HW2 2951   2.354   1.225   0.729  0.0695 -0.0090 -0.7014
  351SOL     OW 2952   2.372   2.766   3.592  0.5111  0.3379  0.2920
  351SOL    HW1 2953   2.284   2.728   3.598  1.9158 -3.1176  1.9465
  351SOL    HW2 2954   2.363   2.853   3.630 -2.1141 -0.0894  0.8229
  352SOL     OW 2955   3.730   4.415   2.352  0.2543 -0.4492  0.3231
  352SOL    HW1 2956   3.737   4.510   2.363 -0.0595 -0.5004  1.0377
  352SOL    HW2 2957   3.706   4.403   2.260 -2.9797  0.3647  0.9246
  353SOL     OW 2958   2.431   1.406   1.886 -0.3690  0.2085  0.4987
  353SOL    HW1 2959   2.485   1.418   1.808  1.3308  0.8568  1.7250
  353SOL    HW2 2960   2.458   1.477   1.945 -0.3481 -1.2795  2.3590
  354SOL     OW 2961   2.661   1.105   0.301  0.1515 -0.0218  0.0104
  354SOL    HW1 2962   2.660   1.201   0.306 -0.6392 -0.0866  1.5540
  354SOL    HW2 2963   2.754   1.082   0.308  0.3084  0.6056  0.1038
  355SOL     OW 2964   1.946   3.854   3.708  0.6458 -0.4148 -0.2476
  355SOL    HW1 2965   2.010   3.833   3.776  0.1320 -0.4721  0.2202
  355SOL    HW2 2966   1.869   3.883   3.756  0.9598  1.5092 -0.8426
  356SOL     OW 2967   0.702   3.340   3.256 -0.6140  0.2114  0.6988
  356SOL    HW1 2968   0.675   3.423   3.295  0.5773  0.7192  0.4945
  356SOL    HW2 2969   0.748   3.365   3.176  0.9782 -0.5357  1.3327
  357SOL     OW 2970   1.847   3.577   2.388 -0.1575  0.2983 -0.0342
  357SOL    HW1 2971   1.895   3.495   2.397 -0.9128 -0.1872 -0.2904
  357SOL    HW2 2972   1.761   3.551   2.353 -0.1651  1.2605 -0.7916
  358SOL     OW 2973   3.492   2.827   3.648 -0.0266 -0.3262 -0.3716
  358SOL    HW1 2974   3.520   2.763   3.583 -0.8876 -0.5825 -0.5121
  358SOL    HW2 2975   3.400   2.845   3.625  0.2860  1.1809 -0.5155
  359SOL     OW 2976   1.132   0.056   0.891  0.0689 -0.3314 -0.1993
  359SOL    HW1 2977   1.186   0.133   0.913 -0.4606 -0.1549  0.5135
  359SOL    HW2 2978   1.177  -0.017   0.934  0.2895 -0.3456 -0.4493
  360SOL     OW 2979   5.067   6.195   2.227 -0.4456  0.0263 -0.0233
  360SOL    HW1 2980   5.099   6.106   2.238  0.6546  0.4941  0.7454
  360SOL    HW2 2981   4.973   6.185   2.209 -0.3689 -1.2717  0.2327
  361SOL     OW 2982   1.192   2.312   1.917  0.1851 -0.3669 -0.1234
  361SOL    HW1 2983   1.238   2.265   1.848 -1.2372 -1.3726 -0.4227
  361SOL    HW2 2984   1.257   2.321   1.987  0.9892 -1.2721 -0.7310
  362SOL     OW 2985   0.001   5.730   4.293  0.0729  0.4315  0.3644
  362SOL    HW1 2986  -0.063   5.793   4.259 -0.4442 -0.3018 -0.0528
  362SOL    HW2 2987   0.063   5.717   4.221 -1.0792 -1.1991 -0.4237
  363SOL     OW 2988   3.211   3.946   2.847  0.5705  0.9216 -0.1421
  363SOL    HW1 2989   3.174   3.921   2.762  1.4811  2.0171 -0.9074
  363SOL    HW2 2990   3.300   3.975   2.826  0.5086  2.0654  1.0593
  364SOL     OW 2991   5.764   3.779   2.000  0.0968 -0.3753  0.1154
  364SOL    HW1 2992   5.748   3.699   2.050  2.5861  0.3119  2.2486
  364SOL    HW2 2993   5.718   3.848   2.048  0.2993 -0.1171 -0.0520
  365SOL     OW 2994   2.665   2.388   0.774 -0.0569  0.6646 -0.0440
  365SOL    HW1 2995   2.571   2.404   0.778 -0.4655 -1.5956  1.2085
  365SOL    HW2 2996   2.702   2.448   0.839 -0.9499 -0.0910  1.2129
  366SOL     OW 2997   2.903   2.815   3.020  0.1063 -0.3640  0.3184
  366SOL    HW1 2998   2.868   2.898   2.986 -1.0244 -0.3113  1.5277
  366SOL    HW2 2999   2.962   2.784   2.951 -0.5398  0.7339 -0.7765
  367SOL     OW 3000   0.612   1.110   4.374  0.5752  0.3884 -0.5852
  367SOL    HW1 3001   0.522   1.097   4.402  1.0211 -0.3151  0.5734
  367SOL    HW2 3002   0.616   1.071   4.286 -0.7621  2.3857 -1.6298
  368SOL     OW 3003   3.455   2.190   0.773  0.3527 -0.2267  0.7833
  368SOL    HW1 3004   3.522   2.238   0.821 -0.7978 -0.9019  3.2071
  368SOL    HW2 3005   3.480   2.098   0.782  1.0034 -0.3272 -1.4106
  369SOL     OW 3006   3.528   6.031   3.340  0.9737  0.2825  0.4096
  369SOL    HW1 3007   3.596   6.010   3.403  1.4768  1.5333  0.3267
  369SOL    HW2 3008   3.518   6.126   3.346  1.0204  0.4427 -1.3560
  370SOL     OW 3009   6.268   6.170   3.218 -0.1493 -0.4622 -0.0988
  370SOL    HW1 3010   6.361   6.148   3.221  0.0387  0.3389  0.3202
  370SOL    HW2 3011   6.225   6.089   3.192  0.4762 -1.4181  1.6199
  371SOL     OW 3012   0.439   4.057   4.018 -0.3686  0.3449  0.0264
  371SOL    HW1 3013   0.346   4.061   4.040 -0.9044  1.9614 -2.1286
  371SOL    HW2 3014   0.450   4.126   3.952  1.8434 -1.4057 -1.5763
  372SOL     OW 3015   2.804   2.878   1.500 -0.1788 -0.0968  0.1923
  372SOL    HW1 3016   2.845   2.964   1.483  2.9208 -1.4909 -0.1342
  372SOL    HW2 3017   2.830   2.857   1.590  0.6513 -1.4066 -0.3224
  373SOL     OW 3018   0.631   0.914   1.280 -0.1851  0.3720  0.4257
  373SOL    HW1 3019   0.555   0.967   1.304  1.3899  1.3686  3.8554
  373SOL    HW2 3020   0.653   0.867   1.360  0.9894 -2.3446 -1.3625
  374SOL     OW 3021   3.622   0.906   1.130 -0.1926  0.2998 -0.0893
  374SOL    HW1 3022   3.546   0.850   1.113  0.0873 -0.0165 -0.3100
  374SOL    HW2 3023   3.585   0.984   1.171 -0.6502  0.1969 -0.2943
  375SOL     OW 3024   1.884   0.218   2.435  0.1949 -0.1991 -0.0336
  375SOL    HW1 3025   1.913   0.126   2.439  1.2704 -0.0360 -2.4400
  375SOL    HW2 3026   1.798   0.214   2.393  0.4312 -0.0862 -0.5331
  376SOL     OW 3027   0.819   3.487   3.956 -0.1932 -0.6667  0.6267
  376SOL    HW1 3028   0.869   3.566   3.939  0.6566 -1.4729 -0.8264
  376SOL    HW2 3029   0.733   3.505   3.917  0.0865 -0.5444  0.0467
  377SOL     OW 3030   4.964   4.585   1.285 -0.6273 -0.0884  0.2840
  377SOL    HW1 3031   5.032   4.538   1.335  0.3068 -0.2994 -1.1336
  377SOL    HW2 3032   4.891   4.593   1.346  0.0746 -1.3045  1.3310
  378SOL     OW 3033   0.144   1.218   4.228  0.1746 -0.1898  1.0495
  378SOL    HW1 3034   0.064   1.212   4.281 -0.2289  0.0714  0.4876
  378SOL    HW2 3035   0.174   1.308   4.240 -0.9126  0.4447 -0.5217
  379SOL     OW 3036   1.298   0.760   2.633 -0.2055 -0.1102 -0.3005
  379SOL    HW1 3037   1.354   0.682   2.629 -0.2655 -0.3210  1.7594
  379SOL    HW2 3038   1.292   0.780   2.727 -0.9377  1.8454 -0.7252
  380SOL     OW 3039   5.578   5.548   0.015  0.8015  0.7347  0.1353
  380SOL    HW1 3040   5.543   5.586  -0.066  1.7531  1.2471 -0.0568
  380SOL    HW2 3041   5.505   5.499   0.052  0.6266 -0.3541 -1.5414
  381SOL     OW 3042   0.340   1.417   3.314  0.1106 -0.3874  0.2908
  381SOL    HW1 3043   0.251   1.443   3.338 -0.4672 -1.7133 -0.2990
  381SOL    HW2 3044   0.354   1.336   3.363  0.0681 -1.4689 -1.3968
  382SOL     OW 3045   3.539   4.593   3.847  0.0448  0.4922 -1.0176
  382SOL    HW1 3046   3.517   4.502   3.827  3.5204 -0.4516 -1.1940
  382SOL    HW2 3047   3.497   4.610   3.931  1.6049 -2.3243  0.4753
  383SOL     OW 3048   4.195   2.360   3.015 -0.3928 -0.8851  0.1484
  383SOL    HW1 3049   4.187   2.265   3.009 -0.3242 -1.0038  1.6020
  383SOL    HW2 3050   4.107   2.392   2.996 -0.6742 -1.3066  0.7135
  384SOL     OW 3051   1.653   2.157   1.244 -0.1798 -0.2264  0.3307
  384SOL    HW1 3052   1.567   2.118   1.226 -0.0329 -0.9493  1.0987
  384SOL    HW2 3053   1.701   2.087   1.288  0.8036  0.1759 -0.0869
  385SOL     OW 3054   1.378   0.361   0.189 -0.2072  0.4230  0.3524
  385SOL    HW1 3055   1.434   0.430   0.154 -1.0699  0.5883 -0.7427
  385SOL    HW2 3056   1.385   0.290   0.126 -0.6110  0.1342  0.6270
  386SOL     OW 3057   3.642   4.250   2.817 -0.1516 -0.0431  0.1180
  386SOL    HW1 3058   3.694   4.325   2.788  0.5810 -1.0198 -1.2048
  386SOL    HW2 3059   3.560   4.289   2.848  0.4056  1.3363 -0.0322
  387SOL     OW 3060   0.793   1.481   4.267 -0.1359  0.3966 -0.3014
  387SOL    HW1 3061   0.814   1.444   4.181  0.4067 -0.5618  0.2352
  387SOL    HW2 3062   0.753   1.409   4.315 -1.6004  1.2642 -0.1446
  388SOL     OW 3063   3.664   1.430   2.351 -0.0609 -0.0433  0.1801
  388SOL    HW1 3064   3.611   1.482   2.412  1.1600  0.0963  1.1858
  388SOL    HW2 3065   3.718   1.495   2.306  0.4569 -0.3042  0.4115
  389SOL     OW 3066   1.235   1.754   0.460  0.0634 -0.8854  0.1293
  389SOL    HW1 3067   1.175   1.772   0.387  1.4015 -1.1879 -1.0789
  389SOL    HW2 3068   1.284   1.835   0.472  1.6359 -1.6194 -1.0571
  390SOL     OW 3069   1.185   2.714   3.830  0.3406 -0.0485  0.1240
  390SOL    HW1 3070   1.225   2.695   3.915  0.6482  1.4178  0.3308
  390SOL    HW2 3071   1.095   2.736   3.850  0.0529 -0.9756 -0.0896
  391SOL     OW 3072   0.774   1.580   1.192  0.5545 -0.4443 -0.0258
  391SOL    HW1 3073   0.760   1.492   1.227  0.8112 -0.2564  0.5687
  391SOL    HW2 3074   0.737   1.577   1.104  0.0286 -0.9792  0.2021
  392SOL     OW 3075   2.358   1.064   3.717 -0.1969 -0.5606 -0.1098
  392SOL    HW1 3076   2.428   1.030   3.773 -0.4174 -0.8948 -0.0346
  392SOL    HW2 3077   2.349   1.156   3.744  0.7254 -0.3025 -0.6477
  393SOL     OW 3078   5.922   1.131   3.168  0.0951 -0.6724  0.3314
  393SOL    HW1 3079   5.963   1.083   3.239 -0.8943 -0.3682  1.1186
  393SOL    HW2 3080   5.834   1.152   3.199 -0.2177 -0.1770 -0.8128
  394SOL     OW 3081   3.692   5.494   2.073  0.2943  0.1062 -0.0415
  394SOL    HW1 3082   3.778   5.515   2.108  0.2543  0.6188 -0.2403
  394SOL    HW2 3083   3.652   5.437   2.139  1.3411 -1.3562 -0.6053
  395SOL     OW 3084   1.084   4.286   3.465  0.9114 -0.5229  0.5533
  395SOL    HW1 3085   1.063   4.257   3.554  0.3304 -3.3019 -0.4082
  395SOL    HW2 3086   1.150   4.224   3.435  3.5237  2.2565  0.0599
  396SOL     OW 3087   0.360   5.713   3.157 -0.1661 -0.4192 -0.0259
  396SOL    HW1 3088   0.288   5.651   3.173 -0.0878 -0.6889 -0.6756
  396SOL    HW2 3089   0.419   5.666   3.098  0.4950 -0.1603  0.4175
  397SOL     OW 3090   6.311   2.485   0.764 -0.4688  0.3862 -0.9523
  397SOL    HW1 3091   6.263   2.418   0.812 -1.3558  1.1173 -0.7838
  397SOL    HW2 3092   6.243   2.542   0.729  0.2803  2.1092  0.2406
  398SOL     OW 3093   1.133   4.960   2.648 -0.1240 -0.1390  0.1492
  398SOL    HW1 3094   1.227   4.973   2.661  0.0413 -1.9432  1.1371
  398SOL    HW2 3095   1.099   5.048   2.630  1.4453  0.8886  1.8247
  399SOL     OW 3096   6.050   2.006   2.551 -0.1890  0.4928  0.0012
  399SOL    HW1 3097   6.127   1.951   2.539 -0.3546  0.3832 -0.6165
  399SOL    HW2 3098   6.083   2.084   2.596 -0.0886 -0.4225  1.6113
  400SOL     OW 3099   2.249   3.725   1.896 -0.1980 -0.2510  0.5834
  400SOL    HW1 3100   2.323   3.785   1.884 -0.1010 -0.2691  1.0661
  400SOL    HW2 3101   2.227   3.733   1.989 -1.8201  0.9398  0.1407
  401SOL     OW 3102   4.486   1.615   0.848  0.4421 -0.2691 -0.4554
  401SOL    HW1 3103   4.577   1.598   0.823  0.7159  0.0391  0.3103
  401SOL    HW2 3104   4.461   1.538   0.899  0.9719  0.5608  1.1311
  402SOL     OW 3105   0.677   5.954   4.271  0.2761 -0.1055  0.6670
  402SOL    HW1 3106   0.760   5.913   4.243  0.6795  1.5374 -0.7448
  402SOL    HW2 3107   0.619   5.943   4.195  0.5253  2.1741  0.0828
  403SOL     OW 3108   2.915   2.974   4.282  0.0117 -0.1710 -0.5225
  403SOL    HW1 3109   2.908   2.991   4.376 -0.4504  1.6507 -0.8619
  403SOL    HW2 3110   2.989   3.027   4.253 -0.6670  0.3087 -1.4160
  404SOL     OW 3111   4.101   5.259   1.565  0.5901 -0.3382  0.3275
  404SOL    HW1 3112   4.021   5.210   1.585  0.5366 -0.8865 -1.0619
  404SOL    HW2 3113   4.135   5.285   1.650 -0.3951 -1.1820  1.0157
  405SOL     OW 3114   1.695   6.368   2.153 -0.0029  0.4656  0.1135
  405SOL    HW1 3115   1.787   6.394   2.159  0.4697 -1.0262 -0.3229
  405SOL    HW2 3116   1.665   6.406   2.070  1.5959 -2.9060 -2.1935
  406SOL     OW 3117   3.270   2.236   2.051 -0.3909 -0.6347  0.0215
  406SOL    HW1 3118   3.343   2.216   1.993 -1.1755 -1.6020 -0.6690
  406SOL    HW2 3119   3.228   2.152   2.067 -0.3487 -0.3598  1.8237
  407SOL     OW 3120   2.462   4.589   4.244 -0.5108 -0.4217 -0.0918
  407SOL    HW1 3121   2.397   4.603   4.313 -2.0994 -3.7598 -0.6868
  407SOL    HW2 3122   2.532   4.540   4.289 -1.5806 -2.6641 -0.6950
  408SOL     OW 3123   2.462   4.569   0.939 -0.8730  0.2095  0.5997
  408SOL    HW1 3124   2.375   4.541   0.911 -2.2895  4.1437  0.3601
  408SOL    HW2 3125   2.493   4.500   0.997 -4.9117 -0.6311  2.0756
  409SOL     OW 3126   0.650   0.543   2.214  0.3197 -0.2791 -0.0410
  409SOL    HW1 3127   0.605   0.624   2.189 -0.9386 -1.2477 -1.0041
  409SOL    HW2 3128   0.584   0.492   2.260  1.1872 -0.6702  0.8245
  410SOL     OW 3129   1.610   0.476   1.189 -0.0460  0.2891 -0.9804
  410SOL    HW1 3130   1.638   0.403   1.245  1.1872  2.0594  0.8079
  410SOL    HW2 3131   1.633   0.447   1.101  1.1614 -1.1831 -0.2454
  411SOL     OW 3132   5.946   2.189   4.477 -0.0453  0.1447 -0.2776
  411SOL    HW1 3133   6.015   2.253   4.468  0.8988 -0.8703 -0.4475
  411SOL    HW2 3134   5.901   2.188   4.393  0.1116  0.3764 -0.3615
  412SOL     OW 3135   3.044   1.721   2.305 -0.2107  0.1194 -0.3639
  412SOL    HW1 3136   3.011   1.811   2.301  0.3967  0.3493 -0.3101
  412SOL    HW2 3137   3.039   1.689   2.215 -0.8683  0.0463 -0.3023
  413SOL     OW 3138   6.058   4.206   3.464 -0.5896 -0.9032  0.2709
  413SOL    HW1 3139   6.020   4.132   3.417 -0.3553 -2.2822  2.1504
  413SOL    HW2 3140   6.153   4.194   3.454 -0.5405 -1.1303  0.9370
  414SOL     OW 3141   2.315   2.539   0.060 -0.1261  0.0291 -0.1257
  414SOL    HW1 3142   2.341   2.620   0.103 -1.9472  0.9018 -0.5810
  414SOL    HW2 3143   2.339   2.551  -0.031  1.2060 -0.6923  0.1092
  415SOL     OW 3144   4.417   2.168   3.149 -0.2018 -0.1795 -0.1627
  415SOL    HW1 3145   4.425   2.077   3.178 -0.6749 -0.1301  0.1381
  415SOL    HW2 3146   4.327   2.191   3.170  0.6461  1.2352  2.2754
  416SOL     OW 3147   3.321   3.770   0.927 -0.6089 -0.1537  0.1634
  416SOL    HW1 3148   3.383   3.839   0.906 -1.1641  0.8753  1.7398
  416SOL    HW2 3149   3.270   3.804   1.000 -2.6253 -1.2102 -0.6603
  417SOL     OW 3150   1.850   1.071   2.620  0.3544 -0.0171 -0.4248
  417SOL    HW1 3151   1.897   1.058   2.703 -0.4537  0.7276  0.1650
  417SOL    HW2 3152   1.837   1.165   2.615 -2.1748 -0.2804  0.0561
  418SOL     OW 3153   6.144   2.178   3.840  0.3661  0.0130  0.2501
  418SOL    HW1 3154   6.158   2.106   3.902 -2.1767  0.5409  1.6030
  418SOL    HW2 3155   6.130   2.255   3.895 -3.2813  0.2725 -0.7871
  419SOL     OW 3156   3.636   3.179   1.078  0.2462 -0.3567  0.0765
  419SOL    HW1 3157   3.651   3.222   1.163 -1.6828 -0.5605  0.5685
  419SOL    HW2 3158   3.593   3.245   1.024  1.4534 -0.2336 -0.7650
  420SOL     OW 3159   1.902   2.014   0.270  0.3949 -0.1409  0.2764
  420SOL    HW1 3160   1.894   2.004   0.176 -0.1727  1.5261  0.1208
  420SOL    HW2 3161   1.883   1.927   0.305 -0.2224 -0.5778 -1.0882
  421SOL     OW 3162   1.384   1.915   2.878  0.6658  0.1952 -0.0137
  421SOL    HW1 3163   1.327   1.920   2.801  0.3307  0.0979  0.2246
  421SOL    HW2 3164   1.372   1.825   2.910 -0.8199  0.8325  1.3666
  422SOL     OW 3165   2.664   3.098   2.440  0.6517 -0.1890  0.4822
  422SOL    HW1 3166   2.586   3.089   2.385 -1.3530  0.4180  3.0358
  422SOL    HW2 3167   2.691   3.189   2.429 -0.8400  0.4493  1.7830
  423SOL     OW 3168   2.326   1.495   0.071 -0.2161  0.2434 -0.5897
  423SOL    HW1 3169   2.265   1.524   0.139  2.0045  0.5801  1.3810
  423SOL    HW2 3170   2.351   1.407   0.098 -0.6557 -0.3189 -1.9816
  424SOL     OW 3171   4.242   6.040   2.508 -0.0098  0.4272  0.5356
  424SOL    HW1 3172   4.162   6.037   2.456  0.8316 -0.1459 -0.7785
  424SOL    HW2 3173   4.262   5.948   2.526  1.5224  0.3965 -1.0623
  425SOL     OW 3174   4.505   0.479   0.947  0.1736  0.3329 -0.3040
  425SOL    HW1 3175   4.524   0.429   1.027 -3.3599 -2.1602 -0.7901
  425SOL    HW2 3176   4.534   0.422   0.876  0.0996  0.9641 -0.8455
  426SOL     OW 3177   0.377   1.139   4.500  0.5064  0.0039 -0.1101
  426SOL    HW1 3178   0.419   1.180   4.575 -0.9926 -0.5606  1.1008
  426SOL    HW2 3179   0.287   1.122   4.529  0.4414 -2.0809 -1.3137
  427SOL     OW 3180   4.837   0.508   0.370 -0.1343  0.1356 -0.4593
  427SOL    HW1 3181   4.914   0.469   0.412 -0.3519 -0.9258 -1.0115
  427SOL    HW2 3182   4.767   0.497   0.435 -0.1593 -0.2633 -0.5517
  428SOL     OW 3183   3.281   0.523   2.677  0.2213  0.2957  0.3233
  428SOL    HW1 3184   3.257   0.450   2.734  0.2660 -0.3336 -0.4473
  428SOL    HW2 3185   3.255   0.494   2.589  1.3652  0.7049 -0.1635
  429SOL     OW 3186   0.839   4.517   3.992  0.1821  0.1867 -0.2488
  429SOL    HW1 3187   0.808   4.437   4.036  3.1926 -0.7177  0.5007
  429SOL    HW2 3188   0.903   4.485   3.928  0.9200  1.9612 -0.4450
  430SOL     OW 3189   6.381   5.512   0.690 -0.6474  0.0595  0.3538
  430SOL    HW1 3190   6.368   5.596   0.647  1.0709 -1.8400 -4.5625
  430SOL    HW2 3191   6.293   5.478   0.704 -1.3175  1.8839  0.8377
  431SOL     OW 3192   1.564   6.392   3.531 -0.0693  0.1964 -0.5289
  431SOL    HW1 3193   1.498   6.449   3.571  0.7515 -0.7510  2.4287
  431SOL    HW2 3194   1.515   6.315   3.503 -0.2464 -0.9343  2.5159
  432SOL     OW 3195   0.052   0.672   2.708  0.1466  0.2614  0.0574
  432SOL    HW1 3196   0.091   0.732   2.645  0.3100  0.8975  0.7505
  432SOL    HW2 3197   0.108   0.678   2.786 -0.8436  0.5807  0.7728
  433SOL     OW 3198   3.033   3.020   3.926 -0.1597 -0.2846 -0.1615
  433SOL    HW1 3199   3.070   3.107   3.906  1.6133 -0.7868  0.7716
  433SOL    HW2 3200   3.109   2.963   3.936 -1.1971 -1.4469  1.5899
  434SOL     OW 3201   0.677   6.270   1.302 -1.0160  0.0852 -0.1785
  434SOL    HW1 3202   0.654   6.220   1.381 -0.8206  0.4911  0.1378
  434SOL    HW2 3203   0.652   6.360   1.323  1.5125  0.7157  0.4702
  435SOL     OW 3204   0.120   4.551   2.402 -0.0673  0.3050  0.1654
  435SOL    HW1 3205   0.116   4.646   2.396  0.5565  0.3297  0.0623
  435SOL    HW2 3206   0.201   4.533   2.450 -0.1217 -0.1735  0.0868
  436SOL     OW 3207   2.711   0.298   3.895  0.0224  0.2056 -0.6577
  436SOL    HW1 3208   2.767   0.231   3.935  0.8322  0.0249 -2.0383
  436SOL    HW2 3209   2.653   0.249   3.837 -1.8653  0.3527  0.9958
  437SOL     OW 3210   3.875   0.860   0.411  0.8381 -0.0471  0.1046
  437SOL    HW1 3211   3.810   0.792   0.393 -1.7814  2.9894 -3.6861
  437SOL    HW2 3212   3.957   0.825   0.375 -0.4794 -1.1499 -2.0230
  438SOL     OW 3213   3.292   1.053   1.088  0.3088  0.0113  0.6384
  438SOL    HW1 3214   3.268   1.123   1.149  0.3566  0.1420  0.5102
  438SOL    HW2 3215   3.352   1.096   1.026  1.0962 -0.3714  1.1173
  439SOL     OW 3216   3.063   6.333   2.680 -0.5694  0.2166  0.4290
  439SOL    HW1 3217   3.127   6.319   2.749 -1.6243 -2.3864  0.9757
  439SOL    HW2 3218   3.006   6.402   2.714 -0.1545  0.0662  1.4767
  440SOL     OW 3219   5.409   2.995   3.391  0.0079 -0.2788  0.2113
  440SOL    HW1 3220   5.497   3.029   3.371 -0.3781 -0.2947 -1.6516
  440SOL    HW2 3221   5.350   3.052   3.343 -0.8961 -1.3669 -0.0076
  441SOL     OW 3222   5.437   2.353   2.933 -0.0733  0.4393  0.4467
  441SOL    HW1 3223   5.481   2.287   2.880  1.0703  0.4059  1.4011
  441SOL    HW2 3224   5.400   2.304   3.006 -0.0877  0.7202  0.6306
  442SOL     OW 3225   1.607   2.776   1.603  0.3114  0.1215  0.4452
  442SOL    HW1 3226   1.550   2.699   1.598 -0.9005  1.0817 -0.8281
  442SOL    HW2 3227   1.685   2.744   1.649 -1.0616 -1.3153  1.9199
  443SOL     OW 3228   3.927   0.357   0.362  0.2434 -0.0395  0.4329
  443SOL    HW1 3229   3.897   0.334   0.449  0.0997  0.3194  0.4822
  443SOL    HW2 3230   3.893   0.288   0.305  0.9230 -0.6538  0.7545
  444SOL     OW 3231   5.166   2.244   0.423  0.5687  0.1920  0.2859
  444SOL    HW1 3232   5.238   2.194   0.460  1.4710  0.5127 -0.9807
  444SOL    HW2 3233   5.098   2.243   0.491  0.3340 -3.1381  0.1344
  445SOL     OW 3234   5.360   2.067   0.517  0.2085  0.0957  0.0984
  445SOL    HW1 3235   5.420   2.067   0.443  0.8093  1.6834  0.5350
  445SOL    HW2 3236   5.358   1.976   0.547  0.5187 -0.4257 -1.3934
  446SOL     OW 3237   2.334   4.699   4.507  0.2831 -0.2490 -0.2377
  446SOL    HW1 3238   2.390   4.712   4.584  0.3485 -0.7208 -0.2031
  446SOL    HW2 3239   2.249   4.676   4.542  0.4197 -0.8762 -0.3103
  447SOL     OW 3240   1.189   4.095   3.075  0.1100  0.8862  0.5688
  447SOL    HW1 3241   1.110   4.091   3.021 -0.2850  0.9056  1.1352
  447SOL    HW2 3242   1.168   4.044   3.153  0.7491  0.6782  0.6146
  448SOL     OW 3243   2.956   6.050   2.631 -0.0009  0.2635 -0.3224
  448SOL    HW1 3244   2.985   5.959   2.633  0.8297  0.5299  0.8144
  448SOL    HW2 3245   3.026   6.098   2.676 -0.5261  1.4366 -0.7237
  449SOL     OW 3246   2.146   4.153   2.705  0.4116 -0.4135  0.4319
  449SOL    HW1 3247   2.122   4.148   2.798 -2.7757 -1.7479 -0.3165
  449SOL    HW2 3248   2.176   4.065   2.684  1.2206 -0.0849  0.1959
  450SOL     OW 3249   5.031   2.121   0.862 -0.0743  0.5267 -0.1450
  450SOL    HW1 3250   5.007   2.148   0.774  1.3400 -1.2532 -1.1377
  450SOL    HW2 3251   5.117   2.082   0.853 -0.3820 -0.7602  1.8313
  451SOL     OW 3252   2.993   6.079   2.078 -0.2356 -0.3534 -0.0553
  451SOL    HW1 3253   2.993   6.047   2.168  0.6796 -0.1433  0.0297
  451SOL    HW2 3254   3.085   6.097   2.059 -0.4646 -0.0319 -0.9048
  452SOL     OW 3255   0.750   2.223   0.375 -0.3703  0.6319 -0.8245
  452SOL    HW1 3256   0.671   2.172   0.359  1.6653 -2.7669 -1.2489
  452SOL    HW2 3257   0.754   2.233   0.471 -0.0524 -1.6095 -0.5477
  453SOL     OW 3258   6.076   0.711   2.983  0.0109 -0.1093 -0.0233
  453SOL    HW1 3259   6.169   0.702   2.962 -0.3133  1.3889 -2.3846
  453SOL    HW2 3260   6.059   0.805   2.975 -1.8396 -0.4360 -0.2285
  454SOL     OW 3261   6.096   5.282   1.857  0.4517  0.3496 -0.1199
  454SOL    HW1 3262   6.112   5.296   1.950  0.6601  1.1782 -0.2663
  454SOL    HW2 3263   6.066   5.368   1.825  0.2813  0.0482 -0.7906
  455SOL     OW 3264   4.254   0.382   2.881  0.0521 -0.1204  0.8703
  455SOL    HW1 3265   4.250   0.468   2.924 -0.8118 -0.5716  1.7618
  455SOL    HW2 3266   4.207   0.324   2.942  1.0654 -1.3277  0.5339
  456SOL     OW 3267   1.536   1.960   2.486 -0.4637  0.4602 -0.5738
  456SOL    HW1 3268   1.598   1.915   2.544 -2.0221 -2.3049 -0.8741
  456SOL    HW2 3269   1.571   1.946   2.398 -0.4641  0.7160 -0.6168
  457SOL     OW 3270   5.252   1.017   1.915  0.0267 -0.0965 -0.2080
  457SOL    HW1 3271   5.319   1.043   1.978  0.9455 -0.6682 -0.9362
  457SOL    HW2 3272   5.189   0.966   1.967  0.0956  0.5233  0.4940
  458SOL     OW 3273   4.838   3.251   1.331  0.1001  0.2340  0.2337
  458SOL    HW1 3274   4.816   3.273   1.241 -0.7682 -1.1187  0.0841
  458SOL    HW2 3275   4.928   3.219   1.328  0.2336  0.6376 -0.0682
  459SOL     OW 3276   2.422   5.853   3.412 -0.1187 -0.7464  0.6640
  459SOL    HW1 3277   2.378   5.774   3.442 -1.7021 -0.7759 -1.4344
  459SOL    HW2 3278   2.451   5.833   3.323  0.1919  0.7559  0.3828
  460SOL     OW 3279   6.075   3.637   4.381  0.5319 -0.5627 -0.1831
  460SOL    HW1 3280   6.080   3.732   4.381  1.2250 -0.5908 -1.0247
  460SOL    HW2 3281   6.065   3.613   4.474 -2.0299  0.4165 -0.1080
  461SOL     OW 3282   6.025   5.898   2.988 -0.0814  0.0693 -0.9302
  461SOL    HW1 3283   6.120   5.902   2.999 -0.0767 -1.7809  0.1813
  461SOL    HW2 3284   5.989   5.938   3.067 -0.1668 -1.5504 -0.1093
  462SOL     OW 3285   1.959   0.177   1.209  0.2584 -0.5544  0.2221
  462SOL    HW1 3286   1.865   0.192   1.222  0.6933  2.1224  0.9308
  462SOL    HW2 3287   1.966   0.149   1.118 -1.1221  0.6281 -0.2934
  463SOL     OW 3288   2.838   2.195   3.353 -0.6955 -0.0846 -0.8343
  463SOL    HW1 3289   2.805   2.121   3.302 -2.4720  0.4667 -0.5412
  463SOL    HW2 3290   2.760   2.237   3.388  0.2737  1.9004 -0.9213
  464SOL     OW 3291   0.329   3.209   3.118  0.1669  0.6488  0.6686
  464SOL    HW1 3292   0.323   3.269   3.044  2.3396  1.0716  0.7573
  464SOL    HW2 3293   0.282   3.254   3.189 -0.3024  1.1285  0.0636
  465SOL     OW 3294   2.070   3.290   4.472  0.0761 -0.6324  0.3967
  465SOL    HW1 3295   1.982   3.324   4.485 -0.9265 -3.0517  0.6086
  465SOL    HW2 3296   2.061   3.231   4.396  1.0256 -2.3070  1.5158
  466SOL     OW 3297   6.326   1.646   0.980 -0.1997  0.5023 -0.0900
  466SOL    HW1 3298   6.356   1.686   0.898 -0.9490  1.2191 -0.0193
  466SOL    HW2 3299   6.235   1.671   0.987 -0.1408  0.4477  0.9820
  467SOL     OW 3300   5.386   3.504   4.389  0.3157 -0.3344 -0.3583
  467SOL    HW1 3301   5.377   3.482   4.482  1.4789 -0.7559 -0.3295
  467SOL    HW2 3302   5.478   3.489   4.370 -0.4455 -3.3896 -2.3566
  468SOL     OW 3303   0.223   1.447   0.879 -0.3516  0.6774  0.4374
  468SOL    HW1 3304   0.132   1.452   0.850 -0.5447 -0.6355  0.7811
  468SOL    HW2 3305   0.223   1.495   0.962 -0.5413  1.3894  0.0388
  469SOL     OW 3306   4.129   3.257   2.657 -0.6677  0.4564  0.1078
  469SOL    HW1 3307   4.193   3.206   2.607 -0.3339  1.3771 -0.4187
  469SOL    HW2 3308   4.142   3.347   2.628 -0.9208  0.9175  1.3733
  470SOL     OW 3309   3.935   5.400   3.730 -1.0004 -0.0836  0.1773
  470SOL    HW1 3310   3.853   5.351   3.727 -1.0409 -0.1839  2.1876
  470SOL    HW2 3311   3.953   5.413   3.823  0.2993  1.5700 -0.2484
  471SOL     OW 3312   1.357   4.512   3.164  0.2166  0.3422 -0.2520
  471SOL    HW1 3313   1.263   4.509   3.142  0.1900  0.4012 -0.1485
  471SOL    HW2 3314   1.401   4.510   3.079  0.1232  0.2186 -0.2980
  472SOL     OW 3315   1.149   1.364   4.328  0.5321 -0.1117 -0.4204
  472SOL    HW1 3316   1.110   1.302   4.389  1.6802 -1.1145 -0.6586
  472SOL    HW2 3317   1.208   1.311   4.274 -0.0882  0.8183 -2.1029
  473SOL     OW 3318   6.223   2.761   0.849  0.3673 -0.2444  0.2303
  473SOL    HW1 3319   6.178   2.774   0.766 -0.0044 -0.1629  0.4449
  473SOL    HW2 3320   6.176   2.816   0.911  0.9715  0.1093  0.3848
  474SOL     OW 3321   4.137   0.195   3.482  0.1899  0.0872 -0.1068
  474SOL    HW1 3322   4.094   0.280   3.483  0.2143  0.1057 -0.4728
  474SOL    HW2 3323   4.065   0.132   3.481  0.1725  0.1047 -0.0005
  475SOL     OW 3324   5.733   1.064   0.645 -0.0543 -0.0843  0.0226
  475SOL    HW1 3325   5.640   1.071   0.622  0.0860 -0.6129 -0.7505
  475SOL    HW2 3326   5.773   1.141   0.606 -0.3659  0.8936  1.5365
  476SOL     OW 3327   0.949   1.961   1.440 -0.1602 -0.0682  0.7116
  476SOL    HW1 3328   0.897   1.882   1.423 -0.9146  0.6637 -0.4816
  476SOL    HW2 3329   0.891   2.016   1.493 -0.6393  0.7576 -0.6382
  477SOL     OW 3330   5.186   1.596   1.548  0.3215  0.2787  0.7758
  477SOL    HW1 3331   5.228   1.643   1.476  0.2527 -0.8340 -0.0289
  477SOL    HW2 3332   5.242   1.519   1.562 -0.3878 -0.2087  0.9998
  478SOL     OW 3333   6.384   0.461   0.228  0.1849 -0.2757 -0.3546
  478SOL    HW1 3334   6.305   0.408   0.217 -0.9460  0.1154  3.7958
  478SOL    HW2 3335   6.376   0.530   0.162 -2.8214 -0.4770 -0.3622
  479SOL     OW 3336   0.567   2.667   3.677 -0.5475  0.0397  0.5214
  479SOL    HW1 3337   0.503   2.738   3.670 -0.7712 -0.2704 -1.1039
  479SOL    HW2 3338   0.552   2.629   3.763 -1.3188  1.1244  0.8883
  480SOL     OW 3339   4.457   5.938   4.260  0.1989  0.4052 -1.3670
  480SOL    HW1 3340   4.428   5.987   4.183  1.4515  2.9792 -0.3286
  480SOL    HW2 3341   4.376   5.915   4.306 -0.4857  0.3584 -2.5585
  481SOL     OW 3342   0.468   5.257   1.827  0.1233  0.1249  0.1568
  481SOL    HW1 3343   0.393   5.312   1.805 -0.0163  0.6981  1.8860
  481SOL    HW2 3344   0.541   5.319   1.836  0.1918 -0.0710  1.1017
  482SOL     OW 3345   2.682   0.128   1.065  0.7500  0.9445 -0.1710
  482SOL    HW1 3346   2.758   0.176   1.099  1.2184 -0.6831  1.2440
  482SOL    HW2 3347   2.719   0.061   1.007  0.2650  1.0947 -0.6638
  483SOL     OW 3348   1.457   1.799   2.098  0.4709  0.2306 -0.1533
  483SOL    HW1 3349   1.390   1.750   2.052 -1.5004  0.6631  2.0454
  483SOL    HW2 3350   1.456   1.886   2.059  0.5195 -0.0740 -0.8338
  484SOL     OW 3351   5.279   5.809   0.011  0.5115 -0.2679 -0.1717
  484SOL    HW1 3352   5.247   5.766  -0.069 -0.9497  0.8295 -0.2221
  484SOL    HW2 3353   5.350   5.865  -0.019 -0.9330  1.2277 -1.0238
  485SOL     OW 3354   0.663   0.756   2.419 -0.3602 -0.3937 -0.6545
  485SOL    HW1 3355   0.592   0.757   2.484  1.3302 -1.2626  1.3189
  485SOL    HW2 3356   0.688   0.663   2.413 -0.0752 -0.2438 -2.1246
  486SOL     OW 3357   3.657   4.251   3.680  0.3395  0.4202  0.3546
  486SOL    HW1 3358   3.593   4.311   3.719  0.2801 -0.1556  1.1870
  486SOL    HW2 3359   3.637   4.167   3.721  0.5637 -0.1217 -0.6237
  487SOL     OW 3360   5.911   3.967   3.753 -0.0168 -0.2400  0.3883
  487SOL    HW1 3361   5.999   3.993   3.725  0.2472 -0.4085  1.0488
  487SOL    HW2 3362   5.854   3.996   3.681  0.4144  1.0051  0.5219
  488SOL     OW 3363   0.528   5.419   4.114 -0.1955  0.1425 -0.3836
  488SOL    HW1 3364   0.443   5.383   4.091  0.0840 -0.2539 -0.8217
  488SOL    HW2 3365   0.535   5.407   4.209 -0.1321 -0.9399 -0.5062
  489SOL     OW 3366   2.555   0.656   0.163  0.2450  0.5369 -0.5682
  489SOL    HW1 3367   2.606   0.582   0.196  0.2247  0.1140 -1.4498
  489SOL    HW2 3368   2.598   0.733   0.199  0.7950  0.1273 -0.3392
  490SOL     OW 3369   0.276   5.755   2.473  0.0237  0.3027 -0.5661
  490SOL    HW1 3370   0.265   5.842   2.433  1.1571 -0.6126 -3.0771
  490SOL    HW2 3371   0.244   5.766   2.562 -0.8079  3.0428 -1.0929
  491SOL     OW 3372   4.327   1.015   0.740  0.0794 -0.5194 -0.4832
  491SOL    HW1 3373   4.239   1.004   0.776  0.2524 -0.7752 -0.1207
  491SOL    HW2 3374   4.358   1.097   0.779  0.0756 -0.5346 -0.4476
  492SOL     OW 3375   2.490   4.163   4.389 -0.1018 -0.0194  0.3951
  492SOL    HW1 3376   2.564   4.184   4.447  0.0028  0.3242  0.1455
  492SOL    HW2 3377   2.500   4.224   4.316 -0.9460  0.3986  0.6212
  493SOL     OW 3378   0.076   2.951   4.333  0.1230  0.1855  0.0696
  493SOL    HW1 3379   0.075   2.962   4.428 -0.6456  0.4334  0.0347
  493SOL    HW2 3380   0.078   3.041   4.299  0.8331  0.0931 -0.1488
  494SOL     OW 3381   5.840   4.443   3.480  0.2859  0.0189  0.2579
  494SOL    HW1 3382   5.828   4.353   3.511  0.1721  0.3566  1.2289
  494SOL    HW2 3383   5.907   4.480   3.537  0.7005  0.4049 -0.4592
  495SOL     OW 3384   4.081   3.884   0.102 -0.3233  0.4682 -0.5687
  495SOL    HW1 3385   4.102   3.864   0.193 -1.1196  0.3172 -0.4094
  495SOL    HW2 3386   4.013   3.952   0.107 -0.1994  0.6367 -1.0513
  496SOL     OW 3387   0.161   4.141   2.896 -0.1753 -0.0503 -0.2782
  496SOL    HW1 3388   0.070   4.141   2.928 -0.5942  0.1359 -1.4392
  496SOL    HW2 3389   0.197   4.058   2.928 -1.1593 -0.7431 -0.9088
  497SOL     OW 3390   5.781   2.615   4.290  0.1890 -0.0719  0.2112
  497SOL    HW1 3391   5.821   2.638   4.374 -2.4139  0.8112  1.3311
  497SOL    HW2 3392   5.808   2.685   4.230 -1.1765  1.6044  1.4620
  498SOL     OW 3393   0.830   5.075   4.457  0.3152 -0.1266  0.0577
  498SOL    HW1 3394   0.911   5.122   4.442 -0.6937  1.2773 -1.2621
  498SOL    HW2 3395   0.794   5.114   4.537  0.9521 -0.8120  0.6934
  499SOL     OW 3396   2.455   3.007   0.985 -0.2314 -0.2631 -0.2569
  499SOL    HW1 3397   2.482   2.988   1.075  0.4291  0.4703 -0.2893
  499SOL    HW2 3398   2.359   3.013   0.990 -0.2285 -0.5765  0.3239
  500SOL     OW 3399   4.205   1.609   2.374 -0.0533 -0.0127  0.3909
  500SOL    HW1 3400   4.158   1.648   2.447 -1.6992  1.7569 -1.4916
  500SOL    HW2 3401   4.186   1.515   2.380 -2.2928  0.4092  0.8233
  501SOL     OW 3402   4.903   1.263   3.406 -0.2904 -0.0071  0.3999
  501SOL    HW1 3403   4.896   1.232   3.316 -2.6407 -1.2451  0.9130
  501SOL    HW2 3404   4.850   1.342   3.408  1.3139  1.1098  0.3135
  502SOL     OW 3405   4.746   0.346   1.699 -0.2016  0.2795 -0.0164
  502SOL    HW1 3406   4.800   0.383   1.629  0.3596 -0.5086 -0.0012
  502SOL    HW2 3407   4.682   0.292   1.653 -1.4286  1.7076 -0.0872
  503SOL     OW 3408   4.709   2.587   1.405 -0.1582 -0.2189 -0.1034
  503SOL    HW1 3409   4.709   2.493   1.388 -0.2168 -0.0848 -0.8845
  503SOL    HW2 3410   4.710   2.595   1.501 -1.4168 -1.0028 -0.0137
  504SOL     OW 3411   5.959   0.468   2.833  0.5173  0.3013 -0.0008
  504SOL    HW1 3412   5.966   0.537   2.899 -0.9643  0.3328  0.1518
  504SOL    HW2 3413   6.021   0.493   2.765 -1.4397  2.9579 -0.9661
  505SOL     OW 3414   3.131   2.350   0.313 -0.3522  0.0150 -0.2151
  505SOL    HW1 3415   3.122   2.270   0.261  0.7429  0.0143 -0.4271
  505SOL    HW2 3416   3.130   2.320   0.404 -1.5325 -0.0599 -0.2403
  506SOL     OW 3417   5.929   3.816   3.322  0.1476  0.3091  0.6728
  506SOL    HW1 3418   5.992   3.888   3.322  1.1983 -0.5344 -1.5278
  506SOL    HW2 3419   5.852   3.852   3.279  1.7156 -0.5677 -3.2469
  507SOL     OW 3420   2.368   0.607   3.667  0.1427  0.1614 -0.1473
  507SOL    HW1 3421   2.281   0.643   3.650 -0.0326 -0.9151 -1.8020
  507SOL    HW2 3422   2.351   0.524   3.711  0.1500 -1.0781 -2.3264
  508SOL     OW 3423   5.233   5.903   0.310  0.6447 -0.3304  0.8180
  508SOL    HW1 3424   5.223   5.971   0.243  0.1139 -1.0414  0.1685
  508SOL    HW2 3425   5.160   5.844   0.296  1.1739 -1.1189  1.2975
  509SOL     OW 3426   5.143   5.546   2.150 -0.4837  0.1649 -0.4150
  509SOL    HW1 3427   5.054   5.510   2.154  0.0165 -1.0279  3.1844
  509SOL    HW2 3428   5.200   5.475   2.178  1.1296  2.1021  1.6577
  510SOL     OW 3429   3.239   0.238   2.774  0.2740 -0.1780 -0.5792
  510SOL    HW1 3430   3.315   0.192   2.810 -0.5589 -0.9973  0.1790
  510SOL    HW2 3431   3.164   0.192   2.810 -0.6004  0.2635 -1.7788
  511SOL     OW 3432   5.203   6.120   0.108 -0.4405 -0.1688 -0.3773
  511SOL    HW1 3433   5.288   6.123   0.065  0.1887  1.2988  0.8471
  511SOL    HW2 3434   5.149   6.181   0.058 -1.5959 -2.8372 -2.6122
  512SOL     OW 3435   0.656   6.452   0.579 -0.6345 -0.0700  0.0981
  512SOL    HW1 3436   0.642   6.531   0.527 -1.5474  0.4130  1.0605
  512SOL    HW2 3437   0.743   6.464   0.617 -0.3299 -0.0229 -0.5958
  513SOL     OW 3438   2.539   3.547   4.393 -0.7565 -0.4492  0.5488
  513SOL    HW1 3439   2.567   3.613   4.456  1.2677 -0.2451 -0.4610
  513SOL    HW2 3440   2.610   3.482   4.393 -0.0770  0.1668 -2.3014
  514SOL     OW 3441   1.654   1.301   0.230  0.4074  0.7083 -0.2987
  514SOL    HW1 3442   1.695   1.226   0.187  1.9667  1.1331  0.4028
  514SOL    HW2 3443   1.608   1.347   0.159 -1.0520 -1.1834 -0.6380
  515SOL     OW 3444   4.557   2.314   1.767  0.4305 -0.3578 -0.3976
  515SOL    HW1 3445   4.555   2.222   1.791  1.5603 -0.5059 -0.8207
  515SOL    HW2 3446   4.473   2.330   1.725 -0.8621 -0.5255  1.9583
  516SOL     OW 3447   1.037   5.984   1.884 -0.0762 -0.0504  0.0115
  516SOL    HW1 3448   1.059   5.904   1.836  0.1303  0.7008 -1.1719
  516SOL    HW2 3449   0.999   5.952   1.966  1.1543 -1.3640  0.1155
  517SOL     OW 3450   1.149   6.387   2.785  0.3118 -0.0685  0.5814
  517SOL    HW1 3451   1.190   6.305   2.810  0.1624  0.7378  4.0021
  517SOL    HW2 3452   1.062   6.363   2.755 -0.7845 -1.1532  4.1126
  518SOL     OW 3453   5.446   4.443   1.564  0.0569 -0.3195  0.5855
  518SOL    HW1 3454   5.457   4.380   1.635  1.0961  0.1323  0.8495
  518SOL    HW2 3455   5.534   4.478   1.550  0.2096 -1.4789 -1.9391
  519SOL     OW 3456   4.210   4.564   0.447  0.5281  0.1780 -0.0748
  519SOL    HW1 3457   4.233   4.608   0.366  0.4282 -0.3993 -0.4223
  519SOL    HW2 3458   4.115   4.557   0.445  0.3319  1.8301  0.9774
  520SOL     OW 3459   2.871   5.346   2.285  0.4524 -0.2783 -0.2082
  520SOL    HW1 3460   2.962   5.336   2.312  1.0540  0.0454 -1.9858
  520SOL    HW2 3461   2.873   5.338   2.190 -1.2963  0.3418 -0.3330
  521SOL     OW 3462   2.380   1.943   2.602 -0.1804 -0.5944 -0.3644
  521SOL    HW1 3463   2.298   1.901   2.574 -0.3166  0.2179 -1.2468
  521SOL    HW2 3464   2.362   1.974   2.690 -1.5372  1.3052 -1.2463
  522SOL     OW 3465   5.242   2.314   3.609 -0.0441  0.0771  0.0022
  522SOL    HW1 3466   5.303   2.388   3.605  3.2548 -2.4678 -1.6331
  522SOL    HW2 3467   5.163   2.345   3.565  0.5505  3.0528  0.7833
  523SOL     OW 3468   3.899   0.501   3.127 -0.2587 -0.0212 -0.0890
  523SOL    HW1 3469   3.966   0.569   3.136 -0.1009 -0.0685 -0.8211
  523SOL    HW2 3470   3.939   0.423   3.165  0.8014 -0.4889 -2.0172
  524SOL     OW 3471   1.397   2.016   3.240  0.2889  0.0117 -0.0311
  524SOL    HW1 3472   1.449   1.936   3.252  0.1534 -0.1752 -0.6720
  524SOL    HW2 3473   1.354   2.028   3.325 -0.2658 -1.0208 -0.1487
  525SOL     OW 3474   2.368   2.032   2.847 -0.1833  0.4083  0.2475
  525SOL    HW1 3475   2.278   2.039   2.881 -1.0567 -0.4346 -1.7223
  525SOL    HW2 3476   2.402   2.121   2.850 -1.4330  0.9051  0.1622
  526SOL     OW 3477   3.954   1.476   0.854 -0.4708 -0.0136 -0.3152
  526SOL    HW1 3478   3.935   1.534   0.928 -0.1129 -0.8161  0.4183
  526SOL    HW2 3479   4.035   1.432   0.879 -0.4059 -0.3730 -1.1420
  527SOL     OW 3480   3.173   5.069   0.343  0.0741 -0.7705  0.3555
  527SOL    HW1 3481   3.176   5.110   0.429  0.3150  1.1631 -0.5279
  527SOL    HW2 3482   3.224   4.989   0.353 -0.2344 -0.7999  2.0937
  528SOL     OW 3483   5.763   3.847   4.452  0.2563  0.7928 -0.2812
  528SOL    HW1 3484   5.858   3.860   4.461 -0.0550  2.0334  2.3347
  528SOL    HW2 3485   5.730   3.849   4.542 -2.0136 -2.1958 -0.8883
  529SOL     OW 3486   2.457   2.805   2.837  0.1149  0.8036 -0.1734
  529SOL    HW1 3487   2.510   2.727   2.852  0.6806  1.2702  0.3215
  529SOL    HW2 3488   2.522   2.876   2.827 -0.3757  1.1650 -0.8816
  530SOL     OW 3489   2.587   0.208   4.443 -0.0396 -0.8235  0.0316
  530SOL    HW1 3490   2.656   0.248   4.390 -0.4348  1.4423  1.1181
  530SOL    HW2 3491   2.507   0.221   4.392 -0.3787  1.1169  0.9765
  531SOL     OW 3492   4.609   2.016   2.206  0.0827  0.0569  0.0130
  531SOL    HW1 3493   4.611   2.111   2.191 -1.4012  0.1739  0.4202
  531SOL    HW2 3494   4.683   1.983   2.155  1.2510  1.5255  0.6671
  532SOL     OW 3495   6.086   1.020   2.604 -0.0315  0.3591  0.6754
  532SOL    HW1 3496   6.019   1.086   2.621 -2.1600 -0.8138 -2.3860
  532SOL    HW2 3497   6.060   0.945   2.658  0.5443  0.9022  1.7224
  533SOL     OW 3498   5.372   5.327   0.873 -0.4025 -0.4844  0.1133
  533SOL    HW1 3499   5.347   5.350   0.962 -1.2826 -1.2232  0.0654
  533SOL    HW2 3500   5.297   5.280   0.838  1.2115 -3.3132  0.1592
  534SOL     OW 3501   2.006   2.693   1.467 -0.6460  0.0527  0.6132
  534SOL    HW1 3502   2.091   2.720   1.501 -0.5721  0.4934  0.0891
  534SOL    HW2 3503   1.958   2.663   1.544 -0.6914  1.5704  1.2073
  535SOL     OW 3504   5.528   0.407   4.029 -0.2087  0.5857 -0.0666
  535SOL    HW1 3505   5.489   0.349   4.094  0.9234 -1.1895 -0.8851
  535SOL    HW2 3506   5.623   0.395   4.041  0.0476  2.2126 -0.3335
  536SOL     OW 3507   0.154   6.457   3.714 -0.5571  0.0354  0.0958
  536SOL    HW1 3508   0.187   6.533   3.666  2.7729 -1.4662 -0.2924
  536SOL    HW2 3509   0.121   6.493   3.796 -0.3697  2.0095 -0.6362
  537SOL     OW 3510   1.869   3.830   1.948 -0.1122  1.2449  0.1806
  537SOL    HW1 3511   1.830   3.888   2.013  2.2341  1.4065  1.5596
  537SOL    HW2 3512   1.955   3.809   1.984  0.1245 -1.0499 -1.5028
  538SOL     OW 3513   5.529   5.768   0.207 -0.2328  0.1057  0.0966
  538SOL    HW1 3514   5.436   5.791   0.214 -0.2909  0.5543 -1.6424
  538SOL    HW2 3515   5.532   5.700   0.139  0.3848 -2.3612  2.4197
  539SOL     OW 3516   6.421   3.077   2.343 -0.4278  0.2455  0.0474
  539SOL    HW1 3517   6.463   3.163   2.344 -1.8388  0.9606  0.3007
  539SOL    HW2 3518   6.488   3.018   2.311  0.4982  1.4846 -0.3711
  540SOL     OW 3519   5.928   3.832   1.767 -0.3670 -0.7519 -0.2507
  540SOL    HW1 3520   5.850   3.807   1.816  0.4965  0.4060  1.8546
  540SOL    HW2 3521   5.998   3.834   1.833  0.2962  3.6943 -0.7850
  541SOL     OW 3522   4.195   4.715   3.559  0.5948 -0.4148  0.1763
  541SOL    HW1 3523   4.243   4.766   3.494  1.8696  0.3070  1.6179
  541SOL    HW2 3524   4.166   4.637   3.512  0.4919  0.5881 -1.5274
  542SOL     OW 3525   2.672   5.961   1.016  0.5584  0.2567 -0.5323
  542SOL    HW1 3526   2.692   6.041   1.064  1.2516 -0.6685  0.7686
  542SOL    HW2 3527   2.673   5.892   1.082 -0.2985 -0.8062 -1.5752
  543SOL     OW 3528   1.229   5.046   3.989 -0.2791 -0.4965  0.4136
  543SOL    HW1 3529   1.259   4.961   3.958 -0.4203  0.7242 -3.5452
  543SOL    HW2 3530   1.138   5.031   4.014 -0.1811 -1.5880  0.1930
  544SOL     OW 3531   4.432   0.341   2.689 -0.0780 -0.2918 -0.0356
  544SOL    HW1 3532   4.369   0.365   2.757 -2.3298  0.8457 -2.3648
  544SOL    HW2 3533   4.438   0.419   2.634  2.8550 -0.6374 -0.3748
  545SOL     OW 3534   3.350   4.966   1.819 -0.0695 -0.1645  0.4957
  545SOL    HW1 3535   3.313   4.957   1.907  0.2944 -1.8448  0.5158
  545SOL    HW2 3536   3.303   4.902   1.767  0.5376 -0.0146 -0.2543
  546SOL     OW 3537   0.545   3.520   3.856 -0.5118  0.0892 -0.0839
  546SOL    HW1 3538   0.463   3.568   3.844 -0.8982 -0.6907 -0.6174
  546SOL    HW2 3539   0.538   3.445   3.797 -1.0107 -2.0126  2.4396
  547SOL     OW 3540   6.407   0.295   2.140 -0.0469  0.4544 -0.4562
  547SOL    HW1 3541   6.371   0.368   2.090 -1.3358  0.5770  0.5854
  547SOL    HW2 3542   6.330   0.248   2.171  0.6789  0.6657  1.8204
  548SOL     OW 3543   4.440   5.181   0.115 -0.2925 -0.1850  0.0688
  548SOL    HW1 3544   4.385   5.116   0.071 -0.5465 -1.1695  1.7510
  548SOL    HW2 3545   4.382   5.222   0.179  0.3753  0.3064  0.3665
  549SOL     OW 3546   5.481   6.340   0.016 -0.4266  0.1459 -1.0097
  549SOL    HW1 3547   5.568   6.350  -0.023 -0.5059 -0.7321 -1.4344
  549SOL    HW2 3548   5.428   6.406  -0.029 -0.0100  0.6182 -0.8205
  550SOL     OW 3549   3.625   2.293   0.932 -0.0988 -0.2375  0.2664
  550SOL    HW1 3550   3.599   2.220   0.988  1.7775 -1.8743 -0.8785
  550SOL    HW2 3551   3.712   2.319   0.963 -0.5961  1.3542  0.4554
  551SOL     OW 3552   4.626   6.233   4.027 -0.0634  0.8178 -0.7028
  551SOL    HW1 3553   4.622   6.299   3.957  1.8724 -0.2740 -1.9453
  551SOL    HW2 3554   4.582   6.156   3.989  1.5138  0.0302 -0.9994
  552SOL     OW 3555   5.603   4.497   0.383 -0.4299  0.6411 -0.3304
  552SOL    HW1 3556   5.665   4.445   0.331 -0.5796  0.6306 -0.4998
  552SOL    HW2 3557   5.624   4.476   0.474 -1.7662 -1.2279 -0.3922
  553SOL     OW 3558   3.285   5.052   2.085  0.8042  0.9548  0.0262
  553SOL    HW1 3559   3.374   5.056   2.119  0.9424 -0.4839 -0.1235
  553SOL    HW2 3560   3.232   5.026   2.161  0.9865 -1.3517 -0.5663
  554SOL     OW 3561   1.035   1.601   4.275  0.0342  0.0529 -0.3120
  554SOL    HW1 3562   1.075   1.515   4.286 -1.2278 -0.3852  1.4074
  554SOL    HW2 3563   0.941   1.583   4.264 -0.0418  1.1442 -1.6320
  555SOL     OW 3564   5.869   1.571   1.229  0.2580 -0.1616  0.0608
  555SOL    HW1 3565   5.913   1.653   1.204  0.1045  0.0619  0.5163
  555SOL    HW2 3566   5.923   1.535   1.299 -0.0726 -0.0825  0.3569
  556SOL     OW 3567   3.529   2.512   2.381  0.3990 -0.2154  0.1194
  556SOL    HW1 3568   3.441   2.529   2.346  1.2560  1.1165 -1.4899
  556SOL    HW2 3569   3.556   2.431   2.339  0.1000 -0.4491  0.3634
  557SOL     OW 3570   5.934   0.623   3.190  0.2846  0.7897 -0.0520
  557SOL    HW1 3571   5.962   0.664   3.108  1.3076  1.7625  0.7520
  557SOL    HW2 3572   6.009   0.570   3.217 -1.1611 -2.0918 -1.2988
  558SOL     OW 3573   5.745   4.918   2.598 -0.4355 -0.1087 -0.5880
  558SOL    HW1 3574   5.703   4.843   2.556 -0.4533  0.3267 -1.3745
  558SOL    HW2 3575   5.826   4.882   2.635  0.2934 -0.2545 -2.2291
  559SOL     OW 3576   2.748   3.515   4.049  0.0702 -0.4143 -0.9151
  559SOL    HW1 3577   2.778   3.557   4.130 -0.7223  1.5207 -1.5679
  559SOL    HW2 3578   2.807   3.440   4.038 -0.4266 -1.3357  1.9355
  560SOL     OW 3579   0.873   1.066   4.036  0.4142 -0.2160 -0.4897
  560SOL    HW1 3580   0.860   0.990   4.092  2.3194 -0.4490 -0.3219
  560SOL    HW2 3581   0.828   1.044   3.955 -0.3202 -0.8706  0.0741
  561SOL     OW 3582   2.330   4.446   2.182  0.1378 -0.1090  0.4721
  561SOL    HW1 3583   2.422   4.452   2.158  0.2346 -0.3727  0.7744
  561SOL    HW2 3584   2.316   4.518   2.243  0.3200 -0.4956  0.9778
  562SOL     OW 3585   3.442   5.399   4.500 -0.5386 -0.5937  0.8370
  562SOL    HW1 3586   3.530   5.395   4.537 -0.7238 -1.3233  1.2107
  562SOL    HW2 3587   3.392   5.335   4.549 -1.4146  0.1522  0.9496
  563SOL     OW 3588   2.168   3.018   0.994 -0.1021  0.3399 -0.5873
  563SOL    HW1 3589   2.121   3.100   0.979  1.7802  1.3613 -1.1196
  563SOL    HW2 3590   2.178   3.013   1.090 -0.6279  0.4775 -0.5234
  564SOL     OW 3591   2.638   4.834   2.835 -0.2207  0.2303 -0.1973
  564SOL    HW1 3592   2.645   4.897   2.907 -0.0180 -1.0831  0.9635
  564SOL    HW2 3593   2.721   4.842   2.788  0.1299  0.2833  0.4197
  565SOL     OW 3594   2.194   1.830   4.206  0.1943 -0.0179 -0.8038
  565SOL    HW1 3595   2.229   1.800   4.122 -0.2064  1.6703 -1.6113
  565SOL    HW2 3596   2.271   1.857   4.255  0.2965  0.5973 -1.2957
  566SOL     OW 3597   0.109   2.190   3.383  0.5639  0.7383 -0.1788
  566SOL    HW1 3598   0.014   2.200   3.379  0.4605 -0.5394 -2.0735
  566SOL    HW2 3599   0.129   2.181   3.476 -1.5003 -1.6701  0.1162
  567SOL     OW 3600   3.027   5.894   0.756 -0.1802 -0.2106 -0.1011
  567SOL    HW1 3601   2.933   5.910   0.748 -0.1504 -0.0954 -0.2237
  567SOL    HW2 3602   3.039   5.866   0.847 -0.1698  0.9011  0.2534
  568SOL     OW 3603   0.963   2.429   0.697 -0.2412 -0.5552  0.1098
  568SOL    HW1 3604   0.989   2.506   0.648  1.5190 -1.4961 -0.5117
  568SOL    HW2 3605   1.005   2.440   0.783  2.1717 -1.9425 -0.8029
  569SOL     OW 3606   5.513   2.207   1.109  0.0994  0.0843 -0.0028
  569SOL    HW1 3607   5.562   2.137   1.064  0.4519  1.5435 -1.9991
  569SOL    HW2 3608   5.421   2.185   1.093  0.1895 -0.2121 -0.1366
  570SOL     OW 3609   0.787   0.195   1.352  0.2171  0.1060  0.3147
  570SOL    HW1 3610   0.774   0.165   1.442  2.2590  0.0833  0.6499
  570SOL    HW2 3611   0.860   0.144   1.319  0.6224  1.3179 -0.7710
  571SOL     OW 3612   5.300   2.649   1.986  0.7335  0.7681  0.4094
  571SOL    HW1 3613   5.303   2.599   2.067  0.6996 -0.0593 -0.0897
  571SOL    HW2 3614   5.210   2.638   1.955  0.6196  1.4487  0.4826
  572SOL     OW 3615   6.124   2.730   0.591 -0.5376 -0.5209  1.3922
  572SOL    HW1 3616   6.074   2.650   0.608 -1.8550  0.0007  0.2189
  572SOL    HW2 3617   6.100   2.754   0.502  1.3967  0.1006  1.0032
  573SOL     OW 3618   3.383   0.091   4.260 -0.4131  0.5248  0.2425
  573SOL    HW1 3619   3.361  -0.001   4.248  0.4340  0.5274 -1.8485
  573SOL    HW2 3620   3.355   0.133   4.178 -0.2830  2.0295  0.9349
  574SOL     OW 3621   2.189   2.881   1.232 -0.5451 -0.2038  0.4989
  574SOL    HW1 3622   2.190   2.847   1.321  1.3039  0.7362  0.8923
  574SOL    HW2 3623   2.270   2.847   1.192  0.0584  1.6107  0.0991
  575SOL     OW 3624   1.290   4.598   2.742  0.0892 -0.3218 -0.3247
  575SOL    HW1 3625   1.364   4.570   2.795 -0.0262 -0.8308 -0.4276
  575SOL    HW2 3626   1.239   4.518   2.727 -0.4428  0.0042 -0.3141
  576SOL     OW 3627   5.664   4.560   2.660 -0.0358 -0.0743 -0.0443
  576SOL    HW1 3628   5.640   4.469   2.676 -1.4374  0.4358  0.9731
  576SOL    HW2 3629   5.663   4.568   2.564  0.8731 -1.2900 -0.1786
  577SOL     OW 3630   3.107   3.107   0.725 -0.0730 -0.3503  0.1961
  577SOL    HW1 3631   3.178   3.054   0.761  1.0339  0.7309 -0.3331
  577SOL    HW2 3632   3.036   3.098   0.789  1.7202  1.2813  2.6082
  578SOL     OW 3633   0.093   1.451   0.030 -0.2664 -0.0186  0.4236
  578SOL    HW1 3634   0.103   1.359   0.006 -0.1168  0.2671 -0.6513
  578SOL    HW2 3635   0.020   1.452   0.091 -2.9372 -0.3889 -2.5233
  579SOL     OW 3636   3.034   0.532   0.051  0.0409 -0.1054  0.0805
  579SOL    HW1 3637   2.947   0.560   0.024 -0.8558 -1.2427  1.6858
  579SOL    HW2 3638   3.079   0.512  -0.032 -1.3035  0.1897 -0.7534
  580SOL     OW 3639   5.136   3.496   1.109 -0.5553 -0.2153  0.0438
  580SOL    HW1 3640   5.164   3.524   1.196 -0.8994 -0.4837  0.2431
  580SOL    HW2 3641   5.213   3.510   1.053 -0.4045  0.1723  0.3428
  581SOL     OW 3642   5.633   4.221   1.661 -0.2585  0.3725 -0.2527
  581SOL    HW1 3643   5.719   4.252   1.690 -0.2549  0.5772 -0.4795
  581SOL    HW2 3644   5.645   4.127   1.648  0.0256  0.4560 -0.6198
  582SOL     OW 3645   2.752   3.481   3.371  0.0759 -0.2381  0.1625
  582SOL    HW1 3646   2.662   3.505   3.350 -1.1649 -2.4305  2.4116
  582SOL    HW2 3647   2.772   3.530   3.451  1.1320  0.6281 -0.5985
  583SOL     OW 3648   4.239   1.151   2.080 -0.2117  0.3984  0.1455
  583SOL    HW1 3649   4.196   1.211   2.019 -0.2697 -1.2599 -1.5536
  583SOL    HW2 3650   4.169   1.092   2.108  0.3742 -0.5963 -0.4354
  584SOL     OW 3651   3.513   0.364   4.325  0.7040  0.0871  0.0452
  584SOL    HW1 3652   3.443   0.299   4.328 -0.0100  0.8565  0.5717
  584SOL    HW2 3653   3.529   0.378   4.232 -0.0425  0.1020 -0.0875
  585SOL     OW 3654   5.663   1.599   1.057 -0.3793 -0.1987 -0.2204
  585SOL    HW1 3655   5.657   1.693   1.042 -2.0913 -0.3115 -0.3891
  585SOL    HW2 3656   5.740   1.589   1.114  1.4432  1.0120 -2.2893
  586SOL     OW 3657   2.232   4.109   1.929  0.1564  0.6332 -0.1391
  586SOL    HW1 3658   2.291   4.036   1.913  0.9043  1.3906 -0.9287
  586SOL    HW2 3659   2.184   4.084   2.008 -1.4446 -1.8583 -1.7610
  587SOL     OW 3660   4.896   1.515   1.968  0.1294  0.2613 -0.1648
  587SOL    HW1 3661   4.909   1.420   1.967 -1.0558  0.0698  0.2073
  587SOL    HW2 3662   4.893   1.540   1.876  0.5312 -0.0435 -0.2664
  588SOL     OW 3663   0.129   6.043   3.943 -0.3481  0.1993  0.0020
  588SOL    HW1 3664   0.100   5.970   3.889  3.2766 -0.4937 -1.2712
  588SOL    HW2 3665   0.173   6.102   3.882 -0.6052  1.9908  1.4719
  589SOL     OW 3666   3.309   5.962   2.263 -0.1824  0.5675 -0.3161
  589SOL    HW1 3667   3.260   5.880   2.261 -0.7877  0.9336 -0.6179
  589SOL    HW2 3668   3.396   5.937   2.293 -0.8007  0.0279  1.1428
  590SOL     OW 3669   3.883   1.195   1.232 -0.0388 -0.0796  0.0228
  590SOL    HW1 3670   3.945   1.226   1.298 -1.3469  0.3205  1.1224
  590SOL    HW2 3671   3.855   1.275   1.187  0.5447 -0.3076 -0.7646
  591SOL     OW 3672   0.693   2.692   1.796  0.2101 -0.1873 -0.2056
  591SOL    HW1 3673   0.691   2.774   1.745 -0.1385  0.2776  0.5436
  591SOL    HW2 3674   0.711   2.624   1.731  3.0100  0.7415 -0.5359
  592SOL     OW 3675   1.994   5.405   2.624 -0.3894  0.1935 -0.2042
  592SOL    HW1 3676   1.991   5.364   2.710 -0.3307 -1.4482 -0.9452
  592SOL    HW2 3677   1.936   5.481   2.631  1.5948  1.6726  2.0161
  593SOL     OW 3678   5.600   0.378   3.334  0.0801  0.0470  0.2428
  593SOL    HW1 3679   5.521   0.373   3.388 -1.0724 -0.3863 -1.4157
  593SOL    HW2 3680   5.607   0.291   3.294  1.3088  0.1359  0.2286
  594SOL     OW 3681   5.820   3.558   0.587  0.0014 -0.4032 -0.9109
  594SOL    HW1 3682   5.801   3.650   0.569  0.8708 -0.0849 -0.2385
  594SOL    HW2 3683   5.815   3.516   0.501 -1.3712  0.0791 -1.0910
  595SOL     OW 3684   1.634   0.501   4.178 -0.0346 -0.3343 -1.0118
  595SOL    HW1 3685   1.645   0.411   4.207  0.2945  0.3109  1.0383
  595SOL    HW2 3686   1.718   0.524   4.138  0.4954 -0.4129  0.0314
  596SOL     OW 3687   2.265   2.449   3.262 -0.8782 -0.0206 -0.1087
  596SOL    HW1 3688   2.266   2.544   3.271 -0.0111 -0.0112 -0.2093
  596SOL    HW2 3689   2.193   2.431   3.202 -0.4576  0.6527 -0.8328
  597SOL     OW 3690   5.152   1.516   2.594  0.1884 -0.2940 -0.1474
  597SOL    HW1 3691   5.112   1.559   2.519 -0.5371 -0.8464 -0.0840
  597SOL    HW2 3692   5.242   1.500   2.567  0.6215  1.6656 -0.0055
  598SOL     OW 3693   5.330   3.476   0.893 -0.5261 -0.1491  0.0911
  598SOL    HW1 3694   5.350   3.560   0.853  0.8319  0.5263  2.0563
  598SOL    HW2 3695   5.252   3.445   0.846 -0.2915  1.5508 -1.5455
  599SOL     OW 3696   3.193   4.322   1.054 -0.1674  0.1052 -0.2060
  599SOL    HW1 3697   3.131   4.364   1.113 -0.3658  1.1321 -1.1181
  599SOL    HW2 3698   3.252   4.392   1.027 -0.4451 -0.1966 -1.6825
  600SOL     OW 3699   1.294   1.456   1.593 -0.4826  0.2234  0.2767
  600SOL    HW1 3700   1.255   1.373   1.565  0.8047 -0.1230 -0.5303
  600SOL    HW2 3701   1.304   1.507   1.513 -0.1412  0.6825  0.6043
  601SOL     OW 3702   5.915   5.406   0.414 -0.3417  0.1865  0.6891
  601SOL    HW1 3703   5.837   5.407   0.359 -1.8143 -1.5779  2.5745
  601SOL    HW2 3704   5.883   5.379   0.500  2.1571  0.8321  1.9245
  602SOL     OW 3705   5.869   2.111   3.653  0.2396  0.7466  0.1270
  602SOL    HW1 3706   5.865   2.028   3.700 -0.0218  0.5964 -0.1576
  602SOL    HW2 3707   5.958   2.113   3.616  1.2699  1.8791  2.4488
  603SOL     OW 3708   0.633   4.205   4.331 -0.2997 -0.4352  0.2597
  603SOL    HW1 3709   0.580   4.283   4.343  0.3226  0.1027 -0.4044
  603SOL    HW2 3710   0.708   4.217   4.390 -1.7581 -2.0460  2.6165
  604SOL     OW 3711   2.678   5.806   0.337 -0.1285  0.2440 -0.3214
  604SOL    HW1 3712   2.631   5.732   0.298 -0.0498 -0.2584  0.5127
  604SOL    HW2 3713   2.628   5.828   0.415 -0.9006  1.9500 -1.2420
  605SOL     OW 3714   0.590   4.054   2.028 -0.3988  0.3535  0.3343
  605SOL    HW1 3715   0.667   4.106   2.051 -0.9725  2.0112 -1.1685
  605SOL    HW2 3716   0.538   4.113   1.973 -2.5622 -0.8389  0.9836
  606SOL     OW 3717   5.127   2.794   0.406 -0.0091 -0.5532  0.1432
  606SOL    HW1 3718   5.079   2.726   0.454 -2.5143 -1.2098 -2.9419
  606SOL    HW2 3719   5.142   2.755   0.319  0.6034  2.0007 -0.9720
  607SOL     OW 3720   3.359   0.771   3.182  0.5964 -0.3852 -0.3821
  607SOL    HW1 3721   3.291   0.724   3.230  0.3123 -1.0062 -1.3669
  607SOL    HW2 3722   3.341   0.753   3.090  0.4500  1.6724 -0.8228
  608SOL     OW 3723   4.819   2.433   1.823  0.1840  0.4311 -0.1008
  608SOL    HW1 3724   4.838   2.438   1.916  0.8884 -0.1560 -0.2051
  608SOL    HW2 3725   4.744   2.373   1.817 -0.3259  1.0365  0.1388
  609SOL     OW 3726   2.300   4.740   1.299 -0.0525  0.6915 -0.0103
  609SOL    HW1 3727   2.317   4.678   1.229  1.2736  1.2619 -0.2220
  609SOL    HW2 3728   2.384   4.748   1.345 -0.7154  0.8583  1.2126
  610SOL     OW 3729   2.794   0.062   3.640 -0.2940  0.2198 -0.2083
  610SOL    HW1 3730   2.799   0.029   3.550 -0.0584 -0.5716  0.0818
  610SOL    HW2 3731   2.851   0.138   3.641  0.3752 -0.2669 -0.5201
  611SOL     OW 3732   2.997   5.246   4.137 -0.2185 -0.3805 -0.4088
  611SOL    HW1 3733   2.904   5.253   4.119  0.0827 -1.2947 -2.7229
  611SOL    HW2 3734   3.013   5.152   4.145  0.4142 -0.1984  0.6519
  612SOL     OW 3735   2.699   2.213   4.390  0.0122 -0.0141 -0.5034
  612SOL    HW1 3736   2.680   2.176   4.476  1.2921 -2.4561 -1.1763
  612SOL    HW2 3737   2.748   2.144   4.344  0.9903  1.8971 -2.5353
  613SOL     OW 3738   0.527   3.316   3.660  0.1731 -0.0482  0.1916
  613SOL    HW1 3739   0.514   3.252   3.731  0.0491  2.1662  2.2756
  613SOL    HW2 3740   0.615   3.296   3.627 -0.2295 -1.8879  0.0991
  614SOL     OW 3741   0.043   3.489   0.706  0.4533  0.0967 -0.4293
  614SOL    HW1 3742   0.091   3.429   0.647 -1.8624  0.8135 -3.2813
  614SOL    HW2 3743   0.034   3.570   0.655 -2.4615  0.4593  0.5117
  615SOL     OW 3744   6.460   2.593   3.404 -0.2611  0.2300 -0.3912
  615SOL    HW1 3745   6.510   2.527   3.451 -0.5690  0.6659  0.5576
  615SOL    HW2 3746   6.482   2.675   3.446  1.4095  1.0293 -2.6174
  616SOL     OW 3747   5.819   5.757   1.759  0.1436  0.0082 -0.1189
  616SOL    HW1 3748   5.783   5.824   1.816 -0.8917 -0.5748 -0.0744
  616SOL    HW2 3749   5.743   5.712   1.722  0.7969 -1.3697  0.1315
  617SOL     OW 3750   2.053   1.496   1.605  0.4649  0.6073 -0.2049
  617SOL    HW1 3751   2.084   1.444   1.679  0.9064 -0.8684 -1.3668
  617SOL    HW2 3752   1.960   1.476   1.599  0.4277  0.7325 -0.0445
  618SOL     OW 3753   4.735   3.764   2.316  0.3796  0.5020 -0.1449
  618SOL    HW1 3754   4.662   3.703   2.310  0.4834  0.3133  0.4596
  618SOL    HW2 3755   4.698   3.841   2.361  0.4484  0.5755 -0.2131
  619SOL     OW 3756   4.807   3.097   1.973  0.1895  0.1486 -0.5693
  619SOL    HW1 3757   4.720   3.087   2.010  0.2806 -0.5866 -0.5275
  619SOL    HW2 3758   4.850   3.012   1.989  0.7959  0.3880 -0.8733
  620SOL     OW 3759   5.476   5.542   1.962 -0.1679 -0.0477  0.2296
  620SOL    HW1 3760   5.398   5.507   1.919 -0.3025 -2.0979  1.9539
  620SOL    HW2 3761   5.516   5.600   1.897 -0.6859 -2.4233 -2.4138
  621SOL     OW 3762   2.064   6.205   1.278 -0.2109 -0.0712  0.2389
  621SOL    HW1 3763   2.157   6.215   1.259 -1.0432  1.8146 -4.0644
  621SOL    HW2 3764   2.044   6.114   1.253  0.3284 -0.2676  0.5136
  622SOL     OW 3765   4.171   3.767   2.192  0.5316 -0.4036 -0.5587
  622SOL    HW1 3766   4.127   3.844   2.157 -0.9539 -0.8994  0.1620
  622SOL    HW2 3767   4.147   3.696   2.133 -1.6469 -1.1590  1.0703
  623SOL     OW 3768   3.540   2.532   0.508 -0.2267  0.1526 -0.1751
  623SOL    HW1 3769   3.580   2.557   0.424 -0.3014 -0.1480 -0.2992
  623SOL    HW2 3770   3.513   2.441   0.496  1.3569 -0.4767  0.7563
  624SOL     OW 3771   0.051   6.061   3.132  0.2014 -0.1460 -0.2955
  624SOL    HW1 3772   0.136   6.054   3.176 -0.5503 -1.6561  1.0083
  624SOL    HW2 3773   0.048   5.986   3.072  0.2386  0.5609 -1.2097
  625SOL     OW 3774   4.520   5.065   2.994 -0.2368  0.2216  0.0810
  625SOL    HW1 3775   4.482   4.980   3.018 -0.1237 -0.1618 -1.0403
  625SOL    HW2 3776   4.588   5.080   3.060  2.1263 -2.2178 -1.6069
  626SOL     OW 3777   6.156   1.058   1.257  0.2225  0.2466  0.2096
  626SOL    HW1 3778   6.095   1.090   1.191 -0.7798  0.5566  1.2672
  626SOL    HW2 3779   6.161   0.964   1.243  2.1742  0.5802 -2.0723
  627SOL     OW 3780   3.434   6.001   4.292  0.0632 -0.1878 -0.4054
  627SOL    HW1 3781   3.479   5.978   4.211  0.0474 -1.2916 -0.1220
  627SOL    HW2 3782   3.490   5.966   4.361  0.9042  2.1602  0.1665
  628SOL     OW 3783   3.829   3.152   0.755  0.2463 -0.3007  0.2224
  628SOL    HW1 3784   3.860   3.143   0.845  0.6944 -1.8246 -0.0483
  628SOL    HW2 3785   3.908   3.164   0.703  0.1245 -0.9254 -0.1200
  629SOL     OW 3786   2.494   2.538   2.658  0.1122 -0.4166 -0.3922
  629SOL    HW1 3787   2.429   2.569   2.595  0.4679 -0.2545 -0.6809
  629SOL    HW2 3788   2.486   2.442   2.655 -0.9702 -0.3695  0.4841
  630SOL     OW 3789   1.240   0.402   2.741 -0.1619 -0.2659  0.0935
  630SOL    HW1 3790   1.254   0.311   2.716  0.2743 -0.1392 -0.1430
  630SOL    HW2 3791   1.318   0.448   2.709 -0.8457  0.3754 -0.7409
  631SOL     OW 3792   5.982   3.432   4.094 -0.1640  0.2835  0.1916
  631SOL    HW1 3793   5.925   3.417   4.018 -0.3514 -0.8078  0.5220
  631SOL    HW2 3794   6.068   3.448   4.056 -0.3743  0.3461 -0.2705
  632SOL     OW 3795   0.231   1.214   2.446  0.0712 -0.4084 -0.5219
  632SOL    HW1 3796   0.233   1.309   2.454 -1.0200 -0.2783 -1.5327
  632SOL    HW2 3797   0.246   1.182   2.535 -0.7434  0.7343  0.0438
  633SOL     OW 3798   5.024   4.205   1.371  0.3332 -0.6100  0.1929
  633SOL    HW1 3799   4.942   4.224   1.324 -1.3840 -2.2061  2.3019
  633SOL    HW2 3800   5.082   4.170   1.304 -0.6949  0.5544 -1.3903
  634SOL     OW 3801   2.878   4.679   0.650 -0.2473  0.1833 -0.5753
  634SOL    HW1 3802   2.823   4.627   0.709  0.7065  1.6081  1.6856
  634SOL    HW2 3803   2.932   4.614   0.605  0.4538 -0.8666  1.6685
  635SOL     OW 3804   6.066   3.709   1.204  0.6342 -0.5884 -0.1734
  635SOL    HW1 3805   5.993   3.654   1.175 -1.0378  1.8566 -0.9721
  635SOL    HW2 3806   6.046   3.728   1.295 -0.7329  1.3767 -0.8074
  636SOL     OW 3807   6.131   0.229   2.224 -0.6707  0.1568 -0.3741
  636SOL    HW1 3808   6.045   0.223   2.183 -0.9020 -2.3375  0.2668
  636SOL    HW2 3809   6.176   0.149   2.197  0.2838 -0.0880  1.7440
  637SOL     OW 3810   3.503   1.628   0.666 -0.7252 -0.6275  0.1501
  637SOL    HW1 3811   3.544   1.680   0.597 -0.2653 -1.7332 -0.4303
  637SOL    HW2 3812   3.436   1.686   0.702  0.5015  0.7672  0.2891
  638SOL     OW 3813   4.467   3.498   1.232 -0.2236  0.0443  0.0163
  638SOL    HW1 3814   4.455   3.465   1.320 -1.1934  0.0969 -0.0851
  638SOL    HW2 3815   4.553   3.541   1.234 -0.1064 -0.2123  0.8429
  639SOL     OW 3816   4.743   5.776   4.506 -0.0639  0.3390  0.2047
  639SOL    HW1 3817   4.767   5.867   4.490 -2.1604  1.1453  1.3036
  639SOL    HW2 3818   4.678   5.780   4.576 -0.6719 -1.9546 -0.1447
  640SOL     OW 3819   4.949   5.163   3.306  0.6198  0.5408  0.3846
  640SOL    HW1 3820   5.017   5.124   3.251  1.1098  0.0658  1.2913
  640SOL    HW2 3821   4.899   5.219   3.247  1.7416  0.8221 -0.3223
  641SOL     OW 3822   4.718   2.945   1.677 -0.4704 -1.0279 -0.3829
  641SOL    HW1 3823   4.762   2.958   1.762 -0.3056 -0.8136 -0.5011
  641SOL    HW2 3824   4.688   2.854   1.680 -1.8972 -0.5566  0.5704
  642SOL     OW 3825   3.951   3.084   3.221 -0.3096 -0.2314  0.6071
  642SOL    HW1 3826   4.032   3.126   3.249  0.7298 -2.7096  1.6416
  642SOL    HW2 3827   3.881   3.132   3.265  0.7641  0.5402  1.5065
  643SOL     OW 3828   0.025   5.323   1.841 -0.7878 -0.2129 -0.0818
  643SOL    HW1 3829   0.112   5.362   1.851 -0.7248 -0.4711  0.4197
  643SOL    HW2 3830   0.006   5.285   1.927 -1.3344 -0.2837 -0.2325
  644SOL     OW 3831   3.844   1.901   0.860 -0.2895  0.7043 -0.4827
  644SOL    HW1 3832   3.908   1.846   0.814  0.1180  1.3766 -0.7462
  644SOL    HW2 3833   3.837   1.979   0.805 -0.8986  0.8873 -0.1437
  645SOL     OW 3834   4.661   4.177   2.599  0.4187 -0.4066 -0.7113
  645SOL    HW1 3835   4.678   4.109   2.665  1.1976 -1.5765 -2.0569
  645SOL    HW2 3836   4.581   4.220   2.629  0.8359 -0.7906  1.0651
  646SOL     OW 3837   2.268   4.024   4.204 -0.2036 -0.4973  0.6381
  646SOL    HW1 3838   2.181   4.033   4.243  0.3953 -1.3584  2.2592
  646SOL    HW2 3839   2.291   4.113   4.177 -0.4073  0.3109  2.8811
  647SOL     OW 3840   2.930   1.777   4.210 -0.2134  0.3394 -0.1678
  647SOL    HW1 3841   2.924   1.758   4.116 -2.6725  0.8833 -0.1792
  647SOL    HW2 3842   2.886   1.704   4.252 -1.4994  1.3762  0.3551
  648SOL     OW 3843   3.968   0.459   1.850 -0.1439  0.1286  0.0583
  648SOL    HW1 3844   4.041   0.516   1.827 -0.9366  1.1824  0.0716
  648SOL    HW2 3845   4.004   0.398   1.915  0.1160  2.2663  2.0292
  649SOL     OW 3846   4.900   2.705   2.875  0.1192 -0.4921  0.0381
  649SOL    HW1 3847   4.971   2.666   2.927  1.7100  0.9104 -0.9524
  649SOL    HW2 3848   4.904   2.659   2.791  0.0298 -0.2306 -0.1092
  650SOL     OW 3849   3.944   4.724   0.945  0.0893  0.3983 -0.1317
  650SOL    HW1 3850   3.949   4.699   1.037  1.2559  0.0350 -0.2806
  650SOL    HW2 3851   3.854   4.754   0.933 -0.7119 -1.6074  0.5922
  651SOL     OW 3852   4.587   0.210   3.424 -0.5307  0.2694  0.3718
  651SOL    HW1 3853   4.612   0.118   3.416 -0.9111  0.3037 -1.8291
  651SOL    HW2 3854   4.531   0.226   3.348  1.1583  2.8076 -0.4809
  652SOL     OW 3855   5.939   2.431   4.126 -0.6270  0.2512 -0.5179
  652SOL    HW1 3856   5.972   2.490   4.058 -0.6486  0.0302 -0.7200
  652SOL    HW2 3857   5.881   2.486   4.179  0.0783  0.6449 -0.1477
  653SOL     OW 3858   0.583   2.113   2.680  0.4459  0.0017 -0.0429
  653SOL    HW1 3859   0.674   2.133   2.659  0.1355 -1.3295 -3.2875
  653SOL    HW2 3860   0.587   2.042   2.744  1.6238  1.2397  1.2932
  654SOL     OW 3861   0.890   0.446   4.519 -0.0971 -0.1038 -0.1919
  654SOL    HW1 3862   0.874   0.527   4.567  0.2361  0.4429 -0.9775
  654SOL    HW2 3863   0.922   0.475   4.434 -0.2490 -1.0630 -0.5847
  655SOL     OW 3864   2.106   5.562   1.503 -0.1774  0.4048  0.5796
  655SOL    HW1 3865   2.131   5.476   1.535 -2.5900 -1.3383 -1.7423
  655SOL    HW2 3866   2.130   5.562   1.411 -2.1910  1.2854 -0.0138
  656SOL     OW 3867   1.733   6.378   4.556  0.6865  0.0327  0.2245
  656SOL    HW1 3868   1.818   6.341   4.577  1.4916  1.4196 -0.4196
  656SOL    HW2 3869   1.735   6.390   4.461 -0.5403 -0.6173  0.0903
  657SOL     OW 3870   1.560   5.339   3.558 -0.0333  0.1057 -0.1062
  657SOL    HW1 3871   1.604   5.258   3.534 -0.5335 -0.0662 -0.4687
  657SOL    HW2 3872   1.477   5.337   3.509 -0.3326  0.5349  0.3709
  658SOL     OW 3873   6.059   5.697   4.186  0.6565 -0.2018 -0.0568
  658SOL    HW1 3874   5.972   5.704   4.224  0.2132 -0.1647 -1.0531
  658SOL    HW2 3875   6.100   5.624   4.233  0.3378  0.2053  0.8720
  659SOL     OW 3876   2.884   3.154   2.677  0.5532  0.4409  0.1939
  659SOL    HW1 3877   2.860   3.227   2.621 -0.2052  0.3076  0.3411
  659SOL    HW2 3878   2.885   3.078   2.618  0.4469  0.4157  0.2255
  660SOL     OW 3879   2.513   4.646   3.004  0.7864 -0.4619 -0.2458
  660SOL    HW1 3880   2.466   4.693   3.073  1.1150 -0.9382  0.3133
  660SOL    HW2 3881   2.542   4.715   2.944 -2.1591 -0.2657 -1.6245
  661SOL     OW 3882   1.126   3.271   2.981 -0.1293 -0.2505  0.1265
  661SOL    HW1 3883   1.105   3.273   2.888 -0.3372 -3.2523  0.0138
  661SOL    HW2 3884   1.216   3.304   2.986 -0.9831  2.4057 -0.7469
  662SOL     OW 3885   2.206   4.451   2.996  0.2814  0.4386  0.0827
  662SOL    HW1 3886   2.301   4.453   3.008  0.1672  0.0687  1.0567
  662SOL    HW2 3887   2.187   4.531   2.946  1.0080  0.9291  0.5831
  663SOL     OW 3888   2.970   1.102   1.111  0.5297 -0.1945 -0.3268
  663SOL    HW1 3889   3.048   1.068   1.066 -0.1659 -0.8104 -1.1032
  663SOL    HW2 3890   2.961   1.046   1.188 -0.1959 -1.3541 -1.2214
  664SOL     OW 3891   6.064   5.062   3.939 -0.1504 -0.0098  0.5371
  664SOL    HW1 3892   6.008   4.998   3.896  1.4021 -1.9682  1.2638
  664SOL    HW2 3893   6.018   5.083   4.021 -0.0411 -1.3178  0.9577
  665SOL     OW 3894   0.150   4.065   0.668 -0.2437 -0.1670  0.2450
  665SOL    HW1 3895   0.191   3.983   0.641  0.6781  1.2914 -3.4792
  665SOL    HW2 3896   0.059   4.056   0.641 -0.6794 -0.6436  1.7497
  666SOL     OW 3897   4.636   2.336   3.115 -0.1518 -0.6522 -0.7264
  666SOL    HW1 3898   4.564   2.275   3.129  0.3943 -0.8641  1.5368
  666SOL    HW2 3899   4.714   2.281   3.112  0.2061 -0.1939 -0.0790
  667SOL     OW 3900   1.240   5.032   2.232 -0.1812 -0.0859 -0.0462
  667SOL    HW1 3901   1.181   5.106   2.220  1.3089  1.6350  2.3786
  667SOL    HW2 3902   1.287   5.025   2.148 -0.1914  1.8923 -0.2703
  668SOL     OW 3903   1.926   2.423   4.381 -0.6087 -0.3582 -0.3601
  668SOL    HW1 3904   1.885   2.339   4.402 -0.1432 -0.8905 -1.4600
  668SOL    HW2 3905   1.942   2.418   4.286 -2.1443  1.6870 -0.7834
  669SOL     OW 3906   3.892   2.795   2.741 -0.2164  0.0942  0.2044
  669SOL    HW1 3907   3.813   2.792   2.795  0.4756 -0.9342  1.1967
  669SOL    HW2 3908   3.871   2.858   2.672 -1.5829  0.4897  0.9406
  670SOL     OW 3909   5.207   1.113   0.630 -0.1294  0.3476 -0.3794
  670SOL    HW1 3910   5.256   1.041   0.591  0.0217  0.6543 -0.7606
  670SOL    HW2 3911   5.275   1.168   0.670 -0.1431  0.8695 -1.0654
  671SOL     OW 3912   4.905   3.648   4.434 -0.4731 -0.2845  0.0357
  671SOL    HW1 3913   4.861   3.568   4.405  0.5501 -0.5325 -0.9286
  671SOL    HW2 3914   4.947   3.682   4.355 -0.4657  0.9425  0.5359
  672SOL     OW 3915   0.108   5.460   4.015  0.2826  0.1125  0.1990
  672SOL    HW1 3916   0.132   5.392   4.078  0.1301 -0.1775 -0.0536
  672SOL    HW2 3917   0.014   5.473   4.028  0.1414 -0.3317 -0.3350
  673SOL     OW 3918   3.263   4.642   3.922 -0.4874  0.0244 -0.4364
  673SOL    HW1 3919   3.279   4.620   3.830 -2.2173 -0.1391 -0.7231
  673SOL    HW2 3920   3.169   4.632   3.933 -0.2384 -0.4215  1.4938
  674SOL     OW 3921   1.325   2.606   0.182 -0.1498  0.3748  0.1626
  674SOL    HW1 3922   1.394   2.560   0.229 -0.3907  1.4850  1.6581
  674SOL    HW2 3923   1.248   2.550   0.191  0.0476  0.1081  0.2110
  675SOL     OW 3924   0.460   4.103   2.291  0.1443  0.3641 -0.0374
  675SOL    HW1 3925   0.539   4.089   2.239 -1.1028 -0.8790 -1.7469
  675SOL    HW2 3926   0.413   4.173   2.246 -1.1425 -0.9934 -0.9226
  676SOL     OW 3927   1.088   0.927   3.341 -0.0466  0.0867  0.1042
  676SOL    HW1 3928   1.125   0.993   3.401  1.1962 -1.6401  1.3432
  676SOL    HW2 3929   1.165   0.883   3.304 -0.8465 -0.8439 -0.4748
  677SOL     OW 3930   3.747   1.254   0.836  0.0292  0.0980  0.3725
  677SOL    HW1 3931   3.776   1.204   0.911  0.2438  2.5160  2.0102
  677SOL    HW2 3932   3.809   1.326   0.829  1.1988 -1.0553 -3.4097
  678SOL     OW 3933   4.609   0.835   0.818  0.1582 -0.4902 -0.0813
  678SOL    HW1 3934   4.544   0.785   0.768 -0.4235 -0.6111  0.7752
  678SOL    HW2 3935   4.690   0.827   0.766 -0.0496 -1.8650 -0.2483
  679SOL     OW 3936   5.567   0.611   2.411 -0.3803 -0.1384  0.6015
  679SOL    HW1 3937   5.659   0.638   2.411  0.2286 -2.0396 -0.1526
  679SOL    HW2 3938   5.539   0.621   2.320 -1.5544  2.2181  1.1360
  680SOL     OW 3939   4.123   3.578   4.109 -0.0410 -0.2682 -0.4355
  680SOL    HW1 3940   4.182   3.511   4.075  1.1653  0.6701 -0.2613
  680SOL    HW2 3941   4.115   3.642   4.037  2.0029  1.3893  0.6861
  681SOL     OW 3942   5.209   5.148   0.762 -0.3974  0.1393 -0.6014
  681SOL    HW1 3943   5.185   5.098   0.840 -1.6386  0.2438 -0.8993
  681SOL    HW2 3944   5.250   5.083   0.705  1.3938  0.2539  0.4862
  682SOL     OW 3945   0.301   1.830   4.326 -0.7924  0.4618 -0.0313
  682SOL    HW1 3946   0.221   1.794   4.289 -0.1283 -2.3677  0.9939
  682SOL    HW2 3947   0.365   1.759   4.318  0.9479  1.7748  1.3323
  683SOL     OW 3948   5.817   2.457   1.046  0.1057  0.1699 -0.0447
  683SOL    HW1 3949   5.850   2.402   1.116  0.4562  0.8452  0.3292
  683SOL    HW2 3950   5.848   2.545   1.067 -0.7103  0.5710 -0.4616
  684SOL     OW 3951   4.390   1.923   3.265  0.3552  0.8009  0.1246
  684SOL    HW1 3952   4.380   1.843   3.214 -0.9567  1.1646 -0.2347
  684SOL    HW2 3953   4.370   1.897   3.355  0.3731  0.6338  0.0807
  685SOL     OW 3954   1.625   1.791   4.414  0.3669  0.2004  0.3384
  685SOL    HW1 3955   1.615   1.788   4.509  0.1861 -1.7894  0.2955
  685SOL    HW2 3956   1.662   1.706   4.391 -0.3748  0.3162 -1.4535
  686SOL     OW 3957   3.385   2.488   3.701  0.4048 -0.0997  0.1276
  686SOL    HW1 3958   3.459   2.428   3.706  1.5650  1.2297 -0.4680
  686SOL    HW2 3959   3.395   2.532   3.617  0.0542  1.4878  0.8703
  687SOL     OW 3960   3.757   2.089   3.807  0.2398  0.6442 -0.0382
  687SOL    HW1 3961   3.835   2.128   3.847  0.0576  0.8094  0.1595
  687SOL    HW2 3962   3.791   2.017   3.754  0.4572  0.0872  0.8203
  688SOL     OW 3963   1.000   1.588   1.614  0.3073  0.6746 -0.0789
  688SOL    HW1 3964   0.980   1.500   1.647  1.2446  0.5739  0.2450
  688SOL    HW2 3965   1.025   1.638   1.692  1.9346  0.6040 -0.5125
  689SOL     OW 3966   3.289   0.116   3.808 -0.0884  0.1151 -0.3236
  689SOL    HW1 3967   3.222   0.069   3.758  0.4970 -1.7368  0.5329
  689SOL    HW2 3968   3.342   0.047   3.848  0.3233  1.5077  1.7155
  690SOL     OW 3969   2.119   0.609   1.268  0.3430  0.4315 -0.3164
  690SOL    HW1 3970   2.057   0.564   1.210 -0.3440 -1.4627  1.7682
  690SOL    HW2 3971   2.086   0.594   1.356  2.8173  0.9076  0.7883
  691SOL     OW 3972   5.606   0.123   3.224 -0.1533  0.0327 -0.9850
  691SOL    HW1 3973   5.569   0.040   3.255  0.3048  0.4457  0.8054
  691SOL    HW2 3974   5.700   0.106   3.217 -0.0511  0.4040 -0.5600
  692SOL     OW 3975   3.446   3.173   2.772 -0.1797  0.0825  0.0214
  692SOL    HW1 3976   3.422   3.082   2.790  0.0312  0.0199 -0.0097
  692SOL    HW2 3977   3.537   3.168   2.742  0.1890  0.4068  1.0193
  693SOL     OW 3978   0.091   0.683   2.257  0.2675  0.1708 -0.2397
  693SOL    HW1 3979   0.082   0.757   2.198  1.6650 -0.9009 -1.8975
  693SOL    HW2 3980   0.032   0.617   2.222 -2.8428  1.1622  2.6065
  694SOL     OW 3981   3.067   2.411   2.126  0.6846 -0.4278  0.1659
  694SOL    HW1 3982   3.109   2.351   2.065  1.6627  1.8834 -1.5770
  694SOL    HW2 3983   2.974   2.405   2.105  0.8163 -1.0525 -0.2527
  695SOL     OW 3984   5.851   3.976   2.670 -0.9586  0.6560 -0.3138
  695SOL    HW1 3985   5.860   4.064   2.705  0.5451  1.6433 -2.9294
  695SOL    HW2 3986   5.774   3.980   2.614 -0.4945  0.5027 -0.9673
  696SOL     OW 3987   3.927   4.817   3.408  0.3322  0.0396  0.7374
  696SOL    HW1 3988   3.860   4.794   3.472 -0.5678  0.9901  0.1783
  696SOL    HW2 3989   3.988   4.873   3.455  0.2049 -0.0488  1.0093
  697SOL     OW 3990   2.584   2.407   4.225 -0.2095  0.4602 -0.0272
  697SOL    HW1 3991   2.582   2.330   4.282  1.3337  0.1486 -0.3661
  697SOL    HW2 3992   2.497   2.446   4.236 -0.4960 -0.4696  1.3119
  698SOL     OW 3993   1.407   3.757   3.890  0.0946  0.1357 -0.1617
  698SOL    HW1 3994   1.409   3.697   3.965 -2.0640  2.0252  1.5811
  698SOL    HW2 3995   1.499   3.779   3.874  0.7936 -2.1972  0.2876
  699SOL     OW 3996   0.149   6.316   3.487  0.3700  0.1035 -0.0960
  699SOL    HW1 3997   0.138   6.367   3.567  0.0953 -0.3041  0.1288
  699SOL    HW2 3998   0.085   6.353   3.426 -2.3558 -2.1958  1.1726
  700SOL     OW 3999   3.006   0.967   3.340  0.3292  0.6579 -0.6943
  700SOL    HW1 4000   3.017   0.928   3.427  0.9643 -0.7980 -1.3990
  700SOL    HW2 4001   2.920   0.937   3.312 -0.8421  2.8954  0.2612
  701SOL     OW 4002   1.906   0.711   4.410  0.4052 -0.0120 -0.0688
  701SOL    HW1 4003   1.969   0.695   4.480 -0.3676  0.4066  0.7392
  701SOL    HW2 4004   1.953   0.687   4.330  1.3269 -0.4293  0.5766
  702SOL     OW 4005   5.764   3.825   0.508  0.5134 -0.1966 -0.3180
  702SOL    HW1 4006   5.668   3.829   0.509  0.4018 -2.0244 -0.1177
  702SOL    HW2 4007   5.787   3.817   0.416  0.3891 -0.8190 -0.3014
  703SOL     OW 4008   5.984   1.006   0.509  0.1552 -0.3886 -0.3894
  703SOL    HW1 4009   5.969   0.959   0.427  2.6783 -0.9734 -0.6154
  703SOL    HW2 4010   5.901   1.000   0.556 -0.6897 -1.9722 -1.9566
  704SOL     OW 4011   6.235   3.824   0.427 -0.0762  0.1527  0.1387
  704SOL    HW1 4012   6.187   3.742   0.420  0.8326 -0.3385 -0.6830
  704SOL    HW2 4013   6.169   3.890   0.447 -1.0205 -0.5479 -0.6260
  705SOL     OW 4014   4.740   3.555   3.167 -0.5748 -0.0031  0.1989
  705SOL    HW1 4015   4.779   3.642   3.170 -0.2124 -0.1713  0.4225
  705SOL    HW2 4016   4.777   3.510   3.243 -2.2891  0.2992  1.2924
  706SOL     OW 4017   5.532   6.195   2.043 -0.0550  0.5500 -0.1039
  706SOL    HW1 4018   5.484   6.130   2.095 -0.6311 -0.3969 -1.7535
  706SOL    HW2 4019   5.505   6.279   2.080 -0.5490 -0.0788  1.0259
  707SOL     OW 4020   3.559   2.166   2.634  0.6572  0.2497 -0.4734
  707SOL    HW1 4021   3.595   2.254   2.651  0.3174  0.6479 -1.6759
  707SOL    HW2 4022   3.512   2.176   2.551  1.5056 -1.3270 -1.1718
  708SOL     OW 4023   3.395   4.696   1.654  0.4676 -0.6760  0.5757
  708SOL    HW1 4024   3.439   4.675   1.737  0.6665 -3.5925 -0.1463
  708SOL    HW2 4025   3.448   4.652   1.588 -0.8031 -0.0898 -0.8698
  709SOL     OW 4026   3.878   3.967   2.841 -0.1470  0.0328  0.4714
  709SOL    HW1 4027   3.876   3.999   2.751 -0.8098 -1.9055 -0.2516
  709SOL    HW2 4028   3.971   3.966   2.864  0.2540 -1.6199 -1.0459
  710SOL     OW 4029   0.504   3.595   2.239  0.3877  0.1561  0.9699
  710SOL    HW1 4030   0.598   3.611   2.226  0.2541  0.2927  0.0747
  710SOL    HW2 4031   0.476   3.663   2.300  0.6235  0.9207  0.2501
  711SOL     OW 4032   3.972   2.304   2.300 -0.2377  0.0571 -0.2904
  711SOL    HW1 4033   3.984   2.215   2.267  0.4990  0.6956 -1.8082
  711SOL    HW2 4034   4.060   2.333   2.322 -0.2654  0.9896 -1.3723
  712SOL     OW 4035   2.608   2.040   1.829 -0.0076 -0.7564 -0.1384
  712SOL    HW1 4036   2.577   1.963   1.782 -3.6608  1.0591 -1.1207
  712SOL    HW2 4037   2.658   2.090   1.765 -2.1419  0.1037 -1.2473
  713SOL     OW 4038   0.315   6.371   3.982  0.2064 -0.0717  0.4583
  713SOL    HW1 4039   0.324   6.293   4.037  0.8049  0.9417  1.8738
  713SOL    HW2 4040   0.254   6.427   4.031 -0.3427  0.2928 -0.6169
  714SOL     OW 4041   6.277   2.082   0.143 -0.1647  0.5310 -0.5901
  714SOL    HW1 4042   6.270   2.107   0.235 -1.4961 -0.0180 -0.5119
  714SOL    HW2 4043   6.191   2.105   0.106  0.2946  0.5841 -1.6585
  715SOL     OW 4044   1.277   6.057   3.699 -0.0512  0.1972 -0.1660
  715SOL    HW1 4045   1.257   5.978   3.749 -0.4387  1.2299  1.3743
  715SOL    HW2 4046   1.306   6.025   3.614  2.4113 -1.6939  1.2745
  716SOL     OW 4047   5.173   0.645   0.521 -0.1116  0.0036 -0.3676
  716SOL    HW1 4048   5.177   0.643   0.425  0.5183 -0.7006 -0.3382
  716SOL    HW2 4049   5.202   0.733   0.545  0.5778 -0.0989 -0.7970
  717SOL     OW 4050   2.015   6.081   0.922  0.1352 -0.1027 -0.0473
  717SOL    HW1 4051   2.090   6.140   0.927 -0.4945  0.5995  1.6384
  717SOL    HW2 4052   2.025   6.023   0.997 -1.8430  1.0545  1.1676
  718SOL     OW 4053   4.869   5.103   0.097 -0.6772  0.0607  0.0015
  718SOL    HW1 4054   4.956   5.074   0.122  0.5872  1.2187 -2.6455
  718SOL    HW2 4055   4.840   5.158   0.169 -0.3667 -2.3009  2.0725
  719SOL     OW 4056   2.508   3.518   3.282  0.6894 -0.1264 -0.2226
  719SOL    HW1 4057   2.479   3.486   3.367  0.4811 -0.4046 -0.3964
  719SOL    HW2 4058   2.437   3.497   3.222  0.6802  0.3910 -0.4028
  720SOL     OW 4059   0.889   1.295   2.794 -0.5018 -0.5157 -0.4608
  720SOL    HW1 4060   0.844   1.303   2.710  1.1720 -0.3290 -1.3682
  720SOL    HW2 4061   0.931   1.380   2.807 -0.6431 -0.5866  0.5097
  721SOL     OW 4062   2.753   2.412   4.010 -0.3140  0.1223 -0.1079
  721SOL    HW1 4063   2.704   2.373   3.937  0.1325 -2.4567  0.8808
  721SOL    HW2 4064   2.700   2.392   4.087  1.0784 -0.5808  0.6945
  722SOL     OW 4065   1.765   2.682   4.475  0.4263 -0.2596  0.6265
  722SOL    HW1 4066   1.771   2.595   4.435  0.7660 -0.4644  1.1236
  722SOL    HW2 4067   1.855   2.705   4.496  0.5623  0.9568 -1.0699
  723SOL     OW 4068   2.414   0.459   2.775 -0.3447  0.3845 -0.5220
  723SOL    HW1 4069   2.431   0.368   2.749 -0.6792  0.2664 -0.3402
  723SOL    HW2 4070   2.449   0.511   2.703  0.5535  0.1472 -0.2713
  724SOL     OW 4071   4.978   4.900   2.128 -0.3165  0.5493  0.0772
  724SOL    HW1 4072   4.984   4.924   2.220 -0.5943  2.3394 -0.3284
  724SOL    HW2 4073   5.016   4.975   2.081  1.1537 -0.9157 -1.2238
  725SOL     OW 4074   4.998   5.923   1.475  0.6486 -0.0832  0.2165
  725SOL    HW1 4075   5.046   5.907   1.556  1.7857 -0.5105 -0.5250
  725SOL    HW2 4076   4.923   5.864   1.480  0.7062 -0.1033  0.9557
  726SOL     OW 4077   3.316   5.097   1.580  0.6471  0.5833 -0.7761
  726SOL    HW1 4078   3.373   5.079   1.655  1.5874  1.3319 -1.2852
  726SOL    HW2 4079   3.228   5.087   1.614  1.0484  1.3884  0.5702
  727SOL     OW 4080   6.453   2.086   4.280  0.0002  0.5632  0.5184
  727SOL    HW1 4081   6.478   2.033   4.356 -0.2635  0.7444  0.7314
  727SOL    HW2 4082   6.395   2.153   4.315 -0.8494  0.1072  0.0147
  728SOL     OW 4083   4.447   1.770   2.093  0.0380 -0.5739 -0.3526
  728SOL    HW1 4084   4.535   1.778   2.132  0.2646 -0.8307 -0.8080
  728SOL    HW2 4085   4.398   1.842   2.132  0.3633 -0.6083  0.1405
  729SOL     OW 4086   6.278   1.650   0.501  0.1820 -0.1783 -0.2221
  729SOL    HW1 4087   6.270   1.632   0.407 -1.7686  0.4087 -0.2186
  729SOL    HW2 4088   6.338   1.724   0.506 -0.6017  0.5437 -1.1317
  730SOL     OW 4089   0.504   3.096   3.802  0.1271  0.4983 -0.2090
  730SOL    HW1 4090   0.587   3.060   3.768  0.2664  1.3061 -0.7755
  730SOL    HW2 4091   0.523   3.119   3.892  0.1957 -0.3213 -0.0052
  731SOL     OW 4092   3.540   0.956   2.364 -0.2098 -0.1275  0.2242
  731SOL    HW1 4093   3.514   0.866   2.346  1.6734 -0.6873  0.0968
  731SOL    HW2 4094   3.571   0.990   2.280 -0.8549  0.6439  0.2828
  732SOL     OW 4095   2.990   1.881   0.674  0.1436  0.2399 -0.2916
  732SOL    HW1 4096   2.895   1.866   0.673 -0.0225  0.7108  2.0209
  732SOL    HW2 4097   3.009   1.905   0.765  2.0941  2.6270 -1.2144
  733SOL     OW 4098   3.362   6.284   1.640  0.4083 -0.3460  0.0281
  733SOL    HW1 4099   3.326   6.208   1.593  0.0327 -1.8750  2.5819
  733SOL    HW2 4100   3.457   6.269   1.639  0.2559 -2.1873  2.3608
  734SOL     OW 4101   3.137   2.813   0.981 -0.1516  0.7967 -0.2289
  734SOL    HW1 4102   3.152   2.742   0.919 -1.8745 -1.7795  2.0823
  734SOL    HW2 4103   3.176   2.783   1.063 -0.8908  2.5450  0.8309
  735SOL     OW 4104   3.586   4.993   2.119  0.4030 -0.2768 -0.0164
  735SOL    HW1 4105   3.550   4.940   2.190 -0.5983 -0.7456 -0.8465
  735SOL    HW2 4106   3.644   4.934   2.071  1.2095  0.0848  0.4816
  736SOL     OW 4107   5.458   1.492   3.900  0.3186  0.0105 -0.2120
  736SOL    HW1 4108   5.396   1.419   3.897 -0.6164  0.6594  1.6566
  736SOL    HW2 4109   5.538   1.454   3.938  0.0750 -0.2027  0.0924
  737SOL     OW 4110   3.678   4.864   1.096  0.0235 -0.2188  0.0416
  737SOL    HW1 4111   3.626   4.790   1.067 -1.8073  0.8783  0.3678
  737SOL    HW2 4112   3.623   4.910   1.160  1.3417  1.0649  0.3312
  738SOL     OW 4113   0.861   6.098   2.519  0.2501 -0.4679 -0.3990
  738SOL    HW1 4114   0.951   6.120   2.493  0.2998 -0.2787 -0.0812
  738SOL    HW2 4115   0.809   6.174   2.492  0.4713  0.2203  0.9798
  739SOL     OW 4116   4.378   2.544   1.598 -0.0407  0.1682 -0.0342
  739SOL    HW1 4117   4.426   2.564   1.518  1.0006 -1.1762  0.2230
  739SOL    HW2 4118   4.375   2.627   1.646  3.5441  0.0354  0.7158
  740SOL     OW 4119   1.799   1.586   2.099  0.4104 -0.3306  0.1991
  740SOL    HW1 4120   1.815   1.672   2.138 -1.3813 -0.2956  0.9514
  740SOL    HW2 4121   1.768   1.606   2.010 -0.0750 -0.1747  0.3980
  741SOL     OW 4122   4.273   3.696   1.744  0.3218 -0.1122  0.1380
  741SOL    HW1 4123   4.340   3.697   1.813  2.4777 -0.2958 -1.8108
  741SOL    HW2 4124   4.238   3.785   1.743  2.9707  1.0250 -0.9060
  742SOL     OW 4125   3.024   6.078   0.241 -0.1276 -0.4143  0.2164
  742SOL    HW1 4126   3.064   6.031   0.314 -1.5100 -0.7526  0.7962
  742SOL    HW2 4127   2.950   6.125   0.280  1.5426  2.8835 -0.1863
  743SOL     OW 4128   6.250   5.194   3.419  0.6853 -0.2750  0.2759
  743SOL    HW1 4129   6.241   5.190   3.514  1.6413  0.2989  0.4042
  743SOL    HW2 4130   6.345   5.196   3.404  0.5599 -0.8602 -0.7140
  744SOL     OW 4131   5.502   4.897   2.195 -0.1326 -0.3663 -0.1263
  744SOL    HW1 4132   5.477   4.819   2.245 -0.9639 -0.1574 -0.2135
  744SOL    HW2 4133   5.420   4.931   2.160  0.5091 -0.9368 -2.3007
  745SOL     OW 4134   5.018   4.058   0.625 -0.2526 -0.3737  0.0754
  745SOL    HW1 4135   5.009   4.063   0.530  0.5601 -0.2485  0.0002
  745SOL    HW2 4136   4.930   4.037   0.656 -1.0922  1.8816 -0.5266
  746SOL     OW 4137   4.948   5.061   1.216 -0.2422  0.0417 -0.1562
  746SOL    HW1 4138   4.877   5.008   1.253 -0.5450  0.7923  0.3424
  746SOL    HW2 4139   5.026   5.035   1.266  0.1678 -1.8108 -1.6160
  747SOL     OW 4140   4.733   6.093   3.708 -0.2762 -0.1973 -0.3053
  747SOL    HW1 4141   4.719   6.159   3.641 -0.6991  0.5581  0.5128
  747SOL    HW2 4142   4.646   6.060   3.729 -0.0343 -1.3635 -1.0284
  748SOL     OW 4143   6.435   2.255   3.041  0.7888 -0.6473 -0.3677
  748SOL    HW1 4144   6.391   2.236   3.124 -0.4978 -0.7856 -1.0486
  748SOL    HW2 4145   6.517   2.297   3.066 -0.1401  0.4773  0.9461
  749SOL     OW 4146   0.046   1.989   0.099  0.1521 -0.4717 -0.2373
  749SOL    HW1 4147   0.021   1.918   0.040 -1.2709  1.0566 -1.5856
  749SOL    HW2 4148  -0.038   2.023   0.131  0.7323  1.2417 -0.4430
  750SOL     OW 4149   5.621   4.722   0.581  0.2376  0.2465  0.0934
  750SOL    HW1 4150   5.655   4.730   0.492  1.1958 -2.6987  0.0815
  750SOL    HW2 4151   5.692   4.754   0.637  1.2324 -1.4258 -0.1276
  751SOL     OW 4152   4.537   0.608   1.346 -0.0670  0.2138 -0.1792
  751SOL    HW1 4153   4.507   0.639   1.261 -0.0364 -0.5806 -0.4911
  751SOL    HW2 4154   4.632   0.613   1.341  0.0064 -1.1555 -0.7383
  752SOL     OW 4155   5.749   5.251   2.853  0.3924 -0.1594  0.0920
  752SOL    HW1 4156   5.801   5.174   2.877 -0.4166 -0.6514  0.3059
  752SOL    HW2 4157   5.738   5.299   2.934  2.3877  1.1587 -0.3310
  753SOL     OW 4158   1.392   0.376   1.764  0.1207 -0.9198  0.1097
  753SOL    HW1 4159   1.443   0.453   1.740  0.3106 -1.0735  0.0180
  753SOL    HW2 4160   1.351   0.398   1.848 -1.7271  0.2128 -1.0034
  754SOL     OW 4161   5.056   1.750   2.056 -0.1551  0.3162  0.1269
  754SOL    HW1 4162   5.126   1.767   2.119  2.0935 -0.4481 -2.0142
  754SOL    HW2 4163   5.025   1.662   2.078  0.4112  0.1678  0.3552
  755SOL     OW 4164   1.012   6.249   2.158 -0.3633 -0.1094  0.4877
  755SOL    HW1 4165   1.015   6.240   2.253 -2.7892 -2.3663  0.4517
  755SOL    HW2 4166   0.919   6.249   2.136  0.1376 -0.4043 -1.9423
  756SOL     OW 4167   4.587   1.781   2.802 -0.1361  0.2293  0.2004
  756SOL    HW1 4168   4.521   1.810   2.739  1.1223 -0.5149 -1.5528
  756SOL    HW2 4169   4.552   1.700   2.838 -0.9527  0.7543  0.6109
  757SOL     OW 4170   3.903   3.112   2.958 -0.6386 -0.1499  0.1723
  757SOL    HW1 4171   3.924   3.201   2.931  0.8723 -0.2546  0.8699
  757SOL    HW2 4172   3.939   3.105   3.046 -0.4604 -1.5279  0.0153
  758SOL     OW 4173   6.260   0.769   2.737 -0.0264 -0.1384 -0.3956
  758SOL    HW1 4174   6.350   0.740   2.725 -0.5914 -1.1847 -2.5083
  758SOL    HW2 4175   6.266   0.844   2.796  2.1106 -0.7811  0.2594
  759SOL     OW 4176   4.577   4.823   3.539  0.1204 -0.0553  0.5891
  759SOL    HW1 4177   4.669   4.823   3.512  0.0589 -0.6457  0.3577
  759SOL    HW2 4178   4.529   4.837   3.457 -0.0339 -0.9752  0.5066
  760SOL     OW 4179   5.477   4.181   0.152  0.0196 -0.0019 -0.3533
  760SOL    HW1 4180   5.413   4.231   0.102  1.3106  1.8638 -0.2755
  760SOL    HW2 4181   5.451   4.192   0.243 -0.0672  0.0182 -0.3812
  761SOL     OW 4182   3.523   3.884   0.772 -0.2356 -0.3160  0.2617
  761SOL    HW1 4183   3.550   3.810   0.717  1.0334  0.7312 -0.5615
  761SOL    HW2 4184   3.590   3.889   0.840  0.6469  1.0904 -0.6645
  762SOL     OW 4185   6.055   0.746   4.046  0.1943  0.2441  0.1064
  762SOL    HW1 4186   6.120   0.719   3.981  0.8002  0.7946  0.4682
  762SOL    HW2 4187   6.079   0.836   4.068 -1.8690  1.2012 -1.1935
  763SOL     OW 4188   5.810   0.878   0.825  0.4130  0.1734 -0.8115
  763SOL    HW1 4189   5.750   0.874   0.899  1.0342  0.2132 -0.3065
  763SOL    HW2 4190   5.782   0.955   0.775 -0.4420 -0.2441 -1.0086
  764SOL     OW 4191   3.623   1.148   2.118 -0.1900 -0.6982 -0.1998
  764SOL    HW1 4192   3.687   1.217   2.100  0.2205 -1.4087 -1.5880
  764SOL    HW2 4193   3.651   1.075   2.063 -0.9117 -1.8032  0.8627
  765SOL     OW 4194   1.901   0.231   3.698 -0.6974 -0.2356 -1.0610
  765SOL    HW1 4195   1.982   0.263   3.660  1.0732 -1.8252  1.1084
  765SOL    HW2 4196   1.875   0.158   3.642 -0.4906  0.0834 -1.5838
  766SOL     OW 4197   0.871   1.337   4.011  0.3281  0.0924 -0.2449
  766SOL    HW1 4198   0.840   1.343   3.920 -0.3403  1.4747  0.0423
  766SOL    HW2 4199   0.876   1.243   4.029 -1.8063 -0.2087 -0.9570
  767SOL     OW 4200   1.010   2.105   2.715  0.2762 -0.1937 -0.3130
  767SOL    HW1 4201   0.954   2.141   2.646  1.9041  1.6358 -0.7745
  767SOL    HW2 4202   1.007   2.170   2.785 -0.8771 -1.7477  1.1607
  768SOL     OW 4203   4.200   2.386   0.706  0.0330  0.2613  0.2476
  768SOL    HW1 4204   4.140   2.439   0.653  1.4705 -0.2112 -1.9782
  768SOL    HW2 4205   4.166   2.297   0.699 -0.3217  0.3351  0.9591
  769SOL     OW 4206   5.760   5.382   1.262  0.0566 -0.0083 -0.0003
  769SOL    HW1 4207   5.752   5.287   1.250 -1.7659 -0.2865  2.5139
  769SOL    HW2 4208   5.826   5.392   1.330 -1.1484  0.3136  1.1842
  770SOL     OW 4209   4.943   5.282   1.967 -0.1174 -0.5952  0.3982
  770SOL    HW1 4210   4.865   5.304   1.917  0.5791  0.3650 -0.3003
  770SOL    HW2 4211   4.945   5.345   2.039  0.4626 -0.0704 -0.0731
  771SOL     OW 4212   1.893   3.761   3.189  0.2776  0.0700 -0.1977
  771SOL    HW1 4213   1.906   3.674   3.225 -1.5904 -0.7560 -1.3521
  771SOL    HW2 4214   1.805   3.786   3.219  0.1248  0.8375 -1.2196
  772SOL     OW 4215   2.704   5.425   3.799  0.3226  0.0805  0.3125
  772SOL    HW1 4216   2.660   5.340   3.807 -2.8914  1.4307 -1.2659
  772SOL    HW2 4217   2.661   5.480   3.864  0.9900  1.0156 -0.0224
  773SOL     OW 4218   6.222   0.219   4.405  0.4494  0.1738 -0.1560
  773SOL    HW1 4219   6.246   0.281   4.337 -0.9379  0.2003 -0.6444
  773SOL    HW2 4220   6.210   0.273   4.483 -0.7555  0.5614 -0.5786
  774SOL     OW 4221   3.976   4.707   0.325  0.4151 -0.4731 -0.0523
  774SOL    HW1 4222   3.969   4.755   0.407  1.0181  0.8031 -0.7226
  774SOL    HW2 4223   3.931   4.762   0.261  0.6435 -1.0594 -0.7317
  775SOL     OW 4224   5.513   0.371   2.633 -0.3482  0.5451 -0.3944
  775SOL    HW1 4225   5.542   0.462   2.640 -0.3691  0.5268 -0.0362
  775SOL    HW2 4226   5.567   0.334   2.564  0.5480  0.4925  0.3116
  776SOL     OW 4227   2.294   3.162   2.128 -0.0920 -0.0552  0.5969
  776SOL    HW1 4228   2.244   3.234   2.090 -0.6580 -0.1583  1.1175
  776SOL    HW2 4229   2.227   3.095   2.148  0.5478 -1.2414 -1.0113
  777SOL     OW 4230   1.395   2.224   4.375 -0.6315  0.6463  0.1994
  777SOL    HW1 4231   1.409   2.186   4.462 -1.0796  1.2700  0.5430
  777SOL    HW2 4232   1.478   2.208   4.329 -0.9710 -1.2181  0.1509
  778SOL     OW 4233   3.343   5.165   4.256  0.0331 -0.7678  0.6066
  778SOL    HW1 4234   3.324   5.259   4.260  0.3438 -0.7235  1.1202
  778SOL    HW2 4235   3.257   5.123   4.267 -0.6208 -0.5561 -2.7956
  779SOL     OW 4236   0.985   1.635   3.088 -0.1632  0.2110 -0.0362
  779SOL    HW1 4237   0.988   1.622   2.993  0.3160 -2.0572  0.2239
  779SOL    HW2 4238   1.057   1.695   3.106 -0.7638  1.3364 -1.1477
  780SOL     OW 4239   5.489   4.167   0.862 -0.3412 -0.3254 -0.0448
  780SOL    HW1 4240   5.471   4.080   0.828 -2.4007  0.2794 -0.6884
  780SOL    HW2 4241   5.484   4.157   0.957  0.6366 -1.1170 -0.0648
  781SOL     OW 4242   4.544   5.886   1.402 -0.0530  0.4715 -0.4510
  781SOL    HW1 4243   4.518   5.953   1.465 -0.5313  0.8645 -1.0484
  781SOL    HW2 4244   4.484   5.812   1.419  1.2619 -0.3088  1.0193
  782SOL     OW 4245   2.291   2.185   1.622 -0.1231 -0.3974 -0.1049
  782SOL    HW1 4246   2.286   2.202   1.528  0.8341 -0.8023 -0.2386
  782SOL    HW2 4247   2.337   2.262   1.658  0.7598 -0.8744 -0.1769
  783SOL     OW 4248   0.748   3.361   2.642 -0.2558 -0.0852  0.1259
  783SOL    HW1 4249   0.684   3.340   2.711  0.7837 -0.6799  0.9487
  783SOL    HW2 4250   0.717   3.442   2.604 -2.9324 -1.6245 -1.2601
  784SOL     OW 4251   3.068   4.454   2.796  0.6078  0.2052 -0.1705
  784SOL    HW1 4252   3.001   4.407   2.747  1.0360 -0.9643  0.3198
  784SOL    HW2 4253   3.031   4.466   2.884  1.0654 -0.5462  0.1357
  785SOL     OW 4254   5.564   1.763   4.558  0.2631  0.7376 -0.1640
  785SOL    HW1 4255   5.615   1.685   4.535 -1.5824 -0.4114 -0.6497
  785SOL    HW2 4256   5.572   1.820   4.481 -0.2667 -0.0369 -0.8151
  786SOL     OW 4257   5.414   3.902   0.900  0.3272 -0.8022  0.1924
  786SOL    HW1 4258   5.331   3.878   0.941  0.7844 -2.4010  0.2408
  786SOL    HW2 4259   5.406   3.872   0.810  0.4523  0.0248 -0.1037
  787SOL     OW 4260   0.204   6.268   4.335  0.2063 -0.2672 -1.3520
  787SOL    HW1 4261   0.252   6.219   4.268  2.6767  0.4073 -0.2071
  787SOL    HW2 4262   0.192   6.355   4.296  0.4229 -0.2776 -1.4478
  788SOL     OW 4263   0.367   2.411   4.449  0.0327 -0.6712  0.0852
  788SOL    HW1 4264   0.334   2.357   4.521 -0.2041 -0.2033  0.3295
  788SOL    HW2 4265   0.366   2.500   4.483 -2.5677 -0.0570 -1.3709
  789SOL     OW 4266   2.923   2.978   0.900 -0.2243 -0.3497 -0.4123
  789SOL    HW1 4267   3.000   2.938   0.941  0.1220 -2.0789 -2.5787
  789SOL    HW2 4268   2.852   2.963   0.962  1.2149  2.1458  2.1169
  790SOL     OW 4269   1.388   2.252   0.588  0.4263  0.1225 -0.2897
  790SOL    HW1 4270   1.391   2.296   0.673  0.5663  0.5505 -0.5120
  790SOL    HW2 4271   1.479   2.233   0.567  0.3893 -0.0184 -0.3295
  791SOL     OW 4272   4.132   2.948   2.867 -0.1177  0.4735 -0.1959
  791SOL    HW1 4273   4.062   3.009   2.890 -0.4333 -1.0501  3.6531
  791SOL    HW2 4274   4.094   2.891   2.800 -1.5982  1.3700 -0.1509
  792SOL     OW 4275   2.628   2.582   2.347  0.5491  0.4662  0.7381
  792SOL    HW1 4276   2.599   2.650   2.288  1.0859 -0.4639 -0.6509
  792SOL    HW2 4277   2.682   2.627   2.412  2.4574  1.1651 -1.2314
  793SOL     OW 4278   0.945   1.229   0.992  0.4027 -0.1349 -0.0467
  793SOL    HW1 4279   0.867   1.280   1.012  1.2964  1.3754 -0.2710
  793SOL    HW2 4280   0.996   1.230   1.072 -0.1693 -1.8957  0.3952
  794SOL     OW 4281   3.601   5.693   1.897  0.3960 -0.6335  0.1541
  794SOL    HW1 4282   3.685   5.721   1.859  1.7426  0.9302  3.7729
  794SOL    HW2 4283   3.624   5.619   1.953 -0.2999  0.7246  2.3218
  795SOL     OW 4284   5.457   3.707   0.466 -0.0624  0.2655 -0.1510
  795SOL    HW1 4285   5.457   3.619   0.427  0.6157 -0.8101  2.0891
  795SOL    HW2 4286   5.371   3.743   0.443 -0.6665 -1.2771 -0.4801
  796SOL     OW 4287   1.487   4.243   4.225 -0.3021 -0.1349  0.0753
  796SOL    HW1 4288   1.516   4.263   4.313  0.2819  0.6365 -0.2783
  796SOL    HW2 4289   1.392   4.256   4.227 -0.2581  0.1106  0.5254
  797SOL     OW 4290   2.566   5.967   0.565  0.1377 -0.1274 -0.3980
  797SOL    HW1 4291   2.640   5.974   0.625  2.3043 -1.4721 -2.6997
  797SOL    HW2 4292   2.488   5.977   0.620  1.9977  0.1222  2.3363
  798SOL     OW 4293   3.455   5.949   1.861 -0.1464 -0.5290  0.0302
  798SOL    HW1 4294   3.515   6.009   1.817 -1.4081 -0.5015 -1.7468
  798SOL    HW2 4295   3.506   5.869   1.875  0.6004 -0.1603 -0.5193
  799SOL     OW 4296   3.910   5.916   3.239  0.1037  0.5640 -0.1353
  799SOL    HW1 4297   3.934   5.941   3.328  0.1471  0.1956 -0.0450
  799SOL    HW2 4298   3.901   5.821   3.242  1.0718  0.4368 -0.7506
  800SOL     OW 4299   0.074   5.574   3.743 -0.0191  0.1966  0.4173
  800SOL    HW1 4300   0.098   5.543   3.830  0.8799 -1.6555 -0.4261
  800SOL    HW2 4301  -0.011   5.534   3.725 -0.8973  1.7391  0.9663
  801SOL     OW 4302   1.953   0.636   1.824  0.5745 -0.2953 -0.3518
  801SOL    HW1 4303   1.926   0.547   1.846  0.8964 -0.0424  1.1876
  801SOL    HW2 4304   1.916   0.652   1.737 -1.4462 -1.1186  0.2890
  802SOL     OW 4305   1.663   5.285   2.451 -0.6672  0.1829  0.1778
  802SOL    HW1 4306   1.605   5.273   2.377 -0.3183 -0.7043  0.0320
  802SOL    HW2 4307   1.652   5.206   2.504  1.6427 -0.8520 -0.7349
  803SOL     OW 4308   0.436   0.607   4.200 -0.4705 -0.0213  0.5691
  803SOL    HW1 4309   0.522   0.625   4.236 -0.1850 -0.6981  0.2332
  803SOL    HW2 4310   0.399   0.539   4.258 -0.9543  0.5662  0.9654
  804SOL     OW 4311   5.288   4.012   0.660 -0.0331  0.4881 -0.0184
  804SOL    HW1 4312   5.196   4.019   0.688  0.0681  0.8118  0.2432
  804SOL    HW2 4313   5.284   3.967   0.576 -0.2616 -1.6697  1.0856
  805SOL     OW 4314   4.703   1.687   3.154 -0.2318 -0.1475 -0.7351
  805SOL    HW1 4315   4.696   1.607   3.102 -1.6682 -1.4049  1.2797
  805SOL    HW2 4316   4.613   1.709   3.177  0.3720 -0.1461  1.8966
  806SOL     OW 4317   4.182   6.087   0.216  0.1185  0.5734  0.4328
  806SOL    HW1 4318   4.208   6.038   0.294  0.6107  0.7577  0.3843
  806SOL    HW2 4319   4.111   6.035   0.178  1.2073 -0.5741 -0.1103
  807SOL     OW 4320   1.976   1.917   0.028 -0.3484  0.4827  0.0755
  807SOL    HW1 4321   2.062   1.890   0.060 -0.6261  0.7555  1.0680
  807SOL    HW2 4322   1.995   1.967  -0.052  0.2449 -1.7410 -1.2856
  808SOL     OW 4323   2.022   4.939   4.249  0.4301  0.3228  0.0150
  808SOL    HW1 4324   2.075   4.914   4.173  0.1522 -3.5596  0.8870
  808SOL    HW2 4325   1.946   4.880   4.245 -0.3141  1.0136  2.5061
  809SOL     OW 4326   5.666   4.835   1.360  0.1188 -0.4870 -0.1209
  809SOL    HW1 4327   5.588   4.878   1.323 -0.0353 -1.8495 -1.4791
  809SOL    HW2 4328   5.696   4.895   1.428 -0.5074  1.4150 -1.4386
  810SOL     OW 4329   5.953   5.403   1.538  0.1677 -0.5862  0.0331
  810SOL    HW1 4330   5.876   5.390   1.593  1.0767  0.3322  1.5996
  810SOL    HW2 4331   5.963   5.321   1.489 -2.1989 -0.4610 -0.7736
  811SOL     OW 4332   4.750   2.403   2.598  0.6350  0.6328  0.0423
  811SOL    HW1 4333   4.763   2.394   2.693 -2.1663 -0.6177  0.4028
  811SOL    HW2 4334   4.754   2.314   2.565  2.3405  1.1243 -1.2095
  812SOL     OW 4335   1.263   4.009   4.555  0.1589  0.0121 -0.0706
  812SOL    HW1 4336   1.260   3.989   4.649  2.6871 -1.9372 -0.2862
  812SOL    HW2 4337   1.188   3.962   4.518  0.8763 -1.8049  0.6557
  813SOL     OW 4338   3.388   0.878   4.104  0.5408 -0.0369  0.0356
  813SOL    HW1 4339   3.349   0.822   4.037  2.0370  0.2776 -1.1676
  813SOL    HW2 4340   3.313   0.922   4.145 -0.4952 -1.1470 -0.5890
  814SOL     OW 4341   3.480   6.103   1.145 -0.8461 -0.4811  0.0759
  814SOL    HW1 4342   3.570   6.119   1.115 -0.2413  1.2892  2.4834
  814SOL    HW2 4343   3.445   6.038   1.084  1.5926 -0.1971 -1.7651
  815SOL     OW 4344   2.592   1.586   2.810 -0.1117  0.5094  0.4066
  815SOL    HW1 4345   2.603   1.650   2.740  0.7134  2.0799  1.9179
  815SOL    HW2 4346   2.519   1.531   2.780 -0.5345  1.8298 -1.1533
  816SOL     OW 4347   5.752   4.738   3.446 -0.4807  0.5556  0.3465
  816SOL    HW1 4348   5.773   4.644   3.445 -1.9578  0.1941  0.6613
  816SOL    HW2 4349   5.774   4.768   3.358 -0.3450 -0.1893  0.1202
  817SOL     OW 4350   3.991   4.582   3.245  0.1932  0.0992  0.1529
  817SOL    HW1 4351   3.905   4.552   3.216  0.1820  0.5804 -0.3339
  817SOL    HW2 4352   3.973   4.659   3.298  0.2818 -0.2224  0.6623
  818SOL     OW 4353   4.592   4.771   0.408  0.3190 -0.1339  0.1077
  818SOL    HW1 4354   4.510   4.792   0.363  1.0682  0.8708 -0.8484
  818SOL    HW2 4355   4.577   4.685   0.447 -1.8372  0.8205  1.5686
  819SOL     OW 4356   6.174   0.426   4.569  0.6592 -0.1461 -0.1455
  819SOL    HW1 4357   6.191   0.509   4.524  0.1773  1.1488  1.9448
  819SOL    HW2 4358   6.118   0.450   4.643  1.0165 -2.2462  0.8737
  820SOL     OW 4359   0.287   2.355   0.537  0.6971  0.1429 -0.1956
  820SOL    HW1 4360   0.193   2.370   0.529  0.7255  1.3222  1.1968
  820SOL    HW2 4361   0.322   2.439   0.567  2.1882 -0.3019 -0.6188
  821SOL     OW 4362   6.458   6.366   1.524  0.0589  0.3001  0.2678
  821SOL    HW1 4363   6.492   6.382   1.612  0.7894 -0.6146  0.1609
  821SOL    HW2 4364   6.471   6.273   1.510  0.3105  0.5116 -0.9689
  822SOL     OW 4365   1.300   0.058   3.861 -0.3282 -0.0674 -0.0701
  822SOL    HW1 4366   1.285   0.149   3.839  1.7068  1.3346  3.4920
  822SOL    HW2 4367   1.267   0.049   3.951  1.0203 -2.3265  0.2981
  823SOL     OW 4368   0.267   1.687   0.656  0.0519  0.4506  0.3043
  823SOL    HW1 4369   0.299   1.761   0.605  1.0282  0.2719  0.6335
  823SOL    HW2 4370   0.343   1.658   0.706 -0.5442 -0.2247  0.8387
  824SOL     OW 4371   0.708   0.087   2.609  0.7799  0.0348  0.0494
  824SOL    HW1 4372   0.792   0.133   2.601  1.6462 -1.1489  1.7118
  824SOL    HW2 4373   0.652   0.128   2.543  2.6108  0.9616 -1.0170
  825SOL     OW 4374   5.334   4.592   0.836 -0.3188  0.3135  0.1628
  825SOL    HW1 4375   5.363   4.683   0.835 -1.4442  0.6833 -1.0952
  825SOL    HW2 4376   5.239   4.596   0.837 -0.3851 -0.8579  0.5707
  826SOL     OW 4377   6.293   2.010   2.118 -0.3083 -0.1062 -0.1734
  826SOL    HW1 4378   6.307   2.063   2.039  0.7948  1.3272  0.9203
  826SOL    HW2 4379   6.237   1.938   2.090  0.0670  0.3673 -2.2556
  827SOL     OW 4380   4.876   1.050   1.794  0.3499  0.2454 -0.1145
  827SOL    HW1 4381   4.914   0.964   1.776 -1.7450 -0.7077 -0.3588
  827SOL    HW2 4382   4.781   1.036   1.787 -0.0451  2.9228 -1.6474
  828SOL     OW 4383   4.455   3.874   0.314  0.2244 -0.1804  0.0629
  828SOL    HW1 4384   4.438   3.964   0.287  0.3883 -0.3287 -0.5539
  828SOL    HW2 4385   4.534   3.881   0.368 -0.3199  0.1673  0.8349
  829SOL     OW 4386   1.165   4.163   3.719 -0.4029 -0.5389  0.2244
  829SOL    HW1 4387   1.225   4.130   3.652 -0.3902 -1.9680  0.8922
  829SOL    HW2 4388   1.210   4.146   3.802 -1.8391 -2.0580  0.7723
  830SOL     OW 4389   6.325   0.132   3.698  0.2829 -0.1795  0.1034
  830SOL    HW1 4390   6.267   0.086   3.639  0.9904 -1.0228  0.0511
  830SOL    HW2 4391   6.300   0.102   3.785  1.5271 -1.6117 -0.0022
  831SOL     OW 4392   5.544   2.977   1.834 -0.1834 -0.3200 -0.0970
  831SOL    HW1 4393   5.450   2.968   1.847 -0.2279 -0.9991 -0.8286
  831SOL    HW2 4394   5.557   3.072   1.826 -0.6647 -0.1572  0.9390
  832SOL     OW 4395   6.137   4.070   2.521 -1.0423 -0.1336  0.9205
  832SOL    HW1 4396   6.070   4.129   2.556 -0.5561  0.8962  0.1849
  832SOL    HW2 4397   6.091   4.018   2.455 -0.2979  4.0400 -3.3990
  833SOL     OW 4398   1.762   3.994   2.350  0.6853 -0.4012 -0.0088
  833SOL    HW1 4399   1.792   3.917   2.400  1.4119  1.4257  2.5747
  833SOL    HW2 4400   1.817   4.066   2.381 -3.6244  2.4151  2.1727
  834SOL     OW 4401   5.228   4.246   4.058  0.0912  0.4815 -0.1080
  834SOL    HW1 4402   5.246   4.331   4.098 -0.0242  0.9261 -0.9705
  834SOL    HW2 4403   5.271   4.182   4.115  0.3524  1.1363  0.4341
  835SOL     OW 4404   2.349   1.561   3.595  0.6945 -0.5253 -1.0423
  835SOL    HW1 4405   2.372   1.482   3.546  1.5721 -1.3095  0.5474
  835SOL    HW2 4406   2.288   1.531   3.662  1.9600 -0.1275  0.3435
  836SOL     OW 4407   6.369   6.048   1.653 -0.0020  0.7902  0.4676
  836SOL    HW1 4408   6.394   6.074   1.742  0.4412 -2.1591  1.2990
  836SOL    HW2 4409   6.274   6.040   1.657  0.0079  0.7492  0.6476
  837SOL     OW 4410   0.729   2.092   3.447 -0.0458 -0.1835 -0.0686
  837SOL    HW1 4411   0.798   2.159   3.455  0.6488 -0.8987  0.0161
  837SOL    HW2 4412   0.658   2.125   3.501  1.6560 -1.2652  3.0399
  838SOL     OW 4413   2.397   5.114   1.662  0.1564 -0.2670  0.5602
  838SOL    HW1 4414   2.384   5.029   1.705  1.5733 -0.5604  0.4504
  838SOL    HW2 4415   2.404   5.176   1.735 -0.1713 -0.3430  0.6605
  839SOL     OW 4416   1.867   2.018   4.267  0.4353 -0.3723 -0.8221
  839SOL    HW1 4417   1.857   1.984   4.177  1.0501 -0.5602 -0.8198
  839SOL    HW2 4418   1.890   1.941   4.319 -1.5460 -0.5920 -0.1862
  840SOL     OW 4419   6.310   0.795   1.997  0.2693  0.0823  0.1905
  840SOL    HW1 4420   6.353   0.799   1.912  1.3536  0.9549  0.7577
  840SOL    HW2 4421   6.340   0.874   2.044  0.6159 -0.9561  1.8038
  841SOL     OW 4422   0.577   3.271   2.831  0.6261  0.5532 -0.2189
  841SOL    HW1 4423   0.538   3.275   2.919  2.1438 -2.0997  0.7256
  841SOL    HW2 4424   0.559   3.182   2.802  0.5481  1.2559 -2.4624
  842SOL     OW 4425   3.080   2.317   2.617  0.0983  0.4822  0.1615
  842SOL    HW1 4426   3.145   2.350   2.679 -1.1798  0.5881  1.4956
  842SOL    HW2 4427   3.013   2.386   2.613 -0.8382 -0.4012  0.2255
  843SOL     OW 4428   0.981   0.700   0.451 -0.6733  0.4948 -0.1910
  843SOL    HW1 4429   0.976   0.700   0.356  0.8318  2.0328 -0.3268
  843SOL    HW2 4430   1.055   0.644   0.472 -2.1511 -1.4033  0.2421
  844SOL     OW 4431   2.209   1.481   4.127  0.1391 -0.0223  0.0285
  844SOL    HW1 4432   2.221   1.448   4.217 -0.1859 -1.6931 -0.4953
  844SOL    HW2 4433   2.297   1.481   4.089  0.6385  2.8062  0.9641
  845SOL     OW 4434   3.070   3.725   2.957  0.2030 -0.0903 -0.3411
  845SOL    HW1 4435   3.104   3.803   2.914  0.6289 -0.6187 -0.9798
  845SOL    HW2 4436   3.036   3.671   2.886 -0.3154 -0.3854  0.1180
  846SOL     OW 4437   4.854   6.146   1.389 -0.4293  0.0448 -0.1997
  846SOL    HW1 4438   4.813   6.097   1.317  0.5581  1.6469 -1.9565
  846SOL    HW2 4439   4.904   6.080   1.438 -0.3392 -0.9644 -1.5890
  847SOL     OW 4440   0.853   1.961   3.711 -0.0861  0.5454 -0.1216
  847SOL    HW1 4441   0.788   2.023   3.678 -1.2891 -0.3103  0.5587
  847SOL    HW2 4442   0.899   1.931   3.632 -1.4096  0.1933 -0.7872
  848SOL     OW 4443   6.245   4.549   4.444  0.1947  0.0932  0.3912
  848SOL    HW1 4444   6.254   4.457   4.417  1.2985  0.0547  0.8688
  848SOL    HW2 4445   6.334   4.583   4.445  0.0584  0.5306  2.4378
  849SOL     OW 4446   1.690   1.102   1.439  0.0066  0.3714  0.6796
  849SOL    HW1 4447   1.733   1.034   1.490  1.4776  0.3588 -0.5120
  849SOL    HW2 4448   1.715   1.084   1.348 -0.6018  1.7472  0.2097
  850SOL     OW 4449   2.336   0.658   2.929 -1.1322  0.2547 -0.5618
  850SOL    HW1 4450   2.350   0.593   2.860  0.4906 -0.7893  0.6669
  850SOL    HW2 4451   2.406   0.722   2.917 -0.3719 -0.3340  0.4956
  851SOL     OW 4452   3.631   1.527   0.958 -0.0009 -0.5086 -0.1746
  851SOL    HW1 4453   3.621   1.536   0.863 -1.8220 -0.9033 -0.0556
  851SOL    HW2 4454   3.693   1.456   0.969 -1.7279 -2.2450 -1.1100
  852SOL     OW 4455   2.850   3.934   0.458 -0.4044 -0.6035  0.3910
  852SOL    HW1 4456   2.776   3.992   0.437  0.0835 -0.4740 -1.0844
  852SOL    HW2 4457   2.927   3.980   0.425 -0.0049 -2.0823 -0.8813
  853SOL     OW 4458   3.997   0.021   2.944 -0.1826 -0.4600 -0.5359
  853SOL    HW1 4459   4.028   0.018   2.853 -1.9094 -2.9010 -1.1355
  853SOL    HW2 4460   3.936  -0.052   2.951  1.8047 -2.0038  3.3322
  854SOL     OW 4461   1.899   1.916   1.633 -0.0673  0.0763  0.0648
  854SOL    HW1 4462   1.819   1.912   1.685 -0.4637  1.5726 -0.3556
  854SOL    HW2 4463   1.929   2.007   1.644  2.4892 -0.8452  1.5279
  855SOL     OW 4464   5.159   3.575   2.538  0.0462 -0.3285  0.1144
  855SOL    HW1 4465   5.212   3.556   2.461  0.4526  0.2729  0.2349
  855SOL    HW2 4466   5.093   3.506   2.540  0.2637 -0.5610 -0.5568
  856SOL     OW 4467   2.061   3.253   0.927 -0.5762  0.1173 -0.1210
  856SOL    HW1 4468   1.999   3.290   0.864  0.0317 -0.0090 -0.8048
  856SOL    HW2 4469   2.102   3.329   0.969  0.9209  0.2866 -1.7664
  857SOL     OW 4470   2.144   2.113   2.416  0.2414  0.4232  0.2987
  857SOL    HW1 4471   2.147   2.185   2.352 -0.4516  0.7755  0.6424
  857SOL    HW2 4472   2.201   2.046   2.379 -0.0037  0.6876 -0.6103
  858SOL     OW 4473   2.573   5.185   3.772  0.2268  0.0940  0.5534
  858SOL    HW1 4474   2.511   5.155   3.839  1.9350 -0.3709  1.9829
  858SOL    HW2 4475   2.645   5.123   3.775  1.1866  1.0898 -0.4808
  859SOL     OW 4476   3.053   5.726   0.955 -0.5722 -0.0961  0.6858
  859SOL    HW1 4477   3.095   5.654   1.003  0.4003  0.4385  0.6557
  859SOL    HW2 4478   3.024   5.786   1.023 -0.4917 -0.0373  0.6682
  860SOL     OW 4479   3.404   2.216   0.158 -0.6336  0.2272 -0.4658
  860SOL    HW1 4480   3.313   2.186   0.167 -0.6735  0.4457 -0.1565
  860SOL    HW2 4481   3.409   2.295   0.211 -0.4643  0.6493 -1.1054
  861SOL     OW 4482   2.860   6.247   3.118  0.0662 -0.4536 -0.5450
  861SOL    HW1 4483   2.770   6.217   3.109 -0.8906  1.1747  2.3404
  861SOL    HW2 4484   2.863   6.327   3.065  0.1565 -1.0504 -1.4648
  862SOL     OW 4485   3.607   1.839   0.534 -0.0074 -0.6002  0.1601
  862SOL    HW1 4486   3.607   1.842   0.438  0.1573  2.6545  0.1514
  862SOL    HW2 4487   3.699   1.845   0.558 -0.0984 -0.6172  0.5131
  863SOL     OW 4488   1.139   1.229   1.483  0.6505 -0.8294  0.0478
  863SOL    HW1 4489   1.183   1.143   1.481  0.3972 -0.9527 -0.6026
  863SOL    HW2 4490   1.062   1.218   1.427  1.1257  0.0902 -0.8221
  864SOL     OW 4491   4.945   4.236   3.789 -0.0697  0.3499  0.4167
  864SOL    HW1 4492   4.856   4.236   3.826  0.4122  1.1758  1.6608
  864SOL    HW2 4493   4.936   4.284   3.707 -0.7834  0.3823  0.5009
  865SOL     OW 4494   0.161   5.489   0.780 -0.4608 -0.0183  0.2057
  865SOL    HW1 4495   0.180   5.579   0.804 -0.0632 -0.2974  0.9619
  865SOL    HW2 4496   0.065   5.485   0.776 -0.5766 -0.0533  2.1960
  866SOL     OW 4497   4.325   4.404   0.626  0.1511  0.0092 -0.0013
  866SOL    HW1 4498   4.293   4.417   0.716  3.2440 -0.1229  1.2339
  866SOL    HW2 4499   4.282   4.473   0.576 -1.9813 -0.1579  1.4463
  867SOL     OW 4500   2.933   5.305   3.873 -0.6490 -0.2892 -0.1134
  867SOL    HW1 4501   2.978   5.363   3.935 -0.6450  0.2522 -0.6106
  867SOL    HW2 4502   2.872   5.362   3.826  0.0251 -0.4785 -1.2669
  868SOL     OW 4503   4.255   1.526   0.516 -0.3526 -0.4408 -0.4139
  868SOL    HW1 4504   4.180   1.498   0.569  0.5030 -1.6706  0.1834
  868SOL    HW2 4505   4.226   1.515   0.425 -0.4182 -2.2901 -0.1865
  869SOL     OW 4506   5.866   0.293   1.076 -0.5938  0.4821  0.1760
  869SOL    HW1 4507   5.860   0.197   1.083 -1.3059  0.4635 -0.5653
  869SOL    HW2 4508   5.889   0.322   1.165 -2.3298 -0.2361  0.9100
  870SOL     OW 4509   5.373   0.738   3.731  0.2851 -0.6148 -0.0753
  870SOL    HW1 4510   5.296   0.702   3.776  0.0870 -0.3949 -0.2362
  870SOL    HW2 4511   5.442   0.674   3.747  0.5228 -0.0290  1.4703
  871SOL     OW 4512   1.187   1.489   0.235  0.2664  0.3363  0.3207
  871SOL    HW1 4513   1.197   1.536   0.318  2.4533  1.2954 -0.4090
  871SOL    HW2 4514   1.274   1.490   0.197 -0.5416 -0.7193 -1.6760
  872SOL     OW 4515   2.699   2.634   3.525 -0.1311 -0.2913  0.4398
  872SOL    HW1 4516   2.649   2.695   3.471 -1.3912 -0.3563  1.4818
  872SOL    HW2 4517   2.645   2.555   3.527  1.9234 -1.8859 -1.7244
  873SOL     OW 4518   5.662   4.927   1.975  0.0907 -0.3551 -0.0730
  873SOL    HW1 4519   5.591   4.918   2.038  0.1545  0.5147  0.1310
  873SOL    HW2 4520   5.742   4.909   2.025  0.2630  1.7369  0.4641
  874SOL     OW 4521   2.854   1.962   3.581  0.7863 -0.5004 -0.1939
  874SOL    HW1 4522   2.825   1.874   3.558  1.3278 -0.5516 -0.7288
  874SOL    HW2 4523   2.909   1.988   3.507  1.2527 -0.0200  0.3176
  875SOL     OW 4524   5.931   2.370   0.390 -0.2344  0.3529 -0.2780
  875SOL    HW1 4525   5.935   2.274   0.394  0.6807  0.2661 -2.2128
  875SOL    HW2 4526   5.852   2.388   0.338  0.5672  0.5648 -1.4488
  876SOL     OW 4527   6.287   3.437   0.866  0.2668  0.4806  0.3012
  876SOL    HW1 4528   6.202   3.472   0.838  0.6311  2.2402  1.1954
  876SOL    HW2 4529   6.348   3.465   0.797 -0.1023 -2.4269 -1.3367
  877SOL     OW 4530   3.614   4.667   0.301  0.2185 -0.2485 -0.2643
  877SOL    HW1 4531   3.654   4.618   0.373 -1.1318  2.0106  2.1849
  877SOL    HW2 4532   3.547   4.607   0.266  1.1804 -1.5481  0.0424
  878SOL     OW 4533   5.439   0.764   3.461 -0.1924 -0.0634  0.2564
  878SOL    HW1 4534   5.444   0.757   3.557  0.8189  0.3929  0.2556
  878SOL    HW2 4535   5.528   0.745   3.431 -0.1060  1.3669 -0.4777
  879SOL     OW 4536   5.297   6.303   2.521  0.0562 -0.2620  0.0400
  879SOL    HW1 4537   5.387   6.310   2.552 -0.2163  2.6201  0.4401
  879SOL    HW2 4538   5.280   6.387   2.478 -2.7644 -0.2556  0.9699
  880SOL     OW 4539   4.771   3.389   1.557  0.6835  0.4513  0.1464
  880SOL    HW1 4540   4.776   3.361   1.465  1.3713  2.0780 -0.3350
  880SOL    HW2 4541   4.706   3.459   1.557 -0.2879 -0.3989  1.1671
  881SOL     OW 4542   2.601   2.018   1.340  0.3332 -0.9629  0.1674
  881SOL    HW1 4543   2.656   2.023   1.262  0.8619 -2.0393  0.4457
  881SOL    HW2 4544   2.513   2.003   1.308  0.6364 -2.0098 -0.2364
  882SOL     OW 4545   0.017   6.262   0.702 -0.3391 -0.4424 -0.3745
  882SOL    HW1 4546  -0.005   6.351   0.729 -1.3246 -0.7423 -0.1625
  882SOL    HW2 4547   0.094   6.240   0.755  1.1358  0.9660 -1.8238
  883SOL     OW 4548   4.408   3.424   0.968 -0.4507  0.9503  0.4122
  883SOL    HW1 4549   4.340   3.365   0.998  1.5601 -1.2926  0.8411
  883SOL    HW2 4550   4.448   3.458   1.048  2.0389 -1.6060  0.3924
  884SOL     OW 4551   3.440   0.889   3.459  0.0185 -0.4271 -0.0478
  884SOL    HW1 4552   3.521   0.866   3.412 -0.7513 -3.5320 -0.0790
  884SOL    HW2 4553   3.402   0.960   3.408  2.6091  1.0249 -0.1203
  885SOL     OW 4554   4.311   4.603   2.367 -0.0673  0.8197  0.4066
  885SOL    HW1 4555   4.309   4.514   2.403  0.2730  0.0606 -1.3900
  885SOL    HW2 4556   4.227   4.612   2.323  0.3137  1.0236 -0.2788
  886SOL     OW 4557   0.865   0.172   3.096 -0.0815 -0.8881 -0.0749
  886SOL    HW1 4558   0.881   0.266   3.089 -0.1789 -0.9258 -1.0533
  886SOL    HW2 4559   0.947   0.131   3.068 -0.3503 -1.0860 -0.5875
  887SOL     OW 4560   5.639   1.569   3.010 -0.0744  0.7277 -0.8712
  887SOL    HW1 4561   5.645   1.473   3.011  0.0114  0.7362 -0.2519
  887SOL    HW2 4562   5.577   1.588   2.940 -1.4114  0.1446  0.1215
  888SOL     OW 4563   4.441   4.773   3.076  0.5963  0.4694 -0.2190
  888SOL    HW1 4564   4.479   4.691   3.045  0.4801 -0.4381  1.8713
  888SOL    HW2 4565   4.347   4.762   3.065  0.5846  0.3304  0.0091
  889SOL     OW 4566   6.396   2.740   2.239  0.1758 -0.1804 -0.0230
  889SOL    HW1 4567   6.367   2.733   2.148  0.4458  0.1656 -0.1372
  889SOL    HW2 4568   6.346   2.673   2.286 -0.3574  0.0079 -0.3270
  890SOL     OW 4569   5.170   0.888   2.416  0.4291 -0.1858  0.5673
  890SOL    HW1 4570   5.238   0.843   2.466  2.3121  0.0493 -1.6274
  890SOL    HW2 4571   5.112   0.926   2.483  1.9670 -1.0924  2.5161
  891SOL     OW 4572   0.739   2.605   2.978 -0.5040 -0.5288 -0.1639
  891SOL    HW1 4573   0.682   2.570   2.909 -0.9459  0.5899 -0.3773
  891SOL    HW2 4574   0.680   2.618   3.053 -0.7105  1.3114 -0.6118
  892SOL     OW 4575   5.496   1.304   0.608  0.0090 -0.0396  0.1790
  892SOL    HW1 4576   5.419   1.361   0.616  0.8037  0.9949  0.5307
  892SOL    HW2 4577   5.534   1.303   0.695  1.2816  0.7357 -0.3472
  893SOL     OW 4578   3.278   3.048   1.252 -0.6044 -0.1897  0.4126
  893SOL    HW1 4579   3.215   3.114   1.280  0.1606  1.5044 -1.5817
  893SOL    HW2 4580   3.231   2.965   1.262 -2.6073  0.8708  0.4354
  894SOL     OW 4581   4.583   3.032   0.712 -0.6773  0.0145 -0.1917
  894SOL    HW1 4582   4.600   2.949   0.757 -0.1683  0.5538  0.6464
  894SOL    HW2 4583   4.587   3.097   0.782 -1.4221  0.7076 -0.7863
  895SOL     OW 4584   3.420   2.770   2.661 -0.5219 -0.2965 -0.4605
  895SOL    HW1 4585   3.442   2.834   2.593 -0.4087  0.9390  0.7072
  895SOL    HW2 4586   3.349   2.719   2.623 -0.5645  0.4633 -1.4462
  896SOL     OW 4587   5.082   0.850   1.688  0.0439 -0.4661 -0.1976
  896SOL    HW1 4588   5.132   0.769   1.699 -0.0349 -0.5066 -0.1418
  896SOL    HW2 4589   5.118   0.910   1.753  1.6748  0.3025 -1.7394
  897SOL     OW 4590   5.369   6.179   1.481 -0.0124 -0.5214  0.2976
  897SOL    HW1 4591   5.307   6.249   1.501 -0.4833 -0.9493  0.3399
  897SOL    HW2 4592   5.316   6.110   1.441  0.4815 -0.7776  0.0737
  898SOL     OW 4593   1.173   5.170   3.100 -0.4009  0.6838 -0.0152
  898SOL    HW1 4594   1.138   5.252   3.136 -0.4605  0.7763 -0.2842
  898SOL    HW2 4595   1.164   5.107   3.172  0.9406  1.2537  0.6875
  899SOL     OW 4596   5.309   3.186   4.380 -0.1167  0.4026 -0.0595
  899SOL    HW1 4597   5.333   3.136   4.302  3.6927  1.8838 -0.0675
  899SOL    HW2 4598   5.311   3.278   4.351  2.9434  1.1151  1.9654
  900SOL     OW 4599   0.270   2.837   0.172 -0.1683  0.2772 -0.0790
  900SOL    HW1 4600   0.296   2.858   0.082  0.7130 -0.5408 -0.0319
  900SOL    HW2 4601   0.211   2.908   0.197 -1.5578 -0.2237 -1.7723
  901SOL     OW 4602   2.928   1.910   0.294  0.0769 -0.1292 -0.5581
  901SOL    HW1 4603   2.955   1.836   0.348  0.8982  0.8852  0.4561
  901SOL    HW2 4604   2.859   1.874   0.238 -0.9183 -1.2068  1.2483
  902SOL     OW 4605   3.453   2.031   2.262  0.7891  0.1282  0.2438
  902SOL    HW1 4606   3.510   2.107   2.277 -1.7211  1.8843  1.5927
  902SOL    HW2 4607   3.365   2.064   2.277 -0.6560 -2.4406 -1.8133
  903SOL     OW 4608   1.947   1.864   3.836 -0.2938  0.4273 -0.0964
  903SOL    HW1 4609   1.971   1.775   3.860  2.1075  0.4858 -1.9187
  903SOL    HW2 4610   1.918   1.857   3.745 -0.9303  1.4012  0.0161
  904SOL     OW 4611   5.248   6.351   1.890  0.6310 -0.2119 -0.1411
  904SOL    HW1 4612   5.247   6.324   1.982 -0.6785 -0.4677 -0.2074
  904SOL    HW2 4613   5.317   6.417   1.885  2.7446 -2.2434  0.4001
  905SOL     OW 4614   2.584   6.455   0.798 -0.0749  0.0678  0.0237
  905SOL    HW1 4615   2.568   6.548   0.780  1.1974  0.7057  1.8588
  905SOL    HW2 4616   2.569   6.411   0.715 -3.8870  1.4494 -0.2153
  906SOL     OW 4617   3.348   4.379   0.432 -0.1146 -0.2103 -0.7314
  906SOL    HW1 4618   3.339   4.378   0.527  3.6382  0.6171 -0.1897
  906SOL    HW2 4619   3.375   4.290   0.410 -1.1077 -0.4350 -1.0465
  907SOL     OW 4620   6.026   6.116   1.473 -0.1240 -0.2269  0.0209
  907SOL    HW1 4621   6.010   6.057   1.399  1.2915  0.0121 -0.5037
  907SOL    HW2 4622   6.033   6.058   1.549 -0.8953 -0.5321 -0.1301
  908SOL     OW 4623   4.856   2.169   3.076  0.1747  0.2977 -0.2720
  908SOL    HW1 4624   4.861   2.076   3.097  0.7216  0.8715  2.6911
  908SOL    HW2 4625   4.946   2.193   3.054  0.6871  0.6486  1.9853
  909SOL     OW 4626   4.381   0.202   1.434 -0.0923 -0.5038  0.2494
  909SOL    HW1 4627   4.356   0.175   1.523  0.4797 -1.4100  0.1489
  909SOL    HW2 4628   4.298   0.201   1.385 -0.2242 -1.2625  0.4687
  910SOL     OW 4629   0.249   1.728   2.131 -0.0093 -0.0830  0.1639
  910SOL    HW1 4630   0.161   1.754   2.156 -0.4565 -0.6578 -0.7371
  910SOL    HW2 4631   0.287   1.690   2.210 -0.2354  1.0001  0.7997
  911SOL     OW 4632   1.960   1.143   3.640  0.9149  0.1922 -0.3758
  911SOL    HW1 4633   1.946   1.199   3.563  1.1476  1.3739  0.4025
  911SOL    HW2 4634   2.054   1.128   3.642  1.0204  0.8575  0.1196
  912SOL     OW 4635   2.444   4.138   0.847 -0.1258 -0.3840 -0.0484
  912SOL    HW1 4636   2.469   4.222   0.886 -2.5950  0.2090  0.3909
  912SOL    HW2 4637   2.419   4.083   0.921  1.3384 -1.5420 -0.3422
  913SOL     OW 4638   5.232   3.825   4.446  0.1223 -0.3177  0.3667
  913SOL    HW1 4639   5.247   3.731   4.437 -1.1889 -0.4815 -0.3924
  913SOL    HW2 4640   5.175   3.848   4.372  0.6370  1.1314  0.3842
  914SOL     OW 4641   0.812   4.243   4.522 -0.4855 -0.0225 -0.0602
  914SOL    HW1 4642   0.770   4.301   4.585 -0.7385  0.1016 -0.3427
  914SOL    HW2 4643   0.880   4.198   4.573 -1.7304 -1.1077  0.6864
  915SOL     OW 4644   2.359   0.513   1.154 -0.0321  0.6859  0.4156
  915SOL    HW1 4645   2.427   0.554   1.208  0.2615  2.0037 -0.8757
  915SOL    HW2 4646   2.278   0.558   1.179 -0.2359 -0.0365  1.0892
  916SOL     OW 4647   3.252   5.684   2.285  0.5483  0.1227 -0.2867
  916SOL    HW1 4648   3.160   5.657   2.289  0.2105  1.4208  1.5661
  916SOL    HW2 4649   3.298   5.607   2.250 -1.1015 -0.8758 -0.3381
  917SOL     OW 4650   4.864   1.019   3.524 -0.2567 -0.0030  0.2389
  917SOL    HW1 4651   4.887   1.104   3.485 -0.0466 -0.8015 -1.4600
  917SOL    HW2 4652   4.769   1.013   3.514 -0.2783  0.0627  0.4088
  918SOL     OW 4653   6.283   1.301   2.812  0.3820 -0.2730  0.1664
  918SOL    HW1 4654   6.193   1.330   2.821  1.3047  2.6176  1.3025
  918SOL    HW2 4655   6.299   1.298   2.718 -0.1215  2.1366 -0.0504
  919SOL     OW 4656   2.078   6.090   2.236 -0.9332  0.4464  0.0154
  919SOL    HW1 4657   2.081   6.070   2.142 -0.2593  1.5107 -0.2132
  919SOL    HW2 4658   1.999   6.047   2.267 -0.3146 -1.2965 -0.7022
  920SOL     OW 4659   0.300   1.446   2.650  0.2932  0.1950 -0.5235
  920SOL    HW1 4660   0.260   1.533   2.647 -2.6101 -0.9993  0.4059
  920SOL    HW2 4661   0.243   1.395   2.706  1.6325 -2.4753 -1.4179
  921SOL     OW 4662   2.294   0.422   3.338 -0.3019  0.7419 -0.0809
  921SOL    HW1 4663   2.375   0.455   3.376  0.1981 -0.0147 -0.4563
  921SOL    HW2 4664   2.270   0.486   3.271 -0.0088  0.9634  0.0262
  922SOL     OW 4665   4.798   0.732   1.465 -0.4276 -0.2037  0.7645
  922SOL    HW1 4666   4.831   0.643   1.479 -0.2848 -0.3890 -0.5702
  922SOL    HW2 4667   4.876   0.786   1.454 -0.5270 -0.0894  0.6156
  923SOL     OW 4668   5.995   6.136   3.751 -0.1239 -0.2272  0.1190
  923SOL    HW1 4669   6.016   6.225   3.724  1.0677 -1.2677 -2.7984
  923SOL    HW2 4670   6.052   6.120   3.826 -1.2874  1.8215  1.5222
  924SOL     OW 4671   4.430   5.957   0.922  0.4386 -0.0861 -0.0087
  924SOL    HW1 4672   4.516   5.930   0.952 -0.0811 -1.4537  0.3424
  924SOL    HW2 4673   4.430   6.053   0.929  2.4940  0.0833 -1.6509
  925SOL     OW 4674   2.326   4.660   4.028  0.2256  0.4618  0.4744
  925SOL    HW1 4675   2.351   4.628   4.114 -0.5446 -0.3467  0.4216
  925SOL    HW2 4676   2.232   4.644   4.023  0.1639  0.9997 -0.3044
  926SOL     OW 4677   1.694   3.406   1.882 -0.2343  0.2269 -0.1851
  926SOL    HW1 4678   1.769   3.375   1.831 -0.4684  0.8446 -0.9262
  926SOL    HW2 4679   1.709   3.500   1.892 -0.9806  0.3812 -0.4667
  927SOL     OW 4680   3.477   1.198   4.237  0.6373  0.8646  0.2405
  927SOL    HW1 4681   3.564   1.228   4.211  0.4202  1.6488  0.3818
  927SOL    HW2 4682   3.451   1.136   4.169 -0.3370  3.5577 -2.0668
  928SOL     OW 4683   3.827   5.081   0.321 -0.2237 -0.1732  0.6630
  928SOL    HW1 4684   3.905   5.118   0.363 -1.3939  1.5409  1.4468
  928SOL    HW2 4685   3.776   5.158   0.294 -0.8494 -1.2382 -1.3936
  929SOL     OW 4686   1.622   3.449   3.247 -0.2245  0.4402  0.5818
  929SOL    HW1 4687   1.547   3.398   3.278 -0.5968 -1.0508 -2.4422
  929SOL    HW2 4688   1.585   3.510   3.183  1.0264  0.0378 -0.5696
  930SOL     OW 4689   5.272   5.344   1.140 -0.5270  0.4366 -0.1648
  930SOL    HW1 4690   5.226   5.420   1.176 -4.2801 -1.9059  0.5544
  930SOL    HW2 4691   5.305   5.298   1.217  2.9311  1.7967 -0.6489
  931SOL     OW 4692   3.944   0.915   3.047  0.3025  0.3137  0.4060
  931SOL    HW1 4693   3.934   0.843   2.985 -1.4779 -1.1871  2.3008
  931SOL    HW2 4694   4.039   0.927   3.056  0.6705 -2.2693  0.5087
  932SOL     OW 4695   3.539   4.030   3.185 -0.0657  0.1401 -0.4483
  932SOL    HW1 4696   3.559   4.012   3.277  0.6222  0.5576 -0.5028
  932SOL    HW2 4697   3.444   4.027   3.179 -0.0807 -0.8453  0.0740
  933SOL     OW 4698   5.914   6.151   0.674  0.0475 -0.0692  0.1795
  933SOL    HW1 4699   5.966   6.203   0.735  1.6210 -1.3793  0.0033
  933SOL    HW2 4700   5.848   6.108   0.729 -0.4670  1.0796  0.4941
  934SOL     OW 4701   5.949   2.868   1.353 -0.3280 -0.2378  0.1034
  934SOL    HW1 4702   5.902   2.845   1.433  1.2131  1.6790  1.6557
  934SOL    HW2 4703   5.883   2.909   1.297 -0.9127  0.8610  1.5309
  935SOL     OW 4704   4.874   1.968   0.368  0.1175  0.1638 -0.0641
  935SOL    HW1 4705   4.923   2.048   0.391  0.5691 -0.0561 -0.2452
  935SOL    HW2 4706   4.843   1.934   0.452  0.6648  0.0628  0.1008
  936SOL     OW 4707   4.924   6.324   3.091 -0.3165 -0.5256  0.1462
  936SOL    HW1 4708   4.993   6.365   3.039  0.2749  0.6405  1.7864
  936SOL    HW2 4709   4.970   6.260   3.146 -0.9223 -1.6598 -0.6155
  937SOL     OW 4710   2.751   3.233   1.930 -0.0216 -0.4272  0.5517
  937SOL    HW1 4711   2.759   3.328   1.920  0.5467 -0.5072  0.1653
  937SOL    HW2 4712   2.701   3.221   2.010  1.2354  0.1839  1.4627
  938SOL     OW 4713   2.780   1.475   2.986  0.0604 -0.0659 -0.2409
  938SOL    HW1 4714   2.726   1.524   2.925 -0.2254  0.8650  0.7272
  938SOL    HW2 4715   2.836   1.541   3.027 -0.3300 -0.5291  1.0816
  939SOL     OW 4716   4.586   3.987   2.419  0.4489  0.4135  0.1623
  939SOL    HW1 4717   4.619   4.055   2.477 -1.4791  1.3843  0.2112
  939SOL    HW2 4718   4.587   4.026   2.332 -0.9591  0.6645  0.2356
  940SOL     OW 4719   2.871   3.163   1.301  0.2698  0.3963 -0.3280
  940SOL    HW1 4720   2.904   3.081   1.263  0.0386 -0.2386  0.7838
  940SOL    HW2 4721   2.924   3.176   1.379 -0.9961  0.2154  0.6042
  941SOL     OW 4722   1.662   5.137   2.680 -0.3429  0.2894 -0.5066
  941SOL    HW1 4723   1.650   5.183   2.763 -2.2569 -1.4923  0.2825
  941SOL    HW2 4724   1.586   5.079   2.673  1.3715 -1.9494 -1.9619
  942SOL     OW 4725   3.077   5.247   1.182 -0.5452 -0.0749  0.2363
  942SOL    HW1 4726   3.133   5.194   1.240  0.1252 -0.4560 -0.7342
  942SOL    HW2 4727   3.133   5.269   1.108 -1.0313  1.4251  0.2756
  943SOL     OW 4728   5.952   1.961   4.050 -0.1703  0.2525  0.0360
  943SOL    HW1 4729   5.916   1.939   3.964  0.4184  2.4635 -0.8429
  943SOL    HW2 4730   6.044   1.934   4.046 -0.2680 -0.1103  0.1750
  944SOL     OW 4731   0.241   0.956   1.875  0.0662  0.3778  0.1267
  944SOL    HW1 4732   0.277   0.951   1.787  1.1068  1.5609  0.4632
  944SOL    HW2 4733   0.242   1.049   1.897 -0.5391  0.1419  1.2457
  945SOL     OW 4734   0.432   2.434   0.006 -0.7723  0.0604  0.1133
  945SOL    HW1 4735   0.452   2.408   0.096 -1.0600 -0.5351  0.0166
  945SOL    HW2 4736   0.340   2.410  -0.005 -1.2530  1.7590  0.2138
  946SOL     OW 4737   6.029   3.561   3.239  0.4472 -0.4231  0.3599
  946SOL    HW1 4738   6.000   3.646   3.269  2.7924  0.4145  0.4854
  946SOL    HW2 4739   5.952   3.505   3.245 -1.2750  1.7732 -0.1647
  947SOL     OW 4740   1.662   0.884   0.569 -0.0167 -0.0651  0.2759
  947SOL    HW1 4741   1.688   0.974   0.588 -0.6779 -0.0878  1.3362
  947SOL    HW2 4742   1.598   0.862   0.637  0.1085 -1.3232  0.0137
  948SOL     OW 4743   1.307   3.234   2.178 -0.7754  0.6287  0.8340
  948SOL    HW1 4744   1.359   3.182   2.117  1.3381  1.1277  2.1267
  948SOL    HW2 4745   1.242   3.172   2.213 -1.3785  0.0929 -1.1005
  949SOL     OW 4746   1.933   2.498   3.544  0.2103 -0.9399  0.3179
  949SOL    HW1 4747   1.956   2.536   3.459 -0.6128  0.1650  0.5739
  949SOL    HW2 4748   1.968   2.409   3.540  1.7778 -0.3449 -0.4911
  950SOL     OW 4749   4.035   1.251   2.803 -0.1128  0.2194  1.1423
  950SOL    HW1 4750   3.949   1.283   2.776 -0.0356 -2.2262 -2.8885
  950SOL    HW2 4751   4.097   1.312   2.763  0.0189 -0.1053  0.8495
  951SOL     OW 4752   3.592   0.070   3.219  0.6961 -0.0422 -0.4177
  951SOL    HW1 4753   3.641   0.059   3.137  0.5413 -0.0309 -0.5134
  951SOL    HW2 4754   3.548   0.154   3.208  0.9475  0.1224 -0.1773
  952SOL     OW 4755   5.300   4.969   2.017 -0.6079  0.1969 -0.7313
  952SOL    HW1 4756   5.314   5.048   1.965 -0.2268  0.2290 -0.5796
  952SOL    HW2 4757   5.246   4.914   1.961  1.3834 -0.5938 -2.0060
  953SOL     OW 4758   1.305   0.489   4.382 -0.2136  0.1998  0.1015
  953SOL    HW1 4759   1.213   0.467   4.400  0.0357 -0.7824  0.2316
  953SOL    HW2 4760   1.300   0.553   4.311 -1.0518  1.2532  1.0715
  954SOL     OW 4761   5.675   4.490   3.241 -0.5086 -0.0991 -0.3917
  954SOL    HW1 4762   5.747   4.483   3.304  0.4706 -0.8819 -1.5435
  954SOL    HW2 4763   5.601   4.522   3.292  0.6455  0.7174  0.8391
  955SOL     OW 4764   2.487   5.880   2.449  0.0862 -0.0988  0.3014
  955SOL    HW1 4765   2.414   5.905   2.392  1.0192  2.6459  0.1782
  955SOL    HW2 4766   2.446   5.864   2.534 -0.6040  2.9741  0.6566
  956SOL     OW 4767   1.090   1.797   0.231 -0.7788 -0.4997  0.2408
  956SOL    HW1 4768   1.092   1.831   0.142  0.6974  0.8040  0.7208
  956SOL    HW2 4769   1.023   1.729   0.230 -0.6875 -0.6097 -1.8877
  957SOL     OW 4770   5.796   4.251   2.812  0.1298  0.4707 -0.0281
  957SOL    HW1 4771   5.730   4.199   2.858 -0.4354  0.5440 -0.7447
  957SOL    HW2 4772   5.844   4.296   2.882  2.0102 -2.5355  0.8103
  958SOL     OW 4773   4.862   4.154   4.414  0.4670 -0.1928 -0.2679
  958SOL    HW1 4774   4.771   4.127   4.402  0.0958  0.4937  0.8675
  958SOL    HW2 4775   4.882   4.205   4.335 -0.8581  1.5280  0.4370
  959SOL     OW 4776   5.572   1.233   1.914  0.4009 -0.4680 -0.0037
  959SOL    HW1 4777   5.548   1.153   1.867 -1.8799 -1.7006  2.9815
  959SOL    HW2 4778   5.518   1.232   1.993  3.0432  2.1360  2.0336
  960SOL     OW 4779   4.590   4.703   4.383  0.0089  0.0163  0.3727
  960SOL    HW1 4780   4.614   4.795   4.372 -0.7342  0.4216  1.8273
  960SOL    HW2 4781   4.658   4.668   4.441  1.5668 -0.9900 -1.9244
  961SOL     OW 4782   0.808   3.468   3.002 -0.2726  0.4969  0.0697
  961SOL    HW1 4783   0.781   3.557   2.982 -1.4474 -0.0596 -0.9972
  961SOL    HW2 4784   0.883   3.452   2.945  0.2916  0.9703  0.6648
  962SOL     OW 4785   4.036   5.987   0.950 -0.8163  0.5958 -0.6947
  962SOL    HW1 4786   3.956   6.026   0.984 -1.2000 -1.5322  1.0870
  962SOL    HW2 4787   4.081   5.953   1.027  0.3369 -0.8567 -1.9352
  963SOL     OW 4788   5.848   4.484   2.188 -0.3323 -0.0820  0.4947
  963SOL    HW1 4789   5.767   4.444   2.155 -0.6699  0.6734  0.3809
  963SOL    HW2 4790   5.886   4.527   2.112  0.8444 -1.4778  0.2592
  964SOL     OW 4791   5.966   2.985   0.494 -0.3976 -0.0191  0.6004
  964SOL    HW1 4792   5.894   2.923   0.480 -0.1760 -0.0605 -0.4766
  964SOL    HW2 4793   5.979   2.986   0.588 -3.4949  1.8708  1.1588
  965SOL     OW 4794   0.300   3.613   3.838  0.1916 -0.1520 -0.2325
  965SOL    HW1 4795   0.222   3.665   3.859  1.1458  1.4999 -0.5851
  965SOL    HW2 4796   0.283   3.579   3.751 -0.6368 -0.8263  0.1790
  966SOL     OW 4797   3.549   0.937   0.217 -0.0012 -0.0043  0.1890
  966SOL    HW1 4798   3.565   0.845   0.241 -0.2433  0.4723  2.4245
  966SOL    HW2 4799   3.633   0.969   0.185  0.8939 -0.2604  2.1599
  967SOL     OW 4800   5.627   3.482   4.160  0.0915  0.4462 -0.1421
  967SOL    HW1 4801   5.674   3.548   4.210 -0.8088  1.9274 -1.1942
  967SOL    HW2 4802   5.690   3.453   4.094  0.2684  0.7595 -0.1134
  968SOL     OW 4803   5.954   2.290   1.248 -0.3759  0.4096  0.0525
  968SOL    HW1 4804   5.987   2.363   1.301  2.8554 -2.9806  3.3408
  968SOL    HW2 4805   5.889   2.247   1.304  1.0280 -1.6349  0.2403
  969SOL     OW 4806   5.048   1.557   1.112  0.3899 -0.0296  0.5607
  969SOL    HW1 4807   5.111   1.620   1.075  0.3836 -0.2820  0.1081
  969SOL    HW2 4808   5.012   1.512   1.035 -0.8297  0.5655  0.7687
  970SOL     OW 4809   3.753   2.887   3.733  0.1803 -0.2042  0.3513
  970SOL    HW1 4810   3.666   2.867   3.699  1.2170 -0.6578 -2.3107
  970SOL    HW2 4811   3.746   2.977   3.765 -0.6316  0.8766 -2.5225
  971SOL     OW 4812   1.101   1.308   2.490  0.2150 -0.3075  0.4628
  971SOL    HW1 4813   1.133   1.280   2.405 -0.7392  0.1272 -0.0479
  971SOL    HW2 4814   1.167   1.276   2.552 -0.6128 -3.4163 -0.0902
  972SOL     OW 4815   1.698   1.964   1.847  0.0473 -0.3532  0.1212
  972SOL    HW1 4816   1.606   1.965   1.875  0.6798  0.7680  2.4492
  972SOL    HW2 4817   1.744   2.013   1.916  2.4756 -1.3595 -0.6897
  973SOL     OW 4818   3.076   3.825   2.654 -0.5317  1.7899 -0.2150
  973SOL    HW1 4819   2.994   3.815   2.702 -1.1549 -0.1239 -1.5872
  973SOL    HW2 4820   3.078   3.752   2.593  2.4080  1.5384  0.0362
  974SOL     OW 4821   5.913   1.321   2.210 -0.0907 -0.2015 -0.2473
  974SOL    HW1 4822   5.880   1.332   2.120  0.6828  0.7209 -0.4309
  974SOL    HW2 4823   5.859   1.381   2.262  0.3303  0.2459 -0.3182
  975SOL     OW 4824   1.489   1.171   1.646  0.2188  0.0353  0.4637
  975SOL    HW1 4825   1.407   1.133   1.614  0.5762 -0.7990  0.5040
  975SOL    HW2 4826   1.544   1.177   1.568  0.2787  0.1780  0.5162
  976SOL     OW 4827   2.694   4.448   0.532  0.0780  0.2046 -0.4979
  976SOL    HW1 4828   2.633   4.521   0.522 -0.3462 -0.3578 -2.3271
  976SOL    HW2 4829   2.775   4.480   0.491  0.3575  0.1694  0.0187
  977SOL     OW 4830   1.206   0.413   2.261 -0.3563 -0.1464  0.0494
  977SOL    HW1 4831   1.264   0.386   2.332 -0.1211 -1.7802 -0.7231
  977SOL    HW2 4832   1.160   0.489   2.296  2.3803  1.3863  0.6207
  978SOL     OW 4833   3.259   2.903   3.960  0.3443 -0.0900  0.0836
  978SOL    HW1 4834   3.348   2.935   3.969  0.5520 -0.1969 -1.4334
  978SOL    HW2 4835   3.268   2.810   3.941 -0.1747 -0.5189  1.7684
  979SOL     OW 4836   2.718   3.827   2.366  0.0415 -0.4997 -0.3697
  979SOL    HW1 4837   2.623   3.838   2.364  0.1726  0.6868 -1.0584
  979SOL    HW2 4838   2.753   3.916   2.363  1.1771 -0.8792  0.7275
  980SOL     OW 4839   4.423   5.597   2.383  0.1124  0.2923 -0.4297
  980SOL    HW1 4840   4.499   5.655   2.387  0.8370 -0.4371 -2.2231
  980SOL    HW2 4841   4.427   5.547   2.464  0.5874  1.3859  0.2492
  981SOL     OW 4842   1.910   1.174   3.191 -0.1874 -0.0882 -0.2125
  981SOL    HW1 4843   1.867   1.099   3.233 -1.4338  0.8868  0.2892
  981SOL    HW2 4844   2.003   1.150   3.191 -0.1347 -0.2790  2.8822
  982SOL     OW 4845   4.909   3.834   1.784 -0.0958 -0.2653  0.0910
  982SOL    HW1 4846   4.942   3.751   1.819 -0.7582 -0.3259  0.5954
  982SOL    HW2 4847   4.934   3.834   1.692 -1.3098 -1.6739 -0.2719
  983SOL     OW 4848   6.107   4.916   3.458 -0.4766  0.6010  0.1894
  983SOL    HW1 4849   6.131   5.007   3.478  2.2401  0.3168 -1.3350
  983SOL    HW2 4850   6.185   4.865   3.476 -1.4858 -1.2569 -0.3649
  984SOL     OW 4851   2.435   1.235   0.058  0.3276 -0.1115 -0.4157
  984SOL    HW1 4852   2.420   1.149   0.017  0.9564 -0.1583 -0.5579
  984SOL    HW2 4853   2.449   1.295  -0.016  1.0303 -0.1129 -0.2913
  985SOL     OW 4854   3.001   5.147   3.302  0.8832  0.1912  0.0764
  985SOL    HW1 4855   3.068   5.200   3.259  1.1118  0.3236  0.5907
  985SOL    HW2 4856   2.945   5.210   3.347 -1.5998  0.3981 -3.0064
  986SOL     OW 4857   2.581   3.112   0.343 -0.1585 -0.3377 -0.7285
  986SOL    HW1 4858   2.649   3.098   0.277 -0.4595  1.3689 -1.4564
  986SOL    HW2 4859   2.553   3.024   0.368  1.3599 -1.0495 -1.4101
  987SOL     OW 4860   4.252   3.114   0.912 -0.2038 -0.1676 -0.8341
  987SOL    HW1 4861   4.261   3.046   0.979  1.4210  0.6703 -0.1196
  987SOL    HW2 4862   4.261   3.068   0.829  0.3460 -0.8977 -0.3806
  988SOL     OW 4863   6.236   0.031   3.937  0.7984  0.5353 -0.4463
  988SOL    HW1 4864   6.201  -0.048   3.979  2.0762  1.0250  1.7069
  988SOL    HW2 4865   6.206   0.103   3.992  3.6667  1.0944  0.5709
  989SOL     OW 4866   5.689   1.385   4.326 -0.1246 -0.1037  0.4104
  989SOL    HW1 4867   5.776   1.400   4.289  0.8240 -0.6031  2.2693
  989SOL    HW2 4868   5.643   1.468   4.315  0.9635  0.5059  0.3182
  990SOL     OW 4869   3.025   1.216   3.534 -0.6860  0.0626 -0.0146
  990SOL    HW1 4870   2.972   1.137   3.528  0.1331 -0.4843 -0.2114
  990SOL    HW2 4871   3.075   1.206   3.615 -0.4057  0.2681 -0.1598
  991SOL     OW 4872   4.609   0.238   0.129  0.2864  0.2147  0.7645
  991SOL    HW1 4873   4.667   0.314   0.125 -0.6827  0.9207 -1.0413
  991SOL    HW2 4874   4.525   0.273   0.159  1.1957 -1.1819  5.8705
  992SOL     OW 4875   5.866   1.309   0.614 -0.2845 -0.3474  0.1824
  992SOL    HW1 4876   5.935   1.374   0.623  0.1640 -0.6512 -0.9129
  992SOL    HW2 4877   5.804   1.330   0.684  0.9634 -0.1507  1.2674
  993SOL     OW 4878   4.602   2.040   1.211  0.5466 -0.2817 -0.0167
  993SOL    HW1 4879   4.648   2.028   1.129  1.1141  0.0131  0.2530
  993SOL    HW2 4880   4.578   2.133   1.212 -1.1819 -0.6696 -0.7255
  994SOL     OW 4881   4.051   6.431   2.697 -0.3089  0.6103 -0.1377
  994SOL    HW1 4882   4.113   6.361   2.715 -0.7659  0.4502  0.8958
  994SOL    HW2 4883   3.972   6.387   2.668  0.1597  0.8333 -1.8448
  995SOL     OW 4884   0.639   2.752   2.541  0.3802  0.2063 -0.0941
  995SOL    HW1 4885   0.706   2.796   2.593  1.0666 -1.6732  0.7044
  995SOL    HW2 4886   0.664   2.660   2.544  0.1890 -0.0503 -3.4104
  996SOL     OW 4887   5.778   5.004   1.556  0.4550  0.1125 -0.2123
  996SOL    HW1 4888   5.859   4.981   1.603  0.6434  2.7243  0.9031
  996SOL    HW2 4889   5.716   5.025   1.625  0.7286  4.0487 -0.9469
  997SOL     OW 4890   5.805   1.929   1.327  0.7818  0.3494 -0.0793
  997SOL    HW1 4891   5.808   2.024   1.338  0.1828  0.4835 -0.9801
  997SOL    HW2 4892   5.788   1.896   1.416 -2.3773  1.3038 -0.1862
  998SOL     OW 4893   4.423   4.216   0.397 -0.1248  0.4217  0.1103
  998SOL    HW1 4894   4.428   4.281   0.467  2.2971 -1.2927  1.6877
  998SOL    HW2 4895   4.507   4.224   0.351 -0.0065 -1.1495 -0.0136
  999SOL     OW 4896   4.000   1.948   1.910 -0.1626 -0.0938  0.1805
  999SOL    HW1 4897   3.990   1.988   1.824 -2.8751  0.9743  0.8705
  999SOL    HW2 4898   4.064   1.878   1.897 -0.3050  0.1820 -2.6443
 1000SOL     OW 4899   3.674   0.212   4.083  0.3027 -0.6056 -0.0502
 1000SOL    HW1 4900   3.636   0.155   4.151 -1.2913 -0.8635 -1.1083
 1000SOL    HW2 4901   3.598   0.250   4.039  1.2810 -0.9507 -2.1298
 1001SOL     OW 4902   5.055   1.812   0.008  0.5919 -0.5506  0.1224
 1001SOL    HW1 4903   5.040   1.800  -0.086 -1.5285  0.1375  0.3364
 1001SOL    HW2 4904   4.986   1.871   0.037  0.7159 -1.3674  2.2816
 1002SOL     OW 4905   1.762   0.667   1.540  0.2344 -0.5980  0.2822
 1002SOL    HW1 4906   1.761   0.658   1.445  0.2954  0.3698  0.1808
 1002SOL    HW2 4907   1.791   0.757   1.556  0.3776 -0.7951  1.2216
 1003SOL     OW 4908   5.736   0.258   4.078  0.0579  0.5768 -0.6307
 1003SOL    HW1 4909   5.768   0.271   3.988 -2.2544  2.1791 -1.3075
 1003SOL    HW2 4910   5.737   0.163   4.089 -1.9622  0.1019 -3.3627
 1004SOL     OW 4911   1.608   0.157   0.451 -0.0328  0.1041  0.1581
 1004SOL    HW1 4912   1.674   0.130   0.514  0.4590  1.6143  0.3432
 1004SOL    HW2 4913   1.652   0.155   0.366 -0.2268 -0.4239  0.0693
 1005SOL     OW 4914   5.325   0.532   0.748 -0.3084 -0.2051 -0.0202
 1005SOL    HW1 4915   5.282   0.606   0.705 -0.5363  0.4420  1.2541
 1005SOL    HW2 4916   5.399   0.510   0.691 -0.6410  0.5585 -0.7675
 1006SOL     OW 4917   3.369   0.926   4.547 -0.2646 -0.4538  0.6697
 1006SOL    HW1 4918   3.441   0.959   4.494  0.4262 -1.8033  0.7029
 1006SOL    HW2 4919   3.372   0.831   4.535 -2.1599 -0.5354  0.5487
 1007SOL     OW 4920   2.727   1.947   0.523 -0.0399 -0.2919  0.1664
 1007SOL    HW1 4921   2.696   2.035   0.545  0.7757 -0.3092  1.4675
 1007SOL    HW2 4922   2.765   1.956   0.435  0.7010  0.8466  0.5818
 1008SOL     OW 4923   2.555   1.008   2.731  0.0915  0.1966 -0.6296
 1008SOL    HW1 4924   2.557   0.926   2.780 -0.3442  1.4717  1.6751
 1008SOL    HW2 4925   2.626   1.060   2.769  0.3986  0.8786 -2.0868
 1009SOL     OW 4926   3.328   2.982   0.880 -0.1079  0.0796 -0.0920
 1009SOL    HW1 4927   3.266   2.933   0.934  0.8169  0.4140  1.3385
 1009SOL    HW2 4928   3.352   3.057   0.934  0.8257  0.4591 -1.0043
 1010SOL     OW 4929   6.215   1.950   1.733  0.4663  0.0776  0.5079
 1010SOL    HW1 4930   6.205   2.014   1.663 -1.5889 -1.4979 -0.7715
 1010SOL    HW2 4931   6.226   2.003   1.813  0.1876  1.9679 -0.6486
 1011SOL     OW 4932   3.504   3.520   3.468 -0.1680 -0.3121 -0.2857
 1011SOL    HW1 4933   3.480   3.483   3.383 -1.9305 -1.8390  0.7983
 1011SOL    HW2 4934   3.497   3.614   3.456  1.0976 -0.4135 -2.2069
 1012SOL     OW 4935   4.763   0.012   2.803 -0.1560  0.3005  0.2679
 1012SOL    HW1 4936   4.841   0.027   2.750 -0.2101  0.5688  0.2614
 1012SOL    HW2 4937   4.691   0.017   2.741 -0.1747  0.0150  0.2680
 1013SOL     OW 4938   1.499   3.923   2.242 -0.0237  0.1679  0.3680
 1013SOL    HW1 4939   1.455   3.862   2.302  0.2056 -0.4775 -0.1060
 1013SOL    HW2 4940   1.578   3.950   2.289  1.3874 -2.1444 -0.4971
 1014SOL     OW 4941   1.113   0.342   0.246 -0.1655  0.9108 -0.1391
 1014SOL    HW1 4942   1.204   0.363   0.227 -0.2036  0.6324 -0.6359
 1014SOL    HW2 4943   1.105   0.249   0.225 -0.0965  0.4510  1.6488
 1015SOL     OW 4944   4.284   4.145   4.537  0.3605 -0.1962  0.1561
 1015SOL    HW1 4945   4.254   4.073   4.482 -2.7350  0.5323  0.7056
 1015SOL    HW2 4946   4.367   4.172   4.498  0.6197 -2.7072 -1.2667
 1016SOL     OW 4947   3.357   5.367   0.304 -0.1621 -0.9755 -0.7090
 1016SOL    HW1 4948   3.332   5.437   0.365 -0.4626 -0.3940 -1.4919
 1016SOL    HW2 4949   3.278   5.349   0.254 -0.8973 -3.6892  1.1582
 1017SOL     OW 4950   3.526   2.942   1.160 -0.0043 -0.3393  0.2706
 1017SOL    HW1 4951   3.569   3.018   1.122  0.5180 -1.1870 -0.8843
 1017SOL    HW2 4952   3.436   2.971   1.179 -0.1090  0.2740 -1.0895
 1018SOL     OW 4953   3.773   3.051   2.259  0.1608  0.4552  0.3180
 1018SOL    HW1 4954   3.752   2.973   2.208  1.1005  0.2359  0.2560
 1018SOL    HW2 4955   3.858   3.080   2.227 -0.2408  1.5987  0.2440
 1019SOL     OW 4956   2.323   1.256   1.516 -0.0791  0.2091 -0.7389
 1019SOL    HW1 4957   2.384   1.184   1.499 -0.9803 -1.0169  0.8860
 1019SOL    HW2 4958   2.262   1.254   1.442  0.1314 -0.4543 -0.9006
 1020SOL     OW 4959   2.593   3.953   4.181 -0.8637  0.1171 -0.1856
 1020SOL    HW1 4960   2.566   4.014   4.250 -0.3788 -2.2025  2.1931
 1020SOL    HW2 4961   2.530   3.881   4.186  0.9137 -1.5032 -0.1242
 1021SOL     OW 4962   2.577   4.803   0.201  0.1399 -0.3867  0.8443
 1021SOL    HW1 4963   2.621   4.720   0.217  0.7861 -0.4609 -1.0846
 1021SOL    HW2 4964   2.526   4.788   0.121  1.6977  1.5471 -0.5999
 1022SOL     OW 4965   3.346   5.668   3.900  0.1875 -0.3652  0.5531
 1022SOL    HW1 4966   3.267   5.630   3.863 -1.0821  1.1146  1.6229
 1022SOL    HW2 4967   3.328   5.676   3.994  1.7822 -0.3890  0.8985
 1023SOL     OW 4968   1.412   4.894   4.291 -0.0831  0.1745 -0.0693
 1023SOL    HW1 4969   1.348   4.845   4.239 -0.1468 -0.6324  0.7371
 1023SOL    HW2 4970   1.411   4.851   4.376  0.0241  1.4597  0.6075
 1024SOL     OW 4971   3.098   5.671   4.132  0.0342 -0.1988  0.5612
 1024SOL    HW1 4972   3.069   5.611   4.201  0.0826  0.2164  0.9500
 1024SOL    HW2 4973   3.138   5.744   4.180  0.3606 -0.0576  0.0806
 1025SOL     OW 4974   1.782   2.117   2.052 -0.2693  0.1345  0.3338
 1025SOL    HW1 4975   1.785   2.125   2.148 -0.4668  1.4114  0.2495
 1025SOL    HW2 4976   1.760   2.205   2.021 -2.5030 -0.7504 -0.7770
 1026SOL     OW 4977   1.667   0.531   2.466  0.2721 -0.4377  0.1227
 1026SOL    HW1 4978   1.613   0.585   2.408 -0.1541  0.0244  0.9249
 1026SOL    HW2 4979   1.755   0.536   2.429  0.2422  0.8216  0.1762
 1027SOL     OW 4980   1.461   2.867   1.302 -0.3343  0.4512  0.3694
 1027SOL    HW1 4981   1.465   2.786   1.353 -1.1214  0.4462  0.4283
 1027SOL    HW2 4982   1.386   2.855   1.244  0.2321  0.6745 -0.4202
 1028SOL     OW 4983   5.429   3.781   4.059 -0.3541 -0.9905 -0.2026
 1028SOL    HW1 4984   5.453   3.695   4.024 -2.7340 -1.3903 -1.0485
 1028SOL    HW2 4985   5.458   3.842   3.992 -0.3802 -1.3129 -0.5130
 1029SOL     OW 4986   3.702   0.046   1.165 -0.3034 -0.0553 -0.0252
 1029SOL    HW1 4987   3.617   0.004   1.155 -0.6891  0.4038  1.1322
 1029SOL    HW2 4988   3.681   0.138   1.181  0.4107  0.0748  0.1989
 1030SOL     OW 4989   6.208   4.140   3.959  0.1218  0.2993 -0.2367
 1030SOL    HW1 4990   6.299   4.169   3.969 -0.0257  0.7988 -0.3160
 1030SOL    HW2 4991   6.206   4.096   3.874  0.7663 -1.6004  0.6746
 1031SOL     OW 4992   0.195   5.756   2.754 -0.1044  0.7255 -0.2981
 1031SOL    HW1 4993   0.271   5.708   2.787 -0.8743  0.2548  0.8636
 1031SOL    HW2 4994   0.191   5.834   2.809 -0.6607  0.5754 -0.1239
 1032SOL     OW 4995   1.644   0.852   1.913  0.3249  0.3832 -0.0875
 1032SOL    HW1 4996   1.670   0.935   1.873 -0.2446  0.6129  0.0109
 1032SOL    HW2 4997   1.564   0.873   1.961 -0.2718 -0.4089 -0.7387
 1033SOL     OW 4998   2.548   4.558   3.289  0.1092 -0.1138  0.8030
 1033SOL    HW1 4999   2.559   4.570   3.195 -1.6715 -0.7087  0.4746
 1033SOL    HW2 5000   2.594   4.476   3.309  0.7617  0.1801  0.5204
 1034SOL     OW 5001   1.174   0.593   3.559 -0.3953  0.4300 -0.2234
 1034SOL    HW1 5002   1.120   0.573   3.483 -0.2669 -0.4378 -0.0996
 1034SOL    HW2 5003   1.111   0.624   3.625 -0.5835  0.6159 -0.4920
 1035SOL     OW 5004   5.364   2.165   2.218  0.2202 -0.0548  0.1346
 1035SOL    HW1 5005   5.447   2.120   2.232  0.8633  1.0104 -0.1201
 1035SOL    HW2 5006   5.355   2.172   2.123  1.5800  2.7997  0.0921
 1036SOL     OW 5007   4.903   5.207   0.527  0.3359  0.0819 -0.1234
 1036SOL    HW1 5008   4.823   5.244   0.489  1.1801  1.0676 -1.0292
 1036SOL    HW2 5009   4.973   5.235   0.467  1.4215 -0.3739  0.8812
 1037SOL     OW 5010   2.304   0.583   4.039 -0.1858 -0.6568 -0.5191
 1037SOL    HW1 5011   2.383   0.632   4.017 -0.8829  0.1905 -1.2413
 1037SOL    HW2 5012   2.314   0.561   4.132  0.7313 -0.2602 -0.5128
 1038SOL     OW 5013   2.700   3.174   3.577 -0.1170 -1.1024  0.0031
 1038SOL    HW1 5014   2.663   3.147   3.493  0.0020 -1.7770  0.1665
 1038SOL    HW2 5015   2.770   3.111   3.595  0.3370 -0.5420  0.2690
 1039SOL     OW 5016   2.330   0.833   1.629  0.1965 -0.4068  0.6153
 1039SOL    HW1 5017   2.409   0.801   1.673  1.4599  0.6331 -0.7915
 1039SOL    HW2 5018   2.308   0.764   1.567 -0.4512 -1.0204  1.5099
 1040SOL     OW 5019   0.683   4.223   2.472  0.4901 -0.2526  0.0365
 1040SOL    HW1 5020   0.709   4.300   2.523 -0.2697  0.0177  0.0265
 1040SOL    HW2 5021   0.607   4.188   2.518  0.5366 -0.7225 -0.2352
 1041SOL     OW 5022   2.547   6.398   3.239  0.0731 -0.1485 -0.4699
 1041SOL    HW1 5023   2.582   6.444   3.163 -0.0227 -0.9618 -1.0268
 1041SOL    HW2 5024   2.557   6.459   3.312 -0.4906  0.9242 -1.2679
 1042SOL     OW 5025   0.385   2.853   3.611 -1.1211 -0.2786 -0.0987
 1042SOL    HW1 5026   0.340   2.846   3.527 -0.6604 -1.6153 -0.2606
 1042SOL    HW2 5027   0.439   2.932   3.602 -0.4218 -0.8712 -1.3865
 1043SOL     OW 5028   3.482   1.793   3.233  0.8338  0.5675  0.5871
 1043SOL    HW1 5029   3.388   1.790   3.248  0.8303  1.3249  0.7663
 1043SOL    HW2 5030   3.500   1.886   3.217  1.3113  0.2371 -0.9860
 1044SOL     OW 5031   4.400   4.048   3.081  0.5857 -0.2629 -0.1336
 1044SOL    HW1 5032   4.420   4.034   3.174  1.2824 -0.9766 -0.3752
 1044SOL    HW2 5033   4.441   3.973   3.037 -0.0351 -0.1143 -0.9823
 1045SOL     OW 5034   3.620   0.137   0.373  0.2397  0.2619  0.3654
 1045SOL    HW1 5035   3.707   0.100   0.389  1.3631  2.6855  0.3303
 1045SOL    HW2 5036   3.560   0.064   0.385  2.2008 -1.2921  1.2828
 1046SOL     OW 5037   4.869   3.512   0.731  0.2750 -0.3264  0.3406
 1046SOL    HW1 5038   4.838   3.577   0.794 -0.8164 -0.6782  0.1870
 1046SOL    HW2 5039   4.929   3.561   0.674 -3.4692  1.7170 -2.2891
 1047SOL     OW 5040   0.906   3.227   0.168  0.0287 -0.8098 -0.0894
 1047SOL    HW1 5041   0.961   3.202   0.093 -0.9831 -0.9655 -0.8008
 1047SOL    HW2 5042   0.819   3.241   0.130 -0.6809 -1.6045  1.1671
 1048SOL     OW 5043   1.036   3.014   0.296  0.3974  0.4274 -0.4957
 1048SOL    HW1 5044   0.980   2.955   0.246  1.8107 -0.1462 -1.4892
 1048SOL    HW2 5045   1.036   3.096   0.246 -0.0223  0.6338 -0.1654
 1049SOL     OW 5046   6.175   3.682   2.442  0.4608 -0.2714 -0.0337
 1049SOL    HW1 5047   6.089   3.656   2.478  1.3292 -0.5534  1.9996
 1049SOL    HW2 5048   6.238   3.636   2.496  1.9381 -1.1351 -2.3697
 1050SOL     OW 5049   0.496   3.094   0.211 -0.2996  0.3233  0.2006
 1050SOL    HW1 5050   0.430   3.115   0.277 -0.8818 -0.9208  0.0443
 1050SOL    HW2 5051   0.530   3.008   0.238  1.5974  1.1300  0.5303
 1051SOL     OW 5052   3.846   3.428   4.158 -0.7014  0.2761 -0.1090
 1051SOL    HW1 5053   3.860   3.505   4.213  0.3869  0.3658 -0.4929
 1051SOL    HW2 5054   3.765   3.446   4.110 -1.0621  0.6746  0.6364
 1052SOL     OW 5055   1.021   0.516   2.456  0.0689 -0.2058  0.0799
 1052SOL    HW1 5056   0.930   0.515   2.485  0.6694 -1.4206  2.2104
 1052SOL    HW2 5057   1.065   0.575   2.518  1.0207 -1.0225  0.2113
 1053SOL     OW 5058   5.586   3.523   2.970 -0.3172 -0.7985 -0.1250
 1053SOL    HW1 5059   5.557   3.491   2.885  0.3159 -0.6060 -0.4197
 1053SOL    HW2 5060   5.507   3.559   3.010 -1.1678 -3.0449  0.3839
 1054SOL     OW 5061   3.233   3.760   4.439 -0.4675  0.6556  0.3096
 1054SOL    HW1 5062   3.171   3.820   4.480 -0.5308  0.9880 -0.2670
 1054SOL    HW2 5063   3.281   3.813   4.375 -0.2279  0.1969  0.0969
 1055SOL     OW 5064   1.751   0.286   3.928 -0.5726  0.5597  0.4133
 1055SOL    HW1 5065   1.804   0.247   3.859 -1.8784  1.5660 -1.2228
 1055SOL    HW2 5066   1.775   0.379   3.929 -0.3041  0.5060  1.6102
 1056SOL     OW 5067   2.794   1.182   1.480 -0.3884  0.2967 -0.0946
 1056SOL    HW1 5068   2.826   1.130   1.406  3.1248  0.8747  0.8234
 1056SOL    HW2 5069   2.796   1.272   1.449 -2.5557  0.2987 -0.3877
 1057SOL     OW 5070   0.722   3.825   2.152  0.2299  0.5411 -0.2489
 1057SOL    HW1 5071   0.659   3.890   2.122  1.0824  1.9796  0.8841
 1057SOL    HW2 5072   0.729   3.841   2.247  2.8689  1.0566 -0.4378
 1058SOL     OW 5073   0.325   0.251   3.654  0.3083  0.6968 -0.5171
 1058SOL    HW1 5074   0.312   0.345   3.640  0.7129  0.6262 -1.4688
 1058SOL    HW2 5075   0.386   0.225   3.584 -0.2166 -0.3810 -0.5890
 1059SOL     OW 5076   1.634   0.187   4.278  0.2892 -0.1827 -1.4170
 1059SOL    HW1 5077   1.715   0.179   4.228  2.6580 -0.5274  2.1146
 1059SOL    HW2 5078   1.609   0.097   4.300  0.5435 -0.0017 -0.2812
 1060SOL     OW 5079   3.690   5.208   0.649  0.1338 -0.2852  0.3114
 1060SOL    HW1 5080   3.697   5.114   0.670 -1.1177 -0.4852 -0.0663
 1060SOL    HW2 5081   3.696   5.252   0.733  3.4671 -0.4668  0.2979
 1061SOL     OW 5082   1.553   0.297   0.727  0.0820  0.5050 -0.5823
 1061SOL    HW1 5083   1.537   0.212   0.686  1.2515 -0.8258  1.5811
 1061SOL    HW2 5084   1.578   0.354   0.654  2.4865 -1.8322 -1.7452
 1062SOL     OW 5085   2.837   2.860   2.112  0.2786 -0.2231  0.0862
 1062SOL    HW1 5086   2.749   2.846   2.146  0.5067 -0.9647  0.3912
 1062SOL    HW2 5087   2.824   2.903   2.028 -0.3641 -0.0470  0.2751
 1063SOL     OW 5088   2.748   3.443   3.659  0.5135  0.1964 -0.0439
 1063SOL    HW1 5089   2.746   3.371   3.596  0.1587 -1.0963  1.3907
 1063SOL    HW2 5090   2.659   3.478   3.657  0.6435  0.5021 -0.6305
 1064SOL     OW 5091   0.649   3.336   0.143 -0.2920  0.1580 -0.3014
 1064SOL    HW1 5092   0.582   3.402   0.126 -0.8763 -0.0469  1.1110
 1064SOL    HW2 5093   0.601   3.253   0.142 -0.2042  0.0615  1.3928
 1065SOL     OW 5094   3.321   0.505   1.582  0.0133 -0.1798  0.0807
 1065SOL    HW1 5095   3.282   0.591   1.595  1.1117  0.1558  1.4211
 1065SOL    HW2 5096   3.412   0.516   1.609 -0.1687 -2.0915  1.6630
 1066SOL     OW 5097   3.989   5.085   4.062 -0.0143  0.2174  0.7835
 1066SOL    HW1 5098   4.001   5.082   4.157  0.8885 -0.1751  0.6681
 1066SOL    HW2 5099   4.078   5.084   4.026 -0.2621  2.2807 -0.0404
 1067SOL     OW 5100   1.598   2.046   3.905  0.0449 -0.0980  0.3552
 1067SOL    HW1 5101   1.649   1.990   3.964  0.0218  0.1642  0.6250
 1067SOL    HW2 5102   1.515   2.000   3.894  1.0261 -1.5682 -1.6912
 1068SOL     OW 5103   3.230   0.966   1.474  0.3855  0.4412 -0.0975
 1068SOL    HW1 5104   3.161   1.028   1.498 -1.2040 -1.3856  0.2573
 1068SOL    HW2 5105   3.311   1.015   1.490 -0.7635  2.0857  1.1635
 1069SOL     OW 5106   6.247   3.496   1.442 -0.5723 -0.3234 -0.0521
 1069SOL    HW1 5107   6.180   3.493   1.373 -0.0746  0.8669 -0.6181
 1069SOL    HW2 5108   6.266   3.404   1.461 -0.7333 -0.6812 -1.4990
 1070SOL     OW 5109   3.366   5.319   2.587 -0.4181 -0.0285 -0.9107
 1070SOL    HW1 5110   3.310   5.380   2.636  1.6686  2.3832 -1.2900
 1070SOL    HW2 5111   3.355   5.235   2.630 -4.6552  0.1240 -1.2801
 1071SOL     OW 5112   5.870   1.002   3.475  0.5702  0.0452 -0.4427
 1071SOL    HW1 5113   5.777   1.022   3.467  0.2041 -1.1327  0.5200
 1071SOL    HW2 5114   5.902   1.060   3.544  0.7482  1.0046 -1.3130
 1072SOL     OW 5115   6.153   1.527   4.334  0.2729 -0.1354  0.0559
 1072SOL    HW1 5116   6.135   1.575   4.415  1.0466  0.9441 -0.3989
 1072SOL    HW2 5117   6.227   1.572   4.294 -1.5685  0.8848 -2.4857
 1073SOL     OW 5118   4.867   0.623   1.945 -0.0113 -0.6277 -0.2051
 1073SOL    HW1 5119   4.954   0.606   1.907  0.4149  0.4612  0.2242
 1073SOL    HW2 5120   4.870   0.581   2.030  0.6998  0.7322  0.4726
 1074SOL     OW 5121   1.601   4.358   0.756  0.5837 -0.1688 -0.3056
 1074SOL    HW1 5122   1.574   4.443   0.791  1.3458 -0.1859  0.3511
 1074SOL    HW2 5123   1.556   4.352   0.672  0.2456  0.7317 -0.2071
 1075SOL     OW 5124   0.988   4.997   4.078  0.7454  0.1761  0.1485
 1075SOL    HW1 5125   0.897   4.971   4.094  0.9822 -1.3897 -0.8668
 1075SOL    HW2 5126   0.988   5.092   4.089 -0.9191  0.1557  0.5919
 1076SOL     OW 5127   1.780   0.071   3.530  0.1527  0.2021  0.1408
 1076SOL    HW1 5128   1.702   0.016   3.522 -0.7038  1.1305  1.6602
 1076SOL    HW2 5129   1.759   0.150   3.480 -0.7442  1.2915  2.1067
 1077SOL     OW 5130   3.750   3.030   1.480  0.3964 -0.6090  0.1348
 1077SOL    HW1 5131   3.780   3.020   1.390 -0.1688 -1.8551  0.0726
 1077SOL    HW2 5132   3.661   3.064   1.472 -0.1649 -2.0060  0.1614
 1078SOL     OW 5133   4.520   5.015   0.743  0.1070  0.1558 -0.3517
 1078SOL    HW1 5134   4.598   4.965   0.766  0.2835  0.2137 -0.8226
 1078SOL    HW2 5135   4.455   4.948   0.721 -0.1791  0.0880  0.6612
 1079SOL     OW 5136   4.371   4.872   0.306  0.1362  0.2285  0.3148
 1079SOL    HW1 5137   4.328   4.958   0.314 -0.2011  0.1814 -0.8054
 1079SOL    HW2 5138   4.358   4.847   0.214 -0.5517 -1.4407  0.8319
 1080SOL     OW 5139   4.066   2.241   2.041 -0.5144 -0.1126  0.4133
 1080SOL    HW1 5140   4.030   2.325   2.014  1.4223 -0.3704 -3.7744
 1080SOL    HW2 5141   3.996   2.178   2.025 -0.9945  0.3355  0.7120
 1081SOL     OW 5142   1.153   0.459   1.478  0.5638 -0.0512  0.6850
 1081SOL    HW1 5143   1.200   0.534   1.513  1.0826 -0.7961  1.6457
 1081SOL    HW2 5144   1.062   0.487   1.474  0.8918  0.9807  0.0034
 1082SOL     OW 5145   5.969   2.861   3.713  0.1276 -0.4128  0.0031
 1082SOL    HW1 5146   5.948   2.768   3.712 -0.2908 -0.3980  2.1286
 1082SOL    HW2 5147   5.954   2.888   3.804 -0.2080  1.8297 -0.6533
 1083SOL     OW 5148   3.512   0.257   0.166  0.3619  0.1914 -0.1210
 1083SOL    HW1 5149   3.548   0.259   0.255 -0.1539  1.5177  0.0744
 1083SOL    HW2 5150   3.422   0.288   0.176  0.8462  2.1739 -1.3291
 1084SOL     OW 5151   5.423   2.408   3.937  0.5089 -0.0147 -0.2344
 1084SOL    HW1 5152   5.437   2.490   3.984  2.3916 -0.4998  0.1404
 1084SOL    HW2 5153   5.420   2.434   3.844 -0.2013  0.6100 -0.0454
 1085SOL     OW 5154   6.421   1.957   3.797 -0.1356  0.1569  0.2762
 1085SOL    HW1 5155   6.422   1.986   3.888  1.1022 -1.6984  0.9140
 1085SOL    HW2 5156   6.454   1.867   3.800  1.3263  0.5091 -2.1509
 1086SOL     OW 5157   5.179   5.228   3.833  0.1183 -0.1618 -0.0677
 1086SOL    HW1 5158   5.106   5.170   3.855  0.2277  0.1826  1.3139
 1086SOL    HW2 5159   5.146   5.284   3.763 -1.2977  0.6229  1.1749
 1087SOL     OW 5160   5.380   2.238   4.177 -0.1488 -0.2820  0.6399
 1087SOL    HW1 5161   5.367   2.316   4.123 -0.1608  1.1234  2.5584
 1087SOL    HW2 5162   5.472   2.242   4.204  0.0715 -1.3989  0.0862
 1088SOL     OW 5163   2.631   2.996   2.758 -0.2762  0.0880  0.1615
 1088SOL    HW1 5164   2.635   3.074   2.813  0.6093  0.1203  0.0625
 1088SOL    HW2 5165   2.617   3.030   2.670  0.0083  0.1328  0.1326
 1089SOL     OW 5166   3.596   2.164   1.518  0.5020 -0.0284 -0.2468
 1089SOL    HW1 5167   3.575   2.241   1.464 -0.3626 -0.3829 -0.4399
 1089SOL    HW2 5168   3.624   2.097   1.455  1.9666  0.3380 -0.0151
 1090SOL     OW 5169   0.311   1.734   1.515  0.0237  0.4963 -0.3181
 1090SOL    HW1 5170   0.386   1.746   1.457  0.4232  0.1184  0.1103
 1090SOL    HW2 5171   0.305   1.639   1.528 -0.4260  0.5347 -0.2102
 1091SOL     OW 5172   4.547   5.202   3.326  0.0992 -0.3049 -0.4299
 1091SOL    HW1 5173   4.458   5.195   3.292 -1.4009  0.7395  2.8866
 1091SOL    HW2 5174   4.592   5.125   3.291 -3.1311 -2.8186  0.4861
 1092SOL     OW 5175   3.521   6.180   2.035 -0.4040  0.1096 -0.0565
 1092SOL    HW1 5176   3.558   6.268   2.045  0.6885 -0.2953 -0.3274
 1092SOL    HW2 5177   3.440   6.181   2.086  0.4440  0.7763  1.3331
 1093SOL     OW 5178   6.408   5.960   0.697  0.3651  0.3859 -0.0836
 1093SOL    HW1 5179   6.431   6.053   0.697  0.3030  0.4128 -0.8495
 1093SOL    HW2 5180   6.321   5.957   0.737  0.2229  0.7015 -0.3625
 1094SOL     OW 5181   0.251   1.184   0.263 -0.1336 -0.0782 -0.2363
 1094SOL    HW1 5182   0.320   1.144   0.209 -0.0279 -0.0892 -0.0940
 1094SOL    HW2 5183   0.171   1.138   0.237 -0.0357 -0.2831 -0.1798
 1095SOL     OW 5184   3.437   6.394   0.439 -0.3496 -1.0877 -0.4494
 1095SOL    HW1 5185   3.465   6.405   0.530  0.7957 -1.3618 -0.7548
 1095SOL    HW2 5186   3.352   6.350   0.446 -0.4813 -0.7188  0.4936
 1096SOL     OW 5187   2.385   1.289   2.143 -0.6657  0.1495  0.3779
 1096SOL    HW1 5188   2.424   1.311   2.059 -0.6350  0.5448  0.4946
 1096SOL    HW2 5189   2.342   1.205   2.128 -0.6885  0.2345 -0.0404
 1097SOL     OW 5190   0.310   5.318   3.836  0.3733  0.6318 -0.0613
 1097SOL    HW1 5191   0.324   5.351   3.747  0.5966  2.6210  0.6705
 1097SOL    HW2 5192   0.241   5.374   3.872  0.0640 -0.3548  0.9332
 1098SOL     OW 5193   2.307   0.046   0.796  0.0950 -0.1453  0.1746
 1098SOL    HW1 5194   2.394   0.084   0.790  0.2047 -0.3611  0.3964
 1098SOL    HW2 5195   2.296  -0.004   0.715 -0.5224  1.3307 -0.7040
 1099SOL     OW 5196   2.487   6.366   1.022 -0.3316  0.1114  0.6363
 1099SOL    HW1 5197   2.509   6.398   0.934 -3.3219 -0.3482 -0.3934
 1099SOL    HW2 5198   2.473   6.445   1.074  1.0761  0.3836  0.6482
 1100SOL     OW 5199   1.726   3.168   3.387 -0.0371  0.4811 -0.7272
 1100SOL    HW1 5200   1.684   3.149   3.303 -0.1643  1.4380 -0.8949
 1100SOL    HW2 5201   1.690   3.253   3.413  1.2445  0.9752 -0.5110
 1101SOL     OW 5202   2.691   4.184   0.478  0.0355  0.0072  0.3794
 1101SOL    HW1 5203   2.712   4.134   0.556  0.2466 -0.1237  0.2417
 1101SOL    HW2 5204   2.683   4.274   0.508  0.1740 -0.0350  0.5428
 1102SOL     OW 5205   2.199   4.361   3.722 -0.1739  0.1090 -0.5118
 1102SOL    HW1 5206   2.148   4.280   3.727  0.0318 -0.0251 -0.5647
 1102SOL    HW2 5207   2.282   4.334   3.681 -0.1530  0.3674 -0.6384
 1103SOL     OW 5208   1.074   5.251   2.212 -0.4074  0.0481 -0.4558
 1103SOL    HW1 5209   0.999   5.259   2.153 -2.0235  1.5694  1.6494
 1103SOL    HW2 5210   1.065   5.324   2.273  2.3635 -0.2038  0.4088
 1104SOL     OW 5211   4.168   0.100   0.860  0.3075 -0.5455 -0.0367
 1104SOL    HW1 5212   4.114   0.165   0.816  2.1466  0.8922 -0.2846
 1104SOL    HW2 5213   4.107   0.049   0.912 -1.4511  0.0783 -1.4004
 1105SOL     OW 5214   4.709   3.681   3.895  0.5563  0.3464  0.0628
 1105SOL    HW1 5215   4.783   3.629   3.863 -0.5803 -0.0317 -2.0946
 1105SOL    HW2 5216   4.749   3.746   3.953  2.3007 -1.2668  0.7549
 1106SOL     OW 5217   0.574   5.354   2.871 -0.2355  0.2777  0.2012
 1106SOL    HW1 5218   0.581   5.290   2.800 -1.4200 -0.3537  0.6255
 1106SOL    HW2 5219   0.597   5.306   2.950  1.6197  1.1211  0.2136
 1107SOL     OW 5220   2.395   0.808   1.322 -0.3973  0.5858 -0.0003
 1107SOL    HW1 5221   2.447   0.806   1.242  0.4416  1.7167  0.4815
 1107SOL    HW2 5222   2.428   0.734   1.374  0.1140  0.7544 -0.0790
 1108SOL     OW 5223   4.329   4.909   1.689  0.0123 -0.3369 -0.1353
 1108SOL    HW1 5224   4.238   4.924   1.714  0.1879  2.3292 -0.8239
 1108SOL    HW2 5225   4.381   4.956   1.754  1.0312 -2.5390  0.7632
 1109SOL     OW 5226   0.987   2.763   2.342  0.7891 -0.2343  0.0788
 1109SOL    HW1 5227   1.045   2.752   2.418  0.1035  0.7717  0.7814
 1109SOL    HW2 5228   1.006   2.851   2.310  0.1266 -0.1505 -0.0960
 1110SOL     OW 5229   1.461   4.145   3.115  0.0730  0.0204 -0.1406
 1110SOL    HW1 5230   1.366   4.154   3.127 -0.2224  1.0973 -2.5741
 1110SOL    HW2 5231   1.470   4.108   3.027  1.9321 -0.6654  0.2914
 1111SOL     OW 5232   5.308   1.301   0.808  0.0517  1.0078 -0.7172
 1111SOL    HW1 5233   5.331   1.359   0.880  0.9190  1.2426 -1.1676
 1111SOL    HW2 5234   5.251   1.354   0.751 -1.8473  0.3601  0.5044
 1112SOL     OW 5235   4.464   6.167   2.399  0.0775  0.3243  0.7210
 1112SOL    HW1 5236   4.426   6.244   2.355  1.1328  0.2391 -0.3756
 1112SOL    HW2 5237   4.389   6.109   2.412 -0.4645  0.8514  0.0826
 1113SOL     OW 5238   3.607   4.820   0.000 -0.4550 -0.6224  0.2501
 1113SOL    HW1 5239   3.677   4.852   0.056 -0.7436 -0.3175  0.4443
 1113SOL    HW2 5240   3.642   4.826  -0.089 -0.2376 -0.4683  0.3459
 1114SOL     OW 5241   6.306   1.668   2.824 -0.1755 -0.6249  0.3876
 1114SOL    HW1 5242   6.374   1.735   2.818 -1.4170  0.7850  1.3098
 1114SOL    HW2 5243   6.352   1.585   2.809  1.6329  0.3124  0.5098
 1115SOL     OW 5244   2.700   4.228   2.244 -0.5294  0.0471 -0.0027
 1115SOL    HW1 5245   2.759   4.179   2.301  1.4738  1.0296 -1.1066
 1115SOL    HW2 5246   2.616   4.228   2.289 -0.3919 -3.5506  0.4863
 1116SOL     OW 5247   5.473   5.018   1.262  0.5641 -0.3402 -0.3340
 1116SOL    HW1 5248   5.478   5.112   1.277  2.4440 -0.6150  1.1485
 1116SOL    HW2 5249   5.379   4.999   1.261  0.1475  1.5990 -1.2289
 1117SOL     OW 5250   0.422   6.331   1.735 -0.1284  0.0382  0.2581
 1117SOL    HW1 5251   0.363   6.310   1.808  0.1380  0.1114  0.5007
 1117SOL    HW2 5252   0.509   6.303   1.767 -0.0345 -0.0631 -0.0892
 1118SOL     OW 5253   4.940   4.777   4.302  0.1530 -0.0709 -0.6369
 1118SOL    HW1 5254   5.003   4.847   4.316  1.4106 -0.8039 -2.2802
 1118SOL    HW2 5255   4.865   4.820   4.260  1.3249  0.1863 -2.5834
 1119SOL     OW 5256   5.507   1.717   0.712 -0.9234  0.4808 -0.5420
 1119SOL    HW1 5257   5.589   1.670   0.695 -2.1114 -1.9960  0.1045
 1119SOL    HW2 5258   5.479   1.748   0.626  0.4986  1.0747 -0.8223
 1120SOL     OW 5259   0.789   2.506   3.619 -0.5527 -0.1420 -0.0787
 1120SOL    HW1 5260   0.713   2.562   3.633 -0.0771 -0.1357  3.1241
 1120SOL    HW2 5261   0.780   2.436   3.684  0.9357 -1.5346 -1.2922
 1121SOL     OW 5262   2.927   2.070   1.776 -0.0656 -0.1736 -0.1683
 1121SOL    HW1 5263   2.958   2.125   1.704  2.1493 -0.1362  0.7278
 1121SOL    HW2 5264   2.984   1.994   1.775 -0.0552 -0.2323  1.4535
 1122SOL     OW 5265   4.868   1.857   1.796 -0.2306 -0.2208  0.0975
 1122SOL    HW1 5266   4.922   1.778   1.789  0.3389  0.2329 -0.7608
 1122SOL    HW2 5267   4.925   1.921   1.839  0.0973  0.3982 -1.2122
 1123SOL     OW 5268   3.493   2.064   3.203  0.1292  0.3142  0.2921
 1123SOL    HW1 5269   3.517   2.112   3.123  1.4998 -1.7766 -0.6413
 1123SOL    HW2 5270   3.503   2.128   3.273  0.6564  1.7296 -1.0136
 1124SOL     OW 5271   1.447   0.053   1.094 -0.3765  0.2505  0.2569
 1124SOL    HW1 5272   1.387   0.126   1.082 -0.5321  0.0488 -0.2113
 1124SOL    HW2 5273   1.477   0.031   1.006 -0.9153 -0.7343  0.3046
 1125SOL     OW 5274   5.190   2.349   2.327  0.0413 -0.2186 -0.1951
 1125SOL    HW1 5275   5.233   2.427   2.291  0.4514  0.1637  1.0720
 1125SOL    HW2 5276   5.247   2.277   2.301  0.2885  0.0406 -0.3843
 1126SOL     OW 5277   1.933   4.220   2.394 -0.5484  0.2501  0.1259
 1126SOL    HW1 5278   1.978   4.295   2.433 -0.3541 -0.3656  1.1167
 1126SOL    HW2 5279   1.906   4.251   2.307  0.3829  1.1481  0.1332
 1127SOL     OW 5280   3.816   5.699   0.065 -0.3984 -0.4728  0.3520
 1127SOL    HW1 5281   3.774   5.622   0.103 -0.8030  0.1979  1.3066
 1127SOL    HW2 5282   3.906   5.671   0.046 -0.7530 -1.3876 -0.0038
 1128SOL     OW 5283   5.703   4.448   0.671 -0.2278 -0.1913  0.3398
 1128SOL    HW1 5284   5.798   4.448   0.659 -0.4236  0.7318 -1.6450
 1128SOL    HW2 5285   5.676   4.536   0.645 -1.4436  0.3165  2.9801
 1129SOL     OW 5286   4.373   5.937   1.638 -0.0219  0.8526  0.2886
 1129SOL    HW1 5287   4.457   5.958   1.680 -0.0719  1.5163  0.0607
 1129SOL    HW2 5288   4.334   6.022   1.618 -1.2959  0.5715  1.4592
 1130SOL     OW 5289   4.178   3.054   1.472 -0.4096 -0.7146 -0.3419
 1130SOL    HW1 5290   4.248   3.112   1.503 -1.2198  0.1103 -0.0005
 1130SOL    HW2 5291   4.098   3.106   1.483 -1.2900 -2.2579  0.8850
 1131SOL     OW 5292   1.140   0.737   1.729  0.2016 -0.5802 -0.6317
 1131SOL    HW1 5293   1.208   0.729   1.662 -0.0248 -1.0551 -0.8164
 1131SOL    HW2 5294   1.112   0.646   1.745  0.4213 -0.4932  0.2811
 1132SOL     OW 5295   5.356   0.629   0.243 -0.2305  0.3480  0.1479
 1132SOL    HW1 5296   5.432   0.687   0.244  0.5278 -0.6172  1.6118
 1132SOL    HW2 5297   5.281   0.688   0.234  0.6237  1.3931 -0.2694
 1133SOL     OW 5298   3.633   5.395   1.640 -0.7519 -0.0479  0.3777
 1133SOL    HW1 5299   3.680   5.478   1.637 -2.6619  1.1151  0.8274
 1133SOL    HW2 5300   3.647   5.363   1.729  0.1411 -0.3329  0.1481
 1134SOL     OW 5301   2.429   3.148   1.867 -0.1258 -0.4325  0.3984
 1134SOL    HW1 5302   2.446   3.057   1.894  0.4122  0.1593  2.2167
 1134SOL    HW2 5303   2.408   3.193   1.949  1.3333  1.4563 -0.1879
 1135SOL     OW 5304   6.059   2.150   2.953  0.6062 -0.2295 -0.8509
 1135SOL    HW1 5305   5.984   2.198   2.919 -0.4311 -1.4867 -0.4357
 1135SOL    HW2 5306   6.133   2.181   2.902 -0.6408 -0.9624 -3.2396
 1136SOL     OW 5307   2.688   1.505   1.971  0.3753 -0.4765 -0.2915
 1136SOL    HW1 5308   2.768   1.520   1.920  0.3707  0.8859  0.0682
 1136SOL    HW2 5309   2.719   1.489   2.060  0.2468  0.2835 -0.1051
 1137SOL     OW 5310   3.219   2.397   1.165  0.1373  0.0134 -0.0309
 1137SOL    HW1 5311   3.239   2.314   1.208 -2.0094 -0.3268  0.4194
 1137SOL    HW2 5312   3.256   2.389   1.078  0.2397 -1.2837  0.1194
 1138SOL     OW 5313   1.275   2.249   1.510  0.2549 -0.6695  0.1473
 1138SOL    HW1 5314   1.202   2.304   1.539  1.0283 -0.4250  1.7563
 1138SOL    HW2 5315   1.322   2.304   1.447 -0.8981 -0.8165 -0.8704
 1139SOL     OW 5316   0.430   0.730   1.093 -0.5754 -0.2008 -0.1836
 1139SOL    HW1 5317   0.502   0.768   1.145 -0.5771  0.3739 -0.5836
 1139SOL    HW2 5318   0.381   0.676   1.154  0.5788 -1.1314 -0.0452
 1140SOL     OW 5319   5.039   2.473   3.449  0.3116  0.2443  0.2596
 1140SOL    HW1 5320   5.037   2.553   3.397 -1.7524  1.5975  2.2093
 1140SOL    HW2 5321   4.960   2.425   3.422  0.2394  0.0447  0.8082
 1141SOL     OW 5322   2.041   2.247   3.607 -1.1045  0.2172 -0.5628
 1141SOL    HW1 5323   2.110   2.198   3.562 -0.6754 -0.3549  0.6803
 1141SOL    HW2 5324   1.959   2.206   3.578 -0.7689 -0.9980  0.1625
 1142SOL     OW 5325   3.312   1.308   1.255  0.2905 -0.3239 -0.1434
 1142SOL    HW1 5326   3.270   1.334   1.337  0.0437 -1.1847  0.0160
 1142SOL    HW2 5327   3.309   1.387   1.201 -2.7768 -0.6627 -0.6574
 1143SOL     OW 5328   2.659   1.638   1.220 -0.0731 -0.5328 -0.1054
 1143SOL    HW1 5329   2.725   1.654   1.153 -2.0143  1.6647 -1.6740
 1143SOL    HW2 5330   2.577   1.629   1.171 -1.2947 -0.8660  1.8642
 1144SOL     OW 5331   3.274   0.654   2.120  0.2381 -0.8412  0.1952
 1144SOL    HW1 5332   3.277   0.615   2.033  2.7623  0.6625 -0.4959
 1144SOL    HW2 5333   3.185   0.688   2.128 -1.0859 -3.7674 -0.4085
 1145SOL     OW 5334   4.607   1.780   1.822 -0.1290 -0.2826  0.1955
 1145SOL    HW1 5335   4.605   1.766   1.917  0.3401 -0.6439  0.1584
 1145SOL    HW2 5336   4.699   1.797   1.803 -0.2256 -0.1888 -0.1922
 1146SOL     OW 5337   2.768   5.600   3.233 -0.2358  0.1212  0.2514
 1146SOL    HW1 5338   2.782   5.523   3.288 -0.3261  0.4267  0.7055
 1146SOL    HW2 5339   2.855   5.622   3.199 -0.2672 -0.4025 -0.1837
 1147SOL     OW 5340   4.800   6.115   2.182 -0.8892 -0.3706 -0.1764
 1147SOL    HW1 5341   4.715   6.127   2.223 -1.3788 -0.9001 -1.0036
 1147SOL    HW2 5342   4.814   6.020   2.183 -0.6279 -0.3428 -0.6503
 1148SOL     OW 5343   6.218   4.424   3.814  0.8103 -0.3466 -0.0528
 1148SOL    HW1 5344   6.269   4.363   3.867  0.6956 -0.5824 -0.2136
 1148SOL    HW2 5345   6.164   4.471   3.876  1.8867  0.5588  0.2365
 1149SOL     OW 5346   6.062   1.677   1.640  0.4789  0.2782 -0.2142
 1149SOL    HW1 5347   6.066   1.760   1.687 -0.0119  0.0797  0.1886
 1149SOL    HW2 5348   6.123   1.687   1.567 -1.4072  1.9045 -1.6542
 1150SOL     OW 5349   2.914   5.866   4.230 -0.1894 -0.6144  0.2497
 1150SOL    HW1 5350   2.975   5.801   4.194 -0.2011 -0.7760  0.5209
 1150SOL    HW2 5351   2.857   5.816   4.288 -0.8025 -0.5295 -0.2570
 1151SOL     OW 5352   3.545   0.315   1.168  0.3442 -0.2995  0.0261
 1151SOL    HW1 5353   3.466   0.275   1.132  0.9676 -1.0362 -0.5892
 1151SOL    HW2 5354   3.514   0.374   1.236 -0.7559 -0.2812 -0.4647
 1152SOL     OW 5355   2.520   2.809   1.532 -0.0097 -0.0580 -0.1657
 1152SOL    HW1 5356   2.615   2.804   1.521 -0.0178  0.8963 -0.7498
 1152SOL    HW2 5357   2.508   2.821   1.626  0.4264 -0.5689 -0.0378
 1153SOL     OW 5358   2.842   4.970   1.307 -0.1337 -0.8871  0.2198
 1153SOL    HW1 5359   2.852   4.891   1.360 -2.2310 -0.8231  0.8351
 1153SOL    HW2 5360   2.795   4.940   1.229  0.9888 -0.5985 -0.5816
 1154SOL     OW 5361   0.963   5.821   1.612  0.5168 -0.0816  0.0299
 1154SOL    HW1 5362   1.048   5.864   1.612  0.3198  0.3308  0.7974
 1154SOL    HW2 5363   0.931   5.832   1.522  0.6126  1.1250  0.1231
 1155SOL     OW 5364   1.839   0.752   3.360 -0.4443  0.4120  0.9090
 1155SOL    HW1 5365   1.845   0.742   3.265 -0.0569 -0.0968  0.9810
 1155SOL    HW2 5366   1.817   0.844   3.374 -1.5157  0.2659  0.2904
 1156SOL     OW 5367   5.126   4.997   1.415 -0.2083 -0.4897  0.4260
 1156SOL    HW1 5368   5.127   4.942   1.494  2.4399  0.5961  1.2532
 1156SOL    HW2 5369   5.096   5.082   1.446  0.7460 -0.0865  0.2647
 1157SOL     OW 5370   4.431   0.602   1.978  0.3776  0.1013 -0.2270
 1157SOL    HW1 5371   4.401   0.511   1.969 -2.2103  1.0220 -1.8430
 1157SOL    HW2 5372   4.493   0.613   1.906  0.7013 -0.3850 -0.0293
 1158SOL     OW 5373   0.000   3.921   3.652 -0.4049 -0.3385  0.2359
 1158SOL    HW1 5374   0.083   3.909   3.605  0.2177  2.2268  0.5541
 1158SOL    HW2 5375   0.014   3.879   3.736 -0.0996 -1.4884 -0.3668
 1159SOL     OW 5376   0.266   4.761   3.194  0.3711  0.2183 -0.2823
 1159SOL    HW1 5377   0.305   4.791   3.276 -0.4272  1.1035 -0.2188
 1159SOL    HW2 5378   0.290   4.827   3.130 -1.3015  0.9874 -0.1640
 1160SOL     OW 5379   2.955   6.316   4.433 -0.0172  0.2966  0.1232
 1160SOL    HW1 5380   2.875   6.265   4.418  0.1571 -0.0376  0.3004
 1160SOL    HW2 5381   3.026   6.255   4.412  0.1910  0.5647  0.0510
 1161SOL     OW 5382   6.430   1.638   3.236 -0.2931 -0.3347 -0.2690
 1161SOL    HW1 5383   6.446   1.732   3.250 -0.3717 -0.0484 -1.8722
 1161SOL    HW2 5384   6.338   1.634   3.213 -0.3081 -0.8331 -0.1188
 1162SOL     OW 5385   2.628   1.804   1.653  0.0735 -0.8641 -0.2040
 1162SOL    HW1 5386   2.652   1.876   1.594  1.8473  0.0757  1.5387
 1162SOL    HW2 5387   2.588   1.739   1.596  0.0770  0.7357 -2.1458
 1163SOL     OW 5388   1.036   2.030   3.951 -0.1301  0.7680  0.0325
 1163SOL    HW1 5389   0.943   2.049   3.963 -0.2957 -0.3178  0.5554
 1163SOL    HW2 5390   1.073   2.034   4.039  0.3943  1.5136 -0.2125
 1164SOL     OW 5391   0.503   1.835   0.838 -0.3117 -0.0618 -0.4218
 1164SOL    HW1 5392   0.458   1.788   0.909  0.6017  1.8173  1.5245
 1164SOL    HW2 5393   0.436   1.892   0.801 -0.5577 -0.3373 -0.4033
 1165SOL     OW 5394   4.400   2.066   2.873  0.2174 -0.0742  0.1061
 1165SOL    HW1 5395   4.402   2.140   2.812 -1.3994  0.0786  0.2108
 1165SOL    HW2 5396   4.398   2.107   2.960  1.0438 -0.2821  0.2372
 1166SOL     OW 5397   1.842   1.042   2.349 -0.2465 -0.6404 -0.4816
 1166SOL    HW1 5398   1.918   1.079   2.304  0.7089 -2.3534 -0.3463
 1166SOL    HW2 5399   1.855   1.067   2.441 -0.5992  0.2582 -0.6665
 1167SOL     OW 5400   2.230   3.678   1.100  0.2438  0.1679  0.0149
 1167SOL    HW1 5401   2.159   3.720   1.147 -1.4259 -1.7934 -0.5979
 1167SOL    HW2 5402   2.307   3.691   1.156 -1.5262 -1.6367  3.1243
 1168SOL     OW 5403   6.253   5.095   3.684 -0.3759  0.2182 -0.1656
 1168SOL    HW1 5404   6.245   5.001   3.699  0.4085  0.1028 -0.4609
 1168SOL    HW2 5405   6.224   5.135   3.767 -1.8533 -0.2317 -0.4348
 1169SOL     OW 5406   1.131   5.874   4.462  0.2764 -0.4514 -0.0779
 1169SOL    HW1 5407   1.214   5.884   4.508  0.5807 -0.1555 -0.6770
 1169SOL    HW2 5408   1.094   5.963   4.460  0.4629 -0.3871 -0.7608
 1170SOL     OW 5409   3.213   4.757   4.284 -0.4014 -0.0089  0.2420
 1170SOL    HW1 5410   3.274   4.797   4.221 -1.7719  0.7168 -0.6792
 1170SOL    HW2 5411   3.217   4.664   4.265 -0.9249  0.2082 -1.0928
 1171SOL     OW 5412   0.642   2.624   4.257 -0.8052 -0.1499  0.5132
 1171SOL    HW1 5413   0.551   2.605   4.235 -0.4206 -1.0288 -0.4041
 1171SOL    HW2 5414   0.688   2.541   4.241  0.3387  0.5864 -0.0878
 1172SOL     OW 5415   4.289   0.852   2.043  0.5364 -0.4071  0.3414
 1172SOL    HW1 5416   4.370   0.812   2.012 -0.1830  0.3733 -2.9391
 1172SOL    HW2 5417   4.315   0.939   2.072  1.0156 -0.5163  0.2432
 1173SOL     OW 5418   6.400   1.729   3.570 -0.0364  0.2039 -0.2449
 1173SOL    HW1 5419   6.455   1.796   3.530 -1.5578  1.3734 -0.4954
 1173SOL    HW2 5420   6.461   1.665   3.605  1.4635  1.4973 -0.3926
 1174SOL     OW 5421   3.431   4.362   3.756 -0.3069 -0.3998  0.6738
 1174SOL    HW1 5422   3.372   4.290   3.779 -1.3974  0.1333 -0.3191
 1174SOL    HW2 5423   3.380   4.416   3.695  0.3899  1.3250  1.5412
 1175SOL     OW 5424   2.635   1.570   3.347 -0.2866  0.4325  0.4509
 1175SOL    HW1 5425   2.727   1.581   3.325 -0.8595  3.3738 -0.9762
 1175SOL    HW2 5426   2.600   1.514   3.278  0.6203 -2.0186  1.8447
 1176SOL     OW 5427   2.590   2.887   4.324  0.4821 -0.5595 -0.5110
 1176SOL    HW1 5428   2.644   2.936   4.261  0.9830 -0.7744 -0.2519
 1176SOL    HW2 5429   2.564   2.808   4.276  0.6450 -0.5980 -0.5376
 1177SOL     OW 5430   0.015   2.123   0.638  0.5555 -0.5784 -0.1810
 1177SOL    HW1 5431  -0.061   2.121   0.695  1.2216 -2.2006  0.7044
 1177SOL    HW2 5432   0.080   2.174   0.686 -0.5598  2.7427 -1.8570
 1178SOL     OW 5433   5.446   1.993   1.347  0.2874 -0.2620 -0.2075
 1178SOL    HW1 5434   5.479   2.002   1.437 -1.6063  0.2578  0.4900
 1178SOL    HW2 5435   5.492   2.061   1.298 -0.6739  1.3895  1.0351
 1179SOL     OW 5436   0.315   3.027   0.433 -0.0301 -0.5928 -0.2311
 1179SOL    HW1 5437   0.370   3.049   0.509 -0.6882  1.0493 -0.1848
 1179SOL    HW2 5438   0.342   2.939   0.408  3.0333  0.3134 -0.5457
 1180SOL     OW 5439   2.701   3.568   1.412 -0.2124 -0.2314  0.0470
 1180SOL    HW1 5440   2.696   3.474   1.433  1.1763 -0.6313 -1.2424
 1180SOL    HW2 5441   2.615   3.588   1.375 -0.9480 -0.6818  1.4243
 1181SOL     OW 5442   1.916   5.191   2.345  0.0577 -0.5454 -0.0454
 1181SOL    HW1 5443   1.856   5.232   2.408  1.3434  1.6796 -0.1733
 1181SOL    HW2 5444   1.859   5.164   2.272 -0.9431  0.5887  0.2781
 1182SOL     OW 5445   0.900   0.823   3.702 -1.2349  0.7674  0.1307
 1182SOL    HW1 5446   0.855   0.899   3.736  1.6686  2.5666  0.2909
 1182SOL    HW2 5447   0.975   0.811   3.760 -0.0955 -0.4955 -1.4933
 1183SOL     OW 5448   2.810   5.515   0.138  0.4837  0.9678 -0.8504
 1183SOL    HW1 5449   2.774   5.479   0.057 -0.8185  1.1452 -0.3854
 1183SOL    HW2 5450   2.733   5.529   0.194  1.2940  1.3962  0.1947
 1184SOL     OW 5451   2.208   6.275   0.937  0.2795 -0.3855 -0.2726
 1184SOL    HW1 5452   2.292   6.236   0.961  0.1669 -0.9688 -0.8044
 1184SOL    HW2 5453   2.224   6.369   0.939  0.6855 -0.4582  0.5752
 1185SOL     OW 5454   0.210   2.779   4.172 -0.2115  0.2987 -0.7084
 1185SOL    HW1 5455   0.153   2.834   4.225  0.7688  0.5326  0.1239
 1185SOL    HW2 5456   0.297   2.816   4.183  0.1806 -0.3094 -1.6178
 1186SOL     OW 5457   0.177   1.613   0.334  0.1745 -0.2826  0.0429
 1186SOL    HW1 5458   0.088   1.600   0.301  0.0482 -2.6104  1.1514
 1186SOL    HW2 5459   0.179   1.706   0.359 -1.9068 -0.1446 -0.1005
 1187SOL     OW 5460   3.733   3.044   0.362  0.7618 -0.4678 -0.1196
 1187SOL    HW1 5461   3.780   3.095   0.297  0.4376  0.1930  0.1592
 1187SOL    HW2 5462   3.654   3.094   0.381  1.6391  0.2426  2.0414
 1188SOL     OW 5463   0.146   2.410   0.038  0.1663 -0.4340  0.9703
 1188SOL    HW1 5464   0.064   2.457   0.023  0.2856  0.6182  3.2480
 1188SOL    HW2 5465   0.135   2.327  -0.010 -0.9807  0.9019 -1.2298
 1189SOL     OW 5466   3.115   1.896   1.788 -0.8528 -0.3430 -0.0434
 1189SOL    HW1 5467   3.109   1.839   1.865  0.1493 -1.5707 -0.8441
 1189SOL    HW2 5468   3.201   1.939   1.797 -0.8338 -0.3123 -0.3585
 1190SOL     OW 5469   1.641   3.341   3.806 -0.2692  0.8805 -0.1026
 1190SOL    HW1 5470   1.718   3.298   3.844 -0.3499 -0.3852 -1.3214
 1190SOL    HW2 5471   1.599   3.274   3.753 -0.5721  2.3796 -1.8575
 1191SOL     OW 5472   4.136   4.658   0.079 -0.3099 -0.0225 -0.1903
 1191SOL    HW1 5473   4.118   4.569   0.047  1.5545 -0.5706  0.1606
 1191SOL    HW2 5474   4.099   4.659   0.167 -1.1472 -0.1350 -0.5311
 1192SOL     OW 5475   2.708   6.366   1.798 -0.0531 -0.9442 -0.3908
 1192SOL    HW1 5476   2.677   6.409   1.718  1.1130 -0.6450 -0.7050
 1192SOL    HW2 5477   2.773   6.303   1.767  0.3100 -0.9205  0.3150
 1193SOL     OW 5478   1.126   0.451   0.479  0.5684  0.9882  0.3639
 1193SOL    HW1 5479   1.208   0.410   0.506 -0.5064 -0.6306  1.2788
 1193SOL    HW2 5480   1.108   0.414   0.392  0.6245  1.0895  0.3084
 1194SOL     OW 5481   6.246   0.156   1.104  0.1020  0.2652 -0.3610
 1194SOL    HW1 5482   6.235   0.140   1.010 -0.9673 -0.1793 -0.1713
 1194SOL    HW2 5483   6.206   0.242   1.118 -0.3490  0.0244 -0.1895
 1195SOL     OW 5484   4.991   0.222   2.380 -0.3034  0.3512  0.1365
 1195SOL    HW1 5485   4.995   0.276   2.459 -2.2588  0.3475  0.2721
 1195SOL    HW2 5486   5.078   0.181   2.376 -1.0239 -2.1420  4.1073
 1196SOL     OW 5487   5.224   5.906   3.081  0.2684  0.2986 -0.2151
 1196SOL    HW1 5488   5.277   5.859   3.145 -0.9008 -0.7982 -0.0173
 1196SOL    HW2 5489   5.277   5.906   3.001  0.0636 -1.9680 -0.4204
 1197SOL     OW 5490   5.354   3.521   2.713  0.8226 -0.2177 -0.2813
 1197SOL    HW1 5491   5.289   3.545   2.646  0.0600 -0.8743  0.2146
 1197SOL    HW2 5492   5.438   3.549   2.675  0.0259  3.8610  0.4727
 1198SOL     OW 5493   5.995   2.713   3.162  0.0829  0.1239  0.3325
 1198SOL    HW1 5494   6.013   2.620   3.150 -0.7796 -0.0690  0.4687
 1198SOL    HW2 5495   6.074   2.748   3.204  0.9105 -0.2934 -0.8065
 1199SOL     OW 5496   0.240   3.915   3.553  0.3362  0.8261  0.6169
 1199SOL    HW1 5497   0.257   4.006   3.530  1.3420  0.4890 -0.0380
 1199SOL    HW2 5498   0.310   3.866   3.510 -0.1671 -0.2536  0.9954
 1200SOL     OW 5499   5.915   6.012   2.738  0.1399  0.3802 -0.5124
 1200SOL    HW1 5500   5.936   6.025   2.831 -1.5239 -0.7654  0.0804
 1200SOL    HW2 5501   5.873   6.094   2.712 -1.8135 -0.1974  0.5598
 1201SOL     OW 5502   2.384   4.613   0.564 -0.3069 -1.0151 -0.2503
 1201SOL    HW1 5503   2.414   4.568   0.485  0.7189  2.9045 -2.3495
 1201SOL    HW2 5504   2.448   4.682   0.579 -0.9267 -1.0409  3.6431
 1202SOL     OW 5505   5.163   2.109   0.128  0.2321  0.3327 -0.9721
 1202SOL    HW1 5506   5.126   2.025   0.103  1.0048  0.0377 -1.1618
 1202SOL    HW2 5507   5.092   2.155   0.173  0.3352 -1.1643  0.8065
 1203SOL     OW 5508   3.487   5.268   1.467 -0.2211  0.1192 -0.2836
 1203SOL    HW1 5509   3.515   5.324   1.540 -1.8998  1.3681 -0.5356
 1203SOL    HW2 5510   3.431   5.202   1.508 -0.7631  0.5228 -0.3638
 1204SOL     OW 5511   0.980   4.745   3.129 -0.4156 -0.0447 -0.3086
 1204SOL    HW1 5512   1.057   4.739   3.072 -0.5519  1.5892 -0.7186
 1204SOL    HW2 5513   0.951   4.655   3.139  0.2726 -0.4856 -1.9430
 1205SOL     OW 5514   5.586   0.275   0.055 -0.3920 -0.0095 -0.4750
 1205SOL    HW1 5515   5.523   0.283  -0.017 -2.0654  0.8785  1.0020
 1205SOL    HW2 5516   5.621   0.186   0.046 -1.7151 -0.4743 -1.4700
 1206SOL     OW 5517   4.637   5.565   1.308  0.0943 -0.0092  0.1376
 1206SOL    HW1 5518   4.646   5.476   1.341 -0.8375 -0.6160 -1.1772
 1206SOL    HW2 5519   4.709   5.576   1.247 -0.4763 -0.2957 -0.5999
 1207SOL     OW 5520   6.361   3.992   0.634 -0.2792 -0.6710 -0.0061
 1207SOL    HW1 5521   6.339   3.941   0.556 -1.3510  1.1836 -0.9919
 1207SOL    HW2 5522   6.289   3.976   0.695 -0.8602 -0.0152 -0.5014
 1208SOL     OW 5523   5.230   0.949   0.285  0.1407  0.4296 -0.0359
 1208SOL    HW1 5524   5.170   0.875   0.289  1.3206 -0.5386  0.6447
 1208SOL    HW2 5525   5.175   1.024   0.267 -1.1360 -0.5700 -0.4214
 1209SOL     OW 5526   3.801   3.933   2.162 -0.4924 -0.0684 -0.3171
 1209SOL    HW1 5527   3.782   3.969   2.249 -0.0919 -1.7532  0.5293
 1209SOL    HW2 5528   3.730   3.871   2.146  1.7439 -3.3085  1.0244
 1210SOL     OW 5529   4.870   1.828   2.544  0.2691  0.4408 -0.1926
 1210SOL    HW1 5530   4.777   1.824   2.520  0.5467  0.0764 -1.2603
 1210SOL    HW2 5531   4.901   1.910   2.507  0.4105  0.4916  0.0368
 1211SOL     OW 5532   5.711   3.127   3.997  0.2419  0.0361  0.2153
 1211SOL    HW1 5533   5.717   3.221   3.978 -0.0216  0.2778  1.2317
 1211SOL    HW2 5534   5.680   3.088   3.915 -1.2699  1.0736  0.2338
 1212SOL     OW 5535   6.246   6.064   2.729  0.1356  0.2346  0.7115
 1212SOL    HW1 5536   6.243   6.152   2.766  0.3294 -0.7566  3.3744
 1212SOL    HW2 5537   6.157   6.031   2.738 -0.1746  0.4541 -1.2079
 1213SOL     OW 5538   5.426   2.049   0.233  0.7886 -0.3864 -0.5569
 1213SOL    HW1 5539   5.348   2.100   0.212  1.2931  0.5998 -0.1201
 1213SOL    HW2 5540   5.454   2.012   0.149 -0.1387 -0.7526 -0.7131
 1214SOL     OW 5541   2.638   1.596   4.082  0.6793 -0.2712  0.2701
 1214SOL    HW1 5542   2.544   1.582   4.071  0.8605 -1.0323 -0.3682
 1214SOL    HW2 5543   2.661   1.540   4.156  0.3704  1.0785  1.4350
 1215SOL     OW 5544   5.161   2.253   1.141 -0.2022  0.1134 -0.5914
 1215SOL    HW1 5545   5.163   2.226   1.049  0.7679 -2.5411  0.1125
 1215SOL    HW2 5546   5.143   2.347   1.138 -2.1548 -0.2247 -3.3915
 1216SOL     OW 5547   1.856   5.847   2.113 -0.0772 -0.4629 -0.5527
 1216SOL    HW1 5548   1.923   5.845   2.044  2.7453 -2.3160  1.9528
 1216SOL    HW2 5549   1.880   5.924   2.166 -1.3874  0.1699 -0.8493
 1217SOL     OW 5550   5.460   0.956   1.679 -0.2184 -0.0745  0.1974
 1217SOL    HW1 5551   5.448   0.871   1.636 -1.0441  0.2232 -0.1922
 1217SOL    HW2 5552   5.386   1.009   1.649 -0.7169  0.2222  1.8388
 1218SOL     OW 5553   1.534   1.312   0.678 -0.5726 -0.1623 -0.9784
 1218SOL    HW1 5554   1.490   1.373   0.618  0.6031  0.5729 -1.1215
 1218SOL    HW2 5555   1.466   1.286   0.740 -0.5261  3.5543  0.9010
 1219SOL     OW 5556   4.530   3.776   2.621  0.2261 -0.6159  0.1135
 1219SOL    HW1 5557   4.477   3.735   2.552  0.3627  0.9325 -0.9589
 1219SOL    HW2 5558   4.571   3.852   2.579  2.0496 -0.8511  1.3420
 1220SOL     OW 5559   5.849   4.298   1.860 -0.0623 -0.6111 -0.3761
 1220SOL    HW1 5560   5.912   4.247   1.810  1.6003 -0.5661  1.5709
 1220SOL    HW2 5561   5.881   4.388   1.855  0.4717 -0.6883  1.2006
 1221SOL     OW 5562   2.852   4.288   3.230 -0.7006 -0.0291 -0.2195
 1221SOL    HW1 5563   2.891   4.214   3.277  0.6977  1.1290  0.5311
 1221SOL    HW2 5564   2.792   4.328   3.292 -2.0999 -0.9746 -0.9043
 1222SOL     OW 5565   1.751   1.883   4.063  0.0152 -0.1288  0.3428
 1222SOL    HW1 5566   1.809   1.824   4.017  1.1562  1.0522  0.2186
 1222SOL    HW2 5567   1.712   1.829   4.133  1.4547 -0.8760  0.5936
 1223SOL     OW 5568   4.199   1.760   1.900  0.5047  0.4414 -0.2781
 1223SOL    HW1 5569   4.125   1.705   1.926 -0.9435  2.8154  0.9409
 1223SOL    HW2 5570   4.266   1.742   1.966 -0.5888  1.2957  1.1327
 1224SOL     OW 5571   4.731   1.180   1.115 -0.0100  0.0135 -0.1242
 1224SOL    HW1 5572   4.668   1.169   1.187 -1.3741 -0.2834 -1.3182
 1224SOL    HW2 5573   4.815   1.157   1.154 -0.6732  0.0630  1.4336
 1225SOL     OW 5574   5.360   4.837   4.475 -0.3049  0.0683 -0.1300
 1225SOL    HW1 5575   5.445   4.802   4.503 -0.2142 -0.0387 -0.5286
 1225SOL    HW2 5576   5.322   4.767   4.422 -0.1823  0.5077 -0.8182
 1226SOL     OW 5577   3.623   1.461   1.351  0.3548  0.4974  0.6691
 1226SOL    HW1 5578   3.587   1.373   1.366 -2.5926  1.0987 -1.8106
 1226SOL    HW2 5579   3.596   1.511   1.428 -2.0425  0.2416  0.0832
 1227SOL     OW 5580   1.479   1.634   1.712  0.5392  0.0779  0.1507
 1227SOL    HW1 5581   1.407   1.576   1.688 -1.7748  2.7070  0.2172
 1227SOL    HW2 5582   1.499   1.681   1.631  1.2584  0.3144  0.4596
 1228SOL     OW 5583   6.445   6.447   1.802 -0.1673 -0.4402 -0.3030
 1228SOL    HW1 5584   6.354   6.464   1.777 -0.9096 -0.3003  2.2842
 1228SOL    HW2 5585   6.443   6.364   1.849  0.8049  0.2208  0.9577
 1229SOL     OW 5586   5.140   5.701   1.870 -0.8656  0.1020 -0.6091
 1229SOL    HW1 5587   5.100   5.782   1.838  0.8298  2.1289  1.9996
 1229SOL    HW2 5588   5.082   5.672   1.940  0.2251  0.9696  0.6853
 1230SOL     OW 5589   6.265   0.433   4.209 -0.3045  0.1203 -0.4542
 1230SOL    HW1 5590   6.348   0.436   4.162  0.7103 -0.4663  1.1887
 1230SOL    HW2 5591   6.276   0.494   4.282 -1.1655 -0.2498  0.0073
 1231SOL     OW 5592   2.921   5.003   2.147 -0.1261 -0.4000  0.0225
 1231SOL    HW1 5593   2.847   4.980   2.202 -0.3264  0.4192  0.1131
 1231SOL    HW2 5594   2.996   5.002   2.206 -0.6503  2.6881  0.9054
 1232SOL     OW 5595   2.127   0.829   1.981 -0.4434  0.1435 -0.5369
 1232SOL    HW1 5596   2.048   0.796   2.024  1.5360 -2.3669  1.5795
 1232SOL    HW2 5597   2.123   0.794   1.892  0.4862 -4.5088  0.9678
 1233SOL     OW 5598   0.356   1.326   3.662  0.2336 -0.7898 -0.1783
 1233SOL    HW1 5599   0.266   1.353   3.647  0.3343 -0.4165 -0.1213
 1233SOL    HW2 5600   0.394   1.320   3.575  0.5864  0.5755 -0.1463
 1234SOL     OW 5601   1.858   6.352   1.360 -0.6659  0.1532  0.2956
 1234SOL    HW1 5602   1.932   6.296   1.336 -1.2397 -0.3109 -0.4305
 1234SOL    HW2 5603   1.890   6.441   1.343 -1.0041 -0.1255 -2.2459
 1235SOL     OW 5604   5.885   3.915   0.764 -0.5910 -0.6703  0.4833
 1235SOL    HW1 5605   5.831   3.994   0.766  1.0718  0.5227  1.2173
 1235SOL    HW2 5606   5.863   3.873   0.681 -0.9757  0.9857 -0.3072
 1236SOL     OW 5607   4.065   3.668   3.000  0.1307  0.0439 -0.4062
 1236SOL    HW1 5608   4.003   3.663   2.927 -0.8655  0.7372  0.3545
 1236SOL    HW2 5609   4.094   3.759   3.001  0.2430  0.0070 -0.0311
 1237SOL     OW 5610   2.966   5.638   2.339 -0.0194 -0.0355 -0.5823
 1237SOL    HW1 5611   2.873   5.632   2.361 -0.5290  2.1538 -1.8142
 1237SOL    HW2 5612   2.974   5.589   2.256 -0.0657 -0.2506 -0.4608
 1238SOL     OW 5613   3.267   6.022   2.613 -0.5762  0.3971  0.2170
 1238SOL    HW1 5614   3.337   6.079   2.644 -0.4746  1.1031 -1.2098
 1238SOL    HW2 5615   3.313   5.944   2.580 -0.4068  0.9607 -0.9376
 1239SOL     OW 5616   5.692   2.925   2.831  0.4233 -0.1035  0.7229
 1239SOL    HW1 5617   5.720   2.834   2.838  0.2468 -0.1209  1.2999
 1239SOL    HW2 5618   5.770   2.973   2.804  0.1103 -0.6518 -1.2633
 1240SOL     OW 5619   1.581   6.428   0.113 -0.3575  0.0263 -0.2944
 1240SOL    HW1 5620   1.644   6.499   0.125  2.2019 -2.3877  1.7106
 1240SOL    HW2 5621   1.627   6.364   0.058 -0.2972 -2.5071  2.4927
 1241SOL     OW 5622   3.409   1.359   0.680 -0.5492 -0.1782 -0.5035
 1241SOL    HW1 5623   3.464   1.437   0.667 -1.8539  1.3825  2.3278
 1241SOL    HW2 5624   3.327   1.380   0.635 -0.6164 -0.2514 -0.4150
 1242SOL     OW 5625   4.694   4.990   2.479 -0.4093  0.1522 -0.6227
 1242SOL    HW1 5626   4.764   4.966   2.540  0.0585  0.1483 -1.1508
 1242SOL    HW2 5627   4.616   4.996   2.534  0.0145  0.2302 -0.0107
 1243SOL     OW 5628   1.488   0.625   2.216  0.3707  0.2397 -0.0815
 1243SOL    HW1 5629   1.563   0.683   2.206  1.2468 -0.6619  0.9897
 1243SOL    HW2 5630   1.420   0.681   2.254  0.4040  1.1083 -1.2301
 1244SOL     OW 5631   4.439   0.437   2.424  0.2898 -0.2078 -0.0065
 1244SOL    HW1 5632   4.532   0.415   2.421  0.0667 -1.0825 -1.3599
 1244SOL    HW2 5633   4.394   0.352   2.422 -0.5417  0.2334 -1.0170
 1245SOL     OW 5634   3.289   4.308   0.040 -0.3413 -0.5649 -0.2135
 1245SOL    HW1 5635   3.302   4.223   0.081 -1.1836 -0.6244 -0.0533
 1245SOL    HW2 5636   3.248   4.288  -0.044 -1.0199 -0.2959  0.0466
 1246SOL     OW 5637   1.434   3.020   1.629  0.6858  0.1975  0.0119
 1246SOL    HW1 5638   1.475   2.934   1.628  1.0303  0.3148 -2.5644
 1246SOL    HW2 5639   1.365   3.015   1.561 -0.4185  1.4401  0.9700
 1247SOL     OW 5640   3.829   3.476   3.029  0.1297  0.2173  0.1181
 1247SOL    HW1 5641   3.904   3.424   3.058 -0.0855  0.0300  0.3431
 1247SOL    HW2 5642   3.813   3.448   2.939 -1.1054 -1.4283  0.7944
 1248SOL     OW 5643   2.741   5.920   3.100 -0.0341 -1.0150 -0.0346
 1248SOL    HW1 5644   2.713   6.005   3.065 -1.4485 -1.3161  0.2999
 1248SOL    HW2 5645   2.662   5.867   3.101  0.7449 -2.2221  0.1482
 1249SOL     OW 5646   4.055   0.297   3.786 -0.0338 -0.2090 -0.4428
 1249SOL    HW1 5647   4.049   0.279   3.692 -2.3193  1.0222 -0.6069
 1249SOL    HW2 5648   4.141   0.263   3.812  0.6782 -0.5199 -2.9716
 1250SOL     OW 5649   1.087   2.618   0.525 -0.1056  0.1200  0.4423
 1250SOL    HW1 5650   1.123   2.543   0.477 -3.1968 -0.0540 -1.9587
 1250SOL    HW2 5651   1.121   2.694   0.478 -1.8762 -0.0283 -1.2453
 1251SOL     OW 5652   2.291   0.686   0.468  0.1525 -0.0720  0.8468
 1251SOL    HW1 5653   2.360   0.703   0.532 -0.4411  0.7621  1.2819
 1251SOL    HW2 5654   2.330   0.713   0.384  0.4444  0.1568  1.0523
 1252SOL     OW 5655   3.197   5.218   3.674 -0.1785 -0.7355  0.1070
 1252SOL    HW1 5656   3.104   5.238   3.680  0.1915  0.8747  1.1976
 1252SOL    HW2 5657   3.232   5.241   3.760  1.1553 -1.7665 -0.1278
 1253SOL     OW 5658   2.615   0.960   1.649  0.1657 -0.0831 -0.2456
 1253SOL    HW1 5659   2.610   0.867   1.671 -1.2263 -0.4606 -1.9266
 1253SOL    HW2 5660   2.690   0.992   1.698 -0.3562 -1.6935  1.7486
 1254SOL     OW 5661   2.222   0.458   4.538  0.3129 -0.0886 -0.1889
 1254SOL    HW1 5662   2.134   0.421   4.534  0.2503 -0.2446  1.7669
 1254SOL    HW2 5663   2.209   0.552   4.525 -0.0675 -0.1915 -0.5642
 1255SOL     OW 5664   0.410   0.364   4.372  0.4674 -0.3404 -0.3473
 1255SOL    HW1 5665   0.454   0.442   4.407 -1.2186  0.7038 -0.4284
 1255SOL    HW2 5666   0.463   0.291   4.403  2.0770  0.8217 -0.2109
 1256SOL     OW 5667   5.850   4.332   1.015 -0.0732 -0.2363 -0.4905
 1256SOL    HW1 5668   5.823   4.379   1.093  0.6563 -0.8931  0.1775
 1256SOL    HW2 5669   5.793   4.255   1.011  0.5110 -0.7003 -0.0638
 1257SOL     OW 5670   1.201   1.951   1.551 -0.1083 -0.1551 -0.0655
 1257SOL    HW1 5671   1.230   2.034   1.515 -0.6959  0.1767  0.2129
 1257SOL    HW2 5672   1.118   1.933   1.508  0.8099 -1.4633 -1.4034
 1258SOL     OW 5673   6.118   6.331   0.531 -0.1450  0.2074 -0.0021
 1258SOL    HW1 5674   6.174   6.343   0.607  1.3565 -4.0567 -0.1754
 1258SOL    HW2 5675   6.048   6.273   0.561 -0.4406 -0.2486 -1.4674
 1259SOL     OW 5676   3.094   3.158   4.210  0.0559 -0.0517  0.4707
 1259SOL    HW1 5677   3.145   3.136   4.131  0.8882 -2.0939  1.4998
 1259SOL    HW2 5678   3.131   3.242   4.239 -0.4367  0.8650 -1.4128
 1260SOL     OW 5679   4.448   1.245   3.495  0.4718 -0.1304 -0.3237
 1260SOL    HW1 5680   4.410   1.204   3.417 -0.0907 -1.7474  0.7605
 1260SOL    HW2 5681   4.474   1.333   3.465 -0.0543 -0.5730 -2.2257
 1261SOL     OW 5682   3.167   4.290   3.038 -0.1806  1.1527 -0.1165
 1261SOL    HW1 5683   3.159   4.220   3.103  1.7594  0.0894 -0.9664
 1261SOL    HW2 5684   3.116   4.259   2.963 -0.6749  1.4258  0.0982
 1262SOL     OW 5685   2.140   6.202   2.569 -0.1317 -0.0431 -0.0831
 1262SOL    HW1 5686   2.208   6.234   2.509 -0.2382 -0.6881 -0.5531
 1262SOL    HW2 5687   2.180   6.211   2.656 -0.2144  1.4968 -0.1718
 1263SOL     OW 5688   5.454   1.229   3.230  0.1549  0.0695 -0.1251
 1263SOL    HW1 5689   5.530   1.285   3.212 -0.0353  0.5259  0.4790
 1263SOL    HW2 5690   5.473   1.190   3.315 -1.1269  1.6369  0.9279
 1264SOL     OW 5691   3.562   5.766   0.884 -0.3476  0.2568  0.3816
 1264SOL    HW1 5692   3.536   5.712   0.809  0.3185  0.2658  0.1408
 1264SOL    HW2 5693   3.491   5.831   0.892 -0.4282  0.2545 -0.2369
 1265SOL     OW 5694   6.027   0.240   0.717 -0.2566 -0.4004  0.2174
 1265SOL    HW1 5695   6.058   0.303   0.652 -0.3221 -0.0483  0.5257
 1265SOL    HW2 5696   5.933   0.252   0.720 -0.0435  1.2904  2.1013
 1266SOL     OW 5697   5.568   4.645   4.158  0.1634 -0.3239 -0.4216
 1266SOL    HW1 5698   5.564   4.738   4.180 -0.3542 -0.4267 -0.0595
 1266SOL    HW2 5699   5.605   4.642   4.070 -0.5435  0.2633 -0.7444
 1267SOL     OW 5700   2.158   0.878   3.779  0.1040  0.1439  0.1855
 1267SOL    HW1 5701   2.187   0.822   3.708 -0.1084 -0.1495  0.3290
 1267SOL    HW2 5702   2.216   0.954   3.775  0.4061 -0.0951  0.0060
 1268SOL     OW 5703   5.299   2.777   1.043  0.1571  0.2825  0.3318
 1268SOL    HW1 5704   5.386   2.801   1.010  1.0563 -0.3685  2.1209
 1268SOL    HW2 5705   5.297   2.811   1.132 -1.5032  0.4256  0.2567
 1269SOL     OW 5706   0.015   6.249   2.151 -0.5183  0.3137  0.1185
 1269SOL    HW1 5707  -0.005   6.229   2.243 -3.1205 -1.2154 -0.6763
 1269SOL    HW2 5708   0.064   6.331   2.155  1.4211 -0.7941  2.9772
 1270SOL     OW 5709   2.381   4.321   1.639 -0.0715  0.4551 -0.5076
 1270SOL    HW1 5710   2.298   4.366   1.622 -0.3831  0.1560  0.1821
 1270SOL    HW2 5711   2.385   4.315   1.734  1.8506  2.5215 -0.3803
 1271SOL     OW 5712   5.599   2.402   1.278 -0.5250 -0.1017  0.1867
 1271SOL    HW1 5713   5.548   2.341   1.224 -0.3191 -0.3880  0.3144
 1271SOL    HW2 5714   5.671   2.349   1.311 -0.4228  0.1800  0.4100
 1272SOL     OW 5715   6.057   1.626   0.646 -0.4117 -0.0980  0.0485
 1272SOL    HW1 5716   6.147   1.649   0.621 -0.5753 -1.0974 -1.6027
 1272SOL    HW2 5717   6.052   1.644   0.740  1.1466  1.1134 -0.0717
 1273SOL     OW 5718   4.103   2.611   3.175 -0.5354 -0.6326  0.4254
 1273SOL    HW1 5719   4.134   2.571   3.093  0.4760 -0.1707  0.5690
 1273SOL    HW2 5720   4.165   2.682   3.191 -0.2568 -1.2040  2.0138
 1274SOL     OW 5721   1.875   3.528   3.296  0.0232  0.4903 -0.1659
 1274SOL    HW1 5722   1.785   3.531   3.264 -0.0072  0.0948 -0.1216
 1274SOL    HW2 5723   1.867   3.531   3.392 -0.0025 -0.6524 -0.1206
 1275SOL     OW 5724   4.689   4.566   3.966 -0.3139  1.0000 -0.3443
 1275SOL    HW1 5725   4.769   4.575   3.915  0.4733  1.2253  0.8810
 1275SOL    HW2 5726   4.620   4.550   3.901  0.9065 -0.4901 -1.3223
 1276SOL     OW 5727   4.497   1.626   1.193 -0.1373  0.4488  0.1278
 1276SOL    HW1 5728   4.444   1.593   1.265 -0.7946 -0.4440 -0.7386
 1276SOL    HW2 5729   4.586   1.597   1.214 -0.1364  1.1117  1.0977
 1277SOL     OW 5730   4.167   4.978   0.983 -0.5702 -0.0549  0.3934
 1277SOL    HW1 5731   4.249   4.936   1.008 -0.2248  0.3094 -0.0957
 1277SOL    HW2 5732   4.105   4.906   0.971 -0.0644 -0.4067 -0.1379
 1278SOL     OW 5733   1.335   4.500   4.323  0.2837  0.5842 -0.4218
 1278SOL    HW1 5734   1.255   4.548   4.344  0.4244  0.8200 -0.4080
 1278SOL    HW2 5735   1.309   4.435   4.258  0.1963  1.0573 -0.8688
 1279SOL     OW 5736   5.006   5.944   3.490 -1.1263  0.3787 -0.0635
 1279SOL    HW1 5737   4.933   5.913   3.436 -0.6199  0.5307 -0.8466
 1279SOL    HW2 5738   5.003   5.888   3.568 -3.2105  1.5663  0.8025
 1280SOL     OW 5739   4.346   0.627   2.261  0.2088  0.2804  0.4967
 1280SOL    HW1 5740   4.392   0.602   2.181 -1.7825 -1.0710 -0.3374
 1280SOL    HW2 5741   4.377   0.565   2.327 -1.2477 -1.5061 -0.3863
 1281SOL     OW 5742   2.929   2.430   3.243  0.2886  0.0640 -0.0097
 1281SOL    HW1 5743   2.907   2.353   3.295  1.7690  0.5063  1.3342
 1281SOL    HW2 5744   2.938   2.396   3.154 -0.3226 -1.0751  0.3437
 1282SOL     OW 5745   4.276   6.291   0.635 -0.8298  0.4157 -0.5911
 1282SOL    HW1 5746   4.304   6.310   0.725 -1.4777 -0.0840 -0.2673
 1282SOL    HW2 5747   4.247   6.199   0.639  1.0040 -0.2656 -1.7803
 1283SOL     OW 5748   0.502   0.335   1.248 -0.5066 -0.0949 -0.0283
 1283SOL    HW1 5749   0.523   0.253   1.291 -0.4142  0.0972  0.2965
 1283SOL    HW2 5750   0.524   0.403   1.312 -0.1922  0.2013 -0.4402
 1284SOL     OW 5751   3.735   4.971   4.569 -0.0795  0.2497  0.1665
 1284SOL    HW1 5752   3.664   5.031   4.545  1.0099  1.3642 -0.3734
 1284SOL    HW2 5753   3.694   4.885   4.572 -2.0823  1.1714  2.5899
 1285SOL     OW 5754   5.348   1.422   0.230  0.1343 -0.4065  0.4027
 1285SOL    HW1 5755   5.271   1.433   0.285  1.0136 -0.9484  1.7747
 1285SOL    HW2 5756   5.381   1.335   0.252  1.4166  0.0051  0.1907
 1286SOL     OW 5757   4.698   3.605   2.010 -0.0371  0.0739 -0.8057
 1286SOL    HW1 5758   4.753   3.537   1.971  0.0751 -0.5671  0.4017
 1286SOL    HW2 5759   4.759   3.670   2.043  0.1507 -1.1701  1.5252
 1287SOL     OW 5760   1.760   5.297   3.271 -0.5829 -0.5599 -0.1894
 1287SOL    HW1 5761   1.776   5.329   3.182 -0.3595 -1.0439 -0.3307
 1287SOL    HW2 5762   1.766   5.375   3.326  0.2993 -0.4073 -0.4798
 1288SOL     OW 5763   0.626   1.733   0.469 -0.1901  0.0902 -0.1745
 1288SOL    HW1 5764   0.621   1.814   0.520 -1.9584 -0.0833 -0.0231
 1288SOL    HW2 5765   0.563   1.744   0.399 -0.8081 -1.3326  0.1190
 1289SOL     OW 5766   4.200   2.268   0.110 -0.0192  0.1726 -0.4240
 1289SOL    HW1 5767   4.105   2.269   0.121  0.2028 -0.4108  2.0440
 1289SOL    HW2 5768   4.230   2.342   0.161  0.9205 -0.1140 -0.5547
 1290SOL     OW 5769   3.158   4.263   0.660 -0.2506  0.2901  0.3329
 1290SOL    HW1 5770   3.125   4.187   0.709  0.3208 -1.4158 -1.7477
 1290SOL    HW2 5771   3.238   4.289   0.705 -1.0633  0.4214  1.7478
 1291SOL     OW 5772   0.473   4.516   3.342  0.7363 -0.1937 -0.1277
 1291SOL    HW1 5773   0.525   4.593   3.318 -0.9476  0.1491 -3.2664
 1291SOL    HW2 5774   0.497   4.451   3.276 -2.1619 -0.2574 -1.2703
 1292SOL     OW 5775   4.751   0.008   1.055 -0.1792 -0.2677  0.3880
 1292SOL    HW1 5776   4.721  -0.046   1.128  1.7908  0.9894  2.2745
 1292SOL    HW2 5777   4.828   0.054   1.090  0.9212  0.3314 -2.5358
 1293SOL     OW 5778   0.183   0.196   2.987 -0.8845 -0.3225 -0.6555
 1293SOL    HW1 5779   0.271   0.170   3.013 -0.4942  0.0715 -1.5425
 1293SOL    HW2 5780   0.128   0.121   3.009 -0.5751 -0.0729  1.1556
 1294SOL     OW 5781   5.617   0.921   2.604 -0.2431  0.3055 -0.0130
 1294SOL    HW1 5782   5.698   0.871   2.594 -0.9948 -0.8841 -0.3301
 1294SOL    HW2 5783   5.626   0.994   2.543 -0.4191 -1.1729 -1.8872
 1295SOL     OW 5784   2.961   1.302   4.159 -0.2194 -0.3182  0.1397
 1295SOL    HW1 5785   2.905   1.329   4.232 -0.3576  0.2352 -0.1621
 1295SOL    HW2 5786   2.981   1.210   4.176 -2.5470 -1.0182 -0.5672
 1296SOL     OW 5787   6.034   5.294   2.145  0.0634 -0.1295  0.0770
 1296SOL    HW1 5788   6.035   5.380   2.104  0.1978  0.1891  0.7268
 1296SOL    HW2 5789   5.973   5.304   2.218 -1.4960 -1.1612 -1.0372
 1297SOL     OW 5790   2.990   4.545   0.919 -0.1867  0.1805  0.2872
 1297SOL    HW1 5791   2.982   4.545   1.014  0.5017  0.2741  0.3465
 1297SOL    HW2 5792   2.907   4.582   0.888 -0.8074 -0.7419  0.8123
 1298SOL     OW 5793   2.270   6.337   3.534  1.0836  0.1919 -0.3381
 1298SOL    HW1 5794   2.242   6.270   3.473  1.2359 -0.6592  0.5073
 1298SOL    HW2 5795   2.245   6.304   3.620  0.6330  1.4897  0.0541
 1299SOL     OW 5796   4.154   5.159   0.204  0.1141  0.4381 -0.0270
[truncated: 921,794 more chars]
