# Supplementary material for: Adding the AMBER 14SB Force Field to the Stochastic Titration CpHMD Method
Source: J Chem Theory Comput. 2025 Jun 16;21(13):6292–304. doi: 10.1021/acs.jctc.5c00415 (PMC12818765; doi:10.1021/acs.jctc.5c00415)
Supplement: Supplementary file 1 [file ct5c00415_si_001.zip › code_availability/CpHMD-runs/SNase/pH_7/final-SNase.gro]

Protein in water
19182
    1LY3      N    1   0.428   5.024   1.606 -0.4352  0.2108 -0.1956
    1LY3     H1    2   0.506   5.088   1.595  0.1562 -0.8397 -2.8084
    1LY3     H2    3   0.396   5.030   1.701  0.2231  2.9432 -0.0431
    1LY3     H3    4   0.464   4.934   1.578  1.4994  0.1558  2.1076
    1LY3     CA    5   0.326   5.075   1.513 -0.3966 -0.5841  0.5212
    1LY3     HA    6   0.363   5.060   1.412 -1.6213  1.9743 -0.3876
    1LY3     CB    7   0.189   5.006   1.538  0.4142 -0.5523 -0.2323
    1LY3    HB1    8   0.156   5.026   1.640 -1.7400  0.3566 -1.0423
    1LY3    HB2    9   0.201   4.899   1.521 -1.1555 -0.5892 -1.3299
    1LY3     CG   10   0.085   5.050   1.432  0.3254 -0.5503  0.4548
    1LY3    HG1   11   0.124   5.027   1.333  0.5490  0.0482  0.3960
    1LY3    HG2   12   0.073   5.158   1.429 -1.5963 -0.7278 -1.5573
    1LY3     CD   13  -0.051   4.987   1.439 -0.4480  0.8627  0.0784
    1LY3    HD1   14  -0.072   4.964   1.544  1.9205 -3.0396 -0.1075
    1LY3    HD2   15  -0.048   4.888   1.392 -1.2267  0.2600  1.2359
    1LY3     CE   16  -0.151   5.071   1.370  0.1049 -0.3708  0.4190
    1LY3    HE1   17  -0.136   5.063   1.263 -1.1652  0.2097  0.1743
    1LY3    HE2   18  -0.141   5.175   1.399  1.8329 -0.5775  0.6232
    1LY3     NZ   19  -0.284   5.015   1.404  0.5750  0.3041 -0.3101
    1LY3    HZ1   20  -0.284   5.031   1.504 -0.2748 -1.2805 -0.0153
    1LY3    HZ2   21  -0.365   5.049   1.355  0.4362 -0.9442 -1.0088
    1LY3    HZ3   22  -0.288   4.914   1.392 -0.8379  0.6467 -3.4772
    1LY3      C   23   0.312   5.233   1.542  0.0446  0.1792  0.0243
    1LY3      O   24   0.263   5.268   1.647 -0.1171 -0.0942  0.9224
    2LEU      N   25   0.353   5.320   1.445  0.2512 -0.2102  0.1202
    2LEU      H   26   0.398   5.286   1.362 -0.6112  1.3312 -1.0426
    2LEU     CA   27   0.344   5.470   1.468 -0.4111  0.2587 -0.1027
    2LEU     HA   28   0.386   5.493   1.566 -0.1854 -1.4561  0.2466
    2LEU     CB   29   0.420   5.546   1.358  0.2530  0.4051 -0.5467
    2LEU    HB1   30   0.360   5.523   1.270 -0.1933  0.7555 -0.3405
    2LEU    HB2   31   0.520   5.505   1.346 -1.0311 -3.0744 -0.5291
    2LEU     CG   32   0.438   5.694   1.383  0.1932 -0.3042 -0.4326
    2LEU     HG   33   0.445   5.710   1.491  1.6710 -2.7256 -0.0846
    2LEU    CD1   34   0.570   5.750   1.321  0.0976  0.3864  0.5047
    2LEU   HD11   35   0.590   5.841   1.378  0.8126  1.1926 -0.9765
    2LEU   HD12   36   0.656   5.685   1.333  0.8069  1.4742  1.5873
    2LEU   HD13   37   0.550   5.772   1.216  1.8821  1.0929  0.2787
    2LEU    CD2   38   0.320   5.780   1.335  0.5964 -0.3387  0.0661
    2LEU   HD21   39   0.227   5.758   1.387  0.0129  1.7319 -0.0043
    2LEU   HD22   40   0.345   5.885   1.344  1.7394 -0.3593 -2.2184
    2LEU   HD23   41   0.305   5.765   1.228 -2.5362 -1.4259  0.5397
    2LEU      C   42   0.191   5.495   1.477  0.2910 -0.3131  0.1922
    2LEU      O   43   0.112   5.434   1.401 -0.2892  0.5832 -0.2393
    3HI1      N   44   0.148   5.586   1.561  0.1869  0.0949  0.4471
    3HI1      H   45   0.214   5.642   1.613 -0.3575  1.1767  0.0059
    3HI1     CA   46   0.008   5.610   1.590  0.0909  0.0631  0.1595
    3HI1     HA   47  -0.041   5.515   1.611  0.7687 -0.1249  0.9725
    3HI1     CB   48  -0.001   5.692   1.724 -0.6499 -0.5104  0.4050
    3HI1    HB1   49  -0.105   5.680   1.755 -0.9888 -0.5246 -0.6968
    3HI1    HB2   50   0.009   5.801   1.721 -0.1154 -0.5768 -0.8203
    3HI1     CG   51   0.083   5.640   1.828  0.4220  0.7276 -0.0645
    3HI1    ND1   52   0.081   5.510   1.880  0.2337 -0.6786 -0.1783
    3HI1    HD1   53   0.019   5.433   1.862 -0.2369 -0.5925  0.9755
    3HI1    CE1   54   0.171   5.503   1.975 -0.7823 -0.0186 -0.4469
    3HI1    HE1   55   0.185   5.414   2.035  1.0662 -0.1211 -0.9612
    3HI1    NE2   56   0.243   5.624   1.981  0.0388  0.6345  0.0659
    3HI1    HE2   57   0.324   5.643   2.038 -1.3973  1.3735  1.9399
    3HI1    CD2   58   0.187   5.709   1.888  0.3162  0.0915  0.3365
    3HI1    HD2   59   0.217   5.810   1.866 -1.6407  0.9023  1.1725
    3HI1      C   60  -0.076   5.675   1.470 -0.2887  0.1487  0.0280
    3HI1      O   61  -0.024   5.718   1.369  0.1278  0.0056  0.2397
    4LY3      N   62  -0.207   5.669   1.484  0.8646 -0.9548  0.0693
    4LY3      H   63  -0.242   5.624   1.568  1.6033 -1.5585  0.0598
    4LY3     CA   64  -0.313   5.712   1.390 -0.2782 -0.0030  0.1809
    4LY3     HA   65  -0.280   5.707   1.286  1.0189 -3.3216  0.6482
    4LY3     CB   66  -0.443   5.633   1.412  0.8970  1.3711  0.3447
    4LY3    HB1   67  -0.524   5.676   1.353 -1.2399 -1.2195  1.1965
    4LY3    HB2   68  -0.466   5.648   1.517 -1.8773  2.0516 -0.2835
    4LY3     CG   69  -0.424   5.481   1.381 -0.0979 -0.3865 -0.2736
    4LY3    HG1   70  -0.357   5.436   1.454 -3.6435 -2.6074  1.8967
    4LY3    HG2   71  -0.391   5.473   1.278 -0.0107 -3.9019 -0.0670
    4LY3     CD   72  -0.563   5.406   1.386 -0.0116 -0.0371 -0.2875
    4LY3    HD1   73  -0.541   5.305   1.352  3.9917  1.1462 -1.7642
    4LY3    HD2   74  -0.639   5.452   1.323 -3.0241  0.1509  3.1100
    4LY3     CE   75  -0.634   5.395   1.524  0.1820  0.1144  0.7805
    4LY3    HE1   76  -0.727   5.340   1.506  0.5416 -0.0433 -0.7592
    4LY3    HE2   77  -0.644   5.500   1.549  3.4404  1.0481 -1.2440
    4LY3     NZ   78  -0.542   5.325   1.614 -1.0091  0.0993 -0.0909
    4LY3    HZ1   79  -0.571   5.310   1.710  1.1006  0.3544  0.6631
    4LY3    HZ2   80  -0.516   5.234   1.580 -0.1122 -0.2502  1.4202
    4LY3    HZ3   81  -0.459   5.383   1.611 -1.5331  0.8358 -1.1878
    4LY3      C   82  -0.346   5.863   1.423 -0.5136 -0.3353 -0.1596
    4LY3      O   83  -0.312   5.918   1.528 -0.2285  0.6177 -0.5987
    5GL4      N   84  -0.411   5.927   1.331  0.1193 -0.3342  0.2184
    5GL4      H   85  -0.441   5.871   1.253  0.3041  1.5876 -1.2875
    5GL4     CA   86  -0.462   6.067   1.340 -0.4990 -0.3577  0.0045
    5GL4     HA   87  -0.386   6.134   1.380 -0.3112 -0.7837  0.3741
    5GL4     CB   88  -0.494   6.110   1.200  0.4738  0.6726 -0.0161
    5GL4    HB1   89  -0.547   6.205   1.202 -1.6337 -0.4492  1.7653
    5GL4    HB2   90  -0.567   6.038   1.165  0.1814 -1.5775  4.4746
    5GL4     CG   91  -0.387   6.104   1.093 -0.4431 -0.3066  0.3156
    5GL4    HG1   92  -0.427   6.105   0.992  0.9795 -1.8873 -0.3230
    5GL4    HG2   93  -0.339   6.006   1.101  2.8861  1.0557 -1.1090
    5GL4     CD   94  -0.292   6.223   1.116  0.1812 -0.0139  0.4006
    5GL4    OE1   95  -0.299   6.288   1.222  0.2340 -0.1526  0.3906
    5GL4   HE11   96  -0.217   6.332   1.244  0.7697 -0.9425  0.0258
    5GL4   HE12   97  -0.386   6.282   1.264 -0.3480  3.4445 -0.0240
    5GL4    OE2   98  -0.216   6.253   1.023 -0.4704 -0.4738 -0.0330
    5GL4   HE21   99  -0.207   6.182   0.959  0.2182 -0.3118 -0.1257
    5GL4   HE22  100  -0.184   6.343   1.023 -2.2734  0.2027 -1.3204
    5GL4      C  101  -0.580   6.079   1.439  0.4742  0.3801 -0.1240
    5GL4      O  102  -0.676   6.001   1.418 -0.7869 -0.5841 -0.7154
    6PRO      N  103  -0.586   6.179   1.528 -1.3020  0.0132 -0.4591
    6PRO     CD  104  -0.465   6.246   1.579  0.0266 -0.2913 -0.2823
    6PRO    HD1  105  -0.400   6.287   1.501 -0.2818 -0.4511 -0.6283
    6PRO    HD2  106  -0.409   6.171   1.634 -2.1911 -2.7847 -1.1612
    6PRO     CG  107  -0.522   6.336   1.689 -0.0576 -0.0678 -0.8399
    6PRO    HG1  108  -0.538   6.438   1.653  2.8792  0.2554 -1.5151
    6PRO    HG2  109  -0.453   6.351   1.771 -0.4232 -1.1841 -0.3148
    6PRO     CB  110  -0.646   6.265   1.738 -0.1048  0.1394  0.0427
    6PRO    HB1  111  -0.714   6.340   1.780 -1.6413 -0.6250 -1.0080
    6PRO    HB2  112  -0.611   6.194   1.813  1.6083  0.2906 -0.5649
    6PRO     CA  113  -0.702   6.198   1.611 -0.7090  0.5642 -0.7452
    6PRO     HA  114  -0.731   6.098   1.643 -0.1370  0.1644 -1.4529
    6PRO      C  115  -0.815   6.274   1.548  0.8697  0.3705  1.0571
    6PRO      O  116  -0.789   6.361   1.458  0.1088  0.4469 -0.4929
    7ALA      N  117  -0.941   6.259   1.590  0.1814 -0.4458 -0.1399
    7ALA      H  118  -0.949   6.192   1.665  2.1703  0.5241  1.0318
    7ALA     CA  119  -1.061   6.333   1.548  0.1162  0.3612 -0.6419
    7ALA     HA  120  -1.036   6.433   1.513  0.3947 -0.2281 -2.2068
    7ALA     CB  121  -1.121   6.259   1.426 -0.2492 -1.0578 -0.1366
    7ALA    HB1  122  -1.155   6.160   1.456  0.1162 -1.4895 -1.1029
    7ALA    HB2  123  -1.202   6.320   1.385 -0.3674 -1.4828 -0.5444
    7ALA    HB3  124  -1.051   6.261   1.342 -0.0451 -1.9100 -0.0031
    7ALA      C  125  -1.156   6.338   1.672 -0.3948 -1.1115  0.4657
    7ALA      O  126  -1.127   6.289   1.780 -0.1405 -0.3964 -0.0368
    8THR      N  127  -1.271   6.404   1.666  0.3099 -0.6474  0.2618
    8THR      H  128  -1.296   6.458   1.584  3.0330  1.7425  0.8339
    8THR     CA  129  -1.361   6.426   1.784 -0.5867  0.0689  0.2538
    8THR     HA  130  -1.358   6.333   1.841 -0.5521  0.2954  0.6249
    8THR     CB  131  -1.311   6.536   1.879  0.5448  0.2072 -0.5795
    8THR     HB  132  -1.207   6.518   1.907  1.2063  0.1854 -2.8563
    8THR    CG2  133  -1.322   6.675   1.827  1.2421  0.4346 -0.7381
    8THR   HG21  134  -1.273   6.735   1.904 -0.4512  1.0131 -0.0510
    8THR   HG22  135  -1.256   6.670   1.741  1.3519  0.6982 -0.6706
    8THR   HG23  136  -1.427   6.697   1.807  1.6289  1.1184 -2.1021
    8THR    OG1  137  -1.384   6.528   1.999  0.6876  0.1166  0.5825
    8THR    HG1  138  -1.382   6.439   2.034 -2.0250 -0.7503 -1.1727
    8THR      C  139  -1.503   6.449   1.742 -0.3471 -0.1314  0.6823
    8THR      O  140  -1.519   6.490   1.627  0.1288  0.3048 -0.2533
    9LEU      N  141  -1.611   6.427   1.823  0.0889  0.2100  0.6180
    9LEU      H  142  -1.596   6.403   1.920  0.2346  1.1561  0.8316
    9LEU     CA  143  -1.755   6.422   1.769 -0.0417 -0.2673  0.2463
    9LEU     HA  144  -1.748   6.363   1.677  0.1558 -0.3739  0.3299
    9LEU     CB  145  -1.841   6.351   1.874  0.0694 -0.3967 -0.4739
    9LEU    HB1  146  -1.846   6.404   1.969  1.0634 -1.8731  0.4521
    9LEU    HB2  147  -1.794   6.255   1.896  2.4623  1.1386  1.5869
    9LEU     CG  148  -1.981   6.319   1.828 -0.7707 -0.2903 -0.2667
    9LEU     HG  149  -2.021   6.415   1.794  1.9470  0.5996 -1.2154
    9LEU    CD1  150  -1.982   6.214   1.719 -0.0095 -0.0255 -1.3971
    9LEU   HD11  151  -1.925   6.124   1.740 -1.6202 -1.0107 -1.1265
    9LEU   HD12  152  -2.084   6.196   1.686 -0.3485 -0.0726 -0.3523
    9LEU   HD13  153  -1.927   6.260   1.637  1.0198  1.3005 -0.0367
    9LEU    CD2  154  -2.066   6.275   1.951  0.3140  0.0973  0.2938
    9LEU   HD21  155  -2.046   6.337   2.039 -0.1901 -0.2426  0.6529
    9LEU   HD22  156  -2.172   6.283   1.926 -0.0439 -0.6057  1.4794
    9LEU   HD23  157  -2.030   6.176   1.978 -1.2014 -0.2835  1.0141
    9LEU      C  158  -1.817   6.558   1.727 -0.5198  0.6904 -0.2275
    9LEU      O  159  -1.806   6.659   1.798  0.7360 -0.2111  0.4246
   10ILE      N  160  -1.882   6.564   1.612 -0.3945  0.7884 -0.1807
   10ILE      H  161  -1.892   6.470   1.577  0.1700 -0.2843  2.2840
   10ILE     CA  162  -1.978   6.667   1.585 -0.0171 -0.2986 -0.1281
   10ILE     HA  163  -1.982   6.736   1.669 -0.2592 -0.1631 -0.2488
   10ILE     CB  164  -1.945   6.749   1.461  0.3028 -0.2033 -0.4491
   10ILE     HB  165  -1.956   6.682   1.376  0.1512 -2.0662  0.9637
   10ILE    CG2  166  -2.052   6.859   1.451  1.0546 -0.1525 -0.0772
   10ILE   HG21  167  -2.154   6.822   1.452 -0.1992  2.7993 -2.3406
   10ILE   HG22  168  -2.047   6.925   1.538 -1.0364  0.4012 -0.3312
   10ILE   HG23  169  -2.031   6.917   1.361 -0.3272  0.7220  0.1203
   10ILE    CG1  170  -1.808   6.807   1.480 -0.2157 -0.5847 -0.3840
   10ILE   HG11  171  -1.737   6.736   1.522 -0.8199 -3.0319 -3.1598
   10ILE   HG12  172  -1.813   6.887   1.554  0.2187 -1.0151  0.1139
   10ILE     CD  173  -1.748   6.858   1.352 -0.3804 -0.2346 -0.1263
   10ILE    HD1  174  -1.815   6.923   1.295 -1.0935  1.3625  2.4162
   10ILE    HD2  175  -1.658   6.915   1.374  0.7732 -1.9622 -0.1238
   10ILE    HD3  176  -1.738   6.767   1.293  0.5316  1.6677 -3.1255
   10ILE      C  177  -2.127   6.618   1.590 -0.4287  0.6129  0.0844
   10ILE      O  178  -2.207   6.658   1.676 -0.5144 -0.2691 -0.5065
   11LY3      N  179  -2.160   6.517   1.504  0.6857  0.3958  0.4117
   11LY3      H  180  -2.094   6.494   1.431 -1.6137 -2.0491 -1.0851
   11LY3     CA  181  -2.290   6.450   1.494  0.8217 -0.2629  0.4107
   11LY3     HA  182  -2.340   6.448   1.590 -0.4576 -0.4371 -0.2315
   11LY3     CB  183  -2.395   6.546   1.423  0.3716  0.1941 -0.2337
   11LY3    HB1  184  -2.363   6.552   1.319 -1.8109 -0.2907 -0.9982
   11LY3    HB2  185  -2.392   6.646   1.468 -2.1853  0.8726 -1.3437
   11LY3     CG  186  -2.542   6.495   1.436  0.3332 -0.6033 -0.4707
   11LY3    HG1  187  -2.562   6.514   1.541  0.9600  0.1813 -0.4879
   11LY3    HG2  188  -2.543   6.387   1.423  1.8277 -0.8097  0.8334
   11LY3     CD  189  -2.632   6.579   1.348  0.1765  0.0283 -0.1384
   11LY3    HD1  190  -2.590   6.580   1.247  1.1134  1.2916  0.2347
   11LY3    HD2  191  -2.621   6.684   1.371 -1.0655  0.2957 -0.7004
   11LY3     CE  192  -2.776   6.526   1.356  0.0790 -0.1020 -0.2344
   11LY3    HE1  193  -2.834   6.598   1.298  1.8073 -0.3368 -2.4040
   11LY3    HE2  194  -2.794   6.528   1.463  2.7464  2.9165  0.3324
   11LY3     NZ  195  -2.788   6.399   1.289 -0.2222  0.2404  0.3076
   11LY3    HZ1  196  -2.738   6.399   1.201  0.6660  0.5582  0.7905
   11LY3    HZ2  197  -2.735   6.333   1.344 -1.0606  0.5407  1.5416
   11LY3    HZ3  198  -2.883   6.366   1.283 -0.4995  0.8230  1.1328
   11LY3      C  199  -2.283   6.319   1.421  0.6182  0.0545  0.1533
   11LY3      O  200  -2.207   6.307   1.324 -0.2324  0.7594 -0.1426
   12ALA      N  201  -2.371   6.220   1.456  0.1624 -0.2700  0.1342
   12ALA      H  202  -2.436   6.244   1.530  1.1130 -0.7522  1.1622
   12ALA     CA  203  -2.402   6.102   1.372  0.0033 -0.1822  0.2366
   12ALA     HA  204  -2.304   6.066   1.339 -1.1261 -2.4766 -0.8544
   12ALA     CB  205  -2.461   5.997   1.472 -0.9267  0.3759  0.2530
   12ALA    HB1  206  -2.385   5.968   1.545 -2.6282  0.1050  2.0156
   12ALA    HB2  207  -2.554   6.033   1.517 -1.1184 -1.1652  1.1460
   12ALA    HB3  208  -2.489   5.910   1.413 -1.5076  0.1238  0.8768
   12ALA      C  209  -2.491   6.136   1.255 -0.2606  0.3309  0.6121
   12ALA      O  210  -2.590   6.205   1.265  0.3213 -0.3059  0.9527
   13ILE      N  211  -2.455   6.087   1.129  0.1938  0.1540 -0.0899
   13ILE      H  212  -2.398   6.004   1.120  0.2825  0.2809 -0.7781
   13ILE     CA  213  -2.517   6.138   1.005 -0.5637 -0.0286 -0.0055
   13ILE     HA  214  -2.582   6.222   1.027 -0.8406  0.7775 -3.3171
   13ILE     CB  215  -2.402   6.197   0.914  0.1463  0.1980  0.4447
   13ILE     HB  216  -2.327   6.120   0.895  0.5198  0.1816  1.8619
   13ILE    CG2  217  -2.459   6.245   0.781  0.2027  0.6317  0.8639
   13ILE   HG21  218  -2.488   6.163   0.714 -2.6983  1.4319  1.0147
   13ILE   HG22  219  -2.548   6.306   0.798  0.6170  0.8875  2.1581
   13ILE   HG23  220  -2.383   6.296   0.722 -0.0537 -0.5072 -0.5183
   13ILE    CG1  221  -2.325   6.315   0.971  0.2947 -0.3714  0.4993
   13ILE   HG11  222  -2.260   6.341   0.887  0.1922 -0.3516  0.4251
   13ILE   HG12  223  -2.261   6.287   1.055  1.7116  0.4511 -0.2660
   13ILE     CD  224  -2.401   6.439   1.011 -0.0363 -0.0653  0.0798
   13ILE    HD1  225  -2.461   6.466   0.925 -0.8483  1.4728  1.0826
   13ILE    HD2  226  -2.482   6.417   1.081  0.8133 -0.5944  0.9310
   13ILE    HD3  227  -2.338   6.519   1.049  0.1208  0.6399 -1.6249
   13ILE      C  228  -2.616   6.046   0.928 -0.6003  0.5877 -0.8019
   13ILE      O  229  -2.716   6.099   0.882  0.2119 -0.0338  0.1325
   14AS4      N  230  -2.580   5.918   0.913  0.3796  0.3158  0.3226
   14AS4      H  231  -2.487   5.890   0.941  0.8086  0.1732 -1.1631
   14AS4     CA  232  -2.649   5.816   0.833  0.0355  0.6166  0.5303
   14AS4     HA  233  -2.757   5.816   0.848 -0.0993 -0.1171 -0.3813
   14AS4     CB  234  -2.631   5.844   0.685 -0.5761  0.1403 -0.6728
   14AS4    HB1  235  -2.557   5.774   0.645  1.6389  1.4001  0.9396
   14AS4    HB2  236  -2.591   5.946   0.674 -0.0122 -0.2805 -3.2235
   14AS4     CG  237  -2.761   5.819   0.610  0.6164 -0.5382  0.4140
   14AS4    OD1  238  -2.794   5.875   0.508  0.0311  0.1191 -0.6574
   14AS4   HD11  239  -2.732   5.947   0.491  1.8841 -1.4298 -0.8766
   14AS4   HD12  240  -2.853   5.824   0.453 -0.9037 -0.4390  0.7954
   14AS4    OD2  241  -2.821   5.717   0.643  0.2824 -0.3767 -0.1077
   14AS4   HD21  242  -2.756   5.652   0.672  1.5338 -0.3511 -2.6421
   14AS4   HD22  243  -2.914   5.716   0.623  0.2410 -0.9222  0.1028
   14AS4      C  244  -2.603   5.679   0.877 -0.3904  0.6926 -0.0671
   14AS4      O  245  -2.524   5.663   0.969  0.3131 -0.6675  0.2756
   15GLY      N  246  -2.653   5.570   0.815 -0.5534  0.2666  0.1025
   15GLY      H  247  -2.729   5.585   0.751  0.2344  1.4107 -0.5969
   15GLY     CA  248  -2.620   5.432   0.847  0.4181  0.1275 -0.7818
   15GLY    HA1  249  -2.661   5.371   0.766  4.5334 -1.1994 -2.1130
   15GLY    HA2  250  -2.679   5.413   0.936  0.3343 -0.8952 -1.0429
   15GLY      C  251  -2.472   5.389   0.862  0.2649 -0.1806 -0.4049
   15GLY      O  252  -2.436   5.304   0.942  0.1564  0.1863 -0.4460
   16AS4      N  253  -2.379   5.458   0.793 -0.0355  0.2846 -0.0094
   16AS4      H  254  -2.418   5.527   0.731  0.0670 -0.0912 -0.4990
   16AS4     CA  255  -2.230   5.439   0.800  0.8208 -0.1182  0.0148
   16AS4     HA  256  -2.210   5.388   0.895  0.1676  0.4617  0.4718
   16AS4     CB  257  -2.189   5.361   0.674  0.0332  0.3224 -0.6156
   16AS4    HB1  258  -2.233   5.262   0.688 -3.4297  1.8535  0.5624
   16AS4    HB2  259  -2.080   5.362   0.672  0.0489  1.8569 -0.5462
   16AS4     CG  260  -2.230   5.420   0.537  0.7287  0.3985  0.2693
   16AS4    OD1  261  -2.211   5.361   0.426 -0.1281  0.7699 -1.0241
   16AS4   HD11  262  -2.140   5.297   0.417 -0.1136  0.5488  0.4340
   16AS4   HD12  263  -2.283   5.377   0.365 -1.6519 -0.2243  0.4213
   16AS4    OD2  264  -2.279   5.532   0.524 -0.2462 -0.8513 -0.0843
   16AS4   HD21  265  -2.310   5.551   0.435  0.1940 -1.1824 -0.3131
   16AS4   HD22  266  -2.258   5.588   0.600  0.0780 -1.2447  0.1198
   16AS4      C  267  -2.156   5.574   0.803  0.2048  0.1451 -0.0995
   16AS4      O  268  -2.034   5.569   0.788 -0.0744 -0.7036 -0.4569
   17THR      N  269  -2.226   5.685   0.810 -0.1238  0.9767 -0.6713
   17THR      H  270  -2.322   5.673   0.838 -0.0975 -0.4597 -1.1478
   17THR     CA  271  -2.184   5.820   0.787  0.2943  0.2428  0.4181
   17THR     HA  272  -2.080   5.817   0.756  0.6790  0.5933  1.6234
   17THR     CB  273  -2.262   5.884   0.670  0.1707 -0.2581 -0.9544
   17THR     HB  274  -2.367   5.877   0.696  0.1585 -1.6131 -1.2750
   17THR    CG2  275  -2.220   6.024   0.635 -0.2768 -0.4931 -0.2082
   17THR   HG21  276  -2.211   6.088   0.722 -3.4174 -1.4911  1.0040
   17THR   HG22  277  -2.128   6.027   0.576 -0.6233  3.3448 -0.7722
   17THR   HG23  278  -2.295   6.071   0.570 -0.8607 -1.5963 -0.3671
   17THR    OG1  279  -2.255   5.797   0.556  0.1946 -0.2157 -0.3383
   17THR    HG1  280  -2.268   5.705   0.581 -0.0744 -0.1900 -0.3780
   17THR      C  281  -2.189   5.901   0.917  0.8006 -0.3754 -0.2161
   17THR      O  282  -2.283   5.889   0.995 -0.4716 -0.1537  0.1441
   18VAL      N  283  -2.094   5.994   0.938  0.6598  0.3736  0.0399
   18VAL      H  284  -2.021   6.010   0.870 -0.7567 -0.0152 -1.6256
   18VAL     CA  285  -2.062   6.074   1.057  0.3722  0.1235 -0.1148
   18VAL     HA  286  -2.160   6.090   1.102  0.1902 -1.2164  0.0184
   18VAL     CB  287  -1.991   5.973   1.155 -0.2301  0.5130 -0.0877
   18VAL     HB  288  -2.057   5.887   1.167 -1.5428  1.4642 -0.2813
   18VAL    CG1  289  -1.862   5.911   1.097 -0.1101  0.1371 -0.2109
   18VAL   HG11  290  -1.785   5.984   1.121 -0.1833  0.1244  0.0767
   18VAL   HG12  291  -1.841   5.830   1.168  0.5039  1.5580  1.3024
   18VAL   HG13  292  -1.865   5.876   0.994 -2.4635 -0.6703  0.0561
   18VAL    CG2  293  -1.960   6.029   1.298 -0.1760  0.5660  0.1355
   18VAL   HG21  294  -1.913   5.953   1.361 -0.4279  0.7013  0.4900
   18VAL   HG22  295  -1.904   6.122   1.293  0.4316  0.1944  0.0023
   18VAL   HG23  296  -2.055   6.051   1.348 -0.0781  1.2255  0.0287
   18VAL      C  297  -1.983   6.205   1.032  0.0191  0.4217 -0.6625
   18VAL      O  298  -1.879   6.201   0.974  0.1365  0.0046  0.5434
   19LY3      N  299  -2.019   6.319   1.088  0.5316 -0.0277 -0.3900
   19LY3      H  300  -2.105   6.321   1.141  1.2784 -0.7877  0.8819
   19LY3     CA  301  -1.933   6.435   1.099 -0.2994  0.0788 -0.1798
   19LY3     HA  302  -1.873   6.436   1.008 -2.1762 -1.0218 -1.4987
   19LY3     CB  303  -2.029   6.554   1.085 -0.9696  0.4422 -0.4971
   19LY3    HB1  304  -2.077   6.561   1.182  2.8872  1.6948  1.5708
   19LY3    HB2  305  -2.103   6.527   1.010 -2.7572 -1.1989  1.7532
   19LY3     CG  306  -1.958   6.689   1.054 -0.2679 -0.3277  0.3530
   19LY3    HG1  307  -1.911   6.679   0.956 -2.7335  0.6928 -1.0235
   19LY3    HG2  308  -1.885   6.712   1.131 -0.5928 -0.0540  0.5826
   19LY3     CD  309  -2.053   6.805   1.035  0.4665 -0.0436  0.2854
   19LY3    HD1  310  -1.995   6.897   1.020  2.8289 -1.4649  0.2702
   19LY3    HD2  311  -2.120   6.802   1.121  1.2701  2.3151  1.0945
   19LY3     CE  312  -2.130   6.792   0.904  0.3737 -0.3999 -0.4234
   19LY3    HE1  313  -2.170   6.691   0.896 -2.8913  0.8611 -1.5180
   19LY3    HE2  314  -2.066   6.813   0.818  0.1407  0.3317 -0.4266
   19LY3     NZ  315  -2.238   6.888   0.900  0.0273 -0.3675 -0.6314
   19LY3    HZ1  316  -2.209   6.985   0.900  1.0037 -0.6412 -1.2938
   19LY3    HZ2  317  -2.308   6.859   0.834 -0.7200 -2.6803  1.0461
   19LY3    HZ3  318  -2.292   6.880   0.985 -0.8075 -0.8056 -1.1946
   19LY3      C  319  -1.841   6.442   1.215  0.1173  0.0359  0.5149
   19LY3      O  320  -1.878   6.415   1.331  0.1944 -0.0513  0.6782
   20LEU      N  321  -1.710   6.474   1.188 -0.0867  0.7001  0.1701
   20LEU      H  322  -1.692   6.509   1.095 -0.1029  1.0618  0.3020
   20LEU     CA  323  -1.604   6.488   1.291 -0.0974  0.1219  0.1580
   20LEU     HA  324  -1.642   6.484   1.394  1.2022  2.0674  0.7615
   20LEU     CB  325  -1.506   6.376   1.269  0.2006 -0.0874 -0.1024
   20LEU    HB1  326  -1.426   6.391   1.342  0.8028 -1.6296 -0.4103
   20LEU    HB2  327  -1.465   6.381   1.168  1.1443 -0.2403  0.2623
   20LEU     CG  328  -1.562   6.232   1.295  0.1627 -0.4833  0.1647
   20LEU     HG  329  -1.632   6.204   1.217  1.0588  0.8198 -1.1528
   20LEU    CD1  330  -1.451   6.121   1.266 -0.4910  0.2473 -0.2818
   20LEU   HD11  331  -1.508   6.031   1.246  0.2089  0.1860 -2.2144
   20LEU   HD12  332  -1.392   6.157   1.181  2.0224  2.0675  2.0511
   20LEU   HD13  333  -1.384   6.113   1.352 -0.0558 -1.2587 -0.7320
   20LEU    CD2  334  -1.617   6.212   1.436  0.4089 -0.0760  0.1765
   20LEU   HD21  335  -1.538   6.236   1.508  0.5345 -0.8738  0.3130
   20LEU   HD22  336  -1.710   6.266   1.450 -0.3405 -0.8641 -1.4123
   20LEU   HD23  337  -1.646   6.107   1.432 -1.0865  0.3265 -0.3694
   20LEU      C  338  -1.531   6.622   1.277  0.7213 -0.0002  0.4882
   20LEU      O  339  -1.543   6.683   1.166 -0.5591 -0.5405  0.5477
   21MET      N  340  -1.462   6.668   1.380  0.4404  0.7261 -0.0998
   21MET      H  341  -1.477   6.608   1.460  1.1557 -1.0473 -1.2476
   21MET     CA  342  -1.371   6.777   1.370  0.0220 -0.2489 -0.1967
   21MET     HA  343  -1.400   6.837   1.283  0.8523 -0.2488 -0.4850
   21MET     CB  344  -1.375   6.862   1.504  0.3914  0.2675  0.5166
   21MET    HB1  345  -1.348   6.799   1.588 -1.9419 -0.2809  0.9240
   21MET    HB2  346  -1.480   6.890   1.518  0.3781 -0.2419  1.5267
   21MET     CG  347  -1.292   6.984   1.499  0.1691 -0.2386 -0.7406
   21MET    HG1  348  -1.194   6.943   1.473  0.3022 -0.8742  0.6574
   21MET    HG2  349  -1.280   7.034   1.595  0.9646 -2.1493  0.2188
   21MET     SD  350  -1.330   7.118   1.382 -0.3532 -0.8808 -0.1714
   21MET     CE  351  -1.473   7.192   1.473  0.5512  0.5101 -0.0003
   21MET    HE1  352  -1.516   7.283   1.433  1.4943 -0.0179 -2.3915
   21MET    HE2  353  -1.553   7.117   1.466  0.7825  0.2685 -0.0925
   21MET    HE3  354  -1.446   7.209   1.577  0.1323  0.1411  0.1786
   21MET      C  355  -1.233   6.707   1.364  0.2492  0.7501  0.5727
   21MET      O  356  -1.209   6.613   1.444  0.3296 -0.2394  0.0043
   22TY0      N  357  -1.143   6.755   1.275  0.5593  0.3532  0.2453
   22TY0      H  358  -1.166   6.847   1.239 -1.2314  0.1456  0.7957
   22TY0     CA  359  -1.033   6.684   1.219 -0.1234  0.1386 -0.7598
   22TY0     HA  360  -0.979   6.630   1.297 -0.2808  1.7803  0.5320
   22TY0     CB  361  -1.071   6.581   1.115 -0.4325  0.6217  0.4924
   22TY0    HB1  362  -1.127   6.640   1.042  2.5173  1.0624 -1.5800
   22TY0    HB2  363  -1.134   6.507   1.165  0.4199 -0.5510 -0.1077
   22TY0     CG  364  -0.961   6.503   1.039  0.5128 -0.5227 -0.2400
   22TY0    CD1  365  -0.875   6.409   1.099  0.3741  0.7303 -0.5181
   22TY0    HD1  366  -0.876   6.385   1.204  0.8098  1.5710 -0.3177
   22TY0    CE1  367  -0.781   6.339   1.016  0.4922  0.0197  0.6204
   22TY0    HE1  368  -0.718   6.265   1.063 -0.1806 -0.4295  0.8377
   22TY0     CZ  369  -0.772   6.360   0.876 -0.0068 -0.6575 -0.3997
   22TY0     OH  370  -0.694   6.290   0.797 -1.2055  0.2191  0.2698
   22TY0    HH1  371  -0.685   6.337   0.714 -2.5253 -0.5597 -0.3601
   22TY0    HH2  372  -0.689   6.198   0.823  1.1482  1.1854  4.0858
   22TY0    CE2  373  -0.852   6.456   0.818 -0.1522 -0.0776  1.1770
   22TY0    HE2  374  -0.846   6.473   0.712 -3.0145 -0.4886  0.8797
   22TY0    CD2  375  -0.948   6.523   0.896 -0.3585 -0.4642  0.0444
   22TY0    HD2  376  -1.019   6.588   0.846  0.5355  0.1832 -0.4126
   22TY0      C  377  -0.937   6.778   1.150 -0.2144 -0.3908 -0.0774
   22TY0      O  378  -0.972   6.840   1.045  0.1668  0.4447 -0.0026
   23LY3      N  379  -0.815   6.791   1.201  0.0297 -0.5882 -0.2912
   23LY3      H  380  -0.786   6.730   1.276  1.4933  0.4881  0.0602
   23LY3     CA  381  -0.713   6.879   1.151 -0.8226 -0.2950  0.0272
   23LY3     HA  382  -0.631   6.878   1.223  0.3289 -0.3765 -1.2306
   23LY3     CB  383  -0.648   6.827   1.015  0.4080 -0.4453  0.3563
   23LY3    HB1  384  -0.570   6.897   0.984 -1.9004  1.6569 -1.0572
   23LY3    HB2  385  -0.721   6.829   0.934 -1.1750  0.8983  1.7488
   23LY3     CG  386  -0.588   6.686   1.028 -0.9284 -0.3670 -0.5093
   23LY3    HG1  387  -0.666   6.612   1.046 -2.0049  0.6043 -1.0030
   23LY3    HG2  388  -0.514   6.678   1.107 -1.2979 -0.4772 -0.1667
   23LY3     CD  389  -0.510   6.654   0.900 -0.4026 -0.2131 -0.3157
   23LY3    HD1  390  -0.425   6.719   0.877 -0.6331  0.5685  0.9309
   23LY3    HD2  391  -0.571   6.663   0.810  0.4497 -1.1661 -1.0149
   23LY3     CE  392  -0.464   6.504   0.910  0.0349  0.9602 -0.3827
   23LY3    HE1  393  -0.436   6.476   0.809 -0.3473 -0.5614 -0.0930
   23LY3    HE2  394  -0.549   6.442   0.941 -0.1695  0.2590 -2.2214
   23LY3     NZ  395  -0.345   6.504   1.002 -0.0335 -0.1239  0.2231
   23LY3    HZ1  396  -0.358   6.506   1.102 -1.9620 -2.6176  0.1234
   23LY3    HZ2  397  -0.284   6.424   0.989 -1.9243 -1.6961  0.6647
   23LY3    HZ3  398  -0.286   6.582   0.976 -0.6429  0.4228  0.4618
   23LY3      C  399  -0.761   7.025   1.149 -0.4153 -0.3583  0.1616
   23LY3      O  400  -0.734   7.102   1.060  0.8156 -0.1910  0.0144
   24GLY      N  401  -0.831   7.069   1.248  0.0806  0.8408 -0.4942
   24GLY      H  402  -0.860   6.999   1.315 -1.2076  1.3335 -0.5018
   24GLY     CA  403  -0.887   7.205   1.263 -0.0985 -0.7259 -0.5154
   24GLY    HA1  404  -0.809   7.280   1.258 -0.9474  0.3033  0.9156
   24GLY    HA2  405  -0.928   7.206   1.364  2.3178 -1.4187  0.5509
   24GLY      C  406  -0.997   7.241   1.172  0.3906 -0.3698 -0.7225
   24GLY      O  407  -1.002   7.358   1.129 -0.7270 -0.0759  0.1387
   25GLN      N  408  -1.087   7.148   1.137 -0.0178 -0.2871 -0.5378
   25GLN      H  409  -1.083   7.053   1.172  0.9709 -0.5152 -1.2367
   25GLN     CA  410  -1.200   7.183   1.050  0.7655  0.1765  0.5891
   25GLN     HA  411  -1.249   7.269   1.095  0.4989  1.4588 -1.9847
   25GLN     CB  412  -1.159   7.218   0.903 -0.3089 -0.0093  0.0062
   25GLN    HB1  413  -1.064   7.269   0.920  0.7599 -1.1867 -2.0394
   25GLN    HB2  414  -1.238   7.275   0.856  0.9996  0.8704 -1.2148
   25GLN     CG  415  -1.115   7.094   0.820  0.5420  0.1882 -0.0378
   25GLN    HG1  416  -1.174   7.089   0.728  0.2890  0.0388  0.1318
   25GLN    HG2  417  -1.141   6.999   0.866 -1.1257  0.6150 -0.0300
   25GLN     CD  418  -0.972   7.102   0.776 -0.0753  0.3736  0.3036
   25GLN    OE1  419  -0.927   7.188   0.698 -0.0900  0.3122 -0.0385
   25GLN    NE2  420  -0.894   6.997   0.808 -0.6991 -0.0036  0.0744
   25GLN   HE21  421  -0.931   6.927   0.869  0.6404 -0.1898  0.7116
   25GLN   HE22  422  -0.809   6.985   0.754 -1.1193  1.7950 -1.0924
   25GLN      C  423  -1.303   7.062   1.054  0.3244 -0.1633  0.5164
   25GLN      O  424  -1.260   6.949   1.080 -0.7168 -0.2071  0.0421
   26PRO      N  425  -1.437   7.081   1.042 -0.5305 -0.0490 -0.1817
   26PRO     CD  426  -1.496   7.206   1.064  0.2023 -0.9421 -0.2760
   26PRO    HD1  427  -1.478   7.275   0.982 -0.3846 -0.6980 -0.2082
   26PRO    HD2  428  -1.474   7.262   1.155 -0.7881  2.2705 -1.8420
   26PRO     CG  429  -1.646   7.176   1.065 -0.1844 -0.2698  1.1667
   26PRO    HG1  430  -1.700   7.250   1.007 -0.2023 -1.2597 -0.1190
   26PRO    HG2  431  -1.675   7.155   1.168 -2.3875 -2.0711  0.2699
   26PRO     CB  432  -1.663   7.043   0.991  0.6393 -0.1566 -0.0352
   26PRO    HB1  433  -1.690   7.057   0.887 -1.4215  0.1970  0.4917
   26PRO    HB2  434  -1.745   6.990   1.041  0.5288  0.4866  0.4816
   26PRO     CA  435  -1.526   6.973   1.008  0.9121 -0.5932  0.2064
   26PRO     HA  436  -1.538   6.908   1.095 -0.5567 -2.9197 -1.5945
   26PRO      C  437  -1.479   6.897   0.885  0.1495 -0.0067 -0.7385
   26PRO      O  438  -1.426   6.946   0.785 -0.5916 -0.2287 -0.2669
   27MET      N  439  -1.523   6.772   0.885 -0.1529 -0.0441 -0.7350
   27MET      H  440  -1.570   6.740   0.969 -2.9311  3.7514 -0.5234
   27MET     CA  441  -1.538   6.679   0.775  0.1284 -0.0188 -0.4448
   27MET     HA  442  -1.573   6.738   0.691  0.3837 -1.2859 -1.4710
   27MET     CB  443  -1.403   6.613   0.740  0.4547 -0.4798 -0.5010
   27MET    HB1  444  -1.354   6.565   0.824  0.1854  0.5466  0.2629
   27MET    HB2  445  -1.325   6.685   0.715 -0.5320  0.9331  0.3669
   27MET     CG  446  -1.414   6.523   0.622  0.2691  0.1785 -0.0898
   27MET    HG1  447  -1.480   6.439   0.644  2.6747 -2.3779 -1.9154
   27MET    HG2  448  -1.316   6.483   0.597  0.2547 -1.0414  1.6620
   27MET     SD  449  -1.488   6.604   0.480  0.1001  0.1072  0.1065
   27MET     CE  450  -1.337   6.691   0.415 -0.1406  0.0117  0.4157
   27MET    HE1  451  -1.260   6.624   0.378 -0.7705 -0.2318 -0.4746
   27MET    HE2  452  -1.376   6.746   0.329 -1.6489 -0.5926  0.6846
   27MET    HE3  453  -1.299   6.760   0.491  1.0027  0.2844 -0.3693
   27MET      C  454  -1.650   6.581   0.804  0.6869 -0.1915 -0.3228
   27MET      O  455  -1.656   6.520   0.912 -0.3368 -0.8125  0.0853
   28THR      N  456  -1.733   6.548   0.701  0.4784 -0.3269  0.1253
   28THR      H  457  -1.717   6.604   0.618  1.3547  2.0615  1.7835
   28THR     CA  458  -1.818   6.426   0.700  0.7470 -1.4690 -0.2152
   28THR     HA  459  -1.843   6.416   0.806  1.2411 -0.6488 -0.0050
   28THR     CB  460  -1.949   6.442   0.618  0.2560  0.0921 -0.0200
   28THR     HB  461  -1.919   6.447   0.514 -0.1282  2.3317 -0.0896
   28THR    CG2  462  -2.042   6.327   0.646  0.2554  0.9734  0.0088
   28THR   HG21  463  -2.131   6.332   0.583 -0.1467  0.0565  0.4800
   28THR   HG22  464  -1.988   6.236   0.617  1.5784  1.5764  0.4706
   28THR   HG23  465  -2.052   6.313   0.753  3.9028 -0.7165  0.3056
   28THR    OG1  466  -2.015   6.566   0.666  0.1748  0.1941  0.1311
   28THR    HG1  467  -1.949   6.633   0.650  0.3207  0.0735  0.2283
   28THR      C  468  -1.738   6.307   0.644  0.2850 -0.3157 -0.0643
   28THR      O  469  -1.722   6.296   0.522 -0.4113 -0.1683  0.0775
   29PHE      N  470  -1.722   6.209   0.731  0.2027 -0.0523  0.2200
   29PHE      H  471  -1.749   6.231   0.825  2.5688  0.4951  0.8337
   29PHE     CA  472  -1.665   6.081   0.710 -0.4465 -0.8081  0.6953
   29PHE     HA  473  -1.603   6.093   0.622  0.0592  1.0467  1.2492
   29PHE     CB  474  -1.576   6.052   0.826 -0.4730  0.8447 -0.7298
   29PHE    HB1  475  -1.544   5.948   0.815  0.1765  0.7476  1.5946
   29PHE    HB2  476  -1.625   6.060   0.923 -1.4100 -0.1014 -1.1144
   29PHE     CG  477  -1.445   6.117   0.817 -0.8392  0.3778  0.7055
   29PHE    CD1  478  -1.425   6.229   0.898  0.3658  0.7212  0.3477
   29PHE    HD1  479  -1.504   6.255   0.967  1.2447 -0.2405  1.7671
   29PHE    CE1  480  -1.304   6.298   0.899 -0.0985 -0.2076 -0.0567
   29PHE    HE1  481  -1.293   6.381   0.967  0.3195 -1.1935  1.1154
   29PHE     CZ  482  -1.209   6.271   0.800  0.0877  0.3954  0.1342
   29PHE     HZ  483  -1.120   6.332   0.789 -0.6926  1.3713 -1.1529
   29PHE    CE2  484  -1.231   6.162   0.709  0.5158  0.1786  0.2661
   29PHE    HE2  485  -1.149   6.135   0.643  0.3847  0.6249 -0.0885
   29PHE    CD2  486  -1.343   6.078   0.723  0.4266 -0.5867  0.3666
   29PHE    HD2  487  -1.361   5.999   0.651 -1.8031 -1.8250  2.1587
   29PHE      C  488  -1.766   5.972   0.695  1.2459  0.0149 -0.3695
   29PHE      O  489  -1.879   5.985   0.748  0.1314  0.1075  0.2642
   30ARG      N  490  -1.725   5.863   0.628  0.7490 -0.2781 -0.4487
   30ARG      H  491  -1.629   5.855   0.600  1.2406  0.4420  0.9264
   30ARG     CA  492  -1.804   5.743   0.599  0.6238  0.3395 -0.2435
   30ARG     HA  493  -1.879   5.720   0.675 -0.2160  0.7243 -0.9439
   30ARG     CB  494  -1.873   5.761   0.458  0.3806  0.9001 -0.4995
   30ARG    HB1  495  -1.786   5.755   0.393 -0.8410 -0.5365 -2.1013
   30ARG    HB2  496  -1.916   5.858   0.432 -0.4699 -0.0244 -2.8530
   30ARG     CG  497  -1.961   5.646   0.427 -0.2618 -0.2248  0.0949
   30ARG    HG1  498  -2.025   5.618   0.511  1.3499 -0.9570  1.1202
   30ARG    HG2  499  -1.900   5.560   0.398 -0.9831 -0.1584 -1.7359
   30ARG     CD  500  -2.050   5.686   0.309  0.3417 -0.5566 -0.0058
   30ARG    HD1  501  -1.983   5.701   0.225  0.2738 -2.4529 -0.4540
   30ARG    HD2  502  -2.099   5.779   0.337 -1.6090 -1.7063  0.6534
   30ARG     NE  503  -2.156   5.587   0.280  0.7724  0.5857  0.4330
   30ARG     HE  504  -2.200   5.547   0.361 -2.6712  1.8728 -0.6009
   30ARG     CZ  505  -2.215   5.549   0.167  0.4157  0.3666  0.2779
   30ARG    NH1  506  -2.169   5.606   0.054 -0.5806 -0.1085 -0.6346
   30ARG   HH11  507  -2.129   5.698   0.056 -3.6523  1.3394 -0.4705
   30ARG   HH12  508  -2.200   5.569  -0.035 -1.5957 -0.7298 -0.0393
   30ARG    NH2  509  -2.301   5.451   0.170 -0.0097  0.3313  0.0080
   30ARG   HH21  510  -2.326   5.423   0.264  2.4543  0.4931  0.7911
   30ARG   HH22  511  -2.315   5.400   0.085 -0.8389 -1.4693  1.1634
   30ARG      C  512  -1.719   5.617   0.612  0.1909 -0.4922  0.0662
   30ARG      O  513  -1.606   5.612   0.561 -0.4081 -0.4588  0.5699
   31LEU      N  514  -1.774   5.510   0.675  0.1871  0.7524 -0.0762
   31LEU      H  515  -1.872   5.517   0.697 -0.3006 -2.1305 -0.8292
   31LEU     CA  516  -1.708   5.386   0.711 -0.2676  0.2778  0.2593
   31LEU     HA  517  -1.613   5.409   0.759 -1.4742  0.2715  2.7911
   31LEU     CB  518  -1.792   5.300   0.817  0.1990 -0.0458  0.5971
   31LEU    HB1  519  -1.744   5.205   0.843 -0.2286 -0.1825  0.9010
   31LEU    HB2  520  -1.884   5.279   0.763  0.5284 -0.3203  0.1352
   31LEU     CG  521  -1.838   5.355   0.953  0.3245  0.9038  0.0477
   31LEU     HG  522  -1.887   5.452   0.943 -3.7378 -0.8185  1.0196
   31LEU    CD1  523  -1.938   5.268   1.030 -0.6792 -0.0303  0.0193
   31LEU   HD11  524  -1.975   5.314   1.121  0.1568  2.1630 -0.6825
   31LEU   HD12  525  -2.014   5.234   0.959  0.2881 -1.5181 -0.3430
   31LEU   HD13  526  -1.878   5.181   1.058 -1.6693 -0.1158  2.0600
   31LEU    CD2  527  -1.717   5.374   1.042 -0.1924  0.0666  0.7952
   31LEU   HD21  528  -1.726   5.439   1.128  1.7375 -0.6509  1.5955
   31LEU   HD22  529  -1.686   5.273   1.071  3.2525  0.8763  0.3735
   31LEU   HD23  530  -1.633   5.414   0.985 -0.5158 -0.0688  0.2177
   31LEU      C  531  -1.681   5.306   0.579  0.4284 -0.0445 -0.2087
   31LEU      O  532  -1.769   5.265   0.517  0.9820  0.5236 -0.1089
   32LEU      N  533  -1.553   5.277   0.550  1.2895 -0.4261 -0.0522
   32LEU      H  534  -1.484   5.322   0.609  1.3388 -1.8072  0.9892
   32LEU     CA  535  -1.505   5.188   0.442 -0.5260 -0.8906  0.4236
   32LEU     HA  536  -1.539   5.226   0.346  2.0864  1.3182  0.2737
   32LEU     CB  537  -1.351   5.188   0.450 -0.1952 -1.1256  0.2346
   32LEU    HB1  538  -1.319   5.091   0.413 -0.9471 -1.6659  0.9715
   32LEU    HB2  539  -1.312   5.220   0.547 -0.1111  0.8193 -0.3866
   32LEU     CG  540  -1.272   5.284   0.360 -0.2117 -0.6420  0.0510
   32LEU     HG  541  -1.307   5.387   0.365 -2.3592 -1.1357 -2.7262
   32LEU    CD1  542  -1.121   5.264   0.394 -0.1008  0.1599 -0.2348
   32LEU   HD11  543  -1.067   5.348   0.349  0.5530  1.2113  2.3223
   32LEU   HD12  544  -1.107   5.288   0.499 -4.3384  1.8503  0.1171
   32LEU   HD13  545  -1.087   5.163   0.370 -1.8953 -1.0014  1.7552
   32LEU    CD2  546  -1.280   5.232   0.215 -1.3343 -0.3362 -0.9111
   32LEU   HD21  547  -1.379   5.227   0.171 -0.3468  0.0039 -3.2988
   32LEU   HD22  548  -1.222   5.292   0.145 -1.7920 -0.4471 -1.3937
   32LEU   HD23  549  -1.229   5.136   0.208  4.3689  2.0528  1.5585
   32LEU      C  550  -1.544   5.041   0.460  0.3440 -0.1846  0.1468
   32LEU      O  551  -1.549   4.996   0.572  0.4552 -1.0770 -0.2330
   33LEU      N  552  -1.564   4.968   0.351 -0.5017 -0.1463 -0.9373
   33LEU      H  553  -1.589   5.017   0.267 -1.1908  0.5665 -0.3370
   33LEU     CA  554  -1.578   4.819   0.340 -0.3839  0.3061  0.2679
   33LEU     HA  555  -1.588   4.797   0.234  1.3688 -0.7068  0.2939
   33LEU     CB  556  -1.451   4.747   0.386  0.7132 -0.0109 -0.3565
   33LEU    HB1  557  -1.468   4.645   0.420  0.5509 -0.0035 -0.4129
   33LEU    HB2  558  -1.418   4.802   0.475  0.7769 -0.7441  0.0861
   33LEU     CG  559  -1.339   4.739   0.278  0.1607  0.0975 -0.2637
   33LEU     HG  560  -1.337   4.829   0.217 -2.0970 -0.7649 -1.7267
   33LEU    CD1  561  -1.200   4.725   0.343 -0.2278  0.2615  0.2872
   33LEU   HD11  562  -1.177   4.822   0.386 -0.3193 -0.5238  2.2186
   33LEU   HD12  563  -1.207   4.642   0.413  2.3210  0.8088  1.3131
   33LEU   HD13  564  -1.124   4.691   0.273  1.5284  3.0230  0.7237
   33LEU    CD2  565  -1.342   4.614   0.184 -0.0212 -0.1146  0.6710
   33LEU   HD21  566  -1.248   4.601   0.130 -1.3156 -0.4413 -1.6566
   33LEU   HD22  567  -1.344   4.520   0.240  0.4409 -0.6044 -0.1159
   33LEU   HD23  568  -1.424   4.609   0.112  1.1159 -1.3700 -0.6098
   33LEU      C  569  -1.703   4.760   0.413  0.0027 -0.0876  0.1071
   33LEU      O  570  -1.718   4.641   0.416 -0.4474  0.0207 -0.1405
   34VAL      N  571  -1.793   4.837   0.474  0.2332 -0.3883  0.3633
   34VAL      H  572  -1.777   4.937   0.480 -1.6264 -0.1419  2.0215
   34VAL     CA  573  -1.913   4.791   0.535  0.9394  0.0920 -0.0533
   34VAL     HA  574  -1.896   4.691   0.574  2.8743  1.2257  2.2222
   34VAL     CB  575  -1.962   4.869   0.653 -0.3718  0.7091 -0.7206
   34VAL     HB  576  -2.043   4.811   0.698  0.2973 -0.5018 -1.0432
   34VAL    CG1  577  -1.845   4.868   0.760 -0.3819 -0.4412 -0.2168
   34VAL   HG11  578  -1.771   4.943   0.732 -2.6520  2.0245 -0.0306
   34VAL   HG12  579  -1.883   4.894   0.859  0.6627  3.8079 -0.7320
   34VAL   HG13  580  -1.789   4.775   0.762  1.6468  0.7403  0.7620
   34VAL    CG2  581  -1.998   5.014   0.634  0.6168 -0.0171  0.8455
   34VAL   HG21  582  -2.041   5.053   0.726 -0.2760  1.3484 -0.1256
   34VAL   HG22  583  -1.915   5.075   0.598  0.1605 -0.1645 -0.4863
   34VAL   HG23  584  -2.072   5.028   0.556  1.0081 -3.9605 -0.4718
   34VAL      C  585  -2.028   4.784   0.435 -0.3690 -0.7908  0.9465
   34VAL      O  586  -2.030   4.862   0.341 -0.3711  0.0439 -0.0168
   35AS4      N  587  -2.121   4.695   0.446  0.2393 -0.0559 -0.7044
   35AS4      H  588  -2.099   4.607   0.492 -1.4624  0.4255  1.1835
   35AS4     CA  589  -2.239   4.679   0.358 -0.2733  0.4601 -0.3312
   35AS4     HA  590  -2.244   4.766   0.293 -0.0727  0.0950 -0.8471
   35AS4     CB  591  -2.216   4.561   0.264 -0.1783  0.2608  0.0716
   35AS4    HB1  592  -2.215   4.469   0.322 -0.3327 -0.6894 -1.3697
   35AS4    HB2  593  -2.117   4.581   0.221 -0.3144 -3.5606 -2.4683
   35AS4     CG  594  -2.312   4.549   0.145  0.3249 -0.3192  0.4450
   35AS4    OD1  595  -2.369   4.645   0.091  0.2983 -0.2413  0.2738
   35AS4   HD11  596  -2.326   4.728   0.113 -0.2193  0.1672 -0.2264
   35AS4   HD12  597  -2.460   4.620   0.075  0.2278  0.2994 -0.2386
   35AS4    OD2  598  -2.328   4.438   0.101  0.2044  0.3369  0.0078
   35AS4   HD21  599  -2.402   4.436   0.041  0.6482 -0.1097 -0.5433
   35AS4   HD22  600  -2.290   4.367   0.154 -2.2257  0.9971  2.8560
   35AS4      C  601  -2.366   4.677   0.442 -0.5780  0.4746 -0.4981
   35AS4      O  602  -2.417   4.572   0.478  0.2053  0.2056 -0.2865
   36THR      N  603  -2.409   4.793   0.487 -0.4891 -0.3493  0.0499
   36THR      H  604  -2.342   4.869   0.483 -1.0845  0.4874  3.0041
   36THR     CA  605  -2.535   4.810   0.562 -0.4600  0.3883  0.0367
   36THR     HA  606  -2.533   4.726   0.632 -0.6101 -1.2018 -1.8051
   36THR     CB  607  -2.537   4.941   0.640  0.6157 -0.2157  0.4298
   36THR     HB  608  -2.630   4.937   0.698 -2.4674 -1.4461 -4.0455
   36THR    CG2  609  -2.412   4.950   0.732 -0.1546 -0.1502 -0.0902
   36THR   HG21  610  -2.418   5.040   0.794  0.2760  0.2455 -0.6069
   36THR   HG22  611  -2.403   4.864   0.798  1.8166 -0.1051 -0.2439
   36THR   HG23  612  -2.323   4.946   0.669 -1.6742  1.7372 -2.5569
   36THR    OG1  613  -2.532   5.050   0.552 -0.4747  0.9448  0.9331
   36THR    HG1  614  -2.440   5.058   0.524 -0.9000  1.1652 -0.4690
   36THR      C  615  -2.657   4.788   0.476 -0.5563 -0.2506 -0.2954
   36THR      O  616  -2.643   4.807   0.352  0.5666 -0.1239 -0.1292
   37PRO      N  617  -2.773   4.736   0.530 -0.1199 -0.3644  0.3312
   37PRO     CD  618  -2.788   4.667   0.656  0.1251 -0.0823 -0.2222
   37PRO    HD1  619  -2.811   4.747   0.727  1.9643  0.7931 -0.5633
   37PRO    HD2  620  -2.700   4.607   0.677 -0.4303 -0.9777 -0.3922
   37PRO     CG  621  -2.908   4.574   0.637 -0.0272 -0.1688 -0.3888
   37PRO    HG1  622  -2.958   4.549   0.730 -1.8750  0.6490 -1.1149
   37PRO    HG2  623  -2.885   4.478   0.589 -0.3422 -1.4330  1.8704
   37PRO     CB  624  -2.999   4.660   0.540 -0.5439  0.1808 -0.6600
   37PRO    HB1  625  -3.060   4.731   0.594 -0.5200 -0.2116 -0.1025
   37PRO    HB2  626  -3.075   4.595   0.497  0.4286 -1.9590  0.6852
   37PRO     CA  627  -2.892   4.730   0.452 -0.1435  0.1324 -0.4658
   37PRO     HA  628  -2.877   4.668   0.363  1.8428  0.6056 -0.5000
   37PRO      C  629  -2.937   4.864   0.412  0.5095  0.2194  0.1719
   37PRO      O  630  -2.933   4.960   0.488 -0.3310 -0.6298  0.7071
   38GL4      N  631  -2.998   4.879   0.292 -0.0132  0.2189 -0.2650
   38GL4      H  632  -3.002   4.794   0.237 -1.5221 -1.2400  1.9298
   38GL4     CA  633  -3.060   5.006   0.242 -0.1791  0.4191 -0.2992
   38GL4     HA  634  -2.980   5.079   0.257 -1.1329  0.9529  3.0122
   38GL4     CB  635  -3.089   4.988   0.093 -0.1723 -0.0570  1.4281
   38GL4    HB1  636  -3.163   4.908   0.085  0.7027 -0.8199  0.8185
   38GL4    HB2  637  -3.005   4.947   0.038 -1.1553  0.3381 -0.4582
   38GL4     CG  638  -3.142   5.107   0.016  0.5897  0.3027  0.7743
   38GL4    HG1  639  -3.237   5.145   0.053  0.9599  1.3947  0.6431
   38GL4    HG2  640  -3.142   5.070  -0.087  2.7818 -0.7067  1.0808
   38GL4     CD  641  -3.041   5.214   0.022 -0.0742 -0.1523 -0.2722
   38GL4    OE1  642  -3.045   5.295   0.116  0.4650  0.5280 -0.6549
   38GL4   HE11  643  -3.043   5.388   0.091  0.1141  0.6891 -0.1108
   38GL4   HE12  644  -3.061   5.244   0.195 -2.8686  0.3094 -1.3297
   38GL4    OE2  645  -2.960   5.229  -0.077  0.7826  0.0105 -0.5191
   38GL4   HE21  646  -2.869   5.207  -0.058  0.2768 -1.6476  0.2017
   38GL4   HE22  647  -3.012   5.215  -0.157  0.2741 -0.3124 -0.1402
   38GL4      C  648  -3.181   5.060   0.316  0.0787 -0.8670 -0.3905
   38GL4      O  649  -3.279   4.990   0.338  0.1453  0.1218 -0.1466
   39THR      N  650  -3.188   5.189   0.341  0.1046  0.0530 -0.0850
   39THR      H  651  -3.105   5.243   0.324 -0.5632  0.4018 -2.6250
   39THR     CA  652  -3.310   5.247   0.399  0.5045  0.1723 -0.0059
   39THR     HA  653  -3.387   5.172   0.416 -0.6746  1.8560  2.7375
   39THR     CB  654  -3.285   5.312   0.531 -0.3044  0.0349 -0.1916
   39THR     HB  655  -3.386   5.332   0.567 -1.1814  0.0594 -2.5347
   39THR    CG2  656  -3.228   5.210   0.628 -0.1951 -0.0838  0.2814
   39THR   HG21  657  -3.299   5.128   0.631 -0.0225 -0.2190  0.8094
   39THR   HG22  658  -3.123   5.184   0.616  0.4701  1.2232  2.5820
   39THR   HG23  659  -3.231   5.252   0.729  1.9232  0.4145  0.1690
   39THR    OG1  660  -3.196   5.422   0.536  0.3430  0.5265 -0.2067
   39THR    HG1  661  -3.133   5.409   0.465 -1.3201 -2.1748 -1.3946
   39THR      C  662  -3.380   5.351   0.306 -0.7199 -0.1917 -0.2129
   39THR      O  663  -3.497   5.390   0.330 -0.1347  0.1845  0.2215
   40LY3      N  664  -3.305   5.402   0.211 -0.2381 -0.5231  0.0585
   40LY3      H  665  -3.210   5.367   0.210 -0.9561 -2.6141  1.2339
   40LY3     CA  666  -3.352   5.512   0.134  0.0140  0.2908  0.3616
   40LY3     HA  667  -3.457   5.537   0.152  0.4770  1.7975  1.1272
   40LY3     CB  668  -3.278   5.647   0.171  0.3042  1.0188  0.3542
   40LY3    HB1  669  -3.305   5.725   0.099  2.1655  2.2145  0.8791
   40LY3    HB2  670  -3.171   5.631   0.180 -0.1649 -2.8623  0.7416
   40LY3     CG  671  -3.339   5.691   0.310 -0.0546 -0.0081 -0.6490
   40LY3    HG1  672  -3.310   5.619   0.387  0.3027  0.8974  0.0799
   40LY3    HG2  673  -3.448   5.686   0.307 -0.0687 -1.3317  0.7718
   40LY3     CD  674  -3.286   5.830   0.358 -0.5826  0.2346  0.4463
   40LY3    HD1  675  -3.329   5.854   0.455 -3.7452 -0.5379 -0.6605
   40LY3    HD2  676  -3.334   5.906   0.296  0.3339  2.5612  2.4274
   40LY3     CE  677  -3.136   5.864   0.373 -0.0359  0.0245 -0.0170
   40LY3    HE1  678  -3.132   5.954   0.434 -0.4840 -1.5446  2.4712
   40LY3    HE2  679  -3.082   5.871   0.278 -0.7846  2.2098 -0.3269
   40LY3     NZ  680  -3.069   5.753   0.448  0.2558  0.1099 -0.5498
   40LY3    HZ1  681  -3.087   5.740   0.547  1.8464  0.3115 -0.2111
   40LY3    HZ2  682  -3.083   5.668   0.397 -1.2532  0.5363 -0.8929
   40LY3    HZ3  683  -2.972   5.782   0.455  1.0764 -2.2507 -1.4448
   40LY3      C  684  -3.362   5.487  -0.014  0.5316  0.1299  1.4893
   40LY3      O  685  -3.321   5.566  -0.095  0.6347 -0.5545  0.2356
   41HI1      N  686  -3.418   5.375  -0.049  0.2911 -0.4190 -0.0181
   41HI1      H  687  -3.463   5.330   0.029 -1.5155  2.4716  0.7794
   41HI1     CA  688  -3.445   5.325  -0.189 -0.0225  0.3837  0.4711
   41HI1     HA  689  -3.355   5.341  -0.248 -0.0767  0.3796  0.3876
   41HI1     CB  690  -3.463   5.173  -0.187  0.3509 -0.0069  0.6539
   41HI1    HB1  691  -3.553   5.140  -0.135 -0.4187 -0.5859 -1.0032
   41HI1    HB2  692  -3.382   5.128  -0.128 -0.0155 -0.4169  0.8529
   41HI1     CG  693  -3.463   5.109  -0.327 -0.2610 -0.6934 -0.0622
   41HI1    ND1  694  -3.553   5.136  -0.429 -0.1867 -0.3547  0.0140
   41HI1    HD1  695  -3.637   5.188  -0.411 -0.5873 -1.5369  1.9076
   41HI1    CE1  696  -3.513   5.064  -0.539  0.5071  0.3148 -0.2082
   41HI1    HE1  697  -3.568   5.064  -0.632  0.3682 -0.9655 -0.1385
   41HI1    NE2  698  -3.405   4.994  -0.507  0.0551  0.1112  0.1634
   41HI1    HE2  699  -3.360   4.918  -0.555 -1.5309 -2.2459  2.1820
   41HI1    CD2  700  -3.372   5.020  -0.374  0.5951  0.5577  0.4336
   41HI1    HD2  701  -3.288   4.989  -0.314 -0.6106  1.6280  2.7844
   41HI1      C  702  -3.571   5.393  -0.241  0.2745 -0.9714  0.1601
   41HI1      O  703  -3.677   5.394  -0.172 -0.9259  0.6517  0.1309
   42PRO      N  704  -3.577   5.445  -0.370 -0.6364  0.0224  0.0448
   42PRO     CD  705  -3.460   5.478  -0.453  0.3228  0.1424  0.0305
   42PRO    HD1  706  -3.446   5.395  -0.523  1.4920  0.1559  0.2267
   42PRO    HD2  707  -3.372   5.494  -0.390 -0.5025 -0.2474  1.3079
   42PRO     CG  708  -3.504   5.597  -0.532  0.0009 -0.4121 -0.1266
   42PRO    HG1  709  -3.485   5.582  -0.639  0.6818 -2.4171  0.2420
   42PRO    HG2  710  -3.462   5.691  -0.497 -1.0291 -0.4331  1.2219
   42PRO     CB  711  -3.658   5.602  -0.534 -0.6801  0.0914 -0.5625
   42PRO    HB1  712  -3.698   5.580  -0.633  0.6666 -1.1369 -0.8725
   42PRO    HB2  713  -3.688   5.706  -0.519  0.6817  0.4196 -0.0426
   42PRO     CA  714  -3.699   5.517  -0.416 -0.3818 -0.8335  0.5358
   42PRO     HA  715  -3.728   5.580  -0.332 -0.7247  0.5999 -0.6191
   42PRO      C  716  -3.815   5.426  -0.443 -0.6356  0.6006 -0.1872
   42PRO      O  717  -3.925   5.471  -0.431  0.2109 -0.0681 -0.3313
   43LY3      N  718  -3.794   5.296  -0.473  0.1807 -0.0010  0.3247
   43LY3      H  719  -3.700   5.262  -0.481  0.6579  1.4780 -0.7185
   43LY3     CA  720  -3.907   5.195  -0.479 -0.5256  0.7047  0.1148
   43LY3     HA  721  -4.003   5.243  -0.467  0.6067  2.4912  3.1731
   43LY3     CB  722  -3.909   5.124  -0.619  0.2928 -0.5369  0.3950
   43LY3    HB1  723  -3.963   5.030  -0.606 -0.2961 -0.2084  0.3880
   43LY3    HB2  724  -3.806   5.112  -0.652 -0.5938 -2.1374 -2.1151
   43LY3     CG  725  -3.981   5.222  -0.712 -0.4395 -0.2945  0.1152
   43LY3    HG1  726  -3.939   5.323  -0.712 -0.9913 -0.0585 -0.7359
   43LY3    HG2  727  -4.087   5.229  -0.686 -0.7527 -1.7261 -0.6936
   43LY3     CD  728  -3.965   5.187  -0.858  0.4840 -1.3222 -0.3149
   43LY3    HD1  729  -3.857   5.180  -0.872  0.6366  1.6075 -1.3077
   43LY3    HD2  730  -4.003   5.262  -0.927 -1.2478 -1.8022  0.0635
   43LY3     CE  731  -4.026   5.052  -0.895 -0.0315  0.4387 -0.3795
   43LY3    HE1  732  -3.982   4.971  -0.837 -2.3361 -0.5750  0.0353
   43LY3    HE2  733  -3.987   5.044  -0.997  1.2094  0.9603  0.0392
   43LY3     NZ  734  -4.176   5.055  -0.889  0.2902 -0.8321  0.0684
   43LY3    HZ1  735  -4.216   5.147  -0.876 -1.0736 -1.7167  2.7195
   43LY3    HZ2  736  -4.209   5.008  -0.971 -1.4331  0.0744  0.2054
   43LY3    HZ3  737  -4.206   5.011  -0.803  0.1935 -1.6763 -0.3917
   43LY3      C  738  -3.919   5.096  -0.368 -0.3090 -0.0563  0.1301
   43LY3      O  739  -4.032   5.057  -0.344  0.8817 -0.1513 -0.6996
   44LY3      N  740  -3.811   5.058  -0.298  0.4480 -0.1868  0.3140
   44LY3      H  741  -3.719   5.093  -0.320  0.5746 -0.5380  0.2781
   44LY3     CA  742  -3.821   4.950  -0.194 -0.6435 -0.1418 -0.0852
   44LY3     HA  743  -3.913   4.892  -0.202 -0.5269 -0.1627 -1.5728
   44LY3     CB  744  -3.704   4.847  -0.223 -0.5084 -0.0956 -0.4978
   44LY3    HB1  745  -3.709   4.763  -0.154  1.5313 -0.9340 -1.3007
   44LY3    HB2  746  -3.611   4.900  -0.207 -0.8537  0.5323 -0.5298
   44LY3     CG  747  -3.711   4.787  -0.370  0.4661  0.3661 -0.7951
   44LY3    HG1  748  -3.714   4.862  -0.449 -1.4074  0.1799 -0.9413
   44LY3    HG2  749  -3.808   4.738  -0.382  0.4073  0.1352  0.4237
   44LY3     CD  750  -3.596   4.681  -0.382  0.4695  0.1280  0.1993
   44LY3    HD1  751  -3.600   4.611  -0.299  0.9912  0.4600  0.5128
   44LY3    HD2  752  -3.501   4.735  -0.375  0.5506  0.1782 -0.9420
   44LY3     CE  753  -3.586   4.615  -0.525  0.5580  0.0527  0.5889
   44LY3    HE1  754  -3.499   4.552  -0.537 -0.6510 -1.5277 -0.2650
   44LY3    HE2  755  -3.574   4.694  -0.599 -2.0350 -2.1114 -2.3738
   44LY3     NZ  756  -3.706   4.541  -0.554 -0.1591 -0.0351 -0.4766
   44LY3    HZ1  757  -3.715   4.459  -0.497 -0.4833  0.9889  1.0023
   44LY3    HZ2  758  -3.787   4.601  -0.555  0.4463  0.8077 -0.0688
   44LY3    HZ3  759  -3.693   4.505  -0.648  0.9442 -0.1929 -0.2692
   44LY3      C  760  -3.821   4.991  -0.046 -0.1464 -0.2218  0.8610
   44LY3      O  761  -3.851   4.907   0.042 -0.0073  0.3013  0.6029
   45GLY      N  762  -3.798   5.121  -0.021 -0.4132  0.3668 -1.1208
   45GLY      H  763  -3.769   5.185  -0.093  1.5327  0.7507 -0.0542
   45GLY     CA  764  -3.798   5.179   0.114  0.0027 -1.0118  0.2128
   45GLY    HA1  765  -3.895   5.156   0.157 -0.0923 -1.2509 -0.1244
   45GLY    HA2  766  -3.779   5.286   0.105 -0.4785 -0.9528 -0.1086
   45GLY      C  767  -3.685   5.115   0.199  0.2316 -0.0175  0.2269
   45GLY      O  768  -3.568   5.110   0.156 -0.0371  0.2730 -0.3450
   46VAL      N  769  -3.728   5.073   0.314 -0.4400 -0.0150  0.4771
   46VAL      H  770  -3.825   5.089   0.335 -1.1154 -2.5006 -0.4965
   46VAL     CA  771  -3.644   5.014   0.418 -0.6357 -0.1265 -0.3180
   46VAL     HA  772  -3.550   5.068   0.419  0.9340 -2.6937 -0.8634
   46VAL     CB  773  -3.694   5.058   0.556  1.0222 -0.0306 -0.2707
   46VAL     HB  774  -3.796   5.022   0.563  1.6834 -1.7926  1.3086
   46VAL    CG1  775  -3.617   4.996   0.673 -0.4738 -0.4530  0.2706
   46VAL   HG11  776  -3.613   5.044   0.771  3.2452 -0.8680  0.4588
   46VAL   HG12  777  -3.642   4.890   0.681 -2.3245 -0.2038 -1.4932
   46VAL   HG13  778  -3.510   4.996   0.649 -0.8850  0.6742 -1.7714
   46VAL    CG2  779  -3.685   5.211   0.576 -0.6750  0.2447  1.2071
   46VAL   HG21  780  -3.738   5.267   0.498  0.4865  0.8828  0.8458
   46VAL   HG22  781  -3.727   5.242   0.671 -0.3444  1.4337  0.9875
   46VAL   HG23  782  -3.585   5.255   0.575 -0.9412  0.8741  0.9661
   46VAL      C  783  -3.620   4.864   0.420  0.0698  0.4079  0.4806
   46VAL      O  784  -3.715   4.785   0.428 -0.8196 -0.2352 -0.1257
   47GL4      N  785  -3.493   4.818   0.417 -0.0954 -0.2765  0.7108
   47GL4      H  786  -3.423   4.889   0.401  0.0417 -0.5004  0.2986
   47GL4     CA  787  -3.463   4.676   0.439 -0.5673  0.4057  0.3077
   47GL4     HA  788  -3.547   4.608   0.422  0.7281 -1.9291  2.4685
   47GL4     CB  789  -3.349   4.628   0.351 -0.8259  0.5353  0.6045
   47GL4    HB1  790  -3.252   4.659   0.388  0.4336 -4.6315  2.6367
   47GL4    HB2  791  -3.368   4.664   0.250 -1.3319  0.0085  0.4981
   47GL4     CG  792  -3.338   4.468   0.349  0.0711 -0.7574 -0.6300
   47GL4    HG1  793  -3.319   4.416   0.442  1.9631 -1.0774 -1.1599
   47GL4    HG2  794  -3.238   4.451   0.310 -0.1506 -0.3627 -1.3944
   47GL4     CD  795  -3.440   4.393   0.264  0.0140  0.6247 -0.3432
   47GL4    OE1  796  -3.411   4.276   0.235 -0.7268 -0.1309 -0.2126
   47GL4   HE11  797  -3.426   4.207   0.300 -1.5748  0.0328 -0.2289
   47GL4   HE12  798  -3.378   4.272   0.144 -1.3912 -0.1035 -0.4629
   47GL4    OE2  799  -3.555   4.441   0.234 -0.0868  0.7448 -0.0464
   47GL4   HE21  800  -3.553   4.479   0.146 -0.8719 -1.7036 -1.2258
   47GL4   HE22  801  -3.619   4.455   0.305 -0.0011 -0.9123  0.3981
   47GL4      C  802  -3.435   4.652   0.596  0.2433 -0.4304  0.3835
   47GL4      O  803  -3.398   4.747   0.667  0.4834 -0.3205  0.5245
   48LY3      N  804  -3.463   4.529   0.650 -0.4955 -1.1819 -0.0863
   48LY3      H  805  -3.503   4.453   0.597  1.2787 -0.5512 -2.5179
   48LY3     CA  806  -3.445   4.497   0.789 -0.1613  0.1202 -0.3044
   48LY3     HA  807  -3.496   4.563   0.859  2.0917  0.7836  0.7830
   48LY3     CB  808  -3.496   4.353   0.799 -0.1356 -0.4971  0.0935
   48LY3    HB1  809  -3.428   4.287   0.744  0.0508 -0.8216  0.7064
   48LY3    HB2  810  -3.589   4.345   0.742 -0.1683 -1.2361  0.2340
   48LY3     CG  811  -3.508   4.310   0.949  0.8311  0.2040 -0.0781
   48LY3    HG1  812  -3.568   4.380   1.007  2.5507  1.4059  0.3308
   48LY3    HG2  813  -3.408   4.305   0.992  1.2263 -0.7761 -1.0399
   48LY3     CD  814  -3.561   4.166   0.947  0.3251 -1.0257  0.3647
   48LY3    HD1  815  -3.563   4.127   1.049 -1.8113 -0.8735  0.4223
   48LY3    HD2  816  -3.493   4.108   0.885  2.1877  2.8169 -1.5773
   48LY3     CE  817  -3.711   4.148   0.906 -0.8305  0.1484  0.4961
   48LY3    HE1  818  -3.719   4.170   0.800 -2.3035  0.8845  0.7332
   48LY3    HE2  819  -3.762   4.222   0.968  1.7789  2.4764  0.0348
   48LY3     NZ  820  -3.762   4.009   0.930  0.1306  0.1628 -0.0949
   48LY3    HZ1  821  -3.758   3.965   1.021 -1.3138 -2.9241 -1.3730
   48LY3    HZ2  822  -3.863   4.007   0.918  0.1884 -2.0962 -0.6620
   48LY3    HZ3  823  -3.724   3.945   0.862 -0.7138  0.8033 -1.1902
   48LY3      C  824  -3.296   4.518   0.828 -0.6918  0.0736  0.1424
   48LY3      O  825  -3.208   4.512   0.742 -0.1753 -0.1253 -0.4606
   49TY0      N  826  -3.266   4.553   0.955  0.7341  0.2131  0.0950
   49TY0      H  827  -3.338   4.545   1.025  1.3208  1.8637  0.9222
   49TY0     CA  828  -3.136   4.588   1.013  0.5243  0.3150  0.0869
   49TY0     HA  829  -3.146   4.613   1.119  0.3181  0.5663  0.0102
   49TY0     CB  830  -3.046   4.467   1.029 -0.4221  0.7057 -0.4650
   49TY0    HB1  831  -2.978   4.474   1.114  1.4411 -1.1899 -1.7139
   49TY0    HB2  832  -2.983   4.465   0.940  1.5523 -3.8066  0.7531
   49TY0     CG  833  -3.116   4.336   1.059 -0.5074  0.0076  0.3228
   49TY0    CD1  834  -3.174   4.314   1.189  0.7326 -0.1413 -0.2813
   49TY0    HD1  835  -3.180   4.388   1.267 -2.2586  0.1356 -0.6583
   49TY0    CE1  836  -3.238   4.190   1.220  0.0700 -0.5442  0.1206
   49TY0    HE1  837  -3.276   4.164   1.318 -0.2583 -0.6191 -0.0274
   49TY0     CZ  838  -3.239   4.090   1.121 -0.2620  0.0226  0.7737
   49TY0     OH  839  -3.313   3.976   1.144  0.4222  0.0040 -0.2284
   49TY0    HH1  840  -3.289   3.925   1.222  2.2729  3.2994  1.6010
   49TY0    HH2  841  -3.362   3.952   1.065  1.1650 -1.7927 -0.1879
   49TY0    CE2  842  -3.186   4.112   0.989 -0.0934  0.0166  0.3025
   49TY0    HE2  843  -3.202   4.038   0.912 -0.9949  0.5125 -0.0136
   49TY0    CD2  844  -3.133   4.236   0.959 -0.3890  0.4538 -0.5633
   49TY0    HD2  845  -3.100   4.261   0.859 -1.5765  0.4422 -0.9701
   49TY0      C  846  -3.074   4.720   0.961 -0.2291  0.2254 -0.6240
   49TY0      O  847  -2.991   4.777   1.035 -0.2109  0.4923  1.0930
   50GLY      N  848  -3.103   4.774   0.845 -0.3813  0.8115 -0.4491
   50GLY      H  849  -3.160   4.722   0.780 -2.9751  2.1318  0.6435
   50GLY     CA  850  -3.063   4.915   0.807  0.1191  0.6445  0.7646
   50GLY    HA1  851  -3.137   4.934   0.729  1.6130 -2.1523 -1.5613
   50GLY    HA2  852  -2.962   4.918   0.768 -0.4650  1.1846 -0.7932
   50GLY      C  853  -3.080   5.029   0.910  0.4268  0.2233  0.1238
   50GLY      O  854  -2.980   5.097   0.939  0.4321 -0.2799  0.0141
   51PRO      N  855  -3.201   5.040   0.974  0.0422  0.2740  0.0739
   51PRO     CD  856  -3.328   4.976   0.929 -0.4338  0.4447 -0.1435
   51PRO    HD1  857  -3.336   4.875   0.969  0.3948  0.4955  0.1700
   51PRO    HD2  858  -3.336   4.980   0.820  1.0252  0.9086 -0.2594
   51PRO     CG  859  -3.440   5.054   0.990 -0.6720  0.3464  0.8382
   51PRO    HG1  860  -3.530   4.994   0.997 -1.6082  1.3191 -1.7322
   51PRO    HG2  861  -3.456   5.137   0.921  1.6848  0.5806  0.4707
   51PRO     CB  862  -3.370   5.103   1.117  0.5035  0.5027  0.0145
   51PRO    HB1  863  -3.386   5.019   1.185  1.1141 -0.2695 -0.7830
   51PRO    HB2  864  -3.414   5.197   1.152  0.3933  0.7689 -0.8190
   51PRO     CA  865  -3.227   5.132   1.081 -0.4912 -0.1968 -0.7367
   51PRO     HA  866  -3.203   5.231   1.041  0.5905  0.0513  0.4618
   51PRO      C  867  -3.133   5.121   1.197 -0.5361  0.3468 -0.6087
   51PRO      O  868  -3.063   5.213   1.238 -0.2672  0.1346  0.2469
   52GL4      N  869  -3.118   4.996   1.233  0.0292 -0.0092  0.9728
   52GL4      H  870  -3.177   4.926   1.190  0.6079 -0.3581  0.7470
   52GL4     CA  871  -3.039   4.952   1.346 -0.0729 -0.0122 -0.5569
   52GL4     HA  872  -3.071   5.002   1.438  0.5053 -1.4342  0.4566
   52GL4     CB  873  -3.054   4.803   1.366  0.0044 -0.4629  0.3014
   52GL4    HB1  874  -3.001   4.768   1.455 -0.7680  1.9411  1.8011
   52GL4    HB2  875  -3.012   4.756   1.278 -0.0372  1.7449 -0.9596
   52GL4     CG  876  -3.197   4.750   1.375 -0.3519 -0.3007 -0.4045
   52GL4    HG1  877  -3.187   4.646   1.406  2.5012  0.6283  2.2204
   52GL4    HG2  878  -3.239   4.747   1.274  1.2634  1.1478 -1.1583
   52GL4     CD  879  -3.289   4.831   1.474 -0.1383 -0.0521 -0.0101
   52GL4    OE1  880  -3.302   4.954   1.464  0.1383 -0.8029 -0.2977
   52GL4   HE11  881  -3.294   4.988   1.374  0.6846  1.3341  0.4878
   52GL4   HE12  882  -3.354   4.991   1.536 -1.9907  0.6810 -2.4423
   52GL4    OE2  883  -3.345   4.766   1.565  0.1196 -0.0416  0.0336
   52GL4   HE21  884  -3.311   4.790   1.651 -2.0121  1.3959  0.5517
   52GL4   HE22  885  -3.421   4.720   1.528 -0.3683  1.6783 -1.2425
   52GL4      C  886  -2.887   4.977   1.338 -0.1413  0.3383 -0.2601
   52GL4      O  887  -2.825   5.000   1.441  0.0006  0.0748  0.5727
   53ALA      N  888  -2.831   4.966   1.213 -0.4330 -0.2946 -0.1465
   53ALA      H  889  -2.888   4.937   1.135  0.5387 -0.8249 -0.6706
   53ALA     CA  890  -2.694   4.998   1.178  0.1154 -0.3597  0.2104
   53ALA     HA  891  -2.635   4.934   1.244  1.0591 -0.8809 -1.1053
   53ALA     CB  892  -2.679   4.967   1.030  0.3067 -0.3483  0.1479
   53ALA    HB1  893  -2.708   4.864   1.008  0.7446 -0.0668 -2.0023
   53ALA    HB2  894  -2.741   5.037   0.974  1.4530  0.7313  0.1748
   53ALA    HB3  895  -2.582   4.992   0.988 -0.6610  1.2828 -1.2218
   53ALA      C  896  -2.662   5.147   1.195 -0.0333  0.3162 -0.8631
   53ALA      O  897  -2.550   5.198   1.229 -0.2338 -0.1065 -0.0243
   54SER      N  898  -2.768   5.232   1.173  0.1092 -0.1382 -0.6258
   54SER      H  899  -2.863   5.196   1.167  0.6029 -1.2732 -2.3047
   54SER     CA  900  -2.759   5.382   1.203 -0.6291  0.3303  0.2193
   54SER     HA  901  -2.671   5.417   1.149 -2.0915 -0.3197 -2.8137
   54SER     CB  902  -2.870   5.463   1.139  0.1903  0.0944  0.5352
   54SER    HB1  903  -2.957   5.451   1.203 -0.8793 -0.2715 -0.9155
   54SER    HB2  904  -2.895   5.426   1.039 -2.7888  1.0355  0.8339
   54SER     OG  905  -2.837   5.597   1.128 -0.1208 -0.3674  0.9238
   54SER     HG  906  -2.885   5.629   1.051 -1.1389 -2.4102  0.6343
   54SER      C  907  -2.752   5.409   1.354 -0.4744 -0.4068  1.0547
   54SER      O  908  -2.665   5.486   1.403  0.1770  0.2198  0.0257
   55ALA      N  909  -2.852   5.354   1.425 -0.8866 -0.2699 -0.0429
   55ALA      H  910  -2.925   5.302   1.377  1.1173 -2.6071 -0.7897
   55ALA     CA  911  -2.855   5.368   1.568 -0.3378  0.1689 -0.0891
   55ALA     HA  912  -2.863   5.474   1.590 -1.3728  0.0197  0.2800
   55ALA     CB  913  -2.978   5.299   1.629  0.4335  0.5292 -0.8612
   55ALA    HB1  914  -3.072   5.327   1.582  0.0872  0.2800 -0.3255
   55ALA    HB2  915  -2.972   5.191   1.619 -2.8023  0.2475 -0.8488
   55ALA    HB3  916  -2.993   5.315   1.736  0.0699 -3.3059 -0.2186
   55ALA      C  917  -2.733   5.311   1.630 -0.1179 -0.7834 -0.6794
   55ALA      O  918  -2.689   5.373   1.729 -0.2009 -0.7020 -0.3187
   56PHE      N  919  -2.672   5.204   1.580 -0.2288 -0.3700  0.0311
   56PHE      H  920  -2.714   5.148   1.507 -0.3479  2.4135 -2.2097
   56PHE     CA  921  -2.540   5.151   1.625  0.5874 -0.1415 -0.0357
   56PHE     HA  922  -2.558   5.143   1.733  3.3248  2.2776  0.7425
   56PHE     CB  923  -2.519   5.017   1.565 -0.6902 -0.5188  0.6377
   56PHE    HB1  924  -2.510   5.037   1.458  2.0383  0.2109  0.9018
   56PHE    HB2  925  -2.603   4.950   1.580  0.6894 -2.0915  1.7312
   56PHE     CG  926  -2.388   4.950   1.606 -0.3039 -0.1072 -0.6597
   56PHE    CD1  927  -2.380   4.887   1.731  0.2574  0.4725  0.1547
   56PHE    HD1  928  -2.471   4.868   1.787 -0.9256  1.6340 -1.2793
   56PHE    CE1  929  -2.259   4.826   1.776 -0.0444 -0.2349  0.0988
   56PHE    HE1  930  -2.255   4.766   1.865 -0.1241  1.0873  1.0252
   56PHE     CZ  931  -2.143   4.819   1.699  0.1033  0.2030  0.1763
   56PHE     HZ  932  -2.052   4.768   1.724  2.0348  2.4426 -1.8236
   56PHE    CE2  933  -2.148   4.893   1.580 -0.5840 -0.6809  0.2618
   56PHE    HE2  934  -2.063   4.897   1.514 -0.7745 -0.0890  0.0445
   56PHE    CD2  935  -2.264   4.963   1.538 -0.3963 -0.0426 -0.6034
   56PHE    HD2  936  -2.271   5.010   1.441 -0.7746  0.3053 -0.4081
   56PHE      C  937  -2.422   5.246   1.596 -0.1397  0.2301 -0.3244
   56PHE      O  938  -2.341   5.271   1.688  0.4572 -0.3025 -0.1141
   57THR      N  939  -2.414   5.300   1.475  0.0180  0.0777 -0.2446
   57THR      H  940  -2.474   5.262   1.404  0.1784 -0.0737 -0.2998
   57THR     CA  941  -2.315   5.403   1.441  0.0610  0.4033  0.4882
   57THR     HA  942  -2.224   5.343   1.452  1.0664  1.5721 -1.0461
   57THR     CB  943  -2.328   5.434   1.294  0.1216 -0.5030 -0.0033
   57THR     HB  944  -2.428   5.472   1.275  0.1280  0.2603  1.4021
   57THR    CG2  945  -2.225   5.538   1.247 -0.5724 -0.5185  0.0531
   57THR   HG21  946  -2.124   5.510   1.278 -1.1529 -3.0408 -0.0451
   57THR   HG22  947  -2.214   5.541   1.139  0.8782  1.3730  0.2097
   57THR   HG23  948  -2.261   5.636   1.277 -0.8823  0.1750 -2.3976
   57THR    OG1  949  -2.302   5.326   1.209 -0.8636  0.4919  0.5057
   57THR    HG1  950  -2.380   5.271   1.215  0.0725 -0.7335  3.0838
   57THR      C  951  -2.308   5.530   1.531 -0.0116  0.6898  0.1435
   57THR      O  952  -2.201   5.569   1.578 -0.2057  0.3238  0.2266
   58LY3      N  953  -2.426   5.578   1.568  0.4095  0.1955 -0.4354
   58LY3      H  954  -2.508   5.549   1.517  0.2659  0.9102 -0.6118
   58LY3     CA  955  -2.444   5.684   1.668  0.5693 -0.3233  0.0758
   58LY3     HA  956  -2.384   5.767   1.631  0.3125  1.3677  3.1097
   58LY3     CB  957  -2.593   5.735   1.664  1.4764 -0.1446  0.1703
   58LY3    HB1  958  -2.663   5.656   1.690 -0.4361  0.3124 -3.1447
   58LY3    HB2  959  -2.611   5.760   1.560 -1.7885  0.7577  0.8580
   58LY3     CG  960  -2.616   5.866   1.749  0.4957  0.1402  0.1591
   58LY3    HG1  961  -2.541   5.944   1.737 -2.4524  3.0683 -0.7629
   58LY3    HG2  962  -2.624   5.836   1.854  1.3580  1.2247  0.5447
   58LY3     CD  963  -2.746   5.942   1.727  0.4506 -0.9537 -0.0754
   58LY3    HD1  964  -2.829   5.873   1.745 -1.8237  0.3184 -4.3239
   58LY3    HD2  965  -2.762   5.973   1.624 -3.2168  0.5591  0.7815
   58LY3     CE  966  -2.772   6.065   1.822  0.1162  0.6023 -0.5203
   58LY3    HE1  967  -2.864   6.111   1.785 -0.5664  0.5312  1.0457
   58LY3    HE2  968  -2.696   6.142   1.814 -0.5841  1.1506 -2.6326
   58LY3     NZ  969  -2.795   6.028   1.965  0.3183  0.0839 -0.4969
   58LY3    HZ1  970  -2.835   6.103   2.019 -0.3190 -0.2319 -0.5261
   58LY3    HZ2  971  -2.849   5.943   1.972  0.0027  0.1730 -1.5888
   58LY3    HZ3  972  -2.705   6.005   2.006  0.6020  1.4281 -0.3196
   58LY3      C  973  -2.395   5.635   1.800 -0.1636 -0.0207 -0.1551
   58LY3      O  974  -2.308   5.704   1.850 -0.4845  0.3273 -0.0273
   59LY3      N  975  -2.446   5.520   1.843  0.0557  0.2910 -0.5620
   59LY3      H  976  -2.501   5.468   1.777 -1.1384  0.1699  0.4884
   59LY3     CA  977  -2.413   5.463   1.976 -0.1753  0.5860  0.3369
   59LY3     HA  978  -2.450   5.537   2.046 -2.2757 -0.3305  0.2749
   59LY3     CB  979  -2.499   5.334   1.994 -0.6001 -0.1004 -0.0704
   59LY3    HB1  980  -2.447   5.264   1.929  0.6386  2.1022 -1.6068
   59LY3    HB2  981  -2.605   5.351   1.980 -1.5942 -1.7126  4.0996
   59LY3     CG  982  -2.480   5.290   2.139  0.4327 -0.2803 -0.1635
   59LY3    HG1  983  -2.544   5.359   2.194  1.6353  0.8922 -0.1997
   59LY3    HG2  984  -2.375   5.297   2.167  1.1281 -1.5749 -2.2243
   59LY3     CD  985  -2.545   5.153   2.169 -0.0891  0.0290  0.2643
   59LY3    HD1  986  -2.518   5.083   2.090  1.5535 -0.4462  1.1813
   59LY3    HD2  987  -2.653   5.166   2.162 -0.6813 -3.4317  0.9888
   59LY3     CE  988  -2.503   5.087   2.296  0.4999 -0.5272 -0.3313
   59LY3    HE1  989  -2.539   4.984   2.296  1.3752 -0.8447 -0.4691
   59LY3    HE2  990  -2.557   5.135   2.377  0.2080 -1.7455  0.2226
   59LY3     NZ  991  -2.359   5.087   2.332  0.0603 -0.1726  0.3476
   59LY3    HZ1  992  -2.320   5.175   2.364  0.7224 -0.4107  0.2180
   59LY3    HZ2  993  -2.331   5.024   2.406  0.1585 -0.2390  0.2546
   59LY3    HZ3  994  -2.304   5.059   2.252 -0.1132 -1.5705  0.6887
   59LY3      C  995  -2.261   5.445   2.004 -0.7800 -0.4676  1.2453
   59LY3      O  996  -2.216   5.484   2.112 -0.0891 -0.1679  0.0602
   60MET      N  997  -2.181   5.384   1.909  0.0559 -0.1797 -0.1588
   60MET      H  998  -2.230   5.360   1.824  0.2813 -1.3257  0.0196
   60MET     CA  999  -2.037   5.380   1.929  0.4584 -0.5542 -0.4707
   60MET     HA 1000  -2.020   5.330   2.025 -2.7846 -1.0678 -0.0531
   60MET     CB 1001  -1.970   5.303   1.812 -0.0327 -0.2804 -0.0677
   60MET    HB1 1002  -1.862   5.319   1.814 -0.1431  0.4835  0.4900
   60MET    HB2 1003  -2.016   5.332   1.718  1.6079 -0.0886 -0.8514
   60MET     CG 1004  -2.006   5.158   1.837 -0.1151 -0.4159  0.3812
   60MET    HG1 1005  -2.105   5.144   1.794  0.5009  1.0606 -1.7080
   60MET    HG2 1006  -1.996   5.121   1.939 -0.2937 -0.1445  0.4957
   60MET     SD 1007  -1.900   5.048   1.736  0.3644  0.0180  0.1504
   60MET     CE 1008  -1.744   5.059   1.835 -0.3433 -0.3977  0.0674
   60MET    HE1 1009  -1.766   5.075   1.940  1.3818 -1.6045  0.6557
   60MET    HE2 1010  -1.685   4.968   1.822  0.6641  0.3441 -0.7632
   60MET    HE3 1011  -1.694   5.151   1.806 -0.0566 -0.0898  1.4718
   60MET      C 1012  -1.972   5.517   1.931 -0.4533 -0.0591  0.5091
   60MET      O 1013  -1.886   5.527   2.020  0.0732  0.2157  0.0604
   61VAL      N 1014  -2.009   5.616   1.846  0.8169 -0.2083  0.1279
   61VAL      H 1015  -2.090   5.606   1.787  0.1268 -0.9149  1.1534
   61VAL     CA 1016  -1.930   5.744   1.834  0.9111  0.1676 -1.8817
   61VAL     HA 1017  -1.832   5.713   1.869  0.2116  0.5258  0.5861
   61VAL     CB 1018  -1.931   5.806   1.693 -0.4242  0.0001 -0.0525
   61VAL     HB 1019  -1.862   5.889   1.705 -1.5429  0.8345  0.8850
   61VAL    CG1 1020  -1.884   5.706   1.590 -1.0592 -0.1909 -0.5676
   61VAL   HG11 1021  -1.777   5.690   1.603 -0.2329  3.5037 -1.6970
   61VAL   HG12 1022  -1.938   5.611   1.587 -2.5057  0.6375 -2.7586
   61VAL   HG13 1023  -1.901   5.761   1.498  0.1081  2.6185  0.7898
   61VAL    CG2 1024  -2.070   5.863   1.651 -0.3319  0.2450  0.6918
   61VAL   HG21 1025  -2.149   5.791   1.629 -0.5699  0.4295  0.9160
   61VAL   HG22 1026  -2.110   5.935   1.723 -0.7579  1.0872 -0.3590
   61VAL   HG23 1027  -2.046   5.926   1.566  1.7925  0.0406  1.0807
   61VAL      C 1028  -1.968   5.845   1.946 -0.1901  0.4943  0.0410
   61VAL      O 1029  -1.878   5.912   1.995 -0.0772  0.1571  0.2215
   62GL4      N 1030  -2.089   5.843   1.994  0.1905 -0.4631  0.5397
   62GL4      H 1031  -2.153   5.782   1.946  0.4070  0.6907 -1.3182
   62GL4     CA 1032  -2.124   5.927   2.109 -0.7822  0.0945  0.5811
   62GL4     HA 1033  -2.080   6.027   2.101  1.2714 -0.8184 -0.3838
   62GL4     CB 1034  -2.273   5.934   2.110 -0.3335 -0.5409  1.0161
   62GL4    HB1 1035  -2.312   5.965   2.207  2.0181  0.0391  1.8227
   62GL4    HB2 1036  -2.319   5.842   2.075  0.8363 -1.6142  2.2256
   62GL4     CG 1037  -2.317   6.040   2.010  1.1790  0.0810  0.1156
   62GL4    HG1 1038  -2.290   6.018   1.906 -2.6216  1.8504 -1.4346
   62GL4    HG2 1039  -2.271   6.133   2.043  1.1746  0.2583 -0.3714
   62GL4     CD 1040  -2.469   6.062   2.027  0.1880  0.1781 -0.7476
   62GL4    OE1 1041  -2.517   6.172   1.993  0.0410  0.0115 -0.9478
   62GL4   HE11 1042  -2.465   6.252   2.010 -0.0338  0.4412 -2.6070
   62GL4   HE12 1043  -2.597   6.156   1.943 -0.5783  3.7536 -1.4382
   62GL4    OE2 1044  -2.549   5.979   2.083  0.2383  0.3759  0.1322
   62GL4   HE21 1045  -2.572   5.906   2.027  0.9303 -0.9068  1.4431
   62GL4   HE22 1046  -2.560   5.989   2.178 -0.3146 -1.8301  0.3387
   62GL4      C 1047  -2.078   5.867   2.245 -0.8893 -0.5570  0.2873
   62GL4      O 1048  -2.076   5.938   2.349 -0.2439  0.4159  0.4440
   63ASN      N 1049  -2.040   5.738   2.245 -0.3577  0.4034  0.0607
   63ASN      H 1050  -2.046   5.693   2.155  0.9425  2.3313 -1.0514
   63ASN     CA 1051  -1.976   5.678   2.365 -0.2306 -0.8161 -0.7854
   63ASN     HA 1052  -1.986   5.753   2.443  1.8531 -1.6853  0.3849
   63ASN     CB 1053  -2.047   5.546   2.398 -0.5473 -0.2165  0.0731
   63ASN    HB1 1054  -2.033   5.476   2.316 -0.3018 -0.4739  0.3316
   63ASN    HB2 1055  -2.153   5.564   2.416 -1.0124 -1.5336 -1.1820
   63ASN     CG 1056  -1.989   5.482   2.523 -0.3435  0.3642  0.1256
   63ASN    OD1 1057  -1.993   5.527   2.637 -0.1879 -0.2447  0.1714
   63ASN    ND2 1058  -1.917   5.368   2.506 -0.2303 -0.5284  0.6188
   63ASN   HD21 1059  -1.909   5.333   2.411  0.7197  1.1088  0.0539
   63ASN   HD22 1060  -1.858   5.331   2.579 -1.5725 -3.0437  0.5614
   63ASN      C 1061  -1.819   5.674   2.364  0.6084 -0.1899  0.0347
   63ASN      O 1062  -1.756   5.626   2.462  0.3638  0.0790 -0.0555
   64ALA      N 1063  -1.755   5.721   2.257 -0.0178 -0.3659  0.1749
   64ALA      H 1064  -1.806   5.766   2.182 -0.8244  0.7752  1.3629
   64ALA     CA 1065  -1.607   5.745   2.256  0.2733 -0.7596  0.9079
   64ALA     HA 1066  -1.555   5.651   2.272 -0.2622 -1.4050 -0.9168
   64ALA     CB 1067  -1.570   5.791   2.108  0.0498 -0.1807 -0.3289
   64ALA    HB1 1068  -1.462   5.776   2.100  0.0490  0.0437 -0.7982
   64ALA    HB2 1069  -1.625   5.728   2.038 -0.5246  1.3480 -1.3131
   64ALA    HB3 1070  -1.604   5.894   2.100  1.1687  0.1997 -0.3339
   64ALA      C 1071  -1.553   5.854   2.356 -0.2747 -0.2672  1.0770
   64ALA      O 1072  -1.627   5.955   2.372  0.4741 -0.5980  0.4598
   65LY3      N 1073  -1.431   5.847   2.404 -0.0641  0.8811 -0.4336
   65LY3      H 1074  -1.389   5.755   2.411 -1.9373  0.0459  0.5538
   65LY3     CA 1075  -1.358   5.955   2.467  0.4751  0.5879 -0.3659
   65LY3     HA 1076  -1.424   6.038   2.490 -0.8538 -0.7797  0.9930
   65LY3     CB 1077  -1.308   5.905   2.600 -0.6672  0.2800  0.1201
   65LY3    HB1 1078  -1.262   5.987   2.654 -0.8300 -0.2621  1.1175
   65LY3    HB2 1079  -1.229   5.833   2.581 -0.4594  0.7273 -0.7369
   65LY3     CG 1080  -1.413   5.847   2.693  0.0109  0.1343  0.0652
   65LY3    HG1 1081  -1.467   5.762   2.650  0.1071 -0.5905  1.3169
   65LY3    HG2 1082  -1.483   5.926   2.720  1.1874  1.5592 -0.9020
   65LY3     CD 1083  -1.346   5.793   2.823  0.7546  0.2930  0.6001
   65LY3    HD1 1084  -1.303   5.876   2.878 -0.8577  1.3126  0.4098
   65LY3    HD2 1085  -1.264   5.726   2.799  0.8540  0.5465  0.2278
   65LY3     CE 1086  -1.443   5.722   2.916  0.3940  0.2656 -0.0455
   65LY3    HE1 1087  -1.534   5.780   2.929  0.6297  0.4733  0.7463
   65LY3    HE2 1088  -1.405   5.720   3.018  0.6756  0.7726 -0.1382
   65LY3     NZ 1089  -1.495   5.594   2.862 -0.5483 -0.2500 -0.1036
   65LY3    HZ1 1090  -1.552   5.613   2.781  0.4370  2.4959 -0.2577
   65LY3    HZ2 1091  -1.422   5.530   2.836 -0.6355 -0.2964 -0.2392
   65LY3    HZ3 1092  -1.546   5.538   2.928 -0.9735 -0.3339 -0.4983
   65LY3      C 1093  -1.246   6.010   2.377  0.1922  0.1424  0.4246
   65LY3      O 1094  -1.205   6.126   2.385  0.2003  0.3454  0.2418
   66LY3      N 1095  -1.190   5.926   2.284  0.0978 -0.1230 -0.4553
   66LY3      H 1096  -1.222   5.831   2.294 -0.5331  0.1444  0.1212
   66LY3     CA 1097  -1.098   5.952   2.174  0.4984 -0.0218  0.2177
   66LY3     HA 1098  -1.100   6.060   2.161 -0.9948 -0.1840 -1.3351
   66LY3     CB 1099  -0.952   5.934   2.214  0.2098  0.3287 -0.5267
   66LY3    HB1 1100  -0.913   5.838   2.249  3.1544  2.4657  2.8790
   66LY3    HB2 1101  -0.929   6.006   2.293  1.9051  1.2911 -1.8276
   66LY3     CG 1102  -0.869   5.967   2.095  0.1777  0.4452 -0.2376
   66LY3    HG1 1103  -0.898   6.066   2.060 -2.3858 -0.2871 -0.3765
   66LY3    HG2 1104  -0.888   5.891   2.019  0.0421 -0.4399  0.6626
   66LY3     CD 1105  -0.721   5.961   2.148 -0.2266  0.2809 -0.6869
   66LY3    HD1 1106  -0.701   5.857   2.173  0.1634 -0.2650 -3.0126
   66LY3    HD2 1107  -0.706   6.029   2.232  1.2293 -0.7655 -0.0465
   66LY3     CE 1108  -0.625   6.001   2.032  0.4517  0.0340  0.3764
   66LY3    HE1 1109  -0.656   6.101   2.001  0.2571 -0.9263 -2.9134
   66LY3    HE2 1110  -0.630   5.930   1.950 -1.0811 -0.8718  1.2018
   66LY3     NZ 1111  -0.485   6.004   2.076 -0.2513 -0.2494 -0.4494
   66LY3    HZ1 1112  -0.461   6.092   2.121  0.4817 -0.5597 -0.2151
   66LY3    HZ2 1113  -0.470   5.926   2.139 -1.4968 -0.2488 -0.1277
   66LY3    HZ3 1114  -0.423   5.996   1.997  0.9087  1.2775  0.2431
   66LY3      C 1115  -1.142   5.883   2.045  0.9984  0.2924  0.0450
   66LY3      O 1116  -1.176   5.764   2.041  0.4459 -0.0631 -0.3480
   67ILE      N 1117  -1.151   5.968   1.945 -0.0417 -0.1521 -0.1573
   67ILE      H 1118  -1.140   6.068   1.952 -0.2079 -0.0144 -1.5173
   67ILE     CA 1119  -1.189   5.928   1.811  0.5601  0.8781  0.1912
   67ILE     HA 1120  -1.224   5.826   1.823 -1.0051  1.3976  0.2936
   67ILE     CB 1121  -1.315   5.999   1.760 -0.2422 -0.2662  0.6038
   67ILE     HB 1122  -1.282   6.103   1.767  1.5984 -0.5933 -2.0454
   67ILE    CG2 1123  -1.329   5.981   1.611 -0.0794 -0.6339 -0.1760
   67ILE   HG21 1124  -1.406   5.909   1.582  0.0529 -0.7128 -0.3309
   67ILE   HG22 1125  -1.357   6.076   1.566 -0.1615 -1.3018 -1.6016
   67ILE   HG23 1126  -1.235   5.949   1.566 -0.2335 -0.5610 -0.5537
   67ILE    CG1 1127  -1.447   5.971   1.835  0.2243 -0.5089 -0.1671
   67ILE   HG11 1128  -1.435   5.982   1.943 -1.1643  0.0474 -0.0461
   67ILE   HG12 1129  -1.485   5.870   1.816 -2.6584  0.7245 -1.6857
   67ILE     CD 1130  -1.554   6.069   1.796 -0.1147 -1.0242 -0.0461
   67ILE    HD1 1131  -1.525   6.172   1.817 -0.3290 -0.5644 -1.8173
   67ILE    HD2 1132  -1.581   6.060   1.691  0.7514 -2.8232 -0.1416
   67ILE    HD3 1133  -1.644   6.059   1.858  0.6435  0.5372  1.3882
   67ILE      C 1134  -1.056   5.931   1.730 -0.7948 -0.1878 -0.1990
   67ILE      O 1135  -0.976   6.023   1.740 -0.3711 -0.7200 -0.3486
   68GL4      N 1136  -1.039   5.822   1.659 -0.8565 -0.1633  0.0808
   68GL4      H 1137  -1.113   5.753   1.652 -1.3997  0.5573 -2.1771
   68GL4     CA 1138  -0.933   5.814   1.560 -1.0567 -0.3876  0.7673
   68GL4     HA 1139  -0.897   5.916   1.542  0.7348 -1.0005  0.7118
   68GL4     CB 1140  -0.819   5.730   1.607 -0.1810  0.3411  0.1518
   68GL4    HB1 1141  -0.736   5.726   1.535 -1.1595 -0.9402 -0.9567
   68GL4    HB2 1142  -0.850   5.626   1.620  1.6284 -0.0892  1.4462
   68GL4     CG 1143  -0.757   5.778   1.743 -0.6106  0.1283 -0.9306
   68GL4    HG1 1144  -0.834   5.779   1.820  0.7491  0.3601  0.4801
   68GL4    HG2 1145  -0.714   5.879   1.752 -0.1605 -0.0939 -0.4939
   68GL4     CD 1146  -0.650   5.676   1.796  0.4584 -0.3148  0.5133
   68GL4    OE1 1147  -0.692   5.557   1.831 -0.1565 -0.4892 -0.7142
   68GL4   HE11 1148  -0.623   5.498   1.860  0.6650 -0.2645 -2.1374
   68GL4   HE12 1149  -0.781   5.548   1.795  0.1508 -0.4571 -1.4774
   68GL4    OE2 1150  -0.529   5.711   1.808 -0.2132  0.4501 -0.4427
   68GL4   HE21 1151  -0.522   5.774   1.881  0.3461 -0.3649  0.2258
   68GL4   HE22 1152  -0.472   5.651   1.759 -2.1840 -0.9402 -1.1471
   68GL4      C 1153  -0.988   5.772   1.420 -0.1173  0.4232 -0.5758
   68GL4      O 1154  -1.095   5.707   1.417 -0.0404 -0.4253 -0.3358
   69VAL      N 1155  -0.911   5.796   1.318  0.0177 -0.5125 -0.0053
   69VAL      H 1156  -0.820   5.834   1.339  0.3365 -0.4911 -1.3212
   69VAL     CA 1157  -0.937   5.759   1.179 -0.4970  0.2686 -0.7560
   69VAL     HA 1158  -1.020   5.688   1.183  0.6870 -1.1884 -0.9001
   69VAL     CB 1159  -0.981   5.876   1.096 -0.0217  0.1749 -0.1862
   69VAL     HB 1160  -0.981   5.833   0.997  2.6354  0.5066 -0.4077
   69VAL    CG1 1161  -1.130   5.909   1.127 -0.2912 -0.1673  0.0762
   69VAL   HG11 1162  -1.162   5.990   1.061  2.3839 -0.0712 -1.2214
   69VAL   HG12 1163  -1.189   5.819   1.109  1.6489 -1.7389  1.2545
   69VAL   HG13 1164  -1.144   5.943   1.229  0.6477  1.4212 -0.2956
   69VAL    CG2 1165  -0.892   5.996   1.089 -0.2515 -0.2226 -0.0239
   69VAL   HG21 1166  -0.794   5.968   1.051  0.8425  2.4577  0.5782
   69VAL   HG22 1167  -0.941   6.060   1.015 -1.6655  0.2053  1.2223
   69VAL   HG23 1168  -0.889   6.034   1.191 -0.0234 -2.7084  0.9504
   69VAL      C 1169  -0.818   5.684   1.118  0.1100  0.6170 -0.6562
   69VAL      O 1170  -0.709   5.683   1.178  0.3980  0.6533  0.2747
   70GL4      N 1171  -0.833   5.624   1.005  0.3323  0.3757 -0.1253
   70GL4      H 1172  -0.926   5.633   0.967 -0.7151  1.2903  2.4471
   70GL4     CA 1173  -0.727   5.564   0.922  0.5822  0.0262 -0.4872
   70GL4     HA 1174  -0.646   5.637   0.927  0.3403  0.2104  1.3448
   70GL4     CB 1175  -0.682   5.427   0.988 -0.3051  0.7253 -0.0721
   70GL4    HB1 1176  -0.769   5.363   0.982 -1.1106  1.8468 -0.8768
   70GL4    HB2 1177  -0.659   5.442   1.094  1.7298 -0.3712 -0.3076
   70GL4     CG 1178  -0.559   5.366   0.920 -0.2691 -0.2736 -0.0593
   70GL4    HG1 1179  -0.596   5.331   0.823 -0.1805  0.5194 -0.3878
   70GL4    HG2 1180  -0.521   5.285   0.982  1.5843 -0.6397 -1.5853
   70GL4     CD 1181  -0.437   5.459   0.890  0.1982 -0.6854 -0.1839
   70GL4    OE1 1182  -0.364   5.499   0.988  0.1249 -0.0995  0.6320
   70GL4   HE11 1183  -0.360   5.595   0.993  1.6331 -0.0714 -0.2649
   70GL4   HE12 1184  -0.325   5.430   1.042 -0.7087 -0.2352  1.0757
   70GL4    OE2 1185  -0.420   5.484   0.768  0.2478 -0.3242 -0.2407
   70GL4   HE21 1186  -0.501   5.467   0.719 -1.3175 -0.2919  2.1585
   70GL4   HE22 1187  -0.329   5.492   0.739  1.1914  1.3941  2.7349
   70GL4      C 1188  -0.769   5.552   0.777 -0.8575  0.6481 -0.0210
   70GL4      O 1189  -0.887   5.566   0.746  0.4532  0.5350 -0.2543
   71PHE      N 1190  -0.676   5.524   0.685  0.6715  0.4750 -0.3189
   71PHE      H 1191  -0.581   5.514   0.715  0.1564  0.7241  1.4945
   71PHE     CA 1192  -0.700   5.532   0.536 -0.6854 -0.1693 -0.3897
   71PHE     HA 1193  -0.808   5.532   0.521 -0.9790 -0.3302  1.5252
   71PHE     CB 1194  -0.650   5.668   0.490  0.4260 -0.4910 -0.3515
   71PHE    HB1 1195  -0.676   5.675   0.384 -0.3881 -0.9168 -0.1936
   71PHE    HB2 1196  -0.542   5.674   0.498  0.4038 -1.7156  1.7555
   71PHE     CG 1197  -0.716   5.791   0.567 -0.2578 -0.9155  0.7705
   71PHE    CD1 1198  -0.850   5.836   0.547  0.1229 -0.1361  0.4188
   71PHE    HD1 1199  -0.909   5.799   0.465 -0.2938  0.4976  0.4222
   71PHE    CE1 1200  -0.908   5.929   0.639 -0.0796  0.4632 -0.5120
   71PHE    HE1 1201  -1.010   5.964   0.635  0.0387  1.2287  1.8382
   71PHE     CZ 1202  -0.819   5.996   0.724  0.3962 -0.4555 -0.1793
   71PHE     HZ 1203  -0.859   6.072   0.790 -0.1969 -0.4394 -0.5465
   71PHE    CE2 1204  -0.687   5.956   0.748  0.0565 -0.0523  0.4410
   71PHE    HE2 1205  -0.620   6.003   0.819 -0.5758 -0.0684  1.0580
   71PHE    CD2 1206  -0.637   5.856   0.665  0.2579 -0.2829  0.5761
   71PHE    HD2 1207  -0.537   5.816   0.678  0.3594  0.1361  1.0980
   71PHE      C 1208  -0.646   5.422   0.444  0.4983  0.4058  0.2219
   71PHE      O 1209  -0.538   5.372   0.480 -0.2333 -0.7877  0.2169
   72AS4      N 1210  -0.714   5.387   0.336  0.1291 -0.8109 -0.0132
   72AS4      H 1211  -0.796   5.439   0.307  0.2859  1.0423  2.4578
   72AS4     CA 1212  -0.681   5.276   0.243 -0.3307 -0.1455  0.2588
   72AS4     HA 1213  -0.600   5.214   0.280 -1.6930 -1.6582  0.8020
   72AS4     CB 1214  -0.811   5.188   0.240 -1.0602  0.2948 -0.3279
   72AS4    HB1 1215  -0.881   5.234   0.171  0.6812  2.9355 -0.5123
   72AS4    HB2 1216  -0.856   5.191   0.339 -0.8737  1.0097 -0.2512
   72AS4     CG 1217  -0.786   5.043   0.197  0.4809 -0.0168 -0.7996
   72AS4    OD1 1218  -0.681   5.008   0.136 -0.2517  0.0704  0.4824
   72AS4   HD11 1219  -0.686   5.033   0.044 -0.2356  0.9260  0.6979
   72AS4   HD12 1220  -0.609   4.971   0.188  0.0919  0.6387  0.4221
   72AS4    OD2 1221  -0.872   4.963   0.243  0.2971  0.2019 -0.0028
   72AS4   HD21 1222  -0.877   4.984   0.337 -0.0798  1.2709 -0.2454
   72AS4   HD22 1223  -0.926   4.915   0.179  0.2059 -2.0815  1.6565
   72AS4      C 1224  -0.650   5.332   0.108  0.6987  0.3571  0.1115
   72AS4      O 1225  -0.685   5.448   0.080  0.2796 -0.4172 -0.1854
   73LY3      N 1226  -0.579   5.257   0.022 -0.2895 -0.2159  0.0196
   73LY3      H 1227  -0.555   5.163   0.051  3.5329  0.8950  1.0331
   73LY3     CA 1228  -0.515   5.308  -0.098  0.7566 -0.2416 -0.1446
   73LY3     HA 1229  -0.464   5.402  -0.076  1.4487  0.4521 -3.8836
   73LY3     CB 1230  -0.400   5.208  -0.139  0.1348 -0.6635  0.6581
   73LY3    HB1 1231  -0.328   5.197  -0.058 -0.2597 -1.3791  0.9251
   73LY3    HB2 1232  -0.336   5.244  -0.219 -0.3082 -0.1619  0.5235
   73LY3     CG 1233  -0.445   5.065  -0.157  0.2027  0.3597  0.2588
   73LY3    HG1 1234  -0.539   5.061  -0.211  1.4813  1.3296 -2.1751
   73LY3    HG2 1235  -0.455   5.026  -0.055 -3.5038  0.0802 -0.0887
   73LY3     CD 1236  -0.343   4.994  -0.245 -0.3521 -0.0644  0.2543
   73LY3    HD1 1237  -0.240   4.994  -0.208 -0.6663  0.2650  1.1273
   73LY3    HD2 1238  -0.348   5.037  -0.345 -2.5895  1.3135  0.9030
   73LY3     CE 1239  -0.382   4.840  -0.254 -0.3940 -1.1757 -0.6458
   73LY3    HE1 1240  -0.490   4.840  -0.270 -0.3728 -2.1858 -0.8547
   73LY3    HE2 1241  -0.365   4.796  -0.155  0.0500 -1.6339 -0.9209
   73LY3     NZ 1242  -0.322   4.776  -0.365  0.0536  1.1675 -0.1549
   73LY3    HZ1 1243  -0.348   4.679  -0.364  2.8445  0.3488  0.9736
   73LY3    HZ2 1244  -0.346   4.814  -0.455 -1.7168 -2.2745 -1.2808
   73LY3    HZ3 1245  -0.222   4.774  -0.357 -0.0935 -0.6736  2.7576
   73LY3      C 1246  -0.607   5.345  -0.213 -0.4626  0.3186  1.4790
   73LY3      O 1247  -0.562   5.371  -0.325  0.0765 -0.1297  1.1674
   74GLY      N 1248  -0.740   5.337  -0.201  0.2130  0.2281  0.0279
   74GLY      H 1249  -0.783   5.323  -0.111 -0.0640  0.6782 -0.0306
   74GLY     CA 1250  -0.837   5.322  -0.314 -0.0042 -0.4965  0.1985
   74GLY    HA1 1251  -0.913   5.248  -0.288 -4.2142  3.8886  1.8754
   74GLY    HA2 1252  -0.786   5.307  -0.409  0.5737  1.9522  0.0551
   74GLY      C 1253  -0.925   5.445  -0.332 -0.5790  0.2526 -0.1651
   74GLY      O 1254  -0.877   5.555  -0.298 -1.3978  0.3662  0.0624
   75GLN      N 1255  -1.046   5.420  -0.378 -0.1401 -0.3781 -0.7231
   75GLN      H 1256  -1.062   5.331  -0.424 -0.2944 -0.1733 -1.0704
   75GLN     CA 1257  -1.150   5.517  -0.390  0.3534 -0.0563  0.1780
   75GLN     HA 1258  -1.123   5.582  -0.473  0.1880  0.8563  0.8236
   75GLN     CB 1259  -1.287   5.444  -0.436  0.1500 -0.4438 -0.9787
   75GLN    HB1 1260  -1.312   5.358  -0.375 -0.1629  0.6015  0.4052
   75GLN    HB2 1261  -1.277   5.410  -0.539  0.1236 -0.7990 -0.8651
   75GLN     CG 1262  -1.410   5.536  -0.427  0.1121 -0.2334  0.1072
   75GLN    HG1 1263  -1.381   5.635  -0.462  3.0078 -0.6797  0.9912
   75GLN    HG2 1264  -1.443   5.544  -0.323  1.4637 -0.7915  0.5933
   75GLN     CD 1265  -1.534   5.483  -0.507  0.7806  0.6456  0.3865
   75GLN    OE1 1266  -1.526   5.375  -0.569  0.3583  0.0102 -0.3757
   75GLN    NE2 1267  -1.634   5.555  -0.510 -0.1150  0.0601  0.2318
   75GLN   HE21 1268  -1.636   5.647  -0.467  1.8501  0.6216 -0.7369
   75GLN   HE22 1269  -1.721   5.530  -0.554  0.5445  2.2300 -2.6481
   75GLN      C 1270  -1.168   5.607  -0.265 -0.6376  0.1655  0.7388
   75GLN      O 1271  -1.208   5.562  -0.157  0.0931  0.9144 -0.2964
   76ARG      N 1272  -1.125   5.735  -0.281  0.0466 -0.1676 -0.3348
   76ARG      H 1273  -1.099   5.773  -0.371  0.9982  1.5394  0.6129
   76ARG     CA 1274  -1.123   5.830  -0.167 -0.1143 -0.3512  0.3936
   76ARG     HA 1275  -1.096   5.777  -0.076  0.7746 -1.4463 -0.4759
   76ARG     CB 1276  -1.034   5.955  -0.191 -0.3214 -0.2929 -0.1550
   76ARG    HB1 1277  -1.079   6.008  -0.275  0.2847  0.2664 -0.1328
   76ARG    HB2 1278  -0.938   5.921  -0.230  0.6482  1.5343  0.5173
   76ARG     CG 1279  -1.011   6.053  -0.072 -0.0143 -0.2476 -0.0468
   76ARG    HG1 1280  -0.971   5.995   0.011  2.0373 -0.5522 -1.1806
   76ARG    HG2 1281  -1.105   6.094  -0.038  0.4311 -2.0407  3.8836
   76ARG     CD 1282  -0.910   6.162  -0.111  0.2968  0.2015  0.0235
   76ARG    HD1 1283  -0.947   6.221  -0.195 -0.3372  0.5772  0.5554
   76ARG    HD2 1284  -0.811   6.122  -0.130  0.2547  0.2452 -0.2931
   76ARG     NE 1285  -0.898   6.266  -0.007 -0.8519 -0.0695 -0.1618
   76ARG     HE 1286  -0.967   6.275   0.065  1.0146  0.3057  1.6700
   76ARG     CZ 1287  -0.804   6.360   0.003 -0.4091 -0.5197 -0.1361
   76ARG    NH1 1288  -0.700   6.371  -0.078 -0.4184 -0.2321 -0.4575
   76ARG   HH11 1289  -0.689   6.302  -0.151  0.7667 -0.6158  0.0483
   76ARG   HH12 1290  -0.627   6.441  -0.063 -1.8091  0.9904  1.0198
   76ARG    NH2 1291  -0.817   6.438   0.113  0.5340  0.3186  0.0407
   76ARG   HH21 1292  -0.884   6.421   0.186 -0.7639  1.1436 -0.9087
   76ARG   HH22 1293  -0.756   6.517   0.129  0.7129 -0.1939  2.0220
   76ARG      C 1294  -1.265   5.875  -0.129 -0.0758 -0.8801 -0.0619
   76ARG      O 1295  -1.282   5.926  -0.017  0.5685  0.2732  0.0088
   77THR      N 1296  -1.359   5.877  -0.220  0.0971  0.1166  0.2074
   77THR      H 1297  -1.327   5.859  -0.314 -0.8093 -0.3725 -0.0166
   77THR     CA 1298  -1.486   5.948  -0.196  0.0364 -0.1998 -0.1025
   77THR     HA 1299  -1.499   5.954  -0.088  0.1662  2.1924 -0.1537
   77THR     CB 1300  -1.485   6.095  -0.249  0.0284 -0.3071 -0.5957
   77THR     HB 1301  -1.576   6.139  -0.208  0.4333  0.6887 -0.7300
   77THR    CG2 1302  -1.371   6.177  -0.197  0.1751 -0.0993  0.1084
   77THR   HG21 1303  -1.363   6.161  -0.089  1.4649  0.4642  0.1186
   77THR   HG22 1304  -1.283   6.135  -0.245 -0.2599 -0.7415 -0.1309
   77THR   HG23 1305  -1.381   6.283  -0.221 -0.8849 -0.2666 -0.2233
   77THR    OG1 1306  -1.476   6.112  -0.386  0.5025  0.2521 -0.0222
   77THR    HG1 1307  -1.566   6.100  -0.417  0.1770 -0.0951  1.0064
   77THR      C 1308  -1.604   5.871  -0.252 -0.3548  0.2721  0.1695
   77THR      O 1309  -1.596   5.799  -0.351  0.0070  0.6053 -0.3316
   78AS4      N 1310  -1.716   5.890  -0.174 -0.2457  0.4614  0.4201
   78AS4      H 1311  -1.715   5.933  -0.083 -2.0034 -1.3103  1.3699
   78AS4     CA 1312  -1.841   5.814  -0.204 -0.2545  0.0543  0.6190
   78AS4     HA 1313  -1.814   5.713  -0.235 -0.1596 -0.5222  2.4882
   78AS4     CB 1314  -1.930   5.793  -0.078  0.8434  0.8396  0.0605
   78AS4    HB1 1315  -1.876   5.730  -0.007 -1.5766 -1.3263  0.1131
   78AS4    HB2 1316  -2.010   5.725  -0.109 -0.8637  2.4749  0.7108
   78AS4     CG 1317  -2.004   5.909  -0.019  0.2917 -0.7035 -0.2143
   78AS4    OD1 1318  -2.013   6.012  -0.082  0.2533 -0.1646 -0.1030
   78AS4   HD11 1319  -2.104   6.040  -0.095  0.2253 -0.0427  0.3466
   78AS4   HD12 1320  -1.930   6.045  -0.118  1.2381 -2.0306  0.3099
   78AS4    OD2 1321  -2.076   5.895   0.082 -0.1395  0.4542  0.0296
   78AS4   HD21 1322  -2.031   5.867   0.162 -0.6664  3.5010  1.4987
   78AS4   HD22 1323  -2.168   5.913   0.065 -0.0124  2.3316  1.0752
   78AS4      C 1324  -1.921   5.884  -0.317 -0.0316  0.6096  0.3387
   78AS4      O 1325  -1.901   6.000  -0.357 -0.0984 -0.2392 -0.2511
   79LY3      N 1326  -2.028   5.828  -0.368  0.1416  0.7092 -0.6792
   79LY3      H 1327  -2.036   5.731  -0.343  1.2543  1.2133  1.9051
   79LY3     CA 1328  -2.119   5.889  -0.470  0.0048 -0.2546  0.3032
   79LY3     HA 1329  -2.063   5.900  -0.563  0.4892 -0.0865  0.6120
   79LY3     CB 1330  -2.221   5.782  -0.515  0.3791 -0.1448  0.5163
   79LY3    HB1 1331  -2.175   5.684  -0.519 -1.5781 -1.0556 -2.4068
   79LY3    HB2 1332  -2.247   5.811  -0.616  0.7922  1.3043  0.7955
   79LY3     CG 1333  -2.335   5.774  -0.416  0.1649 -0.5354  0.1059
   79LY3    HG1 1334  -2.383   5.872  -0.413 -1.2598 -1.2065 -0.0929
   79LY3    HG2 1335  -2.292   5.759  -0.317  2.3677  0.0523 -0.7032
   79LY3     CD 1336  -2.442   5.669  -0.437  0.3521 -0.0851  0.6724
   79LY3    HD1 1337  -2.510   5.666  -0.352 -0.4722  1.6343  0.1152
   79LY3    HD2 1338  -2.388   5.576  -0.454 -0.9557 -1.1245  2.0056
   79LY3     CE 1339  -2.511   5.709  -0.567 -0.6524 -0.8878  0.4179
   79LY3    HE1 1340  -2.445   5.690  -0.651  0.3365 -0.0609  0.9934
   79LY3    HE2 1341  -2.532   5.816  -0.568 -1.1450 -0.9371 -2.1319
   79LY3     NZ 1342  -2.639   5.633  -0.579  0.3408  0.0757  0.4567
   79LY3    HZ1 1343  -2.621   5.534  -0.584  0.5111  0.1706 -1.9275
   79LY3    HZ2 1344  -2.696   5.650  -0.497  2.3734  2.1903  1.5312
   79LY3    HZ3 1345  -2.686   5.663  -0.663 -0.7947 -1.5729  0.4529
   79LY3      C 1346  -2.168   6.025  -0.440  0.0677 -0.2231  0.3683
   79LY3      O 1347  -2.218   6.093  -0.531 -0.9904 -0.8493  0.0394
   80TY1      N 1348  -2.175   6.070  -0.315 -0.3631 -0.4210  0.1964
   80TY1      H 1349  -2.126   6.004  -0.256  0.5369 -0.2344 -0.3225
   80TY1     CA 1350  -2.224   6.198  -0.261  0.2321 -0.5331 -0.6992
   80TY1     HA 1351  -2.291   6.243  -0.334  2.8767  2.4754 -1.5123
   80TY1     CB 1352  -2.312   6.179  -0.137 -0.1577  0.2435  0.5042
   80TY1    HB1 1353  -2.343   6.282  -0.116  0.8270  1.3291 -2.7911
   80TY1    HB2 1354  -2.247   6.149  -0.054  0.7908 -1.5261 -0.8120
   80TY1     CG 1355  -2.439   6.095  -0.143  0.1358 -0.2120  0.7567
   80TY1    CD1 1356  -2.436   5.963  -0.093 -0.1596  0.6034  0.0778
   80TY1    HD1 1357  -2.343   5.927  -0.052 -0.6110 -0.8089 -0.0921
   80TY1    CE1 1358  -2.552   5.888  -0.099  0.4184  0.0686  0.0201
   80TY1    HE1 1359  -2.561   5.792  -0.050 -1.8337  0.8220  1.2247
   80TY1     CZ 1360  -2.670   5.946  -0.145  0.3176 -0.4093 -1.0858
   80TY1     OH 1361  -2.780   5.878  -0.147  0.6314 -0.5046  0.2613
   80TY1    HH1 1362  -2.856   5.933  -0.126 -0.3424 -0.7824 -2.1906
   80TY1    HH2 1363  -2.757   5.786  -0.136  1.3517 -0.2579  0.9012
   80TY1    CE2 1364  -2.678   6.078  -0.190  0.8500 -0.5056  0.7386
   80TY1    HE2 1365  -2.767   6.118  -0.236 -0.2121 -2.4208  1.0475
   80TY1    CD2 1366  -2.555   6.152  -0.200  0.1803 -0.8277  0.6328
   80TY1    HD2 1367  -2.563   6.252  -0.239 -2.2169 -1.0438  0.4253
   80TY1      C 1368  -2.112   6.299  -0.227 -0.2753 -0.6826 -0.4400
   80TY1      O 1369  -2.136   6.420  -0.219 -0.4164  0.1164 -0.6695
   81GLY      N 1370  -1.986   6.248  -0.218 -0.3766  0.2461  0.3304
   81GLY      H 1371  -1.976   6.149  -0.231  0.8043  0.3272  0.5227
   81GLY     CA 1372  -1.864   6.329  -0.211 -0.4382 -0.0110  0.4560
   81GLY    HA1 1373  -1.894   6.431  -0.238 -1.3026 -0.4169 -0.1365
   81GLY    HA2 1374  -1.782   6.305  -0.278 -1.1635 -2.8901  0.4961
   81GLY      C 1375  -1.805   6.333  -0.072  0.3879  0.0521  0.6021
   81GLY      O 1376  -1.723   6.419  -0.036  0.3033  0.2515  0.1257
   82ARG      N 1377  -1.840   6.239   0.013 -0.3762  0.3637 -0.3724
   82ARG      H 1378  -1.911   6.176  -0.022  0.7496 -0.3119 -1.5663
   82ARG     CA 1379  -1.789   6.222   0.151  0.8515 -0.2378  0.8253
   82ARG     HA 1380  -1.753   6.319   0.185  2.8957 -1.3312  1.9520
   82ARG     CB 1381  -1.898   6.174   0.249 -0.0582 -0.1012 -0.3068
   82ARG    HB1 1382  -1.854   6.152   0.346  0.2645  1.1177 -0.1555
   82ARG    HB2 1383  -1.932   6.076   0.218 -1.3788  0.8037 -1.9169
   82ARG     CG 1384  -2.014   6.274   0.256  0.3792  0.2802 -0.2816
   82ARG    HG1 1385  -2.041   6.316   0.160  0.5183  1.7485  0.3041
   82ARG    HG2 1386  -1.984   6.359   0.317 -1.3239 -0.5189  1.8058
   82ARG     CD 1387  -2.139   6.220   0.317  0.0154 -0.0500  0.3967
   82ARG    HD1 1388  -2.215   6.298   0.318  0.2019  0.1337  1.0197
   82ARG    HD2 1389  -2.119   6.198   0.422  1.3052  1.4160  0.5033
   82ARG     NE 1390  -2.197   6.108   0.239 -0.8375  0.0091  0.2504
   82ARG     HE 1391  -2.132   6.055   0.183 -0.1886  1.4197 -0.4044
   82ARG     CZ 1392  -2.305   6.039   0.267 -0.7538 -0.4543  0.0459
   82ARG    NH1 1393  -2.408   6.080   0.330  0.5466 -0.3244  0.2201
   82ARG   HH11 1394  -2.414   6.178   0.353  0.5652 -0.9015  2.9660
   82ARG   HH12 1395  -2.491   6.022   0.325 -1.1236  1.9998 -0.4733
   82ARG    NH2 1396  -2.302   5.917   0.221  0.3283 -0.2939  0.4680
   82ARG   HH21 1397  -2.220   5.881   0.174  0.1103 -0.8682  0.5219
   82ARG   HH22 1398  -2.381   5.857   0.240 -1.5205  1.7056 -0.4093
   82ARG      C 1399  -1.667   6.134   0.158 -0.0457  0.4648  0.7493
   82ARG      O 1400  -1.654   6.035   0.079  0.7023 -0.6784  0.2802
   83GLY      N 1401  -1.579   6.171   0.249 -0.4671 -0.5041 -0.3081
   83GLY      H 1402  -1.598   6.258   0.297  1.3431 -1.0160  1.4780
   83GLY     CA 1403  -1.448   6.104   0.269 -0.0704  0.6536  0.2522
   83GLY    HA1 1404  -1.389   6.159   0.342  1.1713 -0.5806  0.2246
   83GLY    HA2 1405  -1.389   6.100   0.177 -0.8119 -1.1194 -0.2012
   83GLY      C 1406  -1.470   5.962   0.324  0.6563  0.3134 -0.0336
   83GLY      O 1407  -1.515   5.948   0.440 -0.6693 -0.0277  0.1686
   84LEU      N 1408  -1.417   5.861   0.253  0.0335 -0.1475  0.3755
   84LEU      H 1409  -1.367   5.881   0.168  0.3405  1.2039  0.8580
   84LEU     CA 1410  -1.416   5.723   0.299  0.7953  0.9882 -0.4706
   84LEU     HA 1411  -1.505   5.691   0.354  2.1933 -3.2649 -0.2663
   84LEU     CB 1412  -1.415   5.635   0.165 -0.4945 -0.6970 -0.1525
   84LEU    HB1 1413  -1.388   5.532   0.186  2.8617  0.1826  0.4756
   84LEU    HB2 1414  -1.343   5.672   0.092  0.2386  1.4672  1.5371
   84LEU     CG 1415  -1.557   5.625   0.093 -0.0852  0.6286  0.1217
   84LEU     HG 1416  -1.601   5.723   0.075 -4.2603 -1.1428 -0.2816
   84LEU    CD1 1417  -1.538   5.570  -0.049 -0.0274 -0.4626  0.6728
   84LEU   HD11 1418  -1.460   5.629  -0.097 -1.0390  0.5105  0.1563
   84LEU   HD12 1419  -1.526   5.462  -0.047  0.4050 -0.4038  2.1648
   84LEU   HD13 1420  -1.629   5.577  -0.110 -0.7123 -2.3893  1.3964
   84LEU    CD2 1421  -1.650   5.537   0.174 -0.0488 -0.2343  1.0406
   84LEU   HD21 1422  -1.748   5.543   0.126  0.0645  0.5038  0.8952
   84LEU   HD22 1423  -1.624   5.431   0.180 -0.4009 -0.5264 -1.6361
   84LEU   HD23 1424  -1.656   5.587   0.271 -3.4043  0.3555  0.6401
   84LEU      C 1425  -1.292   5.698   0.389  0.1977 -0.6722 -0.2083
   84LEU      O 1426  -1.184   5.749   0.364 -0.0344 -0.3276  0.6501
   85ALA      N 1427  -1.318   5.636   0.508  0.2566  0.5592 -0.0207
   85ALA      H 1428  -1.414   5.612   0.528 -0.0370 -1.8418 -3.4608
   85ALA     CA 1429  -1.216   5.611   0.610 -0.2266  1.0096  0.4238
   85ALA     HA 1430  -1.115   5.600   0.570  0.1801 -1.4935  1.8619
   85ALA     CB 1431  -1.213   5.731   0.701 -0.7118 -0.3053 -0.2125
   85ALA    HB1 1432  -1.302   5.741   0.764  1.3121  0.5709  2.7442
   85ALA    HB2 1433  -1.134   5.728   0.776  1.1518  0.6327 -2.0605
   85ALA    HB3 1434  -1.210   5.817   0.635  0.0955  0.8403  1.2503
   85ALA      C 1435  -1.253   5.482   0.685  0.1462 -0.3147  0.2277
   85ALA      O 1436  -1.367   5.441   0.689 -0.3196  0.2856 -1.0479
   86TY0      N 1437  -1.153   5.427   0.761  0.5183  0.5806  0.1769
   86TY0      H 1438  -1.058   5.457   0.744  0.2301  0.2033 -2.6524
   86TY0     CA 1439  -1.170   5.357   0.887 -0.5885  0.6559  0.4589
   86TY0     HA 1440  -1.265   5.304   0.881 -0.8551  1.0511  1.0599
   86TY0     CB 1441  -1.058   5.256   0.902 -0.1953  0.7607 -0.3250
   86TY0    HB1 1442  -1.084   5.199   0.992 -0.8669  0.4605 -0.6983
   86TY0    HB2 1443  -0.961   5.302   0.922 -0.4877  1.2418  0.0096
   86TY0     CG 1444  -1.038   5.154   0.793  0.6933  0.0552 -0.5271
   86TY0    CD1 1445  -1.112   5.033   0.785  0.6952  0.2518  0.4112
   86TY0    HD1 1446  -1.197   5.016   0.849 -1.2387  2.0127 -1.5382
   86TY0    CE1 1447  -1.085   4.940   0.680  0.0475 -0.1494  0.5293
   86TY0    HE1 1448  -1.140   4.847   0.674 -2.5658  1.3500 -0.1534
   86TY0     CZ 1449  -0.982   4.969   0.588 -0.1088 -0.5709  0.0791
   86TY0     OH 1450  -0.943   4.879   0.500  0.3354  0.3574  0.8126
   86TY0    HH1 1451  -0.939   4.917   0.412  1.6722 -1.5643 -0.0251
   86TY0    HH2 1452  -0.937   4.791   0.538  1.1219 -0.9100 -1.9417
   86TY0    CE2 1453  -0.902   5.085   0.601 -0.2447  0.6291  0.5721
   86TY0    HE2 1454  -0.818   5.105   0.536 -1.0212  0.3706 -0.5499
   86TY0    CD2 1455  -0.930   5.177   0.707  0.0219 -0.3345  0.4087
   86TY0    HD2 1456  -0.876   5.270   0.714 -2.9064  1.4375  1.9110
   86TY0      C 1457  -1.174   5.457   1.002  0.5511 -0.0798 -0.0134
   86TY0      O 1458  -1.100   5.555   1.000 -0.0196 -0.2760 -0.2723
   87ILE      N 1459  -1.253   5.416   1.106  0.9251 -0.2872  0.5349
   87ILE      H 1460  -1.291   5.323   1.103  0.9894 -0.3014  0.1755
   87ILE     CA 1461  -1.295   5.506   1.217 -0.2376  0.1880  0.5129
   87ILE     HA 1462  -1.229   5.591   1.232 -1.4610  1.2462  0.1046
   87ILE     CB 1463  -1.433   5.571   1.187  0.1355  0.4763 -0.0574
   87ILE     HB 1464  -1.500   5.486   1.179 -0.3472  0.6513  1.6270
   87ILE    CG2 1465  -1.473   5.662   1.306  0.1698 -0.0506 -0.5630
   87ILE   HG21 1466  -1.576   5.697   1.303 -0.2612 -0.8165  2.3520
   87ILE   HG22 1467  -1.478   5.597   1.393  1.7628  0.2063 -0.2617
   87ILE   HG23 1468  -1.407   5.746   1.328 -0.7390  1.1381 -2.1065
   87ILE    CG1 1469  -1.436   5.642   1.049 -0.0893  0.4737  0.2576
   87ILE   HG11 1470  -1.418   5.566   0.972 -1.1137  0.6679 -0.1819
   87ILE   HG12 1471  -1.365   5.725   1.056 -0.8615  1.0450  1.6404
   87ILE     CD 1472  -1.573   5.706   1.006 -0.9772 -0.1412 -0.8595
   87ILE    HD1 1473  -1.657   5.641   1.030 -1.0805  0.7859  1.4686
   87ILE    HD2 1474  -1.588   5.800   1.058  0.7421  0.5843 -1.6150
   87ILE    HD3 1475  -1.581   5.718   0.898 -0.3824 -2.4238 -1.2145
   87ILE      C 1476  -1.288   5.419   1.347  0.1479  0.3133  0.8334
   87ILE      O 1477  -1.326   5.305   1.346 -0.2202  0.8762  0.0366
   88TY0      N 1478  -1.242   5.471   1.458 -0.2788  0.2503 -0.7341
   88TY0      H 1479  -1.222   5.570   1.460 -1.6540  0.5396 -0.2117
   88TY0     CA 1480  -1.227   5.394   1.584  0.1942 -0.7432  0.8415
   88TY0     HA 1481  -1.268   5.294   1.571 -4.1117  0.8949  0.2688
   88TY0     CB 1482  -1.078   5.360   1.613 -0.6288 -0.5231 -0.2906
   88TY0    HB1 1483  -1.083   5.297   1.701  0.5880  0.8051  0.7739
   88TY0    HB2 1484  -1.026   5.448   1.651  1.1425 -0.4908 -2.5773
   88TY0     CG 1485  -0.996   5.298   1.503 -0.2629  1.2586 -0.0884
   88TY0    CD1 1486  -0.957   5.373   1.387 -0.1956 -0.2295 -0.9961
   88TY0    HD1 1487  -0.977   5.478   1.394  1.4488  0.0922 -0.5957
   88TY0    CE1 1488  -0.885   5.317   1.282 -0.2491 -0.3706  0.1498
   88TY0    HE1 1489  -0.858   5.368   1.191 -1.0486 -2.5598 -1.4013
   88TY0     CZ 1490  -0.854   5.175   1.278  0.2400  0.3250 -0.1147
   88TY0     OH 1491  -0.783   5.124   1.174 -0.1332  0.7453 -0.3351
   88TY0    HH1 1492  -0.763   5.030   1.176  0.1615  0.7865 -0.9319
   88TY0    HH2 1493  -0.785   5.189   1.103 -1.3409  0.5361 -0.5208
   88TY0    CE2 1494  -0.894   5.097   1.393  0.4805 -0.4511 -0.4106
   88TY0    HE2 1495  -0.870   4.991   1.393 -1.4636 -0.9795  2.0105
   88TY0    CD2 1496  -0.971   5.156   1.499 -0.0168 -0.5338 -0.0757
   88TY0    HD2 1497  -0.998   5.095   1.583 -1.9648  0.1643 -0.1473
   88TY0      C 1498  -1.296   5.463   1.696 -0.2817 -0.1726  0.6051
   88TY0      O 1499  -1.272   5.580   1.715 -0.0921 -0.1908 -0.3301
   89ALA      N 1500  -1.367   5.392   1.782  0.0945 -0.1672 -0.2132
   89ALA      H 1501  -1.374   5.295   1.756 -0.0136  0.4486 -2.6672
   89ALA     CA 1502  -1.404   5.444   1.918  0.0521 -0.4370  0.0419
   89ALA     HA 1503  -1.383   5.551   1.914 -0.1060 -0.4284 -0.8465
   89ALA     CB 1504  -1.553   5.418   1.938 -0.2710  0.0011  0.6668
   89ALA    HB1 1505  -1.622   5.449   1.859 -1.6810 -0.4172  1.6876
   89ALA    HB2 1506  -1.569   5.310   1.940  0.1457 -0.1158 -0.9851
   89ALA    HB3 1507  -1.588   5.459   2.033  3.7127 -0.4212  2.5192
   89ALA      C 1508  -1.313   5.387   2.021 -0.4172 -0.6055  0.3831
   89ALA      O 1509  -1.324   5.269   2.048 -0.1955 -0.1610  0.3321
   90AS4      N 1510  -1.225   5.466   2.078  1.2021 -0.1323 -0.0309
   90AS4      H 1511  -1.230   5.564   2.054 -1.3023  0.4229  2.2700
   90AS4     CA 1512  -1.121   5.429   2.173 -0.7039  0.4692 -0.0637
   90AS4     HA 1513  -1.052   5.513   2.176  0.8996 -0.7716 -0.6859
   90AS4     CB 1514  -1.188   5.411   2.310  0.1520 -0.5776 -0.3892
   90AS4    HB1 1515  -1.106   5.393   2.380  0.1984  0.8052 -0.0507
   90AS4    HB2 1516  -1.256   5.326   2.314 -1.3266  0.6012  1.0178
   90AS4     CG 1517  -1.267   5.533   2.367  0.4754 -0.1638  0.6650
   90AS4    OD1 1518  -1.368   5.504   2.431  0.4337 -0.2475  0.2716
   90AS4   HD11 1519  -1.402   5.584   2.472 -1.4097 -1.0360  0.3829
   90AS4   HD12 1520  -1.389   5.411   2.428  0.8456 -0.3328 -0.0373
   90AS4    OD2 1521  -1.225   5.651   2.361 -0.6766  0.0649 -0.3521
   90AS4   HD21 1522  -1.208   5.675   2.270 -0.3802 -0.9188 -0.5675
   90AS4   HD22 1523  -1.214   5.694   2.446 -0.0074 -1.6414  0.4653
   90AS4      C 1524  -1.039   5.309   2.121  0.1058  0.4094  0.2658
   90AS4      O 1525  -1.024   5.206   2.185 -0.2885  0.2244  0.2301
   91GLY      N 1526  -0.988   5.318   1.997 -0.4692  0.7145 -0.1009
   91GLY      H 1527  -1.008   5.402   1.944 -0.4563  1.7767  1.4977
   91GLY     CA 1528  -0.897   5.205   1.934 -0.6087  0.0389 -1.3715
   91GLY    HA1 1529  -0.825   5.183   2.013 -1.0105 -1.7622 -1.4859
   91GLY    HA2 1530  -0.840   5.236   1.846 -0.8678 -0.6350 -1.7828
   91GLY      C 1531  -0.966   5.071   1.891 -0.2302 -0.2128 -0.1371
   91GLY      O 1532  -0.904   5.000   1.817 -1.0304 -0.9302  0.5462
   92LY3      N 1533  -1.096   5.048   1.914 -0.2499 -0.1678 -1.0597
   92LY3      H 1534  -1.148   5.119   1.964  1.2136  0.3329 -0.1887
   92LY3     CA 1535  -1.178   4.946   1.847 -1.2600  0.8244 -0.1370
   92LY3     HA 1536  -1.116   4.858   1.829 -1.4619  1.0376 -2.1149
   92LY3     CB 1537  -1.288   4.902   1.946 -0.1546 -0.3229 -0.5465
   92LY3    HB1 1538  -1.336   4.994   1.980  1.1547  0.1847 -0.0110
   92LY3    HB2 1539  -1.239   4.839   2.019  0.7570 -2.8276 -3.1182
   92LY3     CG 1540  -1.405   4.813   1.896  0.7354  0.0179 -0.0059
   92LY3    HG1 1541  -1.351   4.736   1.841  2.8994  1.5178 -0.1100
   92LY3    HG2 1542  -1.474   4.868   1.834  2.4287 -0.1263 -2.1376
   92LY3     CD 1543  -1.490   4.750   2.007 -0.0621 -0.7961  0.3670
   92LY3    HD1 1544  -1.566   4.685   1.963 -1.1683 -0.0094  1.0409
   92LY3    HD2 1545  -1.547   4.829   2.056  1.0721 -0.6422  1.4838
   92LY3     CE 1546  -1.419   4.679   2.123 -0.1062  0.0520 -0.7083
   92LY3    HE1 1547  -1.380   4.759   2.185  0.6859  0.3707 -1.5878
   92LY3    HE2 1548  -1.343   4.614   2.078  0.6653  0.6173 -0.2434
   92LY3     NZ 1549  -1.518   4.598   2.208  0.1228 -0.2114  0.0528
   92LY3    HZ1 1550  -1.545   4.521   2.148 -1.5065  1.3624 -1.3554
   92LY3    HZ2 1551  -1.482   4.555   2.292 -2.4487  1.0951  1.9473
   92LY3    HZ3 1552  -1.591   4.662   2.236  0.5425  1.0190 -1.5060
   92LY3      C 1553  -1.236   4.999   1.717 -0.2367 -0.6493  0.5712
   92LY3      O 1554  -1.322   5.088   1.723 -0.0312 -0.1467 -0.2096
   93MET      N 1555  -1.214   4.942   1.599 -0.2926  0.9572 -0.3756
   93MET      H 1556  -1.156   4.859   1.595 -0.2104  1.0595 -1.9017
   93MET     CA 1557  -1.268   4.987   1.474 -0.1954  0.1586 -0.2166
   93MET     HA 1558  -1.238   5.091   1.462  0.6415  0.3085  2.4359
   93MET     CB 1559  -1.188   4.910   1.361  0.5481  0.5785 -0.4532
   93MET    HB1 1560  -1.228   4.808   1.366 -0.5296  1.0143  0.0945
   93MET    HB2 1561  -1.083   4.907   1.389  0.6020  2.2453 -0.4131
   93MET     CG 1562  -1.206   4.963   1.219 -0.2423 -0.0266  0.6405
   93MET    HG1 1563  -1.137   5.045   1.201  0.1534 -0.5090 -0.1175
   93MET    HG2 1564  -1.304   5.008   1.205  0.1899  1.0057  0.8524
   93MET     SD 1565  -1.191   4.850   1.078 -0.3441  0.0029 -0.1932
   93MET     CE 1566  -1.040   4.759   1.135  0.6809 -0.4628  0.2399
   93MET    HE1 1567  -1.069   4.690   1.215  1.7711 -2.9953 -1.4171
   93MET    HE2 1568  -1.005   4.699   1.051 -2.3438 -2.4354  0.2409
   93MET    HE3 1569  -0.961   4.829   1.163  1.1295 -0.2062 -1.5530
   93MET      C 1570  -1.416   4.980   1.451  0.2890  0.3000  0.4038
   93MET      O 1571  -1.480   4.875   1.452 -0.5455 -0.2067 -0.3091
   94VAL      N 1572  -1.477   5.090   1.428  0.6275  0.0801 -0.0158
   94VAL      H 1573  -1.425   5.177   1.423  0.9680 -0.1890 -2.1120
   94VAL     CA 1574  -1.623   5.101   1.400 -0.1309 -0.3615 -0.2035
   94VAL     HA 1575  -1.673   5.043   1.478  0.0822  0.4842  0.5831
   94VAL     CB 1576  -1.664   5.252   1.394  0.0233 -0.5535 -0.0284
   94VAL     HB 1577  -1.631   5.288   1.296 -0.3751  1.5051  0.5408
   94VAL    CG1 1578  -1.817   5.261   1.388  0.6749  0.0242  0.3399
   94VAL   HG11 1579  -1.862   5.199   1.310  0.4546  0.1793  0.3421
   94VAL   HG12 1580  -1.860   5.234   1.484  0.5307  1.1913  0.6136
   94VAL   HG13 1581  -1.855   5.359   1.360  2.8344  1.1332  1.0618
   94VAL    CG2 1582  -1.612   5.333   1.515 -0.5178 -0.3780 -0.0941
   94VAL   HG21 1583  -1.508   5.320   1.543 -0.4621  0.5698  0.1757
   94VAL   HG22 1584  -1.620   5.438   1.488 -1.5625 -0.0034  1.5334
   94VAL   HG23 1585  -1.668   5.317   1.607 -0.4524  1.6793  0.3527
   94VAL      C 1586  -1.670   5.017   1.282 -0.8285 -0.4014  0.3347
   94VAL      O 1587  -1.772   4.948   1.295  0.2996  0.0167  0.1338
   95ASN      N 1588  -1.589   5.005   1.178 -0.6588 -0.3944 -0.7082
   95ASN      H 1589  -1.508   5.065   1.172  0.2739 -1.6825 -1.5819
   95ASN     CA 1590  -1.632   4.933   1.062  0.2442 -0.4846 -0.8098
   95ASN     HA 1591  -1.735   4.965   1.047 -0.7580 -2.7113  0.6635
   95ASN     CB 1592  -1.533   4.969   0.942 -0.7415 -0.4705 -0.2123
   95ASN    HB1 1593  -1.582   4.955   0.845 -0.1608 -0.4633 -0.5099
   95ASN    HB2 1594  -1.443   4.909   0.953  1.7815  3.2109  1.3740
   95ASN     CG 1595  -1.476   5.113   0.933 -0.0669 -0.5419  0.2037
   95ASN    OD1 1596  -1.420   5.170   1.023 -0.0789  0.3724  0.0070
   95ASN    ND2 1597  -1.483   5.176   0.823 -0.0449 -0.6912 -0.1461
   95ASN   HD21 1598  -1.510   5.127   0.739 -1.7558 -0.5932  0.3126
   95ASN   HD22 1599  -1.424   5.259   0.818  1.2405 -1.5077  0.7748
   95ASN      C 1600  -1.639   4.783   1.077 -0.0519 -0.4186 -0.8161
   95ASN      O 1601  -1.721   4.720   1.014 -0.3904 -0.4092 -0.0444
   96GL4      N 1602  -1.545   4.731   1.153 -0.3529  0.5866 -0.2703
   96GL4      H 1603  -1.473   4.784   1.199  0.4670 -0.8302  0.1461
   96GL4     CA 1604  -1.548   4.585   1.194 -0.8604 -0.1835  0.3250
   96GL4     HA 1605  -1.564   4.515   1.112  0.8364  0.8783 -0.9598
   96GL4     CB 1606  -1.412   4.546   1.251  0.3312 -0.1740  0.0541
   96GL4    HB1 1607  -1.408   4.622   1.329 -2.4281  2.3504 -2.0137
   96GL4    HB2 1608  -1.339   4.559   1.170 -1.6524 -1.3736 -2.0591
   96GL4     CG 1609  -1.398   4.402   1.303  0.0600  0.2110 -0.0793
   96GL4    HG1 1610  -1.355   4.342   1.222  0.5328  1.0728 -0.4901
   96GL4    HG2 1611  -1.490   4.359   1.340 -0.6099  1.2185 -0.5238
   96GL4     CD 1612  -1.307   4.392   1.428 -0.3781  0.2707  0.6669
   96GL4    OE1 1613  -1.285   4.280   1.478  0.2755 -0.3912 -0.4006
   96GL4   HE11 1614  -1.349   4.259   1.547  0.1138  0.4760 -0.2688
   96GL4   HE12 1615  -1.217   4.228   1.436 -0.1840  0.7858 -2.7918
   96GL4    OE2 1616  -1.251   4.496   1.474 -0.5882 -0.3507 -0.0927
   96GL4   HE21 1617  -1.165   4.476   1.513 -1.3415 -0.6425  1.5054
   96GL4   HE22 1618  -1.302   4.577   1.466  1.2390  0.7783 -0.9007
   96GL4      C 1619  -1.653   4.570   1.302 -0.6969  0.5724  0.0162
   96GL4      O 1620  -1.716   4.466   1.299  0.6930  0.0716  0.3919
   97ALA      N 1621  -1.688   4.669   1.384 -0.2701  0.4599  0.6733
   97ALA      H 1622  -1.634   4.755   1.383  0.2531  0.1378 -0.7549
   97ALA     CA 1623  -1.790   4.659   1.480  0.0063  0.0758 -0.4749
   97ALA     HA 1624  -1.761   4.569   1.534  1.4296  0.1370 -1.1046
   97ALA     CB 1625  -1.777   4.779   1.577 -0.4241 -0.5278 -0.1219
   97ALA    HB1 1626  -1.808   4.871   1.528  0.0511 -0.3421 -0.0836
   97ALA    HB2 1627  -1.825   4.751   1.670 -1.4485  1.1022 -0.1222
   97ALA    HB3 1628  -1.670   4.786   1.595  0.1020 -0.7322 -2.7062
   97ALA      C 1629  -1.933   4.629   1.424  0.5051  0.2860  0.1943
   97ALA      O 1630  -2.002   4.536   1.475  0.1830 -0.1528  0.0808
   98LEU      N 1631  -1.978   4.707   1.325 -0.7161 -0.0749  0.0324
   98LEU      H 1632  -1.924   4.785   1.290 -0.5536  0.3637  1.2157
   98LEU     CA 1633  -2.100   4.677   1.252  0.2919 -0.4609 -0.0022
   98LEU     HA 1634  -2.182   4.698   1.321 -0.2391  1.6482 -1.1952
   98LEU     CB 1635  -2.125   4.788   1.149 -0.0485  0.2008  0.5860
   98LEU    HB1 1636  -2.204   4.746   1.087 -0.9252 -0.5964  2.1701
   98LEU    HB2 1637  -2.038   4.797   1.084 -1.1005  0.4004 -0.8255
   98LEU     CG 1638  -2.171   4.935   1.177  0.4658  0.4075  0.3052
   98LEU     HG 1639  -2.239   4.935   1.263  1.2174 -1.4338  0.9607
   98LEU    CD1 1640  -2.060   5.028   1.217 -0.6019 -0.1242  0.4151
   98LEU   HD11 1641  -2.023   4.991   1.312  0.9416  0.1029 -0.0690
   98LEU   HD12 1642  -1.978   5.017   1.146  0.5067 -0.3449  1.7047
   98LEU   HD13 1643  -2.106   5.127   1.223 -1.1715 -0.1637 -2.0597
   98LEU    CD2 1644  -2.234   4.997   1.052 -0.1285  0.0543  0.1142
   98LEU   HD21 1645  -2.181   4.968   0.961 -0.6706 -0.4897 -0.0305
   98LEU   HD22 1646  -2.338   4.971   1.037  0.0882 -0.0523 -1.3138
   98LEU   HD23 1647  -2.234   5.106   1.051 -2.4134  0.0939 -0.8200
   98LEU      C 1648  -2.105   4.534   1.192  0.3498 -0.3234  0.0616
   98LEU      O 1649  -2.206   4.462   1.211 -0.1193 -0.4527 -0.5384
   99VAL      N 1650  -1.998   4.488   1.134  0.4437  0.0486  0.0455
   99VAL      H 1651  -1.915   4.544   1.121 -0.6048  1.4377 -0.9873
   99VAL     CA 1652  -1.997   4.355   1.073  0.4590  0.1678  0.1604
   99VAL     HA 1653  -2.087   4.327   1.018  1.2119 -2.6598  0.2377
   99VAL     CB 1654  -1.868   4.342   0.992  0.0766 -0.5033  0.0274
   99VAL     HB 1655  -1.793   4.381   1.060 -0.9017  0.9542  0.3156
   99VAL    CG1 1656  -1.828   4.205   0.944 -0.0721  0.0221  0.0114
   99VAL   HG11 1657  -1.824   4.136   1.028 -0.2303  1.4578  1.2520
   99VAL   HG12 1658  -1.894   4.164   0.868  1.7352 -1.1924 -0.9939
   99VAL   HG13 1659  -1.732   4.215   0.893 -0.4927 -0.8373 -0.9732
   99VAL    CG2 1660  -1.876   4.444   0.871 -0.2971 -0.2089  0.5605
   99VAL   HG21 1661  -1.913   4.541   0.905 -0.1369 -0.1009  0.4306
   99VAL   HG22 1662  -1.776   4.471   0.839 -0.8141  0.4227 -0.5793
   99VAL   HG23 1663  -1.927   4.405   0.783  1.4494 -2.0792  0.3076
   99VAL      C 1664  -1.995   4.246   1.178  0.3147 -0.0357 -0.9172
   99VAL      O 1665  -2.079   4.158   1.160  0.2475  0.1140 -0.0417
  100ARG      N 1666  -1.924   4.268   1.291  0.5257  0.2941 -0.1748
  100ARG      H 1667  -1.858   4.344   1.289 -1.2688  1.9725  1.3192
  100ARG     CA 1668  -1.921   4.181   1.409  0.0534  0.2985 -0.4127
  100ARG     HA 1669  -1.890   4.085   1.366 -0.5354  1.0919 -2.7308
  100ARG     CB 1670  -1.819   4.239   1.510  0.3755  0.4455  0.1397
  100ARG    HB1 1671  -1.838   4.341   1.544  0.9952  0.7083 -0.2762
  100ARG    HB2 1672  -1.725   4.242   1.455  0.7862 -0.3938  0.7778
  100ARG     CG 1673  -1.803   4.136   1.628 -0.1111  0.4040 -0.1354
  100ARG    HG1 1674  -1.893   4.139   1.689  0.5147 -1.1596  0.9281
  100ARG    HG2 1675  -1.727   4.169   1.698 -0.4675 -1.9210  1.4593
  100ARG     CD 1676  -1.756   3.996   1.582 -0.2551 -0.1453  0.6488
  100ARG    HD1 1677  -1.661   3.997   1.528  0.1068 -1.3021  1.2237
  100ARG    HD2 1678  -1.830   3.954   1.513  0.7588 -1.7788  0.5053
  100ARG     NE 1679  -1.763   3.907   1.696 -0.2804  0.2215 -0.6122
  100ARG     HE 1680  -1.675   3.866   1.727 -2.1283 -0.8327  3.9494
  100ARG     CZ 1681  -1.865   3.833   1.728 -0.4083 -0.3017 -0.8518
  100ARG    NH1 1682  -1.986   3.847   1.686  0.2548  0.4930  0.1316
  100ARG   HH11 1683  -2.010   3.912   1.612 -2.1013  2.0408  2.1334
  100ARG   HH12 1684  -2.050   3.774   1.711 -1.2056  1.4766 -0.6054
  100ARG    NH2 1685  -1.857   3.745   1.820 -0.0411  0.2938 -0.4849
  100ARG   HH21 1686  -1.772   3.739   1.875 -0.9286 -0.2553  0.8908
  100ARG   HH22 1687  -1.931   3.678   1.835 -0.9509  1.6653  1.7855
  100ARG      C 1688  -2.059   4.181   1.483  0.5575 -0.8811  0.0893
  100ARG      O 1689  -2.104   4.081   1.536  0.6432 -0.0520  0.0695
  101GLN      N 1690  -2.137   4.294   1.465  0.0109  0.0834 -0.0629
  101GLN      H 1691  -2.084   4.373   1.430  3.2391 -1.4353  0.9625
  101GLN     CA 1692  -2.269   4.314   1.523  0.3106  0.7727  1.2555
  101GLN     HA 1693  -2.276   4.262   1.619  1.3211  1.5523  1.7761
  101GLN     CB 1694  -2.290   4.466   1.557 -0.4606  0.2421 -0.2535
  101GLN    HB1 1695  -2.328   4.525   1.473 -3.0468 -0.0838  0.6093
  101GLN    HB2 1696  -2.196   4.513   1.584  0.2806 -1.1976 -0.2304
  101GLN     CG 1697  -2.392   4.494   1.671 -0.3428  0.7268 -0.0817
  101GLN    HG1 1698  -2.475   4.423   1.666  0.1847  0.0710  0.3027
  101GLN    HG2 1699  -2.427   4.594   1.645 -0.2914 -0.0454 -3.6338
  101GLN     CD 1700  -2.323   4.494   1.810  0.2822 -0.5943 -0.5200
  101GLN    OE1 1701  -2.209   4.465   1.838 -0.1972  0.9445  0.4466
  101GLN    NE2 1702  -2.405   4.518   1.913 -0.6250  0.1152 -0.2869
  101GLN   HE21 1703  -2.498   4.553   1.894  0.0685  1.3907 -1.4791
  101GLN   HE22 1704  -2.363   4.516   2.004 -0.6849 -1.9393 -0.2536
  101GLN      C 1705  -2.381   4.253   1.428 -0.3814  0.2763  1.0472
  101GLN      O 1706  -2.501   4.265   1.462 -0.7139  0.2903  0.2196
  102GLY      N 1707  -2.349   4.185   1.313  0.7360  0.2537  0.2348
  102GLY      H 1708  -2.251   4.189   1.290  0.0661  1.2275 -3.0736
  102GLY     CA 1709  -2.450   4.143   1.214 -0.7166 -0.3482 -0.0756
  102GLY    HA1 1710  -2.506   4.061   1.258  1.0724 -0.9572  1.1369
  102GLY    HA2 1711  -2.396   4.105   1.127 -0.9752  1.6910 -1.1917
  102GLY      C 1712  -2.533   4.259   1.159  0.6394 -0.0936  0.0368
  102GLY      O 1713  -2.642   4.233   1.110 -0.6343 -0.2600 -0.1549
  103LEU      N 1714  -2.491   4.387   1.168 -0.0259 -0.4917 -0.0187
  103LEU      H 1715  -2.398   4.402   1.202 -0.5723  0.4416  1.1139
  103LEU     CA 1716  -2.571   4.497   1.116  0.3159 -0.1082 -0.6435
  103LEU     HA 1717  -2.672   4.460   1.100  0.1929  0.6372 -1.6931
  103LEU     CB 1718  -2.579   4.614   1.214 -0.0668 -0.1926 -0.2022
  103LEU    HB1 1719  -2.636   4.692   1.162  0.0607  0.4188  0.5487
  103LEU    HB2 1720  -2.478   4.650   1.233 -0.0309 -0.5830  0.3681
  103LEU     CG 1721  -2.638   4.580   1.350  0.3435  0.0451  0.3609
  103LEU     HG 1722  -2.571   4.505   1.391  2.6587  1.0107 -1.4463
  103LEU    CD1 1723  -2.620   4.703   1.439  0.2333  1.0283  0.2801
  103LEU   HD11 1724  -2.516   4.722   1.465  0.4648  0.5342 -0.2672
  103LEU   HD12 1725  -2.667   4.790   1.392 -3.3178 -1.3053 -0.9040
  103LEU   HD13 1726  -2.669   4.688   1.536 -0.6513  0.7473 -0.1924
  103LEU    CD2 1727  -2.784   4.527   1.343  0.1525  0.6814  0.1622
  103LEU   HD21 1728  -2.771   4.421   1.324  1.9276  1.0884 -1.2101
  103LEU   HD22 1729  -2.842   4.532   1.435  0.3875 -1.4329  0.4639
  103LEU   HD23 1730  -2.844   4.582   1.270 -1.0141  0.4852  0.9415
  103LEU      C 1731  -2.511   4.544   0.978  0.7444 -0.1357  0.6309
  103LEU      O 1732  -2.564   4.633   0.912  0.6279  0.1518 -0.6399
  104ALA      N 1733  -2.399   4.484   0.937  0.3679  0.4918 -0.0521
  104ALA      H 1734  -2.361   4.412   0.996  1.3535  1.8445  1.0116
  104ALA     CA 1735  -2.347   4.482   0.794  0.5348  0.4736  0.3806
  104ALA     HA 1736  -2.421   4.512   0.720  0.0633  1.8645  1.3696
  104ALA     CB 1737  -2.237   4.595   0.789 -1.1705  0.7890 -0.0681
  104ALA    HB1 1738  -2.276   4.683   0.840  2.3447  1.9031  1.0032
  104ALA    HB2 1739  -2.156   4.554   0.850 -1.6135  0.2686  0.1791
  104ALA    HB3 1740  -2.208   4.622   0.688 -0.5286  1.1934  0.2115
  104ALA      C 1741  -2.286   4.350   0.762 -0.4419  0.1225  0.0774
  104ALA      O 1742  -2.240   4.277   0.850 -0.0343 -0.1352  0.5407
  105LY3      N 1743  -2.282   4.318   0.630 -0.2289  0.4238 -0.0361
  105LY3      H 1744  -2.341   4.369   0.566  0.9255 -0.8020 -2.1814
  105LY3     CA 1745  -2.185   4.233   0.565  0.5149  0.7988 -0.0665
  105LY3     HA 1746  -2.158   4.154   0.635 -1.8962 -1.8344 -1.8888
  105LY3     CB 1747  -2.250   4.155   0.449  0.2961 -0.0611 -0.2202
  105LY3    HB1 1748  -2.184   4.071   0.425  2.2246  1.3696 -0.2414
  105LY3    HB2 1749  -2.261   4.214   0.358  1.3540  0.5584  0.0310
  105LY3     CG 1750  -2.385   4.090   0.491  0.4366 -0.0938  0.6041
  105LY3    HG1 1751  -2.458   4.172   0.485  0.3059 -0.1541  1.3612
  105LY3    HG2 1752  -2.382   4.051   0.592  1.0622 -0.4799  0.4378
  105LY3     CD 1753  -2.431   3.982   0.385  0.2256  0.2637  0.5793
  105LY3    HD1 1754  -2.361   3.898   0.387  1.6210  1.3778  0.5747
  105LY3    HD2 1755  -2.414   4.013   0.281  0.7792 -0.5491  0.4127
  105LY3     CE 1756  -2.575   3.934   0.424  0.4187 -0.7253 -0.0527
  105LY3    HE1 1757  -2.637   4.024   0.415  2.0122  0.4171  0.0893
  105LY3    HE2 1758  -2.569   3.910   0.530  0.7566  1.1733  0.3914
  105LY3     NZ 1759  -2.614   3.811   0.338 -0.0332 -0.4482 -0.0065
  105LY3    HZ1 1760  -2.542   3.741   0.336  0.7957  0.3104  1.3266
  105LY3    HZ2 1761  -2.701   3.771   0.371 -2.3806  2.2768 -2.3211
  105LY3    HZ3 1762  -2.634   3.830   0.241 -0.7264 -3.2449 -0.4963
  105LY3      C 1763  -2.064   4.314   0.526 -0.5559 -0.2828  0.7015
  105LY3      O 1764  -2.067   4.435   0.532  0.5503  0.1963  0.3527
  106VAL      N 1765  -1.954   4.255   0.483 -0.6046  0.3724  0.4484
  106VAL      H 1766  -1.955   4.155   0.481  0.5892  0.3246  1.1819
  106VAL     CA 1767  -1.837   4.315   0.422 -0.0295 -0.9341  0.4512
  106VAL     HA 1768  -1.832   4.414   0.466 -0.7133 -1.4601  1.7599
  106VAL     CB 1769  -1.705   4.234   0.440 -0.1161  0.3891 -0.0637
  106VAL     HB 1770  -1.709   4.132   0.402 -0.3606  0.0628  0.8135
  106VAL    CG1 1771  -1.597   4.311   0.367  0.2293  0.2354  0.2046
  106VAL   HG11 1772  -1.595   4.416   0.397  0.6526  0.7510 -1.5063
  106VAL   HG12 1773  -1.501   4.267   0.394  0.4936 -0.7221 -2.1123
  106VAL   HG13 1774  -1.619   4.296   0.262  0.3921 -2.0702  0.4502
  106VAL    CG2 1775  -1.665   4.220   0.587 -0.2801  0.3080  0.3657
  106VAL   HG21 1776  -1.744   4.170   0.642  0.4676  0.2698  1.4289
  106VAL   HG22 1777  -1.571   4.170   0.607  0.8308  2.8570  2.0753
  106VAL   HG23 1778  -1.648   4.321   0.625  0.9297  0.4304 -0.4346
  106VAL      C 1779  -1.876   4.333   0.272  0.3327  0.0139  0.1949
  106VAL      O 1780  -1.939   4.247   0.207  0.1546  0.0078  0.2812
  107ALA      N 1781  -1.834   4.446   0.220  0.1921  0.5839  0.3787
  107ALA      H 1782  -1.787   4.513   0.279 -1.4726  2.3547 -0.2008
  107ALA     CA 1783  -1.855   4.490   0.078  0.6223  0.2416 -0.3744
  107ALA     HA 1784  -1.960   4.470   0.056  0.2004 -0.9915  2.2795
  107ALA     CB 1785  -1.830   4.641   0.069  0.3079 -0.2033 -0.3330
  107ALA    HB1 1786  -1.883   4.688   0.152  1.1051  0.2936 -0.0927
  107ALA    HB2 1787  -1.726   4.670   0.078  0.4649 -0.5914 -0.8597
  107ALA    HB3 1788  -1.878   4.693  -0.014 -0.8352 -0.6708  0.0070
  107ALA      C 1789  -1.770   4.411  -0.021  0.2335 -0.1208 -0.4525
  107ALA      O 1790  -1.655   4.376   0.004 -0.6408  0.0179 -0.4809
  108TY1      N 1791  -1.828   4.377  -0.137 -0.1171  0.1076  0.2607
  108TY1      H 1792  -1.920   4.414  -0.159  0.1480  1.1788  0.8922
  108TY1     CA 1793  -1.766   4.301  -0.247  0.4628  0.4214  0.2040
  108TY1     HA 1794  -1.666   4.270  -0.216 -0.0469  0.1605  1.6682
  108TY1     CB 1795  -1.848   4.177  -0.263 -0.0834 -0.5417  1.2476
  108TY1    HB1 1796  -1.867   4.128  -0.168  0.7109 -0.6487  1.3541
  108TY1    HB2 1797  -1.788   4.106  -0.321  1.7000  1.8506 -0.0133
  108TY1     CG 1798  -1.978   4.180  -0.336  0.6220  0.2875 -0.4095
  108TY1    CD1 1799  -2.094   4.201  -0.255  0.2066 -0.2249 -0.1174
  108TY1    HD1 1800  -2.079   4.220  -0.150  0.7100  0.2701 -0.2725
  108TY1    CE1 1801  -2.217   4.205  -0.321 -0.7401 -0.3840  0.0895
  108TY1    HE1 1802  -2.303   4.238  -0.266 -0.8533 -0.1901 -0.2020
  108TY1     CZ 1803  -2.224   4.190  -0.466  0.0054 -0.4447 -0.4666
  108TY1     OH 1804  -2.335   4.215  -0.535  1.0485 -0.6677  0.3074
  108TY1    HH1 1805  -2.327   4.193  -0.628  0.8010  1.2757 -0.2183
  108TY1    HH2 1806  -2.413   4.231  -0.480  0.8477 -0.1205 -0.1338
  108TY1    CE2 1807  -2.106   4.172  -0.541 -0.5688  0.1061  1.1368
  108TY1    HE2 1808  -2.106   4.156  -0.648 -1.9307 -2.4663  1.4319
  108TY1    CD2 1809  -1.980   4.169  -0.475  0.1761  0.9857 -0.0199
  108TY1    HD2 1810  -1.897   4.128  -0.530 -1.1358 -1.6011 -0.2254
  108TY1      C 1811  -1.742   4.386  -0.368 -0.2563  0.2251  1.0356
  108TY1      O 1812  -1.801   4.492  -0.389  0.2821  0.1540 -0.0458
  109VAL      N 1813  -1.650   4.336  -0.461  0.3448 -0.4710  0.2266
  109VAL      H 1814  -1.611   4.246  -0.436 -0.0048 -0.2200  1.7594
  109VAL     CA 1815  -1.587   4.402  -0.575  0.0119  0.1269 -0.0109
  109VAL     HA 1816  -1.501   4.339  -0.596  0.4110  1.0772 -1.3659
  109VAL     CB 1817  -1.678   4.389  -0.704 -0.2974 -0.0467 -0.4141
  109VAL     HB 1818  -1.702   4.283  -0.714 -2.0914  0.3290 -0.5517
  109VAL    CG1 1819  -1.808   4.470  -0.682  0.6300  0.0056  0.4273
  109VAL   HG11 1820  -1.854   4.507  -0.774 -1.1922  1.5973  1.8991
  109VAL   HG12 1821  -1.885   4.422  -0.622 -1.1914 -0.5928 -2.2087
  109VAL   HG13 1822  -1.787   4.567  -0.637 -3.7224  0.1972  2.4685
  109VAL    CG2 1823  -1.600   4.429  -0.835  0.1091  0.6076 -0.8440
  109VAL   HG21 1824  -1.629   4.534  -0.841  0.2597  0.7318  0.3249
  109VAL   HG22 1825  -1.493   4.439  -0.821  0.2850  0.5942 -2.0686
  109VAL   HG23 1826  -1.642   4.368  -0.915  0.8435 -1.2192  0.1103
  109VAL      C 1827  -1.537   4.544  -0.545  0.2443 -0.0403 -0.0695
  109VAL      O 1828  -1.564   4.643  -0.613  0.1438 -0.0195 -0.6408
  110TY0      N 1829  -1.466   4.550  -0.430 -0.1830 -0.2861  0.5225
  110TY0      H 1830  -1.453   4.459  -0.388  1.2209 -0.9936 -1.2920
  110TY0     CA 1831  -1.443   4.669  -0.349  0.0106 -0.2539  1.1350
  110TY0     HA 1832  -1.495   4.753  -0.396  2.6497  1.8061  1.5975
  110TY0     CB 1833  -1.496   4.641  -0.209  0.4226 -0.2451  0.2314
  110TY0    HB1 1834  -1.414   4.591  -0.156  1.1860  0.6942 -0.0279
  110TY0    HB2 1835  -1.583   4.577  -0.203  1.0735 -1.0441  2.8337
  110TY0     CG 1836  -1.532   4.767  -0.125 -0.1182  0.5089  0.0071
  110TY0    CD1 1837  -1.431   4.837  -0.048  0.8252 -0.0154 -0.2074
  110TY0    HD1 1838  -1.329   4.801  -0.050  0.2842 -1.6758 -2.7368
  110TY0    CE1 1839  -1.467   4.952   0.022 -0.5011 -0.0411  0.7376
  110TY0    HE1 1840  -1.391   5.000   0.080  1.4212 -3.5042  1.3491
  110TY0     CZ 1841  -1.592   5.010   0.005  0.6205  0.2765  0.2898
  110TY0     OH 1842  -1.630   5.112   0.084 -0.1661 -0.6191  0.3053
  110TY0    HH1 1843  -1.716   5.092   0.121 -0.9967  0.7354 -0.8020
  110TY0    HH2 1844  -1.578   5.192   0.072 -0.4544 -0.2227  1.5575
  110TY0    CE2 1845  -1.687   4.943  -0.072 -0.5872 -0.2324 -0.1389
  110TY0    HE2 1846  -1.777   5.001  -0.088  0.5119  1.6427  0.0751
  110TY0    CD2 1847  -1.655   4.820  -0.132  0.5196  0.0458  0.6083
  110TY0    HD2 1848  -1.731   4.778  -0.195  0.9671 -0.5900  0.4855
  110TY0      C 1849  -1.300   4.719  -0.357  0.5315  0.2333 -0.2457
  110TY0      O 1850  -1.278   4.829  -0.313 -0.1457 -0.5505 -0.5700
  111LY3      N 1851  -1.200   4.640  -0.403  0.3056 -0.0485 -0.0641
  111LY3      H 1852  -1.223   4.554  -0.450  1.9228  0.8826 -2.7999
  111LY3     CA 1853  -1.058   4.679  -0.417 -0.3887  0.2357 -0.4231
  111LY3     HA 1854  -1.015   4.713  -0.323 -3.1166 -1.7685  1.7254
  111LY3     CB 1855  -0.992   4.546  -0.459  0.0893 -0.0572 -0.2105
  111LY3    HB1 1856  -0.886   4.569  -0.468  0.5945 -2.0287  0.0996
  111LY3    HB2 1857  -1.012   4.518  -0.562  1.8368  0.8344 -0.8318
  111LY3     CG 1858  -1.011   4.430  -0.356 -0.2743 -0.6511  0.3676
  111LY3    HG1 1859  -1.114   4.397  -0.349 -0.2805 -0.9018 -0.6895
  111LY3    HG2 1860  -0.991   4.468  -0.256  0.7720 -0.2658  0.0287
  111LY3     CD 1861  -0.924   4.318  -0.400 -0.7332 -0.1322 -0.5160
  111LY3    HD1 1862  -0.822   4.357  -0.396 -1.2885  1.2873  0.6363
  111LY3    HD2 1863  -0.940   4.278  -0.500  0.7590 -2.1097 -0.0306
  111LY3     CE 1864  -0.933   4.198  -0.297  0.5095  0.3390  0.9647
  111LY3    HE1 1865  -1.042   4.186  -0.299  0.5753 -0.6061  1.8279
  111LY3    HE2 1866  -0.914   4.232  -0.195  0.5631 -0.2136  1.1407
  111LY3     NZ 1867  -0.847   4.080  -0.322  0.2600  0.2683  0.0940
  111LY3    HZ1 1868  -0.753   4.084  -0.287  0.0582 -1.8956  1.0635
  111LY3    HZ2 1869  -0.891   4.000  -0.279 -1.5746  0.6159 -1.0069
  111LY3    HZ3 1870  -0.851   4.050  -0.419 -1.5804 -1.0673  0.5190
  111LY3      C 1871  -1.030   4.793  -0.517  0.3421  0.1845 -0.5772
  111LY3      O 1872  -1.120   4.811  -0.593 -0.1354 -0.3594  0.3573
  112PRO      N 1873  -0.918   4.871  -0.513  0.5691 -0.2842  0.2192
  112PRO     CD 1874  -0.886   4.976  -0.607  0.1488 -0.3517 -0.4017
  112PRO    HD1 1875  -0.911   5.076  -0.573  1.7362  0.0675 -0.3780
  112PRO    HD2 1876  -0.922   4.949  -0.706  0.2067 -1.2827 -0.1763
  112PRO     CG 1877  -0.738   4.984  -0.618 -0.3086 -0.3514  0.3590
  112PRO    HG1 1878  -0.706   5.088  -0.633  0.2160 -0.3130  1.6086
  112PRO    HG2 1879  -0.683   4.931  -0.695 -0.0152  0.0439  0.2908
  112PRO     CB 1880  -0.699   4.945  -0.478  0.5094 -0.2694 -0.3144
  112PRO    HB1 1881  -0.693   5.031  -0.411  0.4022 -1.3832  1.1663
  112PRO    HB2 1882  -0.597   4.906  -0.474  0.0751 -1.4894 -0.6790
  112PRO     CA 1883  -0.804   4.856  -0.420  0.1260 -0.1069  0.1007
  112PRO     HA 1884  -0.761   4.757  -0.432 -0.4304 -0.4653  0.9546
  112PRO      C 1885  -0.823   4.876  -0.270 -0.0095  0.5012  0.7017
  112PRO      O 1886  -0.735   4.840  -0.190 -0.3034  0.4510 -0.1328
  113ASN      N 1887  -0.944   4.917  -0.222 -0.1103  0.1311 -0.1916
  113ASN      H 1888  -1.010   4.943  -0.294  1.4164  2.8771 -0.6966
  113ASN     CA 1889  -0.970   4.922  -0.080  1.2707 -0.5563 -0.2764
  113ASN     HA 1890  -0.884   4.968  -0.032  0.4035 -1.3940  2.2298
  113ASN     CB 1891  -1.085   5.020  -0.047 -0.2760  0.4000 -0.1292
  113ASN    HB1 1892  -1.091   5.021   0.062  0.9167 -0.2375 -0.0313
  113ASN    HB2 1893  -1.167   4.979  -0.106  0.2206  1.0568 -1.3048
  113ASN     CG 1894  -1.058   5.164  -0.082  0.2996  0.1960 -0.2232
  113ASN    OD1 1895  -0.959   5.219  -0.042 -0.5764  0.1515 -0.2017
  113ASN    ND2 1896  -1.157   5.233  -0.133 -0.2482 -0.0488  0.4647
  113ASN   HD21 1897  -1.236   5.183  -0.172 -0.2630  0.5848 -0.3449
  113ASN   HD22 1898  -1.146   5.332  -0.146 -1.5758  0.1789  0.9780
  113ASN      C 1899  -0.990   4.785  -0.016  0.2451 -1.0598  0.4342
  113ASN      O 1900  -1.089   4.717  -0.044  0.5237  0.1080  0.4528
  114ASN      N 1901  -0.888   4.740   0.060  0.7425 -1.1460  0.5011
  114ASN      H 1902  -0.832   4.813   0.101 -2.7620  0.9102  2.0937
  114ASN     CA 1903  -0.867   4.607   0.112  1.2513 -0.4177  0.4798
  114ASN     HA 1904  -0.960   4.560   0.144  0.9968  0.5738  1.2490
  114ASN     CB 1905  -0.804   4.527  -0.004 -0.3178 -0.3349 -0.0379
  114ASN    HB1 1906  -0.695   4.533  -0.002 -0.3041 -0.6399  0.1822
  114ASN    HB2 1907  -0.829   4.560  -0.105 -0.3279 -1.6001 -0.4702
  114ASN     CG 1908  -0.849   4.380   0.011 -0.8353  0.2330 -0.6867
  114ASN    OD1 1909  -0.961   4.343  -0.000  0.3481 -0.0785  0.3386
  114ASN    ND2 1910  -0.753   4.295   0.026 -0.5024 -0.5842  0.1952
  114ASN   HD21 1911  -0.659   4.331   0.027 -0.4229 -0.7716 -0.2817
  114ASN   HD22 1912  -0.774   4.203   0.065  0.7835 -0.9588  0.0242
  114ASN      C 1913  -0.774   4.608   0.239 -0.1807  0.3198  0.7236
  114ASN      O 1914  -0.742   4.495   0.285  0.0614  0.3303 -0.0644
  115THR      N 1915  -0.722   4.716   0.298  0.1250 -0.0448  0.5057
  115THR      H 1916  -0.738   4.809   0.263  0.4082 -0.3764 -0.5256
  115THR     CA 1917  -0.622   4.720   0.406 -0.4157 -0.1947 -0.0056
  115THR     HA 1918  -0.530   4.679   0.364 -1.3266 -1.9830 -0.3401
  115THR     CB 1919  -0.611   4.864   0.466 -0.2362  0.3834  0.1321
  115THR     HB 1920  -0.708   4.913   0.469 -0.2222  0.5271 -1.1612
  115THR    CG2 1921  -0.554   4.882   0.603 -1.1012 -0.2123  0.5411
  115THR   HG21 1922  -0.633   4.860   0.674 -2.0540 -0.5264 -0.5850
  115THR   HG22 1923  -0.472   4.814   0.626 -0.6360  0.0856 -0.1776
  115THR   HG23 1924  -0.529   4.987   0.618 -1.3239  0.4165 -2.6792
  115THR    OG1 1925  -0.539   4.938   0.379 -0.2724  0.6381 -0.0401
  115THR    HG1 1926  -0.597   4.960   0.306 -0.1087  0.8234 -0.1157
  115THR      C 1927  -0.651   4.617   0.519 -0.0670  0.7140 -0.0548
  115THR      O 1928  -0.578   4.524   0.539  0.4717  0.3843 -0.3414
  116HI0      N 1929  -0.769   4.628   0.582 -0.5820 -0.8666 -0.2070
  116HI0      H 1930  -0.830   4.699   0.545 -0.1558 -0.4005 -0.0290
  116HI0     CA 1931  -0.819   4.540   0.682  0.2848  0.1581  0.1632
  116HI0     HA 1932  -0.733   4.491   0.728 -0.9018 -1.3648  0.8911
  116HI0     CB 1933  -0.881   4.635   0.794 -0.2270  0.3691  0.5934
  116HI0    HB1 1934  -0.936   4.576   0.867 -0.9227  0.9433  0.5466
  116HI0    HB2 1935  -0.962   4.695   0.754  0.5758  0.3346 -1.2005
  116HI0     CG 1936  -0.775   4.720   0.868  0.3006 -0.6380  0.6436
  116HI0    ND1 1937  -0.646   4.678   0.908  0.8059  0.7441 -0.0349
  116HI0    HD1 1938  -0.621   4.580   0.905  2.6691  1.1754  0.4375
  116HI0    CE1 1939  -0.580   4.783   0.961  0.9386  0.1192 -0.3875
  116HI0    HE1 1940  -0.485   4.769   1.011 -1.1286 -1.6785  3.4891
  116HI0    NE2 1941  -0.663   4.890   0.961 -0.4857 -0.5013  1.0751
  116HI0    HE2 1942  -0.625   4.980   0.985 -1.0953  0.3461 -0.8913
  116HI0    CD2 1943  -0.783   4.855   0.893 -0.3294 -0.6314  0.5653
  116HI0    HD2 1944  -0.852   4.924   0.846  0.4668 -1.1290 -1.4368
  116HI0      C 1945  -0.914   4.422   0.638  0.0352 -0.4000  0.4755
  116HI0      O 1946  -0.985   4.364   0.727  0.8491 -0.5122  0.1651
  117GL4      N 1947  -0.924   4.392   0.508 -0.7004 -0.1095  0.2475
  117GL4      H 1948  -0.865   4.432   0.437 -1.9936 -1.2019 -1.5122
  117GL4     CA 1949  -1.042   4.317   0.468 -0.7734  0.3904  0.0622
  117GL4     HA 1950  -1.124   4.368   0.519 -1.6374 -0.8522 -0.0351
  117GL4     CB 1951  -1.054   4.338   0.319  0.0796  0.1828 -0.0430
  117GL4    HB1 1952  -0.966   4.299   0.270  1.8368  1.0505  2.2422
  117GL4    HB2 1953  -1.063   4.445   0.304 -1.6702 -0.2935 -3.3874
  117GL4     CG 1954  -1.184   4.274   0.273  0.0348  0.4291  0.0253
  117GL4    HG1 1955  -1.222   4.335   0.191 -0.9896  0.3034  0.3858
  117GL4    HG2 1956  -1.259   4.280   0.353 -1.4132  1.7988 -1.3605
  117GL4     CD 1957  -1.178   4.129   0.219 -0.2524  0.8627 -0.2398
  117GL4    OE1 1958  -1.069   4.065   0.213  0.1297 -0.2521 -0.5167
  117GL4   HE11 1959  -1.082   3.977   0.248  2.2966 -0.2862  0.3728
  117GL4   HE12 1960  -1.002   4.098   0.153 -0.2858  1.0921 -0.2670
  117GL4    OE2 1961  -1.278   4.073   0.164 -0.0490 -0.1409 -0.0031
  117GL4   HE21 1962  -1.332   4.139   0.119 -0.2555 -1.3623 -1.6812
  117GL4   HE22 1963  -1.288   3.978   0.162 -0.5121 -0.0961 -1.2193
  117GL4      C 1964  -1.037   4.167   0.516  0.4154 -0.6039  0.0185
  117GL4      O 1965  -1.144   4.118   0.551  0.1059 -0.5261 -0.0299
  118GLN      N 1966  -0.924   4.091   0.519  0.4005  0.2686  0.2777
  118GLN      H 1967  -0.838   4.125   0.480  0.8683  0.0287  1.0750
  118GLN     CA 1968  -0.927   3.959   0.588  0.1571 -0.9977 -0.3853
  118GLN     HA 1969  -1.006   3.900   0.542 -0.3906  1.5315 -2.9644
  118GLN     CB 1970  -0.799   3.879   0.555  0.0955 -0.3815  0.2992
  118GLN    HB1 1971  -0.714   3.927   0.603 -0.8776 -0.0793  1.7881
  118GLN    HB2 1972  -0.787   3.877   0.446 -1.6659 -0.9065  0.0878
  118GLN     CG 1973  -0.790   3.734   0.601  0.2608  0.0888  0.2542
  118GLN    HG1 1974  -0.722   3.670   0.544 -1.3898 -0.1823 -1.5376
  118GLN    HG2 1975  -0.887   3.691   0.575  0.2517  1.9192 -3.3443
  118GLN     CD 1976  -0.756   3.713   0.749 -0.5015  0.3925  0.3382
  118GLN    OE1 1977  -0.653   3.758   0.798  0.0005 -0.2251  0.1856
  118GLN    NE2 1978  -0.833   3.648   0.824  0.1688 -0.3529 -0.8541
  118GLN   HE21 1979  -0.919   3.606   0.790 -1.1162  0.3071  1.3407
  118GLN   HE22 1980  -0.794   3.640   0.917 -0.8582 -0.4013 -0.4105
  118GLN      C 1981  -0.968   3.982   0.745 -0.7087  0.1570  0.1641
  118GLN      O 1982  -1.040   3.894   0.791  0.5799 -0.5724  0.3148
  119HI1      N 1983  -0.941   4.087   0.817 -0.2047 -0.7195 -0.1906
  119HI1      H 1984  -0.879   4.161   0.787 -0.4146 -0.0662  0.9498
  119HI1     CA 1985  -0.985   4.099   0.959 -0.2284  0.4713 -0.0451
  119HI1     HA 1986  -0.957   4.010   1.015  1.9797  1.5908  0.7633
  119HI1     CB 1987  -0.905   4.218   1.021  0.1843  0.2891  0.2231
  119HI1    HB1 1988  -0.939   4.310   0.975  0.1644 -0.0548 -0.4582
  119HI1    HB2 1989  -0.799   4.193   1.012  0.7814  2.2405  1.2658
  119HI1     CG 1990  -0.937   4.226   1.165 -0.4154  0.2676 -0.2934
  119HI1    ND1 1991  -0.904   4.129   1.253 -0.0684  0.0482 -0.3784
  119HI1    HD1 1992  -0.845   4.050   1.231  1.2398  0.9024 -0.0698
  119HI1    CE1 1993  -0.944   4.166   1.376  0.1126 -0.6946 -0.1656
  119HI1    HE1 1994  -0.939   4.113   1.470  1.6194  0.0233  0.1768
  119HI1    NE2 1995  -1.007   4.285   1.365 -0.6378 -0.3382  0.9005
  119HI1    HE2 1996  -1.057   4.320   1.445 -1.6502 -0.9005  0.5332
  119HI1    CD2 1997  -1.010   4.326   1.232  0.0893 -0.2661  0.5476
  119HI1    HD2 1998  -1.047   4.418   1.189 -1.5055 -0.5549  1.2450
  119HI1      C 1999  -1.137   4.124   0.965 -0.6897  0.1347 -0.0355
  119HI1      O 2000  -1.212   4.073   1.048  0.9336 -1.0510  0.5104
  120LEU      N 2001  -1.182   4.206   0.872  0.4728 -0.2260  0.4166
  120LEU      H 2002  -1.116   4.261   0.819 -0.0562  0.7898  0.7998
  120LEU     CA 2003  -1.326   4.234   0.853  1.1156 -0.2237  0.4508
  120LEU     HA 2004  -1.363   4.261   0.952 -0.5699 -2.0662  0.3785
  120LEU     CB 2005  -1.340   4.341   0.752 -0.1378  0.0081 -0.3268
  120LEU    HB1 2006  -1.427   4.322   0.688 -0.6945  0.7032  0.2022
  120LEU    HB2 2007  -1.254   4.352   0.686  0.1834  0.5339  0.1676
  120LEU     CG 2008  -1.366   4.476   0.820  0.9524 -0.2357 -0.7618
  120LEU     HG 2009  -1.408   4.476   0.921 -0.1664 -0.9345 -1.2091
  120LEU    CD1 2010  -1.236   4.548   0.830  0.5185 -0.1349  0.0839
  120LEU   HD11 2011  -1.198   4.563   0.729 -1.4498 -3.3312 -1.2817
  120LEU   HD12 2012  -1.252   4.641   0.885 -2.5644 -0.4701 -0.0704
  120LEU   HD13 2013  -1.163   4.485   0.879  0.1700 -0.7134 -0.1261
  120LEU    CD2 2014  -1.470   4.554   0.742 -0.3341  0.1568  0.2812
  120LEU   HD21 2015  -1.493   4.647   0.795 -1.6097  0.1042 -0.1488
  120LEU   HD22 2016  -1.434   4.586   0.645 -0.3560  1.1648  0.5889
  120LEU   HD23 2017  -1.568   4.506   0.746 -1.1087  1.7578  2.0114
  120LEU      C 2018  -1.397   4.098   0.816  0.1238 -0.2591 -0.1113
  120LEU      O 2019  -1.505   4.074   0.867  0.3123  0.0395  0.5077
  121ARG      N 2020  -1.348   4.010   0.724 -0.2586 -0.3542  0.2187
  121ARG      H 2021  -1.257   4.037   0.689 -0.2548  0.2070  0.6387
  121ARG     CA 2022  -1.406   3.881   0.679  0.3018  0.0543  0.4364
  121ARG     HA 2023  -1.512   3.894   0.658  0.7655  1.9477 -1.0755
  121ARG     CB 2024  -1.329   3.821   0.561  0.4625 -0.7863  0.9446
  121ARG    HB1 2025  -1.366   3.720   0.541  0.0992 -0.4470 -0.1553
  121ARG    HB2 2026  -1.222   3.818   0.585  0.2023 -1.5320  2.0766
  121ARG     CG 2027  -1.353   3.902   0.429  0.0221  0.1256 -0.8850
  121ARG    HG1 2028  -1.301   3.855   0.346 -0.5098  0.9311 -1.7006
  121ARG    HG2 2029  -1.330   4.007   0.446 -1.2344 -0.1017  3.1726
  121ARG     CD 2030  -1.499   3.903   0.385 -0.4530 -0.0198 -0.6655
  121ARG    HD1 2031  -1.556   3.968   0.451 -1.3320  3.8167 -4.7474
  121ARG    HD2 2032  -1.531   3.799   0.377  0.4177 -0.3426 -0.1187
  121ARG     NE 2033  -1.519   3.965   0.255 -0.3005  0.4021  0.6732
  121ARG     HE 2034  -1.437   3.995   0.205 -0.0603  0.6724  1.2192
  121ARG     CZ 2035  -1.628   3.969   0.184  0.3907 -0.1422 -0.0735
  121ARG    NH1 2036  -1.745   3.934   0.225 -0.5849 -0.1260 -0.2527
  121ARG   HH11 2037  -1.751   3.899   0.320 -3.4506 -2.0282 -1.0122
  121ARG   HH12 2038  -1.827   3.951   0.170  0.0568  3.1318 -0.4479
  121ARG    NH2 2039  -1.617   3.988   0.058  0.0253 -0.3171 -0.5921
  121ARG   HH21 2040  -1.536   4.033   0.018 -0.7007  0.6808 -0.9946
  121ARG   HH22 2041  -1.703   3.967   0.010 -0.0931  0.2847 -0.6565
  121ARG      C 2042  -1.405   3.781   0.796  0.1264 -0.0894 -0.1076
  121ARG      O 2043  -1.503   3.706   0.809  0.0691  0.0480  0.0625
  122LY3      N 2044  -1.312   3.794   0.892 -0.3412 -0.5368 -0.1939
  122LY3      H 2045  -1.231   3.851   0.871  1.0452 -2.4308 -0.2827
  122LY3     CA 2046  -1.309   3.714   1.014  0.4547  0.1966 -0.2409
  122LY3     HA 2047  -1.337   3.609   0.998 -1.8982  1.1584 -3.6508
  122LY3     CB 2048  -1.166   3.721   1.072 -0.0619  0.1321  0.1384
  122LY3    HB1 2049  -1.122   3.821   1.075 -0.1698  0.1477  1.3210
  122LY3    HB2 2050  -1.104   3.671   0.996 -1.9847 -0.3161 -1.2181
  122LY3     CG 2051  -1.141   3.639   1.200 -0.3570 -0.0024  0.0560
  122LY3    HG1 2052  -1.184   3.542   1.176  2.2542 -0.7341 -2.1468
  122LY3    HG2 2053  -1.188   3.689   1.284  3.0140  1.3961  1.2722
  122LY3     CD 2054  -0.989   3.625   1.236 -0.0358  0.0611 -0.0359
  122LY3    HD1 2055  -0.939   3.721   1.234 -1.3691  0.8327  1.4093
  122LY3    HD2 2056  -0.934   3.567   1.161  1.0013 -0.4306  1.0680
  122LY3     CE 2057  -0.963   3.564   1.377 -0.0789 -0.0354  0.3803
  122LY3    HE1 2058  -0.990   3.459   1.373  1.6210 -0.5632  1.4657
  122LY3    HE2 2059  -1.021   3.624   1.447  0.6330  1.2293 -0.0651
  122LY3     NZ 2060  -0.816   3.572   1.427  0.7546  0.3911  0.6169
  122LY3    HZ1 2061  -0.766   3.515   1.361 -1.2321 -0.5962 -0.1419
  122LY3    HZ2 2062  -0.794   3.670   1.431 -2.7196  1.2776  1.8898
  122LY3    HZ3 2063  -0.806   3.541   1.523  1.7271  0.9769  0.7215
  122LY3      C 2064  -1.422   3.759   1.104 -0.4883 -0.4775 -0.5979
  122LY3      O 2065  -1.502   3.678   1.148 -0.5453 -0.1826  0.1355
  123SER      N 2066  -1.429   3.892   1.124 -0.6120 -0.5385 -0.3112
  123SER      H 2067  -1.357   3.944   1.077  0.7482 -2.1617 -0.1121
  123SER     CA 2068  -1.539   3.955   1.193  0.8259 -0.0978  0.4754
  123SER     HA 2069  -1.544   3.914   1.295 -0.1704  1.0981  0.9279
  123SER     CB 2070  -1.512   4.107   1.208  0.5458 -0.3634 -0.3293
  123SER    HB1 2071  -1.404   4.119   1.212  0.3561  1.2479  0.8846
  123SER    HB2 2072  -1.559   4.138   1.302  0.7890 -1.2104  0.0834
  123SER     OG 2073  -1.562   4.196   1.105 -0.1862  0.6738  0.3626
  123SER     HG 2074  -1.534   4.145   1.028 -1.0749 -1.5977  1.4402
  123SER      C 2075  -1.680   3.926   1.131  0.2028  0.0337 -0.7286
  123SER      O 2076  -1.778   3.893   1.209 -1.3035 -0.9368  0.4337
  124GL4      N 2077  -1.684   3.897   1.003  0.4739 -0.1490  0.0309
  124GL4      H 2078  -1.598   3.904   0.951  1.5737 -0.4815  1.7267
  124GL4     CA 2079  -1.810   3.862   0.927  0.2541 -0.8504 -0.1833
  124GL4     HA 2080  -1.902   3.915   0.952  0.3042  0.0947 -1.8727
  124GL4     CB 2081  -1.784   3.891   0.778 -0.2045  0.3945 -0.3764
  124GL4    HB1 2082  -1.699   3.826   0.758  0.7562  0.9135  1.7144
  124GL4    HB2 2083  -1.746   3.993   0.775 -0.2235  0.4139  0.0086
  124GL4     CG 2084  -1.900   3.873   0.690  0.3312 -0.3106  0.4633
  124GL4    HG1 2085  -1.981   3.936   0.727 -0.9015 -0.4214 -1.8771
  124GL4    HG2 2086  -1.940   3.773   0.704 -2.8345  0.7256 -0.2878
  124GL4     CD 2087  -1.875   3.899   0.537  0.0333  0.3140  0.0410
  124GL4    OE1 2088  -1.958   3.962   0.469  0.2617 -0.1297  0.5948
  124GL4   HE11 2089  -2.022   4.005   0.526 -1.2735  0.0748 -1.2050
  124GL4   HE12 2090  -1.955   3.927   0.380 -0.1067  1.5270 -0.1016
  124GL4    OE2 2091  -1.774   3.851   0.485 -0.2938 -0.0062  0.5162
  124GL4   HE21 2092  -1.766   3.755   0.487  0.3272  0.0264 -0.0572
  124GL4   HE22 2093  -1.712   3.914   0.448  0.5562 -0.8417  0.4766
  124GL4      C 2094  -1.851   3.716   0.940 -0.1310  0.0288 -0.4638
  124GL4      O 2095  -1.967   3.670   0.964 -0.1799 -0.4376  0.1678
  125ALA      N 2096  -1.748   3.628   0.935 -0.1679 -0.2543  0.4021
  125ALA      H 2097  -1.656   3.662   0.909 -0.9674  0.8158 -1.1361
  125ALA     CA 2098  -1.768   3.482   0.951 -0.5331 -0.1125  1.0654
  125ALA     HA 2099  -1.855   3.449   0.894 -0.1273 -0.9763  0.9185
  125ALA     CB 2100  -1.657   3.409   0.881  0.0863  0.2736  0.2311
  125ALA    HB1 2101  -1.671   3.304   0.911 -2.1368  0.7248  1.0138
  125ALA    HB2 2102  -1.654   3.411   0.773  0.8130 -0.2736  0.2346
  125ALA    HB3 2103  -1.559   3.444   0.911 -0.3680  1.9625 -0.1821
  125ALA      C 2104  -1.783   3.458   1.102  0.8484 -0.0442  0.2334
  125ALA      O 2105  -1.842   3.354   1.128 -0.1615 -0.3793 -0.5431
  126GLN      N 2106  -1.738   3.532   1.200 -0.1635 -0.0467 -0.4642
  126GLN      H 2107  -1.671   3.603   1.175 -0.1022 -0.1786 -0.6770
  126GLN     CA 2108  -1.784   3.509   1.340 -0.0215  0.3639  0.2329
  126GLN     HA 2109  -1.764   3.408   1.376 -2.5028  0.5464  2.3633
  126GLN     CB 2110  -1.700   3.598   1.435 -0.2440  0.0617 -0.0047
  126GLN    HB1 2111  -1.746   3.614   1.533  2.5029  1.0127  1.2213
  126GLN    HB2 2112  -1.693   3.701   1.400 -1.2314  1.3810  3.2411
  126GLN     CG 2113  -1.563   3.534   1.467  0.0583  0.2816  0.9589
  126GLN    HG1 2114  -1.505   3.529   1.375 -2.0495  0.5882 -0.4683
  126GLN    HG2 2115  -1.572   3.433   1.507 -0.1841 -1.1134 -2.3213
  126GLN     CD 2116  -1.482   3.634   1.553  0.0834  0.7440  1.1366
  126GLN    OE1 2117  -1.525   3.747   1.573 -0.0897 -0.3100  0.8057
  126GLN    NE2 2118  -1.373   3.585   1.608 -0.1567 -0.0832  0.3473
  126GLN   HE21 2119  -1.346   3.490   1.585 -1.3425 -1.1699  2.9397
  126GLN   HE22 2120  -1.342   3.630   1.693 -1.4070  0.5362  0.4907
  126GLN      C 2121  -1.938   3.543   1.351 -0.1787  0.0649 -0.2549
  126GLN      O 2122  -2.011   3.456   1.408 -0.2673 -0.0316  0.0834
  127ALA      N 2123  -1.981   3.658   1.287 -0.4523 -0.3425 -0.8663
  127ALA      H 2124  -1.925   3.731   1.246 -0.4329 -0.4287 -0.9916
  127ALA     CA 2125  -2.118   3.696   1.286  0.0555 -0.1338 -0.1436
  127ALA     HA 2126  -2.146   3.708   1.391 -0.8908  1.3754 -0.5309
  127ALA     CB 2127  -2.139   3.836   1.214  1.0168  0.5830  0.2416
  127ALA    HB1 2128  -2.245   3.858   1.232  0.7140  1.1147 -1.8699
  127ALA    HB2 2129  -2.091   3.916   1.269  0.6869 -0.4771  2.1556
  127ALA    HB3 2130  -2.118   3.826   1.107  0.7371  0.2992  0.2085
  127ALA      C 2131  -2.204   3.585   1.218  0.1307 -0.2047 -0.3668
  127ALA      O 2132  -2.309   3.561   1.280 -0.2563  0.2763  0.3145
  128LY3      N 2133  -2.162   3.511   1.114  0.4218 -0.0856  0.3221
  128LY3      H 2134  -2.073   3.542   1.078  0.2920  0.1980  0.2403
  128LY3     CA 2135  -2.231   3.388   1.064 -0.4543 -0.0192 -0.1952
  128LY3     HA 2136  -2.333   3.416   1.036 -0.7487 -0.1838  0.6803
  128LY3     CB 2137  -2.160   3.335   0.935 -0.4802 -0.5459  0.0805
  128LY3    HB1 2138  -2.215   3.242   0.917 -2.1800  0.2860  0.7541
  128LY3    HB2 2139  -2.057   3.316   0.965 -0.5203  2.3955  2.5803
  128LY3     CG 2140  -2.157   3.417   0.806  0.1992  0.1888  0.2983
  128LY3    HG1 2141  -2.095   3.502   0.835  1.0589  0.1252 -1.2225
  128LY3    HG2 2142  -2.259   3.427   0.769  1.0382  3.5596 -1.4629
  128LY3     CD 2143  -2.084   3.345   0.695 -0.4213  0.4186 -0.0869
  128LY3    HD1 2144  -2.123   3.244   0.689 -2.3223  1.0486  0.9236
  128LY3    HD2 2145  -1.977   3.338   0.718 -0.2908  0.3272 -0.6949
  128LY3     CE 2146  -2.095   3.429   0.567  0.3214  0.8222 -0.0326
  128LY3    HE1 2147  -2.050   3.524   0.595  0.2741  0.7452  0.3036
  128LY3    HE2 2148  -2.200   3.439   0.538  0.8487  1.7570 -1.7530
  128LY3     NZ 2149  -2.026   3.370   0.452  0.6429  0.3760  0.1034
  128LY3    HZ1 2150  -1.995   3.429   0.377  1.8572 -2.2532 -1.6128
  128LY3    HZ2 2151  -1.940   3.324   0.480  0.5684 -0.6178 -1.1991
  128LY3    HZ3 2152  -2.076   3.291   0.415  0.7381 -0.5605  1.8483
  128LY3      C 2153  -2.240   3.266   1.163  0.2634  0.1600  0.7620
  128LY3      O 2154  -2.348   3.202   1.167 -0.3743  0.2726  0.4753
  129LY3      N 2155  -2.133   3.237   1.235 -0.7182  0.2475 -0.0062
  129LY3      H 2156  -2.058   3.306   1.232 -1.4202  1.0793  0.9341
  129LY3     CA 2157  -2.123   3.126   1.335 -0.1002 -0.1522  0.1660
  129LY3     HA 2158  -2.153   3.035   1.284 -1.4468  0.9938 -1.1761
  129LY3     CB 2159  -1.979   3.108   1.373 -0.5595 -0.3510  0.4036
  129LY3    HB1 2160  -1.937   3.203   1.408  2.1301 -1.9510  1.8537
  129LY3    HB2 2161  -1.922   3.089   1.282 -1.9217  3.3619 -1.4391
  129LY3     CG 2162  -1.946   2.985   1.458  0.1610 -0.4274 -0.6747
  129LY3    HG1 2163  -1.971   2.897   1.399  2.3768 -1.6456  0.0628
  129LY3    HG2 2164  -2.000   2.982   1.553  2.8014  0.8114  0.9944
  129LY3     CD 2165  -1.799   2.987   1.495 -0.2067  0.0754 -0.2635
  129LY3    HD1 2166  -1.784   3.074   1.559 -1.6459  1.0514 -1.1884
  129LY3    HD2 2167  -1.737   3.001   1.407  1.2622  2.2276  1.0207
  129LY3     CE 2168  -1.753   2.868   1.583  0.5350  0.1423  0.3331
  129LY3    HE1 2169  -1.774   2.776   1.528 -0.1449 -0.6037  1.7759
  129LY3    HE2 2170  -1.823   2.867   1.667 -1.1270  0.1281 -0.9843
  129LY3     NZ 2171  -1.609   2.875   1.624 -0.4406  0.5445  0.1345
  129LY3    HZ1 2172  -1.597   2.800   1.691  0.3440  0.2858 -0.2785
  129LY3    HZ2 2173  -1.549   2.847   1.548  1.0706 -2.0980  2.1227
  129LY3    HZ3 2174  -1.561   2.957   1.658  1.2791 -0.5583  0.5081
  129LY3      C 2175  -2.211   3.157   1.455  0.3887  0.1334  0.0276
  129LY3      O 2176  -2.236   3.067   1.532  0.2545 -1.0357  0.3036
  130GL4      N 2177  -2.254   3.283   1.473  0.0361  0.4949 -0.6374
  130GL4      H 2178  -2.195   3.357   1.436  1.1434  0.1091  0.2809
  130GL4     CA 2179  -2.342   3.315   1.588  0.1787 -0.6911 -0.3140
  130GL4     HA 2180  -2.356   3.239   1.665  4.7319  0.4433  2.0556
  130GL4     CB 2181  -2.291   3.437   1.670  0.0617  0.1430 -0.2340
  130GL4    HB1 2182  -2.364   3.468   1.745  0.1236  1.9707 -0.8598
  130GL4    HB2 2183  -2.275   3.527   1.610  0.5359  0.1363 -0.1188
  130GL4     CG 2184  -2.160   3.392   1.740  0.2579  0.5495 -0.3600
  130GL4    HG1 2185  -2.092   3.348   1.667  0.9252 -0.8003  1.0367
  130GL4    HG2 2186  -2.187   3.305   1.800 -2.7580  0.6154 -1.4424
  130GL4     CD 2187  -2.086   3.493   1.820  0.1007 -0.2299 -0.2439
  130GL4    OE1 2188  -2.008   3.453   1.915 -0.0957 -0.5422  0.0950
  130GL4   HE11 2189  -1.933   3.512   1.918  0.5105 -1.2845 -0.0596
  130GL4   HE12 2190  -2.049   3.385   1.970 -0.1858 -0.1057  0.5683
  130GL4    OE2 2191  -2.098   3.617   1.791  0.3632  0.1603  0.4549
  130GL4   HE21 2192  -2.125   3.631   1.700  0.8928 -0.3318  0.2111
  130GL4   HE22 2193  -2.066   3.674   1.862  2.0784 -0.5285  0.2943
  130GL4      C 2194  -2.480   3.350   1.532 -0.0419  0.2163  0.2769
  130GL4      O 2195  -2.564   3.396   1.608 -0.2128  0.1753 -0.1337
  131LY3      N 2196  -2.501   3.338   1.399 -0.7260 -0.3316  0.4010
  131LY3      H 2197  -2.430   3.306   1.335 -0.8257  2.1825 -1.0799
  131LY3     CA 2198  -2.620   3.381   1.324  0.3065 -0.4334  0.2742
  131LY3     HA 2199  -2.584   3.395   1.222  3.8866  2.6176  1.7500
  131LY3     CB 2200  -2.726   3.264   1.326 -0.3691 -0.9489  0.1302
  131LY3    HB1 2201  -2.823   3.300   1.292 -0.0552 -0.1186  0.0859
  131LY3    HB2 2202  -2.742   3.225   1.426  1.6409  0.1002  0.8955
  131LY3     CG 2203  -2.679   3.151   1.236  0.0472  0.3518  0.0502
  131LY3    HG1 2204  -2.594   3.102   1.284 -2.3782 -3.0964  1.1823
  131LY3    HG2 2205  -2.661   3.184   1.133  3.9608 -0.6158  0.2573
  131LY3     CD 2206  -2.776   3.046   1.234 -0.3235 -0.6273 -0.1718
  131LY3    HD1 2207  -2.782   3.016   1.338  0.1764  4.3583  1.5526
  131LY3    HD2 2208  -2.729   2.966   1.176 -0.2352  0.7259 -2.0552
  131LY3     CE 2209  -2.915   3.080   1.173  0.0707  0.0025 -0.6267
  131LY3    HE1 2210  -2.967   3.155   1.232  1.2054  0.8885 -0.7277
  131LY3    HE2 2211  -2.986   2.998   1.187  1.5837 -1.5627 -1.6736
  131LY3     NZ 2212  -2.924   3.134   1.031  0.1684  0.1420  0.6011
  131LY3    HZ1 2213  -3.019   3.166   1.018  0.4968  0.3900 -1.4233
  131LY3    HZ2 2214  -2.881   3.224   1.022 -1.2255  0.7561 -0.1709
  131LY3    HZ3 2215  -2.905   3.069   0.956 -1.6122 -0.5832  0.7232
  131LY3      C 2216  -2.676   3.518   1.356 -0.3659  0.1294 -0.2189
  131LY3      O 2217  -2.796   3.535   1.361 -0.3153 -0.4509  0.0152
  132LEU      N 2218  -2.593   3.620   1.377 -0.1577  0.0253  0.4153
  132LEU      H 2219  -2.496   3.606   1.353  0.1965  1.6218  0.8246
  132LEU     CA 2220  -2.636   3.756   1.422 -0.4924  0.7999 -0.5256
  132LEU     HA 2221  -2.703   3.739   1.507 -0.7228 -1.8953 -1.1538
  132LEU     CB 2222  -2.516   3.839   1.471 -0.1241 -0.4911 -0.1464
  132LEU    HB1 2223  -2.558   3.939   1.479  0.1395 -0.2213 -1.8048
  132LEU    HB2 2224  -2.444   3.830   1.391 -0.1328  0.0434 -0.2203
  132LEU     CG 2225  -2.445   3.791   1.602 -0.0526  1.0199  0.6823
  132LEU     HG 2226  -2.399   3.694   1.582 -1.6534  0.0508  1.4387
  132LEU    CD1 2227  -2.334   3.887   1.648 -0.8059 -0.5794 -0.0448
  132LEU   HD11 2228  -2.388   3.982   1.653 -0.2753 -0.0368 -2.9215
  132LEU   HD12 2229  -2.285   3.847   1.737 -0.3618 -0.1172 -0.0779
  132LEU   HD13 2230  -2.261   3.898   1.568  0.5023  0.6440  1.2558
  132LEU    CD2 2231  -2.534   3.769   1.725  0.9111 -0.5993 -0.2260
  132LEU   HD21 2232  -2.604   3.692   1.691  0.6176 -0.3312 -0.2341
  132LEU   HD22 2233  -2.493   3.726   1.816 -2.1885 -4.1935 -0.2600
  132LEU   HD23 2234  -2.594   3.856   1.749  1.3391 -0.6921  1.2248
  132LEU      C 2235  -2.720   3.828   1.318  0.3392 -0.8879  1.0206
  132LEU      O 2236  -2.678   3.821   1.204 -0.0297  0.4476  0.5797
  133ASN      N 2237  -2.832   3.895   1.354 -0.1186  0.7202  0.4001
  133ASN      H 2238  -2.865   3.863   1.443  0.8366 -0.9712  0.1781
  133ASN     CA 2239  -2.912   3.992   1.273 -0.5918 -0.0025 -0.1987
  133ASN     HA 2240  -3.015   3.984   1.308 -0.8316 -1.1591 -1.0931
  133ASN     CB 2241  -2.866   4.135   1.310  0.1623 -0.2045  0.2001
  133ASN    HB1 2242  -2.920   4.206   1.247  2.1787  0.6832 -0.6058
  133ASN    HB2 2243  -2.760   4.151   1.291  0.0591 -0.2246 -0.4115
  133ASN     CG 2244  -2.892   4.173   1.453 -0.0384  0.6301 -0.2175
  133ASN    OD1 2245  -3.008   4.191   1.497 -0.1187  0.0413 -0.0722
  133ASN    ND2 2246  -2.788   4.217   1.522  0.0243 -0.0270 -0.5289
  133ASN   HD21 2247  -2.698   4.204   1.477 -0.6372 -0.0175 -1.9132
  133ASN   HD22 2248  -2.797   4.265   1.611 -0.7248 -1.9354  0.4845
  133ASN      C 2249  -2.919   3.959   1.123 -0.3368  0.2565  0.1303
  133ASN      O 2250  -3.004   3.877   1.085  0.1826 -0.2079 -0.2828
  134ILE      N 2251  -2.827   4.009   1.039 -0.1262  0.8978 -0.5011
  134ILE      H 2252  -2.762   4.071   1.085  2.1075 -1.6735  0.0878
  134ILE     CA 2253  -2.826   3.984   0.892 -0.3920 -0.6500  0.2156
  134ILE     HA 2254  -2.925   4.002   0.850 -0.2756 -0.0006  0.2157
  134ILE     CB 2255  -2.724   4.090   0.829 -0.2522  0.2835  0.6659
  134ILE     HB 2256  -2.737   4.185   0.881  0.7561  1.2223 -0.7071
  134ILE    CG2 2257  -2.579   4.048   0.861  0.2312  0.6458  0.1353
  134ILE   HG21 2258  -2.584   4.021   0.966 -0.8630 -1.6495 -0.4471
  134ILE   HG22 2259  -2.547   3.964   0.799 -0.6877  1.0644 -0.9493
  134ILE   HG23 2260  -2.516   4.135   0.842 -0.4255  0.8448 -1.2872
  134ILE    CG1 2261  -2.756   4.119   0.675 -0.1449  0.0708 -0.9428
  134ILE   HG11 2262  -2.862   4.141   0.673 -0.1557  0.6734  1.7500
  134ILE   HG12 2263  -2.730   4.026   0.625 -0.3083  0.0248 -0.9409
  134ILE     CD 2264  -2.676   4.238   0.617  0.6505 -0.2760  0.6503
  134ILE    HD1 2265  -2.713   4.334   0.655  0.3286  0.1042 -0.5580
  134ILE    HD2 2266  -2.572   4.232   0.647  0.7458 -0.2462  0.3307
  134ILE    HD3 2267  -2.668   4.244   0.508  0.3507  1.1833  0.6832
  134ILE      C 2268  -2.805   3.834   0.850 -0.0076  0.0275  0.2503
  134ILE      O 2269  -2.822   3.798   0.736  1.6581  0.1441  0.3042
  135TRP      N 2270  -2.760   3.749   0.941  0.2767  0.3384  0.3372
  135TRP      H 2271  -2.734   3.785   1.032  2.2107 -0.6174  0.2102
  135TRP     CA 2272  -2.738   3.606   0.923 -0.0034  0.1790  0.1931
  135TRP     HA 2273  -2.739   3.588   0.815  0.3502  1.2804  0.0012
  135TRP     CB 2274  -2.595   3.580   0.979  0.5230  0.1214 -0.0199
  135TRP    HB1 2275  -2.569   3.476   0.963  0.6064  0.3431 -1.4400
  135TRP    HB2 2276  -2.597   3.599   1.086  1.4493 -2.6216  0.5551
  135TRP     CG 2277  -2.486   3.658   0.922 -0.0567 -0.5157  0.2933
  135TRP    CD1 2278  -2.426   3.759   0.992  0.4030  0.1019 -0.1965
  135TRP    HD1 2279  -2.452   3.802   1.088  0.0634  1.7609 -0.9871
  135TRP    NE1 2280  -2.325   3.810   0.915  0.2600  0.5912  0.5664
  135TRP    HE1 2281  -2.251   3.869   0.948  0.2909  0.3393  0.9544
  135TRP    CE2 2282  -2.324   3.752   0.790 -0.4378 -0.6100  0.0348
  135TRP    CZ2 2283  -2.249   3.766   0.671 -0.1956 -0.1706 -0.3957
  135TRP    HZ2 2284  -2.167   3.835   0.672 -0.1067 -0.2816  0.2329
  135TRP    CH2 2285  -2.292   3.704   0.550 -0.2609 -0.3352 -0.4220
  135TRP    HH2 2286  -2.239   3.723   0.458  0.9897 -2.7037 -0.2768
  135TRP    CZ3 2287  -2.401   3.619   0.547 -0.4738 -0.0541 -0.1158
  135TRP    HZ3 2288  -2.431   3.568   0.456  0.0345 -0.6949  0.0727
  135TRP    CE3 2289  -2.468   3.596   0.669 -0.0475  0.2541  0.6718
  135TRP    HE3 2290  -2.547   3.523   0.674  2.1205 -2.3415 -0.4764
  135TRP    CD2 2291  -2.426   3.654   0.792  0.3490  0.3345  1.3617
  135TRP      C 2292  -2.841   3.521   0.996  0.1612 -0.0155  0.2484
  135TRP      O 2293  -2.830   3.401   0.991 -0.1661  0.9638  0.2165
  136SER      N 2294  -2.935   3.575   1.065  0.1026 -0.2399 -0.0099
  136SER      H 2295  -2.946   3.674   1.049  1.3571  0.0157  0.6158
  136SER     CA 2296  -3.047   3.507   1.131  0.0426  0.1727 -0.0973
  136SER     HA 2297  -3.002   3.434   1.198  1.7396  0.4502 -0.8760
  136SER     CB 2298  -3.136   3.597   1.222 -0.1707  0.0634  0.0574
  136SER    HB1 2299  -3.221   3.536   1.253 -0.0708  0.2301  0.6726
  136SER    HB2 2300  -3.179   3.684   1.172  1.7471  1.1941  0.2751
  136SER     OG 2301  -3.058   3.639   1.328 -0.1463 -0.2146 -0.4359
  136SER     HG 2302  -2.969   3.608   1.308  0.1043 -0.4696  0.9845
  136SER      C 2303  -3.135   3.437   1.028 -0.2718 -0.9012 -0.0900
  136SER    OC1 2304  -3.133   3.314   1.023 -0.6333 -0.4501 -0.0303
  136SER   HC11 2305  -3.060   3.272   0.976 -1.7661 -1.1429 -1.2504
  136SER   HC12 2306  -3.194   3.279   1.089 -2.8066  0.8827 -1.2166
  136SER    OC2 2307  -3.196   3.511   0.947  0.3663 -0.4981  0.3599
  136SER   HC21 2308  -3.233   3.463   0.873  0.4255 -0.4478  0.2967
  136SER   HC22 2309  -3.212   3.598   0.984 -3.2384 -0.5991 -0.6334
  137SOL     OW 2310   3.787   1.736   1.458 -0.0844  0.8779 -0.3546
  137SOL    HW1 2311   3.709   1.730   1.512  0.9487  0.7790  1.2030
  137SOL    HW2 2312   3.853   1.685   1.506  0.9455  0.9880 -1.5985
  138SOL     OW 2313   5.410   1.803   1.129  0.3393 -0.0841 -0.3850
  138SOL    HW1 2314   5.444   1.730   1.180 -0.3018  0.0059  0.1841
  138SOL    HW2 2315   5.463   1.804   1.049  1.2713 -0.3087  0.2171
  139SOL     OW 2316   0.585   1.248   1.864  0.5272  0.4003 -0.1502
  139SOL    HW1 2317   0.573   1.214   1.775 -0.4528 -0.6010  0.3413
  139SOL    HW2 2318   0.515   1.313   1.874  0.5346  0.3933 -0.0537
  140SOL     OW 2319   3.142   0.074   2.813  0.0948 -0.7422  0.6095
  140SOL    HW1 2320   3.153  -0.019   2.835  0.1184 -0.5750  1.3328
  140SOL    HW2 2321   3.188   0.120   2.882 -1.8601 -0.1248  1.5878
  141SOL     OW 2322   0.141   2.734   3.043  0.0199  0.1275 -0.1744
  141SOL    HW1 2323   0.167   2.825   3.030 -0.5172  0.7081  2.2405
  141SOL    HW2 2324   0.175   2.711   3.130 -1.8937 -1.1588  0.3166
  142SOL     OW 2325   0.636   6.289   2.830 -0.6292  0.1765  0.0154
  142SOL    HW1 2326   0.611   6.357   2.893  0.4184  0.3499  0.2597
  142SOL    HW2 2327   0.572   6.298   2.759 -0.9701  0.9049  0.4002
  143SOL     OW 2328   3.300   2.237   0.898  0.5103  0.1082 -0.4863
  143SOL    HW1 2329   3.263   2.150   0.880 -1.3531  0.6922  0.2898
  143SOL    HW2 2330   3.353   2.224   0.977 -0.6179 -0.1343  0.2487
  144SOL     OW 2331   6.035   3.716   1.069  0.2864  0.1398  0.3970
  144SOL    HW1 2332   6.009   3.806   1.086 -1.0265 -0.2096  0.3680
  144SOL    HW2 2333   5.986   3.664   1.133 -0.6314 -0.7187 -0.9228
  145SOL     OW 2334   2.746   3.641   2.107 -0.0794 -0.1017 -0.0954
  145SOL    HW1 2335   2.721   3.556   2.144 -2.7013 -0.1863 -1.7860
  145SOL    HW2 2336   2.682   3.702   2.142  0.0669  0.6359 -1.0704
  146SOL     OW 2337   1.826   0.145   3.173  0.1716 -0.3485  0.2851
  146SOL    HW1 2338   1.774   0.151   3.253 -0.5340  0.4315 -0.2110
  146SOL    HW2 2339   1.761   0.129   3.104  0.7724 -1.0470 -0.1320
  147SOL     OW 2340   1.658   6.057   2.043 -0.0003  0.0925  0.7073
  147SOL    HW1 2341   1.641   6.114   1.968 -2.4954 -0.6383  0.6046
  147SOL    HW2 2342   1.573   6.049   2.087  0.5954 -2.2864  1.6033
  148SOL     OW 2343   5.601   3.864   2.077 -0.1120 -0.6026 -0.0226
  148SOL    HW1 2344   5.637   3.838   1.992  0.7056 -0.5338  0.2938
  148SOL    HW2 2345   5.506   3.859   2.066 -0.0136 -0.4836 -0.9752
  149SOL     OW 2346   5.443   5.586   1.885  0.5058 -0.2575  0.3671
  149SOL    HW1 2347   5.365   5.639   1.904  0.4564 -0.3364  0.3861
  149SOL    HW2 2348   5.515   5.633   1.926  0.4241 -0.3434  0.6083
  150SOL     OW 2349   2.370   5.216   2.192  0.0985 -0.1475 -0.4747
  150SOL    HW1 2350   2.312   5.157   2.145 -1.5394 -0.6925  2.0199
  150SOL    HW2 2351   2.340   5.304   2.168 -0.4539 -0.3993 -0.7180
  151SOL     OW 2352   0.436   3.809   2.731 -0.2073 -0.3055  0.6328
  151SOL    HW1 2353   0.455   3.881   2.792  1.8245 -0.6226  0.4340
  151SOL    HW2 2354   0.487   3.736   2.765 -1.6349 -1.4664  0.3782
  152SOL     OW 2355   5.529   1.082   0.184 -0.2093 -0.0958 -0.0945
  152SOL    HW1 2356   5.591   1.015   0.212 -1.3509 -2.2766 -2.3257
  152SOL    HW2 2357   5.443   1.042   0.199 -0.9616  1.3222 -0.4761
  153SOL     OW 2358   3.898   3.097   0.575 -0.3056 -0.0360  0.2171
  153SOL    HW1 2359   3.888   3.174   0.519  0.6579  0.0669  0.1671
  153SOL    HW2 2360   3.808   3.070   0.596 -0.6711  0.2312 -0.9459
  154SOL     OW 2361   0.966   4.326   0.107 -0.1815  0.4296 -0.5305
  154SOL    HW1 2362   0.909   4.396   0.140  2.6094  2.8622 -0.3187
  154SOL    HW2 2363   0.980   4.348   0.015  0.0304 -0.4016 -0.7020
  155SOL     OW 2364   4.116   3.200   4.142 -0.0921 -0.2036 -0.3129
  155SOL    HW1 2365   4.169   3.273   4.113 -1.6132  0.4408 -1.6426
  155SOL    HW2 2366   4.099   3.149   4.062 -0.0701 -1.3406  0.3763
  156SOL     OW 2367   3.067   5.689   2.889 -0.2907 -0.1838  0.2222
  156SOL    HW1 2368   3.069   5.746   2.965 -1.1519  0.5441 -0.2789
  156SOL    HW2 2369   3.083   5.747   2.815 -0.9695 -0.6212 -0.2764
  157SOL     OW 2370   4.030   5.666   4.545 -0.2753 -0.3710  0.9256
  157SOL    HW1 2371   3.994   5.656   4.633 -0.3377 -3.5315  0.6506
  157SOL    HW2 2372   4.105   5.606   4.543 -0.8875 -1.1652 -1.4582
  158SOL     OW 2373   0.505   5.206   4.226  0.5288 -0.1498  0.3107
  158SOL    HW1 2374   0.564   5.168   4.291  0.9503  0.1289  0.0956
  158SOL    HW2 2375   0.429   5.148   4.226  0.9966 -0.7799  0.2645
  159SOL     OW 2376   1.028   5.934   4.512 -0.4201 -0.3173 -0.4130
  159SOL    HW1 2377   1.074   5.945   4.595  0.5818  0.6022 -1.0592
  159SOL    HW2 2378   0.943   5.977   4.525  0.0307  0.4947 -0.0959
  160SOL     OW 2379   5.824   0.495   1.482  0.0600  0.3696  0.2878
  160SOL    HW1 2380   5.883   0.569   1.466 -0.0219  0.5279  0.7106
  160SOL    HW2 2381   5.882   0.420   1.495  0.1827  0.5673  0.9259
  161SOL     OW 2382   0.230   4.879   0.391 -0.0056  0.1546  0.1863
  161SOL    HW1 2383   0.296   4.835   0.338 -1.4687 -2.1534  0.1264
  161SOL    HW2 2384   0.250   4.853   0.481 -1.5199 -1.7384  0.0574
  162SOL     OW 2385   0.724   0.727   1.949 -0.6466  0.0201 -0.1433
  162SOL    HW1 2386   0.658   0.773   2.001  0.6284  1.3450  0.3491
  162SOL    HW2 2387   0.802   0.726   2.004 -0.3103 -1.7958 -0.5913
  163SOL     OW 2388   5.144   0.744   2.255  0.9060 -0.1212 -0.3257
  163SOL    HW1 2389   5.075   0.681   2.238  1.8532 -0.3033 -4.2803
  163SOL    HW2 2390   5.225   0.696   2.242  1.7721  0.8652  1.0945
  164SOL     OW 2391   3.950   4.185   4.374 -0.1045 -0.4365 -0.3260
  164SOL    HW1 2392   3.968   4.148   4.461  1.2413  1.2465  0.1798
  164SOL    HW2 2393   3.936   4.109   4.318  1.8615 -1.7244  0.7819
  165SOL     OW 2394   3.952   1.496   4.509  0.2298  0.3825 -0.8966
  165SOL    HW1 2395   3.887   1.460   4.449 -0.0943 -0.6293  0.0314
  165SOL    HW2 2396   3.937   1.591   4.507 -1.4470  0.1574 -0.5353
  166SOL     OW 2397   5.992   3.734   4.086  0.2753  0.2167  0.1729
  166SOL    HW1 2398   5.987   3.697   4.175  0.1144 -0.3465 -0.0662
  166SOL    HW2 2399   5.948   3.669   4.031  1.2806  0.0742 -0.4793
  167SOL     OW 2400   3.348   1.098   3.545  0.2069 -0.0016 -0.9281
  167SOL    HW1 2401   3.340   1.161   3.616  1.1896  0.2009 -0.9751
  167SOL    HW2 2402   3.406   1.141   3.481 -0.6650 -0.1763 -1.8601
  168SOL     OW 2403   2.037   2.020   3.444 -0.0915 -0.5710 -0.1819
  168SOL    HW1 2404   2.052   1.991   3.354 -0.3759 -0.2236 -0.3457
  168SOL    HW2 2405   1.959   2.076   3.439  0.5984  0.4463  0.0655
  169SOL     OW 2406   3.459   3.032   4.221 -0.0166 -0.4938 -0.1592
  169SOL    HW1 2407   3.420   2.967   4.163 -0.6413  0.5957 -1.0056
  169SOL    HW2 2408   3.534   3.067   4.172 -1.1349  1.1401 -0.7891
  170SOL     OW 2409   1.176   5.983   2.005  0.4423  0.8044  0.2206
  170SOL    HW1 2410   1.161   6.068   2.046 -1.0850  0.5793  0.1832
  170SOL    HW2 2411   1.145   5.994   1.915  0.3502  0.2444  0.1800
  171SOL     OW 2412   3.609   3.312   0.676  0.4006 -0.5848 -0.0656
  171SOL    HW1 2413   3.626   3.269   0.760  0.5421 -0.4518 -0.0280
  171SOL    HW2 2414   3.517   3.338   0.682  0.8946  1.0678  0.7826
  172SOL     OW 2415   1.224   2.141   0.631  0.1435  0.3562  0.3823
  172SOL    HW1 2416   1.148   2.090   0.601 -0.5643  1.1934  0.7161
  172SOL    HW2 2417   1.252   2.190   0.554 -0.4962  1.0568  0.5780
  173SOL     OW 2418   2.363   2.330   1.449  0.0274  0.6375 -0.5583
  173SOL    HW1 2419   2.418   2.398   1.410 -0.0531  1.5563  0.8580
  173SOL    HW2 2420   2.424   2.274   1.496 -0.0954  0.8850 -0.0951
  174SOL     OW 2421   2.717   1.023   3.401 -0.0106 -0.1093  0.0333
  174SOL    HW1 2422   2.772   1.020   3.480 -0.0439  0.1964  0.0708
  174SOL    HW2 2423   2.765   0.972   3.336  0.5323  0.5191 -0.0662
  175SOL     OW 2424   1.172   4.792   3.191  0.1419  0.6868  0.2127
  175SOL    HW1 2425   1.079   4.818   3.188  0.1669  0.7581  0.0521
  175SOL    HW2 2426   1.174   4.717   3.250 -0.2077 -0.1371 -0.8006
  176SOL     OW 2427   5.194   5.296   4.407 -0.0944  0.6116 -0.2808
  176SOL    HW1 2428   5.248   5.219   4.427 -0.4160  0.3059 -0.5816
  176SOL    HW2 2429   5.109   5.276   4.445 -0.6182  0.1698 -1.6383
  177SOL     OW 2430   4.349   2.336   3.410  0.0821  0.0594  0.0879
  177SOL    HW1 2431   4.265   2.383   3.418  1.1183  1.7007  2.5683
  177SOL    HW2 2432   4.351   2.277   3.485  0.7580 -0.6426 -0.4696
  178SOL     OW 2433   4.196   5.118   4.312 -0.3614  0.0752  0.0348
  178SOL    HW1 2434   4.191   5.213   4.322 -1.2169 -0.1570  2.2512
  178SOL    HW2 2435   4.289   5.098   4.318 -0.0709  0.8203 -1.4457
  179SOL     OW 2436   4.294   2.698   1.657 -0.3729  0.3518 -0.1228
  179SOL    HW1 2437   4.347   2.639   1.711 -1.6420 -0.6627  0.0681
  179SOL    HW2 2438   4.299   2.782   1.702  0.0399 -0.0450  0.5967
  180SOL     OW 2439   3.969   1.166   0.094 -0.6880 -0.2622 -0.5000
  180SOL    HW1 2440   3.999   1.126   0.176 -1.3516  0.2426  0.0073
  180SOL    HW2 2441   4.031   1.237   0.078  1.0932 -2.0116 -1.9307
  181SOL     OW 2442   0.085   3.678   2.798  0.4286  0.2216 -0.2612
  181SOL    HW1 2443   0.172   3.652   2.828  0.7543  1.8559  0.3305
  181SOL    HW2 2444   0.095   3.770   2.773 -1.1557  0.4831 -0.0375
  182SOL     OW 2445   5.559   3.243   2.565  0.3156 -0.2536 -0.2570
  182SOL    HW1 2446   5.565   3.162   2.515 -0.9295 -0.8929  0.5776
  182SOL    HW2 2447   5.645   3.253   2.606  0.5675 -0.9956 -0.5880
  183SOL     OW 2448   6.402   4.155   2.770 -0.4517  0.6505 -0.2240
  183SOL    HW1 2449   6.478   4.189   2.815 -1.5422  2.6610  0.2335
  183SOL    HW2 2450   6.331   4.161   2.834 -1.2079 -0.2463 -0.9433
  184SOL     OW 2451   4.001   2.818   3.514  0.2095  0.1083 -0.1658
  184SOL    HW1 2452   3.962   2.836   3.428  0.7838 -1.4244 -0.7813
  184SOL    HW2 2453   3.933   2.773   3.563  0.3691 -0.3449 -0.3555
  185SOL     OW 2454   3.137   1.741   0.457 -0.4963 -0.0650 -0.3291
  185SOL    HW1 2455   3.174   1.656   0.430  1.0488  0.6922 -0.6982
  185SOL    HW2 2456   3.147   1.742   0.552 -0.9080 -0.4641 -0.2774
  186SOL     OW 2457   6.304   0.010   2.662 -0.4276 -0.3991  0.0564
  186SOL    HW1 2458   6.316   0.079   2.727 -1.2879  1.0332 -1.2283
  186SOL    HW2 2459   6.209   0.000   2.654 -0.3337 -0.9084 -0.6000
  187SOL     OW 2460   0.998   3.392   1.765  0.2176 -0.0456  0.2295
  187SOL    HW1 2461   0.987   3.297   1.767 -0.3055  0.0151  0.5494
  187SOL    HW2 2462   1.005   3.417   1.857 -1.8574  0.4522  0.3061
  188SOL     OW 2463   3.114   5.203   2.190  0.2849  0.1025  0.8183
  188SOL    HW1 2464   3.116   5.157   2.274 -0.2599  0.3290  0.9589
  188SOL    HW2 2465   3.131   5.136   2.125  1.1596  0.0013  1.1388
  189SOL     OW 2466   2.267   0.655   0.186  0.6100  0.3099 -0.1296
  189SOL    HW1 2467   2.329   0.726   0.198 -0.6456  1.3552  0.4750
  189SOL    HW2 2468   2.290   0.617   0.101  2.7110 -0.0352  0.5368
  190SOL     OW 2469   5.806   3.628   2.447  0.0876 -0.3160  0.9020
  190SOL    HW1 2470   5.797   3.532   2.446 -0.0178 -0.3049  0.4256
  190SOL    HW2 2471   5.749   3.658   2.376 -0.3311  0.1429  1.4297
  191SOL     OW 2472   4.255   4.325   4.140 -0.3401  0.1147  0.0879
  191SOL    HW1 2473   4.348   4.337   4.163 -0.4144  0.7698  0.0366
  191SOL    HW2 2474   4.209   4.337   4.223 -0.2401 -2.1974  0.5497
  192SOL     OW 2475   1.195   2.773   3.074  0.5681  0.7356 -0.4873
  192SOL    HW1 2476   1.208   2.679   3.060 -0.3145  0.2177  1.6795
  192SOL    HW2 2477   1.258   2.815   3.016  3.5273 -1.2657  1.0138
  193SOL     OW 2478   0.124   1.153   1.775  0.3374  0.2247 -0.0257
  193SOL    HW1 2479   0.209   1.110   1.763 -0.1510 -0.5573 -0.8956
  193SOL    HW2 2480   0.141   1.246   1.761  1.3420  0.2839  1.4358
  194SOL     OW 2481   6.212   3.900   1.966 -0.1656  0.7020  0.2453
  194SOL    HW1 2482   6.264   3.967   2.010 -0.0981  1.5374 -1.0294
  194SOL    HW2 2483   6.251   3.817   1.993  1.5017  1.2874 -0.2304
  195SOL     OW 2484   1.044   4.641   0.783  0.5664  0.5014 -0.1573
  195SOL    HW1 2485   0.964   4.692   0.791  0.6640  0.5906  0.2549
  195SOL    HW2 2486   1.095   4.663   0.861  0.0561 -1.2069  0.7169
  196SOL     OW 2487   4.504   0.725   1.711 -0.1213 -0.2526  0.2789
  196SOL    HW1 2488   4.559   0.697   1.638  0.2507 -0.0189  0.4635
  196SOL    HW2 2489   4.544   0.808   1.740 -1.1975  0.4772 -0.2692
  197SOL     OW 2490   0.409   4.125   4.036 -0.4353  0.1418 -0.2480
  197SOL    HW1 2491   0.400   4.076   3.954 -1.2501  0.8734 -0.6251
  197SOL    HW2 2492   0.332   4.183   4.037 -0.3615  0.2450  0.9699
  198SOL     OW 2493   2.883   6.073   0.433  0.4005  0.3027 -0.1660
  198SOL    HW1 2494   2.890   6.005   0.500  0.7967  0.9700  0.4939
  198SOL    HW2 2495   2.800   6.116   0.452 -1.3631 -1.8532 -2.4226
  199SOL     OW 2496   6.100   6.100   3.952 -0.2939  0.1232 -0.4079
  199SOL    HW1 2497   6.084   6.194   3.945 -3.7025  0.0252  2.8367
  199SOL    HW2 2498   6.151   6.090   4.032 -0.7718 -0.7973 -0.2009
  200SOL     OW 2499   2.824   4.100   1.536 -0.2786  0.4442 -0.2034
  200SOL    HW1 2500   2.772   4.180   1.529 -3.5396 -1.3536  1.2244
  200SOL    HW2 2501   2.790   4.056   1.614 -0.6892 -3.6497 -2.4189
  201SOL     OW 2502   3.506   3.568   1.625 -0.2386  0.0322 -0.5910
  201SOL    HW1 2503   3.531   3.660   1.639  1.7212 -0.6643  1.0963
  201SOL    HW2 2504   3.562   3.539   1.553  1.0527 -0.4723  0.5714
  202SOL     OW 2505   4.631   1.085   3.971 -0.2784 -0.2517  0.3846
  202SOL    HW1 2506   4.557   1.043   4.015 -0.3284 -1.2023 -0.5621
  202SOL    HW2 2507   4.694   1.014   3.957 -0.3991 -0.0575 -1.3301
  203SOL     OW 2508   2.738   4.455   0.456  0.2419  0.4651 -0.2333
  203SOL    HW1 2509   2.802   4.436   0.388  0.7358  1.0242  0.0621
  203SOL    HW2 2510   2.654   4.428   0.419  0.5621  0.3387 -0.8803
  204SOL     OW 2511   5.154   2.520   2.352  0.2833 -1.0443 -0.3374
  204SOL    HW1 2512   5.095   2.588   2.384  0.8392 -1.3766  1.5340
  204SOL    HW2 2513   5.096   2.457   2.307 -0.6156 -0.7522  0.3772
  205SOL     OW 2514   5.621   3.940   1.750  0.2968 -0.4521  0.5638
  205SOL    HW1 2515   5.685   3.883   1.792 -0.6825 -1.5612  0.6070
  205SOL    HW2 2516   5.559   3.880   1.709  0.5337  0.5831 -1.4534
  206SOL     OW 2517   1.608   5.511   2.240  0.4148  0.5732 -0.2325
  206SOL    HW1 2518   1.582   5.511   2.332  0.7592  0.6924 -0.1347
  206SOL    HW2 2519   1.593   5.421   2.211 -1.2348  0.9032 -0.5007
  207SOL     OW 2520   1.192   0.502   2.017  0.5531 -0.1365 -0.1984
  207SOL    HW1 2521   1.221   0.580   2.064  2.1641 -0.6932 -0.2131
  207SOL    HW2 2522   1.152   0.535   1.937  0.9347  0.6839 -0.0568
  208SOL     OW 2523   2.107   0.232   2.003  0.6179  0.0712 -0.0336
  208SOL    HW1 2524   2.064   0.286   1.937  3.9450  2.3129 -0.6168
  208SOL    HW2 2525   2.102   0.143   1.969  0.7321  0.9317 -2.4503
  209SOL     OW 2526   2.180   2.157   2.979  0.9487  0.1605 -0.1818
  209SOL    HW1 2527   2.118   2.221   2.945  0.5129  0.5232  1.2527
  209SOL    HW2 2528   2.247   2.210   3.023  1.0610 -0.3328  0.2464
  210SOL     OW 2529   2.195   0.023   4.081  0.2847 -0.2309  0.1580
  210SOL    HW1 2530   2.157   0.110   4.076  0.0245 -0.4396 -2.7954
  210SOL    HW2 2531   2.143  -0.022   4.149 -1.6791  0.9173 -0.5159
  211SOL     OW 2532   6.091   6.142   3.683 -0.1341 -0.0494 -0.3685
  211SOL    HW1 2533   6.086   6.112   3.774  1.2427  0.5147 -0.0772
  211SOL    HW2 2534   6.162   6.091   3.644  1.1353  1.5955 -0.3261
  212SOL     OW 2535   5.745   2.342   0.249  0.2865  0.2570  0.5434
  212SOL    HW1 2536   5.682   2.388   0.304  0.1781  1.6047 -0.6532
  212SOL    HW2 2537   5.829   2.386   0.265  0.3883  0.2244  0.1242
  213SOL     OW 2538   4.050   4.913   4.426 -0.3375  0.5645 -0.0508
  213SOL    HW1 2539   4.096   4.852   4.368 -2.1777 -0.1245 -0.8556
  213SOL    HW2 2540   4.075   4.999   4.394 -0.2209  0.1988 -0.9887
  214SOL     OW 2541   5.723   0.941   0.325  0.5836 -0.9442  0.4672
  214SOL    HW1 2542   5.816   0.922   0.338  1.0304  1.4437  1.1989
  214SOL    HW2 2543   5.678   0.886   0.390  1.5364 -1.4799  0.6874
  215SOL     OW 2544   2.808   1.608   1.579 -0.1258  0.7328  0.1524
  215SOL    HW1 2545   2.819   1.668   1.505 -0.5129 -1.5011 -1.8632
  215SOL    HW2 2546   2.884   1.549   1.574 -1.5255 -1.1436 -0.2296
  216SOL     OW 2547   1.123   3.190   0.448 -0.2103 -0.2648  0.3068
  216SOL    HW1 2548   1.070   3.124   0.403  0.5890 -0.4206 -0.4367
  216SOL    HW2 2549   1.129   3.159   0.538 -2.9691  0.7411  0.9380
  217SOL     OW 2550   4.983   1.950   3.051  0.5531  0.2445 -0.3371
  217SOL    HW1 2551   4.957   2.034   3.014 -0.2341  0.5172  0.7626
  217SOL    HW2 2552   5.029   1.905   2.980  0.6497  1.4422 -1.0572
  218SOL     OW 2553   0.054   2.613   0.949 -0.2380 -0.6055  0.2958
  218SOL    HW1 2554   0.140   2.584   0.981  1.3923  2.2580 -1.0620
  218SOL    HW2 2555   0.044   2.570   0.864  0.2631 -0.3639  0.1081
  219SOL     OW 2556   3.670   1.111   0.677 -0.7190 -0.3390  0.0742
  219SOL    HW1 2557   3.622   1.069   0.606 -1.6816  2.4881 -1.1052
  219SOL    HW2 2558   3.602   1.135   0.741 -0.4534  0.7573 -0.0305
  220SOL     OW 2559   4.639   3.182   0.214  0.4707  0.3186 -0.2115
  220SOL    HW1 2560   4.564   3.125   0.234 -1.1791  2.9309  1.7212
  220SOL    HW2 2561   4.709   3.149   0.270  0.6572 -1.7929 -1.5890
  221SOL     OW 2562   2.413   6.244   1.457 -0.1138  0.3603  0.2891
  221SOL    HW1 2563   2.428   6.272   1.366 -1.1514 -1.2864 -0.4313
  221SOL    HW2 2564   2.449   6.316   1.510 -1.1049  2.2347 -1.4216
  222SOL     OW 2565   5.819   5.613   3.701 -0.1162 -0.0568  0.0632
  222SOL    HW1 2566   5.762   5.606   3.777 -1.1803 -0.2291 -0.7212
  222SOL    HW2 2567   5.844   5.522   3.681  0.0419 -0.0245  0.1065
  223SOL     OW 2568   2.030   3.329   2.033  0.7666 -0.3054 -0.0286
  223SOL    HW1 2569   2.108   3.345   1.980 -0.0922  0.1369 -1.2206
  223SOL    HW2 2570   1.966   3.292   1.971 -0.1226 -0.2143  0.8030
  224SOL     OW 2571   4.574   1.700   0.603 -0.1987  0.0548  0.1605
  224SOL    HW1 2572   4.535   1.726   0.520 -0.9333 -0.5868  0.2808
  224SOL    HW2 2573   4.574   1.780   0.656  2.9489  1.2155 -1.3708
  225SOL     OW 2574   3.715   6.449   0.740  0.4116  0.0799 -0.5952
  225SOL    HW1 2575   3.742   6.541   0.745  0.8465 -0.0167 -1.0396
  225SOL    HW2 2576   3.718   6.429   0.646 -0.6652 -0.1008 -0.6043
  226SOL     OW 2577   2.783   3.669   1.852 -0.2829  0.1883 -0.7552
  226SOL    HW1 2578   2.775   3.667   1.947  1.6125  1.3763 -0.5279
  226SOL    HW2 2579   2.702   3.711   1.823 -1.0295 -0.4787  0.2858
  227SOL     OW 2580   3.880   2.202   2.727 -0.5706  0.5247 -0.2814
  227SOL    HW1 2581   3.967   2.170   2.749 -0.4583  1.5159  0.8024
  227SOL    HW2 2582   3.835   2.125   2.692  0.3823 -0.2776  0.1840
  228SOL     OW 2583   2.221   6.445   0.004 -0.3635  0.0452 -0.1562
  228SOL    HW1 2584   2.283   6.453  -0.069  1.0732  0.1785  1.0206
  228SOL    HW2 2585   2.263   6.383   0.064 -0.6363  1.2569  1.3635
  229SOL     OW 2586   2.732   2.838   2.022 -0.3440  0.9123  0.6920
  229SOL    HW1 2587   2.640   2.866   2.021 -0.5540  0.2528  1.1320
  229SOL    HW2 2588   2.733   2.758   1.969  0.0308  1.0668  0.4602
  230SOL     OW 2589   1.915   2.248   2.824 -0.1104 -0.6667 -0.4394
  230SOL    HW1 2590   1.962   2.172   2.790 -1.9594 -1.0310 -2.3658
  230SOL    HW2 2591   1.837   2.212   2.867 -0.3888  0.0893 -0.2914
  231SOL     OW 2592   0.345   0.947   1.728  0.6541  0.2919 -0.2504
  231SOL    HW1 2593   0.437   0.923   1.744  1.0096  0.1009 -2.3319
  231SOL    HW2 2594   0.309   0.873   1.680 -0.6428  0.3289  0.6317
  232SOL     OW 2595   5.716   1.899   0.230 -0.4561  0.0735 -0.1756
  232SOL    HW1 2596   5.782   1.969   0.232 -0.7587  0.3775 -0.6137
  232SOL    HW2 2597   5.701   1.884   0.137  0.4087 -1.3516 -0.1156
  233SOL     OW 2598   2.536   6.150   0.759 -0.4217 -0.4786  0.4948
  233SOL    HW1 2599   2.631   6.162   0.762 -0.4661  0.5350 -1.0869
  233SOL    HW2 2600   2.511   6.131   0.849  1.1987 -0.1586  1.0372
  234SOL     OW 2601   3.425   5.067   2.471 -0.2082  0.5551 -0.6788
  234SOL    HW1 2602   3.338   5.075   2.433 -0.3582  2.8800  0.0108
  234SOL    HW2 2603   3.436   5.146   2.522  2.4344  0.4635 -0.9687
  235SOL     OW 2604   3.737   1.880   3.132  0.7508 -0.3115 -0.2946
  235SOL    HW1 2605   3.786   1.805   3.164 -1.1203 -1.4553  0.0698
  235SOL    HW2 2606   3.653   1.842   3.102 -0.4405  1.6813  0.3605
  236SOL     OW 2607   5.936   2.881   0.236 -0.1793  0.3034  0.0743
  236SOL    HW1 2608   5.919   2.970   0.204  0.0080  0.7509  1.1630
  236SOL    HW2 2609   6.030   2.880   0.255 -0.3589  0.2127  1.0200
  237SOL     OW 2610   5.285   0.571   0.091 -1.1128 -0.1040  0.3143
  237SOL    HW1 2611   5.296   0.476   0.091 -0.8884 -0.0898 -0.5467
  237SOL    HW2 2612   5.210   0.587   0.034 -0.3540  0.2932 -0.6181
  238SOL     OW 2613   2.597   2.958   2.307 -0.6107  0.2197 -0.1127
  238SOL    HW1 2614   2.514   2.946   2.261 -0.7293  0.8056 -0.0609
  238SOL    HW2 2615   2.653   2.887   2.275 -1.4112 -0.7358  0.5242
  239SOL     OW 2616   1.997   6.341   0.580  0.2417  0.0896 -0.1930
  239SOL    HW1 2617   1.944   6.413   0.546 -0.8386  1.6828  4.1511
  239SOL    HW2 2618   1.934   6.279   0.616  1.1117  0.8770  2.9774
  240SOL     OW 2619   2.083   5.014   3.305  0.1136  0.3248 -0.2255
  240SOL    HW1 2620   2.129   5.001   3.222  0.5695  1.7002 -0.2084
  240SOL    HW2 2621   1.999   5.053   3.280  0.4094  1.1069 -0.0277
  241SOL     OW 2622   4.353   1.270   1.163 -0.5940  0.1170 -0.2410
  241SOL    HW1 2623   4.263   1.281   1.132 -0.7387 -0.7637 -0.1512
  241SOL    HW2 2624   4.391   1.358   1.158 -1.3793  0.4473 -0.5222
  242SOL     OW 2625   4.382   0.343   3.485  0.0258  0.4983  0.3446
  242SOL    HW1 2626   4.340   0.269   3.529  0.7683 -0.6448 -0.8270
  242SOL    HW2 2627   4.387   0.318   3.393  1.6738  1.3388  0.1580
  243SOL     OW 2628   2.200   2.365   3.613  0.5318  0.5929 -0.0284
  243SOL    HW1 2629   2.236   2.373   3.525  0.1849  1.0190 -0.1381
  243SOL    HW2 2630   2.192   2.271   3.628  0.5418  0.5177 -0.4753
  244SOL     OW 2631   1.771   2.234   2.610  0.0959 -0.3248 -0.2388
  244SOL    HW1 2632   1.851   2.256   2.656 -0.1931 -2.1630  1.3059
  244SOL    HW2 2633   1.797   2.165   2.548 -0.4616 -2.1536  1.4327
  245SOL     OW 2634   5.521   5.171   2.427 -0.1992 -0.6152  0.5459
  245SOL    HW1 2635   5.506   5.205   2.339  0.0543  0.0021  0.7387
  245SOL    HW2 2636   5.610   5.136   2.424  0.3470  0.6906  0.9474
  246SOL     OW 2637   2.128   4.301   0.948 -0.3655 -0.1990 -0.6561
  246SOL    HW1 2638   2.104   4.385   0.985 -0.0640 -0.4230  0.0662
  246SOL    HW2 2639   2.110   4.310   0.854  0.8382  1.0945 -0.7951
  247SOL     OW 2640   2.598   1.720   0.929  0.2433 -0.4189  0.1744
  247SOL    HW1 2641   2.626   1.769   0.851  1.5893 -1.2225  0.1136
  247SOL    HW2 2642   2.562   1.786   0.988 -0.8812  0.1961 -1.1514
  248SOL     OW 2643   2.494   3.656   4.290 -0.0232  0.4571  0.3304
  248SOL    HW1 2644   2.448   3.740   4.286  0.4469  0.6973 -0.0791
  248SOL    HW2 2645   2.426   3.593   4.315 -0.7087  0.7002 -0.8773
  249SOL     OW 2646   2.602   5.513   2.181  0.3747 -0.5370  0.4494
  249SOL    HW1 2647   2.692   5.485   2.169  0.4480 -1.4168  2.6861
  249SOL    HW2 2648   2.599   5.548   2.270 -0.8553  2.2062 -0.5289
  250SOL     OW 2649   4.864   0.699   0.416 -0.1754 -0.0467 -0.2077
  250SOL    HW1 2650   4.916   0.663   0.344 -0.5670  1.5749 -1.3639
  250SOL    HW2 2651   4.785   0.732   0.374 -1.0380 -0.2736  1.1812
  251SOL     OW 2652   0.309   2.714   3.771  0.1382  0.4779  0.5426
  251SOL    HW1 2653   0.360   2.747   3.844 -1.5418  1.8427  1.1704
  251SOL    HW2 2654   0.235   2.669   3.812 -1.2266  1.9042 -0.2591
  252SOL     OW 2655   3.992   1.719   3.128 -0.6452  0.1579  0.5207
  252SOL    HW1 2656   4.033   1.678   3.204  0.7887  0.6257  0.0445
  252SOL    HW2 2657   4.014   1.662   3.055  0.7827  1.3455 -0.0388
  253SOL     OW 2658   0.755   0.021   2.240  0.5718  0.3286  1.1253
  253SOL    HW1 2659   0.671  -0.009   2.204  0.6465 -0.9607  1.9687
  253SOL    HW2 2660   0.732   0.067   2.320  0.6203  0.7577  0.8988
  254SOL     OW 2661   1.227   0.327   0.031 -0.0231 -0.1358  0.0851
  254SOL    HW1 2662   1.172   0.398  -0.002 -0.9201 -0.0873  1.5785
  254SOL    HW2 2663   1.292   0.371   0.086 -0.2776 -0.4188  0.6187
  255SOL     OW 2664   4.439   0.215   0.374  0.4631  0.8995 -0.4778
  255SOL    HW1 2665   4.482   0.287   0.327 -0.6890  1.6854 -0.3724
  255SOL    HW2 2666   4.488   0.137   0.349  2.2591  1.8209  0.0640
  256SOL     OW 2667   1.788   6.382   0.203  0.2347 -0.6795  0.0582
  256SOL    HW1 2668   1.803   6.310   0.142  0.3137  0.5050 -1.3862
  256SOL    HW2 2669   1.694   6.399   0.199  0.0484 -1.3259  1.1695
  257SOL     OW 2670   0.470   1.650   4.422 -0.3320  0.3078  0.3842
  257SOL    HW1 2671   0.502   1.586   4.359 -0.2491  1.3815 -0.6893
  257SOL    HW2 2672   0.534   1.647   4.494  0.3032  0.0184 -0.1872
  258SOL     OW 2673   0.367   3.082   3.861 -0.4896  0.3160  0.2506
  258SOL    HW1 2674   0.318   3.051   3.785 -1.4384 -0.2489  1.0578
  258SOL    HW2 2675   0.387   3.173   3.843 -1.3423  0.3842 -0.3569
  259SOL     OW 2676   1.219   5.615   1.021 -0.4454  0.4153  0.7518
  259SOL    HW1 2677   1.176   5.573   0.947  1.7686 -0.3123 -0.2180
  259SOL    HW2 2678   1.169   5.695   1.036 -0.9559  0.6045 -1.5824
  260SOL     OW 2679   4.654   2.201   4.286  0.1789  0.0238 -0.6540
  260SOL    HW1 2680   4.680   2.126   4.231 -0.6802 -2.2255  1.7967
  260SOL    HW2 2681   4.573   2.172   4.329 -0.4104  2.5655  0.1004
  261SOL     OW 2682   3.345   1.396   3.408  0.7488 -0.0943 -0.2988
  261SOL    HW1 2683   3.332   1.328   3.341  2.2201  0.7534 -1.4926
  261SOL    HW2 2684   3.264   1.393   3.460 -0.5239 -0.6644 -2.1947
  262SOL     OW 2685   4.421   3.411   2.639  0.2056 -0.0147 -0.1108
  262SOL    HW1 2686   4.415   3.316   2.631 -2.0287  0.0585 -0.0616
  262SOL    HW2 2687   4.499   3.427   2.691  1.3076 -1.7488 -1.1532
  263SOL     OW 2688   6.059   0.581   1.259 -0.4002 -0.0320 -0.3447
  263SOL    HW1 2689   6.088   0.616   1.175 -1.9378  0.0566 -0.8695
  263SOL    HW2 2690   6.103   0.497   1.267  0.8502  0.5854 -0.5706
  264SOL     OW 2691   4.421   2.338   2.564 -0.1742  0.0159 -0.4376
  264SOL    HW1 2692   4.350   2.281   2.594 -1.2757  1.7292  0.3798
  264SOL    HW2 2693   4.376   2.417   2.532  1.2603  0.2257 -2.0909
  265SOL     OW 2694   5.066   5.571   3.606  0.2259  0.4259 -0.2291
  265SOL    HW1 2695   5.059   5.616   3.691 -4.9100  1.0785 -0.6626
  265SOL    HW2 2696   5.017   5.627   3.546 -0.0703 -2.1631 -2.5848
  266SOL     OW 2697   3.671   0.998   2.316 -0.7235  0.1052  0.1851
  266SOL    HW1 2698   3.613   0.950   2.256  0.3757 -0.3367 -0.5501
  266SOL    HW2 2699   3.756   0.954   2.307 -0.4798  0.1525  1.9342
  267SOL     OW 2700   4.019   1.457   0.898  0.4785  0.3268  0.3407
  267SOL    HW1 2701   4.068   1.497   0.826  0.2288  0.8959  0.4736
  267SOL    HW2 2702   3.928   1.455   0.867  0.3160  0.8651  0.7444
  268SOL     OW 2703   6.179   4.082   2.942  0.4589 -0.0771  0.2309
  268SOL    HW1 2704   6.168   4.018   2.872  1.1676  1.6024 -1.5178
  268SOL    HW2 2705   6.091   4.093   2.979 -0.2801  0.1510 -1.5062
  269SOL     OW 2706   1.959   0.541   2.246  0.0707  0.2973  0.0768
  269SOL    HW1 2707   2.020   0.485   2.293  0.7797  1.2992  0.3901
  269SOL    HW2 2708   1.928   0.603   2.312 -0.7628  0.2398 -0.2418
  270SOL     OW 2709   0.751   6.315   3.594  0.1006  0.1063 -0.0017
  270SOL    HW1 2710   0.681   6.283   3.538 -1.4867 -1.1868  2.4979
  270SOL    HW2 2711   0.795   6.383   3.543 -0.6224 -1.5609 -3.0464
  271SOL     OW 2712   6.205   4.864   1.735  0.4137  0.3476  0.1483
  271SOL    HW1 2713   6.234   4.823   1.816 -1.2673  0.6935  0.9821
  271SOL    HW2 2714   6.179   4.790   1.679  1.4876  0.1124 -0.0549
  272SOL     OW 2715   2.278   2.822   3.751 -1.1070 -0.3148  0.4391
  272SOL    HW1 2716   2.185   2.833   3.732 -0.8112 -0.3725 -1.1929
  272SOL    HW2 2717   2.285   2.734   3.788 -1.3851 -1.5266 -2.1635
  273SOL     OW 2718   1.654   4.331   0.713 -0.1093 -0.0511  0.0187
  273SOL    HW1 2719   1.624   4.270   0.780  3.1739 -1.5826  0.2884
  273SOL    HW2 2720   1.668   4.277   0.635  1.0925  0.6802 -0.3049
  274SOL     OW 2721   4.411   3.549   2.381 -0.0001 -0.7781 -0.3851
  274SOL    HW1 2722   4.401   3.477   2.444 -1.8019 -1.7301 -1.6758
  274SOL    HW2 2723   4.455   3.508   2.306 -0.0193 -0.2484 -0.6857
  275SOL     OW 2724   3.896   2.954   4.108 -0.0819  0.0300 -0.5348
  275SOL    HW1 2725   3.890   2.890   4.037 -0.4432 -0.8778  0.2881
  275SOL    HW2 2726   3.989   2.972   4.117  0.0250 -0.4054 -0.7617
  276SOL     OW 2727   0.292   1.696   2.099  0.3223 -0.0916  0.4320
  276SOL    HW1 2728   0.203   1.729   2.111 -0.0256 -1.0267  0.5403
  276SOL    HW2 2729   0.300   1.626   2.163  0.9369 -0.4009  0.0273
  277SOL     OW 2730   4.057   3.176   2.042 -0.9078 -0.2310  0.3790
  277SOL    HW1 2731   3.984   3.234   2.066 -0.1012  0.4960  1.1324
  277SOL    HW2 2732   4.136   3.226   2.063 -0.0924  0.1310 -2.9993
  278SOL     OW 2733   4.690   1.413   0.790  0.1036  0.2551  0.2002
  278SOL    HW1 2734   4.743   1.454   0.722 -1.6794  2.2903 -0.0849
  278SOL    HW2 2735   4.739   1.424   0.871  1.2244 -0.1801 -0.4063
  279SOL     OW 2736   2.397   1.102   3.190 -0.1938 -0.5487 -0.3152
  279SOL    HW1 2737   2.304   1.095   3.211 -0.2151  1.2857  0.4151
  279SOL    HW2 2738   2.412   1.196   3.179  1.9383 -0.6247  1.3351
  280SOL     OW 2739   0.975   3.152   2.359  0.5584  0.3943 -0.5424
  280SOL    HW1 2740   0.938   3.111   2.437  0.2462  1.0526 -0.3376
  280SOL    HW2 2741   1.010   3.079   2.308  1.4603  0.0293  0.5600
  281SOL     OW 2742   6.230   1.038   3.044  0.0360  0.2199  0.2836
  281SOL    HW1 2743   6.137   1.030   3.022  0.3248  1.1715 -1.4434
  281SOL    HW2 2744   6.239   1.128   3.076  0.4420  0.2594  0.0578
  282SOL     OW 2745   4.462   4.374   3.287  0.2621  0.7929  0.6356
  282SOL    HW1 2746   4.543   4.420   3.312  0.5540  1.3871 -1.2669
  282SOL    HW2 2747   4.482   4.282   3.303  1.9366  0.7588 -1.1796
  283SOL     OW 2748   5.335   4.128   2.296  0.4243 -0.0864 -0.0072
  283SOL    HW1 2749   5.310   4.219   2.311 -0.2633 -0.3126  0.2628
  283SOL    HW2 2750   5.267   4.093   2.238 -0.2395 -0.8736  1.2000
  284SOL     OW 2751   1.409   0.946   2.241 -0.0531 -0.6083  0.3223
  284SOL    HW1 2752   1.345   0.991   2.297  0.4684 -0.6809  0.9876
  284SOL    HW2 2753   1.380   0.965   2.152 -2.3169 -2.4776  0.5667
  285SOL     OW 2754   5.635   1.190   3.477  0.2026 -0.2694  0.4448
  285SOL    HW1 2755   5.543   1.166   3.474  0.1498 -0.2708  1.4767
  285SOL    HW2 2756   5.636   1.285   3.470  0.2858 -0.3982 -1.7568
  286SOL     OW 2757   5.670   6.428   2.900  0.9058  0.1119  0.5405
  286SOL    HW1 2758   5.612   6.363   2.941 -1.0089  0.9475 -0.7025
  286SOL    HW2 2759   5.682   6.396   2.810 -3.1685  3.1126 -1.3811
  287SOL     OW 2760   3.767   6.153   3.263 -0.8558  0.0813 -1.0344
  287SOL    HW1 2761   3.773   6.097   3.341 -1.4346 -1.3131 -1.9450
  287SOL    HW2 2762   3.690   6.208   3.279  0.5847  1.7719  0.5426
  288SOL     OW 2763   4.391   4.943   3.395 -0.0432  0.3525  0.0524
  288SOL    HW1 2764   4.372   5.035   3.376 -1.3750  0.1120  0.0755
  288SOL    HW2 2765   4.322   4.917   3.456 -1.0612 -1.2227 -1.6344
  289SOL     OW 2766   3.038   4.018   3.399 -0.5558  0.4325  0.4998
  289SOL    HW1 2767   3.069   4.056   3.482  0.4281  1.3886 -0.2799
  289SOL    HW2 2768   2.991   4.089   3.357 -1.1227 -0.0791  0.2584
  290SOL     OW 2769   5.204   2.258   3.119  0.2792 -0.4410  0.3284
  290SOL    HW1 2770   5.215   2.352   3.133 -0.7574 -0.5541  2.1420
  290SOL    HW2 2771   5.138   2.252   3.050 -1.8363  0.2158  2.1848
  291SOL     OW 2772   1.945   3.989   3.659  0.0950  0.4001  0.4415
  291SOL    HW1 2773   1.991   4.048   3.599  1.1386  0.3213  1.1274
  291SOL    HW2 2774   1.995   3.907   3.655  0.0229  0.3069  1.1950
  292SOL     OW 2775   2.783   0.304   1.467  0.2844  0.0380 -0.4835
  292SOL    HW1 2776   2.706   0.355   1.441 -0.6655  0.0522  2.0989
  292SOL    HW2 2777   2.837   0.365   1.516  0.3891 -0.7736  0.4387
  293SOL     OW 2778   4.005   1.343   2.871 -0.0105 -0.2536 -0.3159
  293SOL    HW1 2779   4.070   1.409   2.897 -0.8432  0.8118 -0.8567
  293SOL    HW2 2780   3.924   1.374   2.911 -0.0652 -2.0433  1.1128
  294SOL     OW 2781   0.857   4.328   3.682  0.2210 -0.2084  0.0568
  294SOL    HW1 2782   0.889   4.274   3.609 -0.5121 -1.3259  0.5352
  294SOL    HW2 2783   0.936   4.372   3.714  1.1332 -2.0168  0.4811
  295SOL     OW 2784   0.127   0.272   1.014 -0.2489  0.4905  0.4346
  295SOL    HW1 2785   0.212   0.256   1.056 -0.0747 -0.6082 -0.2938
  295SOL    HW2 2786   0.149   0.286   0.922 -0.9894 -1.5963 -0.1044
  296SOL     OW 2787   3.630   4.954   1.717  0.0506  0.7389 -0.5765
  296SOL    HW1 2788   3.657   4.963   1.626  1.5359 -0.1205 -0.2473
  296SOL    HW2 2789   3.553   4.898   1.714 -0.8194  1.9457 -1.4129
  297SOL     OW 2790   5.756   1.753   2.938  0.6475  0.5558  0.0373
  297SOL    HW1 2791   5.755   1.714   2.851  0.1103  0.1732  0.2022
  297SOL    HW2 2792   5.733   1.845   2.924  1.1443  0.6350 -0.2788
  298SOL     OW 2793   1.579   1.927   3.926 -0.1931 -0.4583  0.4031
  298SOL    HW1 2794   1.643   1.857   3.931 -0.8499 -1.1196 -0.1044
  298SOL    HW2 2795   1.628   2.007   3.947  0.9708 -0.8311 -0.7705
  299SOL     OW 2796   5.357   4.186   1.983 -0.1743 -0.0868 -0.0371
  299SOL    HW1 2797   5.273   4.167   2.025 -0.4338  1.1314  0.0327
  299SOL    HW2 2798   5.353   4.139   1.900 -0.6827 -0.5236  0.2269
  300SOL     OW 2799   4.827   1.123   2.798  0.5034  0.5160 -0.1206
  300SOL    HW1 2800   4.743   1.121   2.753  1.1588  1.0219 -1.4246
  300SOL    HW2 2801   4.805   1.129   2.891 -0.8935 -0.6574 -0.3384
  301SOL     OW 2802   2.499   3.861   1.295  0.5318 -0.5116 -0.0365
  301SOL    HW1 2803   2.406   3.838   1.293  0.6806 -1.0486 -0.8882
  301SOL    HW2 2804   2.518   3.873   1.388 -0.7311  1.0118  0.0848
  302SOL     OW 2805   3.637   4.803   3.220 -0.3986 -0.2781 -0.2296
  302SOL    HW1 2806   3.559   4.829   3.270  0.5551  1.6631  0.3603
  302SOL    HW2 2807   3.710   4.818   3.280  0.6248  0.3900 -1.5831
  303SOL     OW 2808   3.128   3.588   3.740 -0.1115 -0.0568 -0.1993
  303SOL    HW1 2809   3.172   3.673   3.752  2.1468 -1.2153  0.4047
  303SOL    HW2 2810   3.038   3.603   3.768 -0.0412  2.3720 -1.0348
  304SOL     OW 2811   6.161   5.863   3.443  0.4418  0.2867 -0.4788
  304SOL    HW1 2812   6.087   5.862   3.503 -0.6814  1.6533 -1.7388
  304SOL    HW2 2813   6.235   5.835   3.495 -0.5750  0.8877  1.3966
  305SOL     OW 2814   4.090   2.468   3.349 -0.3291 -0.0154 -0.3798
  305SOL    HW1 2815   4.045   2.384   3.343 -1.2863  0.4930 -0.5562
  305SOL    HW2 2816   4.028   2.531   3.312  0.6564  0.6698 -0.9168
  306SOL     OW 2817   2.807   5.363   2.242  0.1442  0.2511 -0.2506
  306SOL    HW1 2818   2.843   5.323   2.163 -2.7889 -0.1556 -1.5365
  306SOL    HW2 2819   2.728   5.311   2.260  0.6053  0.4697  2.8742
  307SOL     OW 2820   3.057   0.827   1.923 -0.4829 -0.1441  0.4867
  307SOL    HW1 2821   3.107   0.815   2.003 -1.3239  0.3069  1.1002
  307SOL    HW2 2822   2.981   0.769   1.933 -0.2535 -0.5892 -0.2877
  308SOL     OW 2823   5.171   4.211   3.893 -0.3012 -0.7558  0.7612
  308SOL    HW1 2824   5.113   4.228   3.968 -0.4392 -2.1038  0.9855
  308SOL    HW2 2825   5.175   4.115   3.887 -0.6324 -0.6888 -1.2154
  309SOL     OW 2826   3.375   1.461   2.811 -0.6403  0.5452 -0.2257
  309SOL    HW1 2827   3.387   1.402   2.737 -0.5596  0.8636 -0.4676
  309SOL    HW2 2828   3.287   1.497   2.800 -0.3683  1.1219 -0.5534
  310SOL     OW 2829   5.364   2.321   2.398 -0.1600  0.1419  0.0590
  310SOL    HW1 2830   5.459   2.330   2.399 -0.2644  1.8241  1.7348
  310SOL    HW2 2831   5.332   2.408   2.375 -1.2968 -0.0157  0.9497
  311SOL     OW 2832   1.446   5.933   1.407  0.5565 -0.0152 -0.3106
  311SOL    HW1 2833   1.436   6.018   1.363 -1.1610  0.0286  0.0968
  311SOL    HW2 2834   1.433   5.868   1.338 -1.4050  0.0596 -0.0572
  312SOL     OW 2835   2.043   3.289   0.878 -0.1747  0.1896 -0.3096
  312SOL    HW1 2836   1.955   3.302   0.915  0.0674  1.0166 -0.0088
  312SOL    HW2 2837   2.100   3.284   0.955 -0.0653 -1.3551 -0.4580
  313SOL     OW 2838   0.271   6.170   1.106  0.4897  0.0696 -0.0910
  313SOL    HW1 2839   0.267   6.075   1.102 -0.3582  0.0704  0.5679
  313SOL    HW2 2840   0.267   6.190   1.200 -2.0855  0.8467 -0.3001
  314SOL     OW 2841   6.018   4.404   4.492  0.0089  0.2030 -0.4054
  314SOL    HW1 2842   6.049   4.315   4.509 -0.7126  0.1284  0.6281
  314SOL    HW2 2843   6.083   4.460   4.536 -0.5582  0.0927  0.6237
  315SOL     OW 2844   1.338   0.222   1.701  0.5434 -0.5899 -0.1454
  315SOL    HW1 2845   1.336   0.215   1.606 -2.3549 -1.1630 -0.1285
  315SOL    HW2 2846   1.319   0.315   1.718 -2.5798 -1.1077 -0.2109
  316SOL     OW 2847   0.024   3.982   3.885  0.9136 -0.3014 -0.3749
  316SOL    HW1 2848   0.102   4.038   3.882 -0.3192  1.5518  0.2160
  316SOL    HW2 2849   0.005   3.973   3.978 -0.6784  0.9531 -0.5407
  317SOL     OW 2850   0.978   2.492   2.072 -0.5142 -0.7707 -0.8094
  317SOL    HW1 2851   0.945   2.537   2.150  0.6053 -0.3554 -0.5550
  317SOL    HW2 2852   0.997   2.562   2.009 -0.3056 -1.0071 -1.0152
  318SOL     OW 2853   2.303   2.209   2.335  0.1684 -0.1215 -0.3947
  318SOL    HW1 2854   2.388   2.206   2.380  0.8783 -1.1651 -1.7318
  318SOL    HW2 2855   2.258   2.285   2.374  1.6907  0.4389  0.3605
  319SOL     OW 2856   1.992   4.957   1.425 -0.3276 -0.1194  0.0970
  319SOL    HW1 2857   1.924   5.024   1.414 -0.8479 -0.7568 -0.7859
  319SOL    HW2 2858   1.980   4.925   1.514 -1.4339 -0.4480 -0.1432
  320SOL     OW 2859   3.733   5.114   4.189  0.1602 -0.5247 -0.4426
  320SOL    HW1 2860   3.716   5.202   4.222 -1.1000 -0.5369 -1.0150
  320SOL    HW2 2861   3.688   5.056   4.250  0.9762 -0.7809 -0.0764
  321SOL     OW 2862   3.204   3.781   4.406 -0.5845  0.0426 -0.4132
  321SOL    HW1 2863   3.118   3.777   4.449 -0.8902 -1.6495 -1.1225
  321SOL    HW2 2864   3.252   3.707   4.441 -0.9724 -1.6410 -3.1427
  322SOL     OW 2865   0.747   6.355   1.292 -0.4808  0.0972  0.4466
  322SOL    HW1 2866   0.714   6.319   1.374 -0.9383  2.3816  1.3601
  322SOL    HW2 2867   0.762   6.279   1.236 -1.2830 -1.4489  2.2231
  323SOL     OW 2868   5.842   6.354   3.185 -0.3517  0.3591  0.5006
  323SOL    HW1 2869   5.920   6.321   3.229 -0.7544  0.6889  1.4982
  323SOL    HW2 2870   5.772   6.294   3.211 -0.5536  0.4400  0.1462
  324SOL     OW 2871   4.812   4.166   2.496  0.4810  0.9028  0.3675
  324SOL    HW1 2872   4.895   4.211   2.510  0.9480  0.2641 -0.2981
  324SOL    HW2 2873   4.770   4.217   2.426  0.2046  1.3653  0.8687
  325SOL     OW 2874   6.133   0.931   1.281  0.0765  0.1003  0.6166
  325SOL    HW1 2875   6.198   0.867   1.252  0.1939  0.4491  0.1187
  325SOL    HW2 2876   6.070   0.936   1.209 -1.4170 -1.4410  1.7103
  326SOL     OW 2877   3.083   2.026   2.835  0.9174 -1.2756 -0.1280
  326SOL    HW1 2878   3.096   2.119   2.817 -1.0844 -1.2245 -1.6788
  326SOL    HW2 2879   2.996   2.007   2.800  0.5789 -3.3711  1.6277
  327SOL     OW 2880   0.572   0.238   0.389  0.2975 -0.1595 -0.2574
  327SOL    HW1 2881   0.570   0.164   0.327 -0.3538 -0.3687  0.0100
  327SOL    HW2 2882   0.562   0.197   0.475  0.1425  0.2260 -0.0907
  328SOL     OW 2883   0.499   1.106   2.087  0.2125 -0.3880  0.4694
  328SOL    HW1 2884   0.547   1.155   2.021 -1.5254  0.1363 -0.4648
  328SOL    HW2 2885   0.407   1.117   2.063 -0.4131 -1.1098  2.3416
  329SOL     OW 2886   3.070   0.796   0.516  0.3411 -0.5986 -0.2682
  329SOL    HW1 2887   3.082   0.856   0.590  0.3436  1.6461 -1.9783
  329SOL    HW2 2888   3.158   0.762   0.498  0.2564 -1.6007  1.0380
  330SOL     OW 2889   3.342   5.770   3.005 -0.0037  0.5809  0.5282
  330SOL    HW1 2890   3.329   5.691   2.953  1.8647 -0.6613  1.8441
  330SOL    HW2 2891   3.255   5.788   3.042 -0.9127  0.3541 -1.3447
  331SOL     OW 2892   3.682   6.330   1.653  0.6188  0.2591  0.6154
  331SOL    HW1 2893   3.639   6.283   1.583 -1.4070  2.8828 -0.0499
  331SOL    HW2 2894   3.611   6.369   1.705  2.1037  0.5543  2.5876
  332SOL     OW 2895   1.104   1.763   3.539  0.1162  0.6347  0.0664
  332SOL    HW1 2896   1.105   1.843   3.592 -0.7851  0.6177  0.1266
  332SOL    HW2 2897   1.134   1.791   3.453 -1.5783  1.3703 -0.3301
  333SOL     OW 2898   2.811   5.326   1.011  0.1067  0.3956 -0.1458
  333SOL    HW1 2899   2.832   5.247   1.060 -0.1531  0.3949 -0.0323
  333SOL    HW2 2900   2.718   5.341   1.029 -0.2892 -0.2207 -1.5216
  334SOL     OW 2901   3.114   2.933   2.693 -0.6985 -0.5559  0.1901
  334SOL    HW1 2902   3.049   2.983   2.742  1.4157  2.6918 -0.0356
  334SOL    HW2 2903   3.182   2.913   2.757  0.9007  1.5314 -0.7453
  335SOL     OW 2904   5.077   3.057   4.033 -0.1114  0.3072 -0.3445
  335SOL    HW1 2905   5.098   3.075   4.124  0.3432  1.5274 -0.6713
  335SOL    HW2 2906   5.033   2.972   4.034  2.9616 -1.4644  0.6502
  336SOL     OW 2907   4.881   3.490   1.855  0.1575 -0.5671 -0.4518
  336SOL    HW1 2908   4.909   3.581   1.845 -0.3569 -0.2131  1.0831
  336SOL    HW2 2909   4.956   3.447   1.895 -0.3893 -0.3018  0.8804
  337SOL     OW 2910   5.128   2.463   1.835 -0.4579  0.3373 -0.0133
  337SOL    HW1 2911   5.146   2.543   1.884 -1.2836  0.1792  0.5755
  337SOL    HW2 2912   5.119   2.395   1.902  3.1636 -0.9280 -0.5905
  338SOL     OW 2913   6.264   4.629   0.478 -0.8384  0.6611 -0.2281
  338SOL    HW1 2914   6.323   4.676   0.419  0.6206  0.5920  1.1102
  338SOL    HW2 2915   6.259   4.684   0.556 -1.1336 -0.1839  0.3670
  339SOL     OW 2916   5.129   3.384   3.405  0.0272 -0.1841 -0.1295
  339SOL    HW1 2917   5.088   3.407   3.322  0.5135  0.8054 -0.1019
  339SOL    HW2 2918   5.129   3.465   3.456 -1.5029 -1.0609  1.3931
  340SOL     OW 2919   1.364   4.535   1.928 -0.4134  0.1207  0.0382
  340SOL    HW1 2920   1.311   4.459   1.902 -0.1229  0.3574 -1.2842
  340SOL    HW2 2921   1.309   4.581   1.992 -1.6066  0.0737 -0.9122
  341SOL     OW 2922   0.001   0.657   3.469  0.0454  0.0809  0.0510
  341SOL    HW1 2923   0.087   0.616   3.484  0.1830  0.7559  1.2786
  341SOL    HW2 2924  -0.060   0.584   3.462  1.0962 -0.6815 -4.5407
  342SOL     OW 2925   0.994   3.556   0.753  0.0160 -0.7551  0.4262
  342SOL    HW1 2926   0.963   3.469   0.728 -0.6056 -0.6816  0.9115
  342SOL    HW2 2927   0.954   3.615   0.689 -1.6364 -0.5578  1.5786
  343SOL     OW 2928   1.357   0.614   0.742  0.4211  0.5394 -0.5617
  343SOL    HW1 2929   1.423   0.662   0.792 -0.8838 -0.7697  2.7224
  343SOL    HW2 2930   1.274   0.639   0.781 -0.4476 -2.8175  0.0613
  344SOL     OW 2931   2.111   6.114   0.452  0.3028 -0.0054 -0.2197
  344SOL    HW1 2932   2.095   6.206   0.472  0.4815  0.0945 -0.5387
  344SOL    HW2 2933   2.197   6.096   0.489  0.2883 -0.0336 -0.1992
  345SOL     OW 2934   3.302   4.222   3.282  0.1975 -0.5398 -0.5298
  345SOL    HW1 2935   3.210   4.222   3.307  0.5785  1.5366  1.2393
  345SOL    HW2 2936   3.305   4.273   3.201 -0.0614  0.9732  0.3733
  346SOL     OW 2937   0.813   4.551   2.259 -0.3509 -0.2196  0.5773
  346SOL    HW1 2938   0.887   4.600   2.295 -0.6117  0.6801 -0.0902
  346SOL    HW2 2939   0.854   4.477   2.214  0.0042 -1.1279  2.2952
  347SOL     OW 2940   2.339   3.884   4.326 -0.1189  0.4846  0.2603
  347SOL    HW1 2941   2.246   3.864   4.314 -0.0848  0.3253  0.2503
  347SOL    HW2 2942   2.342   3.978   4.342 -0.4522  0.2561  1.8930
  348SOL     OW 2943   3.980   3.020   2.747 -0.1106  0.2568  0.1373
  348SOL    HW1 2944   4.031   3.101   2.747  0.9260 -0.3656  0.7912
  348SOL    HW2 2945   3.892   3.046   2.720  0.4631  1.4242 -0.6734
  349SOL     OW 2946   0.021   0.869   4.327 -0.0391  0.0054 -0.5566
  349SOL    HW1 2947   0.113   0.885   4.303  0.1463  0.4957  0.4102
  349SOL    HW2 2948   0.018   0.887   4.421 -1.3203  0.8744 -0.7444
  350SOL     OW 2949   1.562   2.547   1.632  0.3694  0.1820  0.2878
  350SOL    HW1 2950   1.500   2.619   1.642 -1.2532 -1.2078  0.5952
  350SOL    HW2 2951   1.562   2.528   1.538 -2.2244 -1.8830  0.5898
  351SOL     OW 2952   0.362   0.428   1.129 -0.1744  0.2778  0.0833
  351SOL    HW1 2953   0.431   0.468   1.182 -0.5347 -0.9289  1.5452
  351SOL    HW2 2954   0.380   0.334   1.133 -1.2951  0.0278 -0.3707
  352SOL     OW 2955   2.265   3.603   3.852 -0.2730  0.6303 -0.2043
  352SOL    HW1 2956   2.358   3.620   3.861 -0.1695  0.2160 -0.4949
  352SOL    HW2 2957   2.223   3.685   3.880  0.1524  0.6060  0.5315
  353SOL     OW 2958   1.318   3.719   4.390 -0.2094 -0.4610 -0.0032
  353SOL    HW1 2959   1.310   3.774   4.312 -0.9368  0.8199  0.9279
  353SOL    HW2 2960   1.386   3.761   4.442  0.4730 -1.4742 -0.0552
  354SOL     OW 2961   6.229   1.600   3.252  0.5912 -0.1219 -0.1229
  354SOL    HW1 2962   6.267   1.608   3.340  0.7041  2.3094 -0.3133
  354SOL    HW2 2963   6.289   1.650   3.196  0.6592 -1.8521 -1.6699
  355SOL     OW 2964   1.271   2.266   0.391  0.2343  0.1146 -0.0759
  355SOL    HW1 2965   1.244   2.338   0.334 -0.8214 -0.1947  0.0077
  355SOL    HW2 2966   1.254   2.187   0.340  0.2208 -0.1248  0.2974
  356SOL     OW 2967   0.619   3.073   3.296  0.0299  0.0535 -0.5533
  356SOL    HW1 2968   0.555   3.057   3.226  0.5943  1.7199 -1.5262
  356SOL    HW2 2969   0.683   3.002   3.287 -0.6819 -0.5713 -0.7720
  357SOL     OW 2970   2.977   2.671   2.781 -0.2667 -0.0770  0.2129
  357SOL    HW1 2971   2.945   2.586   2.813  0.7231  0.3222  2.4873
  357SOL    HW2 2972   2.921   2.735   2.824  0.1704  0.4833 -0.0495
  358SOL     OW 2973   0.535   2.631   3.408 -0.6795  0.3422  0.1575
  358SOL    HW1 2974   0.606   2.590   3.359 -0.2751 -0.2329  1.1802
  358SOL    HW2 2975   0.532   2.582   3.490 -1.6487  0.9658  0.5087
  359SOL     OW 2976   0.002   3.687   1.506  0.1221 -0.0549  0.0305
  359SOL    HW1 2977  -0.062   3.748   1.469  0.9374  0.7719 -0.0677
  359SOL    HW2 2978  -0.027   3.675   1.597  0.4978  1.2904  0.3548
  360SOL     OW 2979   5.876   4.672   3.089  0.7323  0.3000  0.0285
  360SOL    HW1 2980   5.831   4.683   3.006  1.1615 -0.7153 -0.3532
  360SOL    HW2 2981   5.809   4.640   3.150  1.1059 -2.3682 -0.8279
  361SOL     OW 2982   1.543   0.893   3.351 -0.2947  0.6044  0.1769
  361SOL    HW1 2983   1.531   0.984   3.379  0.1574  0.7659 -0.1400
  361SOL    HW2 2984   1.543   0.897   3.255 -0.6928  0.2131  0.1597
  362SOL     OW 2985   3.804   4.054   3.659  0.3323  0.4098  0.1674
  362SOL    HW1 2986   3.771   4.143   3.651  0.7373  0.7668  2.0664
  362SOL    HW2 2987   3.735   3.999   3.622 -1.3270  1.3126  1.7837
  363SOL     OW 2988   0.883   0.715   0.962  0.1445  0.2802 -0.1970
  363SOL    HW1 2989   0.795   0.752   0.962  0.2382  0.5090 -0.7272
  363SOL    HW2 2990   0.885   0.659   1.040 -0.6130 -0.0640 -0.4132
  364SOL     OW 2991   0.926   6.114   0.139 -0.4142 -0.1940  0.2352
  364SOL    HW1 2992   0.997   6.178   0.130 -0.5058 -0.1965 -0.5898
  364SOL    HW2 2993   0.910   6.109   0.233  0.0176  0.5381  0.3551
  365SOL     OW 2994   1.619   3.045   0.252 -0.4094 -0.3567 -0.1197
  365SOL    HW1 2995   1.709   3.027   0.277  0.4492  0.6821 -2.2321
  365SOL    HW2 2996   1.574   2.961   0.260  1.1137 -1.2351 -0.5270
  366SOL     OW 2997   2.837   1.695   0.444 -0.2275  0.3336  0.3657
  366SOL    HW1 2998   2.793   1.751   0.380  2.2703  2.2660  0.1721
  366SOL    HW2 2999   2.899   1.644   0.392  1.1256  1.1902  1.0855
  367SOL     OW 3000   5.161   0.456   3.257 -0.6281  0.6741  0.6368
  367SOL    HW1 3001   5.101   0.382   3.245 -1.3761  1.2289  0.8903
  367SOL    HW2 3002   5.106   0.525   3.295  0.4664  0.7353  2.1854
  368SOL     OW 3003   5.875   1.430   1.547 -0.4580  0.7587 -0.3957
  368SOL    HW1 3004   5.828   1.504   1.510  0.3769  1.3369 -0.3304
  368SOL    HW2 3005   5.916   1.464   1.626 -2.1431 -0.4343  1.0584
  369SOL     OW 3006   5.513   0.353   4.096  0.5421  0.0118 -0.2443
  369SOL    HW1 3007   5.462   0.273   4.088 -0.5251  0.8175 -1.9573
  369SOL    HW2 3008   5.452   0.424   4.076  1.7741  1.1763 -0.0790
  370SOL     OW 3009   2.233   4.029   2.006 -0.3466 -0.3905 -0.0769
  370SOL    HW1 3010   2.213   4.092   2.074  0.0378 -0.0087 -0.3103
  370SOL    HW2 3011   2.260   3.950   2.053  0.3987  0.0313  0.2215
  371SOL     OW 3012   0.633   1.253   3.933 -0.3960 -0.0151  0.1189
  371SOL    HW1 3013   0.653   1.257   4.027 -1.1363  0.5000  0.2696
  371SOL    HW2 3014   0.716   1.268   3.890 -0.0412 -0.2698  0.6935
  372SOL     OW 3015   5.232   5.140   2.620 -0.6873 -0.4334 -0.5074
  372SOL    HW1 3016   5.321   5.159   2.590 -1.4329  1.4771 -1.7015
  372SOL    HW2 3017   5.204   5.221   2.663 -1.4885 -1.3761  0.7980
  373SOL     OW 3018   4.454   3.034   0.955  0.0974  0.1845  0.1838
  373SOL    HW1 3019   4.484   2.946   0.931 -0.6461 -0.1172  0.3530
  373SOL    HW2 3020   4.360   3.025   0.968  0.3021  0.5785  2.1611
  374SOL     OW 3021   1.566   1.840   3.122  0.4852  0.0330  1.0764
  374SOL    HW1 3022   1.555   1.903   3.192 -0.2416 -1.5848  2.5074
  374SOL    HW2 3023   1.514   1.875   3.049 -0.7454  0.5946  2.1845
  375SOL     OW 3024   0.335   4.267   2.221  0.3973  0.1246 -0.1072
  375SOL    HW1 3025   0.421   4.303   2.243  0.6883 -0.8397  0.4114
  375SOL    HW2 3026   0.354   4.186   2.173 -0.1922 -0.3747  0.4616
  376SOL     OW 3027   5.279   4.243   3.657 -0.6247 -0.3797  0.4126
  376SOL    HW1 3028   5.364   4.203   3.678 -0.5007  0.7663  2.3304
  376SOL    HW2 3029   5.233   4.245   3.741 -1.8254  0.6968 -0.2438
  377SOL     OW 3030   0.468   2.702   2.088  0.5946  0.3911  0.4431
  377SOL    HW1 3031   0.484   2.611   2.063 -0.1117  0.3017  0.3107
  377SOL    HW2 3032   0.479   2.751   2.006  1.9805  0.5699  0.6997
  378SOL     OW 3033   3.868   1.161   4.473 -0.0080 -0.2475 -0.2765
  378SOL    HW1 3034   3.960   1.143   4.452 -0.5182 -1.6973 -1.4098
  378SOL    HW2 3035   3.846   1.237   4.418  0.6916  0.5889  0.5595
  379SOL     OW 3036   0.685   2.901   0.622 -0.4819 -0.3677 -0.6597
  379SOL    HW1 3037   0.708   2.820   0.577  1.6844  1.2067 -2.6609
  379SOL    HW2 3038   0.725   2.893   0.709  1.4116 -0.7407 -1.5034
  380SOL     OW 3039   0.438   2.380   2.735 -0.3004  0.1294 -0.1283
  380SOL    HW1 3040   0.447   2.467   2.696  1.0829  0.3012  0.4989
  380SOL    HW2 3041   0.441   2.320   2.661  1.6843  0.4781 -0.3861
  381SOL     OW 3042   0.481   0.596   2.986 -0.2406  0.3412 -0.6001
  381SOL    HW1 3043   0.529   0.587   3.068 -0.4482 -0.9832 -0.6099
  381SOL    HW2 3044   0.534   0.657   2.934 -0.9657  2.5597  1.1081
  382SOL     OW 3045   4.357   1.451   4.160 -0.5183  0.3121  0.2250
  382SOL    HW1 3046   4.422   1.397   4.204  0.6582  1.1751 -0.3703
  382SOL    HW2 3047   4.285   1.392   4.141  1.4819 -1.6020 -2.1184
  383SOL     OW 3048   0.553   3.148   0.897  0.3703  0.1616  0.3166
  383SOL    HW1 3049   0.478   3.111   0.852 -0.0956 -0.5358  1.6150
  383SOL    HW2 3050   0.607   3.186   0.827 -0.5741 -0.4027 -0.7476
  384SOL     OW 3051   4.607   3.531   3.745 -0.7274 -0.1817 -0.0579
  384SOL    HW1 3052   4.651   3.478   3.678 -1.5009 -1.6170  0.5148
  384SOL    HW2 3053   4.651   3.508   3.827 -0.5336  0.7031  0.0955
  385SOL     OW 3054   1.762   4.781   1.534  0.3643 -0.0285 -0.2578
  385SOL    HW1 3055   1.812   4.717   1.483 -0.0553 -0.4577 -0.1279
  385SOL    HW2 3056   1.675   4.781   1.495 -0.4268 -1.4772  1.3922
  386SOL     OW 3057   3.858   0.641   3.112 -0.1405 -1.4543  0.3232
  386SOL    HW1 3058   3.832   0.583   3.184  0.6068  0.3637  2.1673
  386SOL    HW2 3059   3.799   0.716   3.120  1.2396 -0.3214  0.3499
  387SOL     OW 3060   4.184   1.533   2.954 -0.6524 -0.4599  0.2517
  387SOL    HW1 3061   4.258   1.489   2.996  0.4343 -1.8807 -2.8176
  387SOL    HW2 3062   4.219   1.617   2.924 -1.5874  0.8231  2.4863
  388SOL     OW 3063   1.662   0.440   3.150 -0.3377  0.2504  0.3627
  388SOL    HW1 3064   1.715   0.507   3.107 -2.4797  1.8226 -0.0263
  388SOL    HW2 3065   1.617   0.395   3.078  0.5534 -1.1736  0.6666
  389SOL     OW 3066   5.590   3.522   3.272  0.7554  0.9472  0.3608
  389SOL    HW1 3067   5.603   3.504   3.365  2.0600 -1.5140 -0.2140
  389SOL    HW2 3068   5.502   3.560   3.267 -0.6047 -1.6559  2.3189
  390SOL     OW 3069   3.695   2.794   0.279  0.4597 -0.0186 -0.1713
  390SOL    HW1 3070   3.718   2.887   0.283 -1.4087  0.5934 -1.5647
  390SOL    HW2 3071   3.759   2.756   0.219  3.4581 -0.5174  3.0703
  391SOL     OW 3072   6.315   2.785   0.998 -0.6647  0.0584 -0.3343
  391SOL    HW1 3073   6.241   2.728   0.977 -0.5128 -0.4183  0.3937
  391SOL    HW2 3074   6.391   2.727   0.994 -0.4055  0.4029 -0.4320
  392SOL     OW 3075   3.065   0.736   3.661  0.1648  0.3411  0.8218
  392SOL    HW1 3076   3.083   0.814   3.608  0.2046  0.3099  0.7894
  392SOL    HW2 3077   2.979   0.706   3.633  0.8226 -0.5544 -0.2945
  393SOL     OW 3078   3.544   0.420   1.951  0.7830  0.4180 -0.2025
  393SOL    HW1 3079   3.511   0.424   2.041 -0.4628 -0.9715 -0.5430
  393SOL    HW2 3080   3.508   0.497   1.909 -1.7657 -0.7741 -0.4156
  394SOL     OW 3081   0.016   4.836   1.101 -0.0031 -0.0427  0.3030
  394SOL    HW1 3082  -0.077   4.816   1.117  0.1101 -1.3892 -0.6018
  394SOL    HW2 3083   0.063   4.781   1.165  0.1851  0.8310  0.9371
  395SOL     OW 3084   5.055   3.091   1.974 -0.1977 -0.2882 -0.2850
  395SOL    HW1 3085   5.039   3.170   2.026  0.9398 -0.6270  0.6162
  395SOL    HW2 3086   5.020   3.020   2.028 -0.6619 -0.4704 -0.8188
  396SOL     OW 3087   0.997   2.680   0.182 -0.5997  0.3899 -0.2326
  396SOL    HW1 3088   1.010   2.772   0.159 -1.1785  0.3886 -0.5826
  396SOL    HW2 3089   0.914   2.657   0.141  0.1026 -0.6125 -1.1606
  397SOL     OW 3090   0.371   5.378   3.348 -0.2543  0.3159 -0.2942
  397SOL    HW1 3091   0.417   5.413   3.425  0.4147  0.8007 -0.9079
  397SOL    HW2 3092   0.280   5.368   3.378 -0.1054  0.9627  0.4144
  398SOL     OW 3093   4.657   5.575   3.316  0.2221 -0.1580  0.5335
  398SOL    HW1 3094   4.595   5.529   3.372  1.7232  0.2184  2.6556
  398SOL    HW2 3095   4.603   5.636   3.265 -1.2717 -0.8268  1.2520
  399SOL     OW 3096   0.066   1.730   1.958 -0.0189 -0.1340 -0.2734
  399SOL    HW1 3097  -0.023   1.765   1.954  0.0470  0.2807  1.2461
  399SOL    HW2 3098   0.111   1.771   1.885 -1.0094 -0.1510 -0.9080
  400SOL     OW 3099   3.941   2.697   3.231  0.6020  0.4724  0.0287
  400SOL    HW1 3100   3.874   2.645   3.187 -0.4242  0.9693  0.9748
  400SOL    HW2 3101   3.929   2.786   3.198  1.4809  0.3813 -0.5728
  401SOL     OW 3102   6.280   5.004   2.823  0.3325  0.2231 -0.1478
  401SOL    HW1 3103   6.300   4.968   2.910  1.9815  0.7409 -0.2842
  401SOL    HW2 3104   6.237   4.931   2.777 -0.1182 -0.2153  0.9283
  402SOL     OW 3105   2.749   0.317   3.980 -0.2807 -0.2962  0.0257
  402SOL    HW1 3106   2.819   0.290   4.039  0.9943  4.0562  0.8850
  402SOL    HW2 3107   2.679   0.347   4.039 -0.9592 -0.3550 -0.7434
  403SOL     OW 3108   5.051   0.322   2.124 -0.0940  0.2933 -0.1461
  403SOL    HW1 3109   5.126   0.365   2.082 -0.4472  1.0111 -0.0588
  403SOL    HW2 3110   5.064   0.229   2.106  0.1559  0.5177 -1.2204
  404SOL     OW 3111   0.642   6.176   0.507  0.2444  0.1793  0.5609
  404SOL    HW1 3112   0.678   6.228   0.435 -0.8670  1.0317  0.6057
  404SOL    HW2 3113   0.614   6.094   0.466 -1.3644  1.0732 -0.1938
  405SOL     OW 3114   2.311   4.065   2.372 -0.3819  0.5356  0.0778
  405SOL    HW1 3115   2.380   4.132   2.371  0.3252 -0.1718 -0.7519
  405SOL    HW2 3116   2.254   4.089   2.299 -1.3568  1.4338  1.1000
  406SOL     OW 3117   1.198   0.603   4.270  0.3868  0.2514  0.3817
  406SOL    HW1 3118   1.133   0.671   4.249  0.9230  0.4158 -0.8109
  406SOL    HW2 3119   1.242   0.586   4.188  1.2620 -0.5065  0.9926
  407SOL     OW 3120   4.916   2.220   2.966  0.3215 -0.2291 -0.3097
  407SOL    HW1 3121   4.876   2.280   3.029 -0.4056 -1.1125  0.0798
  407SOL    HW2 3122   4.945   2.277   2.895 -3.2374  0.3518 -1.5147
  408SOL     OW 3123   2.081   0.721   1.295 -0.8682  0.4147 -0.0123
  408SOL    HW1 3124   2.009   0.759   1.346 -0.5354 -1.1590  1.7153
  408SOL    HW2 3125   2.145   0.694   1.360  0.2840 -0.2886 -1.3917
  409SOL     OW 3126   2.992   0.875   2.947 -0.1547 -0.2286 -0.2192
  409SOL    HW1 3127   2.957   0.943   2.889  2.6555 -0.0632 -1.9187
  409SOL    HW2 3128   2.953   0.794   2.915 -0.1514  0.0962 -1.0785
  410SOL     OW 3129   2.343   0.041   4.428 -0.2114  0.4112 -0.2141
  410SOL    HW1 3130   2.367  -0.036   4.480  0.6578  1.0231  0.3293
  410SOL    HW2 3131   2.250   0.054   4.445 -0.4716 -0.7624 -0.6506
  411SOL     OW 3132   6.418   0.482   1.767 -0.0789  0.3263  0.5422
  411SOL    HW1 3133   6.512   0.496   1.754  0.4773 -0.2147  3.4114
  411SOL    HW2 3134   6.411   0.443   1.854 -2.9215 -0.5313  0.0301
  412SOL     OW 3135   3.381   5.615   2.760 -0.2383  0.4358 -0.1699
  412SOL    HW1 3136   3.297   5.603   2.716  0.3458 -0.5517 -1.0781
  412SOL    HW2 3137   3.446   5.608   2.689  0.5967  1.7109  0.4195
  413SOL     OW 3138   1.754   4.848   3.437 -0.6213 -0.8441 -0.3943
  413SOL    HW1 3139   1.754   4.835   3.342  0.2349 -0.2795 -0.4871
  413SOL    HW2 3140   1.697   4.922   3.452 -0.3526 -0.6073 -0.5281
  414SOL     OW 3141   3.877   0.461   3.558 -0.5293 -0.2842 -0.0113
  414SOL    HW1 3142   3.902   0.448   3.467 -1.7368  0.5568 -0.4838
  414SOL    HW2 3143   3.792   0.418   3.566 -0.5917 -0.0485  0.6313
  415SOL     OW 3144   1.114   2.140   1.446 -0.1175  0.4318  0.3585
  415SOL    HW1 3145   1.141   2.050   1.467  0.1529  0.0331 -1.5279
  415SOL    HW2 3146   1.031   2.129   1.400 -0.3010  1.1927  0.5082
  416SOL     OW 3147   0.073   2.897   4.356 -0.3164  0.1340  0.6333
  416SOL    HW1 3148  -0.003   2.955   4.368  0.1894  0.8686  0.3798
  416SOL    HW2 3149   0.036   2.817   4.318 -0.9095  0.6548  0.0845
  417SOL     OW 3150   1.922   6.024   1.232 -0.0563 -0.7102  0.6117
  417SOL    HW1 3151   1.979   6.097   1.208 -0.3889 -0.5739  0.2303
  417SOL    HW2 3152   1.855   6.064   1.288 -0.1762 -0.7412  0.4912
  418SOL     OW 3153   4.076   2.108   3.598  0.0999 -0.3715 -0.2591
  418SOL    HW1 3154   3.983   2.116   3.619 -0.0209 -0.8192 -0.6372
  418SOL    HW2 3155   4.104   2.026   3.639  0.5640  0.2323  0.6912
  419SOL     OW 3156   0.204   4.078   2.492  0.2151  0.0822 -0.1143
  419SOL    HW1 3157   0.227   3.990   2.462 -1.8642 -0.9684  1.1593
  419SOL    HW2 3158   0.210   4.132   2.413  0.7031 -1.3841 -1.1193
  420SOL     OW 3159   5.612   4.356   3.458 -0.1331  0.1965 -0.4352
  420SOL    HW1 3160   5.519   4.369   3.475 -0.5304 -0.0818 -2.1756
  420SOL    HW2 3161   5.650   4.337   3.543 -1.8755 -0.8696  0.1539
  421SOL     OW 3162   4.009   5.334   4.424  0.5111  0.2647 -0.9406
  421SOL    HW1 3163   4.070   5.363   4.356  1.5181  0.1543 -0.1154
  421SOL    HW2 3164   3.923   5.345   4.385  1.0519  0.4073 -2.1561
  422SOL     OW 3165   0.396   5.045   2.499  0.0196  0.0381 -0.9193
  422SOL    HW1 3166   0.401   4.977   2.433  1.2597 -1.1644  0.3447
  422SOL    HW2 3167   0.307   5.039   2.533 -0.0478 -0.5817 -1.1958
  423SOL     OW 3168   3.976   3.943   3.022  0.3346 -0.6916  0.3145
  423SOL    HW1 3169   3.946   3.934   3.112 -0.2261  1.7475  0.4488
  423SOL    HW2 3170   4.067   3.975   3.030 -0.3354  1.4550  0.1415
  424SOL     OW 3171   2.091   4.562   2.756 -0.1211  0.0144 -0.1198
  424SOL    HW1 3172   2.185   4.564   2.739 -0.5062  1.7048 -2.5925
  424SOL    HW2 3173   2.083   4.580   2.849  1.9790  1.0557 -0.0876
  425SOL     OW 3174   2.144   3.440   0.648 -0.0030 -0.5768 -0.4140
  425SOL    HW1 3175   2.141   3.374   0.717 -0.7937 -0.3942 -0.2685
  425SOL    HW2 3176   2.183   3.395   0.573  2.7445 -0.2637  0.6828
  426SOL     OW 3177   3.545   5.335   0.785 -0.0592 -0.2549  0.4850
  426SOL    HW1 3178   3.591   5.312   0.705 -2.0504  1.0595 -1.1555
  426SOL    HW2 3179   3.520   5.251   0.824  0.1517 -0.9140 -0.7582
  427SOL     OW 3180   3.527   1.806   0.528 -0.9031  0.1395 -0.5226
  427SOL    HW1 3181   3.447   1.859   0.534 -0.6016  0.6985 -1.2610
  427SOL    HW2 3182   3.533   1.762   0.613 -1.4890  0.8262 -0.1125
  428SOL     OW 3183   2.709   0.831   2.098  0.9524  0.3466 -0.5889
  428SOL    HW1 3184   2.707   0.812   2.192 -1.5915 -0.6129 -0.7401
  428SOL    HW2 3185   2.791   0.794   2.068  0.8781 -1.2186  0.9561
  429SOL     OW 3186   0.307   6.114   0.734 -0.1065  0.3154  0.0999
  429SOL    HW1 3187   0.331   6.076   0.650 -2.4862  0.3007 -0.6346
  429SOL    HW2 3188   0.327   6.045   0.798  0.4061 -0.1979 -0.5983
  430SOL     OW 3189   4.041   3.593   0.199 -0.2484 -0.0808  0.1097
  430SOL    HW1 3190   4.064   3.633   0.116 -0.3299  0.2385  0.2389
  430SOL    HW2 3191   4.124   3.561   0.234 -0.2888 -0.7048 -0.3427
  431SOL     OW 3192   3.833   3.373   2.634 -0.1219  0.6441  0.0822
  431SOL    HW1 3193   3.764   3.435   2.658 -1.4953 -0.8293  0.0935
  431SOL    HW2 3194   3.864   3.403   2.548 -0.6247  1.4467  0.1779
  432SOL     OW 3195   0.869   1.217   1.886 -0.1153  0.1371 -0.5987
  432SOL    HW1 3196   0.876   1.123   1.871  0.3236 -0.2486  1.7194
  432SOL    HW2 3197   0.776   1.236   1.874 -0.6584 -1.0965  1.2517
  433SOL     OW 3198   3.486   0.010   2.598 -0.1218 -0.5920 -0.2553
  433SOL    HW1 3199   3.562   0.066   2.618  1.3590 -1.6066 -2.6728
  433SOL    HW2 3200   3.411   0.066   2.617  1.2527  2.5157 -2.9807
  434SOL     OW 3201   2.084   5.232   0.391 -0.4999  0.1042 -0.3058
  434SOL    HW1 3202   2.152   5.222   0.324  0.4080 -2.8238  0.8587
  434SOL    HW2 3203   2.130   5.265   0.468 -1.1175  1.3942 -0.4629
  435SOL     OW 3204   3.108   2.696   2.524 -0.1876  0.2496 -0.1802
  435SOL    HW1 3205   3.019   2.687   2.489  0.1298 -0.5111 -0.8367
  435SOL    HW2 3206   3.096   2.728   2.613 -1.0231  2.5169 -1.0259
  436SOL     OW 3207   2.757   1.495   2.559  0.0073 -0.6197 -0.1239
  436SOL    HW1 3208   2.713   1.540   2.487  1.8422 -0.7987 -1.4186
  436SOL    HW2 3209   2.708   1.413   2.570  0.0950 -0.8941 -1.6276
  437SOL     OW 3210   5.623   3.537   2.218  0.2023 -0.5796 -0.2682
  437SOL    HW1 3211   5.555   3.537   2.152 -1.6696  0.7329  1.5201
  437SOL    HW2 3212   5.696   3.490   2.178 -1.5124 -1.5259 -2.4887
  438SOL     OW 3213   0.841   4.691   2.807 -0.0168 -0.3083  0.1150
  438SOL    HW1 3214   0.798   4.661   2.887 -1.2153 -1.3980 -0.8871
  438SOL    HW2 3215   0.934   4.695   2.829 -0.4942  1.2223  2.0793
  439SOL     OW 3216   2.619   1.517   3.144 -0.8677 -0.1804 -0.2380
  439SOL    HW1 3217   2.664   1.434   3.129  0.3854  0.2957  0.7409
  439SOL    HW2 3218   2.649   1.574   3.073 -0.2915 -0.0117  0.1372
  440SOL     OW 3219   3.473   3.583   0.340  0.4365 -0.2213 -0.1145
  440SOL    HW1 3220   3.465   3.632   0.421 -1.3571 -1.7518  0.7290
  440SOL    HW2 3221   3.514   3.500   0.365  0.2608 -0.5447 -0.8425
  441SOL     OW 3222   2.457   0.154   0.886  0.3162  0.2166 -0.1020
  441SOL    HW1 3223   2.491   0.089   0.948 -2.3665 -0.2023  1.1004
  441SOL    HW2 3224   2.517   0.228   0.894  0.1318  0.1775  3.0752
  442SOL     OW 3225   4.657   3.023   2.735  0.7523  0.4647  0.7985
  442SOL    HW1 3226   4.717   3.097   2.726 -0.6699  1.5940  0.3866
  442SOL    HW2 3227   4.585   3.056   2.788 -0.2991 -0.3632 -0.0748
  443SOL     OW 3228   1.075   4.780   2.606  0.3778  0.3703  0.4244
  443SOL    HW1 3229   1.125   4.818   2.678  2.5403  0.6777 -1.1512
  443SOL    HW2 3230   1.110   4.691   2.597 -2.0500 -0.8177  1.6719
  444SOL     OW 3231   0.530   4.713   3.216 -0.5574  0.3994  0.6941
  444SOL    HW1 3232   0.450   4.756   3.184 -0.7077 -0.1427  0.3123
  444SOL    HW2 3233   0.579   4.692   3.136 -0.4190 -0.0023  0.8826
  445SOL     OW 3234   0.260   1.065   4.208 -0.3837  0.9855 -0.1142
  445SOL    HW1 3235   0.312   1.098   4.281 -1.1405  1.2168  0.3281
  445SOL    HW2 3236   0.183   1.121   4.205 -1.3186 -0.2340  0.1554
  446SOL     OW 3237   5.366   3.247   3.327 -0.2349  0.2590 -0.5158
  446SOL    HW1 3238   5.352   3.188   3.253 -0.1928  1.8395 -1.8486
  446SOL    HW2 3239   5.281   3.290   3.339 -0.6268 -0.9023  1.2622
  447SOL     OW 3240   2.882   1.356   2.881 -0.2428  0.2905  0.7335
  447SOL    HW1 3241   2.847   1.444   2.869  0.6045  0.7089  1.2075
  447SOL    HW2 3242   2.921   1.333   2.796 -2.2783 -0.5033 -0.0550
  448SOL     OW 3243   0.698   2.257   3.426  0.3342  0.1252 -0.0109
  448SOL    HW1 3244   0.790   2.257   3.398  0.3971  0.0845  0.1979
  448SOL    HW2 3245   0.652   2.214   3.353  0.5351 -0.2217  0.0614
  449SOL     OW 3246   1.777   2.014   1.122 -0.1174 -0.2081  0.1176
  449SOL    HW1 3247   1.813   2.080   1.064  1.1597 -0.6907  0.3355
  449SOL    HW2 3248   1.815   1.932   1.092  0.7723 -0.4441  1.7681
  450SOL     OW 3249   5.995   2.404   1.316  0.0901 -0.0308  0.7362
  450SOL    HW1 3250   6.002   2.366   1.228 -1.3985 -0.4474  0.7811
  450SOL    HW2 3251   5.967   2.494   1.300 -1.3771 -0.4509  0.7977
  451SOL     OW 3252   1.144   6.355   2.115  0.3219 -0.4388  0.2051
  451SOL    HW1 3253   1.175   6.445   2.112  0.8830 -0.6241  0.3064
  451SOL    HW2 3254   1.069   6.353   2.056 -0.3546  0.3398  1.0228
  452SOL     OW 3255   3.351   1.520   1.563 -0.3997  0.0589 -0.1358
  452SOL    HW1 3256   3.406   1.449   1.529  2.0787  0.3385  2.8894
  452SOL    HW2 3257   3.403   1.599   1.548 -1.3746  0.7400  0.0330
  453SOL     OW 3258   3.458   0.563   2.635 -0.3527  0.1667 -0.1208
  453SOL    HW1 3259   3.460   0.648   2.677 -1.5943 -0.3497  1.0655
  453SOL    HW2 3260   3.379   0.565   2.580 -1.4394 -0.8063  1.3296
  454SOL     OW 3261   4.711   1.099   0.910 -0.1638 -0.2350  0.1283
  454SOL    HW1 3262   4.803   1.100   0.938 -0.4207 -0.7106  1.0302
  454SOL    HW2 3263   4.678   1.186   0.934 -0.1363 -0.3129  0.4483
  455SOL     OW 3264   0.910   4.873   3.115  0.5471 -0.2465  0.1544
  455SOL    HW1 3265   0.906   4.808   3.044  0.0147 -0.7186  0.6080
  455SOL    HW2 3266   0.843   4.938   3.092  0.5734 -0.2477  0.0753
  456SOL     OW 3267   3.220   1.358   0.855  0.5077 -0.2573  0.2361
  456SOL    HW1 3268   3.258   1.283   0.809  1.4382  0.3106  0.0492
  456SOL    HW2 3269   3.278   1.373   0.930 -0.2006 -0.2949  0.8069
  457SOL     OW 3270   0.967   1.140   2.829 -0.9450 -0.3424 -0.1588
  457SOL    HW1 3271   0.987   1.193   2.751 -1.3000  0.1846  0.0999
  457SOL    HW2 3272   0.996   1.195   2.903 -0.3649 -0.9486  0.0747
  458SOL     OW 3273   2.942   6.129   2.339 -0.1306 -0.3767 -0.0548
  458SOL    HW1 3274   2.850   6.143   2.320 -0.5702 -0.8175  1.5854
  458SOL    HW2 3275   2.988   6.191   2.283 -1.4630  0.4778 -0.2433
  459SOL     OW 3276   4.274   1.158   1.626 -0.1763 -0.3501  0.1797
  459SOL    HW1 3277   4.185   1.125   1.611 -0.0630 -0.8403  0.5765
  459SOL    HW2 3278   4.272   1.191   1.716 -0.0693  0.0279  0.0469
  460SOL     OW 3279   3.647   3.128   4.051  0.5669  0.0608 -0.6644
  460SOL    HW1 3280   3.729   3.094   4.087  0.5544  0.5365 -0.1831
  460SOL    HW2 3281   3.639   3.085   3.966  1.2065 -0.1508 -0.6226
  461SOL     OW 3282   4.814   1.788   2.813  0.2609 -0.4975 -0.1249
  461SOL    HW1 3283   4.767   1.704   2.816  0.1116 -0.4068  2.5617
  461SOL    HW2 3284   4.764   1.845   2.871  2.4625  0.2504  1.1593
  462SOL     OW 3285   3.862   0.568   1.941  0.1955  0.2782  0.0449
  462SOL    HW1 3286   3.842   0.578   2.034 -1.6479 -0.5743 -0.2263
  462SOL    HW2 3287   3.940   0.513   1.939  0.0931  0.0795  1.0747
  463SOL     OW 3288   3.748   2.006   0.588  0.7142 -0.4767  0.2757
  463SOL    HW1 3289   3.672   2.046   0.631  1.4705  0.2102  1.0074
  463SOL    HW2 3290   3.711   1.932   0.539 -0.5547  0.4141 -0.1720
  464SOL     OW 3291   2.442   3.873   0.887 -0.5322 -0.3256 -0.1820
  464SOL    HW1 3292   2.379   3.929   0.842  0.0600  1.4727  1.0816
  464SOL    HW2 3293   2.460   3.802   0.826 -3.1568 -0.4658 -0.8927
  465SOL     OW 3294   2.797   1.908   3.824 -0.2877  0.5300  0.6532
  465SOL    HW1 3295   2.828   1.944   3.906  0.2476  1.0255  0.2416
  465SOL    HW2 3296   2.789   1.983   3.765  2.5658 -0.1446 -0.7792
  466SOL     OW 3297   1.357   5.118   4.081 -0.6231  0.3925 -0.3908
  466SOL    HW1 3298   1.354   5.108   4.176 -2.3221  0.2627 -0.4237
  466SOL    HW2 3299   1.283   5.065   4.049 -0.5600  1.0655 -1.7175
  467SOL     OW 3300   2.518   5.356   1.985  0.4577 -0.6709  0.0742
  467SOL    HW1 3301   2.516   5.417   2.059  0.7913  0.4005 -0.7729
  467SOL    HW2 3302   2.502   5.270   2.024  0.4358 -0.1030  1.3586
  468SOL     OW 3303   5.775   0.817   0.873 -0.4590 -0.1177 -0.5680
  468SOL    HW1 3304   5.729   0.898   0.895 -0.4341 -0.5059  1.0607
  468SOL    HW2 3305   5.749   0.756   0.942 -0.6050 -1.5658 -1.8441
  469SOL     OW 3306   3.672   0.466   1.263  0.8792 -0.0421 -0.0862
  469SOL    HW1 3307   3.629   0.541   1.222  0.5149 -0.4934 -0.5503
  469SOL    HW2 3308   3.606   0.429   1.322  0.8272 -0.3899 -0.3598
  470SOL     OW 3309   2.490   4.381   3.093 -0.6041 -0.3703  0.5313
  470SOL    HW1 3310   2.483   4.323   3.017  0.3880  0.5591 -0.3023
  470SOL    HW2 3311   2.504   4.322   3.167 -1.0245 -1.2573 -0.0753
  471SOL     OW 3312   4.363   6.026   3.735 -0.3712 -0.4494  0.0578
  471SOL    HW1 3313   4.417   5.955   3.769 -0.9154 -0.6521  0.5105
  471SOL    HW2 3314   4.374   6.020   3.640 -0.5937 -1.2875  0.0769
  472SOL     OW 3315   4.377   0.508   2.647 -0.0312 -0.9397  0.2448
  472SOL    HW1 3316   4.396   0.509   2.554  1.1911 -0.0667  0.4767
  472SOL    HW2 3317   4.295   0.459   2.655 -2.0257  1.8443 -1.6114
  473SOL     OW 3318   0.590   3.632   2.916 -0.0990 -0.1020 -0.0093
  473SOL    HW1 3319   0.626   3.590   2.838 -0.5480  0.7469 -0.7019
  473SOL    HW2 3320   0.543   3.563   2.962  0.5500 -0.7171 -0.2519
  474SOL     OW 3321   4.367   5.839   4.496  0.3434 -0.3481  0.3027
  474SOL    HW1 3322   4.352   5.860   4.588  3.1348  0.5908  0.6561
  474SOL    HW2 3323   4.410   5.754   4.497  0.7752 -0.1429 -0.0687
  475SOL     OW 3324   2.415   2.856   0.149 -0.0843 -0.0834  0.1976
  475SOL    HW1 3325   2.324   2.852   0.120 -0.0460 -0.3324  0.1068
  475SOL    HW2 3326   2.414   2.913   0.225 -0.5096 -0.9933  0.8956
  476SOL     OW 3327   4.876   6.273   2.829 -0.0275 -0.1683  0.1648
  476SOL    HW1 3328   4.893   6.213   2.902 -0.3205 -0.3101  0.1172
  476SOL    HW2 3329   4.815   6.225   2.772 -1.2048  0.6202  0.7245
  477SOL     OW 3330   1.684   5.729   0.833  0.1715 -0.3830  0.3541
  477SOL    HW1 3331   1.602   5.738   0.785  1.5245  0.5149 -1.9542
  477SOL    HW2 3332   1.664   5.759   0.922 -2.3548 -1.7876  0.3286
  478SOL     OW 3333   3.678   2.387   2.435 -0.0525  0.1565 -0.1211
  478SOL    HW1 3334   3.691   2.411   2.527 -0.9245 -0.2540  0.1175
  478SOL    HW2 3335   3.648   2.296   2.437  1.7547 -0.4979 -0.9352
  479SOL     OW 3336   5.706   0.739   3.010  0.2850  0.4034  0.3394
  479SOL    HW1 3337   5.698   0.646   3.029 -2.3753  0.7675  1.4453
  479SOL    HW2 3338   5.659   0.782   3.082  0.2878  2.5203 -0.8532
  480SOL     OW 3339   5.742   5.814   2.715  0.0556  0.3238 -0.3303
  480SOL    HW1 3340   5.837   5.821   2.718 -0.0480  2.2303  3.0566
  480SOL    HW2 3341   5.724   5.720   2.718  1.8223 -0.0254  0.0043
  481SOL     OW 3342   2.258   4.920   3.983 -0.2840 -0.3176  0.4101
  481SOL    HW1 3343   2.237   4.869   3.905 -0.6751  0.5248 -0.0568
  481SOL    HW2 3344   2.187   4.902   4.044 -2.4184  2.2918 -1.0505
  482SOL     OW 3345   1.548   3.065   2.807 -0.0205 -0.6267  0.2271
  482SOL    HW1 3346   1.538   3.148   2.854  2.9633  0.2447 -0.4828
  482SOL    HW2 3347   1.621   3.022   2.849  0.7582 -1.2378 -1.6467
  483SOL     OW 3348   6.245   5.847   3.174  0.5154  0.0514 -0.7829
  483SOL    HW1 3349   6.241   5.886   3.262  1.0595  0.9501 -1.1366
  483SOL    HW2 3350   6.331   5.873   3.141  0.9895 -1.6498 -0.9681
  484SOL     OW 3351   1.687   5.271   3.942  0.0618  0.5511 -0.3098
  484SOL    HW1 3352   1.666   5.279   4.035  0.2970 -0.0691 -0.1994
  484SOL    HW2 3353   1.727   5.356   3.920 -2.0979  1.6065 -0.4326
  485SOL     OW 3354   0.871   3.490   1.548  0.0739 -1.0504  0.1023
  485SOL    HW1 3355   0.890   3.454   1.634 -2.4060  2.2651  2.2793
  485SOL    HW2 3356   0.779   3.466   1.531  0.8875 -2.8205 -2.3864
  486SOL     OW 3357   6.003   5.052   2.646  0.5115  0.1455 -0.4887
  486SOL    HW1 3358   5.962   5.090   2.723  1.0996 -1.1666  0.5057
  486SOL    HW2 3359   6.061   4.983   2.680  0.5631 -0.6701 -2.1078
  487SOL     OW 3360   1.442   4.541   3.742  0.4387  0.1225  0.7339
  487SOL    HW1 3361   1.422   4.461   3.791  2.9687 -0.1789  1.4047
  487SOL    HW2 3362   1.514   4.582   3.790  0.9061  1.4774 -1.0041
  488SOL     OW 3363   1.553   4.286   3.252  0.2721 -0.0677 -0.1497
  488SOL    HW1 3364   1.492   4.330   3.310  1.1558  1.9362 -0.6746
  488SOL    HW2 3365   1.603   4.227   3.309  0.4318  1.1004  0.9424
  489SOL     OW 3366   4.314   0.675   3.323 -0.2705 -0.3949 -0.0265
  489SOL    HW1 3367   4.366   0.671   3.403 -0.5672 -0.5219  0.1595
  489SOL    HW2 3368   4.379   0.687   3.254 -0.0846  0.7806  0.3291
  490SOL     OW 3369   6.237   0.375   1.282 -0.3196 -0.5737  0.0374
  490SOL    HW1 3370   6.253   0.282   1.268  1.1540 -0.6636  1.9489
  490SOL    HW2 3371   6.309   0.419   1.238 -0.1863 -0.4371  0.3848
  491SOL     OW 3372   4.124   4.070   4.061 -0.0012  0.3422 -0.3328
  491SOL    HW1 3373   4.036   4.108   4.057  0.1939  0.6923 -2.1210
  491SOL    HW2 3374   4.180   4.142   4.088 -0.1434  0.3508 -0.0604
  492SOL     OW 3375   5.565   3.459   3.532 -0.2443  0.7161  0.2261
  492SOL    HW1 3376   5.504   3.500   3.594  0.9752  1.2549  1.1309
  492SOL    HW2 3377   5.539   3.367   3.530  0.0449  0.5457  2.0538
  493SOL     OW 3378   3.743   1.393   4.350 -0.5591  0.2826 -0.4533
  493SOL    HW1 3379   3.726   1.346   4.268 -0.8199 -0.0593 -0.2076
  493SOL    HW2 3380   3.656   1.416   4.383 -0.5118 -0.3758  0.1800
  494SOL     OW 3381   1.847   5.753   1.229  0.1333  0.3503  0.4740
  494SOL    HW1 3382   1.878   5.809   1.300  1.4021  0.4712 -0.1498
  494SOL    HW2 3383   1.843   5.811   1.153 -0.4151  0.0320  0.2533
  495SOL     OW 3384   1.661   2.997   3.876  0.0756 -0.2211 -0.1951
  495SOL    HW1 3385   1.606   2.945   3.934 -0.2537  0.4633  0.1110
  495SOL    HW2 3386   1.705   3.060   3.933  0.3190 -0.0234 -0.5882
  496SOL     OW 3387   3.636   1.531   2.668  0.2457 -0.0528  0.2642
  496SOL    HW1 3388   3.608   1.446   2.703 -1.2620  0.2309 -0.1732
  496SOL    HW2 3389   3.555   1.575   2.644  1.0259  1.3455  0.0573
  497SOL     OW 3390   2.286   4.202   1.590 -0.0187 -0.2324  0.2797
  497SOL    HW1 3391   2.335   4.201   1.672 -0.1367  0.9077  0.3780
  497SOL    HW2 3392   2.234   4.282   1.594  0.7123  0.3656 -1.3351
  498SOL     OW 3393   2.721   0.305   0.412  0.1508 -0.3086  0.0802
  498SOL    HW1 3394   2.652   0.308   0.478  0.8327 -0.8922  0.8330
  498SOL    HW2 3395   2.709   0.385   0.361 -0.8040 -0.1897  0.4729
  499SOL     OW 3396   4.780   3.783   4.305  0.0721  0.1261  0.1121
  499SOL    HW1 3397   4.835   3.715   4.345  2.0001  1.5262  0.0171
  499SOL    HW2 3398   4.734   3.739   4.234  1.3739 -1.0732 -0.0371
  500SOL     OW 3399   4.268   5.391   4.175 -0.3288 -0.1087 -0.8061
  500SOL    HW1 3400   4.362   5.376   4.190 -0.4398 -0.4713 -0.4476
  500SOL    HW2 3401   4.265   5.453   4.102  0.1776 -1.0139 -1.6251
  501SOL     OW 3402   1.660   2.207   2.913  0.3119 -0.3330  0.0284
  501SOL    HW1 3403   1.591   2.265   2.880  0.0186  0.1880  1.4818
  501SOL    HW2 3404   1.647   2.125   2.865 -0.0608  0.3906 -1.1483
  502SOL     OW 3405   4.840   4.845   2.802 -0.8654  0.3526  0.1569
  502SOL    HW1 3406   4.815   4.874   2.714  3.0923 -0.1742 -1.3668
  502SOL    HW2 3407   4.864   4.753   2.790  1.0657  0.6420  1.4120
  503SOL     OW 3408   2.173   1.381   1.235  0.6395  0.1746 -0.1853
  503SOL    HW1 3409   2.078   1.393   1.230  0.6864  0.8649  0.3624
  503SOL    HW2 3410   2.187   1.332   1.316  0.8366  1.2934  0.4773
  504SOL     OW 3411   3.882   3.385   4.138  0.1318  0.4059  0.0576
  504SOL    HW1 3412   3.788   3.368   4.140  0.2620 -0.6605 -1.4453
  504SOL    HW2 3413   3.917   3.334   4.212 -0.3305 -0.1822 -0.1202
  505SOL     OW 3414   0.168   4.221   3.878  0.0010  1.1207 -0.0193
  505SOL    HW1 3415   0.251   4.210   3.832  0.2514  0.8782  0.4824
  505SOL    HW2 3416   0.147   4.314   3.868  0.5729  1.2812  0.2632
  506SOL     OW 3417   4.966   1.028   0.369  0.3524 -0.2154  0.5120
  506SOL    HW1 3418   4.906   1.036   0.444 -0.9727  1.5436 -0.6634
  506SOL    HW2 3419   5.042   0.982   0.404 -0.6434 -0.3189  2.6908
  507SOL     OW 3420   4.566   2.078   1.936  0.2152  0.9795 -0.1229
  507SOL    HW1 3421   4.505   2.036   1.874 -0.2802 -2.1555  2.2188
  507SOL    HW2 3422   4.653   2.063   1.899 -0.0489 -1.2094  0.0268
  508SOL     OW 3423   5.128   0.795   4.474 -0.3505 -0.0542 -0.4632
  508SOL    HW1 3424   5.113   0.789   4.380 -0.0605  1.2376 -0.6140
  508SOL    HW2 3425   5.043   0.819   4.510 -0.7013 -1.5189 -0.2598
  509SOL     OW 3426   1.005   2.433   1.753 -0.3361 -0.1093  0.5135
  509SOL    HW1 3427   0.945   2.361   1.775 -1.4595  0.3626 -0.8391
  509SOL    HW2 3428   1.088   2.389   1.736 -1.0273 -1.1479 -0.4033
  510SOL     OW 3429   0.464   1.391   0.493  0.6429  0.1768 -0.9200
  510SOL    HW1 3430   0.392   1.380   0.431  0.7691 -0.6994 -0.9158
  510SOL    HW2 3431   0.465   1.310   0.543  0.4897  0.9026  0.2950
  511SOL     OW 3432   5.271   3.124   0.816 -0.3403  0.4482  0.4321
  511SOL    HW1 3433   5.198   3.132   0.755 -0.0171 -0.3775 -0.0758
  511SOL    HW2 3434   5.349   3.142   0.763 -0.1660  1.6347  1.0372
  512SOL     OW 3435   0.636   2.595   2.996  0.3613 -0.1951 -0.1007
  512SOL    HW1 3436   0.679   2.597   3.081  1.0609  2.6548 -0.4284
  512SOL    HW2 3437   0.705   2.572   2.934  0.2129 -0.6927 -0.0863
  513SOL     OW 3438   2.839   1.687   0.714  0.0005  0.5278  0.2143
  513SOL    HW1 3439   2.793   1.610   0.748 -0.5765 -0.1491 -1.9538
  513SOL    HW2 3440   2.840   1.675   0.619  2.8417  1.5742  0.0204
  514SOL     OW 3441   3.779   2.331   4.112 -0.3327  0.2830  0.4702
  514SOL    HW1 3442   3.697   2.297   4.149  0.3329 -0.0193  1.7308
  514SOL    HW2 3443   3.824   2.253   4.080 -0.6863  0.4914 -0.5563
  515SOL     OW 3444   1.128   2.661   1.483  0.3814  0.1013  0.3263
  515SOL    HW1 3445   1.128   2.566   1.475  1.2391  0.1498 -0.5343
  515SOL    HW2 3446   1.170   2.691   1.402 -0.4562  1.2407  0.2865
  516SOL     OW 3447   0.255   5.334   2.711 -0.2327 -0.8842  0.4343
  516SOL    HW1 3448   0.163   5.361   2.711  0.1685  0.6191 -0.3791
  516SOL    HW2 3449   0.263   5.275   2.786 -1.6228 -0.1937  1.1632
  517SOL     OW 3450   6.353   3.176   3.870  0.1136 -0.1271  0.4482
  517SOL    HW1 3451   6.267   3.217   3.862  0.8239  1.4594  0.5084
  517SOL    HW2 3452   6.384   3.200   3.957  0.1454 -1.6830  0.8877
  518SOL     OW 3453   6.311   2.464   0.691 -0.2871 -0.0660  0.8670
  518SOL    HW1 3454   6.286   2.555   0.711  2.4174  1.2336 -1.0075
  518SOL    HW2 3455   6.261   2.442   0.613 -0.1495  0.2335  0.6926
  519SOL     OW 3456   0.672   2.401   0.220 -0.0295 -0.4792 -0.2045
  519SOL    HW1 3457   0.641   2.459   0.290 -1.0314  0.2216 -1.1982
  519SOL    HW2 3458   0.674   2.314   0.261 -0.1183 -0.0147  0.8274
  520SOL     OW 3459   3.387   0.673   1.109  0.5515 -0.4036 -0.3736
  520SOL    HW1 3460   3.339   0.744   1.151 -1.8450 -1.1993 -1.5610
  520SOL    HW2 3461   3.479   0.699   1.115  0.3207  0.1829  3.9771
  521SOL     OW 3462   3.313   1.481   0.081  0.0550 -0.4400 -0.0657
  521SOL    HW1 3463   3.245   1.502   0.017  0.8543  0.4641 -0.6473
  521SOL    HW2 3464   3.308   1.553   0.144 -0.4343 -1.0955  0.6615
  522SOL     OW 3465   0.339   1.876   4.285 -0.1787 -0.4094  0.3954
  522SOL    HW1 3466   0.317   1.923   4.365  1.2842  0.8747  0.0878
  522SOL    HW2 3467   0.395   1.804   4.313 -1.5779 -1.4056  0.7505
  523SOL     OW 3468   0.384   3.107   0.675 -0.1766  0.1508 -0.0067
  523SOL    HW1 3469   0.363   3.029   0.625  0.3403 -0.1223  0.2011
  523SOL    HW2 3470   0.304   3.161   0.670 -0.1206  0.1382 -1.1341
  524SOL     OW 3471   4.618   1.878   4.526  0.0163  0.3461  0.4051
  524SOL    HW1 3472   4.618   1.789   4.491 -1.1418  0.2987  0.4791
  524SOL    HW2 3473   4.584   1.869   4.615  0.6265  0.7705  0.6854
  525SOL     OW 3474   4.620   0.871   3.561  0.0518 -0.0674  0.7354
  525SOL    HW1 3475   4.695   0.876   3.502 -0.0192 -0.3982  0.6126
  525SOL    HW2 3476   4.616   0.779   3.587  0.2354  0.1271  1.4585
  526SOL     OW 3477   4.153   5.812   3.260  0.3390  0.4014  0.9825
  526SOL    HW1 3478   4.124   5.775   3.344  0.4169 -0.3015  0.7022
  526SOL    HW2 3479   4.246   5.791   3.256  0.4062  0.7149  0.8590
  527SOL     OW 3480   2.324   3.444   4.408  0.4175 -0.1797 -0.0946
  527SOL    HW1 3481   2.235   3.463   4.439  0.4809 -2.0875  1.4329
  527SOL    HW2 3482   2.313   3.373   4.345  0.8968 -0.7158  0.4228
  528SOL     OW 3483   2.317   2.550   3.809 -0.0995  0.5413  0.5359
  528SOL    HW1 3484   2.409   2.527   3.792  0.5055  2.4974  0.9299
  528SOL    HW2 3485   2.268   2.475   3.776  1.6880 -1.1402  1.4704
  529SOL     OW 3486   2.679   1.848   1.664  0.3511  0.0824 -0.2076
  529SOL    HW1 3487   2.646   1.765   1.628  0.2034  0.5304 -1.1463
  529SOL    HW2 3488   2.761   1.824   1.707  0.6761 -0.4419 -1.0929
  530SOL     OW 3489   5.967   0.827   2.148 -0.1647  0.0932  0.0114
  530SOL    HW1 3490   5.886   0.857   2.191 -1.5710 -1.3682 -1.4524
  530SOL    HW2 3491   5.947   0.832   2.055  0.3190 -2.9976 -0.3608
  531SOL     OW 3492   3.930   0.901   0.084  0.0916  0.1193 -0.1387
  531SOL    HW1 3493   4.025   0.901   0.069 -0.0969  0.5625 -1.4191
  531SOL    HW2 3494   3.904   0.992   0.074 -0.3786  0.1191  0.9521
  532SOL     OW 3495   3.046   3.119   3.147 -0.1299  0.3448  0.5127
  532SOL    HW1 3496   3.016   3.208   3.166  1.0271  1.0100 -0.5980
  532SOL    HW2 3497   2.996   3.093   3.070 -0.1103  0.2238  0.5406
  533SOL     OW 3498   3.963   6.337   0.360 -0.3814 -0.6832  0.0907
  533SOL    HW1 3499   3.939   6.355   0.270  0.8952  0.3879 -0.0715
  533SOL    HW2 3500   4.022   6.409   0.385 -1.2221 -0.5778  1.9974
  534SOL     OW 3501   6.284   4.345   2.998 -0.1537  0.1227  0.6746
  534SOL    HW1 3502   6.348   4.276   3.019  1.7015  0.7984 -2.1764
  534SOL    HW2 3503   6.200   4.299   2.992  0.7897 -1.6480  0.3119
  535SOL     OW 3504   2.206   5.441   2.174 -0.5273  0.1834 -0.8918
  535SOL    HW1 3505   2.134   5.410   2.120  0.2716  0.5571 -2.2289
  535SOL    HW2 3506   2.168   5.508   2.230 -1.5517 -0.8073 -0.3674
  536SOL     OW 3507   6.011   2.105   2.816  0.0731  0.1636 -0.0988
  536SOL    HW1 3508   6.084   2.050   2.787  0.7582  1.0559 -0.1062
  536SOL    HW2 3509   6.002   2.086   2.910  0.4024  0.1414 -0.0708
  537SOL     OW 3510   6.424   4.243   0.475 -0.1717 -0.1084  0.3686
  537SOL    HW1 3511   6.457   4.297   0.546 -1.6344 -0.3926  1.3113
  537SOL    HW2 3512   6.404   4.305   0.405  0.8282  0.2279  0.3621
  538SOL     OW 3513   3.134   5.827   3.172 -0.3855 -0.0430 -0.2020
  538SOL    HW1 3514   3.134   5.921   3.192 -1.0929  0.1138 -0.8721
  538SOL    HW2 3515   3.148   5.784   3.256  2.1825  0.6938 -0.1804
  539SOL     OW 3516   1.527   0.115   0.577  0.4046 -0.1098  0.3966
  539SOL    HW1 3517   1.550   0.176   0.507  0.8955 -0.7243  0.0136
  539SOL    HW2 3518   1.563   0.031   0.549  1.0438 -0.2722  1.6101
  540SOL     OW 3519   1.780   5.130   1.351 -0.5772  0.0587  0.0044
  540SOL    HW1 3520   1.749   5.220   1.356  1.9017  0.9584  1.1693
  540SOL    HW2 3521   1.702   5.078   1.331 -1.8865  2.5469 -1.9638
  541SOL     OW 3522   1.563   5.606   3.222 -0.4586 -0.0363  0.5642
  541SOL    HW1 3523   1.561   5.701   3.230  0.0795  0.1381 -1.0193
  541SOL    HW2 3524   1.563   5.590   3.127  0.1384 -1.5806  0.7950
  542SOL     OW 3525   4.129   0.396   0.414  0.1385  0.2079  0.2707
  542SOL    HW1 3526   4.217   0.396   0.377  1.0569  2.8790  2.1943
  542SOL    HW2 3527   4.130   0.327   0.480  0.6260 -0.0630 -0.0184
  543SOL     OW 3528   1.007   0.141   3.069  0.0441  0.0835 -0.3995
  543SOL    HW1 3529   1.075   0.175   3.011  1.6392 -0.6266  0.9629
  543SOL    HW2 3530   1.009   0.047   3.057 -0.4484  0.0328 -0.1011
  544SOL     OW 3531   3.820   3.617   3.101  0.2440  0.1295 -0.3992
  544SOL    HW1 3532   3.757   3.673   3.147 -0.6307  0.0205 -1.4301
  544SOL    HW2 3533   3.870   3.575   3.171 -1.9841 -1.1243  0.5558
  545SOL     OW 3534   1.545   5.574   2.942  0.7292 -0.5496 -0.2474
  545SOL    HW1 3535   1.635   5.586   2.911  0.3976 -1.4047 -1.6127
  545SOL    HW2 3536   1.493   5.632   2.887  0.4168 -0.1273  0.4778
  546SOL     OW 3537   0.992   5.937   0.646  0.9391 -0.3118 -0.2919
  546SOL    HW1 3538   0.940   5.923   0.567 -0.0935  0.2277  0.2838
  546SOL    HW2 3539   1.012   6.030   0.646 -1.9703  0.4333  1.7973
  547SOL     OW 3540   0.922   3.807   4.117 -0.2945  0.2797  0.5400
  547SOL    HW1 3541   0.928   3.856   4.198  0.1487 -0.2952  0.8654
  547SOL    HW2 3542   0.974   3.857   4.054 -0.7443  0.7939  0.5725
  548SOL     OW 3543   5.243   3.605   3.621  0.3411  0.0957  0.0078
  548SOL    HW1 3544   5.212   3.692   3.596 -2.0121 -0.4937  0.6249
  548SOL    HW2 3545   5.166   3.562   3.659  1.9991 -1.4572  1.8645
  549SOL     OW 3546   1.082   4.943   0.567  0.3609  0.6189  0.4945
  549SOL    HW1 3547   1.034   4.862   0.553  0.2842  0.6850  0.3717
  549SOL    HW2 3548   1.114   4.937   0.657  2.2725 -0.5719 -0.1995
  550SOL     OW 3549   1.802   3.335   4.397  0.2697 -0.4922 -0.7647
  550SOL    HW1 3550   1.787   3.306   4.487  0.5959  0.6327 -0.3217
  550SOL    HW2 3551   1.891   3.307   4.376  0.3483 -0.3866 -0.5762
  551SOL     OW 3552   1.233   6.121   0.374 -0.2549  0.5746  0.2337
  551SOL    HW1 3553   1.255   6.144   0.284  1.5551 -0.1869  0.4462
  551SOL    HW2 3554   1.317   6.117   0.419 -0.6823 -2.9545  1.0092
  552SOL     OW 3555   2.253   2.183   1.207 -0.5799  0.2245 -0.1978
  552SOL    HW1 3556   2.344   2.211   1.213  0.0630 -1.2398 -2.1221
  552SOL    HW2 3557   2.219   2.193   1.296  0.9087  2.4427  0.2147
  553SOL     OW 3558   2.831   4.475   2.044 -0.6207  0.3915  0.4670
  553SOL    HW1 3559   2.893   4.467   1.972 -0.6372  1.2009  0.3460
  553SOL    HW2 3560   2.759   4.526   2.007  0.1696  2.3901  1.5181
  554SOL     OW 3561   5.456   2.409   4.392 -0.4721 -0.2970 -0.6087
  554SOL    HW1 3562   5.462   2.478   4.458 -3.0721  0.4927 -1.0877
  554SOL    HW2 3563   5.547   2.382   4.377  0.5413  2.2905  0.3519
  555SOL     OW 3564   1.255   3.586   3.258 -0.5245 -0.7249 -0.4313
  555SOL    HW1 3565   1.170   3.629   3.265 -0.0224  0.1981  0.0276
  555SOL    HW2 3566   1.303   3.636   3.192 -0.1704 -0.9798 -0.3733
  556SOL     OW 3567   6.296   3.191   1.613 -0.0434  0.2055 -0.3477
  556SOL    HW1 3568   6.355   3.160   1.682 -1.1790  0.1497  0.6412
  556SOL    HW2 3569   6.221   3.131   1.617 -1.5331  2.0154  0.4993
  557SOL     OW 3570   4.365   2.195   3.175 -0.3582  0.2436 -0.6394
  557SOL    HW1 3571   4.349   2.260   3.243  0.4953  0.9590 -1.0973
  557SOL    HW2 3572   4.399   2.118   3.222 -2.9587 -0.5413  0.0988
  558SOL     OW 3573   4.172   1.800   4.491 -0.9320 -0.3420  0.2800
  558SOL    HW1 3574   4.076   1.807   4.496 -1.0071 -1.0159 -0.1963
  558SOL    HW2 3575   4.202   1.839   4.573 -1.5824  0.4406  0.1639
  559SOL     OW 3576   5.947   1.241   1.338 -0.0225 -0.2796 -0.2373
  559SOL    HW1 3577   5.976   1.171   1.396 -0.3798 -1.6920 -1.6838
  559SOL    HW2 3578   5.901   1.302   1.395 -0.9258 -1.9350  0.8891
  560SOL     OW 3579   2.567   5.441   2.549 -0.1948  0.5061 -0.1887
  560SOL    HW1 3580   2.604   5.529   2.545  1.6325 -0.1412  1.0488
  560SOL    HW2 3581   2.474   5.455   2.569 -0.4018  2.1642 -1.9739
  561SOL     OW 3582   3.088   3.797   0.405 -0.7944  0.0502  0.2842
  561SOL    HW1 3583   3.018   3.816   0.343  1.3633  0.4306 -2.2271
  561SOL    HW2 3584   3.130   3.882   0.420  1.7119 -0.6794 -1.7651
  562SOL     OW 3585   5.710   1.456   3.062 -0.4264  0.1150 -0.0091
  562SOL    HW1 3586   5.767   1.488   2.992 -0.7122 -1.4947 -1.0167
  562SOL    HW2 3587   5.767   1.404   3.118 -0.1681  1.5157  1.0754
  563SOL     OW 3588   2.644   5.662   2.445  0.1231 -0.1422 -0.2114
  563SOL    HW1 3589   2.727   5.703   2.470  0.1666 -0.7420  0.6877
  563SOL    HW2 3590   2.582   5.734   2.439  0.6724  0.2966 -0.7536
  564SOL     OW 3591   3.291   6.117   3.566 -0.5772 -0.4172  0.0046
  564SOL    HW1 3592   3.208   6.148   3.531 -0.7322 -2.9054 -2.1304
  564SOL    HW2 3593   3.348   6.111   3.489  1.4756  0.7002  1.3358
  565SOL     OW 3594   1.479   3.244   3.880 -0.0271 -0.2459  0.6123
  565SOL    HW1 3595   1.426   3.319   3.908  0.4177  0.2777  0.0817
  565SOL    HW2 3596   1.546   3.282   3.823  0.5722 -0.9770  0.8191
  566SOL     OW 3597   2.028   4.037   3.228 -0.1432  0.8415  0.1326
  566SOL    HW1 3598   2.028   4.125   3.190 -0.7886  0.6606 -0.2998
  566SOL    HW2 3599   1.959   3.990   3.181 -0.2311  0.2892  0.7888
  567SOL     OW 3600   1.064   1.614   3.065  0.2231 -0.1401  0.3631
  567SOL    HW1 3601   1.032   1.701   3.040 -2.2672 -0.5290  1.8781
  567SOL    HW2 3602   0.999   1.582   3.128  0.7040 -3.3909 -0.6419
  568SOL     OW 3603   5.097   1.025   1.809  0.1908 -0.0351  0.0547
  568SOL    HW1 3604   5.186   0.996   1.789  0.6386 -0.2150  2.0895
  568SOL    HW2 3605   5.042   0.948   1.791  0.4862 -0.0398 -0.8582
  569SOL     OW 3606   1.265   4.208   1.129  0.4311 -0.3223 -0.1399
  569SOL    HW1 3607   1.355   4.201   1.098  0.5305 -0.9208  0.2686
  569SOL    HW2 3608   1.247   4.123   1.171 -0.3808 -0.2791 -0.3833
  570SOL     OW 3609   6.286   1.841   1.888  0.1048 -0.0445 -0.1550
  570SOL    HW1 3610   6.192   1.852   1.905 -0.0998 -1.4719 -0.2243
  570SOL    HW2 3611   6.317   1.928   1.865 -0.9521  0.6813  1.0607
  571SOL     OW 3612   0.969   1.707   0.359  0.7402 -1.0367 -0.1939
  571SOL    HW1 3613   0.887   1.657   0.366  0.0341  0.2910  2.6219
  571SOL    HW2 3614   0.989   1.707   0.266  0.3141 -5.6834 -0.5605
  572SOL     OW 3615   2.292   1.609   2.687  0.0791 -0.2459  0.0838
  572SOL    HW1 3616   2.350   1.673   2.646  2.6554 -1.0269  2.1846
  572SOL    HW2 3617   2.351   1.541   2.719 -1.7083 -0.1915  4.1036
  573SOL     OW 3618   3.100   0.236   2.316 -0.2700  0.2698  0.4090
  573SOL    HW1 3619   3.114   0.189   2.398 -0.1054  1.3008  0.9915
  573SOL    HW2 3620   3.026   0.192   2.275 -0.7400  0.1109  1.4010
  574SOL     OW 3621   5.282   1.433   3.896 -0.1851 -0.0443 -0.2729
  574SOL    HW1 3622   5.189   1.434   3.918 -0.1463  0.9886 -0.0853
  574SOL    HW2 3623   5.320   1.503   3.950  0.6094 -0.1209 -0.7177
  575SOL     OW 3624   5.802   3.015   0.441 -0.3567  0.4140  0.2964
  575SOL    HW1 3625   5.850   2.953   0.386  1.4300  2.0797 -0.1205
  575SOL    HW2 3626   5.869   3.071   0.479 -1.9587  4.0033 -1.6610
  576SOL     OW 3627   6.264   4.438   2.355 -0.5478  0.2566 -0.4358
  576SOL    HW1 3628   6.284   4.351   2.389 -1.8076  0.0737 -0.1042
  576SOL    HW2 3629   6.231   4.422   2.267  0.5721  0.5404 -0.9265
  577SOL     OW 3630   1.941   1.299   0.528 -0.1114  0.2697 -0.0809
  577SOL    HW1 3631   2.019   1.263   0.570 -0.2722  0.3654  0.3095
  577SOL    HW2 3632   1.922   1.240   0.456 -0.4446 -0.5047  0.6238
  578SOL     OW 3633   0.061   4.407   0.694 -0.3292  0.0420  0.5771
  578SOL    HW1 3634   0.086   4.425   0.784 -0.6615  0.5345  0.5753
  578SOL    HW2 3635   0.058   4.493   0.652  2.1935 -0.3571 -0.5624
  579SOL     OW 3636   6.100   4.126   2.259 -0.1612 -0.7433  0.3227
  579SOL    HW1 3637   6.092   4.103   2.352 -1.5116 -1.0699  0.1473
  579SOL    HW2 3638   6.016   4.101   2.221 -0.1993  0.8146 -0.6963
  580SOL     OW 3639   2.480   1.098   2.823 -0.0503  0.6027  0.5579
  580SOL    HW1 3640   2.526   1.077   2.904 -0.2395  1.1647  0.8168
  580SOL    HW2 3641   2.412   1.031   2.815  0.3819  0.1627  0.5188
  581SOL     OW 3642   3.371   4.850   2.859  0.5128  0.2411  0.4893
  581SOL    HW1 3643   3.352   4.944   2.858 -1.2147 -0.0389  1.9910
  581SOL    HW2 3644   3.294   4.810   2.818  0.8126 -0.5730  0.6987
  582SOL     OW 3645   2.882   0.352   2.510 -0.1668  0.6783  0.0037
  582SOL    HW1 3646   2.822   0.279   2.497 -0.5452  0.9662  0.1168
  582SOL    HW2 3647   2.969   0.312   2.511 -0.3573  0.2595 -0.1592
  583SOL     OW 3648   3.768   5.591   3.126 -0.5028  0.3876 -0.0024
  583SOL    HW1 3649   3.693   5.569   3.071 -0.3296 -3.2724  0.9738
  583SOL    HW2 3650   3.835   5.621   3.064 -1.6331  0.4139 -1.2611
  584SOL     OW 3651   5.873   3.351   0.222  0.0560 -0.2471 -0.1541
  584SOL    HW1 3652   5.879   3.446   0.208  1.8290 -0.3399 -0.2839
  584SOL    HW2 3653   5.908   3.313   0.141  0.0347 -0.9894  0.1798
  585SOL     OW 3654   4.076   0.104   0.108  0.5169 -0.0474 -0.3753
  585SOL    HW1 3655   4.047   0.193   0.091  0.7459  0.2424  0.7130
  585SOL    HW2 3656   4.002   0.049   0.082 -0.7542  0.6287  1.6328
  586SOL     OW 3657   4.175   0.259   2.930 -0.2401  0.2716  0.2755
  586SOL    HW1 3658   4.159   0.298   3.016  0.2353 -1.2641  1.1169
  586SOL    HW2 3659   4.268   0.275   2.914  0.0383 -0.7297  0.7788
  587SOL     OW 3660   5.327   0.920   1.440  0.5785 -0.4088  0.5315
  587SOL    HW1 3661   5.301   0.843   1.491 -0.8180 -0.0218  0.4301
  587SOL    HW2 3662   5.397   0.960   1.492 -0.0624 -0.6364  1.6128
  588SOL     OW 3663   6.091   2.328   3.165 -0.0608  0.1118  0.2448
  588SOL    HW1 3664   6.108   2.358   3.076  1.3093  1.0077  0.7746
  588SOL    HW2 3665   6.081   2.409   3.216 -2.9537 -0.3484  0.5938
  589SOL     OW 3666   2.551   4.601   4.435 -0.5796  0.4363 -0.1306
  589SOL    HW1 3667   2.495   4.567   4.505 -0.7046 -0.7626 -0.7845
  589SOL    HW2 3668   2.490   4.626   4.366 -0.3523 -0.7652 -0.7988
  590SOL     OW 3669   1.117   0.715   3.091 -0.0739  0.7912 -0.0462
  590SOL    HW1 3670   1.165   0.795   3.114 -0.0894  0.6511  0.4836
  590SOL    HW2 3671   1.178   0.644   3.111  0.3653  0.7111 -1.5914
  591SOL     OW 3672   1.089   4.363   3.148 -0.4193  0.5853  0.2739
  591SOL    HW1 3673   1.165   4.401   3.192 -0.8780  2.2004 -0.2641
  591SOL    HW2 3674   1.016   4.383   3.206 -0.4318 -1.3405  1.0053
  592SOL     OW 3675   2.165   6.181   1.365 -0.2713  0.5907 -0.0313
  592SOL    HW1 3676   2.166   6.257   1.306  1.5672 -1.1145 -2.3893
  592SOL    HW2 3677   2.249   6.186   1.411 -0.3438  0.2470  0.1355
  593SOL     OW 3678   2.246   3.935   1.488 -0.3124  0.2500  0.0554
  593SOL    HW1 3679   2.186   3.880   1.540 -0.3675  1.1747  1.0120
  593SOL    HW2 3680   2.258   4.013   1.542 -0.5617  1.3559 -1.4535
  594SOL     OW 3681   1.509   0.202   0.906 -0.0927  0.2758 -0.3324
  594SOL    HW1 3682   1.576   0.268   0.921  1.5236 -1.1135 -1.0985
  594SOL    HW2 3683   1.549   0.141   0.844 -1.0956 -2.0244  1.1583
  595SOL     OW 3684   3.426   1.737   2.537 -0.2029  0.0750  0.5154
  595SOL    HW1 3685   3.386   1.790   2.606 -0.0048 -2.1139  2.4205
  595SOL    HW2 3686   3.455   1.801   2.472  0.5070  2.3655  2.9060
  596SOL     OW 3687   4.216   4.101   3.130  0.2252  0.2791 -0.0166
  596SOL    HW1 3688   4.299   4.134   3.094  1.2346 -1.2272  0.8084
  596SOL    HW2 3689   4.171   4.179   3.162  2.3504  0.9549  1.5352
  597SOL     OW 3690   6.047   4.933   3.074 -0.0483  0.5469  0.1169
  597SOL    HW1 3691   6.028   4.972   3.159  2.2282  0.0143  0.9254
  597SOL    HW2 3692   6.010   4.845   3.079 -1.4741  1.0872 -0.1605
  598SOL     OW 3693   2.188   1.729   2.379  0.4959  0.1820  0.0619
  598SOL    HW1 3694   2.146   1.745   2.464 -1.3389  1.0881 -0.9583
  598SOL    HW2 3695   2.170   1.808   2.329  1.0222 -0.5880 -1.3752
  599SOL     OW 3696   1.685   1.318   0.037  0.6387 -0.2733  0.2498
  599SOL    HW1 3697   1.697   1.230   0.073 -1.3635  0.1009  1.9911
  599SOL    HW2 3698   1.653   1.370   0.110  2.5690  2.1892 -0.5199
  600SOL     OW 3699   2.797   0.539   3.138 -0.3236 -0.0583 -0.3169
  600SOL    HW1 3700   2.853   0.577   3.205 -0.9051  1.6679 -0.7602
  600SOL    HW2 3701   2.855   0.479   3.090  0.2800 -0.7577  1.2056
  601SOL     OW 3702   0.325   5.980   4.523  0.2734 -0.5353 -0.0706
  601SOL    HW1 3703   0.311   6.067   4.561 -1.0377 -0.3109 -0.9715
  601SOL    HW2 3704   0.309   5.992   4.430 -0.1589 -1.7867 -0.1772
  602SOL     OW 3705   1.081   1.922   0.487 -0.6869  0.6603  0.5494
  602SOL    HW1 3706   1.038   1.857   0.431  1.4487  0.1009 -0.5200
  602SOL    HW2 3707   1.080   1.883   0.574 -2.2899  0.6659  0.5620
  603SOL     OW 3708   3.357   1.335   3.709  0.3220 -0.4854 -0.0130
  603SOL    HW1 3709   3.435   1.337   3.764 -0.5575  1.9959  1.3181
  603SOL    HW2 3710   3.321   1.424   3.716 -1.5719 -0.9999 -2.1129
  604SOL     OW 3711   3.628   2.202   1.110 -0.1439  1.1333 -0.3062
  604SOL    HW1 3712   3.660   2.113   1.096 -2.2518  0.6822 -3.1699
  604SOL    HW2 3713   3.643   2.247   1.026 -0.1283  3.1789  0.7151
  605SOL     OW 3714   1.168   3.302   1.273 -0.1400 -0.5106 -0.2252
  605SOL    HW1 3715   1.261   3.279   1.273  0.3019  1.1323  0.5129
  605SOL    HW2 3716   1.146   3.316   1.365 -0.2238  2.3174 -0.5811
  606SOL     OW 3717   0.404   6.004   2.647  0.4096  0.7175 -0.4233
  606SOL    HW1 3718   0.353   5.988   2.568  0.3973 -0.6272 -0.1715
  606SOL    HW2 3719   0.464   6.075   2.624 -1.1798  1.9742 -0.8926
  607SOL     OW 3720   1.141   2.625   3.638 -0.1679  0.1506  0.1653
  607SOL    HW1 3721   1.210   2.651   3.700 -1.8169 -0.7582  2.5332
  607SOL    HW2 3722   1.173   2.544   3.599  0.1984 -0.1749  1.1128
  608SOL     OW 3723   1.600   0.758   2.202 -0.6279 -0.2631 -0.5483
  608SOL    HW1 3724   1.534   0.827   2.202 -0.9475 -0.5689 -0.8756
  608SOL    HW2 3725   1.627   0.750   2.111 -2.4140 -2.2981 -0.9936
  609SOL     OW 3726   0.073   4.467   3.740  0.1284  0.1522 -0.4121
  609SOL    HW1 3727  -0.020   4.455   3.761  0.0954 -1.7534 -1.4157
  609SOL    HW2 3728   0.111   4.501   3.821 -1.2033 -0.3356  0.4561
  610SOL     OW 3729   3.512   1.251   2.660  0.3339 -0.1192  0.5543
  610SOL    HW1 3730   3.597   1.260   2.616  0.5889  0.0400  1.0782
  610SOL    HW2 3731   3.477   1.167   2.627  1.2108 -0.7571  1.2096
  611SOL     OW 3732   2.326   2.024   0.716  0.0080 -0.3282 -0.3066
  611SOL    HW1 3733   2.322   2.008   0.810  0.4986 -1.0937 -0.4063
  611SOL    HW2 3734   2.357   1.942   0.679 -0.3723 -0.0956 -1.1609
  612SOL     OW 3735   1.949   1.150   3.904  0.0578 -0.0175 -0.3374
  612SOL    HW1 3736   1.981   1.179   3.818 -2.9875 -1.2806 -2.0436
  612SOL    HW2 3737   1.961   1.055   3.903 -2.7958 -0.4377 -0.7363
  613SOL     OW 3738   1.034   2.788   0.597  0.2519 -0.0172 -0.1275
  613SOL    HW1 3739   1.021   2.745   0.681  0.7498 -0.2464 -0.1677
  613SOL    HW2 3740   1.124   2.822   0.601  0.1405  0.3207 -0.4107
  614SOL     OW 3741   0.428   4.829   3.468  0.0130 -0.0708 -0.4464
  614SOL    HW1 3742   0.458   4.838   3.558 -0.1787  0.1264 -0.4017
  614SOL    HW2 3743   0.485   4.762   3.430  2.3731  2.1970 -1.1984
  615SOL     OW 3744   5.302   6.228   2.814  0.1957  0.2007 -0.1911
  615SOL    HW1 3745   5.357   6.196   2.742  0.9182  1.4319 -0.2082
  615SOL    HW2 3746   5.363   6.259   2.880 -0.4450  2.1052 -0.4347
  616SOL     OW 3747   2.319   0.892   2.795  0.0574  0.0577 -0.0841
  616SOL    HW1 3748   2.310   0.804   2.831 -0.7117  0.5987  1.1500
  616SOL    HW2 3749   2.384   0.884   2.726  1.2509 -1.1643  1.1224
  617SOL     OW 3750   0.160   2.108   0.722  0.0351 -0.6518 -0.5444
  617SOL    HW1 3751   0.100   2.068   0.785 -0.3919  0.2737 -0.3555
  617SOL    HW2 3752   0.192   2.034   0.670 -1.3389 -1.1597 -0.7180
  618SOL     OW 3753   3.461   4.416   2.631  0.3302 -0.4171  0.0822
  618SOL    HW1 3754   3.530   4.476   2.660 -1.1858  0.7386  1.4214
  618SOL    HW2 3755   3.448   4.438   2.539 -0.3233  1.4720  0.5953
  619SOL     OW 3756   0.194   1.862   0.580 -0.1078 -0.0872  0.3266
  619SOL    HW1 3757   0.129   1.803   0.619  0.4531 -1.1291 -0.2783
  619SOL    HW2 3758   0.227   1.816   0.503  2.1714 -0.1195  1.2251
  620SOL     OW 3759   6.150   4.178   3.496  0.2307 -0.1034 -0.2409
  620SOL    HW1 3760   6.184   4.252   3.446  1.7472  1.1570  2.4520
  620SOL    HW2 3761   6.226   4.144   3.544 -0.9818 -1.7097  0.6534
  621SOL     OW 3762   5.683   3.823   4.242 -0.2323  0.1843  0.5625
  621SOL    HW1 3763   5.595   3.853   4.219 -0.7591 -0.7613  1.2521
  621SOL    HW2 3764   5.697   3.746   4.185  0.6683  1.0493 -0.4357
  622SOL     OW 3765   2.631   4.892   2.838  0.2255 -0.6418 -0.2748
  622SOL    HW1 3766   2.682   4.962   2.878 -0.8134  0.9465 -1.5916
  622SOL    HW2 3767   2.690   4.852   2.774 -0.6205  2.6373 -3.4297
  623SOL     OW 3768   2.899   5.945   1.696  0.9171 -0.3188 -0.0292
  623SOL    HW1 3769   2.879   5.941   1.789  0.7580  0.8875  0.0102
  623SOL    HW2 3770   2.904   5.854   1.668 -0.3410 -0.6879  0.8738
  624SOL     OW 3771   0.878   2.229   3.801  0.5296  0.0739  0.3598
  624SOL    HW1 3772   0.799   2.258   3.757  0.5080  2.8687  1.9905
  624SOL    HW2 3773   0.847   2.174   3.874  0.2640 -0.5291 -0.2003
  625SOL     OW 3774   2.283   5.980   2.179  0.9243  0.1546  0.3541
  625SOL    HW1 3775   2.338   6.057   2.192 -0.6299  1.2771  0.6107
  625SOL    HW2 3776   2.233   5.973   2.260  0.2513 -0.4399 -0.1034
  626SOL     OW 3777   3.140   3.597   0.589 -0.5957  0.0652 -0.1931
  626SOL    HW1 3778   3.106   3.651   0.661  0.6130 -0.0850  0.5055
  626SOL    HW2 3779   3.134   3.655   0.512  1.6168  1.6325  0.7117
  627SOL     OW 3780   2.036   5.905   1.487  0.3872  0.0439 -0.6106
  627SOL    HW1 3781   2.093   5.848   1.435  1.2740  0.0262  0.3377
  627SOL    HW2 3782   2.046   5.991   1.447  0.8530 -0.0228 -0.6522
  628SOL     OW 3783   2.908   5.840   4.451 -0.2984  0.6067 -0.0825
  628SOL    HW1 3784   2.888   5.857   4.359  0.7162  1.1917 -0.2120
  628SOL    HW2 3785   2.954   5.756   4.451 -0.0906  0.7209 -0.1343
  629SOL     OW 3786   3.701   2.491   2.680 -0.0849 -0.2295 -0.2680
  629SOL    HW1 3787   3.685   2.585   2.693 -1.5556 -0.2980 -1.2952
  629SOL    HW2 3788   3.761   2.467   2.750  1.5538  1.7862 -0.8856
  630SOL     OW 3789   5.944   0.561   0.066 -0.2032  0.1036  0.2825
  630SOL    HW1 3790   5.858   0.602   0.057  0.0335  0.9273  1.6527
  630SOL    HW2 3791   5.937   0.508   0.145  0.5714  0.2391  0.4472
  631SOL     OW 3792   0.447   3.581   1.318  0.2263 -0.1427  0.1669
  631SOL    HW1 3793   0.358   3.546   1.325  1.1166 -2.3545  1.9272
  631SOL    HW2 3794   0.437   3.675   1.331 -2.0630  0.0415 -2.1284
  632SOL     OW 3795   1.244   5.772   3.324  0.2944  0.9902 -0.6057
  632SOL    HW1 3796   1.183   5.821   3.268 -1.3387 -0.9892 -0.6694
  632SOL    HW2 3797   1.192   5.751   3.402  1.8561  1.7815  0.7269
  633SOL     OW 3798   0.168   2.573   4.530 -0.8302 -0.3056  0.2974
  633SOL    HW1 3799   0.144   2.620   4.610  1.3143  0.1123  0.7445
  633SOL    HW2 3800   0.198   2.488   4.560  1.5178  0.4077  0.1642
  634SOL     OW 3801   1.338   5.182   2.018  0.6962 -0.3516 -0.1474
  634SOL    HW1 3802   1.340   5.262   1.967  0.3798  0.7586  1.5189
  634SOL    HW2 3803   1.247   5.154   2.015  1.0596 -1.5054 -1.9342
  635SOL     OW 3804   2.055   3.310   4.263 -0.5857  0.1487 -0.1071
  635SOL    HW1 3805   2.112   3.265   4.202 -1.4459  0.7106 -1.3602
  635SOL    HW2 3806   2.044   3.398   4.226 -0.8321  0.6367  1.0474
  636SOL     OW 3807   5.981   0.989   3.321  0.4357 -0.7202 -0.9485
  636SOL    HW1 3808   5.989   1.000   3.226  0.4529  1.1919 -0.7594
  636SOL    HW2 3809   5.916   0.920   3.331  1.4142 -1.9230 -2.3383
  637SOL     OW 3810   0.787   5.722   2.609 -0.1581  0.2481 -0.3627
  637SOL    HW1 3811   0.725   5.767   2.666 -0.9563 -0.2277 -0.8268
  637SOL    HW2 3812   0.850   5.789   2.583 -0.5716  0.7760 -0.0075
  638SOL     OW 3813   0.091   2.767   1.951  0.5469  0.6216  0.1921
  638SOL    HW1 3814  -0.001   2.794   1.957  0.0959 -0.3289 -1.6418
  638SOL    HW2 3815   0.121   2.764   2.041 -1.0646  1.4755  0.8058
  639SOL     OW 3816   2.713   2.734   3.386  0.3472 -0.5124  0.0500
  639SOL    HW1 3817   2.628   2.767   3.415 -1.0288 -1.3748 -2.7441
  639SOL    HW2 3818   2.776   2.773   3.448 -1.8404  1.7558  0.9932
  640SOL     OW 3819   5.794   5.982   3.430 -0.0189  0.3618  0.0957
  640SOL    HW1 3820   5.785   6.031   3.512  0.6415  2.3751 -0.9711
  640SOL    HW2 3821   5.881   6.005   3.397  1.2690 -3.2325  0.5165
  641SOL     OW 3822   2.547   0.483   4.428  0.8271  0.3587 -0.5616
  641SOL    HW1 3823   2.519   0.538   4.356 -1.0828 -1.1415 -1.0327
  641SOL    HW2 3824   2.566   0.398   4.388 -0.3509 -0.5271  0.6863
  642SOL     OW 3825   0.177   1.159   0.514  0.0401  0.2848 -0.5449
  642SOL    HW1 3826   0.086   1.161   0.543 -0.2072 -1.5893 -1.0201
  642SOL    HW2 3827   0.219   1.097   0.574  0.6550  0.0562 -1.2016
  643SOL     OW 3828   0.759   0.274   2.700 -0.0242 -0.4470 -0.3727
  643SOL    HW1 3829   0.822   0.218   2.745 -0.0242 -0.6722 -0.6471
  643SOL    HW2 3830   0.709   0.316   2.771 -0.3509 -1.1708 -0.1636
  644SOL     OW 3831   6.393   2.652   2.878 -0.1006 -0.1287 -0.8262
  644SOL    HW1 3832   6.462   2.670   2.943 -1.8071  4.1388  0.1209
  644SOL    HW2 3833   6.437   2.661   2.794  0.8128  1.1973 -0.2379
  645SOL     OW 3834   5.878   3.462   3.999 -0.2428 -0.6604  0.3294
  645SOL    HW1 3835   5.942   3.398   4.033 -1.0235 -2.3303 -1.1527
  645SOL    HW2 3836   5.915   3.490   3.915 -1.1939 -1.2702 -0.3104
  646SOL     OW 3837   4.775   2.901   4.190 -0.6978 -0.7728  0.0575
  646SOL    HW1 3838   4.801   2.965   4.123 -1.4806  2.5669  2.6427
  646SOL    HW2 3839   4.855   2.885   4.240 -0.5305 -1.8104 -0.5141
  647SOL     OW 3840   3.424   0.159   1.150 -0.4936 -0.2316  0.4827
  647SOL    HW1 3841   3.461   0.240   1.116  2.6621 -1.3878  0.8944
  647SOL    HW2 3842   3.390   0.181   1.236  0.1223  0.6810  0.4946
  648SOL     OW 3843   6.035   2.738   1.582  0.2140  1.2236  0.0177
  648SOL    HW1 3844   5.974   2.674   1.618 -1.1294  0.5600 -3.1759
  648SOL    HW2 3845   6.118   2.719   1.626 -0.8286 -0.7255  1.2778
  649SOL     OW 3846   4.181   0.077   0.372 -0.1130 -0.2562  0.0922
  649SOL    HW1 3847   4.256   0.136   0.375 -0.5965  0.3597  0.4335
  649SOL    HW2 3848   4.144   0.089   0.285  1.4055 -2.1510 -0.8845
  650SOL     OW 3849   2.976   6.253   4.562  0.9074  0.2329  0.3786
  650SOL    HW1 3850   3.065   6.287   4.551  0.7168  0.5382 -0.2725
  650SOL    HW2 3851   2.939   6.254   4.473  0.3953 -0.2804  0.5826
  651SOL     OW 3852   6.438   5.286   1.717  0.4000 -0.0619  0.3936
  651SOL    HW1 3853   6.513   5.245   1.673  0.9194  0.9045  0.3515
  651SOL    HW2 3854   6.477   5.355   1.771 -0.4748  0.6321  0.1618
  652SOL     OW 3855   5.630   3.024   4.341 -0.5187  0.4910 -0.7117
  652SOL    HW1 3856   5.627   2.943   4.393  0.9016  0.8641  0.0086
  652SOL    HW2 3857   5.654   2.995   4.253  0.2619  0.1480 -0.3927
  653SOL     OW 3858   2.448   2.644   2.228  0.2211  0.8329 -0.2966
  653SOL    HW1 3859   2.445   2.701   2.151  0.8509 -1.0779 -1.7999
  653SOL    HW2 3860   2.497   2.567   2.200 -1.1148 -0.7627  1.4577
  654SOL     OW 3861   0.901   1.134   0.161  0.1819 -0.1715 -0.6836
  654SOL    HW1 3862   0.896   1.047   0.121 -0.2501 -0.0039 -0.9983
  654SOL    HW2 3863   0.850   1.190   0.103 -0.2745  0.1203 -0.0101
  655SOL     OW 3864   1.349   1.843   4.017  0.7350  0.2640  0.6632
  655SOL    HW1 3865   1.382   1.755   4.002  2.6059  1.2627 -1.7902
  655SOL    HW2 3866   1.411   1.900   3.971 -1.8779  2.6668 -0.1511
  656SOL     OW 3867   3.162   0.320   1.270  0.6761 -0.6623  0.4836
  656SOL    HW1 3868   3.224   0.335   1.199 -0.2200 -0.6521 -0.3059
  656SOL    HW2 3869   3.135   0.407   1.298  0.4341 -0.6793  0.3052
  657SOL     OW 3870   5.643   2.157   0.988  0.3162 -0.1717  0.0175
  657SOL    HW1 3871   5.565   2.176   0.936  0.3816  0.3012  0.0857
  657SOL    HW2 3872   5.623   2.192   1.075 -0.0380 -1.5129  0.4984
  658SOL     OW 3873   5.691   3.311   3.814 -0.3480  0.2441  0.6228
  658SOL    HW1 3874   5.739   3.240   3.858  0.4557 -0.5689 -1.4329
  658SOL    HW2 3875   5.718   3.390   3.861  0.7673 -0.5279  1.3422
  659SOL     OW 3876   1.189   2.394   1.380  0.0090  0.0430  0.2263
  659SOL    HW1 3877   1.168   2.412   1.288  0.6278 -0.2213  0.0351
  659SOL    HW2 3878   1.156   2.306   1.396  1.4527 -0.6029 -0.2361
  660SOL     OW 3879   5.390   4.859   3.312  0.6102 -0.4641 -0.5284
  660SOL    HW1 3880   5.295   4.848   3.314  0.0873  2.8782 -1.2312
  660SOL    HW2 3881   5.422   4.798   3.379 -2.0637 -1.1400  0.2809
  661SOL     OW 3882   3.293   0.554   4.291 -0.7853 -0.3140 -0.3457
  661SOL    HW1 3883   3.230   0.537   4.221 -0.6941 -1.1636 -0.2260
  661SOL    HW2 3884   3.272   0.490   4.359  0.1066 -0.5209 -0.2411
  662SOL     OW 3885   0.883   2.482   2.334 -0.3607  0.7743 -0.3214
  662SOL    HW1 3886   0.796   2.467   2.369 -0.0199  1.5956  0.9575
  662SOL    HW2 3887   0.893   2.578   2.334  0.4181  0.7049 -0.7542
  663SOL     OW 3888   2.245   5.731   1.183 -0.4161 -0.1502 -0.6269
  663SOL    HW1 3889   2.198   5.763   1.106  0.2002 -0.2874 -1.0694
  663SOL    HW2 3890   2.177   5.696   1.240 -0.9734  0.8347 -0.6723
  664SOL     OW 3891   0.116   6.242   2.550 -0.1971  0.2626 -0.1588
  664SOL    HW1 3892   0.050   6.203   2.607  2.3969 -1.4226  1.9034
  664SOL    HW2 3893   0.173   6.292   2.608  3.0527 -2.1893 -0.8829
  665SOL     OW 3894   2.245   0.395   1.118 -0.3206 -0.0939 -0.3873
  665SOL    HW1 3895   2.166   0.436   1.153 -0.4235  0.7484 -1.5403
  665SOL    HW2 3896   2.264   0.444   1.038  1.6535  0.0262  0.1005
  666SOL     OW 3897   5.135   0.924   2.464 -0.3482  0.4345 -0.3514
  666SOL    HW1 3898   5.154   0.865   2.391 -2.3993 -0.3024 -0.3466
  666SOL    HW2 3899   5.114   0.866   2.537 -0.8215  1.1716  0.1146
  667SOL     OW 3900   0.758   2.090   0.812  0.0956  0.2450 -0.6875
  667SOL    HW1 3901   0.701   2.036   0.867 -2.1001  2.5729 -0.4750
  667SOL    HW2 3902   0.836   2.103   0.866 -0.8589  0.2241  0.7820
  668SOL     OW 3903   0.798   5.242   1.205 -0.6408  0.0402 -0.4542
  668SOL    HW1 3904   0.871   5.290   1.168  0.2578  1.2766  2.5972
  668SOL    HW2 3905   0.825   5.150   1.202  0.4622  0.3582 -0.5902
  669SOL     OW 3906   1.794   0.951   4.527 -0.1337  0.3037 -0.3689
  669SOL    HW1 3907   1.871   0.939   4.581 -1.4664 -1.7674  1.2548
  669SOL    HW2 3908   1.752   1.030   4.561  0.8848  1.0235 -0.7793
  670SOL     OW 3909   1.231   6.002   0.876 -0.3701  0.2951 -0.7978
  670SOL    HW1 3910   1.236   5.950   0.795  3.2739  0.7011 -1.0109
  670SOL    HW2 3911   1.258   6.090   0.850  0.3648  0.5605  0.7661
  671SOL     OW 3912   4.351   3.587   0.210 -0.0733  0.5129  0.4436
  671SOL    HW1 3913   4.387   3.521   0.150 -0.0696  1.0351 -0.1447
  671SOL    HW2 3914   4.428   3.624   0.254 -0.1254 -0.3148  1.2536
  672SOL     OW 3915   4.509   2.764   3.016 -0.2167 -0.1436  0.4860
  672SOL    HW1 3916   4.500   2.852   2.979  2.7855 -0.5982 -1.7075
  672SOL    HW2 3917   4.419   2.734   3.028 -1.3486  2.3608 -0.9191
  673SOL     OW 3918   2.100   0.290   2.269 -0.1869 -0.0499  0.4850
  673SOL    HW1 3919   2.120   0.269   2.178  1.3406  0.8366  0.5844
  673SOL    HW2 3920   2.151   0.226   2.320  2.7467  2.2410  0.7401
  674SOL     OW 3921   6.179   6.382   2.341 -0.1624 -0.1363  0.9418
  674SOL    HW1 3922   6.169   6.291   2.313  1.0571  0.3318 -1.2343
  674SOL    HW2 3923   6.162   6.380   2.435  0.4557 -2.7065  1.0664
  675SOL     OW 3924   6.369   0.109   1.109 -0.2239 -0.1272 -0.5230
  675SOL    HW1 3925   6.383   0.042   1.175 -0.6029  0.6845  0.3976
  675SOL    HW2 3926   6.430   0.086   1.039 -0.5668 -1.5951 -0.3685
  676SOL     OW 3927   2.931   3.134   0.041 -0.3481  0.5962  0.1768
  676SOL    HW1 3928   2.848   3.112   0.083 -1.4345  0.5083 -1.8891
  676SOL    HW2 3929   2.996   3.079   0.085 -1.9580 -2.0061 -0.5048
  677SOL     OW 3930   2.021   4.923   1.698  0.1019  0.2359  0.2068
  677SOL    HW1 3931   1.943   4.928   1.753  1.3455 -1.2297  2.2594
  677SOL    HW2 3932   2.079   4.991   1.734  0.8107 -0.5383  0.5619
  678SOL     OW 3933   2.911   5.047   1.415  0.3001  0.1643  0.0368
  678SOL    HW1 3934   2.849   4.992   1.462  0.0259  0.9738  0.6390
  678SOL    HW2 3935   2.996   5.006   1.431  0.1175  0.0060  0.6163
  679SOL     OW 3936   1.895   6.045   2.687 -0.1211  0.1417  0.3419
  679SOL    HW1 3937   1.822   6.089   2.730 -0.0719  1.0572 -0.4784
  679SOL    HW2 3938   1.930   5.986   2.753 -1.4024 -0.0833  0.8456
  680SOL     OW 3939   1.377   0.298   1.208  0.5449 -0.5001  0.7549
  680SOL    HW1 3940   1.288   0.290   1.174  0.3621 -0.6688  1.2643
  680SOL    HW2 3941   1.408   0.383   1.175  0.7482 -1.0862 -0.6779
  681SOL     OW 3942   3.837   4.466   0.307 -0.2970  0.5531  0.0877
  681SOL    HW1 3943   3.796   4.537   0.257 -0.7344  1.2482  1.3915
  681SOL    HW2 3944   3.895   4.511   0.369 -1.5305 -0.1074  1.8118
  682SOL     OW 3945   4.249   0.735   1.386 -0.5863  0.0027  0.1364
  682SOL    HW1 3946   4.201   0.791   1.324 -0.6897 -0.0339  0.1835
  682SOL    HW2 3947   4.323   0.789   1.414 -0.0399 -0.2983 -0.6945
  683SOL     OW 3948   1.884   2.127   2.348 -0.6146  0.1793 -0.0840
  683SOL    HW1 3949   1.925   2.194   2.293  0.6547 -2.0038 -2.0344
  683SOL    HW2 3950   1.798   2.113   2.309 -0.2165 -0.4521 -0.7805
  684SOL     OW 3951   5.060   2.756   3.398  0.6355 -0.7741  0.0341
  684SOL    HW1 3952   5.030   2.787   3.313  0.1471 -1.9634 -0.2471
  684SOL    HW2 3953   5.013   2.810   3.461  2.6142  1.6200 -0.4014
  685SOL     OW 3954   4.104   1.110   1.351  0.2463 -0.2197 -0.1921
  685SOL    HW1 3955   4.156   1.190   1.357  0.4555 -0.2849 -0.9591
  685SOL    HW2 3956   4.098   1.078   1.441 -0.3354  0.9594  0.2029
  686SOL     OW 3957   6.094   1.294   0.740 -0.0268 -0.0085 -0.4274
  686SOL    HW1 3958   6.133   1.240   0.671 -1.3573 -1.2693 -0.2170
  686SOL    HW2 3959   6.090   1.237   0.816  0.9214  1.2028  0.5784
  687SOL     OW 3960   5.461   5.554   2.713 -0.4866  0.1651  0.0072
  687SOL    HW1 3961   5.516   5.483   2.679  1.2005  2.1082 -1.5526
  687SOL    HW2 3962   5.492   5.567   2.802 -0.5390 -0.7549  0.1766
  688SOL     OW 3963   2.997   0.743   4.549 -0.2100  0.6705 -0.3860
  688SOL    HW1 3964   2.992   0.742   4.453  0.9920 -0.8495 -0.4727
  688SOL    HW2 3965   2.916   0.786   4.576 -0.9154  0.5155 -2.0720
  689SOL     OW 3966   4.932   2.832   3.189  0.1412  0.2166  0.2099
  689SOL    HW1 3967   4.895   2.919   3.206 -2.1418 -0.3717 -1.3045
  689SOL    HW2 3968   4.982   2.843   3.108 -0.0617  0.1355  0.0741
  690SOL     OW 3969   2.683   0.542   0.296  0.4212 -0.2258 -0.4266
  690SOL    HW1 3970   2.761   0.594   0.319  0.6805  0.2220 -2.1895
  690SOL    HW2 3971   2.633   0.599   0.238 -0.8052 -0.8466 -0.0066
  691SOL     OW 3972   6.068   0.715   3.108  0.9091 -0.2160  0.2455
  691SOL    HW1 3973   6.097   0.629   3.076  0.6748 -0.5572  0.9377
  691SOL    HW2 3974   6.094   0.776   3.039  1.4277 -0.7916 -0.0777
  692SOL     OW 3975   0.803   1.921   0.579  0.2823  0.4621 -0.2347
  692SOL    HW1 3976   0.894   1.928   0.553  0.1136  0.6473 -0.7748
  692SOL    HW2 3977   0.796   1.974   0.659  0.3922  1.3818 -0.8276
  693SOL     OW 3978   2.455   2.941   2.683 -0.0400 -0.1174 -0.8171
  693SOL    HW1 3979   2.433   2.989   2.763 -0.8971  0.7862 -1.5700
  693SOL    HW2 3980   2.371   2.910   2.649  0.0633  1.0725 -2.3080
  694SOL     OW 3981   0.864   5.245   0.869 -0.5144  0.0727  0.6334
  694SOL    HW1 3982   0.816   5.219   0.790  2.0131 -0.0901 -0.9630
  694SOL    HW2 3983   0.890   5.162   0.910 -0.5609  0.1514  0.8223
  695SOL     OW 3984   5.982   0.841   0.292 -0.1995 -0.4012  0.3646
  695SOL    HW1 3985   6.051   0.783   0.259  0.1619  0.3195 -0.1561
  695SOL    HW2 3986   5.984   0.917   0.234 -1.4108 -0.3511  0.3636
  696SOL     OW 3987   0.246   1.423   1.489 -0.2751 -0.8174 -0.6079
  696SOL    HW1 3988   0.168   1.389   1.446 -1.2660  2.8134 -2.0307
  696SOL    HW2 3989   0.224   1.421   1.583 -2.5639  0.9973 -1.0212
  697SOL     OW 3990   2.754   2.840   1.635  0.2133  0.0224 -0.0871
  697SOL    HW1 3991   2.849   2.848   1.635  0.6709 -3.4333  1.5239
  697SOL    HW2 3992   2.728   2.860   1.545  2.4167  1.0743 -0.5579
  698SOL     OW 3993   1.977   5.297   1.491 -0.2766 -0.0876 -0.0412
  698SOL    HW1 3994   1.912   5.232   1.464 -2.0498  1.4213  0.3854
  698SOL    HW2 3995   1.968   5.303   1.586 -0.3871  0.9931 -0.0999
  699SOL     OW 3996   4.705   1.391   4.307 -0.1290 -0.4736  0.0840
  699SOL    HW1 3997   4.643   1.360   4.374  0.0960  0.3719  0.6920
  699SOL    HW2 3998   4.750   1.311   4.278 -2.4919 -1.3861 -1.4524
  700SOL     OW 3999   3.614   1.411   3.816 -0.5271  0.0705  0.1874
  700SOL    HW1 4000   3.665   1.492   3.811  1.4575 -1.1129  0.2701
  700SOL    HW2 4001   3.578   1.411   3.905 -0.2863  0.7053  0.2952
  701SOL     OW 4002   3.476   1.698   1.872  0.1546 -0.5673  0.5026
  701SOL    HW1 4003   3.542   1.768   1.878 -0.4717  0.0144  0.6743
  701SOL    HW2 4004   3.528   1.618   1.860  0.8580  0.2062 -2.5744
  702SOL     OW 4005   3.494   2.786   1.266 -0.1081  0.4559  0.0209
  702SOL    HW1 4006   3.405   2.815   1.286 -1.1401 -2.5332  0.2580
  702SOL    HW2 4007   3.488   2.751   1.177  1.0493  0.8397 -0.2311
  703SOL     OW 4008   4.436   4.578   3.915  0.3511 -0.3147  0.1759
  703SOL    HW1 4009   4.427   4.668   3.947  0.2569 -1.1202  2.6386
  703SOL    HW2 4010   4.346   4.546   3.910  0.4641 -0.7918  1.0187
  704SOL     OW 4011   1.508   4.917   1.843  0.0787 -0.0090 -0.1960
  704SOL    HW1 4012   1.467   4.836   1.814  1.1688 -1.2600  1.5719
  704SOL    HW2 4013   1.601   4.904   1.827  0.4428  0.2232  1.5208
  705SOL     OW 4014   1.751   5.262   0.092 -0.3816  0.0720  0.7894
  705SOL    HW1 4015   1.691   5.259   0.018 -1.8171  1.7801  1.8005
  705SOL    HW2 4016   1.758   5.355   0.115  0.8914 -0.2958  2.1140
  706SOL     OW 4017   4.117   2.533   1.938  0.1681 -0.3819  0.4992
  706SOL    HW1 4018   4.148   2.606   1.993 -1.5442  1.9125 -1.3961
  706SOL    HW2 4019   4.038   2.502   1.983 -1.0492  1.2792 -0.3742
  707SOL     OW 4020   2.569   2.490   0.599  0.0489  0.5286 -0.6018
  707SOL    HW1 4021   2.555   2.397   0.616  3.3421  0.0846  0.3310
  707SOL    HW2 4022   2.551   2.533   0.683  2.1429  0.1791  0.0844
  708SOL     OW 4023   1.447   1.087   0.812  0.1687  0.3079 -0.1913
  708SOL    HW1 4024   1.519   1.093   0.750 -0.6935  0.8300 -1.1747
  708SOL    HW2 4025   1.454   1.167   0.864  0.1080  0.5169 -0.5027
  709SOL     OW 4026   1.702   6.257   3.386  0.1545  0.0246 -0.4909
  709SOL    HW1 4027   1.779   6.229   3.337  0.4274  0.0910 -0.1114
  709SOL    HW2 4028   1.735   6.271   3.475  0.2176  2.3790 -0.8209
  710SOL     OW 4029   1.721   0.356   0.955 -0.4960 -0.0104  0.3856
  710SOL    HW1 4030   1.765   0.419   0.898 -1.4897 -0.1776 -0.6203
  710SOL    HW2 4031   1.791   0.315   1.005  0.3868  0.4060 -0.4686
  711SOL     OW 4032   1.071   1.276   0.868 -0.6516 -0.1519 -0.2553
  711SOL    HW1 4033   1.099   1.350   0.815  1.5630  0.0288  1.0680
  711SOL    HW2 4034   1.110   1.291   0.954 -0.8481 -2.4256  0.3028
  712SOL     OW 4035   5.684   0.884   2.421  0.4126 -0.4011 -0.2404
  712SOL    HW1 4036   5.653   0.872   2.511 -1.4527  1.7779 -0.5180
  712SOL    HW2 4037   5.699   0.795   2.389  2.1300 -1.2383  2.4897
  713SOL     OW 4038   4.814   2.687   2.435  0.0470 -0.1037  0.3019
  713SOL    HW1 4039   4.797   2.595   2.413 -2.1029  0.3698 -0.2200
  713SOL    HW2 4040   4.769   2.701   2.518 -0.2039  0.6542  0.0410
  714SOL     OW 4041   0.298   6.253   4.555  0.2420 -0.5380 -0.1642
  714SOL    HW1 4042   0.363   6.323   4.564 -1.9412  1.5493  0.3727
  714SOL    HW2 4043   0.232   6.272   4.621 -0.5228 -3.1008 -0.0531
  715SOL     OW 4044   1.874   4.418   0.467  0.1146  0.3955 -0.0424
  715SOL    HW1 4045   1.789   4.384   0.440 -0.2518 -0.3487  1.8702
  715SOL    HW2 4046   1.937   4.350   0.443 -0.1347 -0.0299  0.4945
  716SOL     OW 4047   5.306   0.499   4.331 -0.1380 -0.1258 -0.4500
  716SOL    HW1 4048   5.253   0.539   4.400  0.3038 -0.9918  0.4163
  716SOL    HW2 4049   5.362   0.570   4.299  0.3364  0.0624  0.7598
  717SOL     OW 4050   2.133   3.934   1.749  0.0000 -0.4356  0.1755
  717SOL    HW1 4051   2.170   3.939   1.837  0.9849  0.5394 -0.2830
  717SOL    HW2 4052   2.056   3.992   1.752 -1.5972 -2.4479  1.1188
  718SOL     OW 4053   0.767   2.922   2.533 -0.4135  0.0799  0.6949
  718SOL    HW1 4054   0.692   2.901   2.589 -0.0677 -1.4268  0.6488
  718SOL    HW2 4055   0.740   2.896   2.445 -0.3220  0.8188  0.4402
  719SOL     OW 4056   3.731   1.737   0.807 -0.3130  0.5729 -0.3790
  719SOL    HW1 4057   3.663   1.683   0.768  0.9611 -1.2895 -0.1225
  719SOL    HW2 4058   3.694   1.765   0.891 -1.1461  0.4482 -0.6941
  720SOL     OW 4059   0.410   0.370   3.824  0.1581 -0.3497 -0.3193
  720SOL    HW1 4060   0.346   0.299   3.813 -0.4280  0.0551  0.4275
  720SOL    HW2 4061   0.467   0.340   3.894 -1.1696  0.6541  1.2554
  721SOL     OW 4062   4.717   1.806   2.350 -0.1114 -0.1883 -0.1841
  721SOL    HW1 4063   4.654   1.827   2.419 -0.4184 -2.4395  0.3099
  721SOL    HW2 4064   4.792   1.863   2.368  0.0318 -1.0382  2.3891
  722SOL     OW 4065   6.404   4.561   2.612  0.1225 -0.0661 -0.3681
  722SOL    HW1 4066   6.436   4.471   2.601  1.5661  0.2249  1.0184
  722SOL    HW2 4067   6.309   4.554   2.611  0.2023 -1.7535  0.6062
  723SOL     OW 4068   5.826   2.026   1.221 -0.6200 -0.0978 -0.3187
  723SOL    HW1 4069   5.762   2.004   1.289 -1.2511  1.0363 -0.5194
  723SOL    HW2 4070   5.783   2.093   1.167 -0.0391 -0.7741 -1.6923
  724SOL     OW 4071   5.070   4.373   3.570 -0.1885 -0.0914 -0.0165
  724SOL    HW1 4072   5.159   4.336   3.574  0.2084  0.6351 -1.6223
  724SOL    HW2 4073   5.027   4.324   3.501 -0.2233  1.2085 -0.9528
  725SOL     OW 4074   1.598   1.706   2.121  0.1621 -0.6626  0.7883
  725SOL    HW1 4075   1.582   1.661   2.204  0.1439  1.1753  1.8250
  725SOL    HW2 4076   1.643   1.787   2.145 -0.5811  0.3093 -0.9138
  726SOL     OW 4077   4.662   3.924   3.459 -0.2911  0.0773 -0.5770
  726SOL    HW1 4078   4.576   3.931   3.417 -0.9785 -1.6164  0.4422
  726SOL    HW2 4079   4.644   3.884   3.544  1.4722 -0.0489 -0.2315
  727SOL     OW 4080   0.878   4.343   2.043  0.2122  0.4917  0.1645
  727SOL    HW1 4081   0.926   4.260   2.041 -0.1352  0.2476 -2.9834
  727SOL    HW2 4082   0.946   4.410   2.033  0.3318  0.4847  0.8991
  728SOL     OW 4083   3.834   2.366   0.453  0.1874 -0.5696 -0.0590
  728SOL    HW1 4084   3.777   2.298   0.418 -0.8815  0.7459 -0.9930
  728SOL    HW2 4085   3.882   2.399   0.377  0.9518 -0.5011  0.4392
  729SOL     OW 4086   2.924   5.860   0.618 -0.1529  0.0674 -0.1690
  729SOL    HW1 4087   2.829   5.854   0.632 -0.2749  1.1217 -0.4787
  729SOL    HW2 4088   2.959   5.782   0.661 -1.2722 -1.0382 -1.1698
  730SOL     OW 4089   3.607   0.206   1.662  0.7390  0.1433  0.4435
  730SOL    HW1 4090   3.574   0.242   1.744 -0.0515  0.3559  0.0431
  730SOL    HW2 4091   3.592   0.112   1.668  2.3602 -0.0964  1.2895
  731SOL     OW 4092   0.825   0.294   2.261 -0.8843 -1.1661 -0.1365
  731SOL    HW1 4093   0.834   0.214   2.210  0.2791 -1.5432  0.6200
  731SOL    HW2 4094   0.893   0.288   2.328 -1.8869 -0.3518  1.0089
  732SOL     OW 4095   1.635   0.046   1.494 -0.1549  0.8092  0.4946
  732SOL    HW1 4096   1.666   0.105   1.563  0.1902  1.0394  0.1444
  732SOL    HW2 4097   1.567  -0.006   1.537 -0.1278  1.1285  0.9389
  733SOL     OW 4098   5.219   0.107   3.081 -0.2597  0.0766  0.3679
  733SOL    HW1 4099   5.195   0.150   2.998  0.9785 -0.5927 -0.3592
  733SOL    HW2 4100   5.150   0.043   3.095  0.2395 -0.7736 -0.8998
  734SOL     OW 4101   4.931   2.611   4.236 -0.4693 -0.1085  0.6360
  734SOL    HW1 4102   4.977   2.694   4.220 -1.7407  0.4617 -0.1796
  734SOL    HW2 4103   4.913   2.612   4.330 -2.3930  1.6057  0.3090
  735SOL     OW 4104   2.507   0.571   4.155  0.0001 -0.4709  0.7415
  735SOL    HW1 4105   2.476   0.492   4.112 -1.5295  1.8733 -2.9321
  735SOL    HW2 4106   2.601   0.573   4.140 -0.3383 -0.3219 -1.6418
  736SOL     OW 4107   1.339   6.395   0.342 -0.4344 -0.0337 -0.6218
  736SOL    HW1 4108   1.303   6.319   0.297  0.3362 -1.7171  1.4487
  736SOL    HW2 4109   1.404   6.430   0.281 -0.5405 -1.2547 -1.4750
  737SOL     OW 4110   2.303   0.431   3.689 -0.7721 -0.0999  0.3340
  737SOL    HW1 4111   2.209   0.425   3.673 -0.6211 -1.0032 -0.2778
  737SOL    HW2 4112   2.342   0.441   3.603 -0.3627  1.2813  0.6636
  738SOL     OW 4113   4.601   3.819   3.708  0.1224  0.9174  0.4820
  738SOL    HW1 4114   4.514   3.844   3.741  0.1929 -0.0074  1.4236
  738SOL    HW2 4115   4.610   3.727   3.731  1.4023  1.0205  0.4808
  739SOL     OW 4116   3.778   6.430   2.279 -0.0846  0.3239 -0.0085
  739SOL    HW1 4117   3.787   6.438   2.184 -2.2049 -0.4210 -0.3232
  739SOL    HW2 4118   3.687   6.453   2.297 -0.0974 -0.8457  1.6686
  740SOL     OW 4119   2.814   3.416   1.137 -0.1799  0.4106 -0.1167
  740SOL    HW1 4120   2.889   3.441   1.084  0.2730 -1.0060 -0.1750
  740SOL    HW2 4121   2.789   3.497   1.183 -1.1007  1.9010 -3.0243
  741SOL     OW 4122   2.632   0.211   3.173 -0.1394 -0.5230  1.0121
  741SOL    HW1 4123   2.660   0.246   3.258  1.0915  1.0624  0.0174
  741SOL    HW2 4124   2.547   0.252   3.157  0.1596  0.1129  0.9871
  742SOL     OW 4125   0.010   2.223   2.190  0.3436 -0.1114 -0.5823
  742SOL    HW1 4126   0.039   2.309   2.160  1.5721  0.0903  1.1111
  742SOL    HW2 4127   0.073   2.162   2.153  0.0088 -0.2122 -1.0062
  743SOL     OW 4128   3.660   4.780   2.974  0.3155 -0.3473 -0.3135
  743SOL    HW1 4129   3.682   4.786   3.067  0.3960 -0.0120 -0.3533
  743SOL    HW2 4130   3.574   4.822   2.967  0.3342 -0.3221 -0.3966
  744SOL     OW 4131   1.502   2.924   3.100 -0.5220 -0.0502 -0.0294
  744SOL    HW1 4132   1.575   2.872   3.067 -0.3638  0.3434 -0.3047
  744SOL    HW2 4133   1.543   3.003   3.136 -0.8388  0.3338 -0.5045
  745SOL     OW 4134   0.352   4.672   0.574  0.3259  0.4392 -0.5253
  745SOL    HW1 4135   0.371   4.587   0.612 -0.2283 -0.8933 -3.0131
  745SOL    HW2 4136   0.435   4.720   0.579  0.2510  0.4216  2.3070
  746SOL     OW 4137   2.277   4.618   4.268  0.0033 -0.1872 -0.3276
  746SOL    HW1 4138   2.271   4.706   4.305 -0.8042  0.3641 -1.6910
  746SOL    HW2 4139   2.259   4.560   4.341 -0.1199  0.7969  0.4489
  747SOL     OW 4140   2.637   0.867   4.339 -0.3185  0.0475 -0.0279
  747SOL    HW1 4141   2.704   0.931   4.361  0.5742 -1.0372  0.5096
  747SOL    HW2 4142   2.672   0.821   4.263 -0.5440 -0.3701  0.1169
  748SOL     OW 4143   0.120   0.502   2.506 -0.8454 -0.1139  0.1182
  748SOL    HW1 4144   0.055   0.500   2.436 -0.5308  0.5157 -0.2011
  748SOL    HW2 4145   0.157   0.590   2.502 -0.1213 -0.3945  0.4306
  749SOL     OW 4146   2.610   4.450   1.063  0.3310  0.3496 -0.8520
  749SOL    HW1 4147   2.682   4.511   1.043 -0.9528  1.1778 -3.4826
  749SOL    HW2 4148   2.535   4.506   1.081 -0.5378 -0.4095 -1.9248
  750SOL     OW 4149   5.427   3.540   0.068 -0.5865  0.0123  0.2431
  750SOL    HW1 4150   5.459   3.466   0.118 -1.2867  0.6060  1.6219
  750SOL    HW2 4151   5.417   3.506  -0.021  1.6907 -0.7786  0.2151
  751SOL     OW 4152   3.649   2.992   0.612 -0.0266  0.3334 -1.2067
  751SOL    HW1 4153   3.592   3.069   0.602  2.3016  2.3820  0.0290
  751SOL    HW2 4154   3.613   2.946   0.688 -1.2975  0.3416 -1.7820
  752SOL     OW 4155   3.082   5.328   2.821 -0.3781 -0.4775 -0.1721
  752SOL    HW1 4156   3.057   5.372   2.901 -2.8186  1.0327 -1.6336
  752SOL    HW2 4157   3.099   5.398   2.758  1.4039 -1.6027 -1.0463
  753SOL     OW 4158   0.151   3.101   1.475 -0.7203  0.2460  0.1501
  753SOL    HW1 4159   0.141   3.115   1.570 -1.7628  1.4482 -0.1128
  753SOL    HW2 4160   0.212   3.028   1.468  0.4573  1.0091  1.7330
  754SOL     OW 4161   1.114   1.767   1.823  0.6500  0.5818 -0.4846
  754SOL    HW1 4162   1.054   1.840   1.838  0.7685  0.3295  1.4772
  754SOL    HW2 4163   1.200   1.801   1.847  0.3849 -0.8244  2.9324
  755SOL     OW 4164   0.744   6.198   0.834 -0.2069  0.1785 -0.4980
  755SOL    HW1 4165   0.664   6.225   0.880  0.0126 -2.3786  1.5723
  755SOL    HW2 4166   0.714   6.176   0.745 -2.0780 -1.7890  0.5356
  756SOL     OW 4167   5.243   2.022   2.728  0.1688  0.1258 -0.2294
  756SOL    HW1 4168   5.176   1.956   2.747  0.5231 -0.2906 -0.4279
  756SOL    HW2 4169   5.314   1.973   2.687  1.7032  0.1030  2.2537
  757SOL     OW 4170   1.896   1.679   2.778 -0.5532 -0.0129 -0.2071
  757SOL    HW1 4171   1.810   1.665   2.738  0.6812 -1.3142 -2.6288
  757SOL    HW2 4172   1.934   1.592   2.784  1.3605  0.7012 -1.1275
  758SOL     OW 4173   2.022   5.335   1.974 -0.5753 -0.6640  0.5174
  758SOL    HW1 4174   2.037   5.287   1.893 -0.3841 -2.5775  1.6296
  758SOL    HW2 4175   1.973   5.413   1.947 -0.1177 -1.0213 -1.4704
  759SOL     OW 4176   1.186   5.862   0.282  0.2099  0.7693 -0.5027
  759SOL    HW1 4177   1.251   5.852   0.213  0.7088  1.8207 -0.2021
  759SOL    HW2 4178   1.211   5.943   0.327  0.0871 -0.0652  1.1166
  760SOL     OW 4179   2.929   3.404   3.181 -0.1231  1.1062  0.1538
  760SOL    HW1 4180   2.835   3.421   3.181 -0.2726  0.3483 -0.8864
  760SOL    HW2 4181   2.967   3.478   3.134 -0.0490  2.0283  1.5902
  761SOL     OW 4182   2.577   2.708   3.010  0.1203  0.0920 -0.2913
  761SOL    HW1 4183   2.583   2.656   3.090  1.1049 -1.0827 -1.1013
  761SOL    HW2 4184   2.484   2.729   3.001 -0.2979 -1.5366  0.0544
  762SOL     OW 4185   1.699   0.102   2.648  0.1758  0.3302  0.7742
  762SOL    HW1 4186   1.755   0.164   2.601  0.4538  0.2317  0.9741
  762SOL    HW2 4187   1.613   0.109   2.605  0.1582  0.9827  0.9166
  763SOL     OW 4188   5.790   1.567   1.125  0.1729  0.4143  0.0197
  763SOL    HW1 4189   5.727   1.628   1.088  0.1868  0.8900  0.7651
  763SOL    HW2 4190   5.839   1.534   1.049 -0.6807  0.3570 -0.5165
  764SOL     OW 4191   1.099   4.407   1.304  0.8355 -0.4103  0.1127
  764SOL    HW1 4192   1.146   4.477   1.350 -0.0560  1.6379 -1.8873
  764SOL    HW2 4193   1.126   4.416   1.213 -0.5045 -1.7004 -0.4514
  765SOL     OW 4194   3.492   6.099   0.011 -0.4363 -0.9073 -0.1153
  765SOL    HW1 4195   3.422   6.125  -0.049 -0.0400  0.5886  0.0496
  765SOL    HW2 4196   3.545   6.037  -0.040 -0.2241  0.1712 -1.2667
  766SOL     OW 4197   0.020   4.087   1.662 -0.0484 -0.8482  0.7573
  766SOL    HW1 4198   0.070   4.143   1.602  0.5459 -0.3398  1.6986
  766SOL    HW2 4199  -0.030   4.029   1.605 -0.7775  0.7139 -0.2696
  767SOL     OW 4200   1.324   4.204   2.272 -0.2784 -0.2028 -0.3879
  767SOL    HW1 4201   1.319   4.121   2.321  0.7838 -0.9179 -1.4535
  767SOL    HW2 4202   1.238   4.245   2.287  0.3844  0.2401  3.0813
  768SOL     OW 4203   0.662   5.102   2.612 -0.3445 -0.0710 -0.3846
  768SOL    HW1 4204   0.574   5.073   2.585  0.4672  0.2050 -3.7947
  768SOL    HW2 4205   0.717   5.024   2.599  0.1679  0.1940  0.2118
  769SOL     OW 4206   0.940   3.649   0.982  0.0796  0.4548  0.2272
  769SOL    HW1 4207   0.919   3.568   1.028 -2.1917  0.7717 -0.1248
  769SOL    HW2 4208   0.957   3.622   0.892 -0.1471  0.2980  0.2301
  770SOL     OW 4209   0.857   1.869   1.450 -0.3482  0.0852  0.1874
  770SOL    HW1 4210   0.835   1.915   1.531 -1.5139 -0.7683  0.3707
  770SOL    HW2 4211   0.823   1.781   1.462  1.1997 -0.6467 -0.4622
  771SOL     OW 4212   1.142   3.373   2.939 -0.4267  0.4088 -0.8091
  771SOL    HW1 4213   1.176   3.365   3.028 -1.9742 -0.0939 -0.2241
  771SOL    HW2 4214   1.168   3.293   2.895  1.0189  0.9992 -1.0780
  772SOL     OW 4215   0.498   4.513   1.235 -0.3264  0.1545  0.5394
  772SOL    HW1 4216   0.491   4.468   1.320  0.7018 -0.6156  0.2318
  772SOL    HW2 4217   0.496   4.442   1.170 -2.4778  0.8154 -0.1870
  773SOL     OW 4218   4.100   3.884   2.600 -0.2112  0.4580  0.0187
  773SOL    HW1 4219   4.133   3.802   2.635  0.6182  0.2764 -1.1050
  773SOL    HW2 4220   4.162   3.950   2.632  1.3997  0.1146 -2.1060
  774SOL     OW 4221   2.088   4.936   0.379  0.5435 -0.0699 -0.1940
  774SOL    HW1 4222   2.111   5.022   0.417  0.5875 -1.1152  2.3427
  774SOL    HW2 4223   1.999   4.948   0.346 -0.2575  0.4646  1.9833
  775SOL     OW 4224   6.326   4.199   2.491 -0.0489  0.7354 -0.2730
  775SOL    HW1 4225   6.337   4.178   2.584 -0.2616  2.3635  0.1549
  775SOL    HW2 4226   6.239   4.165   2.469 -0.8500  2.0505  0.6822
  776SOL     OW 4227   0.045   4.804   1.879  0.0250  0.0112 -0.2506
  776SOL    HW1 4228   0.104   4.774   1.948 -0.1344  0.4943  0.0960
  776SOL    HW2 4229   0.037   4.898   1.893 -0.0636  0.1026 -0.8874
  777SOL     OW 4230   5.783   0.824   3.395  0.2119  0.4036 -0.2299
  777SOL    HW1 4231   5.778   0.749   3.336  2.7661  0.9498 -1.2422
  777SOL    HW2 4232   5.754   0.789   3.480 -0.4999 -1.2042 -1.0941
  778SOL     OW 4233   4.375   5.798   4.133  0.1505 -0.5178  0.4359
  778SOL    HW1 4234   4.405   5.869   4.077  0.8031  0.4885  1.9692
  778SOL    HW2 4235   4.432   5.724   4.111  0.0372 -0.3145 -0.5721
  779SOL     OW 4236   3.582   5.813   2.330  0.0294  0.0295  0.4710
  779SOL    HW1 4237   3.670   5.851   2.332  0.2491 -0.4956  1.1355
  779SOL    HW2 4238   3.523   5.888   2.333  0.4559  0.3519  0.8710
  780SOL     OW 4239   2.013   0.394   3.686  0.1615 -0.0271  0.7270
  780SOL    HW1 4240   1.929   0.433   3.664  0.2159 -0.1400  0.3235
  780SOL    HW2 4241   2.004   0.301   3.665  0.4133 -0.0257  0.5976
  781SOL     OW 4242   1.762   6.279   2.455  0.0695  0.9015 -0.0266
  781SOL    HW1 4243   1.853   6.304   2.441  0.0256  0.9648 -0.2046
  781SOL    HW2 4244   1.748   6.206   2.394  0.2401  0.3385  0.5921
  782SOL     OW 4245   3.434   4.978   3.719 -0.2389  0.2933  0.1489
  782SOL    HW1 4246   3.388   5.042   3.774  1.0192  0.2579  1.2647
  782SOL    HW2 4247   3.436   4.898   3.771  0.5784  0.1291 -0.1261
  783SOL     OW 4248   5.904   5.354   2.384 -0.3366 -0.4096  0.1631
  783SOL    HW1 4249   5.932   5.415   2.452 -0.4626  0.9818 -1.0042
  783SOL    HW2 4250   5.814   5.379   2.363 -0.3850 -0.9701 -0.3571
  784SOL     OW 4251   0.778   2.048   1.642  0.2595  0.3833 -0.3437
  784SOL    HW1 4252   0.783   2.128   1.694  1.0649 -0.3738  0.7760
  784SOL    HW2 4253   0.726   2.073   1.565 -2.4637  1.1342  1.5763
  785SOL     OW 4254   1.709   1.633   3.028  0.3136 -0.2331  0.0604
  785SOL    HW1 4255   1.685   1.654   2.938 -2.1477 -1.4197  0.3498
  785SOL    HW2 4256   1.662   1.698   3.081 -0.1050 -0.9099  0.5417
  786SOL     OW 4257   1.505   3.291   2.953  0.2008 -0.3734  0.2254
  786SOL    HW1 4258   1.566   3.362   2.934  1.2545 -1.1302  0.6803
  786SOL    HW2 4259   1.439   3.330   3.010 -1.2524  1.1292 -2.3123
  787SOL     OW 4260   3.974   3.472   3.272  0.3117  0.1566 -0.1999
  787SOL    HW1 4261   4.027   3.451   3.349  1.4626  0.6075 -0.8378
  787SOL    HW2 4262   3.901   3.411   3.276 -0.7680  1.4668  2.3183
  788SOL     OW 4263   0.904   0.203   1.599 -0.6184  0.3052  0.3015
  788SOL    HW1 4264   0.934   0.147   1.527  1.4433  1.5155  0.1438
  788SOL    HW2 4265   0.867   0.280   1.556 -1.4115  0.0561  0.5321
  789SOL     OW 4266   5.346   2.580   4.080 -0.2968  0.4326 -0.0870
  789SOL    HW1 4267   5.403   2.504   4.079  1.1747  1.5068 -0.5042
  789SOL    HW2 4268   5.314   2.588   3.990 -0.1389  0.5287 -0.1349
  790SOL     OW 4269   0.077   6.333   0.967 -0.4200  0.0205  0.0128
  790SOL    HW1 4270   0.156   6.287   0.996  0.1652  0.5997 -0.6121
  790SOL    HW2 4271   0.010   6.265   0.962  0.2235 -0.6199 -0.1460
  791SOL     OW 4272   6.004   1.128   4.238  0.2431  0.2427 -0.0130
  791SOL    HW1 4273   6.005   1.035   4.214  4.8471  0.1757 -0.5041
  791SOL    HW2 4274   6.016   1.128   4.333 -2.5597  0.5031  0.4388
  792SOL     OW 4275   3.355   3.272   4.273 -0.2969  0.0784 -0.3766
  792SOL    HW1 4276   3.291   3.270   4.202 -1.0853 -0.9124  0.3304
  792SOL    HW2 4277   3.409   3.194   4.260 -0.8658 -0.4724  0.4582
  793SOL     OW 4278   2.768   1.041   0.773 -0.5164 -0.3318 -0.4099
  793SOL    HW1 4279   2.727   0.988   0.705  0.8937 -1.0447 -0.7369
  793SOL    HW2 4280   2.703   1.109   0.793 -0.8862  0.0206 -2.6020
  794SOL     OW 4281   3.475   2.593   4.016 -0.2967  0.2370  0.4877
  794SOL    HW1 4282   3.496   2.535   3.943  0.0975  2.0079 -0.8556
  794SOL    HW2 4283   3.561   2.622   4.048 -0.4725  2.2964 -0.7360
  795SOL     OW 4284   0.992   3.924   0.941  0.0059  0.4539 -0.2880
  795SOL    HW1 4285   0.995   3.828   0.935  0.3666  0.5430 -2.6554
  795SOL    HW2 4286   0.931   3.942   1.013  0.4831 -1.5331  0.6814
  796SOL     OW 4287   5.819   5.087   3.677  0.9097  0.1653  0.6704
  796SOL    HW1 4288   5.751   5.058   3.615  0.6186  1.1330  0.5127
  796SOL    HW2 4289   5.842   5.008   3.726  2.6161 -1.1534 -2.0197
  797SOL     OW 4290   3.650   3.322   4.561 -0.2459 -0.3964  0.8903
  797SOL    HW1 4291   3.676   3.296   4.650 -0.1569 -1.5185  0.5515
  797SOL    HW2 4292   3.623   3.240   4.519 -0.5127  0.1581 -0.0494
  798SOL     OW 4293   6.243   4.913   0.060  0.1440 -0.0393  0.1391
  798SOL    HW1 4294   6.299   4.836   0.049 -0.3124 -0.2547 -0.7260
  798SOL    HW2 4295   6.304   4.987   0.053  0.5740 -0.3004  0.9105
  799SOL     OW 4296   5.965   0.048   2.960 -0.3814  0.8836  0.0923
  799SOL    HW1 4297   5.911  -0.018   3.003  1.3657  1.7392  4.1239
  799SOL    HW2 4298   6.049   0.005   2.944 -0.8493  0.7279 -2.2560
  800SOL     OW 4299   2.759   3.400   1.791  0.3088 -0.2576 -0.6157
  800SOL    HW1 4300   2.813   3.350   1.853 -1.7598 -1.3673  0.3975
  800SOL    HW2 4301   2.776   3.491   1.813  0.9515 -0.6051  0.4073
  801SOL     OW 4302   4.154   2.500   2.857 -0.3414 -0.8876 -0.1387
  801SOL    HW1 4303   4.221   2.567   2.865 -1.8795  0.6869  0.1030
  801SOL    HW2 4304   4.203   2.419   2.842  1.5656  0.3069 -0.7101
  802SOL     OW 4305   2.823   5.471   4.165  0.0837  0.5945 -0.1458
  802SOL    HW1 4306   2.858   5.391   4.126  2.0604  0.3014  2.0758
  802SOL    HW2 4307   2.811   5.530   4.090 -1.3821 -1.6750 -1.8359
  803SOL     OW 4308   1.124   6.207   2.329  0.4790  0.5210  0.1114
  803SOL    HW1 4309   1.151   6.279   2.271  1.5666  0.9367  1.0880
  803SOL    HW2 4310   1.029   6.204   2.321  0.5889  0.6205 -1.6181
  804SOL     OW 4311   3.084   1.574   1.541 -0.4974 -0.3768 -0.0187
  804SOL    HW1 4312   3.177   1.554   1.546 -0.3089  0.0068 -1.5509
  804SOL    HW2 4313   3.078   1.666   1.566 -0.3142 -0.1081 -0.9234
  805SOL     OW 4314   3.547   4.376   3.500 -0.3352 -0.2427 -0.0800
  805SOL    HW1 4315   3.463   4.337   3.474 -0.3483  0.1955 -0.7233
  805SOL    HW2 4316   3.567   4.438   3.430  0.3266 -0.0439  0.2782
  806SOL     OW 4317   5.154   0.992   3.307  0.4615 -0.7349  0.4669
  806SOL    HW1 4318   5.124   1.005   3.217  1.3295  0.2219  0.2968
  806SOL    HW2 4319   5.149   0.897   3.321  1.4143 -1.0335 -1.0036
  807SOL     OW 4320   2.326   1.124   2.010 -0.2050 -0.2736 -0.6053
  807SOL    HW1 4321   2.381   1.185   1.961 -2.2557  1.2786 -1.1138
  807SOL    HW2 4322   2.302   1.056   1.946 -0.0124 -0.1969 -0.7593
  808SOL     OW 4323   0.867   1.656   3.587  0.3750  0.2690  0.3252
  808SOL    HW1 4324   0.958   1.686   3.582  0.2116  0.6919 -0.2446
  808SOL    HW2 4325   0.829   1.703   3.661  0.5969  0.1642  0.5041
  809SOL     OW 4326   0.631   4.522   2.662 -0.6228 -0.0017 -0.0216
  809SOL    HW1 4327   0.707   4.571   2.694  0.3319 -1.3485 -0.1692
  809SOL    HW2 4328   0.556   4.575   2.690  0.3288  1.0163  0.7181
  810SOL     OW 4329   5.010   1.118   2.349 -0.0111  0.1887 -0.3347
  810SOL    HW1 4330   5.063   1.056   2.399  1.7641  0.8882 -1.2609
  810SOL    HW2 4331   4.974   1.178   2.415  0.1353 -0.4528  0.3395
  811SOL     OW 4332   5.985   3.153   0.583  0.0691  0.1510  0.3388
  811SOL    HW1 4333   6.080   3.153   0.591  0.3630  2.6801 -1.8948
  811SOL    HW2 4334   5.956   3.225   0.639 -0.5952 -0.6040  1.0087
  812SOL     OW 4335   1.517   6.399   2.388  0.0144  0.2827 -0.6602
  812SOL    HW1 4336   1.606   6.391   2.420  0.0322 -2.6085 -1.1783
  812SOL    HW2 4337   1.527   6.431   2.298  0.5489 -0.1393 -0.7544
  813SOL     OW 4338   3.841   2.628   3.614 -0.1895  0.6262 -0.0853
  813SOL    HW1 4339   3.799   2.629   3.529  1.1626 -0.6922 -0.8279
  813SOL    HW2 4340   3.836   2.536   3.643 -0.6071  1.0457  1.2407
  814SOL     OW 4341   5.744   4.385   3.702  0.2764  0.2165  0.1681
  814SOL    HW1 4342   5.717   4.435   3.780  0.0510 -1.4353  1.1998
  814SOL    HW2 4343   5.825   4.342   3.729 -0.1831 -0.9436 -0.2373
  815SOL     OW 4344   0.166   1.343   2.772 -0.1044  0.2280  0.6416
  815SOL    HW1 4345   0.108   1.391   2.714  0.9861 -0.5527 -1.1932
  815SOL    HW2 4346   0.108   1.304   2.838 -1.7120 -0.6161 -1.1790
  816SOL     OW 4347   3.930   1.512   2.044 -0.0451 -0.2515 -0.6539
  816SOL    HW1 4348   3.905   1.583   2.104 -1.1742 -0.9583 -0.2672
  816SOL    HW2 4349   4.018   1.487   2.073  0.3221  0.8786 -0.7114
  817SOL     OW 4350   1.250   0.719   2.220 -0.0624  0.6213 -0.5211
  817SOL    HW1 4351   1.298   0.724   2.137 -4.1992 -0.8044 -3.3585
  817SOL    HW2 4352   1.176   0.779   2.209  0.2545  1.8681  3.0573
  818SOL     OW 4353   1.944   5.517   4.432  0.1118  0.1391 -0.0407
  818SOL    HW1 4354   1.991   5.600   4.427 -2.6126  1.7536 -1.4444
  818SOL    HW2 4355   1.912   5.512   4.522  0.3896  0.5559  0.0805
  819SOL     OW 4356   1.862   1.831   4.333  0.0285  0.1033 -0.7961
  819SOL    HW1 4357   1.887   1.739   4.341 -0.0648 -0.0410 -2.0597
  819SOL    HW2 4358   1.781   1.829   4.281 -0.3044  0.8645 -0.3270
  820SOL     OW 4359   6.274   1.682   0.448 -0.5342  0.1248 -0.7815
  820SOL    HW1 4360   6.319   1.713   0.369 -2.2515  1.9543 -1.1065
  820SOL    HW2 4361   6.190   1.728   0.447 -0.6767  0.0491  2.0338
  821SOL     OW 4362   4.720   2.671   3.240  0.4282 -0.2086 -0.2736
  821SOL    HW1 4363   4.642   2.726   3.237  0.0887 -0.7011 -0.6633
  821SOL    HW2 4364   4.792   2.730   3.218  0.1869  0.2791  0.2266
  822SOL     OW 4365   1.919   6.254   3.935 -0.0296  0.1626  0.1566
  822SOL    HW1 4366   1.996   6.254   3.878 -1.6136 -1.0144 -2.1875
  822SOL    HW2 4367   1.952   6.277   4.021  2.9440 -0.4827 -0.7058
  823SOL     OW 4368   4.618   0.509   3.330 -0.2201 -0.4003  0.6878
  823SOL    HW1 4369   4.690   0.495   3.268  1.4289  0.7529  2.2383
  823SOL    HW2 4370   4.553   0.443   3.307  1.6603 -1.9937 -0.2977
  824SOL     OW 4371   3.276   3.826   3.788  0.0007 -0.2678 -0.2839
  824SOL    HW1 4372   3.346   3.882   3.757 -0.1895  0.3876  0.4385
  824SOL    HW2 4373   3.223   3.882   3.845 -0.4898 -1.0354  0.0438
  825SOL     OW 4374   6.404   2.056   1.794 -0.0207 -0.7364  0.1475
  825SOL    HW1 4375   6.500   2.060   1.793 -0.0201 -0.7556 -0.1512
  825SOL    HW2 4376   6.379   2.076   1.704 -0.3042 -0.6045  0.2562
  826SOL     OW 4377   3.775   0.923   1.607  0.0064  0.2222  0.1467
  826SOL    HW1 4378   3.765   0.828   1.611 -0.7051  0.2999  0.5576
  826SOL    HW2 4379   3.691   0.957   1.641  0.2215  0.9908 -0.0651
  827SOL     OW 4380   0.081   4.971   3.744 -0.9796 -0.1929 -0.5021
  827SOL    HW1 4381   0.087   4.933   3.656 -0.5478 -1.8530  0.1902
  827SOL    HW2 4382   0.115   5.060   3.735  0.1977 -0.7384 -1.7980
  828SOL     OW 4383   3.505   0.040   2.315 -0.1610 -0.4005 -0.2168
  828SOL    HW1 4384   3.462   0.125   2.312  0.3730 -0.1371 -0.7229
  828SOL    HW2 4385   3.510   0.018   2.408 -1.1599 -0.3247 -0.1384
  829SOL     OW 4386   0.228   5.077   4.136  0.2039 -0.3697  0.3311
  829SOL    HW1 4387   0.143   5.087   4.092  0.1143 -1.4396  0.2392
  829SOL    HW2 4388   0.258   4.990   4.111  1.1221 -0.1818  0.7388
  830SOL     OW 4389   1.197   2.578   2.379  0.5234  0.3664 -0.0188
  830SOL    HW1 4390   1.194   2.666   2.415  1.4789  1.1973 -1.7905
  830SOL    HW2 4391   1.131   2.529   2.427 -1.2502  2.4984 -0.1576
  831SOL     OW 4392   1.968   4.822   0.955 -0.1197  0.4460 -0.1037
  831SOL    HW1 4393   2.047   4.843   1.004 -0.8915  0.6698  1.0700
  831SOL    HW2 4394   1.998   4.759   0.888  1.3024  1.6083 -0.6256
  832SOL     OW 4395   2.726   0.681   0.765  0.2820 -0.4101  0.3508
  832SOL    HW1 4396   2.661   0.749   0.748  1.1379  0.5120  0.6847
  832SOL    HW2 4397   2.761   0.659   0.678  1.3036  0.9178  0.3982
  833SOL     OW 4398   4.575   1.106   2.690  0.1746 -0.2106  0.0111
  833SOL    HW1 4399   4.507   1.048   2.726  0.0299  0.7383  1.3426
  833SOL    HW2 4400   4.531   1.190   2.677  1.2307  0.6632  1.6685
  834SOL     OW 4401   6.050   0.443   3.376 -0.1608  0.0107  0.0671
  834SOL    HW1 4402   5.981   0.505   3.354 -1.3228 -1.4401 -0.5075
  834SOL    HW2 4403   6.061   0.390   3.297  0.9396 -0.4056  0.4803
  835SOL     OW 4404   4.820   1.622   4.205  0.4869 -1.1878  0.1906
  835SOL    HW1 4405   4.797   1.595   4.116  0.7442 -1.6780  0.2697
  835SOL    HW2 4406   4.779   1.556   4.262 -0.6554 -0.2309  0.5038
  836SOL     OW 4407   5.262   5.044   4.394 -0.2673  0.2466  0.6180
  836SOL    HW1 4408   5.184   5.007   4.352  1.9237 -2.0175 -1.9060
  836SOL    HW2 4409   5.287   4.978   4.459  0.4890  0.0562  0.1463
  837SOL     OW 4410   2.179   0.755   3.153 -0.0199  0.0364 -0.2779
  837SOL    HW1 4411   2.159   0.723   3.241 -2.1495  2.0655  0.0701
  837SOL    HW2 4412   2.272   0.736   3.142  1.2611  2.5789  3.7533
  838SOL     OW 4413   4.937   2.363   2.748  0.5083  0.2862  0.0018
  838SOL    HW1 4414   4.898   2.431   2.692  0.4711  0.1354 -0.1582
  838SOL    HW2 4415   4.978   2.303   2.686 -0.7939 -0.6782  0.0541
  839SOL     OW 4416   0.239   0.572   2.866  0.0445 -0.2539 -0.4928
  839SOL    HW1 4417   0.225   0.665   2.848  0.1930 -0.0402  0.4359
  839SOL    HW2 4418   0.321   0.569   2.916 -0.9642 -0.6609  1.2277
  840SOL     OW 4419   1.076   5.252   1.105 -0.4081  0.5438 -0.0872
  840SOL    HW1 4420   1.170   5.269   1.109 -0.7270  2.4234  0.3376
  840SOL    HW2 4421   1.049   5.289   1.020 -1.2293  2.9975  1.1331
  841SOL     OW 4422   2.836   0.869   3.216 -0.0024  0.4164  0.4217
  841SOL    HW1 4423   2.868   0.858   3.126 -0.6023  1.6057  0.0339
  841SOL    HW2 4424   2.893   0.815   3.269 -0.3742 -1.2764 -0.8138
  842SOL     OW 4425   2.569   3.616   3.002  0.6478  0.8076 -0.4408
  842SOL    HW1 4426   2.491   3.664   3.030  1.2168  2.9233 -2.2388
  842SOL    HW2 4427   2.538   3.554   2.936 -0.2191 -2.1009  2.4474
  843SOL     OW 4428   2.740   2.504   2.499  0.4123  0.3914 -0.1446
  843SOL    HW1 4429   2.649   2.532   2.502  0.1956 -0.1231 -1.2480
  843SOL    HW2 4430   2.789   2.583   2.478 -0.0141  0.3015 -1.5831
  844SOL     OW 4431   4.058   2.906   0.318  0.1577 -0.2932 -0.3994
  844SOL    HW1 4432   4.087   2.959   0.244 -1.7705 -0.0709 -1.0570
  844SOL    HW2 4433   4.125   2.839   0.327  0.6996 -0.0185 -2.0339
  845SOL     OW 4434   6.014   2.089   2.232  0.3503 -0.1873 -0.2125
  845SOL    HW1 4435   6.092   2.084   2.286  0.2927 -1.0823 -0.1960
  845SOL    HW2 4436   6.044   2.128   2.150  0.9178 -0.9582 -0.3822
  846SOL     OW 4437   2.618   5.604   1.823 -1.1150 -0.4861 -0.1101
  846SOL    HW1 4438   2.595   5.536   1.886 -1.7802 -1.4372 -1.3408
  846SOL    HW2 4439   2.683   5.563   1.766 -1.1174  0.0887 -0.5299
  847SOL     OW 4440   4.141   1.579   3.326  1.0784 -0.2742  0.1155
  847SOL    HW1 4441   4.090   1.507   3.363  0.2341  0.3879  0.2773
  847SOL    HW2 4442   4.178   1.623   3.402  0.0445  0.5738  0.1530
  848SOL     OW 4443   6.191   1.669   2.718  0.5125  0.3627  0.0068
  848SOL    HW1 4444   6.130   1.625   2.659 -0.3344  1.2943  0.1467
  848SOL    HW2 4445   6.223   1.744   2.668  1.0387  0.2467  0.1645
  849SOL     OW 4446   4.417   1.736   1.296 -1.2396 -0.5947 -0.0686
  849SOL    HW1 4447   4.363   1.661   1.319 -1.9113 -0.2601 -0.5276
  849SOL    HW2 4448   4.371   1.812   1.331 -1.1980 -0.2823 -0.6730
  850SOL     OW 4449   5.423   6.200   3.636 -0.1619 -0.0855  0.2208
  850SOL    HW1 4450   5.469   6.277   3.604 -0.2335  1.1493  2.7898
  850SOL    HW2 4451   5.428   6.208   3.732 -0.6354 -3.0075  0.5836
  851SOL     OW 4452   4.649   3.376   1.749 -0.0736 -0.7038 -0.0109
  851SOL    HW1 4453   4.594   3.410   1.820  1.0378  0.0752  0.5212
  851SOL    HW2 4454   4.737   3.409   1.770 -0.1410  1.9638 -3.2304
  852SOL     OW 4455   5.875   4.006   2.792  0.3059  0.7841 -0.0057
  852SOL    HW1 4456   5.877   3.914   2.820  2.8319  0.8807  0.4042
  852SOL    HW2 4457   5.799   4.012   2.734 -0.0976 -1.4802  0.1888
  853SOL     OW 4458   2.671   4.314   1.419 -0.0078  0.0326  0.1681
  853SOL    HW1 4459   2.683   4.396   1.371  1.7329 -0.2069  0.1320
  853SOL    HW2 4460   2.668   4.247   1.352  1.1443 -0.1734  0.3054
  854SOL     OW 4461   2.862   5.926   1.099  0.2827  0.5200 -0.1553
  854SOL    HW1 4462   2.871   5.929   1.004  2.2661  1.0172 -0.0037
  854SOL    HW2 4463   2.856   5.832   1.119  2.9062  0.1696 -0.6249
  855SOL     OW 4464   0.127   4.892   3.503  0.6796 -0.2005  0.9536
  855SOL    HW1 4465   0.221   4.883   3.521  1.0599 -2.1539 -1.4112
  855SOL    HW2 4466   0.102   4.809   3.463 -2.0590  0.3417  1.3092
  856SOL     OW 4467   3.771   5.117   0.249  0.0807 -0.0501  0.5214
  856SOL    HW1 4468   3.838   5.058   0.284  0.2024  0.2577  0.8094
  856SOL    HW2 4469   3.777   5.195   0.303  0.9620  0.8432 -0.8049
  857SOL     OW 4470   3.200   1.367   1.366  0.1831  0.2851  0.6596
  857SOL    HW1 4471   3.185   1.404   1.453 -0.7036  1.4380  0.0407
  857SOL    HW2 4472   3.195   1.442   1.306  2.6271 -0.1556 -0.2527
  858SOL     OW 4473   3.875   2.103   3.032  0.0913  0.3527  0.1573
  858SOL    HW1 4474   3.969   2.088   3.045  0.0488  0.0012  0.0616
  858SOL    HW2 4475   3.834   2.021   3.059 -0.1626  0.3816 -0.1401
  859SOL     OW 4476   1.741   1.808   3.650 -0.1060 -0.5907  0.6215
  859SOL    HW1 4477   1.783   1.851   3.725  0.6965 -1.9418  0.9690
  859SOL    HW2 4478   1.702   1.729   3.687 -0.1023 -1.0346 -0.3157
  860SOL     OW 4479   2.722   4.623   3.442  0.2999  0.5311 -0.0293
  860SOL    HW1 4480   2.652   4.659   3.388  0.0697  1.0952  0.6435
  860SOL    HW2 4481   2.678   4.560   3.499  0.4464  0.3907 -0.0712
  861SOL     OW 4482   5.267   3.512   4.003 -0.0186 -0.0623  0.2905
  861SOL    HW1 4483   5.340   3.451   3.986 -1.2117 -2.0482  1.8082
  861SOL    HW2 4484   5.190   3.466   3.969 -0.6382  1.9709 -1.2267
  862SOL     OW 4485   6.213   4.575   1.632 -0.5919 -0.2045  0.0454
  862SOL    HW1 4486   6.126   4.602   1.664 -0.1161  0.3345  0.9265
  862SOL    HW2 4487   6.195   4.533   1.548 -1.9079 -1.6247  0.9788
  863SOL     OW 4488   2.903   4.223   2.166 -0.0536 -0.4472  0.3057
  863SOL    HW1 4489   2.877   4.290   2.103 -0.7150 -2.1509 -1.3231
  863SOL    HW2 4490   2.996   4.208   2.148 -0.6375 -2.1686 -1.5602
  864SOL     OW 4491   1.962   4.599   4.059 -0.1661 -0.0277  0.1580
  864SOL    HW1 4492   1.920   4.603   4.145 -2.1799 -1.0673 -0.7335
  864SOL    HW2 4493   1.928   4.675   4.011  0.0613 -0.1016 -0.1266
  865SOL     OW 4494   5.841   2.204   3.149  0.2438  0.4702 -0.2676
  865SOL    HW1 4495   5.820   2.282   3.201  0.4407 -0.9648  2.1027
  865SOL    HW2 4496   5.930   2.220   3.118 -0.0186  1.5336 -0.5351
  866SOL     OW 4497   2.446   2.266   3.947 -0.1887  1.0225  0.3127
  866SOL    HW1 4498   2.374   2.204   3.936  0.9950 -0.5744  1.1152
  866SOL    HW2 4499   2.515   2.233   3.889  0.0658  2.2724 -0.1231
  867SOL     OW 4500   3.423   4.324   3.796 -0.0673 -0.0042  0.5235
  867SOL    HW1 4501   3.511   4.287   3.803  1.0519  2.3993  0.1663
  867SOL    HW2 4502   3.395   4.301   3.707  0.7682  0.3597  0.1552
  868SOL     OW 4503   5.880   0.583   4.126 -0.3139  0.2625  0.0927
  868SOL    HW1 4504   5.931   0.616   4.052  0.7777  0.1329  0.7708
  868SOL    HW2 4505   5.853   0.495   4.100  1.1238 -0.2645  0.3296
  869SOL     OW 4506   2.146   6.207   0.183 -0.7540  0.0216 -0.0673
  869SOL    HW1 4507   2.175   6.142   0.247 -2.7202 -1.3061 -0.4280
  869SOL    HW2 4508   2.159   6.291   0.227 -0.6097 -0.7681  1.4731
  870SOL     OW 4509   3.605   5.197   3.186  0.8164 -0.0574 -0.0032
  870SOL    HW1 4510   3.540   5.138   3.148  1.9406 -1.1635 -0.2750
  870SOL    HW2 4511   3.558   5.245   3.254 -0.3311 -0.6684 -0.3493
  871SOL     OW 4512   3.573   4.016   4.503 -0.3833  0.3313 -0.1005
  871SOL    HW1 4513   3.636   3.960   4.548 -0.0473 -0.3495 -1.3796
  871SOL    HW2 4514   3.588   4.000   4.410 -0.6679  2.1296 -0.4956
  872SOL     OW 4515   4.744   3.705   2.821 -0.2148 -0.4234 -0.3993
  872SOL    HW1 4516   4.663   3.740   2.784 -0.5625 -1.4538 -0.6267
  872SOL    HW2 4517   4.809   3.720   2.752 -0.3763 -0.2907 -0.5245
  873SOL     OW 4518   3.788   4.373   2.765  0.6053  0.2961 -0.2212
  873SOL    HW1 4519   3.701   4.387   2.804 -0.1877  0.8247 -2.0982
  873SOL    HW2 4520   3.777   4.296   2.709  1.2922  0.5072 -0.6559
  874SOL     OW 4521   4.624   1.377   0.293  0.4653  0.7526 -0.1043
  874SOL    HW1 4522   4.712   1.343   0.312 -0.3546 -0.7799  1.2086
  874SOL    HW2 4523   4.584   1.389   0.380 -0.0593  3.1305 -0.5945
  875SOL     OW 4524   5.871   3.525   3.154 -0.5301 -0.1786  0.2013
  875SOL    HW1 4525   5.867   3.588   3.081 -0.2151 -1.2933 -0.8073
  875SOL    HW2 4526   5.783   3.527   3.191 -0.5801  0.7223  0.0759
  876SOL     OW 4527   4.004   1.074   0.333  0.2152 -0.3227 -0.1255
  876SOL    HW1 4528   3.945   1.000   0.345  0.0698 -0.3044 -0.6726
  876SOL    HW2 4529   3.988   1.130   0.409 -1.0777  0.0770 -0.6556
  877SOL     OW 4530   2.631   6.398   3.227  0.1165  0.1852  0.0192
  877SOL    HW1 4531   2.715   6.367   3.262  1.1116 -0.7249 -2.8716
  877SOL    HW2 4532   2.649   6.489   3.202  0.2857 -0.0479 -0.7112
  878SOL     OW 4533   3.984   2.244   3.268  0.5582  0.3526 -0.0064
  878SOL    HW1 4534   4.068   2.198   3.262  0.4184  0.0377  0.3774
  878SOL    HW2 4535   3.937   2.218   3.188  0.6708  0.2157 -0.0289
  879SOL     OW 4536   1.576   4.673   0.999 -0.0093 -0.5950 -1.0953
  879SOL    HW1 4537   1.552   4.586   0.966  0.7562 -0.9248 -0.8055
  879SOL    HW2 4538   1.558   4.732   0.926  0.3554 -1.1291 -1.6279
  880SOL     OW 4539   0.614   5.402   2.747 -0.0397 -0.1533 -0.0435
  880SOL    HW1 4540   0.538   5.380   2.693 -0.8838 -0.3612  1.1881
  880SOL    HW2 4541   0.688   5.400   2.686 -1.0596  0.4010 -1.3382
  881SOL     OW 4542   2.350   4.626   1.025 -0.9021  0.2368 -0.0053
  881SOL    HW1 4543   2.311   4.606   0.939 -1.3656 -0.5733  0.3822
  881SOL    HW2 4544   2.323   4.716   1.043 -1.0162  0.3251 -0.5927
  882SOL     OW 4545   4.078   0.127   4.514 -0.1746 -0.8507  0.4559
  882SOL    HW1 4546   4.076   0.223   4.518  2.7144 -0.4126 -3.2620
  882SOL    HW2 4547   3.988   0.103   4.492 -0.8930  1.0316  1.0877
  883SOL     OW 4548   2.258   0.657   1.481  0.6428  0.2491  0.0453
  883SOL    HW1 4549   2.301   0.580   1.520  0.7532 -0.5141 -1.5180
  883SOL    HW2 4550   2.316   0.730   1.503  0.4472 -0.0470  1.7134
  884SOL     OW 4551   2.991   5.437   3.787 -0.1498 -0.2773  0.4638
  884SOL    HW1 4552   2.964   5.473   3.703  2.7029 -1.3039 -1.0098
  884SOL    HW2 4553   3.081   5.467   3.799 -0.0833 -1.1213  2.6071
  885SOL     OW 4554   2.360   1.151   3.762 -0.4880  0.1017 -0.2834
  885SOL    HW1 4555   2.452   1.126   3.771 -0.7544 -0.4728  1.1863
  885SOL    HW2 4556   2.315   1.071   3.735 -0.6643  0.1780 -0.2212
  886SOL     OW 4557   4.123   2.768   4.192  0.0838  0.0027  0.1372
  886SOL    HW1 4558   4.169   2.811   4.120  0.7771 -0.8151  0.0770
  886SOL    HW2 4559   4.077   2.695   4.151 -0.5713  0.2943  0.3356
  887SOL     OW 4560   4.402   1.576   3.890  0.0483  0.1733  0.3347
  887SOL    HW1 4561   4.382   1.547   3.979  0.2408  1.9034  0.9921
  887SOL    HW2 4562   4.466   1.513   3.858 -1.0662 -1.2870  0.8731
  888SOL     OW 4563   2.208   2.550   1.956  0.0765 -0.2498  0.1479
  888SOL    HW1 4564   2.224   2.460   1.983 -1.0271 -0.9852 -1.5312
  888SOL    HW2 4565   2.294   2.591   1.955  0.8495 -1.8431 -0.9962
  889SOL     OW 4566   1.056   0.609   3.748  0.6891 -0.3291  0.2440
  889SOL    HW1 4567   1.010   0.681   3.704  1.5223 -0.5753 -1.0898
  889SOL    HW2 4568   0.990   0.540   3.755  0.5227 -0.2815 -0.6502
  890SOL     OW 4569   3.014   2.933   1.639  0.1163  0.2179  0.5192
  890SOL    HW1 4570   3.109   2.939   1.652  0.2670  0.8830 -0.7157
  890SOL    HW2 4571   2.992   3.010   1.586 -1.5066  1.4134  2.7591
  891SOL     OW 4572   4.882   0.338   2.486 -0.3238 -0.5315  0.1726
  891SOL    HW1 4573   4.798   0.330   2.531 -0.1203 -0.9149  0.4998
  891SOL    HW2 4574   4.938   0.385   2.548 -0.3908  0.0168 -0.1801
  892SOL     OW 4575   0.943   2.886   2.971 -0.1603  0.2487  0.7010
  892SOL    HW1 4576   0.937   2.858   2.880  1.2082  1.1041  0.3269
  892SOL    HW2 4577   1.025   2.847   3.003 -1.2878 -1.2140  2.0240
  893SOL     OW 4578   2.477   3.579   1.622 -0.4132 -0.2735 -0.1523
  893SOL    HW1 4579   2.519   3.507   1.669 -0.8757 -0.9029 -0.6876
  893SOL    HW2 4580   2.399   3.599   1.674 -0.2231 -0.0740  0.0595
  894SOL     OW 4581   0.824   5.036   4.183 -0.7524 -0.3445 -0.6816
  894SOL    HW1 4582   0.751   4.985   4.148 -0.1325  0.5411 -3.4569
  894SOL    HW2 4583   0.830   5.112   4.126  1.2308  0.5162  0.5791
  895SOL     OW 4584   2.140   5.004   2.080 -0.4025 -0.0408  0.4012
  895SOL    HW1 4585   2.074   5.065   2.111  0.9603  1.4948  0.4610
  895SOL    HW2 4586   2.109   4.918   2.107 -2.3259  0.6242  0.4471
  896SOL     OW 4587   2.483   1.544   1.987  0.3204  0.4078 -0.2575
  896SOL    HW1 4588   2.406   1.566   2.039  0.7907  0.4760  0.4341
  896SOL    HW2 4589   2.457   1.560   1.897 -0.4868  0.3845 -0.0359
  897SOL     OW 4590   5.686   5.806   3.931  0.1435  0.0269  0.5758
  897SOL    HW1 4591   5.757   5.869   3.924  0.8960 -0.8581  0.0143
  897SOL    HW2 4592   5.606   5.859   3.924  0.7553  0.7957 -1.0090
  898SOL     OW 4593   0.428   3.363   3.807 -0.2340  0.5548  0.1292
  898SOL    HW1 4594   0.417   3.388   3.715  0.0644 -2.2128 -0.7276
  898SOL    HW2 4595   0.508   3.409   3.835  0.0399  0.9160 -1.1800
  899SOL     OW 4596   6.457   3.385   1.882  0.7404  0.0147  0.3386
  899SOL    HW1 4597   6.474   3.453   1.947 -0.6230  0.2080  0.5322
  899SOL    HW2 4598   6.524   3.398   1.815  1.1456  0.8726  0.8998
  900SOL     OW 4599   3.067   0.849   4.227  0.7895 -0.2216 -0.3010
  900SOL    HW1 4600   2.996   0.910   4.249  1.2948  0.6059 -0.9076
  900SOL    HW2 4601   3.052   0.827   4.135 -1.7196 -4.2029  0.8360
  901SOL     OW 4602   4.553   5.204   4.213  0.2482 -0.0755 -0.4584
  901SOL    HW1 4603   4.549   5.159   4.297 -0.1061 -0.9790 -0.9389
  901SOL    HW2 4604   4.646   5.221   4.198  0.3095  0.1010  0.1184
  902SOL     OW 4605   5.851   1.135   2.230  0.1213 -0.9530  0.2490
  902SOL    HW1 4606   5.895   1.153   2.147 -2.2516 -1.1060 -1.1308
  902SOL    HW2 4607   5.849   1.219   2.276  1.2031 -0.8131  0.0690
  903SOL     OW 4608   4.612   0.994   2.419 -0.1116  0.3080  0.7428
  903SOL    HW1 4609   4.516   0.995   2.411 -0.0779 -0.4705  0.0702
  903SOL    HW2 4610   4.629   1.033   2.504 -0.9461  1.8838  0.2281
  904SOL     OW 4611   3.888   0.246   1.672  0.4812 -0.5069 -0.7232
  904SOL    HW1 4612   3.802   0.239   1.631 -0.2100 -0.5282  0.6733
  904SOL    HW2 4613   3.901   0.340   1.685  0.5553 -0.5222 -0.6829
  905SOL     OW 4614   3.731   0.327   2.385 -1.0752  0.1499  0.0806
  905SOL    HW1 4615   3.726   0.358   2.476 -0.0631  0.8192 -0.0754
  905SOL    HW2 4616   3.788   0.251   2.388 -0.4911  0.5753 -0.0843
  906SOL     OW 4617   2.197   0.160   0.963 -0.2691 -0.2377  0.1226
  906SOL    HW1 4618   2.279   0.184   0.921 -0.8063 -1.3494 -1.6770
  906SOL    HW2 4619   2.185   0.225   1.032  1.4154  0.7643 -0.4802
  907SOL     OW 4620   1.197   2.801   1.249 -0.2311  0.0987 -0.2345
  907SOL    HW1 4621   1.151   2.882   1.267 -1.8990 -0.7782 -0.3819
  907SOL    HW2 4622   1.242   2.817   1.166  0.6590  1.3318  0.4551
  908SOL     OW 4623   1.398   4.152   0.332 -0.3919  0.3016  0.6433
  908SOL    HW1 4624   1.381   4.060   0.313 -0.5650  0.2725  0.9336
  908SOL    HW2 4625   1.489   4.155   0.361 -0.3692  0.2289  0.5783
  909SOL     OW 4626   2.689   2.282   3.431 -0.6041 -0.3052  0.0101
  909SOL    HW1 4627   2.749   2.308   3.361 -0.0332 -1.9559 -0.1632
  909SOL    HW2 4628   2.655   2.364   3.465  2.0557  0.7678  0.3767
  910SOL     OW 4629   1.894   0.815   1.505  0.0044  0.2137  0.5364
  910SOL    HW1 4630   1.805   0.821   1.540 -0.6569 -0.6771 -0.8778
  910SOL    HW2 4631   1.935   0.899   1.527 -1.5584  1.0907  0.2198
  911SOL     OW 4632   5.486   3.356   4.013  0.0238  0.0830  0.6000
  911SOL    HW1 4633   5.544   3.307   4.072  0.6434  0.9080  0.7055
  911SOL    HW2 4634   5.492   3.310   3.930 -0.0076 -0.4664  0.8997
  912SOL     OW 4635   1.118   0.468   0.550  0.1876 -0.0650 -0.4949
  912SOL    HW1 4636   1.110   0.562   0.537  0.6858 -0.0477 -0.7091
  912SOL    HW2 4637   1.079   0.452   0.636 -1.2009  0.1310 -1.0690
  913SOL     OW 4638   1.656   2.271   1.265  0.2234  0.3927  0.3711
  913SOL    HW1 4639   1.682   2.208   1.198  0.9310  1.2814 -0.2263
  913SOL    HW2 4640   1.569   2.243   1.292 -0.1157  0.0518 -0.9784
  914SOL     OW 4641   5.111   6.186   3.703 -0.3391  0.0681 -0.3907
  914SOL    HW1 4642   5.065   6.246   3.761  1.2805  0.5725  0.4179
  914SOL    HW2 4643   5.154   6.243   3.638 -3.2942 -0.5302 -3.1025
  915SOL     OW 4644   1.987   4.250   2.935 -0.1677 -0.0278  0.3928
  915SOL    HW1 4645   2.067   4.274   2.981  1.9316 -0.1986 -2.8791
  915SOL    HW2 4646   2.007   4.167   2.891 -1.7268  0.4365 -1.3618
  916SOL     OW 4647   0.938   2.233   0.252 -0.2375  0.2155 -0.0589
  916SOL    HW1 4648   0.951   2.229   0.157 -0.5127  0.6164 -0.1192
  916SOL    HW2 4649   0.873   2.165   0.271  0.9078 -0.8615  0.0526
  917SOL     OW 4650   0.653   1.492   4.288  0.0192  0.2594 -0.0403
  917SOL    HW1 4651   0.671   1.492   4.194 -0.3702  0.0840 -0.1156
  917SOL    HW2 4652   0.724   1.440   4.326  1.3867  2.0465  0.0075
  918SOL     OW 4653   1.248   2.086   4.099  0.1448 -0.6629 -0.2584
  918SOL    HW1 4654   1.272   1.999   4.130  1.1261 -0.1994  0.3384
  918SOL    HW2 4655   1.313   2.106   4.032  0.4330 -0.0621  0.1926
  919SOL     OW 4656   0.859   5.451   1.036  0.7673 -0.4201 -0.3406
  919SOL    HW1 4657   0.879   5.540   1.008  1.3130 -0.4029  0.0840
  919SOL    HW2 4658   0.855   5.401   0.954 -0.6110  0.1843 -0.6652
  920SOL     OW 4659   0.521   3.059   0.062 -0.0008  0.4593  0.0347
  920SOL    HW1 4660   0.545   3.131   0.004  1.1308 -0.5544 -0.8009
  920SOL    HW2 4661   0.605   3.024   0.092 -0.5375 -0.5631  0.3726
  921SOL     OW 4662   4.393   1.245   2.177  0.1413  0.0218  0.2985
  921SOL    HW1 4663   4.440   1.254   2.260  1.2801 -2.2447 -0.0103
  921SOL    HW2 4664   4.461   1.219   2.114 -1.2360 -1.8064 -0.5313
  922SOL     OW 4665   5.530   4.177   3.722 -0.4434 -0.6113 -0.0545
  922SOL    HW1 4666   5.623   4.199   3.728 -0.3337 -1.3899  1.9108
  922SOL    HW2 4667   5.489   4.228   3.791 -1.4887 -0.3250 -0.8668
  923SOL     OW 4668   4.658   2.822   1.175 -0.6236  0.1745  0.1480
  923SOL    HW1 4669   4.609   2.800   1.096  0.4926 -2.2053  0.0400
  923SOL    HW2 4670   4.700   2.905   1.156 -2.0164  0.6448 -0.9659
  924SOL     OW 4671   4.053   1.870   2.218  0.0533  0.8930 -0.0065
  924SOL    HW1 4672   4.037   1.964   2.221 -1.0834  0.7385 -0.6362
  924SOL    HW2 4673   4.058   1.843   2.310 -2.1960  1.1805  0.2491
  925SOL     OW 4674   1.162   3.483   2.534 -0.4204  0.6195  0.3009
  925SOL    HW1 4675   1.215   3.442   2.465 -0.6007 -0.2104  0.6487
  925SOL    HW2 4676   1.152   3.574   2.505 -1.4970  0.0164 -1.3863
  926SOL     OW 4677   5.933   3.100   3.574 -0.7005  0.0941  0.2269
  926SOL    HW1 4678   5.861   3.042   3.597 -0.4540 -0.4166 -0.2726
  926SOL    HW2 4679   5.985   3.051   3.510  1.0674 -0.2440  1.8437
  927SOL     OW 4680   0.453   2.164   4.174 -0.7312  0.2465 -0.4947
  927SOL    HW1 4681   0.422   2.154   4.084  0.7826 -0.1941 -1.0005
  927SOL    HW2 4682   0.463   2.074   4.206 -1.8072  0.4009  0.3327
  928SOL     OW 4683   2.421   1.355   3.050 -0.4669  0.4818 -0.6352
  928SOL    HW1 4684   2.347   1.415   3.037 -0.2775  0.3861 -2.5197
  928SOL    HW2 4685   2.483   1.404   3.103 -1.9748  0.4623  1.2266
  929SOL     OW 4686   1.005   3.909   1.413  0.4496  0.6093  0.1156
  929SOL    HW1 4687   1.081   3.964   1.427  0.6586  0.1269  0.9514
  929SOL    HW2 4688   1.036   3.838   1.357  0.3998  0.8679 -0.2401
  930SOL     OW 4689   4.338   4.802   2.113 -0.4689  0.2456  0.2510
  930SOL    HW1 4690   4.307   4.758   2.192 -1.5435  1.0736  0.3114
  930SOL    HW2 4691   4.379   4.733   2.062 -0.5187 -0.4677  1.1531
  931SOL     OW 4692   6.179   3.001   3.458 -0.6119 -0.4705 -0.3564
  931SOL    HW1 4693   6.191   2.934   3.525 -0.2375  0.5837  0.6659
  931SOL    HW2 4694   6.212   2.961   3.378 -1.7535 -2.0353 -0.1030
  932SOL     OW 4695   3.854   1.771   4.443  0.0896 -0.0623  0.5139
  932SOL    HW1 4696   3.759   1.758   4.436  0.0014  0.2788  1.0584
  932SOL    HW2 4697   3.868   1.863   4.421  0.4311 -0.3814 -0.7132
  933SOL     OW 4698   4.136   0.644   4.094 -0.0157  1.0208 -0.8995
  933SOL    HW1 4699   4.051   0.660   4.054 -1.4925 -0.5419  1.3924
  933SOL    HW2 4700   4.143   0.710   4.163  0.2976  0.6938 -0.6166
  934SOL     OW 4701   2.092   1.460   2.283 -0.0271  0.3782 -0.1133
  934SOL    HW1 4702   2.152   1.533   2.264  0.8344  0.0247  1.1177
  934SOL    HW2 4703   2.113   1.434   2.373 -0.7090 -1.0342 -0.3299
  935SOL     OW 4704   3.118   2.136   4.419  0.1658  0.2134  0.1925
  935SOL    HW1 4705   3.170   2.213   4.396 -0.6458  1.1150  1.2552
  935SOL    HW2 4706   3.165   2.062   4.378 -0.0070  1.4202 -2.3959
  936SOL     OW 4707   0.684   2.796   3.675 -0.5119 -0.6562 -0.2905
  936SOL    HW1 4708   0.725   2.822   3.757 -2.1511 -2.7727  1.3256
  936SOL    HW2 4709   0.617   2.863   3.659 -0.0931 -0.1550  0.0301
  937SOL     OW 4710   4.724   2.406   3.842  0.6405  0.1914  0.3168
  937SOL    HW1 4711   4.665   2.333   3.826 -2.1000  2.2115  0.4853
  937SOL    HW2 4712   4.716   2.423   3.935 -0.1927  1.7637 -0.0044
  938SOL     OW 4713   1.423   6.263   3.530 -0.0837 -0.0857 -0.5590
  938SOL    HW1 4714   1.416   6.284   3.437 -1.3762  0.8032 -0.2874
  938SOL    HW2 4715   1.503   6.211   3.537  0.3005  0.2542 -2.0863
  939SOL     OW 4716   4.511   2.778   0.940 -0.3183 -0.4010  0.6959
  939SOL    HW1 4717   4.464   2.720   0.999 -0.7407 -1.4591 -0.6342
  939SOL    HW2 4718   4.555   2.720   0.878  0.5164  0.6537  0.2601
  940SOL     OW 4719   4.738   1.361   3.495  0.2482  0.0467  0.3138
  940SOL    HW1 4720   4.643   1.352   3.493  0.3119 -0.5831 -1.9090
  940SOL    HW2 4721   4.760   1.405   3.413  1.9727 -0.8214  0.2605
  941SOL     OW 4722   4.854   2.491   0.801 -0.1479 -0.3522  0.0869
  941SOL    HW1 4723   4.880   2.412   0.754  0.9538  0.6788 -1.1027
  941SOL    HW2 4724   4.848   2.559   0.733  0.2636  0.8968  1.2527
  942SOL     OW 4725   3.537   6.278   2.097  0.5387  0.0682  0.1922
  942SOL    HW1 4726   3.504   6.351   2.149  1.3739  0.2515  0.4735
  942SOL    HW2 4727   3.618   6.310   2.059  0.6459 -0.5381 -0.1024
  943SOL     OW 4728   1.978   0.696   2.026  0.2560 -0.4935  0.0195
  943SOL    HW1 4729   1.889   0.728   2.013  0.7807  1.1497  0.2318
  943SOL    HW2 4730   1.977   0.656   2.113  0.2198  1.4788  0.9775
  944SOL     OW 4731   2.204   1.337   1.708  0.5349 -0.1187  0.2955
  944SOL    HW1 4732   2.182   1.430   1.705 -0.6607 -0.3935 -2.4301
  944SOL    HW2 4733   2.296   1.334   1.735 -0.1347  1.6279  3.1690
  945SOL     OW 4734   4.496   3.169   1.909  0.1845  0.3429  0.3145
  945SOL    HW1 4735   4.494   3.263   1.928 -1.0363  0.7919 -1.7329
  945SOL    HW2 4736   4.515   3.165   1.815 -0.5962 -1.4393  0.2118
  946SOL     OW 4737   1.547   6.075   4.448  0.5741 -0.5085  0.1778
  946SOL    HW1 4738   1.640   6.059   4.435  0.7362  0.9441 -0.6757
  946SOL    HW2 4739   1.544   6.155   4.502 -0.1745 -0.4072 -0.0030
  947SOL     OW 4740   0.364   5.404   3.872  0.2728 -0.1035  0.3863
  947SOL    HW1 4741   0.350   5.494   3.842 -1.3464 -0.5095 -0.1719
  947SOL    HW2 4742   0.380   5.413   3.966  0.1445  0.7648  0.3351
  948SOL     OW 4743   4.130   1.121   2.764  0.0807 -0.6832 -0.0342
  948SOL    HW1 4744   4.217   1.153   2.740  0.8378 -1.5967  1.3748
  948SOL    HW2 4745   4.087   1.197   2.803  0.3853 -0.3179 -0.4045
  949SOL     OW 4746   3.612   1.447   1.341  0.5343 -0.1817  0.0083
  949SOL    HW1 4747   3.692   1.429   1.392  1.5110 -0.5881 -1.5895
  949SOL    HW2 4748   3.576   1.360   1.323 -0.3918  0.0117  0.8740
  950SOL     OW 4749   4.508   0.402   4.095  0.2846 -0.0525 -0.3897
  950SOL    HW1 4750   4.433   0.404   4.036  0.6432  2.7350 -0.8620
  950SOL    HW2 4751   4.471   0.415   4.182  0.1256  0.0944 -0.4795
  951SOL     OW 4752   2.328   6.364   3.876  0.0773 -0.2874 -0.3478
  951SOL    HW1 4753   2.275   6.406   3.944 -0.8151  0.4907 -1.4818
  951SOL    HW2 4754   2.391   6.431   3.849  0.4343 -0.5935 -0.2895
  952SOL     OW 4755   4.298   5.200   2.725  1.3017  0.0251 -0.6202
  952SOL    HW1 4756   4.246   5.129   2.762  0.8809  0.4960 -0.2777
  952SOL    HW2 4757   4.326   5.168   2.639  0.1317 -0.1150 -0.9710
  953SOL     OW 4758   0.662   3.491   3.876  0.0864 -0.4067 -0.5983
  953SOL    HW1 4759   0.688   3.513   3.966  0.0515  0.8529 -0.8734
  953SOL    HW2 4760   0.727   3.427   3.848 -0.0257 -0.9849  0.3891
  954SOL     OW 4761   5.640   1.024   0.966 -0.2048 -0.6737 -0.1028
  954SOL    HW1 4762   5.582   0.977   1.026  0.8665 -1.5387  0.3012
  954SOL    HW2 4763   5.702   1.069   1.023 -0.3285  0.0644 -0.5340
  955SOL     OW 4764   1.736   6.264   2.755 -0.0223  0.5166 -0.1816
  955SOL    HW1 4765   1.741   6.289   2.662  0.4751 -0.3735 -0.4052
  955SOL    HW2 4766   1.755   6.345   2.802 -1.5948  1.3079 -0.8178
  956SOL     OW 4767   4.118   0.429   1.650 -0.2235  0.0691  0.5063
  956SOL    HW1 4768   4.153   0.340   1.656 -2.0670 -0.8478 -1.2672
  956SOL    HW2 4769   4.187   0.484   1.686  1.5980 -1.9337  0.2807
  957SOL     OW 4770   4.794   4.892   4.004 -0.1360 -0.0007  0.1848
  957SOL    HW1 4771   4.878   4.876   3.959  0.6827  1.0768  1.2559
  957SOL    HW2 4772   4.789   4.822   4.069  1.4069  1.5153  2.0689
  958SOL     OW 4773   3.344   2.553   2.967  0.0173 -0.1728 -0.3012
  958SOL    HW1 4774   3.282   2.489   3.002 -1.4047  0.7880 -0.9793
  958SOL    HW2 4775   3.392   2.505   2.899  0.9667 -1.2956  1.1104
  959SOL     OW 4776   2.462   5.490   4.085 -0.7570  0.2336 -0.1806
  959SOL    HW1 4777   2.373   5.508   4.117 -1.0502 -1.4700  0.0182
  959SOL    HW2 4778   2.512   5.568   4.110 -1.7642  0.4311  1.4078
  960SOL     OW 4779   3.909   4.540   2.987  0.6196 -0.2511 -0.1734
  960SOL    HW1 4780   3.894   4.615   2.929 -0.3559 -0.1075  0.2414
  960SOL    HW2 4781   3.885   4.464   2.935 -0.1330 -0.1322 -0.0130
  961SOL     OW 4782   0.649   5.137   1.423 -0.1583 -0.1120  0.2127
  961SOL    HW1 4783   0.696   5.055   1.438  0.3882 -0.2146 -1.7576
  961SOL    HW2 4784   0.674   5.163   1.334 -2.8105  0.5102 -0.4350
  962SOL     OW 4785   3.206   1.320   2.026  0.2847  0.0167 -0.3988
  962SOL    HW1 4786   3.204   1.308   2.121 -1.3128  0.2889 -0.3753
  962SOL    HW2 4787   3.236   1.410   2.014  2.7227 -0.7124 -0.2638
  963SOL     OW 4788   5.832   4.580   4.437 -0.4807  0.0831 -0.0915
  963SOL    HW1 4789   5.841   4.650   4.502 -4.6666 -0.0348  0.8505
  963SOL    HW2 4790   5.900   4.517   4.461  1.1023  2.1615  1.2303
  964SOL     OW 4791   5.564   1.322   0.005 -0.0024  0.1301 -0.0377
  964SOL    HW1 4792   5.552   1.244   0.059  0.8726 -1.3447 -1.8712
  964SOL    HW2 4793   5.493   1.380   0.031 -0.2496 -0.9397  1.9089
  965SOL     OW 4794   5.965   4.759   2.255  0.0947  0.0380  0.4515
  965SOL    HW1 4795   6.045   4.775   2.306 -1.1433  0.5701  2.3271
  965SOL    HW2 4796   5.943   4.667   2.273  0.1216 -0.0205  0.1852
  966SOL     OW 4797   2.489   2.827   3.513 -0.2458 -0.6890  0.5876
  966SOL    HW1 4798   2.488   2.913   3.471  2.0978 -0.3552  1.1099
  966SOL    HW2 4799   2.450   2.841   3.599  1.5130  0.2260  1.2682
  967SOL     OW 4800   5.734   0.262   0.066  0.2498 -0.5795 -0.0587
  967SOL    HW1 4801   5.706   0.348   0.097 -0.9371 -1.3916  1.2561
  967SOL    HW2 4802   5.679   0.244  -0.011 -1.1873 -1.1147  1.0506
  968SOL     OW 4803   5.678   5.737   3.404  0.6919 -0.1034 -0.2167
  968SOL    HW1 4804   5.751   5.797   3.398 -0.4801  1.3540 -0.4821
  968SOL    HW2 4805   5.639   5.755   3.490  1.5278 -1.9528  0.5937
  969SOL     OW 4806   6.032   0.058   1.298 -0.2609  0.5762  0.0311
  969SOL    HW1 4807   5.947   0.015   1.302  0.2889 -0.9427 -2.4891
  969SOL    HW2 4808   6.096  -0.013   1.295  1.0727  1.6673  0.9020
  970SOL     OW 4809   4.082   0.526   2.376  0.4127 -0.7467  0.5884
  970SOL    HW1 4810   4.129   0.443   2.371  2.3965  0.0650  3.2157
  970SOL    HW2 4811   4.002   0.505   2.423 -0.6571 -1.6496 -1.5078
  971SOL     OW 4812   5.168   1.541   2.545 -0.3482 -0.7741 -0.2447
  971SOL    HW1 4813   5.181   1.618   2.600 -0.9735 -0.2297 -0.8521
  971SOL    HW2 4814   5.080   1.551   2.510 -0.7553 -2.1814  0.3052
  972SOL     OW 4815   2.638   2.273   0.921  0.2765 -0.0440 -0.0387
  972SOL    HW1 4816   2.642   2.339   0.990 -1.7902 -1.8771  2.0213
  972SOL    HW2 4817   2.671   2.193   0.962  0.2907 -0.8855 -1.6316
  973SOL     OW 4818   0.080   5.597   0.091  0.0257 -0.4433 -0.0883
  973SOL    HW1 4819   0.131   5.673   0.063 -1.5912  0.7137  0.0003
  973SOL    HW2 4820  -0.010   5.628   0.094 -0.5335 -2.0388  1.1020
  974SOL     OW 4821   5.110   6.117   3.010 -0.2883 -0.1205  0.0362
  974SOL    HW1 4822   5.166   6.069   3.071 -0.7995  0.7415  1.2018
  974SOL    HW2 4823   5.168   6.137   2.936  0.3780 -1.0492  0.2894
  975SOL     OW 4824   1.412   6.142   4.223  0.0774 -0.3257  0.2227
  975SOL    HW1 4825   1.480   6.110   4.282 -0.0117 -0.2902  0.3455
  975SOL    HW2 4826   1.331   6.106   4.259 -0.0448  0.1861  0.4679
  976SOL     OW 4827   6.450   0.852   3.241 -0.0377 -0.1372  0.2531
  976SOL    HW1 4828   6.465   0.768   3.285  1.3406 -0.8074 -1.3769
  976SOL    HW2 4829   6.380   0.893   3.291 -0.4715 -2.0759  1.3442
  977SOL     OW 4830   1.775   2.538   1.260 -0.1336  0.2204  0.4544
  977SOL    HW1 4831   1.711   2.477   1.295 -1.6540  1.7017  0.3714
  977SOL    HW2 4832   1.768   2.529   1.165 -0.2377  0.3982  0.4446
  978SOL     OW 4833   5.354   3.692   3.247  0.5150 -0.2081 -0.2072
  978SOL    HW1 4834   5.336   3.679   3.154 -1.1230 -1.8045  0.2717
  978SOL    HW2 4835   5.269   3.713   3.285  0.6920 -1.9615  1.2839
  979SOL     OW 4836   2.293   1.938   0.975  0.3744 -0.2607 -0.2577
  979SOL    HW1 4837   2.227   1.947   1.044  1.0163  2.3863  0.1261
  979SOL    HW2 4838   2.376   1.959   1.018  1.2569 -1.7277 -1.1479
  980SOL     OW 4839   2.050   0.356   0.772 -0.1285  0.4724 -0.2505
  980SOL    HW1 4840   2.006   0.427   0.818 -0.4902  0.2153 -0.1942
  980SOL    HW2 4841   2.053   0.285   0.836  1.3073  0.8239  0.1105
  981SOL     OW 4842   3.787   1.981   2.501 -0.4648 -0.0845  0.5812
  981SOL    HW1 4843   3.761   1.889   2.497 -0.2738 -0.1207  0.0891
  981SOL    HW2 4844   3.728   2.020   2.566 -0.5756 -0.5415  0.7632
  982SOL     OW 4845   4.021   5.805   3.803  0.3926 -0.5846 -0.8812
  982SOL    HW1 4846   3.936   5.764   3.786  0.2905 -0.7810  0.0371
  982SOL    HW2 4847   4.082   5.759   3.745 -0.2138 -0.0241 -2.0093
  983SOL     OW 4848   0.004   1.120   0.208 -0.2802 -0.2690 -0.4876
  983SOL    HW1 4849  -0.005   1.215   0.205  2.4601  0.1601  1.2696
  983SOL    HW2 4850   0.087   1.102   0.163 -0.4321 -1.7618 -0.2359
  984SOL     OW 4851   1.324   3.342   3.161  0.1650 -0.3334  0.9210
  984SOL    HW1 4852   1.289   3.423   3.196 -2.4236 -1.7282  1.7994
  984SOL    HW2 4853   1.322   3.281   3.235  2.8389 -1.0632  0.5188
  985SOL     OW 4854   5.068   4.295   3.032  0.2614 -0.1249 -0.7830
  985SOL    HW1 4855   5.041   4.310   2.941  2.5003  1.2422 -1.3030
  985SOL    HW2 4856   5.125   4.219   3.027 -0.3738 -0.6334 -0.3484
  986SOL     OW 4857   1.774   0.623   3.584 -0.0308 -0.2132 -0.6575
  986SOL    HW1 4858   1.785   0.567   3.508  0.1548  0.0353 -0.8158
  986SOL    HW2 4859   1.702   0.583   3.634  0.0715 -0.5613 -0.7914
  987SOL     OW 4860   3.957   3.709   3.467  0.4221  0.3330  0.6459
  987SOL    HW1 4861   3.953   3.794   3.424 -3.0138  0.7783  1.5589
  987SOL    HW2 4862   3.886   3.711   3.531  1.6988 -2.4090  2.3419
  988SOL     OW 4863   1.408   1.083   1.481 -0.4193  0.2145 -0.3212
  988SOL    HW1 4864   1.397   1.178   1.490 -0.6250  0.3352 -1.6156
  988SOL    HW2 4865   1.327   1.046   1.516 -0.9868  0.6164 -1.1591
  989SOL     OW 4866   0.870   1.151   3.819  0.4381 -0.8718  0.2866
  989SOL    HW1 4867   0.870   1.079   3.883  1.1432 -0.5945  0.6036
  989SOL    HW2 4868   0.954   1.195   3.832  0.1042 -0.1220 -0.0558
  990SOL     OW 4869   3.366   3.394   2.046 -0.5079 -0.2023 -0.4080
  990SOL    HW1 4870   3.320   3.435   2.119 -0.5365 -0.4425 -0.2913
  990SOL    HW2 4871   3.410   3.467   2.002  0.2806 -0.1791  0.3991
  991SOL     OW 4872   5.096   2.725   0.050  0.5134 -0.0773  0.0443
  991SOL    HW1 4873   5.175   2.757   0.093  0.2847  1.1169 -0.4041
  991SOL    HW2 4874   5.129   2.665  -0.018  0.8682 -2.2383  1.9775
  992SOL     OW 4875   1.450   6.104   3.157 -0.0889  0.3498  0.6259
  992SOL    HW1 4876   1.493   6.188   3.142  0.3789 -0.1762 -1.2357
  992SOL    HW2 4877   1.375   6.105   3.097  0.6378 -1.0519 -0.3278
  993SOL     OW 4878   1.677   4.194   2.588  0.5196  0.1654  0.0024
  993SOL    HW1 4879   1.767   4.187   2.621 -0.0008  0.8663  1.6874
  993SOL    HW2 4880   1.654   4.106   2.560  0.4263 -0.9332  3.2087
  994SOL     OW 4881   0.774   5.027   3.511 -0.3070 -0.4800 -0.0132
  994SOL    HW1 4882   0.843   5.008   3.448  0.2087  0.4406  0.2479
  994SOL    HW2 4883   0.705   5.069   3.459 -0.3912 -0.8023 -0.1628
  995SOL     OW 4884   0.708   4.945   3.776 -0.7255 -0.6669 -0.6283
  995SOL    HW1 4885   0.783   4.888   3.792  0.9806  1.5243 -0.4157
  995SOL    HW2 4886   0.724   4.983   3.690 -1.3966  0.1072 -0.4250
  996SOL     OW 4887   5.466   3.154   2.202  0.8592  0.5224 -0.2385
  996SOL    HW1 4888   5.382   3.120   2.232  1.8569 -1.1640  0.7890
  996SOL    HW2 4889   5.473   3.125   2.111 -0.8215  3.0440 -1.2879
  997SOL     OW 4890   3.316   3.232   3.512  0.2775 -0.5029 -0.8697
  997SOL    HW1 4891   3.404   3.240   3.474  0.0443  2.7057 -0.9961
  997SOL    HW2 4892   3.262   3.293   3.461 -1.3663 -0.3067  0.9762
  998SOL     OW 4893   3.277   3.414   2.821  0.0869 -0.4899  0.1489
  998SOL    HW1 4894   3.257   3.431   2.913 -1.2414 -2.2084  0.2323
  998SOL    HW2 4895   3.367   3.380   2.821  1.1192  2.0313  0.4399
  999SOL     OW 4896   3.192   0.834   0.187  0.2397  0.5292 -0.5165
  999SOL    HW1 4897   3.209   0.773   0.259 -1.4970 -1.5755 -1.7466
  999SOL    HW2 4898   3.276   0.878   0.172  0.8176  0.5878  2.3108
 1000SOL     OW 4899   6.221   0.616   2.831  0.1651  0.0178 -0.4813
 1000SOL    HW1 4900   6.250   0.528   2.856  1.0463  0.1938 -0.8267
 1000SOL    HW2 4901   6.282   0.675   2.877  0.0406  0.4199 -0.8216
 1001SOL     OW 4902   2.654   4.598   0.697 -0.4087 -0.0257 -0.3175
 1001SOL    HW1 4903   2.633   4.505   0.703  0.6548 -0.2026  1.5716
 1001SOL    HW2 4904   2.706   4.606   0.617 -0.0926 -1.1613 -0.2475
 1002SOL     OW 4905   3.506   0.492   3.677 -0.1383  0.0018 -0.0438
 1002SOL    HW1 4906   3.491   0.446   3.759  0.1870  1.2703  0.7602
 1002SOL    HW2 4907   3.477   0.582   3.694  1.8066  0.8046 -0.6373
 1003SOL     OW 4908   5.284   1.522   2.843  0.3189  0.0616 -0.1294
 1003SOL    HW1 4909   5.343   1.590   2.811  0.3880  0.2521  0.4000
 1003SOL    HW2 4910   5.243   1.560   2.920  0.9715 -0.7937  0.6636
 1004SOL     OW 4911   1.291   5.488   2.533  0.0229  0.7102 -0.3129
 1004SOL    HW1 4912   1.243   5.571   2.540  1.3267  1.4737 -0.1928
 1004SOL    HW2 4913   1.282   5.449   2.620 -2.1772 -0.2216 -0.8807
 1005SOL     OW 4914   1.945   4.802   3.843  0.8146  0.3508  0.3058
 1005SOL    HW1 4915   2.024   4.843   3.808  1.2392  0.2833  1.1688
 1005SOL    HW2 4916   1.918   4.741   3.774  1.5473  0.3366  0.0198
 1006SOL     OW 4917   5.125   2.703   0.781 -0.1379 -0.1575 -0.3549
 1006SOL    HW1 4918   5.136   2.612   0.806 -0.1848 -0.1526 -0.3148
 1006SOL    HW2 4919   5.202   2.748   0.816 -1.5592  0.3792  2.4070
 1007SOL     OW 4920   4.420   0.352   2.342  0.0158  0.2743  0.0733
 1007SOL    HW1 4921   4.337   0.305   2.355  0.2974 -0.3048 -0.1934
 1007SOL    HW2 4922   4.450   0.324   2.256 -0.0879  1.3853 -0.3395
 1008SOL     OW 4923   3.802   0.780   3.862  0.2411 -0.5878  0.1962
 1008SOL    HW1 4924   3.787   0.735   3.945  1.0823 -0.9367  0.1717
 1008SOL    HW2 4925   3.793   0.873   3.883  1.0548 -0.6365  0.8294
 1009SOL     OW 4926   5.194   4.032   3.038  0.0092 -0.0794 -0.1122
 1009SOL    HW1 4927   5.208   4.077   3.122 -1.2384  1.0709 -0.4873
 1009SOL    HW2 4928   5.276   3.988   3.021 -0.2791 -2.0101  2.6984
 1010SOL     OW 4929   5.067   2.216   3.641 -0.2821 -0.3255  0.3917
 1010SOL    HW1 4930   4.977   2.242   3.617 -0.5918 -1.4458  0.2625
 1010SOL    HW2 4931   5.093   2.155   3.571  0.5646 -0.0436  0.4570
 1011SOL     OW 4932   2.175   1.824   0.183  0.0667  0.2272 -0.3082
 1011SOL    HW1 4933   2.105   1.820   0.249  0.1520 -3.1889 -0.2346
 1011SOL    HW2 4934   2.135   1.786   0.104  1.0579  0.7818 -1.0888
 1012SOL     OW 4935   2.866   3.845   4.003  0.0756 -0.1972  0.3507
 1012SOL    HW1 4936   2.816   3.864   4.083  0.8511 -1.1955  1.0885
 1012SOL    HW2 4937   2.884   3.751   4.007  3.5389  0.3405  1.0661
 1013SOL     OW 4938   6.257   2.534   1.215 -0.5494 -0.2798 -0.6651
 1013SOL    HW1 4939   6.186   2.486   1.171 -0.4366 -0.6875 -0.4061
 1013SOL    HW2 4940   6.330   2.472   1.218 -0.8595 -0.6261  0.9547
 1014SOL     OW 4941   5.613   0.985   4.382  0.0729 -0.1201  0.6358
 1014SOL    HW1 4942   5.521   0.967   4.401  0.4521 -1.1627  1.5568
 1014SOL    HW2 4943   5.658   0.978   4.467  1.1715 -0.7564  0.0298
 1015SOL     OW 4944   2.217   0.787   0.511  0.4191  0.5934 -0.5801
 1015SOL    HW1 4945   2.172   0.865   0.480  0.5308  0.4687 -1.0524
 1015SOL    HW2 4946   2.305   0.793   0.474 -0.6061 -1.5938 -3.7586
 1016SOL     OW 4947   0.246   2.825   2.175  0.1991 -0.1551 -0.4067
 1016SOL    HW1 4948   0.275   2.900   2.227 -1.1722 -0.0593  0.2870
 1016SOL    HW2 4949   0.326   2.777   2.154  1.1583  1.7362 -1.2656
 1017SOL     OW 4950   1.763   1.151   3.242  0.0438  0.0448 -0.3364
 1017SOL    HW1 4951   1.798   1.080   3.188  0.5541  0.0268  0.0045
 1017SOL    HW2 4952   1.840   1.186   3.287 -0.1493  1.0740 -0.7986
 1018SOL     OW 4953   0.499   4.432   1.954 -0.4041 -0.2022 -0.6133
 1018SOL    HW1 4954   0.469   4.522   1.962 -0.1438 -0.0945 -0.8630
 1018SOL    HW2 4955   0.588   4.439   1.919  0.6966 -0.4101  1.9117
 1019SOL     OW 4956   3.835   4.942   3.409 -0.4371  0.3324  0.1540
 1019SOL    HW1 4957   3.918   4.974   3.375 -0.6097  0.1508 -0.4534
 1019SOL    HW2 4958   3.857   4.863   3.457 -0.3320 -0.0736 -0.5493
 1020SOL     OW 4959   0.200   4.555   3.987  0.3316  0.2324  0.1655
 1020SOL    HW1 4960   0.134   4.574   4.053  0.1662 -1.2048  0.4502
 1020SOL    HW2 4961   0.276   4.524   4.037  0.4142 -0.3002 -0.2709
 1021SOL     OW 4962   6.427   3.561   3.945 -0.0662  0.0293 -0.1696
 1021SOL    HW1 4963   6.346   3.535   3.902 -0.0822 -0.1383 -0.0397
 1021SOL    HW2 4964   6.488   3.579   3.873 -0.3402  0.5609 -0.2745
 1022SOL     OW 4965   0.284   0.766   0.428  0.3233  0.3684  0.0721
 1022SOL    HW1 4966   0.293   0.808   0.513  1.1544  0.0830  0.1297
 1022SOL    HW2 4967   0.357   0.801   0.376  1.1871 -1.1694  0.2003
 1023SOL     OW 4968   6.332   4.604   3.930 -0.5109 -0.5427  0.3083
 1023SOL    HW1 4969   6.267   4.628   3.864 -0.0909 -0.1104  0.0523
 1023SOL    HW2 4970   6.320   4.668   4.000 -1.2611 -1.2697  0.8651
 1024SOL     OW 4971   6.354   0.047   1.456  0.3317  0.0537  0.3938
 1024SOL    HW1 4972   6.405  -0.027   1.425  0.8984  0.1553  1.0509
 1024SOL    HW2 4973   6.318   0.018   1.540 -0.8443 -0.0768 -0.1327
 1025SOL     OW 4974   2.940   3.754   3.238  0.2671  0.3877 -0.3212
 1025SOL    HW1 4975   2.954   3.845   3.264  1.7504 -0.2739  1.3633
 1025SOL    HW2 4976   2.844   3.746   3.230  0.1413  2.2226 -1.1611
 1026SOL     OW 4977   2.839   3.810   1.107 -0.3609  0.2248  0.6546
 1026SOL    HW1 4978   2.798   3.752   1.171 -3.0142  1.7085  0.4344
 1026SOL    HW2 4979   2.883   3.877   1.160 -0.0594 -0.1652  0.9016
 1027SOL     OW 4980   4.441   2.738   0.151 -0.1937  0.2902  0.0745
 1027SOL    HW1 4981   4.482   2.759   0.235 -2.4002 -2.0024  1.8934
 1027SOL    HW2 4982   4.458   2.645   0.138 -0.3624  0.4697 -1.7908
 1028SOL     OW 4983   4.889   4.423   2.429 -0.2632 -0.3013 -0.4407
 1028SOL    HW1 4984   4.906   4.473   2.509  0.0294 -3.5691  1.7682
 1028SOL    HW2 4985   4.803   4.452   2.399 -1.2354 -0.1906  2.1989
 1029SOL     OW 4986   4.656   4.539   2.343 -0.1184 -0.0877  0.3885
 1029SOL    HW1 4987   4.576   4.501   2.307 -0.1310  0.5765 -0.3004
 1029SOL    HW2 4988   4.627   4.621   2.385  0.3737  0.8973 -1.1010
 1030SOL     OW 4989   1.707   3.972   4.130  0.2306 -0.1810  0.0328
 1030SOL    HW1 4990   1.742   4.061   4.136  0.4492 -0.2953  0.4444
 1030SOL    HW2 4991   1.744   3.937   4.049  2.0316 -0.7165  1.0449
 1031SOL     OW 4992   1.198   4.521   2.618  0.3587  0.4713 -0.0416
 1031SOL    HW1 4993   1.165   4.478   2.697 -2.8874 -2.6177 -2.7097
 1031SOL    HW2 4994   1.269   4.464   2.587 -1.2949 -0.9675 -1.4671
 1032SOL     OW 4995   5.250   3.976   1.797 -0.3923 -0.3516  0.3408
 1032SOL    HW1 4996   5.178   3.990   1.736  0.5172 -1.2583 -1.0167
 1032SOL    HW2 4997   5.243   3.884   1.822  0.9114 -0.7717 -0.7022
 1033SOL     OW 4998   2.903   6.170   3.006  0.4924 -0.2563 -0.6137
 1033SOL    HW1 4999   2.878   6.112   3.078  1.4674 -1.2267 -1.0209
 1033SOL    HW2 5000   2.837   6.239   3.007 -2.3877 -2.7235 -1.7237
 1034SOL     OW 5001   3.935   3.596   2.479 -0.1530  0.2847  0.5982
 1034SOL    HW1 5002   3.903   3.525   2.424 -1.4537  1.2747  0.0005
 1034SOL    HW2 5003   4.019   3.621   2.440 -1.0809  1.0169 -1.0497
 1035SOL     OW 5004   0.146   3.039   3.659  0.1841 -0.0061 -0.4662
 1035SOL    HW1 5005   0.106   3.116   3.619 -1.6381 -1.3424 -1.3281
 1035SOL    HW2 5006   0.098   2.965   3.623  0.4710 -1.4562  1.9311
 1036SOL     OW 5007   2.145   2.969   0.975  0.1023 -0.9481  0.5460
 1036SOL    HW1 5008   2.074   3.017   0.931 -0.8336 -1.9524  0.9009
 1036SOL    HW2 5009   2.185   3.033   1.033 -0.0420 -0.1680 -0.1877
 1037SOL     OW 5010   2.770   0.283   2.800  0.5983  0.3089  0.3268
 1037SOL    HW1 5011   2.748   0.236   2.719 -0.7112 -0.4275  1.0840
 1037SOL    HW2 5012   2.810   0.216   2.856  1.9419  0.9249  0.1469
 1038SOL     OW 5013   4.855   6.230   3.304 -0.9791 -0.3165 -0.1784
 1038SOL    HW1 5014   4.898   6.218   3.389  0.7236  1.6295 -0.6832
 1038SOL    HW2 5015   4.773   6.274   3.325 -1.4777 -1.5577  0.5852
 1039SOL     OW 5016   5.235   6.415   2.331  0.3127 -0.0753  0.0140
 1039SOL    HW1 5017   5.184   6.493   2.311  0.8073 -0.1324 -1.6462
 1039SOL    HW2 5018   5.194   6.379   2.410 -0.4615  1.3663  0.3033
 1040SOL     OW 5019   2.501   3.674   0.724  0.3962  0.1429 -0.1718
 1040SOL    HW1 5020   2.460   3.589   0.709 -0.4944  0.4749  0.2964
 1040SOL    HW2 5021   2.550   3.692   0.644  0.2215 -0.6030 -0.4508
 1041SOL     OW 5022   6.312   1.560   2.449 -0.1175 -0.1110 -0.3772
 1041SOL    HW1 5023   6.382   1.598   2.501 -0.6131  0.5044 -0.1513
 1041SOL    HW2 5024   6.247   1.629   2.441 -0.6385 -0.6267 -0.7081
 1042SOL     OW 5025   3.814   0.090   4.405 -0.5872 -0.1333  0.0300
 1042SOL    HW1 5026   3.765   0.134   4.475  2.1027  0.1821  1.8999
 1042SOL    HW2 5027   3.835   0.159   4.343 -0.9146  0.1078  0.1865
 1043SOL     OW 5028   2.955   3.720   4.503 -0.0489  0.2008 -0.1283
 1043SOL    HW1 5029   2.869   3.755   4.521  0.0968  0.5397 -0.0888
 1043SOL    HW2 5030   2.939   3.632   4.467 -0.6492  1.6384 -3.8780
 1044SOL     OW 5031   0.008   2.999   2.583 -0.1145  0.1617 -0.2641
 1044SOL    HW1 5032   0.103   2.996   2.597  0.0304  0.4199 -1.1295
 1044SOL    HW2 5033  -0.003   2.983   2.489 -0.9190  0.2982 -0.2017
 1045SOL     OW 5034   3.822   3.394   2.325 -0.2339  0.0584 -0.2122
 1045SOL    HW1 5035   3.780   3.325   2.275 -0.4322 -0.1725  0.2626
 1045SOL    HW2 5036   3.894   3.424   2.270 -0.1878 -0.4800 -0.4499
 1046SOL     OW 5037   3.527   6.150   1.129 -0.1726  0.1387 -0.3250
 1046SOL    HW1 5038   3.437   6.140   1.161 -0.3786 -1.1220 -1.2482
 1046SOL    HW2 5039   3.581   6.101   1.190 -0.0378  1.2129  0.4516
 1047SOL     OW 5040   2.028   0.150   1.310 -0.2104 -0.6013 -0.1849
 1047SOL    HW1 5041   2.029   0.136   1.405 -1.3236 -0.5789 -0.1548
 1047SOL    HW2 5042   1.989   0.237   1.299  1.1883 -0.0036 -0.6195
 1048SOL     OW 5043   4.159   5.229   0.004 -0.4101  0.4229  0.2291
 1048SOL    HW1 5044   4.102   5.154  -0.013 -0.1045  0.1549  0.3829
 1048SOL    HW2 5045   4.248   5.196  -0.009 -0.2023  0.3853  1.6822
 1049SOL     OW 5046   1.548   2.002   4.351 -0.7145  0.7023 -0.0188
 1049SOL    HW1 5047   1.565   1.953   4.271  1.7988  4.2482 -1.8891
 1049SOL    HW2 5048   1.606   1.963   4.416 -1.5513 -1.1173 -0.2785
 1050SOL     OW 5049   3.721   3.598   0.491  0.0288 -0.0052 -0.2833
 1050SOL    HW1 5050   3.693   3.640   0.572 -0.7765 -0.2625 -0.4255
 1050SOL    HW2 5051   3.662   3.523   0.481 -0.3510  0.4407 -1.4862
 1051SOL     OW 5052   2.366   2.928   2.979  0.0251  0.2617 -0.3185
 1051SOL    HW1 5053   2.298   2.993   2.962 -0.6587  0.3162  2.2588
 1051SOL    HW2 5054   2.320   2.844   2.973  0.5799  0.0341 -2.1145
 1052SOL     OW 5055   0.447   1.175   1.009 -0.5267  0.2531  0.0728
 1052SOL    HW1 5056   0.496   1.174   1.091 -0.2682  0.0189 -0.0834
 1052SOL    HW2 5057   0.401   1.259   1.009  0.0956  0.5968  0.0944
 1053SOL     OW 5058   0.993   5.727   0.001  0.1977 -0.3186 -0.3725
 1053SOL    HW1 5059   1.005   5.790   0.071  0.5209 -1.3269  0.5050
 1053SOL    HW2 5060   0.901   5.735  -0.024 -0.2109 -0.6926  0.9280
 1054SOL     OW 5061   4.952   3.696   2.608  0.1515  0.5152 -0.1482
 1054SOL    HW1 5062   5.022   3.635   2.630 -0.5887 -0.1726  0.3599
 1054SOL    HW2 5063   4.989   3.783   2.624  0.1477  0.1106  2.4814
 1055SOL     OW 5064   4.096   0.946   0.731 -0.0409 -0.5295 -0.3352
 1055SOL    HW1 5065   4.106   0.938   0.636 -1.8236  1.7584 -0.7923
 1055SOL    HW2 5066   4.163   1.008   0.758 -1.8358  1.7248 -0.7673
 1056SOL     OW 5067   3.341   4.664   3.607  0.7943  0.5239 -0.2149
 1056SOL    HW1 5068   3.430   4.653   3.572  0.9602 -0.5024  0.4637
 1056SOL    HW2 5069   3.284   4.663   3.531  1.3443  0.9215 -0.6366
 1057SOL     OW 5070   4.728   4.643   3.863  0.0522  0.1418 -0.2137
 1057SOL    HW1 5071   4.640   4.634   3.899 -0.4083  1.0382 -1.0726
 1057SOL    HW2 5072   4.751   4.735   3.878  0.3565  0.2090 -1.0626
 1058SOL     OW 5073   3.326   5.834   0.703 -0.3293  0.1968 -0.1184
 1058SOL    HW1 5074   3.242   5.879   0.710  0.0762  0.7725  1.4634
 1058SOL    HW2 5075   3.385   5.884   0.760  0.9806 -0.4502 -0.8553
 1059SOL     OW 5076   1.355   1.732   2.698  0.0217  0.0895 -0.6051
 1059SOL    HW1 5077   1.337   1.659   2.638  0.9204  0.9242 -1.9546
 1059SOL    HW2 5078   1.410   1.791   2.647  2.4389 -0.0438  1.6847
 1060SOL     OW 5079   5.476   1.547   4.388 -0.3072 -0.0912  0.0046
 1060SOL    HW1 5080   5.443   1.501   4.466  0.6984  0.3137  0.7004
 1060SOL    HW2 5081   5.492   1.636   4.419 -0.4049  0.2162 -0.8237
 1061SOL     OW 5082   5.844   3.409   0.483 -0.0452  0.6822  0.3459
 1061SOL    HW1 5083   5.840   3.368   0.397 -1.2508  1.2806  0.1050
 1061SOL    HW2 5084   5.894   3.490   0.468  1.3505 -0.1008  0.5989
 1062SOL     OW 5085   1.024   4.737   2.312 -0.1196 -0.1449 -0.3904
 1062SOL    HW1 5086   1.027   4.777   2.399 -1.3691  0.1016 -0.4455
 1062SOL    HW2 5087   0.994   4.806   2.254 -0.9068 -0.7585 -0.7345
 1063SOL     OW 5088   1.989   2.845   1.284  0.1741  0.3330 -0.7303
 1063SOL    HW1 5089   1.987   2.847   1.188  1.2155  0.7884 -0.7605
 1063SOL    HW2 5090   1.932   2.917   1.311  0.4970  0.7073 -1.0316
 1064SOL     OW 5091   4.568   3.482   2.160  0.4128  0.1211  0.3445
 1064SOL    HW1 5092   4.544   3.466   2.069  0.6026  0.2079  0.2784
 1064SOL    HW2 5093   4.638   3.420   2.178  1.9707  1.6053 -0.2714
 1065SOL     OW 5094   0.537   4.423   3.422 -0.6140 -0.0650  0.1698
 1065SOL    HW1 5095   0.525   4.490   3.355 -2.2967 -0.8055 -0.3137
 1065SOL    HW2 5096   0.458   4.428   3.476 -0.8778 -1.7545  0.0018
 1066SOL     OW 5097   5.935   3.968   4.237  0.8592 -0.2996  0.0779
 1066SOL    HW1 5098   5.857   3.925   4.202  0.1597  1.9127 -1.3733
 1066SOL    HW2 5099   6.005   3.944   4.176  1.0155 -1.1686  0.5853
 1067SOL     OW 5100   2.558   5.348   1.138  0.2376  0.2494 -0.5365
 1067SOL    HW1 5101   2.535   5.413   1.204 -0.5074  1.1283 -1.6074
 1067SOL    HW2 5102   2.603   5.279   1.186  0.8254  1.4431  0.6795
 1068SOL     OW 5103   0.718   3.473   4.136  0.2251  0.3598  0.3908
 1068SOL    HW1 5104   0.766   3.481   4.219 -0.7610 -0.2122  1.0437
 1068SOL    HW2 5105   0.637   3.428   4.160 -0.2050  0.4393 -0.8488
 1069SOL     OW 5106   5.774   3.703   2.698  0.2287 -0.5473  0.4903
 1069SOL    HW1 5107   5.680   3.724   2.694  0.1079 -0.8053  1.6401
 1069SOL    HW2 5108   5.801   3.696   2.607 -1.2309 -2.0505  0.1315
 1070SOL     OW 5109   6.160   1.302   3.137 -0.4301  0.2325 -0.0404
 1070SOL    HW1 5110   6.072   1.268   3.152 -1.1621  2.2745  0.6399
 1070SOL    HW2 5111   6.184   1.343   3.221  0.7628  0.5505 -0.5166
 1071SOL     OW 5112   5.668   0.459   3.114 -0.0600  0.5034  0.1810
 1071SOL    HW1 5113   5.581   0.494   3.134 -0.5423 -0.0956 -0.8093
 1071SOL    HW2 5114   5.651   0.374   3.075  0.8972  0.9229 -1.2480
 1072SOL     OW 5115   1.555   3.954   3.183  0.1279 -0.1622  0.5277
 1072SOL    HW1 5116   1.620   3.888   3.206  1.3258  0.7718 -0.0424
 1072SOL    HW2 5117   1.605   4.036   3.177 -1.1316  0.6157  0.2418
 1073SOL     OW 5118   1.292   0.364   0.787 -0.4297 -0.3318  0.0257
 1073SOL    HW1 5119   1.361   0.319   0.836  0.0951  0.8319  0.4008
 1073SOL    HW2 5120   1.338   0.429   0.735 -1.2560  0.6383  0.4729
 1074SOL     OW 5121   3.898   5.861   2.658 -0.4482  0.3308  0.0666
 1074SOL    HW1 5122   3.811   5.889   2.684 -0.8516 -0.9349  0.1299
 1074SOL    HW2 5123   3.883   5.804   2.582  0.4550  1.3888 -0.9512
 1075SOL     OW 5124   1.644   4.791   1.230  0.1965  0.3926 -0.2646
 1075SOL    HW1 5125   1.559   4.819   1.265  0.4719  0.2506  0.5442
 1075SOL    HW2 5126   1.622   4.742   1.151 -0.6441 -1.5935  1.1272
 1076SOL     OW 5127   0.773   4.745   3.368  0.2266 -0.1891  0.3920
 1076SOL    HW1 5128   0.781   4.812   3.436  3.2003  1.6239 -1.4753
 1076SOL    HW2 5129   0.705   4.779   3.309  1.6180  1.2447 -0.4671
 1077SOL     OW 5130   4.903   4.933   3.240 -0.2057 -0.0941  0.6494
 1077SOL    HW1 5131   4.981   4.880   3.252 -0.7740 -1.5219 -1.4042
 1077SOL    HW2 5132   4.830   4.872   3.257 -0.8698  0.0066 -1.5123
 1078SOL     OW 5133   3.109   4.924   2.023  0.4756  0.2601 -0.6106
 1078SOL    HW1 5134   3.160   4.986   1.970  0.3155 -0.0281 -1.1090
 1078SOL    HW2 5135   3.057   4.875   1.959  0.2984 -0.1130 -0.1866
 1079SOL     OW 5136   1.594   4.520   2.379 -0.4478  0.5319  0.2255
 1079SOL    HW1 5137   1.690   4.512   2.382 -0.4660  0.4173  0.5049
 1079SOL    HW2 5138   1.577   4.611   2.404 -0.3032  1.1939 -1.8514
 1080SOL     OW 5139   4.748   1.445   1.367 -0.0168 -0.7670 -0.4130
 1080SOL    HW1 5140   4.792   1.447   1.452  1.2583 -0.4141 -1.0625
 1080SOL    HW2 5141   4.814   1.411   1.306 -0.7381 -0.5046 -1.3652
 1081SOL     OW 5142   6.309   4.834   0.728  0.5475 -0.0869  0.2622
 1081SOL    HW1 5143   6.244   4.882   0.779  0.5138  0.1977 -0.0516
 1081SOL    HW2 5144   6.393   4.872   0.755  0.8626 -2.1314  2.5907
 1082SOL     OW 5145   2.626   3.121   2.869  0.9540  0.2926 -0.5304
 1082SOL    HW1 5146   2.590   3.069   2.798 -0.1246  2.0135 -1.3108
 1082SOL    HW2 5147   2.576   3.095   2.946 -1.9996  2.4177 -1.5323
 1083SOL     OW 5148   1.739   6.236   3.680 -0.3306  0.1688  0.0366
 1083SOL    HW1 5149   1.660   6.261   3.728 -0.1366  2.0765 -0.5656
 1083SOL    HW2 5150   1.810   6.248   3.744 -0.2529  1.0306 -0.2104
 1084SOL     OW 5151   0.945   3.194   0.970  0.2138 -0.3284 -0.1213
 1084SOL    HW1 5152   0.900   3.134   1.029  0.9511 -2.4071 -1.5667
 1084SOL    HW2 5153   0.910   3.280   0.992 -0.7025 -1.2131  2.2150
 1085SOL     OW 5154   3.435   4.397   2.006 -0.4469  0.3662 -0.1711
 1085SOL    HW1 5155   3.443   4.353   2.090 -0.3873 -0.0344 -0.3843
 1085SOL    HW2 5156   3.481   4.480   2.018  3.5987 -1.4995 -1.1187
 1086SOL     OW 5157   6.339   3.302   2.387 -0.0910 -0.1635  0.2368
 1086SOL    HW1 5158   6.290   3.230   2.350 -0.3275 -0.8065  1.7285
 1086SOL    HW2 5159   6.286   3.332   2.461 -0.6157  2.3761 -1.0626
 1087SOL     OW 5160   5.427   1.361   0.250 -0.1291 -0.1845 -0.1172
 1087SOL    HW1 5161   5.343   1.318   0.268 -1.4579  2.4082  0.4464
 1087SOL    HW2 5162   5.491   1.290   0.252 -2.2969 -2.3108 -0.7398
 1088SOL     OW 5163   4.326   0.170   3.694  0.1241 -0.3437 -0.1480
 1088SOL    HW1 5164   4.349   0.176   3.787 -1.8612 -0.1903  0.3742
 1088SOL    HW2 5165   4.350   0.080   3.670  1.3286 -0.1623  0.2869
 1089SOL     OW 5166   6.390   5.192   2.631 -0.0445  0.1294  0.7009
 1089SOL    HW1 5167   6.319   5.149   2.584 -0.5177 -0.2771  1.7607
 1089SOL    HW2 5168   6.383   5.160   2.721  0.6829  1.0699  1.1157
 1090SOL     OW 5169   0.856   3.610   0.085  0.1630 -0.0306  0.5470
 1090SOL    HW1 5170   0.821   3.564   0.162 -0.1796 -0.8947 -0.1029
 1090SOL    HW2 5171   0.782   3.663   0.054  0.4592  0.7176  1.1081
 1091SOL     OW 5172   0.523   0.650   1.585  0.3484 -0.0785  0.1003
 1091SOL    HW1 5173   0.468   0.680   1.513  0.8491  0.0177 -0.2529
 1091SOL    HW2 5174   0.570   0.729   1.614 -0.3682  0.0329  1.0072
 1092SOL     OW 5175   1.050   2.502   0.816 -0.2244  0.0473  0.2531
 1092SOL    HW1 5176   1.125   2.443   0.825 -0.2856 -0.4323 -1.9591
 1092SOL    HW2 5177   0.978   2.446   0.787 -1.5209  0.4882  2.4141
 1093SOL     OW 5178   4.274   3.343   2.085 -0.6348 -0.6556  0.1211
 1093SOL    HW1 5179   4.314   3.401   2.020 -2.8594  1.4406  0.4711
 1093SOL    HW2 5180   4.345   3.323   2.146  0.7838 -0.2737 -1.3279
 1094SOL     OW 5181   0.875   2.584   2.849  0.0383 -0.1938  0.0994
 1094SOL    HW1 5182   0.955   2.536   2.870  0.5607  0.3775 -0.5388
 1094SOL    HW2 5183   0.906   2.672   2.826 -0.6962 -0.2007 -0.9642
 1095SOL     OW 5184   0.502   6.317   0.688 -0.8667  0.4428  0.3281
 1095SOL    HW1 5185   0.531   6.265   0.613  0.4107  0.8151  0.5391
 1095SOL    HW2 5186   0.420   6.275   0.716 -0.8960 -0.2376 -0.7123
 1096SOL     OW 5187   2.468   5.658   0.105 -0.5526  0.0644  0.2813
 1096SOL    HW1 5188   2.403   5.594   0.134  1.0178 -1.2885  1.0136
 1096SOL    HW2 5189   2.519   5.612   0.038  0.5822  0.5391  0.7854
 1097SOL     OW 5190   0.036   2.896   0.405  0.6865  0.3144  0.2611
 1097SOL    HW1 5191  -0.013   2.820   0.374 -0.9336  1.1464  0.6450
 1097SOL    HW2 5192   0.029   2.892   0.500  0.0664  1.2394  0.2710
 1098SOL     OW 5193   2.141   5.813   0.941 -0.1129  0.2054  0.1920
 1098SOL    HW1 5194   2.076   5.871   0.900  0.1822  0.7138  0.4248
 1098SOL    HW2 5195   2.123   5.727   0.905 -0.2221  0.5426 -0.5899
 1099SOL     OW 5196   2.787   5.560   3.115  0.2247 -0.2857 -0.1300
 1099SOL    HW1 5197   2.805   5.564   3.021 -0.7430 -0.1337 -0.3281
 1099SOL    HW2 5198   2.692   5.547   3.120  0.5199 -2.3950  0.8031
 1100SOL     OW 5199   2.745   0.257   3.427 -0.7416  0.0275  0.2193
 1100SOL    HW1 5200   2.819   0.317   3.415 -1.1515  0.6300  0.6256
 1100SOL    HW2 5201   2.769   0.206   3.504  0.1730 -1.2205 -0.8455
 1101SOL     OW 5202   5.945   1.180   1.738  0.8454  0.0763 -0.2718
 1101SOL    HW1 5203   6.023   1.125   1.744  2.3286  2.0281 -0.5132
 1101SOL    HW2 5204   5.966   1.244   1.670 -1.6250 -0.2908 -1.4717
 1102SOL     OW 5205   1.827   4.114   4.465 -0.0278 -0.0549 -0.4828
 1102SOL    HW1 5206   1.815   4.021   4.444 -1.5328  0.2756 -1.1849
 1102SOL    HW2 5207   1.772   4.128   4.542  1.2229 -0.0151  0.4410
 1103SOL     OW 5208   1.326   3.938   2.828  0.0247  0.0900 -0.0660
 1103SOL    HW1 5209   1.392   4.007   2.829 -0.2165  0.3946 -1.8270
 1103SOL    HW2 5210   1.247   3.981   2.795 -0.0662 -1.0530 -1.4249
 1104SOL     OW 5211   4.101   3.346   3.508  0.4806  0.2739 -0.1522
 1104SOL    HW1 5212   4.046   3.392   3.572  1.0868  1.5235 -0.5071
 1104SOL    HW2 5213   4.189   3.379   3.523  0.8904 -0.5638 -0.6250
 1105SOL     OW 5214   4.011   1.380   2.556 -0.4675  0.2129 -0.5693
 1105SOL    HW1 5215   4.050   1.319   2.493  0.4100  0.7629 -0.5860
 1105SOL    HW2 5216   3.993   1.327   2.633  1.6545  0.1608 -0.0350
 1106SOL     OW 5217   1.708   1.108   1.259 -0.2238  0.3528 -0.4021
 1106SOL    HW1 5218   1.688   1.078   1.347 -1.2364  2.4358  0.1465
 1106SOL    HW2 5219   1.754   1.191   1.271 -1.5275  1.3446 -1.7876
 1107SOL     OW 5220   1.104   3.937   3.949 -0.0166 -0.4216 -0.0770
 1107SOL    HW1 5221   1.126   3.998   4.020 -0.1478  0.0273 -0.4230
 1107SOL    HW2 5222   1.187   3.894   3.928  0.1047 -0.2626  0.0722
 1108SOL     OW 5223   5.157   3.523   2.706 -0.0228 -0.3485 -0.1504
 1108SOL    HW1 5224   5.253   3.526   2.697 -0.0275 -0.0089 -0.1179
 1108SOL    HW2 5225   5.142   3.479   2.790  0.0297 -3.1088 -1.4819
 1109SOL     OW 5226   0.111   6.375   0.480 -0.0187 -0.0459  0.2800
 1109SOL    HW1 5227   0.119   6.423   0.562  1.1266  1.4742 -0.6709
 1109SOL    HW2 5228   0.198   6.339   0.464 -0.3692 -0.7927 -0.0171
 1110SOL     OW 5229   3.577   0.681   2.362  0.1981  0.4173  0.0814
 1110SOL    HW1 5230   3.559   0.735   2.285 -0.2346  0.1514 -0.0079
 1110SOL    HW2 5231   3.508   0.705   2.425  0.7589  0.9015  0.5377
 1111SOL     OW 5232   5.070   3.143   0.646  0.1988 -0.1538 -0.0161
 1111SOL    HW1 5233   5.080   3.084   0.571 -0.6203  0.6946 -0.8145
 1111SOL    HW2 5234   4.984   3.121   0.683  1.2100 -1.6131  1.6519
 1112SOL     OW 5235   3.233   5.470   1.916 -0.3675 -0.2477 -0.1977
 1112SOL    HW1 5236   3.234   5.463   2.011  2.3614 -2.1389 -0.2345
 1112SOL    HW2 5237   3.285   5.548   1.897 -0.4166 -0.1979 -0.1249
 1113SOL     OW 5238   4.636   1.972   2.922 -0.7774  0.0555 -0.0800
 1113SOL    HW1 5239   4.550   1.933   2.934 -0.0596 -0.9392  2.4530
 1113SOL    HW2 5240   4.620   2.066   2.921 -1.6850  0.3487  5.6554
 1114SOL     OW 5241   4.824   3.703   3.096 -0.6249  0.7067 -0.0664
 1114SOL    HW1 5242   4.874   3.783   3.079 -0.2867  0.6043  0.4110
 1114SOL    HW2 5243   4.772   3.690   3.017  1.5361 -0.2754 -1.4103
 1115SOL     OW 5244   3.501   5.638   0.874  0.4402  0.0380  0.0523
 1115SOL    HW1 5245   3.450   5.700   0.926 -1.4898 -0.4080 -1.1983
 1115SOL    HW2 5246   3.516   5.683   0.790 -0.7084 -1.0132 -0.7508
 1116SOL     OW 5247   5.042   0.999   3.805  0.2773 -0.0143  0.1574
 1116SOL    HW1 5248   5.130   1.011   3.840 -0.0870  1.5324  0.6129
 1116SOL    HW2 5249   5.034   1.067   3.737 -0.6374  0.0221  0.2862
 1117SOL     OW 5250   3.759   4.360   3.698  0.2559 -0.0506  0.2676
 1117SOL    HW1 5251   3.786   4.452   3.698 -1.2981  0.4235  0.1655
 1117SOL    HW2 5252   3.685   4.357   3.638 -1.6307 -0.7597  2.4706
 1118SOL     OW 5253   2.619   5.783   0.991  0.2641 -0.3640 -0.0732
 1118SOL    HW1 5254   2.694   5.753   1.042 -0.2755  0.7631  1.4576
 1118SOL    HW2 5255   2.571   5.839   1.051 -0.7460  0.5184 -1.6559
 1119SOL     OW 5256   4.157   4.225   2.379  0.3640 -0.8691  0.0210
 1119SOL    HW1 5257   4.111   4.150   2.342 -0.7630  0.7057 -1.9131
 1119SOL    HW2 5258   4.216   4.254   2.310  1.7795 -0.7410  1.2282
 1120SOL     OW 5259   2.719   4.168   4.464  1.3030 -0.7399  0.0401
 1120SOL    HW1 5260   2.740   4.225   4.538  1.0312 -0.0083 -0.4363
 1120SOL    HW2 5261   2.624   4.177   4.452  1.5074  0.1212 -1.1616
 1121SOL     OW 5262   0.623   6.122   1.866 -0.0694  0.4178  0.9433
 1121SOL    HW1 5263   0.580   6.058   1.922 -1.1133 -1.5888 -1.9371
 1121SOL    HW2 5264   0.708   6.083   1.846  0.8754  1.7640  2.1419
 1122SOL     OW 5265   6.113   5.349   4.023 -0.2398 -0.3594 -0.0564
 1122SOL    HW1 5266   6.207   5.362   4.010 -0.4897  2.0105  0.1172
 1122SOL    HW2 5267   6.100   5.358   4.117 -0.7911  0.8695 -0.2219
 1123SOL     OW 5268   2.564   3.782   3.770 -0.4124 -0.3640  0.7340
 1123SOL    HW1 5269   2.535   3.869   3.744  1.1811 -0.8583 -3.6241
 1123SOL    HW2 5270   2.660   3.789   3.773 -0.1530 -2.1464 -1.1386
 1124SOL     OW 5271   1.848   0.849   2.295 -0.2364 -0.2818 -0.1115
 1124SOL    HW1 5272   1.828   0.879   2.207 -0.5519  1.4038  0.4956
 1124SOL    HW2 5273   1.765   0.854   2.342  0.4924  2.0118  1.1087
 1125SOL     OW 5274   1.097   4.543   3.554  0.4545 -0.3577 -0.0662
 1125SOL    HW1 5275   1.114   4.634   3.577  0.3456 -0.6772  1.3399
 1125SOL    HW2 5276   1.098   4.496   3.637 -2.9375 -1.1044 -0.2931
 1126SOL     OW 5277   2.429   4.967   1.965  0.4061 -0.5572  0.4051
 1126SOL    HW1 5278   2.513   4.952   2.009  0.2940 -0.6071  0.6021
 1126SOL    HW2 5279   2.363   4.935   2.026  0.2780 -1.1901 -0.0441
 1127SOL     OW 5280   5.465   3.616   3.777  0.2571  0.6238 -0.1236
 1127SOL    HW1 5281   5.441   3.604   3.869  1.1364 -1.3547 -0.1169
 1127SOL    HW2 5282   5.383   3.640   3.734 -0.3374  0.7128  1.0118
 1128SOL     OW 5283   6.179   0.282   2.309  0.8021 -0.1829  0.1736
 1128SOL    HW1 5284   6.182   0.199   2.261  1.3651  0.1789 -0.4460
 1128SOL    HW2 5285   6.092   0.316   2.291  0.0546 -1.2656  1.5595
 1129SOL     OW 5286   1.275   5.002   0.817 -0.0828  0.2313 -0.3461
 1129SOL    HW1 5287   1.305   5.090   0.798 -0.6368  0.6426  0.6139
 1129SOL    HW2 5288   1.233   5.009   0.903 -1.0229 -0.7447 -0.7010
 1130SOL     OW 5289   1.917   3.324   2.456  0.0550  0.1734 -0.4428
 1130SOL    HW1 5290   1.847   3.279   2.408  0.8146 -0.1300 -1.3138
 1130SOL    HW2 5291   1.983   3.256   2.470 -0.3217  0.1497  1.4533
 1131SOL     OW 5292   0.154   3.503   3.718  0.1902 -0.1566  0.6913
 1131SOL    HW1 5293   0.219   3.448   3.673  0.5423  0.7603  0.0344
 1131SOL    HW2 5294   0.205   3.551   3.783  0.1948  0.5775  0.1645
 1132SOL     OW 5295   1.015   2.589   2.581  0.1670 -0.0305 -0.1087
 1132SOL    HW1 5296   1.054   2.544   2.656 -0.2015 -0.3192 -0.0850
 1132SOL    HW2 5297   0.988   2.675   2.615  3.1754  1.3029 -0.7458
 1133SOL     OW 5298   5.529   6.386   0.376  0.0963 -0.3732 -0.4709
 1133SOL    HW1 5299   5.583   6.318   0.416 -1.7874 -0.6862  1.7520
 1133SOL    HW2 5300   5.564   6.468   0.411  0.5236 -0.3993 -0.8281
 1134SOL     OW 5301   6.052   2.870   3.944  0.2096  1.0580 -0.1434
 1134SOL    HW1 5302   5.972   2.826   3.916  1.5222 -0.8670 -1.1025
 1134SOL    HW2 5303   6.038   2.889   4.036 -1.4226  0.9523 -0.3443
 1135SOL     OW 5304   1.995   0.472   2.644  0.0087  0.1302  0.1344
 1135SOL    HW1 5305   1.925   0.534   2.623  0.5649  0.6325 -0.2753
 1135SOL    HW2 5306   1.955   0.386   2.631 -0.2294  0.4076 -1.1787
 1136SOL     OW 5307   5.899   1.216   2.834 -0.0280  0.0780 -0.5596
 1136SOL    HW1 5308   5.876   1.219   2.741  1.4483  0.0929 -0.9411
 1136SOL    HW2 5309   5.972   1.278   2.843 -0.8322  0.8854  0.8218
 1137SOL     OW 5310   2.573   2.522   3.722  0.4087  0.7762  0.4228
 1137SOL    HW1 5311   2.609   2.436   3.741 -1.0023  0.0515 -0.0740
 1137SOL    HW2 5312   2.643   2.583   3.748  2.2849 -0.5714 -1.1370
 1138SOL     OW 5313   4.585   1.256   0.044  0.3019 -0.2413 -0.3111
 1138SOL    HW1 5314   4.679   1.239   0.035  0.8475  1.8145  0.9351
 1138SOL    HW2 5315   4.569   1.254   0.138 -0.6370  0.6440 -0.4295
 1139SOL     OW 5316   2.037   4.066   4.060  0.2395 -0.4424 -0.5986
 1139SOL    HW1 5317   2.009   4.145   4.106  0.8519  0.1054 -1.1546
 1139SOL    HW2 5318   2.071   4.097   3.976  0.1516 -1.3294 -0.9744
 1140SOL     OW 5319   6.189   0.865   3.614 -0.2919 -0.0949 -0.2201
 1140SOL    HW1 5320   6.228   0.940   3.569  0.9477 -0.7410 -0.2553
 1140SOL    HW2 5321   6.196   0.793   3.552 -1.9514 -0.1536 -0.3865
 1141SOL     OW 5322   2.945   2.508   1.673  0.5308 -0.4162 -0.3765
 1141SOL    HW1 5323   2.927   2.494   1.766  1.4453  0.8510  0.0339
 1141SOL    HW2 5324   2.884   2.577   1.647  1.4677  0.5065 -0.2180
 1142SOL     OW 5325   2.771   0.578   4.133 -0.2221  0.2747  0.1921
 1142SOL    HW1 5326   2.805   0.558   4.220  1.8988 -2.7659 -1.1539
 1142SOL    HW2 5327   2.849   0.578   4.076 -1.8139 -0.9846 -2.1613
 1143SOL     OW 5328   5.214   4.041   1.385  0.2221 -0.7386 -0.6423
 1143SOL    HW1 5329   5.247   4.058   1.297 -0.6275 -0.9833 -1.0139
 1143SOL    HW2 5330   5.196   4.127   1.422 -0.3219 -0.6733 -1.0600
 1144SOL     OW 5331   5.663   1.045   3.704  0.7368 -0.3256  0.5239
 1144SOL    HW1 5332   5.738   0.998   3.667 -0.3447 -0.1529 -2.0621
 1144SOL    HW2 5333   5.623   1.090   3.629 -3.7108 -2.7561  1.0940
 1145SOL     OW 5334   5.889   2.565   2.385 -0.1609  0.2174  0.8227
 1145SOL    HW1 5335   5.923   2.476   2.397 -1.5163 -0.3182  0.8473
 1145SOL    HW2 5336   5.812   2.569   2.442 -0.3104  1.2986  0.5632
 1146SOL     OW 5337   1.148   0.976   0.697  0.1656  0.3679  0.8243
 1146SOL    HW1 5338   1.190   0.988   0.612  0.2241 -0.1829  0.7712
 1146SOL    HW2 5339   1.174   1.052   0.748  1.6753 -0.2007  0.9655
 1147SOL     OW 5340   6.429   6.259   0.061  0.0006  0.2977 -0.0608
 1147SOL    HW1 5341   6.377   6.336   0.038 -0.7930  0.0253  0.7661
 1147SOL    HW2 5342   6.520   6.287   0.051 -0.2877  1.2449 -0.0754
 1148SOL     OW 5343   6.336   1.328   1.053 -0.3499 -0.0428  0.1142
 1148SOL    HW1 5344   6.359   1.296   1.141  0.6354  1.8808  0.6317
 1148SOL    HW2 5345   6.421   1.343   1.011 -0.7525  1.2603 -0.2758
 1149SOL     OW 5346   1.545   1.182   3.358 -0.5323 -0.0330  0.1930
 1149SOL    HW1 5347   1.521   1.263   3.312  1.2659  0.8520  0.7111
 1149SOL    HW2 5348   1.638   1.170   3.339 -0.5121 -1.4117  0.9975
 1150SOL     OW 5349   5.808   6.082   3.663 -0.2432 -0.4867 -0.3099
 1150SOL    HW1 5350   5.818   6.063   3.756 -1.2243 -0.0767 -0.1079
 1150SOL    HW2 5351   5.836   6.173   3.654 -0.5634 -0.3858 -0.3248
 1151SOL     OW 5352   0.919   0.091   2.812  0.4304 -0.8800  0.4978
 1151SOL    HW1 5353   0.902   0.038   2.734 -1.2098  0.5091 -0.1580
 1151SOL    HW2 5354   0.906   0.031   2.885 -1.8513 -1.3339 -0.1972
 1152SOL     OW 5355   5.086   1.816   2.814 -0.2505 -0.1430  0.0689
 1152SOL    HW1 5356   5.113   1.731   2.849 -0.6058 -0.0286  0.6266
 1152SOL    HW2 5357   4.991   1.807   2.800 -0.3963  0.3643  0.7115
 1153SOL     OW 5358   5.280   0.600   1.848  0.1306  0.2712 -0.4758
 1153SOL    HW1 5359   5.302   0.687   1.880  0.1883  0.1528 -0.1849
 1153SOL    HW2 5360   5.189   0.606   1.819 -0.0626  0.2754  0.1114
 1154SOL     OW 5361   5.325   2.221   4.069 -0.4865 -0.1036 -0.3277
 1154SOL    HW1 5362   5.357   2.146   4.119  0.1906  0.3442 -0.0713
 1154SOL    HW2 5363   5.235   2.199   4.047 -0.6034 -0.5654  0.5870
 1155SOL     OW 5364   0.734   1.000   3.647  0.2033 -0.6177 -0.1707
 1155SOL    HW1 5365   0.801   1.053   3.693  0.9486 -0.1151 -1.7600
 1155SOL    HW2 5366   0.752   0.910   3.675  1.6340 -0.5061 -0.6246
 1156SOL     OW 5367   4.150   3.156   4.561  0.6504  0.0374 -0.3602
 1156SOL    HW1 5368   4.236   3.120   4.541  1.2037  0.3122  1.3829
 1156SOL    HW2 5369   4.166   3.224   4.626 -0.8229  0.4557 -0.3875
 1157SOL     OW 5370   3.632   3.798   3.236 -0.1096 -0.1089 -0.8815
 1157SOL    HW1 5371   3.560   3.806   3.173 -0.1605  0.6342 -0.7377
 1157SOL    HW2 5372   3.591   3.757   3.313  0.0867 -1.5727 -1.5252
 1158SOL     OW 5373   2.088   4.925   2.908 -0.2446  0.2620  0.4966
 1158SOL    HW1 5374   2.001   4.963   2.923 -0.2069  0.0216  1.3980
 1158SOL    HW2 5375   2.148   4.986   2.951 -0.0956 -0.3020  1.0950
 1159SOL     OW 5376   1.351   2.489   1.014  0.3622 -1.1899  0.1376
 1159SOL    HW1 5377   1.376   2.417   1.071  1.2651 -1.3772 -0.4759
 1159SOL    HW2 5378   1.320   2.447   0.934  0.2754 -0.9118  0.0225
 1160SOL     OW 5379   2.633   5.878   0.710 -0.4294 -0.4044 -0.7041
 1160SOL    HW1 5380   2.638   5.828   0.792  2.8851  2.3331  1.0317
 1160SOL    HW2 5381   2.569   5.947   0.727 -1.2182 -0.9930 -1.2152
 1161SOL     OW 5382   6.187   5.437   3.106 -0.1030  0.1505  0.0755
 1161SOL    HW1 5383   6.144   5.518   3.079 -1.9365 -0.2368  1.6245
 1161SOL    HW2 5384   6.178   5.436   3.202  0.6059 -1.4906  0.1544
 1162SOL     OW 5385   5.174   0.283   2.861 -0.1077  0.1232 -0.1852
 1162SOL    HW1 5386   5.099   0.331   2.824  1.1852  1.6363 -0.9664
 1162SOL    HW2 5387   5.246   0.345   2.857  1.1865 -1.2702  0.6425
 1163SOL     OW 5388   0.108   6.100   3.324 -0.2567  0.2575 -0.2832
 1163SOL    HW1 5389   0.161   6.143   3.257 -0.5949 -0.3649 -0.9720
 1163SOL    HW2 5390   0.131   6.007   3.316 -1.5924 -0.0494 -0.7405
 1164SOL     OW 5391   1.832   3.706   1.095 -0.3303  0.1095  0.0965
 1164SOL    HW1 5392   1.910   3.759   1.080  0.7884 -1.6805 -0.8115
 1164SOL    HW2 5393   1.791   3.700   1.008 -1.7000  1.2844  0.6216
 1165SOL     OW 5394   3.449   1.429   4.014  0.1796  0.1184  0.0827
 1165SOL    HW1 5395   3.402   1.453   4.093 -0.0534  0.1491 -0.0646
 1165SOL    HW2 5396   3.464   1.334   4.022 -1.1248 -0.1626 -0.5050
 1166SOL     OW 5397   0.776   0.820   1.269  0.4656  0.0770 -0.1467
 1166SOL    HW1 5398   0.840   0.755   1.244  1.2111  0.7698 -0.0815
 1166SOL    HW2 5399   0.737   0.849   1.187  0.0816 -0.4914 -0.1699
 1167SOL     OW 5400   5.319   2.813   3.431  0.5518 -0.1782 -0.6983
 1167SOL    HW1 5401   5.230   2.779   3.420  1.1896 -1.7528 -1.2169
 1167SOL    HW2 5402   5.324   2.837   3.524  0.1773 -1.9479 -0.1783
 1168SOL     OW 5403   5.817   4.014   0.913  0.0783 -0.1852 -0.0186
 1168SOL    HW1 5404   5.807   4.079   0.844  0.7602 -0.7506 -0.6698
 1168SOL    HW2 5405   5.841   3.933   0.867 -0.7688 -0.9085  0.7669
 1169SOL     OW 5406   1.964   4.088   1.070 -0.3345  0.1162  0.1672
 1169SOL    HW1 5407   2.000   4.151   1.008  3.2273 -1.5641  0.2781
 1169SOL    HW2 5408   1.960   4.136   1.153  2.3136  0.3487  0.2574
 1170SOL     OW 5409   1.396   4.323   3.897 -0.1893 -0.0557  0.3428
 1170SOL    HW1 5410   1.318   4.277   3.867 -0.4187  2.1143 -2.8694
 1170SOL    HW2 5411   1.467   4.261   3.885 -1.0088 -1.0201  0.3479
 1171SOL     OW 5412   3.381   0.850   3.463  0.1780  0.2609  0.1158
 1171SOL    HW1 5413   3.420   0.885   3.383 -0.3222 -0.1486 -0.3102
 1171SOL    HW2 5414   3.372   0.926   3.520  0.2958  0.6025 -0.3137
 1172SOL     OW 5415   1.600   1.559   2.341  0.2093 -0.2111 -0.0028
 1172SOL    HW1 5416   1.550   1.484   2.373 -0.3255  1.6032  3.9567
 1172SOL    HW2 5417   1.688   1.546   2.374 -0.2712  1.5605  2.2062
 1173SOL     OW 5418   0.980   6.321   3.030  0.1374 -0.2221  0.4542
 1173SOL    HW1 5419   0.926   6.274   3.094  0.1647  0.5743  1.0808
 1173SOL    HW2 5420   0.999   6.257   2.962 -0.3278 -0.9413  0.9950
 1174SOL     OW 5421   0.849   5.241   3.966  0.1509  0.0059 -0.0889
 1174SOL    HW1 5422   0.862   5.336   3.962 -0.3786  0.2214  2.1280
 1174SOL    HW2 5423   0.756   5.229   3.947  0.1504 -0.0605 -0.0427
 1175SOL     OW 5424   2.531   4.746   3.248 -0.3427 -0.4359 -0.4865
 1175SOL    HW1 5425   2.459   4.806   3.229  1.0538  1.7927  0.8735
 1175SOL    HW2 5426   2.571   4.728   3.163  1.0890  3.1520 -0.7202
 1176SOL     OW 5427   2.404   5.556   1.595 -0.1742  1.1279  0.4516
 1176SOL    HW1 5428   2.327   5.563   1.540 -0.3828  0.9926  0.7224
 1176SOL    HW2 5429   2.470   5.612   1.553  0.9790 -1.8478 -2.1275
 1177SOL     OW 5430   3.137   0.414   3.639 -0.0584  0.1689 -0.1002
 1177SOL    HW1 5431   3.192   0.482   3.678  1.6886 -0.1853 -1.8206
 1177SOL    HW2 5432   3.156   0.336   3.690  1.6593 -0.1198 -1.0957
 1178SOL     OW 5433   0.272   0.165   3.533  0.2321 -0.2365 -0.6310
 1178SOL    HW1 5434   0.208   0.113   3.484  0.8309 -0.3927 -1.2516
 1178SOL    HW2 5435   0.237   0.167   3.622 -2.3785  2.3652 -1.5069
 1179SOL     OW 5436   0.365   4.394   4.139  0.2780 -0.3736 -0.0633
 1179SOL    HW1 5437   0.451   4.413   4.101  0.1464  2.5039  0.8406
 1179SOL    HW2 5438   0.374   4.415   4.232 -1.9545  2.5412 -0.3486
 1180SOL     OW 5439   3.841   5.716   2.131  0.0212 -0.2067 -0.1909
 1180SOL    HW1 5440   3.905   5.662   2.176 -0.5359  0.0382  0.9247
 1180SOL    HW2 5441   3.879   5.804   2.132  0.0996 -0.2379 -0.3841
 1181SOL     OW 5442   1.805   5.095   0.691 -0.4116  0.0889  0.1718
 1181SOL    HW1 5443   1.878   5.034   0.686  0.8801  1.5449  0.4690
 1181SOL    HW2 5444   1.808   5.144   0.609  0.7490  2.0484  1.2888
 1182SOL     OW 5445   0.522   1.973   1.766  0.4425 -0.1916  0.1572
 1182SOL    HW1 5446   0.579   2.020   1.706  1.4714 -0.8876  0.5604
 1182SOL    HW2 5447   0.549   1.881   1.759 -2.2768 -0.9836 -1.4734
 1183SOL     OW 5448   2.866   1.883   3.434  0.3925 -0.1599  0.0385
 1183SOL    HW1 5449   2.803   1.831   3.484 -0.5444  0.6642 -0.2540
 1183SOL    HW2 5450   2.821   1.904   3.353  1.8338 -1.3535 -1.1445
 1184SOL     OW 5451   4.738   0.599   3.562 -0.1974  0.2141  0.2639
 1184SOL    HW1 5452   4.752   0.597   3.467  0.8767  0.6059  0.3981
 1184SOL    HW2 5453   4.786   0.523   3.595 -1.3828 -0.4999  0.4233
 1185SOL     OW 5454   6.365   4.859   2.539  0.2428  0.1382 -0.2173
 1185SOL    HW1 5455   6.395   4.776   2.577 -0.0740 -0.4736 -1.2750
 1185SOL    HW2 5456   6.274   4.842   2.514  0.5657  0.3828 -1.6378
 1186SOL     OW 5457   6.109   3.754   1.711 -0.2719  0.0407  0.1539
 1186SOL    HW1 5458   6.200   3.725   1.721 -0.3390  0.0168  0.6895
 1186SOL    HW2 5459   6.106   3.840   1.753  0.0512  1.1107 -1.8690
 1187SOL     OW 5460   2.194   3.065   2.832 -0.0762 -0.5267 -0.1028
 1187SOL    HW1 5461   2.165   3.019   2.753 -0.5482 -1.4647  0.6082
 1187SOL    HW2 5462   2.190   3.158   2.808  2.2738 -0.8254 -2.0373
 1188SOL     OW 5463   4.132   0.888   1.180  0.2858  0.1931 -0.2291
 1188SOL    HW1 5464   4.192   0.887   1.106 -1.0127 -1.2038 -1.3190
 1188SOL    HW2 5465   4.143   0.975   1.219  0.2155  1.4085 -2.7316
 1189SOL     OW 5466   3.090   4.325   2.672  0.0464 -0.2936  0.0718
 1189SOL    HW1 5467   3.000   4.303   2.696 -0.1263  0.7118  0.3777
 1189SOL    HW2 5468   3.091   4.319   2.576 -0.7191  0.9997 -0.0420
 1190SOL     OW 5469   5.406   0.583   3.965  0.2027 -0.6555 -0.6250
 1190SOL    HW1 5470   5.355   0.645   3.913 -0.0217 -1.6940 -1.6707
 1190SOL    HW2 5471   5.432   0.515   3.903  0.5452 -1.5473  0.4695
 1191SOL     OW 5472   2.776   0.823   2.356  0.0894 -0.6299 -0.1122
 1191SOL    HW1 5473   2.847   0.871   2.315 -0.0439 -2.0484 -2.1356
 1191SOL    HW2 5474   2.817   0.741   2.386 -0.4743 -0.9826 -0.2998
 1192SOL     OW 5475   0.156   4.187   4.294 -0.0912  0.5268  0.3343
 1192SOL    HW1 5476   0.131   4.228   4.376 -0.1882 -0.2004  0.6760
 1192SOL    HW2 5477   0.251   4.197   4.290 -0.0459  0.2729  0.7035
 1193SOL     OW 5478   1.715   5.218   2.476  0.0228  0.1429  0.1140
 1193SOL    HW1 5479   1.740   5.273   2.402  1.7552  0.1317  0.6555
 1193SOL    HW2 5480   1.629   5.183   2.452 -0.6120  2.1311 -0.7647
 1194SOL     OW 5481   5.451   0.158   1.717  0.2158 -0.0044 -0.3865
 1194SOL    HW1 5482   5.454   0.147   1.622  1.0050 -0.4919 -0.3153
 1194SOL    HW2 5483   5.450   0.253   1.730  0.3103  0.0699 -0.8794
 1195SOL     OW 5484   5.402   2.269   0.986 -0.4402  0.4390  0.4080
 1195SOL    HW1 5485   5.376   2.221   1.065  2.0814 -2.4420 -0.3279
 1195SOL    HW2 5486   5.334   2.249   0.922 -1.4804  1.1919  1.2469
 1196SOL     OW 5487   6.399   1.408   1.391  0.1560  1.5999 -0.3391
 1196SOL    HW1 5488   6.340   1.336   1.367 -1.6574  2.5686  0.8975
 1196SOL    HW2 5489   6.357   1.486   1.354  0.1409  2.4260  1.3252
 1197SOL     OW 5490   4.939   2.645   1.184  0.6797 -0.3534  0.1553
 1197SOL    HW1 5491   4.900   2.567   1.224  0.1535  0.1080  0.5775
 1197SOL    HW2 5492   4.863   2.695   1.151  0.8226  0.9313  1.6569
 1198SOL     OW 5493   2.720   5.028   2.452 -0.1553  0.3644 -0.2819
 1198SOL    HW1 5494   2.736   5.076   2.533  0.2331  2.4247 -1.5219
 1198SOL    HW2 5495   2.673   5.090   2.396  2.0813  0.0330 -2.6956
 1199SOL     OW 5496   4.809   2.438   3.089 -0.1401  0.2977 -0.0114
 1199SOL    HW1 5497   4.829   2.501   3.158 -0.3589  1.7643 -1.2334
 1199SOL    HW2 5498   4.742   2.482   3.036  0.3596 -0.5836 -1.4176
 1200SOL     OW 5499   4.049   3.111   3.277 -0.5510 -0.3156  0.3201
 1200SOL    HW1 5500   4.106   3.122   3.353  1.4684  0.9292 -1.2838
 1200SOL    HW2 5501   3.981   3.177   3.288  0.3373  0.5775  0.5245
 1201SOL     OW 5502   0.639   5.907   2.773 -0.1046  0.0769 -0.3137
 1201SOL    HW1 5503   0.593   5.831   2.807 -1.0408  1.0817  0.7773
 1201SOL    HW2 5504   0.575   5.948   2.714  0.5614 -0.2211 -1.2687
 1202SOL     OW 5505   2.114   2.419   0.776 -0.1964 -0.1531  0.2692
 1202SOL    HW1 5506   2.080   2.505   0.803  0.1846 -0.2020  0.9039
 1202SOL    HW2 5507   2.132   2.373   0.858 -0.0799 -0.7168 -0.0690
 1203SOL     OW 5508   1.120   2.006   3.680  0.0828  0.0336  0.8271
 1203SOL    HW1 5509   1.209   2.023   3.713  0.1642  0.5361  0.3572
 1203SOL    HW2 5510   1.081   2.093   3.671  0.0087 -0.1113 -0.2705
 1204SOL     OW 5511   1.515   6.418   3.299  0.2227  0.2010 -0.5026
 1204SOL    HW1 5512   1.596   6.377   3.328  0.2675  0.5292 -0.1468
 1204SOL    HW2 5513   1.536   6.511   3.291  0.1310  0.1569 -1.3284
 1205SOL     OW 5514   2.638   1.763   3.574  0.2933  0.1061  0.5364
 1205SOL    HW1 5515   2.639   1.810   3.658 -0.0794 -0.6101  0.9567
 1205SOL    HW2 5516   2.546   1.761   3.549  0.5716  1.8452 -0.7958
 1206SOL     OW 5517   2.281   4.003   2.876  0.3397 -0.1256  0.1853
 1206SOL    HW1 5518   2.316   4.090   2.860 -1.3934  0.3638 -1.2018
 1206SOL    HW2 5519   2.262   3.967   2.789 -2.1211 -0.5106  0.8045
 1207SOL     OW 5520   6.261   6.148   4.182  0.7262 -0.2530  0.0546
 1207SOL    HW1 5521   6.266   6.055   4.207 -0.2797 -0.1683  0.6425
 1207SOL    HW2 5522   6.329   6.190   4.234  1.9573 -0.8100 -1.0503
 1208SOL     OW 5523   2.971   1.371   0.026  0.0161 -0.3186 -0.1269
 1208SOL    HW1 5524   2.949   1.440   0.087 -1.6569 -0.0339 -1.0119
 1208SOL    HW2 5525   3.034   1.411  -0.034 -2.0772  1.0145 -1.5812
 1209SOL     OW 5526   0.549   5.180   1.792  0.2156 -0.2583  0.3120
 1209SOL    HW1 5527   0.506   5.265   1.795  0.1031 -0.3384  1.3608
 1209SOL    HW2 5528   0.550   5.150   1.883  1.7366 -0.6279  0.2033
 1210SOL     OW 5529   1.353   6.238   0.730  0.4624 -0.1226 -0.4091
 1210SOL    HW1 5530   1.341   6.326   0.695  0.1006  0.0525  0.1598
 1210SOL    HW2 5531   1.407   6.194   0.664  0.0726  0.3084 -1.0297
 1211SOL     OW 5532   2.315   2.287   2.641  0.2682 -0.5011  0.9652
 1211SOL    HW1 5533   2.235   2.251   2.679 -0.1640 -1.2551 -0.5622
 1211SOL    HW2 5534   2.371   2.211   2.626 -0.8983 -0.8154 -2.8715
 1212SOL     OW 5535   5.770   0.435   3.599 -0.1341  0.2626 -0.1520
 1212SOL    HW1 5536   5.743   0.406   3.512  1.0214  0.3958 -0.5798
 1212SOL    HW2 5537   5.763   0.357   3.654 -1.5896  0.3578 -0.1725
 1213SOL     OW 5538   1.561   5.181   3.279 -0.1018 -0.1046  0.1634
 1213SOL    HW1 5539   1.485   5.210   3.328  2.1000  1.5967  2.8100
 1213SOL    HW2 5540   1.552   5.224   3.194 -1.7943  0.4731  0.5926
 1214SOL     OW 5541   5.852   4.027   2.132  0.0468  0.5133  0.0300
 1214SOL    HW1 5542   5.905   3.947   2.129  0.4967  0.8270 -0.6196
 1214SOL    HW2 5543   5.763   3.998   2.110  0.7773  0.6425 -3.8468
 1215SOL     OW 5544   5.210   5.259   3.466  0.1036  0.1272  0.0660
 1215SOL    HW1 5545   5.199   5.346   3.429  2.1543 -0.2690 -1.7160
 1215SOL    HW2 5546   5.239   5.205   3.392  0.5795 -1.6616  1.4752
 1216SOL     OW 5547   4.105   1.672   0.411 -0.0030  0.0262  0.1160
 1216SOL    HW1 5548   4.164   1.605   0.378 -0.1503  0.6044 -1.3907
 1216SOL    HW2 5549   4.146   1.703   0.492 -0.5373 -2.6942  1.5538
 1217SOL     OW 5550   4.095   0.476   4.363 -0.1010 -0.0532  0.0965
 1217SOL    HW1 5551   4.016   0.433   4.331 -0.9020  1.2367  0.2767
 1217SOL    HW2 5552   4.065   0.560   4.398  1.0913 -0.3282  1.9192
 1218SOL     OW 5553   3.186   2.420   1.152  0.0810  0.2161 -0.1327
 1218SOL    HW1 5554   3.266   2.373   1.175  0.6908  0.8411 -0.8861
 1218SOL    HW2 5555   3.143   2.436   1.236  1.0348  0.3585  0.3482
 1219SOL     OW 5556   4.652   3.068   2.394  0.3939  0.2589 -0.1394
 1219SOL    HW1 5557   4.587   3.002   2.422 -0.4272  0.6412 -1.1083
 1219SOL    HW2 5558   4.714   3.019   2.340 -0.1680  0.2620 -0.7890
 1220SOL     OW 5559   6.182   3.838   4.375  0.0481  0.0318 -0.0583
 1220SOL    HW1 5560   6.118   3.768   4.360 -0.2127  0.4934 -1.1837
 1220SOL    HW2 5561   6.216   3.858   4.288  0.5786  0.8784  0.3340
 1221SOL     OW 5562   4.916   3.933   3.019  0.0559 -0.3303  0.0681
 1221SOL    HW1 5563   4.951   4.012   3.059 -1.0940  0.8451 -1.1579
 1221SOL    HW2 5564   4.989   3.896   2.970 -0.0153  1.4269 -1.4652
 1222SOL     OW 5565   6.072   2.059   3.419  0.0760 -0.5623  0.1283
 1222SOL    HW1 5566   6.054   2.066   3.325  0.0821  1.9350  0.2593
 1222SOL    HW2 5567   6.156   2.102   3.431  0.8768 -2.3100  1.0879
 1223SOL     OW 5568   0.058   4.494   4.275 -0.3264 -0.3348 -0.1193
 1223SOL    HW1 5569   0.125   4.562   4.279  0.1521 -0.3399 -3.8473
 1223SOL    HW2 5570   0.105   4.412   4.291  0.4380 -0.2503 -1.7693
 1224SOL     OW 5571   3.164   0.580   0.015 -0.2388 -0.0830 -0.0150
 1224SOL    HW1 5572   3.084   0.570  -0.037 -0.6233  1.0404  0.3273
 1224SOL    HW2 5573   3.169   0.674   0.033  0.8209 -0.2283  0.5109
 1225SOL     OW 5574   1.054   0.095   0.185 -0.2678  0.4464 -0.4525
 1225SOL    HW1 5575   1.100   0.167   0.141  2.5507 -1.2156 -0.4925
 1225SOL    HW2 5576   1.040   0.127   0.274  3.8801  0.1076  0.5496
 1226SOL     OW 5577   3.521   6.182   3.707  0.0805  0.3697  0.1314
 1226SOL    HW1 5578   3.576   6.106   3.727 -2.4615 -1.0448  2.2724
 1226SOL    HW2 5579   3.444   6.146   3.664 -0.0865  2.0899 -1.1238
 1227SOL     OW 5580   0.280   1.466   0.014  0.6874 -0.0568 -0.0837
 1227SOL    HW1 5581   0.231   1.410  -0.046  0.8787  1.4534 -1.7325
 1227SOL    HW2 5582   0.356   1.496  -0.036  1.7015  0.0619  1.4340
 1228SOL     OW 5583   2.746   3.958   4.264 -0.0750 -0.6089  0.9444
 1228SOL    HW1 5584   2.747   4.044   4.222  0.0960 -1.2703 -0.4875
 1228SOL    HW2 5585   2.784   3.972   4.351  2.7322  0.2814 -0.3114
 1229SOL     OW 5586   0.565   2.524   1.860  0.1247 -0.0405  0.2392
 1229SOL    HW1 5587   0.471   2.519   1.840  0.0894 -0.0082  0.3901
 1229SOL    HW2 5588   0.601   2.578   1.790  0.3313 -1.4626 -0.7869
 1230SOL     OW 5589   6.260   0.362   3.865  0.2463  0.5671  0.1409
 1230SOL    HW1 5590   6.209   0.364   3.784  1.5094 -1.0296 -0.7598
 1230SOL    HW2 5591   6.322   0.434   3.855 -0.4583  1.2107  0.3080
 1231SOL     OW 5592   4.464   4.850   4.201 -0.6105  0.5385 -0.0518
 1231SOL    HW1 5593   4.502   4.762   4.201 -0.8095  0.4273  1.3496
 1231SOL    HW2 5594   4.534   4.906   4.167  0.0996  0.0540  0.5726
 1232SOL     OW 5595   3.898   3.253   3.834 -0.4949 -0.3382  0.5143
 1232SOL    HW1 5596   3.854   3.295   3.908  0.0994  1.4336 -0.0801
 1232SOL    HW2 5597   3.952   3.323   3.796 -0.1449 -1.4325 -1.0838
 1233SOL     OW 5598   6.337   6.208   2.722  0.7542  0.3545  0.0242
 1233SOL    HW1 5599   6.324   6.299   2.698  0.9493 -0.1323 -2.1060
 1233SOL    HW2 5600   6.288   6.198   2.804 -0.7207  1.9382 -0.6003
 1234SOL     OW 5601   0.169   5.628   3.867  0.4935  0.0510  0.0667
 1234SOL    HW1 5602   0.206   5.710   3.899  1.2635  0.4872 -1.7732
 1234SOL    HW2 5603   0.102   5.605   3.930  1.9951  0.7325  2.0108
 1235SOL     OW 5604   2.116   1.216   0.739 -0.8200 -0.4235 -0.0527
 1235SOL    HW1 5605   2.184   1.152   0.758 -0.0539  0.5548  0.5994
 1235SOL    HW2 5606   2.087   1.246   0.826  0.6971  2.0060 -0.2983
 1236SOL     OW 5607   0.712   3.538   2.694  0.1898 -0.3132  0.9972
 1236SOL    HW1 5608   0.807   3.550   2.688 -0.0842  1.3066 -2.1416
 1236SOL    HW2 5609   0.683   3.535   2.603 -2.5605 -3.2751  1.8084
 1237SOL     OW 5610   2.994   2.989   4.051 -0.6962 -0.1574  0.8487
 1237SOL    HW1 5611   2.961   3.055   4.112  0.5348 -1.1217  2.6510
 1237SOL    HW2 5612   2.960   2.906   4.086  1.4039 -0.8951  1.2444
 1238SOL     OW 5613   1.163   1.278   4.145  0.7153  0.1707 -0.6214
 1238SOL    HW1 5614   1.255   1.252   4.142  0.3947 -0.9228 -1.5699
 1238SOL    HW2 5615   1.127   1.227   4.217  0.5764 -0.3761 -1.0718
 1239SOL     OW 5616   3.084   0.409   0.642  0.5068  0.0074 -0.5271
 1239SOL    HW1 5617   3.164   0.370   0.606  0.0598 -1.2584 -0.1929
 1239SOL    HW2 5618   3.097   0.407   0.737  0.8906  1.6273 -0.5140
 1240SOL     OW 5619   2.903   1.650   2.712  0.5317 -0.0140 -0.1310
 1240SOL    HW1 5620   2.829   1.671   2.769  0.7107  2.3567 -0.6740
 1240SOL    HW2 5621   2.867   1.588   2.648 -1.2424  1.6900 -0.8784
 1241SOL     OW 5622   1.636   6.427   4.280  0.0147  0.0989 -0.4698
 1241SOL    HW1 5623   1.602   6.431   4.369  1.7928  0.4689  0.2341
 1241SOL    HW2 5624   1.726   6.395   4.290  0.9563  2.1080 -1.9002
 1242SOL     OW 5625   0.798   4.887   1.538 -0.2025 -0.2910 -0.1343
 1242SOL    HW1 5626   0.734   4.820   1.563 -0.2949  0.3390  1.4147
 1242SOL    HW2 5627   0.822   4.930   1.620  0.3581  1.1408 -1.0054
 1243SOL     OW 5628   2.725   6.186   0.002  0.0221 -0.2868 -0.5458
 1243SOL    HW1 5629   2.764   6.101  -0.020  0.5007 -0.1714 -0.1600
 1243SOL    HW2 5630   2.788   6.226   0.062  0.6675  1.1068 -2.1069
 1244SOL     OW 5631   3.882   2.433   2.913 -0.1395 -0.0312  0.0843
 1244SOL    HW1 5632   3.968   2.461   2.880  0.0615  0.1659  0.7533
 1244SOL    HW2 5633   3.877   2.340   2.890  0.9020 -0.4267  1.3334
 1245SOL     OW 5634   5.118   2.063   1.429  0.0413 -0.4680  0.0950
 1245SOL    HW1 5635   5.098   1.970   1.418 -0.3482 -0.2359 -1.4534
 1245SOL    HW2 5636   5.213   2.066   1.443 -0.3162 -1.2938  3.5420
 1246SOL     OW 5637   3.847   0.296   3.058 -0.5843 -0.6599  0.1868
 1246SOL    HW1 5638   3.877   0.348   2.984 -0.1820 -0.9585  0.1346
 1246SOL    HW2 5639   3.891   0.211   3.048 -1.6653 -1.2165 -0.0425
 1247SOL     OW 5640   2.998   3.743   2.483  0.1758  0.1337 -0.0718
 1247SOL    HW1 5641   2.958   3.745   2.570 -0.4442  1.0599 -0.3700
 1247SOL    HW2 5642   3.085   3.779   2.496 -1.1023  3.7405 -0.3858
 1248SOL     OW 5643   3.986   4.304   3.826  0.3727 -0.2902 -0.4731
 1248SOL    HW1 5644   4.068   4.298   3.776  1.1999 -1.8979  0.9654
 1248SOL    HW2 5645   3.918   4.306   3.759  1.5640  2.3168 -1.7617
 1249SOL     OW 5646   4.841   2.018   4.443 -0.5061  0.7365 -0.0965
 1249SOL    HW1 5647   4.814   2.068   4.367 -0.6473  2.7560  1.2119
 1249SOL    HW2 5648   4.762   1.975   4.474 -0.8302  1.3479 -0.0690
 1250SOL     OW 5649   4.616   2.323   2.049 -0.0457  0.2584  0.1433
 1250SOL    HW1 5650   4.581   2.235   2.036 -0.1484  0.3078  0.0785
 1250SOL    HW2 5651   4.686   2.312   2.113  0.3835  0.0293 -0.3651
 1251SOL     OW 5652   5.039   1.479   1.970 -0.1270 -0.2703 -0.2287
 1251SOL    HW1 5653   4.947   1.461   1.991  0.3116 -1.5785  0.6508
 1251SOL    HW2 5654   5.085   1.398   1.990  1.1045  0.0734 -1.5108
 1252SOL     OW 5655   2.686   4.765   2.545  0.2809  0.7367  0.0608
 1252SOL    HW1 5656   2.700   4.853   2.509 -2.3502  0.5577 -1.6684
 1252SOL    HW2 5657   2.706   4.706   2.473  0.2101  0.0132  0.6217
 1253SOL     OW 5658   4.166   4.344   4.389 -0.2290  0.2131  0.3159
 1253SOL    HW1 5659   4.081   4.302   4.375 -0.3641  0.6746 -0.2679
 1253SOL    HW2 5660   4.216   4.281   4.441  0.0866 -1.3309 -1.7370
 1254SOL     OW 5661   4.923   0.070   3.504  0.2839 -0.3654 -0.3110
 1254SOL    HW1 5662   4.899   0.146   3.451  1.9805  1.0874  0.8711
 1254SOL    HW2 5663   4.900   0.095   3.593 -0.4682 -1.8633 -0.0566
 1255SOL     OW 5664   5.248   3.130   3.070  0.0991 -0.1392 -0.3100
 1255SOL    HW1 5665   5.306   3.066   3.111  0.6744  1.0581  0.8421
 1255SOL    HW2 5666   5.306   3.202   3.045 -0.4882 -0.1590 -1.8305
 1256SOL     OW 5667   3.366   0.737   0.817  0.2591 -0.0087 -0.0165
 1256SOL    HW1 5668   3.444   0.732   0.872 -0.2008 -1.2319  0.5618
 1256SOL    HW2 5669   3.370   0.659   0.761 -0.2820  0.1867 -0.3387
 1257SOL     OW 5670   5.343   5.531   3.444  0.1570 -0.6183  0.8641
 1257SOL    HW1 5671   5.376   5.535   3.534  1.5544  1.0988  0.3397
 1257SOL    HW2 5672   5.271   5.594   3.442  0.7563  0.0782  0.5785
 1258SOL     OW 5673   4.340   0.145   4.428  0.2255 -0.1106  0.0519
 1258SOL    HW1 5674   4.395   0.161   4.505  0.2873 -4.1500  1.0481
 1258SOL    HW2 5675   4.251   0.145   4.462  0.0720  0.1360 -0.3359
 1259SOL     OW 5676   2.400   1.613   0.480  0.2242  0.5039  0.2172
 1259SOL    HW1 5677   2.416   1.590   0.389  0.5940  0.9790  0.1586
 1259SOL    HW2 5678   2.305   1.614   0.488  0.1925 -0.0147 -0.0358
 1260SOL     OW 5679   6.338   1.227   2.708 -0.1991  0.3702 -0.4348
 1260SOL    HW1 5680   6.277   1.160   2.680  0.3706  0.7569 -2.8033
 1260SOL    HW2 5681   6.402   1.180   2.762  0.2709 -1.0613 -2.1612
 1261SOL     OW 5682   0.428   5.426   1.847 -0.2766  0.2732 -0.2541
 1261SOL    HW1 5683   0.338   5.459   1.845 -0.4715 -0.2531 -1.4956
 1261SOL    HW2 5684   0.465   5.462   1.928 -1.3332  1.2001 -0.1465
 1262SOL     OW 5685   3.677   5.568   0.373 -0.1175  0.1279 -0.0857
 1262SOL    HW1 5686   3.770   5.560   0.348  0.4885  2.2375  1.2242
 1262SOL    HW2 5687   3.679   5.595   0.465 -2.0499  0.0798  0.0034
 1263SOL     OW 5688   5.575   1.731   1.885 -0.4454  0.4315 -0.0687
 1263SOL    HW1 5689   5.595   1.822   1.906 -0.8081  0.8891 -1.5850
 1263SOL    HW2 5690   5.598   1.682   1.964 -2.0825  2.0704  1.5199
 1264SOL     OW 5691   5.103   2.876   3.005  0.0604 -0.2294 -0.0182
 1264SOL    HW1 5692   5.093   2.928   2.925  1.2215 -0.1209 -0.1005
 1264SOL    HW2 5693   5.194   2.848   3.005  0.3389  0.5701  1.7611
 1265SOL     OW 5694   5.330   2.258   2.814  0.5641 -0.0542  0.2510
 1265SOL    HW1 5695   5.279   2.184   2.781 -0.1364  0.5772 -0.1160
 1265SOL    HW2 5696   5.412   2.219   2.845  0.4512 -0.9036 -0.4822
 1266SOL     OW 5697   1.817   3.191   4.000 -0.1919 -0.1009 -0.0634
 1266SOL    HW1 5698   1.794   3.239   4.080  2.3889  2.1775 -0.4998
 1266SOL    HW2 5699   1.911   3.175   4.009 -0.0367 -0.6535 -2.1982
 1267SOL     OW 5700   6.047   1.881   0.461  0.2068  0.4007  0.2677
 1267SOL    HW1 5701   6.110   1.951   0.444  0.2524  0.5229  0.9164
 1267SOL    HW2 5702   5.976   1.897   0.399  0.0882  1.1852  0.5935
 1268SOL     OW 5703   6.066   4.693   1.420 -0.0845  0.4442  0.2634
 1268SOL    HW1 5704   6.035   4.649   1.341 -1.1134  1.4757  0.0527
 1268SOL    HW2 5705   5.996   4.678   1.485  0.9932 -0.8472  1.1626
 1269SOL     OW 5706   2.291   2.722   1.314  0.3026 -0.2779  0.3478
 1269SOL    HW1 5707   2.295   2.655   1.381  2.9915  0.5464  1.1400
 1269SOL    HW2 5708   2.335   2.684   1.238  0.5184  0.0515  0.3028
 1270SOL     OW 5709   6.370   3.437   3.071  0.1614  0.2360 -0.1657
 1270SOL    HW1 5710   6.309   3.443   3.144 -0.0976 -0.3893 -0.3186
 1270SOL    HW2 5711   6.456   3.440   3.111  0.0221 -0.0281  0.1596
 1271SOL     OW 5712   2.168   2.386   1.037  0.5645 -0.1537 -0.2446
 1271SOL    HW1 5713   2.169   2.458   1.100 -0.8248 -0.2882 -0.0243
 1271SOL    HW2 5714   2.185   2.308   1.090  0.5903 -0.1425 -0.2361
 1272SOL     OW 5715   5.768   1.873   2.365  0.0464  0.2172  0.7375
 1272SOL    HW1 5716   5.765   1.937   2.294  0.0672 -0.2321  0.3283
 1272SOL    HW2 5717   5.854   1.832   2.356 -0.5894 -1.0122 -0.0258
 1273SOL     OW 5718   3.713   1.223   4.096 -0.2912  0.0260  0.2530
 1273SOL    HW1 5719   3.623   1.202   4.069 -0.3448 -1.1528  1.2656
 1273SOL    HW2 5720   3.765   1.148   4.067 -0.3280 -1.2618  3.1457
 1274SOL     OW 5721   0.585   6.117   3.892 -0.2584  0.2033  0.1063
 1274SOL    HW1 5722   0.642   6.190   3.870 -0.5997  0.4903  0.1685
 1274SOL    HW2 5723   0.497   6.153   3.888 -0.5799 -0.6675 -1.7397
 1275SOL     OW 5724   3.017   6.136   2.757 -0.2683 -0.0414  0.6653
 1275SOL    HW1 5725   2.978   6.145   2.844 -0.1410  1.0160  0.6237
 1275SOL    HW2 5726   2.984   6.211   2.708  0.5804  0.0090  0.1506
 1276SOL     OW 5727   4.209   1.748   3.547 -0.2084  0.0353  0.4288
 1276SOL    HW1 5728   4.248   1.810   3.608 -1.2185  1.3213 -0.1802
 1276SOL    HW2 5729   4.174   1.679   3.603  0.4322  0.2833  1.1650
 1277SOL     OW 5730   2.945   4.556   3.625  0.6522 -0.6214  0.4868
 1277SOL    HW1 5731   2.891   4.611   3.566 -0.5444 -1.6578  0.5691
 1277SOL    HW2 5732   2.951   4.607   3.706 -0.0024 -0.3741  0.3875
 1278SOL     OW 5733   2.812   0.572   2.345 -0.4102  0.0946  0.2007
 1278SOL    HW1 5734   2.717   0.565   2.345 -0.3907 -0.2591  1.0741
 1278SOL    HW2 5735   2.842   0.493   2.389  0.3195 -0.0631 -0.5470
 1279SOL     OW 5736   0.295   1.813   1.106  0.6003 -0.2888  0.2444
 1279SOL    HW1 5737   0.259   1.750   1.168 -2.5536  0.9597 -0.1329
 1279SOL    HW2 5738   0.235   1.809   1.031  1.9466  1.1768 -0.9731
 1280SOL     OW 5739   4.045   5.444   3.035  0.4314  0.1089 -0.2623
 1280SOL    HW1 5740   3.954   5.420   3.019  0.3992 -0.4796  0.7142
 1280SOL    HW2 5741   4.042   5.505   3.108  0.8350 -0.1713 -0.0010
 1281SOL     OW 5742   1.415   6.190   1.778  0.6544  0.3360  0.0171
 1281SOL    HW1 5743   1.405   6.266   1.722  0.2759 -0.1024 -0.5145
 1281SOL    HW2 5744   1.411   6.225   1.867 -1.2991  0.7307 -0.1941
 1282SOL     OW 5745   2.410   1.404   3.801 -0.5906  0.3203 -0.3184
 1282SOL    HW1 5746   2.391   1.316   3.769  2.0784 -0.5079  0.1003
 1282SOL    HW2 5747   2.453   1.447   3.727  3.3010 -0.7592  1.0679
 1283SOL     OW 5748   0.476   3.949   1.146 -0.6430 -0.6815  0.8771
 1283SOL    HW1 5749   0.510   3.945   1.235  0.7251  1.2842  0.5218
 1283SOL    HW2 5750   0.552   3.929   1.091 -0.6793  1.0566  0.1248
 1284SOL     OW 5751   0.293   5.435   0.001 -0.0929 -0.3067 -0.2336
 1284SOL    HW1 5752   0.203   5.468   0.005 -0.4438 -1.2347 -0.0483
 1284SOL    HW2 5753   0.337   5.474   0.076 -0.2165  0.4984 -0.5753
 1285SOL     OW 5754   1.314   5.402   1.471  0.1083  0.2153  0.2497
 1285SOL    HW1 5755   1.371   5.351   1.414 -2.0343  0.2610 -2.1500
 1285SOL    HW2 5756   1.244   5.341   1.496  1.2078  0.0581  3.3884
 1286SOL     OW 5757   6.065   2.397   1.049 -0.1995  0.1367  0.5488
 1286SOL    HW1 5758   6.075   2.480   1.003  6.0931 -0.8658 -0.7389
 1286SOL    HW2 5759   6.024   2.339   0.984  2.0060  0.5483 -1.3239
 1287SOL     OW 5760   5.940   0.821   4.450  0.0153 -0.0976  0.4570
 1287SOL    HW1 5761   5.905   0.732   4.439  0.8618 -0.4925  0.8808
 1287SOL    HW2 5762   5.899   0.871   4.380 -0.4135 -0.8417  0.1565
 1288SOL     OW 5763   4.892   3.788   1.892 -0.0956  0.2075 -0.1296
 1288SOL    HW1 5764   4.984   3.766   1.876 -0.0250  1.5523 -1.8515
 1288SOL    HW2 5765   4.887   3.799   1.987  1.7930  1.1716 -0.0867
 1289SOL     OW 5766   3.112   0.039   1.219  0.2680 -0.4071  0.2529
 1289SOL    HW1 5767   3.124   0.030   1.125  1.9502  1.4840  0.2332
 1289SOL    HW2 5768   3.102   0.134   1.233 -2.7664 -0.8075  1.7195
 1290SOL     OW 5769   1.032   0.879   2.189 -0.1890  0.1238  0.1835
 1290SOL    HW1 5770   1.067   0.968   2.193  1.5043 -0.5218  0.6588
 1290SOL    HW2 5771   1.010   0.858   2.280 -2.2869  0.6413 -0.1412
 1291SOL     OW 5772   3.688   4.750   4.394  0.7248 -0.0285 -0.2557
 1291SOL    HW1 5773   3.623   4.789   4.337  0.5444  0.0460  0.0013
 1291SOL    HW2 5774   3.772   4.770   4.352  0.6080  0.2460 -0.3569
 1292SOL     OW 5775   2.057   1.887   3.880 -0.3715  0.3029 -0.2968
 1292SOL    HW1 5776   2.061   1.827   3.806  0.3715  3.6395 -3.2493
 1292SOL    HW2 5777   1.994   1.954   3.854 -1.0359  0.9916  2.6923
 1293SOL     OW 5778   2.321   6.261   1.895 -0.0200 -0.3062  0.0160
 1293SOL    HW1 5779   2.414   6.271   1.872  0.0745  0.1290  0.5698
 1293SOL    HW2 5780   2.282   6.221   1.817  1.1980 -3.3850  0.8484
 1294SOL     OW 5781   3.157   2.859   0.380 -0.0235  0.1139 -0.0505
 1294SOL    HW1 5782   3.229   2.913   0.413 -0.6150  1.2887 -0.6222
 1294SOL    HW2 5783   3.132   2.805   0.455  0.5326  0.7006  0.5811
 1295SOL     OW 5784   5.084   3.949   2.799  0.7912 -0.6507  0.0911
 1295SOL    HW1 5785   5.094   3.998   2.881  0.1084  0.5680 -0.5398
 1295SOL    HW2 5786   5.174   3.933   2.770  1.0463  1.2216 -0.2605
 1296SOL     OW 5787   3.493   0.673   4.137  0.3885  0.5286 -0.6399
 1296SOL    HW1 5788   3.421   0.635   4.188 -0.3395  1.8464 -0.6442
 1296SOL    HW2 5789   3.494   0.621   4.056 -0.2816  0.2170 -0.4628
 1297SOL     OW 5790   4.356   6.416   4.210 -0.2220  0.3930 -0.0319
 1297SOL    HW1 5791   4.366   6.456   4.296 -1.4480  3.0198 -1.0125
 1297SOL    HW2 5792   4.289   6.348   4.223  2.4430 -2.1445  1.8247
 1298SOL     OW 5793   0.544   3.029   3.576  0.2972 -0.5790 -0.5973
 1298SOL    HW1 5794   0.454   3.057   3.591  0.9292  2.0571 -1.2434
 1298SOL    HW2 5795   0.562   3.053   3.485  2.4521  1.5060  0.2810
 1299SOL     OW 5796   4.020   0.631   3.722 -0.0680  0.3480  1.0067
[truncated: 923,726 more chars]
