# Supplementary material for: Adding the AMBER 14SB Force Field to the Stochastic Titration CpHMD Method
Source: J Chem Theory Comput. 2025 Jun 16;21(13):6292–304. doi: 10.1021/acs.jctc.5c00415 (PMC12818765; doi:10.1021/acs.jctc.5c00415)
Supplement: Supplementary file 1 [file ct5c00415_si_001.zip › code_availability/CpHMD-runs/SNase/pH_7/CpHMD.settings]

########################################
#
###  Start of Slurm parameters       ###
#
########################################
nCPU=8 # Number of CPUs to be used in parallel
Partition=MD32f,MD32c # MD32f/MD32c: 32 cores/threads for 8/16 cores submissions
#
########################################
#
###  Start of CpHMD settings (pHmdp) ###
#
########################################
export SysName="snase"	    # Name of our protein or system
export Segments=10 	    # Number of MD/CpHMD Segments
export Seg_size=10  	    # Size of each Segment in nanoseconds
export ffID=Amber14SBpH	    # Force fields: G54a7pH/CHARMM36pH/Amber14SBpH
export water=tip3p 	    # Water model used
export pH=7 		    # Solution pH
export sites="all 1N 136C"	# list of residues to titrate or "all" to titrate every residue. Note that, as of version 3.2.1, we need to have the termini titrating and include this in this line.
export temp=310 	    # Temperature (Kelvin)
export ionicstr=0.1 	    # Ionic Strength (moles/litre)
export RelaxSteps=100 	    # Solvent relaxation time in steps 
export EffectiveSteps=10000 # Effective time in steps (real simulation time)
# Define the molecules terminal groups when not in titration site list.
# N/C-ter: CAP & CAPpro=capped ; CHG=charged ; NEU=Neutral.
export Nterminus=CHG     # multiple non-titrating chains: Nterminus=(CHG CHG)
export Cterminus=CHG     # multiple non-titrating chains: Cterminus=(CHG CHG)
export chainres=("")	    # identify the residues belonging to a given chain (p.e. ("1 129" "130" "131-140")). Leave ("") if only one chain present
#		     
export dendrimers=0   # flag to use dendrimers on CpHMD (1 or 0)
export fixgro=0       # Force fixbox to correct PBC in multiple solutes.
#		     
# PB/MC settings     
export epsin=2.0      # Dielectric constant of molecular interior
export epssol=80.0    # Dielectric constant of the solvent 
export PBdim=0 	      # dimensions in the PB PBC settings (0 for protein; 2 for membrane)
export cutoff=-1      # Cutoff (in nm) for background and pairwise interactions (-1 will not cutoff)
export GridSize=81    # PB grid size (multiply by ~1 Angstr) (was 81)
export scaleP=1.0     # scale large box (1.0 -> 1 Angstrm)
export scaleM=4.0     # scale focusing box (4.0 -> 1/4 Angstrm)
export bndcon=4       # Potential at Boundary of large box (4 -> Coul)
export maxc=0.01      # The convergence threshold values
export pot=0.0 	      # Electrostatic potential (mV).
export offset=1000    # Integer higher than residue number .gro 
export seed=1234567   # Monte Carlo seed used in program petit.
#
# -- Input File Location (full PATHs) --
# 
export TOPin="/home/jsequeira/Projects/04_ASICs/FF/tests/Test_systems/CpHMD/SNase/scripts/../files/pH_7/Cph-amber/box-min/box-min_R1/snase.top"   # The topology of your system
export GROin="/home/jsequeira/Projects/04_ASICs/FF/tests/Test_systems/CpHMD/SNase/scripts/../files/pH_7/Cph-amber/initial/initial_R1/init2.gro"   # The initial (gro) file
export NDXin="/home/jsequeira/Projects/04_ASICs/FF/tests/Test_systems/CpHMD/SNase/scripts/../files/pH_7/Cph-amber/box-min/box-min_R1/index.ndx"   # Index must contain "System/Protein/Solute/SOL" and "Onetail/Monotail/Bitail" when PBdim=2
export RULEin="/programs/CpH-MD/Programs/fix_topology/placebo.rules"  # Rules for fix_topology 
export RULEdendr=""  # Rules for dendrimers in fix_topology 
export PosRe=""      # File to use position restraints in production
#
# -- Input Directories Location --
export CpHDIR="/home/noliveira/CpHMD/CpHMD_v3.2.2"         # CpHMD distribution
export GroDIR="/gromacs/gromacs-2021.2/bin/gmx"  	   # GROMACS Binaries
export DelphiDir="/home/noliveira/CpHMD/DelphiTools_v3.2"  # DELPHI Programs and scripts
export StDIR="/home/jsequeira/Projects/04_ASICs/FF/St-AMBER14SB_Fit/Fitted" # Location of .st files
export PetitDIR="/programs/petit1.6.1"                     # Petit program
export ffDIR="/home/jsequeira/Projects/04_ASICs/FF"	   #FF directory
#
# -- Block Specific Parameters --
#
export InitCycle=1 # Define beginning of the Cycle
export EndCycle=50 # Define end of the Cycle
#
export mdrun="$GroDIR mdrun -nt $nCPU -pin auto -rcon 0.0" # Define which command should be used for parallel run
#
# -- Block PyBindE calculation Parameters --
#
export energy=0         # flag to run calculation or not (1 for yes 0 for no)
export mol1="1 4064"    # number of first and last atom of the first molecule
export mol2="4065 4102" # number of first and last atom of the second molecule
export dielp=4 	  	# dielectric constant for protein environment (4 is default)
#
# -- End of Parameters File --
#
########################################
#
###  Start of mdp file for CpHMD     ###
#
########################################
#mdp# 
#mdp# define              = 
#mdp# integrator          =  md
#mdp# tinit               =  0.0 ; Overridden with the value calculated by CpHMD
#mdp# dt                  =  0.002    ; ps !
#mdp# nsteps              =  10000 ; Overridden with the value from settings
#mdp# nstcalcenergy          =  5
#mdp# nstcomm                =  5
#mdp# nstxout-compressed     =  5000
#mdp# compressed-x-precision =  1000
#mdp# nstenergy              =  5000
#mdp# nstxout                =  0
#mdp# nstvout                =  0
#mdp# nstfout                =  0
#mdp# nstlog                 =  0
#mdp# ns_type		     =  grid
#mdp# 
#mdp# ;GRF (with external ionic strength - modified code)
#mdp# ;coulombtype         = Generalized-Reaction-Field 
#mdp# ;nstlist             = 5
#mdp# ;rlist               = 1.4
#mdp# ;rcoulomb            = 1.4
#mdp# ;epsilon_rf          = 54.0      ; in previous version it was called "epsilon_r"
#mdp# ;rvdw                = 1.4
#mdp# ;ionicstrength       = 0.1       ; Overridden with the value from settings
#mdp# 
#mdp# ; ;PME (to use PME uncomment this section and comment the GRF section)
#mdp# coulombtype         = PME
#mdp# nstlist             = 10
#mdp# rlist               = 1.0
#mdp# fourierspacing      = 0.125
#mdp# rcoulomb            = 1.0
#mdp# pme-order           = 4
#mdp# rvdw                = 1.0
#mdp# cutoff-scheme       = verlet
#mdp# rvdw-switch         = 1.0             ; not in GROMOS
#mdp# vdw-modifier        = Potential-shift-Verlet    ; Amber specific
#mdp# DispCorr            = EnerPres
#mdp# 
#mdp# vdwtype             = cut-off
#mdp# 
#mdp# ; Energy monitoring 
#mdp# ; (ions - when present - should be added to the SOL group in the index file)
#mdp# energygrps          =  Solute SOL
#mdp# 
#mdp# ; v-rescaletemperature coupling is on available groups
#mdp# ; This thermostat is similar to Berendsen coupling, but the stochastic 
#mdp# ; term ensures that a proper canonical ensemble is generated.
#mdp# Tcoupl              =  v-rescale
#mdp# tc-grps             =  Solute  SOL
#mdp# tau_t               =  0.10    0.10
#mdp# ref_t               =  310     310   ; Overridden with the value from settings   
#mdp# 
#mdp# ; Isotropic pressure coupling is now on
#mdp# Pcoupl              =  Parrinello-Rahman
#mdp# Pcoupltype          =  isotropic
#mdp# tau_p               =  1.0
#mdp# compressibility     =  4.5e-5
#mdp# ref_p               =  1.0
#mdp# refcoord-scaling    =  all
#mdp# 
#mdp# ; lincs_order value of 8 works better than 4
#mdp# constraint_algorithm = lincs
#mdp# lincs_order          = 8
#mdp# constraints          = h-bonds
#mdp# lincs-warnangle      = 90
########################################
#
###  Start of fixgro file for CpHMD     ###
#
########################################
# This file will only be used when 2 chains are present or if 
# fixgro=1 flag is given! 
#
#fixgro# G Protein
#fixgro# a 1 1367
#fixgro# 
#fixgro# # Groups to be (sequentially) assembled:
#fixgro# A Protein
#fixgro# 
#fixgro# # Groups to be centered along each of the three box vectors:
#fixgro# C Protein Protein Protein W W W
#fixgro# 
#fixgro# # Use PBC "P System System None" along each of the three box vectors:
#fixgro# P Protein Protein Protein
