# Supplementary material for: Adding the AMBER 14SB Force Field to the Stochastic Titration CpHMD Method
Source: J Chem Theory Comput. 2025 Jun 16;21(13):6292–304. doi: 10.1021/acs.jctc.5c00415 (PMC12818765; doi:10.1021/acs.jctc.5c00415)
Supplement: Supplementary file 1 [file ct5c00415_si_001.zip › code_availability/CpHMD-runs/SNase/pH_8/final-SNase.gro]

Protein in water
19184
    1LY1      N    1   1.672   4.736   3.741 -0.6282  0.2467 -0.4869
    1LY1     H1    2   1.761   4.763   3.701 -0.1419 -3.2042 -2.1368
    1LY1     H2    3   1.609   4.710   3.666 -0.5982 -1.4122  0.0308
    1LY1     H3    4   1.639   4.822   3.782 -0.0911  1.2555 -2.0659
    1LY1     CA    5   1.696   4.637   3.844 -0.1358  0.5655  0.2635
    1LY1     HA    6   1.729   4.545   3.796  1.5120  1.0367  0.4367
    1LY1     CB    7   1.808   4.667   3.947  0.1089 -0.3611 -0.4947
    1LY1    HB1    8   1.792   4.599   4.031  1.8215  0.6284  0.7114
    1LY1    HB2    9   1.801   4.770   3.982 -3.0766 -0.2445 -1.1838
    1LY1     CG   10   1.944   4.634   3.881  0.6322  0.0167  0.5773
    1LY1    HG1   11   1.956   4.689   3.788  3.6874  1.8605  1.9047
    1LY1    HG2   12   1.932   4.529   3.855 -0.1323  0.4155 -0.7641
    1LY1     CD   13   2.071   4.657   3.965  0.0614 -0.6309 -0.6534
    1LY1    HD1   14   2.054   4.606   4.060 -1.1402 -0.8202 -0.9470
    1LY1    HD2   15   2.087   4.762   3.989  0.9420 -1.3599  2.4367
    1LY1     CE   16   2.193   4.595   3.902 -0.7578  0.0727  0.3942
    1LY1    HE1   17   2.206   4.637   3.802 -3.8709 -1.4209 -0.7578
    1LY1    HE2   18   2.178   4.488   3.891  0.4169 -0.1774  1.0963
    1LY1     NZ   19   2.307   4.622   3.982 -1.1208 -0.2095 -0.4574
    1LY1    HZ1   20   2.394   4.617   3.931  1.3192  2.6912  2.9283
    1LY1    HZ2   21   2.289   4.712   4.023 -4.2333 -1.0891  0.3886
    1LY1    HZ3   22   2.297   4.549   4.051 -2.1952 -0.5647 -0.9670
    1LY1      C   23   1.572   4.588   3.918 -0.5893 -0.5192 -0.1010
    1LY1      O   24   1.535   4.471   3.898  0.5235  0.3640 -0.5126
    2LEU      N   25   1.513   4.670   4.004  0.4971 -0.5676 -0.1053
    2LEU      H   26   1.553   4.763   4.004  0.9572 -0.7598 -0.2890
    2LEU     CA   27   1.412   4.629   4.105 -0.1824  0.4238  0.9048
    2LEU     HA   28   1.349   4.555   4.055  1.0154 -0.9104  1.3221
    2LEU     CB   29   1.478   4.542   4.213 -0.1848 -0.3203 -0.0197
    2LEU    HB1   30   1.562   4.601   4.252  0.3090 -0.9567 -0.1068
    2LEU    HB2   31   1.521   4.450   4.173 -0.4846 -0.5347  0.1507
    2LEU     CG   32   1.391   4.512   4.342 -0.0771 -0.4501  0.9116
    2LEU     HG   33   1.355   4.607   4.381  0.7952 -0.3995  1.6120
    2LEU    CD1   34   1.286   4.410   4.304 -0.0043  1.4884  0.3527
    2LEU   HD11   35   1.234   4.362   4.386  0.2086 -0.2143 -0.4620
    2LEU   HD12   36   1.214   4.455   4.235 -1.5918  3.1269  2.9138
    2LEU   HD13   37   1.325   4.326   4.247 -1.8541  0.8013  0.0534
    2LEU    CD2   38   1.472   4.455   4.458  0.2753 -0.5090  0.5120
    2LEU   HD21   39   1.538   4.533   4.495 -0.3691 -0.6011  1.9104
    2LEU   HD22   40   1.399   4.436   4.537  0.1777 -0.4029  0.4467
    2LEU   HD23   41   1.522   4.365   4.421 -0.3037 -1.5234  2.0816
    2LEU      C   42   1.328   4.738   4.167 -1.3401  0.1950  0.5679
    2LEU      O   43   1.205   4.735   4.175  0.0975  0.1614  0.0598
    3HI1      N   44   1.394   4.848   4.199  0.1930  0.8291 -0.3776
    3HI1      H   45   1.492   4.855   4.175  0.3372  0.5220  0.1090
    3HI1     CA   46   1.341   4.966   4.268  0.2021  0.1935  0.7721
    3HI1     HA   47   1.249   4.932   4.315 -0.1644  1.0946  0.7361
    3HI1     CB   48   1.452   5.025   4.361  0.4308 -0.6518  0.1298
    3HI1    HB1   49   1.416   5.120   4.400 -0.1913 -0.0241 -1.8268
    3HI1    HB2   50   1.548   5.043   4.311  0.4332  1.0424  0.6725
    3HI1     CG   51   1.478   4.930   4.476 -0.1032 -0.4173  0.0177
    3HI1    ND1   52   1.388   4.865   4.553 -0.1248  0.0236 -0.1036
    3HI1    HD1   53   1.289   4.862   4.535 -0.1440 -2.2214  0.0750
    3HI1    CE1   54   1.450   4.794   4.648 -0.0618  0.3632 -0.3626
    3HI1    HE1   55   1.402   4.730   4.721  1.9124  1.7680  2.3701
    3HI1    NE2   56   1.582   4.817   4.632  0.0537 -0.1948 -0.5838
    3HI1    HE2   57   1.651   4.772   4.691  0.9382  2.3098  0.4334
    3HI1    CD2   58   1.603   4.910   4.535 -0.2678  0.2214  0.1633
    3HI1    HD2   59   1.700   4.949   4.508  0.0357 -1.2511 -1.0116
    3HI1      C   60   1.283   5.073   4.161 -0.2266 -0.2709 -0.1083
    3HI1      O   61   1.292   5.195   4.189  0.4177 -0.3238  0.1437
    4LY3      N   62   1.236   5.026   4.045 -0.0867  0.8063  1.0403
    4LY3      H   63   1.240   4.927   4.027  3.5203  0.4948  2.6307
    4LY3     CA   64   1.197   5.116   3.929 -0.0036  0.0823  0.0716
    4LY3     HA   65   1.264   5.202   3.924  0.2414  0.1213  2.7300
    4LY3     CB   66   1.196   5.038   3.795 -0.1677  0.0777 -0.2758
    4LY3    HB1   67   1.134   5.084   3.718  1.0947  1.2861 -0.6203
    4LY3    HB2   68   1.159   4.938   3.819 -1.8961  0.7679  0.0669
    4LY3     CG   69   1.336   5.007   3.732 -0.6898 -0.0477 -0.2537
    4LY3    HG1   70   1.400   4.959   3.806  1.6731  0.1982 -2.0160
    4LY3    HG2   71   1.384   5.097   3.695 -0.8040  0.6429  1.2011
    4LY3     CD   72   1.319   4.922   3.615  0.0191  0.3306 -0.5574
    4LY3    HD1   73   1.413   4.927   3.560  0.1845 -1.2661 -0.4749
    4LY3    HD2   74   1.236   4.956   3.553 -1.6786 -0.8183  0.9934
    4LY3     CE   75   1.302   4.777   3.649 -0.1669 -0.2984 -0.1176
    4LY3    HE1   76   1.201   4.758   3.686  0.2051 -2.6907 -0.1893
    4LY3    HE2   77   1.376   4.753   3.724 -1.1524 -0.4766  0.8220
    4LY3     NZ   78   1.327   4.689   3.538 -0.7225  0.1590  0.4536
    4LY3    HZ1   79   1.244   4.655   3.492  0.0054 -0.1075 -0.7268
    4LY3    HZ2   80   1.385   4.734   3.467 -2.2226 -0.5193 -1.2870
    4LY3    HZ3   81   1.367   4.603   3.572 -0.2426 -0.7166 -2.0909
    4LY3      C   82   1.052   5.168   3.951 -0.1333 -0.3041  0.5908
    4LY3      O   83   0.949   5.116   3.909 -0.0937  0.3570  0.0019
    5GL4      N   84   1.041   5.282   4.021  0.2959 -0.3521 -0.8195
    5GL4      H   85   1.124   5.332   4.048  0.2697 -0.5719 -0.3160
    5GL4     CA   86   0.915   5.346   4.052 -0.3459  0.2528 -0.4338
    5GL4     HA   87   0.853   5.268   4.096  0.2751  0.5299  1.0233
    5GL4     CB   88   0.943   5.452   4.156  0.6515 -0.6974  0.0804
    5GL4    HB1   89   0.853   5.490   4.206  0.9685 -0.8705  0.7968
    5GL4    HB2   90   0.994   5.536   4.108 -1.0418  0.4661  0.2013
    5GL4     CG   91   1.032   5.404   4.271 -0.7191 -0.2684  0.3570
    5GL4    HG1   92   1.054   5.489   4.336  2.3431 -0.3687 -0.3828
    5GL4    HG2   93   1.131   5.382   4.231 -0.2728 -1.8744  2.2058
    5GL4     CD   94   0.992   5.284   4.354 -0.4962 -0.2318  0.3498
    5GL4    OE1   95   0.879   5.229   4.331  0.2542 -0.0899  0.1054
    5GL4   HE11   96   0.883   5.145   4.285  0.7216  0.1368 -0.2827
    5GL4   HE12   97   0.813   5.298   4.341 -0.8792 -1.0063 -0.8722
    5GL4    OE2   98   1.073   5.235   4.435  0.4346  0.4439  0.8420
    5GL4   HE21   99   1.141   5.292   4.471  1.1841  1.5871 -2.0465
    5GL4   HE22  100   1.065   5.141   4.420 -0.2066  0.9030 -2.5641
    5GL4      C  101   0.836   5.402   3.932  0.0778 -0.8393  0.6317
    5GL4      O  102   0.895   5.450   3.827 -0.3331  0.5481 -0.9978
    6PRO      N  103   0.702   5.387   3.926 -0.3587  0.8542  0.0163
    6PRO     CD  104   0.614   5.317   4.015 -0.2058  0.1427 -0.5151
    6PRO    HD1  105   0.639   5.339   4.119 -0.1125 -1.4057 -0.1857
    6PRO    HD2  106   0.619   5.209   4.011  0.4851  0.0655  1.2850
    6PRO     CG  107   0.478   5.374   3.987 -0.5303 -0.1653 -0.3618
    6PRO    HG1  108   0.476   5.477   4.024 -1.1459  0.4439 -1.9991
    6PRO    HG2  109   0.390   5.326   4.030 -0.8409  2.5683  2.3684
    6PRO     CB  110   0.477   5.397   3.836 -0.3281 -0.3238 -0.6651
    6PRO    HB1  111   0.398   5.469   3.816 -0.7188 -0.0430  1.6174
    6PRO    HB2  112   0.458   5.301   3.787  0.3188  0.3414 -2.3150
    6PRO     CA  113   0.623   5.440   3.813  0.3609  1.0739 -0.3488
    6PRO     HA  114   0.652   5.391   3.720 -1.4956  0.4910 -0.6754
    6PRO      C  115   0.635   5.593   3.790  0.3147  0.0345 -0.5700
    6PRO      O  116   0.621   5.671   3.889  0.1320 -0.0971  0.2954
    7ALA      N  117   0.649   5.626   3.663 -0.3942  0.0754 -0.8528
    7ALA      H  118   0.665   5.558   3.590 -2.6901 -1.1342 -0.3621
    7ALA     CA  119   0.679   5.765   3.625 -0.1957  0.1138 -0.1013
    7ALA     HA  120   0.627   5.835   3.691  0.1886  2.7852 -2.4261
    7ALA     CB  121   0.836   5.788   3.641  0.0387 -0.4265 -0.9152
    7ALA    HB1  122   0.873   5.888   3.617  1.2673 -0.6497 -0.0225
    7ALA    HB2  123   0.867   5.752   3.739  1.3383  1.4237 -0.5757
    7ALA    HB3  124   0.872   5.726   3.559 -0.1955  0.3667 -1.6398
    7ALA      C  125   0.623   5.798   3.489 -0.1798  0.0383  0.2584
    7ALA      O  126   0.585   5.714   3.409  0.3622  0.5695  0.1096
    8THR      N  127   0.615   5.931   3.459  0.1170  0.5380 -0.0570
    8THR      H  128   0.652   5.995   3.528  0.4132  0.5842 -0.2532
    8THR     CA  129   0.580   5.980   3.325  0.6601  0.0324 -0.1072
    8THR     HA  130   0.627   5.920   3.247  1.5910  0.1075  0.3848
    8THR     CB  131   0.426   5.971   3.300 -0.0588 -0.1388 -0.5742
    8THR     HB  132   0.388   5.869   3.291  0.5174 -0.3498 -0.6676
    8THR    CG2  133   0.346   6.050   3.401 -0.0307 -0.1059  0.0365
    8THR   HG21  134   0.344   5.992   3.493 -0.7929 -1.7069 -0.9427
    8THR   HG22  135   0.388   6.147   3.427  0.5862 -0.7783  1.6593
    8THR   HG23  136   0.244   6.060   3.363 -0.9299 -2.2384  1.6900
    8THR    OG1  137   0.392   6.042   3.183 -0.1367  0.4110 -0.4911
    8THR    HG1  138   0.462   6.013   3.124  3.3188  3.6210  1.5528
    8THR      C  139   0.639   6.123   3.312  0.4910  0.3471  0.0526
    8THR      O  140   0.662   6.192   3.410  0.6099  0.1588 -0.2614
    9LEU      N  141   0.676   6.156   3.194 -0.2287  0.1412 -0.3605
    9LEU      H  142   0.647   6.099   3.116 -0.9806  0.8500 -0.6175
    9LEU     CA  143   0.733   6.285   3.149 -0.4697 -0.2152 -0.4501
    9LEU     HA  144   0.823   6.309   3.206 -0.7394  1.5822 -0.7303
    9LEU     CB  145   0.777   6.270   3.001  0.0063  0.7099 -0.4341
    9LEU    HB1  146   0.687   6.236   2.950  1.0048 -2.1553 -0.4970
    9LEU    HB2  147   0.848   6.187   3.000 -1.1914 -0.4599  2.1047
    9LEU     CG  148   0.827   6.402   2.930  0.2322  0.6250  0.0643
    9LEU     HG  149   0.764   6.489   2.950  1.6692  1.6853  0.1038
    9LEU    CD1  150   0.963   6.429   2.975 -0.4032 -0.8925 -0.4276
    9LEU   HD11  151   1.006   6.511   2.919 -0.1464 -0.9831 -0.3683
    9LEU   HD12  152   0.970   6.451   3.082 -2.8627 -0.2668 -0.3441
    9LEU   HD13  153   1.023   6.340   2.957  1.0691  0.1481 -0.8413
    9LEU    CD2  154   0.828   6.375   2.782  0.1413 -0.0473  0.6469
    9LEU   HD21  155   0.878   6.454   2.725  2.3893 -2.1450 -0.4906
    9LEU   HD22  156   0.892   6.291   2.756 -0.9122 -0.2712 -1.4491
    9LEU   HD23  157   0.727   6.373   2.740  0.5908  0.2363 -0.4782
    9LEU      C  158   0.638   6.404   3.159 -0.5715 -0.1505 -0.2575
    9LEU      O  159   0.524   6.401   3.109  0.0730 -0.1162 -0.5843
   10ILE      N  160   0.683   6.512   3.217  0.2411 -0.1473  1.3591
   10ILE      H  161   0.777   6.517   3.253  0.9766 -1.4546 -0.2659
   10ILE     CA  162   0.613   6.644   3.212 -0.0758 -0.5323  0.4489
   10ILE     HA  163   0.511   6.627   3.178  0.2671  0.0497 -0.9300
   10ILE     CB  164   0.622   6.722   3.344 -0.7921 -0.0579 -0.0737
   10ILE     HB  165   0.730   6.733   3.353 -0.7225 -0.0399 -0.9055
   10ILE    CG2  166   0.551   6.860   3.347  0.3298  0.8397  0.1850
   10ILE   HG21  167   0.443   6.856   3.331  0.4285 -1.7826 -0.4081
   10ILE   HG22  168   0.569   6.909   3.442  0.7036  0.2672  0.4123
   10ILE   HG23  169   0.601   6.901   3.259  1.1604 -2.4191 -1.0337
   10ILE    CG1  170   0.574   6.630   3.458 -0.2073 -0.8249  0.2210
   10ILE   HG11  171   0.621   6.532   3.447  1.0465 -0.2113 -0.1440
   10ILE   HG12  172   0.469   6.620   3.434 -0.6141  0.9142  1.1032
   10ILE     CD  173   0.586   6.694   3.601 -0.0471 -0.1759 -0.2147
   10ILE    HD1  174   0.690   6.715   3.626  0.3595 -3.0230  0.8502
   10ILE    HD2  175   0.528   6.785   3.617 -0.2399 -0.3455  0.0573
   10ILE    HD3  176   0.541   6.617   3.663  0.7038  0.5240  1.2535
   10ILE      C  177   0.673   6.716   3.090  0.8856  0.0417 -0.7215
   10ILE      O  178   0.605   6.751   2.994  0.4259 -0.0901  0.2501
   11LY3      N  179   0.801   6.743   3.094  0.3244 -0.1073  0.2110
   11LY3      H  180   0.845   6.713   3.180  0.7815  0.5697  0.2186
   11LY3     CA  181   0.892   6.788   2.985  0.2999 -0.1584 -0.4794
   11LY3     HA  182   0.866   6.731   2.896 -1.3552 -0.4482  0.1599
   11LY3     CB  183   0.858   6.945   2.971 -0.6100  0.4653  0.5180
   11LY3    HB1  184   0.752   6.946   2.945 -0.7194  0.5505  0.9528
   11LY3    HB2  185   0.914   6.984   2.886 -0.2054  0.4759  0.7855
   11LY3     CG  186   0.900   7.034   3.093 -0.0385  0.0460 -0.4405
   11LY3    HG1  187   1.008   7.029   3.103 -0.0337  1.3176  0.4000
   11LY3    HG2  188   0.872   6.998   3.192  1.1962 -3.5496 -1.2605
   11LY3     CD  189   0.860   7.177   3.082  0.3810  0.3091 -0.1776
   11LY3    HD1  190   0.752   7.188   3.079  0.5476  1.9818 -1.4994
   11LY3    HD2  191   0.903   7.210   2.987 -0.4365 -4.5030 -2.5011
   11LY3     CE  192   0.922   7.254   3.206 -0.0787  0.6213  0.0991
   11LY3    HE1  193   1.030   7.261   3.189 -0.4026  1.9833 -1.6183
   11LY3    HE2  194   0.901   7.191   3.293 -3.2227  0.3876 -0.7040
   11LY3     NZ  195   0.872   7.388   3.224 -0.5288 -0.4721 -0.5488
   11LY3    HZ1  196   0.906   7.456   3.158 -0.2667  0.4253  0.4961
   11LY3    HZ2  197   0.772   7.395   3.230 -0.5618  1.9000 -2.5261
   11LY3    HZ3  198   0.899   7.421   3.315 -0.3060  1.0019 -1.1329
   11LY3      C  199   1.035   6.770   3.002 -0.1353 -0.0790  0.2072
   11LY3      O  200   1.091   6.775   3.106 -0.0342 -0.0450  0.4850
   12ALA      N  201   1.100   6.742   2.892 -0.0925 -0.1773 -0.1031
   12ALA      H  202   1.050   6.736   2.804 -0.7482  1.5156  0.1076
   12ALA     CA  203   1.248   6.747   2.885 -0.3754 -0.6576  0.5268
   12ALA     HA  204   1.275   6.726   2.988 -1.8988  1.8973  1.5485
   12ALA     CB  205   1.304   6.647   2.786 -0.9961 -0.2083 -0.4588
   12ALA    HB1  206   1.281   6.682   2.686 -0.0934  0.2425 -0.5134
   12ALA    HB2  207   1.411   6.635   2.798 -1.1080 -2.0361 -1.0286
   12ALA    HB3  208   1.258   6.549   2.800 -1.1340  0.0297  0.9006
   12ALA      C  209   1.292   6.892   2.870 -0.0040 -0.8009 -0.3919
   12ALA      O  210   1.246   6.968   2.784 -0.1145  0.1667  0.3578
   13ILE      N  211   1.389   6.929   2.959  0.0290 -0.4814  0.2342
   13ILE      H  212   1.426   6.854   3.016  2.8954  1.2500  0.8351
   13ILE     CA  213   1.446   7.066   2.975  0.5710  0.2664  0.1458
   13ILE     HA  214   1.370   7.140   2.951 -0.6266 -0.2130  2.1644
   13ILE     CB  215   1.472   7.087   3.121 -0.0560  0.0357  0.5288
   13ILE     HB  216   1.554   7.022   3.151 -0.7255 -0.8834  0.4118
   13ILE    CG2  217   1.534   7.229   3.144  0.9247 -0.0483  0.6894
   13ILE   HG21  218   1.534   7.253   3.250  0.0366 -0.6278  0.8370
   13ILE   HG22  219   1.635   7.242   3.106  0.2724  1.4482 -0.6501
   13ILE   HG23  220   1.465   7.303   3.103  1.1587  0.0588  0.4846
   13ILE    CG1  221   1.346   7.083   3.209 -0.2447 -0.1934 -0.5135
   13ILE   HG11  222   1.269   7.015   3.172  0.9912 -1.4141 -0.9428
   13ILE   HG12  223   1.295   7.179   3.215  0.2755 -0.0092  2.6709
   13ILE     CD  224   1.376   7.037   3.355  0.2219 -0.0502 -0.1101
   13ILE    HD1  225   1.425   6.939   3.354 -1.6375 -1.0199 -1.3068
   13ILE    HD2  226   1.423   7.113   3.417  0.9566  1.0203 -1.9178
   13ILE    HD3  227   1.277   7.025   3.398  0.9076  0.6446  1.7790
   13ILE      C  228   1.560   7.083   2.883  0.0931  0.0618  0.1166
   13ILE      O  229   1.542   7.136   2.776  0.0457  0.2362 -0.1774
   14AS4      N  230   1.677   7.036   2.922 -0.1640 -0.5049 -0.0734
   14AS4      H  231   1.681   6.988   3.011 -1.5148 -0.7473 -0.1250
   14AS4     CA  232   1.801   7.042   2.843 -0.3941 -0.4191  0.2882
   14AS4     HA  233   1.784   7.026   2.737  2.6883  0.4792 -0.4447
   14AS4     CB  234   1.852   7.186   2.841 -0.3034 -0.3146 -0.0029
   14AS4    HB1  235   1.876   7.226   2.940 -4.3067  1.5160  0.4546
   14AS4    HB2  236   1.767   7.249   2.816 -0.9692  0.3051  3.2721
   14AS4     CG  237   1.960   7.205   2.739  0.3826 -0.2231 -0.6650
   14AS4    OD1  238   1.962   7.125   2.640  0.1714 -1.0391  0.3005
   14AS4   HD11  239   1.963   7.032   2.664  4.2253 -1.1568  0.3467
   14AS4   HD12  240   1.946   7.174   2.559 -2.6254 -1.2997  0.5984
   14AS4    OD2  241   2.048   7.295   2.764 -0.3394  0.4320  0.4231
   14AS4   HD21  242   2.097   7.284   2.846 -0.1752 -2.1665  0.0645
   14AS4   HD22  243   2.041   7.359   2.694 -0.8153 -0.0815 -0.0105
   14AS4      C  244   1.905   6.943   2.897  0.3629 -0.5058  0.0135
   14AS4      O  245   1.931   6.936   3.015 -0.3737 -0.2538 -0.0443
   15GLY      N  246   1.978   6.881   2.804  0.0221  0.1547  0.2589
   15GLY      H  247   1.966   6.895   2.705  0.9252 -0.0296  0.1094
   15GLY     CA  248   2.083   6.784   2.833  0.2564  0.1791 -0.5174
   15GLY    HA1  249   2.159   6.829   2.897 -0.3075 -0.7681  0.8877
   15GLY    HA2  250   2.122   6.743   2.740 -2.3165 -0.6372 -1.3351
   15GLY      C  251   2.028   6.660   2.903 -0.2930  0.6463  0.4391
   15GLY      O  252   1.931   6.599   2.853 -0.2310  0.1209 -0.2176
   16AS4      N  253   2.103   6.624   3.013 -0.5357  0.7712 -0.1237
   16AS4      H  254   2.189   6.674   3.029  1.1740 -0.8611 -3.2772
   16AS4     CA  255   2.059   6.513   3.106 -0.8588 -0.2285  0.1674
   16AS4     HA  256   2.038   6.432   3.036  2.6539 -0.3077 -0.9894
   16AS4     CB  257   2.176   6.464   3.196 -0.0177 -0.0266 -0.2228
   16AS4    HB1  258   2.274   6.454   3.150  0.6182  2.0747  0.5377
   16AS4    HB2  259   2.143   6.370   3.239 -0.2121  0.1058 -0.0806
   16AS4     CG  260   2.207   6.562   3.315 -0.0940 -0.1689  0.3237
   16AS4    OD1  261   2.298   6.527   3.394 -0.5002 -0.1600  0.1062
   16AS4   HD11  262   2.270   6.533   3.486 -0.3440 -0.1925  0.1555
   16AS4   HD12  263   2.380   6.512   3.346 -1.6967 -3.4389 -1.2018
   16AS4    OD2  264   2.153   6.675   3.322  0.0035 -0.0234  0.2474
   16AS4   HD21  265   2.096   6.686   3.399  0.1500  2.4790  0.0888
   16AS4   HD22  266   2.193   6.742   3.267  0.5947  0.4529  1.2201
   16AS4      C  267   1.936   6.551   3.192 -0.2202  0.4083 -0.4140
   16AS4      O  268   1.888   6.466   3.266  0.4111  0.1045  0.5956
   17THR      N  269   1.891   6.677   3.185 -0.1097 -0.2377  0.2193
   17THR      H  270   1.946   6.737   3.126 -1.5234  0.1646 -0.7176
   17THR     CA  271   1.798   6.739   3.277 -0.5251  0.3804 -0.2956
   17THR     HA  272   1.798   6.671   3.362  2.4624  1.3002  0.5684
   17THR     CB  273   1.842   6.876   3.333 -0.1657  0.4073  0.0920
   17THR     HB  274   1.856   6.945   3.250 -0.0504  0.6601  0.3210
   17THR    CG2  275   1.743   6.934   3.435  0.0335 -0.2026  0.2807
   17THR   HG21  276   1.751   6.880   3.530  0.2993  0.3265  0.5641
   17THR   HG22  277   1.767   7.039   3.456 -2.6483  0.2329  1.6396
   17THR   HG23  278   1.642   6.927   3.395 -0.3349  1.7060  0.7765
   17THR    OG1  279   1.968   6.862   3.390 -0.1207  0.3918 -0.4734
   17THR    HG1  280   2.031   6.800   3.352 -0.0351  0.3856 -0.3251
   17THR      C  281   1.652   6.737   3.222 -0.2363 -0.1627 -0.4500
   17THR      O  282   1.615   6.790   3.113 -0.0285  0.2226 -0.6745
   18VAL      N  283   1.565   6.686   3.307  0.9454  0.4803  0.2782
   18VAL      H  284   1.590   6.672   3.404  1.0868 -0.4126  0.1248
   18VAL     CA  285   1.427   6.644   3.271 -0.5544 -0.5937 -0.1719
   18VAL     HA  286   1.380   6.708   3.196 -0.8416 -1.4430 -0.7349
   18VAL     CB  287   1.427   6.504   3.217 -0.3360  0.0310  0.2253
   18VAL     HB  288   1.475   6.507   3.119 -0.4654 -0.8014  0.1240
   18VAL    CG1  289   1.489   6.396   3.308  0.3657  0.2100  0.0943
   18VAL   HG11  290   1.481   6.300   3.256  0.3471  0.0587  0.3722
   18VAL   HG12  291   1.597   6.403   3.310  0.3428  1.1861 -0.9754
   18VAL   HG13  292   1.451   6.397   3.410  0.3283 -1.9974  0.1628
   18VAL    CG2  293   1.283   6.454   3.183 -0.5743 -0.1202 -0.6766
   18VAL   HG21  294   1.212   6.455   3.265  2.0785 -2.1235  1.8669
   18VAL   HG22  295   1.245   6.503   3.094  0.3973 -1.1052 -1.6680
   18VAL   HG23  296   1.295   6.351   3.150  0.6237 -0.3677  0.4207
   18VAL      C  297   1.333   6.669   3.394 -0.3112 -0.2551 -0.3704
   18VAL      O  298   1.375   6.670   3.506 -0.3525 -0.3326  0.0505
   19LY3      N  299   1.208   6.696   3.375 -0.4396  0.2410 -0.5118
   19LY3      H  300   1.173   6.708   3.281 -1.1234 -0.2035 -0.3239
   19LY3     CA  301   1.107   6.692   3.483  0.3929  0.7080 -0.2052
   19LY3     HA  302   1.159   6.674   3.577  0.4935  2.2872  0.0673
   19LY3     CB  303   1.039   6.831   3.486  0.2140 -0.0582  0.1658
   19LY3    HB1  304   0.965   6.841   3.406  0.2871 -2.2234 -0.2330
   19LY3    HB2  305   1.116   6.908   3.479 -2.1825  2.3439 -3.5465
   19LY3     CG  306   0.976   6.850   3.623  0.2397 -0.3842  0.0624
   19LY3    HG1  307   1.044   6.825   3.704 -0.7717 -0.5841  0.8666
   19LY3    HG2  308   0.881   6.798   3.631  0.2576 -0.8347 -2.0767
   19LY3     CD  309   0.937   6.998   3.638 -0.4697 -0.2396  0.5136
   19LY3    HD1  310   0.851   7.016   3.574  0.5542 -1.1441 -1.1990
   19LY3    HD2  311   1.019   7.062   3.604 -0.2477 -1.0441 -0.5033
   19LY3     CE  312   0.892   7.021   3.790 -0.7128  0.8373 -0.5937
   19LY3    HE1  313   0.972   7.010   3.863 -1.5427  0.1896  0.2398
   19LY3    HE2  314   0.829   6.937   3.818 -0.1416  0.7279  0.3955
   19LY3     NZ  315   0.822   7.153   3.795 -0.2173  0.4544  0.0037
   19LY3    HZ1  316   0.759   7.160   3.873  0.4289  0.6024  0.5209
   19LY3    HZ2  317   0.900   7.215   3.812  0.5760 -0.8601  1.4403
   19LY3    HZ3  318   0.778   7.176   3.707  1.0627  1.4533 -0.4084
   19LY3      C  319   0.998   6.588   3.458 -0.3208 -0.5091  0.0212
   19LY3      O  320   0.956   6.568   3.346 -0.4466  0.6100 -0.6063
   20LEU      N  321   0.964   6.511   3.562 -0.5047 -0.2498 -0.1246
   20LEU      H  322   1.007   6.526   3.652 -1.7642 -0.4315  0.5308
   20LEU     CA  323   0.870   6.399   3.555 -0.9019 -0.4144 -0.2219
   20LEU     HA  324   0.821   6.402   3.458 -2.1018  0.8209  0.3948
   20LEU     CB  325   0.950   6.270   3.571  0.2287  0.9073  0.3714
   20LEU    HB1  326   0.875   6.194   3.550 -0.2500  1.5748 -0.4166
   20LEU    HB2  327   0.976   6.251   3.675 -2.8479 -1.8182  0.8051
   20LEU     CG  328   1.082   6.251   3.483  0.2085  0.4314  0.6922
   20LEU     HG  329   1.135   6.345   3.500 -0.3324  0.4442  2.4702
   20LEU    CD1  330   1.161   6.123   3.525 -0.7855 -0.1130  0.5465
   20LEU   HD11  331   1.204   6.131   3.625  1.3088 -1.3135 -0.2089
   20LEU   HD12  332   1.105   6.032   3.503  0.6208 -0.6855 -0.8415
   20LEU   HD13  333   1.254   6.120   3.469 -0.5274  0.0654  0.9641
   20LEU    CD2  334   1.052   6.230   3.343 -0.0082 -0.1403  0.5287
   20LEU   HD21  335   0.990   6.309   3.302  0.7104  0.4478  0.5583
   20LEU   HD22  336   1.142   6.224   3.282  0.5869  1.9551  1.1299
   20LEU   HD23  337   0.989   6.142   3.330 -1.1051  0.7035  0.0084
   20LEU      C  338   0.762   6.410   3.666  0.2966 -0.8749 -0.5729
   20LEU      O  339   0.782   6.484   3.765  0.0128 -0.1517 -1.0493
   21MET      N  340   0.652   6.340   3.651 -0.0231  0.6121 -0.5242
   21MET      H  341   0.645   6.302   3.558 -0.8328  0.9124 -0.5995
   21MET     CA  342   0.566   6.282   3.754 -0.5645  0.4628  0.5901
   21MET     HA  343   0.584   6.350   3.838  1.8686 -0.6698  1.0500
   21MET     CB  344   0.416   6.271   3.716 -0.1440  0.1576  0.4530
   21MET    HB1  345   0.361   6.202   3.780 -1.1291 -0.2488 -0.7883
   21MET    HB2  346   0.412   6.208   3.627  4.8415 -1.5372  1.0589
   21MET     CG  347   0.334   6.400   3.711  0.4031 -0.7034 -0.0770
   21MET    HG1  348   0.248   6.380   3.647 -0.6674  1.3325  0.6402
   21MET    HG2  349   0.390   6.476   3.657 -0.9423  0.4423  0.0795
   21MET     SD  350   0.289   6.466   3.873  0.0980  0.2365  0.1763
   21MET     CE  351   0.109   6.437   3.866  0.4328  0.6587  0.4009
   21MET    HE1  352   0.074   6.335   3.851 -1.4135  1.2681  0.3593
   21MET    HE2  353   0.073   6.469   3.964  0.6693 -1.2219  1.1345
   21MET    HE3  354   0.056   6.495   3.790  0.1407 -1.3921 -1.0403
   21MET      C  355   0.631   6.154   3.791 -0.2116  0.3883  1.1053
   21MET      O  356   0.656   6.068   3.704 -0.3787  0.2854  0.3857
   22TY1      N  357   0.649   6.135   3.921 -0.2627  0.0652  0.4972
   22TY1      H  358   0.635   6.209   3.988  0.4221  0.3100  0.3798
   22TY1     CA  359   0.691   5.998   3.969  0.4276  0.0500  1.0545
   22TY1     HA  360   0.659   5.924   3.895 -0.1263  1.5940 -0.3222
   22TY1     CB  361   0.844   5.993   3.967 -0.1660  0.3118 -0.5619
   22TY1    HB1  362   0.885   6.084   3.923  0.4572 -1.0413 -3.0288
   22TY1    HB2  363   0.866   5.910   3.898  1.5025  0.3046 -0.0823
   22TY1     CG  364   0.910   5.966   4.099 -0.0471 -0.0278  0.0050
   22TY1    CD1  365   0.952   5.835   4.129 -0.0942  0.3396 -0.3380
   22TY1    HD1  366   0.937   5.761   4.052 -0.4840  0.9626 -0.8702
   22TY1    CE1  367   1.003   5.804   4.256  0.3248  0.0828 -0.5744
   22TY1    HE1  368   1.036   5.707   4.289 -0.6174  0.2724  1.0792
   22TY1     CZ  369   1.034   5.906   4.345  0.1705 -0.0989  0.3898
   22TY1     OH  370   1.099   5.877   4.467 -0.5116  0.4598  0.4985
   22TY1    HH1  371   1.118   5.959   4.513  4.2641 -0.0005 -0.0519
   22TY1    HH2  372   1.102   5.784   4.493 -0.9339 -0.2878 -1.8862
   22TY1    CE2  373   0.993   6.042   4.313 -0.5246  0.3528  0.0779
   22TY1    HE2  374   1.006   6.118   4.388 -2.7846 -0.4443  1.3992
   22TY1    CD2  375   0.936   6.072   4.186 -0.2887  0.6533  0.2955
   22TY1    HD2  376   0.917   6.175   4.162 -0.4206  0.3820 -0.8124
   22TY1      C  377   0.612   5.967   4.103  0.2078  0.5609  0.4553
   22TY1      O  378   0.602   6.050   4.190 -0.1035 -0.2640  0.4255
   23LY3      N  379   0.542   5.854   4.102  0.0149 -0.0531  0.0928
   23LY3      H  380   0.547   5.805   4.014  1.2792  0.6259 -0.2314
   23LY3     CA  381   0.435   5.816   4.208  0.5195 -0.8300  0.2332
   23LY3     HA  382   0.376   5.737   4.161  1.7133 -1.4307 -0.2977
   23LY3     CB  383   0.510   5.759   4.337  0.0531  0.2813  0.2488
   23LY3    HB1  384   0.452   5.763   4.429  0.7216  1.7718  0.6218
   23LY3    HB2  385   0.596   5.821   4.362 -1.3726  1.4041  2.7346
   23LY3     CG  386   0.557   5.616   4.304 -0.0132  0.1082  0.4207
   23LY3    HG1  387   0.637   5.624   4.230 -0.6915 -0.0229 -0.3348
   23LY3    HG2  388   0.476   5.554   4.269  0.0389 -0.3268  1.0471
   23LY3     CD  389   0.609   5.534   4.419 -0.7247 -0.7710 -0.6737
   23LY3    HD1  390   0.633   5.429   4.398  0.5862 -0.5931 -0.1576
   23LY3    HD2  391   0.539   5.532   4.502  0.0929  1.9614  0.1764
   23LY3     CE  392   0.735   5.612   4.476  0.5857  0.5765  0.5594
   23LY3    HE1  393   0.726   5.718   4.450  1.2492  0.6268  0.5302
   23LY3    HE2  394   0.826   5.577   4.427 -0.4843 -0.3546 -0.8307
   23LY3     NZ  395   0.745   5.591   4.623  0.5401  0.5241 -0.1865
   23LY3    HZ1  396   0.825   5.633   4.666 -0.6232  1.5727  1.0268
   23LY3    HZ2  397   0.669   5.646   4.661 -0.0161 -0.1319 -0.3180
   23LY3    HZ3  398   0.738   5.493   4.649 -0.1587  0.4137 -0.7490
   23LY3      C  399   0.332   5.933   4.233 -0.7067 -0.0177  0.2605
   23LY3      O  400   0.301   5.952   4.352  0.2230  0.1975 -0.4061
   24GLY      N  401   0.288   6.006   4.136  0.4488 -0.5734 -0.3936
   24GLY      H  402   0.320   5.995   4.041  0.3965  1.9842 -0.7707
   24GLY     CA  403   0.183   6.106   4.145 -0.0862  0.9450 -0.7896
   24GLY    HA1  404   0.116   6.075   4.225  1.8697  0.7597  0.8465
   24GLY    HA2  405   0.134   6.108   4.048  2.1575  0.7716 -2.0007
   24GLY      C  406   0.230   6.246   4.187  0.4054  0.5591  0.0503
   24GLY      O  407   0.140   6.338   4.197 -0.0757 -0.2231  0.2138
   25GLN      N  408   0.360   6.260   4.220  0.3146 -0.2458 -0.1877
   25GLN      H  409   0.425   6.185   4.203 -1.8912 -1.8449 -2.3467
   25GLN     CA  410   0.421   6.387   4.259  0.0105  0.0052 -0.0740
   25GLN     HA  411   0.349   6.464   4.233  1.1576  1.4486  0.8533
   25GLN     CB  412   0.448   6.384   4.407 -0.4509 -0.0119 -0.0668
   25GLN    HB1  413   0.510   6.470   4.433 -0.9609  0.3715 -0.1162
   25GLN    HB2  414   0.501   6.290   4.425  0.8549  0.7417  0.1932
   25GLN     CG  415   0.323   6.388   4.492  0.0262  0.9726 -0.2997
   25GLN    HG1  416   0.345   6.338   4.587  3.7134  2.9279  0.0244
   25GLN    HG2  417   0.246   6.327   4.444  1.0140  0.7154 -1.6091
   25GLN     CD  418   0.259   6.528   4.519  0.6706  0.2005 -0.1415
   25GLN    OE1  419   0.311   6.625   4.479 -0.1127 -0.1522 -0.1828
   25GLN    NE2  420   0.139   6.524   4.571 -0.3486  0.0696 -0.0934
   25GLN   HE21  421   0.084   6.440   4.557 -1.1639  0.6407 -0.3710
   25GLN   HE22  422   0.089   6.611   4.570 -1.1371 -0.2461  2.5274
   25GLN      C  423   0.535   6.439   4.167 -0.8358  0.8935  0.1859
   25GLN      O  424   0.616   6.350   4.125 -0.5617 -0.4750 -0.6572
   26PRO      N  425   0.541   6.567   4.129  0.4525  0.0642 -0.3518
   26PRO     CD  426   0.452   6.671   4.182 -0.7056 -0.1542  0.4479
   26PRO    HD1  427   0.471   6.679   4.288 -0.1899  0.9848  0.2845
   26PRO    HD2  428   0.348   6.644   4.161 -0.3671 -0.4370 -0.9837
   26PRO     CG  429   0.499   6.800   4.122  0.2070  0.1485  0.0363
   26PRO    HG1  430   0.570   6.853   4.185 -1.2331  0.0340  1.8543
   26PRO    HG2  431   0.415   6.870   4.120 -1.8153 -2.1372 -0.6370
   26PRO     CB  432   0.560   6.757   3.987  0.4273  0.4364  0.7966
   26PRO    HB1  433   0.633   6.825   3.942  1.4178 -1.3887 -0.4731
   26PRO    HB2  434   0.479   6.737   3.918 -1.2778  0.2563  2.7427
   26PRO     CA  435   0.625   6.620   4.026 -0.3681  0.3373 -0.0780
   26PRO     HA  436   0.623   6.560   3.935 -2.7474  2.3537 -1.4637
   26PRO      C  437   0.768   6.625   4.087  0.1232  0.1175  0.7075
   26PRO      O  438   0.777   6.661   4.203  0.8668  0.5143  0.2585
   27MET      N  439   0.874   6.610   4.005  0.3942 -0.0513 -0.4092
   27MET      H  440   0.847   6.575   3.914 -2.6653  1.0673 -0.0695
   27MET     CA  441   1.007   6.639   4.052 -0.4919  0.2054  0.2457
   27MET     HA  442   1.021   6.728   4.114  0.6256 -0.2855  0.7355
   27MET     CB  443   1.045   6.518   4.133  0.4391  0.5337  0.3654
   27MET    HB1  444   1.042   6.428   4.072 -2.4534 -0.1148  1.2629
   27MET    HB2  445   0.968   6.502   4.209 -0.4115 -0.4304 -0.6626
   27MET     CG  446   1.183   6.527   4.202 -0.6796 -0.7624  0.1913
   27MET    HG1  447   1.189   6.621   4.255  1.3985 -0.9207  0.3300
   27MET    HG2  448   1.251   6.554   4.122 -1.2263  1.7136  0.5057
   27MET     SD  449   1.254   6.386   4.300  0.3482  0.1101 -0.2362
   27MET     CE  450   1.404   6.472   4.360 -0.1272 -0.0418  0.1318
   27MET    HE1  451   1.466   6.406   4.421  0.9007  0.8766  0.1162
   27MET    HE2  452   1.467   6.515   4.283  0.5937  3.0551  2.2734
   27MET    HE3  453   1.365   6.549   4.427 -2.8624 -2.2375  1.3041
   27MET      C  454   1.102   6.649   3.932 -0.8056 -0.4045  0.1733
   27MET      O  455   1.076   6.592   3.823 -0.0529 -0.4700  0.7463
   28THR      N  456   1.219   6.713   3.947 -0.5199  0.7774  0.3731
   28THR      H  457   1.244   6.751   4.038 -1.5550 -1.2959  1.5939
   28THR     CA  458   1.313   6.744   3.847 -0.3663  0.6386  0.1877
   28THR     HA  459   1.283   6.742   3.743  0.7979 -2.2264 -0.1796
   28THR     CB  460   1.371   6.890   3.861  0.3151  1.0813  0.4061
   28THR     HB  461   1.425   6.893   3.955 -1.5621  0.3680  1.5683
   28THR    CG2  462   1.459   6.929   3.746 -0.7404  0.4046  0.2790
   28THR   HG21  463   1.474   7.036   3.733  0.4335  0.0096 -2.1130
   28THR   HG22  464   1.556   6.880   3.753 -1.9473 -1.9303  2.7626
   28THR   HG23  465   1.408   6.907   3.653  1.7491  0.5015 -1.1983
   28THR    OG1  466   1.268   6.979   3.851  0.7262 -0.6615  0.0111
   28THR    HG1  467   1.213   6.967   3.929 -1.0415  1.7031 -0.7642
   28THR      C  468   1.430   6.646   3.855 -0.1793  0.3372 -0.3489
   28THR      O  469   1.486   6.637   3.968  0.1008 -0.2859 -0.0860
   29PHE      N  470   1.465   6.577   3.746  0.2181 -0.6349 -0.3138
   29PHE      H  471   1.415   6.590   3.659 -0.9880 -0.8555  0.3190
   29PHE     CA  472   1.562   6.470   3.746  0.7893 -0.4994  0.9662
   29PHE     HA  473   1.598   6.439   3.844  1.0076 -1.3136  0.6355
   29PHE     CB  474   1.499   6.336   3.702 -0.2845  0.0184  0.0278
   29PHE    HB1  475   1.579   6.270   3.667 -0.5167 -0.0199 -0.4365
   29PHE    HB2  476   1.433   6.351   3.617 -0.2256  0.3025  0.0326
   29PHE     CG  477   1.422   6.265   3.807  0.5892  0.1868  0.0929
   29PHE    CD1  478   1.285   6.302   3.819  0.5055 -0.4971  0.6482
   29PHE    HD1  479   1.249   6.371   3.743  2.6716  0.2417  0.2370
   29PHE    CE1  480   1.196   6.237   3.907 -0.4459 -0.1293 -0.2255
   29PHE    HE1  481   1.094   6.270   3.903  0.3111  2.4088 -0.7376
   29PHE     CZ  482   1.247   6.141   3.990 -0.5195 -0.0468 -0.2749
   29PHE     HZ  483   1.184   6.099   4.067  0.7012  0.2561  0.9184
   29PHE    CE2  484   1.387   6.111   3.985  0.5169 -0.6364 -0.4365
   29PHE    HE2  485   1.439   6.045   4.053 -1.0225  1.5627  3.1160
   29PHE    CD2  486   1.472   6.171   3.894 -0.3202 -0.0142  0.8742
   29PHE    HD2  487   1.578   6.151   3.899 -0.3543 -0.3201  0.4485
   29PHE      C  488   1.680   6.498   3.650  0.1446  0.8470 -0.1985
   29PHE      O  489   1.672   6.587   3.567 -0.1636  0.2363  0.3556
   30ARG      N  490   1.790   6.422   3.671 -0.3599  0.0999 -0.0729
   30ARG      H  491   1.788   6.361   3.751 -0.2745 -0.9955 -0.8755
   30ARG     CA  492   1.912   6.405   3.589 -0.3419  0.3726  0.4355
   30ARG     HA  493   1.890   6.431   3.486  0.0964 -0.5014  0.1120
   30ARG     CB  494   2.014   6.510   3.643  0.3110  0.2476 -0.0516
   30ARG    HB1  495   2.097   6.501   3.573 -0.7268 -2.3113 -1.0632
   30ARG    HB2  496   2.048   6.477   3.741 -0.9874  1.0427  0.6923
   30ARG     CG  497   1.970   6.664   3.650  0.0800  0.1697  0.2601
   30ARG    HG1  498   1.887   6.686   3.717 -0.6187  1.7128 -1.0395
   30ARG    HG2  499   1.943   6.678   3.546 -2.2203  0.4995  0.8562
   30ARG     CD  500   2.093   6.754   3.688 -0.0648  0.6403  0.0961
   30ARG    HD1  501   2.123   6.716   3.785  0.1926 -1.1600 -0.6532
   30ARG    HD2  502   2.058   6.856   3.705  1.8670  1.1699  1.1852
   30ARG     NE  503   2.211   6.745   3.598 -0.0628  0.7483  0.2988
   30ARG     HE  504   2.198   6.711   3.504  0.0156 -1.4025  1.0206
   30ARG     CZ  505   2.336   6.753   3.642  0.5071 -0.1842 -0.0048
   30ARG    NH1  506   2.377   6.793   3.761 -0.1784 -0.6947  0.8913
   30ARG   HH11  507   2.313   6.829   3.830  1.6458  0.3416  2.1138
   30ARG   HH12  508   2.476   6.784   3.780  0.8621  3.0259 -1.4802
   30ARG    NH2  509   2.425   6.714   3.558  0.1972  0.0845 -0.0988
   30ARG   HH21  510   2.398   6.664   3.474  1.6811  1.3311 -1.3811
   30ARG   HH22  511   2.522   6.712   3.587  0.6851 -2.6989 -1.5642
   30ARG      C  512   1.970   6.260   3.591  0.8078 -0.3501 -0.3249
   30ARG      O  513   1.927   6.181   3.674  0.0971  0.8129  0.7423
   31LEU      N  514   2.059   6.220   3.495  0.7288  0.0693 -0.0430
   31LEU      H  515   2.096   6.300   3.445 -1.7485  0.8960 -0.6799
   31LEU     CA  516   2.114   6.087   3.468  0.4986  0.8917 -0.4868
   31LEU     HA  517   2.039   6.020   3.509  1.7404 -0.1732  0.0994
   31LEU     CB  518   2.148   6.067   3.319  0.9808  0.2590  0.0625
   31LEU    HB1  519   2.167   5.961   3.307 -3.4020 -0.5176 -1.9797
   31LEU    HB2  520   2.222   6.139   3.285 -0.4091  1.2787 -0.9328
   31LEU     CG  521   2.019   6.075   3.232 -0.5472 -0.5631  0.6930
   31LEU     HG  522   1.970   6.172   3.239  1.8487  0.6944  1.0934
   31LEU    CD1  523   2.069   6.074   3.085  1.1454 -0.6230 -0.2061
   31LEU   HD11  524   2.125   5.982   3.062  1.8735 -0.4223  0.7032
   31LEU   HD12  525   1.981   6.076   3.020  0.4304 -0.5821  0.7501
   31LEU   HD13  526   2.136   6.156   3.061  1.4650 -0.6827  0.4628
   31LEU    CD2  527   1.912   5.974   3.276  0.1462 -0.6721  0.5893
   31LEU   HD21  528   1.889   5.984   3.382  0.9656  1.2625  0.6184
   31LEU   HD22  529   1.826   5.990   3.210 -0.2008  0.1732  1.2267
   31LEU   HD23  530   1.957   5.876   3.260  0.1070 -0.5081 -0.6811
   31LEU      C  531   2.234   6.062   3.568 -0.5382  0.3338 -0.9790
   31LEU      O  532   2.344   6.119   3.556 -0.4124  0.2072  0.7163
   32LEU      N  533   2.211   5.960   3.648 -0.4656  0.0755 -0.1977
   32LEU      H  534   2.119   5.921   3.639 -0.0915 -1.0522  0.5658
   32LEU     CA  535   2.304   5.891   3.740 -0.0397  0.2294  0.6261
   32LEU     HA  536   2.348   5.973   3.797 -0.2558 -0.1961  1.4232
   32LEU     CB  537   2.234   5.796   3.835 -0.3646 -0.9914 -0.2840
   32LEU    HB1  538   2.162   5.738   3.777  0.4031 -0.9440 -1.3163
   32LEU    HB2  539   2.181   5.845   3.917  0.2731 -1.4887  0.4456
   32LEU     CG  540   2.327   5.696   3.913 -1.0741 -0.3222  0.3269
   32LEU     HG  541   2.391   5.638   3.847 -0.2879 -2.4774  2.7929
   32LEU    CD1  542   2.409   5.763   4.026  0.2437 -0.1507 -0.2458
   32LEU   HD11  543   2.493   5.822   3.988  0.3652  0.1036  0.3987
   32LEU   HD12  544   2.344   5.806   4.102 -1.5344  1.1688 -2.3945
   32LEU   HD13  545   2.468   5.688   4.080 -0.5844 -0.7013 -0.0879
   32LEU    CD2  546   2.227   5.601   3.972 -0.3715  0.3635  0.0294
   32LEU   HD21  547   2.281   5.553   4.054  0.3199  2.5958  0.9783
   32LEU   HD22  548   2.146   5.654   4.023 -0.8420 -0.4359  0.1329
   32LEU   HD23  549   2.187   5.537   3.893 -2.4324  0.0683  1.2275
   32LEU      C  550   2.419   5.830   3.652 -0.0355  0.1464 -0.2510
   32LEU      O  551   2.395   5.771   3.551  0.0971 -0.2404 -0.7717
   33LEU      N  552   2.546   5.845   3.702 -0.4290 -0.8230  0.6559
   33LEU      H  553   2.559   5.907   3.781  3.3645  0.7880 -0.9993
   33LEU     CA  554   2.668   5.803   3.641  0.4697  0.2767  1.0095
   33LEU     HA  555   2.746   5.844   3.704  1.0386  0.1144  0.4191
   33LEU     CB  556   2.678   5.643   3.663 -0.0698 -0.2992 -1.0094
   33LEU    HB1  557   2.608   5.597   3.593  0.9733 -1.4843 -1.2982
   33LEU    HB2  558   2.638   5.637   3.764 -0.2863  1.2294 -0.9759
   33LEU     CG  559   2.806   5.565   3.635 -0.1459  0.1498  0.2459
   33LEU     HG  560   2.820   5.561   3.527  1.9079  0.3189  0.4811
   33LEU    CD1  561   2.921   5.641   3.704  0.0536  0.1377  0.5492
   33LEU   HD11  562   3.010   5.579   3.713  2.1991  2.1362 -3.9318
   33LEU   HD12  563   2.943   5.730   3.645 -2.0092 -1.0560 -2.2646
   33LEU   HD13  564   2.885   5.676   3.801 -1.8333 -0.9544  0.2971
   33LEU    CD2  565   2.803   5.429   3.697 -0.3381  0.0843 -0.4003
   33LEU   HD21  566   2.882   5.369   3.652  0.6830  2.1770 -1.5553
   33LEU   HD22  567   2.827   5.438   3.803 -0.3468 -1.5962 -0.2297
   33LEU   HD23  568   2.702   5.390   3.698 -1.4902  2.8600  0.1160
   33LEU      C  569   2.699   5.853   3.496  0.5980 -0.0439  0.4599
   33LEU      O  570   2.805   5.813   3.444 -0.6010 -0.6508 -0.5677
   34VAL      N  571   2.617   5.934   3.428  0.3392  0.1134 -0.0319
   34VAL      H  572   2.538   5.973   3.477  1.9091  0.7616  2.1216
   34VAL     CA  573   2.653   6.003   3.297 -0.0533  0.6658 -0.4019
   34VAL     HA  574   2.715   5.938   3.235  0.0864 -0.6787  1.0886
   34VAL     CB  575   2.531   6.015   3.209 -0.3023  0.3659 -0.3313
   34VAL     HB  576   2.458   6.076   3.264  0.2194 -0.0850  0.9048
   34VAL    CG1  577   2.563   6.081   3.078  0.5087  0.1291  0.2104
   34VAL   HG11  578   2.663   6.058   3.040 -0.1954 -4.1818  0.4167
   34VAL   HG12  579   2.493   6.056   2.997  0.0903 -2.4577  1.2622
   34VAL   HG13  580   2.544   6.185   3.105 -1.2148 -0.5399  1.8505
   34VAL    CG2  581   2.463   5.877   3.184  0.2457 -0.0212 -0.0667
   34VAL   HG21  582   2.368   5.897   3.134 -0.5946  2.5515  2.3357
   34VAL   HG22  583   2.522   5.810   3.121  0.3288  0.1098 -0.1281
   34VAL   HG23  584   2.445   5.826   3.278  0.3733 -1.5647 -0.8389
   34VAL      C  585   2.730   6.127   3.323  0.0445 -0.3724  0.9823
   34VAL      O  586   2.709   6.199   3.418  0.3646  0.2616 -0.0114
   35AS4      N  587   2.827   6.155   3.236 -0.1201 -0.5980 -0.1019
   35AS4      H  588   2.839   6.086   3.163 -1.5366  1.1141 -2.0552
   35AS4     CA  589   2.896   6.282   3.219 -0.4075 -0.2492 -0.0436
   35AS4     HA  590   2.869   6.359   3.292  0.6230 -1.7775  2.0430
   35AS4     CB  591   3.041   6.258   3.236 -0.2971 -0.3059 -0.1294
   35AS4    HB1  592   3.080   6.178   3.173  1.5238  0.8122 -0.5128
   35AS4    HB2  593   3.051   6.227   3.340  1.7904 -1.7429 -0.6791
   35AS4     CG  594   3.123   6.386   3.208 -0.1130  0.7611 -0.0081
   35AS4    OD1  595   3.238   6.376   3.161  0.0325  0.2205 -0.2701
   35AS4   HD11  596   3.233   6.329   3.078 -0.9502 -0.5281  0.1878
   35AS4   HD12  597   3.307   6.399   3.224 -1.0984  2.6995  0.1785
   35AS4    OD2  598   3.075   6.501   3.211  0.5954 -0.4081  0.0758
   35AS4   HD21  599   3.123   6.560   3.152  0.6845 -1.9197 -1.4278
   35AS4   HD22  600   3.040   6.523   3.298 -2.1941  3.3806 -1.6988
   35AS4      C  601   2.859   6.343   3.082 -0.2618 -0.1361 -0.0290
   35AS4      O  602   2.900   6.287   2.979  0.0847  0.4509  0.5157
   36THR      N  603   2.778   6.447   3.075  0.5131 -0.2335  1.5644
   36THR      H  604   2.744   6.488   3.161  1.5901  0.2519  1.7744
   36THR     CA  605   2.733   6.509   2.946  0.6380  0.1923  0.0729
   36THR     HA  606   2.748   6.432   2.871  3.5987  1.7069 -1.0660
   36THR     CB  607   2.579   6.549   2.957 -0.1727 -0.4518  0.3676
   36THR     HB  608   2.552   6.612   2.872 -2.2456 -3.2406 -1.2270
   36THR    CG2  609   2.469   6.438   2.949 -0.3089 -0.3878  0.0547
   36THR   HG21  610   2.481   6.380   3.040 -0.5672 -0.3443  0.1151
   36THR   HG22  611   2.374   6.490   2.943  0.3631  0.7882 -0.7931
   36THR   HG23  612   2.492   6.386   2.855  0.3160  0.4671 -0.2790
   36THR    OG1  613   2.541   6.603   3.081  0.3866  0.4725 -0.3801
   36THR    HG1  614   2.538   6.529   3.141  1.0394  0.3211 -0.5196
   36THR      C  615   2.807   6.632   2.901  1.1785  0.8872 -0.0690
   36THR      O  616   2.840   6.711   2.990 -0.0365  0.1334  0.7767
   37PRO      N  617   2.821   6.654   2.769 -0.1090  0.5063 -0.5842
   37PRO     CD  618   2.784   6.563   2.659 -0.2969 -0.3720 -0.2354
   37PRO    HD1  619   2.698   6.502   2.685  0.0014  0.0736  2.0215
   37PRO    HD2  620   2.870   6.503   2.629 -0.0471  0.9449 -2.3246
   37PRO     CG  621   2.756   6.657   2.541  0.3935  0.0170  0.1588
   37PRO    HG1  622   2.655   6.696   2.548  0.0873 -0.5069 -1.2146
   37PRO    HG2  623   2.772   6.608   2.445 -1.2527 -1.4430  0.5871
   37PRO     CB  624   2.868   6.762   2.558  0.1829  0.3074  0.1184
   37PRO    HB1  625   2.841   6.860   2.519  0.8490  1.2392  1.8872
   37PRO    HB2  626   2.960   6.724   2.513 -1.2102 -1.3695 -1.4528
   37PRO     CA  627   2.870   6.781   2.710  0.2482  0.5472 -0.5020
   37PRO     HA  628   2.970   6.814   2.738  0.7298  0.1603 -1.7031
   37PRO      C  629   2.779   6.899   2.753  0.3959 -0.2400  0.1787
   37PRO      O  630   2.666   6.883   2.787  0.2411 -0.1953  0.0216
   38GL4      N  631   2.836   7.020   2.742  0.7657  0.7335  0.1797
   38GL4      H  632   2.932   7.025   2.713  0.6774 -1.8875 -0.9147
   38GL4     CA  633   2.765   7.143   2.769  0.2401 -0.5686 -0.0482
   38GL4     HA  634   2.690   7.123   2.845 -0.3939 -0.1347 -0.5418
   38GL4     CB  635   2.856   7.251   2.822 -0.3179  0.5953  0.5115
   38GL4    HB1  636   2.797   7.338   2.848  0.4367  0.6989  1.9568
   38GL4    HB2  637   2.926   7.274   2.742  0.5203 -0.8096  0.8048
   38GL4     CG  638   2.946   7.222   2.938  0.5580 -0.5559  0.1424
   38GL4    HG1  639   3.014   7.305   2.958 -0.5594  0.4200 -0.0202
   38GL4    HG2  640   3.016   7.140   2.918  0.9062 -0.2045 -0.1123
   38GL4     CD  641   2.877   7.202   3.074  0.1018  0.1875  1.4976
   38GL4    OE1  642   2.754   7.216   3.083 -0.1849  0.3787 -0.3366
   38GL4   HE11  643   2.718   7.201   2.995  1.1774 -1.4081 -0.6479
   38GL4   HE12  644   2.728   7.251   3.169 -0.5380 -0.2693 -0.1653
   38GL4    OE2  645   2.946   7.188   3.172 -0.1189 -0.2429 -0.3060
   38GL4   HE21  646   2.922   7.248   3.242  1.9166  0.8273 -0.4543
   38GL4   HE22  647   3.022   7.128   3.167  0.3186 -0.0784  2.6577
   38GL4      C  648   2.694   7.200   2.645  0.6551 -0.4911  0.2039
   38GL4      O  649   2.723   7.179   2.528  0.1191 -0.5461  0.1327
   39THR      N  650   2.587   7.275   2.674  0.3041  0.9610  0.2568
   39THR      H  651   2.561   7.276   2.771  0.7923  3.1338  0.4251
   39THR     CA  652   2.497   7.343   2.590 -0.2819 -0.3875 -1.2175
   39THR     HA  653   2.527   7.332   2.486  1.2566  0.6043 -0.9146
   39THR     CB  654   2.355   7.279   2.598 -0.2569 -0.6126 -0.7700
   39THR     HB  655   2.280   7.352   2.568  0.2293 -0.1737 -0.9533
   39THR    CG2  656   2.358   7.163   2.505 -0.7629  0.4688 -0.3831
   39THR   HG21  657   2.446   7.100   2.502 -0.9281  0.1899  0.5563
   39THR   HG22  658   2.284   7.097   2.549  1.7690 -0.9672  2.0561
   39THR   HG23  659   2.319   7.195   2.408  0.4976 -0.5132 -1.2495
   39THR    OG1  660   2.310   7.255   2.728 -0.5858  0.6829 -0.2025
   39THR    HG1  661   2.218   7.281   2.733 -1.0414 -0.4169 -2.0328
   39THR      C  662   2.469   7.488   2.620 -0.7284  0.0724  0.0144
   39THR      O  663   2.428   7.562   2.530  0.0558 -0.1016 -0.1421
   40LY3      N  664   2.509   7.535   2.740 -0.4752 -0.3632  0.5332
   40LY3      H  665   2.537   7.469   2.811 -1.0096  0.3962  1.4799
   40LY3     CA  666   2.494   7.679   2.787 -0.3187  0.3214  0.6323
   40LY3     HA  667   2.498   7.745   2.701  1.4642 -1.1386 -0.4670
   40LY3     CB  668   2.354   7.690   2.849 -1.3143 -0.3795 -0.4509
   40LY3    HB1  669   2.288   7.659   2.767  0.9954 -0.0684 -2.5434
   40LY3    HB2  670   2.328   7.792   2.874 -0.0418 -0.0605 -0.3832
   40LY3     CG  671   2.338   7.596   2.978  0.0581 -0.3063  0.4349
   40LY3    HG1  672   2.431   7.607   3.034  1.1081 -0.6709 -1.1399
   40LY3    HG2  673   2.342   7.496   2.935 -1.8186  0.7352 -2.4665
   40LY3     CD  674   2.221   7.616   3.072  0.7704 -0.3882 -0.0332
   40LY3    HD1  675   2.209   7.718   3.110 -1.1114  0.5983 -2.9486
   40LY3    HD2  676   2.210   7.544   3.154 -0.5679 -1.9093 -1.4696
   40LY3     CE  677   2.096   7.588   2.995  0.0296 -0.1843 -0.0019
   40LY3    HE1  678   2.098   7.490   2.949 -1.3163  0.1243 -0.7840
   40LY3    HE2  679   2.089   7.662   2.915  1.7350  1.2721  1.1037
   40LY3     NZ  680   1.973   7.613   3.074 -0.4341 -0.2502 -0.4119
   40LY3    HZ1  681   1.975   7.552   3.154  1.1794 -1.9610 -1.6644
   40LY3    HZ2  682   1.957   7.707   3.108 -0.6773 -0.4089 -0.0825
   40LY3    HZ3  683   1.891   7.606   3.016  0.0774  0.2528 -1.2202
   40LY3      C  684   2.605   7.737   2.877  0.0469  0.6932  0.6161
   40LY3      O  685   2.582   7.833   2.950  0.0138 -0.1654  0.5263
   41HI1      N  686   2.715   7.667   2.898  0.0598 -0.7099 -0.6463
   41HI1      H  687   2.735   7.594   2.832 -0.5727 -1.0279 -0.4945
   41HI1     CA  688   2.816   7.707   3.001  0.1099  0.6731  0.2921
   41HI1     HA  689   2.768   7.692   3.097  1.2512 -1.1128  0.6409
   41HI1     CB  690   2.925   7.599   2.994 -0.6094  0.8479  0.1662
   41HI1    HB1  691   2.977   7.597   2.898 -0.8851 -4.2839 -0.1262
   41HI1    HB2  692   2.877   7.501   2.994  1.4098 -0.1932  1.3754
   41HI1     CG  693   3.029   7.596   3.100 -0.5912 -0.0195 -0.0758
   41HI1    ND1  694   3.140   7.675   3.109  0.2406 -0.2758 -0.2414
   41HI1    HD1  695   3.161   7.761   3.059 -2.5665  1.0061  0.5473
   41HI1    CE1  696   3.205   7.638   3.218  0.6236 -0.0979  0.3433
   41HI1    HE1  697   3.295   7.683   3.255  0.2571  0.4391  0.5887
   41HI1    NE2  698   3.140   7.537   3.281 -0.8863  0.3571  0.1125
   41HI1    HE2  699   3.166   7.489   3.366 -0.3843  0.5788  0.0908
   41HI1    CD2  700   3.026   7.513   3.208  0.3721 -0.6290  0.0413
   41HI1    HD2  701   2.950   7.440   3.233 -0.0520 -0.0183  0.5860
   41HI1      C  702   2.885   7.843   2.980 -0.1595  0.1817 -0.7400
   41HI1      O  703   2.916   7.879   2.865 -0.1470 -0.1713 -0.1983
   42PRO      N  704   2.914   7.914   3.092 -0.7883  0.5962  0.2446
   42PRO     CD  705   2.867   7.886   3.227 -0.1732 -0.7315 -0.1293
   42PRO    HD1  706   2.928   7.807   3.270  2.0681 -1.2455 -3.8100
   42PRO    HD2  707   2.759   7.873   3.235 -0.6474  2.1868 -0.5818
   42PRO     CG  708   2.888   8.018   3.310 -0.0525  0.3148 -0.4782
   42PRO    HG1  709   2.951   7.987   3.394 -1.7953  0.9575  1.1520
   42PRO    HG2  710   2.794   8.064   3.341  0.4331  0.5866  0.6450
   42PRO     CB  711   2.968   8.106   3.230  0.0546 -0.1693 -0.1408
   42PRO    HB1  712   3.069   8.112   3.271  0.4310  1.6566 -1.1852
   42PRO    HB2  713   2.934   8.209   3.240  0.6505  0.2278 -1.7243
   42PRO     CA  714   2.958   8.054   3.085  0.1152 -0.4227  0.0246
   42PRO     HA  715   2.887   8.117   3.033 -0.2628  0.6465  1.7526
   42PRO      C  716   3.095   8.066   3.011 -0.2526 -0.1488 -0.1299
   42PRO      O  717   3.121   8.162   2.933 -0.2879  0.3882  0.2527
   43LY3      N  718   3.188   7.966   3.033 -0.2697 -0.5351 -0.7471
   43LY3      H  719   3.161   7.889   3.092 -1.8887 -1.9019 -3.0776
   43LY3     CA  720   3.328   7.974   2.979 -0.8558 -0.4608 -0.3546
   43LY3     HA  721   3.355   8.075   2.950 -0.6075 -0.4782 -0.1838
   43LY3     CB  722   3.420   7.948   3.094 -0.8139  0.4142 -0.3189
   43LY3    HB1  723   3.516   7.926   3.048 -0.8254 -1.0478  0.2862
   43LY3    HB2  724   3.396   7.851   3.138 -1.0258  0.9594  0.8225
   43LY3     CG  725   3.443   8.059   3.198 -0.0337 -0.1410  0.1311
   43LY3    HG1  726   3.513   8.019   3.271  0.3911 -0.0711 -0.2374
   43LY3    HG2  727   3.349   8.089   3.245  0.8747  0.6619  1.4956
   43LY3     CD  728   3.491   8.192   3.140 -0.1898 -0.8097  0.2212
   43LY3    HD1  729   3.416   8.244   3.081  1.1981 -0.3856 -1.2119
   43LY3    HD2  730   3.581   8.180   3.080 -0.5776 -1.1370 -0.3043
   43LY3     CE  731   3.527   8.283   3.264 -0.7926 -0.1159 -0.3439
   43LY3    HE1  732   3.602   8.233   3.325  2.2105  1.4735 -2.4649
   43LY3    HE2  733   3.440   8.297   3.328 -0.7659  2.7108 -0.8272
   43LY3     NZ  734   3.582   8.417   3.221  0.0137  0.1474  0.3775
   43LY3    HZ1  735   3.668   8.415   3.168  0.9827  0.2944  1.8712
   43LY3    HZ2  736   3.519   8.476   3.168  0.6224 -1.0997 -1.8412
   43LY3    HZ3  737   3.597   8.467   3.307 -0.8910  1.7172 -0.3352
   43LY3      C  738   3.351   7.870   2.863  0.5374  0.0599  0.2824
   43LY3      O  739   3.447   7.880   2.791  0.1262 -0.0725 -0.2247
   44LY3      N  740   3.260   7.773   2.848 -0.0936  0.1655 -0.1712
   44LY3      H  741   3.188   7.759   2.917  0.1589 -0.4449 -0.0262
   44LY3     CA  742   3.267   7.670   2.745 -0.6118 -0.2793 -0.1183
   44LY3     HA  743   3.364   7.674   2.695 -0.7098  0.7080 -0.2325
   44LY3     CB  744   3.257   7.527   2.795  0.7358 -0.6513  0.1842
   44LY3    HB1  745   3.169   7.521   2.860  0.5870 -1.3399 -0.0669
   44LY3    HB2  746   3.341   7.510   2.862 -0.3147 -0.9925  1.4588
   44LY3     CG  747   3.253   7.413   2.690 -0.6832 -0.0510 -0.1260
   44LY3    HG1  748   3.172   7.437   2.621 -1.9585  0.9431  1.6229
   44LY3    HG2  749   3.232   7.316   2.736 -2.2022 -1.3910 -3.3625
   44LY3     CD  750   3.376   7.405   2.605 -0.2961  0.6484  0.1736
   44LY3    HD1  751   3.399   7.498   2.552 -0.1686  0.3578 -0.2887
   44LY3    HD2  752   3.361   7.319   2.540 -1.6888  0.5201  0.6416
   44LY3     CE  753   3.504   7.384   2.688 -0.4142  0.4352  1.2256
   44LY3    HE1  754   3.510   7.282   2.726  1.6813  0.8136  2.0142
   44LY3    HE2  755   3.510   7.450   2.774 -2.2598  0.7495  1.1518
   44LY3     NZ  756   3.633   7.410   2.611 -0.5486  0.4620 -0.5294
   44LY3    HZ1  757   3.631   7.489   2.548  1.5461 -0.1129 -1.3965
   44LY3    HZ2  758   3.704   7.421   2.682 -0.8499  2.1277 -0.4487
   44LY3    HZ3  759   3.658   7.326   2.561 -0.9358 -0.2283  0.4098
   44LY3      C  760   3.188   7.716   2.622 -0.4593  0.3274 -0.1469
   44LY3      O  761   3.214   7.673   2.512 -1.2410 -0.4286  0.2580
   45GLY      N  762   3.088   7.806   2.642 -0.6712 -0.4030  0.3674
   45GLY      H  763   3.073   7.841   2.735 -1.1990 -1.3242  0.6375
   45GLY     CA  764   2.964   7.801   2.565 -0.1576  0.8708  0.8030
   45GLY    HA1  765   2.974   7.848   2.467 -1.9893  1.4326  0.8446
   45GLY    HA2  766   2.879   7.843   2.619 -1.1960  0.3015 -0.3526
   45GLY      C  767   2.914   7.660   2.539 -0.0294 -0.0885  0.4328
   45GLY      O  768   2.840   7.604   2.622 -0.8197  0.2542 -0.0549
   46VAL      N  769   2.916   7.617   2.409 -0.1641 -0.0969  0.4294
   46VAL      H  770   2.978   7.666   2.345  0.4980 -0.2699  0.9258
   46VAL     CA  771   2.860   7.486   2.361  0.1669 -0.8707  0.0118
   46VAL     HA  772   2.786   7.458   2.435 -1.4624  1.5933 -0.5708
   46VAL     CB  773   2.783   7.506   2.236  0.8057 -0.2246  0.6947
   46VAL     HB  774   2.839   7.548   2.153 -0.7842 -0.2154 -0.4304
   46VAL    CG1  775   2.742   7.368   2.182  0.1317  0.1526 -0.2209
   46VAL   HG11  776   2.705   7.317   2.270 -1.4406  4.3124  1.8261
   46VAL   HG12  777   2.651   7.382   2.123 -0.8090 -2.1939  0.5845
   46VAL   HG13  778   2.820   7.304   2.141  1.0466  0.6136  0.7456
   46VAL    CG2  779   2.662   7.594   2.240  0.1038 -0.4398  0.6243
   46VAL   HG21  780   2.625   7.629   2.143  1.8595 -0.1865 -0.0117
   46VAL   HG22  781   2.580   7.550   2.295 -0.0387 -0.7640  0.1574
   46VAL   HG23  782   2.679   7.692   2.285 -1.4793  0.7397 -1.1783
   46VAL      C  783   2.973   7.389   2.331  0.2979 -0.1014  0.2691
   46VAL      O  784   3.068   7.422   2.260 -0.1919 -0.2749  0.3126
   47GL4      N  785   2.965   7.268   2.390  0.3753 -1.0764  0.7209
   47GL4      H  786   2.875   7.242   2.430 -0.1633  1.1834  1.0912
   47GL4     CA  787   3.067   7.169   2.371 -0.5505  0.4298 -0.4181
   47GL4     HA  788   3.161   7.216   2.342  1.1030 -3.4389 -2.1137
   47GL4     CB  789   3.080   7.103   2.504 -0.5287 -0.0435  0.4999
   47GL4    HB1  790   2.987   7.053   2.531 -0.8207  0.0275 -0.3303
   47GL4    HB2  791   3.095   7.184   2.576  1.3834 -0.4635  0.6236
   47GL4     CG  792   3.184   6.986   2.530  0.0217 -0.2305 -0.6497
   47GL4    HG1  793   3.154   6.901   2.469 -2.6323 -0.5226  0.8851
   47GL4    HG2  794   3.165   6.964   2.635  0.5316 -0.2235 -0.5557
   47GL4     CD  795   3.332   7.018   2.516  0.0706 -0.3183  0.5138
   47GL4    OE1  796   3.411   6.998   2.606 -0.0828  0.1405 -0.4548
   47GL4   HE11  797   3.400   7.058   2.680 -1.8926 -0.9381  0.2211
   47GL4   HE12  798   3.472   6.925   2.592  0.2854  0.6260 -1.4802
   47GL4    OE2  799   3.361   7.068   2.404 -0.2047  0.6064 -0.2915
   47GL4   HE21  800   3.294   7.128   2.372  1.5192  0.9183 -3.7354
   47GL4   HE22  801   3.440   7.033   2.363 -0.0814 -1.4007  1.4391
   47GL4      C  802   3.032   7.074   2.253  0.5573 -0.1094  0.3205
   47GL4      O  803   2.919   7.076   2.191  0.1998 -0.2746 -0.1274
   48LY3      N  804   3.137   7.000   2.205  0.5174 -0.6066  0.0873
   48LY3      H  805   3.228   6.999   2.248  0.2616 -1.8809  0.6532
   48LY3     CA  806   3.097   6.915   2.087 -0.0802  0.1227  0.4972
   48LY3     HA  807   3.075   6.978   2.002  1.5054 -2.0467 -1.6582
   48LY3     CB  808   3.210   6.813   2.054 -0.1432  0.2388  0.3739
   48LY3    HB1  809   3.281   6.868   1.992  0.6838 -2.1080 -0.8903
   48LY3    HB2  810   3.183   6.735   1.983  1.3011  1.0603 -1.1583
   48LY3     CG  811   3.284   6.739   2.168  0.6338 -0.0866  0.3536
   48LY3    HG1  812   3.208   6.673   2.210 -0.0094  1.3666  1.5930
   48LY3    HG2  813   3.334   6.796   2.246 -0.7080  3.3273 -1.0876
   48LY3     CD  814   3.393   6.646   2.101 -0.5828  0.5429 -0.5809
   48LY3    HD1  815   3.448   6.696   2.021 -0.9997  1.9212 -0.0470
   48LY3    HD2  816   3.343   6.560   2.057  0.3612 -0.5638  0.4791
   48LY3     CE  817   3.494   6.600   2.209  0.3536  0.6099  0.5245
   48LY3    HE1  818   3.555   6.526   2.158  0.3192  2.4123 -2.3899
   48LY3    HE2  819   3.438   6.543   2.283  0.5029 -1.1577 -0.6562
   48LY3     NZ  820   3.589   6.711   2.242 -0.6734 -0.2842 -0.3075
   48LY3    HZ1  821   3.666   6.699   2.179 -1.2542 -0.1548 -1.0517
   48LY3    HZ2  822   3.559   6.807   2.230  0.9803  0.1018 -1.6228
   48LY3    HZ3  823   3.614   6.702   2.340  0.0913  1.0380 -0.3557
   48LY3      C  824   2.978   6.825   2.114 -0.1845  0.1790  0.1674
   48LY3      O  825   2.974   6.759   2.215  0.3923  0.3140 -0.3329
   49TY1      N  826   2.887   6.817   2.017 -0.0758 -0.1141  0.1577
   49TY1      H  827   2.908   6.879   1.941 -1.8264 -0.9472 -1.0701
   49TY1     CA  828   2.759   6.749   2.016 -0.2275  0.0850 -0.0775
   49TY1     HA  829   2.704   6.776   1.926  1.4353  1.8456 -0.6470
   49TY1     CB  830   2.785   6.595   2.000  0.0173  0.2837 -0.1599
   49TY1    HB1  831   2.690   6.541   2.001  0.7076 -0.9881  1.0529
   49TY1    HB2  832   2.841   6.546   2.080  0.5624  0.8678 -0.1799
   49TY1     CG  833   2.863   6.561   1.872 -0.0053 -0.4434 -0.2026
   49TY1    CD1  834   2.798   6.533   1.752  0.2682  0.4882 -0.3245
   49TY1    HD1  835   2.690   6.533   1.743  0.3080  0.0492 -0.8637
   49TY1    CE1  836   2.869   6.494   1.638  0.3379 -0.0215 -0.2636
   49TY1    HE1  837   2.818   6.463   1.548  0.8020  0.4825 -0.7082
   49TY1     CZ  838   3.009   6.486   1.649 -0.2296  0.1155  0.1772
   49TY1     OH  839   3.083   6.434   1.546  0.2724 -0.1751  0.7244
   49TY1    HH1  840   3.168   6.399   1.575 -0.6323 -2.5585  0.7237
   49TY1    HH2  841   3.037   6.430   1.462  2.2778  0.0743 -0.4491
   49TY1    CE2  842   3.079   6.514   1.769 -0.8364 -0.2111  0.2924
   49TY1    HE2  843   3.187   6.504   1.770 -0.4866  2.6223  0.1980
   49TY1    CD2  844   3.005   6.541   1.886  0.6146 -0.1216  0.0869
   49TY1    HD2  845   3.056   6.551   1.981  0.3715 -1.0277  0.3197
   49TY1      C  846   2.668   6.783   2.137 -0.3374  0.2341  0.4312
   49TY1      O  847   2.575   6.707   2.164 -0.3973  0.0251  0.5078
   50GLY      N  848   2.676   6.899   2.199  0.4641 -0.4730 -1.1591
   50GLY      H  849   2.756   6.957   2.176  1.9532 -0.5597  2.8650
   50GLY     CA  850   2.584   6.946   2.304  0.0514 -0.4556 -0.2934
   50GLY    HA1  851   2.621   7.045   2.331  0.4252 -0.7329  0.2341
   50GLY    HA2  852   2.586   6.885   2.395  0.0266  2.3385  1.7336
   50GLY      C  853   2.429   6.953   2.263  0.3022  0.5384  0.5430
   50GLY      O  854   2.353   6.884   2.331  0.2384  0.4492  0.2856
   51PRO      N  855   2.382   7.018   2.155 -0.4759 -0.6335 -0.1380
   51PRO     CD  856   2.448   7.135   2.099  0.0148 -0.2386  0.0100
   51PRO    HD1  857   2.514   7.107   2.017  2.3323  1.2149  1.3089
   51PRO    HD2  858   2.508   7.193   2.169 -0.8600 -0.1881  0.7335
   51PRO     CG  859   2.329   7.217   2.045  0.0641  0.0953 -0.6071
   51PRO    HG1  860   2.361   7.282   1.963  0.5540 -0.4373 -0.8449
   51PRO    HG2  861   2.280   7.275   2.123 -0.5062 -0.5390 -0.4906
   51PRO     CB  862   2.236   7.109   1.993  0.2500 -0.1791 -0.0406
   51PRO    HB1  863   2.268   7.064   1.899 -2.8200 -1.2380 -0.7130
   51PRO    HB2  864   2.135   7.145   1.975  0.9920  0.7412 -2.8082
   51PRO     CA  865   2.250   7.003   2.103 -0.2424 -0.1639 -0.0455
   51PRO     HA  866   2.191   7.025   2.193 -2.4536 -1.4030 -1.1203
   51PRO      C  867   2.199   6.868   2.056 -0.7822  1.0135 -0.0334
   51PRO      O  868   2.086   6.831   2.077  0.8822  0.3806  0.6359
   52GL4      N  869   2.286   6.783   2.001 -0.5108  1.1402 -0.0731
   52GL4      H  870   2.381   6.813   1.985 -0.5771  2.3435  1.5522
   52GL4     CA  871   2.243   6.644   1.970  0.9975 -0.7514 -0.0280
   52GL4     HA  872   2.140   6.644   1.933  0.4910 -1.4292  1.3175
   52GL4     CB  873   2.338   6.585   1.864  0.1866  0.4443  0.5137
   52GL4    HB1  874   2.328   6.477   1.849 -2.1571  0.8352 -1.4909
   52GL4    HB2  875   2.442   6.597   1.892 -0.2235 -0.7291  2.7536
   52GL4     CG  876   2.322   6.645   1.716  0.5420  0.2908 -1.2559
   52GL4    HG1  877   2.378   6.584   1.645 -0.2966 -0.9835 -0.8678
   52GL4    HG2  878   2.365   6.745   1.723 -1.6503  1.2003  0.8431
   52GL4     CD  879   2.178   6.648   1.661  0.2646  0.5842 -1.1897
   52GL4    OE1  880   2.128   6.751   1.609  0.1924 -0.1240 -0.0267
   52GL4   HE11  881   2.043   6.781   1.644  0.3226  1.0045 -0.6269
   52GL4   HE12  882   2.188   6.799   1.552 -0.6178  2.2894  1.0324
   52GL4    OE2  883   2.109   6.550   1.678 -0.1078  0.2725 -0.2978
   52GL4   HE21  884   2.021   6.579   1.703 -0.8277 -1.7060 -0.3272
   52GL4   HE22  885   2.159   6.472   1.652 -0.9663 -0.1082 -0.8449
   52GL4      C  886   2.230   6.548   2.095  0.0813  0.0718  0.4389
   52GL4      O  887   2.137   6.471   2.106 -0.1460  0.2561 -0.2726
   53ALA      N  888   2.314   6.563   2.197 -0.7849  0.6678 -0.1090
   53ALA      H  889   2.386   6.632   2.182  0.1819 -0.6658 -1.8854
   53ALA     CA  890   2.302   6.497   2.331 -0.4705 -0.1678 -0.7730
   53ALA     HA  891   2.292   6.391   2.306  0.5873 -0.9988  1.9966
   53ALA     CB  892   2.420   6.518   2.426 -0.0863 -0.3327  0.2297
   53ALA    HB1  893   2.513   6.521   2.369  0.5398  0.1532  1.2452
   53ALA    HB2  894   2.416   6.611   2.482 -0.1900  0.2352 -0.7002
   53ALA    HB3  895   2.429   6.434   2.495 -3.0865 -0.7398  0.2601
   53ALA      C  896   2.172   6.530   2.403  0.3562 -0.2709  0.4352
   53ALA      O  897   2.113   6.454   2.477 -0.7565 -0.5802  0.3301
   54SER      N  898   2.131   6.655   2.390  0.2797 -0.3233 -0.0347
   54SER      H  899   2.201   6.713   2.345  1.4906 -0.4682  1.5896
   54SER     CA  900   2.016   6.718   2.450  0.8440 -0.2797 -0.6429
   54SER     HA  901   2.001   6.690   2.555  1.0063  1.4919 -0.1098
   54SER     CB  902   2.024   6.870   2.447 -0.3237  0.1104  0.3399
   54SER    HB1  903   2.037   6.906   2.345  1.3502 -3.1136 -0.6950
   54SER    HB2  904   2.092   6.906   2.524 -2.4643  0.7401  2.0282
   54SER     OG  905   1.899   6.915   2.499 -0.3152  0.4927 -0.2047
   54SER     HG  906   1.916   7.007   2.521 -1.9966  0.7583  0.1549
   54SER      C  907   1.893   6.669   2.373 -0.6434 -0.5937 -0.1237
   54SER      O  908   1.805   6.606   2.427  0.4531 -0.6863 -0.3819
   55ALA      N  909   1.895   6.678   2.238 -0.6797  0.0680 -0.4302
   55ALA      H  910   1.973   6.727   2.199  0.0865  0.5147  1.5389
   55ALA     CA  911   1.779   6.631   2.163  0.0306 -0.0705 -0.2434
   55ALA     HA  912   1.691   6.660   2.220 -1.5585 -1.0676 -2.0908
   55ALA     CB  913   1.763   6.700   2.028 -0.0155  0.2076 -0.3074
   55ALA    HB1  914   1.663   6.668   2.000 -0.7320  1.2695  0.9573
   55ALA    HB2  915   1.761   6.808   2.039 -0.8004  0.1348  0.4089
   55ALA    HB3  916   1.838   6.667   1.956 -1.5637  1.8504 -2.8538
   55ALA      C  917   1.752   6.477   2.161 -0.6128  0.1831 -0.1022
   55ALA      O  918   1.634   6.432   2.159  0.0649 -0.2874  0.2813
   56PHE      N  919   1.857   6.387   2.173  0.1122  0.0934  0.7857
   56PHE      H  920   1.952   6.422   2.175  0.3723 -0.5227 -0.3191
   56PHE     CA  921   1.839   6.246   2.204 -0.0849 -0.2797  0.4731
   56PHE     HA  922   1.787   6.207   2.116 -0.6335 -0.0609  0.6941
   56PHE     CB  923   1.974   6.169   2.210 -0.2540  0.1953 -0.1686
   56PHE    HB1  924   2.038   6.225   2.278  2.3304 -0.4216 -1.9272
   56PHE    HB2  925   2.028   6.193   2.118  0.8898  0.6863  0.5910
   56PHE     CG  926   1.974   6.022   2.224  0.3986  0.3510 -0.4396
   56PHE    CD1  927   1.977   5.959   2.353  0.0759  0.8795  0.9255
   56PHE    HD1  928   1.984   6.023   2.439 -0.6090  2.5371 -0.2129
   56PHE    CE1  929   1.984   5.822   2.364  0.2011  0.8001  0.3453
   56PHE    HE1  930   1.991   5.767   2.457  0.2428 -0.3538 -0.3161
   56PHE     CZ  931   1.974   5.749   2.241 -0.4649 -0.2240  0.3868
   56PHE     HZ  932   1.985   5.641   2.240  1.3117 -0.1131  1.9416
   56PHE    CE2  933   1.961   5.809   2.114 -0.5857  0.4919  0.3422
   56PHE    HE2  934   1.961   5.745   2.027 -0.0491  0.4116  0.4012
   56PHE    CD2  935   1.957   5.949   2.110  0.1689  0.3745 -0.4634
   56PHE    HD2  936   1.953   6.002   2.016  0.0043  2.3278  0.6118
   56PHE      C  937   1.757   6.235   2.333  0.9560  0.0460  0.3265
   56PHE      O  938   1.654   6.169   2.333  0.5058  0.4628  0.1314
   57THR      N  939   1.802   6.294   2.437 -0.0529  0.0678 -1.1747
   57THR      H  940   1.886   6.350   2.433 -0.1807  0.6249  1.6539
   57THR     CA  941   1.751   6.260   2.572  0.2983  0.5536  1.2128
   57THR     HA  942   1.740   6.152   2.580  3.1369  0.0691 -0.0823
   57THR     CB  943   1.838   6.308   2.687 -0.1983 -0.6852 -0.2780
   57THR     HB  944   1.849   6.417   2.688  0.8021 -0.7829  0.6679
   57THR    CG2  945   1.791   6.264   2.826 -0.1203 -0.2607  0.2691
   57THR   HG21  946   1.704   6.312   2.871  0.7071 -0.8952  2.7124
   57THR   HG22  947   1.771   6.157   2.832  0.5716 -0.3876  0.3694
   57THR   HG23  948   1.879   6.293   2.884 -0.0978  1.1371 -0.4384
   57THR    OG1  949   1.970   6.265   2.667  0.2963  0.4640  0.7621
   57THR    HG1  950   2.018   6.346   2.649  0.7452  0.0609  0.1471
   57THR      C  951   1.614   6.313   2.578  0.4306 -0.0540  0.3106
   57THR      O  952   1.539   6.273   2.663 -0.1242  0.3568 -0.0080
   58LY3      N  953   1.574   6.414   2.489  0.6446 -0.1577 -0.0183
   58LY3      H  954   1.643   6.455   2.427 -1.4088 -0.6927 -2.8693
   58LY3     CA  955   1.434   6.457   2.466 -0.4290 -0.1669  0.2659
   58LY3     HA  956   1.380   6.492   2.554  0.6675  0.7832  0.5800
   58LY3     CB  957   1.445   6.588   2.375 -0.0521  0.8426  0.3993
   58LY3    HB1  958   1.459   6.546   2.275 -1.1315 -1.0981  1.0157
   58LY3    HB2  959   1.522   6.661   2.397 -1.4927  2.6715 -0.3100
   58LY3     CG  960   1.317   6.680   2.382 -1.4199  1.0663  0.3218
   58LY3    HG1  961   1.324   6.745   2.470  0.6312  0.5701  0.5876
   58LY3    HG2  962   1.228   6.619   2.376 -2.1592  2.1026  0.4288
   58LY3     CD  963   1.305   6.769   2.254 -0.3863  0.1602 -0.5925
   58LY3    HD1  964   1.293   6.704   2.168  1.0890 -0.6972 -0.1794
   58LY3    HD2  965   1.389   6.834   2.227 -0.9265  0.8887 -0.5682
   58LY3     CE  966   1.170   6.854   2.261  0.4728  0.3789 -0.0084
   58LY3    HE1  967   1.186   6.949   2.211  0.6795  0.2241 -0.2392
   58LY3    HE2  968   1.146   6.874   2.366  0.9342  3.5396 -0.4173
   58LY3     NZ  969   1.057   6.773   2.197  0.3880  0.0061 -0.4771
   58LY3    HZ1  970   0.974   6.828   2.177  1.9644  3.1284  0.8320
   58LY3    HZ2  971   1.075   6.745   2.102 -1.0926  0.7468 -1.0067
   58LY3    HZ3  972   1.046   6.696   2.261  2.3542  1.1822  1.4103
   58LY3      C  973   1.351   6.348   2.394  0.4037 -0.4413  0.1981
   58LY3      O  974   1.247   6.303   2.444  0.2079  0.3376  0.2048
   59LY3      N  975   1.389   6.306   2.269 -0.2225 -0.2403  0.0039
   59LY3      H  976   1.467   6.358   2.231 -0.9529  2.2720  1.7279
   59LY3     CA  977   1.321   6.209   2.178  0.2160  0.3316  0.2542
   59LY3     HA  978   1.217   6.240   2.161 -0.4079 -1.6278  0.2036
   59LY3     CB  979   1.391   6.209   2.037 -0.2679 -0.1559  0.5705
   59LY3    HB1  980   1.343   6.135   1.972  0.8895  0.6144 -1.2362
   59LY3    HB2  981   1.497   6.184   2.035 -0.0591  0.6646  1.1996
   59LY3     CG  982   1.367   6.349   1.959 -0.3337 -0.3806 -0.2445
   59LY3    HG1  983   1.401   6.425   2.029 -0.5427  0.5664 -1.1374
   59LY3    HG2  984   1.262   6.366   1.937  0.1385  2.3229 -0.7996
   59LY3     CD  985   1.446   6.355   1.824  0.7992 -0.1208  0.1964
   59LY3    HD1  986   1.416   6.450   1.780 -4.4205 -1.4164  0.3742
   59LY3    HD2  987   1.423   6.267   1.765  1.1170 -0.2203  0.2194
   59LY3     CE  988   1.599   6.363   1.838 -0.0855 -0.4002  0.2152
   59LY3    HE1  989   1.628   6.266   1.877 -0.3555 -1.3195 -1.7532
   59LY3    HE2  990   1.628   6.437   1.913 -0.3510 -1.3890  1.3267
   59LY3     NZ  991   1.669   6.393   1.709  0.6898  0.6923  0.2040
   59LY3    HZ1  992   1.607   6.450   1.653 -1.3074 -0.6871  0.8877
   59LY3    HZ2  993   1.750   6.448   1.732 -0.2397  2.6371 -0.8669
   59LY3    HZ3  994   1.704   6.312   1.661 -1.4276  0.2041 -0.6726
   59LY3      C  995   1.311   6.066   2.227 -0.6870  0.0869 -0.2207
   59LY3      O  996   1.209   6.004   2.227  0.6999 -0.3119 -0.2735
   60MET      N  997   1.413   6.012   2.290 -0.6931  0.1021 -0.5948
   60MET      H  998   1.494   6.068   2.311  0.0143 -1.1770  0.2342
   60MET     CA  999   1.400   5.884   2.365 -0.2378  0.1891 -0.4687
   60MET     HA 1000   1.369   5.809   2.292  0.2815  1.2780 -1.8424
   60MET     CB 1001   1.544   5.839   2.404 -0.2721  0.8095 -0.5994
   60MET    HB1 1002   1.604   5.920   2.447  1.8906 -1.4008  0.8209
   60MET    HB2 1003   1.597   5.811   2.313  0.7943 -0.6707  0.4254
   60MET     CG 1004   1.560   5.728   2.510 -0.2781  0.0970  0.8867
   60MET    HG1 1005   1.489   5.648   2.490  2.0291 -1.6525 -0.9663
   60MET    HG2 1006   1.541   5.765   2.611 -1.7546  0.1686  0.5909
   60MET     SD 1007   1.724   5.640   2.508  0.1336  0.2916 -0.2323
   60MET     CE 1008   1.669   5.486   2.577  0.8126 -0.5316  1.0931
   60MET    HE1 1009   1.607   5.437   2.502 -0.8870  1.1640  1.2986
   60MET    HE2 1010   1.744   5.409   2.587  1.7772 -0.2211 -2.3392
   60MET    HE3 1011   1.618   5.506   2.671  0.9197  0.0925  1.0287
   60MET      C 1012   1.311   5.892   2.492 -0.2739 -0.3191  0.1001
   60MET      O 1013   1.264   5.786   2.526  0.0692  1.0345  0.8959
   61VAL      N 1014   1.292   6.003   2.564  0.3165 -0.4516 -0.1197
   61VAL      H 1015   1.343   6.086   2.541 -0.9098  0.3484 -0.0773
   61VAL     CA 1016   1.203   6.008   2.680  0.0795  0.0482 -0.1480
   61VAL     HA 1017   1.196   5.912   2.731 -2.2282  0.2786  0.0863
   61VAL     CB 1018   1.247   6.108   2.787 -0.2492  0.5226  0.2429
   61VAL     HB 1019   1.260   6.208   2.746  2.1226  1.3550  2.6400
   61VAL    CG1 1020   1.156   6.107   2.905 -0.0668 -0.2925  0.2598
   61VAL   HG11 1021   1.183   6.180   2.980  3.0807 -1.0683  0.0092
   61VAL   HG12 1022   1.052   6.129   2.880  0.4509  0.9933 -0.8401
   61VAL   HG13 1023   1.161   6.008   2.952  2.2571 -0.4943 -0.2870
   61VAL    CG2 1024   1.386   6.067   2.838  0.0952 -1.0556  1.0389
   61VAL   HG21 1025   1.445   6.060   2.747 -0.8200  5.1656 -0.5334
   61VAL   HG22 1026   1.433   6.147   2.895 -1.4934 -0.6658  1.8803
   61VAL   HG23 1027   1.373   5.972   2.891  1.4896 -1.8457  0.0161
   61VAL      C 1028   1.059   6.030   2.626 -0.4734  0.3611 -0.0642
   61VAL      O 1029   0.962   5.988   2.694  0.0278  0.3297 -0.4370
   62GL4      N 1030   1.041   6.106   2.523 -0.1742 -0.2468  0.3057
   62GL4      H 1031   1.124   6.154   2.492  0.2652  0.6759  2.6873
   62GL4     CA 1032   0.909   6.155   2.469  0.2806  0.7844  0.1118
   62GL4     HA 1033   0.840   6.194   2.544  1.0676 -0.0037  1.2912
   62GL4     CB 1034   0.929   6.275   2.378  0.7588 -0.1677 -0.1022
   62GL4    HB1 1035   0.837   6.279   2.320  0.5857 -0.6304  0.1359
   62GL4    HB2 1036   1.014   6.266   2.310 -0.6891  1.7775 -2.2903
   62GL4     CG 1037   0.953   6.405   2.448  0.1431  0.0814  0.4996
   62GL4    HG1 1038   1.041   6.409   2.512  0.8997  1.9402 -0.5981
   62GL4    HG2 1039   0.870   6.407   2.519 -0.5609  1.5488 -0.3273
   62GL4     CD 1040   0.942   6.534   2.360  0.0822  0.4568 -0.4662
   62GL4    OE1 1041   0.953   6.523   2.238 -0.0838  0.2459  0.0164
   62GL4   HE11 1042   0.937   6.609   2.197 -0.9922 -0.4187 -1.0868
   62GL4   HE12 1043   0.986   6.437   2.211 -0.6011  0.0329  0.0429
   62GL4    OE2 1044   0.959   6.644   2.421  0.0254 -1.0292 -0.1022
   62GL4   HE21 1045   0.929   6.719   2.370  3.2051  0.1763 -0.4358
   62GL4   HE22 1046   1.001   6.639   2.508 -0.1009 -0.2351  0.0104
   62GL4      C 1047   0.832   6.045   2.392 -0.3314  0.4037 -0.2760
   62GL4      O 1048   0.718   6.013   2.415  0.1244  0.2671 -0.3340
   63ASN      N 1049   0.899   5.978   2.297 -0.1187 -0.2176 -0.3824
   63ASN      H 1050   0.999   5.989   2.293  0.1066  1.0812  4.0420
   63ASN     CA 1051   0.838   5.872   2.219 -0.0726  0.4137 -0.1936
   63ASN     HA 1052   0.733   5.899   2.219 -0.4801 -1.0929 -0.0841
   63ASN     CB 1053   0.900   5.863   2.078 -0.0311 -0.3127  0.1452
   63ASN    HB1 1054   0.838   5.797   2.017  0.2732  0.0518 -0.5695
   63ASN    HB2 1055   0.997   5.815   2.078 -0.0398 -0.3369 -0.3293
   63ASN     CG 1056   0.897   6.006   2.012 -0.1287  0.6599 -0.3852
   63ASN    OD1 1057   0.806   6.076   1.995 -0.2553 -0.1118  0.8048
   63ASN    ND2 1058   1.014   6.052   1.995  0.0800 -0.1135 -0.0421
   63ASN   HD21 1059   1.096   6.001   2.026 -0.9191 -2.5420 -1.1269
   63ASN   HD22 1060   1.011   6.153   1.987  3.3223  0.1994  1.2046
   63ASN      C 1061   0.830   5.734   2.297  0.5838 -0.9475  0.0471
   63ASN      O 1062   0.798   5.631   2.237 -0.0711 -0.5843  0.3343
   64ALA      N 1063   0.859   5.728   2.423 -0.3622 -0.1659  0.6612
   64ALA      H 1064   0.886   5.818   2.461 -1.8375  1.0765 -1.0280
   64ALA     CA 1065   0.827   5.615   2.509 -0.3327  0.5185 -1.1226
   64ALA     HA 1066   0.857   5.526   2.454  0.3714  1.1619 -1.7915
   64ALA     CB 1067   0.913   5.616   2.637  0.0011 -0.1172 -0.0937
   64ALA    HB1 1068   0.926   5.716   2.680 -0.0926 -0.8119  1.6664
   64ALA    HB2 1069   0.875   5.548   2.713  1.0078  1.9199  2.4106
   64ALA    HB3 1070   1.011   5.576   2.612 -0.9654 -2.2317 -0.7209
   64ALA      C 1071   0.683   5.614   2.552 -0.8128  0.4912 -0.8672
   64ALA      O 1072   0.628   5.717   2.595  0.2240 -0.3708  0.0487
   65LY3      N 1073   0.622   5.496   2.550  0.5940 -1.2688 -0.6641
   65LY3      H 1074   0.671   5.416   2.512  1.0345 -0.4954 -1.7771
   65LY3     CA 1075   0.493   5.470   2.612  0.1886 -0.9211 -0.2918
   65LY3     HA 1076   0.412   5.539   2.585  0.3330 -1.0529 -1.0954
   65LY3     CB 1077   0.434   5.353   2.544 -0.3433 -0.2912  0.6512
   65LY3    HB1 1078   0.430   5.379   2.438 -1.3971 -1.8002  0.2892
   65LY3    HB2 1079   0.332   5.338   2.579 -0.7546 -0.5534 -0.6003
   65LY3     CG 1080   0.492   5.208   2.551  0.0438 -0.0035  0.1226
   65LY3    HG1 1081   0.505   5.184   2.656  0.4308 -1.4154 -0.2216
   65LY3    HG2 1082   0.590   5.212   2.503 -0.6359 -0.2022 -1.3249
   65LY3     CD 1083   0.408   5.102   2.479 -0.0800  0.4341 -0.1788
   65LY3    HD1 1084   0.303   5.099   2.510 -0.2759 -0.3541 -0.8764
   65LY3    HD2 1085   0.446   5.004   2.507 -0.7249  0.4298  0.7435
   65LY3     CE 1086   0.389   5.116   2.328  0.0649 -0.3196 -0.1777
   65LY3    HE1 1087   0.325   5.204   2.316 -2.3265 -1.3898  3.2607
   65LY3    HE2 1088   0.335   5.031   2.286  0.1024 -1.7796  2.5168
   65LY3     NZ 1089   0.523   5.133   2.265 -0.2118  0.1068 -0.0017
   65LY3    HZ1 1090   0.507   5.148   2.167 -1.3709  0.2820  0.1955
   65LY3    HZ2 1091   0.565   5.220   2.297 -0.6075  0.0869  0.6002
   65LY3    HZ3 1092   0.585   5.056   2.286 -0.7314 -0.1116  0.7895
   65LY3      C 1093   0.488   5.457   2.761 -0.8531  0.4516  0.2202
   65LY3      O 1094   0.389   5.481   2.828 -0.2502  0.4905 -0.1910
   66LY3      N 1095   0.603   5.417   2.819 -0.1422 -0.2243  0.3038
   66LY3      H 1096   0.678   5.396   2.754  0.6208 -0.8903  1.3761
   66LY3     CA 1097   0.618   5.369   2.953 -0.2432 -0.9281 -0.3238
   66LY3     HA 1098   0.545   5.417   3.018  0.5967  1.5679 -1.0875
   66LY3     CB 1099   0.585   5.219   2.961 -0.3049  1.0352 -0.1644
   66LY3    HB1 1100   0.654   5.177   2.887  0.7747  1.7375  0.4229
   66LY3    HB2 1101   0.478   5.205   2.942 -0.4048  0.2826  0.8674
   66LY3     CG 1102   0.613   5.168   3.104  0.7773 -0.5056  0.4257
   66LY3    HG1 1103   0.550   5.226   3.171 -2.1956 -0.1671 -2.3873
   66LY3    HG2 1104   0.719   5.176   3.127  0.7659  2.6559 -0.1002
   66LY3     CD 1105   0.565   5.024   3.117  0.6930 -0.3396  0.7062
   66LY3    HD1 1106   0.612   4.958   3.044  1.3248  1.8319 -0.9664
   66LY3    HD2 1107   0.460   5.025   3.089  1.4169 -2.4468 -2.7028
   66LY3     CE 1108   0.589   4.965   3.256 -0.5327 -0.2107  0.4317
   66LY3    HE1 1109   0.523   4.878   3.262  2.0529 -2.3210  0.2509
   66LY3    HE2 1110   0.553   5.034   3.333 -1.8265 -1.1505  0.7065
   66LY3     NZ 1111   0.737   4.937   3.278 -0.0220 -0.0978  0.0496
   66LY3    HZ1 1112   0.797   5.017   3.290 -0.7745  0.4812  0.0065
   66LY3    HZ2 1113   0.742   4.888   3.366 -1.7397 -0.1520  0.1576
   66LY3    HZ3 1114   0.767   4.874   3.205 -1.4988 -1.0544  0.2090
   66LY3      C 1115   0.749   5.423   3.006 -0.0875  0.5491 -0.3250
   66LY3      O 1116   0.860   5.401   2.949  0.4599  0.8347  0.1319
   67ILE      N 1117   0.745   5.495   3.115  0.2759  0.1010  0.5380
   67ILE      H 1118   0.652   5.519   3.146 -0.8638  0.1534 -2.5460
   67ILE     CA 1119   0.861   5.559   3.187 -0.3769 -0.6749  0.0220
   67ILE     HA 1120   0.948   5.533   3.126  1.8743  1.8718  1.8635
   67ILE     CB 1121   0.868   5.714   3.178 -0.3029 -0.3094  0.0685
   67ILE     HB 1122   0.770   5.747   3.211  0.0585  0.1310  0.7293
   67ILE    CG2 1123   0.980   5.759   3.275  0.1175  0.8275  0.1302
   67ILE   HG21 1124   0.970   5.745   3.383  0.2676 -1.0851 -0.0604
   67ILE   HG22 1125   1.071   5.702   3.252 -0.7102 -0.3855 -0.2268
   67ILE   HG23 1126   0.992   5.862   3.244 -1.5041  0.1162 -3.3351
   67ILE    CG1 1127   0.891   5.773   3.041 -0.1776 -0.2216 -0.3683
   67ILE   HG11 1128   0.883   5.880   3.058  0.2658 -0.4307  1.3252
   67ILE   HG12 1129   0.813   5.734   2.976  1.4233 -1.1631 -1.8097
   67ILE     CD 1130   1.009   5.732   2.965  0.0458  0.3262  0.1403
   67ILE    HD1 1131   1.034   5.810   2.892 -0.7533  0.6023  0.1492
   67ILE    HD2 1132   1.097   5.712   3.026  0.4055  0.4803 -0.3214
   67ILE    HD3 1133   0.994   5.635   2.918 -0.8261  1.0558 -1.1707
   67ILE      C 1134   0.877   5.490   3.330 -0.1677 -0.4017 -1.1427
   67ILE      O 1135   0.782   5.489   3.412  0.4629 -0.1530 -0.1052
   68GL4      N 1136   0.996   5.453   3.372  0.0364  0.0681  0.9338
   68GL4      H 1137   1.078   5.462   3.314 -0.0561  0.3016  0.8389
   68GL4     CA 1138   1.028   5.441   3.512 -0.0871 -0.5727  0.1530
   68GL4     HA 1139   0.961   5.494   3.579  1.2326  2.5768 -0.8325
   68GL4     CB 1140   1.047   5.295   3.558  0.0651 -0.3017  0.4696
   68GL4    HB1 1141   1.103   5.286   3.651  1.6536  3.2693  0.0268
   68GL4    HB2 1142   1.093   5.232   3.482  1.1876 -0.1467  0.9992
   68GL4     CG 1143   0.911   5.224   3.574  0.3713 -0.3885  0.7918
   68GL4    HG1 1144   0.836   5.283   3.625 -0.6606  1.2918 -2.3732
   68GL4    HG2 1145   0.919   5.133   3.633 -0.5580 -0.2896  1.0859
   68GL4     CD 1146   0.842   5.176   3.441  0.1355  0.7738 -0.5189
   68GL4    OE1 1147   0.720   5.166   3.431  0.2046  0.2392 -0.4637
   68GL4   HE11 1148   0.675   5.248   3.407 -1.2897 -0.4362 -0.0623
   68GL4   HE12 1149   0.683   5.078   3.428 -3.2005  1.4910  0.8744
   68GL4    OE2 1150   0.911   5.119   3.354  0.2485 -0.3596 -0.1801
   68GL4   HE21 1151   0.868   5.154   3.275  0.1583 -0.2977 -0.1038
   68GL4   HE22 1152   1.002   5.101   3.380  0.8197  1.4108 -0.8009
   68GL4      C 1153   1.159   5.509   3.556  0.1299 -0.1317 -0.2650
   68GL4      O 1154   1.232   5.571   3.474  0.5339  0.2086  0.4164
   69VAL      N 1155   1.198   5.504   3.688 -0.1643 -0.3738 -0.0478
   69VAL      H 1156   1.135   5.452   3.747  0.3944 -0.4848  0.4621
   69VAL     CA 1157   1.315   5.578   3.746  0.4279  0.1476  0.4986
   69VAL     HA 1158   1.388   5.571   3.665 -1.8078 -1.3962 -1.5197
   69VAL     CB 1159   1.273   5.728   3.770  0.1289 -0.4502  0.3779
   69VAL     HB 1160   1.216   5.766   3.685  0.9703  1.2484  0.5511
   69VAL    CG1 1161   1.191   5.751   3.899 -0.3173 -0.4280  0.1167
   69VAL   HG11 1162   1.236   5.711   3.989 -1.5906  0.5223  1.2098
   69VAL   HG12 1163   1.166   5.857   3.909 -0.8943 -0.6949  1.8083
   69VAL   HG13 1164   1.103   5.687   3.892  0.4480 -1.5926  0.8495
   69VAL    CG2 1165   1.394   5.827   3.782 -0.4931 -1.0894 -0.1661
   69VAL   HG21 1166   1.474   5.800   3.714 -0.3141 -2.1543  0.4371
   69VAL   HG22 1167   1.368   5.932   3.770  1.8901 -0.4736 -0.3719
   69VAL   HG23 1168   1.435   5.799   3.879 -1.1577 -0.5999  0.2707
   69VAL      C 1169   1.359   5.494   3.869  0.6927  0.4650  0.9823
   69VAL      O 1170   1.283   5.434   3.942 -0.0040 -0.2969 -0.0145
   70GL4      N 1171   1.485   5.482   3.889 -0.3791 -0.1973  0.7078
   70GL4      H 1172   1.548   5.534   3.830  2.1052 -2.5751  1.0727
   70GL4     CA 1173   1.546   5.393   3.993  0.0586  0.9441 -0.1104
   70GL4     HA 1174   1.474   5.377   4.073 -1.6209  1.6182 -1.4312
   70GL4     CB 1175   1.582   5.257   3.932  0.5963  0.2115  0.7017
   70GL4    HB1 1176   1.664   5.267   3.860  2.1834  1.0903  2.5210
   70GL4    HB2 1177   1.487   5.228   3.889  0.4815  1.4448  0.0678
   70GL4     CG 1178   1.617   5.155   4.040  0.6126 -0.0243 -0.8130
   70GL4    HG1 1179   1.536   5.151   4.113  2.4298  2.9590  1.5730
   70GL4    HG2 1180   1.705   5.190   4.093 -0.9175  1.3128  0.9547
   70GL4     CD 1181   1.634   5.019   3.974  0.4214 -0.4732 -0.2145
   70GL4    OE1 1182   1.685   5.010   3.861 -0.5548  0.2501  0.0704
   70GL4   HE11 1183   1.723   5.091   3.826  3.1298 -0.3219  2.2525
   70GL4   HE12 1184   1.687   4.919   3.829  2.1985 -1.2022  3.6499
   70GL4    OE2 1185   1.603   4.917   4.040 -0.6357  0.1537 -0.0736
   70GL4   HE21 1186   1.628   4.838   3.992 -0.3138 -0.8525  1.6786
   70GL4   HE22 1187   1.559   4.935   4.123 -0.5234  0.5182 -0.0931
   70GL4      C 1188   1.671   5.458   4.052  0.4424  0.4466  0.4981
   70GL4      O 1189   1.771   5.477   3.978 -0.0131 -0.0744  0.1030
   71PHE      N 1190   1.678   5.480   4.180 -0.0806  0.3350  0.2706
   71PHE      H 1191   1.593   5.465   4.232 -0.4002 -0.1016 -0.3805
   71PHE     CA 1192   1.802   5.524   4.252 -0.2650 -0.0316  0.1363
   71PHE     HA 1193   1.859   5.588   4.184 -1.6423  3.8849  2.3344
   71PHE     CB 1194   1.769   5.611   4.369  0.5283  0.4551  0.7595
   71PHE    HB1 1195   1.866   5.643   4.409  1.3904 -2.3153  1.1421
   71PHE    HB2 1196   1.724   5.546   4.443  1.4943 -0.3314  0.6868
   71PHE     CG 1197   1.674   5.728   4.347 -1.2780  0.9273  0.5399
   71PHE    CD1 1198   1.719   5.850   4.291 -0.4194  0.0802 -1.1735
   71PHE    HD1 1199   1.826   5.858   4.277 -0.0808  0.1646  0.9762
   71PHE    CE1 1200   1.633   5.955   4.273  0.4550 -0.2004  1.0846
   71PHE    HE1 1201   1.669   6.045   4.225  0.6423 -0.9939 -0.2966
   71PHE     CZ 1202   1.498   5.940   4.312 -0.1295  0.8017  0.0790
   71PHE     HZ 1203   1.425   6.020   4.301 -1.8216 -0.7051 -0.1442
   71PHE    CE2 1204   1.451   5.820   4.361 -0.2268 -0.4305  0.1069
   71PHE    HE2 1205   1.348   5.812   4.392 -0.6612  2.3352 -0.4065
   71PHE    CD2 1206   1.538   5.715   4.381  0.2486  0.5206  0.4119
   71PHE    HD2 1207   1.514   5.627   4.438 -1.3990  0.1446 -0.7744
   71PHE      C 1208   1.885   5.408   4.304 -0.6381 -0.5186  0.0176
   71PHE      O 1209   1.849   5.295   4.305 -0.0218 -0.0852 -0.5069
   72AS4      N 1210   2.003   5.441   4.355 -0.4064 -0.3423 -0.2319
   72AS4      H 1211   2.037   5.536   4.354 -1.3802  0.0307  0.5106
   72AS4     CA 1212   2.092   5.336   4.422  0.0924  0.2614  0.1991
   72AS4     HA 1213   2.032   5.247   4.445  1.0550 -0.9735 -1.7467
   72AS4     CB 1214   2.206   5.296   4.324 -0.5060  0.8884  0.1124
   72AS4    HB1 1215   2.282   5.372   4.311  0.8405 -0.7196 -2.0905
   72AS4    HB2 1216   2.166   5.283   4.223  0.8286 -1.1276 -0.2290
   72AS4     CG 1217   2.280   5.168   4.366  0.0131  0.2956 -0.4459
   72AS4    OD1 1218   2.223   5.077   4.435 -1.3222  0.1595  0.3204
   72AS4   HD11 1219   2.275   4.998   4.418 -0.5074  1.0458 -1.6500
   72AS4   HD12 1220   2.169   5.110   4.508 -1.7758  0.2491 -0.0544
   72AS4    OD2 1221   2.400   5.153   4.330 -0.0244 -0.5661 -0.1021
   72AS4   HD21 1222   2.406   5.155   4.234  1.0404 -0.4524 -0.0491
   72AS4   HD22 1223   2.464   5.166   4.400 -1.2451  1.7683  0.6727
   72AS4      C 1224   2.146   5.387   4.553  0.0707 -0.4442 -0.1942
   72AS4      O 1225   2.127   5.511   4.592  0.0229  0.5782 -0.0012
   73LY3      N 1226   2.212   5.300   4.623 -0.2649  0.3697 -0.5499
   73LY3      H 1227   2.219   5.207   4.585 -0.8484  1.2187 -2.8881
   73LY3     CA 1228   2.277   5.326   4.754  0.3047 -0.0220 -0.1585
   73LY3     HA 1229   2.201   5.362   4.823  2.1917  3.5963  0.2831
   73LY3     CB 1230   2.350   5.199   4.801 -0.4707 -0.1073  0.5390
   73LY3    HB1 1231   2.415   5.223   4.885  0.5170  0.6779 -0.4328
   73LY3    HB2 1232   2.428   5.181   4.728  0.6170  0.8319  1.4400
   73LY3     CG 1233   2.258   5.090   4.846 -0.1358 -0.2828 -0.8673
   73LY3    HG1 1234   2.216   5.051   4.753 -0.4397 -1.1085 -0.3890
   73LY3    HG2 1235   2.176   5.112   4.913  2.8091 -0.5695  3.1704
   73LY3     CD 1236   2.343   4.980   4.917 -0.2111  0.1292 -0.2911
   73LY3    HD1 1237   2.358   5.009   5.021 -0.7044 -1.8580  0.3899
   73LY3    HD2 1238   2.445   4.973   4.879 -0.2832 -1.1434 -0.3055
   73LY3     CE 1239   2.253   4.857   4.909 -1.1813 -0.1394 -0.6792
   73LY3    HE1 1240   2.226   4.834   4.806 -1.3379  0.9256 -0.8857
   73LY3    HE2 1241   2.156   4.871   4.956 -1.0240  0.0444 -0.4125
   73LY3     NZ 1242   2.316   4.742   4.977  0.1034 -0.3466  0.2898
   73LY3    HZ1 1243   2.392   4.694   4.930 -1.3960 -0.7878 -1.8163
   73LY3    HZ2 1244   2.360   4.764   5.065 -0.4350  1.9480  0.0670
   73LY3    HZ3 1245   2.260   4.660   4.993  0.1111 -0.7981 -1.6957
   73LY3      C 1246   2.380   5.441   4.730  0.1371  0.9680  0.3210
   73LY3      O 1247   2.461   5.436   4.635 -0.4468  0.5039 -0.0339
   74GLY      N 1248   2.387   5.534   4.821  0.7185 -0.0721 -0.0082
   74GLY      H 1249   2.318   5.532   4.894  0.6690  0.3521 -0.0404
   74GLY     CA 1250   2.476   5.651   4.807  0.3527 -0.0819  0.1623
   74GLY    HA1 1251   2.546   5.649   4.724 -0.2977  1.7086 -0.4977
   74GLY    HA2 1252   2.538   5.665   4.896 -0.1877 -1.7875  0.8529
   74GLY      C 1253   2.400   5.778   4.776  0.4879  0.1477 -0.0838
   74GLY      O 1254   2.300   5.812   4.845  0.0767  0.1955  0.1093
   75GLN      N 1255   2.453   5.861   4.679 -0.0990  0.0916  1.0034
   75GLN      H 1256   2.537   5.828   4.632 -1.2960 -2.5730  0.5212
   75GLN     CA 1257   2.409   5.995   4.653 -0.2236 -0.4508 -0.0622
   75GLN     HA 1258   2.423   6.063   4.736 -1.0207 -0.8760  0.4321
   75GLN     CB 1259   2.508   6.054   4.549 -0.0070  0.5824  0.4682
   75GLN    HB1 1260   2.494   6.003   4.454 -1.2458 -1.8473  1.8728
   75GLN    HB2 1261   2.609   6.034   4.585  0.1436  1.0649  0.3266
   75GLN     CG 1262   2.497   6.208   4.524  1.0008  0.0192 -0.7336
   75GLN    HG1 1263   2.530   6.262   4.613 -3.0934  2.3699 -0.3624
   75GLN    HG2 1264   2.394   6.227   4.494  0.9806 -2.3028 -2.3984
   75GLN     CD 1265   2.584   6.256   4.412  0.6683  0.8800 -0.5275
   75GLN    OE1 1266   2.691   6.205   4.384  0.2552 -0.4478 -0.6268
   75GLN    NE2 1267   2.548   6.370   4.360 -0.3958 -0.3882 -0.5177
   75GLN   HE21 1268   2.465   6.410   4.401  0.2998 -0.1696  0.6997
   75GLN   HE22 1269   2.594   6.424   4.288  1.1362 -0.1578  0.6067
   75GLN      C 1270   2.263   5.996   4.595 -0.6782 -0.0483 -0.4771
   75GLN      O 1271   2.233   5.921   4.503  0.6070  0.0275 -0.4188
   76ARG      N 1272   2.182   6.089   4.630  0.1314 -0.5733 -0.0939
   76ARG      H 1273   2.209   6.152   4.704 -1.5431 -0.4872  0.4733
   76ARG     CA 1274   2.043   6.102   4.581 -0.1432 -0.3930 -0.3429
   76ARG     HA 1275   2.015   6.013   4.524 -0.4803 -1.1658  0.9852
   76ARG     CB 1276   1.947   6.085   4.704 -0.1174 -0.6559 -0.3047
   76ARG    HB1 1277   1.847   6.078   4.663  0.0794 -0.1841 -0.8915
   76ARG    HB2 1278   1.943   6.173   4.768 -0.3270 -3.1414  3.3819
   76ARG     CG 1279   1.995   5.975   4.798  0.8181 -0.4673  0.0881
   76ARG    HG1 1280   1.923   5.982   4.880 -2.9696  2.5829 -3.0668
   76ARG    HG2 1281   2.095   5.989   4.838  0.8688 -1.0940  0.1844
   76ARG     CD 1282   1.987   5.834   4.727  0.4965 -0.6155  0.0450
   76ARG    HD1 1283   2.040   5.759   4.785  2.1803 -1.4027 -2.3186
   76ARG    HD2 1284   2.036   5.833   4.629 -1.7237  1.2296 -1.1942
   76ARG     NE 1285   1.848   5.792   4.716  0.1657  0.1194  0.0291
   76ARG     HE 1286   1.772   5.857   4.729 -1.4720 -1.7006  0.0639
   76ARG     CZ 1287   1.807   5.674   4.720  0.3028 -0.2122 -0.0764
   76ARG    NH1 1288   1.879   5.568   4.687  0.3871 -1.0761  0.6706
   76ARG   HH11 1289   1.972   5.587   4.652 -0.1128 -0.2974 -0.3096
   76ARG   HH12 1290   1.835   5.478   4.676 -0.4093 -0.7356  0.9909
   76ARG    NH2 1291   1.690   5.657   4.767  0.0739  0.1547  0.2512
   76ARG   HH21 1292   1.633   5.738   4.787  0.5239  0.2620  1.1868
   76ARG   HH22 1293   1.666   5.561   4.791 -1.0959 -0.1929 -2.0561
   76ARG      C 1294   2.003   6.215   4.488 -0.7288  0.0749 -0.3518
   76ARG      O 1295   1.910   6.202   4.410 -0.2677  0.6099  0.2997
   77THR      N 1296   2.072   6.329   4.486  0.3512 -0.4028  0.1166
   77THR      H 1297   2.148   6.344   4.551  0.5322 -0.4643 -0.0788
   77THR     CA 1298   2.051   6.442   4.389 -0.1044  0.8247 -0.5274
   77THR     HA 1299   2.000   6.389   4.308  1.1556 -0.7773 -0.3133
   77THR     CB 1300   1.957   6.549   4.448 -0.4133 -0.6702  0.2740
   77THR     HB 1301   1.942   6.630   4.376 -0.3912 -3.0231 -2.5542
   77THR    CG2 1302   1.825   6.485   4.488  0.2828  0.1193 -0.7578
   77THR   HG21 1303   1.765   6.425   4.419 -1.1422  0.0648  0.4658
   77THR   HG22 1304   1.844   6.421   4.574 -0.7829 -0.7560 -1.1352
   77THR   HG23 1305   1.760   6.567   4.519  0.8464  0.5813 -0.7852
   77THR    OG1 1306   2.020   6.622   4.557  0.1448  0.0869 -0.2463
   77THR    HG1 1307   2.067   6.696   4.519  1.3158  0.0834  1.1286
   77THR      C 1308   2.179   6.494   4.339  0.6174  0.1149 -0.3898
   77THR      O 1309   2.286   6.468   4.399  0.9300 -0.2898 -0.0409
   78AS4      N 1310   2.169   6.590   4.253 -0.1877 -0.1703 -0.4428
   78AS4      H 1311   2.079   6.612   4.213 -0.4123  0.4683  0.3908
   78AS4     CA 1312   2.275   6.687   4.223  0.2137  0.2234  0.4599
   78AS4     HA 1313   2.370   6.636   4.237  0.0485 -0.4117 -0.6754
   78AS4     CB 1314   2.260   6.741   4.077 -0.5450  0.5987 -0.5954
   78AS4    HB1 1315   2.252   6.662   4.002 -0.0398  1.0207 -1.1048
   78AS4    HB2 1316   2.360   6.781   4.061  0.2259  0.1806  2.4261
   78AS4     CG 1317   2.165   6.857   4.042  0.0863  0.9988 -0.2174
   78AS4    OD1 1318   2.183   6.930   3.944 -0.2813 -0.0477  0.2680
   78AS4   HD11 1319   2.133   6.904   3.866 -1.9901 -1.9297  1.8876
   78AS4   HD12 1320   2.260   6.984   3.960 -0.5980  0.4424  0.1506
   78AS4    OD2 1321   2.069   6.881   4.115 -0.5067 -0.3505  0.2707
   78AS4   HD21 1322   1.997   6.819   4.098 -0.0464 -0.4293 -1.6434
   78AS4   HD22 1323   2.082   6.958   4.170  0.1754 -1.3191  1.4938
   78AS4      C 1324   2.273   6.805   4.325  0.0009  0.9531 -0.3597
   78AS4      O 1325   2.187   6.813   4.418 -0.0506 -0.4640  0.3324
   79LY3      N 1326   2.370   6.892   4.304  0.3044 -0.3673 -0.1919
   79LY3      H 1327   2.432   6.882   4.226  0.0588  0.2346 -0.4762
   79LY3     CA 1328   2.396   7.006   4.386 -0.5751  0.2915  0.1086
   79LY3     HA 1329   2.393   6.969   4.488  1.7708 -0.5985 -0.0735
   79LY3     CB 1330   2.533   7.065   4.351  0.1654  0.4367  0.6676
   79LY3    HB1 1331   2.522   7.120   4.258  1.9238 -0.1490  0.0687
   79LY3    HB2 1332   2.603   6.982   4.343  0.7937  0.9940  0.2902
   79LY3     CG 1333   2.584   7.156   4.459 -0.2495 -0.1833  0.0988
   79LY3    HG1 1334   2.600   7.100   4.552 -0.8783  1.2672  1.1211
   79LY3    HG2 1335   2.513   7.231   4.494 -1.7548 -1.9162  0.9658
   79LY3     CD 1336   2.718   7.225   4.417 -0.0740  0.3230 -0.2623
   79LY3    HD1 1337   2.692   7.274   4.323 -0.2431  1.2469  0.2532
   79LY3    HD2 1338   2.786   7.141   4.404 -1.4600 -0.7038 -1.2965
   79LY3     CE 1339   2.762   7.331   4.525  0.4002  0.3681  0.7186
   79LY3    HE1 1340   2.683   7.405   4.537  0.3548  0.6212 -0.9255
   79LY3    HE2 1341   2.849   7.382   4.482 -1.7510  3.5015 -0.2572
   79LY3     NZ 1342   2.806   7.266   4.651 -0.0046  0.4159  0.2192
   79LY3    HZ1 1343   2.897   7.223   4.645  0.3917  1.3137 -0.5315
   79LY3    HZ2 1344   2.816   7.330   4.729  3.1925 -0.2357  0.4823
   79LY3    HZ3 1345   2.737   7.198   4.680 -0.0893  1.5470  3.0102
   79LY3      C 1346   2.287   7.115   4.385  0.3018 -0.5851 -0.0702
   79LY3      O 1347   2.287   7.195   4.475 -0.3496 -0.3183 -0.3375
   80TY0      N 1348   2.195   7.122   4.288  0.4886 -0.3134  0.2082
   80TY0      H 1349   2.199   7.058   4.210  0.3684  1.4608 -1.3165
   80TY0     CA 1350   2.079   7.212   4.292  0.4725  0.7096  0.2412
   80TY0     HA 1351   2.111   7.295   4.355  0.9761 -0.2393  1.2705
   80TY0     CB 1352   2.042   7.261   4.154  0.7682  0.5123 -0.1520
   80TY0    HB1 1353   1.941   7.300   4.170 -0.1088 -1.5530 -0.2919
   80TY0    HB2 1354   2.024   7.179   4.084 -2.1658 -0.2911  1.3874
   80TY0     CG 1355   2.140   7.366   4.102  0.0433 -0.2859 -0.2261
   80TY0    CD1 1356   2.256   7.334   4.033  0.0748 -0.3137  0.3178
   80TY0    HD1 1357   2.280   7.229   4.022 -1.1026 -0.8034  1.9300
   80TY0    CE1 1358   2.343   7.433   3.990 -0.3918 -0.4545  0.6393
   80TY0    HE1 1359   2.435   7.411   3.939 -0.1999  0.4437  0.5823
   80TY0     CZ 1360   2.310   7.569   4.011  0.6036  0.5201 -0.4724
   80TY0     OH 1361   2.383   7.677   3.956 -0.7531  0.0661  0.5237
   80TY0    HH1 1362   2.341   7.762   3.971  0.9247  1.1425 -0.6577
   80TY0    HH2 1363   2.449   7.644   3.895 -0.3468 -0.1994  1.1055
   80TY0    CE2 1364   2.189   7.597   4.076 -0.8083 -0.1232  0.1003
   80TY0    HE2 1365   2.152   7.698   4.078  0.9614  0.5496  2.1406
   80TY0    CD2 1366   2.111   7.499   4.133  0.3782  0.0136  0.2811
   80TY0    HD2 1367   2.016   7.525   4.178  0.8436  0.7195  0.8847
   80TY0      C 1368   1.951   7.144   4.360 -0.2389  0.2217 -0.1069
   80TY0      O 1369   1.859   7.212   4.406 -0.2407 -1.0793 -0.1780
   81GLY      N 1370   1.949   7.012   4.370 -0.0010  0.1547 -0.1448
   81GLY      H 1371   2.028   6.961   4.335  0.5970  0.2371  1.0315
   81GLY     CA 1372   1.853   6.931   4.441  0.0781  0.2645  0.0325
   81GLY    HA1 1373   1.774   6.982   4.496 -0.0962 -0.5215  0.5295
   81GLY    HA2 1374   1.909   6.867   4.509 -1.9983 -1.1041  0.5597
   81GLY      C 1375   1.778   6.833   4.357 -0.1329  0.3442  0.8134
   81GLY      O 1376   1.673   6.786   4.406  0.2656  0.8607  0.1840
   82ARG      N 1377   1.811   6.810   4.229 -0.2321  0.5730 -0.2381
   82ARG      H 1378   1.907   6.841   4.216  0.9008 -1.6950  1.8978
   82ARG     CA 1379   1.748   6.733   4.117  0.3379 -0.2369  0.2273
   82ARG     HA 1380   1.639   6.732   4.123  0.2771  0.0028 -0.6694
   82ARG     CB 1381   1.790   6.813   3.986  0.6366 -1.1907 -0.6627
   82ARG    HB1 1382   1.731   6.769   3.906  0.4623 -0.7673 -0.7681
   82ARG    HB2 1383   1.894   6.792   3.961  0.9949 -0.3518  0.0945
   82ARG     CG 1384   1.766   6.963   3.987 -0.1719 -0.9490 -0.2318
   82ARG    HG1 1385   1.806   7.014   4.075 -1.3412  0.4772 -0.4899
   82ARG    HG2 1386   1.659   6.982   3.993  0.1905  0.8972  1.9012
   82ARG     CD 1387   1.820   7.040   3.869 -0.8223 -1.2173  0.4316
   82ARG    HD1 1388   1.783   7.143   3.877  0.8280 -0.4485 -1.2339
   82ARG    HD2 1389   1.783   6.997   3.776 -2.5942  0.2658  0.3826
   82ARG     NE 1390   1.962   7.063   3.868 -0.3110  0.0181 -0.1992
   82ARG     HE 1391   2.025   7.004   3.921 -0.6059 -1.2868 -1.2698
   82ARG     CZ 1392   2.027   7.132   3.774  0.1892 -0.7149  0.0181
   82ARG    NH1 1393   1.975   7.214   3.688 -0.3065  0.2222 -0.2057
   82ARG   HH11 1394   1.878   7.245   3.690 -0.4025 -0.1006  0.3054
   82ARG   HH12 1395   2.045   7.275   3.649  2.5055  0.0720  4.0197
   82ARG    NH2 1396   2.159   7.137   3.780 -0.6650  0.2321  0.2110
   82ARG   HH21 1397   2.202   7.067   3.837 -1.5370 -0.8031 -0.3742
   82ARG   HH22 1398   2.219   7.183   3.713 -1.4626  0.4826 -0.3526
   82ARG      C 1399   1.792   6.588   4.122 -0.5233  0.5434 -0.3263
   82ARG      O 1400   1.909   6.556   4.113  0.4679  0.4409 -0.0566
   83GLY      N 1401   1.700   6.492   4.133  0.7052 -0.1920 -0.2504
   83GLY      H 1402   1.605   6.516   4.106  0.0811 -1.2677  0.8782
   83GLY     CA 1403   1.704   6.352   4.152 -0.3196  0.3700 -0.2290
   83GLY    HA1 1404   1.603   6.319   4.125 -1.1438  0.4529  2.4291
   83GLY    HA2 1405   1.733   6.316   4.251 -1.8032 -1.7118 -0.4747
   83GLY      C 1406   1.797   6.284   4.049 -0.0400 -0.0357 -0.2388
   83GLY      O 1407   1.775   6.293   3.926  0.2960  0.5079 -0.2713
   84LEU      N 1408   1.898   6.214   4.102  0.4490  0.2002 -0.1209
   84LEU      H 1409   1.915   6.207   4.201  2.2936  0.5831 -0.3630
   84LEU     CA 1410   2.011   6.152   4.034  0.5344 -0.1046  0.1168
   84LEU     HA 1411   2.030   6.195   3.935  2.9974 -1.9213 -0.2843
   84LEU     CB 1412   2.131   6.187   4.119  0.5575 -0.2557 -0.3772
   84LEU    HB1 1413   2.111   6.148   4.219 -4.2727 -0.6653 -1.2220
   84LEU    HB2 1414   2.134   6.296   4.113 -1.9370 -0.1780 -1.4970
   84LEU     CG 1415   2.268   6.132   4.072 -0.0131  0.7370  0.6196
   84LEU     HG 1416   2.258   6.026   4.045  0.0731  1.2662 -1.6955
   84LEU    CD1 1417   2.315   6.192   3.938  0.2465  0.3827  0.0181
   84LEU   HD11 1418   2.313   6.300   3.945 -3.6701  0.4761 -0.6492
   84LEU   HD12 1419   2.416   6.156   3.916  0.0148  0.6435 -1.6553
   84LEU   HD13 1420   2.254   6.177   3.849  1.4607  0.0247 -0.7875
   84LEU    CD2 1421   2.377   6.134   4.183 -0.0599 -0.1630 -0.1685
   84LEU   HD21 1422   2.344   6.059   4.255 -0.0168 -0.4420 -0.4369
   84LEU   HD22 1423   2.478   6.101   4.155  0.3070  1.0213 -0.2861
   84LEU   HD23 1424   2.394   6.235   4.220 -0.3914 -0.7284  1.6179
   84LEU      C 1425   1.976   6.006   4.020 -0.4033  0.1984  0.7916
   84LEU      O 1426   2.004   5.926   4.109  0.0852 -0.0307 -0.0547
   85ALA      N 1427   1.916   5.960   3.906  0.0116 -0.1255  0.2067
   85ALA      H 1428   1.905   6.024   3.828  0.4677  0.7686  0.8554
   85ALA     CA 1429   1.859   5.824   3.881  0.8008 -0.0041  0.2718
   85ALA     HA 1430   1.880   5.754   3.963  1.4690  0.4717  0.5227
   85ALA     CB 1431   1.704   5.839   3.872  0.1763 -0.0203 -0.4174
   85ALA    HB1 1432   1.683   5.920   3.802  1.8148  0.8609  0.0513
   85ALA    HB2 1433   1.662   5.743   3.841  0.4276 -0.4097  0.4130
   85ALA    HB3 1434   1.667   5.864   3.971 -0.8932 -1.4519 -0.4161
   85ALA      C 1435   1.905   5.749   3.755  0.6510 -0.4031 -0.2178
   85ALA      O 1436   1.962   5.810   3.664 -0.4284 -0.0139 -0.1173
   86TY1      N 1437   1.875   5.622   3.746 -0.4147 -0.2325  0.3733
   86TY1      H 1438   1.846   5.574   3.830 -1.8185 -1.5590 -0.8183
   86TY1     CA 1439   1.855   5.558   3.620  0.1121  0.0197  0.7464
   86TY1     HA 1440   1.930   5.598   3.552  0.4407 -0.0196  1.0834
   86TY1     CB 1441   1.866   5.407   3.644  0.3346  0.2896  0.1575
   86TY1    HB1 1442   1.840   5.361   3.548 -2.1185  1.2607  0.2738
   86TY1    HB2 1443   1.793   5.378   3.719  1.9339  0.1240  1.7058
   86TY1     CG 1444   2.002   5.367   3.689 -0.6631 -0.0126  0.3039
   86TY1    CD1 1445   2.113   5.372   3.602  0.6608  0.1711  0.0252
   86TY1    HD1 1446   2.105   5.417   3.505 -0.1742 -1.1087 -0.5356
   86TY1    CE1 1447   2.244   5.337   3.636 -0.0014  0.1615  0.5667
   86TY1    HE1 1448   2.326   5.356   3.568 -0.2138  0.5026  0.3988
   86TY1     CZ 1449   2.270   5.291   3.767  0.1010  1.0369  0.4068
   86TY1     OH 1450   2.401   5.272   3.807  0.1030 -0.4781 -0.3708
   86TY1    HH1 1451   2.466   5.290   3.738  0.3933 -2.8037 -0.7822
   86TY1    HH2 1452   2.405   5.211   3.881 -1.9362 -1.6076 -1.1182
   86TY1    CE2 1453   2.164   5.279   3.862  0.5275 -0.0124 -0.1791
   86TY1    HE2 1454   2.190   5.258   3.965 -0.3842  0.6122  0.1921
   86TY1    CD2 1455   2.033   5.325   3.821  0.1004  0.7896  0.3751
   86TY1    HD2 1456   1.958   5.337   3.897 -2.8810  1.3674 -2.4284
   86TY1      C 1457   1.711   5.594   3.578  0.1345  0.1859  0.3252
   86TY1      O 1458   1.617   5.584   3.658 -0.2588  0.0152  0.1497
   87ILE      N 1459   1.696   5.632   3.449  0.3272  0.1007 -0.1033
   87ILE      H 1460   1.778   5.645   3.391  0.9986  0.1725  0.8279
   87ILE     CA 1461   1.565   5.659   3.387  0.0983 -0.7776  0.1634
   87ILE     HA 1462   1.485   5.651   3.460 -0.5976  3.4576  0.1237
   87ILE     CB 1463   1.564   5.802   3.333 -0.0026  0.5742 -0.0846
   87ILE     HB 1464   1.661   5.813   3.285  0.7489 -1.3550  0.9176
   87ILE    CG2 1465   1.460   5.832   3.217  0.1494  0.3393 -0.7675
   87ILE   HG21 1466   1.486   5.923   3.163  0.8074  1.0067  0.6318
   87ILE   HG22 1467   1.462   5.756   3.139  2.0232  0.3001 -0.7369
   87ILE   HG23 1468   1.360   5.851   3.257  1.6183  2.2690  2.4034
   87ILE    CG1 1469   1.546   5.903   3.446  0.1840 -0.1568  0.4149
   87ILE   HG11 1470   1.613   5.869   3.526  0.5815 -0.3853 -0.0046
   87ILE   HG12 1471   1.440   5.895   3.471 -0.3035 -1.2784 -1.7588
   87ILE     CD 1472   1.580   6.052   3.413 -0.6959  0.4384 -0.2714
   87ILE    HD1 1473   1.549   6.115   3.496  0.0163 -0.5490  0.7831
   87ILE    HD2 1474   1.685   6.069   3.387 -0.3131  1.0996  1.5449
   87ILE    HD3 1475   1.518   6.084   3.329 -0.9016  1.5064  0.2755
   87ILE      C 1476   1.546   5.547   3.287  0.3902 -0.1618  0.6599
   87ILE      O 1477   1.631   5.511   3.206 -0.2911 -0.5260  0.0571
   88TY1      N 1478   1.422   5.499   3.273 -0.1027 -0.9748 -0.1273
   88TY1      H 1479   1.349   5.543   3.328  1.9769  0.4366  1.6752
   88TY1     CA 1480   1.392   5.383   3.190  0.0096  0.3392  0.2855
   88TY1     HA 1481   1.481   5.349   3.135  1.3049  3.2504  0.4007
   88TY1     CB 1482   1.350   5.263   3.279  0.4211 -0.0590 -0.1175
   88TY1    HB1 1483   1.300   5.186   3.221  0.1470  1.0145 -1.3584
   88TY1    HB2 1484   1.263   5.296   3.336 -0.5075  0.6226 -1.8425
   88TY1     CG 1485   1.463   5.204   3.367  1.0806  0.2684  0.3192
   88TY1    CD1 1486   1.481   5.259   3.494  1.0329  0.0359  0.2171
   88TY1    HD1 1487   1.422   5.338   3.539  2.3633  2.0938 -1.4673
   88TY1    CE1 1488   1.585   5.214   3.574  0.2325  0.0251  0.7537
   88TY1    HE1 1489   1.606   5.270   3.664  0.0784 -0.7300  1.2660
   88TY1     CZ 1490   1.668   5.108   3.531  0.3657 -0.2451  0.2186
   88TY1     OH 1491   1.757   5.049   3.614 -0.0253  0.2184  0.4754
   88TY1    HH1 1492   1.811   4.984   3.569 -3.4003 -3.1641  0.7967
   88TY1    HH2 1493   1.732   5.070   3.705 -2.5521  0.2946 -0.1656
   88TY1    CE2 1494   1.650   5.050   3.409  0.4777 -0.1441  1.5074
   88TY1    HE2 1495   1.713   4.972   3.369 -1.0986 -0.5869 -0.2769
   88TY1    CD2 1496   1.552   5.106   3.320 -0.0490  0.2263  0.1919
   88TY1    HD2 1497   1.538   5.066   3.221  1.8673 -4.2089  1.4310
   88TY1      C 1498   1.284   5.411   3.086 -0.1028  0.3310  0.4337
   88TY1      O 1499   1.169   5.441   3.116 -0.4777  0.3047  0.0806
   89ALA      N 1500   1.328   5.411   2.958 -0.1455 -0.2240 -0.2323
   89ALA      H 1501   1.423   5.388   2.935 -0.4947  0.0779 -2.1671
   89ALA     CA 1502   1.242   5.448   2.844 -0.1990  0.0725  0.7535
   89ALA     HA 1503   1.150   5.489   2.887 -0.4967  1.0795 -0.7653
   89ALA     CB 1504   1.311   5.552   2.753 -0.8187  1.0250 -0.8538
   89ALA    HB1 1505   1.393   5.510   2.695 -0.3987 -0.9497  1.0447
   89ALA    HB2 1506   1.235   5.591   2.686 -0.1548  0.0090 -2.2323
   89ALA    HB3 1507   1.338   5.640   2.812  1.0805  0.1281 -0.2935
   89ALA      C 1508   1.196   5.329   2.765  0.9160 -0.4604  0.6090
   89ALA      O 1509   1.280   5.262   2.710 -0.3680  0.0917 -0.1859
   90AS4      N 1510   1.064   5.300   2.763  0.2643  0.1163 -0.0133
   90AS4      H 1511   0.995   5.362   2.804 -0.0065 -0.6625  0.7297
   90AS4     CA 1512   1.001   5.165   2.731  0.7289 -0.7780  0.2538
   90AS4     HA 1513   0.909   5.161   2.790  0.2346  1.9063 -0.2164
   90AS4     CB 1514   0.976   5.154   2.578  0.6769  0.0937  0.7276
   90AS4    HB1 1515   0.927   5.058   2.559 -1.1056  1.4941 -2.4543
   90AS4    HB2 1516   1.067   5.159   2.519 -1.7803  0.9303 -3.3238
   90AS4     CG 1517   0.877   5.258   2.521 -0.1919 -0.1992 -0.2427
   90AS4    OD1 1518   0.879   5.266   2.398 -0.3456 -0.1357 -0.2251
   90AS4   HD11 1519   0.795   5.293   2.360 -0.4298 -0.8241 -0.5399
   90AS4   HD12 1520   0.963   5.246   2.356  0.9767  2.5345  0.8532
   90AS4    OD2 1521   0.805   5.327   2.593 -0.3900 -0.0313  0.0805
   90AS4   HD21 1522   0.814   5.419   2.567  0.6268 -0.3126 -0.6286
   90AS4   HD22 1523   0.746   5.279   2.652 -3.1821  1.4462 -1.3738
   90AS4      C 1524   1.080   5.046   2.781  0.4351  0.2155 -0.5275
   90AS4      O 1525   1.100   4.951   2.708 -0.0206 -0.4395  0.1772
   91GLY      N 1526   1.124   5.045   2.907  0.3846 -0.2630  0.3979
   91GLY      H 1527   1.087   5.115   2.969  0.6723 -0.3987  0.7239
   91GLY     CA 1528   1.206   4.946   2.976  0.7125 -0.0120  0.0218
   91GLY    HA1 1529   1.169   4.848   2.946 -1.5838 -0.0701  2.6312
   91GLY    HA2 1530   1.202   4.962   3.083  4.7789 -1.0794  0.4880
   91GLY      C 1531   1.356   4.942   2.940  0.1923  0.4028 -0.3160
   91GLY      O 1532   1.429   4.867   3.006  0.4110  0.3327 -0.1631
   92LY3      N 1533   1.414   5.029   2.860  0.2768 -0.1271  0.3591
   92LY3      H 1534   1.352   5.098   2.819  0.4705 -0.0743  0.1494
   92LY3     CA 1535   1.564   5.042   2.836  1.2031  0.1185 -0.2636
   92LY3     HA 1536   1.609   4.950   2.873  2.3261  1.3254  1.5726
   92LY3     CB 1537   1.585   5.039   2.680  0.3403  0.3125  0.7048
   92LY3    HB1 1538   1.524   5.122   2.643 -0.8756 -0.4383  0.9689
   92LY3    HB2 1539   1.555   4.938   2.651  2.5145 -0.8509  2.2098
   92LY3     CG 1540   1.726   5.065   2.645 -0.7138  0.5915 -0.2609
   92LY3    HG1 1541   1.794   4.998   2.698  0.0899  0.3141 -1.5929
   92LY3    HG2 1542   1.757   5.167   2.667  2.3040 -0.1622 -0.4990
   92LY3     CD 1543   1.739   5.052   2.489  0.6436 -0.8674 -0.8706
   92LY3    HD1 1544   1.687   5.139   2.447  0.3806 -0.0624  1.0353
   92LY3    HD2 1545   1.698   4.962   2.442  0.8486 -0.2045 -2.3992
   92LY3     CE 1546   1.879   5.052   2.438 -0.2510 -0.4839 -0.3398
   92LY3    HE1 1547   1.925   5.151   2.446 -0.2337 -0.4997 -0.2362
   92LY3    HE2 1548   1.888   5.027   2.332  3.4300 -1.2033  0.0367
   92LY3     NZ 1549   1.961   4.952   2.511 -0.9751 -0.0423 -0.2046
   92LY3    HZ1 1550   2.060   4.965   2.498 -1.0539  1.0815  0.2076
   92LY3    HZ2 1551   1.953   4.955   2.612  1.3166 -1.1001  0.0711
   92LY3    HZ3 1552   1.926   4.858   2.495 -0.6331  0.0462 -1.6068
   92LY3      C 1553   1.622   5.155   2.904 -0.8191 -0.9144  0.0461
   92LY3      O 1554   1.567   5.267   2.897 -0.7057 -0.1941  0.4197
   93MET      N 1555   1.737   5.138   2.974  0.5036 -0.7302  0.0279
   93MET      H 1556   1.763   5.041   2.975  0.4298 -0.8907 -3.1940
   93MET     CA 1557   1.805   5.238   3.060 -1.0648 -0.3191  0.8954
   93MET     HA 1558   1.733   5.286   3.126  0.3873  2.1231  0.8192
   93MET     CB 1559   1.911   5.165   3.146 -1.0316  0.2682  0.1581
   93MET    HB1 1560   1.980   5.120   3.074  1.4218  0.2595  2.3696
   93MET    HB2 1561   1.868   5.092   3.215 -1.9367  1.1968  0.5933
   93MET     CG 1562   1.995   5.259   3.230  0.2997 -0.0928  0.3875
   93MET    HG1 1563   1.942   5.279   3.323 -0.4247 -2.2840  0.5054
   93MET    HG2 1564   2.016   5.351   3.175 -0.1538 -1.0691 -1.5065
   93MET     SD 1565   2.162   5.193   3.285 -0.1946 -0.5558 -0.1438
   93MET     CE 1566   2.123   5.070   3.408 -0.1895  0.0909 -0.0851
   93MET    HE1 1567   2.064   4.986   3.373  0.3414  0.2008 -1.3137
   93MET    HE2 1568   2.221   5.030   3.430 -0.2912  0.4315  1.0795
   93MET    HE3 1569   2.070   5.115   3.492 -2.2305  2.6306 -2.5154
   93MET      C 1570   1.870   5.341   2.967  0.2574 -1.0281 -0.1258
   93MET      O 1571   1.956   5.304   2.884  1.0471 -0.3898 -0.1762
   94VAL      N 1572   1.822   5.467   2.988 -0.3171  0.2052 -0.1518
   94VAL      H 1573   1.761   5.481   3.067 -1.0090  0.0880 -0.6559
   94VAL     CA 1574   1.860   5.577   2.898 -0.8421  0.8457 -1.1333
   94VAL     HA 1575   1.851   5.552   2.792  1.9051  0.7041 -1.3871
   94VAL     CB 1576   1.781   5.700   2.926  0.5913 -0.0633  0.8191
   94VAL     HB 1577   1.789   5.734   3.029 -0.9295  0.1614  0.8872
   94VAL    CG1 1578   1.809   5.824   2.843  0.2106 -0.2260 -0.3349
   94VAL   HG11 1579   1.825   5.800   2.738  0.9207 -0.9495 -0.0728
   94VAL   HG12 1580   1.738   5.906   2.852  1.5602  0.9595  0.0046
   94VAL   HG13 1581   1.899   5.879   2.870 -0.5040  0.1115  1.5478
   94VAL    CG2 1582   1.629   5.673   2.905  0.4850  0.1201 -0.4757
   94VAL   HG21 1583   1.619   5.653   2.798  0.5169 -1.3622 -0.2292
   94VAL   HG22 1584   1.594   5.581   2.952  0.3809 -1.0118 -2.6451
   94VAL   HG23 1585   1.564   5.754   2.937  1.4111 -0.0623  2.1246
   94VAL      C 1586   2.007   5.623   2.922  0.3611  0.8864 -0.7013
   94VAL      O 1587   2.076   5.657   2.828 -0.2796 -0.1818 -0.0034
   95ASN      N 1588   2.052   5.596   3.046 -0.0744 -0.8954  0.2596
   95ASN      H 1589   1.986   5.568   3.118  1.0770 -0.9714  1.3199
   95ASN     CA 1590   2.187   5.626   3.096  0.0843  0.6842 -0.6466
   95ASN     HA 1591   2.212   5.730   3.075  1.4103  0.1645 -1.7877
   95ASN     CB 1592   2.202   5.587   3.246 -0.0303  0.1159  0.0566
   95ASN    HB1 1593   2.290   5.640   3.285  0.2655 -1.0617  1.0533
   95ASN    HB2 1594   2.221   5.481   3.259  0.5513  0.3488  1.2636
   95ASN     CG 1595   2.096   5.637   3.341  0.0154 -0.2201  0.1603
   95ASN    OD1 1596   1.980   5.647   3.302  0.3824 -0.3254  0.1377
   95ASN    ND2 1597   2.133   5.692   3.452  0.4865  0.6665 -0.7972
   95ASN   HD21 1598   2.231   5.704   3.470  0.7723 -0.4089 -1.5024
   95ASN   HD22 1599   2.065   5.734   3.514  0.0653  0.1707 -0.9118
   95ASN      C 1600   2.282   5.544   3.010  0.2712  0.0100  0.3384
   95ASN      O 1601   2.364   5.597   2.941 -0.5260 -1.3624  0.2201
   96GL4      N 1602   2.274   5.409   3.007 -0.3337 -0.1119 -0.4733
   96GL4      H 1603   2.208   5.360   3.066  1.4027  0.6835  2.3071
   96GL4     CA 1604   2.344   5.316   2.918  0.2764  0.1459 -0.0435
   96GL4     HA 1605   2.451   5.321   2.939  0.1906 -0.8933  0.6863
   96GL4     CB 1606   2.295   5.176   2.948  0.1039  0.1456  0.4161
   96GL4    HB1 1607   2.188   5.174   2.928  0.0119 -1.9648  0.8607
   96GL4    HB2 1608   2.308   5.160   3.055 -0.1350 -0.4414  0.3651
   96GL4     CG 1609   2.366   5.065   2.871  0.2981  0.4598 -0.5211
   96GL4    HG1 1610   2.470   5.081   2.900 -0.5268  1.4032  2.2111
   96GL4    HG2 1611   2.361   5.088   2.765 -0.0218 -0.3938 -0.6954
   96GL4     CD 1612   2.318   4.922   2.897  0.6134 -0.5638 -0.2466
   96GL4    OE1 1613   2.199   4.892   2.883  0.3924  0.4868 -0.0197
   96GL4   HE11 1614   2.171   4.917   2.794  3.6141 -0.0684 -1.3422
   96GL4   HE12 1615   2.165   4.865   2.968  1.9158  0.5519  0.6298
   96GL4    OE2 1616   2.401   4.836   2.940  0.1058 -0.1901 -0.2770
   96GL4   HE21 1617   2.355   4.772   2.995  0.0418  0.1805  0.1060
   96GL4   HE22 1618   2.469   4.835   2.871 -0.6461  2.1514 -1.1547
   96GL4      C 1619   2.329   5.346   2.771  0.4497 -1.0513  0.0247
   96GL4      O 1620   2.425   5.338   2.695  0.1634 -0.4683  0.5848
   97ALA      N 1621   2.211   5.383   2.717  0.8647  0.7386 -0.0323
   97ALA      H 1622   2.126   5.381   2.773 -1.3614  0.4246 -3.1391
   97ALA     CA 1623   2.179   5.414   2.580 -0.4341  0.6015  0.3414
   97ALA     HA 1624   2.215   5.330   2.521 -1.6347 -0.4784  1.0976
   97ALA     CB 1625   2.026   5.423   2.566  0.5726  0.2177  0.2040
   97ALA    HB1 1626   2.011   5.453   2.463  2.6008  0.9641  0.0837
   97ALA    HB2 1627   1.986   5.326   2.596 -0.8861 -0.4432 -3.3839
   97ALA    HB3 1628   1.999   5.506   2.632  2.0308 -1.0986  2.6325
   97ALA      C 1629   2.240   5.544   2.523 -0.1026 -0.1662  0.4728
   97ALA      O 1630   2.302   5.545   2.417  0.7263 -0.8698  0.5867
   98LEU      N 1631   2.221   5.658   2.599 -0.3290  0.3838  0.0173
   98LEU      H 1632   2.166   5.649   2.683  0.4536  0.4187  0.5443
   98LEU     CA 1633   2.288   5.784   2.563 -0.8363 -0.3265 -0.2305
   98LEU     HA 1634   2.262   5.801   2.458 -0.2449  0.7521 -0.2232
   98LEU     CB 1635   2.236   5.899   2.647  0.4831 -0.0664 -0.6504
   98LEU    HB1 1636   2.235   5.871   2.752  1.5857 -0.5714 -0.7534
   98LEU    HB2 1637   2.130   5.916   2.633 -0.0839  1.0798  3.7500
   98LEU     CG 1638   2.308   6.037   2.636 -0.4575 -0.2562  0.1435
   98LEU     HG 1639   2.415   6.029   2.616 -0.2153  0.2377  1.1828
   98LEU    CD1 1640   2.256   6.116   2.512 -0.9017  0.6962  0.2437
   98LEU   HD11 1641   2.302   6.213   2.495  0.4837 -0.3408 -2.7935
   98LEU   HD12 1642   2.284   6.062   2.421  1.3864  0.8170  0.8156
   98LEU   HD13 1643   2.148   6.128   2.505 -1.1284 -1.4645 -0.8803
   98LEU    CD2 1644   2.285   6.116   2.768 -0.3503  0.3596  0.8055
   98LEU   HD21 1645   2.181   6.150   2.770 -0.1651  1.5182 -2.2937
   98LEU   HD22 1646   2.300   6.052   2.854 -1.0498 -0.8435  0.0609
   98LEU   HD23 1647   2.355   6.199   2.783 -0.1610  0.1176  1.2756
   98LEU      C 1648   2.441   5.764   2.566 -0.1750  0.5190 -0.1705
   98LEU      O 1649   2.508   5.824   2.484 -0.4230 -0.0356 -0.1223
   99VAL      N 1650   2.499   5.680   2.657  0.3263 -0.1364 -0.0309
   99VAL      H 1651   2.446   5.634   2.730  1.6396  0.9849  1.7237
   99VAL     CA 1652   2.640   5.643   2.659 -0.5292  0.6298 -0.9188
   99VAL     HA 1653   2.707   5.729   2.660  1.0255 -0.3444 -4.4311
   99VAL     CB 1654   2.678   5.560   2.787  0.0626 -0.8198  0.5260
   99VAL     HB 1655   2.601   5.486   2.808 -1.1058 -0.1537 -1.1741
   99VAL    CG1 1656   2.821   5.503   2.780  0.8534  0.3390  0.0241
   99VAL   HG11 1657   2.842   5.464   2.880 -1.0789 -0.0708  0.3249
   99VAL   HG12 1658   2.815   5.421   2.708 -1.9802 -0.7172  1.2975
   99VAL   HG13 1659   2.897   5.571   2.744  0.0718 -0.1887 -2.8531
   99VAL    CG2 1660   2.680   5.658   2.902  0.1149  0.2470 -0.2016
   99VAL   HG21 1661   2.580   5.701   2.914  0.3662  1.1649 -1.2095
   99VAL   HG22 1662   2.704   5.601   2.991 -0.6083 -0.1635 -0.2621
   99VAL   HG23 1663   2.758   5.732   2.886  0.1143 -0.0208 -1.5412
   99VAL      C 1664   2.675   5.578   2.524 -0.0193 -0.1498 -0.3560
   99VAL      O 1665   2.762   5.628   2.456  0.1001  0.0840  0.4911
  100ARG      N 1666   2.611   5.471   2.485  0.3175  0.0703 -0.0228
  100ARG      H 1667   2.534   5.442   2.543  0.0956 -0.9257 -0.7784
  100ARG     CA 1668   2.641   5.382   2.367  0.1367  0.0402  0.3283
  100ARG     HA 1669   2.747   5.358   2.364 -0.2921 -2.1705  0.9460
  100ARG     CB 1670   2.550   5.253   2.382 -0.8129 -0.0895  0.2666
  100ARG    HB1 1671   2.445   5.283   2.384 -0.7075  0.2311  1.0119
  100ARG    HB2 1672   2.567   5.213   2.482  3.2369  0.7663  0.1109
  100ARG     CG 1673   2.570   5.150   2.275  0.0021  0.4756 -0.3961
  100ARG    HG1 1674   2.545   5.190   2.177  0.6952  1.1891 -0.2914
  100ARG    HG2 1675   2.504   5.066   2.296  0.6025 -0.1582 -0.9891
  100ARG     CD 1676   2.709   5.090   2.271  0.3466 -0.2323  1.0681
  100ARG    HD1 1677   2.732   5.026   2.357  1.8121 -1.3442 -0.1019
  100ARG    HD2 1678   2.778   5.174   2.268 -0.1602  0.1536 -0.5058
  100ARG     NE 1679   2.719   5.004   2.143  0.4616  0.0851 -0.4376
  100ARG     HE 1680   2.704   4.906   2.159  2.0377 -0.1517 -0.3272
  100ARG     CZ 1681   2.718   5.042   2.017  0.1585 -0.7263  0.2113
  100ARG    NH1 1682   2.722   5.167   1.982 -0.3217 -0.0110 -0.1147
  100ARG   HH11 1683   2.726   5.240   2.052  1.2207 -1.2998  1.2073
  100ARG   HH12 1684   2.694   5.183   1.887  1.8686  1.1618 -0.6269
  100ARG    NH2 1685   2.697   4.950   1.922  0.0498  0.2690  0.5508
  100ARG   HH21 1686   2.695   4.850   1.933  0.3255 -0.0333 -1.7449
  100ARG   HH22 1687   2.701   4.988   1.829 -0.1559 -0.9307  0.0406
  100ARG      C 1688   2.610   5.450   2.232  0.0268  0.2294  0.1318
  100ARG      O 1689   2.656   5.403   2.129 -0.4155  0.3311 -1.0190
  101GLN      N 1690   2.529   5.554   2.228  0.3016 -0.7355 -0.3432
  101GLN      H 1691   2.471   5.578   2.308 -0.6553  0.2724 -1.2894
  101GLN     CA 1692   2.525   5.646   2.112  0.0414  0.2438  0.0129
  101GLN     HA 1693   2.514   5.595   2.017 -0.1603 -1.7340  1.0526
  101GLN     CB 1694   2.392   5.719   2.123  0.5758 -0.7031  0.0015
  101GLN    HB1 1695   2.405   5.789   2.205  0.6230  0.4077 -0.9355
  101GLN    HB2 1696   2.318   5.642   2.144  0.3039 -1.0451 -2.0033
  101GLN     CG 1697   2.347   5.789   1.991  0.8867 -0.1747 -0.0286
  101GLN    HG1 1698   2.424   5.865   1.980  0.0014  0.6937 -0.3360
  101GLN    HG2 1699   2.256   5.848   1.994  1.4006  0.7966 -1.7247
  101GLN     CD 1700   2.341   5.694   1.866 -0.4234 -0.1214 -0.2947
  101GLN    OE1 1701   2.287   5.585   1.877  0.3336  1.0901 -0.0295
  101GLN    NE2 1702   2.401   5.727   1.754 -0.1410  0.3239 -0.0942
  101GLN   HE21 1703   2.439   5.820   1.743 -0.3392  0.3781 -0.3052
  101GLN   HE22 1704   2.393   5.664   1.675  1.6031  0.4953 -0.4516
  101GLN      C 1705   2.644   5.740   2.088  0.1020 -0.1750  0.5680
  101GLN      O 1706   2.656   5.800   1.981  0.5815  0.2224  0.0207
  102GLY      N 1707   2.738   5.752   2.188  0.0887 -0.0647 -0.1165
  102GLY      H 1708   2.732   5.705   2.277  1.2430 -1.3098 -0.6666
  102GLY     CA 1709   2.856   5.838   2.178  0.1689  0.6926  0.3437
  102GLY    HA1 1710   2.878   5.850   2.071 -0.9620  3.1905  0.3179
  102GLY    HA2 1711   2.948   5.801   2.223  0.1240  1.3101  0.9592
  102GLY      C 1712   2.829   5.982   2.214 -0.0263  0.2190 -0.2475
  102GLY      O 1713   2.911   6.063   2.179 -0.4618 -0.0215  0.2079
  103LEU      N 1714   2.712   6.018   2.264 -0.2822 -0.0488  0.2695
  103LEU      H 1715   2.642   5.946   2.278 -0.9063  0.3243 -0.8639
  103LEU     CA 1716   2.671   6.153   2.294  0.3097  0.3225 -0.1917
  103LEU     HA 1717   2.723   6.220   2.225 -0.9187  2.1537  0.5719
  103LEU     CB 1718   2.520   6.168   2.274 -0.5767 -0.5430  0.5665
  103LEU    HB1 1719   2.491   6.264   2.315  0.2540 -0.9242  2.1113
  103LEU    HB2 1720   2.462   6.087   2.319  0.4171 -0.3193  2.3546
  103LEU     CG 1721   2.490   6.168   2.118  0.4092 -0.2838 -0.3018
  103LEU     HG 1722   2.534   6.080   2.070  0.5005 -2.2682  3.1266
  103LEU    CD1 1723   2.335   6.148   2.106 -0.3254 -0.1836  0.1963
  103LEU   HD11 1724   2.304   6.178   2.005 -1.1671 -0.0603  0.4856
  103LEU   HD12 1725   2.307   6.045   2.128  0.4365 -0.5551 -0.5088
  103LEU   HD13 1726   2.290   6.223   2.170  1.1106  1.8781 -1.0854
  103LEU    CD2 1727   2.541   6.300   2.051  0.3077 -0.0546 -0.0204
  103LEU   HD21 1728   2.501   6.391   2.095  0.7483 -0.4202  1.1787
  103LEU   HD22 1729   2.649   6.312   2.045  0.1715  1.3402 -0.1826
  103LEU   HD23 1730   2.495   6.287   1.954 -0.5730  0.2486  0.3450
  103LEU      C 1731   2.701   6.200   2.440 -0.3517  0.2104  0.2762
  103LEU      O 1732   2.681   6.314   2.472 -0.1248 -0.6496 -0.1081
  104ALA      N 1733   2.753   6.105   2.525 -0.1936  0.1052 -0.2944
  104ALA      H 1734   2.755   6.010   2.493 -2.7271 -0.7502  1.7088
  104ALA     CA 1735   2.797   6.124   2.659 -0.1459  0.1928 -0.1911
  104ALA     HA 1736   2.841   6.224   2.667 -0.6259  0.3200  1.1926
  104ALA     CB 1737   2.674   6.134   2.753 -0.2765  0.9029 -0.6104
  104ALA    HB1 1738   2.600   6.207   2.718 -1.9143 -0.2490  0.3032
  104ALA    HB2 1739   2.627   6.038   2.774  1.3167  0.0791 -0.7079
  104ALA    HB3 1740   2.710   6.171   2.849 -0.0915 -3.3555  1.1586
  104ALA      C 1741   2.898   6.020   2.706 -0.5397 -0.1699  0.2948
  104ALA      O 1742   2.906   5.909   2.653 -0.1177 -0.0297 -0.0411
  105LY3      N 1743   2.970   6.061   2.811  0.9180 -1.0391  0.1878
  105LY3      H 1744   2.946   6.153   2.846 -2.1385 -1.5270 -0.3745
  105LY3     CA 1745   3.070   5.977   2.873 -0.2243  0.2011 -0.0814
  105LY3     HA 1746   3.101   5.905   2.797 -2.3218  1.5254 -2.3353
  105LY3     CB 1747   3.190   6.069   2.902 -0.3115  0.2567  0.1709
  105LY3    HB1 1748   3.251   6.024   2.980  0.1911 -1.4688 -1.1583
  105LY3    HB2 1749   3.158   6.164   2.943 -1.3459  0.1159 -0.2786
  105LY3     CG 1750   3.288   6.082   2.797 -0.1107 -1.0964  0.2126
  105LY3    HG1 1751   3.244   6.130   2.709  0.0771 -1.7067 -0.2243
  105LY3    HG2 1752   3.320   5.980   2.776  2.1168 -0.1368 -1.5216
  105LY3     CD 1753   3.415   6.157   2.829 -0.3865  0.6908  0.3889
  105LY3    HD1 1754   3.455   6.188   2.733  0.5237 -3.3837 -0.7516
  105LY3    HD2 1755   3.468   6.081   2.887 -0.1752 -2.1241 -3.1162
  105LY3     CE 1756   3.396   6.271   2.935  0.4159  0.7715  0.5115
  105LY3    HE1 1757   3.410   6.232   3.036  0.5026  1.0304  0.5977
  105LY3    HE2 1758   3.293   6.305   2.923  0.8146  1.4692 -1.1501
  105LY3     NZ 1759   3.484   6.387   2.905  0.1979 -0.1665  0.0003
  105LY3    HZ1 1760   3.584   6.371   2.908  0.5295  1.5484 -0.6845
  105LY3    HZ2 1761   3.461   6.420   2.812  0.8443 -1.1198 -0.5136
  105LY3    HZ3 1762   3.468   6.459   2.973 -0.2105  1.2763 -1.5539
  105LY3      C 1763   3.020   5.919   3.010 -0.5311 -0.3510  0.6022
  105LY3      O 1764   2.913   5.961   3.055  0.1130  0.4825  0.4517
  106VAL      N 1765   3.094   5.823   3.072 -0.4501  0.0800 -0.4646
  106VAL      H 1766   3.179   5.786   3.031  0.0887  1.4034 -0.5718
  106VAL     CA 1767   3.064   5.783   3.213  0.2188 -0.1004 -0.0206
  106VAL     HA 1768   2.957   5.795   3.230  0.0635 -3.3039  2.0346
  106VAL     CB 1769   3.101   5.633   3.225  0.0039  0.7674 -0.3219
  106VAL     HB 1770   3.200   5.624   3.179  1.6842  2.1547  2.6925
  106VAL    CG1 1771   3.101   5.581   3.372 -0.0828 -0.4524  0.4447
  106VAL   HG11 1772   3.027   5.635   3.430 -1.2575 -1.1318 -0.3878
  106VAL   HG12 1773   3.066   5.478   3.379 -0.8117 -0.1339  1.8663
  106VAL   HG13 1774   3.204   5.596   3.405 -0.6978  1.3531  1.6853
  106VAL    CG2 1775   3.002   5.546   3.144 -0.1215 -0.6340  0.2764
  106VAL   HG21 1776   3.026   5.440   3.141 -0.2308 -0.6545  0.1019
  106VAL   HG22 1777   2.906   5.557   3.195 -0.1309  0.3064  0.0689
  106VAL   HG23 1778   2.991   5.585   3.043 -0.9765 -1.5485 -0.0000
  106VAL      C 1779   3.134   5.882   3.314  0.3532  0.8882  0.3040
  106VAL      O 1780   3.244   5.928   3.284 -0.0999  0.0911 -0.5408
  107ALA      N 1781   3.064   5.922   3.415 -0.0493 -0.7040 -0.7136
  107ALA      H 1782   2.968   5.891   3.423 -0.7354  1.4845  0.0825
  107ALA     CA 1783   3.123   6.016   3.516 -0.7508 -0.3979  0.8446
  107ALA     HA 1784   3.154   6.106   3.463  1.0694 -1.8102 -0.6494
  107ALA     CB 1785   3.020   6.069   3.613  0.9001  0.1495 -0.0556
  107ALA    HB1 1786   2.932   6.102   3.556  0.4839 -2.1302 -0.8348
  107ALA    HB2 1787   2.990   5.987   3.677 -1.3465  0.4578 -0.6171
  107ALA    HB3 1788   3.065   6.152   3.667  1.5676  0.0519 -0.4490
  107ALA      C 1789   3.234   5.958   3.607  0.7777 -0.0952 -0.3565
  107ALA      O 1790   3.247   5.830   3.618 -0.3688 -0.0663  0.4924
  108TY1      N 1791   3.324   6.045   3.663  0.1759 -1.2796  0.2982
  108TY1      H 1792   3.299   6.142   3.670 -2.9676 -2.0445  1.4153
  108TY1     CA 1793   3.413   5.987   3.759  0.2735  0.4066  0.3581
  108TY1     HA 1794   3.450   5.894   3.717  0.4504  0.2772  0.7877
  108TY1     CB 1795   3.532   6.085   3.780 -0.4699  0.8636  0.4632
  108TY1    HB1 1796   3.503   6.190   3.776 -2.8873  0.1957 -2.6216
  108TY1    HB2 1797   3.608   6.084   3.702 -0.4205  0.0598  0.5146
  108TY1     CG 1798   3.599   6.064   3.913 -0.0441 -0.3150  1.0854
  108TY1    CD1 1799   3.674   5.944   3.936 -0.0263  0.1683  0.1998
  108TY1    HD1 1800   3.685   5.871   3.857  3.5746 -1.6003  2.0556
  108TY1    CE1 1801   3.718   5.915   4.065 -0.2764 -0.5141 -0.5369
  108TY1    HE1 1802   3.782   5.830   4.084  0.0123  0.0490  1.2603
  108TY1     CZ 1803   3.715   6.004   4.167  0.2634 -0.2429 -0.7011
  108TY1     OH 1804   3.778   5.984   4.285 -0.1543  0.3333 -0.5373
  108TY1    HH1 1805   3.823   5.899   4.288 -2.9958 -1.3803 -2.3567
  108TY1    HH2 1806   3.743   6.037   4.357  0.2761 -0.5434  0.3543
  108TY1    CE2 1807   3.658   6.131   4.133  0.7652  1.2151 -0.1805
  108TY1    HE2 1808   3.649   6.202   4.213 -2.0784  1.4408 -0.5752
  108TY1    CD2 1809   3.588   6.156   4.015  0.1017  0.4920  0.2721
  108TY1    HD2 1810   3.537   6.250   4.003 -0.7605  0.2722  1.9201
  108TY1      C 1811   3.332   5.952   3.887  0.7231  0.3589  0.1860
  108TY1      O 1812   3.252   6.032   3.936  0.6363 -0.4137 -0.4092
  109VAL      N 1813   3.355   5.829   3.930  0.1323 -0.0964 -0.1687
  109VAL      H 1814   3.411   5.762   3.879  0.2996 -0.6555  0.7254
  109VAL     CA 1815   3.303   5.784   4.059  0.3848  0.0047  0.0549
  109VAL     HA 1816   3.305   5.875   4.120  1.4248 -0.4122  0.6782
  109VAL     CB 1817   3.160   5.730   4.042  0.1157  0.0229  0.0465
  109VAL     HB 1818   3.098   5.799   3.984 -1.5893 -0.5347  1.1025
  109VAL    CG1 1819   3.147   5.592   3.985 -0.4777 -0.5549 -0.6431
  109VAL   HG11 1820   3.182   5.536   4.072 -2.2853  0.9180  1.1344
  109VAL   HG12 1821   3.046   5.561   3.961 -0.7806  0.7314 -1.1417
  109VAL   HG13 1822   3.210   5.588   3.897 -1.5153 -0.3947 -1.4147
  109VAL    CG2 1823   3.098   5.729   4.181 -0.5462 -0.7105  0.3096
  109VAL   HG21 1824   3.152   5.664   4.250  2.5270 -2.2166 -3.1337
  109VAL   HG22 1825   3.089   5.827   4.227  2.1407 -0.0236 -0.4259
  109VAL   HG23 1826   3.002   5.679   4.165  0.5310 -2.7835 -0.1049
  109VAL      C 1827   3.390   5.686   4.121  0.4688 -0.5405 -0.1246
  109VAL      O 1828   3.451   5.602   4.049 -0.0871  0.0358  0.6878
  110TY1      N 1829   3.409   5.683   4.250 -0.0235  0.3608  0.1156
  110TY1      H 1830   3.352   5.747   4.304  0.7325  2.2716 -1.2304
  110TY1     CA 1831   3.501   5.597   4.322  0.0103 -0.8653 -0.0863
  110TY1     HA 1832   3.570   5.554   4.249  1.7870  2.5565 -0.6194
  110TY1     CB 1833   3.591   5.692   4.407  0.0723  0.6403  0.2335
  110TY1    HB1 1834   3.531   5.739   4.485  0.8980  2.6409 -0.2643
  110TY1    HB2 1835   3.637   5.757   4.332  0.0686 -0.8468 -1.1125
  110TY1     CG 1836   3.713   5.635   4.466 -1.0190  0.1173  0.2661
  110TY1    CD1 1837   3.825   5.605   4.388  0.6420  0.8592 -0.3296
  110TY1    HD1 1838   3.821   5.614   4.281 -1.5224 -0.1035 -0.3876
  110TY1    CE1 1839   3.943   5.560   4.444  0.6717 -0.6484  0.1281
  110TY1    HE1 1840   4.020   5.524   4.379  2.0188  1.1172  0.6582
  110TY1     CZ 1841   3.952   5.550   4.585 -0.0433  0.3308  0.0909
  110TY1     OH 1842   4.067   5.504   4.633 -0.5895 -0.0588 -0.5773
  110TY1    HH1 1843   4.128   5.486   4.561 -0.3183  0.9921 -0.6308
  110TY1    HH2 1844   4.088   5.549   4.715 -1.1241 -2.5355  1.0083
  110TY1    CE2 1845   3.847   5.600   4.664 -0.5392  1.2259 -0.2818
  110TY1    HE2 1846   3.861   5.599   4.771  2.3040  2.4820 -0.5527
  110TY1    CD2 1847   3.723   5.628   4.610 -0.1363 -0.3960  0.8278
  110TY1    HD2 1848   3.643   5.668   4.671  0.4871 -0.2406  1.5529
  110TY1      C 1849   3.433   5.492   4.412  0.3643 -0.5939  0.3010
  110TY1      O 1850   3.315   5.498   4.434  0.2044 -0.5492  0.4462
  111LY3      N 1851   3.494   5.378   4.446 -0.4566 -0.9322  0.2280
  111LY3      H 1852   3.589   5.376   4.411 -0.1538  2.9724  0.4005
  111LY3     CA 1853   3.447   5.279   4.543  0.2735  0.2426 -1.0259
  111LY3     HA 1854   3.378   5.224   4.478 -0.2822 -0.3475  0.0178
  111LY3     CB 1855   3.554   5.172   4.582  0.3977  0.3163  0.0330
  111LY3    HB1 1856   3.550   5.100   4.500 -1.0544  2.1943 -1.6413
  111LY3    HB2 1857   3.517   5.135   4.678 -0.1793  1.7178  0.3789
  111LY3     CG 1858   3.694   5.214   4.605 -0.1400 -0.3768 -0.9594
  111LY3    HG1 1859   3.692   5.295   4.678  1.2365 -0.9319 -0.2555
  111LY3    HG2 1860   3.732   5.267   4.517  1.1764  2.4961  1.1485
  111LY3     CD 1861   3.792   5.103   4.641 -0.9101  0.8396 -0.0989
  111LY3    HD1 1862   3.888   5.140   4.676 -0.2875 -1.1595  0.4787
  111LY3    HD2 1863   3.823   5.056   4.547  3.5858  0.4713  1.3286
  111LY3     CE 1864   3.737   5.009   4.742  0.6639  0.6494 -0.4678
  111LY3    HE1 1865   3.677   4.928   4.701  1.1852 -0.0536  0.1337
  111LY3    HE2 1866   3.683   5.067   4.818  1.5241  1.1675 -0.2394
  111LY3     NZ 1867   3.845   4.939   4.810  0.4917  0.1284 -0.2819
  111LY3    HZ1 1868   3.815   4.881   4.887 -1.8832  0.1958 -1.0751
  111LY3    HZ2 1869   3.889   4.872   4.749  0.9302 -0.3749  0.5758
  111LY3    HZ3 1870   3.916   5.004   4.841 -1.2055  2.1560 -0.4621
  111LY3      C 1871   3.383   5.348   4.668  0.0942 -0.3775  0.2436
  111LY3      O 1872   3.442   5.448   4.712  0.5411  0.4700  0.0643
  112PRO      N 1873   3.277   5.292   4.739 -0.4449  0.5404 -0.0298
  112PRO     CD 1874   3.231   5.329   4.869 -0.3077 -0.7053 -0.1959
  112PRO    HD1 1875   3.143   5.393   4.864  0.8799  1.2364  1.6923
  112PRO    HD2 1876   3.312   5.383   4.919 -0.3922 -0.2758 -0.5178
  112PRO     CG 1877   3.195   5.205   4.943 -0.1178  1.2454 -0.0777
  112PRO    HG1 1878   3.118   5.215   5.021  1.0159 -1.4730  1.5439
  112PRO    HG2 1879   3.285   5.175   4.996 -0.4047  0.2501 -0.1224
  112PRO     CB 1880   3.146   5.110   4.824 -0.2429 -0.4594 -0.1381
  112PRO    HB1 1881   3.037   5.112   4.819 -0.1703  0.3406 -2.2458
  112PRO    HB2 1882   3.173   5.008   4.851  0.9967  0.0652  0.7058
  112PRO     CA 1883   3.213   5.165   4.699  0.0690 -0.3272 -0.2529
  112PRO     HA 1884   3.287   5.095   4.661 -1.5241 -1.6284 -1.0645
  112PRO      C 1885   3.118   5.189   4.580 -0.2530 -0.8368  0.1833
  112PRO      O 1886   3.066   5.089   4.525 -0.5089 -0.3775  0.1469
  113ASN      N 1887   3.090   5.311   4.535 -0.8223  0.0205 -0.4449
  113ASN      H 1888   3.128   5.390   4.586  0.6035 -0.9884  0.1149
  113ASN     CA 1889   2.992   5.334   4.434 -0.2626 -0.6757  0.1372
  113ASN     HA 1890   2.906   5.268   4.448 -1.9159  1.3700 -0.0573
  113ASN     CB 1891   2.960   5.488   4.460 -0.8462 -0.4403  0.3579
  113ASN    HB1 1892   2.886   5.520   4.388  1.1892  1.3173 -1.0763
  113ASN    HB2 1893   3.056   5.537   4.440 -0.2843 -1.1533  1.2036
  113ASN     CG 1894   2.907   5.508   4.603  0.1252 -0.3966  0.2039
  113ASN    OD1 1895   2.981   5.564   4.680 -0.2278  0.5752  0.4818
  113ASN    ND2 1896   2.788   5.474   4.628 -0.6914 -0.5226 -0.9019
  113ASN   HD21 1897   2.729   5.435   4.556 -0.9478  2.2321 -2.2951
  113ASN   HD22 1898   2.755   5.517   4.714  0.9427  0.9831 -0.9590
  113ASN      C 1899   3.037   5.317   4.289 -0.5142 -1.0564 -0.4035
  113ASN      O 1900   2.968   5.350   4.194 -0.1954 -0.2261 -0.3569
  114ASN      N 1901   3.154   5.245   4.269 -0.1340 -0.6016 -0.5813
  114ASN      H 1902   3.202   5.211   4.351 -0.0205 -1.1267 -0.8645
  114ASN     CA 1903   3.202   5.204   4.133 -0.1838 -0.0169  0.0703
  114ASN     HA 1904   3.179   5.279   4.058  1.3651 -0.4269 -0.8628
  114ASN     CB 1905   3.359   5.194   4.142 -0.3044  0.0238  0.4873
  114ASN    HB1 1906   3.399   5.287   4.183 -0.4324  0.2672  0.0612
  114ASN    HB2 1907   3.398   5.172   4.043  3.4776 -0.8458  1.9779
  114ASN     CG 1908   3.414   5.080   4.232 -0.2799 -0.1907 -0.4104
  114ASN    OD1 1909   3.358   5.042   4.338 -0.2211 -0.1314  0.2770
  114ASN    ND2 1910   3.523   5.021   4.188 -0.5002  0.0513 -0.8735
  114ASN   HD21 1911   3.570   5.058   4.106  0.6701  1.6962  0.4586
  114ASN   HD22 1912   3.565   4.956   4.253  1.1204  1.3207 -0.5608
  114ASN      C 1913   3.137   5.070   4.074  0.2856 -0.1521 -0.3706
  114ASN      O 1914   3.158   5.041   3.961  0.3636  0.3146  0.3203
  115THR      N 1915   3.050   4.995   4.152  0.0469 -0.0788  0.5753
  115THR      H 1916   3.041   5.027   4.247 -1.4571  0.2301  0.3443
  115THR     CA 1917   3.019   4.856   4.125  0.4306  1.1362  0.0796
  115THR     HA 1918   3.118   4.812   4.115 -0.0894  0.3368 -2.2349
  115THR     CB 1919   2.956   4.774   4.243 -0.0839 -0.1616 -0.0906
  115THR     HB 1920   2.854   4.808   4.260  0.5104  0.8403  1.9195
  115THR    CG2 1921   2.973   4.632   4.237 -0.3415  0.5362 -0.9020
  115THR   HG21 1922   2.933   4.598   4.141 -0.8926  1.5362 -1.0416
  115THR   HG22 1923   3.080   4.614   4.246 -0.1749  1.2947 -1.2915
  115THR   HG23 1924   2.912   4.599   4.321  0.9269 -1.6591 -0.7503
  115THR    OG1 1925   3.030   4.803   4.358 -0.6674 -0.3128  0.0946
  115THR    HG1 1926   2.967   4.850   4.414 -1.0372  0.8420 -1.2215
  115THR      C 1927   2.956   4.829   3.987  0.3660 -0.0128  0.3977
  115THR      O 1928   2.974   4.726   3.927 -0.6046  0.1405  0.1451
  116HI1      N 1929   2.876   4.925   3.938 -0.8052 -0.3748  0.3984
  116HI1      H 1930   2.883   5.016   3.981  0.3242 -0.6416  0.8239
  116HI1     CA 1931   2.812   4.917   3.801  0.9250 -0.4442 -0.4591
  116HI1     HA 1932   2.807   4.810   3.780 -1.1519 -0.9835  2.1868
  116HI1     CB 1933   2.673   4.967   3.822 -0.5629  0.4700  0.4017
  116HI1    HB1 1934   2.682   5.070   3.785  1.5940  0.8078  1.7226
  116HI1    HB2 1935   2.646   4.959   3.927  2.0851  0.4102  1.1654
  116HI1     CG 1936   2.576   4.893   3.727 -0.4391 -0.0780 -0.4478
  116HI1    ND1 1937   2.513   4.779   3.763  0.8424  0.0987  0.4983
  116HI1    HD1 1938   2.512   4.740   3.856  1.4225 -0.2713  0.3528
  116HI1    CE1 1939   2.451   4.732   3.652  0.0051  0.0585 -0.9166
  116HI1    HE1 1940   2.381   4.650   3.648  1.9335 -1.7332  0.0118
  116HI1    NE2 1941   2.473   4.819   3.555  0.3142 -0.3892 -0.0430
  116HI1    HE2 1942   2.440   4.812   3.460  2.4018 -2.7805 -0.7073
  116HI1    CD2 1943   2.557   4.918   3.597  0.1248  0.1420  0.4440
  116HI1    HD2 1944   2.603   4.999   3.542  0.5384 -0.8243 -0.6870
  116HI1      C 1945   2.889   4.990   3.698  0.0222  0.0957  0.7494
  116HI1      O 1946   2.868   4.965   3.577  0.5562  0.1982 -0.1029
  117GL4      N 1947   2.987   5.071   3.728 -0.4458 -0.3915 -0.1842
  117GL4      H 1948   3.026   5.062   3.820 -0.5925 -0.6888 -0.1487
  117GL4     CA 1949   3.059   5.150   3.626 -0.1314  0.8411  0.0975
  117GL4     HA 1950   2.984   5.210   3.574 -0.2739 -0.4883 -1.3007
  117GL4     CB 1951   3.170   5.236   3.685 -0.8470  0.0926 -0.6123
  117GL4    HB1 1952   3.249   5.167   3.718 -2.8252 -2.1066 -0.2263
  117GL4    HB2 1953   3.135   5.288   3.774 -1.3856 -0.7150 -0.3419
  117GL4     CG 1954   3.220   5.329   3.580  0.0902 -0.3977  0.8473
  117GL4    HG1 1955   3.190   5.424   3.623  1.2178  1.6424 -2.5326
  117GL4    HG2 1956   3.156   5.321   3.492 -1.2342  0.3375  1.7177
  117GL4     CD 1957   3.365   5.332   3.551 -0.9521 -0.3993  0.5423
  117GL4    OE1 1958   3.413   5.248   3.470 -0.1882  0.0972  0.4354
  117GL4   HE11 1959   3.414   5.159   3.506  0.6609 -0.6158 -1.2409
  117GL4   HE12 1960   3.466   5.292   3.402  0.4858  0.6078  1.2748
  117GL4    OE2 1961   3.438   5.420   3.598 -0.1027  0.2880 -0.3716
  117GL4   HE21 1962   3.448   5.412   3.693 -2.6380 -0.6025 -0.1178
  117GL4   HE22 1963   3.498   5.458   3.533  1.3705 -1.9822 -0.4296
  117GL4      C 1964   3.115   5.064   3.510 -0.1137 -0.4935 -0.0714
  117GL4      O 1965   3.089   5.098   3.389  0.6803 -0.2776 -0.3517
  118GLN      N 1966   3.190   4.958   3.537 -0.1080  0.2248 -0.7069
  118GLN      H 1967   3.215   4.948   3.634 -0.6219  0.7845 -0.5113
  118GLN     CA 1968   3.246   4.871   3.436 -0.5515 -0.2474 -0.8635
  118GLN     HA 1969   3.311   4.935   3.376 -1.1420  1.0006 -0.2144
  118GLN     CB 1970   3.344   4.771   3.502 -0.2187 -0.3499 -0.0361
  118GLN    HB1 1971   3.290   4.714   3.577  2.1698 -1.7395  0.7417
  118GLN    HB2 1972   3.425   4.818   3.557  0.5605 -0.9015 -0.6865
  118GLN     CG 1973   3.417   4.669   3.413 -0.2441  0.3493  0.2876
  118GLN    HG1 1974   3.341   4.619   3.352 -0.7941  0.2208  1.0601
  118GLN    HG2 1975   3.468   4.595   3.475  1.5748  0.1620 -1.3266
  118GLN     CD 1976   3.531   4.729   3.330  0.0920  0.0944 -0.4672
  118GLN    OE1 1977   3.566   4.842   3.345  0.8861  0.4843 -0.0724
  118GLN    NE2 1978   3.573   4.659   3.228  0.3644  0.0156  0.1065
  118GLN   HE21 1979   3.550   4.561   3.226  2.1280 -0.4567  0.8569
  118GLN   HE22 1980   3.647   4.704   3.176 -0.2783 -0.7589 -1.5587
  118GLN      C 1981   3.142   4.815   3.330 -0.1472 -0.5066  0.6644
  118GLN      O 1982   3.172   4.796   3.214  0.6043 -0.2675 -0.0671
  119HI1      N 1983   3.014   4.795   3.363  0.1388 -0.0046  0.4753
  119HI1      H 1984   2.977   4.817   3.454 -1.0590  2.3243 -0.4901
  119HI1     CA 1985   2.903   4.756   3.275 -0.4677  0.2426  0.2332
  119HI1     HA 1986   2.939   4.688   3.198  2.6690  1.3144  0.6026
  119HI1     CB 1987   2.795   4.692   3.362  0.0386  0.4890 -0.1719
  119HI1    HB1 1988   2.712   4.659   3.299  0.2116  0.2548 -0.2793
  119HI1    HB2 1989   2.754   4.764   3.432  0.7160 -0.2166  0.9842
  119HI1     CG 1990   2.848   4.566   3.431  0.5127 -0.5983 -0.2131
  119HI1    ND1 1991   2.853   4.443   3.365  0.0501  0.1642  0.0124
  119HI1    HD1 1992   2.833   4.422   3.268 -0.3058 -0.6703  0.2622
  119HI1    CE1 1993   2.917   4.366   3.449 -0.2845  0.9545 -0.6435
  119HI1    HE1 1994   2.944   4.263   3.437  1.2166  1.2299  0.2008
  119HI1    NE2 1995   2.928   4.425   3.572 -0.8270  0.0631  0.1422
  119HI1    HE2 1996   2.978   4.381   3.648 -1.5581  0.7446  1.0407
  119HI1    CD2 1997   2.899   4.560   3.559 -0.4862  0.3078 -0.1870
  119HI1    HD2 1998   2.904   4.647   3.622 -1.1426  2.4484 -2.8783
  119HI1      C 1999   2.841   4.876   3.200  0.7641  0.3374  0.0784
  119HI1      O 2000   2.787   4.854   3.089 -0.4471  0.0117 -0.2758
  120LEU      N 2001   2.841   4.999   3.248 -0.5108  0.1725 -0.0050
  120LEU      H 2002   2.887   5.021   3.336  1.9770 -2.3666 -0.5060
  120LEU     CA 2003   2.824   5.112   3.162 -0.0591 -0.1003  0.7525
  120LEU     HA 2004   2.751   5.075   3.090  2.0556 -1.4128 -0.8793
  120LEU     CB 2005   2.776   5.224   3.246 -0.9828  0.2575 -0.2252
  120LEU    HB1 2006   2.783   5.314   3.185 -1.5373 -0.2062 -1.0011
  120LEU    HB2 2007   2.849   5.244   3.324 -1.4902 -2.8443  1.2065
  120LEU     CG 2008   2.641   5.223   3.304  0.0098  0.3810  0.2155
  120LEU     HG 2009   2.627   5.134   3.367 -0.5515  0.3278  0.0217
  120LEU    CD1 2010   2.621   5.352   3.392 -0.2171  0.3932  0.0893
  120LEU   HD11 2011   2.702   5.366   3.463  0.2672  0.8790 -0.5428
  120LEU   HD12 2012   2.612   5.434   3.320  3.1526  0.1178 -0.8370
  120LEU   HD13 2013   2.529   5.333   3.446 -1.2515  1.9889 -1.0198
  120LEU    CD2 2014   2.541   5.214   3.188  0.9495 -0.0074  0.2053
  120LEU   HD21 2015   2.571   5.285   3.110 -2.7739 -0.6862 -2.0768
  120LEU   HD22 2016   2.542   5.113   3.148  1.6177  0.0459  0.0793
  120LEU   HD23 2017   2.439   5.242   3.216  0.4319 -1.7330  0.1660
  120LEU      C 2018   2.950   5.139   3.075  0.2986 -0.0140 -0.1768
  120LEU      O 2019   2.935   5.192   2.962  0.3141 -0.1616 -0.0281
  121ARG      N 2020   3.076   5.112   3.123  0.0125  0.3668 -0.3621
  121ARG      H 2021   3.080   5.098   3.223 -2.0468 -1.7485 -0.4879
  121ARG     CA 2022   3.202   5.128   3.050 -0.3194  0.1958 -0.1938
  121ARG     HA 2023   3.204   5.228   3.009 -0.2563 -0.6229 -2.2914
  121ARG     CB 2024   3.327   5.117   3.136 -0.0469  0.6099 -0.1334
  121ARG    HB1 2025   3.349   5.010   3.139 -2.2469  0.0796 -1.1329
  121ARG    HB2 2026   3.303   5.155   3.235 -1.1961  0.3814 -0.3131
  121ARG     CG 2027   3.448   5.178   3.073 -0.3434  0.4209 -0.4573
  121ARG    HG1 2028   3.459   5.156   2.967  0.9468  0.8641 -0.4337
  121ARG    HG2 2029   3.540   5.140   3.117 -0.4428  2.7175  2.0486
  121ARG     CD 2030   3.444   5.330   3.088  0.3973 -0.2066 -0.1899
  121ARG    HD1 2031   3.340   5.345   3.059  0.1438 -0.9646  0.2741
  121ARG    HD2 2032   3.514   5.382   3.023  0.1687 -0.7121 -0.8409
  121ARG     NE 2033   3.467   5.375   3.226  0.1327  0.2445 -0.0144
  121ARG     HE 2034   3.445   5.319   3.307 -3.1520  0.4158 -0.6488
  121ARG     CZ 2035   3.533   5.492   3.251 -0.0444  0.4430 -0.2080
  121ARG    NH1 2036   3.557   5.580   3.154 -0.0197  0.3387 -0.0869
  121ARG   HH11 2037   3.509   5.567   3.066  0.7393  2.2509 -0.8511
  121ARG   HH12 2038   3.610   5.665   3.168  1.6840 -0.9191  1.5321
  121ARG    NH2 2039   3.560   5.528   3.373  0.0999 -0.1335 -0.3660
  121ARG   HH21 2040   3.505   5.482   3.444  0.6743 -1.3540 -0.6849
  121ARG   HH22 2041   3.593   5.621   3.395 -2.3373  0.5248  0.8378
  121ARG      C 2042   3.211   5.040   2.930 -0.0746  0.0807  0.1252
  121ARG      O 2043   3.255   5.089   2.823 -0.6246  0.5295  0.8795
  122LY3      N 2044   3.154   4.919   2.932 -0.9641 -0.5083 -0.3460
  122LY3      H 2045   3.131   4.882   3.023  2.8104 -0.3705  0.8137
  122LY3     CA 2046   3.136   4.832   2.815  0.6016  0.3108  0.3894
  122LY3     HA 2047   3.232   4.808   2.767 -0.3692 -3.2432 -0.0557
  122LY3     CB 2048   3.068   4.701   2.858 -0.4727 -0.0668  0.8097
  122LY3    HB1 2049   2.968   4.728   2.893  0.0546  0.8251  1.6796
  122LY3    HB2 2050   3.117   4.652   2.942 -0.0832 -1.7947 -0.3759
  122LY3     CG 2051   3.059   4.585   2.755  0.4103  0.1528 -0.0726
  122LY3    HG1 2052   3.157   4.555   2.718 -0.6562 -2.5627 -0.9514
  122LY3    HG2 2053   3.000   4.612   2.667  0.2507 -2.9169 -1.0379
  122LY3     CD 2054   2.984   4.464   2.824 -0.4530  0.1761  0.5569
  122LY3    HD1 2055   2.886   4.493   2.862 -0.3649 -0.1494  1.0409
  122LY3    HD2 2056   3.046   4.416   2.900 -0.1427  1.2687  1.0180
  122LY3     CE 2057   2.979   4.347   2.726  0.3301  0.2489 -0.5266
  122LY3    HE1 2058   3.076   4.300   2.709 -0.4497 -2.3682  1.6781
  122LY3    HE2 2059   2.944   4.388   2.630 -2.6303  2.8806  1.4659
  122LY3     NZ 2060   2.889   4.249   2.776  0.6448  1.0128 -0.2168
  122LY3    HZ1 2061   2.799   4.293   2.788 -0.3632 -0.6679 -1.2327
  122LY3    HZ2 2062   2.870   4.176   2.708 -2.8966  0.8778  0.6934
  122LY3    HZ3 2063   2.919   4.214   2.866  0.4153  1.1893 -0.0710
  122LY3      C 2064   3.059   4.903   2.696 -0.9829 -0.4638 -0.3467
  122LY3      O 2065   3.106   4.879   2.582  0.0392  0.0518 -0.7412
  123SER      N 2066   2.958   4.991   2.718 -0.0821  0.1033  0.3449
  123SER      H 2067   2.905   4.975   2.802 -0.2862 -1.6153 -0.0711
  123SER     CA 2068   2.895   5.072   2.611  0.4302  0.6529  0.1868
  123SER     HA 2069   2.877   5.013   2.521 -1.0064  2.0889 -0.5276
  123SER     CB 2070   2.757   5.117   2.668  0.4623 -0.3622  0.1479
  123SER    HB1 2071   2.717   5.208   2.624  0.0184 -0.8338 -0.4513
  123SER    HB2 2072   2.770   5.145   2.772  1.9714 -0.5825  0.0387
  123SER     OG 2073   2.662   5.014   2.659 -0.0364 -0.7235 -0.5192
  123SER     HG 2074   2.674   4.959   2.737  0.0281 -2.8705 -1.9432
  123SER      C 2075   2.970   5.198   2.582 -0.5612 -0.2637 -0.5712
  123SER      O 2076   2.956   5.250   2.473 -0.0513  0.5689  0.5956
  124GL4      N 2077   3.052   5.251   2.672  0.2918  0.1075 -0.2811
  124GL4      H 2078   3.077   5.207   2.759  1.7160  0.7067 -0.3609
  124GL4     CA 2079   3.140   5.363   2.640 -0.3748  0.7679 -0.0200
  124GL4     HA 2080   3.083   5.444   2.595  1.7081  1.3619 -1.6984
  124GL4     CB 2081   3.191   5.428   2.771 -0.7440  0.2564 -0.3522
  124GL4    HB1 2082   3.261   5.359   2.819 -0.7653 -0.4807 -1.3383
  124GL4    HB2 2083   3.116   5.440   2.848 -1.0114 -1.7914 -0.2368
  124GL4     CG 2084   3.260   5.563   2.747  0.2752  0.4062  0.1057
  124GL4    HG1 2085   3.188   5.640   2.717 -1.3604  0.2303  3.1404
  124GL4    HG2 2086   3.328   5.553   2.663  0.6593  1.8469  0.2127
  124GL4     CD 2087   3.335   5.628   2.866 -0.3454 -0.6148 -0.8247
  124GL4    OE1 2088   3.299   5.736   2.911  0.5288  0.0937  0.1153
  124GL4   HE11 2089   3.240   5.720   2.985 -0.9166  3.6606 -0.0469
  124GL4   HE12 2090   3.325   5.807   2.852  0.9715  0.5760  0.8616
  124GL4    OE2 2091   3.437   5.566   2.906 -0.2684 -0.1532 -0.6679
  124GL4   HE21 2092   3.467   5.607   2.987 -0.4562  0.5911 -0.9654
  124GL4   HE22 2093   3.447   5.484   2.857  1.5122 -0.5908  0.3589
  124GL4      C 2094   3.255   5.329   2.541  0.5134  0.5183  0.0690
  124GL4      O 2095   3.292   5.403   2.444  0.6484  0.4185  0.0478
  125ALA      N 2096   3.320   5.214   2.565  0.0890  0.3760  0.7673
  125ALA      H 2097   3.308   5.177   2.658  1.8920  2.8403  2.1113
  125ALA     CA 2098   3.429   5.153   2.491  0.4215 -0.6970 -0.0888
  125ALA     HA 2099   3.514   5.220   2.476 -0.1145 -0.3208 -1.6834
  125ALA     CB 2100   3.473   5.032   2.569 -0.0183 -0.0814  0.1235
  125ALA    HB1 2101   3.538   4.980   2.499  0.0723  2.0003 -1.4444
  125ALA    HB2 2102   3.527   5.071   2.655  0.2971  1.8826 -0.9198
  125ALA    HB3 2103   3.383   4.972   2.585  0.5608 -0.6431  1.3900
  125ALA      C 2104   3.381   5.112   2.353 -0.4637  0.4224 -1.2665
  125ALA      O 2105   3.454   5.137   2.254 -0.1206 -0.3027 -0.0278
  126GLN      N 2106   3.261   5.061   2.340  0.1040  0.3833  0.4512
  126GLN      H 2107   3.213   5.035   2.426 -0.6188  0.5699  0.1144
  126GLN     CA 2108   3.203   5.023   2.211 -0.1874 -0.6125  0.1470
  126GLN     HA 2109   3.270   4.957   2.156 -2.0857 -1.8671 -0.7900
  126GLN     CB 2110   3.064   4.942   2.227 -0.5213  0.1251  0.6276
  126GLN    HB1 2111   2.984   4.981   2.163 -0.0592 -0.7002 -0.4770
  126GLN    HB2 2112   3.025   4.962   2.327 -2.1541  0.0361  0.0426
  126GLN     CG 2113   3.084   4.798   2.206  1.0209 -0.2979 -0.7836
  126GLN    HG1 2114   2.988   4.746   2.205  2.1659 -2.7694  2.1116
  126GLN    HG2 2115   3.141   4.763   2.292 -0.9173  2.1669  1.6910
  126GLN     CD 2116   3.137   4.754   2.079 -0.1485 -0.4777 -0.0925
  126GLN    OE1 2117   3.256   4.727   2.075  0.0537 -0.6413  0.5939
  126GLN    NE2 2118   3.063   4.745   1.969  0.3763 -0.3841 -0.1770
  126GLN   HE21 2119   2.964   4.764   1.977  0.5020  1.2700 -1.9634
  126GLN   HE22 2120   3.099   4.709   1.882  1.4807 -1.2156  0.6035
  126GLN      C 2121   3.167   5.147   2.137 -0.2242 -0.6749  0.5866
  126GLN      O 2122   3.192   5.149   2.022  0.0173 -0.6077 -0.1476
  127ALA      N 2123   3.124   5.255   2.203 -0.6428 -0.4097 -0.1879
  127ALA      H 2124   3.100   5.242   2.300  1.4225  1.2386  0.5968
  127ALA     CA 2125   3.106   5.391   2.141 -0.0856  0.7085 -0.2348
  127ALA     HA 2126   3.034   5.384   2.059 -1.4327  0.0320  0.9434
  127ALA     CB 2127   3.046   5.481   2.248 -0.1235  0.5762 -0.1972
  127ALA    HB1 2128   2.970   5.420   2.296  2.4096 -1.8577  1.0147
  127ALA    HB2 2129   3.121   5.517   2.319  1.8263  0.2849 -1.9973
  127ALA    HB3 2130   2.994   5.561   2.195  0.1874  0.4455 -0.7131
  127ALA      C 2131   3.239   5.439   2.077  0.6703 -0.3392 -0.6544
  127ALA      O 2132   3.228   5.481   1.960  0.7144  0.7461 -0.1355
  128LY3      N 2133   3.359   5.420   2.137 -0.3275 -0.3467 -0.1975
  128LY3      H 2134   3.363   5.400   2.236  1.7930 -0.2992 -0.2289
  128LY3     CA 2135   3.491   5.455   2.081 -0.8429  0.2474  0.8557
  128LY3     HA 2136   3.487   5.551   2.029  0.8013  0.0586  0.3296
  128LY3     CB 2137   3.581   5.478   2.201  0.0283  0.6953 -0.2310
  128LY3    HB1 2138   3.597   5.389   2.261  1.8600  1.3851  0.3479
  128LY3    HB2 2139   3.539   5.557   2.263 -0.4964  0.4108 -0.2103
  128LY3     CG 2140   3.731   5.517   2.156 -0.6046 -0.3873  0.4849
  128LY3    HG1 2141   3.730   5.616   2.109 -2.0483  0.1442  1.5301
  128LY3    HG2 2142   3.779   5.442   2.095  0.8375 -1.7474  3.1175
  128LY3     CD 2143   3.808   5.539   2.286  1.0386 -0.6154 -0.3587
  128LY3    HD1 2144   3.809   5.446   2.342 -2.4942 -0.6454 -0.0806
  128LY3    HD2 2145   3.754   5.609   2.350  0.0642 -0.7620 -0.9967
  128LY3     CE 2146   3.945   5.593   2.250  0.3692 -0.3421 -0.0186
  128LY3    HE1 2147   3.948   5.695   2.211  2.6755 -0.7160 -0.9836
  128LY3    HE2 2148   3.981   5.528   2.170  1.0177  0.4817 -0.4150
  128LY3     NZ 2149   4.056   5.582   2.350  0.7063 -0.1110 -0.5317
  128LY3    HZ1 2150   4.044   5.661   2.412 -3.8786 -1.2270  0.3251
  128LY3    HZ2 2151   4.041   5.496   2.400  1.3381 -0.0303 -0.1941
  128LY3    HZ3 2152   4.148   5.587   2.308  0.4121  1.5020 -1.0709
  128LY3      C 2153   3.538   5.350   1.975  0.4555 -0.6576 -0.8624
  128LY3      O 2154   3.607   5.389   1.886 -0.4642  0.4746 -0.3655
  129LY3      N 2155   3.494   5.228   1.979  0.3641  0.1936 -1.7735
  129LY3      H 2156   3.427   5.209   2.053  0.3941  1.4563 -1.3937
  129LY3     CA 2157   3.529   5.122   1.886  0.2636 -0.0509  1.3653
  129LY3     HA 2158   3.633   5.131   1.854 -0.8453 -0.0215 -2.8261
  129LY3     CB 2159   3.510   4.985   1.943  0.2556 -0.2401  0.1953
  129LY3    HB1 2160   3.405   4.970   1.968 -0.8689  4.1221 -1.1638
  129LY3    HB2 2161   3.565   4.983   2.037  1.8173 -1.8227 -0.6958
  129LY3     CG 2162   3.568   4.876   1.843  0.7464 -0.1220  0.0032
  129LY3    HG1 2163   3.671   4.905   1.821  0.9051  1.4589  2.3435
  129LY3    HG2 2164   3.510   4.869   1.752 -0.2647  0.1328  0.6120
  129LY3     CD 2165   3.568   4.740   1.906  0.5653 -0.5329  0.1598
  129LY3    HD1 2166   3.471   4.708   1.945  0.4121 -1.1078 -0.6709
  129LY3    HD2 2167   3.630   4.740   1.996 -1.1413 -0.0949  1.3770
  129LY3     CE 2168   3.594   4.640   1.796 -0.1218  0.4240 -0.4246
  129LY3    HE1 2169   3.524   4.660   1.715 -1.5593  1.1828  0.9515
  129LY3    HE2 2170   3.582   4.536   1.825  1.3804  0.5350  0.7408
  129LY3     NZ 2171   3.730   4.647   1.745 -0.2694  0.3668  0.2062
  129LY3    HZ1 2172   3.792   4.602   1.810  0.7772  1.5738  0.0914
  129LY3    HZ2 2173   3.745   4.601   1.657  1.4892  0.2842  0.5158
  129LY3    HZ3 2174   3.763   4.743   1.744  0.1680  0.3196  2.7105
  129LY3      C 2175   3.438   5.131   1.761 -0.4093 -0.0484 -0.2430
  129LY3      O 2176   3.485   5.136   1.645  0.5353 -0.0809 -0.7721
  130GL4      N 2177   3.310   5.159   1.770  0.0339  0.2348 -0.2778
  130GL4      H 2178   3.277   5.167   1.866 -0.6637  0.9882 -0.5631
  130GL4     CA 2179   3.218   5.199   1.667 -0.1705  0.1093  0.7429
  130GL4     HA 2180   3.217   5.122   1.590 -1.0156 -0.4739  1.3096
  130GL4     CB 2181   3.078   5.205   1.718 -0.4146  0.4228  0.0450
  130GL4    HB1 2182   3.020   5.247   1.636 -1.5030  1.3747  1.2568
  130GL4    HB2 2183   3.080   5.270   1.805 -0.5514  0.6022 -0.0847
  130GL4     CG 2184   3.036   5.056   1.767  0.4569 -0.6298 -0.8107
  130GL4    HG1 2185   2.962   5.068   1.846  0.2691 -3.4688 -0.4483
  130GL4    HG2 2186   3.122   5.010   1.813  2.6468  0.1951 -3.7441
  130GL4     CD 2187   2.996   4.970   1.650  0.9761 -0.5524  1.0605
  130GL4    OE1 2188   3.045   4.854   1.638 -0.3427 -0.3045 -0.2888
  130GL4   HE11 2189   2.979   4.788   1.614  0.4989 -0.7700 -1.4460
  130GL4   HE12 2190   3.126   4.854   1.690 -0.5722 -3.0678  0.2262
  130GL4    OE2 2191   2.914   5.025   1.571 -0.3887 -0.4003 -0.3897
  130GL4   HE21 2192   2.840   5.076   1.606 -0.8990 -0.3407 -1.5214
  130GL4   HE22 2193   2.932   5.003   1.480 -1.9890  2.5669 -1.5493
  130GL4      C 2194   3.241   5.339   1.610  0.8949 -0.1413 -0.2048
  130GL4      O 2195   3.202   5.364   1.497 -0.0748  0.3019 -0.4969
  131LY3      N 2196   3.320   5.422   1.678  1.2618  0.7750  0.6855
  131LY3      H 2197   3.355   5.388   1.766  0.6755  0.1118  0.6646
  131LY3     CA 2198   3.353   5.564   1.640  0.1523 -0.0343  0.3813
  131LY3     HA 2199   3.411   5.596   1.727 -0.4142 -1.6384  1.3913
  131LY3     CB 2200   3.443   5.558   1.520 -0.0835  1.0342 -0.0892
  131LY3    HB1 2201   3.462   5.660   1.487 -0.0863  1.3002  0.6982
  131LY3    HB2 2202   3.400   5.513   1.431  0.0171  1.9714 -0.6361
  131LY3     CG 2203   3.575   5.489   1.552 -0.6419  0.8763 -0.6300
  131LY3    HG1 2204   3.558   5.382   1.566  0.0463  0.7392 -0.8042
  131LY3    HG2 2205   3.599   5.531   1.649 -1.7530  0.0318  0.0309
  131LY3     CD 2206   3.681   5.503   1.454 -0.1030 -0.0574  0.2654
  131LY3    HD1 2207   3.721   5.604   1.465 -0.1079 -0.1131  0.8332
  131LY3    HD2 2208   3.637   5.481   1.357  1.1731 -1.3593 -0.0684
  131LY3     CE 2209   3.794   5.394   1.464  0.5187 -0.1661 -0.0008
  131LY3    HE1 2210   3.751   5.298   1.434 -1.0386  1.1087 -2.0729
  131LY3    HE2 2211   3.831   5.392   1.567 -0.8144  1.6501  0.5690
  131LY3     NZ 2212   3.904   5.415   1.367  0.1113  0.7150  0.4007
  131LY3    HZ1 2213   3.984   5.361   1.397 -0.5173 -1.2343 -1.2404
  131LY3    HZ2 2214   3.883   5.393   1.271  5.2828 -0.9044 -0.6514
  131LY3    HZ3 2215   3.936   5.511   1.364 -1.2424  1.1670 -1.3051
  131LY3      C 2216   3.245   5.668   1.640 -0.3797  0.2142  0.4411
  131LY3      O 2217   3.232   5.750   1.552 -0.2889 -0.3849 -0.3723
  132LEU      N 2218   3.160   5.677   1.742  0.2960 -0.1317 -0.1072
  132LEU      H 2219   3.178   5.620   1.823 -0.6076 -0.6938 -0.2841
  132LEU     CA 2220   3.034   5.749   1.739 -0.2469 -0.4682 -0.0245
  132LEU     HA 2221   3.005   5.765   1.635  2.4861 -0.3568 -0.8392
  132LEU     CB 2222   2.932   5.671   1.826 -0.4902 -0.5486 -0.2972
  132LEU    HB1 2223   2.847   5.738   1.840  1.3803  1.5506  2.0289
  132LEU    HB2 2224   2.976   5.649   1.924  0.7564  0.8855 -0.4986
  132LEU     CG 2225   2.890   5.543   1.763 -0.4994  0.3650  0.3821
  132LEU     HG 2226   2.969   5.468   1.769 -0.1570  0.7224  0.2965
  132LEU    CD1 2227   2.785   5.488   1.868  0.1203  0.7375 -0.2996
  132LEU   HD11 2228   2.833   5.478   1.965  0.4044  0.3519 -0.4786
  132LEU   HD12 2229   2.705   5.562   1.867  0.6437  1.3030 -1.2145
  132LEU   HD13 2230   2.747   5.393   1.830  1.2694  0.5652 -1.0681
  132LEU    CD2 2231   2.816   5.553   1.634  0.1594 -0.9128  0.3290
  132LEU   HD21 2232   2.743   5.631   1.656 -1.6609 -2.1832 -0.9257
  132LEU   HD22 2233   2.883   5.591   1.557  0.3811 -1.1642  0.3947
  132LEU   HD23 2234   2.767   5.459   1.608 -1.0538  0.0810 -1.1179
  132LEU      C 2235   3.054   5.884   1.800  0.3444 -0.0995  0.5199
  132LEU      O 2236   3.093   5.906   1.915  0.5399 -0.1515 -0.3115
  133ASN      N 2237   2.998   5.984   1.730  0.3013  0.8525  0.1740
  133ASN      H 2238   2.974   5.961   1.635  0.9700 -0.3823  0.2915
  133ASN     CA 2239   2.987   6.125   1.771 -0.0213  0.0993 -0.7269
  133ASN     HA 2240   2.981   6.185   1.680 -1.4353 -0.8410 -1.2745
  133ASN     CB 2241   2.855   6.144   1.852 -0.4072 -0.9528 -0.6677
  133ASN    HB1 2242   2.858   6.245   1.894 -1.5170 -1.1294 -0.1392
  133ASN    HB2 2243   2.870   6.075   1.935  1.5700  2.1848  1.8143
  133ASN     CG 2244   2.733   6.124   1.765  0.0603  0.1144 -0.0495
  133ASN    OD1 2245   2.692   6.214   1.696  0.5036  0.3223 -0.2134
  133ASN    ND2 2246   2.670   6.008   1.764 -0.4097 -0.3877  0.5065
  133ASN   HD21 2247   2.687   5.943   1.839 -0.6386  2.6212  3.4306
  133ASN   HD22 2248   2.586   6.006   1.707  0.2825 -0.6655 -0.5188
  133ASN      C 2249   3.117   6.176   1.844 -0.3306 -0.1953  0.0778
  133ASN      O 2250   3.213   6.215   1.770 -0.0217  0.0080  0.2064
  134ILE      N 2251   3.120   6.185   1.978  0.0545 -0.3827 -0.0581
  134ILE      H 2252   3.062   6.122   2.031 -0.9311  0.7639  0.2534
  134ILE     CA 2253   3.238   6.242   2.046  0.0018  0.1593  0.5078
  134ILE     HA 2254   3.267   6.336   1.998 -0.4844 -0.3389 -0.7893
  134ILE     CB 2255   3.201   6.262   2.192 -0.1052  0.6017 -0.3985
  134ILE     HB 2256   3.151   6.170   2.224 -1.1293  1.2859  0.0103
  134ILE    CG2 2257   3.319   6.262   2.298  0.4415  0.0314 -0.4111
  134ILE   HG21 2258   3.390   6.341   2.277  0.7338 -0.2283 -0.4073
  134ILE   HG22 2259   3.274   6.282   2.395 -0.7033  0.5465 -1.0332
  134ILE   HG23 2260   3.379   6.171   2.304  0.2549  0.0003  1.5858
  134ILE    CG1 2261   3.080   6.371   2.210 -0.9111  0.3457  1.0632
  134ILE   HG11 2262   2.992   6.342   2.152 -0.0692 -0.9391  0.3747
  134ILE   HG12 2263   3.114   6.466   2.168  0.6769  0.4906  2.5741
  134ILE     CD 2264   3.031   6.379   2.354 -0.4358 -0.4772  0.2259
  134ILE    HD1 2265   2.945   6.444   2.365  0.0630 -0.1625  2.9801
  134ILE    HD2 2266   3.014   6.279   2.394  0.4014 -1.1314 -0.9695
  134ILE    HD3 2267   3.113   6.420   2.412 -0.6471  0.3951 -0.0867
  134ILE      C 2268   3.362   6.149   2.040 -0.3549 -0.1515  0.4700
  134ILE      O 2269   3.475   6.204   2.045 -0.0107  0.7640 -0.1266
  135TRP      N 2270   3.342   6.024   2.005  0.0056  0.8099 -0.0073
  135TRP      H 2271   3.247   6.002   1.978 -0.2168 -2.1192  2.5181
  135TRP     CA 2272   3.449   5.932   1.970  0.3226 -0.6670 -0.2401
  135TRP     HA 2273   3.543   5.973   2.006  1.3103  0.3595 -3.7016
  135TRP     CB 2274   3.437   5.800   2.032  0.0252  0.2662  0.6611
  135TRP    HB1 2275   3.536   5.756   2.039 -0.5726 -1.2502  0.1201
  135TRP    HB2 2276   3.383   5.728   1.969  3.3010 -0.8117 -1.1472
  135TRP     CG 2277   3.382   5.796   2.169 -0.3577  0.3484 -0.2905
  135TRP    CD1 2278   3.255   5.772   2.205  0.4534 -0.3807 -0.2510
  135TRP    HD1 2279   3.169   5.745   2.145  0.0769 -1.3471  0.6942
  135TRP    NE1 2280   3.241   5.783   2.343 -0.5614  0.0324  0.7509
  135TRP    HE1 2281   3.160   5.753   2.394 -1.7899  0.2111 -0.9861
  135TRP    CE2 2282   3.362   5.811   2.402 -0.3896  0.1346 -0.2661
  135TRP    CZ2 2283   3.402   5.839   2.532  0.0471 -0.5297  0.1551
  135TRP    HZ2 2284   3.332   5.831   2.613 -0.1001 -0.9145 -0.0100
  135TRP    CH2 2285   3.530   5.891   2.556  0.5657  0.0004  1.0153
  135TRP    HH2 2286   3.554   5.919   2.657 -1.5308  1.7969  1.0834
  135TRP    CZ3 2287   3.623   5.890   2.452 -0.4698 -0.6065  0.2252
  135TRP    HZ3 2288   3.725   5.908   2.482  0.7801 -3.9118 -1.4516
  135TRP    CE3 2289   3.586   5.863   2.322  0.3850  0.4463 -0.1221
  135TRP    HE3 2290   3.658   5.865   2.242  2.0905 -4.0546  0.9518
  135TRP    CD2 2291   3.452   5.831   2.293 -0.0814 -0.1746 -0.1180
  135TRP      C 2292   3.479   5.912   1.817 -0.8087  0.6818  0.7611
  135TRP      O 2293   3.559   5.819   1.783 -0.1610 -0.7007 -0.2320
  136SER      N 2294   3.417   5.986   1.723  0.0479 -0.1829  0.0331
  136SER      H 2295   3.366   6.067   1.754 -0.0092 -0.3163  0.2855
  136SER     CA 2296   3.465   5.995   1.582  0.0195 -0.0193 -0.3080
  136SER     HA 2297   3.483   5.894   1.546  1.3611 -1.8381  4.6633
  136SER     CB 2298   3.360   6.067   1.499  0.2664 -0.0600  1.1686
  136SER    HB1 2299   3.259   6.028   1.510 -1.1876  2.4981 -1.6838
  136SER    HB2 2300   3.387   6.055   1.394 -1.7178 -1.4192  0.7472
  136SER     OG 2301   3.358   6.204   1.529  0.8901  0.6749  0.3673
  136SER     HG 2302   3.298   6.217   1.604 -0.4781  0.7766 -0.7059
  136SER      C 2303   3.603   6.064   1.567  0.9614  0.2375  0.3107
  136SER    OC1 2304   3.669   6.093   1.670  0.1658 -0.2610 -0.1844
  136SER   HC11 2305   3.746   6.141   1.636  0.9902 -1.5704 -0.2372
  136SER   HC12 2306   3.647   6.043   1.749  0.4917  1.8908  1.3517
  136SER    OC2 2307   3.637   6.098   1.447  0.0670 -0.0955 -0.0867
  136SER   HC21 2308   3.701   6.168   1.432 -0.1828 -0.2052 -2.0332
  136SER   HC22 2309   3.605   6.036   1.380 -2.1446  1.1031 -0.2462
  137SOL     OW 2310   2.415   4.394   3.735 -0.0032  0.1946  0.1239
  137SOL    HW1 2311   2.501   4.381   3.694 -1.2920 -1.1166 -2.4727
  137SOL    HW2 2312   2.422   4.353   3.821  1.3510 -2.0723 -0.9676
  138SOL     OW 2313   0.787   3.500   2.877  0.0485 -1.0022  0.0617
  138SOL    HW1 2314   0.882   3.491   2.885  0.0722 -0.9055 -0.0994
  138SOL    HW2 2315   0.772   3.594   2.872 -0.1496 -0.9609  1.1688
  139SOL     OW 2316   5.060   3.266   4.243 -0.1134  0.5894  0.3262
  139SOL    HW1 2317   4.975   3.268   4.198  1.0780  3.1684 -2.1461
  139SOL    HW2 2318   5.051   3.329   4.314  0.1608  2.1080 -0.9470
  140SOL     OW 2319   0.497   4.777   2.624 -0.3375  0.3364  0.5829
  140SOL    HW1 2320   0.416   4.730   2.604  0.6811 -1.5681  0.6151
  140SOL    HW2 2321   0.545   4.779   2.541  0.7681 -1.1179  1.1360
  141SOL     OW 2322   0.551   4.615   3.329  0.5867 -0.4457  0.5035
  141SOL    HW1 2323   0.483   4.556   3.298 -0.1580 -0.3858  1.9603
  141SOL    HW2 2324   0.504   4.693   3.358  1.3913  0.0950  0.3873
  142SOL     OW 2325   4.886   4.413   0.585 -0.0735  0.1012 -0.0782
  142SOL    HW1 2326   4.801   4.388   0.622 -0.4784  0.9496 -0.4044
  142SOL    HW2 2327   4.890   4.367   0.501 -0.3570  0.3116 -0.2082
  143SOL     OW 2328   4.604   3.026   3.190 -0.5963 -0.3083 -0.2793
  143SOL    HW1 2329   4.679   2.991   3.239 -1.8338 -1.0963  1.1503
  143SOL    HW2 2330   4.570   2.950   3.142 -1.0072 -0.1676 -0.2137
  144SOL     OW 2331   2.850   1.563   0.825  0.0224 -0.2240 -0.3349
  144SOL    HW1 2332   2.785   1.535   0.761 -0.7051 -0.1461  0.3637
  144SOL    HW2 2333   2.837   1.506   0.900  2.7035 -2.2357 -1.2015
  145SOL     OW 2334   0.175   3.460   1.673  0.5209 -0.3263  0.1156
  145SOL    HW1 2335   0.232   3.399   1.627 -0.5566  0.7948 -2.9822
  145SOL    HW2 2336   0.161   3.531   1.611 -1.1519  1.3213  2.2148
  146SOL     OW 2337   5.021   5.601   4.085 -1.1625  0.3686  0.3955
  146SOL    HW1 2338   4.939   5.611   4.036 -1.6097  1.2717  1.2799
  146SOL    HW2 2339   5.026   5.680   4.139 -0.5424 -0.4476  1.5762
  147SOL     OW 2340   3.805   3.781   1.813  0.5711 -0.2260 -0.2278
  147SOL    HW1 2341   3.760   3.755   1.894  0.4050  1.0841  0.1392
  147SOL    HW2 2342   3.746   3.754   1.743  0.5461 -1.0530  0.1022
  148SOL     OW 2343   2.918   5.965   1.451 -0.0286  0.0715  0.2876
  148SOL    HW1 2344   2.984   5.941   1.386  0.0935  1.1425 -0.0044
  148SOL    HW2 2345   2.886   6.051   1.422 -1.6951 -0.5033  0.3069
  149SOL     OW 2346   5.642   4.655   0.964 -0.1456 -0.0704 -0.2663
  149SOL    HW1 2347   5.720   4.652   0.909  0.6013 -0.8029  0.7910
  149SOL    HW2 2348   5.664   4.717   1.034 -0.4377 -0.4216  0.1422
  150SOL     OW 2349   1.419   3.416   1.847 -0.4280 -0.0496  0.3561
  150SOL    HW1 2350   1.449   3.355   1.915 -2.3671 -0.0585  1.2573
  150SOL    HW2 2351   1.339   3.376   1.813 -0.3629  0.7790 -0.8222
  151SOL     OW 2352   4.640   3.764   1.080  0.1635  0.8655  0.3183
  151SOL    HW1 2353   4.605   3.705   1.148 -0.0229  0.1640 -0.3723
  151SOL    HW2 2354   4.634   3.713   0.999  0.3138  1.7227 -0.2399
  152SOL     OW 2355   4.066   1.445   2.045  0.2505 -0.0512 -0.6215
  152SOL    HW1 2356   4.155   1.457   2.079  0.4015 -1.8609 -0.2491
  152SOL    HW2 2357   4.078   1.430   1.951  0.2386  0.6303 -0.7365
  153SOL     OW 2358   0.530   4.556   1.023 -0.0408 -0.4704 -0.2830
  153SOL    HW1 2359   0.522   4.512   1.108 -0.0458 -1.2680 -0.6891
  153SOL    HW2 2360   0.481   4.637   1.033 -1.9472 -1.5783 -0.2060
  154SOL     OW 2361   6.460   2.215   4.411 -0.3234 -0.0649 -0.6023
  154SOL    HW1 2362   6.417   2.134   4.438 -0.2761  0.2937  0.5769
  154SOL    HW2 2363   6.453   2.273   4.486  2.4397 -0.0614 -0.2435
  155SOL     OW 2364   1.968   1.835   3.779  0.4362 -0.0778 -1.0155
  155SOL    HW1 2365   1.934   1.757   3.822  0.9965  0.0749 -0.2699
  155SOL    HW2 2366   2.030   1.802   3.714 -0.5877 -0.3208 -1.8964
  156SOL     OW 2367   4.831   0.683   0.932  0.1669  0.2784  0.0578
  156SOL    HW1 2368   4.871   0.598   0.920  0.3653  0.4508 -0.5280
  156SOL    HW2 2369   4.884   0.726   0.999 -0.4199 -0.3559  0.9583
  157SOL     OW 2370   5.420   1.861   1.646  0.0505  0.3685  0.0900
  157SOL    HW1 2371   5.494   1.852   1.586  0.6162 -2.4320  1.0667
  157SOL    HW2 2372   5.349   1.896   1.591  1.1193 -0.1470 -1.7105
  158SOL     OW 2373   5.946   0.102   3.988 -0.3838 -0.2020 -0.6688
  158SOL    HW1 2374   5.868   0.060   3.953 -0.7203  0.5032 -0.7738
  158SOL    HW2 2375   5.935   0.098   4.083 -1.3533  1.3529 -0.6841
  159SOL     OW 2376   4.021   2.914   0.430 -0.4940 -0.2585 -0.7850
  159SOL    HW1 2377   3.998   2.824   0.455  0.3413 -0.1303  0.5112
  159SOL    HW2 2378   4.010   2.915   0.335  0.1593 -1.9366 -0.9202
  160SOL     OW 2379   3.801   5.650   3.730  0.4316  0.0670 -0.3623
  160SOL    HW1 2380   3.706   5.659   3.723  0.1791 -0.6561  1.5420
  160SOL    HW2 2381   3.832   5.740   3.743  0.1925  0.4804 -2.3221
  161SOL     OW 2382   3.406   4.823   1.376 -0.2138  0.0700 -0.6427
  161SOL    HW1 2383   3.354   4.902   1.389  0.8185  0.7173 -0.3405
  161SOL    HW2 2384   3.496   4.850   1.393  0.0489 -1.4629  0.6712
  162SOL     OW 2385   0.226   4.614   1.572  0.0044  0.9979 -0.4201
  162SOL    HW1 2386   0.229   4.690   1.514 -3.2753  1.3181 -0.3328
  162SOL    HW2 2387   0.185   4.546   1.520 -1.1683  0.6792  0.8658
  163SOL     OW 2388   6.034   4.329   2.255  0.3293  0.4514 -0.2445
  163SOL    HW1 2389   5.958   4.292   2.299 -0.6043  0.1358 -2.0347
  163SOL    HW2 2390   6.014   4.422   2.246  1.2714  0.8608  1.4209
  164SOL     OW 2391   2.946   2.550   3.403  0.3746  0.1553 -0.0269
  164SOL    HW1 2392   3.017   2.516   3.349  0.4657 -0.0290  0.2083
  164SOL    HW2 2393   2.909   2.621   3.351  1.9955  1.5712  0.6828
  165SOL     OW 2394   5.837   4.818   2.312 -0.0411 -0.0067 -0.0983
  165SOL    HW1 2395   5.818   4.879   2.241 -1.3053 -1.6559 -1.2499
  165SOL    HW2 2396   5.917   4.853   2.353  1.4266  0.3718 -3.0599
  166SOL     OW 2397   3.697   1.951   2.376 -0.0157  0.9940 -0.1771
  166SOL    HW1 2398   3.705   1.887   2.447  2.2002  1.8494  0.4145
  166SOL    HW2 2399   3.755   1.918   2.308 -1.1072  0.8912 -1.0928
  167SOL     OW 2400   3.862   5.151   0.693 -0.0152  0.0357 -0.0780
  167SOL    HW1 2401   3.916   5.181   0.620  1.6615  0.0005  1.0747
  167SOL    HW2 2402   3.903   5.069   0.721  0.5591  0.9630  2.0327
  168SOL     OW 2403   3.534   3.179   1.843 -0.4496 -0.0964  0.1872
  168SOL    HW1 2404   3.528   3.271   1.865 -0.2818 -0.3344  1.2611
  168SOL    HW2 2405   3.544   3.134   1.927 -1.6777 -1.1864 -0.2012
  169SOL     OW 2406   3.928   6.468   2.206 -0.6094 -0.0670  0.0353
  169SOL    HW1 2407   3.859   6.418   2.162 -1.7846  1.5705 -0.0694
  169SOL    HW2 2408   4.005   6.457   2.151 -0.8547 -1.6242 -0.0451
  170SOL     OW 2409   4.502   1.946   3.156 -0.0309  0.1680 -0.1737
  170SOL    HW1 2410   4.597   1.950   3.146  0.0287 -0.3885  0.1488
  170SOL    HW2 2411   4.483   1.854   3.174 -0.6820  0.1835 -0.7023
  171SOL     OW 2412   5.554   0.054   1.854 -0.0295  0.4284 -0.0184
  171SOL    HW1 2413   5.489   0.092   1.914  0.7542 -1.1055  1.9221
  171SOL    HW2 2414   5.625   0.025   1.912  0.9851 -0.7281 -1.7708
  172SOL     OW 2415   1.256   4.470   2.219 -0.2774  0.3014 -0.7362
  172SOL    HW1 2416   1.175   4.482   2.169 -2.4272 -0.8207  2.1913
  172SOL    HW2 2417   1.230   4.482   2.310  2.1535 -3.3051  0.6382
  173SOL     OW 2418   5.589   2.501   3.205  0.1126  0.3586 -0.3705
  173SOL    HW1 2419   5.601   2.492   3.300  1.9560  1.8426 -0.4131
  173SOL    HW2 2420   5.522   2.436   3.183 -1.9980  1.4499  2.2639
  174SOL     OW 2421   5.795   2.184   2.797  0.3307 -0.5035  0.2278
  174SOL    HW1 2422   5.743   2.210   2.873 -1.8668  0.6740 -1.5264
  174SOL    HW2 2423   5.882   2.219   2.814 -0.9494  2.8712  0.7514
  175SOL     OW 2424   0.605   6.254   2.135 -0.6688 -0.4564 -0.0934
  175SOL    HW1 2425   0.654   6.174   2.118 -0.1061 -0.2458  0.4621
  175SOL    HW2 2426   0.608   6.264   2.231  1.0043  1.2703 -0.2661
  176SOL     OW 2427   1.045   3.906   4.537 -0.3686 -0.6826  0.2543
  176SOL    HW1 2428   1.105   3.832   4.524  0.6301  0.3672 -1.4467
  176SOL    HW2 2429   0.960   3.866   4.552 -0.0469 -2.2203 -1.6294
  177SOL     OW 2430   2.278   1.421   4.349  0.3874 -0.4629  0.3616
  177SOL    HW1 2431   2.352   1.434   4.290  1.2687  0.9699  1.7033
  177SOL    HW2 2432   2.306   1.354   4.410 -0.0273 -1.0226 -0.0548
  178SOL     OW 2433   4.329   2.642   0.724  0.0838  0.0613  0.3255
  178SOL    HW1 2434   4.422   2.619   0.724 -0.0314 -0.5340  2.1302
  178SOL    HW2 2435   4.286   2.569   0.768 -1.3206  0.1114 -0.8991
  179SOL     OW 2436   4.242   5.505   0.330  0.0879  0.4373  0.6250
  179SOL    HW1 2437   4.180   5.487   0.400 -0.9641  0.4115 -0.2858
  179SOL    HW2 2438   4.307   5.563   0.370 -0.3597  0.2356  1.6767
  180SOL     OW 2439   1.839   1.597   2.080 -0.0935 -0.3590  0.0321
  180SOL    HW1 2440   1.872   1.515   2.118  0.5733  0.7333  1.9395
  180SOL    HW2 2441   1.759   1.572   2.033  0.2157 -2.1199  0.3911
  181SOL     OW 2442   0.083   5.178   3.533 -0.0801 -0.1278 -0.6481
  181SOL    HW1 2443   0.168   5.164   3.493  0.2093 -0.4920  0.0890
  181SOL    HW2 2444   0.021   5.135   3.473  0.1609  0.6829 -1.5186
  182SOL     OW 2445   4.226   1.486   3.574 -0.5939 -0.0897  0.0993
  182SOL    HW1 2446   4.174   1.549   3.625  2.2906  1.1168  1.8387
  182SOL    HW2 2447   4.290   1.541   3.527  0.4024 -1.5751 -0.3410
  183SOL     OW 2448   2.964   5.540   0.929 -0.7755  0.1461  0.3651
  183SOL    HW1 2449   2.962   5.445   0.914 -0.0022  0.1115  0.4090
  183SOL    HW2 2450   3.036   5.553   0.991 -1.2182  0.7124  0.7675
  184SOL     OW 2451   1.600   1.515   3.213  0.4026 -0.0239  0.0964
  184SOL    HW1 2452   1.546   1.569   3.271  1.5930  1.8176 -0.4210
  184SOL    HW2 2453   1.547   1.502   3.135 -0.9250 -1.9037  1.2296
  185SOL     OW 2454   4.605   5.891   4.103 -0.4494 -0.7695  0.3362
  185SOL    HW1 2455   4.634   5.917   4.015 -0.5778 -0.9981  0.2269
  185SOL    HW2 2456   4.643   5.958   4.161 -3.3601  1.5899 -0.2458
  186SOL     OW 2457   4.651   0.965   3.413 -0.7348  0.2453 -0.2596
  186SOL    HW1 2458   4.675   0.996   3.500  0.1639 -2.7345  0.6752
  186SOL    HW2 2459   4.643   1.044   3.360  1.5740  1.9861  1.7946
  187SOL     OW 2460   1.607   1.249   1.325 -0.5279 -0.7176 -0.3253
  187SOL    HW1 2461   1.694   1.284   1.307  0.1817 -0.3533  3.1108
  187SOL    HW2 2462   1.620   1.154   1.330 -0.2042 -0.6351  0.5831
  188SOL     OW 2463   6.444   3.350   1.054 -0.0462  0.5167  0.0936
  188SOL    HW1 2464   6.481   3.277   1.004 -1.2338 -0.0364 -0.0117
  188SOL    HW2 2465   6.469   3.332   1.145  1.2322  0.9758 -0.1484
  189SOL     OW 2466   4.452   0.864   2.694  0.3349  0.3431 -0.4132
  189SOL    HW1 2467   4.448   0.831   2.784  0.1837 -1.7728 -1.1479
  189SOL    HW2 2468   4.449   0.786   2.640 -1.1195  1.6332 -2.3244
  190SOL     OW 2469   1.964   3.227   1.755 -0.4764 -0.2189 -0.1045
  190SOL    HW1 2470   1.891   3.287   1.771  0.2164  0.2057  1.6639
  190SOL    HW2 2471   1.928   3.141   1.774 -1.3304 -0.3756 -2.1594
  191SOL     OW 2472   0.993   2.091   3.378  0.6322  0.0315  0.3773
  191SOL    HW1 2473   1.030   2.064   3.462 -0.4845 -1.0087  0.5522
  191SOL    HW2 2474   1.063   2.075   3.314  1.3155  0.3770  1.0232
  192SOL     OW 2475   0.119   5.651   0.376 -0.1983 -0.1178  0.0614
  192SOL    HW1 2476   0.139   5.558   0.370 -0.2208 -0.1054 -0.2379
  192SOL    HW2 2477   0.033   5.660   0.333  0.2846  0.1936 -0.8692
  193SOL     OW 2478   4.709   4.423   2.377 -0.0699  0.0131 -0.1366
  193SOL    HW1 2479   4.689   4.421   2.471 -0.8438 -0.0291 -0.2928
  193SOL    HW2 2480   4.788   4.370   2.368  1.5952  2.2019  0.8343
  194SOL     OW 2481   2.537   1.597   0.139  0.4629  0.6080  0.0862
  194SOL    HW1 2482   2.560   1.663   0.073  2.1427  0.2357  0.2579
  194SOL    HW2 2483   2.484   1.645   0.204  2.2089  1.9765  0.5620
  195SOL     OW 2484   3.416   1.354   4.467  0.0422  0.2099 -0.1867
  195SOL    HW1 2485   3.448   1.322   4.551 -2.7262 -0.7496  0.6145
  195SOL    HW2 2486   3.444   1.288   4.403 -0.0476 -0.4114  0.4086
  196SOL     OW 2487   3.059   0.919   1.986 -0.3272 -0.4641 -0.1904
  196SOL    HW1 2488   3.063   0.927   2.081  1.6316  0.0801 -0.2710
  196SOL    HW2 2489   3.024   1.003   1.957 -0.5894 -0.4961  0.0238
  197SOL     OW 2490   0.686   2.448   4.080  0.8115  0.3569  1.1052
  197SOL    HW1 2491   0.778   2.475   4.070  0.9734 -0.3407  0.6158
  197SOL    HW2 2492   0.666   2.402   3.998 -0.8656  2.9782 -0.0741
  198SOL     OW 2493   2.591   5.433   3.970  0.6210  1.0449 -0.4903
  198SOL    HW1 2494   2.537   5.451   4.046 -0.5587 -1.4535 -0.6249
  198SOL    HW2 2495   2.531   5.393   3.907  1.9534  1.3459 -2.0170
  199SOL     OW 2496   3.328   5.941   4.399 -0.0951  0.1229  0.0213
  199SOL    HW1 2497   3.383   5.957   4.475  0.5781 -1.3000 -0.1416
  199SOL    HW2 2498   3.335   6.021   4.347  0.1262  0.7702  1.0242
  200SOL     OW 2499   4.188   2.149   2.984  0.3810 -0.0099  0.2193
  200SOL    HW1 2500   4.105   2.193   2.966  0.8602  1.1862  0.8249
  200SOL    HW2 2501   4.253   2.201   2.936  0.8195 -0.7657 -0.0159
  201SOL     OW 2502   2.941   4.235   1.581 -0.1019 -0.1507 -0.5826
  201SOL    HW1 2503   2.944   4.143   1.554  0.4363 -1.2805  2.8702
  201SOL    HW2 2504   3.032   4.264   1.576  0.0790 -0.5183  0.4159
  202SOL     OW 2505   5.746   4.287   3.105  0.2155 -0.3843 -0.5365
  202SOL    HW1 2506   5.706   4.229   3.040  0.3849 -1.2955  0.1527
  202SOL    HW2 2507   5.679   4.353   3.122 -0.1856 -0.6752 -0.9439
  203SOL     OW 2508   5.178   3.195   1.463  0.4898 -0.4537  1.1062
  203SOL    HW1 2509   5.198   3.287   1.445 -0.9610 -0.2627  0.3005
  203SOL    HW2 2510   5.144   3.195   1.552 -1.3878  0.1519  0.4496
  204SOL     OW 2511   2.938   0.506   0.149  0.2393  0.0253  0.0931
  204SOL    HW1 2512   3.000   0.579   0.149 -1.4563  1.5300 -0.2747
  204SOL    HW2 2513   2.926   0.484   0.057 -0.9444  0.8324  0.0276
  205SOL     OW 2514   1.601   3.865   3.944 -0.0723 -0.1425  0.2847
  205SOL    HW1 2515   1.608   3.857   4.039  0.3936  3.5250  0.7337
  205SOL    HW2 2516   1.520   3.818   3.922 -0.4894 -0.6364  2.5566
  206SOL     OW 2517   0.734   4.568   2.629  0.3001 -0.0093  0.0487
  206SOL    HW1 2518   0.672   4.601   2.695  1.2167  1.1055  0.3897
  206SOL    HW2 2519   0.680   4.514   2.571 -1.0141  1.0175  0.2596
  207SOL     OW 2520   5.783   3.196   1.453 -0.2969 -0.3677 -0.0677
  207SOL    HW1 2521   5.760   3.176   1.362  1.4155  1.4607 -0.9839
  207SOL    HW2 2522   5.862   3.250   1.447 -0.2688  0.0285  2.5098
  208SOL     OW 2523   0.778   2.984   2.209 -0.1967  0.0508  0.0729
  208SOL    HW1 2524   0.721   2.966   2.284  0.0933  1.6604  0.7057
  208SOL    HW2 2525   0.866   2.982   2.244  0.0019 -0.0812 -0.4223
  209SOL     OW 2526   5.434   1.595   1.778 -0.3454 -0.1072 -0.2673
  209SOL    HW1 2527   5.459   1.683   1.806  0.1678 -0.5352  0.6788
  209SOL    HW2 2528   5.372   1.565   1.845  1.1014 -1.2490  0.6407
  210SOL     OW 2529   4.272   1.495   2.484 -0.1323 -0.0039  0.0125
  210SOL    HW1 2530   4.183   1.501   2.449  0.0997  1.2163 -0.4228
  210SOL    HW2 2531   4.270   1.418   2.541 -1.3875 -0.1606 -0.2030
  211SOL     OW 2532   1.916   2.516   3.735  0.2673 -0.0178 -0.4087
  211SOL    HW1 2533   1.994   2.540   3.786 -0.2410  1.0295 -0.0892
  211SOL    HW2 2534   1.951   2.476   3.655  1.1707  1.1354 -0.6181
  212SOL     OW 2535   0.452   2.739   2.500 -0.1825  0.6163 -0.8290
  212SOL    HW1 2536   0.362   2.725   2.471  0.0455  0.1324 -1.3215
  212SOL    HW2 2537   0.494   2.653   2.489  0.9157  1.3313 -2.7081
  213SOL     OW 2538   2.618   5.335   1.172 -0.0712  0.4901  0.0340
  213SOL    HW1 2539   2.611   5.384   1.254 -0.0196  1.0668 -0.3038
  213SOL    HW2 2540   2.691   5.274   1.187 -0.6520 -0.0615  0.7392
  214SOL     OW 2541   2.450   1.574   1.446 -0.1461 -0.2345  0.6664
  214SOL    HW1 2542   2.401   1.527   1.514  0.8051 -1.1631  0.7311
  214SOL    HW2 2543   2.387   1.636   1.411 -1.0718 -0.6920  1.4518
  215SOL     OW 2544   3.150   1.875   1.055 -0.1573 -0.5030 -0.4950
  215SOL    HW1 2545   3.098   1.917   1.123  1.7181  0.1439  0.5960
  215SOL    HW2 2546   3.147   1.935   0.981  1.6152  1.1336  0.6798
  216SOL     OW 2547   1.154   0.895   4.502  0.1570 -0.0234 -0.3304
  216SOL    HW1 2548   1.154   0.825   4.567  1.5387  0.6726  0.4801
  216SOL    HW2 2549   1.242   0.891   4.463  0.2499  1.2166 -0.2897
  217SOL     OW 2550   0.670   1.885   1.073  0.1664 -0.6239 -0.0909
  217SOL    HW1 2551   0.760   1.864   1.051  0.6443  0.4092  0.7870
  217SOL    HW2 2552   0.654   1.840   1.156 -0.3930 -1.4243 -0.6126
  218SOL     OW 2553   0.347   6.273   0.242  0.1404  0.0469 -0.0019
  218SOL    HW1 2554   0.367   6.197   0.298 -1.0328 -0.5965 -0.4164
  218SOL    HW2 2555   0.426   6.285   0.189 -0.5458 -2.6041 -1.8279
  219SOL     OW 2556   4.420   3.855   0.057 -0.3374  0.5772  0.1659
  219SOL    HW1 2557   4.437   3.858   0.151  0.5051 -1.4452  0.1415
  219SOL    HW2 2558   4.331   3.819   0.050  0.6891 -2.2132  0.2431
  220SOL     OW 2559   2.188   3.078   1.985 -0.2416 -0.1843  0.3970
  220SOL    HW1 2560   2.238   3.032   2.053 -0.6790  2.4464  2.7307
  220SOL    HW2 2561   2.105   3.099   2.028  0.4755  3.9244  0.1666
  221SOL     OW 2562   0.555   5.170   0.940 -0.4116 -0.3568 -0.0067
  221SOL    HW1 2563   0.517   5.233   1.001 -0.8341 -0.5183 -0.1037
  221SOL    HW2 2564   0.613   5.117   0.994 -0.1386  0.0403  0.0976
  222SOL     OW 2565   5.803   3.910   0.330  0.6298 -0.5631  0.0157
  222SOL    HW1 2566   5.798   3.816   0.349 -0.1989 -0.3211  1.0587
  222SOL    HW2 2567   5.738   3.925   0.262 -0.7119 -0.4255  1.2737
  223SOL     OW 2568   1.546   6.441   0.812 -0.3048 -0.1897 -0.0775
  223SOL    HW1 2569   1.606   6.512   0.789  0.6583 -1.5123 -1.9084
  223SOL    HW2 2570   1.599   6.382   0.866 -0.1450 -1.0245 -1.1313
  224SOL     OW 2571   5.475   0.508   4.505 -0.0134 -0.5049 -0.1975
  224SOL    HW1 2572   5.542   0.485   4.569  0.0043 -0.1029 -0.0706
  224SOL    HW2 2573   5.484   0.442   4.436  0.6718 -0.3140 -0.2967
  225SOL     OW 2574   2.317   1.325   2.036 -0.1188 -0.3978  0.6557
  225SOL    HW1 2575   2.284   1.253   1.982 -0.5735  1.3521 -1.5684
  225SOL    HW2 2576   2.406   1.341   2.005  0.5004 -0.8244  2.0906
  226SOL     OW 2577   2.245   6.348   0.736 -0.0941  0.2495 -0.5075
  226SOL    HW1 2578   2.307   6.277   0.723 -0.1339  0.4685 -2.0409
  226SOL    HW2 2579   2.262   6.409   0.664 -1.9529  0.3965 -0.8801
  227SOL     OW 2580   5.214   4.247   3.890  0.3462 -0.5855 -0.1070
  227SOL    HW1 2581   5.308   4.235   3.904  0.3310  0.4179  1.0041
  227SOL    HW2 2582   5.207   4.265   3.796  1.2841 -0.4913 -0.1744
  228SOL     OW 2583   3.819   3.550   3.103 -0.0348 -0.1538  0.2581
  228SOL    HW1 2584   3.887   3.561   3.036  0.1263  2.2808  0.7189
  228SOL    HW2 2585   3.829   3.627   3.160 -2.2723 -0.4571  1.1524
  229SOL     OW 2586   2.840   5.646   0.526 -0.3334  0.2648 -0.1972
  229SOL    HW1 2587   2.854   5.725   0.473 -0.0017 -0.0934 -0.6552
  229SOL    HW2 2588   2.831   5.575   0.461 -0.2678 -0.1273  0.2187
  230SOL     OW 2589   4.905   5.458   4.339 -0.4147 -0.4740  0.3574
  230SOL    HW1 2590   4.934   5.371   4.312 -2.1106 -0.5450 -1.3984
  230SOL    HW2 2591   4.904   5.454   4.435  2.9723 -1.1585  0.4940
  231SOL     OW 2592   2.679   5.840   4.424  0.5874 -0.1835  0.3755
  231SOL    HW1 2593   2.706   5.900   4.355  1.9216  0.6920  1.6135
  231SOL    HW2 2594   2.670   5.755   4.379 -0.2790  0.6837 -1.1851
  232SOL     OW 2595   0.185   6.180   3.122  0.3763 -0.0298 -0.0621
  232SOL    HW1 2596   0.174   6.180   3.027  1.3391  1.8624 -0.2304
  232SOL    HW2 2597   0.262   6.126   3.138  0.3327 -0.1853 -0.3728
  233SOL     OW 2598   3.540   5.515   0.819 -0.4500 -0.1364  0.0628
  233SOL    HW1 2599   3.515   5.424   0.835 -0.5043 -0.1197  0.0733
  233SOL    HW2 2600   3.602   5.510   0.747  1.4706 -0.4288  1.6495
  234SOL     OW 2601   1.832   2.899   4.083  0.3827  0.5030 -0.6748
  234SOL    HW1 2602   1.927   2.904   4.079  0.3393  0.3852 -2.1263
  234SOL    HW2 2603   1.808   2.834   4.017 -0.6052 -0.8865  0.9441
  235SOL     OW 2604   3.733   3.918   0.170  0.0860  0.2572 -0.1016
  235SOL    HW1 2605   3.822   3.931   0.138  0.1618 -0.4310 -0.1785
  235SOL    HW2 2606   3.696   4.007   0.175  1.7285  0.9120  2.8208
  236SOL     OW 2607   6.284   1.256   0.747 -0.5094 -0.7818 -0.0508
  236SOL    HW1 2608   6.242   1.202   0.813 -0.1033  0.4596  1.2882
  236SOL    HW2 2609   6.217   1.269   0.680 -2.0051  0.3767  1.5761
  237SOL     OW 2610   1.051   5.992   0.431  0.0157 -0.6456 -0.7631
  237SOL    HW1 2611   1.112   6.066   0.429 -0.8618  0.0858 -2.0188
  237SOL    HW2 2612   1.107   5.914   0.435  0.9636  0.0520  1.6350
  238SOL     OW 2613   4.759   0.582   2.735 -0.0624 -0.6387 -0.3148
  238SOL    HW1 2614   4.746   0.527   2.657  0.6998 -1.1413 -0.1047
  238SOL    HW2 2615   4.846   0.620   2.723 -0.4182  0.2170 -0.2591
  239SOL     OW 2616   0.966   2.550   3.240  0.0029  0.3878  0.2548
  239SOL    HW1 2617   0.966   2.636   3.281  2.3425  0.3170  0.4875
  239SOL    HW2 2618   0.938   2.490   3.309 -0.1117  0.7722  0.5409
  240SOL     OW 2619   0.180   0.803   1.191 -0.2971 -0.2296  0.4056
  240SOL    HW1 2620   0.109   0.803   1.126 -0.1781 -2.7467  0.1741
  240SOL    HW2 2621   0.227   0.885   1.175 -0.8725 -0.2867 -2.0182
  241SOL     OW 2622   5.523   0.477   0.899 -0.2438 -0.0565 -0.5105
  241SOL    HW1 2623   5.617   0.492   0.889 -0.0325 -1.4120 -0.8034
  241SOL    HW2 2624   5.491   0.553   0.948  1.0938  0.1787  0.0365
  242SOL     OW 2625   6.461   5.107   2.528  0.7951 -0.1339  0.1449
  242SOL    HW1 2626   6.381   5.055   2.531 -0.1451  1.2919  0.6287
  242SOL    HW2 2627   6.459   5.150   2.443  1.4731 -0.6937 -0.1699
  243SOL     OW 2628   3.474   2.353   1.565 -0.2330  0.1057 -0.0703
  243SOL    HW1 2629   3.516   2.341   1.650 -0.7519 -0.8412  0.0647
  243SOL    HW2 2630   3.524   2.297   1.505  0.6531  1.4009 -0.5857
  244SOL     OW 2631   3.540   4.086   1.379 -0.3081  0.2836  0.1777
  244SOL    HW1 2632   3.590   4.167   1.367 -0.1676  0.0183 -1.1725
  244SOL    HW2 2633   3.558   4.035   1.300  0.2452 -1.4232  1.3484
  245SOL     OW 2634   3.470   5.378   3.872 -0.2560  0.5507  0.1807
  245SOL    HW1 2635   3.434   5.454   3.918 -1.3988  0.4410 -0.4779
  245SOL    HW2 2636   3.458   5.399   3.779  1.3659  0.4687 -0.0778
  246SOL     OW 2637   4.224   5.929   0.497 -0.0688 -0.3485  0.2692
  246SOL    HW1 2638   4.286   5.982   0.546 -0.3025  1.4640 -1.2444
  246SOL    HW2 2639   4.273   5.899   0.420 -0.9782  1.0677 -0.9220
  247SOL     OW 2640   0.976   1.946   3.931 -0.1321  0.2239  0.2603
  247SOL    HW1 2641   0.994   1.963   4.023  0.2714  0.3065  0.1668
  247SOL    HW2 2642   0.881   1.954   3.923 -0.2446 -0.4829  0.8143
  248SOL     OW 2643   1.791   3.674   2.855  0.1898  0.6171 -0.7501
  248SOL    HW1 2644   1.797   3.647   2.763 -1.2341  0.9691 -0.9846
  248SOL    HW2 2645   1.755   3.763   2.851  0.0965  0.6282  0.1479
  249SOL     OW 2646   4.685   5.330   2.134  0.1715 -0.4990 -0.2595
  249SOL    HW1 2647   4.608   5.385   2.144  1.4131  1.6095 -1.3707
  249SOL    HW2 2648   4.651   5.246   2.105 -1.6758  0.5875 -1.4669
  250SOL     OW 2649   5.408   4.384   2.914  0.0780 -0.2912 -0.6903
  250SOL    HW1 2650   5.469   4.439   2.963  0.5413 -1.5169  0.1228
  250SOL    HW2 2651   5.422   4.296   2.946 -1.4770 -0.7494 -1.1542
  251SOL     OW 2652   3.518   4.485   2.891  0.2078  0.4013 -0.5100
  251SOL    HW1 2653   3.505   4.396   2.860 -2.0305  0.6721 -0.4982
  251SOL    HW2 2654   3.449   4.499   2.956  2.1532  1.2856  1.4969
  252SOL     OW 2655   4.913   1.859   1.951 -0.6353 -0.2973  0.1918
  252SOL    HW1 2656   4.848   1.929   1.945 -0.3139 -0.0673 -0.8536
  252SOL    HW2 2657   4.933   1.853   2.044 -2.3531 -0.5780  0.5784
  253SOL     OW 2658   2.876   2.234   3.726  0.2475  0.3854  0.4498
  253SOL    HW1 2659   2.836   2.186   3.798 -0.8996  0.6408  0.0108
  253SOL    HW2 2660   2.812   2.227   3.654 -0.7199  3.7491  0.7819
  254SOL     OW 2661   0.627   5.685   1.734 -0.6627  0.3345  0.9823
  254SOL    HW1 2662   0.599   5.771   1.767 -1.3894  0.4843 -0.0207
  254SOL    HW2 2663   0.645   5.699   1.641  1.0242 -0.1750  1.1941
  255SOL     OW 2664   5.100   0.300   2.637 -0.4190  1.0263 -0.2224
  255SOL    HW1 2665   5.032   0.303   2.705  0.5430  0.7933  0.7894
  255SOL    HW2 2666   5.126   0.209   2.633  0.9582  1.3513  0.5977
  256SOL     OW 2667   2.458   5.558   0.503  0.7320 -0.0586  0.1200
  256SOL    HW1 2668   2.528   5.514   0.552  1.2570  0.4872 -0.1278
  256SOL    HW2 2669   2.397   5.487   0.480  2.0163 -0.8527 -1.0622
  257SOL     OW 2670   1.515   5.543   2.209  0.3029 -0.0471 -0.0076
  257SOL    HW1 2671   1.609   5.525   2.206  0.1087 -1.2641  0.3440
  257SOL    HW2 2672   1.484   5.489   2.282 -0.8217 -0.4349 -0.7612
  258SOL     OW 2673   0.651   5.757   0.054 -0.2139  0.3564 -0.0866
  258SOL    HW1 2674   0.571   5.711   0.029 -1.0843  1.4951  0.5011
  258SOL    HW2 2675   0.703   5.691   0.100  0.0360 -0.9039 -2.0575
  259SOL     OW 2676   4.599   0.942   0.683 -0.2036 -0.2768 -0.3234
  259SOL    HW1 2677   4.573   1.003   0.752 -1.7200  0.4810 -1.5023
  259SOL    HW2 2678   4.688   0.915   0.707  0.0181  1.4060  0.9116
  260SOL     OW 2679   3.157   1.821   0.457 -0.1898  0.4291  0.5186
  260SOL    HW1 2680   3.103   1.795   0.533 -2.3576  1.6425 -0.4994
  260SOL    HW2 2681   3.204   1.742   0.433 -3.1877 -1.4334  0.2059
  261SOL     OW 2682   5.731   0.546   3.078 -0.2723  0.5923  0.4625
  261SOL    HW1 2683   5.777   0.464   3.096  0.5455  0.9678  0.1542
  261SOL    HW2 2684   5.785   0.613   3.119  0.7429  1.2878 -1.8594
  262SOL     OW 2685   5.328   3.913   1.678  0.2324  0.4151  0.0329
  262SOL    HW1 2686   5.257   3.881   1.623  0.4307 -0.3989  0.2285
  262SOL    HW2 2687   5.389   3.955   1.618  0.5220 -0.5988 -0.4081
  263SOL     OW 2688   3.623   5.103   3.561  0.4309  0.6792 -0.2519
  263SOL    HW1 2689   3.549   5.164   3.560 -0.4377 -0.3308  0.4660
  263SOL    HW2 2690   3.595   5.031   3.504  0.1570 -0.4893  1.3039
  264SOL     OW 2691   0.827   5.740   0.531  0.1203 -0.5621  0.0476
  264SOL    HW1 2692   0.855   5.828   0.557 -0.2222 -0.6777  0.8320
  264SOL    HW2 2693   0.732   5.745   0.530  0.0544 -1.2946  1.4618
  265SOL     OW 2694   2.770   2.668   0.314  0.1980 -0.4389 -0.2880
  265SOL    HW1 2695   2.785   2.619   0.395 -0.0049  0.4856  0.3296
  265SOL    HW2 2696   2.857   2.701   0.289  0.4337 -1.5459 -1.0169
  266SOL     OW 2697   4.266   3.706   1.911 -0.3988  0.3801 -0.1291
  266SOL    HW1 2698   4.328   3.636   1.928 -1.2527 -0.6888 -1.2155
  266SOL    HW2 2699   4.184   3.676   1.951 -0.4760  1.3239  0.4470
  267SOL     OW 2700   3.496   0.354   2.801  0.3190 -0.4089  0.1446
  267SOL    HW1 2701   3.577   0.323   2.760  1.8640  0.6710  2.1687
  267SOL    HW2 2702   3.452   0.403   2.732  1.3784 -1.0325 -1.0229
  268SOL     OW 2703   3.110   1.183   0.497  0.6208  0.2172  0.2519
  268SOL    HW1 2704   3.172   1.151   0.562  0.3223  2.2380  1.6100
  268SOL    HW2 2705   3.159   1.250   0.448 -0.2194  1.2739  0.8206
  269SOL     OW 2706   3.035   1.989   1.809 -0.2122 -0.3398 -0.4958
  269SOL    HW1 2707   3.004   2.040   1.735 -0.9798  0.7065  0.5194
  269SOL    HW2 2708   2.956   1.950   1.847  0.1892 -0.9885 -0.2961
  270SOL     OW 2709   1.372   1.221   4.540 -0.1128  0.4368  0.2498
  270SOL    HW1 2710   1.374   1.279   4.464 -0.0206 -0.6141 -0.5705
  270SOL    HW2 2711   1.432   1.150   4.518 -1.1256 -0.6055  0.6934
  271SOL     OW 2712   3.865   3.089   2.008  0.0729  0.5226  0.1958
  271SOL    HW1 2713   3.848   3.089   1.914 -2.7396  1.1329  0.6268
  271SOL    HW2 2714   3.909   3.173   2.025 -0.0704  0.7350 -0.4703
  272SOL     OW 2715   4.234   3.283   1.993  0.3830 -0.0799 -0.6736
  272SOL    HW1 2716   4.168   3.295   1.925 -0.4013 -1.6131 -0.2227
  272SOL    HW2 2717   4.194   3.223   2.056  1.2709  0.9350  0.9152
  273SOL     OW 2718   4.583   3.663   3.868 -0.1971  0.1577  0.2367
  273SOL    HW1 2719   4.489   3.646   3.865  0.1067 -1.5771 -2.1116
  273SOL    HW2 2720   4.616   3.607   3.938 -0.9903  1.6394  1.8719
  274SOL     OW 2721   5.595   5.658   3.789  0.0502  0.2148  0.2666
  274SOL    HW1 2722   5.593   5.622   3.878  1.0660 -0.2850  0.0898
  274SOL    HW2 2723   5.623   5.585   3.734 -0.6008  0.5139 -0.4861
  275SOL     OW 2724   4.658   0.769   3.677  0.1102  0.5150 -0.4506
  275SOL    HW1 2725   4.746   0.806   3.675 -0.2011  1.8700  3.2292
  275SOL    HW2 2726   4.655   0.718   3.758 -1.9917 -1.0472 -1.3993
  276SOL     OW 2727   3.216   4.077   4.267  0.6185 -0.0046 -0.3534
  276SOL    HW1 2728   3.210   4.028   4.185  3.3443 -3.3853  1.2063
  276SOL    HW2 2729   3.289   4.137   4.254  2.1768 -1.7509  0.0708
  277SOL     OW 2730   0.240   2.648   3.002  0.0483 -0.4063 -0.2524
  277SOL    HW1 2731   0.294   2.670   2.926 -0.1498  0.2591 -0.2002
  277SOL    HW2 2732   0.167   2.710   3.000 -1.4053 -2.0696 -1.0051
  278SOL     OW 2733   6.203   0.748   1.474  0.5712 -0.2723 -0.2083
  278SOL    HW1 2734   6.287   0.794   1.473  0.9393 -0.8850 -1.9659
  278SOL    HW2 2735   6.219   0.669   1.422 -1.4293  0.2825 -1.7826
  279SOL     OW 2736   5.267   3.718   0.150  0.2700  0.3969  0.8009
  279SOL    HW1 2737   5.282   3.808   0.180 -0.7348  0.6484  0.6077
  279SOL    HW2 2738   5.176   3.700   0.176  0.1064 -0.1694 -0.1352
  280SOL     OW 2739   5.252   2.502   1.915 -0.2156  0.1638  0.0955
  280SOL    HW1 2740   5.252   2.592   1.884 -1.3193 -0.2764 -1.3052
  280SOL    HW2 2741   5.163   2.488   1.948 -0.5046 -0.8091 -1.0209
  281SOL     OW 2742   4.368   0.489   0.477  0.5152  0.1690  0.6668
  281SOL    HW1 2743   4.377   0.581   0.501 -0.8704  0.5266 -0.0770
  281SOL    HW2 2744   4.282   0.464   0.512 -0.9575  0.3124 -2.5184
  282SOL     OW 2745   1.772   1.506   2.980  0.7161  0.0465 -0.2853
  282SOL    HW1 2746   1.790   1.597   2.955  0.9270  0.5731  1.6183
  282SOL    HW2 2747   1.726   1.513   3.063 -2.5646 -1.5201 -1.8129
  283SOL     OW 2748   4.864   6.052   2.613 -0.0230 -0.3276 -0.1585
  283SOL    HW1 2749   4.858   6.079   2.521 -0.5934 -0.7674 -0.2598
  283SOL    HW2 2750   4.774   6.026   2.636  0.2614 -0.9214  0.3020
  284SOL     OW 2751   1.990   5.012   4.569 -0.6554  0.4797 -0.3990
  284SOL    HW1 2752   2.061   4.954   4.596 -1.0986  0.3337  0.4814
  284SOL    HW2 2753   2.017   5.045   4.484 -0.2369 -0.7463 -0.7559
  285SOL     OW 2754   0.101   5.422   2.474  0.0248 -0.0457 -0.2867
  285SOL    HW1 2755   0.108   5.517   2.476  0.2879 -0.0689 -0.1012
  285SOL    HW2 2756   0.097   5.401   2.381  2.7241 -0.0390 -0.4870
  286SOL     OW 2757   6.403   3.199   3.737 -0.0464  0.1662  0.0067
  286SOL    HW1 2758   6.411   3.158   3.651 -1.2490  0.4690 -0.2830
  286SOL    HW2 2759   6.430   3.132   3.799 -0.0356 -0.3677 -0.5682
  287SOL     OW 2760   5.122   1.805   4.456 -0.0245  0.0984 -0.6358
  287SOL    HW1 2761   5.093   1.891   4.427 -1.6293 -0.2231 -0.1333
  287SOL    HW2 2762   5.163   1.821   4.541  0.4525  0.4567 -0.9291
  288SOL     OW 2763   4.659   3.512   3.391 -0.1627  0.1087  0.0591
  288SOL    HW1 2764   4.613   3.573   3.448 -0.5542 -0.4961  0.4090
  288SOL    HW2 2765   4.604   3.433   3.391 -0.3553  0.2116 -1.4404
  289SOL     OW 2766   4.328   2.617   1.456  0.4708  0.0334 -0.0186
  289SOL    HW1 2767   4.374   2.616   1.540 -0.2689 -0.1746  0.3924
  289SOL    HW2 2768   4.346   2.704   1.420  2.9143 -0.7217 -0.8699
  290SOL     OW 2769   4.813   4.061   1.656 -0.4326 -0.6224 -0.1786
  290SOL    HW1 2770   4.720   4.082   1.646 -0.7918 -1.6608  0.7447
  290SOL    HW2 2771   4.854   4.143   1.681 -1.2620 -0.3513  0.3000
  291SOL     OW 2772   0.169   2.009   4.107  0.3997  0.0320  0.4094
  291SOL    HW1 2773   0.202   2.093   4.140  0.2873 -0.1031  0.8719
  291SOL    HW2 2774   0.128   1.968   4.183  1.2529 -0.8408  0.4168
  292SOL     OW 2775   0.700   2.331   3.840  0.6923  0.3163  0.2757
  292SOL    HW1 2776   0.617   2.289   3.819  0.0443  0.9101  1.5279
  292SOL    HW2 2777   0.766   2.262   3.831  0.1177 -0.0856 -1.0045
  293SOL     OW 2778   4.113   5.315   0.169  0.5903 -0.1534 -0.2659
  293SOL    HW1 2779   4.145   5.233   0.206  1.7732  0.6677  0.6156
  293SOL    HW2 2780   4.165   5.383   0.213 -0.7270  1.1002 -0.5660
  294SOL     OW 2781   5.136   5.181   0.800 -0.1002  0.0792  0.0886
  294SOL    HW1 2782   5.163   5.124   0.872  0.4371 -0.0710 -0.2232
  294SOL    HW2 2783   5.041   5.190   0.810 -0.6071 -2.7200 -1.1655
  295SOL     OW 2784   1.921   5.739   0.939 -0.1793  0.2582 -0.5598
  295SOL    HW1 2785   1.950   5.697   0.858 -0.2756  0.9350 -0.9545
  295SOL    HW2 2786   1.988   5.806   0.956 -0.6963  0.8016 -0.6410
  296SOL     OW 2787   1.048   4.180   1.677  0.5250 -0.0319  0.1850
  296SOL    HW1 2788   1.117   4.147   1.620  1.6060 -1.2663  2.1315
  296SOL    HW2 2789   1.090   4.194   1.761 -1.5491 -0.7270  1.4140
  297SOL     OW 2790   4.522   0.223   2.592 -0.4073 -0.1959 -0.2508
  297SOL    HW1 2791   4.442   0.247   2.546 -0.6014  0.7838  0.5533
  297SOL    HW2 2792   4.500   0.230   2.685  0.5072 -0.2405 -0.0124
  298SOL     OW 2793   2.331   1.799   1.572  0.6750 -0.5721 -0.3656
  298SOL    HW1 2794   2.373   1.884   1.584 -0.2982 -0.3544  1.8668
  298SOL    HW2 2795   2.264   1.815   1.506  0.3856  0.4394  0.1569
  299SOL     OW 2796   0.657   1.003   3.006 -0.7449 -0.1901  0.1246
  299SOL    HW1 2797   0.720   0.998   2.934 -0.8968 -0.3741  0.0039
  299SOL    HW2 2798   0.571   0.998   2.963 -0.8464  0.1819  0.2768
  300SOL     OW 2799   4.276   0.652   1.037 -0.2945  0.2092 -0.3911
  300SOL    HW1 2800   4.371   0.659   1.027 -0.2614 -0.6898 -0.8706
  300SOL    HW2 2801   4.241   0.725   0.986  0.0938 -0.7581 -2.1409
  301SOL     OW 2802   2.525   2.097   3.540  0.6590  0.1336 -0.2355
  301SOL    HW1 2803   2.576   2.177   3.528  1.6210 -0.4361 -0.1163
  301SOL    HW2 2804   2.440   2.127   3.573  1.2930  1.0494  0.6320
  302SOL     OW 2805   6.041   3.399   0.487  0.4501  0.4073 -0.2798
  302SOL    HW1 2806   5.994   3.474   0.524 -0.2395  0.1001 -0.5091
  302SOL    HW2 2807   6.104   3.438   0.426 -1.9645  0.7472 -2.7640
  303SOL     OW 2808   2.778   1.633   2.743 -0.0015  0.4554  0.3429
  303SOL    HW1 2809   2.791   1.539   2.754  0.5427  0.5605  0.6128
  303SOL    HW2 2810   2.859   1.665   2.702 -0.1555  0.8161  0.3098
  304SOL     OW 2811   0.079   1.084   1.281 -0.2384  0.2773  0.2214
  304SOL    HW1 2812   0.027   1.152   1.324  0.0558  0.1001  0.8668
  304SOL    HW2 2813   0.152   1.132   1.242 -1.0464  0.5701 -0.9810
  305SOL     OW 2814   6.435   5.438   3.011 -0.3161 -0.9089  0.4459
  305SOL    HW1 2815   6.402   5.449   2.922  1.0639  2.5131  0.2413
  305SOL    HW2 2816   6.519   5.393   3.000 -0.4122 -1.0095  0.1032
  306SOL     OW 2817   5.432   3.263   0.678 -0.2883  0.1155  0.1680
  306SOL    HW1 2818   5.422   3.349   0.638  1.2585  0.7571  1.1024
  306SOL    HW2 2819   5.511   3.227   0.638 -1.3235 -1.2547 -0.7927
  307SOL     OW 2820   1.674   5.276   4.500 -0.1973  0.6900  0.1891
  307SOL    HW1 2821   1.729   5.245   4.428  0.2176 -0.6325  1.0455
  307SOL    HW2 2822   1.600   5.319   4.456 -0.0278 -0.2189 -1.0337
  308SOL     OW 2823   5.389   3.850   3.143 -0.2440  0.0773 -0.6646
  308SOL    HW1 2824   5.399   3.758   3.164 -0.5181 -0.1980 -1.6730
  308SOL    HW2 2825   5.396   3.895   3.227 -1.4958 -0.9683  0.0394
  309SOL     OW 2826   4.618   2.156   1.119  0.5883 -0.3820 -0.2672
  309SOL    HW1 2827   4.552   2.089   1.134  0.8661 -0.6445 -0.1981
  309SOL    HW2 2828   4.627   2.202   1.203  0.6038 -0.4479 -0.2329
  310SOL     OW 2829   1.339   0.484   1.470 -0.5996 -0.2834  0.3265
  310SOL    HW1 2830   1.348   0.520   1.558 -0.1136  2.3110 -0.7052
  310SOL    HW2 2831   1.429   0.481   1.436 -0.6678 -2.1639  0.2025
  311SOL     OW 2832   4.836   2.974   1.397  0.2553  0.2063 -0.5122
  311SOL    HW1 2833   4.875   3.031   1.463 -0.6211  0.2468 -0.0076
  311SOL    HW2 2834   4.890   2.986   1.319  0.3246  1.4252 -0.2940
  312SOL     OW 2835   0.250   1.562   2.816  0.2561 -0.2921  0.0238
  312SOL    HW1 2836   0.179   1.560   2.879  0.6332  1.7075  0.5853
  312SOL    HW2 2837   0.301   1.639   2.840  2.5420 -1.5722 -0.4548
  313SOL     OW 2838   4.328   0.989   4.447  0.5168  0.5396  0.1421
  313SOL    HW1 2839   4.364   1.003   4.359  0.5097  1.3216  0.2613
  313SOL    HW2 2840   4.282   1.070   4.467 -0.7016 -0.1702  0.2989
  314SOL     OW 2841   3.574   6.329   1.800  0.3191 -0.2889  0.6077
  314SOL    HW1 2842   3.597   6.267   1.731  1.4731 -0.6285  1.2627
  314SOL    HW2 2843   3.570   6.276   1.880 -1.9662 -0.0756  0.6866
  315SOL     OW 2844   0.750   0.007   1.869 -0.0387  0.0359 -0.1715
  315SOL    HW1 2845   0.798   0.088   1.851  0.6444 -0.4296 -0.4921
  315SOL    HW2 2846   0.677   0.035   1.924 -0.5511  1.0566 -1.3342
  316SOL     OW 2847   2.944   0.334   3.987 -0.1244  0.1404  0.5095
  316SOL    HW1 2848   2.952   0.383   4.069 -0.3285  1.4081 -0.2033
  316SOL    HW2 2849   3.002   0.379   3.926  0.1191 -0.8600 -0.0291
  317SOL     OW 2850   0.547   4.686   3.712  0.1682 -0.0047  0.3162
  317SOL    HW1 2851   0.567   4.593   3.724 -1.3939 -0.3224  0.6544
  317SOL    HW2 2852   0.562   4.725   3.798 -1.5801 -0.4402  0.8527
  318SOL     OW 2853   0.189   5.492   3.352 -0.2244 -0.0713 -0.5218
  318SOL    HW1 2854   0.104   5.510   3.393  0.8797  1.2830  1.3532
  318SOL    HW2 2855   0.173   5.416   3.296 -1.8251 -2.4339  2.7716
  319SOL     OW 2856   0.042   0.878   3.376  0.6083 -0.3011 -0.3442
  319SOL    HW1 2857   0.138   0.879   3.384  0.8188 -0.0645 -2.3132
  319SOL    HW2 2858   0.011   0.928   3.451  2.0594  0.0376  0.0708
  320SOL     OW 2859   0.046   6.170   1.187 -0.5693 -0.3779 -0.5208
  320SOL    HW1 2860   0.056   6.108   1.259 -1.7606 -0.1004 -0.0918
  320SOL    HW2 2861   0.105   6.242   1.210  0.3800 -1.0744 -0.7296
  321SOL     OW 2862   0.979   4.696   3.658  0.1058  0.3087  0.0254
  321SOL    HW1 2863   1.001   4.617   3.608  0.5976 -0.6418  1.6676
  321SOL    HW2 2864   0.933   4.751   3.595  0.9417 -0.6925 -1.5572
  322SOL     OW 2865   1.222   3.009   3.731  0.0401 -0.4667  0.5045
  322SOL    HW1 2866   1.129   2.990   3.739 -0.3615  0.1770 -1.8638
  322SOL    HW2 2867   1.251   3.028   3.820 -2.3285  0.3677  1.1654
  323SOL     OW 2868   5.528   3.319   2.028  0.8599  0.3807  0.0586
  323SOL    HW1 2869   5.462   3.260   1.991 -0.4066  1.2901  0.7748
  323SOL    HW2 2870   5.610   3.292   1.988  0.0884 -0.9409 -0.6930
  324SOL     OW 2871   1.808   3.759   0.336 -0.2639 -0.3569 -0.6959
  324SOL    HW1 2872   1.876   3.766   0.269  0.1730  1.9831 -0.1119
  324SOL    HW2 2873   1.826   3.677   0.380  2.4537  0.3270 -0.3417
  325SOL     OW 2874   4.217   0.451   3.537  0.5368  0.4454  0.2115
  325SOL    HW1 2875   4.271   0.400   3.476  2.1983  1.0536  1.0932
  325SOL    HW2 2876   4.180   0.386   3.596  0.0692 -0.0145 -0.5693
  326SOL     OW 2877   1.472   1.752   2.921  0.9613 -0.4877  0.1274
  326SOL    HW1 2878   1.440   1.689   2.985  1.1812 -0.2071  0.5141
  326SOL    HW2 2879   1.489   1.700   2.843  0.7808 -0.8458  0.3265
  327SOL     OW 2880   3.728   6.066   4.534 -0.4501 -0.1245 -0.2721
  327SOL    HW1 2881   3.767   6.135   4.589  0.3153  1.1012 -2.2198
  327SOL    HW2 2882   3.657   6.030   4.587 -0.4006  1.6681  1.1194
  328SOL     OW 2883   0.903   3.157   2.694 -0.2804  0.4295 -0.2340
  328SOL    HW1 2884   0.940   3.146   2.606  0.4392 -1.5502  0.2644
  328SOL    HW2 2885   0.850   3.237   2.688 -2.6458 -1.1674 -3.2885
  329SOL     OW 2886   4.644   6.423   2.612  0.4516  0.7233 -0.4094
  329SOL    HW1 2887   4.582   6.492   2.637 -1.0536 -0.2125 -1.4178
  329SOL    HW2 2888   4.678   6.451   2.527  0.1874  0.4574 -0.6044
  330SOL     OW 2889   0.474   5.451   0.426  0.3763 -0.1934  0.0209
  330SOL    HW1 2890   0.538   5.382   0.444 -0.2620 -0.5674  0.9424
  330SOL    HW2 2891   0.468   5.453   0.330 -0.3348 -2.1491 -0.0323
  331SOL     OW 2892   5.433   1.900   0.767 -0.7331  0.2578 -0.2924
  331SOL    HW1 2893   5.360   1.839   0.769 -2.2139  1.9289 -0.3839
  331SOL    HW2 2894   5.473   1.893   0.854 -1.0250 -0.6306 -0.2196
  332SOL     OW 2895   1.217   2.606   4.405  0.1306 -0.2049  0.0584
  332SOL    HW1 2896   1.213   2.628   4.311  0.7072 -0.7091 -0.0899
  332SOL    HW2 2897   1.272   2.675   4.443 -0.5941  0.3396  0.1358
  333SOL     OW 2898   1.746   4.351   4.565 -0.1526  0.2544 -0.1543
  333SOL    HW1 2899   1.728   4.382   4.654  1.6161 -0.3357  0.4571
  333SOL    HW2 2900   1.695   4.270   4.557 -0.8961  0.6951  0.0376
  334SOL     OW 2901   3.169   3.213   1.882  0.7401  0.3730  0.1382
  334SOL    HW1 2902   3.175   3.307   1.894  0.2133  0.3380  0.7125
  334SOL    HW2 2903   3.170   3.201   1.787 -0.8693  1.0848 -0.0060
  335SOL     OW 2904   3.437   0.623   2.894  0.2235 -0.0089  0.3258
  335SOL    HW1 2905   3.446   0.605   2.801 -0.4772  1.2180  0.0081
  335SOL    HW2 2906   3.383   0.550   2.927  3.3798 -2.4717  0.5527
  336SOL     OW 2907   2.514   3.762   1.329 -0.0256 -0.5394 -0.1917
  336SOL    HW1 2908   2.564   3.822   1.384  0.5092 -1.2969  0.1574
  336SOL    HW2 2909   2.498   3.812   1.248  0.6045 -0.0079  0.0044
  337SOL     OW 2910   2.302   3.590   0.643  0.2972 -0.0631  1.1491
  337SOL    HW1 2911   2.374   3.623   0.697 -0.0780  0.5042  1.3015
  337SOL    HW2 2912   2.342   3.573   0.557  1.1641 -2.0519  1.8837
  338SOL     OW 2913   0.600   0.885   0.869 -0.4822  0.1623  0.3478
  338SOL    HW1 2914   0.674   0.932   0.831 -0.6705  0.8679  0.8274
  338SOL    HW2 2915   0.626   0.870   0.960 -0.2489 -1.0498  0.0973
  339SOL     OW 2916   4.049   6.111   1.802  0.2807 -0.2158  0.4387
  339SOL    HW1 2917   4.114   6.171   1.839 -2.2105  2.6235  0.5890
  339SOL    HW2 2918   4.072   6.025   1.839  2.3677  1.1095  2.5263
  340SOL     OW 2919   3.655   4.053   2.006  0.1912 -0.1659  0.5342
  340SOL    HW1 2920   3.723   4.098   2.057  0.6696  0.3119 -0.5060
  340SOL    HW2 2921   3.698   4.029   1.924 -0.9147  0.2294 -0.1766
  341SOL     OW 2922   3.619   3.376   0.216  0.1092 -0.1615 -0.1261
  341SOL    HW1 2923   3.656   3.398   0.130 -2.3362  0.9492 -0.9918
  341SOL    HW2 2924   3.678   3.418   0.279  0.7577  0.8715 -1.3743
  342SOL     OW 2925   5.920   5.475   3.469  0.2136  0.0399  0.4170
  342SOL    HW1 2926   5.922   5.558   3.423 -2.6090  0.0106  0.1079
  342SOL    HW2 2927   5.995   5.426   3.433  0.6062  1.5955 -1.0035
  343SOL     OW 2928   0.066   5.228   1.222  0.4172 -0.1197  0.1189
  343SOL    HW1 2929  -0.029   5.233   1.224  0.3131 -1.7624  2.3422
  343SOL    HW2 2930   0.095   5.307   1.267  0.1520  0.4520 -0.6793
  344SOL     OW 2931   3.284   5.812   0.706  0.1797 -0.9135  0.5651
  344SOL    HW1 2932   3.206   5.773   0.746 -0.3901 -0.2836  0.1071
  344SOL    HW2 2933   3.299   5.891   0.758 -0.3149 -0.3119 -0.1787
  345SOL     OW 2934   5.807   2.960   0.343 -0.0731  0.2412  0.4184
  345SOL    HW1 2935   5.880   2.912   0.304  0.3714  1.8669 -0.8481
  345SOL    HW2 2936   5.838   3.050   0.351 -2.2296  1.1949 -1.0685
  346SOL     OW 2937   2.709   0.260   1.104  0.1892 -0.3131  0.1282
  346SOL    HW1 2938   2.658   0.186   1.069 -0.4651 -0.3255  1.0721
  346SOL    HW2 2939   2.692   0.331   1.043 -1.5256 -0.1248  0.7802
  347SOL     OW 2940   3.759   2.011   2.815  0.3553  0.5691 -0.1561
  347SOL    HW1 2941   3.754   1.991   2.722  0.6515 -0.7817  0.0877
  347SOL    HW2 2942   3.681   1.970   2.853  0.9242 -0.0702  0.3603
  348SOL     OW 2943   1.489   4.244   2.836 -0.0336 -0.1696 -0.0298
  348SOL    HW1 2944   1.541   4.304   2.783 -0.7835  0.1940 -0.3671
  348SOL    HW2 2945   1.512   4.266   2.927  0.2757  0.0910 -0.1697
  349SOL     OW 2946   0.695   1.288   4.291 -0.7130 -0.2082 -0.1594
  349SOL    HW1 2947   0.693   1.366   4.347  0.6716  1.0077 -1.7052
  349SOL    HW2 2948   0.651   1.315   4.211 -0.5597 -1.1475 -0.5709
  350SOL     OW 2949   2.192   3.912   1.548 -0.0713 -0.0462  0.0380
  350SOL    HW1 2950   2.184   3.879   1.459  1.5763  3.3604 -1.5460
  350SOL    HW2 2951   2.103   3.936   1.574 -0.1910  2.2179 -2.1725
  351SOL     OW 2952   5.512   0.346   0.030 -0.0067  0.6235  0.1197
  351SOL    HW1 2953   5.604   0.373   0.023 -0.0155  0.3477 -1.2426
  351SOL    HW2 2954   5.498   0.287  -0.044 -0.4846 -1.7186  1.9841
  352SOL     OW 2955   5.396   2.773   1.999 -0.3944 -0.0609  0.2881
  352SOL    HW1 2956   5.459   2.718   2.046 -0.3930 -0.3091 -0.0060
  352SOL    HW2 2957   5.407   2.750   1.907 -0.2376  0.5888  0.1393
  353SOL     OW 2958   3.442   0.013   3.884 -0.0351  0.2346 -0.1913
  353SOL    HW1 2959   3.516   0.071   3.902  1.9686 -2.4438  1.0186
  353SOL    HW2 2960   3.369   0.052   3.932  0.8442  2.3501 -0.4398
  354SOL     OW 2961   2.336   4.327   1.693 -0.5616 -0.0286 -0.0315
  354SOL    HW1 2962   2.385   4.388   1.638 -1.5807  2.5612  1.7413
  354SOL    HW2 2963   2.249   4.323   1.653 -1.0273  1.1508  0.7879
  355SOL     OW 2964   1.978   3.047   0.043  0.0344  0.4839  0.1390
  355SOL    HW1 2965   1.963   3.017   0.133  1.2947 -1.0743 -0.1267
  355SOL    HW2 2966   1.902   3.015  -0.006 -1.5286  2.7993  0.8964
  356SOL     OW 2967   3.589   5.375   2.786  0.0007 -0.1438 -0.1050
  356SOL    HW1 2968   3.539   5.438   2.837  0.0850  0.0344 -0.2381
  356SOL    HW2 2969   3.591   5.412   2.697 -1.1512 -1.0304 -0.5211
  357SOL     OW 2970   2.810   2.098   4.009 -0.4998 -0.0242 -0.0303
  357SOL    HW1 2971   2.903   2.077   4.015 -0.5941 -0.0231  2.5681
  357SOL    HW2 2972   2.769   2.046   4.078 -2.2991  0.6330 -0.5463
  358SOL     OW 2973   0.438   2.849   3.864 -0.2649 -0.1085 -0.7301
  358SOL    HW1 2974   0.458   2.938   3.891 -0.5045  0.1979 -1.5194
  358SOL    HW2 2975   0.509   2.796   3.900 -0.1077  0.4009 -0.2830
  359SOL     OW 2976   5.220   6.181   3.998  0.5951  0.6458 -0.6107
  359SOL    HW1 2977   5.226   6.204   4.091  3.5425 -0.9469 -0.3009
  359SOL    HW2 2978   5.173   6.097   3.998 -1.5260  1.7749 -0.8505
  360SOL     OW 2979   3.974   1.589   1.581 -0.3103 -0.6099 -0.0969
  360SOL    HW1 2980   3.958   1.682   1.561  1.3757 -0.5225 -1.2846
  360SOL    HW2 2981   3.892   1.546   1.560 -1.3743  0.6749  1.1609
  361SOL     OW 2982   1.956   2.083   3.645  0.1785 -0.1296 -0.9491
  361SOL    HW1 2983   1.946   2.002   3.694 -2.0776  0.2392 -0.6851
  361SOL    HW2 2984   1.939   2.152   3.709  2.5059  0.6263 -1.0636
  362SOL     OW 2985   3.434   3.518   0.476  0.0011 -0.1512 -0.4069
  362SOL    HW1 2986   3.520   3.479   0.457 -0.7806 -1.2914 -1.8336
  362SOL    HW2 2987   3.405   3.474   0.556  0.0296 -1.0280 -0.8662
  363SOL     OW 2988   1.680   1.162   0.622 -0.6822 -0.0405  0.3513
  363SOL    HW1 2989   1.675   1.127   0.710  2.9269 -1.7747  0.0426
  363SOL    HW2 2990   1.696   1.256   0.634  1.0690 -0.4648  1.6380
  364SOL     OW 2991   1.652   2.842   1.707  0.4444  0.6006  0.3542
  364SOL    HW1 2992   1.588   2.829   1.777  0.0054  0.0395 -0.1441
  364SOL    HW2 2993   1.709   2.911   1.740 -1.6955  2.7113 -0.0671
  365SOL     OW 2994   2.738   3.574   1.442 -0.8568 -0.2929  0.1908
  365SOL    HW1 2995   2.696   3.621   1.514 -1.2498  0.9464 -0.8240
  365SOL    HW2 2996   2.759   3.642   1.378  1.1244 -1.1183 -0.1025
  366SOL     OW 2997   3.933   1.052   4.474  0.4709 -0.1834  0.4102
  366SOL    HW1 2998   3.926   1.127   4.415  2.2424  0.6644  1.2204
  366SOL    HW2 2999   3.843   1.022   4.485  0.0667 -0.6109 -2.9756
  367SOL     OW 3000   4.119   1.800   0.915 -0.5986  0.9137 -0.5858
  367SOL    HW1 3001   4.096   1.826   0.826 -0.4048  0.0119 -0.9072
  367SOL    HW2 3002   4.035   1.798   0.962 -0.7402  1.0898 -0.8278
  368SOL     OW 3003   3.765   3.659   4.218 -0.5069 -0.2209 -0.1268
  368SOL    HW1 3004   3.731   3.595   4.281  0.0076  1.5306  2.0789
  368SOL    HW2 3005   3.860   3.650   4.224 -0.3798  1.4544  1.1079
  369SOL     OW 3006   5.561   6.019   1.875  0.2911 -0.2676  0.1100
  369SOL    HW1 3007   5.472   6.018   1.911  0.8160 -1.3999  1.4597
  369SOL    HW2 3008   5.603   5.942   1.912  1.6210 -0.1706 -1.1113
  370SOL     OW 3009   2.387   0.577   0.463 -0.0801  0.0403 -0.1935
  370SOL    HW1 3010   2.292   0.582   0.452 -0.5156 -1.0704  2.3377
  370SOL    HW2 3011   2.400   0.515   0.535  2.6367 -0.6188 -1.1388
  371SOL     OW 3012   2.750   1.401   1.006 -0.1319  0.0726  0.1636
  371SOL    HW1 3013   2.691   1.390   1.081  1.9708  1.7765  2.1880
  371SOL    HW2 3014   2.836   1.379   1.040  0.8092  0.1494 -2.0210
  372SOL     OW 3015   0.668   1.239   3.146  0.0167  0.1717 -0.0119
  372SOL    HW1 3016   0.637   1.301   3.080 -0.7593 -0.0517  0.1332
  372SOL    HW2 3017   0.678   1.157   3.098  1.5231  0.4931 -0.3181
  373SOL     OW 3018   4.392   1.290   1.963  0.1034 -0.5739  0.1791
  373SOL    HW1 3019   4.325   1.244   2.014 -1.1125  0.2221 -0.6151
  373SOL    HW2 3020   4.415   1.229   1.893 -0.1072 -0.7099  0.2279
  374SOL     OW 3021   1.861   4.802   3.536  0.1448  0.0443 -0.1936
  374SOL    HW1 3022   1.857   4.894   3.563 -0.3864 -0.0383  0.0247
  374SOL    HW2 3023   1.949   4.774   3.559  0.2183  0.4222 -0.0053
  375SOL     OW 3024   1.382   2.787   0.429  0.1973 -0.0751 -0.0145
  375SOL    HW1 3025   1.403   2.880   0.431  0.6692 -0.1508 -0.8359
  375SOL    HW2 3026   1.327   2.777   0.352 -0.3453 -0.3862  0.4062
  376SOL     OW 3027   6.384   3.824   3.523  0.6967 -0.8585 -0.7580
  376SOL    HW1 3028   6.399   3.805   3.431  0.3978 -2.1151 -0.5676
  376SOL    HW2 3029   6.469   3.808   3.565  1.2471  1.1795 -1.0011
  377SOL     OW 3030   2.775   2.504   3.116  1.0942  0.6721  0.9554
  377SOL    HW1 3031   2.774   2.479   3.208  1.3824  2.7662  1.5818
  377SOL    HW2 3032   2.738   2.593   3.115 -2.0705 -0.5219 -1.3988
  378SOL     OW 3033   4.757   0.223   4.458 -0.0655  0.1460  0.3699
  378SOL    HW1 3034   4.820   0.179   4.515 -0.8709 -1.0948  0.3277
  378SOL    HW2 3035   4.704   0.277   4.517 -0.7099 -0.9108  0.7934
  379SOL     OW 3036   2.226   0.983   1.020  0.0702 -0.1541  0.2548
  379SOL    HW1 3037   2.175   0.920   1.071  0.3292 -0.5754  0.0008
  379SOL    HW2 3038   2.281   1.027   1.085 -0.6350  0.3269  0.5322
  380SOL     OW 3039   0.427   3.847   1.665  0.4725  0.3748  0.1032
  380SOL    HW1 3040   0.401   3.827   1.755 -1.4940 -1.0180 -0.7010
  380SOL    HW2 3041   0.520   3.827   1.662  0.7342  1.0918  1.9792
  381SOL     OW 3042   0.788   3.106   2.973 -0.1467  0.1178 -0.5127
  381SOL    HW1 3043   0.846   3.166   3.019  0.3960  0.6866 -1.8813
  381SOL    HW2 3044   0.822   3.103   2.883  0.0514 -2.4993 -0.4323
  382SOL     OW 3045   0.350   1.316   1.911  0.3705  0.6066  0.3606
  382SOL    HW1 3046   0.259   1.344   1.904 -0.8099 -2.5920  1.2236
  382SOL    HW2 3047   0.360   1.250   1.842  0.9379 -1.4934  2.3255
  383SOL     OW 3048   4.279   5.684   2.654 -0.7440  0.5533 -0.9831
  383SOL    HW1 3049   4.324   5.710   2.734  0.4705  0.5190 -1.6300
  383SOL    HW2 3050   4.305   5.593   2.639 -4.4061 -1.0056  0.8847
  384SOL     OW 3051   3.851   2.793   1.192  0.3897 -0.1328 -0.2802
  384SOL    HW1 3052   3.790   2.771   1.122 -1.1127 -1.3554  1.3215
  384SOL    HW2 3053   3.901   2.713   1.207 -0.6939 -0.5338  1.3512
  385SOL     OW 3054   1.873   3.783   0.874  0.2649  0.4057 -0.2154
  385SOL    HW1 3055   1.824   3.864   0.859 -0.4565  0.2927  1.3054
  385SOL    HW2 3056   1.961   3.803   0.843 -0.5346  0.8465 -2.3700
  386SOL     OW 3057   2.163   4.391   1.908  0.6194 -0.2013  0.6550
  386SOL    HW1 3058   2.199   4.401   1.997  0.4155  1.6356  0.5644
  386SOL    HW2 3059   2.240   4.387   1.852  0.7744  2.1181  0.6184
  387SOL     OW 3060   4.110   1.874   2.634 -0.1202 -0.3439 -0.2811
  387SOL    HW1 3061   4.116   1.949   2.693  2.2154  0.8202 -1.8459
  387SOL    HW2 3062   4.181   1.815   2.662 -0.5681 -0.9609 -0.4137
  388SOL     OW 3063   0.265   5.094   1.886  0.4226  0.1759 -0.5527
  388SOL    HW1 3064   0.304   5.013   1.852 -0.6505 -1.3474  1.5922
  388SOL    HW2 3065   0.183   5.104   1.837  0.9655  0.4555 -1.4169
  389SOL     OW 3066   0.885   4.121   3.078  0.5819  0.0879  0.7232
  389SOL    HW1 3067   0.923   4.091   3.161  1.3021 -0.3139  0.2581
  389SOL    HW2 3068   0.892   4.216   3.082  1.0667  0.0491  0.9253
  390SOL     OW 3069   4.800   5.539   2.509  0.0270 -0.3238  0.1217
  390SOL    HW1 3070   4.884   5.493   2.517  0.7250  1.1370  1.9065
  390SOL    HW2 3071   4.783   5.573   2.597 -0.9944  1.8599 -0.8473
  391SOL     OW 3072   5.174   4.868   1.438  0.0580 -0.0800  0.0514
  391SOL    HW1 3073   5.260   4.906   1.416 -0.4689  1.5066  0.5991
  391SOL    HW2 3074   5.111   4.923   1.392 -0.7543 -0.2836  0.8992
  392SOL     OW 3075   0.094   4.304   3.974  0.0818 -0.6168  0.2482
  392SOL    HW1 3076   0.186   4.324   3.959 -0.0362 -1.0094 -1.1504
  392SOL    HW2 3077   0.048   4.386   3.957  0.0464 -0.7978 -0.5622
  393SOL     OW 3078   2.515   1.912   4.391  0.4283  0.5073 -0.6422
  393SOL    HW1 3079   2.455   1.947   4.325 -0.2892  0.1919 -0.1813
  393SOL    HW2 3080   2.497   1.964   4.470  0.1271 -0.1639 -0.2591
  394SOL     OW 3081   5.495   1.305   3.336 -0.0418  0.5356  0.7883
  394SOL    HW1 3082   5.435   1.379   3.342 -1.7482 -0.8530  1.5860
  394SOL    HW2 3083   5.514   1.281   3.427 -0.7644 -0.9328  0.5908
  395SOL     OW 3084   1.786   5.656   1.845  0.4650  0.0523  0.0028
  395SOL    HW1 3085   1.770   5.705   1.765  2.0307  2.9056  1.3088
  395SOL    HW2 3086   1.722   5.691   1.907  0.1698 -1.1525  0.4089
  396SOL     OW 3087   2.318   3.557   1.459 -0.9693  0.3189  0.0192
  396SOL    HW1 3088   2.329   3.561   1.553  0.9134 -1.7307 -0.0351
  396SOL    HW2 3089   2.392   3.605   1.423 -0.0839 -1.2499 -0.3628
  397SOL     OW 3090   1.787   6.244   1.468 -0.1457 -0.3538 -0.0008
  397SOL    HW1 3091   1.721   6.302   1.432  0.6956 -0.1939 -1.3708
  397SOL    HW2 3092   1.856   6.241   1.401 -0.7955 -4.0959 -0.7212
  398SOL     OW 3093   2.249   3.494   4.326 -0.3280 -0.2522 -0.1280
  398SOL    HW1 3094   2.196   3.416   4.341 -0.2917 -0.6623 -1.8545
  398SOL    HW2 3095   2.311   3.469   4.257 -0.1644  1.2204 -0.5701
  399SOL     OW 3096   6.411   2.256   3.859  0.0130  0.0998  0.8897
  399SOL    HW1 3097   6.364   2.319   3.805  1.1644  0.1114 -0.1478
  399SOL    HW2 3098   6.448   2.309   3.930  2.2683  0.9927 -0.7984
  400SOL     OW 3099   3.957   3.329   4.533 -0.3146 -0.1277 -0.6051
  400SOL    HW1 3100   3.903   3.274   4.476 -1.0520 -0.5969  0.4999
  400SOL    HW2 3101   4.041   3.282   4.538  0.8143  1.3576 -3.5167
  401SOL     OW 3102   2.713   4.108   2.240  0.1118  0.5411 -0.1456
  401SOL    HW1 3103   2.666   4.162   2.177  0.4052  2.8641  1.4876
  401SOL    HW2 3104   2.796   4.087   2.197 -0.7654 -0.2450 -1.5210
  402SOL     OW 3105   0.925   2.654   4.516 -0.3611  0.0569  0.4561
  402SOL    HW1 3106   0.999   2.639   4.458 -0.8459 -0.7697  0.0399
  402SOL    HW2 3107   0.930   2.584   4.581 -1.0825 -0.3458  0.0962
  403SOL     OW 3108   4.148   2.570   0.921  0.2829 -0.0163 -0.0277
  403SOL    HW1 3109   4.176   2.488   0.961 -0.0811  0.0934  0.4589
  403SOL    HW2 3110   4.059   2.584   0.954  0.7217  1.1178  0.7497
  404SOL     OW 3111   1.927   2.898   2.399 -0.4092 -0.1865  0.2086
  404SOL    HW1 3112   2.020   2.924   2.398 -0.7355  1.2843  1.8776
  404SOL    HW2 3113   1.880   2.977   2.372 -1.2216 -0.5926  0.4248
  405SOL     OW 3114   4.492   2.602   2.274 -0.6976  0.1254  0.1238
  405SOL    HW1 3115   4.418   2.546   2.252  0.2952 -1.1460 -0.0974
  405SOL    HW2 3116   4.459   2.659   2.343 -1.6305 -0.9800  0.6298
  406SOL     OW 3117   3.257   5.791   1.261  0.5585 -0.3906  0.3621
  406SOL    HW1 3118   3.259   5.770   1.354  0.8599 -0.5335  0.3253
  406SOL    HW2 3119   3.347   5.816   1.240  0.5704 -0.7016  0.0326
  407SOL     OW 3120   4.023   4.544   2.317 -0.1016 -0.1179 -0.0546
  407SOL    HW1 3121   4.101   4.576   2.362  0.9040 -1.3809 -0.8157
  407SOL    HW2 3122   4.003   4.460   2.360 -0.1503 -0.5138 -0.8277
  408SOL     OW 3123   6.020   5.584   0.750 -0.3520 -0.1204 -0.1354
  408SOL    HW1 3124   5.968   5.541   0.818  1.3236 -4.4768 -1.2323
  408SOL    HW2 3125   5.985   5.550   0.668  0.5612  1.4140 -1.1996
  409SOL     OW 3126   1.115   4.119   4.339 -0.5900 -0.1008  0.2577
  409SOL    HW1 3127   1.082   4.046   4.391 -0.3175 -1.0402 -0.8340
  409SOL    HW2 3128   1.045   4.136   4.275 -0.6539  0.6157  0.5024
  410SOL     OW 3129   3.738   5.189   2.658 -0.0667 -0.1740 -0.5194
  410SOL    HW1 3130   3.803   5.256   2.639 -1.8436  1.4300 -1.3459
  410SOL    HW2 3131   3.678   5.230   2.721 -1.0116 -1.1007 -0.7752
  411SOL     OW 3132   5.699   0.479   1.907 -0.5254 -0.5752 -0.2352
  411SOL    HW1 3133   5.765   0.488   1.976 -1.1475 -2.2654  0.6542
  411SOL    HW2 3134   5.651   0.562   1.908  1.6319  0.7657 -1.0271
  412SOL     OW 3135   1.454   1.974   3.195  0.2886 -0.3550 -0.4698
  412SOL    HW1 3136   1.543   1.955   3.223 -0.3292 -0.5037  1.5141
  412SOL    HW2 3137   1.465   2.028   3.116  2.1726  1.4438  0.9332
  413SOL     OW 3138   2.780   1.483   0.421  0.5869  0.4450  0.6382
  413SOL    HW1 3139   2.690   1.480   0.390  0.7085  0.2737  0.2943
  413SOL    HW2 3140   2.802   1.391   0.441  0.3956  0.5938  1.5743
  414SOL     OW 3141   3.042   2.180   2.473  0.2675 -0.2083  0.0279
  414SOL    HW1 3142   2.972   2.245   2.464  1.9767  1.8295  0.8401
  414SOL    HW2 3143   3.071   2.164   2.383  0.5111  0.9404 -0.1101
  415SOL     OW 3144   2.681   2.525   1.115  0.2499 -0.2145  0.3133
  415SOL    HW1 3145   2.729   2.603   1.145  1.6822 -1.1895  0.6576
  415SOL    HW2 3146   2.645   2.487   1.195  0.7827 -0.6797  0.3420
  416SOL     OW 3147   2.770   6.419   0.833  0.1351  0.6390  0.1383
  416SOL    HW1 3148   2.860   6.391   0.848  0.2116  0.2918 -0.9178
  416SOL    HW2 3149   2.745   6.377   0.751 -0.7781  1.2381  0.0967
  417SOL     OW 3150   5.548   0.239   3.017 -0.5099  0.4331  0.0416
  417SOL    HW1 3151   5.489   0.312   3.038  0.6946  0.9306  1.9454
  417SOL    HW2 3152   5.492   0.175   2.973 -1.6792  2.3547 -1.4141
  418SOL     OW 3153   1.823   5.031   0.586  0.3233 -0.0585 -0.0327
  418SOL    HW1 3154   1.894   5.004   0.645  1.5512 -3.3396 -2.6576
  418SOL    HW2 3155   1.866   5.090   0.524 -0.0407  0.3897  0.1367
  419SOL     OW 3156   5.883   5.500   0.976  0.0590  0.2669  0.5939
  419SOL    HW1 3157   5.947   5.545   1.031  0.0207 -0.1705  1.0074
  419SOL    HW2 3158   5.924   5.415   0.958  0.6846  0.8909 -1.1909
  420SOL     OW 3159   3.099   0.471   1.747 -0.7114  0.0006  0.5788
  420SOL    HW1 3160   3.096   0.507   1.658  0.1457  0.0222  0.5436
  420SOL    HW2 3161   3.156   0.395   1.739 -0.9223 -0.2024  1.0420
  421SOL     OW 3162   4.774   6.414   0.601  0.3482  0.4803  0.0384
  421SOL    HW1 3163   4.836   6.340   0.593 -0.4923 -0.2102 -0.2330
  421SOL    HW2 3164   4.802   6.475   0.532 -0.8319 -1.0119 -1.8635
  422SOL     OW 3165   1.208   4.559   0.804 -0.2039 -0.4087 -0.1478
  422SOL    HW1 3166   1.237   4.469   0.817  0.3399 -0.6178 -2.3303
  422SOL    HW2 3167   1.115   4.559   0.826 -0.1520 -1.4520  0.0963
  423SOL     OW 3168   0.746   0.674   2.613  0.3175 -0.5059  0.1162
  423SOL    HW1 3169   0.811   0.682   2.682  0.4659 -1.8502  0.1592
  423SOL    HW2 3170   0.794   0.686   2.532  0.2228  0.6092  0.2006
  424SOL     OW 3171   5.714   3.713   4.085  0.1901  0.4593 -0.0813
  424SOL    HW1 3172   5.665   3.705   4.004  0.3487  0.9921 -0.2346
  424SOL    HW2 3173   5.662   3.666   4.150  0.7091 -1.1082 -0.7597
  425SOL     OW 3174   4.154   4.046   4.489  0.0413 -0.1575  0.0289
  425SOL    HW1 3175   4.173   4.108   4.560 -0.8758  0.2879 -0.1105
  425SOL    HW2 3176   4.222   4.064   4.423  0.7861 -0.4506  0.7001
  426SOL     OW 3177   6.367   0.252   4.309 -0.4275 -0.3525  0.4759
  426SOL    HW1 3178   6.446   0.306   4.312  0.0971 -1.1325  1.5179
  426SOL    HW2 3179   6.298   0.311   4.279  0.1802  0.8343  1.3338
  427SOL     OW 3180   3.414   2.509   2.483 -0.8862 -0.2310  0.3285
  427SOL    HW1 3181   3.368   2.432   2.516 -2.6023  1.2012  1.4568
  427SOL    HW2 3182   3.388   2.579   2.542  0.6350  1.2377 -0.6600
  428SOL     OW 3183   4.384   1.665   3.444  0.3113  0.3719 -0.1232
  428SOL    HW1 3184   4.449   1.632   3.506  0.2937 -2.1254 -1.3416
  428SOL    HW2 3185   4.432   1.678   3.363  0.1455  2.7794  0.0898
  429SOL     OW 3186   2.572   1.520   3.557 -0.1094  0.2051 -0.0242
  429SOL    HW1 3187   2.662   1.552   3.572 -0.3142 -0.4732  3.7485
  429SOL    HW2 3188   2.569   1.436   3.603 -2.2635 -0.6182 -1.5187
  430SOL     OW 3189   2.852   3.123   0.466 -0.1623  0.4436  0.2734
  430SOL    HW1 3190   2.931   3.120   0.412  0.1635  3.0012  0.5137
  430SOL    HW2 3191   2.793   3.181   0.419 -0.9225  0.5703  1.3466
  431SOL     OW 3192   1.136   3.262   3.856 -0.1063 -0.1964  0.0187
  431SOL    HW1 3193   1.061   3.305   3.814 -0.5006 -2.2011 -1.5044
  431SOL    HW2 3194   1.105   3.241   3.944 -0.7691  0.3939 -0.0650
  432SOL     OW 3195   4.420   0.070   4.412 -0.3040  0.1781 -0.1897
  432SOL    HW1 3196   4.388   0.154   4.380 -0.4678  0.1015 -0.2315
  432SOL    HW2 3197   4.340   0.019   4.430 -0.2129 -0.4488 -1.4336
  433SOL     OW 3198   5.075   2.343   4.313 -0.4438 -0.3172  0.0763
  433SOL    HW1 3199   4.980   2.341   4.323 -0.5044  1.2004 -0.0420
  433SOL    HW2 3200   5.090   2.382   4.227  0.2547  2.8848  1.4869
  434SOL     OW 3201   1.672   2.917   0.627 -0.1736 -0.0433 -0.6083
  434SOL    HW1 3202   1.671   2.821   0.618  0.2624 -0.1521  0.3898
  434SOL    HW2 3203   1.703   2.948   0.543 -2.2092 -0.6656 -1.6754
  435SOL     OW 3204   3.759   5.306   3.650  0.2121 -0.1247  0.4016
  435SOL    HW1 3205   3.715   5.381   3.610  0.7809 -0.0741 -0.1357
  435SOL    HW2 3206   3.721   5.230   3.606  1.7700 -0.0232 -1.2323
  436SOL     OW 3207   3.108   6.102   1.289 -0.6814 -0.5505 -0.1766
  436SOL    HW1 3208   3.093   6.147   1.372 -0.5606 -0.0955 -0.3954
  436SOL    HW2 3209   3.182   6.148   1.250 -0.2992 -1.1993 -0.2277
  437SOL     OW 3210   5.850   5.486   1.260 -1.1368 -0.1565 -0.5309
  437SOL    HW1 3211   5.844   5.482   1.165  0.9997  1.9960 -0.8263
  437SOL    HW2 3212   5.822   5.575   1.282 -0.8853 -0.3834  0.7812
  438SOL     OW 3213   0.363   0.483   0.228  0.3510 -1.1560 -0.3926
  438SOL    HW1 3214   0.317   0.409   0.268  0.9368 -1.3956 -0.1472
  438SOL    HW2 3215   0.297   0.525   0.173 -0.0321 -1.7695 -0.4175
  439SOL     OW 3216   4.333   2.853   1.311  0.1248  0.3886 -0.0191
  439SOL    HW1 3217   4.378   2.934   1.332  1.5046 -0.0429 -1.1755
  439SOL    HW2 3218   4.371   2.825   1.228 -1.2930 -0.7402 -0.3290
  440SOL     OW 3219   3.638   1.569   4.237 -0.2171 -0.0617 -0.1573
  440SOL    HW1 3220   3.683   1.492   4.272  1.0262  0.5895 -0.2481
  440SOL    HW2 3221   3.709   1.632   4.221 -1.3592  2.0112  2.1837
  441SOL     OW 3222   2.310   6.409   0.431 -0.2066  0.1209  0.5711
  441SOL    HW1 3223   2.267   6.356   0.363  0.4780  0.1073  0.1291
  441SOL    HW2 3224   2.402   6.412   0.403 -0.4465  2.6731 -0.1603
  442SOL     OW 3225   5.907   5.672   2.636  0.1481 -0.3262  0.1720
  442SOL    HW1 3226   5.854   5.661   2.557  0.7487 -2.1175 -0.0246
  442SOL    HW2 3227   5.936   5.583   2.658  0.7593  0.2564  1.8820
  443SOL     OW 3228   0.305   2.934   1.245 -0.1294  0.7681 -0.6017
  443SOL    HW1 3229   0.359   3.001   1.286  0.9952 -0.4874  0.0622
  443SOL    HW2 3230   0.239   2.982   1.197 -0.6750  2.3480  1.5668
  444SOL     OW 3231   0.314   6.148   0.538  0.5957 -0.0406  0.6382
  444SOL    HW1 3232   0.278   6.179   0.621  2.0289 -1.0744  1.7035
  444SOL    HW2 3233   0.278   6.060   0.527  0.8330 -0.1139  0.4272
  445SOL     OW 3234   0.120   3.239   2.395  0.4445 -0.6219  0.7046
  445SOL    HW1 3235   0.139   3.333   2.400 -0.7663 -0.2958 -0.3111
  445SOL    HW2 3236   0.182   3.205   2.331  0.1635 -0.2874  0.2443
  446SOL     OW 3237   5.969   5.821   3.640  0.1994  0.2235  0.6450
  446SOL    HW1 3238   5.957   5.911   3.669  1.5784  0.6629 -0.0574
  446SOL    HW2 3239   5.896   5.805   3.580 -0.0743  0.8574  0.8069
  447SOL     OW 3240   0.705   3.365   1.423  0.4913  0.1297 -0.1660
  447SOL    HW1 3241   0.798   3.371   1.447  1.2999 -1.8051 -2.4456
  447SOL    HW2 3242   0.675   3.284   1.465  0.1391  0.1344 -0.4083
  448SOL     OW 3243   5.297   3.334   4.151  0.3315  0.3066  0.0259
  448SOL    HW1 3244   5.267   3.424   4.168  0.4020  0.4283 -0.4809
  448SOL    HW2 3245   5.217   3.282   4.154 -0.0736  0.7241 -1.9603
  449SOL     OW 3246   5.508   3.241   3.542 -0.0877 -0.2856 -0.7974
  449SOL    HW1 3247   5.535   3.284   3.624 -0.1371  0.1780 -1.0177
  449SOL    HW2 3248   5.430   3.191   3.566  0.1060 -0.4426 -0.4833
  450SOL     OW 3249   6.138   1.658   1.769  0.3905  0.1673 -0.1340
  450SOL    HW1 3250   6.102   1.654   1.858  1.4251 -1.2094  0.2713
  450SOL    HW2 3251   6.069   1.698   1.716 -0.9227 -0.5655  0.9662
  451SOL     OW 3252   4.892   1.729   4.229 -0.1750 -0.2927 -0.4006
  451SOL    HW1 3253   4.943   1.774   4.297 -0.3327  1.6162 -1.4744
  451SOL    HW2 3254   4.844   1.661   4.277  0.0715  0.6844  1.3475
  452SOL     OW 3255   0.209   6.416   1.785  0.1764 -0.3585  0.3646
  452SOL    HW1 3256   0.257   6.380   1.711  0.4987  0.1076  0.3457
  452SOL    HW2 3257   0.235   6.362   1.859 -0.6119 -1.2186  0.0407
  453SOL     OW 3258   0.698   4.342   1.263  0.4008 -0.0581 -0.4814
  453SOL    HW1 3259   0.615   4.384   1.285 -0.2031 -1.2907 -0.2577
  453SOL    HW2 3260   0.693   4.257   1.307  0.9933 -0.8991 -1.9780
  454SOL     OW 3261   5.425   2.966   4.546  0.7902  0.4747 -0.2831
  454SOL    HW1 3262   5.435   3.030   4.477 -1.4316  2.1987  0.8711
  454SOL    HW2 3263   5.359   2.905   4.514  1.8187 -0.4105 -0.7760
  455SOL     OW 3264   2.446   6.005   1.593  0.5800 -0.3233  0.0369
  455SOL    HW1 3265   2.443   5.956   1.511  1.0677 -1.3041  0.5842
  455SOL    HW2 3266   2.384   6.077   1.580  0.1043 -0.8808 -0.9247
  456SOL     OW 3267   6.431   2.676   3.148 -0.3747 -0.3122  0.1173
  456SOL    HW1 3268   6.401   2.587   3.132 -0.1786 -0.4618  0.5460
  456SOL    HW2 3269   6.443   2.680   3.243 -0.3811  0.1709  0.1013
  457SOL     OW 3270   0.679   3.618   4.004 -0.6305  0.3141  0.5609
  457SOL    HW1 3271   0.714   3.542   3.957  0.3857  2.0446 -1.6988
  457SOL    HW2 3272   0.706   3.604   4.095  0.1104 -1.6781  0.1007
  458SOL     OW 3273   0.912   5.843   1.555 -0.4088 -0.0304  0.3777
  458SOL    HW1 3274   0.973   5.777   1.522 -0.7041 -0.3312  0.4259
  458SOL    HW2 3275   0.862   5.870   1.478 -0.0612  0.3786  0.2974
  459SOL     OW 3276   6.401   1.554   0.458  0.0087  0.1742  0.5709
  459SOL    HW1 3277   6.439   1.474   0.494 -3.3326 -1.0092  1.7677
  459SOL    HW2 3278   6.352   1.525   0.381 -0.3505  1.2657  0.3720
  460SOL     OW 3279   4.521   3.125   4.333 -0.3429 -0.8102  0.2224
  460SOL    HW1 3280   4.577   3.064   4.284  0.0983 -0.4621  0.2899
  460SOL    HW2 3281   4.577   3.158   4.403 -0.0239  0.9876 -0.8215
  461SOL     OW 3282   4.729   2.941   2.189 -0.4305  0.0594  0.2409
  461SOL    HW1 3283   4.770   2.954   2.103 -1.8429 -0.3573 -0.5233
  461SOL    HW2 3284   4.755   3.018   2.240 -0.1944  0.6929 -0.8043
  462SOL     OW 3285   2.862   1.847   2.353  0.5376  0.0152 -0.0487
  462SOL    HW1 3286   2.801   1.859   2.280  0.6554  1.8546  0.1130
  462SOL    HW2 3287   2.823   1.898   2.425  0.9583 -0.9183  0.8700
  463SOL     OW 3288   4.680   4.827   4.123  0.1305 -0.4514 -0.0291
  463SOL    HW1 3289   4.596   4.786   4.141  0.4365 -0.7544  0.7425
  463SOL    HW2 3290   4.704   4.871   4.205  0.3132  0.3670 -0.5062
  464SOL     OW 3291   1.473   4.364   1.415  0.2496  0.1131 -0.2363
  464SOL    HW1 3292   1.556   4.382   1.372  0.3226 -0.7258 -0.4498
  464SOL    HW2 3293   1.462   4.437   1.477  0.9852  0.3884 -0.4223
  465SOL     OW 3294   5.337   5.464   2.526  0.4665 -0.1300 -0.2476
  465SOL    HW1 3295   5.414   5.462   2.470  0.4054 -0.2259 -0.3286
  465SOL    HW2 3296   5.265   5.436   2.469  0.5304 -0.9679  0.0715
  466SOL     OW 3297   2.162   1.243   0.946 -0.8182  0.1341  0.2343
  466SOL    HW1 3298   2.176   1.151   0.968  3.7384 -0.2221 -2.8554
  466SOL    HW2 3299   2.099   1.242   0.874 -0.7502 -0.5609  0.1850
  467SOL     OW 3300   4.684   5.596   0.863  0.8531  0.0942  0.1540
  467SOL    HW1 3301   4.648   5.674   0.820 -0.2088 -0.4970 -0.0496
  467SOL    HW2 3302   4.670   5.611   0.956 -0.6894 -0.4861  0.0341
  468SOL     OW 3303   0.674   3.122   1.559 -0.4111  0.0248  0.2481
  468SOL    HW1 3304   0.752   3.096   1.607  0.5003 -1.5444 -1.9053
  468SOL    HW2 3305   0.604   3.067   1.595  0.2016 -0.9450  0.0093
  469SOL     OW 3306   6.055   2.501   2.725  0.1006  0.4369 -0.1538
  469SOL    HW1 3307   6.015   2.489   2.811  1.5656 -1.4715  0.3499
  469SOL    HW2 3308   6.122   2.567   2.739  0.0319  0.4628  0.0605
  470SOL     OW 3309   0.015   1.045   0.712 -0.2049 -0.1124  0.2886
  470SOL    HW1 3310  -0.027   1.017   0.630 -0.8969 -0.0895  0.6290
  470SOL    HW2 3311  -0.041   1.116   0.744 -0.4204 -0.6845  1.2155
  471SOL     OW 3312   0.845   4.787   2.951 -0.5793 -0.1005 -0.3295
  471SOL    HW1 3313   0.780   4.839   2.904  0.1966  0.1591 -1.1536
  471SOL    HW2 3314   0.896   4.744   2.882 -0.2684 -0.7932  0.3098
  472SOL     OW 3315   3.276   2.538   1.436 -0.2825 -0.5036 -0.1931
  472SOL    HW1 3316   3.238   2.482   1.368 -0.9917  1.4081 -1.4542
  472SOL    HW2 3317   3.307   2.477   1.502 -1.1285 -2.3756 -1.4265
  473SOL     OW 3318   5.820   3.013   2.392 -0.4320 -0.1589  0.0750
  473SOL    HW1 3319   5.915   3.017   2.376 -0.5380  0.7438 -0.3912
  473SOL    HW2 3320   5.781   3.006   2.305 -0.6959 -4.6797  0.3254
  474SOL     OW 3321   0.467   4.884   1.758 -0.1570  0.5462 -0.2095
  474SOL    HW1 3322   0.479   4.818   1.689  0.2346  0.1163  0.2648
  474SOL    HW2 3323   0.553   4.924   1.768  0.0536 -0.1093  0.7446
  475SOL     OW 3324   6.273   3.765   0.530 -0.1840 -0.2188 -0.0227
  475SOL    HW1 3325   6.314   3.691   0.575  3.6346  1.4187 -0.4014
  475SOL    HW2 3326   6.244   3.823   0.601 -0.6046 -0.7592  0.2586
  476SOL     OW 3327   6.196   2.765   2.849 -0.2595 -0.1470  0.4650
  476SOL    HW1 3328   6.193   2.820   2.770 -1.6629 -1.6746 -0.6281
  476SOL    HW2 3329   6.284   2.727   2.848  0.0970  0.6467  0.2328
  477SOL     OW 3330   1.154   5.172   1.802 -0.5262 -0.1117  0.2474
  477SOL    HW1 3331   1.118   5.255   1.770 -1.2733  0.6009  2.7000
  477SOL    HW2 3332   1.241   5.196   1.837 -0.7772 -0.3225  1.0349
  478SOL     OW 3333   5.765   4.544   4.010 -0.0091  0.0108 -0.0260
  478SOL    HW1 3334   5.837   4.538   4.073 -1.0259  0.9485  1.3056
  478SOL    HW2 3335   5.736   4.635   4.016 -1.6423 -0.4743 -0.1093
  479SOL     OW 3336   4.195   2.050   1.016 -0.2933 -0.0905  0.2300
  479SOL    HW1 3337   4.167   2.139   0.998  0.7874  0.0097 -1.0538
  479SOL    HW2 3338   4.209   2.011   0.930  1.1360 -0.8863  0.7975
  480SOL     OW 3339   6.356   4.596   1.572 -0.1620 -0.4429 -0.0612
  480SOL    HW1 3340   6.282   4.536   1.573  0.6057 -1.4930 -1.8282
  480SOL    HW2 3341   6.345   4.650   1.651 -3.0330 -0.2409 -0.5074
  481SOL     OW 3342   1.799   2.819   3.187 -0.2053  0.5356 -0.2632
  481SOL    HW1 3343   1.841   2.847   3.105  0.3287  0.4376 -0.0263
  481SOL    HW2 3344   1.715   2.782   3.160  0.0634  0.3057 -0.7861
  482SOL     OW 3345   2.591   4.366   3.492 -0.3752 -0.2000  0.1707
  482SOL    HW1 3346   2.660   4.409   3.441 -1.7037  0.5268 -1.0667
  482SOL    HW2 3347   2.637   4.297   3.540  0.9095 -1.1696 -2.2715
  483SOL     OW 3348   0.667   0.337   1.687 -0.3626  0.5776  0.3942
  483SOL    HW1 3349   0.585   0.356   1.642 -0.7360 -0.1032  0.7835
  483SOL    HW2 3350   0.641   0.294   1.768  0.4119 -0.4850  0.0971
  484SOL     OW 3351   6.006   0.450   2.804 -0.3771 -0.1744  0.2882
  484SOL    HW1 3352   5.916   0.419   2.817  0.0545 -2.1073 -0.9971
  484SOL    HW2 3353   6.007   0.486   2.715 -0.1728  1.1286  0.7848
  485SOL     OW 3354   4.352   3.011   0.448 -0.0039  0.3827  0.1357
  485SOL    HW1 3355   4.260   3.002   0.421  0.0485 -2.4213  0.6128
  485SOL    HW2 3356   4.348   3.021   0.543  0.1733  1.6100  0.0331
  486SOL     OW 3357   4.350   0.541   2.329  0.2817 -0.1207  0.0841
  486SOL    HW1 3358   4.325   0.572   2.242 -1.5274 -2.1347 -0.1851
  486SOL    HW2 3359   4.387   0.455   2.314 -0.0342 -0.4856  1.3089
  487SOL     OW 3360   4.055   2.972   2.627 -0.4231 -0.4566  0.3305
  487SOL    HW1 3361   3.988   2.991   2.561  0.5685 -1.1754 -0.9498
  487SOL    HW2 3362   4.125   3.036   2.609  0.4070 -1.4718 -0.1897
  488SOL     OW 3363   0.317   5.729   1.404 -0.2326 -0.1704 -0.6101
  488SOL    HW1 3364   0.283   5.815   1.379 -0.0669  0.4307  1.1114
  488SOL    HW2 3365   0.269   5.707   1.484  1.5389 -0.4995  0.4161
  489SOL     OW 3366   1.893   5.100   1.336  0.3532 -0.3553  0.2427
  489SOL    HW1 3367   1.858   5.181   1.375 -0.0122  0.0971 -0.9690
  489SOL    HW2 3368   1.874   5.033   1.401  0.3046  0.4659  1.1066
  490SOL     OW 3369   5.165   6.174   0.443 -0.3164 -0.0718  0.0909
  490SOL    HW1 3370   5.100   6.213   0.501 -0.8794 -3.1368  1.7616
  490SOL    HW2 3371   5.114   6.136   0.371  0.0942  1.0349 -0.8227
  491SOL     OW 3372   1.443   1.144   0.194 -0.2209  0.0215 -0.4602
  491SOL    HW1 3373   1.458   1.059   0.235  1.4195  0.2101 -0.6150
  491SOL    HW2 3374   1.527   1.168   0.156 -1.1729  0.7657 -2.2385
  492SOL     OW 3375   5.890   2.951   1.639  0.4407  0.0303  0.3000
  492SOL    HW1 3376   5.825   2.942   1.709  0.7984 -0.5532  0.5618
  492SOL    HW2 3377   5.844   2.918   1.561  0.4975 -0.6310  0.5351
  493SOL     OW 3378   2.754   5.799   0.301 -0.2141 -0.2324  0.9108
  493SOL    HW1 3379   2.679   5.858   0.309 -2.9892 -2.3568 -4.5633
  493SOL    HW2 3380   2.820   5.851   0.254 -0.2659  0.1267  1.2237
  494SOL     OW 3381   5.208   5.145   2.127  0.1879  0.4284  0.0526
  494SOL    HW1 3382   5.255   5.121   2.048 -0.6066 -1.6735  0.1655
  494SOL    HW2 3383   5.195   5.239   2.120  1.3393  0.4941 -1.6305
  495SOL     OW 3384   1.805   4.396   1.125 -0.0494 -0.2029  0.1307
  495SOL    HW1 3385   1.754   4.405   1.044 -2.8000 -0.3589  1.7496
  495SOL    HW2 3386   1.755   4.443   1.191  2.0679 -0.1761  1.8192
  496SOL     OW 3387   6.190   3.612   2.479  0.3083  0.6217  0.0180
  496SOL    HW1 3388   6.258   3.588   2.542 -0.0387 -1.0854 -0.2049
  496SOL    HW2 3389   6.115   3.557   2.504 -0.1313  0.6038 -1.3111
  497SOL     OW 3390   5.429   1.171   1.824 -0.8559 -0.1768 -0.0145
  497SOL    HW1 3391   5.435   1.157   1.730  0.2684 -1.4910  0.2179
  497SOL    HW2 3392   5.356   1.233   1.835 -1.4399 -0.5246 -1.6779
  498SOL     OW 3393   3.532   2.636   3.826  0.1566 -0.2308  0.0635
  498SOL    HW1 3394   3.494   2.577   3.891 -0.2558  0.3227  0.3324
  498SOL    HW2 3395   3.532   2.721   3.868 -3.0374  0.8208 -1.6977
  499SOL     OW 3396   0.545   3.597   3.419  0.2180 -0.4772 -0.6662
  499SOL    HW1 3397   0.594   3.602   3.337  0.3821 -0.3182 -0.5594
  499SOL    HW2 3398   0.487   3.522   3.407  1.1044 -1.2204 -0.4721
  500SOL     OW 3399   0.331   1.832   0.463 -0.5043 -0.0964  0.3545
  500SOL    HW1 3400   0.309   1.801   0.375 -2.5151  2.4477 -0.1579
  500SOL    HW2 3401   0.259   1.799   0.518  1.1927 -2.4250  1.3198
  501SOL     OW 3402   3.260   1.504   0.703  0.2956  0.0289  0.7132
  501SOL    HW1 3403   3.317   1.580   0.690  0.8991 -0.6165 -0.6080
  501SOL    HW2 3404   3.282   1.444   0.631 -0.9444 -0.9256  1.0793
  502SOL     OW 3405   1.347   4.807   0.842 -0.2528 -0.3116  0.8796
  502SOL    HW1 3406   1.408   4.821   0.770 -1.1305  0.3219  0.2315
  502SOL    HW2 3407   1.311   4.720   0.826 -0.9232  0.0844  0.1655
  503SOL     OW 3408   3.847   4.339   3.291 -0.3966 -0.1883  0.1591
  503SOL    HW1 3409   3.782   4.353   3.222  1.1338  3.1711 -0.7737
  503SOL    HW2 3410   3.799   4.359   3.372 -0.6600  2.1636 -0.5043
  504SOL     OW 3411   0.962   2.714   0.470  0.1692  0.2817  0.0641
  504SOL    HW1 3412   0.941   2.782   0.406  2.9832 -0.6358 -2.0396
  504SOL    HW2 3413   0.917   2.636   0.438  1.6342 -0.1950 -0.9390
  505SOL     OW 3414   2.920   3.776   0.339 -0.3776  0.1519  0.0818
  505SOL    HW1 3415   2.843   3.820   0.374 -1.1819 -1.6204  0.6273
  505SOL    HW2 3416   2.888   3.693   0.304  0.9420  0.3426 -1.7780
  506SOL     OW 3417   6.417   3.743   4.256 -0.9487 -0.5499 -0.1603
  506SOL    HW1 3418   6.370   3.824   4.277 -0.4285 -0.3020  0.0730
  506SOL    HW2 3419   6.443   3.708   4.341 -1.7773 -1.3363 -0.2207
  507SOL     OW 3420   3.206   4.301   3.989 -0.6086  0.8153  0.1372
  507SOL    HW1 3421   3.158   4.310   3.907 -0.1262  2.4222  0.0015
  507SOL    HW2 3422   3.231   4.390   4.013 -0.0617  0.3013  1.6327
  508SOL     OW 3423   0.717   5.939   1.397 -0.0542  0.1237 -0.4483
  508SOL    HW1 3424   0.723   5.982   1.312 -0.8687  1.4626  0.1369
  508SOL    HW2 3425   0.657   5.866   1.382  0.0936  0.1278 -1.1025
  509SOL     OW 3426   3.536   3.353   4.205 -0.1452  0.4438  0.1388
  509SOL    HW1 3427   3.563   3.340   4.296 -2.8168 -1.7399  0.7628
  509SOL    HW2 3428   3.501   3.442   4.202 -2.7814 -0.4203  2.1346
  510SOL     OW 3429   4.880   3.198   2.608  0.1258  0.5979 -0.0280
  510SOL    HW1 3430   4.905   3.277   2.657  1.5140  0.5650 -0.6505
  510SOL    HW2 3431   4.879   3.129   2.674 -1.6597  1.1795  0.6410
  511SOL     OW 3432   2.141   4.949   1.645 -0.5476 -0.4428  0.3466
  511SOL    HW1 3433   2.230   4.959   1.614 -0.0274 -1.8702  1.2726
  511SOL    HW2 3434   2.144   4.872   1.702 -2.1701  0.0330  1.1388
  512SOL     OW 3435   1.432   5.813   1.494  0.5005 -0.2759  0.0291
  512SOL    HW1 3436   1.469   5.894   1.459 -0.8673  0.9760  1.3121
  512SOL    HW2 3437   1.358   5.793   1.437  1.3499 -1.1388 -0.8002
  513SOL     OW 3438   3.393   1.120   1.604 -0.3926 -0.0481  0.1496
  513SOL    HW1 3439   3.466   1.113   1.543 -0.3981 -0.4288  0.1847
  513SOL    HW2 3440   3.363   1.210   1.595  1.2234  0.6866  1.4241
  514SOL     OW 3441   4.902   0.720   1.628  0.1277  0.1801  0.7515
  514SOL    HW1 3442   4.916   0.626   1.638  0.2782  0.1626  0.3988
  514SOL    HW2 3443   4.828   0.740   1.686  0.9909  0.1015  1.9216
  515SOL     OW 3444   0.048   3.687   4.495  0.5628  0.4782 -0.1169
  515SOL    HW1 3445   0.130   3.656   4.456  1.2136  2.3821 -0.3972
  515SOL    HW2 3446   0.017   3.614   4.548  0.2613 -1.8536 -3.2044
  516SOL     OW 3447   5.579   3.228   0.112 -0.6099  0.1750  0.7192
  516SOL    HW1 3448   5.539   3.260   0.031 -1.3158 -2.6404 -0.1521
  516SOL    HW2 3449   5.508   3.183   0.157  0.6276 -1.6035  1.0081
  517SOL     OW 3450   5.207   3.852   3.933 -0.3434 -0.3813  0.0963
  517SOL    HW1 3451   5.273   3.843   3.865 -0.1471 -1.0753  0.3725
  517SOL    HW2 3452   5.125   3.866   3.884 -0.2413 -1.0957 -0.2934
  518SOL     OW 3453   2.924   4.208   0.123 -0.1612 -0.5245 -0.2066
  518SOL    HW1 3454   2.939   4.167   0.037 -1.1432 -0.8327 -0.2392
  518SOL    HW2 3455   3.012   4.215   0.161  0.2001 -1.1549 -0.8893
  519SOL     OW 3456   2.212   6.068   1.021  0.3986  0.8197  0.0513
  519SOL    HW1 3457   2.197   6.007   1.093 -1.2027  1.9130  0.6991
  519SOL    HW2 3458   2.134   6.060   0.966  0.4810  1.7799 -0.2250
  520SOL     OW 3459   4.820   1.420   4.341  0.1361 -0.0351 -0.6983
  520SOL    HW1 3460   4.901   1.435   4.389 -0.1325  0.6727 -0.4473
  520SOL    HW2 3461   4.785   1.338   4.376  0.6101 -0.2065 -0.6285
  521SOL     OW 3462   4.632   1.763   4.455  0.1220  0.5575  0.6917
  521SOL    HW1 3463   4.559   1.746   4.514 -0.7306  0.6858 -0.2924
  521SOL    HW2 3464   4.630   1.690   4.393  0.9846  0.4391  0.7880
  522SOL     OW 3465   3.393   0.869   3.084  0.5848  0.2534  0.1869
  522SOL    HW1 3466   3.314   0.818   3.099  0.6216 -0.4274 -1.7375
  522SOL    HW2 3467   3.409   0.863   2.990  2.1336  1.5604  0.3149
  523SOL     OW 3468   6.227   2.284   2.750 -0.5587  0.2526 -0.1162
  523SOL    HW1 3469   6.150   2.340   2.740 -2.1200 -1.7827 -0.3063
  523SOL    HW2 3470   6.212   2.239   2.834 -0.0709 -0.8720 -0.6152
  524SOL     OW 3471   6.388   5.502   4.413  0.1335 -0.3246 -0.2098
  524SOL    HW1 3472   6.456   5.437   4.391 -2.0360 -1.9955 -2.5491
  524SOL    HW2 3473   6.378   5.554   4.333 -1.7209 -0.5340 -0.1511
  525SOL     OW 3474   4.217   3.111   0.133 -0.5124  0.0041 -0.6043
  525SOL    HW1 3475   4.165   3.134   0.056 -3.0686 -0.4361  0.8854
  525SOL    HW2 3476   4.229   3.016   0.127 -0.1705  0.0559 -0.7644
  526SOL     OW 3477   5.073   0.620   2.136 -0.0208  0.2990 -0.2275
  526SOL    HW1 3478   5.134   0.663   2.075  0.5443 -1.0632 -0.6716
  526SOL    HW2 3479   5.120   0.619   2.219  0.4485 -0.4306 -0.4856
  527SOL     OW 3480   5.053   6.227   2.910 -0.5853  0.2573 -0.0429
  527SOL    HW1 3481   5.112   6.213   2.984  0.4018 -0.5877 -0.9567
  527SOL    HW2 3482   5.046   6.141   2.869 -2.7076  0.2687  0.2010
  528SOL     OW 3483   4.202   5.492   4.100  0.1468  0.1677  0.2702
  528SOL    HW1 3484   4.220   5.572   4.150  0.4581  0.6450 -0.5827
  528SOL    HW2 3485   4.254   5.502   4.020 -3.2344  1.2993 -2.0224
  529SOL     OW 3486   4.483   5.323   0.325  0.0748  0.0467  0.5297
  529SOL    HW1 3487   4.445   5.407   0.349  0.2656 -0.3782  2.5798
  529SOL    HW2 3488   4.549   5.307   0.392 -0.1060 -1.8161  0.3202
  530SOL     OW 3489   1.849   1.774   2.993  0.3847 -0.8145 -1.0874
  530SOL    HW1 3490   1.816   1.864   2.987 -0.7120 -1.0255  0.8455
  530SOL    HW2 3491   1.940   1.779   2.965  0.5498  1.0516 -0.3198
  531SOL     OW 3492   3.158   2.935   0.256 -0.0250 -0.0724  0.4157
  531SOL    HW1 3493   3.163   2.940   0.160  0.1911 -0.7372  0.3905
  531SOL    HW2 3494   3.125   3.021   0.282 -1.0208 -0.2108 -0.3269
  532SOL     OW 3495   4.922   6.380   3.421 -0.2157  0.2155  0.1046
  532SOL    HW1 3496   4.941   6.385   3.327 -1.2608  0.7032 -0.0944
  532SOL    HW2 3497   5.003   6.408   3.463  0.7386 -1.3355 -0.6013
  533SOL     OW 3498   0.535   6.151   2.645 -0.2120 -0.2311 -0.3232
  533SOL    HW1 3499   0.508   6.186   2.730  0.7813  0.6028 -0.3253
  533SOL    HW2 3500   0.592   6.078   2.667 -1.4634 -1.2230 -0.3069
  534SOL     OW 3501   0.579   0.589   1.322  0.1321 -0.4294 -0.7775
  534SOL    HW1 3502   0.534   0.525   1.378  0.4300  0.0643  0.0492
  534SOL    HW2 3503   0.620   0.536   1.253 -1.1855 -0.9363 -1.1933
  535SOL     OW 3504   1.865   4.440   0.705 -0.2934 -0.1465  0.2675
  535SOL    HW1 3505   1.818   4.471   0.628  0.8400  1.0222  0.0203
  535SOL    HW2 3506   1.806   4.376   0.745 -1.1521 -0.3330 -1.2279
  536SOL     OW 3507   1.573   3.610   2.623  0.3471 -0.2396  0.2963
  536SOL    HW1 3508   1.552   3.535   2.678 -2.6318  0.4228  0.2523
  536SOL    HW2 3509   1.491   3.658   2.616  2.0096  2.7831 -0.0854
  537SOL     OW 3510   1.695   5.788   1.088  0.6956  0.6527  0.0078
  537SOL    HW1 3511   1.777   5.765   1.043 -0.5090 -0.4940 -1.7564
  537SOL    HW2 3512   1.674   5.711   1.140 -0.4269 -0.0739 -1.4294
  538SOL     OW 3513   5.260   4.875   4.414  0.2184  0.1044  0.7614
  538SOL    HW1 3514   5.243   4.969   4.404 -0.5246 -0.1270 -0.3580
  538SOL    HW2 3515   5.327   4.856   4.348 -1.4438 -0.5939 -0.8302
  539SOL     OW 3516   3.657   1.698   1.526  0.0434  0.0249  0.1136
  539SOL    HW1 3517   3.653   1.785   1.487 -1.7629  1.3177  2.8635
  539SOL    HW2 3518   3.626   1.710   1.616 -0.5472 -3.5083  0.5472
  540SOL     OW 3519   0.567   4.698   1.573  0.6900 -0.5456  0.1446
  540SOL    HW1 3520   0.625   4.674   1.501 -0.1760 -0.5454 -0.5732
  540SOL    HW2 3521   0.480   4.672   1.544 -0.1856  2.3717 -0.2198
  541SOL     OW 3522   5.012   4.026   1.973 -0.0604  0.1672  0.0358
  541SOL    HW1 3523   5.072   4.090   2.011  1.0262  0.6407 -2.2743
  541SOL    HW2 3524   5.070   3.957   1.938 -0.9017  0.0682 -1.2395
  542SOL     OW 3525   0.282   1.165   3.965  0.2485  0.7229 -0.1026
  542SOL    HW1 3526   0.211   1.196   4.021 -0.3206  1.2712 -1.0906
  542SOL    HW2 3527   0.358   1.159   4.023 -0.0552  2.2906  0.5160
  543SOL     OW 3528   3.270   3.180   1.344  0.3962  0.1657  0.1129
  543SOL    HW1 3529   3.292   3.101   1.393 -0.5558  1.2467  2.4640
  543SOL    HW2 3530   3.352   3.229   1.338  0.0913  1.3857  3.4650
  544SOL     OW 3531   4.653   5.216   3.616  0.5396  0.2116 -0.3844
  544SOL    HW1 3532   4.668   5.287   3.553 -1.6283 -1.0232 -2.4559
  544SOL    HW2 3533   4.710   5.145   3.587  1.4038  0.4612  0.6315
  545SOL     OW 3534   3.000   1.347   2.208  0.5238 -0.7310  0.3378
  545SOL    HW1 3535   3.066   1.416   2.198 -0.0059 -0.4463 -1.7288
  545SOL    HW2 3536   2.916   1.394   2.205  0.1825 -1.3451  0.1161
  546SOL     OW 3537   5.532   2.101   3.600  0.4019  0.3251 -0.3359
  546SOL    HW1 3538   5.444   2.119   3.568  0.4502  0.3224 -0.4718
  546SOL    HW2 3539   5.556   2.180   3.650 -0.2495 -0.2876  0.9729
  547SOL     OW 3540   3.170   1.967   2.942 -0.2429  0.5929  0.1675
  547SOL    HW1 3541   3.160   1.872   2.934 -1.9065  0.6930  0.6978
  547SOL    HW2 3542   3.150   2.001   2.855  0.4520  0.4651 -0.0483
  548SOL     OW 3543   1.376   4.896   1.892 -0.1438  0.0946  0.1008
  548SOL    HW1 3544   1.331   4.812   1.882 -1.2772  0.5578  1.0395
  548SOL    HW2 3545   1.443   4.879   1.958 -0.0468 -0.1959 -0.0711
  549SOL     OW 3546   2.046   1.282   1.308  0.5112  0.4233 -0.3826
  549SOL    HW1 3547   2.014   1.353   1.363  1.3820  0.6560 -0.1580
  549SOL    HW2 3548   2.092   1.224   1.368 -1.6471 -1.2641 -0.2665
  550SOL     OW 3549   0.628   3.302   0.882 -0.5463 -0.2541 -0.3387
  550SOL    HW1 3550   0.679   3.327   0.959  0.0692  1.2301 -1.1970
  550SOL    HW2 3551   0.658   3.213   0.862  1.5319  0.4621 -0.6358
  551SOL     OW 3552   5.457   4.858   0.223 -0.2187 -0.4769 -0.1666
  551SOL    HW1 3553   5.449   4.874   0.129  0.3790  0.3164 -0.0958
  551SOL    HW2 3554   5.386   4.908   0.263  1.1001  1.3842 -0.0168
  552SOL     OW 3555   4.672   5.241   2.599  0.3870  0.7231 -0.0742
  552SOL    HW1 3556   4.764   5.242   2.572  0.6232  1.1920  0.7043
  552SOL    HW2 3557   4.666   5.168   2.660  0.2337  0.6672 -0.1576
  553SOL     OW 3558   0.318   1.219   0.489 -0.3649  0.0320  0.0640
  553SOL    HW1 3559   0.347   1.227   0.579 -0.4534 -1.5953  0.2757
  553SOL    HW2 3560   0.396   1.190   0.441 -0.8618 -1.4279  0.0839
  554SOL     OW 3561   2.665   4.160   0.080  0.3182 -0.0338  0.6012
  554SOL    HW1 3562   2.636   4.235   0.133 -1.8192 -0.4204  0.0869
  554SOL    HW2 3563   2.758   4.176   0.064  0.2089  1.8463  1.5824
  555SOL     OW 3564   2.233   0.247   0.117  0.1696 -0.1177  0.4254
  555SOL    HW1 3565   2.305   0.252   0.055  0.3266 -0.5410  0.5698
  555SOL    HW2 3566   2.169   0.189   0.075 -1.3497  2.3794 -0.9597
  556SOL     OW 3567   3.938   0.309   0.111  0.4161 -0.3514  0.5896
  556SOL    HW1 3568   4.031   0.325   0.095  0.3328 -0.7419 -0.3516
  556SOL    HW2 3569   3.931   0.214   0.114 -0.4110 -0.4920 -2.5115
  557SOL     OW 3570   0.563   2.840   3.625 -0.2291 -0.0564  1.0849
  557SOL    HW1 3571   0.643   2.818   3.672 -0.0517  0.4939  1.0435
  557SOL    HW2 3572   0.493   2.831   3.691 -0.4779 -2.8443  0.5726
  558SOL     OW 3573   5.670   5.354   0.719  0.4214 -0.9546 -0.3323
  558SOL    HW1 3574   5.646   5.445   0.733  0.0407 -0.8611 -1.5593
  558SOL    HW2 3575   5.625   5.306   0.789  0.0373 -0.2909 -0.1192
  559SOL     OW 3576   3.872   5.870   2.075 -0.0615 -0.2123  0.1299
  559SOL    HW1 3577   3.931   5.884   2.000 -0.1924 -2.8944 -0.5833
  559SOL    HW2 3578   3.800   5.930   2.060  0.8983  0.7477 -0.8081
  560SOL     OW 3579   1.018   5.726   0.130  0.4258 -0.2697  0.3287
  560SOL    HW1 3580   1.001   5.814   0.097 -1.2614 -0.8166 -0.3789
  560SOL    HW2 3581   0.946   5.673   0.096  0.8164 -1.7180  1.6185
  561SOL     OW 3582   6.076   3.436   1.477 -0.1329 -0.0825  0.0828
  561SOL    HW1 3583   6.161   3.416   1.439  0.3176  0.5659  0.7387
  561SOL    HW2 3584   6.060   3.364   1.538 -0.4382 -0.6351 -0.6297
  562SOL     OW 3585   1.989   0.464   1.833  0.0230 -0.4974 -1.2219
  562SOL    HW1 3586   2.022   0.403   1.767 -0.8772 -1.9336 -0.4235
  562SOL    HW2 3587   2.020   0.428   1.916 -0.6785  0.0290 -0.7172
  563SOL     OW 3588   3.689   1.105   1.163  0.3510  0.3376  0.1464
  563SOL    HW1 3589   3.784   1.116   1.168  0.4340  0.9410 -1.9172
  563SOL    HW2 3590   3.676   1.030   1.104 -0.4750 -0.4570  1.2790
  564SOL     OW 3591   2.178   4.437   3.571 -0.1585  0.2107  0.4154
  564SOL    HW1 3592   2.252   4.413   3.626  0.2634 -0.4161 -0.4041
  564SOL    HW2 3593   2.184   4.532   3.561 -0.8530  0.4892  2.2850
  565SOL     OW 3594   3.458   4.404   0.218 -0.3099  0.8203 -0.1124
  565SOL    HW1 3595   3.494   4.473   0.163 -0.7516  2.3499  1.4213
  565SOL    HW2 3596   3.436   4.448   0.301 -2.4932 -0.7248  0.2308
  566SOL     OW 3597   5.645   0.271   0.599  0.3858  0.7066 -0.3865
  566SOL    HW1 3598   5.649   0.360   0.633 -0.3057  1.0076 -1.0782
  566SOL    HW2 3599   5.608   0.280   0.511 -1.8961 -0.4637  0.3847
  567SOL     OW 3600   6.341   2.554   0.361 -0.0209 -0.7245 -0.5212
  567SOL    HW1 3601   6.252   2.547   0.326  0.2569  2.5276 -2.2326
  567SOL    HW2 3602   6.391   2.489   0.311 -1.3215 -2.4460  0.3201
  568SOL     OW 3603   1.158   0.691   0.540  0.5317 -0.1998 -0.0578
  568SOL    HW1 3604   1.068   0.714   0.561  1.1889  1.1713  1.4534
  568SOL    HW2 3605   1.151   0.612   0.487 -1.4882 -1.0125  1.3164
  569SOL     OW 3606   5.008   5.874   0.740 -0.2641 -0.2047 -0.2574
  569SOL    HW1 3607   4.992   5.805   0.676 -0.2134 -1.8024  1.3901
  569SOL    HW2 3608   5.101   5.894   0.731 -0.2755 -0.3484 -0.7263
  570SOL     OW 3609   3.403   1.019   4.441  0.3858  0.2185  0.6960
  570SOL    HW1 3610   3.486   1.064   4.461  0.2561  1.3251 -1.0375
  570SOL    HW2 3611   3.364   1.003   4.526  2.0349  0.3495  1.5261
  571SOL     OW 3612   1.930   3.898   2.697  1.0078  0.4742 -0.0718
  571SOL    HW1 3613   1.897   3.959   2.763  0.1323 -2.6706  2.6577
  571SOL    HW2 3614   1.856   3.881   2.640  0.2590 -0.3906  1.1119
  572SOL     OW 3615   3.115   0.754   0.184  0.6660  0.2511  0.2652
  572SOL    HW1 3616   3.075   0.815   0.246  3.3398  0.1671  2.2664
  572SOL    HW2 3617   3.192   0.720   0.231  1.5385 -1.5806 -2.3001
  573SOL     OW 3618   4.684   4.805   1.281 -0.0071 -0.0159 -0.2051
  573SOL    HW1 3619   4.674   4.721   1.237 -1.3356  0.3580 -0.6719
  573SOL    HW2 3620   4.712   4.865   1.212  0.6658 -0.0190  0.0662
  574SOL     OW 3621   4.460   4.446   1.045  0.1571 -0.1570  0.0375
  574SOL    HW1 3622   4.429   4.452   1.135 -1.6773  0.2300 -0.5774
  574SOL    HW2 3623   4.380   4.448   0.992  1.1813 -0.5589 -1.5935
  575SOL     OW 3624   5.596   3.431   2.265 -0.3836  0.5477 -0.1321
  575SOL    HW1 3625   5.576   3.390   2.181 -0.7068  1.5327 -0.5478
  575SOL    HW2 3626   5.572   3.365   2.330 -1.3256  0.2353 -0.7727
  576SOL     OW 3627   6.013   0.802   2.099 -0.2057  0.0576 -0.3577
  576SOL    HW1 3628   6.024   0.836   2.187 -3.6088 -0.8772  0.5636
  576SOL    HW2 3629   5.972   0.873   2.050 -0.6428 -0.2734 -0.4740
  577SOL     OW 3630   1.638   5.437   1.777 -0.3927 -0.2931  0.2486
  577SOL    HW1 3631   1.686   5.521   1.779  0.1469 -0.5689 -0.5928
  577SOL    HW2 3632   1.676   5.386   1.848  1.6990 -1.0802 -1.3205
  578SOL     OW 3633   1.108   2.469   0.749 -1.1544 -0.7058  0.1641
  578SOL    HW1 3634   1.184   2.526   0.732  1.1334 -3.5301  0.2050
  578SOL    HW2 3635   1.060   2.515   0.818 -0.3590  1.9103 -0.8704
  579SOL     OW 3636   2.221   3.388   2.742 -0.0937 -0.5785  0.2701
  579SOL    HW1 3637   2.189   3.335   2.815 -1.2237 -0.5290 -0.1729
  579SOL    HW2 3638   2.193   3.478   2.763  2.0427 -0.0692  1.1502
  580SOL     OW 3639   0.475   4.610   0.652  0.4405 -0.3811 -0.6955
  580SOL    HW1 3640   0.551   4.610   0.594 -0.0075  0.8239 -1.3116
  580SOL    HW2 3641   0.476   4.697   0.693 -1.5554  0.3462 -2.0431
  581SOL     OW 3642   4.099   0.982   3.420  0.4462 -0.3337 -0.3821
  581SOL    HW1 3643   4.122   0.890   3.433  1.2808 -0.1580 -0.5649
  581SOL    HW2 3644   4.073   0.989   3.329 -1.8684 -0.8339  0.1801
  582SOL     OW 3645   4.118   2.258   2.385 -0.2429 -0.0881 -0.0967
  582SOL    HW1 3646   4.107   2.321   2.457 -1.7742 -1.3403  0.8384
  582SOL    HW2 3647   4.033   2.214   2.379 -0.5591  0.7465 -3.4912
  583SOL     OW 3648   3.203   4.332   1.487 -0.3716 -0.2494  0.3059
  583SOL    HW1 3649   3.261   4.302   1.557  1.3356 -0.0435 -0.9741
  583SOL    HW2 3650   3.233   4.421   1.467 -0.7816 -0.3378 -0.7529
  584SOL     OW 3651   2.917   0.362   3.631  0.2011 -0.0267  0.5857
  584SOL    HW1 3652   2.937   0.269   3.648 -0.1235  0.2253  2.6106
  584SOL    HW2 3653   2.971   0.384   3.555  2.4339 -1.1591  1.7209
  585SOL     OW 3654   3.988   5.681   1.427  0.2969 -0.1101 -0.2186
  585SOL    HW1 3655   3.977   5.740   1.502 -0.9893  0.9645 -1.2030
  585SOL    HW2 3656   4.055   5.724   1.373  0.1964 -0.1527 -0.3750
  586SOL     OW 3657   3.234   2.780   1.132  0.5259  0.2263 -0.3424
  586SOL    HW1 3658   3.155   2.782   1.186  0.1356  1.4258 -0.9170
  586SOL    HW2 3659   3.306   2.771   1.194 -0.0240 -0.3038  0.2306
  587SOL     OW 3660   6.323   4.695   1.871 -0.3773 -0.0024  0.1932
  587SOL    HW1 3661   6.415   4.705   1.847 -0.1469 -0.2585  0.9580
  587SOL    HW2 3662   6.294   4.784   1.889 -0.2995  0.0876 -0.1179
  588SOL     OW 3663   1.957   3.541   3.651 -0.3530  0.2109 -0.7469
  588SOL    HW1 3664   1.915   3.616   3.693  0.4086 -1.0465  2.5514
  588SOL    HW2 3665   1.911   3.465   3.685  2.6182 -1.0743  0.8537
  589SOL     OW 3666   2.703   1.674   1.524 -0.4304 -0.0431 -0.1523
  589SOL    HW1 3667   2.697   1.635   1.612 -0.2049  0.7809  0.2387
  589SOL    HW2 3668   2.613   1.674   1.491 -0.5292 -0.2822  0.1130
  590SOL     OW 3669   4.257   0.863   0.797  0.3520 -0.6933  0.3476
  590SOL    HW1 3670   4.249   0.958   0.782 -1.0761 -0.7267  0.7536
  590SOL    HW2 3671   4.288   0.828   0.713  1.5293  0.1878  0.3818
  591SOL     OW 3672   4.592   1.478   3.594  0.2119 -0.4618 -0.1256
  591SOL    HW1 3673   4.676   1.514   3.566 -1.2152  3.7626  0.3218
  591SOL    HW2 3674   4.611   1.437   3.678  1.6559  1.7826  0.7345
  592SOL     OW 3675   1.308   2.194   1.415  0.0274 -0.1388  0.6721
  592SOL    HW1 3676   1.236   2.152   1.461  0.5992 -1.3082  0.5461
  592SOL    HW2 3677   1.315   2.144   1.333 -0.4390  1.3696 -0.3176
  593SOL     OW 3678   3.580   0.356   2.507  0.1664 -0.0287  0.0726
  593SOL    HW1 3679   3.521   0.413   2.556  1.8980  0.5902  1.5645
  593SOL    HW2 3680   3.602   0.286   2.569  0.2614 -0.7868 -0.7928
  594SOL     OW 3681   4.000   1.583   4.259 -0.1913 -0.0358 -0.2990
  594SOL    HW1 3682   3.953   1.501   4.273 -0.0675  0.0119  0.4931
  594SOL    HW2 3683   3.942   1.636   4.205 -1.9754  0.7456  2.1623
  595SOL     OW 3684   3.529   0.880   1.724 -0.2079 -0.4972 -0.1835
  595SOL    HW1 3685   3.580   0.944   1.773 -1.3862  1.2170 -1.0926
  595SOL    HW2 3686   3.439   0.894   1.753 -0.4531 -2.0371 -0.1230
  596SOL     OW 3687   1.633   1.989   2.620 -0.1487  0.2084  0.4822
  596SOL    HW1 3688   1.722   2.021   2.635 -0.6289  1.8659 -0.0245
  596SOL    HW2 3689   1.645   1.913   2.564  0.8861  1.3543 -0.9364
  597SOL     OW 3690   1.953   0.960   0.829  0.0669  0.0758  0.2721
  597SOL    HW1 3691   1.883   0.940   0.766  0.6372 -1.8872  0.2002
  597SOL    HW2 3692   2.029   0.913   0.795  1.1018  1.1889  1.0123
  598SOL     OW 3693   3.540   2.302   3.655  0.4578  0.2465 -0.2195
  598SOL    HW1 3694   3.554   2.396   3.669  0.5854  0.4190 -1.4273
  598SOL    HW2 3695   3.617   2.274   3.606 -0.1444 -0.2427 -0.8959
  599SOL     OW 3696   3.927   1.802   2.314  0.2956  0.1826  0.1217
  599SOL    HW1 3697   3.911   1.835   2.402  0.0490  0.7676 -0.1426
  599SOL    HW2 3698   3.970   1.717   2.328 -0.9346 -0.3562  0.8251
  600SOL     OW 3699   2.072   2.366   1.213 -0.2669 -0.0152  0.1395
  600SOL    HW1 3700   2.070   2.357   1.308 -0.5772  0.1935  0.1543
  600SOL    HW2 3701   2.006   2.304   1.182  0.7943 -1.0942 -0.0257
  601SOL     OW 3702   4.202   3.201   3.125  0.0933  0.4366  0.7938
  601SOL    HW1 3703   4.113   3.227   3.151 -1.0040 -0.9864 -1.2607
  601SOL    HW2 3704   4.225   3.263   3.056  0.9635  1.1456  1.6969
  602SOL     OW 3705   3.399   3.011   0.759 -0.0179 -0.0867  0.1187
  602SOL    HW1 3706   3.423   2.925   0.794 -0.6846 -0.0380  0.7170
  602SOL    HW2 3707   3.369   2.993   0.670  2.6780 -0.0859 -0.8838
  603SOL     OW 3708   0.254   3.089   3.012  0.5185  0.3071 -0.0850
  603SOL    HW1 3709   0.279   3.028   2.942  1.7439 -0.3748  0.8930
  603SOL    HW2 3710   0.166   3.061   3.038 -0.0862  0.7770 -1.5390
  604SOL     OW 3711   3.810   1.396   3.816 -0.1190  0.1235 -0.0971
  604SOL    HW1 3712   3.813   1.342   3.895 -0.1521 -0.0487 -0.2130
  604SOL    HW2 3713   3.718   1.420   3.807 -0.1281  0.0736 -0.1320
  605SOL     OW 3714   0.916   4.667   0.743 -0.2144 -0.6652 -0.1356
  605SOL    HW1 3715   0.881   4.616   0.816 -2.0504 -1.4778 -1.5090
  605SOL    HW2 3716   0.848   4.662   0.676  0.9128  1.0336 -1.4736
  606SOL     OW 3717   2.306   3.493   0.291 -0.2608  0.1610  0.6348
  606SOL    HW1 3718   2.215   3.466   0.274  0.2453 -0.6413 -1.1061
  606SOL    HW2 3719   2.351   3.411   0.313  0.7626 -0.1587 -2.1915
  607SOL     OW 3720   4.624   1.683   2.706  0.0297 -0.0134 -0.1458
  607SOL    HW1 3721   4.700   1.627   2.719 -1.3418 -1.7077  1.1076
  607SOL    HW2 3722   4.577   1.643   2.632 -0.2795  0.2589 -0.0975
  608SOL     OW 3723   5.927   5.410   4.537 -0.3736  0.5467 -0.1503
  608SOL    HW1 3724   6.019   5.400   4.560 -0.9186 -0.4461  1.9473
  608SOL    HW2 3725   5.927   5.439   4.446  1.9555 -1.5567 -0.9305
  609SOL     OW 3726   4.049   3.598   2.703 -0.1454 -0.1798  0.6146
  609SOL    HW1 3727   3.988   3.575   2.633  1.1524  0.1208 -0.6589
  609SOL    HW2 3728   3.999   3.657   2.759 -0.7685  0.8424 -0.9281
  610SOL     OW 3729   5.944   4.717   3.736 -0.2596 -0.2715  0.0439
  610SOL    HW1 3730   5.938   4.719   3.641 -0.5699 -0.4222  0.0580
  610SOL    HW2 3731   5.989   4.634   3.755  2.3058  0.9924 -0.0755
  611SOL     OW 3732   0.024   1.421   4.062 -0.3357 -0.4723  0.4551
  611SOL    HW1 3733  -0.057   1.445   4.109 -0.6449 -0.6081 -0.0012
  611SOL    HW2 3734   0.029   1.326   4.070 -0.0720 -0.4398  0.7122
  612SOL     OW 3735   2.449   1.299   0.881 -0.3391  0.8300 -0.1813
  612SOL    HW1 3736   2.355   1.289   0.866 -0.4934  1.0817  0.5708
  612SOL    HW2 3737   2.476   1.216   0.920  0.0281  0.2401 -1.6243
  613SOL     OW 3738   6.143   6.055   1.812 -0.5656 -0.0455 -0.6763
  613SOL    HW1 3739   6.190   6.117   1.867 -0.3128  0.2071 -1.1672
  613SOL    HW2 3740   6.147   6.093   1.724 -1.9649  0.1483 -0.6753
  614SOL     OW 3741   2.390   1.695   1.819  0.5140  0.2965 -0.2031
  614SOL    HW1 3742   2.361   1.691   1.728  0.8429 -1.6331 -0.2598
  614SOL    HW2 3743   2.382   1.787   1.842 -0.8125  0.6356 -1.7814
  615SOL     OW 3744   3.495   0.870   0.263  0.0862  0.4396  0.3626
  615SOL    HW1 3745   3.447   0.787   0.265  0.3007  0.2623 -0.9196
  615SOL    HW2 3746   3.520   0.885   0.354 -2.0262  0.3312  1.0178
  616SOL     OW 3747   4.505   4.807   0.044 -0.3100  0.2834 -0.2939
  616SOL    HW1 3748   4.596   4.814   0.016 -0.4151  0.1991 -0.6708
  616SOL    HW2 3749   4.505   4.736   0.109 -0.2620 -0.3873 -1.0110
  617SOL     OW 3750   4.004   3.820   2.411 -0.4858  0.0938 -0.1564
  617SOL    HW1 3751   3.924   3.771   2.393  0.7573 -2.0093 -0.3301
  617SOL    HW2 3752   4.064   3.756   2.449  0.5935  1.9776  1.5656
  618SOL     OW 3753   5.314   5.373   1.891 -0.0409 -0.2081 -0.3562
  618SOL    HW1 3754   5.392   5.428   1.900 -0.5763  0.8620 -1.9334
  618SOL    HW2 3755   5.348   5.287   1.867  0.6599  0.5630 -2.3668
  619SOL     OW 3756   2.652   3.230   0.273 -0.1029  0.5615 -0.2817
  619SOL    HW1 3757   2.665   3.315   0.230 -2.0773  0.7953 -0.5283
  619SOL    HW2 3758   2.558   3.228   0.293 -0.3447 -2.0828 -1.3585
  620SOL     OW 3759   6.165   3.207   4.054  0.0015  0.2710 -0.5438
  620SOL    HW1 3760   6.112   3.163   3.987  0.4699 -0.3501 -0.5106
  620SOL    HW2 3761   6.178   3.295   4.019 -0.7626  0.3306 -0.7088
  621SOL     OW 3762   2.052   2.817   0.751  0.2869 -0.1737 -0.4077
  621SOL    HW1 3763   2.140   2.803   0.715  0.5984  0.2300  0.1793
  621SOL    HW2 3764   2.031   2.735   0.795 -0.2629 -0.8224 -1.8224
  622SOL     OW 3765   4.434   5.003   2.037  0.5711  0.3256 -0.1020
  622SOL    HW1 3766   4.427   4.927   2.094  0.9706  0.1582 -0.2737
  622SOL    HW2 3767   4.387   4.977   1.957 -0.6464  0.8376  0.4247
  623SOL     OW 3768   4.662   5.603   1.137 -0.1645  0.2330  0.3190
  623SOL    HW1 3769   4.633   5.694   1.141 -1.1357 -0.0528  0.0820
  623SOL    HW2 3770   4.582   5.552   1.149  0.3597 -0.5899  0.3759
  624SOL     OW 3771   5.203   4.686   3.316 -0.1209  0.3074 -0.7264
  624SOL    HW1 3772   5.290   4.679   3.355  0.2380 -2.1483 -1.7586
  624SOL    HW2 3773   5.144   4.696   3.391  0.6843 -2.6832  0.4596
  625SOL     OW 3774   0.708   4.677   0.267 -0.9318 -0.3254  0.2089
  625SOL    HW1 3775   0.646   4.703   0.199 -0.6889 -2.7436 -1.0442
  625SOL    HW2 3776   0.766   4.614   0.224  0.6842 -0.2016  2.0749
  626SOL     OW 3777   1.721   2.240   3.249  0.0287 -0.0534 -0.1952
  626SOL    HW1 3778   1.651   2.203   3.195 -0.2821 -0.7169  0.6304
  626SOL    HW2 3779   1.699   2.213   3.338  1.4246 -0.3965  0.0695
  627SOL     OW 3780   5.720   5.214   3.038 -0.0260 -0.5520  0.0029
  627SOL    HW1 3781   5.674   5.289   3.000 -1.2021 -1.7282 -0.9967
  627SOL    HW2 3782   5.734   5.154   2.965  1.8442 -0.8857  0.5752
  628SOL     OW 3783   4.205   4.003   4.202 -0.6583  0.2621  0.1314
  628SOL    HW1 3784   4.173   3.990   4.112  0.3701  0.2308 -0.2453
  628SOL    HW2 3785   4.149   4.072   4.237 -1.1511  0.1961 -0.5022
  629SOL     OW 3786   0.669   5.385   1.868 -0.1313  0.0637 -0.3953
  629SOL    HW1 3787   0.747   5.404   1.921 -0.2960 -0.1399 -0.0823
  629SOL    HW2 3788   0.643   5.470   1.833 -0.5091  0.3319  0.5168
  630SOL     OW 3789   5.496   0.606   0.075 -0.5638  0.8339 -0.1572
  630SOL    HW1 3790   5.486   0.511   0.079 -2.4407  1.0505  1.2324
  630SOL    HW2 3791   5.522   0.632   0.164 -2.2962  1.8098  0.1083
  631SOL     OW 3792   2.495   3.145   0.611 -0.0550 -0.2889  0.0503
  631SOL    HW1 3793   2.486   3.062   0.657  0.6124  0.2631  1.2479
  631SOL    HW2 3794   2.576   3.183   0.647 -0.3065  0.8323 -0.5196
  632SOL     OW 3795   5.812   4.152   1.048 -0.5709 -0.0820  0.2304
  632SOL    HW1 3796   5.848   4.186   1.129  0.5962  1.4038 -0.8555
  632SOL    HW2 3797   5.719   4.139   1.066 -0.1391 -0.8219  2.0958
  633SOL     OW 3798   2.877   1.248   4.220  0.7837  0.7082  0.4339
  633SOL    HW1 3799   2.903   1.340   4.218  0.1463  0.9301  1.6012
  633SOL    HW2 3800   2.892   1.220   4.310  0.3458 -0.1501  0.2516
  634SOL     OW 3801   4.401   1.257   1.516 -0.5836  0.5878 -0.0411
  634SOL    HW1 3802   4.395   1.294   1.428 -0.3080 -1.1804 -0.8423
  634SOL    HW2 3803   4.402   1.333   1.574 -0.7575  1.7899 -1.5585
  635SOL     OW 3804   1.146   3.468   0.876  1.0081  0.5642  0.3045
  635SOL    HW1 3805   1.073   3.516   0.917  1.5959  1.3936  0.3986
  635SOL    HW2 3806   1.220   3.482   0.935  1.4269  0.3266 -0.1578
  636SOL     OW 3807   4.119   3.790   0.392  0.0001 -0.5287  0.3475
  636SOL    HW1 3808   4.214   3.797   0.384 -0.2372  0.3907 -3.0108
  636SOL    HW2 3809   4.103   3.697   0.409  1.4307 -1.2648 -1.9437
  637SOL     OW 3810   5.391   2.795   3.995 -0.2939 -0.3214 -0.2243
  637SOL    HW1 3811   5.454   2.756   4.055 -1.0487 -0.6833  0.3504
  637SOL    HW2 3812   5.348   2.863   4.047  0.8766  1.1987 -1.1537
  638SOL     OW 3813   4.454   3.881   0.824 -0.2227 -0.2799  0.3274
  638SOL    HW1 3814   4.456   3.956   0.765 -1.6934  0.0510  0.6516
  638SOL    HW2 3815   4.504   3.909   0.901 -0.4135  0.2264  0.2709
  639SOL     OW 3816   3.736   5.363   4.236 -0.1709 -0.5906 -0.2808
  639SOL    HW1 3817   3.703   5.318   4.158 -1.2772 -0.2109 -0.0595
  639SOL    HW2 3818   3.810   5.415   4.205 -0.8099 -0.1746 -1.1636
  640SOL     OW 3819   5.187   4.620   0.367  0.3021 -0.1036  0.2173
  640SOL    HW1 3820   5.170   4.644   0.458 -0.8712  0.0474 -0.0210
  640SOL    HW2 3821   5.104   4.638   0.322  1.3658  1.4537 -1.2184
  641SOL     OW 3822   0.192   0.968   2.761 -0.2954  0.2164 -0.1766
  641SOL    HW1 3823   0.268   1.004   2.806 -1.7199 -0.5133  3.1447
  641SOL    HW2 3824   0.117   1.006   2.806 -1.9820  0.8285 -3.2575
  642SOL     OW 3825   3.088   0.629   1.512 -0.5296  0.8919 -0.8404
  642SOL    HW1 3826   3.090   0.547   1.463 -1.0057  0.7898 -0.7036
  642SOL    HW2 3827   3.175   0.666   1.503 -0.0927  0.0180 -0.3107
  643SOL     OW 3828   0.895   1.026   1.396 -0.0242 -0.6029  0.0152
  643SOL    HW1 3829   0.840   0.948   1.390  0.6316 -1.0236 -0.7676
  643SOL    HW2 3830   0.852   1.090   1.339 -0.3534 -0.5163  0.3569
  644SOL     OW 3831   0.254   4.644   2.459  0.3889  0.0067 -0.2183
  644SOL    HW1 3832   0.246   4.664   2.366 -0.0848  0.4230 -0.0941
  644SOL    HW2 3833   0.254   4.549   2.464  1.8494 -0.0498 -0.7606
  645SOL     OW 3834   2.070   1.733   2.780  0.6454  0.0281 -0.3743
  645SOL    HW1 3835   2.151   1.700   2.742  0.1402  0.4498 -1.9407
  645SOL    HW2 3836   2.009   1.735   2.706 -0.5048  0.6117  0.5593
  646SOL     OW 3837   3.506   1.138   3.042 -0.0359  0.0456  0.1137
  646SOL    HW1 3838   3.423   1.113   3.084 -0.8451  0.4454 -1.1999
  646SOL    HW2 3839   3.572   1.084   3.087 -1.0984 -0.8498  0.6618
  647SOL     OW 3840   2.919   5.937   0.128  0.0933  0.2478  0.1119
  647SOL    HW1 3841   2.955   5.880   0.060 -0.9222  0.4212 -0.5946
  647SOL    HW2 3842   2.842   5.977   0.088 -0.4854  0.4210  1.3321
  648SOL     OW 3843   0.331   3.340   2.964 -0.1037  0.2147 -0.2728
  648SOL    HW1 3844   0.423   3.338   2.987  0.3859  0.8213 -2.0282
  648SOL    HW2 3845   0.302   3.249   2.971  0.8352 -0.1087 -0.4770
  649SOL     OW 3846   4.416   0.582   3.250  0.2115  0.5750 -0.0190
  649SOL    HW1 3847   4.494   0.629   3.277  1.2636 -0.0228 -1.8707
  649SOL    HW2 3848   4.403   0.515   3.317 -0.1173  2.1145  1.5365
  650SOL     OW 3849   0.182   5.673   4.397  0.2855  0.9731 -0.0610
  650SOL    HW1 3850   0.112   5.694   4.336 -0.1164 -0.0133  0.0422
  650SOL    HW2 3851   0.195   5.754   4.447 -0.8963  1.1253  0.0309
  651SOL     OW 3852   0.867   4.414   1.639 -0.0949  0.2138 -0.4522
  651SOL    HW1 3853   0.850   4.376   1.553  2.7981  2.7615 -2.3198
  651SOL    HW2 3854   0.936   4.359   1.676 -0.4878 -0.1548 -0.2527
  652SOL     OW 3855   3.143   2.444   0.493  0.2229 -0.0121  0.2693
  652SOL    HW1 3856   3.122   2.518   0.437  1.1204 -1.3524 -1.9858
  652SOL    HW2 3857   3.059   2.413   0.526 -0.1773  1.8330  1.0770
  653SOL     OW 3858   6.167   1.406   0.276 -0.3388 -0.1301  0.6178
  653SOL    HW1 3859   6.090   1.453   0.307 -0.3648 -0.1593  0.5975
  653SOL    HW2 3860   6.147   1.314   0.293 -1.1998 -0.3446 -1.2781
  654SOL     OW 3861   0.279   2.394   1.592  0.0896  0.1689 -0.2245
  654SOL    HW1 3862   0.283   2.330   1.662 -1.4456  1.5003  1.1512
  654SOL    HW2 3863   0.195   2.379   1.550  0.1748  0.6095 -0.5648
  655SOL     OW 3864   0.373   3.625   0.224 -0.0524 -0.0558 -0.6167
  655SOL    HW1 3865   0.287   3.618   0.264  0.8207 -0.1438  1.3584
  655SOL    HW2 3866   0.378   3.550   0.164 -1.8568  0.7924 -1.9075
  656SOL     OW 3867   4.765   0.058   2.356 -0.2440 -0.5948  0.0415
  656SOL    HW1 3868   4.706   0.028   2.286 -0.1981  1.4023 -0.9170
  656SOL    HW2 3869   4.853   0.039   2.322 -0.1917  0.9988 -0.8179
  657SOL     OW 3870   6.044   1.025   3.959  0.5333  0.0455  0.0835
  657SOL    HW1 3871   6.008   0.937   3.957  0.1330  0.2172 -1.6574
  657SOL    HW2 3872   6.009   1.064   4.039 -1.1772 -0.5976 -0.3185
  658SOL     OW 3873   5.423   1.574   0.023 -0.0820 -0.1475 -0.7720
  658SOL    HW1 3874   5.482   1.610  -0.043  0.8878 -0.5440 -0.1629
  658SOL    HW2 3875   5.403   1.486  -0.008  0.6618 -0.4661 -0.3892
  659SOL     OW 3876   4.802   4.973   1.123  0.1117 -0.5502  0.3840
  659SOL    HW1 3877   4.841   4.929   1.047  1.0629  1.1701 -0.1713
  659SOL    HW2 3878   4.874   4.983   1.184  0.1549  1.0419  0.1032
  660SOL     OW 3879   2.947   0.040   0.611  0.2682  0.5861 -0.4486
  660SOL    HW1 3880   2.946   0.051   0.516  1.5923  0.0408 -0.5475
  660SOL    HW2 3881   2.868   0.085   0.641 -0.3378  0.4976 -1.8280
  661SOL     OW 3882   4.469   6.294   3.914  0.1533  0.8899  0.4164
  661SOL    HW1 3883   4.393   6.248   3.948  1.7399 -0.1345  2.7937
  661SOL    HW2 3884   4.492   6.247   3.834  1.1368 -1.9974  2.2450
  662SOL     OW 3885   2.054   6.178   0.590  0.4209 -0.2892 -0.0050
  662SOL    HW1 3886   2.130   6.225   0.626 -0.5192  1.3332 -0.0420
  662SOL    HW2 3887   1.978   6.219   0.632 -0.5184 -0.9496 -1.0051
  663SOL     OW 3888   5.091   4.866   0.103  0.1264 -0.6946 -0.2305
  663SOL    HW1 3889   5.035   4.815   0.044  0.6345  1.0007 -2.2669
  663SOL    HW2 3890   5.047   4.859   0.188 -2.5540 -0.4258 -1.4814
  664SOL     OW 3891   5.167   4.925   1.688  0.4485 -0.2823 -0.2428
  664SOL    HW1 3892   5.167   4.885   1.601  0.9342 -0.9602  0.0680
  664SOL    HW2 3893   5.078   4.958   1.699 -0.5361 -2.9017  0.2417
  665SOL     OW 3894   5.061   4.646   4.203  0.3352 -0.1118 -0.7248
  665SOL    HW1 3895   5.093   4.733   4.224  0.6610  0.1817 -2.3194
  665SOL    HW2 3896   5.012   4.657   4.122 -2.1880 -0.9132  0.6008
  666SOL     OW 3897   4.873   0.969   1.480 -0.1452  0.5415  0.6255
  666SOL    HW1 3898   4.951   1.005   1.437 -0.1144  0.8396  0.9259
  666SOL    HW2 3899   4.908   0.910   1.546 -0.2051 -1.0311 -0.6747
  667SOL     OW 3900   5.837   1.292   1.096 -0.4453  0.3684  0.5737
  667SOL    HW1 3901   5.898   1.365   1.108 -1.6062  1.4759 -0.0761
  667SOL    HW2 3902   5.788   1.288   1.179 -3.4547  3.3088 -0.8532
  668SOL     OW 3903   5.809   5.787   0.728 -0.1251  0.0207 -0.4534
  668SOL    HW1 3904   5.812   5.730   0.652 -1.2787 -0.5183 -0.1166
  668SOL    HW2 3905   5.791   5.728   0.801 -0.5069  0.7182  0.0219
  669SOL     OW 3906   3.636   6.467   0.642 -0.7068  0.2574  0.3567
  669SOL    HW1 3907   3.680   6.384   0.658  1.3827  1.2667  0.1508
  669SOL    HW2 3908   3.666   6.525   0.712  0.7685  1.8574 -1.4957
  670SOL     OW 3909   0.865   0.507   1.751  0.2474  0.1945 -0.3314
  670SOL    HW1 3910   0.792   0.452   1.721  0.6582 -1.0442  0.8184
  670SOL    HW2 3911   0.940   0.475   1.701  0.6594 -0.9333  0.9543
  671SOL     OW 3912   0.814   1.345   2.605 -0.1884  0.0947  0.3906
  671SOL    HW1 3913   0.746   1.407   2.581 -2.9138 -2.1314  1.7589
  671SOL    HW2 3914   0.803   1.332   2.699  0.8634 -1.7286  0.3210
  672SOL     OW 3915   5.829   3.200   0.819  0.0844  0.1004  0.9022
  672SOL    HW1 3916   5.897   3.266   0.835  1.1916 -0.9742  0.7068
  672SOL    HW2 3917   5.870   3.117   0.841 -0.4578 -0.8019 -1.2387
  673SOL     OW 3918   5.658   1.167   2.389  0.0626  0.1944  0.1361
  673SOL    HW1 3919   5.695   1.093   2.437 -0.9207 -0.0542  0.5355
  673SOL    HW2 3920   5.573   1.182   2.431  0.2173  1.5030  0.0114
  674SOL     OW 3921   1.204   5.697   0.801  0.1561 -0.2518  0.4127
  674SOL    HW1 3922   1.212   5.668   0.710  0.8507  1.3772 -0.0838
  674SOL    HW2 3923   1.259   5.775   0.806 -0.5647  0.1946  2.0170
  675SOL     OW 3924   4.578   5.629   4.127 -0.0479  0.0057 -0.1972
  675SOL    HW1 3925   4.579   5.724   4.114 -0.2079 -0.1948 -1.9235
  675SOL    HW2 3926   4.611   5.617   4.216 -2.1947  1.7812  0.9374
  676SOL     OW 3927   1.074   4.052   0.725  0.0124  0.4576 -0.1271
  676SOL    HW1 3928   1.154   4.093   0.691 -0.0996  0.1572 -0.7809
  676SOL    HW2 3929   1.014   4.054   0.651 -0.3665  0.1093  0.1695
  677SOL     OW 3930   1.918   1.537   3.682  0.2986 -0.5293  0.0167
  677SOL    HW1 3931   2.005   1.515   3.650 -0.0020 -0.5359 -0.8314
  677SOL    HW2 3932   1.877   1.453   3.700  0.5655 -0.5178  0.7129
  678SOL     OW 3933   3.834   4.117   0.395  0.7484 -0.1617 -0.4024
  678SOL    HW1 3934   3.802   4.194   0.442 -0.8717 -1.6542  1.0647
  678SOL    HW2 3935   3.802   4.129   0.306 -1.4522 -0.1733  0.3345
  679SOL     OW 3936   0.236   3.157   3.804 -0.2007 -0.0082  0.9260
  679SOL    HW1 3937   0.320   3.165   3.848 -0.3096  0.9188  0.9966
  679SOL    HW2 3938   0.208   3.248   3.789 -0.0746 -0.2654 -1.2382
  680SOL     OW 3939   1.177   5.317   2.083 -0.0300 -0.1586 -0.1381
  680SOL    HW1 3940   1.258   5.272   2.060  1.0883  0.8179  1.6243
  680SOL    HW2 3941   1.165   5.382   2.014 -0.3382 -1.5230 -1.3910
  681SOL     OW 3942   6.390   2.580   1.165  0.3099  0.3990  0.6476
  681SOL    HW1 3943   6.407   2.574   1.071 -0.1508 -0.2886  0.6049
  681SOL    HW2 3944   6.298   2.606   1.171 -0.4014 -1.9259  0.8933
  682SOL     OW 3945   6.380   4.280   1.287 -0.0842 -0.2716  0.0297
  682SOL    HW1 3946   6.403   4.187   1.297  0.6723 -0.3411 -1.8896
  682SOL    HW2 3947   6.289   4.279   1.259  0.2212 -0.5333 -1.0152
  683SOL     OW 3948   6.076   6.132   4.137 -0.7847  0.8153 -0.5308
  683SOL    HW1 3949   6.086   6.038   4.123  1.6429  0.5186  2.2353
  683SOL    HW2 3950   6.027   6.139   4.219  0.4617  1.8804  0.1595
  684SOL     OW 3951   0.350   1.585   3.661  0.1839  0.3053  0.5221
  684SOL    HW1 3952   0.323   1.539   3.581  0.6663  1.1339 -0.1316
  684SOL    HW2 3953   0.339   1.677   3.640  0.8775  0.5550  1.2191
  685SOL     OW 3954   5.735   5.451   2.139 -0.1063  0.4500  0.2949
  685SOL    HW1 3955   5.807   5.491   2.089  1.1231 -1.6017  0.3012
  685SOL    HW2 3956   5.685   5.402   2.074 -0.8061  0.8755  0.5001
  686SOL     OW 3957   4.383   1.464   1.703  0.2109  0.1289  0.3528
  686SOL    HW1 3958   4.288   1.469   1.711  0.1353 -1.5121  0.7031
  686SOL    HW2 3959   4.415   1.479   1.792  0.2161 -0.4901  0.4584
  687SOL     OW 3960   0.552   3.753   0.685 -0.4570 -0.5682 -0.7852
  687SOL    HW1 3961   0.479   3.731   0.627  1.2122 -3.9378 -1.8609
  687SOL    HW2 3962   0.545   3.689   0.757  0.4342  0.2474  0.0594
  688SOL     OW 3963   1.777   3.760   1.886  0.3496  0.0653  0.0505
  688SOL    HW1 3964   1.731   3.759   1.803 -0.8237  0.7444  0.6678
  688SOL    HW2 3965   1.789   3.853   1.906  0.5541 -0.0880  0.6708
  689SOL     OW 3966   4.344   4.136   1.385 -0.2061 -0.4185  0.1563
  689SOL    HW1 3967   4.430   4.113   1.421 -0.3923 -1.0869  0.1851
  689SOL    HW2 3968   4.341   4.093   1.300  0.4179  1.5350 -0.9137
  690SOL     OW 3969   0.452   2.350   3.612 -0.2885 -0.3715  0.3073
  690SOL    HW1 3970   0.449   2.417   3.680  1.1534 -0.7803  0.8154
  690SOL    HW2 3971   0.375   2.367   3.558 -2.6044 -1.2163  3.1147
  691SOL     OW 3972   0.878   5.818   0.875  0.5475  0.0209  0.3115
  691SOL    HW1 3973   0.786   5.806   0.899  1.0271  0.3281  2.4535
  691SOL    HW2 3974   0.880   5.904   0.834 -0.1567 -0.1222 -0.0522
  692SOL     OW 3975   6.272   3.581   1.040  0.3163  0.0489  0.3303
  692SOL    HW1 3976   6.336   3.643   1.006 -0.5542  0.8613  0.1315
  692SOL    HW2 3977   6.324   3.506   1.069  1.2379  0.1013 -1.0982
  693SOL     OW 3978   4.619   2.945   0.983  0.3325  0.0165  0.4028
  693SOL    HW1 3979   4.552   2.878   0.995  1.0353 -0.6532  0.6000
  693SOL    HW2 3980   4.585   3.021   1.030  1.1448 -1.2792  3.3131
  694SOL     OW 3981   1.545   1.819   4.315 -0.0463  0.5708 -0.0774
  694SOL    HW1 3982   1.612   1.800   4.249 -1.7559 -1.8803 -1.2360
  694SOL    HW2 3983   1.562   1.758   4.386 -0.2022  0.9480  0.2940
  695SOL     OW 3984   5.128   1.561   2.621  0.0923  0.0075 -0.0780
  695SOL    HW1 3985   5.201   1.623   2.623 -0.4586  0.6550  2.3856
  695SOL    HW2 3986   5.163   1.481   2.659  0.4879 -0.9447 -2.2695
  696SOL     OW 3987   1.946   2.533   3.275 -0.6585 -0.5681  0.0235
  696SOL    HW1 3988   1.974   2.564   3.361  1.8670 -1.1187 -0.5192
  696SOL    HW2 3989   1.850   2.528   3.281 -0.5743 -0.3336  2.6850
  697SOL     OW 3990   5.615   1.081   4.487  0.1484  0.2910 -0.1470
  697SOL    HW1 3991   5.563   1.100   4.410  0.2384  1.3127  0.0233
  697SOL    HW2 3992   5.655   1.165   4.511 -0.4611  0.1737  1.4352
  698SOL     OW 3993   5.334   2.884   2.999 -0.8276  0.2213 -0.2099
  698SOL    HW1 3994   5.336   2.793   3.028 -0.0571  0.3116  0.0485
  698SOL    HW2 3995   5.241   2.906   2.996 -0.9806 -0.1892  0.9557
  699SOL     OW 3996   5.300   0.777   3.919 -0.6680  0.2937  0.3329
  699SOL    HW1 3997   5.246   0.745   3.991  0.6260 -2.5463  0.1414
  699SOL    HW2 3998   5.364   0.708   3.903 -1.9784 -0.1711 -4.7273
  700SOL     OW 3999   4.120   2.966   3.733  0.0081  0.4130  0.3104
  700SOL    HW1 4000   4.100   3.039   3.676  0.9205  1.1179  0.8631
  700SOL    HW2 4001   4.215   2.954   3.724  0.0241 -0.0406  0.9939
  701SOL     OW 4002   5.966   3.983   4.184 -0.1261 -0.0966  0.4939
  701SOL    HW1 4003   5.952   3.888   4.187 -0.5371 -0.0536  0.0567
  701SOL    HW2 4004   5.880   4.020   4.164 -0.5459  0.5778  3.1982
  702SOL     OW 4005   3.154   6.445   1.077 -0.8376  0.2833  0.6361
  702SOL    HW1 4006   3.223   6.380   1.071 -2.2055 -1.2649  0.9208
  702SOL    HW2 4007   3.120   6.454   0.988 -0.6807  0.5790  0.6047
  703SOL     OW 4008   4.329   0.050   3.533 -0.1815 -0.1113  0.4918
  703SOL    HW1 4009   4.297   0.102   3.459  4.3221  0.2392 -1.5600
  703SOL    HW2 4010   4.374   0.113   3.589  3.0256 -1.2290 -0.6277
  704SOL     OW 4011   2.411   5.127   0.207  0.4534  0.8017  0.0394
  704SOL    HW1 4012   2.421   5.033   0.223  1.0617  0.7872 -0.4062
  704SOL    HW2 4013   2.411   5.166   0.294 -2.6829  0.1471  0.4549
  705SOL     OW 4014   4.533   5.488   2.498  0.1994  0.2122 -0.3676
  705SOL    HW1 4015   4.627   5.500   2.486  0.7544 -3.3096 -0.6158
  705SOL    HW2 4016   4.525   5.454   2.587 -1.1035  2.0184  0.2713
  706SOL     OW 4017   2.778   3.478   3.410  0.0910  0.0263 -0.3807
  706SOL    HW1 4018   2.684   3.464   3.400 -0.1823  0.5891  1.2064
  706SOL    HW2 4019   2.801   3.431   3.490  1.2413 -0.3633 -0.9196
  707SOL     OW 4020   4.551   4.264   2.891 -0.4614  0.3515 -0.4251
  707SOL    HW1 4021   4.482   4.200   2.907 -0.2168  0.3546  0.7195
  707SOL    HW2 4022   4.547   4.323   2.967  2.1231 -0.8515  0.7668
  708SOL     OW 4023   4.167   4.156   1.605 -0.0354  0.8909 -0.3065
  708SOL    HW1 4024   4.248   4.149   1.554 -0.6987 -0.0762 -1.2629
  708SOL    HW2 4025   4.183   4.228   1.666  2.1156 -0.2378  0.5781
  709SOL     OW 4026   1.648   0.522   0.830  0.0218 -0.3916 -0.5471
  709SOL    HW1 4027   1.574   0.569   0.793 -0.2809 -0.2176  0.2586
  709SOL    HW2 4028   1.718   0.587   0.834 -0.2318 -0.1460  0.0562
  710SOL     OW 4029   2.676   2.335   1.607 -0.1023 -0.0307  0.2459
  710SOL    HW1 4030   2.725   2.364   1.684  1.5155  0.5133 -0.9306
  710SOL    HW2 4031   2.738   2.280   1.558 -1.6868 -1.9314  0.2268
  711SOL     OW 4032   3.957   2.826   3.904 -0.0953  0.5282  1.1185
  711SOL    HW1 4033   4.007   2.889   3.851 -0.2485  0.3449  0.7534
  711SOL    HW2 4034   3.891   2.880   3.947 -0.5250  0.5634  0.4432
  712SOL     OW 4035   2.395   3.713   0.162  0.3008  0.3904 -0.0741
  712SOL    HW1 4036   2.353   3.639   0.205 -0.4905  1.3661  0.8680
  712SOL    HW2 4037   2.386   3.785   0.223 -2.4006  2.3196 -2.4860
  713SOL     OW 4038   4.536   3.334   4.546  0.2102 -0.3838  0.3405
  713SOL    HW1 4039   4.478   3.336   4.469 -0.5977 -0.3335  0.9379
  713SOL    HW2 4040   4.557   3.425   4.563  1.9909 -0.4952 -0.9763
  714SOL     OW 4041   1.386   1.600   4.060  0.0896  0.1094  0.3596
  714SOL    HW1 4042   1.347   1.527   4.012 -1.7702  0.7720  0.7725
  714SOL    HW2 4043   1.333   1.607   4.140  0.9425  1.1850  0.8558
  715SOL     OW 4044   1.865   5.284   1.910  0.0851  0.3511 -0.3432
  715SOL    HW1 4045   1.945   5.234   1.891  0.3313  0.1829  1.0208
  715SOL    HW2 4046   1.879   5.369   1.867  1.1774  0.4620  0.1947
  716SOL     OW 4047   4.938   0.578   3.983  0.5144 -0.0459 -0.0313
  716SOL    HW1 4048   4.851   0.576   3.942 -0.6964  0.4656  2.3290
  716SOL    HW2 4049   4.969   0.488   3.978  0.3060 -0.0552 -1.7381
  717SOL     OW 4050   1.186   2.279   3.541  0.1010  0.2609 -0.5509
  717SOL    HW1 4051   1.118   2.344   3.557  1.3336  1.9329 -1.7612
  717SOL    HW2 4052   1.225   2.304   3.457 -0.3279 -2.9418 -1.8534
  718SOL     OW 4053   4.892   5.561   3.393  0.5624 -0.3870  0.2930
  718SOL    HW1 4054   4.858   5.609   3.318  0.4869 -0.7271  0.1069
  718SOL    HW2 4055   4.963   5.507   3.357 -0.3599 -1.5722  0.1959
  719SOL     OW 4056   4.172   4.709   1.974  0.0099 -0.0381  0.2032
  719SOL    HW1 4057   4.225   4.768   1.920  0.2214  0.3680  0.8428
  719SOL    HW2 4058   4.225   4.629   1.981 -0.6038 -0.6212 -1.2893
  720SOL     OW 4059   6.288   2.428   3.084  0.2071 -0.1080 -0.0208
  720SOL    HW1 4060   6.222   2.488   3.117  1.2849  0.7704  0.5934
  720SOL    HW2 4061   6.269   2.345   3.128  0.2552  0.4601  1.0943
  721SOL     OW 4062   3.436   2.195   2.269  0.5393  0.2550 -0.0120
  721SOL    HW1 4063   3.488   2.274   2.262  0.2812  0.4228 -0.0592
  721SOL    HW2 4064   3.485   2.138   2.328  1.0874  0.1595 -0.5484
  722SOL     OW 4065   4.552   4.383   0.495  0.7387 -0.3244 -0.4591
  722SOL    HW1 4066   4.575   4.374   0.587 -2.3120 -3.7002  0.2061
  722SOL    HW2 4067   4.486   4.453   0.493  0.4845 -0.5457  0.0246
  723SOL     OW 4068   2.658   0.847   3.761  0.1677 -0.0861 -0.0528
  723SOL    HW1 4069   2.703   0.807   3.835  0.9662  0.2626 -0.3322
  723SOL    HW2 4070   2.598   0.780   3.729  0.7347 -0.6871  0.1257
  724SOL     OW 4071   1.763   2.838   4.336  0.2888 -0.2705 -0.0657
  724SOL    HW1 4072   1.769   2.879   4.250  0.0048 -1.7902 -0.8526
  724SOL    HW2 4073   1.836   2.874   4.385  1.0621 -0.1280 -1.2845
  725SOL     OW 4074   3.543   1.828   1.059  0.8441 -0.7260  0.1691
  725SOL    HW1 4075   3.467   1.811   1.003  0.7976 -0.1776  0.0544
  725SOL    HW2 4076   3.505   1.849   1.145  0.9125 -1.5051  0.3933
  726SOL     OW 4077   5.091   6.252   0.886 -0.3132 -0.1639  0.1584
  726SOL    HW1 4078   5.153   6.195   0.931  1.3100  0.7987 -0.7435
  726SOL    HW2 4079   5.112   6.340   0.916 -1.9107  0.1232  0.5411
  727SOL     OW 4080   2.522   3.577   0.443 -0.0501 -0.0546 -0.2914
  727SOL    HW1 4081   2.498   3.585   0.351 -0.0622 -0.9202 -0.3680
  727SOL    HW2 4082   2.613   3.549   0.442  0.6474  1.9754 -0.0056
  728SOL     OW 4083   2.430   2.419   2.783 -0.0433  0.6742 -0.0912
  728SOL    HW1 4084   2.338   2.443   2.796 -0.5568 -1.3921  0.4244
  728SOL    HW2 4085   2.437   2.331   2.819  1.7345  0.0944 -1.6899
  729SOL     OW 4086   3.677   0.134   0.892  0.2332  0.2978  0.9511
  729SOL    HW1 4087   3.626   0.179   0.960 -0.3729 -0.6945  1.1740
  729SOL    HW2 4088   3.757   0.107   0.935  0.3261  0.6171  0.9806
  730SOL     OW 4089   0.953   1.575   2.049  0.0096  0.3821 -0.4381
  730SOL    HW1 4090   1.046   1.588   2.065  0.1490  0.1785 -1.0640
  730SOL    HW2 4091   0.913   1.578   2.136  0.7341 -0.6505 -0.0512
  731SOL     OW 4092   0.989   0.731   2.760  0.1133  0.0362 -0.2092
  731SOL    HW1 4093   1.044   0.719   2.682 -0.4360  2.7834 -1.1625
  731SOL    HW2 4094   1.044   0.782   2.820 -0.0394 -0.6426  0.5153
  732SOL     OW 4095   0.555   1.028   4.076  0.0430 -0.3301  0.0939
  732SOL    HW1 4096   0.494   0.986   4.138 -0.6957  2.7331  1.6274
  732SOL    HW2 4097   0.567   1.116   4.111  1.6763  0.7058 -2.8100
  733SOL     OW 4098   6.335   3.450   1.374 -0.0992  0.0753  0.2461
  733SOL    HW1 4099   6.403   3.398   1.331  0.4404  0.4681  0.6019
  733SOL    HW2 4100   6.354   3.541   1.348 -0.9579  0.1222 -0.2723
  734SOL     OW 4101   0.048   4.894   3.963 -0.4732  0.2571 -0.5130
  734SOL    HW1 4102   0.023   4.966   4.021  3.6716  1.2372  0.4046
  734SOL    HW2 4103   0.040   4.815   4.017 -1.2317  0.5427 -0.2046
  735SOL     OW 4104   5.806   1.571   0.151  0.1752  0.1469 -0.3251
  735SOL    HW1 4105   5.786   1.485   0.113  1.6038 -0.3085 -0.1128
  735SOL    HW2 4106   5.792   1.632   0.079 -0.4984 -0.2986 -0.5854
  736SOL     OW 4107   5.151   1.177   1.659 -0.1563 -0.8050  0.2372
  736SOL    HW1 4108   5.090   1.239   1.619 -0.0159 -1.3001 -0.7686
  736SOL    HW2 4109   5.125   1.174   1.751  0.3528  1.3690  0.5062
  737SOL     OW 4110   6.021   0.724   0.363 -0.4013  0.2554 -0.0798
  737SOL    HW1 4111   6.061   0.785   0.301  2.5046 -0.7684  0.6051
  737SOL    HW2 4112   5.936   0.763   0.383 -0.6923  1.5549 -3.2433
  738SOL     OW 4113   3.433   1.777   3.545  0.1127 -0.3072  0.7348
  738SOL    HW1 4114   3.371   1.795   3.475  1.5338  1.0224 -0.2532
  738SOL    HW2 4115   3.416   1.843   3.611 -0.1475 -0.5414  0.9035
  739SOL     OW 4116   3.983   1.377   0.193 -0.5770  0.0137  0.3310
  739SOL    HW1 4117   3.919   1.400   0.126  0.5160 -1.8574 -1.4607
  739SOL    HW2 4118   4.068   1.381   0.149  0.0475 -3.0924  0.9797
  740SOL     OW 4119   4.914   5.684   0.499 -0.0881  0.2860  0.3359
  740SOL    HW1 4120   4.969   5.716   0.428  0.4929  0.7959  0.9967
  740SOL    HW2 4121   4.853   5.755   0.516 -0.4056  0.0548  0.1592
  741SOL     OW 4122   3.295   0.437   4.478  0.1161 -0.0769 -0.0527
  741SOL    HW1 4123   3.315   0.352   4.438  0.6285 -0.8744  1.7953
  741SOL    HW2 4124   3.376   0.487   4.468  0.1538 -0.1725 -0.2435
  742SOL     OW 4125   1.509   1.617   2.690 -0.3621 -0.6490 -0.5245
  742SOL    HW1 4126   1.547   1.561   2.623  1.5773 -0.1473  0.0962
  742SOL    HW2 4127   1.443   1.669   2.643 -0.1351 -1.3975 -1.7035
  743SOL     OW 4128   1.511   3.651   3.344  0.2751  0.2074  0.1426
  743SOL    HW1 4129   1.601   3.616   3.346 -0.1294 -0.8437  0.7111
  743SOL    HW2 4130   1.521   3.739   3.309  1.8235  0.9343  2.2065
  744SOL     OW 4131   0.289   0.126   1.152  0.8045 -0.3534 -0.2301
  744SOL    HW1 4132   0.271   0.112   1.059  0.3457 -0.1487 -0.1769
  744SOL    HW2 4133   0.354   0.196   1.154 -0.8178  1.2191 -0.3436
  745SOL     OW 4134   2.239   5.390   0.453 -0.0812  0.2883 -0.1341
  745SOL    HW1 4135   2.152   5.393   0.492 -0.1072  0.2392 -0.1883
  745SOL    HW2 4136   2.231   5.438   0.371  0.2728  1.4655  0.4995
  746SOL     OW 4137   2.794   5.993   4.243 -0.1560  0.0181 -0.0607
  746SOL    HW1 4138   2.743   6.051   4.186  1.4025 -1.0290 -2.6870
  746SOL    HW2 4139   2.824   6.050   4.314 -3.2003  1.1116  0.5178
  747SOL     OW 4140   3.631   4.183   0.200 -0.0108 -0.5750  0.7775
  747SOL    HW1 4141   3.600   4.140   0.280  1.5750  0.2127  1.8630
  747SOL    HW2 4142   3.584   4.266   0.197 -0.9832 -1.1211  0.1900
  748SOL     OW 4143   3.539   4.449   3.780 -0.0829  0.0892 -0.0084
  748SOL    HW1 4144   3.585   4.530   3.804 -0.7093  0.4442  0.0185
  748SOL    HW2 4145   3.605   4.381   3.788  0.7781  0.7520 -1.1493
  749SOL     OW 4146   2.180   2.289   0.579 -0.0738 -0.0191  0.0380
  749SOL    HW1 4147   2.160   2.299   0.672  3.4323 -1.0051  1.0222
  749SOL    HW2 4148   2.207   2.377   0.551 -0.3349  0.1010  0.1598
  750SOL     OW 4149   2.558   4.255   2.039 -0.6842  0.2846 -0.0150
  750SOL    HW1 4150   2.621   4.278   1.971 -0.1597  1.4321  0.8055
  750SOL    HW2 4151   2.527   4.340   2.072 -0.2405 -0.2077  1.7722
  751SOL     OW 4152   5.947   2.860   3.163  0.5866  0.2419 -0.6937
  751SOL    HW1 4153   6.003   2.782   3.164  0.0508 -0.1833  1.3603
  751SOL    HW2 4154   5.858   2.825   3.159  0.3673  0.8953 -3.3889
  752SOL     OW 4155   0.920   0.539   0.318  0.2265  0.1929 -0.4770
  752SOL    HW1 4156   0.880   0.626   0.326  0.5760  0.4133 -1.0587
  752SOL    HW2 4157   0.984   0.549   0.248  1.1047 -0.2366  0.2519
  753SOL     OW 4158   1.765   1.012   4.028  0.5047  0.0076  0.1763
  753SOL    HW1 4159   1.827   1.006   3.956  0.2770  0.2721 -0.0421
  753SOL    HW2 4160   1.773   1.102   4.060 -1.7717  0.9889 -1.6825
  754SOL     OW 4161   3.715   1.521   1.355 -0.3626 -0.3159 -0.1890
  754SOL    HW1 4162   3.685   1.595   1.408 -4.0584 -0.3988 -1.8489
  754SOL    HW2 4163   3.713   1.446   1.413  0.3783  0.3400  0.7148
  755SOL     OW 4164   2.457   1.026   0.842 -0.1150  0.0482  0.5878
  755SOL    HW1 4165   2.373   1.010   0.884  0.2509 -0.2663  1.2192
  755SOL    HW2 4166   2.438   1.026   0.749 -1.1156  1.7229  0.7478
  756SOL     OW 4167   3.570   0.570   3.595 -0.3459 -0.1763 -0.0155
  756SOL    HW1 4168   3.559   0.475   3.605 -1.3944 -0.0257  0.3452
  756SOL    HW2 4169   3.581   0.603   3.684  0.5291 -0.0136 -0.1810
  757SOL     OW 4170   2.208   3.307   1.304  0.6178  0.5504  0.2060
  757SOL    HW1 4171   2.160   3.272   1.379  0.6074 -0.7261 -0.3594
  757SOL    HW2 4172   2.232   3.396   1.329 -0.8060  0.7198  1.0665
  758SOL     OW 4173   1.494   2.312   2.006 -0.4820 -0.4151  0.3986
  758SOL    HW1 4174   1.569   2.293   1.950 -0.8448 -2.2326  0.4778
  758SOL    HW2 4175   1.422   2.327   1.944 -0.3359  0.0693  0.3441
  759SOL     OW 4176   4.713   1.066   1.695 -0.4462 -0.0796  0.1706
  759SOL    HW1 4177   4.784   1.047   1.633  0.6377  1.0501  1.0303
  759SOL    HW2 4178   4.707   1.161   1.696 -0.8497 -0.1048  1.3668
  760SOL     OW 4179   2.801   0.962   4.075 -0.8823 -0.5757  0.3781
  760SOL    HW1 4180   2.857   1.031   4.111  0.2390 -1.0690 -0.3507
  760SOL    HW2 4181   2.712   0.990   4.096 -0.3422 -1.1118  4.0859
  761SOL     OW 4182   0.233   0.747   2.641 -0.1173  0.8809 -0.1450
  761SOL    HW1 4183   0.301   0.701   2.690  0.2965  0.5097 -1.0393
  761SOL    HW2 4184   0.212   0.823   2.695  1.1040  1.0757  0.0883
  762SOL     OW 4185   5.142   4.023   3.019 -0.1651  0.6502  0.7460
  762SOL    HW1 4186   5.079   4.014   3.090  0.6141 -1.3131  1.2426
  762SOL    HW2 4187   5.170   3.934   2.999 -0.5704  1.0635 -2.2783
  763SOL     OW 4188   5.029   1.493   0.624 -0.5833 -0.5766 -0.2808
  763SOL    HW1 4189   4.937   1.480   0.648 -0.4628  0.5417  0.9328
  763SOL    HW2 4190   5.035   1.585   0.598  0.2289 -0.5739 -0.1274
  764SOL     OW 4191   4.926   2.237   3.743 -0.0460  0.2039 -0.0577
  764SOL    HW1 4192   4.849   2.201   3.698 -0.6690  0.8032  0.5080
  764SOL    HW2 4193   4.958   2.165   3.797 -1.1946  0.4387  0.9512
  765SOL     OW 4194   0.453   0.411   2.563 -0.6501  0.1464 -0.7088
  765SOL    HW1 4195   0.499   0.360   2.497  0.4869  0.6635 -0.3423
  765SOL    HW2 4196   0.368   0.430   2.523 -0.5341 -0.7692 -1.4329
  766SOL     OW 4197   6.089   4.499   3.151  0.1288 -0.0104 -0.0474
  766SOL    HW1 4198   6.134   4.564   3.097 -0.6445  0.0574 -0.6267
  766SOL    HW2 4199   6.141   4.419   3.140  0.8038  0.3718  0.2761
  767SOL     OW 4200   0.269   5.784   0.694 -0.1087  0.2075 -0.2049
  767SOL    HW1 4201   0.263   5.816   0.603 -3.2575 -1.4674 -0.7278
  767SOL    HW2 4202   0.271   5.689   0.685 -2.4986 -0.0716  1.4658
  768SOL     OW 4203   4.706   6.058   0.302 -0.5204 -0.0776 -0.0619
  768SOL    HW1 4204   4.628   6.113   0.293  1.2762  2.8968  0.9325
  768SOL    HW2 4205   4.681   5.989   0.363 -2.1664  1.2262  0.8064
  769SOL     OW 4206   1.101   5.423   2.320 -0.4165 -0.0189  0.2611
  769SOL    HW1 4207   1.128   5.370   2.245  0.4930  0.7675  0.0113
  769SOL    HW2 4208   1.037   5.369   2.366 -0.7448 -0.6475 -0.8969
  770SOL     OW 4209   5.782   5.317   1.536 -0.3468 -0.2249 -0.1028
  770SOL    HW1 4210   5.776   5.408   1.507 -0.5219  0.2110  1.2171
  770SOL    HW2 4211   5.874   5.305   1.559  0.2712 -1.2209 -2.7381
  771SOL     OW 4212   1.429   3.275   2.082  0.1998  0.0590 -0.5584
  771SOL    HW1 4213   1.382   3.192   2.095 -0.2669  0.3472 -0.3829
  771SOL    HW2 4214   1.429   3.316   2.168  2.7505 -0.9346  0.0207
  772SOL     OW 4215   5.839   5.696   3.318  0.2348  0.3226 -0.2601
  772SOL    HW1 4216   5.768   5.728   3.373 -0.3170  0.4089 -1.0001
  772SOL    HW2 4217   5.794   5.648   3.248  0.9585 -0.5283 -0.1509
  773SOL     OW 4218   2.379   3.789   1.943  0.9324  0.0037 -0.4102
  773SOL    HW1 4219   2.441   3.861   1.931  1.6256 -0.5890 -0.3834
  773SOL    HW2 4220   2.296   3.833   1.964  1.1853  0.8189 -1.0776
  774SOL     OW 4221   4.272   5.118   0.306 -0.8693 -0.1005 -0.7311
  774SOL    HW1 4222   4.261   5.077   0.391 -0.1067 -0.9063 -1.0101
  774SOL    HW2 4223   4.349   5.174   0.316  0.3552 -1.6095 -1.3862
  775SOL     OW 4224   3.322   1.704   0.921  0.1270  0.1421  0.7682
  775SOL    HW1 4225   3.341   1.621   0.966 -0.4439  0.7897  2.2769
  775SOL    HW2 4226   3.252   1.744   0.973 -0.4347  1.0381 -0.6186
  776SOL     OW 4227   5.017   2.706   4.051 -0.1914 -0.4126  0.0340
  776SOL    HW1 4228   4.923   2.702   4.068 -0.1907 -0.0207  0.1358
  776SOL    HW2 4229   5.057   2.704   4.138 -0.0900 -0.9239 -0.0217
  777SOL     OW 4230   1.200   1.219   3.798 -0.1757 -0.2096 -0.5443
  777SOL    HW1 4231   1.182   1.230   3.891 -0.8995  0.7877 -0.7836
  777SOL    HW2 4232   1.294   1.237   3.789  0.6141 -3.2180  0.3808
  778SOL     OW 4233   0.060   3.090   1.662 -0.1861 -0.6541 -0.6867
  778SOL    HW1 4234   0.080   3.080   1.755  0.7268  0.4930 -0.7376
  778SOL    HW2 4235  -0.008   3.157   1.659  1.1322  0.7216 -0.9270
  779SOL     OW 4236   2.446   4.814   0.889  0.0025 -0.3248 -0.3994
  779SOL    HW1 4237   2.390   4.856   0.823 -0.0545  1.2004  0.5665
  779SOL    HW2 4238   2.402   4.731   0.908 -0.4172 -0.4163 -1.6663
  780SOL     OW 4239   0.372   2.074   2.070 -0.5802  0.5294 -0.2222
  780SOL    HW1 4240   0.338   2.102   2.155  1.7551  1.8857  0.3768
  780SOL    HW2 4241   0.379   1.979   2.077 -0.5645  0.6063  1.0738
  781SOL     OW 4242   4.604   3.620   4.466  0.5038  0.4523 -0.7600
  781SOL    HW1 4243   4.661   3.664   4.403  2.7495 -0.7004  0.3358
  781SOL    HW2 4244   4.626   3.658   4.551  0.6486 -0.9482 -0.1341
  782SOL     OW 4245   2.995   3.530   3.790  0.6185 -0.8479 -0.4970
  782SOL    HW1 4246   2.991   3.446   3.835  1.1274 -0.8448 -0.4377
  782SOL    HW2 4247   2.959   3.592   3.854  1.7488 -0.7762  0.0952
  783SOL     OW 4248   4.558   4.989   3.278  0.0337  0.0416  0.5019
  783SOL    HW1 4249   4.637   5.036   3.253 -0.0271 -0.7387 -1.2918
  783SOL    HW2 4250   4.586   4.929   3.347  1.2421 -0.9324 -0.7944
  784SOL     OW 4251   3.826   2.108   4.350 -0.1023  0.5641 -0.2622
  784SOL    HW1 4252   3.888   2.058   4.404  0.4969 -0.8577 -2.1713
  784SOL    HW2 4253   3.843   2.079   4.261 -0.6343  3.2849 -1.3535
  785SOL     OW 4254   2.755   5.229   1.460  0.1466 -0.4079  0.7099
  785SOL    HW1 4255   2.796   5.291   1.399 -2.7999 -0.1482 -1.1824
  785SOL    HW2 4256   2.826   5.170   1.484  2.0124  0.9556 -1.0588
  786SOL     OW 4257   5.978   3.086   3.888 -0.0965  0.0934  0.2177
  786SOL    HW1 4258   5.919   3.067   3.961 -0.5480 -1.0798 -0.4251
  786SOL    HW2 4259   5.928   3.062   3.810  1.5552 -1.8920 -0.3068
  787SOL     OW 4260   3.228   6.370   0.266 -0.2185  0.6285  0.1702
  787SOL    HW1 4261   3.213   6.285   0.307 -1.5504  1.2419  1.0048
  787SOL    HW2 4262   3.312   6.360   0.221 -0.4450 -1.1870  0.0720
  788SOL     OW 4263   3.263   3.827   2.440  0.8032 -0.0783  0.1810
  788SOL    HW1 4264   3.268   3.737   2.407  0.1292 -0.9060  2.1913
  788SOL    HW2 4265   3.171   3.850   2.432  1.2002  1.0992 -1.8043
  789SOL     OW 4266   1.123   1.966   2.287 -0.1154 -0.7447  0.2042
  789SOL    HW1 4267   1.150   2.032   2.223 -0.3051 -0.9009 -0.0347
  789SOL    HW2 4268   1.194   1.901   2.286 -0.6253 -1.2980 -0.6247
  790SOL     OW 4269   5.866   1.237   3.272 -0.0302 -0.3730  0.5042
  790SOL    HW1 4270   5.798   1.259   3.209  2.0790  2.3701 -1.0333
  790SOL    HW2 4271   5.826   1.253   3.357 -1.7045 -0.1989 -0.2685
  791SOL     OW 4272   4.130   5.821   2.487 -0.1379  0.6282 -0.1103
  791SOL    HW1 4273   4.193   5.774   2.543  0.7240  0.6524 -1.0343
  791SOL    HW2 4274   4.102   5.896   2.540  0.5117  0.5434  0.3680
  792SOL     OW 4275   0.279   0.680   1.601 -0.1775 -1.0198  0.3930
  792SOL    HW1 4276   0.327   0.746   1.652  0.6525 -1.8394  0.7055
  792SOL    HW2 4277   0.229   0.631   1.667 -0.4222 -1.0013  0.2208
  793SOL     OW 4278   0.502   1.911   1.578  0.3561 -0.2259  0.2485
  793SOL    HW1 4279   0.488   2.004   1.558  0.3187 -0.0470  1.0636
  793SOL    HW2 4280   0.498   1.907   1.673  0.7434 -1.0089  0.2342
  794SOL     OW 4281   1.169   1.571   3.262 -0.4032 -0.4428 -0.2358
  794SOL    HW1 4282   1.086   1.605   3.295 -0.3609 -0.9716  0.4201
  794SOL    HW2 4283   1.236   1.615   3.315 -0.3070 -0.7403 -0.1069
  795SOL     OW 4284   5.100   5.218   1.552 -0.2411 -0.0917  0.2570
  795SOL    HW1 4285   5.042   5.152   1.590 -0.1182  0.2933  1.1498
  795SOL    HW2 4286   5.097   5.290   1.615  1.9562 -0.4310  0.8093
  796SOL     OW 4287   3.915   0.294   4.474  0.4397  0.3385  0.0328
  796SOL    HW1 4288   3.954   0.358   4.414  0.8967  1.2106  1.2168
  796SOL    HW2 4289   3.956   0.313   4.558  0.3587 -1.3364  0.4785
  797SOL     OW 4290   3.091   0.234   3.049  0.1989 -0.5564 -0.0919
  797SOL    HW1 4291   3.098   0.155   3.103  1.2424 -1.4051 -1.3954
  797SOL    HW2 4292   2.997   0.247   3.039 -0.0692 -0.0164  2.3506
  798SOL     OW 4293   1.686   4.540   1.356 -0.5094  0.0122  0.2319
  798SOL    HW1 4294   1.674   4.635   1.366 -1.5926 -0.3479  4.0906
  798SOL    HW2 4295   1.775   4.524   1.387 -0.7301 -0.2952  0.7334
  799SOL     OW 4296   3.319   4.746   2.502 -0.5924  1.0206 -0.0066
  799SOL    HW1 4297   3.377   4.740   2.578  0.0070  0.1161 -0.5321
  799SOL    HW2 4298   3.243   4.796   2.535 -2.0678 -2.3500  2.3197
  800SOL     OW 4299   3.237   3.945   3.648 -0.1106  0.0489  0.0545
  800SOL    HW1 4300   3.256   3.936   3.741  1.4377  1.9582 -0.0091
  800SOL    HW2 4301   3.288   3.876   3.606  3.1926  2.1245  0.3061
  801SOL     OW 4302   5.380   5.955   2.873 -0.1476 -0.3172 -0.0148
  801SOL    HW1 4303   5.405   6.046   2.858  0.6443 -0.7290 -1.3459
  801SOL    HW2 4304   5.319   5.934   2.802 -0.2580 -0.8556  0.2276
  802SOL     OW 4305   0.430   0.608   0.475 -0.0190  0.1032  0.6868
  802SOL    HW1 4306   0.392   0.568   0.396  0.3366  1.3094 -0.1355
  802SOL    HW2 4307   0.357   0.612   0.537 -0.2463 -1.0860  0.5146
  803SOL     OW 4308   5.045   3.503   1.690 -0.9341  0.4907 -0.4389
  803SOL    HW1 4309   5.139   3.504   1.709 -0.4572 -2.8834 -1.9693
  803SOL    HW2 4310   5.037   3.543   1.604 -0.8197  0.2058 -0.5815
  804SOL     OW 4311   2.924   1.936   3.451  0.4901 -0.4756 -0.0325
  804SOL    HW1 4312   2.937   1.877   3.525  1.0372  0.8626  0.9796
  804SOL    HW2 4313   2.831   1.928   3.430  0.9708 -3.4879 -1.5473
  805SOL     OW 4314   4.000   2.909   0.135 -0.0305  0.3799  0.1083
  805SOL    HW1 4315   3.984   2.864   0.052  2.7010 -0.9465  0.1909
  805SOL    HW2 4316   4.081   2.871   0.168  0.4283  2.7932  2.0914
  806SOL     OW 4317   2.580   1.336   3.754 -0.0319  0.1183  0.3283
  806SOL    HW1 4318   2.551   1.246   3.740 -2.4135  0.6146  1.6427
  806SOL    HW2 4319   2.662   1.328   3.802 -0.2186 -1.3598  0.4265
  807SOL     OW 4320   1.720   3.106   4.492  0.0947 -0.2719  0.2797
  807SOL    HW1 4321   1.677   3.024   4.471  0.3490 -0.3678  0.1242
  807SOL    HW2 4322   1.713   3.115   4.587 -0.8328  0.0294  0.1903
  808SOL     OW 4323   4.143   2.596   3.957 -0.0316 -0.2314 -0.3818
  808SOL    HW1 4324   4.202   2.628   4.024 -0.6465 -0.7559  0.4275
  808SOL    HW2 4325   4.169   2.642   3.877  0.6167  0.4992  0.2464
  809SOL     OW 4326   5.856   2.544   3.665 -0.4041  0.7699 -0.1537
  809SOL    HW1 4327   5.892   2.515   3.749 -0.6349 -0.5331 -0.4748
  809SOL    HW2 4328   5.892   2.631   3.651  0.3616  0.6256  0.8629
  810SOL     OW 4329   1.795   0.187   0.438  0.0320 -0.2040 -0.0854
  810SOL    HW1 4330   1.776   0.275   0.471 -0.1213 -0.0852 -0.4880
  810SOL    HW2 4331   1.883   0.167   0.473  0.2541  0.2844 -0.3568
  811SOL     OW 4332   5.335   4.997   1.012  0.4587  0.2464 -0.4728
  811SOL    HW1 4333   5.406   5.003   0.948  1.2702  0.3103  0.4113
  811SOL    HW2 4334   5.372   5.034   1.092  0.8203 -3.1882  1.1535
  812SOL     OW 4335   5.840   2.240   3.677 -0.3308 -1.0134 -0.0342
  812SOL    HW1 4336   5.755   2.283   3.665 -0.4322 -1.2908 -0.3392
  812SOL    HW2 4337   5.890   2.299   3.733 -1.2111 -1.4948  1.3049
  813SOL     OW 4338   2.476   3.140   2.958  0.7834  0.4927  0.1557
  813SOL    HW1 4339   2.514   3.223   2.928 -0.3505  1.0679  0.2452
  813SOL    HW2 4340   2.438   3.161   3.043 -0.7638  0.2628 -0.4506
  814SOL     OW 4341   3.521   2.405   1.095 -0.3427  0.7769 -0.2410
  814SOL    HW1 4342   3.533   2.314   1.122  2.3995  1.0665 -0.2042
  814SOL    HW2 4343   3.430   2.410   1.068 -0.8216 -1.7405  0.6319
  815SOL     OW 4344   0.295   1.946   4.545  0.1780 -0.0446 -0.0852
  815SOL    HW1 4345   0.289   1.853   4.523  2.6304 -0.6742  1.4710
  815SOL    HW2 4346   0.277   1.949   4.639 -0.9662  1.2315 -0.3234
  816SOL     OW 4347   4.954   0.419   1.961 -0.8567 -0.1218  0.0749
  816SOL    HW1 4348   4.982   0.495   2.013  1.1583  0.3161 -1.5469
  816SOL    HW2 4349   4.995   0.344   2.004 -0.0137  0.1193 -0.3053
  817SOL     OW 4350   5.693   0.524   3.783  0.7959  0.1430  0.0572
  817SOL    HW1 4351   5.615   0.470   3.793  2.8582 -2.9071  1.4992
  817SOL    HW2 4352   5.698   0.542   3.689  0.4309 -3.1653 -0.7366
  818SOL     OW 4353   0.709   4.443   4.504  0.6429  0.1163 -0.4569
  818SOL    HW1 4354   0.628   4.487   4.477 -0.2977  0.1269  2.0644
  818SOL    HW2 4355   0.772   4.514   4.518  0.4247  0.3050 -0.4353
  819SOL     OW 4356   5.772   5.980   4.447 -0.6664  0.9741 -0.1703
  819SOL    HW1 4357   5.795   5.945   4.361  0.7144 -0.2553  0.6442
  819SOL    HW2 4358   5.712   5.916   4.484  1.2819 -0.2821  1.0247
  820SOL     OW 4359   1.458   1.489   2.965 -0.5658  0.2023  0.0977
  820SOL    HW1 4360   1.475   1.397   2.984  1.0179  0.7428  1.5035
  820SOL    HW2 4361   1.478   1.498   2.872  0.6871 -0.5910  0.2682
  821SOL     OW 4362   2.390   0.586   0.093  0.3510  0.5864 -0.2447
  821SOL    HW1 4363   2.467   0.533   0.114  0.0863  0.0510 -0.5871
  821SOL    HW2 4364   2.421   0.645   0.024  0.1163 -0.5670 -1.3750
  822SOL     OW 4365   3.705   2.242   2.114 -0.3405 -0.2057 -0.4886
  822SOL    HW1 4366   3.616   2.239   2.079 -0.0477  0.7110 -1.3414
  822SOL    HW2 4367   3.759   2.199   2.047 -0.2324 -1.5012  0.3908
  823SOL     OW 4368   2.404   0.303   2.730  0.0026 -0.3220 -0.3879
  823SOL    HW1 4369   2.370   0.392   2.738  0.6005 -0.2325  2.2901
  823SOL    HW2 4370   2.492   0.313   2.696 -0.3346 -0.0009 -1.1765
  824SOL     OW 4371   0.447   2.064   1.226 -0.0942  0.2723  0.1237
  824SOL    HW1 4372   0.517   2.002   1.205 -0.1099 -0.2284  1.4148
  824SOL    HW2 4373   0.375   2.041   1.168 -0.7660 -2.1691  1.7789
  825SOL     OW 4374   3.978   0.589   2.295  0.3600 -0.3573 -0.2918
  825SOL    HW1 4375   4.012   0.505   2.264  1.4082  0.1750 -0.6320
  825SOL    HW2 4376   3.886   0.572   2.314 -0.1483 -0.9563 -2.8764
  826SOL     OW 4377   2.020   1.731   3.428  0.0688 -0.0802 -0.5345
  826SOL    HW1 4378   2.021   1.652   3.374  0.6486 -0.0762 -0.5330
  826SOL    HW2 4379   2.106   1.732   3.470  0.0809  0.5782 -0.5708
  827SOL     OW 4380   3.105   2.279   3.612  0.0936  0.4746  0.6082
  827SOL    HW1 4381   3.097   2.193   3.653  0.8362 -0.7977 -1.7246
  827SOL    HW2 4382   3.018   2.296   3.574  0.5164 -0.2709 -0.7427
  828SOL     OW 4383   5.297   1.069   0.933  0.4133  0.2133 -0.1752
  828SOL    HW1 4384   5.290   1.039   1.024  0.9885 -0.1286 -0.2439
  828SOL    HW2 4385   5.225   1.132   0.924 -0.4748 -0.7245  0.1295
  829SOL     OW 4386   0.688   6.404   1.282 -0.0275  0.0118  0.3594
  829SOL    HW1 4387   0.734   6.327   1.249 -0.2864 -0.0485  0.1283
  829SOL    HW2 4388   0.597   6.389   1.256  0.2891  1.5395 -1.8660
  830SOL     OW 4389   4.875   3.328   0.976 -0.1676 -0.3117 -0.8982
  830SOL    HW1 4390   4.913   3.411   0.948  1.7681 -1.0718 -0.6712
  830SOL    HW2 4391   4.868   3.276   0.896 -2.3313  0.3613 -1.2176
  831SOL     OW 4392   0.703   1.333   0.453 -0.3354 -0.0057  0.1674
  831SOL    HW1 4393   0.642   1.392   0.497 -3.2262 -2.7991  0.2981
  831SOL    HW2 4394   0.741   1.281   0.524  0.5284  0.2257 -0.1130
  832SOL     OW 4395   6.023   0.935   2.600 -0.2134 -0.2807  0.1739
  832SOL    HW1 4396   6.057   1.024   2.600 -0.3251 -0.1697  2.9069
  832SOL    HW2 4397   5.930   0.945   2.581 -0.4290  0.3101  1.4696
  833SOL     OW 4398   1.663   2.596   2.175 -0.1084 -0.1363  0.1690
  833SOL    HW1 4399   1.705   2.624   2.257 -2.9239  0.8600  1.4070
  833SOL    HW2 4400   1.596   2.534   2.202 -1.6784  0.8540 -1.2367
  834SOL     OW 4401   2.629   1.653   3.964  0.1171  0.2286  0.4417
  834SOL    HW1 4402   2.560   1.597   4.001  0.9150 -0.7534  0.4808
  834SOL    HW2 4403   2.583   1.709   3.902 -0.2950 -3.0635 -2.5536
  835SOL     OW 4404   0.406   4.263   4.485 -0.2803 -0.3440  0.8706
  835SOL    HW1 4405   0.374   4.339   4.435  0.6137 -0.2760  0.3668
  835SOL    HW2 4406   0.330   4.206   4.494 -0.5595 -0.1743 -0.2426
  836SOL     OW 4407   0.107   6.415   0.494  0.6793 -0.2433  0.2736
  836SOL    HW1 4408   0.200   6.421   0.517  0.5208 -0.3752  0.9622
  836SOL    HW2 4409   0.060   6.445   0.572  0.1458  0.1528 -0.1900
  837SOL     OW 4410   3.360   4.310   4.247 -0.3688 -0.5266  0.1518
  837SOL    HW1 4411   3.386   4.392   4.206  0.2085 -0.3159  0.9083
  837SOL    HW2 4412   3.294   4.335   4.311 -1.0079 -0.8054 -0.3920
  838SOL     OW 4413   4.265   4.168   1.874 -0.1503 -0.2239 -0.3453
  838SOL    HW1 4414   4.221   4.110   1.811  1.1565  0.1074 -1.6140
  838SOL    HW2 4415   4.358   4.145   1.867  0.2795  1.3399 -0.1567
  839SOL     OW 4416   0.244   1.438   3.438  0.2302 -0.1428  0.4304
  839SOL    HW1 4417   0.214   1.352   3.466  1.6101 -1.3887 -1.6623
  839SOL    HW2 4418   0.214   1.446   3.347 -1.5911  2.4927  1.1304
  840SOL     OW 4419   3.536   0.365   3.078 -0.0555 -0.5160 -0.0060
  840SOL    HW1 4420   3.529   0.332   2.988  0.6499  2.5401 -1.2988
  840SOL    HW2 4421   3.447   0.390   3.101 -0.1714 -0.9339  0.0161
  841SOL     OW 4422   1.252   2.012   0.639 -0.2853  0.2211 -0.5412
  841SOL    HW1 4423   1.240   1.999   0.545  2.4776 -1.3603 -0.7904
  841SOL    HW2 4424   1.345   2.035   0.648  0.3077 -2.5980  1.9849
  842SOL     OW 4425   4.203   0.968   0.325  0.7793 -0.0084 -0.3647
  842SOL    HW1 4426   4.167   0.918   0.398  3.4009  0.3715  1.3649
  842SOL    HW2 4427   4.298   0.968   0.341  1.3436  1.2269 -3.0815
  843SOL     OW 4428   1.272   5.168   1.097 -0.1652  0.3751 -0.3050
  843SOL    HW1 4429   1.321   5.238   1.054 -0.2885  0.5722 -0.1272
  843SOL    HW2 4430   1.330   5.092   1.093  0.8269  0.9806  1.2662
  844SOL     OW 4431   3.099   1.689   2.387 -0.1330 -1.1178 -0.5677
  844SOL    HW1 4432   3.064   1.775   2.362  0.7631 -0.5990 -0.0933
  844SOL    HW2 4433   3.043   1.660   2.458 -0.3590 -0.8644 -0.6424
  845SOL     OW 4434   5.250   4.165   2.583 -0.7611  0.3475  0.1073
  845SOL    HW1 4435   5.342   4.189   2.579  0.9289 -4.2266  3.5879
  845SOL    HW2 4436   5.221   4.194   2.670 -2.2216  0.4555 -0.3846
  846SOL     OW 4437   2.692   3.271   0.751  0.6444 -0.0484 -0.1347
  846SOL    HW1 4438   2.646   3.354   0.742  1.3580  0.4551  0.7671
  846SOL    HW2 4439   2.668   3.239   0.837  2.6173  0.6559  0.7374
  847SOL     OW 4440   0.447   5.548   3.230  0.6976 -0.0524 -0.3186
  847SOL    HW1 4441   0.487   5.575   3.313  0.8035  1.9982 -1.0013
  847SOL    HW2 4442   0.357   5.527   3.253  0.2672  2.0531  0.0956
  848SOL     OW 4443   0.580   5.758   0.793  0.0316 -0.0145  0.0970
  848SOL    HW1 4444   0.566   5.746   0.699  0.7515 -0.1174 -0.0036
  848SOL    HW2 4445   0.541   5.680   0.833  0.4774 -0.3922 -0.1881
  849SOL     OW 4446   1.639   2.149   0.354 -0.0784  0.0605  0.6504
  849SOL    HW1 4447   1.596   2.138   0.269 -2.3467 -0.1431  1.7648
  849SOL    HW2 4448   1.609   2.074   0.406  1.2353  0.1990  1.6682
  850SOL     OW 4449   3.959   5.271   1.742  0.5146  0.1055  0.3929
  850SOL    HW1 4450   3.959   5.202   1.675 -1.1144 -0.8630  1.3139
  850SOL    HW2 4451   3.932   5.226   1.822 -1.1802  1.8970  0.8992
  851SOL     OW 4452   6.246   4.972   1.146  0.2422  0.0439 -0.1258
  851SOL    HW1 4453   6.319   4.963   1.084 -0.7706  0.7410 -1.4774
  851SOL    HW2 4454   6.188   4.899   1.126  1.5487 -1.8529  2.4606
  852SOL     OW 4455   4.474   6.380   0.314  0.4243  0.8518  0.6314
  852SOL    HW1 4456   4.521   6.460   0.292  2.7232 -0.5569 -0.0333
  852SOL    HW2 4457   4.444   6.394   0.404 -0.9154  3.1300 -0.1106
  853SOL     OW 4458   1.468   0.516   1.779  0.1980 -0.3354 -0.2924
  853SOL    HW1 4459   1.474   0.544   1.870 -0.2379  0.9844 -0.6339
  853SOL    HW2 4460   1.382   0.475   1.772 -1.4216  2.7757 -0.8280
  854SOL     OW 4461   2.127   3.409   1.061 -0.0837 -0.2752 -0.1373
  854SOL    HW1 4462   2.167   3.370   1.139 -1.2746 -1.2174  0.0342
  854SOL    HW2 4463   2.171   3.494   1.052 -0.2529  0.0880  1.8686
  855SOL     OW 4464   2.853   5.043   0.414  0.3721  0.0305 -0.0073
  855SOL    HW1 4465   2.942   5.011   0.431  0.4154 -0.1608 -0.5752
  855SOL    HW2 4466   2.801   5.010   0.487  0.8054  0.3129  0.4384
  856SOL     OW 4467   3.776   2.026   3.424  0.8969  0.8206 -0.5993
  856SOL    HW1 4468   3.749   1.953   3.480 -1.3868  0.9817 -1.3977
  856SOL    HW2 4469   3.816   2.089   3.484  0.8512 -0.1180  0.4405
  857SOL     OW 4470   4.988   2.809   1.842 -0.0221 -0.2442 -0.1502
  857SOL    HW1 4471   4.918   2.873   1.831 -0.6413 -0.8818  0.0011
  857SOL    HW2 4472   5.058   2.840   1.785 -0.7886 -0.1081 -1.0307
  858SOL     OW 4473   4.817   1.560   3.475  0.0110 -0.1162  0.2905
  858SOL    HW1 4474   4.866   1.638   3.451  0.7663 -0.2317  1.4145
  858SOL    HW2 4475   4.792   1.521   3.391  0.6797  0.6708 -0.2894
  859SOL     OW 4476   4.248   5.862   4.525  0.3897 -0.1390  0.1599
  859SOL    HW1 4477   4.165   5.903   4.502 -0.0041 -0.8348  0.3331
  859SOL    HW2 4478   4.313   5.911   4.475 -0.1151  0.4385  0.0569
  860SOL     OW 4479   1.672   4.181   1.281  0.7433 -0.0246  0.6098
  860SOL    HW1 4480   1.677   4.243   1.208  0.4030  1.0890  1.5107
  860SOL    HW2 4481   1.698   4.097   1.242  0.1495  0.4475 -0.8901
  861SOL     OW 4482   3.746   6.195   1.247 -1.0167  0.0570 -0.7110
  861SOL    HW1 4483   3.709   6.150   1.323  0.2258 -0.1770 -0.2204
  861SOL    HW2 4484   3.831   6.153   1.233 -0.9759  0.4876 -1.8845
  862SOL     OW 4485   4.856   4.317   3.161 -0.0198 -0.0671  0.0209
  862SOL    HW1 4486   4.805   4.383   3.208 -0.5147 -0.6162  0.2682
  862SOL    HW2 4487   4.921   4.367   3.112  1.5204  0.4936  2.4260
  863SOL     OW 4488   6.190   3.344   3.793 -0.0058  0.0963 -0.2821
  863SOL    HW1 4489   6.252   3.276   3.767 -0.7557 -0.1973 -1.3374
  863SOL    HW2 4490   6.236   3.426   3.776  0.0722 -0.1192 -1.1303
  864SOL     OW 4491   5.323   4.267   3.337  0.2247 -0.0968 -0.1850
  864SOL    HW1 4492   5.311   4.316   3.256 -1.3016  0.9668  0.6350
  864SOL    HW2 4493   5.237   4.230   3.356  0.1021  1.0546  1.7767
  865SOL     OW 4494   5.881   2.168   3.404  0.2537  0.1339  0.2297
  865SOL    HW1 4495   5.910   2.160   3.495  1.0805  1.2743  0.0869
  865SOL    HW2 4496   5.894   2.260   3.383 -0.8383  0.0837 -0.7564
  866SOL     OW 4497   3.153   2.463   3.231  0.1022  0.1730 -0.2043
  866SOL    HW1 4498   3.211   2.438   3.303 -0.0835 -3.2605 -1.0489
  866SOL    HW2 4499   3.210   2.465   3.154 -0.1655  1.1276 -0.3856
  867SOL     OW 4500   2.150   0.143   1.001  0.2380  0.1444 -1.0501
  867SOL    HW1 4501   2.197   0.146   1.084 -0.1762  1.3143 -0.8303
  867SOL    HW2 4502   2.218   0.128   0.935  0.4577 -1.7671 -0.4487
  868SOL     OW 4503   5.451   5.805   4.030 -0.4674 -0.2068  0.3349
  868SOL    HW1 4504   5.462   5.852   3.947 -0.3204 -0.3874  0.2503
  868SOL    HW2 4505   5.482   5.716   4.011 -0.9188 -0.3887  0.4448
  869SOL     OW 4506   2.948   1.189   0.953  0.3520 -0.9104  0.5029
  869SOL    HW1 4507   3.013   1.257   0.936 -2.4012  1.5586 -1.2193
  869SOL    HW2 4508   2.929   1.152   0.866 -2.2883  0.3222  0.4527
  870SOL     OW 4509   2.814   1.603   3.649  0.4918  0.6859 -0.1948
  870SOL    HW1 4510   2.792   1.604   3.742  0.7788  1.8182 -0.1275
  870SOL    HW2 4511   2.882   1.669   3.640 -1.1420  2.2635 -1.6006
  871SOL     OW 4512   3.583   4.458   1.531  0.4546  0.4851  0.0802
  871SOL    HW1 4513   3.659   4.477   1.477  0.8627  2.3401  1.2309
  871SOL    HW2 4514   3.604   4.375   1.574 -0.2270 -1.4975 -3.0943
  872SOL     OW 4515   3.040   1.460   4.559  0.7872  0.6363 -0.3867
  872SOL    HW1 4516   3.101   1.417   4.500  0.1786 -0.6199 -0.1286
  872SOL    HW2 4517   3.074   1.442   4.647  0.2976  0.3330 -0.2595
  873SOL     OW 4518   3.855   5.870   1.680 -0.0118  0.5190  0.2048
  873SOL    HW1 4519   3.815   5.807   1.740  1.4810 -1.0303 -0.3435
  873SOL    HW2 4520   3.781   5.919   1.645 -1.5125 -2.1103 -0.6629
  874SOL     OW 4521   4.595   1.665   3.848 -0.5989  0.1094 -0.8302
  874SOL    HW1 4522   4.532   1.594   3.861 -1.6107  1.1146  0.0672
  874SOL    HW2 4523   4.677   1.622   3.826 -1.2556 -1.3081 -0.5907
  875SOL     OW 4524   1.747   6.356   0.408 -0.0925  0.3017  0.3820
  875SOL    HW1 4525   1.810   6.347   0.480 -0.7679  0.8877  1.0672
  875SOL    HW2 4526   1.728   6.450   0.405 -1.6125  0.0341  0.8005
  876SOL     OW 4527   5.508   1.889   4.389 -0.1174 -0.0205 -0.3631
  876SOL    HW1 4528   5.530   1.939   4.467 -1.1448 -0.4580  0.2143
  876SOL    HW2 4529   5.582   1.904   4.330  0.3682  0.8268  0.4376
  877SOL     OW 4530   1.856   5.405   0.779  0.3863 -0.4845 -0.0816
  877SOL    HW1 4531   1.802   5.339   0.823  1.8712 -1.2666  0.6234
  877SOL    HW2 4532   1.902   5.450   0.850 -0.6604  1.4387 -0.5361
  878SOL     OW 4533   2.065   5.225   0.030  0.0281  0.4063 -0.6876
  878SOL    HW1 4534   2.160   5.212   0.028  0.0732  0.4258  0.7689
  878SOL    HW2 4535   2.051   5.306  -0.020  0.5443 -0.6391 -2.6467
  879SOL     OW 4536   5.110   1.087   1.283 -0.1070  0.0828  0.7955
  879SOL    HW1 4537   5.180   1.054   1.227  0.5436  0.9130  1.1059
  879SOL    HW2 4538   5.120   1.040   1.366  0.7515  0.9447  1.1995
  880SOL     OW 4539   3.390   1.977   3.742  0.0133  0.0197 -0.0663
  880SOL    HW1 4540   3.317   2.029   3.775 -0.6943 -1.2888  0.4924
  880SOL    HW2 4541   3.468   2.025   3.771 -0.5548  2.0475 -1.6389
  881SOL     OW 4542   6.116   1.080   0.409 -0.0428  0.0945  0.0238
  881SOL    HW1 4543   6.031   1.089   0.451 -0.9512 -2.0725 -1.1754
  881SOL    HW2 4544   6.098   1.031   0.328  2.4881 -1.6808  0.4105
  882SOL     OW 4545   1.396   4.224   0.194  0.7200 -0.3824 -0.7487
  882SOL    HW1 4546   1.304   4.244   0.178  0.7373  0.6866  0.3220
  882SOL    HW2 4547   1.434   4.213   0.107 -0.0799  0.7219 -1.2555
  883SOL     OW 4548   0.004   4.989   0.020 -0.2436  0.1548  0.4216
  883SOL    HW1 4549   0.084   4.955  -0.021 -0.2616 -2.7691  2.5341
  883SOL    HW2 4550  -0.065   4.973  -0.045  0.7131  2.5301 -1.3424
  884SOL     OW 4551   3.555   6.323   0.979 -1.1560 -0.4576  0.0311
  884SOL    HW1 4552   3.629   6.318   0.919  0.1027 -0.0678  1.4868
  884SOL    HW2 4553   3.523   6.412   0.971 -2.3378 -0.9728 -1.5343
  885SOL     OW 4554   2.642   3.611   2.938  0.5197  0.0139 -0.2416
  885SOL    HW1 4555   2.601   3.675   2.997  1.6010  0.0200  0.5314
  885SOL    HW2 4556   2.705   3.564   2.993  0.9947 -0.5241 -1.2142
  886SOL     OW 4557   3.797   0.902   4.195 -0.1881 -0.4840 -0.3128
  886SOL    HW1 4558   3.757   0.894   4.282  0.1526 -0.9210 -0.1977
  886SOL    HW2 4559   3.723   0.897   4.135 -0.3711 -0.7089 -0.0738
  887SOL     OW 4560   3.854   1.186   0.375  0.3126  0.0825 -0.0868
  887SOL    HW1 4561   3.863   1.261   0.317  2.2266  1.3716  1.7302
  887SOL    HW2 4562   3.878   1.110   0.322  1.2512  1.1282 -1.1946
  888SOL     OW 4563   6.100   2.885   1.847  0.3835  0.2495 -0.0286
  888SOL    HW1 4564   6.189   2.851   1.836  0.3372  0.5574 -1.6747
  888SOL    HW2 4565   6.062   2.879   1.759 -1.8179 -1.4639  0.9737
  889SOL     OW 4566   1.101   3.669   3.753 -0.1574 -0.0557 -0.3965
  889SOL    HW1 4567   1.148   3.718   3.685 -1.8575  0.7397 -1.0597
  889SOL    HW2 4568   1.025   3.724   3.774  0.0794 -0.5080  1.8426
  890SOL     OW 4569   0.555   3.498   1.957  0.1260  0.0373  0.0164
  890SOL    HW1 4570   0.602   3.504   2.040 -0.6535  2.5119  0.3413
  890SOL    HW2 4571   0.614   3.447   1.900  2.4983  1.6580  0.8683
  891SOL     OW 4572   4.042   3.221   4.172 -0.3080 -0.2188  0.1658
  891SOL    HW1 4573   4.133   3.231   4.145 -0.3434  0.0444  0.1418
  891SOL    HW2 4574   3.993   3.277   4.111 -0.2533  1.5917  1.6828
  892SOL     OW 4575   4.922   0.070   1.343  0.0988  0.2552  0.4965
  892SOL    HW1 4576   4.997   0.011   1.340  0.0184  0.0893  1.3598
  892SOL    HW2 4577   4.862   0.037   1.276  1.3992  1.2791 -1.2560
  893SOL     OW 4578   6.418   5.400   3.583 -0.2784  0.3334 -0.2248
  893SOL    HW1 4579   6.461   5.319   3.555  0.0657  1.1489 -2.2395
  893SOL    HW2 4580   6.331   5.396   3.545 -0.4638  0.6545  0.1559
  894SOL     OW 4581   2.786   0.307   4.347 -0.3117 -0.9875 -0.1742
  894SOL    HW1 4582   2.840   0.359   4.289  0.1016 -2.0132 -0.7407
  894SOL    HW2 4583   2.698   0.309   4.308 -0.3791 -0.4399  0.0011
  895SOL     OW 4584   5.810   6.437   0.803 -0.4407  0.7085 -0.2816
  895SOL    HW1 4585   5.834   6.516   0.852  0.9196 -0.7701  1.5653
  895SOL    HW2 4586   5.720   6.418   0.830  0.5029 -0.4547  2.2829
  896SOL     OW 4587   4.439   6.117   0.241  0.0489  0.4864 -0.0475
  896SOL    HW1 4588   4.427   6.212   0.240  1.5291  0.6849 -1.1651
  896SOL    HW2 4589   4.419   6.092   0.331 -2.9336  1.4603 -0.2990
  897SOL     OW 4590   2.851   6.360   4.261  0.6200  0.5488  0.0214
  897SOL    HW1 4591   2.805   6.299   4.318  1.1853 -0.4338 -0.5549
  897SOL    HW2 4592   2.820   6.339   4.173 -0.3984  2.1804 -0.0707
  898SOL     OW 4593   6.218   3.869   0.266 -0.0307 -0.1193  0.2562
  898SOL    HW1 4594   6.269   3.855   0.345  1.3647  2.3403 -0.0982
  898SOL    HW2 4595   6.266   3.824   0.197 -0.5580 -1.1838  0.5661
  899SOL     OW 4596   1.891   1.346   1.648 -0.1600 -0.4290 -0.1353
  899SOL    HW1 4597   1.944   1.340   1.727  0.8243  1.2462 -0.6216
  899SOL    HW2 4598   1.944   1.398   1.587 -1.1475 -1.1577 -1.6850
  900SOL     OW 4599   5.259   2.014   4.240 -0.0431  0.1781 -0.1939
  900SOL    HW1 4600   5.312   1.958   4.296  1.2750  0.9173 -0.6715
  900SOL    HW2 4601   5.309   2.095   4.233 -0.8893  0.6279 -1.2500
  901SOL     OW 4602   1.153   4.368   2.674  0.3271 -0.2446  0.0458
  901SOL    HW1 4603   1.105   4.424   2.613  1.9934  0.0670 -1.0445
  901SOL    HW2 4604   1.189   4.427   2.739  0.6595 -0.2589 -0.1239
  902SOL     OW 4605   1.511   3.540   4.226 -0.5199  0.8351  0.1287
  902SOL    HW1 4606   1.449   3.511   4.159  0.1180  1.2053 -0.6513
  902SOL    HW2 4607   1.592   3.494   4.204 -0.1333  1.4350  0.2611
  903SOL     OW 4608   4.117   5.859   2.862 -0.6052 -0.3765  0.5462
  903SOL    HW1 4609   4.075   5.776   2.885 -0.8035  0.2030  2.4793
  903SOL    HW2 4610   4.211   5.840   2.865 -0.6600 -0.7054  0.2300
  904SOL     OW 4611   4.431   1.205   2.426 -0.3424 -0.1172  0.3591
  904SOL    HW1 4612   4.392   1.214   2.513 -2.4157 -0.9726 -0.4026
  904SOL    HW2 4613   4.449   1.295   2.399 -1.1926  0.2734  1.0334
  905SOL     OW 4614   3.797   5.717   3.125 -0.1558 -0.1721 -0.1492
  905SOL    HW1 4615   3.890   5.739   3.126  0.1342 -1.3404 -0.2404
  905SOL    HW2 4616   3.759   5.779   3.063  0.4337  0.7782  0.4269
  906SOL     OW 4617   2.810   3.426   0.485  0.3570 -0.0026  0.0540
  906SOL    HW1 4618   2.820   3.352   0.545  0.1344 -2.9707 -3.2346
  906SOL    HW2 4619   2.897   3.438   0.446 -0.1456 -0.2606 -1.2075
  907SOL     OW 4620   1.940   4.792   0.711  0.4244 -0.0115 -0.1542
  907SOL    HW1 4621   1.872   4.734   0.747  1.5855 -1.2909  0.0599
  907SOL    HW2 4622   2.016   4.777   0.767  1.4830 -0.1186 -1.5831
  908SOL     OW 4623   4.078   3.488   3.416  0.0509  0.0314 -0.0581
  908SOL    HW1 4624   4.015   3.551   3.450 -0.5826 -1.0962  0.8863
  908SOL    HW2 4625   4.149   3.487   3.480  0.1514 -0.0898 -0.1693
  909SOL     OW 4626   1.778   4.296   3.985 -0.1446  0.0918  0.3632
  909SOL    HW1 4627   1.796   4.207   3.954 -2.2608 -0.4266  0.4417
  909SOL    HW2 4628   1.715   4.284   4.056 -1.9886  1.7161 -0.8984
  910SOL     OW 4629   2.646   3.412   4.194  0.0245 -0.4181 -0.1031
  910SOL    HW1 4630   2.673   3.322   4.178  1.3580 -0.2066  0.8051
  910SOL    HW2 4631   2.723   3.465   4.172 -1.1730  0.6570 -1.9979
  911SOL     OW 4632   4.248   3.170   2.566 -0.2014  0.7191 -0.1972
  911SOL    HW1 4633   4.241   3.212   2.480  0.8064  0.0419 -0.6285
  911SOL    HW2 4634   4.322   3.215   2.609 -0.7646  1.1242  0.3644
  912SOL     OW 4635   1.814   2.351   2.776  0.7367  0.1625  0.1362
  912SOL    HW1 4636   1.725   2.322   2.759  1.4311 -1.3909 -1.0443
  912SOL    HW2 4637   1.804   2.425   2.836 -1.5849  2.5451 -2.8285
  913SOL     OW 4638   1.525   4.007   1.452  0.0680 -0.2238  0.5878
  913SOL    HW1 4639   1.561   4.085   1.412  0.1033 -1.0295 -1.0465
  913SOL    HW2 4640   1.431   4.026   1.463  0.1962  0.2771  0.8342
  914SOL     OW 4641   3.154   2.551   0.103  0.6694  0.4850 -1.2678
  914SOL    HW1 4642   3.077   2.497   0.116  1.7335 -0.7881  0.0485
  914SOL    HW2 4643   3.144   2.586   0.014 -1.8552  1.1487 -0.8132
  915SOL     OW 4644   4.887   1.288   3.552  0.1934 -0.2512 -0.8067
  915SOL    HW1 4645   4.964   1.297   3.607 -1.3531 -0.8299  1.6129
  915SOL    HW2 4646   4.874   1.376   3.515  1.6783 -0.0227 -0.8493
  916SOL     OW 4647   4.201   2.336   4.082  0.1593 -0.6532  0.2281
  916SOL    HW1 4648   4.193   2.385   4.164  2.6264 -1.1266  0.8208
  916SOL    HW2 4649   4.186   2.402   4.014  1.5379  0.5645  1.0392
  917SOL     OW 4650   6.155   4.929   3.837  0.5123 -0.6340 -0.4796
  917SOL    HW1 4651   6.124   4.854   3.786 -1.7539 -0.3534  0.3571
  917SOL    HW2 4652   6.134   5.005   3.782 -0.2626 -0.4416  0.0688
  918SOL     OW 4653   5.921   6.355   2.738 -0.5526 -0.1206  0.5703
  918SOL    HW1 4654   5.861   6.285   2.710 -0.0691 -0.7180  1.0040
  918SOL    HW2 4655   5.983   6.312   2.797  1.4001  0.0911 -1.2038
  919SOL     OW 4656   0.867   2.383   0.322  0.0129 -0.3995 -0.5259
  919SOL    HW1 4657   0.917   2.373   0.403  0.2141 -0.4338 -0.6541
  919SOL    HW2 4658   0.777   2.395   0.351  0.1452  0.0466 -0.2735
  920SOL     OW 4659   1.778   4.065   3.346 -0.3506 -0.4409 -0.7328
  920SOL    HW1 4660   1.799   4.022   3.429  1.3085 -0.1202 -0.9451
  920SOL    HW2 4661   1.755   4.154   3.370  1.1970 -0.0293 -0.6556
  921SOL     OW 4662   3.411   3.169   3.213 -0.1984  0.0939 -0.4263
  921SOL    HW1 4663   3.479   3.133   3.270 -1.4429  0.1685  1.1751
  921SOL    HW2 4664   3.339   3.191   3.272  0.0204  4.1942 -1.4144
  922SOL     OW 4665   2.918   3.980   2.620  0.3607  0.6522 -0.1978
  922SOL    HW1 4666   2.948   3.967   2.530  0.1002  1.0036 -0.3364
  922SOL    HW2 4667   2.929   3.894   2.662  0.5244  0.5008 -0.5518
  923SOL     OW 4668   6.090   2.614   3.243 -0.5324 -0.3177  0.3776
  923SOL    HW1 4669   6.029   2.631   3.314 -0.4596  1.8342 -0.0017
  923SOL    HW2 4670   6.176   2.633   3.281 -0.0534 -2.8403  0.7608
  924SOL     OW 4671   2.802   5.856   1.036  0.2837 -0.6895  0.2850
  924SOL    HW1 4672   2.879   5.836   1.088 -1.0924 -0.3112  2.5956
  924SOL    HW2 4673   2.812   5.949   1.013 -0.1827 -0.1862  1.9608
  925SOL     OW 4674   1.178   1.616   0.611 -0.1163  0.5952 -0.2836
  925SOL    HW1 4675   1.220   1.652   0.690 -0.3443  0.1335  0.0542
  925SOL    HW2 4676   1.238   1.548   0.581  0.3582  1.3030 -0.9740
  926SOL     OW 4677   1.604   4.294   0.705  0.1420 -0.1477 -0.6613
  926SOL    HW1 4678   1.625   4.254   0.621 -1.6544 -0.5164 -0.9894
  926SOL    HW2 4679   1.511   4.315   0.698  0.2269  0.8539  0.8301
  927SOL     OW 4680   2.645   2.129   1.103  0.5713 -0.0920 -0.4439
  927SOL    HW1 4681   2.615   2.041   1.079  0.7282  0.3099 -2.2544
  927SOL    HW2 4682   2.581   2.158   1.169  0.7052 -1.6548  0.4362
  928SOL     OW 4683   0.608   1.007   2.402  0.1857 -0.0908 -0.2603
  928SOL    HW1 4684   0.521   1.039   2.427  0.4595 -0.2487  0.9497
  928SOL    HW2 4685   0.608   0.915   2.427  0.1538 -0.5137 -1.7525
  929SOL     OW 4686   6.188   4.293   0.491  0.3936 -0.1706  0.3912
  929SOL    HW1 4687   6.136   4.213   0.497  0.0024  0.1605  2.2316
  929SOL    HW2 4688   6.236   4.295   0.574  0.4736  1.4522  0.3267
  930SOL     OW 4689   6.288   1.410   4.239  0.5810  0.2007 -0.1913
  930SOL    HW1 4690   6.255   1.326   4.271  0.9194 -0.0576 -0.5113
  930SOL    HW2 4691   6.269   1.472   4.309  0.8552 -0.2544  0.2933
  931SOL     OW 4692   0.816   5.038   2.271 -0.0514  0.4916  0.3599
  931SOL    HW1 4693   0.849   5.107   2.328  0.2026 -0.0223  0.8440
  931SOL    HW2 4694   0.872   5.042   2.193  0.8104 -0.0069  0.9371
  932SOL     OW 4695   4.739   2.176   0.443 -0.6232  0.7283 -0.0430
  932SOL    HW1 4696   4.666   2.151   0.387  0.8187 -0.0893 -1.6687
  932SOL    HW2 4697   4.747   2.103   0.505  0.1251 -0.2567 -1.2520
  933SOL     OW 4698   2.364   2.287   3.179  0.2187  0.2963 -0.3856
  933SOL    HW1 4699   2.297   2.292   3.111 -0.2711 -1.4943 -0.0846
  933SOL    HW2 4700   2.424   2.219   3.150 -0.8464 -1.6414  1.6035
  934SOL     OW 4701   3.431   2.712   0.883 -0.0383  0.1568 -0.0534
  934SOL    HW1 4702   3.383   2.638   0.920  2.3104 -1.1596  0.6105
  934SOL    HW2 4703   3.413   2.709   0.789 -0.9585 -0.4870  0.1331
  935SOL     OW 4704   4.736   6.013   3.834  0.0719 -0.4111  0.2149
  935SOL    HW1 4705   4.722   6.014   3.739  2.1330 -0.9344 -0.1451
  935SOL    HW2 4706   4.780   6.096   3.852 -0.1202 -0.4135  0.7001
  936SOL     OW 4707   0.695   5.262   0.396  0.4082 -0.5475 -0.1149
  936SOL    HW1 4708   0.693   5.192   0.331  0.2985  0.5952 -1.3722
  936SOL    HW2 4709   0.674   5.218   0.479  0.2882 -1.9841 -0.8771
  937SOL     OW 4710   4.216   4.959   4.006  0.5586  0.1555 -0.0650
  937SOL    HW1 4711   4.163   5.021   4.055 -0.2643  0.1937 -0.9826
  937SOL    HW2 4712   4.264   5.012   3.943 -0.6831 -0.1764 -1.3336
  938SOL     OW 4713   6.139   5.959   1.496  0.0324 -0.1480 -0.7138
  938SOL    HW1 4714   6.063   6.005   1.459  0.2855  1.0110  0.1454
  938SOL    HW2 4715   6.207   6.026   1.501  0.1624 -0.3803  1.3523
  939SOL     OW 4716   1.005   1.148   2.629 -0.3818 -0.4665 -0.5623
  939SOL    HW1 4717   0.953   1.228   2.618  0.1209 -0.2455 -1.5202
  939SOL    HW2 4718   0.987   1.097   2.550 -3.6897 -3.1393  1.6739
  940SOL     OW 4719   5.927   1.974   3.675 -0.0578  0.0344  1.1275
  940SOL    HW1 4720   5.882   2.058   3.680  0.5828  0.3032  4.1990
  940SOL    HW2 4721   5.965   1.962   3.762  0.4649 -3.1228  0.5738
  941SOL     OW 4722   4.372   3.912   1.767 -0.0150  0.5257  0.4348
  941SOL    HW1 4723   4.437   3.860   1.721 -0.5547 -1.8121  2.1240
  941SOL    HW2 4724   4.324   3.849   1.820 -1.7585  2.5721  1.4468
  942SOL     OW 4725   2.751   6.062   0.531 -0.8835  0.5948 -0.8770
  942SOL    HW1 4726   2.819   6.077   0.465  0.1254  1.8661  0.3944
  942SOL    HW2 4727   2.673   6.041   0.480  0.4154 -0.8979 -2.3846
  943SOL     OW 4728   5.361   0.152   2.008  0.3422  0.6057 -0.2921
  943SOL    HW1 4729   5.294   0.165   1.941  0.7729  1.0492 -0.6499
  943SOL    HW2 4730   5.338   0.213   2.078  1.3845  2.1251 -1.2154
  944SOL     OW 4731   3.201   3.736   1.545  0.4259  0.3788  0.2720
  944SOL    HW1 4732   3.140   3.809   1.544  0.9094  0.8460  2.0353
  944SOL    HW2 4733   3.176   3.684   1.622  0.7456 -0.7636 -0.3594
  945SOL     OW 4734   6.044   1.477   1.169 -0.1826  0.0233 -0.5682
  945SOL    HW1 4735   5.994   1.556   1.188 -2.4799 -1.2316 -0.9627
  945SOL    HW2 4736   6.073   1.445   1.254 -4.0328 -1.5916  0.3268
  946SOL     OW 4737   3.151   5.617   0.087  0.1949 -0.0387 -0.3200
  946SOL    HW1 4738   3.067   5.605   0.043  0.5286 -1.1902 -0.6673
  946SOL    HW2 4739   3.129   5.655   0.172 -0.6357  0.0149 -0.5529
  947SOL     OW 4740   5.932   0.162   4.283 -0.0192  0.8026 -0.1624
  947SOL    HW1 4741   5.847   0.123   4.301  0.1260 -1.3182 -3.1592
  947SOL    HW2 4742   5.994   0.106   4.330 -0.1354  1.1001  0.3557
  948SOL     OW 4743   3.161   0.107   3.594  0.1594 -0.1385  0.2481
  948SOL    HW1 4744   3.168   0.172   3.665  2.0428 -0.8029  0.7122
  948SOL    HW2 4745   3.137   0.159   3.518  3.4729  1.5424  0.1499
  949SOL     OW 4746   4.039   3.548   1.014  0.1037 -0.2276 -0.2385
  949SOL    HW1 4747   4.009   3.485   0.949  0.6539  0.8139 -1.5540
  949SOL    HW2 4748   4.055   3.628   0.964  0.7371  0.5498  1.1530
  950SOL     OW 4749   3.793   1.515   0.934 -0.5017 -0.3572 -0.4880
  950SOL    HW1 4750   3.729   1.444   0.943 -1.4739  0.2741 -1.9916
  950SOL    HW2 4751   3.785   1.543   0.842 -0.2663  1.7797  0.0832
  951SOL     OW 4752   2.811   2.686   2.190 -0.1559  0.0864  0.6484
  951SOL    HW1 4753   2.731   2.637   2.208  0.0574 -1.2076 -1.5779
  951SOL    HW2 4754   2.821   2.681   2.095  1.7068  1.6153  0.7145
  952SOL     OW 4755   5.665   3.797   3.015  0.1162 -0.2380 -0.3091
  952SOL    HW1 4756   5.585   3.839   3.047 -0.3614  0.5563 -2.3702
  952SOL    HW2 4757   5.637   3.709   2.988  0.7885 -1.4294  2.4794
  953SOL     OW 4758   3.573   3.608   2.662 -0.4466 -0.5388  0.2983
  953SOL    HW1 4759   3.492   3.557   2.659 -0.7000 -0.1405  0.2836
  953SOL    HW2 4760   3.622   3.572   2.736 -1.6017  0.6412  1.6940
  954SOL     OW 4761   4.023   0.270   1.731 -0.0369  0.6340  0.0641
  954SOL    HW1 4762   3.946   0.213   1.729  0.0000  0.5015  1.5686
  954SOL    HW2 4763   3.990   0.356   1.706 -0.5949  0.5038  0.3525
  955SOL     OW 4764   4.271   5.931   4.163 -0.5172 -0.8294 -0.3574
  955SOL    HW1 4765   4.271   5.948   4.068 -1.7003  0.4119 -0.1728
  955SOL    HW2 4766   4.215   5.999   4.199 -2.1815 -2.7876  0.9684
  956SOL     OW 4767   2.131   3.191   3.702 -0.0455 -0.8228  0.0799
  956SOL    HW1 4768   2.105   3.241   3.624 -2.7542  0.6208  1.7487
  956SOL    HW2 4769   2.053   3.139   3.723  0.8699 -1.6950  1.4335
  957SOL     OW 4770   0.424   6.262   2.876 -0.0215  0.5016  0.4708
  957SOL    HW1 4771   0.469   6.292   2.955 -0.3418  0.8034  0.5421
  957SOL    HW2 4772   0.351   6.323   2.865 -0.6980 -0.2579  0.6300
  958SOL     OW 4773   3.963   3.255   1.066  0.1798  0.3067 -0.3044
  958SOL    HW1 4774   3.878   3.229   1.101  0.6568 -1.5201 -0.4214
  958SOL    HW2 4775   4.012   3.285   1.143  0.7371 -2.3550  0.4969
  959SOL     OW 4776   2.709   2.142   0.529  0.3932  0.8123  0.3294
  959SOL    HW1 4777   2.648   2.172   0.461  0.5524  2.0450  0.7059
  959SOL    HW2 4778   2.663   2.072   0.574  0.6152 -0.6407 -1.5970
  960SOL     OW 4779   3.256   2.984   3.423  1.2969  0.0220 -0.1374
  960SOL    HW1 4780   3.350   2.970   3.436  1.2807  0.6433  0.7425
  960SOL    HW2 4781   3.216   2.948   3.502  0.6620 -1.5393 -1.1369
  961SOL     OW 4782   5.504   0.616   3.939 -0.5243  0.3206  0.1637
  961SOL    HW1 4783   5.492   0.562   4.017  0.3140 -1.6580 -0.9749
  961SOL    HW2 4784   5.597   0.605   3.917 -0.5089  1.6697 -0.5502
  962SOL     OW 4785   1.265   0.776   2.595 -0.0062 -0.3061 -0.3949
  962SOL    HW1 4786   1.347   0.727   2.584 -0.6122 -1.4280 -0.1579
  962SOL    HW2 4787   1.237   0.798   2.506 -0.2195 -1.2775 -0.5800
  963SOL     OW 4788   2.971   4.924   1.281  0.4374  0.3128 -0.2155
  963SOL    HW1 4789   2.890   4.944   1.233 -0.0851 -0.2603  0.4157
  963SOL    HW2 4790   2.948   4.933   1.373  0.3098 -2.4343  0.1289
  964SOL     OW 4791   4.566   2.983   2.465 -0.2212  0.4363 -0.0703
  964SOL    HW1 4792   4.598   2.895   2.482  0.7559  0.9226  0.7055
  964SOL    HW2 4793   4.598   3.004   2.377  0.6540  0.4939  0.2529
  965SOL     OW 4794   2.617   2.918   2.456  0.4497 -0.4581  0.1427
  965SOL    HW1 4795   2.616   2.824   2.474 -0.0090 -0.3902  0.4982
  965SOL    HW2 4796   2.699   2.933   2.408  1.0498 -0.8686  1.0076
  966SOL     OW 4797   4.994   5.003   2.807  0.1176 -0.2390  0.2872
  966SOL    HW1 4798   5.000   4.950   2.727 -2.6959  0.2192 -0.3415
  966SOL    HW2 4799   5.053   5.077   2.791 -0.4741 -0.0976 -1.4542
  967SOL     OW 4800   5.229   0.917   3.700 -0.2851  0.5006 -0.4249
  967SOL    HW1 4801   5.260   0.875   3.780  0.5424  0.5303 -0.7225
  967SOL    HW2 4802   5.178   0.992   3.730 -0.0096  0.4897  0.0715
  968SOL     OW 4803   2.500   4.250   4.326  0.2304  0.0358 -0.2886
  968SOL    HW1 4804   2.560   4.301   4.271 -0.3620  2.8075  1.4165
  968SOL    HW2 4805   2.414   4.288   4.309 -0.0968  0.3556  1.7809
  969SOL     OW 4806   5.917   4.670   4.388  0.0543  0.3618  0.2961
  969SOL    HW1 4807   5.911   4.755   4.343  0.2410 -0.1623 -0.7459
  969SOL    HW2 4808   5.985   4.683   4.454  0.6171  0.8142 -0.3571
  970SOL     OW 4809   6.106   5.879   0.779 -0.8058  0.4176  0.2554
  970SOL    HW1 4810   6.110   5.909   0.688  0.7377 -0.4862 -0.0044
  970SOL    HW2 4811   6.082   5.787   0.773  2.5803 -0.6080  0.4652
  971SOL     OW 4812   4.270   1.915   3.471 -0.4003 -0.0540  0.6178
  971SOL    HW1 4813   4.181   1.887   3.449 -0.9547  0.3793  2.1587
  971SOL    HW2 4814   4.316   1.834   3.492 -0.4436 -0.2757 -0.1231
  972SOL     OW 4815   0.897   4.118   0.372  0.2784  0.3934  0.2565
  972SOL    HW1 4816   0.840   4.101   0.447  0.0493 -0.5197 -0.0993
  972SOL    HW2 4817   0.841   4.103   0.296  0.2737  2.1257 -0.1233
  973SOL     OW 4818   5.770   5.152   4.339 -0.4044 -0.6686 -0.0332
  973SOL    HW1 4819   5.803   5.218   4.400 -0.1787 -0.7002 -0.1216
  973SOL    HW2 4820   5.754   5.201   4.258 -1.3856 -0.4829  0.2609
  974SOL     OW 4821   0.867   4.248   4.424  0.3327  0.0817  0.2677
  974SOL    HW1 4822   0.822   4.323   4.465  1.8233  1.6245 -0.7846
  974SOL    HW2 4823   0.953   4.282   4.401  1.0942 -2.0346 -0.1549
  975SOL     OW 4824   0.282   0.231   1.561  0.0826 -0.0711 -0.9593
  975SOL    HW1 4825   0.262   0.176   1.637  0.8499  0.0257 -0.6812
  975SOL    HW2 4826   0.318   0.170   1.496  0.2436 -0.0166 -0.9217
  976SOL     OW 4827   5.278   3.395   2.746  0.3097  0.5441 -0.3339
  976SOL    HW1 4828   5.291   3.353   2.661  0.7213  0.2176 -0.1077
  976SOL    HW2 4829   5.222   3.471   2.727  0.9932  0.8900 -1.0118
  977SOL     OW 4830   3.768   4.346   0.972 -0.0193 -0.9795  0.4765
  977SOL    HW1 4831   3.863   4.335   0.973  0.1513  0.2888  0.2524
  977SOL    HW2 4832   3.743   4.348   1.064  0.5593  1.3359  0.6616
  978SOL     OW 4833   5.000   1.020   1.847 -0.3278 -0.4100  0.1703
  978SOL    HW1 4834   4.929   1.032   1.910 -1.0909  0.4647 -0.8139
  978SOL    HW2 4835   4.962   0.963   1.779  0.4414 -1.2481  0.4259
  979SOL     OW 4836   6.144   5.696   4.369 -0.2712  0.0167 -0.1093
  979SOL    HW1 4837   6.075   5.744   4.415  0.6471  1.4115 -0.1042
  979SOL    HW2 4838   6.154   5.614   4.418 -0.0150  1.0135  1.6009
  980SOL     OW 4839   6.403   2.817   1.427  0.4869 -0.1499  0.0305
  980SOL    HW1 4840   6.340   2.772   1.371 -2.4642  0.9815  2.1946
  980SOL    HW2 4841   6.458   2.746   1.461 -0.8085 -1.4831 -0.5075
  981SOL     OW 4842   3.037   3.186   0.270  0.2470  0.1279 -0.9861
  981SOL    HW1 4843   3.103   3.255   0.277 -0.5127  0.8276 -0.6767
  981SOL    HW2 4844   2.977   3.216   0.203  0.0295 -0.3320 -1.0000
  982SOL     OW 4845   0.899   1.414   1.284  0.0097 -0.4918  0.3572
  982SOL    HW1 4846   0.923   1.499   1.320 -0.4589  0.2523 -1.0194
  982SOL    HW2 4847   0.830   1.381   1.342 -0.1742  0.3018  0.5962
  983SOL     OW 4848   5.039   5.102   3.927 -0.4745 -0.4001  0.2014
  983SOL    HW1 4849   5.085   5.037   3.874 -0.2378 -0.0999  0.0367
  983SOL    HW2 4850   4.950   5.068   3.934  0.1447 -1.8335  1.8825
  984SOL     OW 4851   0.777   1.905   3.278  0.3621 -0.3602  0.0852
  984SOL    HW1 4852   0.821   1.987   3.300  0.4461 -0.7713  1.5895
  984SOL    HW2 4853   0.727   1.883   3.357 -1.0102 -0.8899 -0.9017
  985SOL     OW 4854   2.789   6.305   4.015  0.0277  0.9513 -0.0868
  985SOL    HW1 4855   2.869   6.259   3.989  0.2686  0.5703  1.2439
  985SOL    HW2 4856   2.793   6.388   3.968  0.4019  0.3017 -1.2658
  986SOL     OW 4857   1.264   0.941   0.498 -0.1872  0.4946  0.3417
  986SOL    HW1 4858   1.222   0.856   0.513  1.2167 -0.0777  1.1567
  986SOL    HW2 4859   1.343   0.920   0.448  0.0927  1.3541  0.4120
  987SOL     OW 4860   4.740   0.940   0.015  0.9495 -0.3058  0.1661
  987SOL    HW1 4861   4.712   1.031   0.025  0.2307 -0.6487  1.5665
  987SOL    HW2 4862   4.702   0.895   0.091  0.5549 -1.9483 -0.9513
  988SOL     OW 4863   5.818   2.057   1.586  0.5669 -0.0050  0.6142
  988SOL    HW1 4864   5.860   2.075   1.670  0.3669  1.1488  0.4778
  988SOL    HW2 4865   5.725   2.053   1.607  0.1598  3.4307  0.0271
  989SOL     OW 4866   3.396   3.721   0.303  0.2007 -0.0964  0.3650
  989SOL    HW1 4867   3.334   3.770   0.357 -0.6807 -0.5368 -0.2145
  989SOL    HW2 4868   3.405   3.636   0.347 -0.4852 -0.4397 -0.1320
  990SOL     OW 4869   0.122   0.805   0.257 -0.5425 -0.0625  0.4308
  990SOL    HW1 4870   0.199   0.779   0.307  0.3524  1.7501  0.1078
  990SOL    HW2 4871   0.082   0.876   0.308  0.3296  1.7583 -1.2583
  991SOL     OW 4872   4.320   0.557   1.794 -0.0538 -0.0196  0.0660
  991SOL    HW1 4873   4.242   0.578   1.743  0.8835 -0.1102 -1.4702
  991SOL    HW2 4874   4.365   0.641   1.805  1.0364 -0.3519 -1.5284
  992SOL     OW 4875   2.315   4.939   2.113  0.2670  0.1723 -0.5622
  992SOL    HW1 4876   2.300   4.866   2.173  0.5335 -0.4309 -1.2143
  992SOL    HW2 4877   2.331   4.897   2.028 -1.2107  1.0310 -1.3104
  993SOL     OW 4878   1.204   0.888   1.054  0.1161 -0.5690  0.4691
  993SOL    HW1 4879   1.131   0.950   1.060  0.6581  0.2112 -0.5311
  993SOL    HW2 4880   1.167   0.810   1.015 -0.2908 -0.3428  0.3983
  994SOL     OW 4881   2.670   4.747   2.292  0.4652  0.0814  0.4484
  994SOL    HW1 4882   2.595   4.735   2.350  1.3104  0.0233  1.5712
  994SOL    HW2 4883   2.712   4.661   2.288 -0.8283 -0.5428 -2.1303
  995SOL     OW 4884   6.223   3.343   3.024 -0.2589  0.0119  0.4713
  995SOL    HW1 4885   6.204   3.379   2.937  1.4932 -0.1835 -0.0444
  995SOL    HW2 4886   6.164   3.267   3.032 -0.1180 -0.2568 -0.7655
  996SOL     OW 4887   3.946   4.485   4.069  0.1898 -0.2294  0.4949
  996SOL    HW1 4888   3.980   4.470   3.980  1.3064  0.1174  0.8477
  996SOL    HW2 4889   3.908   4.572   4.065  2.8815  1.0771  1.0699
  997SOL     OW 4890   3.703   2.032   0.450 -0.0713  0.9810 -0.5597
  997SOL    HW1 4891   3.630   2.041   0.512  1.0352  1.2936  0.7698
  997SOL    HW2 4892   3.666   1.990   0.373 -1.1665 -1.0073  0.9853
  998SOL     OW 4893   3.144   3.427   1.020  0.2856  0.0377 -0.4781
  998SOL    HW1 4894   3.118   3.398   1.108  0.3795 -1.2183 -0.8402
  998SOL    HW2 4895   3.100   3.366   0.961  0.7727  0.4359 -1.2675
  999SOL     OW 4896   3.379   0.788   3.892  0.7284 -0.2385 -0.2083
  999SOL    HW1 4897   3.305   0.849   3.890 -0.6218 -1.8373 -0.5876
  999SOL    HW2 4898   3.443   0.826   3.832 -0.4406  0.3884 -1.1008
 1000SOL     OW 4899   2.710   4.967   1.185 -0.7333 -0.2853 -0.3968
 1000SOL    HW1 4900   2.620   4.963   1.217 -1.1969 -0.7177 -1.7003
 1000SOL    HW2 4901   2.703   4.954   1.091  0.6866 -0.1858 -0.5401
 1001SOL     OW 4902   2.140   2.398   2.911  0.3728 -0.2088  0.1002
 1001SOL    HW1 4903   2.046   2.403   2.895  0.3799 -1.0713 -0.2674
 1001SOL    HW2 4904   2.161   2.479   2.957 -0.7363 -0.4831  1.1407
 1002SOL     OW 4905   6.364   1.984   3.411 -0.7164 -0.2472 -0.1947
 1002SOL    HW1 4906   6.338   1.915   3.351 -0.9455 -0.2991 -0.0390
 1002SOL    HW2 4907   6.450   1.958   3.442 -0.4555 -0.0472 -0.7562
 1003SOL     OW 4908   4.602   0.147   0.148 -0.5085 -0.3184 -0.4295
 1003SOL    HW1 4909   4.538   0.207   0.186  0.4283  0.2791  0.2537
 1003SOL    HW2 4910   4.607   0.173   0.056 -0.0665  0.7034 -0.1288
 1004SOL     OW 4911   5.408   5.591   0.097 -0.6382  0.2418  0.0648
 1004SOL    HW1 4912   5.463   5.527   0.142 -0.5290 -1.1733 -1.9540
 1004SOL    HW2 4913   5.356   5.539   0.036 -1.3364  1.9673 -0.8716
 1005SOL     OW 4914   3.157   5.264   0.724 -0.1549  0.0996  0.8053
 1005SOL    HW1 4915   3.202   5.234   0.645 -3.4401  0.5267 -1.4091
 1005SOL    HW2 4916   3.175   5.358   0.726  1.2852 -0.1678  1.5714
 1006SOL     OW 4917   1.455   1.323   0.772  0.1777  0.2714 -0.2365
 1006SOL    HW1 4918   1.382   1.266   0.795 -0.5138  0.8804 -0.8931
 1006SOL    HW2 4919   1.498   1.341   0.856  1.1646 -2.1547 -0.1166
 1007SOL     OW 4920   1.088   5.785   1.046 -0.1874 -0.6081  0.0806
 1007SOL    HW1 4921   1.144   5.735   0.987 -2.0940 -4.4798  1.2319
 1007SOL    HW2 4922   1.009   5.802   0.995  0.7463  2.3475 -0.6022
 1008SOL     OW 4923   0.100   0.975   2.475  0.2561 -0.0357 -0.1931
 1008SOL    HW1 4924   0.071   1.047   2.531  0.1508  0.7026 -1.1674
 1008SOL    HW2 4925   0.141   0.913   2.534 -0.2317  0.5282  0.7542
 1009SOL     OW 4926   3.805   1.645   0.665 -0.1332  0.5376 -0.0446
 1009SOL    HW1 4927   3.837   1.732   0.687 -3.3641  1.6459  0.8497
 1009SOL    HW2 4928   3.835   1.630   0.575  2.3132  1.5592  0.5309
 1010SOL     OW 4929   4.481   5.794   0.764 -0.2518 -0.1162  0.1680
 1010SOL    HW1 4930   4.394   5.767   0.735 -0.6307  2.7402 -1.7416
 1010SOL    HW2 4931   4.526   5.819   0.684  1.6997  0.2086  1.3132
 1011SOL     OW 4932   1.497   1.917   0.821  0.3097 -0.0302 -0.0549
 1011SOL    HW1 4933   1.452   1.979   0.877  0.0126 -1.2086  1.0726
 1011SOL    HW2 4934   1.583   1.907   0.860 -0.8420 -3.0703  2.1071
 1012SOL     OW 4935   2.805   3.432   3.070 -0.5004  0.1837 -0.1736
 1012SOL    HW1 4936   2.842   3.494   3.133 -2.1758  0.7162  0.3394
 1012SOL    HW2 4937   2.804   3.349   3.117  1.3041 -0.1938 -0.6974
 1013SOL     OW 4938   2.983   3.958   3.858  0.0448 -0.0585  0.3993
 1013SOL    HW1 4939   2.918   3.892   3.835 -1.3176 -0.1944  3.9466
 1013SOL    HW2 4940   3.062   3.908   3.879  0.8160 -0.0296 -2.1218
 1014SOL     OW 4941   6.257   0.998   1.156  0.3566 -0.2185  0.7688
 1014SOL    HW1 4942   6.173   0.988   1.202  0.6811 -1.5682  1.1291
 1014SOL    HW2 4943   6.317   1.030   1.223  0.5715 -1.1521  1.0511
 1015SOL     OW 4944   6.277   2.343   4.152 -0.4513  0.2325 -0.0267
 1015SOL    HW1 4945   6.351   2.295   4.190 -0.3451 -0.1386 -0.6794
 1015SOL    HW2 4946   6.311   2.431   4.135  0.3350 -0.3565 -1.7400
 1016SOL     OW 4947   5.305   4.722   3.985  0.4159 -0.5311  0.1552
 1016SOL    HW1 4948   5.283   4.669   4.062 -3.5161  0.6814  0.0684
 1016SOL    HW2 4949   5.362   4.665   3.933 -0.8947 -3.3671  1.6062
 1017SOL     OW 4950   4.960   1.809   3.441 -0.1000  0.1457 -0.1215
 1017SOL    HW1 4951   5.016   1.861   3.383 -0.3137 -0.1231 -0.5686
 1017SOL    HW2 4952   4.981   1.841   3.529 -0.8726  1.6158 -0.4389
 1018SOL     OW 4953   2.175   2.064   2.088  0.2888  0.0763 -0.1418
 1018SOL    HW1 4954   2.220   1.999   2.143  0.0216 -0.4951 -0.5904
 1018SOL    HW2 4955   2.133   2.013   2.019 -0.3174  0.6854 -0.2390
 1019SOL     OW 4956   0.834   4.612   2.227  0.3947  0.1148  1.2929
 1019SOL    HW1 4957   0.783   4.567   2.159 -0.3557  1.0987  1.1666
 1019SOL    HW2 4958   0.783   4.599   2.307 -0.1641  1.2022  1.1454
 1020SOL     OW 4959   0.654   1.575   4.079  0.0264 -0.2474  0.6719
 1020SOL    HW1 4960   0.582   1.627   4.044  0.0292  0.9963  2.4031
 1020SOL    HW2 4961   0.730   1.601   4.027  0.1869  2.1364  1.9957
 1021SOL     OW 4962   4.699   1.678   1.699 -0.2403  0.0265  0.0040
 1021SOL    HW1 4963   4.684   1.642   1.787  2.5806  0.2755  0.6834
 1021SOL    HW2 4964   4.617   1.722   1.678 -1.6068 -1.4784  1.7739
 1022SOL     OW 4965   1.117   0.788   3.422 -0.0483  0.4906  0.8621
 1022SOL    HW1 4966   1.036   0.813   3.467  0.8041  3.1811  1.0961
 1022SOL    HW2 4967   1.186   0.800   3.487  0.8106  0.8378 -0.0731
 1023SOL     OW 4968   4.391   4.754   2.990  0.3420  0.7048 -0.2899
 1023SOL    HW1 4969   4.437   4.742   3.073  0.3087  1.1099 -0.2097
 1023SOL    HW2 4970   4.458   4.741   2.923  0.7994  2.1991 -0.1558
 1024SOL     OW 4971   0.309   4.660   3.848 -0.7500 -0.0180  0.3195
 1024SOL    HW1 4972   0.218   4.687   3.838 -0.4630  0.3825 -1.6247
 1024SOL    HW2 4973   0.359   4.730   3.807  0.4000 -0.6164  0.6577
 1025SOL     OW 4974   0.223   0.647   0.638  0.4588 -0.1420  0.0674
 1025SOL    HW1 4975   0.135   0.685   0.638 -1.0890 -3.2601  1.5997
 1025SOL    HW2 4976   0.270   0.694   0.705 -0.4869  0.7282  0.1413
 1026SOL     OW 4977   1.438   4.964   1.630 -0.1094  0.0218  0.8743
 1026SOL    HW1 4978   1.363   4.938   1.577  1.2397 -0.7441 -0.7888
 1026SOL    HW2 4979   1.413   4.945   1.720 -0.9345 -2.8310  0.1424
 1027SOL     OW 4980   4.968   2.297   2.724  0.5470 -0.0028 -0.4227
 1027SOL    HW1 4981   4.951   2.204   2.708  2.5189 -0.5102  0.2221
 1027SOL    HW2 4982   5.062   2.308   2.711  0.3441  1.9491 -0.6066
 1028SOL     OW 4983   5.704   0.634   3.500 -0.1857 -0.0086  0.3713
 1028SOL    HW1 4984   5.770   0.634   3.430 -0.6867 -0.2118 -0.1084
 1028SOL    HW2 4985   5.682   0.727   3.511 -0.1603  0.0192  0.2006
 1029SOL     OW 4986   5.904   6.104   1.479 -0.2441  0.0065 -0.2557
 1029SOL    HW1 4987   5.959   6.182   1.471  0.3396 -0.2617  0.9669
 1029SOL    HW2 4988   5.816   6.138   1.494  0.2549  0.4649  1.8822
 1030SOL     OW 4989   1.159   2.306   1.007  0.5995 -0.7372 -0.8664
 1030SOL    HW1 4990   1.178   2.389   1.050 -1.0850 -1.4260  1.4813
 1030SOL    HW2 4991   1.105   2.330   0.932 -1.6015  0.3114  0.8923
 1031SOL     OW 4992   5.016   0.333   1.385  0.2074 -0.4963  0.2847
 1031SOL    HW1 4993   4.977   0.249   1.410 -1.3966 -0.2286 -1.1105
 1031SOL    HW2 4994   4.993   0.392   1.457  0.0836 -0.9180  0.5977
 1032SOL     OW 4995   2.295   5.755   0.670 -0.0050  0.4782  0.0389
 1032SOL    HW1 4996   2.336   5.806   0.740 -0.1031  2.6369 -1.3596
 1032SOL    HW2 4997   2.204   5.746   0.697  0.4636 -0.7902  1.2687
 1033SOL     OW 4998   6.277   3.916   3.964  0.2351  0.3989 -0.1912
 1033SOL    HW1 4999   6.249   3.849   4.026  1.0061 -1.0418 -1.3234
 1033SOL    HW2 5000   6.221   3.903   3.888 -0.1027  1.5532 -0.1627
 1034SOL     OW 5001   0.999   1.949   0.779  0.2581  0.9307 -0.0959
 1034SOL    HW1 5002   1.095   1.942   0.777  0.3597  1.8428  0.8558
 1034SOL    HW2 5003   0.975   1.926   0.869 -0.6027 -1.1112 -0.7961
 1035SOL     OW 5004   3.561   6.202   0.410  0.2103  0.2000  0.6790
 1035SOL    HW1 5005   3.590   6.111   0.399 -2.3984 -0.6528 -0.0423
 1035SOL    HW2 5006   3.563   6.216   0.505  1.1175 -0.4265  0.7685
 1036SOL     OW 5007   2.716   1.944   2.592  0.0534 -0.2063 -0.4722
 1036SOL    HW1 5008   2.638   1.889   2.579 -1.3144  1.2746  0.9451
 1036SOL    HW2 5009   2.681   2.032   2.602  1.6199  0.2214  2.6500
 1037SOL     OW 5010   5.466   6.267   2.536 -0.2493 -0.7506  0.7541
 1037SOL    HW1 5011   5.501   6.187   2.498 -1.4442 -0.5902 -0.7693
 1037SOL    HW2 5012   5.425   6.313   2.463  0.5143  1.3364  1.5551
 1038SOL     OW 5013   5.475   2.588   1.799 -0.5809  0.4239  0.1865
 1038SOL    HW1 5014   5.394   2.547   1.770  0.4544 -1.8060  0.2501
 1038SOL    HW2 5015   5.535   2.515   1.813  0.4563  1.7141  3.3164
 1039SOL     OW 5016   2.456   2.946   2.175 -0.8765  0.0870  0.0636
 1039SOL    HW1 5017   2.545   2.972   2.149 -0.4037  0.3773  1.8208
 1039SOL    HW2 5018   2.430   3.013   2.239 -1.5309 -1.1370  1.1061
 1040SOL     OW 5019   6.188   4.644   0.817 -0.5241  1.0095  0.1069
 1040SOL    HW1 5020   6.272   4.667   0.778 -0.6574 -2.8527 -3.1628
 1040SOL    HW2 5021   6.123   4.692   0.766 -0.4380  0.3498 -0.6478
 1041SOL     OW 5022   1.841   0.414   1.247  0.0829 -0.8062 -0.0761
 1041SOL    HW1 5023   1.852   0.359   1.325  1.5504  0.2561  0.5198
 1041SOL    HW2 5024   1.747   0.429   1.242 -0.1107 -1.4797  1.0939
 1042SOL     OW 5025   5.889   4.722   0.844 -0.2209  0.0700 -0.0941
 1042SOL    HW1 5026   5.956   4.726   0.912 -1.4371 -1.0631  1.2116
 1042SOL    HW2 5027   5.923   4.657   0.782 -0.2136 -0.7115  0.7073
 1043SOL     OW 5028   4.329   4.864   1.806  0.2280 -0.0933  0.2824
 1043SOL    HW1 5029   4.416   4.843   1.771  0.2327  1.4667 -0.7057
 1043SOL    HW2 5030   4.279   4.894   1.731 -0.6387  0.6784  1.1377
 1044SOL     OW 5031   0.809   3.787   2.907 -0.5523  0.5412  0.9566
 1044SOL    HW1 5032   0.717   3.814   2.912 -0.0641  2.0624  3.4829
 1044SOL    HW2 5033   0.852   3.858   2.859 -0.5683  0.0786  0.2322
 1045SOL     OW 5034   4.682   1.914   0.556  0.1089  0.6022 -0.1698
 1045SOL    HW1 5035   4.687   1.899   0.650 -0.5592  2.4983  0.2182
 1045SOL    HW2 5036   4.598   1.874   0.530 -0.5229  1.5378  0.3795
 1046SOL     OW 5037   5.232   5.053   0.244 -0.3470 -0.5237  0.2617
 1046SOL    HW1 5038   5.203   5.104   0.319  0.2350 -0.6897  0.6035
 1046SOL    HW2 5039   5.151   5.032   0.197 -0.5906  0.7903  0.0544
 1047SOL     OW 5040   3.557   1.771   1.786 -0.1329 -0.6539 -0.8835
 1047SOL    HW1 5041   3.479   1.809   1.825  1.0325  0.5168  0.4278
 1047SOL    HW2 5042   3.601   1.725   1.858  0.8872 -0.4251 -1.3300
 1048SOL     OW 5043   5.824   1.915   2.363  0.3995 -0.2562 -0.5013
 1048SOL    HW1 5044   5.729   1.906   2.355  0.1069  0.8152  1.1490
 1048SOL    HW2 5045   5.840   1.909   2.458  1.9301 -0.0263 -0.7229
 1049SOL     OW 5046   5.011   6.161   3.568 -0.0450  0.1756 -0.4478
 1049SOL    HW1 5047   4.953   6.234   3.545  0.7959  0.6128 -1.2625
 1049SOL    HW2 5048   5.095   6.184   3.529 -0.1224 -1.9465 -2.0476
 1050SOL     OW 5049   3.137   0.591   4.306  0.1774  0.8655 -0.8544
 1050SOL    HW1 5050   3.201   0.544   4.359 -0.8994 -2.0285 -1.8573
 1050SOL    HW2 5051   3.171   0.680   4.299  2.7261  0.1275  0.7397
 1051SOL     OW 5052   1.252   5.584   0.579  0.5248 -0.7035 -0.2567
 1051SOL    HW1 5053   1.204   5.505   0.553 -2.0534  0.6900 -0.0044
 1051SOL    HW2 5054   1.271   5.629   0.497 -0.0495 -0.4638 -0.2596
 1052SOL     OW 5055   2.484   1.767   3.770 -0.4278 -0.6510  0.1710
 1052SOL    HW1 5056   2.495   1.693   3.710  0.8907  0.3481 -0.8839
 1052SOL    HW2 5057   2.425   1.827   3.724  0.3581 -0.0133 -0.0317
 1053SOL     OW 5058   3.985   0.674   3.103 -0.1176 -0.0053 -0.0445
 1053SOL    HW1 5059   3.892   0.657   3.119  0.1540 -1.1589  0.3983
 1053SOL    HW2 5060   4.030   0.603   3.148  0.9290 -0.2079 -1.3752
 1054SOL     OW 5061   5.229   4.641   1.210  0.4010  0.1036  0.1757
 1054SOL    HW1 5062   5.135   4.627   1.220  0.5146 -0.7523  0.1748
 1054SOL    HW2 5063   5.239   4.672   1.120  0.2698 -1.5696 -0.4561
 1055SOL     OW 5064   0.899   0.454   4.257  0.4936 -0.1740 -0.0480
 1055SOL    HW1 5065   0.844   0.376   4.251 -0.5277  0.3738  1.6378
 1055SOL    HW2 5066   0.970   0.429   4.315 -0.6103  0.5235  1.6774
 1056SOL     OW 5067   3.459   4.744   2.735 -0.6649  0.3936  0.0739
 1056SOL    HW1 5068   3.532   4.802   2.757  0.5810 -0.6261 -1.1732
 1056SOL    HW2 5069   3.480   4.661   2.778  0.4240 -0.7779 -2.5005
 1057SOL     OW 5070   6.203   5.868   0.452  0.3289  0.7842 -0.0750
 1057SOL    HW1 5071   6.289   5.893   0.485  1.6552 -1.3214 -1.7753
 1057SOL    HW2 5072   6.196   5.911   0.367  0.0514  0.2498 -0.3250
 1058SOL     OW 5073   5.103   3.825   0.532 -0.5287 -0.6351 -0.1581
 1058SOL    HW1 5074   5.121   3.731   0.530  0.2910 -0.5514  1.5221
 1058SOL    HW2 5075   5.035   3.835   0.599  0.2144  0.0710  0.5212
 1059SOL     OW 5076   2.359   3.083   1.700 -0.4741  0.2474  0.4674
 1059SOL    HW1 5077   2.293   3.026   1.661  1.1349 -2.4356  1.4040
 1059SOL    HW2 5078   2.314   3.127   1.772 -1.8045  0.3468 -0.3947
 1060SOL     OW 5079   4.827   0.591   0.229 -0.0719  0.2348 -0.3743
 1060SOL    HW1 5080   4.766   0.664   0.235  0.5337  0.7420 -0.3111
 1060SOL    HW2 5081   4.906   0.622   0.273  0.1700 -0.4846 -0.2810
 1061SOL     OW 5082   4.098   2.444   3.008  0.6952  0.4394  0.7572
 1061SOL    HW1 5083   4.038   2.502   2.961  1.9107  0.3162 -1.0749
 1061SOL    HW2 5084   4.106   2.482   3.095 -1.4849  0.8230  0.8326
 1062SOL     OW 5085   6.059   5.060   3.348 -0.0613 -0.1128 -0.3281
 1062SOL    HW1 5086   6.067   5.045   3.254 -2.2704 -0.8245 -0.4679
 1062SOL    HW2 5087   6.101   5.145   3.362 -0.2614  0.3165 -2.0740
 1063SOL     OW 5088   6.337   5.664   0.951  0.2029 -0.0004  0.4698
 1063SOL    HW1 5089   6.338   5.692   0.860 -0.8392 -2.2612 -0.2855
 1063SOL    HW2 5090   6.427   5.636   0.968  0.1043 -0.8348 -0.3080
 1064SOL     OW 5091   0.534   5.422   1.287 -0.6048 -0.2396 -0.3964
 1064SOL    HW1 5092   0.466   5.397   1.224 -1.5242 -0.9550  0.8258
 1064SOL    HW2 5093   0.564   5.339   1.324  1.1327  0.0521 -1.0646
 1065SOL     OW 5094   0.119   0.820   3.086 -0.2659  0.3868 -0.5114
 1065SOL    HW1 5095   0.064   0.825   3.165 -1.0695  0.9359 -1.0899
 1065SOL    HW2 5096   0.208   0.813   3.120 -0.5197  1.5051  0.4557
 1066SOL     OW 5097   1.848   4.013   1.919 -0.5754 -0.2724 -0.1737
 1066SOL    HW1 5098   1.879   4.102   1.904 -0.7580 -0.2880 -0.6642
 1066SOL    HW2 5099   1.791   4.020   1.996 -0.6974  0.0591 -0.2908
 1067SOL     OW 5100   4.664   2.383   2.788  0.1267 -0.5142  0.0203
 1067SOL    HW1 5101   4.740   2.433   2.760 -1.3559  2.5027  0.9555
 1067SOL    HW2 5102   4.687   2.350   2.875 -0.2441  2.0485  1.1570
 1068SOL     OW 5103   0.739   4.796   1.162 -0.1008  0.2555 -0.3627
 1068SOL    HW1 5104   0.743   4.884   1.126 -0.5552  0.7469  0.7407
 1068SOL    HW2 5105   0.730   4.739   1.085  1.9337  1.0031 -1.2042
 1069SOL     OW 5106   6.284   4.508   2.556  0.0060  0.0226  0.1188
 1069SOL    HW1 5107   6.274   4.416   2.579 -1.4932  0.2816  0.6728
 1069SOL    HW2 5108   6.200   4.548   2.581  0.8791  1.6764  0.5735
 1070SOL     OW 5109   4.669   3.482   2.627  0.0093  0.3511 -0.2096
 1070SOL    HW1 5110   4.756   3.448   2.606 -0.0895 -0.3312  0.4696
 1070SOL    HW2 5111   4.682   3.577   2.634  0.5956  0.3041 -0.5783
 1071SOL     OW 5112   0.527   5.924   1.162  0.6571 -0.3910  0.0890
 1071SOL    HW1 5113   0.582   5.847   1.145 -1.0723 -1.5537 -0.5790
 1071SOL    HW2 5114   0.448   5.908   1.110 -0.0252  1.5471  0.4610
 1072SOL     OW 5115   5.527   5.913   3.321 -0.5505  0.2832  0.3477
 1072SOL    HW1 5116   5.527   5.947   3.231  1.5758 -1.9089 -0.6044
 1072SOL    HW2 5117   5.447   5.861   3.327 -2.5540  3.1784  1.0191
 1073SOL     OW 5118   5.803   0.469   0.966 -0.1091  0.1986  0.1787
 1073SOL    HW1 5119   5.802   0.507   1.054 -0.2898 -0.0233  0.2749
 1073SOL    HW2 5120   5.868   0.520   0.918  0.3792 -0.0261  0.5919
 1074SOL     OW 5121   3.203   0.952   0.963  0.0834 -0.1057 -0.2590
 1074SOL    HW1 5122   3.151   0.872   0.967 -0.7635  0.3001 -2.0566
 1074SOL    HW2 5123   3.188   0.994   1.047 -2.8672  0.1558 -0.8005
 1075SOL     OW 5124   0.508   0.299   1.217 -0.3848  0.0864  0.0255
 1075SOL    HW1 5125   0.511   0.299   1.121 -0.5963 -0.1876  0.0172
 1075SOL    HW2 5126   0.593   0.266   1.244 -0.2085  0.4668 -0.0628
 1076SOL     OW 5127   4.442   2.240   3.549  0.0600  0.6058 -0.2821
 1076SOL    HW1 5128   4.374   2.253   3.483  0.6599  0.8924 -0.8468
 1076SOL    HW2 5129   4.476   2.152   3.532  0.3246  0.7411 -0.4643
 1077SOL     OW 5130   6.317   6.227   0.651  0.0592 -0.3158 -0.2455
 1077SOL    HW1 5131   6.248   6.185   0.703  0.7709  0.9411  1.8884
 1077SOL    HW2 5132   6.273   6.299   0.607 -0.0471  0.5600  1.2070
 1078SOL     OW 5133   1.994   2.366   4.299  0.3635 -0.3424  0.3438
 1078SOL    HW1 5134   2.085   2.390   4.316  0.0694  0.8939  0.2674
 1078SOL    HW2 5135   1.950   2.449   4.282 -0.6069 -0.9972 -0.4682
 1079SOL     OW 5136   6.179   2.337   0.733 -0.2125  0.4216  0.4299
 1079SOL    HW1 5137   6.133   2.402   0.680 -0.7843 -1.9512 -2.1875
 1079SOL    HW2 5138   6.123   2.323   0.809  0.5893  3.8550  1.8287
 1080SOL     OW 5139   3.791   2.450   4.246 -0.1857  0.0751 -0.3604
 1080SOL    HW1 5140   3.816   2.539   4.270 -0.3427  0.0765 -0.2039
 1080SOL    HW2 5141   3.824   2.396   4.318 -0.3337  0.0383 -0.3201
 1081SOL     OW 5142   1.202   2.991   3.465  0.2876 -0.1230 -0.0386
 1081SOL    HW1 5143   1.196   3.087   3.461  0.3095 -0.1528 -1.4705
 1081SOL    HW2 5144   1.180   2.969   3.555 -1.3953  1.1103 -0.1014
 1082SOL     OW 5145   2.823   1.536   2.211 -0.1245  0.1115 -0.1081
 1082SOL    HW1 5146   2.764   1.504   2.281  0.2844  0.5661  0.4534
 1082SOL    HW2 5147   2.793   1.625   2.193 -0.1071  0.0616 -0.3820
 1083SOL     OW 5148   5.810   1.717   4.102  1.0380  0.3799  0.3151
 1083SOL    HW1 5149   5.720   1.749   4.099  1.8518  3.0403  1.1863
 1083SOL    HW2 5150   5.803   1.623   4.084 -1.8188  0.6023 -0.2137
 1084SOL     OW 5151   2.375   2.907   4.023 -0.3429  0.1326 -0.7024
 1084SOL    HW1 5152   2.386   3.000   4.003 -0.7912  0.5675  0.9116
 1084SOL    HW2 5153   2.464   2.875   4.039 -0.2587  0.4962 -0.4325
 1085SOL     OW 5154   3.657   0.631   0.526  0.4866 -0.3079  0.5555
 1085SOL    HW1 5155   3.720   0.594   0.464 -0.5702  1.0674 -1.4076
 1085SOL    HW2 5156   3.586   0.567   0.529  0.5458 -0.3821  0.3895
 1086SOL     OW 5157   2.013   4.518   1.686  0.1993  0.1805  0.5741
 1086SOL    HW1 5158   1.941   4.504   1.747 -0.0917  0.0416  0.2097
 1086SOL    HW2 5159   2.078   4.452   1.710 -0.5934 -0.9775 -0.2662
 1087SOL     OW 5160   1.121   0.152   1.955 -0.0286 -0.0371  0.8737
 1087SOL    HW1 5161   1.136   0.064   1.991  3.5973 -0.3523 -0.9364
 1087SOL    HW2 5162   1.075   0.136   1.872  0.9613 -0.3187  0.3625
 1088SOL     OW 5163   1.375   3.087   1.400 -0.0403 -0.0289 -0.1673
 1088SOL    HW1 5164   1.373   3.180   1.378 -0.0939 -0.7397 -3.6968
 1088SOL    HW2 5165   1.285   3.065   1.423 -0.2647  0.5353 -0.4988
 1089SOL     OW 5166   2.529   1.556   0.750  0.6918 -0.6408 -0.5576
 1089SOL    HW1 5167   2.509   1.522   0.837  1.0150 -0.3169 -0.3568
 1089SOL    HW2 5168   2.511   1.482   0.691 -2.6255  0.0286 -0.5907
 1090SOL     OW 5169   6.186   6.429   1.693  0.2208 -0.3465 -0.2915
 1090SOL    HW1 5170   6.097   6.399   1.711 -0.0054  0.6338  0.3243
 1090SOL    HW2 5171   6.241   6.352   1.705 -0.3365 -0.5345  1.2288
 1091SOL     OW 5172   1.935   3.326   3.479  0.2802 -0.3601  0.3235
 1091SOL    HW1 5173   1.940   3.385   3.554 -0.1446  2.1152 -1.4547
 1091SOL    HW2 5174   1.845   3.293   3.480  0.3237 -0.4795  0.9632
 1092SOL     OW 5175   5.681   1.752   1.258 -0.0408 -0.2022  0.5897
 1092SOL    HW1 5176   5.760   1.700   1.275  0.4905  0.0870 -0.9113
 1092SOL    HW2 5177   5.626   1.738   1.336  0.5526 -2.1385  0.7111
 1093SOL     OW 5178   5.058   1.058   2.327  0.2665 -0.0293  0.3521
 1093SOL    HW1 5179   4.969   1.074   2.299 -0.8952 -1.0463  3.0465
 1093SOL    HW2 5180   5.076   1.127   2.391  1.4785  0.2623 -0.2809
 1094SOL     OW 5181   3.270   0.779   2.064 -0.3636 -0.3813 -0.5853
 1094SOL    HW1 5182   3.194   0.801   2.010 -0.8395  0.2784  0.3489
 1094SOL    HW2 5183   3.299   0.862   2.101 -1.7625 -1.1274  2.4244
 1095SOL     OW 5184   5.532   2.723   1.212  0.2897  0.4287 -0.2001
 1095SOL    HW1 5185   5.553   2.782   1.139  0.6950  0.4335 -0.0833
 1095SOL    HW2 5186   5.482   2.652   1.172 -0.4428  0.9832 -0.2990
 1096SOL     OW 5187   2.121   4.239   1.545 -0.0788  0.0547  0.0643
 1096SOL    HW1 5188   2.117   4.154   1.590  0.7272  0.2576  0.5406
 1096SOL    HW2 5189   2.068   4.227   1.466  0.2001 -0.9595  0.0181
 1097SOL     OW 5190   5.357   5.824   0.238 -0.0532  0.6733 -0.3534
 1097SOL    HW1 5191   5.377   5.806   0.330 -1.6309  1.2452  0.1220
 1097SOL    HW2 5192   5.382   5.743   0.193  0.1077  0.1338  0.6634
 1098SOL     OW 5193   3.660   0.666   2.597 -0.1653 -0.1588  0.4678
 1098SOL    HW1 5194   3.589   0.603   2.599 -0.5179  0.2183 -0.0196
 1098SOL    HW2 5195   3.724   0.632   2.659 -0.3698 -0.9704  0.2405
 1099SOL     OW 5196   2.171   2.596   3.794 -0.7558 -0.7411  0.3743
 1099SOL    HW1 5197   2.250   2.544   3.775 -0.5784 -0.3534  0.0202
 1099SOL    HW2 5198   2.195   2.685   3.767 -2.1074 -1.0088 -2.0162
 1100SOL     OW 5199   5.682   0.043   4.287 -0.4211  0.1892  0.7276
 1100SOL    HW1 5200   5.653  -0.001   4.367  1.1788  0.7131  1.6388
 1100SOL    HW2 5201   5.709  -0.028   4.229 -1.3740 -0.1824  0.7218
 1101SOL     OW 5202   1.504   3.386   2.805  0.1576  0.2174 -0.8691
 1101SOL    HW1 5203   1.573   3.354   2.863 -0.1791 -0.3282 -0.7550
 1101SOL    HW2 5204   1.425   3.341   2.835 -0.5349  1.8629 -0.1102
 1102SOL     OW 5205   4.170   0.066   1.587 -0.0801  0.5294 -0.2245
 1102SOL    HW1 5206   4.131   0.151   1.565  0.6144  1.0540  0.5114
 1102SOL    HW2 5207   4.186   0.025   1.502  1.0207  1.8117 -0.6772
 1103SOL     OW 5208   3.440   1.722   0.662  0.0164 -0.5620  0.2287
 1103SOL    HW1 5209   3.517   1.666   0.656 -0.1013 -1.0005  2.1750
 1103SOL    HW2 5210   3.409   1.711   0.752 -1.7933  0.2985 -0.2378
 1104SOL     OW 5211   5.712   3.065   1.175  0.3924  0.5137 -0.0737
 1104SOL    HW1 5212   5.685   3.149   1.140  0.2139 -0.2333 -1.8005
 1104SOL    HW2 5213   5.665   3.000   1.124 -0.6176 -0.6638  2.1940
 1105SOL     OW 5214   4.996   3.346   2.251 -0.0149  0.2101  0.0748
 1105SOL    HW1 5215   5.022   3.370   2.162  1.4869 -1.9254 -0.1461
 1105SOL    HW2 5216   5.010   3.425   2.303  1.4036  0.8121 -1.1618
 1106SOL     OW 5217   0.242   0.735   3.954  0.1669 -0.5153 -0.2934
 1106SOL    HW1 5218   0.167   0.684   3.984 -0.2588  1.2553  1.9858
 1106SOL    HW2 5219   0.204   0.814   3.916  0.8273  0.5035  1.0825
 1107SOL     OW 5220   2.192   4.046   0.485  0.9219  0.5908  0.1003
 1107SOL    HW1 5221   2.150   4.038   0.571  0.5965 -0.8950 -0.1647
 1107SOL    HW2 5222   2.124   4.018   0.423  0.7504  2.7597 -0.7839
 1108SOL     OW 5223   4.062   0.608   1.181 -0.0512  0.2972 -0.3713
 1108SOL    HW1 5224   4.002   0.674   1.148 -0.2809 -0.8960 -2.5150
 1108SOL    HW2 5225   4.141   0.618   1.128  0.8364  0.3941  0.9166
 1109SOL     OW 5226   6.215   5.099   0.841 -0.6413 -0.1820 -0.2327
 1109SOL    HW1 5227   6.244   5.185   0.809  0.5706 -0.3952  0.2695
 1109SOL    HW2 5228   6.294   5.057   0.875 -2.0029  0.8637  5.1279
 1110SOL     OW 5229   4.436   6.067   0.568  0.4380  0.1369 -0.1367
 1110SOL    HW1 5230   4.487   6.145   0.590 -0.5704  0.7245  0.2030
 1110SOL    HW2 5231   4.501   5.999   0.552  1.3093  0.6328  1.1355
 1111SOL     OW 5232   3.166   3.574   0.725 -0.3445  0.7389 -0.4354
 1111SOL    HW1 5233   3.127   3.612   0.803  0.6441  1.7236 -0.3916
 1111SOL    HW2 5234   3.092   3.560   0.665 -0.9395  1.1846  0.1819
 1112SOL     OW 5235   3.016   4.419   1.059  0.1372 -0.1341 -0.3982
 1112SOL    HW1 5236   3.043   4.347   1.115  2.4034  0.2741 -0.8640
 1112SOL    HW2 5237   3.027   4.498   1.113  0.2884  0.0782 -0.7315
 1113SOL     OW 5238   6.247   3.453   4.508  0.0380 -0.2272 -0.1111
 1113SOL    HW1 5239   6.265   3.444   4.601  1.7010  1.3237 -0.2280
 1113SOL    HW2 5240   6.312   3.398   4.465  0.8016  0.8754 -0.3985
 1114SOL     OW 5241   4.295   3.189   4.054  0.1414 -0.1139 -0.4448
 1114SOL    HW1 5242   4.365   3.251   4.073 -0.6944  0.9423 -0.6710
 1114SOL    HW2 5243   4.274   3.150   4.138 -0.0172  0.6960 -0.0936
 1115SOL     OW 5244   0.009   3.333   4.351 -0.3531 -0.3165  0.0558
 1115SOL    HW1 5245   0.063   3.302   4.423 -1.0406 -0.3085  0.5792
 1115SOL    HW2 5246   0.068   3.335   4.276  0.7927  1.1953  0.9423
 1116SOL     OW 5247   4.386   4.887   3.570  0.3867 -0.3059 -0.4650
 1116SOL    HW1 5248   4.431   4.808   3.598 -2.7068 -1.3711  2.2041
 1116SOL    HW2 5249   4.321   4.857   3.507  1.5567  0.7633 -2.2448
 1117SOL     OW 5250   5.641   2.376   1.400 -0.0058  0.2307 -0.3086
 1117SOL    HW1 5251   5.648   2.368   1.305  0.9054 -1.5468 -0.1308
 1117SOL    HW2 5252   5.566   2.322   1.424  1.1430 -1.2452  0.1498
 1118SOL     OW 5253   5.550   2.920   0.369 -0.4697  0.0688 -0.5280
 1118SOL    HW1 5254   5.532   2.875   0.452  0.0579 -0.4948 -0.7153
 1118SOL    HW2 5255   5.645   2.927   0.365 -0.3783 -1.2640 -1.7733
 1119SOL     OW 5256   4.271   0.606   2.075  0.4351 -0.1755 -0.4496
 1119SOL    HW1 5257   4.239   0.693   2.053  2.1488  1.1221  1.6838
 1119SOL    HW2 5258   4.202   0.547   2.046 -1.2277  1.9435 -1.1265
 1120SOL     OW 5259   2.011   1.419   4.018  0.1851  0.5683 -0.2615
 1120SOL    HW1 5260   1.949   1.346   4.025 -2.0781  2.2239 -1.6017
 1120SOL    HW2 5261   1.993   1.473   4.094  1.3265  0.1685  0.3203
 1121SOL     OW 5262   2.718   2.399   2.796  0.2571  0.0229  1.0224
 1121SOL    HW1 5263   2.727   2.405   2.891  1.7107  2.8166  0.8051
 1121SOL    HW2 5264   2.623   2.406   2.781 -0.1010 -1.5015  2.2364
 1122SOL     OW 5265   0.563   3.491   2.304  0.8475 -0.0110  0.3382
 1122SOL    HW1 5266   0.621   3.418   2.285  0.4995  0.0700 -1.1185
 1122SOL    HW2 5267   0.507   3.460   2.375  0.1481 -1.5041 -0.8122
 1123SOL     OW 5268   0.729   3.362   0.599 -0.1328  0.3723 -0.5927
 1123SOL    HW1 5269   0.668   3.331   0.665 -1.1776 -0.5225 -1.9070
 1123SOL    HW2 5270   0.674   3.412   0.538  0.7116  0.8117 -1.0028
 1124SOL     OW 5271   5.531   4.444   0.411 -0.2915 -0.3911  0.0321
 1124SOL    HW1 5272   5.488   4.506   0.353 -0.1878  0.4823  0.8594
 1124SOL    HW2 5273   5.622   4.473   0.415 -0.5040  0.1917  1.3951
 1125SOL     OW 5274   1.940   1.803   2.270 -0.2831 -0.0557  0.1738
 1125SOL    HW1 5275   1.875   1.859   2.228  1.0372 -0.3521 -2.5056
 1125SOL    HW2 5276   1.923   1.716   2.232  1.5290 -0.1610 -0.4673
 1126SOL     OW 5277   4.407   1.394   0.264  0.1816 -0.5047 -0.1929
 1126SOL    HW1 5278   4.363   1.392   0.179 -0.9695 -0.9700  0.3945
 1126SOL    HW2 5279   4.403   1.486   0.290 -1.1097 -0.6465  0.1723
 1127SOL     OW 5280   0.010   1.664   2.293  0.4494 -0.1985  0.1151
 1127SOL    HW1 5281  -0.016   1.612   2.369 -1.8492 -2.0541 -1.7821
 1127SOL    HW2 5282   0.008   1.755   2.324 -0.8058 -0.8547  2.1504
 1128SOL     OW 5283   1.170   5.106   1.378  0.1606 -0.5011  0.2574
 1128SOL    HW1 5284   1.213   5.136   1.298  1.2346  0.5288  1.1730
 1128SOL    HW2 5285   1.205   5.018   1.392  0.3882 -0.4733 -0.1236
 1129SOL     OW 5286   3.230   3.468   3.672  0.2922  0.5631  0.1312
 1129SOL    HW1 5287   3.178   3.520   3.733  0.1343 -0.2838  0.7341
 1129SOL    HW2 5288   3.308   3.443   3.722 -0.2380 -0.8545  0.3016
 1130SOL     OW 5289   6.124   0.540   0.588  0.0978 -0.3448  0.0857
 1130SOL    HW1 5290   6.101   0.625   0.551  1.2796 -0.3345 -0.6756
 1130SOL    HW2 5291   6.107   0.478   0.517 -1.3249 -0.8500  0.8278
 1131SOL     OW 5292   5.057   1.269   4.151 -0.0461  0.2709  0.1234
 1131SOL    HW1 5293   5.129   1.207   4.141 -0.6576 -0.2669 -1.0088
 1131SOL    HW2 5294   5.014   1.243   4.233  0.0567 -0.4211 -0.0420
 1132SOL     OW 5295   2.043   6.341   0.963 -0.5135 -0.1430  0.0961
 1132SOL    HW1 5296   2.053   6.429   0.927  0.0271  0.1950  1.0267
 1132SOL    HW2 5297   2.087   6.284   0.900  0.1584  0.3980  0.0692
 1133SOL     OW 5298   5.799   3.633   0.376 -0.2038 -0.5237  0.3384
 1133SOL    HW1 5299   5.830   3.608   0.463 -2.3674  0.1544  1.3893
 1133SOL    HW2 5300   5.737   3.564   0.352  0.8363 -1.0241 -0.9580
 1134SOL     OW 5301   0.304   0.525   3.653  0.0500 -0.0425  0.7672
 1134SOL    HW1 5302   0.275   0.437   3.677  0.7068 -0.6885 -0.6681
 1134SOL    HW2 5303   0.335   0.563   3.735 -0.8745 -0.8845  1.5433
 1135SOL     OW 5304   4.302   3.258   0.669  0.1027 -0.3479 -0.9724
 1135SOL    HW1 5305   4.333   3.297   0.587 -1.4798 -1.3327 -2.1068
 1135SOL    HW2 5306   4.380   3.218   0.708  1.0605  0.9270 -1.5173
 1136SOL     OW 5307   5.160   1.810   1.269 -0.6802  0.5975  0.3425
 1136SOL    HW1 5308   5.108   1.765   1.335 -1.9369  0.8332 -0.4432
 1136SOL    HW2 5309   5.240   1.758   1.262 -2.1301 -1.6847 -0.6580
 1137SOL     OW 5310   3.604   0.917   0.526 -0.8676  0.0745 -0.0311
 1137SOL    HW1 5311   3.699   0.928   0.531 -0.8938  0.3609 -0.1383
 1137SOL    HW2 5312   3.589   0.828   0.559 -0.4288 -0.5460 -1.4010
 1138SOL     OW 5313   2.716   2.689   0.608 -0.6365  0.6068 -0.3171
 1138SOL    HW1 5314   2.627   2.682   0.573 -0.3812 -0.8983 -0.7355
 1138SOL    HW2 5315   2.712   2.643   0.692 -0.1401  0.1357 -0.5506
 1139SOL     OW 5316   4.445   6.000   4.387 -0.3963  0.2144 -0.0993
 1139SOL    HW1 5317   4.537   6.025   4.387 -0.7765  1.7170 -0.2086
 1139SOL    HW2 5318   4.434   5.949   4.307 -0.0827  1.8561 -1.2461
 1140SOL     OW 5319   3.651   4.713   2.454  0.0390 -0.4941  0.4641
 1140SOL    HW1 5320   3.585   4.720   2.386 -0.0818 -0.6640  0.5638
 1140SOL    HW2 5321   3.643   4.623   2.487 -0.1185 -0.3146  0.9229
 1141SOL     OW 5322   1.005   4.728   1.595  0.5953 -0.2001 -0.4815
 1141SOL    HW1 5323   0.948   4.751   1.522  0.1169 -1.0797 -0.3924
 1141SOL    HW2 5324   0.955   4.664   1.646  1.3017 -0.3109  0.0927
 1142SOL     OW 5325   3.895   6.127   3.522  0.8366  0.4043  0.1189
 1142SOL    HW1 5326   3.815   6.105   3.474  1.0159  0.8121 -0.3733
 1142SOL    HW2 5327   3.963   6.074   3.481  1.0199  0.8704 -0.1789
 1143SOL     OW 5328   4.974   6.074   0.298  0.1511 -0.1860 -0.2120
 1143SOL    HW1 5329   5.015   5.997   0.258 -0.4142 -0.2080 -0.7479
 1143SOL    HW2 5330   4.880   6.059   0.289  0.0384  1.0513 -1.2340
 1144SOL     OW 5331   4.753   2.086   3.609 -0.0883  0.2591  0.0322
 1144SOL    HW1 5332   4.768   2.035   3.688  0.5396 -0.0236 -0.2544
 1144SOL    HW2 5333   4.681   2.041   3.564 -0.0445  0.0686  0.1536
 1145SOL     OW 5334   5.894   3.098   3.374  0.1961 -0.0624  0.2799
 1145SOL    HW1 5335   5.981   3.137   3.363 -0.0986  0.9539  1.3147
 1145SOL    HW2 5336   5.892   3.026   3.311  1.0281  1.1736 -1.2390
 1146SOL     OW 5337   5.764   4.427   3.703  0.1829  0.5126 -0.1415
 1146SOL    HW1 5338   5.858   4.423   3.721  0.2250 -2.6165 -0.4303
 1146SOL    HW2 5339   5.728   4.347   3.743 -2.0258  0.6341 -1.6571
 1147SOL     OW 5340   0.689   1.836   2.991  0.2007  0.0973  0.6900
 1147SOL    HW1 5341   0.691   1.931   2.996 -0.8419  0.0792  2.0894
 1147SOL    HW2 5342   0.751   1.807   3.058  1.0106 -0.2283 -0.1758
 1148SOL     OW 5343   3.439   4.762   2.263 -0.0094  0.6321  0.3470
 1148SOL    HW1 5344   3.385   4.772   2.184 -0.3054 -0.6420  0.3591
 1148SOL    HW2 5345   3.376   4.747   2.333  0.3225 -1.5605  0.2530
 1149SOL     OW 5346   2.022   0.843   0.087 -0.3802  0.6823 -0.4260
 1149SOL    HW1 5347   1.985   0.923   0.126  0.8489  0.6092  0.9913
 1149SOL    HW2 5348   2.032   0.783   0.160 -0.0862 -0.3135 -1.2602
 1150SOL     OW 5349   5.030   0.225   0.419  0.2870  0.3160  0.9043
 1150SOL    HW1 5350   5.091   0.152   0.427 -1.1098 -0.7835  1.9423
 1150SOL    HW2 5351   4.950   0.186   0.384 -0.1289  1.5698  0.3833
 1151SOL     OW 5352   0.025   1.333   3.775  0.4736 -0.3836  0.4708
 1151SOL    HW1 5353   0.069   1.356   3.857  0.3329  1.2199  0.1222
 1151SOL    HW2 5354  -0.015   1.248   3.793 -0.4813  0.4268  2.4471
 1152SOL     OW 5355   1.319   1.718   0.836  0.4383  0.1053  0.6297
 1152SOL    HW1 5356   1.380   1.792   0.840 -0.1512  0.5739  1.3536
 1152SOL    HW2 5357   1.319   1.682   0.925 -1.2995  0.9409  1.0204
 1153SOL     OW 5358   6.457   2.501   3.966  0.0675  0.2170  0.2934
 1153SOL    HW1 5359   6.485   2.585   4.003 -0.8747  0.9278 -0.5299
 1153SOL    HW2 5360   6.382   2.524   3.912 -0.1221 -1.1591 -0.0445
 1154SOL     OW 5361   0.532   2.817   1.064 -0.0442 -0.0500  0.3644
 1154SOL    HW1 5362   0.613   2.787   1.106  0.3276  0.6914  0.1904
 1154SOL    HW2 5363   0.470   2.826   1.136  0.2869  0.2259  0.6160
 1155SOL     OW 5364   1.589   2.913   0.200 -0.2690  0.1426  0.6395
 1155SOL    HW1 5365   1.574   2.992   0.148  1.5057  0.0675 -0.0494
 1155SOL    HW2 5366   1.545   2.843   0.152 -0.4213  0.4344  0.3519
 1156SOL     OW 5367   3.799   0.089   1.434  0.3953 -0.7160 -0.2212
 1156SOL    HW1 5368   3.826   0.020   1.494  1.9145 -1.2173 -1.4207
 1156SOL    HW2 5369   3.819   0.054   1.347 -0.3977  0.5638 -0.9468
 1157SOL     OW 5370   4.850   2.698   0.032 -0.0194 -0.1608  0.0701
 1157SOL    HW1 5371   4.797   2.778   0.023  0.3406 -0.0590 -1.4502
 1157SOL    HW2 5372   4.815   2.639  -0.035  1.3683 -0.3222 -0.5388
 1158SOL     OW 5373   4.771   5.389   1.862 -0.3992  0.1370 -0.2185
 1158SOL    HW1 5374   4.703   5.452   1.839 -2.0928 -0.7491  2.0233
 1158SOL    HW2 5375   4.743   5.352   1.945  2.1332 -1.3301  0.0954
 1159SOL     OW 5376   4.678   3.752   2.677  0.3676 -0.2748 -0.0611
 1159SOL    HW1 5377   4.632   3.775   2.758  0.1525  1.4022 -0.6169
 1159SOL    HW2 5378   4.770   3.770   2.695  0.3148  0.1384 -0.1876
 1160SOL     OW 5379   0.072   3.381   3.871  0.6569  0.5220 -0.0168
 1160SOL    HW1 5380   0.030   3.310   3.822  0.0086  0.8834 -0.0076
 1160SOL    HW2 5381   0.009   3.453   3.866  1.3187  1.1112 -0.0647
 1161SOL     OW 5382   4.224   2.710   2.877  0.3151  0.3452 -0.1756
 1161SOL    HW1 5383   4.158   2.671   2.819  0.6230 -1.4917  0.6471
 1161SOL    HW2 5384   4.195   2.687   2.965  1.6551  0.1419  0.2348
 1162SOL     OW 5385   3.866   4.753   2.245  0.2677 -0.4960  0.0487
 1162SOL    HW1 5386   3.815   4.756   2.326 -0.0435 -1.2699 -0.1065
 1162SOL    HW2 5387   3.929   4.683   2.258 -0.8578 -1.7404 -0.9703
 1163SOL     OW 5388   2.768   2.875   1.298 -0.0368 -0.3026  0.0782
 1163SOL    HW1 5389   2.755   2.845   1.208 -1.0814  1.1306 -0.2680
 1163SOL    HW2 5390   2.693   2.931   1.317  0.1367 -0.6091  1.8732
 1164SOL     OW 5391   5.654   2.011   4.183 -0.2665  0.2864 -0.2428
 1164SOL    HW1 5392   5.618   1.967   4.106 -0.9094  0.8943 -0.2958
 1164SOL    HW2 5393   5.600   2.089   4.194  1.0475  1.2501 -0.3402
 1165SOL     OW 5394   0.956   2.848   2.796  0.3958 -0.2670  0.0616
 1165SOL    HW1 5395   0.874   2.806   2.822  0.9978 -1.5161  0.0197
 1165SOL    HW2 5396   1.013   2.776   2.771  1.2602  0.6324 -0.6613
 1166SOL     OW 5397   2.391   4.812   1.898 -0.6115 -0.3072 -0.5074
 1166SOL    HW1 5398   2.473   4.782   1.858 -0.9235  0.1279 -1.5075
 1166SOL    HW2 5399   2.379   4.901   1.864 -2.4437 -1.0130 -1.8965
 1167SOL     OW 5400   2.497   3.914   3.640  0.0007 -0.6468 -0.8072
 1167SOL    HW1 5401   2.449   3.953   3.714 -1.6311  1.9889 -3.0453
 1167SOL    HW2 5402   2.429   3.892   3.576  1.4099 -2.1547 -1.8764
 1168SOL     OW 5403   6.364   4.625   3.343 -0.0115 -0.4984 -0.3367
 1168SOL    HW1 5404   6.323   4.669   3.418  0.1147 -1.2242  0.1649
 1168SOL    HW2 5405   6.443   4.584   3.379 -0.4082 -1.5961 -0.6673
 1169SOL     OW 5406   3.897   6.165   3.900 -0.2488 -0.8027 -0.4503
 1169SOL    HW1 5407   3.838   6.105   3.855 -1.2614  1.6589 -2.6719
 1169SOL    HW2 5408   3.857   6.176   3.987 -0.1865 -3.0156 -0.0966
 1170SOL     OW 5409   2.586   2.694   2.889  0.0903  0.2307 -0.7911
 1170SOL    HW1 5410   2.563   2.780   2.854 -1.5393  0.3782  0.5361
 1170SOL    HW2 5411   2.562   2.633   2.820 -0.6878  0.6837 -0.9308
 1171SOL     OW 5412   0.085   3.283   1.299  0.3722  0.1000 -0.1221
 1171SOL    HW1 5413   0.135   3.274   1.380  1.2220 -2.2477 -0.8107
 1171SOL    HW2 5414   0.050   3.195   1.282 -1.3814  0.9525 -1.3388
 1172SOL     OW 5415   6.004   5.062   0.689 -0.1411  0.8728  0.1280
 1172SOL    HW1 5416   6.013   4.973   0.654 -0.4631  0.9734 -0.2178
 1172SOL    HW2 5417   6.078   5.072   0.748  0.3345  0.6567 -0.4265
 1173SOL     OW 5418   5.531   1.413   1.301 -0.6594  0.0378 -0.2118
 1173SOL    HW1 5419   5.529   1.347   1.231 -0.0760  0.3026 -0.4805
 1173SOL    HW2 5420   5.599   1.381   1.361 -0.4092  0.3672 -0.3186
 1174SOL     OW 5421   5.875   6.189   0.495  0.4168 -0.5629  0.4806
 1174SOL    HW1 5422   5.904   6.098   0.502  3.5135  0.2312 -0.4795
 1174SOL    HW2 5423   5.887   6.211   0.402  0.5982  1.0633  0.8573
 1175SOL     OW 5424   5.086   1.696   3.952 -0.0038 -0.4094 -0.4014
 1175SOL    HW1 5425   5.125   1.643   4.022  0.2309  0.0696 -0.1654
 1175SOL    HW2 5426   4.992   1.686   3.964  0.0143 -1.8440 -1.1741
 1176SOL     OW 5427   3.251   5.615   0.436 -0.0466 -0.5324 -0.6613
 1176SOL    HW1 5428   3.308   5.680   0.476  0.0565 -1.2174  0.3192
 1176SOL    HW2 5429   3.197   5.666   0.375 -0.4680  0.5965  0.6135
 1177SOL     OW 5430   4.202   4.113   2.619  0.1746  0.0510  0.0813
 1177SOL    HW1 5431   4.292   4.079   2.622 -0.8734 -2.9544  1.9771
 1177SOL    HW2 5432   4.204   4.190   2.677  1.3962 -0.3304  0.5937
 1178SOL     OW 5433   6.018   4.015   1.258 -0.4516 -0.1458 -0.1228
 1178SOL    HW1 5434   5.928   3.998   1.285 -0.5190 -1.5368 -1.0976
 1178SOL    HW2 5435   6.051   3.929   1.229  2.3971 -0.5389  3.5610
 1179SOL     OW 5436   5.942   1.826   3.360  0.2222 -0.0067  0.1006
 1179SOL    HW1 5437   6.000   1.808   3.286 -1.7409  0.2302 -1.5663
 1179SOL    HW2 5438   5.937   1.921   3.365 -1.7649  0.0101 -1.2688
 1180SOL     OW 5439   3.735   0.655   1.675 -0.3027  0.0945 -0.3826
 1180SOL    HW1 5440   3.666   0.720   1.691 -1.9567 -1.2668 -1.6621
 1180SOL    HW2 5441   3.732   0.596   1.750  1.6735  1.7602  1.1391
 1181SOL     OW 5442   0.034   2.224   0.974  0.2718  0.2487  0.3451
 1181SOL    HW1 5443   0.016   2.174   0.894 -1.7614  0.1598  0.7984
 1181SOL    HW2 5444   0.069   2.307   0.942 -0.3272  0.1459 -0.6495
 1182SOL     OW 5445   4.862   1.857   2.292  0.2070 -0.1831 -0.0707
 1182SOL    HW1 5446   4.771   1.853   2.263 -0.5925 -0.7345  2.3324
 1182SOL    HW2 5447   4.873   1.947   2.324 -0.1114 -0.6676  1.4427
 1183SOL     OW 5448   2.826   6.135   1.002 -0.2455  0.1065 -0.4844
 1183SOL    HW1 5449   2.748   6.186   1.021  0.4757  1.3161 -0.6424
 1183SOL    HW2 5450   2.885   6.153   1.076  0.1927 -0.1366 -0.7688
 1184SOL     OW 5451   2.954   4.655   0.530 -0.1497  0.6943  0.3737
 1184SOL    HW1 5452   2.885   4.626   0.589  0.0546  0.9517  0.7411
 1184SOL    HW2 5453   2.958   4.586   0.463 -0.8068  0.7156  0.3030
 1185SOL     OW 5454   5.656   0.656   2.733  0.3464 -0.1815  0.7254
 1185SOL    HW1 5455   5.643   0.575   2.783  1.2175 -1.0320 -0.3643
 1185SOL    HW2 5456   5.597   0.649   2.659 -0.0395  0.4967  0.9593
 1186SOL     OW 5457   4.242   1.867   4.086 -0.2964 -0.2826 -0.0135
 1186SOL    HW1 5458   4.319   1.914   4.055  2.1232 -3.3982  0.7376
 1186SOL    HW2 5459   4.222   1.805   4.016 -0.0226 -1.7045  1.1215
 1187SOL     OW 5460   0.383   3.171   2.283  0.1763 -0.2354 -0.6101
 1187SOL    HW1 5461   0.440   3.246   2.266  2.5696 -1.4294  1.4376
 1187SOL    HW2 5462   0.393   3.114   2.207  2.5693 -0.8230  0.0535
 1188SOL     OW 5463   3.513   3.444   3.340  0.0144 -0.1457  0.1459
 1188SOL    HW1 5464   3.444   3.436   3.275 -0.0924  1.5520  0.0182
 1188SOL    HW2 5465   3.588   3.480   3.292  0.5740 -0.7158  0.5658
 1189SOL     OW 5466   4.160   5.314   1.468  0.5657 -0.2542  0.9946
 1189SOL    HW1 5467   4.199   5.385   1.518  1.0515 -0.3898  0.8077
 1189SOL    HW2 5468   4.233   5.260   1.439  0.2305 -0.6277  0.8178
 1190SOL     OW 5469   0.113   2.575   4.472 -0.0380 -0.3695 -0.0531
 1190SOL    HW1 5470   0.171   2.514   4.517 -1.2491 -1.2901  0.3137
 1190SOL    HW2 5471   0.043   2.593   4.535 -2.1103 -2.1481 -1.6545
 1191SOL     OW 5472   5.830   3.185   2.096  0.0016 -0.1410 -0.0771
 1191SOL    HW1 5473   5.807   3.270   2.060 -0.3974  0.1622  0.8721
 1191SOL    HW2 5474   5.922   3.173   2.073  0.6971  1.5207  1.5840
 1192SOL     OW 5475   0.249   1.150   3.119  0.2656  0.1013  0.1763
 1192SOL    HW1 5476   0.288   1.198   3.047 -0.2247  0.5998  0.2356
 1192SOL    HW2 5477   0.322   1.127   3.177  0.3745  1.8088  0.7577
 1193SOL     OW 5478   1.571   1.907   3.575 -0.0172 -0.8644  0.5189
 1193SOL    HW1 5479   1.625   1.829   3.577  1.4058  0.0630 -0.0150
 1193SOL    HW2 5480   1.538   1.916   3.665 -2.0981 -3.2803  0.1116
 1194SOL     OW 5481   5.399   3.104   0.263  0.1185  0.4733  0.2105
 1194SOL    HW1 5482   5.309   3.090   0.294 -0.7815 -1.3846 -2.8166
 1194SOL    HW2 5483   5.451   3.040   0.312 -0.6284 -0.0198  0.3879
 1195SOL     OW 5484   1.232   3.966   3.873 -0.2569  0.7512 -0.1637
 1195SOL    HW1 5485   1.224   4.050   3.826  2.6074  0.0791 -2.1402
 1195SOL    HW2 5486   1.286   3.986   3.949 -0.7067  0.9404  0.1069
 1196SOL     OW 5487   0.114   3.705   3.693 -0.1797 -0.5004  0.1631
 1196SOL    HW1 5488   0.144   3.636   3.634 -1.3741 -0.5312 -0.4451
 1196SOL    HW2 5489   0.164   3.783   3.666  0.1739 -0.8008 -0.0631
 1197SOL     OW 5490   5.854   1.913   0.966 -0.6757  0.2707  0.2632
 1197SOL    HW1 5491   5.797   1.990   0.968 -1.7677 -0.5148  0.6630
 1197SOL    HW2 5492   5.905   1.919   1.047 -0.1980  0.9694 -0.0849
 1198SOL     OW 5493   3.686   4.832   4.358  0.0752  0.0203 -0.5754
 1198SOL    HW1 5494   3.706   4.746   4.397  0.9037  0.7376  0.6637
 1198SOL    HW2 5495   3.761   4.850   4.301  0.0855  0.0907 -0.5390
 1199SOL     OW 5496   3.036   3.635   1.778 -0.2927 -0.2691 -0.0498
 1199SOL    HW1 5497   2.996   3.710   1.822  0.7688  0.1287  0.2582
 1199SOL    HW2 5498   2.962   3.590   1.737 -1.0949  0.2792  0.7457
 1200SOL     OW 5499   2.335   3.818   2.950 -0.4364 -0.6486  0.5134
 1200SOL    HW1 5500   2.402   3.847   3.012 -0.2945 -0.8913  0.4744
 1200SOL    HW2 5501   2.294   3.744   2.993 -0.7641 -0.4242  0.5901
 1201SOL     OW 5502   5.519   5.534   4.033 -0.7662 -0.0957  0.4664
 1201SOL    HW1 5503   5.428   5.503   4.036 -0.3466 -1.3414  1.5284
 1201SOL    HW2 5504   5.569   5.465   4.078  0.9894 -0.3877 -1.7343
 1202SOL     OW 5505   3.370   4.458   2.054  0.5653  0.0062  0.2511
 1202SOL    HW1 5506   3.459   4.457   2.087  1.7076  0.3309 -2.5735
 1202SOL    HW2 5507   3.341   4.548   2.065  1.6421  0.5802 -1.2503
 1203SOL     OW 5508   1.169   1.963   2.749 -0.0713  0.2687 -0.3781
 1203SOL    HW1 5509   1.257   1.975   2.785 -0.5646  1.6529  0.4210
 1203SOL    HW2 5510   1.112   2.008   2.810 -1.4265 -1.1447 -0.5543
 1204SOL     OW 5511   1.480   1.243   3.860  0.5779 -0.1066 -0.7653
 1204SOL    HW1 5512   1.525   1.326   3.876 -3.9505  2.9544 -1.6975
 1204SOL    HW2 5513   1.458   1.211   3.948 -0.8238  1.8847 -0.3031
 1205SOL     OW 5514   5.145   5.941   2.703  0.3201 -0.4088 -0.2336
 1205SOL    HW1 5515   5.069   5.932   2.761 -0.4731 -0.6008 -1.2896
 1205SOL    HW2 5516   5.113   5.992   2.629  1.0571 -1.0517 -0.9997
 1206SOL     OW 5517   6.159   5.565   2.480  0.0424 -0.2929  0.2683
 1206SOL    HW1 5518   6.215   5.637   2.511  1.4975 -1.5661  0.7728
 1206SOL    HW2 5519   6.108   5.603   2.409  0.3930  1.3608  0.8427
 1207SOL     OW 5520   1.206   5.988   1.222 -0.5725 -0.3448  0.5474
 1207SOL    HW1 5521   1.148   5.916   1.197 -0.0857 -0.7222  0.4832
 1207SOL    HW2 5522   1.255   6.008   1.142 -0.6027 -0.0421  0.6037
 1208SOL     OW 5523   6.151   2.709   1.294  0.0495  0.3945  0.6130
 1208SOL    HW1 5524   6.137   2.800   1.268 -1.2377 -0.1694 -0.8479
 1208SOL    HW2 5525   6.063   2.676   1.314  0.5067 -0.5170  1.2344
 1209SOL     OW 5526   2.473   2.242   4.032  0.6857  0.2801  0.3853
 1209SOL    HW1 5527   2.551   2.248   4.087  0.3446 -0.0128  0.9113
 1209SOL    HW2 5528   2.402   2.220   4.093  0.2552  0.2038 -0.1334
 1210SOL     OW 5529   4.839   3.732   2.108  0.3953 -0.0510 -0.1286
 1210SOL    HW1 5530   4.876   3.673   2.042  3.0548 -0.6337  1.7228
 1210SOL    HW2 5531   4.915   3.776   2.146 -1.1479  1.2417  1.6438
 1211SOL     OW 5532   5.343   1.289   3.939  0.0035  0.1817  0.0420
 1211SOL    HW1 5533   5.337   1.371   3.987 -0.3758  1.2881 -1.8046
 1211SOL    HW2 5534   5.417   1.243   3.979 -1.3275  0.2253  2.7862
 1212SOL     OW 5535   2.035   2.369   3.512  0.5834 -0.3543  0.0038
 1212SOL    HW1 5536   2.121   2.378   3.471 -0.0763 -1.1241 -1.6223
 1212SOL    HW2 5537   1.995   2.294   3.468 -1.1261  0.2948  0.3694
 1213SOL     OW 5538   4.988   4.023   1.412  0.0783 -0.2660  0.4335
 1213SOL    HW1 5539   4.920   4.034   1.479 -0.4612  0.7412 -0.2480
 1213SOL    HW2 5540   4.940   4.016   1.330  0.7683 -0.4115  0.0358
 1214SOL     OW 5541   1.027   2.466   1.276 -1.1909  0.0826 -0.0136
 1214SOL    HW1 5542   1.025   2.373   1.251 -0.5813 -0.3740  1.5343
 1214SOL    HW2 5543   1.093   2.504   1.218  0.2180 -0.9582  0.8417
 1215SOL     OW 5544   1.232   2.545   1.103 -0.5124  0.5785 -0.1467
 1215SOL    HW1 5545   1.251   2.605   1.031  1.9134 -0.3061 -0.3343
 1215SOL    HW2 5546   1.317   2.528   1.143 -1.2452 -1.9401  0.5114
 1216SOL     OW 5547   4.110   5.881   1.955 -0.0384 -0.1492 -0.4322
 1216SOL    HW1 5548   4.101   5.795   1.915 -1.5147  0.2128 -0.9624
 1216SOL    HW2 5549   4.164   5.867   2.032  0.4642 -1.3792 -0.9815
 1217SOL     OW 5550   5.639   1.893   3.705 -0.4353  0.0323  0.0636
 1217SOL    HW1 5551   5.586   1.961   3.662  1.5583  0.1850 -2.3428
 1217SOL    HW2 5552   5.729   1.920   3.690  0.4334 -0.8509  3.0055
 1218SOL     OW 5553   2.577   2.940   2.773  0.3002  0.2349 -0.1047
 1218SOL    HW1 5554   2.572   3.000   2.847 -3.4087 -0.5098  0.4301
 1218SOL    HW2 5555   2.586   2.998   2.697  2.5057  1.0778  0.7079
 1219SOL     OW 5556   5.962   5.174   4.128 -0.0375  0.0355  0.4840
 1219SOL    HW1 5557   5.969   5.240   4.197  0.5701  0.4309  0.0653
 1219SOL    HW2 5558   5.919   5.220   4.056 -1.7818 -0.7282  1.0111
 1220SOL     OW 5559   2.109   3.886   3.853  0.0939 -0.6126  0.4085
 1220SOL    HW1 5560   2.127   3.796   3.881  1.3919 -0.3026  0.6177
 1220SOL    HW2 5561   2.028   3.879   3.803 -0.0644 -1.8298  0.7866
 1221SOL     OW 5562   4.864   5.630   0.064  0.0041 -0.3976  0.1596
 1221SOL    HW1 5563   4.811   5.574   0.007  0.5502 -0.6586 -0.1045
 1221SOL    HW2 5564   4.833   5.719   0.047 -0.8009 -0.6051  0.5021
 1222SOL     OW 5565   6.068   4.008   1.973 -0.1344 -0.2880  0.2561
 1222SOL    HW1 5566   6.120   3.934   1.941  1.2477  0.9175 -0.3796
 1222SOL    HW2 5567   6.075   4.003   2.069  0.3881 -0.6752  0.1998
 1223SOL     OW 5568   4.942   3.811   1.112 -0.5168  0.2197  0.0508
 1223SOL    HW1 5569   4.849   3.790   1.102  0.0463 -1.3771 -3.1622
 1223SOL    HW2 5570   4.977   3.740   1.165 -0.8702 -0.0238 -0.0388
 1224SOL     OW 5571   6.228   2.989   0.463  0.3862  0.1188 -0.3814
 1224SOL    HW1 5572   6.310   3.023   0.498  0.5771  1.5711 -2.1055
 1224SOL    HW2 5573   6.161   3.047   0.498  0.1256 -0.7258  0.5700
 1225SOL     OW 5574   4.181   1.533   2.769 -0.6731  0.5469 -0.8370
 1225SOL    HW1 5575   4.224   1.614   2.741 -0.9162  0.7041 -0.7535
 1225SOL    HW2 5576   4.253   1.477   2.799 -0.2889  0.0288 -2.5698
 1226SOL     OW 5577   0.902   3.330   3.133 -1.5944 -0.1742 -0.0650
 1226SOL    HW1 5578   0.926   3.246   3.172 -0.3664  0.3126  0.2601
 1226SOL    HW2 5579   0.940   3.396   3.191  1.6562  0.5795 -2.7290
 1227SOL     OW 5580   4.870   3.607   1.879 -0.2600  0.1173 -0.6064
 1227SOL    HW1 5581   4.920   3.565   1.809 -1.0307 -0.4325 -0.8343
 1227SOL    HW2 5582   4.847   3.693   1.844 -0.0002  0.1366 -0.7329
 1228SOL     OW 5583   5.858   0.206   0.918  0.2377  0.0683  0.1968
 1228SOL    HW1 5584   5.825   0.289   0.952  0.3941  0.3318 -0.2847
 1228SOL    HW2 5585   5.898   0.228   0.834  0.0984 -0.5258 -0.0374
 1229SOL     OW 5586   0.759   4.138   1.435  0.1278  0.1157  0.0101
 1229SOL    HW1 5587   0.699   4.065   1.421  0.2147 -0.0460  0.4613
 1229SOL    HW2 5588   0.793   4.125   1.523  0.7122  0.2883 -0.1837
 1230SOL     OW 5589   5.945   6.217   0.240  0.1766 -0.3691  0.5132
 1230SOL    HW1 5590   5.883   6.173   0.181 -2.6919  3.0227  0.6844
 1230SOL    HW2 5591   6.019   6.241   0.183 -1.2720  0.4241 -1.1114
 1231SOL     OW 5592   5.823   0.795   1.775 -0.1343 -0.3196 -0.1124
 1231SOL    HW1 5593   5.915   0.775   1.758  0.3521 -0.7442  2.6127
 1231SOL    HW2 5594   5.825   0.857   1.847 -1.9857  0.3885 -0.6295
 1232SOL     OW 5595   1.910   4.701   1.985 -0.2239  0.3494 -0.0208
 1232SOL    HW1 5596   1.855   4.639   1.938  1.2491 -1.2021  0.2269
 1232SOL    HW2 5597   1.981   4.720   1.924  1.4434 -1.3039  1.3173
 1233SOL     OW 5598   6.412   0.019   0.735 -0.2059  0.0468  0.5288
 1233SOL    HW1 5599   6.388  -0.072   0.746  0.0851 -0.0916  0.0645
 1233SOL    HW2 5600   6.363   0.066   0.802 -0.8822 -0.3681  0.3274
 1234SOL     OW 5601   5.537   5.987   1.236 -0.1443 -0.6494 -0.3864
 1234SOL    HW1 5602   5.535   6.066   1.290 -0.9018 -0.7462 -0.2641
 1234SOL    HW2 5603   5.625   5.985   1.200 -0.4566  0.8604 -1.2937
 1235SOL     OW 5604   6.002   4.539   2.563 -0.2291  0.3180  0.1428
 1235SOL    HW1 5605   5.990   4.578   2.477 -0.2411  0.3364  0.1526
 1235SOL    HW2 5606   5.912   4.522   2.594 -0.2265 -1.6210 -0.7200
 1236SOL     OW 5607   0.813   2.167   1.825  0.0473 -0.1879  0.3355
 1236SOL    HW1 5608   0.775   2.093   1.871  1.2075 -0.6764  0.5415
 1236SOL    HW2 5609   0.758   2.242   1.850 -0.5230 -0.7914  0.9282
 1237SOL     OW 5610   0.492   1.609   3.229 -0.4730 -0.0905 -0.4741
 1237SOL    HW1 5611   0.504   1.643   3.140 -1.2069  1.1779 -0.1138
 1237SOL    HW2 5612   0.400   1.584   3.233 -0.5794  0.3641  0.0835
 1238SOL     OW 5613   2.305   4.178   3.583  0.3076  0.3146 -0.1477
 1238SOL    HW1 5614   2.327   4.233   3.659 -0.8350  0.1966  0.2782
 1238SOL    HW2 5615   2.371   4.202   3.517  1.2585  0.4957  0.8327
 1239SOL     OW 5616   3.397   3.677   0.931  0.6269 -0.1731 -0.6048
 1239SOL    HW1 5617   3.352   3.719   0.857  1.0088  1.1434 -0.1218
 1239SOL    HW2 5618   3.415   3.589   0.900 -0.1456  0.0184 -1.6990
 1240SOL     OW 5619   5.688   5.274   1.020 -0.2561  0.0897  0.2757
 1240SOL    HW1 5620   5.622   5.225   1.067 -0.7169 -2.0517 -2.3402
 1240SOL    HW2 5621   5.770   5.255   1.065 -0.5019 -2.8039 -0.3391
 1241SOL     OW 5622   3.523   3.898   2.365 -0.0340  0.3358 -0.1371
 1241SOL    HW1 5623   3.443   3.860   2.401 -0.5668  1.8045  0.2989
 1241SOL    HW2 5624   3.497   3.932   2.279  0.3263  0.1032 -0.3415
 1242SOL     OW 5625   3.241   4.259   0.122 -0.5247 -0.1676 -0.3306
 1242SOL    HW1 5626   3.227   4.170   0.153 -1.6832  0.0479 -0.1793
 1242SOL    HW2 5627   3.306   4.296   0.181 -0.4173 -0.7522 -0.0841
 1243SOL     OW 5628   5.382   3.534   1.964 -0.0934  0.4105 -0.3531
 1243SOL    HW1 5629   5.457   3.484   1.996 -0.2319  0.7916  0.6055
 1243SOL    HW2 5630   5.400   3.547   1.871  0.2112 -0.9302 -0.4947
 1244SOL     OW 5631   4.685   5.800   2.336  0.0350  0.1421  0.6543
 1244SOL    HW1 5632   4.687   5.761   2.423 -0.4124  1.6037  1.3563
 1244SOL    HW2 5633   4.762   5.856   2.333  0.6057 -0.6510 -0.2893
 1245SOL     OW 5634   3.682   4.390   1.231 -0.3293 -0.2024 -0.4015
 1245SOL    HW1 5635   3.649   4.476   1.257  1.1170  0.3013 -0.1767
 1245SOL    HW2 5636   3.766   4.381   1.276 -0.9377 -2.2146  0.4744
 1246SOL     OW 5637   0.636   4.457   2.406 -0.7025  0.0880 -0.1332
 1246SOL    HW1 5638   0.576   4.525   2.373 -0.3973  0.0890 -0.6886
 1246SOL    HW2 5639   0.617   4.380   2.353 -0.7446 -0.1431  0.2096
 1247SOL     OW 5640   5.093   5.550   0.880  0.3662 -0.1696  0.3038
 1247SOL    HW1 5641   5.131   5.472   0.840 -1.4886 -0.9204 -0.1272
 1247SOL    HW2 5642   5.020   5.573   0.822  1.3707  2.4109 -0.0251
 1248SOL     OW 5643   1.869   4.737   2.253 -0.0474  0.4668 -0.0993
 1248SOL    HW1 5644   1.940   4.697   2.304  1.7141  2.6090 -0.7056
 1248SOL    HW2 5645   1.877   4.696   2.166  1.6903  1.9161 -0.6951
 1249SOL     OW 5646   2.361   4.173   2.856 -0.0152  0.5671  0.1170
 1249SOL    HW1 5647   2.309   4.216   2.789  0.4583  0.9629 -0.0072
 1249SOL    HW2 5648   2.330   4.083   2.858  0.9503  0.1499 -1.6799
 1250SOL     OW 5649   3.367   5.364   0.210  0.2735  0.0578  0.1280
 1250SOL    HW1 5650   3.419   5.445   0.213 -0.3009  0.4899 -0.9874
 1250SOL    HW2 5651   3.278   5.393   0.192 -0.4480 -0.6626  2.2531
 1251SOL     OW 5652   2.363   4.146   1.044 -0.5772  0.3849 -0.1076
 1251SOL    HW1 5653   2.340   4.237   1.063  1.3312  0.4164  2.5718
 1251SOL    HW2 5654   2.434   4.152   0.980 -0.2239  0.8320  0.3133
 1252SOL     OW 5655   3.067   0.925   4.316  0.0910 -0.0926 -0.4274
 1252SOL    HW1 5656   3.144   0.870   4.304  0.8704  0.5722  1.2426
 1252SOL    HW2 5657   3.082   1.000   4.258 -0.0018 -0.6448 -1.1774
 1253SOL     OW 5658   3.052   3.727   0.922 -0.0845 -0.1589 -0.3029
 1253SOL    HW1 5659   3.109   3.704   0.995 -0.2668 -0.2767 -0.1946
 1253SOL    HW2 5660   2.965   3.695   0.949 -0.1254 -0.3238 -0.6291
 1254SOL     OW 5661   4.432   3.933   3.463 -0.1491  0.7779 -0.0864
 1254SOL    HW1 5662   4.364   3.899   3.405  1.1353  1.0541 -1.8418
 1254SOL    HW2 5663   4.514   3.916   3.416  1.3240 -1.8703  3.0283
 1255SOL     OW 5664   4.694   4.092   3.124  0.0787  0.5687  0.2228
 1255SOL    HW1 5665   4.711   4.165   3.184  0.8754  0.1869  0.4625
 1255SOL    HW2 5666   4.690   4.133   3.038  0.9841  0.8406  0.3032
 1256SOL     OW 5667   1.513   4.677   1.716  0.3816 -0.0184  0.2627
 1256SOL    HW1 5668   1.548   4.729   1.789  0.3534 -1.6099  1.4670
 1256SOL    HW2 5669   1.510   4.738   1.643 -1.1147  2.1208  1.9694
 1257SOL     OW 5670   4.879   6.148   2.364  0.4063 -0.7306  0.7260
 1257SOL    HW1 5671   4.821   6.221   2.345  0.5983 -0.7161  0.1704
 1257SOL    HW2 5672   4.967   6.182   2.347  0.4223 -1.4704 -0.8609
 1258SOL     OW 5673   1.828   4.402   4.298 -0.0752  0.1264  0.4991
 1258SOL    HW1 5674   1.765   4.357   4.242  2.0106 -1.9445 -0.3132
 1258SOL    HW2 5675   1.791   4.393   4.386 -1.0604 -0.7891  0.0204
 1259SOL     OW 5676   5.860   2.676   2.564  0.0108 -0.2567 -0.4285
 1259SOL    HW1 5677   5.804   2.733   2.616  1.2768  0.4851  0.1710
 1259SOL    HW2 5678   5.878   2.602   2.621  0.7156  0.1532 -0.1059
 1260SOL     OW 5679   6.313   4.316   0.730  0.9188 -0.4924  0.5973
 1260SOL    HW1 5680   6.395   4.292   0.773  3.0226 -0.4550 -2.9951
 1260SOL    HW2 5681   6.324   4.408   0.707  0.2902 -0.7159 -0.6977
 1261SOL     OW 5682   0.704   4.470   3.914  0.2802 -0.0167  0.2276
 1261SOL    HW1 5683   0.738   4.440   3.998 -2.8334 -1.1503  1.2274
 1261SOL    HW2 5684   0.681   4.561   3.928  0.2026 -0.0730  0.4652
 1262SOL     OW 5685   2.971   2.849   4.449 -0.4839  0.0530 -0.0837
 1262SOL    HW1 5686   3.053   2.849   4.499 -1.4900 -0.0562  1.6691
 1262SOL    HW2 5687   2.958   2.941   4.425 -0.7537  0.3890  1.2648
 1263SOL     OW 5688   5.486   4.638   2.219  0.2915 -0.5722 -0.1852
 1263SOL    HW1 5689   5.511   4.575   2.152 -0.7213 -0.8365 -0.3421
 1263SOL    HW2 5690   5.426   4.590   2.276  0.6207 -0.1558  0.5274
 1264SOL     OW 5691   4.794   1.092   2.291  0.2055  0.3821  0.5889
 1264SOL    HW1 5692   4.724   1.028   2.300  2.1867 -2.1608 -0.7749
 1264SOL    HW2 5693   4.798   1.136   2.376 -2.5066  0.1271  0.9304
 1265SOL     OW 5694   1.135   4.411   3.088 -0.1507 -0.4520 -0.0391
 1265SOL    HW1 5695   1.190   4.415   3.167 -0.0055 -0.2340 -0.1488
 1265SOL    HW2 5696   1.160   4.329   3.045 -1.7454 -1.6583  1.2322
 1266SOL     OW 5697   6.428   6.168   2.572 -0.2142 -0.1918 -0.1738
 1266SOL    HW1 5698   6.438   6.107   2.645  0.0264 -1.2328 -1.0600
 1266SOL    HW2 5699   6.333   6.173   2.559 -0.5451  2.5636  2.2852
 1267SOL     OW 5700   6.152   0.414   2.231 -0.5475 -0.0303  0.4615
 1267SOL    HW1 5701   6.177   0.444   2.318 -0.0472  1.1058 -0.0570
 1267SOL    HW2 5702   6.088   0.345   2.247 -0.2662 -0.0211  1.7295
 1268SOL     OW 5703   0.409   1.283   4.566 -0.3798  0.1874 -0.7529
 1268SOL    HW1 5704   0.491   1.302   4.521  1.5905 -1.0478  2.0551
 1268SOL    HW2 5705   0.372   1.209   4.517  0.7273  0.0547 -1.4321
 1269SOL     OW 5706   1.841   1.277   3.745  0.1994  0.1286 -0.6166
 1269SOL    HW1 5707   1.766   1.229   3.711 -0.3672  1.1440 -0.8257
 1269SOL    HW2 5708   1.864   1.231   3.826 -1.5861  0.6752  0.2477
 1270SOL     OW 5709   3.589   1.140   2.433  0.1823  0.2630  0.3342
 1270SOL    HW1 5710   3.514   1.194   2.408  1.0729  2.4634  2.0547
 1270SOL    HW2 5711   3.642   1.136   2.354  0.0217  1.8765  0.1032
 1271SOL     OW 5712   0.485   3.909   2.960  0.3840 -0.6032  0.1812
 1271SOL    HW1 5713   0.524   3.917   3.047  2.3399 -0.5200 -0.6506
 1271SOL    HW2 5714   0.391   3.906   2.976  0.6455  0.5158  2.2072
 1272SOL     OW 5715   4.772   3.306   1.778 -0.5666  0.0044  0.6906
 1272SOL    HW1 5716   4.780   3.372   1.709  0.7439 -0.2442  0.5907
 1272SOL    HW2 5717   4.713   3.240   1.742  0.8073 -0.5797 -0.5828
 1273SOL     OW 5718   3.265   2.567   4.525  0.5746  0.6001 -0.5919
 1273SOL    HW1 5719   3.178   2.582   4.488 -0.2374 -1.2961  0.3961
 1273SOL    HW2 5720   3.324   2.620   4.471 -1.0308  1.0173 -2.0139
 1274SOL     OW 5721   2.114   4.827   3.132  0.1499  0.2903  0.2619
 1274SOL    HW1 5722   2.155   4.844   3.047 -0.5608  1.8762  0.2047
 1274SOL    HW2 5723   2.023   4.852   3.120  0.5162  2.9523  2.1198
 1275SOL     OW 5724   6.080   0.650   2.582 -0.3045  0.3746 -0.3758
 1275SOL    HW1 5725   6.158   0.640   2.528 -0.0497 -0.3180  0.1030
 1275SOL    HW2 5726   6.084   0.740   2.613  0.4591  0.2664 -0.1380
 1276SOL     OW 5727   1.497   3.828   1.051 -0.4323 -0.4631 -0.0588
 1276SOL    HW1 5728   1.416   3.778   1.039  0.0102 -1.0216 -0.8312
 1276SOL    HW2 5729   1.564   3.775   1.008  0.1837  0.4400 -0.2372
 1277SOL     OW 5730   5.547   5.083   0.868  0.0256  0.6582  0.2761
 1277SOL    HW1 5731   5.604   5.145   0.914 -0.1563  2.1864 -1.4610
 1277SOL    HW2 5732   5.607   5.022   0.827  0.2731  0.5746  0.7487
 1278SOL     OW 5733   4.261   4.555   4.459  0.0893 -0.4192 -0.0323
 1278SOL    HW1 5734   4.340   4.573   4.510  0.2234  1.4703 -0.8222
 1278SOL    HW2 5735   4.238   4.465   4.482  0.8155 -0.0658  2.4161
 1279SOL     OW 5736   2.951   6.138   0.333  1.2129  0.2277 -0.3991
 1279SOL    HW1 5737   2.919   6.223   0.301  0.9745  0.0047 -0.7620
 1279SOL    HW2 5738   2.953   6.083   0.255  0.2752 -0.4398  0.0337
 1280SOL     OW 5739   5.358   6.324   0.714  0.4976  0.0714 -0.2459
 1280SOL    HW1 5740   5.417   6.278   0.774  2.2140  1.1871 -1.0136
 1280SOL    HW2 5741   5.364   6.416   0.740 -0.4496  0.2939 -0.7557
 1281SOL     OW 5742   5.837   3.972   3.330  0.1272 -0.1321 -0.4319
 1281SOL    HW1 5743   5.823   3.952   3.237  2.5925  1.0038 -1.1362
 1281SOL    HW2 5744   5.871   4.061   3.330 -1.2302  0.4456  1.7342
 1282SOL     OW 5745   4.266   1.129   0.730 -0.1055  0.0948 -0.0876
 1282SOL    HW1 5746   4.349   1.148   0.773  0.2784 -0.1659 -0.7029
 1282SOL    HW2 5747   4.270   1.178   0.648 -1.0221  0.9606  0.3476
 1283SOL     OW 5748   5.593   4.342   4.156  0.1405 -0.1477  0.0233
 1283SOL    HW1 5749   5.637   4.417   4.117 -0.2327  0.1637  0.2012
 1283SOL    HW2 5750   5.664   4.290   4.194  0.2508  1.1158  1.6452
 1284SOL     OW 5751   0.401   4.999   3.863  0.7913 -0.1993  0.1202
 1284SOL    HW1 5752   0.359   4.972   3.945  0.9331 -1.6468 -0.2551
 1284SOL    HW2 5753   0.486   5.035   3.891  0.6904 -0.3421  0.6285
 1285SOL     OW 5754   2.619   1.238   0.696  0.4169 -0.2484 -0.3186
 1285SOL    HW1 5755   2.560   1.262   0.767  1.0475  0.3794  0.0055
 1285SOL    HW2 5756   2.680   1.175   0.736  0.1686 -0.6580 -0.5720
 1286SOL     OW 5757   5.687   5.010   2.883  0.3689  0.2868  0.2525
 1286SOL    HW1 5758   5.592   5.017   2.897  0.2765  0.0105 -0.2183
 1286SOL    HW2 5759   5.705   4.917   2.887  0.5724  0.3168  0.0476
 1287SOL     OW 5760   4.279   4.937   1.362 -0.0578  0.1707 -0.3331
 1287SOL    HW1 5761   4.316   5.025   1.369 -0.1592  0.1313  1.0032
 1287SOL    HW2 5762   4.195   4.949   1.318  0.7031  0.5009 -1.7274
 1288SOL     OW 5763   5.678   0.869   0.146 -0.1653  0.0020 -0.0506
 1288SOL    HW1 5764   5.728   0.950   0.150 -1.2108  0.6036  1.3945
 1288SOL    HW2 5765   5.599   0.891   0.097 -0.4075 -0.1476  0.2636
 1289SOL     OW 5766   0.846   4.094   4.229 -0.1479 -0.5009  0.3465
 1289SOL    HW1 5767   0.830   4.140   4.312 -1.6759  0.0235 -0.2021
 1289SOL    HW2 5768   0.770   4.037   4.219  0.8538 -1.8330  0.1152
 1290SOL     OW 5769   5.093   5.317   2.377 -0.0066 -0.5992 -0.0139
 1290SOL    HW1 5770   5.106   5.378   2.304 -0.7302 -0.4833 -0.0504
 1290SOL    HW2 5771   5.120   5.232   2.342  1.2173 -0.2772  0.1058
 1291SOL     OW 5772   5.158   0.712   2.616  0.2918  0.0536  0.1123
 1291SOL    HW1 5773   5.079   0.745   2.571  1.1894  0.9023 -0.8937
 1291SOL    HW2 5774   5.164   0.767   2.695 -0.9842 -1.0778  1.0451
 1292SOL     OW 5775   5.054   3.815   4.381 -0.3909 -0.4818 -0.2157
 1292SOL    HW1 5776   5.109   3.884   4.344  1.5934 -1.5046  0.6691
 1292SOL    HW2 5777   5.092   3.797   4.467 -2.2899 -1.0873  0.5570
 1293SOL     OW 5778   4.833   1.501   1.942 -0.1535  0.3140  0.2663
 1293SOL    HW1 5779   4.893   1.576   1.947  0.2032  0.2272 -1.8461
 1293SOL    HW2 5780   4.861   1.444   2.014  2.3544  0.2826 -0.6166
 1294SOL     OW 5781   6.280   4.246   4.074 -0.2762 -0.5005 -0.0791
 1294SOL    HW1 5782   6.306   4.305   4.003 -1.4593 -0.7224 -0.7346
 1294SOL    HW2 5783   6.359   4.196   4.094  0.4324  0.4957 -0.3147
 1295SOL     OW 5784   1.615   4.926   0.360 -0.4904  0.2301  0.2720
 1295SOL    HW1 5785   1.592   4.935   0.268 -1.2339 -0.5498  0.3624
 1295SOL    HW2 5786   1.707   4.899   0.360 -0.1666  1.2850 -0.1861
 1296SOL     OW 5787   3.498   0.928   1.012 -0.5207  0.2675  0.3393
 1296SOL    HW1 5788   3.519   0.923   0.918 -0.2821  3.9170  0.0423
 1296SOL    HW2 5789   3.402   0.936   1.014 -0.6816 -1.3266  0.5954
 1297SOL     OW 5790   0.581   0.669   3.973 -0.2777 -0.6690  0.0926
 1297SOL    HW1 5791   0.604   0.686   4.064  0.2047 -0.3682 -0.0829
 1297SOL    HW2 5792   0.487   0.686   3.969  0.0799  1.6455  0.0215
 1298SOL     OW 5793   3.419   2.677   2.707  0.1170 -0.3146 -0.1967
 1298SOL    HW1 5794   3.401   2.757   2.755  0.9242  0.5591 -1.2922
 1298SOL    HW2 5795   3.384   2.607   2.762  0.2199  0.7073  1.2161
 1299SOL     OW 5796   1.724   1.322   3.358  0.4773  0.4828  0.8047
[truncated: 923,864 more chars]
