# Supplementary material for: Adding the AMBER 14SB Force Field to the Stochastic Titration CpHMD Method
Source: J Chem Theory Comput. 2025 Jun 16;21(13):6292–304. doi: 10.1021/acs.jctc.5c00415 (PMC12818765; doi:10.1021/acs.jctc.5c00415)
Supplement: Supplementary file 1 [file ct5c00415_si_001.zip › code_availability/CpHMD-runs/SNase/pH_10/final-SNase.gro]

Protein in water
19196
    1LY3      N    1   4.948   2.969   2.498 -0.3430 -0.3808 -0.0402
    1LY3     H1    2   4.934   3.045   2.563 -1.1091 -0.3987 -0.1721
    1LY3     H2    3   4.870   2.905   2.508 -1.2516  0.4823 -1.3188
    1LY3     H3    4   5.038   2.926   2.512  1.3240  1.8074 -2.9939
    1LY3     CA    5   4.930   3.018   2.361  0.9229  0.0451  1.0196
    1LY3     HA    6   5.012   3.085   2.336 -0.8984  1.2789 -2.1196
    1LY3     CB    7   4.920   2.895   2.268  0.0317 -0.6971  0.2214
    1LY3    HB1    8   4.900   2.942   2.172  0.7950 -2.1753 -0.7093
    1LY3    HB2    9   4.841   2.832   2.309 -0.8554  1.3653  1.8548
    1LY3     CG   10   5.032   2.806   2.251 -1.4754 -0.1077  0.3386
    1LY3    HG1   11   5.079   2.794   2.349  1.1957  0.3390 -0.7967
    1LY3    HG2   12   5.107   2.848   2.184 -0.1521 -3.0766 -0.1910
    1LY3     CD   13   4.995   2.674   2.182  0.1078 -0.2035  0.2675
    1LY3    HD1   14   4.937   2.700   2.094  0.7102  1.0146  0.2124
    1LY3    HD2   15   4.936   2.617   2.254  0.7376 -1.8080 -0.4309
    1LY3     CE   16   5.114   2.596   2.140 -0.7800  0.4818 -0.5375
    1LY3    HE1   17   5.167   2.572   2.232 -3.6129 -0.5157  0.9456
    1LY3    HE2   18   5.177   2.645   2.065 -0.4058 -1.4781 -1.5612
    1LY3     NZ   19   5.089   2.466   2.070  0.1967 -0.3292  0.1829
    1LY3    HZ1   20   5.174   2.411   2.067 -0.8412 -1.9697 -2.5276
    1LY3    HZ2   21   5.030   2.414   2.133  0.7578 -1.9041 -0.5375
    1LY3    HZ3   22   5.064   2.486   1.974 -0.2383  0.0162  0.3603
    1LY3      C   23   4.816   3.118   2.338 -0.4896 -0.4577  0.0474
    1LY3      O   24   4.846   3.232   2.292  0.3037 -0.0515 -0.1940
    2LEU      N   25   4.692   3.092   2.365 -0.2048  0.0293  0.0168
    2LEU      H   26   4.674   3.004   2.412  0.6020  0.7239  1.7007
    2LEU     CA   27   4.578   3.185   2.366 -0.9328 -0.1571  0.0734
    2LEU     HA   28   4.565   3.221   2.264  1.1986 -0.1523 -0.2378
    2LEU     CB   29   4.460   3.101   2.418  0.2973 -1.2070 -0.2094
    2LEU    HB1   30   4.375   3.165   2.440 -0.7258 -2.1242 -1.3508
    2LEU    HB2   31   4.486   3.059   2.516 -1.8645  2.3128  2.0919
    2LEU     CG   32   4.399   2.994   2.322 -0.6235  0.1430  0.3055
    2LEU     HG   33   4.463   2.906   2.314 -1.3744 -0.2697 -1.7400
    2LEU    CD1   34   4.279   2.931   2.392  0.0849  0.0725 -0.1905
    2LEU   HD11   35   4.241   2.856   2.323 -0.6466  0.0964  0.1711
    2LEU   HD12   36   4.314   2.873   2.478 -0.0118 -1.1534 -0.9596
    2LEU   HD13   37   4.210   3.009   2.424  1.5907  1.1908  0.4170
    2LEU    CD2   38   4.362   3.041   2.188 -0.8575  0.4107 -0.2092
    2LEU   HD21   39   4.451   3.081   2.138 -1.2127 -0.9608 -2.0485
    2LEU   HD22   40   4.323   2.955   2.133 -0.6617  0.8879 -1.1097
    2LEU   HD23   41   4.288   3.120   2.202 -1.6456 -0.4178  0.4006
    2LEU      C   42   4.614   3.307   2.456  0.5978 -0.1789 -0.0928
    2LEU      O   43   4.599   3.293   2.575 -0.3534 -0.0020 -0.5128
    3HI1      N   44   4.638   3.427   2.405  0.6310 -0.3609  0.9963
    3HI1      H   45   4.625   3.437   2.305  1.1733 -0.3472  0.9265
    3HI1     CA   46   4.658   3.555   2.482 -0.6156 -0.3938 -0.6185
    3HI1     HA   47   4.588   3.549   2.566  2.4348 -1.3093  2.0517
    3HI1     CB   48   4.804   3.562   2.545 -0.0727 -0.2744  0.0759
    3HI1    HB1   49   4.827   3.489   2.622 -1.7397 -0.7738  0.1271
    3HI1    HB2   50   4.811   3.659   2.594  1.0156 -1.7551  3.0663
    3HI1     CG   51   4.918   3.550   2.440  0.0271 -0.0402 -0.1147
    3HI1    ND1   52   5.053   3.529   2.477  0.4333  0.3678  0.3344
    3HI1    HD1   53   5.079   3.515   2.574  1.8784  0.0897 -0.0802
    3HI1    CE1   54   5.120   3.501   2.365 -0.1686 -0.3889 -0.1136
    3HI1    HE1   55   5.221   3.463   2.356  0.5228  1.6118 -1.4401
    3HI1    NE2   56   5.043   3.533   2.260  0.2072 -0.6051  0.1328
    3HI1    HE2   57   5.071   3.514   2.165  1.0755  0.6927  0.0924
    3HI1    CD2   58   4.912   3.553   2.299 -0.5448  0.1258 -0.2798
    3HI1    HD2   59   4.827   3.555   2.233  0.3652 -1.1232 -1.5499
    3HI1      C   60   4.632   3.681   2.394  0.3754 -0.0062 -0.9976
    3HI1      O   61   4.607   3.667   2.274 -0.3205  0.4435 -0.0574
    4LY3      N   62   4.627   3.803   2.454  0.5532  0.0603  0.1908
    4LY3      H   63   4.645   3.793   2.553 -0.5500 -0.7591  0.3248
    4LY3     CA   64   4.620   3.927   2.376 -0.1347 -0.0123 -0.5501
    4LY3     HA   65   4.530   3.925   2.313 -0.8147 -0.4014  0.4137
    4LY3     CB   66   4.617   4.049   2.467 -0.6185 -0.7621  0.3075
    4LY3    HB1   67   4.644   4.137   2.410 -0.0810 -0.2848  1.2733
    4LY3    HB2   68   4.696   4.053   2.542 -1.0473  4.6972  0.8416
    4LY3     CG   69   4.485   4.081   2.533  0.2003  0.3692 -0.7603
    4LY3    HG1   70   4.446   3.999   2.593  0.3539  0.2897 -0.7667
    4LY3    HG2   71   4.412   4.112   2.458  1.3331 -0.4412 -2.2583
    4LY3     CD   72   4.493   4.207   2.620  0.0239 -0.6622  0.7851
    4LY3    HD1   73   4.519   4.290   2.554 -0.1275 -1.3139 -0.1098
    4LY3    HD2   74   4.570   4.200   2.696 -0.4022  1.4114  1.4874
    4LY3     CE   75   4.361   4.233   2.684  0.2133 -0.2827 -0.1730
    4LY3    HE1   76   4.349   4.157   2.761 -2.7796 -0.8017 -1.0386
    4LY3    HE2   77   4.275   4.231   2.617 -0.9131  0.8844  1.1939
    4LY3     NZ   78   4.355   4.367   2.752 -0.7196  0.7005 -0.1712
    4LY3    HZ1   79   4.402   4.441   2.702  0.1383  0.8628  0.8476
    4LY3    HZ2   80   4.259   4.392   2.772 -0.7947 -0.0793  0.5293
    4LY3    HZ3   81   4.405   4.358   2.839 -2.2080 -0.3354  0.6386
    4LY3      C   82   4.736   3.940   2.274  0.4938  0.4955 -0.4646
    4LY3      O   83   4.852   3.921   2.308  0.2320 -0.6890  0.1316
    5GL4      N   84   4.704   3.987   2.151 -0.3611  0.3267  0.3829
    5GL4      H   85   4.608   3.980   2.119 -0.3190 -0.7032  0.4324
    5GL4     CA   86   4.803   4.031   2.049 -0.0086 -0.6266  0.1798
    5GL4     HA   87   4.899   4.050   2.098  1.3623  2.6020 -3.2342
    5GL4     CB   88   4.824   3.928   1.941  0.1606  0.0167  0.1350
    5GL4    HB1   89   4.892   3.961   1.863 -0.5225  0.6526 -0.2039
    5GL4    HB2   90   4.726   3.913   1.895 -0.6780 -1.5267  2.2273
    5GL4     CG   91   4.879   3.789   1.994  1.0628 -0.0287 -0.2036
    5GL4    HG1   92   4.837   3.711   1.930 -0.2832  0.0088  0.5936
    5GL4    HG2   93   4.837   3.766   2.092  0.0192 -0.8130 -0.8145
    5GL4     CD   94   5.033   3.780   2.011  0.6014  0.1489 -0.0741
    5GL4    OE1   95   5.088   3.664   2.000 -0.3408 -0.2230 -0.7237
    5GL4   HE11   96   5.065   3.621   1.917  1.5686 -0.1845 -1.3191
    5GL4   HE12   97   5.149   3.648   2.071 -2.0325  0.2068  0.9052
    5GL4    OE2   98   5.092   3.887   2.041  0.0496  0.6463  0.2739
    5GL4   HE21   99   5.185   3.887   2.015 -0.2285 -0.4847 -0.7691
    5GL4   HE22  100   5.035   3.963   2.054 -0.0937  1.0965 -2.3935
    5GL4      C  101   4.766   4.160   1.974  0.5185 -0.1234  0.0210
    5GL4      O  102   4.649   4.172   1.931  0.1457  0.2924 -0.2866
    6PRO      N  103   4.857   4.251   1.953  0.3081 -0.5012 -0.2164
    6PRO     CD  104   4.989   4.269   2.021  0.6333  0.9520  0.8135
    6PRO    HD1  105   5.075   4.218   1.979  0.1614 -1.6389  2.7425
    6PRO    HD2  106   4.975   4.238   2.125 -2.4559 -1.1228 -0.0782
    6PRO     CG  107   5.008   4.424   2.012 -0.4025  0.4007  0.0466
    6PRO    HG1  108   5.111   4.455   2.030 -0.3728  0.3599 -0.0536
    6PRO    HG2  109   4.942   4.475   2.082 -0.5041  1.2476 -0.6471
    6PRO     CB  110   4.949   4.465   1.877 -0.1961  0.3657 -0.1756
    6PRO    HB1  111   5.013   4.435   1.794  1.6861 -1.2834  1.7585
    6PRO    HB2  112   4.925   4.571   1.882 -0.9128  0.2129 -0.1865
    6PRO     CA  113   4.824   4.377   1.880  0.3615 -0.0491 -0.9159
    6PRO     HA  114   4.748   4.423   1.942  0.2742 -0.2254 -0.8921
    6PRO      C  115   4.770   4.372   1.739  0.1024 -0.0695 -0.1870
    6PRO      O  116   4.802   4.276   1.665  0.0063  0.4620 -0.4083
    7ALA      N  117   4.702   4.478   1.694 -0.8887  0.3559  0.0721
    7ALA      H  118   4.673   4.554   1.754 -3.0240  0.0245 -0.4344
    7ALA     CA  119   4.646   4.484   1.559  0.3595  0.0138 -0.0414
    7ALA     HA  120   4.709   4.446   1.479 -0.9360 -0.7245 -0.7508
    7ALA     CB  121   4.517   4.401   1.559 -0.3288  0.5660 -0.0412
    7ALA    HB1  122   4.453   4.415   1.646 -1.7601 -0.2137 -0.9375
    7ALA    HB2  123   4.460   4.429   1.470 -0.4500 -1.9112 -0.8281
    7ALA    HB3  124   4.548   4.297   1.557  2.9929  1.4420  0.2470
    7ALA      C  125   4.612   4.636   1.533  0.3570 -0.1394  0.2592
    7ALA      O  126   4.612   4.728   1.622 -0.1129  0.7757  0.0227
    8THR      N  127   4.565   4.668   1.412  0.1273 -0.5276 -0.1675
    8THR      H  128   4.546   4.591   1.349 -0.3744 -2.0881  1.7899
    8THR     CA  129   4.518   4.800   1.358 -0.3493 -0.1793  0.3633
    8THR     HA  130   4.480   4.859   1.441 -0.0112  1.8199 -0.8290
    8THR     CB  131   4.631   4.871   1.276  0.1533 -0.2124 -0.2157
    8THR     HB  132   4.590   4.966   1.241  0.4152 -0.2298 -0.5776
    8THR    CG2  133   4.750   4.912   1.361  0.1726  0.6114 -0.3327
    8THR   HG21  134   4.730   5.011   1.403 -3.3140  0.7412 -1.8930
    8THR   HG22  135   4.745   4.841   1.443 -1.7115 -1.6004 -2.2206
    8THR   HG23  136   4.848   4.917   1.313 -0.5589 -1.0593 -2.1360
    8THR    OG1  137   4.698   4.798   1.171  0.3344  0.3851 -0.3531
    8THR    HG1  138   4.647   4.823   1.093  1.5275  1.3783 -0.8388
    8THR      C  139   4.394   4.791   1.272 -0.0283 -0.1060  0.3915
    8THR      O  140   4.366   4.686   1.220 -0.0998  0.3067  0.1978
    9LEU      N  141   4.320   4.900   1.259  0.5313 -0.0309  0.0212
    9LEU      H  142   4.360   4.978   1.308 -0.6425 -0.1457  1.2210
    9LEU     CA  143   4.179   4.902   1.204  0.1999  0.4570 -0.5621
    9LEU     HA  144   4.134   4.807   1.233  1.5451  0.4528  1.8213
    9LEU     CB  145   4.102   5.014   1.277  0.0274  0.4658 -0.0594
    9LEU    HB1  146   4.172   5.097   1.273  1.3171 -0.4776  1.5421
    9LEU    HB2  147   4.084   4.979   1.379  0.0182 -1.1436 -0.5865
    9LEU     CG  148   3.969   5.052   1.220 -0.6268  0.2729  0.5535
    9LEU     HG  149   3.990   5.077   1.116  0.5819  1.8921  1.1444
    9LEU    CD1  150   3.872   4.932   1.234 -0.1060 -0.0614 -0.4703
    9LEU   HD11  151   3.922   4.850   1.184 -0.2501 -1.8539  2.1022
    9LEU   HD12  152   3.860   4.904   1.339  0.2669 -1.5942 -0.8198
    9LEU   HD13  153   3.782   4.960   1.179 -0.5680  0.3928  0.4885
    9LEU    CD2  154   3.900   5.174   1.280 -0.0402  0.4083 -0.2488
    9LEU   HD21  155   3.874   5.142   1.381  0.9900 -0.3277 -0.1993
    9LEU   HD22  156   3.974   5.253   1.296 -2.7136  2.8532  1.2761
    9LEU   HD23  157   3.813   5.206   1.222 -1.4006  0.4021  1.6672
    9LEU      C  158   4.177   4.914   1.052 -0.5298 -0.1449 -0.0285
    9LEU      O  159   4.264   4.983   0.995  0.0622  0.2511 -0.0570
   10ILE      N  160   4.078   4.850   0.984  0.1841 -0.8607 -0.6395
   10ILE      H  161   4.026   4.773   1.024  0.1694 -0.6772 -0.3027
   10ILE     CA  162   4.066   4.870   0.841  0.4532  0.2003  0.4840
   10ILE     HA  163   4.125   4.955   0.806  0.0444 -0.1014 -0.9999
   10ILE     CB  164   4.107   4.737   0.766  0.6834  0.0235 -0.2984
   10ILE     HB  165   4.036   4.661   0.797 -1.8808  1.7633 -1.5096
   10ILE    CG2  166   4.102   4.765   0.613  0.1522  0.9066  0.6955
   10ILE   HG21  167   4.126   4.679   0.549 -2.6618  1.3654 -1.1524
   10ILE   HG22  168   4.003   4.799   0.584  0.0029  1.4038  1.7591
   10ILE   HG23  169   4.170   4.847   0.590  1.7526 -0.2403  1.1455
   10ILE    CG1  170   4.250   4.685   0.803  1.2750 -0.4596 -0.6255
   10ILE   HG11  171   4.275   4.696   0.908 -0.4577  0.1649 -0.2326
   10ILE   HG12  172   4.325   4.740   0.746  1.8900 -1.0176 -0.3577
   10ILE     CD  173   4.266   4.536   0.775 -0.2713  0.2901 -0.2561
   10ILE    HD1  174   4.239   4.524   0.670  1.2611  0.6064 -0.7010
   10ILE    HD2  175   4.370   4.506   0.788  0.1666  1.3222 -1.2142
   10ILE    HD3  176   4.191   4.487   0.838 -3.2395  3.2862 -1.1126
   10ILE      C  177   3.920   4.910   0.810 -0.3892 -0.6826  0.2195
   10ILE      O  178   3.898   4.998   0.733  0.3336  0.1374  0.3783
   11LY3      N  179   3.819   4.846   0.873 -0.0751  0.1137 -0.1655
   11LY3      H  180   3.841   4.779   0.945 -0.9343  1.3545  1.3198
   11LY3     CA  181   3.676   4.863   0.830  0.3316 -0.0310 -0.2210
   11LY3     HA  182   3.658   4.970   0.820 -0.3291 -0.0455  0.6264
   11LY3     CB  183   3.647   4.778   0.702 -0.4204  0.8108  0.2825
   11LY3    HB1  184   3.658   4.671   0.720  1.2086  0.8661 -0.2316
   11LY3    HB2  185   3.724   4.811   0.632  0.5412 -2.2062 -0.1940
   11LY3     CG  186   3.511   4.802   0.651  0.1156  0.0067 -0.3869
   11LY3    HG1  187   3.507   4.906   0.618  2.2435  0.0737 -0.6234
   11LY3    HG2  188   3.434   4.781   0.725  0.4857 -1.7406 -0.4500
   11LY3     CD  189   3.484   4.714   0.523  0.3170  0.0613  0.0522
   11LY3    HD1  190   3.543   4.622   0.535  1.0441  0.2294 -1.9107
   11LY3    HD2  191   3.521   4.754   0.429  0.6639  0.0928  0.1981
   11LY3     CE  192   3.338   4.664   0.522  0.2493 -0.4021  0.4508
   11LY3    HE1  193   3.271   4.736   0.477  1.5105 -0.0385 -0.9282
   11LY3    HE2  194   3.316   4.664   0.629  0.7138  1.1147  0.5594
   11LY3     NZ  195   3.315   4.530   0.461 -0.1679 -0.5187  0.0565
   11LY3    HZ1  196   3.223   4.494   0.483  0.3236 -0.9985  1.4360
   11LY3    HZ2  197   3.312   4.538   0.360 -2.0933 -1.3161  0.0052
   11LY3    HZ3  198   3.392   4.473   0.494  0.4539  0.0405 -0.4008
   11LY3      C  199   3.590   4.811   0.954  0.4218 -0.1222  0.8371
   11LY3      O  200   3.622   4.702   1.004 -0.6057  0.3438 -0.0295
   12ALA      N  201   3.485   4.882   0.999  0.2103 -0.0314 -0.3069
   12ALA      H  202   3.468   4.968   0.949 -1.8794  1.0505  2.0626
   12ALA     CA  203   3.389   4.854   1.106 -0.4157  0.1608 -0.0415
   12ALA     HA  204   3.388   4.746   1.119  0.7274  0.4059  3.1385
   12ALA     CB  205   3.466   4.903   1.233  0.2367 -0.2094  0.2172
   12ALA    HB1  206   3.402   4.873   1.317 -0.2488 -1.3338 -0.5180
   12ALA    HB2  207   3.562   4.851   1.243  1.3175  1.6779 -0.0001
   12ALA    HB3  208   3.479   5.010   1.243 -0.0130 -0.1312 -0.2714
   12ALA      C  209   3.244   4.898   1.080  0.1927 -1.0347  0.0288
   12ALA      O  210   3.171   4.931   1.176  0.5736 -0.4149 -0.3745
   13ILE      N  211   3.198   4.902   0.955  0.5118  0.2436 -0.2596
   13ILE      H  212   3.251   4.859   0.880 -0.5952 -0.7068 -0.5204
   13ILE     CA  213   3.052   4.937   0.930  0.2989 -0.2349  0.0755
   13ILE     HA  214   3.032   5.021   0.996  2.5665  0.4634 -0.0189
   13ILE     CB  215   3.045   4.990   0.780  0.7058 -0.1356  0.3625
   13ILE     HB  216   2.942   5.008   0.753  1.5501  0.2206 -3.0634
   13ILE    CG2  217   3.115   5.126   0.769 -0.3087  0.3145 -0.0116
   13ILE   HG21  218   3.092   5.189   0.855 -0.5774  1.2865 -0.7857
   13ILE   HG22  219   3.222   5.113   0.755 -0.0626  0.5876  1.4769
   13ILE   HG23  220   3.082   5.180   0.680  0.7270  0.3199 -0.3977
   13ILE    CG1  221   3.100   4.885   0.685  0.5443  0.2075 -0.8171
   13ILE   HG11  222   3.071   4.783   0.710 -1.3835  1.0420  0.5806
   13ILE   HG12  223   3.208   4.891   0.674  0.4629  0.8494 -1.3240
   13ILE     CD  224   3.040   4.912   0.549  0.6583  0.5696  0.1807
   13ILE    HD1  225   3.057   4.829   0.479 -1.2080  1.2099 -1.0972
   13ILE    HD2  226   2.934   4.935   0.552  0.4057 -0.6339  1.7080
   13ILE    HD3  227   3.081   5.003   0.505  0.7847  0.9427  1.0669
   13ILE      C  228   2.951   4.823   0.942 -0.3966  0.1150 -0.0237
   13ILE      O  229   2.831   4.843   0.954 -0.0491 -0.5781  0.1941
   14AS4      N  230   2.995   4.698   0.930  0.1532 -0.3438 -0.1574
   14AS4      H  231   3.095   4.693   0.919  0.4278  1.6129  0.9061
   14AS4     CA  232   2.917   4.578   0.920 -0.4083 -0.5115 -0.2998
   14AS4     HA  233   2.830   4.612   0.862 -0.1285  2.8717  1.0318
   14AS4     CB  234   2.984   4.475   0.834  0.0492 -0.4106  0.8463
   14AS4    HB1  235   2.917   4.389   0.845 -0.0830 -0.2761  1.1078
   14AS4    HB2  236   3.073   4.444   0.888 -0.7288 -0.4488  2.1595
   14AS4     CG  237   2.987   4.502   0.680  0.4403 -0.7892  0.0465
   14AS4    OD1  238   2.902   4.563   0.620 -0.8976  0.8314 -0.4308
   14AS4   HD11  239   2.927   4.618   0.546 -0.9031  1.2527 -0.1212
   14AS4   HD12  240   2.815   4.543   0.657 -0.4043 -0.1746  0.2437
   14AS4    OD2  241   3.090   4.461   0.623  0.1777 -0.1995  0.1974
   14AS4   HD21  242   3.160   4.435   0.684 -1.2218 -0.9979  1.5386
   14AS4   HD22  243   3.088   4.454   0.528 -1.3183  0.0399  0.1891
   14AS4      C  244   2.846   4.528   1.043 -0.2699  0.0441 -0.4373
   14AS4      O  245   2.822   4.411   1.064  0.0219  0.2041 -0.1798
   15GLY      N  246   2.800   4.615   1.134  0.6608  0.0633 -0.3512
   15GLY      H  247   2.816   4.714   1.119  1.0923 -0.0527 -0.6800
   15GLY     CA  248   2.751   4.577   1.268  0.0226  0.3269  0.5629
   15GLY    HA1  249   2.676   4.498   1.264  0.4273 -0.3282  3.6951
   15GLY    HA2  250   2.698   4.659   1.316 -0.7106 -0.1173  0.5345
   15GLY      C  251   2.855   4.524   1.374 -0.5447  0.1638 -0.0963
   15GLY      O  252   2.951   4.592   1.403 -0.1830 -0.1944  0.4014
   16AS4      N  253   2.845   4.399   1.422  0.0691  1.1225 -0.0021
   16AS4      H  254   2.755   4.354   1.413  0.8111 -1.2144  2.6648
   16AS4     CA  255   2.945   4.347   1.520  0.2692  0.5374 -0.2093
   16AS4     HA  256   2.973   4.428   1.586 -2.8086 -0.0220  1.9713
   16AS4     CB  257   2.874   4.242   1.609  0.6604 -0.3958 -0.1298
   16AS4    HB1  258   2.777   4.282   1.642 -0.1481 -1.7020 -0.8494
   16AS4    HB2  259   2.937   4.219   1.695  1.7227  0.5273 -0.6329
   16AS4     CG  260   2.831   4.118   1.537  0.1451  0.0375 -0.1558
   16AS4    OD1  261   2.768   4.123   1.428 -0.3405  0.2871  0.6058
   16AS4   HD11  262   2.673   4.114   1.434 -0.2888 -1.4458 -0.4480
   16AS4   HD12  263   2.823   4.119   1.350 -1.5348 -0.6132 -0.2158
   16AS4    OD2  264   2.864   4.011   1.583 -0.3432  0.3688  0.1471
   16AS4   HD21  265   2.791   3.951   1.598  0.4757 -0.8138 -0.4715
   16AS4   HD22  266   2.954   4.010   1.616 -0.8961  2.4491  1.9427
   16AS4      C  267   3.068   4.285   1.448 -0.0684 -0.3623 -1.2268
   16AS4      O  268   3.153   4.228   1.513  0.6184  0.8259 -0.1898
   17THR      N  269   3.080   4.305   1.314  0.5622 -0.6292 -0.6602
   17THR      H  270   3.005   4.359   1.273  0.6036  0.5668  0.7763
   17THR     CA  271   3.191   4.264   1.227  0.5194 -0.6353  0.1384
   17THR     HA  272   3.242   4.177   1.267  0.2169 -0.7736  0.2206
   17THR     CB  273   3.139   4.201   1.094  0.6205 -0.6869  0.0851
   17THR     HB  274   3.072   4.269   1.041  0.1622 -1.3779 -0.2314
   17THR    CG2  275   3.244   4.148   1.001  0.2655  0.5757 -1.1524
   17THR   HG21  276   3.292   4.065   1.054 -0.5439 -0.0236 -1.3541
   17THR   HG22  277   3.198   4.109   0.911 -1.1043 -1.8946  0.4994
   17THR   HG23  278   3.323   4.221   0.979  0.3918  0.4477 -1.1246
   17THR    OG1  279   3.066   4.083   1.112  0.0643 -0.2816  0.4677
   17THR    HG1  280   2.978   4.100   1.147 -0.4538 -0.7514 -0.5451
   17THR      C  281   3.293   4.374   1.194 -0.2811 -0.4024  0.3498
   17THR      O  282   3.255   4.487   1.138  0.8910  0.4239 -0.0145
   18VAL      N  283   3.421   4.342   1.217  0.3196 -0.4089  0.2047
   18VAL      H  284   3.446   4.246   1.239  1.1370  0.3532  3.1139
   18VAL     CA  285   3.535   4.442   1.218  0.2688  0.1498 -0.4453
   18VAL     HA  286   3.504   4.534   1.169  0.4145  0.5819  0.2497
   18VAL     CB  287   3.568   4.491   1.366  0.0185 -0.4766 -0.5401
   18VAL     HB  288   3.607   4.402   1.415 -3.5860 -1.7900  0.2314
   18VAL    CG1  289   3.680   4.589   1.374  0.1325 -0.7816  0.4182
   18VAL   HG11  290   3.646   4.689   1.343 -0.8335 -0.0686  3.4550
   18VAL   HG12  291   3.712   4.590   1.478  0.6557  0.2922  0.2652
   18VAL   HG13  292   3.770   4.575   1.314  0.1319  0.9104 -0.0380
   18VAL    CG2  293   3.450   4.541   1.454  0.1263  0.8475 -0.0765
   18VAL   HG21  294   3.406   4.458   1.510 -0.1572  0.6663 -0.5654
   18VAL   HG22  295   3.488   4.613   1.526 -0.6157  0.6081  0.5699
   18VAL   HG23  296   3.374   4.588   1.392  0.6596  0.4628 -1.0377
   18VAL      C  297   3.664   4.382   1.147  0.9039 -0.2520  0.2051
   18VAL      O  298   3.694   4.270   1.167 -0.2510  0.3431  0.2466
   19LY1      N  299   3.723   4.457   1.053  0.3642  0.5430  0.0632
   19LY1      H  300   3.708   4.556   1.063  0.1589  0.3373  2.0785
   19LY1     CA  301   3.843   4.417   0.976  0.0041  0.4567  0.0780
   19LY1     HA  302   3.861   4.310   0.985  1.1751  0.3939 -2.2253
   19LY1     CB  303   3.802   4.436   0.830  0.2242  0.0666  0.2295
   19LY1    HB1  304   3.789   4.542   0.810  0.4218 -0.1222 -0.9427
   19LY1    HB2  305   3.710   4.380   0.812  0.3860  0.2393 -1.2103
   19LY1     CG  306   3.902   4.376   0.734 -0.6025  0.1548  0.0350
   19LY1    HG1  307   3.877   4.270   0.726 -2.0103  0.5159 -0.7809
   19LY1    HG2  308   4.001   4.390   0.776 -1.1632 -0.3660  1.5950
   19LY1     CD  309   3.905   4.449   0.603  0.0439 -0.1346 -0.5997
   19LY1    HD1  310   3.984   4.406   0.541  1.3990 -0.6424  1.3538
   19LY1    HD2  311   3.929   4.553   0.623 -1.9831  0.1208  0.8090
   19LY1     CE  312   3.775   4.433   0.530  0.2450  0.3254  0.0685
   19LY1    HE1  313   3.688   4.469   0.584 -0.0012 -1.4733  0.9363
   19LY1    HE2  314   3.755   4.326   0.527 -1.1924  0.4321  3.1361
   19LY1     NZ  315   3.784   4.490   0.395 -0.8355 -0.0395  0.0113
   19LY1    HZ1  316   3.863   4.432   0.368  0.4244  1.9042 -0.6938
   19LY1    HZ2  317   3.701   4.475   0.339  0.2495  0.5743 -1.8734
   19LY1    HZ3  318   3.810   4.587   0.403 -1.0020  0.1916 -1.8282
   19LY1      C  319   3.968   4.486   1.030 -0.4632  0.6445 -0.5627
   19LY1      O  320   3.969   4.605   1.052 -0.1402 -0.2863  0.1216
   20LEU      N  321   4.065   4.399   1.064 -0.1771 -0.3733  0.1443
   20LEU      H  322   4.055   4.302   1.037  0.8937  0.1208 -2.3445
   20LEU     CA  323   4.189   4.428   1.136  0.0344  0.4183 -0.0005
   20LEU     HA  324   4.206   4.536   1.133  0.8660  0.2819 -2.5798
   20LEU     CB  325   4.169   4.390   1.281  0.4201 -1.1504  0.1270
   20LEU    HB1  326   4.260   4.413   1.338  1.2558 -1.2106 -1.1424
   20LEU    HB2  327   4.172   4.281   1.285  0.4782 -1.1497  0.0990
   20LEU     CG  328   4.049   4.447   1.369  0.0483  0.0312  0.2049
   20LEU     HG  329   3.953   4.416   1.328 -0.8667  1.7966  0.8876
   20LEU    CD1  330   4.069   4.381   1.512 -0.2787 -0.1543 -0.2773
   20LEU   HD11  331   4.154   4.418   1.568 -1.1587  0.7490  0.5102
   20LEU   HD12  332   3.987   4.415   1.575 -0.7350 -2.1341  0.2764
   20LEU   HD13  333   4.050   4.273   1.509 -1.5701  0.0534 -0.2089
   20LEU    CD2  334   4.029   4.596   1.390 -0.7383 -0.0417 -0.6957
   20LEU   HD21  335   3.981   4.639   1.302  2.7822 -0.2519 -2.9131
   20LEU   HD22  336   3.960   4.608   1.474  0.1423 -1.6673  0.3120
   20LEU   HD23  337   4.119   4.658   1.395 -2.5484  2.6627  2.0154
   20LEU      C  338   4.310   4.360   1.070  0.3658  0.5662 -0.0891
   20LEU      O  339   4.311   4.243   1.039 -0.0091 -0.4314  0.3987
   21MET      N  340   4.417   4.435   1.067 -0.2612 -0.1410  0.1523
   21MET      H  341   4.405   4.520   1.121 -0.2148  1.1400 -1.7524
   21MET     CA  342   4.552   4.390   1.027  0.1015 -0.5248 -0.0905
   21MET     HA  343   4.543   4.320   0.944 -0.1110 -1.4147  0.6717
   21MET     CB  344   4.637   4.511   0.988 -0.2000  0.0298  0.2708
   21MET    HB1  345   4.638   4.572   1.078  1.2575 -2.2062  1.9013
   21MET    HB2  346   4.599   4.563   0.901  1.8386  0.0459 -0.6580
   21MET     CG  347   4.783   4.460   0.953  0.5683  0.3359 -0.6430
   21MET    HG1  348   4.832   4.412   1.038  0.5929  1.0915 -0.2209
   21MET    HG2  349   4.848   4.544   0.927  1.2454  0.2834  0.7744
   21MET     SD  350   4.793   4.341   0.814  0.0078  0.0656  0.1715
   21MET     CE  351   4.812   4.454   0.673 -0.1029  0.4768  0.2314
   21MET    HE1  352   4.833   4.395   0.584  0.4569 -1.8446  1.8158
   21MET    HE2  353   4.728   4.521   0.657  1.5890  3.5161  2.7684
   21MET    HE3  354   4.901   4.515   0.690  1.0313 -1.2134  0.5606
   21MET      C  355   4.605   4.321   1.162 -0.8117  0.0316 -0.2031
   21MET      O  356   4.596   4.384   1.267 -0.1134  0.3421 -0.1986
   22TY1      N  357   4.643   4.198   1.151  0.1468  0.4345  0.4003
   22TY1      H  358   4.634   4.168   1.055  0.4780  1.5706 -0.0015
   22TY1     CA  359   4.671   4.100   1.253  0.3567 -0.0455 -0.4811
   22TY1     HA  360   4.708   4.155   1.339  0.0705  0.1518 -0.4822
   22TY1     CB  361   4.540   4.027   1.294 -0.2208  0.1444 -0.4858
   22TY1    HB1  362   4.497   3.985   1.202 -0.5190 -1.6478  0.4185
   22TY1    HB2  363   4.472   4.101   1.336  0.3316  2.3376 -3.1437
   22TY1     CG  364   4.565   3.912   1.392 -0.0283  0.0841 -0.6075
   22TY1    CD1  365   4.567   3.941   1.533  0.2510  0.5967  0.7044
   22TY1    HD1  366   4.545   4.043   1.560  0.2381  1.3879 -2.0084
   22TY1    CE1  367   4.583   3.840   1.629  0.6384  0.1068 -0.3018
   22TY1    HE1  368   4.588   3.867   1.734 -1.9338  0.9306 -0.3137
   22TY1     CZ  369   4.597   3.705   1.586  0.1971 -0.2429 -0.4551
   22TY1     OH  370   4.620   3.607   1.668 -0.4867  0.0214  0.0063
   22TY1    HH1  371   4.628   3.633   1.760  1.3002  1.9155 -0.6061
   22TY1    HH2  372   4.661   3.539   1.614 -1.2074  1.0721 -1.9423
   22TY1    CE2  373   4.585   3.675   1.449  0.3061  0.0447  0.4488
   22TY1    HE2  374   4.595   3.574   1.412 -0.2845  0.6821 -1.5564
   22TY1    CD2  375   4.570   3.776   1.351  0.7188 -0.3778 -0.1669
   22TY1    HD2  376   4.562   3.755   1.246 -3.2794  3.3669 -0.8578
   22TY1      C  377   4.769   3.991   1.200 -0.7127 -0.2545  0.8956
   22TY1      O  378   4.748   3.931   1.095 -0.2459  0.1136  0.1995
   23LY1      N  379   4.886   3.984   1.265  0.8552 -0.3362 -0.1855
   23LY1      H  380   4.897   4.035   1.351  1.2480  2.0022 -1.5449
   23LY1     CA  381   5.000   3.894   1.223 -0.0705  0.2243 -0.3414
   23LY1     HA  382   5.081   3.924   1.290  1.5137  2.7269 -3.0923
   23LY1     CB  383   4.977   3.742   1.256 -0.6447 -0.3651  0.5903
   23LY1    HB1  384   5.056   3.681   1.211 -0.2616  1.2019 -0.9392
   23LY1    HB2  385   4.885   3.714   1.205 -2.7708  1.8447  2.9965
   23LY1     CG  386   4.953   3.711   1.402 -0.0995  0.1151 -0.0827
   23LY1    HG1  387   4.912   3.610   1.396  0.0239  0.1284 -3.5596
   23LY1    HG2  388   4.863   3.759   1.440 -0.7889 -0.5336 -0.8372
   23LY1     CD  389   5.075   3.721   1.494  0.7349  0.5102  0.6351
   23LY1    HD1  390   5.112   3.823   1.481 -2.3530  1.8094  1.2252
   23LY1    HD2  391   5.154   3.661   1.449  1.4588  0.7802  1.5221
   23LY1     CE  392   5.058   3.693   1.639  0.4094 -0.2691  0.6204
   23LY1    HE1  393   5.026   3.590   1.652  0.3546 -0.3446 -0.0679
   23LY1    HE2  394   4.989   3.767   1.679  2.2904  1.8566  0.1541
   23LY1     NZ  395   5.183   3.716   1.706  0.4684 -0.1056  0.2396
   23LY1    HZ1  396   5.167   3.710   1.806 -0.8555 -1.2612 -0.0181
   23LY1    HZ2  397   5.259   3.658   1.675 -0.8624 -1.8843  0.1163
   23LY1    HZ3  398   5.201   3.810   1.672  1.8421 -1.1077 -2.0273
   23LY1      C  399   5.069   3.924   1.092  0.0889  0.4379  0.2862
   23LY1      O  400   5.139   3.844   1.033 -0.1189  0.3496  0.3155
   24GLY      N  401   5.049   4.044   1.037 -0.1983 -0.0225  0.0539
   24GLY      H  402   4.992   4.110   1.088 -1.6935 -1.1746 -0.0596
   24GLY     CA  403   5.082   4.093   0.899  0.5054 -0.4868  0.3920
   24GLY    HA1  404   5.189   4.088   0.875  1.1567 -0.9943  3.0713
   24GLY    HA2  405   5.065   4.201   0.896 -0.1142 -0.5218  1.9136
   24GLY      C  406   5.005   4.023   0.786  0.1778 -0.5357 -0.1185
   24GLY      O  407   5.060   3.991   0.680 -0.4002  0.2888 -0.4574
   25GLN      N  408   4.877   4.010   0.803  0.1802 -0.6136 -0.1869
   25GLN      H  409   4.842   4.038   0.893 -2.9821  2.7919 -2.1764
   25GLN     CA  410   4.772   3.986   0.707 -0.5177 -1.0802 -0.1972
   25GLN     HA  411   4.798   4.046   0.620 -0.6265 -0.9737 -0.1558
   25GLN     CB  412   4.752   3.837   0.676  0.1393 -0.6041  0.4702
   25GLN    HB1  413   4.835   3.802   0.615 -1.3590 -1.2240 -1.2636
   25GLN    HB2  414   4.654   3.834   0.630 -0.0758  2.9257  0.4268
   25GLN     CG  415   4.753   3.731   0.793  0.3108  0.5523 -0.1115
   25GLN    HG1  416   4.818   3.764   0.874  0.8202  1.5792 -0.9104
   25GLN    HG2  417   4.781   3.631   0.761 -0.3807 -0.2943  1.7916
   25GLN     CD  418   4.603   3.717   0.840 -0.8160  0.4024  0.3297
   25GLN    OE1  419   4.516   3.662   0.770  0.2023 -0.0490  0.1536
   25GLN    NE2  420   4.565   3.789   0.942 -0.2344  0.0283 -0.0563
   25GLN   HE21  421   4.633   3.830   1.004 -0.7152  0.5344  0.1414
   25GLN   HE22  422   4.469   3.772   0.967 -0.2582  1.3018  0.7504
   25GLN      C  423   4.632   4.044   0.759 -0.6073  0.9521  0.4167
   25GLN      O  424   4.612   4.071   0.878 -0.4501 -0.0665  0.8008
   26PRO      N  425   4.537   4.067   0.663 -0.9925 -0.4043  0.5061
   26PRO     CD  426   4.566   4.102   0.526 -0.6605 -0.4119  0.0326
   26PRO    HD1  427   4.602   4.022   0.460 -3.1531 -1.3181 -0.3527
   26PRO    HD2  428   4.626   4.192   0.513  1.0317 -1.7727 -2.5382
   26PRO     CG  429   4.432   4.150   0.463 -0.6740  0.1416  0.2504
   26PRO    HG1  430   4.384   4.058   0.428 -0.6247 -0.3266  1.3681
   26PRO    HG2  431   4.435   4.215   0.376 -0.5661 -2.1374 -1.5250
   26PRO     CB  432   4.348   4.202   0.574 -0.6467 -0.7457 -0.8042
   26PRO    HB1  433   4.239   4.208   0.565 -0.9272 -1.6326  1.5266
   26PRO    HB2  434   4.382   4.305   0.589 -3.0717  0.0793 -0.5257
   26PRO     CA  435   4.397   4.112   0.691  0.3467 -0.9103  0.0260
   26PRO     HA  436   4.418   4.176   0.777  1.0708 -0.6121 -0.3651
   26PRO      C  437   4.294   4.009   0.728  0.5233  1.1718 -0.1737
   26PRO      O  438   4.246   3.928   0.645 -0.1379  0.0679  0.2641
   27MET      N  439   4.252   4.006   0.854 -0.6792  0.4020  0.1286
   27MET      H  440   4.292   4.074   0.918 -0.5209 -1.3479  1.9829
   27MET     CA  441   4.142   3.921   0.902  0.3671  0.2069  0.6416
   27MET     HA  442   4.119   3.851   0.823 -0.3574 -0.8862  1.7882
   27MET     CB  443   4.172   3.841   1.030 -0.1574  0.2096  0.0961
   27MET    HB1  444   4.083   3.813   1.086 -1.1181  3.1666  0.2474
   27MET    HB2  445   4.246   3.888   1.095  0.3831 -1.1141  0.4543
   27MET     CG  446   4.229   3.707   0.984 -0.3444  0.3950 -0.5473
   27MET    HG1  447   4.299   3.725   0.902 -1.1519  2.6945 -0.7997
   27MET    HG2  448   4.156   3.647   0.929 -1.2076  0.1111  0.8814
   27MET     SD  449   4.290   3.587   1.102  0.1246  0.3644 -0.1690
   27MET     CE  450   4.130   3.520   1.170 -0.4895 -0.5301  0.6226
   27MET    HE1  451   4.164   3.451   1.248 -1.9136  0.7469  2.4744
   27MET    HE2  452   4.065   3.599   1.209 -0.9099 -1.3262  1.5802
   27MET    HE3  453   4.073   3.456   1.103 -1.8793  0.0776  1.1690
   27MET      C  454   4.020   4.005   0.921 -0.1081 -0.5538  0.3121
   27MET      O  455   4.030   4.113   0.975  0.1296 -0.6518 -0.5106
   28THR      N  456   3.904   3.959   0.877  0.2306  0.3643 -0.1955
   28THR      H  457   3.907   3.886   0.808  0.6934  0.3030 -0.1134
   28THR     CA  458   3.777   3.999   0.935  0.9887  0.0914  0.0354
   28THR     HA  459   3.779   4.107   0.952 -0.2563  0.0429  0.6259
   28THR     CB  460   3.666   3.978   0.836 -0.0303  0.6390  0.3651
   28THR     HB  461   3.653   3.874   0.807 -0.7496  0.9831 -0.5904
   28THR    CG2  462   3.531   4.016   0.881  0.5173  0.0949 -0.3844
   28THR   HG21  463   3.479   3.960   0.960 -1.6631  1.3955 -0.7930
   28THR   HG22  464   3.541   4.119   0.916  0.3484  0.8661 -2.4908
   28THR   HG23  465   3.457   4.001   0.802 -0.1470  0.1080  0.2176
   28THR    OG1  466   3.670   4.060   0.721 -0.3580 -0.3499 -0.1522
   28THR    HG1  467   3.752   4.037   0.677  1.3347 -0.9455  3.0340
   28THR      C  468   3.745   3.923   1.058 -0.1413 -0.4079  0.0442
   28THR      O  469   3.722   3.798   1.052 -0.4728  0.1811  0.7261
   29PHE      N  470   3.741   3.992   1.173 -0.8226  0.4971 -0.4067
   29PHE      H  471   3.752   4.092   1.163  0.1198  0.6129  1.3252
   29PHE     CA  472   3.694   3.942   1.301  1.0662  0.4687  0.2160
   29PHE     HA  473   3.702   3.833   1.307  0.4333  0.4865  1.5986
   29PHE     CB  474   3.783   3.993   1.418  0.5840 -0.2644 -0.4936
   29PHE    HB1  475   3.737   3.966   1.512  0.5741 -3.2345 -1.2692
   29PHE    HB2  476   3.784   4.101   1.403 -1.8717 -0.3703 -1.9675
   29PHE     CG  477   3.925   3.949   1.417 -0.3768 -0.3042 -0.7018
   29PHE    CD1  478   3.961   3.830   1.483 -0.4798 -0.1234 -0.1486
   29PHE    HD1  479   3.892   3.778   1.547  1.4276 -1.8489  0.6072
   29PHE    CE1  480   4.094   3.786   1.476  0.5801  0.3443  0.4758
   29PHE    HE1  481   4.121   3.699   1.535  0.4189 -0.4861 -0.6458
   29PHE     CZ  482   4.188   3.862   1.405  0.3257 -0.4212 -0.8601
   29PHE     HZ  483   4.288   3.822   1.399  0.0010 -1.3450 -0.3384
   29PHE    CE2  484   4.149   3.975   1.336 -0.5763 -0.2313 -0.0816
   29PHE    HE2  485   4.225   4.028   1.281 -0.9616  0.3211 -0.0889
   29PHE    CD2  486   4.020   4.020   1.340 -0.1852  0.2475  0.7381
   29PHE    HD2  487   3.997   4.115   1.294  0.1039 -0.1133 -0.1635
   29PHE      C  488   3.542   3.986   1.321  0.1772 -0.6174 -0.1699
   29PHE      O  489   3.491   4.082   1.264  0.0540 -0.1277  0.0560
   30ARG      N  490   3.475   3.912   1.412  0.3056 -0.4421 -0.3236
   30ARG      H  491   3.531   3.837   1.452 -1.7787 -1.3295  1.1158
   30ARG     CA  492   3.330   3.925   1.459 -0.2331 -0.0707 -0.1051
   30ARG     HA  493   3.301   4.030   1.453  1.4742  0.5698  1.5374
   30ARG     CB  494   3.241   3.844   1.367  0.2751  0.6142  0.3965
   30ARG    HB1  495   3.254   3.736   1.374  1.4717  0.7281  0.2336
   30ARG    HB2  496   3.257   3.879   1.265 -1.1990  0.4435  0.0904
   30ARG     CG  497   3.094   3.866   1.403  1.0167  0.4877  0.0420
   30ARG    HG1  498   3.058   3.968   1.393 -2.0291 -0.2879  1.8485
   30ARG    HG2  499   3.078   3.844   1.509  0.7581  1.9125  0.3182
   30ARG     CD  500   2.993   3.780   1.333 -0.0349 -0.6052  0.0514
   30ARG    HD1  501   3.004   3.684   1.383  0.2910 -0.0218  1.1343
   30ARG    HD2  502   3.018   3.776   1.227  3.0346 -1.7607  0.6968
   30ARG     NE  503   2.862   3.839   1.363  0.1202 -0.2457  0.6296
   30ARG     HE  504   2.861   3.924   1.418  1.3249 -0.3619  0.8697
   30ARG     CZ  505   2.741   3.797   1.320  0.1594  0.4363 -0.3205
   30ARG    NH1  506   2.731   3.696   1.236 -0.2560  0.0322 -0.0032
   30ARG   HH11  507   2.814   3.652   1.199 -0.2564  0.0794 -0.0593
   30ARG   HH12  508   2.640   3.656   1.216  0.3591 -2.1029  1.0669
   30ARG    NH2  509   2.636   3.866   1.365 -0.4271 -0.2019  0.6440
   30ARG   HH21  510   2.654   3.951   1.416 -0.3733  0.6016 -0.6694
   30ARG   HH22  511   2.542   3.828   1.361 -0.0122 -1.2071  0.1522
   30ARG      C  512   3.329   3.893   1.612 -0.3742 -0.1635 -0.1228
   30ARG      O  513   3.412   3.811   1.653  0.5505  0.4963  0.0451
   31LEU      N  514   3.246   3.965   1.692 -0.0582  0.6774  0.4989
   31LEU      H  515   3.173   4.022   1.652 -2.5169  0.0238  3.7107
   31LEU     CA  516   3.242   3.952   1.839  1.7271  0.0896 -0.3553
   31LEU     HA  517   3.347   3.970   1.862  1.2431  4.8007 -0.7971
   31LEU     CB  518   3.159   4.070   1.912 -0.7201  0.0359 -0.4307
   31LEU    HB1  519   3.179   4.056   2.018  1.9646 -1.7080 -1.0736
   31LEU    HB2  520   3.051   4.058   1.901 -0.8325 -0.0899  0.7392
   31LEU     CG  521   3.207   4.210   1.870 -0.1109  0.0909 -0.0324
   31LEU     HG  522   3.180   4.225   1.766 -0.7890 -0.8643  0.0023
   31LEU    CD1  523   3.123   4.306   1.956 -0.1566  0.2709 -0.7876
   31LEU   HD11  524   3.155   4.287   2.058  1.9395 -2.3045 -1.7791
   31LEU   HD12  525   3.136   4.411   1.928  2.1439  0.3351  0.2557
   31LEU   HD13  526   3.018   4.276   1.960  0.1929 -0.9037  0.5111
   31LEU    CD2  527   3.349   4.254   1.895  0.3775  0.2139 -0.2349
   31LEU   HD21  528   3.414   4.176   1.855  2.3204  0.7927  1.6344
   31LEU   HD22  529   3.363   4.343   1.835  1.1568  0.0443 -0.3206
   31LEU   HD23  530   3.372   4.279   1.998  0.2373  3.6848 -0.9519
   31LEU      C  531   3.196   3.814   1.877 -0.2266 -0.2232 -0.2705
   31LEU      O  532   3.085   3.771   1.847  0.1271 -0.5299  0.3262
   32LEU      N  533   3.274   3.746   1.960 -0.1102 -0.3183  0.3405
   32LEU      H  534   3.363   3.790   1.976 -0.8270  0.7349  1.6392
   32LEU     CA  535   3.232   3.628   2.038  0.4623  0.9102  0.3979
   32LEU     HA  536   3.170   3.565   1.973  0.5946  1.6895 -0.4968
   32LEU     CB  537   3.366   3.550   2.068  0.2387 -0.0987 -0.2733
   32LEU    HB1  538   3.432   3.621   2.116 -0.3160  0.4086 -0.2525
   32LEU    HB2  539   3.398   3.518   1.969  1.3053  0.6512 -0.1769
   32LEU     CG  540   3.356   3.434   2.158  0.8783  0.0338 -0.2793
   32LEU     HG  541   3.323   3.466   2.257  1.5235  1.1309 -0.4002
   32LEU    CD1  542   3.261   3.324   2.110 -0.2015  0.6332 -0.3362
   32LEU   HD11  543   3.157   3.354   2.094 -0.2948  0.5859  0.1611
   32LEU   HD12  544   3.293   3.276   2.018  2.6554  0.9748  0.3929
   32LEU   HD13  545   3.257   3.248   2.188  2.6982 -0.2102 -0.8944
   32LEU    CD2  546   3.494   3.368   2.174 -0.0986 -0.6069 -0.0569
   32LEU   HD21  547   3.519   3.316   2.081 -0.5619 -1.2096  0.1514
   32LEU   HD22  548   3.565   3.447   2.200  0.2495 -1.0256  0.2808
   32LEU   HD23  549   3.484   3.297   2.255  0.3557  1.7673  2.2161
   32LEU      C  550   3.155   3.662   2.163  0.2044  0.8393 -0.1381
   32LEU      O  551   3.175   3.775   2.210 -0.0715  0.6053 -0.4677
   33LEU      N  552   3.074   3.573   2.221  0.2480 -0.0546  0.7975
   33LEU      H  553   3.070   3.481   2.179 -0.0449 -0.4654  1.7153
   33LEU     CA  554   2.978   3.590   2.334 -0.4918 -0.0901  0.2827
   33LEU     HA  555   2.902   3.512   2.335  0.3554 -0.9383  1.6362
   33LEU     CB  556   3.047   3.602   2.470 -0.2779  0.0339 -0.5894
   33LEU    HB1  557   2.983   3.621   2.557  2.5755 -0.3101  1.7579
   33LEU    HB2  558   3.114   3.687   2.461  0.7838 -0.6947  0.1000
   33LEU     CG  559   3.125   3.476   2.509 -0.3309  0.3160 -0.6083
   33LEU     HG  560   3.192   3.447   2.428  1.7036  0.0027  1.1072
   33LEU    CD1  561   3.204   3.510   2.642  0.3982 -0.0565 -0.4149
   33LEU   HD11  562   3.261   3.602   2.631 -0.6132  0.5661 -0.5522
   33LEU   HD12  563   3.131   3.542   2.717  0.9433 -0.8782  0.4919
   33LEU   HD13  564   3.261   3.423   2.674 -0.0957  0.0294  0.7333
   33LEU    CD2  565   3.026   3.366   2.545  0.5262  0.0151  0.4908
   33LEU   HD21  566   2.968   3.331   2.460  2.3151  0.3519 -0.9346
   33LEU   HD22  567   3.080   3.279   2.582 -0.0147 -0.0452  1.1421
   33LEU   HD23  568   2.963   3.403   2.626 -0.0674  1.1341 -0.4568
   33LEU      C  569   2.881   3.701   2.314  0.3201  0.7223  0.1458
   33LEU      O  570   2.784   3.705   2.391  0.2451  1.0381 -0.3204
   34VAL      N  571   2.882   3.769   2.199 -0.0711 -0.1263 -0.2065
   34VAL      H  572   2.961   3.754   2.138  2.3583  2.6378  1.9734
   34VAL     CA  573   2.789   3.884   2.184  0.0491  0.1902 -0.7446
   34VAL     HA  574   2.729   3.898   2.275 -1.0782  0.8454 -1.5618
   34VAL     CB  575   2.875   4.015   2.169 -0.4366  0.2595  0.6284
   34VAL     HB  576   2.929   4.007   2.075 -1.6628  2.3156 -0.3340
   34VAL    CG1  577   2.793   4.138   2.166 -0.0537 -0.5692 -0.7468
   34VAL   HG11  578   2.847   4.232   2.152 -0.0357 -0.5137 -0.3198
   34VAL   HG12  579   2.721   4.136   2.084 -1.5718  0.8442  0.4753
   34VAL   HG13  580   2.724   4.148   2.251  0.2821 -0.8575 -0.4393
   34VAL    CG2  581   2.968   4.038   2.284  0.1693 -0.2021 -0.2800
   34VAL   HG21  582   3.014   3.943   2.309 -1.0847 -0.5169  0.9358
   34VAL   HG22  583   3.038   4.120   2.264 -0.9266  0.7233 -0.4341
   34VAL   HG23  584   2.913   4.057   2.376 -0.1804  0.4357 -0.6134
   34VAL      C  585   2.681   3.862   2.077  0.4104 -0.0704 -0.4190
   34VAL      O  586   2.701   3.788   1.977  0.2591 -0.4184 -0.3568
   35AS4      N  587   2.553   3.923   2.100  0.3807 -0.2015 -0.4950
   35AS4      H  588   2.550   3.987   2.179  0.8609 -1.5418  0.6544
   35AS4     CA  589   2.427   3.902   2.034  0.6719 -0.4307 -0.0346
   35AS4     HA  590   2.440   3.845   1.942 -0.9591 -0.1695 -0.4634
   35AS4     CB  591   2.343   3.803   2.117 -0.6828 -0.5468 -0.0896
   35AS4    HB1  592   2.314   3.864   2.202  0.2121  0.5620 -0.5543
   35AS4    HB2  593   2.411   3.727   2.156  0.9028  0.0700 -1.5627
   35AS4     CG  594   2.225   3.753   2.043 -0.0625  0.0358  0.8418
   35AS4    OD1  595   2.134   3.701   2.112  0.2129  0.0947  0.0749
   35AS4   HD11  596   2.099   3.625   2.064  0.3037 -0.2816  0.5984
   35AS4   HD12  597   2.101   3.759   2.181  0.5991  0.8617 -0.3670
   35AS4    OD2  598   2.231   3.748   1.913 -0.1187  0.0317 -0.3008
   35AS4   HD21  599   2.164   3.809   1.881  0.5375  1.1458  0.3888
   35AS4   HD22  600   2.261   3.665   1.875  0.6989  0.6598 -1.0827
   35AS4      C  601   2.360   4.037   1.988 -0.2295 -0.2407  0.1366
   35AS4      O  602   2.256   4.081   2.043 -0.1443 -0.0039 -0.7209
   36THR      N  603   2.419   4.108   1.891 -0.3240  0.4270 -0.2903
   36THR      H  604   2.509   4.073   1.861  0.4559  1.3788  0.8238
   36THR     CA  605   2.392   4.243   1.848 -0.2664  0.5782 -0.8318
   36THR     HA  606   2.365   4.303   1.935  0.2000  0.5291 -0.6491
   36THR     CB  607   2.519   4.289   1.779 -0.0659 -0.9967  0.5707
   36THR     HB  608   2.544   4.219   1.700  0.0812 -2.2598  1.7134
   36THR    CG2  609   2.517   4.427   1.699 -0.4733  0.0597 -1.1325
   36THR   HG21  610   2.572   4.507   1.749 -0.5952  0.5427 -1.7515
   36THR   HG22  611   2.567   4.410   1.603  0.2719 -0.5430 -0.6514
   36THR   HG23  612   2.415   4.463   1.685 -0.7734 -0.0770  0.5837
   36THR    OG1  613   2.629   4.302   1.872  0.3004  0.5983  0.3263
   36THR    HG1  614   2.680   4.225   1.846  0.3969  0.4959  0.8102
   36THR      C  615   2.277   4.258   1.749 -1.0562 -0.5136 -0.5725
   36THR      O  616   2.260   4.168   1.667 -0.1940  0.4900 -0.1749
   37PRO      N  617   2.186   4.360   1.758 -0.1493 -0.9833 -0.0736
   37PRO     CD  618   2.186   4.459   1.862 -0.0723  0.4412  0.4842
   37PRO    HD1  619   2.269   4.529   1.853 -1.5942  2.0466 -2.5586
   37PRO    HD2  620   2.187   4.409   1.959  1.8355 -0.0403  0.2664
   37PRO     CG  621   2.045   4.529   1.854  0.3291  0.4366  0.4030
   37PRO    HG1  622   2.054   4.635   1.877 -2.7177  1.1806 -1.2779
   37PRO    HG2  623   1.980   4.481   1.927  0.7488 -2.5354 -1.0446
   37PRO     CB  624   2.001   4.515   1.709  0.4463  0.4003  0.0977
   37PRO    HB1  625   2.034   4.601   1.652 -1.2722  0.8103 -0.3269
   37PRO    HB2  626   1.893   4.502   1.704  0.6190 -1.5098  0.3278
   37PRO     CA  627   2.073   4.384   1.668  1.0785 -0.2259 -0.1277
   37PRO     HA  628   2.002   4.301   1.661 -0.2517  0.8049  0.8148
   37PRO      C  629   2.116   4.406   1.524 -0.0775  0.8352  0.0309
   37PRO      O  630   2.228   4.458   1.496  0.2610 -0.7869 -0.3556
   38GL4      N  631   2.031   4.370   1.424 -0.6748 -0.0360 -0.0170
   38GL4      H  632   1.942   4.331   1.450 -0.9650  0.5638 -0.0971
   38GL4     CA  633   2.056   4.378   1.276  0.0959  0.3331 -0.1466
   38GL4     HA  634   2.153   4.329   1.271  0.3029  0.7319 -0.0030
   38GL4     CB  635   1.950   4.289   1.202  0.1460 -0.0391  0.1927
   38GL4    HB1  636   1.942   4.313   1.096  0.6785 -1.4480 -0.1864
   38GL4    HB2  637   1.854   4.319   1.245  0.2291  1.3807 -0.5273
   38GL4     CG  638   1.955   4.138   1.219  0.4772 -0.3435  0.7576
   38GL4    HG1  639   1.869   4.092   1.169  1.0714 -0.3979 -0.2317
   38GL4    HG2  640   1.947   4.113   1.325 -2.8420  0.8197  0.9259
   38GL4     CD  641   2.082   4.080   1.163  0.2484 -0.2176  0.2686
   38GL4    OE1  642   2.148   3.998   1.236  0.3513 -0.0706  0.3192
   38GL4   HE11  643   2.200   4.044   1.301  1.2334 -1.0371  0.3249
   38GL4   HE12  644   2.131   3.907   1.208 -1.0438 -0.0419  0.9977
   38GL4    OE2  645   2.132   4.119   1.056  0.4121 -0.0533 -0.0637
   38GL4   HE21  646   2.077   4.089   0.983 -2.1787  1.9539  0.8962
   38GL4   HE22  647   2.225   4.143   1.056  0.4803 -0.2657  1.2543
   38GL4      C  648   2.061   4.524   1.212  0.6027  0.1148  0.0914
   38GL4      O  649   1.958   4.589   1.209  0.2770 -0.0283 -0.5546
   39THR      N  650   2.173   4.554   1.145 -0.1535  0.2331  0.1705
   39THR      H  651   2.256   4.500   1.160 -0.5066  0.0177  1.5832
   39THR     CA  652   2.186   4.654   1.027  0.5273  0.7274 -0.6591
   39THR     HA  653   2.100   4.715   1.054 -0.1922 -1.0675  1.4140
   39THR     CB  654   2.314   4.734   1.027 -0.9645 -0.2809  0.4282
   39THR     HB  655   2.320   4.773   0.925 -1.7161  1.5901  1.0460
   39THR    CG2  656   2.300   4.845   1.132 -0.2587 -0.3102  0.2173
   39THR   HG21  657   2.305   4.806   1.233  0.2574  0.2650  0.4181
   39THR   HG22  658   2.364   4.932   1.119  0.1719 -0.4070  1.5656
   39THR   HG23  659   2.203   4.892   1.121  0.7058  2.4274  2.2656
   39THR    OG1  660   2.427   4.653   1.048  0.8416  0.2210 -0.2802
   39THR    HG1  661   2.435   4.647   1.143 -0.7519  0.2119 -0.1255
   39THR      C  662   2.148   4.584   0.896 -0.1137  0.0983  0.1810
   39THR      O  663   2.111   4.653   0.798  0.2886 -0.3955 -0.5434
   40LY3      N  664   2.139   4.451   0.884  0.2345  0.5562  0.4495
   40LY3      H  665   2.180   4.393   0.956  0.4777 -0.2545 -0.3146
   40LY3     CA  666   2.103   4.370   0.759  0.5944  0.0438  0.0783
   40LY3     HA  667   2.074   4.447   0.688  1.0400  1.3844  1.2993
   40LY3     CB  668   2.227   4.296   0.697 -0.9104 -0.0455  0.1975
   40LY3    HB1  669   2.205   4.242   0.605  1.0957  0.8111 -0.8543
   40LY3    HB2  670   2.267   4.226   0.769  2.6969 -1.8650 -3.1852
   40LY3     CG  671   2.344   4.386   0.658  0.3977 -0.8506 -0.3729
   40LY3    HG1  672   2.399   4.421   0.745 -1.0389  0.6345 -0.0213
   40LY3    HG2  673   2.307   4.479   0.615  0.3499 -0.5600  0.2850
   40LY3     CD  674   2.448   4.309   0.579  0.1646 -0.1095  0.1579
   40LY3    HD1  675   2.390   4.276   0.493  0.7206 -1.2465  0.2037
   40LY3    HD2  676   2.483   4.219   0.629  0.3241 -0.4222 -0.5214
   40LY3     CE  677   2.569   4.391   0.540 -0.6251 -0.4800 -0.8886
   40LY3    HE1  678   2.541   4.476   0.478  3.0297  1.0636 -0.6869
   40LY3    HE2  679   2.643   4.329   0.489  1.0924  0.2303  0.5995
   40LY3     NZ  680   2.638   4.446   0.658  0.1245  0.5325 -0.2367
   40LY3    HZ1  681   2.662   4.372   0.722 -0.3889 -1.6612 -2.4121
   40LY3    HZ2  682   2.726   4.485   0.629  0.5009 -0.3056 -0.2752
   40LY3    HZ3  683   2.594   4.523   0.705  1.7128 -0.4319  3.1030
   40LY3      C  684   1.978   4.284   0.765 -0.1094  0.1776 -0.0415
   40LY3      O  685   1.976   4.168   0.721  0.1611 -0.2518  0.3819
   41HI1      N  686   1.878   4.335   0.834  0.2193  0.5854 -0.2322
   41HI1      H  687   1.886   4.430   0.869 -0.9152  1.1641 -1.4384
   41HI1     CA  688   1.770   4.244   0.884  0.6868  0.4124 -0.3449
   41HI1     HA  689   1.808   4.162   0.944 -1.4512 -1.2669 -1.1311
   41HI1     CB  690   1.677   4.324   0.979 -0.7479 -0.0977 -0.0783
   41HI1    HB1  691   1.614   4.401   0.934 -0.3959  1.8787  2.5558
   41HI1    HB2  692   1.726   4.382   1.057 -0.7811  1.3585 -1.1100
   41HI1     CG  693   1.582   4.232   1.048 -0.2839 -0.5547 -0.4141
   41HI1    ND1  694   1.481   4.162   0.988  1.2434  0.3171 -0.3103
   41HI1    HD1  695   1.450   4.169   0.892  1.0790 -0.6578 -0.3425
   41HI1    CE1  696   1.411   4.096   1.088 -0.4473 -0.1328 -0.5331
   41HI1    HE1  697   1.312   4.055   1.079 -2.0701  3.1159  0.8156
   41HI1    NE2  698   1.474   4.117   1.202 -0.4206 -0.7064  0.3779
   41HI1    HE2  699   1.449   4.076   1.291  2.4996 -3.5046  0.0728
   41HI1    CD2  700   1.573   4.208   1.182  0.2448  0.4024  1.1620
   41HI1    HD2  701   1.643   4.243   1.256  0.5890 -0.9024  1.4816
   41HI1      C  702   1.687   4.174   0.772  0.2334 -0.2832 -0.1963
   41HI1      O  703   1.636   4.246   0.681 -0.2188 -0.7676 -0.5027
   42PRO      N  704   1.668   4.038   0.770  0.6673  0.0300 -0.0746
   42PRO     CD  705   1.733   3.947   0.862 -0.1525  0.2799  0.0748
   42PRO    HD1  706   1.716   3.970   0.967  0.1131  1.1017 -0.0576
   42PRO    HD2  707   1.836   3.938   0.827  0.1699 -0.4264  1.1310
   42PRO     CG  708   1.663   3.808   0.825 -0.6686  0.2690  0.5021
   42PRO    HG1  709   1.562   3.793   0.865 -0.5183  1.9108  1.6006
   42PRO    HG2  710   1.717   3.718   0.852 -0.8271  0.1594  0.4555
   42PRO     CB  711   1.652   3.819   0.675  0.9624  0.3815  0.4148
   42PRO    HB1  712   1.587   3.741   0.636  0.7797 -0.1869  1.7978
   42PRO    HB2  713   1.751   3.808   0.630  0.2112 -1.0999 -1.0110
   42PRO     CA  714   1.612   3.966   0.654 -0.4501  0.9195 -0.0651
   42PRO     HA  715   1.665   3.998   0.564 -2.1469 -0.2840 -1.5582
   42PRO      C  716   1.462   3.972   0.635 -0.1944 -0.4684 -0.0011
   42PRO      O  717   1.416   3.911   0.540  0.2060 -0.0904  0.0707
   43LY3      N  718   1.387   4.035   0.721  0.7876  0.1955 -1.0300
   43LY3      H  719   1.427   4.076   0.804  0.9070 -0.0769 -0.9520
   43LY3     CA  720   1.240   4.069   0.697 -0.0697  0.1078 -0.3976
   43LY3     HA  721   1.219   4.058   0.591  1.6795  0.3402 -0.7933
   43LY3     CB  722   1.159   3.982   0.795  0.3252  0.5352 -0.6869
   43LY3    HB1  723   1.054   3.999   0.770  0.5965  3.0436 -0.3348
   43LY3    HB2  724   1.175   4.025   0.894  1.8572  0.0684 -0.7027
   43LY3     CG  725   1.196   3.830   0.804  0.1248  0.0046  0.8267
   43LY3    HG1  726   1.301   3.824   0.834  0.4260 -0.9589 -0.3534
   43LY3    HG2  727   1.198   3.781   0.707  0.8118  0.1115  0.7790
   43LY3     CD  728   1.108   3.742   0.893 -0.1882  0.4504  0.1240
   43LY3    HD1  729   1.116   3.779   0.995  0.2828 -1.9309  1.0140
   43LY3    HD2  730   1.145   3.639   0.886 -1.8382 -0.1199 -1.1981
   43LY3     CE  731   0.959   3.752   0.844 -0.7539  0.1564  0.0314
   43LY3    HE1  732   0.942   3.718   0.742  1.5766 -2.3739  0.3611
   43LY3    HE2  733   0.936   3.859   0.849 -0.0035  0.3411 -0.2231
   43LY3     NZ  734   0.865   3.690   0.942 -0.4852  0.3361  0.7963
   43LY3    HZ1  735   0.769   3.700   0.914 -0.5840  1.2314  1.3970
   43LY3    HZ2  736   0.880   3.592   0.963 -3.0019 -0.3998 -0.5352
   43LY3    HZ3  737   0.873   3.727   1.036 -1.1990  0.0012  0.9906
   43LY3      C  738   1.211   4.216   0.716 -0.4583 -0.8558  0.4939
   43LY3      O  739   1.096   4.251   0.720 -0.3401 -0.2840 -0.0185
   44LY3      N  740   1.311   4.300   0.745 -0.2891  0.4835 -0.9043
   44LY3      H  741   1.400   4.251   0.744 -1.1188 -1.1076 -0.0682
   44LY3     CA  742   1.300   4.444   0.784 -0.2168  1.0379  0.2934
   44LY3     HA  743   1.206   4.482   0.743 -1.5807 -2.2253  0.0883
   44LY3     CB  744   1.304   4.471   0.941  0.3489  0.0726  0.1009
   44LY3    HB1  745   1.270   4.575   0.947  0.1015 -0.1034  2.7771
   44LY3    HB2  746   1.404   4.472   0.985  0.6519 -1.4743 -0.5014
   44LY3     CG  747   1.206   4.385   1.016 -0.0675 -0.4267 -0.4746
   44LY3    HG1  748   1.246   4.284   1.003  0.2173 -0.5951  1.3403
   44LY3    HG2  749   1.108   4.394   0.970 -0.2242 -0.3483 -0.1337
   44LY3     CD  750   1.209   4.415   1.163 -0.4133 -0.1834 -0.4408
   44LY3    HD1  751   1.160   4.512   1.164 -2.6488 -1.2319 -1.1849
   44LY3    HD2  752   1.311   4.431   1.196  0.2462 -1.8278 -1.5653
   44LY3     CE  753   1.132   4.315   1.253 -0.4697 -0.2315 -0.4914
   44LY3    HE1  754   1.189   4.222   1.247 -2.9396 -2.1613  2.9282
   44LY3    HE2  755   1.033   4.307   1.209  0.4831  1.4316 -3.1683
   44LY3     NZ  756   1.120   4.360   1.392 -0.1776  0.4965 -1.4303
   44LY3    HZ1  757   1.210   4.350   1.435 -0.4280  1.3700 -0.6926
   44LY3    HZ2  758   1.086   4.455   1.400  2.5009  1.4192  0.2284
   44LY3    HZ3  759   1.059   4.297   1.442  1.6093 -0.8030 -0.8064
   44LY3      C  760   1.405   4.534   0.719  0.1441 -0.1481 -0.4093
   44LY3      O  761   1.382   4.656   0.730 -0.1104 -0.0298  0.6081
   45GLY      N  762   1.512   4.493   0.651 -0.2226 -0.0568  0.1128
   45GLY      H  763   1.526   4.396   0.626 -0.0041 -0.1357  0.5398
   45GLY     CA  764   1.622   4.588   0.624 -0.3925  0.3225 -0.0343
   45GLY    HA1  765   1.582   4.678   0.578 -0.1281  0.8339  0.7143
   45GLY    HA2  766   1.683   4.535   0.551  0.3243  1.0887 -0.0144
   45GLY      C  767   1.713   4.626   0.733  0.5039 -0.5895  0.3282
   45GLY      O  768   1.832   4.596   0.737  0.1084  0.3746  0.6368
   46VAL      N  769   1.657   4.697   0.834 -0.2616 -0.7833  0.0794
   46VAL      H  770   1.559   4.721   0.830 -0.3996 -1.4931 -2.2434
   46VAL     CA  771   1.729   4.748   0.954 -0.2979  0.4053 -0.3374
   46VAL     HA  772   1.819   4.687   0.959 -0.4651  0.1196 -0.7679
   46VAL     CB  773   1.773   4.895   0.941  0.2592  0.6075 -0.5122
   46VAL     HB  774   1.682   4.955   0.945  0.2408  0.5050  1.5339
   46VAL    CG1  775   1.862   4.938   1.052 -0.1884 -1.0135 -0.2237
   46VAL   HG11  776   1.954   4.880   1.054  0.3660 -0.1651 -0.8274
   46VAL   HG12  777   1.879   5.042   1.025 -0.6336 -1.0127 -0.5132
   46VAL   HG13  778   1.815   4.924   1.150  1.3143  0.3778  0.7432
   46VAL    CG2  779   1.847   4.917   0.806 -0.2645  0.6059 -0.2939
   46VAL   HG21  780   1.894   5.016   0.805 -0.0624  0.5159  0.0371
   46VAL   HG22  781   1.923   4.840   0.793  0.7240  1.1147  1.9562
   46VAL   HG23  782   1.779   4.925   0.722 -1.4160  0.5404  0.6153
   46VAL      C  783   1.642   4.725   1.080  0.2077  0.0282 -0.6007
   46VAL      O  784   1.522   4.719   1.065  0.0124  0.7869 -0.2313
   47GL4      N  785   1.707   4.702   1.197  0.0946  0.3421  0.3072
   47GL4      H  786   1.807   4.684   1.196 -0.1266 -0.9987  0.7143
   47GL4     CA  787   1.633   4.665   1.312  0.3342  0.1812  0.1641
   47GL4     HA  788   1.526   4.673   1.297 -0.0054 -0.3926  1.9693
   47GL4     CB  789   1.659   4.520   1.354  0.0599  0.0009 -0.0094
   47GL4    HB1  790   1.765   4.512   1.380 -0.0415  1.0339  0.7965
   47GL4    HB2  791   1.645   4.461   1.263 -1.7920  0.6588 -0.1872
   47GL4     CG  792   1.586   4.459   1.478 -0.3233  0.4516  0.0017
   47GL4    HG1  793   1.623   4.495   1.574 -0.1915 -0.4997  0.3153
   47GL4    HG2  794   1.611   4.353   1.479 -0.1297  0.4638  2.0557
   47GL4     CD  795   1.429   4.464   1.475  0.0548  0.3235  0.9028
   47GL4    OE1  796   1.360   4.364   1.497 -0.3570  0.3638  0.2229
   47GL4   HE11  797   1.405   4.280   1.489 -2.4248 -0.6280 -2.6853
   47GL4   HE12  798   1.271   4.389   1.522 -0.3368  1.1003 -0.4138
   47GL4    OE2  799   1.373   4.575   1.467  0.4597 -0.1982  0.2307
   47GL4   HE21  800   1.339   4.592   1.378  0.6247 -2.6971 -0.4003
   47GL4   HE22  801   1.370   4.616   1.553 -1.2118 -1.3378  0.7723
   47GL4      C  802   1.655   4.759   1.429 -0.2787 -0.7952  0.3569
   47GL4      O  803   1.752   4.837   1.428  0.8159  0.1305  1.1430
   48LY3      N  804   1.557   4.763   1.525  0.5791  0.4106  0.1007
   48LY3      H  805   1.478   4.700   1.522  0.9419 -0.0289 -2.4542
   48LY3     CA  806   1.560   4.853   1.638 -0.3151 -0.8343  0.4082
   48LY3     HA  807   1.560   4.954   1.597 -2.3108 -0.2167  1.7508
   48LY3     CB  808   1.428   4.832   1.712  0.3595 -0.4731 -0.0081
   48LY3    HB1  809   1.433   4.738   1.768  2.4766 -1.3136 -1.4771
   48LY3    HB2  810   1.351   4.820   1.635  1.1104  0.5839 -0.9448
   48LY3     CG  811   1.385   4.947   1.807  0.1810  0.3724 -0.0161
   48LY3    HG1  812   1.374   5.038   1.747  1.2907  0.8853  0.5356
   48LY3    HG2  813   1.461   4.963   1.884 -1.7718  0.5973  1.9707
   48LY3     CD  814   1.252   4.921   1.869 -0.1417  0.8940  0.7498
   48LY3    HD1  815   1.261   4.829   1.926  2.2479  0.6069 -0.0030
   48LY3    HD2  816   1.177   4.908   1.790 -0.5623  1.8414  0.9750
   48LY3     CE  817   1.211   5.038   1.961 -0.8393 -0.4102  0.3792
   48LY3    HE1  818   1.200   5.130   1.903 -0.1097  1.7607  3.3769
   48LY3    HE2  819   1.285   5.062   2.038 -1.6506 -1.4815  1.5354
   48LY3     NZ  820   1.081   5.008   2.029  0.1842  0.3905 -0.5602
   48LY3    HZ1  821   1.017   4.976   1.958  2.7431 -2.1480 -1.9397
   48LY3    HZ2  822   1.084   4.929   2.091 -0.7731  0.9731  0.2606
   48LY3    HZ3  823   1.047   5.083   2.087 -0.2648 -0.7768  0.7248
   48LY3      C  824   1.689   4.835   1.725 -0.2756  0.3943  0.0060
   48LY3      O  825   1.724   4.726   1.775  0.1216 -0.0699  0.0080
   49TY1      N  826   1.747   4.948   1.747 -0.9679  0.3271 -0.1282
   49TY1      H  827   1.712   5.032   1.704  0.1668  1.5844  1.2760
   49TY1     CA  828   1.884   4.965   1.811  0.3491  0.5963  1.0263
   49TY1     HA  829   1.902   5.072   1.823 -0.5506  0.6404  2.2524
   49TY1     CB  830   1.891   4.928   1.959 -0.0028  0.3056  0.0099
   49TY1    HB1  831   1.980   4.972   2.003  0.4978 -0.9968  0.3276
   49TY1    HB2  832   1.883   4.821   1.981 -1.7047  0.9664  3.2924
   49TY1     CG  833   1.784   4.996   2.037 -0.2015 -0.1001  0.2951
   49TY1    CD1  834   1.795   5.124   2.093 -0.5694 -0.2860 -0.1663
   49TY1    HD1  835   1.889   5.176   2.083 -0.5523 -0.2310  0.2533
   49TY1    CE1  836   1.687   5.181   2.160 -0.4780 -1.0892  0.0865
   49TY1    HE1  837   1.698   5.279   2.205 -2.0600 -0.2009 -1.3001
   49TY1     CZ  838   1.570   5.110   2.187  0.2942  0.0967  0.3390
   49TY1     OH  839   1.467   5.166   2.244  0.4115 -0.2231 -0.2540
   49TY1    HH1  840   1.472   5.262   2.246 -0.0503 -0.1685 -1.2729
   49TY1    HH2  841   1.402   5.105   2.279 -0.8406  1.0525 -0.2655
   49TY1    CE2  842   1.560   4.975   2.144 -0.6267 -0.3359  1.2091
   49TY1    HE2  843   1.476   4.911   2.166 -0.7330 -0.1580  1.3279
   49TY1    CD2  844   1.669   4.918   2.065 -0.6517 -0.4744 -0.1538
   49TY1    HD2  845   1.676   4.817   2.030  0.5735  0.0637 -1.5341
   49TY1      C  846   1.999   4.903   1.727 -0.0959 -0.6282 -0.5766
   49TY1      O  847   2.113   4.881   1.773 -0.1843 -0.9480  0.0921
   50GLY      N  848   1.972   4.871   1.599  0.2819  1.0547  0.3873
   50GLY      H  849   1.877   4.858   1.570  0.1543 -1.3518  1.6657
   50GLY     CA  850   2.069   4.822   1.500  0.1087 -0.5578  0.7779
   50GLY    HA1  851   2.018   4.784   1.412  0.7594 -0.3092  0.2865
   50GLY    HA2  852   2.121   4.735   1.541  1.3249 -0.3810 -0.3415
   50GLY      C  853   2.177   4.926   1.460 -0.5173 -0.1980  0.0138
   50GLY      O  854   2.290   4.910   1.501 -0.2463  0.0394 -0.0088
   51PRO      N  855   2.135   5.040   1.405  0.2494  0.3468 -0.3217
   51PRO     CD  856   2.012   5.054   1.332  0.1048  0.4591 -0.0133
   51PRO    HD1  857   1.928   5.077   1.398 -0.1217 -0.9283  0.2044
   51PRO    HD2  858   2.000   4.953   1.293  0.5021 -0.5759  2.3640
   51PRO     CG  859   2.042   5.169   1.231 -0.3046  0.5021  0.1113
   51PRO    HG1  860   1.955   5.228   1.202 -0.2801  0.8495  0.7320
   51PRO    HG2  861   2.090   5.130   1.141  2.7143  0.6440  1.5448
   51PRO     CB  862   2.143   5.256   1.307 -0.0853  0.1505  0.3841
   51PRO    HB1  863   2.087   5.320   1.376 -2.8029  1.3265 -2.6143
   51PRO    HB2  864   2.197   5.320   1.237 -0.1892  1.1150  1.1603
   51PRO     CA  865   2.223   5.155   1.380 -0.0537 -0.7140 -0.4796
   51PRO     HA  866   2.304   5.128   1.313 -0.3647 -1.9346 -0.3907
   51PRO      C  867   2.297   5.216   1.500  0.3813 -1.3950 -0.2325
   51PRO      O  868   2.413   5.249   1.496  0.1125  0.1063 -0.4663
   52GL4      N  869   2.220   5.223   1.611  0.5054  0.4047  0.5073
   52GL4      H  870   2.128   5.180   1.608 -0.4698  2.3005 -3.0841
   52GL4     CA  871   2.285   5.265   1.741  0.0539 -0.1031 -0.0310
   52GL4     HA  872   2.338   5.357   1.721 -0.3640  0.3404  0.8550
   52GL4     CB  873   2.180   5.285   1.851  0.6398 -0.2738  0.3446
   52GL4    HB1  874   2.155   5.188   1.895 -0.7511 -0.3677 -0.5779
   52GL4    HB2  875   2.084   5.322   1.815 -0.5232 -1.1919  2.3213
   52GL4     CG  876   2.230   5.383   1.957 -0.5669  0.0289 -0.4713
   52GL4    HG1  877   2.328   5.350   1.992 -0.9783 -0.0748  0.5855
   52GL4    HG2  878   2.163   5.371   2.042 -0.4075 -0.4834 -0.4129
   52GL4     CD  879   2.231   5.528   1.915 -0.6029  0.1526 -0.0726
   52GL4    OE1  880   2.135   5.577   1.860 -0.2722  0.1335  0.0273
   52GL4   HE11  881   2.146   5.668   1.831 -0.5488 -0.0302 -0.6088
   52GL4   HE12  882   2.062   5.519   1.839  1.1948 -1.0689 -2.1089
   52GL4    OE2  883   2.330   5.599   1.940 -0.0015  0.1163 -0.1556
   52GL4   HE21  884   2.318   5.692   1.919  0.7770  0.2621  0.0275
   52GL4   HE22  885   2.406   5.540   1.947 -1.6182 -2.2412 -1.0705
   52GL4      C  886   2.400   5.179   1.790  0.6012  0.1527  0.0847
   52GL4      O  887   2.508   5.230   1.809 -0.1717  0.4823 -0.3607
   53ALA      N  888   2.383   5.044   1.791  0.0359 -0.3563  0.1175
   53ALA      H  889   2.294   5.001   1.770 -0.3674  0.7957 -0.6645
   53ALA     CA  890   2.485   4.947   1.816  0.0903  0.1224  0.0618
   53ALA     HA  891   2.532   4.962   1.914  2.0526 -2.8851 -0.2922
   53ALA     CB  892   2.417   4.812   1.807 -0.6258  0.0417 -0.3634
   53ALA    HB1  893   2.364   4.788   1.900  0.9220 -0.1287  0.5033
   53ALA    HB2  894   2.348   4.810   1.723  2.4602 -3.3646 -3.1443
   53ALA    HB3  895   2.492   4.736   1.787  0.0902 -0.2858  2.9455
   53ALA      C  896   2.596   4.948   1.709 -0.0575 -0.0117  0.6468
   53ALA      O  897   2.707   4.897   1.727  0.0281  0.3458  0.1638
   54SER      N  898   2.558   4.972   1.585  0.1876 -0.4503 -0.3967
   54SER      H  899   2.458   4.972   1.569 -0.2104  2.0081  1.3241
   54SER     CA  900   2.648   4.989   1.466  0.2692 -0.1757 -0.1818
   54SER     HA  901   2.713   4.902   1.478 -1.4915 -1.4834  0.3046
   54SER     CB  902   2.575   4.963   1.334  0.2585 -0.0262 -0.3715
   54SER    HB1  903   2.494   5.035   1.328  1.3398  1.1136 -2.0734
   54SER    HB2  904   2.540   4.860   1.329  1.7588 -0.7614  2.1329
   54SER     OG  905   2.663   4.981   1.225 -0.0743  0.2004  1.2123
   54SER     HG  906   2.730   4.914   1.211  0.6280  1.1937 -0.3735
   54SER      C  907   2.739   5.109   1.472  0.3270  0.0533 -0.2627
   54SER      O  908   2.863   5.089   1.485  0.2853  0.1899  1.0373
   55ALA      N  909   2.685   5.226   1.492 -0.1808  0.0344  0.1785
   55ALA      H  910   2.585   5.239   1.484 -0.5183 -1.5917  1.3352
   55ALA     CA  911   2.767   5.344   1.519  0.8656 -0.4491 -0.0523
   55ALA     HA  912   2.829   5.372   1.433 -1.3150  1.2557 -1.1743
   55ALA     CB  913   2.658   5.459   1.527 -0.1339  0.5207 -0.5166
   55ALA    HB1  914   2.590   5.435   1.609 -0.0859 -0.6692 -0.7995
   55ALA    HB2  915   2.695   5.559   1.548 -2.1580  0.8966  1.6315
   55ALA    HB3  916   2.600   5.463   1.435 -0.6658 -1.2503 -0.3097
   55ALA      C  917   2.848   5.336   1.645  0.5662  0.6950 -0.3830
   55ALA      O  918   2.963   5.367   1.649 -0.3985 -0.1639  0.5006
   56PHE      N  919   2.796   5.272   1.751 -0.5227 -0.3193 -0.2888
   56PHE      H  920   2.699   5.251   1.768 -0.2998 -0.5012  0.8840
   56PHE     CA  921   2.882   5.238   1.865  0.3239  0.5488  0.0135
   56PHE     HA  922   2.925   5.327   1.911 -0.4517  0.9465 -0.0161
   56PHE     CB  923   2.800   5.173   1.983  0.4410 -0.5015  0.5246
   56PHE    HB1  924   2.770   5.071   1.959 -1.8662 -0.0441  1.2735
   56PHE    HB2  925   2.715   5.240   1.985  0.7971 -0.0352  0.2591
   56PHE     CG  926   2.877   5.159   2.120 -0.1548  0.4389 -0.3449
   56PHE    CD1  927   2.983   5.067   2.139  0.2052  0.0860  0.0552
   56PHE    HD1  928   3.019   5.006   2.058 -0.4744 -0.4594  0.1504
   56PHE    CE1  929   3.049   5.061   2.265  0.4622  0.8177  0.2015
   56PHE    HE1  930   3.136   4.999   2.280 -0.2123 -0.0172  0.8249
   56PHE     CZ  931   2.999   5.139   2.369  0.0951  0.5937 -0.4477
   56PHE     HZ  932   3.035   5.122   2.469 -1.5557  1.4681  0.3296
   56PHE    CE2  933   2.903   5.237   2.349  0.1546 -0.1629 -0.3868
   56PHE    HE2  934   2.876   5.296   2.435  0.1634 -1.2069  0.3576
   56PHE    CD2  935   2.842   5.249   2.224 -0.2042  0.6976 -0.1389
   56PHE    HD2  936   2.759   5.318   2.220 -0.6859  0.1402  0.0065
   56PHE      C  937   2.999   5.140   1.839  0.2234  0.6635  0.2220
   56PHE      O  938   3.111   5.179   1.877  0.3904  0.1713  0.4026
   57THR      N  939   2.975   5.021   1.779 -0.1106 -0.7266  0.6150
   57THR      H  940   2.882   4.992   1.754 -0.4645 -0.0040  1.0631
   57THR     CA  941   3.081   4.923   1.755  0.2267 -0.2712  0.1929
   57THR     HA  942   3.131   4.879   1.842 -0.9675 -1.7778  0.1537
   57THR     CB  943   3.025   4.805   1.676 -0.2123  0.2533 -0.7083
   57THR     HB  944   2.997   4.838   1.576  0.0276  0.5105 -0.6900
   57THR    CG2  945   3.125   4.690   1.666  0.2836 -0.0012 -0.5725
   57THR   HG21  946   3.174   4.675   1.762  0.4857 -4.4155 -1.1490
   57THR   HG22  947   3.073   4.598   1.640  0.6349  0.0225 -1.4104
   57THR   HG23  948   3.199   4.710   1.588  1.9635  2.7437  1.5601
   57THR    OG1  949   2.916   4.742   1.739  0.0163  0.3898 -0.3174
   57THR    HG1  950   2.836   4.792   1.720  0.9695  1.9632 -0.4515
   57THR      C  951   3.196   4.990   1.681  0.2065 -0.8376  0.8451
   57THR      O  952   3.309   4.969   1.719 -0.4317  0.0072  0.3495
   58LY0      N  953   3.163   5.068   1.571  0.0345  0.2878 -0.1594
   58LY0      H  954   3.064   5.085   1.555 -0.7180 -3.7560 -0.8572
   58LY0     CA  955   3.258   5.136   1.479 -0.0250  0.1233 -0.6601
   58LY0     HA  956   3.318   5.053   1.440  0.5523  0.4803 -0.5467
   58LY0     CB  957   3.174   5.201   1.361 -0.2156  0.1189  0.2665
   58LY0    HB1  958   3.119   5.287   1.398  0.2416 -0.0667  1.4307
   58LY0    HB2  959   3.108   5.122   1.326 -0.3874  0.7344 -0.8373
   58LY0     CG  960   3.261   5.232   1.242  0.7895 -0.5441 -0.9998
   58LY0    HG1  961   3.309   5.142   1.205  1.0133 -0.6373 -0.4739
   58LY0    HG2  962   3.342   5.302   1.263 -0.1226 -0.1598  1.5238
   58LY0     CD  963   3.175   5.293   1.129  0.3046  0.1467  0.2192
   58LY0    HD1  964   3.108   5.208   1.116 -2.0298  1.4793  2.5512
   58LY0    HD2  965   3.241   5.314   1.045 -0.8381 -1.7686 -1.2472
   58LY0     CE  966   3.100   5.419   1.172  0.3926  0.2501 -1.1593
   58LY0    HE1  967   3.170   5.491   1.214  0.1728 -0.5643  0.7119
   58LY0    HE2  968   3.034   5.389   1.254  1.1998 -0.6652 -0.8238
   58LY0     NZ  969   3.029   5.472   1.061  0.4391  0.9270  0.1054
   58LY0    HZ1  970   2.977   5.408   1.003  1.0549 -1.1772  1.7348
   58LY0    HZ2  971   2.966   5.543   1.095 -0.9429  0.5529 -1.5567
   58LY0    HZ3  972   3.104   5.516   1.011  0.2596 -0.9885 -2.0082
   58LY0      C  973   3.341   5.237   1.559 -0.6126 -0.2914  0.3582
   58LY0      O  974   3.464   5.230   1.569 -0.2022 -0.2326  0.0428
   59LY1      N  975   3.275   5.332   1.628 -0.0701 -0.4613  0.0647
   59LY1      H  976   3.175   5.341   1.613  0.1543  3.8619 -0.0931
   59LY1     CA  977   3.331   5.443   1.691  0.1849  0.1387 -0.2776
   59LY1     HA  978   3.405   5.484   1.622  1.8048 -3.0373 -0.6194
   59LY1     CB  979   3.225   5.539   1.735 -0.3251  0.6289  0.4662
   59LY1    HB1  980   3.272   5.610   1.803 -0.5372  0.2575  1.0110
   59LY1    HB2  981   3.138   5.496   1.785  0.2593  2.1945  3.0530
   59LY1     CG  982   3.181   5.624   1.612 -0.2392 -0.3321 -0.4694
   59LY1    HG1  983   3.170   5.559   1.525  0.5126 -1.6892  0.4015
   59LY1    HG2  984   3.250   5.703   1.586  0.2705 -0.3937  0.6375
   59LY1     CD  985   3.052   5.697   1.648  0.3018 -0.0154  0.1636
   59LY1    HD1  986   3.079   5.778   1.716 -1.5288  0.4494  0.3801
   59LY1    HD2  987   2.977   5.640   1.703 -0.8013 -0.0536 -1.3273
   59LY1     CE  988   2.987   5.748   1.521 -0.1268  0.2865 -0.6743
   59LY1    HE1  989   2.961   5.670   1.450  0.8552  1.1692 -2.0414
   59LY1    HE2  990   3.051   5.819   1.468  1.4487 -0.7667 -0.2595
   59LY1     NZ  991   2.868   5.828   1.547 -0.6376  0.4960  0.4105
   59LY1    HZ1  992   2.813   5.783   1.619 -0.4983  1.4659  1.1375
   59LY1    HZ2  993   2.888   5.923   1.574  0.3392  0.1528  0.9499
   59LY1    HZ3  994   2.818   5.826   1.459 -0.1833  1.2056  0.1305
   59LY1      C  995   3.419   5.401   1.811 -0.2776 -0.2379  0.3302
   59LY1      O  996   3.506   5.483   1.845  0.6409  0.2642 -0.1121
   60MET      N  997   3.407   5.276   1.862  0.2044 -0.5393  0.1489
   60MET      H  998   3.334   5.214   1.831 -0.0454  0.7432 -2.0436
   60MET     CA  999   3.491   5.235   1.977  0.3547 -0.5116  0.2516
   60MET     HA 1000   3.511   5.323   2.038  1.5017  0.6773 -1.7458
   60MET     CB 1001   3.416   5.132   2.070  0.0461  0.1856 -0.1702
   60MET    HB1 1002   3.393   5.040   2.017  1.3922 -0.5233  0.4366
   60MET    HB2 1003   3.321   5.180   2.096 -0.0771 -0.6851  1.0513
   60MET     CG 1004   3.505   5.091   2.188  0.9011  0.3802  0.1666
   60MET    HG1 1005   3.520   5.181   2.249 -1.7389 -0.6540  2.5840
   60MET    HG2 1006   3.600   5.049   2.153  1.9826  1.3263  1.7789
   60MET     SD 1007   3.417   4.975   2.296 -0.1355  0.1121 -0.7118
   60MET     CE 1008   3.552   4.949   2.414  0.1096 -0.3837 -0.5301
   60MET    HE1 1009   3.633   4.888   2.376  0.9713  0.3378  0.1284
   60MET    HE2 1010   3.593   5.045   2.443  1.1883 -1.5228  1.9153
   60MET    HE3 1011   3.510   4.912   2.508 -0.5286  1.1710 -0.1700
   60MET      C 1012   3.628   5.191   1.926  0.4476  0.8827  0.9827
   60MET      O 1013   3.728   5.204   1.995 -0.6657 -0.1051 -0.0395
   61VAL      N 1014   3.636   5.124   1.810  0.7606 -0.3207 -0.3927
   61VAL      H 1015   3.552   5.100   1.760  0.9032  1.2647 -1.4475
   61VAL     CA 1016   3.762   5.080   1.742  0.0458 -0.6526 -0.4821
   61VAL     HA 1017   3.840   5.085   1.818  0.3920  0.0509 -0.8792
   61VAL     CB 1018   3.761   4.942   1.681 -0.0027 -0.8402  0.1516
   61VAL     HB 1019   3.862   4.930   1.640  1.2323  2.0552  2.0190
   61VAL    CG1 1020   3.726   4.844   1.799 -0.3079  0.3518  0.3813
   61VAL   HG11 1021   3.623   4.850   1.833 -0.3782  0.0909  0.2179
   61VAL   HG12 1022   3.742   4.741   1.766 -1.7787  0.6781 -1.4605
   61VAL   HG13 1023   3.798   4.853   1.881 -0.2760 -1.9145  0.6860
   61VAL    CG2 1024   3.656   4.917   1.574  0.3334 -0.0288 -0.0342
   61VAL   HG21 1025   3.659   4.814   1.539  0.9976 -0.5018  1.3437
   61VAL   HG22 1026   3.561   4.936   1.625 -0.1690  1.0572 -1.3380
   61VAL   HG23 1027   3.671   4.979   1.486  2.4489  0.1008  0.3744
   61VAL      C 1028   3.827   5.178   1.646  0.0871 -0.1266  0.3069
   61VAL      O 1029   3.948   5.189   1.615 -0.0242  0.5553 -0.4598
   62GL4      N 1030   3.747   5.282   1.605  0.8080  0.5095 -0.5179
   62GL4      H 1031   3.647   5.276   1.617  0.8602 -0.1151 -0.3810
   62GL4     CA 1032   3.803   5.417   1.568 -0.5119  0.2423 -0.1238
   62GL4     HA 1033   3.874   5.398   1.487 -0.2802 -0.8396  0.3132
   62GL4     CB 1034   3.704   5.510   1.497  0.5348 -0.0564  0.2130
   62GL4    HB1 1035   3.756   5.605   1.480  0.2068 -0.0093 -0.5397
   62GL4    HB2 1036   3.625   5.515   1.573  0.3930  0.5801  0.0328
   62GL4     CG 1037   3.652   5.477   1.354  0.5361 -0.0542 -0.6136
   62GL4    HG1 1038   3.559   5.531   1.340 -0.2056 -0.8892  0.8362
   62GL4    HG2 1039   3.630   5.371   1.345  0.3376 -0.2364  1.5198
   62GL4     CD 1040   3.745   5.529   1.243  0.2594  0.3615  0.1524
   62GL4    OE1 1041   3.863   5.555   1.271  0.5407  0.1436 -1.1348
   62GL4   HE11 1042   3.886   5.533   1.362 -1.8245  0.1725 -0.4729
   62GL4   HE12 1043   3.916   5.550   1.191  0.2240 -1.5693 -1.2625
   62GL4    OE2 1044   3.705   5.532   1.126 -0.0999 -0.0607 -0.1798
   62GL4   HE21 1045   3.771   5.506   1.061 -0.4277 -0.3588 -0.3917
   62GL4   HE22 1046   3.629   5.590   1.123  1.0269  1.5664  0.8603
   62GL4      C 1047   3.880   5.503   1.675  0.3062  0.4866 -0.2219
   62GL4      O 1048   3.989   5.553   1.644  0.1474 -0.0213 -0.5154
   63ASN      N 1049   3.825   5.519   1.797  0.0561 -0.2829  0.2691
   63ASN      H 1050   3.729   5.492   1.815  0.0908 -2.9804 -2.7759
   63ASN     CA 1051   3.894   5.616   1.882  0.2024 -0.6382  0.2505
   63ASN     HA 1052   3.929   5.703   1.827 -1.9625  0.2703  0.2037
   63ASN     CB 1053   3.788   5.655   1.983 -0.2453  0.2964 -0.3297
   63ASN    HB1 1054   3.779   5.566   2.046 -2.7037  3.2071  3.9091
   63ASN    HB2 1055   3.692   5.676   1.936  0.2699 -2.1944 -2.7419
   63ASN     CG 1056   3.834   5.764   2.064  0.0703 -0.0303 -0.0303
   63ASN    OD1 1057   3.879   5.870   2.018  0.3812 -0.2094 -0.2191
   63ASN    ND2 1058   3.821   5.762   2.201 -0.1979 -0.5227 -0.5431
   63ASN   HD21 1059   3.759   5.700   2.250  0.4079  0.1190  1.0772
   63ASN   HD22 1060   3.855   5.844   2.248 -1.9481  1.4383 -2.4229
   63ASN      C 1061   4.023   5.560   1.943 -0.3935 -0.3760  0.0015
   63ASN      O 1062   4.104   5.639   1.990 -0.2636 -0.2378  0.1677
   64ALA      N 1063   4.055   5.432   1.943  0.0026 -0.2173 -0.1390
   64ALA      H 1064   3.988   5.367   1.904 -0.0480 -0.6720  0.7022
   64ALA     CA 1065   4.177   5.381   2.002 -0.1823  0.6071  0.8497
   64ALA     HA 1066   4.178   5.404   2.108  0.8174 -1.7955  1.4303
   64ALA     CB 1067   4.175   5.229   1.980 -0.2239 -0.6848 -0.5187
   64ALA    HB1 1068   4.094   5.196   1.916  1.1636 -0.0011 -2.7629
   64ALA    HB2 1069   4.274   5.203   1.942 -0.2945 -0.3535 -0.9433
   64ALA    HB3 1070   4.158   5.188   2.079 -1.3761  2.1596  0.5775
   64ALA      C 1071   4.315   5.435   1.956  0.4007 -0.1944 -1.0971
   64ALA      O 1072   4.338   5.461   1.841 -0.1595  0.1807  0.2658
   65LY3      N 1073   4.409   5.432   2.047 -0.2989  0.4123 -0.5213
   65LY3      H 1074   4.391   5.391   2.137  2.2691 -0.9935 -0.5406
   65LY3     CA 1075   4.554   5.456   2.023  0.1385 -0.4566 -0.2563
   65LY3     HA 1076   4.564   5.502   1.925  2.2678  2.4341  1.1648
   65LY3     CB 1077   4.598   5.553   2.136 -0.8088  0.5467 -0.2503
   65LY3    HB1 1078   4.705   5.555   2.116 -1.1937  1.4630 -2.4784
   65LY3    HB2 1079   4.574   5.499   2.227  0.9682  1.4235  0.7820
   65LY3     CG 1080   4.550   5.699   2.140 -0.4424  0.8165  0.5448
   65LY3    HG1 1081   4.609   5.750   2.216 -1.5433  1.7477  0.8073
   65LY3    HG2 1082   4.447   5.697   2.176 -0.9796  0.1834 -0.9193
   65LY3     CD 1083   4.551   5.781   2.012 -0.0431  0.0985  0.2184
   65LY3    HD1 1084   4.639   5.744   1.960  0.2482  0.1749  0.6513
   65LY3    HD2 1085   4.565   5.888   2.026  1.4336 -0.3224  2.4232
   65LY3     CE 1086   4.424   5.744   1.927  0.9544 -0.3365  0.3698
   65LY3    HE1 1087   4.340   5.725   1.994 -0.2917 -0.5551 -1.1883
   65LY3    HE2 1088   4.443   5.654   1.870  3.0169  0.2694  0.0301
   65LY3     NZ 1089   4.383   5.842   1.834 -0.1822 -0.0521  0.5672
   65LY3    HZ1 1090   4.344   5.923   1.880 -0.9947 -0.5279  0.7336
   65LY3    HZ2 1091   4.463   5.876   1.782  0.2880 -0.0874  1.2528
   65LY3    HZ3 1092   4.321   5.800   1.766  2.5338 -1.4952 -1.2333
   65LY3      C 1093   4.631   5.318   2.010  1.1001  0.1454 -0.3943
   65LY3      O 1094   4.731   5.304   1.940 -0.1260 -0.1549 -0.3466
   66LY3      N 1095   4.581   5.212   2.083 -0.0924 -0.0003  0.2913
   66LY3      H 1096   4.519   5.234   2.160 -0.1864  0.1781  0.1648
   66LY3     CA 1097   4.625   5.070   2.075  0.8088  0.0173 -0.3038
   66LY3     HA 1098   4.680   5.059   1.981 -1.8005 -1.0097 -1.8016
   66LY3     CB 1099   4.705   5.039   2.202 -0.6726 -0.4557 -0.1497
   66LY3    HB1 1100   4.714   4.933   2.227  1.4546  0.4970  3.7627
   66LY3    HB2 1101   4.657   5.080   2.291  0.1059 -1.9804  1.0135
   66LY3     CG 1102   4.846   5.092   2.191 -0.1146  0.2736  0.3180
   66LY3    HG1 1103   4.842   5.193   2.150  1.7943  0.0899 -0.4250
   66LY3    HG2 1104   4.899   5.030   2.118 -0.7672 -0.2766  0.2979
   66LY3     CD 1105   4.925   5.084   2.327  0.6787 -0.4875  0.6396
   66LY3    HD1 1106   4.917   4.982   2.365 -0.0009  0.3004  2.7698
   66LY3    HD2 1107   4.873   5.157   2.389 -0.8500  1.6136 -2.8146
   66LY3     CE 1108   5.073   5.130   2.302  0.2294  0.3317 -0.1633
   66LY3    HE1 1109   5.088   5.221   2.244  1.8342  0.9236  1.0962
   66LY3    HE2 1110   5.127   5.053   2.249  2.8293  2.4475 -0.7970
   66LY3     NZ 1111   5.133   5.140   2.434 -0.8835 -0.4521  0.2640
   66LY3    HZ1 1112   5.115   5.062   2.495  1.0963 -0.0236  1.4748
   66LY3    HZ2 1113   5.231   5.165   2.432 -1.1894  0.9673  1.2532
   66LY3    HZ3 1114   5.104   5.223   2.484 -0.4250  0.6001 -1.1184
   66LY3      C 1115   4.500   4.982   2.065  0.2994  0.8725 -0.1522
   66LY3      O 1116   4.393   5.008   2.123 -0.1129 -0.2200 -0.3934
   67ILE      N 1117   4.512   4.872   1.989  0.0647  0.0924  0.1577
   67ILE      H 1118   4.595   4.855   1.933 -0.1702 -3.3721  0.6508
   67ILE     CA 1119   4.403   4.772   1.968  0.1820  0.1157  0.1796
   67ILE     HA 1120   4.329   4.782   2.047 -1.3586 -2.5226 -0.7829
   67ILE     CB 1121   4.339   4.786   1.830 -0.4310 -0.4184  0.4678
   67ILE     HB 1122   4.420   4.786   1.757  0.6308  0.6272  1.5836
   67ILE    CG2 1123   4.236   4.679   1.794  0.6722 -0.4113 -0.7112
   67ILE   HG21 1124   4.229   4.671   1.686 -0.0403 -2.1588 -0.5726
   67ILE   HG22 1125   4.278   4.582   1.821 -0.5278 -0.8657 -0.3903
   67ILE   HG23 1126   4.151   4.687   1.862  1.5180 -0.9706  0.4685
   67ILE    CG1 1127   4.273   4.923   1.813 -0.1186  0.8268 -0.5286
   67ILE   HG11 1128   4.345   4.995   1.851  0.8861  0.0863 -0.9803
   67ILE   HG12 1129   4.180   4.923   1.871 -0.3319 -1.7320 -0.7492
   67ILE     CD 1130   4.244   4.964   1.668 -0.2247 -0.4084  0.6222
   67ILE    HD1 1131   4.191   4.886   1.613 -0.2009  1.1531 -1.7617
   67ILE    HD2 1132   4.199   5.063   1.660  1.4570  0.3686  0.3862
   67ILE    HD3 1133   4.342   4.978   1.623 -1.2220 -0.7946 -1.8168
   67ILE      C 1134   4.473   4.637   1.989 -0.6400  0.1866  0.0936
   67ILE      O 1135   4.588   4.610   1.938  0.5078 -0.0869 -0.5117
   68GL4      N 1136   4.407   4.545   2.065  0.5983 -0.1728 -0.2737
   68GL4      H 1137   4.309   4.566   2.074  0.1532 -1.5041 -1.5412
   68GL4     CA 1138   4.450   4.399   2.067 -0.0476 -0.3973  1.4036
   68GL4     HA 1139   4.538   4.393   2.002  2.2194 -2.1013  4.3397
   68GL4     CB 1140   4.509   4.361   2.203  0.5577 -0.6253 -0.0521
   68GL4    HB1 1141   4.507   4.252   2.212  1.4445 -0.5607  1.2434
   68GL4    HB2 1142   4.439   4.403   2.275 -0.1722 -0.2813 -0.9387
   68GL4     CG 1143   4.651   4.403   2.238  0.1173  0.1860 -0.3458
   68GL4    HG1 1144   4.685   4.449   2.145  0.5222 -0.4426 -0.5175
   68GL4    HG2 1145   4.718   4.319   2.253  0.3945  0.5211  0.3446
   68GL4     CD 1146   4.675   4.501   2.347  0.4422  0.2665 -0.0591
   68GL4    OE1 1147   4.680   4.622   2.326 -0.0103 -0.0771  0.6874
   68GL4   HE11 1148   4.638   4.652   2.245  2.9750 -0.2526 -1.0604
   68GL4   HE12 1149   4.732   4.665   2.394  0.6022 -1.1852  0.9430
   68GL4    OE2 1150   4.691   4.451   2.458 -0.6173 -0.2210 -0.0555
   68GL4   HE21 1151   4.631   4.377   2.472 -0.8009 -0.0941 -0.1755
   68GL4   HE22 1152   4.765   4.489   2.507  0.2381  0.5986 -1.9008
   68GL4      C 1153   4.331   4.318   2.026  0.1540  0.4200 -0.3844
   68GL4      O 1154   4.213   4.352   2.033  0.1222  0.1138  0.9639
   69VAL      N 1155   4.366   4.194   1.981  0.1196 -0.2085 -0.4692
   69VAL      H 1156   4.465   4.173   1.979  0.1843 -0.6378  2.5667
   69VAL     CA 1157   4.273   4.081   1.957  0.8110 -0.0214 -0.3765
   69VAL     HA 1158   4.170   4.110   1.980  0.9897 -0.3861  0.9723
   69VAL     CB 1159   4.283   4.036   1.816  0.2500 -0.6504  0.1879
   69VAL     HB 1160   4.384   4.004   1.790 -0.0571 -0.2892 -1.5401
   69VAL    CG1 1161   4.208   3.902   1.786  0.0380 -0.4933 -0.2527
   69VAL   HG11 1162   4.224   3.876   1.681  0.3037 -2.5743  0.2581
   69VAL   HG12 1163   4.260   3.824   1.841  1.5244  0.6008 -0.0635
   69VAL   HG13 1164   4.104   3.904   1.820  0.7903  1.5187  2.2956
   69VAL    CG2 1165   4.236   4.145   1.715  0.0860 -0.3203 -0.4511
   69VAL   HG21 1166   4.299   4.233   1.722  0.8553 -0.9617  4.5045
   69VAL   HG22 1167   4.245   4.102   1.615  0.7951 -0.4905 -0.3196
   69VAL   HG23 1168   4.133   4.170   1.738 -0.0858 -2.1906  1.1785
   69VAL      C 1169   4.310   3.974   2.067  0.4110 -0.5619  0.0045
   69VAL      O 1170   4.430   3.952   2.092  0.7256 -0.0761  0.0983
   70GL4      N 1171   4.212   3.890   2.111  0.2215  0.2177  0.5271
   70GL4      H 1172   4.116   3.906   2.087  0.3653 -0.2391 -0.4353
   70GL4     CA 1173   4.247   3.766   2.183 -0.1461  0.8004  0.4114
   70GL4     HA 1174   4.349   3.736   2.159 -0.0872  1.8163 -0.7195
   70GL4     CB 1175   4.241   3.795   2.333 -0.0043  0.0047 -0.7392
   70GL4    HB1 1176   4.138   3.826   2.355  0.1686 -0.4562  0.8579
   70GL4    HB2 1177   4.313   3.873   2.357 -0.9753  0.5982  0.3914
   70GL4     CG 1178   4.273   3.670   2.416 -0.4828 -0.3102  0.4447
   70GL4    HG1 1179   4.365   3.629   2.375 -0.2491  1.2506 -0.6498
   70GL4    HG2 1180   4.181   3.611   2.410 -1.1542  0.7930 -3.6169
   70GL4     CD 1181   4.295   3.698   2.567 -0.9041 -0.3320  0.0211
   70GL4    OE1 1182   4.232   3.788   2.628  0.0062  0.0941  0.1217
   70GL4   HE11 1183   4.202   3.863   2.576 -0.4476  0.1930  0.5136
   70GL4   HE12 1184   4.231   3.775   2.723  0.2796  0.0759  0.1213
   70GL4    OE2 1185   4.350   3.604   2.625  0.7723 -0.3145  0.3056
   70GL4   HE21 1186   4.345   3.521   2.578 -3.4530  0.8901 -1.8223
   70GL4   HE22 1187   4.408   3.627   2.698  0.7917  0.3774  0.0762
   70GL4      C 1188   4.150   3.651   2.150 -0.1431  0.5178 -0.1576
   70GL4      O 1189   4.027   3.668   2.134  0.7852  0.8080  0.3845
   71PHE      N 1190   4.219   3.538   2.115 -0.6781  0.7375  0.4131
   71PHE      H 1191   4.319   3.541   2.109 -0.6565  0.1832  0.4234
   71PHE     CA 1192   4.150   3.408   2.088 -0.3562  0.1858  0.2081
   71PHE     HA 1193   4.053   3.427   2.042 -0.1629 -0.7581 -0.6228
   71PHE     CB 1194   4.248   3.322   1.999 -0.2883  0.5581  0.7817
   71PHE    HB1 1195   4.232   3.215   2.005 -0.2736  0.4123 -1.2315
   71PHE    HB2 1196   4.349   3.339   2.037  0.3469  2.3220 -1.4881
   71PHE     CG 1197   4.243   3.363   1.854 -0.3064 -0.0586 -0.5429
   71PHE    CD1 1198   4.361   3.351   1.781  0.0934  0.4805 -0.0194
   71PHE    HD1 1199   4.446   3.305   1.830 -1.2439  0.8333  2.8591
   71PHE    CE1 1200   4.370   3.391   1.641  0.0451  0.6205  0.1424
   71PHE    HE1 1201   4.459   3.384   1.581  0.2324  1.8081  0.2522
   71PHE     CZ 1202   4.263   3.463   1.591 -0.8147 -0.3307  0.4666
   71PHE     HZ 1203   4.266   3.492   1.487  0.5770 -0.3973  0.4617
   71PHE    CE2 1204   4.144   3.478   1.662  0.1052 -0.2995 -0.0495
   71PHE    HE2 1205   4.058   3.514   1.608  0.0832 -0.7263 -0.3115
   71PHE    CD2 1206   4.137   3.431   1.789 -0.5880  0.5204 -0.4563
   71PHE    HD2 1207   4.041   3.415   1.835  1.1201  1.6302  4.0397
   71PHE      C 1208   4.124   3.332   2.222  0.5296 -0.5255  0.1165
   71PHE      O 1209   4.198   3.341   2.320 -0.2490  0.2536 -0.2553
   72AS4      N 1210   4.011   3.267   2.225 -0.0320  0.0722  0.1385
   72AS4      H 1211   3.945   3.293   2.153  1.1232  1.2292 -0.5425
   72AS4     CA 1212   3.970   3.182   2.338 -0.3978  0.2600 -0.1818
   72AS4     HA 1213   4.056   3.150   2.397 -0.2717  0.0945 -0.4518
   72AS4     CB 1214   3.868   3.267   2.421 -0.1659 -0.3506  0.1763
   72AS4    HB1 1215   3.782   3.282   2.355  0.6340  0.7048 -0.6688
   72AS4    HB2 1216   3.908   3.367   2.438  0.2453 -0.8655  2.6342
   72AS4     CG 1217   3.809   3.212   2.548  0.1769 -0.3697  0.2833
   72AS4    OD1 1218   3.857   3.104   2.591 -0.2784 -0.4509 -0.0055
   72AS4   HD11 1219   3.783   3.056   2.628 -1.2889  1.4204  0.5267
   72AS4   HD12 1220   3.953   3.101   2.580 -0.0985 -0.0841  1.3521
   72AS4    OD2 1221   3.720   3.269   2.607 -0.0195 -0.1155 -0.2988
   72AS4   HD21 1222   3.655   3.308   2.548  0.2852  1.0583  0.1159
   72AS4   HD22 1223   3.713   3.254   2.701 -2.2973 -0.5280 -0.4788
   72AS4      C 1224   3.919   3.045   2.273 -0.1735 -0.0651  0.5184
   72AS4      O 1225   3.933   3.020   2.152  0.3160 -0.0233 -0.1125
   73LY3      N 1226   3.870   2.952   2.356 -0.0319 -0.6263 -0.1695
   73LY3      H 1227   3.845   2.975   2.451  0.2894 -1.0531  0.0217
   73LY3     CA 1228   3.832   2.814   2.320  0.6816  0.3734  1.3922
   73LY3     HA 1229   3.905   2.776   2.248 -1.0341  0.2330 -0.3521
   73LY3     CB 1230   3.828   2.721   2.439 -0.6630  0.3799 -0.0110
   73LY3    HB1 1231   3.790   2.623   2.411 -1.0527  0.3822  0.4986
   73LY3    HB2 1232   3.770   2.768   2.519  0.8257  2.6835 -0.1938
   73LY3     CG 1233   3.966   2.700   2.496  0.1306 -0.2836  0.2424
   73LY3    HG1 1234   4.002   2.796   2.533  0.6127 -0.6272  0.6812
   73LY3    HG2 1235   4.041   2.670   2.423  1.2374  0.3206  1.0994
   73LY3     CD 1236   3.968   2.594   2.603 -0.7820 -0.0316 -0.2331
   73LY3    HD1 1237   3.907   2.513   2.564 -3.0196  1.2101  0.5065
   73LY3    HD2 1238   3.925   2.625   2.698 -0.4578 -0.6937  0.1387
   73LY3     CE 1239   4.117   2.569   2.631  0.1006  0.1182 -0.2621
   73LY3    HE1 1240   4.146   2.647   2.702 -2.0087  0.4407  0.2998
   73LY3    HE2 1241   4.180   2.557   2.543  3.3398 -3.1391  2.1524
   73LY3     NZ 1242   4.133   2.436   2.701 -0.1862  0.3269  0.0564
   73LY3    HZ1 1243   4.226   2.409   2.728 -0.6028 -0.6894  0.5248
   73LY3    HZ2 1244   4.082   2.434   2.789  0.6077 -2.3193  0.5407
   73LY3    HZ3 1245   4.096   2.363   2.643 -1.1336  0.3863  0.5592
   73LY3      C 1246   3.697   2.823   2.240 -0.0073  0.6570  0.4122
   73LY3      O 1247   3.649   2.928   2.186 -0.1633  0.0517 -0.3599
   74GLY      N 1248   3.622   2.710   2.232 -0.0717  0.1883 -0.2587
   74GLY      H 1249   3.647   2.621   2.272  1.0649  0.6641  0.1510
   74GLY     CA 1250   3.487   2.718   2.170 -0.5985  0.1784 -0.2667
   74GLY    HA1 1251   3.430   2.795   2.222 -0.2984  0.4556 -0.3401
   74GLY    HA2 1252   3.432   2.627   2.196 -0.7796  1.1821  3.5993
   74GLY      C 1253   3.495   2.738   2.017 -0.0680 -0.6005  0.7349
   74GLY      O 1254   3.598   2.723   1.948 -0.3048  0.8084  0.4196
   75GLN      N 1255   3.376   2.765   1.963  0.1648  0.5691 -0.2328
   75GLN      H 1256   3.298   2.772   2.026  0.6030  2.7923  0.1575
   75GLN     CA 1257   3.351   2.807   1.831 -0.6143 -0.5192  0.3726
   75GLN     HA 1258   3.387   2.731   1.761  0.0023 -0.5242  0.6881
   75GLN     CB 1259   3.201   2.832   1.806  0.1675  0.0026 -0.3738
   75GLN    HB1 1260   3.166   2.900   1.885 -2.2910 -1.8009  0.2220
   75GLN    HB2 1261   3.146   2.738   1.812 -2.1403  1.1987 -1.2916
   75GLN     CG 1262   3.168   2.894   1.672  0.1491 -0.0971  0.5610
   75GLN    HG1 1263   3.249   2.866   1.605 -0.2747  1.0264 -0.4513
   75GLN    HG2 1264   3.167   3.003   1.675  1.2472 -0.0490 -0.0660
   75GLN     CD 1265   3.032   2.867   1.610  0.0005 -0.3545  0.4317
   75GLN    OE1 1266   2.948   2.796   1.664  0.5547  0.1732 -0.0762
   75GLN    NE2 1267   2.991   2.931   1.500  0.2146  0.0785 -0.0440
   75GLN   HE21 1268   3.043   3.004   1.453 -2.8744  0.6793 -2.9673
   75GLN   HE22 1269   2.892   2.919   1.479  0.0302 -1.7269  1.6210
   75GLN      C 1270   3.430   2.937   1.792 -0.0940  0.0496  0.4371
   75GLN      O 1271   3.432   3.029   1.874 -0.1597  0.0628  0.7058
   76ARG      N 1272   3.488   2.934   1.672  0.3149 -0.2454 -0.4215
   76ARG      H 1273   3.469   2.856   1.611 -0.0306 -2.3700  2.2247
   76ARG     CA 1274   3.581   3.042   1.636  0.2767  0.4980  0.5333
   76ARG     HA 1275   3.584   3.128   1.704 -3.9171  1.1833  0.1021
   76ARG     CB 1276   3.713   2.975   1.634 -0.4818 -0.6927 -0.5601
   76ARG    HB1 1277   3.699   2.888   1.569  1.5384 -0.2406 -1.6916
   76ARG    HB2 1278   3.736   2.947   1.736 -1.1924  0.9068  0.0661
   76ARG     CG 1279   3.839   3.047   1.582 -0.8102 -0.0431  0.4117
   76ARG    HG1 1280   3.819   3.077   1.479 -0.8945  0.2495  0.5136
   76ARG    HG2 1281   3.918   2.973   1.566  0.4606  1.4495 -0.5103
   76ARG     CD 1282   3.897   3.168   1.663 -0.2815  0.0123 -0.0052
   76ARG    HD1 1283   3.815   3.239   1.673 -0.7836 -0.2117 -2.0924
   76ARG    HD2 1284   3.966   3.228   1.604  0.6387 -0.2666  0.7588
   76ARG     NE 1285   3.956   3.128   1.799  0.5044 -0.3894 -0.4321
   76ARG     HE 1286   3.887   3.133   1.872 -1.9031 -0.9610 -2.5146
   76ARG     CZ 1287   4.072   3.073   1.824  0.0729  0.4341  0.2379
   76ARG    NH1 1288   4.166   3.064   1.737  1.0265 -0.1304  0.4741
   76ARG   HH11 1289   4.144   3.094   1.644  1.2022 -0.3323  0.3651
   76ARG   HH12 1290   4.252   3.014   1.758  1.9836  0.5538 -1.5165
   76ARG    NH2 1291   4.100   3.013   1.935  0.5883 -0.5214  0.0960
   76ARG   HH21 1292   4.034   3.019   2.012 -1.5341 -1.7849 -1.5349
   76ARG   HH22 1293   4.175   2.946   1.934 -0.1090 -1.3316  0.5120
   76ARG      C 1294   3.542   3.111   1.500  0.7234  0.0804 -0.4231
   76ARG      O 1295   3.600   3.206   1.454 -0.2603 -0.3880 -0.3149
   77THR      N 1296   3.439   3.065   1.428 -0.5534  0.2121 -0.2789
   77THR      H 1297   3.373   3.003   1.473 -2.0085  0.7811 -1.5455
   77THR     CA 1298   3.401   3.111   1.295  0.3107 -0.1675  0.7695
   77THR     HA 1299   3.436   3.213   1.284  1.8675 -0.7640 -0.0784
   77THR     CB 1300   3.466   3.025   1.189  0.3076 -0.3382 -0.4395
   77THR     HB 1301   3.444   3.072   1.093 -0.4373  2.1302  0.8389
   77THR    CG2 1302   3.614   3.002   1.202  0.7122 -0.8840  0.3218
   77THR   HG21 1303   3.657   3.102   1.205  1.0419 -1.0381  1.2491
   77THR   HG22 1304   3.646   2.957   1.296  1.8905  0.8833  0.8235
   77THR   HG23 1305   3.659   2.959   1.113 -1.5436 -2.5414 -0.1139
   77THR    OG1 1306   3.418   2.898   1.184 -0.4175 -0.0574  0.6602
   77THR    HG1 1307   3.335   2.896   1.135 -0.5183  0.8341  0.7782
   77THR      C 1308   3.248   3.118   1.283  0.3129 -0.4258  0.2860
   77THR      O 1309   3.175   3.021   1.301 -0.4888  0.1536 -0.3974
   78AS4      N 1310   3.195   3.237   1.253  0.0573  0.4681 -0.3185
   78AS4      H 1311   3.258   3.316   1.264 -1.4379  1.7724 -0.6809
   78AS4     CA 1312   3.047   3.268   1.247  1.0763 -0.8819 -0.6866
   78AS4     HA 1313   3.001   3.220   1.333 -0.3172 -0.2941 -1.0755
   78AS4     CB 1314   3.028   3.422   1.249 -0.3446 -0.1661  0.2626
   78AS4    HB1 1315   3.111   3.474   1.296 -0.5666  0.9305 -0.5253
   78AS4    HB2 1316   2.933   3.448   1.294 -0.2768  1.8139 -0.6250
   78AS4     CG 1317   3.018   3.486   1.107  0.4238  0.3334 -0.3276
   78AS4    OD1 1318   3.094   3.454   1.013 -0.0971 -0.3159 -0.3583
   78AS4   HD11 1319   3.165   3.518   1.005 -0.3212  0.1913  1.3310
   78AS4   HD12 1320   3.072   3.372   0.968 -1.1149  0.2687 -0.9589
   78AS4    OD2 1321   2.935   3.579   1.090  0.7006  0.8716  0.3951
   78AS4   HD21 1322   2.941   3.621   1.004  2.8358 -1.2783 -0.6481
   78AS4   HD22 1323   2.901   3.609   1.175 -1.4624  1.2411 -0.5390
   78AS4      C 1324   2.973   3.202   1.123 -0.4000 -0.9395 -0.3209
   78AS4      O 1325   3.037   3.128   1.052 -0.1900  0.0833  0.4709
   79LY3      N 1326   2.845   3.228   1.095  1.3843 -0.9708 -0.1023
   79LY3      H 1327   2.789   3.281   1.160 -0.2529 -3.7169  0.9031
   79LY3     CA 1328   2.774   3.178   0.973  0.9671  0.1768 -0.6651
   79LY3     HA 1329   2.768   3.069   0.980 -0.2574  0.3231  1.0043
   79LY3     CB 1330   2.626   3.225   0.978 -0.1827  0.8355  0.2288
   79LY3    HB1 1331   2.618   3.330   1.006 -2.5433  0.7480  0.0970
   79LY3    HB2 1332   2.582   3.153   1.047 -1.1105 -1.7141 -2.7821
   79LY3     CG 1333   2.536   3.224   0.850  0.0552  0.4088 -0.1425
   79LY3    HG1 1334   2.585   3.279   0.770  1.0124  2.1998  1.5931
   79LY3    HG2 1335   2.448   3.287   0.869 -0.1131  1.9945 -4.7926
   79LY3     CD 1336   2.492   3.082   0.806 -0.3404 -0.3727  0.0334
   79LY3    HD1 1337   2.424   3.044   0.882  0.2525 -0.3400  0.5894
   79LY3    HD2 1338   2.577   3.014   0.804 -0.3543 -0.4077  0.4639
   79LY3     CE 1339   2.426   3.089   0.671 -0.1000  0.7074  0.0113
   79LY3    HE1 1340   2.497   3.140   0.605 -0.1459 -0.8083 -1.2768
   79LY3    HE2 1341   2.338   3.154   0.677 -2.1642 -1.7613 -1.3569
   79LY3     NZ 1342   2.388   2.951   0.627  0.1600 -0.1132 -0.0883
   79LY3    HZ1 1343   2.372   2.965   0.528  0.0523 -1.1723 -0.2275
   79LY3    HZ2 1344   2.454   2.876   0.636 -0.7332 -1.3438 -2.6897
   79LY3    HZ3 1345   2.300   2.924   0.670 -0.4376 -0.6466 -1.5838
   79LY3      C 1346   2.838   3.214   0.831 -0.5954  0.3910 -0.3129
   79LY3      O 1347   2.832   3.141   0.731  0.3924  0.4684 -0.3949
   80TY1      N 1348   2.913   3.325   0.827 -0.1526  0.1016 -0.2977
   80TY1      H 1349   2.932   3.377   0.911  0.3666 -0.3822 -0.1117
   80TY1     CA 1350   2.996   3.369   0.712  0.1970  0.7546 -0.9139
   80TY1     HA 1351   2.961   3.307   0.630  2.5792 -1.6545 -0.2450
   80TY1     CB 1352   2.972   3.517   0.680  0.3772 -0.4770  0.4773
   80TY1    HB1 1353   3.031   3.535   0.590  0.5828 -0.6252  0.5834
   80TY1    HB2 1354   3.010   3.589   0.752 -0.7297  1.5376 -0.8287
   80TY1     CG 1355   2.824   3.546   0.660 -0.1762  0.1301  0.4089
   80TY1    CD1 1356   2.777   3.535   0.528  0.5453 -0.6585  0.3259
   80TY1    HD1 1357   2.836   3.500   0.445 -2.8353 -0.6237 -2.2959
   80TY1    CE1 1358   2.642   3.583   0.503 -0.4708  0.7480 -0.6183
   80TY1    HE1 1359   2.607   3.578   0.401 -0.6403 -2.9477 -0.5330
   80TY1     CZ 1360   2.556   3.611   0.609 -0.8282  0.1640 -0.3190
   80TY1     OH 1361   2.423   3.647   0.590 -0.1115 -0.1778  0.3744
   80TY1    HH1 1362   2.369   3.652   0.668 -1.6172 -2.4155 -0.4089
   80TY1    HH2 1363   2.404   3.665   0.497 -1.1199 -1.2352  0.3570
   80TY1    CE2 1364   2.602   3.596   0.744 -0.3168  0.3698 -0.5140
   80TY1    HE2 1365   2.531   3.601   0.825 -1.1341 -3.6112 -0.8152
   80TY1    CD2 1366   2.736   3.567   0.767  0.4379 -0.1855  0.0222
   80TY1    HD2 1367   2.772   3.564   0.869  1.1030 -1.6546 -0.2307
   80TY1      C 1368   3.143   3.326   0.728  0.2340  0.8547 -0.3567
   80TY1      O 1369   3.231   3.365   0.647  0.1342 -0.2725 -0.5983
   81GLY      N 1370   3.182   3.244   0.825  0.1561 -0.5238 -0.2525
   81GLY      H 1371   3.123   3.235   0.907  4.5108 -0.1536  3.3357
   81GLY     CA 1372   3.318   3.198   0.851 -0.0150 -0.2740 -0.8837
   81GLY    HA1 1373   3.347   3.144   0.761  1.8910 -0.8655  0.0257
   81GLY    HA2 1374   3.310   3.129   0.935  1.3850  1.3229  0.6440
   81GLY      C 1375   3.418   3.305   0.890 -0.3629  0.2077 -0.2629
   81GLY      O 1376   3.540   3.294   0.869 -0.1081 -0.0729 -0.0804
   82ARG      N 1377   3.366   3.414   0.943 -0.2078  0.4096 -0.6868
   82ARG      H 1378   3.266   3.421   0.945 -0.3893 -1.7556  0.2105
   82ARG     CA 1379   3.436   3.527   1.013 -0.2523 -0.0923  0.3984
   82ARG     HA 1380   3.528   3.543   0.957  0.4281 -1.6240  1.0281
   82ARG     CB 1381   3.356   3.659   1.005 -0.2613  0.2699 -0.2385
   82ARG    HB1 1382   3.405   3.735   1.065  0.2716 -1.0257  1.0355
   82ARG    HB2 1383   3.261   3.632   1.052  0.4451 -1.9796  0.0544
   82ARG     CG 1384   3.338   3.693   0.858  0.3313 -0.3465  0.4675
   82ARG    HG1 1385   3.298   3.609   0.801 -1.6399  1.2143 -0.5664
   82ARG    HG2 1386   3.428   3.730   0.809 -2.3285  1.7731 -3.2596
   82ARG     CD 1387   3.238   3.810   0.837 -0.3465 -0.0765 -0.2592
   82ARG    HD1 1388   3.235   3.804   0.728  0.1487 -0.6569 -0.2405
   82ARG    HD2 1389   3.266   3.911   0.868 -2.0273  0.5591 -0.6470
   82ARG     NE 1390   3.103   3.785   0.900  1.0137  0.1225 -0.0780
   82ARG     HE 1391   3.076   3.714   0.968 -2.3658 -0.1527 -1.4873
   82ARG     CZ 1392   2.988   3.847   0.866  0.5766 -0.2914  0.3425
   82ARG    NH1 1393   2.980   3.941   0.773  0.2689  0.1043  0.2030
   82ARG   HH11 1394   3.064   3.965   0.722  0.5859  1.4704  1.3201
   82ARG   HH12 1395   2.891   3.987   0.763 -0.1760 -0.6475  0.6159
   82ARG    NH2 1396   2.880   3.807   0.927 -0.3384 -0.6318 -0.2946
   82ARG   HH21 1397   2.892   3.730   0.990  0.5309 -0.9223 -0.7940
   82ARG   HH22 1398   2.798   3.864   0.909  1.9696  1.8315 -4.6718
   82ARG      C 1399   3.484   3.503   1.158  0.1046  0.1947  0.5360
   82ARG      O 1400   3.417   3.436   1.236  0.4652  0.2962  0.5353
   83GLY      N 1401   3.603   3.551   1.194 -0.4480  0.2542 -0.0774
   83GLY      H 1402   3.661   3.605   1.132  1.1706  0.2900  1.3849
   83GLY     CA 1403   3.678   3.503   1.310 -0.1572  0.5663 -0.2499
   83GLY    HA1 1404   3.782   3.535   1.312  0.4100 -1.0710  2.7889
   83GLY    HA2 1405   3.682   3.394   1.312  1.4804  0.5952  1.6200
   83GLY      C 1406   3.610   3.555   1.440 -0.5955  1.0474  0.0305
   83GLY      O 1407   3.614   3.675   1.463  0.3414 -0.0167 -0.3017
   84LEU      N 1408   3.556   3.466   1.519  0.3629  0.3193 -0.3732
   84LEU      H 1409   3.561   3.369   1.491 -1.1141  0.3387 -0.7640
   84LEU     CA 1410   3.496   3.491   1.648  0.2940 -0.1017 -0.2538
   84LEU     HA 1411   3.447   3.588   1.644 -0.3459 -0.3786  0.6927
   84LEU     CB 1412   3.387   3.389   1.685 -0.2629  0.1577  0.4764
   84LEU    HB1 1413   3.354   3.426   1.782 -1.5189  1.0547 -0.2675
   84LEU    HB2 1414   3.432   3.290   1.698 -0.6719 -0.5806 -2.8678
   84LEU     CG 1415   3.267   3.386   1.585  0.7693 -0.1076 -0.4605
   84LEU     HG 1416   3.300   3.378   1.481 -1.4990 -1.6946 -1.1305
   84LEU    CD1 1417   3.183   3.261   1.607  0.4835  0.5524  0.1424
   84LEU   HD11 1418   3.169   3.241   1.713  0.5821 -0.4200 -0.0189
   84LEU   HD12 1419   3.086   3.278   1.561  1.8731  1.5890 -2.6510
   84LEU   HD13 1420   3.240   3.187   1.551 -0.6961 -0.4390  0.2074
   84LEU    CD2 1421   3.183   3.507   1.599  0.4098 -0.1750  0.5396
   84LEU   HD21 1422   3.236   3.599   1.575 -2.4288  1.6016  0.7282
   84LEU   HD22 1423   3.109   3.506   1.519 -0.8722  1.4432  1.6605
   84LEU   HD23 1424   3.143   3.513   1.700 -0.7385 -0.5253  0.1271
   84LEU      C 1425   3.599   3.504   1.763  0.4392  0.0424 -0.5738
   84LEU      O 1426   3.667   3.409   1.800 -0.3677 -0.1878  0.0733
   85ALA      N 1427   3.602   3.628   1.813  0.1552 -0.4426  1.1509
   85ALA      H 1428   3.554   3.698   1.757  1.0921 -0.4852  0.2425
   85ALA     CA 1429   3.705   3.673   1.907  0.9476  0.2168  0.4741
   85ALA     HA 1430   3.736   3.582   1.959  0.5787 -0.5044 -0.5385
   85ALA     CB 1431   3.820   3.735   1.825  0.2780  0.3910 -0.1066
   85ALA    HB1 1432   3.904   3.751   1.893 -0.6272  0.8654  0.9504
   85ALA    HB2 1433   3.869   3.669   1.754  1.5533  0.3093  0.7993
   85ALA    HB3 1434   3.799   3.830   1.777  1.6250  0.1713 -1.1719
   85ALA      C 1435   3.673   3.776   2.015  0.4779 -0.8284 -0.8427
   85ALA      O 1436   3.567   3.842   2.013  0.7762 -0.2697 -0.0058
   86TY1      N 1437   3.756   3.794   2.118 -0.3599  0.6384  0.2973
   86TY1      H 1438   3.830   3.726   2.129 -0.8994 -0.0345 -0.1527
   86TY1     CA 1439   3.759   3.915   2.194 -0.3129 -0.1335  0.5728
   86TY1     HA 1440   3.659   3.947   2.222 -1.3342 -0.5562 -2.2674
   86TY1     CB 1441   3.830   3.884   2.324 -0.2307 -0.3555  0.4233
   86TY1    HB1 1442   3.833   3.982   2.370  0.0223 -0.4297  0.5680
   86TY1    HB2 1443   3.933   3.852   2.306  0.1862  1.2776 -0.2596
   86TY1     CG 1444   3.759   3.782   2.411 -0.2412 -0.2093 -0.5791
   86TY1    CD1 1445   3.619   3.776   2.417  0.3360  0.0517 -0.5993
   86TY1    HD1 1446   3.555   3.845   2.364 -1.0412 -0.7438 -0.0510
   86TY1    CE1 1447   3.552   3.682   2.498 -0.0085  0.6828  0.2196
   86TY1    HE1 1448   3.445   3.678   2.492  0.0617  0.2030 -1.4568
   86TY1     CZ 1449   3.623   3.591   2.575 -0.0572 -0.0230  0.0579
   86TY1     OH 1450   3.565   3.500   2.667 -0.2837 -0.2202  0.2463
   86TY1    HH1 1451   3.485   3.532   2.710 -0.5235  2.1260 -1.7034
   86TY1    HH2 1452   3.602   3.414   2.649  2.3972  0.9498 -0.2805
   86TY1    CE2 1453   3.772   3.598   2.573  0.0352 -0.4285 -0.0756
   86TY1    HE2 1454   3.829   3.523   2.625  1.7382  0.7586 -0.1525
   86TY1    CD2 1455   3.837   3.696   2.495 -0.7194 -0.2681  0.2653
   86TY1    HD2 1456   3.944   3.683   2.488 -0.6561  0.3250  0.1089
   86TY1      C 1457   3.837   4.022   2.109  1.2267 -0.4581  0.4153
   86TY1      O 1458   3.935   3.989   2.041 -0.4649 -0.8528 -0.2551
   87ILE      N 1459   3.778   4.144   2.100 -0.3867  0.4340  0.2264
   87ILE      H 1460   3.689   4.165   2.142 -0.9275  1.7929 -1.4831
   87ILE     CA 1461   3.845   4.261   2.051 -0.4638  0.1191  0.4592
   87ILE     HA 1462   3.941   4.228   2.011 -1.0332 -2.2860  0.8898
   87ILE     CB 1463   3.765   4.333   1.940 -0.8902  0.2063  0.0450
   87ILE     HB 1464   3.662   4.340   1.975 -1.6126 -1.5875 -1.6118
   87ILE    CG2 1465   3.824   4.472   1.884  0.0577  1.1358  0.1946
   87ILE   HG21 1466   3.843   4.548   1.960  0.4205 -1.5473  2.9995
   87ILE   HG22 1467   3.919   4.448   1.837 -0.8854  0.0723 -1.2486
   87ILE   HG23 1468   3.754   4.515   1.813 -0.5713  0.4807  0.4044
   87ILE    CG1 1469   3.768   4.235   1.818 -0.0622 -0.2722 -0.2013
   87ILE   HG11 1470   3.709   4.150   1.852 -0.1861 -0.6322 -1.3076
   87ILE   HG12 1471   3.872   4.210   1.795  0.8031 -0.1129  3.0101
   87ILE     CD 1472   3.711   4.287   1.692 -0.2189  0.0090  0.1231
   87ILE    HD1 1473   3.690   4.207   1.621  0.3376 -0.6270  0.6640
   87ILE    HD2 1474   3.614   4.336   1.705 -0.5050  0.1402 -2.1517
   87ILE    HD3 1475   3.781   4.356   1.646  1.0156  0.3605  2.3785
   87ILE      C 1476   3.869   4.355   2.174 -0.2770  0.1755 -0.1120
   87ILE      O 1477   3.782   4.368   2.260 -0.2100  0.0222 -0.6364
   88TY0      N 1478   3.989   4.413   2.180  0.0239 -0.6712  0.4925
   88TY0      H 1479   4.059   4.397   2.109 -1.3613 -0.7502 -0.9135
   88TY0     CA 1480   4.017   4.517   2.284  0.7046  0.0709  0.2993
   88TY0     HA 1481   3.921   4.536   2.333 -0.7593  0.5889 -2.5548
   88TY0     CB 1482   4.122   4.463   2.382  0.4794  0.5969 -0.2878
   88TY0    HB1 1483   4.153   4.545   2.446 -1.5081  0.9712  0.2794
   88TY0    HB2 1484   4.212   4.428   2.332 -0.9959 -2.3638 -1.1399
   88TY0     CG 1485   4.079   4.340   2.459 -0.5972 -0.0846 -0.2978
   88TY0    CD1 1486   4.093   4.217   2.396 -0.8305 -0.1550  0.1178
   88TY0    HD1 1487   4.135   4.211   2.297  0.5380  3.0040  0.3961
   88TY0    CE1 1488   4.070   4.102   2.473 -0.2291  0.0314 -0.2482
   88TY0    HE1 1489   4.084   4.004   2.429  0.5600  0.5403 -1.1578
   88TY0     CZ 1490   4.034   4.104   2.609 -0.2274 -0.4596  0.6848
   88TY0     OH 1491   4.014   3.987   2.674 -0.0860  0.2749  0.1790
   88TY0    HH1 1492   4.076   3.925   2.636  2.3478  2.0004  1.0505
   88TY0    HH2 1493   3.951   3.976   2.745 -0.8907  1.0557 -0.3844
   88TY0    CE2 1494   4.006   4.236   2.669  0.7548 -0.2722 -0.0603
   88TY0    HE2 1495   3.969   4.239   2.771 -2.2503  0.0999 -1.0803
   88TY0    CD2 1496   4.030   4.355   2.596  0.0474 -0.2651 -0.2711
   88TY0    HD2 1497   4.011   4.445   2.652 -2.7003 -1.8032  1.4789
   88TY0      C 1498   4.068   4.646   2.225 -0.2953 -0.6774  0.4514
   88TY0      O 1499   4.140   4.655   2.124 -0.5012  0.5130 -0.3392
   89ALA      N 1500   4.033   4.761   2.288  0.7450  0.0153 -0.0420
   89ALA      H 1501   3.974   4.756   2.370  0.9138  0.5560  0.1173
   89ALA     CA 1502   4.061   4.898   2.250 -0.1903 -0.2416 -0.7790
   89ALA     HA 1503   4.151   4.899   2.188  0.2165  1.4397 -0.2031
   89ALA     CB 1504   3.951   4.956   2.165  0.5418 -0.2080  0.3594
   89ALA    HB1 1505   3.855   4.950   2.216  0.8044 -2.9224  0.6542
   89ALA    HB2 1506   3.964   5.060   2.135  0.0821 -0.9814 -2.8714
   89ALA    HB3 1507   3.950   4.893   2.076  0.1903 -0.7862  0.7654
   89ALA      C 1508   4.116   4.979   2.369  0.4548 -0.0439 -0.1314
   89ALA      O 1509   4.034   5.007   2.459 -0.4515  0.0465 -0.5564
   90AS4      N 1510   4.241   5.027   2.366  0.2087 -0.2657  0.5129
   90AS4      H 1511   4.303   5.015   2.287  3.2042  1.3029  2.4140
   90AS4     CA 1512   4.299   5.114   2.477  0.0512  0.0234 -0.5103
   90AS4     HA 1513   4.407   5.118   2.464  0.4898 -0.6038  2.3200
   90AS4     CB 1514   4.242   5.256   2.470 -0.0779  0.0989  0.0435
   90AS4    HB1 1515   4.273   5.306   2.562 -1.4046 -0.0310  0.5835
   90AS4    HB2 1516   4.135   5.243   2.482 -0.1025 -0.0365 -0.3170
   90AS4     CG 1517   4.284   5.342   2.354  0.0677 -0.9285 -0.0352
   90AS4    OD1 1518   4.387   5.314   2.296 -0.2438 -0.4398 -0.2137
   90AS4   HD11 1519   4.449   5.263   2.349 -0.6896 -0.5643  0.2016
   90AS4   HD12 1520   4.394   5.351   2.208  0.0891 -2.7774 -1.2458
   90AS4    OD2 1521   4.218   5.444   2.338  0.3615  0.0527 -0.5266
   90AS4   HD21 1522   4.274   5.522   2.339  0.2068  0.1958 -1.4605
   90AS4   HD22 1523   4.128   5.418   2.315  0.8870 -2.2042 -0.2282
   90AS4      C 1524   4.287   5.043   2.615  0.1824 -0.4177 -0.5731
   90AS4      O 1525   4.251   5.101   2.719 -0.3013  0.4784  0.2857
   91GLY      N 1526   4.295   4.910   2.612  0.9425 -0.4179 -0.1825
   91GLY      H 1527   4.311   4.877   2.518  0.3085  0.6714 -0.6941
   91GLY     CA 1528   4.295   4.822   2.727  1.0689 -0.5008  0.0364
   91GLY    HA1 1529   4.342   4.863   2.816 -0.9143 -0.9655  1.3601
   91GLY    HA2 1530   4.353   4.732   2.709  1.4913 -0.6456  1.9187
   91GLY      C 1531   4.151   4.785   2.773  0.2028 -0.3954  0.1156
   91GLY      O 1532   4.137   4.691   2.854 -0.6055 -0.2591  0.2710
   92LY3      N 1533   4.039   4.848   2.726 -0.1477 -0.1903  0.1239
   92LY3      H 1534   4.061   4.916   2.656  1.2218 -0.9859 -0.2562
   92LY3     CA 1535   3.900   4.794   2.734 -0.1770  0.1639  0.1324
   92LY3     HA 1536   3.882   4.753   2.833  1.3366 -1.0318 -0.0370
   92LY3     CB 1537   3.807   4.914   2.732  0.6931 -0.1852  0.4327
   92LY3    HB1 1538   3.706   4.874   2.732  0.6695 -0.1359  1.0658
   92LY3    HB2 1539   3.825   4.970   2.641  0.1204  1.3307  1.2272
   92LY3     CG 1540   3.818   5.013   2.850  0.6346  0.0633  0.2643
   92LY3    HG1 1541   3.921   5.049   2.854  0.6260  0.0270  0.9549
   92LY3    HG2 1542   3.794   4.967   2.946  2.6380  0.1173  0.8562
   92LY3     CD 1543   3.734   5.142   2.833  0.0648  0.4091 -0.0803
   92LY3    HD1 1544   3.756   5.180   2.733 -2.7761 -1.3321 -1.5018
   92LY3    HD2 1545   3.765   5.212   2.911  0.4465  2.7470 -2.1895
   92LY3     CE 1546   3.584   5.128   2.830 -0.4992  0.2128  0.8435
   92LY3    HE1 1547   3.545   5.077   2.918  0.2469 -1.0529  0.4679
   92LY3    HE2 1548   3.562   5.059   2.748  0.4225  0.6091  0.2474
   92LY3     NZ 1549   3.513   5.256   2.802 -0.2979 -0.3029  0.1173
   92LY3    HZ1 1550   3.535   5.325   2.873  1.4702  1.6549 -2.1589
   92LY3    HZ2 1551   3.548   5.296   2.717  3.4488 -0.3600  1.4697
   92LY3    HZ3 1552   3.413   5.239   2.805 -0.0038 -2.4054 -0.4459
   92LY3      C 1553   3.862   4.687   2.632 -0.1624 -0.7987  0.8420
   92LY3      O 1554   3.916   4.683   2.524  0.5329 -0.3381  0.4806
   93MET      N 1555   3.753   4.611   2.661  0.0346 -0.3380  0.2805
   93MET      H 1556   3.705   4.625   2.749 -1.8068  3.1643 -1.0973
   93MET     CA 1557   3.700   4.510   2.574  0.1894 -0.1712  0.5624
   93MET     HA 1558   3.770   4.471   2.500 -1.6368 -2.6236 -0.0337
   93MET     CB 1559   3.663   4.389   2.663 -0.0028 -0.7867 -0.0426
   93MET    HB1 1560   3.593   4.410   2.744  0.0968 -1.3098  0.1873
   93MET    HB2 1561   3.754   4.342   2.700  0.7125 -1.3755 -2.3938
   93MET     CG 1562   3.582   4.285   2.582  0.2982  0.1041  0.7821
   93MET    HG1 1563   3.641   4.256   2.494 -0.4558  1.0585 -0.0584
   93MET    HG2 1564   3.488   4.327   2.545  0.6492 -1.7606 -2.7079
   93MET     SD 1565   3.536   4.138   2.678  0.3548  0.1526  0.0947
   93MET     CE 1566   3.688   4.048   2.680 -1.0000  0.4017 -0.5039
   93MET    HE1 1567   3.678   3.946   2.719  0.4120 -0.1357 -1.4611
   93MET    HE2 1568   3.734   4.049   2.581  3.9866  0.4778  1.5139
   93MET    HE3 1569   3.761   4.096   2.745 -0.8661  0.5738 -0.7824
   93MET      C 1570   3.576   4.565   2.498  0.1321  0.3189  0.0276
   93MET      O 1571   3.475   4.610   2.552  0.0142  0.2252  0.1925
   94VAL      N 1572   3.573   4.549   2.371 -0.3285 -0.0665 -0.2013
   94VAL      H 1573   3.646   4.505   2.317  1.1469  2.1650 -0.1565
   94VAL     CA 1574   3.458   4.594   2.284  0.2595  0.0708 -0.4927
   94VAL     HA 1575   3.435   4.696   2.313  2.2435  0.3822  0.0797
   94VAL     CB 1576   3.488   4.602   2.131 -0.0808  0.2708 -0.1439
   94VAL     HB 1577   3.507   4.501   2.095 -0.5565 -0.0436  0.4622
   94VAL    CG1 1578   3.366   4.664   2.051  0.1094 -0.0029 -0.0914
   94VAL   HG11 1579   3.312   4.733   2.115 -2.2810  0.1627 -2.1182
   94VAL   HG12 1580   3.406   4.708   1.959  2.0993 -1.6508 -0.0732
   94VAL   HG13 1581   3.300   4.586   2.014  0.1370  0.4694 -1.1750
   94VAL    CG2 1582   3.617   4.676   2.110  0.3908  0.2085  0.3624
   94VAL   HG21 1583   3.600   4.779   2.141  0.9751  0.0076  1.3671
   94VAL   HG22 1584   3.708   4.634   2.152  1.2922  1.8547  0.1434
   94VAL   HG23 1585   3.640   4.669   2.003  2.2544 -1.4055  0.8134
   94VAL      C 1586   3.332   4.505   2.304 -0.8874 -0.1106  0.3495
   94VAL      O 1587   3.216   4.549   2.317  0.0328  0.3451 -0.4905
   95ASN      N 1588   3.365   4.374   2.317 -0.7894 -0.2303  0.8300
   95ASN      H 1589   3.461   4.346   2.303 -0.7333  0.4963 -0.5060
   95ASN     CA 1590   3.262   4.276   2.356 -0.6764  0.5828 -0.0156
   95ASN     HA 1591   3.195   4.265   2.271 -0.2584  1.0752 -0.4210
   95ASN     CB 1592   3.335   4.137   2.373 -0.0832 -0.7902 -0.8030
   95ASN    HB1 1593   3.268   4.058   2.407 -0.9917  0.7271  1.1342
   95ASN    HB2 1594   3.413   4.148   2.449 -0.4759 -2.6506 -0.0800
   95ASN     CG 1595   3.409   4.097   2.247 -0.5816  0.5090  0.6338
   95ASN    OD1 1596   3.510   4.155   2.203 -0.3521 -0.3638 -0.0406
   95ASN    ND2 1597   3.373   3.990   2.185 -0.1247  0.0193  0.4494
   95ASN   HD21 1598   3.302   3.932   2.229 -1.7568  0.6810 -1.1762
   95ASN   HD22 1599   3.438   3.952   2.118  0.9405  2.3806  0.0738
   95ASN      C 1600   3.171   4.307   2.473 -0.5278  0.4906  0.0968
   95ASN      O 1601   3.048   4.316   2.453 -0.0693  0.0453 -0.2409
   96GL4      N 1602   3.241   4.340   2.587 -0.5183  0.6556  0.3186
   96GL4      H 1603   3.342   4.331   2.587 -0.2836  2.7033  0.8994
   96GL4     CA 1604   3.183   4.385   2.709 -0.0695  0.0814  0.5700
   96GL4     HA 1605   3.098   4.326   2.744 -1.6224  2.0466  0.3505
   96GL4     CB 1606   3.291   4.396   2.819 -0.2644  0.1728 -0.0979
   96GL4    HB1 1607   3.370   4.463   2.783  1.6094 -1.5844  0.5559
   96GL4    HB2 1608   3.343   4.301   2.829 -0.4710  0.0198 -0.4446
   96GL4     CG 1609   3.250   4.453   2.957 -0.6712 -0.5653 -0.8385
   96GL4    HG1 1610   3.228   4.370   3.024  0.9984 -0.6489 -0.3645
   96GL4    HG2 1611   3.159   4.512   2.943  0.3642  1.4687  0.5273
   96GL4     CD 1612   3.354   4.539   3.024 -0.4099  0.1776  0.1557
   96GL4    OE1 1613   3.468   4.482   3.037  0.2222 -0.2231 -0.4856
   96GL4   HE11 1614   3.469   4.396   2.995  0.3232  0.5739 -2.2358
   96GL4   HE12 1615   3.526   4.536   3.090 -2.0402  0.1733  1.7456
   96GL4    OE2 1616   3.338   4.662   3.047 -0.0776 -0.7035  0.2331
   96GL4   HE21 1617   3.361   4.685   3.138 -0.2243 -0.6374  0.2534
   96GL4   HE22 1618   3.279   4.704   2.985  0.3876  0.2244  0.3966
   96GL4      C 1619   3.123   4.522   2.693  0.1680 -0.1193  0.3641
   96GL4      O 1620   3.013   4.549   2.733 -0.5063 -0.5396 -0.4167
   97ALA      N 1621   3.196   4.611   2.624  0.1357  0.0590 -0.8668
   97ALA      H 1622   3.289   4.586   2.596 -0.5128 -1.4523 -1.8036
   97ALA     CA 1623   3.146   4.748   2.627 -0.3685  0.3295 -0.8397
   97ALA     HA 1624   3.136   4.775   2.732  0.2264  0.7423 -0.8812
   97ALA     CB 1625   3.244   4.846   2.564 -0.1241 -0.7303 -0.3382
   97ALA    HB1 1626   3.244   4.841   2.455  0.1349  0.7148 -0.4164
   97ALA    HB2 1627   3.215   4.948   2.589  1.9500 -0.2314  0.2139
   97ALA    HB3 1628   3.346   4.835   2.600  0.1056  2.7519  0.3951
   97ALA      C 1629   3.008   4.770   2.563 -0.4461  0.7093 -0.5466
   97ALA      O 1630   2.920   4.835   2.613  0.4508  0.1634 -0.0126
   98LEU      N 1631   2.993   4.700   2.447 -0.1352  0.1497 -0.0055
   98LEU      H 1632   3.068   4.651   2.402 -0.3489 -0.5438  0.3685
   98LEU     CA 1633   2.866   4.690   2.379  0.1919 -0.4134 -0.4632
   98LEU     HA 1634   2.845   4.792   2.346  2.3209  0.1056 -0.3272
   98LEU     CB 1635   2.887   4.620   2.250  0.1701 -0.2440  0.1671
   98LEU    HB1 1636   2.888   4.514   2.274  0.1751 -0.4578 -0.7315
   98LEU    HB2 1637   2.988   4.646   2.218 -0.5055 -0.6259 -2.5334
   98LEU     CG 1638   2.788   4.646   2.139 -0.3018 -0.1904 -1.0994
   98LEU     HG 1639   2.687   4.634   2.178 -0.3307  0.7272 -0.8557
   98LEU    CD1 1640   2.794   4.785   2.066  0.6997  0.1354 -0.0301
   98LEU   HD11 1641   2.773   4.863   2.139 -1.2997 -3.5432  3.7792
   98LEU   HD12 1642   2.890   4.800   2.017  0.9892  0.1749  0.5431
   98LEU   HD13 1643   2.719   4.800   1.989  2.1439  0.9972 -1.3298
   98LEU    CD2 1644   2.822   4.539   2.035  0.2928 -0.0278 -0.5313
   98LEU   HD21 1645   2.766   4.543   1.942  0.0003 -1.4581 -0.4385
   98LEU   HD22 1646   2.922   4.564   2.000  0.0064 -0.0885 -1.3974
   98LEU   HD23 1647   2.821   4.439   2.078  0.3551 -0.3085 -1.1745
   98LEU      C 1648   2.746   4.645   2.456  0.0076  0.2285 -0.1783
   98LEU      O 1649   2.634   4.689   2.435  0.0360 -0.1667  0.3360
   99VAL      N 1650   2.765   4.550   2.546 -0.0539  0.3904  0.5792
   99VAL      H 1651   2.857   4.509   2.540 -0.3434 -0.3207  0.8841
   99VAL     CA 1652   2.663   4.479   2.625  0.0082  0.1323 -0.0501
   99VAL     HA 1653   2.572   4.482   2.564  0.5584  2.2729 -0.8487
   99VAL     CB 1654   2.712   4.340   2.656 -0.3297  0.5914 -0.5877
   99VAL     HB 1655   2.814   4.336   2.695 -0.6343  1.4332  0.3223
   99VAL    CG1 1656   2.635   4.270   2.774  0.0100  0.0200  0.9367
   99VAL   HG11 1657   2.663   4.164   2.776 -0.9247 -0.3092 -1.0566
   99VAL   HG12 1658   2.635   4.330   2.865  2.3799 -0.8981  1.6224
   99VAL   HG13 1659   2.532   4.256   2.740  0.7690 -3.3800 -0.3764
   99VAL    CG2 1660   2.708   4.244   2.532  0.1335 -0.0943 -0.0634
   99VAL   HG21 1661   2.610   4.232   2.486 -0.5508 -3.5311  1.8959
   99VAL   HG22 1662   2.784   4.280   2.462 -1.3752 -0.2036 -1.8376
   99VAL   HG23 1663   2.744   4.148   2.569  2.4312 -0.2172 -2.2779
   99VAL      C 1664   2.637   4.560   2.751 -0.3150 -0.2491 -0.7631
   99VAL      O 1665   2.520   4.573   2.790 -0.2226 -0.1763  0.4002
  100ARG      N 1666   2.739   4.624   2.812 -0.0311 -0.5187 -0.5850
  100ARG      H 1667   2.831   4.612   2.770  1.6005 -1.6049  2.9131
  100ARG     CA 1668   2.714   4.710   2.930 -0.7702 -0.2313 -0.4820
  100ARG     HA 1669   2.661   4.648   3.003  1.8558  0.0848  1.8756
  100ARG     CB 1670   2.854   4.739   2.985  0.5109  0.0109 -0.2405
  100ARG    HB1 1671   2.911   4.786   2.905 -0.1145 -1.2829 -1.4879
  100ARG    HB2 1672   2.911   4.649   3.009  1.6930  1.1144  1.2814
  100ARG     CG 1673   2.849   4.836   3.102  0.1217  0.4066 -0.3240
  100ARG    HG1 1674   2.801   4.929   3.072  1.9397  1.8164  0.9059
  100ARG    HG2 1675   2.945   4.863   3.145 -1.2767  3.2085  1.3608
  100ARG     CD 1676   2.745   4.790   3.215  0.2803  0.2402 -1.0054
  100ARG    HD1 1677   2.795   4.702   3.256  2.0539  1.7910  0.3166
  100ARG    HD2 1678   2.648   4.766   3.171  0.6503 -0.7962 -1.2825
  100ARG     NE 1679   2.735   4.888   3.326  0.2913  0.3614 -0.5451
  100ARG     HE 1680   2.814   4.901   3.387  1.6801 -0.5800 -2.0603
  100ARG     CZ 1681   2.641   4.981   3.342 -0.0815 -0.5017 -0.1593
  100ARG    NH1 1682   2.544   5.013   3.252 -0.3176  1.1415 -0.4590
  100ARG   HH11 1683   2.554   4.970   3.161  0.5477  0.4366 -0.0479
  100ARG   HH12 1684   2.467   5.069   3.287  0.0694  2.0234 -0.9998
  100ARG    NH2 1685   2.634   5.044   3.454 -0.0545  0.2114  0.1400
  100ARG   HH21 1686   2.700   5.027   3.529  0.8870  0.9038 -0.5160
  100ARG   HH22 1687   2.545   5.087   3.473 -0.0635  1.8997 -3.0696
  100ARG      C 1688   2.619   4.826   2.888 -0.9729  0.2171  0.6087
  100ARG      O 1689   2.542   4.881   2.970 -0.1935  0.3768  0.7865
  101GLN      N 1690   2.624   4.875   2.761 -0.2754  0.2880  0.6644
  101GLN      H 1691   2.694   4.834   2.701  1.3567  1.3130  1.7944
  101GLN     CA 1692   2.541   4.985   2.716  0.9278 -0.4442  0.0922
  101GLN     HA 1693   2.524   5.039   2.808 -0.4229 -1.4358  0.4615
  101GLN     CB 1694   2.619   5.076   2.625 -0.2170  0.4022 -0.3663
  101GLN    HB1 1695   2.625   5.024   2.529 -0.4307 -0.0126 -0.1569
  101GLN    HB2 1696   2.720   5.091   2.661  0.8596 -2.0736 -2.0911
  101GLN     CG 1697   2.547   5.211   2.598 -0.0030 -0.3376  0.2256
  101GLN    HG1 1698   2.458   5.191   2.539 -0.5220 -2.3440  1.5519
  101GLN    HG2 1699   2.617   5.269   2.538 -0.4731  0.4153  0.3873
  101GLN     CD 1700   2.512   5.293   2.724 -0.4135 -0.1170  0.2079
  101GLN    OE1 1701   2.574   5.286   2.830 -0.0761 -0.3498  0.3605
  101GLN    NE2 1702   2.417   5.380   2.712  0.3265 -0.1636  0.3148
  101GLN   HE21 1703   2.381   5.400   2.620  0.3385 -1.7212 -0.0580
  101GLN   HE22 1704   2.408   5.436   2.795 -0.3740  0.7123 -0.3459
  101GLN      C 1705   2.400   4.930   2.664 -0.2856 -0.1817 -0.6942
  101GLN      O 1706   2.312   5.007   2.625 -0.1690 -0.0296  0.4902
  102GLY      N 1707   2.367   4.802   2.676  0.3105 -0.3232  0.0967
  102GLY      H 1708   2.423   4.732   2.723  0.3753 -0.0704  0.3985
  102GLY     CA 1709   2.240   4.756   2.624  0.1553  0.2196 -0.3964
  102GLY    HA1 1710   2.153   4.808   2.664 -0.9165 -1.1635 -0.8224
  102GLY    HA2 1711   2.212   4.654   2.652 -0.0533  0.0800 -1.0931
  102GLY      C 1712   2.221   4.767   2.473 -0.2700 -0.9986  0.4118
  102GLY      O 1713   2.106   4.769   2.428 -0.2673  0.5781  0.0838
  103LEU      N 1714   2.332   4.780   2.401  0.4036 -0.3191  0.7606
  103LEU      H 1715   2.419   4.776   2.452 -0.3652  0.4586  2.1720
  103LEU     CA 1716   2.340   4.783   2.256 -0.3111 -1.0471 -0.5558
  103LEU     HA 1717   2.246   4.815   2.211 -0.7927  2.3461  2.4166
  103LEU     CB 1718   2.445   4.888   2.212 -0.3766  0.2983 -0.1764
  103LEU    HB1 1719   2.461   4.869   2.106  0.3506 -2.3887  0.3433
  103LEU    HB2 1720   2.539   4.867   2.263 -2.8870 -1.1027  4.4256
  103LEU     CG 1721   2.425   5.033   2.236  0.7590 -0.3780  0.2313
  103LEU     HG 1722   2.378   5.042   2.334  0.1945 -0.0517 -0.0645
  103LEU    CD1 1723   2.557   5.116   2.232 -1.1904  0.1793  0.9036
  103LEU   HD11 1724   2.550   5.221   2.258  1.6707  0.8706 -0.6889
  103LEU   HD12 1725   2.635   5.066   2.289 -2.1474 -2.9711 -0.3300
  103LEU   HD13 1726   2.578   5.101   2.126  0.8277  1.0358  1.1404
  103LEU    CD2 1727   2.320   5.091   2.137  0.2203 -0.1778  0.0710
  103LEU   HD21 1728   2.354   5.125   2.039 -0.0040 -0.1605 -0.0015
  103LEU   HD22 1729   2.235   5.025   2.119 -0.4611  0.2125  1.6374
  103LEU   HD23 1730   2.292   5.186   2.185  0.2589  0.7443 -1.6491
  103LEU      C 1731   2.371   4.646   2.204  0.0271  0.4456  0.7499
  103LEU      O 1732   2.384   4.634   2.077 -0.6231  0.7040  0.2751
  104ALA      N 1733   2.399   4.543   2.287  0.5378 -0.3420  0.2995
  104ALA      H 1734   2.405   4.564   2.386  0.0944  0.0003  0.2563
  104ALA     CA 1735   2.389   4.397   2.250 -0.1012  0.1080 -0.6279
  104ALA     HA 1736   2.314   4.393   2.171 -1.8577 -2.3107  1.0254
  104ALA     CB 1737   2.522   4.352   2.202  0.0801 -0.2067 -0.4059
  104ALA    HB1 1738   2.567   4.427   2.137  0.1388  1.1576  1.1532
  104ALA    HB2 1739   2.584   4.351   2.291 -1.4668 -0.5239  0.7108
  104ALA    HB3 1740   2.499   4.263   2.143 -0.5452 -1.1438  1.1909
  104ALA      C 1741   2.339   4.307   2.368 -0.2046  0.0588  0.5586
  104ALA      O 1742   2.360   4.345   2.483  0.2575  0.0611 -0.0198
  105LY3      N 1743   2.274   4.193   2.338  0.3803  0.0530  0.1613
  105LY3      H 1744   2.274   4.173   2.239 -3.5655 -0.0914  0.0394
  105LY3     CA 1745   2.249   4.084   2.435 -0.0030 -0.4877  0.8099
  105LY3     HA 1746   2.227   4.118   2.536 -0.8588 -0.0656  0.4948
  105LY3     CB 1747   2.129   4.006   2.394 -0.2464 -0.3296  0.0618
  105LY3    HB1 1748   2.108   3.934   2.473  1.3703  0.0279  0.8545
  105LY3    HB2 1749   2.143   3.956   2.298  1.4779 -1.5375  0.8920
  105LY3     CG 1750   2.002   4.093   2.372  0.1238 -0.4805  0.5295
  105LY3    HG1 1751   2.022   4.159   2.287  1.5141  0.9652  1.9074
  105LY3    HG2 1752   1.981   4.153   2.460  2.3106 -0.0423  0.8047
  105LY3     CD 1753   1.873   4.020   2.338 -0.0188 -0.6172 -0.5044
  105LY3    HD1 1754   1.790   4.088   2.319  2.0132  2.0864 -0.3225
  105LY3    HD2 1755   1.843   3.959   2.422 -1.6609  1.4175  0.4805
  105LY3     CE 1756   1.888   3.934   2.215 -0.6244  0.2969 -0.3140
  105LY3    HE1 1757   1.970   3.865   2.230 -0.2028  0.7346 -0.5818
  105LY3    HE2 1758   1.901   4.008   2.136  1.1510  0.7625  0.3731
  105LY3     NZ 1759   1.771   3.854   2.183 -0.4016 -0.0028 -0.1223
  105LY3    HZ1 1760   1.691   3.916   2.173  0.3255  1.4114  2.1099
  105LY3    HZ2 1761   1.790   3.796   2.103  0.3203  0.8585 -0.5836
  105LY3    HZ3 1762   1.753   3.782   2.251 -0.7027 -1.6393 -1.8579
  105LY3      C 1763   2.373   3.993   2.437 -1.2726  0.0850  0.3726
  105LY3      O 1764   2.469   4.001   2.359 -0.0146 -0.3930  0.1956
  106VAL      N 1765   2.383   3.894   2.528 -0.0046  0.1956 -0.2256
  106VAL      H 1766   2.309   3.896   2.596 -1.1211 -0.3642 -1.3797
  106VAL     CA 1767   2.477   3.781   2.538  0.3759 -0.3297 -0.3028
  106VAL     HA 1768   2.568   3.806   2.484 -0.5300 -0.8513 -2.1469
  106VAL     CB 1769   2.519   3.748   2.687  0.0606  0.2440 -0.2363
  106VAL     HB 1770   2.450   3.699   2.755  1.9435 -0.8545  0.9647
  106VAL    CG1 1771   2.629   3.643   2.680 -0.0522 -0.0371  0.6234
  106VAL   HG11 1772   2.717   3.682   2.628 -0.8993  0.1420 -0.7541
  106VAL   HG12 1773   2.651   3.610   2.781  0.8074 -1.1041  0.1104
  106VAL   HG13 1774   2.599   3.553   2.625  0.9649 -0.4050  0.6517
  106VAL    CG2 1775   2.577   3.872   2.762  0.1564 -0.0594 -1.1440
  106VAL   HG21 1776   2.491   3.936   2.781 -0.8473 -1.8567  0.9611
  106VAL   HG22 1777   2.594   3.840   2.865 -0.4118  1.0433 -0.7007
  106VAL   HG23 1778   2.665   3.918   2.717 -0.3650  2.9548  0.7063
  106VAL      C 1779   2.417   3.657   2.466 -0.2598 -0.1913  0.4495
  106VAL      O 1780   2.298   3.624   2.478 -0.6061 -0.6911  0.5774
  107ALA      N 1781   2.499   3.589   2.381 -0.1938 -0.3952  0.6386
  107ALA      H 1782   2.593   3.621   2.360 -0.5528  0.2112 -0.1141
  107ALA     CA 1783   2.458   3.468   2.302  0.0931 -0.0399  0.1913
  107ALA     HA 1784   2.368   3.499   2.250  0.5136  0.8334 -0.0499
  107ALA     CB 1785   2.573   3.450   2.204  0.5280  0.1969 -0.4760
  107ALA    HB1 1786   2.666   3.438   2.259  0.3118  1.2232  0.1302
  107ALA    HB2 1787   2.560   3.356   2.150  0.6412  0.5991 -1.2194
  107ALA    HB3 1788   2.573   3.534   2.134  0.7195 -1.6864 -2.8877
  107ALA      C 1789   2.423   3.343   2.392  0.4724  0.2182 -0.6060
  107ALA      O 1790   2.485   3.322   2.498  0.1066 -0.4191  0.3129
  108TY2      N 1791   2.318   3.264   2.356 -0.4807 -0.2359  0.7255
  108TY2      H 1792   2.270   3.295   2.272  0.6826  1.0662  0.4998
  108TY2     CA 1793   2.285   3.142   2.422  0.1593  0.7210  0.1015
  108TY2     HA 1794   2.280   3.167   2.528  2.5337  0.8677  0.2285
  108TY2     CB 1795   2.145   3.111   2.379  1.1399  0.2329  0.6383
  108TY2    HB1 1796   2.131   3.111   2.271 -0.0711  0.1166  0.7908
  108TY2    HB2 1797   2.083   3.189   2.422 -0.1451 -0.4656  0.0780
  108TY2     CG 1798   2.083   2.988   2.441 -0.0876  0.9125 -0.2022
  108TY2    CD1 1799   2.089   2.968   2.575 -0.2389 -0.2533 -0.1598
  108TY2    HD1 1800   2.146   3.028   2.644  1.2533 -1.4410 -0.2990
  108TY2    CE1 1801   2.020   2.861   2.630 -0.4374  0.0063 -0.5147
  108TY2    HE1 1802   2.012   2.851   2.737 -2.9170 -1.7384 -0.7884
  108TY2     CZ 1803   1.944   2.771   2.555  0.5131 -0.9083 -0.3549
  108TY2     OH 1804   1.871   2.688   2.613 -0.1012  0.4204  0.0923
  108TY2    HH1 1805   1.916   2.608   2.640 -1.8046 -0.2528  1.0857
  108TY2    HH2 1806   1.781   2.720   2.626  0.2872  1.0632  1.4493
  108TY2    CE2 1807   1.938   2.794   2.418 -0.0559 -1.1180 -1.0175
  108TY2    HE2 1808   1.882   2.726   2.356  0.8964 -2.1701 -0.7492
  108TY2    CD2 1809   2.005   2.906   2.360 -0.0626 -0.1575 -0.1456
  108TY2    HD2 1810   1.996   2.928   2.255  1.5678  0.9872 -0.0891
  108TY2      C 1811   2.390   3.032   2.382  0.1317  0.3077  0.2524
  108TY2      O 1812   2.422   3.007   2.267  0.5694 -0.2914 -0.6063
  109VAL      N 1813   2.429   2.954   2.477  0.5988 -0.3710 -0.0998
  109VAL      H 1814   2.396   2.981   2.569  1.2854 -0.7558  0.2716
  109VAL     CA 1815   2.531   2.848   2.471 -0.4006 -0.6525  0.7446
  109VAL     HA 1816   2.537   2.811   2.369  0.1100  1.8112 -0.1832
  109VAL     CB 1817   2.673   2.912   2.488 -0.2888 -0.2679 -0.0714
  109VAL     HB 1818   2.742   2.831   2.513  0.7962  0.1360 -1.6087
  109VAL    CG1 1819   2.725   2.970   2.351  0.2544  0.0165  0.0954
  109VAL   HG11 1820   2.834   2.968   2.347  0.3541  1.6062  1.0710
  109VAL   HG12 1821   2.690   2.924   2.259 -0.7178  2.1579 -0.6569
  109VAL   HG13 1822   2.690   3.073   2.348  1.6702  0.5633  1.1775
  109VAL    CG2 1823   2.684   3.020   2.596  0.5530  0.0839 -0.6345
  109VAL   HG21 1824   2.624   3.104   2.561 -1.6805 -0.9588  0.4768
  109VAL   HG22 1825   2.641   2.980   2.688  1.0160 -0.2026 -0.5415
  109VAL   HG23 1826   2.788   3.048   2.610  1.2068 -2.7384  0.9435
  109VAL      C 1827   2.509   2.728   2.571  0.6148 -0.5946  0.1804
  109VAL      O 1828   2.424   2.747   2.663 -0.7058  0.9557  0.6912
  110TY0      N 1829   2.588   2.624   2.551  0.7238 -0.0848 -0.1354
  110TY0      H 1830   2.641   2.626   2.465  2.5979  0.9660  0.9936
  110TY0     CA 1831   2.600   2.496   2.628  0.5018 -0.6896 -0.7740
  110TY0     HA 1832   2.544   2.503   2.721 -0.0576  0.9183 -1.1919
  110TY0     CB 1833   2.528   2.393   2.546  0.1173 -0.2273  0.1644
  110TY0    HB1 1834   2.506   2.310   2.613  2.2155 -1.4692 -0.5927
  110TY0    HB2 1835   2.586   2.370   2.457 -1.4270 -2.6463 -0.2959
  110TY0     CG 1836   2.397   2.434   2.482  0.0820  0.2220  1.2758
  110TY0    CD1 1837   2.381   2.414   2.343  0.4772  0.4393  0.3699
  110TY0    HD1 1838   2.454   2.372   2.275 -0.0872 -0.2811  0.1972
  110TY0    CE1 1839   2.258   2.447   2.278  0.0932  0.6423 -0.4085
  110TY0    HE1 1840   2.239   2.444   2.172 -1.6441  1.5048 -0.1661
  110TY0     CZ 1841   2.155   2.501   2.357  0.5889  0.3017 -0.4514
  110TY0     OH 1842   2.052   2.556   2.293 -0.0264 -0.1662  0.5017
  110TY0    HH1 1843   2.019   2.631   2.343 -0.3349 -1.2526  2.0146
  110TY0    HH2 1844   2.011   2.495   2.231 -0.2849 -2.4236  2.7373
  110TY0    CE2 1845   2.173   2.526   2.491 -0.7031 -0.5197 -0.2259
  110TY0    HE2 1846   2.104   2.582   2.552 -0.2210 -0.4030  0.2224
  110TY0    CD2 1847   2.294   2.496   2.556 -0.4968  0.1955  0.6526
  110TY0    HD2 1848   2.316   2.509   2.661  1.0477  0.5230  0.3156
  110TY0      C 1849   2.748   2.465   2.650 -0.6328  0.7464  0.7839
  110TY0      O 1850   2.843   2.469   2.565 -0.0728  0.1998  0.3657
  111LY1      N 1851   2.773   2.431   2.779 -0.4271  0.3733 -0.1140
  111LY1      H 1852   2.694   2.423   2.841 -1.9973  2.5172 -1.7037
  111LY1     CA 1853   2.906   2.409   2.834 -0.4991 -0.4921 -0.2510
  111LY1     HA 1854   2.960   2.501   2.811 -1.4946 -0.3123 -2.1089
  111LY1     CB 1855   2.911   2.388   2.988  0.0429  0.4103  1.0673
  111LY1    HB1 1856   2.913   2.490   3.027 -4.5879  0.5036  1.5981
  111LY1    HB2 1857   3.003   2.336   3.017  1.3033  1.4435 -0.8833
  111LY1     CG 1858   2.780   2.342   3.062 -0.3879 -0.8113  0.1378
  111LY1    HG1 1859   2.711   2.418   3.026  0.9239 -0.2297 -1.2573
  111LY1    HG2 1860   2.789   2.355   3.170 -0.2468  0.8697 -0.0592
  111LY1     CD 1861   2.730   2.200   3.023  0.1251  0.0576  0.4085
  111LY1    HD1 1862   2.698   2.212   2.920 -0.7018 -0.2384  0.6276
  111LY1    HD2 1863   2.641   2.172   3.080  1.1248 -1.3697  1.3380
  111LY1     CE 1864   2.841   2.098   3.022 -0.1741 -0.2450  0.4151
  111LY1    HE1 1865   2.935   2.136   2.983 -1.1848  1.1003 -0.8039
  111LY1    HE2 1866   2.804   2.007   2.975  1.8151 -0.5465 -0.6740
  111LY1     NZ 1867   2.861   2.058   3.165  0.0575  0.0314  0.0407
  111LY1    HZ1 1868   2.923   1.978   3.168  0.3005  0.2417  1.0442
  111LY1    HZ2 1869   2.896   2.134   3.221  0.7692 -1.6757  2.0827
  111LY1    HZ3 1870   2.769   2.029   3.196  0.4116 -1.6611 -0.3695
  111LY1      C 1871   2.988   2.298   2.763  0.3116 -0.3264  0.1456
  111LY1      O 1872   2.924   2.202   2.720  0.0447  0.8034  0.0278
  112PRO      N 1873   3.122   2.307   2.762 -0.1093  0.3472  0.2490
  112PRO     CD 1874   3.204   2.215   2.693  0.2819  0.5469 -0.9920
  112PRO    HD1 1875   3.171   2.185   2.594 -0.7173 -2.3782  0.1045
  112PRO    HD2 1876   3.210   2.125   2.754 -2.5358 -0.4104 -1.9378
  112PRO     CG 1877   3.350   2.273   2.696  0.0030  0.0210 -0.8626
  112PRO    HG1 1878   3.365   2.339   2.610 -2.2150  2.0881  0.2221
  112PRO    HG2 1879   3.426   2.196   2.700 -0.0608  0.0019  0.5316
  112PRO     CB 1880   3.340   2.358   2.826 -0.4103  0.2414 -0.2630
  112PRO    HB1 1881   3.411   2.440   2.823 -0.2620  0.2103  1.5481
  112PRO    HB2 1882   3.356   2.299   2.917 -2.3334 -2.4380 -1.5166
  112PRO     CA 1883   3.201   2.412   2.833  0.4208  0.0684 -0.0711
  112PRO     HA 1884   3.172   2.424   2.937 -1.3232  0.6975 -0.5802
  112PRO      C 1885   3.204   2.549   2.757  0.2541  0.9239 -0.1195
  112PRO      O 1886   3.204   2.559   2.632  0.2039 -0.3559 -0.3449
  113ASN      N 1887   3.210   2.653   2.837 -0.0068  0.5219 -0.3969
  113ASN      H 1888   3.212   2.632   2.935 -0.2312  1.9751 -0.0532
  113ASN     CA 1889   3.186   2.790   2.795  0.0524  0.0971  0.0343
  113ASN     HA 1890   3.126   2.798   2.704 -3.0801  0.9909  2.0166
  113ASN     CB 1891   3.100   2.863   2.900  0.3716  0.5051 -0.7685
  113ASN    HB1 1892   3.135   2.966   2.893  2.1441 -0.0571 -0.6716
  113ASN    HB2 1893   3.130   2.826   2.998 -0.3206  0.1778 -0.6777
  113ASN     CG 1894   2.948   2.838   2.880  0.0009 -0.0650 -0.1707
  113ASN    OD1 1895   2.909   2.736   2.827  0.0212 -0.1907  0.1605
  113ASN    ND2 1896   2.863   2.930   2.921  0.0948 -0.2370  0.0413
  113ASN   HD21 1897   2.902   3.003   2.979 -0.7880 -2.2247  3.3962
  113ASN   HD22 1898   2.766   2.914   2.902  0.1117 -0.0743 -0.1873
  113ASN      C 1899   3.318   2.868   2.774 -0.1577 -0.3313 -0.5129
  113ASN      O 1900   3.416   2.838   2.845 -0.4231 -0.2027  0.7601
  114ASN      N 1901   3.314   2.981   2.700 -0.9695  0.6946  0.4709
  114ASN      H 1902   3.226   2.991   2.651  0.0331 -0.6125 -1.7865
  114ASN     CA 1903   3.415   3.087   2.689 -0.5490  0.0459 -0.3970
  114ASN     HA 1904   3.513   3.039   2.694 -0.3638  0.1088 -2.5181
  114ASN     CB 1905   3.382   3.154   2.555  0.2882 -0.0343 -0.4151
  114ASN    HB1 1906   3.434   3.250   2.553 -0.6615  0.5033 -2.2164
  114ASN    HB2 1907   3.274   3.171   2.545  0.2789 -1.0340 -2.8334
  114ASN     CG 1908   3.433   3.077   2.430 -0.2544  0.2907  0.1555
  114ASN    OD1 1909   3.357   3.014   2.355 -0.7438 -0.2508 -0.3378
  114ASN    ND2 1910   3.564   3.069   2.406 -0.0089  0.6705  0.2119
  114ASN   HD21 1911   3.627   3.106   2.476  0.4903  1.2479 -0.5192
  114ASN   HD22 1912   3.582   3.028   2.315 -0.7340 -0.9720  0.7741
  114ASN      C 1913   3.430   3.177   2.814 -0.4007 -0.1220  0.8030
  114ASN      O 1914   3.347   3.181   2.901  0.5234 -0.0333 -0.7521
  115THR      N 1915   3.544   3.243   2.834 -0.5224 -0.8013  0.0961
  115THR      H 1916   3.608   3.242   2.757  1.3026  3.1115  1.2990
  115THR     CA 1917   3.604   3.280   2.964 -0.4819  0.4431  0.6743
  115THR     HA 1918   3.587   3.199   3.035 -2.4635  1.2834  1.2531
  115THR     CB 1919   3.757   3.322   2.942 -0.0804  0.5823 -0.4950
  115THR     HB 1920   3.768   3.417   2.891 -0.8635  1.0876  0.2527
  115THR    CG2 1921   3.818   3.339   3.088  0.3330  0.2138  0.5912
  115THR   HG21 1922   3.793   3.257   3.155 -1.3147  0.2484  0.0734
  115THR   HG22 1923   3.927   3.345   3.088  0.4179 -0.9607  0.2957
  115THR   HG23 1924   3.774   3.431   3.125  0.8228  1.1381 -1.0196
  115THR    OG1 1925   3.828   3.224   2.882  0.1659  0.3723 -0.3021
  115THR    HG1 1926   3.813   3.226   2.787  2.5173 -0.7697 -0.7575
  115THR      C 1927   3.524   3.391   3.038 -0.0668 -0.3687  0.7608
  115THR      O 1928   3.526   3.384   3.159 -0.2067  0.0218  0.2912
  116HI1      N 1929   3.468   3.489   2.964 -0.2226  0.2651  0.2175
  116HI1      H 1930   3.479   3.482   2.864 -1.2568 -1.5612  0.1912
  116HI1     CA 1931   3.400   3.601   3.032  0.3196 -0.8539  0.3501
  116HI1     HA 1932   3.426   3.584   3.137  2.2136 -1.2866 -0.1356
  116HI1     CB 1933   3.462   3.733   2.995  0.3250  0.7338  0.2653
  116HI1    HB1 1934   3.421   3.809   3.061 -1.2357 -0.2506  0.4713
  116HI1    HB2 1935   3.429   3.748   2.892  1.7370  0.9808 -0.1710
  116HI1     CG 1936   3.612   3.729   2.994 -0.2710 -0.0386 -0.3399
  116HI1    ND1 1937   3.684   3.712   3.113 -0.6268 -0.1998 -0.3038
  116HI1    HD1 1938   3.651   3.728   3.207 -1.0565  0.8057 -0.6109
  116HI1    CE1 1939   3.815   3.710   3.079 -0.2274  0.6543  0.2312
  116HI1    HE1 1940   3.899   3.703   3.146 -1.2536 -0.1015  1.4647
  116HI1    NE2 1941   3.823   3.721   2.946  0.5856  0.1809  0.3650
  116HI1    HE2 1942   3.911   3.739   2.901 -0.0598  0.8343 -0.6717
  116HI1    CD2 1943   3.698   3.721   2.889  0.3987 -0.4437  0.6824
  116HI1    HD2 1944   3.678   3.726   2.783  1.4851 -1.8076  0.3860
  116HI1      C 1945   3.250   3.590   3.029 -0.2615 -0.1138  0.1438
  116HI1      O 1946   3.180   3.689   3.020 -0.2018 -0.2277  0.1810
  117GL4      N 1947   3.195   3.474   3.023  0.7078  1.2670  0.3209
  117GL4      H 1948   3.252   3.393   3.045 -1.2918  0.0122  1.1456
  117GL4     CA 1949   3.053   3.450   2.987 -0.3965 -0.5231  1.0530
  117GL4     HA 1950   3.031   3.510   2.898  1.3473 -0.4865  0.6115
  117GL4     CB 1951   3.044   3.301   2.935  0.1602  0.4289  0.0007
  117GL4    HB1 1952   3.079   3.238   3.016 -1.0008  0.9311  0.9161
  117GL4    HB2 1953   3.108   3.284   2.848 -1.4896  0.1250 -1.2159
  117GL4     CG 1954   2.906   3.254   2.882 -0.0754 -0.2730 -0.1051
  117GL4    HG1 1955   2.915   3.178   2.805 -3.7804  0.5262 -1.5279
  117GL4    HG2 1956   2.860   3.339   2.832 -1.5777 -0.9297  0.1257
  117GL4     CD 1957   2.819   3.205   3.003  0.2973  0.3308 -0.0457
  117GL4    OE1 1958   2.865   3.150   3.103 -0.5869  0.0699  0.9379
  117GL4   HE11 1959   2.907   3.072   3.066 -1.5028 -0.3566  0.7525
  117GL4   HE12 1960   2.882   3.209   3.177  4.5013  1.4486 -0.9142
  117GL4    OE2 1961   2.695   3.206   2.989  0.2690  0.1812 -0.1899
  117GL4   HE21 1962   2.666   3.295   2.970  0.8629 -0.0064 -2.1910
  117GL4   HE22 1963   2.657   3.133   3.038  0.2847  0.6074  0.4616
  117GL4      C 1964   2.959   3.493   3.101  0.7769  0.0308  0.1727
  117GL4      O 1965   2.860   3.565   3.068 -0.4401  0.1792  0.4464
  118GLN      N 1966   2.992   3.460   3.224 -0.5897  0.0842 -0.6314
  118GLN      H 1967   3.074   3.402   3.232 -0.3399  0.3533 -1.2394
  118GLN     CA 1968   2.925   3.512   3.347 -0.0686 -0.0208 -0.0925
  118GLN     HA 1969   2.820   3.497   3.322 -0.1865 -0.0014  0.3779
  118GLN     CB 1970   2.964   3.423   3.463  0.2494  0.0799 -0.7803
  118GLN    HB1 1971   2.912   3.461   3.550  2.2328  0.6204  0.2278
  118GLN    HB2 1972   3.069   3.404   3.485 -0.3163 -2.2705  0.1600
  118GLN     CG 1973   2.902   3.283   3.438 -0.9149  0.2535  0.1464
  118GLN    HG1 1974   2.918   3.221   3.527  0.6154  0.1367 -0.1808
  118GLN    HG2 1975   2.954   3.256   3.346 -0.6490  0.8870  0.1013
  118GLN     CD 1976   2.752   3.277   3.416 -0.0595 -0.5494 -0.7877
  118GLN    OE1 1977   2.679   3.300   3.513  0.6077 -0.0878 -0.2127
  118GLN    NE2 1978   2.698   3.231   3.308  0.1033 -0.5614  0.4787
  118GLN   HE21 1979   2.766   3.196   3.241 -1.2307 -0.1309 -1.1825
  118GLN   HE22 1980   2.599   3.223   3.288  0.4053  0.4964 -1.8307
  118GLN      C 1981   2.931   3.668   3.367 -0.3081 -0.9104 -0.5637
  118GLN      O 1982   2.827   3.733   3.383  0.0964  0.4508  0.1754
  119HI0      N 1983   3.049   3.726   3.343  0.9178 -0.3638 -0.1409
  119HI0      H 1984   3.115   3.665   3.297 -0.0896 -0.9320 -0.8780
  119HI0     CA 1985   3.077   3.867   3.360  0.1141  0.9004  0.1761
  119HI0     HA 1986   3.047   3.905   3.457  0.9947 -1.5691  1.5199
  119HI0     CB 1987   3.225   3.887   3.343 -0.6385 -0.1165  0.2485
  119HI0    HB1 1988   3.251   3.826   3.257  0.2074  0.3402  0.1716
  119HI0    HB2 1989   3.274   3.840   3.428 -2.5887 -0.9069  1.0012
  119HI0     CG 1990   3.275   4.020   3.314 -0.5232  0.3804 -0.3517
  119HI0    ND1 1991   3.321   4.075   3.196 -0.1578 -0.1742  0.0869
  119HI0    HD1 1992   3.339   4.021   3.113 -1.2870 -0.8053  0.2472
  119HI0    CE1 1993   3.353   4.202   3.228  0.1866  0.8935 -0.0464
  119HI0    HE1 1994   3.399   4.267   3.156 -0.0081  0.5969 -0.4389
  119HI0    NE2 1995   3.322   4.232   3.351  0.2316 -0.4284  0.0920
  119HI0    HE2 1996   3.323   4.323   3.395 -2.2909  0.8179 -2.1754
  119HI0    CD2 1997   3.268   4.119   3.408  0.0904 -0.3393  0.4703
  119HI0    HD2 1998   3.233   4.121   3.510  1.9667  0.2928  1.1464
  119HI0      C 1999   3.005   3.949   3.255  0.4472  0.4522  0.3425
  119HI0      O 2000   2.956   4.061   3.277 -0.2638 -0.1677 -0.0770
  120LEU      N 2001   2.999   3.898   3.129 -0.3603 -0.4642 -0.8072
  120LEU      H 2002   3.058   3.821   3.103  1.1248  0.6484 -0.9004
  120LEU     CA 2003   2.906   3.957   3.027 -0.1679 -0.0159  0.0408
  120LEU     HA 2004   2.917   4.065   3.018 -2.0024  0.2013 -0.0297
  120LEU     CB 2005   2.934   3.891   2.891  0.1761  0.0783 -0.2450
  120LEU    HB1 2006   2.855   3.923   2.823  1.0150  0.2213 -1.1802
  120LEU    HB2 2007   2.936   3.783   2.900  2.0095  0.1030  0.0400
  120LEU     CG 2008   3.073   3.930   2.830  0.1512 -0.7605  1.0131
  120LEU     HG 2009   3.155   3.894   2.892 -0.0804 -2.5199  0.3600
  120LEU    CD1 2010   3.099   3.872   2.694  0.2047  0.0423  0.4460
  120LEU   HD11 2011   3.012   3.881   2.629 -1.0823 -0.8121  1.9607
  120LEU   HD12 2012   3.189   3.910   2.646 -0.2796  0.0373 -0.4940
  120LEU   HD13 2013   3.109   3.764   2.711 -0.4595 -0.2577 -0.9494
  120LEU    CD2 2014   3.086   4.084   2.815 -0.0402 -0.2023 -0.2248
  120LEU   HD21 2015   3.007   4.127   2.754  1.9181  3.3664 -0.5055
  120LEU   HD22 2016   3.083   4.124   2.917 -1.5759  2.1143 -1.1085
  120LEU   HD23 2017   3.183   4.111   2.774 -0.5814 -0.9258 -2.0588
  120LEU      C 2018   2.759   3.946   3.071  0.8232  0.1349  0.3242
  120LEU      O 2019   2.688   4.048   3.061  0.4380 -1.2651 -0.2047
  121ARG      N 2020   2.712   3.827   3.126 -0.3339 -0.6804 -0.0114
  121ARG      H 2021   2.768   3.744   3.125  0.1181 -0.3783 -0.5829
  121ARG     CA 2022   2.573   3.829   3.173 -0.6072 -0.5430 -0.2323
  121ARG     HA 2023   2.509   3.867   3.093 -1.9530  0.5825  1.2955
  121ARG     CB 2024   2.525   3.685   3.195  0.4860 -0.3995 -0.1394
  121ARG    HB1 2025   2.439   3.680   3.261  0.7155 -2.7935  0.0573
  121ARG    HB2 2026   2.601   3.647   3.263  0.4568 -0.7058 -0.2761
  121ARG     CG 2027   2.513   3.603   3.069 -0.4697  0.0118  0.0361
  121ARG    HG1 2028   2.616   3.587   3.035 -0.8310  1.1296 -1.6864
  121ARG    HG2 2029   2.473   3.665   2.989 -1.2167 -1.4670 -0.7737
  121ARG     CD 2030   2.435   3.473   3.079  0.1643  0.3498  0.0093
  121ARG    HD1 2031   2.327   3.490   3.068 -0.1526 -0.5739  1.4030
  121ARG    HD2 2032   2.458   3.426   3.174 -1.4046  0.8540  0.6817
  121ARG     NE 2033   2.489   3.385   2.973 -0.0033  0.6055  0.9239
  121ARG     HE 2034   2.577   3.338   2.992  0.8167  0.9733 -1.5831
  121ARG     CZ 2035   2.444   3.372   2.851 -0.7046 -0.1327 -0.0062
  121ARG    NH1 2036   2.341   3.434   2.807  0.3465  0.1613  0.3589
  121ARG   HH11 2037   2.285   3.494   2.867  0.7548  1.0343 -0.1208
  121ARG   HH12 2038   2.302   3.405   2.719  0.6021  0.7225  0.0556
  121ARG    NH2 2039   2.509   3.292   2.777  0.2408 -0.6932 -0.1512
  121ARG   HH21 2040   2.579   3.240   2.829  0.7685  1.7356  1.7744
  121ARG   HH22 2041   2.475   3.264   2.686  0.0869 -0.2720 -0.2254
  121ARG      C 2042   2.542   3.927   3.286 -0.2783 -0.3532 -0.2293
  121ARG      O 2043   2.431   3.979   3.295  0.3347  1.4734  0.3559
  122LY3      N 2044   2.635   3.967   3.375  0.1778 -0.3821  0.3285
  122LY3      H 2045   2.721   3.915   3.376 -0.1613 -0.9601 -0.0168
  122LY3     CA 2046   2.612   4.067   3.483 -0.0385  1.1221  0.3045
  122LY3     HA 2047   2.518   4.056   3.537  0.3454  0.6996  0.8979
  122LY3     CB 2048   2.726   4.051   3.587 -0.1478 -0.6973 -0.1864
  122LY3    HB1 2049   2.718   4.144   3.643 -2.3409  0.3962 -2.0873
  122LY3    HB2 2050   2.827   4.046   3.547 -0.2463 -1.9979 -0.3213
  122LY3     CG 2051   2.722   3.931   3.685  0.0593 -0.5528 -0.4283
  122LY3    HG1 2052   2.762   3.836   3.651 -0.7934 -0.8802 -0.5273
  122LY3    HG2 2053   2.622   3.903   3.716  0.5706 -2.7268 -0.5912
  122LY3     CD 2054   2.814   3.961   3.807  0.3200 -0.3164 -0.2282
  122LY3    HD1 2055   2.775   4.049   3.857  0.6318 -0.0903 -0.3788
  122LY3    HD2 2056   2.911   3.995   3.770 -0.3741  0.6286 -1.2208
  122LY3     CE 2057   2.827   3.843   3.913  0.0949  0.4062 -0.0730
  122LY3    HE1 2058   2.886   3.762   3.871 -1.9506 -1.0623 -0.2726
  122LY3    HE2 2059   2.729   3.797   3.925 -0.8696  2.5868  1.0059
  122LY3     NZ 2060   2.866   3.885   4.045  0.3110  0.0175 -0.3478
  122LY3    HZ1 2061   2.834   3.823   4.118 -2.5110  0.6869 -0.9224
  122LY3    HZ2 2062   2.966   3.877   4.057  0.2465  0.6409  0.7103
  122LY3    HZ3 2063   2.834   3.978   4.066  0.4338 -0.3925  1.9720
  122LY3      C 2064   2.614   4.207   3.422  0.2263  0.0446 -0.1742
  122LY3      O 2065   2.544   4.297   3.470  0.0907  0.0023  0.1713
  123SER      N 2066   2.678   4.228   3.310 -0.7612  0.4883  0.4326
  123SER      H 2067   2.749   4.161   3.281  0.4578  1.0871  1.8880
  123SER     CA 2068   2.680   4.349   3.229  0.4846 -0.0166 -0.5644
  123SER     HA 2069   2.700   4.429   3.299  0.8682 -0.2123 -0.4466
  123SER     CB 2070   2.798   4.350   3.141 -0.5317  0.5698 -0.1088
  123SER    HB1 2071   2.788   4.438   3.077 -2.4031 -0.1379 -0.8797
  123SER    HB2 2072   2.791   4.263   3.075 -1.4441  0.4507  0.1303
  123SER     OG 2073   2.918   4.345   3.218  0.0778 -0.1223 -0.3467
  123SER     HG 2074   2.938   4.253   3.239  1.6291 -0.0207 -1.2574
  123SER      C 2075   2.552   4.370   3.154  0.6301 -0.0694  0.1743
  123SER      O 2076   2.488   4.479   3.160  0.1421 -0.0716 -0.1975
  124GL4      N 2077   2.495   4.260   3.109  0.5808 -0.2938  0.4423
  124GL4      H 2078   2.542   4.170   3.108  1.4910  0.1269  1.9466
  124GL4     CA 2079   2.360   4.254   3.051  0.1008  0.0707 -0.5900
  124GL4     HA 2080   2.337   4.338   2.985 -3.5067  0.0218  0.4278
  124GL4     CB 2081   2.348   4.118   2.987  0.7879 -0.4881  0.2379
  124GL4    HB1 2082   2.326   4.052   3.071  0.3738  0.5286  0.9382
  124GL4    HB2 2083   2.438   4.082   2.937  1.0098  1.2538 -0.7086
  124GL4     CG 2084   2.240   4.103   2.874 -0.2838 -0.2256 -0.3643
  124GL4    HG1 2085   2.284   4.156   2.789 -1.0253  1.6673  0.3863
  124GL4    HG2 2086   2.153   4.158   2.911 -0.0604  1.6565 -2.3915
  124GL4     CD 2087   2.197   3.962   2.847 -0.1845  0.0396 -0.2924
  124GL4    OE1 2088   2.161   3.892   2.943 -0.0487  0.2056 -0.3774
  124GL4   HE11 2089   2.125   3.951   3.009  0.3076 -0.5174  0.4875
  124GL4   HE12 2090   2.186   3.799   2.943 -0.7680 -0.0348  1.2038
  124GL4    OE2 2091   2.209   3.914   2.732 -0.6689  0.3321 -0.4237
  124GL4   HE21 2092   2.270   3.840   2.732  0.3015  1.0742  1.1603
  124GL4   HE22 2093   2.132   3.931   2.677 -1.0240  1.6490  0.4417
  124GL4      C 2094   2.256   4.273   3.163 -0.0696  0.3595  0.0765
  124GL4      O 2095   2.168   4.353   3.140 -0.0697 -0.0794 -0.1599
  125ALA      N 2096   2.263   4.198   3.275 -0.1929  0.2417  0.4999
  125ALA      H 2097   2.324   4.117   3.276 -1.7492 -0.9849  0.0624
  125ALA     CA 2098   2.168   4.215   3.381  0.4467  0.4319  0.4426
  125ALA     HA 2099   2.067   4.195   3.345  0.5628  0.5296  0.0628
  125ALA     CB 2100   2.191   4.106   3.481  0.4024  0.8315  0.4237
  125ALA    HB1 2101   2.186   4.011   3.428 -0.9986  0.9990  0.2156
  125ALA    HB2 2102   2.294   4.114   3.516  0.3950 -0.2094  0.7234
  125ALA    HB3 2103   2.118   4.115   3.561  1.6439  3.0470  1.4081
  125ALA      C 2104   2.165   4.358   3.435  0.2260 -0.6745 -0.7603
  125ALA      O 2105   2.067   4.403   3.490  0.2427 -0.5771  0.5658
  126GLN      N 2106   2.283   4.423   3.430  0.2504 -0.2237  0.6688
  126GLN      H 2107   2.366   4.377   3.397  1.3894  1.3132  1.2331
  126GLN     CA 2108   2.296   4.561   3.478 -0.1496  0.8745 -0.1064
  126GLN     HA 2109   2.239   4.566   3.571 -0.1162  0.0760 -0.0289
  126GLN     CB 2110   2.445   4.591   3.509  0.9556 -0.5391 -0.6463
  126GLN    HB1 2111   2.511   4.572   3.424  3.1174  0.5500  0.6805
  126GLN    HB2 2112   2.476   4.519   3.585  3.4989  1.7413  0.6520
  126GLN     CG 2113   2.479   4.728   3.566  0.9345  0.4049 -0.6517
  126GLN    HG1 2114   2.437   4.799   3.494 -1.5266 -0.3766 -0.0638
  126GLN    HG2 2115   2.587   4.740   3.570  0.9416 -0.1602  1.7712
  126GLN     CD 2116   2.417   4.758   3.713 -1.1607  0.2987 -0.1969
  126GLN    OE1 2117   2.374   4.673   3.792  0.0451 -0.0438  0.6719
  126GLN    NE2 2118   2.391   4.886   3.743  0.6034  0.6384  0.2810
  126GLN   HE21 2119   2.415   4.961   3.680 -0.6737 -0.3681 -1.4891
  126GLN   HE22 2120   2.344   4.889   3.832 -2.5372 -1.4331 -1.1337
  126GLN      C 2121   2.234   4.658   3.375 -0.2590  0.5524 -0.8332
  126GLN      O 2122   2.166   4.751   3.409  0.0810  0.3757  0.0297
  127ALA      N 2123   2.252   4.634   3.241 -0.4974 -0.8925 -0.1997
  127ALA      H 2124   2.332   4.576   3.219  0.9989  0.7891  0.5408
  127ALA     CA 2125   2.195   4.714   3.133 -0.0031  0.0504 -1.0149
  127ALA     HA 2126   2.219   4.818   3.157 -0.6631 -0.3133  1.5570
  127ALA     CB 2127   2.257   4.667   3.002 -0.5091  0.0909  0.0323
  127ALA    HB1 2128   2.248   4.736   2.918  0.3289 -0.2014 -0.3071
  127ALA    HB2 2129   2.361   4.642   3.023  0.0102  2.7740  0.9868
  127ALA    HB3 2130   2.214   4.571   2.972 -0.2481 -0.4435  1.3039
  127ALA      C 2131   2.040   4.700   3.132  0.2926 -0.0219  0.3295
  127ALA      O 2132   1.973   4.803   3.121 -0.0943  0.1765 -0.5540
  128LY3      N 2133   1.983   4.574   3.159  0.0268 -0.6316 -0.5211
  128LY3      H 2134   2.052   4.500   3.164  1.2100  0.4344 -0.3904
  128LY3     CA 2135   1.848   4.542   3.196 -0.9135 -0.4216 -0.3266
  128LY3     HA 2136   1.784   4.567   3.111 -1.0019 -3.1395 -1.1455
  128LY3     CB 2137   1.827   4.390   3.220 -0.0392 -0.2436 -0.3779
  128LY3    HB1 2138   1.728   4.385   3.265 -1.0930  0.9710 -2.3809
  128LY3    HB2 2139   1.900   4.355   3.293 -1.8915 -3.0337  0.2769
  128LY3     CG 2140   1.834   4.300   3.095 -0.4402 -0.0429  0.3780
  128LY3    HG1 2141   1.923   4.327   3.039  1.2457 -0.3777  2.7208
  128LY3    HG2 2142   1.744   4.319   3.037 -1.3436  0.0614  1.7526
  128LY3     CD 2143   1.853   4.149   3.124  0.1422 -0.3396 -0.4150
  128LY3    HD1 2144   1.768   4.116   3.184 -2.0538  3.5703 -0.9903
  128LY3    HD2 2145   1.939   4.145   3.190  1.0547 -1.3160 -1.6234
  128LY3     CE 2146   1.868   4.073   2.988  0.2552 -0.3931 -0.7447
  128LY3    HE1 2147   1.951   4.118   2.934 -0.6158  2.5133  0.1482
  128LY3    HE2 2148   1.780   4.092   2.928  0.5088  2.8560 -0.2673
  128LY3     NZ 2149   1.876   3.929   3.003  0.1020  0.0366 -0.0400
  128LY3    HZ1 2150   1.809   3.882   3.064  0.6534 -3.0323 -1.6196
  128LY3    HZ2 2151   1.834   3.899   2.917  0.8576  0.2003 -0.4678
  128LY3    HZ3 2152   1.969   3.896   3.024  1.0202  1.7423 -1.2579
  128LY3      C 2153   1.804   4.621   3.317 -0.4026  0.1335 -0.7654
  128LY3      O 2154   1.693   4.674   3.327 -0.1603  0.2823  0.5542
  129LY1      N 2155   1.885   4.628   3.427  0.3961  0.4503 -0.0750
  129LY1      H 2156   1.971   4.576   3.428  1.3632  1.9792 -0.3815
  129LY1     CA 2157   1.853   4.719   3.541 -0.6840  0.0546  0.1268
  129LY1     HA 2158   1.752   4.701   3.579  0.0437  0.0633  2.2272
  129LY1     CB 2159   1.941   4.688   3.659 -0.4771  0.6200  0.2974
  129LY1    HB1 2160   2.047   4.690   3.636 -0.5293 -0.0822 -0.0152
  129LY1    HB2 2161   1.925   4.584   3.687  1.7034  0.1551 -0.0028
  129LY1     CG 2162   1.907   4.780   3.774  0.1733 -0.4258 -0.4441
  129LY1    HG1 2163   1.800   4.772   3.792  0.0480  0.7377 -0.5419
  129LY1    HG2 2164   1.929   4.886   3.756 -3.2243  0.8240  1.6556
  129LY1     CD 2165   1.980   4.749   3.907  0.0376  0.0056 -0.1225
  129LY1    HD1 2166   2.087   4.734   3.887  0.0633 -2.1420  1.3127
  129LY1    HD2 2167   1.948   4.652   3.945  2.3962 -0.5440  0.6441
  129LY1     CE 2168   1.963   4.845   4.024 -0.2285  0.0924  0.2689
  129LY1    HE1 2169   1.856   4.861   4.038 -0.8648 -1.7035 -1.9236
  129LY1    HE2 2170   2.019   4.937   4.010 -0.5986  0.5387  1.6084
  129LY1     NZ 2171   2.012   4.783   4.150 -0.0420 -0.1188 -0.4323
  129LY1    HZ1 2172   2.110   4.761   4.146 -0.7120 -4.6109  1.6127
  129LY1    HZ2 2173   1.980   4.843   4.225  0.4694  2.0638 -1.8772
  129LY1    HZ3 2174   1.958   4.697   4.154 -0.2510 -0.0832 -1.9255
  129LY1      C 2175   1.842   4.868   3.514 -0.1078 -0.3689 -0.3598
  129LY1      O 2176   1.745   4.933   3.542  0.2617 -0.2668 -0.3798
  130GL4      N 2177   1.942   4.924   3.436 -0.2529  0.3922 -0.2218
  130GL4      H 2178   2.018   4.868   3.402 -1.2307 -0.5671 -0.9184
  130GL4     CA 2179   1.941   5.063   3.407  1.1174  1.0774 -0.0462
  130GL4     HA 2180   1.891   5.116   3.489  0.2062 -1.4577  1.1297
  130GL4     CB 2181   2.083   5.109   3.390  0.4923 -0.0455  0.5183
  130GL4    HB1 2182   2.064   5.214   3.371 -0.1175 -0.6290 -3.0070
  130GL4    HB2 2183   2.135   5.064   3.305  0.7629  0.6154  0.3339
  130GL4     CG 2184   2.165   5.103   3.517 -0.3664  0.3288 -0.5157
  130GL4    HG1 2185   2.162   5.003   3.560  2.0984 -0.1921 -1.3534
  130GL4    HG2 2186   2.134   5.179   3.587 -0.4206  1.5525 -1.8200
  130GL4     CD 2187   2.317   5.131   3.493  0.3725  0.0465  0.3434
  130GL4    OE1 2188   2.393   5.111   3.589  0.5273  0.1655 -0.0147
  130GL4   HE11 2189   2.466   5.174   3.590 -0.5891  1.4902  0.1396
  130GL4   HE12 2190   2.364   5.036   3.640  0.2745 -0.2593 -0.7680
  130GL4    OE2 2191   2.362   5.168   3.378  0.4604  0.3786 -0.5716
  130GL4   HE21 2192   2.316   5.243   3.340  1.3304  0.6186 -1.1844
  130GL4   HE22 2193   2.420   5.103   3.338  2.4837  2.0364 -0.4983
  130GL4      C 2194   1.851   5.103   3.283 -0.3754 -0.1007  0.2155
  130GL4      O 2195   1.851   5.215   3.234  0.2406 -0.8662  0.0490
  131LY3      N 2196   1.772   5.004   3.234 -0.0059 -0.2797 -0.5059
  131LY3      H 2197   1.756   4.929   3.300 -0.2679  1.7402  1.8598
  131LY3     CA 2198   1.672   5.007   3.124 -0.3171 -0.6249  0.1545
  131LY3     HA 2199   1.650   4.902   3.104 -2.7036 -0.5939  2.1726
  131LY3     CB 2200   1.540   5.073   3.168  1.1155 -0.2627  0.0269
  131LY3    HB1 2201   1.466   5.071   3.087  2.4216  1.6098 -1.2967
  131LY3    HB2 2202   1.562   5.179   3.181  0.7414 -0.1727 -0.0635
  131LY3     CG 2203   1.484   5.009   3.300 -0.9731 -0.2917  0.3754
  131LY3    HG1 2204   1.549   5.025   3.386 -2.4390  0.2143  1.4478
  131LY3    HG2 2205   1.466   4.902   3.290  1.3660 -0.5545 -1.8655
  131LY3     CD 2206   1.359   5.080   3.352 -0.3420 -0.9793 -0.2369
  131LY3    HD1 2207   1.285   5.087   3.272 -0.3771  2.0553 -0.0842
  131LY3    HD2 2208   1.387   5.182   3.379  0.0253 -1.2836  0.5457
  131LY3     CE 2209   1.294   5.012   3.473  0.1370 -0.5376  1.0555
  131LY3    HE1 2210   1.343   4.917   3.493 -0.8602 -1.6060 -1.2396
  131LY3    HE2 2211   1.189   5.001   3.448  0.6241 -2.2467 -0.5004
  131LY3     NZ 2212   1.306   5.107   3.588  0.1435 -0.6229 -0.2320
  131LY3    HZ1 2213   1.399   5.102   3.625 -0.9632  0.8106  3.0551
  131LY3    HZ2 2214   1.285   5.202   3.561  1.4872  0.6661  2.8468
  131LY3    HZ3 2215   1.250   5.080   3.667 -0.1302  0.3002 -0.1063
  131LY3      C 2216   1.721   5.061   2.988 -0.4592 -0.2154 -0.2196
  131LY3      O 2217   1.649   5.143   2.936  0.1481  0.9011  0.3610
  132LEU      N 2218   1.842   5.020   2.943 -0.1912  0.4971  0.0157
  132LEU      H 2219   1.888   4.956   3.007 -1.4527 -1.6056 -1.0750
  132LEU     CA 2220   1.917   5.080   2.831  0.3962 -0.0609  0.4475
  132LEU     HA 2221   1.883   5.184   2.837 -0.3221 -0.3525  1.9099
  132LEU     CB 2222   2.068   5.083   2.854  0.2337  0.5392 -0.0823
  132LEU    HB1 2223   2.123   5.136   2.776 -1.5665 -1.0526 -2.5727
  132LEU    HB2 2224   2.108   4.983   2.837  2.6038  1.9188 -4.2307
  132LEU     CG 2225   2.105   5.140   2.992  0.7334  0.2798 -0.4451
  132LEU     HG 2226   2.051   5.085   3.070  1.8619 -0.6553 -0.2874
  132LEU    CD1 2227   2.251   5.134   3.020 -0.9148  0.3267 -0.2073
  132LEU   HD11 2228   2.268   5.160   3.125 -0.4872  2.0448 -0.6648
  132LEU   HD12 2229   2.293   5.034   3.007  2.3027  1.3600  1.0977
  132LEU   HD13 2230   2.311   5.196   2.953 -2.8329  1.7812 -0.6772
  132LEU    CD2 2231   2.064   5.291   2.993 -0.7572  0.5009  0.4658
  132LEU   HD21 2232   1.955   5.297   3.000 -1.4882 -1.9504 -4.4739
  132LEU   HD22 2233   2.124   5.342   3.068  2.1951 -0.6907 -0.9378
  132LEU   HD23 2234   2.095   5.346   2.904 -3.5315  1.8754  0.2218
  132LEU      C 2235   1.886   5.024   2.690 -0.7790 -0.4933 -0.6024
  132LEU      O 2236   1.884   4.905   2.673 -0.9534  0.4718  0.4477
  133ASN      N 2237   1.868   5.115   2.589 -0.3300  0.4939  0.0502
  133ASN      H 2238   1.861   5.213   2.613 -1.1810  0.1572  1.2974
  133ASN     CA 2239   1.860   5.087   2.448 -0.0905  0.6688  0.2985
  133ASN     HA 2240   1.799   5.167   2.407 -3.0529 -0.4610  2.2464
  133ASN     CB 2241   1.998   5.078   2.379 -0.4569  0.3651 -0.1102
  133ASN    HB1 2242   1.993   5.033   2.280  0.0581  3.6106 -1.7495
  133ASN    HB2 2243   2.059   5.012   2.442 -1.1312 -0.7509 -0.5862
  133ASN     CG 2244   2.076   5.205   2.367 -0.4141  0.4270 -0.5669
  133ASN    OD1 2245   2.031   5.298   2.298  0.1161  0.1708 -0.2838
  133ASN    ND2 2246   2.190   5.214   2.437  0.1094 -0.5255  0.0268
  133ASN   HD21 2247   2.221   5.137   2.495  1.9338 -1.1629 -1.6860
  133ASN   HD22 2248   2.226   5.308   2.436 -2.0039  0.3362  0.1026
  133ASN      C 2249   1.767   4.967   2.427 -0.8578 -0.3746  0.0335
  133ASN      O 2250   1.649   4.990   2.431  0.7682  0.8510 -0.2636
  134ILE      N 2251   1.817   4.846   2.396  0.3541  0.3590 -0.3757
  134ILE      H 2252   1.913   4.825   2.418  0.0578  0.1354  0.7572
  134ILE     CA 2253   1.732   4.718   2.365  0.1006 -0.7493 -0.1876
  134ILE     HA 2254   1.679   4.725   2.270 -0.7622 -0.9100  0.2716
  134ILE     CB 2255   1.835   4.597   2.360  0.0564 -0.0843 -0.0651
  134ILE     HB 2256   1.895   4.617   2.449 -0.0531  1.0349 -0.2289
  134ILE    CG2 2257   1.765   4.462   2.366 -0.4503 -0.0048 -0.3570
  134ILE   HG21 2258   1.709   4.451   2.459 -1.9914  1.9287 -1.0039
  134ILE   HG22 2259   1.697   4.447   2.283  0.2831 -1.8143 -0.6862
  134ILE   HG23 2260   1.835   4.379   2.360 -1.0577 -0.5282 -0.3335
  134ILE    CG1 2261   1.922   4.607   2.235 -0.2006 -0.0969  0.3712
  134ILE   HG11 2262   1.965   4.707   2.227 -1.1404  0.2055 -1.3669
  134ILE   HG12 2263   1.864   4.610   2.143  1.1402  0.0514 -0.4974
  134ILE     CD 2264   2.031   4.501   2.229  0.1586 -0.3983 -0.2765
  134ILE    HD1 2265   2.094   4.493   2.317  2.2831 -1.3543 -1.8094
  134ILE    HD2 2266   1.995   4.404   2.195  0.8237 -0.5455 -0.5572
  134ILE    HD3 2267   2.104   4.532   2.154  0.6677 -1.6836 -0.3237
  134ILE      C 2268   1.630   4.699   2.472  0.6105 -0.0590  0.0909
  134ILE      O 2269   1.514   4.677   2.444 -0.1597  0.6254 -0.5241
  135TRP      N 2270   1.666   4.706   2.601  0.2807  0.1826  0.3519
  135TRP      H 2271   1.765   4.726   2.612  0.3224 -0.3968  1.0612
  135TRP     CA 2272   1.582   4.701   2.725 -0.5917  0.7339  0.4396
  135TRP     HA 2273   1.508   4.621   2.713  0.0346 -0.0815  1.7491
  135TRP     CB 2274   1.671   4.670   2.849  0.1370 -0.0002 -1.0322
  135TRP    HB1 2275   1.620   4.633   2.938  2.6253  3.2795  2.0778
  135TRP    HB2 2276   1.714   4.763   2.887 -0.2967 -0.9017  1.8663
  135TRP     CG 2277   1.791   4.585   2.816 -0.0042  0.3377 -0.6410
  135TRP    CD1 2278   1.920   4.619   2.803  0.6286 -0.6795  0.4569
  135TRP    HD1 2279   1.952   4.721   2.814  1.4259 -0.9312  0.6273
  135TRP    NE1 2280   1.994   4.513   2.763 -0.1260  0.1991  0.6414
  135TRP    HE1 2281   2.094   4.520   2.755 -0.2291 -0.2983 -2.0133
  135TRP    CE2 2282   1.917   4.401   2.735  0.0174 -0.8787 -0.6484
  135TRP    CZ2 2283   1.944   4.269   2.693 -0.0340 -0.3741 -0.3789
  135TRP    HZ2 2284   2.045   4.239   2.667  0.0804  0.3667 -0.8428
  135TRP    CH2 2285   1.834   4.184   2.681 -0.0354  0.5519  0.3434
  135TRP    HH2 2286   1.854   4.083   2.648  0.2793  0.0829  1.9140
  135TRP    CZ3 2287   1.699   4.224   2.709 -0.3465 -0.4408 -0.1868
  135TRP    HZ3 2288   1.620   4.151   2.709  0.2654 -1.1587  1.2484
  135TRP    CE3 2289   1.679   4.354   2.758  0.5775  0.0366  0.1259
  135TRP    HE3 2290   1.577   4.384   2.774  0.4203  1.0353 -2.3136
  135TRP    CD2 2291   1.784   4.447   2.774 -0.7718 -0.4033 -0.1432
  135TRP      C 2292   1.488   4.823   2.756  0.4252  0.0468  0.7058
  135TRP      O 2293   1.410   4.816   2.854  0.0523 -0.1771  0.0627
  136SER      N 2294   1.490   4.935   2.683 -0.3292 -0.3035  1.1670
  136SER      H 2295   1.555   4.945   2.606 -3.1944  1.2761 -1.2368
  136SER     CA 2296   1.409   5.055   2.727  0.3279  0.8133  0.1700
  136SER     HA 2297   1.413   5.080   2.832 -0.2404  1.4192  0.0490
  136SER     CB 2298   1.453   5.183   2.654 -0.0591 -0.1880  0.2840
  136SER    HB1 2299   1.393   5.269   2.681  1.1396  0.9156 -0.4157
  136SER    HB2 2300   1.440   5.173   2.546  0.4534 -2.1352  0.3501
  136SER     OG 2301   1.583   5.219   2.691  0.2621 -0.0319 -0.4913
  136SER     HG 2302   1.609   5.199   2.781 -1.4863  0.1840  0.0981
  136SER      C 2303   1.259   5.028   2.698 -0.2153  0.0708 -0.2091
  136SER    OC1 2304   1.216   4.948   2.613 -0.2096  0.2525  0.3561
  136SER   HC11 2305   1.218   4.995   2.529 -1.7864  1.2265  0.8230
  136SER   HC12 2306   1.227   4.856   2.636 -0.5975  0.1060 -0.0247
  136SER    OC2 2307   1.174   5.083   2.773 -0.2696 -0.3812 -0.2289
  136SER   HC21 2308   1.203   5.090   2.864  2.5490  0.7253 -1.1185
  136SER   HC22 2309   1.099   5.122   2.727  1.5528  1.2458 -1.9844
  137SOL     OW 2310   3.294   5.077   2.987  0.1635  0.3613 -0.4597
  137SOL    HW1 2311   3.220   5.110   3.039  0.4499  0.2590  0.0228
  137SOL    HW2 2312   3.270   5.096   2.896 -0.9051 -0.5394 -0.3922
  138SOL     OW 2313   6.335   4.950   1.556 -0.3394 -0.3861 -0.3620
  138SOL    HW1 2314   6.378   4.911   1.480 -1.5889  0.0693 -1.3437
  138SOL    HW2 2315   6.399   5.013   1.590 -0.2669  0.4180 -1.8981
  139SOL     OW 2316   2.232   1.859   1.057 -0.0052 -0.4835  0.3037
  139SOL    HW1 2317   2.146   1.883   1.092  0.2608 -0.2579  0.8034
  139SOL    HW2 2318   2.221   1.865   0.962 -0.3921  0.0708  0.3791
  140SOL     OW 2319   0.374   4.518   2.693 -0.1767  0.0327  0.5567
  140SOL    HW1 2320   0.441   4.571   2.739 -0.5511  1.0533 -0.0407
  140SOL    HW2 2321   0.355   4.568   2.614 -0.8645 -0.8054  0.1874
  141SOL     OW 2322   4.149   3.839   4.058  0.4377  0.5257 -0.1584
  141SOL    HW1 2323   4.118   3.929   4.051 -0.7490  0.2115  0.6599
  141SOL    HW2 2324   4.200   3.824   3.979 -2.6793  0.6707 -2.3701
  142SOL     OW 2325   4.233   4.435   0.378  0.0855 -0.2467 -0.0463
  142SOL    HW1 2326   4.198   4.466   0.295  0.7855 -1.1942 -0.7163
  142SOL    HW2 2327   4.310   4.383   0.354  1.2657  0.7873  1.3007
  143SOL     OW 2328   4.580   1.814   3.747  0.2130  0.3868 -0.2505
  143SOL    HW1 2329   4.526   1.796   3.824  0.5325  2.9276  0.6640
  143SOL    HW2 2330   4.639   1.739   3.742 -0.0797 -0.0431  1.7711
  144SOL     OW 2331   5.432   3.128   4.453 -0.5470 -0.5314  0.5282
  144SOL    HW1 2332   5.359   3.068   4.438 -1.6588  0.6342  1.1053
  144SOL    HW2 2333   5.391   3.209   4.482  0.8745  0.7293 -0.8274
  145SOL     OW 2334   0.281   6.192   4.230  0.3991 -0.1425 -0.3460
  145SOL    HW1 2335   0.215   6.261   4.230  0.4117 -0.1284  0.1855
  145SOL    HW2 2336   0.338   6.214   4.156 -0.2600 -0.2295 -0.8919
  146SOL     OW 2337   2.521   3.003   4.270  0.0766 -0.4927 -0.0659
  146SOL    HW1 2338   2.572   3.049   4.204  0.4416 -1.5843 -0.5699
  146SOL    HW2 2339   2.568   2.920   4.284 -1.5415 -1.5630 -0.6040
  147SOL     OW 2340   1.066   5.524   3.181 -0.5357 -0.3420  0.0896
  147SOL    HW1 2341   0.983   5.507   3.137 -1.1323 -1.6422  1.6186
  147SOL    HW2 2342   1.129   5.466   3.138 -0.5974  0.0046 -0.4830
  148SOL     OW 2343   1.922   4.346   0.489 -0.0177  0.0512  0.0532
  148SOL    HW1 2344   1.845   4.385   0.449  0.5546  0.7665 -0.3735
  148SOL    HW2 2345   1.902   4.252   0.493 -0.3018  0.0247 -1.4413
  149SOL     OW 2346   2.161   3.628   2.893 -0.2677 -0.5983 -0.0211
  149SOL    HW1 2347   2.166   3.724   2.888  0.2985 -0.5774  0.7002
  149SOL    HW2 2348   2.082   3.611   2.944 -0.0377 -0.4918  0.3743
  150SOL     OW 2349   0.755   0.619   0.483  0.3893  0.2492  0.0552
  150SOL    HW1 2350   0.837   0.655   0.518  1.0812 -1.4823  0.3336
  150SOL    HW2 2351   0.705   0.696   0.455  2.4032  1.3503 -0.7927
  151SOL     OW 2352   6.043   5.470   2.460  0.0509  0.3559 -0.5661
  151SOL    HW1 2353   5.977   5.528   2.499 -0.0446 -0.5849  0.7161
  151SOL    HW2 2354   6.006   5.382   2.470  0.9091 -0.0683 -1.0528
  152SOL     OW 2355   4.658   5.944   0.266 -0.3664  0.1310  0.3032
  152SOL    HW1 2356   4.661   5.867   0.209 -1.8613 -1.7002  2.5115
  152SOL    HW2 2357   4.570   5.981   0.253 -1.0137 -0.7573  1.8729
  153SOL     OW 2358   1.638   1.320   0.161  0.4519  0.1643 -0.3640
  153SOL    HW1 2359   1.554   1.329   0.206  0.7041 -2.2777  0.7539
  153SOL    HW2 2360   1.632   1.380   0.087 -2.2488  0.1128 -0.2766
  154SOL     OW 2361   1.559   5.035   0.534  0.4804 -0.0577  0.6658
  154SOL    HW1 2362   1.648   5.070   0.537  0.4079  0.1205  0.7770
  154SOL    HW2 2363   1.532   5.031   0.626  0.3776 -0.1198  0.6323
  155SOL     OW 2364   0.392   6.443   3.187  0.6912  0.6275 -0.5504
  155SOL    HW1 2365   0.417   6.394   3.265  2.2928  1.1970 -0.6737
  155SOL    HW2 2366   0.296   6.443   3.189  0.6777 -0.7856  0.5023
  156SOL     OW 2367   3.092   0.173   4.125  0.4296 -0.8134  0.5917
  156SOL    HW1 2368   3.150   0.247   4.103 -0.4832  0.2643  1.6972
  156SOL    HW2 2369   3.152   0.101   4.144  1.3696 -0.1748  0.1524
  157SOL     OW 2370   5.294   5.476   2.946 -0.0672 -0.0937 -0.1032
  157SOL    HW1 2371   5.328   5.387   2.932 -1.1670 -0.3327 -1.5738
  157SOL    HW2 2372   5.344   5.509   3.020  2.0749 -1.0701 -0.9976
  158SOL     OW 2373   3.713   2.088   0.454 -0.1504 -0.5144 -0.8285
  158SOL    HW1 2374   3.806   2.068   0.454  0.4548  1.5815 -4.1794
  158SOL    HW2 2375   3.684   2.072   0.364 -2.1956  2.0000 -0.7382
  159SOL     OW 2376   6.089   0.967   3.205 -0.2585  0.6806 -0.0888
  159SOL    HW1 2377   6.105   0.885   3.251  1.5435  1.1853  0.2483
  159SOL    HW2 2378   6.134   1.034   3.257 -2.5785  2.1088  0.2466
  160SOL     OW 2379   4.764   3.441   3.909 -0.6141  0.1862 -0.2803
  160SOL    HW1 2380   4.835   3.379   3.893 -0.7144 -0.0216  0.0987
  160SOL    HW2 2381   4.690   3.406   3.858 -0.7452 -0.1395  0.1323
  161SOL     OW 2382   2.455   1.672   2.740 -0.1639 -0.6944 -0.4422
  161SOL    HW1 2383   2.492   1.648   2.655  0.0289 -0.6362 -0.3749
  161SOL    HW2 2384   2.395   1.600   2.760 -2.8590  0.8714 -2.2070
  162SOL     OW 2385   0.065   2.872   3.915 -0.1100  0.3918 -0.2889
  162SOL    HW1 2386   0.133   2.884   3.848 -0.2955  0.7233 -0.4199
  162SOL    HW2 2387  -0.003   2.820   3.872 -0.2518  0.6473 -0.3766
  163SOL     OW 2388   0.918   4.123   2.313  0.5316 -0.2795  0.4433
  163SOL    HW1 2389   0.867   4.143   2.392  0.5421  0.1317  0.3490
  163SOL    HW2 2390   0.940   4.030   2.322  1.9783  0.1342  1.7768
  164SOL     OW 2391   0.693   3.511   1.738  0.1756  0.3986 -0.0823
  164SOL    HW1 2392   0.774   3.482   1.696 -0.2314  0.0303 -0.6200
  164SOL    HW2 2393   0.626   3.452   1.704 -0.4651  1.2233 -0.2769
  165SOL     OW 2394   5.940   4.537   1.548 -0.0460 -0.0083  0.3795
  165SOL    HW1 2395   5.880   4.466   1.525 -0.5400  0.4247  0.3247
  165SOL    HW2 2396   5.886   4.616   1.546  0.5587  0.4044  0.1994
  166SOL     OW 2397   0.045   5.606   1.798  0.6834 -0.8531 -0.5554
  166SOL    HW1 2398   0.109   5.668   1.762  0.2090 -0.3809 -0.6001
  166SOL    HW2 2399   0.093   5.557   1.864  1.3188 -1.0866 -1.1746
  167SOL     OW 2400   1.541   0.925   2.633 -0.4078 -0.0483  0.0217
  167SOL    HW1 2401   1.594   0.997   2.667  0.6074 -0.9261  0.3326
  167SOL    HW2 2402   1.510   0.879   2.711  0.8655 -1.3091 -0.1836
  168SOL     OW 2403   4.373   2.375   1.461 -0.8285 -0.3622 -0.1143
  168SOL    HW1 2404   4.430   2.452   1.459 -0.9393 -0.1244  2.4295
  168SOL    HW2 2405   4.390   2.331   1.378  1.7119  0.6738 -0.2597
  169SOL     OW 2406   5.896   3.868   2.727  0.0148 -0.1248  0.1958
  169SOL    HW1 2407   5.860   3.873   2.638 -1.7563  0.8831  0.9238
  169SOL    HW2 2408   5.930   3.955   2.744  0.5620 -0.3803  0.4438
  170SOL     OW 2409   2.690   1.339   1.046 -0.2561 -1.2824  0.3942
  170SOL    HW1 2410   2.726   1.281   0.979 -1.8660 -1.5547 -0.2777
  170SOL    HW2 2411   2.650   1.411   0.997  0.0874 -0.5483  1.1549
  171SOL     OW 2412   0.842   1.338   0.462  0.4656  0.1214 -0.1169
  171SOL    HW1 2413   0.805   1.395   0.530  1.7191  1.2851 -0.3680
  171SOL    HW2 2414   0.921   1.301   0.502 -0.3977 -1.5746  0.0824
  172SOL     OW 2415   2.514   1.193   4.546  0.3375  0.8537  0.0725
  172SOL    HW1 2416   2.419   1.202   4.538  0.5029  1.6755 -1.0373
  172SOL    HW2 2417   2.550   1.268   4.499  1.5579 -0.0912 -0.5624
  173SOL     OW 2418   3.234   0.272   1.381 -0.5761  0.5501 -0.0165
  173SOL    HW1 2419   3.312   0.227   1.413 -0.5803 -0.1023 -0.8851
  173SOL    HW2 2420   3.162   0.236   1.433 -0.2591  1.5584  1.1787
  174SOL     OW 2421   4.705   3.247   2.048 -0.3719  0.0713 -0.4320
  174SOL    HW1 2422   4.778   3.248   2.110  0.8278 -1.8985 -1.6733
  174SOL    HW2 2423   4.664   3.333   2.057  0.2874  0.1904  2.3828
  175SOL     OW 2424   0.093   4.422   4.001  0.1661 -0.4794 -0.6704
  175SOL    HW1 2425   0.090   4.408   3.906  1.6966 -1.9926 -0.5340
  175SOL    HW2 2426   0.042   4.350   4.038  0.5089 -0.5249 -0.2868
  176SOL     OW 2427   3.809   0.332   2.390 -0.5358  0.0187 -0.6649
  176SOL    HW1 2428   3.891   0.352   2.344  0.9000 -2.2618  0.7341
  176SOL    HW2 2429   3.742   0.336   2.322  1.2428 -1.5254 -2.6415
  177SOL     OW 2430   0.417   0.141   0.911 -0.3366 -0.2093  0.7120
  177SOL    HW1 2431   0.372   0.178   0.987 -1.2397  0.3158 -0.0569
  177SOL    HW2 2432   0.430   0.214   0.851  0.0140 -0.6827  0.1896
  178SOL     OW 2433   2.829   5.850   4.398 -0.3990 -0.2910  0.1930
  178SOL    HW1 2434   2.889   5.776   4.385 -1.7129 -1.3132 -0.2549
  178SOL    HW2 2435   2.796   5.839   4.487 -1.6218 -1.0563 -0.3295
  179SOL     OW 2436   1.872   1.627   1.651  0.1365 -0.5744  0.1863
  179SOL    HW1 2437   1.860   1.674   1.568 -1.5001 -0.1049  0.6597
  179SOL    HW2 2438   1.939   1.561   1.631  0.1364 -0.1497 -1.3707
  180SOL     OW 2439   2.430   5.117   4.007 -0.0500  0.1964 -0.2010
  180SOL    HW1 2440   2.470   5.039   4.045  1.2961  1.0637  0.2523
  180SOL    HW2 2441   2.483   5.189   4.040 -0.5207  1.2088 -1.5745
  181SOL     OW 2442   6.011   0.567   2.470 -0.1921 -0.0170  0.0420
  181SOL    HW1 2443   5.915   0.568   2.459 -0.1712  0.4916 -0.1374
  181SOL    HW2 2444   6.040   0.489   2.424 -0.4052  0.4772 -0.9594
  182SOL     OW 2445   2.010   0.910   4.167 -0.0986 -0.0196  0.3051
  182SOL    HW1 2446   2.033   1.003   4.169  0.1133 -0.0347 -0.8126
  182SOL    HW2 2447   1.930   0.905   4.116 -0.3921 -0.4069  0.7880
  183SOL     OW 2448   6.369   5.261   2.229  0.2662  0.4987  0.6881
  183SOL    HW1 2449   6.434   5.286   2.294  0.6986  1.5384 -0.1082
  183SOL    HW2 2450   6.350   5.342   2.181  1.1813 -0.5176 -1.5379
  184SOL     OW 2451   4.558   2.339   0.814  0.4198 -0.1467 -0.2766
  184SOL    HW1 2452   4.598   2.260   0.778 -1.0324 -0.7954 -0.5320
  184SOL    HW2 2453   4.580   2.337   0.908  0.9665 -0.4840 -0.4094
  185SOL     OW 2454   4.301   2.468   0.549 -0.5742  0.7317 -0.8378
  185SOL    HW1 2455   4.211   2.434   0.554 -1.3101  2.4872 -1.2315
  185SOL    HW2 2456   4.319   2.472   0.456 -0.2175  0.7228 -0.7681
  186SOL     OW 2457   4.217   2.754   1.263 -0.2170 -0.1728  0.4971
  186SOL    HW1 2458   4.194   2.693   1.193 -0.2437  0.2490  0.1406
  186SOL    HW2 2459   4.257   2.828   1.219  1.2231 -0.5822  1.0407
  187SOL     OW 2460   1.610   3.146   4.421 -0.0213  0.6957 -0.2737
  187SOL    HW1 2461   1.568   3.156   4.506 -3.5932  1.0062 -1.8998
  187SOL    HW2 2462   1.560   3.077   4.377  2.4572 -0.3045 -1.7519
  188SOL     OW 2463   6.229   2.035   2.194 -0.3142  0.2784  0.1872
  188SOL    HW1 2464   6.321   2.050   2.171 -0.0921 -0.2938  0.6942
  188SOL    HW2 2465   6.190   2.000   2.114 -0.2189  1.0154 -0.1912
  189SOL     OW 2466   3.180   1.020   0.862 -0.1834  0.0353 -0.4633
  189SOL    HW1 2467   3.123   1.011   0.938 -2.4561 -2.1040 -2.2378
  189SOL    HW2 2468   3.147   1.098   0.816  0.8335  1.0022  0.3940
  190SOL     OW 2469   5.893   4.013   1.426  0.0908  0.6163 -0.4878
  190SOL    HW1 2470   5.886   3.930   1.379 -0.4613  0.3997 -0.0421
  190SOL    HW2 2471   5.984   4.017   1.456 -0.1614 -0.4000  0.4993
  191SOL     OW 2472   6.173   1.729   3.767  0.0775 -0.5456 -0.0470
  191SOL    HW1 2473   6.114   1.740   3.841  0.6668  1.2008  0.2019
  191SOL    HW2 2474   6.249   1.783   3.788  0.6573 -0.7290 -1.5243
  192SOL     OW 2475   3.894   2.057   2.138 -0.4188  0.5733  0.3602
  192SOL    HW1 2476   3.846   2.108   2.203  0.3054 -0.2590  1.6107
  192SOL    HW2 2477   3.864   2.090   2.053 -1.5503  1.5532  1.1134
  193SOL     OW 2478   3.928   2.962   3.012  0.7251  0.2420 -0.4523
  193SOL    HW1 2479   3.908   2.934   3.102 -0.4036  1.0567 -0.4301
  193SOL    HW2 2480   3.905   3.055   3.010 -0.6803 -0.0809 -1.9662
  194SOL     OW 2481   3.310   1.298   2.090 -0.8806  0.0276  0.1379
  194SOL    HW1 2482   3.232   1.244   2.080 -0.7052 -0.0824 -0.7260
  194SOL    HW2 2483   3.280   1.387   2.069 -1.1931  0.3047  1.6588
  195SOL     OW 2484   0.734   3.063   1.844 -0.4142  0.4088 -0.6972
  195SOL    HW1 2485   0.740   2.976   1.883 -0.2337  0.4824 -0.5562
  195SOL    HW2 2486   0.673   3.053   1.771 -0.3966  0.1649 -0.6792
  196SOL     OW 2487   5.136   6.128   3.252  0.5934 -0.1521 -0.6009
  196SOL    HW1 2488   5.108   6.063   3.316 -0.2933  2.5474  1.9324
  196SOL    HW2 2489   5.072   6.121   3.181  1.5011 -3.0935 -1.2734
  197SOL     OW 2490   5.042   5.581   3.257 -0.4298  0.2367 -0.1155
  197SOL    HW1 2491   4.951   5.600   3.235 -0.4682 -0.7298 -0.8826
  197SOL    HW2 2492   5.094   5.631   3.194 -0.3841  1.4910  0.8832
  198SOL     OW 2493   3.316   1.290   1.681 -0.2844 -0.3273  0.0285
  198SOL    HW1 2494   3.350   1.213   1.727 -2.6856 -1.4418  0.0922
  198SOL    HW2 2495   3.330   1.363   1.742  1.1379 -0.8512  0.3716
  199SOL     OW 2496   0.005   2.013   0.328 -0.4711 -0.0951  0.1649
  199SOL    HW1 2497  -0.001   2.106   0.306  2.2691  0.0692 -0.2212
  199SOL    HW2 2498  -0.085   1.982   0.326 -1.3183  2.2283 -1.1096
  200SOL     OW 2499   0.434   2.624   1.750 -0.1486  0.2563 -0.1553
  200SOL    HW1 2500   0.465   2.589   1.667  2.3724  1.1435  0.3076
  200SOL    HW2 2501   0.431   2.718   1.737  2.3997  0.6482  1.2531
  201SOL     OW 2502   1.436   5.879   2.982  0.4846  0.3357  0.0413
  201SOL    HW1 2503   1.468   5.795   2.947  1.5787  1.5804 -2.1083
  201SOL    HW2 2504   1.365   5.904   2.923  0.3364  1.0729  0.5248
  202SOL     OW 2505   1.910   1.058   3.747 -0.4561  0.5265  1.0820
  202SOL    HW1 2506   1.899   1.021   3.834  0.7249  0.3160  1.1618
  202SOL    HW2 2507   1.884   0.987   3.687 -0.8447  0.5217  1.2546
  203SOL     OW 2508   2.012   2.532   2.825  0.3892  0.4040  0.6809
  203SOL    HW1 2509   1.979   2.602   2.769  0.4654  0.1227  0.2810
  203SOL    HW2 2510   1.945   2.520   2.892  0.9854  1.7843  1.5626
  204SOL     OW 2511   5.413   6.362   1.347  0.1856 -0.7166 -0.6332
  204SOL    HW1 2512   5.474   6.431   1.373  0.1867 -0.1026 -2.1554
  204SOL    HW2 2513   5.343   6.366   1.413  0.2326  0.6827 -0.6414
  205SOL     OW 2514   6.422   2.648   0.731 -0.5244  0.0548  0.1864
  205SOL    HW1 2515   6.390   2.696   0.654  0.6696 -0.5495 -0.7260
  205SOL    HW2 2516   6.473   2.576   0.694  0.3695 -0.0473  1.5610
  206SOL     OW 2517   2.989   4.772   3.490 -0.0985 -0.0758 -0.1664
  206SOL    HW1 2518   3.068   4.808   3.531 -0.5301 -0.0673  0.6940
  206SOL    HW2 2519   3.022   4.706   3.429  0.5661 -0.2428  0.3587
  207SOL     OW 2520   5.111   1.908   1.319 -0.5763  0.3473  0.6900
  207SOL    HW1 2521   5.060   1.882   1.395 -3.0383  0.4673 -0.7959
  207SOL    HW2 2522   5.130   1.826   1.274 -0.9036  0.4250  0.4045
  208SOL     OW 2523   2.169   2.196   1.108 -0.1769  0.1036 -0.2478
  208SOL    HW1 2524   2.105   2.127   1.091  0.9752 -0.6548 -1.7959
  208SOL    HW2 2525   2.123   2.258   1.164 -1.0404 -2.2201  1.7878
  209SOL     OW 2526   5.957   3.899   3.257 -0.4520  0.0138 -0.0879
  209SOL    HW1 2527   5.995   3.827   3.307  0.8603  0.8737  0.1975
  209SOL    HW2 2528   5.969   3.874   3.166  0.3709  0.0577  0.0084
  210SOL     OW 2529   1.436   3.912   1.790 -0.2076  0.3335 -0.4580
  210SOL    HW1 2530   1.351   3.884   1.755 -0.5851  2.1398 -1.1172
  210SOL    HW2 2531   1.415   3.983   1.851  0.8002  0.6625 -0.4700
  211SOL     OW 2532   3.137   4.301   3.684  0.3477 -0.2902  0.3090
  211SOL    HW1 2533   3.206   4.256   3.734  0.5003 -1.4086 -0.8632
  211SOL    HW2 2534   3.169   4.391   3.677  0.6475 -0.2666  1.6090
  212SOL     OW 2535   2.641   2.553   1.906 -0.0439 -0.1858  0.2940
  212SOL    HW1 2536   2.692   2.618   1.858  0.0841 -0.2943  0.2800
  212SOL    HW2 2537   2.567   2.601   1.942  0.4901  0.1441  0.9897
  213SOL     OW 2538   4.924   1.955   0.848  0.0705 -0.2453  0.2400
  213SOL    HW1 2539   4.930   2.027   0.910  0.5715 -0.0901  0.0154
  213SOL    HW2 2540   4.913   1.877   0.903  2.1588 -0.3171  0.6359
  214SOL     OW 2541   5.608   4.741   3.208  0.1482 -0.7547 -0.2103
  214SOL    HW1 2542   5.556   4.667   3.178  0.0459 -0.5507 -0.5471
  214SOL    HW2 2543   5.665   4.762   3.133 -1.3195  0.8706 -0.9434
  215SOL     OW 2544   3.163   3.592   4.491 -0.1945  0.1310 -0.4281
  215SOL    HW1 2545   3.218   3.558   4.561  2.3083  0.6156 -2.0495
  215SOL    HW2 2546   3.082   3.542   4.498  1.2693 -2.2370  0.6582
  216SOL     OW 2547   4.613   1.473   1.236  0.2202  0.1149 -0.3758
  216SOL    HW1 2548   4.558   1.397   1.215 -1.1540  0.7657  0.7012
  216SOL    HW2 2549   4.694   1.458   1.187 -0.4010 -1.5383 -0.9794
  217SOL     OW 2550   4.479   1.686   0.431 -0.2381  0.7036  0.5280
  217SOL    HW1 2551   4.418   1.702   0.503  0.1279  0.0952  0.9838
  217SOL    HW2 2552   4.540   1.620   0.465 -1.5400 -1.5454 -1.1501
  218SOL     OW 2553   1.603   1.957   2.274 -0.0304 -0.2400  0.4163
  218SOL    HW1 2554   1.666   1.946   2.346  0.7421 -1.6707 -0.4315
  218SOL    HW2 2555   1.591   1.869   2.239 -0.3155  0.4370 -1.2911
  219SOL     OW 2556   0.909   0.068   1.455 -0.3550 -0.0960 -0.7748
  219SOL    HW1 2557   0.815   0.083   1.456 -0.0847  1.8555 -0.8956
  219SOL    HW2 2558   0.929   0.033   1.541 -0.6227  3.8387  1.0751
  220SOL     OW 2559   1.733   0.347   2.364 -0.5870  0.5719  0.3151
  220SOL    HW1 2560   1.745   0.341   2.459 -0.9704  0.6918  0.3730
  220SOL    HW2 2561   1.778   0.270   2.329  2.0711  2.0021  0.3588
  221SOL     OW 2562   4.979   1.333   1.020 -0.1074 -0.1386 -0.4323
  221SOL    HW1 2563   4.916   1.261   1.021  0.8115 -0.9531 -0.3576
  221SOL    HW2 2564   5.050   1.305   1.077  0.7498  0.3767 -1.2105
  222SOL     OW 2565   4.642   1.530   4.002  0.2156  0.0736  0.4232
  222SOL    HW1 2566   4.606   1.481   3.928  0.3521  0.4770  0.0856
  222SOL    HW2 2567   4.614   1.620   3.987  2.2647  0.6292 -0.4708
  223SOL     OW 2568   5.757   4.850   4.458 -0.7812 -0.0093  0.0205
  223SOL    HW1 2569   5.823   4.786   4.488 -0.5522 -0.1104 -0.6859
  223SOL    HW2 2570   5.808   4.921   4.420 -1.0776 -0.0591 -0.4753
  224SOL     OW 2571   6.061   3.087   1.544  0.5832 -0.3620  0.3843
  224SOL    HW1 2572   6.041   2.994   1.546  1.1739 -0.5255 -0.5414
  224SOL    HW2 2573   5.976   3.131   1.546  0.1572 -0.9879 -1.5938
  225SOL     OW 2574   0.825   5.822   3.864 -0.5022 -0.3515  0.1701
  225SOL    HW1 2575   0.843   5.729   3.874 -0.9622 -0.3491  1.1351
  225SOL    HW2 2576   0.816   5.835   3.770  0.9046 -1.0157 -0.0787
  226SOL     OW 2577   4.836   5.046   4.200 -0.4934 -0.9987 -0.0675
  226SOL    HW1 2578   4.816   5.132   4.237  0.7287  0.2038 -2.0261
  226SOL    HW2 2579   4.806   5.051   4.110  0.9020 -2.0762 -0.6264
  227SOL     OW 2580   1.570   0.676   0.943  0.1101  0.2641  0.7543
  227SOL    HW1 2581   1.654   0.677   0.989 -0.7595  2.4590  2.4803
  227SOL    HW2 2582   1.504   0.671   1.013 -1.2589 -2.2997 -0.5915
  228SOL     OW 2583   3.446   4.668   0.166 -0.7368 -0.5348 -0.0562
  228SOL    HW1 2584   3.518   4.685   0.106 -0.3575 -1.9250 -0.0337
  228SOL    HW2 2585   3.367   4.693   0.117 -0.3876 -1.0570 -0.9159
  229SOL     OW 2586   0.462   0.526   0.614  0.2897  0.0762  0.0026
  229SOL    HW1 2587   0.398   0.479   0.667  0.2788 -2.3085 -1.9493
  229SOL    HW2 2588   0.499   0.592   0.673 -0.4896 -1.6651  2.5796
  230SOL     OW 2589   5.519   4.695   3.476  0.2985  0.3364  0.9909
  230SOL    HW1 2590   5.535   4.753   3.401  0.1131 -0.9817 -0.1129
  230SOL    HW2 2591   5.606   4.663   3.500  0.2349 -0.1917  0.5326
  231SOL     OW 2592   1.753   5.115   4.265  0.0484 -0.4499 -0.1817
  231SOL    HW1 2593   1.695   5.150   4.333  0.5624  1.1387 -0.5115
  231SOL    HW2 2594   1.743   5.176   4.192 -1.0101 -2.4911 -1.8531
  232SOL     OW 2595   1.512   4.988   0.028  0.1037 -0.0366 -0.7268
  232SOL    HW1 2596   1.557   4.920   0.078  0.5955 -0.0374 -1.1746
  232SOL    HW2 2597   1.580   5.049   0.002  0.0652 -0.6938 -2.4812
  233SOL     OW 2598   1.003   0.998   1.466 -0.4142  0.1162 -0.2454
  233SOL    HW1 2599   1.038   0.910   1.453  0.2460  0.3709 -0.1989
  233SOL    HW2 2600   1.030   1.022   1.554  1.1330  1.1364 -0.9593
  234SOL     OW 2601   0.214   3.139   0.961 -0.2114 -0.0585  0.1776
  234SOL    HW1 2602   0.210   3.066   1.023  1.8612  0.5608  1.1363
  234SOL    HW2 2603   0.230   3.097   0.876 -0.7073 -0.8088  0.4447
  235SOL     OW 2604   4.793   2.346   1.180 -0.0367 -0.6094  0.5836
  235SOL    HW1 2605   4.735   2.418   1.155 -1.1657 -1.0834  1.7461
  235SOL    HW2 2606   4.875   2.388   1.203 -0.3717  0.2095  0.3230
  236SOL     OW 2607   2.423   0.692   2.714 -0.0770  0.2512 -0.1158
  236SOL    HW1 2608   2.405   0.624   2.778 -1.7711  0.0378 -0.7759
  236SOL    HW2 2609   2.516   0.682   2.692 -0.1145 -1.3091  0.3980
  237SOL     OW 2610   4.856   1.071   2.670 -0.0628 -0.3975  0.1588
  237SOL    HW1 2611   4.800   1.103   2.740 -0.0234  0.6777 -0.2803
  237SOL    HW2 2612   4.822   0.984   2.649 -1.7111  0.3190 -0.2565
  238SOL     OW 2613   1.502   0.716   3.135 -0.8758 -0.0758  0.1931
  238SOL    HW1 2614   1.510   0.765   3.217 -3.2506  1.2958 -0.3054
  238SOL    HW2 2615   1.494   0.625   3.163  2.3993 -0.1763  1.2026
  239SOL     OW 2616   4.701   2.085   3.117 -0.1190  0.3471 -0.8092
  239SOL    HW1 2617   4.695   1.999   3.160  1.8767  0.3662 -0.3737
  239SOL    HW2 2618   4.611   2.107   3.095 -0.6834 -2.0105 -1.2296
  240SOL     OW 2619   2.258   1.454   1.015 -0.0279 -0.4605 -0.2025
  240SOL    HW1 2620   2.165   1.430   1.015 -0.1072 -0.4650 -2.7256
  240SOL    HW2 2621   2.260   1.541   1.055 -1.0198 -0.7116  0.4357
  241SOL     OW 2622   1.978   0.597   3.394 -0.2740 -0.2660 -0.2750
  241SOL    HW1 2623   2.011   0.545   3.320  1.0941 -1.4763  1.1158
  241SOL    HW2 2624   2.055   0.616   3.447 -1.2898  0.0870  1.1348
  242SOL     OW 2625   0.274   2.026   0.702  0.3874 -0.3487  0.1579
  242SOL    HW1 2626   0.264   2.119   0.723  2.5197  0.1262 -0.6773
  242SOL    HW2 2627   0.336   1.993   0.768  1.0144 -0.7268 -0.5997
  243SOL     OW 2628   0.397   3.672   4.097 -0.0289  0.1505  0.1008
  243SOL    HW1 2629   0.326   3.648   4.038  0.6595  1.4748 -1.3535
  243SOL    HW2 2630   0.421   3.590   4.140 -0.7618 -0.8241 -1.2590
  244SOL     OW 2631   3.866   2.452   1.707  0.1020  0.1671  0.1804
  244SOL    HW1 2632   3.871   2.452   1.611  2.1690 -1.2760  0.2297
  244SOL    HW2 2633   3.800   2.519   1.727 -2.0837 -1.0745 -2.2905
  245SOL     OW 2634   2.578   0.070   0.849 -0.0878  0.0140 -0.0659
  245SOL    HW1 2635   2.576   0.113   0.763  0.1456 -1.5763 -0.9164
  245SOL    HW2 2636   2.659   0.019   0.847 -0.1265 -0.1053  1.0795
  246SOL     OW 2637   5.969   4.166   2.894 -0.1962  0.2299  0.1908
  246SOL    HW1 2638   5.878   4.192   2.908 -0.6976 -0.4970 -1.4593
  246SOL    HW2 2639   6.013   4.188   2.976 -1.4541  2.2733  0.3931
  247SOL     OW 2640   6.329   6.041   1.277 -0.2648  0.1892 -0.6642
  247SOL    HW1 2641   6.316   5.979   1.348 -0.7671  0.7366 -0.2698
  247SOL    HW2 2642   6.369   6.118   1.318  1.0106 -0.1220 -1.2686
  248SOL     OW 2643   2.446   2.721   2.004  0.4090 -0.1022  0.4142
  248SOL    HW1 2644   2.496   2.802   2.014 -1.7910  1.1182  3.0557
  248SOL    HW2 2645   2.419   2.699   2.093 -2.2399 -1.6313 -0.6594
  249SOL     OW 2646   1.517   0.344   3.692  0.3342 -0.0206 -0.4440
  249SOL    HW1 2647   1.551   0.414   3.636  0.0688  0.7108  0.2869
  249SOL    HW2 2648   1.576   0.270   3.676  0.3822  0.2344 -1.5244
  250SOL     OW 2649   5.908   1.200   2.417 -0.2995 -0.6399  0.7510
  250SOL    HW1 2650   5.862   1.117   2.402 -0.4947 -0.7157  1.6717
  250SOL    HW2 2651   5.837   1.265   2.424 -0.1698 -0.4675  0.4948
  251SOL     OW 2652   2.172   0.483   3.192  0.5287 -0.7134 -0.3189
  251SOL    HW1 2653   2.207   0.394   3.185 -0.0506 -0.9843  0.2302
  251SOL    HW2 2654   2.144   0.504   3.103  1.7159 -0.6397 -0.6891
  252SOL     OW 2655   1.338   1.141   1.655  0.1455 -0.1393  0.1816
  252SOL    HW1 2656   1.360   1.176   1.741  0.5011 -2.0850  0.9231
  252SOL    HW2 2657   1.245   1.119   1.661  0.4446 -1.3704  0.4863
  253SOL     OW 2658   2.671   3.074   0.384 -0.5821  0.0742  0.4183
  253SOL    HW1 2659   2.650   3.139   0.316 -1.1237 -1.1256 -0.5975
  253SOL    HW2 2660   2.752   3.105   0.422 -1.5464  2.1272  0.9453
  254SOL     OW 2661   5.630   2.510   0.288  0.1464 -0.4353  0.0215
  254SOL    HW1 2662   5.641   2.452   0.213 -0.0019 -0.4228 -0.0120
  254SOL    HW2 2663   5.602   2.453   0.359  1.2733 -0.6031  0.3488
  255SOL     OW 2664   5.100   0.045   3.214 -0.3714  0.0657  0.5211
  255SOL    HW1 2665   5.184   0.018   3.251  0.3181 -0.6906 -1.4421
  255SOL    HW2 2666   5.050  -0.036   3.205 -0.2398  0.1108 -0.8038
  256SOL     OW 2667   0.689   2.230   1.255 -0.1935  0.6625 -0.8148
  256SOL    HW1 2668   0.598   2.254   1.272 -0.0684  1.0691 -0.6991
  256SOL    HW2 2669   0.693   2.218   1.160 -0.7656 -1.0782 -0.6361
  257SOL     OW 2670   4.919   0.839   2.009 -0.1603 -0.5196 -0.3743
  257SOL    HW1 2671   4.902   0.745   2.003 -1.1523 -0.4613  1.0848
  257SOL    HW2 2672   5.012   0.845   2.030  0.2225 -1.1014 -1.7702
  258SOL     OW 2673   6.335   5.699   3.116 -0.0269 -0.3081 -0.2324
  258SOL    HW1 2674   6.428   5.707   3.096  0.1263 -1.9119 -0.3333
  258SOL    HW2 2675   6.291   5.750   3.048  0.7060 -1.4043 -1.5793
  259SOL     OW 2676   6.252   4.477   3.302 -0.6261 -0.4467 -0.0985
  259SOL    HW1 2677   6.335   4.496   3.259  0.6998 -1.1141  2.0217
  259SOL    HW2 2678   6.198   4.555   3.285  0.1390 -0.3014 -2.0993
  260SOL     OW 2679   1.420   1.445   1.339  0.4976  0.2185  0.0739
  260SOL    HW1 2680   1.479   1.419   1.269  0.7714  0.4837  0.2043
  260SOL    HW2 2681   1.462   1.522   1.378 -0.0015  0.4925  0.0768
  261SOL     OW 2682   2.321   3.291   3.980 -0.2108  0.0268 -0.4626
  261SOL    HW1 2683   2.233   3.280   4.017  0.3497  1.1918  1.4021
  261SOL    HW2 2684   2.379   3.250   4.045  0.7374  0.9475 -0.7016
  262SOL     OW 2685   4.522   2.772   3.809  0.0768  0.0756  0.9576
  262SOL    HW1 2686   4.470   2.852   3.800  1.5710  1.0557  0.8037
  262SOL    HW2 2687   4.457   2.702   3.814 -1.2494  1.1498 -0.3040
  263SOL     OW 2688   4.642   6.058   1.056 -0.0466 -0.4504 -0.3247
  263SOL    HW1 2689   4.605   6.056   0.968  0.8903  1.3741 -0.8075
  263SOL    HW2 2690   4.601   6.133   1.098  0.2027 -0.7530  0.4855
  264SOL     OW 2691   1.489   6.384   1.769  0.7410  0.0145 -0.1228
  264SOL    HW1 2692   1.559   6.395   1.833 -1.1160  0.2140  2.0163
  264SOL    HW2 2693   1.470   6.290   1.772  1.1140 -0.0952 -0.9552
  265SOL     OW 2694   2.336   0.271   0.233  0.1479 -0.5255  0.6376
  265SOL    HW1 2695   2.284   0.191   0.245 -0.0902 -0.3194  1.0000
  265SOL    HW2 2696   2.282   0.326   0.177 -0.5396  0.1418  1.9087
  266SOL     OW 2697   5.105   4.590   3.759  0.3413  0.1512 -0.0788
  266SOL    HW1 2698   5.196   4.567   3.775  0.4152 -1.7665 -2.5471
  266SOL    HW2 2699   5.108   4.654   3.688 -0.2249  0.3852  0.1013
  267SOL     OW 2700   0.840   0.345   3.417  0.2123  0.6383  0.3254
  267SOL    HW1 2701   0.887   0.313   3.340  1.1599  0.1935  1.0797
  267SOL    HW2 2702   0.750   0.359   3.385  0.6972  0.9581 -0.9877
  268SOL     OW 2703   2.860   1.648   4.435  0.6867  0.1082  0.1362
  268SOL    HW1 2704   2.933   1.701   4.467  1.9827 -1.1382 -0.6292
  268SOL    HW2 2705   2.892   1.612   4.352 -1.8674  1.8184 -1.7456
  269SOL     OW 2706   4.344   0.860   1.362 -0.4382  0.5434  0.4753
  269SOL    HW1 2707   4.261   0.823   1.393  0.4896 -1.7815  0.4332
  269SOL    HW2 2708   4.390   0.885   1.442 -0.2390 -0.3825  0.6610
  270SOL     OW 2709   3.510   1.852   2.532 -0.1886 -0.5635 -0.2000
  270SOL    HW1 2710   3.524   1.947   2.539  1.1637 -0.7695  0.0702
  270SOL    HW2 2711   3.437   1.844   2.470  0.1880  0.6284 -0.8419
  271SOL     OW 2712   0.015   3.329   1.614 -0.2296 -0.4192 -0.1676
  271SOL    HW1 2713  -0.041   3.394   1.655  0.4161 -0.6243  1.0822
  271SOL    HW2 2714  -0.043   3.278   1.558 -1.0901  0.0138  0.3225
  272SOL     OW 2715   5.819   4.034   4.172  0.1049  0.0529 -0.2114
  272SOL    HW1 2716   5.859   3.953   4.205 -0.4102 -0.1248 -0.0111
  272SOL    HW2 2717   5.774   4.008   4.092 -0.0612  0.1376 -0.1472
  273SOL     OW 2718   0.523   5.606   0.769  0.4937  0.3150  0.1832
  273SOL    HW1 2719   0.575   5.646   0.839  1.1962 -0.4908  0.1467
  273SOL    HW2 2720   0.433   5.626   0.791  0.7634  0.8317  0.8402
  274SOL     OW 2721   5.049   5.170   1.383 -0.0992  0.2115 -0.6270
  274SOL    HW1 2722   5.012   5.082   1.382 -0.5016  0.3830 -0.9648
  274SOL    HW2 2723   4.989   5.221   1.438 -1.0043  0.7555 -2.0700
  275SOL     OW 2724   3.341   1.619   1.427 -0.0673  0.7240  0.0892
  275SOL    HW1 2725   3.353   1.626   1.332  1.1425  1.1706  0.2657
  275SOL    HW2 2726   3.318   1.527   1.441  0.8198  0.3931 -0.5381
  276SOL     OW 2727   0.976   3.155   1.082  0.7699  0.6234 -0.4329
  276SOL    HW1 2728   0.999   3.090   1.016 -0.8821  0.6837 -1.1290
  276SOL    HW2 2729   0.959   3.105   1.162  0.5847  0.3131 -0.6676
  277SOL     OW 2730   0.046   0.565   2.692 -0.3313  0.0975  0.3578
  277SOL    HW1 2731   0.099   0.549   2.614  0.0279  0.4483  0.5283
  277SOL    HW2 2732  -0.031   0.612   2.659  0.2757  1.1020  0.3412
  278SOL     OW 2733   1.302   3.178   2.070 -0.5446 -0.2387  0.7837
  278SOL    HW1 2734   1.212   3.156   2.046 -0.5241  1.2947 -0.9167
  278SOL    HW2 2735   1.353   3.101   2.044 -1.3808 -1.2807  2.1215
  279SOL     OW 2736   5.300   1.008   3.989 -0.0724 -0.5670 -0.6217
  279SOL    HW1 2737   5.330   1.023   4.079 -0.3563  0.1309 -0.6318
  279SOL    HW2 2738   5.300   0.913   3.978 -1.0732 -0.7113  0.4682
  280SOL     OW 2739   2.808   5.215   3.206  0.0304  0.0612  0.2387
  280SOL    HW1 2740   2.850   5.218   3.292 -0.3354 -1.8958  0.5410
  280SOL    HW2 2741   2.751   5.293   3.204  0.3780  0.3698  1.5761
  281SOL     OW 2742   5.221   1.435   3.848 -0.0609  0.2473 -0.9806
  281SOL    HW1 2743   5.157   1.405   3.912  1.3291 -1.2457 -0.2501
  281SOL    HW2 2744   5.168   1.463   3.773 -1.5610 -1.2059 -0.5118
  282SOL     OW 2745   5.001   5.954   3.430  0.2574  0.0832  0.1355
  282SOL    HW1 2746   5.090   5.950   3.467  0.7543  0.0586 -1.0328
  282SOL    HW2 2747   4.957   5.877   3.466  0.7038  0.0829  0.7081
  283SOL     OW 2748   3.431   6.421   0.259 -0.3078 -0.6239 -0.4097
  283SOL    HW1 2749   3.527   6.417   0.268 -0.1016  2.8116  0.2094
  283SOL    HW2 2750   3.398   6.388   0.342  0.2660 -1.8673 -0.6369
  284SOL     OW 2751   5.672   5.560   2.930  0.8126  0.4331  0.2706
  284SOL    HW1 2752   5.731   5.485   2.927 -1.4125 -1.4613  0.7465
  284SOL    HW2 2753   5.625   5.557   2.847  0.7195  1.3171  0.2861
  285SOL     OW 2754   1.627   0.417   0.011  0.1533 -0.4342 -0.2323
  285SOL    HW1 2755   1.583   0.436   0.094  0.9778  0.0974  0.0947
  285SOL    HW2 2756   1.575   0.462  -0.055  0.1713  0.1466  0.1415
  286SOL     OW 2757   0.972   4.138   3.583 -0.4123  0.4155 -0.1159
  286SOL    HW1 2758   0.917   4.209   3.616 -0.6810  0.1771 -0.0453
  286SOL    HW2 2759   0.940   4.120   3.495  0.4938  1.2477 -0.6368
  287SOL     OW 2760   0.803   2.936   3.396  0.3216  0.0969  0.5201
  287SOL    HW1 2761   0.829   2.968   3.309  0.1203  0.9969  0.7729
  287SOL    HW2 2762   0.715   2.972   3.409 -0.8287 -2.3246 -0.0288
  288SOL     OW 2763   5.719   2.989   3.868  0.4285 -0.5878  0.3289
  288SOL    HW1 2764   5.651   3.031   3.921  0.2466  1.7219 -1.5947
  288SOL    HW2 2765   5.766   2.934   3.930 -1.4956 -0.1788  2.2851
  289SOL     OW 2766   6.334   5.941   1.881 -0.0255 -0.7287 -0.3761
  289SOL    HW1 2767   6.320   5.896   1.964  0.3265 -0.7429 -0.3213
  289SOL    HW2 2768   6.419   5.909   1.851 -1.5173 -3.2719 -2.3660
  290SOL     OW 2769   2.117   5.529   1.593  0.4800  0.3480  0.0110
  290SOL    HW1 2770   2.136   5.554   1.683  0.1451  1.1848 -0.1431
  290SOL    HW2 2771   2.196   5.551   1.544  0.5541  0.1652  0.0478
  291SOL     OW 2772   2.810   0.686   3.880 -0.4147  0.4514  0.1515
  291SOL    HW1 2773   2.879   0.621   3.893 -1.1449 -0.3646  0.0383
  291SOL    HW2 2774   2.809   0.735   3.962 -0.3563 -0.1745  0.5409
  292SOL     OW 2775   0.079   0.141   0.755 -0.7653  0.5167  0.1274
  292SOL    HW1 2776  -0.002   0.091   0.740 -0.3780 -0.0758 -0.0052
  292SOL    HW2 2777   0.148   0.075   0.757 -0.1725  1.1003 -0.5861
  293SOL     OW 2778   5.143   1.467   3.581  0.1394 -0.5345 -0.3180
  293SOL    HW1 2779   5.049   1.447   3.573 -0.1576  0.6788 -0.0463
  293SOL    HW2 2780   5.186   1.396   3.534 -0.8929 -1.3327 -0.1061
  294SOL     OW 2781   2.043   1.394   1.563  0.2681 -0.7099 -0.0833
  294SOL    HW1 2782   2.102   1.461   1.529  1.4857 -1.3271  0.7352
  294SOL    HW2 2783   2.012   1.348   1.485  0.9132 -0.3981 -0.5341
  295SOL     OW 2784   5.719   4.429   4.504  0.2336 -0.9122  0.3083
  295SOL    HW1 2785   5.624   4.441   4.510  0.4511  0.6230  1.4287
  295SOL    HW2 2786   5.742   4.462   4.417  0.0200  1.2770  1.0211
  296SOL     OW 2787   2.588   5.553   0.790  0.3063 -0.2254 -0.5499
  296SOL    HW1 2788   2.607   5.557   0.697 -1.0291  0.7831 -0.8229
  296SOL    HW2 2789   2.566   5.462   0.807 -0.8568 -0.1577 -1.5560
  297SOL     OW 2790   5.327   0.217   2.700  0.4236  0.0537 -0.1719
  297SOL    HW1 2791   5.291   0.197   2.613  1.4055  0.3891 -0.6713
  297SOL    HW2 2792   5.388   0.289   2.685  0.0708  0.6052  0.9235
  298SOL     OW 2793   1.382   2.879   0.722 -0.5113 -0.2533  1.0028
  298SOL    HW1 2794   1.368   2.887   0.817  1.5548 -0.0089  1.3357
  298SOL    HW2 2795   1.427   2.795   0.711  1.3208  0.7447  0.5420
  299SOL     OW 2796   3.786   6.033   2.485 -0.2517  0.0689 -0.3710
  299SOL    HW1 2797   3.733   6.060   2.560 -0.2205 -0.8145 -0.0191
  299SOL    HW2 2798   3.852   5.974   2.522 -1.7426 -2.3904 -1.3975
  300SOL     OW 2799   5.822   5.460   2.204  0.7499 -0.3130  0.2939
  300SOL    HW1 2800   5.744   5.503   2.167  0.3371 -1.1930  0.1213
  300SOL    HW2 2801   5.825   5.492   2.294  1.7269  1.8069 -0.4137
  301SOL     OW 2802   0.184   6.030   3.185 -0.5515  0.5885 -0.0034
  301SOL    HW1 2803   0.221   6.106   3.231  2.4609 -0.1258 -0.9709
  301SOL    HW2 2804   0.179   5.962   3.251  2.1920  0.0547 -0.1928
  302SOL     OW 2805   6.284   0.354   2.576  0.6102 -0.4120 -0.3185
  302SOL    HW1 2806   6.354   0.398   2.528  1.5485 -1.6277 -0.1199
  302SOL    HW2 2807   6.319   0.267   2.594 -0.1957 -0.4176  1.4620
  303SOL     OW 2808   3.753   0.085   3.316  0.3124 -0.3944  0.5313
  303SOL    HW1 2809   3.821   0.152   3.328  1.3773 -1.3142 -0.0731
  303SOL    HW2 2810   3.791   0.006   3.355 -0.2505 -1.0174 -0.1619
  304SOL     OW 2811   4.229   3.271   0.911 -0.0222 -0.3884  0.0361
  304SOL    HW1 2812   4.157   3.252   0.971  0.1506 -0.1913  0.3105
  304SOL    HW2 2813   4.211   3.217   0.834  0.9252 -2.3951  1.1357
  305SOL     OW 2814   1.992   0.389   4.279 -0.3301  0.0034  0.1310
  305SOL    HW1 2815   1.996   0.477   4.317 -1.3980 -0.5789  1.7071
  305SOL    HW2 2816   2.083   0.365   4.264 -0.0132  1.3018 -0.1628
  306SOL     OW 2817   0.351   1.762   1.871 -0.1768 -0.1658  0.6194
  306SOL    HW1 2818   0.259   1.736   1.878 -1.3826  2.7577 -1.9836
  306SOL    HW2 2819   0.385   1.713   1.796  0.0026 -0.2552  0.7574
  307SOL     OW 2820   1.698   3.452   1.101 -0.1605 -0.6612 -0.3956
  307SOL    HW1 2821   1.687   3.357   1.100 -0.2414 -0.7211  1.5585
  307SOL    HW2 2822   1.622   3.486   1.053 -0.2073 -1.5739 -0.9820
  308SOL     OW 2823   2.268   0.680   0.628 -0.2870  0.6225  0.4147
  308SOL    HW1 2824   2.209   0.643   0.694 -2.0733  0.4345 -1.1958
  308SOL    HW2 2825   2.266   0.616   0.556  1.9617  0.5972  0.3060
  309SOL     OW 2826   1.172   1.896   4.336  0.1039  0.7248  0.7263
  309SOL    HW1 2827   1.207   1.816   4.296  0.3900  1.7342 -1.1720
  309SOL    HW2 2828   1.092   1.868   4.380  0.5254 -0.7050  0.6418
  310SOL     OW 2829   0.102   4.767   1.370 -0.5388  0.2617 -0.1418
  310SOL    HW1 2830   0.140   4.721   1.444 -2.3969  0.3287  0.9067
  310SOL    HW2 2831   0.083   4.698   1.306 -0.7485 -0.0719  0.2725
  311SOL     OW 2832   6.232   2.207   3.224 -0.0991  0.1165 -0.0978
  311SOL    HW1 2833   6.214   2.114   3.206 -1.3418  0.4011 -0.4599
  311SOL    HW2 2834   6.145   2.244   3.242  0.4365  1.1230  0.4639
  312SOL     OW 2835   3.042   0.848   3.058 -0.0568 -0.0138  0.4852
  312SOL    HW1 2836   3.047   0.911   3.129  1.6064 -0.9005  1.2157
  312SOL    HW2 2837   3.133   0.828   3.037 -0.4715  0.5422 -2.2354
  313SOL     OW 2838   0.784   2.453   4.015 -0.6723  0.2875 -0.0620
  313SOL    HW1 2839   0.768   2.409   3.931 -0.7647  0.1844  0.0097
  313SOL    HW2 2840   0.791   2.546   3.992 -1.1352  0.3091 -0.1282
  314SOL     OW 2841   5.609   2.540   2.758 -0.0604 -0.7957 -1.0778
  314SOL    HW1 2842   5.678   2.475   2.746 -1.0416 -2.2570  0.7468
  314SOL    HW2 2843   5.621   2.571   2.848 -0.3481  0.6952 -1.5314
  315SOL     OW 2844   4.793   5.780   1.468 -0.2237 -0.2221 -0.2267
  315SOL    HW1 2845   4.751   5.843   1.409  1.1672 -0.1292 -1.1669
  315SOL    HW2 2846   4.848   5.727   1.410 -1.4696 -2.4404  0.5095
  316SOL     OW 2847   6.413   2.984   4.299 -0.6273  0.0751 -0.2080
  316SOL    HW1 2848   6.425   3.079   4.294 -0.3810  0.0005 -1.0878
  316SOL    HW2 2849   6.365   2.971   4.381 -0.2436  0.9165  0.1621
  317SOL     OW 2850   6.098   2.323   4.467 -0.0534 -0.3776 -0.2041
  317SOL    HW1 2851   6.173   2.365   4.427 -0.8368 -1.4939 -3.1589
  317SOL    HW2 2852   6.024   2.379   4.444 -0.5982 -1.3407 -0.9174
  318SOL     OW 2853   4.327   3.872   2.851  0.6299  0.7976 -0.2333
  318SOL    HW1 2854   4.301   3.831   2.769 -0.7736  0.6456  0.2515
  318SOL    HW2 2855   4.419   3.850   2.861  0.6264  0.1723 -1.3831
  319SOL     OW 2856   6.276   5.826   2.112 -0.1585 -0.4674  0.1080
  319SOL    HW1 2857   6.340   5.793   2.176  0.6794 -0.0126 -0.4654
  319SOL    HW2 2858   6.192   5.792   2.142  0.7919 -5.1136 -1.6390
  320SOL     OW 2859   0.563   3.080   1.625 -0.1835  0.4591  0.4579
  320SOL    HW1 2860   0.478   3.096   1.585 -0.4654 -0.4087  0.6957
  320SOL    HW2 2861   0.626   3.090   1.553 -0.5619  0.2716  0.0983
  321SOL     OW 2862   4.345   2.471   0.215  0.2364 -0.6131  0.0497
  321SOL    HW1 2863   4.308   2.396   0.168  1.1416 -0.5789 -0.7497
  321SOL    HW2 2864   4.331   2.545   0.155 -0.2638 -0.2077  0.6484
  322SOL     OW 2865   5.576   4.528   1.930  0.4267  0.3471 -0.3147
  322SOL    HW1 2866   5.517   4.534   1.855 -0.2225 -0.9709  0.0570
  322SOL    HW2 2867   5.520   4.496   2.001  0.9561  1.8726  0.8390
  323SOL     OW 2868   1.761   2.726   3.532 -0.7410 -0.0780  0.1747
  323SOL    HW1 2869   1.793   2.637   3.519 -1.2678 -0.4752  1.4250
  323SOL    HW2 2870   1.677   2.727   3.486 -0.0864  0.2368 -1.0647
  324SOL     OW 2871   1.034   4.776   2.152 -0.5548  0.1365  0.2078
  324SOL    HW1 2872   1.061   4.757   2.241  1.5400  0.0344 -0.3894
  324SOL    HW2 2873   1.045   4.693   2.105  1.1326  0.8245 -0.7206
  325SOL     OW 2874   3.344   0.541   0.004  0.2907 -0.7625 -0.5255
  325SOL    HW1 2875   3.392   0.469   0.044  0.6131 -1.1921 -1.6743
  325SOL    HW2 2876   3.259   0.541   0.049  0.1364 -2.1133 -0.7768
  326SOL     OW 2877   6.149   2.795   2.714 -0.2561 -0.2086  0.3029
  326SOL    HW1 2878   6.224   2.787   2.656 -1.1117 -0.3519 -0.8159
  326SOL    HW2 2879   6.099   2.715   2.699 -0.8758  0.1021  0.6852
  327SOL     OW 2880   0.329   5.838   1.371 -0.1719 -0.6689  0.3123
  327SOL    HW1 2881   0.244   5.824   1.328 -0.6802  1.8928  0.3556
  327SOL    HW2 2882   0.354   5.751   1.402 -2.9533 -1.4584  0.6326
  328SOL     OW 2883   4.294   4.861   4.428  0.9775 -0.1194  0.0236
  328SOL    HW1 2884   4.271   4.786   4.483 -0.5796  2.2186  2.8323
  328SOL    HW2 2885   4.390   4.858   4.423  1.1223 -0.8745  2.2939
  329SOL     OW 2886   4.920   0.753   3.247 -0.5824  0.2828 -0.1638
  329SOL    HW1 2887   4.983   0.682   3.236 -0.4688  0.5431 -1.3239
  329SOL    HW2 2888   4.870   0.729   3.325  0.5446 -0.2243  0.4275
  330SOL     OW 2889   3.196   0.697   4.190  0.0313  0.0440  0.1444
  330SOL    HW1 2890   3.192   0.663   4.100  1.2132 -0.3990  0.2475
  330SOL    HW2 2891   3.165   0.788   4.182  2.2288  0.7592 -1.1418
  331SOL     OW 2892   1.486   3.062   1.356  0.1596 -0.1809  0.5830
  331SOL    HW1 2893   1.566   3.038   1.310  0.3869 -0.2489  1.0181
  331SOL    HW2 2894   1.434   3.109   1.290  1.1415  1.0940  0.6856
  332SOL     OW 2895   0.016   4.498   3.719  0.2800  0.7346 -0.0006
  332SOL    HW1 2896  -0.011   4.588   3.740 -0.6385  0.3504  0.5262
  332SOL    HW2 2897  -0.066   4.448   3.719  1.0372 -0.8038  3.1709
  333SOL     OW 2898   4.289   3.516   0.725  0.6563 -0.2206 -0.3940
  333SOL    HW1 2899   4.305   3.441   0.783  2.2030  0.7057  0.4353
  333SOL    HW2 2900   4.370   3.567   0.729  0.3381  0.5212 -2.4368
  334SOL     OW 2901   4.793   1.638   2.696 -0.1465 -0.0548 -0.7350
  334SOL    HW1 2902   4.836   1.647   2.781  0.9383  0.1745 -1.2864
  334SOL    HW2 2903   4.774   1.728   2.669  0.9964 -0.0090 -1.4516
  335SOL     OW 2904   0.300   6.325   2.052 -0.4221 -0.0530 -0.4187
  335SOL    HW1 2905   0.282   6.410   2.012  1.0436  0.3621 -0.2656
  335SOL    HW2 2906   0.380   6.294   2.009 -0.5538 -1.0420  0.0075
  336SOL     OW 2907   3.655   6.135   2.104 -0.0024  0.1205 -0.3919
  336SOL    HW1 2908   3.567   6.140   2.069 -0.2951 -0.9332  0.1371
  336SOL    HW2 2909   3.708   6.101   2.032 -0.0089  0.8224 -0.7319
  337SOL     OW 2910   2.754   0.207   3.456 -0.2573  0.3897 -0.3753
  337SOL    HW1 2911   2.777   0.300   3.452  1.0753  0.0894 -0.2557
  337SOL    HW2 2912   2.680   0.203   3.515  0.4526  1.2503  0.6038
  338SOL     OW 2913   2.223   1.388   0.665 -0.4146 -0.1118 -0.2142
  338SOL    HW1 2914   2.240   1.477   0.698  1.3866  0.1772 -1.7570
  338SOL    HW2 2915   2.145   1.398   0.610 -2.3658 -0.2506  2.3602
  339SOL     OW 2916   4.483   6.029   0.652  0.1773  0.5179 -0.3135
  339SOL    HW1 2917   4.467   6.121   0.632 -0.6259  0.0173 -2.1707
  339SOL    HW2 2918   4.554   6.003   0.592  0.8496  0.0831  0.6489
  340SOL     OW 2919   3.851   5.534   3.230  0.3996 -0.6323  0.3716
  340SOL    HW1 2920   3.941   5.547   3.201  0.2558 -0.9659 -0.2597
  340SOL    HW2 2921   3.836   5.440   3.219 -0.1189 -0.5282  0.1665
  341SOL     OW 2922   6.310   1.411   2.069  0.6567 -0.3916  0.5340
  341SOL    HW1 2923   6.293   1.501   2.097  0.5726 -1.0365  2.7719
  341SOL    HW2 2924   6.247   1.358   2.118 -0.6140 -1.5862 -2.1428
  342SOL     OW 2925   5.534   6.183   3.104  0.2207 -0.0049 -0.1020
  342SOL    HW1 2926   5.529   6.277   3.085  0.1209  0.3974  1.6904
  342SOL    HW2 2927   5.446   6.151   3.087 -0.7472  0.9696  2.4609
  343SOL     OW 2928   2.187   0.794   3.652  0.0778  0.0405  0.7231
  343SOL    HW1 2929   2.281   0.784   3.667  0.4769  1.5161 -0.5480
  343SOL    HW2 2930   2.154   0.705   3.650  1.6763 -0.5772 -0.1232
  344SOL     OW 2931   2.679   4.512   4.182  0.7940 -0.1791 -0.2081
  344SOL    HW1 2932   2.621   4.458   4.235 -0.0350 -0.7317 -1.6139
  344SOL    HW2 2933   2.685   4.465   4.099  2.9288  0.0989 -0.2544
  345SOL     OW 2934   0.481   3.118   2.816  0.3417  0.7296  0.0337
  345SOL    HW1 2935   0.413   3.185   2.820  0.3868  0.7316  0.8107
  345SOL    HW2 2936   0.504   3.113   2.723 -1.7709 -0.3513 -0.4799
  346SOL     OW 2937   1.562   3.282   1.999 -0.3740 -0.1981 -0.2027
  346SOL    HW1 2938   1.572   3.364   2.046  0.4908 -2.0510  3.2207
  346SOL    HW2 2939   1.472   3.254   2.016  0.0308 -1.0203  0.7237
  347SOL     OW 2940   3.852   4.213   4.199  0.1235 -0.2620 -0.3660
  347SOL    HW1 2941   3.783   4.261   4.153 -0.7902 -1.4460 -0.2631
  347SOL    HW2 2942   3.918   4.196   4.133  0.4333  1.0360 -0.4282
  348SOL     OW 2943   0.754   2.838   1.979 -0.1046 -0.4718 -0.1073
  348SOL    HW1 2944   0.738   2.744   1.974 -1.4990 -0.2662  0.1202
  348SOL    HW2 2945   0.776   2.854   2.071  0.3649 -0.5995 -0.1939
  349SOL     OW 2946   2.267   2.556   0.156  0.4922  0.1580  0.0107
  349SOL    HW1 2947   2.335   2.596   0.211  0.4139  0.1667  0.1009
  349SOL    HW2 2948   2.187   2.561   0.208  0.8994 -2.1368  1.0065
  350SOL     OW 2949   5.975   2.312   0.315 -0.0766  0.3568  0.3336
  350SOL    HW1 2950   5.957   2.404   0.334  1.5637  0.4260  1.9070
  350SOL    HW2 2951   6.031   2.314   0.237 -0.9366  0.6053 -0.2838
  351SOL     OW 2952   1.113   6.387   1.359  0.0495  0.1535  0.3248
  351SOL    HW1 2953   1.034   6.436   1.383  0.2446  0.9526 -0.6151
  351SOL    HW2 2954   1.086   6.332   1.286  0.6993  1.5257 -0.9933
  352SOL     OW 2955   3.246   6.161   1.610  0.0083 -0.6449 -0.2132
  352SOL    HW1 2956   3.290   6.083   1.575  1.4843  0.7788 -1.6948
  352SOL    HW2 2957   3.253   6.151   1.705  0.5708 -2.0971 -0.3788
  353SOL     OW 2958   4.034   0.755   0.419  0.6367  0.0452 -1.0245
  353SOL    HW1 2959   4.040   0.702   0.339 -0.7638 -2.2990  0.2968
  353SOL    HW2 2960   4.061   0.695   0.489 -0.2408  1.3372  0.4755
  354SOL     OW 2961   5.586   2.731   2.575  0.1962  0.4817 -0.1933
  354SOL    HW1 2962   5.590   2.660   2.639 -0.4763 -0.4737 -1.1788
  354SOL    HW2 2963   5.674   2.768   2.576  0.2377  0.4001  1.1664
  355SOL     OW 2964   0.986   4.701   2.876  0.4614 -0.3196  0.4976
  355SOL    HW1 2965   0.930   4.777   2.864  2.1340  0.8883  0.0490
  355SOL    HW2 2966   0.964   4.644   2.802  2.5595  1.9511 -2.1129
  356SOL     OW 2967   4.613   6.195   4.225  0.2206  0.1839  0.0735
  356SOL    HW1 2968   4.584   6.114   4.183 -0.4730  0.8399 -0.7557
  356SOL    HW2 2969   4.534   6.249   4.229  1.1792  1.8257 -1.7855
  357SOL     OW 2970   2.875   5.796   2.752  0.0250 -0.1479 -0.0744
  357SOL    HW1 2971   2.891   5.886   2.725 -0.2040 -0.3160 -0.7882
  357SOL    HW2 2972   2.922   5.787   2.836  0.3983  0.5041 -0.2080
  358SOL     OW 2973   1.336   0.326   1.860 -0.7111 -0.1154 -0.3526
  358SOL    HW1 2974   1.340   0.279   1.777 -0.2950 -0.8757  0.0905
  358SOL    HW2 2975   1.380   0.269   1.922  0.8579  1.3749 -0.0235
  359SOL     OW 2976   5.141   2.312   1.285 -0.2413 -0.0924  0.6614
  359SOL    HW1 2977   5.142   2.392   1.233 -1.5879 -0.4179  0.0877
  359SOL    HW2 2978   5.214   2.260   1.252  0.1358  0.5480  0.4766
  360SOL     OW 2979   2.307   1.991   3.885  0.0587 -0.2428 -0.5285
  360SOL    HW1 2980   2.260   1.946   3.815 -0.4894  0.0034 -0.3250
  360SOL    HW2 2981   2.238   2.027   3.941  0.2082 -4.0751  2.6459
  361SOL     OW 2982   2.280   0.074   0.672 -0.0890 -0.0460  0.3681
  361SOL    HW1 2983   2.210   0.060   0.608 -0.5188  2.2391  0.2366
  361SOL    HW2 2984   2.311  -0.014   0.694 -0.0379 -0.9480 -2.8089
  362SOL     OW 2985   6.208   0.059   3.129  0.6724  0.1910 -0.0314
  362SOL    HW1 2986   6.264   0.085   3.056  1.0647 -0.4511  0.0441
  362SOL    HW2 2987   6.122   0.044   3.089  1.3796 -2.3505 -0.7788
  363SOL     OW 2988   2.896   3.339   2.095  0.4382  0.2357  0.2410
  363SOL    HW1 2989   2.853   3.396   2.031  2.0111 -0.8181 -1.8796
  363SOL    HW2 2990   2.860   3.252   2.076  0.6030 -0.0301  1.1155
  364SOL     OW 2991   2.175   2.648   4.252  0.2366  0.0200  0.0285
  364SOL    HW1 2992   2.171   2.568   4.200 -0.5156 -0.3237  0.6003
  364SOL    HW2 2993   2.093   2.649   4.302  0.2548  1.1222  0.0698
  365SOL     OW 2994   5.512   3.960   1.402 -0.2123 -0.2555  0.2720
  365SOL    HW1 2995   5.557   4.037   1.366 -0.9525  0.0319 -0.0821
  365SOL    HW2 2996   5.421   3.990   1.414 -0.9984 -1.6247 -1.7377
  366SOL     OW 2997   4.538   4.754   4.418  0.4043 -0.3937 -0.0264
  366SOL    HW1 2998   4.581   4.833   4.387 -0.3962  0.3272  0.6478
  366SOL    HW2 2999   4.550   4.690   4.347 -0.0734  0.7340 -1.1620
  367SOL     OW 3000   0.662   0.128   1.167 -0.3535  0.6502 -0.6765
  367SOL    HW1 3001   0.577   0.167   1.148  0.2075  1.8194 -0.8865
  367SOL    HW2 3002   0.721   0.203   1.178  1.0841 -0.1267 -2.5561
  368SOL     OW 3003   3.326   5.020   0.194 -0.4580 -0.5317  0.2775
  368SOL    HW1 3004   3.368   4.988   0.115  0.8634  0.9703  0.3208
  368SOL    HW2 3005   3.248   5.067   0.163  0.2518  0.3688 -0.1972
  369SOL     OW 3006   3.991   1.082   0.772 -0.2913  0.0869  0.4237
  369SOL    HW1 3007   4.075   1.115   0.803 -0.5905  0.7427  0.5668
  369SOL    HW2 3008   4.000   0.987   0.773  0.0446  0.1073  1.5992
  370SOL     OW 3009   5.768   3.338   2.999 -0.4176 -0.5260 -0.0339
  370SOL    HW1 3010   5.825   3.308   3.070  1.0029  0.7994 -0.5456
  370SOL    HW2 3011   5.694   3.379   3.043 -1.0146 -2.2249  0.6472
  371SOL     OW 3012   4.709   0.059   0.453 -0.0613  0.1715 -0.6200
  371SOL    HW1 3013   4.672   0.147   0.446 -2.3727 -0.6148  0.5713
  371SOL    HW2 3014   4.766   0.050   0.377  1.0638  3.0394 -0.2382
  372SOL     OW 3015   2.741   1.752   0.547  0.2804 -0.3624 -0.1282
  372SOL    HW1 3016   2.808   1.703   0.501  0.5205 -1.6151  1.4487
  372SOL    HW2 3017   2.746   1.841   0.512  2.0923 -0.6826 -0.7309
  373SOL     OW 3018   4.493   6.285   0.505  1.1911  0.0090  0.3262
  373SOL    HW1 3019   4.575   6.323   0.474  1.5073 -0.3054  0.7595
  373SOL    HW2 3020   4.447   6.358   0.545  1.9467 -0.1096  1.4645
  374SOL     OW 3021   1.665   3.044   0.623 -0.4674  0.5889 -0.1766
  374SOL    HW1 3022   1.599   3.044   0.692  1.7680 -1.5518  2.1775
  374SOL    HW2 3023   1.736   3.098   0.658  0.7599 -0.6313 -0.6991
  375SOL     OW 3024   0.289   1.729   3.526 -0.5048  0.0825  0.1034
  375SOL    HW1 3025   0.204   1.764   3.553  0.5489  2.1863  0.8700
  375SOL    HW2 3026   0.345   1.805   3.516  1.3098 -1.2455 -0.4488
  376SOL     OW 3027   0.675   4.129   3.854  0.9095 -0.0355  0.3548
  376SOL    HW1 3028   0.640   4.108   3.940  3.3911 -0.6998  1.2704
  376SOL    HW2 3029   0.755   4.179   3.871  0.4714  1.4958 -1.6348
  377SOL     OW 3030   1.499   1.348   2.603 -0.5603 -0.3452  0.2475
  377SOL    HW1 3031   1.548   1.385   2.677 -0.2520  0.2574 -0.2553
  377SOL    HW2 3032   1.566   1.322   2.540 -0.8589  0.0801 -0.2552
  378SOL     OW 3033   5.242   6.069   1.277  0.1988 -0.2320  0.4621
  378SOL    HW1 3034   5.287   6.129   1.218 -1.1704 -0.3865 -0.8053
  378SOL    HW2 3035   5.201   6.126   1.342  0.3269  0.0863  0.2702
  379SOL     OW 3036   3.256   4.253   4.494  0.8721  0.2808 -0.0835
  379SOL    HW1 3037   3.258   4.338   4.539  1.3658  0.5127 -0.5269
  379SOL    HW2 3038   3.328   4.258   4.432 -0.4618  0.4007 -1.6964
  380SOL     OW 3039   0.415   1.598   2.181  0.1561  0.1408 -0.0921
  380SOL    HW1 3040   0.400   1.573   2.090  0.2454 -0.5638  0.0813
  380SOL    HW2 3041   0.328   1.619   2.214  0.1581  0.6663 -0.4161
  381SOL     OW 3042   0.720   3.571   0.671  0.1279  0.0242 -0.0236
  381SOL    HW1 3043   0.690   3.629   0.601 -0.5127 -0.7089 -0.3732
  381SOL    HW2 3044   0.641   3.550   0.721  0.5805  0.5644  0.9541
  382SOL     OW 3045   1.248   0.402   3.234 -0.0223  0.4170 -0.3280
  382SOL    HW1 3046   1.276   0.322   3.190 -0.4415  0.4169 -0.6013
  382SOL    HW2 3047   1.328   0.455   3.241  0.3443 -0.1907  0.2329
  383SOL     OW 3048   6.031   6.407   2.596 -0.3174 -0.2792 -0.6050
  383SOL    HW1 3049   6.049   6.475   2.661  0.7130 -0.5365 -0.6156
  383SOL    HW2 3050   5.993   6.454   2.522  0.1180  0.2483 -0.4987
  384SOL     OW 3051   1.731   3.214   0.163 -0.0509  0.3978  0.1156
  384SOL    HW1 3052   1.796   3.177   0.224 -0.8609 -0.2763  0.5908
  384SOL    HW2 3053   1.647   3.181   0.195 -0.3686 -1.5657 -2.4724
  385SOL     OW 3054   2.451   2.001   4.284  0.3213  0.3419 -0.0812
  385SOL    HW1 3055   2.482   1.996   4.374 -0.1929  1.9406  0.2074
  385SOL    HW2 3056   2.357   1.987   4.289  0.5366 -1.5831 -0.6307
  386SOL     OW 3057   0.037   5.561   3.332  0.5621  0.8223 -0.6921
  386SOL    HW1 3058  -0.047   5.522   3.304 -1.1213  1.3561  3.0523
  386SOL    HW2 3059   0.103   5.505   3.292 -1.6265 -1.4160 -1.4667
  387SOL     OW 3060   1.933   1.693   3.530 -0.2072 -0.4925  0.1500
  387SOL    HW1 3061   1.892   1.607   3.537 -0.2344 -0.4103  1.0445
  387SOL    HW2 3062   1.860   1.753   3.511 -0.1161 -0.7305 -1.0313
  388SOL     OW 3063   3.962   1.760   1.759 -0.5163 -1.0851  0.0905
  388SOL    HW1 3064   3.872   1.793   1.751 -0.5613 -1.3025 -0.3204
  388SOL    HW2 3065   3.997   1.763   1.670 -0.3505 -1.6591  0.1333
  389SOL     OW 3066   0.655   6.201   1.774  0.0158 -0.2264 -0.4295
  389SOL    HW1 3067   0.599   6.250   1.715  0.7533  0.3836 -0.6420
  389SOL    HW2 3068   0.735   6.254   1.781  0.8402 -1.3868 -0.6816
  390SOL     OW 3069   1.520   6.339   3.841 -0.4356 -0.7782 -0.2428
  390SOL    HW1 3070   1.498   6.251   3.812 -1.2225 -0.9182  0.7162
  390SOL    HW2 3071   1.436   6.377   3.868 -0.1309  0.3109 -0.7585
  391SOL     OW 3072   6.152   2.778   1.003  0.6131  0.6249  0.9353
  391SOL    HW1 3073   6.151   2.695   0.955  1.6507 -0.3024  2.4159
  391SOL    HW2 3074   6.102   2.839   0.948  0.9844 -0.6036 -0.8469
  392SOL     OW 3075   3.006   0.135   1.839 -0.6250  0.2295  0.0200
  392SOL    HW1 3076   2.968   0.052   1.866 -0.0634 -0.2397 -0.5840
  392SOL    HW2 3077   2.937   0.199   1.853 -1.2663 -0.4309 -0.0567
  393SOL     OW 3078   4.615   1.231   0.185  0.8842 -0.2154  0.1375
  393SOL    HW1 3079   4.619   1.319   0.148  0.8793 -0.4957 -0.5422
  393SOL    HW2 3080   4.531   1.229   0.231  0.6228 -0.0485 -0.3207
  394SOL     OW 3081   6.349   3.695   2.091  0.0138 -0.5878  0.2337
  394SOL    HW1 3082   6.427   3.699   2.035  0.2687  2.7097  0.6411
  394SOL    HW2 3083   6.379   3.732   2.175 -1.8580  0.2983  0.5465
  395SOL     OW 3084   0.349   4.902   1.007 -0.0564 -0.1498  0.1843
  395SOL    HW1 3085   0.309   4.826   0.964  0.6092 -0.1945 -0.3844
  395SOL    HW2 3086   0.356   4.876   1.099  0.5958 -0.9720 -0.0800
  396SOL     OW 3087   5.129   1.150   1.191  0.0801  0.1887  0.1176
  396SOL    HW1 3088   5.221   1.140   1.218  0.0263 -0.1634  0.1764
  396SOL    HW2 3089   5.118   1.086   1.120 -0.6801 -1.2957  1.5136
  397SOL     OW 3090   5.533   2.988   1.347 -0.2449 -0.5528  0.0091
  397SOL    HW1 3091   5.603   2.956   1.289 -0.3389  0.1620 -0.5189
  397SOL    HW2 3092   5.453   2.953   1.309 -0.3425  0.2332 -0.5367
  398SOL     OW 3093   0.476   0.306   4.320  0.0867  0.4363 -0.2824
  398SOL    HW1 3094   0.454   0.395   4.347  0.2686  0.0568  1.2376
  398SOL    HW2 3095   0.393   0.267   4.294  0.0735  1.1713 -1.4211
  399SOL     OW 3096   6.135   4.034   2.307 -0.3126  0.3934  1.0203
  399SOL    HW1 3097   6.057   3.988   2.278  1.1096 -2.0547  0.8368
  399SOL    HW2 3098   6.146   4.009   2.399 -0.6516  2.1257  1.5832
  400SOL     OW 3099   0.673   2.713   1.273 -0.3661 -0.3328  0.0829
  400SOL    HW1 3100   0.738   2.726   1.342 -0.2922 -0.7398  0.0919
  400SOL    HW2 3101   0.714   2.748   1.195 -0.4234  0.0711  0.2318
  401SOL     OW 3102   1.307   6.347   3.095 -0.3915 -0.0453  0.0905
  401SOL    HW1 3103   1.398   6.319   3.088 -0.0461  1.0047  0.0840
  401SOL    HW2 3104   1.255   6.268   3.082  0.4930 -0.4042 -1.5521
  402SOL     OW 3105   4.692   1.450   0.520  0.1470  0.2408 -0.1938
  402SOL    HW1 3106   4.755   1.484   0.456 -0.6044 -0.5997 -1.4373
  402SOL    HW2 3107   4.745   1.412   0.589  1.0155 -0.2325 -1.1025
  403SOL     OW 3108   0.790   5.874   0.719  0.0826 -0.3282  0.2330
  403SOL    HW1 3109   0.859   5.919   0.671 -1.5042 -0.1979 -2.0971
  403SOL    HW2 3110   0.810   5.781   0.710 -0.3085 -0.3198 -0.9749
  404SOL     OW 3111   0.536   4.962   3.636  0.0411  1.4230  0.0972
  404SOL    HW1 3112   0.522   4.984   3.728  1.4341  4.3676 -0.3036
  404SOL    HW2 3113   0.603   4.893   3.638 -0.8451  0.5388  1.2616
  405SOL     OW 3114   4.889   3.626   2.884 -0.0813  0.4859  0.0779
  405SOL    HW1 3115   4.920   3.659   2.968  1.8482  0.6693 -0.6413
  405SOL    HW2 3116   4.896   3.531   2.892 -3.0360  0.2822  1.2039
  406SOL     OW 3117   3.257   1.380   3.248 -0.1831  0.2950 -0.8383
  406SOL    HW1 3118   3.202   1.447   3.289 -1.1763 -1.1266  0.2602
  406SOL    HW2 3119   3.337   1.378   3.301 -0.2487  0.4501 -0.7351
  407SOL     OW 3120   5.963   1.449   0.046  0.2974  0.4713  0.2054
  407SOL    HW1 3121   6.022   1.427  -0.026  1.3767  2.1910  0.5015
  407SOL    HW2 3122   5.875   1.430   0.012  0.9663 -2.5307 -0.1126
  408SOL     OW 3123   1.575   4.152   4.069  0.7152  0.0707 -0.7562
  408SOL    HW1 3124   1.542   4.103   3.994  1.9830 -0.3098 -1.0802
  408SOL    HW2 3125   1.505   4.214   4.089 -1.4117 -2.4221  0.2543
  409SOL     OW 3126   1.535   6.177   1.158 -0.3744  0.3117 -0.6423
  409SOL    HW1 3127   1.518   6.096   1.205  0.4553  0.6775  0.3209
  409SOL    HW2 3128   1.455   6.229   1.169 -0.4018  0.1612 -0.1070
  410SOL     OW 3129   2.224   5.105   3.837 -0.3087  0.3019 -0.6938
  410SOL    HW1 3130   2.264   5.106   3.750 -0.3678 -1.1413 -0.7692
  410SOL    HW2 3131   2.297   5.101   3.898 -0.2808  0.5966 -0.7083
  411SOL     OW 3132   2.716   0.733   2.704  0.1224 -0.0831 -0.4647
  411SOL    HW1 3133   2.780   0.785   2.753 -0.9322  2.1737 -1.3692
  411SOL    HW2 3134   2.769   0.668   2.658  1.2780 -1.5100  2.5862
  412SOL     OW 3135   5.308   4.858   4.484  0.0189 -0.5096 -0.0763
  412SOL    HW1 3136   5.263   4.894   4.408 -1.7815 -0.2266  1.0709
  412SOL    HW2 3137   5.242   4.856   4.553  1.4755 -1.1546  1.3786
  413SOL     OW 3138   5.897   2.387   2.837 -0.0126 -0.7900  0.4695
  413SOL    HW1 3139   5.962   2.400   2.906 -0.8737  0.7859  1.0407
  413SOL    HW2 3140   5.860   2.300   2.856  1.4273 -1.4140  0.5286
  414SOL     OW 3141   1.089   1.772   1.932 -0.6842  0.3229 -0.0313
  414SOL    HW1 3142   1.023   1.775   1.863 -0.6445  2.1609 -0.0142
  414SOL    HW2 3143   1.104   1.863   1.957 -3.1232 -0.2330  4.7057
  415SOL     OW 3144   3.335   2.113   0.649 -0.0238  0.1895  0.5132
  415SOL    HW1 3145   3.349   2.027   0.610 -1.4739 -0.7040  1.8220
  415SOL    HW2 3146   3.419   2.158   0.638  0.6785 -1.2615 -0.4848
  416SOL     OW 3147   5.383   6.138   2.588 -0.0453 -0.2773  0.2581
  416SOL    HW1 3148   5.325   6.160   2.516 -0.2671  1.2443  0.8669
  416SOL    HW2 3149   5.363   6.203   2.656  3.4417  1.3855 -0.0845
  417SOL     OW 3150   0.915   4.184   1.500  0.2591 -0.1024 -0.0718
  417SOL    HW1 3151   0.821   4.181   1.483  0.0647 -0.1210  0.9326
  417SOL    HW2 3152   0.926   4.261   1.557  0.5907 -1.0952  1.2589
  418SOL     OW 3153   1.458   0.428   1.555 -0.4658  0.5768  0.6605
  418SOL    HW1 3154   1.416   0.358   1.606 -0.2500 -0.6359 -0.7599
  418SOL    HW2 3155   1.498   0.383   1.481  0.7618  2.0769  0.3539
  419SOL     OW 3156   2.861   0.488   3.408 -0.7771 -0.2026  0.4771
  419SOL    HW1 3157   2.891   0.511   3.320 -0.2448 -1.3943  0.3283
  419SOL    HW2 3158   2.844   0.572   3.450  3.8423  0.7911  0.9540
  420SOL     OW 3159   5.247   2.899   4.359 -0.1577  0.6827  0.4815
  420SOL    HW1 3160   5.202   2.926   4.279  1.7885 -1.3791 -1.4606
  420SOL    HW2 3161   5.218   2.808   4.374  1.4021  0.1755  0.6075
  421SOL     OW 3162   3.931   3.950   0.561  0.4910 -0.4427  0.2808
  421SOL    HW1 3163   4.017   3.945   0.519 -0.6076  1.4224 -2.4560
  421SOL    HW2 3164   3.896   3.862   0.555  1.0506 -0.5920 -1.3561
  422SOL     OW 3165   5.217   4.587   0.116 -0.3029  0.6416  0.0951
  422SOL    HW1 3166   5.189   4.668   0.160 -1.1071  0.2433  0.3514
  422SOL    HW2 3167   5.183   4.517   0.172 -1.4113  0.1114 -1.1903
  423SOL     OW 3168   3.300   1.793   1.622 -0.0173  0.1961  0.3952
  423SOL    HW1 3169   3.331   1.733   1.554 -0.5646 -0.1524  0.4446
  423SOL    HW2 3170   3.380   1.833   1.658  0.3053  0.0149 -0.1103
  424SOL     OW 3171   2.044   3.395   4.374  0.2192 -0.0026 -0.4689
  424SOL    HW1 3172   2.100   3.388   4.296  1.1256 -1.8070  0.2802
  424SOL    HW2 3173   2.018   3.305   4.393  0.9022  0.2393  1.9354
  425SOL     OW 3174   3.959   1.174   3.562 -0.1495  0.1983 -0.3025
  425SOL    HW1 3175   4.006   1.090   3.565 -0.5658 -0.0414 -0.4498
  425SOL    HW2 3176   3.871   1.153   3.594  0.0691  0.7969  0.7356
  426SOL     OW 3177   5.071   2.835   3.428 -0.2252 -0.4765 -0.0297
  426SOL    HW1 3178   5.031   2.917   3.397 -1.4048 -0.1741  2.1319
  426SOL    HW2 3179   5.136   2.862   3.492  0.6762 -1.1736 -0.6292
  427SOL     OW 3180   0.271   2.021   2.484 -0.0287 -0.4222  0.1528
  427SOL    HW1 3181   0.241   1.937   2.518  1.5401 -1.4428 -0.8350
  427SOL    HW2 3182   0.278   2.007   2.390  0.4866  0.7453  0.0036
  428SOL     OW 3183   0.025   0.755   1.825  0.5128  0.0090  0.4957
  428SOL    HW1 3184  -0.050   0.771   1.882 -1.0619  2.7028 -2.0082
  428SOL    HW2 3185   0.027   0.660   1.813 -0.2750 -0.4572  3.3702
  429SOL     OW 3186   0.656   1.326   1.543  0.0322 -0.2147 -0.1827
  429SOL    HW1 3187   0.716   1.386   1.499 -1.6067  0.3782 -1.7127
  429SOL    HW2 3188   0.694   1.239   1.530 -1.1159 -0.2798 -4.2551
  430SOL     OW 3189   2.570   2.393   3.929  0.0722  0.2580 -0.0161
  430SOL    HW1 3190   2.551   2.333   4.002  1.9248  1.2995  1.4178
  430SOL    HW2 3191   2.665   2.389   3.919 -0.0979  0.4457 -2.1740
  431SOL     OW 3192   0.600   5.398   0.534 -0.5180 -0.3052  0.1116
  431SOL    HW1 3193   0.587   5.340   0.609 -1.1982 -0.5332 -0.1715
  431SOL    HW2 3194   0.514   5.400   0.490  0.6744 -2.9651 -2.6501
  432SOL     OW 3195   3.364   2.722   4.439 -0.1522 -0.7954  0.2913
  432SOL    HW1 3196   3.408   2.743   4.521 -1.5761 -1.3549  1.2392
  432SOL    HW2 3197   3.418   2.654   4.400  0.1604 -1.0455  1.1381
  433SOL     OW 3198   4.129   0.952   3.517 -0.0059  0.1614  0.3486
  433SOL    HW1 3199   4.099   0.907   3.438  1.4298  0.6946 -0.5257
  433SOL    HW2 3200   4.218   0.981   3.497 -0.0418  1.3581  1.7330
  434SOL     OW 3201   1.558   0.328   1.325  0.1273  0.2319 -0.1034
  434SOL    HW1 3202   1.615   0.257   1.295  0.0937 -0.3607  1.1496
  434SOL    HW2 3203   1.507   0.352   1.248  1.4127  0.1487 -1.0267
  435SOL     OW 3204   0.875   1.685   3.758  0.1333 -0.0989 -0.3201
  435SOL    HW1 3205   0.792   1.725   3.782  0.1336  0.1540 -0.7322
  435SOL    HW2 3206   0.867   1.594   3.787 -0.5260 -0.2328 -0.8929
  436SOL     OW 3207   5.362   4.688   0.333  0.4367  0.6261  0.0218
  436SOL    HW1 3208   5.357   4.622   0.402 -0.0647 -0.5295 -1.0675
  436SOL    HW2 3209   5.424   4.651   0.270 -0.8777  0.5255 -1.2586
  437SOL     OW 3210   6.104   5.825   3.873 -0.2999 -0.3063 -0.0345
  437SOL    HW1 3211   6.021   5.796   3.834 -0.2275  0.1304 -0.5292
  437SOL    HW2 3212   6.153   5.744   3.888 -1.1057 -0.6289  0.9588
  438SOL     OW 3213   4.163   2.046   4.188 -0.2249  0.5800 -1.2618
  438SOL    HW1 3214   4.098   2.112   4.165  0.2156  2.7465  2.8277
  438SOL    HW2 3215   4.113   1.975   4.229 -0.2313  1.4165  0.2308
  439SOL     OW 3216   1.941   0.941   1.333  0.3313 -0.1585  0.0969
  439SOL    HW1 3217   1.919   0.931   1.240 -1.0419  2.4101  0.0479
  439SOL    HW2 3218   1.882   0.880   1.378  2.2928 -2.8248 -0.7224
  440SOL     OW 3219   3.610   1.316   0.018  0.1903 -0.1485  0.6227
  440SOL    HW1 3220   3.583   1.225   0.008 -0.8395 -0.0743  2.4152
  440SOL    HW2 3221   3.593   1.337   0.110  1.8873  1.3867  0.6421
  441SOL     OW 3222   1.793   5.906   1.529  0.3267 -0.2853  0.0749
  441SOL    HW1 3223   1.887   5.895   1.538  0.3704 -2.0176 -1.7238
  441SOL    HW2 3224   1.772   5.984   1.581  2.6794 -0.0179  0.7197
  442SOL     OW 3225   1.235   2.399   3.473 -0.3482  0.3640 -0.0467
  442SOL    HW1 3226   1.229   2.483   3.519  1.5507  1.1414 -1.0925
  442SOL    HW2 3227   1.206   2.418   3.384 -0.7719 -0.3113 -0.0583
  443SOL     OW 3228   3.911   2.125   4.165  0.1407  0.1382 -0.3524
  443SOL    HW1 3229   3.896   2.107   4.258  0.1939 -0.0650 -0.3825
  443SOL    HW2 3230   3.834   2.088   4.121 -1.2202  2.5864 -0.1642
  444SOL     OW 3231   4.925   5.125   0.294 -0.3611  0.3263  0.0834
  444SOL    HW1 3232   4.831   5.139   0.301 -0.4193  0.0089 -0.0219
  444SOL    HW2 3233   4.934   5.030   0.280  0.0745  0.0385  2.0222
  445SOL     OW 3234   2.528   0.871   4.526 -0.3256 -0.0514 -0.4210
  445SOL    HW1 3235   2.490   0.899   4.443 -0.9788  0.6297  0.0894
  445SOL    HW2 3236   2.620   0.897   4.521 -0.2239 -0.5215 -1.1454
  446SOL     OW 3237   1.301   1.437   3.417 -0.3637 -0.0877 -0.9510
  446SOL    HW1 3238   1.269   1.454   3.506  1.0958 -0.9330 -0.2232
  446SOL    HW2 3239   1.233   1.472   3.360 -1.5925  0.0068  0.5001
  447SOL     OW 3240   6.174   0.959   2.541  0.0951 -0.2816 -0.5790
  447SOL    HW1 3241   6.162   0.974   2.447 -2.5638 -0.6720 -0.4042
  447SOL    HW2 3242   6.170   1.046   2.580 -0.8213 -0.2547 -0.7020
  448SOL     OW 3243   5.224   0.947   1.507  0.2285  0.1521 -0.1763
  448SOL    HW1 3244   5.131   0.944   1.482  0.4042  1.0349 -0.9690
  448SOL    HW2 3245   5.223   0.986   1.595 -0.1604 -0.1080 -0.0585
  449SOL     OW 3246   1.470   5.106   0.772  0.6356  0.4170  0.5814
  449SOL    HW1 3247   1.523   5.168   0.821 -0.1812  0.9066  0.8692
  449SOL    HW2 3248   1.429   5.051   0.840  0.9323 -0.0827  0.3565
  450SOL     OW 3249   5.077   2.661   0.068  0.0989 -0.2789 -0.1058
  450SOL    HW1 3250   5.025   2.689   0.144 -1.9662  0.7395 -1.7880
  450SOL    HW2 3251   5.033   2.583   0.036 -1.1535  1.1407 -2.1357
  451SOL     OW 3252   5.877   5.033   0.466 -0.2154  0.1571  0.3299
  451SOL    HW1 3253   5.872   5.111   0.411 -0.3382  0.6546  1.0441
  451SOL    HW2 3254   5.956   4.987   0.436  0.0191  0.7042  0.1096
  452SOL     OW 3255   0.615   0.622   1.119  0.1622  0.4166  0.2261
  452SOL    HW1 3256   0.654   0.586   1.198  1.0441  0.7485 -0.0481
  452SOL    HW2 3257   0.669   0.589   1.047  1.1972  2.4781 -0.0197
  453SOL     OW 3258   5.752   1.372   3.114  0.2840  0.1313  0.6536
  453SOL    HW1 3259   5.814   1.396   3.183 -0.3214  0.1851  1.1978
  453SOL    HW2 3260   5.681   1.328   3.161 -0.8996  1.5520  0.2946
  454SOL     OW 3261   4.076   2.393   1.458  0.1797 -0.2338 -0.8249
  454SOL    HW1 3262   4.172   2.388   1.468 -0.0019 -2.7418  0.6137
  454SOL    HW2 3263   4.051   2.468   1.513  1.1894 -0.5999  0.1883
  455SOL     OW 3264   3.553   5.341   0.636 -0.3370  0.1176 -0.1963
  455SOL    HW1 3265   3.572   5.435   0.634  0.6022 -0.0001  1.3329
  455SOL    HW2 3266   3.632   5.301   0.673 -1.4067 -1.0548  0.9462
  456SOL     OW 3267   6.034   6.076   1.361 -0.1710  0.1676 -0.1743
  456SOL    HW1 3268   6.104   6.140   1.346  1.7723 -1.4995  1.1214
  456SOL    HW2 3269   6.008   6.090   1.453  1.5985 -1.9563  0.7570
  457SOL     OW 3270   2.210   0.933   1.459 -0.5017 -0.6504 -0.1636
  457SOL    HW1 3271   2.131   0.933   1.405  0.4404  0.7498 -1.6473
  457SOL    HW2 3272   2.181   0.971   1.543 -1.0660  1.8078 -1.3597
  458SOL     OW 3273   6.175   5.851   2.926 -0.1478 -0.2078  0.1228
  458SOL    HW1 3274   6.097   5.888   2.885  0.3484  0.9910  0.2462
  458SOL    HW2 3275   6.226   5.815   2.853 -0.5528 -0.5181 -0.0112
  459SOL     OW 3276   3.498   2.217   3.884  0.0960 -0.1818  0.5099
  459SOL    HW1 3277   3.532   2.236   3.972 -1.0615  2.4666  0.4663
  459SOL    HW2 3278   3.403   2.221   3.894 -0.1565 -2.1666 -0.4650
  460SOL     OW 3279   0.207   1.671   4.450  0.2919 -0.0836 -0.1815
  460SOL    HW1 3280   0.200   1.692   4.357  0.5157  0.3482 -0.1058
  460SOL    HW2 3281   0.299   1.649   4.463  0.6728  1.5626  0.2590
  461SOL     OW 3282   5.381   6.225   1.084  0.1851 -0.3544 -0.8465
  461SOL    HW1 3283   5.393   6.299   1.144  1.2551 -0.2247 -1.1977
  461SOL    HW2 3284   5.330   6.261   1.012 -0.7001 -0.3870 -0.2478
  462SOL     OW 3285   4.192   5.540   2.599  0.4896 -0.4713  0.2145
  462SOL    HW1 3286   4.185   5.493   2.515 -1.2355  1.0448 -0.5461
  462SOL    HW2 3287   4.142   5.486   2.661 -0.3707 -0.3329 -0.3422
  463SOL     OW 3288   3.157   6.239   0.175  0.0471 -0.1312 -0.1851
  463SOL    HW1 3289   3.130   6.271   0.261 -0.7388 -0.3234 -0.3580
  463SOL    HW2 3290   3.200   6.155   0.193  1.4252  0.6129  0.1862
  464SOL     OW 3291   4.458   1.688   1.655 -0.0056 -0.4589  0.5730
  464SOL    HW1 3292   4.522   1.680   1.584  0.9447  1.3419  1.1488
  464SOL    HW2 3293   4.502   1.647   1.730  0.1670  0.0896  0.7777
  465SOL     OW 3294   6.177   4.149   1.045 -0.5489 -0.0974  0.3261
  465SOL    HW1 3295   6.208   4.108   1.126 -1.1904 -1.4086 -0.0689
  465SOL    HW2 3296   6.256   4.158   0.991 -0.0625  1.0643  1.1832
  466SOL     OW 3297   1.678   5.944   2.257 -0.1306 -0.6821 -1.0757
  466SOL    HW1 3298   1.739   6.001   2.304 -2.3049  1.3077 -0.5339
  466SOL    HW2 3299   1.681   5.975   2.166 -0.6376 -0.3231 -0.9682
  467SOL     OW 3300   4.582   2.435   2.494  0.8897  0.3947 -0.1685
  467SOL    HW1 3301   4.669   2.405   2.467  0.1632 -0.4662 -1.6810
  467SOL    HW2 3302   4.547   2.480   2.417 -1.2232 -2.0575 -0.7871
  468SOL     OW 3303   6.148   1.613   2.416  0.6267 -0.6870  0.2352
  468SOL    HW1 3304   6.108   1.555   2.482 -2.7638  2.3631  1.2069
  468SOL    HW2 3305   6.234   1.635   2.453 -0.0587 -1.2221  2.3063
  469SOL     OW 3306   0.784   4.122   2.535 -0.3770 -0.1051  0.6596
  469SOL    HW1 3307   0.733   4.051   2.496  1.0120  0.4554 -2.4341
  469SOL    HW2 3308   0.718   4.180   2.574 -2.0763 -0.0728 -2.0336
  470SOL     OW 3309   3.883   0.265   1.608  0.6093 -0.0262  0.3098
  470SOL    HW1 3310   3.927   0.204   1.667  0.7579  0.4191  0.6713
  470SOL    HW2 3311   3.821   0.212   1.559  1.7694 -0.7341 -0.4454
  471SOL     OW 3312   1.950   1.675   1.915  0.0338 -0.1998  0.3176
  471SOL    HW1 3313   1.915   1.643   1.832  1.7849 -1.2959 -0.0622
  471SOL    HW2 3314   1.888   1.642   1.981 -0.6773 -0.4400 -0.4513
  472SOL     OW 3315   2.037   3.022   1.287 -0.2939  0.4269 -0.6227
  472SOL    HW1 3316   2.044   3.061   1.374  1.8296 -1.2468  0.0187
  472SOL    HW2 3317   2.025   2.929   1.302  0.5007  0.0462 -2.1210
  473SOL     OW 3318   1.572   1.336   3.397 -0.1272 -0.5355 -1.0007
  473SOL    HW1 3319   1.594   1.296   3.313 -1.4695 -0.6126 -1.3375
  473SOL    HW2 3320   1.481   1.365   3.387  0.3923  1.4923 -0.3564
  474SOL     OW 3321   3.547   2.753   0.596  0.5427 -0.3809 -0.1527
  474SOL    HW1 3322   3.590   2.708   0.668  0.2622 -1.0821 -0.4083
  474SOL    HW2 3323   3.462   2.780   0.632  0.8845  0.3436  0.1300
  475SOL     OW 3324   0.799   6.124   0.407 -0.2333 -0.1868 -0.4372
  475SOL    HW1 3325   0.831   6.188   0.344 -0.0216 -0.6398 -0.7985
  475SOL    HW2 3326   0.872   6.111   0.468 -0.6695  0.7489  0.3121
  476SOL     OW 3327   4.802   5.025   3.624 -0.6134  0.2999 -0.0216
  476SOL    HW1 3328   4.868   5.088   3.595  0.4027 -1.0751 -0.8383
  476SOL    HW2 3329   4.823   5.008   3.715  2.4351 -2.6497 -1.0754
  477SOL     OW 3330   1.227   4.317   4.408  0.3469  0.0067  0.0928
  477SOL    HW1 3331   1.141   4.358   4.423  0.4275  0.2106 -0.0070
  477SOL    HW2 3332   1.236   4.255   4.481 -1.9362 -3.4675 -2.2418
  478SOL     OW 3333   2.999   5.494   3.965 -0.0231  0.5932  0.8327
  478SOL    HW1 3334   2.976   5.477   3.873  1.7082 -0.0542  0.4862
  478SOL    HW2 3335   2.926   5.547   3.998 -1.1904 -0.0382 -0.6080
  479SOL     OW 3336   6.352   0.637   3.772  0.0111  0.0778 -0.5954
  479SOL    HW1 3337   6.341   0.651   3.866 -4.5148  0.1013 -0.9327
  479SOL    HW2 3338   6.311   0.552   3.755  0.7272  0.0747 -2.5817
  480SOL     OW 3339   0.276   5.349   0.024 -0.8882 -0.0772  0.4479
  480SOL    HW1 3340   0.355   5.332   0.077 -0.7988  0.2509  0.4225
  480SOL    HW2 3341   0.223   5.270   0.035 -1.2873  0.3409  1.7636
  481SOL     OW 3342   0.602   4.295   0.768 -0.8518 -0.0885  0.1059
  481SOL    HW1 3343   0.540   4.293   0.840 -0.5774  1.6572  0.4278
  481SOL    HW2 3344   0.687   4.278   0.809 -0.8669 -0.5944 -0.0564
  482SOL     OW 3345   4.792   3.116   2.673  0.0145 -0.8155 -0.1015
  482SOL    HW1 3346   4.740   3.196   2.664  0.7533 -0.2942  0.2001
  482SOL    HW2 3347   4.749   3.067   2.743  0.4151  0.0096  0.7377
  483SOL     OW 3348   0.609   4.131   0.409  0.3301 -0.4702  0.3929
  483SOL    HW1 3349   0.619   4.149   0.502  1.8460  1.3133 -0.0428
  483SOL    HW2 3350   0.665   4.056   0.392  1.8087  0.5437  0.5822
  484SOL     OW 3351   3.997   1.063   2.241 -0.5030 -0.0377 -0.1677
  484SOL    HW1 3352   4.090   1.039   2.243 -0.5561 -0.2081  0.6250
  484SOL    HW2 3353   3.972   1.053   2.149  0.0056 -0.9962 -0.2230
  485SOL     OW 3354   5.997   5.675   3.082  0.2382 -0.4508  0.0370
  485SOL    HW1 3355   5.979   5.594   3.034  0.2657 -1.4120  1.5929
  485SOL    HW2 3356   6.082   5.704   3.049  0.0825 -0.8695 -0.7624
  486SOL     OW 3357   5.768   2.759   0.111 -0.2997 -0.0640 -0.0201
  486SOL    HW1 3358   5.693   2.722   0.066  0.9233 -0.8158 -1.5357
  486SOL    HW2 3359   5.730   2.810   0.183 -2.1648 -1.7541  0.2864
  487SOL     OW 3360   4.175   4.410   3.173 -0.2058 -0.1153  0.2891
  487SOL    HW1 3361   4.144   4.500   3.163 -0.0823 -0.1429 -0.3977
  487SOL    HW2 3362   4.190   4.380   3.084  0.2716 -0.6365  0.5387
  488SOL     OW 3363   4.658   5.901   4.555  0.2872 -0.7527 -0.2553
  488SOL    HW1 3364   4.675   5.847   4.632  1.5565 -0.6816 -0.4667
  488SOL    HW2 3365   4.738   5.952   4.543 -0.2435 -0.0903 -1.0796
  489SOL     OW 3366   2.375   2.107   2.292  0.0244 -0.1773  0.4348
  489SOL    HW1 3367   2.462   2.090   2.327  0.4890  0.2799 -0.4784
  489SOL    HW2 3368   2.336   2.169   2.354  0.9047  0.7627  0.0696
  490SOL     OW 3369   1.783   1.489   2.513  0.2427 -0.3134 -0.1049
  490SOL    HW1 3370   1.860   1.434   2.496 -0.2996 -1.2589  0.4409
  490SOL    HW2 3371   1.809   1.576   2.482  1.8868 -0.3922  0.9199
  491SOL     OW 3372   6.354   0.821   0.030 -0.5528 -0.2068 -0.7705
  491SOL    HW1 3373   6.411   0.893   0.002 -1.1112  0.6334  0.2134
  491SOL    HW2 3374   6.415   0.752   0.057 -0.0070 -0.2722 -2.0518
  492SOL     OW 3375   5.834   0.270   0.503  0.3722 -0.9642 -0.2881
  492SOL    HW1 3376   5.843   0.277   0.408  2.9985 -0.7980 -0.1105
  492SOL    HW2 3377   5.838   0.176   0.521 -0.6651 -1.0346 -0.3361
  493SOL     OW 3378   5.935   5.041   2.431 -0.2261  0.7539 -0.4716
  493SOL    HW1 3379   6.002   5.088   2.380  2.3962 -0.4559  1.6510
  493SOL    HW2 3380   5.971   5.036   2.519 -1.5804 -2.9297  0.0182
  494SOL     OW 3381   5.605   6.394   2.757  0.5552 -0.1293 -0.9115
  494SOL    HW1 3382   5.515   6.378   2.787  0.5879 -0.7254 -1.1205
  494SOL    HW2 3383   5.598   6.473   2.703  0.2947  0.2802 -0.2999
  495SOL     OW 3384   2.714   1.484   3.726 -0.1313 -0.3590  0.2417
  495SOL    HW1 3385   2.636   1.480   3.780 -0.8516  0.0739 -0.7349
  495SOL    HW2 3386   2.705   1.565   3.676  0.8394 -0.4084 -0.0413
  496SOL     OW 3387   3.153   0.937   1.277  0.3602 -0.2011  0.0494
  496SOL    HW1 3388   3.136   1.029   1.256  2.1239 -0.2051 -1.7042
  496SOL    HW2 3389   3.078   0.910   1.330 -1.4329  1.5599 -1.4395
  497SOL     OW 3390   4.989   1.388   2.327  0.1798 -0.4874  1.2194
  497SOL    HW1 3391   5.018   1.474   2.356 -1.7538 -0.0419  2.0036
  497SOL    HW2 3392   5.001   1.389   2.232 -1.3083  1.2836  0.9971
  498SOL     OW 3393   3.629   0.078   1.233 -0.5520  0.9653  0.0789
  498SOL    HW1 3394   3.571   0.094   1.159  0.7105 -0.9253 -1.4371
  498SOL    HW2 3395   3.717   0.077   1.195  0.3472  2.0025  1.9926
  499SOL     OW 3396   2.656   0.596   4.513 -0.0612 -0.1454  0.2357
  499SOL    HW1 3397   2.586   0.613   4.575  0.1732 -0.6027  0.6335
  499SOL    HW2 3398   2.617   0.533   4.451  0.0524 -0.5467  0.5666
  500SOL     OW 3399   4.029   5.289   2.750 -0.2919 -0.1867 -0.0094
  500SOL    HW1 3400   4.096   5.224   2.731 -0.4237 -0.4745  0.4816
  500SOL    HW2 3401   3.959   5.271   2.687 -0.1343 -0.2313 -0.1704
  501SOL     OW 3402   0.297   0.618   1.942  0.2973  0.0835 -0.0827
  501SOL    HW1 3403   0.308   0.546   2.004  0.9445 -0.6653 -1.0565
  501SOL    HW2 3404   0.204   0.643   1.951 -0.3861 -1.9817 -0.9268
  502SOL     OW 3405   6.022   0.047   0.878  0.4308  0.0099 -0.5552
  502SOL    HW1 3406   6.048   0.126   0.831 -0.5193  0.2627 -0.6639
  502SOL    HW2 3407   6.099  -0.011   0.872  0.7062  0.4605 -1.4745
  503SOL     OW 3408   4.569   5.365   0.978  0.4693  0.2149 -0.1249
  503SOL    HW1 3409   4.661   5.393   0.981  0.5375 -0.0019  2.5813
  503SOL    HW2 3410   4.527   5.414   1.048 -1.4735  0.1892 -1.2191
  504SOL     OW 3411   4.367   1.196   3.986 -0.0457  0.1821 -0.0894
  504SOL    HW1 3412   4.309   1.120   3.981 -1.9594  1.5534  0.4079
  504SOL    HW2 3413   4.410   1.187   4.071 -0.4913 -0.1898  0.1011
  505SOL     OW 3414   2.082   0.524   2.659 -0.0257  0.0909  0.0186
  505SOL    HW1 3415   2.174   0.501   2.648  0.0277  0.6176 -0.7564
  505SOL    HW2 3416   2.067   0.593   2.594 -0.4003  1.5932  1.6088
  506SOL     OW 3417   1.658   6.217   4.552 -0.6156  0.4929 -0.3511
  506SOL    HW1 3418   1.714   6.276   4.603  1.8532  0.4064 -2.7517
  506SOL    HW2 3419   1.654   6.137   4.603  1.3862  0.5645  0.0031
  507SOL     OW 3420   3.851   4.531   4.141 -0.2621  0.2639 -0.3840
  507SOL    HW1 3421   3.756   4.522   4.140 -0.2880  0.5015 -0.1108
  507SOL    HW2 3422   3.880   4.493   4.057 -0.5612 -0.1651 -0.2965
  508SOL     OW 3423   5.916   2.453   4.040 -0.6347  0.3153 -0.2530
  508SOL    HW1 3424   5.956   2.524   4.091  0.4897 -0.9244  0.6588
  508SOL    HW2 3425   5.893   2.494   3.957 -1.1248  2.0325  0.6656
  509SOL     OW 3426   0.431   5.725   3.838  0.7903  0.1320  0.0248
  509SOL    HW1 3427   0.502   5.784   3.811  1.8352 -0.6077  1.0512
  509SOL    HW2 3428   0.434   5.726   3.933 -0.6074  0.0877  0.0778
  510SOL     OW 3429   4.913   0.143   2.713 -0.0097 -0.3088  0.3977
  510SOL    HW1 3430   4.963   0.221   2.735 -1.0148 -0.0254  1.8348
  510SOL    HW2 3431   4.858   0.170   2.639 -0.6790  0.5208  1.1687
  511SOL     OW 3432   5.666   1.824   3.413 -0.6980 -0.4292 -0.4586
  511SOL    HW1 3433   5.631   1.878   3.342 -0.5948  0.9175  0.4830
  511SOL    HW2 3434   5.588   1.796   3.462 -0.6073  1.4485  0.8437
  512SOL     OW 3435   0.493   0.131   0.157 -0.1189  0.3740 -0.5082
  512SOL    HW1 3436   0.477   0.211   0.208 -1.4573 -0.1966  0.0091
  512SOL    HW2 3437   0.423   0.130   0.091  0.1596 -0.1351 -0.8008
  513SOL     OW 3438   2.892   1.235   1.877 -0.2593  0.2080 -0.0374
  513SOL    HW1 3439   2.809   1.272   1.909 -1.5741 -2.5643  0.0850
  513SOL    HW2 3440   2.888   1.248   1.782 -0.0456  1.4927  0.1073
  514SOL     OW 3441   1.191   5.003   0.660 -0.3470 -0.1335  0.4866
  514SOL    HW1 3442   1.235   4.958   0.588  1.1016  2.8310 -0.6518
  514SOL    HW2 3443   1.262   5.042   0.711 -1.4804  1.2942  1.0542
  515SOL     OW 3444   3.189   0.604   3.945 -0.5064 -0.0000  0.1568
  515SOL    HW1 3445   3.160   0.516   3.923 -2.9584  0.7478  0.0547
  515SOL    HW2 3446   3.173   0.656   3.866 -0.5459  0.8413  0.7001
  516SOL     OW 3447   3.741   5.244   0.369 -0.2356  0.0309 -0.2434
  516SOL    HW1 3448   3.717   5.293   0.448 -0.4536  0.4977 -0.5957
  516SOL    HW2 3449   3.775   5.160   0.402  1.6563  1.0104  0.4565
  517SOL     OW 3450   0.888   4.427   3.576 -0.2115  0.1155 -0.2237
  517SOL    HW1 3451   0.931   4.397   3.496  0.3033 -0.9801  0.4458
  517SOL    HW2 3452   0.958   4.467   3.627 -0.5148  0.6939 -0.2517
  518SOL     OW 3453   2.184   3.921   4.188 -0.3210 -0.5203 -0.0241
  518SOL    HW1 3454   2.276   3.916   4.165 -0.5208  0.5059 -1.1183
  518SOL    HW2 3455   2.180   3.891   4.279  1.4394  1.6863  0.8742
  519SOL     OW 3456   6.302   1.072   0.646  0.0720 -0.1134  0.5423
  519SOL    HW1 3457   6.310   1.096   0.738  2.0228  1.6976 -0.0095
  519SOL    HW2 3458   6.373   1.009   0.632  0.9911  1.0132 -0.0774
  520SOL     OW 3459   1.602   6.174   4.151  0.1192 -0.1387 -0.8871
  520SOL    HW1 3460   1.643   6.088   4.140 -0.0644 -0.0928 -2.1252
  520SOL    HW2 3461   1.653   6.218   4.219  1.8581 -0.2275 -2.0944
  521SOL     OW 3462   2.007   4.121   0.217 -0.5483  0.8154 -0.4131
  521SOL    HW1 3463   2.077   4.104   0.280 -0.1559 -0.9270 -1.2457
  521SOL    HW2 3464   2.050   4.170   0.147 -0.9263  2.5241  0.4968
  522SOL     OW 3465   5.028   0.302   3.307  0.9765  0.1471  0.0471
  522SOL    HW1 3466   4.935   0.292   3.326  0.8223  1.3776 -0.0136
  522SOL    HW2 3467   5.055   0.216   3.274 -0.4544  0.1763 -1.2933
  523SOL     OW 3468   3.872   1.474   1.702  0.0938  0.2369 -0.3318
  523SOL    HW1 3469   3.796   1.532   1.697  0.2686  0.3847 -1.3308
  523SOL    HW2 3470   3.834   1.386   1.697 -0.1418  0.2415  0.8724
  524SOL     OW 3471   0.363   0.900   4.473  0.0792  0.1602  0.7416
  524SOL    HW1 3472   0.366   0.911   4.568 -3.4623  0.0595  0.9832
  524SOL    HW2 3473   0.339   0.986   4.440 -2.2844 -0.6062  0.3233
  525SOL     OW 3474   1.029   4.219   2.895  0.4096 -0.1021  0.2117
  525SOL    HW1 3475   1.076   4.248   2.817 -1.2107  2.8595  0.1617
  525SOL    HW2 3476   1.097   4.207   2.961  1.6070 -0.5009 -1.0569
  526SOL     OW 3477   1.310   1.903   0.821  0.5197 -0.0741 -0.4788
  526SOL    HW1 3478   1.285   1.866   0.906  2.2051  0.1828  0.1618
  526SOL    HW2 3479   1.405   1.898   0.819  0.4934 -1.1105 -2.8569
  527SOL     OW 3480   1.688   5.582   3.646  0.1390  0.1591  0.0219
  527SOL    HW1 3481   1.655   5.559   3.559  0.0241  2.0923 -0.4954
  527SOL    HW2 3482   1.737   5.505   3.674 -1.8731 -1.4684 -0.6715
  528SOL     OW 3483   4.122   0.185   2.947  0.0630 -0.1114  0.2141
  528SOL    HW1 3484   4.129   0.176   2.852 -0.8291  0.8678  0.0373
  528SOL    HW2 3485   4.036   0.149   2.968 -0.2474  0.7750  0.4876
  529SOL     OW 3486   0.549   5.543   1.163  0.1330  0.2336 -0.4742
  529SOL    HW1 3487   0.629   5.595   1.168 -0.4326  1.0693  0.4225
  529SOL    HW2 3488   0.489   5.596   1.109  0.9083 -1.4664 -3.1989
  530SOL     OW 3489   4.765   1.176   3.307 -0.2943 -0.1935  0.7864
  530SOL    HW1 3490   4.712   1.108   3.265  0.0329 -0.0077  0.0715
  530SOL    HW2 3491   4.855   1.150   3.289 -0.1567  0.1228  1.0173
  531SOL     OW 3492   3.015   5.257   4.318 -0.1794 -0.5009 -0.0915
  531SOL    HW1 3493   3.107   5.233   4.327 -0.2723 -0.2386  2.1696
  531SOL    HW2 3494   2.967   5.177   4.342 -0.5879 -0.8278 -1.8610
  532SOL     OW 3495   4.035   6.395   3.441 -0.2938  0.2284  0.2756
  532SOL    HW1 3496   4.106   6.459   3.442 -0.2475  0.1765  0.9382
  532SOL    HW2 3497   4.062   6.329   3.505  0.2891 -1.1620 -1.3565
  533SOL     OW 3498   3.566   2.273   0.564  0.1966 -0.0137 -0.1001
  533SOL    HW1 3499   3.527   2.334   0.502 -1.8308 -0.3363  0.7911
  533SOL    HW2 3500   3.608   2.207   0.509 -0.8392  0.1466 -1.1278
  534SOL     OW 3501   2.376   0.705   0.081 -0.4642  0.2669 -0.4395
  534SOL    HW1 3502   2.453   0.743   0.040 -0.9380  0.7485 -0.8997
  534SOL    HW2 3503   2.348   0.769   0.146 -0.6451  0.2297 -0.4780
  535SOL     OW 3504   4.603   4.215   0.112 -0.0912  0.1478  0.2694
  535SOL    HW1 3505   4.666   4.180   0.175 -1.7108 -0.0823  1.8695
  535SOL    HW2 3506   4.644   4.294   0.079  1.2982 -0.3226  0.7783
  536SOL     OW 3507   0.109   0.905   2.657 -0.2823 -0.2090 -0.4254
  536SOL    HW1 3508   0.072   0.983   2.616  0.0503 -0.0758 -0.4752
  536SOL    HW2 3509   0.042   0.876   2.719 -0.8805 -0.5281 -1.2042
  537SOL     OW 3510   1.296   0.778   2.550  0.5492 -0.4515 -0.5024
  537SOL    HW1 3511   1.374   0.743   2.507  0.7372  0.4201 -0.8736
  537SOL    HW2 3512   1.291   0.869   2.522 -0.5824 -0.4839 -0.4489
  538SOL     OW 3513   2.795   0.262   1.259  0.1175  0.1710  0.2473
  538SOL    HW1 3514   2.745   0.289   1.181  1.1338  0.3257 -0.3683
  538SOL    HW2 3515   2.856   0.196   1.227  1.0257  0.7324  0.7595
  539SOL     OW 3516   1.727   2.828   4.059  0.6788 -0.0267 -0.7845
  539SOL    HW1 3517   1.708   2.845   3.967 -0.1477 -0.4510 -0.7002
  539SOL    HW2 3518   1.691   2.903   4.106 -1.4529 -1.1051 -0.5685
  540SOL     OW 3519   4.491   0.016   1.561 -0.0344  0.2388 -0.2280
  540SOL    HW1 3520   4.556   0.065   1.511 -1.1398  0.6372 -1.3364
  540SOL    HW2 3521   4.446  -0.037   1.496 -0.9921  0.1711  0.4715
  541SOL     OW 3522   0.693   6.155   2.507  0.3742  0.2534 -0.3558
  541SOL    HW1 3523   0.694   6.060   2.522  0.5470  0.0555 -1.5495
  541SOL    HW2 3524   0.640   6.189   2.579  0.1572 -0.7625 -0.0067
  542SOL     OW 3525   0.503   4.078   0.964 -0.0336  0.0968  0.3596
  542SOL    HW1 3526   0.420   4.091   0.917  0.9443  1.2048 -1.1248
  542SOL    HW2 3527   0.476   4.039   1.048 -2.1735  1.5894  0.4574
  543SOL     OW 3528   0.437   5.859   2.919 -0.2229 -0.1071 -0.2488
  543SOL    HW1 3529   0.492   5.805   2.975 -1.6719  0.6550  2.0347
  543SOL    HW2 3530   0.442   5.817   2.833  1.3828 -1.8527  0.6292
  544SOL     OW 3531   4.372   0.837   3.983 -0.1383 -0.4082  0.7179
  544SOL    HW1 3532   4.344   0.884   3.904 -1.4856 -1.0147  0.8106
  544SOL    HW2 3533   4.316   0.760   3.986 -1.3001  0.4195  3.1549
  545SOL     OW 3534   1.863   6.046   0.626  0.0992 -0.3495 -0.2275
  545SOL    HW1 3535   1.890   5.967   0.672 -0.8007 -0.2496  0.5165
  545SOL    HW2 3536   1.921   6.052   0.550  0.4090 -1.5199 -0.0908
  546SOL     OW 3537   5.613   2.254   2.706 -0.4456  0.0274 -0.2988
  546SOL    HW1 3538   5.574   2.271   2.792  1.4904  2.3035  0.2190
  546SOL    HW2 3539   5.644   2.164   2.712 -1.6283 -0.3475  0.8364
  547SOL     OW 3540   5.687   4.047   1.125  0.0559 -0.3292 -0.4832
  547SOL    HW1 3541   5.777   4.043   1.093 -0.0559 -0.4852 -0.7737
  547SOL    HW2 3542   5.666   4.141   1.123 -1.2008 -0.5296 -4.3469
  548SOL     OW 3543   5.193   5.004   4.262 -0.1277  0.0689  0.2319
  548SOL    HW1 3544   5.277   5.031   4.224 -0.8507  1.1572 -0.6664
  548SOL    HW2 3545   5.129   5.063   4.223 -1.0365  0.8363  2.7071
  549SOL     OW 3546   6.061   5.372   4.022 -0.2390  0.2799 -0.1607
  549SOL    HW1 3547   5.991   5.311   3.995 -0.3966  0.5822 -0.4385
  549SOL    HW2 3548   6.025   5.417   4.099 -0.1787  0.1259 -0.0415
  550SOL     OW 3549   0.686   3.907   0.213  0.5195  0.0054 -0.1080
  550SOL    HW1 3550   0.634   3.909   0.134 -0.9906  0.7843  0.8663
  550SOL    HW2 3551   0.751   3.838   0.197 -0.6192 -0.8081 -1.4699
  551SOL     OW 3552   5.342   0.282   3.952  0.1876  0.3373  0.2740
  551SOL    HW1 3553   5.320   0.238   4.034 -0.7369 -0.1844 -0.2368
  551SOL    HW2 3554   5.266   0.267   3.895  0.1241  2.0027 -0.1591
  552SOL     OW 3555   4.251   5.830   3.773 -0.3659  0.1992 -0.1208
  552SOL    HW1 3556   4.196   5.753   3.756 -0.0590 -0.0501 -0.0120
  552SOL    HW2 3557   4.227   5.892   3.705 -1.2398  0.3472  0.3049
  553SOL     OW 3558   5.463   2.945   2.468 -0.3257  0.6642  0.4602
  553SOL    HW1 3559   5.375   2.942   2.507  0.0688  1.9729  1.5567
  553SOL    HW2 3560   5.510   2.873   2.510 -1.0635 -0.5220 -0.6940
  554SOL     OW 3561   1.620   1.045   0.965 -0.0130  0.2700  0.1737
  554SOL    HW1 3562   1.529   1.062   0.940 -0.0087  0.3627  0.2219
  554SOL    HW2 3563   1.613   0.982   1.037  0.0314 -1.5828 -1.3425
  555SOL     OW 3564   4.190   0.116   0.411  0.0503  0.2530  0.0289
  555SOL    HW1 3565   4.172   0.023   0.394 -2.0612  0.6569 -0.2539
  555SOL    HW2 3566   4.263   0.115   0.473 -0.0242 -1.6037  0.1599
  556SOL     OW 3567   6.317   1.968   2.449  0.3086 -0.3117  0.6545
  556SOL    HW1 3568   6.268   1.969   2.366 -0.0556 -2.2528  0.7886
  556SOL    HW2 3569   6.251   1.986   2.516  0.3310 -0.1355  0.6295
  557SOL     OW 3570   4.695   2.488   3.719  0.1847  0.1292  0.0927
  557SOL    HW1 3571   4.710   2.581   3.702  0.1153  0.0958 -0.1648
  557SOL    HW2 3572   4.601   2.477   3.709  0.3311 -0.2076 -1.1707
  558SOL     OW 3573   5.406   4.459   2.188  0.1464  0.0167 -0.4631
  558SOL    HW1 3574   5.452   4.387   2.144 -0.3412 -1.6674  1.6225
  558SOL    HW2 3575   5.341   4.415   2.243  0.3740  2.0017  1.5168
  559SOL     OW 3576   3.840   1.279   1.910  0.3150  0.5808 -0.8660
  559SOL    HW1 3577   3.928   1.313   1.931 -0.1821  1.5249 -0.2424
  559SOL    HW2 3578   3.784   1.315   1.979 -0.0625 -2.6465  0.7261
  560SOL     OW 3579   0.049   6.351   1.760 -0.0518 -0.4751 -0.1329
  560SOL    HW1 3580   0.042   6.337   1.854  0.7034 -1.2323 -0.1839
  560SOL    HW2 3581   0.020   6.268   1.721 -0.7613 -0.0311 -0.5912
  561SOL     OW 3582   2.468   5.822   0.340 -0.3385 -0.3484 -0.1333
  561SOL    HW1 3583   2.514   5.879   0.401 -1.1272 -0.0626  0.1989
  561SOL    HW2 3584   2.403   5.776   0.393 -1.7030  0.6260 -0.8894
  562SOL     OW 3585   0.185   5.278   2.899  0.5273 -0.7501 -0.2177
  562SOL    HW1 3586   0.249   5.282   2.970  1.4217  0.3193 -1.0537
  562SOL    HW2 3587   0.168   5.369   2.876 -2.4094 -0.8828  0.9011
  563SOL     OW 3588   4.933   3.260   4.372 -0.5611  0.0392 -0.3010
  563SOL    HW1 3589   4.912   3.339   4.321  1.6696  0.6844 -0.3242
  563SOL    HW2 3590   4.979   3.294   4.449  1.5590 -1.2607 -0.9160
  564SOL     OW 3591   4.106   4.900   4.232  0.3065  0.0307  0.0870
  564SOL    HW1 3592   4.057   4.966   4.282 -0.7359 -0.3632 -0.3748
  564SOL    HW2 3593   4.149   4.847   4.298 -0.4061  0.0109  0.5477
  565SOL     OW 3594   0.151   0.360   0.609  0.6512 -0.4352 -0.3406
  565SOL    HW1 3595   0.141   0.289   0.672  0.5673 -1.1426 -1.1326
  565SOL    HW2 3596   0.085   0.425   0.636  1.0578 -0.4215  0.6793
  566SOL     OW 3597   2.749   0.212   3.890  0.1451  0.5331 -0.4079
  566SOL    HW1 3598   2.776   0.174   3.974 -2.2556  0.0049  0.2202
  566SOL    HW2 3599   2.802   0.167   3.825  0.1456 -1.0770  0.6385
  567SOL     OW 3600   3.530   0.521   4.158 -0.4941  0.0992  0.0870
  567SOL    HW1 3601   3.624   0.524   4.177 -0.0626 -2.5824 -1.0693
  567SOL    HW2 3602   3.502   0.612   4.158  1.4751  0.8462  3.2577
  568SOL     OW 3603   4.436   2.396   1.068 -0.1938 -0.2414  0.0198
  568SOL    HW1 3604   4.341   2.389   1.072 -0.1704 -0.7406 -0.1538
  568SOL    HW2 3605   4.455   2.486   1.095 -0.6275 -0.5445  1.4693
  569SOL     OW 3606   3.102   1.013   1.742  0.0885 -0.5688 -0.2300
  569SOL    HW1 3607   3.163   0.977   1.678 -0.0668 -1.5877  0.1661
  569SOL    HW2 3608   3.071   1.094   1.703  1.2713 -0.3171 -0.6833
  570SOL     OW 3609   1.707   5.515   2.063 -0.6198 -0.5202 -0.1918
  570SOL    HW1 3610   1.673   5.600   2.091  0.6132  0.1604 -0.6523
  570SOL    HW2 3611   1.774   5.537   1.998  0.2357 -1.8022  0.2133
  571SOL     OW 3612   4.748   5.073   0.674 -0.4048 -0.3285  0.0197
  571SOL    HW1 3613   4.759   4.982   0.701  2.2973 -0.2518 -0.4848
  571SOL    HW2 3614   4.655   5.091   0.684 -1.1188 -3.3150 -0.4520
  572SOL     OW 3615   3.096   0.842   1.951  0.2088 -0.1171 -0.4347
  572SOL    HW1 3616   3.129   0.912   1.894 -1.2929  0.4367 -0.6676
  572SOL    HW2 3617   3.015   0.813   1.910 -0.9335  0.3039  1.3918
  573SOL     OW 3618   5.574   4.078   3.056  0.3563 -0.1902  1.0115
  573SOL    HW1 3619   5.608   3.996   3.020 -2.0933 -0.1467 -1.8419
  573SOL    HW2 3620   5.495   4.053   3.103  0.0594  0.4114  0.8492
  574SOL     OW 3621   0.250   0.733   1.256 -0.3462  0.7911  0.3631
  574SOL    HW1 3622   0.306   0.701   1.327  2.5280 -0.8066 -2.3762
  574SOL    HW2 3623   0.262   0.828   1.257  0.4755  0.7007  1.3650
  575SOL     OW 3624   0.492   1.562   3.746  0.5712  0.0187 -0.0284
  575SOL    HW1 3625   0.476   1.647   3.706  0.3311 -0.2260 -0.4670
  575SOL    HW2 3626   0.408   1.517   3.741  0.7799 -0.3717 -0.1200
  576SOL     OW 3627   2.068   5.193   0.661 -0.2801 -0.0840 -0.4545
  576SOL    HW1 3628   2.025   5.248   0.727 -0.1542  0.5105 -0.8665
  576SOL    HW2 3629   2.141   5.246   0.629 -0.4774 -0.2717 -1.2380
  577SOL     OW 3630   0.688   1.975   1.355  0.0627  0.0734  0.2422
  577SOL    HW1 3631   0.644   2.058   1.339 -0.7376 -0.6709 -1.6811
  577SOL    HW2 3632   0.765   1.977   1.297 -1.5128 -1.6458 -2.0864
  578SOL     OW 3633   2.678   0.779   3.638 -0.5712  0.1652  0.5106
  578SOL    HW1 3634   2.760   0.800   3.593 -1.5559 -0.3421 -1.6510
  578SOL    HW2 3635   2.705   0.729   3.715  1.0483 -2.8386 -1.8214
  579SOL     OW 3636   1.581   0.718   2.063  0.2528  0.2848 -0.2066
  579SOL    HW1 3637   1.661   0.756   2.100  0.8049  1.1163 -2.1291
  579SOL    HW2 3638   1.588   0.624   2.083  0.5944  0.6502  1.5602
  580SOL     OW 3639   3.790   6.374   2.572  0.4357  0.3690 -0.5293
  580SOL    HW1 3640   3.772   6.329   2.489 -0.7414 -0.0860 -0.0583
  580SOL    HW2 3641   3.721   6.440   2.579  0.0503 -0.1106  0.4334
  581SOL     OW 3642   2.183   0.518   3.539 -0.4306 -0.4042  0.5190
  581SOL    HW1 3643   2.270   0.553   3.522 -0.3279  0.8928  3.1383
  581SOL    HW2 3644   2.193   0.423   3.531  0.5153 -0.1521 -1.8498
  582SOL     OW 3645   3.924   0.215   0.374  0.6944 -0.8439  0.0457
  582SOL    HW1 3646   4.018   0.198   0.382  0.6967 -0.9825 -0.2294
  582SOL    HW2 3647   3.903   0.184   0.285  0.8818  1.4478 -0.8616
  583SOL     OW 3648   1.478   6.140   3.527 -0.2936  0.3324  0.1392
  583SOL    HW1 3649   1.392   6.097   3.529 -0.3611  0.4347 -0.3484
  583SOL    HW2 3650   1.508   6.127   3.437 -0.6170  1.8723 -0.2188
  584SOL     OW 3651   2.159   4.415   4.295 -0.2204  0.3292  0.2587
  584SOL    HW1 3652   2.154   4.324   4.324  1.8989 -0.0956 -0.5125
  584SOL    HW2 3653   2.107   4.418   4.214  0.6536 -0.5291 -0.3614
  585SOL     OW 3654   3.348   4.144   4.132 -0.3389 -0.1199 -0.3180
  585SOL    HW1 3655   3.388   4.218   4.178 -0.2521 -0.2542 -0.1771
  585SOL    HW2 3656   3.413   4.074   4.138  0.1192  0.1744 -1.5353
  586SOL     OW 3657   5.778   2.926   1.231  0.1309 -0.0271 -0.4260
  586SOL    HW1 3658   5.814   3.014   1.239  0.5689 -0.1041 -1.4103
  586SOL    HW2 3659   5.855   2.869   1.229 -0.1508 -0.4298  0.1856
  587SOL     OW 3660   5.549   1.559   3.301 -0.0308 -0.4537  0.3906
  587SOL    HW1 3661   5.628   1.511   3.327  0.9065  0.9802  0.3129
  587SOL    HW2 3662   5.580   1.647   3.281 -1.8629  0.5662  1.7596
  588SOL     OW 3663   1.046   2.976   2.403 -0.2982  0.7011 -0.2694
  588SOL    HW1 3664   1.092   3.058   2.417  1.6771 -0.2632 -0.7927
  588SOL    HW2 3665   1.043   2.935   2.490  2.3725 -0.4366 -0.6007
  589SOL     OW 3666   1.248   0.170   3.098  0.8944  0.3944 -0.3420
  589SOL    HW1 3667   1.265   0.077   3.114  1.5018  0.4852 -0.4433
  589SOL    HW2 3668   1.204   0.173   3.013 -0.8884  0.0420  0.5208
  590SOL     OW 3669   0.284   2.316   2.767 -0.0915 -0.2710  0.0696
  590SOL    HW1 3670   0.307   2.344   2.856  0.7641  0.9311 -0.5018
  590SOL    HW2 3671   0.367   2.319   2.719 -0.5918 -0.6552 -0.8402
  591SOL     OW 3672   0.225   1.440   3.443 -0.0158  0.0623 -0.0489
  591SOL    HW1 3673   0.165   1.373   3.409  0.3364 -0.3572  0.1306
  591SOL    HW2 3674   0.305   1.391   3.463  0.6109  0.7250 -0.9023
  592SOL     OW 3675   2.055   3.709   0.902 -0.4659 -0.3784 -0.4894
  592SOL    HW1 3676   2.051   3.800   0.871  2.4034  0.0058 -0.0225
  592SOL    HW2 3677   2.063   3.657   0.822 -0.5035 -0.0659 -0.6987
  593SOL     OW 3678   0.566   0.795   0.340  0.2472  0.1314 -0.1428
  593SOL    HW1 3679   0.491   0.798   0.399 -0.3838 -0.3518 -0.9068
  593SOL    HW2 3680   0.617   0.873   0.362 -0.8458  0.8573 -0.1053
  594SOL     OW 3681   3.370   3.075   3.661 -0.0664 -0.1014 -0.9961
  594SOL    HW1 3682   3.405   3.020   3.592 -1.9987 -0.6357 -1.6100
  594SOL    HW2 3683   3.448   3.112   3.704  1.2201 -1.5800 -1.9382
  595SOL     OW 3684   3.705   1.631   0.071 -0.0648 -0.4132  0.3945
  595SOL    HW1 3685   3.684   1.671  -0.014  0.5802  0.5739  0.6874
  595SOL    HW2 3686   3.797   1.606   0.063 -0.3931 -1.6463  0.3053
  596SOL     OW 3687   1.161   5.880   3.650  0.0307  0.0095  0.1356
  596SOL    HW1 3688   1.220   5.832   3.592 -0.6835 -0.6525 -0.0703
  596SOL    HW2 3689   1.175   5.972   3.629 -0.3411 -0.2253 -1.2193
  597SOL     OW 3690   0.709   2.902   4.334 -0.1443 -0.6308  0.2175
  597SOL    HW1 3691   0.653   2.824   4.329 -0.5957 -0.2259 -1.7989
  597SOL    HW2 3692   0.798   2.867   4.331 -0.2600 -1.1870  1.9633
  598SOL     OW 3693   4.322   4.137   3.535 -0.0040 -0.2568 -0.2187
  598SOL    HW1 3694   4.329   4.047   3.503  0.5064  0.4509 -2.1942
  598SOL    HW2 3695   4.229   4.148   3.556 -0.3522 -0.8000 -1.3987
  599SOL     OW 3696   3.028   6.059   0.734 -0.5400 -0.1449  0.0788
  599SOL    HW1 3697   3.017   6.049   0.829  2.7196 -0.1113  0.5490
  599SOL    HW2 3698   2.956   6.117   0.708 -0.7931  0.8965  2.7555
  600SOL     OW 3699   5.857   2.758   2.583  0.1796  0.7595  0.2914
  600SOL    HW1 3700   5.932   2.817   2.593  1.5093 -0.8818  0.4924
  600SOL    HW2 3701   5.890   2.673   2.613 -1.3272 -0.3369 -1.0165
  601SOL     OW 3702   2.562   1.884   2.885 -0.1730  0.8580 -0.5196
  601SOL    HW1 3703   2.658   1.880   2.878 -0.2564 -0.2801 -1.4365
  601SOL    HW2 3704   2.531   1.824   2.817 -1.5253  0.2708  0.5660
  602SOL     OW 3705   6.015   3.155   0.494 -0.3372 -0.0489 -0.6357
  602SOL    HW1 3706   5.986   3.070   0.460  0.3557 -0.0695 -1.1948
  602SOL    HW2 3707   6.090   3.134   0.549  1.2658  0.3681 -2.5380
  603SOL     OW 3708   6.399   1.476   4.224  1.0954  0.4733  0.0917
  603SOL    HW1 3709   6.383   1.566   4.194  2.2430  0.8823  0.6462
  603SOL    HW2 3710   6.328   1.425   4.186  0.0331  1.7357  0.3027
  604SOL     OW 3711   5.139   2.292   3.439  0.3259 -0.1231  0.1271
  604SOL    HW1 3712   5.100   2.291   3.352  3.8519 -0.0978 -1.6481
  604SOL    HW2 3713   5.135   2.201   3.468  0.7195 -0.4809 -0.8917
  605SOL     OW 3714   0.284   5.243   1.661 -0.6242 -0.2505 -0.1045
  605SOL    HW1 3715   0.337   5.265   1.584 -1.0685  1.1923 -0.0181
  605SOL    HW2 3716   0.311   5.307   1.727 -0.2834 -1.4368  0.9491
  606SOL     OW 3717   0.277   0.993   1.345  0.1845 -0.1563  0.5882
  606SOL    HW1 3718   0.233   1.076   1.323  0.3169 -0.1197  0.4671
  606SOL    HW2 3719   0.226   0.959   1.419  0.5830  0.4055  1.1312
  607SOL     OW 3720   2.222   6.261   4.299 -0.1834 -0.3856 -0.8718
  607SOL    HW1 3721   2.287   6.200   4.334 -3.2795 -2.6178  1.5251
  607SOL    HW2 3722   2.144   6.208   4.282 -1.7715  2.2584 -2.7627
  608SOL     OW 3723   0.920   5.504   1.138 -0.4975  0.5414  0.2882
  608SOL    HW1 3724   0.884   5.575   1.191 -0.9708 -0.9375  2.0754
  608SOL    HW2 3725   1.013   5.504   1.158 -0.7170 -0.1785  1.3821
  609SOL     OW 3726   4.001   0.483   4.345  0.0489 -0.2244  0.1193
  609SOL    HW1 3727   3.977   0.540   4.419 -0.3181 -1.5332  1.0412
  609SOL    HW2 3728   3.974   0.396   4.373 -0.8942 -0.6377 -1.9414
  610SOL     OW 3729   1.444   1.503   3.140 -0.5721  0.2488  0.3127
  610SOL    HW1 3730   1.508   1.432   3.134 -1.9167 -0.9098 -1.2908
  610SOL    HW2 3731   1.397   1.487   3.221 -1.7241 -1.5249 -0.6538
  611SOL     OW 3732   4.216   2.196   1.973  0.4215 -0.1553 -0.2554
  611SOL    HW1 3733   4.204   2.120   1.916  0.4067 -0.7110  0.4647
  611SOL    HW2 3734   4.203   2.161   2.062  3.3092  0.0376  0.3284
  612SOL     OW 3735   6.149   3.460   3.752  0.0589  0.6279  0.4975
  612SOL    HW1 3736   6.208   3.516   3.803 -0.4599  0.5926  1.1566
  612SOL    HW2 3737   6.063   3.498   3.765 -0.2865 -0.2447  0.8546
  613SOL     OW 3738   2.248   0.741   1.262  0.0902  0.4657 -0.2574
  613SOL    HW1 3739   2.246   0.814   1.324 -0.7644  1.5683 -1.5186
  613SOL    HW2 3740   2.158   0.710   1.258  0.5107 -0.9563  0.5513
  614SOL     OW 3741   5.427   2.339   0.739  0.1343  0.1819 -0.1880
  614SOL    HW1 3742   5.393   2.415   0.788  1.2344  1.2452 -1.0098
  614SOL    HW2 3743   5.354   2.277   0.739 -1.0533  1.5042 -0.0389
  615SOL     OW 3744   1.691   0.552   0.715 -0.3517 -0.0532 -0.3641
  615SOL    HW1 3745   1.629   0.601   0.769 -1.2691  1.2099 -2.4126
  615SOL    HW2 3746   1.774   0.598   0.726 -1.0450  1.6235 -1.7091
  616SOL     OW 3747   5.325   6.232   4.456  0.0010  0.7429 -0.1266
  616SOL    HW1 3748   5.351   6.315   4.417  0.7762 -0.2008 -1.7249
  616SOL    HW2 3749   5.236   6.217   4.425  0.3342  0.3695 -0.9242
  617SOL     OW 3750   4.505   2.212   1.253  0.0421 -0.4121  0.0766
  617SOL    HW1 3751   4.598   2.234   1.264 -0.3402  1.4760 -0.1283
  617SOL    HW2 3752   4.477   2.264   1.177 -1.4293 -0.1096  0.7935
  618SOL     OW 3753   4.307   5.452   3.652  0.0084  0.0547  0.2822
  618SOL    HW1 3754   4.401   5.449   3.631 -0.0961 -0.4279 -0.1343
  618SOL    HW2 3755   4.303   5.500   3.735  0.7315 -0.9257  0.9131
  619SOL     OW 3756   4.333   2.085   3.968 -0.1740 -0.3295  0.0969
  619SOL    HW1 3757   4.301   2.050   4.050  1.1663 -1.9885 -0.0317
  619SOL    HW2 3758   4.392   2.156   3.993 -1.0160  0.2442  0.4767
  620SOL     OW 3759   2.171   4.405   0.373  0.5766 -0.1111  0.1615
  620SOL    HW1 3760   2.162   4.500   0.366  0.3604 -0.1753 -0.5334
  620SOL    HW2 3761   2.107   4.380   0.440 -0.4493  0.0689 -0.7261
  621SOL     OW 3762   3.098   2.663   3.689 -0.0532 -0.2876 -0.5732
  621SOL    HW1 3763   3.079   2.607   3.614 -1.2763  1.3886 -1.5912
  621SOL    HW2 3764   3.013   2.675   3.731  0.4718 -0.4725  0.5688
  622SOL     OW 3765   4.193   1.442   4.263 -0.0386 -0.0263  0.1612
  622SOL    HW1 3766   4.211   1.445   4.169  1.4698 -2.4119  0.2859
  622SOL    HW2 3767   4.105   1.404   4.270 -0.4427  0.7942 -0.2537
  623SOL     OW 3768   5.986   3.600   0.665  0.0417 -0.1294  0.1838
  623SOL    HW1 3769   5.893   3.584   0.680  0.1127 -0.4817  0.2454
  623SOL    HW2 3770   6.011   3.539   0.595  0.2854 -0.2193  0.3466
  624SOL     OW 3771   3.502   1.654   4.476 -0.4527 -0.0762  0.1626
  624SOL    HW1 3772   3.522   1.692   4.562 -1.4607 -0.5033  0.6025
  624SOL    HW2 3773   3.548   1.571   4.476  0.9732  0.6798 -0.4220
  625SOL     OW 3774   5.828   5.987   4.245 -0.1048  0.8985 -0.0507
  625SOL    HW1 3775   5.894   6.001   4.177  1.0756  1.9099  1.2498
  625SOL    HW2 3776   5.763   6.056   4.230 -0.4842  0.3765 -0.8657
  626SOL     OW 3777   4.779   3.380   1.558 -0.3511 -0.8275  0.3786
  626SOL    HW1 3778   4.733   3.303   1.591 -2.1786  0.5912  1.2868
  626SOL    HW2 3779   4.871   3.355   1.560 -0.8735 -2.9251  0.7893
  627SOL     OW 3780   2.650   2.004   1.278  0.1510  0.1542 -0.4705
  627SOL    HW1 3781   2.652   2.020   1.372  0.9786  0.0456 -0.4603
  627SOL    HW2 3782   2.558   2.013   1.253  0.0738  1.2779  0.1601
  628SOL     OW 3783   2.123   3.893   3.216  0.0670 -0.0116  0.0872
  628SOL    HW1 3784   2.132   3.859   3.127 -0.4826  1.9851 -0.7800
  628SOL    HW2 3785   2.213   3.908   3.245  0.2485 -0.6201 -0.1522
  629SOL     OW 3786   5.388   3.688   4.060 -0.4176  0.4718  0.5451
  629SOL    HW1 3787   5.308   3.738   4.075  0.1926  1.2897  1.1840
  629SOL    HW2 3788   5.445   3.710   4.134  0.3504 -0.1902  0.1715
  630SOL     OW 3789   1.708   0.464   1.081 -0.1029 -0.2161  0.4910
  630SOL    HW1 3790   1.772   0.534   1.066  0.2767 -0.6072  0.2552
  630SOL    HW2 3791   1.760   0.390   1.112 -0.1190 -1.2193 -1.7012
  631SOL     OW 3792   2.805   0.326   1.920 -0.1209  0.4431 -0.0804
  631SOL    HW1 3793   2.772   0.291   2.003  1.0099  1.0464  0.6632
  631SOL    HW2 3794   2.730   0.370   1.880 -1.0029 -0.9177  0.0091
  632SOL     OW 3795   2.284   2.883   4.129 -0.2183  0.6078  0.1011
  632SOL    HW1 3796   2.379   2.877   4.116 -0.2383  0.4064  0.0476
  632SOL    HW2 3797   2.256   2.793   4.143 -0.6150  0.4848 -1.3923
  633SOL     OW 3798   0.934   1.152   3.492 -0.3530 -0.5879 -0.1747
  633SOL    HW1 3799   0.901   1.062   3.487 -1.3003 -0.2328 -0.4099
  633SOL    HW2 3800   0.946   1.168   3.586 -0.7414 -0.7606 -0.0952
  634SOL     OW 3801   2.777   0.619   1.445 -0.0613  0.1439 -0.4038
  634SOL    HW1 3802   2.848   0.555   1.438 -1.0404 -1.1145  0.5187
  634SOL    HW2 3803   2.703   0.578   1.400 -0.8585  0.3669  0.6541
  635SOL     OW 3804   4.650   5.315   2.398 -0.1828 -0.1678 -0.2222
  635SOL    HW1 3805   4.688   5.394   2.361  0.6403  0.2839  1.4992
  635SOL    HW2 3806   4.556   5.330   2.395 -0.0228  1.2233  0.7600
  636SOL     OW 3807   0.242   3.952   3.411 -0.4992 -0.2416 -0.4108
  636SOL    HW1 3808   0.252   3.986   3.322  0.3838  3.2454  0.8429
  636SOL    HW2 3809   0.327   3.967   3.452 -0.9736 -1.4721  1.1119
  637SOL     OW 3810   0.915   1.844   0.005  0.2384 -0.2226 -0.2097
  637SOL    HW1 3811   0.903   1.774   0.070  0.2735 -1.4727 -1.5128
  637SOL    HW2 3812   0.974   1.807  -0.060  1.7671  1.6977 -0.0181
  638SOL     OW 3813   0.882   5.309   0.535  0.0294 -0.8614  0.4338
  638SOL    HW1 3814   0.798   5.352   0.551  0.1641 -0.5462  0.3133
  638SOL    HW2 3815   0.859   5.221   0.506 -0.2294 -1.2376  1.7409
  639SOL     OW 3816   5.457   2.631   4.526 -0.6879  0.2452  0.1040
  639SOL    HW1 3817   5.398   2.560   4.502 -0.3804 -0.0450  0.1962
  639SOL    HW2 3818   5.518   2.592   4.589 -0.6382  0.6425  0.3105
  640SOL     OW 3819   1.210   5.620   2.476 -0.0092 -0.3243 -0.5348
  640SOL    HW1 3820   1.241   5.660   2.395 -0.4382  0.5250 -0.2904
  640SOL    HW2 3821   1.289   5.616   2.531 -0.0947  0.9276 -0.2761
  641SOL     OW 3822   2.443   3.737   3.569  0.2069  0.3788 -0.5109
  641SOL    HW1 3823   2.531   3.735   3.605 -0.1917 -0.9087  0.4560
  641SOL    HW2 3824   2.431   3.651   3.529  0.0858  1.2303 -2.4679
  642SOL     OW 3825   0.742   0.940   1.710  0.3578 -0.2859  0.1715
  642SOL    HW1 3826   0.694   0.943   1.793 -0.0782  1.6206 -0.0889
  642SOL    HW2 3827   0.685   0.891   1.652 -0.2643  0.0433  0.4842
  643SOL     OW 3828   3.267   5.806   2.032 -0.5259 -0.0220 -0.8120
  643SOL    HW1 3829   3.311   5.722   2.026 -0.7014 -0.0178 -2.5581
  643SOL    HW2 3830   3.189   5.789   2.085 -0.0393 -0.7126 -0.2975
  644SOL     OW 3831   0.480   3.586   2.806 -0.3135  0.0387 -0.1609
  644SOL    HW1 3832   0.462   3.565   2.714 -2.3561  0.9556 -0.0312
  644SOL    HW2 3833   0.454   3.507   2.854 -0.9427  0.1976 -0.2372
  645SOL     OW 3834   3.249   3.049   3.141 -0.6238 -0.3966  0.0660
  645SOL    HW1 3835   3.268   3.103   3.064  0.5219 -0.2628  0.4260
  645SOL    HW2 3836   3.298   2.968   3.126  1.5795  0.5382  1.7143
  646SOL     OW 3837   6.406   6.214   3.199  0.2408  0.3150  0.7033
  646SOL    HW1 3838   6.320   6.173   3.203 -0.0580  0.7053 -1.0710
  646SOL    HW2 3839   6.466   6.142   3.180  0.3990 -0.0203  2.3151
  647SOL     OW 3840   3.045   1.793   0.133  0.1363 -0.3720 -0.3285
  647SOL    HW1 3841   2.959   1.757   0.110 -0.1775 -0.9082  1.4770
  647SOL    HW2 3842   3.107   1.725   0.105  0.1444  0.5934 -2.8577
  648SOL     OW 3843   4.749   1.916   1.900  0.1184 -0.3032  0.1562
  648SOL    HW1 3844   4.819   1.971   1.934  0.1483 -1.0012  1.2869
  648SOL    HW2 3845   4.670   1.945   1.945 -0.3254  0.3924 -1.0172
  649SOL     OW 3846   1.101   2.493   3.268 -0.8204  0.2361 -0.8606
  649SOL    HW1 3847   1.068   2.486   3.178 -0.4293 -0.2486 -0.9738
  649SOL    HW2 3848   1.085   2.584   3.293 -1.3691  0.2539 -1.2475
  650SOL     OW 3849   4.003   0.478   1.474  0.5047 -0.1910  0.0561
  650SOL    HW1 3850   3.948   0.422   1.530 -0.0929  0.2123 -0.1081
  650SOL    HW2 3851   4.088   0.479   1.518 -0.1601  0.7466  1.4227
  651SOL     OW 3852   1.041   3.709   3.428  0.4402  0.3796  0.1282
  651SOL    HW1 3853   0.974   3.769   3.398  0.5730  0.6270  0.3292
  651SOL    HW2 3854   1.123   3.744   3.393  0.2910 -0.9032 -1.6833
  652SOL     OW 3855   0.053   1.280   0.277 -0.3811 -0.1809  0.1357
  652SOL    HW1 3856   0.014   1.194   0.294 -1.2192  0.2478  0.4415
  652SOL    HW2 3857   0.137   1.278   0.322  0.4036 -1.4537 -1.2689
  653SOL     OW 3858   5.158   6.118   0.790  0.1668 -0.2529 -0.0659
  653SOL    HW1 3859   5.183   6.210   0.800 -0.8736  0.2247 -1.4303
  653SOL    HW2 3860   5.089   6.105   0.855  1.5375 -0.6083  1.3620
  654SOL     OW 3861   4.118   6.234   2.914 -0.2822 -0.3336 -0.3773
  654SOL    HW1 3862   4.088   6.258   3.002  2.7586  0.5835  0.5286
  654SOL    HW2 3863   4.077   6.298   2.856 -1.3343 -0.1598  0.5379
  655SOL     OW 3864   4.400   3.378   4.342  0.3238 -0.2820 -0.2237
  655SOL    HW1 3865   4.449   3.429   4.277 -1.9191  0.4226 -1.4849
  655SOL    HW2 3866   4.401   3.432   4.421 -0.6538  1.0133 -1.0584
  656SOL     OW 3867   3.110   1.539   2.064 -0.6254  0.1491 -0.2489
  656SOL    HW1 3868   3.047   1.578   2.003 -1.8745  1.3685  1.6789
  656SOL    HW2 3869   3.161   1.614   2.096 -0.1011 -0.4339  0.3068
  657SOL     OW 3870   3.789   5.779   0.268 -0.3945 -0.5969 -0.6626
  657SOL    HW1 3871   3.823   5.740   0.188  0.4774  0.7381 -0.9799
  657SOL    HW2 3872   3.834   5.731   0.338  0.0413 -0.7133 -1.0156
  658SOL     OW 3873   0.064   0.399   4.144 -0.0439 -0.0360 -0.2006
  658SOL    HW1 3874   0.120   0.364   4.214 -0.1670  0.1389 -0.0157
  658SOL    HW2 3875   0.101   0.485   4.125  0.6868 -0.5342 -1.1352
  659SOL     OW 3876   3.642   0.660   1.081 -0.1761  0.4538 -0.0593
  659SOL    HW1 3877   3.585   0.736   1.098 -2.7089 -1.3525  0.0661
  659SOL    HW2 3878   3.672   0.633   1.167 -2.0549 -0.6302  0.3257
  660SOL     OW 3879   1.527   6.222   2.433  0.1842  0.1141 -0.4501
  660SOL    HW1 3880   1.610   6.263   2.459 -0.5849  0.2331  2.1397
  660SOL    HW2 3881   1.490   6.190   2.515 -1.8046 -0.9841 -1.6977
  661SOL     OW 3882   1.170   1.522   1.607  0.2316 -0.6737 -0.3954
  661SOL    HW1 3883   1.203   1.582   1.675  0.7479 -0.1098 -1.1262
  661SOL    HW2 3884   1.246   1.504   1.552 -0.3447 -0.5144 -1.2637
  662SOL     OW 3885   6.386   5.204   2.914 -0.6140  0.0873  0.2841
  662SOL    HW1 3886   6.366   5.162   2.830  0.2546 -1.3553  0.7558
  662SOL    HW2 3887   6.480   5.220   2.912 -0.5149 -0.3263  1.1266
  663SOL     OW 3888   2.604   1.005   3.753  0.0380 -0.1810 -0.1232
  663SOL    HW1 3889   2.515   1.021   3.723 -0.5262  0.1530  1.6408
  663SOL    HW2 3890   2.622   0.914   3.729 -1.5764 -0.9357  1.3560
  664SOL     OW 3891   2.043   1.239   0.793  0.2868  0.5630  0.1138
  664SOL    HW1 3892   1.989   1.181   0.740  0.5103  0.3583  0.1057
  664SOL    HW2 3893   2.125   1.247   0.743  0.4053  0.5646  0.3085
  665SOL     OW 3894   2.036   2.980   4.127  0.1404  0.2419  0.2697
  665SOL    HW1 3895   2.058   3.061   4.171  0.8124  0.9698 -1.3366
  665SOL    HW2 3896   2.119   2.933   4.119 -0.0953 -0.2085  0.3833
  666SOL     OW 3897   6.155   1.041   1.536 -0.3567 -0.2549 -0.1171
  666SOL    HW1 3898   6.237   1.028   1.585 -0.2376  1.5670  0.2548
  666SOL    HW2 3899   6.096   1.081   1.599 -0.4675  1.3915 -1.2004
  667SOL     OW 3900   1.445   2.063   1.483  0.0956  0.3983  0.2087
  667SOL    HW1 3901   1.363   2.111   1.489  0.3383  0.8181  0.2159
  667SOL    HW2 3902   1.432   1.986   1.539 -0.5439  0.0838 -0.3505
  668SOL     OW 3903   4.645   1.310   4.222 -0.0008  0.3851 -0.5162
  668SOL    HW1 3904   4.564   1.278   4.261  0.3993 -0.1219 -0.0939
  668SOL    HW2 3905   4.616   1.364   4.149 -0.7230  0.2697 -0.3231
  669SOL     OW 3906   1.097   0.254   1.382  0.2804 -0.1435 -0.2632
  669SOL    HW1 3907   1.035   0.192   1.420  2.1786 -0.1301  3.2582
  669SOL    HW2 3908   1.170   0.201   1.352  1.5073  0.2086  1.9284
  670SOL     OW 3909   5.218   5.435   1.584 -0.1895  0.1141  0.2295
  670SOL    HW1 3910   5.244   5.421   1.493  0.0405  0.8659  0.1672
  670SOL    HW2 3911   5.178   5.352   1.612  0.3898 -0.3572 -0.3285
  671SOL     OW 3912   0.689   0.284   4.522  0.0391 -0.5848  0.5179
  671SOL    HW1 3913   0.627   0.296   4.449 -0.3701 -0.8571  0.8138
  671SOL    HW2 3914   0.651   0.213   4.574  1.1025 -1.4236  0.1779
  672SOL     OW 3915   1.667   0.983   3.050  0.2644  0.4252  0.4963
  672SOL    HW1 3916   1.755   1.019   3.059  0.3971 -0.4224  3.3551
  672SOL    HW2 3917   1.676   0.890   3.065 -1.1238  0.3223  0.8711
  673SOL     OW 3918   1.254   6.285   1.569  0.2728 -0.2153 -0.2689
  673SOL    HW1 3919   1.203   6.325   1.499 -0.2229  0.9489  0.7225
  673SOL    HW2 3920   1.341   6.271   1.531  1.0300  3.4185 -0.2277
  674SOL     OW 3921   1.831   1.634   0.058 -0.1494 -0.2345 -0.4199
  674SOL    HW1 3922   1.834   1.680   0.142 -0.5837 -1.9552  0.5928
  674SOL    HW2 3923   1.743   1.651   0.025 -0.7196 -1.1986  0.5062
  675SOL     OW 3924   0.511   0.503   3.971  0.2156  0.0154  0.6409
  675SOL    HW1 3925   0.493   0.471   3.883 -1.4838 -1.1292  1.3434
  675SOL    HW2 3926   0.605   0.489   3.983  0.4797  0.1984 -0.9568
  676SOL     OW 3927   0.190   0.114   1.963 -0.2229  0.2079  0.0902
  676SOL    HW1 3928   0.244   0.152   1.894  0.2330  0.1453  0.4059
  676SOL    HW2 3929   0.101   0.144   1.944  0.0509  1.0232  0.0480
  677SOL     OW 3930   1.691   2.759   0.657 -0.1896  0.2632 -0.1733
  677SOL    HW1 3931   1.723   2.724   0.741  1.2427  0.7739 -0.4692
  677SOL    HW2 3932   1.682   2.853   0.672  2.5835  0.8091 -1.2389
  678SOL     OW 3933   0.872   2.401   0.968 -0.1778  0.7657  0.2721
  678SOL    HW1 3934   0.823   2.322   0.988 -0.3147  0.9709  0.7827
  678SOL    HW2 3935   0.869   2.409   0.873 -2.0694  1.3672  0.3399
  679SOL     OW 3936   6.330   4.979   2.297 -0.2106 -0.3317 -0.1844
  679SOL    HW1 3937   6.349   5.072   2.281  3.3758 -0.6628  1.1579
  679SOL    HW2 3938   6.384   4.932   2.233 -0.2954 -1.4756  0.5561
  680SOL     OW 3939   3.449   4.163   0.616 -0.2506 -0.0889  0.1072
  680SOL    HW1 3940   3.527   4.125   0.656 -0.1385 -1.1695 -1.0587
  680SOL    HW2 3941   3.482   4.208   0.538 -0.8068 -0.8234 -0.5662
  681SOL     OW 3942   5.743   0.394   0.946 -0.3745 -0.2239  0.0985
  681SOL    HW1 3943   5.752   0.340   1.024 -3.4741  0.4134  1.0753
  681SOL    HW2 3944   5.682   0.346   0.890  1.5064 -0.4911 -1.8536
  682SOL     OW 3945   3.998   3.636   3.434 -0.1390 -0.1590 -0.0269
  682SOL    HW1 3946   3.990   3.674   3.521 -2.1440 -0.0660 -0.1991
  682SOL    HW2 3947   4.092   3.625   3.421  0.3202  1.6388  1.3521
  683SOL     OW 3948   4.988   4.310   2.446  0.0573 -0.1802 -0.5788
  683SOL    HW1 3949   4.973   4.230   2.496 -2.2316  2.1760  2.9645
  683SOL    HW2 3950   4.916   4.368   2.471  2.2140  3.4468 -1.9216
  684SOL     OW 3951   0.252   6.193   2.603  0.4607 -0.5332 -0.0294
  684SOL    HW1 3952   0.263   6.248   2.525  1.0265  0.1039  0.4759
  684SOL    HW2 3953   0.335   6.203   2.651 -0.3300  0.1428  1.2894
  685SOL     OW 3954   2.972   2.199   3.389  0.3378 -0.8302  0.4249
  685SOL    HW1 3955   2.897   2.221   3.445 -0.8471 -0.9954 -1.0333
  685SOL    HW2 3956   2.933   2.156   3.313  2.0020 -1.5982 -0.0251
  686SOL     OW 3957   6.226   2.572   3.767 -0.1728  0.1966  0.0656
  686SOL    HW1 3958   6.238   2.666   3.754 -0.1759  0.6950  3.0336
  686SOL    HW2 3959   6.306   2.543   3.811 -0.4643 -1.0521 -0.1876
  687SOL     OW 3960   2.266   4.031   0.373  0.1857 -0.0718 -0.2226
  687SOL    HW1 3961   2.307   4.028   0.459 -1.2849 -0.0521  0.4964
  687SOL    HW2 3962   2.184   3.982   0.383  0.4757 -0.9900 -1.8886
  688SOL     OW 3963   6.062   1.731   1.394  0.2843 -0.1514 -0.2727
  688SOL    HW1 3964   6.117   1.806   1.414  0.0638 -0.3149  1.0849
  688SOL    HW2 3965   6.099   1.694   1.314  1.6279  0.2217  0.1509
  689SOL     OW 3966   1.898   2.846   3.012 -0.7560  0.0465 -0.3141
  689SOL    HW1 3967   1.838   2.873   3.082  0.4575 -0.6318  1.0237
  689SOL    HW2 3968   1.975   2.901   3.024  0.0977 -1.1790 -0.1086
  690SOL     OW 3969   4.817   6.436   0.710 -0.8260 -0.3544  0.2229
  690SOL    HW1 3970   4.785   6.440   0.620 -1.7870 -1.9272  0.4502
  690SOL    HW2 3971   4.894   6.378   0.706 -0.9935 -0.5954  0.4398
  691SOL     OW 3972   3.297   2.771   0.230 -0.1314  0.0637 -0.1984
  691SOL    HW1 3973   3.229   2.718   0.270  0.2409  2.0774  3.4826
  691SOL    HW2 3974   3.259   2.858   0.223  1.7034  1.0263  1.0910
  692SOL     OW 3975   1.199   1.537   3.949 -0.5922 -0.5003  0.4536
  692SOL    HW1 3976   1.182   1.613   3.893 -0.5759 -0.2723  0.7497
  692SOL    HW2 3977   1.229   1.469   3.890 -2.3103 -0.8479 -0.0578
  693SOL     OW 3978   1.555   0.183   3.051  0.3635 -0.3297 -0.3721
  693SOL    HW1 3979   1.476   0.194   3.104 -0.0839  0.0321 -1.0947
  693SOL    HW2 3980   1.527   0.129   2.977  1.4627 -2.6515  0.7689
  694SOL     OW 3981   5.891   1.068   3.461 -0.2792 -0.8019 -0.5961
  694SOL    HW1 3982   5.922   1.134   3.523 -1.2541 -0.7159 -0.1761
  694SOL    HW2 3983   5.879   0.989   3.513 -0.9695 -0.7647 -0.6807
  695SOL     OW 3984   6.245   2.344   3.645 -0.0026 -1.0187  0.3999
  695SOL    HW1 3985   6.222   2.434   3.666  0.6576 -0.6186 -0.5128
  695SOL    HW2 3986   6.224   2.335   3.552  1.0611 -1.4264  0.1843
  696SOL     OW 3987   2.535   2.984   2.006 -0.3982  0.5853 -0.2626
  696SOL    HW1 3988   2.623   3.021   2.001 -0.7386  1.4222 -0.1621
  696SOL    HW2 3989   2.498   3.019   2.087 -0.5292 -0.4241  0.1214
  697SOL     OW 3990   5.374   3.939   0.018  0.2918 -0.4524 -0.3757
  697SOL    HW1 3991   5.437   4.010   0.003  0.8845 -0.7194  0.7127
  697SOL    HW2 3992   5.304   3.980   0.069  1.5809 -1.0085  2.0254
  698SOL     OW 3993   5.431   2.645   0.952 -0.0690  0.0954  0.2743
  698SOL    HW1 3994   5.376   2.663   0.876 -0.2945  0.6922  0.5729
  698SOL    HW2 3995   5.481   2.566   0.928  0.3970  0.6888 -0.7677
  699SOL     OW 3996   1.387   6.390   3.575  0.1745 -0.2476  0.1524
  699SOL    HW1 3997   1.458   6.446   3.608  0.4991  0.3028 -1.4109
  699SOL    HW2 3998   1.430   6.307   3.556  0.0414 -0.4776  0.8387
  700SOL     OW 3999   2.681   4.382   3.704  0.2982 -0.2370 -0.3997
  700SOL    HW1 4000   2.624   4.368   3.628  1.0660  0.9409 -1.2364
  700SOL    HW2 4001   2.768   4.356   3.673  0.4444 -0.7914  0.4517
  701SOL     OW 4002   0.282   1.504   1.322  0.0786 -0.7345  0.2946
  701SOL    HW1 4003   0.187   1.516   1.323  0.2020  0.3490 -0.0285
  701SOL    HW2 4004   0.297   1.429   1.379 -0.9755 -0.9288  0.3311
  702SOL     OW 4005   2.355   1.103   3.637 -0.9255 -0.3162 -0.0482
  702SOL    HW1 4006   2.301   1.063   3.569 -0.6880  0.3529 -0.6344
  702SOL    HW2 4007   2.369   1.193   3.607 -0.8238 -0.0131  0.8899
  703SOL     OW 4008   0.069   4.693   0.364  0.2859 -0.0211 -0.0175
  703SOL    HW1 4009   0.031   4.693   0.451 -0.5494  1.4828 -0.3393
  703SOL    HW2 4010   0.161   4.671   0.377 -0.0764 -0.9307  1.0978
  704SOL     OW 4011   1.291   1.132   3.971 -0.0305 -0.8506 -0.2017
  704SOL    HW1 4012   1.378   1.135   4.011  0.2548 -0.3344 -0.8266
  704SOL    HW2 4013   1.266   1.040   3.974 -1.1091 -0.5830  3.3767
  705SOL     OW 4014   6.426   0.165   1.031 -0.7260  0.2200  0.2757
  705SOL    HW1 4015   6.465   0.176   0.945  1.0877  1.0436  1.1555
  705SOL    HW2 4016   6.412   0.071   1.040 -1.9751  0.2051 -1.3041
  706SOL     OW 4017   0.183   0.927   3.932 -0.4306 -0.2015  0.4470
  706SOL    HW1 4018   0.207   1.007   3.978 -0.5181 -0.5581  1.1347
  706SOL    HW2 4019   0.256   0.910   3.872  0.4787 -0.6274  1.6461
  707SOL     OW 4020   5.727   5.724   1.846  0.2245 -0.0285  0.1159
  707SOL    HW1 4021   5.735   5.707   1.752  1.3753  0.8588  0.0280
  707SOL    HW2 4022   5.634   5.737   1.860 -0.1453 -1.6623 -0.6231
  708SOL     OW 4023   5.093   3.254   3.397  0.3248 -0.4116  0.0629
  708SOL    HW1 4024   5.083   3.348   3.416 -2.4766 -1.0190  2.1446
  708SOL    HW2 4025   5.186   3.237   3.412  1.2768  2.2455 -1.8823
  709SOL     OW 4026   5.976   1.823   2.203  0.2470  0.2896 -0.1972
  709SOL    HW1 4027   6.046   1.822   2.268 -0.2395  1.2864  0.3710
  709SOL    HW2 4028   5.926   1.902   2.223 -2.3599 -1.4910  0.7866
  710SOL     OW 4029   2.040   1.137   0.153  0.0054  0.4078 -0.5998
  710SOL    HW1 4030   2.127   1.157   0.187  0.0096  2.0959 -1.5246
  710SOL    HW2 4031   1.998   1.222   0.141 -1.7627 -0.3631 -0.2498
  711SOL     OW 4032   0.475   5.478   1.708 -0.1521 -0.1384  0.4393
  711SOL    HW1 4033   0.556   5.429   1.690 -1.2901 -1.9594 -0.0032
  711SOL    HW2 4034   0.440   5.437   1.787 -1.0041  0.1476  0.2183
  712SOL     OW 4035   2.928   3.632   0.039  0.4890  0.6778  0.0784
  712SOL    HW1 4036   2.985   3.660   0.111  0.3043  1.3407 -0.0237
  712SOL    HW2 4037   2.947   3.539   0.028 -1.3069 -0.0850  2.6699
  713SOL     OW 4038   4.535   3.943   0.027  0.0073 -0.2257 -0.7002
  713SOL    HW1 4039   4.538   4.039   0.031 -0.5147 -0.2532  2.0726
  713SOL    HW2 4040   4.493   3.917   0.109  1.8903 -2.9378 -0.4947
  714SOL     OW 4041   1.703   3.205   4.145  0.1303 -0.3274 -0.1608
  714SOL    HW1 4042   1.705   3.208   4.241  2.6618  0.5930 -0.1666
  714SOL    HW2 4043   1.624   3.254   4.122  1.2810  2.5598  1.4589
  715SOL     OW 4044   1.667   3.422   1.766  0.1367 -0.3140 -0.1533
  715SOL    HW1 4045   1.583   3.467   1.754  0.5989  0.4220 -0.7531
  715SOL    HW2 4046   1.657   3.373   1.847 -0.2551  1.2187  0.7565
  716SOL     OW 4047   1.251   1.197   2.244  0.7621 -0.2438  0.0534
  716SOL    HW1 4048   1.184   1.165   2.183 -0.1353  0.7996  0.4612
  716SOL    HW2 4049   1.209   1.194   2.330  0.9479  1.1215  0.2213
  717SOL     OW 4050   4.956   2.046   2.411 -0.4237 -0.2979 -0.6143
  717SOL    HW1 4051   5.015   1.988   2.458 -0.8869 -0.7022 -0.5190
  717SOL    HW2 4052   4.905   1.988   2.354 -0.1263  0.1416 -1.3452
  718SOL     OW 4053   6.004   1.656   1.686  0.0324 -0.1627 -0.1339
  718SOL    HW1 4054   5.986   1.681   1.595 -2.2115 -0.1785  0.2533
  718SOL    HW2 4055   5.957   1.720   1.739  0.9671 -0.3995  1.0355
  719SOL     OW 4056   1.039   3.085   1.892  0.1132 -0.2335 -0.1695
  719SOL    HW1 4057   1.042   3.013   1.829 -0.1212  0.8631 -1.4901
  719SOL    HW2 4058   0.947   3.097   1.911  0.0092  0.6659 -1.1338
  720SOL     OW 4059   2.445   0.517   4.029  0.0452 -0.5875 -0.0255
  720SOL    HW1 4060   2.500   0.444   4.000 -0.0877 -1.2277  1.2733
  720SOL    HW2 4061   2.355   0.485   4.017 -0.0378 -0.0142 -0.9783
  721SOL     OW 4062   5.943   1.168   2.066  0.2917  0.2417 -0.0785
  721SOL    HW1 4063   5.900   1.179   1.982 -0.0686 -0.9026 -0.0623
  721SOL    HW2 4064   6.030   1.134   2.045  0.0804 -0.3699  0.0181
  722SOL     OW 4065   0.385   5.896   4.082  0.4003 -0.1188 -0.1893
  722SOL    HW1 4066   0.305   5.844   4.083 -0.2115  0.7015 -2.1988
  722SOL    HW2 4067   0.367   5.967   4.020  1.6689  1.7621  1.4661
  723SOL     OW 4068   1.805   5.321   3.639 -0.1789  0.2388  0.4226
  723SOL    HW1 4069   1.882   5.368   3.608  0.3187  0.9737  2.5586
  723SOL    HW2 4070   1.836   5.271   3.715 -1.1655 -1.9082 -0.5026
  724SOL     OW 4071   0.045   1.945   2.775 -0.2597  0.1245  0.3901
  724SOL    HW1 4072   0.037   1.854   2.746 -1.1122  0.5377 -0.7359
  724SOL    HW2 4073   0.125   1.976   2.735 -0.7707  0.3140 -0.5073
  725SOL     OW 4074   5.537   0.187   1.076 -0.6484  0.2103 -0.2614
  725SOL    HW1 4075   5.489   0.133   1.013 -1.2108  1.5381 -1.0089
  725SOL    HW2 4076   5.485   0.266   1.084 -0.1691  0.4023  1.2980
  726SOL     OW 4077   0.823   5.604   0.753 -0.4325 -0.2431  0.0306
  726SOL    HW1 4078   0.764   5.539   0.716  0.9497 -1.7040  0.2916
  726SOL    HW2 4079   0.874   5.556   0.818 -1.4757  1.7872  2.5570
  727SOL     OW 4080   0.224   5.746   2.085  0.2795  0.2900 -0.0441
  727SOL    HW1 4081   0.198   5.805   2.014 -0.6682 -0.1514 -0.0698
  727SOL    HW2 4082   0.158   5.760   2.153  0.4077 -0.2891  0.1990
  728SOL     OW 4083   3.597   2.336   4.126 -0.3860 -0.4355 -0.7110
  728SOL    HW1 4084   3.680   2.382   4.112  0.2507 -1.4340 -0.3996
  728SOL    HW2 4085   3.623   2.251   4.162 -1.6010 -0.3792  0.3962
  729SOL     OW 4086   0.930   1.504   0.045  0.1073  0.0520  0.2860
  729SOL    HW1 4087   0.892   1.564   0.109  1.1725 -0.2820  1.2539
  729SOL    HW2 4088   0.896   1.418   0.070  0.5068 -0.0754  0.3917
  730SOL     OW 4089   0.008   6.333   2.057  0.5734 -0.8736  0.0451
  730SOL    HW1 4090   0.103   6.333   2.057  0.5734 -0.2758  0.2131
  730SOL    HW2 4091  -0.016   6.372   2.141  0.1841  2.4071 -1.4384
  731SOL     OW 4092   0.124   1.274   0.017 -0.1187  0.1136 -0.2705
  731SOL    HW1 4093   0.216   1.276  -0.009 -0.3136  0.6003 -0.9687
  731SOL    HW2 4094   0.125   1.266   0.112  0.6358 -0.6186 -0.3299
  732SOL     OW 4095   1.762   1.229   0.404  0.0262 -0.1742  0.7444
  732SOL    HW1 4096   1.749   1.135   0.392 -0.1459 -0.0551 -0.0784
  732SOL    HW2 4097   1.714   1.269   0.331 -0.1149  0.5633  1.2273
  733SOL     OW 4098   1.028   5.073   0.102 -0.2033 -0.9445  0.3786
  733SOL    HW1 4099   1.032   5.013   0.027 -0.0045 -0.0125 -0.3728
  733SOL    HW2 4100   1.047   5.017   0.178  0.4273 -1.7464 -0.3477
  734SOL     OW 4101   4.814   4.068   3.623  0.1962  0.1213  0.3226
  734SOL    HW1 4102   4.741   4.123   3.594  0.6429  0.9742  0.7592
  734SOL    HW2 4103   4.890   4.105   3.578  0.1957 -1.6310 -1.2399
  735SOL     OW 4104   1.116   5.168   2.266  0.3463 -0.6063 -0.2197
  735SOL    HW1 4105   1.117   5.264   2.264 -0.7267 -0.5903 -1.7864
  735SOL    HW2 4106   1.142   5.146   2.355 -1.9614  1.2066  1.0212
  736SOL     OW 4107   2.038   6.428   3.466  0.3644 -0.0728  0.5299
  736SOL    HW1 4108   2.085   6.477   3.398 -1.4163 -0.0823 -0.7570
  736SOL    HW2 4109   1.975   6.491   3.502 -0.3569 -0.7592  0.4813
  737SOL     OW 4110   5.724   2.595   1.969  0.6060  0.2130  0.1343
  737SOL    HW1 4111   5.669   2.595   1.891 -2.2024  1.8054  1.9399
  737SOL    HW2 4112   5.758   2.684   1.975  0.7623  0.1195  0.7567
  738SOL     OW 4113   6.179   1.951   3.572 -0.2684  0.2136 -0.2700
  738SOL    HW1 4114   6.164   2.020   3.636 -0.6218 -0.0860 -0.0292
  738SOL    HW2 4115   6.114   1.884   3.592 -0.1140 -0.0666 -0.6802
  739SOL     OW 4116   4.318   2.953   3.183  0.1767  0.1094 -0.2931
  739SOL    HW1 4117   4.369   3.010   3.125 -0.8983  1.4382  0.0267
  739SOL    HW2 4118   4.384   2.913   3.240  1.2653 -1.2403 -2.3462
  740SOL     OW 4119   3.435   6.348   0.835  0.3836  1.0085  0.3239
  740SOL    HW1 4120   3.455   6.379   0.923  0.5620 -2.1076  1.5232
  740SOL    HW2 4121   3.340   6.348   0.831  0.2905 -0.8698  1.4215
  741SOL     OW 4122   5.525   4.920   0.925 -0.4510  0.4936  0.0117
  741SOL    HW1 4123   5.606   4.871   0.910 -0.6528  0.4742 -1.0612
  741SOL    HW2 4124   5.464   4.888   0.858 -0.9913  1.2847  0.1123
  742SOL     OW 4125   0.037   2.128   2.287 -0.3623  0.4688  0.1840
  742SOL    HW1 4126  -0.008   2.081   2.357  1.4398 -0.1894  0.9586
  742SOL    HW2 4127   0.127   2.095   2.290  0.2846  2.0007 -1.0371
  743SOL     OW 4128   1.079   5.186   4.025 -0.4738  0.0649  0.0285
  743SOL    HW1 4129   1.073   5.171   4.119  1.3188 -0.3731  0.1148
  743SOL    HW2 4130   1.163   5.145   4.000 -0.5000  0.9351 -1.5929
  744SOL     OW 4131   3.801   5.871   4.464 -0.4736  0.4232 -0.1087
  744SOL    HW1 4132   3.794   5.954   4.415  0.8307 -0.2067 -1.4363
  744SOL    HW2 4133   3.742   5.812   4.419 -0.8950  0.4370  0.4231
  745SOL     OW 4134   0.479   5.481   3.565  0.3794 -0.1024 -0.7428
  745SOL    HW1 4135   0.549   5.506   3.627  0.0381  2.7262 -1.3506
  745SOL    HW2 4136   0.411   5.442   3.620  0.5694  1.2828  0.5446
  746SOL     OW 4137   0.252   0.236   3.350 -0.2422  0.1235  0.5950
  746SOL    HW1 4138   0.239   0.271   3.438  1.7985 -3.0646  2.3561
  746SOL    HW2 4139   0.230   0.143   3.358  1.6479 -0.6404 -1.8048
  747SOL     OW 4140   0.388   1.392   4.477 -0.5270  0.5683  0.3471
  747SOL    HW1 4141   0.412   1.323   4.538 -0.2142 -0.6073 -1.0320
  747SOL    HW2 4142   0.472   1.431   4.451 -0.4462 -0.2952 -0.8053
  748SOL     OW 4143   3.792   6.072   3.725 -0.1299 -0.2746 -0.3582
  748SOL    HW1 4144   3.828   5.993   3.764 -1.0402  0.2349  1.5998
  748SOL    HW2 4145   3.765   6.044   3.637 -0.5228 -2.1569  0.3084
  749SOL     OW 4146   4.984   6.135   3.021 -0.0924  0.2395 -0.1069
  749SOL    HW1 4147   5.010   6.202   2.958  2.0039 -0.5215 -0.1231
  749SOL    HW2 4148   4.956   6.061   2.968 -0.9255  0.5281 -0.0920
  750SOL     OW 4149   1.153   1.960   3.025  0.3547  0.2042  0.2156
  750SOL    HW1 4150   1.094   1.905   2.975  1.6467 -0.0261 -1.1292
  750SOL    HW2 4151   1.098   2.001   3.092 -1.0948 -0.7731 -0.3455
  751SOL     OW 4152   5.557   6.116   2.008  0.2089  0.5371  0.0576
  751SOL    HW1 4153   5.619   6.158   1.949  1.6820 -0.4937  0.7916
  751SOL    HW2 4154   5.508   6.055   1.954  0.2327  0.9496 -0.4305
  752SOL     OW 4155   4.806   3.069   2.955  0.1323 -0.2135  0.4289
  752SOL    HW1 4156   4.741   3.000   2.941 -2.5869  2.0038  1.1773
  752SOL    HW2 4157   4.809   3.081   3.050  2.0550 -0.5451  0.4552
  753SOL     OW 4158   2.366   6.328   1.020 -0.1176 -0.2988  0.0678
  753SOL    HW1 4159   2.415   6.407   1.041 -0.0637  0.1759 -1.6670
  753SOL    HW2 4160   2.309   6.314   1.096  0.5471  0.8532  0.8087
  754SOL     OW 4161   3.921   2.737   1.897 -0.1244 -0.1775  0.3177
  754SOL    HW1 4162   3.826   2.748   1.894 -0.1357 -0.3840 -0.2789
  754SOL    HW2 4163   3.933   2.649   1.934 -0.2455 -1.0708 -1.6342
  755SOL     OW 4164   6.177   1.453   3.935 -0.3331 -0.6784 -0.0349
  755SOL    HW1 4165   6.101   1.489   3.890  1.2664  2.1367 -0.7502
  755SOL    HW2 4166   6.166   1.479   4.027 -0.6901 -1.1082  0.0432
  756SOL     OW 4167   3.230   2.588   1.441 -0.0717 -0.1274  0.4922
  756SOL    HW1 4168   3.185   2.634   1.370 -0.0861 -0.1622  0.4789
  756SOL    HW2 4169   3.318   2.627   1.443 -0.1776  0.1012  0.6703
  757SOL     OW 4170   4.116   2.672   1.695  0.3869  0.4695  0.2330
  757SOL    HW1 4171   4.166   2.606   1.744  0.0412 -0.0031 -0.0402
  757SOL    HW2 4172   4.076   2.727   1.763  2.3767  1.7362  0.4640
  758SOL     OW 4173   1.482   2.727   3.875  0.9737 -0.2562 -0.0772
  758SOL    HW1 4174   1.399   2.683   3.892  0.4722  0.4739 -0.5905
  758SOL    HW2 4175   1.549   2.663   3.900  0.2903 -0.0281  2.6121
  759SOL     OW 4176   1.672   2.566   2.044  0.4297 -0.2967 -0.6632
  759SOL    HW1 4177   1.708   2.654   2.033 -0.3651  0.3499  1.3949
  759SOL    HW2 4178   1.748   2.512   2.066  0.4979  0.7635  2.1773
  760SOL     OW 4179   5.377   3.371   0.007  0.1566  0.4204 -0.0227
  760SOL    HW1 4180   5.283   3.356   0.021  0.1732 -0.4079 -0.7108
  760SOL    HW2 4181   5.384   3.465  -0.007 -0.4263  0.6528  1.0740
  761SOL     OW 4182   2.790   2.604   1.291  0.8192 -0.1702  0.4264
  761SOL    HW1 4183   2.793   2.591   1.386  1.7925  1.6731  0.6951
  761SOL    HW2 4184   2.785   2.699   1.280 -1.5287 -0.4237 -1.3683
  762SOL     OW 4185   4.682   1.724   0.019 -0.6989  0.0219 -0.3235
  762SOL    HW1 4186   4.768   1.757   0.044 -0.3936 -0.9636 -0.0051
  762SOL    HW2 4187   4.621   1.761   0.082 -0.1160 -1.4145  1.1476
  763SOL     OW 4188   2.671   2.924   3.407 -0.5632 -0.1150  0.1055
  763SOL    HW1 4189   2.632   3.010   3.428 -2.5863 -0.7874 -0.6567
  763SOL    HW2 4190   2.665   2.875   3.489  1.7616  0.8129  0.9108
  764SOL     OW 4191   1.570   5.773   1.423  0.0567  0.0081 -0.0420
  764SOL    HW1 4192   1.525   5.782   1.507  1.5294 -0.4087  0.8133
  764SOL    HW2 4193   1.658   5.807   1.439  0.8693 -1.5932 -0.9587
  765SOL     OW 4194   2.551   3.014   1.270 -0.0939  0.2143  0.8552
  765SOL    HW1 4195   2.529   2.921   1.264 -0.4587  0.3434  0.1813
  765SOL    HW2 4196   2.467   3.059   1.268  0.0774  0.5665  1.2276
  766SOL     OW 4197   6.351   3.972   1.549  0.2173 -0.3758 -0.1471
  766SOL    HW1 4198   6.334   3.979   1.643 -1.2123 -1.1543 -0.3078
  766SOL    HW2 4199   6.310   3.889   1.524  0.4044 -0.0789 -1.4922
  767SOL     OW 4200   1.385   4.135   1.956  0.7523  0.2789  0.0285
  767SOL    HW1 4201   1.350   4.191   2.025 -1.4070 -0.0462 -0.7079
  767SOL    HW2 4202   1.385   4.190   1.878  1.1710  0.0323 -0.1482
  768SOL     OW 4203   2.055   6.265   2.518  0.2903  0.7407 -0.3330
  768SOL    HW1 4204   2.109   6.230   2.589 -1.3105  0.4607  0.8020
  768SOL    HW2 4205   2.079   6.358   2.514  1.0397  0.5678 -0.0438
  769SOL     OW 4206   3.768   5.562   0.807  0.7476  0.0061 -0.1392
  769SOL    HW1 4207   3.713   5.624   0.854 -0.7608 -0.5312 -1.1485
  769SOL    HW2 4208   3.843   5.547   0.866 -1.2858 -1.0394  2.3679
  770SOL     OW 4209   5.277   2.296   2.614  0.4864  0.4118 -0.2909
  770SOL    HW1 4210   5.351   2.294   2.553  0.1969 -0.8595 -0.6305
  770SOL    HW2 4211   5.289   2.377   2.664 -0.4278  2.6268 -3.3854
  771SOL     OW 4212   2.672   2.687   2.928  0.4867 -0.1527 -0.3058
  771SOL    HW1 4213   2.677   2.737   3.009 -0.5940  0.5687 -0.6665
  771SOL    HW2 4214   2.761   2.689   2.893  1.1158 -0.9801  1.1334
  772SOL     OW 4215   4.036   6.268   3.185  0.3754 -0.2512  0.8202
  772SOL    HW1 4216   4.017   6.308   3.270  2.5980  1.0742  0.7786
  772SOL    HW2 4217   3.950   6.243   3.151 -1.3869  4.7262  0.7859
  773SOL     OW 4218   6.020   4.015   0.367 -0.1139  0.0633 -0.5444
  773SOL    HW1 4219   6.097   4.014   0.310 -0.8105 -0.3289 -1.4969
  773SOL    HW2 4220   5.949   4.046   0.311 -0.6877  0.2704  0.2816
  774SOL     OW 4221   5.181   4.058   2.210  0.4746 -0.0899  0.2294
  774SOL    HW1 4222   5.145   3.990   2.153 -1.7379 -1.0622  2.5442
  774SOL    HW2 4223   5.231   4.009   2.276  0.6997  0.7148  0.6678
  775SOL     OW 4224   2.751   5.547   1.116 -0.3858 -0.0384 -0.3400
  775SOL    HW1 4225   2.712   5.468   1.154  1.7409 -0.9691  0.0392
  775SOL    HW2 4226   2.805   5.515   1.044  1.6916  0.8671  0.7487
  776SOL     OW 4227   0.468   2.577   2.138  0.4526  0.3983  0.0733
  776SOL    HW1 4228   0.426   2.530   2.065  2.0308 -0.2984 -0.4386
  776SOL    HW2 4229   0.401   2.637   2.170 -0.5192  0.1976 -1.4836
  777SOL     OW 4230   3.862   5.646   4.054 -0.3383  0.2249 -0.6077
  777SOL    HW1 4231   3.911   5.608   4.127  0.2028  0.6815 -0.7188
  777SOL    HW2 4232   3.788   5.588   4.041 -0.7516  0.4313  0.6688
  778SOL     OW 4233   3.654   1.347   3.453 -0.1011  0.0090  0.3381
  778SOL    HW1 4234   3.607   1.425   3.426  0.9931  0.2068 -1.1657
  778SOL    HW2 4235   3.747   1.370   3.442  0.3202 -0.8146  1.8838
  779SOL     OW 4236   3.345   6.410   1.394  0.0905  0.0018 -0.1517
  779SOL    HW1 4237   3.410   6.428   1.326 -0.7781  0.9017 -0.7776
  779SOL    HW2 4238   3.284   6.349   1.352 -0.6268  0.8096 -0.3124
  780SOL     OW 4239   2.640   0.879   2.051 -0.1498  0.1881 -0.1350
  780SOL    HW1 4240   2.676   0.806   2.101  1.7427  0.6611 -0.7107
  780SOL    HW2 4241   2.677   0.869   1.963 -2.3148  0.1371 -1.0987
  781SOL     OW 4242   4.910   4.581   0.279  0.1271 -0.3315  0.0927
  781SOL    HW1 4243   4.825   4.536   0.276  0.5159 -1.0254 -1.3699
  781SOL    HW2 4244   4.896   4.660   0.227  0.5056 -0.6880 -0.5560
  782SOL     OW 4245   1.024   4.635   1.366  0.0270 -0.2303 -0.4763
  782SOL    HW1 4246   0.932   4.640   1.340 -0.1358  0.9027  0.2658
  782SOL    HW2 4247   1.064   4.713   1.330  0.5255 -0.3217 -0.1287
  783SOL     OW 4248   0.719   0.087   3.295  0.0357 -0.0729  0.0360
  783SOL    HW1 4249   0.650   0.036   3.253  0.7927 -1.0462 -0.0621
  783SOL    HW2 4250   0.762   0.132   3.223 -0.5875  0.6610  0.1144
  784SOL     OW 4251   6.349   2.037   4.103  0.1441 -0.0042  0.2534
  784SOL    HW1 4252   6.285   2.017   4.171 -0.9699  0.4539 -0.6283
  784SOL    HW2 4253   6.395   2.114   4.135 -1.2119  0.9525 -0.0378
  785SOL     OW 4254   1.733   3.547   0.466 -0.2662  0.3578 -0.5476
  785SOL    HW1 4255   1.788   3.471   0.447 -0.5957  0.1921 -0.8574
  785SOL    HW2 4256   1.748   3.607   0.392 -1.0198  0.0122 -0.9959
  786SOL     OW 4257   3.187   2.877   3.820  0.3556  0.2075 -0.2731
  786SOL    HW1 4258   3.264   2.928   3.795  1.0588 -0.4363  0.5375
  786SOL    HW2 4259   3.186   2.803   3.759  1.6410 -0.9535  1.0399
  787SOL     OW 4260   4.076   2.712   4.253 -0.5157  0.1560 -0.5009
  787SOL    HW1 4261   4.163   2.753   4.256 -0.6462  0.3956  0.1054
  787SOL    HW2 4262   4.073   2.657   4.331  0.1507 -2.0376 -1.9137
  788SOL     OW 4263   2.989   4.680   4.047  0.7194 -0.2397 -0.7609
  788SOL    HW1 4264   2.986   4.584   4.044  0.5188 -0.2132 -1.7488
  788SOL    HW2 4265   2.931   4.708   3.976 -1.2811  0.6426  1.0728
  789SOL     OW 4266   1.150   2.210   1.237  0.2874  0.4543  0.1926
  789SOL    HW1 4267   1.191   2.241   1.318  0.0681  0.5598  0.2624
  789SOL    HW2 4268   1.090   2.280   1.212  1.0626  0.8577 -0.5905
  790SOL     OW 4269   0.459   4.806   1.235  0.3610  0.4419  0.3111
  790SOL    HW1 4270   0.552   4.800   1.212  0.5064  0.9506  0.7448
  790SOL    HW2 4271   0.431   4.715   1.244  0.6130  0.2685 -0.6051
  791SOL     OW 4272   2.006   0.857   2.595 -0.4126  0.7423 -0.0927
  791SOL    HW1 4273   2.094   0.846   2.558 -0.3576  0.8281  0.0133
  791SOL    HW2 4274   2.016   0.925   2.662 -0.4983  0.5319  0.1346
  792SOL     OW 4275   2.050   2.138   3.020  0.0704  0.9486  0.3087
  792SOL    HW1 4276   2.088   2.134   3.108  1.8422  0.3666 -0.4310
  792SOL    HW2 4277   2.058   2.231   2.996 -0.4925  1.1258  0.7744
  793SOL     OW 4278   3.023   2.934   3.221 -0.7816 -0.1340 -0.8397
  793SOL    HW1 4279   2.959   2.997   3.188  1.0113  1.3492 -1.6830
  793SOL    HW2 4280   3.108   2.978   3.212  0.4795 -2.3235 -0.6027
  794SOL     OW 4281   5.924   4.656   3.964 -0.2094 -0.1686  0.4027
  794SOL    HW1 4282   6.002   4.640   4.016  0.3704  0.0368 -0.3884
  794SOL    HW2 4283   5.928   4.592   3.893 -0.7887 -0.1946  0.3877
  795SOL     OW 4284   3.663   1.228   3.058  0.0272 -0.0245  0.1070
  795SOL    HW1 4285   3.654   1.295   3.126  2.5424  0.0138  0.5027
  795SOL    HW2 4286   3.750   1.242   3.022 -0.3414 -1.5542 -1.5159
  796SOL     OW 4287   1.796   0.981   4.023 -0.2742 -0.1516 -0.1767
  796SOL    HW1 4288   1.733   0.909   4.018 -0.4939  0.1444 -2.6718
  796SOL    HW2 4289   1.743   1.057   4.047 -0.3695 -0.4062  0.4600
  797SOL     OW 4290   1.741   1.073   2.729  0.3545  0.0187 -0.4927
  797SOL    HW1 4291   1.830   1.045   2.748 -0.0245 -1.3325 -0.6362
  797SOL    HW2 4292   1.719   1.132   2.802  1.2519  0.1443 -0.3106
  798SOL     OW 4293   5.137   3.789   4.120  0.2057 -0.0991 -0.1464
  798SOL    HW1 4294   5.067   3.770   4.182 -1.0184  2.0633 -0.7568
  798SOL    HW2 4295   5.105   3.756   4.036  1.0224 -1.2996 -0.0068
  799SOL     OW 4296   3.869   1.318   0.335  0.2049  0.1132  0.0599
  799SOL    HW1 4297   3.861   1.266   0.255  3.2171  0.0816 -0.3406
  799SOL    HW2 4298   3.921   1.264   0.394 -0.2238  0.9759  1.2706
  800SOL     OW 4299   1.998   2.498   0.030 -0.0899  0.6084 -0.2456
  800SOL    HW1 4300   2.055   2.453   0.093 -0.7781  0.3754  0.2296
  800SOL    HW2 4301   2.025   2.589   0.034  0.6754  0.4021 -0.5027
  801SOL     OW 4302   1.035   4.877   1.202 -0.0963  0.1843 -0.1563
  801SOL    HW1 4303   1.125   4.870   1.232 -0.2495 -1.6423 -0.0227
  801SOL    HW2 4304   1.040   4.872   1.107 -0.0919 -0.7393 -0.1185
  802SOL     OW 4305   1.371   2.113   3.006  0.5208  0.2521  0.6663
  802SOL    HW1 4306   1.289   2.069   3.027  1.1135 -1.2539 -0.0649
  802SOL    HW2 4307   1.380   2.180   3.074 -0.8484 -0.1643  1.2858
  803SOL     OW 4308   2.328   4.814   0.091  0.2994 -0.5392 -0.1751
  803SOL    HW1 4309   2.285   4.821   0.177  0.9698 -0.4046  0.1562
  803SOL    HW2 4310   2.293   4.887   0.041 -0.1133 -0.6299 -0.0257
  804SOL     OW 4311   2.861   0.312   2.307 -0.1085  0.1867  0.3608
  804SOL    HW1 4312   2.913   0.379   2.263 -2.1086  1.0029 -0.8422
  804SOL    HW2 4313   2.780   0.306   2.257 -0.1212 -2.9985  0.5478
  805SOL     OW 4314   3.751   1.984   1.838  0.0832  0.7093  0.1752
  805SOL    HW1 4315   3.846   1.988   1.826 -0.0145  0.4340 -0.7697
  805SOL    HW2 4316   3.715   2.020   1.757 -0.6365  2.7926  1.3413
  806SOL     OW 4317   3.196   4.816   3.218  0.0406 -0.3960 -0.0542
  806SOL    HW1 4318   3.237   4.783   3.139  0.5208 -1.2589  0.5350
  806SOL    HW2 4319   3.137   4.746   3.245 -1.4163  0.5811 -0.5629
  807SOL     OW 4320   0.899   2.509   0.133 -0.2255  0.2491  0.1577
  807SOL    HW1 4321   0.857   2.490   0.217 -0.0759  0.2261  0.2278
  807SOL    HW2 4322   0.897   2.605   0.127  1.0019  0.3307  0.8312
  808SOL     OW 4323   5.991   5.452   3.642 -0.6740  0.2180 -0.2288
  808SOL    HW1 4324   5.999   5.431   3.549 -0.3750 -1.3360  0.1166
  808SOL    HW2 4325   6.072   5.498   3.664 -0.6684  0.4316 -0.6888
  809SOL     OW 4326   4.577   1.049   2.419 -0.2698  0.4008  0.7670
  809SOL    HW1 4327   4.623   1.128   2.391  1.2347 -0.2163  1.3703
  809SOL    HW2 4328   4.639   0.978   2.403 -2.3447 -1.0134 -1.7617
  810SOL     OW 4329   0.047   0.845   4.419 -0.0442 -0.3423 -0.6620
  810SOL    HW1 4330   0.126   0.862   4.368 -0.8845  1.2513 -1.5260
  810SOL    HW2 4331   0.006   0.931   4.428 -1.5661 -1.0957 -0.0594
  811SOL     OW 4332   2.291   5.599   2.207  0.3351 -0.3097 -0.2833
  811SOL    HW1 4333   2.208   5.646   2.196  0.5258  0.1529  0.2249
  811SOL    HW2 4334   2.325   5.590   2.118  0.7284  1.3143 -0.3382
  812SOL     OW 4335   5.584   2.958   0.823  0.1033  0.1979 -0.5165
  812SOL    HW1 4336   5.561   2.911   0.742 -0.7032 -1.8056  0.7924
  812SOL    HW2 4337   5.625   2.891   0.878 -1.3036  0.9428  1.5347
  813SOL     OW 4338   3.772   3.370   0.141  0.2210  0.4692  0.0625
  813SOL    HW1 4339   3.683   3.378   0.107  0.3028 -0.4228 -0.3801
  813SOL    HW2 4340   3.761   3.373   0.236 -0.3686 -0.4412  0.0337
  814SOL     OW 4341   0.352   0.630   3.129  0.3283  0.1228 -0.5788
  814SOL    HW1 4342   0.405   0.558   3.095  1.7409  1.0206 -0.3403
  814SOL    HW2 4343   0.280   0.638   3.067  1.4502  0.0356 -1.9279
  815SOL     OW 4344   6.277   6.072   4.236  0.2022  1.3007 -0.6744
  815SOL    HW1 4345   6.371   6.054   4.247 -0.4553 -1.3938  1.8338
  815SOL    HW2 4346   6.269   6.166   4.250  2.5341  1.6547 -1.2433
  816SOL     OW 4347   4.481   3.022   1.514  0.0347  0.1364 -0.1280
  816SOL    HW1 4348   4.438   3.073   1.446  2.3448  0.7351 -1.2542
  816SOL    HW2 4349   4.479   2.932   1.482  0.1570  0.2585 -0.4862
  817SOL     OW 4350   4.969   2.421   0.004 -0.8687  0.3007 -0.1411
  817SOL    HW1 4351   4.893   2.479   0.008 -0.5028  0.8721 -1.1187
  817SOL    HW2 4352   4.974   2.392  -0.087  0.8194  1.3215 -0.4256
  818SOL     OW 4353   5.373   2.466   3.717  0.4646 -0.5148 -0.0977
  818SOL    HW1 4354   5.329   2.496   3.638  1.8639  0.3465 -0.5836
  818SOL    HW2 4355   5.305   2.420   3.766 -0.3514 -1.3454 -1.9279
  819SOL     OW 4356   3.207   5.076   3.343 -0.6644  0.0140  0.6073
  819SOL    HW1 4357   3.200   4.988   3.306 -0.3444  0.2290  0.0112
  819SOL    HW2 4358   3.176   5.133   3.273  0.2064  0.4523  0.5678
  820SOL     OW 4359   5.878   2.845   2.039  0.5726  0.1637 -0.1720
  820SOL    HW1 4360   5.866   2.933   2.004 -2.9853 -0.6640 -1.4442
  820SOL    HW2 4361   5.840   2.850   2.128 -0.6351 -0.2518 -0.6374
  821SOL     OW 4362   2.540   0.522   0.252  0.2212  0.1808 -0.2951
  821SOL    HW1 4363   2.613   0.544   0.194 -0.7822  1.2004 -1.2289
  821SOL    HW2 4364   2.556   0.431   0.278  2.5120  0.7824  0.6019
  822SOL     OW 4365   6.228   2.545   3.393 -0.3088  0.1573 -0.2020
  822SOL    HW1 4366   6.257   2.578   3.307  0.1245 -0.0351 -0.1333
  822SOL    HW2 4367   6.298   2.571   3.453  0.5484 -1.7467 -0.3179
  823SOL     OW 4368   0.766   4.928   3.186 -0.1611  0.3193 -0.1375
  823SOL    HW1 4369   0.753   4.955   3.095  0.7398 -0.6615 -0.5838
  823SOL    HW2 4370   0.712   4.849   3.195 -0.7546  0.7652  0.3930
  824SOL     OW 4371   3.366   6.245   2.072 -0.1035  0.0607  0.5018
  824SOL    HW1 4372   3.395   6.334   2.094 -2.5067  1.3252 -1.0059
  824SOL    HW2 4373   3.310   6.257   1.995 -0.5119 -2.7856  0.2677
  825SOL     OW 4374   0.970   1.919   3.842  0.0835  0.0515  0.6460
  825SOL    HW1 4375   0.951   1.835   3.802 -0.3784 -0.3215  1.6192
  825SOL    HW2 4376   1.060   1.912   3.874  0.2114  0.1039  0.2993
  826SOL     OW 4377   5.686   3.000   1.574  0.6431 -0.8694  0.0971
  826SOL    HW1 4378   5.736   3.081   1.585  1.4210 -1.4359  0.8283
  826SOL    HW2 4379   5.627   3.018   1.501 -0.5295  0.9965  1.4256
  827SOL     OW 4380   4.069   2.423   0.158  0.3922  0.0495  0.1681
  827SOL    HW1 4381   4.123   2.478   0.215 -1.8078  2.2548  0.3182
  827SOL    HW2 4382   3.995   2.397   0.212 -0.2060 -0.4112 -0.8321
  828SOL     OW 4383   3.093   2.495   3.477 -0.0287 -0.1284 -0.1243
  828SOL    HW1 4384   3.128   2.429   3.417  1.4664  1.1450 -0.7280
  828SOL    HW2 4385   3.051   2.559   3.420 -0.0974  0.2328  0.3298
  829SOL     OW 4386   0.144   3.588   3.956 -0.7627  0.0129  0.1784
  829SOL    HW1 4387   0.172   3.530   3.886  1.4464 -0.7949  1.6045
  829SOL    HW2 4388   0.162   3.539   4.036  1.8434  2.7661  1.4950
  830SOL     OW 4389   3.318   0.783   2.365  0.0577  0.0870  0.1602
  830SOL    HW1 4390   3.337   0.814   2.454 -0.9328 -0.2773  0.5167
  830SOL    HW2 4391   3.287   0.860   2.318  0.1604  0.1880  0.2584
  831SOL     OW 4392   0.981   5.513   2.100 -0.4403  0.2736 -0.1404
  831SOL    HW1 4393   0.929   5.565   2.038 -0.8464 -0.9887 -0.9047
  831SOL    HW2 4394   0.979   5.424   2.064  0.3959 -0.2399  1.0193
  832SOL     OW 4395   2.617   0.280   1.049  0.5713 -0.2676 -0.4553
  832SOL    HW1 4396   2.535   0.256   1.091 -0.3577  1.3611 -1.2594
  832SOL    HW2 4397   2.621   0.225   0.971 -0.2614  0.3575 -0.9450
  833SOL     OW 4398   0.924   2.244   3.593  0.2553 -0.1812  0.1770
  833SOL    HW1 4399   0.894   2.240   3.683 -0.4352  0.0763 -0.0357
  833SOL    HW2 4400   0.911   2.336   3.568 -1.9083 -0.7385 -0.9634
  834SOL     OW 4401   2.503   5.479   3.923  0.0560 -0.3336  0.4534
  834SOL    HW1 4402   2.410   5.466   3.906 -0.2796  1.1855  0.9478
  834SOL    HW2 4403   2.547   5.438   3.849 -1.1101  1.0814 -1.0887
  835SOL     OW 4404   3.726   0.858   2.169 -0.2367 -0.5888 -0.6416
  835SOL    HW1 4405   3.762   0.770   2.178  1.6054  0.0184 -1.5913
  835SOL    HW2 4406   3.802   0.915   2.164 -1.3776  0.9802 -0.9273
  836SOL     OW 4407   2.085   0.078   0.491  0.3354  0.0730  0.3982
  836SOL    HW1 4408   1.993   0.052   0.493  0.2860  0.2908  2.0263
  836SOL    HW2 4409   2.108   0.077   0.398 -1.5363  0.8228 -0.1247
  837SOL     OW 4410   0.032   5.269   0.461  0.2363 -0.1345  0.1999
  837SOL    HW1 4411   0.057   5.220   0.539  2.0334  1.1415  0.4879
  837SOL    HW2 4412   0.075   5.224   0.389 -0.7513 -0.8256  0.0162
  838SOL     OW 4413   1.631   0.877   1.191  0.3097  0.3283 -0.1190
  838SOL    HW1 4414   1.632   0.797   1.244  0.0060 -0.1343 -0.7949
  838SOL    HW2 4415   1.582   0.940   1.244  0.4865  0.0447  0.3870
  839SOL     OW 4416   5.112   6.310   1.410 -0.7731 -0.5013  0.6590
  839SOL    HW1 4417   5.026   6.351   1.396  0.3726  1.9570  0.3040
  839SOL    HW2 4418   5.147   6.356   1.486  0.8515 -0.3239 -0.1622
  840SOL     OW 4419   2.194   3.368   1.269  0.2546  0.0858 -0.2279
  840SOL    HW1 4420   2.131   3.436   1.245  1.3194  1.5159  0.8735
  840SOL    HW2 4421   2.188   3.363   1.364  2.2302  0.7388 -0.0307
  841SOL     OW 4422   0.397   1.728   1.451 -0.0099  0.0384 -0.1372
  841SOL    HW1 4423   0.417   1.692   1.538 -0.9699 -0.0159  0.0698
  841SOL    HW2 4424   0.385   1.651   1.395  2.5093  0.0483 -0.8130
  842SOL     OW 4425   6.302   3.449   2.453  0.0666 -0.0291 -0.0442
  842SOL    HW1 4426   6.238   3.401   2.505 -2.0248  0.3937 -2.0669
  842SOL    HW2 4427   6.379   3.454   2.509 -1.3062 -1.4284  2.1311
  843SOL     OW 4428   0.130   3.877   2.684 -0.1848  0.6062  0.0671
  843SOL    HW1 4429   0.174   3.962   2.676  0.7382  0.2393  0.9503
  843SOL    HW2 4430   0.075   3.886   2.761 -0.6337  0.6284 -0.2552
  844SOL     OW 4431   5.964   6.245   1.555  0.7221  0.3932  0.1501
  844SOL    HW1 4432   5.899   6.315   1.553  0.7802  0.4444 -2.1212
  844SOL    HW2 4433   6.047   6.290   1.568  0.6715  0.6932 -0.5148
  845SOL     OW 4434   5.028   6.339   2.782  0.5913 -0.2556 -0.2674
  845SOL    HW1 4435   4.974   6.413   2.757 -0.5914 -1.6527 -2.1396
  845SOL    HW2 4436   5.114   6.377   2.801  0.1510  1.5537 -1.5860
  846SOL     OW 4437   2.407   5.416   1.280 -0.6153 -0.6394  0.4219
  846SOL    HW1 4438   2.485   5.418   1.224 -1.2154  2.2040 -0.4835
  846SOL    HW2 4439   2.420   5.339   1.337  1.1368 -2.2973 -2.0047
  847SOL     OW 4440   6.241   4.823   2.509 -0.3681  0.1084  0.5255
  847SOL    HW1 4441   6.272   4.876   2.436  0.9568 -1.7614 -0.3578
  847SOL    HW2 4442   6.204   4.886   2.571 -0.2247  1.8800 -1.1105
  848SOL     OW 4443   4.998   3.430   1.170  0.0870  0.3890  0.0972
  848SOL    HW1 4444   5.060   3.492   1.132  2.5010 -1.9123 -0.0595
  848SOL    HW2 4445   4.917   3.443   1.122  1.3009  1.6116 -1.7198
  849SOL     OW 4446   4.910   2.196   0.978  0.4317 -0.1939 -0.0260
  849SOL    HW1 4447   4.904   2.258   0.905  1.2364 -0.5922 -0.4437
  849SOL    HW2 4448   4.862   2.239   1.050 -2.0983 -0.6525 -1.3262
  850SOL     OW 4449   1.170   0.839   0.916 -0.4229  0.1545  0.4817
  850SOL    HW1 4450   1.117   0.785   0.975 -0.9675  0.6697  0.4709
  850SOL    HW2 4451   1.124   0.923   0.912  1.5289  1.4171  2.2351
  851SOL     OW 4452   0.478   4.118   3.018  0.2000  0.5338  0.2417
  851SOL    HW1 4453   0.441   4.172   2.947  2.6207  0.2859 -1.3347
  851SOL    HW2 4454   0.473   4.173   3.095  1.0973  2.4328 -0.9835
  852SOL     OW 4455   0.006   6.099   2.667  0.1167 -0.1543 -0.9526
  852SOL    HW1 4456   0.095   6.129   2.652  1.2820 -2.6125  0.4016
  852SOL    HW2 4457  -0.030   6.159   2.732  1.0873  0.3360 -0.8593
  853SOL     OW 4458   3.524   5.590   3.216  0.1177 -0.9951  0.0570
  853SOL    HW1 4459   3.620   5.595   3.215  0.2560 -2.8551  0.2252
  853SOL    HW2 4460   3.504   5.542   3.296 -1.1385  1.3402  1.2677
  854SOL     OW 4461   1.345   3.357   0.248 -0.0980  0.8333  0.2186
  854SOL    HW1 4462   1.414   3.386   0.188  0.2613  1.1742  0.7860
  854SOL    HW2 4463   1.380   3.277   0.287 -0.7851  0.0044 -0.8068
  855SOL     OW 4464   1.057   4.217   2.605 -0.2620 -0.4620  0.3634
  855SOL    HW1 4465   1.097   4.211   2.519  0.3828 -1.8531  0.7284
  855SOL    HW2 4466   0.973   4.171   2.596 -0.3817 -0.2444  0.3693
  856SOL     OW 4467   2.813   5.583   3.473  0.1637  0.1984  0.1688
  856SOL    HW1 4468   2.719   5.564   3.469 -0.3752  2.4875  0.4565
  856SOL    HW2 4469   2.836   5.608   3.384  0.9680 -2.0279 -0.3151
  857SOL     OW 4470   4.833   2.348   2.101 -0.3096 -0.5005  0.3232
  857SOL    HW1 4471   4.764   2.350   2.035 -1.2915  0.1601  1.3238
  857SOL    HW2 4472   4.791   2.382   2.180  1.5229  1.1923  0.6345
  858SOL     OW 4473   6.027   0.849   0.397 -0.1924  0.5244 -0.0076
  858SOL    HW1 4474   6.113   0.888   0.381 -0.3193  1.1759  0.8449
  858SOL    HW2 4475   5.967   0.923   0.401 -0.4460  0.2567  1.5656
  859SOL     OW 4476   0.002   6.064   0.836  0.0794 -0.7388 -0.0757
  859SOL    HW1 4477   0.053   5.996   0.793 -0.2876 -2.3064  1.8165
  859SOL    HW2 4478   0.061   6.139   0.841  1.1470 -1.5247 -0.5450
  860SOL     OW 4479   0.073   1.263   1.792  0.1635 -0.0836 -0.0696
  860SOL    HW1 4480   0.100   1.175   1.817  0.8054  0.1049 -0.0751
  860SOL    HW2 4481   0.101   1.318   1.865  1.5691  0.3945 -0.9309
  861SOL     OW 4482   1.936   2.266   0.240 -0.4119 -0.0534 -0.2492
  861SOL    HW1 4483   2.004   2.243   0.175  1.3559  1.0990  1.1036
  861SOL    HW2 4484   1.941   2.196   0.305 -2.2640 -1.2685 -1.3086
  862SOL     OW 4485   2.466   3.087   4.512  0.8291 -0.4706 -0.4979
  862SOL    HW1 4486   2.489   3.012   4.567  1.2743  0.9039  1.2975
  862SOL    HW2 4487   2.481   3.057   4.423  1.3270 -2.3963  0.1835
  863SOL     OW 4488   5.838   1.559   2.107 -0.5159  0.2690 -0.3498
  863SOL    HW1 4489   5.910   1.621   2.110  0.3444 -0.7366  1.0053
  863SOL    HW2 4490   5.881   1.473   2.110 -1.7479 -0.3463  0.4084
  864SOL     OW 4491   6.180   1.893   3.161  0.1804  0.9262  0.4411
  864SOL    HW1 4492   6.251   1.834   3.187  0.2416  0.7954 -0.0074
  864SOL    HW2 4493   6.103   1.837   3.156  0.6486  0.4034 -2.0825
  865SOL     OW 4494   5.253   1.443   1.763  0.3187  0.0282 -0.0312
  865SOL    HW1 4495   5.296   1.483   1.688  0.2343 -0.4035 -0.3111
  865SOL    HW2 4496   5.233   1.516   1.821 -1.6376  0.6929 -1.4202
  866SOL     OW 4497   4.593   4.954   4.234  0.2401  0.1555  0.0724
  866SOL    HW1 4498   4.662   5.020   4.244 -2.6550  3.3577  0.8509
  866SOL    HW2 4499   4.630   4.889   4.174  3.8822  1.5825  0.5072
  867SOL     OW 4500   0.568   5.051   2.580  0.5310 -0.1736  0.1617
  867SOL    HW1 4501   0.647   5.094   2.613  0.2263 -0.5473  1.4198
  867SOL    HW2 4502   0.508   5.123   2.562  0.3775  0.0023  1.3169
  868SOL     OW 4503   3.121   0.583   1.768  0.2014  0.0306 -0.1518
  868SOL    HW1 4504   3.096   0.563   1.678  1.8102 -0.9888 -0.4256
  868SOL    HW2 4505   3.175   0.662   1.761 -1.0955  0.9671  0.1592
  869SOL     OW 4506   5.344   4.250   1.119 -0.3574 -0.0481  0.1910
  869SOL    HW1 4507   5.409   4.270   1.187 -0.6694  1.6581  0.0393
  869SOL    HW2 4508   5.260   4.275   1.158 -0.7574 -0.7891 -0.1727
  870SOL     OW 4509   4.072   0.869   1.423 -0.1633  0.1247  0.2351
  870SOL    HW1 4510   4.072   0.957   1.386 -2.1253  0.2803  0.4829
  870SOL    HW2 4511   4.074   0.811   1.347  0.0404  0.3962  0.0307
  871SOL     OW 4512   4.226   5.647   3.403  0.0880  0.1467  0.0303
  871SOL    HW1 4513   4.310   5.695   3.402  1.5925 -2.3054  0.1459
  871SOL    HW2 4514   4.202   5.644   3.495  0.9963 -0.8668  0.2620
  872SOL     OW 4515   3.549   1.045   0.013  0.5125  0.1919  0.4006
  872SOL    HW1 4516   3.468   1.010   0.052  1.1179 -1.8856 -0.0499
  872SOL    HW2 4517   3.578   0.976  -0.046  1.8883  1.4971 -0.5005
  873SOL     OW 4518   6.002   3.801   2.989  0.3507 -0.2109  0.0991
  873SOL    HW1 4519   6.061   3.728   2.970  0.1160 -0.2818 -0.3701
  873SOL    HW2 4520   5.979   3.836   2.903  1.7948  1.4873  0.3414
  874SOL     OW 4521   2.311   2.570   3.330 -0.9003 -0.4349  0.4195
  874SOL    HW1 4522   2.227   2.527   3.319 -0.5986 -0.9275  0.0034
  874SOL    HW2 4523   2.375   2.506   3.299 -0.4717  0.4830 -0.6555
  875SOL     OW 4524   5.718   3.844   3.000  0.6983 -0.1755  0.0364
  875SOL    HW1 4525   5.799   3.806   2.965  1.6619  1.2296  0.6399
  875SOL    HW2 4526   5.718   3.817   3.092  0.4313 -0.2315  0.0207
  876SOL     OW 4527   4.013   4.976   3.128 -0.2179 -0.3437  0.3736
  876SOL    HW1 4528   3.962   5.056   3.115 -1.1206 -0.9075  0.3465
  876SOL    HW2 4529   4.092   4.989   3.076 -0.5703  0.3419  0.0032
  877SOL     OW 4530   4.462   3.255   2.808 -0.4047  0.1519 -0.0247
  877SOL    HW1 4531   4.487   3.295   2.725  2.2115 -1.0448  0.1015
  877SOL    HW2 4532   4.432   3.167   2.785  1.4111 -0.5997  0.3294
  878SOL     OW 4533   1.656   5.521   1.301  0.2945 -0.6679 -0.4909
  878SOL    HW1 4534   1.607   5.589   1.348  0.7829  0.5947 -1.7192
  878SOL    HW2 4535   1.598   5.495   1.230 -0.0387 -1.8395  0.1912
  879SOL     OW 4536   4.970   1.058   3.019 -0.2556 -0.5623  0.4080
  879SOL    HW1 4537   4.881   1.058   2.983 -0.0557  1.2909 -0.1964
  879SOL    HW2 4538   4.957   1.048   3.113 -1.1371 -0.1364  0.3466
  880SOL     OW 4539   4.089   1.676   3.236 -0.0358 -0.5515  0.1572
  880SOL    HW1 4540   4.151   1.691   3.308  0.1004 -0.1538 -0.0437
  880SOL    HW2 4541   4.021   1.741   3.249 -0.6045 -1.2090  0.5782
  881SOL     OW 4542   0.875   1.410   3.883  0.0839 -0.8241  0.4302
  881SOL    HW1 4543   0.954   1.382   3.928  0.7200 -2.4214 -1.5510
  881SOL    HW2 4544   0.835   1.329   3.851 -1.5867  0.0656  0.1131
  882SOL     OW 4545   6.380   1.934   0.612 -0.1263  0.5021  0.0863
  882SOL    HW1 4546   6.354   1.899   0.526  2.3020 -0.0194 -0.5204
  882SOL    HW2 4547   6.300   1.933   0.664 -1.1938 -1.3670 -1.4652
  883SOL     OW 4548   1.885   3.630   2.052 -0.2018  0.7670  0.2923
  883SOL    HW1 4549   1.980   3.644   2.062 -0.6521  3.8348  1.3945
  883SOL    HW2 4550   1.874   3.608   1.960  1.6733 -1.2822  0.4542
  884SOL     OW 4551   5.894   0.011   2.075  0.2979 -0.1811 -0.1679
  884SOL    HW1 4552   5.987   0.031   2.088 -0.1689  1.8334  0.4751
  884SOL    HW2 4553   5.882  -0.076   2.112  1.6706  0.0827  0.9500
  885SOL     OW 4554   1.436   1.554   4.485 -0.6046 -0.2317 -0.0000
  885SOL    HW1 4555   1.371   1.624   4.492 -1.4614 -0.7074 -2.5145
  885SOL    HW2 4556   1.520   1.600   4.487 -1.0890  0.6571  0.4446
  886SOL     OW 4557   1.077   3.430   0.128 -0.3637  0.0432 -0.3691
  886SOL    HW1 4558   1.172   3.440   0.129 -0.2702 -0.6149  1.4301
  886SOL    HW2 4559   1.058   3.381   0.048  0.6710  1.1791 -1.3391
  887SOL     OW 4560   1.610   2.823   1.215  0.5331  0.7025 -0.0633
  887SOL    HW1 4561   1.703   2.801   1.208  0.9696  2.0772  0.8667
  887SOL    HW2 4562   1.580   2.776   1.293  0.6679  0.9085  0.1150
  888SOL     OW 4563   4.284   3.835   3.832  0.3277 -0.1741 -0.6491
  888SOL    HW1 4564   4.339   3.757   3.837  1.1248  0.4431  0.9195
  888SOL    HW2 4565   4.346   3.906   3.812 -0.3905  0.0701 -2.1204
  889SOL     OW 4566   3.004   1.471   3.783 -0.0783  0.2582 -0.3119
  889SOL    HW1 4567   3.017   1.393   3.838  0.2071  0.8319  0.4543
  889SOL    HW2 4568   2.910   1.473   3.766 -0.0127 -0.5976 -0.8716
  890SOL     OW 4569   0.875   6.231   2.040  0.5726  0.1712  0.0479
  890SOL    HW1 4570   0.891   6.319   2.075 -0.0645  0.8009 -1.1774
  890SOL    HW2 4571   0.812   6.192   2.101 -0.4549  1.2118 -0.3161
  891SOL     OW 4572   1.298   5.755   0.056  0.5016  0.6154 -0.1663
  891SOL    HW1 4573   1.325   5.762  -0.035 -0.1573 -0.3499 -0.4558
  891SOL    HW2 4574   1.238   5.681   0.058  2.4092 -1.0468  1.4782
  892SOL     OW 4575   2.263   1.909   1.410  0.0142 -0.8593  0.1104
  892SOL    HW1 4576   2.322   1.938   1.341  0.4890  1.3671  1.3563
  892SOL    HW2 4577   2.308   1.931   1.492 -2.2180  0.3883  1.1140
  893SOL     OW 4578   0.937   3.455   1.326 -0.0078  0.2252 -0.1102
  893SOL    HW1 4579   0.923   3.538   1.281  0.8885 -0.0638 -0.9855
  893SOL    HW2 4580   0.999   3.408   1.269 -1.8440 -1.7833 -0.6086
  894SOL     OW 4581   0.216   5.556   2.875  0.5079  0.3411  0.1440
  894SOL    HW1 4582   0.206   5.615   2.950 -1.7373 -1.0039  1.0010
  894SOL    HW2 4583   0.184   5.607   2.800  1.1896  1.1195  0.3660
  895SOL     OW 4584   0.357   1.115   0.172  0.4009 -0.8279 -0.1946
  895SOL    HW1 4585   0.424   1.181   0.152 -0.1930  0.3576  1.5264
  895SOL    HW2 4586   0.375   1.044   0.110  2.2269  0.1410 -0.8692
  896SOL     OW 4587   3.789   1.441   2.153 -0.2069  0.4797  0.2492
  896SOL    HW1 4588   3.782   1.349   2.177  0.0902  0.5744  0.6971
  896SOL    HW2 4589   3.836   1.482   2.226  0.8716  0.7328 -0.5690
  897SOL     OW 4590   5.516   4.844   1.326  0.4410 -0.4907  0.0093
  897SOL    HW1 4591   5.574   4.912   1.292  1.6345 -0.9755  1.0024
  897SOL    HW2 4592   5.568   4.799   1.393 -0.6970 -1.6778  0.1411
  898SOL     OW 4593   4.499   2.063   1.950 -0.1571 -0.5922  0.0062
  898SOL    HW1 4594   4.540   2.093   1.869 -0.3127  1.0806  0.5010
  898SOL    HW2 4595   4.407   2.087   1.940 -0.1959 -0.4660  0.6361
  899SOL     OW 4596   0.731   3.676   2.851 -0.3406 -0.6510 -0.2089
  899SOL    HW1 4597   0.641   3.645   2.844 -0.8904  0.9037 -0.5517
  899SOL    HW2 4598   0.724   3.771   2.838  1.4994 -0.6530 -1.6024
  900SOL     OW 4599   1.980   0.635   0.638 -0.2976 -0.0754  0.0359
  900SOL    HW1 4600   1.967   0.540   0.648  0.2901 -0.0898  0.7996
  900SOL    HW2 4601   2.001   0.647   0.546 -0.0392 -0.7409 -0.0001
  901SOL     OW 4602   3.466   2.738   1.446  0.1103  0.1397  0.3757
  901SOL    HW1 4603   3.539   2.683   1.475  0.3695  0.7359  0.8814
  901SOL    HW2 4604   3.479   2.748   1.352 -0.0705 -0.8428  0.2286
  902SOL     OW 4605   4.495   1.234   0.552 -0.0984 -0.1713  0.7069
  902SOL    HW1 4606   4.549   1.313   0.561  0.1369 -0.5012  2.6155
  902SOL    HW2 4607   4.469   1.234   0.460 -0.1835  2.1765  0.6550
  903SOL     OW 4608   5.979   1.747   0.485 -0.0802 -0.3614 -0.0127
  903SOL    HW1 4609   6.005   1.665   0.527  0.5192 -0.3348 -0.3246
  903SOL    HW2 4610   5.893   1.766   0.522 -0.7433 -1.7207 -0.7858
  904SOL     OW 4611   5.106   5.638   0.134  0.1804  0.0970  0.1539
  904SOL    HW1 4612   5.106   5.579   0.210 -0.4708 -1.7490 -1.1967
  904SOL    HW2 4613   5.073   5.721   0.167 -0.6813 -0.8486  1.7594
  905SOL     OW 4614   1.316   6.318   1.188  0.8792  0.4992  0.2801
  905SOL    HW1 4615   1.306   6.394   1.246 -1.3061  0.2947  0.2659
  905SOL    HW2 4616   1.226   6.298   1.160  1.6158 -0.9620 -1.1790
  906SOL     OW 4617   4.314   1.614   4.517 -0.2748  0.3705 -0.0668
  906SOL    HW1 4618   4.390   1.567   4.552  0.9339  1.6172 -0.9080
  906SOL    HW2 4619   4.294   1.570   4.435 -0.8284 -0.3108  0.4283
  907SOL     OW 4620   5.653   1.265   0.210  0.3349  0.4285 -0.1127
  907SOL    HW1 4621   5.739   1.261   0.253  0.6614 -0.5054 -0.8297
  907SOL    HW2 4622   5.630   1.358   0.212  1.4603  0.7235 -0.1065
  908SOL     OW 4623   0.192   3.391   2.716  0.2509 -0.5447 -0.5478
  908SOL    HW1 4624   0.176   3.452   2.644  2.7174 -1.3152 -1.8645
  908SOL    HW2 4625   0.185   3.304   2.676 -0.6703 -1.0938  0.7197
  909SOL     OW 4626   0.124   0.003   3.201 -0.3273 -0.1839  0.4944
  909SOL    HW1 4627   0.079  -0.080   3.213 -0.1620 -0.2529  0.6380
  909SOL    HW2 4628   0.076   0.046   3.130  0.1901 -0.8251 -0.2681
  910SOL     OW 4629   1.129   1.863   1.018  0.2937 -0.0471 -0.5299
  910SOL    HW1 4630   1.076   1.845   0.941  0.4223 -0.9372 -0.4308
  910SOL    HW2 4631   1.158   1.954   1.008 -1.8614  0.7228 -0.1983
  911SOL     OW 4632   6.100   1.694   4.542  0.6324 -0.4088 -0.1367
  911SOL    HW1 4633   6.007   1.677   4.525  0.6421  1.6071 -2.7481
  911SOL    HW2 4634   6.144   1.612   4.518 -0.3037 -0.8302 -0.4747
  912SOL     OW 4635   0.098   5.148   0.716 -0.0191  0.6765  0.5614
  912SOL    HW1 4636   0.100   5.052   0.723 -0.6506  0.5002 -1.0931
  912SOL    HW2 4637   0.023   5.174   0.769 -1.4979 -0.0315 -1.0981
  913SOL     OW 4638   3.261   1.835   2.390  0.0574  0.0824  0.1207
  913SOL    HW1 4639   3.221   1.785   2.461  1.0413  0.4221  0.9465
  913SOL    HW2 4640   3.301   1.769   2.333 -0.7367 -0.1907 -0.1353
  914SOL     OW 4641   0.616   3.611   3.130 -0.0331  0.1050  0.2101
  914SOL    HW1 4642   0.653   3.569   3.207  1.6190  0.9078 -0.1015
  914SOL    HW2 4643   0.685   3.605   3.064 -0.4660  1.6081 -0.4262
  915SOL     OW 4644   3.364   1.394   4.281  0.1357  0.7566 -0.0650
  915SOL    HW1 4645   3.411   1.379   4.363 -0.5226 -1.9711 -0.0703
  915SOL    HW2 4646   3.432   1.418   4.219  0.9449  0.8561  0.8256
  916SOL     OW 4647   4.991   3.765   3.581 -0.0630  0.3123 -0.5121
  916SOL    HW1 4648   4.983   3.778   3.676  0.1908  2.6269 -0.7502
  916SOL    HW2 4649   5.055   3.830   3.553  1.7837 -1.9797 -1.9921
  917SOL     OW 4650   1.539   2.222   1.857  0.0329 -0.0211 -0.0011
  917SOL    HW1 4651   1.618   2.274   1.846 -0.2388  0.5956  0.8899
  917SOL    HW2 4652   1.545   2.188   1.946 -0.5429 -0.2465 -0.0468
  918SOL     OW 4653   0.547   0.748   2.295 -0.1013  0.1323  0.5430
  918SOL    HW1 4654   0.515   0.784   2.378  1.5824  0.3855  1.1379
  918SOL    HW2 4655   0.619   0.806   2.270 -0.1656 -0.3196 -0.7693
  919SOL     OW 4656   1.131   1.465   3.616  0.4507  0.2181 -0.3329
  919SOL    HW1 4657   1.170   1.407   3.681  1.1565  0.1814 -0.7730
  919SOL    HW2 4658   1.120   1.548   3.661 -1.9504 -0.6080  0.7680
  920SOL     OW 4659   3.276   1.144   2.618  0.6962  0.3528  0.6533
  920SOL    HW1 4660   3.199   1.200   2.627  0.1373 -0.6103  2.4729
  920SOL    HW2 4661   3.316   1.170   2.536 -1.2952  1.2330 -0.0928
  921SOL     OW 4662   4.750   2.931   0.267 -0.4773 -0.7428  0.0895
  921SOL    HW1 4663   4.761   3.022   0.295  0.9373 -0.6785 -0.5562
  921SOL    HW2 4664   4.656   2.914   0.276 -0.7810  0.8040  0.1635
  922SOL     OW 4665   1.150   5.097   3.044  0.2315  0.1588 -0.0245
  922SOL    HW1 4666   1.153   5.108   2.949 -0.9131 -2.7873 -0.5207
  922SOL    HW2 4667   1.173   5.006   3.058  1.8302  0.8835  2.7202
  923SOL     OW 4668   0.638   3.091   1.282  0.3521 -0.2199  0.4130
  923SOL    HW1 4669   0.699   3.070   1.352 -1.4133 -0.2810  1.9842
  923SOL    HW2 4670   0.561   3.037   1.299 -0.7793  1.0079 -0.5934
  924SOL     OW 4671   1.947   3.334   3.764  0.1482  0.3275  0.0936
  924SOL    HW1 4672   1.889   3.288   3.825  1.0406 -2.0886 -0.7522
  924SOL    HW2 4673   1.964   3.270   3.695  3.9719  0.8678  0.3656
  925SOL     OW 4674   0.756   4.806   3.651 -0.2524 -0.2259 -0.1469
  925SOL    HW1 4675   0.746   4.743   3.580  0.2585  0.7285 -1.1154
  925SOL    HW2 4676   0.827   4.864   3.621 -0.0566  0.2300  1.1296
  926SOL     OW 4677   2.217   2.359   1.449 -0.1504 -0.5703 -0.4268
  926SOL    HW1 4678   2.291   2.397   1.402  0.3340 -1.9513 -0.8340
  926SOL    HW2 4679   2.147   2.353   1.384 -1.0228  1.6489  0.1945
  927SOL     OW 4680   1.471   1.785   2.662 -0.3229 -0.3520 -0.0738
  927SOL    HW1 4681   1.385   1.814   2.694 -0.1024 -0.7857  0.9468
  927SOL    HW2 4682   1.534   1.831   2.717  0.2348  1.9824 -2.4629
  928SOL     OW 4683   1.999   4.763   0.538  0.5366 -0.1444 -0.4076
  928SOL    HW1 4684   1.993   4.732   0.628  0.9285  1.3505  0.1823
  928SOL    HW2 4685   2.091   4.748   0.514  1.3231  2.3693  0.6591
  929SOL     OW 4686   1.123   4.634   1.894 -0.4044  0.3113  0.6686
  929SOL    HW1 4687   1.045   4.582   1.913 -2.2137  1.2305 -3.2565
  929SOL    HW2 4688   1.139   4.620   1.801  2.8214  1.9480  0.8551
  930SOL     OW 4689   5.144   3.080   4.185 -0.6472 -0.1957 -0.3752
  930SOL    HW1 4690   5.099   3.133   4.251 -0.3294  0.6331 -0.7978
  930SOL    HW2 4691   5.192   3.145   4.132 -2.3634 -0.6132 -2.5680
  931SOL     OW 4692   5.878   4.334   3.297  0.2235  0.2975 -0.2117
  931SOL    HW1 4693   5.904   4.426   3.284  0.2171  0.0904 -1.9748
  931SOL    HW2 4694   5.784   4.334   3.281 -0.2570  0.3609  2.2332
  932SOL     OW 4695   5.934   4.995   0.729 -0.5947 -0.0487 -0.2504
  932SOL    HW1 4696   5.900   5.016   0.641 -1.0179  0.3042 -0.0099
  932SOL    HW2 4697   5.881   4.922   0.758 -2.4680  1.6553  0.8701
  933SOL     OW 4698   0.862   0.456   1.635 -0.0645 -0.0681  0.2275
  933SOL    HW1 4699   0.918   0.458   1.712 -2.1679  1.7488  1.8167
  933SOL    HW2 4700   0.918   0.485   1.563  1.5314 -0.2736  1.3535
  934SOL     OW 4701   4.745   0.468   4.039 -0.1546 -0.3125  0.2156
  934SOL    HW1 4702   4.742   0.550   3.989  0.9908  0.1548  0.8661
  934SOL    HW2 4703   4.663   0.466   4.088 -0.3337  0.2925 -0.0507
  935SOL     OW 4704   2.730   3.213   3.769  0.4579  0.3105  0.3451
  935SOL    HW1 4705   2.701   3.260   3.691  2.3902  0.3080 -0.4124
  935SOL    HW2 4706   2.820   3.240   3.782  0.1350  0.4493  2.7253
  936SOL     OW 4707   2.420   4.550   1.327  0.2334  0.3803  0.4622
  936SOL    HW1 4708   2.466   4.466   1.320  1.6766  1.0426  1.5262
  936SOL    HW2 4709   2.360   4.538   1.400 -1.8495 -0.6884 -1.3071
  937SOL     OW 4710   6.384   0.216   1.934 -0.4852 -0.2139 -0.0942
  937SOL    HW1 4711   6.337   0.196   1.853 -0.4269 -1.2737  0.1306
  937SOL    HW2 4712   6.391   0.312   1.934  0.9603 -0.2498 -2.1520
  938SOL     OW 4713   2.776   2.869   1.314 -0.1883  0.1186 -0.2116
  938SOL    HW1 4714   2.717   2.866   1.389 -0.7704 -0.4887 -0.6859
  938SOL    HW2 4715   2.721   2.897   1.241 -0.2756 -1.8941 -0.9843
  939SOL     OW 4716   1.796   0.345   3.286 -0.2357  0.3663 -0.3636
  939SOL    HW1 4717   1.765   0.254   3.287  1.0601 -0.0987 -0.8576
  939SOL    HW2 4718   1.835   0.358   3.373 -2.7534  1.3448  0.7356
  940SOL     OW 4719   4.852   4.768   3.594 -0.7370 -0.2541 -0.4759
  940SOL    HW1 4720   4.789   4.705   3.629 -1.5294 -0.6184 -2.4351
  940SOL    HW2 4721   4.800   4.848   3.583 -0.7060 -0.3627 -1.4714
  941SOL     OW 4722   3.738   1.781   3.060 -0.3757  0.1014  0.0612
  941SOL    HW1 4723   3.711   1.719   2.993  0.3492  0.3316 -0.4581
  941SOL    HW2 4724   3.671   1.849   3.059 -0.9699 -0.4686  0.3661
  942SOL     OW 4725   0.278   3.917   2.428 -0.4067 -0.2642  0.0681
  942SOL    HW1 4726   0.355   3.885   2.474  0.6407  0.8293 -0.8353
  942SOL    HW2 4727   0.220   3.951   2.497 -0.4043 -1.7064  0.8067
  943SOL     OW 4728   2.637   6.403   4.117 -0.3742 -0.3766  0.1329
  943SOL    HW1 4729   2.722   6.361   4.133  0.9618  1.9465 -0.2863
  943SOL    HW2 4730   2.619   6.387   4.025 -1.3513 -2.4060  0.6307
  944SOL     OW 4731   0.448   2.214   1.978  0.3115  0.1972 -0.4319
  944SOL    HW1 4732   0.470   2.207   2.071 -1.5667 -0.5986  0.0006
  944SOL    HW2 4733   0.402   2.297   1.970 -1.2281 -0.6102 -0.2431
  945SOL     OW 4734   5.181   0.711   1.362  0.0701  0.6333 -0.0386
  945SOL    HW1 4735   5.149   0.754   1.283 -2.9079  0.0305  0.7119
  945SOL    HW2 4736   5.216   0.783   1.415  1.0386  1.1965 -1.3752
  946SOL     OW 4737   4.716   3.396   1.073  0.4524 -0.4366 -0.1218
  946SOL    HW1 4738   4.710   3.369   1.165  1.3283  1.2557  0.4636
  946SOL    HW2 4739   4.631   3.371   1.036 -0.6607  0.4916  1.6342
  947SOL     OW 4740   1.470   6.336   2.130 -0.0662 -0.5321  0.1260
  947SOL    HW1 4741   1.380   6.306   2.118 -0.0024 -1.5127  1.8427
  947SOL    HW2 4742   1.493   6.309   2.218  1.2405  1.5185  0.4730
  948SOL     OW 4743   6.125   3.433   3.213  0.2636 -0.1277 -0.6783
  948SOL    HW1 4744   6.160   3.345   3.225 -0.9629 -0.5759 -0.2990
  948SOL    HW2 4745   6.201   3.486   3.189  1.6462 -0.5666  2.3198
  949SOL     OW 4746   4.080   2.532   0.799  0.3234  0.1709  0.3110
  949SOL    HW1 4747   4.111   2.540   0.709 -1.4214 -0.2477 -0.3737
  949SOL    HW2 4748   4.083   2.438   0.818 -2.1552 -0.1303 -0.4505
  950SOL     OW 4749   2.026   6.419   1.643 -0.0146  0.2078  0.3553
  950SOL    HW1 4750   1.962   6.482   1.677 -0.0406  0.3880 -0.0314
  950SOL    HW2 4751   2.110   6.463   1.653 -0.1234  0.7206 -0.8531
  951SOL     OW 4752   6.017   2.629   0.760 -0.2392 -0.2908 -0.2085
  951SOL    HW1 4753   6.064   2.708   0.735  0.6721 -0.0605  2.0093
  951SOL    HW2 4754   5.940   2.660   0.807  0.4627 -0.6686  1.2592
  952SOL     OW 4755   3.055   6.255   3.904 -0.2908  0.3859  0.7728
  952SOL    HW1 4756   3.128   6.317   3.899 -1.1289  1.3223 -1.1031
  952SOL    HW2 4757   2.999   6.289   3.973 -1.0870  2.2226 -0.6758
  953SOL     OW 4758   0.051   4.560   4.489  0.0217 -0.3460  0.0259
  953SOL    HW1 4759   0.037   4.654   4.501  3.2674  0.2006  0.4591
  953SOL    HW2 4760   0.086   4.552   4.400  0.5755 -1.0246  0.2966
  954SOL     OW 4761   5.399   5.298   2.098  0.1647  0.2541 -0.5680
  954SOL    HW1 4762   5.431   5.257   2.017  1.2440  1.1762 -0.6356
  954SOL    HW2 4763   5.462   5.367   2.116  0.3943 -0.4212  1.5012
  955SOL     OW 4764   1.651   3.405   4.520 -0.2242 -0.0151  0.2256
  955SOL    HW1 4765   1.680   3.446   4.439  0.6473 -0.1701  0.4535
  955SOL    HW2 4766   1.680   3.314   4.513  0.1346  0.0491  0.8490
  956SOL     OW 4767   5.502   4.620   4.156 -0.5270 -0.5645 -0.2396
  956SOL    HW1 4768   5.443   4.681   4.112  1.5109  0.2545 -2.0811
  956SOL    HW2 4769   5.509   4.652   4.245 -1.7719  0.1274 -0.3739
  957SOL     OW 4770   1.244   2.936   4.124 -0.7349 -0.2116 -0.4340
  957SOL    HW1 4771   1.188   3.011   4.146  0.3985  0.7191 -0.5808
  957SOL    HW2 4772   1.187   2.860   4.131 -1.6212  0.5359  0.9833
  958SOL     OW 4773   2.313   2.235   1.673 -0.5609  0.0152  0.1437
  958SOL    HW1 4774   2.365   2.300   1.720  1.4700 -0.4194 -1.3666
  958SOL    HW2 4775   2.304   2.270   1.585 -0.2859 -1.2671 -0.4224
  959SOL     OW 4776   2.678   6.003   2.621  0.3646 -0.0800  0.1487
  959SOL    HW1 4777   2.672   6.063   2.696  3.5442 -1.0707  1.3472
  959SOL    HW2 4778   2.770   6.003   2.598 -0.3330 -0.8408 -3.0166
  960SOL     OW 4779   2.635   5.292   1.169 -0.2207  0.8604 -0.2292
  960SOL    HW1 4780   2.613   5.281   1.076  1.1535  0.1120 -0.5017
  960SOL    HW2 4781   2.674   5.208   1.194  0.8267  1.5720  0.6043
  961SOL     OW 4782   5.380   3.038   2.058  0.0122  0.0575 -0.5270
  961SOL    HW1 4783   5.469   3.072   2.058  0.9330 -2.1431  0.7248
  961SOL    HW2 4784   5.332   3.098   2.116  0.9860  0.5623 -0.2163
  962SOL     OW 4785   4.811   1.775   1.060 -0.1604 -0.0431 -0.1959
  962SOL    HW1 4786   4.743   1.818   1.111  0.1249  0.0615  0.1011
  962SOL    HW2 4787   4.867   1.734   1.126 -0.2162 -0.5485 -0.4587
  963SOL     OW 4788   5.663   6.111   1.170  0.1581 -0.1747 -0.0746
  963SOL    HW1 4789   5.723   6.185   1.157 -0.4165  0.5842  1.3590
  963SOL    HW2 4790   5.587   6.134   1.117  0.5093 -0.3897 -0.6800
  964SOL     OW 4791   1.426   3.205   2.403 -0.1200 -0.3178 -0.2275
  964SOL    HW1 4792   1.454   3.131   2.349 -0.1963 -0.5612  0.0619
  964SOL    HW2 4793   1.391   3.165   2.483 -2.1164 -0.0703 -0.9308
  965SOL     OW 4794   6.326   4.952   0.178  0.3606 -0.2009  0.4000
  965SOL    HW1 4795   6.395   4.886   0.187 -0.0472 -0.7314 -0.2744
  965SOL    HW2 4796   6.305   4.953   0.085 -0.3121  0.1882  0.5454
  966SOL     OW 4797   2.223   5.606   1.142  0.0663  0.0706 -0.3431
  966SOL    HW1 4798   2.270   5.619   1.060 -1.3372  0.9139 -1.0668
  966SOL    HW2 4799   2.268   5.533   1.185  0.9383 -0.2698 -1.7717
  967SOL     OW 4800   4.698   2.090   0.335 -0.0549  0.5477 -0.1655
  967SOL    HW1 4801   4.724   2.086   0.243 -0.5361 -0.8014 -0.2717
  967SOL    HW2 4802   4.746   2.018   0.376 -0.7721  0.3651  0.3798
  968SOL     OW 4803   1.562   6.321   1.482 -0.2135  0.5586  0.3928
  968SOL    HW1 4804   1.646   6.277   1.467  0.3535  0.9607  2.0550
  968SOL    HW2 4805   1.548   6.313   1.577 -2.1557  0.3616  0.1250
  969SOL     OW 4806   2.171   2.382   4.458 -0.2036 -0.3387 -0.2194
  969SOL    HW1 4807   2.223   2.313   4.498 -2.3735 -1.8092  0.2584
  969SOL    HW2 4808   2.193   2.378   4.365  2.8817  1.3102  0.3127
  970SOL     OW 4809   0.695   0.903   3.034  1.0927  0.1547 -0.4417
  970SOL    HW1 4810   0.688   0.900   3.130  1.2859  1.4921 -0.3690
  970SOL    HW2 4811   0.729   0.817   3.010  0.5238 -0.4010  0.6388
  971SOL     OW 4812   1.988   0.080   2.590  0.2816  0.1049 -0.4685
  971SOL    HW1 4813   1.956   0.170   2.588 -0.3974 -0.1057  0.2988
  971SOL    HW2 4814   2.020   0.068   2.680 -0.8968 -0.8257 -0.1483
  972SOL     OW 4815   2.599   2.512   3.614 -0.3853  0.3157  0.0336
  972SOL    HW1 4816   2.538   2.454   3.660 -0.2008  0.8404  0.9460
  972SOL    HW2 4817   2.544   2.583   3.581 -0.3008  0.6917  0.6955
  973SOL     OW 4818   0.597   1.114   4.131  0.2929  0.4400  0.7926
  973SOL    HW1 4819   0.509   1.134   4.163  1.5430  1.5852  3.9325
  973SOL    HW2 4820   0.589   1.028   4.089 -2.2986  0.5268  0.9672
  974SOL     OW 4821   1.865   3.361   2.567 -0.2536 -0.4232  0.3829
  974SOL    HW1 4822   1.784   3.394   2.529  0.5653  0.4619 -0.6661
  974SOL    HW2 4823   1.862   3.267   2.549 -0.8101 -0.3198 -0.1222
  975SOL     OW 4824   4.657   3.417   4.405  0.2370 -0.2617  0.0899
  975SOL    HW1 4825   4.694   3.506   4.404  0.9592 -0.5591 -0.6835
  975SOL    HW2 4826   4.698   3.373   4.331 -2.0603 -0.4921 -1.1164
  976SOL     OW 4827   1.251   1.954   3.897  0.3768 -0.1784 -0.3828
  976SOL    HW1 4828   1.308   1.966   3.973  1.1140 -0.3016 -0.9063
  976SOL    HW2 4829   1.247   2.041   3.857 -1.3438  0.2965  0.6838
  977SOL     OW 4830   1.458   0.875   0.803 -0.0516  0.1411  0.4838
  977SOL    HW1 4831   1.372   0.884   0.844 -0.5312 -0.9947 -0.2338
  977SOL    HW2 4832   1.507   0.818   0.862 -1.2246 -2.7208 -1.1062
  978SOL     OW 4833   0.031   0.412   0.912 -0.0940 -0.3835 -0.0875
  978SOL    HW1 4834  -0.020   0.434   0.835 -0.0573  1.8956  0.4596
  978SOL    HW2 4835  -0.022   0.347   0.959 -1.9025  0.9515 -0.1867
  979SOL     OW 4836   0.732   3.173   4.448 -0.1101  0.0307 -0.1283
  979SOL    HW1 4837   0.741   3.088   4.405  1.0724  0.5812 -1.0289
  979SOL    HW2 4838   0.729   3.236   4.377 -0.2906  0.7993  0.5449
  980SOL     OW 4839   2.327   1.401   1.419 -0.1001 -0.2196 -0.4060
  980SOL    HW1 4840   2.292   1.467   1.360 -1.1839 -0.4087  0.0135
  980SOL    HW2 4841   2.345   1.325   1.363  2.4806  0.8286 -1.1625
  981SOL     OW 4842   3.984   2.442   1.991 -0.5119 -0.0032 -0.2463
  981SOL    HW1 4843   3.960   2.360   1.947  1.3021  0.8103 -3.0308
  981SOL    HW2 4844   4.079   2.450   1.976 -0.7886  3.0574 -0.9572
  982SOL     OW 4845   4.828   1.473   4.326 -0.2029 -0.3478 -0.1295
  982SOL    HW1 4846   4.773   1.551   4.339  0.3174  0.6552 -3.2060
  982SOL    HW2 4847   4.774   1.413   4.275 -0.7913 -2.4005  2.6436
  983SOL     OW 4848   0.274   1.025   0.411 -0.3287  0.4935 -0.1669
  983SOL    HW1 4849   0.337   1.039   0.341 -0.7736 -1.0850 -0.9404
  983SOL    HW2 4850   0.326   0.992   0.484 -0.1114  0.2133 -0.4438
  984SOL     OW 4851   1.909   3.627   3.314  0.0876 -0.1242  0.0378
  984SOL    HW1 4852   1.856   3.578   3.377 -0.0689  0.5154  0.4177
  984SOL    HW2 4853   1.994   3.638   3.358  0.9698 -2.1599 -1.0388
  985SOL     OW 4854   4.535   3.686   3.471 -0.1419 -0.1939  0.4001
  985SOL    HW1 4855   4.584   3.656   3.548 -0.7176 -2.1711  0.0651
  985SOL    HW2 4856   4.603   3.710   3.408  0.3530  0.1337  1.0430
  986SOL     OW 4857   4.692   2.794   3.241 -0.0007 -0.3294  1.0643
  986SOL    HW1 4858   4.672   2.777   3.333  0.2439  1.3554  1.4671
  986SOL    HW2 4859   4.660   2.883   3.226  0.7403 -0.2608 -0.2417
  987SOL     OW 4860   6.272   5.433   3.226 -0.2836 -0.3085 -0.6804
  987SOL    HW1 4861   6.273   5.511   3.170  0.6653 -0.7164 -1.2494
  987SOL    HW2 4862   6.237   5.364   3.171  0.0149 -0.5602 -0.5572
  988SOL     OW 4863   0.942   6.230   3.604  0.0167 -0.4730 -0.6266
  988SOL    HW1 4864   0.863   6.187   3.571 -0.3742  1.1607 -1.9476
  988SOL    HW2 4865   0.942   6.316   3.561  0.8621  0.7882  1.7520
  989SOL     OW 4866   5.900   1.307   0.316  0.3016  0.3520  0.6943
  989SOL    HW1 4867   5.955   1.289   0.392  0.0659 -0.5933  0.6427
  989SOL    HW2 4868   5.952   1.368   0.263  0.2583  1.4312  1.8467
  990SOL     OW 4869   4.007   5.708   2.859 -0.0783 -0.5398  0.1946
  990SOL    HW1 4870   3.980   5.616   2.854  0.5578 -0.7142 -0.2493
  990SOL    HW2 4871   4.091   5.705   2.904  0.3121 -0.2602 -0.5014
  991SOL     OW 4872   0.212   6.320   2.345  0.3813  0.1235 -0.5865
  991SOL    HW1 4873   0.293   6.371   2.354  1.6835 -2.0621  1.5045
  991SOL    HW2 4874   0.237   6.245   2.291  0.2641 -1.3688  1.3177
  992SOL     OW 4875   5.896   2.836   3.376  0.4570 -0.4055 -0.0385
  992SOL    HW1 4876   5.907   2.747   3.409  3.8551 -0.1129 -0.0162
  992SOL    HW2 4877   5.873   2.888   3.454  1.3964 -0.8254  0.5316
  993SOL     OW 4878   1.944   3.576   3.916 -0.3760 -0.5235 -0.4901
  993SOL    HW1 4879   1.937   3.483   3.894 -0.5934 -0.5657 -0.2511
  993SOL    HW2 4880   2.028   3.604   3.879  0.6700 -1.3089  1.1676
  994SOL     OW 4881   5.402   4.832   0.684  1.0689  0.1406 -0.0093
  994SOL    HW1 4882   5.468   4.837   0.615  1.8719  1.3788  0.8094
  994SOL    HW2 4883   5.350   4.755   0.662  0.6585  1.0369 -2.5669
  995SOL     OW 4884   4.891   3.867   3.831 -0.2759 -0.8511  0.3534
  995SOL    HW1 4885   4.863   3.903   3.915 -0.1752 -1.5511  0.6927
  995SOL    HW2 4886   4.870   3.936   3.767  1.1183  0.3484  1.1379
  996SOL     OW 4887   1.242   2.635   1.931  0.2780  0.1224  0.2086
  996SOL    HW1 4888   1.201   2.696   1.992 -0.7753 -0.1573 -0.2052
  996SOL    HW2 4889   1.286   2.571   1.987  1.4317  1.2511  0.6476
  997SOL     OW 4890   3.345   0.119   1.732 -0.4351 -0.6824  0.4941
  997SOL    HW1 4891   3.357   0.189   1.669 -2.7057 -1.9597 -1.5057
  997SOL    HW2 4892   3.308   0.162   1.809 -1.1378  0.4164 -0.4249
  998SOL     OW 4893   0.424   2.608   1.366 -0.0627  0.1967 -0.2010
  998SOL    HW1 4894   0.413   2.521   1.327 -1.3254  0.0229  0.4996
  998SOL    HW2 4895   0.519   2.620   1.371  0.1258 -0.8969 -0.8380
  999SOL     OW 4896   3.192   2.085   2.297  0.3259  0.3695  0.2143
  999SOL    HW1 4897   3.215   2.059   2.208  2.0083  3.1701 -0.2745
  999SOL    HW2 4898   3.229   2.016   2.353  1.1267 -0.3346 -1.1469
 1000SOL     OW 4899   3.238   3.094   0.477 -0.1219  0.2478  0.2340
 1000SOL    HW1 4900   3.247   3.066   0.386 -1.7196  1.3081 -0.2996
 1000SOL    HW2 4901   3.319   3.141   0.496  0.0742  0.3429 -0.7725
 1001SOL     OW 4902   3.435   2.143   1.431  0.7499 -0.2279 -0.4330
 1001SOL    HW1 4903   3.360   2.194   1.399 -0.6745 -1.1942  1.1999
 1001SOL    HW2 4904   3.446   2.074   1.365 -1.0406 -1.1871  0.2038
 1002SOL     OW 4905   3.306   5.412   0.047  0.3455  0.0367  0.1367
 1002SOL    HW1 4906   3.360   5.400   0.125  1.4819  1.0299 -0.4557
 1002SOL    HW2 4907   3.283   5.505   0.049 -0.1952 -0.0844 -0.3418
 1003SOL     OW 4908   5.380   3.131   3.285  0.0991  0.0968  0.0591
 1003SOL    HW1 4909   5.469   3.121   3.319  0.4092 -1.3663 -1.0700
 1003SOL    HW2 4910   5.391   3.182   3.205 -0.4161  2.0042  1.1316
 1004SOL     OW 4911   1.865   6.176   3.250  0.4525  0.3134  0.6074
 1004SOL    HW1 4912   1.941   6.191   3.306  0.7612  1.4828 -0.0978
 1004SOL    HW2 4913   1.791   6.211   3.300  0.6521  0.8650  0.5235
 1005SOL     OW 4914   1.026   3.501   1.900 -0.1149  0.4614  0.1404
 1005SOL    HW1 4915   1.011   3.576   1.843  1.1276  1.4973  1.0955
 1005SOL    HW2 4916   1.096   3.451   1.857  1.0844  1.4418  0.8763
 1006SOL     OW 4917   2.982   0.781   4.381  0.0590  0.0592 -0.2642
 1006SOL    HW1 4918   2.991   0.688   4.403 -0.0193 -0.2948 -1.6687
 1006SOL    HW2 4919   3.034   0.826   4.447 -1.9246 -0.7689  2.0170
 1007SOL     OW 4920   1.218   6.208   0.179 -0.0187  0.0495 -0.4813
 1007SOL    HW1 4921   1.292   6.178   0.127  0.1724 -1.3047  0.5402
 1007SOL    HW2 4922   1.177   6.128   0.212 -0.4294  0.8498  1.0434
 1008SOL     OW 4923   4.155   0.819   2.370 -0.6663  0.5927 -0.3222
 1008SOL    HW1 4924   4.219   0.873   2.417 -1.4730  0.7371  0.6307
 1008SOL    HW2 4925   4.180   0.827   2.278  1.1103  0.1070  0.0729
 1009SOL     OW 4926   1.597   2.786   2.538  0.5410  0.0428  0.3612
 1009SOL    HW1 4927   1.674   2.754   2.586  1.2538 -1.9060 -1.8995
 1009SOL    HW2 4928   1.527   2.726   2.563  0.4159  0.2190  0.4358
 1010SOL     OW 4929   2.882   6.329   1.334  0.0066  0.8693  0.5330
 1010SOL    HW1 4930   2.928   6.347   1.417 -0.2825  1.7624  0.5176
 1010SOL    HW2 4931   2.952   6.310   1.272  0.2277  0.1779  0.9783
 1011SOL     OW 4932   5.640   1.245   2.121 -0.7141 -1.2407 -0.1750
 1011SOL    HW1 4933   5.690   1.286   2.050 -1.7064 -0.0580 -0.2298
 1011SOL    HW2 4934   5.706   1.215   2.183  0.0747  0.0148 -0.3728
 1012SOL     OW 4935   3.049   1.237   3.953  0.6825 -0.8280  0.6319
 1012SOL    HW1 4936   2.977   1.174   3.945  1.3507 -1.6257  0.8361
 1012SOL    HW2 4937   3.112   1.211   3.886  0.6295  0.1074  0.1914
 1013SOL     OW 4938   5.256   3.316   0.567  0.0475  0.0434  0.1626
 1013SOL    HW1 4939   5.303   3.350   0.490  1.0704 -0.3072  0.6130
 1013SOL    HW2 4940   5.260   3.221   0.557  0.4688 -0.0105  0.8087
 1014SOL     OW 4941   4.470   3.828   4.116  0.2199  0.4894  0.1132
 1014SOL    HW1 4942   4.422   3.879   4.182  2.2819  0.8955  1.4111
 1014SOL    HW2 4943   4.483   3.888   4.043 -2.6946 -0.1722 -1.0885
 1015SOL     OW 4944   5.673   2.295   1.160  0.3692 -0.0032 -0.4347
 1015SOL    HW1 4945   5.668   2.245   1.242  0.9877  1.0921  0.2935
 1015SOL    HW2 4946   5.763   2.285   1.131  0.3815  0.3368 -0.5172
 1016SOL     OW 4947   4.535   0.629   2.568 -0.6201 -0.3600 -0.2729
 1016SOL    HW1 4948   4.497   0.640   2.481 -0.9843  1.5230  0.0879
 1016SOL    HW2 4949   4.625   0.659   2.558 -1.0003  1.0457  0.2315
 1017SOL     OW 4950   0.235   3.471   3.297  0.1181 -0.2950 -0.0905
 1017SOL    HW1 4951   0.301   3.536   3.321  0.9680 -1.5171  1.0514
 1017SOL    HW2 4952   0.284   3.403   3.250 -1.0877  0.7978 -3.2105
 1018SOL     OW 4953   0.033   3.418   3.461 -0.3543 -1.0090 -0.2204
 1018SOL    HW1 4954   0.012   3.505   3.495  1.7004 -1.5268  2.8372
 1018SOL    HW2 4955   0.089   3.435   3.385 -0.1278  0.3578  0.2224
 1019SOL     OW 4956   3.025   5.819   2.171 -1.4119  0.0697  0.7049
 1019SOL    HW1 4957   2.954   5.882   2.184 -3.6124 -2.5016  2.1076
 1019SOL    HW2 4958   3.065   5.810   2.258  0.9511  1.6928 -0.1207
 1020SOL     OW 4959   5.710   1.103   1.476  0.1578 -0.2373 -0.2288
 1020SOL    HW1 4960   5.634   1.047   1.459 -0.3176  0.4872 -0.5802
 1020SOL    HW2 4961   5.748   1.069   1.556  0.4043 -1.6025 -0.9015
 1021SOL     OW 4962   3.216   1.682   3.278  0.0828  0.2408 -0.3006
 1021SOL    HW1 4963   3.137   1.712   3.324  1.0678  0.9480  0.9952
 1021SOL    HW2 4964   3.247   1.759   3.231  0.4324  0.1768 -0.1749
 1022SOL     OW 4965   5.831   6.229   2.763  0.7410 -0.8276 -0.2578
 1022SOL    HW1 4966   5.742   6.261   2.777 -0.0290 -2.6756 -0.5936
 1022SOL    HW2 4967   5.867   6.286   2.696  0.1747  0.5337  0.5428
 1023SOL     OW 4968   4.249   5.814   1.418 -0.5137  0.1724  1.1893
 1023SOL    HW1 4969   4.280   5.758   1.489  1.7905  3.0396  2.6689
 1023SOL    HW2 4970   4.327   5.838   1.369 -1.9288 -0.9221 -1.8787
 1024SOL     OW 4971   4.904   4.833   0.168  0.2627 -0.6910 -0.4081
 1024SOL    HW1 4972   4.999   4.833   0.184  0.1971  1.7398  0.4960
 1024SOL    HW2 4973   4.895   4.860   0.077  0.4634  0.9256  0.0194
 1025SOL     OW 4974   3.760   5.920   1.608  0.0631  0.0499 -0.6379
 1025SOL    HW1 4975   3.686   5.859   1.606 -1.1694  1.4732 -1.1109
 1025SOL    HW2 4976   3.818   5.891   1.537  0.7821 -1.9991  0.7078
 1026SOL     OW 4977   0.626   0.050   1.758  0.2200  0.5680 -0.1458
 1026SOL    HW1 4978   0.705   0.092   1.791  0.2232  0.8156 -0.4596
 1026SOL    HW2 4979   0.632   0.060   1.662  0.5280 -0.6864 -0.2757
 1027SOL     OW 4980   3.894   0.026   2.872 -0.1255  0.1626 -0.1676
 1027SOL    HW1 4981   3.846   0.036   2.790 -0.6475  0.2354  0.1492
 1027SOL    HW2 4982   3.827   0.012   2.938  0.3261 -0.4900  0.1638
 1028SOL     OW 4983   4.713   0.916   3.168  0.0257 -0.4126 -0.4266
 1028SOL    HW1 4984   4.631   0.877   3.196  1.4035 -2.1006  1.5342
 1028SOL    HW2 4985   4.780   0.854   3.196  2.2459  2.4460  1.1468
 1029SOL     OW 4986   1.342   4.498   2.878 -0.2538  0.8493 -0.5785
 1029SOL    HW1 4987   1.386   4.493   2.962  1.4218  0.4315 -1.4308
 1029SOL    HW2 4988   1.277   4.566   2.889 -1.8397 -0.8923  1.7997
 1030SOL     OW 4989   0.783   0.311   3.679 -0.3130  0.1475 -0.3929
 1030SOL    HW1 4990   0.800   0.319   3.585 -0.0855  1.3806 -0.2697
 1030SOL    HW2 4991   0.870   0.300   3.718 -0.4213 -0.5187 -0.3406
 1031SOL     OW 4992   1.746   2.428   3.401 -0.0147 -0.3914 -0.2465
 1031SOL    HW1 4993   1.721   2.488   3.331  1.1964 -0.2412 -0.5723
 1031SOL    HW2 4994   1.841   2.438   3.408  0.0602 -1.4616  0.4470
 1032SOL     OW 4995   0.754   5.692   2.046 -0.7351 -0.4193  0.2809
 1032SOL    HW1 4996   0.658   5.685   2.043 -0.9479  0.9200  2.1227
 1032SOL    HW2 4997   0.776   5.671   2.137  0.8917 -2.1688 -0.4787
 1033SOL     OW 4998   1.174   5.282   0.969 -0.2565 -0.4450  0.4601
 1033SOL    HW1 4999   1.116   5.207   0.980  0.0035 -0.6502  0.4450
 1033SOL    HW2 5000   1.142   5.326   0.891 -0.0703 -0.8549  0.1475
 1034SOL     OW 5001   4.610   3.575   3.044  0.0847 -0.3568 -0.9844
 1034SOL    HW1 5002   4.532   3.558   2.991 -0.1538 -2.8531  0.0285
 1034SOL    HW2 5003   4.676   3.515   3.009  1.6736  1.7967 -1.9127
 1035SOL     OW 5004   2.091   5.303   0.322 -0.2959  0.5697 -0.6626
 1035SOL    HW1 5005   1.999   5.300   0.350 -1.5499  1.2942 -4.1238
 1035SOL    HW2 5006   2.124   5.215   0.339 -1.9791 -0.0272 -0.2517
 1036SOL     OW 5007   4.749   6.421   2.823 -0.0560 -0.8762  0.0378
 1036SOL    HW1 5008   4.804   6.494   2.794  0.2327 -1.8534 -2.0643
 1036SOL    HW2 5009   4.668   6.462   2.851  0.2224  0.2978 -0.7980
 1037SOL     OW 5010   6.261   4.256   2.223  0.1566  0.0911 -0.1066
 1037SOL    HW1 5011   6.209   4.180   2.247 -0.8328  0.4307 -1.1150
 1037SOL    HW2 5012   6.208   4.332   2.247  0.5329  0.4558 -0.3875
 1038SOL     OW 5013   2.828   2.087   1.922 -0.1926  0.5269  0.1470
 1038SOL    HW1 5014   2.814   2.175   1.886 -0.6241  0.1616 -0.6042
 1038SOL    HW2 5015   2.803   2.095   2.014 -2.9130  0.5953 -0.4853
 1039SOL     OW 5016   0.660   0.818   3.695 -0.1731 -0.7836 -0.0201
 1039SOL    HW1 5017   0.715   0.743   3.676 -0.7704 -0.7791 -1.9364
 1039SOL    HW2 5018   0.632   0.851   3.610 -0.9458  0.8637  0.8036
 1040SOL     OW 5019   6.048   6.007   3.500  0.0205  0.9680 -0.1916
 1040SOL    HW1 5020   6.052   6.007   3.595  0.4793  1.0108 -0.2078
 1040SOL    HW2 5021   6.097   5.929   3.473  0.0010  1.0248 -0.3957
 1041SOL     OW 5022   0.451   5.969   2.097  0.0692 -0.1163  0.3363
 1041SOL    HW1 5023   0.430   5.921   2.177 -2.6176  0.1540 -0.1323
 1041SOL    HW2 5024   0.367   5.982   2.053  1.4719 -0.5118 -2.7084
 1042SOL     OW 5025   5.195   0.819   0.608  0.0482  0.4746 -0.0589
 1042SOL    HW1 5026   5.103   0.797   0.625 -0.1768  1.6386  0.3554
 1042SOL    HW2 5027   5.230   0.743   0.562 -1.5063  0.5882 -1.5259
 1043SOL     OW 5028   5.003   1.713   4.221  0.2306  0.8743 -0.2978
 1043SOL    HW1 5029   4.924   1.699   4.273  1.3537  0.2358  1.3542
 1043SOL    HW2 5030   4.990   1.661   4.142 -0.9250  0.6511  0.0320
 1044SOL     OW 5031   5.426   3.955   1.095  0.0255  0.6312 -0.0381
 1044SOL    HW1 5032   5.514   3.970   1.128 -0.2259  1.5494  0.2326
 1044SOL    HW2 5033   5.388   4.042   1.086 -1.2540  0.1955  0.9303
 1045SOL     OW 5034   1.830   1.573   1.061 -0.5334 -0.3817  0.6921
 1045SOL    HW1 5035   1.903   1.624   1.096 -0.3891 -1.0293  1.3686
 1045SOL    HW2 5036   1.866   1.485   1.048 -1.0280 -0.5524  0.4449
 1046SOL     OW 5037   3.265   6.038   1.850 -0.0451 -1.0340  0.1174
 1046SOL    HW1 5038   3.356   6.059   1.873 -1.0034  0.8527  2.6259
 1046SOL    HW2 5039   3.247   5.957   1.897 -0.6878  0.5447  2.7512
 1047SOL     OW 5040   3.666   6.164   0.908  0.8628  0.3162  0.2020
 1047SOL    HW1 5041   3.629   6.079   0.888  0.7269  0.2789  0.6019
 1047SOL    HW2 5042   3.607   6.227   0.866  1.8576  0.1741 -1.5033
 1048SOL     OW 5043   3.819   6.243   1.113  0.0365 -0.0045  0.1871
 1048SOL    HW1 5044   3.769   6.211   1.037  0.5361  1.6046 -0.8487
 1048SOL    HW2 5045   3.812   6.171   1.176 -2.8350 -0.2495 -0.2308
 1049SOL     OW 5046   3.650   4.288   2.986  0.4642 -0.5424 -0.2128
 1049SOL    HW1 5047   3.672   4.242   3.067  2.5752  1.7407  0.6392
 1049SOL    HW2 5048   3.577   4.346   3.010  1.6591  0.7761  0.3693
 1050SOL     OW 5049   5.054   4.195   4.019  0.4974 -0.5228  0.2106
 1050SOL    HW1 5050   5.142   4.207   4.056 -0.0571  1.0812  1.0931
 1050SOL    HW2 5051   5.064   4.123   3.956  1.9478 -1.9355  1.9344
 1051SOL     OW 5052   4.407   2.129   4.342 -0.2361 -0.0445 -0.0436
 1051SOL    HW1 5053   4.441   2.046   4.374 -1.1658 -0.6996 -0.6649
 1051SOL    HW2 5054   4.318   2.108   4.312 -0.9227  1.4214  0.8475
 1052SOL     OW 5055   6.007   3.928   0.718  0.0876 -0.3285  0.0016
 1052SOL    HW1 5056   5.973   3.874   0.647 -1.8441 -0.0471  0.6428
 1052SOL    HW2 5057   6.001   4.018   0.685  0.3246 -0.2803  0.0856
 1053SOL     OW 5058   3.068   1.794   0.723  1.0118  0.3668  0.1398
 1053SOL    HW1 5059   2.992   1.736   0.723  0.1816  1.3742  1.4212
 1053SOL    HW2 5060   3.031   1.882   0.721  2.0793  0.9040  1.5298
 1054SOL     OW 5061   2.409   2.091   3.024 -0.5203  0.1779  0.2838
 1054SOL    HW1 5062   2.435   2.010   2.981  0.8410  0.6085  0.2553
 1054SOL    HW2 5063   2.389   2.151   2.952 -0.6573  0.1387  0.2895
 1055SOL     OW 5064   0.516   4.357   1.327 -0.3700  0.3061  0.2137
 1055SOL    HW1 5065   0.518   4.317   1.414  4.5773  2.7688  1.6008
 1055SOL    HW2 5066   0.578   4.306   1.276 -0.8377  0.8083 -0.8799
 1056SOL     OW 5067   3.287   1.289   1.425  0.1353  0.0597 -0.1951
 1056SOL    HW1 5068   3.379   1.294   1.448 -0.0458  0.8235  0.4346
 1056SOL    HW2 5069   3.242   1.278   1.509 -0.2982 -1.1443 -0.5700
 1057SOL     OW 5070   0.542   3.340   3.193 -0.0386 -0.3432 -0.4763
 1057SOL    HW1 5071   0.553   3.408   3.126 -2.3754 -1.9675 -2.6870
 1057SOL    HW2 5072   0.629   3.300   3.200  1.0763  1.9801 -0.0242
 1058SOL     OW 5073   4.100   1.802   1.127 -0.1650  0.8422  0.0804
 1058SOL    HW1 5074   4.112   1.733   1.062 -1.3314 -0.7198  1.4195
 1058SOL    HW2 5075   4.170   1.787   1.191 -0.9502  0.2954  0.8372
 1059SOL     OW 5076   5.574   3.143   2.855 -0.2012 -0.3643 -0.2519
 1059SOL    HW1 5077   5.587   3.050   2.838 -0.5443 -0.3204 -0.7505
 1059SOL    HW2 5078   5.660   3.175   2.882 -0.1248 -0.8620  0.1129
 1060SOL     OW 5079   0.121   4.868   0.736 -0.2709  0.2823 -0.4322
 1060SOL    HW1 5080   0.211   4.862   0.704 -0.9042 -0.3683 -2.2479
 1060SOL    HW2 5081   0.078   4.789   0.702 -1.6544  0.8466 -0.0674
 1061SOL     OW 5082   2.028   1.327   3.295  0.3766  0.0703  0.1635
 1061SOL    HW1 5083   2.105   1.269   3.299  0.3297 -0.1032 -1.0245
 1061SOL    HW2 5084   1.959   1.278   3.339  0.5454 -0.4540 -0.1426
 1062SOL     OW 5085   5.042   3.813   2.753  0.0024  0.1209 -0.0356
 1062SOL    HW1 5086   5.011   3.732   2.794  1.5636 -0.3205  0.3265
 1062SOL    HW2 5087   5.039   3.794   2.659 -0.1088 -0.1730  0.0246
 1063SOL     OW 5088   0.608   5.899   2.585 -0.4880  0.3744 -0.2018
 1063SOL    HW1 5089   0.651   5.901   2.670  2.1693  1.0128 -1.4659
 1063SOL    HW2 5090   0.553   5.821   2.588  0.1898 -0.0914  1.7765
 1064SOL     OW 5091   5.096   5.171   4.051 -0.6517 -0.5692  0.6217
 1064SOL    HW1 5092   5.001   5.172   4.055 -0.7500 -2.7851  0.1788
 1064SOL    HW2 5093   5.118   5.208   3.966 -1.2690 -1.9465 -0.1759
 1065SOL     OW 5094   5.834   5.552   0.078 -0.1894  0.1091  0.1596
 1065SOL    HW1 5095   5.797   5.612   0.142  0.2549  0.8033 -0.2192
 1065SOL    HW2 5096   5.926   5.577   0.072 -0.1854 -0.0499 -0.6246
 1066SOL     OW 5097   3.839   2.105   2.996  0.2869 -0.2416 -0.1687
 1066SOL    HW1 5098   3.799   2.119   3.082  0.9534  0.1988  0.0719
 1066SOL    HW2 5099   3.771   2.133   2.934  0.8540  2.2696  0.2605
 1067SOL     OW 5100   5.197   4.890   2.812  0.0232  0.1184  0.1749
 1067SOL    HW1 5101   5.234   4.938   2.738  1.1608 -0.6195  0.2468
 1067SOL    HW2 5102   5.240   4.805   2.810 -2.4795 -1.2504 -0.3879
 1068SOL     OW 5103   6.353   3.703   3.916  0.4409  0.1595  0.1131
 1068SOL    HW1 5104   6.435   3.659   3.937 -0.7028 -1.7452  0.7778
 1068SOL    HW2 5105   6.377   3.766   3.848  2.5481  0.0978  0.7221
 1069SOL     OW 5106   2.176   3.639   0.050  0.1374 -0.1779 -0.3598
 1069SOL    HW1 5107   2.164   3.710   0.113  2.3145  0.0574 -0.1438
 1069SOL    HW2 5108   2.141   3.674  -0.032 -0.6487  0.3747  0.1990
 1070SOL     OW 5109   3.379   1.245   2.368  0.2135  0.5847 -0.4545
 1070SOL    HW1 5110   3.409   1.156   2.348 -2.2972 -0.6224  0.6035
 1070SOL    HW2 5111   3.341   1.276   2.286 -1.1113 -0.3663 -0.2442
 1071SOL     OW 5112   0.031   2.476   3.884  0.2796 -0.0834 -0.1625
 1071SOL    HW1 5113   0.070   2.541   3.941  1.3637 -1.5467  0.8484
 1071SOL    HW2 5114   0.103   2.416   3.864 -0.8132 -1.3223 -0.5279
 1072SOL     OW 5115   1.625   1.758   4.485 -0.5117  0.0460 -0.7362
 1072SOL    HW1 5116   1.676   1.753   4.404 -0.0715 -0.5599 -0.4262
 1072SOL    HW2 5117   1.626   1.851   4.508 -0.2561  0.1574 -1.1849
 1073SOL     OW 5118   2.938   2.148   2.444 -0.2409  0.6460  0.7719
 1073SOL    HW1 5119   3.029   2.158   2.415 -0.6328  2.0313 -0.0917
 1073SOL    HW2 5120   2.933   2.198   2.526 -0.5437  1.8035  0.0691
 1074SOL     OW 5121   2.816   4.730   0.254  0.6783  0.1183  0.1838
 1074SOL    HW1 5122   2.727   4.708   0.228  0.2952  1.7522  0.0416
 1074SOL    HW2 5123   2.846   4.793   0.189  1.3328  0.8430  1.1579
 1075SOL     OW 5124   5.025   0.246   0.662 -0.1174 -1.1346  0.6530
 1075SOL    HW1 5125   5.058   0.173   0.610  1.2940 -1.3660  1.7912
 1075SOL    HW2 5126   4.953   0.208   0.713 -0.0349 -1.4784  0.5179
 1076SOL     OW 5127   1.011   1.970   1.290  0.3080  0.1101  0.8054
 1076SOL    HW1 5128   1.033   2.063   1.288 -0.5828  0.3306  0.6587
 1076SOL    HW2 5129   1.046   1.934   1.209 -0.0194  0.4861  0.4937
 1077SOL     OW 5130   1.620   3.971   1.572  0.2863 -0.0691 -0.2069
 1077SOL    HW1 5131   1.585   3.937   1.654  0.3598 -0.6903 -0.4298
 1077SOL    HW2 5132   1.547   4.020   1.533  0.1168 -0.1424  0.0172
 1078SOL     OW 5133   4.517   5.603   3.251 -0.2222 -0.4111 -0.2693
 1078SOL    HW1 5134   4.510   5.679   3.194 -1.2992  0.0114  0.4028
 1078SOL    HW2 5135   4.516   5.528   3.191  1.5960  0.0887 -0.9901
 1079SOL     OW 5136   4.923   0.845   0.763 -0.0075  0.2389 -0.3615
 1079SOL    HW1 5137   4.841   0.883   0.729 -0.8661 -0.5251  0.7768
 1079SOL    HW2 5138   4.897   0.761   0.800  1.7854 -1.3234 -2.3957
 1080SOL     OW 5139   0.093   2.255   4.177  0.3379 -0.2041 -0.1764
 1080SOL    HW1 5140   0.159   2.245   4.245  1.9446  0.4882 -1.5780
 1080SOL    HW2 5141   0.123   2.329   4.125 -1.5402  0.1141 -0.8838
 1081SOL     OW 5142   1.194   3.878   2.872 -0.1926 -0.2766 -0.2985
 1081SOL    HW1 5143   1.273   3.859   2.821 -1.1145 -3.3186 -0.7798
 1081SOL    HW2 5144   1.174   3.796   2.917 -1.6845  1.1530  1.8354
 1082SOL     OW 5145   6.125   0.237   0.003 -0.3813 -0.0313 -0.5430
 1082SOL    HW1 5146   6.123   0.161   0.061  0.1771  0.3239 -0.0446
 1082SOL    HW2 5147   6.082   0.208  -0.077 -0.2869 -0.8325 -0.3074
 1083SOL     OW 5148   1.084   5.744   1.245 -0.1592  0.6326 -0.0676
 1083SOL    HW1 5149   1.145   5.689   1.294 -1.0057 -1.1779 -0.9551
 1083SOL    HW2 5150   1.017   5.768   1.308  1.8571  3.5482  1.2257
 1084SOL     OW 5151   4.674   2.322   1.885 -0.0653 -0.1235  0.3566
 1084SOL    HW1 5152   4.685   2.231   1.860  0.7941  0.1327 -0.2406
 1084SOL    HW2 5153   4.613   2.358   1.821  0.0350 -0.1377  0.2535
 1085SOL     OW 5154   4.062   0.392   0.804 -0.1635 -0.4746 -0.0465
 1085SOL    HW1 5155   4.088   0.302   0.823 -0.4940 -0.3625  0.9996
 1085SOL    HW2 5156   3.983   0.406   0.856 -0.0018  0.4858 -0.0352
 1086SOL     OW 5157   5.291   3.427   4.267  0.0689  0.1494  0.1073
 1086SOL    HW1 5158   5.198   3.435   4.243  0.2961 -1.5428 -1.6605
 1086SOL    HW2 5159   5.323   3.517   4.267 -1.2458  0.6672 -0.7830
 1087SOL     OW 5160   1.099   4.389   2.289 -0.5923 -0.2078 -0.5025
 1087SOL    HW1 5161   1.194   4.391   2.301 -0.4399  1.6798 -1.6485
 1087SOL    HW2 5162   1.082   4.306   2.246  0.4618 -0.8230  0.2180
 1088SOL     OW 5163   0.763   1.881   1.899  0.5873 -0.2501  0.4950
 1088SOL    HW1 5164   0.706   1.952   1.872  0.3409 -0.1231  1.3320
 1088SOL    HW2 5165   0.715   1.801   1.875  0.1142 -0.1437  1.0878
 1089SOL     OW 5166   5.871   0.288   1.309  0.2586 -0.3974 -0.4462
 1089SOL    HW1 5167   5.919   0.301   1.228  0.7517  0.2637 -0.0591
 1089SOL    HW2 5168   5.779   0.300   1.285  0.5380  4.1481 -0.2246
 1090SOL     OW 5169   4.787   1.184   1.934  0.2863  0.4304  0.5560
 1090SOL    HW1 5170   4.835   1.261   1.904 -0.6933  0.7224 -0.3515
 1090SOL    HW2 5171   4.702   1.219   1.962 -0.8175 -0.4627 -1.4471
 1091SOL     OW 5172   1.488   2.598   3.107  0.4267 -0.0969 -0.0413
 1091SOL    HW1 5173   1.507   2.649   3.186  0.0581 -0.5682  0.3596
 1091SOL    HW2 5174   1.567   2.546   3.093  0.1323 -0.7153  0.5723
 1092SOL     OW 5175   3.712   6.280   4.184  0.2924 -0.5921  0.3558
 1092SOL    HW1 5176   3.757   6.217   4.241  1.0045  0.5313  1.0758
 1092SOL    HW2 5177   3.782   6.328   4.141 -0.2323 -1.2127 -1.3008
 1093SOL     OW 5178   0.087   0.986   0.242  0.0154 -0.2531  0.2427
 1093SOL    HW1 5179   0.155   0.973   0.308 -0.0826 -0.6730  0.2658
 1093SOL    HW2 5180   0.134   1.014   0.164  0.3831 -1.8446 -0.1507
 1094SOL     OW 5181   2.155   3.796   4.441  0.0212 -0.0216  0.1241
 1094SOL    HW1 5182   2.220   3.817   4.508  0.7003 -1.6099 -0.0052
 1094SOL    HW2 5183   2.121   3.710   4.466 -3.0028  1.2851  0.8977
 1095SOL     OW 5184   5.506   1.163   0.892  0.3534 -0.1515 -0.1943
 1095SOL    HW1 5185   5.479   1.109   0.966  1.3486 -2.2504 -1.2656
 1095SOL    HW2 5186   5.597   1.188   0.912 -0.2398  1.6095  0.5084
 1096SOL     OW 5187   0.492   5.998   1.644  0.7920  0.0761 -0.4053
 1096SOL    HW1 5188   0.408   6.019   1.603  0.5547 -0.9458 -0.4623
 1096SOL    HW2 5189   0.509   6.072   1.702  0.1363  0.5683 -0.8285
 1097SOL     OW 5190   2.439   2.946   1.754 -0.1600  0.2631  0.4428
 1097SOL    HW1 5191   2.470   2.945   1.845 -0.7183  3.5265  0.7945
 1097SOL    HW2 5192   2.440   3.039   1.730 -1.1185 -0.4067 -2.5260
 1098SOL     OW 5193   5.876   5.219   0.275 -1.2116 -0.1036 -0.1161
 1098SOL    HW1 5194   5.831   5.293   0.316 -1.8106  1.0788 -2.7078
 1098SOL    HW2 5195   5.806   5.166   0.238 -0.7826 -2.0129  1.6069
 1099SOL     OW 5196   1.268   1.133   0.580 -0.0667 -0.1765 -0.0421
 1099SOL    HW1 5197   1.278   1.104   0.489  3.5810  2.5560 -0.7149
 1099SOL    HW2 5198   1.196   1.196   0.577  1.3628  1.4820 -1.5837
 1100SOL     OW 5199   3.770   2.676   4.300  0.0454  0.6406  0.2307
 1100SOL    HW1 5200   3.855   2.672   4.256 -0.1355 -0.0452 -0.0738
 1100SOL    HW2 5201   3.787   2.721   4.383  0.8324 -0.0806  0.4652
 1101SOL     OW 5202   2.486   1.715   1.091 -0.3862  0.0901  0.1260
 1101SOL    HW1 5203   2.432   1.654   1.142 -0.3160  0.8425  1.1367
 1101SOL    HW2 5204   2.423   1.776   1.053 -0.4382 -0.4705 -0.7137
 1102SOL     OW 5205   6.017   6.375   3.324  0.0993  0.6502 -0.0533
 1102SOL    HW1 5206   5.956   6.444   3.350 -1.5916 -0.6952 -0.2318
 1102SOL    HW2 5207   6.093   6.421   3.289 -0.5721  2.4018  0.6963
 1103SOL     OW 5208   4.185   2.791   0.468  0.1342 -0.6677 -0.6920
 1103SOL    HW1 5209   4.150   2.737   0.539 -1.4780 -0.0389 -0.9634
 1103SOL    HW2 5210   4.147   2.754   0.388 -0.1381  0.1815 -0.9754
 1104SOL     OW 5211   1.270   2.939   2.984 -0.0866 -0.2487 -0.0942
 1104SOL    HW1 5212   1.267   2.851   2.946 -0.2485  0.4681 -1.8760
 1104SOL    HW2 5213   1.354   2.943   3.030  0.0773 -1.2254 -0.2906
 1105SOL     OW 5214   5.365   5.404   0.467  0.4562  0.5579  0.0936
 1105SOL    HW1 5215   5.310   5.418   0.544  1.8731 -0.8884  1.4345
 1105SOL    HW2 5216   5.388   5.311   0.470  4.0218  1.3267  0.3837
 1106SOL     OW 5217   4.107   4.062   4.353  0.4794 -0.8998  0.9492
 1106SOL    HW1 5218   4.053   4.032   4.280  0.5757  0.2985  0.3519
 1106SOL    HW2 5219   4.048   4.061   4.428 -0.5278  0.6929  0.2515
 1107SOL     OW 5220   3.246   4.129   0.275 -0.7549 -0.8191  0.0656
 1107SOL    HW1 5221   3.190   4.198   0.309 -0.6132 -1.3552  1.4625
 1107SOL    HW2 5222   3.228   4.126   0.181 -0.1531  1.6506 -0.1874
 1108SOL     OW 5223   5.268   2.554   1.168 -0.4253  0.1479 -0.4179
 1108SOL    HW1 5224   5.311   2.624   1.119  0.7315  0.0397  0.3974
 1108SOL    HW2 5225   5.332   2.528   1.234 -0.6592 -1.9342 -0.9096
 1109SOL     OW 5226   5.321   5.751   4.340  0.3659  0.2662 -0.9405
 1109SOL    HW1 5227   5.368   5.674   4.307  0.2713  0.6449 -1.9804
 1109SOL    HW2 5228   5.271   5.717   4.415  1.8170 -0.2648 -0.1629
 1110SOL     OW 5229   5.303   0.724   3.970 -0.3581  0.3976  0.3474
 1110SOL    HW1 5230   5.228   0.686   3.924  0.4235  0.8147 -1.3292
 1110SOL    HW2 5231   5.374   0.663   3.955  0.5971  1.8294 -1.3374
 1111SOL     OW 5232   2.128   0.964   1.714  0.0225  0.1541 -0.0479
 1111SOL    HW1 5233   2.182   0.974   1.792 -0.3143  0.7904  0.1106
 1111SOL    HW2 5234   2.058   1.028   1.726 -1.8266 -1.8732  0.6439
 1112SOL     OW 5235   0.216   3.255   4.053  0.0763 -0.3019  0.3424
 1112SOL    HW1 5236   0.153   3.211   3.996 -2.6624  1.9983  1.3221
 1112SOL    HW2 5237   0.205   3.212   4.138  0.4282 -0.4070  0.3367
 1113SOL     OW 5238   1.316   4.118   2.749 -0.1208  0.4023  0.3189
 1113SOL    HW1 5239   1.242   4.060   2.732  1.9220 -2.2002 -0.4791
 1113SOL    HW2 5240   1.304   4.192   2.689 -1.0112 -1.0209 -1.3357
 1114SOL     OW 5241   0.962   1.192   2.081 -0.1290 -0.3317 -0.2720
 1114SOL    HW1 5242   0.997   1.273   2.045 -1.1126  0.0540 -0.4062
 1114SOL    HW2 5243   0.910   1.220   2.157 -1.6508 -0.6486 -1.1502
 1115SOL     OW 5244   3.599   1.808   3.865 -0.3666  0.4421 -0.4836
 1115SOL    HW1 5245   3.566   1.721   3.845  0.6180 -0.1317  0.2680
 1115SOL    HW2 5246   3.527   1.852   3.910 -0.6055 -0.2531 -0.1848
 1116SOL     OW 5247   2.430   3.144   3.272 -0.2334 -1.6371 -0.4296
 1116SOL    HW1 5248   2.448   3.102   3.188 -0.3436 -4.5856  0.9186
 1116SOL    HW2 5249   2.380   3.080   3.322 -1.9843  0.8021  1.2097
 1117SOL     OW 5250   2.801   3.528   4.030 -0.2763  0.4605  0.0489
 1117SOL    HW1 5251   2.851   3.593   4.080 -0.0711 -0.9151  1.7619
 1117SOL    HW2 5252   2.826   3.444   4.070 -0.0109 -0.7648 -2.5031
 1118SOL     OW 5253   4.532   5.779   0.777 -0.1960 -0.0068 -0.2677
 1118SOL    HW1 5254   4.516   5.852   0.718 -0.7681  0.7657  0.8150
 1118SOL    HW2 5255   4.621   5.793   0.811 -0.3557  0.2638  0.0411
 1119SOL     OW 5256   3.057   0.137   3.791  0.0585 -0.4076  0.0563
 1119SOL    HW1 5257   2.998   0.204   3.756 -0.1596 -0.8634 -0.4626
 1119SOL    HW2 5258   3.056   0.067   3.725 -0.4149 -1.3119  1.0010
 1120SOL     OW 5259   4.768   5.330   1.529 -0.0246  0.0614  0.3754
 1120SOL    HW1 5260   4.808   5.254   1.571  1.8581  1.4616  1.2389
 1120SOL    HW2 5261   4.736   5.296   1.445  2.1190 -1.3945  0.0629
 1121SOL     OW 5262   0.258   2.166   1.500  0.0768  0.4646 -0.0381
 1121SOL    HW1 5263   0.236   2.085   1.454  1.4480 -0.4466  0.8401
 1121SOL    HW2 5264   0.277   2.139   1.589  1.4928  1.5974  0.0460
 1122SOL     OW 5265   0.162   6.076   2.100  0.4185  0.1267 -0.2835
 1122SOL    HW1 5266   0.182   6.168   2.080  0.0597  0.0121 -1.2151
 1122SOL    HW2 5267   0.074   6.079   2.138  0.3403  0.1578 -0.4636
 1123SOL     OW 5268   0.943   5.923   2.448 -0.3005  0.0050  0.0617
 1123SOL    HW1 5269   0.996   5.983   2.500 -1.1741  0.1481  0.8211
 1123SOL    HW2 5270   0.988   5.917   2.364  0.8208  0.2371  0.6346
 1124SOL     OW 5271   3.302   0.612   4.477  0.1921 -0.0883  0.2458
 1124SOL    HW1 5272   3.260   0.588   4.394 -0.0237 -0.8175  0.5565
 1124SOL    HW2 5273   3.326   0.704   4.466  1.1040 -0.4597 -1.0044
 1125SOL     OW 5274   1.897   0.158   3.617  0.0510  0.5911 -0.0526
 1125SOL    HW1 5275   1.860   0.241   3.647 -1.6760 -0.4282  0.8337
 1125SOL    HW2 5276   1.975   0.146   3.671 -0.5680  0.8992  0.9512
 1126SOL     OW 5277   2.765   5.440   4.229 -0.5965 -0.2446 -0.6149
 1126SOL    HW1 5278   2.672   5.417   4.219 -0.6529  0.1127 -0.9211
 1126SOL    HW2 5279   2.784   5.419   4.321 -1.1433  0.2449 -0.3799
 1127SOL     OW 5280   3.310   0.483   2.810  0.0518 -0.3162 -0.3185
 1127SOL    HW1 5281   3.366   0.527   2.875  3.0634 -1.1694 -2.1332
 1127SOL    HW2 5282   3.239   0.545   2.794 -0.8146  0.0026  3.5680
 1128SOL     OW 5283   0.207   5.029   0.316 -0.4923  0.1484  0.1423
 1128SOL    HW1 5284   0.210   4.943   0.358 -0.4016 -0.4647 -1.0727
 1128SOL    HW2 5285   0.294   5.066   0.332 -0.4822 -0.0453  0.5461
 1129SOL     OW 5286   0.440   3.502   2.052  0.3992 -0.0645 -0.3792
 1129SOL    HW1 5287   0.437   3.430   1.989  0.0271 -0.7612  0.4017
 1129SOL    HW2 5288   0.419   3.580   2.001 -0.5840 -0.7069 -0.9967
 1130SOL     OW 5289   1.810   5.377   4.409  0.1746  0.5874 -0.0800
 1130SOL    HW1 5290   1.892   5.331   4.389  0.4142  1.1203 -0.3203
 1130SOL    HW2 5291   1.818   5.462   4.366 -0.7029  0.4709 -0.5006
 1131SOL     OW 5292   4.847   0.430   3.605  0.4667  0.2298  0.6873
 1131SOL    HW1 5293   4.854   0.496   3.673  1.6390  0.6343  0.1918
 1131SOL    HW2 5294   4.883   0.350   3.644  1.7498  0.6247  0.3498
 1132SOL     OW 5295   3.531   0.852   0.469 -0.0571  0.4058  0.4390
 1132SOL    HW1 5296   3.626   0.864   0.471  0.3663 -2.1131 -0.3508
 1132SOL    HW2 5297   3.515   0.777   0.526 -1.2326 -0.7110 -1.2498
 1133SOL     OW 5298   1.008   3.575   2.803  0.2577  0.1179 -0.5130
 1133SOL    HW1 5299   0.938   3.632   2.834 -0.5818 -1.6467  1.0032
 1133SOL    HW2 5300   1.072   3.575   2.874  0.2503 -0.8120 -0.5022
 1134SOL     OW 5301   0.736   0.035   0.392  0.3151  0.3526 -0.5003
 1134SOL    HW1 5302   0.688   0.117   0.403 -0.9452 -0.2715 -1.1690
 1134SOL    HW2 5303   0.759   0.008   0.481  0.5315  1.3012 -0.2615
 1135SOL     OW 5304   2.632   2.512   0.077 -0.0834  0.3310  0.1908
 1135SOL    HW1 5305   2.639   2.526  -0.017  1.5440  0.4669  0.3046
 1135SOL    HW2 5306   2.714   2.469   0.101 -0.2837  0.7032  1.6183
 1136SOL     OW 5307   0.749   1.104   1.434 -0.1136  0.3360 -0.3201
 1136SOL    HW1 5308   0.831   1.057   1.451 -0.5600 -0.6046 -0.6558
 1136SOL    HW2 5309   0.690   1.037   1.399 -1.9055  0.3255  2.3657
 1137SOL     OW 5310   2.364   1.118   2.149 -0.0138 -0.3098  0.9048
 1137SOL    HW1 5311   2.459   1.103   2.150  0.0974 -0.8902 -2.8483
 1137SOL    HW2 5312   2.353   1.207   2.182  2.1556  0.5902 -0.5536
 1138SOL     OW 5313   6.334   1.706   3.278 -0.2788 -0.2376  0.3707
 1138SOL    HW1 5314   6.278   1.645   3.326  0.3456  0.1031  1.5650
 1138SOL    HW2 5315   6.415   1.657   3.263 -0.4085 -0.2837 -0.2059
 1139SOL     OW 5316   0.349   4.256   2.809 -0.1560 -0.1581 -0.1311
 1139SOL    HW1 5317   0.345   4.341   2.764 -0.9101 -0.1968 -0.1389
 1139SOL    HW2 5318   0.272   4.209   2.778 -0.4590 -0.3452  0.8744
 1140SOL     OW 5319   5.554   1.966   3.201  0.0812 -0.0394 -0.0885
 1140SOL    HW1 5320   5.482   2.024   3.226 -0.9767 -2.1035  2.1202
 1140SOL    HW2 5321   5.530   1.934   3.113 -0.7995  0.6299 -0.0979
 1141SOL     OW 5322   0.355   3.135   1.461 -0.1249  0.9716 -0.1318
 1141SOL    HW1 5323   0.370   3.119   1.368 -1.9926  0.3577 -0.3789
 1141SOL    HW2 5324   0.273   3.090   1.480  0.2652  1.0026  1.8511
 1142SOL     OW 5325   1.118   1.920   2.588  0.3551  0.1561 -0.1623
 1142SOL    HW1 5326   1.027   1.934   2.565  0.4878 -0.4111 -1.0771
 1142SOL    HW2 5327   1.159   2.006   2.582 -0.0045  0.3189 -0.2495
 1143SOL     OW 5328   1.651   1.444   3.893  0.2688  0.3389  0.4144
 1143SOL    HW1 5329   1.624   1.494   3.817 -0.2346  0.3555  0.5982
 1143SOL    HW2 5330   1.602   1.482   3.966  0.6329  0.2299  0.7244
 1144SOL     OW 5331   0.149   4.207   2.623 -0.3964 -0.1514 -0.2097
 1144SOL    HW1 5332   0.179   4.268   2.556  1.0533 -1.0898 -0.4765
 1144SOL    HW2 5333   0.055   4.200   2.609 -0.2617  0.3737 -1.5731
 1145SOL     OW 5334   2.851   3.218   4.202 -0.6441 -0.4199  0.0181
 1145SOL    HW1 5335   2.791   3.185   4.136  1.0502 -0.5939 -1.5106
 1145SOL    HW2 5336   2.801   3.286   4.248 -1.8967 -0.3149 -1.4122
 1146SOL     OW 5337   5.874   1.405   0.807 -0.4857 -0.4505  0.4297
 1146SOL    HW1 5338   5.897   1.463   0.735  0.6195  0.1731  1.2397
 1146SOL    HW2 5339   5.807   1.453   0.856 -1.2938 -0.9085 -0.2099
 1147SOL     OW 5340   0.412   5.917   0.990  0.3673  0.4656  0.4541
 1147SOL    HW1 5341   0.363   5.928   0.909 -0.5776  1.0233  1.0755
 1147SOL    HW2 5342   0.403   5.824   1.011  1.2969  0.1469 -0.4765
 1148SOL     OW 5343   4.697   3.230   1.325  0.1008  1.0025  0.3663
 1148SOL    HW1 5344   4.763   3.161   1.334  0.5541  1.1653 -1.3164
 1148SOL    HW2 5345   4.698   3.275   1.409  0.6367 -0.3040  1.0922
 1149SOL     OW 5346   4.275   1.703   1.321  0.5200  0.0075 -0.3955
 1149SOL    HW1 5347   4.366   1.734   1.322  0.9096 -0.9977 -1.9582
 1149SOL    HW2 5348   4.269   1.645   1.397  0.6179  1.5179  0.8138
 1150SOL     OW 5349   1.049   3.070   2.934 -0.3496  0.3988  0.9320
 1150SOL    HW1 5350   1.132   3.027   2.955 -1.2893 -0.5401  3.0735
 1150SOL    HW2 5351   0.992   2.999   2.905 -0.7116  0.8606  0.5070
 1151SOL     OW 5352   4.124   1.325   2.000 -0.2595  0.4162  0.0706
 1151SOL    HW1 5353   4.158   1.336   2.089 -2.5474 -1.7919  1.3321
 1151SOL    HW2 5354   4.122   1.414   1.964  0.9986  1.3301  2.0784
 1152SOL     OW 5355   4.595   2.098   3.713 -0.8198 -0.4859  0.8847
 1152SOL    HW1 5356   4.599   2.008   3.743 -0.2878 -1.2257 -1.2018
 1152SOL    HW2 5357   4.502   2.121   3.713 -0.9743 -1.1170  1.2293
 1153SOL     OW 5358   4.711   1.895   2.672  0.3230 -0.3413 -0.4917
 1153SOL    HW1 5359   4.660   1.957   2.724 -0.2190 -3.1809  2.7504
 1153SOL    HW2 5360   4.680   1.907   2.582 -1.5373  2.2426  0.3859
 1154SOL     OW 5361   3.844   3.008   0.311 -0.6608  0.5422 -0.0553
 1154SOL    HW1 5362   3.849   2.965   0.226 -0.4122 -0.1168  0.2830
 1154SOL    HW2 5363   3.760   2.979   0.348  0.5927 -1.7350  1.2331
 1155SOL     OW 5364   0.267   3.830   2.151 -0.1870  0.3987 -0.0066
 1155SOL    HW1 5365   0.267   3.734   2.147 -0.0321  0.3373  1.2367
 1155SOL    HW2 5366   0.269   3.850   2.244 -0.5778  1.6201 -0.2490
 1156SOL     OW 5367   3.979   1.861   4.383 -0.0154  0.1438  0.4076
 1156SOL    HW1 5368   4.006   1.950   4.404  1.5481  0.4415 -2.3308
 1156SOL    HW2 5369   3.965   1.819   4.468  2.5442  2.0145  1.8939
 1157SOL     OW 5370   4.448   1.884   4.418  0.1360 -0.1048  0.2035
 1157SOL    HW1 5371   4.444   1.849   4.507  1.9610  0.2588  0.4689
 1157SOL    HW2 5372   4.423   1.811   4.362 -1.2222 -0.2824  1.0119
 1158SOL     OW 5373   2.015   5.916   0.443  0.2097 -0.1224  0.2538
 1158SOL    HW1 5374   1.965   5.882   0.369 -0.3714 -1.0642  1.0490
 1158SOL    HW2 5375   2.076   5.979   0.405 -1.5582  1.0480 -0.7382
 1159SOL     OW 5376   1.075   0.640   2.497  0.2150  0.4592 -0.2217
 1159SOL    HW1 5377   1.150   0.700   2.504  1.5874 -1.1971 -0.0712
 1159SOL    HW2 5378   1.015   0.670   2.565  1.8194  0.4057  1.2881
 1160SOL     OW 5379   5.008   4.746   1.419 -0.1604 -0.4983  0.7422
 1160SOL    HW1 5380   5.046   4.811   1.360 -0.3083 -2.1834 -1.3256
 1160SOL    HW2 5381   4.946   4.698   1.365  0.1085 -2.5196  2.1169
 1161SOL     OW 5382   3.631   2.213   2.861 -0.0657 -0.0004 -0.0330
 1161SOL    HW1 5383   3.643   2.232   2.768 -0.9717  0.1801 -0.1230
 1161SOL    HW2 5384   3.639   2.298   2.904  0.9634 -0.1639  0.1402
 1162SOL     OW 5385   3.805   1.983   2.435  0.3094 -0.5390 -0.3891
 1162SOL    HW1 5386   3.739   1.979   2.504 -0.0730 -0.8403 -0.7664
 1162SOL    HW2 5387   3.843   2.071   2.443 -0.7713 -0.0257 -0.7520
 1163SOL     OW 5388   3.297   4.603   0.901 -0.1396 -0.0967 -0.1012
 1163SOL    HW1 5389   3.283   4.579   0.992  1.6091 -1.8249 -0.2150
 1163SOL    HW2 5390   3.316   4.520   0.857 -0.8213  0.7146 -2.0297
 1164SOL     OW 5391   5.560   2.859   1.797  0.0873  0.0253 -0.0881
 1164SOL    HW1 5392   5.620   2.862   1.722  1.2556  1.0093  0.8340
 1164SOL    HW2 5393   5.561   2.949   1.832 -2.7494  0.3624 -0.6172
 1165SOL     OW 5394   5.193   3.337   3.716 -0.0847 -0.4687  0.8451
 1165SOL    HW1 5395   5.242   3.269   3.671 -0.9746 -0.0951 -0.7768
 1165SOL    HW2 5396   5.255   3.410   3.725 -0.2481 -0.0183 -1.1333
 1166SOL     OW 5397   2.812   4.439   0.044  0.0211  0.0403 -0.6767
 1166SOL    HW1 5398   2.799   4.350   0.076  1.0126 -0.3020 -1.1742
 1166SOL    HW2 5399   2.782   4.495   0.115  0.3870 -0.7017  0.0831
 1167SOL     OW 5400   4.049   4.006   3.497 -0.2906 -0.5986 -0.0627
 1167SOL    HW1 5401   4.045   4.046   3.411  0.6813  0.2222  0.2593
 1167SOL    HW2 5402   4.111   3.933   3.487 -1.8815 -1.9587 -0.5889
 1168SOL     OW 5403   5.272   3.123   3.901  0.2147  0.1060  0.3674
 1168SOL    HW1 5404   5.325   3.201   3.885  0.0933 -0.3586 -2.9938
 1168SOL    HW2 5405   5.264   3.082   3.815 -0.6769 -3.0294  1.8318
 1169SOL     OW 5406   1.683   3.644   3.860  0.5516 -0.5372 -0.0142
 1169SOL    HW1 5407   1.651   3.722   3.905 -0.6203 -1.8023  1.4847
 1169SOL    HW2 5408   1.764   3.621   3.906  0.9726 -0.1353 -0.5479
 1170SOL     OW 5409   4.080   5.969   3.109  0.2671  0.3129  0.7185
 1170SOL    HW1 5410   4.139   6.041   3.090 -0.0055  0.4884  0.5252
 1170SOL    HW2 5411   4.106   5.900   3.048  1.6697 -0.4099  2.0631
 1171SOL     OW 5412   1.865   5.608   1.839 -0.4942  0.3538  0.3193
 1171SOL    HW1 5413   1.841   5.604   1.746  0.4063 -0.1524  0.0970
 1171SOL    HW2 5414   1.960   5.601   1.839 -0.4453  0.8755  1.2619
 1172SOL     OW 5415   4.502   1.936   2.464 -0.5342 -0.0181 -0.3357
 1172SOL    HW1 5416   4.418   1.979   2.476  0.4011  1.8052  0.0941
 1172SOL    HW2 5417   4.541   1.980   2.388 -0.8975 -2.4426 -2.0388
 1173SOL     OW 5418   4.929   2.288   2.768  0.2181  0.2879 -0.5147
 1173SOL    HW1 5419   4.849   2.237   2.775  0.1534  0.4530 -0.0588
 1173SOL    HW2 5420   4.999   2.225   2.786  0.1426  0.3456 -0.0228
 1174SOL     OW 5421   3.225   0.319   1.120  0.0688  0.0554  0.1887
 1174SOL    HW1 5422   3.285   0.388   1.092 -0.5152  0.6766  0.4691
 1174SOL    HW2 5423   3.225   0.324   1.216 -0.7508  0.3292  0.1786
 1175SOL     OW 5424   0.106   0.386   2.468  0.0641  0.0218  0.3850
 1175SOL    HW1 5425   0.070   0.435   2.394 -0.5051  0.0621  0.6882
 1175SOL    HW2 5426   0.174   0.331   2.429  0.1685  0.4768 -0.0773
 1176SOL     OW 5427   2.901   1.646   1.542  0.4975 -0.6044  0.0913
 1176SOL    HW1 5428   2.976   1.587   1.555  0.2600 -0.6158  1.6308
 1176SOL    HW2 5429   2.881   1.678   1.630 -0.3136  0.6432 -0.5212
 1177SOL     OW 5430   3.118   0.973   4.193 -0.1144 -0.1202 -0.1635
 1177SOL    HW1 5431   3.137   1.044   4.253  0.0062  1.4463 -1.9640
 1177SOL    HW2 5432   3.038   1.000   4.147 -0.2811 -1.3158 -0.6252
 1178SOL     OW 5433   0.418   6.314   3.434  0.0736 -0.3284  0.1356
 1178SOL    HW1 5434   0.331   6.277   3.448  0.1765  0.0070  1.9442
 1178SOL    HW2 5435   0.478   6.250   3.472  0.4349  0.3944  0.8413
 1179SOL     OW 5436   5.060   1.955   3.221 -0.1942  0.8989 -0.5089
 1179SOL    HW1 5437   4.997   2.026   3.208  0.1868  1.2860 -0.2437
 1179SOL    HW2 5438   5.140   1.985   3.179 -0.2443  0.2978 -1.0705
 1180SOL     OW 5439   3.709   5.460   2.702 -0.6901  0.2222  0.5682
 1180SOL    HW1 5440   3.772   5.459   2.774  0.5436  0.3067 -0.4582
 1180SOL    HW2 5441   3.673   5.549   2.702  0.4612  0.7060  0.1394
 1181SOL     OW 5442   0.250   0.186   4.226  0.4505  0.9124 -0.6676
 1181SOL    HW1 5443   0.255   0.175   4.131  0.2482 -0.4198 -0.5519
 1181SOL    HW2 5444   0.184   0.122   4.253  0.8643  0.9347  0.4200
 1182SOL     OW 5445   1.669   0.378   4.080 -0.2259 -0.8321  0.0928
 1182SOL    HW1 5446   1.698   0.393   4.170 -0.1538 -2.6298  0.4201
 1182SOL    HW2 5447   1.578   0.349   4.089  0.0432 -1.8371 -0.3151
 1183SOL     OW 5448   1.990   2.370   3.535  0.1921 -0.2058 -0.2938
 1183SOL    HW1 5449   2.035   2.378   3.451  0.4633 -1.1982 -0.2607
 1183SOL    HW2 5450   2.060   2.373   3.600  0.0336  0.0265 -0.1334
 1184SOL     OW 5451   3.245   5.159   2.711  0.0535 -0.6627 -0.1142
 1184SOL    HW1 5452   3.154   5.133   2.729  0.1516  0.4983  2.4794
 1184SOL    HW2 5453   3.239   5.211   2.630 -1.4891 -1.1347 -0.3351
 1185SOL     OW 5454   0.194   6.355   2.842  0.4458  0.3658 -0.1114
 1185SOL    HW1 5455   0.243   6.371   2.761 -1.2351 -2.3595 -1.8426
 1185SOL    HW2 5456   0.235   6.278   2.880 -0.0649  0.4101  0.5515
 1186SOL     OW 5457   4.776   0.923   2.234  0.2005  0.0062  0.2713
 1186SOL    HW1 5458   4.843   0.875   2.185  0.7680 -0.3616  1.3907
 1186SOL    HW2 5459   4.764   1.004   2.185  2.0372  0.4442  0.4766
 1187SOL     OW 5460   3.524   6.059   1.775 -0.2027  0.3918  0.1392
 1187SOL    HW1 5461   3.529   6.151   1.751 -0.6914  0.1581 -0.9229
 1187SOL    HW2 5462   3.605   6.020   1.741 -0.5272  0.2120 -0.4344
 1188SOL     OW 5463   1.354   0.656   1.097 -0.3063 -0.2276 -0.2981
 1188SOL    HW1 5464   1.368   0.575   1.145  0.9139 -0.1202 -0.4473
 1188SOL    HW2 5465   1.303   0.629   1.020  2.4079 -1.4122 -1.8325
 1189SOL     OW 5466   1.329   0.326   0.745 -0.6170  0.9161 -0.0121
 1189SOL    HW1 5467   1.280   0.293   0.670  0.5439  2.7520 -1.7079
 1189SOL    HW2 5468   1.277   0.399   0.779 -1.1102  0.1286  0.9692
 1190SOL     OW 5469   5.355   3.960   2.912 -0.2313  0.1138 -0.0361
 1190SOL    HW1 5470   5.283   3.966   2.850  0.2068  1.0582 -0.4775
 1190SOL    HW2 5471   5.424   4.014   2.873  0.9004 -1.1746  0.1204
 1191SOL     OW 5472   0.709   1.504   0.715 -0.1714 -0.2648  0.0759
 1191SOL    HW1 5473   0.727   1.430   0.772  1.1838  0.1923  0.2838
 1191SOL    HW2 5474   0.614   1.504   0.704 -0.2812 -1.4203  0.8750
 1192SOL     OW 5475   0.417   2.917   1.296  0.5194 -0.6185 -0.7002
 1192SOL    HW1 5476   0.352   2.921   1.225 -0.0836 -1.8295 -0.2405
 1192SOL    HW2 5477   0.437   2.824   1.305  1.8025 -0.3238 -0.3471
 1193SOL     OW 5478   5.885   5.158   4.028 -0.3543 -0.0264  0.3660
 1193SOL    HW1 5479   5.793   5.136   4.018 -0.8019  1.2326  1.4079
 1193SOL    HW2 5480   5.901   5.153   4.123  0.4688  0.4233  0.2618
 1194SOL     OW 5481   6.331   1.123   0.918  0.2500  0.5910 -0.7781
 1194SOL    HW1 5482   6.265   1.188   0.896 -1.3226 -0.2528  1.1207
 1194SOL    HW2 5483   6.348   1.137   1.012 -1.4893 -2.7721  0.1990
 1195SOL     OW 5484   5.631   4.349   0.685 -0.5361 -0.1215 -0.0552
 1195SOL    HW1 5485   5.703   4.407   0.711 -0.2900 -1.2043  1.9232
 1195SOL    HW2 5486   5.662   4.261   0.708 -0.7623 -1.1688 -3.2462
 1196SOL     OW 5487   6.259   1.947   1.442 -0.4182  0.4262  0.1716
 1196SOL    HW1 5488   6.287   2.023   1.391 -1.3326  1.2317  0.8271
 1196SOL    HW2 5489   6.223   1.984   1.523 -0.2191 -0.7506  0.8221
 1197SOL     OW 5490   5.851   4.399   3.777 -0.0899  0.4355 -0.4005
 1197SOL    HW1 5491   5.809   4.333   3.832 -0.4662  0.7572 -0.2935
 1197SOL    HW2 5492   5.944   4.378   3.781 -0.2314 -0.2577 -0.6030
 1198SOL     OW 5493   3.124   6.297   0.479 -0.0966 -0.3578 -0.2414
 1198SOL    HW1 5494   3.116   6.203   0.462 -1.2813 -0.3524  0.1818
 1198SOL    HW2 5495   3.051   6.316   0.539  1.7566  0.2941  1.9235
 1199SOL     OW 5496   0.539   0.643   3.486  0.1822 -0.1336  0.0662
 1199SOL    HW1 5497   0.530   0.563   3.433  0.8296  0.5419 -1.1007
 1199SOL    HW2 5498   0.594   0.616   3.560 -0.2148 -0.9470  0.0791
 1200SOL     OW 5499   1.725   2.950   0.360  0.4960  0.6070  0.3224
 1200SOL    HW1 5500   1.819   2.937   0.374  0.7636  2.5832  0.6872
 1200SOL    HW2 5501   1.689   2.960   0.449 -0.4774 -2.1824  0.3505
 1201SOL     OW 5502   5.276   5.536   1.838  0.5839 -0.3988 -0.1681
 1201SOL    HW1 5503   5.265   5.495   1.752 -0.0790 -0.5446 -0.0168
 1201SOL    HW2 5504   5.224   5.482   1.897  1.1282 -0.3639  0.3509
 1202SOL     OW 5505   2.620   2.092   2.413 -0.2386  0.0187  0.2546
 1202SOL    HW1 5506   2.650   2.008   2.449  0.3594  0.3147  0.4649
 1202SOL    HW2 5507   2.700   2.142   2.401 -0.4343  0.0111 -1.3006
 1203SOL     OW 5508   2.802   0.774   1.021  0.1248 -0.3618 -0.4643
 1203SOL    HW1 5509   2.759   0.758   0.936 -0.3547 -1.4124 -0.0426
 1203SOL    HW2 5510   2.730   0.771   1.085  0.2494  1.8890 -0.1307
 1204SOL     OW 5511   2.756   5.977   0.557  0.3548  0.1083 -0.1387
 1204SOL    HW1 5512   2.685   5.962   0.620  0.1316 -3.1194 -1.0037
 1204SOL    HW2 5513   2.759   6.072   0.547 -2.3722  0.4841  1.5872
 1205SOL     OW 5514   3.024   0.163   3.176  0.3308  0.0540 -0.3923
 1205SOL    HW1 5515   2.947   0.152   3.232  0.6699  0.5783  0.1970
 1205SOL    HW2 5516   3.081   0.090   3.200  1.4292  1.4675  1.5856
 1206SOL     OW 5517   5.905   3.515   2.235 -0.5358 -0.2274 -0.5981
 1206SOL    HW1 5518   5.976   3.567   2.272  0.4241 -0.2331 -2.3347
 1206SOL    HW2 5519   5.890   3.446   2.299 -0.7375  1.2279  0.9904
 1207SOL     OW 5520   6.252   4.358   0.500 -0.3851 -0.3845  0.2528
 1207SOL    HW1 5521   6.266   4.413   0.423 -0.3643 -1.3474 -0.4543
 1207SOL    HW2 5522   6.334   4.363   0.549  0.2657 -1.1554 -0.7162
 1208SOL     OW 5523   4.944   3.125   1.156 -0.0610  0.6512  0.5697
 1208SOL    HW1 5524   4.981   3.209   1.182 -0.2260  0.7855  0.3741
 1208SOL    HW2 5525   4.935   3.131   1.061  0.4471  0.1991  0.4889
 1209SOL     OW 5526   2.038   6.051   4.468  0.0126  0.3587 -0.2883
 1209SOL    HW1 5527   1.958   6.038   4.520  0.5879 -0.4897  0.4172
 1209SOL    HW2 5528   2.042   5.974   4.412 -0.5997  1.2701 -1.6201
 1210SOL     OW 5529   3.946   5.699   0.495  0.1242  0.1767  0.0233
 1210SOL    HW1 5530   3.977   5.609   0.509  0.7112  0.4650  0.6309
 1210SOL    HW2 5531   3.919   5.728   0.581  1.6454  1.2057  0.1838
 1211SOL     OW 5532   3.409   0.866   3.855 -0.0971 -0.0846 -0.5233
 1211SOL    HW1 5533   3.340   0.802   3.835  0.9597 -1.8030  0.9689
 1211SOL    HW2 5534   3.487   0.812   3.868  0.6439  1.4040  1.7500
 1212SOL     OW 5535   1.234   2.291   2.202  0.3419 -0.1249 -0.1774
 1212SOL    HW1 5536   1.304   2.345   2.168  0.6970  0.5409  1.5002
 1212SOL    HW2 5537   1.201   2.339   2.278 -3.4232  0.6827 -2.1094
 1213SOL     OW 5538   5.371   1.732   4.105  0.6568  0.3471 -0.1129
 1213SOL    HW1 5539   5.336   1.724   4.016  2.7601 -1.3746 -0.9036
 1213SOL    HW2 5540   5.307   1.686   4.160  0.6759 -1.0588 -1.2003
 1214SOL     OW 5541   5.400   0.446   2.102 -0.5714  0.4748  0.3725
 1214SOL    HW1 5542   5.484   0.437   2.148 -1.0988 -0.2463  1.2364
 1214SOL    HW2 5543   5.377   0.356   2.076 -0.9582  0.6981 -0.0798
 1215SOL     OW 5544   2.761   5.321   0.039  0.6661 -0.0263  0.1579
 1215SOL    HW1 5545   2.820   5.386  -0.001  0.9514 -0.5701 -0.3176
 1215SOL    HW2 5546   2.726   5.365   0.116  0.7100  0.7611 -0.2658
 1216SOL     OW 5547   0.513   6.319   2.343  0.4435  0.1782  0.2323
 1216SOL    HW1 5548   0.588   6.278   2.387 -1.5572 -2.2046  1.7128
 1216SOL    HW2 5549   0.508   6.273   2.259  0.8678  0.6333 -0.0457
 1217SOL     OW 5550   1.741   3.338   3.095  0.1264  0.0077  0.4861
 1217SOL    HW1 5551   1.742   3.296   3.009 -1.8204 -0.4161  0.6312
 1217SOL    HW2 5552   1.667   3.298   3.140  0.1443  1.3635  1.7809
 1218SOL     OW 5553   5.960   0.161   1.600  0.2861 -0.8888 -0.0348
 1218SOL    HW1 5554   5.904   0.103   1.548 -0.1041 -0.3976 -0.1662
 1218SOL    HW2 5555   5.900   0.222   1.643  0.7596  0.2409 -0.9138
 1219SOL     OW 5556   4.697   2.068   4.230 -0.0249 -0.3129  0.1377
 1219SOL    HW1 5557   4.750   2.144   4.206 -0.0245 -0.2949  0.1939
 1219SOL    HW2 5558   4.676   2.082   4.323 -1.2648  0.3665 -0.2247
 1220SOL     OW 5559   0.733   6.019   4.353  0.8218 -0.3019  0.1391
 1220SOL    HW1 5560   0.691   5.947   4.307  1.8723 -0.3743 -0.7245
 1220SOL    HW2 5561   0.663   6.083   4.366  0.2101 -0.8667 -0.3381
 1221SOL     OW 5562   3.741   0.425   3.240  0.1871 -0.2388  0.2359
 1221SOL    HW1 5563   3.741   0.372   3.160 -0.5060 -1.0849  0.7861
 1221SOL    HW2 5564   3.812   0.389   3.293  1.8739  1.5034 -0.7319
 1222SOL     OW 5565   5.755   3.947   2.479 -0.3957  0.2866 -0.2122
 1222SOL    HW1 5566   5.784   3.968   2.391 -1.6730 -2.9270 -1.5411
 1222SOL    HW2 5567   5.733   4.032   2.518  2.6462  2.0469 -1.9593
 1223SOL     OW 5568   5.567   5.053   2.231  0.0593  0.1833  0.2834
 1223SOL    HW1 5569   5.571   5.138   2.275  0.1316 -1.0988  2.9196
 1223SOL    HW2 5570   5.503   5.002   2.280  0.5909 -1.5632 -0.7179
 1224SOL     OW 5571   3.840   3.616   3.773 -0.5408 -0.3884  0.3915
 1224SOL    HW1 5572   3.854   3.656   3.859 -1.1210 -0.2367  0.4166
 1224SOL    HW2 5573   3.921   3.633   3.725 -0.6161  0.4382  0.5515
 1225SOL     OW 5574   4.890   2.965   1.876  0.0930  0.3471  0.6747
 1225SOL    HW1 5575   4.895   3.060   1.887  1.0915  0.7102 -2.2501
 1225SOL    HW2 5576   4.977   2.934   1.899  0.4041  0.4034 -0.4159
 1226SOL     OW 5577   5.443   4.197   1.847  0.3347 -0.2836  1.2240
 1226SOL    HW1 5578   5.419   4.104   1.842 -0.0505 -0.1486 -2.3728
 1226SOL    HW2 5579   5.366   4.243   1.813  1.6260  1.0588 -0.0174
 1227SOL     OW 5580   5.429   5.571   3.167 -0.1028 -0.5627 -0.0676
 1227SOL    HW1 5581   5.480   5.522   3.231  0.4540  1.8130  1.4409
 1227SOL    HW2 5582   5.460   5.661   3.176 -1.8998  0.2965 -1.8291
 1228SOL     OW 5583   0.990   5.977   0.588 -0.1285 -0.4162  0.3181
 1228SOL    HW1 5584   1.050   6.019   0.650 -0.5340  0.5924  0.0585
 1228SOL    HW2 5585   1.046   5.944   0.518  0.3111 -1.3699  1.1064
 1229SOL     OW 5586   3.414   1.186   2.906  0.3203  0.2876 -0.3181
 1229SOL    HW1 5587   3.406   1.127   2.831 -1.0583 -0.8035  0.6464
 1229SOL    HW2 5588   3.499   1.164   2.944 -0.3441 -1.4184  0.2711
 1230SOL     OW 5589   1.841   1.737   2.442  0.4715  0.4487  0.1522
 1230SOL    HW1 5590   1.822   1.821   2.486 -0.1622 -1.1162  3.1332
 1230SOL    HW2 5591   1.930   1.748   2.408  0.6122  2.1689  0.9421
 1231SOL     OW 5592   5.345   3.814   0.860 -0.1569 -0.3535 -0.2657
 1231SOL    HW1 5593   5.412   3.785   0.922  1.0596  0.8139 -0.9643
 1231SOL    HW2 5594   5.276   3.852   0.915  0.7836  0.4272  0.4189
 1232SOL     OW 5595   5.913   3.570   3.867 -0.0300 -0.4461  0.3903
 1232SOL    HW1 5596   5.937   3.643   3.924  0.8291  0.4331 -1.0346
 1232SOL    HW2 5597   5.826   3.543   3.897 -0.1136  0.7746  1.3121
 1233SOL     OW 5598   4.743   0.321   2.577  0.2191 -0.2899 -0.4476
 1233SOL    HW1 5599   4.715   0.388   2.639 -0.8879  0.1104 -1.3498
 1233SOL    HW2 5600   4.675   0.320   2.510  0.0782 -2.4993 -0.3356
 1234SOL     OW 5601   2.532   5.847   0.697  0.1671 -0.0235 -0.0345
 1234SOL    HW1 5602   2.536   5.752   0.713  2.0521 -0.6319 -3.3562
 1234SOL    HW2 5603   2.444   5.861   0.661 -0.6760 -0.1475  1.8160
 1235SOL     OW 5604   2.929   2.676   3.252  0.3402  0.2402  0.1745
 1235SOL    HW1 5605   2.851   2.683   3.198 -0.1490  0.4204  0.8919
 1235SOL    HW2 5606   2.963   2.765   3.257  2.3314 -0.2218 -2.5976
 1236SOL     OW 5607   5.586   3.724   0.682  0.2093 -0.5018  0.0200
 1236SOL    HW1 5608   5.617   3.634   0.676 -0.0603 -0.7681  1.9863
 1236SOL    HW2 5609   5.665   3.776   0.693  0.2117 -0.8429  1.8545
 1237SOL     OW 5610   3.826   0.073   4.489 -0.5228  0.3011  0.0585
 1237SOL    HW1 5611   3.735   0.086   4.463 -0.7427 -0.9843  0.1016
 1237SOL    HW2 5612   3.820   0.012   4.563  0.3717  0.2473  0.0888
 1238SOL     OW 5613   3.371   2.528   3.585 -0.0589  0.2983 -0.6747
 1238SOL    HW1 5614   3.375   2.550   3.678  0.9406  0.7500 -0.8178
 1238SOL    HW2 5615   3.285   2.560   3.556 -0.5870 -0.2955  0.1906
 1239SOL     OW 5616   1.767   1.752   4.232 -0.2535 -0.0773 -0.0459
 1239SOL    HW1 5617   1.749   1.791   4.146 -1.3818  1.3211  0.7912
 1239SOL    HW2 5618   1.801   1.825   4.284  0.7080 -0.9811  0.6256
 1240SOL     OW 5619   5.457   3.369   3.970  0.1001  0.2095 -0.1772
 1240SOL    HW1 5620   5.550   3.351   3.985 -0.4894 -1.3447  2.1118
 1240SOL    HW2 5621   5.438   3.446   4.024  0.3656  1.6457 -2.0182
 1241SOL     OW 5622   1.167   4.596   1.625 -0.0497 -0.1502  0.2713
 1241SOL    HW1 5623   1.247   4.585   1.573 -0.2903 -1.3084  0.1376
 1241SOL    HW2 5624   1.107   4.642   1.567  0.3181  0.2091  0.1706
 1242SOL     OW 5625   4.647   5.172   0.294  0.1816  0.1666  0.1132
 1242SOL    HW1 5626   4.651   5.078   0.313 -0.5339  0.2029  0.4825
 1242SOL    HW2 5627   4.602   5.210   0.369 -0.3744  0.6727 -0.4600
 1243SOL     OW 5628   6.378   0.510   3.516 -0.1396 -0.3253  0.1628
 1243SOL    HW1 5629   6.372   0.543   3.605 -0.5938 -0.0540  0.0383
 1243SOL    HW2 5630   6.467   0.531   3.488  0.1685 -0.8757  0.7284
 1244SOL     OW 5631   1.064   5.833   2.181  0.0163  0.1022 -0.4923
 1244SOL    HW1 5632   1.091   5.759   2.127  1.3989  1.0839 -1.2127
 1244SOL    HW2 5633   1.021   5.893   2.121  1.6821  1.2620 -0.6155
 1245SOL     OW 5634   3.003   2.724   2.358 -0.3569 -0.3496 -0.6246
 1245SOL    HW1 5635   2.964   2.658   2.416  0.0106 -0.2493 -0.2571
 1245SOL    HW2 5636   2.935   2.743   2.294 -1.0162  0.0365  0.1775
 1246SOL     OW 5637   0.458   4.988   2.901  0.6237 -0.1936 -0.1646
 1246SOL    HW1 5638   0.422   5.002   2.989 -0.4070  0.8196 -0.7197
 1246SOL    HW2 5639   0.381   4.989   2.844  1.5349  4.4802 -1.7348
 1247SOL     OW 5640   0.987   5.983   4.543  0.3892 -1.0099  0.3783
 1247SOL    HW1 5641   0.947   5.963   4.458  2.2101 -0.0258 -0.7726
 1247SOL    HW2 5642   0.978   6.078   4.552 -0.4248 -1.1860  1.6573
 1248SOL     OW 5643   6.442   1.772   1.328 -0.4664  0.0357  0.0727
 1248SOL    HW1 5644   6.358   1.800   1.364 -0.0467  1.8667 -0.2550
 1248SOL    HW2 5645   6.424   1.752   1.236 -0.4872  0.8863 -0.1211
 1249SOL     OW 5646   0.129   5.032   1.314  0.3087  0.3817 -0.2855
 1249SOL    HW1 5647   0.107   5.048   1.222 -0.0540  1.3567 -0.0496
 1249SOL    HW2 5648   0.117   4.938   1.326  0.8607  0.1521 -1.3593
 1250SOL     OW 5649   4.250   0.973   0.680 -0.3224  0.3505 -0.3421
 1250SOL    HW1 5650   4.252   0.878   0.677  1.8027  0.2672  1.1394
 1250SOL    HW2 5651   4.261   1.001   0.589 -1.5550 -0.7736 -0.8649
 1251SOL     OW 5652   5.254   0.912   3.091 -0.0104 -0.0665  1.1738
 1251SOL    HW1 5653   5.236   0.883   3.181  2.5039  0.3929  1.9190
 1251SOL    HW2 5654   5.267   1.006   3.099  1.6707 -0.2212  0.6325
 1252SOL     OW 5655   0.909   0.731   1.785  0.2451 -0.1248 -0.0018
 1252SOL    HW1 5656   0.868   0.796   1.729 -2.9173 -0.0317  2.1825
 1252SOL    HW2 5657   0.980   0.778   1.829  0.5654  0.6809 -1.3350
 1253SOL     OW 5658   0.661   3.191   0.986  0.6929  0.1673  0.5031
 1253SOL    HW1 5659   0.593   3.252   1.014  0.4876  0.0641  0.2288
 1253SOL    HW2 5660   0.718   3.182   1.063  0.4163  0.2766  0.7222
 1254SOL     OW 5661   4.343   5.732   0.545  0.1773 -0.0553 -0.5179
 1254SOL    HW1 5662   4.272   5.795   0.535 -1.1269 -1.4683 -0.4607
 1254SOL    HW2 5663   4.378   5.749   0.633 -0.1731  0.5659 -0.4923
 1255SOL     OW 5664   2.624   0.933   0.244  0.2971  0.0477 -0.4170
 1255SOL    HW1 5665   2.639   0.861   0.306 -0.0195 -0.0046 -0.4015
 1255SOL    HW2 5666   2.672   1.006   0.282  0.1665 -0.0045 -0.1437
 1256SOL     OW 5667   6.072   1.987   2.850 -0.3681  0.1298  0.2592
 1256SOL    HW1 5668   5.999   2.045   2.873 -0.8044 -0.5205  0.5365
 1256SOL    HW2 5669   6.107   1.959   2.934 -0.4117 -0.3215  0.1279
 1257SOL     OW 5670   4.634   3.069   4.003  0.5732 -0.0797  0.0680
 1257SOL    HW1 5671   4.717   3.087   4.047  0.1197 -0.6090  1.1937
 1257SOL    HW2 5672   4.607   2.984   4.037 -1.0956  0.6846  0.7753
 1258SOL     OW 5673   4.916   6.108   2.275 -0.0962 -0.0376 -0.0443
 1258SOL    HW1 5674   4.893   6.021   2.242 -1.0621 -0.2074  1.0102
 1258SOL    HW2 5675   4.854   6.167   2.231 -1.1417 -0.2187  1.1441
 1259SOL     OW 5676   2.989   6.114   2.300 -1.1406 -0.1796  0.1832
 1259SOL    HW1 5677   2.980   6.205   2.272  0.6441 -0.6233 -2.1140
 1259SOL    HW2 5678   3.082   6.095   2.290 -1.7869 -2.8780 -1.6245
 1260SOL     OW 5679   1.414   4.418   3.948  0.1735  0.1707  0.1753
 1260SOL    HW1 5680   1.469   4.495   3.965  0.4963  0.0152 -0.1474
 1260SOL    HW2 5681   1.367   4.403   4.031  2.0417 -0.8421  1.1229
 1261SOL     OW 5682   5.830   0.880   1.364  0.0316 -0.0016  0.1068
 1261SOL    HW1 5683   5.796   0.862   1.276  0.0249 -1.0712  0.3084
 1261SOL    HW2 5684   5.802   0.970   1.383  1.3333  0.7962 -1.5657
 1262SOL     OW 5685   3.608   1.678   1.225  0.1129 -0.2947  0.1399
 1262SOL    HW1 5686   3.685   1.636   1.186  0.6491  1.4688 -0.8054
 1262SOL    HW2 5687   3.561   1.716   1.151  0.8308  2.6220  1.0497
 1263SOL     OW 5688   2.035   0.407   0.219  0.0092  0.1604 -0.2240
 1263SOL    HW1 5689   1.968   0.370   0.277  1.1747 -1.3799  0.1969
 1263SOL    HW2 5690   1.999   0.394   0.131 -0.3715 -0.4023  0.0077
 1264SOL     OW 5691   3.525   2.549   4.307 -0.2401 -0.0389  0.2878
 1264SOL    HW1 5692   3.604   2.600   4.286 -1.2678  1.7294  0.5614
 1264SOL    HW2 5693   3.535   2.469   4.255  0.8338  0.9882 -1.1955
 1265SOL     OW 5694   1.517   2.690   1.423  0.0434 -0.3024 -0.1607
 1265SOL    HW1 5695   1.544   2.662   1.510  1.1128  0.6169 -0.1857
 1265SOL    HW2 5696   1.482   2.611   1.383  2.4966 -1.5458 -0.0419
 1266SOL     OW 5697   5.097   3.447   0.082  0.1373 -0.2800 -0.6034
 1266SOL    HW1 5698   5.048   3.482   0.008  0.2811  1.6259  0.1380
 1266SOL    HW2 5699   5.029   3.411   0.140 -0.1188 -0.3453 -0.9440
 1267SOL     OW 5700   3.461   1.774   2.787 -0.2039  0.1596 -0.0069
 1267SOL    HW1 5701   3.514   1.698   2.811  1.6737  1.5477  0.4842
 1267SOL    HW2 5702   3.488   1.795   2.697 -1.6773 -0.5028 -0.6295
 1268SOL     OW 5703   3.613   0.880   3.276  0.5038 -0.1098 -0.5667
 1268SOL    HW1 5704   3.528   0.921   3.292  0.0093 -1.0903 -0.6132
 1268SOL    HW2 5705   3.607   0.794   3.318  1.8297  0.1769  0.2802
 1269SOL     OW 5706   2.574   1.104   1.638  0.1394  0.2717 -0.2008
 1269SOL    HW1 5707   2.492   1.138   1.674  0.2120  0.3844 -0.1398
 1269SOL    HW2 5708   2.565   1.116   1.543 -0.6160 -1.2829 -0.3435
 1270SOL     OW 5709   5.463   4.138   2.451 -0.5909  0.4276  0.2315
 1270SOL    HW1 5710   5.449   4.183   2.368  0.8620  0.6346  0.0762
 1270SOL    HW2 5711   5.396   4.070   2.453 -0.8424  0.6233 -0.9678
 1271SOL     OW 5712   4.801   2.232   1.517  0.0924  0.4505  0.8597
 1271SOL    HW1 5713   4.791   2.188   1.433  1.8184 -0.9753  1.3253
 1271SOL    HW2 5714   4.862   2.304   1.499  1.0060 -0.2664  0.9696
 1272SOL     OW 5715   1.494   1.688   3.461  0.6984  0.0943  0.3419
 1272SOL    HW1 5716   1.406   1.723   3.455  1.1931  1.1530 -1.2607
 1272SOL    HW2 5717   1.507   1.638   3.381  1.1009 -1.2141  1.1855
 1273SOL     OW 5718   0.809   0.362   1.258  0.2381 -0.3614  0.1718
 1273SOL    HW1 5719   0.879   0.362   1.323 -0.6229  1.2704  1.1815
 1273SOL    HW2 5720   0.735   0.403   1.303 -0.8285 -0.4731 -1.4023
 1274SOL     OW 5721   6.173   6.019   0.684  0.0277  0.1639  0.1643
 1274SOL    HW1 5722   6.177   5.924   0.681  0.6426  0.0890  1.9802
 1274SOL    HW2 5723   6.244   6.044   0.743 -1.3749  1.5926  1.3459
 1275SOL     OW 5724   4.147   4.792   0.019 -0.2377  0.2084 -0.0123
 1275SOL    HW1 5725   4.111   4.711  -0.017 -0.3334  0.5095 -0.5924
 1275SOL    HW2 5726   4.130   4.858  -0.048  0.3108  0.6017  0.2335
 1276SOL     OW 5727   4.112   1.721   4.086 -0.0703 -0.0649 -0.5414
 1276SOL    HW1 5728   4.105   1.627   4.074 -1.8984  0.1816 -1.8241
 1276SOL    HW2 5729   4.050   1.741   4.156  1.1805  0.0753  0.5638
 1277SOL     OW 5730   2.990   5.496   0.688 -0.1129  0.1178 -0.1089
 1277SOL    HW1 5731   2.970   5.589   0.683  1.7455  0.5253 -0.7526
 1277SOL    HW2 5732   2.998   5.468   0.597 -0.1052 -0.5533  0.0916
 1278SOL     OW 5733   3.872   5.287   3.484 -0.2067 -0.4196 -0.0501
 1278SOL    HW1 5734   3.932   5.266   3.556  0.4820  0.8214 -0.2354
 1278SOL    HW2 5735   3.812   5.212   3.480  1.0578 -1.4887  0.4156
 1279SOL     OW 5736   0.231   3.441   4.315 -0.2948  0.5009  0.4174
 1279SOL    HW1 5737   0.311   3.413   4.359  1.0886 -0.2267 -2.3095
 1279SOL    HW2 5738   0.201   3.363   4.268 -2.6307  0.7810  1.3120
 1280SOL     OW 5739   2.685   2.065   1.558  0.6484  0.4360  0.1683
 1280SOL    HW1 5740   2.768   2.110   1.572  0.8526 -0.0557  0.5693
 1280SOL    HW2 5741   2.691   1.986   1.612 -0.5050  0.9215  1.0344
 1281SOL     OW 5742   4.190   5.319   1.561 -0.1786 -0.6217  0.0485
 1281SOL    HW1 5743   4.109   5.276   1.588 -0.0718 -0.5753  0.4423
 1281SOL    HW2 5744   4.162   5.402   1.523 -0.3674 -0.9261 -0.4876
 1282SOL     OW 5745   2.463   3.555   1.175  0.6669 -0.9223 -0.2960
 1282SOL    HW1 5746   2.377   3.546   1.216  0.8088 -1.4085 -0.0834
 1282SOL    HW2 5747   2.446   3.555   1.081  0.3544 -0.0437 -0.2421
 1283SOL     OW 5748   5.821   1.398   4.200 -0.1784  0.5976 -0.2774
 1283SOL    HW1 5749   5.750   1.429   4.143  0.0566  0.1242 -0.8321
 1283SOL    HW2 5750   5.782   1.327   4.250  0.0979 -0.1644 -1.1167
 1284SOL     OW 5751   0.420   4.976   3.918 -0.9043  0.0605 -0.4861
 1284SOL    HW1 5752   0.383   4.950   4.002 -0.7334 -2.2834 -1.0628
 1284SOL    HW2 5753   0.363   4.934   3.853 -0.0492  0.4251 -1.4979
 1285SOL     OW 5754   5.222   6.026   1.983  0.2944 -0.1940  0.2006
 1285SOL    HW1 5755   5.228   6.119   1.961  0.0259 -0.4118 -0.8584
 1285SOL    HW2 5756   5.182   5.986   1.905 -0.7293 -1.0110  1.1137
 1286SOL     OW 5757   3.595   1.245   3.914 -0.1907 -0.0390  0.2237
 1286SOL    HW1 5758   3.530   1.270   3.847  0.1717 -0.8726 -0.4575
 1286SOL    HW2 5759   3.544   1.197   3.979 -0.6639  1.3201  0.9047
 1287SOL     OW 5760   2.569   6.119   0.758 -0.1492  0.3184  0.2692
 1287SOL    HW1 5761   2.564   6.024   0.764 -0.5183  0.4154  2.3812
 1287SOL    HW2 5762   2.606   6.146   0.842  1.2467  1.9840 -0.8126
 1288SOL     OW 5763   3.832   2.819   4.544 -0.1206 -0.3180  0.1137
 1288SOL    HW1 5764   3.794   2.870   4.617  1.7752  0.6516  0.4798
 1288SOL    HW2 5765   3.913   2.784   4.580  0.1838 -0.9399 -1.1558
 1289SOL     OW 5766   2.609   3.775   1.644 -0.3017  0.1046  0.1044
 1289SOL    HW1 5767   2.547   3.841   1.675  0.8163  2.4492 -2.2691
 1289SOL    HW2 5768   2.691   3.797   1.687 -0.0596 -0.1552 -0.2206
 1290SOL     OW 5769   3.883   1.404   4.245  0.2209 -0.8026 -0.2260
 1290SOL    HW1 5770   3.841   1.490   4.254 -1.9921 -1.8969  0.8050
 1290SOL    HW2 5771   3.873   1.382   4.152 -1.4756 -0.9473 -0.0506
 1291SOL     OW 5772   4.006   3.199   1.097 -0.5013 -0.8030 -0.0083
 1291SOL    HW1 5773   3.914   3.221   1.108 -0.5211 -0.5642 -0.6122
 1291SOL    HW2 5774   4.006   3.111   1.060 -0.5420 -0.1546 -1.5983
 1292SOL     OW 5775   5.223   6.359   0.874 -0.4388 -0.6533 -0.2679
 1292SOL    HW1 5776   5.271   6.377   0.793  0.4887 -0.7996  0.2452
 1292SOL    HW2 5777   5.213   6.444   0.916 -1.3949 -0.4954 -0.7786
 1293SOL     OW 5778   0.544   2.441   0.134  0.0046  0.1151  0.3157
 1293SOL    HW1 5779   0.570   2.501   0.065  0.0090  1.1004  1.1457
 1293SOL    HW2 5780   0.534   2.357   0.090 -1.2201  0.9615 -1.1235
 1294SOL     OW 5781   1.188   5.820   0.448  0.1923 -0.0259  0.2142
 1294SOL    HW1 5782   1.252   5.830   0.518 -1.4133  2.2991  1.4502
 1294SOL    HW2 5783   1.134   5.746   0.475 -0.2494  0.6867  1.3456
 1295SOL     OW 5784   1.830   0.499   3.071  0.2159  0.0716 -0.1768
 1295SOL    HW1 5785   1.831   0.444   3.150 -2.0169  0.3140  0.0836
 1295SOL    HW2 5786   1.774   0.452   3.010 -0.3119  1.2226 -0.6013
 1296SOL     OW 5787   1.317   1.558   2.573  0.6944 -0.3113 -0.3173
 1296SOL    HW1 5788   1.351   1.638   2.611 -0.0453  0.8189 -1.9045
 1296SOL    HW2 5789   1.388   1.494   2.582  2.0159  1.0629 -0.6885
 1297SOL     OW 5790   1.449   5.361   1.666 -0.4584 -0.4384  0.3723
 1297SOL    HW1 5791   1.505   5.315   1.728  1.8398 -0.4482 -1.5685
 1297SOL    HW2 5792   1.456   5.453   1.691  1.1567 -0.3416 -0.2969
 1298SOL     OW 5793   1.162   3.420   4.114 -0.5067 -0.4700 -0.2396
 1298SOL    HW1 5794   1.120   3.506   4.112  0.6710  0.1806  1.2038
 1298SOL    HW2 5795   1.249   3.437   4.149 -1.0586 -2.5659  2.4336
 1299SOL     OW 5796   3.067   2.421   4.426  0.2507  0.2656 -0.2204
[truncated: 924,692 more chars]
