# Supplementary material for: Adding the AMBER 14SB Force Field to the Stochastic Titration CpHMD Method
Source: J Chem Theory Comput. 2025 Jun 16;21(13):6292–304. doi: 10.1021/acs.jctc.5c00415 (PMC12818765; doi:10.1021/acs.jctc.5c00415)
Supplement: Supplementary file 1 [file ct5c00415_si_001.zip › code_availability/CpHMD-runs/SNase/pH_11/final-SNase.gro]

Protein in water
19190
    1LY1      N    1   0.266   3.519   0.126 -0.0687  0.8014 -0.4581
    1LY1     H1    2   0.252   3.575   0.209 -0.7627  0.6210 -0.4480
    1LY1     H2    3   0.182   3.466   0.109  0.9816 -0.3787 -2.2644
    1LY1     H3    4   0.335   3.447   0.143 -2.0579 -1.2563 -0.5245
    1LY1     CA    5   0.268   3.608   0.006  0.1727 -0.3894  0.7518
    1LY1     HA    6   0.200   3.692   0.018  1.9674  1.8309 -2.7930
    1LY1     CB    7   0.401   3.688   0.000  0.0366  0.6829  0.0546
    1LY1    HB1    8   0.479   3.612  -0.008 -0.5640 -0.1252  1.4866
    1LY1    HB2    9   0.415   3.747   0.091  0.1648  0.9318 -0.1278
    1LY1     CG   10   0.420   3.788  -0.112  0.6382  0.1284 -0.5700
    1LY1    HG1   11   0.419   3.736  -0.208  0.0463 -2.2264  0.6285
    1LY1    HG2   12   0.517   3.838  -0.108  0.4260  0.7669 -2.5537
    1LY1     CD   13   0.312   3.898  -0.133  0.2849 -0.1897 -0.1779
    1LY1    HD1   14   0.218   3.860  -0.173 -0.6136  0.8951  0.7978
    1LY1    HD2   15   0.344   3.965  -0.213 -1.6350 -0.1034 -0.9423
    1LY1     CE   16   0.280   3.980  -0.006  0.6785 -0.2006 -0.1394
    1LY1    HE1   17   0.247   3.910   0.071  1.0486  1.1440  1.2900
    1LY1    HE2   18   0.201   4.054  -0.022  1.4007  0.6464  0.1230
    1LY1     NZ   19   0.392   4.048   0.060  0.2116 -0.1468 -0.2663
    1LY1    HZ1   20   0.419   4.124  -0.001 -3.1921  0.0366 -1.7543
    1LY1    HZ2   21   0.370   4.100   0.144  2.7228  0.3984  0.1367
    1LY1    HZ3   22   0.461   3.978   0.082  0.4297  0.4266  0.9629
    1LY1      C   23   0.228   3.546  -0.126  0.1730  0.1088  0.1393
    1LY1      O   24   0.128   3.591  -0.194 -0.0493 -0.2223 -0.3554
    2LEU      N   25   0.286   3.437  -0.169  0.2078  0.8656  0.0424
    2LEU      H   26   0.363   3.403  -0.112 -0.4835  0.4200  0.7308
    2LEU     CA   27   0.255   3.360  -0.297 -0.2243  0.1298 -0.2536
    2LEU     HA   28   0.252   3.432  -0.379  1.1283 -0.3655 -0.7647
    2LEU     CB   29   0.366   3.252  -0.313  0.4691 -0.3639  0.6095
    2LEU    HB1   30   0.319   3.182  -0.381  1.2785  0.5935 -1.0076
    2LEU    HB2   31   0.381   3.185  -0.229  0.4645 -0.8984  0.1859
    2LEU     CG   32   0.503   3.286  -0.370  0.6002 -0.1525  0.3402
    2LEU     HG   33   0.486   3.362  -0.446  2.1033  1.2156  1.3218
    2LEU    CD1   34   0.591   3.351  -0.265 -0.8439 -0.2536  0.0554
    2LEU   HD11   35   0.570   3.458  -0.266  2.6513  0.5459 -0.9054
    2LEU   HD12   36   0.580   3.307  -0.166 -1.7074 -0.4274 -0.1079
    2LEU   HD13   37   0.697   3.353  -0.292 -0.6089  1.2293  0.9754
    2LEU    CD2   38   0.569   3.168  -0.430  0.3295 -1.0192 -0.3783
    2LEU   HD21   39   0.539   3.145  -0.532  4.2001 -2.9093 -1.2890
    2LEU   HD22   40   0.671   3.202  -0.448 -0.0386  0.3953  0.0462
    2LEU   HD23   41   0.555   3.080  -0.368 -3.1959 -0.3003  0.0213
    2LEU      C   42   0.121   3.300  -0.311 -0.5492  0.0942  0.4542
    2LEU      O   43   0.082   3.259  -0.420 -0.7947  0.3489  0.4408
    3HI0      N   44   0.052   3.284  -0.199  0.2215 -0.3128 -0.6517
    3HI0      H   45   0.099   3.302  -0.112  1.7580 -0.7676 -1.3583
    3HI0     CA   46  -0.088   3.232  -0.195 -0.0776  0.2280 -0.2329
    3HI0     HA   47  -0.117   3.196  -0.293 -0.4386 -0.3380  0.0759
    3HI0     CB   48  -0.089   3.109  -0.104  0.4639 -0.1257 -0.1264
    3HI0    HB1   49  -0.062   3.141  -0.003  0.4149  0.3996 -0.2786
    3HI0    HB2   50  -0.006   3.052  -0.147  0.7159  0.1272  0.0181
    3HI0     CG   51  -0.217   3.036  -0.108  0.3842 -0.6409 -0.4356
    3HI0    ND1   52  -0.271   2.972  -0.216  0.1279 -0.5105  0.5327
    3HI0    HD1   53  -0.228   2.963  -0.307 -1.4948 -2.1577 -0.1284
    3HI0    CE1   54  -0.374   2.903  -0.171  0.7223 -0.0335  0.1028
    3HI0    HE1   55  -0.440   2.841  -0.231 -0.0052  2.2356 -1.5824
    3HI0    NE2   56  -0.395   2.933  -0.040 -1.1651  0.5248 -0.4624
    3HI0    HE2   57  -0.477   2.903   0.010 -1.1255  1.0195 -0.0869
    3HI0    CD2   58  -0.300   3.027  -0.004 -0.0714 -0.4945 -0.1100
    3HI0    HD2   59  -0.289   3.075   0.092  0.5061 -0.5703 -0.1357
    3HI0      C   60  -0.193   3.342  -0.157  0.1236  0.4178 -0.0626
    3HI0      O   61  -0.314   3.320  -0.167  0.1135  0.1262 -0.7131
    4LY2      N   62  -0.149   3.467  -0.121  0.6350  0.1148  0.0789
    4LY2      H   63  -0.049   3.474  -0.124  0.9653 -2.0831  2.9226
    4LY2     CA   64  -0.223   3.581  -0.068  0.4428  0.2934 -0.4304
    4LY2     HA   65  -0.301   3.544  -0.003 -0.3172 -0.4842 -1.7341
    4LY2     CB   66  -0.117   3.668  -0.003 -0.4226 -0.2479  0.1487
    4LY2    HB1   67  -0.064   3.732  -0.073  0.5742 -1.2609 -0.0632
    4LY2    HB2   68  -0.037   3.610   0.043 -1.4747 -2.2025 -0.3687
    4LY2     CG   69  -0.171   3.769   0.102  0.2540  0.3656  0.0942
    4LY2    HG1   70  -0.223   3.715   0.182 -0.1957  0.6188 -0.0227
    4LY2    HG2   71  -0.237   3.841   0.054  1.9090  0.3458 -2.3912
    4LY2     CD   72  -0.065   3.850   0.172 -0.3529 -0.5515  0.1018
    4LY2    HD1   73  -0.109   3.934   0.225  2.0144  1.3791 -0.8440
    4LY2    HD2   74  -0.003   3.903   0.100 -0.5248  1.6891  1.5111
    4LY2     CE   75   0.020   3.757   0.258  0.2055  0.4876 -0.0718
    4LY2    HE1   76   0.091   3.693   0.205  1.8251  1.5320  0.7584
    4LY2    HE2   77  -0.047   3.704   0.327 -0.0237  0.5914 -0.2173
    4LY2     NZ   78   0.107   3.828   0.357 -0.0227 -0.0917  0.2793
    4LY2    HZ1   79   0.158   3.900   0.309  0.4455  0.1348  1.1068
    4LY2    HZ2   80   0.048   3.874   0.424  0.8225 -0.8076  1.5629
    4LY2    HZ3   81   0.164   3.757   0.402 -0.5620  0.7734  2.4326
    4LY2      C   82  -0.317   3.643  -0.177 -1.2055  0.8609  0.0913
    4LY2      O   83  -0.275   3.640  -0.294  0.2480 -1.0241 -0.4127
    5GL4      N   84  -0.434   3.693  -0.140 -0.1346  0.4201 -0.1817
    5GL4      H   85  -0.461   3.686  -0.042 -3.0469 -0.8552 -0.9633
    5GL4     CA   86  -0.534   3.744  -0.230 -0.3648  0.0524  0.4192
    5GL4     HA   87  -0.486   3.771  -0.323 -3.2133 -0.3358 -1.2903
    5GL4     CB   88  -0.635   3.634  -0.251 -0.2293  0.3884  0.5567
    5GL4    HB1   89  -0.668   3.604  -0.152  0.2329  0.7770  0.8342
    5GL4    HB2   90  -0.583   3.554  -0.304 -0.5905  1.0064 -0.7797
    5GL4     CG   91  -0.760   3.671  -0.330 -0.1239  0.1153 -0.6624
    5GL4    HG1   92  -0.815   3.745  -0.273 -0.0338 -0.2499 -0.0997
    5GL4    HG2   93  -0.826   3.585  -0.342  1.3200 -0.9327 -1.3279
    5GL4     CD   94  -0.740   3.721  -0.473  1.8566 -0.0010  1.0231
    5GL4    OE1   95  -0.634   3.704  -0.544 -0.1831 -0.3351 -0.0471
    5GL4   HE11   96  -0.590   3.629  -0.505 -0.6247  0.3943  1.9410
    5GL4   HE12   97  -0.626   3.756  -0.625  1.9992  0.1886  0.4262
    5GL4    OE2   98  -0.844   3.780  -0.521 -0.1465  0.0952 -0.0833
    5GL4   HE21   99  -0.903   3.713  -0.556 -2.7534  2.2315 -0.0766
    5GL4   HE22  100  -0.862   3.867  -0.485 -0.1280 -0.1426  0.5013
    5GL4      C  101  -0.604   3.866  -0.159  0.3799 -0.5869  0.1351
    5GL4      O  102  -0.650   3.861  -0.042 -0.7166 -0.1825 -0.2013
    6PRO      N  103  -0.615   3.979  -0.235 -0.2957  0.5599 -0.3695
    6PRO     CD  104  -0.555   4.016  -0.363  0.2278  0.3243 -0.3375
    6PRO    HD1  105  -0.616   3.977  -0.444 -0.0658  1.2720 -0.5790
    6PRO    HD2  106  -0.459   3.965  -0.371  0.0446  0.3173 -3.9292
    6PRO     CG  107  -0.540   4.165  -0.372 -0.0882 -0.3328  0.1330
    6PRO    HG1  108  -0.537   4.204  -0.474  0.5611  1.2549  0.7272
    6PRO    HG2  109  -0.456   4.199  -0.312  0.2491 -0.5131 -0.2360
    6PRO     CB  110  -0.671   4.203  -0.305 -0.1495  0.1633 -0.4632
    6PRO    HB1  111  -0.749   4.192  -0.382 -0.1246 -1.5245 -0.2860
    6PRO    HB2  112  -0.666   4.301  -0.258  1.1848 -1.4715  3.1373
    6PRO     CA  113  -0.689   4.097  -0.196 -0.4745  0.4441  0.0629
    6PRO     HA  114  -0.645   4.147  -0.110  0.6220  2.0448 -1.3747
    6PRO      C  115  -0.837   4.070  -0.168 -0.1957  0.8102 -0.5209
    6PRO      O  116  -0.892   3.982  -0.240  0.1884 -0.4979  0.1937
    7ALA      N  117  -0.902   4.146  -0.079  0.3862  0.3911 -0.6101
    7ALA      H  118  -0.833   4.199  -0.028  0.4027 -0.3100  0.1264
    7ALA     CA  119  -1.048   4.154  -0.063 -0.1682  0.9114 -0.1905
    7ALA     HA  120  -1.088   4.109  -0.154  0.2621  1.8759 -0.8696
    7ALA     CB  121  -1.075   4.061   0.060 -0.0565  0.3027 -0.1004
    7ALA    HB1  122  -1.018   4.093   0.147 -1.9271  0.0685  1.2920
    7ALA    HB2  123  -1.182   4.065   0.084 -0.1685  3.0070 -0.6749
    7ALA    HB3  124  -1.042   3.960   0.036  0.0327 -0.0302  1.3121
    7ALA      C  125  -1.106   4.297  -0.060  0.4776 -0.0577 -0.0465
    7ALA      O  126  -1.037   4.399  -0.071 -0.1566  0.6079 -0.1408
    8THR      N  127  -1.237   4.302  -0.029  0.1982 -0.6115 -0.4860
    8THR      H  128  -1.279   4.215  -0.002  1.4418 -1.2225 -0.4528
    8THR     CA  129  -1.312   4.427  -0.006  0.2557  0.0677 -0.9575
    8THR     HA  130  -1.253   4.513   0.025  1.1255 -0.5935 -0.7339
    8THR     CB  131  -1.397   4.471  -0.120  0.0335 -0.0636  0.5815
    8THR     HB  132  -1.463   4.393  -0.157  2.1561 -1.1994 -1.0717
    8THR    CG2  133  -1.477   4.603  -0.108  0.2237  0.3669  0.7829
    8THR   HG21  134  -1.548   4.604  -0.190 -0.4788 -3.1086  1.1852
    8THR   HG22  135  -1.541   4.595  -0.020  0.3371 -1.3721  0.7469
    8THR   HG23  136  -1.414   4.692  -0.109  0.4463  0.2142 -0.7677
    8THR    OG1  137  -1.320   4.508  -0.223 -0.1683 -0.0132  0.1465
    8THR    HG1  138  -1.251   4.442  -0.232 -1.7630 -1.7844  0.2225
    8THR      C  139  -1.404   4.397   0.119  0.1017 -0.5138 -0.2735
    8THR      O  140  -1.482   4.298   0.111  0.0157 -0.1639  0.4183
    9LEU      N  141  -1.397   4.473   0.228  0.5987  0.4612  0.3541
    9LEU      H  142  -1.334   4.550   0.214 -1.7617  2.5359  0.3462
    9LEU     CA  143  -1.469   4.454   0.356  0.7465 -0.1736  0.4958
    9LEU     HA  144  -1.453   4.358   0.407  1.6534 -1.2808 -1.7398
    9LEU     CB  145  -1.410   4.563   0.445 -0.0767 -0.5225  0.2333
    9LEU    HB1  146  -1.430   4.662   0.403  2.5146 -0.7792 -1.8681
    9LEU    HB2  147  -1.303   4.543   0.447 -0.6808 -4.2765  1.6882
    9LEU     CG  148  -1.458   4.566   0.590  0.0218  0.3433  0.0824
    9LEU     HG  149  -1.566   4.574   0.600  0.1814  0.0057  2.8380
    9LEU    CD1  150  -1.410   4.448   0.674 -0.5620 -0.8612  0.2027
    9LEU   HD11  151  -1.301   4.440   0.668  0.0781  2.1941  3.9963
    9LEU   HD12  152  -1.447   4.450   0.776 -1.5580  1.2498 -0.1478
    9LEU   HD13  153  -1.463   4.360   0.636 -1.5102 -0.2034 -0.0318
    9LEU    CD2  154  -1.402   4.692   0.655 -0.5747 -0.1984 -0.1858
    9LEU   HD21  155  -1.457   4.779   0.619 -1.0783 -1.1158 -1.7394
    9LEU   HD22  156  -1.414   4.682   0.763 -1.5305 -2.6525 -0.4615
    9LEU   HD23  157  -1.296   4.694   0.632 -0.3720 -3.0076  0.1265
    9LEU      C  158  -1.626   4.465   0.349 -0.0493  0.1787 -0.5589
    9LEU      O  159  -1.666   4.561   0.289  0.0134 -0.2619  0.0674
   10ILE      N  160  -1.705   4.385   0.418  0.5579 -0.4027 -0.3628
   10ILE      H  161  -1.659   4.316   0.476  1.3457  1.0169  0.7523
   10ILE     CA  162  -1.842   4.420   0.454 -0.5541  0.2576  0.2917
   10ILE     HA  163  -1.873   4.503   0.391 -0.6357  2.2856  2.8412
   10ILE     CB  164  -1.942   4.302   0.438 -0.2838 -0.1332  0.4311
   10ILE     HB  165  -1.917   4.220   0.504  0.3558  1.6385  2.4996
   10ILE    CG2  166  -2.089   4.351   0.481 -0.8258  0.1481 -0.0233
   10ILE   HG21  167  -2.093   4.398   0.580  1.1717 -2.5237  1.4629
   10ILE   HG22  168  -2.118   4.427   0.409  1.7476 -0.2341 -1.5724
   10ILE   HG23  169  -2.165   4.273   0.483  0.7917 -1.4971 -0.2355
   10ILE    CG1  170  -1.963   4.252   0.294  0.9081  0.1040 -0.2428
   10ILE   HG11  171  -1.995   4.335   0.230 -0.6703 -0.3072 -0.0326
   10ILE   HG12  172  -2.045   4.180   0.292 -0.1931  1.1619  2.4927
   10ILE     CD  173  -1.835   4.182   0.234  0.5074  0.4342  0.3026
   10ILE    HD1  174  -1.773   4.120   0.299  2.1082  2.9846  1.3734
   10ILE    HD2  175  -1.854   4.125   0.144  0.8241 -0.7376  0.9535
   10ILE    HD3  176  -1.765   4.259   0.202  1.2357  0.8957  2.7782
   10ILE      C  177  -1.848   4.475   0.597 -0.2270  0.3504  0.8861
   10ILE      O  178  -1.876   4.597   0.614 -0.0055  0.0377 -0.8290
   11LY3      N  179  -1.817   4.393   0.699 -0.1981  0.3479 -0.2048
   11LY3      H  180  -1.794   4.295   0.686 -0.8129 -0.0853  1.7281
   11LY3     CA  181  -1.810   4.434   0.843  0.1643 -0.5619  0.1123
   11LY3     HA  182  -1.778   4.538   0.841  0.7794 -0.7304  0.6564
   11LY3     CB  183  -1.953   4.424   0.903 -0.6424  0.1003 -0.3469
   11LY3    HB1  184  -1.982   4.322   0.926 -0.5829  0.8179  3.6651
   11LY3    HB2  185  -2.020   4.464   0.827 -0.4241  0.8912 -0.1362
   11LY3     CG  186  -1.970   4.517   1.023  0.9788  0.0778  0.0436
   11LY3    HG1  187  -1.953   4.622   1.001  2.4536 -0.4095 -1.3649
   11LY3    HG2  188  -1.889   4.489   1.089  2.9990 -0.4212 -2.4833
   11LY3     CD  189  -2.116   4.497   1.073  0.2283 -0.4930 -0.8895
   11LY3    HD1  190  -2.120   4.403   1.127 -0.9578  0.3504  0.5907
   11LY3    HD2  191  -2.189   4.505   0.992  0.8770 -1.3604 -1.5736
   11LY3     CE  192  -2.130   4.602   1.188  0.2071  0.4658  0.1521
   11LY3    HE1  193  -2.090   4.700   1.163 -4.5752  2.7026  0.2541
   11LY3    HE2  194  -2.066   4.570   1.270  1.3548  0.8797 -0.5627
   11LY3     NZ  195  -2.270   4.604   1.222  0.3116  0.1750  0.6399
   11LY3    HZ1  196  -2.283   4.644   1.313  1.0821  0.4389  0.6385
   11LY3    HZ2  197  -2.319   4.655   1.149  0.8313  2.9798  2.1062
   11LY3    HZ3  198  -2.313   4.513   1.229 -3.7979  1.7270 -0.9562
   11LY3      C  199  -1.716   4.347   0.926 -0.5963 -0.6325  0.3223
   11LY3      O  200  -1.714   4.226   0.895  0.0873  0.3613  0.0731
   12ALA      N  201  -1.623   4.403   1.009 -0.1767  0.2466  0.2638
   12ALA      H  202  -1.621   4.504   1.016  2.2419  0.1648  2.1643
   12ALA     CA  203  -1.559   4.337   1.126 -0.4259  0.1807  0.2280
   12ALA     HA  204  -1.527   4.240   1.088  2.2963  1.1140 -0.1120
   12ALA     CB  205  -1.427   4.408   1.156 -0.1790 -0.4957 -0.3751
   12ALA    HB1  206  -1.383   4.358   1.242 -4.5995 -1.1441  1.8093
   12ALA    HB2  207  -1.360   4.404   1.071  1.5527 -0.1344  0.9262
   12ALA    HB3  208  -1.442   4.513   1.182  0.5670 -0.7499  1.2112
   12ALA      C  209  -1.651   4.331   1.248 -0.2140 -0.0023 -0.2539
   12ALA      O  210  -1.706   4.433   1.285 -0.4201 -0.1919 -0.4837
   13ILE      N  211  -1.676   4.213   1.296 -0.8213 -0.1097 -0.5277
   13ILE      H  212  -1.607   4.142   1.277 -0.6364  0.0416 -0.4182
   13ILE     CA  213  -1.791   4.174   1.380 -0.8078  0.0914 -0.1516
   13ILE     HA  214  -1.863   4.255   1.366 -0.1354  0.5234 -1.2152
   13ILE     CB  215  -1.849   4.047   1.318 -1.2102 -0.1619  0.7319
   13ILE     HB  216  -1.771   3.972   1.305 -3.3267 -2.5843  1.2768
   13ILE    CG2  217  -1.956   3.979   1.404 -0.1837  0.4800  0.4218
   13ILE   HG21  218  -1.914   3.935   1.494  0.0586 -0.1476  0.0114
   13ILE   HG22  219  -2.029   4.054   1.432 -1.1498 -0.2431 -0.1167
   13ILE   HG23  220  -2.016   3.910   1.345 -2.6991  2.1022  0.9518
   13ILE    CG1  221  -1.906   4.075   1.178  0.2186 -0.4235  0.7338
   13ILE   HG11  222  -1.853   4.158   1.130  0.7282  0.6065  2.9449
   13ILE   HG12  223  -2.013   4.100   1.181 -0.0980 -1.4874 -0.6954
   13ILE     CD  224  -1.895   3.962   1.083  0.3308 -0.3127 -0.2878
   13ILE    HD1  225  -1.948   3.874   1.119 -1.8285 -0.1620 -2.8060
   13ILE    HD2  226  -1.931   3.992   0.985 -0.5047  0.7595  0.3208
   13ILE    HD3  227  -1.789   3.939   1.070  0.3456 -0.0873 -0.5851
   13ILE      C  228  -1.758   4.157   1.527 -0.0811 -0.4181  0.8081
   13ILE      O  229  -1.844   4.191   1.603  0.2868  0.1326 -0.4930
   14AS4      N  230  -1.636   4.117   1.559 -0.0519  0.0964 -0.4500
   14AS4      H  231  -1.567   4.116   1.485 -1.3304 -0.7042 -1.6623
   14AS4     CA  232  -1.584   4.113   1.695  0.0446  0.8299 -0.4919
   14AS4     HA  233  -1.608   4.211   1.735 -0.3635  0.6265 -0.2265
   14AS4     CB  234  -1.638   4.000   1.780  0.1399 -0.0891  0.2369
   14AS4    HB1  235  -1.745   4.019   1.790  0.1600 -0.7719  2.0526
   14AS4    HB2  236  -1.608   4.008   1.884 -0.7931  1.3349  0.4292
   14AS4     CG  237  -1.622   3.858   1.730 -0.2404  0.4649 -0.4105
   14AS4    OD1  238  -1.708   3.770   1.763  0.1943 -0.0923 -0.2286
   14AS4   HD11  239  -1.704   3.751   1.857 -1.3186  0.4022 -0.0196
   14AS4   HD12  240  -1.778   3.764   1.698 -1.7905  1.2120  1.6266
   14AS4    OD2  241  -1.520   3.826   1.669 -0.5954  0.2046 -0.0038
   14AS4   HD21  242  -1.493   3.735   1.682  0.5867  0.5206 -0.2080
   14AS4   HD22  243  -1.482   3.895   1.614 -0.6561 -0.2507 -0.6279
   14AS4      C  244  -1.433   4.105   1.700 -0.2095 -1.1025 -0.6606
   14AS4      O  245  -1.369   4.158   1.607 -0.5082 -0.1759 -0.1076
   15GLY      N  246  -1.365   4.060   1.806  0.2849 -0.1336  0.3067
   15GLY      H  247  -1.401   4.036   1.897  0.0799  2.6242  1.0518
   15GLY     CA  248  -1.218   4.061   1.801 -0.0663 -0.1531  0.5990
   15GLY    HA1  249  -1.182   4.055   1.904  1.4276  1.3720  0.2209
   15GLY    HA2  250  -1.180   4.158   1.768  2.5613 -1.3513 -0.1922
   15GLY      C  251  -1.166   3.942   1.713 -0.5213  0.1803 -0.0394
   15GLY      O  252  -1.042   3.930   1.693  0.0380 -0.2852  0.3857
   16AS4      N  253  -1.248   3.849   1.674  0.2899 -0.0442 -0.0574
   16AS4      H  254  -1.344   3.852   1.706  0.7579 -5.0692  2.8423
   16AS4     CA  255  -1.210   3.728   1.607  0.4668  0.2319  0.6414
   16AS4     HA  256  -1.101   3.725   1.609  0.5616  2.3635  0.9213
   16AS4     CB  257  -1.269   3.615   1.684  0.2166  0.0104  0.1034
   16AS4    HB1  258  -1.217   3.532   1.636  0.4381  0.7120 -0.9069
   16AS4    HB2  259  -1.371   3.591   1.655 -0.2361  2.1726 -0.2290
   16AS4     CG  260  -1.245   3.600   1.833  0.2001 -0.2733  0.1337
   16AS4    OD1  261  -1.309   3.512   1.894  0.5477 -0.0280  0.0498
   16AS4   HD11  262  -1.375   3.466   1.842  0.0097  1.6101 -0.7779
   16AS4   HD12  263  -1.312   3.536   1.987  0.0967  0.8094 -0.1718
   16AS4    OD2  264  -1.137   3.645   1.881  0.3481 -0.5294  0.4911
   16AS4   HD21  265  -1.158   3.672   1.970  1.2876  1.1597  0.2336
   16AS4   HD22  266  -1.061   3.630   1.824  0.3367 -0.0661  0.3449
   16AS4      C  267  -1.263   3.733   1.463 -0.6031  0.0844 -0.0004
   16AS4      O  268  -1.202   3.681   1.370  0.3259 -0.1650  0.1209
   17THR      N  269  -1.382   3.792   1.439  0.1210 -0.0428 -0.3365
   17THR      H  270  -1.428   3.840   1.515  0.7069  2.3203 -1.3747
   17THR     CA  271  -1.472   3.764   1.319 -0.0156  0.2361 -0.0298
   17THR     HA  272  -1.443   3.670   1.272 -2.1609 -1.6437  2.1009
   17THR     CB  273  -1.613   3.732   1.381 -0.1112 -0.0469 -0.4211
   17THR     HB  274  -1.654   3.820   1.431  2.8554 -0.0009  2.3325
   17THR    CG2  275  -1.712   3.681   1.280  0.9003 -0.0493 -0.1183
   17THR   HG21  276  -1.726   3.746   1.193  2.2594 -1.7912 -1.7421
   17THR   HG22  277  -1.678   3.585   1.242  2.5801  0.5726 -0.2765
   17THR   HG23  278  -1.811   3.674   1.324  1.0403  2.0990  0.6319
   17THR    OG1  279  -1.602   3.644   1.489  0.1290  0.3275  0.4625
   17THR    HG1  280  -1.553   3.694   1.555  1.2558  0.3919 -0.3972
   17THR      C  281  -1.478   3.886   1.226 -0.4103 -0.2560  0.1007
   17THR      O  282  -1.472   4.001   1.267 -0.6314  0.1152 -0.1213
   18VAL      N  283  -1.486   3.861   1.097  0.0355  0.4204  0.3976
   18VAL      H  284  -1.468   3.764   1.076 -0.8895  0.4434 -0.5806
   18VAL     CA  285  -1.495   3.957   0.984  0.9740 -0.0762  0.4867
   18VAL     HA  286  -1.558   4.028   1.037  0.5583 -0.9966  1.2459
   18VAL     CB  287  -1.356   4.017   0.949 -0.3302  0.0192 -0.2291
   18VAL     HB  288  -1.314   4.054   1.043  1.8761 -1.6704 -0.4725
   18VAL    CG1  289  -1.255   3.919   0.903 -0.3547 -0.2886 -0.5206
   18VAL   HG11  290  -1.270   3.888   0.799 -0.2224  0.7905 -0.8753
   18VAL   HG12  291  -1.155   3.963   0.907 -0.4087 -0.0244 -1.6161
   18VAL   HG13  292  -1.255   3.832   0.969  0.5388  1.0271  1.2851
   18VAL    CG2  293  -1.363   4.131   0.848 -0.1183  0.1944 -0.3234
   18VAL   HG21  294  -1.428   4.204   0.896 -1.2236  0.1439 -1.7003
   18VAL   HG22  295  -1.265   4.168   0.820  0.8927 -1.5395  0.6852
   18VAL   HG23  296  -1.426   4.109   0.762 -0.9268  2.5392 -0.3883
   18VAL      C  297  -1.569   3.903   0.857 -0.4170  0.5490  0.8225
   18VAL      O  298  -1.532   3.792   0.811 -0.6478 -0.2643  0.2828
   19LY1      N  299  -1.668   3.975   0.802 -0.7708 -0.5623  0.4143
   19LY1      H  300  -1.690   4.057   0.856 -1.0274 -1.0680  1.0821
   19LY1     CA  301  -1.724   3.958   0.670  0.6077 -0.2666  0.0850
   19LY1     HA  302  -1.734   3.852   0.649 -1.1137 -0.2556  0.6534
   19LY1     CB  303  -1.877   3.984   0.670 -0.5730 -0.6762 -0.8228
   19LY1    HB1  304  -1.900   4.090   0.677 -2.3349 -1.0916 -0.0231
   19LY1    HB2  305  -1.912   3.932   0.759 -0.9647 -2.3138 -1.8819
   19LY1     CG  306  -1.933   3.917   0.539 -0.3349  0.0898  0.0834
   19LY1    HG1  307  -1.917   3.809   0.547  1.3907  0.4428  2.7563
   19LY1    HG2  308  -1.872   3.957   0.458  2.3048 -0.9484  1.4063
   19LY1     CD  309  -2.078   3.956   0.531  0.6683 -0.2578 -0.0428
   19LY1    HD1  310  -2.119   3.957   0.430  2.5896  0.1343 -0.8722
   19LY1    HD2  311  -2.097   4.056   0.570  3.0481 -0.1478  1.0319
   19LY1     CE  312  -2.157   3.869   0.625  0.4829  0.0859  0.5762
   19LY1    HE1  313  -2.101   3.863   0.718 -1.1624 -2.3676  1.5102
   19LY1    HE2  314  -2.166   3.776   0.569 -2.5167  0.8866 -0.4930
   19LY1     NZ  315  -2.285   3.933   0.655  0.5060  0.5330 -0.3656
   19LY1    HZ1  316  -2.330   3.889   0.734 -0.8290  0.9899 -0.8283
   19LY1    HZ2  317  -2.278   4.033   0.668 -1.6364  0.9665 -1.9708
   19LY1    HZ3  318  -2.353   3.919   0.581 -0.3283 -0.3420  0.5425
   19LY1      C  319  -1.647   4.026   0.557  0.3050 -0.7403 -0.1049
   19LY1      O  320  -1.630   4.150   0.559  0.9528 -0.2499  0.0084
   20LEU      N  321  -1.611   3.948   0.458  0.0847  0.2694  0.3480
   20LEU      H  322  -1.636   3.851   0.466 -0.3690  0.3487 -0.0995
   20LEU     CA  323  -1.535   3.994   0.342  0.5768  0.1387 -0.8979
   20LEU     HA  324  -1.525   4.103   0.341  0.1691  0.3627  2.7639
   20LEU     CB  325  -1.393   3.939   0.360  0.0870 -0.7589  0.2508
   20LEU    HB1  326  -1.330   3.971   0.277 -0.7585  1.0406  0.2662
   20LEU    HB2  327  -1.406   3.831   0.353  0.0876 -0.7725  0.4687
   20LEU     CG  328  -1.303   3.963   0.482  0.7068 -0.0436  0.4769
   20LEU     HG  329  -1.341   3.934   0.580  0.4251  1.4566  0.8288
   20LEU    CD1  330  -1.177   3.886   0.455  0.0930  0.3682 -0.5294
   20LEU   HD11  331  -1.123   3.885   0.549 -1.8769  1.0188  0.6793
   20LEU   HD12  332  -1.193   3.784   0.422  0.7422  0.0410  0.1539
   20LEU   HD13  333  -1.128   3.924   0.365 -0.7631 -1.6830 -1.9315
   20LEU    CD2  334  -1.277   4.115   0.471  0.3534  0.0939  0.1872
   20LEU   HD21  335  -1.208   4.144   0.391  0.8744 -1.1628  0.1464
   20LEU   HD22  336  -1.365   4.176   0.451  1.1471  1.2828  0.2061
   20LEU   HD23  337  -1.225   4.148   0.561 -0.8149 -2.4136  1.8992
   20LEU      C  338  -1.590   3.940   0.207  0.3699  0.2678 -0.7993
   20LEU      O  339  -1.622   3.818   0.197 -0.2422 -0.6671 -0.4284
   21MET      N  340  -1.595   4.029   0.111  0.0465  0.1568  0.6693
   21MET      H  341  -1.549   4.117   0.130  0.2434 -0.4593  3.5780
   21MET     CA  342  -1.608   3.988  -0.035  0.4526 -0.1050  0.1798
   21MET     HA  343  -1.697   3.926  -0.035 -0.0228  0.5689 -0.0432
   21MET     CB  344  -1.634   4.110  -0.117 -0.2590  0.0976  0.5322
   21MET    HB1  345  -1.546   4.171  -0.100 -0.8124  1.6323 -1.6317
   21MET    HB2  346  -1.717   4.168  -0.076  0.9266  1.6119  0.8581
   21MET     CG  347  -1.642   4.085  -0.271 -0.1736 -0.0865 -0.6643
   21MET    HG1  348  -1.550   4.030  -0.293  1.7021  2.4884  0.2060
   21MET    HG2  349  -1.634   4.183  -0.317  0.4217 -0.0852 -0.5707
   21MET     SD  350  -1.803   4.000  -0.324  0.2579 -0.2031  0.1324
   21MET     CE  351  -1.932   4.120  -0.284  0.5762 -0.7317 -0.5271
   21MET    HE1  352  -1.928   4.196  -0.362  0.3761  0.2793  0.4285
   21MET    HE2  353  -2.033   4.082  -0.296  1.0536 -1.4283 -3.0265
   21MET    HE3  354  -1.907   4.148  -0.182  0.1627  0.2676 -0.6947
   21MET      C  355  -1.476   3.910  -0.073 -0.4892  0.1670 -0.2623
   21MET      O  356  -1.364   3.970  -0.065 -0.3993  0.2730 -0.3315
   22TY0      N  357  -1.477   3.778  -0.101  0.7367  0.1790 -0.0548
   22TY0      H  358  -1.569   3.737  -0.114  0.8703 -0.1849  0.1108
   22TY0     CA  359  -1.360   3.705  -0.138 -0.8591 -0.2609 -0.5148
   22TY0     HA  360  -1.292   3.785  -0.167 -0.5885 -0.4939 -0.5271
   22TY0     CB  361  -1.318   3.633  -0.008 -0.1260  0.3200 -0.6681
   22TY0    HB1  362  -1.402   3.570   0.021  0.7379 -0.7773 -0.4992
   22TY0    HB2  363  -1.295   3.697   0.077 -1.4919  0.1174 -0.1189
   22TY0     CG  364  -1.202   3.542  -0.028  0.0340  0.5912  0.3229
   22TY0    CD1  365  -1.075   3.600  -0.058 -0.4399 -0.7207 -0.6748
   22TY0    HD1  366  -1.053   3.706  -0.052  0.7147 -1.0087  5.0072
   22TY0    CE1  367  -0.968   3.510  -0.083 -0.6049  0.7160 -1.4884
   22TY0    HE1  368  -0.866   3.547  -0.092 -0.5331  0.6348 -1.0240
   22TY0     CZ  369  -0.977   3.366  -0.065 -0.1305  0.1091  0.4151
   22TY0     OH  370  -0.868   3.286  -0.075  0.2460  0.0450 -0.6122
   22TY0    HH1  371  -0.787   3.321  -0.039  0.1449  0.7476 -1.0477
   22TY0    HH2  372  -0.881   3.212  -0.135 -1.9239  0.6172 -0.9312
   22TY0    CE2  373  -1.109   3.310  -0.044  0.4020 -0.4588 -0.7806
   22TY0    HE2  374  -1.111   3.203  -0.024 -0.0893 -0.1598  0.9464
   22TY0    CD2  375  -1.221   3.401  -0.027 -0.2264 -0.1037 -0.1066
   22TY0    HD2  376  -1.316   3.355  -0.008  0.8397 -2.1743  0.5392
   22TY0      C  377  -1.382   3.610  -0.255 -0.3597  0.0643 -0.1735
   22TY0      O  378  -1.481   3.543  -0.269 -0.1555 -0.1158  0.2307
   23LY3      N  379  -1.285   3.609  -0.350  0.9084  0.0830  0.4452
   23LY3      H  380  -1.197   3.657  -0.331  0.7858  0.6189 -0.2950
   23LY3     CA  381  -1.282   3.548  -0.489 -0.3320 -0.3224 -0.4188
   23LY3     HA  382  -1.216   3.604  -0.556 -0.3049 -2.2306 -2.0851
   23LY3     CB  383  -1.222   3.410  -0.488  0.3685 -0.1247 -0.1755
   23LY3    HB1  384  -1.204   3.382  -0.591  1.4062 -1.2897  0.2952
   23LY3    HB2  385  -1.300   3.347  -0.444 -1.1823  0.8234 -1.4609
   23LY3     CG  386  -1.092   3.407  -0.419 -0.4558  0.5947  0.2631
   23LY3    HG1  387  -1.091   3.453  -0.320  2.0785 -0.5743  0.8738
   23LY3    HG2  388  -1.021   3.459  -0.484  0.9173  0.4276  1.5694
   23LY3     CD  389  -1.045   3.261  -0.403 -0.0331  0.0063  0.0907
   23LY3    HD1  390  -1.062   3.199  -0.491 -2.7640  0.3776  0.2896
   23LY3    HD2  391  -1.106   3.217  -0.325  1.9284 -0.5149  1.4125
   23LY3     CE  392  -0.895   3.261  -0.368 -0.3601  0.1666  0.0471
   23LY3    HE1  393  -0.877   3.180  -0.298 -0.5367 -0.8597 -1.0555
   23LY3    HE2  394  -0.873   3.359  -0.327  0.7097 -0.2425  0.4642
   23LY3     NZ  395  -0.815   3.242  -0.489 -0.2480 -0.7692 -0.0506
   23LY3    HZ1  396  -0.797   3.145  -0.508  0.5303 -1.0948  2.1093
   23LY3    HZ2  397  -0.844   3.299  -0.568 -0.3395 -0.7034  0.0308
   23LY3    HZ3  398  -0.727   3.278  -0.456 -0.0097 -1.2540 -0.1510
   23LY3      C  399  -1.414   3.567  -0.570 -0.8133 -0.0748  0.4372
   23LY3      O  400  -1.462   3.481  -0.638  0.3486 -0.0216 -0.2644
   24GLY      N  401  -1.468   3.687  -0.549 -0.9049  0.3585 -0.2892
   24GLY      H  402  -1.418   3.757  -0.496 -1.7583  0.6301  0.1794
   24GLY     CA  403  -1.596   3.727  -0.603 -0.1250 -0.3044 -0.6016
   24GLY    HA1  404  -1.609   3.681  -0.701 -2.0076 -2.0236  0.3663
   24GLY    HA2  405  -1.585   3.835  -0.612  0.2219 -0.1624  1.1732
   24GLY      C  406  -1.725   3.692  -0.521 -0.6827  0.1795  1.3057
   24GLY      O  407  -1.830   3.730  -0.565  0.1488 -0.8522 -0.1026
   25GLN      N  408  -1.710   3.621  -0.405  0.3055  0.2305 -0.2415
   25GLN      H  409  -1.621   3.580  -0.379  0.0667 -1.7315 -2.2249
   25GLN     CA  410  -1.824   3.589  -0.318 -0.6087  0.2714  1.0411
   25GLN     HA  411  -1.913   3.638  -0.356  1.4212  3.7300  0.3213
   25GLN     CB  412  -1.857   3.436  -0.340  0.4378  1.3937 -0.2600
   25GLN    HB1  413  -1.928   3.408  -0.262  0.1733  2.1038 -0.2350
   25GLN    HB2  414  -1.773   3.370  -0.318 -0.4314  0.2452 -0.2837
   25GLN     CG  415  -1.911   3.385  -0.480 -0.4282  0.2945 -0.3852
   25GLN    HG1  416  -1.822   3.386  -0.543  0.5544 -0.0116  0.9322
   25GLN    HG2  417  -1.977   3.462  -0.520 -3.4950 -2.0605 -0.2190
   25GLN     CD  418  -1.988   3.250  -0.478 -0.7948  0.2970 -0.7303
   25GLN    OE1  419  -2.051   3.214  -0.377  0.1448 -0.3231 -0.0724
   25GLN    NE2  420  -1.981   3.175  -0.582  0.2112  0.8220  0.1857
   25GLN   HE21  421  -1.954   3.213  -0.672  0.3762  2.6129  0.9584
   25GLN   HE22  422  -2.013   3.081  -0.560  1.0583  0.7586  1.2599
   25GLN      C  423  -1.808   3.626  -0.168 -0.9677 -0.1475 -0.4554
   25GLN      O  424  -1.701   3.598  -0.110 -0.0017  0.2037 -0.2318
   26PRO      N  425  -1.916   3.682  -0.105 -0.9992 -0.1707  0.0341
   26PRO     CD  426  -2.047   3.720  -0.167  0.0214  0.3715  0.1205
   26PRO    HD1  427  -2.090   3.638  -0.225  0.2893 -0.7352  1.4348
   26PRO    HD2  428  -2.044   3.808  -0.231  1.6866  0.2313 -0.0323
   26PRO     CG  429  -2.136   3.742  -0.043 -0.0892 -0.4141 -0.6630
   26PRO    HG1  430  -2.171   3.640  -0.024  1.6047 -1.0803 -0.9542
   26PRO    HG2  431  -2.218   3.812  -0.062 -2.5770 -2.9566 -0.1398
   26PRO     CB  432  -2.040   3.795   0.067  0.1743  0.0098 -0.0955
   26PRO    HB1  433  -2.084   3.773   0.164 -1.2214  4.1150  0.3975
   26PRO    HB2  434  -2.028   3.902   0.049 -1.9090  0.7918  2.5532
   26PRO     CA  435  -1.911   3.717   0.036  0.3847  0.6146  0.1059
   26PRO     HA  436  -1.825   3.780   0.057  1.5678 -0.7518 -0.4696
   26PRO      C  437  -1.903   3.585   0.124  0.5648 -0.2598 -0.6249
   26PRO      O  438  -1.993   3.502   0.126  0.5535  0.0032 -0.0023
   27MET      N  439  -1.801   3.576   0.211  0.2429 -0.5501  0.9214
   27MET      H  440  -1.728   3.645   0.204  0.9579 -1.4255 -1.1433
   27MET     CA  441  -1.775   3.469   0.302  0.2811 -1.4665 -0.4054
   27MET     HA  442  -1.870   3.415   0.309 -0.6341 -0.2313 -2.3712
   27MET     CB  443  -1.665   3.375   0.264  0.0362  0.0248  0.1390
   27MET    HB1  444  -1.569   3.426   0.269 -1.0112  1.9750  2.0733
   27MET    HB2  445  -1.681   3.327   0.167  2.1950  1.2599 -0.8852
   27MET     CG  446  -1.659   3.267   0.381 -0.2128  0.3160 -0.4555
   27MET    HG1  447  -1.759   3.236   0.410 -0.2378  0.6792 -0.1485
   27MET    HG2  448  -1.612   3.319   0.465  3.9447 -0.6126 -1.9288
   27MET     SD  449  -1.560   3.117   0.372 -0.2846 -0.1873  0.3010
   27MET     CE  450  -1.396   3.179   0.316  0.4194 -0.5008 -1.5120
   27MET    HE1  451  -1.350   3.245   0.389 -1.5426  0.6971 -1.3096
   27MET    HE2  452  -1.326   3.096   0.306  0.3345 -0.7486 -0.2606
   27MET    HE3  453  -1.406   3.221   0.216 -0.3166  0.7564 -0.9352
   27MET      C  454  -1.757   3.531   0.438  0.1417 -0.2893 -0.8618
   27MET      O  455  -1.703   3.639   0.445  0.2368 -0.2992 -0.9867
   28THR      N  456  -1.793   3.466   0.551 -0.0560 -0.0824  0.1309
   28THR      H  457  -1.848   3.382   0.544  0.2654 -0.3191  0.3899
   28THR     CA  458  -1.745   3.505   0.690  0.1473 -0.4735  0.1113
   28THR     HA  459  -1.723   3.612   0.691 -0.5185 -0.2975  2.5842
   28THR     CB  460  -1.854   3.487   0.795  0.1702  0.2664 -0.3907
   28THR     HB  461  -1.896   3.386   0.800  0.2026  0.2813  0.2451
   28THR    CG2  462  -1.819   3.542   0.933  0.1978 -0.6677 -0.4911
   28THR   HG21  463  -1.732   3.492   0.975  0.7971 -1.3916 -2.4734
   28THR   HG22  464  -1.795   3.648   0.924 -0.3004 -0.1942  2.6964
   28THR   HG23  465  -1.901   3.522   1.002 -2.4089  0.2679 -3.1117
   28THR    OG1  466  -1.950   3.579   0.742  0.2240 -0.4352  0.0082
   28THR    HG1  467  -2.022   3.585   0.806 -0.9085  1.8784 -1.3683
   28THR      C  468  -1.618   3.440   0.740 -0.3441  0.1086  0.1013
   28THR      O  469  -1.603   3.320   0.749  0.0688  0.6337 -0.3254
   29PHE      N  470  -1.526   3.521   0.785 -0.1339  1.2650  0.3688
   29PHE      H  471  -1.541   3.620   0.777  0.1256  1.2228 -0.9436
   29PHE     CA  472  -1.383   3.485   0.816  0.1796 -0.0170  0.5900
   29PHE     HA  473  -1.354   3.384   0.787  1.3493  0.1609  1.1163
   29PHE     CB  474  -1.298   3.572   0.738 -0.1099 -0.3717  0.0723
   29PHE    HB1  475  -1.200   3.558   0.782 -0.4786 -3.2315  0.1888
   29PHE    HB2  476  -1.316   3.679   0.753  0.0345 -0.3995  0.4365
   29PHE     CG  477  -1.278   3.543   0.594 -0.2579  0.2118  0.3426
   29PHE    CD1  478  -1.372   3.578   0.493 -0.4563  0.2012  0.9533
   29PHE    HD1  479  -1.475   3.602   0.518 -1.4606 -0.4242 -2.2001
   29PHE    CE1  480  -1.348   3.560   0.359 -0.1490 -0.3082  0.2712
   29PHE    HE1  481  -1.421   3.597   0.289  1.7669  0.2287 -1.5546
   29PHE     CZ  482  -1.223   3.515   0.316  0.0416 -0.1065 -0.1400
   29PHE     HZ  483  -1.198   3.495   0.213 -1.6125 -1.1994 -0.3624
   29PHE    CE2  484  -1.130   3.472   0.413  0.1382 -1.1979  0.1651
   29PHE    HE2  485  -1.038   3.434   0.374  0.2874  2.3911 -3.6080
   29PHE    CD2  486  -1.159   3.491   0.550 -0.4713  0.0776  0.6453
   29PHE    HD2  487  -1.080   3.470   0.621  0.6418  1.2599 -0.1735
   29PHE      C  488  -1.358   3.497   0.965 -0.7560 -0.5459  1.1266
   29PHE      O  489  -1.437   3.571   1.031 -0.1826 -0.2831  0.0791
   30ARG      N  490  -1.256   3.425   1.014  0.0287 -0.0374 -0.1533
   30ARG      H  491  -1.203   3.368   0.950 -0.9483 -2.5535  1.1351
   30ARG     CA  492  -1.207   3.437   1.155 -0.5278  0.2829  1.3050
   30ARG     HA  493  -1.236   3.535   1.192  0.9481  1.7889 -1.2104
   30ARG     CB  494  -1.260   3.331   1.249  0.8131  0.2330  0.5135
   30ARG    HB1  495  -1.204   3.238   1.240  0.9859  0.3525  0.3418
   30ARG    HB2  496  -1.365   3.313   1.225  1.3799 -0.3636 -1.7060
   30ARG     CG  497  -1.240   3.366   1.393  0.4514  0.4305  0.1342
   30ARG    HG1  498  -1.308   3.449   1.416  1.7958  2.0909 -1.6061
   30ARG    HG2  499  -1.145   3.402   1.432  0.3623  0.4328  0.3496
   30ARG     CD  500  -1.300   3.250   1.481 -0.2118 -0.3687 -0.1211
   30ARG    HD1  501  -1.228   3.169   1.466 -0.0700  0.1748 -3.1435
   30ARG    HD2  502  -1.391   3.220   1.429 -0.4286 -0.0650  0.0862
   30ARG     NE  503  -1.314   3.276   1.623 -0.4355  0.4601 -0.6813
   30ARG     HE  504  -1.307   3.374   1.646  2.5569  0.7503 -2.3384
   30ARG     CZ  505  -1.305   3.192   1.725  0.5588 -0.2975 -0.5168
   30ARG    NH1  506  -1.304   3.064   1.712  0.4718 -0.0571 -1.0079
   30ARG   HH11  507  -1.337   3.023   1.625  2.1461  2.4884 -2.9992
   30ARG   HH12  508  -1.319   3.009   1.795 -0.4710  1.2506 -0.2777
   30ARG    NH2  509  -1.291   3.246   1.840 -0.2393  0.0059  0.8514
   30ARG   HH21  510  -1.283   3.345   1.857  0.0309  0.5544 -1.9660
   30ARG   HH22  511  -1.296   3.187   1.922  2.8680 -1.6427  0.0257
   30ARG      C  512  -1.053   3.435   1.155  0.4516 -0.3943 -0.6526
   30ARG      O  513  -0.999   3.356   1.082 -0.0113 -0.1033  0.1224
   31LEU      N  514  -0.992   3.523   1.242  0.3998  0.3850  0.1082
   31LEU      H  515  -1.048   3.599   1.277  0.0913 -0.8043  2.3794
   31LEU     CA  516  -0.849   3.535   1.253  0.7313 -0.1546 -0.0252
   31LEU     HA  517  -0.811   3.564   1.156 -0.4218  1.9862  0.0935
   31LEU     CB  518  -0.812   3.657   1.349 -0.1000  0.2354 -0.4355
   31LEU    HB1  519  -0.707   3.663   1.376 -0.5722 -0.3330  1.7366
   31LEU    HB2  520  -0.859   3.632   1.444  1.0483  1.4860  0.5048
   31LEU     CG  521  -0.852   3.795   1.290  0.0320  0.0234  0.2838
   31LEU     HG  522  -0.946   3.781   1.235  0.8211  0.4886 -1.2396
   31LEU    CD1  523  -0.864   3.904   1.399  0.3189 -0.5963 -0.4791
   31LEU   HD11  524  -0.762   3.926   1.431  0.1803  1.6065 -1.3671
   31LEU   HD12  525  -0.911   3.989   1.351  0.6702 -0.9176 -1.4182
   31LEU   HD13  526  -0.920   3.857   1.480  0.5259  1.1501  0.7265
   31LEU    CD2  527  -0.751   3.849   1.191 -0.5132  0.0824 -0.2444
   31LEU   HD21  528  -0.647   3.851   1.226 -0.7845 -0.2236  0.6052
   31LEU   HD22  529  -0.756   3.784   1.103  0.2851 -0.3694  0.0303
   31LEU   HD23  530  -0.776   3.948   1.154 -0.3299 -0.2618 -1.3067
   31LEU      C  531  -0.783   3.402   1.305 -0.3351  0.6429  0.2035
   31LEU      O  532  -0.794   3.370   1.423  0.7316 -0.3081  0.1778
   32LEU      N  533  -0.709   3.332   1.225  0.7778 -0.1512  0.1376
   32LEU      H  534  -0.693   3.373   1.135 -0.7561  1.4468  0.5450
   32LEU     CA  535  -0.663   3.191   1.263 -0.2738 -0.4187 -0.4491
   32LEU     HA  536  -0.750   3.138   1.302  1.0880 -1.8050  0.8567
   32LEU     CB  537  -0.602   3.133   1.135  0.4213 -0.0539 -0.6869
   32LEU    HB1  538  -0.546   3.210   1.083  0.5793  0.4314  0.1793
   32LEU    HB2  539  -0.682   3.092   1.074 -0.3239 -2.0153  1.4678
   32LEU     CG  540  -0.508   3.013   1.144  0.3745  0.1465  0.7597
   32LEU     HG  541  -0.422   3.033   1.207  3.0494 -2.4034 -1.7487
   32LEU    CD1  542  -0.568   2.889   1.198  0.6250 -0.3892 -0.1472
   32LEU   HD11  543  -0.643   2.910   1.274 -0.6340 -0.1841 -1.4120
   32LEU   HD12  544  -0.615   2.842   1.112  1.4822  0.2881 -1.0131
   32LEU   HD13  545  -0.497   2.813   1.231 -1.3948 -2.7569 -0.9301
   32LEU    CD2  546  -0.445   2.984   1.012  0.4987  0.2182  0.4441
   32LEU   HD21  547  -0.373   2.903   1.027 -0.4251 -1.2152 -2.0973
   32LEU   HD22  548  -0.518   2.960   0.934  1.7344 -1.0026 -0.4040
   32LEU   HD23  549  -0.399   3.075   0.974  0.0976 -0.0271 -0.6803
   32LEU      C  550  -0.558   3.201   1.375  0.4270 -0.3679  0.0124
   32LEU      O  551  -0.474   3.294   1.375  0.3628 -0.5109  0.1631
   33LEU      N  552  -0.554   3.103   1.466  0.0452 -0.5270 -0.5136
   33LEU      H  553  -0.626   3.032   1.459 -0.4464  0.1317 -2.9445
   33LEU     CA  554  -0.461   3.084   1.575 -0.1638 -0.2554  0.8460
   33LEU     HA  555  -0.484   2.989   1.625  3.2041 -1.8256 -0.3126
   33LEU     CB  556  -0.319   3.071   1.525 -0.4155  0.3903 -0.3812
   33LEU    HB1  557  -0.249   3.104   1.602 -1.1292 -2.9165  1.9235
   33LEU    HB2  558  -0.297   3.136   1.440  2.9942  2.3022  1.6936
   33LEU     CG  559  -0.288   2.922   1.493 -0.0190 -0.2335 -0.4429
   33LEU     HG  560  -0.382   2.878   1.458  0.1854 -1.0341 -0.0020
   33LEU    CD1  561  -0.179   2.899   1.383 -0.4951  0.1886  0.5492
   33LEU   HD11  562  -0.191   2.793   1.358 -1.3173 -0.1066  2.0655
   33LEU   HD12  563  -0.220   2.945   1.293 -3.5780 -0.0262  1.7030
   33LEU   HD13  564  -0.075   2.909   1.414  0.5734  0.4993 -2.7963
   33LEU    CD2  565  -0.244   2.851   1.616  0.0575 -0.3019 -1.2062
   33LEU   HD21  566  -0.323   2.857   1.690 -0.8253  0.7936 -2.1901
   33LEU   HD22  567  -0.209   2.749   1.600  0.2205 -0.7266  1.4390
   33LEU   HD23  568  -0.164   2.913   1.657  1.2363 -1.7752 -1.1976
   33LEU      C  569  -0.473   3.179   1.692  0.0367 -0.6757  0.3871
   33LEU      O  570  -0.404   3.162   1.795  0.5393 -0.3033  0.0413
   34VAL      N  571  -0.558   3.277   1.679  0.1163 -0.1760 -0.3600
   34VAL      H  572  -0.616   3.296   1.598  0.7880  2.8034 -0.2690
   34VAL     CA  573  -0.590   3.379   1.781 -0.0831  0.4467 -0.5216
   34VAL     HA  574  -0.531   3.352   1.869  1.0411  0.1224 -1.3570
   34VAL     CB  575  -0.543   3.521   1.748 -0.1598  0.8011 -0.6088
   34VAL     HB  576  -0.560   3.596   1.825 -0.4631 -0.5259  0.6556
   34VAL    CG1  577  -0.392   3.520   1.724  0.4724 -0.6152 -0.1830
   34VAL   HG11  578  -0.379   3.480   1.624 -0.6187  0.6398 -0.8522
   34VAL   HG12  579  -0.353   3.621   1.724  1.9579 -1.1572  0.1545
   34VAL   HG13  580  -0.342   3.453   1.795 -2.0727 -2.5851 -0.0830
   34VAL    CG2  581  -0.594   3.570   1.615 -0.5168  0.3120 -0.0649
   34VAL   HG21  582  -0.561   3.673   1.598 -1.3456  0.7194  0.6907
   34VAL   HG22  583  -0.586   3.503   1.530 -6.2836 -3.6479  1.8880
   34VAL   HG23  584  -0.703   3.565   1.619 -0.6988  0.8368 -2.7419
   34VAL      C  585  -0.735   3.374   1.827 -0.4330  0.2338 -0.4950
   34VAL      O  586  -0.828   3.359   1.755  0.5325 -0.4413 -0.3960
   35AS4      N  587  -0.759   3.407   1.955 -1.0748 -0.1067  0.3567
   35AS4      H  588  -0.682   3.424   2.017  0.5201 -0.0017 -1.5305
   35AS4     CA  589  -0.886   3.436   2.006  0.3563 -0.1868  0.6164
   35AS4     HA  590  -0.960   3.466   1.932  0.4429 -0.5260  0.3948
   35AS4     CB  591  -0.939   3.303   2.060 -0.3578  0.4696 -0.1384
   35AS4    HB1  592  -0.878   3.263   2.141  0.3608  0.9307 -0.4422
   35AS4    HB2  593  -0.941   3.232   1.977 -0.5644  1.8295 -1.3400
   35AS4     CG  594  -1.076   3.307   2.120  0.8028 -0.4613  0.2921
   35AS4    OD1  595  -1.136   3.201   2.152  0.1255  0.3560 -0.2488
   35AS4   HD11  596  -1.093   3.160   2.228 -2.5085  0.2509  1.3261
   35AS4   HD12  597  -1.221   3.182   2.112 -0.6118 -1.0290  1.8036
   35AS4    OD2  598  -1.153   3.409   2.118 -0.5291  0.4883 -0.2011
   35AS4   HD21  599  -1.236   3.385   2.159  0.1749 -0.5402  0.6952
   35AS4   HD22  600  -1.121   3.478   2.060  0.7988  0.5331  0.5458
   35AS4      C  601  -0.861   3.556   2.102 -0.4354 -0.4317 -0.4805
   35AS4      O  602  -0.758   3.565   2.173 -0.3536 -0.0607 -0.0781
   36THR      N  603  -0.956   3.647   2.112  0.2782 -0.3183 -0.3858
   36THR      H  604  -1.043   3.623   2.067 -0.0967 -1.4964  0.8696
   36THR     CA  605  -0.956   3.764   2.201  0.3800 -0.4975  0.5313
   36THR     HA  606  -0.863   3.777   2.257 -0.4707  1.8635  1.4955
   36THR     CB  607  -0.983   3.884   2.110  0.1397 -0.4251 -0.7069
   36THR     HB  608  -1.003   3.970   2.174 -0.1275 -2.7247  2.5129
   36THR    CG2  609  -0.876   3.934   2.010  0.0501  0.1622  0.3480
   36THR   HG21  610  -0.929   4.008   1.951 -0.9818 -0.0290  1.0152
   36THR   HG22  611  -0.800   3.998   2.053  0.8991  0.0466 -0.9189
   36THR   HG23  612  -0.826   3.854   1.954 -0.2355 -0.0946  0.4571
   36THR    OG1  613  -1.105   3.866   2.046 -0.4621  0.0408 -0.0586
   36THR    HG1  614  -1.098   3.791   1.987  2.5676 -0.3667  0.6766
   36THR      C  615  -1.069   3.749   2.309 -0.2697 -0.6635 -0.1861
   36THR      O  616  -1.157   3.664   2.296 -0.3285  1.1711  0.2483
   37PRO      N  617  -1.072   3.822   2.421 -0.1460 -0.4829  0.7889
   37PRO     CD  618  -0.967   3.906   2.479 -0.2745 -0.2590 -0.4213
   37PRO    HD1  619  -0.960   3.995   2.415 -0.7848 -1.3894 -2.1129
   37PRO    HD2  620  -0.867   3.869   2.461  0.4979  1.4020  0.1885
   37PRO     CG  621  -0.995   3.943   2.626 -0.0378  0.0670 -0.1798
   37PRO    HG1  622  -0.990   4.050   2.648  1.1260 -0.1563  0.8094
   37PRO    HG2  623  -0.924   3.893   2.693  0.6444  0.5679 -0.5122
   37PRO     CB  624  -1.140   3.890   2.649 -0.1502 -1.1579 -0.0972
   37PRO    HB1  625  -1.209   3.971   2.671 -1.3082 -2.2592  0.4721
   37PRO    HB2  626  -1.154   3.832   2.740 -1.7885  1.0666  1.1585
   37PRO     CA  627  -1.175   3.805   2.525  0.0937 -0.3784  0.4215
   37PRO     HA  628  -1.179   3.699   2.554 -0.9329 -0.3979  0.2273
   37PRO      C  629  -1.317   3.837   2.469 -0.0757  0.4268 -0.1520
   37PRO      O  630  -1.332   3.911   2.374  0.5319  0.4468  0.5512
   38GL4      N  631  -1.427   3.777   2.516  0.3795 -0.3488 -0.1132
   38GL4      H  632  -1.424   3.721   2.600  0.4225 -2.8301 -1.6671
   38GL4     CA  633  -1.565   3.797   2.465 -0.2144 -0.2320  0.2843
   38GL4     HA  634  -1.549   3.799   2.358  1.2133 -1.1837  0.4657
   38GL4     CB  635  -1.646   3.668   2.490  0.2176 -1.5646  0.2586
   38GL4    HB1  636  -1.754   3.671   2.475 -0.2370  2.3487  2.7578
   38GL4    HB2  637  -1.646   3.643   2.596  0.0086 -2.4363  0.0668
   38GL4     CG  638  -1.578   3.543   2.430  0.3367 -0.1059 -0.4041
   38GL4    HG1  639  -1.622   3.455   2.477  0.9429  0.4859  1.3626
   38GL4    HG2  640  -1.470   3.546   2.444  0.5672  0.8798 -2.0833
   38GL4     CD  641  -1.593   3.529   2.277 -0.2180 -0.5269  0.3206
   38GL4    OE1  642  -1.704   3.565   2.231  0.1794 -0.2544  0.2541
   38GL4   HE11  643  -1.752   3.491   2.194  0.3655 -0.5072  0.5090
   38GL4   HE12  644  -1.732   3.653   2.256 -1.5071 -0.1506 -1.7646
   38GL4    OE2  645  -1.492   3.493   2.210 -0.2474  0.3695 -0.1914
   38GL4   HE21  646  -1.419   3.452   2.257 -0.0930 -1.3152 -1.8105
   38GL4   HE22  647  -1.508   3.533   2.124 -2.7886  1.4662  0.6791
   38GL4      C  648  -1.644   3.932   2.501  0.1078  0.8367  0.1349
   38GL4      O  649  -1.602   4.003   2.591  0.4304  0.0213  0.0112
   39THR      N  650  -1.753   3.961   2.426 -0.0411  0.3283 -0.0279
   39THR      H  651  -1.767   3.901   2.346  3.2607 -1.5695  0.6641
   39THR     CA  652  -1.841   4.080   2.434 -0.6217 -0.3077  0.0006
   39THR     HA  653  -1.805   4.121   2.528 -2.2999  1.0914  0.0657
   39THR     CB  654  -1.809   4.184   2.322  0.1329  0.1802 -0.6411
   39THR     HB  655  -1.870   4.274   2.333 -0.1623 -0.2469  1.7429
   39THR    CG2  656  -1.660   4.234   2.341 -0.3147 -0.4516  0.4300
   39THR   HG21  657  -1.654   4.261   2.447 -1.6603 -0.5643  0.5434
   39THR   HG22  658  -1.586   4.156   2.322  0.7214  0.4733  0.5098
   39THR   HG23  659  -1.653   4.321   2.276  1.1347  1.3770  2.8413
   39THR    OG1  660  -1.829   4.137   2.193 -0.2682 -0.1689  0.2772
   39THR    HG1  661  -1.763   4.069   2.180 -1.0929 -0.8894 -0.2710
   39THR      C  662  -1.991   4.048   2.444 -0.6009  0.6988 -0.0493
   39THR      O  663  -2.065   4.131   2.504 -0.2299  0.1685 -0.4155
   40LY0      N  664  -2.036   3.924   2.408 -0.3622  0.1821  0.3120
   40LY0      H  665  -1.988   3.857   2.349 -3.6849 -0.5415 -1.8928
   40LY0     CA  666  -2.172   3.880   2.424  0.1848  0.2330 -0.1169
   40LY0     HA  667  -2.203   3.910   2.524 -0.7047  1.6672 -0.7919
   40LY0     CB  668  -2.265   3.947   2.321  0.4516  0.5470 -0.8999
   40LY0    HB1  669  -2.268   4.055   2.330 -1.9995  0.6446 -1.9561
   40LY0    HB2  670  -2.367   3.914   2.344 -0.1062  2.7482  0.0053
   40LY0     CG  671  -2.222   3.927   2.176 -0.4284  0.3770  0.3778
   40LY0    HG1  672  -2.238   3.822   2.150  0.3540  0.0839  1.0201
   40LY0    HG2  673  -2.121   3.961   2.153 -0.0397 -0.8977  0.1176
   40LY0     CD  674  -2.303   4.007   2.083 -0.2013  0.3791  0.4803
   40LY0    HD1  675  -2.410   3.986   2.088  0.0767 -1.5929 -0.5427
   40LY0    HD2  676  -2.282   3.977   1.981 -0.5147  2.2893 -0.1768
   40LY0     CE  677  -2.274   4.157   2.092 -0.7169 -0.1096 -0.9443
   40LY0    HE1  678  -2.294   4.198   2.191  0.3570  1.3083 -1.2926
   40LY0    HE2  679  -2.343   4.204   2.022  0.3853 -0.0066 -1.9858
   40LY0     NZ  680  -2.135   4.190   2.051 -0.0308  0.2573 -0.4634
   40LY0    HZ1  681  -2.113   4.288   2.060  2.0021 -0.3324  2.1451
   40LY0    HZ2  682  -2.075   4.135   2.110  0.0586  0.6216 -0.2115
   40LY0    HZ3  683  -2.115   4.170   1.954 -0.9185 -0.3158 -0.5391
   40LY0      C  684  -2.197   3.729   2.420 -1.0781 -0.9149 -0.1747
   40LY0      O  685  -2.308   3.680   2.401 -0.2244 -0.1506 -0.0404
   41HI1      N  686  -2.086   3.656   2.437  0.3409 -0.3319  0.7750
   41HI1      H  687  -2.002   3.705   2.460  0.2485  1.2334 -1.7852
   41HI1     CA  688  -2.084   3.512   2.452  0.8130  0.4153 -0.4437
   41HI1     HA  689  -2.115   3.470   2.356 -1.2929 -0.3669  0.5095
   41HI1     CB  690  -1.944   3.472   2.503  0.3502  0.1462 -0.5084
   41HI1    HB1  691  -1.925   3.524   2.596  1.7610 -0.8003 -0.2359
   41HI1    HB2  692  -1.869   3.511   2.433  0.4211  1.2246  0.1510
   41HI1     CG  693  -1.920   3.323   2.532 -0.2933  0.5482  0.2787
   41HI1    ND1  694  -1.974   3.251   2.641 -0.3295 -0.5294 -0.1499
   41HI1    HD1  695  -2.028   3.292   2.715  0.1715  0.4147 -0.2978
   41HI1    CE1  696  -1.931   3.124   2.624  0.3828 -0.3643 -0.4411
   41HI1    HE1  697  -1.945   3.045   2.698  0.5520  0.1517  0.1529
   41HI1    NE2  698  -1.853   3.108   2.516 -0.2082  0.1280  0.2164
   41HI1    HE2  699  -1.825   3.018   2.478 -0.4476  0.2487 -0.2536
   41HI1    CD2  700  -1.842   3.237   2.456 -0.2432 -0.2060  0.3029
   41HI1    HD2  701  -1.798   3.256   2.360  0.9240 -0.9466  0.6700
   41HI1      C  702  -2.189   3.460   2.546 -1.2271  0.4016  0.2256
   41HI1      O  703  -2.216   3.522   2.645  0.6589  0.2210 -0.4851
   42PRO      N  704  -2.256   3.345   2.515 -0.1031  0.4824 -0.8974
   42PRO     CD  705  -2.235   3.259   2.403  0.1219  0.1545  0.1289
   42PRO    HD1  706  -2.129   3.245   2.383  0.3601  0.1785  1.3259
   42PRO    HD2  707  -2.287   3.288   2.312 -1.9529 -1.6902  0.6332
   42PRO     CG  708  -2.286   3.121   2.442  0.4451  0.3951 -0.2202
   42PRO    HG1  709  -2.227   3.056   2.507 -1.1853 -0.6188  0.3075
   42PRO    HG2  710  -2.307   3.059   2.355  1.8867  0.1486 -0.4188
   42PRO     CB  711  -2.412   3.158   2.519  0.8653  0.1140  0.4863
   42PRO    HB1  712  -2.434   3.082   2.594 -0.0453 -0.2826 -0.1605
   42PRO    HB2  713  -2.506   3.162   2.465 -0.0884  1.4144  2.1377
   42PRO     CA  714  -2.382   3.298   2.584  0.2964  0.1061  1.1285
   42PRO     HA  715  -2.461   3.372   2.572 -0.5299 -0.3242  3.3736
   42PRO      C  716  -2.359   3.286   2.734 -0.3445  0.9810  0.2796
   42PRO      O  717  -2.445   3.335   2.811 -0.2268 -0.4245 -0.1005
   43LY0      N  718  -2.245   3.230   2.783 -0.2036 -0.1598  0.1601
   43LY0      H  719  -2.181   3.199   2.712 -2.0188 -1.6552 -0.9052
   43LY0     CA  720  -2.217   3.211   2.923 -0.3078  0.4307 -0.6986
   43LY0     HA  721  -2.309   3.214   2.982 -0.2976  0.2730 -0.6741
   43LY0     CB  722  -2.144   3.079   2.941  0.3127  0.1346  0.0228
   43LY0    HB1  723  -2.093   3.075   3.038  1.7720  3.6302 -0.4543
   43LY0    HB2  724  -2.055   3.081   2.878 -0.3314  1.7324 -0.8803
   43LY0     CG  725  -2.237   2.957   2.911 -0.1595  0.5750  0.1478
   43LY0    HG1  726  -2.257   2.969   2.805  1.0920  0.3047 -0.1385
   43LY0    HG2  727  -2.330   2.965   2.967  0.4572  0.4671  1.2166
   43LY0     CD  728  -2.163   2.832   2.940 -0.4181 -0.5443 -0.0425
   43LY0    HD1  729  -2.129   2.826   3.044 -0.0962  1.9157  0.0579
   43LY0    HD2  730  -2.072   2.818   2.882 -0.2029 -0.8818  0.3760
   43LY0     CE  731  -2.250   2.715   2.901 -0.1071 -0.1505 -0.0001
   43LY0    HE1  732  -2.286   2.735   2.800 -1.8511 -3.0813 -0.0689
   43LY0    HE2  733  -2.336   2.705   2.967  1.2119 -1.7960  1.5469
   43LY0     NZ  734  -2.185   2.583   2.901 -0.1277  0.2017 -0.1333
   43LY0    HZ1  735  -2.156   2.553   2.993  1.5565 -0.6172 -0.8826
   43LY0    HZ2  736  -2.243   2.514   2.855 -2.1954  0.8316  1.3766
   43LY0    HZ3  737  -2.104   2.586   2.842 -0.7597  0.5250 -0.9972
   43LY0      C  738  -2.133   3.330   2.970  0.1359  0.0776 -0.5392
   43LY0      O  739  -2.148   3.357   3.090 -0.1357 -0.5960 -0.1364
   44LY3      N  740  -2.031   3.377   2.897  0.2954 -1.0279 -0.2257
   44LY3      H  741  -2.016   3.339   2.804 -0.2436  3.0820 -2.2477
   44LY3     CA  742  -1.934   3.469   2.957 -0.0115  0.5830  0.0671
   44LY3     HA  743  -1.922   3.439   3.061 -0.4195  0.2167  0.0142
   44LY3     CB  744  -1.795   3.445   2.891 -0.3383 -0.4801 -0.1537
   44LY3    HB1  745  -1.727   3.511   2.946  0.4938  0.0099 -1.7079
   44LY3    HB2  746  -1.782   3.465   2.785 -1.0942 -0.9300 -0.3430
   44LY3     CG  747  -1.741   3.303   2.919 -0.4007  0.1777 -0.0212
   44LY3    HG1  748  -1.802   3.231   2.863  0.9419  0.9387 -2.6560
   44LY3    HG2  749  -1.735   3.276   3.024  1.3128  1.1757  0.1737
   44LY3     CD  750  -1.589   3.292   2.863 -0.0251  0.2372 -0.0899
   44LY3    HD1  751  -1.552   3.193   2.886  0.9702  0.4041 -0.9483
   44LY3    HD2  752  -1.523   3.366   2.909  2.7350 -1.9417 -0.3235
   44LY3     CE  753  -1.583   3.310   2.709 -0.6005  0.4554  0.4969
   44LY3    HE1  754  -1.607   3.413   2.681  2.4995  0.9021 -0.9363
   44LY3    HE2  755  -1.647   3.241   2.654  1.8072 -0.4224 -1.3995
   44LY3     NZ  756  -1.443   3.285   2.672 -0.3616 -0.3095  0.2153
   44LY3    HZ1  757  -1.395   3.372   2.687 -0.7275 -0.4785  2.6567
   44LY3    HZ2  758  -1.393   3.216   2.727  0.1745  2.1045  2.9733
   44LY3    HZ3  759  -1.426   3.269   2.573  3.0907  3.1541 -0.0103
   44LY3      C  760  -1.979   3.616   2.955  0.2579 -0.4070 -0.3162
   44LY3      O  761  -1.939   3.696   3.041 -0.2282  0.3892 -0.3519
   45GLY      N  762  -2.071   3.650   2.865  0.2154 -1.2640  0.1410
   45GLY      H  763  -2.108   3.582   2.800 -0.0629  0.4173 -1.5385
   45GLY     CA  764  -2.107   3.790   2.844  0.2660  0.3225 -0.0331
   45GLY    HA1  765  -2.155   3.826   2.935 -0.4160 -0.5807 -0.0185
   45GLY    HA2  766  -2.180   3.797   2.763  0.6428 -3.0322 -0.8267
   45GLY      C  767  -1.987   3.874   2.797  0.2814 -0.5905  0.0531
   45GLY      O  768  -1.924   3.830   2.697  0.0591  0.2237 -0.4558
   46VAL      N  769  -1.951   3.976   2.877 -0.4531 -0.2733  1.0372
   46VAL      H  770  -2.008   3.999   2.957 -1.0144  1.3681  0.2159
   46VAL     CA  771  -1.843   4.069   2.846  0.7700  0.6071 -0.0900
   46VAL     HA  772  -1.814   4.055   2.742  1.8431 -3.5519  0.5695
   46VAL     CB  773  -1.888   4.217   2.853  0.3139  0.2303  0.6924
   46VAL     HB  774  -1.991   4.239   2.826 -0.3940 -0.8887  2.2845
   46VAL    CG1  775  -1.883   4.266   2.996  0.2133 -0.6204 -0.4655
   46VAL   HG11  776  -1.926   4.366   2.998  2.8794  0.6254 -1.4939
   46VAL   HG12  777  -1.947   4.210   3.065  2.0734 -2.3827 -0.0734
   46VAL   HG13  778  -1.783   4.272   3.039 -0.6330  2.2991  1.3432
   46VAL    CG2  779  -1.795   4.316   2.780  0.4782  0.2504 -0.8017
   46VAL   HG21  780  -1.799   4.297   2.672 -2.1684 -0.1995 -0.7028
   46VAL   HG22  781  -1.827   4.417   2.805 -0.5897 -0.5724  1.4141
   46VAL   HG23  782  -1.694   4.295   2.815 -0.3054 -0.0179  1.4227
   46VAL      C  783  -1.726   4.021   2.923 -0.2040  0.3204 -0.0923
   46VAL      O  784  -1.734   4.013   3.046  0.3210  0.4770  0.3755
   47GL4      N  785  -1.604   4.013   2.872  0.3110 -0.1882  0.6005
   47GL4      H  786  -1.598   4.032   2.773  2.1177  2.6810  1.1243
   47GL4     CA  787  -1.482   3.991   2.946 -0.7444  0.1065  0.8544
   47GL4     HA  788  -1.500   3.983   3.054  1.7370 -0.6675  1.2812
   47GL4     CB  789  -1.414   3.862   2.885 -0.1692 -0.1518 -0.1833
   47GL4    HB1  790  -1.318   3.844   2.934 -0.0481  1.1069  0.0780
   47GL4    HB2  791  -1.387   3.880   2.781  2.7446 -2.2833  0.0761
   47GL4     CG  792  -1.488   3.727   2.900 -0.2253  0.2228 -0.3812
   47GL4    HG1  793  -1.582   3.724   2.845 -0.0191  0.4752 -0.7435
   47GL4    HG2  794  -1.520   3.716   3.004 -2.0859  1.9766 -0.7183
   47GL4     CD  795  -1.396   3.615   2.850 -0.0468  0.1909 -0.2171
   47GL4    OE1  796  -1.315   3.563   2.929  0.5774  0.4788 -0.2366
   47GL4   HE11  797  -1.269   3.487   2.893  1.3171 -1.3113  3.9633
   47GL4   HE12  798  -1.361   3.573   3.012 -0.5909  2.2431 -1.0308
   47GL4    OE2  799  -1.409   3.582   2.732 -0.1137  0.2751  0.5684
   47GL4   HE21  800  -1.497   3.600   2.699  0.4066 -0.7101 -1.5458
   47GL4   HE22  801  -1.345   3.514   2.706 -0.2498  0.7998 -1.2721
   47GL4      C  802  -1.382   4.107   2.948 -0.7804  0.1286  0.5270
   47GL4      O  803  -1.378   4.190   2.861  0.3777 -0.3176 -0.1477
   48LY0      N  804  -1.291   4.114   3.049 -0.7404  0.1111  0.2319
   48LY0      H  805  -1.286   4.044   3.122  1.9588 -1.4514 -1.3124
   48LY0     CA  806  -1.190   4.218   3.062 -0.2143 -0.5986 -0.5352
   48LY0     HA  807  -1.239   4.310   3.092  1.3415 -1.0286  4.2329
   48LY0     CB  808  -1.093   4.188   3.182 -0.3758  0.3737  0.1831
   48LY0    HB1  809  -1.015   4.123   3.142 -0.5638  1.3069 -1.8750
   48LY0    HB2  810  -1.146   4.131   3.258 -1.4889  0.4697 -0.4944
   48LY0     CG  811  -1.039   4.318   3.236  0.5999 -0.1791 -0.0527
   48LY0    HG1  812  -1.124   4.379   3.267  0.7489 -0.7711  1.5955
   48LY0    HG2  813  -0.987   4.367   3.154 -0.2077  0.1385 -0.3908
   48LY0     CD  814  -0.940   4.298   3.356  0.0847  0.4218 -0.0878
   48LY0    HD1  815  -0.863   4.226   3.326  0.0761 -0.1823  1.2800
   48LY0    HD2  816  -1.008   4.258   3.431 -1.6989  2.2498 -0.6332
   48LY0     CE  817  -0.890   4.435   3.408  0.1026  0.2998 -0.5860
   48LY0    HE1  818  -0.977   4.499   3.425 -0.8970 -1.6697  2.5738
   48LY0    HE2  819  -0.816   4.476   3.340  2.1449 -3.6027 -1.0183
   48LY0     NZ  820  -0.826   4.421   3.537  0.4939  0.0254 -0.1850
   48LY0    HZ1  821  -0.892   4.375   3.599  0.7341  0.3430  0.3153
   48LY0    HZ2  822  -0.742   4.369   3.519  0.7772  0.5778 -0.4935
   48LY0    HZ3  823  -0.800   4.515   3.564 -1.2379  0.6423 -0.5171
   48LY0      C  824  -1.108   4.241   2.933 -0.4809 -0.5839  0.3984
   48LY0      O  825  -1.059   4.145   2.885  0.1003 -0.7964  0.0142
   49TY1      N  826  -1.110   4.362   2.872  0.1392 -0.2296 -0.2690
   49TY1      H  827  -1.151   4.436   2.927  0.2071  0.6766 -1.4086
   49TY1     CA  828  -1.037   4.401   2.748  0.3872 -0.5429 -0.1818
   49TY1     HA  829  -1.038   4.509   2.741  1.6626 -0.2846  2.5333
   49TY1     CB  830  -0.886   4.363   2.750 -0.4867  0.3302  0.3355
   49TY1    HB1  831  -0.842   4.419   2.667  0.8754 -1.5106 -0.2251
   49TY1    HB2  832  -0.880   4.255   2.739  1.3891  0.3541  0.8158
   49TY1     CG  833  -0.811   4.401   2.875 -0.4597 -0.9232  0.2458
   49TY1    CD1  834  -0.780   4.540   2.895  0.4265  0.1218 -0.8094
   49TY1    HD1  835  -0.804   4.614   2.820 -0.3918  2.3112  1.4641
   49TY1    CE1  836  -0.707   4.576   3.008  0.3678  0.8259 -0.4446
   49TY1    HE1  837  -0.676   4.679   3.017 -1.0647  1.2731 -0.3640
   49TY1     CZ  838  -0.671   4.482   3.104 -0.3216  0.3055  0.6108
   49TY1     OH  839  -0.615   4.524   3.219  0.0157 -0.3271 -0.0751
   49TY1    HH1  840  -0.567   4.607   3.207 -0.2600  0.2640  2.2975
   49TY1    HH2  841  -0.659   4.484   3.294  0.8773 -2.3534 -0.5907
   49TY1    CE2  842  -0.710   4.350   3.091 -1.3182  0.3024 -0.0992
   49TY1    HE2  843  -0.681   4.282   3.170 -1.0847  0.8244  0.2679
   49TY1    CD2  844  -0.777   4.309   2.976 -0.4053 -0.0516 -0.0762
   49TY1    HD2  845  -0.807   4.207   2.956 -0.5451  0.1026 -0.6619
   49TY1      C  846  -1.097   4.335   2.620  0.1493  0.9531  0.1512
   49TY1      O  847  -1.040   4.356   2.507  0.1045 -0.0218 -0.4611
   50GLY      N  848  -1.210   4.264   2.632 -0.2014  0.7921  0.0691
   50GLY      H  849  -1.261   4.265   2.719 -2.2092 -0.3860 -1.0227
   50GLY     CA  850  -1.265   4.200   2.508 -0.3900 -0.3878  0.0619
   50GLY    HA1  851  -1.341   4.129   2.542 -1.6664  0.5387 -0.7681
   50GLY    HA2  852  -1.189   4.145   2.453 -3.0465 -2.2100 -2.0064
   50GLY      C  853  -1.328   4.297   2.409 -0.5710  0.8060  0.3018
   50GLY      O  854  -1.303   4.274   2.289 -0.4969  0.4801 -0.6230
   51PRO      N  855  -1.404   4.396   2.460  0.0890 -0.4621  0.0294
   51PRO     CD  856  -1.460   4.402   2.594 -0.3152  0.7252 -0.0672
   51PRO    HD1  857  -1.385   4.425   2.669 -0.3690 -1.0635  0.5877
   51PRO    HD2  858  -1.493   4.300   2.612  2.1302 -1.2887 -4.9083
   51PRO     CG  859  -1.576   4.504   2.589 -0.7595  0.5663 -0.1019
   51PRO    HG1  860  -1.595   4.543   2.689 -0.9609  0.0862  0.0534
   51PRO    HG2  861  -1.661   4.448   2.551 -0.8880 -0.2692  1.3209
   51PRO     CB  862  -1.523   4.599   2.488  0.0452 -0.1630  0.6041
   51PRO    HB1  863  -1.465   4.679   2.533  1.2600  0.2573 -1.5699
   51PRO    HB2  864  -1.604   4.637   2.426  1.4461  0.6821 -0.7921
   51PRO     CA  865  -1.453   4.513   2.385 -0.5579  0.1748 -0.5235
   51PRO     HA  866  -1.522   4.479   2.309  0.7680 -0.4067 -1.5001
   51PRO      C  867  -1.340   4.589   2.313 -0.3456  0.1847 -0.3795
   51PRO      O  868  -1.348   4.631   2.198 -0.1980  0.1291 -0.2717
   52GL4      N  869  -1.227   4.606   2.385  0.2361  0.9618  0.0806
   52GL4      H  870  -1.227   4.580   2.482 -0.7048  0.7927  0.0404
   52GL4     CA  871  -1.104   4.674   2.330 -0.0625  0.2463 -0.4847
   52GL4     HA  872  -1.128   4.769   2.283 -1.3629 -0.0943 -0.5312
   52GL4     CB  873  -1.006   4.703   2.448  0.6388  0.1690  0.6416
   52GL4    HB1  874  -0.956   4.613   2.484  0.5123  0.2953  1.1401
   52GL4    HB2  875  -1.064   4.738   2.533 -0.5092 -0.7134  0.2591
   52GL4     CG  876  -0.905   4.811   2.418  0.1833 -0.8271  0.1818
   52GL4    HG1  877  -0.834   4.784   2.340 -0.5945  0.7874 -1.1270
   52GL4    HG2  878  -0.848   4.824   2.510  0.6342 -0.6334 -0.1181
   52GL4     CD  879  -0.963   4.943   2.376  0.2538 -0.7945  0.1450
   52GL4    OE1  880  -1.088   4.975   2.394  0.0874  0.1309 -0.3246
   52GL4   HE11  881  -1.097   5.066   2.423  2.2092  0.2504  0.1338
   52GL4   HE12  882  -1.143   4.896   2.386 -0.2831  0.2910  0.4720
   52GL4    OE2  883  -0.889   5.020   2.306  0.0083 -0.1921  0.0519
   52GL4   HE21  884  -0.864   5.091   2.365  2.6005 -1.7356  0.9798
   52GL4   HE22  885  -0.873   4.990   2.216 -4.3430  0.1559 -1.0772
   52GL4      C  886  -1.051   4.593   2.213 -0.0967 -0.2579 -0.4030
   52GL4      O  887  -1.014   4.652   2.113 -0.5398 -0.3007  0.7247
   53ALA      N  888  -1.025   4.464   2.230 -0.3465  0.2880  0.5231
   53ALA      H  889  -1.032   4.429   2.324 -2.1640 -0.4283  0.1660
   53ALA     CA  890  -0.991   4.370   2.125 -0.6683  0.5853 -0.3776
   53ALA     HA  891  -0.899   4.410   2.084 -0.2252 -0.9383 -0.9173
   53ALA     CB  892  -0.970   4.233   2.190 -0.3919  0.5575 -0.2467
   53ALA    HB1  893  -0.932   4.166   2.113 -0.6849 -0.3594  0.3849
   53ALA    HB2  894  -0.891   4.234   2.265 -0.7617  1.3208  0.1429
   53ALA    HB3  895  -1.062   4.206   2.243  0.9987  0.9054  2.5356
   53ALA      C  896  -1.085   4.367   2.004 -0.0107 -0.3135  0.2902
   53ALA      O  897  -1.051   4.336   1.890  0.2900  0.2963  0.1131
   54SER      N  898  -1.213   4.404   2.034  0.0486 -0.2646  0.1208
   54SER      H  899  -1.244   4.424   2.128  1.4953 -0.1404  0.6019
   54SER     CA  900  -1.316   4.408   1.933  0.2180  0.4960 -0.2005
   54SER     HA  901  -1.310   4.322   1.866 -0.6336  0.1102  0.2040
   54SER     CB  902  -1.453   4.395   2.002  0.2487 -0.5235 -0.0235
   54SER    HB1  903  -1.518   4.396   1.914  0.6073 -0.8248 -0.2935
   54SER    HB2  904  -1.479   4.482   2.063  2.1589 -2.2294  3.5046
   54SER     OG  905  -1.474   4.272   2.067 -0.6672 -0.5181  0.3786
   54SER     HG  906  -1.402   4.259   2.129  0.1972  0.0576 -0.4725
   54SER      C  907  -1.316   4.539   1.849 -0.1701  0.1627  0.0099
   54SER      O  908  -1.305   4.536   1.724  0.0925 -0.4395 -0.2635
   55ALA      N  909  -1.306   4.653   1.923 -0.1834  0.0288  0.0249
   55ALA      H  910  -1.317   4.655   2.023 -1.6749  0.3141 -0.1207
   55ALA     CA  911  -1.282   4.778   1.857  0.6057 -0.1413  0.1241
   55ALA     HA  912  -1.365   4.811   1.794 -1.1764  0.7126  2.7650
   55ALA     CB  913  -1.276   4.887   1.965 -0.6171  0.7729 -0.5453
   55ALA    HB1  914  -1.181   4.886   2.018 -1.8038  0.0433  1.7251
   55ALA    HB2  915  -1.292   4.986   1.922 -0.3397  0.0848 -2.2770
   55ALA    HB3  916  -1.349   4.854   2.040  2.1483 -1.2435  1.4440
   55ALA      C  917  -1.145   4.791   1.780  0.5868  0.1621  0.2434
   55ALA      O  918  -1.153   4.839   1.671 -0.6722  0.1144  0.2220
   56PHE      N  919  -1.030   4.742   1.834  0.0303 -0.0191  0.1995
   56PHE      H  920  -1.018   4.725   1.933  0.9771  1.1981  0.3139
   56PHE     CA  921  -0.906   4.717   1.761  0.2738  0.5731  0.0680
   56PHE     HA  922  -0.860   4.812   1.732 -0.3316  0.4171 -1.5360
   56PHE     CB  923  -0.808   4.639   1.860 -0.1587 -0.1060  0.0681
   56PHE    HB1  924  -0.841   4.537   1.880  0.0414 -0.5754 -1.8774
   56PHE    HB2  925  -0.810   4.681   1.961 -0.7812 -0.1043  0.0575
   56PHE     CG  926  -0.664   4.645   1.808 -0.4132 -0.5890 -0.1979
   56PHE    CD1  927  -0.615   4.558   1.702 -0.1666  0.0464 -1.2447
   56PHE    HD1  928  -0.685   4.486   1.663  1.2931 -1.7280 -0.7298
   56PHE    CE1  929  -0.481   4.562   1.671 -0.2895 -0.1471  0.0724
   56PHE    HE1  930  -0.442   4.480   1.612 -0.4129  0.2326 -0.5431
   56PHE     CZ  931  -0.398   4.662   1.731 -0.0131 -0.2910 -0.0045
   56PHE     HZ  932  -0.296   4.664   1.695 -0.9275 -1.6556 -3.0198
   56PHE    CE2  933  -0.439   4.748   1.831  0.9619 -0.5419 -0.7679
   56PHE    HE2  934  -0.377   4.826   1.874  0.2397 -1.0716  1.3456
   56PHE    CD2  935  -0.578   4.740   1.866  0.4634  0.0511  0.9989
   56PHE    HD2  936  -0.619   4.800   1.945  0.4518 -0.9845  1.7958
   56PHE      C  937  -0.923   4.642   1.631  1.0260  0.4451  0.2210
   56PHE      O  938  -0.854   4.671   1.533 -0.0706  0.0841  0.5942
   57THR      N  939  -1.006   4.535   1.627 -0.0585  0.1890 -0.7643
   57THR      H  940  -1.062   4.525   1.710  0.9405  2.7435  0.3169
   57THR     CA  941  -1.018   4.453   1.506  0.2796  0.5895  0.5678
   57THR     HA  942  -0.920   4.429   1.465 -0.5318 -1.3051 -0.4091
   57THR     CB  943  -1.088   4.324   1.542 -0.3284 -0.1275 -0.2977
   57THR     HB  944  -1.183   4.354   1.586  0.7693  1.4927  1.1269
   57THR    CG2  945  -1.111   4.249   1.414 -0.0925  0.3283  0.2399
   57THR   HG21  946  -1.132   4.143   1.432 -0.4398  0.4384  0.4924
   57THR   HG22  947  -1.205   4.282   1.369 -0.1648 -0.1937 -0.0035
   57THR   HG23  948  -1.028   4.258   1.345  1.0893 -2.8812  1.0688
   57THR    OG1  949  -1.006   4.253   1.630 -0.3964 -0.5671 -0.0373
   57THR    HG1  950  -1.008   4.280   1.722  1.9092  0.3881 -0.1827
   57THR      C  951  -1.092   4.539   1.398 -0.3108 -0.6014  0.3399
   57THR      O  952  -1.061   4.523   1.278  0.2209  0.1960 -0.5827
   58LY0      N  953  -1.178   4.637   1.435  0.8534  0.8236  0.1943
   58LY0      H  954  -1.216   4.654   1.527  1.7953  0.2679  0.6891
   58LY0     CA  955  -1.246   4.731   1.339 -0.0940  0.8320  0.0635
   58LY0     HA  956  -1.266   4.687   1.241 -0.7361  0.9124  0.1565
   58LY0     CB  957  -1.372   4.789   1.411 -0.1543 -0.0192 -0.6980
   58LY0    HB1  958  -1.378   4.893   1.377  3.0046  0.7141  0.5748
   58LY0    HB2  959  -1.351   4.804   1.517  1.6450 -2.2116 -0.6764
   58LY0     CG  960  -1.503   4.716   1.376  0.4349 -0.2778  0.1952
   58LY0    HG1  961  -1.486   4.608   1.385  2.3736 -0.3338 -2.5670
   58LY0    HG2  962  -1.530   4.739   1.273  0.4825  2.1103  0.6719
   58LY0     CD  963  -1.630   4.752   1.449  0.0823 -0.5936 -0.2026
   58LY0    HD1  964  -1.716   4.693   1.419  1.3949 -2.5157 -0.3337
   58LY0    HD2  965  -1.652   4.855   1.420 -2.0971 -1.2809 -1.2359
   58LY0     CE  966  -1.621   4.742   1.597 -0.5341  0.6024 -0.1993
   58LY0    HE1  967  -1.553   4.817   1.638  0.6573 -0.7818  0.4481
   58LY0    HE2  968  -1.578   4.645   1.621 -0.7903  0.8193  1.2225
   58LY0     NZ  969  -1.748   4.756   1.667  0.1769  0.0461 -0.6209
   58LY0    HZ1  970  -1.795   4.843   1.644  1.7303  0.8101 -1.0690
   58LY0    HZ2  971  -1.796   4.667   1.668 -1.2490  0.7718  0.9504
   58LY0    HZ3  972  -1.712   4.771   1.760  1.8643 -1.3165 -1.0077
   58LY0      C  973  -1.153   4.840   1.295 -0.3963  0.3178 -0.2394
   58LY0      O  974  -1.150   4.884   1.181 -0.0264  0.0791  0.1137
   59LY3      N  975  -1.068   4.888   1.387  0.1121 -0.2034  0.2147
   59LY3      H  976  -1.082   4.860   1.483 -0.0246 -1.4206 -0.1390
   59LY3     CA  977  -0.988   5.013   1.372  0.7103  0.1397  0.1467
   59LY3     HA  978  -1.047   5.088   1.320 -0.3863 -0.9091 -0.1860
   59LY3     CB  979  -0.955   5.074   1.510 -0.0564  0.0632  0.1279
   59LY3    HB1  980  -0.889   5.004   1.562  1.3771 -0.1330 -1.8456
   59LY3    HB2  981  -1.056   5.081   1.549 -1.0966  0.5006 -2.4789
   59LY3     CG  982  -0.892   5.215   1.521 -0.0541  0.1167 -0.4008
   59LY3    HG1  983  -0.799   5.227   1.466  0.6065 -0.5246  0.5406
   59LY3    HG2  984  -0.869   5.228   1.627 -1.2933  0.1770 -0.1276
   59LY3     CD  985  -0.982   5.331   1.470  0.1309 -0.0450 -0.3842
   59LY3    HD1  986  -1.082   5.321   1.510  0.5489  1.3707  1.1263
   59LY3    HD2  987  -0.988   5.316   1.362 -2.8394  0.5658 -0.3815
   59LY3     CE  988  -0.933   5.466   1.514  0.7960 -0.4195 -0.1321
   59LY3    HE1  989  -0.947   5.535   1.431 -2.3524 -0.8786 -0.1034
   59LY3    HE2  990  -0.825   5.463   1.526  0.9342  2.6363  0.2443
   59LY3     NZ  991  -1.003   5.512   1.637 -0.1489 -0.3114 -0.1860
   59LY3    HZ1  992  -1.014   5.440   1.707 -0.3300  1.9166  2.2451
   59LY3    HZ2  993  -0.954   5.586   1.685 -2.0169  1.2522 -0.5611
   59LY3    HZ3  994  -1.096   5.541   1.609 -0.3296 -0.1978  0.5079
   59LY3      C  995  -0.877   4.990   1.274 -0.3529 -0.3701  0.1603
   59LY3      O  996  -0.840   5.087   1.205  0.4260 -0.6830 -0.4908
   60MET      N  997  -0.820   4.872   1.255 -0.0931 -0.0307  0.6562
   60MET      H  998  -0.832   4.806   1.330  0.9573  1.2570  2.0200
   60MET     CA  999  -0.715   4.844   1.157  0.7876  0.3408  0.4300
   60MET     HA 1000  -0.634   4.917   1.161  0.7374  0.4941 -0.9943
   60MET     CB 1001  -0.650   4.706   1.187 -0.2355  0.1128 -0.1372
   60MET    HB1 1002  -0.725   4.628   1.182 -0.5689  0.1508  2.7313
   60MET    HB2 1003  -0.623   4.712   1.292  1.4471  3.8565 -0.6139
   60MET     CG 1004  -0.526   4.675   1.106  0.1571  0.5929  0.2662
   60MET    HG1 1005  -0.487   4.756   1.045 -2.8401  1.7452 -0.2559
   60MET    HG2 1006  -0.568   4.612   1.027 -2.1300  2.4994 -0.1118
   60MET     SD 1007  -0.392   4.592   1.208  0.2292 -0.3927 -0.2909
   60MET     CE 1008  -0.264   4.564   1.085  0.4720 -0.2479 -0.5447
   60MET    HE1 1009  -0.292   4.480   1.022  2.1728 -1.8720  0.7524
   60MET    HE2 1010  -0.248   4.653   1.024 -1.5642  2.1672  2.1069
   60MET    HE3 1011  -0.179   4.525   1.141  0.3809 -0.9738 -0.9057
   60MET      C 1012  -0.784   4.837   1.015  0.0558 -0.2657  0.4882
   60MET      O 1013  -0.742   4.909   0.921 -0.0121 -0.8124 -0.0747
   61VAL      N 1014  -0.886   4.756   0.995  0.0024  0.3042 -0.2615
   61VAL      H 1015  -0.928   4.705   1.072 -0.5266  0.7040 -0.2779
   61VAL     CA 1016  -0.944   4.738   0.862 -0.2229 -0.0980 -0.3976
   61VAL     HA 1017  -0.867   4.707   0.792  0.3750 -0.4638  0.4051
   61VAL     CB 1018  -1.048   4.626   0.862  0.7424 -0.0728  0.4331
   61VAL     HB 1019  -1.086   4.603   0.762  0.1617 -0.0266  0.6403
   61VAL    CG1 1020  -0.976   4.497   0.912  0.2018  0.6165  0.0708
   61VAL   HG11 1021  -1.042   4.410   0.911 -1.2571  1.6962 -0.7095
   61VAL   HG12 1022  -0.893   4.479   0.844 -0.1984  2.9754 -1.1595
   61VAL   HG13 1023  -0.955   4.504   1.018  0.8512  0.7013 -0.0597
   61VAL    CG2 1024  -1.168   4.640   0.957 -0.1904  0.9353 -0.3069
   61VAL   HG21 1025  -1.132   4.641   1.060  0.0781 -0.1970 -0.3877
   61VAL   HG22 1026  -1.219   4.735   0.938 -1.3839  1.0696  2.8206
   61VAL   HG23 1027  -1.242   4.563   0.936 -0.2393  1.1725 -1.0441
   61VAL      C 1028  -1.012   4.862   0.802 -0.7392 -0.2395  0.2746
   61VAL      O 1029  -1.015   4.881   0.684 -0.2560  0.0647  0.2605
   62GL4      N 1030  -1.063   4.954   0.886 -0.4701 -0.5885 -0.2609
   62GL4      H 1031  -1.064   4.932   0.984 -1.4958  1.5547  0.2706
   62GL4     CA 1032  -1.114   5.085   0.848  0.2833  0.4442 -0.6721
   62GL4     HA 1033  -1.189   5.079   0.769  0.5136  0.5057 -0.9015
   62GL4     CB 1034  -1.166   5.147   0.972  0.4862  0.6173 -0.2973
   62GL4    HB1 1035  -1.091   5.145   1.051 -1.8512  0.5516  2.0642
   62GL4    HB2 1036  -1.249   5.084   1.002 -2.4532  3.7203 -1.2521
   62GL4     CG 1037  -1.217   5.290   0.970 -0.0834 -0.1525  0.2025
   62GL4    HG1 1038  -1.134   5.360   0.965  0.0148 -0.3385 -1.0800
   62GL4    HG2 1039  -1.265   5.310   1.065  0.6910 -1.6938  0.9635
   62GL4     CD 1040  -1.317   5.327   0.856  0.5887  0.1906 -0.0203
   62GL4    OE1 1041  -1.384   5.238   0.797  0.2030 -0.1561  0.1141
   62GL4   HE11 1042  -1.447   5.277   0.737 -1.9282 -0.9416  1.7306
   62GL4   HE12 1043  -1.350   5.149   0.807 -1.5079 -0.8695 -0.1595
   62GL4    OE2 1044  -1.332   5.446   0.821  0.2998  0.0016  0.1539
   62GL4   HE21 1045  -1.407   5.490   0.861 -1.4093 -1.6261 -1.0583
   62GL4   HE22 1046  -1.283   5.477   0.745 -4.1834  4.3579 -1.4993
   62GL4      C 1047  -1.004   5.172   0.787  0.5668 -0.3348  0.4735
   62GL4      O 1048  -1.020   5.235   0.682  0.2001  0.3775  0.0713
   63ASN      N 1049  -0.881   5.165   0.851  0.5051  0.4091  0.1661
   63ASN      H 1050  -0.880   5.099   0.927  0.7223 -0.0289 -0.2163
   63ASN     CA 1051  -0.771   5.255   0.809 -0.3173  0.2390  0.5449
   63ASN     HA 1052  -0.802   5.354   0.776  2.1340  0.8517 -0.1124
   63ASN     CB 1053  -0.701   5.276   0.941 -0.1634  1.0714 -0.3646
   63ASN    HB1 1054  -0.596   5.293   0.920 -0.4159  1.9393 -1.0129
   63ASN    HB2 1055  -0.694   5.185   1.000  0.2784  3.0133  2.7794
   63ASN     CG 1056  -0.744   5.395   1.021 -0.5376 -0.9977 -0.1034
   63ASN    OD1 1057  -0.683   5.505   0.999  0.2249 -0.5141 -0.6726
   63ASN    ND2 1058  -0.827   5.381   1.125  0.1069 -0.1384 -0.1568
   63ASN   HD21 1059  -0.867   5.290   1.145 -0.7142 -0.0644 -1.4149
   63ASN   HD22 1060  -0.830   5.456   1.193  1.0935  0.9281 -1.2437
   63ASN      C 1061  -0.692   5.204   0.681  0.0059 -0.1214  0.1499
   63ASN      O 1062  -0.592   5.261   0.636  0.2194 -0.0585  0.0317
   64ALA      N 1063  -0.718   5.082   0.644  0.1263 -0.8290  0.2426
   64ALA      H 1064  -0.789   5.041   0.703 -1.3660  2.7621  1.1989
   64ALA     CA 1065  -0.660   5.012   0.534  0.3573 -0.1952 -0.0694
   64ALA     HA 1066  -0.552   5.010   0.551  0.4509  0.5242 -0.5351
   64ALA     CB 1067  -0.717   4.862   0.529 -0.1575 -0.3248 -0.2388
   64ALA    HB1 1068  -0.711   4.805   0.621  1.9824 -1.0564 -0.7608
   64ALA    HB2 1069  -0.821   4.871   0.500  0.1901  1.3375 -1.0850
   64ALA    HB3 1070  -0.665   4.800   0.456 -1.6630 -0.1438 -1.5181
   64ALA      C 1071  -0.695   5.079   0.402 -0.3758 -0.9683 -0.1722
   64ALA      O 1072  -0.814   5.110   0.378  0.3413 -0.4527 -0.4384
   65LY0      N 1073  -0.601   5.104   0.305  0.3641  0.3132  0.6225
   65LY0      H 1074  -0.512   5.074   0.342  1.3600  0.8088 -1.2656
   65LY0     CA 1075  -0.621   5.117   0.160 -0.6538 -0.0815 -0.6855
   65LY0     HA 1076  -0.702   5.189   0.146 -0.7220 -0.0528 -0.1603
   65LY0     CB 1077  -0.486   5.168   0.103 -0.1563 -0.0044 -1.1434
   65LY0    HB1 1078  -0.410   5.097   0.134 -0.8100 -0.5589 -0.7902
   65LY0    HB2 1079  -0.467   5.267   0.146 -1.8177 -0.5310  0.9611
   65LY0     CG 1080  -0.462   5.173  -0.052  0.3553  0.2380 -0.0734
   65LY0    HG1 1081  -0.538   5.242  -0.089 -1.7296 -1.5334  0.6942
   65LY0    HG2 1082  -0.473   5.070  -0.086  1.7350 -0.9378  2.7373
   65LY0     CD 1083  -0.322   5.219  -0.085  0.5198 -0.0856 -0.7568
   65LY0    HD1 1084  -0.314   5.222  -0.194 -0.8854  1.6844 -0.8663
   65LY0    HD2 1085  -0.245   5.152  -0.046  1.2916  1.4716  0.5092
   65LY0     CE 1086  -0.287   5.365  -0.041 -0.9673 -0.3212  0.4269
   65LY0    HE1 1087  -0.282   5.366   0.068  0.3833 -2.3050  0.4417
   65LY0    HE2 1088  -0.360   5.441  -0.067 -0.3664  0.5129  1.1174
   65LY0     NZ 1089  -0.151   5.408  -0.099  0.5408  0.0567  0.2032
   65LY0    HZ1 1090  -0.104   5.468  -0.032 -1.7323  1.3936  0.7025
   65LY0    HZ2 1091  -0.104   5.322  -0.123 -1.7747 -0.7252 -1.9042
   65LY0    HZ3 1092  -0.167   5.471  -0.177 -2.3871  0.8472  1.3168
   65LY0      C 1093  -0.653   4.982   0.097 -0.0029 -0.4306 -0.1704
   65LY0      O 1094  -0.739   4.978   0.008  0.1419 -0.0445 -0.3233
   66LY1      N 1095  -0.593   4.875   0.149 -0.5509 -0.3235  0.6608
   66LY1      H 1096  -0.529   4.892   0.225 -0.0606  2.0598 -0.1856
   66LY1     CA 1097  -0.624   4.737   0.100 -0.4547  0.4314  0.9442
   66LY1     HA 1098  -0.730   4.730   0.078 -0.7780  1.6586  1.9760
   66LY1     CB 1099  -0.535   4.696  -0.019 -0.9895 -0.1633  0.2389
   66LY1    HB1 1100  -0.446   4.664   0.034 -0.8566  0.9483  0.7185
   66LY1    HB2 1101  -0.522   4.788  -0.076  1.4767  0.2367  1.3395
   66LY1     CG 1102  -0.583   4.572  -0.107 -0.2592  0.4202 -1.0868
   66LY1    HG1 1103  -0.672   4.596  -0.164 -2.0059 -3.0783 -0.1146
   66LY1    HG2 1104  -0.616   4.487  -0.047 -1.4895  2.2940  1.0062
   66LY1     CD 1105  -0.474   4.523  -0.197 -0.3773 -0.0192 -0.1034
   66LY1    HD1 1106  -0.513   4.440  -0.256  0.9003 -1.1240  0.5500
   66LY1    HD2 1107  -0.388   4.499  -0.135 -0.4308  2.9847  1.2957
   66LY1     CE 1108  -0.417   4.634  -0.283  0.1858 -0.3226 -0.0371
   66LY1    HE1 1109  -0.365   4.713  -0.228  0.3080  0.8247 -1.7478
   66LY1    HE2 1110  -0.501   4.676  -0.338 -1.7248 -1.8844  1.5213
   66LY1     NZ 1111  -0.304   4.587  -0.374  0.2736  0.2854 -0.1228
   66LY1    HZ1 1112  -0.348   4.543  -0.453 -0.9731  0.2118  0.5905
   66LY1    HZ2 1113  -0.246   4.662  -0.409  1.3276 -1.1703 -1.6602
   66LY1    HZ3 1114  -0.252   4.519  -0.320  0.9804  1.5663  0.8640
   66LY1      C 1115  -0.596   4.630   0.211  0.6914 -0.6081 -0.2981
   66LY1      O 1116  -0.506   4.629   0.301  0.1563  0.1140 -0.1276
   67ILE      N 1117  -0.679   4.530   0.204  0.5391  0.0175  0.3852
   67ILE      H 1118  -0.724   4.527   0.114  2.2335  0.9512 -0.5541
   67ILE     CA 1119  -0.698   4.414   0.297 -0.3070 -0.3254  0.1757
   67ILE     HA 1120  -0.615   4.423   0.367 -0.1798 -0.7608  0.0842
   67ILE     CB 1121  -0.834   4.432   0.368  0.1096  0.0211 -0.0820
   67ILE     HB 1122  -0.841   4.530   0.415  0.3668  0.1053 -0.2151
   67ILE    CG2 1123  -0.953   4.395   0.275  0.1193  0.0330  0.1780
   67ILE   HG21 1124  -0.940   4.436   0.174  1.6764  0.7868  0.6552
   67ILE   HG22 1125  -0.973   4.291   0.247 -0.1069  1.0067 -4.0575
   67ILE   HG23 1126  -1.051   4.422   0.315  0.4922 -0.6876  1.6387
   67ILE    CG1 1127  -0.837   4.339   0.487  0.1201 -0.3948  0.1070
   67ILE   HG11 1128  -0.758   4.367   0.557  2.6317 -0.7639 -2.3530
   67ILE   HG12 1129  -0.816   4.237   0.457  0.3546 -0.9834  2.1274
   67ILE     CD 1130  -0.973   4.356   0.564  0.2268 -0.9413  0.0462
   67ILE    HD1 1131  -0.953   4.314   0.663 -0.4240 -1.0194  0.1453
   67ILE    HD2 1132  -1.002   4.458   0.586 -1.3848 -1.6615  1.4812
   67ILE    HD3 1133  -1.055   4.298   0.522 -1.0406  0.7497  0.0858
   67ILE      C 1134  -0.680   4.285   0.220 -0.7150  1.5273  0.0865
   67ILE      O 1135  -0.733   4.259   0.107  0.4294  0.1825 -0.6806
   68GL4      N 1136  -0.590   4.204   0.270 -0.1746  0.0305  0.3141
   68GL4      H 1137  -0.539   4.228   0.354 -2.2370 -0.6047  1.8158
   68GL4     CA 1138  -0.546   4.074   0.210 -0.5660 -0.1181  0.2998
   68GL4     HA 1139  -0.610   4.044   0.127 -1.6909 -2.0400  1.7812
   68GL4     CB 1140  -0.401   4.082   0.169 -0.3788  0.1733 -0.3717
   68GL4    HB1 1141  -0.354   3.984   0.161  0.6317  0.6242 -0.1085
   68GL4    HB2 1142  -0.336   4.138   0.236  0.1807  0.4737 -1.1410
   68GL4     CG 1143  -0.395   4.150   0.033 -0.2555 -0.1840  0.5224
   68GL4    HG1 1144  -0.480   4.212   0.006  1.5436  2.0914 -0.2489
   68GL4    HG2 1145  -0.403   4.062  -0.032  2.0692  0.8918 -1.3790
   68GL4     CD 1146  -0.271   4.236   0.010  1.0790 -0.1570 -0.0444
   68GL4    OE1 1147  -0.220   4.310   0.099  0.1377  0.6194 -0.4209
   68GL4   HE11 1148  -0.268   4.311   0.183  0.7174 -1.9172  0.0326
   68GL4   HE12 1149  -0.161   4.376   0.061 -1.2515  1.9800 -0.3187
   68GL4    OE2 1150  -0.222   4.234  -0.107 -0.2291 -0.2330 -0.1786
   68GL4   HE21 1151  -0.283   4.255  -0.179 -0.6549  1.8920  0.7261
   68GL4   HE22 1152  -0.130   4.211  -0.097  0.2076  0.9354 -1.2310
   68GL4      C 1153  -0.555   3.963   0.309  0.1187 -0.7013 -0.1145
   68GL4      O 1154  -0.551   3.992   0.430  0.5066  0.0319  0.3397
   69VAL      N 1155  -0.566   3.832   0.262  0.3606  0.1838 -0.3534
   69VAL      H 1156  -0.573   3.805   0.165  2.1038 -0.4693 -0.3202
   69VAL     CA 1157  -0.577   3.714   0.355 -0.0603 -0.0188  0.7353
   69VAL     HA 1158  -0.534   3.722   0.454 -0.7570  0.2919  1.0201
   69VAL     CB 1159  -0.724   3.672   0.364  0.5172  0.5181  0.4985
   69VAL     HB 1160  -0.738   3.578   0.418 -0.0176 -0.8864 -1.9105
   69VAL    CG1 1161  -0.804   3.783   0.431 -0.9584 -0.2568 -0.5617
   69VAL   HG11 1162  -0.898   3.742   0.469 -1.4460  0.7425 -0.6493
   69VAL   HG12 1163  -0.751   3.828   0.516 -0.1386 -0.2854 -1.0470
   69VAL   HG13 1164  -0.829   3.862   0.361  0.6518 -0.1661 -1.0638
   69VAL    CG2 1165  -0.801   3.652   0.231  0.9537  0.0185  0.0320
   69VAL   HG21 1166  -0.905   3.622   0.249  1.2585 -1.0665  0.0449
   69VAL   HG22 1167  -0.802   3.746   0.177  1.7968  1.3652  2.2385
   69VAL   HG23 1168  -0.764   3.563   0.179 -0.6108  0.5223 -2.0712
   69VAL      C 1169  -0.505   3.597   0.301  0.0358  0.4824  0.4865
   69VAL      O 1170  -0.488   3.577   0.180 -0.1041  0.2643 -0.0997
   70GL4      N 1171  -0.471   3.505   0.387 -0.1562  0.3913  0.1189
   70GL4      H 1172  -0.473   3.527   0.485 -1.0292  1.4095 -0.1169
   70GL4     CA 1173  -0.422   3.366   0.348  0.4213 -0.0386 -0.1436
   70GL4     HA 1174  -0.473   3.332   0.258 -1.3843  2.3544 -0.1228
   70GL4     CB 1175  -0.271   3.349   0.304 -0.7574 -0.1863  0.1005
   70GL4    HB1 1176  -0.254   3.393   0.206  0.4142  0.9364  0.7722
   70GL4    HB2 1177  -0.262   3.241   0.292  0.1700  0.1859 -4.8242
   70GL4     CG 1178  -0.177   3.411   0.402 -0.0439  0.3139  0.6772
   70GL4    HG1 1179  -0.211   3.399   0.505 -0.3219 -2.4227  0.3443
   70GL4    HG2 1180  -0.167   3.519   0.389  2.6651  0.3249  2.0814
   70GL4     CD 1181  -0.028   3.359   0.381  0.5594  0.2061  0.2825
   70GL4    OE1 1182   0.067   3.419   0.438  0.3937 -0.1166  0.2856
   70GL4   HE11 1183   0.039   3.496   0.488  2.5792 -0.7837  2.7776
   70GL4   HE12 1184   0.155   3.392   0.409  0.0379  0.7216 -1.7502
   70GL4    OE2 1185   0.005   3.255   0.314  0.1105 -0.2366 -0.2515
   70GL4   HE21 1186   0.082   3.267   0.258 -0.3340 -0.3909 -0.9136
   70GL4   HE22 1187  -0.060   3.184   0.319  0.0359 -0.1874 -0.4701
   70GL4      C 1188  -0.464   3.253   0.444 -0.0260 -0.0806  0.3736
   70GL4      O 1189  -0.476   3.271   0.563 -0.1712  0.4248 -0.2760
   71PHE      N 1190  -0.482   3.130   0.393  0.0804  0.3580 -0.5421
   71PHE      H 1191  -0.473   3.117   0.293 -1.0819 -0.2560 -0.5840
   71PHE     CA 1192  -0.506   3.004   0.471 -0.8038  0.4719 -0.4294
   71PHE     HA 1193  -0.572   3.024   0.556 -0.6885 -0.8076 -0.0184
   71PHE     CB 1194  -0.591   2.920   0.382 -0.0829 -0.1302 -0.0621
   71PHE    HB1 1195  -0.608   2.834   0.448  0.1819  1.0319  1.5863
   71PHE    HB2 1196  -0.534   2.900   0.291  0.2957  0.7634 -0.0215
   71PHE     CG 1197  -0.736   2.963   0.354  0.2627 -0.5476  0.4861
   71PHE    CD1 1198  -0.759   3.053   0.246 -0.2888 -0.2445  0.7498
   71PHE    HD1 1199  -0.674   3.099   0.198  0.2945 -1.8926  0.1330
   71PHE    CE1 1200  -0.891   3.081   0.211  0.1121 -0.6073  0.2864
   71PHE    HE1 1201  -0.916   3.154   0.135  1.0754  0.4574  0.9700
   71PHE     CZ 1202  -1.000   3.031   0.293  0.2998 -0.3687  0.2101
   71PHE     HZ 1203  -1.099   3.061   0.261  1.4797  4.0748  0.0323
   71PHE    CE2 1204  -0.973   2.941   0.400 -0.0448 -0.3308  0.5095
   71PHE    HE2 1205  -1.053   2.907   0.463  0.7860 -0.1628  1.6879
   71PHE    CD2 1206  -0.846   2.914   0.436 -0.7966 -0.2080  0.3223
   71PHE    HD2 1207  -0.819   2.871   0.532  0.5182 -0.0125  0.0574
   71PHE      C 1208  -0.379   2.930   0.511  0.1432 -0.2268 -0.8807
   71PHE      O 1209  -0.268   2.958   0.470 -0.3402  0.4725  0.3119
   72AS4      N 1210  -0.388   2.836   0.606  0.1718 -0.8113 -0.0056
   72AS4      H 1211  -0.478   2.812   0.645 -0.5338 -0.9462 -1.6526
   72AS4     CA 1212  -0.274   2.757   0.656 -0.5299 -0.4435  0.4465
   72AS4     HA 1213  -0.182   2.810   0.633 -2.3752  2.4262 -0.8737
   72AS4     CB 1214  -0.274   2.767   0.806 -0.5154 -0.4469  0.3392
   72AS4    HB1 1215  -0.351   2.701   0.846 -0.9075 -1.4654 -1.9420
   72AS4    HB2 1216  -0.304   2.869   0.830  0.6775 -0.0435  0.1630
   72AS4     CG 1217  -0.142   2.743   0.878 -0.2612  0.4184  0.0411
   72AS4    OD1 1218  -0.052   2.690   0.812  0.3229  0.1133  0.2191
   72AS4   HD11 1219  -0.091   2.632   0.746 -0.0758  0.0706  0.4963
   72AS4   HD12 1220   0.038   2.713   0.838  1.1785 -1.6104 -0.9964
   72AS4    OD2 1221  -0.125   2.789   0.991  0.5776  0.0671  0.6451
   72AS4   HD21 1222  -0.144   2.727   1.063  1.2596 -0.6030  0.2604
   72AS4   HD22 1223  -0.072   2.869   0.983  1.5886 -0.6422  0.0106
   72AS4      C 1224  -0.269   2.611   0.608 -0.5965 -0.4316 -0.0043
   72AS4      O 1225  -0.367   2.557   0.556 -0.4526 -0.1291 -0.1928
   73LY3      N 1226  -0.157   2.537   0.625 -0.2946  0.5070 -0.2176
   73LY3      H 1227  -0.085   2.586   0.677  1.5960  0.6105 -2.7682
   73LY3     CA 1228  -0.136   2.392   0.613 -0.3833 -0.2286  0.3322
   73LY3     HA 1229  -0.167   2.344   0.520 -0.8648 -0.7030  0.7318
   73LY3     CB 1230   0.019   2.364   0.619  0.1115  1.0995 -0.1850
   73LY3    HB1 1231   0.024   2.256   0.605 -2.2960  0.8221  0.5823
   73LY3    HB2 1232   0.054   2.381   0.721 -2.8481 -0.8051  1.2965
   73LY3     CG 1233   0.107   2.440   0.519  0.9403  0.5361 -0.3667
   73LY3    HG1 1234   0.210   2.405   0.533  1.6332  2.3151 -0.7504
   73LY3    HG2 1235   0.104   2.548   0.535  2.7924  0.5600  0.0795
   73LY3     CD 1236   0.048   2.416   0.376  0.1334  0.6732 -0.0776
   73LY3    HD1 1237  -0.045   2.471   0.361 -1.0546 -1.9856 -4.1210
   73LY3    HD2 1238   0.029   2.309   0.368  0.9758  0.4242  1.0562
   73LY3     CE 1239   0.157   2.453   0.284 -0.9459 -0.2963 -0.5357
   73LY3    HE1 1240   0.245   2.391   0.299  1.3104  2.8805  0.4593
   73LY3    HE2 1241   0.182   2.557   0.307  0.5840 -0.7199 -0.1888
   73LY3     NZ 1242   0.115   2.432   0.142 -0.1711 -0.1096 -0.5759
   73LY3    HZ1 1243   0.086   2.338   0.119  0.4301  0.3890 -3.8031
   73LY3    HZ2 1244   0.036   2.493   0.125 -1.1340 -0.2209  2.6682
   73LY3    HZ3 1245   0.194   2.452   0.083  0.3650 -0.4294  0.0208
   73LY3      C 1246  -0.221   2.310   0.711  0.4470 -0.1974  0.2957
   73LY3      O 1247  -0.169   2.222   0.776 -0.4026  0.9121  0.6684
   74GLY      N 1248  -0.349   2.341   0.737  0.0828 -0.1330  0.1036
   74GLY      H 1249  -0.389   2.415   0.681  1.4453  0.3964 -0.2207
   74GLY     CA 1250  -0.418   2.294   0.854 -0.5635  0.3238 -0.0983
   74GLY    HA1 1251  -0.383   2.353   0.939  2.1400 -1.7091  0.3588
   74GLY    HA2 1252  -0.401   2.189   0.879  1.8378  0.9105  1.0109
   74GLY      C 1253  -0.571   2.315   0.847  0.3346 -0.0156  0.2889
   74GLY      O 1254  -0.621   2.334   0.738 -0.5430  0.5353  0.5395
   75GLN      N 1255  -0.644   2.322   0.957  0.5646 -0.9246 -0.3168
   75GLN      H 1256  -0.589   2.314   1.041 -0.8483 -1.6043  0.5970
   75GLN     CA 1257  -0.792   2.346   0.972  0.0113 -0.7336  0.2607
   75GLN     HA 1258  -0.847   2.258   0.939 -0.6633  0.5799 -2.4179
   75GLN     CB 1259  -0.824   2.385   1.113  0.3332  0.1416 -0.3283
   75GLN    HB1 1260  -0.931   2.404   1.106  0.2578 -0.1906 -0.0873
   75GLN    HB2 1261  -0.762   2.467   1.148  0.4333 -0.2851  0.5142
   75GLN     CG 1262  -0.785   2.269   1.210  0.2594  0.1467 -0.3777
   75GLN    HG1 1263  -0.677   2.253   1.205 -0.0719 -2.1980 -1.5036
   75GLN    HG2 1264  -0.820   2.170   1.180 -0.9907  0.1222  1.0314
   75GLN     CD 1265  -0.820   2.287   1.356 -0.0643  0.3110 -0.5976
   75GLN    OE1 1266  -0.888   2.375   1.401 -0.0867 -0.2257 -0.1105
   75GLN    NE2 1267  -0.765   2.193   1.435  0.2793  0.5354  0.5047
   75GLN   HE21 1268  -0.709   2.126   1.384 -1.9800  0.3089 -1.8873
   75GLN   HE22 1269  -0.785   2.197   1.534 -1.1413  3.7193  0.2374
   75GLN      C 1270  -0.832   2.459   0.875  1.1853  0.0614  0.4423
   75GLN      O 1271  -0.782   2.574   0.888  0.0128 -0.1944  0.3544
   76ARG      N 1272  -0.926   2.435   0.777  0.7184  0.8043 -0.0142
   76ARG      H 1273  -0.952   2.337   0.772 -0.4384  1.1368 -1.4546
   76ARG     CA 1274  -0.976   2.532   0.681  0.3927 -0.7548  0.2186
   76ARG     HA 1275  -0.900   2.602   0.646 -1.1261  0.2196 -1.2623
   76ARG     CB 1276  -1.009   2.472   0.549  0.2468  0.0737 -0.0516
   76ARG    HB1 1277  -1.087   2.397   0.565  0.9981 -0.5098  1.0363
   76ARG    HB2 1278  -0.924   2.410   0.519  0.5768  1.6914 -2.7659
   76ARG     CG 1279  -1.035   2.577   0.438  0.5001  0.0250  0.0746
   76ARG    HG1 1280  -0.946   2.640   0.433 -0.1558  1.0381  0.6044
   76ARG    HG2 1281  -1.128   2.627   0.465 -0.1570  0.6308 -2.9440
   76ARG     CD 1282  -1.033   2.517   0.295  0.4537  0.1860  0.0515
   76ARG    HD1 1283  -1.108   2.439   0.306 -1.9549  1.9951 -2.3791
   76ARG    HD2 1284  -0.937   2.485   0.254  1.2105  1.4598  0.7831
   76ARG     NE 1285  -1.098   2.602   0.195 -0.1790  0.0087  0.0897
   76ARG     HE 1286  -1.195   2.579   0.179  0.2566 -0.8719 -1.5030
   76ARG     CZ 1287  -1.052   2.714   0.144 -0.4576 -0.4826  0.2700
   76ARG    NH1 1288  -0.928   2.750   0.159  0.1353 -0.0198  0.2173
   76ARG   HH11 1289  -0.858   2.696   0.208  1.1968 -0.8433 -2.0738
   76ARG   HH12 1290  -0.900   2.832   0.107  0.9282 -0.5684 -0.2551
   76ARG    NH2 1291  -1.132   2.794   0.077  0.2304  0.3616  0.6075
   76ARG   HH21 1292  -1.232   2.788   0.082  0.2061 -1.0353 -0.7693
   76ARG   HH22 1293  -1.093   2.879   0.037  2.1242 -1.3339 -1.4224
   76ARG      C 1294  -1.092   2.620   0.730 -0.0847 -0.3651 -0.0842
   76ARG      O 1295  -1.102   2.739   0.695 -0.1348 -0.1593  0.4738
   77THR      N 1296  -1.170   2.570   0.819  0.9218  0.4382  0.0020
   77THR      H 1297  -1.175   2.471   0.834  1.4303  0.5639  1.1751
   77THR     CA 1298  -1.278   2.657   0.875  1.5510  1.1178  0.0750
   77THR     HA 1299  -1.256   2.763   0.863 -1.5228  1.9336  0.7700
   77THR     CB 1300  -1.416   2.633   0.810  0.1547 -0.2855  0.4159
   77THR     HB 1301  -1.489   2.680   0.875  2.1307  3.4013  0.2494
   77THR    CG2 1302  -1.408   2.692   0.671  0.1622 -0.2221  0.0038
   77THR   HG21 1303  -1.511   2.701   0.637  1.1845 -1.0185 -3.8199
   77THR   HG22 1304  -1.370   2.795   0.674  1.4497 -0.5873 -1.8116
   77THR   HG23 1305  -1.352   2.632   0.599 -0.3628 -0.7747  0.0523
   77THR    OG1 1306  -1.443   2.493   0.807  0.4092  0.2438 -0.1558
   77THR    HG1 1307  -1.473   2.456   0.890 -1.4347  0.6217 -0.6099
   77THR      C 1308  -1.289   2.628   1.025 -0.2056 -0.2546  0.2660
   77THR      O 1309  -1.244   2.521   1.067 -0.4182 -0.2638  0.0966
   78AS4      N 1310  -1.354   2.720   1.102  0.4372 -0.2152  0.7572
   78AS4      H 1311  -1.386   2.800   1.049 -2.4151  0.1825  2.8235
   78AS4     CA 1312  -1.379   2.713   1.246 -0.5086 -0.4662  0.0324
   78AS4     HA 1313  -1.288   2.682   1.297  0.2043  1.5801  0.0944
   78AS4     CB 1314  -1.419   2.864   1.272  0.5148 -0.6400 -1.0765
   78AS4    HB1 1315  -1.512   2.882   1.219 -0.9236  2.2513  2.0738
   78AS4    HB2 1316  -1.336   2.925   1.238  1.1902  1.1014  3.1098
   78AS4     CG 1317  -1.435   2.900   1.424 -0.0733  0.0069 -0.1071
   78AS4    OD1 1318  -1.495   3.005   1.458 -0.2531 -0.5632 -0.1552
   78AS4   HD11 1319  -1.561   2.986   1.524  0.2540  0.6162  0.7301
   78AS4   HD12 1320  -1.451   3.088   1.435 -0.7786 -0.0216  0.7467
   78AS4    OD2 1321  -1.394   2.816   1.503  0.0079  0.0859 -0.1628
   78AS4   HD21 1322  -1.306   2.837   1.534 -0.5397  0.3929  1.2614
   78AS4   HD22 1323  -1.458   2.747   1.523 -0.2750 -0.2997 -2.1553
   78AS4      C 1324  -1.501   2.621   1.265 -0.6996  0.3245 -0.6096
   78AS4      O 1325  -1.579   2.590   1.173 -0.2316  0.5054 -0.5621
   79LY0      N 1326  -1.517   2.592   1.393 -0.3339  0.6771 -0.2937
   79LY0      H 1327  -1.454   2.623   1.466  0.2299  1.4698 -1.0914
   79LY0     CA 1328  -1.629   2.509   1.432  0.2817 -0.6436  0.3142
   79LY0     HA 1329  -1.618   2.415   1.379 -0.5115 -1.7812  2.0817
   79LY0     CB 1330  -1.616   2.491   1.585 -0.8373 -0.1628  0.3257
   79LY0    HB1 1331  -1.706   2.449   1.630  0.2521 -1.2254  1.5880
   79LY0    HB2 1332  -1.617   2.597   1.610 -0.8973  0.2408 -1.2892
   79LY0     CG 1333  -1.489   2.413   1.627  0.3575  0.4979  1.1251
   79LY0    HG1 1334  -1.397   2.447   1.579 -0.0430  1.1608  0.8150
   79LY0    HG2 1335  -1.510   2.312   1.591 -1.2676  0.7394  1.3227
   79LY0     CD 1336  -1.472   2.400   1.782 -0.2370  0.4861  0.2835
   79LY0    HD1 1337  -1.568   2.371   1.826  0.0565 -1.3011 -0.1823
   79LY0    HD2 1338  -1.438   2.493   1.828  1.3931  0.5944 -1.0556
   79LY0     CE 1339  -1.362   2.297   1.815  0.3738  0.1549 -0.0126
   79LY0    HE1 1340  -1.265   2.347   1.810  0.4632  0.3583  2.4773
   79LY0    HE2 1341  -1.372   2.214   1.744  0.4859 -0.9251  1.2082
   79LY0     NZ 1342  -1.385   2.256   1.952 -0.1771 -0.0217 -0.1218
   79LY0    HZ1 1343  -1.373   2.336   2.013 -2.0062 -0.0544  0.3510
   79LY0    HZ2 1344  -1.476   2.216   1.968 -1.6572  2.2418 -2.1572
   79LY0    HZ3 1345  -1.313   2.189   1.972  0.6723  0.5273 -1.2288
   79LY0      C 1346  -1.760   2.581   1.391  0.9769  0.9496 -0.3317
   79LY0      O 1347  -1.840   2.518   1.321 -0.6420  0.5574  0.4078
   80TY2      N 1348  -1.776   2.715   1.411  0.2872  0.7877  0.2366
   80TY2      H 1349  -1.702   2.761   1.463  0.0139 -0.3426  1.6832
   80TY2     CA 1350  -1.888   2.796   1.378  0.2274 -0.5233 -0.2252
   80TY2     HA 1351  -1.976   2.738   1.404  0.1950 -0.6618 -0.6309
   80TY2     CB 1352  -1.890   2.932   1.457  0.1722  0.2566  0.4130
   80TY2    HB1 1353  -1.976   2.990   1.425 -1.9282 -2.0337  1.5661
   80TY2    HB2 1354  -1.797   2.986   1.437 -0.1099  0.5097 -0.2470
   80TY2     CG 1355  -1.899   2.912   1.604 -0.0644 -0.5507 -0.2202
   80TY2    CD1 1356  -1.784   2.881   1.680  0.5269 -0.5220  0.0839
   80TY2    HD1 1357  -1.685   2.901   1.640  1.5208  0.3305  2.7527
   80TY2    CE1 1358  -1.798   2.836   1.809 -0.0405  0.2714  0.3335
   80TY2    HE1 1359  -1.715   2.815   1.875  1.0918  2.5014 -0.2652
   80TY2     CZ 1360  -1.926   2.810   1.861  0.0245 -0.2513 -0.1752
   80TY2     OH 1361  -1.929   2.758   1.978 -0.0944  0.5248  0.5224
   80TY2    HH1 1362  -2.018   2.727   1.998  0.3982 -0.5552  1.1004
   80TY2    HH2 1363  -1.845   2.717   1.999 -0.5176 -0.8550 -0.3501
   80TY2    CE2 1364  -2.041   2.843   1.780 -0.6527  0.3619 -0.3164
   80TY2    HE2 1365  -2.138   2.824   1.823 -0.9618 -0.1515 -1.2073
   80TY2    CD2 1366  -2.028   2.898   1.650 -0.4328 -0.1214  0.2142
   80TY2    HD2 1367  -2.111   2.918   1.584 -1.1008  2.6057  1.7436
   80TY2      C 1368  -1.906   2.816   1.227  0.3652  0.0012  0.0879
   80TY2      O 1369  -1.990   2.886   1.177 -0.2852  0.7095  0.4131
   81GLY      N 1370  -1.822   2.754   1.139  0.1087 -0.6448 -0.1202
   81GLY      H 1371  -1.764   2.682   1.181 -1.2456 -2.1990 -0.7845
   81GLY     CA 1372  -1.837   2.753   0.993  0.0555  0.0842  0.3247
   81GLY    HA1 1373  -1.942   2.761   0.966  0.2015 -1.3290 -0.7875
   81GLY    HA2 1374  -1.799   2.655   0.962  0.9470 -0.0894  1.8299
   81GLY      C 1375  -1.751   2.863   0.917 -0.0185  0.0007  0.2826
   81GLY      O 1376  -1.768   2.881   0.792 -0.1951  0.3091 -0.2313
   82ARG      N 1377  -1.683   2.954   0.994  0.2672  0.1895 -0.0950
   82ARG      H 1378  -1.693   2.953   1.095 -0.3921  3.1969 -0.0188
   82ARG     CA 1379  -1.600   3.066   0.938  1.1055  0.0102 -0.0810
   82ARG     HA 1380  -1.668   3.105   0.863 -1.0069 -2.3788  0.4466
   82ARG     CB 1381  -1.575   3.172   1.045 -0.0451  0.0057  0.4480
   82ARG    HB1 1382  -1.523   3.258   1.002  0.6030 -1.2102 -1.2935
   82ARG    HB2 1383  -1.505   3.129   1.118 -1.1213  0.7393  1.9694
   82ARG     CG 1384  -1.699   3.214   1.128 -0.5131 -0.0813 -0.4695
   82ARG    HG1 1385  -1.730   3.121   1.176 -0.4223 -0.0632 -0.3747
   82ARG    HG2 1386  -1.777   3.253   1.062 -1.7641 -1.6171  0.0209
   82ARG     CD 1387  -1.667   3.307   1.244  0.2990 -0.5494 -0.1314
   82ARG    HD1 1388  -1.757   3.364   1.266 -0.1043 -1.4456  0.6255
   82ARG    HD2 1389  -1.574   3.362   1.229 -0.1385 -0.0151 -0.8989
   82ARG     NE 1390  -1.647   3.234   1.368 -0.5345  0.0332  0.0678
   82ARG     HE 1391  -1.585   3.155   1.357  1.5924  1.6592 -0.3137
   82ARG     CZ 1392  -1.688   3.261   1.489  0.4870  0.5878 -0.8729
   82ARG    NH1 1393  -1.735   3.376   1.525 -0.0658  0.5423  0.8633
   82ARG   HH11 1394  -1.749   3.447   1.454 -0.7025  1.1700  1.5908
   82ARG   HH12 1395  -1.749   3.401   1.622  0.8524  2.4248  0.5687
   82ARG    NH2 1396  -1.677   3.166   1.581  0.3578  0.1210  0.3398
   82ARG   HH21 1397  -1.611   3.093   1.558  1.3926  0.5475  1.7819
   82ARG   HH22 1398  -1.711   3.184   1.675 -1.1326  1.6647 -0.4437
   82ARG      C 1399  -1.466   3.023   0.865 -0.3419  0.6380  0.1465
   82ARG      O 1400  -1.404   2.923   0.904 -0.0296  0.1003 -0.1293
   83GLY      N 1401  -1.425   3.091   0.752  0.2043  0.0131 -0.4381
   83GLY      H 1402  -1.492   3.161   0.723 -0.5244 -1.3939 -2.4021
   83GLY     CA 1403  -1.294   3.085   0.686  0.7544 -0.5886 -0.0099
   83GLY    HA1 1404  -1.277   3.156   0.605  0.6231 -0.0887  0.3984
   83GLY    HA2 1405  -1.281   2.980   0.660  0.0394 -0.6819 -0.0087
   83GLY      C 1406  -1.182   3.119   0.789  0.2889 -0.8201  0.5226
   83GLY      O 1407  -1.189   3.226   0.845 -0.0837 -0.5991  0.1642
   84LEU      N 1408  -1.092   3.029   0.816 -0.2034 -0.0952 -0.4027
   84LEU      H 1409  -1.096   2.948   0.756 -3.7547 -0.1603 -0.2765
   84LEU     CA 1410  -0.983   3.046   0.918  0.1554  0.8143  0.2993
   84LEU     HA 1411  -1.008   3.119   0.994  1.1493  1.5144 -0.0309
   84LEU     CB 1412  -0.955   2.919   0.999  0.6169  0.8143  0.3679
   84LEU    HB1 1413  -0.856   2.914   1.044  0.7023 -1.7536  0.0898
   84LEU    HB2 1414  -0.952   2.838   0.925  3.0998  2.0392 -0.9751
   84LEU     CG 1415  -1.054   2.888   1.111  0.2964  0.8770  0.3191
   84LEU     HG 1416  -1.159   2.887   1.081 -0.2789  2.4297  2.0933
   84LEU    CD1 1417  -1.021   2.751   1.161 -0.8194  0.2321 -0.5949
   84LEU   HD11 1418  -0.926   2.756   1.214 -1.6827 -0.7701  1.1278
   84LEU   HD12 1419  -1.094   2.712   1.232  0.3114 -0.8752  0.0033
   84LEU   HD13 1420  -1.011   2.675   1.083  1.5600  1.5763 -1.6745
   84LEU    CD2 1421  -1.025   2.995   1.219 -0.4049 -0.0384 -0.4118
   84LEU   HD21 1422  -1.039   3.098   1.186  2.6996 -0.0186 -1.9908
   84LEU   HD22 1423  -1.096   2.982   1.301  2.0203 -1.1857  1.6627
   84LEU   HD23 1424  -0.923   2.989   1.257  0.0207  1.2669 -1.2949
   84LEU      C 1425  -0.853   3.081   0.854  0.1577  0.7303 -0.0786
   84LEU      O 1426  -0.772   2.992   0.814 -0.1722 -0.0095 -0.3834
   85ALA      N 1427  -0.841   3.214   0.850 -0.4901 -0.5595  0.5553
   85ALA      H 1428  -0.909   3.272   0.896  1.3520  1.6005  0.6969
   85ALA     CA 1429  -0.732   3.284   0.772  0.0964 -0.1925 -0.6924
   85ALA     HA 1430  -0.671   3.206   0.727 -1.0081 -0.6998 -1.3386
   85ALA     CB 1431  -0.802   3.359   0.660 -0.2808  0.2151 -0.2957
   85ALA    HB1 1432  -0.732   3.387   0.582  1.6666 -1.0320  0.9332
   85ALA    HB2 1433  -0.878   3.295   0.614 -1.3300 -0.5823  2.3443
   85ALA    HB3 1434  -0.845   3.454   0.693  0.4451  0.6882 -0.6971
   85ALA      C 1435  -0.638   3.369   0.858  0.0219  0.5002 -0.0559
   85ALA      O 1436  -0.680   3.421   0.959 -0.2031  0.1259 -0.8098
   86TY0      N 1437  -0.515   3.383   0.819 -1.0276  0.9021  0.3970
   86TY0      H 1438  -0.486   3.332   0.737 -0.5841  0.9324  0.5301
   86TY0     CA 1439  -0.431   3.489   0.860  0.3735 -0.5253  0.2999
   86TY0     HA 1440  -0.440   3.515   0.966  0.5632  0.7863  0.0118
   86TY0     CB 1441  -0.282   3.466   0.837  0.2165  0.4250  0.1447
   86TY0    HB1 1442  -0.216   3.552   0.852  1.0969  0.0772 -1.5329
   86TY0    HB2 1443  -0.258   3.450   0.732  0.7516  1.2435  0.1321
   86TY0     CG 1444  -0.231   3.345   0.909 -0.1882 -0.3275 -0.5768
   86TY0    CD1 1445  -0.183   3.360   1.042 -0.3136  0.0103 -0.1551
   86TY0    HD1 1446  -0.183   3.460   1.083  0.3888  0.0795 -0.2937
   86TY0    CE1 1447  -0.118   3.251   1.104  0.5264  0.2095  0.0863
   86TY0    HE1 1448  -0.092   3.245   1.208 -0.7433 -2.5638  0.3503
   86TY0     CZ 1449  -0.109   3.128   1.032  0.3687  0.1863 -0.0707
   86TY0     OH 1450  -0.053   3.024   1.097  0.9404  0.1624 -0.3318
   86TY0    HH1 1451  -0.082   2.939   1.063 -3.3701  0.3407  2.1847
   86TY0    HH2 1452  -0.016   3.049   1.182 -2.2634  0.6672  1.0354
   86TY0    CE2 1453  -0.159   3.111   0.903 -0.6807  0.0167 -0.0292
   86TY0    HE2 1454  -0.136   3.022   0.845  3.3951  0.3860  0.7311
   86TY0    CD2 1455  -0.223   3.220   0.846 -0.1238  0.1285  0.7363
   86TY0    HD2 1456  -0.265   3.211   0.747 -0.7684  0.3025  0.9926
   86TY0      C 1457  -0.477   3.613   0.772 -0.6458 -0.0427 -0.9787
   86TY0      O 1458  -0.520   3.589   0.659  0.0329  0.1108  0.1005
   87ILE      N 1459  -0.477   3.735   0.828  0.5629 -0.0709  0.0984
   87ILE      H 1460  -0.455   3.742   0.926 -0.7476  1.6692  0.3082
   87ILE     CA 1461  -0.546   3.853   0.769 -0.2661  0.0868 -0.5408
   87ILE     HA 1462  -0.565   3.832   0.663  2.4956 -1.0418 -0.8943
   87ILE     CB 1463  -0.683   3.880   0.830 -0.6318  0.1430  0.2196
   87ILE     HB 1464  -0.663   3.901   0.935  0.1445  2.4027 -0.3265
   87ILE    CG2 1465  -0.762   4.001   0.774  0.2028  0.1647 -0.7393
   87ILE   HG21 1466  -0.822   3.981   0.684 -0.0564  1.3222 -0.8510
   87ILE   HG22 1467  -0.831   4.032   0.852  0.3853 -1.8876  0.2854
   87ILE   HG23 1468  -0.704   4.093   0.764 -0.4625  0.9769  2.1007
   87ILE    CG1 1469  -0.769   3.754   0.814 -0.1448 -0.6811 -0.0669
   87ILE   HG11 1470  -0.717   3.670   0.861 -0.2486 -0.6251  0.1471
   87ILE   HG12 1471  -0.778   3.722   0.710 -3.7751 -0.4409  0.0370
   87ILE     CD 1472  -0.915   3.754   0.868 -0.1494 -0.5985  0.4425
   87ILE    HD1 1473  -0.932   3.741   0.975 -0.2586  3.0987  1.0016
   87ILE    HD2 1474  -0.972   3.840   0.832  0.7816 -0.6228 -1.1723
   87ILE    HD3 1475  -0.961   3.664   0.827  0.2465 -0.2400 -0.8170
   87ILE      C 1476  -0.447   3.972   0.791  0.8699  0.1023  0.6684
   87ILE      O 1477  -0.385   3.980   0.894 -0.3158  0.0240 -0.1496
   88TY0      N 1478  -0.450   4.067   0.697 -0.4558  0.4653  0.2884
   88TY0      H 1479  -0.499   4.048   0.610 -0.1402 -2.7627  0.7070
   88TY0     CA 1480  -0.352   4.174   0.687 -0.4667  0.5664 -0.5270
   88TY0     HA 1481  -0.294   4.185   0.778  2.0383 -0.1666 -1.9436
   88TY0     CB 1482  -0.260   4.147   0.575 -0.0007 -0.4889  0.1245
   88TY0    HB1 1483  -0.183   4.223   0.588 -0.1301 -0.3670  0.1752
   88TY0    HB2 1484  -0.305   4.165   0.478  0.6718 -0.3286 -0.1691
   88TY0     CG 1485  -0.191   4.007   0.592  0.0348 -0.3133  0.7726
   88TY0    CD1 1486  -0.256   3.890   0.555  0.0445 -0.1224  0.0767
   88TY0    HD1 1487  -0.354   3.902   0.511  0.1833  1.9864  0.2718
   88TY0    CE1 1488  -0.196   3.764   0.578  0.4192  0.1945  0.5465
   88TY0    HE1 1489  -0.248   3.677   0.543 -2.2647  1.9101 -0.0041
   88TY0     CZ 1490  -0.071   3.754   0.638  1.2767  0.6413 -0.1435
   88TY0     OH 1491  -0.009   3.628   0.648 -1.0385 -0.8445 -0.4114
   88TY0    HH1 1492  -0.046   3.555   0.596 -0.9659 -1.7981  0.8281
   88TY0    HH2 1493   0.082   3.649   0.669 -1.3274  2.5568 -1.9005
   88TY0    CE2 1494  -0.008   3.876   0.677  0.2825  0.1672 -0.2136
   88TY0    HE2 1495   0.085   3.875   0.732 -1.3042 -0.5077  2.6030
   88TY0    CD2 1496  -0.060   4.005   0.652  0.1664  0.1225 -0.3503
   88TY0    HD2 1497  -0.010   4.095   0.684  0.2642 -0.1816  0.3785
   88TY0      C 1498  -0.428   4.303   0.649  0.1310 -0.0418  0.7266
   88TY0      O 1499  -0.521   4.293   0.575 -0.2033  0.0797  0.3518
   89ALA      N 1500  -0.390   4.416   0.701 -0.6040  0.0061 -0.3259
   89ALA      H 1501  -0.310   4.411   0.763 -0.3899  1.1822 -0.4738
   89ALA     CA 1502  -0.426   4.550   0.655  0.1823  0.3631 -0.3500
   89ALA     HA 1503  -0.487   4.544   0.565  1.4075 -1.1774 -1.1164
   89ALA     CB 1504  -0.511   4.620   0.763  0.5696  0.4205  0.0104
   89ALA    HB1 1505  -0.456   4.620   0.857 -1.7515 -1.0509  1.4619
   89ALA    HB2 1506  -0.540   4.722   0.739 -0.4756 -0.1472 -1.2801
   89ALA    HB3 1507  -0.607   4.569   0.772  0.6517  0.4449  1.0673
   89ALA      C 1508  -0.305   4.632   0.618  0.9411  0.4294  0.3235
   89ALA      O 1509  -0.218   4.648   0.703 -0.4548  0.1831 -0.5447
   90AS4      N 1510  -0.301   4.688   0.496 -1.1462 -0.1721  0.3070
   90AS4      H 1511  -0.384   4.705   0.440 -0.6401 -1.8142 -1.0530
   90AS4     CA 1512  -0.175   4.749   0.441 -0.9695  0.2906  0.2615
   90AS4     HA 1513  -0.182   4.733   0.334  1.0035  0.5337  0.0493
   90AS4     CB 1514  -0.167   4.900   0.471 -0.2203 -0.0691  0.5830
   90AS4    HB1 1515  -0.072   4.943   0.442  0.6625 -2.9128 -1.1481
   90AS4    HB2 1516  -0.166   4.920   0.578  0.9666  0.0444  0.5618
   90AS4     CG 1517  -0.288   4.969   0.409 -0.0927 -0.1861  0.0435
   90AS4    OD1 1518  -0.368   4.913   0.331 -0.0379 -0.3058 -0.3080
   90AS4   HD11 1519  -0.370   4.968   0.252 -0.6544  1.0547  0.6155
   90AS4   HD12 1520  -0.416   4.836   0.360 -1.2200 -0.4359 -2.3860
   90AS4    OD2 1521  -0.309   5.092   0.435 -0.0276 -0.2269  0.0226
   90AS4   HD21 1522  -0.399   5.117   0.412 -0.0299 -0.5918 -0.3681
   90AS4   HD22 1523  -0.238   5.142   0.477  0.9308 -1.6256  0.1545
   90AS4      C 1524  -0.043   4.672   0.478 -0.2536  0.1477 -0.6359
   90AS4      O 1525   0.056   4.733   0.532  0.3587 -0.1877 -0.2490
   91GLY      N 1526  -0.029   4.546   0.438  0.1378 -0.1924  0.0509
   91GLY      H 1527  -0.105   4.505   0.386  0.7705 -2.5503  0.8675
   91GLY     CA 1528   0.101   4.474   0.458  0.0202  0.0066  1.1357
   91GLY    HA1 1529   0.188   4.527   0.419 -0.3739 -1.3371 -1.8356
   91GLY    HA2 1530   0.097   4.386   0.394 -2.4738  0.7128  0.2023
   91GLY      C 1531   0.129   4.426   0.598  0.0638 -0.2345  0.1284
   91GLY      O 1532   0.218   4.337   0.611  0.1783 -0.6713  0.0715
   92LY3      N 1533   0.055   4.477   0.694  0.0073  0.0962  0.3159
   92LY3      H 1534  -0.029   4.522   0.663 -0.5482 -1.5701 -0.7020
   92LY3     CA 1535   0.072   4.449   0.838  0.0737 -0.0097 -0.5656
   92LY3     HA 1536   0.173   4.424   0.870  1.4305  2.6221 -2.3644
   92LY3     CB 1537   0.074   4.596   0.903  0.4432  0.6884 -0.2245
   92LY3    HB1 1538  -0.023   4.641   0.883 -0.0461 -0.5442 -0.7196
   92LY3    HB2 1539   0.147   4.657   0.850 -0.6299  2.4781  0.2706
   92LY3     CG 1540   0.116   4.595   1.050  1.1709  0.5456  0.8151
   92LY3    HG1 1541   0.220   4.563   1.049  1.0529  0.1703 -0.5085
   92LY3    HG2 1542   0.053   4.520   1.098  0.9542 -0.7686 -1.4274
   92LY3     CD 1543   0.111   4.721   1.139 -0.4087 -0.1940  0.6262
   92LY3    HD1 1544   0.150   4.698   1.238 -0.2278  3.6942  1.6340
   92LY3    HD2 1545   0.012   4.766   1.143  0.1693  1.2600 -0.3604
   92LY3     CE 1546   0.195   4.826   1.073 -0.6719 -0.3371  0.0996
   92LY3    HE1 1547   0.146   4.846   0.978  0.6813 -0.8270 -0.7216
   92LY3    HE2 1548   0.299   4.794   1.064 -0.3181  0.0995  2.1235
   92LY3     NZ 1549   0.200   4.947   1.154 -0.3341 -0.3247 -0.5550
   92LY3    HZ1 1550   0.210   5.028   1.095 -2.5363  0.1283 -0.3902
   92LY3    HZ2 1551   0.113   4.972   1.199 -0.2156  1.9201 -1.4530
   92LY3    HZ3 1552   0.266   4.947   1.231  1.1933  2.9324 -1.6689
   92LY3      C 1553  -0.027   4.351   0.895  0.2731  0.7780 -0.3323
   92LY3      O 1554  -0.143   4.358   0.857 -0.4292  0.3367 -0.3545
   93MET      N 1555   0.011   4.260   0.983  0.0867  0.6175  0.5186
   93MET      H 1556   0.102   4.270   1.024 -0.5616 -1.6031  2.7764
   93MET     CA 1557  -0.062   4.136   1.023  0.3869  0.0121 -0.1829
   93MET     HA 1558  -0.124   4.112   0.937  2.8205  0.7848 -2.2655
   93MET     CB 1559   0.019   4.019   1.056 -0.0124 -0.7972  1.0387
   93MET    HB1 1560   0.076   4.054   1.143  2.7066 -0.0040 -0.9303
   93MET    HB2 1561   0.083   4.004   0.969 -0.7856  0.1554  0.2795
   93MET     CG 1562  -0.069   3.895   1.087 -0.3539  0.0841  0.8511
   93MET    HG1 1563  -0.123   3.853   1.002  0.3246 -1.5900  1.2059
   93MET    HG2 1564  -0.150   3.919   1.156  0.7277  2.3079  1.4686
   93MET     SD 1565   0.016   3.753   1.152  0.2515  0.0497 -0.2224
   93MET     CE 1566   0.090   3.695   0.996  0.6314 -0.6001  0.0131
   93MET    HE1 1567   0.154   3.773   0.956 -0.1265  1.4136  2.4261
   93MET    HE2 1568   0.150   3.605   1.002  1.1049 -0.3222 -0.4995
   93MET    HE3 1569   0.003   3.677   0.933  0.9709 -0.4377 -0.5069
   93MET      C 1570  -0.164   4.171   1.133  0.6374  0.9093  0.1112
   93MET      O 1571  -0.127   4.199   1.247 -0.1665 -0.1395  0.1188
   94VAL      N 1572  -0.295   4.155   1.106  0.0384  0.5334  0.0636
   94VAL      H 1573  -0.324   4.130   1.013  3.5105  0.1740 -1.0779
   94VAL     CA 1574  -0.400   4.164   1.209  0.3963 -0.1408  0.1609
   94VAL     HA 1575  -0.385   4.263   1.251  3.2287  0.2615 -1.5237
   94VAL     CB 1576  -0.540   4.160   1.132  0.2727 -0.0387 -0.4242
   94VAL     HB 1577  -0.544   4.063   1.083  2.7909  0.2913 -1.4232
   94VAL    CG1 1578  -0.657   4.181   1.229  0.2101  0.1849  0.3179
   94VAL   HG11 1579  -0.745   4.201   1.167  2.8372  0.0447 -3.7974
   94VAL   HG12 1580  -0.678   4.103   1.303  2.0342 -1.4987 -0.8351
   94VAL   HG13 1581  -0.643   4.277   1.277  1.6633  0.5514 -0.7830
   94VAL    CG2 1582  -0.546   4.261   1.020  0.6837 -0.0894  0.0892
   94VAL   HG21 1583  -0.640   4.268   0.965  0.6939  2.2027  0.2429
   94VAL   HG22 1584  -0.522   4.359   1.061  0.2343  0.4619 -0.9304
   94VAL   HG23 1585  -0.474   4.232   0.943 -0.3443 -2.8919  0.0946
   94VAL      C 1586  -0.381   4.067   1.323 -0.6419  0.5346 -0.1651
   94VAL      O 1587  -0.366   4.110   1.434  0.7066 -0.1865  0.2118
   95ASN      N 1588  -0.362   3.936   1.296 -0.4834  0.3627 -0.1002
   95ASN      H 1589  -0.385   3.912   1.201  1.1536  1.2643 -0.7425
   95ASN     CA 1590  -0.334   3.830   1.397  0.7832  0.1532  0.1829
   95ASN     HA 1591  -0.416   3.819   1.467  3.2728  0.7780  3.4105
   95ASN     CB 1592  -0.311   3.695   1.330  0.4270 -0.2071  0.0578
   95ASN    HB1 1593  -0.308   3.621   1.409  0.9890  1.2517  1.4606
   95ASN    HB2 1594  -0.216   3.681   1.279  1.8368  3.2655  1.3837
   95ASN     CG 1595  -0.412   3.650   1.224 -0.0433  0.8936  1.1417
   95ASN    OD1 1596  -0.417   3.710   1.118  0.3803 -0.1331 -0.1405
   95ASN    ND2 1597  -0.490   3.548   1.232  0.6607 -0.6581 -0.1768
   95ASN   HD21 1598  -0.478   3.477   1.303 -2.0207 -0.9548  0.0854
   95ASN   HD22 1599  -0.528   3.515   1.144 -0.3589  0.0076 -0.0118
   95ASN      C 1600  -0.220   3.853   1.491  0.2634  0.3004  0.2649
   95ASN      O 1601  -0.233   3.835   1.607 -0.3259  0.4533 -0.0451
   96GL4      N 1602  -0.102   3.893   1.436  0.8568 -0.2441 -0.3315
   96GL4      H 1603  -0.100   3.900   1.335 -1.5947 -2.7260 -0.6878
   96GL4     CA 1604   0.008   3.941   1.518 -0.1971  0.5775  0.6203
   96GL4     HA 1605   0.040   3.864   1.587 -0.3313  1.3326  1.5391
   96GL4     CB 1606   0.115   3.982   1.418 -0.1295  0.0073  0.2626
   96GL4    HB1 1607   0.078   4.070   1.365  2.1227  2.0997  1.9110
   96GL4    HB2 1608   0.145   3.902   1.350 -0.6294  0.6365 -0.7356
   96GL4     CG 1609   0.230   4.039   1.502 -0.1445 -0.3382  0.3478
   96GL4    HG1 1610   0.260   3.966   1.578  0.7575  0.7051  1.0203
   96GL4    HG2 1611   0.200   4.126   1.560 -1.1924  1.2204 -2.3691
   96GL4     CD 1612   0.350   4.077   1.424 -0.5620  0.4169 -0.3707
   96GL4    OE1 1613   0.337   4.104   1.302  0.4413 -0.5381  0.1261
   96GL4   HE11 1614   0.271   4.053   1.255 -2.3616  0.7301  2.3526
   96GL4   HE12 1615   0.386   4.185   1.282 -0.2368  0.1850  1.2850
   96GL4    OE2 1616   0.463   4.065   1.475 -0.3865  0.6804 -0.0728
   96GL4   HE21 1617   0.462   4.066   1.571 -4.4176  2.4368  0.0524
   96GL4   HE22 1618   0.534   4.062   1.410 -0.4752  0.3966 -0.1589
   96GL4      C 1619  -0.027   4.060   1.607  0.2213 -0.7235 -0.2907
   96GL4      O 1620   0.010   4.067   1.726 -0.6704 -0.1304 -0.0918
   97ALA      N 1621  -0.093   4.166   1.545  0.2842  0.5630  0.4098
   97ALA      H 1622  -0.123   4.145   1.451  2.0607 -2.5471  0.3717
   97ALA     CA 1623  -0.107   4.299   1.607 -0.3565  0.8133  0.4309
   97ALA     HA 1624  -0.006   4.334   1.626  0.5230 -1.4725  0.1994
   97ALA     CB 1625  -0.165   4.396   1.497 -0.0102 -0.3402 -0.9578
   97ALA    HB1 1626  -0.228   4.340   1.428 -0.2711  0.0104 -1.0046
   97ALA    HB2 1627  -0.227   4.470   1.548  1.4165 -1.1239  2.1949
   97ALA    HB3 1628  -0.090   4.456   1.446 -0.7738  0.8395 -0.7355
   97ALA      C 1629  -0.189   4.290   1.730  0.1592 -0.5898 -0.3171
   97ALA      O 1630  -0.156   4.355   1.833 -0.0429 -0.2581  1.0101
   98LEU      N 1631  -0.297   4.207   1.726  0.1294 -0.1973  0.7297
   98LEU      H 1632  -0.330   4.163   1.641  0.4176 -0.3457  0.6935
   98LEU     CA 1633  -0.378   4.188   1.849 -0.0452  0.0269 -0.1764
   98LEU     HA 1634  -0.408   4.286   1.886 -1.2391 -0.6614  0.7312
   98LEU     CB 1635  -0.508   4.108   1.822  0.0471 -0.2254 -0.1768
   98LEU    HB1 1636  -0.553   4.077   1.916 -0.4714 -3.1470 -1.2980
   98LEU    HB2 1637  -0.489   4.019   1.762 -1.8183  0.0956 -1.2998
   98LEU     CG 1638  -0.612   4.179   1.737  0.8516 -0.4425  0.2570
   98LEU     HG 1639  -0.558   4.240   1.664  3.9875 -1.8138  1.2438
   98LEU    CD1 1640  -0.694   4.087   1.655 -0.7285  0.2857 -0.0230
   98LEU   HD11 1641  -0.771   4.045   1.719  0.7613 -0.3297  1.4586
   98LEU   HD12 1642  -0.736   4.150   1.577  0.5148  1.1834 -0.0003
   98LEU   HD13 1643  -0.636   4.007   1.609 -1.0371 -0.2630  0.5242
   98LEU    CD2 1644  -0.700   4.272   1.822 -0.6257  0.0620 -0.1950
   98LEU   HD21 1645  -0.639   4.337   1.885  0.2747 -1.0506  0.1095
   98LEU   HD22 1646  -0.767   4.338   1.766  0.5215  1.6832  0.2578
   98LEU   HD23 1647  -0.772   4.220   1.886 -1.1511  0.6126 -0.3351
   98LEU      C 1648  -0.288   4.119   1.954  0.0221  0.1807  0.1808
   98LEU      O 1649  -0.289   4.154   2.067  0.0525  0.0734 -0.0479
   99VAL      N 1650  -0.214   4.013   1.923  0.4383  0.4643  0.1711
   99VAL      H 1651  -0.225   3.973   1.831 -1.8322  1.8485 -0.2598
   99VAL     CA 1652  -0.135   3.940   2.017 -0.2714  0.5839 -0.3013
   99VAL     HA 1653  -0.197   3.902   2.098  2.3929 -4.9201 -0.3162
   99VAL     CB 1654  -0.071   3.816   1.949  0.1807 -0.0106 -0.2614
   99VAL     HB 1655  -0.029   3.852   1.855 -0.4332  1.3454 -0.0379
   99VAL    CG1 1656   0.042   3.761   2.037  0.9134 -0.0109  0.7463
   99VAL   HG11 1657   0.125   3.831   2.036  1.4391 -0.6137  1.3808
   99VAL   HG12 1658   0.004   3.747   2.138 -1.9542 -0.6611 -0.3233
   99VAL   HG13 1659   0.077   3.668   1.992 -0.4185 -0.2254  0.1202
   99VAL    CG2 1660  -0.184   3.718   1.922  0.0931 -0.3435  0.3520
   99VAL   HG21 1661  -0.144   3.642   1.855 -1.5139 -1.7653  0.9317
   99VAL   HG22 1662  -0.212   3.672   2.017 -0.2674 -3.8952 -1.3138
   99VAL   HG23 1663  -0.264   3.768   1.868  2.5301  1.8715 -1.4607
   99VAL      C 1664  -0.029   4.029   2.080  0.2777 -0.2057 -0.5249
   99VAL      O 1665   0.001   4.021   2.194  0.4019  0.1752 -0.5320
  100ARG      N 1666   0.024   4.126   2.007 -0.5487 -0.0127  0.5490
  100ARG      H 1667   0.006   4.130   1.907  0.5067  1.1376  0.3812
  100ARG     CA 1668   0.141   4.210   2.051  0.2627  0.6467  0.1104
  100ARG     HA 1669   0.213   4.143   2.097  0.2513 -0.0315 -0.8241
  100ARG     CB 1670   0.214   4.267   1.931  0.6023 -0.3132  0.6129
  100ARG    HB1 1671   0.156   4.351   1.893  3.0323  1.2321  0.0933
  100ARG    HB2 1672   0.228   4.200   1.846  3.0462  0.2268  0.5075
  100ARG     CG 1673   0.358   4.324   1.959 -0.0857  0.2093 -0.3350
  100ARG    HG1 1674   0.347   4.412   2.021  2.5667  0.5836 -0.2949
  100ARG    HG2 1675   0.405   4.347   1.864  2.5362  0.0275  0.8293
  100ARG     CD 1676   0.452   4.226   2.022  0.2021  0.1621 -0.3377
  100ARG    HD1 1677   0.428   4.124   1.993 -1.5841  0.0972  1.2057
  100ARG    HD2 1678   0.440   4.237   2.130  2.4375 -2.7138  0.3250
  100ARG     NE 1679   0.594   4.250   1.985  0.0090  0.4040 -0.0743
  100ARG     HE 1680   0.629   4.219   1.896 -2.2837 -2.8230 -0.0202
  100ARG     CZ 1681   0.688   4.317   2.052  0.2381  0.3867 -0.2510
  100ARG    NH1 1682   0.661   4.373   2.168  0.3600 -0.1339  0.0425
  100ARG   HH11 1683   0.566   4.376   2.201  0.3898  2.7723  0.1138
  100ARG   HH12 1684   0.726   4.433   2.217  0.0166 -0.0009  0.3462
  100ARG    NH2 1685   0.811   4.325   2.008  0.3896 -0.5480  0.0325
  100ARG   HH21 1686   0.838   4.269   1.928 -0.0512 -2.0294  0.8750
  100ARG   HH22 1687   0.883   4.365   2.067 -0.0926  2.1397 -1.0644
  100ARG      C 1688   0.103   4.316   2.150 -0.9044  0.1454  0.3904
  100ARG      O 1689   0.164   4.326   2.250 -0.3575 -0.6396  0.1527
  101GLN      N 1690  -0.004   4.392   2.118  0.0282 -0.3248 -0.3412
  101GLN      H 1691  -0.050   4.374   2.029  0.4818 -2.7686 -0.1641
  101GLN     CA 1692  -0.073   4.478   2.211  0.1150  0.0741 -0.2460
  101GLN     HA 1693  -0.005   4.556   2.245  1.9392 -1.8154  0.6430
  101GLN     CB 1694  -0.190   4.539   2.122 -0.6664  0.2509 -0.0870
  101GLN    HB1 1695  -0.262   4.586   2.189 -0.6899  0.2250 -0.0931
  101GLN    HB2 1696  -0.250   4.463   2.071 -0.7848  1.4555 -1.8252
  101GLN     CG 1697  -0.140   4.644   2.014 -0.3672  0.0474 -0.6543
  101GLN    HG1 1698  -0.237   4.686   1.987  0.4197  1.8526 -0.8701
  101GLN    HG2 1699  -0.076   4.599   1.938  1.0402  0.7607  0.0545
  101GLN     CD 1700  -0.051   4.753   2.074  0.2531 -0.3113  0.7246
  101GLN    OE1 1701   0.066   4.762   2.055  0.0386 -0.5138 -0.1329
  101GLN    NE2 1702  -0.110   4.837   2.158  0.5117 -0.3468 -0.2595
  101GLN   HE21 1703  -0.209   4.821   2.170  0.2587  0.7905 -0.7123
  101GLN   HE22 1704  -0.066   4.923   2.188 -0.0156  0.1394 -0.8497
  101GLN      C 1705  -0.132   4.421   2.342  0.4991 -0.4605  0.0214
  101GLN      O 1706  -0.194   4.495   2.425 -0.2072 -0.1574  0.0308
  102GLY      N 1707  -0.113   4.293   2.368  0.7063 -0.0415 -0.0101
  102GLY      H 1708  -0.069   4.234   2.299 -2.7184 -0.8903 -1.6898
  102GLY     CA 1709  -0.161   4.223   2.481  0.3924 -0.9032 -0.1374
  102GLY    HA1 1710  -0.132   4.265   2.578 -0.3934  0.4067 -0.4507
  102GLY    HA2 1711  -0.129   4.119   2.471 -1.0124 -1.3468 -0.1677
  102GLY      C 1712  -0.316   4.208   2.470  0.0765 -0.5518 -0.0778
  102GLY      O 1713  -0.385   4.221   2.571 -0.5433 -0.2266  0.2817
  103LEU      N 1714  -0.377   4.206   2.350  0.4415 -0.7443  0.4261
  103LEU      H 1715  -0.319   4.223   2.270  1.2849 -0.7887  1.0151
  103LEU     CA 1716  -0.524   4.197   2.328 -0.2508 -0.3995 -0.2125
  103LEU     HA 1717  -0.580   4.212   2.421 -0.7296 -0.0852 -0.5494
  103LEU     CB 1718  -0.570   4.304   2.226 -0.3799 -0.2795 -0.2243
  103LEU    HB1 1719  -0.673   4.294   2.194 -1.3539  0.4759  2.3637
  103LEU    HB2 1720  -0.509   4.288   2.138  1.2749 -1.4122  1.0471
  103LEU     CG 1721  -0.568   4.443   2.287 -0.3256  0.4493  0.2887
  103LEU     HG 1722  -0.469   4.464   2.328 -0.0748 -0.5331  0.1986
  103LEU    CD1 1723  -0.590   4.545   2.184  0.5076 -0.4300 -0.1752
  103LEU   HD11 1724  -0.511   4.535   2.109  0.2323 -1.9206 -0.2957
  103LEU   HD12 1725  -0.691   4.533   2.142 -0.4455  0.2318  1.8270
  103LEU   HD13 1726  -0.592   4.642   2.232  4.9951 -2.0226  4.0227
  103LEU    CD2 1727  -0.675   4.459   2.385  0.3181 -0.5477 -0.4734
  103LEU   HD21 1728  -0.657   4.389   2.467 -0.3257  1.0498  1.0829
  103LEU   HD22 1729  -0.667   4.562   2.420 -1.8073 -0.5417  0.1038
  103LEU   HD23 1730  -0.774   4.447   2.341 -0.3667  1.2684  0.4508
  103LEU      C 1731  -0.574   4.056   2.285 -0.8264 -0.6503 -0.0461
  103LEU      O 1732  -0.692   4.035   2.282 -0.6182  0.8598  0.2105
  104ALA      N 1733  -0.477   3.963   2.268  0.5034  0.4891 -0.1794
  104ALA      H 1734  -0.380   3.982   2.288  1.1418 -1.3603 -1.3324
  104ALA     CA 1735  -0.508   3.823   2.233  1.4252 -0.8076  0.5864
  104ALA     HA 1736  -0.597   3.801   2.293  1.8673 -0.9583  1.1960
  104ALA     CB 1737  -0.535   3.814   2.082 -0.1886  0.0757  1.1686
  104ALA    HB1 1738  -0.619   3.882   2.067  0.1733  0.2781 -0.0633
  104ALA    HB2 1739  -0.447   3.838   2.024  0.7860 -1.5370  1.9047
  104ALA    HB3 1740  -0.562   3.710   2.064 -0.1986  0.2475  0.1502
  104ALA      C 1741  -0.406   3.719   2.278 -0.5323 -0.6949  0.0378
  104ALA      O 1742  -0.284   3.755   2.294  1.0044  0.0794 -0.3334
  105LY3      N 1743  -0.451   3.596   2.291  0.2177 -0.3607  0.0243
  105LY3      H 1744  -0.544   3.577   2.257  1.3391 -4.5168 -1.2673
  105LY3     CA 1745  -0.371   3.483   2.335 -0.1116  0.2196 -0.0761
  105LY3     HA 1746  -0.266   3.511   2.350  0.2043  0.1303 -1.8950
  105LY3     CB 1747  -0.440   3.408   2.459  0.2109 -0.4325 -0.0393
  105LY3    HB1 1748  -0.393   3.313   2.482  0.0518 -0.2381  1.1269
  105LY3    HB2 1749  -0.545   3.391   2.435  0.2092  0.8104 -1.0690
  105LY3     CG 1750  -0.434   3.493   2.585 -0.1132 -0.6113  0.1808
  105LY3    HG1 1751  -0.502   3.578   2.576  0.7345 -0.0404 -1.0486
  105LY3    HG2 1752  -0.333   3.530   2.601  0.3531 -2.3668  1.5504
  105LY3     CD 1753  -0.480   3.408   2.706 -0.1765  0.0840 -0.6115
  105LY3    HD1 1754  -0.575   3.360   2.683 -1.1637  0.2053  2.7592
  105LY3    HD2 1755  -0.494   3.473   2.792 -0.2327 -0.9642  0.1806
  105LY3     CE 1756  -0.380   3.303   2.758  0.2885 -0.5103 -0.5218
  105LY3    HE1 1757  -0.282   3.349   2.756  0.6396 -1.2131  0.0561
  105LY3    HE2 1758  -0.386   3.215   2.693 -2.0196 -1.5319  0.9423
  105LY3     NZ 1759  -0.408   3.272   2.900  0.5241 -0.1009 -1.1867
  105LY3    HZ1 1760  -0.400   3.355   2.958 -0.3732 -0.4332 -0.5684
  105LY3    HZ2 1761  -0.498   3.228   2.914 -0.2422  1.0910 -2.1103
  105LY3    HZ3 1762  -0.340   3.204   2.929  0.1080 -0.0386  0.0088
  105LY3      C 1763  -0.370   3.379   2.229  0.6012  0.0567 -0.3671
  105LY3      O 1764  -0.473   3.359   2.157 -0.7623  0.3949 -0.4724
  106VAL      N 1765  -0.262   3.303   2.209 -0.6210 -0.5104 -0.5481
  106VAL      H 1766  -0.188   3.314   2.276 -1.8636  2.1335  0.5394
  106VAL     CA 1767  -0.241   3.208   2.103 -0.7806 -0.2809  0.6091
  106VAL     HA 1768  -0.298   3.251   2.020 -0.2600  1.1508  0.9550
  106VAL     CB 1769  -0.093   3.200   2.049  0.0389 -0.0368 -0.1798
  106VAL     HB 1770  -0.032   3.137   2.113 -0.2522  1.2941  1.4850
  106VAL    CG1 1771  -0.094   3.135   1.912 -1.2754 -0.1074 -0.2857
  106VAL   HG11 1772  -0.143   3.201   1.841  0.7373 -0.7919 -2.4222
  106VAL   HG12 1773   0.009   3.126   1.880 -1.1488  0.1881  0.0294
  106VAL   HG13 1774  -0.142   3.037   1.918  0.8022 -1.2550 -1.3946
  106VAL    CG2 1775  -0.029   3.342   2.042  0.2262  0.3473 -0.9042
  106VAL   HG21 1776  -0.092   3.420   2.001 -2.0069 -1.1321 -0.4294
  106VAL   HG22 1777  -0.009   3.371   2.145 -1.1542  2.7018 -1.2382
  106VAL   HG23 1778   0.060   3.338   1.979 -1.5593 -0.8392 -3.5259
  106VAL      C 1779  -0.295   3.072   2.135  0.5338 -0.7282 -0.2943
  106VAL      O 1780  -0.275   3.027   2.252  0.3382 -0.8560 -0.3426
  107ALA      N 1781  -0.368   3.011   2.040  0.0828  0.4959 -0.4353
  107ALA      H 1782  -0.373   3.050   1.947  0.2162 -0.7203 -0.9795
  107ALA     CA 1783  -0.461   2.896   2.071 -0.4197 -0.3789 -0.2004
  107ALA     HA 1784  -0.481   2.888   2.178  1.4770 -1.1034  0.1294
  107ALA     CB 1785  -0.603   2.921   2.010  0.7076 -0.2630 -0.5928
  107ALA    HB1 1786  -0.597   2.933   1.901 -1.2105 -1.5611 -0.8847
  107ALA    HB2 1787  -0.666   2.837   2.038 -0.0768  0.1559 -1.0535
  107ALA    HB3 1788  -0.653   3.010   2.046 -1.2095 -0.7485 -1.9273
  107ALA      C 1789  -0.400   2.758   2.027  0.7833 -0.3402  0.0738
  107ALA      O 1790  -0.386   2.739   1.905 -0.3777  0.5041  0.0305
  108TY2      N 1791  -0.366   2.671   2.118 -0.2473  0.1003  0.4139
  108TY2      H 1792  -0.379   2.702   2.213 -1.7725  1.1631 -0.1059
  108TY2     CA 1793  -0.321   2.537   2.089  0.2128 -0.1772  1.2120
  108TY2     HA 1794  -0.227   2.554   2.037 -0.0392  1.7568  1.3179
  108TY2     CB 1795  -0.279   2.466   2.222  0.0956  0.4269 -0.2121
  108TY2    HB1 1796  -0.292   2.359   2.207  2.9116  0.2232 -2.0150
  108TY2    HB2 1797  -0.348   2.501   2.299 -1.2926 -1.5480 -0.4774
  108TY2     CG 1798  -0.140   2.487   2.283  0.1271  0.1018 -0.1590
  108TY2    CD1 1799  -0.119   2.556   2.406 -0.0597 -0.0125 -0.0485
  108TY2    HD1 1800  -0.199   2.608   2.456 -0.2391  0.6591 -1.0149
  108TY2    CE1 1801   0.011   2.569   2.469 -0.3408 -0.1853  0.5466
  108TY2    HE1 1802   0.017   2.629   2.558 -1.9382  0.8448  0.0036
  108TY2     CZ 1803   0.118   2.500   2.411 -0.4705  0.0887  0.3173
  108TY2     OH 1804   0.227   2.505   2.464 -0.4254  0.5079 -0.0990
  108TY2    HH1 1805   0.221   2.551   2.548  0.1014  1.9582 -0.8134
  108TY2    HH2 1806   0.301   2.471   2.413  0.2321  2.1112 -0.2961
  108TY2    CE2 1807   0.099   2.438   2.282 -0.2992  0.3723 -0.4093
  108TY2    HE2 1808   0.184   2.390   2.235 -1.2561 -1.7721 -0.0918
  108TY2    CD2 1809  -0.028   2.437   2.219  0.5184  0.1204 -0.1850
  108TY2    HD2 1810  -0.050   2.381   2.129 -1.7298 -3.5473  2.3686
  108TY2      C 1811  -0.413   2.447   1.998 -0.2361 -0.9489 -0.5488
  108TY2      O 1812  -0.358   2.355   1.937 -0.2153  0.5557  0.3282
  109VAL      N 1813  -0.543   2.470   1.999  0.0601  0.3577  0.0619
  109VAL      H 1814  -0.569   2.551   2.053  0.8884  0.5369  0.1926
  109VAL     CA 1815  -0.648   2.393   1.927  0.3359 -0.1222 -0.1768
  109VAL     HA 1816  -0.638   2.291   1.962  0.7033 -0.4894 -1.3056
  109VAL     CB 1817  -0.794   2.443   1.964 -0.2799  0.8768 -0.2965
  109VAL     HB 1818  -0.813   2.439   2.072 -2.3199  0.8209 -0.6093
  109VAL    CG1 1819  -0.831   2.585   1.920 -0.0532 -0.6902 -0.1701
  109VAL   HG11 1820  -0.924   2.616   1.968  0.0176  3.0081 -2.0839
  109VAL   HG12 1821  -0.756   2.658   1.950  0.1164 -0.9408  0.0215
  109VAL   HG13 1822  -0.830   2.600   1.812  0.0401 -1.5777 -0.2989
  109VAL    CG2 1823  -0.910   2.351   1.904 -0.4200 -0.5466 -0.4547
  109VAL   HG21 1824  -0.922   2.356   1.796 -1.8627  0.4848 -0.2808
  109VAL   HG22 1825  -0.888   2.248   1.929 -1.6573 -0.6963  0.0990
  109VAL   HG23 1826  -1.007   2.369   1.949 -0.3977 -0.9210 -0.2574
  109VAL      C 1827  -0.631   2.390   1.778  0.1581  0.0149  0.3024
  109VAL      O 1828  -0.672   2.288   1.717 -0.4196 -0.2721 -0.8576
  110TY1      N 1829  -0.579   2.497   1.718  0.1042  0.1577  0.1189
  110TY1      H 1830  -0.536   2.570   1.773 -0.7123 -0.0348  1.0203
  110TY1     CA 1831  -0.563   2.496   1.574  0.1540  0.4065  0.2380
  110TY1     HA 1832  -0.646   2.440   1.530  1.2863 -1.8998  0.9206
  110TY1     CB 1833  -0.559   2.641   1.514 -0.5454 -0.0976  0.1943
  110TY1    HB1 1834  -0.548   2.649   1.406 -1.5316  3.0096  0.2160
  110TY1    HB2 1835  -0.467   2.685   1.553 -0.6677  0.1655  0.1884
  110TY1     CG 1836  -0.683   2.715   1.545  0.1637 -0.2374  0.2605
  110TY1    CD1 1837  -0.676   2.819   1.638 -0.1337 -0.6493 -1.0946
  110TY1    HD1 1838  -0.589   2.832   1.699  0.7435  0.3134 -2.4924
  110TY1    CE1 1839  -0.790   2.894   1.661  0.1669 -0.0416  0.4847
  110TY1    HE1 1840  -0.788   2.974   1.734 -1.1088  0.7492 -0.3038
  110TY1     CZ 1841  -0.910   2.881   1.585 -0.1535  0.2031  0.2862
  110TY1     OH 1842  -1.021   2.949   1.621 -0.0444  0.2313 -0.1391
  110TY1    HH1 1843  -1.036   2.931   1.714 -1.0176  3.9544  0.5633
  110TY1    HH2 1844  -1.033   3.030   1.572 -0.2852  1.7842  2.3338
  110TY1    CE2 1845  -0.913   2.773   1.495  0.7233  0.3243  0.1107
  110TY1    HE2 1846  -1.000   2.750   1.436 -0.1941 -2.4851  2.3732
  110TY1    CD2 1847  -0.807   2.688   1.476  0.2394 -0.8755 -0.1896
  110TY1    HD2 1848  -0.816   2.614   1.398  0.6652  0.7194 -1.8262
  110TY1      C 1849  -0.446   2.405   1.534 -0.3978 -0.2342  0.2782
  110TY1      O 1850  -0.332   2.443   1.520 -0.3538  0.2703 -0.5242
  111LY1      N 1851  -0.468   2.273   1.512 -0.4634 -0.3916 -1.1192
  111LY1      H 1852  -0.562   2.238   1.522 -0.7224  0.6221  0.4712
  111LY1     CA 1853  -0.364   2.187   1.448 -0.0279 -0.3572 -0.7090
  111LY1     HA 1854  -0.280   2.247   1.414  1.8436 -2.5477 -0.1753
  111LY1     CB 1855  -0.301   2.089   1.549 -0.1934  0.1422 -0.5821
  111LY1    HB1 1856  -0.232   2.139   1.617  1.8556 -2.4000 -0.6600
  111LY1    HB2 1857  -0.235   2.021   1.494  2.9830  1.5967  1.1609
  111LY1     CG 1858  -0.402   1.994   1.624 -0.5318 -0.3146  0.0847
  111LY1    HG1 1859  -0.471   1.950   1.552 -0.5026  1.6127 -1.1829
  111LY1    HG2 1860  -0.476   2.053   1.677  0.3630  2.0513 -1.1212
  111LY1     CD 1861  -0.345   1.892   1.729 -0.2544 -0.1779  0.0749
  111LY1    HD1 1862  -0.285   1.939   1.808  0.1173 -1.7583  0.7766
  111LY1    HD2 1863  -0.283   1.836   1.659 -1.4285  2.5951 -3.5032
  111LY1     CE 1864  -0.447   1.797   1.780 -0.6393  0.0142  0.5361
  111LY1    HE1 1865  -0.487   1.749   1.690 -0.2770  2.3092 -0.9226
  111LY1    HE2 1866  -0.521   1.861   1.827  0.1031  1.8087 -0.6116
  111LY1     NZ 1867  -0.387   1.696   1.871 -0.2197  0.1663  0.0137
  111LY1    HZ1 1868  -0.378   1.739   1.962 -0.3004  2.0229 -0.8016
  111LY1    HZ2 1869  -0.449   1.618   1.883  0.3619 -0.0888  1.5283
  111LY1    HZ3 1870  -0.296   1.666   1.840  0.1852  1.0312  0.3319
  111LY1      C 1871  -0.417   2.118   1.320  0.3481 -0.0420 -0.4837
  111LY1      O 1872  -0.537   2.083   1.311 -0.0139  0.4632 -0.2087
  112PRO      N 1873  -0.324   2.085   1.226  0.5405 -0.1083  0.1408
  112PRO     CD 1874  -0.358   1.989   1.117 -0.5517  0.2154 -0.0729
  112PRO    HD1 1875  -0.445   2.029   1.063 -1.2900 -0.9049  0.2438
  112PRO    HD2 1876  -0.385   1.891   1.155  0.2835  0.2301  0.5829
  112PRO     CG 1877  -0.225   1.958   1.037  0.2653 -0.1259  0.2444
  112PRO    HG1 1878  -0.218   2.009   0.941  2.1049 -2.8556 -1.1975
  112PRO    HG2 1879  -0.216   1.850   1.023 -0.9418 -0.4330  1.5163
  112PRO     CB 1880  -0.118   2.009   1.128  0.3553  0.0309  0.1791
  112PRO    HB1 1881  -0.023   2.038   1.083 -0.1679  2.0751  0.3126
  112PRO    HB2 1882  -0.097   1.924   1.193  2.5736  2.5875  3.0614
  112PRO     CA 1883  -0.173   2.112   1.229  1.0067  0.5331  0.2264
  112PRO     HA 1884  -0.127   2.099   1.327  1.4607  1.4103  0.1440
  112PRO      C 1885  -0.130   2.251   1.191  0.2227 -0.1530  0.3405
  112PRO      O 1886  -0.018   2.267   1.151 -0.1465 -0.0550 -0.1856
  113ASN      N 1887  -0.217   2.349   1.183  0.2362 -0.2097  0.1493
  113ASN      H 1888  -0.307   2.327   1.225  0.8529  1.0056  2.2436
  113ASN     CA 1889  -0.194   2.484   1.142  0.1396 -0.0763  0.5726
  113ASN     HA 1890  -0.187   2.496   1.034 -1.4504  2.2284  0.6465
  113ASN     CB 1891  -0.314   2.575   1.184  0.6909  0.0837 -0.0839
  113ASN    HB1 1892  -0.314   2.670   1.130 -0.9571 -0.2087 -0.6599
  113ASN    HB2 1893  -0.314   2.589   1.292  0.2301 -1.1364  0.0867
  113ASN     CG 1894  -0.454   2.516   1.156 -0.2245 -0.8101  0.0140
  113ASN    OD1 1895  -0.503   2.422   1.215  0.0985  0.0097  0.6447
  113ASN    ND2 1896  -0.524   2.570   1.054  0.3470 -0.2994  0.2393
  113ASN   HD21 1897  -0.506   2.665   1.027  1.8927 -0.0223  2.0475
  113ASN   HD22 1898  -0.617   2.533   1.037  0.1142  0.3250  0.1285
  113ASN      C 1899  -0.069   2.542   1.204 -0.3454 -0.3647  0.2308
  113ASN      O 1900  -0.050   2.535   1.325  0.4871  0.1822 -0.1242
  114ASN      N 1901   0.024   2.600   1.125 -0.2814  0.5174 -0.3274
  114ASN      H 1902   0.001   2.613   1.028 -1.2208  0.9443 -0.0571
  114ASN     CA 1903   0.149   2.631   1.180  0.2126 -0.1930  0.0596
  114ASN     HA 1904   0.133   2.659   1.284  0.1840 -0.4965  0.1395
  114ASN     CB 1905   0.232   2.494   1.179  0.8208  0.3365  0.4988
  114ASN    HB1 1906   0.180   2.416   1.234 -1.6318  3.0102  2.2560
  114ASN    HB2 1907   0.332   2.495   1.222  1.2287  1.4240 -0.4011
  114ASN     CG 1908   0.272   2.450   1.038 -0.3335  0.5664 -0.0715
  114ASN    OD1 1909   0.370   2.500   0.974  0.0580 -0.1281 -0.0917
  114ASN    ND2 1910   0.189   2.369   0.975 -0.4271 -0.4512  0.0203
  114ASN   HD21 1911   0.108   2.328   1.018  0.0039  0.6097  1.9542
  114ASN   HD22 1912   0.234   2.322   0.897  0.0147 -0.2369  0.1391
  114ASN      C 1913   0.223   2.746   1.099 -0.4717  0.1519  0.1051
  114ASN      O 1914   0.329   2.790   1.147  0.5551  0.2316 -0.3794
  115THR      N 1915   0.175   2.786   0.982  0.0712 -0.1559 -0.4941
  115THR      H 1916   0.079   2.759   0.962 -0.2814  1.1883 -0.7050
  115THR     CA 1917   0.251   2.875   0.894 -0.1394 -0.3271  0.8802
  115THR     HA 1918   0.344   2.825   0.868  0.4643  1.2109 -0.0759
  115THR     CB 1919   0.172   2.897   0.764 -0.0518  0.3132 -0.0004
  115THR     HB 1920   0.071   2.924   0.796  0.1361  1.0336 -0.0024
  115THR    CG2 1921   0.231   3.001   0.662  0.1828  0.4666 -0.2558
  115THR   HG21 1922   0.247   3.098   0.710 -1.0751  1.4401 -1.7274
  115THR   HG22 1923   0.325   2.961   0.623  0.3505  0.3855  0.2241
  115THR   HG23 1924   0.162   3.020   0.580 -0.8445  2.7639  1.0318
  115THR    OG1 1925   0.160   2.770   0.700 -0.1278 -0.5429 -0.0858
  115THR    HG1 1926   0.083   2.727   0.739 -0.8990  1.7076  1.0239
  115THR      C 1927   0.307   3.005   0.948 -0.0495  0.1219 -0.3642
  115THR      O 1928   0.416   3.032   0.911 -0.2160  0.0966  0.3137
  116HI1      N 1929   0.252   3.071   1.056 -0.5972  0.3192  0.2371
  116HI1      H 1930   0.161   3.041   1.087  0.3179  0.8757  4.0430
  116HI1     CA 1931   0.301   3.200   1.114  0.2071  0.2541 -0.6374
  116HI1     HA 1932   0.409   3.216   1.105  0.3066  0.3230  0.5147
  116HI1     CB 1933   0.235   3.328   1.066  0.4134 -0.2320 -0.3122
  116HI1    HB1 1934   0.285   3.411   1.115 -0.0767  0.6242 -1.2368
  116HI1    HB2 1935   0.131   3.324   1.097  0.3805 -4.2294 -0.3547
  116HI1     CG 1936   0.237   3.332   0.917 -0.1564  0.8007  0.0065
  116HI1    ND1 1937   0.355   3.339   0.843 -0.6814 -0.7130 -0.2695
  116HI1    HD1 1938   0.451   3.337   0.875  0.5670  0.4315 -3.5005
  116HI1    CE1 1939   0.325   3.369   0.716 -0.0044  1.4607 -0.7797
  116HI1    HE1 1940   0.395   3.383   0.636 -0.2220 -0.0203 -1.2605
  116HI1    NE2 1941   0.190   3.368   0.706 -0.2661  0.4575  0.5107
  116HI1    HE2 1942   0.137   3.396   0.625 -0.3941 -0.7950  0.1510
  116HI1    CD2 1943   0.134   3.352   0.832  0.1381  0.0599 -0.0122
  116HI1    HD2 1944   0.031   3.362   0.865  0.2516  0.1968  0.3035
  116HI1      C 1945   0.290   3.185   1.268 -0.1458 -0.4712 -0.0180
  116HI1      O 1946   0.298   3.284   1.343 -0.2401  0.3897 -0.4761
  117GL4      N 1947   0.291   3.067   1.319 -0.3782  0.7164 -0.7221
  117GL4      H 1948   0.290   2.991   1.253 -1.8332  1.7593 -1.9708
  117GL4     CA 1949   0.281   3.031   1.463  0.5463 -0.1728 -0.7737
  117GL4     HA 1950   0.195   3.081   1.509  1.1810  0.5190 -0.3169
  117GL4     CB 1951   0.236   2.884   1.475 -0.3904 -0.4800  0.2893
  117GL4    HB1 1952   0.312   2.814   1.442 -0.2109  0.3826 -1.2131
  117GL4    HB2 1953   0.153   2.885   1.404  0.6593  0.2379 -0.9633
  117GL4     CG 1954   0.198   2.846   1.614  0.3249 -0.0915  0.0797
  117GL4    HG1 1955   0.107   2.789   1.597  0.0804  0.5540 -0.9195
  117GL4    HG2 1956   0.164   2.934   1.669 -0.9795  0.4702 -1.5254
  117GL4     CD 1957   0.308   2.772   1.695  0.2521 -0.0107 -0.0797
  117GL4    OE1 1958   0.426   2.751   1.656 -0.1426  0.2149  0.7628
  117GL4   HE11 1959   0.436   2.805   1.577  0.1455  0.9087  1.2693
  117GL4   HE12 1960   0.484   2.714   1.722  0.0025  1.5395  1.4190
  117GL4    OE2 1961   0.275   2.734   1.811 -0.3141  0.3398  0.0197
  117GL4   HE21 1962   0.230   2.649   1.813 -1.7441  1.0187 -1.2489
  117GL4   HE22 1963   0.302   2.799   1.876  3.0222 -0.3712 -0.4762
  117GL4      C 1964   0.398   3.076   1.551  0.0311 -0.5864 -1.0189
  117GL4      O 1965   0.363   3.132   1.661  0.2862  0.1773  0.7639
  118GLN      N 1966   0.528   3.054   1.512  0.7096 -0.2082  0.5551
  118GLN      H 1967   0.551   3.004   1.427 -1.2522 -1.3803  0.6646
  118GLN     CA 1968   0.641   3.103   1.591  0.2969 -0.0130 -0.5109
  118GLN     HA 1969   0.617   3.068   1.692  0.0685 -2.5795 -1.3847
  118GLN     CB 1970   0.785   3.050   1.540  0.4070  0.0990  0.0386
  118GLN    HB1 1971   0.775   2.945   1.514  2.0801 -0.2282  0.5602
  118GLN    HB2 1972   0.850   3.057   1.628  0.9729 -1.0282 -0.2795
  118GLN     CG 1973   0.851   3.133   1.427  0.0384 -0.0333  0.0997
  118GLN    HG1 1974   0.865   3.233   1.467 -0.3866 -0.6883  2.0094
  118GLN    HG2 1975   0.768   3.133   1.356  0.0636  1.0772  0.0580
  118GLN     CD 1976   0.977   3.071   1.371  0.0688 -0.0779 -0.1143
  118GLN    OE1 1977   0.979   3.018   1.264 -0.9223 -0.4279 -0.2761
  118GLN    NE2 1978   1.079   3.063   1.448  0.0890 -0.2213 -0.0246
  118GLN   HE21 1979   1.095   3.124   1.527  0.5890 -1.4319  0.8369
  118GLN   HE22 1980   1.156   3.000   1.429  0.5163  0.7473 -1.6851
  118GLN      C 1981   0.631   3.256   1.602  0.0586 -0.2543  0.2590
  118GLN      O 1982   0.643   3.305   1.715  0.0484  0.0441  0.1223
  119HI1      N 1983   0.600   3.332   1.493 -0.4147  0.4467  0.5507
  119HI1      H 1984   0.610   3.293   1.401 -0.6480  1.4506  0.0903
  119HI1     CA 1985   0.581   3.479   1.490 -0.0782 -0.6183  0.0763
  119HI1     HA 1986   0.667   3.528   1.537  1.6620 -0.5971 -2.8818
  119HI1     CB 1987   0.579   3.531   1.350  0.0792  0.3975  0.0335
  119HI1    HB1 1988   0.575   3.640   1.357 -0.6032  0.4311 -0.7172
  119HI1    HB2 1989   0.487   3.501   1.301  0.1838  0.6995 -0.3615
  119HI1     CG 1990   0.699   3.483   1.267  0.0872 -0.6931 -0.5946
  119HI1    ND1 1991   0.689   3.377   1.190  0.3124 -0.1777 -0.1272
  119HI1    HD1 1992   0.610   3.314   1.188  1.5498 -1.7913 -1.6351
  119HI1    CE1 1993   0.797   3.365   1.113  1.1136 -0.1999  1.0273
  119HI1    HE1 1994   0.811   3.289   1.038 -1.0107  1.2210 -0.9856
  119HI1    NE2 1995   0.880   3.465   1.138  0.7813 -0.5812 -0.3005
  119HI1    HE2 1996   0.961   3.476   1.079 -1.0747 -1.7766 -3.3149
  119HI1    CD2 1997   0.818   3.542   1.240 -0.2667 -0.4047 -0.3654
  119HI1    HD2 1998   0.845   3.637   1.282 -0.5802  0.2855 -1.6556
  119HI1      C 1999   0.467   3.529   1.590  0.2007  0.5112  0.4883
  119HI1      O 2000   0.486   3.629   1.661  0.3034  0.0624  0.1585
  120LEU      N 2001   0.353   3.455   1.607  0.1079  0.1995 -0.0424
  120LEU      H 2002   0.333   3.391   1.531  0.6450 -0.6113  0.4809
  120LEU     CA 2003   0.253   3.489   1.709  0.0803  0.8422  0.2305
  120LEU     HA 2004   0.234   3.596   1.707 -0.7106  0.7256 -2.4300
  120LEU     CB 2005   0.128   3.416   1.663 -0.5108 -0.5200 -0.5351
  120LEU    HB1 2006   0.062   3.415   1.750  1.5775 -0.2019  1.1332
  120LEU    HB2 2007   0.156   3.311   1.650  0.6255 -0.2070 -0.7050
  120LEU     CG 2008   0.055   3.448   1.535 -0.4477  0.0930 -0.1279
  120LEU     HG 2009   0.127   3.453   1.453  0.5781  1.2207  0.8006
  120LEU    CD1 2010  -0.052   3.347   1.503  1.0590 -0.0075 -0.3284
  120LEU   HD11 2011  -0.008   3.247   1.501 -0.3074 -0.6515  0.3453
  120LEU   HD12 2012  -0.122   3.361   1.585  2.2510 -1.9300  1.1336
  120LEU   HD13 2013  -0.112   3.373   1.416 -1.7651  0.8115  1.7132
  120LEU    CD2 2014  -0.009   3.590   1.539 -0.7367  0.1863  0.1878
  120LEU   HD21 2015   0.067   3.668   1.546 -0.3808  0.0176 -1.3301
  120LEU   HD22 2016  -0.059   3.601   1.443  0.5873 -0.1477 -0.5693
  120LEU   HD23 2017  -0.081   3.610   1.618  1.0974  0.7753  1.7831
  120LEU      C 2018   0.285   3.442   1.847  0.7200 -0.2596 -0.4740
  120LEU      O 2019   0.257   3.526   1.934 -0.4042  0.5224  0.1791
  121ARG      N 2020   0.345   3.323   1.876 -0.4105 -0.9097 -0.2610
  121ARG      H 2021   0.337   3.250   1.807 -0.0928 -1.9104  0.7361
  121ARG     CA 2022   0.386   3.293   2.015 -0.3146  0.1804  0.3866
  121ARG     HA 2023   0.302   3.302   2.085 -0.9027  1.0945 -0.4174
  121ARG     CB 2024   0.450   3.159   2.014  0.9006  0.5810  0.4365
  121ARG    HB1 2025   0.481   3.140   2.117 -2.4996 -1.1626  1.2940
  121ARG    HB2 2026   0.528   3.159   1.939  1.3158 -2.4254  0.7330
  121ARG     CG 2027   0.360   3.041   1.973 -0.0087 -0.0502 -0.4472
  121ARG    HG1 2028   0.435   2.963   1.961  1.2015  1.0014  0.0707
  121ARG    HG2 2029   0.306   3.057   1.879  0.6103  1.8395 -0.5075
  121ARG     CD 2030   0.270   2.996   2.080 -0.0423  0.3349  0.3865
  121ARG    HD1 2031   0.200   3.078   2.097 -1.2647 -0.8629  1.3151
  121ARG    HD2 2032   0.326   2.975   2.170  1.2084 -0.8173 -0.6217
  121ARG     NE 2033   0.190   2.880   2.038  0.1838  0.3765 -0.2871
  121ARG     HE 2034   0.205   2.845   1.944  2.9035 -0.4362  0.3686
  121ARG     CZ 2035   0.126   2.789   2.121  0.3591 -0.7448  0.3294
  121ARG    NH1 2036   0.109   2.809   2.250  0.1736 -0.2197 -0.0111
  121ARG   HH11 2037   0.156   2.885   2.298  0.8942 -1.4814  1.3994
  121ARG   HH12 2038   0.058   2.744   2.308 -0.2641  0.5734  0.5029
  121ARG    NH2 2039   0.080   2.682   2.069 -0.8831  0.2224  0.3789
  121ARG   HH21 2040   0.061   2.689   1.970  1.0304  1.4948  0.0504
  121ARG   HH22 2041   0.037   2.623   2.139  3.0571 -1.2171  1.8364
  121ARG      C 2042   0.497   3.390   2.071  0.2580 -0.0297  0.2328
  121ARG      O 2043   0.508   3.416   2.189  0.6163 -0.2284  0.3032
  122LY2      N 2044   0.593   3.441   1.989  0.3421  0.0927 -0.3604
  122LY2      H 2045   0.599   3.405   1.895 -0.9136  1.2339 -0.8927
  122LY2     CA 2046   0.699   3.535   2.035 -0.6588  0.2306  0.4949
  122LY2     HA 2047   0.732   3.519   2.138 -1.1361  0.4514  0.6833
  122LY2     CB 2048   0.805   3.526   1.926 -0.4570  0.6031 -0.8222
  122LY2    HB1 2049   0.882   3.599   1.952  0.2857 -1.3698  3.4772
  122LY2    HB2 2050   0.763   3.553   1.830  0.2404  2.9805 -0.5248
  122LY2     CG 2051   0.883   3.388   1.919  0.2621 -0.1991 -0.4162
  122LY2    HG1 2052   0.819   3.301   1.906  0.0279 -0.2349  0.8508
  122LY2    HG2 2053   0.935   3.381   2.014  0.6877 -1.4670 -0.7164
  122LY2     CD 2054   0.974   3.399   1.797 -0.1185  0.1816  0.7207
  122LY2    HD1 2055   1.075   3.434   1.816 -0.6954  1.3542  1.7923
  122LY2    HD2 2056   0.929   3.463   1.722  0.1403 -1.0623 -0.5443
  122LY2     CE 2057   0.991   3.268   1.730  0.3235  0.7153  0.9171
  122LY2    HE1 2058   0.905   3.263   1.664  0.0133  0.9786  1.2933
  122LY2    HE2 2059   1.004   3.183   1.797  0.0242 -0.4625 -0.4904
  122LY2     NZ 2060   1.103   3.269   1.646  0.0157 -0.4518  0.5432
  122LY2    HZ1 2061   1.114   3.348   1.584  2.1793 -0.5558  0.7276
  122LY2    HZ2 2062   1.186   3.271   1.704  0.4435  1.4319 -0.0626
  122LY2    HZ3 2063   1.111   3.192   1.581  1.8079  0.0546  0.1011
  122LY2      C 2064   0.643   3.672   2.051 -1.1747  0.7463  0.5827
  122LY2      O 2065   0.657   3.735   2.151 -0.0797 -1.2982 -0.3373
  123SER      N 2066   0.561   3.711   1.956 -0.5082 -0.4947 -0.2070
  123SER      H 2067   0.536   3.655   1.876 -0.3111 -1.4009  0.3449
  123SER     CA 2068   0.479   3.830   1.994 -0.5076  0.1613  0.1407
  123SER     HA 2069   0.549   3.913   2.005  0.9595 -0.8906 -0.9410
  123SER     CB 2070   0.379   3.864   1.880  0.3738 -0.2792  0.4004
  123SER    HB1 2071   0.327   3.950   1.923  0.2234  0.0427 -0.3963
  123SER    HB2 2072   0.304   3.787   1.865  1.5872 -1.6318  1.0641
  123SER     OG 2073   0.444   3.891   1.754  0.1847  0.4741  0.1184
  123SER     HG 2074   0.446   3.804   1.714  2.4618  0.8570 -0.7377
  123SER      C 2075   0.394   3.818   2.126  0.9716 -0.2436  0.3696
  123SER      O 2076   0.385   3.920   2.189 -0.5266  0.1171 -0.3493
  124GL4      N 2077   0.341   3.702   2.164 -0.7888 -0.1238  0.0392
  124GL4      H 2078   0.344   3.620   2.105 -3.5350  1.1308 -2.0974
  124GL4     CA 2079   0.276   3.686   2.294 -0.3339  0.2786  1.0545
  124GL4     HA 2080   0.200   3.764   2.298 -0.8239 -0.1267  0.1300
  124GL4     CB 2081   0.206   3.550   2.300 -0.2168 -0.5082  1.1355
  124GL4    HB1 2082   0.290   3.482   2.315  0.4517  0.3020  1.1312
  124GL4    HB2 2083   0.157   3.523   2.207  0.4154  0.0096  0.6359
  124GL4     CG 2084   0.106   3.520   2.414  0.3043  0.4993  0.3634
  124GL4    HG1 2085   0.016   3.582   2.405  0.4646  0.8230  0.9700
  124GL4    HG2 2086   0.156   3.547   2.507  3.1283 -2.3975 -0.1485
  124GL4     CD 2087   0.068   3.370   2.423 -0.5521  0.0512 -0.0863
  124GL4    OE1 2088  -0.051   3.332   2.397 -0.3061 -0.0221 -0.5648
  124GL4   HE11 2089  -0.075   3.266   2.462  0.4989 -0.4358 -0.6803
  124GL4   HE12 2090  -0.094   3.386   2.330 -0.2933  0.8636  0.1225
  124GL4    OE2 2091   0.156   3.284   2.450 -0.0120  0.0605  0.5096
  124GL4   HE21 2092   0.243   3.324   2.455 -1.3056  3.0034  1.6040
  124GL4   HE22 2093   0.120   3.197   2.472  1.7625 -1.4863 -2.1315
  124GL4      C 2094   0.374   3.698   2.412 -0.4862  0.2780  0.7352
  124GL4      O 2095   0.341   3.766   2.506 -0.6470  0.7867  0.1198
  125ALA      N 2096   0.487   3.626   2.408  0.5811  0.4360 -0.3021
  125ALA      H 2097   0.498   3.561   2.331 -1.1444 -1.8940  1.2595
  125ALA     CA 2098   0.586   3.631   2.515  0.0871 -0.1028  0.4538
  125ALA     HA 2099   0.547   3.593   2.609  0.6444 -1.1308  0.2845
  125ALA     CB 2100   0.706   3.539   2.472 -0.5121 -0.1289 -0.2985
  125ALA    HB1 2101   0.756   3.595   2.393  1.2648 -0.0240  0.8527
  125ALA    HB2 2102   0.770   3.524   2.559 -2.0948  0.6566  1.0536
  125ALA    HB3 2103   0.678   3.443   2.429  1.0150 -0.2469 -1.0940
  125ALA      C 2104   0.629   3.771   2.547  0.3964  0.3880  0.5506
  125ALA      O 2105   0.634   3.812   2.657 -0.2685  0.4596 -0.0230
  126GLN      N 2106   0.670   3.842   2.438  0.4704  0.1818 -0.1725
  126GLN      H 2107   0.656   3.793   2.351 -0.9721  0.7957 -0.3167
  126GLN     CA 2108   0.695   3.987   2.437 -0.2624 -0.3099 -0.1340
  126GLN     HA 2109   0.773   4.004   2.511 -1.0315  0.1149  0.5956
  126GLN     CB 2110   0.732   4.032   2.293  0.1676  0.1535 -0.1872
  126GLN    HB1 2111   0.748   4.140   2.290  0.3005  0.1158 -1.1960
  126GLN    HB2 2112   0.652   4.013   2.221 -0.8641  0.2952  0.8929
  126GLN     CG 2113   0.857   3.960   2.235  0.0545 -0.2768 -1.2723
  126GLN    HG1 2114   0.857   3.992   2.131  1.4370 -2.3839 -2.0029
  126GLN    HG2 2115   0.840   3.852   2.239 -0.5962 -0.1372  0.7942
  126GLN     CD 2116   0.985   4.001   2.314 -0.4399 -0.9350 -0.3620
  126GLN    OE1 2117   1.008   4.118   2.335  0.5321 -0.1069  0.0459
  126GLN    NE2 2118   1.073   3.917   2.358  0.1256 -0.5095 -0.6480
  126GLN   HE21 2119   1.068   3.819   2.335 -0.9293 -0.8275  0.8145
  126GLN   HE22 2120   1.143   3.959   2.417 -2.2268  0.4450  1.6321
  126GLN      C 2121   0.578   4.080   2.476 -0.1592 -0.0611  0.6748
  126GLN      O 2122   0.604   4.177   2.546  0.2310  0.1008 -0.2078
  127ALA      N 2123   0.451   4.037   2.450 -0.3790  0.3153 -0.7245
  127ALA      H 2124   0.440   3.955   2.391  0.7370 -0.7091  0.4267
  127ALA     CA 2125   0.338   4.112   2.494  0.1068  0.4359  0.1280
  127ALA     HA 2126   0.362   4.217   2.476  1.0364 -0.0644 -1.9501
  127ALA     CB 2127   0.222   4.075   2.402 -0.9473  0.2600 -0.1624
  127ALA    HB1 2128   0.238   4.096   2.296 -2.7014 -1.8448 -0.9192
  127ALA    HB2 2129   0.202   3.969   2.416  0.6152 -0.5489 -3.1429
  127ALA    HB3 2130   0.134   4.132   2.432 -0.8941  1.1069 -1.5190
  127ALA      C 2131   0.313   4.090   2.644 -0.5478 -0.1119  0.3511
  127ALA      O 2132   0.292   4.194   2.708 -0.7208 -0.0922  0.0545
  128LY3      N 2133   0.318   3.968   2.692  0.4541  0.3507 -0.8684
  128LY3      H 2134   0.342   3.896   2.627  1.1836  1.0782 -1.4256
  128LY3     CA 2135   0.317   3.933   2.840 -0.1791  0.0005 -0.0289
  128LY3     HA 2136   0.228   3.976   2.885 -0.7126 -1.9877  0.9041
  128LY3     CB 2137   0.313   3.781   2.850  0.0739 -0.5691 -0.4705
  128LY3    HB1 2138   0.404   3.747   2.801  0.1706 -1.2493  0.1658
  128LY3    HB2 2139   0.232   3.751   2.784 -0.3896  1.0003 -0.6642
  128LY3     CG 2140   0.300   3.741   2.997 -0.2911  0.4192 -0.6040
  128LY3    HG1 2141   0.220   3.795   3.048  0.6125 -0.7358  2.2943
  128LY3    HG2 2142   0.390   3.781   3.044 -1.1927  3.1547 -1.0755
  128LY3     CD 2143   0.284   3.591   3.013 -0.0500 -0.2325 -0.1410
  128LY3    HD1 2144   0.375   3.548   2.972  0.5461 -0.6802  1.5958
  128LY3    HD2 2145   0.206   3.554   2.946  0.7618  1.9430 -2.4521
  128LY3     CE 2146   0.272   3.537   3.160  0.2435  0.2714  0.0879
  128LY3    HE1 2147   0.176   3.571   3.196  0.2895  0.8711 -0.3349
  128LY3    HE2 2148   0.340   3.585   3.230  0.6153  1.4706 -1.0425
  128LY3     NZ 2149   0.271   3.388   3.166  0.0687 -0.4548 -0.1794
  128LY3    HZ1 2150   0.240   3.356   3.076  0.1597  0.4245 -0.5398
  128LY3    HZ2 2151   0.368   3.363   3.175  0.5407  1.0287 -0.7174
  128LY3    HZ3 2152   0.220   3.346   3.243 -1.0852 -1.7880 -1.6186
  128LY3      C 2153   0.432   3.990   2.916  0.4732 -0.8522 -0.1473
  128LY3      O 2154   0.399   4.050   3.018  0.1395  0.0848  0.1115
  129LY0      N 2155   0.553   3.996   2.859 -0.0614  0.1832  0.2965
  129LY0      H 2156   0.564   3.945   2.773 -0.1139  0.8864 -0.1328
  129LY0     CA 2157   0.669   4.069   2.914  0.8512  0.5239 -0.4020
  129LY0     HA 2158   0.692   4.035   3.015 -1.1053  0.3459  0.0087
  129LY0     CB 2159   0.789   4.037   2.828 -0.5900 -0.4916  1.0412
  129LY0    HB1 2160   0.782   4.092   2.734  1.1513  1.5346  2.0101
  129LY0    HB2 2161   0.803   3.930   2.813  0.9554 -0.2604  0.6335
  129LY0     CG 2162   0.914   4.082   2.894 -0.1117 -0.0084  0.1542
  129LY0    HG1 2163   0.941   4.019   2.979  1.4880 -1.0145 -1.0285
  129LY0    HG2 2164   0.907   4.186   2.925  1.6459 -0.5265  2.5380
  129LY0     CD 2165   1.038   4.070   2.797  0.2650  0.4814 -0.5368
  129LY0    HD1 2166   1.028   4.146   2.719  0.4604  4.0041  2.6212
  129LY0    HD2 2167   1.050   3.969   2.758 -0.5086  0.2944 -0.2952
  129LY0     CE 2168   1.163   4.121   2.867  0.1794 -0.7375 -0.0909
  129LY0    HE1 2169   1.194   4.052   2.946 -0.7279 -1.5581 -0.4319
  129LY0    HE2 2170   1.134   4.212   2.919 -0.7067 -1.8822  1.5290
  129LY0     NZ 2171   1.282   4.142   2.779  0.5502 -0.3947 -0.5037
  129LY0    HZ1 2172   1.349   4.201   2.825  1.4977 -1.9470  0.1763
  129LY0    HZ2 2173   1.327   4.056   2.753 -2.1041 -1.4425 -2.1108
  129LY0    HZ3 2174   1.253   4.193   2.697 -0.6944  0.3476  0.3525
  129LY0      C 2175   0.654   4.220   2.923  0.6983  0.3282  0.4029
  129LY0      O 2176   0.693   4.279   3.019 -0.0197  0.4087  0.0619
  130GL4      N 2177   0.596   4.289   2.819  0.2713 -0.4079 -0.1898
  130GL4      H 2178   0.568   4.246   2.732  1.0370 -1.4330  0.0578
  130GL4     CA 2179   0.560   4.434   2.831 -0.1702  0.0916  0.3369
  130GL4     HA 2180   0.649   4.491   2.858 -0.0767 -0.3519  0.9971
  130GL4     CB 2181   0.525   4.480   2.691  0.3303 -0.9431  0.5852
  130GL4    HB1 2182   0.437   4.421   2.664 -0.3882 -0.6394  2.1384
  130GL4    HB2 2183   0.611   4.460   2.627 -1.3090  0.1440 -2.1332
  130GL4     CG 2184   0.493   4.634   2.691  0.4026 -0.0900 -0.6021
  130GL4    HG1 2185   0.401   4.633   2.750  0.5098 -2.3818 -0.3707
  130GL4    HG2 2186   0.474   4.656   2.586  0.0702  0.2158 -0.4785
  130GL4     CD 2187   0.614   4.720   2.733  0.4168 -0.0009  0.1518
  130GL4    OE1 2188   0.603   4.802   2.826 -0.0751  0.6210  0.2077
  130GL4   HE11 2189   0.678   4.799   2.886 -1.1550  0.3630  1.6048
  130GL4   HE12 2190   0.525   4.857   2.825  0.6731  1.7782  1.3089
  130GL4    OE2 2191   0.721   4.724   2.665  0.0910 -0.8273 -0.1563
  130GL4   HE21 2192   0.745   4.636   2.636 -0.3851 -0.8863 -0.3782
  130GL4   HE22 2193   0.771   4.803   2.689  0.5446 -1.4290  0.9589
  130GL4      C 2194   0.456   4.460   2.939 -0.8079 -0.2317 -0.4846
  130GL4      O 2195   0.463   4.571   3.001  0.2935  0.2024 -0.0544
  131LY3      N 2196   0.363   4.366   2.971 -0.0677 -0.2892 -0.2820
  131LY3      H 2197   0.357   4.275   2.926 -0.8451 -1.1947  1.5400
  131LY3     CA 2198   0.253   4.389   3.066 -0.1083 -0.2553  0.2320
  131LY3     HA 2199   0.195   4.298   3.075  1.7986 -1.7450 -1.5434
  131LY3     CB 2200   0.301   4.409   3.214 -0.2204  0.7563 -0.3138
  131LY3    HB1 2201   0.210   4.399   3.273  1.4077  0.8343  2.3547
  131LY3    HB2 2202   0.333   4.513   3.225 -0.3278  0.7382  0.1927
  131LY3     CG 2203   0.397   4.294   3.261  0.4720 -0.6303 -0.0509
  131LY3    HG1 2204   0.487   4.282   3.200  1.2762  0.2762  0.9088
  131LY3    HG2 2205   0.341   4.203   3.280  2.2599 -1.3461  2.3285
  131LY3     CD 2206   0.442   4.345   3.396 -0.5151  0.4751  0.2013
  131LY3    HD1 2207   0.358   4.344   3.466  0.4892 -0.6308  1.4537
  131LY3    HD2 2208   0.480   4.447   3.388 -2.5948  1.2679 -0.1559
  131LY3     CE 2209   0.544   4.235   3.438 -1.1136  0.1248 -0.1361
  131LY3    HE1 2210   0.618   4.211   3.362 -1.4645 -1.9204  0.1112
  131LY3    HE2 2211   0.481   4.148   3.453  0.4040 -1.3202 -1.6880
  131LY3     NZ 2212   0.610   4.275   3.567  0.1335 -0.3584  0.3525
  131LY3    HZ1 2213   0.537   4.318   3.621 -0.3448 -1.2617  0.4564
  131LY3    HZ2 2214   0.639   4.187   3.609 -1.5955 -1.4941 -0.6953
  131LY3    HZ3 2215   0.685   4.340   3.550  0.7860 -1.3455 -0.7952
  131LY3      C 2216   0.142   4.480   3.018 -0.0700 -0.2870 -0.5243
  131LY3      O 2217   0.064   4.542   3.092  0.7188 -0.0653 -0.9102
  132LEU      N 2218   0.116   4.482   2.887 -0.5570 -0.6899  0.0613
  132LEU      H 2219   0.184   4.444   2.822 -0.2575  3.0168 -2.0547
  132LEU     CA 2220   0.004   4.559   2.826  0.3266 -0.6232  0.8131
  132LEU     HA 2221   0.008   4.660   2.867  1.1658 -0.1813 -0.3129
  132LEU     CB 2222   0.030   4.570   2.677  0.0772 -0.4654  0.6523
  132LEU    HB1 2223  -0.058   4.622   2.638  0.3400  0.0031  0.6773
  132LEU    HB2 2224   0.032   4.473   2.626  0.7737 -0.2001  0.1521
  132LEU     CG 2225   0.153   4.636   2.624 -0.4047  0.2501  0.0981
  132LEU     HG 2226   0.232   4.563   2.639 -0.9988 -1.0911 -2.6144
  132LEU    CD1 2227   0.146   4.667   2.470 -0.3884 -0.4265 -0.2190
  132LEU   HD11 2228   0.082   4.752   2.447  1.6858  1.6834  1.3404
  132LEU   HD12 2229   0.248   4.694   2.443 -0.3360  0.7975  1.0498
  132LEU   HD13 2230   0.113   4.584   2.407 -2.4230  0.6703 -0.6988
  132LEU    CD2 2231   0.182   4.772   2.688  0.1159  0.4058  0.1998
  132LEU   HD21 2232   0.259   4.819   2.626 -0.2840  0.9897  0.1309
  132LEU   HD22 2233   0.091   4.831   2.681 -0.3297 -0.2758  0.1535
  132LEU   HD23 2234   0.205   4.758   2.794 -0.1094 -0.5475  0.1287
  132LEU      C 2235  -0.132   4.484   2.842 -0.3888  0.7642 -0.3882
  132LEU      O 2236  -0.131   4.361   2.846  0.5324 -0.5925  0.2268
  133ASN      N 2237  -0.240   4.556   2.849  0.4161  0.4724  0.0313
  133ASN      H 2238  -0.229   4.656   2.845  1.3074  0.4004  0.4530
  133ASN     CA 2239  -0.378   4.504   2.848 -0.2371  0.3256  0.4916
  133ASN     HA 2240  -0.438   4.578   2.901 -2.5862  0.9915 -2.7720
  133ASN     CB 2241  -0.438   4.508   2.707 -0.6233  0.3301  0.3333
  133ASN    HB1 2242  -0.545   4.484   2.701 -0.4173 -0.4687 -0.4078
  133ASN    HB2 2243  -0.385   4.439   2.643  0.8889  1.2584  0.5487
  133ASN     CG 2244  -0.436   4.648   2.650 -0.3409 -0.1476  0.5339
  133ASN    OD1 2245  -0.519   4.734   2.683  0.6878 -0.2171 -0.5158
  133ASN    ND2 2246  -0.354   4.673   2.552  0.0424 -0.0697  0.2591
  133ASN   HD21 2247  -0.294   4.598   2.519  1.1568  0.9538 -0.1282
  133ASN   HD22 2248  -0.340   4.767   2.519  2.1083 -0.5002 -0.2866
  133ASN      C 2249  -0.401   4.371   2.925  0.0076 -0.3485  0.0265
  133ASN      O 2250  -0.403   4.377   3.045 -0.0257 -0.1988 -0.4043
  134ILE      N 2251  -0.419   4.260   2.858  0.1632 -0.6422  0.2780
  134ILE      H 2252  -0.389   4.258   2.762  2.0514  0.3816  0.7776
  134ILE     CA 2253  -0.444   4.134   2.935  0.9279  0.3958  0.2892
  134ILE     HA 2254  -0.528   4.152   3.001  0.2215  1.8174 -0.9428
  134ILE     CB 2255  -0.493   4.013   2.843 -0.1281 -0.1221  0.0303
  134ILE     HB 2256  -0.539   3.936   2.905  0.0479 -0.1969  0.0664
  134ILE    CG2 2257  -0.602   4.050   2.744  0.3348 -0.0314  0.3667
  134ILE   HG21 2258  -0.650   3.957   2.714 -0.9799 -0.5053  3.5617
  134ILE   HG22 2259  -0.685   4.111   2.779  1.5574  2.2441 -0.5113
  134ILE   HG23 2260  -0.562   4.100   2.656 -0.2997  0.0174  0.0954
  134ILE    CG1 2261  -0.361   3.944   2.781 -0.3470 -0.4301 -0.4789
  134ILE   HG11 2262  -0.312   3.900   2.869 -0.4290 -2.2319 -1.2889
  134ILE   HG12 2263  -0.298   4.019   2.733  0.2578 -1.7455 -1.8402
  134ILE     CD 2264  -0.393   3.839   2.675 -0.4498  0.3981 -0.1518
  134ILE    HD1 2265  -0.458   3.766   2.724 -0.5789  0.9973  0.5784
  134ILE    HD2 2266  -0.434   3.871   2.579 -0.6906 -0.6030 -0.3959
  134ILE    HD3 2267  -0.307   3.775   2.657 -0.0550  1.0048 -0.4310
  134ILE      C 2268  -0.329   4.075   3.032  0.7880  0.2234 -0.0314
  134ILE      O 2269  -0.354   4.001   3.126 -0.2020  0.0246  0.1812
  135TRP      N 2270  -0.213   4.132   3.016 -0.1259 -0.3706 -0.1517
  135TRP      H 2271  -0.210   4.225   2.977 -2.1659 -0.1363  0.1576
  135TRP     CA 2272  -0.095   4.095   3.093  0.7439  0.5781 -0.4382
  135TRP     HA 2273  -0.110   3.999   3.143  0.8673  0.8207  0.0687
  135TRP     CB 2274   0.023   4.082   2.993  0.2079  0.8547  0.2721
  135TRP    HB1 2275   0.103   4.038   3.052  0.6231  0.1074 -0.8198
  135TRP    HB2 2276   0.056   4.178   2.954 -1.6331  1.6963  0.6813
  135TRP     CG 2277  -0.007   3.987   2.877 -1.4054 -0.1781  0.4859
  135TRP    CD1 2278  -0.018   4.027   2.748 -0.2899  0.6022  0.8152
  135TRP    HD1 2279  -0.019   4.132   2.723  0.9690  0.1494 -1.4470
  135TRP    NE1 2280  -0.019   3.917   2.669 -0.5013  0.4680  0.0717
  135TRP    HE1 2281  -0.023   3.906   2.569  0.5642 -1.1966  0.1774
  135TRP    CE2 2282  -0.036   3.804   2.745 -0.1026  0.6858  0.1947
  135TRP    CZ2 2283  -0.064   3.672   2.706  0.1142 -0.4689  0.1226
  135TRP    HZ2 2284  -0.066   3.654   2.599  2.3866  0.2733 -0.1129
  135TRP    CH2 2285  -0.074   3.573   2.805  0.4209  1.0958 -0.2546
  135TRP    HH2 2286  -0.092   3.469   2.783 -1.1844  1.1650  0.5789
  135TRP    CZ3 2287  -0.064   3.610   2.936 -0.6718 -0.3807  0.2159
  135TRP    HZ3 2288  -0.066   3.531   3.010  2.3401  0.0608  0.9028
  135TRP    CE3 2289  -0.038   3.744   2.976  0.0277  0.7905  0.4303
  135TRP    HE3 2290  -0.023   3.768   3.080  1.1411  2.3014 -0.0463
  135TRP    CD2 2291  -0.028   3.841   2.879 -0.4110  0.4295 -0.5569
  135TRP      C 2292  -0.066   4.189   3.210 -0.0031 -0.3923 -0.3960
  135TRP      O 2293   0.025   4.162   3.285 -0.1096 -0.6633 -0.1250
  136SER      N 2294  -0.140   4.298   3.223  0.5716  1.1194 -0.4572
  136SER      H 2295  -0.217   4.310   3.158  0.3972  0.6907 -0.3320
  136SER     CA 2296  -0.131   4.382   3.339 -0.0097 -0.0963 -0.8616
  136SER     HA 2297  -0.027   4.412   3.352  0.2256  0.0827 -2.9305
  136SER     CB 2298  -0.210   4.513   3.314  0.2838  0.1377 -0.2104
  136SER    HB1 2299  -0.189   4.577   3.228 -0.5502  1.5767  0.6063
  136SER    HB2 2300  -0.195   4.567   3.408  2.3420  0.8283 -0.8836
  136SER     OG 2301  -0.349   4.484   3.309  0.0188  0.1783  0.2467
  136SER     HG 2302  -0.363   4.447   3.221  1.5377  0.4128 -0.1234
  136SER      C 2303  -0.166   4.327   3.480  1.0967  0.1301 -0.4032
  136SER    OC1 2304  -0.273   4.257   3.511 -0.6922 -0.1168 -0.4970
  136SER   HC11 2305  -0.300   4.280   3.601  0.8257 -0.8131  0.1736
  136SER   HC12 2306  -0.279   4.179   3.456 -0.5630 -0.3613 -0.1664
  136SER    OC2 2307  -0.089   4.347   3.576 -0.4996  0.0943  0.5559
  136SER   HC21 2308  -0.012   4.290   3.580  0.2063  1.0129  0.4065
  136SER   HC22 2309  -0.123   4.403   3.646  1.2180 -0.8701  2.2496
  137SOL     OW 2310   4.000   4.724   1.062 -0.1338 -0.5744  0.2822
  137SOL    HW1 2311   4.017   4.816   1.084 -0.5322 -0.8662  1.9563
  137SOL    HW2 2312   3.972   4.726   0.971  1.2487  0.7895 -0.1564
  138SOL     OW 2313   5.233   5.653   0.980  0.5434 -0.4106 -0.1297
  138SOL    HW1 2314   5.197   5.580   0.929  1.4699 -0.2532 -1.0416
  138SOL    HW2 2315   5.211   5.731   0.929  2.6626 -0.3509 -1.0917
  139SOL     OW 2316   4.850   2.279   2.817  0.5773 -0.4295  0.4298
  139SOL    HW1 2317   4.830   2.193   2.854 -1.9846 -0.5124 -0.8952
  139SOL    HW2 2318   4.898   2.324   2.886  1.7327 -2.7979  1.2746
  140SOL     OW 2319   0.841   0.745   1.582 -0.2032  0.5022 -0.3691
  140SOL    HW1 2320   0.901   0.732   1.655  1.9640 -1.1644 -2.2805
  140SOL    HW2 2321   0.778   0.673   1.590 -0.3247  0.6615  0.1469
  141SOL     OW 2322   1.529   0.984   3.967 -0.1282  0.5238  0.5031
  141SOL    HW1 2323   1.491   0.897   3.968  0.3936  0.2906  1.1992
  141SOL    HW2 2324   1.503   1.023   4.050 -0.8955  1.2776 -0.0829
  142SOL     OW 2325   5.833   0.786   2.128 -0.0502 -0.1879 -0.0649
  142SOL    HW1 2326   5.921   0.816   2.153  0.3787 -0.2799 -1.4212
  142SOL    HW2 2327   5.835   0.692   2.141  0.3782 -0.3184 -1.0192
  143SOL     OW 2328   4.266   4.233   4.072  0.2166  0.2176 -0.1727
  143SOL    HW1 2329   4.213   4.157   4.095 -1.2702  1.1480 -0.3366
  143SOL    HW2 2330   4.254   4.294   4.145 -0.5906  1.2366 -1.1126
  144SOL     OW 2331   2.313   0.811   0.715  0.7173  1.0808  0.2164
  144SOL    HW1 2332   2.317   0.755   0.792 -0.4265  0.5265 -0.1080
  144SOL    HW2 2333   2.379   0.878   0.731  0.3551  1.1002  1.7817
  145SOL     OW 2334   2.666   4.478   1.608 -0.3934  0.1393  0.2565
  145SOL    HW1 2335   2.640   4.560   1.651 -0.1316  0.2537  0.2015
  145SOL    HW2 2336   2.642   4.491   1.516 -1.6118 -0.3883  0.4907
  146SOL     OW 2337   2.321   5.070   1.712  0.2158 -0.2318  0.2441
  146SOL    HW1 2338   2.408   5.035   1.694  0.6373 -0.5081  2.4919
  146SOL    HW2 2339   2.336   5.138   1.777 -0.9405  2.0562 -1.7441
  147SOL     OW 2340   6.055   4.714   3.179  0.5729 -0.1689  0.1491
  147SOL    HW1 2341   6.003   4.638   3.205  1.7309 -0.4586  1.8347
  147SOL    HW2 2342   6.111   4.731   3.255  1.3907  1.4584 -0.7651
  148SOL     OW 2343   1.857   2.902   3.989  0.3198  0.2170  0.5654
  148SOL    HW1 2344   1.830   2.811   4.000  0.3470  0.1872  0.3881
  148SOL    HW2 2345   1.912   2.901   3.910 -2.1502  0.8908 -1.2994
  149SOL     OW 2346   3.536   6.209   3.281 -0.4251 -0.7663  0.2290
  149SOL    HW1 2347   3.489   6.291   3.262 -0.6942 -0.5575  1.6628
  149SOL    HW2 2348   3.581   6.227   3.364  1.5390 -1.2513 -0.6968
  150SOL     OW 2349   2.882   2.703   1.285 -0.4659 -0.0644  0.3192
  150SOL    HW1 2350   2.933   2.737   1.212 -0.2312  1.1870  1.0447
  150SOL    HW2 2351   2.945   2.696   1.357 -0.6857 -1.3109  0.4161
  151SOL     OW 2352   3.619   2.222   3.070  0.1512  0.0260 -0.1323
  151SOL    HW1 2353   3.666   2.208   2.988  0.2758 -0.5311  0.0269
  151SOL    HW2 2354   3.547   2.280   3.047  0.6509  0.5232 -0.4695
  152SOL     OW 2355   3.059   1.954   1.643 -0.0935  0.3370  0.1133
  152SOL    HW1 2356   3.011   1.988   1.568  0.0439  2.5733  0.9557
  152SOL    HW2 2357   2.994   1.904   1.693 -0.5921  0.2284 -0.6393
  153SOL     OW 2358   5.597   1.157   0.993  0.5347  0.2614  0.2962
  153SOL    HW1 2359   5.515   1.115   0.968  0.3438  0.1213  1.1218
  153SOL    HW2 2360   5.636   1.097   1.057  1.5318  0.0760 -0.4636
  154SOL     OW 2361   1.024   5.884   4.216  0.0324 -0.1652  0.0565
  154SOL    HW1 2362   1.060   5.799   4.191  0.7699  0.5989 -1.6291
  154SOL    HW2 2363   0.970   5.865   4.292 -0.8068 -2.3403 -0.9932
  155SOL     OW 2364   0.413   6.056   3.085  0.6145 -0.1693 -0.8035
  155SOL    HW1 2365   0.432   6.139   3.130  0.6781 -0.9005  0.5787
  155SOL    HW2 2366   0.498   6.013   3.078  0.5592 -0.1811 -1.3782
  156SOL     OW 2367   4.352   4.497   1.481  0.1088  0.6494  0.3769
  156SOL    HW1 2368   4.410   4.459   1.548 -1.0848 -0.4160  0.8368
  156SOL    HW2 2369   4.391   4.582   1.463  1.9482 -0.0970  0.5172
  157SOL     OW 2370   2.501   0.492   0.672 -0.3234  0.2800  0.1808
  157SOL    HW1 2371   2.515   0.397   0.677  1.9725  0.6004  1.0150
  157SOL    HW2 2372   2.419   0.506   0.720 -1.0658 -1.3359 -0.5572
  158SOL     OW 2373   0.065   0.708   0.591 -0.0534  0.1054  0.4072
  158SOL    HW1 2374   0.133   0.759   0.545 -0.9392  0.1866 -0.8823
  158SOL    HW2 2375   0.003   0.774   0.620 -1.1305 -0.1671 -1.1374
  159SOL     OW 2376   1.922   1.154   0.389  0.2736  0.6696  0.0052
  159SOL    HW1 2377   2.011   1.190   0.399  0.7067  0.1778 -1.7673
  159SOL    HW2 2378   1.935   1.070   0.346 -0.9683 -0.1629  1.1728
  160SOL     OW 2379   0.909   6.002   1.360  0.3406  0.6067 -0.2921
  160SOL    HW1 2380   0.914   6.001   1.264 -0.2330  3.2216 -0.4163
  160SOL    HW2 2381   0.836   5.944   1.380  2.4644 -2.6259 -1.1454
  161SOL     OW 2382   5.110   6.076   0.060 -0.0030 -0.1142  0.2303
  161SOL    HW1 2383   5.184   6.107   0.007  0.4432  0.3913  1.1202
  161SOL    HW2 2384   5.120   5.981   0.060 -0.1922 -0.1480 -0.8315
  162SOL     OW 2385   6.291   6.144   1.118  0.0613  0.0979 -0.2888
  162SOL    HW1 2386   6.235   6.071   1.146  0.6796 -0.5407 -0.6782
  162SOL    HW2 2387   6.237   6.222   1.130 -0.6863 -0.4448 -0.0612
  163SOL     OW 2388   2.505   3.609   3.863 -0.0594 -0.4522 -0.2318
  163SOL    HW1 2389   2.564   3.557   3.918  0.5501 -0.9304 -1.2945
  163SOL    HW2 2390   2.419   3.569   3.874 -0.1875  0.1655  1.2346
  164SOL     OW 2391   3.474   3.050   4.086  0.2400  0.5713 -0.0409
  164SOL    HW1 2392   3.512   3.051   3.998  0.2280  0.2034 -0.0513
  164SOL    HW2 2393   3.495   2.963   4.121 -0.2075  0.5246  0.1216
  165SOL     OW 2394   0.408   5.178   1.043 -0.0138  0.1480  0.8043
  165SOL    HW1 2395   0.464   5.157   1.118  2.3450 -0.2908 -0.9711
  165SOL    HW2 2396   0.398   5.273   1.047  1.0167  0.2588  1.0783
  166SOL     OW 2397   0.635   5.356   1.690 -0.9553 -1.0332  0.0979
  166SOL    HW1 2398   0.640   5.311   1.775  0.1362  2.1828  1.9166
  166SOL    HW2 2399   0.542   5.373   1.678 -1.2458 -2.5821  0.0144
  167SOL     OW 2400   3.413   3.421   2.797  0.1816  0.1071 -0.3792
  167SOL    HW1 2401   3.448   3.334   2.816  1.6608  0.4054 -1.5418
  167SOL    HW2 2402   3.318   3.409   2.799  0.2472 -0.7782  2.7274
  168SOL     OW 2403   2.208   1.815   1.662  0.1251 -0.1933  0.3441
  168SOL    HW1 2404   2.121   1.777   1.649  0.0688 -0.8752  2.3590
  168SOL    HW2 2405   2.194   1.910   1.659 -0.4911 -0.3003 -0.3721
  169SOL     OW 2406   1.433   3.452   0.541 -0.3511  0.1253 -0.1717
  169SOL    HW1 2407   1.523   3.484   0.549  0.5513 -2.2041 -0.4010
  169SOL    HW2 2408   1.428   3.418   0.452 -1.5624  0.4223 -0.2397
  170SOL     OW 2409   1.783   3.829   1.663  0.4586 -0.2538 -0.2406
  170SOL    HW1 2410   1.872   3.844   1.631 -0.2998 -1.6770 -3.3845
  170SOL    HW2 2411   1.727   3.847   1.588 -1.8109 -0.7713  1.2295
  171SOL     OW 2412   5.905   4.889   2.908 -0.4040 -0.9648  0.3459
  171SOL    HW1 2413   5.995   4.866   2.931  0.2826  1.6920  0.6778
  171SOL    HW2 2414   5.900   4.871   2.814  1.8905  2.4649 -0.6335
  172SOL     OW 2415   0.807   3.642   3.907  0.0740  0.2867 -0.3437
  172SOL    HW1 2416   0.901   3.622   3.905 -0.5579 -3.4511 -1.5474
  172SOL    HW2 2417   0.777   3.609   3.992 -0.3182  0.3166 -0.4668
  173SOL     OW 2418   6.130   3.153   3.229  0.0711  0.1634 -0.0292
  173SOL    HW1 2419   6.127   3.113   3.316 -0.1478 -0.0622 -0.1427
  173SOL    HW2 2420   6.158   3.243   3.246 -2.8827  1.0690  0.5956
  174SOL     OW 2421   1.395   2.977   2.086 -0.6971  0.4564 -0.0948
  174SOL    HW1 2422   1.472   3.013   2.041 -0.4713 -0.4045 -0.4063
  174SOL    HW2 2423   1.322   3.030   2.054 -0.0981  2.1410  1.1790
  175SOL     OW 2424   4.610   0.716   3.588 -0.3683  0.1950 -0.2643
  175SOL    HW1 2425   4.701   0.744   3.587 -0.1224 -0.5926 -0.5766
  175SOL    HW2 2426   4.560   0.795   3.566  0.4009  0.0389 -2.8684
  176SOL     OW 2427   2.264   4.171   1.207 -0.0720 -0.3999 -0.0639
  176SOL    HW1 2428   2.241   4.213   1.124  0.9988 -0.0003 -0.1824
  176SOL    HW2 2429   2.316   4.095   1.181 -0.1485 -0.5506  0.2278
  177SOL     OW 2430   2.208   4.488   0.278 -0.2141  0.3168 -0.0256
  177SOL    HW1 2431   2.235   4.426   0.346 -0.7545  1.2903  1.1122
  177SOL    HW2 2432   2.117   4.465   0.258  0.1019 -0.3011 -0.8314
  178SOL     OW 2433   2.062   6.396   0.887 -0.0112 -0.3335 -0.1593
  178SOL    HW1 2434   2.127   6.465   0.895  0.1728 -0.4828 -0.3424
  178SOL    HW2 2435   2.046   6.367   0.977  0.5677 -0.6523 -0.1515
  179SOL     OW 2436   0.996   5.279   2.779  0.0903 -0.4831 -0.5488
  179SOL    HW1 2437   0.918   5.313   2.735  0.0326 -0.4126 -0.3897
  179SOL    HW2 2438   0.967   5.197   2.818 -0.5322  0.6430  1.4911
  180SOL     OW 2439   3.609   4.235   2.255 -0.5549  0.6531  0.3286
  180SOL    HW1 2440   3.564   4.280   2.327 -1.4092  0.0396  0.1926
  180SOL    HW2 2441   3.616   4.144   2.283 -0.4815  0.5010 -0.1665
  181SOL     OW 2442   1.779   3.103   0.405  0.0461  0.1827  0.2116
  181SOL    HW1 2443   1.732   3.110   0.488  1.2658 -0.1938  0.9688
  181SOL    HW2 2444   1.715   3.068   0.344 -1.7093  2.9598  0.2484
  182SOL     OW 2445   0.618   5.379   2.755 -0.1515 -0.2935 -0.5333
  182SOL    HW1 2446   0.582   5.294   2.781 -1.2736  0.4896  0.5754
  182SOL    HW2 2447   0.563   5.407   2.682 -0.2950 -0.1543 -0.3715
  183SOL     OW 2448   6.258   0.719   3.195  0.1301  0.1481  0.5579
  183SOL    HW1 2449   6.323   0.726   3.125  0.9507 -0.5218  1.2266
  183SOL    HW2 2450   6.310   0.710   3.275 -0.7927  0.2942  1.1867
  184SOL     OW 2451   3.339   5.158   0.459  0.0194 -0.2834 -0.3638
  184SOL    HW1 2452   3.434   5.159   0.458  0.0433  0.7686  0.9704
  184SOL    HW2 2453   3.314   5.158   0.366  1.3016 -0.7966 -0.7287
  185SOL     OW 2454   5.648   0.352   0.920  0.8245 -0.4228 -0.4354
  185SOL    HW1 2455   5.556   0.330   0.904  0.6463 -0.1081  0.1208
  185SOL    HW2 2456   5.648   0.393   1.006  1.1319  1.7218 -1.3818
  186SOL     OW 2457   6.168   2.223   0.334  0.0736  0.6754 -0.5251
  186SOL    HW1 2458   6.078   2.240   0.307 -0.1105  0.5667 -0.0060
  186SOL    HW2 2459   6.222   2.257   0.263 -0.4120 -0.3475 -1.4160
  187SOL     OW 2460   4.591   3.008   3.181  0.0431  0.6740  0.2595
  187SOL    HW1 2461   4.543   3.083   3.217 -2.5972 -0.0045 -1.6149
  187SOL    HW2 2462   4.571   2.936   3.241 -1.2767  0.4258 -0.4408
  188SOL     OW 2463   6.069   2.059   2.024 -0.1343 -0.2508  1.2258
  188SOL    HW1 2464   6.165   2.060   2.026 -0.1409 -0.1670  3.2759
  188SOL    HW2 2465   6.046   2.143   1.983  0.6479 -0.6488 -0.0809
  189SOL     OW 2466   2.430   5.973   1.443 -0.0335 -0.1326  1.1374
  189SOL    HW1 2467   2.358   5.930   1.489 -0.9127  0.3926  0.3178
  189SOL    HW2 2468   2.472   6.028   1.509  0.8285 -1.8926  2.0841
  190SOL     OW 2469   1.768   1.744   3.443 -0.3171 -0.3450  0.4463
  190SOL    HW1 2470   1.754   1.665   3.392 -1.0197  0.6835 -1.0474
  190SOL    HW2 2471   1.699   1.743   3.510 -0.4042 -0.9172  0.3449
  191SOL     OW 2472   1.853   2.294   2.232  0.2835 -0.3911  0.5199
  191SOL    HW1 2473   1.936   2.271   2.191  1.0792 -0.0007  1.8251
  191SOL    HW2 2474   1.815   2.362   2.176  0.4572 -1.1196 -0.5004
  192SOL     OW 2475   5.010   1.113   3.326  0.5184  0.3918  0.1995
  192SOL    HW1 2476   4.931   1.060   3.339 -1.6490  3.1282 -0.9029
  192SOL    HW2 2477   5.064   1.060   3.267 -2.2313 -0.0549 -2.1659
  193SOL     OW 2478   1.393   5.296   3.218  0.4857 -0.1870  0.2126
  193SOL    HW1 2479   1.381   5.379   3.172 -0.2684 -0.4206 -0.0189
  193SOL    HW2 2480   1.389   5.319   3.311 -1.5691 -0.1960  0.1649
  194SOL     OW 2481   1.747   6.344   4.559  0.3897  0.8187 -0.2516
  194SOL    HW1 2482   1.720   6.435   4.542  1.8436  1.5032  0.8781
  194SOL    HW2 2483   1.790   6.317   4.477 -0.2089  1.0765 -0.6604
  195SOL     OW 2484   1.392   5.197   0.229 -0.3727  0.0564 -0.1321
  195SOL    HW1 2485   1.318   5.140   0.208 -0.5598  0.4920 -0.6735
  195SOL    HW2 2486   1.353   5.268   0.280  0.0627 -0.9516  1.6929
  196SOL     OW 2487   5.618   1.336   0.634 -0.3680  0.0074  0.2772
  196SOL    HW1 2488   5.536   1.348   0.682  0.0312  1.7815  0.5549
  196SOL    HW2 2489   5.677   1.403   0.669  0.9541 -0.7282 -0.4747
  197SOL     OW 2490   0.516   6.096   0.560 -0.2854  0.2924  0.4868
  197SOL    HW1 2491   0.569   6.020   0.537 -0.9132 -0.1477  0.4632
  197SOL    HW2 2492   0.426   6.062   0.565 -0.8564  1.3845 -1.3517
  198SOL     OW 2493   0.789   4.367   2.484  0.1449 -0.0841 -0.1085
  198SOL    HW1 2494   0.698   4.339   2.496  0.5297 -1.8151 -0.9614
  198SOL    HW2 2495   0.841   4.290   2.506  1.6103  1.5486  2.7447
  199SOL     OW 2496   1.774   1.101   0.610  0.2619  0.1575  0.4532
  199SOL    HW1 2497   1.805   1.029   0.665  1.9344  0.1315 -0.4540
  199SOL    HW2 2498   1.815   1.085   0.525  0.1053  1.7963  0.0421
  200SOL     OW 2499   1.598   5.668   0.137  0.2614 -0.1736 -0.0767
  200SOL    HW1 2500   1.660   5.741   0.127  2.1362 -1.6545  0.2615
  200SOL    HW2 2501   1.597   5.626   0.051 -1.9649  1.0387 -0.7253
  201SOL     OW 2502   0.054   4.640   3.561 -0.7540  0.1861  0.2706
  201SOL    HW1 2503   0.036   4.678   3.647 -1.5672  1.2487 -0.3352
  201SOL    HW2 2504   0.064   4.546   3.578 -0.8918  0.3739  1.5178
  202SOL     OW 2505   3.276   5.653   0.601  0.1619  0.4230  0.4939
  202SOL    HW1 2506   3.307   5.738   0.568  1.4556  0.1819  1.0369
  202SOL    HW2 2507   3.235   5.612   0.525 -0.4387  1.5000  0.2039
  203SOL     OW 2508   2.898   4.402   1.236  0.2774 -0.1517 -0.2208
  203SOL    HW1 2509   2.971   4.382   1.178 -0.1644 -0.4326 -0.6906
  203SOL    HW2 2510   2.835   4.331   1.220 -1.2209  1.4388 -1.7168
  204SOL     OW 2511   4.096   2.319   0.606 -0.0652 -0.5117  0.0198
  204SOL    HW1 2512   4.146   2.352   0.681 -1.2521 -0.4535  0.8070
  204SOL    HW2 2513   4.009   2.358   0.616 -1.1241 -2.7462  0.2348
  205SOL     OW 2514   0.827   0.282   0.970 -0.5194  0.0223  0.2701
  205SOL    HW1 2515   0.896   0.226   1.008 -0.9092 -0.5865  0.0878
  205SOL    HW2 2516   0.745   0.242   0.998 -0.8167  0.9332  0.7612
  206SOL     OW 2517   2.677   2.524   3.774 -0.0532  0.1510  0.3705
  206SOL    HW1 2518   2.665   2.569   3.690 -0.0160  2.0278  1.3064
  206SOL    HW2 2519   2.588   2.502   3.803 -0.0781 -0.3245 -0.0596
  207SOL     OW 2520   3.810   4.525   2.960 -0.5868 -0.8869 -0.3204
  207SOL    HW1 2521   3.753   4.601   2.966  1.9293  1.1766 -0.7826
  207SOL    HW2 2522   3.845   4.514   3.049 -1.8368 -2.3169  0.0305
  208SOL     OW 2523   3.922   4.501   2.702 -0.0989 -0.1028  0.5067
  208SOL    HW1 2524   3.898   4.527   2.791  1.0691  0.7776  0.5851
  208SOL    HW2 2525   3.982   4.427   2.714  0.7659  0.5784  0.5135
  209SOL     OW 2526   5.399   3.294   3.285  0.1874  0.2628 -0.4307
  209SOL    HW1 2527   5.457   3.370   3.279  0.2071  0.2730 -0.1062
  209SOL    HW2 2528   5.391   3.263   3.195 -0.0436  0.8160 -0.6080
  210SOL     OW 2529   4.255   1.704   3.398 -0.0966  0.5785 -0.8013
  210SOL    HW1 2530   4.181   1.744   3.444 -0.0269  0.3427 -0.4763
  210SOL    HW2 2531   4.216   1.642   3.337 -0.2160  1.2583 -1.4353
  211SOL     OW 2532   1.790   6.402   3.654 -0.3010  0.4012  1.3234
  211SOL    HW1 2533   1.848   6.474   3.676  0.3325  0.0516  0.8495
  211SOL    HW2 2534   1.704   6.442   3.643  0.3367  1.3627 -0.5632
  212SOL     OW 2535   3.286   5.407   4.553  0.0907 -0.2068 -0.0392
  212SOL    HW1 2536   3.357   5.362   4.600  0.7924 -0.1958 -1.0658
  212SOL    HW2 2537   3.331   5.471   4.498 -0.7319 -0.0822 -0.5738
  213SOL     OW 2538   0.424   4.609   0.632 -0.0239  0.1267  0.0426
  213SOL    HW1 2539   0.384   4.655   0.558  0.0839  1.2115  0.6420
  213SOL    HW2 2540   0.458   4.527   0.594 -0.5887  0.3411 -0.9577
  214SOL     OW 2541   6.015   0.415   0.367 -0.3362 -0.1769 -0.1490
  214SOL    HW1 2542   5.975   0.328   0.368 -0.1015 -0.2816  1.2477
  214SOL    HW2 2543   6.047   0.428   0.456 -0.7509  1.5255 -0.2259
  215SOL     OW 2544   0.013   5.484   1.080 -0.2280 -0.6717  0.1019
  215SOL    HW1 2545   0.098   5.456   1.046  1.2034  3.0316  0.1527
  215SOL    HW2 2546  -0.030   5.525   1.005 -1.7877 -1.9645  0.2356
  216SOL     OW 2547   1.554   0.593   3.277  0.3992  0.0422 -0.6459
  216SOL    HW1 2548   1.526   0.577   3.187  0.5148  0.4870 -0.7623
  216SOL    HW2 2549   1.578   0.507   3.311 -0.2026 -0.2126 -0.8531
  217SOL     OW 2550   5.989   6.455   1.245  0.0781  0.7210 -0.5026
  217SOL    HW1 2551   5.939   6.465   1.163  1.9061  2.5048 -1.4807
  217SOL    HW2 2552   6.010   6.361   1.249  0.4681  0.6902 -2.4091
  218SOL     OW 2553   4.034   4.153   0.145 -0.3701 -0.0679  0.0490
  218SOL    HW1 2554   3.943   4.148   0.116 -0.5447 -1.0755  0.7282
  218SOL    HW2 2555   4.035   4.221   0.212 -0.6380 -0.0852  0.0705
  219SOL     OW 2556   6.448   5.621   0.418 -0.3943  0.6341  0.0130
  219SOL    HW1 2557   6.435   5.583   0.331  0.0496  0.1288  0.1642
  219SOL    HW2 2558   6.534   5.662   0.413 -0.9538  1.8200 -0.2118
  220SOL     OW 2559   2.136   4.325   4.360  0.4425  0.1409  0.5089
  220SOL    HW1 2560   2.124   4.303   4.268 -1.8816 -0.0985  0.8237
  220SOL    HW2 2561   2.104   4.249   4.408  1.3137  0.3955  1.5385
  221SOL     OW 2562   2.302   2.761   0.282 -0.0436  0.0150  0.8829
  221SOL    HW1 2563   2.267   2.718   0.204 -1.2253  3.2381 -0.5696
  221SOL    HW2 2564   2.384   2.801   0.252 -0.3186  0.9617  1.3554
  222SOL     OW 2565   3.746   0.603   1.735  0.0857  0.3112 -0.3227
  222SOL    HW1 2566   3.769   0.590   1.827  0.3964 -0.9165 -0.5604
  222SOL    HW2 2567   3.654   0.631   1.737  1.0977  4.2096  0.5650
  223SOL     OW 2568   0.058   0.312   1.896  0.4856  0.5105 -0.2224
  223SOL    HW1 2569   0.073   0.367   1.819  0.1292  0.3255 -0.4249
  223SOL    HW2 2570   0.020   0.232   1.861 -2.8624  1.6642  0.3978
  224SOL     OW 2571   2.193   1.507   4.198  0.4665  0.2604  0.1437
  224SOL    HW1 2572   2.220   1.583   4.148  1.7029  0.4864  1.1108
  224SOL    HW2 2573   2.263   1.493   4.262 -0.5318 -0.6589  1.1000
  225SOL     OW 2574   6.195   1.855   0.093  0.0259  0.5917  0.0401
  225SOL    HW1 2575   6.174   1.778   0.040  0.3027  0.4419  0.1489
  225SOL    HW2 2576   6.250   1.909   0.036 -0.3149  0.7966 -0.1009
  226SOL     OW 2577   3.727   4.109   4.382  0.7521  0.2186  0.2648
  226SOL    HW1 2578   3.632   4.113   4.389  0.3007 -2.4547 -2.5396
  226SOL    HW2 2579   3.751   4.189   4.334 -0.5512 -0.7141 -2.0601
  227SOL     OW 2580   6.181   5.540   0.272  0.1129 -0.5270 -0.4957
  227SOL    HW1 2581   6.117   5.477   0.305 -0.5512 -0.6088 -1.8841
  227SOL    HW2 2582   6.235   5.489   0.212  0.3055 -0.0337 -0.7428
  228SOL     OW 2583   2.099   3.204   3.918  0.0017 -0.1003  0.0003
  228SOL    HW1 2584   2.102   3.291   3.880 -0.8363  0.1137  0.3929
  228SOL    HW2 2585   2.026   3.161   3.873 -0.7080  0.0023  1.0148
  229SOL     OW 2586   0.569   0.906   0.916  0.0424 -0.4495 -0.1321
  229SOL    HW1 2587   0.502   0.846   0.951 -0.4638  1.3984  2.3786
  229SOL    HW2 2588   0.578   0.972   0.984  1.6652  1.5048 -2.1330
  230SOL     OW 2589   0.312   2.611   2.758  0.4422 -0.0961  0.0146
  230SOL    HW1 2590   0.297   2.564   2.676  0.1587  0.9192 -0.5233
  230SOL    HW2 2591   0.407   2.624   2.761  0.6115 -1.2916  0.5128
  231SOL     OW 2592   3.476   3.685   0.978 -0.3182  0.6281 -0.8577
  231SOL    HW1 2593   3.494   3.600   1.019 -0.7030 -0.4044 -2.7279
  231SOL    HW2 2594   3.533   3.746   1.024 -0.3585 -0.5413  0.8454
  232SOL     OW 2595   1.598   0.030   3.909  0.7194  0.4729 -0.0718
  232SOL    HW1 2596   1.649   0.110   3.921  1.7141 -0.3070  1.0604
  232SOL    HW2 2597   1.607  -0.017   3.992 -0.7848 -0.2932 -0.3172
  233SOL     OW 2598   0.512   3.114   0.423 -0.1589 -0.0798 -0.3258
  233SOL    HW1 2599   0.431   3.163   0.407  0.1643  1.1754  1.5977
  233SOL    HW2 2600   0.582   3.176   0.404  0.2533  0.3220  2.1326
  234SOL     OW 2601   4.641   1.683   2.765 -0.1942 -0.2623 -0.3405
  234SOL    HW1 2602   4.600   1.713   2.846  0.2027 -3.0127  1.0174
  234SOL    HW2 2603   4.733   1.669   2.789 -0.3595 -2.4901 -0.7759
  235SOL     OW 2604   5.841   4.803   3.625 -0.2857  0.1447  0.4083
  235SOL    HW1 2605   5.897   4.727   3.614 -0.7612 -0.2600  0.7382
  235SOL    HW2 2606   5.791   4.808   3.543  0.3458  0.6209  0.0327
  236SOL     OW 2607   5.414   0.177   1.157  0.1583 -0.3131 -0.1754
  236SOL    HW1 2608   5.363   0.252   1.124 -0.0544 -0.9170 -1.2469
  236SOL    HW2 2609   5.488   0.217   1.203 -0.7753  0.5739  0.6097
  237SOL     OW 2610   3.651   3.063   4.359  0.1368 -0.1385 -0.7229
  237SOL    HW1 2611   3.640   3.154   4.334  0.4265 -0.0331 -0.4707
  237SOL    HW2 2612   3.695   3.066   4.444 -2.0379 -0.4577  0.4888
  238SOL     OW 2613   6.276   0.588   1.241 -0.2900 -0.6783  0.8505
  238SOL    HW1 2614   6.366   0.560   1.224 -0.1645 -0.3276  0.9296
  238SOL    HW2 2615   6.222   0.515   1.211  0.0824 -1.5637  2.2363
  239SOL     OW 2616   1.337   5.274   3.520 -0.1696 -0.0968 -0.1574
  239SOL    HW1 2617   1.381   5.207   3.571 -1.1929 -2.0040 -1.6390
  239SOL    HW2 2618   1.317   5.344   3.582  1.0341 -1.1137  1.4156
  240SOL     OW 2619   0.662   1.588   1.196  0.1228  0.4204  0.0359
  240SOL    HW1 2620   0.689   1.599   1.287 -0.3593  1.9074  0.0108
  240SOL    HW2 2621   0.739   1.613   1.145  1.8689 -4.1579 -0.0673
  241SOL     OW 2622   3.535   2.233   0.409 -0.5268 -0.4122 -0.3159
  241SOL    HW1 2623   3.590   2.237   0.487 -1.1635  1.2461  0.0968
  241SOL    HW2 2624   3.529   2.139   0.389  0.3225 -0.8143  1.1235
  242SOL     OW 2625   4.971   1.547   1.838 -0.2364  0.3327  0.2728
  242SOL    HW1 2626   4.997   1.558   1.747  0.3898  2.2583  0.6354
  242SOL    HW2 2627   4.928   1.461   1.841  2.3066 -1.1083 -1.2160
  243SOL     OW 2628   5.457   5.320   3.263 -0.2356 -0.1794  0.0971
  243SOL    HW1 2629   5.526   5.271   3.308 -2.1192 -2.8249  0.3288
  243SOL    HW2 2630   5.460   5.287   3.173 -0.8273  0.0814 -0.0180
  244SOL     OW 2631   3.774   5.894   0.082  0.5795 -0.7261 -0.0464
  244SOL    HW1 2632   3.802   5.868   0.169 -1.1378  1.0496  1.1065
  244SOL    HW2 2633   3.844   5.952   0.050  0.2645  0.3203  1.0784
  245SOL     OW 2634   4.727   0.061   2.063  0.5791  0.1587 -0.0364
  245SOL    HW1 2635   4.788   0.124   2.024  1.2724 -0.2937  0.2936
  245SOL    HW2 2636   4.756   0.051   2.153  0.1842 -0.2774  0.0475
  246SOL     OW 2637   5.396   2.482   1.571 -0.6597  0.9031  0.1440
  246SOL    HW1 2638   5.480   2.459   1.530 -0.4819  0.1950  0.8584
  246SOL    HW2 2639   5.332   2.425   1.528 -0.5872  0.6463  0.3751
  247SOL     OW 2640   5.012   5.793   1.474  0.0494  0.1331  0.5679
  247SOL    HW1 2641   4.938   5.808   1.532  0.5331  1.2622  0.9152
  247SOL    HW2 2642   4.972   5.771   1.390 -0.7191  1.6963  0.4907
  248SOL     OW 2643   1.532   3.737   4.233 -0.7125  0.0944  0.1411
  248SOL    HW1 2644   1.535   3.690   4.150  1.0822 -0.4683  0.4869
  248SOL    HW2 2645   1.513   3.828   4.209  0.0571 -0.0163 -0.9003
  249SOL     OW 2646   3.041   2.253   2.412  0.0831 -0.1939 -0.1064
  249SOL    HW1 2647   2.959   2.225   2.370  0.3745 -1.7521  0.2912
  249SOL    HW2 2648   3.056   2.187   2.480 -0.9455  2.7247  3.2897
  250SOL     OW 2649   3.851   2.263   2.275 -0.4890 -0.3591  0.2458
  250SOL    HW1 2650   3.833   2.300   2.362  0.2184  0.3175  0.1130
  250SOL    HW2 2651   3.931   2.307   2.247 -0.6263 -0.6963 -0.6853
  251SOL     OW 2652   0.453   0.935   2.972  0.0534  0.4178 -0.1997
  251SOL    HW1 2653   0.369   0.925   3.018 -1.7302  0.2833 -3.2128
  251SOL    HW2 2654   0.509   0.982   3.034 -1.9465 -0.2019  2.2497
  252SOL     OW 2655   1.570   5.744   1.845 -0.1705 -0.3898 -0.2324
  252SOL    HW1 2656   1.476   5.728   1.852 -0.0802 -0.7821  0.1081
  252SOL    HW2 2657   1.610   5.685   1.909  0.1600  1.5426  1.4572
  253SOL     OW 2658   6.438   5.570   0.108  0.5116 -0.3355  0.3869
  253SOL    HW1 2659   6.527   5.545   0.085  0.7246 -0.0294  0.8604
  253SOL    HW2 2660   6.383   5.531   0.040  1.1657  0.9739 -0.9407
  254SOL     OW 2661   5.921   1.176   2.176 -0.0205 -0.0394 -0.9529
  254SOL    HW1 2662   5.968   1.113   2.120  0.4372 -0.0201 -0.6022
  254SOL    HW2 2663   5.846   1.204   2.123  1.3230  1.3058 -2.2742
  255SOL     OW 2664   4.917   5.901   1.217 -0.2929 -0.5693  0.0524
  255SOL    HW1 2665   4.953   5.818   1.186 -0.5347 -1.3483  1.7145
  255SOL    HW2 2666   4.967   5.968   1.170  0.7507 -1.6482 -0.4375
  256SOL     OW 2667   3.141   4.808   0.778  0.0174 -0.3974  0.2275
  256SOL    HW1 2668   3.212   4.803   0.841 -0.0120  0.4324  0.3394
  256SOL    HW2 2669   3.157   4.889   0.729 -0.0388 -0.9477 -0.7379
  257SOL     OW 2670   1.577   0.242   0.497  0.0722 -0.3920 -0.0504
  257SOL    HW1 2671   1.485   0.260   0.517  0.5296  1.3693  0.6241
  257SOL    HW2 2672   1.625   0.283   0.569  1.4344 -0.5705 -0.8351
  258SOL     OW 2673   0.425   4.326   0.371  0.4687 -0.2906 -0.1751
  258SOL    HW1 2674   0.367   4.251   0.359  2.6125 -2.0012 -0.4726
  258SOL    HW2 2675   0.405   4.384   0.297 -1.1092 -0.6006 -0.0257
  259SOL     OW 2676   0.520   2.173   2.610  0.2817  0.0738 -0.2579
  259SOL    HW1 2677   0.443   2.231   2.612 -0.8584 -1.2909 -1.7908
  259SOL    HW2 2678   0.486   2.089   2.641  0.6159 -1.0775 -2.7766
  260SOL     OW 2679   2.635   2.362   0.441 -0.8570  0.5725 -0.0910
  260SOL    HW1 2680   2.638   2.449   0.480 -0.8235  1.4681 -1.9983
  260SOL    HW2 2681   2.720   2.324   0.460 -1.5544  0.1210  2.4746
  261SOL     OW 2682   1.627   3.674   0.841 -0.0535  0.3100  0.3262
  261SOL    HW1 2683   1.610   3.743   0.905 -0.7405 -0.5923  1.1595
  261SOL    HW2 2684   1.705   3.703   0.793 -1.1835  2.3824 -0.3997
  262SOL     OW 2685   4.262   2.271   3.022 -0.6861  0.4616 -0.0936
  262SOL    HW1 2686   4.208   2.278   2.944  0.5801  0.0746 -1.0406
  262SOL    HW2 2687   4.351   2.258   2.989 -0.1963 -0.2873  1.4048
  263SOL     OW 2688   3.803   6.154   1.788  0.3389 -0.0044 -0.0786
  263SOL    HW1 2689   3.853   6.202   1.721  2.7767 -1.1676  0.7768
  263SOL    HW2 2690   3.777   6.221   1.851  1.3835  0.5898 -0.2473
  264SOL     OW 2691   3.593   0.876   0.798 -0.0877  0.1541 -0.5568
  264SOL    HW1 2692   3.595   0.951   0.858 -2.7889 -1.8018  2.3277
  264SOL    HW2 2693   3.528   0.900   0.732  0.2478  0.9698 -0.5958
  265SOL     OW 2694   4.664   5.063   4.318 -0.0975  0.4803 -0.0408
  265SOL    HW1 2695   4.691   5.075   4.409  0.3497  2.0647 -0.3455
  265SOL    HW2 2696   4.579   5.107   4.312 -0.9230 -1.0564 -0.0194
  266SOL     OW 2697   1.246   3.355   2.029 -0.0254  0.3698 -0.2011
  266SOL    HW1 2698   1.335   3.350   1.993  0.1490  1.7312  0.0033
  266SOL    HW2 2699   1.210   3.267   2.014  1.2846 -0.1594 -0.4383
  267SOL     OW 2700   2.919   0.426   1.498 -0.3711  0.0091 -0.0060
  267SOL    HW1 2701   3.008   0.451   1.524 -0.6280 -0.0515  0.9759
  267SOL    HW2 2702   2.876   0.509   1.478  0.5861 -0.0993 -2.8865
  268SOL     OW 2703   3.646   2.734   1.682  0.6209 -0.3968  0.3307
  268SOL    HW1 2704   3.690   2.656   1.717  1.9723  0.4963  0.6984
  268SOL    HW2 2705   3.553   2.715   1.690  0.8897 -0.9549  2.7761
  269SOL     OW 2706   2.002   1.620   0.980  0.6018 -0.4604  0.0496
  269SOL    HW1 2707   2.018   1.707   0.943  0.2757 -1.0961 -1.6892
  269SOL    HW2 2708   1.936   1.634   1.048 -0.4466  0.4908 -1.1266
  270SOL     OW 2709   4.178   4.490   4.191 -0.2540 -0.1747  0.1255
  270SOL    HW1 2710   4.178   4.506   4.285  0.2037 -1.3444  0.3400
  270SOL    HW2 2711   4.268   4.507   4.163 -0.8975  2.5664 -0.5789
  271SOL     OW 2712   2.783   5.117   0.676  0.1861  0.6321 -0.4049
  271SOL    HW1 2713   2.788   5.043   0.736  0.8544  1.7293  0.9474
  271SOL    HW2 2714   2.731   5.085   0.602  0.5955 -1.2078  0.0684
  272SOL     OW 2715   6.275   1.943   0.366  0.2432  0.2281  0.0476
  272SOL    HW1 2716   6.225   2.023   0.352  1.9353  0.9984 -2.2326
  272SOL    HW2 2717   6.248   1.884   0.296  2.0533  0.4818 -0.9347
  273SOL     OW 2718   6.034   5.825   0.952 -0.2185  0.0168  0.5386
  273SOL    HW1 2719   6.057   5.756   0.889 -0.8450 -0.0736  0.3959
  273SOL    HW2 2720   5.966   5.876   0.907 -0.3872  0.1903  0.9879
  274SOL     OW 2721   0.341   3.422   2.663 -0.5301  0.5523 -0.0148
  274SOL    HW1 2722   0.273   3.485   2.686 -0.7384 -0.1551  1.4569
  274SOL    HW2 2723   0.298   3.360   2.604 -0.2160  1.9464 -1.7990
  275SOL     OW 2724   5.124   1.638   1.019  0.2299  0.4434 -0.0670
  275SOL    HW1 2725   5.187   1.571   0.991  0.5367  1.0669 -0.9214
  275SOL    HW2 2726   5.045   1.589   1.042  0.4467 -0.2100 -0.6867
  276SOL     OW 2727   1.764   1.941   2.309  0.0214  0.5852  0.3101
  276SOL    HW1 2728   1.851   1.976   2.289 -0.2695 -0.0573 -2.4320
  276SOL    HW2 2729   1.705   2.016   2.298 -0.2048  0.1259 -2.1843
  277SOL     OW 2730   2.971   4.591   3.088  0.5839 -0.0458  0.0052
  277SOL    HW1 2731   2.929   4.526   3.032 -1.7640  0.0711  1.4879
  277SOL    HW2 2732   2.963   4.673   3.040 -0.4729 -0.1327 -0.0007
  278SOL     OW 2733   1.041   3.336   4.093 -0.4367 -0.4356 -0.4036
  278SOL    HW1 2734   1.119   3.283   4.080 -1.7346 -2.3771 -0.6207
  278SOL    HW2 2735   0.976   3.276   4.130 -0.8744  1.8409  2.9753
  279SOL     OW 2736   2.324   6.180   4.229 -0.5681  0.0103  0.1533
  279SOL    HW1 2737   2.269   6.112   4.190 -1.1341  0.8037 -0.4520
  279SOL    HW2 2738   2.392   6.131   4.275  0.1315 -0.9879 -1.8002
  280SOL     OW 2739   1.335   5.668   2.804 -0.3416 -0.7290 -0.2627
  280SOL    HW1 2740   1.386   5.662   2.723 -1.0936  0.5204 -0.8659
  280SOL    HW2 2741   1.244   5.665   2.775 -0.6889  1.9838  0.2149
  281SOL     OW 2742   4.201   4.491   2.410 -0.5658  0.3965 -0.1349
  281SOL    HW1 2743   4.230   4.489   2.502 -2.0291 -0.2533  0.3459
  281SOL    HW2 2744   4.134   4.423   2.405 -3.0414  2.7430 -0.7807
  282SOL     OW 2745   3.892   0.672   2.925  0.1924  0.5631  0.5295
  282SOL    HW1 2746   3.923   0.628   3.004  1.6670 -0.1617 -0.4078
  282SOL    HW2 2747   3.809   0.712   2.951  1.1243  1.2402  2.7433
  283SOL     OW 2748   1.642   1.932   0.398  0.3287  0.0664  0.1516
  283SOL    HW1 2749   1.583   2.006   0.386  0.4775  0.2901  0.8023
  283SOL    HW2 2750   1.720   1.969   0.439  1.9120  0.2076 -2.7455
  284SOL     OW 2751   1.805   4.002   2.072  0.3646  0.4516  0.1570
  284SOL    HW1 2752   1.791   4.008   2.167 -0.0276 -0.8886  0.2095
  284SOL    HW2 2753   1.890   4.042   2.058  1.2466 -0.8834  1.3457
  285SOL     OW 2754   4.116   1.493   4.431 -0.1698  0.2066 -0.2225
  285SOL    HW1 2755   4.025   1.506   4.460 -0.1108  1.2002 -0.4197
  285SOL    HW2 2756   4.166   1.558   4.480  0.1713  0.8216 -1.3415
  286SOL     OW 2757   1.765   6.111   4.064  0.0852  0.0787 -0.3124
  286SOL    HW1 2758   1.710   6.033   4.069 -2.0053  1.2252 -3.0379
  286SOL    HW2 2759   1.794   6.115   3.973 -1.7955  3.6147 -0.9167
  287SOL     OW 2760   2.602   4.485   2.232  0.1489  0.2166 -0.1928
  287SOL    HW1 2761   2.633   4.509   2.145  0.0257  1.4916  0.0991
  287SOL    HW2 2762   2.654   4.408   2.256  0.6664  0.2750 -1.1004
  288SOL     OW 2763   2.532   2.674   4.353 -0.0808 -0.1041 -0.0822
  288SOL    HW1 2764   2.540   2.608   4.422  1.9746  0.5991  0.4286
  288SOL    HW2 2765   2.521   2.757   4.400  0.7132  0.3076 -0.5974
  289SOL     OW 2766   4.796   2.145   2.051  0.0962  0.4653  0.2527
  289SOL    HW1 2767   4.706   2.110   2.049 -0.0022  0.5615  1.7931
  289SOL    HW2 2768   4.845   2.081   2.103  1.3037 -0.3488 -1.7801
  290SOL     OW 2769   1.769   6.161   3.755  0.0058 -0.2629  0.0758
  290SOL    HW1 2770   1.855   6.120   3.742  0.4014  0.7648 -0.6480
  290SOL    HW2 2771   1.776   6.246   3.712 -1.5358 -0.3501 -0.4224
  291SOL     OW 2772   5.773   5.912   3.608  0.2778  0.4788  0.0394
  291SOL    HW1 2773   5.739   5.852   3.542  0.7137  0.7262 -0.4135
  291SOL    HW2 2774   5.695   5.946   3.651  0.0145 -0.2086  0.1256
  292SOL     OW 2775   3.842   4.527   3.483 -0.2144 -0.0592  0.2124
  292SOL    HW1 2776   3.800   4.494   3.562 -1.6002 -0.6964 -0.7435
  292SOL    HW2 2777   3.931   4.546   3.509 -0.5966 -0.4268  1.8827
  293SOL     OW 2778   5.627   6.127   4.509  0.0932  0.2005  0.8374
  293SOL    HW1 2779   5.670   6.099   4.429 -1.2959 -0.0940  0.1592
  293SOL    HW2 2780   5.671   6.208   4.533 -0.7225  1.3592 -1.3191
  294SOL     OW 2781   6.421   1.858   2.893  0.1302 -0.0929 -0.5567
  294SOL    HW1 2782   6.444   1.767   2.871 -0.6824 -0.4178 -0.1182
  294SOL    HW2 2783   6.328   1.865   2.868 -0.4699 -0.0880  1.5024
  295SOL     OW 2784   0.143   5.401   3.443 -0.0892  0.1105  0.1386
  295SOL    HW1 2785   0.232   5.390   3.475 -0.1670  0.7347  0.5798
  295SOL    HW2 2786   0.151   5.458   3.366 -0.3096  2.0160  1.4597
  296SOL     OW 2787   1.571   1.937   3.187 -0.2456  0.6953  0.2074
  296SOL    HW1 2788   1.562   2.012   3.245  1.6403  1.5419 -0.4988
  296SOL    HW2 2789   1.637   1.964   3.122  0.1173 -1.3651 -0.3794
  297SOL     OW 2790   6.229   4.980   1.137  0.5643  0.2292 -0.0339
  297SOL    HW1 2791   6.147   5.008   1.097 -0.2416  1.0658  2.0657
  297SOL    HW2 2792   6.287   4.961   1.063 -1.6456 -0.8835 -1.6006
  298SOL     OW 2793   3.937   0.944   2.665  0.2136 -0.1692  0.4473
  298SOL    HW1 2794   3.972   0.981   2.585  3.1683  0.6623  1.9734
  298SOL    HW2 2795   3.965   1.005   2.734 -3.0056 -0.3207  2.0959
  299SOL     OW 2796   1.406   3.972   0.354  0.4600 -0.5973 -0.2033
  299SOL    HW1 2797   1.338   4.022   0.399  2.1144  1.9463 -0.3433
  299SOL    HW2 2798   1.459   3.934   0.424  1.3362  0.9554  0.0118
  300SOL     OW 2799   4.363   4.751   4.481 -0.1647 -0.3644  0.2157
  300SOL    HW1 2800   4.306   4.827   4.496  1.1788  1.0841 -1.5013
  300SOL    HW2 2801   4.438   4.765   4.539 -0.6597 -1.2678  1.0923
  301SOL     OW 2802   4.908   4.842   3.854 -0.2663  0.5579  0.0747
  301SOL    HW1 2803   4.923   4.936   3.852 -0.7742  0.6649  0.9895
  301SOL    HW2 2804   4.869   4.822   3.769  1.5083  0.8592 -0.8736
  302SOL     OW 2805   1.735   6.387   1.302 -0.3526  0.4558  0.9051
  302SOL    HW1 2806   1.823   6.366   1.332  0.1686 -0.9270 -1.3465
  302SOL    HW2 2807   1.722   6.479   1.327  1.9497  0.8655  0.8019
  303SOL     OW 2808   1.125   4.291   2.521  0.3755 -0.3392  0.2489
  303SOL    HW1 2809   1.061   4.235   2.476 -0.9547  1.5369 -0.3033
  303SOL    HW2 2810   1.197   4.300   2.459 -1.0034  1.4124 -1.1831
  304SOL     OW 2811   6.092   5.849   3.491  0.5713 -0.2143  0.4167
  304SOL    HW1 2812   6.044   5.791   3.550 -1.4327  2.1640  1.2889
  304SOL    HW2 2813   6.173   5.869   3.539  0.5171 -0.9518  0.8312
  305SOL     OW 2814   3.035   5.177   3.753 -0.3690 -0.0535 -0.1631
  305SOL    HW1 2815   3.023   5.167   3.659 -1.5728 -1.5514  0.1180
  305SOL    HW2 2816   2.959   5.227   3.782  0.5570  1.3767 -0.1120
  306SOL     OW 2817   6.224   5.409   4.227  0.2262 -0.0355  0.4194
  306SOL    HW1 2818   6.151   5.411   4.289  1.2055  0.9736  1.6201
  306SOL    HW2 2819   6.298   5.444   4.277  1.6633 -1.4760 -0.5911
  307SOL     OW 2820   5.805   5.919   0.793 -0.0545  0.4703 -0.5337
  307SOL    HW1 2821   5.822   5.986   0.726 -0.6254  0.8552 -0.3016
  307SOL    HW2 2822   5.808   5.836   0.745 -0.3470  0.7321 -1.0197
  308SOL     OW 2823   5.399   2.531   2.946 -0.1262  0.1823 -0.3533
  308SOL    HW1 2824   5.337   2.521   3.019 -0.2695 -0.3882 -0.5438
  308SOL    HW2 2825   5.453   2.452   2.951 -0.7865 -0.3714 -1.4713
  309SOL     OW 2826   5.916   2.203   0.248  0.4116 -0.1767  0.2600
  309SOL    HW1 2827   5.844   2.233   0.302 -0.4603  0.3401 -1.1331
  309SOL    HW2 2828   5.908   2.107   0.247 -0.4730 -0.1062 -0.1587
  310SOL     OW 2829   2.135   2.132   1.116  0.2508  0.3681 -0.6937
  310SOL    HW1 2830   2.137   2.066   1.185  0.8113  0.8900 -0.1963
  310SOL    HW2 2831   2.221   2.125   1.074  0.6918  1.4150 -0.0128
  311SOL     OW 2832   1.271   3.268   0.984  0.1453  0.1195 -0.2890
  311SOL    HW1 2833   1.217   3.318   0.922 -2.0830 -1.3607  0.3197
  311SOL    HW2 2834   1.262   3.315   1.067 -0.0080  0.0181 -0.2473
  312SOL     OW 2835   5.189   0.949   0.216  0.3662  0.6212 -0.2009
  312SOL    HW1 2836   5.208   1.033   0.258 -0.0631  0.6173  0.0044
  312SOL    HW2 2837   5.124   0.970   0.149  1.1458  0.6499 -0.9637
  313SOL     OW 2838   0.192   5.878   2.832  0.2331  0.1355 -0.0195
  313SOL    HW1 2839   0.200   5.880   2.927 -0.7578  1.8408  0.0538
  313SOL    HW2 2840   0.134   5.951   2.810  0.5362 -0.1360 -1.9476
  314SOL     OW 2841   2.340   2.256   0.124  0.3835  0.4323 -0.2413
  314SOL    HW1 2842   2.288   2.281   0.048 -1.6566  0.0929  0.9753
  314SOL    HW2 2843   2.334   2.161   0.128 -0.6265  0.5207  1.0406
  315SOL     OW 2844   4.222   0.069   1.724 -0.1870 -0.1113  0.9598
  315SOL    HW1 2845   4.195   0.097   1.636  1.9471  1.3009  0.6673
  315SOL    HW2 2846   4.274  -0.010   1.710 -0.8866 -0.6027  1.1022
  316SOL     OW 2847   0.683   0.056   2.207  0.5358  0.3845 -0.2555
  316SOL    HW1 2848   0.744   0.128   2.226 -0.0228  0.6859  0.4249
  316SOL    HW2 2849   0.678   0.007   2.289 -0.6297  0.7325 -0.1062
  317SOL     OW 2850   2.578   4.941   2.787  0.8121  0.0879 -0.0752
  317SOL    HW1 2851   2.503   4.987   2.751 -0.2606 -0.5245  1.2723
  317SOL    HW2 2852   2.598   4.872   2.724 -0.6689 -0.6183  0.1913
  318SOL     OW 2853   5.713   0.864   4.237  0.2935  0.1358 -0.3170
  318SOL    HW1 2854   5.660   0.862   4.157  0.3884  0.8142 -0.4064
  318SOL    HW2 2855   5.668   0.926   4.294 -0.5144 -1.3238  0.7034
  319SOL     OW 2856   2.007   5.426   0.648  0.1466 -0.1924  0.1557
  319SOL    HW1 2857   2.011   5.518   0.624 -1.1501 -0.0516  0.4242
  319SOL    HW2 2858   1.991   5.426   0.742  0.8207 -0.7029  0.2758
  320SOL     OW 2859   5.752   2.607   0.273  0.0241 -0.5296 -0.0733
  320SOL    HW1 2860   5.838   2.591   0.234 -0.0264 -0.2241 -0.3167
  320SOL    HW2 2861   5.766   2.598   0.367  0.7187  1.1832  0.0347
  321SOL     OW 2862   4.342   2.016   0.291 -0.2896 -0.0988 -0.1059
  321SOL    HW1 2863   4.259   1.980   0.323 -0.4143  1.3905  1.3979
  321SOL    HW2 2864   4.367   2.081   0.357  0.5015  1.7374 -2.1034
  322SOL     OW 2865   6.112   6.019   0.102  0.0476 -0.1304  0.3429
  322SOL    HW1 2866   6.157   6.021   0.186  0.5316  0.8756  0.0759
  322SOL    HW2 2867   6.129   5.931   0.068 -0.7474 -0.7903  1.5926
  323SOL     OW 2868   1.797   3.153   3.536 -0.0904 -0.0724  0.1814
  323SOL    HW1 2869   1.772   3.148   3.628  0.6363 -2.0819  0.3353
  323SOL    HW2 2870   1.725   3.108   3.490  0.6970 -1.2925  0.0820
  324SOL     OW 2871   6.355   6.258   0.179 -0.1497 -1.0583  0.4705
  324SOL    HW1 2872   6.398   6.319   0.119 -1.3808  0.3650  0.9620
  324SOL    HW2 2873   6.276   6.230   0.133 -0.3299 -1.1321  0.8149
  325SOL     OW 2874   0.171   0.048   3.458 -0.1141  0.6546 -0.0728
  325SOL    HW1 2875   0.254   0.036   3.504 -1.1061 -0.3567  1.5606
  325SOL    HW2 2876   0.193   0.039   3.365  1.5780  0.3995  0.3253
  326SOL     OW 2877   2.449   1.445   1.928  0.4507  0.5068 -0.1769
  326SOL    HW1 2878   2.359   1.415   1.919  0.1969  1.2046 -0.0286
  326SOL    HW2 2879   2.502   1.371   1.899 -0.1458 -0.1559  0.4070
  327SOL     OW 2880   6.219   5.385   2.144 -0.1529  0.2245 -0.8594
  327SOL    HW1 2881   6.260   5.302   2.117  0.0617 -0.3421  1.0853
  327SOL    HW2 2882   6.214   5.380   2.239 -2.6871  1.2585 -0.8488
  328SOL     OW 2883   0.684   5.636   2.448 -0.2145 -0.0311 -0.2446
  328SOL    HW1 2884   0.595   5.629   2.412 -0.7055 -0.9952  1.0587
  328SOL    HW2 2885   0.675   5.696   2.522  0.4349  0.6215 -0.6807
  329SOL     OW 2886   6.031   0.714   1.035 -0.1344 -0.0233  0.3125
  329SOL    HW1 2887   5.972   0.780   0.999 -1.2287 -1.3167 -0.3770
  329SOL    HW2 2888   6.066   0.753   1.115  2.2220  2.8801 -1.9332
  330SOL     OW 2889   0.452   1.385   0.297 -0.0944  0.0861  0.0350
  330SOL    HW1 2890   0.509   1.316   0.265 -0.4450  1.4357 -3.9723
  330SOL    HW2 2891   0.511   1.447   0.341  0.8425 -0.6300 -0.1958
  331SOL     OW 2892   3.671   0.190   0.772 -1.1898 -0.1274  0.2049
  331SOL    HW1 2893   3.684   0.105   0.730  2.8253 -0.7823  2.3050
  331SOL    HW2 2894   3.622   0.171   0.852 -0.6562 -0.4447  0.4621
  332SOL     OW 2895   4.445   6.351   1.692 -0.3983 -0.0459  0.6065
  332SOL    HW1 2896   4.493   6.283   1.740 -1.3433 -0.9820  0.2834
  332SOL    HW2 2897   4.430   6.313   1.606 -1.9157  0.0946  0.7734
  333SOL     OW 2898   0.603   6.038   0.903 -0.6092 -0.2475 -0.1789
  333SOL    HW1 2899   0.591   6.102   0.973  2.2353 -0.3656  0.5420
  333SOL    HW2 2900   0.608   6.091   0.824  0.2982  0.3002  0.2325
  334SOL     OW 2901   2.182   6.304   0.658  1.0146 -0.1227  0.1168
  334SOL    HW1 2902   2.122   6.346   0.721 -0.6058 -0.6233 -1.0219
  334SOL    HW2 2903   2.213   6.226   0.703 -1.8225 -1.6601 -0.3743
  335SOL     OW 2904   2.756   2.871   2.499 -0.2423  0.4954  0.2663
  335SOL    HW1 2905   2.731   2.864   2.592  1.6913  0.4120  0.8260
  335SOL    HW2 2906   2.839   2.823   2.494  0.6427  2.0948 -1.1111
  336SOL     OW 2907   0.712   5.373   4.560 -0.1792 -0.8377 -0.3847
  336SOL    HW1 2908   0.674   5.329   4.636 -0.7859  0.4745  0.0977
  336SOL    HW2 2909   0.715   5.305   4.492  1.3544 -2.3277  1.0824
  337SOL     OW 2910   1.936   4.574   3.831 -0.4346  0.3589 -0.1049
  337SOL    HW1 2911   1.949   4.618   3.746 -0.7273  0.2301 -0.2198
  337SOL    HW2 2912   1.955   4.641   3.896  1.1690  0.0769 -0.2431
  338SOL     OW 2913   1.102   1.821   0.987 -0.3766  0.2214 -0.0929
  338SOL    HW1 2914   1.121   1.743   0.935  1.3049  0.7294 -0.3277
  338SOL    HW2 2915   1.008   1.817   1.005 -0.2817 -2.0070  0.1720
  339SOL     OW 2916   3.184   1.375   1.680  0.1840 -0.3359 -0.2776
  339SOL    HW1 2917   3.108   1.344   1.630 -0.1726  0.4859 -0.2710
  339SOL    HW2 2918   3.248   1.304   1.674 -0.3280 -0.7569 -0.8618
  340SOL     OW 2919   2.918   4.295   1.747  0.5189  0.5380  0.1267
  340SOL    HW1 2920   2.828   4.316   1.723  0.1985  0.6588  1.3255
  340SOL    HW2 2921   2.963   4.379   1.750  0.9125  0.3949 -1.3244
  341SOL     OW 2922   1.415   2.684   2.760 -0.0950 -0.1716 -0.0555
  341SOL    HW1 2923   1.349   2.662   2.694 -1.0524  0.0888  0.8016
  341SOL    HW2 2924   1.374   2.750   2.815  1.7237  1.7886 -0.9104
  342SOL     OW 2925   0.909   0.045   1.395 -0.2153  1.0763 -0.3132
  342SOL    HW1 2926   0.999   0.063   1.421  0.8333 -0.6332 -2.4114
  342SOL    HW2 2927   0.881  -0.026   1.453 -0.2104  1.5765  0.3101
  343SOL     OW 2928   5.710   5.121   2.899 -0.2915  0.4851 -0.6626
  343SOL    HW1 2929   5.710   5.088   2.810 -1.3171 -2.5823  0.3274
  343SOL    HW2 2930   5.758   5.055   2.949 -1.1886  1.2231  1.2788
  344SOL     OW 2931   3.249   2.573   2.872  0.3852  0.0406  0.1562
  344SOL    HW1 2932   3.199   2.612   2.943  0.0958 -0.9879  0.5293
  344SOL    HW2 2933   3.197   2.592   2.793 -0.2841 -0.4745  0.4640
  345SOL     OW 2934   2.969   2.767   3.495 -0.0540  0.3476 -0.3223
  345SOL    HW1 2935   3.059   2.788   3.471  0.7871 -1.3124  1.2390
  345SOL    HW2 2936   2.976   2.701   3.564 -2.4407  1.4117  1.0733
  346SOL     OW 2937   4.807   2.114   1.751  0.3060  0.5081  0.0748
  346SOL    HW1 2938   4.728   2.152   1.712 -0.4337  0.1995  1.2074
  346SOL    HW2 2939   4.805   2.143   1.843 -0.1584 -1.9449  0.9211
  347SOL     OW 2940   0.828   2.854   2.536  0.4649 -0.1940 -0.0255
  347SOL    HW1 2941   0.753   2.833   2.481  1.2149 -1.0752 -0.7584
  347SOL    HW2 2942   0.903   2.849   2.477  1.2057 -0.3461  0.8935
  348SOL     OW 2943   2.217   3.299   0.133 -0.7872 -1.1929  0.3183
  348SOL    HW1 2944   2.292   3.250   0.168 -1.2702 -1.4731  0.9922
  348SOL    HW2 2945   2.147   3.284   0.197 -1.3198 -0.6592 -0.1279
  349SOL     OW 2946   2.394   1.931   2.321  0.1304  0.1605  0.1043
  349SOL    HW1 2947   2.432   2.012   2.354 -1.2281  0.9160 -0.1199
  349SOL    HW2 2948   2.421   1.927   2.230  2.6379 -1.1719  0.8070
  350SOL     OW 2949   3.185   1.203   2.133  0.3877  0.5754  0.3495
  350SOL    HW1 2950   3.134   1.239   2.061  1.5075  1.0937 -0.2017
  350SOL    HW2 2951   3.168   1.263   2.206  2.2537  2.3353 -0.5634
  351SOL     OW 2952   4.920   3.708   2.015  0.2126  0.9140 -0.1520
  351SOL    HW1 2953   4.856   3.650   2.057  0.6962  1.4080  1.3517
  351SOL    HW2 2954   4.892   3.713   1.924 -1.7142  0.8757  0.3928
  352SOL     OW 2955   0.681   2.910   4.339  0.1995 -0.2793 -0.1000
  352SOL    HW1 2956   0.684   2.829   4.391  0.8012  0.6697  1.4330
  352SOL    HW2 2957   0.624   2.969   4.389  1.0688  0.7833 -0.3050
  353SOL     OW 2958   3.601   0.558   3.344  0.0693  0.6511  0.0034
  353SOL    HW1 2959   3.656   0.627   3.307  1.4100 -0.2905  0.1444
  353SOL    HW2 2960   3.549   0.527   3.270 -0.7601  1.9688 -0.0011
  354SOL     OW 2961   0.031   5.966   4.014 -0.1323  0.6245  0.1972
  354SOL    HW1 2962   0.029   5.999   4.104 -1.3540  1.3536 -0.0670
  354SOL    HW2 2963  -0.010   5.880   4.019 -0.7710  0.9275  0.2529
  355SOL     OW 2964   2.074   2.421   4.511 -0.3814  0.3430 -0.1835
  355SOL    HW1 2965   2.071   2.333   4.472 -1.9868  1.0063 -1.6294
  355SOL    HW2 2966   2.136   2.469   4.457 -0.1107  0.3363  0.1181
  356SOL     OW 2967   2.782   5.574   1.995 -0.1146  0.5422 -0.3585
  356SOL    HW1 2968   2.771   5.640   2.064 -0.6351 -1.1423  1.2511
  356SOL    HW2 2969   2.874   5.549   2.000 -0.1416  0.4516 -0.3336
  357SOL     OW 2970   5.682   4.778   3.398  0.1510 -1.0567 -0.2290
  357SOL    HW1 2971   5.610   4.841   3.399 -0.6839 -1.9812  0.8903
  357SOL    HW2 2972   5.690   4.752   3.307 -1.4746 -1.5271 -0.2539
  358SOL     OW 2973   0.430   1.487   1.582 -0.3063 -0.0718  0.4060
  358SOL    HW1 2974   0.413   1.398   1.551 -0.5338  0.0961  0.0484
  358SOL    HW2 2975   0.406   1.543   1.509  0.8399  0.2321  0.2409
  359SOL     OW 2976   4.841   6.025   2.168 -0.0569 -0.6079 -0.4137
  359SOL    HW1 2977   4.888   6.005   2.087 -1.4591 -0.9979 -1.1711
  359SOL    HW2 2978   4.859   5.951   2.226  1.6991  0.1072  0.0046
  360SOL     OW 2979   6.220   6.148   0.555 -0.3961  0.0979 -0.3027
  360SOL    HW1 2980   6.283   6.220   0.540 -0.5441  0.1736 -0.5665
  360SOL    HW2 2981   6.274   6.069   0.556 -0.0284  0.3280  1.4431
  361SOL     OW 2982   1.135   2.060   2.775  0.6736  0.1247 -0.4202
  361SOL    HW1 2983   1.208   2.102   2.731  0.4643 -1.2013 -2.1575
  361SOL    HW2 2984   1.060   2.117   2.758  0.5755 -0.4089 -1.9794
  362SOL     OW 2985   4.710   1.247   4.329  0.4323 -0.3982 -0.4586
  362SOL    HW1 2986   4.701   1.183   4.399  0.9002  1.3371  1.2695
  362SOL    HW2 2987   4.804   1.255   4.314  0.3219 -1.2283 -1.8027
  363SOL     OW 2988   1.470   6.112   0.723 -0.0848 -0.0721 -0.2767
  363SOL    HW1 2989   1.540   6.099   0.659 -0.3057  1.6149 -0.9070
  363SOL    HW2 2990   1.389   6.099   0.674 -0.2650 -1.6040  0.3586
  364SOL     OW 2991   2.379   1.258   4.222  0.2027 -0.0247  0.4418
  364SOL    HW1 2992   2.328   1.186   4.258  1.0909 -1.1956 -0.5598
  364SOL    HW2 2993   2.314   1.316   4.182 -0.4671 -0.6292  0.6372
  365SOL     OW 2994   3.805   3.712   0.822 -0.0299  0.0231 -0.4241
  365SOL    HW1 2995   3.732   3.655   0.842 -1.2385  1.0264 -1.8016
  365SOL    HW2 2996   3.882   3.664   0.852 -1.3208 -0.1884  3.0695
  366SOL     OW 2997   4.376   5.113   0.386 -0.1058 -0.6191  0.1543
  366SOL    HW1 2998   4.427   5.132   0.307  0.0488  0.9142  0.5925
  366SOL    HW2 2999   4.390   5.189   0.442  0.9559 -2.2719  2.2976
  367SOL     OW 3000   1.690   3.340   1.763  0.3928 -0.8084 -0.1090
  367SOL    HW1 3001   1.737   3.418   1.792 -2.2690  0.7407  0.4588
  367SOL    HW2 3002   1.758   3.279   1.736  2.6921  0.8376  1.5899
  368SOL     OW 3003   1.075   1.520   1.122  0.0080  0.2157 -0.2240
  368SOL    HW1 3004   1.170   1.521   1.134  0.0232  0.2426 -0.3490
  368SOL    HW2 3005   1.043   1.593   1.175 -0.0356 -0.3900  0.6116
  369SOL     OW 3006   4.094   0.808   3.185  0.3089 -0.0496  0.9842
  369SOL    HW1 3007   4.023   0.802   3.121  0.0375  0.0587  1.2737
  369SOL    HW2 3008   4.054   0.849   3.262  0.9031  0.8271  0.8385
  370SOL     OW 3009   6.392   2.112   4.093  0.6050  0.7806 -0.3227
  370SOL    HW1 3010   6.358   2.023   4.080 -0.1921  0.8856  0.8884
  370SOL    HW2 3011   6.337   2.168   4.038  1.8510  0.4340 -2.0181
  371SOL     OW 3012   2.765   4.048   1.579 -0.3769  1.0532  0.6553
  371SOL    HW1 3013   2.704   4.102   1.629 -1.6608  0.9160 -0.6852
  371SOL    HW2 3014   2.837   4.107   1.557 -0.6652  1.5920  1.1241
  372SOL     OW 3015   3.383   4.821   0.907 -0.0856  0.1685  0.0579
  372SOL    HW1 3016   3.443   4.822   0.982  0.1826 -1.4306 -0.1066
  372SOL    HW2 3017   3.434   4.859   0.835  0.2203  0.1853  0.2809
  373SOL     OW 3018   1.552   3.005   4.062  0.3766  0.3693  0.5669
  373SOL    HW1 3019   1.589   2.918   4.074 -0.2040  0.3835  2.8261
  373SOL    HW2 3020   1.557   3.046   4.148 -0.7193  2.0368 -0.1087
  374SOL     OW 3021   1.334   5.403   1.431  0.6915  0.0691 -0.0433
  374SOL    HW1 3022   1.403   5.432   1.371  0.2838  1.5294  0.1576
  374SOL    HW2 3023   1.256   5.395   1.376  0.5066  0.6189  0.1328
  375SOL     OW 3024   1.826   4.964   1.576 -0.7745 -0.4001  0.3025
  375SOL    HW1 3025   1.907   4.968   1.625 -0.4256 -2.0605 -0.0896
  375SOL    HW2 3026   1.781   4.886   1.608 -2.0302  0.2472  0.2116
  376SOL     OW 3027   4.007   1.288   2.074 -0.5638  0.3778 -0.0463
  376SOL    HW1 3028   4.051   1.325   2.150 -0.5614 -0.5305  0.4130
  376SOL    HW2 3029   4.021   1.352   2.004  1.1761  0.2922  0.1793
  377SOL     OW 3030   3.860   5.379   4.049 -0.3566  0.1844  0.3087
  377SOL    HW1 3031   3.801   5.430   4.104 -0.1139  2.0659 -1.0821
  377SOL    HW2 3032   3.806   5.305   4.019 -1.3817  0.7587  0.6890
  378SOL     OW 3033   5.287   6.147   4.224 -0.2366  0.5167  0.1228
  378SOL    HW1 3034   5.339   6.067   4.224  1.2247  1.4114  0.9808
  378SOL    HW2 3035   5.346   6.213   4.261 -1.5202  1.9051 -0.2385
  379SOL     OW 3036   5.105   0.425   2.725  0.3900  0.2752 -0.3226
  379SOL    HW1 3037   5.072   0.480   2.654 -3.5113  0.6875  1.5771
  379SOL    HW2 3038   5.081   0.336   2.700  0.8080  0.1694 -0.3681
  380SOL     OW 3039   4.446   0.393   3.602 -0.1835  0.0713  0.0679
  380SOL    HW1 3040   4.360   0.350   3.605  0.0150 -0.3220  0.1796
  380SOL    HW2 3041   4.456   0.419   3.510 -0.4134  0.0997  0.0498
  381SOL     OW 3042   5.669   3.436   3.433  0.3641 -0.1986 -0.0962
  381SOL    HW1 3043   5.624   3.481   3.504 -0.4088 -1.6014  0.3489
  381SOL    HW2 3044   5.613   3.449   3.357  0.9860  0.9599 -0.3751
  382SOL     OW 3045   1.035   4.327   2.183 -0.4717 -0.6694  0.1415
  382SOL    HW1 3046   1.019   4.243   2.226 -0.3257 -1.0261 -0.4929
  382SOL    HW2 3047   1.058   4.386   2.255 -0.0103 -1.3132  0.5347
  383SOL     OW 3048   4.461   1.256   3.816 -0.0893  0.1303  0.7138
  383SOL    HW1 3049   4.504   1.277   3.733 -2.4805  0.4263 -0.5190
  383SOL    HW2 3050   4.530   1.267   3.882  2.4215 -1.9209 -1.3437
  384SOL     OW 3051   3.154   1.951   0.621 -0.1531 -0.1079  0.8993
  384SOL    HW1 3052   3.100   1.887   0.575 -1.5805  2.1429 -0.7842
  384SOL    HW2 3053   3.239   1.947   0.577  1.0654 -3.2574  3.1810
  385SOL     OW 3054   3.965   5.377   2.783  0.0400 -0.8385  0.0823
  385SOL    HW1 3055   3.886   5.431   2.772 -0.3795 -1.4260  0.1871
  385SOL    HW2 3056   3.977   5.372   2.878 -1.1097 -2.6038  0.1801
  386SOL     OW 3057   1.458   1.622   0.902 -0.6483 -0.2068 -0.0046
  386SOL    HW1 3058   1.401   1.556   0.864 -1.6676  0.5281  0.2064
  386SOL    HW2 3059   1.418   1.643   0.986  0.2429 -0.0699  0.4014
  387SOL     OW 3060   1.864   3.894   2.428 -0.5774  0.3224 -0.1332
  387SOL    HW1 3061   1.935   3.851   2.380  0.6710  1.8973  0.2027
  387SOL    HW2 3062   1.801   3.919   2.360  0.5298  1.3309 -0.8561
  388SOL     OW 3063   1.136   2.797   3.694 -0.6552  0.1117  0.8610
  388SOL    HW1 3064   1.135   2.827   3.603  1.3509 -1.7827  0.1321
  388SOL    HW2 3065   1.218   2.831   3.730  0.1249 -1.7493  0.9463
  389SOL     OW 3066   0.806   0.851   2.809 -0.2479  0.1921  0.2528
  389SOL    HW1 3067   0.725   0.822   2.850 -1.2429 -0.9562 -2.3722
  389SOL    HW2 3068   0.784   0.866   2.717  2.2247  1.1291 -0.2792
  390SOL     OW 3069   1.696   2.159   4.296  0.6496 -0.0917  0.1635
  390SOL    HW1 3070   1.612   2.123   4.269  1.0823 -0.3216 -0.9374
  390SOL    HW2 3071   1.708   2.237   4.242  0.1976  1.1780  1.7918
  391SOL     OW 3072   1.973   1.559   2.668  0.5597 -0.4234  0.4584
  391SOL    HW1 3073   1.909   1.506   2.715 -0.3575  0.4745  0.2456
  391SOL    HW2 3074   1.986   1.514   2.585 -2.5975  1.2236 -1.1049
  392SOL     OW 3075   2.869   6.132   0.869  0.1699  0.0237  0.5261
  392SOL    HW1 3076   2.857   6.040   0.842 -1.2404 -0.4034  2.3952
  392SOL    HW2 3077   2.782   6.170   0.862  0.4596  0.8258  1.1231
  393SOL     OW 3078   2.694   2.545   3.105 -0.1898  0.3256  0.6637
  393SOL    HW1 3079   2.615   2.570   3.057  0.6198 -0.4361 -1.1356
  393SOL    HW2 3080   2.758   2.612   3.082 -0.1017  0.5769  1.6035
  394SOL     OW 3081   0.640   1.077   3.135  0.1862 -0.1903 -0.0154
  394SOL    HW1 3082   0.665   0.987   3.154  0.9251  0.0410  0.1367
  394SOL    HW2 3083   0.591   1.106   3.212 -0.2192 -0.5200 -0.1468
  395SOL     OW 3084   5.990   0.492   0.896  0.4055 -0.0237  0.0062
  395SOL    HW1 3085   5.995   0.424   0.964  2.5496 -0.0908 -0.1587
  395SOL    HW2 3086   5.982   0.574   0.945 -0.7139 -0.2636  0.2460
  396SOL     OW 3087   3.572   4.988   1.504  0.1009 -0.4173 -0.1979
  396SOL    HW1 3088   3.604   5.066   1.458  0.8000 -0.8435 -0.4420
  396SOL    HW2 3089   3.593   5.005   1.596  1.2338 -0.7675 -0.3702
  397SOL     OW 3090   3.640   5.201   4.246  0.0966  0.1802  0.2743
  397SOL    HW1 3091   3.673   5.238   4.164  0.3220 -1.3759 -0.3742
  397SOL    HW2 3092   3.674   5.258   4.314  2.0222  0.0944 -0.5565
  398SOL     OW 3093   5.998   1.603   3.968  0.4471 -0.2549 -0.6047
  398SOL    HW1 3094   6.041   1.521   3.944 -0.4571 -0.9863  0.2513
  398SOL    HW2 3095   5.914   1.578   4.004 -0.4896  1.1286 -1.6832
  399SOL     OW 3096   2.306   4.173   2.264  0.2457 -0.1290 -0.3242
  399SOL    HW1 3097   2.303   4.232   2.338 -3.2270  0.0216 -0.4314
  399SOL    HW2 3098   2.336   4.090   2.301 -0.7935  0.1103  1.1537
  400SOL     OW 3099   5.762   5.738   2.507 -0.1375 -0.2560 -0.4795
  400SOL    HW1 3100   5.688   5.764   2.452  0.3788  0.5705 -0.8010
  400SOL    HW2 3101   5.778   5.647   2.485 -3.4720 -1.7793  2.3008
  401SOL     OW 3102   3.859   1.849   4.098  0.2706  0.2240  0.1532
  401SOL    HW1 3103   3.942   1.802   4.087 -0.4882 -0.9290 -0.9739
  401SOL    HW2 3104   3.885   1.937   4.124  1.9082  0.1333 -0.9795
  402SOL     OW 3105   4.635   3.714   3.437  0.1219  0.0878  0.3198
  402SOL    HW1 3106   4.691   3.738   3.511  0.6008 -0.6073  0.1913
  402SOL    HW2 3107   4.688   3.730   3.360  0.7255 -1.9377  0.2436
  403SOL     OW 3108   3.620   5.987   1.050 -0.5205  0.1611  0.6667
  403SOL    HW1 3109   3.600   5.898   1.022 -1.6416  0.1477  1.4515
  403SOL    HW2 3110   3.713   5.985   1.073 -0.2465 -0.4980 -0.4332
  404SOL     OW 3111   2.765   5.069   4.145  0.4485 -0.8693  0.0744
  404SOL    HW1 3112   2.721   5.087   4.227  0.0876  2.9019 -0.7682
  404SOL    HW2 3113   2.798   4.979   4.154 -0.2349 -0.8772  3.9516
  405SOL     OW 3114   3.275   2.854   1.256  0.3017  0.0600  0.1340
  405SOL    HW1 3115   3.224   2.790   1.207  1.2932  0.1568 -1.0843
  405SOL    HW2 3116   3.323   2.903   1.189  0.9679  0.8569  1.1541
  406SOL     OW 3117   4.401   6.087   0.391  0.5250  0.0981 -0.1867
  406SOL    HW1 3118   4.374   6.149   0.323  0.2620  0.0257 -0.1494
  406SOL    HW2 3119   4.471   6.036   0.350  0.9158  0.5822 -0.1340
  407SOL     OW 3120   2.427   2.584   1.729  0.7283 -0.2026 -0.0939
  407SOL    HW1 3121   2.409   2.579   1.823  0.1848 -0.2691 -0.1999
  407SOL    HW2 3122   2.492   2.654   1.721  0.1959  0.3437  0.2488
  408SOL     OW 3123   2.199   0.629   0.512 -0.6676  0.0739 -0.4040
  408SOL    HW1 3124   2.173   0.628   0.604 -0.2647  1.9285 -0.2164
  408SOL    HW2 3125   2.250   0.549   0.500  2.2954  1.3937  1.9746
  409SOL     OW 3126   4.312   4.728   0.755  0.2940 -0.1497 -0.3804
  409SOL    HW1 3127   4.344   4.748   0.667 -0.0033 -0.5686 -0.5850
  409SOL    HW2 3128   4.281   4.638   0.750 -0.6512  0.1510 -0.1047
  410SOL     OW 3129   0.027   5.602   2.797 -0.2161 -0.2218 -0.6655
  410SOL    HW1 3130   0.001   5.689   2.826 -2.1551 -0.6345 -1.0342
  410SOL    HW2 3131   0.117   5.613   2.766  0.4587  1.1077  1.5016
  411SOL     OW 3132   1.114   2.278   0.627 -0.3606 -0.2123  0.2913
  411SOL    HW1 3133   1.098   2.316   0.541 -0.5040  1.1685  0.8992
  411SOL    HW2 3134   1.198   2.315   0.655 -0.4631 -0.4025  0.8630
  412SOL     OW 3135   2.624   6.407   2.340  0.1733  0.3719  0.1149
  412SOL    HW1 3136   2.536   6.414   2.375  0.3345 -0.6400  0.7685
  412SOL    HW2 3137   2.676   6.469   2.392  0.1338 -0.0980  0.7169
  413SOL     OW 3138   5.798   2.549   4.116 -0.5702  0.0173 -0.2517
  413SOL    HW1 3139   5.752   2.524   4.196 -1.0284  1.5372 -0.0113
  413SOL    HW2 3140   5.798   2.470   4.062  1.8513 -1.8190  2.1602
  414SOL     OW 3141   0.104   6.139   1.439  0.0720  0.2216 -0.5073
  414SOL    HW1 3142   0.139   6.213   1.488 -1.1766  1.0739 -0.8430
  414SOL    HW2 3143   0.072   6.178   1.357 -2.6064 -0.2616  0.2057
  415SOL     OW 3144   1.104   5.608   0.983 -0.1289 -0.0367  0.0395
  415SOL    HW1 3145   1.024   5.644   0.943  0.4261 -0.3628 -1.4283
  415SOL    HW2 3146   1.081   5.517   1.004  0.3811 -0.7386 -2.1568
  416SOL     OW 3147   0.795   0.323   1.538  0.3324  0.3930 -0.4278
  416SOL    HW1 3148   0.747   0.304   1.458 -0.0169 -1.0530  0.0993
  416SOL    HW2 3149   0.742   0.286   1.608  0.0054  2.6988  0.6494
  417SOL     OW 3150   4.924   1.808   0.068  0.4170  0.4855 -0.4104
  417SOL    HW1 3151   4.831   1.816   0.088  0.2663  0.4414 -1.0920
  417SOL    HW2 3152   4.943   1.715   0.078  0.3181  0.4470 -0.5910
  418SOL     OW 3153   6.277   0.737   0.303  0.2957 -0.3554 -0.0454
  418SOL    HW1 3154   6.250   0.677   0.233  2.5264 -2.3419  0.6449
  418SOL    HW2 3155   6.356   0.780   0.269 -0.1163  0.6565  0.2533
  419SOL     OW 3156   6.361   1.736   1.373 -0.9455  0.5343  0.1303
  419SOL    HW1 3157   6.381   1.799   1.442 -0.6399  1.5850 -0.8805
  419SOL    HW2 3158   6.441   1.684   1.364 -1.0911  0.1899  0.7549
  420SOL     OW 3159   4.146   0.965   3.599  0.5263  0.4149 -0.3945
  420SOL    HW1 3160   4.205   0.987   3.671  0.4146  0.6024 -0.3608
  420SOL    HW2 3161   4.060   0.953   3.641  0.3451  1.0768 -0.5710
  421SOL     OW 3162   2.020   2.659   1.519 -0.6009  0.2507 -0.0998
  421SOL    HW1 3163   2.055   2.745   1.498  0.4888  0.0361  0.7824
  421SOL    HW2 3164   2.097   2.603   1.532 -1.2820 -0.6968  0.0108
  422SOL     OW 3165   0.306   2.179   2.151  0.2667  0.2293  0.2048
  422SOL    HW1 3166   0.313   2.245   2.220 -0.1496  0.4944 -0.0041
  422SOL    HW2 3167   0.345   2.100   2.190 -0.7125  0.1438  1.0531
  423SOL     OW 3168   4.526   0.588   3.828  0.1677  0.1412 -0.0464
  423SOL    HW1 3169   4.613   0.617   3.856  1.6709 -3.8408  0.0325
  423SOL    HW2 3170   4.529   0.594   3.732  0.0166  1.2232  0.0074
  424SOL     OW 3171   1.306   1.313   3.897  0.4297 -0.1394  0.5073
  424SOL    HW1 3172   1.214   1.292   3.886  0.3189  0.0806  1.0033
  424SOL    HW2 3173   1.324   1.297   3.990  0.7151  0.4967  0.5688
  425SOL     OW 3174   2.283   5.640   1.216  0.3791  0.2675 -0.3317
  425SOL    HW1 3175   2.332   5.711   1.176  1.3479  0.2786  0.8123
  425SOL    HW2 3176   2.242   5.594   1.143  1.4870  0.7178 -1.2529
  426SOL     OW 3177   0.404   4.624   1.859 -0.4182 -0.0899 -0.5850
  426SOL    HW1 3178   0.436   4.574   1.784  1.0594  1.9024 -1.3890
  426SOL    HW2 3179   0.358   4.699   1.819 -2.3091 -0.5587  0.5588
  427SOL     OW 3180   4.338   5.299   1.717  0.5820  0.1300 -0.0200
  427SOL    HW1 3181   4.369   5.283   1.628  1.5911  0.3841  0.2806
  427SOL    HW2 3182   4.417   5.316   1.768 -0.0999  1.5937  0.6017
  428SOL     OW 3183   5.553   2.379   2.738  0.5906 -0.2679  0.3382
  428SOL    HW1 3184   5.495   2.406   2.667 -1.3261 -1.6730  1.3010
  428SOL    HW2 3185   5.568   2.286   2.723 -1.7279 -1.1773  2.9350
  429SOL     OW 3186   4.606   2.427   0.748 -0.6661  0.0968  0.1513
  429SOL    HW1 3187   4.572   2.424   0.658 -0.8321 -0.3373  0.2254
  429SOL    HW2 3188   4.689   2.379   0.743 -0.7652 -0.0876  0.2657
  430SOL     OW 3189   5.024   0.783   3.854  0.3386 -0.0328  0.2287
  430SOL    HW1 3190   5.076   0.704   3.870  1.9599  1.2725  1.7456
  430SOL    HW2 3191   5.088   0.849   3.826 -0.5291  1.5102  1.7020
  431SOL     OW 3192   3.785   3.954   0.356  0.2665 -0.5296 -0.4712
  431SOL    HW1 3193   3.871   3.980   0.388 -0.4820 -1.0166  2.2336
  431SOL    HW2 3194   3.749   4.034   0.317  1.3106  0.1149 -0.1571
  432SOL     OW 3195   3.996   3.702   4.306  0.3432  0.6352 -0.5969
  432SOL    HW1 3196   4.005   3.612   4.336 -1.6171  0.6567  0.1769
  432SOL    HW2 3197   4.074   3.746   4.339  0.9558 -0.6026 -0.3453
  433SOL     OW 3198   4.530   4.584   2.489 -0.4733 -0.2250  0.1526
  433SOL    HW1 3199   4.449   4.586   2.437 -0.9169 -0.3861  0.8263
  433SOL    HW2 3200   4.500   4.581   2.580  0.2909 -0.8035  0.3949
  434SOL     OW 3201   4.775   0.889   3.053 -0.1492 -0.2357  0.4694
  434SOL    HW1 3202   4.699   0.885   2.994 -0.4478  1.1238  0.7216
  434SOL    HW2 3203   4.811   0.801   3.052  0.9128  0.0641 -3.1455
  435SOL     OW 3204   4.458   6.098   1.228 -0.2428 -0.7127  0.1588
  435SOL    HW1 3205   4.397   6.072   1.297  0.3662 -0.0712  0.9716
  435SOL    HW2 3206   4.470   6.020   1.175 -0.6465 -1.2552  0.8496
  436SOL     OW 3207   3.415   2.366   0.698  0.4463 -0.4451 -0.1354
  436SOL    HW1 3208   3.469   2.426   0.648  0.4478  0.4928  0.9556
  436SOL    HW2 3209   3.338   2.351   0.643  0.3975  0.6386 -0.3732
  437SOL     OW 3210   2.062   1.444   0.763 -0.7150 -0.2574  0.2684
  437SOL    HW1 3211   2.000   1.479   0.699 -3.6239 -2.1395  1.8342
  437SOL    HW2 3212   2.043   1.492   0.844  1.3106  0.4887  0.3534
  438SOL     OW 3213   1.714   5.507   4.190 -0.8152  0.2840 -0.1056
  438SOL    HW1 3214   1.647   5.543   4.132  0.9211  0.6337 -2.0195
  438SOL    HW2 3215   1.754   5.584   4.230  0.7467  0.3647 -1.7123
  439SOL     OW 3216   2.574   4.339   0.702  0.9896 -0.3966  0.6341
  439SOL    HW1 3217   2.502   4.344   0.765  1.1510  1.5866  0.7004
  439SOL    HW2 3218   2.653   4.340   0.755  1.1258 -2.1788  0.5354
  440SOL     OW 3219   1.911   5.772   4.562  0.0896 -0.2522 -0.7000
  440SOL    HW1 3220   1.968   5.719   4.506  0.9639 -1.9177  1.6038
  440SOL    HW2 3221   1.858   5.708   4.609  2.1038  0.6438  3.1942
  441SOL     OW 3222   1.579   2.227   2.792  0.2839  0.6696 -0.0343
  441SOL    HW1 3223   1.602   2.135   2.802 -1.4677  0.0740 -1.0980
  441SOL    HW2 3224   1.643   2.261   2.729  0.4600 -0.0327 -0.2428
  442SOL     OW 3225   5.321   5.370   4.248 -0.1142 -0.7608  0.7150
  442SOL    HW1 3226   5.362   5.362   4.162 -1.4311  1.4477 -0.2002
  442SOL    HW2 3227   5.350   5.292   4.295  0.2724 -2.3082 -1.8658
  443SOL     OW 3228   2.841   3.612   1.743  0.2654  0.2893 -0.0672
  443SOL    HW1 3229   2.793   3.670   1.685 -0.2722  0.9797  1.0346
  443SOL    HW2 3230   2.919   3.662   1.767  0.2572  0.1892  0.1682
  444SOL     OW 3231   2.973   2.758   2.310  0.4948 -0.0124  0.1296
  444SOL    HW1 3232   3.046   2.696   2.320 -0.2882 -0.8611  0.6853
  444SOL    HW2 3233   3.010   2.828   2.257  1.8394 -0.2421  0.7048
  445SOL     OW 3234   1.159   3.255   2.446  0.1303 -0.4229  0.0157
  445SOL    HW1 3235   1.082   3.208   2.477 -1.3386  0.7775 -1.6304
  445SOL    HW2 3236   1.182   3.314   2.518 -3.4315  2.5945 -1.0280
  446SOL     OW 3237   4.640   1.237   3.142  0.2134 -0.3034  0.7380
  446SOL    HW1 3238   4.698   1.163   3.123 -1.1083 -1.5064  1.2173
  446SOL    HW2 3239   4.699   1.312   3.146  1.2309 -0.6658 -3.1324
  447SOL     OW 3240   6.045   2.568   2.577  0.3963 -0.0438  0.4204
  447SOL    HW1 3241   6.045   2.649   2.525 -0.5722 -0.3372 -0.0682
  447SOL    HW2 3242   6.121   2.520   2.546 -0.3051 -0.3271 -0.9554
  448SOL     OW 3243   2.131   4.332   1.827 -0.4767 -0.0008 -1.0136
  448SOL    HW1 3244   2.181   4.291   1.898 -0.3708 -0.4583 -1.3463
  448SOL    HW2 3245   2.077   4.261   1.792 -2.1004  0.7128 -0.0327
  449SOL     OW 3246   3.018   0.802   4.297  0.5729  0.0921  0.5707
  449SOL    HW1 3247   3.109   0.811   4.266  0.0430  1.2965 -0.7533
  449SOL    HW2 3248   3.011   0.866   4.368  0.1910  1.6245 -0.7873
  450SOL     OW 3249   4.819   3.087   4.166 -0.1908 -0.4033  0.6485
  450SOL    HW1 3250   4.806   3.074   4.072 -0.4198  1.8227  0.3341
  450SOL    HW2 3251   4.871   3.166   4.173 -2.9952  1.4726  2.4413
  451SOL     OW 3252   3.981   0.121   2.853  0.1510  0.1283  0.5236
  451SOL    HW1 3253   3.958   0.211   2.874 -1.0342  0.1319 -0.6425
  451SOL    HW2 3254   3.968   0.073   2.935 -2.0209  0.5272  0.4529
  452SOL     OW 3255   4.359   2.478   1.416  0.3731 -0.1467 -0.2879
  452SOL    HW1 3256   4.391   2.509   1.501 -1.1872  1.3143 -0.1734
  452SOL    HW2 3257   4.433   2.490   1.357  0.4071  2.3190  0.1386
  453SOL     OW 3258   4.998   0.264   0.707  1.0368 -0.0648 -0.6146
  453SOL    HW1 3259   4.907   0.253   0.681  1.1519  0.6867 -1.3853
  453SOL    HW2 3260   5.048   0.244   0.629  1.5658 -0.8879 -0.0769
  454SOL     OW 3261   5.508   4.867   3.180 -0.2796 -0.3535 -1.2420
  454SOL    HW1 3262   5.592   4.902   3.209 -0.4484 -1.3151  0.6042
  454SOL    HW2 3263   5.458   4.943   3.150  0.5053  0.5056 -0.4185
  455SOL     OW 3264   2.526   3.244   0.631 -0.7387  0.0504 -0.0253
  455SOL    HW1 3265   2.438   3.206   0.623 -0.3451 -0.9036  0.0484
  455SOL    HW2 3266   2.518   3.308   0.701 -1.1343 -0.7672  0.6963
  456SOL     OW 3267   0.262   5.244   3.125 -0.4518 -0.0482  0.1525
  456SOL    HW1 3268   0.256   5.176   3.058 -1.0740 -1.0588  1.2022
  456SOL    HW2 3269   0.219   5.206   3.201 -0.1008  1.2299  1.0120
  457SOL     OW 3270   6.166   4.489   3.747 -0.0089  1.0627  0.0834
  457SOL    HW1 3271   6.220   4.463   3.673  0.1167  0.4757  0.3732
  457SOL    HW2 3272   6.121   4.408   3.774  0.7869  1.0052  1.3340
  458SOL     OW 3273   5.734   2.158   3.415 -0.4004  0.1746  0.8918
  458SOL    HW1 3274   5.787   2.183   3.340  1.2434  1.4534  2.3786
  458SOL    HW2 3275   5.757   2.067   3.433 -2.0020 -0.6820 -1.0307
  459SOL     OW 3276   0.314   6.088   4.173  0.6047  0.2810 -0.5283
  459SOL    HW1 3277   0.395   6.051   4.139  0.6700 -1.1580  1.1185
  459SOL    HW2 3278   0.308   6.174   4.130  0.8726 -1.1885 -3.8334
  460SOL     OW 3279   3.756   3.779   2.060 -0.1741  0.3466 -0.1169
  460SOL    HW1 3280   3.676   3.737   2.090  0.0415 -0.3804 -0.5244
  460SOL    HW2 3281   3.727   3.860   2.019 -0.6427  0.3778  0.2710
  461SOL     OW 3282   1.124   1.887   2.973 -0.1139  0.8303 -0.3605
  461SOL    HW1 3283   1.215   1.880   2.999 -0.3305  1.1401  0.5013
  461SOL    HW2 3284   1.121   1.963   2.915  0.5606 -0.4858 -2.2521
  462SOL     OW 3285   0.846   4.954   2.696  0.2368  0.3869  0.5665
  462SOL    HW1 3286   0.937   4.926   2.687  0.3599  1.0591 -0.4762
  462SOL    HW2 3287   0.796   4.873   2.694  0.8715 -0.0695  2.2679
  463SOL     OW 3288   4.535   1.786   3.937  0.3969  0.4204  0.0507
  463SOL    HW1 3289   4.565   1.856   3.878 -0.1287 -0.0708 -0.8205
  463SOL    HW2 3290   4.560   1.816   4.024 -0.7262  2.2162 -0.1748
  464SOL     OW 3291   0.985   6.274   3.898 -0.2777 -0.0161 -0.3993
  464SOL    HW1 3292   0.991   6.370   3.902  0.2476 -0.0246 -0.7520
  464SOL    HW2 3293   0.987   6.246   3.989  0.2412  0.2860 -0.3097
  465SOL     OW 3294   1.608   4.109   3.164 -0.4944 -0.3561 -0.2272
  465SOL    HW1 3295   1.637   4.024   3.132 -0.1385 -0.8765  1.4060
  465SOL    HW2 3296   1.518   4.118   3.131 -0.4709 -1.2878 -0.5639
  466SOL     OW 3297   4.414   3.645   3.806  0.3514  0.2553 -0.1856
  466SOL    HW1 3298   4.431   3.724   3.756  0.5800 -0.6552 -1.6133
  466SOL    HW2 3299   4.496   3.596   3.802 -0.3620 -0.9217 -1.0107
  467SOL     OW 3300   1.586   3.715   2.828 -0.0023  0.0038 -0.3695
  467SOL    HW1 3301   1.528   3.657   2.878  0.3416  0.2727  0.3543
  467SOL    HW2 3302   1.655   3.738   2.889  0.0650  0.8837 -0.7618
  468SOL     OW 3303   3.469   2.657   1.284  0.0803 -0.1500  0.3871
  468SOL    HW1 3304   3.473   2.593   1.355  1.8823  0.0772  0.5346
  468SOL    HW2 3305   3.397   2.715   1.308  0.0434 -0.6382  1.5349
  469SOL     OW 3306   0.920   4.073   4.104  0.3211 -0.3585 -0.4348
  469SOL    HW1 3307   0.982   4.146   4.096 -1.5837  1.2185 -1.7947
  469SOL    HW2 3308   0.920   4.032   4.017 -1.6386  0.6495 -0.9515
  470SOL     OW 3309   0.961   5.335   0.686 -0.4464  0.2648 -0.2803
  470SOL    HW1 3310   1.031   5.307   0.627  0.1336  2.2540 -0.6231
  470SOL    HW2 3311   0.992   5.311   0.774  0.1977  0.2268 -0.5134
  471SOL     OW 3312   0.331   0.433   4.279  0.4100 -0.4458  0.3443
  471SOL    HW1 3313   0.251   0.439   4.227  1.5388 -2.1398 -1.7218
  471SOL    HW2 3314   0.383   0.510   4.253 -0.2374  0.3144  1.2276
  472SOL     OW 3315   6.422   5.736   1.266  0.6759 -0.1783  0.9284
  472SOL    HW1 3316   6.443   5.796   1.195  0.2810 -0.5568  0.4848
  472SOL    HW2 3317   6.374   5.664   1.224  1.2442 -0.8641  1.4299
  473SOL     OW 3318   0.110   0.711   3.232  0.2931 -0.5352 -0.4853
  473SOL    HW1 3319   0.139   0.789   3.185 -0.8650 -1.0285 -2.1100
  473SOL    HW2 3320   0.123   0.733   3.324  2.3920  0.5754 -0.9849
  474SOL     OW 3321   4.383   2.917   3.904 -0.4675  0.2854 -0.2862
  474SOL    HW1 3322   4.316   2.955   3.961  0.0987  0.8341  0.0430
  474SOL    HW2 3323   4.368   2.957   3.819 -1.3135 -0.5307 -0.5417
  475SOL     OW 3324   1.294   5.920   2.154  0.5145  0.4020  0.7824
  475SOL    HW1 3325   1.367   5.872   2.194  0.4776  1.4331  2.1516
  475SOL    HW2 3326   1.336   5.990   2.105  0.7490 -2.3263 -3.4064
  476SOL     OW 3327   3.591   4.644   1.968  0.0967  0.4858  0.5414
  476SOL    HW1 3328   3.571   4.620   1.878 -0.0386 -1.0546  0.9590
  476SOL    HW2 3329   3.681   4.613   1.982  0.0510  0.5444  0.9892
  477SOL     OW 3330   6.134   5.264   1.062  0.3005  0.2034 -0.2655
  477SOL    HW1 3331   6.198   5.301   1.002  0.8025 -2.0383 -1.2325
  477SOL    HW2 3332   6.078   5.210   1.007 -0.2478 -0.6324  1.0521
  478SOL     OW 3333   3.203   4.187   4.287  0.3033 -0.1472  0.3870
  478SOL    HW1 3334   3.244   4.156   4.206  0.3859  0.2809  0.2596
  478SOL    HW2 3335   3.135   4.248   4.258  0.5030  0.2068  0.6455
  479SOL     OW 3336   2.900   5.716   2.810  0.2173  0.4377  0.2010
  479SOL    HW1 3337   2.854   5.799   2.801 -0.9631 -0.1783  0.3121
  479SOL    HW2 3338   2.845   5.652   2.764  0.4974 -0.4820  1.0822
  480SOL     OW 3339   2.509   3.460   4.316  0.2606 -0.2148 -0.0143
  480SOL    HW1 3340   2.577   3.470   4.250  0.4412  2.0519  0.4122
  480SOL    HW2 3341   2.452   3.536   4.303  1.1022  1.1800  3.2349
  481SOL     OW 3342   1.241   5.593   3.983 -0.5649  0.1737 -0.6415
  481SOL    HW1 3343   1.215   5.501   3.979 -1.9121  0.5500 -1.1346
  481SOL    HW2 3344   1.229   5.624   3.893 -0.9243  1.0389 -0.2986
  482SOL     OW 3345   6.155   6.353   4.558 -0.6048 -0.1501 -0.2392
  482SOL    HW1 3346   6.231   6.347   4.499 -1.0701  1.8640 -1.1414
  482SOL    HW2 3347   6.187   6.403   4.633 -0.8086 -0.0172 -0.2392
  483SOL     OW 3348   4.952   6.034   1.729 -0.6490 -0.2272 -0.0937
  483SOL    HW1 3349   4.947   5.941   1.705  0.3677 -0.5645  0.8825
  483SOL    HW2 3350   4.971   6.032   1.823  0.1816  0.9714 -0.2276
  484SOL     OW 3351   2.723   2.488   4.043  0.4193 -0.0254  0.4452
  484SOL    HW1 3352   2.698   2.490   3.950  0.3640 -0.8244  0.4363
  484SOL    HW2 3353   2.681   2.566   4.080  0.2959  0.2067 -0.1602
  485SOL     OW 3354   1.465   0.447   0.132  0.5584 -0.2740  0.5674
  485SOL    HW1 3355   1.431   0.365   0.096  0.3150  0.7525 -1.6554
  485SOL    HW2 3356   1.541   0.419   0.185  0.8277 -1.8939 -0.5907
  486SOL     OW 3357   5.738   2.643   3.084 -0.1638 -0.2612 -0.2015
  486SOL    HW1 3358   5.680   2.714   3.112  1.1487  0.5739  0.5002
  486SOL    HW2 3359   5.731   2.642   2.989 -1.3849 -0.2505 -0.1256
  487SOL     OW 3360   5.132   1.615   2.506 -0.1614 -0.6287  0.3401
  487SOL    HW1 3361   5.094   1.643   2.422 -0.1273  0.8927  0.8147
  487SOL    HW2 3362   5.176   1.532   2.485 -0.2803 -0.3579 -1.1200
  488SOL     OW 3363   3.869   0.712   4.242 -0.1882 -0.1507 -0.2151
  488SOL    HW1 3364   3.932   0.708   4.315 -0.4879  0.8183  0.1219
  488SOL    HW2 3365   3.847   0.805   4.236 -1.0490 -0.3865 -0.7978
  489SOL     OW 3366   4.214   1.582   1.597  0.4294 -0.1750  0.3777
  489SOL    HW1 3367   4.305   1.552   1.591 -0.1565 -1.7877 -1.2265
  489SOL    HW2 3368   4.213   1.638   1.675  2.8754  0.2297  0.2115
  490SOL     OW 3369   2.708   3.475   3.996 -0.1983  0.4782  0.4173
  490SOL    HW1 3370   2.772   3.460   3.927  1.8257  0.9897  2.0678
  490SOL    HW2 3371   2.656   3.395   3.998  0.4145  0.0215 -0.9658
  491SOL     OW 3372   3.077   2.684   0.760  0.2581 -0.3112 -0.1404
  491SOL    HW1 3373   3.025   2.604   0.761  0.8320 -0.6816  1.3169
  491SOL    HW2 3374   3.163   2.656   0.729 -0.1803  0.1902 -1.9301
  492SOL     OW 3375   6.033   1.608   3.637  0.0275 -0.2221 -0.4904
  492SOL    HW1 3376   6.035   1.563   3.553  2.1205  0.2966 -0.7916
  492SOL    HW2 3377   6.064   1.544   3.701 -1.4511 -0.5816 -0.0909
  493SOL     OW 3378   1.877   6.271   1.983 -0.0406  0.2097  0.2548
  493SOL    HW1 3379   1.874   6.341   2.049  1.2885 -0.3886  0.9916
  493SOL    HW2 3380   1.918   6.197   2.028 -0.8883 -0.8674 -0.6879
  494SOL     OW 3381   0.472   5.266   1.436 -0.5180 -0.0113  0.1497
  494SOL    HW1 3382   0.463   5.187   1.490  0.0543 -1.1342 -1.3308
  494SOL    HW2 3383   0.513   5.330   1.494 -1.3324 -0.6653  1.4980
  495SOL     OW 3384   1.728   0.423   0.222  1.1792 -0.5282  0.3384
  495SOL    HW1 3385   1.730   0.493   0.287  1.5849 -0.8333  0.6585
  495SOL    HW2 3386   1.793   0.449   0.156  0.8351 -0.2662  0.0953
  496SOL     OW 3387   1.713   5.612   1.673 -0.0492 -0.0312  0.0684
  496SOL    HW1 3388   1.793   5.665   1.677  0.1097 -0.1868 -0.7155
  496SOL    HW2 3389   1.652   5.655   1.733  0.7175 -0.0876  0.9080
  497SOL     OW 3390   4.142   5.879   1.554 -0.2264  0.0354  0.5477
  497SOL    HW1 3391   4.076   5.842   1.612  0.8096  0.3703  1.9957
  497SOL    HW2 3392   4.092   5.924   1.486 -1.4707 -1.0159  0.7402
  498SOL     OW 3393   2.409   4.044   0.638 -0.3304  0.6946  0.5237
  498SOL    HW1 3394   2.323   4.032   0.676  0.0178  1.3810  1.5738
  498SOL    HW2 3395   2.452   4.108   0.695  0.3844  1.4054 -0.7545
  499SOL     OW 3396   3.817   5.417   0.893  0.4109  0.0148 -0.1072
  499SOL    HW1 3397   3.777   5.357   0.956 -1.1568  2.0631  0.9693
  499SOL    HW2 3398   3.882   5.465   0.943 -0.7971  1.6155 -0.0113
  500SOL     OW 3399   2.752   4.047   3.655 -0.0464 -0.0407  0.5188
  500SOL    HW1 3400   2.771   4.036   3.562 -0.7512 -0.9186  0.4687
  500SOL    HW2 3401   2.836   4.033   3.699  0.0457 -0.8508  0.0979
  501SOL     OW 3402   2.811   0.894   2.859 -0.0540 -0.3443  0.1161
  501SOL    HW1 3403   2.773   0.807   2.859 -1.2102  0.1387 -0.5266
  501SOL    HW2 3404   2.861   0.899   2.777 -1.3310  0.1407 -0.6539
  502SOL     OW 3405   3.645   1.735   0.260  0.5074  0.2135 -0.4675
  502SOL    HW1 3406   3.560   1.720   0.301 -0.1290  1.8876 -1.1097
  502SOL    HW2 3407   3.705   1.746   0.334  0.0875 -0.4560 -0.0109
  503SOL     OW 3408   5.973   2.337   2.938  0.1644  0.1895 -0.0940
  503SOL    HW1 3409   6.055   2.339   2.888  0.4465 -0.4373  0.3381
  503SOL    HW2 3410   5.947   2.245   2.939  1.0401 -0.0798  2.3247
  504SOL     OW 3411   4.992   3.608   4.202 -0.1449  0.1688  0.1451
  504SOL    HW1 3412   4.959   3.622   4.290  0.2854 -0.6887  0.4464
  504SOL    HW2 3413   5.083   3.641   4.205 -0.5042  1.2718 -0.3196
  505SOL     OW 3414   0.082   5.277   1.262  0.1878 -0.0689  0.5442
  505SOL    HW1 3415   0.023   5.312   1.194  0.2099 -2.1330 -0.6193
  505SOL    HW2 3416   0.168   5.313   1.239  0.2081 -0.7969 -0.6198
  506SOL     OW 3417   3.401   0.608   3.521 -0.0760  0.5388  0.6955
  506SOL    HW1 3418   3.467   0.617   3.452 -0.8841  2.0634  0.0920
  506SOL    HW2 3419   3.317   0.609   3.475 -0.5792 -2.3852  1.3450
  507SOL     OW 3420   1.105   5.122   0.496  0.2051  0.2476 -0.0391
  507SOL    HW1 3421   1.196   5.093   0.510  0.6191  0.8288 -1.3712
  507SOL    HW2 3422   1.053   5.060   0.547  1.4201  0.7465  1.9233
  508SOL     OW 3423   1.850   0.849   0.741 -0.9905 -0.0140 -0.3093
  508SOL    HW1 3424   1.912   0.845   0.814  0.2636  0.6544 -1.2811
  508SOL    HW2 3425   1.787   0.779   0.759  1.9853 -3.1249 -0.9644
  509SOL     OW 3426   2.998   0.126   1.025  0.1126  0.2072  0.8816
  509SOL    HW1 3427   2.956   0.067   1.087  0.2747 -0.6329  0.2112
  509SOL    HW2 3428   2.930   0.146   0.960  0.8017 -1.5220 -0.4630
  510SOL     OW 3429   3.852   5.406   0.012  0.1017 -0.0413 -0.4597
  510SOL    HW1 3430   3.773   5.352   0.005 -0.1459  0.4788 -2.4241
  510SOL    HW2 3431   3.901   5.386  -0.068  1.5542  0.2921  0.3224
  511SOL     OW 3432   3.608   5.519   4.164  0.7062 -0.4024 -0.3827
  511SOL    HW1 3433   3.556   5.508   4.243  1.1325  2.0410  0.3285
  511SOL    HW2 3434   3.544   5.548   4.098  0.7501  0.1932 -0.1738
  512SOL     OW 3435   5.743   1.324   1.249  0.1462  0.1832  0.1108
  512SOL    HW1 3436   5.809   1.336   1.317  0.7252  0.9640 -0.5679
  512SOL    HW2 3437   5.692   1.248   1.278  0.0002  0.8447  1.7174
  513SOL     OW 3438   6.170   1.537   0.527  0.0897 -0.7917 -0.0734
  513SOL    HW1 3439   6.129   1.590   0.596  0.3006  0.2450 -0.7169
  513SOL    HW2 3440   6.264   1.550   0.539  0.1757 -1.6645  0.2475
  514SOL     OW 3441   3.787   1.360   3.812  0.2464 -0.6116 -0.0889
  514SOL    HW1 3442   3.750   1.411   3.739 -0.5585 -0.1918  0.5972
  514SOL    HW2 3443   3.871   1.329   3.779 -0.6541 -1.5276 -1.6948
  515SOL     OW 3444   5.214   1.158   0.716 -0.0791  0.3150 -0.2270
  515SOL    HW1 3445   5.179   1.155   0.805 -2.6307  1.5633 -1.0967
  515SOL    HW2 3446   5.204   1.069   0.684 -4.6283  0.9269 -1.0839
  516SOL     OW 3447   3.551   1.010   2.128 -0.0187 -0.1621 -0.4170
  516SOL    HW1 3448   3.531   1.083   2.070  1.7779  1.6818  1.1477
  516SOL    HW2 3449   3.631   0.971   2.092 -0.9395 -1.3819 -1.2165
  517SOL     OW 3450   4.874   1.900   3.262 -0.0544 -0.4739 -0.0181
  517SOL    HW1 3451   4.938   1.959   3.223 -1.3466 -0.1779 -1.8008
  517SOL    HW2 3452   4.789   1.933   3.233 -0.9602 -1.7252  1.0433
  518SOL     OW 3453   4.136   3.094   1.501  0.2241 -0.1418 -0.0002
  518SOL    HW1 3454   4.117   3.002   1.521  1.0762 -0.1110  1.0302
  518SOL    HW2 3455   4.195   3.090   1.426 -1.7015 -0.3154 -1.6050
  519SOL     OW 3456   5.274   4.094   3.642 -0.0321  0.0230 -0.0705
  519SOL    HW1 3457   5.363   4.126   3.658  0.0385  0.4317 -1.1682
  519SOL    HW2 3458   5.232   4.166   3.595 -0.3517 -0.9028 -1.2326
  520SOL     OW 3459   0.184   2.289   3.801  0.0124  0.5033 -0.6959
  520SOL    HW1 3460   0.186   2.270   3.895 -0.9725  2.3126 -0.2682
  520SOL    HW2 3461   0.128   2.221   3.764  0.5611 -0.3415 -0.0235
  521SOL     OW 3462   2.409   3.183   0.294 -0.3845  0.3421 -0.4228
  521SOL    HW1 3463   2.377   3.093   0.296 -0.4141  0.3660  0.9834
  521SOL    HW2 3464   2.487   3.183   0.350 -1.3832  1.5214  1.0685
  522SOL     OW 3465   0.590   2.596   2.837 -0.4205 -0.4667  0.1867
  522SOL    HW1 3466   0.666   2.651   2.856  0.0286 -1.3604  1.1002
  522SOL    HW2 3467   0.627   2.516   2.798 -0.9662 -0.5562 -0.1603
  523SOL     OW 3468   0.184   1.873   4.135  0.4346 -0.8226  0.1613
  523SOL    HW1 3469   0.204   1.918   4.216 -0.8616  2.4380 -1.1517
  523SOL    HW2 3470   0.245   1.910   4.071 -2.0079  0.7714 -1.4100
  524SOL     OW 3471   1.813   4.526   2.621  0.6135 -0.4990 -0.2617
  524SOL    HW1 3472   1.884   4.475   2.660  0.2537 -1.2239 -0.5363
  524SOL    HW2 3473   1.745   4.528   2.688  0.8488  0.1246 -0.0308
  525SOL     OW 3474   4.071   3.421   4.242 -0.0909 -0.4471 -1.0488
  525SOL    HW1 3475   4.149   3.476   4.247 -1.8357  2.0750  0.1423
  525SOL    HW2 3476   4.069   3.374   4.326 -0.4124  0.3115 -0.6269
  526SOL     OW 3477   1.371   4.982   0.521  0.6346  0.2423  0.3448
  526SOL    HW1 3478   1.342   4.899   0.560 -0.3054  0.5807  0.3966
  526SOL    HW2 3479   1.429   4.956   0.450 -0.3612 -0.4965 -0.2193
  527SOL     OW 3480   2.861   0.217   2.840  0.4330 -0.0287 -0.7180
  527SOL    HW1 3481   2.852   0.183   2.929  2.2280  0.1928 -0.4086
  527SOL    HW2 3482   2.774   0.249   2.817 -0.5116 -1.7349  0.2555
  528SOL     OW 3483   4.007   1.042   1.277  0.1839  0.1593 -0.2499
  528SOL    HW1 3484   4.055   0.964   1.249  0.5474  0.9397 -1.9281
  528SOL    HW2 3485   3.944   1.057   1.207 -1.3929  0.1389  1.1056
  529SOL     OW 3486   1.476   0.736   0.541 -0.3614  0.1174 -0.0986
  529SOL    HW1 3487   1.381   0.736   0.541 -0.4220 -0.9645 -2.2210
  529SOL    HW2 3488   1.500   0.821   0.504 -0.5762 -0.3041 -1.2439
  530SOL     OW 3489   0.512   0.125   3.442  0.4628 -0.3545  0.0694
  530SOL    HW1 3490   0.605   0.137   3.457  0.3007  0.0339  0.8435
  530SOL    HW2 3491   0.486   0.203   3.393  0.3287  0.1530  0.9135
  531SOL     OW 3492   4.546   1.661   4.553 -0.0690 -0.1192 -0.3124
  531SOL    HW1 3493   4.460   1.699   4.568  0.0344  0.9316 -2.1251
  531SOL    HW2 3494   4.529   1.571   4.526 -0.5405 -0.1320  0.0146
  532SOL     OW 3495   4.828   2.013   2.921 -0.0495  0.4097 -0.1850
  532SOL    HW1 3496   4.832   1.922   2.892  0.6470  1.3787 -3.5556
  532SOL    HW2 3497   4.760   2.013   2.989 -0.9118 -2.3813 -0.9021
  533SOL     OW 3498   0.084   5.784   3.757  0.4082  0.0724  0.6916
  533SOL    HW1 3499   0.128   5.821   3.833  1.6734 -1.2499  0.6327
  533SOL    HW2 3500   0.146   5.796   3.685 -0.0415 -0.2922  0.2326
  534SOL     OW 3501   5.592   0.539   2.856  0.0267  0.2128  0.5901
  534SOL    HW1 3502   5.596   0.602   2.784 -0.0510  0.3727  0.7254
  534SOL    HW2 3503   5.671   0.486   2.846  0.4864  0.8170  0.9190
  535SOL     OW 3504   0.211   5.415   0.899  0.0530  0.2723 -0.0756
  535SOL    HW1 3505   0.274   5.486   0.916 -0.8751  0.7130  1.7979
  535SOL    HW2 3506   0.160   5.445   0.824  0.1120  1.2809  0.2783
  536SOL     OW 3507   1.939   6.449   0.091  0.4942 -0.1221  0.0112
  536SOL    HW1 3508   1.927   6.523   0.031  1.8492 -1.5745 -2.2186
  536SOL    HW2 3509   1.852   6.410   0.099  0.3694 -0.2020 -1.4823
  537SOL     OW 3510   1.767   0.631   1.004 -0.5243  0.6487 -0.5127
  537SOL    HW1 3511   1.752   0.600   0.914 -0.9191  0.8485 -0.5174
  537SOL    HW2 3512   1.720   0.715   1.008 -0.9495  0.3856  0.0426
  538SOL     OW 3513   3.787   5.261   2.029  0.3827 -0.6197  0.0596
  538SOL    HW1 3514   3.780   5.274   2.124 -1.0288 -1.0070  0.0225
  538SOL    HW2 3515   3.803   5.167   2.019  0.6564 -0.5587 -0.0878
  539SOL     OW 3516   3.006   1.751   3.911 -0.5616  0.2998 -0.2498
  539SOL    HW1 3517   3.021   1.790   3.825  0.0995  0.0526 -0.2555
  539SOL    HW2 3518   3.025   1.820   3.974  0.1306  0.1391 -0.2739
  540SOL     OW 3519   4.290   0.760   4.440  0.3417 -0.1563 -0.6585
  540SOL    HW1 3520   4.286   0.694   4.371 -0.6616 -0.2699 -0.5048
  540SOL    HW2 3521   4.207   0.807   4.434  1.2615  1.4869 -1.1389
  541SOL     OW 3522   2.260   2.618   0.504  0.3300 -0.7990  0.2228
  541SOL    HW1 3523   2.310   2.671   0.442 -0.3160  0.0348  0.3989
  541SOL    HW2 3524   2.226   2.546   0.451  3.7536 -2.8762  0.5589
  542SOL     OW 3525   6.317   0.368   1.041  0.0837 -0.7815  0.4192
  542SOL    HW1 3526   6.338   0.314   0.964  0.2359 -2.1230  1.3677
  542SOL    HW2 3527   6.391   0.429   1.047  1.6015 -2.5622  1.1355
  543SOL     OW 3528   6.015   1.143   0.931  0.4367  0.3273  0.4243
  543SOL    HW1 3529   6.082   1.173   0.870  0.8360 -0.6071  0.3982
  543SOL    HW2 3530   6.034   1.190   1.012 -0.5592  2.1681 -0.3524
  544SOL     OW 3531   5.948   1.280   0.283 -0.4632  0.1078  0.2196
  544SOL    HW1 3532   5.962   1.320   0.369 -1.8512 -2.2917  1.6958
  544SOL    HW2 3533   5.945   1.186   0.301 -0.9923 -0.4785 -2.4665
  545SOL     OW 3534   4.205   4.208   2.675  0.4890 -0.2748  0.2055
  545SOL    HW1 3535   4.123   4.171   2.643 -0.2187  0.5937  0.9646
  545SOL    HW2 3536   4.272   4.172   2.617 -0.4516 -0.8126 -0.5698
  546SOL     OW 3537   0.710   3.127   0.111 -0.4128  0.2675 -0.1422
  546SOL    HW1 3538   0.786   3.097   0.160 -0.5281  0.5388  0.2073
  546SOL    HW2 3539   0.742   3.204   0.063 -0.6901  0.9131  0.6923
  547SOL     OW 3540   4.852   1.349   1.692 -0.1098  0.0679 -0.5302
  547SOL    HW1 3541   4.761   1.319   1.700  0.0274 -0.9342 -2.2289
  547SOL    HW2 3542   4.855   1.395   1.609  0.5209  1.8399  0.4363
  548SOL     OW 3543   2.108   2.239   0.553  0.1054  0.0773  0.0412
  548SOL    HW1 3544   2.073   2.190   0.478 -2.7704  1.5347  0.3083
  548SOL    HW2 3545   2.148   2.316   0.514 -0.6614  0.4251 -0.0834
  549SOL     OW 3546   0.769   4.936   2.116  0.1148 -0.3421 -0.3122
  549SOL    HW1 3547   0.758   4.978   2.031 -1.2686 -2.7738 -1.4503
  549SOL    HW2 3548   0.863   4.920   2.124  0.1888 -0.6890 -1.7204
  550SOL     OW 3549   1.621   1.840   0.846  0.2539  0.5578 -0.3174
  550SOL    HW1 3550   1.547   1.888   0.810  0.2503  0.1278 -0.9086
  550SOL    HW2 3551   1.585   1.754   0.868  0.4162  0.5855  0.0527
  551SOL     OW 3552   6.044   5.944   2.850 -0.4712 -0.0971  0.4351
  551SOL    HW1 3553   6.037   6.040   2.851 -1.0802 -0.1385  0.8151
  551SOL    HW2 3554   5.965   5.914   2.897  0.2962 -0.7474  1.3431
  552SOL     OW 3555   0.957   2.486   3.902  0.1703 -0.6411  0.1329
  552SOL    HW1 3556   0.997   2.490   3.815 -1.1027  0.0121 -0.4494
  552SOL    HW2 3557   1.011   2.542   3.957  0.9269 -0.9808 -0.2592
  553SOL     OW 3558   3.189   3.904   2.763 -0.0504  0.5789  0.6300
  553SOL    HW1 3559   3.263   3.847   2.742 -0.4319  0.6551 -1.0563
  553SOL    HW2 3560   3.113   3.856   2.730 -0.5170  1.4720  0.4014
  554SOL     OW 3561   4.709   2.220   3.792 -0.4581  0.1028  0.9619
  554SOL    HW1 3562   4.776   2.281   3.821  0.3443 -0.1119 -0.3721
  554SOL    HW2 3563   4.638   2.275   3.760  1.2830  0.4782 -2.6256
  555SOL     OW 3564   5.506   0.845   1.065  0.0651  0.5273  0.3885
  555SOL    HW1 3565   5.449   0.904   1.017  0.1769  0.6693  0.4262
  555SOL    HW2 3566   5.449   0.802   1.129  0.3591  2.3521  2.0061
  556SOL     OW 3567   3.062   0.042   3.224 -0.1947  0.6637  0.2592
  556SOL    HW1 3568   3.062   0.025   3.318  0.3861 -1.4031 -0.0745
  556SOL    HW2 3569   3.117  -0.027   3.187 -1.9833  0.2619 -1.8094
  557SOL     OW 3570   3.875   4.167   1.880  0.4736  0.5360 -0.0167
  557SOL    HW1 3571   3.806   4.105   1.857  1.2447  0.1214 -1.2935
  557SOL    HW2 3572   3.840   4.216   1.955 -1.0589  0.1211 -0.4445
  558SOL     OW 3573   4.271   1.760   2.177 -0.0647 -0.2974  0.4402
  558SOL    HW1 3574   4.318   1.696   2.230  0.1100  0.4645  1.2288
  558SOL    HW2 3575   4.211   1.707   2.123 -1.0525 -1.0494  2.1838
  559SOL     OW 3576   3.042   1.362   3.169  0.0494  0.3090  0.0542
  559SOL    HW1 3577   2.998   1.423   3.227  3.3424  1.7073  1.3018
  559SOL    HW2 3578   3.073   1.292   3.226  1.6666  0.7096 -0.2972
  560SOL     OW 3579   1.148   4.514   2.819 -0.4386  0.1245  0.2334
  560SOL    HW1 3580   1.187   4.427   2.809 -1.2059 -0.6343  2.9007
  560SOL    HW2 3581   1.087   4.522   2.745 -0.3929 -1.6381 -0.0301
  561SOL     OW 3582   3.283   2.202   1.411  0.1041  0.0320  0.3797
  561SOL    HW1 3583   3.247   2.244   1.489 -0.1107 -0.5435  0.5954
  561SOL    HW2 3584   3.325   2.122   1.444  1.0621  0.3923  0.0570
  562SOL     OW 3585   1.639   3.424   3.118  0.3407 -0.7800  0.4738
  562SOL    HW1 3586   1.606   3.384   3.199  0.8628  1.4980  1.9031
  562SOL    HW2 3587   1.692   3.498   3.147 -0.2032  0.6935 -1.9740
  563SOL     OW 3588   5.018   1.333   2.755 -0.1474  0.3519 -0.5245
  563SOL    HW1 3589   4.986   1.381   2.832  0.6822 -1.3400  0.9440
  563SOL    HW2 3590   5.075   1.265   2.791  0.0726 -0.6627 -2.6396
  564SOL     OW 3591   3.466   1.649   1.669 -0.5410 -0.1411 -0.2580
  564SOL    HW1 3592   3.378   1.649   1.631 -0.0078 -0.6339 -1.5174
  564SOL    HW2 3593   3.452   1.679   1.759 -1.9834 -0.1138 -0.4609
  565SOL     OW 3594   3.157   2.500   2.349 -0.0441 -0.1038  0.7342
  565SOL    HW1 3595   3.157   2.416   2.394 -1.8929  0.1464  1.2849
  565SOL    HW2 3596   3.086   2.493   2.286  1.0514  0.3743 -0.5945
  566SOL     OW 3597   3.319   6.141   2.849 -0.1486 -0.4623  0.0739
  566SOL    HW1 3598   3.291   6.074   2.911 -0.8302  0.8161  1.2039
  566SOL    HW2 3599   3.415   6.141   2.854 -0.1839 -0.6809  0.7961
  567SOL     OW 3600   1.443   1.545   2.607  0.4460 -0.7288  0.6994
  567SOL    HW1 3601   1.480   1.542   2.695 -0.7496 -3.4281  1.2032
  567SOL    HW2 3602   1.387   1.468   2.601 -0.9310  0.3267 -1.8421
  568SOL     OW 3603   2.786   4.191   2.680 -0.0347 -0.3154 -0.1521
  568SOL    HW1 3604   2.850   4.233   2.738 -2.0441  0.9136  1.3327
  568SOL    HW2 3605   2.839   4.151   2.611  2.3148  0.5308  1.0261
  569SOL     OW 3606   2.250   4.313   0.515 -0.5905  0.2310  0.0956
  569SOL    HW1 3607   2.265   4.226   0.478 -1.8353 -0.3779  0.9684
  569SOL    HW2 3608   2.306   4.316   0.592  0.3824  0.6956 -0.6012
  570SOL     OW 3609   3.474   5.563   4.414 -0.1103  0.0293  0.1113
  570SOL    HW1 3610   3.430   5.644   4.388 -0.3608 -0.1839 -0.1436
  570SOL    HW2 3611   3.535   5.589   4.483 -0.8127  0.2978  0.6458
  571SOL     OW 3612   1.542   5.071   0.955  0.0100  0.1094 -0.3804
  571SOL    HW1 3613   1.624   5.062   1.004 -0.6682  0.0509  0.7689
  571SOL    HW2 3614   1.570   5.074   0.863  1.1500 -2.2481 -0.1890
  572SOL     OW 3615   5.269   1.701   3.469 -0.1157  0.0047  0.3141
  572SOL    HW1 3616   5.185   1.703   3.423  0.3172 -2.0157 -0.6946
  572SOL    HW2 3617   5.302   1.612   3.455  1.9197  0.5533  1.2017
  573SOL     OW 3618   0.127   5.111   0.961 -0.6691  0.6357  0.3010
  573SOL    HW1 3619   0.145   5.205   0.958  0.9608  0.4161  1.7535
  573SOL    HW2 3620   0.107   5.088   0.870 -1.9559  2.5118  0.0592
  574SOL     OW 3621   4.155   0.799   1.645 -0.3900  0.7736  0.4158
  574SOL    HW1 3622   4.186   0.729   1.702 -0.6618  0.1103 -0.2361
  574SOL    HW2 3623   4.146   0.758   1.559 -0.5253  1.6161  0.0173
  575SOL     OW 3624   2.004   5.698   0.556  0.1904  0.5479 -0.1535
  575SOL    HW1 3625   1.943   5.709   0.483  1.8051  0.0010 -1.6497
  575SOL    HW2 3626   2.090   5.691   0.515  1.2642  1.0081  1.8669
  576SOL     OW 3627   5.853   5.117   1.593 -0.4432 -0.0334  0.1501
  576SOL    HW1 3628   5.890   5.040   1.550  0.8821  0.1387  0.9235
  576SOL    HW2 3629   5.816   5.084   1.674  1.2966  0.2961  1.1146
  577SOL     OW 3630   1.418   1.854   2.723 -0.2306  0.2594 -0.3959
  577SOL    HW1 3631   1.485   1.793   2.752  1.8349  2.6539  0.2296
  577SOL    HW2 3632   1.364   1.870   2.801 -1.0632 -1.0144 -0.6783
  578SOL     OW 3633   0.232   3.720   3.915  0.4820  0.3465  0.2023
  578SOL    HW1 3634   0.227   3.808   3.953 -0.2863  0.4062 -0.0272
  578SOL    HW2 3635   0.310   3.723   3.859 -0.1879  1.2448 -0.7049
  579SOL     OW 3636   2.647   5.188   0.136 -0.1240 -0.1954 -0.3058
  579SOL    HW1 3637   2.719   5.171   0.074 -0.5731 -0.0608 -0.8786
  579SOL    HW2 3638   2.597   5.106   0.137  0.4167 -0.5326  0.6281
  580SOL     OW 3639   5.001   2.000   0.937  0.2307 -0.2313 -0.6658
  580SOL    HW1 3640   5.025   1.929   0.996 -0.4633 -0.1781 -0.3071
  580SOL    HW2 3641   5.049   1.982   0.857  2.3865  0.4962  0.3745
  581SOL     OW 3642   4.300   0.559   1.290  0.0082 -0.4096 -0.0788
  581SOL    HW1 3643   4.232   0.505   1.329  1.0874 -0.6758  1.5430
  581SOL    HW2 3644   4.330   0.509   1.215 -1.0955 -0.6144 -0.3974
  582SOL     OW 3645   0.958   4.149   4.465 -0.1054  0.0676  0.3164
  582SOL    HW1 3646   0.879   4.121   4.419  1.0962 -2.4311 -0.4037
  582SOL    HW2 3647   0.995   4.068   4.501  3.5443  0.6640 -1.6659
  583SOL     OW 3648   0.093   2.109   2.646  0.2343 -0.0950  0.2070
  583SOL    HW1 3649   0.023   2.151   2.597  1.0484  0.4433 -0.5307
  583SOL    HW2 3650   0.063   2.019   2.658 -1.0413  0.3908  0.8475
  584SOL     OW 3651   6.341   1.853   4.003  0.2372 -0.0581  0.1301
  584SOL    HW1 3652   6.435   1.846   4.018  0.2389 -0.3142  0.0146
  584SOL    HW2 3653   6.306   1.770   4.036  0.2270 -0.5646 -1.0958
  585SOL     OW 3654   0.875   2.596   0.727 -0.1074  0.3809  0.3512
  585SOL    HW1 3655   0.931   2.587   0.804  0.7820  0.8681 -0.2229
  585SOL    HW2 3656   0.814   2.667   0.750  0.5445  0.9369  0.3777
  586SOL     OW 3657   6.227   5.894   3.176 -0.1095  0.3162  0.2188
  586SOL    HW1 3658   6.299   5.844   3.215 -1.5975 -0.9377  1.5160
  586SOL    HW2 3659   6.236   5.879   3.082 -0.0263 -1.8191  0.5044
  587SOL     OW 3660   3.966   0.938   4.052 -0.3264  0.9327  0.7916
  587SOL    HW1 3661   4.043   0.887   4.079 -1.3735 -1.2961 -0.1833
  587SOL    HW2 3662   3.917   0.953   4.133  0.5878  1.4449  1.2641
  588SOL     OW 3663   5.531   0.488   0.277 -0.4825  0.4346 -0.2005
  588SOL    HW1 3664   5.558   0.566   0.326 -0.6271 -0.8277  2.0014
  588SOL    HW2 3665   5.599   0.478   0.210  1.4714  0.5461  1.6467
  589SOL     OW 3666   5.769   1.608   1.167 -0.3765  0.3880 -0.0573
  589SOL    HW1 3667   5.776   1.512   1.170 -0.2792  0.3983  0.0410
  589SOL    HW2 3668   5.815   1.638   1.245 -1.5798  0.4632  0.6402
  590SOL     OW 3669   6.155   3.903   4.389 -0.0546  0.2248  0.4537
  590SOL    HW1 3670   6.111   3.914   4.474 -0.8051  0.9592 -0.0170
  590SOL    HW2 3671   6.248   3.916   4.409 -0.2796  0.9849  1.0739
  591SOL     OW 3672   2.677   6.246   0.476  0.6592 -0.5222  0.4222
  591SOL    HW1 3673   2.624   6.168   0.462  0.5358 -0.1392 -1.4212
  591SOL    HW2 3674   2.760   6.212   0.510  1.1554 -1.6459 -1.7271
  592SOL     OW 3675   1.408   4.679   3.380 -0.2376 -0.0201  0.6919
  592SOL    HW1 3676   1.428   4.587   3.396  1.1582  0.0546 -0.4239
  592SOL    HW2 3677   1.317   4.679   3.353 -0.1834 -1.1088  0.4484
  593SOL     OW 3678   4.874   5.111   1.879  0.1594  0.1735 -0.1629
  593SOL    HW1 3679   4.798   5.169   1.887 -0.0251 -0.0076 -0.6043
  593SOL    HW2 3680   4.839   5.024   1.898  0.7148  0.3465  1.9896
  594SOL     OW 3681   2.915   5.639   3.240  0.1798 -0.0359 -0.3289
  594SOL    HW1 3682   2.967   5.576   3.191  0.0930 -0.2917 -0.0988
  594SOL    HW2 3683   2.946   5.631   3.330 -0.2389 -0.1807 -0.1914
  595SOL     OW 3684   4.559   4.036   3.393 -0.1236 -0.3860  0.6117
  595SOL    HW1 3685   4.554   4.108   3.455 -0.6433  0.2811 -0.1743
  595SOL    HW2 3686   4.646   3.998   3.406  0.0858  0.2752  1.1590
  596SOL     OW 3687   1.897   5.727   0.300  0.5031 -0.6835  0.0408
  596SOL    HW1 3688   1.853   5.767   0.226  1.1996  0.3549  0.1695
  596SOL    HW2 3689   1.927   5.642   0.268 -1.2992 -1.2950 -0.1313
  597SOL     OW 3690   3.190   3.025   3.593 -0.6256 -0.5209 -0.2063
  597SOL    HW1 3691   3.246   3.090   3.552  1.1906 -0.2080  2.4892
  597SOL    HW2 3692   3.101   3.051   3.569  0.1941  1.1951 -1.5773
  598SOL     OW 3693   2.766   2.435   2.361 -0.1006 -0.1097 -0.3318
  598SOL    HW1 3694   2.831   2.416   2.293 -1.0265 -1.2269 -0.9410
  598SOL    HW2 3695   2.731   2.522   2.338 -0.8594 -0.7419 -1.6956
  599SOL     OW 3696   5.262   0.913   1.248 -0.2834 -0.2018 -0.4627
  599SOL    HW1 3697   5.260   0.827   1.207 -2.2020  1.0240 -3.3600
  599SOL    HW2 3698   5.340   0.913   1.303  0.1225 -3.5123 -0.8591
  600SOL     OW 3699   3.018   3.452   0.509  0.0122 -0.3406  0.2080
  600SOL    HW1 3700   2.939   3.458   0.563 -0.4434 -1.4605 -0.3012
  600SOL    HW2 3701   3.002   3.513   0.437 -0.2995 -0.4046  0.2206
  601SOL     OW 3702   5.206   5.143   0.268  0.3769  0.3177  0.1182
  601SOL    HW1 3703   5.272   5.145   0.337  0.4228 -0.1337  0.0897
  601SOL    HW2 3704   5.211   5.229   0.227 -0.9517  1.3306  1.9020
  602SOL     OW 3705   3.071   3.095   3.343  0.1951 -0.5006  0.8616
  602SOL    HW1 3706   3.095   3.074   3.252 -0.7132  0.3913  0.3946
  602SOL    HW2 3707   3.029   3.181   3.337  1.0103  0.0186  2.2718
  603SOL     OW 3708   1.017   0.898   4.502  0.2509 -0.7469 -0.2237
  603SOL    HW1 3709   1.044   0.990   4.507 -1.4099 -0.2564  0.2524
  603SOL    HW2 3710   0.947   0.891   4.567  1.3837 -2.7462  0.8742
  604SOL     OW 3711   4.126   4.538   3.527  0.0365  0.1299  0.2214
  604SOL    HW1 3712   4.124   4.468   3.592 -0.8817 -0.2315 -0.1781
  604SOL    HW2 3713   4.195   4.511   3.466  0.2332 -0.0208  0.5043
  605SOL     OW 3714   3.345   4.673   3.559  0.4540  0.1246  0.6255
  605SOL    HW1 3715   3.429   4.681   3.513  0.4183  0.3829  0.6018
  605SOL    HW2 3716   3.282   4.719   3.503 -0.2714 -2.3503 -0.7427
  606SOL     OW 3717   0.515   1.420   3.875 -0.1260  0.4217  0.1313
  606SOL    HW1 3718   0.604   1.386   3.872 -0.3499 -0.1140 -0.9433
  606SOL    HW2 3719   0.491   1.416   3.967  1.2275  1.3156  0.5553
  607SOL     OW 3720   2.563   0.174   0.035 -0.5486  0.0045 -0.5359
  607SOL    HW1 3721   2.534   0.134  -0.047 -1.4870 -0.1963 -0.1282
  607SOL    HW2 3722   2.648   0.212   0.015 -0.9722  0.3721 -1.7363
  608SOL     OW 3723   3.195   6.031   4.326 -0.5878  0.2903  0.4198
  608SOL    HW1 3724   3.128   6.022   4.395 -0.9304  0.4998  0.1161
  608SOL    HW2 3725   3.146   6.022   4.244  0.0562 -1.7758  0.1969
  609SOL     OW 3726   3.469   6.216   0.995  0.4733 -0.3775  0.0902
  609SOL    HW1 3727   3.523   6.136   0.995 -0.4665 -1.0485 -1.4512
  609SOL    HW2 3728   3.408   6.203   1.067  2.7159  0.7242  2.3750
  610SOL     OW 3729   2.235   2.509   1.554 -0.0747  0.3791  0.2687
  610SOL    HW1 3730   2.289   2.557   1.617  0.8769  1.3348 -1.2197
  610SOL    HW2 3731   2.297   2.448   1.512 -0.7001 -0.2669  0.2673
  611SOL     OW 3732   5.155   4.947   2.579 -0.2638 -0.2656 -0.5063
  611SOL    HW1 3733   5.216   4.936   2.506  0.6112  1.2252 -0.0377
  611SOL    HW2 3734   5.109   5.028   2.560 -0.8581 -0.4703  0.0308
  612SOL     OW 3735   4.811   0.921   3.309 -0.0275  0.3589  0.3675
  612SOL    HW1 3736   4.812   0.832   3.345 -0.3536  0.0662 -0.3226
  612SOL    HW2 3737   4.808   0.908   3.214  1.1905  1.1052  0.1980
  613SOL     OW 3738   3.264   1.166   2.779 -0.2722  0.2044  0.4000
  613SOL    HW1 3739   3.300   1.156   2.868 -0.8475 -2.1907  0.4323
  613SOL    HW2 3740   3.170   1.173   2.792 -0.7773 -3.4797 -0.0158
  614SOL     OW 3741   4.876   2.675   2.445  0.1167  0.0688 -0.4885
  614SOL    HW1 3742   4.935   2.652   2.372 -0.0732  0.9115 -0.9218
  614SOL    HW2 3743   4.934   2.681   2.521  0.5091  0.3354 -0.8023
  615SOL     OW 3744   6.099   1.047   4.240  0.5464 -0.1551 -0.1224
  615SOL    HW1 3745   6.057   0.961   4.242  1.4205 -0.5795  1.1121
  615SOL    HW2 3746   6.095   1.078   4.331  1.0264  0.7085 -0.3838
  616SOL     OW 3747   3.591   1.348   2.279  0.0915 -0.0464 -0.2529
  616SOL    HW1 3748   3.592   1.443   2.293  3.5444  0.3252 -2.0122
  616SOL    HW2 3749   3.580   1.337   2.185  1.8153 -1.2430 -0.3602
  617SOL     OW 3750   0.052   2.039   4.478 -0.1325 -0.7807  0.1880
  617SOL    HW1 3751  -0.022   2.011   4.424 -0.8598  1.6841 -0.1972
  617SOL    HW2 3752   0.129   2.021   4.425 -0.8437  2.1325 -2.0881
  618SOL     OW 3753   4.711   1.650   1.518 -0.2500 -0.3907 -0.5555
  618SOL    HW1 3754   4.797   1.639   1.478  0.4915  1.1923  0.5046
  618SOL    HW2 3755   4.728   1.699   1.599 -2.2850  1.2592 -1.0387
  619SOL     OW 3756   0.092   3.342   4.101 -0.2013 -0.5639 -0.2393
  619SOL    HW1 3757   0.042   3.329   4.182  0.9180  0.1332  0.5989
  619SOL    HW2 3758   0.045   3.410   4.054 -1.0064 -1.1539 -0.2991
  620SOL     OW 3759   4.122   2.631   1.798  0.3592  0.1752 -0.3013
  620SOL    HW1 3760   4.126   2.549   1.749 -0.4729 -1.0655  1.5807
  620SOL    HW2 3761   4.184   2.619   1.870  0.0116  1.1021  0.1729
  621SOL     OW 3762   3.038   3.787   3.379  0.4853 -0.2342 -0.2092
  621SOL    HW1 3763   2.976   3.818   3.446 -0.5635 -0.6550 -0.9532
  621SOL    HW2 3764   3.119   3.833   3.399 -0.2819  0.9542  0.3344
  622SOL     OW 3765   3.478   0.490   4.086  0.6156  0.0496 -0.3707
  622SOL    HW1 3766   3.478   0.584   4.071 -2.1577 -0.0350 -1.5864
  622SOL    HW2 3767   3.402   0.474   4.142  1.0924 -1.4426 -0.0972
  623SOL     OW 3768   1.369   5.803   1.452 -0.2254  0.1468 -0.1022
  623SOL    HW1 3769   1.361   5.865   1.524 -1.5350 -0.9332  0.7285
  623SOL    HW2 3770   1.279   5.772   1.437  0.4186 -1.7154 -0.3233
  624SOL     OW 3771   0.154   4.737   1.788 -0.7144  0.1678 -0.1744
  624SOL    HW1 3772   0.141   4.644   1.772  2.0907 -0.4492  0.7218
  624SOL    HW2 3773   0.140   4.748   1.882  0.3920  0.3392 -0.0163
  625SOL     OW 3774   2.592   4.443   0.458  0.3658  0.0198  0.2647
  625SOL    HW1 3775   2.666   4.500   0.478 -1.5337  2.2848  1.4900
  625SOL    HW2 3776   2.575   4.396   0.539 -1.0155  1.4569  0.8789
  626SOL     OW 3777   0.498   4.249   0.786 -1.1708 -0.1444  0.1738
  626SOL    HW1 3778   0.432   4.229   0.719 -0.1989 -1.1598 -0.5228
  626SOL    HW2 3779   0.451   4.240   0.869 -2.0567 -0.2620 -0.3233
  627SOL     OW 3780   1.746   2.684   1.230 -0.0542 -0.1982  0.0791
  627SOL    HW1 3781   1.724   2.777   1.230  0.8920  0.0624  1.4656
  627SOL    HW2 3782   1.678   2.643   1.283 -0.4608 -0.2992 -0.5164
  628SOL     OW 3783   5.285   1.443   3.322  0.4525 -0.3391  0.1180
  628SOL    HW1 3784   5.218   1.415   3.260  0.9654 -0.4251 -0.4047
  628SOL    HW2 3785   5.356   1.476   3.268  0.5009  0.5359  0.6810
  629SOL     OW 3786   1.352   0.104   3.779  0.4456 -0.2157 -0.5939
  629SOL    HW1 3787   1.386   0.075   3.694 -0.7346 -2.6482 -0.3335
  629SOL    HW2 3788   1.430   0.117   3.832  1.1484 -0.1984 -1.6002
  630SOL     OW 3789   2.590   4.950   1.385 -0.5622 -0.3652  0.1678
  630SOL    HW1 3790   2.637   4.895   1.447 -0.0285  1.3317  1.3407
  630SOL    HW2 3791   2.534   4.889   1.337  0.5051 -2.0074  0.8949
  631SOL     OW 3792   6.169   4.925   2.427 -0.5476 -0.1344  0.3621
  631SOL    HW1 3793   6.243   4.980   2.400 -0.7482 -0.8094 -1.7316
  631SOL    HW2 3794   6.094   4.984   2.429 -0.3588  0.1097  0.3332
  632SOL     OW 3795   6.024   5.284   1.774  0.3037 -0.3543 -0.3461
  632SOL    HW1 3796   5.945   5.273   1.721  0.3197 -1.7869 -0.0900
  632SOL    HW2 3797   6.006   5.362   1.827 -1.5072 -1.4034  0.6808
  633SOL     OW 3798   0.176   6.256   2.554  0.2141 -0.2509  0.9010
  633SOL    HW1 3799   0.091   6.218   2.532 -1.1518  2.8645  0.2108
  633SOL    HW2 3800   0.220   6.265   2.470  0.4338 -0.1011  1.0332
  634SOL     OW 3801   2.936   6.196   2.099  0.4049 -0.2937 -0.4812
  634SOL    HW1 3802   2.983   6.260   2.154  1.4823 -1.3616 -0.1041
  634SOL    HW2 3803   2.896   6.136   2.162 -0.9793  0.2418 -0.8240
  635SOL     OW 3804   1.726   1.560   3.035 -0.4688 -0.2549  0.4548
  635SOL    HW1 3805   1.673   1.507   2.976 -0.6917  0.0007  0.4256
  635SOL    HW2 3806   1.799   1.502   3.059 -0.0246 -0.1481 -0.5763
  636SOL     OW 3807   1.352   5.723   1.065  0.1495  0.1367 -0.2871
  636SOL    HW1 3808   1.282   5.688   1.010  1.3844 -1.4210 -0.9351
  636SOL    HW2 3809   1.402   5.781   1.006  0.1498  0.2474 -0.1784
  637SOL     OW 3810   0.082   5.683   1.993 -0.0538 -0.5449  0.1746
  637SOL    HW1 3811  -0.014   5.686   1.996 -0.1788 -2.3386 -0.6667
  637SOL    HW2 3812   0.103   5.692   1.900  0.5134 -1.2757  0.2234
  638SOL     OW 3813   2.917   1.597   3.621 -0.2930 -0.2659 -0.1804
  638SOL    HW1 3814   3.011   1.585   3.628 -0.3977 -0.6483  0.7690
  638SOL    HW2 3815   2.898   1.590   3.528  0.3355 -2.4310 -0.1856
  639SOL     OW 3816   5.127   3.236   4.297 -0.7205 -0.1548 -0.4116
  639SOL    HW1 3817   5.050   3.293   4.294 -0.5471  0.1213  0.3096
  639SOL    HW2 3818   5.189   3.281   4.353 -0.6317 -1.1121  0.2928
  640SOL     OW 3819   0.908   6.225   0.127 -0.2407 -0.5960  0.1277
  640SOL    HW1 3820   0.988   6.277   0.118 -0.3002 -0.6496 -0.8369
  640SOL    HW2 3821   0.940   6.135   0.134 -0.0932 -0.4254  2.6164
  641SOL     OW 3822   4.680   3.554   3.789  0.5781 -0.4363 -0.4924
  641SOL    HW1 3823   4.739   3.551   3.865  0.4998 -0.2148 -0.4238
  641SOL    HW2 3824   4.725   3.609   3.726  1.1203 -1.4370 -1.0132
  642SOL     OW 3825   5.820   2.492   0.526  0.0274  0.6325  0.3751
  642SOL    HW1 3826   5.785   2.435   0.595 -0.5021 -0.6209 -0.8958
  642SOL    HW2 3827   5.913   2.501   0.547 -0.4568  1.8911  2.3348
  643SOL     OW 3828   4.670   3.435   3.312  0.2667  0.2065 -0.7195
  643SOL    HW1 3829   4.741   3.452   3.250  0.4964 -0.6588 -0.7051
  643SOL    HW2 3830   4.687   3.495   3.385  0.6954  0.3663 -0.9464
  644SOL     OW 3831   4.569   1.179   0.343 -0.8565 -0.1849 -0.6886
  644SOL    HW1 3832   4.637   1.154   0.405 -0.7896 -0.9276 -1.0564
  644SOL    HW2 3833   4.487   1.151   0.385 -0.9309  0.5092 -0.3470
  645SOL     OW 3834   3.056   0.932   2.995  0.2121  0.4472  0.1208
  645SOL    HW1 3835   2.967   0.897   2.987 -0.5346  2.5155 -1.7462
  645SOL    HW2 3836   3.100   0.906   2.914  1.1551 -0.0657  0.7756
  646SOL     OW 3837   2.441   0.203   3.169 -0.1786  0.3398  0.2108
  646SOL    HW1 3838   2.397   0.261   3.231  1.3766  0.3886  1.3441
  646SOL    HW2 3839   2.392   0.121   3.173 -0.0772  0.3237  1.5913
  647SOL     OW 3840   0.621   0.613   1.797 -0.4149  0.2651 -0.7696
  647SOL    HW1 3841   0.639   0.520   1.788  0.0363  0.2891 -0.1680
  647SOL    HW2 3842   0.678   0.642   1.868  1.7660  1.6672 -2.9315
  648SOL     OW 3843   1.890   1.380   3.220 -0.5028  0.1390  0.0254
  648SOL    HW1 3844   1.967   1.326   3.203 -1.2011 -0.1325 -2.7763
  648SOL    HW2 3845   1.918   1.440   3.289  2.5476  0.6028 -1.4321
  649SOL     OW 3846   5.934   1.127   3.820  0.0180  0.6465 -0.2608
  649SOL    HW1 3847   5.962   1.142   3.730 -0.1212  0.4622 -0.3352
  649SOL    HW2 3848   5.840   1.145   3.819 -0.5742 -2.0220 -0.7864
  650SOL     OW 3849   0.930   0.010   2.811  0.3523  0.0850 -0.3835
  650SOL    HW1 3850   0.898   0.097   2.788  1.0953  0.1764 -1.1199
  650SOL    HW2 3851   1.013   0.026   2.856  0.8382 -0.2579 -1.1373
  651SOL     OW 3852   6.296   1.418   2.321 -0.0857 -0.4669  0.1244
  651SOL    HW1 3853   6.288   1.438   2.415 -1.2114 -0.2832  0.0090
  651SOL    HW2 3854   6.212   1.379   2.298 -0.9985  2.1096 -1.4114
  652SOL     OW 3855   2.523   5.524   1.337 -0.5143 -0.0895 -0.0896
  652SOL    HW1 3856   2.445   5.550   1.288  0.5524  0.6328 -1.4946
  652SOL    HW2 3857   2.582   5.599   1.330 -0.3071  0.0500  2.3808
  653SOL     OW 3858   6.283   1.916   3.130  0.1160 -0.5153  0.1620
  653SOL    HW1 3859   6.288   2.010   3.114 -1.1648 -0.0123  2.2348
  653SOL    HW2 3860   6.330   1.876   3.057  2.6152  1.7992  0.3556
  654SOL     OW 3861   4.315   4.971   1.866  0.5141 -0.4400 -0.2509
  654SOL    HW1 3862   4.323   4.887   1.820  0.0592 -0.1675 -0.8428
  654SOL    HW2 3863   4.356   5.035   1.807  0.7098 -0.2173  0.1198
  655SOL     OW 3864   5.211   2.019   2.475  0.2816 -0.1255  0.5151
  655SOL    HW1 3865   5.130   2.019   2.526 -0.0251 -1.3879  0.0709
  655SOL    HW2 3866   5.281   2.033   2.540 -0.3360  2.7255  0.7076
  656SOL     OW 3867   4.079   5.033   4.039  0.2103  0.3213 -1.0609
  656SOL    HW1 3868   4.156   5.017   3.985 -0.5501 -0.6932 -1.8927
  656SOL    HW2 3869   4.049   5.120   4.013  1.3015  0.9118 -0.4143
  657SOL     OW 3870   0.293   5.960   0.582 -0.1729  0.0375  0.1663
  657SOL    HW1 3871   0.219   6.016   0.606 -0.5904 -0.0826 -0.7978
  657SOL    HW2 3872   0.255   5.889   0.531  0.2439 -1.5868  1.9624
  658SOL     OW 3873   6.292   0.023   2.740 -0.6445  0.0222 -0.0702
  658SOL    HW1 3874   6.239   0.094   2.704 -0.2252  1.4675  1.9875
  658SOL    HW2 3875   6.327   0.058   2.822  1.7411 -1.6376 -0.2738
  659SOL     OW 3876   2.726   5.077   2.534  0.5632  0.5818 -0.0962
  659SOL    HW1 3877   2.769   5.157   2.505  2.1517 -0.1218  0.1911
  659SOL    HW2 3878   2.646   5.072   2.482  1.0065  1.7591 -0.9229
  660SOL     OW 3879   2.974   2.562   0.085  0.4584  0.0018  0.6462
  660SOL    HW1 3880   2.882   2.587   0.085  0.2747 -0.6648  0.3751
  660SOL    HW2 3881   3.002   2.569  -0.006  0.5873 -0.1171  0.6753
  661SOL     OW 3882   3.881   2.239   0.294  0.7270  0.1738  0.1887
  661SOL    HW1 3883   3.951   2.304   0.281  1.0202  0.2695  1.9624
  661SOL    HW2 3884   3.800   2.288   0.283  0.9088  0.1579 -1.4553
  662SOL     OW 3885   5.976   1.918   0.228 -0.6310 -0.1784  0.2227
  662SOL    HW1 3886   5.979   1.828   0.261 -0.7688 -0.2775 -0.0267
  662SOL    HW2 3887   6.032   1.916   0.150 -0.2289  0.0755  0.5013
  663SOL     OW 3888   2.488   3.702   1.384  0.6466  0.0514 -0.0209
  663SOL    HW1 3889   2.553   3.693   1.454 -0.3047 -2.0844  0.6505
  663SOL    HW2 3890   2.532   3.667   1.306  0.5660 -0.7244  0.2753
  664SOL     OW 3891   4.963   1.723   3.684  0.4102 -0.0873  0.1577
  664SOL    HW1 3892   4.934   1.643   3.727  0.9875 -0.6845 -0.5233
  664SOL    HW2 3893   4.883   1.763   3.651  0.2526 -1.5858 -1.4979
  665SOL     OW 3894   1.182   0.981   3.730 -0.1382  0.0215 -0.1411
  665SOL    HW1 3895   1.161   0.929   3.807 -0.8329  1.1935  0.4893
  665SOL    HW2 3896   1.275   1.003   3.740  0.1018 -0.8635 -0.2971
  666SOL     OW 3897   3.350   4.286   1.832  0.1202 -0.0188  0.4850
  666SOL    HW1 3898   3.302   4.204   1.840  1.2620 -0.8114 -0.3743
  666SOL    HW2 3899   3.310   4.329   1.756  0.9980 -0.8695 -0.4889
  667SOL     OW 3900   0.921   4.465   3.696  0.1429  0.4948  0.4517
  667SOL    HW1 3901   0.980   4.505   3.633 -0.1230  0.3317  0.0949
  667SOL    HW2 3902   0.891   4.537   3.751 -0.3824  0.8016 -0.2251
  668SOL     OW 3903   2.613   5.066   3.590 -0.1199 -0.2534  0.3162
  668SOL    HW1 3904   2.563   5.130   3.640 -0.4236 -1.2500  1.3305
  668SOL    HW2 3905   2.705   5.086   3.612 -0.2570 -0.8151  1.4808
  669SOL     OW 3906   3.489   0.701   2.449 -0.3094  0.2725 -0.1450
  669SOL    HW1 3907   3.462   0.616   2.415 -1.2045 -0.2778  1.7963
  669SOL    HW2 3908   3.569   0.722   2.400 -0.0324 -1.7054 -0.6382
  670SOL     OW 3909   2.505   5.270   2.976  0.1405 -0.5010 -0.0146
  670SOL    HW1 3910   2.470   5.191   3.015 -1.8290  0.5868  0.5554
  670SOL    HW2 3911   2.551   5.315   3.047  2.2526 -1.5921 -0.5986
  671SOL     OW 3912   2.208   0.912   1.021 -0.3711 -0.4040  0.3005
  671SOL    HW1 3913   2.115   0.890   1.015 -0.8803  1.9905 -1.8136
  671SOL    HW2 3914   2.252   0.848   0.965 -0.7093 -1.4453  1.1858
  672SOL     OW 3915   4.388   1.545   4.156 -0.5522  1.1316  0.4632
  672SOL    HW1 3916   4.293   1.544   4.161 -0.6105  3.5171  1.2411
  672SOL    HW2 3917   4.409   1.609   4.088  0.5263 -0.1648 -0.4850
  673SOL     OW 3918   3.091   4.411   3.576  0.0571  0.0793 -0.0769
  673SOL    HW1 3919   3.122   4.468   3.506  1.1921  0.4262  0.6640
  673SOL    HW2 3920   3.059   4.472   3.643  0.6186 -0.1639  0.4224
  674SOL     OW 3921   2.897   5.691   0.635  0.1515  0.2620  0.4094
  674SOL    HW1 3922   2.955   5.730   0.570  1.1969 -0.7130  0.7158
  674SOL    HW2 3923   2.859   5.615   0.590 -1.2199  1.1055  0.0862
  675SOL     OW 3924   1.530   0.450   1.526 -0.2524  0.0901 -0.1844
  675SOL    HW1 3925   1.519   0.500   1.445  0.7783  0.5766 -0.0358
  675SOL    HW2 3926   1.622   0.462   1.550 -0.1841 -1.2355  0.2865
  676SOL     OW 3927   4.093   2.719   0.788 -0.3587 -0.5440 -0.2995
  676SOL    HW1 3928   4.026   2.776   0.827  0.9775  0.7152  0.2360
  676SOL    HW2 3929   4.092   2.641   0.842 -1.1306 -0.3819 -0.0634
  677SOL     OW 3930   6.449   5.235   0.598  0.6098 -0.2906 -0.6754
  677SOL    HW1 3931   6.533   5.280   0.610  0.7309 -0.6886  0.0210
  677SOL    HW2 3932   6.426   5.252   0.507  2.3941 -1.7488 -1.4620
  678SOL     OW 3933   3.589   3.713   3.561 -0.2236 -0.7610 -0.2561
  678SOL    HW1 3934   3.578   3.679   3.650  0.0393 -3.9196 -1.3145
  678SOL    HW2 3935   3.674   3.757   3.563  0.0947 -1.3923  0.8768
  679SOL     OW 3936   3.658   3.095   3.482 -0.5680  0.2050  0.3415
  679SOL    HW1 3937   3.692   3.130   3.565 -1.9228 -0.1000  1.0634
  679SOL    HW2 3938   3.715   3.022   3.462  0.0816  0.5892  0.7486
  680SOL     OW 3939   0.760   0.114   4.209  0.2497 -0.7589  0.5258
  680SOL    HW1 3940   0.669   0.145   4.205  0.9853  1.4930  0.0994
  680SOL    HW2 3941   0.763   0.061   4.289 -1.1522  0.1734  1.2476
  681SOL     OW 3942   5.048   4.030   3.363 -0.1186 -0.2412  0.1122
  681SOL    HW1 3943   5.142   4.016   3.357 -0.2463 -0.6625 -1.2843
  681SOL    HW2 3944   5.034   4.117   3.325 -0.5126 -1.1867 -2.0550
  682SOL     OW 3945   2.763   4.887   2.232 -0.2719 -0.1458  0.0922
  682SOL    HW1 3946   2.697   4.838   2.281 -1.6957  0.9232 -0.6757
  682SOL    HW2 3947   2.718   4.915   2.152  0.9228  1.1315 -0.1793
  683SOL     OW 3948   4.202   0.548   0.877  0.3403 -0.2063  0.3748
  683SOL    HW1 3949   4.200   0.452   0.867  2.0501 -0.4586  1.7362
  683SOL    HW2 3950   4.295   0.570   0.868  0.1338  1.1463  1.3361
  684SOL     OW 3951   3.975   6.183   1.164 -0.2552 -0.7467  0.3149
  684SOL    HW1 3952   3.894   6.224   1.193 -0.2784 -1.6354  1.5802
  684SOL    HW2 3953   4.044   6.242   1.196 -0.3698 -0.3287 -0.1964
  685SOL     OW 3954   2.417   2.097   4.475 -0.0653  0.3320  0.2212
  685SOL    HW1 3955   2.324   2.080   4.463 -0.2129  0.8589  0.5830
  685SOL    HW2 3956   2.425   2.120   4.568  0.8031 -2.1966  0.8468
  686SOL     OW 3957   2.880   5.303   4.395 -0.1053 -0.0182  0.1843
  686SOL    HW1 3958   2.955   5.270   4.445  0.0788 -0.3897 -0.3406
  686SOL    HW2 3959   2.854   5.382   4.442  0.1698 -0.2756  0.7808
  687SOL     OW 3960   2.719   0.037   3.871 -0.0090 -0.1366  0.2681
  687SOL    HW1 3961   2.805   0.040   3.830 -0.4517 -0.6675 -0.7347
  687SOL    HW2 3962   2.663  -0.008   3.807 -1.2709  1.0911  0.4686
  688SOL     OW 3963   5.406   0.215   2.679  0.4530 -0.0733 -0.3047
  688SOL    HW1 3964   5.381   0.264   2.757 -0.4805  0.5716 -0.9920
  688SOL    HW2 3965   5.477   0.265   2.640 -1.4985  1.6613 -1.8424
  689SOL     OW 3966   5.810   4.092   4.294  0.4093 -0.1560 -0.6081
  689SOL    HW1 3967   5.892   4.141   4.292  0.5221 -0.3643 -1.2155
  689SOL    HW2 3968   5.796   4.063   4.204 -0.2272 -0.2990 -0.4736
  690SOL     OW 3969   5.134   5.317   2.169 -0.2391  0.1653 -0.6347
  690SOL    HW1 3970   5.191   5.250   2.206 -0.4436  0.4837  0.2826
  690SOL    HW2 3971   5.045   5.286   2.187 -0.3395  1.0241  0.4678
  691SOL     OW 3972   2.891   2.381   1.444 -0.5314 -0.0103  0.4740
  691SOL    HW1 3973   2.838   2.303   1.435  0.8752 -1.0570  0.9233
  691SOL    HW2 3974   2.979   2.355   1.417  0.2412  1.0614  1.7789
  692SOL     OW 3975   1.236   2.325   1.988 -0.3494 -0.2472 -0.1606
  692SOL    HW1 3976   1.226   2.257   1.921 -2.2970 -0.5912  0.4154
  692SOL    HW2 3977   1.210   2.406   1.943 -1.4863 -0.4516  0.0885
  693SOL     OW 3978   1.130   3.206   3.644 -0.3395  0.4433 -0.3776
  693SOL    HW1 3979   1.072   3.281   3.655 -0.5297  0.3891 -0.9576
  693SOL    HW2 3980   1.141   3.171   3.732  0.9521  2.0169  0.1156
  694SOL     OW 3981   1.346   0.254   0.003  0.7948  0.3405  0.1333
  694SOL    HW1 3982   1.385   0.169  -0.018  1.4290  0.9272 -1.2506
  694SOL    HW2 3983   1.255   0.245  -0.025  1.3847  0.7740 -2.1270
  695SOL     OW 3984   2.401   1.556   3.632 -0.1837 -0.2024 -0.2878
  695SOL    HW1 3985   2.372   1.515   3.713  0.2934  1.0498  0.5452
  695SOL    HW2 3986   2.321   1.584   3.588 -0.4049  0.0568  0.2731
  696SOL     OW 3987   3.098   3.009   0.974  0.0289 -0.2788 -0.6938
  696SOL    HW1 3988   3.080   3.004   0.880  1.9400 -1.6886 -1.0379
  696SOL    HW2 3989   3.184   2.968   0.984  0.7598  1.5770  1.4212
  697SOL     OW 3990   2.178   5.830   2.970 -0.1089 -0.3649 -0.2363
  697SOL    HW1 3991   2.273   5.818   2.960 -0.1746 -1.0430 -0.1305
  697SOL    HW2 3992   2.155   5.898   2.907  0.7068  0.9853  0.8575
  698SOL     OW 3993   4.669   4.550   4.553  0.3346  0.1980 -0.3385
  698SOL    HW1 3994   4.691   4.581   4.641 -1.9365  0.1434  0.3170
  698SOL    HW2 3995   4.711   4.612   4.494 -0.0908  1.6731  0.8535
  699SOL     OW 3996   4.284   2.100   3.238 -0.1708  0.3641  0.4687
  699SOL    HW1 3997   4.275   2.169   3.173  0.1236 -0.2745 -0.2694
  699SOL    HW2 3998   4.216   2.119   3.303 -2.3016 -0.4575 -1.3886
  700SOL     OW 3999   6.080   0.625   2.750  0.1898  0.3403 -0.0611
  700SOL    HW1 4000   6.063   0.647   2.842  2.1901 -0.7839  0.6328
  700SOL    HW2 4001   6.119   0.705   2.714  0.6753  0.3520  0.4638
  701SOL     OW 4002   5.545   1.843   2.194 -0.6400 -0.2420 -0.5766
  701SOL    HW1 4003   5.600   1.839   2.116 -1.9898  0.1189 -1.5982
  701SOL    HW2 4004   5.599   1.886   2.260 -0.0073  0.8853 -1.7990
  702SOL     OW 4005   5.393   2.022   1.971 -0.1573  0.3758  0.1289
  702SOL    HW1 4006   5.327   2.042   2.038  0.3663  1.5356  0.3231
  702SOL    HW2 4007   5.453   1.961   2.013 -0.0971  0.7294  0.5661
  703SOL     OW 4008   2.207   1.722   1.922 -0.2641 -0.3513  0.3008
  703SOL    HW1 4009   2.119   1.686   1.907 -0.6979  0.3189  1.1229
  703SOL    HW2 4010   2.227   1.771   1.843 -0.7088 -0.3679  0.1754
  704SOL     OW 4011   1.820   2.183   1.579  0.2057 -0.5036 -0.1863
  704SOL    HW1 4012   1.849   2.201   1.489 -2.4335  1.5499 -0.7583
  704SOL    HW2 4013   1.755   2.113   1.569  0.0975 -0.4510  0.1577
  705SOL     OW 4014   5.801   2.017   0.615  0.1463  0.5710  0.3043
  705SOL    HW1 4015   5.766   2.061   0.538  1.4725 -1.0574 -1.3092
  705SOL    HW2 4016   5.893   2.042   0.617  0.6715 -1.2458 -0.0434
  706SOL     OW 4017   4.170   3.755   1.162  0.1887  0.1015  0.6458
  706SOL    HW1 4018   4.165   3.808   1.242  1.0691 -0.1397  0.8669
  706SOL    HW2 4019   4.194   3.668   1.192 -0.5619 -0.2663  0.2107
  707SOL     OW 4020   3.352   2.928   0.855 -0.7870 -0.0999  0.1436
  707SOL    HW1 4021   3.428   2.901   0.804  0.3870  2.8243  0.1370
  707SOL    HW2 4022   3.351   3.024   0.848 -2.3681  0.2275  3.0665
  708SOL     OW 4023   1.759   5.325   3.392 -0.1629 -0.2544 -0.2556
  708SOL    HW1 4024   1.707   5.404   3.405 -1.4717 -1.2021  0.4273
  708SOL    HW2 4025   1.849   5.353   3.407 -0.7031  0.8900  1.0609
  709SOL     OW 4026   3.656   2.413   0.230  0.3165  0.0572 -0.0855
  709SOL    HW1 4027   3.591   2.362   0.278  0.6226  0.7067  1.0346
  709SOL    HW2 4028   3.606   2.485   0.191  0.5521  1.5167  2.1383
  710SOL     OW 4029   3.820   2.145   3.297  0.2282 -0.0534  0.2213
  710SOL    HW1 4030   3.767   2.194   3.234 -0.3594 -0.0837  0.6953
  710SOL    HW2 4031   3.774   2.153   3.380  0.5991 -0.6663  0.4941
  711SOL     OW 4032   6.230   1.122   0.221 -0.1007  0.6599 -0.3667
  711SOL    HW1 4033   6.271   1.095   0.139  1.2633  1.4755  0.0181
  711SOL    HW2 4034   6.170   1.050   0.242  1.6754 -0.9566 -0.5571
  712SOL     OW 4035   6.012   5.046   0.924  0.5236  0.6182  0.4880
  712SOL    HW1 4036   5.936   4.998   0.892  1.5864 -1.1730  0.5400
  712SOL    HW2 4037   6.059   5.071   0.844  1.1231 -0.4066  0.5049
  713SOL     OW 4038   6.178   1.834   2.823 -0.4062  0.1541 -0.1557
  713SOL    HW1 4039   6.119   1.835   2.748 -1.6614 -2.5301  0.6914
  713SOL    HW2 4040   6.124   1.804   2.896  1.4709 -0.1838  1.1591
  714SOL     OW 4041   3.094   4.622   0.534  0.6262 -0.2750  0.1336
  714SOL    HW1 4042   3.112   4.716   0.533  0.9459 -0.3397 -0.8474
  714SOL    HW2 4043   3.168   4.584   0.581  1.1835 -0.1658 -0.6443
  715SOL     OW 4044   5.907   6.292   4.463  0.6274  0.0272  0.5773
  715SOL    HW1 4045   5.984   6.339   4.496  0.6527 -0.0763  0.6667
  715SOL    HW2 4046   5.942   6.233   4.397  0.9041 -1.3441  1.8883
  716SOL     OW 4047   2.902   1.138   3.859  0.2914  0.2997  0.2381
  716SOL    HW1 4048   2.828   1.188   3.893 -0.5100 -0.4750 -0.3373
  716SOL    HW2 4049   2.917   1.070   3.924 -0.3778 -0.3603 -0.2808
  717SOL     OW 4050   3.336   3.879   3.881  0.2618  0.1658  0.6460
  717SOL    HW1 4051   3.330   3.895   3.787  1.8025  0.7685  0.6205
  717SOL    HW2 4052   3.370   3.961   3.917 -2.3560  0.7379  2.0567
  718SOL     OW 4053   4.273   4.775   4.156 -1.0371  0.2970  0.0828
  718SOL    HW1 4054   4.188   4.783   4.200 -1.4695 -0.0537 -0.6544
  718SOL    HW2 4055   4.280   4.854   4.103 -1.8007 -0.5150 -1.3149
  719SOL     OW 4056   1.072   1.986   0.483  0.6553 -1.0322 -0.3245
  719SOL    HW1 4057   1.136   2.056   0.496  0.5966 -0.4456 -2.6545
  719SOL    HW2 4058   1.021   1.984   0.564  0.7103  1.5893 -0.1317
  720SOL     OW 4059   3.292   4.382   1.559 -0.1139 -0.4610 -0.4709
  720SOL    HW1 4060   3.383   4.382   1.528 -0.5752 -3.1924 -2.2228
  720SOL    HW2 4061   3.248   4.318   1.503 -2.7553 -0.4614  1.4113
  721SOL     OW 4062   4.976   6.137   0.363  0.2941  0.1113  0.1961
  721SOL    HW1 4063   5.021   6.221   0.358  0.7311  0.0254  1.9834
  721SOL    HW2 4064   5.041   6.072   0.335 -0.1019  0.3631 -1.3640
  722SOL     OW 4065   2.190   5.207   0.184 -0.1456  0.2049  0.2282
  722SOL    HW1 4066   2.225   5.167   0.263  1.0131  0.1154 -0.3150
  722SOL    HW2 4067   2.265   5.251   0.144 -0.3019 -1.1606 -1.7012
  723SOL     OW 4068   3.883   1.890   3.280 -0.1723 -0.5432  0.0541
  723SOL    HW1 4069   3.942   1.896   3.204  0.8236 -0.9652  0.7608
  723SOL    HW2 4070   3.853   1.979   3.295  0.5549 -0.2577 -0.1363
  724SOL     OW 4071   0.238   5.577   0.030 -0.0396 -0.3222 -0.0188
  724SOL    HW1 4072   0.302   5.646   0.048 -0.0763  0.3307 -2.0518
  724SOL    HW2 4073   0.287   5.496   0.034  0.3573 -0.0442  0.8758
  725SOL     OW 4074   0.593   5.084   2.813 -0.9128 -0.1709  0.4047
  725SOL    HW1 4075   0.659   5.096   2.881 -1.2148 -0.8809  0.8380
  725SOL    HW2 4076   0.594   4.991   2.795 -0.2293  0.1262 -1.2072
  726SOL     OW 4077   0.548   3.423   0.248 -0.3216 -0.1958 -0.0983
  726SOL    HW1 4078   0.608   3.437   0.174  1.7887 -3.2209  0.8317
  726SOL    HW2 4079   0.597   3.453   0.324 -1.2046  0.0287  0.3855
  727SOL     OW 4080   5.106   0.756   4.339 -0.4470  0.7374 -0.4799
  727SOL    HW1 4081   5.014   0.734   4.321 -0.0171 -0.6788 -1.1400
  727SOL    HW2 4082   5.141   0.677   4.381 -0.1739  2.2096  2.2828
  728SOL     OW 4083   0.354   0.735   1.736 -0.3631  0.0504 -0.0623
  728SOL    HW1 4084   0.433   0.776   1.702 -0.5597  0.3558 -0.1589
  728SOL    HW2 4085   0.382   0.648   1.764 -0.2615 -0.3306 -1.3067
  729SOL     OW 4086   0.434   2.203   4.133  0.4518  0.3297  0.3385
  729SOL    HW1 4087   0.477   2.287   4.119  1.1875  0.7274  3.9879
  729SOL    HW2 4088   0.345   2.225   4.161  0.2409 -0.1563  0.0659
  730SOL     OW 4089   5.698   3.607   2.991 -0.4939 -0.2824 -0.2346
  730SOL    HW1 4090   5.719   3.687   3.038 -1.0930 -0.4768  0.3787
  730SOL    HW2 4091   5.700   3.632   2.898 -1.7799  0.7165 -0.0163
  731SOL     OW 4092   5.472   5.527   2.637  0.1701  0.3628  0.0049
  731SOL    HW1 4093   5.457   5.442   2.678  1.3561  0.2537  0.2488
  731SOL    HW2 4094   5.440   5.591   2.700 -0.2969  0.1102  0.0239
  732SOL     OW 4095   3.713   5.088   1.725 -0.7952 -0.4781  0.0280
  732SOL    HW1 4096   3.687   5.179   1.710 -0.3382 -0.4344 -0.5101
  732SOL    HW2 4097   3.685   5.070   1.815 -1.0483  0.1358  0.0764
  733SOL     OW 4098   3.284   5.109   3.084  0.3831  0.1547 -0.3314
  733SOL    HW1 4099   3.286   5.017   3.112 -0.0079  0.6009  1.2277
  733SOL    HW2 4100   3.250   5.105   2.994  1.4158 -1.2976 -0.7004
  734SOL     OW 4101   1.693   1.275   1.959  0.2458 -0.0891 -0.4102
  734SOL    HW1 4102   1.677   1.262   2.053  0.2243 -0.6421 -0.4861
  734SOL    HW2 4103   1.666   1.365   1.942 -2.3220 -0.8086 -0.4468
  735SOL     OW 4104   2.364   4.969   1.057  0.1947  0.3984  0.0224
  735SOL    HW1 4105   2.374   5.053   1.013 -0.6921  0.6018  0.1837
  735SOL    HW2 4106   2.313   4.989   1.135 -0.2383 -0.3223 -0.0634
  736SOL     OW 4107   0.438   5.018   0.841 -0.3224  0.3197 -0.3554
  736SOL    HW1 4108   0.436   5.080   0.914 -0.4788 -0.8907  0.7102
  736SOL    HW2 4109   0.466   4.935   0.881 -1.1112 -0.5445 -1.5349
  737SOL     OW 4110   2.439   0.815   1.542  0.4184  0.0618  0.2473
  737SOL    HW1 4111   2.450   0.847   1.452 -2.1887  0.4284 -0.0319
  737SOL    HW2 4112   2.460   0.721   1.536 -2.0569 -0.4922 -1.4022
  738SOL     OW 4113   4.038   1.799   3.507  0.0390  0.0394 -0.5676
  738SOL    HW1 4114   3.991   1.828   3.428 -0.7533  0.2673 -0.0336
  738SOL    HW2 4115   3.968   1.781   3.570  0.6483 -0.5117 -0.0421
  739SOL     OW 4116   5.609   4.690   3.738  0.3196 -0.3404 -0.7341
  739SOL    HW1 4117   5.555   4.719   3.665 -1.3419  0.2966  0.6702
  739SOL    HW2 4118   5.685   4.749   3.738 -1.7254  2.5242  0.5036
  740SOL     OW 4119   1.416   1.557   0.466  0.3069 -0.6828  0.3563
  740SOL    HW1 4120   1.330   1.598   0.472  0.1459 -0.9838  0.0619
  740SOL    HW2 4121   1.476   1.624   0.500  0.1197  0.0450 -0.6897
  741SOL     OW 4122   3.568   6.024   3.805  0.1019  0.5895 -0.1471
  741SOL    HW1 4123   3.550   6.102   3.857  1.2845  1.2644 -0.7076
  741SOL    HW2 4124   3.639   5.979   3.852 -0.1061  0.2107 -0.1895
  742SOL     OW 4125   0.174   3.110   3.574  0.8747 -0.1547 -0.4516
  742SOL    HW1 4126   0.141   3.032   3.529  0.0673  0.4384 -0.9134
  742SOL    HW2 4127   0.098   3.166   3.584  1.6498  1.0699 -1.1583
  743SOL     OW 4128   3.303   2.916   1.849 -0.1666  0.5029 -0.1779
  743SOL    HW1 4129   3.222   2.924   1.798  0.8705  1.6148 -1.7461
  743SOL    HW2 4130   3.349   2.843   1.809 -0.8642 -0.9352  1.4928
  744SOL     OW 4131   4.117   4.574   2.142  0.5120  0.1224 -0.5064
  744SOL    HW1 4132   4.110   4.545   2.233 -0.0599  0.5292 -0.4150
  744SOL    HW2 4133   4.211   4.584   2.127  0.5576  2.1821  0.7376
  745SOL     OW 4134   2.442   5.284   3.383 -0.0667 -0.5116  0.6217
  745SOL    HW1 4135   2.398   5.256   3.302  0.4287  1.0029 -0.2027
  745SOL    HW2 4136   2.530   5.248   3.376  0.6864  1.3917 -0.6107
  746SOL     OW 4137   0.753   1.797   4.272 -0.4390 -0.4085 -0.1096
  746SOL    HW1 4138   0.841   1.780   4.306 -0.0071  0.7294 -0.6149
  746SOL    HW2 4139   0.767   1.847   4.192 -1.5651  1.0196  0.5375
  747SOL     OW 4140   2.512   4.668   1.804  0.1885 -0.4109 -0.3647
  747SOL    HW1 4141   2.419   4.643   1.805  0.2551 -0.7408  1.6030
  747SOL    HW2 4142   2.510   4.764   1.808 -0.0419 -0.3250 -1.8912
  748SOL     OW 4143   0.753   6.116   2.369 -0.1643 -0.0563 -0.1551
  748SOL    HW1 4144   0.826   6.102   2.429 -0.9300 -1.1474  0.5927
  748SOL    HW2 4145   0.788   6.098   2.282  1.3357  2.9323 -0.2702
  749SOL     OW 4146   5.963   6.136   1.437 -0.5990  0.3021  0.5031
  749SOL    HW1 4147   5.929   6.122   1.349 -1.1017  0.1847  0.7073
  749SOL    HW2 4148   6.019   6.061   1.455 -0.3197  0.4388  0.2012
  750SOL     OW 4149   3.763   6.047   4.556  0.4914  0.2592 -0.0297
  750SOL    HW1 4150   3.670   6.062   4.572  0.5421  0.6079 -0.0474
  750SOL    HW2 4151   3.802   6.040   4.643  0.7531  2.0633  0.0450
  751SOL     OW 4152   3.766   5.894   4.303  0.3582  0.8413  0.2075
  751SOL    HW1 4153   3.851   5.856   4.281  0.6652  1.9046 -0.5256
  751SOL    HW2 4154   3.774   5.920   4.394  1.0837  1.6024 -0.0668
  752SOL     OW 4155   1.049   3.859   1.948 -0.0598  0.0476  0.3099
  752SOL    HW1 4156   0.974   3.879   1.893  0.9382  0.4231 -0.9812
  752SOL    HW2 4157   1.042   3.765   1.965 -0.3845 -0.0784 -0.4817
  753SOL     OW 4158   1.893   3.430   1.181 -0.2235  0.2790 -0.0344
  753SOL    HW1 4159   1.822   3.471   1.132  1.0754  0.5176 -1.7942
  753SOL    HW2 4160   1.926   3.500   1.238  0.9238  1.2969 -1.8461
  754SOL     OW 4161   3.148   0.295   3.451  0.1512  0.6080 -0.0520
  754SOL    HW1 4162   3.114   0.210   3.479  0.4345  0.3438 -0.4780
  754SOL    HW2 4163   3.241   0.278   3.435  0.0616  0.8115 -0.8477
  755SOL     OW 4164   0.848   5.503   2.013 -0.7350  0.3159 -0.2401
  755SOL    HW1 4165   0.877   5.589   1.983 -0.4990  1.2836  2.4798
  755SOL    HW2 4166   0.888   5.493   2.100 -3.4213 -1.0815  0.9450
  756SOL     OW 4167   0.231   1.741   0.083  0.3023  0.0190 -0.0043
  756SOL    HW1 4168   0.163   1.805   0.105  0.1923  0.4038 -1.3926
  756SOL    HW2 4169   0.225   1.730  -0.012  0.5021 -1.8570  0.1466
  757SOL     OW 4170   4.181   3.357   1.577  0.1956  0.9216  0.0223
  757SOL    HW1 4171   4.274   3.354   1.597 -0.4256  0.7574  3.3934
  757SOL    HW2 4172   4.162   3.272   1.537  0.9295 -0.6256  2.6827
  758SOL     OW 4173   0.998   5.669   2.794 -0.0613  0.0474  0.8103
  758SOL    HW1 4174   0.989   5.591   2.739 -0.5696  0.6334  0.0337
  758SOL    HW2 4175   0.914   5.679   2.837  0.1709 -0.1193  1.3087
  759SOL     OW 4176   0.751   3.119   2.172 -0.2163 -0.0549 -0.4223
  759SOL    HW1 4177   0.720   3.120   2.262 -0.2401 -0.7283 -0.4149
  759SOL    HW2 4178   0.845   3.134   2.178 -0.2186 -0.0953 -0.2848
  760SOL     OW 4179   0.838   5.089   2.931  0.6922  0.0829 -0.2241
  760SOL    HW1 4180   0.846   5.052   2.843 -1.7247 -0.2681 -0.3727
  760SOL    HW2 4181   0.794   5.021   2.982  0.1297  1.0956  0.6765
  761SOL     OW 4182   1.675   1.410   3.963  0.1473 -0.0366  0.0858
  761SOL    HW1 4183   1.746   1.394   3.901 -1.0353 -1.0580 -1.0762
  761SOL    HW2 4184   1.601   1.436   3.908 -0.6466  0.0512  1.1642
  762SOL     OW 4185   4.363   6.172   4.434  0.2377 -0.4875 -0.4098
  762SOL    HW1 4186   4.298   6.236   4.461 -0.0915 -1.1464  0.3921
  762SOL    HW2 4187   4.337   6.147   4.345 -1.1921 -1.4515  0.2382
  763SOL     OW 4188   3.558   0.797   4.022 -0.0236  0.1376 -0.1976
  763SOL    HW1 4189   3.466   0.803   3.997 -0.0250 -0.8857 -0.4651
  763SOL    HW2 4190   3.578   0.884   4.058 -0.4807  1.1171 -2.1558
  764SOL     OW 4191   3.351   4.124   4.053 -0.0695 -0.5093 -0.2908
  764SOL    HW1 4192   3.413   4.131   3.980 -0.2139 -1.2715 -0.5021
  764SOL    HW2 4193   3.289   4.195   4.040  0.1386 -0.3999 -0.6870
  765SOL     OW 4194   0.855   1.319   1.381 -0.1912 -0.1290  0.2975
  765SOL    HW1 4195   0.879   1.343   1.291 -0.2750  0.9653  0.5563
  765SOL    HW2 4196   0.769   1.279   1.373 -0.2804  0.1304 -0.0933
  766SOL     OW 4197   4.062   2.440   1.609  0.1834 -0.2048  0.6084
  766SOL    HW1 4198   4.074   2.497   1.533  0.1244  0.0782  0.8087
  766SOL    HW2 4199   4.043   2.354   1.572  0.4782 -0.1390  0.3017
  767SOL     OW 4200   5.678   1.758   0.568  0.2155  0.2756 -0.2054
  767SOL    HW1 4201   5.586   1.753   0.593 -0.3809 -0.4434 -2.2821
  767SOL    HW2 4202   5.703   1.849   0.583 -0.5491  0.2625  1.2428
  768SOL     OW 4203   2.963   4.508   0.219 -0.1703 -0.3237 -0.1488
  768SOL    HW1 4204   3.005   4.422   0.217 -0.5644 -0.5175 -2.0919
  768SOL    HW2 4205   3.036   4.570   0.227  0.1184 -0.7954  1.1962
  769SOL     OW 4206   6.260   5.759   1.649  0.4726  0.1986 -0.5569
  769SOL    HW1 4207   6.168   5.786   1.652  0.4799  0.1754 -0.0931
  769SOL    HW2 4208   6.304   5.830   1.601  0.1524  0.0249 -1.1140
  770SOL     OW 4209   5.708   1.746   0.958  0.0478  0.3633  1.0823
  770SOL    HW1 4210   5.612   1.738   0.963  0.0567  0.7317  2.0418
  770SOL    HW2 4211   5.740   1.696   1.033  0.8161 -2.8008 -1.1507
  771SOL     OW 4212   1.098   6.398   0.123  0.0533 -0.0851  0.2117
  771SOL    HW1 4213   1.189   6.390   0.152  0.0561  3.1927  1.5382
  771SOL    HW2 4214   1.105   6.427   0.032  0.3356  0.3177  0.3605
  772SOL     OW 4215   1.578   2.984   1.502  0.3234 -0.3467  0.0353
  772SOL    HW1 4216   1.661   2.938   1.491 -0.0074 -0.9716  0.0695
  772SOL    HW2 4217   1.521   2.921   1.546 -0.4420 -0.2532 -0.7765
  773SOL     OW 4218   1.156   2.522   1.213 -0.3333  0.1031 -0.4038
  773SOL    HW1 4219   1.238   2.556   1.178  0.4090  0.4690  1.5463
  773SOL    HW2 4220   1.088   2.567   1.164  0.6303  2.0570 -0.0630
  774SOL     OW 4221   4.505   2.375   3.750 -0.1662  0.3379  0.1803
  774SOL    HW1 4222   4.417   2.402   3.778  0.1834 -0.4062  2.1664
  774SOL    HW2 4223   4.509   2.400   3.658 -1.7648  2.1350  0.5263
  775SOL     OW 4224   5.607   6.155   0.935 -0.6124 -0.3448 -0.3460
  775SOL    HW1 4225   5.591   6.249   0.942 -1.7615 -0.5398 -0.1375
  775SOL    HW2 4226   5.697   6.148   0.904 -0.2890  0.8142  0.2758
  776SOL     OW 4227   0.133   1.585   0.714 -0.2901 -0.5547 -0.2180
  776SOL    HW1 4228   0.078   1.639   0.771 -1.3488 -0.1653 -1.5350
  776SOL    HW2 4229   0.087   1.585   0.630  1.8819  0.0183 -1.4810
  777SOL     OW 4230   1.735   4.432   0.865 -0.1870 -0.6518 -0.4997
  777SOL    HW1 4231   1.701   4.520   0.880 -0.6943 -0.9312 -0.0134
  777SOL    HW2 4232   1.805   4.445   0.800 -0.7606  0.0091 -1.0064
  778SOL     OW 4233   5.147   0.427   1.581  0.3405 -0.2387 -0.2144
  778SOL    HW1 4234   5.152   0.338   1.546 -0.8946 -0.1714 -0.6184
  778SOL    HW2 4235   5.053   0.445   1.586  0.5533  0.6580  0.8616
  779SOL     OW 4236   1.632   0.416   1.807 -0.2648 -0.3464  1.1485
  779SOL    HW1 4237   1.553   0.467   1.792 -0.0865 -0.8005 -1.9160
  779SOL    HW2 4238   1.621   0.337   1.754  2.5792 -0.0143 -0.1464
  780SOL     OW 4239   2.943   4.561   2.175 -0.5212 -0.0911  0.1834
  780SOL    HW1 4240   3.017   4.591   2.121 -0.8371 -1.6979 -1.2429
  780SOL    HW2 4241   2.865   4.585   2.124 -0.8959 -0.2978  0.6465
  781SOL     OW 4242   3.560   2.899   0.656  0.1267  0.0922  0.6424
  781SOL    HW1 4243   3.607   2.983   0.653  1.6770 -0.7537  0.3174
  781SOL    HW2 4244   3.493   2.907   0.589  0.0516  1.1798  0.8199
  782SOL     OW 4245   4.036   5.817   2.146 -0.2436 -0.1709  0.2349
  782SOL    HW1 4246   3.971   5.836   2.078  0.8341 -1.4875 -1.2184
  782SOL    HW2 4247   3.988   5.829   2.228 -1.9175  0.3118 -0.7643
  783SOL     OW 4248   1.743   5.950   1.933 -0.4540  0.2294  0.0694
  783SOL    HW1 4249   1.726   6.028   1.879  0.9464  0.7341  0.3340
  783SOL    HW2 4250   1.672   5.890   1.909 -0.5524  0.8898 -1.4527
  784SOL     OW 4251   5.471   0.525   1.642 -0.4034  0.4169  0.4660
  784SOL    HW1 4252   5.567   0.519   1.635 -0.3631 -0.5491  1.5859
  784SOL    HW2 4253   5.439   0.483   1.563  0.0966 -1.8486  1.3911
  785SOL     OW 4254   2.834   0.855   0.233  0.0465  0.1611  0.4117
  785SOL    HW1 4255   2.817   0.814   0.148  0.2208 -0.4181  0.6444
  785SOL    HW2 4256   2.861   0.782   0.289 -0.8560  0.4022  1.1861
  786SOL     OW 4257   3.435   5.461   2.545  0.4864 -0.0580 -0.3108
  786SOL    HW1 4258   3.368   5.415   2.595  0.7738 -2.1099 -1.6743
  786SOL    HW2 4259   3.475   5.522   2.607 -2.0391  0.6235  0.7526
  787SOL     OW 4260   3.955   4.367   4.448  0.3019  0.3520  0.0784
  787SOL    HW1 4261   3.974   4.458   4.468  0.2149  0.3498  0.1710
  787SOL    HW2 4262   3.890   4.370   4.378 -0.1624  0.3682  0.4971
  788SOL     OW 4263   6.364   5.265   2.626 -0.2340  0.2110  0.4744
  788SOL    HW1 4264   6.456   5.286   2.640  0.0379 -1.7503  1.9759
  788SOL    HW2 4265   6.337   5.219   2.705 -1.7230 -1.7402 -1.0669
  789SOL     OW 4266   4.494   0.334   2.624 -0.2657 -0.4939  0.3285
  789SOL    HW1 4267   4.508   0.337   2.719  0.8074 -1.3286  0.2226
  789SOL    HW2 4268   4.401   0.315   2.614 -0.7652  1.3274  1.1716
  790SOL     OW 4269   5.992   0.981   1.963 -0.3029  0.2621 -0.0918
  790SOL    HW1 4270   5.979   0.886   1.952  0.1903 -0.0872  1.8542
  790SOL    HW2 4271   5.985   1.017   1.875 -0.5508 -1.5839 -0.8743
  791SOL     OW 4272   2.182   1.799   2.833 -0.5101  0.4006  0.2882
  791SOL    HW1 4273   2.271   1.813   2.865  1.1132 -0.8803 -3.1513
  791SOL    HW2 4274   2.162   1.709   2.857 -0.2257  0.1899 -0.2450
  792SOL     OW 4275   2.353   4.577   1.530 -0.1823 -0.1452  0.3790
  792SOL    HW1 4276   2.296   4.520   1.478  1.1791 -1.4093  0.2126
  792SOL    HW2 4277   2.429   4.593   1.475 -0.1010  1.0690  0.8107
  793SOL     OW 4278   3.698   6.347   3.463 -0.2402 -0.1721 -0.0157
  793SOL    HW1 4279   3.770   6.395   3.422 -0.5737  0.1919 -0.1846
  793SOL    HW2 4280   3.697   6.378   3.554 -1.1823  1.0112 -0.4145
  794SOL     OW 4281   6.339   0.744   2.848  0.0764 -0.6211  0.7366
  794SOL    HW1 4282   6.408   0.796   2.891  1.5373 -2.4034  0.6295
  794SOL    HW2 4283   6.313   0.797   2.773  1.0415  0.2689  0.9984
  795SOL     OW 4284   4.314   3.469   4.496  0.1873 -0.5736 -0.3542
  795SOL    HW1 4285   4.296   3.512   4.412 -1.6878  0.1642  0.3598
  795SOL    HW2 4286   4.318   3.376   4.475 -3.8331 -0.8186 -0.9017
  796SOL     OW 4287   4.242   3.531   2.138 -0.3298 -0.1079 -0.2944
  796SOL    HW1 4288   4.185   3.589   2.189 -1.5542 -1.5094  0.0443
  796SOL    HW2 4289   4.205   3.532   2.050  0.6876  0.9130 -0.7323
  797SOL     OW 4290   2.413   3.140   3.251 -0.3025  0.2574 -0.1092
  797SOL    HW1 4291   2.361   3.077   3.301  0.8567 -0.6213  0.0521
  797SOL    HW2 4292   2.395   3.224   3.293 -0.0612 -0.3295  1.2470
  798SOL     OW 4293   3.222   1.072   3.890 -0.0356 -0.2953 -0.5081
  798SOL    HW1 4294   3.259   1.113   3.968  1.0049 -1.2681 -0.4712
  798SOL    HW2 4295   3.145   1.125   3.870  2.1257  2.7676 -1.4672
  799SOL     OW 4296   2.403   2.478   3.712  0.5238 -0.3306  0.0443
  799SOL    HW1 4297   2.327   2.526   3.680  0.2562 -0.1837  0.8760
  799SOL    HW2 4298   2.403   2.397   3.661  0.5076  0.1891 -0.7989
  800SOL     OW 4299   5.237   1.227   1.012 -0.0621 -0.5896 -0.5678
  800SOL    HW1 4300   5.164   1.284   0.989 -1.1580 -1.0661  1.4594
  800SOL    HW2 4301   5.226   1.212   1.106  2.2586 -1.2482 -0.3506
  801SOL     OW 4302   3.100   0.652   1.763 -0.3853 -0.1227 -0.5989
  801SOL    HW1 4303   3.168   0.716   1.740 -0.0349  0.6877  2.3082
  801SOL    HW2 4304   3.018   0.701   1.760 -0.4210 -0.1877 -0.7085
  802SOL     OW 4305   5.154   1.487   0.126 -0.2992  0.1304 -0.2310
  802SOL    HW1 4306   5.200   1.566   0.096 -0.6596 -0.1544 -1.6177
  802SOL    HW2 4307   5.064   1.499   0.096 -0.6280 -0.3080  0.5466
  803SOL     OW 4308   2.674   2.216   1.098 -0.1344  0.2645  0.6618
  803SOL    HW1 4309   2.732   2.269   1.152  0.6531  0.5504 -0.4284
  803SOL    HW2 4310   2.593   2.267   1.094 -0.8484 -0.5593  2.9314
  804SOL     OW 4311   0.797   0.153   2.532 -0.2082  0.6851  0.1602
  804SOL    HW1 4312   0.769   0.072   2.490 -0.1868 -0.7379  2.6874
  804SOL    HW2 4313   0.720   0.185   2.578  0.1728  1.3044  0.3855
  805SOL     OW 4314   3.191   1.090   1.153  0.2151 -0.1166 -0.4540
  805SOL    HW1 4315   3.278   1.114   1.184 -0.4994  2.3389 -0.1203
  805SOL    HW2 4316   3.145   1.060   1.232  0.0061  1.0833 -0.0938
  806SOL     OW 4317   5.594   1.672   3.175 -0.0629 -0.0804  0.2574
  806SOL    HW1 4318   5.636   1.598   3.217  1.0228  0.2263 -0.2675
  806SOL    HW2 4319   5.528   1.633   3.118 -1.3662 -0.5167  1.9610
  807SOL     OW 4320   0.955   1.269   0.784 -0.0659  0.4375 -0.4934
  807SOL    HW1 4321   0.990   1.190   0.825  1.9410  1.0020 -0.9850
  807SOL    HW2 4322   0.934   1.244   0.695 -1.5935 -0.0642 -0.0146
  808SOL     OW 4323   3.314   4.843   3.033  0.3542  0.0218  0.0315
  808SOL    HW1 4324   3.380   4.847   2.965  1.0882 -0.6261  0.6826
  808SOL    HW2 4325   3.230   4.840   2.986  0.7612  1.1343 -0.7865
  809SOL     OW 4326   4.635   5.383   4.354  0.6616 -0.0615  0.3649
  809SOL    HW1 4327   4.716   5.422   4.386  0.2804  1.2802 -0.2157
  809SOL    HW2 4328   4.569   5.451   4.367 -0.0043 -0.4334 -0.8582
  810SOL     OW 4329   4.070   2.406   3.260  0.3791  0.1956 -0.0714
  810SOL    HW1 4330   4.015   2.368   3.192 -1.5566  0.9454  0.9845
  810SOL    HW2 4331   4.133   2.460   3.213  1.0303 -1.5940 -1.3940
  811SOL     OW 4332   4.169   1.937   1.918  0.2333 -0.2714 -0.2947
  811SOL    HW1 4333   4.093   1.988   1.948 -0.4767 -2.0736  1.1720
  811SOL    HW2 4334   4.240   2.001   1.912 -0.5782  0.8952  1.5686
  812SOL     OW 4335   1.836   2.274   2.967 -0.7794  0.5239  0.3462
  812SOL    HW1 4336   1.931   2.272   2.979 -1.0031 -1.9038  2.8842
  812SOL    HW2 4337   1.822   2.245   2.877  0.8649  0.5085  0.0627
  813SOL     OW 4338   0.345   0.130   0.315  0.1371  0.2133  0.1993
  813SOL    HW1 4339   0.435   0.125   0.347 -0.3808  1.0369  1.8731
  813SOL    HW2 4340   0.310   0.043   0.328  0.5726 -0.0185 -0.1397
  814SOL     OW 4341   4.735   5.610   3.942 -0.1109 -0.1828  0.3084
  814SOL    HW1 4342   4.811   5.562   3.907  1.4257  1.1261  1.6784
  814SOL    HW2 4343   4.660   5.557   3.916  1.3164 -1.9942 -0.3917
  815SOL     OW 4344   0.526   0.014   2.746  0.2681  0.1999 -0.1021
  815SOL    HW1 4345   0.514   0.090   2.689  0.1250  0.6236  0.4844
  815SOL    HW2 4346   0.437  -0.008   2.776  0.2696 -0.3915 -0.5074
  816SOL     OW 4347   4.308   0.136   4.351  0.2555 -0.3075 -0.5140
  816SOL    HW1 4348   4.359   0.216   4.364  1.4572 -1.1380  0.0114
  816SOL    HW2 4349   4.277   0.142   4.261  1.1106  0.3207 -0.7831
  817SOL     OW 4350   0.956   4.335   1.279  0.0000 -0.1630 -0.4029
  817SOL    HW1 4351   0.919   4.382   1.204 -0.0543  0.9762  0.3078
  817SOL    HW2 4352   0.883   4.328   1.341  0.5779  0.8993  0.4456
  818SOL     OW 4353   1.956   3.660   0.786 -0.0233 -0.0257  0.5569
  818SOL    HW1 4354   1.984   3.709   0.863 -0.6094  0.2058  0.6234
  818SOL    HW2 4355   1.940   3.571   0.819  0.0414 -0.0086  0.6353
  819SOL     OW 4356   0.730   0.500   4.050 -0.0844  0.5513  0.6544
  819SOL    HW1 4357   0.675   0.562   4.002  1.1770  1.0497 -0.1999
  819SOL    HW2 4358   0.738   0.425   3.991  0.9277  0.8824  0.3649
  820SOL     OW 4359   4.347   1.532   2.998  0.2228  0.0053 -0.0343
  820SOL    HW1 4360   4.346   1.467   2.928 -0.0897  0.8624 -0.8373
  820SOL    HW2 4361   4.320   1.483   3.076 -0.5684 -0.7044 -0.7313
  821SOL     OW 4362   3.416   4.534   4.536 -0.2336  0.1983  0.1453
  821SOL    HW1 4363   3.434   4.598   4.605  1.1172 -0.3589  0.3570
  821SOL    HW2 4364   3.339   4.567   4.491  0.5321  2.0656  0.1242
  822SOL     OW 4365   5.913   6.243   2.542  0.1821  0.0787 -0.4199
  822SOL    HW1 4366   5.900   6.181   2.613  2.0217  0.6518  0.4674
  822SOL    HW2 4367   5.849   6.217   2.475  0.1151 -2.0172  0.3957
  823SOL     OW 4368   3.935   0.348   3.420 -0.0024 -0.3393 -0.0883
  823SOL    HW1 4369   3.903   0.401   3.494  0.7284  1.2760 -0.8701
  823SOL    HW2 4370   4.018   0.389   3.396  0.1105 -1.2702 -1.3649
  824SOL     OW 4371   0.344   1.187   1.817  1.2892  0.5630  0.3027
  824SOL    HW1 4372   0.294   1.106   1.823  2.2190  0.0581  2.1073
  824SOL    HW2 4373   0.404   1.174   1.744  1.4392 -0.4028  0.5868
  825SOL     OW 4374   0.542   1.128   0.458 -0.0845 -0.0176  0.3125
  825SOL    HW1 4375   0.477   1.128   0.388 -0.3161  1.1622  0.4945
  825SOL    HW2 4376   0.508   1.191   0.522  1.9816  1.9037 -0.3491
  826SOL     OW 4377   2.120   6.169   3.469 -0.2326 -0.3316 -0.1700
  826SOL    HW1 4378   2.157   6.083   3.485 -0.7282 -0.3561  0.9370
  826SOL    HW2 4379   2.063   6.157   3.393  0.0562 -0.8734 -0.3002
  827SOL     OW 4380   3.813   0.804   3.879 -0.3439  0.1358 -0.1498
  827SOL    HW1 4381   3.732   0.772   3.918  0.3904 -0.9444  0.5416
  827SOL    HW2 4382   3.870   0.823   3.953 -0.6901  3.0616 -0.5236
  828SOL     OW 4383   4.217   5.056   2.844 -0.2076  0.2599  0.2783
  828SOL    HW1 4384   4.266   5.136   2.864 -0.1991  0.1218  0.8330
  828SOL    HW2 4385   4.254   5.025   2.762  2.0511 -0.9014  1.6204
  829SOL     OW 4386   0.761   4.044   0.796 -0.0186 -0.0445 -0.3017
  829SOL    HW1 4387   0.723   3.957   0.804 -0.1119 -0.1876 -1.9381
  829SOL    HW2 4388   0.811   4.056   0.876 -0.9514 -1.1234  0.4745
  830SOL     OW 4389   5.055   0.908   2.435 -0.5045  0.0876  0.0440
  830SOL    HW1 4390   4.974   0.939   2.394 -0.7550  0.3495  0.7197
  830SOL    HW2 4391   5.077   0.828   2.387 -2.5291 -1.3900  1.3998
  831SOL     OW 4392   2.222   2.316   3.027  0.3876 -0.1043 -0.7740
  831SOL    HW1 4393   2.305   2.270   3.020  0.7623  0.2123  1.0234
  831SOL    HW2 4394   2.232   2.370   3.106 -2.3924 -1.9729  1.0456
  832SOL     OW 4395   2.668   2.839   3.676 -0.1438  0.1173 -0.1604
  832SOL    HW1 4396   2.690   2.785   3.599  0.9732  0.1801  0.0910
  832SOL    HW2 4397   2.747   2.834   3.731 -0.3648  1.2863  0.2812
  833SOL     OW 4398   3.204   4.391   0.338 -0.6619 -0.0998 -0.0217
  833SOL    HW1 4399   3.151   4.450   0.391 -0.2615 -0.9065  1.3260
  833SOL    HW2 4400   3.289   4.435   0.332 -0.6355 -0.1193  0.2088
  834SOL     OW 4401   2.955   0.562   1.119  0.2814  0.3916 -0.2862
  834SOL    HW1 4402   3.029   0.623   1.123  0.1715  0.5182 -0.1964
  834SOL    HW2 4403   2.889   0.600   1.177  1.2131 -1.1734  1.9376
  835SOL     OW 4404   4.460   4.874   0.532  0.0518 -1.0628 -0.1154
  835SOL    HW1 4405   4.515   4.909   0.602  0.0102 -0.0114 -0.5813
  835SOL    HW2 4406   4.419   4.952   0.494 -1.8899 -1.8164  0.3208
  836SOL     OW 4407   0.064   4.260   3.770 -0.0870 -0.3021 -0.3689
  836SOL    HW1 4408   0.109   4.344   3.777  0.5120 -0.7078  1.2615
  836SOL    HW2 4409  -0.014   4.278   3.718 -1.0667  1.7509  1.6315
  837SOL     OW 4410   2.221   5.208   0.622  0.2332 -0.3829 -0.7049
  837SOL    HW1 4411   2.144   5.259   0.647  1.3177  0.7523  0.5153
  837SOL    HW2 4412   2.218   5.204   0.527 -0.9923  0.1990 -0.7040
  838SOL     OW 4413   3.598   5.117   0.498  0.0928  0.3195  0.5513
  838SOL    HW1 4414   3.687   5.146   0.479 -0.8501  2.3932 -1.1465
  838SOL    HW2 4415   3.576   5.158   0.581  0.6395 -0.1046  0.9189
  839SOL     OW 4416   0.781   4.456   3.430 -0.1381 -0.3755  0.3179
  839SOL    HW1 4417   0.841   4.382   3.418  0.1266 -0.4449  1.8651
  839SOL    HW2 4418   0.800   4.515   3.357  1.8374 -0.3768  0.7779
  840SOL     OW 4419   5.482   5.763   2.345  0.3033  0.0857  0.1954
  840SOL    HW1 4420   5.526   5.725   2.269  1.4893  0.1976  0.8042
  840SOL    HW2 4421   5.425   5.693   2.377  0.9185 -0.4896  0.0685
  841SOL     OW 4422   2.050   2.287   1.418 -0.4363 -0.4343  0.0652
  841SOL    HW1 4423   2.066   2.322   1.330 -2.7018  0.2903 -0.1101
  841SOL    HW2 4424   2.101   2.344   1.476  0.5578 -0.5247 -0.6863
  842SOL     OW 4425   3.543   5.613   3.064  0.1483  0.0380 -0.2551
  842SOL    HW1 4426   3.533   5.699   3.023 -1.1252 -0.3104 -0.7101
  842SOL    HW2 4427   3.476   5.559   3.023  0.8013 -1.1206  0.1798
  843SOL     OW 4428   3.818   5.550   3.054 -0.5931 -0.0498  0.0154
  843SOL    HW1 4429   3.855   5.472   3.096 -2.6625 -1.8203 -1.2150
  843SOL    HW2 4430   3.723   5.539   3.062 -0.9581  1.9092 -0.9832
  844SOL     OW 4431   1.767   3.445   0.909  0.2448  0.2676  0.1298
  844SOL    HW1 4432   1.702   3.376   0.927 -0.0591  0.5618  0.1639
  844SOL    HW2 4433   1.715   3.525   0.900  0.3934  0.1949 -1.7539
  845SOL     OW 4434   4.442   0.040   2.070  0.0935 -0.1851  0.2754
  845SOL    HW1 4435   4.533   0.039   2.099 -0.1271 -0.4338  0.9720
  845SOL    HW2 4436   4.434  -0.036   2.013  1.0658  1.4296 -2.1605
  846SOL     OW 4437   0.036   0.407   3.840  0.2237 -0.1100 -0.0108
  846SOL    HW1 4438   0.007   0.322   3.874 -0.6854 -0.8753 -2.4742
  846SOL    HW2 4439  -0.043   0.461   3.840  0.3073  0.0157 -0.4715
  847SOL     OW 4440   5.384   4.382   4.310 -0.2193  0.0162 -0.0862
  847SOL    HW1 4441   5.475   4.361   4.290 -0.3051 -1.1751  0.6632
  847SOL    HW2 4442   5.335   4.352   4.233 -0.0850 -0.3725 -0.0236
  848SOL     OW 4443   3.299   6.133   0.752 -0.0877 -0.1571 -0.4705
  848SOL    HW1 4444   3.358   6.172   0.817  0.3738 -0.6072 -0.6132
  848SOL    HW2 4445   3.336   6.158   0.668 -1.0083  0.9165 -0.5840
  849SOL     OW 4446   4.197   5.970   2.881  0.6204 -0.1954  0.5981
  849SOL    HW1 4447   4.190   5.875   2.872 -0.8534 -0.2642  2.0384
  849SOL    HW2 4448   4.191   6.002   2.791 -0.4179 -1.4073  0.1946
  850SOL     OW 4449   2.643   5.117   3.325 -0.0809 -0.1766 -0.2399
  850SOL    HW1 4450   2.627   5.088   3.415 -0.9598  0.4645 -0.1712
  850SOL    HW2 4451   2.736   5.099   3.310  0.2023  0.1465  0.9742
  851SOL     OW 4452   0.466   5.710   3.055 -0.3125  0.2111 -0.2515
  851SOL    HW1 4453   0.418   5.771   2.999  0.4511  0.6891 -0.3979
  851SOL    HW2 4454   0.429   5.624   3.033 -2.5418  0.7375  1.1415
  852SOL     OW 4455   4.577   5.050   2.020  0.5253 -0.1006  0.5809
  852SOL    HW1 4456   4.631   4.972   2.009 -0.6257 -0.8667  0.2262
  852SOL    HW2 4457   4.487   5.019   2.013  0.0196  1.1489  1.1607
  853SOL     OW 4458   1.572   2.299   1.437  0.2184  0.2964 -0.2914
  853SOL    HW1 4459   1.625   2.221   1.426 -1.1538 -0.8978  0.9782
  853SOL    HW2 4460   1.485   2.274   1.404 -0.3495  1.1178  0.5166
  854SOL     OW 4461   5.148   3.022   2.016 -0.0625 -0.4067 -0.1342
  854SOL    HW1 4462   5.122   2.943   2.063  0.0774  0.3661  1.2921
  854SOL    HW2 4463   5.218   3.060   2.070 -0.7016  1.1214 -0.3300
  855SOL     OW 4464   3.292   2.390   4.048 -0.3974  0.2830  0.0943
  855SOL    HW1 4465   3.341   2.364   4.126 -1.3182 -0.5124  0.4210
  855SOL    HW2 4466   3.360   2.413   3.984  0.3511  1.9883  1.4385
  856SOL     OW 4467   2.473   2.403   2.472  0.4494  0.3377  0.2825
  856SOL    HW1 4468   2.444   2.467   2.536  0.6035 -0.3409  1.0421
  856SOL    HW2 4469   2.566   2.422   2.460  0.3900  0.5514  0.1522
  857SOL     OW 4470   2.490   0.764   3.004 -0.2231  0.4101  0.2736
  857SOL    HW1 4471   2.479   0.832   3.071 -0.5655 -1.7013  2.4728
  857SOL    HW2 4472   2.584   0.744   3.007  0.0886  1.4640 -1.1594
  858SOL     OW 4473   0.308   3.284   0.346  0.3211  0.1652 -0.0188
  858SOL    HW1 4474   0.213   3.280   0.341  0.4091 -0.2955 -2.4765
  858SOL    HW2 4475   0.327   3.377   0.362 -0.5182  0.4367 -0.5364
  859SOL     OW 4476   1.962   2.719   2.064  0.3603 -0.0167 -0.4819
  859SOL    HW1 4477   1.896   2.650   2.078  1.9292 -1.5874 -0.4802
  859SOL    HW2 4478   1.970   2.761   2.150  0.2128 -0.6070 -0.1684
  860SOL     OW 4479   0.581   5.018   4.092  0.1508  0.3898 -0.0455
  860SOL    HW1 4480   0.561   5.012   4.186  1.9758  1.9497  0.5185
  860SOL    HW2 4481   0.515   4.964   4.050 -1.1372  0.1710  2.0903
  861SOL     OW 4482   0.477   0.701   1.277 -0.4192 -0.4328  0.2309
  861SOL    HW1 4483   0.438   0.693   1.190  1.2421  1.1680 -0.7113
  861SOL    HW2 4484   0.508   0.613   1.298 -1.5305 -1.0049 -0.4162
  862SOL     OW 4485   5.529   5.764   3.330 -0.4489 -0.4957 -0.0710
  862SOL    HW1 4486   5.450   5.817   3.338 -0.1136 -0.2645  2.4833
  862SOL    HW2 4487   5.589   5.818   3.278 -1.3481  0.0873 -0.5169
  863SOL     OW 4488   2.751   1.834   1.185 -0.1034 -0.0538 -0.2125
  863SOL    HW1 4489   2.672   1.826   1.131 -0.1583 -0.7724 -0.0350
  863SOL    HW2 4490   2.823   1.817   1.125 -0.1510 -0.6037 -0.1162
  864SOL     OW 4491   3.321   5.245   1.485  0.2403 -0.2461  0.2216
  864SOL    HW1 4492   3.404   5.278   1.449 -0.8285  3.0561  0.4356
  864SOL    HW2 4493   3.272   5.215   1.409  0.6875  0.1035 -0.2107
  865SOL     OW 4494   3.693   3.758   2.433  0.0136 -0.2272  0.2816
  865SOL    HW1 4495   3.774   3.708   2.422  1.3813  2.2123 -1.8898
  865SOL    HW2 4496   3.693   3.784   2.525  2.5283  0.8544  0.0775
  866SOL     OW 4497   0.219   5.434   0.316  0.5642  0.3888 -0.0884
  866SOL    HW1 4498   0.228   5.522   0.278 -1.1549  0.2793 -0.8200
  866SOL    HW2 4499   0.213   5.376   0.240 -1.7212  0.0330  0.3226
  867SOL     OW 4500   3.690   3.441   0.502  0.0576  0.1853  0.2550
  867SOL    HW1 4501   3.678   3.535   0.491 -2.8589 -0.2141 -1.0506
  867SOL    HW2 4502   3.617   3.414   0.557 -0.2628 -1.5497 -0.9386
  868SOL     OW 4503   0.710   4.826   0.596  0.1370  0.7514  0.3183
  868SOL    HW1 4504   0.709   4.743   0.547  0.6455  0.4432  0.8082
  868SOL    HW2 4505   0.675   4.890   0.535  2.3650  0.7373 -1.1219
  869SOL     OW 4506   4.213   4.938   1.158 -0.3328  0.2918  0.4988
  869SOL    HW1 4507   4.138   4.986   1.125  0.2229  1.7616  1.2754
  869SOL    HW2 4508   4.273   4.933   1.084  0.5782  2.8813  0.9448
  870SOL     OW 4509   3.995   6.191   4.403 -0.5033 -0.1803 -0.4438
  870SOL    HW1 4510   3.933   6.149   4.462  1.2260 -0.8947  0.9363
  870SOL    HW2 4511   4.037   6.259   4.456  2.5377 -2.1404 -0.0479
  871SOL     OW 4512   3.846   2.861   3.869 -0.6205 -0.1448 -0.7807
  871SOL    HW1 4513   3.851   2.765   3.865 -2.0551 -0.3640  1.1796
  871SOL    HW2 4514   3.755   2.879   3.895 -0.7946  1.8388 -2.4749
  872SOL     OW 4515   0.772   0.509   0.114 -0.3812 -0.2274  0.3309
  872SOL    HW1 4516   0.764   0.597   0.150 -0.1570 -0.3103  0.5868
  872SOL    HW2 4517   0.851   0.513   0.059 -1.0225  0.0460 -0.5886
  873SOL     OW 4518   6.078   3.899   3.705  0.1788  0.6776  0.1372
  873SOL    HW1 4519   6.146   3.945   3.656  1.3095 -0.1412  0.8883
  873SOL    HW2 4520   6.025   3.969   3.743  1.0074  1.3548  0.0808
  874SOL     OW 4521   0.709   2.051   1.619  0.4147 -0.2967 -0.6120
  874SOL    HW1 4522   0.761   2.059   1.699 -0.3872 -2.3024  0.1799
  874SOL    HW2 4523   0.681   2.141   1.600  0.8869  0.2875  1.1829
  875SOL     OW 4524   3.973   1.354   3.337  0.5957  0.2107 -0.0999
  875SOL    HW1 4525   3.930   1.307   3.408  2.3498 -0.4506  0.5647
  875SOL    HW2 4526   3.904   1.367   3.272 -0.3969 -1.5933  0.5267
  876SOL     OW 4527   4.822   1.630   1.111 -0.1239  0.2581  0.0788
  876SOL    HW1 4528   4.806   1.537   1.131 -0.0741 -0.1129 -1.4597
  876SOL    HW2 4529   4.800   1.638   1.018  0.3060  1.6975  0.0831
  877SOL     OW 4530   1.916   3.549   3.981 -0.9803  0.1451  0.3756
  877SOL    HW1 4531   1.938   3.477   4.040 -1.6371 -0.6910 -0.3601
  877SOL    HW2 4532   1.957   3.626   4.020 -0.6523 -0.5426  1.4335
  878SOL     OW 4533   0.199   5.567   2.206  0.6440 -0.6276 -0.2158
  878SOL    HW1 4534   0.215   5.584   2.113 -0.1684  1.6377 -0.0053
  878SOL    HW2 4535   0.120   5.618   2.226  0.3153 -1.7421  1.5401
  879SOL     OW 4536   2.142   6.153   1.489 -0.0160  0.5159  0.0662
  879SOL    HW1 4537   2.135   6.081   1.552 -2.2351  0.5406 -0.0847
  879SOL    HW2 4538   2.214   6.206   1.521 -0.2558 -0.1770  1.8619
  880SOL     OW 4539   5.755   2.314   3.973 -0.1328  1.2499  0.2475
  880SOL    HW1 4540   5.741   2.219   3.975  0.0805  1.2016 -0.3094
  880SOL    HW2 4541   5.668   2.352   3.982 -0.6675  0.9638 -2.6695
  881SOL     OW 4542   4.218   1.451   0.934 -0.0660  0.3066 -0.4368
  881SOL    HW1 4543   4.276   1.435   0.859 -0.2381  1.1483 -0.7591
  881SOL    HW2 4544   4.152   1.512   0.900  0.6208  1.7751  0.7531
  882SOL     OW 4545   3.792   0.436   0.924 -0.0353 -0.0573  0.0472
  882SOL    HW1 4546   3.715   0.401   0.969 -0.2998  0.7844  0.2749
  882SOL    HW2 4547   3.825   0.363   0.872 -0.3842 -0.7295  0.7483
  883SOL     OW 4548   3.671   5.353   1.792 -0.6551 -1.1708 -0.1006
  883SOL    HW1 4549   3.729   5.350   1.868 -0.7778 -0.7236  0.0148
  883SOL    HW2 4550   3.593   5.399   1.823  0.7025  2.3054 -1.3897
  884SOL     OW 4551   3.132   3.750   3.689  0.5565 -0.7669  0.3159
  884SOL    HW1 4552   3.187   3.806   3.633  0.3940 -1.0932 -0.1785
  884SOL    HW2 4553   3.185   3.671   3.704  1.2060 -0.0783  1.8613
  885SOL     OW 4554   0.419   4.248   4.052 -0.6467 -0.1471  0.0735
  885SOL    HW1 4555   0.385   4.307   4.119 -0.7514 -1.2063  0.9673
  885SOL    HW2 4556   0.495   4.207   4.092 -1.2440 -1.4697 -0.1033
  886SOL     OW 4557   0.235   6.066   3.866 -0.7770  0.1004  0.5047
  886SOL    HW1 4558   0.311   6.007   3.862  0.0952  1.1668  0.9774
  886SOL    HW2 4559   0.173   6.020   3.922 -2.3537 -2.7999 -3.1471
  887SOL     OW 4560   2.162   3.412   2.509 -0.2474 -0.6818 -0.1680
  887SOL    HW1 4561   2.080   3.458   2.490 -0.4595 -0.9190  0.1742
  887SOL    HW2 4562   2.136   3.322   2.526 -0.0974 -0.4398  1.4638
  888SOL     OW 4563   5.518   0.930   3.705 -0.2785 -0.1664  1.0595
  888SOL    HW1 4564   5.601   0.942   3.660  0.0744 -1.3166  1.3798
  888SOL    HW2 4565   5.471   1.013   3.691  0.6213  0.2311  0.2804
  889SOL     OW 4566   4.681   2.034   1.032 -0.8652 -0.1458  0.0409
  889SOL    HW1 4567   4.775   2.017   1.044 -0.8528 -0.0466  0.0827
  889SOL    HW2 4568   4.646   2.039   1.121 -0.9887 -0.6103  0.0196
  890SOL     OW 4569   5.416   0.487   4.146  0.0620  0.6353 -0.3681
  890SOL    HW1 4570   5.436   0.577   4.172  1.6333  0.2433 -0.1105
  890SOL    HW2 4571   5.463   0.433   4.209 -0.4978 -0.3763 -0.7941
  891SOL     OW 4572   3.946   6.427   0.524  0.1885 -1.0032 -0.6102
  891SOL    HW1 4573   3.946   6.509   0.475 -1.2465 -1.2652 -1.0853
  891SOL    HW2 4574   4.001   6.368   0.473  1.9247 -0.1303  0.1664
  892SOL     OW 4575   0.900   5.623   0.051 -0.0411  0.4588 -0.1714
  892SOL    HW1 4576   0.936   5.668   0.128 -1.7112  1.8970 -0.1770
  892SOL    HW2 4577   0.842   5.688   0.010  0.3000 -0.4914 -2.2924
  893SOL     OW 4578   0.924   2.905   0.540  0.6122 -0.2773 -0.3049
  893SOL    HW1 4579   0.853   2.930   0.599  1.5607 -0.2692  0.8746
  893SOL    HW2 4580   0.922   2.971   0.470 -2.2016 -1.7751 -1.8007
  894SOL     OW 4581   2.224   4.783   4.335 -0.0645 -0.0545  0.2463
  894SOL    HW1 4582   2.245   4.690   4.326 -0.7491 -0.1922 -0.0539
  894SOL    HW2 4583   2.235   4.801   4.428  2.5505  0.2093 -0.0582
  895SOL     OW 4584   1.676   1.099   3.590  0.6570 -0.1499  0.0051
  895SOL    HW1 4585   1.614   1.151   3.641  1.1901  1.0216 -0.4901
  895SOL    HW2 4586   1.664   1.128   3.500  1.2331 -0.6135 -0.2313
  896SOL     OW 4587   2.833   1.731   2.132  0.5277 -0.0888 -0.0364
  896SOL    HW1 4588   2.878   1.804   2.090 -0.3554  1.6744  1.8887
  896SOL    HW2 4589   2.861   1.735   2.223 -0.6109 -1.3012  0.3967
  897SOL     OW 4590   2.754   1.674   0.096  0.4044 -0.7071  0.5519
  897SOL    HW1 4591   2.721   1.585   0.112  1.8721 -1.2259  0.8459
  897SOL    HW2 4592   2.715   1.699   0.012  0.5490 -1.9326  0.0913
  898SOL     OW 4593   4.645   6.163   1.479  0.0086  0.1166 -0.0686
  898SOL    HW1 4594   4.656   6.225   1.408  1.4968 -0.4200 -0.3427
  898SOL    HW2 4595   4.733   6.151   1.515  0.0612 -2.8717 -0.9255
  899SOL     OW 4596   2.315   2.955   1.868  0.1049 -0.8249 -0.0295
  899SOL    HW1 4597   2.327   2.868   1.906 -0.6955 -2.6186 -3.4322
  899SOL    HW2 4598   2.400   2.978   1.830  0.4491  0.1766  1.2682
  900SOL     OW 4599   2.875   5.325   2.516  0.2203 -0.1142  0.0263
  900SOL    HW1 4600   2.952   5.272   2.496 -1.5696 -1.6420 -3.8519
  900SOL    HW2 4601   2.885   5.402   2.460 -0.5096  0.2549  0.3976
  901SOL     OW 4602   0.925   2.829   0.203  0.1138  0.7033  0.6012
  901SOL    HW1 4603   1.018   2.813   0.188 -0.0758  0.2430 -0.1775
  901SOL    HW2 4604   0.921   2.915   0.245  0.8677  0.8312  0.4201
  902SOL     OW 4605   0.601   1.850   1.978 -0.6828  0.1892  0.2256
  902SOL    HW1 4606   0.525   1.797   1.956 -0.3796  0.1018 -0.6736
  902SOL    HW2 4607   0.674   1.787   1.979 -0.4262  0.4761 -0.1872
  903SOL     OW 4608   0.588   6.040   3.363  0.2980 -0.1060  0.1224
  903SOL    HW1 4609   0.637   6.011   3.287  0.4846 -0.6501  0.4434
  903SOL    HW2 4610   0.645   6.103   3.407  0.3360 -0.0585  0.0030
  904SOL     OW 4611   5.815   0.388   1.875  0.0410  0.1398 -0.8239
  904SOL    HW1 4612   5.909   0.371   1.870 -0.0549 -0.7903  0.1859
  904SOL    HW2 4613   5.776   0.302   1.890 -0.8617  0.6627 -0.0764
  905SOL     OW 4614   1.959   4.885   0.755  0.4238 -0.1485  0.5766
  905SOL    HW1 4615   1.953   4.886   0.851 -0.5780  2.1789  0.5807
  905SOL    HW2 4616   1.875   4.849   0.727  0.4921 -0.3163  0.5914
  906SOL     OW 4617   2.591   0.275   2.796  0.4563 -0.4880  0.5327
  906SOL    HW1 4618   2.537   0.315   2.728  1.6864  0.2696 -0.0213
  906SOL    HW2 4619   2.568   0.323   2.876  0.5821  0.0732  0.2314
  907SOL     OW 4620   1.099   0.484   1.984 -0.2843  0.0402  0.2061
  907SOL    HW1 4621   1.146   0.401   1.984  0.6096  0.5266 -0.6320
  907SOL    HW2 4622   1.061   0.490   2.072 -0.1895 -1.1409  0.3503
  908SOL     OW 4623   4.668   1.994   4.150 -0.7927 -0.8790  0.8015
  908SOL    HW1 4624   4.721   1.949   4.215  1.5491  1.2820  0.5634
  908SOL    HW2 4625   4.583   2.006   4.193  0.3195 -0.4918  3.0851
  909SOL     OW 4626   6.422   6.165   3.787 -0.4930  0.1979  0.2701
  909SOL    HW1 4627   6.339   6.132   3.822  0.0188  0.1410  1.4803
  909SOL    HW2 4628   6.486   6.098   3.810  0.3691  1.4721  1.8477
  910SOL     OW 4629   0.478   2.072   3.080 -0.4261 -0.4655 -0.0520
  910SOL    HW1 4630   0.566   2.066   3.043 -0.5754  1.1117 -0.7246
  910SOL    HW2 4631   0.437   1.989   3.054  1.3934 -2.1053  1.8838
  911SOL     OW 4632   2.967   4.606   4.044 -0.4966  0.2610  0.3775
  911SOL    HW1 4633   3.042   4.559   4.080 -1.2485 -0.2715  1.2937
  911SOL    HW2 4634   2.979   4.697   4.072  0.3255  0.3947 -0.3636
  912SOL     OW 4635   5.403   1.466   3.798  0.3900 -0.2170  0.3203
  912SOL    HW1 4636   5.435   1.450   3.886  0.5539  0.5503  0.4018
  912SOL    HW2 4637   5.336   1.534   3.808  1.6693  1.1923 -0.3449
  913SOL     OW 4638   5.857   6.413   3.099  0.2924 -0.0607  0.1640
  913SOL    HW1 4639   5.908   6.435   3.177  3.9898 -0.3569 -1.9152
  913SOL    HW2 4640   5.853   6.494   3.049  0.0967 -0.4171 -0.4088
  914SOL     OW 4641   3.869   4.583   2.000 -0.0994 -0.4660  0.2169
  914SOL    HW1 4642   3.948   4.628   2.031  1.3207 -2.3458 -0.5161
  914SOL    HW2 4643   3.866   4.502   2.050 -0.9026 -0.9685 -0.6143
  915SOL     OW 4644   5.407   2.834   4.472  0.6052  0.0636 -0.0256
  915SOL    HW1 4645   5.399   2.915   4.421  1.8457 -0.0047 -0.3505
  915SOL    HW2 4646   5.367   2.855   4.556 -2.5764 -0.1592 -1.3161
  916SOL     OW 4647   6.296   5.350   0.837 -0.4325 -0.3924 -0.3392
  916SOL    HW1 4648   6.389   5.360   0.856 -0.4655  0.3049 -0.4912
  916SOL    HW2 4649   6.289   5.370   0.743 -0.7016 -0.6606 -0.3747
  917SOL     OW 4650   1.615   3.718   0.513 -0.3916 -0.3638  0.3208
  917SOL    HW1 4651   1.666   3.660   0.570 -0.6021  0.2535  1.1584
  917SOL    HW2 4652   1.666   3.723   0.433  0.5678 -0.2384  0.9210
  918SOL     OW 4653   0.322   3.668   4.285 -0.5845  0.4744 -0.2498
  918SOL    HW1 4654   0.317   3.694   4.193 -1.2231 -0.9224 -0.6397
  918SOL    HW2 4655   0.235   3.633   4.304  0.3759 -1.9481  0.0191
  919SOL     OW 4656   4.665   1.733   0.122 -0.1758 -0.7835 -0.0296
  919SOL    HW1 4657   4.631   1.801   0.181 -0.7143 -0.5676 -0.5688
  919SOL    HW2 4658   4.595   1.667   0.120 -1.3377  0.3908 -2.3676
  920SOL     OW 4659   4.703   0.060   2.342 -0.2563  0.2273  0.7143
  920SOL    HW1 4660   4.779   0.002   2.345 -1.0381 -0.8437  0.2004
  920SOL    HW2 4661   4.649   0.031   2.416 -0.6927  0.2538  0.4022
  921SOL     OW 4662   1.299   0.005   0.873 -0.5215 -0.0963 -0.0372
  921SOL    HW1 4663   1.393  -0.013   0.872 -0.7233 -1.2189 -0.2169
  921SOL    HW2 4664   1.258  -0.081   0.873 -1.5574  0.3802  0.0240
  922SOL     OW 4665   1.209   0.790   0.923  0.0580  0.2264  0.1232
  922SOL    HW1 4666   1.160   0.758   0.999 -2.2116 -0.4967 -1.5586
  922SOL    HW2 4667   1.181   0.734   0.851  0.1422  2.5417 -1.8184
  923SOL     OW 4668   0.081   1.503   1.462  0.5695  0.3003  0.1255
  923SOL    HW1 4669   0.088   1.426   1.518 -0.3823 -0.3835 -0.6646
  923SOL    HW2 4670   0.172   1.523   1.437  1.5655  2.8100  4.6440
  924SOL     OW 4671   4.449   1.556   0.028 -0.3717  0.0051 -0.1500
  924SOL    HW1 4672   4.373   1.509  -0.008 -0.9550 -0.2460  1.3302
  924SOL    HW2 4673   4.517   1.544  -0.037 -0.9710 -1.5993 -0.5441
  925SOL     OW 4674   5.367   6.252   4.562  0.4830  0.2177 -0.2344
  925SOL    HW1 4675   5.461   6.258   4.548  0.5309 -0.8767 -0.5038
  925SOL    HW2 4676   5.352   6.295   4.645  1.1433  0.8903 -0.4531
  926SOL     OW 4677   1.515   5.536   1.190 -0.2427 -0.2350  0.0007
  926SOL    HW1 4678   1.539   5.570   1.276 -0.3064 -0.1176 -0.0274
  926SOL    HW2 4679   1.489   5.613   1.140 -1.4664 -0.4439  0.2804
  927SOL     OW 4680   3.169   4.076   0.914  0.1761  0.2862 -0.2729
  927SOL    HW1 4681   3.250   4.070   0.965 -1.0859  0.4696  1.8852
  927SOL    HW2 4682   3.110   4.012   0.956 -0.4343 -0.7930 -2.5937
  928SOL     OW 4683   0.906   5.315   3.852  0.0605 -0.0045  0.4179
  928SOL    HW1 4684   0.888   5.225   3.881  0.2305  0.5935  2.5752
  928SOL    HW2 4685   0.831   5.338   3.797  0.9010 -2.0477 -1.7741
  929SOL     OW 4686   1.880   0.574   1.790  0.6214  0.3920 -1.1109
  929SOL    HW1 4687   1.930   0.492   1.789 -1.2200 -0.8704  1.1890
  929SOL    HW2 4688   1.796   0.551   1.752  1.0741  2.0465 -3.2743
  930SOL     OW 4689   0.681   5.195   4.305 -0.0414 -0.7880  0.6841
  930SOL    HW1 4690   0.765   5.174   4.263  0.8592 -0.2422  2.1606
  930SOL    HW2 4691   0.646   5.110   4.332  0.8262 -0.9029  1.5011
  931SOL     OW 4692   3.948   3.702   1.813 -0.1360  0.2273 -0.1920
  931SOL    HW1 4693   3.931   3.750   1.894 -1.9716 -0.3814 -0.1858
  931SOL    HW2 4694   3.872   3.646   1.801  0.2127  0.1029 -2.2140
  932SOL     OW 4695   5.598   6.189   3.640 -0.6574  0.6538 -0.4430
  932SOL    HW1 4696   5.520   6.205   3.587 -1.6109 -0.3489  0.6035
  932SOL    HW2 4697   5.671   6.218   3.585 -1.6159 -0.1444 -2.2048
  933SOL     OW 4698   2.525   2.424   4.510  0.2827  0.6328 -0.1558
  933SOL    HW1 4699   2.604   2.417   4.563  0.7746 -0.0420 -0.9335
  933SOL    HW2 4700   2.458   2.376   4.559  0.4564  0.8874  0.3302
  934SOL     OW 4701   5.561   0.929   2.765  0.2150 -0.2913 -0.0699
  934SOL    HW1 4702   5.552   0.876   2.686 -0.3435 -0.7845  0.3216
  934SOL    HW2 4703   5.606   1.008   2.735 -1.5448  0.3281 -1.2609
  935SOL     OW 4704   4.416   0.404   1.081  0.2773  0.7936 -0.0536
  935SOL    HW1 4705   4.459   0.472   1.029  0.9968 -0.3979 -1.0392
  935SOL    HW2 4706   4.453   0.322   1.050 -2.4849 -0.2875 -0.7422
  936SOL     OW 4707   4.227   1.434   3.239  0.1463 -0.2337  0.1562
  936SOL    HW1 4708   4.251   1.342   3.244 -1.0219 -0.6127 -0.6708
  936SOL    HW2 4709   4.138   1.438   3.275  0.3279  0.6296  0.5440
  937SOL     OW 4710   1.618   0.163   3.607 -0.2068  0.3490  1.5157
  937SOL    HW1 4711   1.567   0.242   3.627  0.2341  1.4805 -1.3999
  937SOL    HW2 4712   1.708   0.186   3.631 -0.2630  0.2724  1.8042
  938SOL     OW 4713   3.507   3.614   1.923  0.0202  0.3074 -0.1608
  938SOL    HW1 4714   3.563   3.540   1.899  0.1122  0.6735 -1.1371
  938SOL    HW2 4715   3.522   3.626   2.016  1.0036 -0.0786 -0.2582
  939SOL     OW 4716   3.889   3.819   1.330  0.1739  0.4519 -0.1472
  939SOL    HW1 4717   3.939   3.863   1.261  0.3827  0.3056 -0.0945
  939SOL    HW2 4718   3.806   3.796   1.289  0.2039  0.5797 -0.2796
  940SOL     OW 4719   1.724   6.185   1.774 -0.2934  0.0367 -0.5844
  940SOL    HW1 4720   1.755   6.219   1.858  0.1140 -0.3306 -0.5808
  940SOL    HW2 4721   1.651   6.242   1.750 -0.4701  0.0850  0.0619
  941SOL     OW 4722   4.130   0.183   1.509  0.3743  0.4417  0.1048
  941SOL    HW1 4723   4.155   0.263   1.463  0.0301  0.9706  0.8234
  941SOL    HW2 4724   4.052   0.152   1.463 -0.0867  1.0775  0.4497
  942SOL     OW 4725   2.485   1.704   1.914 -0.2111 -0.5527  1.0635
  942SOL    HW1 4726   2.508   1.611   1.920 -1.1814 -1.0328 -1.4927
  942SOL    HW2 4727   2.391   1.706   1.932 -0.3595 -0.2090  0.2962
  943SOL     OW 4728   6.430   1.621   0.247  0.2614  0.2084  0.0951
  943SOL    HW1 4729   6.346   1.584   0.220 -0.6395  2.4646 -0.4055
  943SOL    HW2 4730   6.495   1.563   0.206 -0.9755 -1.9857  1.0553
  944SOL     OW 4731   1.581   4.566   3.048  0.5521  0.0987 -0.1960
  944SOL    HW1 4732   1.586   4.647   3.099  3.0647 -0.1167  0.0191
  944SOL    HW2 4733   1.596   4.593   2.958  0.8422 -0.0517 -0.1944
  945SOL     OW 4734   0.934   2.571   3.035 -0.3238  0.1042  1.2040
  945SOL    HW1 4735   0.871   2.520   2.983  0.6945  0.6282 -0.6317
  945SOL    HW2 4736   0.971   2.507   3.097 -0.1671 -1.0491 -0.0252
  946SOL     OW 4737   4.159   5.683   1.915 -0.0244  0.0578  0.2972
  946SOL    HW1 4738   4.089   5.633   1.957  0.2798 -0.0387  0.6942
  946SOL    HW2 4739   4.113   5.742   1.854 -0.3008 -1.8371 -1.4281
  947SOL     OW 4740   3.487   4.842   0.373 -0.4233 -0.3055  0.2287
  947SOL    HW1 4741   3.521   4.931   0.382  0.9995 -0.9296  1.5558
  947SOL    HW2 4742   3.392   4.851   0.386 -0.5353  1.2005 -1.2956
  948SOL     OW 4743   3.373   5.222   3.840  0.7511 -0.0853  0.7258
  948SOL    HW1 4744   3.309   5.293   3.852 -0.4723 -0.7874 -1.2194
  948SOL    HW2 4745   3.351   5.158   3.908  0.1509  0.2052  0.8130
  949SOL     OW 4746   0.432   1.862   3.416  0.0332  0.2308 -0.7855
  949SOL    HW1 4747   0.389   1.880   3.500  1.6420  1.9334 -0.2739
  949SOL    HW2 4748   0.512   1.816   3.440  0.2720  0.3052 -1.4332
  950SOL     OW 4749   2.708   3.991   1.922 -0.7363  0.2273  0.4125
  950SOL    HW1 4750   2.784   4.012   1.867 -1.1521  1.4223  0.2602
  950SOL    HW2 4751   2.730   3.907   1.963 -0.3860 -0.6886 -1.5339
  951SOL     OW 4752   1.094   5.908   0.620  0.2848 -0.0170 -0.0876
  951SOL    HW1 4753   1.036   5.834   0.603  2.2753 -1.8276  0.5095
  951SOL    HW2 4754   1.109   5.946   0.533 -0.0304 -0.9253 -0.5648
  952SOL     OW 4755   0.442   5.080   1.619 -0.2148 -0.4321  0.9273
  952SOL    HW1 4756   0.497   5.074   1.697  0.1210 -0.2322  0.7060
  952SOL    HW2 4757   0.355   5.102   1.653  0.3756  1.8428  1.0923
  953SOL     OW 4758   0.968   4.619   2.554 -0.4951 -0.6494  0.8018
  953SOL    HW1 4759   0.912   4.691   2.525  0.6309  0.8077  2.0741
  953SOL    HW2 4760   0.906   4.549   2.576 -1.8776  0.9079  2.1807
  954SOL     OW 4761   4.511   1.209   2.179  0.2829  0.1557  0.0009
  954SOL    HW1 4762   4.473   1.202   2.267 -1.3479  0.8998 -0.5938
  954SOL    HW2 4763   4.564   1.288   2.181  1.0479 -0.3653  0.5808
  955SOL     OW 4764   1.164   5.319   3.949 -0.3770  0.0280 -0.9019
  955SOL    HW1 4765   1.168   5.257   4.021  0.2384  1.4134  0.3002
  955SOL    HW2 4766   1.078   5.304   3.909 -1.2841  0.0808  0.9124
  956SOL     OW 4767   4.781   0.560   1.873  0.4742 -0.5073 -0.4308
  956SOL    HW1 4768   4.768   0.603   1.789  0.5917  0.8057  0.2090
  956SOL    HW2 4769   4.728   0.480   1.867  0.6119 -0.5248 -1.7983
  957SOL     OW 4770   1.370   2.844   3.827 -1.0195  0.2194 -0.3314
  957SOL    HW1 4771   1.436   2.817   3.764 -1.6863  0.9850 -1.3780
  957SOL    HW2 4772   1.412   2.914   3.877 -0.7629  0.1308 -0.4189
  958SOL     OW 4773   0.204   0.727   1.409 -0.3076  0.2101  0.1003
  958SOL    HW1 4774   0.288   0.753   1.373 -0.8039 -0.1328 -1.3566
  958SOL    HW2 4775   0.207   0.757   1.500  0.9180  1.2318 -0.2451
  959SOL     OW 4776   4.300   1.315   1.385 -0.0600  0.3318  0.3223
  959SOL    HW1 4777   4.374   1.373   1.404  1.7101 -1.8950  0.6467
  959SOL    HW2 4778   4.247   1.318   1.465  1.3136 -0.3029  1.3028
  960SOL     OW 4779   1.906   1.065   3.219 -0.4534 -0.0415  0.3970
  960SOL    HW1 4780   1.950   1.064   3.134  1.5549  0.6470  1.3799
  960SOL    HW2 4781   1.825   1.113   3.203 -0.4012 -0.4434 -1.2494
  961SOL     OW 4782   1.220   5.612   0.586  0.5654  1.1863 -0.4756
  961SOL    HW1 4783   1.286   5.567   0.638  1.6207 -0.0459 -2.7411
  961SOL    HW2 4784   1.190   5.684   0.641  1.6875  0.0352  1.7330
  962SOL     OW 4785   4.417   5.564   1.234  0.4513 -0.1133  0.5612
  962SOL    HW1 4786   4.511   5.557   1.251  0.8036 -0.2676 -1.2335
  962SOL    HW2 4787   4.377   5.504   1.297  1.6010 -0.5184  0.9420
  963SOL     OW 4788   3.897   3.684   3.552  0.1860 -0.7588 -0.0303
  963SOL    HW1 4789   3.917   3.630   3.628  2.4159  0.0966  0.0702
  963SOL    HW2 4790   3.940   3.638   3.479  1.9160  0.6581  0.0222
  964SOL     OW 4791   4.036   2.625   4.512  0.1970  0.3393 -1.0398
  964SOL    HW1 4792   3.988   2.707   4.501 -4.8122 -2.2214 -0.6578
  964SOL    HW2 4793   4.053   2.596   4.422 -0.7010  0.3981 -1.2360
  965SOL     OW 4794   0.302   3.921   3.506  0.0968  0.9518  0.4015
  965SOL    HW1 4795   0.356   3.925   3.428 -0.5166  0.6386 -0.0484
  965SOL    HW2 4796   0.244   3.997   3.500 -1.6064 -0.3428 -0.7185
  966SOL     OW 4797   3.419   0.898   1.468  0.8539 -0.3946  0.1828
  966SOL    HW1 4798   3.439   0.988   1.443 -1.3173 -0.1291 -0.8527
  966SOL    HW2 4799   3.402   0.853   1.385  1.2339 -1.6020  0.7279
  967SOL     OW 4800   2.747   4.742   3.990  0.6475 -0.2294 -0.0278
  967SOL    HW1 4801   2.791   4.657   3.982 -0.9330 -1.2921  1.7773
  967SOL    HW2 4802   2.733   4.752   4.084 -0.3903  1.4222 -0.3366
  968SOL     OW 4803   1.956   6.054   2.108  0.0600 -0.2598  0.1822
  968SOL    HW1 4804   2.034   6.061   2.052  0.6930 -1.7933  0.8180
  968SOL    HW2 4805   1.890   6.012   2.052 -0.6346  1.7375 -0.6106
  969SOL     OW 4806   5.473   5.133   4.288 -0.8303 -0.5210 -0.5879
  969SOL    HW1 4807   5.546   5.077   4.315  1.7282  1.9060 -1.8763
  969SOL    HW2 4808   5.429   5.083   4.219  0.2659 -1.6353 -0.5235
  970SOL     OW 4809   1.448   2.919   0.794  0.5734  0.5053 -0.1144
  970SOL    HW1 4810   1.483   2.969   0.867  3.2361  0.2419 -1.1236
  970SOL    HW2 4811   1.414   2.839   0.835 -1.7536  2.0686  1.2352
  971SOL     OW 4812   3.296   5.569   1.533  0.3544 -0.0554 -0.0751
  971SOL    HW1 4813   3.301   5.644   1.592  0.3810  1.1032 -1.5018
  971SOL    HW2 4814   3.375   5.518   1.553  0.6238  0.5812  0.5411
  972SOL     OW 4815   2.674   3.801   2.274  0.1224 -0.1145 -0.3838
  972SOL    HW1 4816   2.646   3.823   2.185 -1.0085 -0.4305 -0.1306
  972SOL    HW2 4817   2.748   3.742   2.263  2.2211  2.4206 -1.0894
  973SOL     OW 4818   4.236   3.495   1.211 -0.1348  0.1743  1.3809
  973SOL    HW1 4819   4.165   3.433   1.224  1.0438 -0.8523  3.2890
  973SOL    HW2 4820   4.310   3.441   1.181  0.3007  0.9953  0.9369
  974SOL     OW 4821   2.350   1.108   3.406 -0.2146 -0.1004 -0.6544
  974SOL    HW1 4822   2.349   1.015   3.387  1.2480  0.2416 -2.6098
  974SOL    HW2 4823   2.263   1.125   3.442 -1.2720 -1.8476 -2.1873
  975SOL     OW 4824   1.217   5.307   2.284  0.0797  0.1601 -0.4933
  975SOL    HW1 4825   1.162   5.378   2.251  1.0652  2.1441  1.8036
  975SOL    HW2 4826   1.156   5.245   2.324 -0.7281  0.3474 -1.4225
  976SOL     OW 4827   4.012   1.581   3.829 -0.0406  1.0036 -0.8149
  976SOL    HW1 4828   4.091   1.580   3.776  0.6479 -0.1443  0.1825
  976SOL    HW2 4829   3.954   1.644   3.785  0.3630 -0.0867 -3.0762
  977SOL     OW 4830   0.002   2.878   3.878  0.1197 -0.1717  0.3068
  977SOL    HW1 4831  -0.008   2.783   3.871  1.4697 -0.4221  1.4425
  977SOL    HW2 4832  -0.019   2.911   3.791 -1.3294 -1.4026  0.1474
  978SOL     OW 4833   4.123   6.146   1.661  0.4986  0.3807 -0.3720
  978SOL    HW1 4834   4.144   6.182   1.747 -3.8006 -1.7871  1.8809
  978SOL    HW2 4835   4.146   6.053   1.668 -1.0867 -0.0913 -1.0364
  979SOL     OW 4836   5.675   5.445   1.874 -0.2722  0.1661  0.0633
  979SOL    HW1 4837   5.679   5.359   1.915  2.0152  0.4862  0.6803
  979SOL    HW2 4838   5.631   5.501   1.939 -0.3700 -0.1971  0.3085
  980SOL     OW 4839   0.318   3.403   3.800 -0.1795 -0.4717 -0.0819
  980SOL    HW1 4840   0.324   3.359   3.885  0.5217  2.1037  1.3273
  980SOL    HW2 4841   0.409   3.420   3.775 -0.3849  1.5998  0.3305
  981SOL     OW 4842   1.916   1.502   4.190 -0.4493  0.9405  0.8044
  981SOL    HW1 4843   2.004   1.529   4.217 -0.8701  1.2239  1.9847
  981SOL    HW2 4844   1.890   1.437   4.255 -0.4830 -0.3857 -0.4990
  982SOL     OW 4845   4.430   3.952   3.180 -0.2081 -0.3239 -0.6069
  982SOL    HW1 4846   4.457   3.867   3.146 -0.1964 -1.2233  1.5120
  982SOL    HW2 4847   4.482   3.964   3.259 -1.5854  0.7661  0.1745
  983SOL     OW 4848   5.901   2.989   2.668 -0.1382  0.5786  0.5250
  983SOL    HW1 4849   5.832   3.032   2.719 -0.0411  0.6880  0.5658
  983SOL    HW2 4850   5.867   2.986   2.579 -0.5225 -0.0737  0.6914
  984SOL     OW 4851   4.107   1.695   4.120 -0.4978  0.4988 -0.5110
  984SOL    HW1 4852   4.144   1.694   4.032 -0.7022  0.3272 -0.5941
  984SOL    HW2 4853   4.063   1.611   4.130  0.9197 -0.1669  0.3620
  985SOL     OW 4854   3.304   1.922   2.960  0.1085 -0.8346 -0.3844
  985SOL    HW1 4855   3.377   1.932   3.022 -0.3639  0.3236  0.0092
  985SOL    HW2 4856   3.235   1.881   3.011 -0.8259  1.4976  0.3568
  986SOL     OW 4857   4.805   1.157   2.710 -0.1644  0.1075 -0.3514
  986SOL    HW1 4858   4.806   1.097   2.635  0.3098 -1.8591  1.1411
  986SOL    HW2 4859   4.874   1.221   2.691  0.2351 -0.6091 -1.3922
  987SOL     OW 4860   6.145   0.207   2.542  0.2935 -0.1944  0.0536
  987SOL    HW1 4861   6.235   0.225   2.515  0.4371  0.0649  0.6986
  987SOL    HW2 4862   6.099   0.290   2.529 -0.0900 -0.5630 -1.1613
  988SOL     OW 4863   1.579   0.874   3.298 -0.3976 -0.2839 -0.1025
  988SOL    HW1 4864   1.547   0.787   3.276  1.1824 -0.4777 -1.9395
  988SOL    HW2 4865   1.576   0.922   3.215 -1.1253  1.3998  0.8497
  989SOL     OW 4866   2.277   1.183   3.923  0.2249 -0.0764 -0.5149
  989SOL    HW1 4867   2.306   1.146   4.006 -2.6193  0.0651  0.6747
  989SOL    HW2 4868   2.232   1.110   3.879  1.8397 -0.2057 -2.0916
  990SOL     OW 4869   2.546   1.592   3.944 -0.4328  0.4077 -0.2767
  990SOL    HW1 4870   2.608   1.599   4.016 -1.7897  0.8669  0.9015
  990SOL    HW2 4871   2.593   1.625   3.868  0.5200  1.4865  0.7455
  991SOL     OW 4872   3.342   3.206   4.341  0.6162  0.0684  0.2222
  991SOL    HW1 4873   3.423   3.179   4.297  0.4049 -0.1093 -0.0663
  991SOL    HW2 4874   3.288   3.241   4.270  0.4559  0.2244  0.4223
  992SOL     OW 4875   6.060   4.802   2.201 -0.1464 -0.2860 -0.5233
  992SOL    HW1 4876   6.105   4.806   2.285 -0.4410 -3.9390 -0.0156
  992SOL    HW2 4877   5.970   4.827   2.221 -0.7662 -3.1978  0.8831
  993SOL     OW 4878   1.732   6.443   1.578 -0.1174  0.0192  0.6415
  993SOL    HW1 4879   1.817   6.423   1.540 -0.2370  0.7569 -0.0519
  993SOL    HW2 4880   1.676   6.370   1.552  0.2460 -0.3519  0.9037
  994SOL     OW 4881   0.130   0.536   2.996  0.8011  0.4001 -0.0033
  994SOL    HW1 4882   0.077   0.535   2.917 -0.1979  1.1409  0.6272
  994SOL    HW2 4883   0.093   0.607   3.049  2.7207  1.2488  0.2802
  995SOL     OW 4884   0.304   5.630   4.529 -0.3710 -0.2383  0.6692
  995SOL    HW1 4885   0.333   5.578   4.454 -2.5954 -0.4811 -0.0965
  995SOL    HW2 4886   0.362   5.604   4.601  1.6776 -0.1568 -0.8861
  996SOL     OW 4887   6.278   0.149   2.993 -0.0008 -0.5955  0.1545
  996SOL    HW1 4888   6.256   0.134   3.084 -0.0046  2.4373  0.7667
  996SOL    HW2 4889   6.196   0.177   2.953  0.8487  3.0403  0.5643
  997SOL     OW 4890   5.536   2.569   3.317 -0.6576  0.3455  0.0798
  997SOL    HW1 4891   5.625   2.589   3.286 -1.0026  0.5173 -0.8310
  997SOL    HW2 4892   5.528   2.474   3.309 -1.0435  0.4697 -1.2353
  998SOL     OW 4893   1.197   1.173   0.615  0.7278 -0.0154 -0.5003
  998SOL    HW1 4894   1.163   1.133   0.535 -0.9714 -0.5633  0.4338
  998SOL    HW2 4895   1.268   1.229   0.585  0.3698 -0.4641 -2.3511
  999SOL     OW 4896   2.373   1.572   4.388 -0.1279  0.5211  0.0270
  999SOL    HW1 4897   2.334   1.506   4.445  1.5811 -2.3197 -1.8902
  999SOL    HW2 4898   2.422   1.629   4.448 -0.5664 -0.7349  1.6496
 1000SOL     OW 4899   0.723   6.313   2.747  0.2438  0.6667 -0.0404
 1000SOL    HW1 4900   0.794   6.364   2.785  1.5118 -0.8449 -0.2590
 1000SOL    HW2 4901   0.648   6.372   2.747  1.6507  2.5641 -0.4055
 1001SOL     OW 4902   5.039   0.411   3.289  0.4209  0.6101  0.1588
 1001SOL    HW1 4903   4.955   0.454   3.279 -0.0716 -0.7004 -2.0374
 1001SOL    HW2 4904   5.103   0.475   3.257 -0.0138  0.6847 -0.5680
 1002SOL     OW 4905   1.095   6.045   1.834 -0.0639  0.0054 -0.2358
 1002SOL    HW1 4906   1.058   6.081   1.753  1.2157  0.8606 -0.4727
 1002SOL    HW2 4907   1.156   6.112   1.865  2.7526 -2.0423 -0.9175
 1003SOL     OW 4908   4.963   0.195   0.256 -0.0951  0.4465  0.5974
 1003SOL    HW1 4909   4.950   0.280   0.213 -0.9181  0.0948  0.1398
 1003SOL    HW2 4910   5.010   0.216   0.337 -1.1075  1.4529  0.9440
 1004SOL     OW 4911   1.359   0.768   3.929 -0.2992 -0.2203  0.2254
 1004SOL    HW1 4912   1.266   0.785   3.946 -0.2251  0.3638  0.0645
 1004SOL    HW2 4913   1.374   0.679   3.963 -0.6740  0.0730  1.1901
 1005SOL     OW 4914   4.332   0.546   2.789  0.3036 -0.4928 -0.1691
 1005SOL    HW1 4915   4.378   0.580   2.712  1.5240  1.0002  1.1322
 1005SOL    HW2 4916   4.258   0.605   2.800  0.5506 -0.2447  0.1985
 1006SOL     OW 4917   1.023   5.249   2.473  0.0396 -0.0227 -0.2777
 1006SOL    HW1 4918   0.972   5.322   2.507  0.3797  0.9946 -1.8203
 1006SOL    HW2 4919   1.067   5.212   2.549 -0.9402  0.7312  0.6803
 1007SOL     OW 4920   3.340   0.688   2.023 -0.6321 -0.4246  0.2688
 1007SOL    HW1 4921   3.258   0.687   1.974 -0.1240 -0.8612 -0.5931
 1007SOL    HW2 4922   3.339   0.772   2.069 -0.4489  0.7499 -1.7053
 1008SOL     OW 4923   0.671   2.333   0.626  0.0196  0.5343 -0.2361
 1008SOL    HW1 4924   0.642   2.413   0.669  2.5120  1.1350  0.4873
 1008SOL    HW2 4925   0.764   2.346   0.612  0.2126 -1.6685 -1.4503
 1009SOL     OW 4926   5.486   5.234   2.993 -0.1068  0.3907 -0.1460
 1009SOL    HW1 4927   5.574   5.207   2.967 -0.2344 -0.2183  0.0299
 1009SOL    HW2 4928   5.433   5.221   2.914 -0.1630  0.1517 -0.0692
 1010SOL     OW 4929   3.403   1.906   0.531 -0.0931  0.0082  0.5870
 1010SOL    HW1 4930   3.425   1.815   0.515  0.6344  0.2032  0.4668
 1010SOL    HW2 4931   3.422   1.951   0.449 -1.0267  0.1754  0.4436
 1011SOL     OW 4932   3.611   1.891   4.378 -0.5996  0.1407  0.5780
 1011SOL    HW1 4933   3.603   1.802   4.344  1.8564  0.7039 -1.8528
 1011SOL    HW2 4934   3.564   1.945   4.314  1.3745  0.9148 -0.3038
 1012SOL     OW 4935   2.375   6.397   1.254 -0.1078  0.3739  0.1585
 1012SOL    HW1 4936   2.411   6.475   1.297 -0.6470  0.8027 -0.1585
 1012SOL    HW2 4937   2.431   6.325   1.284 -0.6956  0.6022  1.8766
 1013SOL     OW 4938   0.310   3.997   3.769 -0.2078  0.1177 -0.6823
 1013SOL    HW1 4939   0.342   3.971   3.683  0.0976 -2.1667  0.0666
 1013SOL    HW2 4940   0.293   4.091   3.761 -2.8077 -0.4510 -4.0597
 1014SOL     OW 4941   6.398   0.190   4.256  0.7709  0.1834 -0.3460
 1014SOL    HW1 4942   6.433   0.118   4.307 -1.0224 -0.9407 -0.6292
 1014SOL    HW2 4943   6.387   0.154   4.168 -2.1395  0.0302 -0.0259
 1015SOL     OW 4944   5.144   1.700   1.991  0.0127 -0.4922  0.3485
 1015SOL    HW1 4945   5.222   1.660   1.952 -0.0081 -0.0418 -0.1750
 1015SOL    HW2 4946   5.071   1.649   1.956 -0.0037 -0.1106 -0.2070
 1016SOL     OW 4947   1.900   4.097   0.815 -0.7109  0.0332 -0.0996
 1016SOL    HW1 4948   1.921   4.048   0.894 -0.5749 -1.4411 -1.0030
 1016SOL    HW2 4949   1.806   4.088   0.805 -0.4878 -1.5943 -1.1856
 1017SOL     OW 4950   0.134   0.500   0.746 -0.5194  0.1813 -0.5852
 1017SOL    HW1 4951   0.204   0.439   0.724 -0.4613 -0.3678  0.9714
 1017SOL    HW2 4952   0.144   0.573   0.685  1.5346  0.2069 -0.2688
 1018SOL     OW 4953   0.440   1.217   1.532 -0.0057 -0.4751 -0.4504
 1018SOL    HW1 4954   0.473   1.207   1.443 -0.3790  0.5752 -0.7151
 1018SOL    HW2 4955   0.363   1.160   1.536 -0.0460 -0.4430 -0.8200
 1019SOL     OW 4956   0.509   1.632   2.341 -0.2449  0.1439 -0.2374
 1019SOL    HW1 4957   0.525   1.726   2.339 -2.8623  0.6410 -2.1618
 1019SOL    HW2 4958   0.562   1.598   2.269  1.8777 -0.2011  1.3564
 1020SOL     OW 4959   5.843   4.945   3.894 -0.4703  0.1118 -0.2507
 1020SOL    HW1 4960   5.872   4.883   3.828 -0.5992 -0.9834  0.7036
 1020SOL    HW2 4961   5.919   4.959   3.949 -0.3395  1.0896 -0.6457
 1021SOL     OW 4962   2.454   5.070   0.652  0.2962 -0.2252 -0.1791
 1021SOL    HW1 4963   2.514   5.094   0.723  1.5086  1.2542 -1.6344
 1021SOL    HW2 4964   2.369   5.103   0.680  1.2691  2.8880 -0.5534
 1022SOL     OW 4965   4.855   0.807   0.506 -0.2831  0.5047  0.7269
 1022SOL    HW1 4966   4.941   0.796   0.466  0.4859 -0.2699  2.4799
 1022SOL    HW2 4967   4.821   0.717   0.514 -1.0398  0.7636  0.4906
 1023SOL     OW 4968   2.065   3.091   0.258 -0.3243  0.6208 -0.3655
 1023SOL    HW1 4969   1.976   3.093   0.224 -0.5176 -0.4303  0.0533
 1023SOL    HW2 4970   2.067   3.015   0.316  0.8938  0.5319 -0.4999
 1024SOL     OW 4971   4.707   0.312   2.413  0.1996 -0.0545  0.0652
 1024SOL    HW1 4972   4.743   0.231   2.378  0.2548  0.0228 -0.0601
 1024SOL    HW2 4973   4.642   0.285   2.477  1.0691 -0.2016  0.9015
 1025SOL     OW 4974   4.755   1.374   1.171  0.2226  0.0601 -0.3951
 1025SOL    HW1 4975   4.740   1.341   1.259 -0.5153  1.8188  0.1791
 1025SOL    HW2 4976   4.676   1.352   1.123  0.4283 -0.4725 -0.4989
 1026SOL     OW 4977   6.014   4.075   3.390  0.1896 -0.0401  0.0876
 1026SOL    HW1 4978   6.083   4.130   3.428 -0.8384  1.8518 -0.6468
 1026SOL    HW2 4979   6.041   4.063   3.299 -0.4636  0.7975 -0.2307
 1027SOL     OW 4980   2.608   5.481   2.325 -0.3028  0.3460 -0.2418
 1027SOL    HW1 4981   2.703   5.492   2.315 -0.0009 -1.6389  0.0172
 1027SOL    HW2 4982   2.588   5.401   2.277 -1.3017 -0.9664  2.1929
 1028SOL     OW 4983   3.626   3.016   2.531 -0.0267 -0.2349 -0.1785
 1028SOL    HW1 4984   3.539   3.017   2.570 -0.0605 -1.2758 -0.1877
 1028SOL    HW2 4985   3.611   2.996   2.439  0.0654  2.0505 -0.7434
 1029SOL     OW 4986   0.402   6.361   0.990 -0.3161  0.2456 -0.0786
 1029SOL    HW1 4987   0.397   6.268   1.011 -0.3548  0.2460 -0.0849
 1029SOL    HW2 4988   0.415   6.363   0.895 -1.4833  0.2619 -0.2583
 1030SOL     OW 4989   2.535   3.072   4.444 -0.2589  0.4387  0.0070
 1030SOL    HW1 4990   2.615   3.031   4.477 -0.5556  1.0876  1.5950
 1030SOL    HW2 4991   2.554   3.090   4.352  0.6362 -1.3171 -0.2014
 1031SOL     OW 4992   4.638   2.903   0.302 -0.4237  0.6784  0.7085
 1031SOL    HW1 4993   4.689   2.890   0.382  0.7216 -0.4590 -0.1587
 1031SOL    HW2 4994   4.679   2.979   0.259 -1.5401  1.7853  1.5567
 1032SOL     OW 4995   6.270   1.325   4.297  0.0767 -0.4425 -0.2701
 1032SOL    HW1 4996   6.364   1.338   4.314 -0.3115 -0.3134  2.0202
 1032SOL    HW2 4997   6.262   1.231   4.281  0.5499 -0.5098 -0.1493
 1033SOL     OW 4998   0.965   5.986   3.542 -0.0676  0.5607 -0.3446
 1033SOL    HW1 4999   0.958   6.073   3.503 -1.8692  1.4432  1.7131
 1033SOL    HW2 5000   0.883   5.943   3.520  0.2715 -0.1426 -0.2674
 1034SOL     OW 5001   6.107   5.916   4.145 -0.1504 -0.3470  0.6753
 1034SOL    HW1 5002   6.044   5.844   4.150 -0.1989 -0.4561 -1.0321
 1034SOL    HW2 5003   6.171   5.887   4.081 -0.9596  1.6826 -1.1767
 1035SOL     OW 5004   0.818   2.610   1.599  0.4896 -0.1816 -0.1241
 1035SOL    HW1 5005   0.894   2.665   1.579  0.7607 -0.5995 -0.2677
 1035SOL    HW2 5006   0.744   2.658   1.563  0.5532  0.6892  0.8446
 1036SOL     OW 5007   4.631   4.647   2.234  0.2956  0.1856 -0.2816
 1036SOL    HW1 5008   4.668   4.735   2.242 -0.0678  0.3432 -0.3287
 1036SOL    HW2 5009   4.618   4.619   2.325  0.6535  0.0755 -0.2622
 1037SOL     OW 5010   3.200   6.128   0.255 -0.6084 -0.6188  0.5945
 1037SOL    HW1 5011   3.152   6.101   0.177 -1.8583  1.2661  0.6595
 1037SOL    HW2 5012   3.172   6.218   0.271 -0.2850 -0.8939  3.1477
 1038SOL     OW 5013   0.044   0.011   4.433  0.4415 -0.1184  0.5037
 1038SOL    HW1 5014   0.133  -0.022   4.443  0.2350 -1.7647 -2.1192
 1038SOL    HW2 5015  -0.010  -0.067   4.420 -1.3544  0.8668  1.6060
 1039SOL     OW 5016   5.984   1.830   2.152  0.1574 -0.0605 -0.2651
 1039SOL    HW1 5017   6.032   1.897   2.104 -0.0442  0.5126  0.3139
 1039SOL    HW2 5018   6.038   1.812   2.229 -0.5851  0.6648  0.4450
 1040SOL     OW 5019   4.316   1.297   2.862 -0.0019  0.1438  0.2612
 1040SOL    HW1 5020   4.307   1.274   2.955  0.5126  2.4219  0.9265
 1040SOL    HW2 5021   4.397   1.255   2.835 -1.1134 -2.1942  0.2204
 1041SOL     OW 5022   2.172   4.740   0.677  0.5679  0.0866 -0.2791
 1041SOL    HW1 5023   2.092   4.784   0.708  0.7538  0.9021 -0.9018
 1041SOL    HW2 5024   2.229   4.736   0.754 -0.1704 -0.7595  0.2436
 1042SOL     OW 5025   5.214   4.745   3.761  0.3318  0.3752  0.0775
 1042SOL    HW1 5026   5.123   4.738   3.790  0.6629 -0.2024  1.0395
 1042SOL    HW2 5027   5.245   4.654   3.758  1.2145  0.6210  0.9362
 1043SOL     OW 5028   2.014   5.940   0.687 -0.3054 -0.0816 -0.2030
 1043SOL    HW1 5029   2.064   5.971   0.762 -0.1412  0.2263 -0.4380
 1043SOL    HW2 5030   1.997   5.848   0.705  0.4998 -0.2333 -0.2061
 1044SOL     OW 5031   4.441   4.387   4.539 -0.4252 -0.6704 -0.2030
 1044SOL    HW1 5032   4.358   4.405   4.495  0.6003 -0.5265 -2.1989
 1044SOL    HW2 5033   4.492   4.468   4.529  0.9563 -1.6363 -1.4903
 1045SOL     OW 5034   3.934   0.454   1.599  0.0940 -0.5436 -1.2234
 1045SOL    HW1 5035   3.990   0.432   1.674 -0.2660  0.5910 -0.6052
 1045SOL    HW2 5036   3.867   0.512   1.635  0.0028  0.1475 -2.4668
 1046SOL     OW 5037   5.552   3.985   4.286  0.2911  0.2118  0.4009
 1046SOL    HW1 5038   5.633   4.036   4.296  0.2383  0.3022  0.3773
 1046SOL    HW2 5039   5.497   4.014   4.358  0.3389  0.0367  0.5079
 1047SOL     OW 5040   1.278   2.224   3.539  0.2561 -0.2393  0.2924
 1047SOL    HW1 5041   1.362   2.246   3.579  0.4933  0.5056 -0.5768
 1047SOL    HW2 5042   1.216   2.284   3.580  0.0248 -1.1920  1.3692
 1048SOL     OW 5043   3.900   4.459   0.391 -0.1111  0.0963 -0.2211
 1048SOL    HW1 5044   3.927   4.367   0.393 -1.0042 -0.1672  1.2582
 1048SOL    HW2 5045   3.825   4.461   0.332  0.9948  0.2339 -1.6851
 1049SOL     OW 5046   2.827   0.644   0.594 -0.2588 -0.0053  0.6450
 1049SOL    HW1 5047   2.855   0.553   0.586 -2.0022 -0.5152 -0.2535
 1049SOL    HW2 5048   2.826   0.676   0.504 -0.2601  0.7172  0.9013
 1050SOL     OW 5049   4.215   2.638   1.059 -0.2877  0.1143  0.1886
 1050SOL    HW1 5050   4.170   2.564   1.100 -0.2005  0.3281  0.6740
 1050SOL    HW2 5051   4.297   2.601   1.026 -0.5743 -0.1612 -0.2222
 1051SOL     OW 5052   3.199   2.057   1.882  0.0449  0.0827 -0.2831
 1051SOL    HW1 5053   3.129   2.122   1.894 -0.5653 -0.8221  1.4218
 1051SOL    HW2 5054   3.171   2.006   1.806  0.9870  2.2832 -2.2535
 1052SOL     OW 5055   0.415   2.498   4.222 -0.2794 -0.2980 -0.9736
 1052SOL    HW1 5056   0.509   2.514   4.212 -0.6378  1.3671 -2.0581
 1052SOL    HW2 5057   0.392   2.543   4.304  0.0673 -1.8619  0.0356
 1053SOL     OW 5058   0.883   1.637   3.160 -0.5510  0.5844  0.8037
 1053SOL    HW1 5059   0.830   1.716   3.173  0.1678  0.9352  1.6837
 1053SOL    HW2 5060   0.828   1.581   3.105 -1.8511  0.9394  1.6702
 1054SOL     OW 5061   3.830   4.317   2.107  0.0067  0.1572  0.4516
 1054SOL    HW1 5062   3.902   4.272   2.152  0.1775 -0.8214 -0.7354
 1054SOL    HW2 5063   3.754   4.303   2.163  0.3445 -0.4706  0.7653
 1055SOL     OW 5064   0.467   0.033   3.939  0.4810  0.0945 -0.6287
 1055SOL    HW1 5065   0.465  -0.045   3.885  1.6915  0.7027 -1.6069
 1055SOL    HW2 5066   0.553   0.030   3.982 -0.6553 -0.6674  1.7437
 1056SOL     OW 5067   3.926   5.512   1.873 -0.1783  0.0064 -0.6344
 1056SOL    HW1 5068   3.945   5.422   1.848 -2.4616 -0.0343 -2.7527
 1056SOL    HW2 5069   3.897   5.507   1.964 -1.3446 -1.6271 -1.0524
 1057SOL     OW 5070   0.664   2.139   0.372  0.1221 -0.0219  0.0750
 1057SOL    HW1 5071   0.671   2.052   0.412  1.4093  0.0905  0.1317
 1057SOL    HW2 5072   0.680   2.200   0.444  1.2316  0.2059 -0.3412
 1058SOL     OW 5073   2.415   2.126   3.556  0.3044  0.2986 -0.5706
 1058SOL    HW1 5074   2.449   2.087   3.637 -0.5402 -0.8844 -0.7631
 1058SOL    HW2 5075   2.403   2.052   3.497  0.0129  1.0406 -1.4613
 1059SOL     OW 5076   2.436   0.886   0.410  0.4311 -0.7045  0.6140
 1059SOL    HW1 5077   2.503   0.825   0.438  1.0749 -1.4056 -2.1550
 1059SOL    HW2 5078   2.485   0.959   0.371 -0.4024 -0.4688 -0.0121
 1060SOL     OW 5079   3.421   6.442   2.926 -0.3008  0.1030 -0.5709
 1060SOL    HW1 5080   3.512   6.433   2.954 -0.1120  0.4165 -1.0656
 1060SOL    HW2 5081   3.426   6.443   2.830 -0.7869  0.5222 -0.5941
 1061SOL     OW 5082   3.752   2.509   3.592 -0.1040 -0.4403 -0.6211
 1061SOL    HW1 5083   3.693   2.571   3.548  0.7219  1.4908  0.8134
 1061SOL    HW2 5084   3.831   2.510   3.538  0.7456  1.5838  0.5507
 1062SOL     OW 5085   2.970   1.451   1.532  0.2999  0.1371 -0.4920
 1062SOL    HW1 5086   2.878   1.424   1.529  0.5117 -0.6279 -0.1793
 1062SOL    HW2 5087   2.973   1.517   1.601  0.4447 -1.7302  1.3962
 1063SOL     OW 5088   0.514   4.806   2.286  0.1279 -0.0207  0.1197
 1063SOL    HW1 5089   0.538   4.872   2.221  1.5915 -0.9127 -0.3042
 1063SOL    HW2 5090   0.443   4.757   2.245  0.6723 -0.2247 -0.6185
 1064SOL     OW 5091   2.448   6.203   3.932  0.1781  0.0015 -0.5808
 1064SOL    HW1 5092   2.537   6.177   3.907  0.4618 -0.6774  0.9831
 1064SOL    HW2 5093   2.425   6.143   4.002  0.0138  2.5510  1.7461
 1065SOL     OW 5094   3.130   1.568   2.146  0.7648  0.0158  0.1146
 1065SOL    HW1 5095   3.108   1.654   2.111  0.4899 -0.9476 -2.2422
 1065SOL    HW2 5096   3.190   1.530   2.081 -0.3354 -2.1688  0.2711
 1066SOL     OW 5097   1.287   0.185   1.852  0.1993  0.0529  0.1934
 1066SOL    HW1 5098   1.280   0.167   1.946 -0.8491  0.8934  0.2960
 1066SOL    HW2 5099   1.380   0.174   1.832  0.3748 -0.5022  1.2474
 1067SOL     OW 5100   2.698   5.004   0.411 -0.2019 -0.4360  0.0519
 1067SOL    HW1 5101   2.663   4.936   0.354  0.0207  0.0676 -0.6946
 1067SOL    HW2 5102   2.699   5.083   0.357  4.4499 -0.8751 -0.9084
 1068SOL     OW 5103   1.470   2.992   0.066  0.0036  0.4365  0.5226
 1068SOL    HW1 5104   1.542   2.995   0.003 -1.0135  1.9401 -0.6411
 1068SOL    HW2 5105   1.512   3.005   0.151  1.0893  1.5357 -0.1521
 1069SOL     OW 5106   4.014   2.078   4.164  0.4163  0.2977 -0.4202
 1069SOL    HW1 5107   4.054   2.021   4.229 -1.1305 -1.1004 -0.6213
 1069SOL    HW2 5108   4.067   2.067   4.086  0.2807 -0.6944 -0.3824
 1070SOL     OW 5109   3.283   5.246   3.316  0.1797  0.2691  0.4797
 1070SOL    HW1 5110   3.282   5.193   3.237 -0.3484 -1.9373  1.9016
 1070SOL    HW2 5111   3.350   5.312   3.299  0.3763 -0.4009 -1.6248
 1071SOL     OW 5112   2.073   4.109   2.123 -0.1161 -0.1065 -0.1248
 1071SOL    HW1 5113   2.168   4.117   2.127 -0.0560 -0.4444 -0.7025
 1071SOL    HW2 5114   2.043   4.197   2.100  0.1115 -0.1703 -0.6771
 1072SOL     OW 5115   0.889   1.321   1.126 -0.0268 -0.4792 -0.3017
 1072SOL    HW1 5116   0.955   1.386   1.098 -0.7093  0.0911 -0.6263
 1072SOL    HW2 5117   0.932   1.237   1.113  0.7575 -0.1077 -0.2088
 1073SOL     OW 5118   2.978   4.590   3.760 -0.0639  0.3268  0.3661
 1073SOL    HW1 5119   2.957   4.632   3.844 -0.3664  0.3827  0.2639
 1073SOL    HW2 5120   2.894   4.558   3.728 -0.2495  1.7641 -0.7071
 1074SOL     OW 5121   5.925   3.994   4.058  0.5130  0.4824 -1.0396
 1074SOL    HW1 5122   5.878   3.953   3.986  0.8682 -1.5905 -0.1666
 1074SOL    HW2 5123   6.000   3.937   4.075 -0.4067 -0.0359  1.9592
 1075SOL     OW 5124   2.614   6.346   4.462 -0.1856  1.2048  0.5276
 1075SOL    HW1 5125   2.682   6.282   4.483  0.3062  1.8626  0.9761
 1075SOL    HW2 5126   2.634   6.373   4.372 -0.3854  0.7421  0.3437
 1076SOL     OW 5127   5.563   0.816   3.955 -0.1977  0.7300  0.2512
 1076SOL    HW1 5128   5.537   0.836   3.865 -0.3549  0.6061  0.2682
 1076SOL    HW2 5129   5.500   0.863   4.010 -1.6023 -1.0984  0.2898
 1077SOL     OW 5130   1.290   2.910   2.968 -0.0204  0.3439  0.4840
 1077SOL    HW1 5131   1.231   2.843   2.933 -0.6263  1.3305 -0.4528
 1077SOL    HW2 5132   1.349   2.862   3.026 -0.8517 -0.8910  0.3491
 1078SOL     OW 5133   2.278   3.148   0.622 -0.8645 -0.1758  0.0646
 1078SOL    HW1 5134   2.211   3.213   0.599 -1.9299 -0.7923  1.2903
 1078SOL    HW2 5135   2.235   3.092   0.687  0.6376 -1.0045  0.3745
 1079SOL     OW 5136   2.912   1.472   0.977  0.0248 -0.0197  0.1008
 1079SOL    HW1 5137   2.823   1.499   0.958  0.2220  1.0989  0.7086
 1079SOL    HW2 5138   2.957   1.552   1.002  1.7685 -0.1652 -2.2248
 1080SOL     OW 5139   5.661   6.349   3.852  0.0218 -0.1923  0.0733
 1080SOL    HW1 5140   5.628   6.295   3.780 -2.6702  1.4399 -0.0361
 1080SOL    HW2 5141   5.695   6.427   3.809 -1.0940  0.5521  0.5214
 1081SOL     OW 5142   3.764   3.191   0.044  0.9077 -0.3422  0.4967
 1081SOL    HW1 5143   3.710   3.137   0.101  1.0340 -0.1784  0.7724
 1081SOL    HW2 5144   3.811   3.250   0.103  1.1155 -0.2389  0.2339
 1082SOL     OW 5145   2.013   3.376   0.864 -0.4083  0.6493 -0.0763
 1082SOL    HW1 5146   1.927   3.418   0.863 -0.4392  0.6455  1.1386
 1082SOL    HW2 5147   2.001   3.296   0.812 -1.7271 -0.4007  1.7398
 1083SOL     OW 5148   1.629   1.321   1.020  0.0037  0.0975  0.9022
 1083SOL    HW1 5149   1.587   1.268   1.087  0.1246 -0.3112  0.6631
 1083SOL    HW2 5150   1.631   1.409   1.056 -1.9084  0.3270  0.5197
 1084SOL     OW 5151   0.735   0.266   3.478  0.0017  0.1352 -0.1733
 1084SOL    HW1 5152   0.801   0.275   3.409  0.3923 -1.5768 -0.0727
 1084SOL    HW2 5153   0.690   0.350   3.479  0.7796  0.6147 -1.6908
 1085SOL     OW 5154   2.530   5.932   3.171  0.3660 -0.8532  0.6051
 1085SOL    HW1 5155   2.455   5.980   3.137 -0.3542 -1.1177  1.7825
 1085SOL    HW2 5156   2.549   5.973   3.255  1.8800 -0.4636  0.1073
 1086SOL     OW 5157   0.374   5.601   0.924  0.2551 -0.0874  0.6278
 1086SOL    HW1 5158   0.375   5.680   0.871  2.2598 -1.4977 -1.6769
 1086SOL    HW2 5159   0.466   5.585   0.946 -0.1188 -1.6148  1.2491
 1087SOL     OW 5160   4.856   0.104   1.318  0.2223  0.5974  0.7166
 1087SOL    HW1 5161   4.785   0.040   1.303 -1.3064  2.1683  0.9365
 1087SOL    HW2 5162   4.817   0.188   1.296  1.0849  1.8677  3.5907
 1088SOL     OW 5163   5.081   6.431   3.369  0.3909 -0.0974  0.2844
 1088SOL    HW1 5164   5.147   6.439   3.437  1.5187  0.0979 -0.7928
 1088SOL    HW2 5165   5.126   6.459   3.289 -1.7079  2.5193 -0.1108
 1089SOL     OW 5166   5.791   6.327   1.573  0.2108  0.2375  0.1715
 1089SOL    HW1 5167   5.816   6.276   1.496 -1.7217  0.8964 -0.9557
 1089SOL    HW2 5168   5.794   6.264   1.645  1.3769 -0.5556 -0.5302
 1090SOL     OW 5169   0.924   1.377   1.641 -0.2888  0.2488 -0.1624
 1090SOL    HW1 5170   0.895   1.468   1.646  0.5417  0.5133  0.0903
 1090SOL    HW2 5171   0.916   1.354   1.549 -1.1718  0.3444 -0.1165
 1091SOL     OW 5172   3.639   4.830   1.149 -0.1865 -0.2198  0.2445
 1091SOL    HW1 5173   3.624   4.893   1.078 -1.7793 -0.2936  0.4873
 1091SOL    HW2 5174   3.714   4.866   1.197  0.1784  0.4417 -0.7784
 1092SOL     OW 5175   5.784   1.300   3.047 -0.5653 -0.6595 -0.2953
 1092SOL    HW1 5176   5.759   1.350   3.125  0.4299 -0.5421 -0.0392
 1092SOL    HW2 5177   5.724   1.226   3.046 -1.1921 -0.1708  0.0674
 1093SOL     OW 5178   1.082   2.056   4.400 -0.1581  0.0310 -0.3530
 1093SOL    HW1 5179   1.119   1.989   4.343  0.5208 -0.2705  0.4346
 1093SOL    HW2 5180   1.153   2.081   4.458 -0.6268  0.8862 -0.1316
 1094SOL     OW 5181   4.470   0.694   3.018  0.2015 -0.5151  0.0843
 1094SOL    HW1 5182   4.476   0.599   3.020  0.3861 -0.4999  2.1584
 1094SOL    HW2 5183   4.428   0.718   3.101 -1.6049  1.1201 -1.1885
 1095SOL     OW 5184   0.587   2.903   2.830 -0.1653 -0.0303 -1.1832
 1095SOL    HW1 5185   0.614   2.966   2.897  1.1768  0.3168 -2.0139
 1095SOL    HW2 5186   0.663   2.845   2.819 -1.7556 -2.6529  0.4388
 1096SOL     OW 5187   3.409   2.380   3.015 -0.3660  0.4235  0.6444
 1096SOL    HW1 5188   3.405   2.447   2.947  1.7020  1.7990  1.7572
 1096SOL    HW2 5189   3.320   2.375   3.050 -2.1373 -1.9921 -3.5050
 1097SOL     OW 5190   6.379   0.944   0.012  0.1239 -0.2875  0.4023
 1097SOL    HW1 5191   6.430   0.966  -0.066  0.3821  2.2922  1.1873
 1097SOL    HW2 5192   6.316   0.878  -0.018  0.9185 -0.1586 -1.6997
 1098SOL     OW 5193   2.962   5.000   1.601  0.1404 -0.4110 -0.1178
 1098SOL    HW1 5194   2.949   5.081   1.650 -0.6310 -1.1234  0.8878
 1098SOL    HW2 5195   3.057   4.994   1.591  0.2323  0.4224  0.1190
 1099SOL     OW 5196   5.403   0.144   1.813 -0.4026 -0.1133  0.0572
 1099SOL    HW1 5197   5.326   0.118   1.763 -0.4712 -0.6023  0.3982
 1099SOL    HW2 5198   5.465   0.072   1.801  0.9750  1.3374 -2.1723
 1100SOL     OW 5199   5.054   2.863   0.101  0.3295 -0.4592 -0.2177
 1100SOL    HW1 5200   5.045   2.956   0.082 -0.5079 -0.0946  1.7300
 1100SOL    HW2 5201   4.996   2.820   0.039  0.0651  0.3914 -0.5692
 1101SOL     OW 5202   2.297   1.444   3.841  0.3702 -0.5399  0.0818
 1101SOL    HW1 5203   2.339   1.500   3.906  1.2229 -1.6877  0.5618
 1101SOL    HW2 5204   2.307   1.356   3.876 -0.4351 -1.0471 -0.9267
 1102SOL     OW 5205   1.422   6.284   2.991 -0.8419  0.0958 -0.1184
 1102SOL    HW1 5206   1.352   6.243   3.041 -1.7257  3.5348  1.7300
 1102SOL    HW2 5207   1.501   6.270   3.043 -0.1229 -2.9821 -1.7609
 1103SOL     OW 5208   6.011   1.889   0.815 -0.2450 -0.4083  0.0863
 1103SOL    HW1 5209   5.916   1.899   0.808 -0.3486 -2.0452 -1.7703
 1103SOL    HW2 5210   6.045   1.942   0.743  0.2413 -0.0105  0.6063
 1104SOL     OW 5211   4.376   5.848   3.958 -0.0579 -0.3658  0.2889
 1104SOL    HW1 5212   4.317   5.776   3.936  0.3797 -1.3055  2.0032
 1104SOL    HW2 5213   4.381   5.846   4.053 -0.8088  2.6029  0.4768
 1105SOL     OW 5214   6.226   0.229   3.641 -0.5004 -0.2412  0.1581
 1105SOL    HW1 5215   6.196   0.310   3.600  0.7280  0.3763  0.4241
 1105SOL    HW2 5216   6.308   0.208   3.596 -0.7224 -1.2535  0.2005
 1106SOL     OW 5217   0.334   4.393   0.107 -0.9927 -0.2769  0.6182
 1106SOL    HW1 5218   0.368   4.352   0.028 -1.0165 -0.9379  0.9459
 1106SOL    HW2 5219   0.243   4.416   0.086 -0.5119  1.0658 -0.0992
 1107SOL     OW 5220   2.919   1.239   0.822  0.3925 -0.1739 -0.2357
 1107SOL    HW1 5221   2.910   1.319   0.873 -0.5234 -0.9566  0.8912
 1107SOL    HW2 5222   2.851   1.181   0.856  0.2132 -0.9931 -1.8779
 1108SOL     OW 5223   4.554   2.247   1.640  0.3225 -0.4008 -0.1494
 1108SOL    HW1 5224   4.522   2.222   1.553 -0.4436 -1.2727  0.3716
 1108SOL    HW2 5225   4.527   2.338   1.649  0.1182 -0.4006 -0.6921
 1109SOL     OW 5226   0.802   5.413   2.952  0.3073 -0.0770  0.6437
 1109SOL    HW1 5227   0.775   5.458   3.032 -0.2422  0.0269  0.4003
 1109SOL    HW2 5228   0.734   5.433   2.888  1.5243  1.1842 -0.3412
 1110SOL     OW 5229   1.333   2.954   1.629 -0.7478  0.6283  0.1281
 1110SOL    HW1 5230   1.385   3.025   1.666  1.8275 -1.3506  0.6482
 1110SOL    HW2 5231   1.313   2.897   1.703 -0.6238 -0.4065 -0.6009
 1111SOL     OW 5232   3.876   1.118   0.331  0.2834 -0.2736  0.1473
 1111SOL    HW1 5233   3.934   1.138   0.404  1.0089  0.3352 -0.5737
 1111SOL    HW2 5234   3.931   1.068   0.270 -0.3265 -0.8220  0.0376
 1112SOL     OW 5235   2.959   3.878   0.465  0.3153 -0.3815  0.9940
 1112SOL    HW1 5236   2.922   3.913   0.546 -0.9184 -0.4935  0.5069
 1112SOL    HW2 5237   2.883   3.863   0.408  1.1705  0.0143 -0.3138
 1113SOL     OW 5238   0.956   6.274   4.177  0.1816 -0.6352  0.2470
 1113SOL    HW1 5239   0.904   6.301   4.253  1.9828 -0.7801  1.6056
 1113SOL    HW2 5240   1.040   6.318   4.189 -0.3329  1.7145 -3.2356
 1114SOL     OW 5241   5.938   3.975   4.541  0.2468  0.2974 -0.2788
 1114SOL    HW1 5242   5.907   3.971   4.450  0.3018  0.9239 -0.3338
 1114SOL    HW2 5243   5.864   4.010   4.590  0.2094 -0.0632 -0.0732
 1115SOL     OW 5244   2.183   2.331   2.626 -0.1272 -0.4158  0.0569
 1115SOL    HW1 5245   2.268   2.296   2.653  0.0686  0.6716  0.9283
 1115SOL    HW2 5246   2.149   2.266   2.564  0.7437 -1.5205  0.6939
 1116SOL     OW 5247   5.240   4.717   0.195  0.2028  0.3291 -0.2564
 1116SOL    HW1 5248   5.226   4.775   0.270  1.1788  0.2918 -0.0273
 1116SOL    HW2 5249   5.253   4.776   0.121  1.8520  0.4521  0.0953
 1117SOL     OW 5250   5.742   0.910   3.305 -0.2468  0.6255 -0.3940
 1117SOL    HW1 5251   5.752   0.865   3.389 -0.3755  1.8936  0.3155
 1117SOL    HW2 5252   5.802   0.984   3.310  0.9400 -0.1692 -2.0720
 1118SOL     OW 5253   0.661   3.494   4.073  0.6011  0.0534 -0.5672
 1118SOL    HW1 5254   0.616   3.448   4.003 -0.4336  1.4735 -0.8639
 1118SOL    HW2 5255   0.609   3.475   4.152  0.1238  0.7496 -0.7048
 1119SOL     OW 5256   2.781   4.638   0.462  0.1619  0.5605  0.1947
 1119SOL    HW1 5257   2.788   4.721   0.509  1.6681  0.0140  0.9853
 1119SOL    HW2 5258   2.871   4.606   0.456 -0.3840 -0.9632 -0.2003
 1120SOL     OW 5259   1.791   5.080   1.073  0.0731 -0.2045 -0.7563
 1120SOL    HW1 5260   1.875   5.126   1.080  0.3417 -0.6085 -1.2494
 1120SOL    HW2 5261   1.814   4.987   1.077 -0.4070 -0.3117 -0.3411
 1121SOL     OW 5262   4.528   0.322   0.001  0.3955 -0.0827  0.2640
 1121SOL    HW1 5263   4.513   0.414  -0.020  0.8110 -0.0501  0.0952
 1121SOL    HW2 5264   4.482   0.274  -0.069  0.2464 -0.0033  0.3076
 1122SOL     OW 5265   1.982   4.276   3.407  0.6417  0.0844  0.6702
 1122SOL    HW1 5266   1.972   4.313   3.495 -1.3326  2.9460 -0.6225
 1122SOL    HW2 5267   2.077   4.279   3.391  0.9817  0.0225  2.4419
 1123SOL     OW 5268   0.704   2.357   1.664 -0.4380 -0.2579 -0.0876
 1123SOL    HW1 5269   0.729   2.449   1.656 -0.3088 -0.2463  0.3910
 1123SOL    HW2 5270   0.667   2.334   1.579  0.9837 -0.2103 -0.7301
 1124SOL     OW 5271   3.600   5.661   1.245  0.2159 -0.1589  0.5004
 1124SOL    HW1 5272   3.591   5.732   1.310  1.1370  0.2152  0.2389
 1124SOL    HW2 5273   3.689   5.629   1.258  0.7489  0.5357 -1.1759
 1125SOL     OW 5274   2.954   5.431   1.490  0.4397 -0.4958 -0.1777
 1125SOL    HW1 5275   2.884   5.395   1.435  1.0489  0.2198 -1.4871
 1125SOL    HW2 5276   3.029   5.439   1.430  1.0504  0.5956  0.6948
 1126SOL     OW 5277   3.860   1.489   0.848  0.0339  0.0435 -0.1476
 1126SOL    HW1 5278   3.907   1.571   0.864 -0.2104 -0.0361  1.0222
 1126SOL    HW2 5279   3.844   1.453   0.935  1.5864 -2.0754 -0.6414
 1127SOL     OW 5280   5.602   6.357   3.143  0.0357 -0.2489  0.5622
 1127SOL    HW1 5281   5.563   6.411   3.075 -1.4501  0.7963  2.1438
 1127SOL    HW2 5282   5.696   6.368   3.132 -0.1971  0.4990 -0.8184
 1128SOL     OW 5283   2.135   5.616   0.967  0.0315  0.4391  0.2128
 1128SOL    HW1 5284   2.075   5.542   0.960  0.5795  0.0099 -0.0228
 1128SOL    HW2 5285   2.080   5.690   0.992 -0.5969  0.0562 -0.0257
 1129SOL     OW 5286   4.880   6.405   3.819 -0.4566  0.4331  0.1366
 1129SOL    HW1 5287   4.903   6.480   3.874 -1.0153 -0.5457  1.7674
 1129SOL    HW2 5288   4.962   6.379   3.778  0.3535  0.0751  1.9364
 1130SOL     OW 5289   2.709   6.256   1.212 -0.1503  0.5571 -0.4814
 1130SOL    HW1 5290   2.794   6.298   1.229  0.2112 -0.3252 -0.0758
 1130SOL    HW2 5291   2.678   6.298   1.132  1.0291  0.3561 -1.0686
 1131SOL     OW 5292   5.540   1.093   1.744  0.0247 -0.4153 -0.5562
 1131SOL    HW1 5293   5.528   0.998   1.742  0.8889 -0.5558  0.1265
 1131SOL    HW2 5294   5.565   1.116   1.655  2.1049 -1.1888 -0.2374
 1132SOL     OW 5295   5.230   3.026   3.196 -0.3320 -0.0046  0.7162
 1132SOL    HW1 5296   5.262   3.069   3.276  1.4115  0.6351 -0.2672
 1132SOL    HW2 5297   5.251   2.933   3.209 -1.1451 -0.0868  1.4903
 1133SOL     OW 5298   6.081   5.697   0.711  0.7655  0.4796  0.5029
 1133SOL    HW1 5299   6.117   5.635   0.647  2.4516  1.0444  0.8528
 1133SOL    HW2 5300   5.994   5.661   0.733  0.3582  0.0111 -1.6815
 1134SOL     OW 5301   2.313   4.288   3.475 -0.2456  0.3926  0.6836
 1134SOL    HW1 5302   2.408   4.298   3.475 -0.2805  0.7342  0.3693
 1134SOL    HW2 5303   2.279   4.377   3.485 -0.5638  0.6879 -2.1608
 1135SOL     OW 5304   1.606   4.437   0.188  0.3858 -0.0544 -0.4147
 1135SOL    HW1 5305   1.698   4.416   0.204  0.6119  1.4871  0.4607
 1135SOL    HW2 5306   1.581   4.380   0.116  1.6119 -1.5417  0.2783
 1136SOL     OW 5307   0.267   5.941   0.184  0.1228 -0.3710 -0.0211
 1136SOL    HW1 5308   0.236   5.980   0.265  1.4204 -2.1320  1.4184
 1136SOL    HW2 5309   0.227   5.993   0.115 -1.6717  0.6900  1.7275
 1137SOL     OW 5310   0.809   3.871   3.800 -0.2355 -0.2222 -0.2147
 1137SOL    HW1 5311   0.896   3.861   3.762  0.1366 -1.3737  0.8808
 1137SOL    HW2 5312   0.792   3.787   3.843 -2.3192 -0.4089 -1.2857
 1138SOL     OW 5313   0.632   0.296   4.484 -0.2814 -0.3911  0.4574
 1138SOL    HW1 5314   0.714   0.247   4.494  0.5919  0.9601  0.3083
 1138SOL    HW2 5315   0.630   0.355   4.559 -1.1981 -0.5130  0.5376
 1139SOL     OW 5316   4.433   5.469   3.366  0.0660  0.5985  0.0215
 1139SOL    HW1 5317   4.502   5.505   3.311  0.6182  0.4534  0.6082
 1139SOL    HW2 5318   4.437   5.375   3.352  0.8838  0.4582  1.0553
 1140SOL     OW 5319   0.044   6.306   1.211  0.1736 -0.2906 -0.2732
 1140SOL    HW1 5320  -0.006   6.236   1.170 -1.5777 -0.3742  1.8451
 1140SOL    HW2 5321  -0.021   6.360   1.255  1.7251  1.1535  0.3881
 1141SOL     OW 5322   4.378   1.020   3.377  0.4225 -0.4936 -0.5211
 1141SOL    HW1 5323   4.459   1.027   3.427  0.8785  0.6565 -1.3775
 1141SOL    HW2 5324   4.310   1.002   3.443  1.4977 -2.7325  0.0805
 1142SOL     OW 5325   4.745   2.566   0.085  0.1366  0.1954  0.7402
 1142SOL    HW1 5326   4.749   2.531  -0.004  0.2476  1.1158  0.3726
 1142SOL    HW2 5327   4.669   2.623   0.084 -0.7102 -0.8682  1.6553
 1143SOL     OW 5328   2.489   1.732   2.500  0.5427  0.0541 -0.6790
 1143SOL    HW1 5329   2.550   1.667   2.464  0.3158 -0.8524  0.4971
 1143SOL    HW2 5330   2.466   1.787   2.425  1.9350 -0.2699 -1.3825
 1144SOL     OW 5331   0.612   1.148   1.329 -0.1943 -0.0564 -0.1426
 1144SOL    HW1 5332   0.558   1.162   1.252 -1.0440 -0.1039  0.4336
 1144SOL    HW2 5333   0.622   1.053   1.335  1.7484  0.0175 -1.4473
 1145SOL     OW 5334   4.677   2.481   2.378 -0.4657 -0.7195 -0.7447
 1145SOL    HW1 5335   4.651   2.478   2.286 -1.6582 -0.1605 -0.4534
 1145SOL    HW2 5336   4.763   2.523   2.377 -0.1522 -1.3459 -1.6480
 1146SOL     OW 5337   5.182   3.370   3.129  0.0702 -0.0405  0.3252
 1146SOL    HW1 5338   5.170   3.437   3.061  0.2497  0.2055  0.5319
 1146SOL    HW2 5339   5.191   3.288   3.080  0.3181  0.1495  0.0428
 1147SOL     OW 5340   4.744   2.112   0.447  0.7116  0.0450  0.4688
 1147SOL    HW1 5341   4.815   2.091   0.386 -0.0222 -0.7296 -0.1583
 1147SOL    HW2 5342   4.777   2.089   0.533  1.5743  0.6364  0.3039
 1148SOL     OW 5343   0.628   1.244   2.676 -0.1460 -0.5731 -0.5210
 1148SOL    HW1 5344   0.670   1.301   2.740 -0.4948 -0.7926 -0.0876
 1148SOL    HW2 5345   0.566   1.301   2.630 -0.8667 -0.7017  0.2634
 1149SOL     OW 5346   1.049   1.194   4.271  0.3261  0.1364 -0.8494
 1149SOL    HW1 5347   1.079   1.219   4.358  1.2399 -0.4667 -0.9730
 1149SOL    HW2 5348   1.098   1.252   4.212  2.5468 -1.8902 -1.1448
 1150SOL     OW 5349   0.067   4.979   0.714  0.1148  0.2152 -0.2476
 1150SOL    HW1 5350   0.030   5.044   0.655  1.7137  0.3170 -1.1925
 1150SOL    HW2 5351   0.064   4.897   0.665  2.3006  0.4671 -0.9226
 1151SOL     OW 5352   1.434   3.219   4.373  0.0219 -0.0478  0.1098
 1151SOL    HW1 5353   1.347   3.192   4.402  0.2269 -0.0168  0.7672
 1151SOL    HW2 5354   1.462   3.284   4.438  0.9896 -0.8706  0.5410
 1152SOL     OW 5355   5.579   3.367   2.972 -0.0238  0.6964 -0.2541
 1152SOL    HW1 5356   5.488   3.378   2.943 -0.3223 -0.0585  0.3566
 1152SOL    HW2 5357   5.615   3.456   2.973 -1.0780  1.1327  0.5363
 1153SOL     OW 5358   2.041   2.351   3.545 -0.0701  0.3984  0.6244
 1153SOL    HW1 5359   2.022   2.327   3.455 -2.3493  1.7217  0.6809
 1153SOL    HW2 5360   2.021   2.271   3.595  0.8070 -0.2142  0.0261
 1154SOL     OW 5361   3.704   5.226   3.520  0.0220  0.0167 -0.2132
 1154SOL    HW1 5362   3.636   5.173   3.562  1.0568 -1.2599 -0.1101
 1154SOL    HW2 5363   3.678   5.316   3.539  0.1161 -0.4664  2.7284
 1155SOL     OW 5364   3.582   0.326   2.535 -0.6857  0.5292  0.0718
 1155SOL    HW1 5365   3.544   0.397   2.484 -0.8052  0.2980 -0.1617
 1155SOL    HW2 5366   3.507   0.271   2.558 -0.3852 -0.4613 -1.2177
 1156SOL     OW 5367   3.247   0.943   2.094 -0.1638 -0.4020 -0.0030
 1156SOL    HW1 5368   3.256   0.910   2.183 -0.0850  1.0331  0.5421
 1156SOL    HW2 5369   3.252   1.038   2.102 -2.5266 -0.0806 -1.2556
 1157SOL     OW 5370   0.731   0.547   2.662 -0.1509 -0.2225 -0.0911
 1157SOL    HW1 5371   0.689   0.577   2.742 -1.3983  0.2666 -0.8916
 1157SOL    HW2 5372   0.743   0.627   2.610  0.9970 -0.4777 -0.2433
 1158SOL     OW 5373   2.835   4.017   0.068 -0.1578 -0.3282  0.5203
 1158SOL    HW1 5374   2.837   3.945   0.132 -0.8060  0.2278  1.1838
 1158SOL    HW2 5375   2.809   4.094   0.119  1.2168  0.5496 -0.0310
 1159SOL     OW 5376   2.424   0.076   2.479 -0.1981  0.1535  0.2148
 1159SOL    HW1 5377   2.349   0.046   2.531  0.7901 -2.7835  0.1484
 1159SOL    HW2 5378   2.385   0.124   2.406 -1.8479  0.8449  1.4906
 1160SOL     OW 5379   0.359   2.062   1.851  0.3644  0.4660  0.1841
 1160SOL    HW1 5380   0.348   2.129   1.918 -1.0780  1.9654 -1.4453
 1160SOL    HW2 5381   0.416   2.102   1.785  2.7736 -1.4164  0.9670
 1161SOL     OW 5382   2.470   6.208   3.022 -0.1949  0.0353  0.4168
 1161SOL    HW1 5383   2.497   6.300   3.021  0.2782 -0.0572  2.0319
 1161SOL    HW2 5384   2.388   6.207   3.072 -0.1100 -0.4312  0.5524
 1162SOL     OW 5385   1.491   1.183   1.240 -0.6031  0.7385  0.2697
 1162SOL    HW1 5386   1.544   1.129   1.298 -1.0688 -1.1983 -0.9979
 1162SOL    HW2 5387   1.460   1.255   1.295  0.5497  0.0436  1.8869
 1163SOL     OW 5388   5.112   2.711   1.976 -0.0589  0.0724 -0.2398
 1163SOL    HW1 5389   5.188   2.702   1.920  0.2494  1.6080 -0.1219
 1163SOL    HW2 5390   5.044   2.749   1.920  1.1906  4.7453  0.9321
 1164SOL     OW 5391   1.446   5.847   2.528  1.4184  0.4639 -0.4222
 1164SOL    HW1 5392   1.363   5.885   2.497  0.7226 -0.2391  0.5200
 1164SOL    HW2 5393   1.486   5.811   2.449  1.1219  1.3298 -0.9958
 1165SOL     OW 5394   5.579   2.175   2.545  0.2992 -0.7864 -0.6599
 1165SOL    HW1 5395   5.537   2.196   2.461 -1.5645  0.1788  0.4485
 1165SOL    HW2 5396   5.673   2.181   2.527 -0.0400 -0.7720 -2.7041
 1166SOL     OW 5397   1.057   5.311   1.943 -0.0174  0.2478  0.0061
 1166SOL    HW1 5398   1.112   5.315   1.865 -0.9719 -0.5429 -0.7317
 1166SOL    HW2 5399   1.111   5.350   2.013  1.2675 -0.0561 -0.7914
 1167SOL     OW 5400   3.949   3.117   1.277  0.4955  0.3605 -0.0592
 1167SOL    HW1 5401   3.930   3.026   1.254 -1.9266  0.3281  1.7358
 1167SOL    HW2 5402   4.008   3.111   1.352 -0.9397  0.1587  1.1043
 1168SOL     OW 5403   3.170   4.626   1.070  0.1445 -0.5402 -0.5621
 1168SOL    HW1 5404   3.121   4.701   1.104  0.4326 -0.3634 -0.5316
 1168SOL    HW2 5405   3.262   4.651   1.082  0.2671 -0.1983 -2.0358
 1169SOL     OW 5406   3.604   3.600   3.812  0.4066  0.0541  0.1754
 1169SOL    HW1 5407   3.645   3.520   3.845  1.6905 -0.0062 -1.4534
 1169SOL    HW2 5408   3.669   3.668   3.827  0.9177  0.0733 -1.8729
 1170SOL     OW 5409   0.568   1.376   1.915 -0.0560 -0.2903  0.3265
 1170SOL    HW1 5410   0.601   1.300   1.867 -2.9658 -0.0597 -2.3933
 1170SOL    HW2 5411   0.479   1.352   1.940 -1.5984  2.5061 -1.8361
 1171SOL     OW 5412   1.638   6.157   0.421 -0.5009 -0.0488  0.0394
 1171SOL    HW1 5413   1.679   6.240   0.441  1.4799 -0.4758 -1.9396
 1171SOL    HW2 5414   1.681   6.094   0.479 -0.2340 -0.0854 -0.1990
 1172SOL     OW 5415   5.049   0.317   3.534 -0.2807  1.6030 -0.0424
 1172SOL    HW1 5416   4.957   0.300   3.557 -0.0221  1.8098  1.2517
 1172SOL    HW2 5417   5.048   0.330   3.440 -1.3171 -0.1773 -0.3258
 1173SOL     OW 5418   4.797   5.512   2.885  0.4135 -0.2008  0.4132
 1173SOL    HW1 5419   4.753   5.595   2.866  0.8596 -0.2238 -0.8075
 1173SOL    HW2 5420   4.853   5.530   2.960  0.0636  0.4465  0.5210
 1174SOL     OW 5421   1.198   1.679   0.741 -0.7128  0.5481  0.2407
 1174SOL    HW1 5422   1.229   1.589   0.757 -0.2406  0.8536  1.1333
 1174SOL    HW2 5423   1.108   1.668   0.709  0.3325 -0.3691 -2.6233
 1175SOL     OW 5424   0.759   0.919   3.883  0.0980  0.6650 -0.4240
 1175SOL    HW1 5425   0.837   0.953   3.927  0.0233  1.1888 -0.6863
 1175SOL    HW2 5426   0.686   0.966   3.926  0.1118  2.3563 -2.1359
 1176SOL     OW 5427   2.284   2.581   4.397 -0.4917  0.0504  0.0645
 1176SOL    HW1 5428   2.356   2.600   4.338 -2.2736  0.2335 -2.1796
 1176SOL    HW2 5429   2.276   2.659   4.452  2.2372 -0.7690  1.8376
 1177SOL     OW 5430   1.265   6.119   3.953 -0.5472  0.2283  0.2892
 1177SOL    HW1 5431   1.200   6.091   3.889  1.0917 -2.1563 -0.4784
 1177SOL    HW2 5432   1.348   6.118   3.905  0.8426 -2.1844  2.4866
 1178SOL     OW 5433   1.571   5.271   1.538 -0.5224  0.9915 -0.2629
 1178SOL    HW1 5434   1.484   5.298   1.510 -1.1206 -2.6240 -2.6204
 1178SOL    HW2 5435   1.613   5.237   1.459  1.4874 -1.0282  1.4910
 1179SOL     OW 5436   1.931   1.914   0.537 -0.2950 -0.1731  0.0970
 1179SOL    HW1 5437   1.982   1.987   0.502 -0.8903  0.1239 -0.1626
 1179SOL    HW2 5438   1.951   1.840   0.479 -0.4632  0.0448 -0.2419
 1180SOL     OW 5439   5.680   5.303   4.103  0.4343 -0.2743  0.2834
 1180SOL    HW1 5440   5.670   5.208   4.103  0.9513 -0.3889 -1.9926
 1180SOL    HW2 5441   5.596   5.335   4.069  0.8257 -0.0506 -0.5041
 1181SOL     OW 5442   3.035   5.478   1.753  0.1652  0.8024  0.1659
 1181SOL    HW1 5443   2.969   5.545   1.766  0.7280  1.0492  2.1119
 1181SOL    HW2 5444   3.028   5.454   1.660 -2.5074  0.9222  0.2730
 1182SOL     OW 5445   2.451   4.691   2.675  0.2613 -0.5511  0.2212
 1182SOL    HW1 5446   2.470   4.669   2.766 -0.0327  1.4652  0.8185
 1182SOL    HW2 5447   2.413   4.612   2.638 -1.4356 -0.8359  2.4107
 1183SOL     OW 5448   2.882   5.316   0.036  0.0903  0.0999 -0.2936
 1183SOL    HW1 5449   2.961   5.368   0.027  0.5392 -0.2733  1.2437
 1183SOL    HW2 5450   2.907   5.228   0.007 -0.4139  0.4708 -1.9845
 1184SOL     OW 5451   6.092   3.087   3.681  0.9448  0.2971 -0.2362
 1184SOL    HW1 5452   6.055   3.163   3.725  2.8312  1.0984  0.0665
 1184SOL    HW2 5453   6.025   3.019   3.690 -0.7770  1.8845 -0.4975
 1185SOL     OW 5454   5.049   2.793   4.062 -0.1952  0.5106  0.1557
 1185SOL    HW1 5455   4.960   2.759   4.074 -0.2357  0.9447  1.1568
 1185SOL    HW2 5456   5.052   2.873   4.115  0.4878  1.0539 -0.6603
 1186SOL     OW 5457   3.620   3.206   2.201 -0.4495  0.3094  0.1971
 1186SOL    HW1 5458   3.613   3.116   2.233 -1.6152  0.5114  0.5749
 1186SOL    HW2 5459   3.677   3.200   2.125  0.1643 -0.6143  0.7055
 1187SOL     OW 5460   2.237   2.687   0.023  0.3280 -0.6649 -0.0039
 1187SOL    HW1 5461   2.190   2.666  -0.058 -0.5045 -1.0410  0.5656
 1187SOL    HW2 5462   2.289   2.764   0.001 -3.0763  1.9694  0.1896
 1188SOL     OW 5463   5.589   1.983   3.688 -0.3692 -0.1951 -0.1770
 1188SOL    HW1 5464   5.535   1.958   3.614  1.2081 -2.9894 -0.5129
 1188SOL    HW2 5465   5.634   2.063   3.659 -1.6076  0.1365 -1.2403
 1189SOL     OW 5466   2.612   2.784   1.614 -0.2303  0.4856  0.1811
 1189SOL    HW1 5467   2.631   2.747   1.528  0.7416  0.3197  0.4628
 1189SOL    HW2 5468   2.696   2.787   1.659 -0.3384  2.5469  0.3721
 1190SOL     OW 5469   0.591   4.393   0.566 -0.2250  0.0753  0.2179
 1190SOL    HW1 5470   0.574   4.327   0.634  1.0897 -0.1266  0.3826
 1190SOL    HW2 5471   0.531   4.370   0.495  0.7043 -1.7750 -0.0236
 1191SOL     OW 5472   4.899   0.796   1.005 -0.1183 -0.2486  0.0099
 1191SOL    HW1 5473   4.814   0.775   1.044 -0.9889 -0.1257 -1.7295
 1191SOL    HW2 5474   4.933   0.867   1.060 -1.3618  0.0243  0.4779
 1192SOL     OW 5475   2.865   4.008   2.467 -0.4107 -0.1134 -0.0069
 1192SOL    HW1 5476   2.951   3.973   2.445  0.1185  0.9952  0.2152
 1192SOL    HW2 5477   2.810   3.931   2.480  0.5943 -0.8409  0.0260
 1193SOL     OW 5478   5.885   2.564   3.602 -0.3166  0.8306  0.0725
 1193SOL    HW1 5479   5.873   2.590   3.511 -0.8390  0.9037  0.1567
 1193SOL    HW2 5480   5.980   2.562   3.614 -0.2166 -0.0741 -0.7251
 1194SOL     OW 5481   0.681   3.754   4.524 -0.3736 -0.8157  0.2853
 1194SOL    HW1 5482   0.676   3.848   4.510  2.4027 -0.4715  1.0875
 1194SOL    HW2 5483   0.716   3.719   4.442 -2.7634 -1.4140 -0.5580
 1195SOL     OW 5484   5.854   6.139   3.887 -0.9440 -0.1186  0.2085
 1195SOL    HW1 5485   5.816   6.226   3.893 -1.1149 -0.0905 -0.9472
 1195SOL    HW2 5486   5.788   6.080   3.923 -0.4251  0.3022  1.9218
 1196SOL     OW 5487   2.164   4.847   4.038 -0.1029 -0.1199 -0.1900
 1196SOL    HW1 5488   2.205   4.847   4.125  0.5784  0.7788 -0.4945
 1196SOL    HW2 5489   2.091   4.909   4.047 -0.8263 -0.9866  0.0800
 1197SOL     OW 5490   2.528   4.767   1.170  0.0708  0.0621 -0.9017
 1197SOL    HW1 5491   2.478   4.839   1.132 -0.4442  0.2623  0.0975
 1197SOL    HW2 5492   2.615   4.774   1.131 -0.0253  1.1151 -0.9675
 1198SOL     OW 5493   0.366   2.001   3.923  0.0192  0.0200  0.0603
 1198SOL    HW1 5494   0.455   1.967   3.919  0.0331  0.1284 -1.5215
 1198SOL    HW2 5495   0.374   2.088   3.962  1.2056  1.5718 -3.2313
 1199SOL     OW 5496   1.968   5.860   3.113  0.2685 -0.2686 -0.0415
 1199SOL    HW1 5497   2.051   5.854   3.066  0.6236  0.3958  0.4649
 1199SOL    HW2 5498   1.901   5.854   3.046  0.7522  0.0546 -0.5658
 1200SOL     OW 5499   4.868   4.183   3.738  0.1089 -0.0846 -0.2412
 1200SOL    HW1 5500   4.774   4.201   3.732  0.1909  0.6172  0.3144
 1200SOL    HW2 5501   4.892   4.217   3.824  0.8352 -0.4408 -0.3034
 1201SOL     OW 5502   6.104   3.478   3.100  0.1176 -0.0076  0.9395
 1201SOL    HW1 5503   6.084   3.572   3.100  1.2521  0.2541 -0.1350
 1201SOL    HW2 5504   6.143   3.462   3.186  2.9330  1.2315  0.0075
 1202SOL     OW 5505   3.700   0.654   1.454  0.0031 -0.1373 -0.4368
 1202SOL    HW1 5506   3.786   0.672   1.417  0.5883 -0.3901  0.7263
 1202SOL    HW2 5507   3.707   0.684   1.545 -0.5212 -1.8133  0.2007
 1203SOL     OW 5508   4.738   4.778   0.749 -0.5983  0.3473  0.0929
 1203SOL    HW1 5509   4.801   4.828   0.697  1.7238 -0.8200  1.5919
 1203SOL    HW2 5510   4.678   4.740   0.685  0.9132  0.5925 -1.5480
 1204SOL     OW 5511   0.341   2.251   3.220 -0.0708  0.2188 -0.7917
 1204SOL    HW1 5512   0.247   2.235   3.235 -0.0895  0.8732 -0.1805
 1204SOL    HW2 5513   0.370   2.174   3.170 -0.6272 -0.6654  0.2048
 1205SOL     OW 5514   2.416   3.755   2.020  0.1442 -0.5076  0.3645
 1205SOL    HW1 5515   2.326   3.781   2.003  0.9496  1.4514 -1.2764
 1205SOL    HW2 5516   2.437   3.694   1.949  1.3069  2.2397 -1.8326
 1206SOL     OW 5517   5.535   6.374   1.830 -0.4419  0.5849 -0.2863
 1206SOL    HW1 5518   5.492   6.326   1.901  0.9131  0.6390  0.6061
 1206SOL    HW2 5519   5.573   6.306   1.775  1.7706  0.5426  1.1620
 1207SOL     OW 5520   3.186   4.544   2.014 -0.4230 -0.0923 -0.5400
 1207SOL    HW1 5521   3.252   4.505   2.072 -1.2195 -1.0718 -0.2388
 1207SOL    HW2 5522   3.230   4.555   1.930  0.8375  1.5885  0.2882
 1208SOL     OW 5523   5.213   5.839   3.861  0.0198 -0.1367 -0.3932
 1208SOL    HW1 5524   5.176   5.754   3.883 -2.2529  0.9210  0.1252
 1208SOL    HW2 5525   5.211   5.888   3.943 -0.5787  1.0683 -1.1048
 1209SOL     OW 5526   2.257   1.870   3.638 -0.1697 -0.1110  0.2608
 1209SOL    HW1 5527   2.345   1.857   3.674 -0.4908  0.9018  1.4747
 1209SOL    HW2 5528   2.201   1.880   3.714 -0.8748  2.2334 -0.4794
 1210SOL     OW 5529   5.688   3.613   2.718 -0.3147 -0.2851 -0.3632
 1210SOL    HW1 5530   5.598   3.586   2.697 -0.8338 -1.1029  2.4301
 1210SOL    HW2 5531   5.731   3.621   2.633 -3.1194  0.5562 -1.8297
 1211SOL     OW 5532   0.918   5.802   4.442  0.2523 -0.3453 -0.3849
 1211SOL    HW1 5533   1.005   5.781   4.477  0.5642 -0.5486 -1.2414
 1211SOL    HW2 5534   0.866   5.724   4.459  0.2263 -0.2163  0.1479
 1212SOL     OW 5535   5.355   4.066   3.959 -0.2273 -0.0090  0.3009
 1212SOL    HW1 5536   5.264   4.059   3.931  0.2226  1.7728 -1.8636
 1212SOL    HW2 5537   5.360   4.150   4.005  0.4281  0.1871 -0.1150
 1213SOL     OW 5538   5.578   6.130   2.610 -0.3996  0.5946 -0.2317
 1213SOL    HW1 5539   5.536   6.089   2.686 -0.6612 -0.7393 -1.0755
 1213SOL    HW2 5540   5.664   6.088   2.605 -0.4747  0.5143 -0.8126
 1214SOL     OW 5541   4.444   3.255   0.472 -0.4611  0.5874 -0.2066
 1214SOL    HW1 5542   4.426   3.188   0.405 -0.0375  0.8574 -0.6001
 1214SOL    HW2 5543   4.432   3.210   0.555 -2.0614  0.5219 -0.4466
 1215SOL     OW 5544   3.137   5.259   2.477 -0.2590 -0.1026  0.0244
 1215SOL    HW1 5545   3.213   5.208   2.450  0.2201  0.3623  0.4715
 1215SOL    HW2 5546   3.165   5.305   2.556 -0.9412  0.2246  0.0885
 1216SOL     OW 5547   5.421   4.924   3.891  0.0245 -0.0345  0.0911
 1216SOL    HW1 5548   5.399   4.872   3.814  0.6047 -0.8076  0.4356
 1216SOL    HW2 5549   5.511   4.954   3.875 -0.2969  0.8696 -0.0985
 1217SOL     OW 5550   1.616   0.117   2.064  0.2968 -0.2386 -0.3105
 1217SOL    HW1 5551   1.599   0.109   1.970  1.4696 -1.8471 -0.4059
 1217SOL    HW2 5552   1.631   0.211   2.077 -2.8614  0.5348 -1.1522
 1218SOL     OW 5553   2.484   5.531   4.296  0.1487 -0.0901  0.6051
 1218SOL    HW1 5554   2.515   5.504   4.209 -0.2617 -0.5241  0.5925
 1218SOL    HW2 5555   2.525   5.616   4.310 -0.1963  0.2349 -0.2515
 1219SOL     OW 5556   3.254   3.990   1.861 -0.0005 -0.2391  0.0770
 1219SOL    HW1 5557   3.225   3.905   1.828  2.0893  0.2921 -3.6740
 1219SOL    HW2 5558   3.333   3.970   1.912  1.7037 -0.5413 -2.4976
 1220SOL     OW 5559   3.697   3.701   0.399  0.5000 -0.3401 -0.2569
 1220SOL    HW1 5560   3.602   3.700   0.384  0.7857 -1.2444 -2.4718
 1220SOL    HW2 5561   3.722   3.793   0.389 -0.3455  0.2426  2.3407
 1221SOL     OW 5562   0.840   4.132   1.790 -0.3860 -0.2946  0.3394
 1221SOL    HW1 5563   0.892   4.065   1.747 -1.1834 -0.7792  0.1115
 1221SOL    HW2 5564   0.769   4.151   1.729 -0.6111  0.1910  0.7416
 1222SOL     OW 5565   3.722   5.238   1.082 -0.5996 -0.2192 -0.2393
 1222SOL    HW1 5566   3.728   5.250   1.177 -1.6328 -0.0465 -0.1824
 1222SOL    HW2 5567   3.644   5.184   1.069 -1.0847  0.6396 -1.0413
 1223SOL     OW 5568   2.187   2.412   3.275 -0.9947  0.0241 -0.0876
 1223SOL    HW1 5569   2.168   2.472   3.347 -0.6217  1.1167 -0.8681
 1223SOL    HW2 5570   2.150   2.328   3.303 -0.3831  0.2829  1.5934
 1224SOL     OW 5571   6.340   0.069   1.474  0.4410 -0.0423 -0.3014
 1224SOL    HW1 5572   6.328   0.085   1.380 -0.4941 -0.6042 -0.2893
 1224SOL    HW2 5573   6.265   0.016   1.499  0.9419 -0.3133  0.6727
 1225SOL     OW 5574   5.548   0.643   2.192 -0.0976 -0.0967  0.4040
 1225SOL    HW1 5575   5.562   0.628   2.099  0.6674 -0.9869  0.6448
 1225SOL    HW2 5576   5.533   0.737   2.200  0.1375  0.0288 -0.5703
 1226SOL     OW 5577   4.303   1.040   3.798 -0.0715  0.1942  0.5449
 1226SOL    HW1 5578   4.356   1.120   3.791 -0.3189  0.2236 -1.7300
 1226SOL    HW2 5579   4.359   0.979   3.845  0.5437  1.3666  1.3785
 1227SOL     OW 5580   1.513   1.496   0.227  0.3927 -0.1938 -0.3509
 1227SOL    HW1 5581   1.476   1.522   0.311  0.5017 -0.3627 -0.2515
 1227SOL    HW2 5582   1.567   1.419   0.246 -0.7084 -1.1084 -0.7941
 1228SOL     OW 5583   5.248   0.068   3.554 -0.0245 -0.2747 -0.3024
 1228SOL    HW1 5584   5.329   0.079   3.604 -0.3756 -1.1916  0.4935
 1228SOL    HW2 5585   5.204   0.153   3.559  0.0910 -0.2693  0.6810
 1229SOL     OW 5586   3.105   3.832   3.990 -0.2378 -0.2133 -0.3915
 1229SOL    HW1 5587   3.183   3.872   3.952 -0.2874  1.6873  1.3626
 1229SOL    HW2 5588   3.108   3.741   3.960  3.4578 -0.6297  0.7679
 1230SOL     OW 5589   3.966   1.103   2.882  0.0536  0.1626  0.4402
 1230SOL    HW1 5590   4.031   1.089   2.951 -1.7410 -1.3470  1.9588
 1230SOL    HW2 5591   3.882   1.097   2.927 -1.1837  0.4056 -1.7031
 1231SOL     OW 5592   2.679   2.045   2.702 -0.4860 -0.1527 -0.2089
 1231SOL    HW1 5593   2.725   2.127   2.684 -2.8629  1.3331  0.0627
 1231SOL    HW2 5594   2.595   2.072   2.739 -0.7884 -2.7735  1.2831
 1232SOL     OW 5595   4.299   1.915   1.588  0.4075 -0.4208  0.6991
 1232SOL    HW1 5596   4.221   1.879   1.630 -1.0382  0.7852 -0.8389
 1232SOL    HW2 5597   4.324   1.849   1.523 -1.7434  0.8103 -1.5379
 1233SOL     OW 5598   1.324   4.468   3.068  0.0873  0.0444 -0.0861
 1233SOL    HW1 5599   1.414   4.499   3.060  0.0257  0.3478  0.3823
 1233SOL    HW2 5600   1.276   4.518   3.002  0.0213  0.8355  0.5509
 1234SOL     OW 5601   4.542   0.141   1.305 -0.0763  0.0827  0.2753
 1234SOL    HW1 5602   4.602   0.207   1.339  1.2077 -0.4071 -0.9176
 1234SOL    HW2 5603   4.463   0.189   1.282 -0.3204  0.6888  2.1942
 1235SOL     OW 5604   1.519   0.302   1.063  0.1282 -0.5621 -0.9981
 1235SOL    HW1 5605   1.440   0.264   1.103  0.6168 -0.2272  0.3338
 1235SOL    HW2 5606   1.586   0.235   1.076  1.0542  0.7366  1.5610
 1236SOL     OW 5607   0.344   1.266   0.790  0.1813 -0.2488  0.8902
 1236SOL    HW1 5608   0.355   1.176   0.820  0.3369 -1.2387 -1.9068
 1236SOL    HW2 5609   0.394   1.271   0.708 -0.8709  2.0205  0.3047
 1237SOL     OW 5610   4.792   5.722   4.203 -0.2901 -0.3621 -0.1641
 1237SOL    HW1 5611   4.841   5.790   4.156 -0.2417  0.6385  1.2568
 1237SOL    HW2 5612   4.734   5.684   4.136  0.0395  0.7317 -1.1128
 1238SOL     OW 5613   4.178   2.365   3.645  0.2597  0.3930 -0.4642
 1238SOL    HW1 5614   4.173   2.343   3.738  2.4586  1.5121 -0.0068
 1238SOL    HW2 5615   4.110   2.432   3.633  0.8806  1.2867  0.7111
 1239SOL     OW 5616   0.020   6.306   4.110  0.3691 -0.4425 -0.3056
 1239SOL    HW1 5617  -0.006   6.395   4.088 -0.2168 -0.6524 -0.4808
 1239SOL    HW2 5618   0.113   6.301   4.086  0.7964  0.5413  1.0027
 1240SOL     OW 5619   2.271   3.510   0.958  0.0577 -0.1850  0.5083
 1240SOL    HW1 5620   2.203   3.577   0.951 -0.0835 -0.3479  0.3229
 1240SOL    HW2 5621   2.224   3.428   0.973  0.2314 -0.2420  0.7567
 1241SOL     OW 5622   2.442   1.745   2.932  0.0442 -0.1067  0.5296
 1241SOL    HW1 5623   2.493   1.813   2.977  0.7161 -0.5706  0.4937
 1241SOL    HW2 5624   2.498   1.718   2.859 -1.3628  1.1896 -1.0990
 1242SOL     OW 5625   4.183   2.084   1.186  0.0650 -0.0504  0.8593
 1242SOL    HW1 5626   4.138   2.123   1.261  0.5263 -1.5302  1.9794
 1242SOL    HW2 5627   4.114   2.037   1.139 -0.5824  2.3916 -0.7702
 1243SOL     OW 5628   6.387   6.149   2.420 -0.0936 -0.2988 -0.0524
 1243SOL    HW1 5629   6.330   6.186   2.487 -0.3080  1.3769 -1.1163
 1243SOL    HW2 5630   6.390   6.215   2.351  0.6066 -1.7088 -1.4452
 1244SOL     OW 5631   0.306   2.899   3.011 -0.3123  0.1261  0.3368
 1244SOL    HW1 5632   0.265   2.856   2.935  0.1113  0.0317  0.1598
 1244SOL    HW2 5633   0.329   2.827   3.069  0.1413  0.1383  0.1690
 1245SOL     OW 5634   4.186   6.384   3.988  0.5375  0.1125  0.5012
 1245SOL    HW1 5635   4.177   6.472   4.025  1.5859  0.2880  0.3545
 1245SOL    HW2 5636   4.150   6.327   4.056 -1.1440  0.6968  0.1684
 1246SOL     OW 5637   6.226   1.415   0.203 -0.4505 -0.0214 -0.2072
 1246SOL    HW1 5638   6.188   1.386   0.286 -1.0101 -1.3865 -0.9114
 1246SOL    HW2 5639   6.231   1.336   0.149 -0.9223  0.9635 -1.7889
 1247SOL     OW 5640   0.758   5.825   1.017 -0.7557 -0.8000  0.5258
 1247SOL    HW1 5641   0.711   5.895   0.971 -0.1606 -0.0537  1.0401
 1247SOL    HW2 5642   0.710   5.746   0.994 -2.1313 -0.0868  0.8352
 1248SOL     OW 5643   3.634   4.994   1.962 -0.0780  0.1313 -0.0021
 1248SOL    HW1 5644   3.595   4.910   1.935 -0.0895 -0.1148  0.7419
 1248SOL    HW2 5645   3.570   5.031   2.022  1.9461 -1.6418  3.6098
 1249SOL     OW 5646   2.318   6.418   2.064 -0.3167 -0.5813  0.2046
 1249SOL    HW1 5647   2.287   6.509   2.061  1.4384  0.0544 -2.8645
 1249SOL    HW2 5648   2.244   6.369   2.099 -1.8922  1.8052  0.4691
 1250SOL     OW 5649   4.961   5.142   1.129 -0.0912 -0.6666  0.9681
 1250SOL    HW1 5650   4.909   5.138   1.210 -0.2220  2.8565  1.1817
 1250SOL    HW2 5651   4.899   5.172   1.062  0.7156 -0.6078  0.2294
 1251SOL     OW 5652   0.889   5.875   0.377 -0.3527  0.2036 -0.0690
 1251SOL    HW1 5653   0.844   5.850   0.296 -0.9660 -0.7440  0.5468
 1251SOL    HW2 5654   0.865   5.967   0.389 -1.6099 -0.0956 -0.1104
 1252SOL     OW 5655   0.124   1.001   4.403 -0.2708 -0.0434  0.6696
 1252SOL    HW1 5656   0.051   1.042   4.450 -2.7127 -2.0344 -1.1101
 1252SOL    HW2 5657   0.124   1.045   4.318  1.8966  1.1758  1.2225
 1253SOL     OW 5658   4.606   2.511   1.891 -0.7453 -0.0889 -0.0606
 1253SOL    HW1 5659   4.555   2.588   1.915 -0.0950  0.7220 -1.1884
 1253SOL    HW2 5660   4.694   2.529   1.925  0.3149  1.2759 -3.1820
 1254SOL     OW 5661   3.606   5.035   3.132 -0.3620  0.2532  0.1439
 1254SOL    HW1 5662   3.689   5.079   3.152  1.1491 -1.6479 -1.4317
 1254SOL    HW2 5663   3.573   5.078   3.054 -0.9738  1.1171  0.8643
 1255SOL     OW 5664   4.814   6.275   2.008 -0.1086 -0.0724 -0.7913
 1255SOL    HW1 5665   4.835   6.296   1.917  1.0605  0.4184 -0.4280
 1255SOL    HW2 5666   4.763   6.350   2.039 -1.7739 -0.8759 -1.4196
 1256SOL     OW 5667   5.364   0.252   4.441 -0.4858  0.1559 -0.3171
 1256SOL    HW1 5668   5.390   0.241   4.533 -0.9000 -0.1115 -0.2319
 1256SOL    HW2 5669   5.320   0.170   4.418  0.3149 -0.1063 -0.9960
 1257SOL     OW 5670   0.632   5.563   0.947 -0.0857 -0.8348  0.5163
 1257SOL    HW1 5671   0.643   5.510   1.026  2.4731 -1.1544  0.0327
 1257SOL    HW2 5672   0.644   5.500   0.875 -0.7504 -0.2517 -0.1188
 1258SOL     OW 5673   1.032   2.326   0.363 -0.2983 -0.4909  0.2195
 1258SOL    HW1 5674   0.984   2.248   0.335  0.2854 -0.5622 -0.6255
 1258SOL    HW2 5675   0.970   2.398   0.349 -0.3124 -0.6284 -0.4900
 1259SOL     OW 5676   2.628   5.806   0.154 -0.2706  0.6080  0.1900
 1259SOL    HW1 5677   2.706   5.757   0.179 -0.8201 -0.3124  0.1499
 1259SOL    HW2 5678   2.658   5.867   0.086  0.5435  0.7632  0.6817
 1260SOL     OW 5679   0.084   2.052   1.838 -0.0867  0.0864 -0.1819
 1260SOL    HW1 5680   0.072   2.146   1.825 -0.7875 -0.0020 -0.1832
 1260SOL    HW2 5681   0.177   2.037   1.821 -0.1395  0.6466 -0.9915
 1261SOL     OW 5682   1.469   5.752   3.272  0.1145  0.2427 -0.4311
 1261SOL    HW1 5683   1.446   5.821   3.335  1.1874 -0.7102  1.1007
 1261SOL    HW2 5684   1.388   5.733   3.226 -0.6354  1.2224  0.4392
 1262SOL     OW 5685   6.259   2.514   4.142  0.0925  0.2636  0.4462
 1262SOL    HW1 5686   6.187   2.463   4.179 -2.3420  2.7925 -0.5202
 1262SOL    HW2 5687   6.277   2.472   4.058 -0.7378 -0.0203  0.4008
 1263SOL     OW 5688   3.754   3.042   1.000  0.4124 -0.9089  0.1970
 1263SOL    HW1 5689   3.716   3.116   1.048 -1.8414 -1.3480 -0.7494
 1263SOL    HW2 5690   3.721   2.965   1.046  1.7036 -1.3472  0.4210
 1264SOL     OW 5691   1.658   5.665   0.436 -0.4887 -0.8087 -0.3913
 1264SOL    HW1 5692   1.586   5.644   0.377  0.3247  0.6223 -1.9553
 1264SOL    HW2 5693   1.720   5.715   0.383  0.5971 -0.0251  1.5005
 1265SOL     OW 5694   5.361   3.366   4.440  0.1966  0.3350  0.0417
 1265SOL    HW1 5695   5.429   3.305   4.468 -0.0926  0.3195  0.7244
 1265SOL    HW2 5696   5.392   3.452   4.469  0.3605  0.4474 -0.4631
 1266SOL     OW 5697   6.014   5.476   1.992 -0.3040 -0.1818  0.3210
 1266SOL    HW1 5698   6.089   5.462   2.050 -0.8386 -0.1031  1.0515
 1266SOL    HW2 5699   5.940   5.440   2.040 -0.7744 -0.0199 -0.2759
 1267SOL     OW 5700   4.172   4.325   2.940  0.1231 -0.0685 -0.8845
 1267SOL    HW1 5701   4.203   4.293   2.855 -1.0333 -0.6711 -1.1012
 1267SOL    HW2 5702   4.134   4.248   2.982 -0.2311  0.4470 -0.2486
 1268SOL     OW 5703   2.256   5.549   2.663 -1.1932  0.3650  0.5125
 1268SOL    HW1 5704   2.213   5.599   2.594 -2.6372 -2.2745 -0.6635
 1268SOL    HW2 5705   2.349   5.568   2.653 -1.1271 -1.2237 -3.4077
 1269SOL     OW 5706   1.337   4.451   0.301  0.2394 -0.2244 -0.6952
 1269SOL    HW1 5707   1.419   4.441   0.253  0.1389 -1.9879 -0.5518
 1269SOL    HW2 5708   1.363   4.486   0.387  0.6442  0.7969 -1.2180
 1270SOL     OW 5709   3.776   2.963   1.645 -0.1018  0.8716  1.3034
 1270SOL    HW1 5710   3.862   2.945   1.605 -1.6986  1.6605 -3.0362
 1270SOL    HW2 5711   3.732   2.878   1.644  0.0803  0.7650  2.0742
 1271SOL     OW 5712   1.447   3.899   2.676  0.2292  0.0548 -0.5125
 1271SOL    HW1 5713   1.484   3.823   2.721  1.2180 -0.7461 -2.5401
 1271SOL    HW2 5714   1.524   3.951   2.651 -0.3134  0.7035 -0.8704
 1272SOL     OW 5715   5.569   1.858   0.256  0.1317 -0.0773 -0.1594
 1272SOL    HW1 5716   5.605   1.770   0.251  2.3280  0.5693  1.8946
 1272SOL    HW2 5717   5.511   1.856   0.332  0.7798  0.3814  0.3658
 1273SOL     OW 5718   5.366   5.737   1.210 -0.4092 -0.3385  0.5386
 1273SOL    HW1 5719   5.332   5.704   1.127 -2.5352 -1.2443  1.6718
 1273SOL    HW2 5720   5.460   5.725   1.204 -0.6001 -1.2881 -1.3447
 1274SOL     OW 5721   0.501   1.805   1.252  0.2657 -0.0690 -0.2033
 1274SOL    HW1 5722   0.566   1.736   1.238 -1.4602 -2.2874  1.8724
 1274SOL    HW2 5723   0.535   1.856   1.325  0.7973  0.3075 -0.7061
 1275SOL     OW 5724   5.648   2.709   3.760 -0.1016  0.3049  0.0443
 1275SOL    HW1 5725   5.696   2.690   3.679 -0.4427  0.3028 -0.1579
 1275SOL    HW2 5726   5.717   2.724   3.825  0.1872 -0.5872 -0.0310
 1276SOL     OW 5727   6.189   6.373   3.848 -1.1262  0.1743  0.0599
 1276SOL    HW1 5728   6.192   6.364   3.752  1.2278  0.3198  0.0467
 1276SOL    HW2 5729   6.212   6.286   3.880  0.7259  0.7377  0.3901
 1277SOL     OW 5730   1.239   3.625   0.251  0.4062  0.3097  0.4396
 1277SOL    HW1 5731   1.246   3.543   0.201 -1.2509  0.5265 -0.2254
 1277SOL    HW2 5732   1.300   3.685   0.208  0.1448  0.0171 -0.3583
 1278SOL     OW 5733   3.845   1.524   4.037 -0.0767  0.2881 -0.4137
 1278SOL    HW1 5734   3.765   1.541   3.988 -0.3707  3.1125  0.8449
 1278SOL    HW2 5735   3.912   1.511   3.970 -1.2031 -0.2029 -1.4800
 1279SOL     OW 5736   2.757   5.517   2.693 -0.3074  0.5275 -0.3304
 1279SOL    HW1 5737   2.772   5.446   2.630  1.4768  0.8804 -0.3401
 1279SOL    HW2 5738   2.666   5.542   2.678 -1.0516 -1.8516 -0.2047
 1280SOL     OW 5739   4.508   5.204   3.154  0.1060  0.0824 -0.0094
 1280SOL    HW1 5740   4.544   5.115   3.145  1.5780  0.5831  0.6396
 1280SOL    HW2 5741   4.531   5.248   3.073 -1.5249 -0.3892 -0.7768
 1281SOL     OW 5742   1.076   3.985   0.533 -0.5573 -0.1694  0.7822
 1281SOL    HW1 5743   1.082   3.897   0.494 -3.7031  1.2112 -3.6357
 1281SOL    HW2 5744   1.163   4.022   0.520 -0.3538 -1.2357 -1.5219
 1282SOL     OW 5745   5.500   2.162   2.272  0.2452  0.1386 -0.2086
 1282SOL    HW1 5746   5.575   2.125   2.224 -0.5214  0.3182 -1.5929
 1282SOL    HW2 5747   5.508   2.256   2.259 -0.7889  0.1043 -1.2895
 1283SOL     OW 5748   4.590   5.784   2.242  0.1862  0.3839  0.9128
 1283SOL    HW1 5749   4.661   5.726   2.268  0.4218  0.6535  0.8700
 1283SOL    HW2 5750   4.511   5.730   2.248  0.2203  0.4604  2.2582
 1284SOL     OW 5751   1.984   2.125   3.677 -0.7555  0.5884 -0.0298
 1284SOL    HW1 5752   2.012   2.073   3.753  0.3055  0.9956 -0.1364
 1284SOL    HW2 5753   1.954   2.059   3.614  0.7906  0.0615 -0.2546
 1285SOL     OW 5754   3.985   2.533   0.148 -0.1375  0.7789 -0.0208
 1285SOL    HW1 5755   4.080   2.544   0.152 -0.0027 -0.4372  1.0105
 1285SOL    HW2 5756   3.959   2.520   0.239 -1.3071  1.1654 -0.2862
 1286SOL     OW 5757   2.590   5.425   3.175 -0.0797 -0.8146  0.0822
 1286SOL    HW1 5758   2.562   5.423   3.266  2.5400 -2.9331  0.9555
 1286SOL    HW2 5759   2.596   5.518   3.154  0.9450 -0.1986  2.6764
 1287SOL     OW 5760   5.084   1.375   0.560  0.4127 -0.8426 -0.2955
 1287SOL    HW1 5761   5.005   1.342   0.516 -0.6287 -0.2455  1.0452
 1287SOL    HW2 5762   5.114   1.302   0.614 -0.2039 -0.5570  0.4529
 1288SOL     OW 5763   5.781   6.306   0.454  0.7685  0.2240 -0.2569
 1288SOL    HW1 5764   5.724   6.231   0.441  0.5117  0.7899 -2.8755
 1288SOL    HW2 5765   5.730   6.367   0.507  0.3741 -0.7673  0.5229
 1289SOL     OW 5766   6.231   0.515   3.414  0.0829 -0.2103  0.2935
 1289SOL    HW1 5767   6.230   0.490   3.321 -0.7384 -2.8400  0.9233
 1289SOL    HW2 5768   6.324   0.518   3.436  0.2585 -0.6686 -0.3489
 1290SOL     OW 5769   5.508   1.322   2.879 -0.1064  0.1553  0.0042
 1290SOL    HW1 5770   5.571   1.252   2.858 -0.2144  0.1849 -0.4294
 1290SOL    HW2 5771   5.452   1.327   2.801 -0.4622  0.3299  0.2717
 1291SOL     OW 5772   6.014   5.829   1.554 -1.1054  0.1779  0.5883
 1291SOL    HW1 5773   5.989   5.884   1.628 -1.6974  2.7313 -1.3712
 1291SOL    HW2 5774   5.939   5.834   1.494 -0.1794 -0.8490 -0.7068
 1292SOL     OW 5775   5.467   0.718   4.514 -0.0117  0.6836  0.4704
 1292SOL    HW1 5776   5.421   0.743   4.433 -0.5263 -0.6558  0.3269
 1292SOL    HW2 5777   5.515   0.797   4.539  1.7146  0.6107 -2.1987
 1293SOL     OW 5778   1.354   1.887   4.434 -0.0057 -0.5241 -0.6764
 1293SOL    HW1 5779   1.425   1.825   4.416 -0.2839 -0.8008 -0.8214
 1293SOL    HW2 5780   1.327   1.868   4.524  1.3371  0.8122  0.0708
 1294SOL     OW 5781   0.707   5.087   2.410 -0.1902  0.2198 -0.1069
 1294SOL    HW1 5782   0.759   5.052   2.338 -0.9220 -0.9270 -0.0985
 1294SOL    HW2 5783   0.753   5.059   2.489  0.5615  1.3991 -0.0931
 1295SOL     OW 5784   0.503   1.425   4.341 -0.1551 -0.5916  0.2677
 1295SOL    HW1 5785   0.500   1.519   4.354  1.4834 -0.2165 -1.5489
 1295SOL    HW2 5786   0.497   1.388   4.429 -1.1375  1.1751  0.9828
 1296SOL     OW 5787   1.235   0.397   1.188  0.1526  0.0155 -0.3448
 1296SOL    HW1 5788   1.263   0.327   1.129  1.9726  0.3279  0.0781
 1296SOL    HW2 5789   1.147   0.373   1.215  0.7174 -2.0951 -0.2441
 1297SOL     OW 5790   4.158   2.063   0.515  0.2994 -0.0225 -0.4078
 1297SOL    HW1 5791   4.149   2.153   0.544 -2.3098 -0.2334 -0.3460
 1297SOL    HW2 5792   4.163   2.012   0.596  1.3349  0.0010 -0.4418
 1298SOL     OW 5793   2.107   5.259   3.173  0.1279  0.4331  0.0684
 1298SOL    HW1 5794   2.176   5.194   3.181 -0.3710 -0.2167 -0.7699
 1298SOL    HW2 5795   2.027   5.208   3.162 -0.1579  1.1551 -1.5297
 1299SOL     OW 5796   0.655   1.561   2.120  0.2704  0.3393 -0.0020
[truncated: 924,278 more chars]
