# Supplementary material for: Adding the AMBER 14SB Force Field to the Stochastic Titration CpHMD Method
Source: J Chem Theory Comput. 2025 Jun 16;21(13):6292–304. doi: 10.1021/acs.jctc.5c00415 (PMC12818765; doi:10.1021/acs.jctc.5c00415)
Supplement: Supplementary file 1 [file ct5c00415_si_001.zip › code_availability/CpHMD-runs/SNase/pH_1/final-SNase.gro]

Protein in water
19146
    1LY3      N    1   6.315   1.056   2.559  0.9459 -0.3095  0.2493
    1LY3     H1    2   6.267   0.972   2.588  1.7595 -0.1511  2.2328
    1LY3     H2    3   6.249   1.114   2.510  1.4232 -1.6516 -2.1824
    1LY3     H3    4   6.384   1.044   2.486  2.4235  3.1542  0.8783
    1LY3     CA    5   6.364   1.118   2.680  0.1268 -0.0672 -0.0136
    1LY3     HA    6   6.285   1.131   2.754  0.1599  2.3192 -0.2996
    1LY3     CB    7   6.481   1.048   2.751  0.1311  0.2705 -0.5188
    1LY3    HB1    8   6.521   1.122   2.821 -1.0926  0.6622 -0.2072
    1LY3    HB2    9   6.546   1.014   2.671  1.5654  0.0150  0.6931
    1LY3     CG   10   6.422   0.920   2.822  0.3484  0.1936 -0.0784
    1LY3    HG1   11   6.508   0.856   2.843 -1.5636 -2.3003  0.6488
    1LY3    HG2   12   6.357   0.862   2.756 -0.8696  0.5293  0.7810
    1LY3     CD   13   6.363   0.944   2.961  0.2846  0.4328  0.1709
    1LY3    HD1   14   6.272   1.001   2.942 -0.8512 -2.0633 -2.8839
    1LY3    HD2   15   6.432   1.008   3.015  1.0190 -1.6076  1.7755
    1LY3     CE   16   6.341   0.828   3.050 -0.1311  0.1944  0.5139
    1LY3    HE1   17   6.438   0.780   3.038  1.9599  4.4966 -1.6401
    1LY3    HE2   18   6.261   0.768   3.007  0.0029  1.1286 -1.0990
    1LY3     NZ   19   6.309   0.871   3.189 -0.4716 -0.0629  0.2513
    1LY3    HZ1   20   6.268   0.792   3.236 -0.2193  0.0289  0.6339
    1LY3    HZ2   21   6.393   0.896   3.241 -1.4948 -1.8778  3.0024
    1LY3    HZ3   22   6.241   0.945   3.197  1.4740  1.7328  1.4195
    1LY3      C   23   6.406   1.261   2.648 -0.3684  0.2030 -0.2144
    1LY3      O   24   6.484   1.281   2.561  0.0501 -0.4109  0.5432
    2LEU      N   25   6.362   1.363   2.724  0.2221  0.1456  0.1537
    2LEU      H   26   6.301   1.339   2.801  0.6905 -0.0684  0.4641
    2LEU     CA   27   6.411   1.502   2.718 -0.0981 -0.2359  0.1760
    2LEU     HA   28   6.426   1.527   2.613  0.7873 -1.6771 -0.0726
    2LEU     CB   29   6.305   1.587   2.785  0.3017 -0.3871  0.0678
    2LEU    HB1   30   6.358   1.676   2.819 -1.5392  1.0706 -0.6770
    2LEU    HB2   31   6.265   1.536   2.873  0.0871 -1.0248 -0.3988
    2LEU     CG   32   6.180   1.644   2.718  0.0068 -0.2261 -0.2812
    2LEU     HG   33   6.204   1.687   2.621  1.2026  0.4775  0.2888
    2LEU    CD1   34   6.070   1.544   2.693 -0.7854  0.5477 -0.1836
    2LEU   HD11   35   6.123   1.460   2.649 -0.7474  0.7480 -0.5289
    2LEU   HD12   36   6.020   1.524   2.787 -2.9408  0.5719 -1.2536
    2LEU   HD13   37   5.992   1.579   2.625 -1.5857 -1.5473 -0.3879
    2LEU    CD2   38   6.130   1.756   2.808  1.0632 -0.0223 -0.4315
    2LEU   HD21   39   6.121   1.736   2.914  2.2242 -0.6362 -0.4357
    2LEU   HD22   40   6.195   1.843   2.805  2.8628 -1.3293 -1.9023
    2LEU   HD23   41   6.032   1.793   2.777  0.5251  0.2605  1.4862
    2LEU      C   42   6.554   1.507   2.777 -0.2683  0.4223 -0.4907
    2LEU      O   43   6.588   1.426   2.869  0.0716  0.4147  0.3575
    3HI2      N   44   6.635   1.594   2.733 -0.5082  0.2865 -0.0035
    3HI2      H   45   6.599   1.652   2.659  0.0681 -1.2686 -1.5640
    3HI2     CA   46   6.779   1.611   2.774  0.0191  0.4825 -0.6545
    3HI2     HA   47   6.792   1.614   2.882 -1.4961  1.2450 -0.4633
    3HI2     CB   48   6.869   1.487   2.724 -0.2665  0.3435 -1.1401
    3HI2    HB1   49   6.841   1.398   2.781  0.0566 -0.0039 -1.5233
    3HI2    HB2   50   6.975   1.501   2.744  0.0204 -2.6538 -0.0514
    3HI2     CG   51   6.853   1.436   2.587 -0.1085 -0.1986 -0.9711
    3HI2    ND1   52   6.920   1.487   2.480  0.1152  0.2292 -0.0072
    3HI2    HD1   53   6.994   1.556   2.484  2.6426 -2.2891  0.1690
    3HI2    CE1   54   6.873   1.424   2.366  0.3049  0.0674  0.3460
    3HI2    HE1   55   6.911   1.438   2.266 -2.1849 -0.3195 -0.7448
    3HI2    NE2   56   6.789   1.328   2.403  0.3444 -0.7447 -0.3458
    3HI2    HE2   57   6.754   1.253   2.344 -2.3312  0.0524  0.1138
    3HI2    CD2   58   6.774   1.334   2.545 -0.7863 -0.4299 -0.1716
    3HI2    HD2   59   6.710   1.271   2.605  0.7341 -0.5999  1.3803
    3HI2      C   60   6.833   1.753   2.739  0.2916  0.0645 -0.1486
    3HI2      O   61   6.780   1.808   2.646  0.4350 -0.3011  0.2937
    4LY3      N   62   6.942   1.796   2.803  0.0716  0.1794  0.3477
    4LY3      H   63   6.975   1.737   2.878  0.9689  1.5778  1.0967
    4LY3     CA   64   7.011   1.915   2.779  0.0537  0.2024 -0.0380
    4LY3     HA   65   6.951   2.001   2.747 -0.0015  0.2227  0.1172
    4LY3     CB   66   7.086   1.958   2.912 -0.2597  0.3345  0.1450
    4LY3    HB1   67   7.147   2.047   2.899  0.8167 -0.7816 -3.7445
    4LY3    HB2   68   7.157   1.883   2.946 -3.7750 -2.2193  2.6239
    4LY3     CG   69   6.977   1.979   3.027  0.5897  0.1204 -0.3106
    4LY3    HG1   70   6.951   1.877   3.054  0.0812 -0.8639 -3.9347
    4LY3    HG2   71   6.887   2.022   2.984 -0.3778 -2.6535 -1.2778
    4LY3     CD   72   7.041   2.059   3.143 -0.5469  0.2011 -0.2357
    4LY3    HD1   73   7.054   2.162   3.108 -0.0484  0.5371  0.9113
    4LY3    HD2   74   7.131   2.007   3.175 -1.2066 -1.0195 -0.3025
    4LY3     CE   75   6.945   2.072   3.259 -0.1220  0.0018 -0.1250
    4LY3    HE1   76   6.865   2.130   3.213  0.8992  0.0493 -1.9168
    4LY3    HE2   77   6.999   2.131   3.333  0.0952 -0.5125  0.1278
    4LY3     NZ   78   6.917   1.941   3.308 -0.3357 -0.1689  0.8585
    4LY3    HZ1   79   6.876   1.947   3.400  1.6029  2.8442  1.6792
    4LY3    HZ2   80   6.865   1.894   3.236  1.9340 -2.1106  0.3684
    4LY3    HZ3   81   7.003   1.889   3.320 -0.6957 -0.6351  1.4509
    4LY3      C   82   7.122   1.900   2.675 -0.2003  0.3477  0.6089
    4LY3      O   83   7.175   1.789   2.664  0.2109 -0.5480  0.3588
    5GL1      N   84   7.143   1.998   2.585 -0.1766 -0.2664 -0.2285
    5GL1      H   85   7.094   2.086   2.593  0.1305 -0.2455  3.7211
    5GL1     CA   86   7.258   1.990   2.490 -0.3328  0.3170  0.6021
    5GL1     HA   87   7.298   1.889   2.487  0.3325  0.5872  0.1968
    5GL1     CB   88   7.208   2.028   2.346  0.9420 -0.5440 -0.4877
    5GL1    HB1   89   7.290   2.034   2.275  1.3389  1.4147  0.0864
    5GL1    HB2   90   7.170   2.129   2.356  1.3944 -0.4823  0.7308
    5GL1     CG   91   7.086   1.951   2.291  0.6743 -0.4406 -1.2556
    5GL1    HG1   92   7.000   1.963   2.357  0.3989 -3.2811 -0.9756
    5GL1    HG2   93   7.111   1.845   2.294 -0.7794 -0.8130 -1.5276
    5GL1     CD   94   7.059   1.990   2.148 -0.0838 -0.5743 -0.1641
    5GL1    OE1   95   7.112   1.939   2.055 -0.2542 -0.0490  0.1816
    5GL1   HE11   96   7.086   1.984   1.975 -1.2571  1.6374  1.3906
    5GL1   HE12   97   7.173   1.871   2.086 -0.4713 -0.0953  0.5106
    5GL1    OE2   98   6.980   2.101   2.141 -0.6750  0.2435  0.4248
    5GL1   HE21   99   6.978   2.131   2.050  0.2414 -1.0366 -0.0521
    5GL1   HE22  100   6.946   2.136   2.224  1.1791  1.4402  0.7557
    5GL1      C  101   7.373   2.084   2.530 -0.3041  0.7859 -0.1422
    5GL1      O  102   7.346   2.180   2.607  0.7570 -0.5060 -0.4600
    6PRO      N  103   7.496   2.062   2.486 -0.4806  0.1643 -0.2205
    6PRO     CD  104   7.539   1.949   2.415 -0.4131  0.3133  0.4898
    6PRO    HD1  105   7.502   1.955   2.313 -0.1171  2.2605  0.4638
    6PRO    HD2  106   7.513   1.854   2.463 -1.3815  0.8800  1.1341
    6PRO     CG  107   7.693   1.957   2.414 -0.6523  0.1934 -0.0662
    6PRO    HG1  108   7.734   2.002   2.323 -0.2344  0.7012  0.3699
    6PRO    HG2  109   7.741   1.861   2.433 -1.4404 -0.2949 -0.4760
    6PRO     CB  110   7.717   2.041   2.544 -0.1907 -0.9078 -0.2710
    6PRO    HB1  111   7.809   2.100   2.539 -0.5004 -0.5309 -3.3080
    6PRO    HB2  112   7.717   1.990   2.641 -1.6054  0.5587  0.5355
    6PRO     CA  113   7.606   2.145   2.535  0.1259 -0.0708  1.1687
    6PRO     HA  114   7.576   2.183   2.632 -1.4049  0.9547  0.3373
    6PRO      C  115   7.643   2.261   2.443  0.4052  0.4206 -0.0526
    6PRO      O  116   7.632   2.263   2.322  0.1401  0.0476  0.3586
    7ALA      N  117   7.685   2.373   2.497 -0.0532 -0.4296  0.2529
    7ALA      H  118   7.691   2.368   2.597  0.9336  3.6479  0.5688
    7ALA     CA  119   7.719   2.499   2.426  0.2091 -0.6086  0.6450
    7ALA     HA  120   7.754   2.481   2.325  0.0267 -3.6304  1.0290
    7ALA     CB  121   7.596   2.589   2.423  0.0299 -0.3521 -0.2199
    7ALA    HB1  122   7.619   2.684   2.374 -0.7370  1.0844  1.9961
    7ALA    HB2  123   7.520   2.546   2.358 -2.8230  0.5042  2.3016
    7ALA    HB3  124   7.547   2.616   2.517  1.7389  0.1958  0.5586
    7ALA      C  125   7.842   2.559   2.496 -0.7204  0.2379 -0.1057
    7ALA      O  126   7.890   2.496   2.590  0.5749  0.1977 -0.1526
    8THR      N  127   7.891   2.670   2.440 -1.1505 -0.1046 -0.7464
    8THR      H  128   7.845   2.709   2.358 -1.0232 -1.0648 -1.2859
    8THR     CA  129   8.010   2.744   2.493 -0.1285  0.1451 -0.4290
    8THR     HA  130   8.015   2.733   2.601  1.9482 -2.2797 -0.6664
    8THR     CB  131   8.143   2.692   2.438  0.1711 -0.1383 -0.6181
    8THR     HB  132   8.155   2.592   2.479  0.9883 -0.4555 -1.5672
    8THR    CG2  133   8.162   2.706   2.287  0.2886  0.2531  0.2082
    8THR   HG21  134   8.142   2.811   2.264 -0.8660 -0.2611 -1.2505
    8THR   HG22  135   8.266   2.684   2.262  0.0058  1.8254 -2.8462
    8THR   HG23  136   8.093   2.638   2.237  1.0002 -1.5126  1.5195
    8THR    OG1  137   8.249   2.762   2.500 -0.2005  0.3633  0.2604
    8THR    HG1  138   8.330   2.741   2.453  0.8927  0.4401  2.0060
    8THR      C  139   7.999   2.897   2.461 -1.1305 -0.2534 -0.4123
    8THR      O  140   7.933   2.938   2.370  0.1118  0.0072  0.5118
    9LEU      N  141   8.060   2.985   2.544  0.2586  0.5467  0.7515
    9LEU      H  142   8.131   2.950   2.606 -0.0056 -0.9853  0.2314
    9LEU     CA  143   8.033   3.123   2.540 -0.4040  0.2319 -0.1316
    9LEU     HA  144   7.925   3.135   2.530 -0.2500  0.8212 -1.2955
    9LEU     CB  145   8.076   3.174   2.678 -0.3683 -0.6220 -0.1262
    9LEU    HB1  146   8.174   3.135   2.703 -0.8732 -1.2659  0.9511
    9LEU    HB2  147   8.006   3.141   2.755 -0.1072 -0.3344  0.2403
    9LEU     CG  148   8.084   3.326   2.694  0.5930  0.4265  0.4744
    9LEU     HG  149   8.152   3.365   2.618 -1.0887  2.7965  0.0758
    9LEU    CD1  150   7.944   3.404   2.675  0.1155  0.1353  0.6290
    9LEU   HD11  151   7.861   3.352   2.723 -0.0124  0.2587  0.5390
    9LEU   HD12  152   7.959   3.508   2.703 -0.3060 -0.0050  1.3873
    9LEU   HD13  153   7.921   3.403   2.569  1.0719 -0.2979  0.4076
    9LEU    CD2  154   8.133   3.371   2.832  0.6489 -0.1487 -0.1818
    9LEU   HD21  155   8.126   3.478   2.851  0.5247 -0.2541  0.3551
    9LEU   HD22  156   8.078   3.320   2.910  0.4223  1.4016  0.7093
    9LEU   HD23  157   8.239   3.344   2.836  0.9682  1.0406 -0.1342
    9LEU      C  158   8.102   3.202   2.423  0.1563  0.0461  0.7303
    9LEU      O  159   8.211   3.172   2.375 -0.4932 -0.1865  0.0003
   10ILE      N  160   8.026   3.297   2.367  1.0116 -0.5977 -0.6090
   10ILE      H  161   7.930   3.309   2.396  1.0250  1.1222 -1.1528
   10ILE     CA  162   8.088   3.396   2.282  0.5894 -0.0214 -0.1951
   10ILE     HA  163   8.190   3.361   2.266 -0.0866 -1.5652 -1.4705
   10ILE     CB  164   8.029   3.407   2.143  0.7919 -0.5436  0.2863
   10ILE     HB  165   7.926   3.439   2.127  0.7068 -1.3058 -0.7613
   10ILE    CG2  166   8.119   3.515   2.074  0.3965 -0.5453  0.1834
   10ILE   HG21  167   8.218   3.473   2.063 -0.1069 -2.0132  0.9881
   10ILE   HG22  168   8.076   3.535   1.976 -3.8456 -2.9353  1.2803
   10ILE   HG23  169   8.130   3.612   2.122 -1.7497 -1.1761  2.1562
   10ILE    CG1  170   8.046   3.268   2.079  0.1557  0.1228 -0.4080
   10ILE   HG11  171   7.978   3.201   2.132  1.4048  0.6122  1.9492
   10ILE   HG12  172   8.147   3.226   2.083  0.0696 -0.1067 -0.6288
   10ILE     CD  173   7.997   3.265   1.935  0.7520  0.0305 -0.5075
   10ILE    HD1  174   7.890   3.287   1.931  0.7659  0.5126  1.0749
   10ILE    HD2  175   8.057   3.345   1.893  0.0148  0.8938  0.0350
   10ILE    HD3  176   8.014   3.167   1.891  0.3514 -0.3058  0.0759
   10ILE      C  177   8.067   3.535   2.353 -0.0973 -0.2136 -0.0591
   10ILE      O  178   8.166   3.592   2.395  0.0362 -0.0993  0.0609
   11LY3      N  179   7.945   3.590   2.369  0.2203 -0.6911  0.1812
   11LY3      H  180   7.871   3.527   2.342 -0.5374  0.3469 -0.2233
   11LY3     CA  181   7.922   3.719   2.431 -0.7714 -0.4970  0.0338
   11LY3     HA  182   7.998   3.734   2.508  0.4649  0.3037 -1.3032
   11LY3     CB  183   7.940   3.822   2.320 -0.5260  0.4532 -0.3720
   11LY3    HB1  184   7.856   3.820   2.251 -1.4278  0.7959  0.6865
   11LY3    HB2  185   8.031   3.801   2.263 -0.2416  2.8141 -0.8957
   11LY3     CG  186   7.953   3.966   2.362  0.1946  0.3154 -0.1656
   11LY3    HG1  187   8.041   3.981   2.423 -1.9969  1.0557  3.1033
   11LY3    HG2  188   7.868   3.985   2.428  0.2345  1.4484 -0.4223
   11LY3     CD  189   7.972   4.063   2.239 -0.1526  0.3974  0.1222
   11LY3    HD1  190   7.879   4.052   2.182  1.3588 -1.0662 -2.2097
   11LY3    HD2  191   8.052   4.029   2.174 -1.0254  0.9933 -1.3341
   11LY3     CE  192   7.997   4.207   2.279 -0.2617 -0.5544 -0.4751
   11LY3    HE1  193   8.099   4.197   2.317 -0.7504  0.7324  1.3368
   11LY3    HE2  194   7.929   4.229   2.362  1.3147 -0.1998  0.7812
   11LY3     NZ  195   7.979   4.308   2.164  0.2205  0.8373  0.3395
   11LY3    HZ1  196   7.982   4.401   2.202  3.2504  0.8686  0.2433
   11LY3    HZ2  197   8.062   4.299   2.106  3.6572  0.5012  4.7853
   11LY3    HZ3  198   7.893   4.303   2.110  0.0700  1.2078  0.5453
   11LY3      C  199   7.786   3.729   2.497 -0.3177 -0.0909 -0.4409
   11LY3      O  200   7.685   3.705   2.436 -0.3860  0.1401 -0.2476
   12ALA      N  201   7.783   3.781   2.619 -0.0691  0.5695 -0.1296
   12ALA      H  202   7.876   3.809   2.649  1.7084 -4.8880  0.6477
   12ALA     CA  203   7.665   3.817   2.694 -0.1836 -0.5043 -0.0012
   12ALA     HA  204   7.582   3.752   2.667 -0.2961  0.0324 -1.0168
   12ALA     CB  205   7.702   3.795   2.839 -0.0745  0.4027 -0.4967
   12ALA    HB1  206   7.705   3.688   2.857 -1.1936  0.8208  3.1398
   12ALA    HB2  207   7.796   3.839   2.872 -0.2236  0.0860  0.3964
   12ALA    HB3  208   7.637   3.854   2.904  1.2409  2.1780 -0.7165
   12ALA      C  209   7.615   3.961   2.658 -0.1826 -0.1109  0.2058
   12ALA      O  210   7.696   4.058   2.668  0.4623  0.4716 -0.2825
   13ILE      N  211   7.487   3.972   2.607 -0.9612  0.0995 -0.3035
   13ILE      H  212   7.427   3.891   2.606 -0.0789 -0.7395  2.5878
   13ILE     CA  213   7.429   4.095   2.563  0.2022  0.6763 -0.2332
   13ILE     HA  214   7.499   4.173   2.534 -1.7201  2.7058  0.3182
   13ILE     CB  215   7.340   4.073   2.433 -0.4921  0.3511 -0.3772
   13ILE     HB  216   7.252   4.016   2.463  0.9716 -0.9912  1.6000
   13ILE    CG2  217   7.301   4.214   2.387 -0.4608 -0.6229 -0.4924
   13ILE   HG21  218   7.216   4.254   2.443  1.4529  3.2094 -0.0062
   13ILE   HG22  219   7.384   4.284   2.394 -1.4048  0.3612  2.3919
   13ILE   HG23  220   7.264   4.205   2.285  2.1788 -1.0096 -1.5028
   13ILE    CG1  221   7.411   3.994   2.327 -0.0014  0.3195 -0.0531
   13ILE   HG11  222   7.339   3.999   2.245 -0.8521 -2.2788  0.4503
   13ILE   HG12  223   7.415   3.887   2.347  0.1101 -0.1395 -2.2357
   13ILE     CD  224   7.542   4.056   2.280 -0.3850 -0.1713  0.6734
   13ILE    HD1  225   7.592   3.985   2.215 -2.5274  0.6274 -2.0108
   13ILE    HD2  226   7.526   4.155   2.237  3.7795  1.0196  1.4428
   13ILE    HD3  227   7.615   4.061   2.361  0.6734  0.2664 -0.2938
   13ILE      C  228   7.343   4.152   2.677  0.1668  0.3290 -0.3472
   13ILE      O  229   7.364   4.262   2.727  0.8131 -0.6413  0.7785
   14AS0      N  230   7.254   4.068   2.728  0.0731 -0.3617 -0.1991
   14AS0      H  231   7.243   3.976   2.689  0.9440 -0.3495 -0.4816
   14AS0     CA  232   7.177   4.108   2.848 -0.1503  0.1837 -0.6916
   14AS0     HA  233   7.232   4.165   2.923  0.5937 -1.4204  0.0391
   14AS0     CB  234   7.072   4.218   2.811 -0.3570 -0.7720 -0.4054
   14AS0    HB1  235   6.973   4.175   2.829 -1.0736  1.3096  1.0184
   14AS0    HB2  236   7.074   4.240   2.704 -2.3454 -1.7690 -0.6997
   14AS0     CG  237   7.075   4.351   2.889 -0.2621 -0.3575  0.8730
   14AS0    OD1  238   7.104   4.346   3.017 -0.1787 -0.2719  0.1521
   14AS0   HD11  239   7.098   4.435   3.052  1.9904 -0.4605  1.1738
   14AS0   HD12  240   7.121   4.260   3.055 -1.8976 -0.1996  1.2034
   14AS0    OD2  241   7.055   4.463   2.834 -0.4359 -0.3024 -0.3318
   14AS0   HD21  242   7.039   4.458   2.740  0.9828  1.0657 -0.6957
   14AS0   HD22  243   7.045   4.540   2.891 -1.8270  0.3684 -1.4072
   14AS0      C  244   7.117   3.983   2.919 -0.2211 -0.4448  0.4827
   14AS0      O  245   7.121   3.866   2.876 -0.0814  0.3102  0.6701
   15GLY      N  246   7.052   4.004   3.028 -0.0474  0.0803 -0.1143
   15GLY      H  247   7.030   4.094   3.068 -3.4466 -0.7960  0.2715
   15GLY     CA  248   6.992   3.893   3.106  0.2430 -0.0241  0.0884
   15GLY    HA1  249   6.940   3.934   3.192 -0.8685 -0.5293 -0.3256
   15GLY    HA2  250   7.075   3.827   3.132  1.2290  1.3993  0.6450
   15GLY      C  251   6.888   3.802   3.025 -0.3270 -0.0008 -0.7888
   15GLY      O  252   6.877   3.685   3.053 -0.1242 -0.0891  0.2586
   16AS0      N  253   6.827   3.865   2.922  0.1427  0.3906 -0.0781
   16AS0      H  254   6.825   3.966   2.916  0.5759  0.3248 -4.2468
   16AS0     CA  255   6.736   3.804   2.820 -0.0117 -0.1007 -0.4157
   16AS0     HA  256   6.697   3.719   2.877  0.8658 -1.5105 -1.8331
   16AS0     CB  257   6.630   3.910   2.781 -0.0415 -0.1638 -0.2433
   16AS0    HB1  258   6.586   3.893   2.683 -0.1751 -0.6757 -0.1017
   16AS0    HB2  259   6.680   4.006   2.779  0.7231 -0.4984  1.2705
   16AS0     CG  260   6.510   3.917   2.876  0.1401  0.5514 -0.3631
   16AS0    OD1  261   6.434   4.026   2.855  0.5203  0.5153 -0.3611
   16AS0   HD11  262   6.456   4.066   2.771  1.0134  0.1009 -0.4323
   16AS0   HD12  263   6.367   4.043   2.922  2.3052 -1.3143  2.0633
   16AS0    OD2  264   6.489   3.835   2.961  0.2188 -0.0852  0.5144
   16AS0   HD21  265   6.407   3.851   3.009  0.3178 -1.5123  1.2012
   16AS0   HD22  266   6.554   3.764   2.963 -2.0720 -2.4174 -1.1651
   16AS0      C  267   6.802   3.743   2.695 -0.0762  0.5901  0.0888
   16AS0      O  268   6.723   3.676   2.626  0.7753 -0.4414  0.3796
   17THR      N  269   6.930   3.770   2.665  0.1111 -0.1888  0.3190
   17THR      H  270   6.982   3.816   2.738  0.2801 -1.0555  0.7478
   17THR     CA  271   6.992   3.729   2.538  0.4447 -0.1037  0.3298
   17THR     HA  272   6.944   3.641   2.495  0.5875  0.4086 -0.9404
   17THR     CB  273   6.972   3.841   2.429  0.1378 -0.0416 -0.3168
   17THR     HB  274   7.025   3.932   2.453  0.0254 -0.4383  1.5664
   17THR    CG2  275   7.019   3.793   2.292  0.6657 -0.4871 -0.3374
   17THR   HG21  276   6.983   3.858   2.211  1.6924  0.5427  0.0070
   17THR   HG22  277   7.128   3.792   2.292  0.6977 -0.0894  1.8775
   17THR   HG23  278   6.984   3.692   2.272  0.9920 -0.2795 -2.1474
   17THR    OG1  279   6.838   3.885   2.423 -0.4422  0.0054 -0.0110
   17THR    HG1  280   6.826   3.942   2.499  1.4736 -1.3755  1.4409
   17THR      C  281   7.148   3.713   2.542 -0.1935  0.7243 -0.1074
   17THR      O  282   7.216   3.808   2.593  0.0193 -0.5306  0.2685
   18VAL      N  283   7.198   3.599   2.485  0.1108 -0.5436  0.2426
   18VAL      H  284   7.142   3.549   2.417 -1.3602  1.3381  0.0000
   18VAL     CA  285   7.340   3.560   2.493 -0.2812 -0.7235  0.2867
   18VAL     HA  286   7.403   3.650   2.493 -1.8013  0.3830 -0.3738
   18VAL     CB  287   7.375   3.486   2.621  0.3011 -0.1738  0.6206
   18VAL     HB  288   7.339   3.551   2.700 -3.4656 -0.4586 -0.6756
   18VAL    CG1  289   7.297   3.354   2.640  0.0910 -0.1245  0.2789
   18VAL   HG11  290   7.316   3.317   2.740  0.3265  0.5543  0.4866
   18VAL   HG12  291   7.190   3.374   2.637  0.3058  0.9611 -0.7103
   18VAL   HG13  292   7.305   3.276   2.563  0.6087 -0.7208  0.9303
   18VAL    CG2  293   7.524   3.451   2.637  0.3799 -0.3523  0.0131
   18VAL   HG21  294   7.536   3.395   2.729  0.4356  0.1210  0.2960
   18VAL   HG22  295   7.561   3.386   2.558  2.9662  3.2327 -2.0271
   18VAL   HG23  296   7.591   3.537   2.630  1.0268 -0.9821 -2.7529
   18VAL      C  297   7.383   3.491   2.360  0.3488 -0.1235 -0.5627
   18VAL      O  298   7.316   3.406   2.306 -0.0311  0.7355 -0.0013
   19LY3      N  299   7.498   3.537   2.305 -0.9417 -0.4917  0.2631
   19LY3      H  300   7.551   3.604   2.360 -0.0347 -1.6954  0.9058
   19LY3     CA  301   7.555   3.472   2.188 -0.8149 -0.3010  0.3582
   19LY3     HA  302   7.481   3.426   2.122  0.3335  0.5762 -1.6224
   19LY3     CB  303   7.614   3.583   2.094 -0.4103  0.1836 -0.3828
   19LY3    HB1  304   7.697   3.632   2.146 -0.6088 -1.6880  1.8660
   19LY3    HB2  305   7.542   3.662   2.077 -2.3488 -0.8805  2.1530
   19LY3     CG  306   7.679   3.522   1.969  0.3154 -0.2117 -0.1200
   19LY3    HG1  307   7.602   3.462   1.922 -1.6197  3.0580 -1.4444
   19LY3    HG2  308   7.766   3.462   1.995  1.2073  1.9590  2.3430
   19LY3     CD  309   7.714   3.623   1.864  0.7670 -0.2148 -0.6063
   19LY3    HD1  310   7.792   3.689   1.901  0.4072  0.8498 -1.6947
   19LY3    HD2  311   7.627   3.684   1.840 -0.0444 -0.9932  0.2640
   19LY3     CE  312   7.753   3.552   1.741 -0.4880  0.5214  0.2224
   19LY3    HE1  313   7.661   3.522   1.691 -1.3336  0.1489  1.9620
   19LY3    HE2  314   7.810   3.464   1.773 -0.9272  0.3484  0.5272
   19LY3     NZ  315   7.842   3.632   1.653  0.1262 -0.0577 -0.1681
   19LY3    HZ1  316   7.892   3.572   1.590 -2.5795 -1.7483 -0.8209
   19LY3    HZ2  317   7.792   3.700   1.598  1.9062  0.2892 -1.4610
   19LY3    HZ3  318   7.917   3.685   1.697  0.7339  0.9213 -2.2770
   19LY3      C  319   7.663   3.367   2.226 -0.5966 -0.4752  0.0980
   19LY3      O  320   7.756   3.380   2.310 -0.0717  0.3456 -0.5842
   20LEU      N  321   7.642   3.251   2.166 -0.4335 -0.2709 -0.5185
   20LEU      H  322   7.562   3.241   2.105 -0.2284 -0.6307 -0.7309
   20LEU     CA  323   7.708   3.124   2.203  0.5601  0.6571  0.0922
   20LEU     HA  324   7.802   3.136   2.257  1.6233 -1.2690 -1.2419
   20LEU     CB  325   7.611   3.030   2.284  0.3015 -0.1436 -0.3209
   20LEU    HB1  326   7.666   2.938   2.305 -1.9571 -1.5185 -0.0908
   20LEU    HB2  327   7.525   3.001   2.224 -0.5013 -0.1801  0.8289
   20LEU     CG  328   7.557   3.083   2.421  0.2899 -0.4535  0.4405
   20LEU     HG  329   7.498   3.174   2.410  1.2514  0.3851  1.9575
   20LEU    CD1  330   7.463   2.982   2.490  0.5918  0.7423 -0.9531
   20LEU   HD11  331   7.383   2.948   2.424 -1.5579  2.9836  0.3307
   20LEU   HD12  332   7.524   2.894   2.512 -0.9992 -0.3598 -0.8442
   20LEU   HD13  333   7.424   3.036   2.576 -0.1740  0.7208 -1.2827
   20LEU    CD2  334   7.667   3.118   2.517  0.5614 -0.7199 -0.1246
   20LEU   HD21  335   7.726   3.200   2.476 -1.0184 -1.4169 -4.3056
   20LEU   HD22  336   7.611   3.163   2.600  0.8265 -1.3893  0.4251
   20LEU   HD23  337   7.737   3.039   2.541  1.3499 -0.3031 -1.0112
   20LEU      C  338   7.759   3.040   2.079 -0.6025 -0.2046  0.8933
   20LEU      O  339   7.717   3.068   1.967 -0.6817  0.5267 -0.0485
   21MET      N  340   7.848   2.939   2.088  0.3966 -0.0898 -0.5566
   21MET      H  341   7.880   2.917   2.181 -1.3845 -1.4850 -0.2184
   21MET     CA  342   7.865   2.841   1.987 -0.3586 -0.1114  0.4934
   21MET     HA  343   7.810   2.860   1.894  3.1362 -1.6526 -2.1284
   21MET     CB  344   8.016   2.859   1.945  0.1015 -0.1118 -0.1565
   21MET    HB1  345   8.075   2.854   2.036 -0.6396  2.3892  0.5541
   21MET    HB2  346   8.025   2.963   1.912 -2.0280  0.2879  0.3503
   21MET     CG  347   8.073   2.768   1.842 -0.6046 -0.1121  0.3689
   21MET    HG1  348   8.175   2.800   1.821 -1.0864  0.4572 -1.3068
   21MET    HG2  349   8.017   2.773   1.748  0.5304  0.4549 -0.2996
   21MET     SD  350   8.087   2.592   1.901  0.5241 -0.5506 -0.0948
   21MET     CE  351   8.259   2.556   1.895  0.0565  0.2469 -0.0302
   21MET    HE1  352   8.282   2.518   1.796  2.5879  1.1846  0.1124
   21MET    HE2  353   8.315   2.648   1.914 -0.7031  0.5846  0.6224
   21MET    HE3  354   8.284   2.486   1.975 -1.4474  0.0656  0.3191
   21MET      C  355   7.809   2.705   2.031  0.4090 -0.1027 -0.3776
   21MET      O  356   7.812   2.669   2.152 -0.9253 -0.7910  0.5495
   22TY0      N  357   7.757   2.633   1.934  0.2194 -0.0649  0.4633
   22TY0      H  358   7.765   2.676   1.843  4.1066 -0.6166  0.3662
   22TY0     CA  359   7.652   2.529   1.948 -0.4966  0.1343  0.3313
   22TY0     HA  360   7.675   2.464   2.032  3.7084  1.1883  0.2374
   22TY0     CB  361   7.517   2.607   1.965 -0.5811 -0.0926  0.4697
   22TY0    HB1  362   7.499   2.684   1.890 -1.8559 -0.7859  0.0415
   22TY0    HB2  363   7.503   2.644   2.067 -3.8858 -0.3094  0.1745
   22TY0     CG  364   7.405   2.507   1.943  0.2874 -0.3125  0.1144
   22TY0    CD1  365   7.385   2.413   2.048 -0.5645  0.1264 -0.0493
   22TY0    HD1  366   7.456   2.398   2.128 -0.5850 -2.8383 -0.4749
   22TY0    CE1  367   7.280   2.316   2.034  0.1616 -0.2783  0.4335
   22TY0    HE1  368   7.275   2.235   2.105 -0.3915 -0.6463 -0.0111
   22TY0     CZ  369   7.191   2.324   1.926  0.1943  0.4140 -0.2054
   22TY0     OH  370   7.086   2.237   1.922 -0.8004 -0.0175  0.2662
   22TY0    HH1  371   7.077   2.223   1.827  1.7755 -0.6191  0.0514
   22TY0    HH2  372   7.087   2.175   1.994  0.1535 -3.3190 -2.3371
   22TY0    CE2  373   7.209   2.420   1.820  0.0669  0.8866  0.2893
   22TY0    HE2  374   7.136   2.427   1.742 -0.0692  0.4022  0.3717
   22TY0    CD2  375   7.319   2.510   1.832  0.4829 -0.3413  0.1563
   22TY0    HD2  376   7.336   2.576   1.748  0.2564 -1.0630 -0.4677
   22TY0      C  377   7.648   2.450   1.811  0.0187 -0.6173 -0.7117
   22TY0      O  378   7.654   2.506   1.699  0.5218 -0.4453 -0.1291
   23LY3      N  379   7.658   2.316   1.810 -0.1258  0.1576  0.1420
   23LY3      H  380   7.651   2.265   1.897  1.2771  1.3916  1.0462
   23LY3     CA  381   7.674   2.235   1.683  0.5958  0.0704 -0.1674
   23LY3     HA  382   7.713   2.137   1.710  1.1021  0.1048 -0.7502
   23LY3     CB  383   7.538   2.228   1.609 -0.4691  0.5993  0.0279
   23LY3    HB1  384   7.550   2.168   1.518 -1.0147  0.1262  0.2636
   23LY3    HB2  385   7.516   2.329   1.575 -2.3365 -0.3000 -1.6487
   23LY3     CG  386   7.417   2.172   1.679  0.0782 -0.4282 -0.3153
   23LY3    HG1  387   7.327   2.182   1.619  0.5188 -0.3017 -0.9682
   23LY3    HG2  388   7.392   2.235   1.764 -0.6011  0.1784 -0.9427
   23LY3     CD  389   7.418   2.032   1.722 -0.2137 -0.1884 -0.5568
   23LY3    HD1  390   7.514   1.991   1.751 -0.1434 -1.1902 -2.0514
   23LY3    HD2  391   7.398   1.976   1.630 -4.7969  2.0333 -1.2279
   23LY3     CE  392   7.306   2.007   1.820 -0.2369  0.0333 -0.0990
   23LY3    HE1  393   7.216   2.022   1.760  0.8248  0.5408 -1.6318
   23LY3    HE2  394   7.308   2.086   1.894 -0.2216  1.6340 -1.7229
   23LY3     NZ  395   7.308   1.874   1.875  0.4071  0.0352 -0.4195
   23LY3    HZ1  396   7.230   1.861   1.938  0.0535 -0.5622 -0.9801
   23LY3    HZ2  397   7.296   1.801   1.806  1.1361 -3.2988  2.6792
   23LY3    HZ3  398   7.385   1.855   1.937 -0.6754 -2.3350  0.2852
   23LY3      C  399   7.787   2.289   1.589 -0.2300 -0.2171 -0.5637
   23LY3      O  400   7.779   2.275   1.465  0.1217  0.3435 -0.1135
   24GLY      N  401   7.890   2.343   1.651 -0.4694 -0.6384  0.2137
   24GLY      H  402   7.884   2.344   1.751  0.6856  2.1568  0.3433
   24GLY     CA  403   8.013   2.393   1.595  0.4173 -0.3115  0.5574
   24GLY    HA1  404   8.062   2.313   1.539 -0.9877  0.2029 -1.5462
   24GLY    HA2  405   8.080   2.420   1.677  0.7952 -0.2841  0.2473
   24GLY      C  406   8.007   2.520   1.511  0.1165  0.3481  0.0664
   24GLY      O  407   8.099   2.543   1.431 -0.3001  0.2497 -0.8036
   25GLN      N  408   7.899   2.591   1.535  0.3906  0.4450 -0.1177
   25GLN      H  409   7.842   2.565   1.614  0.8000 -0.6921 -0.1816
   25GLN     CA  410   7.853   2.710   1.462 -0.2281  0.2122 -0.3823
   25GLN     HA  411   7.938   2.753   1.410  0.4838 -1.1175 -0.3723
   25GLN     CB  412   7.752   2.685   1.353 -0.4999 -0.2984 -0.9142
   25GLN    HB1  413   7.706   2.773   1.308  0.6930  2.2645  2.4859
   25GLN    HB2  414   7.673   2.621   1.393  0.8338 -1.9381 -0.7751
   25GLN     CG  415   7.817   2.597   1.239 -0.3733 -0.2001  0.4677
   25GLN    HG1  416   7.732   2.569   1.177  0.5553  0.4964 -1.1948
   25GLN    HG2  417   7.862   2.504   1.272  0.9122  0.7381  1.4310
   25GLN     CD  418   7.914   2.667   1.142  0.4994  0.1170 -0.5741
   25GLN    OE1  419   7.966   2.775   1.161 -0.5012  0.7770 -0.1631
   25GLN    NE2  420   7.939   2.611   1.027 -0.3847 -0.1721 -0.3204
   25GLN   HE21  421   7.926   2.512   1.012  1.6378 -0.6811  0.8910
   25GLN   HE22  422   8.018   2.655   0.980  0.9635 -0.7204  1.3188
   25GLN      C  423   7.808   2.815   1.574 -0.4565 -0.2789 -0.6148
   25GLN      O  424   7.735   2.783   1.670 -0.3149  0.3385  0.2893
   26PRO      N  425   7.831   2.948   1.553 -0.8750  0.3871  0.2424
   26PRO     CD  426   7.908   3.003   1.442  0.6174  0.4027 -0.0737
   26PRO    HD1  427   7.866   2.953   1.355  0.5618  1.0569 -0.4218
   26PRO    HD2  428   8.013   2.992   1.470  0.1566  0.2583  1.7338
   26PRO     CG  429   7.867   3.147   1.428 -0.2274 -0.5055  0.1240
   26PRO    HG1  430   7.781   3.154   1.363 -0.8785  2.0213  1.1555
   26PRO    HG2  431   7.942   3.213   1.383 -0.6657  0.1458  0.3383
   26PRO     CB  432   7.846   3.194   1.566  0.8583 -0.2950 -0.8204
   26PRO    HB1  433   7.783   3.283   1.577 -2.2753 -2.3043 -1.1469
   26PRO    HB2  434   7.938   3.198   1.624  1.2240  0.4952 -1.4315
   26PRO     CA  435   7.775   3.068   1.625  0.1976 -0.2815 -0.1725
   26PRO     HA  436   7.801   3.044   1.728 -0.3113 -2.3230 -0.4669
   26PRO      C  437   7.621   3.064   1.620  0.4592 -0.0510  0.0646
   26PRO      O  438   7.561   3.034   1.515 -0.1734  0.2395  0.6468
   27MET      N  439   7.552   3.100   1.733  0.4042 -0.2980 -0.0109
   27MET      H  440   7.605   3.093   1.819  1.1442 -0.1188 -0.4460
   27MET     CA  441   7.406   3.125   1.743  0.0646  0.0812  0.6683
   27MET     HA  442   7.374   3.165   1.647  0.7703 -0.5268  0.1687
   27MET     CB  443   7.333   2.996   1.755  0.5416  0.2625 -0.4518
   27MET    HB1  444   7.352   2.949   1.852 -1.9858 -0.8178 -0.3956
   27MET    HB2  445   7.357   2.927   1.674 -1.5430  0.1595 -1.0373
   27MET     CG  446   7.182   3.012   1.733 -0.2249 -0.6672 -0.0622
   27MET    HG1  447   7.168   3.064   1.639  0.5879  0.9396  0.6716
   27MET    HG2  448   7.148   3.068   1.820 -1.8165 -0.9456 -0.4701
   27MET     SD  449   7.065   2.871   1.735 -0.0962 -0.1564 -0.2842
   27MET     CE  450   7.110   2.810   1.576 -0.8702  0.2094  0.1287
   27MET    HE1  451   7.209   2.766   1.584 -1.0404 -0.3598 -0.7779
   27MET    HE2  452   7.049   2.721   1.557  0.7208 -1.5079  2.5174
   27MET    HE3  453   7.099   2.878   1.491 -1.0908 -1.0877 -0.9186
   27MET      C  454   7.374   3.223   1.858  0.1218  0.3590  0.1488
   27MET      O  455   7.447   3.215   1.963  0.3445 -0.3720  0.1218
   28THR      N  456   7.282   3.323   1.839  0.5918 -0.5517 -0.6188
   28THR      H  457   7.231   3.326   1.751  1.8733  0.6676 -1.3710
   28THR     CA  458   7.232   3.403   1.948 -0.3682 -0.2657 -0.2871
   28THR     HA  459   7.302   3.392   2.030  0.8140  1.8729 -0.9254
   28THR     CB  460   7.217   3.545   1.913 -0.3591 -0.0489  0.4130
   28THR     HB  461   7.146   3.563   1.833  0.3343  0.0728 -0.1842
   28THR    CG2  462   7.183   3.614   2.045  0.1527 -0.4038  0.0548
   28THR   HG21  463   7.083   3.584   2.076  0.8371  0.2105  3.1923
   28THR   HG22  464   7.256   3.588   2.121  1.1380 -4.6715 -2.0917
   28THR   HG23  465   7.184   3.723   2.036  0.7089 -0.4262 -0.1750
   28THR    OG1  466   7.344   3.597   1.864 -0.2996 -0.4549  0.1122
   28THR    HG1  467   7.350   3.569   1.772  0.8610 -1.5385  0.5047
   28THR      C  468   7.098   3.341   1.987 -0.1140  0.4138 -0.0416
   28THR      O  469   7.013   3.300   1.906 -0.0579  0.0219  0.1177
   29PHE      N  470   7.097   3.313   2.118 -0.8063 -0.0435  0.5168
   29PHE      H  471   7.178   3.330   2.175 -0.2154 -0.5290 -0.1552
   29PHE     CA  472   6.987   3.254   2.193  0.2449 -0.4826 -0.1283
   29PHE     HA  473   6.908   3.219   2.126 -0.0035  0.4373 -0.3440
   29PHE     CB  474   7.037   3.134   2.279  0.0028  0.1066  0.8156
   29PHE    HB1  475   6.966   3.103   2.355  0.8546 -0.8441  1.2417
   29PHE    HB2  476   7.122   3.164   2.340  1.5117  4.9337 -2.9965
   29PHE     CG  477   7.073   3.014   2.200 -0.1563 -0.1905  0.1401
   29PHE    CD1  478   6.974   2.920   2.165  0.4221  0.6218 -0.1231
   29PHE    HD1  479   6.874   2.931   2.204 -0.0648  0.0004 -1.1554
   29PHE    CE1  480   7.010   2.801   2.094 -0.4045 -0.4774  0.2762
   29PHE    HE1  481   6.940   2.722   2.069  0.4528 -1.7519  1.7720
   29PHE     CZ  482   7.144   2.780   2.063 -0.1574 -0.0415 -0.0406
   29PHE     HZ  483   7.169   2.690   2.008  2.8018  1.6143 -1.6891
   29PHE    CE2  484   7.241   2.884   2.085  0.2298  0.1863 -0.5278
   29PHE    HE2  485   7.343   2.861   2.059  0.8312  1.3096  0.7275
   29PHE    CD2  486   7.206   2.995   2.160  0.7531 -0.0206  0.1011
   29PHE    HD2  487   7.278   3.067   2.194  1.7369 -1.4695  1.2206
   29PHE      C  488   6.920   3.363   2.276 -0.5271 -0.5482 -0.5527
   29PHE      O  489   6.984   3.458   2.315  0.1766 -0.1543  0.2017
   30ARG      N  490   6.793   3.349   2.298  0.0317 -0.2862  0.5270
   30ARG      H  491   6.747   3.273   2.250 -1.4753 -0.2668  1.8539
   30ARG     CA  492   6.712   3.448   2.366  1.0888  0.8065  0.4051
   30ARG     HA  493   6.778   3.519   2.416  1.2882  0.3345  0.8196
   30ARG     CB  494   6.618   3.530   2.279 -0.4891  0.5361  0.1371
   30ARG    HB1  495   6.551   3.463   2.226 -0.4217 -2.1961  3.2330
   30ARG    HB2  496   6.692   3.570   2.210  0.3048 -0.6401  0.2908
   30ARG     CG  497   6.536   3.641   2.340 -0.7433  0.0530 -0.2116
   30ARG    HG1  498   6.521   3.720   2.266 -0.8569  1.2551  1.0571
   30ARG    HG2  499   6.588   3.681   2.428 -1.0330  3.1164 -1.2992
   30ARG     CD  500   6.398   3.596   2.384 -0.0210 -0.2524 -0.0404
   30ARG    HD1  501   6.415   3.519   2.459  1.2852  1.7776  1.8863
   30ARG    HD2  502   6.345   3.551   2.301 -0.5463  1.5668 -0.7382
   30ARG     NE  503   6.324   3.709   2.445  0.6842  0.3614  0.0440
   30ARG     HE  504   6.300   3.788   2.387 -1.1554  0.9898  1.5331
   30ARG     CZ  505   6.273   3.729   2.563 -0.3673  0.7858  0.7766
   30ARG    NH1  506   6.262   3.649   2.663  0.4692  0.1590 -0.1975
   30ARG   HH11  507   6.308   3.559   2.658 -0.1447 -0.1215 -0.9997
   30ARG   HH12  508   6.239   3.673   2.758 -1.4523 -1.7532 -0.0881
   30ARG    NH2  509   6.206   3.840   2.578 -0.4745  0.1825 -0.5806
   30ARG   HH21  510   6.194   3.904   2.502  2.5289 -0.5259 -1.8228
   30ARG   HH22  511   6.150   3.853   2.661  1.8754  1.5842  0.9014
   30ARG      C  512   6.627   3.376   2.467  0.1142  0.4127 -0.6185
   30ARG      O  513   6.571   3.272   2.436 -0.8937 -0.2580 -0.0211
   31LEU      N  514   6.624   3.416   2.599 -0.7592 -0.4368  0.2346
   31LEU      H  515   6.662   3.503   2.633 -0.3843 -0.8310  0.8375
   31LEU     CA  516   6.580   3.321   2.702 -0.3785 -0.4423  0.2751
   31LEU     HA  517   6.626   3.222   2.701 -0.8131 -0.6533  0.5570
   31LEU     CB  518   6.618   3.378   2.846  0.0582  0.5618  0.3210
   31LEU    HB1  519   6.548   3.334   2.917 -0.3185 -0.0982 -0.4449
   31LEU    HB2  520   6.601   3.485   2.857  1.5183  0.7971  0.4602
   31LEU     CG  521   6.757   3.349   2.897 -0.7262 -0.4610  0.6441
   31LEU     HG  522   6.771   3.241   2.892 -1.0740 -0.6187  2.4138
   31LEU    CD1  523   6.870   3.420   2.820  0.0860 -0.3761 -0.5099
   31LEU   HD11  524   6.966   3.393   2.865 -0.0616 -1.7310 -0.9811
   31LEU   HD12  525   6.869   3.389   2.716  2.1069  1.4119 -1.1359
   31LEU   HD13  526   6.856   3.528   2.810  0.7839 -0.2510 -0.2356
   31LEU    CD2  527   6.755   3.390   3.046 -0.3009  0.5700  0.0671
   31LEU   HD21  528   6.704   3.313   3.103 -0.2525  0.1682 -0.4209
   31LEU   HD22  529   6.856   3.387   3.086 -0.9789 -0.4149  1.8284
   31LEU   HD23  530   6.709   3.488   3.061  0.4401  1.3374 -2.2047
   31LEU      C  531   6.431   3.288   2.684  0.3572 -0.1974  0.3382
   31LEU      O  532   6.345   3.371   2.667  0.6025 -0.0556  0.0581
   32LEU      N  533   6.401   3.163   2.699  0.8585 -0.6621 -0.0428
   32LEU      H  534   6.481   3.102   2.693  2.4402  1.3237  0.0655
   32LEU     CA  535   6.263   3.111   2.695  0.7188 -0.1267 -0.1594
   32LEU     HA  536   6.200   3.154   2.617  0.7586  0.4432  0.1126
   32LEU     CB  537   6.275   2.966   2.652 -0.8650  0.6380 -0.0060
   32LEU    HB1  538   6.348   2.928   2.724 -0.8729  1.4400  0.4386
   32LEU    HB2  539   6.312   2.968   2.549  2.7328  0.1246  1.1493
   32LEU     CG  540   6.154   2.874   2.658 -0.3475  0.4672 -0.5220
   32LEU     HG  541   6.111   2.885   2.758  0.7875  0.6259 -0.0305
   32LEU    CD1  542   6.054   2.902   2.546  0.2374  0.1658 -0.2824
   32LEU   HD11  543   6.007   2.998   2.566  0.4921  0.3367 -0.4900
   32LEU   HD12  544   6.108   2.915   2.452  1.1399  0.2607  0.2295
   32LEU   HD13  545   5.980   2.823   2.547 -1.3866  1.6022  1.3072
   32LEU    CD2  546   6.194   2.734   2.643  0.3529  0.1535 -0.0932
   32LEU   HD21  547   6.112   2.663   2.638  0.3590  0.2053 -1.4700
   32LEU   HD22  548   6.258   2.709   2.558  0.3692 -3.2881  0.7809
   32LEU   HD23  549   6.255   2.706   2.729  0.2072 -3.0956 -0.9383
   32LEU      C  550   6.188   3.122   2.832  0.0462 -0.3650 -0.3809
   32LEU      O  551   6.234   3.074   2.938 -0.2844  0.2931 -0.4207
   33LEU      N  552   6.063   3.170   2.825 -0.1888  0.4488 -0.2932
   33LEU      H  553   6.038   3.199   2.731  0.5836 -1.9576 -1.3316
   33LEU     CA  554   5.978   3.187   2.948  0.0717 -0.6698  0.1853
   33LEU     HA  555   5.896   3.245   2.906  0.8427  0.3104 -0.0326
   33LEU     CB  556   5.947   3.047   3.000  0.3957 -0.3965 -0.3099
   33LEU    HB1  557   5.919   3.060   3.104  2.7602  4.0799  0.0298
   33LEU    HB2  558   6.039   2.988   3.008  1.0927  0.7292  0.4130
   33LEU     CG  559   5.848   2.965   2.917  0.5657 -0.7206 -0.3042
   33LEU     HG  560   5.884   2.975   2.815 -0.1575  0.1376 -0.4960
   33LEU    CD1  561   5.851   2.822   2.968  0.0325  0.4684 -0.3660
   33LEU   HD11  562   5.818   2.821   3.072 -0.1908  0.8422 -0.4313
   33LEU   HD12  563   5.798   2.751   2.904 -1.5459  2.2603 -1.1539
   33LEU   HD13  564   5.955   2.791   2.964 -0.2465 -0.8120  1.1779
   33LEU    CD2  565   5.702   3.011   2.930 -0.0282  0.0232  0.2539
   33LEU   HD21  566   5.696   3.107   2.879  1.3944  0.0276  0.0515
   33LEU   HD22  567   5.641   2.929   2.891 -1.0333  0.2672  1.2429
   33LEU   HD23  568   5.669   3.025   3.033  1.4830  0.2542  0.7314
   33LEU      C  569   6.022   3.293   3.054  0.7428  0.6111 -0.1171
   33LEU      O  570   5.949   3.310   3.150 -0.0866  0.7223  0.6243
   34VAL      N  571   6.114   3.385   3.030  0.1615 -0.0552 -0.3055
   34VAL      H  572   6.162   3.389   2.941  1.6999  3.0507  0.5359
   34VAL     CA  573   6.154   3.493   3.119 -0.1149 -0.7073  0.0764
   34VAL     HA  574   6.075   3.520   3.189  0.5675 -1.8203  1.3179
   34VAL     CB  575   6.268   3.449   3.212  0.1521 -0.4161  0.2385
   34VAL     HB  576   6.293   3.539   3.268  1.0588  0.7221 -1.9103
   34VAL    CG1  577   6.232   3.341   3.313  0.3314  0.3308  0.4821
   34VAL   HG11  578   6.127   3.366   3.332  0.2260  0.7004 -0.5495
   34VAL   HG12  579   6.234   3.247   3.258 -0.4111  1.8107 -2.2085
   34VAL   HG13  580   6.292   3.339   3.404 -1.3975 -1.6827  1.6831
   34VAL    CG2  581   6.395   3.422   3.140  0.1894  0.4074  0.2591
   34VAL   HG21  582   6.425   3.506   3.078 -1.4023  0.7194 -0.1294
   34VAL   HG22  583   6.480   3.397   3.204 -0.3672 -0.7233  0.5877
   34VAL   HG23  584   6.380   3.328   3.087  2.7708  0.8852 -1.4987
   34VAL      C  585   6.190   3.632   3.054  0.7200  0.2848 -0.1863
   34VAL      O  586   6.221   3.636   2.934  0.6161  0.1604  0.5521
   35AS1      N  587   6.175   3.739   3.138 -0.4712  0.0414 -0.2637
   35AS1      H  588   6.153   3.732   3.237 -0.4287  1.9005 -0.0887
   35AS1     CA  589   6.196   3.871   3.089  1.3218 -0.0331 -0.1449
   35AS1     HA  590   6.248   3.864   2.994 -1.4801  0.2946 -1.8014
   35AS1     CB  591   6.062   3.923   3.048  0.5817  0.4883 -0.0817
   35AS1    HB1  592   6.056   4.030   3.030 -2.5568  0.1536 -1.6918
   35AS1    HB2  593   5.992   3.907   3.131  1.7554  0.0693  0.8612
   35AS1     CG  594   5.995   3.879   2.917 -0.3651 -0.5536  0.7217
   35AS1    OD1  595   6.052   3.846   2.815 -0.1947 -0.0437 -0.2198
   35AS1   HD11  596   6.147   3.860   2.816 -0.0634 -0.9053  1.2013
   35AS1   HD12  597   5.992   3.812   2.748  0.4472 -0.2906 -0.6734
   35AS1    OD2  598   5.860   3.892   2.925  0.0669  0.7502 -0.6915
   35AS1   HD21  599   5.825   3.877   2.837 -0.0428 -0.9955 -0.3656
   35AS1   HD22  600   5.816   3.903   3.009  0.4475  1.0091 -0.5184
   35AS1      C  601   6.254   3.967   3.195  0.8450  0.2204  0.3165
   35AS1      O  602   6.220   3.958   3.314 -0.1908 -0.1050  0.4042
   36THR      N  603   6.355   4.048   3.160 -0.0332  0.7678 -0.0593
   36THR      H  604   6.399   4.029   3.071  2.9256 -2.9798  1.8718
   36THR     CA  605   6.438   4.129   3.250 -0.4091 -0.5688 -0.3721
   36THR     HA  606   6.374   4.173   3.327 -1.1875  0.0080 -1.3247
   36THR     CB  607   6.548   4.054   3.320  0.6146  0.1587  0.4548
   36THR     HB  608   6.501   3.989   3.394  1.0786  2.1983  2.6285
   36THR    CG2  609   6.622   3.945   3.236  0.4681  0.0740 -0.3811
   36THR   HG21  610   6.650   3.983   3.138  1.8587 -1.1101 -0.4772
   36THR   HG22  611   6.701   3.915   3.305  0.7654  1.0050 -0.3150
   36THR   HG23  612   6.541   3.871   3.233 -1.4079  1.8804  1.8612
   36THR    OG1  613   6.639   4.129   3.385 -0.7313 -0.3795 -0.1060
   36THR    HG1  614   6.634   4.113   3.479  0.6717  3.2391  0.7860
   36THR      C  615   6.495   4.259   3.176 -0.0922 -0.3321 -0.0312
   36THR      O  616   6.516   4.247   3.052  0.2763  0.0989 -0.2629
   37PRO      N  617   6.506   4.380   3.239  0.5899  1.1041  0.1225
   37PRO     CD  618   6.493   4.403   3.381  0.2049  0.2194  0.5901
   37PRO    HD1  619   6.591   4.409   3.428 -0.3118  2.3023  1.5076
   37PRO    HD2  620   6.420   4.336   3.427 -1.1061  0.6659 -0.7453
   37PRO     CG  621   6.427   4.541   3.392 -0.2272  0.0009  0.4724
   37PRO    HG1  622   6.449   4.593   3.485  0.0923 -1.5741  1.3044
   37PRO    HG2  623   6.323   4.526   3.366  0.1027 -0.9602 -0.3595
   37PRO     CB  624   6.499   4.623   3.279  0.1865  0.0725 -0.6958
   37PRO    HB1  625   6.588   4.681   3.304 -0.3445  1.6899 -2.2843
   37PRO    HB2  626   6.432   4.697   3.235  0.2507 -0.0296 -0.9673
   37PRO     CA  627   6.519   4.511   3.170 -0.6689 -0.5669  0.9481
   37PRO     HA  628   6.434   4.521   3.102  0.7358  0.5973 -0.7058
   37PRO      C  629   6.649   4.538   3.090  0.0991  1.2705  0.3266
   37PRO      O  630   6.742   4.462   3.113 -0.7298  0.4641  0.6568
   38GL1      N  631   6.651   4.637   3.003  0.2350 -0.1502  0.4654
   38GL1      H  632   6.585   4.713   3.004  0.4938  0.0951 -0.4069
   38GL1     CA  633   6.775   4.681   2.941  0.1756  0.5130  0.1357
   38GL1     HA  634   6.827   4.592   2.907  0.6314  1.3269 -1.4077
   38GL1     CB  635   6.731   4.759   2.820 -0.3987 -0.0125 -0.4145
   38GL1    HB1  636   6.820   4.795   2.768 -0.0747 -0.1188  0.0603
   38GL1    HB2  637   6.675   4.844   2.859  0.4656 -0.3107  1.6479
   38GL1     CG  638   6.640   4.691   2.717 -0.0011 -0.7351  0.6577
   38GL1    HG1  639   6.602   4.762   2.643 -0.9458 -0.7042  1.1614
   38GL1    HG2  640   6.554   4.650   2.770 -0.2589  0.0555  0.8664
   38GL1     CD  641   6.709   4.583   2.642  0.3887 -0.1943 -0.5129
   38GL1    OE1  642   6.655   4.515   2.558  0.2769  0.7679 -0.0480
   38GL1   HE11  643   6.575   4.560   2.529  1.4585  1.2290 -3.0592
   38GL1   HE12  644   6.718   4.460   2.511  0.2485 -1.2019  2.0759
   38GL1    OE2  645   6.837   4.558   2.668 -0.1158 -0.2401 -0.5311
   38GL1   HE21  646   6.868   4.489   2.610 -0.0748 -0.2298 -0.5224
   38GL1   HE22  647   6.879   4.618   2.731 -0.6699  1.2670 -1.5567
   38GL1      C  648   6.870   4.759   3.043 -0.3179  0.1103  0.5187
   38GL1      O  649   6.869   4.731   3.160 -0.2626  0.5076  0.7850
   39THR      N  650   6.961   4.841   2.987 -0.4295  0.3379 -0.3084
   39THR      H  651   6.958   4.853   2.887  0.0716  0.1239 -0.3509
   39THR     CA  652   7.056   4.930   3.056 -0.9012 -0.9264  0.2299
   39THR     HA  653   7.064   4.897   3.160 -2.4260 -0.1381  0.6210
   39THR     CB  654   7.207   4.933   3.000 -0.6096  0.3689 -0.9314
   39THR     HB  655   7.214   4.990   2.907  1.4546  1.9455  0.0998
   39THR    CG2  656   7.298   5.001   3.098 -0.0356 -0.3616  0.3451
   39THR   HG21  657   7.309   4.944   3.190 -1.9382 -0.3361  0.6303
   39THR   HG22  658   7.395   5.005   3.050  1.1010 -0.9945  2.4905
   39THR   HG23  659   7.267   5.103   3.121  1.1059 -0.1885  1.1717
   39THR    OG1  660   7.269   4.806   2.986  0.9438 -0.3941  0.2955
   39THR    HG1  661   7.232   4.770   2.905 -0.8425  0.6884  0.5756
   39THR      C  662   7.003   5.071   3.071 -0.4655  0.2632 -0.1752
   39THR      O  663   6.989   5.119   3.186  0.1859 -0.1862  0.3460
   40LY3      N  664   6.976   5.142   2.959 -0.0506  0.3907  0.2003
   40LY3      H  665   6.983   5.098   2.868 -0.4941  2.5387 -0.9432
   40LY3     CA  666   6.929   5.283   2.957  0.6678 -0.4332  0.8888
   40LY3     HA  667   6.920   5.317   3.060 -0.1808  0.1599  0.6310
   40LY3     CB  668   7.035   5.374   2.880 -0.3759 -1.0060  0.1433
   40LY3    HB1  669   6.996   5.475   2.867  2.9122  0.2667 -0.8560
   40LY3    HB2  670   7.056   5.335   2.781 -2.7962 -0.1789 -0.7793
   40LY3     CG  671   7.162   5.379   2.968  0.2530  0.3506 -0.2957
   40LY3    HG1  672   7.209   5.281   2.980  1.9173  0.7709 -2.7450
   40LY3    HG2  673   7.119   5.409   3.064 -0.1806  0.9618 -0.6712
   40LY3     CD  674   7.282   5.469   2.934 -0.4305  0.5293 -0.2198
   40LY3    HD1  675   7.320   5.437   2.837 -1.7008  0.5677 -0.7548
   40LY3    HD2  676   7.360   5.458   3.009 -1.5664 -2.8710  0.6420
   40LY3     CE  677   7.241   5.621   2.939  0.0343  0.5930  0.5467
   40LY3    HE1  678   7.231   5.651   3.043  0.7550  0.5362  0.6389
   40LY3    HE2  679   7.144   5.639   2.893  0.7961  0.3399 -1.2810
   40LY3     NZ  680   7.354   5.700   2.884  0.4001 -0.1649 -0.3499
   40LY3    HZ1  681   7.399   5.658   2.804  0.4926 -2.9598  1.0270
   40LY3    HZ2  682   7.318   5.786   2.846  0.6578  0.0579 -0.0893
   40LY3    HZ3  683   7.421   5.725   2.955  1.1525  1.0461 -1.4372
   40LY3      C  684   6.794   5.301   2.893  0.5051 -0.0273  0.8061
   40LY3      O  685   6.739   5.204   2.832 -0.8756 -0.3907 -0.2391
   41HI1      N  686   6.736   5.419   2.908  0.3563 -0.2923  0.0127
   41HI1      H  687   6.781   5.484   2.971  0.7869  1.9531 -2.4304
   41HI1     CA  688   6.619   5.467   2.832  0.7415 -0.4395  0.7218
   41HI1     HA  689   6.633   5.431   2.730  0.0403 -3.1266  1.4822
   41HI1     CB  690   6.497   5.405   2.904 -0.0447  0.5050 -0.0095
   41HI1    HB1  691   6.500   5.393   3.012 -0.1637 -2.5038 -0.2789
   41HI1    HB2  692   6.504   5.299   2.881 -0.5925  0.0410  1.7865
   41HI1     CG  693   6.364   5.447   2.861 -0.6528 -0.5349 -0.7069
   41HI1    ND1  694   6.292   5.556   2.911  0.6985  0.3501 -1.1047
   41HI1    HD1  695   6.324   5.616   2.986 -0.9691 -0.4431  0.2926
   41HI1    CE1  696   6.171   5.548   2.849  0.3963 -0.5134  0.3606
   41HI1    HE1  697   6.087   5.609   2.880  0.4942 -1.2899  2.2899
   41HI1    NE2  698   6.172   5.451   2.753 -1.1000  0.1652 -0.2414
   41HI1    HE2  699   6.095   5.413   2.700  1.4197 -1.2987 -3.1703
   41HI1    CD2  700   6.288   5.380   2.770  0.1151  0.5239 -0.9752
   41HI1    HD2  701   6.319   5.292   2.715 -1.5350 -0.5026 -0.3183
   41HI1      C  702   6.617   5.626   2.834 -0.6980  0.2356 -0.5008
   41HI1      O  703   6.662   5.683   2.932 -0.1815 -0.7153 -0.5607
   42PRO      N  704   6.564   5.694   2.733  0.2526  0.3434 -0.7190
   42PRO     CD  705   6.514   5.647   2.609 -0.0283 -0.5405  0.2596
   42PRO    HD1  706   6.406   5.632   2.607 -0.1958  0.3594  1.4827
   42PRO    HD2  707   6.568   5.557   2.580  1.0820  0.4224 -0.7934
   42PRO     CG  708   6.543   5.757   2.508 -0.6539 -0.3873 -0.0768
   42PRO    HG1  709   6.489   5.739   2.415 -2.3629  1.1725  0.5458
   42PRO    HG2  710   6.650   5.746   2.490 -0.0968  2.7855  0.6291
   42PRO     CB  711   6.519   5.885   2.595 -0.3421 -0.3644 -0.2325
   42PRO    HB1  712   6.411   5.901   2.600 -0.3029 -0.3694  1.8933
   42PRO    HB2  713   6.573   5.969   2.552  0.1063  0.2253  1.4132
   42PRO     CA  714   6.574   5.846   2.732  0.0495  0.1566 -0.0604
   42PRO     HA  715   6.677   5.880   2.735 -0.6480  3.1563 -3.0933
   42PRO      C  716   6.502   5.911   2.854 -0.6956  0.7074 -0.6574
   42PRO      O  717   6.559   6.004   2.913 -0.6658  0.7136  0.1019
   43LY3      N  718   6.385   5.867   2.896 -0.7594  0.1847  0.1052
   43LY3      H  719   6.341   5.789   2.849 -1.4684 -0.0913  1.1886
   43LY3     CA  720   6.314   5.924   3.021  0.0110  0.6558  0.2823
   43LY3     HA  721   6.340   6.029   3.031  0.2830  0.5112  1.1513
   43LY3     CB  722   6.160   5.915   2.998 -0.4060  0.5059 -0.4143
   43LY3    HB1  723   6.124   5.952   3.094  1.2987  1.0198  0.0587
   43LY3    HB2  724   6.136   5.810   2.985 -2.1632  0.9009 -0.7017
   43LY3     CG  725   6.111   5.993   2.873  0.5971  0.4151 -0.1526
   43LY3    HG1  726   6.104   5.918   2.795  0.3568 -1.1285  1.3081
   43LY3    HG2  727   6.183   6.067   2.838  2.5452 -0.1905  2.3182
   43LY3     CD  728   5.967   6.036   2.898 -0.1882 -0.4467  0.0731
   43LY3    HD1  729   5.962   6.073   3.001 -0.5970 -1.3390  0.3853
   43LY3    HD2  730   5.905   5.948   2.884 -0.4720 -0.1149 -0.8101
   43LY3     CE  731   5.928   6.139   2.794 -0.0707  0.4656  0.6681
   43LY3    HE1  732   5.885   6.089   2.707  0.9332  1.1952 -0.2741
   43LY3    HE2  733   6.021   6.190   2.770 -0.5943  0.9034 -0.5306
   43LY3     NZ  734   5.838   6.235   2.851  0.4384  0.0982  0.7163
   43LY3    HZ1  735   5.750   6.196   2.883  0.0863  1.2269  1.1667
   43LY3    HZ2  736   5.891   6.274   2.927  1.1566 -1.5553  1.1162
   43LY3    HZ3  737   5.815   6.313   2.791  0.4136  0.1353  0.7737
   43LY3      C  738   6.365   5.868   3.161  0.3296 -0.4545  0.0569
   43LY3      O  739   6.384   5.938   3.263  0.0942  0.2403  0.1064
   44LY3      N  740   6.382   5.740   3.168 -0.0839  0.4617  0.2981
   44LY3      H  741   6.356   5.687   3.086  0.4706 -0.3523  0.6385
   44LY3     CA  742   6.420   5.670   3.290 -0.3370  0.0356 -0.1342
   44LY3     HA  743   6.377   5.728   3.371 -2.2074 -0.4924 -0.6741
   44LY3     CB  744   6.365   5.527   3.279 -0.9595  0.2889  0.2163
   44LY3    HB1  745   6.422   5.466   3.349  2.7147 -0.0831 -2.7948
   44LY3    HB2  746   6.384   5.490   3.179 -2.5331 -0.1036  0.0436
   44LY3     CG  747   6.217   5.513   3.305 -0.1071  0.4190  0.3520
   44LY3    HG1  748   6.178   5.424   3.257  0.9107 -0.3790  0.9807
   44LY3    HG2  749   6.166   5.600   3.264 -0.4695 -0.3144 -0.7907
   44LY3     CD  750   6.187   5.516   3.456  0.1482  0.3763 -0.0973
   44LY3    HD1  751   6.225   5.608   3.501 -1.3665  1.2576 -0.5392
   44LY3    HD2  752   6.242   5.433   3.501  0.9026  0.8257 -0.1635
   44LY3     CE  753   6.036   5.499   3.481 -0.0836 -0.4650 -0.5055
   44LY3    HE1  754   6.027   5.492   3.590  0.2962  2.6086 -0.1954
   44LY3    HE2  755   6.004   5.404   3.438  2.2342 -0.5006 -2.3889
   44LY3     NZ  756   5.952   5.611   3.421 -0.7464 -0.0367  0.7931
   44LY3    HZ1  757   5.964   5.621   3.321  2.2164 -2.4872  0.7669
   44LY3    HZ2  758   5.854   5.596   3.438 -1.2129  1.9288  0.0506
   44LY3    HZ3  759   5.982   5.698   3.463  1.1714 -0.5661  0.6123
   44LY3      C  760   6.571   5.675   3.318  0.2847  0.1459  1.2347
   44LY3      O  761   6.607   5.653   3.432 -0.1743  0.3904  0.7374
   45GLY      N  762   6.654   5.703   3.222  0.8918  0.1335  0.4107
   45GLY      H  763   6.617   5.711   3.128 -2.5042 -0.4099  1.5722
   45GLY     CA  764   6.796   5.709   3.238  0.5416 -0.0722  0.3604
   45GLY    HA1  765   6.821   5.777   3.319  2.9568 -1.7365  1.1023
   45GLY    HA2  766   6.836   5.758   3.149  1.7861 -1.0754  0.3550
   45GLY      C  767   6.854   5.568   3.250 -0.5442  0.1370 -0.2655
   45GLY      O  768   6.805   5.467   3.198  0.2818 -0.8095  0.2447
   46VAL      N  769   6.970   5.549   3.318 -0.1494  0.6761 -0.1205
   46VAL      H  770   7.009   5.627   3.369  0.3292 -0.1229  0.7701
   46VAL     CA  771   7.009   5.412   3.352  0.0272 -0.0722  0.9755
   46VAL     HA  772   7.015   5.348   3.263 -1.6463 -0.9816  1.4695
   46VAL     CB  773   7.140   5.414   3.423  1.1684  0.6945  0.2243
   46VAL     HB  774   7.137   5.461   3.521  1.6950  0.9666  0.1155
   46VAL    CG1  775   7.179   5.264   3.445  0.0108  0.3469 -0.1772
   46VAL   HG11  776   7.280   5.256   3.485  0.6573  2.1366 -1.3261
   46VAL   HG12  777   7.121   5.225   3.528 -0.6274  0.8901 -0.3561
   46VAL   HG13  778   7.164   5.204   3.355 -0.6339  1.4775 -0.8526
   46VAL    CG2  779   7.256   5.467   3.342 -0.2554 -0.1021 -1.0728
   46VAL   HG21  780   7.240   5.574   3.326 -3.0536 -0.7686 -3.6357
   46VAL   HG22  781   7.350   5.455   3.397 -1.0033  1.8417  0.7837
   46VAL   HG23  782   7.268   5.413   3.248  0.7067 -0.7821 -0.5806
   46VAL      C  783   6.896   5.349   3.444 -0.4430 -0.2261 -0.9348
   46VAL      O  784   6.866   5.396   3.557 -0.2524  0.4567  0.4732
   47GL1      N  785   6.846   5.230   3.406  0.0179 -0.0455  0.5365
   47GL1      H  786   6.889   5.185   3.326 -1.1172 -2.9479  1.4348
   47GL1     CA  787   6.733   5.166   3.463  0.2597 -0.0912  0.3000
   47GL1     HA  788   6.662   5.246   3.482  1.3818  0.9583  0.1638
   47GL1     CB  789   6.680   5.069   3.361 -0.1053 -0.4644 -1.1597
   47GL1    HB1  790   6.607   5.003   3.406 -1.1396  1.8160  0.6680
   47GL1    HB2  791   6.765   5.012   3.321  1.9717  1.2896  0.5013
   47GL1     CG  792   6.609   5.145   3.255 -0.3264 -0.0107 -0.0594
   47GL1    HG1  793   6.673   5.213   3.198  1.2185 -1.3252  0.0743
   47GL1    HG2  794   6.529   5.202   3.302  0.7104  0.5892  1.0226
   47GL1     CD  795   6.538   5.037   3.161 -0.2148 -0.7211 -0.1648
   47GL1    OE1  796   6.553   4.914   3.168  0.1597 -0.0295 -0.4026
   47GL1   HE11  797   6.605   4.878   3.240  2.1210  0.8968 -1.2800
   47GL1   HE12  798   6.496   4.869   3.105  1.0642 -0.1790 -1.1395
   47GL1    OE2  799   6.447   5.096   3.080 -0.2603 -0.0623 -0.4375
   47GL1   HE21  800   6.408   5.025   3.029 -0.3780 -0.0406 -0.3785
   47GL1   HE22  801   6.455   5.191   3.065  0.4249  0.0865  0.7208
   47GL1      C  802   6.760   5.081   3.593  0.0668 -0.5070  0.9222
   47GL1      O  803   6.879   5.042   3.606  0.3685 -0.1740 -0.0009
   48LY3      N  804   6.658   5.055   3.672  0.6759 -0.2304 -0.5529
   48LY3      H  805   6.564   5.080   3.647  1.1453  2.2411 -0.0848
   48LY3     CA  806   6.666   4.959   3.778 -0.0055  0.4182  0.1196
   48LY3     HA  807   6.765   4.973   3.820  3.0929 -2.7012 -5.0476
   48LY3     CB  808   6.557   4.976   3.879 -0.0479 -0.1482 -0.5178
   48LY3    HB1  809   6.566   4.902   3.958 -2.9581 -0.0856 -0.0408
   48LY3    HB2  810   6.460   4.961   3.831 -0.7968 -1.6423  1.3544
   48LY3     CG  811   6.558   5.113   3.951  0.1058 -0.2231 -0.2178
   48LY3    HG1  812   6.514   5.188   3.886  0.3189  0.1708  0.0872
   48LY3    HG2  813   6.662   5.144   3.967 -0.7424  1.5841  2.4143
   48LY3     CD  814   6.486   5.112   4.086  0.4384  0.1825  0.3670
   48LY3    HD1  815   6.516   5.017   4.131  1.6035  0.6466  0.5864
   48LY3    HD2  816   6.380   5.104   4.059  0.4558  0.0357  0.3408
   48LY3     CE  817   6.509   5.245   4.156  0.3018 -0.4756  1.2011
   48LY3    HE1  818   6.483   5.331   4.094  1.6162 -0.4392  0.6697
   48LY3    HE2  819   6.616   5.248   4.176  0.8918 -3.3171 -0.7458
   48LY3     NZ  820   6.444   5.256   4.286  0.0160 -0.1999 -0.2594
   48LY3    HZ1  821   6.344   5.265   4.276  0.1001  1.9405  0.3487
   48LY3    HZ2  822   6.456   5.171   4.338 -1.8134 -1.8747 -2.3696
   48LY3    HZ3  823   6.482   5.330   4.343  1.2148  1.3317 -2.8545
   48LY3      C  824   6.662   4.812   3.729 -0.2234  0.5506 -0.7000
   48LY3      O  825   6.592   4.778   3.638 -0.6457  0.5824  0.4547
   49TY1      N  826   6.733   4.734   3.817 -0.6530  0.4114  0.1811
   49TY1      H  827   6.793   4.774   3.888  0.6806 -2.1417  0.6347
   49TY1     CA  828   6.753   4.587   3.815  0.0734 -0.3455 -0.5494
   49TY1     HA  829   6.823   4.570   3.898 -0.9015  0.3697  0.4448
   49TY1     CB  830   6.631   4.515   3.862 -0.5700  0.2461  0.1317
   49TY1    HB1  831   6.648   4.407   3.866 -3.3166 -0.3182 -1.2927
   49TY1    HB2  832   6.560   4.522   3.780  2.4207  0.3317 -2.6305
   49TY1     CG  833   6.567   4.576   3.984 -0.3136 -0.0389 -0.8412
   49TY1    CD1  834   6.652   4.584   4.104  0.0500  0.6842 -0.1095
   49TY1    HD1  835   6.753   4.547   4.096  0.7360  2.4542  0.0106
   49TY1    CE1  836   6.608   4.650   4.222 -0.7038  0.1632 -0.0921
   49TY1    HE1  837   6.666   4.646   4.313  0.4305 -0.6839 -0.8356
   49TY1     CZ  838   6.476   4.704   4.221  0.5232  0.2648 -0.2683
   49TY1     OH  839   6.445   4.783   4.333  0.1840 -0.2336  0.1409
   49TY1    HH1  840   6.382   4.853   4.319  0.4439  0.2921  1.4559
   49TY1    HH2  841   6.468   4.732   4.411  2.4434  1.6598  0.8663
   49TY1    CE2  842   6.397   4.702   4.106 -0.0191 -0.1932 -0.5308
   49TY1    HE2  843   6.309   4.764   4.098  0.8951  1.2265  0.0623
   49TY1    CD2  844   6.443   4.638   3.989  0.2354  0.2442  0.5277
   49TY1    HD2  845   6.388   4.643   3.896 -0.7167  0.1268  1.0666
   49TY1      C  846   6.810   4.528   3.690 -0.3762  0.6387  0.0446
   49TY1      O  847   6.887   4.432   3.688 -0.2874 -0.7115  0.4388
   50GLY      N  848   6.782   4.581   3.570  0.5328  0.1867  1.2588
   50GLY      H  849   6.727   4.666   3.572  1.8118  1.0276  1.4672
   50GLY     CA  850   6.826   4.537   3.438  0.2874 -0.1909 -0.1843
   50GLY    HA1  851   6.786   4.609   3.367 -0.3472  2.2390  2.4469
   50GLY    HA2  852   6.792   4.438   3.408  0.0577 -0.1273 -0.1352
   50GLY      C  853   6.982   4.543   3.427 -0.3205 -0.5232  0.0771
   50GLY      O  854   7.045   4.442   3.393 -0.6028  0.0073  0.1940
   51PRO      N  855   7.049   4.660   3.463  0.4731  0.9818  0.3917
   51PRO     CD  856   6.995   4.794   3.474  0.1910  0.1454 -0.2949
   51PRO    HD1  857   6.941   4.797   3.568  0.3751  0.9926 -0.2138
   51PRO    HD2  858   6.917   4.813   3.401 -1.1414 -2.1405  0.4042
   51PRO     CG  859   7.109   4.895   3.472  0.1223 -0.5289 -0.2678
   51PRO    HG1  860   7.117   4.960   3.559 -1.6757 -0.1407 -0.3499
   51PRO    HG2  861   7.116   4.947   3.376 -1.4527 -0.7508 -0.5230
   51PRO     CB  862   7.235   4.810   3.490 -0.4219 -0.6504 -0.2958
   51PRO    HB1  863   7.275   4.819   3.591 -0.8254 -0.6362 -0.1360
   51PRO    HB2  864   7.314   4.843   3.422 -0.3688 -3.0111 -1.5082
   51PRO     CA  865   7.193   4.675   3.464  0.5032  0.9024  0.1412
   51PRO     HA  866   7.226   4.646   3.364  1.8110  1.6595  0.3333
   51PRO      C  867   7.260   4.576   3.565 -0.5569  0.1584 -0.2702
   51PRO      O  868   7.373   4.534   3.543 -0.5838 -0.2573  0.9099
   52GL1      N  869   7.195   4.525   3.672 -0.0786 -0.2217  0.0998
   52GL1      H  870   7.101   4.558   3.690 -0.4507  0.0052 -2.0057
   52GL1     CA  871   7.247   4.429   3.771 -0.8396 -0.1700 -0.1424
   52GL1     HA  872   7.354   4.447   3.784 -0.9092  1.6683 -1.6896
   52GL1     CB  873   7.181   4.456   3.907  0.4877 -0.6736 -0.2693
   52GL1    HB1  874   7.230   4.386   3.974  1.8614 -0.5317 -1.0979
   52GL1    HB2  875   7.075   4.433   3.895  1.0260 -2.6135 -1.8499
   52GL1     CG  876   7.196   4.597   3.976 -0.2909 -0.5839  0.0124
   52GL1    HG1  877   7.301   4.625   3.970 -0.1467 -1.2770 -1.0820
   52GL1    HG2  878   7.168   4.593   4.081 -0.4398 -1.4611 -0.0481
   52GL1     CD  879   7.110   4.711   3.911 -0.3028 -0.2208 -0.3405
   52GL1    OE1  880   7.035   4.700   3.816 -0.8062  0.3684 -0.3498
   52GL1   HE11  881   7.041   4.610   3.782  1.6922 -0.6542  2.3312
   52GL1   HE12  882   6.976   4.772   3.794  0.9262  1.6256 -1.1453
   52GL1    OE2  883   7.137   4.832   3.966  0.7935  0.0604  1.0710
   52GL1   HE21  884   7.094   4.905   3.920  1.5655  0.1340  0.4465
   52GL1   HE22  885   7.216   4.828   4.020  1.6537  0.4532 -0.1030
   52GL1      C  886   7.226   4.285   3.737 -0.8835  0.3287 -0.0612
   52GL1      O  887   7.316   4.203   3.760  0.6517 -0.9076  0.2367
   53ALA      N  888   7.108   4.252   3.680 -0.1854  0.5853  0.8656
   53ALA      H  889   7.034   4.318   3.664 -0.7448 -0.3629 -0.6326
   53ALA     CA  890   7.072   4.126   3.616  0.1247  0.2006  0.4472
   53ALA     HA  891   7.092   4.043   3.684  2.4576 -0.0054 -0.3716
   53ALA     CB  892   6.924   4.123   3.584  0.1696  0.2445 -0.0025
   53ALA    HB1  893   6.911   4.199   3.508  1.1324  1.2437  0.7913
   53ALA    HB2  894   6.899   4.024   3.546  1.4211  0.2460 -0.9008
   53ALA    HB3  895   6.874   4.150   3.677 -0.3832  1.2905 -0.5937
   53ALA      C  896   7.165   4.104   3.492  0.2156 -0.0329 -0.2360
   53ALA      O  897   7.204   3.991   3.478  0.0039  0.1958 -0.7455
   54SER      N  898   7.201   4.211   3.417 -0.3685 -0.4826  0.3713
   54SER      H  899   7.161   4.303   3.426 -0.9256 -0.4673 -1.7229
   54SER     CA  900   7.307   4.201   3.323 -0.1816 -0.3952 -0.0775
   54SER     HA  901   7.282   4.144   3.233  0.6028  0.5389 -0.9118
   54SER     CB  902   7.337   4.337   3.270  0.0707  0.3801  0.2226
   54SER    HB1  903   7.375   4.406   3.345  2.0102  0.4622 -0.7782
   54SER    HB2  904   7.245   4.370   3.220  0.6516  2.0383  0.2144
   54SER     OG  905   7.439   4.320   3.181 -0.2370  0.0918  0.5215
   54SER     HG  906   7.418   4.369   3.101  0.2084 -0.3906  0.0936
   54SER      C  907   7.440   4.143   3.382 -0.2680 -0.4181 -0.6273
   54SER      O  908   7.485   4.038   3.338 -0.3862 -0.8843 -0.8637
   55ALA      N  909   7.477   4.207   3.495 -0.5605 -0.3204 -0.2436
   55ALA      H  910   7.413   4.277   3.532 -0.4876  0.1135 -0.9210
   55ALA     CA  911   7.600   4.175   3.571 -0.4927  0.1482 -0.6939
   55ALA     HA  912   7.672   4.177   3.490 -1.3151  3.4219 -1.4780
   55ALA     CB  913   7.650   4.286   3.665 -0.8384 -0.0370  0.9802
   55ALA    HB1  914   7.612   4.276   3.767 -1.2259  1.2782  0.9892
   55ALA    HB2  915   7.758   4.287   3.680 -0.7342 -0.4388  0.2654
   55ALA    HB3  916   7.624   4.387   3.633  1.3048  0.0037 -0.8579
   55ALA      C  917   7.609   4.032   3.637  0.2779 -0.4208 -0.9806
   55ALA      O  918   7.703   3.956   3.630 -0.5488 -0.5457 -0.7897
   56PHE      N  919   7.503   3.992   3.699  0.3524  0.3907 -0.6442
   56PHE      H  920   7.425   4.056   3.706 -0.9925 -1.0950 -1.4220
   56PHE     CA  921   7.479   3.857   3.752  0.2337 -0.5502  0.3860
   56PHE     HA  922   7.557   3.839   3.827 -1.9264  1.1299  3.2196
   56PHE     CB  923   7.345   3.856   3.819  0.9601 -0.2705  0.1242
   56PHE    HB1  924   7.270   3.886   3.745 -0.6786 -1.0432  1.4160
   56PHE    HB2  925   7.339   3.935   3.894  0.7260 -0.5676  0.4190
   56PHE     CG  926   7.304   3.722   3.871  1.7413  0.3028 -0.1155
   56PHE    CD1  927   7.232   3.627   3.795  0.0779  0.3040 -0.0024
   56PHE    HD1  928   7.212   3.637   3.689 -2.6223  0.2993  0.4563
   56PHE    CE1  929   7.177   3.511   3.855  0.0057  0.3602 -0.0945
   56PHE    HE1  930   7.125   3.439   3.793 -0.8026 -0.9147  1.9674
   56PHE     CZ  931   7.191   3.491   3.996 -0.2755  0.3416  0.6021
   56PHE     HZ  932   7.150   3.407   4.049 -3.2079  0.3895 -1.4045
   56PHE    CE2  933   7.266   3.586   4.068 -0.1124 -0.3720 -1.3256
   56PHE    HE2  934   7.285   3.583   4.174  0.1864  3.7938 -1.0762
   56PHE    CD2  935   7.324   3.700   4.009 -0.0039  0.6023  0.5844
   56PHE    HD2  936   7.374   3.773   4.070  0.3253  0.5806  0.3422
   56PHE      C  937   7.485   3.755   3.640  0.6058 -0.7170 -0.2222
   56PHE      O  938   7.536   3.645   3.662  0.4091 -0.0163  0.2350
   57THR      N  939   7.428   3.789   3.521 -0.1362  0.0426 -0.0296
   57THR      H  940   7.382   3.879   3.521  0.1183  0.2054  1.4479
   57THR     CA  941   7.426   3.696   3.407 -0.2428  0.6699 -0.2287
   57THR     HA  942   7.411   3.597   3.451  0.0732  0.7374  0.0309
   57THR     CB  943   7.320   3.734   3.300  0.2667 -0.7351 -0.3051
   57THR     HB  944   7.348   3.828   3.252  2.1542 -0.8424  0.4986
   57THR    CG2  945   7.306   3.625   3.185 -0.0203 -0.4558  0.0281
   57THR   HG21  946   7.397   3.611   3.127  1.3493  2.2301  1.3255
   57THR   HG22  947   7.275   3.533   3.234 -3.0430  0.7465  0.6474
   57THR   HG23  948   7.225   3.652   3.116  1.8786  3.6085 -0.9216
   57THR    OG1  949   7.193   3.743   3.357 -0.0800 -0.3564  0.8761
   57THR    HG1  950   7.180   3.837   3.374  1.7180 -0.0103  0.5307
   57THR      C  951   7.566   3.676   3.347 -0.0568 -0.1564  0.7406
   57THR      O  952   7.604   3.565   3.325 -0.0184 -0.5378  0.3104
   58LY3      N  953   7.637   3.787   3.322 -0.2987  0.0778  0.4048
   58LY3      H  954   7.592   3.877   3.330  0.6765  0.7482 -1.1641
   58LY3     CA  955   7.769   3.784   3.261  0.5774 -0.1153 -0.2200
   58LY3     HA  956   7.765   3.732   3.165 -2.0745  0.7274 -0.6412
   58LY3     CB  957   7.810   3.932   3.240 -0.5749 -0.3339  0.6007
   58LY3    HB1  958   7.832   3.981   3.335  3.7390 -0.8264  0.0392
   58LY3    HB2  959   7.726   3.977   3.186 -0.4329 -0.4752  0.2620
   58LY3     CG  960   7.924   3.943   3.131 -0.6241 -0.4131 -0.3194
   58LY3    HG1  961   7.907   3.879   3.045 -0.4772  0.3446 -0.9177
   58LY3    HG2  962   8.014   3.901   3.178 -0.6832 -2.1666 -1.6477
   58LY3     CD  963   7.947   4.089   3.106 -0.0691 -0.1872 -0.4177
   58LY3    HD1  964   7.972   4.143   3.197  2.2348  0.1448 -1.1791
   58LY3    HD2  965   7.854   4.134   3.072 -0.9914 -1.6270  0.1348
   58LY3     CE  966   8.061   4.119   3.004  1.2711 -0.6136  0.2555
   58LY3    HE1  967   8.030   4.069   2.912  2.3749 -1.3411  0.2599
   58LY3    HE2  968   8.148   4.066   3.043  0.2640 -1.6706  1.1362
   58LY3     NZ  969   8.088   4.266   2.998  0.4327  0.4285 -1.2279
   58LY3    HZ1  970   8.168   4.272   2.936  0.8072 -1.8350 -1.0503
   58LY3    HZ2  971   8.002   4.306   2.962 -0.7612  0.4763  1.4426
   58LY3    HZ3  972   8.110   4.296   3.092  0.7345 -4.1851  0.4406
   58LY3      C  973   7.863   3.711   3.350 -0.0322 -0.4467  0.5218
   58LY3      O  974   7.949   3.645   3.292 -0.0970 -0.5629  0.2037
   59LY3      N  975   7.850   3.720   3.481  0.1938 -0.0334 -0.1851
   59LY3      H  976   7.799   3.803   3.508 -1.9256 -0.7510 -1.7410
   59LY3     CA  977   7.925   3.644   3.586  0.0228  0.5515 -0.3760
   59LY3     HA  978   8.031   3.651   3.564  0.5113 -0.6592  1.3650
   59LY3     CB  979   7.914   3.698   3.732 -0.1069 -0.1401  0.2702
   59LY3    HB1  980   7.813   3.664   3.758 -0.2279 -1.4084 -1.6365
   59LY3    HB2  981   7.910   3.807   3.721  2.2899  0.1727  1.8115
   59LY3     CG  982   8.014   3.641   3.831 -1.0643 -0.0532  0.4222
   59LY3    HG1  983   7.981   3.538   3.847  0.2294 -0.4397  0.7920
   59LY3    HG2  984   7.998   3.700   3.921  1.1775  2.5496 -0.7309
   59LY3     CD  985   8.168   3.638   3.798 -1.0852 -0.1486  0.1636
   59LY3    HD1  986   8.194   3.562   3.724  0.3215  0.4097  0.0559
   59LY3    HD2  987   8.238   3.614   3.877 -2.3118 -1.8159  0.8112
   59LY3     CE  988   8.208   3.766   3.735  0.3319 -0.2745  0.3244
   59LY3    HE1  989   8.155   3.846   3.787  0.2884 -0.1061  0.0206
   59LY3    HE2  990   8.181   3.779   3.631  0.2124 -0.3400  0.3470
   59LY3     NZ  991   8.354   3.789   3.750  0.1123  0.2798 -0.2531
   59LY3    HZ1  992   8.391   3.858   3.686  3.4205 -1.2660 -0.2054
   59LY3    HZ2  993   8.381   3.814   3.844 -1.1772 -0.9863  0.5027
   59LY3    HZ3  994   8.414   3.708   3.741  0.0284  0.0259  1.2537
   59LY3      C  995   7.904   3.491   3.586 -0.1176  0.0691  0.0146
   59LY3      O  996   8.009   3.419   3.573  0.9128 -0.2027  0.1643
   60MET      N  997   7.775   3.461   3.587  0.0536  0.1005 -0.1347
   60MET      H  998   7.711   3.539   3.592  1.8852  2.0096 -3.2790
   60MET     CA  999   7.732   3.323   3.596  0.1563  0.8675  0.1195
   60MET     HA 1000   7.771   3.275   3.685 -1.9912 -0.7705  0.2496
   60MET     CB 1001   7.573   3.324   3.604 -0.5437 -0.6856 -0.0941
   60MET    HB1 1002   7.527   3.366   3.514 -1.3638 -1.7203 -0.1751
   60MET    HB2 1003   7.536   3.393   3.680  0.8444 -1.1503  1.0501
   60MET     CG 1004   7.517   3.184   3.630 -0.2445 -0.9563  0.5418
   60MET    HG1 1005   7.562   3.142   3.720 -1.0947  2.1406  2.5671
   60MET    HG2 1006   7.544   3.126   3.541 -2.6197 -0.2716 -0.6971
   60MET     SD 1007   7.333   3.178   3.654  0.4358 -0.2739  0.5208
   60MET     CE 1008   7.311   2.994   3.660 -0.3213  0.1378 -0.1599
   60MET    HE1 1009   7.315   2.957   3.558 -0.3994  0.9246 -0.4510
   60MET    HE2 1010   7.381   2.952   3.733 -2.0317  0.7134  1.9263
   60MET    HE3 1011   7.213   2.980   3.704  0.4068  1.0420  1.8984
   60MET      C 1012   7.783   3.236   3.475  0.0220 -0.5650  0.5238
   60MET      O 1013   7.838   3.126   3.501 -0.2949 -0.1488 -0.5090
   61VAL      N 1014   7.773   3.279   3.350 -0.2423 -1.2573  0.4328
   61VAL      H 1015   7.730   3.371   3.342 -0.9872 -1.6070  0.3123
   61VAL     CA 1016   7.849   3.235   3.232  0.6678  0.1290  0.1369
   61VAL     HA 1017   7.846   3.126   3.226 -0.3085  0.2228 -2.2919
   61VAL     CB 1018   7.793   3.282   3.094  0.5339  1.0605 -0.2847
   61VAL     HB 1019   7.836   3.209   3.026 -1.1011 -0.3784  0.1606
   61VAL    CG1 1020   7.639   3.260   3.082 -0.1468 -0.1196 -0.6597
   61VAL   HG11 1021   7.588   3.331   3.147  1.2294  0.2967  0.0219
   61VAL   HG12 1022   7.611   3.267   2.977  1.0330 -2.2678 -1.1746
   61VAL   HG13 1023   7.597   3.167   3.120 -1.5853  0.9035  0.3398
   61VAL    CG2 1024   7.829   3.429   3.056  0.3542  0.6381 -0.5650
   61VAL   HG21 1025   7.816   3.434   2.948 -0.2668 -0.1964 -0.5337
   61VAL   HG22 1026   7.767   3.503   3.107 -0.0043  0.8711 -1.3301
   61VAL   HG23 1027   7.933   3.444   3.085  0.2436 -1.7879  1.3996
   61VAL      C 1028   8.003   3.257   3.230 -0.4614  0.1986 -0.1991
   61VAL      O 1029   8.078   3.167   3.189  0.2905  0.3880  0.1501
   62GL1      N 1030   8.062   3.364   3.281  0.2499  0.2585 -0.6270
   62GL1      H 1031   8.013   3.449   3.305  1.5770  0.9318 -0.1719
   62GL1     CA 1032   8.209   3.379   3.298 -0.2059  0.2495 -0.1397
   62GL1     HA 1033   8.252   3.366   3.199  3.9669  1.6773  1.2824
   62GL1     CB 1034   8.238   3.519   3.335 -0.3527 -0.7412 -0.1964
   62GL1    HB1 1035   8.182   3.533   3.427  0.0739 -0.8520  0.0798
   62GL1    HB2 1036   8.203   3.576   3.249  0.2986 -1.0235 -0.6543
   62GL1     CG 1037   8.381   3.558   3.363  0.9189 -0.3581  0.3527
   62GL1    HG1 1038   8.428   3.550   3.265 -0.0724  1.3796 -0.2898
   62GL1    HG2 1039   8.433   3.496   3.437  0.9422 -0.4096  0.2938
   62GL1     CD 1040   8.399   3.700   3.420 -0.2443  0.4345 -0.3247
   62GL1    OE1 1041   8.302   3.774   3.436 -0.4368  0.3104  0.1210
   62GL1   HE11 1042   8.333   3.864   3.450  1.1608  0.2327 -2.2337
   62GL1   HE12 1043   8.211   3.745   3.427 -1.1244  2.2467  0.3918
   62GL1    OE2 1044   8.521   3.742   3.434 -0.1642  0.4550  0.1267
   62GL1   HE21 1045   8.583   3.681   3.394  0.2521  2.1911 -2.0897
   62GL1   HE22 1046   8.529   3.820   3.489  1.1969 -0.6719  1.6322
   62GL1      C 1047   8.278   3.270   3.385  0.2854 -0.1927 -0.9263
   62GL1      O 1048   8.397   3.249   3.363  0.0755  0.4078  0.2406
   63ASN      N 1049   8.214   3.236   3.495  0.4880  0.0917 -0.3416
   63ASN      H 1050   8.137   3.298   3.515  0.4603 -0.0303 -0.0647
   63ASN     CA 1051   8.248   3.136   3.595 -0.3567  0.6094  0.6642
   63ASN     HA 1052   8.355   3.144   3.616  0.0014 -0.2390 -0.7325
   63ASN     CB 1053   8.174   3.144   3.726 -0.5857  0.5088  0.5870
   63ASN    HB1 1054   8.215   3.059   3.780  0.5627 -0.0993 -1.1578
   63ASN    HB2 1055   8.071   3.142   3.687 -1.0347  3.8001  1.3141
   63ASN     CG 1056   8.189   3.273   3.812  0.3273  0.0761  0.1269
   63ASN    OD1 1057   8.095   3.324   3.865 -0.1577 -0.2802  0.0332
   63ASN    ND2 1058   8.311   3.324   3.837  0.1521 -0.4517 -0.0070
   63ASN   HD21 1059   8.397   3.283   3.804  0.8206 -1.0652  2.3153
   63ASN   HD22 1060   8.318   3.407   3.895 -0.0415  0.4657 -1.2597
   63ASN      C 1061   8.237   2.994   3.537 -0.8699  0.0587 -0.1357
   63ASN      O 1062   8.308   2.906   3.591  0.3474  0.4722 -0.2311
   64ALA      N 1063   8.165   2.967   3.431  0.0946  0.1089  0.3440
   64ALA      H 1064   8.112   3.047   3.399  0.9073  0.3359 -0.4497
   64ALA     CA 1065   8.134   2.832   3.382  1.0981 -0.9254 -0.3102
   64ALA     HA 1066   8.068   2.778   3.450  1.6021 -3.1179 -1.4739
   64ALA     CB 1067   8.052   2.851   3.258  0.1623  0.0019 -0.1339
   64ALA    HB1 1068   7.957   2.898   3.281 -0.7624 -1.9444  0.2382
   64ALA    HB2 1069   8.102   2.918   3.188  0.3498  0.1119  0.1042
   64ALA    HB3 1070   8.042   2.754   3.209 -0.5875 -0.0383  0.0946
   64ALA      C 1071   8.257   2.749   3.357  0.4818 -0.1317 -0.1205
   64ALA      O 1072   8.366   2.790   3.317 -0.3298  0.0451  0.5595
   65LY3      N 1073   8.223   2.617   3.369 -0.2797  0.3337  0.2111
   65LY3      H 1074   8.141   2.593   3.423 -0.5743 -0.1652 -0.4422
   65LY3     CA 1075   8.303   2.497   3.325  0.0180 -0.2103  0.4676
   65LY3     HA 1076   8.391   2.539   3.275 -0.7112 -0.2049 -0.8430
   65LY3     CB 1077   8.352   2.414   3.452  0.3475  0.0920 -0.6178
   65LY3    HB1 1078   8.372   2.311   3.423 -1.2045 -0.2678 -0.5086
   65LY3    HB2 1079   8.274   2.398   3.527 -1.1560 -0.3172 -2.1926
   65LY3     CG 1080   8.477   2.469   3.513  0.3306  0.8566 -0.3431
   65LY3    HG1 1081   8.556   2.480   3.438  0.2511 -3.6200 -1.3848
   65LY3    HG2 1082   8.516   2.386   3.571  1.0228  1.8856  0.6875
   65LY3     CD 1083   8.463   2.596   3.602 -0.8840  0.3526  0.3261
   65LY3    HD1 1084   8.440   2.681   3.538 -0.1406 -0.6192 -1.2967
   65LY3    HD2 1085   8.554   2.616   3.658 -0.7105 -0.1287  0.2160
   65LY3     CE 1086   8.351   2.581   3.705 -0.1697  0.1041 -0.5430
   65LY3    HE1 1087   8.370   2.499   3.774 -3.2760  0.0938  0.4832
   65LY3    HE2 1088   8.269   2.527   3.658  0.5155 -2.4714  1.0219
   65LY3     NZ 1089   8.307   2.709   3.769 -0.1496  0.0734 -0.1648
   65LY3    HZ1 1090   8.362   2.709   3.854  1.5695 -2.3957 -1.1563
   65LY3    HZ2 1091   8.318   2.790   3.710  0.8903  0.1781  0.1541
   65LY3    HZ3 1092   8.212   2.713   3.803 -0.1956 -0.7018 -0.1826
   65LY3      C 1093   8.243   2.409   3.216  0.3936 -0.0567 -0.5885
   65LY3      O 1094   8.316   2.341   3.142 -0.4864 -0.3149  0.5943
   66LY3      N 1095   8.110   2.424   3.200 -0.6163 -0.0721  0.1749
   66LY3      H 1096   8.056   2.465   3.275 -1.0028 -0.2147 -0.0283
   66LY3     CA 1097   8.026   2.385   3.084  0.3594  0.1506  0.3586
   66LY3     HA 1098   8.081   2.399   2.991 -1.5981  0.8725 -0.7444
   66LY3     CB 1099   7.970   2.240   3.096 -0.3541 -0.8008 -0.2285
   66LY3    HB1 1100   7.899   2.229   3.014 -0.7026  1.8801 -0.3780
   66LY3    HB2 1101   7.915   2.228   3.190 -0.2080  2.7143  0.4205
   66LY3     CG 1102   8.083   2.132   3.090 -0.0360 -0.1385 -0.3169
   66LY3    HG1 1103   8.151   2.149   3.174 -0.0632  0.8248 -0.4835
   66LY3    HG2 1104   8.135   2.135   2.995 -0.6456  0.5561 -0.6258
   66LY3     CD 1105   8.033   1.988   3.115  0.3421  0.3286 -0.2521
   66LY3    HD1 1106   7.958   1.962   3.040  1.3324 -0.8519 -0.8782
   66LY3    HD2 1107   7.991   1.984   3.215  0.8270 -1.5742 -0.0874
   66LY3     CE 1108   8.161   1.902   3.122 -0.0649  0.2350  0.4857
   66LY3    HE1 1109   8.234   1.943   3.192  0.1437  1.0049 -0.1633
   66LY3    HE2 1110   8.216   1.921   3.029 -1.3703  1.1508 -0.1379
   66LY3     NZ 1111   8.127   1.759   3.144  0.1911  0.2013  0.2024
   66LY3    HZ1 1112   8.211   1.722   3.188  0.2581  1.9029  1.6105
   66LY3    HZ2 1113   8.054   1.746   3.212 -0.4836 -1.1704 -0.7500
   66LY3    HZ3 1114   8.101   1.708   3.061  0.0560  1.4066 -0.5189
   66LY3      C 1115   7.920   2.491   3.077  0.0976  0.2060  1.0142
   66LY3      O 1116   7.878   2.548   3.181  0.4970 -0.7131 -0.6659
   67ILE      N 1117   7.856   2.493   2.957  0.7853  0.1374 -0.1313
   67ILE      H 1118   7.903   2.443   2.883 -1.5150 -0.9030 -0.9716
   67ILE     CA 1119   7.734   2.572   2.925 -0.0063 -0.0326 -0.4391
   67ILE     HA 1120   7.681   2.592   3.018  0.6310 -3.0709  0.6715
   67ILE     CB 1121   7.768   2.706   2.854  0.1436 -0.4480 -0.5795
   67ILE     HB 1122   7.821   2.692   2.760 -0.3911  3.1622 -1.5873
   67ILE    CG2 1123   7.646   2.792   2.814  0.4425 -0.4557 -0.0547
   67ILE   HG21 1124   7.592   2.831   2.900  0.8389  3.1502 -1.2718
   67ILE   HG22 1125   7.676   2.877   2.754  2.4247 -0.7325  0.4412
   67ILE   HG23 1126   7.579   2.725   2.760  1.6421 -2.5447  0.8867
   67ILE    CG1 1127   7.856   2.785   2.945 -0.0027 -0.4219  0.6015
   67ILE   HG11 1128   7.953   2.737   2.951  0.6349  0.8346  0.7233
   67ILE   HG12 1129   7.812   2.784   3.044 -0.6420 -1.4473  0.3208
   67ILE     CD 1130   7.880   2.933   2.904  0.0773  0.6348  0.6241
   67ILE    HD1 1131   7.879   2.942   2.796 -0.8627  0.3809  0.5976
   67ILE    HD2 1132   7.796   2.984   2.952  0.3075  1.3584  0.2729
   67ILE    HD3 1133   7.977   2.965   2.943 -0.5520  1.5916  1.4643
   67ILE      C 1134   7.635   2.483   2.848 -0.4115  0.1531 -0.2615
   67ILE      O 1135   7.684   2.394   2.775  0.3045  0.1199 -0.2014
   68GL3      N 1136   7.508   2.488   2.872 -0.3571  0.5796 -1.1083
   68GL3      H 1137   7.468   2.569   2.915  0.2725  0.9444 -1.1952
   68GL3     CA 1138   7.412   2.405   2.799 -0.0460  0.1900 -0.7277
   68GL3     HA 1139   7.448   2.359   2.708 -0.7960 -1.7719 -0.0968
   68GL3     CB 1140   7.362   2.301   2.894  0.2083 -0.1650 -0.4322
   68GL3    HB1 1141   7.280   2.254   2.840  0.5691 -1.3760  0.0338
   68GL3    HB2 1142   7.320   2.357   2.978  1.8763 -0.4712  0.6662
   68GL3     CG 1143   7.458   2.192   2.942 -0.1393  0.2055  0.3650
   68GL3    HG1 1144   7.529   2.169   2.863  0.1915  0.7920  0.4810
   68GL3    HG2 1145   7.401   2.101   2.961  3.5122 -2.4995 -0.5161
   68GL3     CD 1146   7.540   2.223   3.068  0.1343 -0.4964  0.3387
   68GL3    OE1 1147   7.515   2.315   3.149  0.0482  0.2636  0.2907
   68GL3   HE11 1148   7.431   2.358   3.131 -1.0349 -1.2585  1.3853
   68GL3   HE12 1149   7.572   2.307   3.226  1.1073 -2.0069 -0.6378
   68GL3    OE2 1150   7.642   2.138   3.093 -0.4408 -0.4218 -0.7257
   68GL3   HE21 1151   7.669   2.137   3.185 -2.1766 -1.2802 -0.1881
   68GL3   HE22 1152   7.671   2.093   3.013  0.8516 -0.9609  0.0013
   68GL3      C 1153   7.284   2.483   2.751  0.3346 -0.1061 -0.4190
   68GL3      O 1154   7.246   2.589   2.795  0.1020 -0.1946  0.1339
   69VAL      N 1155   7.217   2.430   2.654 -0.4503 -0.3639  0.2044
   69VAL      H 1156   7.249   2.342   2.616 -1.6930 -0.1142 -1.5212
   69VAL     CA 1157   7.083   2.469   2.596 -0.4266 -0.1100  0.4404
   69VAL     HA 1158   7.057   2.558   2.654  0.6840  0.2668  0.3846
   69VAL     CB 1159   7.097   2.524   2.455  0.5063  0.5204 -0.2389
   69VAL     HB 1160   6.999   2.565   2.429  0.2460 -1.4897 -2.8412
   69VAL    CG1 1161   7.195   2.638   2.443  0.4550 -0.4764 -0.2025
   69VAL   HG11 1162   7.291   2.586   2.443 -0.0257 -1.6914 -4.2929
   69VAL   HG12 1163   7.185   2.680   2.344 -0.3712 -0.8080 -0.2676
   69VAL   HG13 1164   7.193   2.708   2.526  1.4496 -1.5350  0.7690
   69VAL    CG2 1165   7.130   2.429   2.350 -0.4123  0.1076 -0.1742
   69VAL   HG21 1166   7.233   2.397   2.366 -0.8072 -1.4067 -0.5667
   69VAL   HG22 1167   7.068   2.340   2.348 -1.1926  0.6175  0.4384
   69VAL   HG23 1168   7.137   2.471   2.250  0.7706  0.5121  0.0544
   69VAL      C 1169   6.975   2.364   2.609 -0.4431 -0.3303 -0.2612
   69VAL      O 1170   7.003   2.245   2.612 -0.1974  0.0231  0.0638
   70GL1      N 1171   6.852   2.406   2.607 -0.1166 -0.9058  0.5070
   70GL1      H 1172   6.828   2.504   2.611 -1.6364 -1.1823 -0.6693
   70GL1     CA 1173   6.741   2.310   2.592 -0.4974 -0.0649 -0.4077
   70GL1     HA 1174   6.770   2.225   2.531 -2.8767 -0.7404 -0.7106
   70GL1     CB 1175   6.698   2.254   2.732  0.4308  0.1944 -0.6084
   70GL1    HB1 1176   6.655   2.330   2.798 -1.0041 -2.2703  1.4818
   70GL1    HB2 1177   6.779   2.189   2.765 -0.0073  0.1677  0.4537
   70GL1     CG 1178   6.576   2.158   2.713 -0.2534 -0.4803 -0.3057
   70GL1    HG1 1179   6.597   2.084   2.635 -0.1951  0.2085 -0.9546
   70GL1    HG2 1180   6.495   2.216   2.670 -0.3080 -0.1553  0.2361
   70GL1     CD 1181   6.532   2.082   2.840  0.4164 -0.5012 -0.5601
   70GL1    OE1 1182   6.599   2.075   2.943  0.7784  0.0164  0.3704
   70GL1   HE11 1183   6.688   2.111   2.932  0.5222  0.6073  0.1603
   70GL1   HE12 1184   6.564   2.017   3.011  2.6349  1.1973  2.4793
   70GL1    OE2 1185   6.414   2.023   2.827  0.4176  0.0252 -0.1003
   70GL1   HE21 1186   6.403   1.985   2.914  0.2400  1.0501  0.3318
   70GL1   HE22 1187   6.373   2.022   2.740 -2.8009  2.7663  1.1497
   70GL1      C 1188   6.621   2.377   2.521 -1.2381 -0.0555  0.7194
   70GL1      O 1189   6.577   2.483   2.559 -0.0311 -0.0836  0.2586
   71PHE      N 1190   6.591   2.331   2.397  0.2786 -0.1640  0.1243
   71PHE      H 1191   6.655   2.268   2.351  2.1773  0.6596  1.4853
   71PHE     CA 1192   6.472   2.362   2.314 -0.2606 -0.1222 -0.8815
   71PHE     HA 1193   6.462   2.470   2.303  1.9720  0.0230 -2.0969
   71PHE     CB 1194   6.499   2.312   2.173  0.0840  0.3197 -0.1608
   71PHE    HB1 1195   6.404   2.316   2.119 -1.3801  0.6230  2.3052
   71PHE    HB2 1196   6.519   2.205   2.184  0.7123  0.6918  3.4793
   71PHE     CG 1197   6.600   2.394   2.091 -0.7051  0.0395 -0.6939
   71PHE    CD1 1198   6.578   2.536   2.068 -1.0589  0.6821 -0.1736
   71PHE    HD1 1199   6.506   2.588   2.129  0.7892  2.8534  0.2801
   71PHE    CE1 1200   6.657   2.607   1.970 -0.3877  0.5659 -0.7345
   71PHE    HE1 1201   6.650   2.714   1.955  3.4144  1.1205  0.5366
   71PHE     CZ 1202   6.755   2.541   1.899 -0.6591 -0.0803  0.7092
   71PHE     HZ 1203   6.823   2.599   1.839  1.4012 -2.2359  0.8205
   71PHE    CE2 1204   6.785   2.408   1.923  0.7439  0.5893 -0.0832
   71PHE    HE2 1205   6.858   2.357   1.863  1.0460  0.3524  0.4773
   71PHE    CD2 1206   6.712   2.334   2.024  0.2877  0.0385  0.1821
   71PHE    HD2 1207   6.734   2.229   2.038  1.3337 -0.0940 -2.0746
   71PHE      C 1208   6.340   2.309   2.372 -0.2999 -0.1516 -0.1086
   71PHE      O 1209   6.337   2.234   2.468  0.8822  0.2715 -0.4228
   72AS0      N 1210   6.227   2.357   2.314 -0.5164  0.4328  0.5733
   72AS0      H 1211   6.244   2.432   2.249  0.0528  1.4566  1.8527
   72AS0     CA 1212   6.100   2.319   2.355  0.2124 -0.1321  0.0002
   72AS0     HA 1213   6.110   2.229   2.415  0.0435  0.5556  1.0955
   72AS0     CB 1214   6.053   2.426   2.456  0.3272 -1.0478  0.2584
   72AS0    HB1 1215   6.022   2.515   2.402 -0.2936 -0.5944  1.3169
   72AS0    HB2 1216   6.142   2.452   2.513  1.1581 -1.4181 -0.8415
   72AS0     CG 1217   5.951   2.375   2.552  0.4971  0.6924  0.9210
   72AS0    OD1 1218   5.919   2.468   2.648 -0.2758 -0.0467 -0.3071
   72AS0   HD11 1219   5.862   2.436   2.719 -0.6767  1.4731  0.1004
   72AS0   HD12 1220   5.978   2.543   2.642  0.8147 -0.7857  0.6339
   72AS0    OD2 1221   5.897   2.263   2.546  0.1397  0.0337 -0.0164
   72AS0   HD21 1222   5.932   2.210   2.474  1.7463 -0.8125  1.3194
   72AS0   HD22 1223   5.841   2.245   2.622  0.5754 -2.0872 -0.1250
   72AS0      C 1224   6.000   2.304   2.242 -0.6957 -0.4085  0.5429
   72AS0      O 1225   6.031   2.337   2.124 -0.3074 -0.2595  0.3310
   73LY3      N 1226   5.877   2.262   2.278 -0.2670  0.2312 -0.6365
   73LY3      H 1227   5.861   2.247   2.376 -0.9545  5.5895  0.3573
   73LY3     CA 1228   5.763   2.245   2.188  0.1023  0.5708  0.2119
   73LY3     HA 1229   5.794   2.189   2.100  0.5232 -0.9859  1.3122
   73LY3     CB 1230   5.659   2.158   2.261  0.1460  0.0478 -0.0540
   73LY3    HB1 1231   5.562   2.168   2.212  0.3838 -0.0371 -0.5536
   73LY3    HB2 1232   5.642   2.174   2.367  0.5325 -0.5986  0.1138
   73LY3     CG 1233   5.701   2.009   2.246 -0.1406  0.1209 -0.5372
   73LY3    HG1 1234   5.781   1.985   2.315 -1.5266 -1.1609  0.7120
   73LY3    HG2 1235   5.736   1.984   2.146 -0.0184 -0.3601 -0.3753
   73LY3     CD 1236   5.589   1.912   2.293  0.7842  0.3444 -0.4761
   73LY3    HD1 1237   5.501   1.926   2.231  0.8063  2.1997 -0.1556
   73LY3    HD2 1238   5.571   1.929   2.399 -0.1138  1.2666 -0.7695
   73LY3     CE 1239   5.636   1.767   2.289  0.4574  0.1393 -0.2506
   73LY3    HE1 1240   5.695   1.741   2.377  0.3236  2.0249  0.4297
   73LY3    HE2 1241   5.697   1.755   2.199  1.9151 -0.2492  0.7421
   73LY3     NZ 1242   5.520   1.675   2.285  0.1757  0.3355  0.0447
   73LY3    HZ1 1243   5.549   1.578   2.285  1.5695  0.7340  0.5308
   73LY3    HZ2 1244   5.457   1.702   2.359 -0.1384  1.1122 -0.4928
   73LY3    HZ3 1245   5.465   1.685   2.201  0.4069  1.8729  0.0509
   73LY3      C 1246   5.707   2.379   2.134 -0.1311  0.0348 -0.4322
   73LY3      O 1247   5.745   2.479   2.190  0.5115 -0.4580  0.4578
   74GLY      N 1248   5.617   2.389   2.031 -0.6024  0.4435  0.4528
   74GLY      H 1249   5.590   2.305   1.981  2.3943 -1.5513  1.8741
   74GLY     CA 1250   5.599   2.520   1.960  0.5633  0.3860  0.5904
   74GLY    HA1 1251   5.589   2.602   2.032 -1.2279  2.3216 -1.7313
   74GLY    HA2 1252   5.511   2.513   1.896  1.0760  2.0548 -0.3285
   74GLY      C 1253   5.726   2.557   1.873 -0.2405  0.2717 -0.3731
   74GLY      O 1254   5.781   2.465   1.817  0.5706 -0.2477 -0.5320
   75GLN      N 1255   5.761   2.685   1.873  0.5394 -0.3454  0.1240
   75GLN      H 1256   5.713   2.742   1.940  1.2045 -0.5884  0.8189
   75GLN     CA 1257   5.868   2.750   1.792  0.7259 -0.1987  0.0441
   75GLN     HA 1258   5.875   2.698   1.696  1.4565  0.3423 -0.2064
   75GLN     CB 1259   5.825   2.896   1.770  0.1180  0.5469  0.3390
   75GLN    HB1 1260   5.824   2.956   1.860  2.2951  0.1836  0.6587
   75GLN    HB2 1261   5.724   2.889   1.729  0.3366  0.6770 -0.2393
   75GLN     CG 1262   5.896   2.963   1.651  0.2939 -0.1504 -0.1708
   75GLN    HG1 1263   5.890   2.893   1.568  0.9386 -2.1540  1.3805
   75GLN    HG2 1264   6.000   2.989   1.671  0.6739 -1.0835 -0.8880
   75GLN     CD 1265   5.824   3.090   1.625 -0.3390 -0.0713 -0.1187
   75GLN    OE1 1266   5.712   3.117   1.659 -0.1401  0.5265  0.4008
   75GLN    NE2 1267   5.892   3.184   1.565  0.3022  0.0505 -0.4021
   75GLN   HE21 1268   5.974   3.151   1.515 -0.6884 -1.1173 -1.3233
   75GLN   HE22 1269   5.857   3.279   1.566  2.4756  0.9228 -0.9574
   75GLN      C 1270   6.003   2.739   1.866  0.5489 -0.4475 -0.5120
   75GLN      O 1271   6.011   2.765   1.985  0.0511  0.3930  0.5681
   76ARG      N 1272   6.107   2.710   1.791 -0.4099  0.2230  0.0586
   76ARG      H 1273   6.077   2.697   1.695 -0.3435 -1.0426  0.1914
   76ARG     CA 1274   6.247   2.687   1.842 -1.0975  0.2144 -0.3575
   76ARG     HA 1275   6.245   2.684   1.951 -1.7378  1.4650 -0.3074
   76ARG     CB 1276   6.308   2.556   1.803 -0.1087 -0.2725 -0.2845
   76ARG    HB1 1277   6.407   2.561   1.849 -0.2933  0.6032  0.0367
   76ARG    HB2 1278   6.319   2.554   1.695 -2.2563  1.1459 -0.5773
   76ARG     CG 1279   6.247   2.434   1.861 -0.4868  0.3446  0.3124
   76ARG    HG1 1280   6.139   2.427   1.844 -0.3963  0.2114 -0.2511
   76ARG    HG2 1281   6.266   2.424   1.968  0.0868 -1.0451  0.1008
   76ARG     CD 1282   6.304   2.307   1.800  0.6505  0.3697 -0.4458
   76ARG    HD1 1283   6.411   2.325   1.788  0.6900  1.0654  0.7404
   76ARG    HD2 1284   6.265   2.292   1.700  0.9309 -2.1139 -0.2671
   76ARG     NE 1285   6.273   2.181   1.871  0.0323 -0.9850  0.3654
   76ARG     HE 1286   6.183   2.188   1.916  0.6875  0.6026  1.5250
   76ARG     CZ 1287   6.331   2.063   1.875 -0.4540  0.2304  0.3868
   76ARG    NH1 1288   6.440   2.028   1.808  0.1137 -0.7198  0.0296
   76ARG   HH11 1289   6.500   2.094   1.759  1.0126 -2.3447 -1.1424
   76ARG   HH12 1290   6.465   1.933   1.829 -2.9823 -1.1342  2.5979
   76ARG    NH2 1291   6.285   1.972   1.953  0.2645 -0.1186  0.0967
   76ARG   HH21 1292   6.216   2.005   2.019  0.2201  3.3394 -1.4592
   76ARG   HH22 1293   6.324   1.880   1.944  1.6602  0.4448  0.1198
   76ARG      C 1294   6.345   2.802   1.793  0.5032  0.4995  0.0215
   76ARG      O 1295   6.456   2.806   1.844 -0.2266  0.1320  0.7106
   77THR      N 1296   6.297   2.890   1.705 -0.3280 -0.5828  0.9671
   77THR      H 1297   6.207   2.876   1.660 -0.4222  3.0014 -0.2469
   77THR     CA 1298   6.368   3.014   1.659  0.0080 -0.1659 -0.1684
   77THR     HA 1299   6.429   3.041   1.745  0.1622 -2.6210  0.5813
   77THR     CB 1300   6.458   2.995   1.537  0.1965 -0.4910 -0.5124
   77THR     HB 1301   6.491   3.094   1.507  1.1201 -0.3361  0.8909
   77THR    CG2 1302   6.578   2.909   1.568  0.2108  0.4226  0.4193
   77THR   HG21 1303   6.551   2.807   1.594  0.9123  0.3059  0.7142
   77THR   HG22 1304   6.640   2.916   1.478  1.3636  1.3408  1.2422
   77THR   HG23 1305   6.635   2.959   1.647  1.3526 -0.9040  0.4805
   77THR    OG1 1306   6.383   2.933   1.435 -0.2464  0.0921  0.1138
   77THR    HG1 1307   6.312   2.995   1.417 -0.8225 -0.4664  0.4141
   77THR      C 1308   6.273   3.123   1.620 -0.1890  0.1326 -0.2181
   77THR      O 1309   6.172   3.107   1.553  0.6479 -0.2519 -0.5894
   78AS1      N 1310   6.302   3.247   1.657 -0.2867  0.0631  0.4774
   78AS1      H 1311   6.381   3.259   1.718  1.5784  2.0817 -2.0977
   78AS1     CA 1312   6.222   3.369   1.625 -0.6227 -0.5731 -0.1495
   78AS1     HA 1313   6.115   3.352   1.631 -0.9296  0.4556 -1.9844
   78AS1     CB 1314   6.258   3.484   1.725  0.3798  0.3684 -0.0784
   78AS1    HB1 1315   6.252   3.445   1.826  0.4884 -1.0356 -0.5864
   78AS1    HB2 1316   6.186   3.562   1.703  0.8696  0.4891 -1.3961
   78AS1     CG 1317   6.397   3.553   1.697 -0.0183 -0.5355 -0.4748
   78AS1    OD1 1318   6.479   3.519   1.616  0.0051  0.0875  0.2334
   78AS1   HD11 1319   6.567   3.552   1.635 -0.3499 -0.0026  2.2561
   78AS1   HD12 1320   6.434   3.455   1.560  1.4559  0.6239 -1.6280
   78AS1    OD2 1321   6.420   3.651   1.784 -0.3977  0.4464 -0.1121
   78AS1   HD21 1322   6.346   3.667   1.843 -1.1264 -2.5321 -0.0190
   78AS1   HD22 1323   6.502   3.695   1.760 -0.0199 -0.5115 -0.6243
   78AS1      C 1324   6.257   3.410   1.475 -0.1654  0.3473 -0.7080
   78AS1      O 1325   6.353   3.366   1.418 -0.4123  0.5124 -0.1844
   79LY3      N 1326   6.171   3.489   1.406  0.2786 -0.3626  0.0110
   79LY3      H 1327   6.095   3.534   1.456  0.3775  0.8453 -0.8800
   79LY3     CA 1328   6.183   3.531   1.266  0.0379  0.5084  0.3820
   79LY3     HA 1329   6.185   3.442   1.202 -2.1390  1.6961 -1.4915
   79LY3     CB 1330   6.067   3.618   1.217  0.7041 -0.0660  0.0283
   79LY3    HB1 1331   6.070   3.636   1.109  1.0323  2.7817  0.4314
   79LY3    HB2 1332   6.069   3.720   1.256 -0.1722  0.7885 -2.0152
   79LY3     CG 1333   5.924   3.562   1.235 -0.5400  0.7198 -0.0703
   79LY3    HG1 1334   5.856   3.622   1.175 -1.2132 -0.6697 -0.7402
   79LY3    HG2 1335   5.884   3.581   1.335 -1.5231  3.3966 -0.8922
   79LY3     CD 1336   5.907   3.415   1.194 -0.1190 -0.7583  0.4136
   79LY3    HD1 1337   5.950   3.356   1.275  1.4309  0.1310  0.2815
   79LY3    HD2 1338   5.973   3.392   1.111  2.3607  0.8465  1.8201
   79LY3     CE 1339   5.759   3.369   1.179 -0.3988  0.0357 -0.3335
   79LY3    HE1 1340   5.710   3.445   1.119  1.2392  1.1124 -0.3714
   79LY3    HE2 1341   5.704   3.360   1.273 -0.2229  0.6389 -0.1639
   79LY3     NZ 1342   5.750   3.245   1.098  0.0820  0.1440 -0.3667
   79LY3    HZ1 1343   5.794   3.167   1.145  2.3425  1.1281 -0.7497
   79LY3    HZ2 1344   5.653   3.217   1.092 -0.0540 -0.5012  2.9468
   79LY3    HZ3 1345   5.799   3.263   1.011 -0.4001  1.2784 -0.4155
   79LY3      C 1346   6.311   3.594   1.223 -0.0749  0.0019 -0.1695
   79LY3      O 1347   6.351   3.591   1.103  0.3885 -0.6966 -0.3166
   80TY0      N 1348   6.392   3.629   1.318 -0.0341  0.4366  0.4275
   80TY0      H 1349   6.369   3.601   1.412  0.7029 -0.8133  0.2488
   80TY0     CA 1350   6.528   3.680   1.298 -1.1194 -0.1631  0.7275
   80TY0     HA 1351   6.545   3.727   1.201 -2.2424  0.4050  0.7921
   80TY0     CB 1352   6.552   3.798   1.398  0.7763 -0.2643 -0.1767
   80TY0    HB1 1353   6.651   3.842   1.389  0.6377  0.3515  1.0630
   80TY0    HB2 1354   6.544   3.761   1.500  0.9148  1.0307  0.3221
   80TY0     CG 1355   6.447   3.913   1.386 -1.0384 -0.5582 -0.0654
   80TY0    CD1 1356   6.364   3.935   1.498 -0.5793 -0.0621 -0.1660
   80TY0    HD1 1357   6.373   3.877   1.589  0.3524  0.5297  0.1352
   80TY0    CE1 1358   6.273   4.045   1.499 -0.4379 -0.0855 -0.2302
   80TY0    HE1 1359   6.221   4.061   1.592 -0.5130 -0.6541 -0.1673
   80TY0     CZ 1360   6.257   4.124   1.386 -0.7929  0.5654  0.2582
   80TY0     OH 1361   6.172   4.234   1.382 -0.3968  0.4056 -0.0405
   80TY0    HH1 1362   6.186   4.290   1.306  0.1768  0.5560  0.1657
   80TY0    HH2 1363   6.097   4.213   1.439 -0.5285  1.7290  0.3095
   80TY0    CE2 1364   6.336   4.099   1.273 -0.6886 -0.2956 -0.0237
   80TY0    HE2 1365   6.332   4.162   1.185  3.7407 -1.3093 -1.2293
   80TY0    CD2 1366   6.441   3.998   1.272  0.8667 -0.8896 -0.2363
   80TY0    HD2 1367   6.500   3.979   1.183 -1.0692 -1.4493 -1.4719
   80TY0      C 1368   6.643   3.573   1.320  0.3354  0.0437 -0.0953
   80TY0      O 1369   6.763   3.616   1.320  0.6974  0.4177  0.4651
   81GLY      N 1370   6.603   3.448   1.341  0.2392 -0.4627 -0.1340
   81GLY      H 1371   6.505   3.442   1.363 -0.6271  1.8460 -2.7403
   81GLY     CA 1372   6.683   3.328   1.342  0.4157 -0.1263  0.4826
   81GLY    HA1 1373   6.753   3.339   1.259 -0.3077  1.7450  0.0726
   81GLY    HA2 1374   6.623   3.244   1.306 -0.7037  0.4379  0.9950
   81GLY      C 1375   6.759   3.299   1.472  0.0377 -0.3208 -0.4856
   81GLY      O 1376   6.848   3.218   1.476 -0.2267 -0.1337  0.2066
   82ARG      N 1377   6.724   3.374   1.576 -0.9829 -0.7150 -1.1062
   82ARG      H 1378   6.662   3.452   1.558 -0.2710 -0.1430 -1.1016
   82ARG     CA 1379   6.785   3.354   1.708 -0.2213  0.1618 -0.2549
   82ARG     HA 1380   6.891   3.331   1.694 -0.2313 -0.2639  0.3454
   82ARG     CB 1381   6.760   3.486   1.794  0.3421  0.0680 -0.1878
   82ARG    HB1 1382   6.775   3.463   1.900 -1.3489  2.1608  0.5762
   82ARG    HB2 1383   6.654   3.510   1.785  0.3864  0.7882  1.0278
   82ARG     CG 1384   6.848   3.599   1.740 -0.4366  0.6166  0.7334
   82ARG    HG1 1385   6.847   3.626   1.634  2.0619  0.1255  0.5322
   82ARG    HG2 1386   6.948   3.557   1.737 -0.3638  0.7589  1.1091
   82ARG     CD 1387   6.855   3.734   1.824 -0.3452 -0.2875 -0.2457
   82ARG    HD1 1388   6.944   3.792   1.801  0.1877 -0.8023  0.4712
   82ARG    HD2 1389   6.855   3.724   1.932  0.7083  0.5715 -0.1523
   82ARG     NE 1390   6.733   3.812   1.794  0.4951  0.3837  0.4630
   82ARG     HE 1391   6.661   3.816   1.865 -0.0415 -3.1784  0.2924
   82ARG     CZ 1392   6.724   3.903   1.696 -0.2341  0.8547 -0.4654
   82ARG    NH1 1393   6.802   3.903   1.593 -0.1463  0.0325  0.6017
   82ARG   HH11 1394   6.880   3.840   1.581  0.1423  0.2921  1.0891
   82ARG   HH12 1395   6.798   3.983   1.531  1.1892  0.1021  0.5618
   82ARG    NH2 1396   6.626   3.989   1.694 -0.2309 -0.1669  0.1332
   82ARG   HH21 1397   6.572   3.982   1.780  2.5639 -0.9532  1.9719
   82ARG   HH22 1398   6.608   4.048   1.615  0.8447  0.7447  0.5439
   82ARG      C 1399   6.700   3.244   1.776 -0.4899  0.2657  0.2417
   82ARG      O 1400   6.582   3.222   1.741 -0.1279  0.0272  0.3905
   83GLY      N 1401   6.765   3.171   1.866  0.1022 -0.5121  0.4830
   83GLY      H 1402   6.863   3.187   1.883  0.1698 -0.1251 -0.2328
   83GLY     CA 1403   6.718   3.057   1.932 -0.2877 -0.4878  1.1712
   83GLY    HA1 1404   6.802   2.993   1.961  0.5411  0.5133  1.0464
   83GLY    HA2 1405   6.675   2.983   1.865  3.2119 -1.3719 -0.3667
   83GLY      C 1406   6.640   3.080   2.058  0.1656  0.8652  0.1944
   83GLY      O 1407   6.677   3.165   2.134  0.6505  0.2026 -0.8919
   84LEU      N 1408   6.529   3.008   2.083  0.1803  0.1402  1.0207
   84LEU      H 1409   6.505   2.936   2.016  1.1162  1.7146 -1.1380
   84LEU     CA 1410   6.435   3.029   2.200 -0.8924  0.0660  0.4955
   84LEU     HA 1411   6.469   3.121   2.248  1.3284  1.3623 -3.2124
   84LEU     CB 1412   6.289   3.065   2.148 -0.0187 -0.4717  0.1460
   84LEU    HB1 1413   6.224   3.088   2.232 -0.9346 -0.0607 -0.6583
   84LEU    HB2 1414   6.257   2.978   2.091  1.3923 -1.0861  0.2470
   84LEU     CG 1415   6.285   3.187   2.047 -0.1724 -0.0018  0.0294
   84LEU     HG 1416   6.340   3.177   1.953  1.2819  1.2286  0.7036
   84LEU    CD1 1417   6.142   3.202   1.999 -0.0202 -0.7821  0.3312
   84LEU   HD11 1418   6.144   3.288   1.932  2.2739 -2.6531 -2.2751
   84LEU   HD12 1419   6.102   3.123   1.935 -1.2257  0.8298 -0.9926
   84LEU   HD13 1420   6.080   3.228   2.084 -0.1649 -0.8376  0.2421
   84LEU    CD2 1421   6.321   3.317   2.118  0.6233 -0.4925 -0.4426
   84LEU   HD21 1422   6.294   3.400   2.053 -2.4925 -2.1419 -1.4328
   84LEU   HD22 1423   6.264   3.318   2.210  0.7164  0.7691 -0.3820
   84LEU   HD23 1424   6.430   3.309   2.129  0.6528  1.7975  1.7099
   84LEU      C 1425   6.455   2.915   2.303  0.8223  0.6195 -0.1782
   84LEU      O 1426   6.381   2.814   2.292 -0.0418  0.6358 -0.6900
   85ALA      N 1427   6.546   2.921   2.398 -0.1647  0.2826  0.2273
   85ALA      H 1428   6.612   2.998   2.398  2.5837 -1.8522  2.2344
   85ALA     CA 1429   6.584   2.803   2.472 -0.5212  0.2477 -0.9373
   85ALA     HA 1430   6.507   2.728   2.456 -0.4135 -0.2513  0.7134
   85ALA     CB 1431   6.726   2.758   2.420  0.5885  0.4922  0.0392
   85ALA    HB1 1432   6.716   2.743   2.312 -0.7056 -0.5744  0.2751
   85ALA    HB2 1433   6.798   2.832   2.452 -0.8879  1.5561  1.0381
   85ALA    HB3 1434   6.756   2.668   2.474  0.7655 -0.5606 -1.7247
   85ALA      C 1435   6.590   2.834   2.623 -0.1498  0.0151  0.2471
   85ALA      O 1436   6.613   2.948   2.664 -0.3042 -0.2236  0.0328
   86TY0      N 1437   6.578   2.726   2.705  0.6169  0.4334 -0.5397
   86TY0      H 1438   6.553   2.637   2.665 -0.6877  0.4629  0.1639
   86TY0     CA 1439   6.640   2.730   2.837  1.0848 -0.4901  0.0210
   86TY0     HA 1440   6.606   2.826   2.877 -0.3913 -1.0948  0.3023
   86TY0     CB 1441   6.593   2.622   2.935  0.2986 -0.1268  0.8046
   86TY0    HB1 1442   6.640   2.644   3.031 -1.0619 -0.4301  1.5612
   86TY0    HB2 1443   6.643   2.529   2.908  0.8882  0.1765  0.8204
   86TY0     CG 1444   6.442   2.600   2.946  0.2350  0.1840 -0.2308
   86TY0    CD1 1445   6.381   2.494   2.877 -0.5454 -1.0690 -0.1694
   86TY0    HD1 1446   6.444   2.432   2.815  0.1903 -0.2884 -0.2190
   86TY0    CE1 1447   6.245   2.471   2.899  0.2484  0.1505  0.1422
   86TY0    HE1 1448   6.199   2.391   2.843 -0.1843  0.2989  0.2835
   86TY0     CZ 1449   6.172   2.547   2.995  0.9534  0.6172 -0.5457
   86TY0     OH 1450   6.041   2.515   3.020 -0.1359  0.0863  0.1600
   86TY0    HH1 1451   6.020   2.426   2.988  1.1747  0.2912 -1.4332
   86TY0    HH2 1452   5.999   2.575   3.082  1.9584  1.5340  0.2619
   86TY0    CE2 1453   6.228   2.661   3.055  0.0949  0.1604  0.0383
   86TY0    HE2 1454   6.174   2.723   3.125  2.0672  2.0700 -0.0566
   86TY0    CD2 1455   6.364   2.686   3.029  0.1000  0.0871 -0.3079
   86TY0    HD2 1456   6.412   2.768   3.080  0.0227  0.0965 -0.2495
   86TY0      C 1457   6.794   2.728   2.823  0.0778 -0.1276 -0.3540
   86TY0      O 1458   6.845   2.668   2.730  0.2445  0.6386 -0.6593
   87ILE      N 1459   6.858   2.804   2.909 -0.0759 -0.5097 -0.1063
   87ILE      H 1460   6.788   2.848   2.967 -1.6158 -2.1014 -0.6535
   87ILE     CA 1461   6.997   2.825   2.936 -0.1438 -0.8495  0.3832
   87ILE     HA 1462   7.049   2.758   2.867  0.0419 -1.1627  0.8242
   87ILE     CB 1463   7.037   2.967   2.884  0.1057 -0.0094 -0.0187
   87ILE     HB 1464   6.987   3.046   2.940 -1.0478 -0.7285 -0.0051
   87ILE    CG2 1465   7.193   2.988   2.882 -0.3838 -0.2064  0.0372
   87ILE   HG21 1466   7.233   3.074   2.829 -0.7247 -1.0924 -1.7437
   87ILE   HG22 1467   7.234   2.993   2.982  2.2636 -2.3069 -0.8009
   87ILE   HG23 1468   7.232   2.898   2.834 -3.1290 -1.0540 -0.8249
   87ILE    CG1 1469   6.992   2.986   2.737  0.4164 -0.3698  0.2377
   87ILE   HG11 1470   6.886   2.959   2.731  0.0153  0.9141  1.1853
   87ILE   HG12 1471   7.044   2.917   2.671 -2.4667 -0.8489 -1.7491
   87ILE     CD 1472   7.018   3.130   2.692  0.2816  0.0632 -0.1284
   87ILE    HD1 1473   6.938   3.143   2.619  0.1731 -1.7001 -0.3869
   87ILE    HD2 1474   7.005   3.210   2.765  1.4501 -1.8499  2.3292
   87ILE    HD3 1475   7.110   3.146   2.636  0.4018  1.0849  0.3575
   87ILE      C 1476   7.046   2.801   3.074  0.0980  0.5901 -0.1408
   87ILE      O 1477   6.984   2.839   3.173 -0.3393 -0.1050 -0.1656
   88TY1      N 1478   7.157   2.732   3.079  0.1913 -0.4224  0.3326
   88TY1      H 1479   7.207   2.711   2.994  1.0359 -0.1391  0.7422
   88TY1     CA 1480   7.228   2.681   3.199  0.3950  0.1863  0.0241
   88TY1     HA 1481   7.182   2.726   3.287  0.6244  2.9346 -1.1851
   88TY1     CB 1482   7.211   2.528   3.217 -0.2951  0.0143 -0.3472
   88TY1    HB1 1483   7.236   2.514   3.322 -0.6955 -3.0601 -0.5756
   88TY1    HB2 1484   7.288   2.471   3.165  0.5368 -0.2502  1.1161
   88TY1     CG 1485   7.075   2.456   3.191 -0.1891  0.1832 -0.1055
   88TY1    CD1 1486   7.042   2.429   3.060 -0.5812 -0.7990 -0.0045
   88TY1    HD1 1487   7.118   2.457   2.989  0.8902 -0.6993  1.5325
   88TY1    CE1 1488   6.910   2.390   3.023 -0.1735 -0.7287  0.6050
   88TY1    HE1 1489   6.892   2.367   2.919 -0.1822 -1.3753  0.7415
   88TY1     CZ 1490   6.810   2.374   3.126 -0.3439 -0.4099  0.2043
   88TY1     OH 1491   6.682   2.327   3.108  0.4733 -0.1970 -0.6129
   88TY1    HH1 1492   6.641   2.319   3.022 -0.4057  1.3207 -0.3863
   88TY1    HH2 1493   6.654   2.293   3.194  0.7505 -0.4009 -0.6039
   88TY1    CE2 1494   6.856   2.385   3.258  0.3729 -0.6348  0.1588
   88TY1    HE2 1495   6.791   2.344   3.334 -0.5629 -1.6940 -1.1629
   88TY1    CD2 1496   6.983   2.436   3.293 -0.3652  0.7261 -0.7863
   88TY1    HD2 1497   7.018   2.430   3.395 -0.6776 -2.6398 -0.7543
   88TY1      C 1498   7.377   2.700   3.191 -0.2490  0.6472 -0.1361
   88TY1      O 1499   7.435   2.676   3.090 -0.5153 -0.0871 -0.2544
   89ALA      N 1500   7.438   2.727   3.308 -0.2832  0.2803 -0.1571
   89ALA      H 1501   7.388   2.745   3.393  0.5272  0.7664  0.2306
   89ALA     CA 1502   7.585   2.720   3.324  0.4670 -0.4202 -0.8389
   89ALA     HA 1503   7.645   2.689   3.238  0.9131  0.3487 -0.8122
   89ALA     CB 1504   7.639   2.858   3.361 -0.3424  0.2952  0.8789
   89ALA    HB1 1505   7.615   2.939   3.292 -1.8297  1.1007  2.2671
   89ALA    HB2 1506   7.611   2.881   3.464 -2.7908  1.0551  0.1149
   89ALA    HB3 1507   7.748   2.855   3.362 -0.2961 -0.1486 -1.2556
   89ALA      C 1508   7.611   2.609   3.428 -0.4661  0.0026 -0.1149
   89ALA      O 1509   7.551   2.601   3.535 -0.6475 -0.3373  0.2604
   90AS0      N 1510   7.709   2.520   3.413  0.2461 -0.0406  0.1126
   90AS0      H 1511   7.769   2.531   3.332  1.4559 -0.5875  0.9231
   90AS0     CA 1512   7.734   2.402   3.498 -0.0915  0.2482 -0.4550
   90AS0     HA 1513   7.801   2.341   3.437  1.9191  2.1390 -0.2593
   90AS0     CB 1514   7.825   2.441   3.622  0.2244  0.0224  0.2741
   90AS0    HB1 1515   7.833   2.356   3.690 -1.2944 -0.4167 -0.0685
   90AS0    HB2 1516   7.781   2.529   3.667 -1.6055 -0.3178 -0.7577
   90AS0     CG 1517   7.966   2.482   3.580  0.5614  0.5377  0.2517
   90AS0    OD1 1518   8.050   2.527   3.678 -0.1654  0.3403 -0.2776
   90AS0   HD11 1519   8.006   2.529   3.763 -2.7383  0.6405 -1.5201
   90AS0   HD12 1520   8.136   2.552   3.641  0.2209 -1.7443 -0.9539
   90AS0    OD2 1521   8.015   2.473   3.467 -0.1770  0.0614  0.1109
   90AS0   HD21 1522   8.103   2.512   3.460 -0.8603  1.5589 -0.6885
   90AS0   HD22 1523   7.950   2.460   3.397  0.6440 -0.2507 -0.6117
   90AS0      C 1524   7.610   2.319   3.540 -0.2970 -0.1735  0.1164
   90AS0      O 1525   7.584   2.284   3.655 -0.1228 -0.3506  0.4467
   91GLY      N 1526   7.522   2.313   3.446 -0.2381  0.0482  0.0963
   91GLY      H 1527   7.546   2.328   3.349 -0.9354  1.3405  0.1059
   91GLY     CA 1528   7.388   2.255   3.478  0.7848 -0.3568 -0.2082
   91GLY    HA1 1529   7.397   2.162   3.535 -1.4119  0.9163  2.5147
   91GLY    HA2 1530   7.339   2.245   3.382 -0.7784  0.3645  0.4667
   91GLY      C 1531   7.297   2.343   3.560  0.3084 -0.2100 -0.3114
   91GLY      O 1532   7.178   2.303   3.570 -0.1641 -0.6025 -0.5415
   92LY3      N 1533   7.337   2.450   3.621  0.0895 -0.2689 -0.0263
   92LY3      H 1534   7.431   2.483   3.607 -0.1431 -0.1739 -1.4695
   92LY3     CA 1535   7.244   2.541   3.692 -0.1917 -0.7782 -0.0222
   92LY3     HA 1536   7.164   2.488   3.743 -0.0209 -1.1642 -0.1565
   92LY3     CB 1537   7.319   2.637   3.791  0.2298 -0.3002  0.0870
   92LY3    HB1 1538   7.393   2.702   3.744 -0.4421  0.1611 -0.3628
   92LY3    HB2 1539   7.369   2.572   3.862 -0.9937 -1.6052 -0.2172
   92LY3     CG 1540   7.230   2.723   3.880  0.8823 -0.3234  0.2919
   92LY3    HG1 1541   7.139   2.670   3.908  0.4386 -0.2766 -0.9700
   92LY3    HG2 1542   7.191   2.809   3.826  2.1967  0.2083  0.1630
   92LY3     CD 1543   7.308   2.797   3.990 -0.3186  0.6258  0.3848
   92LY3    HD1 1544   7.387   2.865   3.956  0.9755 -1.2232 -0.5249
   92LY3    HD2 1545   7.356   2.717   4.047 -1.7427 -0.9224 -0.5000
   92LY3     CE 1546   7.197   2.865   4.079  0.3224 -0.5263  0.0107
   92LY3    HE1 1547   7.131   2.786   4.115 -1.9940  2.0543  1.8295
   92LY3    HE2 1548   7.145   2.945   4.026 -0.4537  0.2298  1.8403
   92LY3     NZ 1549   7.258   2.927   4.200  0.2531  0.0446 -0.1543
   92LY3    HZ1 1550   7.301   2.856   4.258 -0.6643 -1.6542 -1.4588
   92LY3    HZ2 1551   7.332   2.990   4.175  0.1536 -0.0240 -0.6411
   92LY3    HZ3 1552   7.199   2.984   4.259 -0.3624  1.3327 -1.9308
   92LY3      C 1553   7.162   2.627   3.594  0.0988 -0.2345  0.1726
   92LY3      O 1554   7.227   2.706   3.530  0.2590  0.6016  0.3568
   93MET      N 1555   7.028   2.629   3.591 -0.1206 -0.2309 -0.3164
   93MET      H 1556   6.978   2.556   3.642 -1.0999 -0.9365 -2.1886
   93MET     CA 1557   6.956   2.710   3.494  0.6468 -0.4856  0.3292
   93MET     HA 1558   7.006   2.696   3.398  1.3621  2.9403  0.0861
   93MET     CB 1559   6.812   2.660   3.485  0.0494 -0.4176  0.4745
   93MET    HB1 1560   6.754   2.685   3.574  0.4338 -0.5619  0.7711
   93MET    HB2 1561   6.811   2.551   3.478  1.6381 -0.4485  0.2036
   93MET     CG 1562   6.730   2.715   3.365  0.0790 -0.2710 -0.5113
   93MET    HG1 1563   6.757   2.656   3.277 -1.7447 -0.8530 -0.7261
   93MET    HG2 1564   6.758   2.818   3.346  0.8301 -0.4584 -0.4620
   93MET     SD 1565   6.552   2.707   3.386  0.1799  0.2727 -0.5205
   93MET     CE 1566   6.508   2.534   3.405 -0.2549  0.6096  0.0500
   93MET    HE1 1567   6.410   2.527   3.450 -1.1369 -4.5234 -2.0213
   93MET    HE2 1568   6.519   2.491   3.305  2.4137 -0.1052  0.5569
   93MET    HE3 1569   6.575   2.484   3.475  0.4493 -1.6244 -2.0912
   93MET      C 1570   6.959   2.860   3.526 -0.9361 -0.4297  0.2050
   93MET      O 1571   6.908   2.898   3.627 -0.8084 -0.4518 -0.7740
   94VAL      N 1572   7.009   2.939   3.430 -0.0211 -0.6161  0.2391
   94VAL      H 1573   7.016   2.904   3.336  0.0365 -0.0688  0.0361
   94VAL     CA 1574   7.010   3.087   3.439 -0.0542  0.4506 -0.9740
   94VAL     HA 1575   7.064   3.119   3.529  0.0312 -1.3112 -0.3638
   94VAL     CB 1576   7.082   3.145   3.313  0.5676 -0.0631 -0.3511
   94VAL     HB 1577   7.021   3.113   3.228  0.3837  1.0910 -0.6750
   94VAL    CG1 1578   7.079   3.298   3.304 -0.1742  0.2646  0.0145
   94VAL   HG11 1579   7.140   3.337   3.222 -0.7807 -1.0739 -1.1155
   94VAL   HG12 1580   6.978   3.335   3.294 -0.8687 -1.4505  0.2964
   94VAL   HG13 1581   7.116   3.345   3.395 -0.6470  0.9662 -0.1480
   94VAL    CG2 1582   7.226   3.108   3.291 -1.1263 -0.6386 -0.3808
   94VAL   HG21 1583   7.250   3.003   3.308  0.1604 -0.2381  0.4555
   94VAL   HG22 1584   7.249   3.132   3.187  3.1312 -0.1531  0.4898
   94VAL   HG23 1585   7.297   3.174   3.340  1.1342 -2.4078 -1.0854
   94VAL      C 1586   6.865   3.143   3.446  0.0957  0.3290 -0.0165
   94VAL      O 1587   6.831   3.223   3.536  0.6168  0.0702 -0.1968
   95ASN      N 1588   6.771   3.094   3.365  0.1789 -0.1554 -0.1021
   95ASN      H 1589   6.792   3.013   3.308 -1.0558 -1.1824  0.8361
   95ASN     CA 1590   6.626   3.128   3.370 -0.1926  0.5081  0.3432
   95ASN     HA 1591   6.613   3.230   3.332 -1.9012 -0.0387 -0.6654
   95ASN     CB 1592   6.553   3.050   3.269  0.1244  0.6127 -0.4736
   95ASN    HB1 1593   6.450   3.083   3.272  0.1382  0.6269  0.1782
   95ASN    HB2 1594   6.550   2.950   3.312 -1.2823  1.3005  1.1513
   95ASN     CG 1595   6.611   3.047   3.121  0.0125 -0.3095 -0.6702
   95ASN    OD1 1596   6.727   3.017   3.095 -0.2142 -0.0831 -0.1464
   95ASN    ND2 1597   6.529   3.074   3.020 -0.3003  0.1637  0.1814
   95ASN   HD21 1598   6.429   3.077   3.034 -0.3734 -0.4405 -0.1861
   95ASN   HD22 1599   6.571   3.089   2.929  0.8096 -2.1918  0.2344
   95ASN      C 1600   6.555   3.115   3.506  0.1431 -0.9033  0.0612
   95ASN      O 1601   6.496   3.217   3.542 -0.1005 -0.3726 -0.3520
   96GL0      N 1602   6.545   2.998   3.571 -0.5761  0.1762  0.5088
   96GL0      H 1603   6.597   2.921   3.532 -0.8133  0.4428 -0.3474
   96GL0     CA 1604   6.489   2.989   3.712 -0.5230 -0.8016 -0.3298
   96GL0     HA 1605   6.395   3.045   3.719  0.0779 -0.0311  2.9930
   96GL0     CB 1606   6.476   2.838   3.740  0.8477 -0.1171 -0.1707
   96GL0    HB1 1607   6.575   2.792   3.736  1.0625  0.1923  1.0748
   96GL0    HB2 1608   6.417   2.788   3.664 -0.1870  0.9720 -0.1247
   96GL0     CG 1609   6.424   2.813   3.885  0.1482  0.4126  0.6000
   96GL0    HG1 1610   6.479   2.871   3.959  0.5169  1.1196 -0.2165
   96GL0    HG2 1611   6.447   2.709   3.908 -4.1041 -1.1362 -1.1441
   96GL0     CD 1612   6.276   2.846   3.887  0.5668 -0.3876  0.2991
   96GL0    OE1 1613   6.192   2.743   3.874  0.3133  0.5645 -0.2886
   96GL0   HE11 1614   6.244   2.666   3.850 -0.0304  0.3552 -0.3635
   96GL0   HE12 1615   6.104   2.760   3.908 -0.1923 -0.0326 -1.2613
   96GL0    OE2 1616   6.239   2.961   3.917  0.3070  0.5945  0.1152
   96GL0   HE21 1617   6.317   3.017   3.918  2.8308 -2.5992 -0.3626
   96GL0   HE22 1618   6.144   2.969   3.924  0.0658 -2.3825  1.7050
   96GL0      C 1619   6.580   3.064   3.811 -0.5178  0.2481 -0.1005
   96GL0      O 1620   6.519   3.125   3.903 -0.6281 -0.2472  1.0049
   97ALA      N 1621   6.710   3.079   3.790 -0.0631 -0.9511 -0.0842
   97ALA      H 1622   6.757   3.025   3.718  2.3367 -0.9457  1.3472
   97ALA     CA 1623   6.795   3.164   3.887 -0.7630 -0.5820  0.5067
   97ALA     HA 1624   6.768   3.136   3.989 -2.2855  0.0066  0.2984
   97ALA     CB 1625   6.954   3.145   3.863  0.6066 -0.1490  0.1104
   97ALA    HB1 1626   6.968   3.191   3.765 -0.1589 -3.3552 -1.6324
   97ALA    HB2 1627   7.003   3.205   3.940  0.5768 -0.4558  0.3727
   97ALA    HB3 1628   6.993   3.044   3.871  1.9684  0.4426  1.2562
   97ALA      C 1629   6.756   3.312   3.880  0.1768  0.4095 -0.5139
   97ALA      O 1630   6.739   3.366   3.992  0.7174  0.1799  0.0749
   98LEU      N 1631   6.755   3.384   3.767  0.3706 -0.9228  1.1188
   98LEU      H 1632   6.789   3.350   3.678 -1.3774  1.8042 -0.7618
   98LEU     CA 1633   6.715   3.529   3.766 -0.4009  1.1924 -0.1521
   98LEU     HA 1634   6.793   3.580   3.822 -1.0595  0.9742  0.9815
   98LEU     CB 1635   6.716   3.587   3.626  0.2877 -0.0747  0.0334
   98LEU    HB1 1636   6.676   3.687   3.638  1.0616 -0.0122  2.6188
   98LEU    HB2 1637   6.648   3.532   3.561  1.1420 -1.1471  0.0140
   98LEU     CG 1638   6.862   3.596   3.568  0.6834  0.5413  0.0039
   98LEU     HG 1639   6.926   3.521   3.614  0.6578 -0.7154 -1.8796
   98LEU    CD1 1640   6.861   3.558   3.415  0.1221 -0.2433 -1.1976
   98LEU   HD11 1641   6.838   3.452   3.406  0.6717 -0.5486  0.6174
   98LEU   HD12 1642   6.791   3.615   3.354 -1.2541  0.9930  1.3689
   98LEU   HD13 1643   6.964   3.582   3.389 -0.0166  0.5295 -1.0521
   98LEU    CD2 1644   6.918   3.732   3.590 -0.2633 -0.1225 -0.5192
   98LEU   HD21 1645   6.925   3.759   3.695  1.5893  2.0298 -1.1297
   98LEU   HD22 1646   7.012   3.733   3.535 -0.8599 -0.1078 -1.5595
   98LEU   HD23 1647   6.867   3.814   3.540 -0.3921  0.1780  0.0950
   98LEU      C 1648   6.575   3.556   3.832 -0.6925  0.2452  0.0462
   98LEU      O 1649   6.560   3.653   3.897  0.1650 -0.2077 -0.7291
   99VAL      N 1650   6.481   3.460   3.812 -0.2129 -0.0277 -0.7204
   99VAL      H 1651   6.512   3.379   3.759  6.0145 -0.9849  3.2319
   99VAL     CA 1652   6.353   3.459   3.880 -0.3483 -0.4175  0.0524
   99VAL     HA 1653   6.308   3.556   3.860 -0.7089 -0.0072  2.5272
   99VAL     CB 1654   6.266   3.358   3.805 -0.7227  0.4433  0.2434
   99VAL     HB 1655   6.316   3.261   3.798 -1.2462 -0.0441  2.2890
   99VAL    CG1 1656   6.133   3.323   3.865 -0.2301 -0.3664 -0.0393
   99VAL   HG11 1657   6.073   3.413   3.856  2.4269  1.3770 -1.8808
   99VAL   HG12 1658   6.081   3.246   3.808 -0.4318 -0.1450 -0.1543
   99VAL   HG13 1659   6.138   3.294   3.971  0.7655  2.4323  0.7671
   99VAL    CG2 1660   6.241   3.417   3.663 -0.2358 -0.2299 -0.1567
   99VAL   HG21 1661   6.211   3.521   3.673  0.3639 -0.1565  1.0837
   99VAL   HG22 1662   6.335   3.423   3.610  0.0969 -0.1981  0.4231
   99VAL   HG23 1663   6.166   3.364   3.604 -2.1617  2.7804 -0.6199
   99VAL      C 1664   6.355   3.451   4.035 -0.6591  0.2855  0.1821
   99VAL      O 1665   6.302   3.545   4.094  0.2010  0.1790 -0.3166
  100ARG      N 1666   6.435   3.359   4.090  0.5863  0.1165 -0.1473
  100ARG      H 1667   6.469   3.283   4.033 -0.7838 -0.3135 -0.4184
  100ARG     CA 1668   6.438   3.345   4.236 -0.5873  0.0198 -0.3343
  100ARG     HA 1669   6.333   3.344   4.262 -1.3985 -1.6759 -3.2218
  100ARG     CB 1670   6.499   3.202   4.264 -0.0493 -0.4350  0.4339
  100ARG    HB1 1671   6.606   3.191   4.249  0.3126  0.9210  1.7359
  100ARG    HB2 1672   6.446   3.130   4.202  1.6188 -1.7374  0.4706
  100ARG     CG 1673   6.480   3.147   4.406  0.1243 -0.1057 -0.6038
  100ARG    HG1 1674   6.554   3.196   4.469 -0.4389 -1.3225  1.0664
  100ARG    HG2 1675   6.488   3.039   4.407  1.4357 -0.0705  2.1663
  100ARG     CD 1676   6.349   3.195   4.474  0.3657 -0.1046 -0.5493
  100ARG    HD1 1677   6.264   3.147   4.425  1.5736 -0.0961 -2.8032
  100ARG    HD2 1678   6.338   3.303   4.463  0.5436 -0.0525 -0.2330
  100ARG     NE 1679   6.344   3.164   4.621 -0.5148 -0.0829  0.3327
  100ARG     HE 1680   6.300   3.077   4.649  0.3552 -0.8131 -0.4957
  100ARG     CZ 1681   6.395   3.242   4.719 -0.5654  0.2782  0.0476
  100ARG    NH1 1682   6.451   3.360   4.700  0.3741  1.1426  0.2176
  100ARG   HH11 1683   6.445   3.410   4.613 -0.1037 -0.2551 -0.5808
  100ARG   HH12 1684   6.486   3.404   4.784  2.5615 -0.3035  0.1534
  100ARG    NH2 1685   6.401   3.200   4.843 -0.2128 -0.9393  0.2667
  100ARG   HH21 1686   6.352   3.113   4.859  0.4483 -1.3387  0.1651
  100ARG   HH22 1687   6.423   3.259   4.922  0.4018 -1.0497  0.1832
  100ARG      C 1688   6.522   3.446   4.312 -0.5316 -0.4324  0.4137
  100ARG      O 1689   6.488   3.473   4.431 -0.4932  0.3552  0.4561
  101GLN      N 1690   6.619   3.518   4.250 -0.0756  0.7682 -0.6813
  101GLN      H 1691   6.658   3.482   4.165  1.2134  1.0426 -0.2297
  101GLN     CA 1692   6.673   3.644   4.302  0.1439 -0.3036  0.6814
  101GLN     HA 1693   6.680   3.661   4.409  3.8064  0.6041  0.4532
  101GLN     CB 1694   6.814   3.660   4.244  0.1864  1.0444  0.0884
  101GLN    HB1 1695   6.854   3.752   4.285 -0.7424  0.9638  1.2221
  101GLN    HB2 1696   6.820   3.657   4.135  0.7498  1.7999  0.0957
  101GLN     CG 1697   6.912   3.549   4.295 -0.1805  0.6615 -0.2095
  101GLN    HG1 1698   7.015   3.585   4.293 -0.1363  1.0222  2.8353
  101GLN    HG2 1699   6.906   3.451   4.248 -0.6445  1.0413 -0.9666
  101GLN     CD 1700   6.895   3.522   4.445  0.4354 -0.1073  0.3419
  101GLN    OE1 1701   6.883   3.613   4.525 -0.2857  0.4846  0.1536
  101GLN    NE2 1702   6.882   3.396   4.485 -0.5384 -0.2260  0.0745
  101GLN   HE21 1703   6.915   3.328   4.418 -0.1561 -0.3413  0.3764
  101GLN   HE22 1704   6.878   3.369   4.582 -0.1560 -0.4176  0.0391
  101GLN      C 1705   6.587   3.764   4.268 -0.0327  0.6096  0.8110
  101GLN      O 1706   6.616   3.873   4.306  0.3577 -0.1359  0.0442
  102GLY      N 1707   6.474   3.744   4.199 -0.5973  0.8219  0.2194
  102GLY      H 1708   6.454   3.652   4.162 -0.1855 -0.3426  2.6895
  102GLY     CA 1709   6.386   3.858   4.169 -0.4445 -0.5784 -0.0777
  102GLY    HA1 1710   6.382   3.919   4.259 -0.0383 -0.0100 -0.4346
  102GLY    HA2 1711   6.285   3.819   4.152  0.0039 -1.2094 -1.4601
  102GLY      C 1712   6.443   3.948   4.054 -0.3711  0.1254 -0.7201
  102GLY      O 1713   6.376   4.039   4.004  0.6456  0.4877 -0.2505
  103LEU      N 1714   6.561   3.918   3.996 -0.8900  0.6004 -0.4127
  103LEU      H 1715   6.595   3.828   4.027 -2.0645  0.4374  0.4838
  103LEU     CA 1716   6.630   3.978   3.890 -0.4763 -0.7936  0.3630
  103LEU     HA 1717   6.626   4.086   3.904 -0.3316 -0.9107  1.3985
  103LEU     CB 1718   6.774   3.928   3.876 -0.1091 -0.8453  0.0180
  103LEU    HB1 1719   6.829   3.956   3.786 -1.1532  0.5190 -0.2139
  103LEU    HB2 1720   6.783   3.819   3.879 -2.5250 -1.0735  2.1948
  103LEU     CG 1721   6.864   3.983   3.989  0.2234 -0.0669 -0.2203
  103LEU     HG 1722   6.818   3.972   4.086  0.2632 -0.5920 -0.2597
  103LEU    CD1 1723   6.995   3.909   3.994  0.0585 -0.4457  0.5202
  103LEU   HD11 1724   6.985   3.801   3.991 -0.7776 -0.3801  0.5280
  103LEU   HD12 1725   7.060   3.937   3.911  0.1794  1.7213  1.2723
  103LEU   HD13 1726   7.035   3.943   4.090  1.0553  1.2574 -0.4454
  103LEU    CD2 1727   6.902   4.130   3.963  0.6910  0.0343  0.5719
  103LEU   HD21 1728   6.956   4.141   3.869  0.3070 -0.6439  0.2617
  103LEU   HD22 1729   6.811   4.189   3.964  0.3477 -0.4849  1.9944
  103LEU   HD23 1730   6.980   4.166   4.030  1.6776 -1.2640  0.1792
  103LEU      C 1731   6.560   3.961   3.752  0.4693  0.5702  0.0821
  103LEU      O 1732   6.580   4.038   3.658  0.3388 -0.4634 -0.0647
  104ALA      N 1733   6.464   3.865   3.750  0.4273 -0.7076  0.5057
  104ALA      H 1734   6.434   3.810   3.829  0.2760  0.5890  1.3599
  104ALA     CA 1735   6.372   3.858   3.631 -0.0922 -0.5689 -0.0092
  104ALA     HA 1736   6.364   3.954   3.581  0.2703 -1.1697 -1.2657
  104ALA     CB 1737   6.427   3.759   3.521 -0.0035  0.0343 -0.5824
  104ALA    HB1 1738   6.433   3.657   3.559 -0.1844 -0.3663 -1.5925
  104ALA    HB2 1739   6.361   3.744   3.435 -0.4246 -1.4660 -0.0236
  104ALA    HB3 1740   6.528   3.783   3.490 -0.4435  0.8301 -1.4584
  104ALA      C 1741   6.228   3.815   3.667  0.3155 -0.3173 -0.7785
  104ALA      O 1742   6.206   3.765   3.780 -0.1017  0.1820 -0.1167
  105LY3      N 1743   6.131   3.822   3.573  0.5477 -0.0809  0.4184
  105LY3      H 1744   6.157   3.864   3.485  1.4516  1.8274  1.5238
  105LY3     CA 1745   5.996   3.769   3.584  0.5151 -0.4060 -0.6074
  105LY3     HA 1746   5.986   3.718   3.680  0.1664 -1.2655 -1.0835
  105LY3     CB 1747   5.890   3.885   3.585  0.2040  0.1555  0.0005
  105LY3    HB1 1748   5.902   3.953   3.669 -0.2161  0.6356 -0.3209
  105LY3    HB2 1749   5.792   3.838   3.594 -0.8916  2.2388 -0.4088
  105LY3     CG 1750   5.886   3.960   3.449 -0.2389 -0.0934  0.7453
  105LY3    HG1 1751   5.882   3.886   3.369  1.7957  1.7421 -1.1629
  105LY3    HG2 1752   5.975   4.021   3.434 -1.6730  1.8787 -0.1625
  105LY3     CD 1753   5.760   4.047   3.442  0.0694  0.4261 -0.3012
  105LY3    HD1 1754   5.749   4.111   3.530  0.9308  0.2633 -0.0666
  105LY3    HD2 1755   5.670   3.986   3.444  2.6965 -3.8107  1.0032
  105LY3     CE 1756   5.772   4.123   3.314 -0.7883  0.0255 -0.7542
  105LY3    HE1 1757   5.789   4.046   3.239 -0.2173  0.4210 -1.0354
  105LY3    HE2 1758   5.861   4.186   3.317  1.8807 -3.4516 -0.0619
  105LY3     NZ 1759   5.655   4.200   3.282  0.3596  0.2999 -0.1166
  105LY3    HZ1 1760   5.675   4.259   3.203 -0.3957  0.9492  0.1671
  105LY3    HZ2 1761   5.579   4.136   3.268  0.6858 -0.9623  3.0063
  105LY3    HZ3 1762   5.628   4.257   3.361  0.8821 -0.9366  1.0011
  105LY3      C 1763   5.967   3.667   3.468  0.7116 -0.7532 -0.6868
  105LY3      O 1764   6.054   3.643   3.383  0.0597 -0.5732  0.2978
  106VAL      N 1765   5.848   3.610   3.468 -0.1878  0.2788  0.3290
  106VAL      H 1766   5.784   3.627   3.544  0.7146  2.3539  0.6863
  106VAL     CA 1767   5.815   3.507   3.371 -0.0032  0.4909 -0.0835
  106VAL     HA 1768   5.906   3.465   3.327 -1.3492 -0.7220 -1.8837
  106VAL     CB 1769   5.740   3.396   3.448  0.2253 -0.6043 -0.2297
  106VAL     HB 1770   5.671   3.444   3.518  0.9914 -0.5883  0.5342
  106VAL    CG1 1771   5.672   3.292   3.367  0.3574  0.1517 -0.2341
  106VAL   HG11 1772   5.744   3.243   3.303 -1.6236 -0.9101 -1.7525
  106VAL   HG12 1773   5.626   3.219   3.433  0.2217  0.4315 -0.0163
  106VAL   HG13 1774   5.593   3.334   3.304 -1.2877  0.3056  1.7953
  106VAL    CG2 1775   5.843   3.331   3.543  0.3888 -0.4004  0.1897
  106VAL   HG21 1776   5.933   3.302   3.488  1.5723  1.1843  1.1844
  106VAL   HG22 1777   5.866   3.400   3.624 -1.4095 -0.8302  1.0960
  106VAL   HG23 1778   5.804   3.250   3.604 -0.0831 -0.0500  0.3619
  106VAL      C 1779   5.737   3.561   3.249 -0.4455 -0.2287 -0.3863
  106VAL      O 1780   5.629   3.623   3.267 -0.0920 -0.3725  0.2279
  107ALA      N 1781   5.780   3.526   3.128 -0.2809  0.2804 -0.4727
  107ALA      H 1782   5.868   3.477   3.117 -0.5903 -0.1866 -0.8857
  107ALA     CA 1783   5.728   3.556   3.001  0.0268 -0.4843  0.0997
  107ALA     HA 1784   5.699   3.661   3.008 -1.1551 -0.8817  1.5952
  107ALA     CB 1785   5.838   3.563   2.892 -0.0300  0.3211  0.4185
  107ALA    HB1 1786   5.803   3.622   2.807 -0.6234  1.7280  1.5871
  107ALA    HB2 1787   5.934   3.602   2.929  1.1681 -2.0018 -0.0572
  107ALA    HB3 1788   5.863   3.464   2.854 -0.0248 -0.1245  1.5349
  107ALA      C 1789   5.610   3.472   2.963  0.2397 -0.2465 -0.5319
  107ALA      O 1790   5.615   3.356   2.919 -0.2263  0.1654 -0.4086
  108TY1      N 1791   5.495   3.540   2.974  0.3220 -0.2445  0.5163
  108TY1      H 1792   5.488   3.640   2.982 -1.3976  0.0062 -2.6989
  108TY1     CA 1793   5.373   3.463   2.946 -0.6683  0.2147 -0.5053
  108TY1     HA 1794   5.380   3.367   2.997 -1.5180 -0.1283 -1.0142
  108TY1     CB 1795   5.255   3.533   3.025  0.0176 -1.0756 -0.2314
  108TY1    HB1 1796   5.267   3.640   3.011  1.0556 -1.3533 -1.6949
  108TY1    HB2 1797   5.265   3.511   3.132  0.4658 -1.7531 -0.4024
  108TY1     CG 1798   5.116   3.480   2.989  0.9664 -0.0458 -0.4209
  108TY1    CD1 1799   5.031   3.560   2.906 -0.5014 -0.3185 -0.5989
  108TY1    HD1 1800   5.070   3.653   2.868  0.7084  0.0705  1.4559
  108TY1    CE1 1801   4.906   3.510   2.876  0.1684  0.2445  0.1657
  108TY1    HE1 1802   4.838   3.570   2.816  2.1049  1.4667 -0.9263
  108TY1     CZ 1803   4.866   3.384   2.926 -0.8841 -1.1055 -0.2846
  108TY1     OH 1804   4.744   3.338   2.889 -0.5437  0.0237  0.2949
  108TY1    HH1 1805   4.732   3.245   2.909  1.3112  0.1779  2.4422
  108TY1    HH2 1806   4.684   3.409   2.865 -2.8570 -1.3788  1.5332
  108TY1    CE2 1807   4.947   3.310   3.018  0.1088 -1.0384  0.2515
  108TY1    HE2 1808   4.908   3.220   3.064 -1.7817  0.1711  1.1161
  108TY1    CD2 1809   5.078   3.356   3.048 -0.2192 -0.0714  0.4910
  108TY1    HD2 1810   5.137   3.295   3.115  2.0696  1.3631 -0.1121
  108TY1      C 1811   5.337   3.446   2.798  0.2514  0.1819 -0.4943
  108TY1      O 1812   5.259   3.357   2.761  0.1500 -0.1363 -0.4625
  109VAL      N 1813   5.392   3.526   2.707  0.0041 -1.0277 -0.4430
  109VAL      H 1814   5.454   3.595   2.748 -1.9329 -1.7299  4.2185
  109VAL     CA 1815   5.366   3.521   2.557  0.7737  0.7673  0.7864
  109VAL     HA 1816   5.260   3.533   2.535  0.9663 -0.1961 -0.7965
  109VAL     CB 1817   5.446   3.631   2.491  0.3606  0.7648  0.0401
  109VAL     HB 1818   5.445   3.718   2.556  1.5999 -0.2363  1.4579
  109VAL    CG1 1819   5.593   3.589   2.487  0.1765 -0.3287 -0.3340
  109VAL   HG11 1820   5.602   3.510   2.413 -0.3033 -1.8423  1.1623
  109VAL   HG12 1821   5.647   3.675   2.448 -1.4036  0.3873 -1.0420
  109VAL   HG13 1822   5.628   3.573   2.589  1.1135 -0.2172 -0.6257
  109VAL    CG2 1823   5.383   3.670   2.355 -0.1354  0.3419 -0.3387
  109VAL   HG21 1824   5.394   3.589   2.283 -2.4892 -3.0376  2.7508
  109VAL   HG22 1825   5.278   3.690   2.378 -0.8863 -2.9158 -0.5414
  109VAL   HG23 1826   5.430   3.762   2.321  0.4725  0.1247 -0.0913
  109VAL      C 1827   5.376   3.387   2.493 -0.5215 -0.4539  0.7325
  109VAL      O 1828   5.303   3.356   2.400  0.7509 -0.4950  0.0190
  110TY1      N 1829   5.470   3.302   2.538 -0.1444 -0.6434 -0.0336
  110TY1      H 1830   5.515   3.329   2.624 -0.7181 -0.8399  0.3399
  110TY1     CA 1831   5.513   3.176   2.471 -0.3271 -0.4547  0.5812
  110TY1     HA 1832   5.538   3.198   2.367 -1.1218  1.0864  0.6899
  110TY1     CB 1833   5.638   3.136   2.550 -0.3394 -0.5367  0.2187
  110TY1    HB1 1834   5.670   3.033   2.540 -1.2631 -1.0863  2.4025
  110TY1    HB2 1835   5.615   3.147   2.656  1.4557  2.6735  0.3922
  110TY1     CG 1836   5.762   3.218   2.522 -0.2647 -0.1169 -0.4649
  110TY1    CD1 1837   5.791   3.332   2.600 -0.1695  0.1039  0.1150
  110TY1    HD1 1838   5.725   3.361   2.680  0.6523 -0.9906  1.2333
  110TY1    CE1 1839   5.908   3.403   2.575 -0.5975  0.0238 -0.2835
  110TY1    HE1 1840   5.946   3.494   2.621 -0.8325  0.4461 -0.9157
  110TY1     CZ 1841   6.003   3.353   2.487  0.3482 -0.2714 -0.2510
  110TY1     OH 1842   6.120   3.414   2.470 -0.4063 -0.4378  0.0490
  110TY1    HH1 1843   6.160   3.437   2.554 -2.5981 -2.1487  1.6864
  110TY1    HH2 1844   6.138   3.438   2.379 -0.0293  0.3040  0.3060
  110TY1    CE2 1845   5.974   3.239   2.406 -0.3613  0.3179 -1.1398
  110TY1    HE2 1846   6.047   3.206   2.334 -0.3637 -0.3445 -0.8459
  110TY1    CD2 1847   5.855   3.170   2.431 -0.8583 -0.1157 -0.4676
  110TY1    HD2 1848   5.836   3.078   2.377 -2.9011 -1.0516  1.6904
  110TY1      C 1849   5.414   3.059   2.471 -0.1355 -0.3171 -0.0362
  110TY1      O 1850   5.427   2.967   2.542  0.3422  1.0170 -0.7256
  111LY3      N 1851   5.318   3.054   2.376 -0.2786  0.0197 -0.8879
  111LY3      H 1852   5.309   3.137   2.319 -0.0318 -0.7709 -2.1009
  111LY3     CA 1853   5.217   2.943   2.353  0.0709  0.0847  0.2798
  111LY3     HA 1854   5.195   2.899   2.451  0.4252 -0.3406  0.1698
  111LY3     CB 1855   5.091   2.985   2.280 -0.3593  0.0833 -0.6590
  111LY3    HB1 1856   5.021   2.901   2.284  1.5426 -1.6687 -2.0199
  111LY3    HB2 1857   5.120   3.012   2.179  0.9234 -0.7032 -0.5255
  111LY3     CG 1858   5.032   3.109   2.348 -0.4616 -0.1445  0.0372
  111LY3    HG1 1859   5.101   3.194   2.344  0.0505 -0.5689 -0.2574
  111LY3    HG2 1860   5.006   3.094   2.452  0.6536 -2.7426  0.0036
  111LY3     CD 1861   4.908   3.153   2.269  0.1856  0.3573  0.1937
  111LY3    HD1 1862   4.837   3.070   2.267  0.3043  0.2475 -1.5369
  111LY3    HD2 1863   4.932   3.179   2.166  0.0298  1.5844  0.4572
  111LY3     CE 1864   4.836   3.272   2.330 -0.5935  0.8070 -0.6343
  111LY3    HE1 1865   4.828   3.256   2.437 -0.9614 -0.3513 -0.8209
  111LY3    HE2 1866   4.731   3.278   2.303 -0.9198 -1.1130  0.0892
  111LY3     NZ 1867   4.912   3.397   2.307 -0.4230  0.2079 -0.4088
  111LY3    HZ1 1868   5.004   3.379   2.269  1.2147 -1.9384  3.9036
  111LY3    HZ2 1869   4.869   3.463   2.244  0.5424  1.6149  0.3382
  111LY3    HZ3 1870   4.932   3.451   2.390 -0.5425 -0.6739  0.2024
  111LY3      C 1871   5.282   2.828   2.275 -0.0498  0.1823  0.2495
  111LY3      O 1872   5.327   2.865   2.165 -0.2698  0.7982  0.1134
  112PRO      N 1873   5.284   2.700   2.317 -0.1160  0.0830 -1.6457
  112PRO     CD 1874   5.335   2.593   2.231  0.1576  0.0768  0.1492
  112PRO    HD1 1875   5.428   2.553   2.271  0.7784 -0.4648 -1.7492
  112PRO    HD2 1876   5.360   2.628   2.131  0.5400 -0.8551 -0.0944
  112PRO     CG 1877   5.226   2.490   2.229  0.7473  0.2004 -0.5047
  112PRO    HG1 1878   5.264   2.391   2.201  0.9248  0.2397 -0.3997
  112PRO    HG2 1879   5.145   2.524   2.165  2.1652  0.1617 -2.3992
  112PRO     CB 1880   5.181   2.493   2.375  0.0077  0.3330  0.2172
  112PRO    HB1 1881   5.243   2.421   2.428 -0.9103 -0.6702 -0.0289
  112PRO    HB2 1882   5.078   2.456   2.382  0.5641 -1.9518 -2.1479
  112PRO     CA 1883   5.210   2.635   2.424 -0.0768 -0.3788 -0.5255
  112PRO     HA 1884   5.119   2.689   2.450  0.3372  0.0010  0.1619
  112PRO      C 1885   5.283   2.625   2.557  0.3266  0.1154 -0.7853
  112PRO      O 1886   5.234   2.574   2.658  0.2440 -0.5052  0.0862
  113ASN      N 1887   5.406   2.679   2.566 -0.2907 -0.2269 -0.4839
  113ASN      H 1888   5.442   2.730   2.487  0.5761 -3.6436 -2.5005
  113ASN     CA 1889   5.499   2.658   2.678 -0.2251  0.3330 -0.1522
  113ASN     HA 1890   5.490   2.554   2.708  0.3537  0.5497  0.8244
  113ASN     CB 1891   5.645   2.701   2.640  0.2478  0.2198  0.3344
  113ASN    HB1 1892   5.705   2.645   2.712  0.0912  0.3314  0.5535
  113ASN    HB2 1893   5.658   2.807   2.659 -0.1886  0.6971 -1.7591
  113ASN     CG 1894   5.677   2.674   2.493  0.1378 -0.4996 -0.2976
  113ASN    OD1 1895   5.715   2.766   2.421  0.5742 -0.0392 -0.6227
  113ASN    ND2 1896   5.649   2.549   2.448  0.1717  0.0461  1.0086
  113ASN   HD21 1897   5.624   2.471   2.507 -0.5278 -1.5282 -1.2153
  113ASN   HD22 1898   5.680   2.520   2.357 -0.2203  1.0717  0.5254
  113ASN      C 1899   5.454   2.732   2.807  0.2093  0.5781 -0.1304
  113ASN      O 1900   5.466   2.685   2.920 -0.0387 -0.3876  0.3681
  114ASN      N 1901   5.368   2.840   2.790 -0.0204  0.2246 -0.0065
  114ASN      H 1902   5.370   2.878   2.696 -0.1572 -0.0195 -0.1091
  114ASN     CA 1903   5.297   2.927   2.890 -0.4001 -0.8852 -0.0901
  114ASN     HA 1904   5.367   2.944   2.971 -1.6146 -0.0998  0.8233
  114ASN     CB 1905   5.242   3.055   2.827 -0.2474  0.2744  0.6185
  114ASN    HB1 1906   5.323   3.092   2.763 -0.5012  1.9952  1.2562
  114ASN    HB2 1907   5.214   3.123   2.907 -2.3654  2.0303 -1.4665
  114ASN     CG 1908   5.113   3.031   2.742 -0.5560 -0.1410  0.0232
  114ASN    OD1 1909   5.079   2.924   2.700  0.2634  0.1631  0.2004
  114ASN    ND2 1910   5.030   3.130   2.724 -0.5911  0.2365  0.0829
  114ASN   HD21 1911   5.062   3.224   2.742 -2.7950  1.5310 -2.1016
  114ASN   HD22 1912   4.951   3.116   2.662 -0.2500  0.7631 -0.4738
  114ASN      C 1913   5.178   2.851   2.963  0.0649  0.2849  0.5474
  114ASN      O 1914   5.099   2.913   3.032  0.2941  0.3933 -0.4717
  115THR      N 1915   5.168   2.714   2.944 -0.5948 -0.4651  0.3989
  115THR      H 1916   5.210   2.677   2.860 -1.7966 -3.2939  0.9529
  115THR     CA 1917   5.072   2.627   3.009 -0.1710  0.4173 -0.2132
  115THR     HA 1918   4.996   2.684   3.063 -0.5745  1.1120 -1.4676
  115THR     CB 1919   4.985   2.548   2.919  0.1975  0.1483  0.5716
  115THR     HB 1920   4.912   2.490   2.976  0.2934 -1.4247 -0.8449
  115THR    CG2 1921   4.905   2.632   2.822 -0.0997 -0.0610 -0.7318
  115THR   HG21 1922   4.831   2.690   2.876  0.5593  0.8894 -0.8349
  115THR   HG22 1923   4.973   2.688   2.758 -2.6616  1.3611 -2.3788
  115THR   HG23 1924   4.841   2.566   2.763 -1.3526 -1.5935  2.1429
  115THR    OG1 1925   5.067   2.453   2.850  1.3118 -0.5126  0.5279
  115THR    HG1 1926   5.112   2.508   2.786 -2.0505  1.0952 -0.6828
  115THR      C 1927   5.142   2.532   3.112  0.2570 -0.5075 -0.0204
  115THR      O 1928   5.073   2.453   3.174 -0.2208  0.0262  0.1152
  116HI2      N 1929   5.273   2.544   3.123 -0.0332  0.2380 -0.3473
  116HI2      H 1930   5.329   2.603   3.064 -1.1115  0.8533 -0.7769
  116HI2     CA 1931   5.345   2.436   3.204  0.6270  0.3615 -0.5232
  116HI2     HA 1932   5.272   2.380   3.261  2.3578 -1.6147 -0.1457
  116HI2     CB 1933   5.416   2.329   3.117 -0.6847  0.4756  0.0377
  116HI2    HB1 1934   5.449   2.249   3.183  1.9928  0.7610 -0.8476
  116HI2    HB2 1935   5.501   2.381   3.075  0.1964 -1.1462 -0.2502
  116HI2     CG 1936   5.331   2.271   3.007 -0.0929  0.5028  0.1927
  116HI2    ND1 1937   5.214   2.196   3.018  0.9375  0.3692  0.3526
  116HI2    HD1 1938   5.173   2.163   3.104 -0.5259  1.0382 -0.0552
  116HI2    CE1 1939   5.174   2.147   2.897  0.1772 -1.2497  0.6029
  116HI2    HE1 1940   5.096   2.076   2.873  1.7080 -2.2915 -1.7306
  116HI2    NE2 1941   5.274   2.183   2.813  0.4887 -0.3658 -0.2126
  116HI2    HE2 1942   5.285   2.135   2.725 -1.3732 -0.9598 -0.1608
  116HI2    CD2 1943   5.368   2.258   2.879 -0.0007 -0.2531 -0.7659
  116HI2    HD2 1944   5.462   2.295   2.842  0.7246 -1.2499  0.0283
  116HI2      C 1945   5.426   2.488   3.320  0.4806 -0.1643 -0.3072
  116HI2      O 1946   5.479   2.409   3.395 -0.4405 -0.2191 -0.2084
  117GL1      N 1947   5.451   2.617   3.339 -0.3772 -0.0339 -0.2543
  117GL1      H 1948   5.410   2.684   3.275  0.1618  1.3764  0.8344
  117GL1     CA 1949   5.567   2.667   3.410  0.0378  0.6459  0.0256
  117GL1     HA 1950   5.644   2.591   3.404  0.6140  1.1003  1.2598
  117GL1     CB 1951   5.635   2.781   3.334 -0.1034 -0.4275  0.5013
  117GL1    HB1 1952   5.641   2.764   3.226  0.5199  0.1325  0.4440
  117GL1    HB2 1953   5.739   2.791   3.363 -0.0242  1.9755 -0.3631
  117GL1     CG 1954   5.570   2.922   3.351  0.1771 -0.6312 -0.4728
  117GL1    HG1 1955   5.627   2.994   3.293  0.4372 -0.8203 -0.4540
  117GL1    HG2 1956   5.584   2.957   3.454  1.5676 -2.1110 -0.1054
  117GL1     CD 1957   5.424   2.929   3.307  0.3181 -0.3204  0.0440
  117GL1    OE1 1958   5.375   2.868   3.212  0.4694  0.1939 -0.5311
  117GL1   HE11 1959   5.284   2.896   3.204  1.2760  3.5314  0.3760
  117GL1   HE12 1960   5.423   2.795   3.171  2.3793  2.4047 -2.5722
  117GL1    OE2 1961   5.355   3.017   3.382 -0.1598  0.1710  0.5236
  117GL1   HE21 1962   5.263   3.023   3.353  0.7106 -1.2642 -3.1355
  117GL1   HE22 1963   5.414   3.072   3.434  0.9136  0.1764 -0.6534
  117GL1      C 1964   5.556   2.688   3.566  0.2505  0.8638 -0.2306
  117GL1      O 1965   5.582   2.791   3.630 -0.1031  0.2624  0.1103
  118GLN      N 1966   5.510   2.579   3.632  0.0598  0.2160  0.3043
  118GLN      H 1967   5.510   2.493   3.580 -1.5226  0.7414 -0.6206
  118GLN     CA 1968   5.462   2.582   3.769  0.1708  0.8697 -0.0195
  118GLN     HA 1969   5.389   2.663   3.777  0.8403  1.5222 -0.5098
  118GLN     CB 1970   5.381   2.453   3.806 -0.2416 -0.6405 -0.1659
  118GLN    HB1 1971   5.450   2.369   3.813  0.2785 -0.1294  1.1497
  118GLN    HB2 1972   5.310   2.433   3.726  1.2379 -0.3735 -1.6180
  118GLN     CG 1973   5.298   2.476   3.937  0.1035  0.8653  0.3808
  118GLN    HG1 1974   5.201   2.428   3.932 -0.0165  1.0334  1.0305
  118GLN    HG2 1975   5.269   2.581   3.934 -2.9059  0.1455 -2.9913
  118GLN     CD 1976   5.356   2.442   4.075  0.6253 -0.5334 -0.1609
  118GLN    OE1 1977   5.446   2.367   4.098  0.1207  0.4702 -0.4915
  118GLN    NE2 1978   5.293   2.499   4.176  0.4904  0.6557  0.1239
  118GLN   HE21 1979   5.239   2.585   4.173  0.8204  0.8563 -0.1973
  118GLN   HE22 1980   5.326   2.479   4.269  0.0383  2.8930  0.8301
  118GLN      C 1981   5.576   2.614   3.867 -0.1188 -0.0885  0.0206
  118GLN      O 1982   5.564   2.695   3.957 -0.3570  0.0933 -0.1716
  119HI2      N 1983   5.695   2.557   3.841  0.2692 -0.0693  0.2405
  119HI2      H 1984   5.711   2.505   3.756  0.5844  1.9979 -1.0178
  119HI2     CA 1985   5.828   2.587   3.910  0.2612  0.2596 -0.0523
  119HI2     HA 1986   5.824   2.560   4.016 -1.8566 -0.0082 -0.1546
  119HI2     CB 1987   5.944   2.499   3.858 -0.4132 -0.0008  0.3705
  119HI2    HB1 1988   6.038   2.507   3.912  0.4622 -1.7405 -0.7958
  119HI2    HB2 1989   5.969   2.516   3.754  1.0614 -1.2272  0.4835
  119HI2     CG 1990   5.920   2.349   3.872 -0.3167  0.0666 -0.3711
  119HI2    ND1 1991   5.986   2.247   3.807  0.0042  0.3682 -0.2618
  119HI2    HD1 1992   6.041   2.254   3.723 -0.8906 -3.4361 -1.3299
  119HI2    CE1 1993   5.951   2.129   3.866  0.4975  0.1648  0.3488
  119HI2    HE1 1994   5.973   2.031   3.825 -1.6495 -0.0220 -0.4808
  119HI2    NE2 1995   5.875   2.161   3.970 -0.7252 -0.0987  0.5132
  119HI2    HE2 1996   5.839   2.093   4.034 -1.3571  1.0017  1.3599
  119HI2    CD2 1997   5.852   2.303   3.976  0.2356  0.2802 -0.2786
  119HI2    HD2 1998   5.800   2.354   4.056 -0.6795 -1.0533 -0.0002
  119HI2      C 1999   5.874   2.733   3.899 -0.2366  0.5046 -0.2392
  119HI2      O 2000   5.910   2.796   3.998 -0.4664  0.3225  0.3835
  120LEU      N 2001   5.860   2.793   3.779  0.2306  0.0618 -0.3688
  120LEU      H 2002   5.828   2.738   3.701  0.3047 -1.0399  0.3428
  120LEU     CA 2003   5.903   2.931   3.754 -0.0761 -0.0484 -0.3613
  120LEU     HA 2004   6.000   2.950   3.800 -0.7367 -0.3393  1.2142
  120LEU     CB 2005   5.913   2.964   3.605 -0.0179  0.2608  0.0692
  120LEU    HB1 2006   5.911   3.072   3.592 -4.9196  0.0623 -3.7025
  120LEU    HB2 2007   5.822   2.926   3.558 -1.2775  2.2269  0.8109
  120LEU     CG 2008   6.028   2.906   3.523  0.4265 -0.9660  0.8622
  120LEU     HG 2009   6.030   2.798   3.538 -1.2715 -0.8438  2.3112
  120LEU    CD1 2010   6.019   2.940   3.371 -0.2658 -0.1562 -0.3842
  120LEU   HD11 2011   6.101   2.895   3.315  0.4334  0.7931 -0.1482
  120LEU   HD12 2012   5.928   2.897   3.327  0.0148 -0.1657 -0.9566
  120LEU   HD13 2013   6.007   3.045   3.347 -0.0963 -0.4985 -2.0840
  120LEU    CD2 2014   6.161   2.966   3.574  0.0017 -0.7095 -0.1723
  120LEU   HD21 2015   6.253   2.917   3.540 -0.3523 -1.6404  0.1786
  120LEU   HD22 2016   6.176   3.073   3.557 -1.2300 -0.6915 -1.2781
  120LEU   HD23 2017   6.167   2.960   3.683 -2.7874  0.3944  0.1192
  120LEU      C 2018   5.800   3.030   3.818  0.6436  0.2832 -0.2682
  120LEU      O 2019   5.835   3.135   3.866  0.2368  0.3177 -0.3578
  121ARG      N 2020   5.673   2.986   3.833  0.3744  0.1238  0.5927
  121ARG      H 2021   5.650   2.903   3.780  2.1738  0.4821 -0.8457
  121ARG     CA 2022   5.574   3.060   3.914  0.2683  0.0279 -0.2828
  121ARG     HA 2023   5.583   3.162   3.877  1.1735 -1.0241 -3.2484
  121ARG     CB 2024   5.430   3.014   3.884  0.8559 -0.0646 -0.3276
  121ARG    HB1 2025   5.365   3.053   3.963 -0.2924 -1.8205 -0.3548
  121ARG    HB2 2026   5.418   2.907   3.901  1.8732 -0.6088 -2.6682
  121ARG     CG 2027   5.371   3.040   3.744 -0.1472 -0.2141 -0.0219
  121ARG    HG1 2028   5.271   2.996   3.734 -1.3636  1.7255  2.3065
  121ARG    HG2 2029   5.433   3.003   3.663 -1.7145 -0.4007 -1.1960
  121ARG     CD 2030   5.349   3.188   3.719 -0.9395  0.9496 -0.7294
  121ARG    HD1 2031   5.447   3.235   3.704  0.1625 -0.3965  1.6947
  121ARG    HD2 2032   5.298   3.236   3.802 -1.3808  0.0584 -0.4772
  121ARG     NE 2033   5.274   3.218   3.591 -0.6209  0.2367 -0.0787
  121ARG     HE 2034   5.256   3.134   3.537  0.1593  1.9496 -3.2899
  121ARG     CZ 2035   5.221   3.322   3.536  0.1490 -0.4303 -0.4422
  121ARG    NH1 2036   5.238   3.436   3.594  0.5642  0.3693  0.1538
  121ARG   HH11 2037   5.280   3.436   3.686 -0.5200  1.2970  0.6759
  121ARG   HH12 2038   5.170   3.508   3.572 -0.8302 -1.3116 -1.4226
  121ARG    NH2 2039   5.168   3.321   3.418  1.1110 -0.4290 -0.8164
  121ARG   HH21 2040   5.179   3.245   3.353 -1.2219 -0.8852 -0.7816
  121ARG   HH22 2041   5.139   3.411   3.382 -2.6667 -0.9846  0.3630
  121ARG      C 2042   5.591   3.055   4.061 -0.5644 -0.0082 -0.3315
  121ARG      O 2043   5.595   3.156   4.135  0.9146  0.2623 -0.4114
  122LY3      N 2044   5.614   2.938   4.115  0.4062  1.0862 -0.3800
  122LY3      H 2045   5.612   2.851   4.064  2.7381 -0.8410  2.4589
  122LY3     CA 2046   5.625   2.929   4.266 -0.1277 -0.4355  0.7787
  122LY3     HA 2047   5.546   2.992   4.307 -0.5463 -1.1749  1.1350
  122LY3     CB 2048   5.601   2.793   4.333  0.7430  0.7182  0.2971
  122LY3    HB1 2049   5.497   2.762   4.322  0.0076  1.7697  3.4950
  122LY3    HB2 2050   5.616   2.815   4.438  3.0339 -0.0406  0.1938
  122LY3     CG 2051   5.683   2.678   4.290  0.4708  0.2124  0.3886
  122LY3    HG1 2052   5.781   2.697   4.333  0.2109  1.9057  0.2831
  122LY3    HG2 2053   5.678   2.675   4.181 -1.4269  2.2181  0.3583
  122LY3     CD 2054   5.618   2.547   4.335  0.4495 -0.4791  0.1192
  122LY3    HD1 2055   5.663   2.467   4.275  1.1637  0.6114 -0.8599
  122LY3    HD2 2056   5.511   2.537   4.318  0.8048  0.5465 -3.6901
  122LY3     CE 2057   5.645   2.536   4.481 -0.7239  0.1775 -0.6471
  122LY3    HE1 2058   5.588   2.614   4.531  0.2000 -0.0129  0.7581
  122LY3    HE2 2059   5.752   2.551   4.497  0.1266  0.2375 -5.0111
  122LY3     NZ 2060   5.603   2.408   4.527 -0.4275  0.1178 -0.1052
  122LY3    HZ1 2061   5.644   2.339   4.467  0.6092  0.2772  0.4007
  122LY3    HZ2 2062   5.644   2.397   4.619 -0.2375  3.5117  0.3685
  122LY3    HZ3 2063   5.503   2.395   4.536 -0.1567 -0.6832  3.4685
  122LY3      C 2064   5.759   2.990   4.311 -0.0485 -0.6206 -1.2855
  122LY3      O 2065   5.763   3.036   4.423  0.0337 -0.1182 -0.2100
  123SER      N 2066   5.850   3.008   4.218 -0.1330 -0.3416  0.1344
  123SER      H 2067   5.842   2.958   4.131  1.1841  0.2807 -0.3761
  123SER     CA 2068   5.976   3.083   4.240 -0.5131 -0.1149 -0.1121
  123SER     HA 2069   6.030   3.055   4.330  0.1699  1.4780  0.0125
  123SER     CB 2070   6.065   3.052   4.125  0.3034  0.5459 -0.1218
  123SER    HB1 2071   6.030   3.100   4.033 -0.4740  1.7143  0.7618
  123SER    HB2 2072   6.071   2.944   4.117  0.5040  0.3285  2.2959
  123SER     OG 2073   6.195   3.099   4.144 -0.4241 -0.1059  0.4712
  123SER     HG 2074   6.235   3.085   4.057 -1.0072 -1.7478  0.4391
  123SER      C 2075   5.965   3.231   4.244  0.2558 -0.7021  0.1060
  123SER      O 2076   6.026   3.301   4.332  0.1342  0.7145 -0.2645
  124GL0      N 2077   5.896   3.293   4.150 -0.1731  0.4145  0.0322
  124GL0      H 2078   5.883   3.240   4.066  0.8452  0.8862 -0.4391
  124GL0     CA 2079   5.857   3.438   4.151 -0.3353  0.2857 -0.3366
  124GL0     HA 2080   5.938   3.511   4.146 -0.1665  0.0645 -1.0304
  124GL0     CB 2081   5.789   3.466   4.018 -0.2165 -0.3294 -0.2360
  124GL0    HB1 2082   5.706   3.397   4.001  0.9225 -1.7020 -0.4595
  124GL0    HB2 2083   5.862   3.449   3.938  0.6207  0.6249  0.2972
  124GL0     CG 2084   5.720   3.599   4.002 -0.2511 -0.5969 -0.4853
  124GL0    HG1 2085   5.777   3.679   4.050 -0.7264 -1.2252  1.2201
  124GL0    HG2 2086   5.628   3.583   4.059  0.5572 -2.1051  0.4837
  124GL0     CD 2087   5.694   3.632   3.854 -0.4090  0.5575 -0.7043
  124GL0    OE1 2088   5.574   3.692   3.824  0.4738  0.0515  0.1647
  124GL0   HE11 2089   5.559   3.704   3.730 -2.1676  0.3866  0.5557
  124GL0   HE12 2090   5.520   3.714   3.900 -0.7709 -2.0080 -0.0186
  124GL0    OE2 2091   5.764   3.605   3.758 -0.1521  0.2488  0.0886
  124GL0   HE21 2092   5.733   3.652   3.681 -1.3178  1.4900  1.2532
  124GL0   HE22 2093   5.849   3.577   3.791 -0.7862 -0.0052  1.6054
  124GL0      C 2094   5.765   3.472   4.272  0.0392  0.1591  0.3831
  124GL0      O 2095   5.777   3.579   4.333 -0.4909  0.0865  0.2813
  125ALA      N 2096   5.679   3.378   4.313  0.1251 -0.3160  0.2782
  125ALA      H 2097   5.669   3.292   4.260 -1.2758  0.4952 -0.8754
  125ALA     CA 2098   5.588   3.404   4.429  0.5181 -0.3329  0.3024
  125ALA     HA 2099   5.539   3.499   4.408  1.1221  0.5030  2.4062
  125ALA     CB 2100   5.489   3.288   4.446  0.0733 -0.5272  0.1470
  125ALA    HB1 2101   5.545   3.199   4.474  2.3076  0.6692 -0.3362
  125ALA    HB2 2102   5.422   3.317   4.528  1.0029  0.9499  0.4274
  125ALA    HB3 2103   5.425   3.263   4.362  0.9699 -0.1218 -0.6705
  125ALA      C 2104   5.675   3.412   4.554  0.4721 -0.7795  0.1664
  125ALA      O 2105   5.654   3.500   4.639 -0.1749  0.2122  0.6464
  126GLN      N 2106   5.782   3.335   4.569 -0.2331 -0.1186  0.1017
  126GLN      H 2107   5.782   3.256   4.506 -1.0235 -0.1148  0.0870
  126GLN     CA 2108   5.882   3.338   4.677  0.1112 -1.0537  0.7294
  126GLN     HA 2109   5.824   3.353   4.768 -2.1679  0.0947 -0.8131
  126GLN     CB 2110   5.969   3.204   4.687 -0.3700 -0.8351  0.8333
  126GLN    HB1 2111   6.042   3.202   4.606 -1.4678 -0.3046 -0.2059
  126GLN    HB2 2112   5.901   3.120   4.674 -1.0369 -0.0718 -1.0689
  126GLN     CG 2113   6.038   3.185   4.819 -0.0917  0.2276  0.2104
  126GLN    HG1 2114   5.980   3.209   4.907 -1.0642 -2.6852  0.4930
  126GLN    HG2 2115   6.131   3.242   4.820  0.3266 -0.4358  1.7724
  126GLN     CD 2116   6.083   3.034   4.814  0.5455  0.2542 -0.1270
  126GLN    OE1 2117   6.145   2.982   4.721  0.3172  0.2398  0.0345
  126GLN    NE2 2118   6.048   2.965   4.928 -0.1822 -0.1792 -0.1754
  126GLN   HE21 2119   6.008   3.018   5.004 -0.4373 -1.0757  0.3210
  126GLN   HE22 2120   6.091   2.875   4.942  1.1756  0.5538  0.5461
  126GLN      C 2121   5.976   3.461   4.662  0.0906 -0.1968 -0.0251
  126GLN      O 2122   6.018   3.525   4.756 -0.2718 -0.2596 -0.4381
  127ALA      N 2123   6.009   3.496   4.536 -0.4213  0.4077 -0.8075
  127ALA      H 2124   5.997   3.428   4.463  1.8829 -1.5802  0.5151
  127ALA     CA 2125   6.085   3.619   4.499 -0.0720  0.3504 -0.2991
  127ALA     HA 2126   6.182   3.615   4.550  0.2125 -0.0300 -0.8580
  127ALA     CB 2127   6.113   3.620   4.347 -0.1023 -0.2412  0.3946
  127ALA    HB1 2128   6.191   3.694   4.331 -0.7434 -0.1265 -2.7596
  127ALA    HB2 2129   6.155   3.522   4.323  0.4277  0.2890 -0.9347
  127ALA    HB3 2130   6.028   3.656   4.289  0.4874 -2.9082 -2.3865
  127ALA      C 2131   6.002   3.742   4.549  0.4859 -0.5215  0.3398
  127ALA      O 2132   6.063   3.835   4.604  0.6745  0.2528 -0.1379
  128LY3      N 2133   5.866   3.730   4.553  0.3536  0.9998 -0.3587
  128LY3      H 2134   5.822   3.657   4.499  2.6744 -0.5715 -0.2361
  128LY3     CA 2135   5.776   3.837   4.604 -0.1741 -0.4112  0.3161
  128LY3     HA 2136   5.816   3.935   4.581  0.7388 -0.6245  0.9377
  128LY3     CB 2137   5.637   3.833   4.539 -0.1638  0.4025  0.5765
  128LY3    HB1 2138   5.583   3.907   4.598  0.3489 -0.0905  1.7049
  128LY3    HB2 2139   5.582   3.741   4.561 -1.2893  0.4346 -1.7709
  128LY3     CG 2140   5.644   3.870   4.390 -0.2975 -0.3517 -0.2889
  128LY3    HG1 2141   5.728   3.816   4.347  0.6887  0.9437 -0.0414
  128LY3    HG2 2142   5.668   3.976   4.388 -0.0512 -0.3984  0.1260
  128LY3     CD 2143   5.522   3.852   4.291 -0.0496  0.2563 -0.0825
  128LY3    HD1 2144   5.467   3.758   4.296 -2.8141  1.7595  3.9261
  128LY3    HD2 2145   5.561   3.868   4.191 -1.0038 -1.4465 -0.7703
  128LY3     CE 2146   5.421   3.962   4.310  0.5875  0.0982  0.1747
  128LY3    HE1 2147   5.469   4.060   4.310  1.0097 -0.1011  1.2502
  128LY3    HE2 2148   5.377   3.949   4.409  0.1686 -0.6563 -0.1011
  128LY3     NZ 2149   5.309   3.935   4.210 -1.3024 -0.2450 -0.8316
  128LY3    HZ1 2150   5.237   4.002   4.233 -1.1485 -0.6498  1.0605
  128LY3    HZ2 2151   5.351   3.947   4.119  2.0361  0.0583  0.6015
  128LY3    HZ3 2152   5.272   3.841   4.219  1.3150 -1.1759  3.0049
  128LY3      C 2153   5.761   3.834   4.756  0.2630 -0.5050 -0.4221
  128LY3      O 2154   5.764   3.936   4.820  0.0816 -0.5541 -0.0319
  129LY3      N 2155   5.741   3.713   4.813  0.8774  0.9642 -0.6707
  129LY3      H 2156   5.718   3.636   4.751 -1.0137  0.4146  0.6342
  129LY3     CA 2157   5.723   3.689   4.960 -0.8061  0.1648 -0.1904
  129LY3     HA 2158   5.650   3.763   4.995  0.0352  0.6222  0.6464
  129LY3     CB 2159   5.663   3.547   4.978  0.1518 -0.4399 -0.0928
  129LY3    HB1 2160   5.726   3.470   4.934  1.1480  0.8107 -0.9226
  129LY3    HB2 2161   5.571   3.553   4.920  1.7092  1.3579 -2.5991
  129LY3     CG 2162   5.640   3.505   5.120  0.1316 -0.2927  0.2245
  129LY3    HG1 2163   5.604   3.597   5.167 -0.3604 -0.1038 -0.5014
  129LY3    HG2 2164   5.733   3.468   5.161 -1.0948 -0.9036  2.5951
  129LY3     CD 2165   5.535   3.387   5.116 -0.0861 -0.6026  0.1473
  129LY3    HD1 2166   5.572   3.306   5.054  2.1766  0.9103 -0.6486
  129LY3    HD2 2167   5.432   3.415   5.093 -0.2617  0.9223  2.4516
  129LY3     CE 2168   5.536   3.333   5.257 -0.0700 -0.2216 -0.0315
  129LY3    HE1 2169   5.507   3.404   5.335 -1.7356 -0.2509 -0.5847
  129LY3    HE2 2170   5.632   3.292   5.288 -0.8029  0.3139  3.4033
  129LY3     NZ 2171   5.441   3.220   5.275 -0.2003 -0.2151  0.0009
  129LY3    HZ1 2172   5.466   3.136   5.225 -0.5807 -0.9854  1.0628
  129LY3    HZ2 2173   5.437   3.195   5.373  1.4408  1.6087  0.5828
  129LY3    HZ3 2174   5.352   3.253   5.240 -0.6876 -0.8692  0.5880
  129LY3      C 2175   5.853   3.725   5.036 -0.1787 -0.0275 -0.2283
  129LY3      O 2176   5.843   3.761   5.156 -0.4345 -0.5271 -1.0452
  130GL0      N 2177   5.968   3.721   4.969  0.6430 -0.1941 -0.0101
  130GL0      H 2178   5.963   3.685   4.874  3.2308 -2.4280  0.5737
  130GL0     CA 2179   6.093   3.787   5.008  0.5211  0.1155 -0.2190
  130GL0     HA 2180   6.096   3.800   5.116  0.4574  3.1313 -0.5118
  130GL0     CB 2181   6.219   3.700   4.969 -0.2320 -0.1120  0.2460
  130GL0    HB1 2182   6.311   3.746   5.007  1.0973 -2.0306 -0.4851
  130GL0    HB2 2183   6.233   3.696   4.861  1.2787 -0.2814  0.4217
  130GL0     CG 2184   6.216   3.558   5.024 -0.3692  0.4068 -0.1961
  130GL0    HG1 2185   6.171   3.496   4.947 -0.3172  2.7648 -2.2543
  130GL0    HG2 2186   6.160   3.552   5.118 -0.7892 -1.6705 -0.5305
  130GL0     CD 2187   6.356   3.514   5.058  0.4364 -0.1196  0.6386
  130GL0    OE1 2188   6.408   3.556   5.175 -0.4862 -0.0653 -0.3151
  130GL0   HE11 2189   6.346   3.614   5.222 -0.9397 -3.0860  3.3120
  130GL0   HE12 2190   6.491   3.514   5.196  0.7421  1.0231 -2.6309
  130GL0    OE2 2191   6.424   3.448   4.979 -0.1196 -0.3257 -0.5169
  130GL0   HE21 2192   6.381   3.448   4.893 -0.5165 -2.8583 -0.4002
  130GL0   HE22 2193   6.512   3.427   5.010  0.7313  0.3635 -2.3733
  130GL0      C 2194   6.119   3.932   4.964  0.9989 -0.4241 -0.0099
  130GL0      O 2195   6.208   3.996   5.012 -0.3926 -0.0079  0.0564
  131LY3      N 2196   6.040   3.986   4.863  0.2861 -0.8973  0.7884
  131LY3      H 2197   5.962   3.931   4.830 -0.9905  0.3970  1.5204
  131LY3     CA 2198   6.059   4.116   4.797  0.4343  0.1320  0.3784
  131LY3     HA 2199   5.996   4.108   4.708 -0.0015  0.4520  0.6566
  131LY3     CB 2200   6.004   4.230   4.883 -0.4821  0.5819 -0.4147
  131LY3    HB1 2201   6.020   4.320   4.822 -1.1822  0.0026 -1.4887
  131LY3    HB2 2202   6.063   4.231   4.975  0.2774  0.0702 -0.8849
  131LY3     CG 2203   5.859   4.211   4.918 -0.2744  0.4779 -0.0690
  131LY3    HG1 2204   5.854   4.125   4.984  1.0995  0.2930 -0.1748
  131LY3    HG2 2205   5.815   4.189   4.821  0.9140 -0.8953 -0.3336
  131LY3     CD 2206   5.814   4.343   4.977 -0.6396 -0.3089  0.6202
  131LY3    HD1 2207   5.780   4.415   4.903 -1.3714  0.4663  1.6867
  131LY3    HD2 2208   5.893   4.394   5.032 -1.8283  0.4819  1.6650
  131LY3     CE 2209   5.709   4.320   5.084  0.0497 -0.9746 -0.0677
  131LY3    HE1 2210   5.760   4.274   5.168  1.0733  0.2123 -0.0079
  131LY3    HE2 2211   5.634   4.260   5.033 -0.5075 -1.1359  0.9141
  131LY3     NZ 2212   5.638   4.442   5.121  0.0030 -0.2747  0.0420
  131LY3    HZ1 2213   5.691   4.528   5.117 -1.0130  0.3553 -0.3557
  131LY3    HZ2 2214   5.566   4.465   5.055  0.1355  1.6874  0.5095
  131LY3    HZ3 2215   5.587   4.432   5.208 -0.8718  0.4697 -0.3747
  131LY3      C 2216   6.200   4.135   4.750  0.0990  0.1310  0.7106
  131LY3      O 2217   6.273   4.221   4.801  0.4382  0.0365  0.5953
  132LEU      N 2218   6.242   4.051   4.654 -0.4020  0.2503 -0.2958
  132LEU      H 2219   6.179   3.975   4.635  1.2304 -1.2287  0.0266
  132LEU     CA 2220   6.374   4.067   4.589  0.4768 -0.4209 -0.4586
  132LEU     HA 2221   6.445   4.122   4.651  0.7658  0.9506 -1.9539
  132LEU     CB 2222   6.436   3.925   4.577 -0.2025 -0.9761 -0.2747
  132LEU    HB1 2223   6.532   3.916   4.527  1.1155  1.5516  1.5387
  132LEU    HB2 2224   6.364   3.877   4.512 -1.2435 -0.0291  0.1447
  132LEU     CG 2225   6.454   3.858   4.714  0.5198  0.6232  0.0390
  132LEU     HG 2226   6.369   3.882   4.777  2.2774 -0.4339  3.0195
  132LEU    CD1 2227   6.450   3.704   4.698 -0.5285  0.3398  0.0374
  132LEU   HD11 2228   6.508   3.661   4.779  2.7179  2.4888 -0.9401
  132LEU   HD12 2229   6.350   3.662   4.683 -0.2333 -0.7345  0.9655
  132LEU   HD13 2230   6.497   3.682   4.602  0.5423  0.9578  0.4069
  132LEU    CD2 2231   6.580   3.899   4.796 -0.8801 -0.1570 -0.1597
  132LEU   HD21 2232   6.667   3.860   4.744 -1.2507  0.1118 -0.9953
  132LEU   HD22 2233   6.586   4.006   4.813 -0.7758 -0.0968 -0.5735
  132LEU   HD23 2234   6.564   3.868   4.900  2.2740 -0.3805  0.3427
  132LEU      C 2235   6.369   4.139   4.455 -0.3823  0.2913  0.1953
  132LEU      O 2236   6.277   4.114   4.373 -0.4061 -0.2852  0.1798
  133ASN      N 2237   6.466   4.231   4.427  0.6964 -0.7545 -0.0589
  133ASN      H 2238   6.523   4.260   4.505 -2.4641 -0.7895  2.4702
  133ASN     CA 2239   6.490   4.308   4.307 -0.5578 -0.8288 -0.4250
  133ASN     HA 2240   6.542   4.397   4.343  0.5271 -0.4278 -2.8189
  133ASN     CB 2241   6.587   4.244   4.214 -0.3109 -0.3836 -0.2122
  133ASN    HB1 2242   6.587   4.303   4.122 -0.5225  0.6281  0.4278
  133ASN    HB2 2243   6.548   4.143   4.198 -2.5396  0.4491 -0.3694
  133ASN     CG 2244   6.725   4.249   4.273 -0.2159  0.5741  0.0763
  133ASN    OD1 2245   6.767   4.359   4.298 -0.0587  0.2839  0.3663
  133ASN    ND2 2246   6.788   4.134   4.306  0.1237 -0.2716 -0.5608
  133ASN   HD21 2247   6.733   4.049   4.301 -0.1046 -0.1258 -0.5353
  133ASN   HD22 2248   6.877   4.137   4.353  0.0721 -1.1777 -0.3774
  133ASN      C 2249   6.367   4.367   4.244  0.7511  0.5274  0.3419
  133ASN      O 2250   6.319   4.463   4.296  0.2498  0.0325  0.2445
  134ILE      N 2251   6.314   4.304   4.138  0.4744 -0.1320 -0.0342
  134ILE      H 2252   6.342   4.209   4.116 -2.4038 -0.6463 -1.9309
  134ILE     CA 2253   6.204   4.357   4.063  0.2945  0.2382  0.6922
  134ILE     HA 2254   6.236   4.461   4.058  3.6359 -0.7182  0.1588
  134ILE     CB 2255   6.183   4.294   3.923  0.1701 -0.3004  0.5410
  134ILE     HB 2256   6.199   4.186   3.929 -1.2724 -0.5255  0.6594
  134ILE    CG2 2257   6.040   4.314   3.873 -0.1220 -0.4305 -0.5876
  134ILE   HG21 2258   5.976   4.251   3.935 -0.6190  0.9528  0.3513
  134ILE   HG22 2259   6.005   4.417   3.878 -0.5029 -0.5798 -0.1246
  134ILE   HG23 2260   6.032   4.266   3.775  2.0124 -2.0316 -0.0519
  134ILE    CG1 2261   6.292   4.356   3.828 -0.2987  0.4338 -0.3000
  134ILE   HG11 2262   6.390   4.358   3.876  0.0101 -0.3736 -0.8717
  134ILE   HG12 2263   6.272   4.460   3.801  2.2954  1.8277  2.5762
  134ILE     CD 2264   6.327   4.271   3.704  0.5649 -0.1883  0.6860
  134ILE    HD1 2265   6.240   4.278   3.638 -0.5269 -0.7642  2.0307
  134ILE    HD2 2266   6.415   4.302   3.647  1.1029  1.0080  2.1269
  134ILE    HD3 2267   6.338   4.166   3.731  2.1790 -0.3471 -0.4084
  134ILE      C 2268   6.073   4.358   4.151  0.0552 -0.3256  0.0332
  134ILE      O 2269   5.990   4.448   4.140  0.4897  0.1390 -0.2952
  135TRP      N 2270   6.058   4.270   4.252 -0.5082  0.1427 -0.5069
  135TRP      H 2271   6.136   4.207   4.266 -0.2729  0.8573  1.7680
  135TRP     CA 2272   5.949   4.282   4.348 -0.1403 -0.5862 -0.8262
  135TRP     HA 2273   5.863   4.334   4.305  0.2118  0.3390 -0.4170
  135TRP     CB 2274   5.888   4.145   4.386  0.1619  0.1155 -0.0350
  135TRP    HB1 2275   5.784   4.162   4.416 -0.6137  1.0027 -2.8210
  135TRP    HB2 2276   5.939   4.098   4.469 -1.6347  0.4442  1.3229
  135TRP     CG 2277   5.888   4.058   4.270  0.1556 -0.7705  0.6489
  135TRP    CD1 2278   5.970   3.952   4.239 -0.2133 -0.4520 -0.1818
  135TRP    HD1 2279   6.046   3.919   4.308 -1.0436  1.0011  1.4915
  135TRP    NE1 2280   5.950   3.914   4.110 -0.4546 -0.0646  0.1632
  135TRP    HE1 2281   5.984   3.826   4.072  2.6309  1.2787 -0.4927
  135TRP    CE2 2282   5.846   3.979   4.054  0.7747  0.3737 -0.1443
  135TRP    CZ2 2283   5.774   3.956   3.932  0.0453 -0.2743 -0.2332
  135TRP    HZ2 2284   5.818   3.884   3.864  0.5606  0.8260 -1.1122
  135TRP    CH2 2285   5.648   4.020   3.907 -0.2824 -0.2602  0.0332
  135TRP    HH2 2286   5.593   4.007   3.815  2.9761 -5.1109 -1.6642
  135TRP    CZ3 2287   5.609   4.108   4.011 -0.7129  0.0080  0.1473
  135TRP    HZ3 2288   5.527   4.175   3.994  1.2486  1.9867 -2.3119
  135TRP    CE3 2289   5.688   4.144   4.119  0.3242  0.4477 -0.4823
  135TRP    HE3 2290   5.666   4.227   4.184  3.1735 -0.2167  1.5420
  135TRP    CD2 2291   5.805   4.066   4.150 -0.4668  0.3942 -0.0817
  135TRP      C 2292   5.992   4.353   4.478 -0.4051 -0.1293 -0.5831
  135TRP      O 2293   5.925   4.335   4.578  0.1183 -0.0893  0.8675
  136SER      N 2294   6.105   4.428   4.481 -0.0263  0.3799  0.1465
  136SER      H 2295   6.155   4.431   4.393  0.4300 -2.0897  0.2422
  136SER     CA 2296   6.153   4.510   4.592  0.2542 -0.1138 -0.5132
  136SER     HA 2297   6.111   4.464   4.681 -1.6568 -2.9674 -2.7298
  136SER     CB 2298   6.309   4.497   4.605  0.5283  0.6322 -0.0480
  136SER    HB1 2299   6.353   4.561   4.529  1.5574  1.0931  0.9075
  136SER    HB2 2300   6.341   4.396   4.582  1.2461  0.7061  0.5816
  136SER     OG 2301   6.338   4.534   4.744  0.4928 -0.3028 -0.1174
  136SER     HG 2302   6.368   4.457   4.793  0.4461 -0.4014 -0.2426
  136SER      C 2303   6.103   4.649   4.597  0.7727  0.6417 -0.0333
  136SER    OC1 2304   6.096   4.711   4.476  0.4185 -0.6104  0.3887
  136SER   HC11 2305   6.086   4.804   4.494  4.2481 -0.2517  1.6921
  136SER   HC12 2306   6.133   4.663   4.401  0.7413 -0.8894  0.7177
  136SER    OC2 2307   6.064   4.693   4.702 -0.0890 -0.5467 -0.5779
  136SER   HC21 2308   6.018   4.776   4.685  0.7429 -0.0616 -0.5034
  136SER   HC22 2309   6.069   4.636   4.779 -1.3293  1.3493  0.9790
  137SOL     OW 2310   4.225   5.923   3.818  0.1541  0.6026  0.1139
  137SOL    HW1 2311   4.241   5.852   3.881  0.0858  1.2841  0.9152
  137SOL    HW2 2312   4.238   5.882   3.733  1.3958 -0.0789  0.5904
  138SOL     OW 2313   4.306   5.254   1.998  0.1501  0.6442 -0.3447
  138SOL    HW1 2314   4.331   5.341   1.966  0.6559  1.3904  1.9377
  138SOL    HW2 2315   4.382   5.199   1.979 -0.9996  0.0327 -3.8740
  139SOL     OW 2316   4.728   1.117   0.008 -0.3621 -0.9803  0.2809
  139SOL    HW1 2317   4.720   1.041   0.066 -0.4317 -1.9372 -0.9474
  139SOL    HW2 2318   4.637   1.145  -0.007 -0.3906 -1.2476 -0.0371
  140SOL     OW 2319   0.172   1.544   4.391 -0.3965 -0.6924 -0.8605
  140SOL    HW1 2320   0.093   1.529   4.443  1.4350  0.4693  2.4999
  140SOL    HW2 2321   0.156   1.628   4.348 -0.7479 -0.0955  0.3866
  141SOL     OW 2322   0.875   1.096   3.806  0.2333 -0.4296 -0.2106
  141SOL    HW1 2323   0.869   1.192   3.804  2.1232 -0.2649 -0.1008
  141SOL    HW2 2324   0.836   1.072   3.890 -0.1820  0.2601 -0.1957
  142SOL     OW 2325   2.565   0.905   4.127  0.3116  0.6311  0.4974
  142SOL    HW1 2326   2.552   0.860   4.044  1.9299 -1.4135  1.2575
  142SOL    HW2 2327   2.477   0.922   4.160 -0.3774 -1.3079 -0.2218
  143SOL     OW 2328   5.114   3.706   4.332  0.2138 -0.2682 -0.4973
  143SOL    HW1 2329   5.095   3.613   4.318  0.1901 -0.2350 -0.6947
  143SOL    HW2 2330   5.045   3.752   4.283 -0.3564 -0.1474  0.3991
  144SOL     OW 2331   4.181   1.749   3.349 -0.5400  0.0319 -0.1136
  144SOL    HW1 2332   4.163   1.657   3.330  1.6205 -0.2485 -1.1252
  144SOL    HW2 2333   4.213   1.784   3.266  1.7547  0.8230  1.0382
  145SOL     OW 2334   0.361   4.845   2.365 -0.0379  0.1304  0.3818
  145SOL    HW1 2335   0.406   4.929   2.354 -0.1801  0.2596  0.7842
  145SOL    HW2 2336   0.290   4.847   2.301 -0.1011  0.3590  0.4574
  146SOL     OW 2337   2.275   4.001   2.072  0.1751 -0.3999  0.0731
  146SOL    HW1 2338   2.273   4.092   2.103  0.2779  0.0776 -1.2615
  146SOL    HW2 2339   2.193   3.963   2.104  0.4137 -0.0340  1.1689
  147SOL     OW 2340   1.030   4.840   2.858 -0.4875 -0.8175  0.2260
  147SOL    HW1 2341   0.958   4.833   2.920  1.8056  0.7521  3.3316
  147SOL    HW2 2342   1.019   4.926   2.818 -0.9833 -1.1019 -0.2695
  148SOL     OW 2343   2.303   0.042   3.449  0.5024 -0.0466  0.5826
  148SOL    HW1 2344   2.229  -0.018   3.434  1.4575 -1.2570  0.5931
  148SOL    HW2 2345   2.337   0.016   3.535  2.0576 -0.7400 -0.2113
  149SOL     OW 2346   4.736   4.860   1.396 -0.7897  0.0278 -0.1404
  149SOL    HW1 2347   4.673   4.841   1.465 -0.8091  0.7687  0.0584
  149SOL    HW2 2348   4.724   4.791   1.332 -1.3350 -0.2127  0.2164
  150SOL     OW 2349   4.461   5.051   1.612  0.6387  0.3983 -0.1576
  150SOL    HW1 2350   4.371   5.021   1.614  0.0382  2.1019  2.0423
  150SOL    HW2 2351   4.513   4.971   1.622 -0.7172 -0.3819  1.1055
  151SOL     OW 2352   3.456   4.569   0.361 -0.0335 -0.0358 -0.0043
  151SOL    HW1 2353   3.536   4.578   0.310  1.9614  1.6334  3.0957
  151SOL    HW2 2354   3.389   4.614   0.309  1.0334 -1.2491 -2.5565
  152SOL     OW 2355   4.143   3.237   3.867 -0.0656 -0.1892 -0.0928
  152SOL    HW1 2356   4.182   3.256   3.952 -2.0460 -0.7083  1.0034
  152SOL    HW2 2357   4.056   3.202   3.888 -1.3173  1.3188 -2.3717
  153SOL     OW 2358   3.907   5.723   4.504 -0.1608  0.2251 -0.5522
  153SOL    HW1 2359   3.813   5.710   4.496 -0.7462  3.4710 -0.0471
  153SOL    HW2 2360   3.945   5.663   4.439 -2.4420 -1.7630 -0.2202
  154SOL     OW 2361   5.262   3.964   2.558  0.4854 -0.0701  0.1850
  154SOL    HW1 2362   5.211   4.045   2.559  1.6811  0.7080  0.4591
  154SOL    HW2 2363   5.278   3.947   2.466  2.9942  1.8700  0.1505
  155SOL     OW 2364   3.202   4.197   0.694  0.3406 -0.5133  0.4211
  155SOL    HW1 2365   3.251   4.230   0.618 -1.3322  0.3839 -0.3225
  155SOL    HW2 2366   3.227   4.257   0.765  1.0926 -0.7046  0.3341
  156SOL     OW 2367   1.994   1.704   0.306 -0.7097 -0.1671  0.0615
  156SOL    HW1 2368   1.991   1.630   0.368  1.7927 -0.4478 -0.0537
  156SOL    HW2 2369   1.998   1.663   0.220 -3.8224  0.2242 -0.3657
  157SOL     OW 2370   2.722   1.205   0.727  0.3712  0.3612  0.3371
  157SOL    HW1 2371   2.807   1.219   0.768  0.3021  0.6413  0.3891
  157SOL    HW2 2372   2.673   1.286   0.745 -1.0487 -0.9753  3.0340
  158SOL     OW 2373   0.594   1.003   0.857  0.2882 -0.2948 -0.3218
  158SOL    HW1 2374   0.683   1.011   0.823 -0.1727 -1.5609 -1.9925
  158SOL    HW2 2375   0.539   1.039   0.787 -0.6381 -2.1013 -0.5836
  159SOL     OW 2376   2.358   6.321   1.435  0.4289  1.0983  0.3401
  159SOL    HW1 2377   2.403   6.251   1.481  0.0307 -0.9444 -2.1552
  159SOL    HW2 2378   2.425   6.362   1.380 -0.0234  0.2246 -0.9093
  160SOL     OW 2379   0.067   1.631   3.064  0.1266 -0.0622 -0.0434
  160SOL    HW1 2380  -0.004   1.608   3.124  0.1291  1.6969  0.6997
  160SOL    HW2 2381   0.091   1.548   3.022 -1.9579 -0.8057  0.1125
  161SOL     OW 2382   1.126   1.445   4.007 -0.2044  0.0220  0.0482
  161SOL    HW1 2383   1.184   1.388   4.059 -1.2272 -3.0450 -1.8814
  161SOL    HW2 2384   1.043   1.444   4.056 -0.2457 -0.2252 -0.0254
  162SOL     OW 2385   6.370   6.279   3.898 -0.1640  0.5033  0.3479
  162SOL    HW1 2386   6.330   6.255   3.815  1.6858 -2.4204  0.1167
  162SOL    HW2 2387   6.461   6.248   3.890  0.0324 -0.0487  3.4837
  163SOL     OW 2388   5.731   0.093   4.120  0.7905 -0.4711  0.3099
  163SOL    HW1 2389   5.758   0.183   4.136 -2.4234  0.6408  0.2283
  163SOL    HW2 2390   5.804   0.054   4.072  2.4241  1.9530  0.6580
  164SOL     OW 2391   2.421   0.834   3.881  0.0199  0.7413  0.4712
  164SOL    HW1 2392   2.335   0.876   3.878  0.9178  2.7993  1.5921
  164SOL    HW2 2393   2.479   0.896   3.836  0.5957 -1.7414 -2.5894
  165SOL     OW 2394   5.526   0.272   4.444 -0.1796  0.2383  0.2111
  165SOL    HW1 2395   5.579   0.352   4.445  0.7901 -0.3860  0.1238
  165SOL    HW2 2396   5.492   0.265   4.533  1.9917 -0.6823  1.0461
  166SOL     OW 2397   2.818   1.008   2.504 -0.5715 -0.5335  0.4965
  166SOL    HW1 2398   2.743   1.066   2.490 -0.5764 -0.9938 -1.7892
  166SOL    HW2 2399   2.782   0.920   2.492  0.6111 -0.7036 -2.5354
  167SOL     OW 2400   4.334   0.379   1.857  0.4454 -0.1017  0.9645
  167SOL    HW1 2401   4.321   0.384   1.952  0.3950 -1.2273  1.0254
  167SOL    HW2 2402   4.289   0.299   1.831  0.4544  0.2000 -0.0202
  168SOL     OW 2403   5.117   0.068   1.043  0.1140  0.4218  0.1083
  168SOL    HW1 2404   5.108   0.132   1.113 -0.2979 -0.0080  0.4586
  168SOL    HW2 2405   5.206   0.034   1.053 -0.3001 -0.4232  1.1260
  169SOL     OW 2406   2.282   1.414   2.156 -0.1390  0.0647  0.6564
  169SOL    HW1 2407   2.291   1.488   2.216 -2.5887  0.3891  0.7028
  169SOL    HW2 2408   2.231   1.350   2.204  2.2105 -1.9047  0.7370
  170SOL     OW 2409   0.302   2.139   2.307 -0.3963  0.1351 -0.0187
  170SOL    HW1 2410   0.372   2.153   2.243  1.5199  1.6101  2.2705
  170SOL    HW2 2411   0.308   2.046   2.329  0.8446  0.2284  0.1069
  171SOL     OW 2412   3.680   0.316   2.110  0.1683  0.2212 -0.4532
  171SOL    HW1 2413   3.752   0.315   2.048 -0.3334  1.1518 -1.0720
  171SOL    HW2 2414   3.718   0.350   2.191  0.4144  0.7426 -0.7854
  172SOL     OW 2415   2.761   0.773   1.697  0.0642 -0.3095 -0.3538
  172SOL    HW1 2416   2.807   0.706   1.646 -0.4236 -1.8122  1.0854
  172SOL    HW2 2417   2.748   0.733   1.783  0.3681  1.9108  0.8019
  173SOL     OW 2418   1.183   1.758   3.365 -0.5272  0.7648 -0.1435
  173SOL    HW1 2419   1.253   1.719   3.418  2.5211  2.2925 -2.7015
  173SOL    HW2 2420   1.147   1.684   3.315  0.0299  0.0898  0.4270
  174SOL     OW 2421   0.299   4.426   0.783 -0.1013  0.0466 -0.0525
  174SOL    HW1 2422   0.350   4.466   0.713 -2.2405  3.0080 -0.1402
  174SOL    HW2 2423   0.217   4.399   0.740 -0.3489 -0.6677  0.8303
  175SOL     OW 2424   3.863   6.340   2.282  0.6066  0.5253  0.0475
  175SOL    HW1 2425   3.778   6.382   2.292  0.0611 -0.7159  0.9218
  175SOL    HW2 2426   3.900   6.338   2.370  2.0578  1.9989 -0.4712
  176SOL     OW 2427   1.531   5.745   1.748 -0.1694 -0.3514 -0.1264
  176SOL    HW1 2428   1.490   5.822   1.707  0.3340 -0.9922 -1.9387
  176SOL    HW2 2429   1.459   5.703   1.796 -0.9921  0.0269 -0.9832
  177SOL     OW 2430   5.390   0.741   3.733 -0.1040 -0.1019  0.2492
  177SOL    HW1 2431   5.333   0.802   3.779  0.5442  1.6173 -1.1300
  177SOL    HW2 2432   5.331   0.691   3.677 -0.2854  2.0159 -1.5594
  178SOL     OW 2433   2.760   1.624   2.159  0.3116 -0.3312  0.0754
  178SOL    HW1 2434   2.844   1.669   2.158  0.2183  0.1029 -3.5758
  178SOL    HW2 2435   2.696   1.693   2.140 -0.2880 -1.2982 -1.6175
  179SOL     OW 2436   2.168   5.818   4.464 -0.0004 -0.1288  0.0575
  179SOL    HW1 2437   2.095   5.781   4.413 -1.0978  0.5976  1.0579
  179SOL    HW2 2438   2.133   5.829   4.552  1.1716  0.7231  0.4418
  180SOL     OW 2439   0.393   0.027   4.231 -0.1420 -0.2269  0.0015
  180SOL    HW1 2440   0.416   0.117   4.254 -0.2612 -0.8632  2.8858
  180SOL    HW2 2441   0.477  -0.016   4.215 -0.0316  0.0989 -0.3269
  181SOL     OW 2442   3.443   2.116   4.421 -0.3898 -0.4026 -0.2345
  181SOL    HW1 2443   3.376   2.138   4.486 -0.9451  3.1658 -1.7584
  181SOL    HW2 2444   3.394   2.075   4.349 -0.5891  0.1199 -0.4013
  182SOL     OW 2445   3.718   4.010   1.820  0.4071 -0.5984 -0.1165
  182SOL    HW1 2446   3.703   3.987   1.912 -0.1701  1.5799  0.3906
  182SOL    HW2 2447   3.769   4.091   1.823  1.0100 -0.8679 -1.7463
  183SOL     OW 2448   0.364   5.235   1.118 -0.0893 -0.1364  0.2969
  183SOL    HW1 2449   0.431   5.248   1.051  0.5390  0.5307  1.0255
  183SOL    HW2 2450   0.284   5.272   1.082  0.2475  0.2264 -0.0794
  184SOL     OW 2451   4.779   5.071   3.530  0.0724 -0.3009 -0.2555
  184SOL    HW1 2452   4.757   5.060   3.438  0.6044  0.0791 -0.4309
  184SOL    HW2 2453   4.832   5.151   3.534 -1.5157  0.7644  0.6370
  185SOL     OW 2454   5.007   5.866   1.538 -0.0157 -0.1875  0.4964
  185SOL    HW1 2455   4.933   5.811   1.514  1.0968 -0.9236 -1.4909
  185SOL    HW2 2456   5.006   5.937   1.473  1.6544 -0.8606 -0.3313
  186SOL     OW 2457   1.785   0.153   0.085 -0.8777 -0.1187  0.3551
  186SOL    HW1 2458   1.731   0.232   0.095 -2.1325 -0.8716 -0.2049
  186SOL    HW2 2459   1.809   0.129   0.175 -0.5723  0.8195  0.5385
  187SOL     OW 2460   3.695   3.078   3.763  0.3214 -0.9860 -0.5018
  187SOL    HW1 2461   3.695   3.091   3.669 -3.8985 -0.8480 -0.6804
  187SOL    HW2 2462   3.634   3.004   3.778  1.2634 -1.3695  2.0871
  188SOL     OW 2463   1.927   3.439   1.171  0.5708  0.3659  0.6097
  188SOL    HW1 2464   1.914   3.459   1.078  0.0500  0.4659  0.7016
  188SOL    HW2 2465   1.840   3.421   1.204  0.6757  0.9340  1.2223
  189SOL     OW 2466   0.056   5.543   0.970 -0.3111  0.3247 -0.6917
  189SOL    HW1 2467   0.113   5.618   0.950 -0.7229  0.6113 -0.8007
  189SOL    HW2 2468   0.004   5.573   1.045  1.1115 -0.6806  0.7715
  190SOL     OW 2469   2.857   6.157   2.675 -0.1123 -0.6672  0.0003
  190SOL    HW1 2470   2.920   6.227   2.689  0.2069 -1.1167  0.9213
  190SOL    HW2 2471   2.779   6.200   2.640  0.5030 -0.0317 -0.6249
  191SOL     OW 2472   0.468   1.475   1.731 -0.1703 -0.1665 -0.3317
  191SOL    HW1 2473   0.448   1.438   1.645 -0.6908  0.4205 -0.4736
  191SOL    HW2 2474   0.383   1.500   1.767  0.0797 -0.0317  0.1765
  192SOL     OW 2475   2.296   4.936   3.130  0.4843  0.7435 -0.4819
  192SOL    HW1 2476   2.344   4.887   3.197  0.6343  1.6008  0.0534
  192SOL    HW2 2477   2.303   5.028   3.157 -0.5775  0.9836 -0.9529
  193SOL     OW 2478   2.297   5.081   0.896 -0.2385 -0.1452  0.2629
  193SOL    HW1 2479   2.315   4.992   0.926  0.5856 -0.0068  0.2065
  193SOL    HW2 2480   2.382   5.113   0.865 -0.6271  0.4922 -0.1577
  194SOL     OW 2481   2.130   5.180   1.732  0.1437 -0.5888  0.4900
  194SOL    HW1 2482   2.209   5.233   1.737  0.4942 -1.0935  0.3193
  194SOL    HW2 2483   2.059   5.241   1.754  0.3817  0.3124 -1.1255
  195SOL     OW 2484   3.278   4.465   2.432  0.4575 -0.2988  0.4782
  195SOL    HW1 2485   3.211   4.397   2.443  0.3882 -0.3424 -0.1241
  195SOL    HW2 2486   3.241   4.523   2.365 -0.4911  1.6205  2.5512
  196SOL     OW 2487   0.894   4.878   0.637 -0.8040  0.1171  0.0130
  196SOL    HW1 2488   0.799   4.885   0.644 -0.9355 -0.7585 -0.6490
  196SOL    HW2 2489   0.910   4.786   0.616  0.2179  0.1729  0.4807
  197SOL     OW 2490   3.692   0.203   4.185  0.3535 -0.0529 -0.4503
  197SOL    HW1 2491   3.768   0.258   4.203 -0.1833  0.4031  0.5313
  197SOL    HW2 2492   3.726   0.130   4.134  1.1680  0.9414 -1.3712
  198SOL     OW 2493   5.737   1.900   0.528  0.8240 -0.0961 -0.1634
  198SOL    HW1 2494   5.679   1.862   0.462  0.9249  0.5476 -0.6285
  198SOL    HW2 2495   5.816   1.925   0.479  0.7887  0.6390  0.1534
  199SOL     OW 2496   6.444   5.572   0.565 -0.8253 -0.1038 -0.2417
  199SOL    HW1 2497   6.462   5.506   0.631 -0.1108  0.9423  0.6520
  199SOL    HW2 2498   6.485   5.652   0.599 -0.3282  0.4414 -1.9961
  200SOL     OW 2499   2.993   4.360   1.542 -0.1612 -0.2242  0.4764
  200SOL    HW1 2500   3.038   4.283   1.579  0.4386 -0.7158 -1.1645
  200SOL    HW2 2501   3.057   4.397   1.481 -0.7974  1.0499  0.5618
  201SOL     OW 2502   1.308   1.735   0.232  0.2149  0.0764 -0.0235
  201SOL    HW1 2503   1.379   1.673   0.242 -0.6960 -1.3295 -1.7950
  201SOL    HW2 2504   1.254   1.723   0.311  0.0776 -1.3719 -0.3213
  202SOL     OW 2505   6.236   2.620   2.204 -0.4897 -0.4798  0.1940
  202SOL    HW1 2506   6.297   2.693   2.205 -0.3255 -0.5189  3.1266
  202SOL    HW2 2507   6.149   2.660   2.212 -0.4734 -0.5533  0.7896
  203SOL     OW 2508   3.022   4.591   1.708 -0.0532 -0.1845  0.4753
  203SOL    HW1 2509   3.117   4.594   1.720 -0.1412  2.2511  0.9867
  203SOL    HW2 2510   3.009   4.531   1.635  1.8439 -0.7379  0.5340
  204SOL     OW 2511   1.395   4.687   2.040  0.1627 -0.1906  0.1334
  204SOL    HW1 2512   1.323   4.749   2.053 -1.4139 -2.0917  1.0638
  204SOL    HW2 2513   1.446   4.692   2.121  0.3948  0.3149 -0.0422
  205SOL     OW 2514   6.162   6.382   3.382  0.0751 -0.0615 -0.4687
  205SOL    HW1 2515   6.116   6.466   3.377 -1.0635 -0.4208  2.1298
  205SOL    HW2 2516   6.097   6.317   3.354  0.2299 -0.2556 -0.3820
  206SOL     OW 2517   1.625   0.057   3.763  0.5390 -0.1397  0.7068
  206SOL    HW1 2518   1.533   0.072   3.744  0.4538 -1.7321 -0.3587
  206SOL    HW2 2519   1.670   0.133   3.726 -0.2980  0.3624  0.7018
  207SOL     OW 2520   1.701   4.737   0.320  0.1173  0.0686  0.5462
  207SOL    HW1 2521   1.689   4.829   0.340 -3.4579  0.3979 -2.0585
  207SOL    HW2 2522   1.748   4.701   0.395  1.9812  3.9859  1.4919
  208SOL     OW 2523   3.812   4.802   0.350 -0.6050  0.1458  0.1998
  208SOL    HW1 2524   3.775   4.721   0.383 -0.2333 -0.5594 -1.0273
  208SOL    HW2 2525   3.894   4.813   0.399  0.9345 -1.9213 -1.6993
  209SOL     OW 2526   4.596   1.361   3.153 -0.4991  0.0759 -0.1303
  209SOL    HW1 2527   4.687   1.338   3.138 -0.1976  1.2570 -0.2327
  209SOL    HW2 2528   4.548   1.316   3.084  0.1922  0.6848 -1.0294
  210SOL     OW 2529   0.238   0.011   1.632  0.3989  0.0574  0.1593
  210SOL    HW1 2530   0.173  -0.059   1.627 -0.1160  0.5743 -0.6393
  210SOL    HW2 2531   0.307  -0.017   1.571  0.6958 -0.2533  0.6333
  211SOL     OW 2532   5.159   1.573   1.243  0.3222 -0.2493  0.4153
  211SOL    HW1 2533   5.232   1.561   1.303  0.4086  1.3658  0.6753
  211SOL    HW2 2534   5.083   1.540   1.290  0.9082 -2.3666 -0.0271
  212SOL     OW 2535   0.711   0.719   1.372  0.6437 -0.0284 -0.2936
  212SOL    HW1 2536   0.638   0.660   1.352  0.8717 -0.4239  0.0213
  212SOL    HW2 2537   0.697   0.795   1.315  0.2718 -0.3269 -0.6071
  213SOL     OW 2538   1.902   5.052   2.106  0.1596  0.1740  0.1336
  213SOL    HW1 2539   1.949   5.034   2.024 -0.0270  2.8288 -0.6445
  213SOL    HW2 2540   1.814   5.015   2.092  0.4887 -0.4220 -0.3856
  214SOL     OW 2541   1.457   6.297   3.691  0.2450 -0.4287  0.2178
  214SOL    HW1 2542   1.423   6.355   3.759 -0.6327 -1.8116  0.9951
  214SOL    HW2 2543   1.549   6.324   3.681  0.5998 -0.6341  2.4487
  215SOL     OW 2544   4.245   3.844   1.243 -0.3832 -0.2565 -0.0656
  215SOL    HW1 2545   4.326   3.837   1.294 -0.7059  0.0605  0.4941
  215SOL    HW2 2546   4.177   3.813   1.303 -0.9416  1.3400  0.1507
  216SOL     OW 2547   4.921   2.112   1.089 -0.5308  0.1278  0.3264
  216SOL    HW1 2548   4.926   2.180   1.022 -1.4424 -0.0631  0.0540
  216SOL    HW2 2549   4.859   2.146   1.153 -0.8707 -0.3728  0.2673
  217SOL     OW 2550   5.439   0.135   3.459 -0.4855 -0.2186  0.1761
  217SOL    HW1 2551   5.506   0.127   3.391  0.7041  0.7060  1.1902
  217SOL    HW2 2552   5.374   0.195   3.422 -0.6555 -0.9235 -0.7176
  218SOL     OW 2553   0.081   1.235   1.284 -0.2022  0.0776  0.6237
  218SOL    HW1 2554   0.004   1.277   1.323 -0.1088  0.3705  0.4970
  218SOL    HW2 2555   0.136   1.211   1.358  0.5688  1.7577  0.6561
  219SOL     OW 2556   0.189   6.090   1.018 -0.4056  0.4346 -0.4057
  219SOL    HW1 2557   0.252   6.162   1.016 -0.8185  0.9049  1.5909
  219SOL    HW2 2558   0.142   6.102   1.100 -0.3087 -2.2702  0.1293
  220SOL     OW 2559   1.697   1.056   4.281 -0.2393 -0.7015  0.5999
  220SOL    HW1 2560   1.763   1.060   4.212  1.0725  1.9046  1.8743
  220SOL    HW2 2561   1.746   1.062   4.363 -1.9584  0.7832  1.6065
  221SOL     OW 2562   0.467   5.599   3.706 -0.6757  0.1476 -0.7804
  221SOL    HW1 2563   0.390   5.653   3.689 -0.9555 -0.5020 -1.6173
  221SOL    HW2 2564   0.451   5.518   3.658 -0.6331 -1.0356  1.1074
  222SOL     OW 2565   3.349   1.748   3.970  0.7114  0.2481  0.5432
  222SOL    HW1 2566   3.401   1.745   3.889 -0.4058  1.4406 -0.2562
  222SOL    HW2 2567   3.300   1.830   3.964 -1.8290 -1.1606  0.9105
  223SOL     OW 2568   2.468   3.205   3.174 -0.1884  0.1979 -0.6496
  223SOL    HW1 2569   2.404   3.213   3.103 -1.0104 -1.4934 -0.1618
  223SOL    HW2 2570   2.551   3.187   3.130 -0.7713 -1.2770 -1.2101
  224SOL     OW 2571   2.550   5.987   2.055 -0.6082 -0.0369 -0.6030
  224SOL    HW1 2572   2.607   5.919   2.017  1.0518  1.4624 -0.9682
  224SOL    HW2 2573   2.518   6.036   1.979 -1.1505  0.0810 -0.3021
  225SOL     OW 2574   3.675   0.925   0.216 -1.2805  0.1343 -0.1623
  225SOL    HW1 2575   3.746   0.917   0.153 -0.4784 -2.2098  0.9239
  225SOL    HW2 2576   3.672   0.840   0.260 -2.1783  1.4405  2.5437
  226SOL     OW 2577   0.487   0.757   2.974 -0.1900  1.1867  0.9151
  226SOL    HW1 2578   0.486   0.664   2.996  0.1241  0.9041 -0.1921
  226SOL    HW2 2579   0.573   0.771   2.934 -1.6189  1.0257 -2.5788
  227SOL     OW 2580   4.356   0.195   0.458  0.4139  0.4731 -0.4881
  227SOL    HW1 2581   4.304   0.133   0.509  1.3786  0.5512  0.6227
  227SOL    HW2 2582   4.308   0.278   0.465  1.0660  0.7333  1.1940
  228SOL     OW 2583   5.919   5.375   1.995 -0.7067  0.2404 -0.2337
  228SOL    HW1 2584   5.964   5.435   2.054 -0.9186 -0.6391  0.8508
  228SOL    HW2 2585   5.915   5.292   2.043 -3.7363  0.3341 -0.1789
  229SOL     OW 2586   4.886   5.827   3.752 -0.4462 -0.5805 -0.3140
  229SOL    HW1 2587   4.796   5.821   3.722 -0.6175 -0.3399  0.1447
  229SOL    HW2 2588   4.905   5.741   3.790 -0.2884 -0.8258 -0.9327
  230SOL     OW 2589   3.094   2.969   1.029  0.2095 -0.3754  0.1584
  230SOL    HW1 2590   3.133   2.884   1.045 -0.1209 -0.3383  1.3007
  230SOL    HW2 2591   3.167   3.031   1.035  0.0366 -0.3053  2.2839
  231SOL     OW 2592   5.388   5.861   0.518  0.1754 -0.4216  0.6537
  231SOL    HW1 2593   5.366   5.879   0.427  1.8370 -1.1642  0.0726
  231SOL    HW2 2594   5.465   5.916   0.535  0.3848 -0.9236  1.3511
  232SOL     OW 2595   3.023   2.345   0.970  0.2708  0.4668  0.0693
  232SOL    HW1 2596   3.055   2.328   1.059  0.1960  0.7354  0.1494
  232SOL    HW2 2597   3.101   2.364   0.919  0.3624 -0.1697 -0.0361
  233SOL     OW 2598   3.069   3.123   4.318 -1.0203 -0.3212  0.8556
  233SOL    HW1 2599   3.138   3.069   4.356 -0.9354  1.0529  2.7671
  233SOL    HW2 2600   3.081   3.113   4.223  1.3153 -0.7119  1.1295
  234SOL     OW 2601   3.870   4.479   2.609  0.0044  0.1442  0.5475
  234SOL    HW1 2602   3.907   4.567   2.602 -1.3648  0.9894  2.7047
  234SOL    HW2 2603   3.777   4.490   2.589 -0.1260 -0.8810  0.5024
  235SOL     OW 2604   1.776   0.134   4.421  0.0990  0.4335 -0.3963
  235SOL    HW1 2605   1.713   0.066   4.444 -2.5097  2.0604 -2.2211
  235SOL    HW2 2606   1.846   0.124   4.485 -0.6304 -3.2427  0.0543
  236SOL     OW 2607   3.165   2.180   0.773 -0.3322  0.1536 -0.2716
  236SOL    HW1 2608   3.219   2.127   0.832  0.4022  0.0987 -0.9808
  236SOL    HW2 2609   3.228   2.231   0.721 -0.8102 -1.3288 -2.4704
  237SOL     OW 2610   4.599   2.462   1.124  0.1441 -0.0234 -0.2030
  237SOL    HW1 2611   4.665   2.404   1.087  0.7205  0.8815 -0.6078
  237SOL    HW2 2612   4.551   2.496   1.049 -0.0018  0.2532  0.0129
  238SOL     OW 2613   5.121   6.426   2.554  0.1086  0.3693 -0.2772
  238SOL    HW1 2614   5.074   6.509   2.553 -2.5638 -1.0472 -1.3797
  238SOL    HW2 2615   5.090   6.380   2.477 -0.3335 -2.5977  1.5275
  239SOL     OW 2616   1.544   4.808   2.234 -0.3437  0.4186 -0.6314
  239SOL    HW1 2617   1.589   4.880   2.189  2.4229 -0.1699  0.9171
  239SOL    HW2 2618   1.474   4.851   2.283  0.9712  2.0912 -0.0738
  240SOL     OW 2619   0.896   1.714   1.353  0.2724 -0.2903 -0.6137
  240SOL    HW1 2620   0.989   1.692   1.343  0.3935 -0.4475  0.7526
  240SOL    HW2 2621   0.870   1.745   1.266  1.6992  0.1400 -0.9153
  241SOL     OW 2622   2.662   1.349   3.610  0.0450  0.1523  0.2030
  241SOL    HW1 2623   2.692   1.307   3.690  0.7652 -2.0130 -1.1118
  241SOL    HW2 2624   2.737   1.400   3.580 -0.2822  1.0994  0.9656
  242SOL     OW 2625   6.348   3.227   1.160  0.0763 -0.4814  0.3589
  242SOL    HW1 2626   6.420   3.248   1.100 -1.0839  0.2503 -0.8341
  242SOL    HW2 2627   6.365   3.282   1.237 -1.0767  2.4936 -1.3515
  243SOL     OW 2628   2.446   0.927   2.528 -0.5324  0.4747  1.0694
  243SOL    HW1 2629   2.450   0.953   2.436  0.9880  1.0565  1.2729
  243SOL    HW2 2630   2.361   0.961   2.559 -1.9499 -1.3718 -0.5323
  244SOL     OW 2631   0.950   0.233   1.226  0.0887 -0.3130  0.2780
  244SOL    HW1 2632   0.970   0.272   1.141  0.1714  1.2936  0.9868
  244SOL    HW2 2633   0.855   0.227   1.229  0.1030 -0.7565 -0.0788
  245SOL     OW 2634   3.099   4.172   2.163 -0.6986  0.0314 -0.3450
  245SOL    HW1 2635   3.075   4.183   2.071  0.1479  0.1993 -0.5568
  245SOL    HW2 2636   3.190   4.143   2.161 -0.0415  1.8486  0.4598
  246SOL     OW 2637   3.212   5.132   0.159 -0.0299 -0.4951 -0.8469
  246SOL    HW1 2638   3.183   5.106   0.246  1.5979  2.7214  0.8091
  246SOL    HW2 2639   3.154   5.203   0.134  1.3193  0.5956 -1.0185
  247SOL     OW 2640   1.369   2.146   4.569  0.0270 -0.5691 -0.1176
  247SOL    HW1 2641   1.351   2.063   4.614 -4.1580 -0.5047 -1.2885
  247SOL    HW2 2642   1.340   2.131   4.479  1.1298  1.5891 -0.8934
  248SOL     OW 2643   0.016   6.425   1.182  0.2292 -0.1900 -0.1949
  248SOL    HW1 2644  -0.058   6.479   1.155  1.0207  2.1545  1.9518
  248SOL    HW2 2645  -0.022   6.360   1.242 -0.2052  0.7035  0.5243
  249SOL     OW 2646   1.759   5.465   2.998  0.4975 -0.1900 -0.1089
  249SOL    HW1 2647   1.833   5.483   3.056 -0.3449  0.4751  0.8147
  249SOL    HW2 2648   1.684   5.458   3.058 -0.4116  0.5726 -1.1272
  250SOL     OW 2649   4.584   0.278   2.878  0.2963 -0.2761  0.2583
  250SOL    HW1 2650   4.670   0.242   2.899  1.5587  2.0089 -0.6296
  250SOL    HW2 2651   4.537   0.205   2.837  1.8174 -1.5709  0.7322
  251SOL     OW 2652   1.396   3.147   0.580  0.4862 -0.2388 -0.1205
  251SOL    HW1 2653   1.318   3.193   0.548  1.1387 -0.4600 -2.1687
  251SOL    HW2 2654   1.448   3.215   0.624 -0.3095  0.1400  0.2621
  252SOL     OW 2655   6.274   4.852   2.015  0.2695  0.0455 -0.1388
  252SOL    HW1 2656   6.230   4.783   1.965 -0.9849  0.1358  0.7811
  252SOL    HW2 2657   6.310   4.808   2.091  0.7673  0.1620 -0.3078
  253SOL     OW 2658   0.557   1.778   1.281 -0.6118 -0.3687  0.3977
  253SOL    HW1 2659   0.542   1.791   1.375  0.6280 -0.9164  0.6950
  253SOL    HW2 2660   0.497   1.708   1.256  0.2790 -1.4611  1.1981
  254SOL     OW 2661   5.118   4.589   4.109  0.1848  1.2638  0.1084
  254SOL    HW1 2662   5.075   4.603   4.025  0.9387  1.0333 -0.3358
  254SOL    HW2 2663   5.197   4.644   4.105  0.3730  1.0344  0.5534
  255SOL     OW 2664   5.574   0.777   4.290  0.3108 -0.2382 -0.4163
  255SOL    HW1 2665   5.503   0.833   4.321  0.8803  0.0955  0.3059
  255SOL    HW2 2666   5.654   0.827   4.307  0.6331  1.3154 -4.9767
  256SOL     OW 2667   6.408   5.694   2.106 -0.2486  0.6316 -0.0674
  256SOL    HW1 2668   6.317   5.669   2.125 -0.0064  1.7845  3.2916
  256SOL    HW2 2669   6.460   5.636   2.161  0.8811  1.7600  0.0869
  257SOL     OW 2670   0.112   1.658   1.282  0.4127  0.6110  0.8728
  257SOL    HW1 2671   0.088   1.714   1.208  1.3771  0.1882  0.2201
  257SOL    HW2 2672   0.044   1.591   1.284 -0.4485  1.4802  1.3205
  258SOL     OW 2673   5.185   1.721   3.150 -0.0873 -0.0475 -0.2459
  258SOL    HW1 2674   5.118   1.653   3.163  0.9065 -0.5474  2.9978
  258SOL    HW2 2675   5.268   1.675   3.160  0.6088  1.6494  2.6482
  259SOL     OW 2676   5.270   5.383   2.584 -0.1498 -0.0728  0.3813
  259SOL    HW1 2677   5.342   5.400   2.522 -0.2524 -1.8707 -0.2847
  259SOL    HW2 2678   5.238   5.296   2.560 -0.6901 -0.5060  2.4974
  260SOL     OW 2679   3.598   5.282   0.266  0.1064 -0.0676  0.4213
  260SOL    HW1 2680   3.648   5.364   0.259 -0.7077  0.3557 -0.7149
  260SOL    HW2 2681   3.661   5.217   0.295  1.6729  0.1543 -2.1894
  261SOL     OW 2682   2.704   0.402   3.437 -0.3912 -0.0268 -0.6501
  261SOL    HW1 2683   2.639   0.332   3.449 -1.0967  0.8202  0.7916
  261SOL    HW2 2684   2.758   0.372   3.365 -0.8926 -1.8982 -0.3147
  262SOL     OW 2685   0.413   2.568   4.280  0.3328 -0.2399 -0.0863
  262SOL    HW1 2686   0.324   2.601   4.277  0.5461  0.5263  1.3333
  262SOL    HW2 2687   0.409   2.491   4.336  0.7193  0.3982  0.8445
  263SOL     OW 2688   1.500   6.062   2.961  0.0258  0.3986  0.0130
  263SOL    HW1 2689   1.559   6.090   3.030  0.2703 -0.7514  0.2921
  263SOL    HW2 2690   1.412   6.078   2.997  0.1555  0.3888  0.3368
  264SOL     OW 2691   2.225   4.518   0.762 -0.6145 -0.0477  0.1500
  264SOL    HW1 2692   2.222   4.479   0.675 -1.6732  0.6170 -0.1375
  264SOL    HW2 2693   2.143   4.569   0.768 -1.8173 -2.0530  2.4668
  265SOL     OW 2694   2.390   2.010   4.005 -0.0716  0.2586  0.0937
  265SOL    HW1 2695   2.402   2.028   3.912 -0.1408 -2.4647 -0.5206
  265SOL    HW2 2696   2.479   2.007   4.040 -0.0455  1.2916  0.1356
  266SOL     OW 2697   1.594   2.806   0.372  0.2091  0.0854  0.4338
  266SOL    HW1 2698   1.581   2.846   0.286 -4.1188 -0.5011  0.5624
  266SOL    HW2 2699   1.569   2.715   0.360 -1.2413  0.1547  2.3846
  267SOL     OW 2700   0.782   1.451   4.103  0.2216  0.1295  0.1835
  267SOL    HW1 2701   0.803   1.476   4.193  1.0352  0.4591 -0.0931
  267SOL    HW2 2702   0.740   1.365   4.111 -0.5996  0.5915  0.9563
  268SOL     OW 2703   0.496   5.919   2.054  0.8861 -0.1641  0.5100
  268SOL    HW1 2704   0.429   5.939   2.120  2.4043  0.9524  1.7833
  268SOL    HW2 2705   0.570   5.885   2.104  2.0504  0.6131 -0.6131
  269SOL     OW 2706   5.373   4.714   2.168 -0.6703  0.3157 -0.0969
  269SOL    HW1 2707   5.463   4.703   2.138 -0.4732 -0.8726  0.8400
  269SOL    HW2 2708   5.366   4.807   2.188  0.2121  0.5051 -0.6140
  270SOL     OW 2709   0.868   5.363   0.753  0.4939 -0.8879  0.2267
  270SOL    HW1 2710   0.826   5.331   0.673  0.5567 -0.9376  0.2141
  270SOL    HW2 2711   0.933   5.297   0.775 -0.4478 -1.5668  1.0827
  271SOL     OW 2712   3.554   2.193   3.160  0.2762  0.0799  0.3401
  271SOL    HW1 2713   3.523   2.272   3.205 -0.0680  1.2823 -1.8807
  271SOL    HW2 2714   3.636   2.219   3.119 -2.0000  0.9229 -4.2979
  272SOL     OW 2715   0.571   4.254   4.402 -0.3446 -0.1098 -0.1282
  272SOL    HW1 2716   0.528   4.336   4.379 -2.5392 -1.4047 -0.9738
  272SOL    HW2 2717   0.650   4.252   4.347 -0.2828  1.3799 -0.1361
  273SOL     OW 2718   4.754   5.845   4.036  0.4975  0.0043  0.1553
  273SOL    HW1 2719   4.721   5.756   4.030  0.4696  0.0459 -0.3193
  273SOL    HW2 2720   4.811   5.855   3.960  1.5587 -0.0444  0.9158
  274SOL     OW 2721   1.189   3.923   1.928  0.0967 -0.2233  0.1996
  274SOL    HW1 2722   1.168   4.009   1.892  2.2725  1.1186  1.9359
  274SOL    HW2 2723   1.283   3.925   1.943 -0.0409 -2.3235  1.8452
  275SOL     OW 2724   4.112   5.821   3.083  0.2324 -0.1654  0.1922
  275SOL    HW1 2725   4.076   5.900   3.042  1.1506  0.1373 -0.0622
  275SOL    HW2 2726   4.177   5.789   3.020  0.6524 -0.4954  0.7873
  276SOL     OW 2727   1.336   4.841   3.028  0.1649  0.3765  0.8606
  276SOL    HW1 2728   1.349   4.929   3.062  1.6236  0.5289 -0.0109
  276SOL    HW2 2729   1.245   4.820   3.048  0.1512  1.5947  2.1766
  277SOL     OW 2730   6.094   3.597   2.196 -0.5172 -0.3153  0.0072
  277SOL    HW1 2731   6.056   3.552   2.120 -1.0322  0.1442 -0.0130
  277SOL    HW2 2732   6.152   3.663   2.158 -0.9670  0.0808  0.0090
  278SOL     OW 2733   0.547   0.559   2.220 -0.0529 -0.1662  0.0551
  278SOL    HW1 2734   0.506   0.612   2.289  0.9587  1.0028 -0.2149
  278SOL    HW2 2735   0.596   0.622   2.167 -0.5978 -1.0784 -1.6030
  279SOL     OW 2736   3.843   0.230   2.687 -0.2096  0.2448  0.2447
  279SOL    HW1 2737   3.936   0.237   2.666  0.1545  0.1922  1.7291
  279SOL    HW2 2738   3.840   0.223   2.782 -1.8012  1.2014  0.2986
  280SOL     OW 2739   5.096   0.917   0.907  0.4673  0.0176 -0.3150
  280SOL    HW1 2740   5.049   0.846   0.862  1.9999 -3.0026  2.4588
  280SOL    HW2 2741   5.185   0.913   0.871  1.2518 -1.3219  1.5939
  281SOL     OW 2742   3.041   5.641   1.836 -0.1207  0.5100  0.3356
  281SOL    HW1 2743   3.076   5.649   1.748  1.7407 -2.8565  0.5754
  281SOL    HW2 2744   2.948   5.623   1.824  0.1873 -0.3110 -1.0212
  282SOL     OW 2745   2.711   3.325   4.136  0.0924 -0.0954 -0.2063
  282SOL    HW1 2746   2.631   3.377   4.128  0.4366  0.4085 -0.4629
  282SOL    HW2 2747   2.681   3.237   4.160 -0.5518  0.0060 -0.6318
  283SOL     OW 2748   2.109   3.786   0.193  0.0779  0.8776  0.5629
  283SOL    HW1 2749   2.019   3.768   0.166  0.5970  1.7109 -1.9891
  283SOL    HW2 2750   2.161   3.718   0.150  0.7180  0.5461  1.8186
  284SOL     OW 2751   0.928   2.786   0.142  0.4615  0.6393  0.3187
  284SOL    HW1 2752   0.932   2.873   0.101  2.0165  0.4640  0.0444
  284SOL    HW2 2753   0.977   2.796   0.224 -0.3735  0.3096  0.8697
  285SOL     OW 2754   1.540   2.794   3.791  0.3320  0.2667  0.2555
  285SOL    HW1 2755   1.503   2.718   3.835  2.4288  0.2987  2.3434
  285SOL    HW2 2756   1.503   2.869   3.838  1.6449  0.3370  1.2487
  286SOL     OW 2757   5.688   5.575   3.385  0.3621 -0.1753  0.1925
  286SOL    HW1 2758   5.628   5.594   3.313 -1.4845  0.0164  1.7190
  286SOL    HW2 2759   5.665   5.487   3.413 -0.1559  0.3867  1.6442
  287SOL     OW 2760   1.526   6.089   2.499  0.2926 -0.2583  0.2957
  287SOL    HW1 2761   1.607   6.109   2.452 -0.0791 -0.1540 -0.3163
  287SOL    HW2 2762   1.485   6.175   2.513 -0.2254 -0.3894 -0.3561
  288SOL     OW 2763   0.356   4.780   0.284 -0.4270  0.6356 -0.3833
  288SOL    HW1 2764   0.387   4.784   0.375  0.6921  0.3988 -0.7392
  288SOL    HW2 2765   0.389   4.861   0.245 -0.5900  0.5620 -0.6715
  289SOL     OW 2766   3.899   4.916   4.400 -0.2449 -0.0792  0.0500
  289SOL    HW1 2767   3.918   5.002   4.361  0.6550 -0.4516 -0.3586
  289SOL    HW2 2768   3.878   4.860   4.325 -0.4333 -0.3111  0.2779
  290SOL     OW 2769   6.332   1.810   3.986  0.1123  0.0510  0.2488
  290SOL    HW1 2770   6.341   1.901   4.014  1.0269  0.0031  0.1433
  290SOL    HW2 2771   6.415   1.791   3.941  0.9241 -1.5442  2.2878
  291SOL     OW 2772   2.328   5.788   2.497 -0.8950 -0.4193  0.6948
  291SOL    HW1 2773   2.355   5.797   2.405 -1.0609 -1.2243  0.5569
  291SOL    HW2 2774   2.303   5.877   2.523  0.2743  0.0316  0.3215
  292SOL     OW 2775   2.295   2.624   0.491  0.0645 -0.3591  0.0167
  292SOL    HW1 2776   2.229   2.681   0.530  0.3029 -0.5069  0.6567
  292SOL    HW2 2777   2.245   2.550   0.455 -0.0336 -1.2114  1.7932
  293SOL     OW 2778   4.249   5.286   0.961 -0.3138 -0.0900 -0.1370
  293SOL    HW1 2779   4.336   5.250   0.983  0.2082 -0.2533 -2.2415
  293SOL    HW2 2780   4.234   5.353   1.028  1.9844  0.7715 -0.3629
  294SOL     OW 2781   3.241   3.546   0.644 -0.2805  0.5725 -0.2446
  294SOL    HW1 2782   3.188   3.541   0.724 -0.1608  0.3491 -0.1805
  294SOL    HW2 2783   3.178   3.566   0.575 -0.2202  2.0916  0.1012
  295SOL     OW 2784   5.882   5.090   0.021 -0.2145 -0.4658  0.2735
  295SOL    HW1 2785   5.857   5.007  -0.018 -1.5315  0.6018 -1.3243
  295SOL    HW2 2786   5.833   5.156  -0.030  1.4144  1.3413  0.9222
  296SOL     OW 2787   5.450   2.455   1.600 -0.1940  0.0820 -0.0325
  296SOL    HW1 2788   5.371   2.468   1.549  0.5650 -0.2879 -1.3607
  296SOL    HW2 2789   5.424   2.396   1.671 -1.0768 -0.1306 -0.5189
  297SOL     OW 2790   1.378   3.899   4.290  0.1036  0.5477 -0.4356
  297SOL    HW1 2791   1.411   3.810   4.303  1.5431  0.7069 -2.5867
  297SOL    HW2 2792   1.452   3.956   4.308 -1.2607  1.5712  2.7409
  298SOL     OW 2793   6.419   0.474   1.539 -0.4032  0.0324  0.1339
  298SOL    HW1 2794   6.488   0.460   1.474 -2.4431 -2.5814 -1.6689
  298SOL    HW2 2795   6.461   0.457   1.623  0.6289 -4.9205 -1.0541
  299SOL     OW 2796   5.542   3.753   2.020  0.3676  0.6851 -0.3013
  299SOL    HW1 2797   5.580   3.796   2.097 -1.6145  0.9147  0.6124
  299SOL    HW2 2798   5.589   3.791   1.945  1.6293  1.2113  0.7158
  300SOL     OW 2799   0.391   0.754   4.241 -0.4547  0.1987  0.2689
  300SOL    HW1 2800   0.357   0.814   4.175  1.5027 -0.3382 -1.3327
  300SOL    HW2 2801   0.475   0.790   4.266 -0.3219 -0.6200  1.0792
  301SOL     OW 2802   4.637   2.806   1.104 -0.2610  0.3635 -0.0297
  301SOL    HW1 2803   4.712   2.773   1.153 -1.2592  0.1939  1.4415
  301SOL    HW2 2804   4.562   2.789   1.161 -1.3081  1.3593 -1.0680
  302SOL     OW 2805   3.055   5.209   3.013 -0.0322 -0.3505 -0.3749
  302SOL    HW1 2806   3.105   5.240   2.937  0.3666 -0.5258 -0.1886
  302SOL    HW2 2807   3.080   5.268   3.084  0.6760 -1.0329 -0.0365
  303SOL     OW 2808   1.612   3.349   0.656 -0.3125 -0.0218 -0.3039
  303SOL    HW1 2809   1.664   3.324   0.580 -0.6405  0.7620 -0.8052
  303SOL    HW2 2810   1.637   3.440   0.673  0.8071 -0.5950  1.4199
  304SOL     OW 2811   5.613   5.788   0.275  0.0618  0.1675 -0.2019
  304SOL    HW1 2812   5.630   5.882   0.265  0.7909  0.0529 -0.1117
  304SOL    HW2 2813   5.521   5.777   0.249  0.8158  0.4147 -3.3222
  305SOL     OW 2814   2.586   5.407   1.431 -0.1853 -0.0278  0.1120
  305SOL    HW1 2815   2.619   5.381   1.517  2.4976  1.2954 -0.4105
  305SOL    HW2 2816   2.558   5.498   1.443  1.2831  0.5525 -0.6108
  306SOL     OW 2817   5.703   1.045   0.115 -0.1008 -0.0718  0.4509
  306SOL    HW1 2818   5.615   1.009   0.123 -0.3582  0.6468  0.9027
  306SOL    HW2 2819   5.716   1.057   0.021 -0.8696  0.7550  0.4407
  307SOL     OW 2820   5.593   0.935   3.727  0.0664 -0.0719 -0.0045
  307SOL    HW1 2821   5.601   0.946   3.821 -0.0119  1.9820 -0.1812
  307SOL    HW2 2822   5.557   0.847   3.715  0.2289 -0.4150  1.8610
  308SOL     OW 2823   0.152   2.456   3.750 -0.1548 -0.4091 -0.0155
  308SOL    HW1 2824   0.061   2.483   3.735  0.1035  0.8902  0.6218
  308SOL    HW2 2825   0.155   2.430   3.842 -0.6801 -3.9971 -0.8690
  309SOL     OW 2826   6.137   0.282   1.320 -0.0237  0.1132 -0.7205
  309SOL    HW1 2827   6.071   0.351   1.326 -0.0949 -0.0111 -0.0038
  309SOL    HW2 2828   6.123   0.228   1.398  0.8345  0.0024 -0.6340
  310SOL     OW 2829   5.654   1.079   2.475  0.1634  0.0127 -0.2882
  310SOL    HW1 2830   5.588   1.076   2.544  0.6244  1.1928  0.2308
  310SOL    HW2 2831   5.605   1.073   2.393 -0.5146  0.1132  0.1082
  311SOL     OW 2832   2.108   5.512   2.244 -0.1506  0.3677  0.0612
  311SOL    HW1 2833   2.067   5.427   2.262  0.7265 -0.0283  0.2642
  311SOL    HW2 2834   2.200   5.499   2.267 -0.2678  1.8249  1.5956
  312SOL     OW 2835   0.610   6.383   1.149  0.3792 -0.3932  1.0703
  312SOL    HW1 2836   0.615   6.348   1.060 -0.5273 -0.5485  1.0722
  312SOL    HW2 2837   0.627   6.477   1.139  1.1057 -0.5430  0.8459
  313SOL     OW 2838   3.076   3.062   3.589 -0.1068  0.1640  0.7498
  313SOL    HW1 2839   3.097   3.029   3.501 -0.9394 -0.7082  0.8551
  313SOL    HW2 2840   3.042   3.150   3.575  1.4509  0.7252  0.3776
  314SOL     OW 2841   5.727   0.858   2.868  0.6253 -0.4214  0.0963
  314SOL    HW1 2842   5.705   0.951   2.869 -2.2069 -0.9977 -0.2020
  314SOL    HW2 2843   5.698   0.825   2.954  0.0935 -1.2838 -0.3921
  315SOL     OW 2844   0.647   4.954   0.331 -0.5840  0.2423  0.3553
  315SOL    HW1 2845   0.623   5.032   0.382  0.8413  2.1626 -1.7104
  315SOL    HW2 2846   0.587   4.954   0.256 -0.0397 -0.1629 -0.0925
  316SOL     OW 2847   2.593   2.504   0.951  0.2631  0.6907 -0.0059
  316SOL    HW1 2848   2.669   2.455   0.983 -0.7619 -0.7263  0.3560
  316SOL    HW2 2849   2.616   2.528   0.862  0.1771 -2.0123 -0.8549
  317SOL     OW 2850   3.085   0.767   1.826  0.5582 -0.4122  0.1101
  317SOL    HW1 2851   3.039   0.694   1.784  0.2955  0.3715 -1.0149
  317SOL    HW2 2852   3.041   0.778   1.910 -0.0772 -0.8763 -0.1510
  318SOL     OW 2853   0.346   0.469   0.982 -0.2802 -0.6380 -0.2722
  318SOL    HW1 2854   0.399   0.462   0.902 -0.2869 -0.5078 -0.2899
  318SOL    HW2 2855   0.315   0.560   0.981 -0.9499 -0.8597 -0.5468
  319SOL     OW 2856   2.521   5.875   0.656 -0.1014  0.0365 -0.4526
  319SOL    HW1 2857   2.447   5.918   0.613  0.1950  0.5876 -0.4304
  319SOL    HW2 2858   2.489   5.789   0.681 -0.6212  0.1366 -0.7728
  320SOL     OW 2859   5.266   5.604   1.919  0.2271  0.4514 -0.3946
  320SOL    HW1 2860   5.227   5.667   1.857 -1.0136  0.6327  0.5347
  320SOL    HW2 2861   5.191   5.560   1.958  0.9522  0.7919  1.4589
  321SOL     OW 2862   2.918   3.261   3.481 -0.6364 -0.0656 -0.1984
  321SOL    HW1 2863   2.963   3.332   3.434 -2.1174  0.6892 -0.5184
  321SOL    HW2 2864   2.832   3.255   3.440 -0.2291 -2.7568 -0.8439
  322SOL     OW 2865   0.840   5.950   1.221 -0.3336 -0.1406 -0.6594
  322SOL    HW1 2866   0.798   6.035   1.209 -0.1781  0.2082  1.1046
  322SOL    HW2 2867   0.931   5.970   1.243 -0.5111 -0.7196  0.6519
  323SOL     OW 2868   0.230   5.918   1.646  0.3930 -0.2154 -0.4224
  323SOL    HW1 2869   0.236   5.824   1.629  1.6302 -0.0389 -1.0979
  323SOL    HW2 2870   0.316   5.941   1.682  0.7292  0.9445 -1.8510
  324SOL     OW 2871   3.615   5.689   1.773  0.5959 -0.4424 -0.3497
  324SOL    HW1 2872   3.664   5.718   1.696  0.1446 -0.1503 -0.5323
  324SOL    HW2 2873   3.569   5.610   1.744 -1.6302  1.0726 -1.2039
  325SOL     OW 2874   5.172   0.225   2.026  0.0724  0.6891  0.1664
  325SOL    HW1 2875   5.172   0.316   2.055  1.1680  0.8793 -0.3660
  325SOL    HW2 2876   5.167   0.230   1.931  0.3146  0.2096  0.1228
  326SOL     OW 2877   3.458   2.617   1.229 -0.6633 -0.0022  0.0668
  326SOL    HW1 2878   3.433   2.697   1.276 -0.7050  0.8835 -1.4119
  326SOL    HW2 2879   3.442   2.546   1.292 -1.3863  1.0722  1.1316
  327SOL     OW 2880   1.803   2.400   4.076 -0.2052 -0.1637 -0.0136
  327SOL    HW1 2881   1.762   2.459   4.139  2.0040  4.8547 -2.6292
  327SOL    HW2 2882   1.875   2.359   4.124 -1.1594  0.0944  1.6923
  328SOL     OW 2883   5.351   5.498   3.423 -0.1681  0.2659  0.1205
  328SOL    HW1 2884   5.374   5.591   3.421  1.3902 -0.0833  0.3999
  328SOL    HW2 2885   5.363   5.472   3.514 -0.1344 -0.3016 -0.0416
  329SOL     OW 2886   4.593   5.245   2.237 -0.4199  0.0678 -0.1911
  329SOL    HW1 2887   4.686   5.224   2.228 -0.3163  0.4254  0.0110
  329SOL    HW2 2888   4.572   5.223   2.328 -0.1336  1.4537  0.2452
  330SOL     OW 2889   5.850   1.679   3.816  0.6672 -0.3756  0.1230
  330SOL    HW1 2890   5.856   1.715   3.727  0.3153 -0.6729 -0.0265
  330SOL    HW2 2891   5.758   1.690   3.840  0.9344  0.5098  0.8062
  331SOL     OW 2892   1.874   5.730   3.503 -0.1401  0.3870 -0.1672
  331SOL    HW1 2893   1.817   5.772   3.440  0.7856 -0.7467 -1.8274
  331SOL    HW2 2894   1.950   5.702   3.452  0.7293 -0.4112  1.4815
  332SOL     OW 2895   2.325   5.333   2.002 -0.3152 -0.0977 -0.3931
  332SOL    HW1 2896   2.266   5.274   2.049 -0.0038 -0.3491 -0.3160
  332SOL    HW2 2897   2.412   5.313   2.036  0.1262 -1.3481 -2.1403
  333SOL     OW 2898   4.210   0.724   4.374 -0.3139  0.3127 -0.0151
  333SOL    HW1 2899   4.292   0.752   4.415  0.6841  0.5216 -2.0207
  333SOL    HW2 2900   4.168   0.806   4.348  0.8361  0.1861 -2.5807
  334SOL     OW 2901   1.782   4.655   2.243 -0.3733  0.5118  0.1852
  334SOL    HW1 2902   1.699   4.699   2.225 -0.3570  0.3402 -0.3024
  334SOL    HW2 2903   1.838   4.678   2.169 -0.0256  0.5249  0.4524
  335SOL     OW 2904   4.858   5.626   1.433 -0.0569  0.2740  1.0412
  335SOL    HW1 2905   4.772   5.592   1.409 -0.5295  1.6399  0.7169
  335SOL    HW2 2906   4.900   5.553   1.479 -1.6141 -0.2158  1.7589
  336SOL     OW 2907   3.374   5.087   2.002 -0.1501  0.0185  0.6940
  336SOL    HW1 2908   3.283   5.068   1.981 -0.2084  1.4689 -0.5347
  336SOL    HW2 2909   3.424   5.033   1.941 -0.2261  0.4265  0.2660
  337SOL     OW 2910   2.854   5.887   2.717 -0.2304 -0.3945 -0.1493
  337SOL    HW1 2911   2.847   5.982   2.708 -0.2951 -0.3571  0.2935
  337SOL    HW2 2912   2.875   5.873   2.809  0.5964 -0.7630 -0.3766
  338SOL     OW 2913   5.080   0.980   2.893  0.5505 -0.3373 -0.4284
  338SOL    HW1 2914   5.159   1.034   2.888  0.3173  0.1539  0.8147
  338SOL    HW2 2915   5.008   1.043   2.904  0.2140 -0.8614  0.4415
  339SOL     OW 2916   1.885   6.187   4.401 -0.4099  0.5239  0.8327
  339SOL    HW1 2917   1.896   6.191   4.496 -0.4490 -0.7598  0.9212
  339SOL    HW2 2918   1.961   6.233   4.365  1.1737 -1.4266  1.4827
  340SOL     OW 2919   0.202   2.492   1.448  0.1076  0.5295 -0.0167
  340SOL    HW1 2920   0.177   2.484   1.540  0.1521 -0.0907 -0.0589
  340SOL    HW2 2921   0.128   2.535   1.406 -0.3682 -0.1706  0.0993
  341SOL     OW 2922   3.061   4.663   3.107  1.0492  0.2080  0.4331
  341SOL    HW1 2923   3.063   4.725   3.179 -1.6926  0.6572  0.2318
  341SOL    HW2 2924   3.057   4.577   3.149  0.8920  0.3968  0.8109
  342SOL     OW 2925   0.135   1.879   0.485 -0.3087  0.3889  0.5142
  342SOL    HW1 2926   0.210   1.844   0.533  0.8381  1.7851 -0.1830
  342SOL    HW2 2927   0.171   1.952   0.434 -2.3371  1.7761  0.9423
  343SOL     OW 2928   3.556   1.346   0.778  0.2445 -0.4124  0.4304
  343SOL    HW1 2929   3.596   1.311   0.858 -1.4640 -1.1511  1.0216
  343SOL    HW2 2930   3.467   1.310   0.779 -0.8943  2.1875 -0.1034
  344SOL     OW 2931   2.933   4.914   3.249 -0.3453  0.3595 -0.1168
  344SOL    HW1 2932   2.911   4.896   3.340 -1.2616  1.5756 -0.0771
  344SOL    HW2 2933   2.861   4.875   3.199 -0.9824  1.5497 -0.1720
  345SOL     OW 2934   1.810   5.276   4.356 -0.5480 -0.4097  0.0970
  345SOL    HW1 2935   1.888   5.321   4.322 -2.0859  2.2969 -0.1738
  345SOL    HW2 2936   1.779   5.333   4.426 -1.6073 -2.0882  1.0393
  346SOL     OW 2937   6.202   5.833   0.151  0.3084 -0.0028 -0.6194
  346SOL    HW1 2938   6.189   5.925   0.128  2.9432  0.2967 -1.2869
  346SOL    HW2 2939   6.160   5.824   0.236 -1.4875  1.3366 -1.2884
  347SOL     OW 2940   5.934   4.413   2.881 -0.7084  0.0350  0.0680
  347SOL    HW1 2941   5.894   4.483   2.831 -1.8551 -1.3322 -1.0191
  347SOL    HW2 2942   6.003   4.379   2.824 -0.9626 -0.5017  0.0748
  348SOL     OW 2943   0.468   4.149   1.169 -0.1242 -0.1964  0.0713
  348SOL    HW1 2944   0.529   4.106   1.229 -0.9082 -0.6642  0.5480
  348SOL    HW2 2945   0.498   4.123   1.082 -0.6162 -1.8133  0.3440
  349SOL     OW 2946   2.399   3.902   3.270 -0.4192  0.2740  0.1358
  349SOL    HW1 2947   2.379   3.889   3.363 -0.2417  1.0997  0.2915
  349SOL    HW2 2948   2.314   3.895   3.226 -1.0026  2.8668  0.6959
  350SOL     OW 2949   6.387   2.832   4.262  0.5675  0.2163  0.3635
  350SOL    HW1 2950   6.380   2.928   4.257  0.7687  0.1781 -0.9468
  350SOL    HW2 2951   6.376   2.813   4.355 -0.4881  1.4387  0.5364
  351SOL     OW 2952   5.680   5.539   2.249 -0.3419  0.1625 -0.2483
  351SOL    HW1 2953   5.663   5.519   2.157 -1.1581 -0.2367 -0.0246
  351SOL    HW2 2954   5.596   5.523   2.292 -0.0855  0.7741  0.4964
  352SOL     OW 2955   4.012   0.867   3.667  0.6062 -0.0750 -0.2043
  352SOL    HW1 2956   3.966   0.783   3.670 -0.6560  0.6038  0.6123
  352SOL    HW2 2957   4.042   0.875   3.576  0.4648 -1.2501 -0.3687
  353SOL     OW 2958   5.103   5.767   1.768 -0.3757 -0.1198 -0.0476
  353SOL    HW1 2959   5.023   5.721   1.793  0.2923 -1.1743  0.1946
  353SOL    HW2 2960   5.091   5.788   1.676 -1.3518  0.6330  0.2291
  354SOL     OW 2961   5.337   3.588   4.179  0.1358 -0.1367 -0.2192
  354SOL    HW1 2962   5.345   3.493   4.169  1.5701  0.0084 -0.6963
  354SOL    HW2 2963   5.264   3.612   4.122  0.9683 -0.7361 -1.5922
  355SOL     OW 2964   4.977   2.541   1.346 -0.5845 -0.2348 -0.2500
  355SOL    HW1 2965   5.004   2.597   1.420  1.6084 -0.0531 -1.1184
  355SOL    HW2 2966   4.891   2.508   1.372  0.2895 -0.5711  2.6183
  356SOL     OW 2967   3.760   2.619   2.720  0.1726 -0.2158 -0.4748
  356SOL    HW1 2968   3.764   2.580   2.632 -0.2469  0.7391 -0.9311
  356SOL    HW2 2969   3.831   2.684   2.720  2.7686 -2.7804  1.2379
  357SOL     OW 2970   4.888   0.655   2.739 -0.5269 -0.0088  0.2440
  357SOL    HW1 2971   4.840   0.702   2.671  1.3575  0.4071 -0.8515
  357SOL    HW2 2972   4.852   0.567   2.737 -1.5001  0.3807 -0.2583
  358SOL     OW 2973   4.250   0.257   2.735 -0.0912  0.0318  0.0772
  358SOL    HW1 2974   4.189   0.203   2.785 -0.4618  0.0711 -0.3252
  358SOL    HW2 2975   4.319   0.197   2.707  0.4729  0.1402  1.1937
  359SOL     OW 2976   6.089   0.518   1.118 -0.0038  0.4454 -0.5865
  359SOL    HW1 2977   6.171   0.548   1.156 -0.2182  2.1126 -1.3256
  359SOL    HW2 2978   6.043   0.474   1.190  1.3737 -0.2319 -0.0881
  360SOL     OW 2979   2.170   4.068   4.576  0.2094  0.0264 -0.6074
  360SOL    HW1 2980   2.223   4.082   4.498 -0.2623 -1.2636 -1.1862
  360SOL    HW2 2981   2.205   3.987   4.614 -0.4630 -0.1077 -0.2547
  361SOL     OW 2982   3.257   0.485   2.273 -0.6084  0.0569  0.0710
  361SOL    HW1 2983   3.292   0.397   2.285  0.4281  0.5471  0.8581
  361SOL    HW2 2984   3.324   0.531   2.222 -0.6988  0.6434  0.4609
  362SOL     OW 2985   5.959   6.083   0.196  0.2011  0.1751 -0.5550
  362SOL    HW1 2986   5.974   6.098   0.290 -0.8883 -0.4385 -0.2651
  362SOL    HW2 2987   5.996   6.160   0.154  1.7040 -0.0458  0.2798
  363SOL     OW 2988   4.754   5.695   2.048 -0.1664  0.3243 -0.1742
  363SOL    HW1 2989   4.664   5.721   2.027  0.1299  1.2805 -0.3143
  363SOL    HW2 2990   4.745   5.626   2.114 -0.9745  1.5494  1.0283
  364SOL     OW 2991   5.166   2.960   0.103  0.3446 -0.0580 -0.7283
  364SOL    HW1 2992   5.107   2.981   0.176  0.5870  1.9254 -1.0433
  364SOL    HW2 2993   5.254   2.961   0.142  0.5243  1.5963 -1.1303
  365SOL     OW 2994   2.616   1.830   2.068 -0.3534  0.0219 -0.2670
  365SOL    HW1 2995   2.652   1.914   2.096 -0.6722  0.1886 -0.3582
  365SOL    HW2 2996   2.523   1.847   2.054 -0.3412 -0.2475 -0.6809
  366SOL     OW 2997   1.389   4.627   2.846 -0.3105  0.0983 -0.1021
  366SOL    HW1 2998   1.367   4.709   2.891 -2.1157  0.2566 -1.1784
  366SOL    HW2 2999   1.485   4.628   2.842 -0.1219  0.6328  2.6087
  367SOL     OW 3000   5.288   5.059   1.435  0.5771  0.3840 -0.0471
  367SOL    HW1 3001   5.359   5.085   1.377  1.2085 -1.7736 -0.3330
  367SOL    HW2 3002   5.209   5.067   1.381  0.9264  0.2923 -0.5811
  368SOL     OW 3003   4.686   5.763   1.040  0.2376  0.7260 -0.5294
  368SOL    HW1 3004   4.677   5.669   1.026 -0.5224  0.7589 -0.3139
  368SOL    HW2 3005   4.628   5.802   0.974 -1.3122  0.9571  0.8994
  369SOL     OW 3006   2.583   1.760   3.087  0.0419 -0.4336 -0.0535
  369SOL    HW1 3007   2.590   1.666   3.072  0.2732 -0.1650 -1.7775
  369SOL    HW2 3008   2.496   1.771   3.127  0.8610 -1.5629  2.2648
  370SOL     OW 3009   4.970   0.665   3.975  0.2889  0.1144  0.5337
  370SOL    HW1 3010   5.008   0.647   4.061 -1.5248  0.1411  1.4007
  370SOL    HW2 3011   4.886   0.708   3.995 -0.5994 -0.7161 -1.2127
  371SOL     OW 3012   4.932   6.296   3.247 -0.3344  0.4099  0.0567
  371SOL    HW1 3013   4.909   6.332   3.161 -1.5440  0.3379  0.3428
  371SOL    HW2 3014   4.967   6.371   3.296  1.7616  0.1682 -0.9448
  372SOL     OW 3015   4.464   3.823   1.414 -0.0709  0.5494  0.2601
  372SOL    HW1 3016   4.491   3.857   1.499  0.8389 -0.9568  0.6217
  372SOL    HW2 3017   4.521   3.868   1.351  1.5623 -0.6761  0.7821
  373SOL     OW 3018   4.139   2.669   4.408  0.1419 -0.1495  0.1494
  373SOL    HW1 3019   4.129   2.764   4.407 -2.1260 -0.3355 -0.9936
  373SOL    HW2 3020   4.106   2.642   4.494 -0.3116  0.0356  0.0394
  374SOL     OW 3021   3.074   5.958   1.496 -0.7115  0.2081 -0.1112
  374SOL    HW1 3022   3.081   5.982   1.403 -1.3617  1.1934  0.0776
  374SOL    HW2 3023   2.981   5.971   1.517 -0.5321  0.1837  0.7294
  375SOL     OW 3024   2.948   0.298   2.374  0.2487 -0.1102 -0.6428
  375SOL    HW1 3025   2.980   0.256   2.294  0.6259  0.5452 -0.8472
  375SOL    HW2 3026   2.853   0.284   2.372  0.2745 -0.2350 -1.1246
  376SOL     OW 3027   4.483   2.378   4.289  0.2028 -0.0430 -0.1521
  376SOL    HW1 3028   4.557   2.437   4.305 -0.2855  0.2216  1.2757
  376SOL    HW2 3029   4.524   2.298   4.254  0.7767  1.4571 -3.2060
  377SOL     OW 3030   2.962   0.508   1.789  0.5000 -0.5426  0.2527
  377SOL    HW1 3031   3.038   0.460   1.823  0.4445  0.4774  1.9441
  377SOL    HW2 3032   2.897   0.502   1.859 -0.6719 -0.6325 -0.8020
  378SOL     OW 3033   3.416   1.114   0.079 -0.1829  0.1166  0.1839
  378SOL    HW1 3034   3.356   1.092   0.151  1.5151 -2.5267  0.9447
  378SOL    HW2 3035   3.498   1.138   0.122  0.8594 -1.4872 -0.7598
  379SOL     OW 3036   2.378   2.274   0.836  0.0689  0.2282  0.0055
  379SOL    HW1 3037   2.366   2.186   0.800 -0.8332 -0.0534  0.9524
  379SOL    HW2 3038   2.397   2.259   0.928  1.6058  0.9784 -0.1496
  380SOL     OW 3039   5.318   3.961   3.679 -0.0938 -0.1957 -0.5439
  380SOL    HW1 3040   5.299   3.911   3.599 -0.4123  0.1667 -0.6967
  380SOL    HW2 3041   5.382   4.027   3.651  2.0609 -1.8617  0.1129
  381SOL     OW 3042   4.783   2.909   0.500  0.8938  0.3242 -0.2072
  381SOL    HW1 3043   4.744   2.845   0.442  0.8578 -1.1907  1.4103
  381SOL    HW2 3044   4.712   2.970   0.521  0.3761 -0.3036 -0.1368
  382SOL     OW 3045   3.574   4.475   0.910 -0.2356 -0.1647  0.3133
  382SOL    HW1 3046   3.524   4.530   0.850 -1.0415 -1.7238 -0.5167
  382SOL    HW2 3047   3.607   4.403   0.856  2.7537  0.6292  0.8832
  383SOL     OW 3048   6.006   6.118   0.474  0.1189  0.1119  0.0901
  383SOL    HW1 3049   6.054   6.080   0.548 -0.7845 -0.3937  0.4318
  383SOL    HW2 3050   5.938   6.171   0.514  0.3805  0.8303 -0.3934
  384SOL     OW 3051   5.130   4.701   2.056 -0.5158  0.5701  0.4797
  384SOL    HW1 3052   5.118   4.607   2.050  1.1239  0.3426  0.2855
  384SOL    HW2 3053   5.224   4.714   2.044 -1.0138  2.4500 -2.2715
  385SOL     OW 3054   1.223   4.280   0.055 -0.6560  0.0419  0.0074
  385SOL    HW1 3055   1.277   4.247   0.127 -0.3307  0.4592 -0.0418
  385SOL    HW2 3056   1.277   4.347   0.014 -1.3383  0.7013  0.1564
  386SOL     OW 3057   5.203   0.313   4.527  0.3186  0.3301  0.1670
  386SOL    HW1 3058   5.211   0.401   4.489 -1.8279 -0.0483 -1.4030
  386SOL    HW2 3059   5.290   0.294   4.561  0.9150  2.9707  0.4030
  387SOL     OW 3060   4.197   6.432   2.515  0.3094 -0.0539 -0.0580
  387SOL    HW1 3061   4.179   6.465   2.603 -0.0657 -2.1047  0.6736
  387SOL    HW2 3062   4.118   6.384   2.490  1.3750 -1.6983 -0.4219
  388SOL     OW 3063   5.171   4.763   2.749  0.5534  0.3880  0.4031
  388SOL    HW1 3064   5.089   4.739   2.792 -0.0501 -0.5507 -1.1914
  388SOL    HW2 3065   5.144   4.802   2.666  1.7097  0.8948  0.2444
  389SOL     OW 3066   0.732   0.359   2.234  0.2415  0.3001 -0.1290
  389SOL    HW1 3067   0.675   0.425   2.273  0.7672  0.4322  0.4319
  389SOL    HW2 3068   0.800   0.344   2.300  1.7911  1.3333 -1.4209
  390SOL     OW 3069   5.999   2.484   1.335 -0.1158 -0.4444 -0.2892
  390SOL    HW1 3070   5.961   2.444   1.414  0.3579 -1.0520 -0.3653
  390SOL    HW2 3071   5.947   2.563   1.322 -0.8604 -0.8642  0.0469
  391SOL     OW 3072   0.302   4.762   0.560 -0.5250  0.5417  0.3333
  391SOL    HW1 3073   0.320   4.775   0.653  3.9201 -1.7019  0.0548
  391SOL    HW2 3074   0.264   4.675   0.555  0.5891  0.0526  0.0268
  392SOL     OW 3075   3.751   6.090   4.200 -0.3837 -0.1529  0.4202
  392SOL    HW1 3076   3.802   6.108   4.121 -0.2615 -0.4366  0.4328
  392SOL    HW2 3077   3.816   6.067   4.266 -0.5544 -1.0249  0.2979
  393SOL     OW 3078   0.452   4.375   2.478 -0.0470 -0.3842  0.0585
  393SOL    HW1 3079   0.405   4.428   2.413 -0.1450  3.0591  2.6292
  393SOL    HW2 3080   0.545   4.391   2.458 -0.0731 -0.0283  0.2049
  394SOL     OW 3081   2.962   1.040   2.741  0.4845  0.2067  0.1269
  394SOL    HW1 3082   2.935   0.956   2.779 -0.2814  0.2432 -0.3106
  394SOL    HW2 3083   2.926   1.039   2.652  1.0193  0.7305 -0.1023
  395SOL     OW 3084   0.976   5.728   0.250  0.2910 -0.8447  0.4177
  395SOL    HW1 3085   0.923   5.713   0.171  0.9102  1.2754 -0.4922
  395SOL    HW2 3086   1.046   5.663   0.245 -0.6882 -1.9165  0.2058
  396SOL     OW 3087   4.707   3.094   1.150 -0.2997  0.4119 -0.0048
  396SOL    HW1 3088   4.637   3.152   1.119  0.3912  1.0632 -0.3795
  396SOL    HW2 3089   4.688   3.009   1.110 -0.1795  0.9003 -1.1262
  397SOL     OW 3090   0.613   1.974   0.335 -0.2733 -0.5467  0.5952
  397SOL    HW1 3091   0.601   1.879   0.340 -0.5551 -0.4994  0.8200
  397SOL    HW2 3092   0.596   1.995   0.243  0.2378 -0.7754  0.4459
  398SOL     OW 3093   3.329   6.332   3.742 -0.0434 -0.2554  0.2033
  398SOL    HW1 3094   3.279   6.327   3.824  0.4015 -1.5231  0.4222
  398SOL    HW2 3095   3.345   6.241   3.718  2.1904  0.0819  0.1640
  399SOL     OW 3096   2.191   2.442   2.037  0.6237  0.3324 -0.4369
  399SOL    HW1 3097   2.109   2.400   2.011  1.5972 -1.9683 -0.0519
  399SOL    HW2 3098   2.165   2.511   2.097 -1.0585  0.0637 -0.8156
  400SOL     OW 3099   2.694   5.307   1.008  0.0583  0.2271  0.0690
  400SOL    HW1 3100   2.693   5.403   1.004 -2.2994  0.3082  0.8376
  400SOL    HW2 3101   2.685   5.287   1.101  0.6204 -0.7561 -0.0796
  401SOL     OW 3102   2.941   3.387   2.002  0.8231 -0.1223 -0.7602
  401SOL    HW1 3103   2.937   3.478   2.031  0.3845  0.0215 -1.2739
  401SOL    HW2 3104   3.011   3.349   2.055 -0.6405 -0.1481  1.2812
  402SOL     OW 3105   4.775   2.716   3.277 -0.0549  0.6695 -0.0775
  402SOL    HW1 3106   4.870   2.726   3.287  0.2363 -2.4133  2.0168
  402SOL    HW2 3107   4.738   2.763   3.351 -0.0568  0.8577 -0.1987
  403SOL     OW 3108   2.539   3.680   4.532 -0.3632 -0.2450  0.3880
  403SOL    HW1 3109   2.588   3.721   4.461 -2.2841  0.3107 -0.7030
  403SOL    HW2 3110   2.580   3.595   4.544  0.1478 -0.2544 -1.2499
  404SOL     OW 3111   3.253   6.301   4.435  0.1420 -0.1587  0.2499
  404SOL    HW1 3112   3.226   6.222   4.388  0.0167 -1.3871  2.2542
  404SOL    HW2 3113   3.174   6.355   4.440 -0.1211 -0.5201  0.0230
  405SOL     OW 3114   3.645   1.361   4.080 -0.4371  0.2608 -0.1820
  405SOL    HW1 3115   3.553   1.352   4.105  0.0605  0.9522  2.0387
  405SOL    HW2 3116   3.646   1.434   4.018 -1.2549  0.9424  0.5830
  406SOL     OW 3117   1.855   1.933   0.228  0.1343  0.1946  1.0630
  406SOL    HW1 3118   1.898   1.853   0.258  0.5591  0.3455  0.8624
  406SOL    HW2 3119   1.924   2.000   0.229 -0.4278  0.7881  2.1145
  407SOL     OW 3120   5.060   0.814   0.624 -0.0926  0.3851  0.0336
  407SOL    HW1 3121   5.114   0.884   0.588 -0.0969  0.3129 -0.1135
  407SOL    HW2 3122   4.970   0.844   0.611 -0.2561 -0.8992 -2.7222
  408SOL     OW 3123   1.464   6.152   1.534 -0.0726 -0.3279  0.3695
  408SOL    HW1 3124   1.554   6.131   1.560  0.6538 -0.5311 -2.0714
  408SOL    HW2 3125   1.473   6.213   1.461 -1.9105 -0.6365 -0.1747
  409SOL     OW 3126   4.267   1.570   2.744 -0.7793  0.6429 -0.2512
  409SOL    HW1 3127   4.337   1.635   2.730  0.4965 -0.3545  1.2019
  409SOL    HW2 3128   4.289   1.499   2.684 -1.3357  0.8969 -0.7663
  410SOL     OW 3129   2.429   5.533   4.242  0.6571  0.6274 -0.4151
  410SOL    HW1 3130   2.345   5.569   4.215 -0.6584  1.5828  4.0969
  410SOL    HW2 3131   2.490   5.607   4.236 -0.1352  1.4579  1.1531
  411SOL     OW 3132   1.595   1.859   4.067  0.1172 -0.3144  0.2841
  411SOL    HW1 3133   1.676   1.828   4.108 -0.0074 -1.3102 -0.1877
  411SOL    HW2 3134   1.614   1.860   3.974 -0.1281  0.3370  0.2361
  412SOL     OW 3135   2.945   1.899   2.660 -0.1438 -0.1415  0.1928
  412SOL    HW1 3136   2.992   1.822   2.693 -0.3967 -0.1517  0.5330
  412SOL    HW2 3137   2.902   1.936   2.738 -1.3428 -0.5814 -0.2493
  413SOL     OW 3138   5.255   3.854   2.065  0.3228  0.0893  0.0863
  413SOL    HW1 3139   5.326   3.789   2.071 -1.1045 -1.6923 -1.2194
  413SOL    HW2 3140   5.281   3.911   1.992  0.5240 -0.4074 -0.2331
  414SOL     OW 3141   2.021   4.293   3.747 -0.2591 -0.4363  0.2874
  414SOL    HW1 3142   2.095   4.250   3.790  1.5673  1.7280 -0.4869
  414SOL    HW2 3143   2.055   4.321   3.662 -1.4536  2.0080  0.5242
  415SOL     OW 3144   4.985   2.844   1.223 -0.1281  0.3691  0.5237
  415SOL    HW1 3145   5.073   2.859   1.189 -0.2067  0.3782  0.3251
  415SOL    HW2 3146   4.976   2.748   1.224 -0.1968  0.3720  0.3325
  416SOL     OW 3147   1.943   1.693   0.615  0.0465  0.6663  0.1596
  416SOL    HW1 3148   1.980   1.780   0.602  1.8362  0.1369  1.3861
  416SOL    HW2 3149   2.004   1.649   0.674 -2.0836 -0.5715  1.6151
  417SOL     OW 3150   3.981   0.229   4.238  0.2061  0.6467 -0.2451
  417SOL    HW1 3151   4.007   0.321   4.227  1.7339  0.1161 -1.4040
  417SOL    HW2 3152   4.064   0.181   4.240 -0.5850 -0.7540 -0.0714
  418SOL     OW 3153   5.799   2.809   0.655 -0.0464 -0.5992  0.2115
  418SOL    HW1 3154   5.796   2.805   0.560  0.6631 -2.2388  0.2319
  418SOL    HW2 3155   5.857   2.883   0.674  2.3895 -2.1440 -0.7199
  419SOL     OW 3156   4.428   4.172   0.617  0.2988 -0.1270 -0.0941
  419SOL    HW1 3157   4.435   4.262   0.650 -0.7091  0.1255 -0.5394
  419SOL    HW2 3158   4.393   4.182   0.528 -1.7601 -1.0420  0.5601
  420SOL     OW 3159   3.391   3.360   3.737 -0.3050 -0.2841 -0.6643
  420SOL    HW1 3160   3.345   3.357   3.653 -2.0323 -1.6360  0.2731
  420SOL    HW2 3161   3.338   3.306   3.796  0.9406  0.4996  1.2751
  421SOL     OW 3162   2.145   1.176   2.781 -0.1228 -0.0592 -0.2943
  421SOL    HW1 3163   2.158   1.162   2.687 -1.7983 -0.1103 -0.5632
  421SOL    HW2 3164   2.082   1.108   2.806 -0.5636  0.6584  0.6007
  422SOL     OW 3165   0.361   4.192   3.205 -0.3116 -0.0526  0.3526
  422SOL    HW1 3166   0.340   4.277   3.166  0.1283  0.0258  0.2757
  422SOL    HW2 3167   0.282   4.167   3.253 -0.3400  0.5449  0.6333
  423SOL     OW 3168   3.034   1.894   3.498  0.2403  0.4395  0.4493
  423SOL    HW1 3169   3.046   1.833   3.571  0.7494 -0.6238 -0.4909
  423SOL    HW2 3170   3.104   1.871   3.436 -0.7262  0.7016 -0.7781
  424SOL     OW 3171   2.116   5.472   1.844  0.0758  0.1802  0.2979
  424SOL    HW1 3172   2.198   5.467   1.893  0.1967  0.4675  0.1290
  424SOL    HW2 3173   2.049   5.452   1.908  0.3194 -0.6750  0.2984
  425SOL     OW 3174   5.985   2.622   0.256 -0.3215  0.6897 -0.8237
  425SOL    HW1 3175   6.043   2.697   0.246  1.3083 -0.5830 -1.4603
  425SOL    HW2 3176   6.018   2.557   0.193 -0.4664 -1.2295  0.9398
  426SOL     OW 3177   5.362   5.712   2.153 -0.3123  0.2191  0.2801
  426SOL    HW1 3178   5.360   5.673   2.066 -0.9460  1.4791 -0.3047
  426SOL    HW2 3179   5.308   5.653   2.207  0.7882 -1.0331  0.0578
  427SOL     OW 3180   1.126   4.904   1.487  0.0150  0.1275  0.1142
  427SOL    HW1 3181   1.173   4.987   1.480  0.6918  0.0770  2.8941
  427SOL    HW2 3182   1.055   4.911   1.423  1.1083  2.0880 -0.9782
  428SOL     OW 3183   1.737   1.322   4.475  0.0197 -0.4361 -0.0320
  428SOL    HW1 3184   1.706   1.232   4.461  0.0239 -0.6856  1.4277
  428SOL    HW2 3185   1.805   1.314   4.542 -0.1208  0.6808  0.2674
  429SOL     OW 3186   3.585   1.782   1.903 -0.2461  0.1682  0.4124
  429SOL    HW1 3187   3.642   1.855   1.876 -0.5989 -0.5477 -2.7352
  429SOL    HW2 3188   3.520   1.776   1.833  0.3694 -3.7328 -0.0786
  430SOL     OW 3189   2.815   5.645   0.201  0.3494  0.2342  0.0688
  430SOL    HW1 3190   2.881   5.620   0.266  0.3460 -1.1324 -0.4227
  430SOL    HW2 3191   2.837   5.736   0.179 -0.0344  0.9393  2.3978
  431SOL     OW 3192   4.928   1.934   4.419  0.4031  0.1733  0.0387
  431SOL    HW1 3193   4.845   1.919   4.374  0.4211 -0.6204  0.2612
  431SOL    HW2 3194   4.990   1.874   4.377  0.5849 -0.0827  0.6588
  432SOL     OW 3195   2.788   4.185   3.728 -0.1359  0.0728  0.1213
  432SOL    HW1 3196   2.817   4.212   3.816 -0.2996 -0.7859  0.4513
  432SOL    HW2 3197   2.838   4.106   3.710  0.7337  0.8672 -1.0588
  433SOL     OW 3198   4.655   4.800   3.899  0.4397  0.5319  0.8018
  433SOL    HW1 3199   4.688   4.832   3.983  0.4065  0.7589  0.7294
  433SOL    HW2 3200   4.712   4.841   3.834  0.1704  0.7275  0.6886
  434SOL     OW 3201   2.614   2.959   1.741  0.2972  0.6225 -0.1996
  434SOL    HW1 3202   2.656   3.009   1.812 -0.3823  1.0904 -0.1193
  434SOL    HW2 3203   2.655   2.872   1.746 -0.1155  0.4830  1.1174
  435SOL     OW 3204   6.447   1.540   4.170  0.1193  0.1878 -0.3825
  435SOL    HW1 3205   6.488   1.616   4.211  0.3320  1.5914 -3.0259
  435SOL    HW2 3206   6.389   1.504   4.239 -0.2508  2.9248  0.8497
  436SOL     OW 3207   0.057   2.130   4.491  0.5483 -0.4008 -0.2150
  436SOL    HW1 3208   0.125   2.065   4.510  0.2238 -0.4503  0.8299
  436SOL    HW2 3209  -0.023   2.079   4.478  0.2455 -0.2073  0.8394
  437SOL     OW 3210   3.373   5.461   0.904 -0.0737 -0.2873 -0.7508
  437SOL    HW1 3211   3.458   5.465   0.947 -1.3340  2.1021  1.7856
  437SOL    HW2 3212   3.381   5.520   0.829  0.3698  0.3068 -0.2404
  438SOL     OW 3213   4.085   5.674   1.039 -0.2404  0.8015 -0.1804
  438SOL    HW1 3214   4.070   5.728   1.117 -0.2976  1.1856 -0.4561
  438SOL    HW2 3215   4.114   5.589   1.074  1.4149  1.5020  0.2254
  439SOL     OW 3216   3.257   1.109   2.767 -0.2393 -0.0744  0.0366
  439SOL    HW1 3217   3.174   1.070   2.741 -1.2547  2.5717 -1.1012
  439SOL    HW2 3218   3.234   1.167   2.840  1.0044 -0.7607  1.0194
  440SOL     OW 3219   1.786   1.642   0.889  0.2458  0.0185  0.1403
  440SOL    HW1 3220   1.817   1.580   0.824  0.2629 -1.2338  1.3070
  440SOL    HW2 3221   1.700   1.670   0.857  0.4755 -0.1789 -0.6656
  441SOL     OW 3222   1.748   1.457   2.884 -0.1885 -0.4646 -0.0252
  441SOL    HW1 3223   1.762   1.366   2.860 -1.3857 -1.5224  2.8224
  441SOL    HW2 3224   1.714   1.453   2.973 -0.3884  2.7866  0.1597
  442SOL     OW 3225   5.814   4.710   0.367  0.4028  0.0150 -0.7269
  442SOL    HW1 3226   5.757   4.715   0.443  1.3336 -0.7780  0.0604
  442SOL    HW2 3227   5.792   4.627   0.326 -0.2960  0.5738 -1.5021
  443SOL     OW 3228   0.962   5.074   2.094  0.0718  0.2556  0.0977
  443SOL    HW1 3229   0.944   5.007   2.160  0.9690  0.2072  0.2939
  443SOL    HW2 3230   0.875   5.094   2.057 -0.3643 -0.1108  0.8961
  444SOL     OW 3231   3.662   1.587   2.158  0.2445  0.3551 -0.0118
  444SOL    HW1 3232   3.744   1.547   2.188 -0.5479 -2.3206 -1.1115
  444SOL    HW2 3233   3.686   1.635   2.079  1.0281  1.1364  0.6766
  445SOL     OW 3234   2.101   4.254   2.797 -0.0089  0.1945  0.3823
  445SOL    HW1 3235   2.141   4.175   2.833  1.3650 -0.0428 -1.5056
  445SOL    HW2 3236   2.131   4.257   2.706 -0.9972  2.2554  0.0571
  446SOL     OW 3237   3.470   4.260   0.269 -0.1108  0.1542  0.1436
  446SOL    HW1 3238   3.558   4.254   0.231  0.0770 -1.6309  0.7341
  446SOL    HW2 3239   3.479   4.323   0.341  0.0947  1.7306 -1.2105
  447SOL     OW 3240   4.166   6.257   2.990  0.0533  0.3353  0.0594
  447SOL    HW1 3241   4.233   6.325   2.989  0.7228 -0.2728  1.3107
  447SOL    HW2 3242   4.214   6.176   3.009 -0.6216 -0.6264 -2.0314
  448SOL     OW 3243   3.851   5.176   0.055  0.1142  0.0719 -0.2313
  448SOL    HW1 3244   3.806   5.094   0.033  2.3519 -0.7997 -1.9486
  448SOL    HW2 3245   3.895   5.158   0.137  1.1247 -0.7186 -0.9227
  449SOL     OW 3246   0.222   1.854   3.123 -0.0238 -0.2720 -0.4480
  449SOL    HW1 3247   0.184   1.910   3.055  1.1615 -0.5777 -1.3941
  449SOL    HW2 3248   0.157   1.785   3.137 -0.1036 -0.4528 -1.6048
  450SOL     OW 3249   2.889   1.044   0.991 -0.7545  0.2157  0.2702
  450SOL    HW1 3250   2.974   1.022   1.028 -0.2268 -1.3691 -1.7153
  450SOL    HW2 3251   2.830   0.975   1.020 -1.0785  0.6449  0.6486
  451SOL     OW 3252   4.067   3.875   1.683  0.5380  0.1720 -0.4952
  451SOL    HW1 3253   4.039   3.954   1.637  0.7279  0.6709  0.2288
  451SOL    HW2 3254   4.080   3.903   1.774 -0.2072 -0.8785 -0.0402
  452SOL     OW 3255   4.720   3.353   1.321  0.1350 -0.0305  0.7263
  452SOL    HW1 3256   4.694   3.295   1.393  2.2554  1.6708  2.9930
  452SOL    HW2 3257   4.776   3.298   1.265 -0.8064 -1.1213  0.8086
  453SOL     OW 3258   4.773   3.760   0.125  0.0771 -0.3653 -0.1357
  453SOL    HW1 3259   4.858   3.802   0.109  0.2178 -0.6528 -0.1448
  453SOL    HW2 3260   4.794   3.680   0.172 -0.0502 -1.1909 -1.4240
  454SOL     OW 3261   5.186   0.347   4.052  0.1472 -0.5678  0.6068
  454SOL    HW1 3262   5.155   0.304   3.972 -1.8971 -0.4332  1.2462
  454SOL    HW2 3263   5.200   0.276   4.114 -1.1852 -0.5188  1.0090
  455SOL     OW 3264   5.164   5.834   3.882 -0.0594  0.2078 -0.5010
  455SOL    HW1 3265   5.092   5.843   3.820  0.0582 -0.2732 -0.7130
  455SOL    HW2 3266   5.183   5.924   3.910 -1.2661  0.2672  0.1767
  456SOL     OW 3267   5.697   0.401   2.337 -0.0055 -0.5600  0.2205
  456SOL    HW1 3268   5.660   0.397   2.425  1.6700 -0.4184  0.9597
  456SOL    HW2 3269   5.761   0.472   2.340 -0.4843 -0.0043 -1.3578
  457SOL     OW 3270   1.446   1.193   2.609 -0.0189  0.1912  0.3167
  457SOL    HW1 3271   1.398   1.207   2.528 -0.2075 -3.7760 -0.4691
  457SOL    HW2 3272   1.537   1.214   2.587 -0.1930 -0.0787 -0.6965
  458SOL     OW 3273   4.707   6.069   3.349 -0.0081  0.5610  0.0761
  458SOL    HW1 3274   4.776   6.076   3.415  0.8366 -2.1940 -0.4042
  458SOL    HW2 3275   4.747   6.105   3.269  0.7999 -0.7173 -0.1194
  459SOL     OW 3276   5.076   3.004   3.555  0.2588  0.0928  0.3254
  459SOL    HW1 3277   5.019   3.048   3.491  2.4070 -0.0820 -1.8402
  459SOL    HW2 3278   5.016   2.971   3.621 -2.2760 -0.6730 -2.1416
  460SOL     OW 3279   3.924   3.576   2.545  0.3488  0.2716 -0.0661
  460SOL    HW1 3280   3.926   3.493   2.592 -0.9260 -0.5527 -1.3992
  460SOL    HW2 3281   4.016   3.594   2.525  0.7374 -0.2757  1.1035
  461SOL     OW 3282   4.932   0.851   1.966  0.1764 -0.2269  0.6799
  461SOL    HW1 3283   5.009   0.802   1.994 -0.2829 -0.6451  1.2200
  461SOL    HW2 3284   4.886   0.873   2.047  0.1672  0.7700  0.4287
  462SOL     OW 3285   5.348   0.166   0.863 -0.4060 -0.1179  0.1431
  462SOL    HW1 3286   5.347   0.122   0.948 -0.4963  0.6326  0.5344
  462SOL    HW2 3287   5.314   0.101   0.802 -1.2378 -0.3516  0.8372
  463SOL     OW 3288   4.471   0.091   2.731 -0.4059  0.3997 -0.2486
  463SOL    HW1 3289   4.441   0.025   2.793 -0.7836  1.3120  0.5650
  463SOL    HW2 3290   4.538   0.046   2.678 -0.0906 -0.3941  0.7949
  464SOL     OW 3291   2.943   3.587   0.860 -0.2777 -0.5876  0.2458
  464SOL    HW1 3292   2.911   3.582   0.949 -2.1781  0.6246 -0.3166
  464SOL    HW2 3293   3.017   3.648   0.864 -1.6506  1.1057  0.6925
  465SOL     OW 3294   3.115   4.567   0.373 -0.0437  0.1493  0.5278
  465SOL    HW1 3295   3.134   4.509   0.447  0.3493  0.4791  0.6924
  465SOL    HW2 3296   3.160   4.528   0.299 -0.1569 -0.0009  0.5385
  466SOL     OW 3297   3.837   3.558   3.840 -0.3882  0.6107 -0.1057
  466SOL    HW1 3298   3.752   3.514   3.845 -0.6909  0.9455 -1.7589
  466SOL    HW2 3299   3.897   3.492   3.806 -0.0076  0.4457  0.8374
  467SOL     OW 3300   2.557   2.973   3.512  0.6616 -0.3599  0.3044
  467SOL    HW1 3301   2.564   2.905   3.446  0.8681  0.8107 -0.9318
  467SOL    HW2 3302   2.468   2.964   3.547  0.5597 -1.0153 -0.1191
  468SOL     OW 3303   2.010   1.078   1.937  0.5291 -0.2254 -0.3875
  468SOL    HW1 3304   1.957   1.017   1.886  0.7293 -1.0977  0.4077
  468SOL    HW2 3305   2.003   1.161   1.891 -1.4074 -0.3523 -0.3719
  469SOL     OW 3306   0.455   1.969   3.851  0.0596 -0.1407 -0.5852
  469SOL    HW1 3307   0.527   2.032   3.842 -0.2553  0.2434 -0.4270
  469SOL    HW2 3308   0.393   2.012   3.909  0.1271 -0.8591  0.0287
  470SOL     OW 3309   3.362   6.383   2.240  0.0535  0.0134 -0.1207
  470SOL    HW1 3310   3.405   6.338   2.168 -0.0832  0.4610 -0.4870
  470SOL    HW2 3311   3.313   6.314   2.286 -0.7778 -0.0991 -1.1213
  471SOL     OW 3312   2.181   0.973   3.590  0.3235  0.4460 -0.4680
  471SOL    HW1 3313   2.108   0.970   3.528  0.3441  0.3669 -0.4891
  471SOL    HW2 3314   2.141   0.997   3.673 -0.1404 -2.0506  0.1241
  472SOL     OW 3315   1.645   0.967   2.301  0.2218  0.4591  0.5094
  472SOL    HW1 3316   1.638   0.881   2.258  2.7506 -0.7824  2.3280
  472SOL    HW2 3317   1.681   1.024   2.233 -2.2740  0.4095 -0.9886
  473SOL     OW 3318   0.343   5.934   0.119  0.0796  0.3083 -0.0777
  473SOL    HW1 3319   0.383   5.928   0.206  0.2137  0.6621 -0.1117
  473SOL    HW2 3320   0.265   5.989   0.132 -0.0044  0.2039 -0.1444
  474SOL     OW 3321   3.843   5.747   2.216  0.2172  0.0350 -0.0577
  474SOL    HW1 3322   3.879   5.787   2.296  0.6621 -0.5071  0.0186
  474SOL    HW2 3323   3.911   5.686   2.187  0.4633  0.8876 -1.3696
  475SOL     OW 3324   6.285   0.771   0.469 -0.0782 -0.3528  0.3395
  475SOL    HW1 3325   6.348   0.839   0.445 -1.3923  1.9050  2.7814
  475SOL    HW2 3326   6.330   0.718   0.535  0.2601 -0.7105 -0.1594
  476SOL     OW 3327   5.225   0.649   3.449  0.1773  0.1702 -0.2396
  476SOL    HW1 3328   5.166   0.596   3.503  0.1273  0.0945 -0.3677
  476SOL    HW2 3329   5.184   0.735   3.445  0.7763  0.5287  0.8355
  477SOL     OW 3330   1.939   1.161   3.331 -0.7106 -0.2642  0.4643
  477SOL    HW1 3331   1.962   1.120   3.247  1.4206  0.6401  0.5497
  477SOL    HW2 3332   1.874   1.102   3.369 -1.6639 -0.7726 -1.7494
  478SOL     OW 3333   0.424   1.706   3.887 -0.3188 -0.0798  0.0425
  478SOL    HW1 3334   0.434   1.800   3.871  3.4523 -0.2861  0.3381
  478SOL    HW2 3335   0.478   1.664   3.820 -0.0371 -1.9248  1.3306
  479SOL     OW 3336   1.667   4.972   1.999  0.1702 -0.0313  0.1499
  479SOL    HW1 3337   1.609   5.039   1.963 -0.8241 -1.2216 -0.5849
  479SOL    HW2 3338   1.663   4.901   1.935  0.6758 -1.0480  1.2114
  480SOL     OW 3339   3.497   5.595   0.043 -0.1199  0.3193  0.8423
  480SOL    HW1 3340   3.507   5.542  -0.036 -0.2548  2.5303 -0.7405
  480SOL    HW2 3341   3.411   5.570   0.077 -1.1875  1.0411 -1.1359
  481SOL     OW 3342   0.928   6.306   1.265 -0.7129 -0.6632 -0.2460
  481SOL    HW1 3343   0.834   6.290   1.269 -0.9814  0.6340 -0.7886
  481SOL    HW2 3344   0.941   6.348   1.180 -0.2781  2.7491  1.3324
  482SOL     OW 3345   1.348   3.063   0.213  0.2795 -0.0695  0.3647
  482SOL    HW1 3346   1.349   3.124   0.140  0.3265 -0.9304 -0.3699
  482SOL    HW2 3347   1.257   3.064   0.244  0.3957  0.7525  0.7003
  483SOL     OW 3348   6.077   1.909   2.125 -0.1419  0.9488  0.8276
  483SOL    HW1 3349   6.084   1.896   2.219 -1.4638  0.2516  0.8476
  483SOL    HW2 3350   6.061   1.821   2.089 -1.4266  1.4249  0.1512
  484SOL     OW 3351   2.912   2.221   0.508 -0.0502 -0.2604  0.2479
  484SOL    HW1 3352   2.892   2.229   0.602 -1.7411  0.6710 -0.1528
  484SOL    HW2 3353   2.991   2.274   0.497 -1.2542  1.7641  0.7552
  485SOL     OW 3354   6.236   3.751   0.734 -0.2649 -0.3260 -0.2512
  485SOL    HW1 3355   6.186   3.800   0.799  0.4463  0.8621 -0.5608
  485SOL    HW2 3356   6.197   3.776   0.650  0.7477  0.5371 -0.4882
  486SOL     OW 3357   5.811   1.352   0.010 -0.2449  0.2024  0.5398
  486SOL    HW1 3358   5.790   1.445   0.010  2.3611  0.8503  0.0801
  486SOL    HW2 3359   5.729   1.309  -0.018 -0.7196  2.5528 -2.1068
  487SOL     OW 3360   5.716   1.778   1.673 -0.1485 -0.3545  0.2232
  487SOL    HW1 3361   5.753   1.763   1.760  0.8042 -3.2726 -0.5779
  487SOL    HW2 3362   5.792   1.778   1.614 -0.9936 -1.3356 -0.9176
  488SOL     OW 3363   4.892   6.232   1.804 -0.3847  0.0544 -0.4709
  488SOL    HW1 3364   4.951   6.228   1.729 -0.8890 -0.4198 -0.8558
  488SOL    HW2 3365   4.948   6.253   1.878 -0.0197  1.4873 -1.1255
  489SOL     OW 3366   3.124   4.891   1.187 -0.2423  0.0680  0.0800
  489SOL    HW1 3367   3.171   4.828   1.133 -1.0025 -1.9129  1.6479
  489SOL    HW2 3368   3.039   4.902   1.143 -0.7930 -1.4110  0.7134
  490SOL     OW 3369   4.457   0.176   4.030 -0.0543  0.3095 -0.0223
  490SOL    HW1 3370   4.410   0.117   3.972  0.3808  1.2444 -1.3797
  490SOL    HW2 3371   4.501   0.238   3.972  0.2538  1.4147  1.3058
  491SOL     OW 3372   2.533   5.785   4.274 -0.0370  0.2687  0.2046
  491SOL    HW1 3373   2.504   5.871   4.242  0.8074  0.1189 -1.0506
  491SOL    HW2 3374   2.506   5.783   4.366  0.7592  2.2606  0.5239
  492SOL     OW 3375   6.040   1.368   1.996 -0.0762 -0.0055 -0.4532
  492SOL    HW1 3376   6.067   1.279   1.972 -2.8780 -0.6912 -1.5317
  492SOL    HW2 3377   5.956   1.355   2.042  1.1750  1.8774  2.7381
  493SOL     OW 3378   3.846   5.594   3.092 -0.4180  0.1932  0.0779
  493SOL    HW1 3379   3.840   5.622   3.183 -0.5967 -0.3852  0.2532
  493SOL    HW2 3380   3.936   5.615   3.067 -0.3693  0.3637  0.3858
  494SOL     OW 3381   4.614   3.696   1.977 -0.0902  0.4950 -0.2791
  494SOL    HW1 3382   4.584   3.757   2.045 -1.7119 -0.5435  0.0138
  494SOL    HW2 3383   4.659   3.751   1.913 -0.4230  1.8172  0.5781
  495SOL     OW 3384   5.247   2.483   1.343 -0.1351  0.3503  0.3123
  495SOL    HW1 3385   5.246   2.395   1.305 -1.6406  0.9617 -1.1785
  495SOL    HW2 3386   5.159   2.496   1.377  0.1148  1.2153  0.6601
  496SOL     OW 3387   3.583   2.846   4.261 -0.0514  0.3149 -1.0284
  496SOL    HW1 3388   3.677   2.840   4.242 -0.4205  0.5441 -3.2255
  496SOL    HW2 3389   3.552   2.755   4.257  0.3104  0.0194  1.4303
  497SOL     OW 3390   5.824   6.334   0.517  0.1154  0.0660  0.1690
  497SOL    HW1 3391   5.755   6.357   0.580 -0.3143  3.0098 -1.1960
  497SOL    HW2 3392   5.904   6.370   0.555 -0.1495  1.8758 -0.8840
  498SOL     OW 3393   2.323   5.776   1.669  0.1725  0.0396 -0.2998
  498SOL    HW1 3394   2.332   5.732   1.584  1.3370  0.2861 -0.3174
  498SOL    HW2 3395   2.232   5.761   1.694 -0.0906 -0.3371 -1.4279
  499SOL     OW 3396   4.510   3.843   2.196 -0.0921  0.2154  0.1149
  499SOL    HW1 3397   4.583   3.904   2.210 -0.9350  0.9634  1.5176
  499SOL    HW2 3398   4.525   3.773   2.261 -1.4285  1.1910  1.5440
  500SOL     OW 3399   4.788   3.600   1.046  0.2613 -0.0711  0.1223
  500SOL    HW1 3400   4.699   3.632   1.056  0.3001 -0.4066  1.7104
  500SOL    HW2 3401   4.778   3.519   0.995 -0.5798 -1.1451  1.9093
  501SOL     OW 3402   0.755   0.230   3.887 -0.2082  0.6663  0.3994
  501SOL    HW1 3403   0.727   0.145   3.852 -1.9567  1.4098 -0.1040
  501SOL    HW2 3404   0.743   0.291   3.813 -0.3984  1.5997  1.1836
  502SOL     OW 3405   1.802   2.075   1.379  0.1678  0.0616 -0.2927
  502SOL    HW1 3406   1.752   2.143   1.334  0.2169  0.3923  0.1436
  502SOL    HW2 3407   1.852   2.032   1.310 -0.6006 -0.1699 -0.7044
  503SOL     OW 3408   3.260   2.945   2.838  0.0225 -0.1186 -0.7904
  503SOL    HW1 3409   3.184   2.975   2.788  0.2080 -0.0832 -1.0538
  503SOL    HW2 3410   3.271   2.853   2.813 -0.3730 -0.3313 -0.2000
  504SOL     OW 3411   3.573   1.031   1.610  1.0327 -0.1105 -0.0095
  504SOL    HW1 3412   3.560   0.941   1.640  1.7295 -0.2097  0.0093
  504SOL    HW2 3413   3.552   1.085   1.686  1.5562 -0.3034  0.2717
  505SOL     OW 3414   6.412   0.159   2.766 -0.6788  0.0064 -0.8314
  505SOL    HW1 3415   6.496   0.124   2.796 -0.0458  0.5412 -1.9203
  505SOL    HW2 3416   6.358   0.163   2.845 -0.4854 -2.5263 -0.4805
  506SOL     OW 3417   0.468   6.121   3.407  0.6576  0.0460  0.2494
  506SOL    HW1 3418   0.490   6.141   3.316 -0.1816 -0.0515  0.0182
  506SOL    HW2 3419   0.384   6.163   3.422 -0.5855 -2.2200  0.1205
  507SOL     OW 3420   2.386   5.854   3.103  0.4373  0.1270  0.2708
  507SOL    HW1 3421   2.403   5.776   3.051  0.8776  0.0858  0.4710
  507SOL    HW2 3422   2.471   5.899   3.107  0.2248  0.5355  0.2874
  508SOL     OW 3423   0.373   1.042   2.591  0.3419  0.1091  0.2821
  508SOL    HW1 3424   0.435   1.114   2.604 -0.2670  0.6500  0.2299
  508SOL    HW2 3425   0.361   1.005   2.678 -0.8129  1.3044  0.6565
  509SOL     OW 3426   4.204   6.358   1.026 -0.5047  0.2203 -0.2723
  509SOL    HW1 3427   4.242   6.343   1.113 -0.6528  2.6016  0.2558
  509SOL    HW2 3428   4.265   6.313   0.966  0.3054 -0.3608  0.9381
  510SOL     OW 3429   4.059   2.186   1.928 -0.0508  0.3467  0.3176
  510SOL    HW1 3430   4.091   2.254   1.988 -1.2087  0.2370  1.0789
  510SOL    HW2 3431   4.139   2.146   1.893  0.6566  1.9815 -0.0379
  511SOL     OW 3432   2.311   4.178   3.267  0.1424  0.2115 -0.3254
  511SOL    HW1 3433   2.363   4.214   3.195 -0.1947  0.3514 -0.4984
  511SOL    HW2 3434   2.344   4.089   3.278 -1.7963 -0.8963 -2.6380
  512SOL     OW 3435   0.583   6.333   4.117 -0.1690  0.3980  0.4828
  512SOL    HW1 3436   0.559   6.301   4.031 -1.8600  1.5778  0.4738
  512SOL    HW2 3437   0.578   6.256   4.174  3.3535 -0.9738 -0.7944
  513SOL     OW 3438   5.658   5.853   3.756 -0.6848 -0.3502 -0.6021
  513SOL    HW1 3439   5.701   5.906   3.688  0.1246 -0.0629  0.1231
  513SOL    HW2 3440   5.659   5.909   3.834 -0.1295 -1.3030  0.0847
  514SOL     OW 3441   4.172   0.208   3.853  0.3491 -0.0529  0.1376
  514SOL    HW1 3442   4.239   0.248   3.798  1.0240  0.9404  1.6278
  514SOL    HW2 3443   4.113   0.280   3.876  0.9230 -0.0835  1.9018
  515SOL     OW 3444   6.298   2.066   1.124 -0.3837 -0.0520 -0.5202
  515SOL    HW1 3445   6.364   1.998   1.111  0.1719  0.0453  1.4654
  515SOL    HW2 3446   6.233   2.026   1.181  0.0971  1.1386  0.9138
  516SOL     OW 3447   3.740   3.199   2.422  0.0814 -0.1320  0.4365
  516SOL    HW1 3448   3.676   3.261   2.456 -0.2030 -0.2803  0.1730
  516SOL    HW2 3449   3.792   3.249   2.360  0.6118  0.1438  1.0941
  517SOL     OW 3450   2.045   1.733   1.708  0.0276  0.4485 -0.2941
  517SOL    HW1 3451   2.140   1.725   1.697 -0.0593 -0.7109 -0.2359
  517SOL    HW2 3452   2.008   1.683   1.636 -0.5322 -1.1560  1.0454
  518SOL     OW 3453   4.344   2.454   3.767  0.1679  0.3135  1.2950
  518SOL    HW1 3454   4.328   2.547   3.784 -0.3951  0.4707  0.0513
  518SOL    HW2 3455   4.301   2.438   3.683  0.5352 -1.0018  1.3401
  519SOL     OW 3456   5.208   2.283   1.182 -0.4451  0.0663  0.5552
  519SOL    HW1 3457   5.128   2.318   1.142  0.0118 -0.4303 -0.8894
  519SOL    HW2 3458   5.266   2.266   1.107  0.4434 -0.9696  1.4433
  520SOL     OW 3459   2.547   4.161   2.313  0.0356 -0.5688  0.2649
  520SOL    HW1 3460   2.641   4.162   2.294  0.1572  0.5746  0.8629
  520SOL    HW2 3461   2.538   4.096   2.383  0.7965  1.1446  2.0583
  521SOL     OW 3462   4.744   5.500   3.450  0.1892 -0.6418 -0.0440
  521SOL    HW1 3463   4.821   5.481   3.397  2.7264  0.7626  2.8282
  521SOL    HW2 3464   4.722   5.591   3.429  0.8143 -0.2856  0.7757
  522SOL     OW 3465   4.190   1.328   3.801  0.1108 -0.6080  0.0058
  522SOL    HW1 3466   4.262   1.392   3.801 -0.2828 -0.1566 -0.8472
  522SOL    HW2 3467   4.123   1.368   3.856 -0.3989  0.0298 -1.0581
  523SOL     OW 3468   0.982   0.373   0.341  0.8470  0.0914 -0.5024
  523SOL    HW1 3469   0.936   0.347   0.261 -0.2239 -2.1779  0.7677
  523SOL    HW2 3470   1.075   0.358   0.320  0.4695 -2.0476 -0.8326
  524SOL     OW 3471   5.219   3.503   1.483 -0.1048  0.3073 -0.4199
  524SOL    HW1 3472   5.125   3.484   1.483 -0.2718  1.0948 -0.3314
  524SOL    HW2 3473   5.225   3.592   1.448  0.6094  0.2659 -0.4087
  525SOL     OW 3474   1.953   2.646   4.011 -0.0572 -0.0058 -0.2433
  525SOL    HW1 3475   1.892   2.580   4.044 -0.2155  1.0608  1.7600
  525SOL    HW2 3476   2.026   2.644   4.073  0.5314  0.8217 -0.8865
  526SOL     OW 3477   4.853   6.261   4.175 -0.1129 -0.2313  0.0529
  526SOL    HW1 3478   4.905   6.286   4.098 -0.6979  1.5241  0.2095
  526SOL    HW2 3479   4.830   6.343   4.217 -0.7995 -1.1145  1.4782
  527SOL     OW 3480   1.067   1.638   1.894 -0.2258 -0.2596 -0.2274
  527SOL    HW1 3481   1.111   1.584   1.960  1.1327  2.4037  1.2227
  527SOL    HW2 3482   1.138   1.683   1.849 -1.3146  0.7131 -1.0336
  528SOL     OW 3483   4.420   5.988   2.530  0.1178  0.5533 -0.5664
  528SOL    HW1 3484   4.375   6.008   2.612  0.0143 -0.7639 -0.2810
  528SOL    HW2 3485   4.474   6.065   2.513 -2.0565  2.1230 -0.8267
  529SOL     OW 3486   0.381   1.394   1.498 -0.5917 -0.0744 -0.4720
  529SOL    HW1 3487   0.402   1.302   1.481  0.6434  0.3437 -1.4509
  529SOL    HW2 3488   0.287   1.400   1.484 -0.8161 -1.3288  0.3415
  530SOL     OW 3489   2.172   0.862   0.922 -0.0268  0.1987 -0.2198
  530SOL    HW1 3490   2.079   0.854   0.899  0.2854 -0.3988 -1.3601
  530SOL    HW2 3491   2.218   0.855   0.838  1.0909 -0.1977  0.4038
  531SOL     OW 3492   4.757   1.869   3.906  0.2707  0.3648  0.3449
  531SOL    HW1 3493   4.720   1.900   3.824 -0.2855 -1.1617 -0.0200
  531SOL    HW2 3494   4.821   1.935   3.931  0.1559  1.0474 -1.1096
  532SOL     OW 3495   2.671   3.039   0.226  0.3011 -0.0451 -0.3272
  532SOL    HW1 3496   2.679   3.101   0.299 -3.7414 -0.6673  0.8890
  532SOL    HW2 3497   2.657   3.093   0.149 -4.1751  0.8659  0.8564
  533SOL     OW 3498   4.157   0.136   1.790  0.3082 -0.1982 -0.2797
  533SOL    HW1 3499   4.081   0.081   1.770 -0.1379  0.5865 -0.8370
  533SOL    HW2 3500   4.182   0.174   1.706  0.1117  1.0363  0.1844
  534SOL     OW 3501   6.093   0.061   0.581 -0.0690 -0.3191  0.0382
  534SOL    HW1 3502   6.073   0.129   0.646 -0.5285  0.0921 -0.5224
  534SOL    HW2 3503   6.187   0.050   0.587 -0.1512 -0.5559  1.0426
  535SOL     OW 3504   0.394   5.668   4.234 -0.0552  0.0628 -0.0285
  535SOL    HW1 3505   0.472   5.697   4.280 -0.6310  0.3542  0.8066
  535SOL    HW2 3506   0.423   5.647   4.145  1.0191 -0.1514  0.3630
  536SOL     OW 3507   0.087   5.188   1.905 -0.6826  0.2060 -0.5811
  536SOL    HW1 3508   0.047   5.274   1.899  0.2682  0.8019  1.0524
  536SOL    HW2 3509   0.147   5.194   1.979 -1.5224 -2.2497  0.3944
  537SOL     OW 3510   4.499   0.929   2.991 -0.4035  0.0179 -0.2280
  537SOL    HW1 3511   4.432   0.943   3.058 -0.0333  2.4373 -0.2788
  537SOL    HW2 3512   4.568   0.880   3.036 -0.6210  0.6983  0.8876
  538SOL     OW 3513   2.489   3.441   0.635  0.8489 -0.1324 -0.4698
  538SOL    HW1 3514   2.529   3.408   0.716 -0.2782  0.8812  0.5539
  538SOL    HW2 3515   2.430   3.370   0.607  0.0067  0.1234  0.5497
  539SOL     OW 3516   3.693   2.948   2.352 -0.1312 -0.4277 -0.6091
  539SOL    HW1 3517   3.727   3.028   2.394 -0.8424 -1.8102  2.9603
  539SOL    HW2 3518   3.599   2.962   2.348 -0.0867 -0.3834 -1.7408
  540SOL     OW 3519   3.324   4.804   0.635  0.3241  0.2049  0.4023
  540SOL    HW1 3520   3.379   4.862   0.687  0.2105  1.4071 -0.7576
  540SOL    HW2 3521   3.354   4.817   0.545 -0.1105 -1.1055  0.0399
  541SOL     OW 3522   3.957   0.711   2.374  0.2324 -0.1756 -0.3658
  541SOL    HW1 3523   3.944   0.625   2.332  0.4380 -0.0657 -0.6578
  541SOL    HW2 3524   3.869   0.737   2.402  0.0636 -0.1851 -0.8661
  542SOL     OW 3525   5.502   4.778   0.588 -0.0363 -0.2579  0.7088
  542SOL    HW1 3526   5.528   4.866   0.615 -1.7789  0.8500 -0.9691
  542SOL    HW2 3527   5.424   4.759   0.641 -0.3127 -0.3228  0.2846
  543SOL     OW 3528   2.921   1.559   0.355  0.1053  0.3913  0.2440
  543SOL    HW1 3529   2.860   1.627   0.326  0.4404  0.0225 -1.4022
  543SOL    HW2 3530   2.904   1.485   0.298  0.7196 -0.4325  1.0945
  544SOL     OW 3531   4.297   0.684   2.969 -0.1799  0.3316  0.6917
  544SOL    HW1 3532   4.232   0.749   2.995 -2.1330 -0.2022 -2.3517
  544SOL    HW2 3533   4.324   0.711   2.881 -0.1822 -2.2697 -0.1991
  545SOL     OW 3534   5.281   3.904   2.963 -0.1915 -0.4536 -0.1941
  545SOL    HW1 3535   5.342   3.840   2.999 -1.2627 -0.1193  2.4535
  545SOL    HW2 3536   5.335   3.962   2.910  1.8049 -0.3262  1.8229
  546SOL     OW 3537   4.807   1.935   1.736  0.5307  0.3273  0.1494
  546SOL    HW1 3538   4.816   2.031   1.742  1.8214  0.2195  0.3223
  546SOL    HW2 3539   4.860   1.902   1.809 -0.8563 -0.5078  0.8221
  547SOL     OW 3540   3.678   4.765   1.027  0.0114 -0.0082 -0.3735
  547SOL    HW1 3541   3.696   4.788   0.935  0.6838 -0.5406 -0.3890
  547SOL    HW2 3542   3.699   4.672   1.032  1.1810  0.2920  0.6148
  548SOL     OW 3543   1.875   1.939   1.736  0.7918 -0.0742 -0.0456
  548SOL    HW1 3544   1.943   1.872   1.732  1.0900  0.1637  0.7003
  548SOL    HW2 3545   1.904   2.007   1.675 -0.2133 -1.2139 -1.8610
  549SOL     OW 3546   5.106   4.851   3.327 -0.4685  0.1663 -0.1528
  549SOL    HW1 3547   5.074   4.931   3.369 -0.1445  0.2625 -0.0800
  549SOL    HW2 3548   5.194   4.839   3.363 -2.0602 -2.7580  3.4100
  550SOL     OW 3549   5.677   4.456   3.428  0.3513 -0.4341  0.2321
  550SOL    HW1 3550   5.686   4.481   3.520  0.6220 -3.1779  1.0160
  550SOL    HW2 3551   5.766   4.459   3.393  0.3423 -0.0653  0.2381
  551SOL     OW 3552   5.246   3.621   0.952 -0.1457 -0.0942 -0.2027
  551SOL    HW1 3553   5.324   3.676   0.943 -0.0332 -0.2211  0.0123
  551SOL    HW2 3554   5.275   3.533   0.928 -0.5874  0.1275 -1.6490
  552SOL     OW 3555   6.392   1.715   1.943  0.2693  0.0767  0.2071
  552SOL    HW1 3556   6.441   1.703   2.025  0.9017 -1.2056 -0.3418
  552SOL    HW2 3557   6.342   1.635   1.932  0.9260 -0.1752 -1.1431
  553SOL     OW 3558   0.974   1.711   0.763  1.5691 -0.0222 -0.2969
  553SOL    HW1 3559   0.985   1.686   0.855  0.4178  1.4129  0.2644
  553SOL    HW2 3560   0.936   1.633   0.722 -0.9582  0.3285  1.1763
  554SOL     OW 3561   1.770   5.300   1.662  0.8405 -0.5213 -0.4959
  554SOL    HW1 3562   1.833   5.272   1.596 -0.5446  0.6144 -2.3923
  554SOL    HW2 3563   1.738   5.384   1.631  1.0601  0.7112  2.3190
  555SOL     OW 3564   1.182   2.164   2.078  0.2408 -0.2322 -0.0289
  555SOL    HW1 3565   1.276   2.176   2.066  0.3782  0.3965  1.4999
  555SOL    HW2 3566   1.163   2.204   2.162 -1.3961 -0.4198 -0.2744
  556SOL     OW 3567   1.053   4.251   4.474  0.0045 -0.4196 -0.1206
  556SOL    HW1 3568   0.991   4.238   4.545  0.9096 -2.0827  0.4346
  556SOL    HW2 3569   1.124   4.189   4.492  0.9972  0.1851 -1.6557
  557SOL     OW 3570   0.673   5.917   2.472 -0.8562  0.2767 -0.3808
  557SOL    HW1 3571   0.762   5.951   2.476 -0.1285 -1.5828  0.1626
  557SOL    HW2 3572   0.619   5.988   2.508  0.4650  1.1615 -0.0511
  558SOL     OW 3573   5.402   3.997   1.382 -1.0166 -0.1398 -0.2982
  558SOL    HW1 3574   5.361   3.993   1.468  1.5217 -1.1445  0.9515
  558SOL    HW2 3575   5.420   3.906   1.359 -1.4875  0.1244 -1.8393
  559SOL     OW 3576   2.129   3.476   3.926 -0.0808 -0.1519  0.5148
  559SOL    HW1 3577   2.107   3.531   4.001 -1.6041 -1.0798  0.7937
  559SOL    HW2 3578   2.152   3.391   3.964  0.5858 -0.2156 -0.0071
  560SOL     OW 3579   6.073   0.354   4.378  0.1739  0.2110  0.8107
  560SOL    HW1 3580   6.136   0.283   4.369  1.2124  1.2561 -0.9046
  560SOL    HW2 3581   6.127   0.433   4.378 -1.0465  1.0752  0.7526
  561SOL     OW 3582   5.559   4.369   0.604  0.2721 -0.1049 -0.0015
  561SOL    HW1 3583   5.464   4.365   0.612  0.3420 -0.0777  0.8766
  561SOL    HW2 3584   5.592   4.300   0.662  0.7752 -0.4911 -0.7301
  562SOL     OW 3585   3.676   4.930   2.647  0.1295  0.2181  0.0670
  562SOL    HW1 3586   3.656   5.009   2.598  2.3859  1.4992  1.0629
  562SOL    HW2 3587   3.673   4.957   2.739  0.4627 -0.9668  0.4497
  563SOL     OW 3588   4.210   2.525   4.141 -0.1757  0.6983  0.0671
  563SOL    HW1 3589   4.148   2.563   4.079 -0.8872 -2.5838 -1.4264
  563SOL    HW2 3590   4.189   2.566   4.225 -2.4405  1.7229 -0.9350
  564SOL     OW 3591   1.175   0.474   3.042 -0.0505 -0.1277  0.0408
  564SOL    HW1 3592   1.181   0.481   3.138 -1.7039  0.3800  0.1353
  564SOL    HW2 3593   1.088   0.507   3.021  0.2831 -0.2508 -1.6557
  565SOL     OW 3594   2.129   2.411   0.398  0.2003 -0.0054  0.3201
  565SOL    HW1 3595   2.050   2.357   0.405  0.1726 -0.0239 -0.1125
  565SOL    HW2 3596   2.195   2.364   0.449 -0.0453 -0.0313  0.6140
  566SOL     OW 3597   1.609   1.922   1.546  0.0081 -0.1954 -0.2440
  566SOL    HW1 3598   1.690   1.901   1.593 -0.1090 -0.6753 -0.2467
  566SOL    HW2 3599   1.636   1.983   1.478  0.2197  0.3127  0.2938
  567SOL     OW 3600   2.982   1.334   3.377  0.9781 -0.2695 -0.5660
  567SOL    HW1 3601   2.919   1.363   3.310 -0.9937  0.7121  1.5938
  567SOL    HW2 3602   2.978   1.239   3.373 -1.1645 -0.2549 -0.1056
  568SOL     OW 3603   3.765   5.998   2.612 -0.4674 -0.3235 -0.2343
  568SOL    HW1 3604   3.708   6.000   2.535  0.5300 -0.6389 -1.0006
  568SOL    HW2 3605   3.719   5.941   2.674  0.6550 -3.6909 -2.2221
  569SOL     OW 3606   4.259   3.923   2.279 -0.6395  0.3579  0.0979
  569SOL    HW1 3607   4.262   4.015   2.308 -0.0951  0.0595  1.0162
  569SOL    HW2 3608   4.350   3.895   2.280 -0.8360 -0.2820  0.1030
  570SOL     OW 3609   5.358   3.353   0.821  0.0859 -0.0652 -0.3084
  570SOL    HW1 3610   5.445   3.312   0.809  0.7166  0.9778  0.5380
  570SOL    HW2 3611   5.332   3.380   0.733  0.9792  0.3015 -0.4713
  571SOL     OW 3612   6.248   1.565   3.192  0.0811  0.2412  0.4860
  571SOL    HW1 3613   6.172   1.607   3.151  0.1092  1.4831  1.6342
  571SOL    HW2 3614   6.245   1.595   3.284  2.7281  1.4998  0.2614
  572SOL     OW 3615   5.594   2.167   0.606 -0.1653  0.9643  0.1886
  572SOL    HW1 3616   5.603   2.237   0.541  0.1214  1.2845  0.5730
  572SOL    HW2 3617   5.635   2.091   0.565 -0.4390  1.0247 -0.2133
  573SOL     OW 3618   4.089   3.180   2.381 -0.5735  0.7237 -0.0003
  573SOL    HW1 3619   4.116   3.206   2.469  0.2090  3.0971 -0.8686
  573SOL    HW2 3620   4.026   3.247   2.354 -1.8154 -0.6864 -0.7921
  574SOL     OW 3621   0.503   0.590   0.526  0.5515  0.9261  0.2119
  574SOL    HW1 3622   0.454   0.508   0.514  0.8931  0.4215  1.8736
  574SOL    HW2 3623   0.589   0.572   0.490  0.0588  1.2161 -1.1389
  575SOL     OW 3624   1.603   5.292   1.241  0.3859 -0.4348  0.0925
  575SOL    HW1 3625   1.608   5.243   1.324 -0.2124  0.0739  0.4408
  575SOL    HW2 3626   1.512   5.321   1.237  0.9576  1.5187  0.4165
  576SOL     OW 3627   3.254   0.423   2.748  0.1432 -0.8288  0.5314
  576SOL    HW1 3628   3.269   0.332   2.772 -2.5736 -1.3040  0.7815
  576SOL    HW2 3629   3.208   0.460   2.823  1.3344  0.8418  0.5000
  577SOL     OW 3630   4.611   5.569   2.275  0.0677 -0.0516 -0.2785
  577SOL    HW1 3631   4.542   5.635   2.284 -0.6186 -0.9874  2.2003
  577SOL    HW2 3632   4.566   5.493   2.237  0.2216  0.0290 -0.6199
  578SOL     OW 3633   5.280   0.822   4.121  0.0708  0.4908 -0.1816
  578SOL    HW1 3634   5.311   0.831   4.212 -0.1798  0.2129 -0.0703
  578SOL    HW2 3635   5.290   0.729   4.102 -0.4917  0.4406 -0.2224
  579SOL     OW 3636   4.846   2.601   0.909  0.1683 -0.4514  0.0383
  579SOL    HW1 3637   4.864   2.682   0.860 -0.9431  0.9620  1.8311
  579SOL    HW2 3638   4.771   2.562   0.865  1.3119 -1.0579 -1.4288
  580SOL     OW 3639   1.907   5.224   1.418 -0.3561 -0.6499  0.1156
  580SOL    HW1 3640   1.903   5.222   1.323 -1.1738  0.6774  0.1039
  580SOL    HW2 3641   1.854   5.149   1.446 -1.1127 -0.3304 -0.4543
  581SOL     OW 3642   3.592   2.326   2.171 -0.5009  0.4422 -0.4859
  581SOL    HW1 3643   3.533   2.254   2.189  0.0157  0.1719  0.1661
  581SOL    HW2 3644   3.642   2.338   2.252  0.5964  0.4117 -1.1382
  582SOL     OW 3645   2.086   2.650   2.199 -0.3389  0.5782  0.3719
  582SOL    HW1 3646   2.020   2.699   2.149 -0.1921  0.5254  0.1233
  582SOL    HW2 3647   2.036   2.604   2.266 -0.8602 -1.2115 -1.1496
  583SOL     OW 3648   2.145   3.138   3.255  0.3344 -0.4926  0.2049
  583SOL    HW1 3649   2.163   3.050   3.291 -1.1010 -1.4653 -1.3239
  583SOL    HW2 3650   2.055   3.156   3.281 -0.3071 -0.6784 -1.7371
  584SOL     OW 3651   2.495   2.119   0.075 -0.2887 -0.2663 -0.3412
  584SOL    HW1 3652   2.411   2.110   0.121 -1.7414 -0.8097 -2.8817
  584SOL    HW2 3653   2.509   2.214   0.070  0.2255 -0.1966  1.6515
  585SOL     OW 3654   1.171   5.240   2.784  0.1536 -0.3166  0.2017
  585SOL    HW1 3655   1.211   5.276   2.864  1.0577 -1.9390  0.5218
  585SOL    HW2 3656   1.236   5.178   2.752 -1.0009 -1.0261 -0.7979
  586SOL     OW 3657   0.550   1.586   3.019  0.1154  0.3927 -0.1204
  586SOL    HW1 3658   0.525   1.559   3.107  1.4693  0.6519  0.3676
  586SOL    HW2 3659   0.583   1.506   2.978  0.9521  0.5888  0.1574
  587SOL     OW 3660   3.357   3.216   0.299  0.0720 -0.0906  0.2311
  587SOL    HW1 3661   3.343   3.136   0.351 -0.8261 -0.4609 -0.5626
  587SOL    HW2 3662   3.389   3.280   0.363 -0.8635 -0.5791  1.2239
  588SOL     OW 3663   3.689   2.656   0.305 -0.3341 -0.2140  0.2084
  588SOL    HW1 3664   3.605   2.689   0.273 -1.6172  0.2778  3.5909
  588SOL    HW2 3665   3.725   2.728   0.357  1.4563 -0.9523  0.0638
  589SOL     OW 3666   4.246   3.820   0.588  0.1824 -0.2826  0.0669
  589SOL    HW1 3667   4.262   3.915   0.580  1.0617 -0.3688  0.7093
  589SOL    HW2 3668   4.171   3.804   0.531  1.1910  0.4934 -1.5738
  590SOL     OW 3669   0.985   6.426   1.937 -0.3099  0.0431  0.3238
  590SOL    HW1 3670   1.025   6.454   1.855 -1.8296  1.0640 -0.1154
  590SOL    HW2 3671   1.017   6.337   1.951  2.9786  1.1414  0.6104
  591SOL     OW 3672   0.415   4.779   1.975  0.4115  0.0491 -0.2306
  591SOL    HW1 3673   0.349   4.714   2.001  1.0209 -0.1015  1.0033
  591SOL    HW2 3674   0.375   4.863   1.997  0.8884 -0.0720  1.2084
  592SOL     OW 3675   4.749   3.919   2.303 -0.1119  0.1790  0.2990
  592SOL    HW1 3676   4.835   3.877   2.305 -0.4322 -0.4843  0.2166
  592SOL    HW2 3677   4.747   3.971   2.384  0.5186  0.5113  0.1064
  593SOL     OW 3678   2.513   4.671   3.045  0.6875 -0.1754 -0.0287
  593SOL    HW1 3679   2.497   4.603   3.111  0.8750  1.4513  1.7824
  593SOL    HW2 3680   2.464   4.642   2.969  0.1415 -1.9609  0.9430
  594SOL     OW 3681   1.475   3.096   3.948  0.5421  0.0733 -0.7153
  594SOL    HW1 3682   1.452   3.074   3.858  2.0445 -1.1752 -0.8235
  594SOL    HW2 3683   1.538   3.168   3.940  1.9414 -1.1364 -0.7589
  595SOL     OW 3684   5.390   0.692   0.347  0.0767 -0.4853  0.0300
  595SOL    HW1 3685   5.417   0.624   0.286  0.1810 -0.0467 -0.4267
  595SOL    HW2 3686   5.329   0.649   0.407  0.1856 -0.9862 -0.2158
  596SOL     OW 3687   5.580   3.264   0.642  0.0779  0.0553 -0.1494
  596SOL    HW1 3688   5.652   3.279   0.581 -0.0218  3.9393  0.4224
  596SOL    HW2 3689   5.505   3.306   0.601 -1.1869 -1.4209  0.5722
  597SOL     OW 3690   1.292   4.193   1.186  0.1463 -0.1379 -0.1893
  597SOL    HW1 3691   1.367   4.202   1.246  1.6978 -0.1514 -2.0416
  597SOL    HW2 3692   1.232   4.133   1.231  1.8723 -1.2136  0.7706
  598SOL     OW 3693   4.750   4.079   2.515  0.0294  0.1063 -0.0231
  598SOL    HW1 3694   4.686   4.142   2.482  0.5117  0.6937  0.1650
  598SOL    HW2 3695   4.751   4.092   2.610 -0.1564 -0.4583  0.0634
  599SOL     OW 3696   6.256   2.456   1.448  0.1002  0.2109  0.8670
  599SOL    HW1 3697   6.198   2.485   1.379  1.2277 -0.8170 -0.5782
  599SOL    HW2 3698   6.273   2.364   1.429  1.6552  0.3023  1.6050
  600SOL     OW 3699   3.276   4.860   0.068 -0.8863  0.1587  0.3381
  600SOL    HW1 3700   3.213   4.931   0.078  0.4466  1.3784  0.5600
  600SOL    HW2 3701   3.361   4.905   0.061  0.0393 -1.4246  0.8180
  601SOL     OW 3702   0.451   2.222   1.156 -0.1393  0.2549  0.0641
  601SOL    HW1 3703   0.394   2.210   1.232  0.1398  1.5086  0.4948
  601SOL    HW2 3704   0.413   2.294   1.108  1.2061  1.3196  0.5211
  602SOL     OW 3705   0.896   3.788   2.877  0.0338  0.3883  0.5173
  602SOL    HW1 3706   0.815   3.798   2.827  0.1370 -0.6511  0.1188
  602SOL    HW2 3707   0.872   3.809   2.967 -0.8752 -0.6727  0.5424
  603SOL     OW 3708   1.260   2.806   0.338 -0.4635 -0.2359 -0.0677
  603SOL    HW1 3709   1.303   2.839   0.417 -0.7797  0.7081 -0.2762
  603SOL    HW2 3710   1.288   2.865   0.268  0.3375 -1.4488 -0.8130
  604SOL     OW 3711   4.959   5.433   1.579 -0.2098  0.4548 -0.7379
  604SOL    HW1 3712   4.930   5.343   1.566  0.7462  0.1137 -0.6071
  604SOL    HW2 3713   4.929   5.456   1.668  1.2407 -0.4407  0.0200
  605SOL     OW 3714   3.517   5.846   3.660 -0.2866 -0.4758  0.4172
  605SOL    HW1 3715   3.525   5.777   3.595  1.1357 -1.2853  1.3939
  605SOL    HW2 3716   3.541   5.804   3.743 -1.3066  0.7076  1.3582
  606SOL     OW 3717   1.984   6.056   3.128 -0.1681 -0.5347 -0.4020
  606SOL    HW1 3718   1.923   6.077   3.199 -0.2107  0.1469 -0.6355
  606SOL    HW2 3719   1.961   5.966   3.102 -2.4919  0.3998 -1.8992
  607SOL     OW 3720   2.124   1.572   1.098  0.2536  0.3053  0.7568
  607SOL    HW1 3721   2.034   1.551   1.125  0.2117 -0.5171  0.0026
  607SOL    HW2 3722   2.179   1.517   1.154  0.2001 -0.7185 -0.1727
  608SOL     OW 3723   2.078   5.278   0.976 -0.2333 -0.4973 -0.6258
  608SOL    HW1 3724   2.008   5.222   1.011  0.9927 -1.5722  0.2396
  608SOL    HW2 3725   2.150   5.217   0.959  0.2248  0.4597 -2.2772
  609SOL     OW 3726   0.253   5.989   4.082 -0.0644 -0.2445 -0.7962
  609SOL    HW1 3727   0.212   6.049   4.019 -0.9768 -1.0636 -0.9993
  609SOL    HW2 3728   0.211   5.905   4.066  0.1296 -0.6110  0.5029
  610SOL     OW 3729   5.737   5.915   1.832 -0.2527  0.0165 -0.0869
  610SOL    HW1 3730   5.756   5.948   1.920 -0.9716 -0.0402  0.1007
  610SOL    HW2 3731   5.761   5.822   1.835  0.8170  0.2770 -0.3075
  611SOL     OW 3732   1.534   6.197   0.586 -0.0352 -0.4759 -0.4508
  611SOL    HW1 3733   1.613   6.162   0.628 -0.0280 -0.0600 -0.1176
  611SOL    HW2 3734   1.507   6.127   0.526 -0.8443 -1.7029  1.2561
  612SOL     OW 3735   1.594   1.036   0.817  0.0280 -0.3598  0.9098
  612SOL    HW1 3736   1.600   0.986   0.898 -1.3610 -1.0170  0.6326
  612SOL    HW2 3737   1.573   0.972   0.750  0.0245  0.3415  0.2174
  613SOL     OW 3738   5.410   4.269   2.967 -0.0228  0.1960 -0.0712
  613SOL    HW1 3739   5.404   4.277   2.872  0.2812 -1.0913 -0.2195
  613SOL    HW2 3740   5.417   4.359   2.998 -1.7630  0.7432 -1.1260
  614SOL     OW 3741   5.589   6.062   0.547 -0.1904 -0.3075 -0.8025
  614SOL    HW1 3742   5.657   6.062   0.479  0.1767 -0.0079 -0.4376
  614SOL    HW2 3743   5.634   6.032   0.626 -0.6139 -0.6453 -0.6799
  615SOL     OW 3744   4.803   5.434   2.430  0.3796  0.2757  0.6378
  615SOL    HW1 3745   4.853   5.389   2.363  1.0390 -0.6013  1.6761
  615SOL    HW2 3746   4.776   5.517   2.390  0.6498 -0.2765 -0.7164
  616SOL     OW 3747   1.402   5.866   3.361  0.1374  0.4362  0.5033
  616SOL    HW1 3748   1.325   5.856   3.417 -0.6257  0.2995 -0.5419
  616SOL    HW2 3749   1.379   5.821   3.280  0.5126  2.1002 -0.5800
  617SOL     OW 3750   4.996   6.402   1.260  0.3941  0.1167 -0.6815
  617SOL    HW1 3751   5.035   6.407   1.173 -1.0291  1.0674 -1.3037
  617SOL    HW2 3752   4.934   6.330   1.254 -1.0911  1.3729 -1.0870
  618SOL     OW 3753   2.726   0.936   0.673  0.3732  0.4319 -0.0149
  618SOL    HW1 3754   2.701   1.023   0.703  0.5096  0.0617  1.2220
  618SOL    HW2 3755   2.783   0.952   0.598 -1.4099  1.3382 -1.2683
  619SOL     OW 3756   3.366   5.294   3.073  0.0570  0.8086 -0.7007
  619SOL    HW1 3757   3.282   5.340   3.079 -0.1256  0.5434 -1.2146
  619SOL    HW2 3758   3.390   5.277   3.164 -1.5417 -1.1073 -0.5840
  620SOL     OW 3759   2.794   5.501   3.035  0.0529  0.2237 -0.2579
  620SOL    HW1 3760   2.796   5.448   2.956  1.5264 -2.7469  1.5748
  620SOL    HW2 3761   2.884   5.533   3.045 -0.1405  0.6561  0.1808
  621SOL     OW 3762   3.279   3.631   3.499  0.1485 -0.0088 -0.0167
  621SOL    HW1 3763   3.374   3.639   3.507  0.0532  0.9420  0.2403
  621SOL    HW2 3764   3.265   3.540   3.470  1.1436 -0.0742 -0.3318
  622SOL     OW 3765   6.415   0.983   1.012  0.3953  0.1401  0.0871
  622SOL    HW1 3766   6.472   0.992   1.088 -1.3244 -0.8526  1.5710
  622SOL    HW2 3767   6.438   0.899   0.973  1.4965  0.7926 -0.7285
  623SOL     OW 3768   5.975   5.300   1.729 -0.0974 -0.1413  0.4100
  623SOL    HW1 3769   5.961   5.292   1.823 -0.9115 -0.0705  0.3009
  623SOL    HW2 3770   5.887   5.314   1.693  0.2132 -0.1325 -0.3537
  624SOL     OW 3771   3.367   1.606   2.725 -0.4852  0.0537  0.6323
  624SOL    HW1 3772   3.416   1.610   2.808 -0.3212  0.0954  0.5345
  624SOL    HW2 3773   3.312   1.685   2.726  0.0156  0.4139  0.3964
  625SOL     OW 3774   5.691   5.198   0.876 -0.3661 -0.4396  0.6377
  625SOL    HW1 3775   5.662   5.120   0.829 -1.5996 -0.1273  0.8365
  625SOL    HW2 3776   5.641   5.270   0.835 -2.8636 -0.3614  3.5019
  626SOL     OW 3777   5.225   1.196   2.897 -0.0120 -0.2812  0.1998
  626SOL    HW1 3778   5.181   1.250   2.831  2.5304 -0.6404 -1.9897
  626SOL    HW2 3779   5.207   1.239   2.980 -2.0873  1.0994 -0.8789
  627SOL     OW 3780   5.899   4.762   3.538  0.1058  0.1652  0.1279
  627SOL    HW1 3781   5.843   4.783   3.612 -0.1145  1.6174 -0.4246
  627SOL    HW2 3782   5.847   4.783   3.461  1.0134  0.5027 -0.4072
  628SOL     OW 3783   0.835   1.593   3.533  0.1005  0.0706 -0.9146
  628SOL    HW1 3784   0.896   1.666   3.544  2.4748 -1.6676 -1.5483
  628SOL    HW2 3785   0.886   1.516   3.559 -1.9833 -1.4729 -1.1480
  629SOL     OW 3786   3.640   2.940   4.523  0.0137 -0.3997 -0.1295
  629SOL    HW1 3787   3.647   2.926   4.428  0.9102 -1.7214  0.0906
  629SOL    HW2 3788   3.614   2.854   4.557 -0.3686  0.0852  0.8120
  630SOL     OW 3789   6.320   6.262   3.057  0.2556  0.7467 -0.3058
  630SOL    HW1 3790   6.233   6.251   3.018  0.4011  0.6015 -0.5917
  630SOL    HW2 3791   6.302   6.284   3.149 -0.0968  1.7614 -0.6029
  631SOL     OW 3792   4.869   0.691   1.140 -0.0903 -0.5492  0.0450
  631SOL    HW1 3793   4.941   0.750   1.161  0.4031 -0.5024 -1.6148
  631SOL    HW2 3794   4.850   0.709   1.048 -4.0950  1.4207  1.0251
  632SOL     OW 3795   3.534   6.314   4.411 -0.5756 -0.7390  0.3862
  632SOL    HW1 3796   3.569   6.251   4.474 -0.8839  0.2770  1.6066
  632SOL    HW2 3797   3.443   6.327   4.437 -0.4511  0.3896  0.3127
  633SOL     OW 3798   2.751   1.762   3.708  0.1066  0.0166  0.0833
  633SOL    HW1 3799   2.840   1.768   3.744 -1.1005  2.5506  3.1514
  633SOL    HW2 3800   2.725   1.853   3.694 -1.9025 -0.6794 -1.0447
  634SOL     OW 3801   6.243   5.361   2.074  0.0742 -0.0129 -0.1782
  634SOL    HW1 3802   6.258   5.321   2.160 -2.1208 -0.6441 -0.0108
  634SOL    HW2 3803   6.200   5.293   2.023 -0.5750  1.0265 -1.0731
  635SOL     OW 3804   2.119   3.907   3.689  0.2124  0.6160 -0.4988
  635SOL    HW1 3805   2.121   3.964   3.612 -0.3149  0.7451 -0.4173
  635SOL    HW2 3806   2.185   3.840   3.670  2.2649  2.3095  0.2540
  636SOL     OW 3807   4.592   0.241   0.291 -0.1496 -0.2141 -0.2307
  636SOL    HW1 3808   4.536   0.276   0.360 -0.6648  0.3687 -0.9284
  636SOL    HW2 3809   4.587   0.146   0.302 -0.3029 -0.1317  0.4657
  637SOL     OW 3810   0.162   6.375   4.201 -0.5430 -0.2107 -0.5834
  637SOL    HW1 3811   0.237   6.429   4.226 -0.4612  0.8679 -2.9294
  637SOL    HW2 3812   0.101   6.383   4.274  1.9219 -1.8905  1.8690
  638SOL     OW 3813   3.702   6.449   2.986 -0.4169  0.0731  0.3434
  638SOL    HW1 3814   3.697   6.495   3.070  0.0546  0.3253  0.2430
  638SOL    HW2 3815   3.648   6.501   2.927 -2.5177 -1.2901  0.9841
  639SOL     OW 3816   0.500   2.211   0.147 -0.8698  0.0798  0.0140
  639SOL    HW1 3817   0.506   2.294   0.100 -1.1794  0.5501  0.7775
  639SOL    HW2 3818   0.589   2.194   0.177 -0.7995  0.1221 -0.1720
  640SOL     OW 3819   5.765   1.140   2.893  0.0534 -0.1644 -0.0427
  640SOL    HW1 3820   5.684   1.177   2.928 -0.0386 -0.5795  0.1964
  640SOL    HW2 3821   5.789   1.198   2.821 -0.2188  0.2116  0.1671
  641SOL     OW 3822   4.735   3.901   1.398  0.6909 -0.3620 -0.3465
  641SOL    HW1 3823   4.746   3.807   1.406  1.3822 -0.1268  2.4356
  641SOL    HW2 3824   4.824   3.936   1.398  0.4208  0.3515 -0.4466
  642SOL     OW 3825   1.209   5.628   0.038  0.4326 -0.0850  0.1592
  642SOL    HW1 3826   1.234   5.608   0.128  1.1131 -2.5546 -0.4871
  642SOL    HW2 3827   1.268   5.699   0.012 -0.6453  1.5626  2.0056
  643SOL     OW 3828   5.961   3.848   2.047  0.0896 -0.7246 -0.2405
  643SOL    HW1 3829   5.944   3.940   2.068 -0.7671 -0.8817 -0.2116
  643SOL    HW2 3830   6.055   3.845   2.027 -0.1503  0.4487 -1.7408
  644SOL     OW 3831   1.813   4.828   3.655 -0.2629 -0.0082 -0.0145
  644SOL    HW1 3832   1.757   4.754   3.680 -0.3545 -0.7942 -2.2384
  644SOL    HW2 3833   1.878   4.789   3.595 -0.3887  1.7062 -1.3441
  645SOL     OW 3834   6.346   1.464   4.438  0.0107 -0.3524  0.0685
  645SOL    HW1 3835   6.253   1.465   4.461 -0.1719  0.0194 -0.6609
  645SOL    HW2 3836   6.391   1.479   4.521 -0.5116 -1.9909  0.6889
  646SOL     OW 3837   4.410   1.045   3.511 -0.2023 -0.2689 -0.1636
  646SOL    HW1 3838   4.386   1.060   3.603  0.9681  0.4698  0.0397
  646SOL    HW2 3839   4.456   1.124   3.485  0.8836 -1.1216 -0.9173
  647SOL     OW 3840   5.497   1.479   1.265 -0.1801  0.8164  0.1521
  647SOL    HW1 3841   5.463   1.410   1.321  0.8739  0.1878  0.0344
  647SOL    HW2 3842   5.557   1.529   1.320  3.2795 -1.6542 -1.1003
  648SOL     OW 3843   4.990   2.967   0.347 -0.2201  0.1088  0.6920
  648SOL    HW1 3844   5.064   2.956   0.406 -1.2676  1.1262  2.2615
  648SOL    HW2 3845   4.913   2.942   0.399 -1.3398  2.4973  0.3271
  649SOL     OW 3846   2.161   5.158   4.181 -0.6676  0.0937 -0.8129
  649SOL    HW1 3847   2.232   5.104   4.214 -1.2170  0.4664  1.0781
  649SOL    HW2 3848   2.085   5.132   4.233 -1.0803  2.2195 -0.2703
  650SOL     OW 3849   5.063   2.116   3.267  0.3191 -0.0441  0.0500
  650SOL    HW1 3850   4.980   2.112   3.315 -0.6674 -0.6891 -1.5944
  650SOL    HW2 3851   5.109   2.036   3.291  1.4954  1.3046  2.6183
  651SOL     OW 3852   5.021   0.360   0.889 -0.5315  0.1909 -0.3543
  651SOL    HW1 3853   5.093   0.296   0.888 -0.6796 -0.0785  1.4830
  651SOL    HW2 3854   4.978   0.349   0.805 -1.5137 -3.3391  0.4221
  652SOL     OW 3855   1.761   5.616   1.815 -0.1904  0.1473  0.3848
  652SOL    HW1 3856   1.674   5.645   1.788  0.4543  0.7193 -1.1994
  652SOL    HW2 3857   1.799   5.576   1.737  0.6919 -0.8141  1.2690
  653SOL     OW 3858   4.409   3.614   4.568  0.1807  0.0940 -0.1764
  653SOL    HW1 3859   4.319   3.597   4.539 -0.0463  1.5374 -0.3978
  653SOL    HW2 3860   4.461   3.605   4.488  0.2258 -0.5308 -0.0884
  654SOL     OW 3861   5.658   1.536   1.536  0.3209  0.0296 -0.2451
  654SOL    HW1 3862   5.608   1.477   1.593  0.5869 -1.3679 -1.4247
  654SOL    HW2 3863   5.661   1.619   1.585  1.9368 -1.5359  2.5570
  655SOL     OW 3864   6.237   1.241   2.387 -0.1260  0.2991  0.1592
  655SOL    HW1 3865   6.242   1.173   2.321 -1.5518  1.7565 -1.5313
  655SOL    HW2 3866   6.194   1.314   2.344 -3.7485  0.4154  3.4407
  656SOL     OW 3867   3.922   5.022   0.806  0.1823  0.1556  0.3126
  656SOL    HW1 3868   3.937   5.009   0.712 -0.6926  0.6926  0.0898
  656SOL    HW2 3869   3.927   5.117   0.818 -0.4352  0.1430  0.6828
  657SOL     OW 3870   3.855   2.388   2.936  0.0573 -0.2368 -0.4426
  657SOL    HW1 3871   3.774   2.430   2.907 -0.7812 -0.7139  1.1025
  657SOL    HW2 3872   3.924   2.445   2.903 -0.9048  0.2926 -1.6224
  658SOL     OW 3873   5.657   0.538   0.872 -0.4127 -0.2895 -0.2079
  658SOL    HW1 3874   5.715   0.568   0.802 -0.8501 -2.5631 -1.6254
  658SOL    HW2 3875   5.699   0.571   0.952  2.3717 -1.0241 -1.2206
  659SOL     OW 3876   2.484   2.839   0.239  0.2643 -0.4069 -0.1621
  659SOL    HW1 3877   2.508   2.781   0.167 -1.1561 -1.9505  0.5353
  659SOL    HW2 3878   2.552   2.906   0.240  1.1294 -1.1936 -1.9753
  660SOL     OW 3879   4.961   1.710   2.890  0.1371  0.2699 -0.1772
  660SOL    HW1 3880   4.944   1.775   2.958 -0.7288  0.0766 -0.2043
  660SOL    HW2 3881   4.916   1.743   2.813 -1.5342 -1.0363  0.1805
  661SOL     OW 3882   5.833   5.151   4.515  0.1614  0.2073  0.2562
  661SOL    HW1 3883   5.818   5.226   4.572  1.6955  0.7534 -0.0282
  661SOL    HW2 3884   5.875   5.187   4.438 -2.0426 -0.4920 -1.3777
  662SOL     OW 3885   3.138   4.630   2.214  0.3216 -0.6567  0.0568
  662SOL    HW1 3886   3.053   4.597   2.242  0.7179 -1.5773  0.2308
  662SOL    HW2 3887   3.125   4.660   2.124 -0.4172  0.1448  0.4255
  663SOL     OW 3888   3.278   5.424   2.348  0.2910  0.3730 -0.7846
  663SOL    HW1 3889   3.289   5.353   2.286  0.4430 -0.3141  0.0221
  663SOL    HW2 3890   3.365   5.463   2.357 -0.0133  1.4789 -2.1527
  664SOL     OW 3891   1.361   0.603   0.343  0.7255 -0.2627 -0.2467
  664SOL    HW1 3892   1.311   0.625   0.265 -0.5003 -0.5263  0.4324
  664SOL    HW2 3893   1.433   0.666   0.344  0.2559  0.3083 -1.1096
  665SOL     OW 3894   2.043   6.472   1.800 -0.1464 -0.1251  0.1210
  665SOL    HW1 3895   2.137   6.460   1.810 -0.1639  0.1186  0.5841
  665SOL    HW2 3896   2.033   6.509   1.713 -0.0068 -2.4774 -0.9664
  666SOL     OW 3897   1.881   3.967   4.403  0.3468  0.5845  0.4968
  666SOL    HW1 3898   1.865   4.037   4.466 -1.8481 -0.5972  1.3657
  666SOL    HW2 3899   1.881   3.887   4.456 -0.3885 -0.3353 -0.8435
  667SOL     OW 3900   0.723   5.139   2.570 -0.2165 -0.0108  0.0453
  667SOL    HW1 3901   0.707   5.231   2.550  1.3502  0.5977  1.3290
  667SOL    HW2 3902   0.747   5.100   2.486  0.1853  1.0218 -0.3389
  668SOL     OW 3903   4.312   1.080   3.753 -0.2580 -0.6297 -0.4433
  668SOL    HW1 3904   4.344   1.051   3.838 -1.5562 -1.1165 -0.0947
  668SOL    HW2 3905   4.251   1.151   3.773  1.5653  1.2605 -1.1848
  669SOL     OW 3906   3.226   4.595   4.047 -0.3312  0.5772 -0.6201
  669SOL    HW1 3907   3.181   4.627   4.125  1.8958 -1.3084  1.6019
  669SOL    HW2 3908   3.259   4.673   4.004 -1.2464  1.6387  0.5298
  670SOL     OW 3909   2.133   4.121   0.759 -0.1434 -0.5559  0.4463
  670SOL    HW1 3910   2.159   4.123   0.666 -1.1843 -1.0190  0.1264
  670SOL    HW2 3911   2.201   4.069   0.801 -0.7067 -2.0887 -0.4423
  671SOL     OW 3912   6.382   0.018   4.070 -0.0710  0.4938 -0.5432
  671SOL    HW1 3913   6.470  -0.016   4.089 -0.2232  0.6711  0.5753
  671SOL    HW2 3914   6.357  -0.025   3.989  0.0440 -1.5689  0.4360
  672SOL     OW 3915   4.208   1.364   2.946  0.0410 -0.3907 -0.0395
  672SOL    HW1 3916   4.275   1.409   2.998  0.7524 -1.7108  0.2495
  672SOL    HW2 3917   4.151   1.433   2.914  0.9687  0.6786  0.5538
  673SOL     OW 3918   5.023   0.425   3.012 -0.7089  0.3553 -0.7812
  673SOL    HW1 3919   5.011   0.421   3.107 -1.1139 -1.0701 -0.8776
  673SOL    HW2 3920   5.075   0.505   2.998 -0.1269  0.2636  0.6750
  674SOL     OW 3921   5.811   0.867   4.376 -0.0216  0.7970  0.0832
  674SOL    HW1 3922   5.866   0.941   4.350 -0.7635  0.9428 -1.1354
  674SOL    HW2 3923   5.874   0.798   4.399  0.6792  1.1212 -0.7925
  675SOL     OW 3924   3.800   0.880   1.484 -0.0172 -0.3717  0.3858
  675SOL    HW1 3925   3.720   0.933   1.481 -0.8211 -1.5714  0.1945
  675SOL    HW2 3926   3.867   0.940   1.517 -1.0641  0.5624  0.8622
  676SOL     OW 3927   2.576   4.604   1.068  0.1067 -0.4338 -0.6303
  676SOL    HW1 3928   2.603   4.536   1.129 -0.6353 -0.5344 -0.4055
  676SOL    HW2 3929   2.498   4.642   1.108  0.3233  0.3362 -0.9116
  677SOL     OW 3930   4.242   0.415   3.386 -0.2685  0.8205 -0.1099
  677SOL    HW1 3931   4.199   0.343   3.433  1.7862 -0.8474 -0.5875
  677SOL    HW2 3932   4.193   0.422   3.304 -0.7224  0.2035  0.0956
  678SOL     OW 3933   5.052   4.410   1.194  0.3659 -0.6865  0.0846
  678SOL    HW1 3934   5.048   4.460   1.113  0.9751  1.2010  1.1638
  678SOL    HW2 3935   4.964   4.376   1.206 -0.0588  0.1056 -0.7145
  679SOL     OW 3936   1.048   0.032   1.392 -0.3311 -0.5655 -0.2378
  679SOL    HW1 3937   1.006  -0.046   1.355 -1.0112  0.1921 -1.1137
  679SOL    HW2 3938   1.005   0.106   1.347  2.2069  0.2644 -1.5155
  680SOL     OW 3939   5.434   4.984   4.062  0.4191  0.6911 -0.1616
  680SOL    HW1 3940   5.505   5.044   4.086  0.3238  1.3138 -1.3623
  680SOL    HW2 3941   5.475   4.919   4.006  0.4551 -0.2230  0.8837
  681SOL     OW 3942   3.407   4.103   0.040  0.1033 -0.1649  0.1278
  681SOL    HW1 3943   3.462   4.027   0.057  0.2415 -0.5208 -1.7292
  681SOL    HW2 3944   3.442   4.171   0.098  0.7875 -1.1506  0.8912
  682SOL     OW 3945   2.562   0.694   2.565 -0.0623  0.6812 -0.3391
  682SOL    HW1 3946   2.642   0.717   2.517  0.7877  0.2079  0.7898
  682SOL    HW2 3947   2.505   0.770   2.554 -0.5078  0.0373 -3.2634
  683SOL     OW 3948   0.795   2.342   0.451  0.1024  0.6229  0.0472
  683SOL    HW1 3949   0.875   2.308   0.492 -1.0038 -0.7024  1.1781
  683SOL    HW2 3950   0.805   2.320   0.358  0.6653 -0.3072  0.3122
  684SOL     OW 3951   0.560   3.640   1.213  0.3606 -0.3776  0.1489
  684SOL    HW1 3952   0.556   3.583   1.136  0.8363 -1.1947  0.7139
  684SOL    HW2 3953   0.473   3.633   1.252  0.2216 -0.2249 -0.1330
  685SOL     OW 3954   0.111   5.258   0.383 -0.3413  0.6329 -0.2094
  685SOL    HW1 3955   0.114   5.233   0.291 -0.0692 -1.2267  0.2689
  685SOL    HW2 3956   0.023   5.293   0.395 -0.1016  1.7077 -1.3457
  686SOL     OW 3957   2.809   5.206   1.637  0.6444  0.2847  0.7405
  686SOL    HW1 3958   2.811   5.302   1.635  1.6880  0.2803 -1.1970
  686SOL    HW2 3959   2.717   5.184   1.648  0.5401  1.4840  2.6679
  687SOL     OW 3960   1.978   3.009   0.443  0.2602  0.1893  0.1120
  687SOL    HW1 3961   1.918   3.062   0.390 -0.8564 -2.0609 -1.0512
  687SOL    HW2 3962   1.935   2.923   0.448  2.8268 -1.1817  0.2405
  688SOL     OW 3963   1.240   5.359   2.049  0.2746  0.3930  0.2532
  688SOL    HW1 3964   1.153   5.358   2.008  0.0433  0.5931  0.7198
  688SOL    HW2 3965   1.221   5.362   2.143  0.7802  1.8047  0.3336
  689SOL     OW 3966   5.956   0.024   0.887  0.3687  0.0498  0.0553
  689SOL    HW1 3967   5.983  -0.052   0.835 -0.1988  0.5635 -1.0268
  689SOL    HW2 3968   5.861   0.026   0.879  0.2769  0.1735  1.0991
  690SOL     OW 3969   1.400   1.352   1.864  0.0750  0.3331  0.3357
  690SOL    HW1 3970   1.393   1.319   1.774 -2.3368  0.0420  0.5688
  690SOL    HW2 3971   1.483   1.401   1.865  2.3680 -3.1672 -0.8141
  691SOL     OW 3972   5.088   5.980   0.835 -0.6691 -0.7169 -0.1921
  691SOL    HW1 3973   5.016   5.980   0.772 -0.4870 -0.9485 -0.4019
  691SOL    HW2 3974   5.122   5.891   0.833 -1.5359 -1.1049  1.2470
  692SOL     OW 3975   3.363   0.947   3.753 -0.7007  0.5581  0.3435
  692SOL    HW1 3976   3.430   1.003   3.793  0.1014  1.5720 -2.2084
  692SOL    HW2 3977   3.365   0.867   3.805  2.4486  0.5861  0.4735
  693SOL     OW 3978   3.925   3.055   2.946 -0.3618 -0.3067  0.7710
  693SOL    HW1 3979   3.913   3.083   2.855  0.3106 -0.4143  0.6482
  693SOL    HW2 3980   3.927   3.136   2.996  0.3997 -0.1843  0.5533
  694SOL     OW 3981   3.749   1.794   1.121  0.3193 -0.1572 -0.1607
  694SOL    HW1 3982   3.663   1.815   1.159  0.5515  0.1379  0.2072
  694SOL    HW2 3983   3.808   1.790   1.197  0.9582  1.2549 -0.5522
  695SOL     OW 3984   6.199   3.012   1.243 -0.2706  0.0608 -0.5354
  695SOL    HW1 3985   6.214   2.943   1.179 -1.1906 -1.3539  0.6894
  695SOL    HW2 3986   6.235   3.091   1.203  2.6227 -1.4579 -1.1889
  696SOL     OW 3987   3.387   1.637   4.326 -0.3742 -0.1094 -0.9635
  696SOL    HW1 3988   3.391   1.693   4.248 -0.0207  1.6495  0.2534
  696SOL    HW2 3989   3.405   1.549   4.293 -1.3344  0.3922 -3.0272
  697SOL     OW 3990   0.707   3.548   0.454  0.4578 -0.3590  0.1829
  697SOL    HW1 3991   0.703   3.576   0.362 -1.9015  0.8015  0.5713
  697SOL    HW2 3992   0.703   3.452   0.449  0.8105 -0.3364 -0.9313
  698SOL     OW 3993   1.612   3.423   0.034 -0.2813 -0.7318  0.3196
  698SOL    HW1 3994   1.537   3.445  -0.022  0.0450  0.6870  0.3965
  698SOL    HW2 3995   1.672   3.375  -0.024  0.3777  1.3252 -0.8138
  699SOL     OW 3996   3.749   0.210   2.440 -0.4867 -0.2836  0.6015
  699SOL    HW1 3997   3.774   0.220   2.532  0.0898 -0.4821  0.4689
  699SOL    HW2 3998   3.705   0.125   2.437  1.0291 -1.0883  0.3814
  700SOL     OW 3999   6.164   3.821   0.210  0.6047 -0.0344  0.0026
  700SOL    HW1 4000   6.159   3.782   0.123  0.1095  0.8020 -0.3566
  700SOL    HW2 4001   6.079   3.864   0.221  1.0529  0.7352  0.4838
  701SOL     OW 4002   6.385   2.399   0.793 -0.1442 -0.1756  0.2680
  701SOL    HW1 4003   6.303   2.367   0.756 -1.7323  1.8010  1.8318
  701SOL    HW2 4004   6.447   2.396   0.720 -2.4626  1.3210 -1.9437
  702SOL     OW 4005   5.124   1.892   1.860  0.5622 -0.0384  0.1386
  702SOL    HW1 4006   5.184   1.819   1.845  1.3702  0.6488 -0.0863
  702SOL    HW2 4007   5.117   1.936   1.775  0.7342  0.6119  0.4483
  703SOL     OW 4008   6.094   1.406   0.994 -0.1244 -0.0977  0.1084
  703SOL    HW1 4009   6.162   1.452   0.945 -1.0013  0.0053 -1.0539
  703SOL    HW2 4010   6.122   1.315   0.994  0.9201  0.1900  1.2312
  704SOL     OW 4011   4.247   0.792   0.332 -0.2491 -0.1107  0.0090
  704SOL    HW1 4012   4.240   0.888   0.335 -0.2839 -0.1414  2.3223
  704SOL    HW2 4013   4.335   0.776   0.300 -0.5509  0.6584 -1.2913
  705SOL     OW 4014   2.634   2.620   0.676  0.3147 -0.0508 -0.5058
  705SOL    HW1 4015   2.609   2.687   0.613 -3.4558 -0.5870  0.1577
  705SOL    HW2 4016   2.655   2.543   0.623  0.5937  0.4786 -1.1752
  706SOL     OW 4017   3.968   1.525   1.489 -0.4498  0.4325 -0.0394
  706SOL    HW1 4018   4.033   1.556   1.552  0.9030  0.4918 -1.4169
  706SOL    HW2 4019   3.943   1.603   1.440  0.2272  0.0203 -1.0734
  707SOL     OW 4020   6.041   4.926   1.632  0.2417 -0.4423 -0.3250
  707SOL    HW1 4021   6.117   4.968   1.591  0.7816 -1.0164  0.0617
  707SOL    HW2 4022   6.073   4.840   1.658 -0.7549 -0.9669 -0.8043
  708SOL     OW 4023   5.400   4.090   3.267  0.3653  0.1598 -0.2485
  708SOL    HW1 4024   5.343   4.154   3.309  2.1215  1.4507  0.2821
  708SOL    HW2 4025   5.355   4.068   3.185 -2.7491 -1.8249  1.7878
  709SOL     OW 4026   4.391   5.292   1.552  0.3834 -0.3315  0.4935
  709SOL    HW1 4027   4.382   5.345   1.631 -1.0953 -0.0069  0.1313
  709SOL    HW2 4028   4.418   5.206   1.585  1.4610  0.2424  1.1929
  710SOL     OW 4029   4.935   3.193   1.262  0.0640 -0.3224 -0.0747
  710SOL    HW1 4030   4.970   3.238   1.185  0.4450 -1.4807 -0.6148
  710SOL    HW2 4031   4.872   3.130   1.227  1.0298 -1.6252  0.4172
  711SOL     OW 4032   6.456   1.934   3.413  0.1201  0.6419  0.0656
  711SOL    HW1 4033   6.433   1.930   3.505 -3.6094 -0.1679 -0.7337
  711SOL    HW2 4034   6.494   1.848   3.394 -2.4501 -0.6104  0.2009
  712SOL     OW 4035   2.549   4.832   0.785  0.0985  0.1581  0.6756
  712SOL    HW1 4036   2.578   4.904   0.841  1.5351 -0.7921  1.2283
  712SOL    HW2 4037   2.485   4.785   0.839  0.9930 -0.3711  1.3307
  713SOL     OW 4038   4.736   3.033   2.743  0.5200 -0.4826  0.1993
  713SOL    HW1 4039   4.646   3.047   2.714  0.7613 -0.3285 -0.4992
  713SOL    HW2 4040   4.752   3.102   2.807 -0.5916 -1.8667  2.0737
  714SOL     OW 4041   2.322   1.729   1.731 -0.0194  0.4350  0.0902
  714SOL    HW1 4042   2.374   1.809   1.720  0.8947 -0.2507 -0.7626
  714SOL    HW2 4043   2.338   1.702   1.821  1.2720  0.1468 -0.1999
  715SOL     OW 4044   6.155   5.462   1.346 -0.2839 -0.0487  0.3284
  715SOL    HW1 4045   6.245   5.466   1.379  0.4531  0.0300 -1.5706
  715SOL    HW2 4046   6.111   5.536   1.388  0.7851  0.4638  0.5822
  716SOL     OW 4047   0.265   1.341   3.104 -0.1162 -0.0767 -0.1090
  716SOL    HW1 4048   0.299   1.252   3.118 -0.9641 -0.2951  0.6737
  716SOL    HW2 4049   0.204   1.332   3.031  0.3838  0.0200 -0.5406
  717SOL     OW 4050   3.615   0.745   4.068  0.5154 -0.0151 -0.1828
  717SOL    HW1 4051   3.604   0.673   4.129 -0.7635 -1.4320 -1.9790
  717SOL    HW2 4052   3.573   0.820   4.110  0.5704 -0.6747  1.0739
  718SOL     OW 4053   1.425   2.982   0.982  0.2766  0.0874  0.1468
  718SOL    HW1 4054   1.463   2.895   0.998  0.7993  0.4350  0.8274
  718SOL    HW2 4055   1.464   3.010   0.899  0.5722 -0.0789  0.2280
  719SOL     OW 4056   2.439   4.300   3.717  0.2509  0.1212 -0.5873
  719SOL    HW1 4057   2.483   4.324   3.798  0.2154  1.4129 -0.9222
  719SOL    HW2 4058   2.361   4.252   3.745  1.0134 -0.7601  0.0701
  720SOL     OW 4059   6.443   4.307   2.196  0.3008  0.4205  0.2955
  720SOL    HW1 4060   6.448   4.287   2.102  0.1754  0.1548  0.3441
  720SOL    HW2 4061   6.366   4.363   2.204 -1.2493 -1.6052  0.5707
  721SOL     OW 4062   4.124   6.353   4.355 -0.2070  0.2395 -0.2455
  721SOL    HW1 4063   4.031   6.370   4.372  0.5054  3.2923  1.1823
  721SOL    HW2 4064   4.153   6.426   4.300  1.7924  0.5127  1.0688
  722SOL     OW 4065   4.506   5.970   0.073  0.0316 -0.4657 -0.2637
  722SOL    HW1 4066   4.526   5.925   0.154 -1.2916 -0.3643  0.1311
  722SOL    HW2 4067   4.521   6.063   0.093 -1.0333 -0.3645  0.1088
  723SOL     OW 4068   4.111   0.943   4.223 -0.1604 -0.2256  0.0393
  723SOL    HW1 4069   4.160   0.996   4.286  2.3935 -0.9251 -1.1861
  723SOL    HW2 4070   4.078   1.005   4.159 -0.1527  0.2138  0.4616
  724SOL     OW 4071   6.372   5.805   4.529  0.2701 -0.9136  0.0903
  724SOL    HW1 4072   6.350   5.853   4.608 -1.3859 -1.8183  0.2143
  724SOL    HW2 4073   6.455   5.762   4.549  0.5417 -0.0689  0.8350
  725SOL     OW 4074   4.289   0.633   3.867 -0.3322 -0.3754 -0.3852
  725SOL    HW1 4075   4.215   0.691   3.885 -0.3566 -0.8163  1.0119
  725SOL    HW2 4076   4.320   0.605   3.953 -2.2971 -4.9493 -0.9110
  726SOL     OW 4077   3.299   4.635   2.939 -0.1271 -1.2341 -0.0034
  726SOL    HW1 4078   3.207   4.629   2.965 -0.6308  0.8026 -1.1029
  726SOL    HW2 4079   3.302   4.599   2.850 -0.1157 -0.2471 -0.4177
  727SOL     OW 4080   3.174   2.831   3.087 -0.2494  1.0942  0.6020
  727SOL    HW1 4081   3.139   2.741   3.088  0.2849  0.8600 -0.5915
  727SOL    HW2 4082   3.167   2.859   2.996 -1.9068  2.8960  1.2116
  728SOL     OW 4083   6.313   6.226   2.326 -0.2938  0.0834 -0.5364
  728SOL    HW1 4084   6.365   6.163   2.275 -0.7790 -2.4730  1.8595
  728SOL    HW2 4085   6.377   6.270   2.381 -0.2954 -1.0667  0.4296
  729SOL     OW 4086   2.832   6.242   4.218  0.3020 -0.1553 -0.4762
  729SOL    HW1 4087   2.845   6.151   4.246 -2.2850 -0.4843 -0.0747
  729SOL    HW2 4088   2.827   6.238   4.123  3.2319  0.0983 -0.7337
  730SOL     OW 4089   1.308   1.537   0.722 -0.0062 -0.3772  0.2490
  730SOL    HW1 4090   1.366   1.461   0.711 -1.2438 -1.1725 -1.1204
  730SOL    HW2 4091   1.249   1.511   0.793 -1.1462 -1.2094 -0.9580
  731SOL     OW 4092   5.680   2.118   1.108  0.0191 -0.2452 -0.7495
  731SOL    HW1 4093   5.661   2.161   1.024 -1.3249  0.6347 -0.0303
  731SOL    HW2 4094   5.771   2.144   1.127 -0.0452  0.4896 -1.3770
  732SOL     OW 4095   5.284   2.613   1.105 -0.5489  0.8907  0.6144
  732SOL    HW1 4096   5.276   2.557   1.183 -0.6751 -0.7199 -0.5044
  732SOL    HW2 4097   5.253   2.558   1.033  3.4032  0.7618 -1.2526
  733SOL     OW 4098   1.548   0.761   0.237 -0.4164 -0.0738 -0.7095
  733SOL    HW1 4099   1.573   0.698   0.170  0.1220 -1.3514  0.6413
  733SOL    HW2 4100   1.627   0.774   0.290 -1.6496 -1.7093  1.6863
  734SOL     OW 4101   3.234   3.930   3.493  0.3136 -0.1935 -0.1799
  734SOL    HW1 4102   3.244   3.840   3.461 -0.6960 -0.2857 -0.2960
  734SOL    HW2 4103   3.193   3.977   3.419  0.0512  0.1448  0.1739
  735SOL     OW 4104   5.905   5.115   2.117  0.1423  0.4020  0.0945
  735SOL    HW1 4105   5.999   5.130   2.109  0.1645  0.5312  0.5744
  735SOL    HW2 4106   5.883   5.060   2.042  0.6354  0.2122  0.0861
  736SOL     OW 4107   3.598   4.444   3.695  0.5156 -0.7706 -0.7750
  736SOL    HW1 4108   3.517   4.489   3.672  1.0260  0.5221 -0.1822
  736SOL    HW2 4109   3.574   4.352   3.701 -1.1360 -0.3163  0.3492
  737SOL     OW 4110   1.528   0.539   3.605 -0.0479  0.4575  0.0472
  737SOL    HW1 4111   1.579   0.490   3.670  1.5061  0.3558 -1.1947
  737SOL    HW2 4112   1.592   0.597   3.563 -0.8441 -0.0208 -1.9196
  738SOL     OW 4113   6.292   5.741   3.850  0.2440 -0.0019 -0.2632
  738SOL    HW1 4114   6.203   5.769   3.872  0.3053 -1.1641  1.6949
  738SOL    HW2 4115   6.345   5.775   3.922  1.4496  0.8692 -1.5316
  739SOL     OW 4116   5.946   6.051   1.064  0.6663  0.2601  0.8678
  739SOL    HW1 4117   5.967   5.977   1.007 -0.8296  1.1847 -1.0038
  739SOL    HW2 4118   5.882   6.017   1.126 -0.8276  0.1802 -0.6581
  740SOL     OW 4119   2.600   2.762   2.130  0.0400 -0.4963 -0.0876
  740SOL    HW1 4120   2.568   2.684   2.085 -0.3302 -1.2797  1.4551
  740SOL    HW2 4121   2.637   2.729   2.212  0.1307  0.9163  0.4771
  741SOL     OW 4122   2.811   4.453   3.580 -0.2836 -0.6974 -0.1729
  741SOL    HW1 4123   2.787   4.362   3.601 -0.6058 -1.0021 -1.7080
  741SOL    HW2 4124   2.879   4.475   3.644 -0.9826 -1.6300  0.9416
  742SOL     OW 4125   2.903   2.211   0.762 -0.2128  0.3375  0.2123
  742SOL    HW1 4126   2.997   2.195   0.761 -0.4411 -1.3289  1.1586
  742SOL    HW2 4127   2.889   2.269   0.837  0.0064 -0.0085  0.5274
  743SOL     OW 4128   1.458   5.526   4.401  0.2358  0.7415 -0.1632
  743SOL    HW1 4129   1.458   5.481   4.316 -0.2855 -0.2539  0.3410
  743SOL    HW2 4130   1.550   5.533   4.425  0.3024 -1.0711  0.2402
  744SOL     OW 4131   4.208   4.628   3.659  0.0169 -0.3930 -0.6318
  744SOL    HW1 4132   4.115   4.620   3.678  0.0731 -0.6440 -0.4491
  744SOL    HW2 4133   4.222   4.722   3.644  0.3655  0.2371  2.7686
  745SOL     OW 4134   3.788   5.496   0.276  0.4584  0.2332  0.1036
  745SOL    HW1 4135   3.859   5.507   0.212 -0.3938 -1.0617 -1.1412
  745SOL    HW2 4136   3.758   5.585   0.294  2.4266  0.8288  0.7445
  746SOL     OW 4137   5.998   2.027   0.584 -0.4049  0.2096  0.3827
  746SOL    HW1 4138   5.996   1.948   0.637 -0.5407  0.7651  1.2252
  746SOL    HW2 4139   6.009   1.996   0.494  3.4149 -0.6564  0.9964
  747SOL     OW 4140   1.735   2.862   4.380 -0.0730  0.1343  0.7458
  747SOL    HW1 4141   1.661   2.824   4.334 -0.8758  1.9234  0.4573
  747SOL    HW2 4142   1.717   2.848   4.472 -0.0360 -0.7074  0.6293
  748SOL     OW 4143   2.024   2.169   2.821 -0.6491 -0.3139  0.0562
  748SOL    HW1 4144   1.997   2.117   2.745 -1.0651  0.2018 -0.1481
  748SOL    HW2 4145   2.025   2.259   2.789  0.3656 -0.2210  0.3272
  749SOL     OW 4146   3.198   4.270   4.455  0.3005 -0.2587 -0.2688
  749SOL    HW1 4147   3.111   4.250   4.419 -1.0126  0.8438  2.0442
  749SOL    HW2 4148   3.258   4.211   4.409 -1.3507  0.2861 -3.3479
  750SOL     OW 4149   5.966   0.754   3.142 -0.1868 -0.6350  0.3299
  750SOL    HW1 4150   5.873   0.748   3.164 -0.0743 -0.9085  0.7448
  750SOL    HW2 4151   6.010   0.698   3.207  0.1858 -1.1907 -0.3795
  751SOL     OW 4152   6.065   0.665   4.275  0.3201  0.2737 -0.2913
  751SOL    HW1 4153   6.069   0.760   4.258 -0.2877 -0.1928 -3.8740
  751SOL    HW2 4154   6.141   0.629   4.229 -0.1835 -1.1146 -0.0827
  752SOL     OW 4155   3.090   5.077   0.663  0.5787  0.1423  0.4589
  752SOL    HW1 4156   3.084   5.134   0.740  1.8216  0.0767  0.6243
  752SOL    HW2 4157   3.042   4.998   0.687 -2.5057  1.6216 -0.3153
  753SOL     OW 4158   5.468   5.020   0.970  0.1700 -0.4453 -0.2691
  753SOL    HW1 4159   5.445   5.072   1.047 -1.5410 -1.6681  0.1076
  753SOL    HW2 4160   5.416   5.057   0.899  0.5688 -0.2921 -0.4811
  754SOL     OW 4161   3.999   2.572   3.785 -0.2584  0.0457 -0.1456
  754SOL    HW1 4162   3.966   2.482   3.788  1.1706 -0.4858  0.5736
  754SOL    HW2 4163   4.013   2.590   3.692 -1.8438  0.0429 -0.4102
  755SOL     OW 4164   2.168   2.817   0.840  0.3284 -0.7791 -0.0337
  755SOL    HW1 4165   2.244   2.760   0.856  0.7693 -0.4491 -0.9326
  755SOL    HW2 4166   2.202   2.906   0.848  0.5677 -0.5766 -2.6247
  756SOL     OW 4167   0.681   3.274   0.714 -0.3000 -0.3110  0.0413
  756SOL    HW1 4168   0.622   3.349   0.714 -0.7644 -0.6745 -0.0240
  756SOL    HW2 4169   0.656   3.223   0.637  1.5400  0.6436 -1.2578
  757SOL     OW 4170   0.388   5.500   1.518 -0.2978  0.3628  0.2550
  757SOL    HW1 4171   0.481   5.510   1.496 -0.4297  0.2099 -0.3820
  757SOL    HW2 4172   0.358   5.428   1.463 -0.5375 -0.3369  1.2595
  758SOL     OW 4173   1.578   5.761   4.115 -0.0677 -0.1301  0.4052
  758SOL    HW1 4174   1.519   5.815   4.166  1.1531  2.4866 -0.7859
  758SOL    HW2 4175   1.657   5.814   4.103 -0.0765 -0.6794 -3.7687
  759SOL     OW 4176   4.667   1.651   2.057  0.2934 -0.0330  0.1416
  759SOL    HW1 4177   4.657   1.559   2.033 -0.4454  0.4539 -1.5670
  759SOL    HW2 4178   4.761   1.666   2.058  0.3829 -0.2872 -1.7965
  760SOL     OW 4179   6.172   6.413   4.196 -0.4117 -0.4508 -0.3190
  760SOL    HW1 4180   6.232   6.341   4.180  1.0914  0.2342  1.7697
  760SOL    HW2 4181   6.211   6.488   4.152 -0.2322 -0.2214  0.2170
  761SOL     OW 4182   6.343   3.521   0.845  0.6299 -0.1198  0.2597
  761SOL    HW1 4183   6.288   3.592   0.811  1.9772  0.7089 -0.2762
  761SOL    HW2 4184   6.356   3.542   0.937  1.4903  0.6710 -0.0265
  762SOL     OW 4185   3.196   1.767   1.726 -0.3970 -0.2979 -0.1279
  762SOL    HW1 4186   3.258   1.838   1.711  0.3534 -1.0454 -0.6994
  762SOL    HW2 4187   3.241   1.689   1.693 -0.3447 -1.3975  2.3157
  763SOL     OW 4188   4.633   0.510   0.215  0.4843 -0.3296  0.0783
  763SOL    HW1 4189   4.623   0.445   0.146  1.5040 -0.9651  0.4993
  763SOL    HW2 4190   4.670   0.461   0.289 -0.9644  0.2447  1.2234
  764SOL     OW 4191   0.581   1.533   0.096 -0.2954  0.2869  0.0842
  764SOL    HW1 4192   0.581   1.530   0.000  0.9599 -1.0310  0.0756
  764SOL    HW2 4193   0.503   1.483   0.121  0.1101 -0.5629 -0.2777
  765SOL     OW 4194   4.494   3.862   2.623  0.1961  0.0154 -0.0900
  765SOL    HW1 4195   4.467   3.954   2.616  0.2363 -0.0931 -2.4827
  765SOL    HW2 4196   4.579   3.865   2.666 -1.1621  0.7787  2.7871
  766SOL     OW 4197   2.633   0.944   3.486  0.1301  0.0730  0.2302
  766SOL    HW1 4198   2.585   0.968   3.565  1.7150 -0.4794  1.4004
  766SOL    HW2 4199   2.638   0.848   3.489  0.5259  0.0739 -0.3422
  767SOL     OW 4200   5.320   3.861   3.418  0.2228  0.3743  0.3990
  767SOL    HW1 4201   5.230   3.868   3.386  0.9389 -2.4093 -2.7324
  767SOL    HW2 4202   5.372   3.905   3.352  1.4476 -1.7357 -0.1299
  768SOL     OW 4203   0.663   2.134   3.781  0.0721 -0.3750  0.2861
  768SOL    HW1 4204   0.649   2.181   3.864  0.9416 -0.6807  0.6134
  768SOL    HW2 4205   0.668   2.204   3.716 -0.4573 -0.1190  0.5136
  769SOL     OW 4206   3.900   3.357   4.562  0.0468 -0.2647 -0.0201
  769SOL    HW1 4207   3.838   3.352   4.489 -0.8344 -1.1100  0.7596
  769SOL    HW2 4208   3.913   3.266   4.589  0.1926  0.0540  1.0148
  770SOL     OW 4209   5.416   0.435   1.036 -0.2372 -0.1452 -0.1585
  770SOL    HW1 4210   5.476   0.419   0.962 -0.5166 -0.9915 -0.2090
  770SOL    HW2 4211   5.462   0.400   1.112 -0.1110  0.3926  0.0165
  771SOL     OW 4212   1.705   0.196   2.454  0.1364  0.0184 -0.1989
  771SOL    HW1 4213   1.712   0.244   2.372  2.6079  0.1209 -0.0035
  771SOL    HW2 4214   1.786   0.144   2.458 -0.3673 -0.6875  1.7307
  772SOL     OW 4215   1.202   0.141   2.355  0.8579  0.0801 -0.5025
  772SOL    HW1 4216   1.287   0.099   2.368  0.7151  0.0184  0.3038
  772SOL    HW2 4217   1.191   0.144   2.260  1.7841  0.1478 -0.6174
  773SOL     OW 4218   5.781   0.284   1.782 -0.5547 -0.3800 -0.2463
  773SOL    HW1 4219   5.835   0.239   1.716  0.5171 -0.9993  1.0083
  773SOL    HW2 4220   5.843   0.312   1.849 -1.1756  2.9384 -0.8663
  774SOL     OW 4221   2.268   3.785   1.649 -0.5275  0.4211  0.1160
  774SOL    HW1 4222   2.298   3.790   1.740  1.1818  2.1031 -0.4757
  774SOL    HW2 4223   2.200   3.851   1.643 -1.1352 -0.1777  0.3281
  775SOL     OW 4224   6.326   0.161   2.123  0.6363  0.4675  0.4717
  775SOL    HW1 4225   6.391   0.163   2.053 -1.4852 -1.6091 -1.7793
  775SOL    HW2 4226   6.309   0.253   2.142  3.7217  1.0884  0.7926
  776SOL     OW 4227   3.651   0.111   3.212 -0.2890 -0.1182  0.1331
  776SOL    HW1 4228   3.676   0.199   3.240  1.5232 -0.1558 -1.1698
  776SOL    HW2 4229   3.674   0.054   3.285 -0.8760  0.4030  0.7330
  777SOL     OW 4230   1.004   2.813   0.614 -0.0430  0.6650 -0.2571
  777SOL    HW1 4231   1.068   2.762   0.565 -3.3826 -2.6903 -1.5798
  777SOL    HW2 4232   1.021   2.792   0.706  0.9093  0.0635 -0.5582
  778SOL     OW 4233   2.490   1.831   2.552  0.0404  0.6059  0.4584
  778SOL    HW1 4234   2.522   1.904   2.605  1.3885 -0.2226  0.8554
  778SOL    HW2 4235   2.444   1.872   2.479 -0.0923  1.8185  1.2051
  779SOL     OW 4236   1.056   0.205   1.973  0.0537 -0.6722 -0.2771
  779SOL    HW1 4237   1.023   0.119   1.998 -1.0180 -0.3274 -0.4668
  779SOL    HW2 4238   0.990   0.266   2.004  0.9211  0.1044  0.0595
  780SOL     OW 4239   4.307   0.619   4.127 -0.0486 -0.3358  0.2081
  780SOL    HW1 4240   4.284   0.694   4.181  0.2973 -1.3992  1.9072
  780SOL    HW2 4241   4.356   0.561   4.185  0.3910 -1.5269 -1.2664
  781SOL     OW 4242   5.026   0.916   1.173 -0.2575 -0.0787  0.3531
  781SOL    HW1 4243   5.058   0.937   1.085  0.8533 -2.7770  0.0279
  781SOL    HW2 4244   4.993   0.999   1.206  0.5319  1.3221 -2.0850
  782SOL     OW 4245   4.323   4.015   4.539 -0.5221 -0.1245 -0.2853
  782SOL    HW1 4246   4.325   3.976   4.452  1.2482  0.3016 -0.4688
  782SOL    HW2 4247   4.285   4.101   4.526 -0.9923 -0.3610 -0.4959
  783SOL     OW 4248   4.982   3.742   0.938  0.0020  0.3868 -0.8696
  783SOL    HW1 4249   4.912   3.683   0.967 -1.0179  1.1429 -1.6872
  783SOL    HW2 4250   5.062   3.691   0.950 -0.4601  0.1088  1.7797
  784SOL     OW 4251   5.471   4.822   2.530 -0.2022 -0.0069 -0.4853
  784SOL    HW1 4252   5.450   4.882   2.602  0.7058 -1.1812  0.8155
  784SOL    HW2 4253   5.535   4.869   2.477  0.8537  0.0173  0.7846
  785SOL     OW 4254   0.546   4.036   1.841  0.1341 -0.5073  0.0813
  785SOL    HW1 4255   0.633   3.997   1.852  0.2507 -0.0801  0.7470
  785SOL    HW2 4256   0.540   4.055   1.748  1.7341  1.6906  0.3469
  786SOL     OW 4257   0.387   4.534   4.529 -0.7551  0.3195 -0.0291
  786SOL    HW1 4258   0.338   4.573   4.601 -0.2386  0.9764 -0.0248
  786SOL    HW2 4259   0.334   4.459   4.501 -1.2548  0.4249  0.6299
  787SOL     OW 4260   5.429   2.683   0.372  0.3660  0.0004 -0.4458
  787SOL    HW1 4261   5.406   2.599   0.412 -1.7561  0.7088 -0.0214
  787SOL    HW2 4262   5.517   2.702   0.402  0.5153 -1.6374  0.1963
  788SOL     OW 4263   4.862   4.183   1.140 -0.5748 -0.3010  1.1434
  788SOL    HW1 4264   4.848   4.195   1.046  0.6790  1.0527  1.0786
  788SOL    HW2 4265   4.945   4.135   1.146 -0.0763  0.5582  1.5255
  789SOL     OW 4266   4.091   5.131   2.531 -0.1022 -0.1686  0.5397
  789SOL    HW1 4267   4.011   5.088   2.501  1.3363 -1.3218 -1.9253
  789SOL    HW2 4268   4.137   5.157   2.451  0.9489  2.5797  1.8987
  790SOL     OW 4269   2.440   4.516   3.278  0.2652 -0.1773  0.0325
  790SOL    HW1 4270   2.347   4.513   3.302 -0.1900 -1.3685 -1.7355
  790SOL    HW2 4271   2.485   4.528   3.362 -1.4831  1.1338  0.8682
  791SOL     OW 4272   5.844   2.179   3.220  0.4213 -0.3361 -0.2688
  791SOL    HW1 4273   5.848   2.256   3.163  0.2327 -0.6626 -0.7401
  791SOL    HW2 4274   5.868   2.211   3.306  5.2282 -0.6060 -1.2227
  792SOL     OW 4275   4.812   0.898   2.559  0.7833  0.4107  0.3848
  792SOL    HW1 4276   4.810   0.980   2.509  0.5689  0.4237  0.4165
  792SOL    HW2 4277   4.766   0.917   2.640 -2.5712 -0.7171 -1.0906
  793SOL     OW 4278   4.401   2.480   1.339  0.4479  0.3148  0.0136
  793SOL    HW1 4279   4.378   2.392   1.369 -1.9909  0.7446 -0.3198
  793SOL    HW2 4280   4.452   2.466   1.259  0.2026 -0.8199  0.0423
  794SOL     OW 4281   2.149   2.750   4.576  0.2306  0.0232  0.0728
  794SOL    HW1 4282   2.077   2.778   4.520  1.3364  0.8096 -0.9974
  794SOL    HW2 4283   2.203   2.828   4.588  1.2928 -0.7163  0.2683
  795SOL     OW 4284   3.562   1.894   1.465  0.2298  0.0486 -0.4073
  795SOL    HW1 4285   3.640   1.852   1.500 -0.3581 -1.7725 -1.1469
  795SOL    HW2 4286   3.531   1.835   1.396 -2.1337  0.3882  0.2556
  796SOL     OW 4287   2.231   1.114   2.508 -0.2063  0.6105 -0.0576
  796SOL    HW1 4288   2.178   1.067   2.444  2.5024 -1.1380 -1.1779
  796SOL    HW2 4289   2.248   1.199   2.468 -1.6196  0.9801  0.0820
  797SOL     OW 4290   3.651   2.086   3.565  0.2304  0.0270  0.2898
  797SOL    HW1 4291   3.736   2.053   3.536  0.3093  1.1636 -0.8692
  797SOL    HW2 4292   3.642   2.053   3.655  1.3616 -1.0714  0.0313
  798SOL     OW 4293   3.149   2.443   1.356 -0.1899 -0.1262 -0.1703
  798SOL    HW1 4294   3.214   2.427   1.424  0.6540  0.1957 -0.8944
  798SOL    HW2 4295   3.142   2.360   1.309 -2.1702 -0.9631  1.4420
  799SOL     OW 4296   1.497   4.899   3.363  0.4483  0.4239 -0.2809
  799SOL    HW1 4297   1.543   4.979   3.338  0.9677  0.5068  0.8675
  799SOL    HW2 4298   1.547   4.829   3.322  0.6412  0.6210 -0.3845
  800SOL     OW 4299   2.182   2.253   3.784 -0.5194  0.1815 -0.4427
  800SOL    HW1 4300   2.187   2.312   3.859  1.9823 -0.7445  0.2100
  800SOL    HW2 4301   2.094   2.216   3.788 -1.1118  1.6413  0.8354
  801SOL     OW 4302   2.935   3.668   3.874  0.1063 -0.5075 -0.1549
  801SOL    HW1 4303   2.897   3.655   3.787  0.1526  1.7449 -0.5790
  801SOL    HW2 4304   2.890   3.604   3.930  0.0153 -1.9329 -1.7904
  802SOL     OW 4305   0.406   3.020   1.171 -0.1416 -0.1747  0.2023
  802SOL    HW1 4306   0.478   3.005   1.110  0.7461 -0.7069  1.3367
  802SOL    HW2 4307   0.332   2.973   1.134  0.1156  0.2613 -0.9138
  803SOL     OW 4308   1.442   0.042   4.167 -0.4191  0.2712 -0.3198
  803SOL    HW1 4309   1.409  -0.021   4.231  1.3638 -0.4689 -0.0437
  803SOL    HW2 4310   1.509  -0.007   4.118  1.9810  2.2425  0.7680
  804SOL     OW 4311   2.442   2.869   2.521  0.5582 -0.6426 -0.7022
  804SOL    HW1 4312   2.407   2.845   2.607  0.2411 -0.7044 -0.8497
  804SOL    HW2 4313   2.380   2.832   2.458  1.4679 -1.7298 -0.9969
  805SOL     OW 4314   5.426   0.035   0.537  0.0427  0.5569 -0.2080
  805SOL    HW1 4315   5.394  -0.046   0.497  0.1123 -0.2473  1.3051
  805SOL    HW2 4316   5.494   0.006   0.598  0.6469  1.8440 -0.2429
  806SOL     OW 4317   4.620   3.211   0.774  0.3833  0.1397 -0.0322
  806SOL    HW1 4318   4.714   3.199   0.791  0.2559 -0.0730  0.5620
  806SOL    HW2 4319   4.587   3.256   0.852  0.0572  0.5534 -0.4046
  807SOL     OW 4320   2.087   2.556   3.002  0.1948 -0.2733 -0.1537
  807SOL    HW1 4321   2.029   2.627   3.029  1.1874 -0.1495  1.8134
  807SOL    HW2 4322   2.058   2.533   2.913 -2.8742 -0.2366  0.7367
  808SOL     OW 4323   3.948   4.077   2.144  0.2925 -0.5910  0.2358
  808SOL    HW1 4324   3.896   4.156   2.126  0.2248 -0.3869  1.2437
  808SOL    HW2 4325   3.990   4.096   2.228  1.0161 -1.2611  0.0267
  809SOL     OW 4326   3.746   4.787   3.886 -0.2838  0.0225 -0.1513
  809SOL    HW1 4327   3.810   4.840   3.934 -0.8159  0.3766  0.1860
  809SOL    HW2 4328   3.727   4.714   3.944 -1.9651  1.1699  0.8418
  810SOL     OW 4329   1.997   3.826   0.436 -0.0753 -0.6989  0.4518
  810SOL    HW1 4330   2.049   3.828   0.355 -1.3533  4.2063 -0.5643
  810SOL    HW2 4331   1.911   3.795   0.409 -0.6779  1.5157 -0.3117
  811SOL     OW 4332   1.274   0.354   1.053  0.0083  0.2612 -0.0606
  811SOL    HW1 4333   1.205   0.301   1.093 -0.5422  0.0277 -1.3035
  811SOL    HW2 4334   1.257   0.443   1.085 -0.7565  0.1757 -0.2158
  812SOL     OW 4335   6.089   0.302   0.163  0.8110 -0.3100  0.4185
  812SOL    HW1 4336   6.139   0.363   0.218  1.4747 -1.0561  0.6666
  812SOL    HW2 4337   6.021   0.269   0.221 -0.0412  0.7586  0.0609
  813SOL     OW 4338   1.085   5.180   0.877 -0.1940 -0.0086 -0.5748
  813SOL    HW1 4339   1.161   5.167   0.934 -0.8046 -0.0014  0.2553
  813SOL    HW2 4340   1.017   5.126   0.916 -0.4326 -0.5509 -1.7007
  814SOL     OW 4341   3.253   4.100   1.222 -0.0258 -0.2276  0.2281
  814SOL    HW1 4342   3.217   4.125   1.137 -0.9775 -1.5816  0.1911
  814SOL    HW2 4343   3.176   4.081   1.276  0.5889 -1.3362  0.7484
  815SOL     OW 4344   2.210   2.433   3.985 -0.3849 -0.0580  0.1878
  815SOL    HW1 4345   2.284   2.421   4.043 -1.1304  1.2243  1.4605
  815SOL    HW2 4346   2.203   2.528   3.972 -2.3853 -0.0390  0.9440
  816SOL     OW 4347   3.348   1.080   2.051 -0.2261  0.1529  0.1550
  816SOL    HW1 4348   3.313   1.105   1.966 -0.0836 -0.7766 -0.1931
  816SOL    HW2 4349   3.439   1.108   2.050 -0.2687  0.2865  0.0622
  817SOL     OW 4350   4.078   1.788   0.330 -0.2955 -0.2723 -0.1553
  817SOL    HW1 4351   4.066   1.775   0.236  1.1250  2.6236 -0.8636
  817SOL    HW2 4352   4.000   1.836   0.358 -0.3561 -0.4546 -0.0068
  818SOL     OW 4353   5.303   0.853   2.388  0.2520 -0.1188 -0.4658
  818SOL    HW1 4354   5.276   0.763   2.408 -1.3101  0.1771 -1.0338
  818SOL    HW2 4355   5.290   0.901   2.470 -1.7969  0.1611 -0.8898
  819SOL     OW 4356   0.385   0.131   1.003 -0.5638  0.3290 -0.1421
  819SOL    HW1 4357   0.353   0.108   1.090  1.9591  0.2181  0.8431
  819SOL    HW2 4358   0.385   0.049   0.954  0.9230 -0.2829  0.8084
  820SOL     OW 4359   5.660   3.612   0.516 -0.4980  0.0511  0.6166
  820SOL    HW1 4360   5.724   3.658   0.462  0.4707  1.6370  2.9544
  820SOL    HW2 4361   5.578   3.658   0.501 -0.2294  0.4983  0.5060
  821SOL     OW 4362   5.433   4.522   3.500  0.0797  0.1470 -0.1701
  821SOL    HW1 4363   5.389   4.441   3.474 -1.1828  0.7145  0.1413
  821SOL    HW2 4364   5.519   4.516   3.459  0.2584 -1.6531  0.3902
  822SOL     OW 4365   4.503   1.059   1.693 -0.1193 -0.1669  0.1178
  822SOL    HW1 4366   4.529   1.006   1.618  0.4524  0.2844 -0.0167
  822SOL    HW2 4367   4.550   1.021   1.767  1.0315  0.7046 -0.1413
  823SOL     OW 4368   3.582   6.015   0.682 -0.2517  0.5225 -0.1965
  823SOL    HW1 4369   3.666   6.052   0.710 -0.9237  1.3028  0.8853
  823SOL    HW2 4370   3.541   5.984   0.763 -0.8685 -0.1742 -0.7538
  824SOL     OW 4371   4.457   5.361   0.257  0.1789  0.2475  0.1963
  824SOL    HW1 4372   4.496   5.281   0.224  3.4990  1.1560  1.5011
  824SOL    HW2 4373   4.490   5.430   0.200  0.3603  1.0545  1.2352
  825SOL     OW 4374   5.364   1.274   1.396 -0.3921  0.0758  0.0048
  825SOL    HW1 4375   5.295   1.248   1.457 -1.8284  1.2340 -1.0340
  825SOL    HW2 4376   5.358   1.210   1.325  1.1431 -1.1521  0.9386
  826SOL     OW 4377   3.879   0.192   1.135  0.3148  0.2773 -0.2012
  826SOL    HW1 4378   3.890   0.236   1.219  1.2269 -0.3098  0.0027
  826SOL    HW2 4379   3.792   0.216   1.106  0.5402  1.6726  0.2222
  827SOL     OW 4380   6.263   1.226   1.349 -0.6712  0.0677 -0.0995
  827SOL    HW1 4381   6.196   1.192   1.288 -0.2421 -0.2333 -0.4098
  827SOL    HW2 4382   6.318   1.150   1.369  0.1866  0.5283 -0.6441
  828SOL     OW 4383   1.460   1.042   1.270 -0.0922  0.6021 -0.1019
  828SOL    HW1 4384   1.410   1.123   1.282  0.7121  1.1788 -0.5410
  828SOL    HW2 4385   1.411   0.994   1.203 -0.6744  0.6424  0.2947
  829SOL     OW 4386   3.171   5.691   1.600 -0.1931  0.7820  0.4118
  829SOL    HW1 4387   3.259   5.678   1.564 -1.0111 -2.2497 -0.8005
  829SOL    HW2 4388   3.129   5.752   1.540  0.4434  0.6308 -0.1970
  830SOL     OW 4389   3.220   0.816   2.193 -0.1932  0.1636 -0.0156
  830SOL    HW1 4390   3.148   0.764   2.156 -1.1584 -0.1147  2.1335
  830SOL    HW2 4391   3.258   0.860   2.117 -1.8601 -0.6184 -1.3894
  831SOL     OW 4392   5.994   5.423   0.888  0.1829  0.1473 -0.2328
  831SOL    HW1 4393   6.025   5.391   0.803 -0.8888 -0.4188 -0.4322
  831SOL    HW2 4394   5.922   5.482   0.867  1.2714  1.6888  0.2049
  832SOL     OW 4395   4.710   2.722   2.368 -0.3480  0.1158  0.0538
  832SOL    HW1 4396   4.625   2.765   2.380 -0.1825  0.5489 -0.3279
  832SOL    HW2 4397   4.770   2.771   2.424 -0.2080  0.2368 -0.2017
  833SOL     OW 4398   3.272   5.905   2.460  0.0345 -0.0084  0.2142
  833SOL    HW1 4399   3.194   5.953   2.485 -0.7022 -0.4984 -1.0610
  833SOL    HW2 4400   3.240   5.826   2.416  1.2285 -0.9425  0.9450
  834SOL     OW 4401   4.774   2.261   1.264  0.1321  0.3411  0.6184
  834SOL    HW1 4402   4.750   2.351   1.287  0.5145  0.2263  1.5475
  834SOL    HW2 4403   4.844   2.239   1.326  0.9126 -0.1669 -0.4169
  835SOL     OW 4404   1.026   2.025   4.261  0.1870 -0.3139 -0.1169
  835SOL    HW1 4405   1.076   1.962   4.313  1.0278  0.0360 -0.4785
  835SOL    HW2 4406   1.048   2.003   4.170  0.3385  0.3845 -0.2493
  836SOL     OW 4407   1.345   5.680   3.154  0.2677 -1.0252 -0.9347
  836SOL    HW1 4408   1.265   5.629   3.141 -0.0782 -0.9144  0.5325
  836SOL    HW2 4409   1.386   5.683   3.068 -0.9611 -1.6674 -1.5715
  837SOL     OW 4410   3.831   3.640   1.727 -0.6401 -0.3782 -0.2171
  837SOL    HW1 4411   3.880   3.721   1.738  0.9014 -1.1347 -1.2347
  837SOL    HW2 4412   3.749   3.667   1.685  0.6388  0.4724 -2.2885
  838SOL     OW 4413   2.382   0.129   2.702  0.3531 -0.7049 -0.3069
  838SOL    HW1 4414   2.291   0.138   2.728  0.3973  0.3228 -0.4750
  838SOL    HW2 4415   2.387   0.171   2.616  0.9380 -0.9553 -0.4019
  839SOL     OW 4416   3.841   6.431   4.349 -0.3927  0.4376  0.7590
  839SOL    HW1 4417   3.758   6.479   4.357 -0.6277 -0.0263  1.2033
  839SOL    HW2 4418   3.849   6.412   4.256 -0.4479  1.0727  0.6197
  840SOL     OW 4419   3.065   0.258   3.278  0.0371 -0.3090 -0.6115
  840SOL    HW1 4420   3.155   0.245   3.309 -0.0275 -0.5884 -0.5380
  840SOL    HW2 4421   3.021   0.175   3.298 -0.9175  0.6842  1.6599
  841SOL     OW 4422   2.611   6.238   3.053 -0.1717  0.4661 -0.6692
  841SOL    HW1 4423   2.576   6.192   2.977  0.4415 -2.4767  0.7085
  841SOL    HW2 4424   2.570   6.196   3.128  1.9812  0.7840  0.7656
  842SOL     OW 4425   3.712   1.095   1.995  0.0603 -0.0715  0.0120
  842SOL    HW1 4426   3.654   1.108   2.070  1.4565 -0.0221  1.1237
  842SOL    HW2 4427   3.679   1.154   1.928  0.7794  2.4668  1.7609
  843SOL     OW 4428   5.215   0.581   0.536 -0.4695 -0.2650 -0.0191
  843SOL    HW1 4429   5.262   0.536   0.606  1.0216 -1.2645 -1.5704
  843SOL    HW2 4430   5.164   0.649   0.580 -0.0404 -1.2269  2.0580
  844SOL     OW 4431   2.898   4.422   1.123 -0.1092  0.2770 -0.2016
  844SOL    HW1 4432   2.891   4.342   1.070  2.2254 -0.0006 -0.1876
  844SOL    HW2 4433   2.855   4.399   1.206 -1.1426 -0.3011 -0.8791
  845SOL     OW 4434   1.905   5.768   4.313 -0.6949  0.4333 -0.3600
  845SOL    HW1 4435   1.860   5.689   4.283 -0.7566  0.9736 -1.7386
  845SOL    HW2 4436   1.836   5.834   4.318 -0.5461  0.5442  0.2696
  846SOL     OW 4437   3.831   3.499   1.013  0.3898 -0.4519  0.1613
  846SOL    HW1 4438   3.802   3.442   0.942  1.0422 -1.0573  0.3694
  846SOL    HW2 4439   3.840   3.440   1.088  1.2108 -0.1041  0.3457
  847SOL     OW 4440   4.469   6.376   4.160  0.1780 -0.1214  0.0867
  847SOL    HW1 4441   4.426   6.455   4.127  0.5187  0.9057  1.9215
  847SOL    HW2 4442   4.401   6.308   4.155  0.1677 -0.0154 -2.4120
  848SOL     OW 4443   3.455   4.751   3.924 -0.1621 -0.1522  0.0797
  848SOL    HW1 4444   3.444   4.784   3.835  0.2130  1.7781  0.7050
  848SOL    HW2 4445   3.529   4.690   3.918 -1.5443 -1.8425 -1.3038
  849SOL     OW 4446   4.396   5.100   2.791 -0.5717  0.1132  0.3919
  849SOL    HW1 4447   4.453   5.083   2.866 -0.2015  0.8159  0.2725
  849SOL    HW2 4448   4.380   5.013   2.753  0.9871 -0.0248  0.0181
  850SOL     OW 4449   5.278   1.677   0.396  0.4056 -0.3775 -0.1906
  850SOL    HW1 4450   5.194   1.667   0.439  0.3015  0.7662 -0.1071
  850SOL    HW2 4451   5.312   1.588   0.388  0.5641 -0.6175  2.4891
  851SOL     OW 4452   4.641   0.913   1.882  0.5258  0.7095 -0.4015
  851SOL    HW1 4453   4.596   0.938   1.963 -0.3793 -1.4058 -0.1722
  851SOL    HW2 4454   4.729   0.887   1.911  0.2975  0.2330 -0.1310
  852SOL     OW 4455   3.577   6.110   1.666 -0.0896 -0.2525  0.1262
  852SOL    HW1 4456   3.493   6.085   1.629  0.1796  0.1202 -0.7550
  852SOL    HW2 4457   3.577   6.205   1.664 -0.1200 -0.2146  1.2208
  853SOL     OW 4458   0.073   1.867   0.883  0.1870 -0.0047 -0.0267
  853SOL    HW1 4459   0.069   1.878   0.978  1.6499  2.1329 -0.1451
  853SOL    HW2 4460  -0.014   1.894   0.852  0.3964  1.4662  0.5739
  854SOL     OW 4461   1.960   5.794   0.678 -0.0096  0.5760 -0.2538
  854SOL    HW1 4462   1.995   5.882   0.659 -0.2648  0.8139  0.3704
  854SOL    HW2 4463   1.879   5.810   0.725 -1.8767  0.0746 -3.0874
  855SOL     OW 4464   2.669   3.434   4.488 -0.3268 -0.2724  0.5649
  855SOL    HW1 4465   2.729   3.450   4.560 -1.0345  0.7685  0.9576
  855SOL    HW2 4466   2.719   3.381   4.426  0.5147 -0.6112  1.5059
  856SOL     OW 4467   1.255   0.622   1.171  0.0719 -0.2794 -0.7671
  856SOL    HW1 4468   1.166   0.642   1.199  0.3481  0.8002 -0.5907
  856SOL    HW2 4469   1.300   0.707   1.174  1.3410 -0.9427  0.0102
  857SOL     OW 4470   2.918   1.210   0.502  0.0258 -0.0294 -0.2178
  857SOL    HW1 4471   2.873   1.247   0.578 -0.6284  1.1870 -1.1649
  857SOL    HW2 4472   2.995   1.265   0.490 -0.7101  0.8006 -1.3579
  858SOL     OW 4473   3.967   5.335   2.048 -0.2445 -0.7150 -0.1309
  858SOL    HW1 4474   3.970   5.361   2.140  0.0036 -1.5249  0.0984
  858SOL    HW2 4475   4.017   5.402   2.002 -1.0073  0.1159  0.2129
  859SOL     OW 4476   6.163   1.745   4.197 -0.2174 -0.5668  0.3399
  859SOL    HW1 4477   6.083   1.742   4.145  0.7808 -0.6185 -1.2654
  859SOL    HW2 4478   6.232   1.768   4.134  0.6130  2.6780  2.1593
  860SOL     OW 4479   1.943   4.552   0.790 -0.6468  0.2228 -0.3360
  860SOL    HW1 4480   1.946   4.466   0.833 -0.2501  0.3253 -0.1516
  860SOL    HW2 4481   1.934   4.614   0.863 -3.9085  0.2190 -0.5683
  861SOL     OW 4482   2.130   4.538   0.156  0.7605 -0.1725  1.1250
  861SOL    HW1 4483   2.070   4.500   0.220  0.1763 -3.5197 -1.1508
  861SOL    HW2 4484   2.202   4.476   0.150  2.4189  1.6897  0.7741
  862SOL     OW 4485   6.305   4.598   2.893 -0.7880 -0.1858 -0.3374
  862SOL    HW1 4486   6.286   4.504   2.899 -1.6733 -0.1207 -1.6286
  862SOL    HW2 4487   6.227   4.640   2.928 -0.3812  0.0670  0.2625
  863SOL     OW 4488   0.903   3.906   4.313  0.2870 -0.1235  0.0224
  863SOL    HW1 4489   0.847   3.968   4.359 -0.6258 -2.3738  2.1090
  863SOL    HW2 4490   0.898   3.825   4.363  3.0228 -1.3650 -1.4320
  864SOL     OW 4491   4.915   0.761   3.238 -1.3493 -0.5021 -0.1863
  864SOL    HW1 4492   4.900   0.704   3.314  0.6405 -0.0761  0.6061
  864SOL    HW2 4493   4.984   0.717   3.188 -0.1761  0.8482  0.1414
  865SOL     OW 4494   6.039   4.869   4.130 -0.0763  0.3318  0.5331
  865SOL    HW1 4495   5.969   4.935   4.130  2.2585  3.0151 -1.0068
  865SOL    HW2 4496   6.110   4.909   4.179  0.9320 -1.7676  0.8923
  866SOL     OW 4497   4.130   5.730   1.333  0.2904 -0.3479  0.6900
  866SOL    HW1 4498   4.146   5.805   1.276  2.9527 -1.0271  0.4130
  866SOL    HW2 4499   4.197   5.737   1.401 -0.7977 -1.3234  1.9133
  867SOL     OW 4500   2.584   2.097   3.240 -0.1022 -0.6045 -0.4449
  867SOL    HW1 4501   2.567   2.149   3.319  0.9792  0.1431 -0.6885
  867SOL    HW2 4502   2.515   2.124   3.179 -0.5919 -0.7503  0.0424
  868SOL     OW 4503   0.807   4.045   0.555  0.4217  0.1025 -0.1164
  868SOL    HW1 4504   0.776   3.977   0.495  0.1151 -1.5818  1.8468
  868SOL    HW2 4505   0.899   4.024   0.570  0.0606 -0.5928  1.3264
  869SOL     OW 4506   6.164   4.708   3.668  0.1180 -0.1712 -0.0873
  869SOL    HW1 4507   6.148   4.684   3.759  0.4642  0.2684  0.0959
  869SOL    HW2 4508   6.080   4.693   3.624  0.0828 -0.8463  0.1986
  870SOL     OW 4509   4.330   6.336   1.992  0.3382  0.2095  0.0046
  870SOL    HW1 4510   4.308   6.400   1.924 -0.5022 -0.1564 -0.0840
  870SOL    HW2 4511   4.246   6.318   2.035  0.4515 -1.2497 -0.3346
  871SOL     OW 4512   0.678   5.489   4.084  0.0323 -0.3370  0.4871
  871SOL    HW1 4513   0.669   5.584   4.094 -1.0541 -0.3168 -0.4550
  871SOL    HW2 4514   0.675   5.475   3.990 -1.8445 -1.4717  0.6736
  872SOL     OW 4515   2.830   5.994   2.300 -0.3174 -0.5738 -0.3364
  872SOL    HW1 4516   2.841   6.077   2.252  0.2348  0.5477  1.6253
  872SOL    HW2 4517   2.857   5.927   2.237 -0.9434  0.6890 -2.0420
  873SOL     OW 4518   1.145   0.795   1.801 -0.2294  0.0341 -0.3986
  873SOL    HW1 4519   1.136   0.703   1.825  0.6647  0.1951  0.5906
  873SOL    HW2 4520   1.159   0.793   1.706  0.5678 -0.9089 -0.2768
  874SOL     OW 4521   5.253   1.737   2.410 -0.6606  0.1386  0.0670
  874SOL    HW1 4522   5.185   1.791   2.370 -1.0550 -1.2372 -1.2386
  874SOL    HW2 4523   5.209   1.655   2.432  0.1575 -0.0719  1.0039
  875SOL     OW 4524   5.365   2.073   2.579  0.3290 -0.8113 -0.1123
  875SOL    HW1 4525   5.407   1.987   2.582  0.7631 -0.5739  1.1215
  875SOL    HW2 4526   5.335   2.082   2.488 -0.8874 -2.8128  0.0341
  876SOL     OW 4527   3.186   4.711   0.961  0.0399 -0.5873  0.2289
  876SOL    HW1 4528   3.130   4.707   0.883 -0.7126 -0.1282  0.7362
  876SOL    HW2 4529   3.267   4.751   0.930  0.4503 -2.0507 -0.7085
  877SOL     OW 4530   0.784   3.158   3.968  0.4755  0.0146 -0.4489
  877SOL    HW1 4531   0.781   3.238   3.914 -1.8848  0.6429  0.4679
  877SOL    HW2 4532   0.857   3.173   4.028  1.2161  0.6561 -1.4651
  878SOL     OW 4533   4.638   4.112   1.260  0.0199 -0.6296  0.6070
  878SOL    HW1 4534   4.688   4.050   1.313 -0.4771 -0.4986  1.2401
  878SOL    HW2 4535   4.702   4.147   1.198  0.7435 -0.4193  1.4432
  879SOL     OW 4536   4.495   1.360   1.427 -0.2137  0.4620 -0.2276
  879SOL    HW1 4537   4.401   1.343   1.424 -0.1601  0.1648 -0.2208
  879SOL    HW2 4538   4.502   1.455   1.416 -0.4616  0.3803 -1.1600
  880SOL     OW 4539   5.858   5.160   2.496  0.0329 -0.2731  0.1979
  880SOL    HW1 4540   5.931   5.166   2.559  0.6182 -1.3058 -0.3572
  880SOL    HW2 4541   5.859   5.245   2.451 -1.1528  0.9801  2.3359
  881SOL     OW 4542   1.931   2.230   0.788  0.2767  0.2843  0.5429
  881SOL    HW1 4543   1.933   2.144   0.829  0.8676  0.8728  1.8184
  881SOL    HW2 4544   1.888   2.216   0.703  0.9847 -1.3755  0.4283
  882SOL     OW 4545   4.735   5.415   0.798  0.0160  0.1408 -0.1830
  882SOL    HW1 4546   4.807   5.380   0.849  1.4152 -0.6224 -2.5347
  882SOL    HW2 4547   4.703   5.340   0.747 -0.9821  0.9726 -0.8196
  883SOL     OW 4548   2.420   5.784   4.529  0.6736  0.4751 -0.6814
  883SOL    HW1 4549   2.325   5.776   4.514  0.3802  0.1131  1.1637
  883SOL    HW2 4550   2.433   5.875   4.552  0.2951 -0.0353  1.8033
  884SOL     OW 4551   1.637   4.917   1.073 -0.0053  0.6091 -0.1539
  884SOL    HW1 4552   1.646   4.940   1.166  1.1250  0.5542 -0.2403
  884SOL    HW2 4553   1.546   4.889   1.065 -0.4961  1.8550  0.6579
  885SOL     OW 4554   2.244   2.816   1.182 -0.0068 -0.3938 -0.1602
  885SOL    HW1 4555   2.283   2.824   1.269  0.0854 -1.5182 -0.0782
  885SOL    HW2 4556   2.171   2.877   1.183 -0.9703 -1.4794  1.2806
  886SOL     OW 4557   6.239   3.144   0.626  0.0141 -0.5124  0.5104
  886SOL    HW1 4558   6.329   3.176   0.631  0.1246 -0.9531  1.8491
  886SOL    HW2 4559   6.245   3.052   0.651 -0.7457 -0.6999  0.0462
  887SOL     OW 4560   2.644   4.561   0.715  0.5812  0.5659 -0.2904
  887SOL    HW1 4561   2.737   4.580   0.706  0.9873 -1.2657 -0.4836
  887SOL    HW2 4562   2.605   4.643   0.746  2.2165  1.4163 -0.3770
  888SOL     OW 4563   6.420   5.690   1.606  0.3496 -0.1462 -0.8609
  888SOL    HW1 4564   6.362   5.688   1.682  0.5507  0.4352 -0.6828
  888SOL    HW2 4565   6.506   5.668   1.641  0.3652 -0.2953 -0.9949
  889SOL     OW 4566   4.049   2.622   2.548  0.3769  0.3327 -0.3874
  889SOL    HW1 4567   4.086   2.535   2.562 -0.3270  0.1921  0.7394
  889SOL    HW2 4568   4.074   2.672   2.626 -0.1786  0.8040 -0.5030
  890SOL     OW 4569   0.887   4.544   2.653 -0.3095 -0.2420  0.1799
  890SOL    HW1 4570   0.964   4.564   2.706 -1.1790  0.8553  1.0689
  890SOL    HW2 4571   0.881   4.449   2.654  0.1696 -0.2722  1.3690
  891SOL     OW 4572   4.968   1.394   3.707 -0.1268 -0.2783 -0.4428
  891SOL    HW1 4573   4.931   1.480   3.730  0.0691 -0.3475  0.1469
  891SOL    HW2 4574   5.027   1.373   3.779  1.3517 -0.0220 -1.5334
  892SOL     OW 4575   4.996   4.442   3.035 -0.2206  0.3155 -0.3502
  892SOL    HW1 4576   4.993   4.527   3.079 -0.6182  0.2623 -0.2740
  892SOL    HW2 4577   4.982   4.463   2.942 -2.3133  0.1632 -0.1173
  893SOL     OW 4578   2.133   2.109   0.525 -0.6335 -0.3276 -0.2349
  893SOL    HW1 4579   2.146   2.084   0.433 -0.7455  1.1888 -0.6882
  893SOL    HW2 4580   2.203   2.172   0.543 -1.3966  0.3912  0.3092
  894SOL     OW 4581   4.956   5.748   1.022  0.3051  0.3107  0.0851
  894SOL    HW1 4582   4.865   5.777   1.025  0.0468 -0.4609 -0.2052
  894SOL    HW2 4583   4.989   5.762   1.111  1.2325  4.7118 -0.7157
  895SOL     OW 4584   2.884   2.083   1.192 -0.2776  0.2466 -0.7111
  895SOL    HW1 4585   2.823   2.068   1.120  0.2845 -0.8500 -0.9823
  895SOL    HW2 4586   2.839   2.046   1.269 -1.6792  3.0417 -0.0764
  896SOL     OW 4587   5.710   1.806   0.155  0.3715 -0.3066 -0.3658
  896SOL    HW1 4588   5.775   1.736   0.145 -1.5364 -2.2451  0.1128
  896SOL    HW2 4589   5.672   1.792   0.242 -0.7472  0.7254 -0.6591
  897SOL     OW 4590   0.178   0.167   3.574 -0.1601 -0.2342 -0.6533
  897SOL    HW1 4591   0.244   0.137   3.637 -0.4510 -0.6820 -0.5519
  897SOL    HW2 4592   0.174   0.096   3.510 -0.8508 -0.4142 -0.4213
  898SOL     OW 4593   3.297   3.483   2.884 -0.2779 -0.8833 -0.5621
  898SOL    HW1 4594   3.315   3.509   2.793 -0.2337 -0.7193 -0.5074
  898SOL    HW2 4595   3.246   3.403   2.876  0.8913 -1.6319 -0.7165
  899SOL     OW 4596   0.569   1.049   3.453  0.2198  1.0498  0.2551
  899SOL    HW1 4597   0.557   1.026   3.361  1.8084 -1.2903  0.5484
  899SOL    HW2 4598   0.645   1.108   3.453  0.1457  1.1440  0.0372
  900SOL     OW 4599   2.945   6.181   1.099 -0.0033  0.0720  0.2983
  900SOL    HW1 4600   3.003   6.252   1.072 -1.7918  1.4086 -0.1833
  900SOL    HW2 4601   2.857   6.214   1.083 -0.9318 -1.8302  1.1552
  901SOL     OW 4602   4.772   4.208   0.592  0.1209  0.2663  0.3135
  901SOL    HW1 4603   4.750   4.285   0.643 -1.1753  0.2308 -0.1550
  901SOL    HW2 4604   4.800   4.242   0.507  0.3633  0.2412  0.3803
  902SOL     OW 4605   1.370   4.657   0.341 -0.6346  0.0508 -0.4399
  902SOL    HW1 4606   1.298   4.610   0.300 -1.7610 -0.8946  2.3523
  902SOL    HW2 4607   1.330   4.704   0.414  1.3826  0.4771  0.4750
  903SOL     OW 4608   0.922   5.089   2.767 -0.4276 -0.2647  0.8511
  903SOL    HW1 4609   0.872   5.133   2.697 -0.8401 -0.1711  1.1970
  903SOL    HW2 4610   1.005   5.137   2.771 -0.9112  0.5674  1.2950
  904SOL     OW 4611   1.086   1.599   1.056  0.0076  0.3946 -0.0985
  904SOL    HW1 4612   1.163   1.552   1.023  0.5470 -0.8826  2.6427
  904SOL    HW2 4613   1.119   1.652   1.128 -1.2784  2.0406 -0.6561
  905SOL     OW 4614   5.168   6.095   3.961  0.7328 -0.6974 -0.4987
  905SOL    HW1 4615   5.258   6.121   3.981  1.8574 -2.8661 -2.2648
  905SOL    HW2 4616   5.146   6.144   3.882  0.2904 -0.0495  0.0226
  906SOL     OW 4617   2.427   4.685   2.296  0.1874 -1.0045  0.4420
  906SOL    HW1 4618   2.413   4.698   2.389  3.7271 -0.4259  1.0480
  906SOL    HW2 4619   2.342   4.656   2.262 -1.4532 -0.3225  3.6234
  907SOL     OW 4620   0.520   0.952   3.209 -0.5403 -0.0690  0.3141
  907SOL    HW1 4621   0.589   0.913   3.156 -0.9401  0.6527 -0.7662
  907SOL    HW2 4622   0.446   0.892   3.201 -1.3679  1.1456 -1.8639
  908SOL     OW 4623   1.108   0.398   2.436 -0.4480 -0.1956 -0.4055
  908SOL    HW1 4624   1.119   0.427   2.527  1.5843 -1.7096 -0.1021
  908SOL    HW2 4625   1.162   0.319   2.430 -0.4680 -0.0746 -2.9744
  909SOL     OW 4626   1.844   5.525   0.156  0.1579  0.1026 -0.0854
  909SOL    HW1 4627   1.810   5.577   0.083  0.5859  0.1707 -0.2396
  909SOL    HW2 4628   1.874   5.444   0.116  1.9369  0.7968 -0.2602
  910SOL     OW 4629   5.887   3.628   1.932  0.0153  0.3834 -0.2687
  910SOL    HW1 4630   5.863   3.546   1.977  2.3151 -0.0465  0.2801
  910SOL    HW2 4631   5.893   3.693   2.002  0.9437  0.3572 -0.3215
  911SOL     OW 4632   1.604   6.075   3.973 -0.5880  0.3160  0.6057
  911SOL    HW1 4633   1.685   6.061   4.023 -1.3456 -0.5170  1.6530
  911SOL    HW2 4634   1.594   6.171   3.970  1.2848  0.5164 -1.0046
  912SOL     OW 4635   2.196   0.652   1.274 -0.3270  0.1409 -0.6109
  912SOL    HW1 4636   2.156   0.595   1.339  1.9572 -1.0679 -0.1831
  912SOL    HW2 4637   2.200   0.738   1.317 -0.0267 -0.3431  0.3620
  913SOL     OW 4638   3.921   0.681   4.029 -0.6563  0.0968 -0.7259
  913SOL    HW1 4639   3.994   0.726   3.986  0.7187 -0.6753  0.6687
  913SOL    HW2 4640   3.843   0.726   3.998  0.4694  1.5501 -1.5916
  914SOL     OW 4641   3.568   0.376   1.745  0.2993  0.1441 -0.0919
  914SOL    HW1 4642   3.626   0.439   1.702 -0.3405  1.5018  0.9634
  914SOL    HW2 4643   3.510   0.346   1.675 -1.4623  3.1403 -0.0928
  915SOL     OW 4644   4.300   1.076   4.389 -0.0863 -0.0806 -0.3671
  915SOL    HW1 4645   4.281   1.169   4.400 -0.5869 -0.0382 -1.4574
  915SOL    HW2 4646   4.329   1.047   4.475  0.0727  1.0820 -0.0103
  916SOL     OW 4647   0.892   0.695   2.257  0.4080  0.0670 -0.4906
  916SOL    HW1 4648   0.836   0.645   2.316 -0.5448  1.6105 -0.0213
  916SOL    HW2 4649   0.933   0.761   2.313  0.7926  0.4953 -1.2556
  917SOL     OW 4650   1.750   2.585   2.774 -0.4296 -0.0797  0.3497
  917SOL    HW1 4651   1.700   2.505   2.788  1.2310 -1.1141  0.7275
  917SOL    HW2 4652   1.836   2.554   2.744  0.1134  1.5884  0.0666
  918SOL     OW 4653   1.612   5.644   0.738  0.8025  0.0052 -0.2161
  918SOL    HW1 4654   1.626   5.551   0.753  0.9782  0.2826  1.6296
  918SOL    HW2 4655   1.670   5.687   0.801 -0.1268  1.3382 -0.2278
  919SOL     OW 4656   0.961   5.905   2.106  0.2788  0.1488 -0.3441
  919SOL    HW1 4657   0.902   5.864   2.170 -0.1038 -0.1582 -0.8800
  919SOL    HW2 4658   1.040   5.851   2.107  0.5822  0.6030  0.4307
  920SOL     OW 4659   5.854   5.472   2.460 -0.0888  0.3179 -0.1709
  920SOL    HW1 4660   5.862   5.559   2.498 -1.2249  0.7831 -0.9322
  920SOL    HW2 4661   5.809   5.486   2.376 -0.7218 -1.0354 -0.1001
  921SOL     OW 4662   0.317   0.935   3.995  0.3471 -0.4700 -0.4542
  921SOL    HW1 4663   0.351   1.024   3.988 -1.3302  0.1313 -1.9467
  921SOL    HW2 4664   0.236   0.944   4.046  1.2406 -1.5183  1.2386
  922SOL     OW 4665   0.695   6.004   0.135 -0.0433 -0.2424 -0.0354
  922SOL    HW1 4666   0.663   6.021   0.223 -2.8303 -1.4564 -0.7129
  922SOL    HW2 4667   0.691   6.088   0.091  0.1123  0.1133  0.6156
  923SOL     OW 4668   3.690   3.709   4.037 -0.0908  0.2642  0.2359
  923SOL    HW1 4669   3.682   3.630   4.091 -0.4020 -0.0519 -0.2678
  923SOL    HW2 4670   3.766   3.694   3.982 -0.4037  0.1231 -0.1659
  924SOL     OW 4671   2.075   2.942   2.428 -0.0292  0.1017 -0.1119
  924SOL    HW1 4672   2.148   2.942   2.366 -0.2821 -0.9440 -0.4279
  924SOL    HW2 4673   2.092   2.868   2.486 -0.3635  0.4077  0.3866
  925SOL     OW 4674   3.189   3.023   4.060 -0.0746  0.5959 -0.4506
  925SOL    HW1 4675   3.243   3.006   4.138 -1.4504 -1.2399  0.1645
  925SOL    HW2 4676   3.185   2.939   4.015 -0.7785  1.2034 -1.5627
  926SOL     OW 4677   4.023   5.621   0.773  0.0635  0.4141 -0.0490
  926SOL    HW1 4678   4.099   5.621   0.715  0.0012  0.9566 -0.1296
  926SOL    HW2 4679   4.060   5.630   0.861  0.0371  2.0633 -0.1752
  927SOL     OW 4680   4.090   1.404   0.806  0.0420  0.4771 -0.2490
  927SOL    HW1 4681   4.080   1.420   0.900 -0.4258  1.4404 -0.4389
  927SOL    HW2 4682   4.180   1.429   0.786  0.7261 -1.4552  0.2401
  928SOL     OW 4683   3.242   3.546   3.181 -0.3022 -0.5076  0.3178
  928SOL    HW1 4684   3.231   3.640   3.192 -2.8739 -0.8333  1.0344
  928SOL    HW2 4685   3.258   3.534   3.087  0.9705  0.6601  0.3535
  929SOL     OW 4686   0.785   1.279   0.008 -0.0934 -0.0195  0.1132
  929SOL    HW1 4687   0.692   1.256   0.007 -0.7068  2.1926 -1.5021
  929SOL    HW2 4688   0.795   1.336   0.084 -0.1954  0.2225 -0.0541
  930SOL     OW 4689   0.032   6.074   1.806  0.2272 -0.6222  0.0574
  930SOL    HW1 4690   0.092   6.011   1.764 -0.4104 -0.1476 -1.6599
  930SOL    HW2 4691  -0.055   6.045   1.779 -0.3018 -0.8895  1.9486
  931SOL     OW 4692   5.879   4.894   0.695  0.0476  0.0982  0.2031
  931SOL    HW1 4693   5.957   4.937   0.662  1.3503 -0.3284  2.4906
  931SOL    HW2 4694   5.900   4.800   0.691 -1.1383 -0.1355 -0.9632
  932SOL     OW 4695   0.593   0.459   1.669  0.4139  0.2645  0.4114
  932SOL    HW1 4696   0.638   0.375   1.672 -0.0748 -0.0000  0.4648
  932SOL    HW2 4697   0.652   0.519   1.715  0.8876  0.0145  0.1462
  933SOL     OW 4698   3.121   0.286   1.643  0.3291 -0.7712 -0.2955
  933SOL    HW1 4699   3.026   0.298   1.637  0.4117  0.2153  0.1541
  933SOL    HW2 4700   3.136   0.270   1.737  0.7803  0.9002 -0.0534
  934SOL     OW 4701   0.238   1.842   1.936  0.1469 -0.1286  0.3281
  934SOL    HW1 4702   0.284   1.912   1.890 -1.0440 -1.0723 -2.5206
  934SOL    HW2 4703   0.178   1.888   1.995  1.1269  1.1625  0.3617
  935SOL     OW 4704   5.356   4.423   0.100 -0.0917  0.1942 -0.2359
  935SOL    HW1 4705   5.330   4.406   0.010 -3.6315  0.1740  0.6495
  935SOL    HW2 4706   5.277   4.406   0.152  2.2308 -1.4721  3.1264
  936SOL     OW 4707   3.924   4.216   0.368  0.0706  0.4661  0.9794
  936SOL    HW1 4708   3.851   4.206   0.429 -0.6243  3.0201  0.6992
  936SOL    HW2 4709   3.974   4.135   0.377 -1.7507 -0.5858  2.5581
  937SOL     OW 4710   3.622   3.932   1.163 -0.1958 -0.0520 -0.6420
  937SOL    HW1 4711   3.647   4.012   1.117  0.9332 -1.1395 -2.0072
  937SOL    HW2 4712   3.695   3.871   1.148 -0.4108 -0.9290  1.4573
  938SOL     OW 4713   3.556   5.286   2.878  0.1171  0.0449  0.6476
  938SOL    HW1 4714   3.607   5.206   2.870 -1.0993 -0.9902  2.5636
  938SOL    HW2 4715   3.485   5.264   2.939  0.5664  2.9423  2.4455
  939SOL     OW 4716   3.725   5.560   0.734  0.7600  0.4723  0.2931
  939SOL    HW1 4717   3.732   5.500   0.660 -0.5767  2.4659 -1.5892
  939SOL    HW2 4718   3.804   5.614   0.729 -0.3914  2.1032 -1.1704
  940SOL     OW 4719   4.494   2.888   2.358 -0.3766 -0.2292 -0.1750
  940SOL    HW1 4720   4.454   2.836   2.427  0.7647 -1.6169 -0.4899
  940SOL    HW2 4721   4.519   2.970   2.400 -4.3425  1.1969 -0.1934
  941SOL     OW 4722   0.542   1.497   3.312 -0.5215 -0.3434  0.0438
  941SOL    HW1 4723   0.575   1.407   3.318  0.5575  0.0227 -0.1654
  941SOL    HW2 4724   0.452   1.491   3.342  0.3022 -1.0519  2.7128
  942SOL     OW 4725   5.684   0.355   3.423 -0.0609 -0.1027  0.4536
  942SOL    HW1 4726   5.736   0.305   3.487 -0.1588 -1.8195 -0.7349
  942SOL    HW2 4727   5.683   0.299   3.345 -1.3884  1.1592 -0.4707
  943SOL     OW 4728   2.748   5.071   0.583  0.8673 -0.0875  0.0450
  943SOL    HW1 4729   2.763   5.140   0.648 -0.0931  0.0969  0.0736
  943SOL    HW2 4730   2.798   4.996   0.617  0.0601 -0.1147  1.2151
  944SOL     OW 4731   5.825   0.863   1.114 -0.2746  0.6477  0.3822
  944SOL    HW1 4732   5.799   0.953   1.132 -0.1402  0.7133  0.2531
  944SOL    HW2 4733   5.759   0.809   1.157 -2.0756  0.8055 -1.9786
  945SOL     OW 4734   1.113   3.300   1.257 -0.0492 -0.2559  0.4165
  945SOL    HW1 4735   1.156   3.331   1.177  0.8842 -1.0221  0.6054
  945SOL    HW2 4736   1.132   3.206   1.260  0.1686 -0.1898  1.6812
  946SOL     OW 4737   6.200   1.426   3.988  0.9031 -0.1018 -0.2516
  946SOL    HW1 4738   6.125   1.432   4.047  0.0047 -1.2275 -1.2126
  946SOL    HW2 4739   6.256   1.500   4.012 -1.6050  2.2145 -0.9966
  947SOL     OW 4740   3.763   5.844   0.986  0.8663 -0.6947  0.3731
  947SOL    HW1 4741   3.810   5.875   0.909  0.0676  0.2140  0.2252
  947SOL    HW2 4742   3.765   5.919   1.047 -0.9914 -0.3417  0.0689
  948SOL     OW 4743   1.446   1.991   1.828 -0.6744 -0.3438 -0.0217
  948SOL    HW1 4744   1.529   1.947   1.840 -0.8960 -0.9384 -0.6172
  948SOL    HW2 4745   1.456   2.075   1.873  0.6221  0.0507 -1.0146
  949SOL     OW 4746   5.150   4.138   0.303  0.5505  0.0389 -0.6191
  949SOL    HW1 4747   5.218   4.136   0.371  0.7943 -0.5040 -0.8697
  949SOL    HW2 4748   5.078   4.187   0.342  0.7362 -0.1605 -0.0106
  950SOL     OW 4749   1.032   2.625   0.855 -0.8274  0.1500  0.0362
  950SOL    HW1 4750   1.047   2.547   0.800  2.3151 -0.0075  0.8990
  950SOL    HW2 4751   1.015   2.589   0.942  1.6783  0.3286  0.6641
  951SOL     OW 4752   2.601   5.511   3.360 -1.0463  0.1761  0.3575
  951SOL    HW1 4753   2.568   5.471   3.279  0.0650  0.5794 -0.3236
  951SOL    HW2 4754   2.591   5.443   3.426 -0.5106 -0.7427 -0.4687
  952SOL     OW 4755   4.869   4.047   1.605 -0.7742  0.0464  0.0692
  952SOL    HW1 4756   4.934   4.052   1.535 -1.2629  0.7620 -0.3414
  952SOL    HW2 4757   4.785   4.040   1.560 -1.3514  3.0586  0.4604
  953SOL     OW 4758   5.228   1.128   1.595 -0.5084 -0.0660  0.2062
  953SOL    HW1 4759   5.154   1.152   1.651 -0.9642 -1.0058  0.0407
  953SOL    HW2 4760   5.298   1.106   1.655 -0.3107  0.9536  0.3643
  954SOL     OW 4761   2.287   2.834   2.287 -0.6775 -0.1511  0.1042
  954SOL    HW1 4762   2.226   2.774   2.243  1.0521 -1.5969 -0.4699
  954SOL    HW2 4763   2.304   2.903   2.223 -1.5818  0.1881  0.2200
  955SOL     OW 4764   1.860   0.868   1.809  0.0622  0.1152  0.1167
  955SOL    HW1 4765   1.934   0.830   1.761 -0.0609  0.1796 -0.1294
  955SOL    HW2 4766   1.843   0.951   1.764 -0.8235 -0.3790 -0.4889
  956SOL     OW 4767   0.001   4.504   1.133 -0.8610 -0.3509 -0.1178
  956SOL    HW1 4768  -0.008   4.537   1.043  0.4566 -0.7503 -0.4245
  956SOL    HW2 4769   0.020   4.581   1.185 -0.1340 -0.2956 -0.4460
  957SOL     OW 4770   5.319   0.705   0.974  0.4791 -0.6551 -0.3234
  957SOL    HW1 4771   5.364   0.620   0.969  0.2005 -0.7484 -1.8164
  957SOL    HW2 4772   5.235   0.685   1.014  1.1860 -0.7203  1.1979
  958SOL     OW 4773   4.214   0.074   4.183 -0.1139 -0.0484 -0.5443
  958SOL    HW1 4774   4.161   0.018   4.126  0.8100  1.0968 -2.5987
  958SOL    HW2 4775   4.262   0.131   4.124  2.6331 -0.3131  1.2723
  959SOL     OW 4776   0.099   4.985   0.554 -0.3594  0.2397  0.0236
  959SOL    HW1 4777   0.149   5.063   0.529  0.0237  0.3054  0.9693
  959SOL    HW2 4778   0.161   4.913   0.544 -0.3192  0.2201  0.4097
  960SOL     OW 4779   3.557   2.050   3.854 -0.1392  0.7988 -0.2850
  960SOL    HW1 4780   3.530   2.139   3.875  1.8763  1.2699  0.4680
  960SOL    HW2 4781   3.649   2.046   3.879  0.0407 -1.2458 -1.1147
  961SOL     OW 4782   0.667   6.178   1.311  0.1778 -0.0614 -0.0561
  961SOL    HW1 4783   0.640   6.260   1.269  0.6390  1.5498  2.5584
  961SOL    HW2 4784   0.585   6.133   1.330 -0.2528  0.9510  0.5858
  962SOL     OW 4785   0.827   6.042   1.551  0.1047  0.3705  0.2329
  962SOL    HW1 4786   0.772   6.113   1.584 -0.4423  0.2427 -0.3653
  962SOL    HW2 4787   0.773   6.001   1.483  0.9385  0.2158 -0.3433
  963SOL     OW 4788   3.099   4.149   1.690 -0.0611  0.0912 -0.2834
  963SOL    HW1 4789   3.191   4.160   1.667 -0.2001  0.9761 -0.4289
  963SOL    HW2 4790   3.089   4.054   1.702  1.1683  0.1081  1.0515
  964SOL     OW 4791   0.014   6.332   2.528 -0.0418 -0.4358  0.3125
  964SOL    HW1 4792   0.048   6.311   2.615  1.2189  1.1174  0.2517
  964SOL    HW2 4793   0.083   6.386   2.488 -1.3232  0.3032 -0.9945
  965SOL     OW 4794   5.032   2.050   3.581  0.4504 -0.1481  0.4440
  965SOL    HW1 4795   5.061   1.960   3.595  2.6486  0.3843 -0.2932
  965SOL    HW2 4796   4.950   2.042   3.533  1.2695 -1.7698 -0.7723
  966SOL     OW 4797   2.902   3.786   1.369  0.1076  0.8256 -0.4630
  966SOL    HW1 4798   2.958   3.709   1.374 -1.0014  0.0353  0.4545
  966SOL    HW2 4799   2.813   3.751   1.374 -0.4351  2.1335 -0.5546
  967SOL     OW 4800   5.324   1.455   3.190 -0.6537  0.4181  0.0270
  967SOL    HW1 4801   5.281   1.374   3.162 -0.2513  0.1772  0.0860
  967SOL    HW2 4802   5.365   1.432   3.274 -0.8804  0.8022  0.2453
  968SOL     OW 4803   1.223   4.474   4.527  0.5798  0.2456 -0.1161
  968SOL    HW1 4804   1.199   4.493   4.618 -0.5415  0.5788 -0.4673
  968SOL    HW2 4805   1.171   4.398   4.503 -0.7792  1.4226 -1.1207
  969SOL     OW 4806   2.708   4.049   1.317  0.0436 -0.2989  0.5998
  969SOL    HW1 4807   2.765   4.057   1.394 -0.3303  1.9910  0.7081
  969SOL    HW2 4808   2.749   3.981   1.264  2.6806  0.9331  0.8754
  970SOL     OW 4809   3.282   6.231   0.847  0.3475  0.0920 -1.0177
  970SOL    HW1 4810   3.369   6.256   0.817  0.1856  0.0604 -1.5198
  970SOL    HW2 4811   3.261   6.297   0.914  0.2982  0.7789 -1.6904
  971SOL     OW 4812   4.433   1.796   2.065  0.0017  0.2945 -0.8313
  971SOL    HW1 4813   4.509   1.738   2.071 -2.4629 -3.2606  4.4458
  971SOL    HW2 4814   4.358   1.737   2.054 -2.3771  3.0915 -0.9426
  972SOL     OW 4815   0.936   6.086   3.858 -0.1063  0.4892  0.1954
  972SOL    HW1 4816   1.007   6.125   3.807 -0.3097 -0.3672 -0.7761
  972SOL    HW2 4817   0.925   6.145   3.933  1.5250  0.7068  0.2972
  973SOL     OW 4818   3.981   3.245   2.003  0.4097 -0.2535 -0.6461
  973SOL    HW1 4819   3.923   3.312   1.968 -0.3235  0.1009  1.1481
  973SOL    HW2 4820   3.939   3.162   1.978  1.0318 -0.0865 -2.3916
  974SOL     OW 4821   2.541   1.421   0.625  0.6257 -0.2120  0.3522
  974SOL    HW1 4822   2.546   1.457   0.713 -0.3760 -2.0424  1.2097
  974SOL    HW2 4823   2.472   1.472   0.582  1.2922  0.8560  0.4880
  975SOL     OW 4824   6.121   5.989   0.702  0.5766 -0.5625  0.2891
  975SOL    HW1 4825   6.204   6.009   0.747  2.5563 -1.8984 -2.4578
  975SOL    HW2 4826   6.126   5.896   0.684 -1.1281 -0.4854 -0.7740
  976SOL     OW 4827   5.175   4.848   3.769 -0.3238  0.2230  0.3397
  976SOL    HW1 4828   5.251   4.904   3.779 -0.5841  0.6308  0.0865
  976SOL    HW2 4829   5.183   4.813   3.680 -0.5476  0.4508  0.2271
  977SOL     OW 4830   2.800   4.316   1.351  0.1674 -0.5074 -0.2850
  977SOL    HW1 4831   2.843   4.298   1.435  2.0371 -0.7698 -1.2595
  977SOL    HW2 4832   2.767   4.231   1.321  1.1122 -0.7442 -0.6684
  978SOL     OW 4833   0.641   4.106   1.566  0.0384 -0.5373  0.2875
  978SOL    HW1 4834   0.612   4.197   1.563 -1.3351 -0.9728 -0.7212
  978SOL    HW2 4835   0.658   4.084   1.475  0.2175 -1.3259  0.5087
  979SOL     OW 4836   3.890   3.259   3.099 -0.2004 -0.2238  0.3469
  979SOL    HW1 4837   3.809   3.254   3.151  0.9963 -0.0908  2.3355
  979SOL    HW2 4838   3.903   3.352   3.082  0.3106 -0.0953  1.3716
  980SOL     OW 4839   1.624   2.019   0.420  0.3165  0.2952  0.0313
  980SOL    HW1 4840   1.538   2.015   0.379 -0.7014 -2.3692  2.1448
  980SOL    HW2 4841   1.685   1.994   0.350 -0.6042  1.8395 -1.3920
  981SOL     OW 4842   2.909   1.507   3.570  0.4265 -0.0267 -0.2261
  981SOL    HW1 4843   2.970   1.511   3.644 -0.8991 -0.0264  0.9200
  981SOL    HW2 4844   2.941   1.435   3.516  0.8495 -0.7131  0.9038
  982SOL     OW 4845   1.291   4.264   4.269 -0.0098 -0.1324  0.5709
  982SOL    HW1 4846   1.201   4.296   4.262  0.7780  2.6345  1.8803
  982SOL    HW2 4847   1.288   4.203   4.343 -1.3300 -2.6018 -1.3384
  983SOL     OW 4848   3.641   1.036   3.045 -0.6172  0.3131 -0.0718
  983SOL    HW1 4849   3.554   0.999   3.064 -1.1732  1.0787 -1.0062
  983SOL    HW2 4850   3.623   1.107   2.983  0.5265  1.4753  0.8919
  984SOL     OW 4851   1.406   0.163   0.745 -0.4653 -0.2622 -0.4149
  984SOL    HW1 4852   1.436   0.134   0.659 -0.8997  1.2848 -1.1367
  984SOL    HW2 4853   1.482   0.152   0.802 -0.7917 -3.3565 -0.4134
  985SOL     OW 4854   2.700   5.914   2.998 -0.3219  0.6271 -0.3376
  985SOL    HW1 4855   2.683   5.830   3.040  0.6637  1.1238  1.1442
  985SOL    HW2 4856   2.783   5.943   3.036  0.3629  1.3681 -2.2904
  986SOL     OW 4857   6.279   1.220   4.270 -0.2273  0.1211 -0.2303
  986SOL    HW1 4858   6.313   1.310   4.274  1.9389 -0.6681  1.0919
  986SOL    HW2 4859   6.270   1.194   4.361  2.8214 -2.1808 -0.4085
  987SOL     OW 4860   3.916   6.272   1.489  0.1179  0.0711  0.1423
  987SOL    HW1 4861   3.926   6.368   1.491 -0.2011  0.1261  2.4984
  987SOL    HW2 4862   3.975   6.241   1.558  0.4227 -1.4750 -0.7848
  988SOL     OW 4863   0.862   1.291   0.724  0.3498 -0.0044  0.1325
  988SOL    HW1 4864   0.805   1.218   0.749 -0.1626 -0.6760 -2.6564
  988SOL    HW2 4865   0.949   1.253   0.721  0.4936  0.2127  1.3182
  989SOL     OW 4866   5.176   6.303   4.268  0.0534  0.1483 -0.3665
  989SOL    HW1 4867   5.262   6.290   4.307 -0.0762 -0.8063 -0.3774
  989SOL    HW2 4868   5.126   6.225   4.291 -0.4459  0.1551 -1.3386
  990SOL     OW 4869   2.316   4.154   4.376 -0.6623 -0.2434  0.4948
  990SOL    HW1 4870   2.408   4.161   4.351 -1.5729 -0.7865 -3.5559
  990SOL    HW2 4871   2.269   4.208   4.313 -3.2810 -1.4494  1.2684
  991SOL     OW 4872   6.076   4.617   1.004  0.7893 -0.0395 -0.3830
  991SOL    HW1 4873   6.008   4.621   0.937  2.1416  1.5921 -1.7605
  991SOL    HW2 4874   6.052   4.684   1.067  1.0296  0.4531 -0.8067
  992SOL     OW 4875   5.138   4.717   0.769  0.4144 -0.3369 -0.0244
  992SOL    HW1 4876   5.141   4.692   0.861  0.2256 -1.7567 -0.3792
  992SOL    HW2 4877   5.074   4.658   0.730 -1.7413  2.1630 -0.5416
  993SOL     OW 4878   1.471   4.540   2.584  0.4916  0.5369  0.2097
  993SOL    HW1 4879   1.388   4.528   2.631  0.1498 -1.1013 -0.7249
  993SOL    HW2 4880   1.536   4.497   2.638  0.2302 -0.6563 -0.3940
  994SOL     OW 4881   2.391   1.316   4.171 -0.7545  0.0669  0.2908
  994SOL    HW1 4882   2.451   1.271   4.112 -0.5886  1.3182 -0.5358
  994SOL    HW2 4883   2.424   1.295   4.259 -1.4048 -2.3714  0.0202
  995SOL     OW 4884   3.229   4.358   0.906 -0.0840 -0.0290 -0.7895
  995SOL    HW1 4885   3.296   4.416   0.870  0.5052  0.4983  1.0439
  995SOL    HW2 4886   3.219   4.387   0.997 -1.8908 -0.9347 -0.6639
  996SOL     OW 4887   6.397   2.290   1.261 -0.1275  0.6259  0.1285
  996SOL    HW1 4888   6.465   2.333   1.210 -0.7036  0.4489 -0.8181
  996SOL    HW2 4889   6.361   2.223   1.202 -2.2704  1.8295 -0.0431
  997SOL     OW 4890   6.034   4.323   2.620  0.4298 -0.4585 -0.7858
  997SOL    HW1 4891   5.955   4.334   2.568 -0.4722 -1.3634  0.3286
  997SOL    HW2 4892   6.091   4.266   2.567 -1.0946 -2.6416 -0.2125
  998SOL     OW 4893   3.279   5.385   3.618  0.4066 -0.1763  0.0779
  998SOL    HW1 4894   3.372   5.393   3.599  0.1829 -1.3957 -1.7508
  998SOL    HW2 4895   3.253   5.303   3.576 -1.6918  0.6007 -0.2481
  999SOL     OW 4896   0.339   0.193   3.988  0.0493 -0.0541  0.1896
  999SOL    HW1 4897   0.361   0.141   4.066 -1.1772 -0.9761 -0.0514
  999SOL    HW2 4898   0.388   0.151   3.917 -0.1698 -0.2748  0.1677
 1000SOL     OW 4899   3.333   2.135   3.696  0.4487  0.4155 -0.1808
 1000SOL    HW1 4900   3.425   2.160   3.705  0.8477 -1.5002  2.2517
 1000SOL    HW2 4901   3.321   2.117   3.603  2.7776 -0.1398 -0.4265
 1001SOL     OW 4902   4.506   0.419   3.325 -0.1098  0.0205 -0.1319
 1001SOL    HW1 4903   4.419   0.386   3.349 -0.5866  2.1393  1.3994
 1001SOL    HW2 4904   4.489   0.485   3.257  0.4215 -0.3080 -0.5905
 1002SOL     OW 4905   1.924   2.900   0.909 -0.7107 -0.2489 -0.3795
 1002SOL    HW1 4906   1.927   2.994   0.890 -0.4065 -0.2404 -0.3029
 1002SOL    HW2 4907   2.009   2.868   0.880 -0.4681 -0.3435  0.3932
 1003SOL     OW 4908   1.026   0.090   3.865 -0.7570  0.4567  0.4614
 1003SOL    HW1 4909   1.090   0.098   3.935 -1.3438 -1.5388  1.3157
 1003SOL    HW2 4910   0.948   0.136   3.897 -1.1359 -0.7254  1.3291
 1004SOL     OW 4911   4.392   5.494   1.918  0.3723 -0.9199 -0.3917
 1004SOL    HW1 4912   4.463   5.524   1.862  0.7194 -0.7664  0.1249
 1004SOL    HW2 4913   4.368   5.570   1.971  1.9957 -1.7598  1.7014
 1005SOL     OW 4914   3.514   3.156   4.062  0.1148 -0.2698  0.0501
 1005SOL    HW1 4915   3.436   3.181   4.111 -0.3090 -0.1869 -0.6483
 1005SOL    HW2 4916   3.516   3.060   4.065  0.9730 -0.2393  1.5538
 1006SOL     OW 4917   5.588   6.117   2.637  0.6604  0.4128  0.7140
 1006SOL    HW1 4918   5.598   6.200   2.592 -0.9755  0.2172 -0.0972
 1006SOL    HW2 4919   5.508   6.127   2.689  1.4285 -0.0517  2.0601
 1007SOL     OW 4920   0.167   5.749   3.960  0.4831  0.3637 -0.1675
 1007SOL    HW1 4921   0.178   5.767   3.867 -0.7890 -1.9593 -0.8436
 1007SOL    HW2 4922   0.168   5.654   3.967  1.5502  0.4663  2.3702
 1008SOL     OW 4923   3.325   4.302   2.893  0.1131  0.1824  0.4355
 1008SOL    HW1 4924   3.377   4.247   2.835 -1.3430 -0.5902 -0.1815
 1008SOL    HW2 4925   3.267   4.241   2.938 -1.1536  1.1239  0.1384
 1009SOL     OW 4926   3.384   2.867   2.314 -0.2367 -0.2975 -0.5823
 1009SOL    HW1 4927   3.423   2.920   2.383 -1.3287 -0.5231  0.2426
 1009SOL    HW2 4928   3.388   2.921   2.236 -0.1105  0.4568 -0.0599
 1010SOL     OW 4929   0.861   4.980   0.142 -0.0634  0.1074 -0.3480
 1010SOL    HW1 4930   0.943   4.996   0.188  0.9980 -0.0421 -2.1095
 1010SOL    HW2 4931   0.796   4.968   0.212  1.5891 -0.8162  1.0965
 1011SOL     OW 4932   0.315   1.311   1.081 -0.0864 -0.1163 -0.3135
 1011SOL    HW1 4933   0.247   1.300   1.015 -0.3123 -1.3658  0.1165
 1011SOL    HW2 4934   0.321   1.406   1.093 -1.7494  0.0091 -0.3455
 1012SOL     OW 4935   0.700   5.015   1.699  0.2266 -0.1443 -0.3969
 1012SOL    HW1 4936   0.652   5.013   1.616 -0.7631 -2.4004  0.1773
 1012SOL    HW2 4937   0.670   4.938   1.747  2.2378  0.0086  1.2546
 1013SOL     OW 4938   1.579   0.350   4.438 -0.3152 -0.4535 -0.4754
 1013SOL    HW1 4939   1.661   0.299   4.435 -0.4876 -0.7787  0.1214
 1013SOL    HW2 4940   1.519   0.302   4.381 -0.5532 -1.0703  0.2796
 1014SOL     OW 4941   0.051   5.495   3.642  0.1388  0.0921  0.0896
 1014SOL    HW1 4942   0.102   5.435   3.697 -0.6526 -1.2295 -0.5693
 1014SOL    HW2 4943   0.116   5.550   3.599  1.1138 -2.0503 -1.3140
 1015SOL     OW 4944   3.472   1.780   1.241  0.3631 -0.7935  0.0862
 1015SOL    HW1 4945   3.443   1.748   1.155 -0.9162  1.0302 -0.2319
 1015SOL    HW2 4946   3.405   1.749   1.302 -0.8309  1.0587 -0.2097
 1016SOL     OW 4947   0.439   3.572   0.200  0.1906  0.7400 -0.0335
 1016SOL    HW1 4948   0.354   3.616   0.197 -0.1467  0.1418  0.7201
 1016SOL    HW2 4949   0.495   3.631   0.251 -0.3951  0.0877  1.3926
 1017SOL     OW 4950   3.621   5.704   2.048 -0.7940 -0.0753  0.3453
 1017SOL    HW1 4951   3.703   5.735   2.088 -0.9811 -0.5057  1.0930
 1017SOL    HW2 4952   3.635   5.714   1.954  0.1744 -0.2624  0.4564
 1018SOL     OW 4953   1.169   4.523   0.239 -0.0835 -0.6725 -0.0029
 1018SOL    HW1 4954   1.200   4.436   0.214 -0.8616 -1.4332  1.5127
 1018SOL    HW2 4955   1.076   4.524   0.215 -0.5322 -0.9698  1.5534
 1019SOL     OW 4956   2.901   3.616   2.175  0.3863 -0.3017 -0.1357
 1019SOL    HW1 4957   2.814   3.576   2.168  0.5900 -1.0477  1.2747
 1019SOL    HW2 4958   2.883   3.709   2.184 -0.1894 -0.2766 -1.3058
 1020SOL     OW 4959   2.727   6.336   0.605 -0.5105  0.2630 -0.3977
 1020SOL    HW1 4960   2.634   6.324   0.582 -0.6482 -2.6727  1.1988
 1020SOL    HW2 4961   2.755   6.249   0.635  2.6427  1.2115 -0.3246
 1021SOL     OW 4962   3.597   3.002   2.083  0.0430  0.4657  0.3256
 1021SOL    HW1 4963   3.586   3.097   2.075  0.0438  0.4889  0.5966
 1021SOL    HW2 4964   3.655   2.990   2.158  0.1956  0.2558  0.1782
 1022SOL     OW 4965   1.047   5.834   4.030 -0.1990  0.5658  0.0441
 1022SOL    HW1 4966   1.058   5.900   3.961  0.5237  0.7002  0.2783
 1022SOL    HW2 4967   1.011   5.883   4.104 -0.4286  0.5337 -0.0440
 1023SOL     OW 4968   4.027   1.646   2.798 -0.3608 -0.3547 -0.3603
 1023SOL    HW1 4969   4.118   1.620   2.779  0.5966  1.5499  1.2213
 1023SOL    HW2 4970   3.983   1.642   2.713  1.1669 -1.3764 -1.1679
 1024SOL     OW 4971   3.920   3.036   1.400 -0.3465  0.3000 -0.3938
 1024SOL    HW1 4972   3.863   3.024   1.324  1.0462  0.5841 -1.5087
 1024SOL    HW2 4973   3.860   3.035   1.475 -1.6630 -0.8169 -1.4123
 1025SOL     OW 4974   2.599   4.357   2.741 -0.0810 -0.0059  0.0581
 1025SOL    HW1 4975   2.569   4.334   2.829 -1.0567  0.0463 -0.2480
 1025SOL    HW2 4976   2.644   4.278   2.709 -0.5519 -0.3514  0.2450
 1026SOL     OW 4977   2.303   5.066   4.481  0.0762 -0.5910  0.4257
 1026SOL    HW1 4978   2.209   5.047   4.480 -0.0147 -0.1215  0.0528
 1026SOL    HW2 4979   2.330   5.050   4.572 -0.4628 -0.2571  0.6460
 1027SOL     OW 4980   3.801   4.516   1.057  0.3350  0.0765  0.2266
 1027SOL    HW1 4981   3.865   4.445   1.045 -0.3127 -0.2968 -1.2349
 1027SOL    HW2 4982   3.729   4.492   0.999 -0.6217  1.0935  0.9796
 1028SOL     OW 4983   0.255   1.678   0.161  0.1451 -0.1726  0.5983
 1028SOL    HW1 4984   0.176   1.660   0.109 -1.0187  1.2840  1.7869
 1028SOL    HW2 4985   0.272   1.595   0.207 -1.3788 -0.1931  1.1820
 1029SOL     OW 4986   4.766   2.895   1.413 -0.2930 -0.0157  0.5587
 1029SOL    HW1 4987   4.829   2.944   1.360 -0.4381  0.4838  0.8452
 1029SOL    HW2 4988   4.689   2.952   1.418 -0.2331  0.0029  1.4169
 1030SOL     OW 4989   0.186   2.247   3.555  0.5128 -0.0971 -0.3654
 1030SOL    HW1 4990   0.172   2.306   3.629 -1.6475 -2.1801  1.0339
 1030SOL    HW2 4991   0.232   2.172   3.592 -0.7546 -1.2554 -1.0473
 1031SOL     OW 4992   2.273   2.072   2.831 -0.5842  0.2111  0.0642
 1031SOL    HW1 4993   2.258   1.984   2.867  1.8818 -0.5517 -0.5545
 1031SOL    HW2 4994   2.186   2.109   2.820 -1.7560 -2.4457 -0.3056
 1032SOL     OW 4995   1.967   0.821   2.121  0.6320  0.4488  0.2920
 1032SOL    HW1 4996   1.917   0.785   2.048 -0.0684  0.5978  0.6850
 1032SOL    HW2 4997   1.946   0.765   2.196  1.5925  0.1064  0.3132
 1033SOL     OW 4998   2.634   6.250   2.192  0.0115  0.4551 -0.4972
 1033SOL    HW1 4999   2.581   6.279   2.117 -3.3635 -0.5353  1.3338
 1033SOL    HW2 5000   2.631   6.155   2.188 -0.5121  0.3922  1.0778
 1034SOL     OW 5001   1.204   5.687   1.072  0.3918  0.6218 -0.1448
 1034SOL    HW1 5002   1.263   5.644   1.010 -0.4994 -0.1916 -0.4618
 1034SOL    HW2 5003   1.140   5.732   1.016  0.5538  1.2939  0.1951
 1035SOL     OW 5004   5.701   5.719   0.000 -0.0194 -0.0334 -0.1677
 1035SOL    HW1 5005   5.786   5.758   0.017 -0.6805  1.6110 -0.4076
 1035SOL    HW2 5006   5.662   5.706   0.087  0.7561 -1.5522 -0.0115
 1036SOL     OW 5007   0.424   2.002   1.815 -0.3032 -0.8861  0.1822
 1036SOL    HW1 5008   0.443   2.051   1.735 -0.8092  0.5500  0.9057
 1036SOL    HW2 5009   0.503   1.950   1.831  0.7151  0.5217 -0.0383
 1037SOL     OW 5010   1.795   6.244   2.078 -0.5561 -0.0740  0.4459
 1037SOL    HW1 5011   1.808   6.338   2.089 -0.5895  0.1036 -0.9674
 1037SOL    HW2 5012   1.708   6.228   2.117  0.2912  0.0865  2.5655
 1038SOL     OW 5013   5.532   4.709   4.019  0.5855 -0.1470 -0.0088
 1038SOL    HW1 5014   5.530   4.686   4.112 -0.1652 -1.3428 -0.2903
 1038SOL    HW2 5015   5.550   4.626   3.975 -1.0681 -0.0044 -1.0320
 1039SOL     OW 5016   1.899   4.051   1.275 -0.2144  0.1285 -0.4349
 1039SOL    HW1 5017   1.871   3.966   1.242 -1.4229  1.0208 -1.8261
 1039SOL    HW2 5018   1.848   4.114   1.225  1.5480  1.7345 -0.3215
 1040SOL     OW 5019   3.681   3.477   2.462  0.5652 -0.6409  0.4740
 1040SOL    HW1 5020   3.765   3.512   2.491 -0.3319  1.3184  0.8542
 1040SOL    HW2 5021   3.675   3.504   2.370 -1.1595  2.5037  1.3713
 1041SOL     OW 5022   1.732   4.618   3.281 -0.3338  0.3856 -0.0906
 1041SOL    HW1 5023   1.696   4.577   3.360  1.2018 -2.9238 -0.9246
 1041SOL    HW2 5024   1.659   4.621   3.220 -0.3304 -2.3019 -0.3446
 1042SOL     OW 5025   4.840   1.398   2.374  0.2133 -0.9084 -0.0666
 1042SOL    HW1 5026   4.901   1.404   2.301  0.3064  0.1214  0.0781
 1042SOL    HW2 5027   4.773   1.464   2.355 -0.7258 -1.8444 -0.0912
 1043SOL     OW 5028   5.840   0.252   3.644 -0.3163  0.4661  0.2869
 1043SOL    HW1 5029   5.820   0.255   3.738 -2.4374  1.7062 -0.1333
 1043SOL    HW2 5030   5.935   0.264   3.640 -0.1381  0.1778  2.2701
 1044SOL     OW 5031   4.098   4.873   4.578 -0.0075 -0.1825  0.5042
 1044SOL    HW1 5032   4.064   4.918   4.656 -0.1162 -0.7048  0.7636
 1044SOL    HW2 5033   4.032   4.890   4.510  1.0881  2.0584 -0.1105
 1045SOL     OW 5034   0.362   5.645   1.162 -0.1891  0.5670  0.0952
 1045SOL    HW1 5035   0.442   5.596   1.182 -0.5386 -0.2499 -0.4154
 1045SOL    HW2 5036   0.309   5.639   1.241  0.3181  1.2438  0.4886
 1046SOL     OW 5037   5.708   1.911   3.355  0.4680  0.2294  0.1028
 1046SOL    HW1 5038   5.709   1.950   3.267 -0.5273 -1.2983 -0.6247
 1046SOL    HW2 5039   5.775   1.960   3.403  0.6792  1.4486 -1.3485
 1047SOL     OW 5040   1.019   3.029   0.013 -0.4799 -0.1018  0.1544
 1047SOL    HW1 5041   0.976   3.078  -0.058  2.0479  1.0892 -0.6687
 1047SOL    HW2 5042   1.069   2.961  -0.031  0.6321  0.2572  0.8328
 1048SOL     OW 5043   2.392   3.878   1.865 -0.1722  0.3393  0.0884
 1048SOL    HW1 5044   2.385   3.787   1.895 -0.6315  0.3888  0.1400
 1048SOL    HW2 5045   2.360   3.929   1.939  0.2343  0.5556  0.1192
 1049SOL     OW 5046   1.940   3.708   2.090 -0.0380 -0.2051 -0.6136
 1049SOL    HW1 5047   1.950   3.702   1.995 -0.7903  0.1488 -0.7229
 1049SOL    HW2 5048   1.920   3.618   2.117 -0.6396 -0.1614 -0.8957
 1050SOL     OW 5049   2.285   0.513   2.890 -0.2910  0.0093 -0.6673
 1050SOL    HW1 5050   2.302   0.485   2.980 -0.5331  0.4973 -0.4663
 1050SOL    HW2 5051   2.371   0.534   2.854 -0.3700  2.0175  0.1949
 1051SOL     OW 5052   5.736   4.183   2.784 -0.7760 -0.4894 -0.0070
 1051SOL    HW1 5053   5.805   4.250   2.781 -0.2502 -1.0008  0.4128
 1051SOL    HW2 5054   5.667   4.218   2.728 -0.3119  0.1859 -0.1800
 1052SOL     OW 5055   2.969   1.818   0.868  0.2484  0.8512  0.0925
 1052SOL    HW1 5056   2.988   1.843   0.958  0.2309  0.3051  0.2521
 1052SOL    HW2 5057   2.906   1.746   0.875  2.8573 -1.6437 -0.1854
 1053SOL     OW 5058   0.015   0.355   3.644 -0.2197 -0.0907 -0.0777
 1053SOL    HW1 5059   0.079   0.287   3.623  0.4893  0.4707  0.2125
 1053SOL    HW2 5060  -0.065   0.327   3.601  0.3582 -0.5515 -0.8721
 1054SOL     OW 5061   2.186   4.713   2.991 -0.5040 -0.0684  0.0707
 1054SOL    HW1 5062   2.105   4.714   3.042 -0.2475 -0.4459  0.4911
 1054SOL    HW2 5063   2.238   4.784   3.027 -0.0351 -0.7730  0.8216
 1055SOL     OW 5064   4.079   0.522   4.505  0.2413 -0.3891 -0.4898
 1055SOL    HW1 5065   4.103   0.596   4.450 -0.2414 -0.6258 -1.0205
 1055SOL    HW2 5066   3.990   0.500   4.479  0.7243 -1.8026 -1.0523
 1056SOL     OW 5067   5.645   0.380   2.611  0.5795 -0.2600 -0.1899
 1056SOL    HW1 5068   5.635   0.455   2.669  0.2254  0.1873 -0.8239
 1056SOL    HW2 5069   5.590   0.312   2.651  0.5384 -0.0405  0.1333
 1057SOL     OW 5070   0.303   0.480   0.289  0.1350 -0.2332  0.0879
 1057SOL    HW1 5071   0.371   0.524   0.237  1.3299 -1.4492  0.5356
 1057SOL    HW2 5072   0.336   0.390   0.299 -0.4434 -0.2682  2.2218
 1058SOL     OW 5073   0.963   1.856   2.855  0.1086 -0.2791 -0.2451
 1058SOL    HW1 5074   1.051   1.830   2.827  0.0715 -1.3104  0.5296
 1058SOL    HW2 5075   0.912   1.775   2.852 -0.4772  0.0420  0.5531
 1059SOL     OW 5076   6.362   5.122   1.112 -0.3570  0.1432 -0.1619
 1059SOL    HW1 5077   6.302   5.195   1.098  0.5453  0.8544 -0.4492
 1059SOL    HW2 5078   6.313   5.044   1.083 -1.4504  0.5758  0.4686
 1060SOL     OW 5079   4.057   4.999   1.294 -0.4625  0.5603  0.0386
 1060SOL    HW1 5080   4.066   5.026   1.203 -0.8296  1.1644  0.1812
 1060SOL    HW2 5081   3.974   4.952   1.297 -1.2599  1.9724  0.4016
 1061SOL     OW 5082   2.347   3.575   2.948  0.5021  0.1446 -0.1588
 1061SOL    HW1 5083   2.384   3.495   2.911  0.4420 -0.6991  1.5308
 1061SOL    HW2 5084   2.422   3.631   2.967  0.6571 -0.1128 -0.0133
 1062SOL     OW 5085   0.691   4.701   2.758 -0.1297  0.1840 -0.4100
 1062SOL    HW1 5086   0.768   4.653   2.728 -0.1659  0.0959 -0.3644
 1062SOL    HW2 5087   0.636   4.634   2.798 -1.2253 -0.1488 -2.3502
 1063SOL     OW 5088   0.603   0.621   0.222  0.3959  0.1229  0.0128
 1063SOL    HW1 5089   0.675   0.580   0.271  0.5862  0.5238  0.0724
 1063SOL    HW2 5090   0.581   0.700   0.272 -1.6355 -1.1455  1.2587
 1064SOL     OW 5091   3.655   3.296   1.628  0.7321 -0.5492 -0.0603
 1064SOL    HW1 5092   3.696   3.313   1.543 -0.2087  0.5698 -0.3137
 1064SOL    HW2 5093   3.576   3.349   1.627  0.9774 -0.0985  1.7497
 1065SOL     OW 5094   3.946   4.722   3.028 -0.1961 -0.2279 -0.4155
 1065SOL    HW1 5095   3.993   4.744   2.947 -2.9594  3.9820 -1.2056
 1065SOL    HW2 5096   4.006   4.747   3.098  0.9015 -0.5750 -1.1947
 1066SOL     OW 5097   4.189   0.779   1.808  0.8002 -0.8392  0.2154
 1066SOL    HW1 5098   4.282   0.781   1.785  0.4886  1.3253 -1.0804
 1066SOL    HW2 5099   4.167   0.869   1.829 -1.3293 -1.0368 -0.8739
 1067SOL     OW 5100   0.148   4.527   1.730  0.1754 -0.4437 -0.2975
 1067SOL    HW1 5101   0.180   4.615   1.707  0.0826  0.2750  2.0830
 1067SOL    HW2 5102   0.069   4.543   1.781  0.7929 -1.8466  1.1787
 1068SOL     OW 5103   4.241   3.767   3.891 -0.1306  0.3738 -0.0484
 1068SOL    HW1 5104   4.257   3.752   3.798 -0.1499 -0.1793  0.0344
 1068SOL    HW2 5105   4.299   3.839   3.914 -0.2111  0.5920 -0.5138
 1069SOL     OW 5106   3.174   1.233   4.107  0.4366 -0.7799 -0.4743
 1069SOL    HW1 5107   3.085   1.238   4.071  0.2586 -1.0130 -0.0743
 1069SOL    HW2 5108   3.205   1.323   4.106  0.6388 -0.8478 -1.7039
 1070SOL     OW 5109   2.996   0.002   2.984 -0.2542  0.0370 -0.2975
 1070SOL    HW1 5110   3.077  -0.005   3.034 -0.9292  2.1107  1.2530
 1070SOL    HW2 5111   2.961   0.088   3.007 -1.9931 -0.0483 -2.3261
 1071SOL     OW 5112   4.308   4.327   2.813 -0.2847  0.1751 -0.3744
 1071SOL    HW1 5113   4.338   4.411   2.849 -1.8973  1.2172 -1.2977
 1071SOL    HW2 5114   4.214   4.339   2.802 -1.0258 -2.7075  1.8711
 1072SOL     OW 5115   1.089   5.877   1.541 -0.0211  0.1094 -0.1091
 1072SOL    HW1 5116   1.046   5.960   1.564 -3.0382 -1.4799  0.5125
 1072SOL    HW2 5117   1.077   5.870   1.446 -0.2780  0.1314 -0.0807
 1073SOL     OW 5118   2.548   5.740   0.933 -0.4246  0.1300 -0.3095
 1073SOL    HW1 5119   2.588   5.827   0.928 -0.0223 -0.0798 -1.0302
 1073SOL    HW2 5120   2.500   5.739   1.015  2.5052 -0.2078  1.5682
 1074SOL     OW 5121   2.332   1.889   2.090 -0.1306  0.1981 -0.3591
 1074SOL    HW1 5122   2.351   1.968   2.039 -0.8633  0.1278 -0.7529
 1074SOL    HW2 5123   2.246   1.860   2.059 -1.3491  1.0294  1.9669
 1075SOL     OW 5124   5.925   1.206   3.466 -0.1485  0.1922 -0.3168
 1075SOL    HW1 5125   5.861   1.175   3.529 -2.0730  0.8952 -1.8133
 1075SOL    HW2 5126   6.008   1.166   3.493 -1.4195 -1.6888  1.0290
 1076SOL     OW 5127   0.835   1.367   3.753  0.2870 -0.2542  0.3572
 1076SOL    HW1 5128   0.743   1.371   3.780  0.9855  0.3109  2.9333
 1076SOL    HW2 5129   0.878   1.435   3.805  1.9745  0.4325 -1.7877
 1077SOL     OW 5130   5.433   5.614   2.831 -0.0700  0.3378  0.1888
 1077SOL    HW1 5131   5.426   5.652   2.743 -1.7611  1.2963  0.6765
 1077SOL    HW2 5132   5.441   5.520   2.816  0.6940  0.5691 -1.0004
 1078SOL     OW 5133   0.874   1.342   2.631 -0.2521  0.0505  0.5352
 1078SOL    HW1 5134   0.964   1.313   2.650  0.5850  2.3327  0.3479
 1078SOL    HW2 5135   0.882   1.398   2.554 -2.0243 -0.5288 -0.1137
 1079SOL     OW 5136   6.097   5.736   4.417  0.4557 -0.3304 -0.0313
 1079SOL    HW1 5137   6.095   5.700   4.506 -1.4188  0.1898  0.1875
 1079SOL    HW2 5138   6.188   5.728   4.390  0.9200 -1.2211  1.6388
 1080SOL     OW 5139   3.006   0.449   0.775 -0.1237  0.5244 -0.9751
 1080SOL    HW1 5140   2.975   0.535   0.803 -0.2972  0.3376 -0.5915
 1080SOL    HW2 5141   2.967   0.388   0.838  0.3019  0.2047 -1.0193
 1081SOL     OW 5142   0.893   3.201   0.838 -0.1060 -0.6285  0.3228
 1081SOL    HW1 5143   0.815   3.224   0.787  1.0854  0.6299 -0.9873
 1081SOL    HW2 5144   0.956   3.169   0.774  1.1331  0.1867  1.0911
 1082SOL     OW 5145   3.887   2.261   0.557 -0.0900  0.2188  0.0356
 1082SOL    HW1 5146   3.876   2.331   0.492 -1.0355  0.4402  0.4094
 1082SOL    HW2 5147   3.970   2.281   0.601 -0.1007  0.8151 -0.2087
 1083SOL     OW 5148   1.897   0.686   1.241 -0.1446  0.4919  0.2210
 1083SOL    HW1 5149   1.889   0.690   1.336  1.1336  1.7773  0.3304
 1083SOL    HW2 5150   1.990   0.669   1.225  0.2148  2.8686 -0.7448
 1084SOL     OW 5151   2.364   3.851   0.523  0.5267  1.1808 -0.2988
 1084SOL    HW1 5152   2.452   3.882   0.503  0.3629  2.2564  0.5798
 1084SOL    HW2 5153   2.356   3.859   0.618 -0.5793  1.3019 -0.3847
 1085SOL     OW 5154   5.345   0.105   0.110  0.0437  0.3343  0.1877
 1085SOL    HW1 5155   5.303   0.068   0.032 -0.9369  1.5875  0.0827
 1085SOL    HW2 5156   5.438   0.108   0.088 -0.2037  0.5519 -0.8979
 1086SOL     OW 5157   2.121   2.742   2.605  0.8442  0.3796 -0.1672
 1086SOL    HW1 5158   2.064   2.670   2.633  0.9263 -0.9857 -3.1467
 1086SOL    HW2 5159   2.209   2.707   2.614  0.8728 -0.0439 -1.8849
 1087SOL     OW 5160   0.987   0.299   0.641 -0.0999 -0.4484  0.2572
 1087SOL    HW1 5161   0.968   0.341   0.557  0.8210 -1.3960 -0.4308
 1087SOL    HW2 5162   1.073   0.333   0.666  0.5460 -1.7135 -0.1905
 1088SOL     OW 5163   3.133   1.519   2.979  0.5198  0.2454 -0.2053
 1088SOL    HW1 5164   3.120   1.485   2.890 -1.3926  0.7532 -0.1567
 1088SOL    HW2 5165   3.083   1.601   2.981  0.5670  0.2641  1.3238
 1089SOL     OW 5166   0.191   5.784   0.691  0.0409  0.0368  0.2171
 1089SOL    HW1 5167   0.208   5.785   0.785 -1.4705  3.5925  0.6084
 1089SOL    HW2 5168   0.274   5.810   0.651 -0.1470  1.7099  0.8604
 1090SOL     OW 5169   3.525   0.137   4.488  0.1267  0.3385 -0.1467
 1090SOL    HW1 5170   3.600   0.135   4.548 -1.2767  0.3213  1.7113
 1090SOL    HW2 5171   3.505   0.045   4.472  0.1987  0.3379 -0.2323
 1091SOL     OW 5172   4.661   3.637   2.517 -0.4364  0.3335  0.1642
 1091SOL    HW1 5173   4.622   3.714   2.558  0.5561  1.5901 -1.1438
 1091SOL    HW2 5174   4.633   3.641   2.426  0.8940  0.0461 -0.2886
 1092SOL     OW 5175   6.433   2.790   4.537 -0.6367  0.3892 -0.0825
 1092SOL    HW1 5176   6.428   2.701   4.572  0.2464  0.7527  1.0063
 1092SOL    HW2 5177   6.491   2.837   4.597  0.4389  1.2100 -1.6679
 1093SOL     OW 5178   0.940   1.920   3.407  0.3273 -0.0285 -0.4001
 1093SOL    HW1 5179   0.903   1.916   3.318  1.5786 -1.2484 -0.9054
 1093SOL    HW2 5180   1.031   1.947   3.393 -0.0964  2.2961  0.7580
 1094SOL     OW 5181   5.999   5.947   2.466  0.2044 -0.0866 -0.3906
 1094SOL    HW1 5182   5.913   5.981   2.441  0.2408 -0.2992 -0.8252
 1094SOL    HW2 5183   6.048   6.024   2.495  0.1159  0.1550 -0.8660
 1095SOL     OW 5184   0.036   0.927   3.387 -0.1937 -0.8014  0.1753
 1095SOL    HW1 5185  -0.003   0.945   3.472  3.2042 -1.2036  1.9919
 1095SOL    HW2 5186   0.097   0.856   3.404  1.2444 -0.2908 -2.4135
 1096SOL     OW 5187   6.353   0.192   3.243  0.3861  0.0289 -0.1980
 1096SOL    HW1 5188   6.396   0.261   3.293  1.4434 -0.7173 -0.0715
 1096SOL    HW2 5189   6.265   0.186   3.281  0.1398  1.5315 -0.4364
 1097SOL     OW 5190   2.359   4.547   1.261  0.2298  0.2759  0.4328
 1097SOL    HW1 5191   2.318   4.485   1.201  1.1867 -0.1954  0.2448
 1097SOL    HW2 5192   2.382   4.494   1.337 -1.3709  0.9512  1.4423
 1098SOL     OW 5193   6.288   5.801   4.163  0.0365  0.4986 -0.5925
 1098SOL    HW1 5194   6.263   5.884   4.121 -0.9007  0.1694 -0.7003
 1098SOL    HW2 5195   6.211   5.745   4.154  0.8734 -0.6103 -1.0709
 1099SOL     OW 5196   4.434   1.434   0.207  0.6430 -0.7957 -0.4455
 1099SOL    HW1 5197   4.473   1.513   0.246 -0.9007  0.2276 -0.8885
 1099SOL    HW2 5198   4.359   1.414   0.263 -0.3648 -0.5453 -1.6842
 1100SOL     OW 5199   0.968   5.612   2.266  0.0517 -0.2030  0.4443
 1100SOL    HW1 5200   0.991   5.604   2.358 -1.3643 -1.3054  0.7452
 1100SOL    HW2 5201   1.049   5.638   2.222  1.5025 -2.5141  1.5813
 1101SOL     OW 5202   4.855   6.418   3.002  0.0627  0.5551  0.5781
 1101SOL    HW1 5203   4.856   6.512   2.984  1.3447  0.5422  0.4604
 1101SOL    HW2 5204   4.898   6.379   2.926  0.2025 -0.0544  0.9625
 1102SOL     OW 5205   6.168   4.161   0.909  0.4581  0.0747  0.0000
 1102SOL    HW1 5206   6.117   4.172   0.989  0.7563  0.4120  0.1475
 1102SOL    HW2 5207   6.174   4.249   0.872  0.0449 -0.1248 -0.5695
 1103SOL     OW 5208   3.974   4.324   3.099 -0.3997 -0.1451  0.4089
 1103SOL    HW1 5209   3.887   4.326   3.059 -1.1149 -0.1672  1.9058
 1103SOL    HW2 5210   3.960   4.352   3.189  1.5333  2.4046  0.0427
 1104SOL     OW 5211   2.389   5.833   3.866 -0.1529  0.0521 -0.1440
 1104SOL    HW1 5212   2.352   5.745   3.871 -1.0022  0.1504 -3.0343
 1104SOL    HW2 5213   2.483   5.820   3.881 -0.3516 -1.2310  0.1602
 1105SOL     OW 5214   1.822   0.930   1.066 -0.1384 -0.1136 -0.3004
 1105SOL    HW1 5215   1.894   0.866   1.060 -0.1419 -0.5914  3.0378
 1105SOL    HW2 5216   1.743   0.877   1.057 -0.1499  0.1041 -1.7674
 1106SOL     OW 5217   3.186   3.716   4.139 -0.3860 -0.3113  0.5214
 1106SOL    HW1 5218   3.192   3.625   4.107  0.9381 -0.1742  0.3049
 1106SOL    HW2 5219   3.127   3.759   4.077 -0.7624 -0.9507  0.4302
 1107SOL     OW 5220   0.512   1.162   3.995  0.5861  0.2343  0.3693
 1107SOL    HW1 5221   0.455   1.172   4.072 -0.4438  0.9874 -0.4604
 1107SOL    HW2 5222   0.594   1.127   4.030 -0.5663 -1.4520  1.5515
 1108SOL     OW 5223   4.112   2.928   4.396 -0.0651 -0.1884  0.2046
 1108SOL    HW1 5224   4.145   2.932   4.306  0.0109 -0.1063  0.2353
 1108SOL    HW2 5225   4.156   3.001   4.440  0.8354 -0.9669  0.6151
 1109SOL     OW 5226   6.259   0.265   3.558 -0.0170 -0.4292 -0.2006
 1109SOL    HW1 5227   6.192   0.245   3.493  0.4868  0.9365 -1.1851
 1109SOL    HW2 5228   6.213   0.314   3.626 -0.2676 -0.6488 -0.2099
 1110SOL     OW 5229   6.221   1.017   2.245  0.4578 -0.4720  0.7321
 1110SOL    HW1 5230   6.222   0.936   2.296 -1.5955 -1.3350 -0.5008
 1110SOL    HW2 5231   6.288   1.004   2.178 -1.0985 -2.0017 -0.6117
 1111SOL     OW 5232   0.659   1.158   4.420 -0.5268  0.3719 -0.3954
 1111SOL    HW1 5233   0.682   1.134   4.331 -3.0309  3.0922 -1.9292
 1111SOL    HW2 5234   0.686   1.249   4.428  1.9537 -0.4440  2.6190
 1112SOL     OW 5235   5.194   1.287   0.455 -1.0895 -0.0250  0.2176
 1112SOL    HW1 5236   5.250   1.296   0.532 -2.4618 -0.3486  1.3065
 1112SOL    HW2 5237   5.254   1.270   0.383  0.2653  0.6368  1.1436
 1113SOL     OW 5238   2.911   0.881   3.825  0.7077  0.0453  0.1639
 1113SOL    HW1 5239   2.890   0.821   3.896 -0.1269 -0.1702 -0.2522
 1113SOL    HW2 5240   2.985   0.841   3.780  0.9730 -0.0234  0.6591
 1114SOL     OW 5241   5.708   0.252   2.957  0.7647  0.1906 -0.0281
 1114SOL    HW1 5242   5.686   0.319   3.022  0.0995 -1.0602  1.0845
 1114SOL    HW2 5243   5.648   0.270   2.884  0.5172  0.7362  0.2987
 1115SOL     OW 5244   3.096   0.547   2.985  0.7090  0.1764  0.5611
 1115SOL    HW1 5245   3.052   0.585   3.061 -0.8997 -0.1370 -0.1717
 1115SOL    HW2 5246   3.078   0.608   2.914  0.6598 -0.4503  0.0310
 1116SOL     OW 5247   5.188   0.488   3.689  0.3707  0.3680 -0.5324
 1116SOL    HW1 5248   5.278   0.466   3.665  0.8407  1.9032 -0.2771
 1116SOL    HW2 5249   5.150   0.405   3.718  2.7668  0.1896  2.6872
 1117SOL     OW 5250   6.013   1.793   0.728 -0.0550 -0.1924  0.3253
 1117SOL    HW1 5251   6.003   1.709   0.683  1.2642 -0.6092  0.7696
 1117SOL    HW2 5252   5.978   1.777   0.816 -3.1096  0.7620 -0.5702
 1118SOL     OW 5253   4.035   1.759   3.061 -0.3824 -0.1946  0.1428
 1118SOL    HW1 5254   4.028   1.752   2.966 -1.3245 -1.6859  0.2875
 1118SOL    HW2 5255   3.964   1.704   3.094  0.0669  0.1320  1.7133
 1119SOL     OW 5256   5.717   5.348   0.513  0.5695  0.2775 -0.7013
 1119SOL    HW1 5257   5.628   5.376   0.492 -0.0955 -1.0371  0.2193
 1119SOL    HW2 5258   5.774   5.413   0.470 -0.8455  2.3115  0.3284
 1120SOL     OW 5259   5.091   4.425   4.556 -0.1736 -0.4653 -0.8194
 1120SOL    HW1 5260   5.102   4.387   4.469  0.0908  1.2390 -1.5738
 1120SOL    HW2 5261   5.177   4.415   4.597  0.2906  0.4469 -1.5132
 1121SOL     OW 5262   1.690   0.586   4.399 -0.4514  0.2900 -0.2699
 1121SOL    HW1 5263   1.632   0.510   4.404  1.2540 -0.9932  1.8613
 1121SOL    HW2 5264   1.703   0.612   4.490  1.7695  0.9037 -0.6981
 1122SOL     OW 5265   4.439   2.668   1.769 -0.3013  0.3719 -0.0569
 1122SOL    HW1 5266   4.391   2.620   1.701  0.5092  0.4569 -0.7018
 1122SOL    HW2 5267   4.503   2.721   1.721 -0.5375  1.3803  0.6998
 1123SOL     OW 5268   4.016   5.333   0.748  0.4035 -0.0182 -0.6028
 1123SOL    HW1 5269   4.096   5.325   0.800  1.5344 -0.2230 -2.3158
 1123SOL    HW2 5270   3.989   5.424   0.761  1.5397  0.3769 -0.8745
 1124SOL     OW 5271   3.657   2.943   0.179 -0.0283 -0.2125 -0.6868
 1124SOL    HW1 5272   3.596   2.876   0.210 -1.0040  0.8798 -0.1676
 1124SOL    HW2 5273   3.601   3.015   0.149  0.9958  1.0030  0.2128
 1125SOL     OW 5274   1.174   1.584   2.206 -0.3763  0.5717  0.0629
 1125SOL    HW1 5275   1.178   1.505   2.153 -0.4913 -0.1116  1.0299
 1125SOL    HW2 5276   1.111   1.562   2.276  1.9448  0.3078  2.2128
 1126SOL     OW 5277   3.287   0.164   2.467  0.0425 -0.7108 -0.2839
 1126SOL    HW1 5278   3.306   0.203   2.552 -1.0189 -0.1980 -0.2610
 1126SOL    HW2 5279   3.267   0.072   2.486 -1.9732 -0.2017  0.2982
 1127SOL     OW 5280   4.312   4.470   3.944  0.0437 -0.0470  0.8789
 1127SOL    HW1 5281   4.288   4.546   3.891 -0.7590 -1.1074 -0.3452
 1127SOL    HW2 5282   4.404   4.484   3.966 -0.2356  1.5348  1.1579
 1128SOL     OW 5283   4.535   3.111   2.481 -0.2720  0.2176 -0.5735
 1128SOL    HW1 5284   4.513   3.118   2.574  1.2454  0.1975 -0.1805
 1128SOL    HW2 5285   4.492   3.186   2.440 -1.3798 -0.0651  0.0512
 1129SOL     OW 5286   4.858   0.122   3.507 -0.1875  0.4943  0.1364
 1129SOL    HW1 5287   4.928   0.065   3.539 -1.0867  0.5376  2.3565
 1129SOL    HW2 5288   4.853   0.104   3.413  0.6762 -1.8312  0.4780
 1130SOL     OW 5289   0.256   0.953   0.695 -0.0965  0.1767 -0.0751
 1130SOL    HW1 5290   0.343   0.983   0.668 -0.6973  1.0469 -1.1170
 1130SOL    HW2 5291   0.213   1.031   0.730 -1.8093  0.7652 -3.1479
 1131SOL     OW 5292   0.645   4.790   0.706  0.0615  0.7009 -0.4363
 1131SOL    HW1 5293   0.661   4.718   0.646 -0.8348 -0.6492  0.8754
 1131SOL    HW2 5294   0.551   4.786   0.723  0.1885  1.4957  0.5200
 1132SOL     OW 5295   6.271   1.507   1.828  0.4686 -0.1857  0.2486
 1132SOL    HW1 5296   6.254   1.484   1.737 -1.3545  1.9451 -0.0387
 1132SOL    HW2 5297   6.231   1.436   1.879 -1.6138  0.2907 -0.6141
 1133SOL     OW 5298   3.945   2.578   0.094  0.2470 -0.0160 -0.3868
 1133SOL    HW1 5299   3.956   2.597   0.187 -0.9840 -0.6062 -0.1011
 1133SOL    HW2 5300   4.017   2.518   0.073  0.3593 -0.1085  0.2519
 1134SOL     OW 5301   5.145   0.676   2.035  0.0047 -0.5681  0.4792
 1134SOL    HW1 5302   5.156   0.619   1.960  0.4270 -0.6603  0.6114
 1134SOL    HW2 5303   5.146   0.617   2.111  2.8347 -0.1958  0.8155
 1135SOL     OW 5304   0.807   5.918   1.787  0.4801  0.1399 -0.2767
 1135SOL    HW1 5305   0.810   5.943   1.694 -1.6170 -0.9731 -0.6992
 1135SOL    HW2 5306   0.768   5.994   1.830 -3.9978 -1.2623 -1.2724
 1136SOL     OW 5307   1.251   5.473   0.923 -0.3047  0.3824 -0.6475
 1136SOL    HW1 5308   1.286   5.388   0.894  1.0340 -0.1883  2.3386
 1136SOL    HW2 5309   1.156   5.461   0.922 -0.1867 -0.6533 -1.5822
 1137SOL     OW 5310   5.268   0.302   3.313 -0.4149  0.2904  0.0016
 1137SOL    HW1 5311   5.185   0.342   3.342 -1.6478 -1.9150 -0.2307
 1137SOL    HW2 5312   5.324   0.377   3.293 -2.2574  1.8919  0.3887
 1138SOL     OW 5313   0.362   1.545   1.249 -0.6627 -0.4365 -0.6371
 1138SOL    HW1 5314   0.368   1.485   1.323 -1.6593  0.3996  0.1579
 1138SOL    HW2 5315   0.272   1.579   1.254  0.2294  2.0650 -0.2942
 1139SOL     OW 5316   4.412   2.818   0.469 -0.2752  0.2110  0.3978
 1139SOL    HW1 5317   4.497   2.799   0.429  0.0405  0.0035  1.1526
 1139SOL    HW2 5318   4.423   2.904   0.510 -1.1964  1.3537 -1.5814
 1140SOL     OW 5319   0.420   0.209   0.231  0.2266 -0.4741 -0.2661
 1140SOL    HW1 5320   0.487   0.238   0.168  1.4029 -2.2309  0.1137
 1140SOL    HW2 5321   0.470   0.173   0.305 -1.1371  0.3966  1.1498
 1141SOL     OW 5322   2.264   1.008   1.158 -0.0797 -0.1666  0.2776
 1141SOL    HW1 5323   2.220   0.964   1.085 -1.2346 -0.0237  0.8486
 1141SOL    HW2 5324   2.333   1.059   1.118 -0.1211 -0.7992 -0.6193
 1142SOL     OW 5325   4.228   3.444   2.363  0.2540  0.0704  0.0067
 1142SOL    HW1 5326   4.230   3.388   2.285  3.9754 -0.6380  0.3987
 1142SOL    HW2 5327   4.174   3.519   2.338  1.7758  0.1696 -3.5853
 1143SOL     OW 5328   3.308   2.115   3.420 -0.0325  0.2969 -0.0717
 1143SOL    HW1 5329   3.267   2.052   3.361 -0.6623 -0.8540  1.5220
 1143SOL    HW2 5330   3.268   2.199   3.396 -1.2542 -0.3484 -0.4256
 1144SOL     OW 5331   3.061   0.655   3.706 -0.5288  0.4712 -0.6065
 1144SOL    HW1 5332   3.004   0.615   3.640  0.1934  0.3397 -1.1648
 1144SOL    HW2 5333   3.115   0.583   3.737 -1.2930  0.3987  0.6104
 1145SOL     OW 5334   1.193   4.670   2.288 -0.8568 -0.9763  0.1301
 1145SOL    HW1 5335   1.196   4.745   2.348 -0.0424 -0.8261 -0.0898
 1145SOL    HW2 5336   1.171   4.709   2.203 -1.6121 -1.1401  0.2446
 1146SOL     OW 5337   0.568   3.979   0.175 -0.1068 -0.4833  0.5852
 1146SOL    HW1 5338   0.573   3.996   0.081  0.5177  1.4812  0.9447
 1146SOL    HW2 5339   0.485   3.932   0.187  0.1458 -1.4015 -1.0106
 1147SOL     OW 5340   4.114   3.329   0.281 -0.0202  0.0734 -1.2137
 1147SOL    HW1 5341   4.119   3.424   0.297  0.7422 -0.0468 -0.6800
 1147SOL    HW2 5342   4.140   3.290   0.364 -0.8632 -0.6171 -1.2662
 1148SOL     OW 5343   5.195   3.362   0.020  0.2458 -0.3882  0.4936
 1148SOL    HW1 5344   5.290   3.371   0.025  0.1478  0.8432  0.5281
 1148SOL    HW2 5345   5.170   3.318   0.101  0.6761  0.3877  1.0579
 1149SOL     OW 5346   3.669   3.216   4.365  0.4801  0.2631 -0.1670
 1149SOL    HW1 5347   3.578   3.236   4.384  0.4514 -0.4995  0.5278
 1149SOL    HW2 5348   3.669   3.124   4.340  1.2177 -0.0707  0.9860
 1150SOL     OW 5349   3.296   2.003   1.310  0.3438 -0.6753  0.0317
 1150SOL    HW1 5350   3.312   1.918   1.350 -1.5155 -0.7702  0.6856
 1150SOL    HW2 5351   3.379   2.050   1.318  0.5433 -1.3213  2.4348
 1151SOL     OW 5352   6.261   1.980   2.512 -0.7250  0.1750 -0.1650
 1151SOL    HW1 5353   6.295   2.069   2.508  0.7212 -0.3707 -0.6323
 1151SOL    HW2 5354   6.259   1.959   2.606 -0.5607  0.4934 -0.0898
 1152SOL     OW 5355   3.937   4.526   3.294 -0.3675 -0.3019  0.5108
 1152SOL    HW1 5356   3.914   4.570   3.212 -1.5831 -1.2421  0.3337
 1152SOL    HW2 5357   3.881   4.567   3.360  0.2022  0.0548  0.7835
 1153SOL     OW 5358   3.520   4.085   3.332  0.4702  0.3501 -0.1166
 1153SOL    HW1 5359   3.543   4.081   3.239  2.0729  1.0976  0.2265
 1153SOL    HW2 5360   3.589   4.137   3.372  0.7630 -1.3945  1.8167
 1154SOL     OW 5361   2.293   2.910   3.555 -0.3408  0.2124 -0.2112
 1154SOL    HW1 5362   2.229   2.905   3.485 -0.3382  0.6849 -0.2508
 1154SOL    HW2 5363   2.330   2.822   3.560  1.9844  0.8787 -2.9904
 1155SOL     OW 5364   4.610   3.072   3.110  0.0838 -0.0286 -0.1546
 1155SOL    HW1 5365   4.592   3.095   3.018 -0.9905  1.1200  0.3130
 1155SOL    HW2 5366   4.693   3.024   3.106 -0.5073 -1.0244 -1.8492
 1156SOL     OW 5367   0.686   1.414   4.472  0.2633  0.3534 -0.0946
 1156SOL    HW1 5368   0.597   1.439   4.495  0.2538  1.1029 -0.8912
 1156SOL    HW2 5369   0.741   1.457   4.538  0.1603  1.5747 -0.7767
 1157SOL     OW 5370   2.927   6.432   2.198  0.2201 -0.5941 -0.5563
 1157SOL    HW1 5371   2.863   6.433   2.269  0.8000 -2.1458  0.0188
 1157SOL    HW2 5372   2.924   6.343   2.164 -0.2939  0.1967 -2.7454
 1158SOL     OW 5373   5.927   0.267   2.290 -0.4365 -0.3291  0.0620
 1158SOL    HW1 5374   5.840   0.306   2.304  0.8513  2.5090  0.9032
 1158SOL    HW2 5375   5.919   0.179   2.327 -2.8379 -0.0188  0.4947
 1159SOL     OW 5376   5.359   1.041   1.186  0.2861  0.0710  0.3146
 1159SOL    HW1 5377   5.428   1.009   1.127 -0.0661 -0.7182  0.3148
 1159SOL    HW2 5378   5.280   1.040   1.133  0.3673  1.6061  0.1209
 1160SOL     OW 5379   4.066   5.323   1.400  0.1854 -0.3889 -0.1468
 1160SOL    HW1 5380   4.130   5.299   1.467  0.6685  0.1891 -0.3920
 1160SOL    HW2 5381   3.991   5.266   1.417  0.0285  0.2090  1.3074
 1161SOL     OW 5382   3.881   0.075   1.440 -0.4390 -0.3742 -0.1492
 1161SOL    HW1 5383   3.840   0.059   1.525  0.4742  0.3455  0.4362
 1161SOL    HW2 5384   3.895   0.170   1.437 -0.5619 -0.3698 -1.1623
 1162SOL     OW 5385   3.104   0.514   1.382 -0.2153  0.2911 -0.1799
 1162SOL    HW1 5386   3.196   0.521   1.409  0.4810 -0.6904 -2.1025
 1162SOL    HW2 5387   3.092   0.588   1.322 -0.7419  0.4825  0.1538
 1163SOL     OW 5388   4.823   2.837   0.753  1.0959 -0.6060 -0.6634
 1163SOL    HW1 5389   4.822   2.871   0.664 -1.1424 -0.2373 -0.5544
 1163SOL    HW2 5390   4.842   2.913   0.808  0.2574 -0.3692 -0.6937
 1164SOL     OW 5391   1.726   5.124   3.200  0.5004  0.0697 -0.3345
 1164SOL    HW1 5392   1.724   5.039   3.155  1.4924 -0.1375 -0.0033
 1164SOL    HW2 5393   1.814   5.158   3.183  0.8496  0.0588  1.3010
 1165SOL     OW 5394   3.026   2.534   0.640  0.5277 -0.1354  0.5098
 1165SOL    HW1 5395   3.011   2.522   0.734  0.7434  0.6717  0.6548
 1165SOL    HW2 5396   2.972   2.610   0.617 -0.3679 -0.9689 -0.2505
 1166SOL     OW 5397   4.663   3.297   3.310  0.3936  0.1660  0.3344
 1166SOL    HW1 5398   4.646   3.389   3.286 -0.8133  0.1991  1.2152
 1166SOL    HW2 5399   4.607   3.247   3.250  0.9697  0.0069 -0.0732
 1167SOL     OW 5400   1.589   3.905   0.632 -0.1461  0.0211 -0.1042
 1167SOL    HW1 5401   1.504   3.905   0.588  1.2527 -2.1153 -3.1173
 1167SOL    HW2 5402   1.648   3.947   0.570  1.5413 -1.1628  0.6359
 1168SOL     OW 5403   2.045   0.790   4.130 -0.2971 -0.8075 -0.1929
 1168SOL    HW1 5404   2.133   0.780   4.094  0.3294 -0.6671  1.2658
 1168SOL    HW2 5405   2.000   0.708   4.106  0.8974 -1.8065  0.8652
 1169SOL     OW 5406   2.958   0.724   0.835 -0.2604  0.0767  0.3816
 1169SOL    HW1 5407   3.027   0.791   0.839  0.3411 -0.0562 -3.7220
 1169SOL    HW2 5408   2.877   0.774   0.820 -0.5622  0.0444  1.7713
 1170SOL     OW 5409   5.143   0.045   3.278  0.7032 -0.6241  0.3579
 1170SOL    HW1 5410   5.160   0.140   3.280 -1.4858 -0.1033 -1.2074
 1170SOL    HW2 5411   5.127   0.021   3.369 -0.2795  0.8875  0.6245
 1171SOL     OW 5412   4.775   4.412   2.273  0.1384 -0.4556  0.0201
 1171SOL    HW1 5413   4.730   4.494   2.291  2.5525  1.4011 -1.7709
 1171SOL    HW2 5414   4.795   4.415   2.180 -1.9932 -4.4130 -0.7936
 1172SOL     OW 5415   4.028   0.832   2.699  0.1302  0.3168 -0.3079
 1172SOL    HW1 5416   4.033   0.812   2.792  0.5427  0.5816 -0.2705
 1172SOL    HW2 5417   3.996   0.751   2.659  0.1354  0.1405  0.0396
 1173SOL     OW 5418   2.880   4.427   2.413 -0.0916  0.3836  0.0944
 1173SOL    HW1 5419   2.784   4.434   2.417 -0.0526  2.0653 -1.1522
 1173SOL    HW2 5420   2.902   4.445   2.322  1.3739 -0.9513  0.1386
 1174SOL     OW 5421   4.670   2.192   3.321  0.0803  0.3020 -0.0240
 1174SOL    HW1 5422   4.591   2.231   3.359 -0.5737  0.7232 -1.7225
 1174SOL    HW2 5423   4.726   2.266   3.300  0.8678  0.0156  0.9429
 1175SOL     OW 5424   1.377   6.309   4.321  1.0582 -0.5361 -0.6389
 1175SOL    HW1 5425   1.461   6.268   4.343  2.0527  0.3545 -2.5308
 1175SOL    HW2 5426   1.313   6.238   4.329  2.2611 -1.6918 -0.8577
 1176SOL     OW 5427   4.521   3.151   4.307 -0.5082  0.0377  0.2521
 1176SOL    HW1 5428   4.529   3.065   4.348  1.1326  0.3763  0.7378
 1176SOL    HW2 5429   4.516   3.212   4.381 -0.8824  0.4068 -0.0767
 1177SOL     OW 5430   2.283   5.460   1.441  0.1913  0.1306  0.3218
 1177SOL    HW1 5431   2.358   5.424   1.394  2.4918  3.1903  1.2850
 1177SOL    HW2 5432   2.301   5.441   1.533 -0.7474  0.0294  0.4940
 1178SOL     OW 5433   3.010   6.031   2.497 -0.5228 -0.3320  0.6095
 1178SOL    HW1 5434   2.973   6.082   2.568  0.2281 -0.2344  0.9441
 1178SOL    HW2 5435   2.935   6.007   2.443 -1.1010 -0.3873  1.4170
 1179SOL     OW 5436   3.440   1.252   4.234 -0.3798 -0.1124  0.4565
 1179SOL    HW1 5437   3.352   1.225   4.207  0.2329 -2.1157  0.2990
 1179SOL    HW2 5438   3.430   1.275   4.327 -0.5460 -3.5634  1.4413
 1180SOL     OW 5439   5.770   1.106   0.368 -0.2770  0.0883 -0.6093
 1180SOL    HW1 5440   5.736   1.028   0.410 -0.3420  0.3121 -0.2422
 1180SOL    HW2 5441   5.757   1.091   0.274  1.6327 -1.2484 -0.7067
 1181SOL     OW 5442   4.168   0.653   1.119  0.1123 -0.2038 -0.1632
 1181SOL    HW1 5443   4.122   0.681   1.039  1.6437 -0.3149 -1.1391
 1181SOL    HW2 5444   4.160   0.727   1.179  0.8641  0.8533 -1.3050
 1182SOL     OW 5445   1.001   2.750   1.511 -0.0398  0.0774 -0.8256
 1182SOL    HW1 5446   1.024   2.659   1.493 -0.5258 -0.5432  1.3531
 1182SOL    HW2 5447   1.077   2.785   1.557 -0.3787  0.3559 -0.4718
 1183SOL     OW 5448   5.811   0.320   4.510 -0.0188 -0.1874 -0.2286
 1183SOL    HW1 5449   5.895   0.291   4.475  0.5478  1.5310 -0.3919
 1183SOL    HW2 5450   5.747   0.263   4.469  1.0750 -1.8241  0.2338
 1184SOL     OW 5451   0.800   1.531   0.621  0.1664 -0.4486 -0.1564
 1184SOL    HW1 5452   0.805   1.436   0.630  0.4789 -0.3956  0.2664
 1184SOL    HW2 5453   0.752   1.559   0.699  0.6296 -0.2049  0.0453
 1185SOL     OW 5454   5.664   1.398   3.681  0.1619 -0.8599 -0.2699
 1185SOL    HW1 5455   5.582   1.447   3.694 -0.2276 -1.8865  1.5771
 1185SOL    HW2 5456   5.719   1.456   3.629 -1.6427 -0.0374 -1.3624
 1186SOL     OW 5457   5.931   3.706   2.506 -0.7659  0.0468  0.2843
 1186SOL    HW1 5458   5.880   3.698   2.426 -1.0051 -2.3978  0.5851
 1186SOL    HW2 5459   6.020   3.685   2.480 -0.3791  1.6216  0.2584
 1187SOL     OW 5460   1.194   5.012   2.525 -0.4094  0.4872 -0.2568
 1187SOL    HW1 5461   1.178   5.106   2.518 -1.1078  0.5266  1.4459
 1187SOL    HW2 5462   1.258   5.004   2.596 -1.7342 -0.4184  0.8759
 1188SOL     OW 5463   6.126   1.468   2.259 -0.0810  0.4687 -0.0227
 1188SOL    HW1 5464   6.051   1.510   2.302  0.4075  2.5147 -1.0661
 1188SOL    HW2 5465   6.093   1.444   2.173  0.2967  0.8729 -0.2816
 1189SOL     OW 5466   6.473   2.637   1.360 -0.1468  0.5943  0.6089
 1189SOL    HW1 5467   6.406   2.570   1.371 -0.4232  1.1986  3.6441
 1189SOL    HW2 5468   6.426   2.720   1.370  0.0924  1.4411 -3.5743
 1190SOL     OW 5469   4.309   3.199   4.128  0.0989 -0.2085  0.5095
 1190SOL    HW1 5470   4.276   3.109   4.129  1.4754 -0.7538 -0.4313
 1190SOL    HW2 5471   4.383   3.197   4.190  2.0465 -0.5557 -1.6858
 1191SOL     OW 5472   4.071   2.043   2.566  0.5365  0.5595  0.6344
 1191SOL    HW1 5473   4.091   2.105   2.495 -1.8639  1.2780  0.5182
 1191SOL    HW2 5474   4.069   1.958   2.523 -1.9983  1.0992 -0.5022
 1192SOL     OW 5475   5.321   6.195   2.718 -0.0892  0.3451  0.4507
 1192SOL    HW1 5476   5.279   6.130   2.775  0.7305 -1.8636 -1.3385
 1192SOL    HW2 5477   5.258   6.209   2.647  1.1964 -1.3760 -1.1149
 1193SOL     OW 5478   3.485   2.556   0.092  0.7397 -0.0276 -0.2953
 1193SOL    HW1 5479   3.454   2.493   0.027 -1.9757  2.1388 -1.3265
 1193SOL    HW2 5480   3.549   2.609   0.045 -0.7480  1.1248 -1.1408
 1194SOL     OW 5481   5.534   4.085   2.377  0.5905  0.5083 -0.0221
 1194SOL    HW1 5482   5.516   4.137   2.455  1.1095  0.6281  0.0170
 1194SOL    HW2 5483   5.447   4.066   2.341  0.2139 -1.0568  1.5664
 1195SOL     OW 5484   4.437   2.643   4.451  0.3430  0.1280  0.2678
 1195SOL    HW1 5485   4.352   2.685   4.440 -0.1971 -0.2073  2.6431
 1195SOL    HW2 5486   4.422   2.552   4.423 -0.5143 -0.2918  1.9692
 1196SOL     OW 5487   3.502   4.616   3.328  0.0407 -0.2805  0.3936
 1196SOL    HW1 5488   3.518   4.562   3.250  2.0410 -2.2172  1.9871
 1196SOL    HW2 5489   3.479   4.553   3.396  1.1283  1.0076  2.0280
 1197SOL     OW 5490   1.242   0.391   0.776  0.0654  0.2555  0.2858
 1197SOL    HW1 5491   1.239   0.399   0.871 -1.9105 -0.5286  0.3440
 1197SOL    HW2 5492   1.299   0.316   0.760 -0.3918 -0.2390  0.9246
 1198SOL     OW 5493   2.523   0.654   0.985  0.3729 -0.2022 -0.1361
 1198SOL    HW1 5494   2.432   0.635   1.009  0.5859 -0.7233  0.2810
 1198SOL    HW2 5495   2.518   0.679   0.893 -0.1230 -0.8434 -0.2955
 1199SOL     OW 5496   1.262   1.189   0.194  0.3403  0.0461  0.1556
 1199SOL    HW1 5497   1.221   1.193   0.107 -0.8678 -0.3374  0.6773
 1199SOL    HW2 5498   1.319   1.113   0.191 -0.2975 -0.4319 -0.0666
 1200SOL     OW 5499   2.323   6.378   3.699 -0.2332 -0.2489  0.8820
 1200SOL    HW1 5500   2.394   6.323   3.733 -1.8397 -1.7152  2.0729
 1200SOL    HW2 5501   2.291   6.425   3.776 -0.4857  0.5006  0.3322
 1201SOL     OW 5502   2.063   0.238   2.180  0.0858  0.3263 -0.2550
 1201SOL    HW1 5503   2.107   0.166   2.224 -0.2849  0.6636  0.6856
 1201SOL    HW2 5504   2.132   0.282   2.130  0.5425  0.0399  0.1216
 1202SOL     OW 5505   6.236   0.876   4.071  0.1454 -0.1323 -0.3833
 1202SOL    HW1 5506   6.306   0.813   4.054  0.8970  0.6707 -0.2890
 1202SOL    HW2 5507   6.202   0.897   3.984  1.9499  1.6450 -0.7019
 1203SOL     OW 5508   3.247   2.751   1.046  0.0146 -0.0381 -0.1171
 1203SOL    HW1 5509   3.225   2.659   1.031 -1.5045  0.2295  0.3460
 1203SOL    HW2 5510   3.293   2.750   1.130  0.7154 -0.4456 -0.4869
 1204SOL     OW 5511   2.842   5.459   4.530  0.1295 -0.2814  0.1176
 1204SOL    HW1 5512   2.923   5.412   4.510  1.7398  2.6774 -0.9977
 1204SOL    HW2 5513   2.870   5.550   4.541 -3.1497  1.0757 -1.4050
 1205SOL     OW 5514   1.660   0.064   2.155 -0.0091  0.4505  0.3198
 1205SOL    HW1 5515   1.591   0.028   2.100  0.3029 -0.3793  0.4442
 1205SOL    HW2 5516   1.729   0.090   2.094  0.4510 -0.7215  0.2980
 1206SOL     OW 5517   3.267   1.063   0.302 -0.6986  0.8053  0.1205
 1206SOL    HW1 5518   3.175   1.038   0.296 -0.6065  0.1636  1.1513
 1206SOL    HW2 5519   3.286   1.063   0.396  0.6241 -0.0892 -0.1149
 1207SOL     OW 5520   3.710   0.837   3.573  0.1000  0.1004  0.3214
 1207SOL    HW1 5521   3.675   0.926   3.580 -3.5762 -0.8184 -2.7317
 1207SOL    HW2 5522   3.696   0.799   3.660 -0.4961  1.8000  1.0105
 1208SOL     OW 5523   4.209   3.030   1.373  0.4453 -0.5507 -0.1340
 1208SOL    HW1 5524   4.119   3.052   1.398  0.1958 -1.6142 -0.0734
 1208SOL    HW2 5525   4.228   3.089   1.300 -0.3647 -0.4318 -0.2622
 1209SOL     OW 5526   6.065   2.009   3.012 -0.6894  0.3044  0.2024
 1209SOL    HW1 5527   6.145   2.057   3.032 -1.2505  1.4561 -0.2299
 1209SOL    HW2 5528   6.030   1.982   3.097 -0.2044  0.3988  0.4306
 1210SOL     OW 5529   3.154   5.480   2.036  0.2954  0.0773  0.4583
 1210SOL    HW1 5530   3.105   5.542   1.982  0.8668 -0.7202 -1.0467
 1210SOL    HW2 5531   3.225   5.532   2.074  0.5790  0.4362 -0.5211
 1211SOL     OW 5532   3.388   0.991   3.133  0.2829  0.1015  0.1514
 1211SOL    HW1 5533   3.314   1.027   3.084  0.7832  0.8820 -0.0431
 1211SOL    HW2 5534   3.357   0.985   3.223 -0.5943 -1.2059 -0.2007
 1212SOL     OW 5535   4.365   0.903   3.990 -0.2817  0.0671  0.6600
 1212SOL    HW1 5536   4.283   0.855   3.997 -0.3268  0.2362  1.2881
 1212SOL    HW2 5537   4.409   0.889   4.073  0.4603 -0.2567  0.2214
 1213SOL     OW 5538   3.992   4.915   3.971 -0.2710 -0.2180 -0.5954
 1213SOL    HW1 5539   4.006   4.905   3.877  0.5590  0.0109 -0.5116
 1213SOL    HW2 5540   4.043   4.844   4.010 -2.0394 -1.4106 -0.3749
 1214SOL     OW 5541   5.017   3.761   0.687 -0.2852 -0.5570 -0.5764
 1214SOL    HW1 5542   5.022   3.767   0.782 -0.0816 -0.1404 -0.6089
 1214SOL    HW2 5543   4.938   3.810   0.663  1.2531  2.0316 -0.8254
 1215SOL     OW 5544   5.850   5.235   3.316 -0.2132 -0.4364  0.4874
 1215SOL    HW1 5545   5.823   5.179   3.244 -2.9695  0.0189  1.0271
 1215SOL    HW2 5546   5.794   5.207   3.389 -0.2041  1.6003  1.3318
 1216SOL     OW 5547   1.288   3.901   0.724  0.4352 -0.0145 -0.7423
 1216SOL    HW1 5548   1.312   3.815   0.758  2.1065  0.3657 -0.8523
 1216SOL    HW2 5549   1.310   3.962   0.794 -0.4829  0.3633 -0.7668
 1217SOL     OW 5550   5.295   5.079   2.979  0.0045 -0.2205 -0.6885
 1217SOL    HW1 5551   5.203   5.072   3.005  0.1076 -0.7528 -0.4417
 1217SOL    HW2 5552   5.330   5.150   3.033 -0.2416 -0.0661 -0.7314
 1218SOL     OW 5553   5.381   0.959   0.267 -0.6912  0.2535 -0.3509
 1218SOL    HW1 5554   5.412   0.876   0.231 -3.0856 -0.0286 -2.0053
 1218SOL    HW2 5555   5.326   0.934   0.342 -1.1396  0.3589 -0.6430
 1219SOL     OW 5556   3.856   4.749   2.579  0.1114 -0.0431  0.0778
 1219SOL    HW1 5557   3.795   4.808   2.623  0.9476  0.6956  0.2782
 1219SOL    HW2 5558   3.856   4.778   2.488 -0.5177 -0.6293 -0.1112
 1220SOL     OW 5559   5.929   3.488   1.693  0.1739  0.2303  0.1121
 1220SOL    HW1 5560   5.900   3.526   1.776 -1.1695 -0.3819 -0.0624
 1220SOL    HW2 5561   5.854   3.495   1.635  0.7975 -0.2169 -0.7739
 1221SOL     OW 5562   2.367   0.396   2.557 -0.4584 -0.1601  0.0325
 1221SOL    HW1 5563   2.283   0.442   2.556 -0.3117  0.1735  1.6694
 1221SOL    HW2 5564   2.420   0.443   2.621  0.8595 -0.5984 -0.6998
 1222SOL     OW 5565   2.925   0.161   2.639 -0.2547 -0.3078  0.5126
 1222SOL    HW1 5566   2.963   0.195   2.558  2.2082  0.3354  1.8517
 1222SOL    HW2 5567   2.846   0.214   2.652  1.0860  1.9099  0.2115
 1223SOL     OW 5568   5.046   4.366   4.265  0.7395  0.3496 -0.3735
 1223SOL    HW1 5569   4.954   4.388   4.252  0.2440 -0.9091  0.7206
 1223SOL    HW2 5570   5.094   4.429   4.212 -0.8026  0.0871 -2.2036
 1224SOL     OW 5571   2.261   4.285   4.073  0.4765 -0.2342 -0.3828
 1224SOL    HW1 5572   2.263   4.377   4.047  0.8240  0.0208  0.5227
 1224SOL    HW2 5573   2.352   4.264   4.096  0.4827 -0.9273 -0.9830
 1225SOL     OW 5574   3.821   4.531   1.346 -0.1410 -0.1121  0.4991
 1225SOL    HW1 5575   3.783   4.443   1.342  3.4919 -1.8176 -0.8810
 1225SOL    HW2 5576   3.824   4.561   1.255  2.3700 -0.4184  0.4203
 1226SOL     OW 5577   4.853   3.380   1.885  0.2933  0.4440 -0.0003
 1226SOL    HW1 5578   4.912   3.442   1.842 -0.8648  1.9669  0.5362
 1226SOL    HW2 5579   4.811   3.430   1.954 -2.1207 -0.3744 -0.7653
 1227SOL     OW 5580   5.028   3.721   0.241  0.2517  0.8787  0.2628
 1227SOL    HW1 5581   5.078   3.741   0.162 -1.2804  0.8827 -0.7517
 1227SOL    HW2 5582   5.037   3.799   0.296  2.0170  0.5452  0.4858
 1228SOL     OW 5583   5.854   2.596   3.532  0.0919  0.3449 -0.0773
 1228SOL    HW1 5584   5.894   2.568   3.449 -0.9782 -1.2333 -0.1113
 1228SOL    HW2 5585   5.796   2.524   3.555 -0.6934  1.3962  1.3418
 1229SOL     OW 5586   3.514   1.997   0.334  0.7361  0.2991  0.3377
 1229SOL    HW1 5587   3.494   2.090   0.338  2.6454  0.6942  2.6601
 1229SOL    HW2 5588   3.437   1.954   0.370  0.7829  1.2020  1.5898
 1230SOL     OW 5589   5.566   0.652   2.519 -0.6585  0.1352  0.3495
 1230SOL    HW1 5590   5.481   0.610   2.506  0.5619 -1.9034 -1.9697
 1230SOL    HW2 5591   5.588   0.635   2.610 -1.4381 -2.0603  0.1875
 1231SOL     OW 5592   2.104   3.469   0.407 -0.1743  0.4605 -0.6062
 1231SOL    HW1 5593   2.184   3.511   0.438  0.7291  0.3826 -2.6465
 1231SOL    HW2 5594   2.067   3.532   0.345 -1.7649  0.5230  0.3410
 1232SOL     OW 5595   0.901   5.746   0.749 -0.2322 -0.0213  0.0219
 1232SOL    HW1 5596   0.910   5.651   0.750 -0.1301 -0.0437 -1.4885
 1232SOL    HW2 5597   0.944   5.774   0.668  0.5113  1.4020  0.8652
 1233SOL     OW 5598   3.069   1.281   1.678 -0.4685 -0.6750 -0.1168
 1233SOL    HW1 5599   3.024   1.362   1.655  0.6744 -0.5591 -2.2575
 1233SOL    HW2 5600   3.000   1.215   1.684 -1.1384 -0.0849 -1.1505
 1234SOL     OW 5601   1.425   2.266   0.447  0.0818 -0.4439  0.3600
 1234SOL    HW1 5602   1.472   2.195   0.404 -0.7714 -1.4856  1.0936
 1234SOL    HW2 5603   1.333   2.241   0.441 -0.2743  0.8110  0.2810
 1235SOL     OW 5604   6.410   5.029   4.476 -0.0148  0.2737  0.9116
 1235SOL    HW1 5605   6.400   4.938   4.447  1.6288  0.0184  1.0322
 1235SOL    HW2 5606   6.349   5.038   4.549 -2.6636  0.3054 -1.1691
 1236SOL     OW 5607   2.262   1.076   3.213  0.1418 -0.0650 -1.0876
 1236SOL    HW1 5608   2.339   1.019   3.212  0.6290  0.3086  2.4350
 1236SOL    HW2 5609   2.297   1.165   3.206  0.5642  0.3365  3.5064
 1237SOL     OW 5610   5.711   1.159   4.126 -0.3427  0.4405  0.3517
 1237SOL    HW1 5611   5.718   1.199   4.040 -2.0963  0.8276  0.3403
 1237SOL    HW2 5612   5.801   1.152   4.158  0.3507  0.1153 -1.5664
 1238SOL     OW 5613   2.043   5.753   2.448  0.0848  0.5821 -0.2391
 1238SOL    HW1 5614   2.124   5.758   2.498  0.8285  1.5344 -1.4573
 1238SOL    HW2 5615   2.068   5.706   2.368 -0.4803  1.1601 -0.7649
 1239SOL     OW 5616   1.167   2.364   0.763 -0.3711 -0.1958  0.2374
 1239SOL    HW1 5617   1.257   2.376   0.735 -0.3443  1.1686  0.8062
 1239SOL    HW2 5618   1.117   2.352   0.682  0.4987 -2.6363 -0.0094
 1240SOL     OW 5619   5.127   4.804   1.681  0.1679  0.2208 -0.3043
 1240SOL    HW1 5620   5.122   4.899   1.674 -1.5731  0.1621 -0.2515
 1240SOL    HW2 5621   5.204   4.780   1.629  0.6651  1.6483 -0.2612
 1241SOL     OW 5622   4.383   4.659   1.124  0.1867  0.2609 -0.1424
 1241SOL    HW1 5623   4.432   4.627   1.048 -2.1700  0.3757 -1.8082
 1241SOL    HW2 5624   4.350   4.745   1.096 -1.9929 -0.3584  0.3719
 1242SOL     OW 5625   0.679   1.684   0.458  0.0211 -0.4370  0.5353
 1242SOL    HW1 5626   0.726   1.621   0.513 -0.4766 -0.7007  0.6719
 1242SOL    HW2 5627   0.588   1.652   0.458  0.1520 -0.8976 -1.0840
 1243SOL     OW 5628   3.836   3.026   2.639 -0.0423  0.2362 -0.2990
 1243SOL    HW1 5629   3.821   3.079   2.561 -0.9114 -0.7597 -0.8369
 1243SOL    HW2 5630   3.770   3.055   2.701 -0.2715  0.0544 -0.4562
 1244SOL     OW 5631   0.976   6.219   4.333 -0.0335  0.5636  0.2874
 1244SOL    HW1 5632   1.007   6.306   4.309 -0.5689  0.3783 -1.2340
 1244SOL    HW2 5633   0.893   6.235   4.378 -1.1070  0.8085 -1.6774
 1245SOL     OW 5634   4.410   3.662   0.126 -0.1829 -0.0904 -0.2223
 1245SOL    HW1 5635   4.408   3.567   0.110  1.1841 -0.3454  0.8840
 1245SOL    HW2 5636   4.450   3.699   0.048  0.7346 -0.6276 -0.0251
 1246SOL     OW 5637   3.376   0.700   3.856  0.1198  0.0993 -0.0636
 1246SOL    HW1 5638   3.466   0.726   3.877  0.0060 -1.8210  3.5751
 1246SOL    HW2 5639   3.386   0.620   3.803  0.7666 -1.7861  2.6886
 1247SOL     OW 5640   2.524   0.578   2.802 -0.4596  0.2881  0.3059
 1247SOL    HW1 5641   2.538   0.616   2.716  0.0068  1.3831  0.8467
 1247SOL    HW2 5642   2.606   0.531   2.821 -0.8550 -0.6187 -0.1582
 1248SOL     OW 5643   0.375   3.977   0.711  0.2688  0.0958  0.1323
 1248SOL    HW1 5644   0.438   4.046   0.730  1.5735 -1.0195  0.0146
 1248SOL    HW2 5645   0.424   3.896   0.721 -1.2510 -0.8457  0.4129
 1249SOL     OW 5646   0.366   0.529   4.376  0.3408  0.3485 -1.0874
 1249SOL    HW1 5647   0.356   0.620   4.349 -1.7323 -0.2844 -2.7482
 1249SOL    HW2 5648   0.285   0.509   4.423 -0.3831 -1.2616 -2.8739
 1250SOL     OW 5649   6.015   4.915   0.279 -0.3980  0.5479 -0.3374
 1250SOL    HW1 5650   5.938   4.880   0.323  0.5218  0.7832  1.5958
 1250SOL    HW2 5651   6.015   5.008   0.301  0.6269  0.4769  0.0297
 1251SOL     OW 5652   3.170   4.716   4.288 -0.2267  0.3009  0.4984
 1251SOL    HW1 5653   3.250   4.744   4.243 -1.3141 -0.5619 -2.1343
 1251SOL    HW2 5654   3.132   4.797   4.322  0.2970  1.0988 -0.7613
 1252SOL     OW 5655   4.033   3.526   4.143  0.8900 -0.4813  0.2484
 1252SOL    HW1 5656   4.022   3.599   4.083  0.2761  0.5098  1.5200
 1252SOL    HW2 5657   3.944   3.501   4.168  1.1460 -0.3403  1.3571
 1253SOL     OW 5658   4.475   2.084   0.288 -0.0567  0.3409 -0.3202
 1253SOL    HW1 5659   4.525   2.046   0.215  1.4752 -0.7581  1.2246
 1253SOL    HW2 5660   4.437   2.009   0.333  0.4029  0.8448  0.9592
 1254SOL     OW 5661   5.985   5.727   0.736  0.0931  0.5372 -0.3264
 1254SOL    HW1 5662   5.943   5.773   0.664  0.1168  1.3344  0.1543
 1254SOL    HW2 5663   5.916   5.718   0.802  0.1184 -0.0281 -0.3726
 1255SOL     OW 5664   3.977   4.470   0.782  0.8579 -0.0235  0.4502
 1255SOL    HW1 5665   3.996   4.546   0.837 -0.3552  1.4164 -1.0211
 1255SOL    HW2 5666   3.916   4.503   0.716 -0.1017 -2.4084  0.0507
 1256SOL     OW 5667   6.344   6.300   0.109  0.7083 -0.2896 -0.1547
 1256SOL    HW1 5668   6.408   6.236   0.141  0.0787 -0.4496  0.8325
 1256SOL    HW2 5669   6.376   6.384   0.144 -0.9892 -0.6828  2.6987
 1257SOL     OW 5670   3.819   0.217   3.525 -0.1295  0.1118  0.0116
 1257SOL    HW1 5671   3.728   0.236   3.546 -0.2364 -0.6373  0.2606
 1257SOL    HW2 5672   3.814   0.145   3.462  0.2352  1.2868 -1.4154
 1258SOL     OW 5673   2.751   3.595   2.679  0.3450  0.3178  0.2479
 1258SOL    HW1 5674   2.825   3.534   2.685 -0.5101 -0.9866 -1.4916
 1258SOL    HW2 5675   2.674   3.540   2.692 -0.3859  1.3069  0.1598
 1259SOL     OW 5676   1.148   2.805   3.755  0.1724  0.0669 -0.2695
 1259SOL    HW1 5677   1.094   2.744   3.706 -2.7007  2.5243 -0.4728
 1259SOL    HW2 5678   1.163   2.762   3.839  1.6582 -2.4686 -1.7217
 1260SOL     OW 5679   4.532   5.957   3.885 -0.2991 -0.1004 -0.2203
 1260SOL    HW1 5680   4.455   5.942   3.940 -0.8494 -1.1881 -1.2285
 1260SOL    HW2 5681   4.606   5.929   3.939 -0.8242 -1.1021  0.0161
 1261SOL     OW 5682   4.883   2.975   4.002 -0.3423 -0.1930  0.1176
 1261SOL    HW1 5683   4.825   3.043   4.039 -0.3609 -0.7104  1.0715
 1261SOL    HW2 5684   4.834   2.894   4.012  0.2282 -0.5300  0.2270
 1262SOL     OW 5685   4.245   1.589   2.346  0.1070  0.4478  0.0631
 1262SOL    HW1 5686   4.307   1.596   2.273 -0.6505 -0.1057 -0.6463
 1262SOL    HW2 5687   4.181   1.525   2.317  0.2165 -0.3660  1.5357
 1263SOL     OW 5688   3.933   0.546   0.469 -0.0332 -0.1653 -0.3915
 1263SOL    HW1 5689   3.865   0.544   0.537 -1.6120 -0.5028 -1.8959
 1263SOL    HW2 5690   3.894   0.597   0.397  1.7097  0.4775 -0.9497
 1264SOL     OW 5691   6.072   2.326   0.967  0.7756 -0.0213  0.1066
 1264SOL    HW1 5692   6.134   2.395   0.991 -0.3053  0.8563  0.4604
 1264SOL    HW2 5693   5.990   2.373   0.949  0.6381 -0.9719 -2.0359
 1265SOL     OW 5694   1.415   1.090   0.471  0.2091 -0.2117 -0.5739
 1265SOL    HW1 5695   1.409   1.086   0.376 -0.7418 -1.0511 -0.4918
 1265SOL    HW2 5696   1.333   1.053   0.502  0.9961 -1.0734  0.5868
 1266SOL     OW 5697   4.794   6.459   0.108  0.4577 -0.5025 -0.3486
 1266SOL    HW1 5698   4.713   6.487   0.065  0.6257 -0.5417 -0.6917
 1266SOL    HW2 5699   4.845   6.418   0.039 -0.8102 -4.0094  0.5691
 1267SOL     OW 5700   2.453   2.187   3.747 -0.2710  0.2750  0.0262
 1267SOL    HW1 5701   2.359   2.203   3.742  0.0191  1.7160 -1.9868
 1267SOL    HW2 5702   2.481   2.233   3.826 -1.2391 -0.2519  0.7013
 1268SOL     OW 5703   2.205   5.289   0.477  0.0017 -0.0035 -0.0617
 1268SOL    HW1 5704   2.147   5.365   0.483  0.0304  0.0868 -0.8130
 1268SOL    HW2 5705   2.286   5.323   0.440  0.1139 -0.3510 -0.1445
 1269SOL     OW 5706   2.703   2.783   2.451  0.1837  0.2442 -0.6353
 1269SOL    HW1 5707   2.613   2.816   2.450 -0.9162 -2.3606  0.9612
 1269SOL    HW2 5708   2.693   2.688   2.453  3.0328 -0.1501 -1.1737
 1270SOL     OW 5709   1.901   4.176   3.107  0.0710  0.1976 -0.8407
 1270SOL    HW1 5710   1.925   4.253   3.055  2.9389 -0.1652 -0.2566
 1270SOL    HW2 5711   1.853   4.212   3.182  2.0493  1.5881 -0.1569
 1271SOL     OW 5712   1.215   0.243   0.249 -0.2232  0.4163 -0.2873
 1271SOL    HW1 5713   1.231   0.292   0.169  0.7744  1.1303  0.3289
 1271SOL    HW2 5714   1.242   0.154   0.228  3.3280  1.2239  0.1967
 1272SOL     OW 5715   4.163   1.409   3.323 -0.2337  0.0138 -0.2322
 1272SOL    HW1 5716   4.180   1.472   3.252  0.9989 -1.3302 -1.1678
 1272SOL    HW2 5717   4.169   1.323   3.282 -0.5297 -0.7891  1.3091
 1273SOL     OW 5718   2.329   2.340   1.157  0.5175 -0.2688 -0.3097
 1273SOL    HW1 5719   2.303   2.396   1.084 -2.4657 -1.2130 -0.1249
 1273SOL    HW2 5720   2.328   2.398   1.233 -0.2068 -0.0482 -0.4751
 1274SOL     OW 5721   5.036   3.909   1.420  0.4507  0.7862  0.0469
 1274SOL    HW1 5722   5.036   3.830   1.366  1.2135  1.1364 -0.4798
 1274SOL    HW2 5723   5.126   3.917   1.452  0.1687  0.9618  0.8226
 1275SOL     OW 5724   3.758   4.510   4.499  0.2569  0.3271 -0.2842
 1275SOL    HW1 5725   3.709   4.435   4.466  1.2739 -0.5566  0.1208
 1275SOL    HW2 5726   3.724   4.585   4.451 -1.4153 -0.2483 -0.0706
 1276SOL     OW 5727   4.167   2.389   2.088  0.3139  0.3479  0.5840
 1276SOL    HW1 5728   4.189   2.369   2.179  2.2120 -0.2069  0.0624
 1276SOL    HW2 5729   4.252   2.397   2.045 -0.5560 -0.0375 -1.2823
 1277SOL     OW 5730   5.473   5.475   3.669 -0.2350 -0.0562 -0.2967
 1277SOL    HW1 5731   5.386   5.501   3.699  0.2413  0.5068  0.6358
 1277SOL    HW2 5732   5.527   5.478   3.747  1.3516  2.6722 -1.3718
 1278SOL     OW 5733   5.767   4.315   0.428  0.8540 -0.1552  0.0242
 1278SOL    HW1 5734   5.707   4.299   0.501  0.9629 -0.2295  0.0987
 1278SOL    HW2 5735   5.721   4.377   0.372  0.3363 -0.8707 -0.3649
 1279SOL     OW 5736   5.061   4.440   1.672  0.2420  0.1817  0.3652
 1279SOL    HW1 5737   5.146   4.399   1.661  0.6754  0.8220  1.1700
 1279SOL    HW2 5738   5.058   4.508   1.605  0.2566 -0.0047  0.1750
 1280SOL     OW 5739   4.437   3.322   1.788 -0.0048  0.6712 -0.3461
 1280SOL    HW1 5740   4.342   3.325   1.778 -0.3552  0.2130  2.1237
 1280SOL    HW2 5741   4.458   3.229   1.792  0.4949  0.7734 -0.5670
 1281SOL     OW 5742   4.344   2.567   2.952  0.3999  0.2925 -0.5423
 1281SOL    HW1 5743   4.355   2.622   3.030 -1.8013 -0.4522  0.3969
 1281SOL    HW2 5744   4.427   2.522   2.942  0.4672 -0.3046  2.0244
 1282SOL     OW 5745   1.491   5.537   0.426  0.1607  0.0395  0.6239
 1282SOL    HW1 5746   1.534   5.620   0.447  3.2651 -1.6760  1.6871
 1282SOL    HW2 5747   1.520   5.478   0.495 -2.1868 -1.9002  0.0543
 1283SOL     OW 5748   1.389   3.273   4.267  0.3232 -0.1713 -0.0076
 1283SOL    HW1 5749   1.330   3.349   4.268 -0.1761 -0.4462  3.3780
 1283SOL    HW2 5750   1.336   3.203   4.231 -1.3386 -0.2282  2.2972
 1284SOL     OW 5751   0.315   4.546   1.024 -0.2853  0.4877 -0.0647
 1284SOL    HW1 5752   0.230   4.535   1.067  0.4613 -0.2446  1.2961
 1284SOL    HW2 5753   0.309   4.490   0.946 -0.5000 -0.8816  0.8911
 1285SOL     OW 5754   3.062   3.345   0.788  0.2281  0.4458  0.4512
 1285SOL    HW1 5755   3.010   3.410   0.835  0.1514  0.5833  0.1792
 1285SOL    HW2 5756   3.024   3.342   0.700 -1.0286 -1.4051  1.0039
 1286SOL     OW 5757   2.400   6.132   3.870  0.3956  0.1648 -0.1085
 1286SOL    HW1 5758   2.337   6.183   3.922  0.5773  0.8467 -0.5498
 1286SOL    HW2 5759   2.367   6.042   3.876  0.4638  0.2044  1.2602
 1287SOL     OW 5760   2.398   0.905   1.749  0.6929  0.3233  0.1964
 1287SOL    HW1 5761   2.403   0.999   1.731  0.1371  0.4481  0.6451
 1287SOL    HW2 5762   2.333   0.898   1.819 -0.4777 -0.5303 -0.9114
 1288SOL     OW 5763   1.069   1.531   3.236 -0.4618  0.4517  0.1896
 1288SOL    HW1 5764   0.985   1.526   3.281  0.6199 -0.8559  2.2125
 1288SOL    HW2 5765   1.081   1.443   3.200 -0.1277  0.7554 -0.4579
 1289SOL     OW 5766   6.023   6.059   1.774  0.3401 -0.1405 -0.0151
 1289SOL    HW1 5767   5.956   6.099   1.829  0.6597  1.1081 -0.4966
 1289SOL    HW2 5768   5.981   5.981   1.739 -0.1408 -0.5196  1.3387
 1290SOL     OW 5769   3.814   6.437   4.051 -0.0898 -0.4768 -0.3983
 1290SOL    HW1 5770   3.900   6.421   4.012  0.0195  1.9494 -1.3836
 1290SOL    HW2 5771   3.752   6.419   3.980 -0.5357 -2.8840  0.5070
 1291SOL     OW 5772   2.067   4.949   1.558 -0.2012  0.4337 -0.4300
 1291SOL    HW1 5773   1.978   4.923   1.583  0.2708 -1.3138 -0.4844
 1291SOL    HW2 5774   2.072   5.042   1.582 -1.4772  0.1369  1.1367
 1292SOL     OW 5775   0.970   5.423   1.937  0.0880 -0.0980  0.0439
 1292SOL    HW1 5776   0.902   5.357   1.940  1.7918 -1.9308  1.9205
 1292SOL    HW2 5777   0.933   5.499   1.983 -1.1550 -0.5331 -0.2259
 1293SOL     OW 5778   5.463   5.438   0.486 -0.1352 -0.6341 -0.9618
 1293SOL    HW1 5779   5.399   5.482   0.542  1.2824  1.5056 -0.9144
 1293SOL    HW2 5780   5.419   5.430   0.401 -0.8510 -0.2179 -0.6363
 1294SOL     OW 5781   0.589   1.392   3.853  0.9832 -0.0156  0.1307
 1294SOL    HW1 5782   0.547   1.441   3.924  1.2061  0.2646  0.0717
 1294SOL    HW2 5783   0.579   1.300   3.879  1.1285  0.0864  0.5684
 1295SOL     OW 5784   4.513   3.294   1.119 -0.2418 -0.0095 -0.1763
 1295SOL    HW1 5785   4.547   3.346   1.192  0.3060  0.0925 -0.4929
 1295SOL    HW2 5786   4.420   3.284   1.137 -0.1635  0.2524  0.3916
 1296SOL     OW 5787   0.477   5.024   1.488 -0.1704 -0.1044 -0.2332
 1296SOL    HW1 5788   0.446   4.934   1.502 -0.5857  0.1065  0.2644
 1296SOL    HW2 5789   0.418   5.077   1.542  1.3363  0.2773  1.1070
 1297SOL     OW 5790   3.706   4.231   2.693  0.1034 -0.7251  0.1680
 1297SOL    HW1 5791   3.696   4.228   2.598 -0.8435 -1.0537  0.2602
 1297SOL    HW2 5792   3.792   4.270   2.708 -0.5913  1.3271 -0.8039
 1298SOL     OW 5793   1.992   0.892   0.595 -0.3833  0.1147 -0.0095
 1298SOL    HW1 5794   1.957   0.969   0.548 -3.3061 -1.4206 -0.6020
 1298SOL    HW2 5795   1.936   0.820   0.567  1.1249 -1.9283  1.9017
 1299SOL     OW 5796   5.614   0.714   1.173 -0.2126  0.1016  0.3379
[truncated: 921,242 more chars]
