# Supplementary material for: Adding the AMBER 14SB Force Field to the Stochastic Titration CpHMD Method
Source: J Chem Theory Comput. 2025 Jun 16;21(13):6292–304. doi: 10.1021/acs.jctc.5c00415 (PMC12818765; doi:10.1021/acs.jctc.5c00415)
Supplement: Supplementary file 1 [file ct5c00415_si_001.zip › code_availability/CpHMD-runs/SNase/pH_12/final-SNase.gro]

Protein in water
19174
    1LY1      N    1   1.283   0.117   4.119  0.2010  0.0768  0.5706
    1LY1     H1    2   1.302   0.126   4.020  1.3870  1.6206  0.8911
    1LY1     H2    3   1.281   0.026   4.161 -2.1745  1.2476  3.2870
    1LY1     H3    4   1.192   0.152   4.144  0.3756 -0.9818  2.9695
    1LY1     CA    5   1.386   0.190   4.199  0.4175 -0.7372  0.0234
    1LY1     HA    6   1.356   0.192   4.304 -0.3166 -0.3418 -0.1864
    1LY1     CB    7   1.522   0.126   4.193 -0.4702 -0.0503 -0.0598
    1LY1    HB1    8   1.571   0.138   4.096  1.6809 -2.1644  0.6842
    1LY1    HB2    9   1.522   0.018   4.208  0.0646 -0.4291 -2.4457
    1LY1     CG   10   1.614   0.180   4.307  0.0519  0.0537  0.0477
    1LY1    HG1   11   1.581   0.158   4.408  0.3519 -0.2152  0.0906
    1LY1    HG2   12   1.623   0.288   4.311  2.3382 -0.0467 -0.7530
    1LY1     CD   13   1.756   0.125   4.288 -0.0381  0.1509 -0.3046
    1LY1    HD1   14   1.792   0.147   4.187  2.2735 -1.2613  0.1339
    1LY1    HD2   15   1.761   0.017   4.301 -2.2785  0.0499  0.1529
    1LY1     CE   16   1.850   0.190   4.381 -0.6298  0.2677 -0.1396
    1LY1    HE1   17   1.838   0.298   4.373 -1.4622  0.3186  1.4206
    1LY1    HE2   18   1.953   0.164   4.357 -0.5954 -0.1898  0.4532
    1LY1     NZ   19   1.839   0.141   4.518 -0.6572 -0.1180  0.3150
    1LY1    HZ1   20   1.926   0.167   4.564 -0.7978  2.9015 -0.8705
    1LY1    HZ2   21   1.763   0.182   4.570  0.0789 -0.1240  1.4356
    1LY1    HZ3   22   1.831   0.041   4.524 -2.8632  0.0573  1.3424
    1LY1      C   23   1.396   0.340   4.157  0.3876  0.1407 -0.0779
    1LY1      O   24   1.373   0.419   4.248 -0.0164 -0.0207 -0.3640
    2LEU      N   25   1.412   0.381   4.031  0.1514  0.0575 -0.2244
    2LEU      H   26   1.408   0.308   3.962 -0.1527 -0.6562  0.5209
    2LEU     CA   27   1.449   0.519   3.987  0.2589  0.6369 -0.5726
    2LEU     HA   28   1.506   0.557   4.071 -0.7806  0.1733  0.3642
    2LEU     CB   29   1.528   0.516   3.859 -0.0178 -0.3220  0.2934
    2LEU    HB1   30   1.548   0.620   3.833 -2.8609  0.3645  0.4944
    2LEU    HB2   31   1.473   0.474   3.775  0.7296 -0.1012 -0.3192
    2LEU     CG   32   1.665   0.443   3.876 -0.4463  0.3299  0.6333
    2LEU     HG   33   1.646   0.339   3.902 -0.4388  0.1939  0.1022
    2LEU    CD1   34   1.733   0.445   3.742 -0.2570  0.1321  0.1451
    2LEU   HD11   35   1.826   0.389   3.732 -0.9658 -1.1605  0.6341
    2LEU   HD12   36   1.679   0.406   3.655  0.6395 -1.4738  0.2739
    2LEU   HD13   37   1.759   0.547   3.711 -0.4526  0.5783  1.4083
    2LEU    CD2   38   1.764   0.491   3.979 -0.3844 -0.1693  0.2539
    2LEU   HD21   39   1.721   0.470   4.077 -0.9187 -0.6469 -0.0682
    2LEU   HD22   40   1.854   0.430   3.966 -0.3048 -0.8221  3.1719
    2LEU   HD23   41   1.778   0.598   3.964 -3.4510  0.1688 -1.0204
    2LEU      C   42   1.330   0.616   3.981  0.1473 -0.2543  0.6640
    2LEU      O   43   1.342   0.735   4.003 -0.2846 -0.5978 -0.4868
    3HI1      N   44   1.207   0.566   3.948 -0.9113  0.5517 -0.5935
    3HI1      H   45   1.196   0.466   3.934 -0.8597  0.3126  0.9172
    3HI1     CA   46   1.089   0.653   3.963 -0.4375 -0.6834 -0.1991
    3HI1     HA   47   1.124   0.750   3.931 -1.2816 -0.4992 -0.5843
    3HI1     CB   48   0.971   0.604   3.878  0.2989  0.0178  0.0423
    3HI1    HB1   49   1.002   0.619   3.775  0.3490 -2.2243 -0.3254
    3HI1    HB2   50   0.884   0.664   3.904 -0.6991 -0.7925 -1.2545
    3HI1     CG   51   0.936   0.451   3.898 -0.1555 -0.6234 -0.4452
    3HI1    ND1   52   0.975   0.345   3.821 -0.4008 -0.1519  0.3484
    3HI1    HD1   53   1.043   0.347   3.746  3.1619  1.6375  3.2699
    3HI1    CE1   54   0.925   0.231   3.869  0.0049 -0.0112 -0.4190
    3HI1    HE1   55   0.935   0.131   3.829 -0.1907  0.4766 -1.6980
    3HI1    NE2   56   0.843   0.264   3.974  0.0638  0.5800  0.0248
    3HI1    HE2   57   0.790   0.202   4.033 -2.3073  1.7846 -0.7150
    3HI1    CD2   58   0.857   0.399   4.000 -0.7002  0.2931 -0.0617
    3HI1    HD2   59   0.807   0.460   4.074 -0.3104  1.8916 -1.0700
    3HI1      C   60   1.046   0.668   4.113 -0.0386  0.0753  0.0818
    3HI1      O   61   1.057   0.575   4.193  0.2040 -0.4122  0.4034
    4LY0      N   62   0.969   0.771   4.142  0.2436 -0.2840  0.0281
    4LY0      H   63   0.957   0.833   4.063  1.7166  0.8799  0.6718
    4LY0     CA   64   0.883   0.787   4.259 -0.2450  0.8780 -0.5086
    4LY0     HA   65   0.923   0.743   4.350 -1.4306 -0.3412 -0.5359
    4LY0     CB   66   0.871   0.941   4.282 -0.2465  0.4354 -0.2321
    4LY0    HB1   67   0.806   0.982   4.205  0.7213  1.3091 -0.6170
    4LY0    HB2   68   0.968   0.990   4.275 -0.3392  0.7088  0.3288
    4LY0     CG   69   0.817   0.963   4.423  1.0202  0.5614 -0.0150
    4LY0    HG1   70   0.886   0.919   4.495  1.6649  0.8733 -0.4246
    4LY0    HG2   71   0.721   0.911   4.430  1.4838 -0.1564  1.4442
    4LY0     CD   72   0.794   1.109   4.445  0.2501  0.1654  0.4759
    4LY0    HD1   73   0.744   1.124   4.541 -0.6571  0.4743 -0.0292
    4LY0    HD2   74   0.732   1.160   4.372  2.5110  1.2038 -0.8148
    4LY0     CE   75   0.923   1.197   4.454 -0.5119  0.0389 -0.0754
    4LY0    HE1   76   0.988   1.182   4.367  0.5301  0.1779  0.6538
    4LY0    HE2   77   0.980   1.146   4.532  0.5190 -0.4119 -1.0873
    4LY0     NZ   78   0.909   1.341   4.479 -0.3848  0.3206  0.5814
    4LY0    HZ1   79   0.870   1.384   4.397 -2.9027  0.0495  1.5527
    4LY0    HZ2   80   0.840   1.335   4.553 -1.0409 -4.2083 -0.1142
    4LY0    HZ3   81   1.000   1.380   4.498  0.7309 -1.3269 -1.0469
    4LY0      C   82   0.740   0.728   4.233  0.1266  1.1387  0.0872
    4LY0      O   83   0.685   0.748   4.128 -0.6849  0.7384 -0.3783
    5GL4      N   84   0.680   0.650   4.329 -0.2373 -0.2460  0.1671
    5GL4      H   85   0.724   0.654   4.420  0.6229  3.8543 -0.2385
    5GL4     CA   86   0.551   0.584   4.319  0.4093 -0.3647 -0.3758
    5GL4     HA   87   0.546   0.551   4.215 -0.1058 -0.9657 -0.1648
    5GL4     CB   88   0.536   0.466   4.416  0.0192 -0.3962  0.4864
    5GL4    HB1   89   0.431   0.440   4.423  0.3026 -1.5452  0.5957
    5GL4    HB2   90   0.566   0.507   4.513 -1.4761 -1.1541  1.3084
    5GL4     CG   91   0.618   0.345   4.382 -0.0893 -0.0616 -0.4871
    5GL4    HG1   92   0.616   0.264   4.456  0.9533 -1.0573 -1.5004
    5GL4    HG2   93   0.726   0.364   4.387 -0.0067 -0.7323  2.6742
    5GL4     CD   94   0.597   0.279   4.240 -0.5080 -0.7098 -0.9537
    5GL4    OE1   95   0.519   0.324   4.153 -0.2408 -0.0890 -0.7509
    5GL4   HE11   96   0.486   0.251   4.100 -3.7189  0.2119  0.7406
    5GL4   HE12   97   0.541   0.416   4.135  0.0825  0.7920  3.2061
    5GL4    OE2   98   0.670   0.187   4.208  0.6201  0.2806  1.0027
    5GL4   HE21   99   0.737   0.220   4.148 -0.7578  1.3878 -0.0038
    5GL4   HE22  100   0.671   0.111   4.267  0.7501 -0.3995  0.1400
    5GL4      C  101   0.430   0.682   4.342  0.1730  0.0271 -0.5128
    5GL4      O  102   0.436   0.767   4.431  0.2264  0.4742 -0.4793
    6PRO      N  103   0.326   0.682   4.258  0.5123 -0.7073 -0.1605
    6PRO     CD  104   0.306   0.595   4.144  0.5584  0.4577  0.6454
    6PRO    HD1  105   0.318   0.491   4.175 -1.1446  0.4503  1.4153
    6PRO    HD2  106   0.373   0.619   4.061  0.3032  0.3271  0.4012
    6PRO     CG  107   0.163   0.608   4.098 -0.3523 -0.6818 -0.4208
    6PRO    HG1  108   0.106   0.520   4.131  0.2049 -1.9476 -2.6099
    6PRO    HG2  109   0.150   0.607   3.990  0.3470 -0.2776 -0.5097
    6PRO     CB  110   0.115   0.747   4.159 -0.1650 -0.1521  0.3014
    6PRO    HB1  111   0.008   0.766   4.168  0.3551  2.9479  0.8940
    6PRO    HB2  112   0.157   0.831   4.104 -0.1254 -0.2461  0.1861
    6PRO     CA  113   0.191   0.743   4.289  0.0534  0.3474  0.2766
    6PRO     HA  114   0.204   0.845   4.327  1.0720  0.9852 -1.6314
    6PRO      C  115   0.111   0.659   4.395 -0.5880  0.8287 -0.0476
    6PRO      O  116   0.137   0.538   4.416  0.6565  0.7231 -0.3010
    7ALA      N  117   0.019   0.725   4.471 -0.4784 -0.3508  0.0521
    7ALA      H  118   0.016   0.825   4.458 -3.2490 -0.0364  2.1143
    7ALA     CA  119  -0.069   0.668   4.562  0.1640 -0.5643 -0.2088
    7ALA     HA  120  -0.104   0.573   4.523 -1.4570 -0.8500  1.7135
    7ALA     CB  121   0.000   0.649   4.703 -0.1360  0.8368  0.7682
    7ALA    HB1  122  -0.052   0.574   4.762  0.2900 -0.1125 -0.0392
    7ALA    HB2  123   0.104   0.617   4.702 -0.0878  0.9940  0.6189
    7ALA    HB3  124  -0.013   0.736   4.768  1.2307  1.2634  0.5209
    7ALA      C  125  -0.198   0.760   4.586  0.2124 -0.5845  0.1085
    7ALA      O  126  -0.196   0.880   4.562 -0.5057 -0.3019  0.0869
    8THR      N  127  -0.304   0.707   4.650  0.0510  0.4644 -0.0688
    8THR      H  128  -0.295   0.609   4.673  1.8673  0.2627 -1.3990
    8THR     CA  129  -0.425   0.781   4.694  0.3553  0.1634 -0.0839
    8THR     HA  130  -0.401   0.887   4.692  1.4869 -0.0714 -2.0370
    8THR     CB  131  -0.545   0.747   4.607 -0.8893  0.0374  0.4048
    8THR     HB  132  -0.553   0.640   4.585 -1.7347  0.1735  0.0190
    8THR    CG2  133  -0.678   0.799   4.653  0.2964  0.0776 -0.2061
    8THR   HG21  134  -0.744   0.794   4.567  0.8517  1.7414 -0.7767
    8THR   HG22  135  -0.717   0.747   4.741 -0.2485  2.3235  0.9539
    8THR   HG23  136  -0.668   0.902   4.688  0.8567 -0.6650  2.0182
    8THR    OG1  137  -0.520   0.804   4.481 -0.2050  0.5282  0.7169
    8THR    HG1  138  -0.450   0.750   4.446 -0.2496 -0.6043  2.2523
    8THR      C  139  -0.460   0.748   4.839  0.2288  0.2466  0.0334
    8THR      O  140  -0.457   0.628   4.875  0.5484 -0.1293  0.4545
    9LEU      N  141  -0.499   0.841   4.928  0.2901  0.0025 -0.1743
    9LEU      H  142  -0.504   0.936   4.896  1.4421  0.2719  0.3845
    9LEU     CA  143  -0.538   0.813   5.065  0.0594 -0.1810  0.7154
    9LEU     HA  144  -0.468   0.744   5.113 -1.1371 -1.4867  0.6454
    9LEU     CB  145  -0.534   0.950   5.136  0.7797  0.0351  0.1750
    9LEU    HB1  146  -0.596   1.022   5.083  1.0695  0.8384  0.9065
    9LEU    HB2  147  -0.433   0.991   5.129  0.7348  0.0218 -0.6322
    9LEU     CG  148  -0.565   0.963   5.286  0.4860  0.3804  0.3655
    9LEU     HG  149  -0.548   0.868   5.337 -1.4924 -1.3890 -2.0197
    9LEU    CD1  150  -0.490   1.071   5.360 -0.0172  0.3030  0.1614
    9LEU   HD11  151  -0.513   1.073   5.466  1.6865 -1.4422  0.6233
    9LEU   HD12  152  -0.385   1.044   5.363 -0.1248 -0.4816 -1.6442
    9LEU   HD13  153  -0.498   1.170   5.316  1.5927  0.3316 -0.1143
    9LEU    CD2  154  -0.712   1.012   5.299 -0.0744 -0.3316 -0.6636
    9LEU   HD21  155  -0.782   0.952   5.242 -1.0808 -0.2093  0.4244
    9LEU   HD22  156  -0.732   1.017   5.406  0.5554 -2.1764 -0.4185
    9LEU   HD23  157  -0.730   1.115   5.268 -1.2368  0.4717  2.3800
    9LEU      C  158  -0.676   0.751   5.078 -0.5570 -0.3680  0.0991
    9LEU      O  159  -0.775   0.805   5.025  0.5356 -0.0637  0.5906
   10ILE      N  160  -0.685   0.659   5.181  0.5554 -0.5290 -0.0636
   10ILE      H  161  -0.596   0.641   5.224  1.5244  0.1070 -1.7269
   10ILE     CA  162  -0.806   0.605   5.242  1.0830  0.3802 -0.0698
   10ILE     HA  163  -0.881   0.594   5.164  1.4294 -1.4753 -0.1732
   10ILE     CB  164  -0.782   0.458   5.300 -0.3759  0.4032 -0.1510
   10ILE     HB  165  -0.694   0.448   5.363 -0.7157 -1.4058  0.0902
   10ILE    CG2  166  -0.894   0.403   5.392 -0.5327 -0.3375 -0.0379
   10ILE   HG21  167  -0.877   0.297   5.409  0.8425 -0.1251 -0.0237
   10ILE   HG22  168  -0.875   0.449   5.488  0.6081 -0.1437 -0.3436
   10ILE   HG23  169  -0.994   0.426   5.353 -0.7687  0.2914  0.9230
   10ILE    CG1  170  -0.757   0.366   5.181 -0.6158  0.6592 -0.1550
   10ILE   HG11  171  -0.714   0.422   5.098  0.0432 -1.5182 -1.3648
   10ILE   HG12  172  -0.850   0.318   5.149  0.2185 -1.8148  0.9158
   10ILE     CD  173  -0.659   0.257   5.209 -0.3482  0.2701  0.6825
   10ILE    HD1  174  -0.686   0.200   5.298  1.7544 -0.7850  0.7159
   10ILE    HD2  175  -0.664   0.188   5.124 -2.9195 -0.1689  1.1012
   10ILE    HD3  176  -0.557   0.289   5.232 -0.8183  1.5475  1.0308
   10ILE      C  177  -0.856   0.691   5.362  0.2988  0.1996 -0.4172
   10ILE      O  178  -0.970   0.735   5.358  0.6894  0.1326  0.4734
   11LY0      N  179  -0.778   0.708   5.469 -0.3257 -0.3257  0.1813
   11LY0      H  180  -0.681   0.683   5.464  0.8937  3.6739  0.3899
   11LY0     CA  181  -0.809   0.771   5.598 -0.0420  0.9576  0.3416
   11LY0     HA  182  -0.882   0.849   5.578 -1.3916 -0.5799 -1.0435
   11LY0     CB  183  -0.874   0.662   5.685 -0.1455 -0.2750 -1.3307
   11LY0    HB1  184  -0.949   0.608   5.627  1.9084 -1.0768 -3.3367
   11LY0    HB2  185  -0.943   0.709   5.757  0.5835  0.1116 -0.8733
   11LY0     CG  186  -0.784   0.551   5.751  0.0976  0.0456  0.7596
   11LY0    HG1  187  -0.708   0.587   5.821  0.8409 -0.1183  0.0482
   11LY0    HG2  188  -0.727   0.495   5.677 -0.4859 -1.8963  1.7128
   11LY0     CD  189  -0.878   0.455   5.819  0.1788  0.2136 -0.2776
   11LY0    HD1  190  -0.929   0.390   5.748  0.2878  1.0835 -1.1701
   11LY0    HD2  191  -0.948   0.515   5.876  1.6574  0.5221  1.2869
   11LY0     CE  192  -0.791   0.365   5.912 -0.1597  0.4033 -0.1686
   11LY0    HE1  193  -0.723   0.432   5.965 -1.1736  0.9426  0.4738
   11LY0    HE2  194  -0.731   0.292   5.857 -0.7640  0.0431 -0.3583
   11LY0     NZ  195  -0.869   0.298   6.016 -0.3308  0.4366  0.2883
   11LY0    HZ1  196  -0.931   0.237   5.964  0.0301 -1.4345  1.9198
   11LY0    HZ2  197  -0.800   0.247   6.069 -0.9009 -0.5899  0.0761
   11LY0    HZ3  198  -0.910   0.356   6.088  1.6168  0.2648  1.6125
   11LY0      C  199  -0.695   0.844   5.669 -0.2429  0.0346 -0.1064
   11LY0      O  200  -0.589   0.795   5.671 -0.4228 -0.7643  0.0260
   12ALA      N  201  -0.729   0.958   5.722  0.5591  0.2552  0.1593
   12ALA      H  202  -0.827   0.976   5.707  0.0395 -2.4626 -0.2114
   12ALA     CA  203  -0.645   1.011   5.827 -0.2289 -0.0887 -0.1272
   12ALA     HA  204  -0.541   1.012   5.797 -0.1383 -1.0683  0.1054
   12ALA     CB  205  -0.685   1.156   5.854 -0.3809  0.6166  0.1747
   12ALA    HB1  206  -0.792   1.161   5.873 -0.1975 -0.1723  1.5911
   12ALA    HB2  207  -0.626   1.202   5.934 -0.3549 -1.1878  1.2453
   12ALA    HB3  208  -0.654   1.205   5.762 -0.2651 -2.6400 -1.6563
   12ALA      C  209  -0.638   0.922   5.959  0.3166  0.2722  0.2221
   12ALA      O  210  -0.735   0.848   5.982  0.5604 -0.4685  0.8004
   13ILE      N  211  -0.533   0.933   6.041 -0.2665 -0.0552  0.6216
   13ILE      H  212  -0.451   0.981   6.007 -0.4487  0.4630  0.9050
   13ILE     CA  213  -0.530   0.861   6.177  0.1978  0.5488  0.2577
   13ILE     HA  214  -0.630   0.841   6.214 -0.1045  2.9681  0.9490
   13ILE     CB  215  -0.447   0.727   6.172  0.7478  0.6483  0.4045
   13ILE     HB  216  -0.343   0.758   6.161  0.6346  1.3161  1.1512
   13ILE    CG2  217  -0.483   0.647   6.304 -0.7444 -0.2325  0.3345
   13ILE   HG21  218  -0.465   0.697   6.399  1.7388  0.9704 -0.6599
   13ILE   HG22  219  -0.587   0.617   6.314 -1.0577  1.4847  3.7703
   13ILE   HG23  220  -0.414   0.563   6.309  1.5075  1.5839  2.7835
   13ILE    CG1  221  -0.497   0.638   6.053  0.5084 -0.0808 -0.2761
   13ILE   HG11  222  -0.469   0.690   5.962  0.9661  1.2045  0.5743
   13ILE   HG12  223  -0.605   0.627   6.045  0.5309  0.7502 -2.0327
   13ILE     CD  224  -0.443   0.490   6.046  0.7732 -0.2014  0.3964
   13ILE    HD1  225  -0.337   0.471   6.025  0.9088 -0.6553  1.4105
   13ILE    HD2  226  -0.471   0.433   6.135 -2.7119 -1.1522 -1.1292
   13ILE    HD3  227  -0.505   0.442   5.970 -0.8571 -0.9843  2.1527
   13ILE      C  228  -0.477   0.959   6.290  0.5939  0.2449 -0.4953
   13ILE      O  229  -0.543   0.985   6.391  0.1968 -0.1057 -0.0242
   14AS4      N  230  -0.363   1.016   6.263  0.2494 -0.1329 -0.0214
   14AS4      H  231  -0.315   0.988   6.178 -0.9791 -0.7367 -0.5504
   14AS4     CA  232  -0.297   1.121   6.344  0.6133 -0.0059  1.0971
   14AS4     HA  233  -0.363   1.138   6.429  0.7725 -1.0621  1.4591
   14AS4     CB  234  -0.168   1.065   6.397 -0.7856  0.8575 -0.6205
   14AS4    HB1  235  -0.094   1.084   6.319  2.9959 -0.1353  2.3906
   14AS4    HB2  236  -0.181   0.959   6.420  1.6853  0.5066 -0.5339
   14AS4     CG  237  -0.114   1.131   6.519  0.4212  0.0218  0.5382
   14AS4    OD1  238  -0.162   1.235   6.560  0.1033 -0.0710 -0.0409
   14AS4   HD11  239  -0.164   1.245   6.656  2.8243 -1.8195  0.2908
   14AS4   HD12  240  -0.188   1.296   6.491  3.6813  1.5374 -0.2056
   14AS4    OD2  241  -0.015   1.089   6.574 -0.0220  0.6709  0.0228
   14AS4   HD21  242  -0.014   0.993   6.572 -1.8189  0.6301 -0.8562
   14AS4   HD22  243   0.037   1.152   6.624  0.4388 -1.2387  2.1385
   14AS4      C  244  -0.287   1.253   6.264  1.2231 -0.4775  0.0478
   14AS4      O  245  -0.356   1.268   6.162  0.4647  0.0438  0.1545
   15GLY      N  246  -0.206   1.348   6.311  0.9810  0.4404  0.3025
   15GLY      H  247  -0.160   1.341   6.400  0.2400 -0.4560  0.6244
   15GLY     CA  248  -0.161   1.466   6.236  0.0071  0.0496 -0.3839
   15GLY    HA1  249  -0.101   1.520   6.309  1.3941 -0.8182 -0.8493
   15GLY    HA2  250  -0.240   1.527   6.192  0.8988  1.4144 -0.1456
   15GLY      C  251  -0.067   1.420   6.122  0.3003 -0.0661  0.2388
   15GLY      O  252  -0.095   1.454   6.004  0.1192 -0.9796  0.7263
   16AS4      N  253   0.033   1.339   6.157  0.1304  0.5178  0.5548
   16AS4      H  254   0.034   1.307   6.252  1.8101  2.5879  1.3102
   16AS4     CA  255   0.134   1.280   6.062  1.1168 -0.7224 -0.0405
   16AS4     HA  256   0.140   1.344   5.974  0.4361  1.2066  1.2493
   16AS4     CB  257   0.271   1.293   6.123  0.5611 -0.5576 -1.0346
   16AS4    HB1  258   0.294   1.397   6.146  1.7125 -1.0605  0.2040
   16AS4    HB2  259   0.354   1.267   6.058  1.3488 -1.0956  0.1541
   16AS4     CG  260   0.282   1.203   6.247 -0.5048  0.7838  0.0962
   16AS4    OD1  261   0.198   1.111   6.279  0.5914 -0.2198 -0.0171
   16AS4   HD11  262   0.122   1.114   6.220  0.1910  3.3346  0.5058
   16AS4   HD12  263   0.220   1.056   6.354 -0.9221 -1.7321 -0.6162
   16AS4    OD2  264   0.384   1.218   6.326 -0.2726  0.1499  0.4958
   16AS4   HD21  265   0.377   1.305   6.368 -1.0399  0.5517 -0.4279
   16AS4   HD22  266   0.450   1.150   6.317 -0.7414 -0.1650 -0.7251
   16AS4      C  267   0.111   1.139   6.008  0.5152 -0.3171  0.5659
   16AS4      O  268   0.191   1.100   5.922  0.1716  0.2567  0.1593
   17THR      N  269   0.010   1.066   6.052 -0.2644  0.0178 -0.3264
   17THR      H  270  -0.047   1.105   6.126  0.0914 -1.4667  0.7759
   17THR     CA  271  -0.008   0.920   6.027 -0.1572 -0.4691 -0.4864
   17THR     HA  272   0.076   0.892   5.964  0.9878 -3.1687  2.0532
   17THR     CB  273   0.009   0.845   6.162 -0.1531  0.0433  0.6749
   17THR     HB  274  -0.060   0.863   6.244 -1.8463 -0.8970 -0.4906
   17THR    CG2  275  -0.017   0.699   6.139 -0.0313 -0.5832  0.2582
   17THR   HG21  276   0.068   0.656   6.088  0.0991  1.2916 -1.1761
   17THR   HG22  277  -0.026   0.649   6.236  1.7621 -2.9164 -0.7007
   17THR   HG23  278  -0.115   0.690   6.093 -0.3728  1.4937  0.4754
   17THR    OG1  279   0.143   0.876   6.214 -0.5894  0.0090  0.6758
   17THR    HG1  280   0.147   0.970   6.229  1.3295 -0.3152  2.6288
   17THR      C  281  -0.147   0.903   5.958 -0.0253 -0.1611  0.9856
   17THR      O  282  -0.257   0.946   5.996  0.8596 -0.0906  0.0221
   18VAL      N  283  -0.128   0.842   5.841  0.2841  0.7828  0.5908
   18VAL      H  284  -0.042   0.802   5.806  0.4198 -0.5733  2.3313
   18VAL     CA  285  -0.233   0.822   5.745  1.0255  0.0794  0.7902
   18VAL     HA  286  -0.330   0.843   5.791  1.0395  0.5254  0.6205
   18VAL     CB  287  -0.212   0.927   5.633 -0.8668  0.1969 -0.1532
   18VAL     HB  288  -0.296   0.912   5.565 -2.5525  0.5141  1.7354
   18VAL    CG1  289  -0.233   1.071   5.684 -0.3554 -0.3940  0.4845
   18VAL   HG11  290  -0.326   1.083   5.739 -0.5398  2.4708 -0.3003
   18VAL   HG12  291  -0.145   1.094   5.744 -0.8277  0.3353  0.8949
   18VAL   HG13  292  -0.214   1.144   5.605  0.6893 -2.4127 -1.2511
   18VAL    CG2  293  -0.081   0.915   5.557 -0.0879 -0.6734 -0.3213
   18VAL   HG21  294  -0.082   0.960   5.457  0.7151  1.6941  0.6635
   18VAL   HG22  295   0.002   0.965   5.607  0.6319 -0.1400 -1.9772
   18VAL   HG23  296  -0.046   0.818   5.522 -1.3160 -0.9005 -1.0081
   18VAL      C  297  -0.240   0.677   5.694 -0.2587  0.2539  0.8323
   18VAL      O  298  -0.153   0.599   5.727 -0.1432  0.1090 -0.2190
   19LY2      N  299  -0.332   0.650   5.603  0.2025  0.3223 -0.3408
   19LY2      H  300  -0.412   0.712   5.601 -0.2206 -0.2545 -1.6009
   19LY2     CA  301  -0.344   0.524   5.535  0.3693 -0.6113 -0.0209
   19LY2     HA  302  -0.258   0.463   5.565  0.0582 -1.3526 -0.6054
   19LY2     CB  303  -0.455   0.437   5.594 -0.0723 -0.5976  0.1054
   19LY2    HB1  304  -0.556   0.453   5.556 -0.5212  0.0470  1.5102
   19LY2    HB2  305  -0.464   0.465   5.699 -0.1174  0.7549 -0.2468
   19LY2     CG  306  -0.429   0.285   5.578 -0.0195  0.1652  0.3888
   19LY2    HG1  307  -0.349   0.255   5.647 -1.9066 -0.4857  2.4292
   19LY2    HG2  308  -0.421   0.263   5.472 -0.2519 -0.0774  0.4222
   19LY2     CD  309  -0.544   0.192   5.631  0.7997 -0.5931 -0.4590
   19LY2    HD1  310  -0.640   0.227   5.592  0.8715 -0.9766 -0.9821
   19LY2    HD2  311  -0.556   0.202   5.739 -0.4810  1.6953 -0.7481
   19LY2     CE  312  -0.515   0.054   5.596 -0.5048 -0.0177  0.1144
   19LY2    HE1  313  -0.412   0.030   5.622 -0.6999  0.1167  1.0645
   19LY2    HE2  314  -0.539   0.046   5.490 -3.8246 -0.1212  0.7634
   19LY2     NZ  315  -0.612  -0.035   5.657  0.9550  0.0384 -0.3131
   19LY2    HZ1  316  -0.700   0.000   5.622  1.7761 -0.0010 -2.5784
   19LY2    HZ2  317  -0.590  -0.129   5.626 -0.5355 -0.5201  0.2316
   19LY2    HZ3  318  -0.607  -0.020   5.757 -0.2775  0.3727 -0.2786
   19LY2      C  319  -0.370   0.542   5.386 -0.2722 -0.1925  0.7666
   19LY2      O  320  -0.462   0.610   5.343 -0.0154 -0.5327  0.1135
   20LEU      N  321  -0.288   0.471   5.303  0.5631 -0.5976 -0.0664
   20LEU      H  322  -0.219   0.414   5.349  1.7958  0.3915 -0.6200
   20LEU     CA  323  -0.288   0.479   5.158  0.0977  0.0342  0.0597
   20LEU     HA  324  -0.361   0.555   5.128 -0.4947  1.7427  4.9829
   20LEU     CB  325  -0.148   0.529   5.097 -0.1980  0.1480 -0.0907
   20LEU    HB1  326  -0.170   0.566   4.997 -0.8057  2.1048  0.7007
   20LEU    HB2  327  -0.077   0.446   5.096  0.5929  0.7909  0.7870
   20LEU     CG  328  -0.081   0.649   5.176 -0.2460  0.6738  0.0031
   20LEU     HG  329  -0.067   0.618   5.280  1.2389 -0.6502 -0.5540
   20LEU    CD1  330   0.045   0.697   5.110  0.6338 -0.7030 -0.1579
   20LEU   HD11  331   0.100   0.769   5.170 -2.2756  0.0880  1.7543
   20LEU   HD12  332   0.099   0.604   5.093  1.5355 -0.5740  1.7717
   20LEU   HD13  333   0.023   0.730   5.008  1.3840  0.9111  0.1701
   20LEU    CD2  334  -0.167   0.773   5.181 -0.2213 -1.0051 -1.0209
   20LEU   HD21  335  -0.191   0.811   5.082 -0.1909  0.6003 -0.4311
   20LEU   HD22  336  -0.251   0.755   5.249 -0.4394  1.1306 -0.6727
   20LEU   HD23  337  -0.110   0.860   5.213  1.7273 -1.8354 -2.0942
   20LEU      C  338  -0.324   0.348   5.093 -0.0267 -0.2763  0.1793
   20LEU      O  339  -0.289   0.241   5.139 -0.6449 -0.1824  0.4062
   21MET      N  340  -0.404   0.353   4.989 -0.0326 -0.0624 -0.0640
   21MET      H  341  -0.433   0.444   4.955 -1.7435  0.3328  2.2590
   21MET     CA  342  -0.401   0.245   4.887 -0.1822 -0.3745 -0.0301
   21MET     HA  343  -0.408   0.149   4.939 -3.0374 -0.8823 -1.1346
   21MET     CB  344  -0.522   0.267   4.795  0.0120  0.7313  0.1789
   21MET    HB1  345  -0.529   0.371   4.762 -0.3594  0.3444 -1.0273
   21MET    HB2  346  -0.614   0.235   4.845 -0.5499  0.8972 -0.7258
   21MET     CG  347  -0.510   0.191   4.664  0.1032 -0.5331 -0.2473
   21MET    HG1  348  -0.419   0.222   4.612  1.5899 -0.0720  2.4132
   21MET    HG2  349  -0.604   0.211   4.613 -0.2140  0.3216  0.6532
   21MET     SD  350  -0.500   0.018   4.693  0.1961  0.0470  0.2087
   21MET     CE  351  -0.668  -0.016   4.763  0.5838 -0.0984  0.1362
   21MET    HE1  352  -0.678   0.022   4.864  4.4537  0.5766  0.4288
   21MET    HE2  353  -0.743   0.026   4.696 -0.1594 -2.1743 -0.4108
   21MET    HE3  354  -0.698  -0.121   4.757  0.1331  0.0790 -0.9174
   21MET      C  355  -0.263   0.259   4.812 -0.5209  0.1338 -0.1303
   21MET      O  356  -0.222   0.365   4.761  0.1081  0.9514 -0.2172
   22TY0      N  357  -0.194   0.150   4.814 -1.1236  0.1275  0.2524
   22TY0      H  358  -0.224   0.060   4.848  0.0195 -0.7810 -1.0015
   22TY0     CA  359  -0.047   0.147   4.778 -0.0618  0.9097 -0.0968
   22TY0     HA  360  -0.029   0.229   4.709 -0.7043  1.1502  0.0122
   22TY0     CB  361   0.047   0.179   4.894  0.2359  0.5297 -0.1231
   22TY0    HB1  362   0.032   0.094   4.961  1.7257  1.2020  1.1212
   22TY0    HB2  363   0.015   0.273   4.938  0.3660  1.6181 -2.2656
   22TY0     CG  364   0.194   0.185   4.864 -0.3059 -0.6264 -0.2693
   22TY0    CD1  365   0.255   0.309   4.832  0.1191  0.1546  0.0498
   22TY0    HD1  366   0.191   0.396   4.833  0.4657  0.4157 -0.3117
   22TY0    CE1  367   0.396   0.315   4.793 -0.2429 -0.1283  0.2455
   22TY0    HE1  368   0.435   0.409   4.758 -1.3482 -0.1291 -1.0426
   22TY0     CZ  369   0.471   0.194   4.788 -0.0463  0.0190 -0.2630
   22TY0     OH  370   0.592   0.201   4.722 -0.5833  0.3527 -0.1643
   22TY0    HH1  371   0.638   0.285   4.733  1.8164 -0.1633 -4.3002
   22TY0    HH2  372   0.620   0.119   4.681 -0.5217  0.3921 -0.1996
   22TY0    CE2  373   0.408   0.071   4.820 -0.6712 -0.2748  0.7952
   22TY0    HE2  374   0.456  -0.025   4.808  1.0181  0.5547  0.5269
   22TY0    CD2  375   0.271   0.068   4.858 -0.7235  0.2966  0.6055
   22TY0    HD2  376   0.227  -0.031   4.866  1.3882 -0.7856 -0.2973
   22TY0      C  377  -0.009   0.022   4.697  0.1743  1.4293 -0.4668
   22TY0      O  378  -0.024  -0.098   4.743  0.0014  0.0281 -0.1273
   23LY2      N  379   0.039   0.032   4.571  0.1145  0.0731 -0.1654
   23LY2      H  380   0.065   0.124   4.538  0.2984 -0.0008 -0.2301
   23LY2     CA  381   0.068  -0.076   4.474  0.3702 -0.0100 -0.3891
   23LY2     HA  382   0.069  -0.024   4.379  1.7386  1.0284  0.1639
   23LY2     CB  383   0.215  -0.128   4.498  0.5089 -0.2929 -0.3761
   23LY2    HB1  384   0.214  -0.223   4.551  0.1118 -0.1016 -0.0314
   23LY2    HB2  385   0.271  -0.064   4.566 -0.5678  0.1187  0.1464
   23LY2     CG  386   0.291  -0.133   4.362 -0.1567 -0.4460 -0.0011
   23LY2    HG1  387   0.287  -0.028   4.333  0.0431 -0.2349  0.7114
   23LY2    HG2  388   0.228  -0.179   4.287 -0.3742  1.6800 -1.1805
   23LY2     CD  389   0.431  -0.192   4.352  0.0924 -0.5444 -0.4965
   23LY2    HD1  390   0.436  -0.293   4.393 -1.3734 -0.6118 -0.4230
   23LY2    HD2  391   0.497  -0.123   4.405 -0.3275 -0.4555 -0.0831
   23LY2     CE  392   0.473  -0.200   4.209 -0.8874  0.1632  0.8201
   23LY2    HE1  393   0.454  -0.096   4.181 -0.3739  0.5273  1.7791
   23LY2    HE2  394   0.410  -0.268   4.151  0.0198  0.4647 -0.5826
   23LY2     NZ  395   0.619  -0.213   4.182 -0.0511  0.8372 -0.7254
   23LY2    HZ1  396   0.660  -0.124   4.206 -0.6387  1.7482 -2.8204
   23LY2    HZ2  397   0.668  -0.278   4.241  0.0132  0.8763 -0.7358
   23LY2    HZ3  398   0.636  -0.238   4.085 -0.8800 -1.5326 -0.3301
   23LY2      C  399  -0.049  -0.180   4.462  0.1322  0.0531 -0.6983
   23LY2      O  400  -0.024  -0.293   4.425 -0.3682  0.5355 -0.2445
   24GLY      N  401  -0.175  -0.147   4.501  0.1598 -0.2036 -0.4773
   24GLY      H  402  -0.192  -0.047   4.495  0.6723 -0.1110 -0.3985
   24GLY     CA  403  -0.289  -0.236   4.497 -0.4533 -0.0935 -0.2272
   24GLY    HA1  404  -0.283  -0.306   4.414  0.2268  0.3106 -0.5286
   24GLY    HA2  405  -0.376  -0.178   4.467 -2.1908 -3.3103 -1.9381
   24GLY      C  406  -0.328  -0.307   4.623  0.2323  0.2580 -0.3763
   24GLY      O  407  -0.405  -0.401   4.614  0.0101 -0.2145  0.4817
   25GLN      N  408  -0.271  -0.270   4.738  0.6588 -0.4912  0.5867
   25GLN      H  409  -0.193  -0.206   4.733 -1.6664  2.5944 -0.0815
   25GLN     CA  410  -0.303  -0.319   4.874  0.1960  0.3689  0.1080
   25GLN     HA  411  -0.402  -0.363   4.870  0.1281  0.4589  0.6827
   25GLN     CB  412  -0.202  -0.421   4.925 -0.1280 -0.1301  0.1079
   25GLN    HB1  413  -0.216  -0.432   5.033  0.2235  0.3403  0.2066
   25GLN    HB2  414  -0.104  -0.380   4.900 -0.4631  0.7182  0.1726
   25GLN     CG  415  -0.212  -0.558   4.857  0.9776  0.6720  0.5633
   25GLN    HG1  416  -0.122  -0.617   4.872  1.0196  0.7545  0.6346
   25GLN    HG2  417  -0.223  -0.541   4.750  0.1497  2.3225  0.8663
   25GLN     CD  418  -0.341  -0.637   4.882 -0.9774 -0.6501 -0.2142
   25GLN    OE1  419  -0.416  -0.608   4.967 -0.0137  0.3879 -0.7233
   25GLN    NE2  420  -0.362  -0.753   4.823 -0.8200 -0.3186 -0.0468
   25GLN   HE21  421  -0.292  -0.784   4.758 -0.0994 -0.3112  0.7071
   25GLN   HE22  422  -0.442  -0.806   4.854 -0.5535 -1.7993 -1.7643
   25GLN      C  423  -0.311  -0.202   4.971 -0.3133 -0.6105  0.8700
   25GLN      O  424  -0.250  -0.097   4.953  0.3794 -0.0621  0.5630
   26PRO      N  425  -0.387  -0.208   5.078 -0.8988 -0.4552  0.1292
   26PRO     CD  426  -0.470  -0.315   5.110 -0.1245  0.5107 -0.3153
   26PRO    HD1  427  -0.405  -0.385   5.162  2.1744  0.7550 -2.6482
   26PRO    HD2  428  -0.522  -0.358   5.024  1.4777 -0.1783 -0.9739
   26PRO     CG  429  -0.572  -0.256   5.200  0.2517 -0.5669 -0.7280
   26PRO    HG1  430  -0.624  -0.335   5.255 -1.4753 -0.2077 -1.7691
   26PRO    HG2  431  -0.648  -0.200   5.146 -0.0117  0.4529  0.6597
   26PRO     CB  432  -0.487  -0.159   5.293  0.0413  0.6171 -0.3214
   26PRO    HB1  433  -0.438  -0.217   5.371 -0.5181 -1.1152 -1.2042
   26PRO    HB2  434  -0.545  -0.078   5.338  0.8769  1.2265 -0.3315
   26PRO     CA  435  -0.384  -0.107   5.192 -0.4951 -0.0696  0.4334
   26PRO     HA  436  -0.422  -0.011   5.157 -1.1158 -0.2833  0.5229
   26PRO      C  437  -0.245  -0.098   5.261 -0.0102  0.3672  0.0076
   26PRO      O  438  -0.183  -0.205   5.281  0.4898  0.5206  0.5541
   27MET      N  439  -0.197   0.017   5.299  0.4655  0.4583  0.0639
   27MET      H  440  -0.244   0.103   5.273  1.8557  0.8956 -1.1399
   27MET     CA  441  -0.077   0.027   5.382 -0.8528 -0.4344 -0.3089
   27MET     HA  442  -0.069  -0.067   5.436 -1.0775 -0.1083  0.3001
   27MET     CB  443   0.050   0.032   5.293 -0.5387 -0.5800  0.0832
   27MET    HB1  444   0.048   0.119   5.228  0.0413  1.5212  2.6817
   27MET    HB2  445   0.058  -0.065   5.244  0.4730  0.2372 -1.4435
   27MET     CG  446   0.175   0.037   5.377  0.5945  0.1632 -0.2696
   27MET    HG1  447   0.155  -0.015   5.470 -0.7924  2.9288  1.1038
   27MET    HG2  448   0.197   0.139   5.407  1.1764  0.0266 -0.2140
   27MET     SD  449   0.329  -0.024   5.306  0.0804 -0.4816 -0.0042
   27MET     CE  450   0.443   0.040   5.431  0.1471 -0.1383 -0.2970
   27MET    HE1  451   0.543   0.005   5.406  0.7923  1.7178 -0.5179
   27MET    HE2  452   0.439   0.149   5.429  0.3758 -0.1350 -1.4771
   27MET    HE3  453   0.415   0.001   5.529  1.6334  0.7173  0.5044
   27MET      C  454  -0.097   0.155   5.468  0.0987  0.7072 -0.1631
   27MET      O  455  -0.156   0.253   5.441 -0.2537 -0.0611 -0.5714
   28THR      N  456  -0.030   0.152   5.586  0.4687 -0.2599 -0.2371
   28THR      H  457   0.024   0.069   5.605 -0.1910 -0.7506 -0.4594
   28THR     CA  458  -0.024   0.263   5.683  0.5331 -0.1760 -0.3314
   28THR     HA  459  -0.104   0.331   5.656 -0.3093 -0.1619  2.0011
   28THR     CB  460  -0.057   0.235   5.835 -0.3351  0.3958 -0.9658
   28THR     HB  461  -0.027   0.319   5.897  0.6089 -0.1547 -0.6502
   28THR    CG2  462  -0.198   0.176   5.877  0.4048  0.2078  0.3048
   28THR   HG21  463  -0.229   0.103   5.803  1.6146  0.6324 -0.6458
   28THR   HG22  464  -0.203   0.141   5.980  1.2455  0.1365  0.3292
   28THR   HG23  465  -0.273   0.254   5.860 -1.7501 -1.7132  0.5261
   28THR    OG1  466   0.039   0.126   5.860  0.2443 -0.2636  0.3445
   28THR    HG1  467   0.020   0.047   5.809  0.9230  1.5857 -3.0012
   28THR      C  468   0.108   0.342   5.671  0.1830  0.5811 -0.4192
   28THR      O  469   0.217   0.290   5.646 -0.0624 -0.3744  0.5979
   29PHE      N  470   0.095   0.473   5.682 -0.5616 -0.9859  0.2261
   29PHE      H  471   0.010   0.511   5.720  0.5290  0.0491  1.7307
   29PHE     CA  472   0.202   0.573   5.642  0.1760 -0.5131 -0.0983
   29PHE     HA  473   0.300   0.525   5.634  1.8529  2.6392 -0.5027
   29PHE     CB  474   0.175   0.627   5.500 -0.1642 -0.1850 -0.1364
   29PHE    HB1  475   0.212   0.730   5.502 -1.8624  0.5083 -1.6788
   29PHE    HB2  476   0.069   0.640   5.478 -0.8876 -2.1534  1.8652
   29PHE     CG  477   0.239   0.543   5.388  0.1121 -0.3367  0.2851
   29PHE    CD1  478   0.172   0.441   5.334  1.0444 -0.3467  0.1114
   29PHE    HD1  479   0.069   0.432   5.365  0.8618  1.9738  0.3327
   29PHE    CE1  480   0.230   0.360   5.236  0.2291  0.3609 -0.6057
   29PHE    HE1  481   0.173   0.278   5.192  0.3047  0.9903 -1.9462
   29PHE     CZ  482   0.358   0.381   5.195  0.3478  0.1680  0.4060
   29PHE     HZ  483   0.402   0.308   5.128  0.5998 -0.4116  1.1800
   29PHE    CE2  484   0.432   0.484   5.245  0.0257  0.3764 -0.3264
   29PHE    HE2  485   0.535   0.484   5.212  0.6639 -2.7650  1.2800
   29PHE    CD2  486   0.372   0.562   5.346  0.4495 -0.0976 -0.9327
   29PHE    HD2  487   0.431   0.630   5.405 -0.4595 -0.3652  0.3217
   29PHE      C  488   0.226   0.690   5.739 -0.0011 -0.3362  0.4709
   29PHE      O  489   0.134   0.759   5.784 -0.3842 -0.2875  0.1281
   30ARG      N  490   0.349   0.716   5.785  0.1433 -0.0377 -0.3384
   30ARG      H  491   0.420   0.668   5.731 -3.4869 -3.1242 -2.9669
   30ARG     CA  492   0.394   0.822   5.882 -0.7410 -0.3298  0.6202
   30ARG     HA  493   0.306   0.885   5.901 -1.0304 -0.7335  0.6422
   30ARG     CB  494   0.427   0.783   6.019  0.3213  0.3288 -0.6270
   30ARG    HB1  495   0.514   0.719   6.025  0.3426  0.4589  1.0078
   30ARG    HB2  496   0.348   0.719   6.059  1.9769 -4.2528 -3.8833
   30ARG     CG  497   0.450   0.894   6.122 -0.0023 -0.1199  0.2002
   30ARG    HG1  498   0.384   0.981   6.117  1.1229  0.7222 -0.3778
   30ARG    HG2  499   0.543   0.942   6.093 -0.9617  0.9399 -1.2497
   30ARG     CD  500   0.459   0.849   6.267 -0.2539 -0.0099 -0.7011
   30ARG    HD1  501   0.374   0.785   6.291 -1.9389  2.1949 -0.4877
   30ARG    HD2  502   0.463   0.936   6.333 -0.3244  0.8161 -1.7584
   30ARG     NE  503   0.588   0.776   6.288  0.5143  0.1408  0.3804
   30ARG     HE  504   0.566   0.679   6.306  0.4111  0.3566  1.5097
   30ARG     CZ  505   0.716   0.806   6.301 -0.0913 -0.5603  0.1731
   30ARG    NH1  506   0.747   0.933   6.303 -0.2598 -0.2296  0.1612
   30ARG   HH11  507   0.673   0.995   6.272 -0.2162 -0.0202  0.4660
   30ARG   HH12  508   0.842   0.967   6.297 -0.2810  0.2171  1.9617
   30ARG    NH2  509   0.813   0.724   6.325  0.0740  0.1185  0.2436
   30ARG   HH21  510   0.797   0.625   6.331 -0.2225  0.1658  0.2430
   30ARG   HH22  511   0.899   0.758   6.366  0.1543 -0.7834  0.8419
   30ARG      C  512   0.492   0.913   5.814  0.4597  0.2948 -0.3007
   30ARG      O  513   0.600   0.881   5.767 -1.1909 -0.2545 -0.2092
   31LEU      N  514   0.453   1.035   5.807  1.1284 -0.2073 -0.6916
   31LEU      H  515   0.372   1.069   5.857 -1.0056 -2.0658 -2.6437
   31LEU     CA  516   0.525   1.141   5.746 -0.0313  0.7741  0.3367
   31LEU     HA  517   0.549   1.103   5.646 -0.5175  0.0702  0.4764
   31LEU     CB  518   0.445   1.273   5.739  0.1759  0.3266  0.3936
   31LEU    HB1  519   0.512   1.359   5.731 -1.1900  1.4621  0.6825
   31LEU    HB2  520   0.385   1.287   5.829 -0.0382 -0.1183  0.3206
   31LEU     CG  521   0.359   1.287   5.607  0.1325 -0.3001 -0.0034
   31LEU     HG  522   0.410   1.254   5.517 -0.2400 -0.3338 -0.2008
   31LEU    CD1  523   0.232   1.201   5.623  0.1648 -0.6276 -0.5341
   31LEU   HD11  524   0.252   1.097   5.648  2.8340 -0.4864 -1.7590
   31LEU   HD12  525   0.168   1.245   5.700  0.8508  1.4169 -1.0584
   31LEU   HD13  526   0.183   1.201   5.526  0.5543 -1.4058 -0.7395
   31LEU    CD2  527   0.318   1.433   5.577  0.5916 -0.5271 -0.2804
   31LEU   HD21  528   0.235   1.432   5.506 -0.7537 -2.9453  1.1783
   31LEU   HD22  529   0.270   1.478   5.664  1.2464 -0.3126 -0.0247
   31LEU   HD23  530   0.407   1.487   5.544  3.3153 -3.1901  2.0521
   31LEU      C  531   0.659   1.156   5.814 -0.8315 -0.1545 -0.2168
   31LEU      O  532   0.660   1.193   5.931  0.1293 -0.8736 -0.3260
   32LEU      N  533   0.773   1.145   5.743 -0.2190 -0.4206 -0.5349
   32LEU      H  534   0.763   1.141   5.643 -0.6362 -0.3712 -0.4957
   32LEU     CA  535   0.910   1.173   5.793  0.3150 -0.9338 -0.2721
   32LEU     HA  536   0.934   1.116   5.883  0.4470 -0.2396  0.1367
   32LEU     CB  537   1.016   1.140   5.694  0.4748  0.4124  0.4429
   32LEU    HB1  538   1.110   1.194   5.706 -0.0248  1.6210 -0.7853
   32LEU    HB2  539   0.966   1.162   5.600  2.6671 -0.1364 -0.9179
   32LEU     CG  540   1.052   0.991   5.691 -1.1968  1.2229  0.7699
   32LEU     HG  541   0.969   0.923   5.711 -0.7261  0.5331  0.3778
   32LEU    CD1  542   1.112   0.953   5.553  0.3803 -0.5781 -0.2743
   32LEU   HD11  543   1.095   0.846   5.540 -0.1291 -0.5379  0.0347
   32LEU   HD12  544   1.064   1.004   5.469 -0.5533 -0.8829  0.0566
   32LEU   HD13  545   1.219   0.971   5.548  0.1473  1.6797  1.5843
   32LEU    CD2  546   1.165   0.953   5.796  0.1294  0.1681  1.1101
   32LEU   HD21  547   1.249   1.019   5.776 -0.1308 -0.2818 -2.0217
   32LEU   HD22  548   1.125   0.959   5.897 -0.6156 -0.5803  0.8743
   32LEU   HD23  549   1.183   0.846   5.792  1.3032  0.3870 -0.3726
   32LEU      C  550   0.924   1.323   5.826  0.5845 -0.0972  0.6407
   32LEU      O  551   0.862   1.409   5.764 -0.1738 -0.4115  0.7097
   33LEU      N  552   1.010   1.355   5.925  0.2011  0.1126  0.1137
   33LEU      H  553   1.046   1.271   5.967 -2.2428 -0.2285  1.7355
   33LEU     CA  554   1.072   1.477   5.982  0.2455 -0.2751  0.4896
   33LEU     HA  555   1.147   1.439   6.052 -0.5164 -1.2613  0.8056
   33LEU     CB  556   1.158   1.541   5.874 -0.4069  0.9641  0.1445
   33LEU    HB1  557   1.200   1.637   5.903 -1.1052  0.6931  2.2196
   33LEU    HB2  558   1.095   1.576   5.793  0.1517 -0.3751 -0.9215
   33LEU     CG  559   1.259   1.454   5.808 -0.0045 -0.3115  0.2552
   33LEU     HG  560   1.229   1.354   5.779  0.9184 -0.4941 -0.0834
   33LEU    CD1  561   1.326   1.526   5.682 -0.2395  0.5687 -0.1891
   33LEU   HD11  562   1.401   1.457   5.644 -1.4822 -0.4090 -0.9424
   33LEU   HD12  563   1.254   1.549   5.603 -0.2361  1.4429  0.0516
   33LEU   HD13  564   1.363   1.624   5.713  2.6948 -0.6511  0.5250
   33LEU    CD2  565   1.369   1.429   5.914  0.3693 -0.1388  0.3402
   33LEU   HD21  566   1.399   1.520   5.964 -1.9473  2.0407 -1.9090
   33LEU   HD22  567   1.335   1.343   5.972  0.1720  0.4577  1.1200
   33LEU   HD23  568   1.459   1.399   5.860  2.0937  2.0930  1.8147
   33LEU      C  569   0.981   1.572   6.059  0.3308  0.2971 -0.2191
   33LEU      O  570   1.028   1.662   6.126 -0.2247 -0.2605 -0.0163
   34VAL      N  571   0.848   1.555   6.040 -0.7367  0.0637 -0.1783
   34VAL      H  572   0.821   1.492   5.966 -0.6907 -1.1152  0.7624
   34VAL     CA  573   0.763   1.654   6.108  0.3686 -0.3505  0.3592
   34VAL     HA  574   0.819   1.747   6.101  0.0277  0.0591  2.4880
   34VAL     CB  575   0.633   1.675   6.034  0.4382  0.2579 -0.1992
   34VAL     HB  576   0.575   1.754   6.081 -0.7778  0.3758 -1.8151
   34VAL    CG1  577   0.664   1.717   5.889  0.5352  0.5579 -0.4752
   34VAL   HG11  578   0.715   1.636   5.837  0.2549 -1.8117  2.6406
   34VAL   HG12  579   0.570   1.751   5.846 -0.2934  0.2627  1.0318
   34VAL   HG13  580   0.730   1.804   5.894  0.4787  0.5783 -0.0524
   34VAL    CG2  581   0.548   1.553   6.031 -0.5534 -0.0279 -0.0784
   34VAL   HG21  582   0.529   1.518   6.133 -0.1599 -0.8476 -0.2734
   34VAL   HG22  583   0.454   1.579   5.982  0.1704 -2.0214 -2.8076
   34VAL   HG23  584   0.594   1.468   5.979  1.4137 -0.3094  1.9600
   34VAL      C  585   0.749   1.620   6.261  0.2173  0.2131  1.1086
   34VAL      O  586   0.729   1.511   6.307  0.3513 -0.2530  0.6090
   35AS4      N  587   0.740   1.731   6.331 -0.1993 -0.1587 -0.4293
   35AS4      H  588   0.780   1.818   6.300 -1.4223  0.7209  0.3784
   35AS4     CA  589   0.683   1.743   6.470 -0.1147 -0.0503  0.2694
   35AS4     HA  590   0.653   1.644   6.507 -0.4159  0.5253  1.6213
   35AS4     CB  591   0.789   1.805   6.566  0.3229 -0.4927 -0.0956
   35AS4    HB1  592   0.813   1.907   6.538 -1.3218 -0.8029 -2.9316
   35AS4    HB2  593   0.887   1.758   6.556  0.5980  0.2697 -1.1920
   35AS4     CG  594   0.733   1.804   6.712  0.0786  0.4495  0.3516
   35AS4    OD1  595   0.674   1.705   6.758 -0.0469 -0.1113 -0.4354
   35AS4   HD11  596   0.667   1.624   6.706  2.4481 -1.9525  1.8611
   35AS4   HD12  597   0.623   1.728   6.835  1.2290  1.0916  0.0927
   35AS4    OD2  598   0.770   1.894   6.787  0.1398  0.3082 -0.1172
   35AS4   HD21  599   0.708   1.963   6.811 -1.4416 -1.2415  0.4859
   35AS4   HD22  600   0.856   1.865   6.819 -0.0867 -0.4172 -0.1496
   35AS4      C  601   0.551   1.818   6.467  0.2411  0.7018 -0.5674
   35AS4      O  602   0.538   1.935   6.497  0.2744 -0.0952  0.0935
   36THR      N  603   0.449   1.744   6.415 -0.4745  0.2802  0.3667
   36THR      H  604   0.465   1.648   6.388 -1.4618  0.2891 -0.3050
   36THR     CA  605   0.306   1.787   6.417 -0.6585  0.0408  0.2121
   36THR     HA  606   0.296   1.893   6.396 -2.8760 -0.3207 -0.9020
   36THR     CB  607   0.222   1.709   6.310 -0.0403  0.1183  0.1985
   36THR     HB  608   0.120   1.746   6.321 -0.3143 -1.0535  1.9868
   36THR    CG2  609   0.260   1.739   6.161 -0.6578 -0.2444  0.6269
   36THR   HG21  610   0.247   1.847   6.150 -1.8265 -0.2918  1.3514
   36THR   HG22  611   0.367   1.718   6.158 -0.1449  2.0690 -1.6851
   36THR   HG23  612   0.205   1.687   6.084  0.2556  0.7716 -0.7792
   36THR    OG1  613   0.214   1.575   6.321 -0.2895  0.4152 -0.3036
   36THR    HG1  614   0.302   1.536   6.319 -0.3723  0.1782  0.2068
   36THR      C  615   0.244   1.755   6.552  0.6542  0.4812  0.6510
   36THR      O  616   0.282   1.653   6.619 -0.2493  0.6129 -0.0024
   37PRO      N  617   0.134   1.832   6.589 -0.0579  0.3087 -0.5312
   37PRO     CD  618   0.073   1.944   6.529  0.9795  0.5181  0.2361
   37PRO    HD1  619  -0.019   1.916   6.477 -0.1411  1.5266  1.5908
   37PRO    HD2  620   0.132   2.007   6.464  0.7642  2.1977  1.6042
   37PRO     CG  621   0.041   2.034   6.647 -0.0764 -0.9555 -0.4115
   37PRO    HG1  622  -0.036   2.108   6.627  1.1278  0.1680 -1.1092
   37PRO    HG2  623   0.124   2.091   6.688 -1.5668  1.5002 -0.5989
   37PRO     CB  624  -0.008   1.930   6.746 -0.1949 -0.2366  0.1052
   37PRO    HB1  625  -0.116   1.918   6.735 -0.1007  0.9688 -3.1256
   37PRO    HB2  626   0.006   1.962   6.850  3.1905 -0.4243 -0.1869
   37PRO     CA  627   0.075   1.802   6.719 -0.2442 -0.7183 -0.1160
   37PRO     HA  628   0.160   1.787   6.785  0.5724  2.2121 -0.3821
   37PRO      C  629  -0.006   1.673   6.725  0.0346 -0.3781  0.2224
   37PRO      O  630  -0.031   1.610   6.619 -0.0949 -0.6020  0.5617
   38GL4      N  631  -0.020   1.618   6.844  0.0715 -0.0024 -0.6096
   38GL4      H  632   0.007   1.669   6.927  0.2131 -0.4033 -0.4063
   38GL4     CA  633  -0.067   1.480   6.866 -0.4651 -0.4509  0.0605
   38GL4     HA  634  -0.017   1.412   6.797 -1.3060  0.2272 -1.2557
   38GL4     CB  635  -0.038   1.438   7.015 -0.0081  0.5218  0.1360
   38GL4    HB1  636  -0.070   1.334   7.012 -1.2886  0.8407  1.5289
   38GL4    HB2  637  -0.111   1.489   7.077  0.6491  0.1499  1.2405
   38GL4     CG  638   0.107   1.458   7.064 -0.3857  0.3080 -1.2714
   38GL4    HG1  639   0.116   1.442   7.172  2.6570  1.5071 -1.2294
   38GL4    HG2  640   0.141   1.561   7.052  2.2561 -0.0692  1.4494
   38GL4     CD  641   0.199   1.355   6.990 -0.3722 -0.8077 -0.5314
   38GL4    OE1  642   0.141   1.275   6.909 -0.3270  0.0649 -0.3790
   38GL4   HE11  643   0.115   1.315   6.825 -0.8859  3.4135  1.2220
   38GL4   HE12  644   0.103   1.203   6.959  0.3526  1.0762  1.6829
   38GL4    OE2  645   0.323   1.355   7.003  0.0082 -0.0740  0.1114
   38GL4   HE21  646   0.372   1.291   6.952  1.7311  2.3212 -1.4418
   38GL4   HE22  647   0.348   1.421   7.068  1.8744  0.4487 -1.0662
   38GL4      C  648  -0.222   1.478   6.838  0.1773  0.2700  0.2954
   38GL4      O  649  -0.293   1.566   6.891 -0.1239  0.3149  0.1422
   39THR      N  650  -0.276   1.377   6.758 -0.2185 -0.0604 -0.4971
   39THR      H  651  -0.207   1.312   6.723  1.6417  1.1003  0.7849
   39THR     CA  652  -0.415   1.371   6.714 -0.0017 -0.1555 -0.0345
   39THR     HA  653  -0.468   1.435   6.785  1.0168  0.6773  0.0055
   39THR     CB  654  -0.429   1.428   6.573 -0.4686  0.0004 -0.2914
   39THR     HB  655  -0.383   1.354   6.507  0.3995  0.6661 -0.4547
   39THR    CG2  656  -0.568   1.435   6.523  0.6723 -0.2776 -0.6170
   39THR   HG21  657  -0.578   1.504   6.439  1.4476  3.9105  2.4275
   39THR   HG22  658  -0.596   1.333   6.498 -0.0492 -0.1478 -0.3423
   39THR   HG23  659  -0.629   1.483   6.599  0.5306  1.6602 -1.9001
   39THR    OG1  660  -0.349   1.548   6.560 -0.0027  0.2725  0.3566
   39THR    HG1  661  -0.258   1.520   6.573 -0.3524 -1.8244 -1.2660
   39THR      C  662  -0.476   1.224   6.727  0.5408 -0.3586  0.4004
   39THR      O  663  -0.598   1.204   6.726  0.1408 -0.5724 -0.2167
   40LY0      N  664  -0.395   1.114   6.736  0.0507  0.0320  0.5095
   40LY0      H  665  -0.297   1.139   6.746 -0.2535  1.5955 -0.0424
   40LY0     CA  666  -0.433   0.972   6.732 -0.6540  0.3469 -0.0003
   40LY0     HA  667  -0.480   0.942   6.639 -0.3639 -3.2878  0.8803
   40LY0     CB  668  -0.299   0.893   6.725 -0.0600  0.6490 -1.3493
   40LY0    HB1  669  -0.256   0.911   6.823  1.5704 -0.8613 -1.7310
   40LY0    HB2  670  -0.235   0.940   6.651 -1.6077  1.4591 -2.2281
   40LY0     CG  671  -0.326   0.744   6.703  0.3544 -0.4885  0.1395
   40LY0    HG1  672  -0.393   0.727   6.619  1.7160 -0.3658 -1.0041
   40LY0    HG2  673  -0.376   0.696   6.787 -1.5548  0.2804 -0.4850
   40LY0     CD  674  -0.202   0.658   6.675  0.9304  0.1958  0.1789
   40LY0    HD1  675  -0.118   0.672   6.744  2.0100 -1.2295 -0.7781
   40LY0    HD2  676  -0.160   0.680   6.576 -0.2848 -2.0548 -0.9095
   40LY0     CE  677  -0.237   0.509   6.677 -0.0033  0.2335 -0.0609
   40LY0    HE1  678  -0.290   0.486   6.769  0.9388 -2.4171 -0.0898
   40LY0    HE2  679  -0.152   0.440   6.671  0.6703  1.0780 -0.4991
   40LY0     NZ  680  -0.323   0.469   6.563  0.2381 -0.3680 -0.3151
   40LY0    HZ1  681  -0.279   0.493   6.475  0.0399 -2.2438 -0.9699
   40LY0    HZ2  682  -0.334   0.368   6.567  2.7194 -0.6716  1.4720
   40LY0    HZ3  683  -0.411   0.516   6.573  0.6006  0.7922 -2.0279
   40LY0      C  684  -0.521   0.927   6.846 -0.7960  0.1000 -0.2607
   40LY0      O  685  -0.593   0.830   6.828 -0.6398  0.1225  0.8335
   41HI1      N  686  -0.512   0.995   6.958 -0.1748 -0.3103 -0.6494
   41HI1      H  687  -0.476   1.089   6.949 -2.8580  0.9648  0.6150
   41HI1     CA  688  -0.567   0.943   7.087  0.5507  0.5866 -0.0758
   41HI1     HA  689  -0.627   0.854   7.068  0.9968  0.0505  0.9704
   41HI1     CB  690  -0.455   0.895   7.182  0.0989  0.2286  0.2324
   41HI1    HB1  691  -0.504   0.870   7.276  2.6969  0.2399  1.7122
   41HI1    HB2  692  -0.382   0.973   7.205  0.7351 -0.1592 -0.4189
   41HI1     CG  693  -0.390   0.767   7.121  0.0417  0.4115  0.0051
   41HI1    ND1  694  -0.445   0.637   7.117  0.2643 -0.0910  0.0079
   41HI1    HD1  695  -0.535   0.602   7.148  0.5233 -0.3576  0.4680
   41HI1    CE1  696  -0.363   0.554   7.056 -0.6244  0.4658  0.5933
   41HI1    HE1  697  -0.371   0.446   7.049  1.9956  0.1662  1.0649
   41HI1    NE2  698  -0.253   0.619   7.024  0.4187 -0.6593 -0.1432
   41HI1    HE2  699  -0.162   0.581   7.002  0.6297  0.7625 -1.9772
   41HI1    CD2  700  -0.265   0.748   7.074 -0.5210  0.0521 -0.8373
   41HI1    HD2  701  -0.182   0.816   7.090  0.9301 -1.7778 -0.2647
   41HI1      C  702  -0.663   1.045   7.154 -0.4827 -0.3730  0.0344
   41HI1      O  703  -0.612   1.117   7.240  0.4227 -0.1039  0.2247
   42PRO      N  704  -0.793   1.052   7.114 -1.1763 -0.3941  0.0650
   42PRO     CD  705  -0.856   0.966   7.010 -0.6001  0.5414 -0.1350
   42PRO    HD1  706  -0.879   0.864   7.039  0.1051  0.5900  0.6353
   42PRO    HD2  707  -0.790   0.968   6.923  1.2761 -1.5532  1.1361
   42PRO     CG  708  -0.981   1.049   6.977  0.3867  0.7273 -1.2834
   42PRO    HG1  709  -1.071   0.990   6.957  0.6069  0.1028 -0.4788
   42PRO    HG2  710  -0.963   1.114   6.892 -2.0129  0.4449 -2.0929
   42PRO     CB  711  -1.011   1.133   7.096 -0.1944  0.5173 -0.6625
   42PRO    HB1  712  -1.085   1.080   7.157  0.9502 -1.8701 -1.2235
   42PRO    HB2  713  -1.055   1.226   7.058 -1.0417 -0.2974 -1.7605
   42PRO     CA  714  -0.881   1.149   7.167  0.2549  0.6072 -0.3551
   42PRO     HA  715  -0.849   1.247   7.132 -0.9913  0.7954 -1.0404
   42PRO      C  716  -0.909   1.149   7.316 -0.3663  0.1305  0.2287
   42PRO      O  717  -0.929   1.249   7.385 -0.0835 -0.4731 -0.0466
   43LY0      N  718  -0.909   1.026   7.372  0.3057 -0.2403 -0.1081
   43LY0      H  719  -0.889   0.939   7.325 -0.8519 -0.1381 -0.8228
   43LY0     CA  720  -0.936   1.010   7.520 -0.1221  1.0433 -0.5790
   43LY0     HA  721  -1.030   1.058   7.546 -0.6757 -0.8515  1.1445
   43LY0     CB  722  -0.953   0.855   7.555  0.0214 -0.2530 -0.5886
   43LY0    HB1  723  -0.857   0.808   7.575  1.0366  2.4517  1.4178
   43LY0    HB2  724  -1.000   0.820   7.463 -3.6411  1.9645  0.2230
   43LY0     CG  725  -1.047   0.810   7.670  0.2082  0.3112  0.3471
   43LY0    HG1  726  -1.148   0.849   7.656  0.6537  0.5999 -2.8230
   43LY0    HG2  727  -1.017   0.845   7.769 -1.7145  2.7535  0.1891
   43LY0     CD  728  -1.050   0.654   7.667 -0.2632  0.5004  0.2218
   43LY0    HD1  729  -0.958   0.618   7.622 -1.3501 -0.8438 -1.0135
   43LY0    HD2  730  -1.117   0.615   7.590  0.6500  1.1520 -0.9407
   43LY0     CE  731  -1.070   0.592   7.804  0.4603 -0.2387 -1.2141
   43LY0    HE1  732  -1.146   0.655   7.849  0.7745 -0.8608  0.2746
   43LY0    HE2  733  -0.984   0.606   7.870  0.0065  0.8577 -0.8372
   43LY0     NZ  734  -1.118   0.450   7.796 -0.2590  0.6603 -0.7525
   43LY0    HZ1  735  -1.101   0.396   7.879 -0.2221  1.9960  0.1356
   43LY0    HZ2  736  -1.208   0.442   7.750 -0.4341  0.9058 -0.4503
   43LY0    HZ3  737  -1.040   0.409   7.745 -0.2103 -0.0414 -0.1384
   43LY0      C  738  -0.821   1.061   7.613  0.2580  0.2603  0.0290
   43LY0      O  739  -0.862   1.120   7.717 -0.0038  0.3918  0.2053
   44LY1      N  740  -0.692   1.058   7.567  0.6356 -0.3833 -0.1167
   44LY1      H  741  -0.669   0.997   7.490  0.6077 -0.9047  0.2881
   44LY1     CA  742  -0.583   1.155   7.607  0.1348 -0.5095 -0.4736
   44LY1     HA  743  -0.574   1.158   7.716 -1.4014  0.3275 -0.3289
   44LY1     CB  744  -0.448   1.105   7.546  0.4447  0.2923  0.0764
   44LY1    HB1  745  -0.447   1.107   7.437 -2.0092 -3.0914 -0.1947
   44LY1    HB2  746  -0.442   1.000   7.574 -0.7167 -0.2103 -1.3934
   44LY1     CG  747  -0.321   1.176   7.593  0.2057  0.0079  0.1252
   44LY1    HG1  748  -0.314   1.175   7.702 -0.3929 -0.2244  0.1646
   44LY1    HG2  749  -0.319   1.281   7.563 -1.6315  1.2230  3.6335
   44LY1     CD  750  -0.203   1.115   7.521  0.5075 -0.4117 -0.6511
   44LY1    HD1  751  -0.116   1.179   7.534  1.0205 -1.2578  0.1739
   44LY1    HD2  752  -0.225   1.103   7.415 -2.2207  2.4642 -0.5451
   44LY1     CE  753  -0.169   0.975   7.576  0.5378  0.0741  1.4186
   44LY1    HE1  754  -0.259   0.916   7.559  0.8271  0.3336 -1.5796
   44LY1    HE2  755  -0.152   0.981   7.683 -0.7173 -0.7899  1.6849
   44LY1     NZ  756  -0.051   0.908   7.515  0.2397 -1.2802 -0.5599
   44LY1    HZ1  757   0.036   0.949   7.548 -0.5995  1.9048 -1.9430
   44LY1    HZ2  758  -0.047   0.808   7.531 -1.4579 -1.3641 -0.5761
   44LY1    HZ3  759  -0.057   0.907   7.415  1.0832  1.0855 -0.6850
   44LY1      C  760  -0.611   1.302   7.578  0.0895 -0.5149  0.2749
   44LY1      O  761  -0.592   1.390   7.656  0.3538 -0.2943 -0.6099
   45GLY      N  762  -0.658   1.330   7.456 -0.4773 -0.6294 -0.1938
   45GLY      H  763  -0.698   1.254   7.403  0.0811 -1.0442 -0.0265
   45GLY     CA  764  -0.693   1.472   7.411  0.1832  0.4392 -0.2833
   45GLY    HA1  765  -0.702   1.540   7.495  1.5315  0.5015 -0.1757
   45GLY    HA2  766  -0.790   1.473   7.360  0.3443  0.1855 -0.5967
   45GLY      C  767  -0.602   1.533   7.319 -0.1994  0.1946 -0.5404
   45GLY      O  768  -0.483   1.541   7.351 -0.4508 -0.4272 -0.6901
   46VAL      N  769  -0.651   1.574   7.204 -0.1140 -0.1528 -0.1216
   46VAL      H  770  -0.748   1.548   7.199 -0.9071  1.0313  4.5368
   46VAL     CA  771  -0.580   1.630   7.092 -0.4580  0.1552  0.0926
   46VAL     HA  772  -0.496   1.564   7.069 -1.5188 -0.4617 -2.2220
   46VAL     CB  773  -0.650   1.610   6.956 -0.4109 -0.0995  0.5320
   46VAL     HB  774  -0.575   1.618   6.877 -1.4438  0.7821 -0.3938
   46VAL    CG1  775  -0.705   1.472   6.946 -0.2691  0.2492 -0.3281
   46VAL   HG11  776  -0.721   1.461   6.838 -2.2095  3.1250 -0.4643
   46VAL   HG12  777  -0.625   1.404   6.973 -1.0969 -0.2205  1.0421
   46VAL   HG13  778  -0.796   1.456   7.005 -0.7356  1.8322 -0.5525
   46VAL    CG2  779  -0.758   1.713   6.935  0.2563 -0.7074 -0.8296
   46VAL   HG21  780  -0.815   1.690   6.845 -0.8715 -0.7616 -0.1176
   46VAL   HG22  781  -0.828   1.705   7.018  0.7970 -1.4931 -0.4315
   46VAL   HG23  782  -0.708   1.809   6.927  2.0706 -1.4053  1.0444
   46VAL      C  783  -0.523   1.771   7.111 -0.3223 -0.2473 -0.1456
   46VAL      O  784  -0.574   1.850   7.186  0.5886 -0.1328 -0.4319
   47GL4      N  785  -0.419   1.795   7.037  0.0864 -0.1060 -0.0509
   47GL4      H  786  -0.376   1.724   6.979  2.5554  0.6896  0.6861
   47GL4     CA  787  -0.340   1.914   7.056  0.1486 -0.4170  0.1616
   47GL4     HA  788  -0.360   1.949   7.157 -1.2650 -1.0458  0.1339
   47GL4     CB  789  -0.190   1.869   7.038 -0.5306 -0.4699 -0.0718
   47GL4    HB1  790  -0.132   1.961   7.029 -0.8517 -0.4394 -2.2025
   47GL4    HB2  791  -0.187   1.830   6.937  0.7192  1.1932 -0.7318
   47GL4     CG  792  -0.147   1.773   7.146 -0.2238 -0.0926 -0.5260
   47GL4    HG1  793  -0.048   1.738   7.119 -0.4899 -2.0878  0.8589
   47GL4    HG2  794  -0.207   1.682   7.153 -0.2142 -0.0468  0.1639
   47GL4     CD  795  -0.130   1.832   7.288  0.0888  0.0179 -0.2204
   47GL4    OE1  796  -0.203   1.920   7.330  0.3485 -0.1404 -0.0372
   47GL4   HE11  797  -0.288   1.879   7.350  1.1913 -2.1517 -0.3773
   47GL4   HE12  798  -0.164   2.007   7.343  0.4492 -0.0619 -0.8299
   47GL4    OE2  799  -0.049   1.784   7.370 -0.7615  0.2744 -0.3317
   47GL4   HE21  800  -0.099   1.749   7.444 -0.9772  0.9731 -0.1413
   47GL4   HE22  801   0.034   1.749   7.336 -1.3129 -1.8214  0.3470
   47GL4      C  802  -0.380   2.016   6.954 -0.2335 -0.0278  0.2604
   47GL4      O  803  -0.423   1.985   6.837  0.0385  0.3576  0.0361
   48LY2      N  804  -0.366   2.145   6.994 -0.6442 -0.3209  0.0031
   48LY2      H  805  -0.323   2.155   7.085  0.1856  1.4538 -0.5378
   48LY2     CA  806  -0.397   2.263   6.904 -0.0113  0.7183  0.1034
   48LY2     HA  807  -0.502   2.254   6.879 -0.1124  0.0958  0.7238
   48LY2     CB  808  -0.367   2.394   6.979  0.1352 -0.4660 -0.7239
   48LY2    HB1  809  -0.263   2.403   7.008 -0.7742  0.4495  2.8064
   48LY2    HB2  810  -0.418   2.386   7.075 -0.4257 -1.2731 -1.0742
   48LY2     CG  811  -0.418   2.521   6.903 -0.2910 -0.7103  0.6220
   48LY2    HG1  812  -0.526   2.526   6.892 -0.3146  2.9282  1.1481
   48LY2    HG2  813  -0.373   2.511   6.804  2.4778  3.5697  1.1854
   48LY2     CD  814  -0.378   2.657   6.963 -0.3818  0.2662  0.2165
   48LY2    HD1  815  -0.411   2.743   6.904 -1.6056 -1.1096 -1.1795
   48LY2    HD2  816  -0.270   2.669   6.954 -0.2589 -1.0783 -0.2856
   48LY2     CE  817  -0.414   2.678   7.111 -0.2808 -0.1576 -0.1192
   48LY2    HE1  818  -0.351   2.625   7.182 -0.9222 -0.4639  0.2254
   48LY2    HE2  819  -0.515   2.640   7.126 -2.2999  2.8855 -3.9180
   48LY2     NZ  820  -0.409   2.819   7.155 -0.7574  0.1483  0.2685
   48LY2    HZ1  821  -0.435   2.811   7.253 -0.7480 -1.4767  0.1617
   48LY2    HZ2  822  -0.316   2.859   7.151 -0.8714  0.3946  0.0592
   48LY2    HZ3  823  -0.480   2.874   7.109 -1.8057 -2.3183 -1.2142
   48LY2      C  824  -0.307   2.248   6.780  0.3537  0.2048  0.4375
   48LY2      O  825  -0.187   2.218   6.792  0.6342  0.2050  0.2163
   49TY0      N  826  -0.370   2.267   6.664  0.7779  0.1803 -0.3864
   49TY0      H  827  -0.463   2.303   6.678  0.7038 -0.3933  0.6751
   49TY0     CA  828  -0.316   2.235   6.533  0.3668  0.3263  0.5280
   49TY0     HA  829  -0.403   2.255   6.470  0.4851 -1.8732 -0.4302
   49TY0     CB  830  -0.203   2.337   6.497  1.0855  0.1439  0.2055
   49TY0    HB1  831  -0.199   2.337   6.388  0.5566  0.6024  0.1821
   49TY0    HB2  832  -0.101   2.310   6.523  1.0421  0.8972  1.2245
   49TY0     CG  833  -0.217   2.484   6.522  0.3907 -0.5981 -0.2763
   49TY0    CD1  834  -0.319   2.554   6.453 -0.7050 -0.4796  0.1053
   49TY0    HD1  835  -0.385   2.504   6.383 -1.6985  0.2254  0.5080
   49TY0    CE1  836  -0.323   2.697   6.467  0.7724 -0.0139  0.4203
   49TY0    HE1  837  -0.394   2.753   6.408 -0.1319 -0.3137  1.1955
   49TY0     CZ  838  -0.242   2.762   6.555 -0.2229  0.4750  0.2483
   49TY0     OH  839  -0.256   2.896   6.577  0.5917  0.0105  0.0221
   49TY0    HH1  840  -0.293   2.945   6.503  1.0557 -0.4668 -0.5447
   49TY0    HH2  841  -0.249   2.914   6.671  0.3880  1.0502 -0.1532
   49TY0    CE2  842  -0.163   2.688   6.641  0.0183 -0.1799  0.4447
   49TY0    HE2  843  -0.109   2.734   6.723  1.6758 -1.0024 -0.1271
   49TY0    CD2  844  -0.146   2.552   6.617 -0.0134 -0.0634 -0.2828
   49TY0    HD2  845  -0.087   2.493   6.685 -1.8765 -0.9498  0.6312
   49TY0      C  846  -0.280   2.089   6.489 -0.2739  0.1390 -0.5397
   49TY0      O  847  -0.227   2.072   6.383  0.3280  1.0068  0.0686
   50GLY      N  848  -0.310   1.991   6.572 -0.5478 -0.1707 -0.3973
   50GLY      H  849  -0.322   2.020   6.668  1.2715  0.0158 -0.1947
   50GLY     CA  850  -0.295   1.846   6.539  1.1664  0.6944  0.0780
   50GLY    HA1  851  -0.310   1.788   6.629 -1.3059 -0.3121 -0.8857
   50GLY    HA2  852  -0.199   1.829   6.490  0.4258  0.7480 -1.4669
   50GLY      C  853  -0.400   1.808   6.427 -0.2055 -0.1285  0.5951
   50GLY      O  854  -0.362   1.768   6.317 -0.1203 -0.4489  0.1654
   51PRO      N  855  -0.526   1.839   6.452 -0.1046  0.2475  0.3875
   51PRO     CD  856  -0.582   1.865   6.585  0.2058 -0.1024  0.5715
   51PRO    HD1  857  -0.570   1.970   6.614 -1.7783  0.4078 -0.3190
   51PRO    HD2  858  -0.535   1.806   6.664 -1.6565  0.7036  2.3715
   51PRO     CG  859  -0.731   1.819   6.569  0.7158 -0.4051 -0.4087
   51PRO    HG1  860  -0.802   1.859   6.642  0.5913 -1.3258 -0.0116
   51PRO    HG2  861  -0.740   1.710   6.574  4.0798 -0.7817 -0.1668
   51PRO     CB  862  -0.759   1.881   6.430 -0.6566  0.1316 -0.2794
   51PRO    HB1  863  -0.756   1.990   6.440  0.1949  0.4000 -2.5765
   51PRO    HB2  864  -0.847   1.826   6.397  0.5149 -1.7627 -0.4176
   51PRO     CA  865  -0.635   1.839   6.351  0.0078 -0.1462 -0.1791
   51PRO     HA  866  -0.659   1.738   6.319 -0.8364 -0.9760  2.7584
   51PRO      C  867  -0.611   1.928   6.229 -0.0638  0.0972 -0.5200
   51PRO      O  868  -0.650   1.894   6.120 -0.0118  0.1159  0.0117
   52GL4      N  869  -0.561   2.051   6.243  0.3685  0.1211 -0.5087
   52GL4      H  870  -0.524   2.082   6.332 -1.9100  0.1230  0.4934
   52GL4     CA  871  -0.541   2.137   6.126 -0.2529 -0.7806 -0.5517
   52GL4     HA  872  -0.633   2.135   6.066  0.3285  1.5547 -1.6562
   52GL4     CB  873  -0.499   2.278   6.176  0.0268  0.1391 -0.4672
   52GL4    HB1  874  -0.391   2.282   6.190  0.1788  5.2670 -0.9631
   52GL4    HB2  875  -0.534   2.298   6.278 -0.5312  1.6189 -0.9171
   52GL4     CG  876  -0.532   2.395   6.076 -0.3239 -0.1584  0.1776
   52GL4    HG1  877  -0.464   2.384   5.991  1.6667 -0.7534  1.7754
   52GL4    HG2  878  -0.508   2.493   6.118 -0.2198  0.3015 -0.9105
   52GL4     CD  879  -0.681   2.389   6.038 -0.4586  0.3022 -0.5508
   52GL4    OE1  880  -0.710   2.353   5.921  0.3755  0.5323 -1.0344
   52GL4   HE11  881  -0.681   2.265   5.896  1.6450  0.9828 -1.2220
   52GL4   HE12  882  -0.747   2.427   5.873 -2.5019 -0.9035 -1.2601
   52GL4    OE2  883  -0.771   2.405   6.130 -0.2047 -0.3222  0.0600
   52GL4   HE21  884  -0.739   2.450   6.209 -1.5361  1.0836 -0.1772
   52GL4   HE22  885  -0.852   2.359   6.108  0.2482 -1.5960  0.9176
   52GL4      C  886  -0.428   2.074   6.034  0.4885 -0.0173 -1.2724
   52GL4      O  887  -0.443   2.078   5.913  0.6022  0.1304  0.0540
   53ALA      N  888  -0.319   2.025   6.097  0.5672  1.1097 -0.0889
   53ALA      H  889  -0.310   2.038   6.197  0.9618  0.5372 -0.0415
   53ALA     CA  890  -0.221   1.943   6.026  0.0290  0.1823 -0.0978
   53ALA     HA  891  -0.168   1.993   5.944 -1.3546 -1.9177 -2.4224
   53ALA     CB  892  -0.112   1.896   6.123 -0.2682  0.5533  0.3627
   53ALA    HB1  893  -0.059   1.983   6.163  1.1592 -1.1245  2.3402
   53ALA    HB2  894  -0.160   1.839   6.203  1.3334  1.4058  2.0150
   53ALA    HB3  895  -0.039   1.834   6.071 -0.1653  0.3876  0.7000
   53ALA      C  896  -0.285   1.827   5.953 -0.5304  0.4389 -0.3309
   53ALA      O  897  -0.261   1.823   5.837 -0.7041  0.5705  0.2144
   54SER      N  898  -0.376   1.752   6.019  0.5959  0.5337 -0.0960
   54SER      H  899  -0.409   1.780   6.110 -1.0145 -1.9653  0.2020
   54SER     CA  900  -0.455   1.648   5.951  0.1650  0.1491  0.7828
   54SER     HA  901  -0.378   1.585   5.905 -0.3298 -0.7515  1.1649
   54SER     CB  902  -0.542   1.568   6.050  0.0742  0.6445  0.7080
   54SER    HB1  903  -0.641   1.612   6.040  0.2452  0.9748  0.4156
   54SER    HB2  904  -0.509   1.566   6.154 -0.7779 -1.1834  0.9739
   54SER     OG  905  -0.556   1.435   6.013 -0.3536 -0.4615  0.3372
   54SER     HG  906  -0.470   1.395   6.026 -0.2385  0.1972  1.8121
   54SER      C  907  -0.541   1.693   5.828  1.0618 -0.9359 -0.0173
   54SER      O  908  -0.531   1.631   5.726 -0.0195 -0.0315 -0.0442
   55ALA      N  909  -0.602   1.811   5.836  0.1994  0.7318  0.6570
   55ALA      H  910  -0.586   1.869   5.917  0.2512  1.8093 -0.0985
   55ALA     CA  911  -0.674   1.867   5.725 -0.2761  0.4782 -0.5777
   55ALA     HA  912  -0.731   1.787   5.678 -1.0205  1.7184 -1.8672
   55ALA     CB  913  -0.759   1.981   5.795  0.4995  0.2858  0.2115
   55ALA    HB1  914  -0.822   1.933   5.871  2.6200 -1.8392  0.7474
   55ALA    HB2  915  -0.703   2.057   5.848  0.9302 -0.2061  0.4659
   55ALA    HB3  916  -0.821   2.030   5.720  0.1261  1.5391  1.3084
   55ALA      C  917  -0.583   1.924   5.614 -0.3254 -0.6995 -0.9884
   55ALA      O  918  -0.621   1.923   5.498 -0.1187 -0.1410 -0.0982
   56PHE      N  919  -0.467   1.990   5.646  0.1606  1.0855 -0.2093
   56PHE      H  920  -0.440   2.005   5.742 -0.5956  0.2927  0.1393
   56PHE     CA  921  -0.364   2.027   5.545 -0.8083  0.2843  0.6819
   56PHE     HA  922  -0.416   2.079   5.464 -3.8718 -4.0875 -0.4730
   56PHE     CB  923  -0.264   2.117   5.611 -0.3290  0.0430  0.1699
   56PHE    HB1  924  -0.202   2.067   5.686  2.3894  1.2082 -1.1312
   56PHE    HB2  925  -0.316   2.202   5.656 -0.5468  1.0083 -1.7796
   56PHE     CG  926  -0.163   2.166   5.512 -0.3046 -0.7132  0.0674
   56PHE    CD1  927  -0.051   2.087   5.475 -0.2726  0.5841 -0.9750
   56PHE    HD1  928  -0.029   1.997   5.531 -1.7084  1.6522  1.4636
   56PHE    CE1  929   0.035   2.139   5.376 -0.3077  0.6232 -0.3450
   56PHE    HE1  930   0.125   2.089   5.343  1.0322  1.2328  2.0749
   56PHE     CZ  931   0.010   2.267   5.320 -0.0881 -0.5284  0.2163
   56PHE     HZ  932   0.071   2.300   5.238 -0.3023 -0.6812 -0.0086
   56PHE    CE2  933  -0.091   2.347   5.371  0.0699  0.8840 -0.0780
   56PHE    HE2  934  -0.109   2.446   5.331 -0.8076  0.1219 -1.6670
   56PHE    CD2  935  -0.179   2.293   5.461 -0.0964 -0.0192  0.1360
   56PHE    HD2  936  -0.270   2.344   5.487 -1.0382 -0.9634 -1.1583
   56PHE      C  937  -0.300   1.903   5.474  0.0287 -0.3749 -0.6210
   56PHE      O  938  -0.293   1.903   5.353  0.1065 -0.0928  0.5208
   57THR      N  939  -0.252   1.800   5.543  0.0712 -0.4455  0.0810
   57THR      H  940  -0.264   1.807   5.643  1.4479 -1.8890  0.3929
   57THR     CA  941  -0.216   1.663   5.496  0.0742  0.3721  0.0079
   57THR     HA  942  -0.124   1.665   5.439  0.7704 -3.3532  0.7571
   57THR     CB  943  -0.181   1.569   5.614  0.1483  0.2712  0.2782
   57THR     HB  944  -0.264   1.549   5.681  1.0134 -0.1359  1.2630
   57THR    CG2  945  -0.117   1.446   5.550  0.1777 -0.3880  0.2196
   57THR   HG21  946  -0.190   1.383   5.500 -0.9830 -1.7653  3.4160
   57THR   HG22  947  -0.033   1.471   5.485  0.4470 -0.3557  0.5758
   57THR   HG23  948  -0.086   1.371   5.623 -1.2934 -1.5116 -0.2556
   57THR    OG1  949  -0.090   1.612   5.709 -0.1160  0.5565 -0.4963
   57THR    HG1  950  -0.141   1.656   5.777 -0.8914  0.6278 -1.1123
   57THR      C  951  -0.331   1.608   5.411  0.4939 -0.1896  0.6573
   57THR      O  952  -0.306   1.562   5.300 -0.3128  0.1169  0.0809
   58LY1      N  953  -0.461   1.617   5.450 -0.3718  0.3170 -0.4259
   58LY1      H  954  -0.472   1.642   5.548  0.8086  2.6933 -0.8239
   58LY1     CA  955  -0.569   1.562   5.371  0.1756 -0.2400 -0.2130
   58LY1     HA  956  -0.532   1.464   5.341  0.3538 -0.1848 -0.1750
   58LY1     CB  957  -0.700   1.555   5.456  0.6766  0.0463 -0.3245
   58LY1    HB1  958  -0.757   1.647   5.470 -0.8370 -0.8087 -0.7316
   58LY1    HB2  959  -0.678   1.505   5.551 -0.5609  0.3203  0.1276
   58LY1     CG  960  -0.793   1.449   5.376 -0.0844 -0.5462 -0.1031
   58LY1    HG1  961  -0.747   1.353   5.354 -1.2011 -1.4158  1.1943
   58LY1    HG2  962  -0.811   1.481   5.273  1.5924  0.8971 -0.0094
   58LY1     CD  963  -0.926   1.424   5.453 -0.6103  0.0223 -0.2030
   58LY1    HD1  964  -0.982   1.364   5.381  0.0201 -1.2914  0.3525
   58LY1    HD2  965  -0.986   1.513   5.468  0.0911  0.6166 -0.8511
   58LY1     CE  966  -0.895   1.340   5.576  0.2553  0.3979 -0.3770
   58LY1    HE1  967  -0.854   1.397   5.660 -2.2397  0.6469  0.7372
   58LY1    HE2  968  -0.832   1.253   5.559 -0.3599  0.1012 -1.1816
   58LY1     NZ  969  -1.021   1.289   5.634  0.0980 -0.0034  0.3003
   58LY1    HZ1  970  -1.075   1.250   5.558  1.7890 -0.1733 -0.8710
   58LY1    HZ2  971  -1.006   1.234   5.718  1.3300 -0.8514 -0.4323
   58LY1    HZ3  972  -1.064   1.373   5.672  0.1140  0.1355  0.0097
   58LY1      C  973  -0.591   1.649   5.245  0.9024 -0.9333 -0.3925
   58LY1      O  974  -0.597   1.605   5.130 -0.0276 -0.3641  0.1669
   59LY0      N  975  -0.584   1.786   5.252  0.1293 -0.0556 -0.7291
   59LY0      H  976  -0.583   1.817   5.349 -0.9091 -0.5258 -0.5459
   59LY0     CA  977  -0.616   1.881   5.147 -0.4848  0.0024  0.9142
   59LY0     HA  978  -0.705   1.843   5.097  1.3162 -3.0875 -0.1956
   59LY0     CB  979  -0.633   2.025   5.203 -0.4220  0.2119 -0.9552
   59LY0    HB1  980  -0.547   2.047   5.266 -1.1751 -1.9415  0.9920
   59LY0    HB2  981  -0.714   2.021   5.277 -0.2047  0.2944 -0.7119
   59LY0     CG  982  -0.647   2.141   5.107 -0.8369  0.1400  0.0413
   59LY0    HG1  983  -0.725   2.123   5.033 -1.8056  1.0790  0.8033
   59LY0    HG2  984  -0.553   2.164   5.057 -1.0445 -1.3945 -1.1361
   59LY0     CD  985  -0.689   2.272   5.181 -0.5778  0.2381 -0.9362
   59LY0    HD1  986  -0.769   2.252   5.253  0.0690  0.9606  0.0185
   59LY0    HD2  987  -0.731   2.346   5.114 -2.6623  0.6131  0.6768
   59LY0     CE  988  -0.581   2.329   5.265 -0.2150 -0.1407 -0.3693
   59LY0    HE1  989  -0.494   2.343   5.200 -0.0069 -0.2775 -0.1174
   59LY0    HE2  990  -0.564   2.253   5.341 -0.6317 -1.2560 -1.3569
   59LY0     NZ  991  -0.618   2.449   5.336 -0.3865 -0.3678  0.5031
   59LY0    HZ1  992  -0.714   2.444   5.370 -0.2510 -0.9817  0.8252
   59LY0    HZ2  993  -0.559   2.470   5.415  0.0043 -1.8439  0.6368
   59LY0    HZ3  994  -0.611   2.525   5.271  1.3208 -0.1430  0.9129
   59LY0      C  995  -0.513   1.886   5.037  0.4273  0.5706 -0.6017
   59LY0      O  996  -0.538   1.898   4.918 -0.2123 -0.2199 -0.3187
   60MET      N  997  -0.387   1.855   5.081  0.3179 -0.3760  0.0672
   60MET      H  998  -0.375   1.835   5.179 -2.2933 -0.8506  0.3632
   60MET     CA  999  -0.273   1.854   4.992  0.1968 -0.0024 -0.3868
   60MET     HA 1000  -0.275   1.939   4.924 -1.1136 -0.8297 -1.4274
   60MET     CB 1001  -0.146   1.856   5.072  0.3970 -0.4023  0.0865
   60MET    HB1 1002  -0.064   1.821   5.010  1.4276  1.4901  0.3246
   60MET    HB2 1003  -0.160   1.790   5.158  0.6280 -0.4715  0.0695
   60MET     CG 1004  -0.103   1.992   5.122  0.1022  0.6981 -0.8142
   60MET    HG1 1005  -0.024   1.964   5.191 -2.7850 -0.0633  2.4953
   60MET    HG2 1006  -0.192   2.028   5.173  0.0796 -1.8198  1.1449
   60MET     SD 1007  -0.038   2.100   4.993 -0.1885 -0.1804  0.0438
   60MET     CE 1008  -0.185   2.194   4.956 -0.0269 -0.4359 -0.2369
   60MET    HE1 1009  -0.235   2.215   5.050 -0.2853 -2.4800  0.1421
   60MET    HE2 1010  -0.148   2.291   4.922  0.6156 -0.3550  0.6337
   60MET    HE3 1011  -0.242   2.147   4.876 -0.0190 -0.2076 -0.3767
   60MET      C 1012  -0.276   1.732   4.900 -0.3989 -0.6757 -0.0978
   60MET      O 1013  -0.243   1.748   4.781 -0.4272  0.3354  0.1452
   61VAL      N 1014  -0.327   1.615   4.944  0.4668 -0.0566  0.2069
   61VAL      H 1015  -0.349   1.604   5.042 -0.7276  0.0752 -0.0299
   61VAL     CA 1016  -0.351   1.496   4.864  0.1530 -0.2462  0.5696
   61VAL     HA 1017  -0.282   1.491   4.780  0.1764  3.1268  0.2642
   61VAL     CB 1018  -0.315   1.377   4.951  0.9063 -0.0548 -0.2989
   61VAL     HB 1019  -0.303   1.289   4.888  2.9129  0.3703 -0.5847
   61VAL    CG1 1020  -0.177   1.380   5.009 -0.6698  0.4193  0.8583
   61VAL   HG11 1021  -0.174   1.458   5.085 -0.0903  1.4903 -0.2210
   61VAL   HG12 1022  -0.152   1.279   5.041 -0.6663  0.8779  2.3505
   61VAL   HG13 1023  -0.112   1.406   4.926  0.0428 -2.8925  0.2251
   61VAL    CG2 1024  -0.412   1.334   5.066 -0.1051 -0.8081 -0.2498
   61VAL   HG21 1025  -0.506   1.390   5.062  0.5057  0.5023  1.9295
   61VAL   HG22 1026  -0.423   1.226   5.071  0.9031 -0.8628  1.9624
   61VAL   HG23 1027  -0.370   1.348   5.166  0.0789 -2.0523 -0.1448
   61VAL      C 1028  -0.496   1.497   4.805 -0.7841 -0.2617  0.2034
   61VAL      O 1029  -0.522   1.408   4.725  0.5306 -0.2539  0.3625
   62GL4      N 1030  -0.589   1.585   4.847  0.6707  0.3501  0.3718
   62GL4      H 1031  -0.576   1.640   4.931  2.0021  1.3962 -0.4814
   62GL4     CA 1032  -0.723   1.589   4.786 -0.0507 -0.1785 -0.5306
   62GL4     HA 1033  -0.751   1.487   4.760  2.0848 -0.1434 -3.4515
   62GL4     CB 1034  -0.820   1.637   4.894  0.3795 -0.0232 -0.0874
   62GL4    HB1 1035  -0.786   1.736   4.924 -1.6849  0.3391  1.2705
   62GL4    HB2 1036  -0.817   1.582   4.988  0.5347  1.4994  0.8386
   62GL4     CG 1037  -0.963   1.647   4.844  0.4489  0.3485  0.0505
   62GL4    HG1 1038  -0.967   1.677   4.739 -0.4272 -1.5371 -0.4967
   62GL4    HG2 1039  -1.018   1.723   4.900 -1.7405 -0.2469 -1.1558
   62GL4     CD 1040  -1.052   1.515   4.840 -0.6121 -0.5733  0.0734
   62GL4    OE1 1041  -0.985   1.409   4.833  0.0951  0.2706  0.1085
   62GL4   HE11 1042  -0.949   1.393   4.745  4.5208 -1.9256  1.9730
   62GL4   HE12 1043  -0.994   1.361   4.915 -0.6032  1.4950  0.7689
   62GL4    OE2 1044  -1.175   1.521   4.840 -0.1266 -0.3977 -0.0993
   62GL4   HE21 1045  -1.227   1.500   4.917 -0.2423  0.1534 -0.0224
   62GL4   HE22 1046  -1.204   1.544   4.751  3.9640  2.5381 -0.9657
   62GL4      C 1047  -0.720   1.669   4.659  0.1484  0.8274  0.6188
   62GL4      O 1048  -0.796   1.638   4.567 -0.0892 -1.3701  0.2400
   63ASN      N 1049  -0.630   1.770   4.652 -0.1511 -0.0924 -0.1700
   63ASN      H 1050  -0.570   1.779   4.733 -1.1997  0.6018  0.5572
   63ASN     CA 1051  -0.644   1.877   4.554  0.2095  0.5995 -0.9266
   63ASN     HA 1052  -0.730   1.841   4.497  0.1216  0.3648 -0.6521
   63ASN     CB 1053  -0.672   2.015   4.614  0.2065 -0.0043  0.5276
   63ASN    HB1 1054  -0.684   2.084   4.531  1.1700 -0.7677 -0.2753
   63ASN    HB2 1055  -0.590   2.046   4.678  0.0006 -1.5498  1.5787
   63ASN     CG 1056  -0.800   2.014   4.690 -0.1807  0.3703 -0.6305
   63ASN    OD1 1057  -0.912   2.004   4.640 -0.4850 -0.0799  0.1883
   63ASN    ND2 1058  -0.793   1.988   4.821  0.3707  0.0144 -0.0262
   63ASN   HD21 1059  -0.699   1.989   4.857  0.6714 -1.7012 -0.6219
   63ASN   HD22 1060  -0.877   1.976   4.875  1.1707 -0.3146  1.1718
   63ASN      C 1061  -0.541   1.876   4.446  0.2335  0.5761  0.0123
   63ASN      O 1062  -0.549   1.953   4.352  0.2382 -0.8263 -0.4622
   64ALA      N 1063  -0.438   1.797   4.459  0.7396 -0.4298  0.0219
   64ALA      H 1064  -0.437   1.741   4.543 -2.3962  0.1603  0.6091
   64ALA     CA 1065  -0.331   1.792   4.363  0.0355 -0.3941 -0.1312
   64ALA     HA 1066  -0.316   1.891   4.321 -2.1402  0.4456  0.9575
   64ALA     CB 1067  -0.201   1.732   4.424 -0.1071  0.0736 -0.5370
   64ALA    HB1 1068  -0.226   1.641   4.479  1.3614  0.6872  1.2893
   64ALA    HB2 1069  -0.125   1.708   4.350  1.6172  3.1323  0.0519
   64ALA    HB3 1070  -0.149   1.801   4.491  0.1087  5.2168 -5.2788
   64ALA      C 1071  -0.374   1.719   4.233 -0.3609 -0.4220 -0.6281
   64ALA      O 1072  -0.472   1.639   4.242  0.2116  0.6189 -0.2937
   65LY1      N 1073  -0.305   1.750   4.121  0.2881 -0.2018  0.6406
   65LY1      H 1074  -0.228   1.814   4.132  1.6359 -1.6486  0.0120
   65LY1     CA 1075  -0.309   1.662   4.004  0.5095 -0.2421  0.9067
   65LY1     HA 1076  -0.406   1.633   3.963  1.2746  0.6315 -1.7907
   65LY1     CB 1077  -0.235   1.745   3.898  0.1328 -0.1701 -0.3323
   65LY1    HB1 1078  -0.128   1.740   3.920 -0.0097 -0.8389  0.2396
   65LY1    HB2 1079  -0.276   1.846   3.904  0.6619 -0.0249  1.0262
   65LY1     CG 1080  -0.245   1.696   3.755  0.5312  0.2486 -0.5995
   65LY1    HG1 1081  -0.333   1.740   3.708  0.3781 -1.6005 -2.1878
   65LY1    HG2 1082  -0.270   1.589   3.752 -1.5932  0.6668 -0.0376
   65LY1     CD 1083  -0.121   1.729   3.677 -0.3118 -0.2651  0.3127
   65LY1    HD1 1084  -0.054   1.650   3.709 -2.0360 -1.9215  0.0200
   65LY1    HD2 1085  -0.083   1.826   3.710 -0.2663  0.1351 -0.8645
   65LY1     CE 1086  -0.162   1.720   3.526 -0.0348 -0.0720 -0.7881
   65LY1    HE1 1087  -0.230   1.795   3.486 -2.7317 -2.2023 -0.5248
   65LY1    HE2 1088  -0.220   1.627   3.527 -1.8311  0.9145  2.5392
   65LY1     NZ 1089  -0.044   1.699   3.443 -0.0153 -0.1178 -0.0115
   65LY1    HZ1 1090  -0.067   1.633   3.371 -1.4357 -2.1506  2.1494
   65LY1    HZ2 1091  -0.015   1.788   3.404 -2.6371  0.1220 -1.6493
   65LY1    HZ3 1092   0.025   1.648   3.497 -1.0842 -1.4218  0.1567
   65LY1      C 1093  -0.228   1.532   4.027 -0.8198  0.0610 -0.2220
   65LY1      O 1094  -0.274   1.433   3.970 -0.3082  0.5026 -0.0257
   66LY0      N 1095  -0.110   1.535   4.100 -0.2044  0.2520 -0.2470
   66LY0      H 1096  -0.065   1.620   4.131  0.9319 -1.0887  2.0818
   66LY0     CA 1097  -0.024   1.420   4.116  0.1763  0.2179  0.9981
   66LY0     HA 1098  -0.081   1.329   4.104  1.4765 -0.6286  1.0484
   66LY0     CB 1099   0.093   1.413   4.009  0.6403  0.1507 -0.5254
   66LY0    HB1 1100   0.155   1.329   4.043  1.8437  0.5040 -1.7379
   66LY0    HB2 1101   0.158   1.501   4.007  0.5428  0.2349 -2.9934
   66LY0     CG 1102   0.054   1.386   3.862  0.8436 -0.3727  0.8031
   66LY0    HG1 1103   0.008   1.479   3.828 -0.8424 -1.3434  0.3305
   66LY0    HG2 1104  -0.011   1.300   3.845  1.6398 -0.6271 -1.3415
   66LY0     CD 1105   0.173   1.364   3.767  0.2649 -0.1062  0.4950
   66LY0    HD1 1106   0.243   1.288   3.801 -0.2869 -0.4926  0.7838
   66LY0    HD2 1107   0.226   1.458   3.751 -1.4614  1.0610  1.2880
   66LY0     CE 1108   0.113   1.326   3.630 -0.0399  0.2716  0.6272
   66LY0    HE1 1109   0.043   1.401   3.592 -0.8061 -1.0268 -0.5971
   66LY0    HE2 1110   0.049   1.238   3.636 -0.1191  0.3770  1.5240
   66LY0     NZ 1111   0.220   1.304   3.537  0.0642  0.4940 -0.1073
   66LY0    HZ1 1112   0.190   1.276   3.444  3.9135 -1.0878 -1.0561
   66LY0    HZ2 1113   0.275   1.387   3.519 -0.1382  0.4795 -0.8331
   66LY0    HZ3 1114   0.280   1.239   3.586  0.9478  0.9976 -0.4981
   66LY0      C 1115   0.019   1.409   4.265  0.1160 -0.1453 -0.4358
   66LY0      O 1116   0.096   1.486   4.325 -0.3403  0.0443 -0.5462
   67ILE      N 1117  -0.033   1.306   4.331  0.2093 -0.1735 -0.2270
   67ILE      H 1118  -0.106   1.252   4.286 -1.9744  0.8483  1.8076
   67ILE     CA 1119   0.003   1.250   4.462  0.3540 -0.2333 -0.7069
   67ILE     HA 1120   0.060   1.316   4.529 -2.3726  1.9137 -0.3173
   67ILE     CB 1121  -0.122   1.213   4.540  0.1142  0.0525 -0.9398
   67ILE     HB 1122  -0.181   1.152   4.471  0.1116  1.0228 -1.8242
   67ILE    CG2 1123  -0.091   1.136   4.669  0.5800  0.0046 -0.0215
   67ILE   HG21 1124  -0.179   1.099   4.721  0.7658 -1.0961 -0.4619
   67ILE   HG22 1125  -0.041   1.041   4.650  0.4546  0.2179 -1.4798
   67ILE   HG23 1126  -0.029   1.192   4.740  1.3532 -1.2688  0.3442
   67ILE    CG1 1127  -0.202   1.337   4.581 -0.1039 -0.1819 -0.1428
   67ILE   HG11 1128  -0.141   1.411   4.633  0.8391 -1.5670  0.8041
   67ILE   HG12 1129  -0.281   1.298   4.645 -1.3360 -0.0902 -1.5738
   67ILE     CD 1130  -0.287   1.397   4.462  0.1729  0.1705 -0.3635
   67ILE    HD1 1131  -0.356   1.320   4.429 -0.1655  0.3262 -0.0295
   67ILE    HD2 1132  -0.351   1.476   4.502 -0.9988 -0.8838 -0.0848
   67ILE    HD3 1133  -0.241   1.449   4.377  2.3284 -0.2385  0.4919
   67ILE      C 1134   0.107   1.132   4.451  0.4702  0.0220  0.3652
   67ILE      O 1135   0.082   1.039   4.372 -0.8574 -0.0713 -0.7765
   68GL4      N 1136   0.220   1.146   4.519  0.7173 -0.4454  0.4428
   68GL4      H 1137   0.230   1.223   4.583 -0.4157 -0.9031  1.2075
   68GL4     CA 1138   0.334   1.054   4.513  0.6779 -0.2834  0.3856
   68GL4     HA 1139   0.300   0.955   4.484 -1.0209  0.2378  0.5306
   68GL4     CB 1140   0.431   1.106   4.405  0.0433  0.4391 -0.7159
   68GL4    HB1 1141   0.487   1.013   4.393  0.6274  0.4194  1.7488
   68GL4    HB2 1142   0.498   1.179   4.450  0.6039 -0.5371  0.0678
   68GL4     CG 1143   0.375   1.162   4.270  0.2706 -0.2393 -0.7321
   68GL4    HG1 1144   0.328   1.259   4.285 -2.8639 -1.6655 -0.5608
   68GL4    HG2 1145   0.295   1.097   4.234 -0.9759  0.4768  0.6440
   68GL4     CD 1146   0.488   1.190   4.169 -0.5092 -0.2099 -0.7353
   68GL4    OE1 1147   0.580   1.275   4.193  0.5870 -0.4775 -0.4184
   68GL4   HE11 1148   0.662   1.259   4.144  1.3941  0.6407  0.5241
   68GL4   HE12 1149   0.552   1.345   4.252 -1.1692  1.2589 -3.0585
   68GL4    OE2 1150   0.477   1.133   4.059  0.3814  0.5751  0.0062
   68GL4   HE21 1151   0.450   1.198   3.994  0.9009  1.6026  0.7880
   68GL4   HE22 1152   0.491   1.038   4.064 -2.6294  0.0227 -0.1855
   68GL4      C 1153   0.402   1.027   4.652  0.4645 -0.3121 -0.3530
   68GL4      O 1154   0.385   1.100   4.752  0.5648  0.1548 -0.4955
   69VAL      N 1155   0.472   0.916   4.659  0.1423 -0.0584 -0.3277
   69VAL      H 1156   0.479   0.854   4.580  0.2688  0.2509 -0.5580
   69VAL     CA 1157   0.515   0.859   4.788  0.0538 -0.5216 -0.3813
   69VAL     HA 1158   0.517   0.936   4.864 -0.6272  2.5445 -3.2475
   69VAL     CB 1159   0.405   0.756   4.831 -0.4095 -0.1654 -0.0499
   69VAL     HB 1160   0.398   0.671   4.762 -1.5312  0.3803 -0.6232
   69VAL    CG1 1161   0.445   0.700   4.968 -0.3041 -0.0759 -0.4361
   69VAL   HG11 1162   0.444   0.786   5.035  1.0098  0.7270 -1.3885
   69VAL   HG12 1163   0.368   0.628   4.998 -0.5954 -0.3892 -1.8686
   69VAL   HG13 1164   0.544   0.655   4.974 -0.1098  0.4963  1.0028
   69VAL    CG2 1165   0.273   0.830   4.834  0.1921  0.3143 -0.2854
   69VAL   HG21 1166   0.282   0.923   4.891 -0.7763  1.2041 -1.5227
   69VAL   HG22 1167   0.227   0.834   4.736  1.2962  2.8067 -0.7966
   69VAL   HG23 1168   0.206   0.775   4.900  2.0241 -0.7392  0.7899
   69VAL      C 1169   0.653   0.796   4.781  0.4811  0.1513 -0.0647
   69VAL      O 1170   0.676   0.708   4.697 -0.2717 -0.4964  0.1949
   70GL4      N 1171   0.739   0.825   4.877 -0.3160  0.3401  0.3217
   70GL4      H 1172   0.719   0.902   4.939 -0.9973  1.6127 -1.4287
   70GL4     CA 1173   0.885   0.775   4.887  0.5444  0.5607  0.2657
   70GL4     HA 1174   0.893   0.690   4.819  1.5183  1.3829 -0.6722
   70GL4     CB 1175   0.971   0.890   4.835 -0.1469 -0.3867  0.3875
   70GL4    HB1 1176   0.935   0.985   4.876  2.3102  1.3533 -1.2084
   70GL4    HB2 1177   0.970   0.896   4.726 -0.4926  2.5287  0.4705
   70GL4     CG 1178   1.117   0.887   4.888 -0.0939 -0.1774  0.4467
   70GL4    HG1 1179   1.117   0.864   4.995  0.8419 -1.9294  0.1168
   70GL4    HG2 1180   1.171   0.977   4.859 -2.7664  0.9499 -1.3978
   70GL4     CD 1181   1.189   0.770   4.816  0.3244  0.0972  0.1735
   70GL4    OE1 1182   1.138   0.669   4.760  0.2988 -0.0932  0.0969
   70GL4   HE11 1183   1.056   0.644   4.803 -0.1573 -1.1490 -1.3295
   70GL4   HE12 1184   1.191   0.625   4.693  1.0340  2.1639 -0.9282
   70GL4    OE2 1185   1.313   0.780   4.807  0.7067  0.7881 -0.2431
   70GL4   HE21 1186   1.337   0.862   4.764 -0.8857  0.5743 -1.6588
   70GL4   HE22 1187   1.363   0.719   4.861  0.2370  0.9626  0.4037
   70GL4      C 1188   0.919   0.726   5.033 -0.0042 -0.7028  0.1692
   70GL4      O 1189   0.910   0.811   5.124 -0.2309 -0.2559 -0.0154
   71PHE      N 1190   0.948   0.596   5.054  0.1837 -0.6389 -0.1809
   71PHE      H 1191   0.919   0.526   4.987 -0.5839 -0.5086  0.0045
   71PHE     CA 1192   1.010   0.553   5.174 -0.0013 -0.0723  0.1754
   71PHE     HA 1193   0.946   0.582   5.258  0.4321  1.1118  0.1248
   71PHE     CB 1194   1.033   0.403   5.175  0.4485 -0.1150  0.3631
   71PHE    HB1 1195   1.072   0.386   5.275  0.0667  0.3922  0.6020
   71PHE    HB2 1196   1.099   0.369   5.095 -0.7300 -2.8178  0.4308
   71PHE     CG 1197   0.907   0.323   5.158  0.1454  0.3823  0.3894
   71PHE    CD1 1198   0.801   0.324   5.250 -0.3876  0.0958  0.0767
   71PHE    HD1 1199   0.802   0.397   5.330 -0.5665 -0.7813  0.8940
   71PHE    CE1 1200   0.693   0.239   5.235 -0.8867 -0.5921  0.4771
   71PHE    HE1 1201   0.608   0.252   5.300 -0.4753  0.7361  0.7758
   71PHE     CZ 1202   0.678   0.164   5.118  0.9148  0.1046 -0.6931
   71PHE     HZ 1203   0.598   0.094   5.103  0.7340  0.8120 -3.8441
   71PHE    CE2 1204   0.778   0.159   5.020  0.3561  0.5257  0.1586
   71PHE    HE2 1205   0.768   0.102   4.929  1.3343  0.6136 -0.0209
   71PHE    CD2 1206   0.888   0.239   5.043  0.8894 -0.2315  0.4316
   71PHE    HD2 1207   0.958   0.248   4.961  0.0970  0.5178 -0.1962
   71PHE      C 1208   1.155   0.617   5.206  0.0651  0.8368  0.0351
   71PHE      O 1209   1.231   0.666   5.116  0.5145 -0.3324  0.1943
   72AS4      N 1210   1.192   0.607   5.333 -0.0179 -0.2136 -0.2992
   72AS4      H 1211   1.132   0.559   5.400  1.5216 -0.0518  1.2574
   72AS4     CA 1212   1.324   0.634   5.388  0.1506  0.0155 -0.1900
   72AS4     HA 1213   1.367   0.729   5.357  0.9755 -0.0874  0.5671
   72AS4     CB 1214   1.322   0.628   5.540 -0.8750 -0.6198  0.1605
   72AS4    HB1 1215   1.266   0.542   5.577 -1.1088 -2.0152 -3.1041
   72AS4    HB2 1216   1.272   0.713   5.587  0.5142 -0.1099  0.7887
   72AS4     CG 1217   1.467   0.625   5.601 -0.9138 -0.4236 -0.0839
   72AS4    OD1 1218   1.575   0.657   5.545 -0.2351 -0.3797  0.6776
   72AS4   HD11 1219   1.650   0.601   5.569  0.3316  0.2456  0.3936
   72AS4   HD12 1220   1.555   0.725   5.481 -0.8925 -1.8793 -0.7917
   72AS4    OD2 1221   1.484   0.583   5.719  0.6268 -0.5833 -0.1464
   72AS4   HD21 1222   1.406   0.592   5.773  0.4358  1.1772 -0.6419
   72AS4   HD22 1223   1.576   0.570   5.743  1.0264  2.8073  0.7945
   72AS4      C 1224   1.418   0.529   5.329  0.8950  0.2947 -0.6963
   72AS4      O 1225   1.380   0.407   5.331  0.1713 -0.8578 -0.0249
   73LY1      N 1226   1.536   0.559   5.280 -0.8484 -0.2686  0.7356
   73LY1      H 1227   1.566   0.650   5.313 -1.1187  1.0764 -2.2831
   73LY1     CA 1228   1.629   0.455   5.228 -0.1981  0.9916 -0.1909
   73LY1     HA 1229   1.560   0.401   5.163 -4.6275  3.2352  2.1931
   73LY1     CB 1230   1.740   0.520   5.148 -0.3560 -0.0242  0.0190
   73LY1    HB1 1231   1.814   0.447   5.116 -1.3093 -0.8479 -0.3939
   73LY1    HB2 1232   1.794   0.584   5.218  0.0483 -2.2363  1.8460
   73LY1     CG 1233   1.688   0.587   5.026  0.9474  0.1347  0.7848
   73LY1    HG1 1234   1.655   0.687   5.057 -2.5289  0.2144 -2.5390
   73LY1    HG2 1235   1.602   0.540   4.978  0.6377  2.2089 -0.8573
   73LY1     CD 1236   1.792   0.602   4.915  0.0786  1.0767  0.1500
   73LY1    HD1 1237   1.796   0.507   4.863 -1.1635  1.2239 -0.2433
   73LY1    HD2 1238   1.893   0.626   4.949  1.1654 -1.2236 -1.2601
   73LY1     CE 1239   1.752   0.704   4.805  1.2527 -0.7794 -0.4965
   73LY1    HE1 1240   1.824   0.701   4.724  1.3318 -0.3484 -0.4472
   73LY1    HE2 1241   1.747   0.800   4.858 -1.1829 -1.2659  0.3082
   73LY1     NZ 1242   1.617   0.678   4.751 -0.0641 -0.3099  0.7992
   73LY1    HZ1 1243   1.592   0.754   4.689 -1.0322 -1.9733 -0.9570
   73LY1    HZ2 1244   1.618   0.592   4.698 -0.6742  0.1210  0.0624
   73LY1    HZ3 1245   1.551   0.687   4.827 -1.8464  0.2057 -0.7418
   73LY1      C 1246   1.687   0.358   5.338 -0.2543 -0.3461  0.6306
   73LY1      O 1247   1.745   0.254   5.302  0.4764 -0.0147  0.2618
   74GLY      N 1248   1.673   0.392   5.467  0.5964  0.5090  0.2218
   74GLY      H 1249   1.642   0.487   5.479  0.7533  0.4294  1.3994
   74GLY     CA 1250   1.706   0.306   5.576 -0.1428 -0.3169 -0.2708
   74GLY    HA1 1251   1.722   0.376   5.658 -1.4294  0.7073 -0.8629
   74GLY    HA2 1252   1.794   0.247   5.552  0.0041 -0.7273  1.1718
   74GLY      C 1253   1.588   0.212   5.614 -0.1730 -0.4140 -0.8191
   74GLY      O 1254   1.509   0.180   5.527  0.3276 -0.1540 -0.5490
   75GLN      N 1255   1.583   0.171   5.738  0.1605 -0.0087  0.5257
   75GLN      H 1256   1.670   0.182   5.787  0.3193 -0.1184  0.2733
   75GLN     CA 1257   1.480   0.080   5.799 -0.0243 -0.3694 -0.3581
   75GLN     HA 1258   1.469  -0.003   5.730 -0.0584  0.4280 -1.3341
   75GLN     CB 1259   1.525   0.016   5.938 -0.0871 -0.2713 -0.2093
   75GLN    HB1 1260   1.443  -0.034   5.990 -0.0029  0.5605  0.7604
   75GLN    HB2 1261   1.561   0.097   6.002 -0.4184 -0.3037  0.0198
   75GLN     CG 1262   1.640  -0.087   5.918 -0.2779 -0.4366  0.2981
   75GLN    HG1 1263   1.676  -0.117   6.017  1.7472 -1.0833 -0.5735
   75GLN    HG2 1264   1.721  -0.043   5.860 -1.0509 -0.2433 -0.6555
   75GLN     CD 1265   1.593  -0.205   5.839  0.1363 -0.3314 -0.0368
   75GLN    OE1 1266   1.480  -0.239   5.827  0.4453 -0.0845 -0.0188
   75GLN    NE2 1267   1.689  -0.272   5.778  0.0896 -0.1227  0.1029
   75GLN   HE21 1268   1.788  -0.265   5.799  0.3583 -1.1227 -0.7247
   75GLN   HE22 1269   1.660  -0.353   5.725 -1.3060  0.9924 -0.8853
   75GLN      C 1270   1.342   0.139   5.816  0.4734 -0.8048  0.2289
   75GLN      O 1271   1.305   0.159   5.933 -0.3992 -0.0565 -0.0099
   76ARG      N 1272   1.271   0.178   5.708 -0.1805  0.3676 -0.2444
   76ARG      H 1273   1.334   0.170   5.630 -0.4546  3.5595 -0.8979
   76ARG     CA 1274   1.154   0.259   5.677 -0.2544  0.1224  0.2012
   76ARG     HA 1275   1.171   0.364   5.703 -2.4499  1.0963 -1.8894
   76ARG     CB 1276   1.151   0.255   5.526  0.1542 -0.8355  0.2488
   76ARG    HB1 1277   1.254   0.273   5.497  0.2330  0.1806  1.1172
   76ARG    HB2 1278   1.074   0.328   5.498 -1.2275 -1.6286  1.7923
   76ARG     CG 1279   1.097   0.115   5.476  0.1939  0.1471  0.6442
   76ARG    HG1 1280   0.989   0.127   5.477  0.2700  0.9124  0.4330
   76ARG    HG2 1281   1.137   0.037   5.541  2.8959  1.2144  0.3744
   76ARG     CD 1282   1.150   0.085   5.335  0.8122  0.7066  0.0223
   76ARG    HD1 1283   1.246   0.034   5.341  1.8483  2.5887  0.1464
   76ARG    HD2 1284   1.164   0.176   5.277 -0.1527  0.4561 -0.6209
   76ARG     NE 1285   1.054  -0.006   5.262 -0.0545 -0.2234 -0.3351
   76ARG     HE 1286   1.003  -0.068   5.323 -0.5691  1.3113  0.8765
   76ARG     CZ 1287   1.057  -0.017   5.134 -0.0276 -0.0450 -0.3240
   76ARG    NH1 1288   1.145   0.046   5.051  0.2042 -0.0929  0.1513
   76ARG   HH11 1289   1.217   0.103   5.093  1.7449 -3.0239  1.8018
   76ARG   HH12 1290   1.113   0.061   4.957  3.6586  0.3088 -1.1040
   76ARG    NH2 1291   0.977  -0.091   5.070 -0.0068  0.0690 -0.2546
   76ARG   HH21 1292   0.921  -0.154   5.124  1.7210 -2.1888 -0.9241
   76ARG   HH22 1293   0.991  -0.115   4.972  0.5234 -1.9334  0.2733
   76ARG      C 1294   1.020   0.229   5.740 -0.3039  0.6229 -0.2256
   76ARG      O 1295   0.918   0.254   5.685  0.0651 -0.5840  0.4170
   77THR      N 1296   1.022   0.181   5.863 -0.5872 -0.2207 -0.6449
   77THR      H 1297   1.111   0.164   5.908 -0.0058  2.3929 -0.6626
   77THR     CA 1298   0.900   0.149   5.931 -0.0460  0.6426 -0.1178
   77THR     HA 1299   0.822   0.219   5.900  1.1122  1.6880 -0.7550
   77THR     CB 1300   0.860   0.000   5.911  0.2649 -0.1115  0.3779
   77THR     HB 1301   0.770  -0.032   5.963 -0.0992  0.4440  0.0992
   77THR    CG2 1302   0.828  -0.032   5.766 -0.2936 -0.7021  0.1533
   77THR   HG21 1303   0.785  -0.132   5.765 -0.6750 -0.5401  0.3482
   77THR   HG22 1304   0.756   0.044   5.736  2.3160  2.3391  1.0561
   77THR   HG23 1305   0.900  -0.025   5.684 -1.9365 -2.5757 -1.5363
   77THR    OG1 1306   0.959  -0.089   5.942  0.0988  0.7785 -0.5160
   77THR    HG1 1307   1.010  -0.105   5.862  1.3746 -1.5997  0.6618
   77THR      C 1308   0.904   0.160   6.083 -0.6577 -0.2767 -0.8740
   77THR      O 1309   1.012   0.141   6.149 -0.1657 -0.3566 -0.0115
   78AS4      N 1310   0.791   0.205   6.145  0.1493  0.3258  0.1570
   78AS4      H 1311   0.718   0.237   6.083 -0.1975 -0.1593  0.3096
   78AS4     CA 1312   0.766   0.182   6.290  0.2670  0.4704  0.4487
   78AS4     HA 1313   0.853   0.207   6.350  0.3399 -1.1240  1.0657
   78AS4     CB 1314   0.636   0.251   6.329 -0.3884  0.3168  0.7604
   78AS4    HB1 1315   0.599   0.227   6.428 -0.4888  2.5109  1.3077
   78AS4    HB2 1316   0.564   0.226   6.251 -0.3375  0.4304  0.6753
   78AS4     CG 1317   0.652   0.400   6.330  0.0584  0.0438  0.0439
   78AS4    OD1 1318   0.548   0.471   6.337 -0.1529 -0.4133  0.0522
   78AS4   HD11 1319   0.511   0.434   6.417  1.7309 -0.0674  1.1261
   78AS4   HD12 1320   0.517   0.500   6.251  2.2944 -0.1692 -0.8194
   78AS4    OD2 1321   0.765   0.457   6.346  0.4197 -0.4013  0.0430
   78AS4   HD21 1322   0.816   0.400   6.404  1.1382 -2.8282 -2.7645
   78AS4   HD22 1323   0.774   0.540   6.299 -0.8034 -0.6275 -0.6380
   78AS4      C 1324   0.757   0.030   6.321 -0.0317  0.0103 -0.2493
   78AS4      O 1325   0.726  -0.054   6.237  0.1733  0.1665  0.6831
   79LY0      N 1326   0.779  -0.011   6.447 -0.2866  0.4534 -0.5960
   79LY0      H 1327   0.825   0.049   6.513 -1.1974  1.0077 -0.4352
   79LY0     CA 1328   0.745  -0.150   6.487 -0.3227 -0.3423 -0.7170
   79LY0     HA 1329   0.785  -0.224   6.418 -0.2923 -1.3479  0.3329
   79LY0     CB 1330   0.816  -0.165   6.623  0.5798  0.3540  0.3751
   79LY0    HB1 1331   0.787  -0.265   6.656  0.5001 -0.3684 -1.6965
   79LY0    HB2 1332   0.774  -0.096   6.696  0.9082  2.7615 -1.5563
   79LY0     CG 1333   0.973  -0.166   6.617  0.2701  0.1537 -0.6839
   79LY0    HG1 1334   1.002  -0.062   6.604  0.4621  0.6231  2.5352
   79LY0    HG2 1335   1.006  -0.243   6.547 -3.6880 -1.7918 -0.6956
   79LY0     CD 1336   1.032  -0.207   6.755  0.1435  0.2257 -0.4439
   79LY0    HD1 1337   0.971  -0.290   6.789 -1.2661  1.4615  0.1392
   79LY0    HD2 1338   1.030  -0.121   6.822 -0.6534  0.2856 -0.5317
   79LY0     CE 1339   1.180  -0.247   6.739  0.0215 -0.0126 -0.2577
   79LY0    HE1 1340   1.227  -0.161   6.692  1.4662  0.0061  1.1402
   79LY0    HE2 1341   1.202  -0.322   6.664 -1.9486 -0.0180 -0.8815
   79LY0     NZ 1342   1.235  -0.287   6.871  0.3635 -1.0061 -0.2599
   79LY0    HZ1 1343   1.250  -0.203   6.925 -1.5820  1.0350 -2.6401
   79LY0    HZ2 1344   1.171  -0.352   6.915 -1.0127  1.6501  1.9837
   79LY0    HZ3 1345   1.320  -0.337   6.849  1.5862  0.9213 -0.1652
   79LY0      C 1346   0.599  -0.180   6.486  0.1809 -0.3706  0.0345
   79LY0      O 1347   0.558  -0.295   6.492  0.2904  0.0309 -0.9658
   80TY2      N 1348   0.512  -0.071   6.484 -0.0565 -0.0500 -0.0560
   80TY2      H 1349   0.548   0.019   6.510  2.8006 -1.1096  0.0266
   80TY2     CA 1350   0.373  -0.084   6.445  0.2366 -0.1336 -0.6338
   80TY2     HA 1351   0.321  -0.165   6.497 -1.7800  1.6001  0.1980
   80TY2     CB 1352   0.304   0.047   6.502  0.0406 -0.2008 -0.1824
   80TY2    HB1 1353   0.200   0.058   6.472 -0.0659 -0.6082  0.0357
   80TY2    HB2 1354   0.355   0.130   6.454  1.4316 -1.5899 -1.2320
   80TY2     CG 1355   0.317   0.052   6.650 -0.1882 -0.6849 -0.2061
   80TY2    CD1 1356   0.414   0.144   6.708 -0.2113  0.2354 -0.0594
   80TY2    HD1 1357   0.488   0.189   6.643 -0.2633  0.4697  0.0434
   80TY2    CE1 1358   0.423   0.145   6.848 -0.5243 -0.9425 -0.3407
   80TY2    HE1 1359   0.501   0.200   6.899  1.3258 -2.5105 -1.3541
   80TY2     CZ 1360   0.331   0.087   6.926  0.1885  0.2324 -0.4334
   80TY2     OH 1361   0.339   0.101   7.051  0.3589  0.6223  0.7333
   80TY2    HH1 1362   0.338   0.196   7.068 -0.4462  0.7681 -0.0491
   80TY2    HH2 1363   0.303   0.026   7.097  4.7150 -0.5493  2.7730
   80TY2    CE2 1364   0.225   0.005   6.872 -0.5694 -0.1807 -0.3483
   80TY2    HE2 1365   0.159  -0.045   6.941  1.0409  1.5586  2.6806
   80TY2    CD2 1366   0.220  -0.015   6.734 -0.8482  0.7926 -1.0510
   80TY2    HD2 1367   0.144  -0.083   6.700 -1.1708  1.2786 -1.3166
   80TY2      C 1368   0.345  -0.108   6.290  0.4142  0.0511 -0.0948
   80TY2      O 1369   0.236  -0.082   6.231 -0.2770 -0.3425 -1.3414
   81GLY      N 1370   0.451  -0.150   6.214  0.0719  0.0123 -0.1931
   81GLY      H 1371   0.541  -0.148   6.259  0.3117  0.1334 -0.6673
   81GLY     CA 1372   0.432  -0.174   6.071  0.0201 -0.2879  0.0074
   81GLY    HA1 1373   0.333  -0.214   6.055  0.1708 -2.4996  3.5395
   81GLY    HA2 1374   0.502  -0.253   6.043 -1.3465 -1.8171  0.7492
   81GLY      C 1375   0.441  -0.054   5.974  0.5654  0.0027 -0.6052
   81GLY      O 1376   0.473  -0.068   5.861 -0.2162  0.0590  0.5810
   82ARG      N 1377   0.403   0.065   6.022 -0.1140 -1.1015 -0.0926
   82ARG      H 1378   0.361   0.068   6.114 -1.6912  1.2231 -0.7859
   82ARG     CA 1379   0.372   0.189   5.949  0.7800  0.1096 -0.2974
   82ARG     HA 1380   0.298   0.170   5.871 -0.7513 -1.6606  1.4997
   82ARG     CB 1381   0.329   0.297   6.051 -0.4896 -0.5975  0.6526
   82ARG    HB1 1382   0.285   0.374   5.987  2.0804 -0.1735 -0.7667
   82ARG    HB2 1383   0.411   0.335   6.112 -0.1261 -0.5434  0.1424
   82ARG     CG 1384   0.232   0.237   6.153  0.0116  0.3049  0.0439
   82ARG    HG1 1385   0.293   0.182   6.224  1.4836 -0.5304 -1.7974
   82ARG    HG2 1386   0.159   0.171   6.106 -0.9450  0.5639  1.1220
   82ARG     CD 1387   0.146   0.340   6.232 -0.6612  0.4724  0.9730
   82ARG    HD1 1388   0.076   0.285   6.295 -0.9407  1.2522  1.3596
   82ARG    HD2 1389   0.099   0.411   6.164  1.7582  3.3152  2.0660
   82ARG     NE 1390   0.243   0.415   6.318  0.3961  0.0769 -0.4613
   82ARG     HE 1391   0.342   0.412   6.295 -0.1044 -2.2567 -2.7809
   82ARG     CZ 1392   0.211   0.498   6.412 -0.0343  0.2303 -0.8439
   82ARG    NH1 1393   0.090   0.517   6.452  0.3672 -0.3210 -0.7673
   82ARG   HH11 1394   0.016   0.465   6.408 -0.4332  0.9625 -0.9938
   82ARG   HH12 1395   0.067   0.578   6.529 -3.0320 -3.3280  0.9120
   82ARG    NH2 1396   0.308   0.578   6.459  0.0044  0.2483 -0.7960
   82ARG   HH21 1397   0.396   0.544   6.423 -1.5776 -3.3788 -1.7834
   82ARG   HH22 1398   0.287   0.635   6.539  2.0458 -1.9548  1.4985
   82ARG      C 1399   0.496   0.254   5.880 -0.8960  0.0800  0.4389
   82ARG      O 1400   0.600   0.278   5.946  0.5383  0.5046  0.3626
   83GLY      N 1401   0.487   0.284   5.753 -0.0079 -0.6391 -0.7106
   83GLY      H 1402   0.400   0.268   5.704 -0.8166  0.5805  0.2616
   83GLY     CA 1403   0.608   0.323   5.673  0.1052  0.1191 -0.1091
   83GLY    HA1 1404   0.593   0.282   5.573 -1.3466 -2.0154  0.9057
   83GLY    HA2 1405   0.694   0.271   5.715  0.3953 -0.8298 -1.7994
   83GLY      C 1406   0.640   0.475   5.664  0.4583  0.1216  0.2334
   83GLY      O 1407   0.562   0.558   5.626 -0.7505 -0.2108  0.0615
   84LEU      N 1408   0.761   0.496   5.704  0.0286 -0.2633  0.0326
   84LEU      H 1409   0.816   0.412   5.715  0.1989  0.0361  1.8666
   84LEU     CA 1410   0.819   0.631   5.712 -1.1422  0.4878  0.3545
   84LEU     HA 1411   0.750   0.706   5.749  0.8916  3.4826 -1.5292
   84LEU     CB 1412   0.933   0.628   5.818 -0.0627  0.4664 -0.2143
   84LEU    HB1 1413   0.973   0.729   5.826  0.8468  0.1265 -0.3764
   84LEU    HB2 1414   1.018   0.571   5.782 -0.1086 -0.7994  1.5500
   84LEU     CG 1415   0.898   0.561   5.947 -0.2671  0.6152  0.4435
   84LEU     HG 1416   0.906   0.453   5.935  0.1645  0.5187  1.5046
   84LEU    CD1 1417   1.014   0.603   6.041 -0.3979  0.0356 -0.4209
   84LEU   HD11 1418   0.995   0.550   6.134 -1.7436  0.1952 -0.5852
   84LEU   HD12 1419   1.105   0.568   5.992  0.6939 -1.8989  2.7277
   84LEU   HD13 1420   1.009   0.710   6.061 -0.8727 -0.2094  0.8356
   84LEU    CD2 1421   0.763   0.594   6.007 -0.3832 -0.3420 -0.1032
   84LEU   HD21 1422   0.750   0.701   5.990 -0.4325 -0.3624 -0.1919
   84LEU   HD22 1423   0.681   0.543   5.958 -0.2003 -1.2265  0.4879
   84LEU   HD23 1424   0.759   0.575   6.115 -1.0809  0.6238  0.0532
   84LEU      C 1425   0.856   0.688   5.583  0.1219 -0.0298  0.6441
   84LEU      O 1426   0.946   0.632   5.522  0.3359 -0.6922  0.1513
   85ALA      N 1427   0.793   0.804   5.541  0.1857 -1.0203 -0.0368
   85ALA      H 1428   0.728   0.847   5.605 -0.0740 -3.8410  1.7994
   85ALA     CA 1429   0.783   0.841   5.403 -0.5480 -0.8332 -0.7997
   85ALA     HA 1430   0.875   0.808   5.355  1.2760  0.1538  1.7836
   85ALA     CB 1431   0.654   0.788   5.338 -0.1637  0.5956 -0.4128
   85ALA    HB1 1432   0.642   0.684   5.368 -0.7493  0.8231  0.1733
   85ALA    HB2 1433   0.563   0.837   5.374  0.6884  2.0907 -0.1998
   85ALA    HB3 1434   0.658   0.801   5.230  0.5231  0.0994 -0.4509
   85ALA      C 1435   0.789   0.997   5.387  0.3942  0.4684  0.2778
   85ALA      O 1436   0.725   1.071   5.466  0.2270 -0.3439  0.3189
   86TY1      N 1437   0.850   1.034   5.277  0.5616  0.2533 -0.4508
   86TY1      H 1438   0.896   0.963   5.222  0.1942 -0.0854 -0.3300
   86TY1     CA 1439   0.829   1.162   5.209  0.3255  0.0966 -0.7192
   86TY1     HA 1440   0.807   1.239   5.283  0.3705 -0.0207 -0.5816
   86TY1     CB 1441   0.962   1.200   5.144 -0.2828 -0.4002  0.0088
   86TY1    HB1 1442   0.958   1.296   5.091  0.3043 -0.6528 -0.5039
   86TY1    HB2 1443   0.985   1.127   5.066  2.1755  1.5735 -1.3045
   86TY1     CG 1444   1.079   1.202   5.243 -0.5262 -0.1139  0.0580
   86TY1    CD1 1445   1.195   1.128   5.221  0.3566  0.3207 -0.2215
   86TY1    HD1 1446   1.208   1.074   5.128 -0.8557  1.0424 -0.8295
   86TY1    CE1 1447   1.306   1.122   5.303  0.2505 -0.4235 -0.0900
   86TY1    HE1 1448   1.392   1.060   5.283  1.0466  1.3485 -2.6103
   86TY1     CZ 1449   1.304   1.197   5.418  0.7638  0.1462 -0.8063
   86TY1     OH 1450   1.399   1.197   5.508  0.5656 -0.1187 -0.5284
   86TY1    HH1 1451   1.425   1.287   5.528  1.3130 -0.8996  2.6279
   86TY1    HH2 1452   1.447   1.117   5.532  0.1847 -0.8424 -2.0716
   86TY1    CE2 1453   1.196   1.283   5.439  0.6047 -0.3811 -0.8220
   86TY1    HE2 1454   1.201   1.346   5.527 -0.6614 -1.0658 -0.2306
   86TY1    CD2 1455   1.084   1.286   5.351  0.4971 -0.8298 -0.2222
   86TY1    HD2 1456   1.001   1.351   5.375  0.3886 -0.7872 -0.7097
   86TY1      C 1457   0.712   1.155   5.119  0.6109 -0.7195  0.5602
   86TY1      O 1458   0.706   1.066   5.032  0.3280  0.4171  0.9104
   87ILE      N 1459   0.609   1.232   5.147 -0.1612 -0.4889 -0.0306
   87ILE      H 1460   0.605   1.277   5.238  0.7514  1.3500 -0.8352
   87ILE     CA 1461   0.484   1.233   5.069 -0.2688 -0.1147  0.7274
   87ILE     HA 1462   0.498   1.154   4.994  0.4441  0.0514  0.6769
   87ILE     CB 1463   0.363   1.200   5.158 -0.1700 -0.2372 -0.7409
   87ILE     HB 1464   0.366   1.266   5.245  1.2311 -2.3359  0.9229
   87ILE    CG2 1465   0.240   1.231   5.077  0.5201  0.3513  0.1274
   87ILE   HG21 1466   0.230   1.339   5.064  1.1368  0.3820 -0.0982
   87ILE   HG22 1467   0.231   1.176   4.983  0.7416  1.5334 -0.6029
   87ILE   HG23 1468   0.149   1.218   5.136 -0.4764 -0.7886 -1.5631
   87ILE    CG1 1469   0.369   1.054   5.209 -0.0708  0.0587  0.2757
   87ILE   HG11 1470   0.457   1.041   5.272  1.3615  1.2220 -1.3512
   87ILE   HG12 1471   0.377   0.984   5.126 -1.7661 -1.6309  1.4703
   87ILE     CD 1472   0.245   1.011   5.283 -0.2559  0.3976 -0.3913
   87ILE    HD1 1473   0.225   1.078   5.367  1.2685  1.4400 -0.8056
   87ILE    HD2 1474   0.157   0.994   5.222 -0.0430 -0.6201 -0.4222
   87ILE    HD3 1475   0.270   0.919   5.336  0.4383  0.3953 -0.7046
   87ILE      C 1476   0.475   1.363   4.988  0.6340 -0.3294 -0.4115
   87ILE      O 1477   0.522   1.458   5.043  0.2145 -0.2135 -0.0319
   88TY1      N 1478   0.429   1.358   4.862 -0.1479  0.5437 -0.3706
   88TY1      H 1479   0.391   1.270   4.832  0.9017 -1.1196  2.7246
   88TY1     CA 1480   0.430   1.478   4.773  0.4284  0.7227  0.4029
   88TY1     HA 1481   0.458   1.563   4.836  2.4143  0.4450 -0.0395
   88TY1     CB 1482   0.548   1.465   4.673 -0.4070 -0.5680 -0.2186
   88TY1    HB1 1483   0.546   1.561   4.621 -0.6440  0.8460  2.2290
   88TY1    HB2 1484   0.530   1.395   4.591  4.5719  1.0058 -3.0731
   88TY1     CG 1485   0.691   1.457   4.730 -0.3430 -0.5170  0.7435
   88TY1    CD1 1486   0.742   1.330   4.771 -0.4535  0.0832 -0.1091
   88TY1    HD1 1487   0.669   1.251   4.783 -2.8186  2.4271  2.0347
   88TY1    CE1 1488   0.879   1.314   4.797 -0.4128 -0.2888  0.0264
   88TY1    HE1 1489   0.909   1.215   4.826  0.2883 -0.2462 -0.5465
   88TY1     CZ 1490   0.966   1.425   4.793 -0.3086  0.1037 -0.0948
   88TY1     OH 1491   1.096   1.410   4.836 -0.1529  0.4387  0.0175
   88TY1    HH1 1492   1.124   1.319   4.848  1.4301  1.0342  1.0044
   88TY1    HH2 1493   1.147   1.489   4.817  0.9380 -0.0984  0.6368
   88TY1    CE2 1494   0.921   1.553   4.747 -0.4453  0.7157 -0.1741
   88TY1    HE2 1495   0.990   1.635   4.733 -1.6595  1.6210 -1.1226
   88TY1    CD2 1496   0.782   1.571   4.718 -0.0877  0.2943  0.8403
   88TY1    HD2 1497   0.756   1.671   4.686  0.6429  0.5410  0.9804
   88TY1      C 1498   0.292   1.511   4.717  0.3584 -0.5597  0.7068
   88TY1      O 1499   0.214   1.415   4.691 -0.6989  0.2686 -0.5174
   89ALA      N 1500   0.268   1.639   4.688  0.0825 -0.2220  0.4251
   89ALA      H 1501   0.334   1.706   4.723  1.0076 -0.8607 -0.0701
   89ALA     CA 1502   0.155   1.691   4.618  1.1387 -0.2738  0.4736
   89ALA     HA 1503   0.116   1.602   4.568  0.0867  0.0405  0.7324
   89ALA     CB 1504   0.058   1.763   4.713 -1.3184  0.0164  1.1343
   89ALA    HB1 1505   0.081   1.867   4.738 -2.8347  0.7040 -0.1326
   89ALA    HB2 1506  -0.046   1.767   4.680 -1.0725 -0.8241  0.2177
   89ALA    HB3 1507   0.060   1.715   4.811  1.2251  0.5328  1.4054
   89ALA      C 1508   0.207   1.791   4.511  0.3926  0.2368  0.2172
   89ALA      O 1509   0.266   1.895   4.547  0.0749  0.7777 -0.0972
   90AS4      N 1510   0.192   1.757   4.384  0.0125  0.1870 -0.4131
   90AS4      H 1511   0.131   1.680   4.361 -0.3359 -0.1186  1.4118
   90AS4     CA 1512   0.249   1.828   4.271  0.1526 -0.4430  0.0665
   90AS4     HA 1513   0.239   1.761   4.186  2.5510  2.0155 -2.3488
   90AS4     CB 1514   0.157   1.945   4.221  0.2592  0.3583  0.4226
   90AS4    HB1 1515   0.204   1.981   4.130  2.9662 -0.8720  1.2384
   90AS4    HB2 1516   0.152   2.028   4.292 -0.1433  1.1896 -0.5569
   90AS4     CG 1517   0.017   1.894   4.178 -0.0577 -0.2995 -0.2564
   90AS4    OD1 1518   0.014   1.783   4.114  0.7335 -0.0848  0.7403
   90AS4   HD11 1519   0.091   1.731   4.138  0.7353  0.0663  1.0566
   90AS4   HD12 1520  -0.069   1.757   4.073  0.3857  0.5448  1.0349
   90AS4    OD2 1521  -0.083   1.953   4.220  0.1487 -0.5746  0.4188
   90AS4   HD21 1522  -0.060   2.041   4.251  2.1774 -1.1498  0.7017
   90AS4   HD22 1523  -0.163   1.909   4.192 -0.1648 -0.3220  0.9041
   90AS4      C 1524   0.400   1.869   4.278  0.4645  0.1692  1.0548
   90AS4      O 1525   0.441   1.974   4.231  0.0854 -1.0959 -0.5107
   91GLY      N 1526   0.476   1.771   4.325 -0.1970 -0.3769 -0.5798
   91GLY      H 1527   0.441   1.678   4.344  1.2914 -0.4910  2.0889
   91GLY     CA 1528   0.621   1.800   4.332 -0.1197 -0.4555 -0.2525
   91GLY    HA1 1529   0.651   1.857   4.245 -0.0861 -0.6305 -0.3557
   91GLY    HA2 1530   0.685   1.713   4.325 -1.5614 -1.4948 -1.2832
   91GLY      C 1531   0.665   1.883   4.455 -0.2572  0.4239 -1.0186
   91GLY      O 1532   0.782   1.911   4.467 -0.2303  0.1178  0.0371
   92LY1      N 1533   0.571   1.923   4.548  0.1549 -0.5853  0.4043
   92LY1      H 1534   0.474   1.897   4.536  0.4720 -2.4720  1.4140
   92LY1     CA 1535   0.603   1.978   4.682 -0.7730 -0.2749  0.0190
   92LY1     HA 1536   0.708   2.009   4.681 -0.8354  0.1564  1.8255
   92LY1     CB 1537   0.519   2.103   4.723 -0.6344  0.2035  0.3092
   92LY1    HB1 1538   0.416   2.066   4.730  0.0984 -2.2749 -0.8096
   92LY1    HB2 1539   0.525   2.189   4.655  2.5311  1.1505  1.6313
   92LY1     CG 1540   0.554   2.158   4.864 -0.5193  0.1861 -0.6836
   92LY1    HG1 1541   0.569   2.079   4.938 -0.1672  1.1191  0.2677
   92LY1    HG2 1542   0.470   2.216   4.903  0.0259 -1.0955  2.7080
   92LY1     CD 1543   0.673   2.253   4.863  0.5550 -0.1582  1.3305
   92LY1    HD1 1544   0.649   2.327   4.787  1.7779  0.7352  1.7922
   92LY1    HD2 1545   0.773   2.214   4.847  1.2433  2.3295 -1.2077
   92LY1     CE 1546   0.683   2.329   4.986  0.3166  0.1955  0.1507
   92LY1    HE1 1547   0.684   2.266   5.075  1.0317  0.1590  0.1210
   92LY1    HE2 1548   0.598   2.395   5.004  1.4496  1.5369  0.8355
   92LY1     NZ 1549   0.797   2.420   4.980 -0.7360 -0.0304 -0.2217
   92LY1    HZ1 1550   0.875   2.360   5.003 -1.0504 -0.3921 -0.0822
   92LY1    HZ2 1551   0.821   2.454   4.888 -0.9029  3.2041  0.8347
   92LY1    HZ3 1552   0.802   2.486   5.056 -0.6219 -3.5105  3.1412
   92LY1      C 1553   0.586   1.867   4.786  0.4119 -0.0101  0.0547
   92LY1      O 1554   0.476   1.809   4.789  0.1669  0.2251 -0.3177
   93MET      N 1555   0.683   1.854   4.870  0.5591 -0.3497  0.0794
   93MET      H 1556   0.762   1.916   4.867 -0.1644  0.5759 -0.7386
   93MET     CA 1557   0.673   1.762   4.978  0.1183 -0.0639 -0.6538
   93MET     HA 1558   0.648   1.671   4.924 -2.1115  0.6749 -0.9683
   93MET     CB 1559   0.808   1.730   5.035 -0.2352 -0.1816 -0.4742
   93MET    HB1 1560   0.843   1.823   5.080 -0.9263 -0.4169  0.5809
   93MET    HB2 1561   0.874   1.696   4.955 -0.7092 -0.1411 -0.8867
   93MET     CG 1562   0.802   1.627   5.143  0.1677 -0.4695 -0.4600
   93MET    HG1 1563   0.738   1.549   5.102  1.4916 -1.0770 -1.4292
   93MET    HG2 1564   0.757   1.666   5.235  0.3478 -3.0922  0.8348
   93MET     SD 1565   0.961   1.560   5.191  0.3100  0.2502  0.2606
   93MET     CE 1566   1.026   1.723   5.254  0.5328  0.2455  0.4543
   93MET    HE1 1567   0.979   1.765   5.343  0.2274 -0.6948  0.7404
   93MET    HE2 1568   1.130   1.706   5.283  1.2632 -1.2141 -2.6310
   93MET    HE3 1569   1.028   1.797   5.174  1.8126  0.1305  0.3464
   93MET      C 1570   0.574   1.803   5.082  0.4778  0.0600 -0.2099
   93MET      O 1571   0.596   1.910   5.139 -0.1765 -0.4000  0.1403
   94VAL      N 1572   0.464   1.731   5.109  0.3627  0.4543 -0.2389
   94VAL      H 1573   0.467   1.636   5.078 -3.4011  0.3335 -0.6918
   94VAL     CA 1574   0.366   1.771   5.213 -0.0380 -0.9439  0.8929
   94VAL     HA 1575   0.321   1.864   5.180  1.4500  0.3758  2.3931
   94VAL     CB 1576   0.252   1.663   5.225  0.5390  0.1839  0.7022
   94VAL     HB 1577   0.302   1.573   5.259  1.6931  0.8036  0.7045
   94VAL    CG1 1578   0.135   1.704   5.326 -0.7086  0.0488 -0.9428
   94VAL   HG11 1579   0.056   1.629   5.321  1.0015 -1.7779 -2.0349
   94VAL   HG12 1580   0.176   1.708   5.427  0.2177  0.6655 -1.3291
   94VAL   HG13 1581   0.079   1.794   5.300 -4.3260 -1.4393  0.8776
   94VAL    CG2 1582   0.186   1.628   5.093  0.3198 -0.4910  0.2429
   94VAL   HG21 1583   0.262   1.578   5.032  3.2732  2.2933  1.3600
   94VAL   HG22 1584   0.096   1.567   5.104  0.2777 -0.1864  1.7421
   94VAL   HG23 1585   0.162   1.724   5.046 -1.2111 -0.9579  0.0371
   94VAL      C 1586   0.428   1.791   5.348 -0.0934  1.1851 -0.1076
   94VAL      O 1587   0.402   1.889   5.416  0.1234  0.3205  0.1248
   95ASN      N 1588   0.533   1.712   5.378  0.3467  0.2845 -0.0802
   95ASN      H 1589   0.539   1.624   5.328  0.3160  1.0196 -1.4196
   95ASN     CA 1590   0.623   1.724   5.495 -0.5755 -0.5649  0.0104
   95ASN     HA 1591   0.561   1.710   5.583 -0.0061 -0.6851  0.3999
   95ASN     CB 1592   0.728   1.612   5.499 -0.0567 -0.2443  0.3988
   95ASN    HB1 1593   0.770   1.609   5.599  2.6136 -0.7046 -0.6492
   95ASN    HB2 1594   0.816   1.636   5.438  1.8721 -3.5832  1.5896
   95ASN     CG 1595   0.681   1.477   5.457 -0.0893  0.3720  0.5816
   95ASN    OD1 1596   0.611   1.458   5.357  0.2891 -0.6157 -0.1674
   95ASN    ND2 1597   0.722   1.378   5.525 -0.1974  0.1103  0.0028
   95ASN   HD21 1598   0.794   1.396   5.593  0.0923  2.1068 -0.7447
   95ASN   HD22 1599   0.688   1.286   5.503 -4.2324  1.4619 -0.2817
   95ASN      C 1600   0.695   1.862   5.502  0.2251 -0.2496 -0.5272
   95ASN      O 1601   0.691   1.915   5.610 -0.4054  0.0552  0.0102
   96GL4      N 1602   0.736   1.923   5.389  0.2139 -0.1962 -0.0437
   96GL4      H 1603   0.693   1.888   5.305 -1.3657  1.9889 -0.2417
   96GL4     CA 1604   0.794   2.055   5.385 -0.3985  0.2724 -0.1626
   96GL4     HA 1605   0.876   2.075   5.454  1.8864 -1.7717 -2.0594
   96GL4     CB 1606   0.878   2.064   5.255  0.1192 -0.1524  0.4363
   96GL4    HB1 1607   0.821   2.046   5.164  0.9778 -0.2189 -0.1030
   96GL4    HB2 1608   0.964   1.997   5.246  0.2396  0.0543 -0.0325
   96GL4     CG 1609   0.925   2.211   5.246 -0.4816  0.3465 -0.1909
   96GL4    HG1 1610   0.950   2.237   5.349 -2.8308 -0.2198  0.6040
   96GL4    HG2 1611   0.838   2.272   5.220 -0.5377  1.1987  1.7876
   96GL4     CD 1612   1.043   2.226   5.154  0.3361 -0.1409 -0.0977
   96GL4    OE1 1613   1.025   2.215   5.028  0.3184  0.2689 -0.2734
   96GL4   HE11 1614   1.048   2.126   5.000 -0.2214  0.2534 -0.7026
   96GL4   HE12 1615   0.982   2.294   4.995 -2.0739 -0.6576  0.3461
   96GL4    OE2 1616   1.145   2.274   5.198 -0.2548  0.1325 -0.3281
   96GL4   HE21 1617   1.174   2.346   5.141  2.0307  1.2161  1.9685
   96GL4   HE22 1618   1.183   2.235   5.277  1.4561  1.0561 -0.6262
   96GL4      C 1619   0.691   2.173   5.404 -0.1687 -0.1638 -0.4501
   96GL4      O 1620   0.712   2.267   5.486 -0.0466  0.1584  0.1191
   97ALA      N 1621   0.586   2.161   5.325 -0.7399  0.3394  0.4080
   97ALA      H 1622   0.575   2.086   5.258  1.5411  1.9741 -1.9956
   97ALA     CA 1623   0.480   2.262   5.323 -0.5069 -0.1587 -0.4979
   97ALA     HA 1624   0.522   2.358   5.293 -1.3723  1.3043  2.5082
   97ALA     CB 1625   0.382   2.225   5.219 -0.3409  0.8946  0.6460
   97ALA    HB1 1626   0.422   2.201   5.121 -1.4614 -0.2798  0.4444
   97ALA    HB2 1627   0.318   2.144   5.257 -1.2294  1.4501  0.3755
   97ALA    HB3 1628   0.303   2.300   5.209 -1.5999 -0.0875  2.5602
   97ALA      C 1629   0.412   2.279   5.460  0.1006 -0.0569  0.5616
   97ALA      O 1630   0.388   2.389   5.502  0.6640 -0.3044  0.1171
   98LEU      N 1631   0.404   2.173   5.539 -0.1924  0.6821 -0.2260
   98LEU      H 1632   0.449   2.095   5.493 -4.1798 -0.0639 -3.4115
   98LEU     CA 1633   0.352   2.166   5.676 -0.1364  0.0516  0.0732
   98LEU     HA 1634   0.252   2.208   5.669  0.5907  1.6455 -1.8120
   98LEU     CB 1635   0.349   2.019   5.736  0.4395  0.8529  0.3935
   98LEU    HB1 1636   0.355   2.023   5.845 -0.0738  2.1546  0.3833
   98LEU    HB2 1637   0.435   1.960   5.703 -0.0958  1.6116 -2.6885
   98LEU     CG 1638   0.214   1.941   5.704 -0.4848 -0.1516 -0.5946
   98LEU     HG 1639   0.189   1.966   5.601  2.3508  1.7857 -0.9341
   98LEU    CD1 1640   0.235   1.793   5.721  0.6504  0.1075 -0.2503
   98LEU   HD11 1641   0.273   1.779   5.822 -2.1793 -0.1806  0.8657
   98LEU   HD12 1642   0.138   1.743   5.713  0.0385  0.7592  2.2167
   98LEU   HD13 1643   0.300   1.752   5.644 -0.7089 -1.0481 -0.8402
   98LEU    CD2 1644   0.101   1.977   5.803 -0.6923 -1.0651  0.3270
   98LEU   HD21 1645   0.009   1.924   5.777 -0.4847 -0.8817 -0.8295
   98LEU   HD22 1646   0.136   1.955   5.904  3.0420  0.1145 -0.5494
   98LEU   HD23 1647   0.078   2.083   5.792 -1.3319 -1.1992  0.3517
   98LEU      C 1648   0.442   2.248   5.776  0.6527 -0.1544 -0.1799
   98LEU      O 1649   0.394   2.329   5.855 -0.6704  0.1125  0.2092
   99VAL      N 1650   0.573   2.232   5.768  0.4665 -0.2766  0.0418
   99VAL      H 1651   0.606   2.172   5.693  0.5305  0.8788 -0.8716
   99VAL     CA 1652   0.664   2.313   5.847 -0.4684 -0.1535 -0.5818
   99VAL     HA 1653   0.635   2.303   5.952  0.9924 -1.2608 -0.2581
   99VAL     CB 1654   0.802   2.239   5.844 -0.7029 -0.2870 -0.7763
   99VAL     HB 1655   0.826   2.226   5.739  2.1312  1.9574 -0.5242
   99VAL    CG1 1656   0.918   2.326   5.907  0.1781  0.1546  0.2404
   99VAL   HG11 1657   0.896   2.353   6.010 -0.9683  1.4922 -0.3239
   99VAL   HG12 1658   1.018   2.283   5.914  0.8497  1.8022  1.5571
   99VAL   HG13 1659   0.930   2.417   5.849 -1.5818  2.0825  2.6886
   99VAL    CG2 1660   0.810   2.100   5.914 -0.2553  0.1549 -0.2612
   99VAL   HG21 1661   0.722   2.042   5.886  0.3671 -1.0197  0.1201
   99VAL   HG22 1662   0.904   2.052   5.887 -0.5637 -2.1128  2.2982
   99VAL   HG23 1663   0.819   2.123   6.021 -0.1632  2.3324 -0.6842
   99VAL      C 1664   0.660   2.458   5.809  0.1597  0.0415  0.2461
   99VAL      O 1665   0.656   2.548   5.893  0.4905  0.2640 -0.2576
  100ARG      N 1666   0.660   2.486   5.675  0.2633  0.3643 -0.1639
  100ARG      H 1667   0.666   2.412   5.607 -0.1438 -0.0659  0.2637
  100ARG     CA 1668   0.667   2.617   5.619 -0.2637  0.2008 -0.0576
  100ARG     HA 1669   0.759   2.665   5.653 -1.0182  1.1595  0.7304
  100ARG     CB 1670   0.678   2.608   5.467  0.1824 -0.4164 -0.2374
  100ARG    HB1 1671   0.594   2.557   5.420  0.6869  0.4042 -2.1420
  100ARG    HB2 1672   0.758   2.539   5.440 -0.0530 -1.3826  1.4674
  100ARG     CG 1673   0.687   2.746   5.393 -0.2783 -0.6072  0.2910
  100ARG    HG1 1674   0.601   2.805   5.425 -0.9249 -1.2174 -0.2819
  100ARG    HG2 1675   0.696   2.732   5.285  0.6638 -1.7796  0.5065
  100ARG     CD 1676   0.813   2.825   5.431  0.0229  0.1677  0.0697
  100ARG    HD1 1677   0.900   2.765   5.405 -0.2383  0.1541 -0.8138
  100ARG    HD2 1678   0.826   2.827   5.539  0.1010 -0.2427  0.0706
  100ARG     NE 1679   0.814   2.967   5.388  0.4007  0.1902 -0.2098
  100ARG     HE 1680   0.868   2.995   5.307 -2.1677  0.9382 -1.7871
  100ARG     CZ 1681   0.765   3.070   5.463  0.5887 -0.3320 -0.1836
  100ARG    NH1 1682   0.692   3.056   5.569 -0.0053  0.2280 -0.0089
  100ARG   HH11 1683   0.646   2.971   5.599  1.2039  0.4799  2.9913
  100ARG   HH12 1684   0.669   3.144   5.613 -1.5557 -0.8208  1.4073
  100ARG    NH2 1685   0.773   3.191   5.424 -0.5561 -1.1134 -0.5198
  100ARG   HH21 1686   0.824   3.223   5.343 -0.1073 -0.4111  0.0294
  100ARG   HH22 1687   0.724   3.256   5.484 -0.0718 -2.1365  1.0474
  100ARG      C 1688   0.548   2.710   5.652  0.2695  0.6346 -0.0772
  100ARG      O 1689   0.561   2.834   5.665 -0.1894 -0.4868 -0.8849
  101GLN      N 1690   0.436   2.647   5.645  0.6061  0.8907 -0.6443
  101GLN      H 1691   0.432   2.550   5.618 -0.1854  1.5948 -3.3365
  101GLN     CA 1692   0.312   2.707   5.691 -0.0350 -0.2049 -0.6809
  101GLN     HA 1693   0.316   2.812   5.662  0.0165 -0.3390 -1.1698
  101GLN     CB 1694   0.182   2.648   5.620  0.0946 -0.2177 -0.2480
  101GLN    HB1 1695   0.091   2.690   5.663  1.7055  3.1834  0.1363
  101GLN    HB2 1696   0.196   2.540   5.622  0.3807 -0.1704  0.7540
  101GLN     CG 1697   0.161   2.677   5.474  0.6124  0.0613 -0.6076
  101GLN    HG1 1698   0.083   2.612   5.434  1.3777 -2.2284  1.3871
  101GLN    HG2 1699   0.246   2.642   5.416  0.4812 -3.2230  0.9489
  101GLN     CD 1700   0.129   2.825   5.443 -0.0054  0.1778 -0.3314
  101GLN    OE1 1701   0.036   2.887   5.493 -0.0326  0.0250 -0.1217
  101GLN    NE2 1702   0.200   2.882   5.345  0.1151  0.4803  0.1847
  101GLN   HE21 1703   0.258   2.830   5.280  0.0479 -0.4865  0.8753
  101GLN   HE22 1704   0.191   2.982   5.338  2.9078  1.2204  3.9596
  101GLN      C 1705   0.297   2.706   5.848  0.1528  0.0823 -0.2324
  101GLN      O 1706   0.184   2.737   5.904 -0.5158 -0.6881 -0.8190
  102GLY      N 1707   0.397   2.658   5.921  0.1499 -0.1553 -0.2091
  102GLY      H 1708   0.479   2.614   5.882  0.9882  0.9536  0.2529
  102GLY     CA 1709   0.398   2.667   6.070  0.2467  0.9521  0.2808
  102GLY    HA1 1710   0.362   2.767   6.092 -0.8658  0.2555  1.8273
  102GLY    HA2 1711   0.502   2.654   6.099  1.0922 -1.4675 -3.1710
  102GLY      C 1712   0.292   2.573   6.137 -0.4064  0.3039 -0.4407
  102GLY      O 1713   0.273   2.577   6.262 -0.6701 -0.5802  0.5375
  103LEU      N 1714   0.239   2.479   6.059 -0.2726  0.4197  0.3608
  103LEU      H 1715   0.260   2.485   5.961 -0.9356 -0.9316  0.1099
  103LEU     CA 1716   0.152   2.365   6.103  0.0384  0.0684  0.0845
  103LEU     HA 1717   0.083   2.404   6.177 -0.6161 -0.7852 -0.0582
  103LEU     CB 1718   0.067   2.319   5.987 -0.3419  0.1517  0.7495
  103LEU    HB1 1719   0.016   2.228   6.021  0.0172 -1.6311 -2.9730
  103LEU    HB2 1720   0.135   2.290   5.906 -0.1781  0.2460  0.8538
  103LEU     CG 1721  -0.038   2.411   5.931  0.1523 -0.4493  0.2765
  103LEU     HG 1722   0.004   2.511   5.919  0.4167 -0.7338 -1.3909
  103LEU    CD1 1723  -0.090   2.372   5.802 -0.2403 -0.2123  0.5131
  103LEU   HD11 1724  -0.172   2.435   5.768 -1.3847 -1.5325  0.7371
  103LEU   HD12 1725  -0.014   2.388   5.725  0.0491  1.0256  1.0351
  103LEU   HD13 1726  -0.128   2.270   5.808  1.6299 -1.0581 -0.8134
  103LEU    CD2 1727  -0.156   2.417   6.030 -0.4491 -0.9703 -0.5925
  103LEU   HD21 1728  -0.199   2.323   6.063 -0.9479 -0.6364 -0.2772
  103LEU   HD22 1729  -0.121   2.471   6.118  0.4112 -1.1292 -0.8289
  103LEU   HD23 1730  -0.241   2.472   5.990 -0.1491 -0.0749 -0.0293
  103LEU      C 1731   0.235   2.251   6.162 -0.8137  0.7993  1.1006
  103LEU      O 1732   0.184   2.148   6.207  0.0649 -0.3212  0.2782
  104ALA      N 1733   0.372   2.267   6.161 -0.0115  0.0207  0.0294
  104ALA      H 1734   0.408   2.357   6.134  1.1870 -0.0182  1.3819
  104ALA     CA 1735   0.475   2.171   6.208  0.9028  0.3321  0.7199
  104ALA     HA 1736   0.435   2.123   6.297  0.3569  2.8525  1.9061
  104ALA     CB 1737   0.494   2.064   6.102  0.6272 -0.1602 -0.4295
  104ALA    HB1 1738   0.396   2.026   6.071 -0.1533  2.4724 -1.4821
  104ALA    HB2 1739   0.541   2.104   6.013  1.8233  0.4957  0.4809
  104ALA    HB3 1740   0.541   1.974   6.141  0.1384  0.3207  1.3723
  104ALA      C 1741   0.606   2.233   6.248 -0.0378  0.6070 -0.0302
  104ALA      O 1742   0.646   2.342   6.201  0.3504 -0.6112  0.0060
  105LY2      N 1743   0.675   2.168   6.339 -0.2591 -0.2679  0.4469
  105LY2      H 1744   0.626   2.091   6.383  1.0822 -2.6322 -1.9153
  105LY2     CA 1745   0.814   2.189   6.370 -0.3621  0.0612 -1.0390
  105LY2     HA 1746   0.859   2.267   6.308 -2.7656  0.2549 -2.7083
  105LY2     CB 1747   0.832   2.218   6.523 -0.0530  0.1352 -0.1018
  105LY2    HB1 1748   0.939   2.217   6.547 -0.1547 -1.7463  0.4818
  105LY2    HB2 1749   0.787   2.134   6.576 -1.5456  1.4146  0.7504
  105LY2     CG 1750   0.774   2.345   6.575 -0.4037  0.7690  0.9762
  105LY2    HG1 1751   0.666   2.333   6.589 -0.4578  1.3350  1.0633
  105LY2    HG2 1752   0.792   2.426   6.505 -0.7812  0.2627  0.2847
  105LY2     CD 1753   0.820   2.390   6.719 -0.2371 -0.0377  0.4986
  105LY2    HD1 1754   0.772   2.481   6.753  0.4540  1.0736 -1.3522
  105LY2    HD2 1755   0.926   2.403   6.694 -0.3591 -3.3636 -2.7369
  105LY2     CE 1756   0.791   2.284   6.824  0.3050 -0.3504  0.0315
  105LY2    HE1 1757   0.847   2.196   6.793  0.2724 -0.3225 -0.1089
  105LY2    HE2 1758   0.684   2.261   6.827  0.4631 -1.0374  1.0052
  105LY2     NZ 1759   0.833   2.333   6.956  0.7996 -0.6666  0.5147
  105LY2    HZ1 1760   0.765   2.298   7.023  1.4959  1.8342  2.6930
  105LY2    HZ2 1761   0.923   2.297   6.986  0.2970 -1.3688  1.2527
  105LY2    HZ3 1762   0.824   2.433   6.952 -1.8252 -0.8133  0.5777
  105LY2      C 1763   0.898   2.065   6.315 -0.0373  0.2036  0.2912
  105LY2      O 1764   0.843   1.984   6.238  0.6113  0.3325  0.0060
  106VAL      N 1765   1.027   2.065   6.341 -0.4318 -0.3920  0.4875
  106VAL      H 1766   1.060   2.142   6.397 -0.2055  0.3631 -0.6558
  106VAL     CA 1767   1.116   1.951   6.290  0.1457 -0.9866 -0.1733
  106VAL     HA 1768   1.052   1.880   6.238 -0.6923 -1.0461  0.9040
  106VAL     CB 1769   1.227   2.006   6.197 -0.5241  0.1236 -0.1545
  106VAL     HB 1770   1.282   2.085   6.248 -0.0424  1.1818 -2.1967
  106VAL    CG1 1771   1.327   1.897   6.157  0.2436 -0.0198 -0.7227
  106VAL   HG11 1772   1.391   1.867   6.240  1.1007  1.2760 -0.8970
  106VAL   HG12 1773   1.281   1.806   6.116 -1.1067 -0.9892  2.6083
  106VAL   HG13 1774   1.393   1.945   6.085 -2.7274  2.6905 -1.8709
  106VAL    CG2 1775   1.171   2.067   6.069 -0.3719  0.0345 -0.3503
  106VAL   HG21 1776   1.254   2.085   6.001 -0.8734 -0.2065 -1.0471
  106VAL   HG22 1777   1.105   1.997   6.017 -1.2480  1.5162 -1.3248
  106VAL   HG23 1778   1.118   2.155   6.105  0.2703 -0.5163  2.0660
  106VAL      C 1779   1.180   1.873   6.398 -0.1195 -0.9386 -0.5122
  106VAL      O 1780   1.239   1.925   6.494  0.3746  0.0587 -0.0668
  107ALA      N 1781   1.168   1.742   6.382 -0.1401  0.1422 -0.3953
  107ALA      H 1782   1.107   1.713   6.307  0.5491 -0.9731 -0.5512
  107ALA     CA 1783   1.233   1.637   6.470 -0.9043  0.3025  0.3431
  107ALA     HA 1784   1.230   1.671   6.573  1.2726 -0.2513  0.6333
  107ALA     CB 1785   1.144   1.514   6.447 -0.0390  0.5974 -0.1384
  107ALA    HB1 1786   1.195   1.429   6.493  0.0872  0.4492 -0.5533
  107ALA    HB2 1787   1.044   1.533   6.486  0.4903  2.0740  0.6055
  107ALA    HB3 1788   1.140   1.498   6.340 -2.1367 -0.3146  0.0314
  107ALA      C 1789   1.386   1.606   6.439 -0.3014  0.4410  0.5900
  107ALA      O 1790   1.424   1.607   6.320  0.0339 -0.4302 -0.0659
  108TY2      N 1791   1.469   1.568   6.537 -0.7259 -0.0843 -0.2839
  108TY2      H 1792   1.429   1.573   6.629  0.3034  3.5764  0.1150
  108TY2     CA 1793   1.609   1.520   6.527 -0.3965  0.8150  0.9986
  108TY2     HA 1794   1.661   1.585   6.457  1.2260 -1.4945 -0.0759
  108TY2     CB 1795   1.668   1.532   6.668  1.5825  0.4033 -1.1133
  108TY2    HB1 1796   1.600   1.495   6.744  1.3822  0.6571 -1.1656
  108TY2    HB2 1797   1.674   1.636   6.700  1.1185  0.1569 -0.2094
  108TY2     CG 1798   1.803   1.466   6.685 -0.0837  0.3807  0.0497
  108TY2    CD1 1799   1.818   1.364   6.785 -0.0845 -0.0146 -0.5164
  108TY2    HD1 1800   1.738   1.351   6.857  1.1552  0.4112  0.9955
  108TY2    CE1 1801   1.938   1.294   6.797 -0.2612 -1.1308  0.0510
  108TY2    HE1 1802   1.957   1.223   6.876  2.8919 -0.1180  0.3556
  108TY2     CZ 1803   2.048   1.326   6.708  0.3662  0.0162  0.5840
  108TY2     OH 1804   2.157   1.273   6.713 -0.4754  0.3270  0.0759
  108TY2    HH1 1805   2.217   1.323   6.657 -1.6350  0.7841 -0.7939
  108TY2    HH2 1806   2.161   1.214   6.789 -1.5378  0.3568  0.1773
  108TY2    CE2 1807   2.028   1.429   6.612  0.2896 -0.0269 -0.0890
  108TY2    HE2 1808   2.113   1.456   6.550  0.1859 -1.2449 -0.7901
  108TY2    CD2 1809   1.909   1.494   6.592 -0.2680 -0.1866 -0.5272
  108TY2    HD2 1810   1.902   1.562   6.508 -1.3978  0.8223  0.3512
  108TY2      C 1811   1.610   1.373   6.473 -0.1467 -0.4226 -0.6084
  108TY2      O 1812   1.532   1.290   6.522  0.2199  0.3707  0.3350
  109VAL      N 1813   1.698   1.348   6.370 -1.0135  0.3806  0.0258
  109VAL      H 1814   1.762   1.418   6.337 -0.4954 -0.8538 -1.7221
  109VAL     CA 1815   1.714   1.215   6.308 -0.5943 -0.3831  0.3595
  109VAL     HA 1816   1.677   1.140   6.377 -2.0463  0.0574  0.1036
  109VAL     CB 1817   1.637   1.194   6.178 -0.4500  0.2151 -0.2598
  109VAL     HB 1818   1.662   1.097   6.136 -1.6689 -0.3742  0.2972
  109VAL    CG1 1819   1.490   1.169   6.209  0.9467  0.1972  0.8619
  109VAL   HG11 1820   1.438   1.244   6.268 -1.3047 -0.9916  0.5065
  109VAL   HG12 1821   1.429   1.149   6.121  0.1156  0.3843  1.3845
  109VAL   HG13 1822   1.483   1.079   6.269  1.6033 -0.9529 -0.7265
  109VAL    CG2 1823   1.653   1.305   6.077  0.5851  1.1070 -0.4772
  109VAL   HG21 1824   1.751   1.309   6.030  1.3961  1.3803  1.1946
  109VAL   HG22 1825   1.584   1.288   5.994  0.2846  0.9497 -0.1969
  109VAL   HG23 1826   1.627   1.396   6.130  0.6743 -0.7429  2.9882
  109VAL      C 1827   1.865   1.180   6.266  0.0283  0.5562 -0.0879
  109VAL      O 1828   1.941   1.265   6.217 -0.6042 -0.4111 -0.2002
  110TY2      N 1829   1.898   1.047   6.271 -0.8630  0.1046 -0.0029
  110TY2      H 1830   1.843   0.982   6.325 -0.3510 -1.3977 -1.1991
  110TY2     CA 1831   2.033   0.993   6.223  0.2183  0.1433 -0.8815
  110TY2     HA 1832   2.110   1.066   6.250 -0.5511  0.2158  1.3045
  110TY2     CB 1833   2.053   0.867   6.317 -0.4798  0.3698  0.6297
  110TY2    HB1 1834   1.971   0.796   6.304  2.0678 -2.7147  0.1659
  110TY2    HB2 1835   2.040   0.904   6.419 -1.0973  0.1221  0.6445
  110TY2     CG 1836   2.188   0.798   6.307  0.3148  0.1199  0.0968
  110TY2    CD1 1837   2.290   0.856   6.377 -0.7974  0.0755 -0.4444
  110TY2    HD1 1838   2.279   0.950   6.430  1.5067  0.5217 -0.6440
  110TY2    CE1 1839   2.413   0.794   6.388  0.1861 -0.1857  0.1096
  110TY2    HE1 1840   2.477   0.825   6.469 -2.1605 -0.1807  2.1006
  110TY2     CZ 1841   2.435   0.678   6.316 -0.0037 -0.5818  0.8903
  110TY2     OH 1842   2.542   0.614   6.326  0.2477  0.0123 -0.0657
  110TY2    HH1 1843   2.536   0.534   6.273  1.3602 -1.1477  1.4946
  110TY2    HH2 1844   2.608   0.657   6.380  0.1383 -1.8881  1.7437
  110TY2    CE2 1845   2.338   0.621   6.237 -0.4350  0.3244 -0.4706
  110TY2    HE2 1846   2.360   0.530   6.182  1.3790  0.2580  0.2747
  110TY2    CD2 1847   2.211   0.678   6.232 -0.4698 -0.3530 -0.3711
  110TY2    HD2 1848   2.131   0.635   6.172 -0.4081 -0.1688 -0.5829
  110TY2      C 1849   2.038   0.969   6.067  0.0656 -0.8735 -0.2630
  110TY2      O 1850   1.955   1.018   5.989  0.3613 -0.6425 -0.4664
  111LY0      N 1851   2.143   0.904   6.028  0.3679  0.3287  0.7634
  111LY0      H 1852   2.208   0.873   6.099 -0.7736  0.0939  1.7281
  111LY0     CA 1853   2.155   0.876   5.882  0.9166 -0.7428  0.1592
  111LY0     HA 1854   2.162   0.968   5.825  1.6523 -1.0679 -0.2941
  111LY0     CB 1855   2.281   0.794   5.864 -0.1149 -0.0792  0.1907
  111LY0    HB1 1856   2.261   0.728   5.780 -0.8719  0.9372 -0.4541
  111LY0    HB2 1857   2.301   0.728   5.948  0.1026 -2.3602 -1.5710
  111LY0     CG 1858   2.406   0.888   5.832  0.4922 -0.3677  0.3685
  111LY0    HG1 1859   2.374   0.974   5.774  0.4693  0.1030  1.0608
  111LY0    HG2 1860   2.478   0.835   5.770  0.4484  0.2495 -0.2228
  111LY0     CD 1861   2.467   0.936   5.964 -0.5127 -0.2219  0.1218
  111LY0    HD1 1862   2.501   0.851   6.023  1.7185  0.4449 -0.1018
  111LY0    HD2 1863   2.407   1.001   6.028 -0.1408 -0.3591  0.6150
  111LY0     CE 1864   2.594   1.008   5.930  0.8421  0.0193 -0.0235
  111LY0    HE1 1865   2.628   1.057   6.022  0.3235 -0.8245  0.6364
  111LY0    HE2 1866   2.565   1.072   5.847 -3.3945 -1.5812 -0.0180
  111LY0     NZ 1867   2.705   0.913   5.901  0.4565 -0.2160 -0.7329
  111LY0    HZ1 1868   2.712   0.840   5.971  3.7226  0.4221 -0.2015
  111LY0    HZ2 1869   2.683   0.876   5.810 -1.1029 -0.3250 -0.3309
  111LY0    HZ3 1870   2.792   0.964   5.893  0.1495  0.3942 -0.2699
  111LY0      C 1871   2.045   0.792   5.822  0.2451 -0.0591 -0.6656
  111LY0      O 1872   1.998   0.697   5.888 -0.2762 -0.1865  0.0199
  112PRO      N 1873   2.016   0.813   5.691 -0.2565  0.0866 -0.0087
  112PRO     CD 1874   1.938   0.719   5.614  0.0487  0.7346  0.1836
  112PRO    HD1 1875   1.839   0.701   5.657  0.8357 -0.4863  1.5889
  112PRO    HD2 1876   1.999   0.629   5.605  1.9324  2.0201 -0.5821
  112PRO     CG 1877   1.919   0.788   5.481 -0.3789  0.2103  0.3785
  112PRO    HG1 1878   1.829   0.851   5.473  0.8323  1.9679 -0.0604
  112PRO    HG2 1879   1.906   0.713   5.403 -1.9474  1.6629 -0.8557
  112PRO     CB 1880   2.039   0.882   5.453  0.0608 -0.5790 -0.2069
  112PRO    HB1 1881   2.024   0.974   5.396 -1.0917  0.1289  1.1666
  112PRO    HB2 1882   2.120   0.825   5.408  1.1223  2.1436 -1.9775
  112PRO     CA 1883   2.064   0.931   5.601  0.8616 -0.6401  0.7148
  112PRO     HA 1884   2.169   0.954   5.618  1.1727 -0.3400 -1.3489
  112PRO      C 1885   1.984   1.058   5.616  1.2552 -0.1805 -0.5128
  112PRO      O 1886   2.005   1.161   5.553 -0.1660 -0.3815  0.0956
  113ASN      N 1887   1.886   1.060   5.712  0.1741  0.3016  0.7022
  113ASN      H 1888   1.879   0.978   5.770 -0.2221  1.0890  1.7952
  113ASN     CA 1889   1.781   1.160   5.720  0.3718  0.2752 -0.1907
  113ASN     HA 1890   1.748   1.187   5.619 -2.5205  0.8956  0.8149
  113ASN     CB 1891   1.655   1.100   5.790  0.5545 -0.8716 -0.2975
  113ASN    HB1 1892   1.582   1.182   5.793 -0.3312 -1.5069 -2.5010
  113ASN    HB2 1893   1.687   1.069   5.889  3.3644 -2.4596 -1.6061
  113ASN     CG 1894   1.592   0.988   5.711  0.5836 -0.3458 -0.0106
  113ASN    OD1 1895   1.561   1.001   5.592  0.0621 -0.4489 -0.6134
  113ASN    ND2 1896   1.583   0.874   5.771  0.4704  0.1449  0.3024
  113ASN   HD21 1897   1.618   0.863   5.865 -0.2167  0.8536  0.6601
  113ASN   HD22 1898   1.562   0.790   5.719 -0.2582  1.4626 -1.6587
  113ASN      C 1899   1.837   1.293   5.779  0.1182 -0.1509 -0.0944
  113ASN      O 1900   1.775   1.398   5.767 -0.3289 -0.0312 -0.0836
  114ASN      N 1901   1.963   1.301   5.830  0.5161  0.3525 -0.4899
  114ASN      H 1902   2.007   1.214   5.855 -0.4069  0.2747  0.9744
  114ASN     CA 1903   2.037   1.426   5.865 -0.2650 -0.0003  0.5247
  114ASN     HA 1904   1.979   1.470   5.946  1.7424  0.5399  1.7373
  114ASN     CB 1905   2.165   1.382   5.941 -0.0487 -0.1956  0.5650
  114ASN    HB1 1906   2.148   1.315   6.025  0.8175  0.8473  1.5965
  114ASN    HB2 1907   2.202   1.475   5.981 -2.3486  0.4709  1.2987
  114ASN     CG 1908   2.270   1.329   5.846 -0.5063 -0.8628  0.6625
  114ASN    OD1 1909   2.253   1.236   5.770  0.3691 -0.0589  0.3277
  114ASN    ND2 1910   2.381   1.398   5.840  0.2110  0.3482 -0.1382
  114ASN   HD21 1911   2.395   1.479   5.897  3.0003  0.5282 -0.9270
  114ASN   HD22 1912   2.453   1.366   5.777  0.2710  2.6034 -1.3165
  114ASN      C 1913   2.051   1.534   5.755  0.0415  0.3033  0.2520
  114ASN      O 1914   2.055   1.652   5.777 -0.0045 -0.3600 -0.4542
  115THR      N 1915   2.056   1.487   5.630 -0.3678  0.0111 -0.2717
  115THR      H 1916   2.061   1.387   5.618 -0.0246  0.1524 -1.4687
  115THR     CA 1917   2.069   1.573   5.509  0.7808 -0.9213  0.4825
  115THR     HA 1918   2.154   1.641   5.513 -0.0197  0.1290  0.2683
  115THR     CB 1919   2.088   1.479   5.394  0.3821 -0.6389 -0.5074
  115THR     HB 1920   2.074   1.532   5.300 -0.1805 -1.4633 -0.8993
  115THR    CG2 1921   2.226   1.416   5.406  0.2744  0.0163 -0.6549
  115THR   HG21 1922   2.223   1.329   5.340 -2.8907  0.0552 -0.7277
  115THR   HG22 1923   2.307   1.485   5.383  1.1041 -0.3689  0.9652
  115THR   HG23 1924   2.243   1.386   5.509 -1.0576  0.8726 -0.1563
  115THR    OG1 1925   1.987   1.379   5.390  0.0823 -0.5271 -0.4218
  115THR    HG1 1926   2.030   1.306   5.436  0.7250  0.6838  0.9537
  115THR      C 1927   1.934   1.644   5.486  0.4169 -1.1573 -0.2330
  115THR      O 1928   1.931   1.758   5.442 -0.4290 -0.6734  0.4642
  116HI1      N 1929   1.821   1.574   5.503  0.4837 -0.3064 -0.1613
  116HI1      H 1930   1.832   1.477   5.528  2.7979  0.1813  0.9277
  116HI1     CA 1931   1.685   1.630   5.499 -0.1292  0.5613  0.1627
  116HI1     HA 1932   1.682   1.693   5.410  0.9899 -1.3695 -1.3445
  116HI1     CB 1933   1.588   1.516   5.466 -0.2130 -0.0762  0.0817
  116HI1    HB1 1934   1.494   1.571   5.468  1.4649  3.0573 -0.0418
  116HI1    HB2 1935   1.589   1.431   5.534 -1.8980 -0.6046 -0.5060
  116HI1     CG 1936   1.609   1.465   5.330 -0.4966  0.1612  0.3519
  116HI1    ND1 1937   1.565   1.520   5.210  0.0295 -0.0970  0.3339
  116HI1    HD1 1938   1.544   1.617   5.188  1.6144 -0.1604 -1.7084
  116HI1    CE1 1939   1.579   1.426   5.115  0.0257  0.3942  0.3545
  116HI1    HE1 1940   1.548   1.433   5.012 -0.6238  0.2941  0.5434
  116HI1    NE2 1941   1.634   1.315   5.176 -0.0636  0.2394  0.0746
  116HI1    HE2 1942   1.639   1.223   5.134  2.2255 -0.4774  1.7176
  116HI1    CD2 1943   1.657   1.342   5.309 -0.1356  0.3711  0.3419
  116HI1    HD2 1944   1.683   1.271   5.386  0.1181 -0.7038 -0.7074
  116HI1      C 1945   1.644   1.713   5.622  0.2271 -0.5731 -0.9695
  116HI1      O 1946   1.567   1.807   5.611 -0.1677  0.2829 -1.2712
  117GL4      N 1947   1.700   1.682   5.739 -0.3920  0.4280 -0.5283
  117GL4      H 1948   1.751   1.595   5.744 -0.8331 -0.1095 -3.5841
  117GL4     CA 1949   1.672   1.753   5.867 -0.3160 -0.5812 -0.2707
  117GL4     HA 1950   1.563   1.761   5.874 -0.2196  1.9660 -0.7976
  117GL4     CB 1951   1.709   1.675   5.994 -0.3843  0.2722 -0.0124
  117GL4    HB1 1952   1.818   1.663   5.988 -0.4606  0.1310 -1.4086
  117GL4    HB2 1953   1.658   1.579   5.986 -2.1393  0.9732  2.0607
  117GL4     CG 1954   1.684   1.742   6.133 -0.2837 -0.2627  0.2645
  117GL4    HG1 1955   1.646   1.664   6.199  0.6108  0.6843  1.9613
  117GL4    HG2 1956   1.606   1.818   6.127  0.7287  0.6763 -1.5829
  117GL4     CD 1957   1.807   1.816   6.189 -1.4165  0.3427 -0.9789
  117GL4    OE1 1958   1.787   1.881   6.295  0.3739 -0.2097  0.1115
  117GL4   HE11 1959   1.827   1.835   6.370 -0.1014 -1.0869 -0.1539
  117GL4   HE12 1960   1.730   1.957   6.283 -0.6141 -0.7405  1.1598
  117GL4    OE2 1961   1.919   1.813   6.132 -0.0948  0.0374  0.5147
  117GL4   HE21 1962   1.992   1.811   6.193  0.0425 -1.8452  0.3510
  117GL4   HE22 1963   1.917   1.817   6.036  0.4386 -3.9369  0.1732
  117GL4      C 1964   1.731   1.896   5.861 -0.3779 -0.0644  0.2790
  117GL4      O 1965   1.653   1.985   5.860 -0.1100 -1.0714 -0.3971
  118GLN      N 1966   1.856   1.917   5.834  0.9447 -0.4493  0.1037
  118GLN      H 1967   1.913   1.836   5.812  0.2052 -1.1155  0.5782
  118GLN     CA 1968   1.911   2.047   5.803 -0.1436  0.1933  1.1126
  118GLN     HA 1969   1.893   2.117   5.885  1.4876  1.7315  0.2434
  118GLN     CB 1970   2.070   2.039   5.787  0.8822  0.4205  0.5183
  118GLN    HB1 1971   2.115   1.990   5.873  2.6762 -1.6244 -1.4645
  118GLN    HB2 1972   2.105   2.143   5.782  0.5852  0.5292  0.6752
  118GLN     CG 1973   2.102   1.971   5.652 -0.0525 -0.1354  0.2467
  118GLN    HG1 1974   2.048   2.025   5.575 -0.2875  0.1536  0.6093
  118GLN    HG2 1975   2.052   1.874   5.656 -0.7673  0.2418  0.6860
  118GLN     CD 1976   2.249   1.957   5.617  0.1990  0.3213  0.0317
  118GLN    OE1 1977   2.338   1.983   5.694 -0.5434 -0.5096 -0.3827
  118GLN    NE2 1978   2.283   1.916   5.496  0.2683 -0.4498 -0.2233
  118GLN   HE21 1979   2.211   1.900   5.427  0.3085  0.4933 -0.4849
  118GLN   HE22 1980   2.370   1.931   5.448 -0.1555 -1.9273 -1.5350
  118GLN      C 1981   1.836   2.117   5.690  0.1358  0.9018  0.2837
  118GLN      O 1982   1.823   2.236   5.696 -1.4001 -0.7021  0.4533
  119HI1      N 1983   1.780   2.040   5.596  0.3980 -0.1326  0.0890
  119HI1      H 1984   1.769   1.942   5.612  1.3239  0.0341  1.9886
  119HI1     CA 1985   1.711   2.117   5.491 -0.0505  1.3436 -0.6898
  119HI1     HA 1986   1.777   2.198   5.459 -0.1080  1.5364 -0.3277
  119HI1     CB 1987   1.703   2.026   5.366  0.2617 -0.7116 -0.6091
  119HI1    HB1 1988   1.639   1.938   5.372  1.1117 -1.2766  0.7004
  119HI1    HB2 1989   1.805   1.990   5.353  0.1609 -0.5891 -1.8086
  119HI1     CG 1990   1.669   2.103   5.236  0.8582  0.1187 -0.4315
  119HI1    ND1 1991   1.749   2.183   5.158 -0.5299 -0.6408  0.5923
  119HI1    HD1 1992   1.848   2.202   5.169 -0.3393 -0.4536 -1.1668
  119HI1    CE1 1993   1.667   2.245   5.064 -0.0026  0.4566 -0.0872
  119HI1    HE1 1994   1.699   2.315   4.988 -0.8665  0.4932 -0.4349
  119HI1    NE2 1995   1.540   2.203   5.078 -0.4025 -0.4490  0.1858
  119HI1    HE2 1996   1.462   2.234   5.021  0.0360 -1.8847 -1.2793
  119HI1    CD2 1997   1.541   2.113   5.190  0.4462  0.4356 -0.7262
  119HI1    HD2 1998   1.463   2.075   5.254  0.2702  1.1647 -0.4986
  119HI1      C 1999   1.577   2.179   5.533  0.0761  0.3610  0.1029
  119HI1      O 2000   1.549   2.288   5.490 -0.7501 -0.2904 -0.2879
  120LEU      N 2001   1.491   2.113   5.619  0.6176  0.2127  0.3144
  120LEU      H 2002   1.511   2.015   5.635 -1.6494 -0.1355  1.4389
  120LEU     CA 2003   1.366   2.164   5.674  0.1788 -0.0381 -0.1450
  120LEU     HA 2004   1.311   2.211   5.593 -0.9032 -0.3517  0.3937
  120LEU     CB 2005   1.280   2.053   5.729  1.1278  0.4166  0.3642
  120LEU    HB1 2006   1.195   2.100   5.779  0.8518 -1.1797  1.4957
  120LEU    HB2 2007   1.320   1.997   5.813 -3.8720 -1.1009  2.0852
  120LEU     CG 2008   1.219   1.964   5.611  0.0019 -0.0455 -0.0570
  120LEU     HG 2009   1.293   1.892   5.579 -2.3578 -2.6963  0.0538
  120LEU    CD1 2010   1.113   1.872   5.680 -0.0030 -0.0597  1.0490
  120LEU   HD11 2011   1.144   1.852   5.782  0.8558 -1.5280  0.5368
  120LEU   HD12 2012   1.026   1.937   5.690  0.2454  0.2287  1.3347
  120LEU   HD13 2013   1.093   1.783   5.620  0.7716  1.2861 -1.3901
  120LEU    CD2 2014   1.150   2.028   5.500  0.8599  0.1965 -0.4264
  120LEU   HD21 2015   1.105   1.951   5.438 -1.6489  0.6884  0.6558
  120LEU   HD22 2016   1.089   2.107   5.544 -0.0886 -1.4131  1.2713
  120LEU   HD23 2017   1.233   2.078   5.451  1.1535  1.0838  0.9209
  120LEU      C 2018   1.380   2.279   5.774  0.0669 -0.0144  0.1587
  120LEU      O 2019   1.297   2.367   5.782  0.0292 -0.7183  0.0590
  121ARG      N 2020   1.498   2.291   5.842  0.2117  0.1355 -0.0474
  121ARG      H 2021   1.556   2.208   5.836 -3.3948 -2.4831 -2.6048
  121ARG     CA 2022   1.530   2.399   5.939  0.3472  0.4937 -0.5446
  121ARG     HA 2023   1.457   2.395   6.020  1.4874 -3.2103  0.5146
  121ARG     CB 2024   1.667   2.375   6.013  0.2832 -0.0075 -0.5723
  121ARG    HB1 2025   1.690   2.451   6.087 -1.3053  1.2050 -1.2618
  121ARG    HB2 2026   1.743   2.375   5.935  0.9592  2.0604  0.0205
  121ARG     CG 2027   1.677   2.246   6.098  0.4611  0.1331 -0.8121
  121ARG    HG1 2028   1.778   2.228   6.134  0.5576 -0.1652 -1.2237
  121ARG    HG2 2029   1.661   2.158   6.036 -1.8079 -0.1562  0.0798
  121ARG     CD 2030   1.574   2.247   6.214 -0.6167  0.0112  0.5813
  121ARG    HD1 2031   1.471   2.255   6.181 -0.5664  0.2961  0.4939
  121ARG    HD2 2032   1.610   2.323   6.283  0.5236 -1.0186  1.1760
  121ARG     NE 2033   1.594   2.131   6.302  0.6222  0.4510  0.4991
  121ARG     HE 2034   1.653   2.056   6.268 -2.8583 -1.6355 -1.4556
  121ARG     CZ 2035   1.535   2.097   6.418 -0.4090 -0.1752  0.7300
  121ARG    NH1 2036   1.462   2.186   6.481  0.8732  0.6364  0.2429
  121ARG   HH11 2037   1.436   2.274   6.437  0.7535  0.3772 -0.2141
  121ARG   HH12 2038   1.401   2.152   6.554  1.6919  0.4725  0.8588
  121ARG    NH2 2039   1.559   1.984   6.477 -0.1545 -0.6006 -0.4319
  121ARG   HH21 2040   1.617   1.919   6.426 -1.1602 -2.0838  0.2676
  121ARG   HH22 2041   1.531   1.959   6.570  0.8031 -0.7633 -0.1739
  121ARG      C 2042   1.523   2.542   5.878 -0.3769 -0.2576 -0.3237
  121ARG      O 2043   1.506   2.642   5.951  0.2973  0.1931  0.2848
  122LY0      N 2044   1.532   2.552   5.743 -0.3240  0.5948  0.0808
  122LY0      H 2045   1.535   2.463   5.696 -1.8514 -0.6322  2.1103
  122LY0     CA 2046   1.520   2.674   5.662  0.1524  0.4339  0.5648
  122LY0     HA 2047   1.571   2.755   5.715 -1.4938  1.1247  1.1547
  122LY0     CB 2048   1.569   2.646   5.518  0.2188  0.3395  0.2422
  122LY0    HB1 2049   1.568   2.735   5.456  2.0447 -0.4101 -0.9483
  122LY0    HB2 2050   1.499   2.580   5.466  2.6302 -3.4139  1.3713
  122LY0     CG 2051   1.711   2.588   5.505  0.0778 -0.5384 -0.4323
  122LY0    HG1 2052   1.724   2.505   5.575  0.9595  0.0112  0.0683
  122LY0    HG2 2053   1.794   2.656   5.524  0.2637 -0.5675 -1.1215
  122LY0     CD 2054   1.732   2.539   5.362 -0.5511 -0.2013 -0.9010
  122LY0    HD1 2055   1.724   2.627   5.299 -0.2225  1.1156  0.8018
  122LY0    HD2 2056   1.666   2.461   5.325 -0.0852  0.5151 -3.3699
  122LY0     CE 2057   1.882   2.488   5.353 -0.8265 -0.5495  0.0527
  122LY0    HE1 2058   1.896   2.409   5.427 -0.4164  0.0342  0.6023
  122LY0    HE2 2059   1.957   2.566   5.366  0.7409 -1.9918  0.0430
  122LY0     NZ 2060   1.905   2.442   5.216 -0.1503 -0.5445  0.0402
  122LY0    HZ1 2061   1.905   2.515   5.147  2.2872 -0.4046  0.1101
  122LY0    HZ2 2062   2.000   2.406   5.220  0.1864 -0.1184 -2.4910
  122LY0    HZ3 2063   1.839   2.367   5.199 -1.7917  0.4521  1.6433
  122LY0      C 2064   1.377   2.729   5.653 -0.0318 -0.4345 -0.1246
  122LY0      O 2065   1.361   2.852   5.664  0.4702 -0.6881  0.3093
  123SER      N 2066   1.285   2.636   5.639  0.1882 -0.2192  0.3522
  123SER      H 2067   1.324   2.546   5.614  0.7400  0.1594 -0.1922
  123SER     CA 2068   1.138   2.661   5.664 -0.2739  0.0206 -0.1610
  123SER     HA 2069   1.105   2.751   5.612 -2.0144  0.7582  2.0828
  123SER     CB 2070   1.064   2.539   5.608  0.0601  0.4269  0.2815
  123SER    HB1 2071   0.959   2.555   5.631 -0.3811 -0.6261 -0.8716
  123SER    HB2 2072   1.105   2.445   5.645 -0.0763  0.3261  0.1749
  123SER     OG 2073   1.065   2.542   5.472 -0.3814  0.2051  0.1535
  123SER     HG 2074   1.153   2.517   5.445  0.7338 -0.8640  4.0694
  123SER      C 2075   1.098   2.674   5.810 -0.6072 -0.3408  0.3178
  123SER      O 2076   1.019   2.762   5.848  0.6392 -0.1525  0.5770
  124GL4      N 2077   1.157   2.596   5.902 -0.1270 -0.1237 -0.2417
  124GL4      H 2078   1.239   2.542   5.881  0.4386  1.0251 -1.1204
  124GL4     CA 2079   1.116   2.612   6.048  0.3527  0.0213  0.2781
  124GL4     HA 2080   1.008   2.604   6.062  0.4883 -1.0844  0.8319
  124GL4     CB 2081   1.173   2.500   6.133  0.0277  0.4316 -0.6194
  124GL4    HB1 2082   1.282   2.500   6.135  0.0198  0.8956  0.1849
  124GL4    HB2 2083   1.148   2.402   6.093 -2.5736 -0.9957  3.8501
  124GL4     CG 2084   1.129   2.488   6.284  0.4542 -0.5633  0.4536
  124GL4    HG1 2085   1.024   2.461   6.297  0.1198  1.1269  1.5503
  124GL4    HG2 2086   1.126   2.589   6.324 -1.7505  1.0186 -3.1807
  124GL4     CD 2087   1.211   2.397   6.366 -0.5552 -0.0101 -0.3695
  124GL4    OE1 2088   1.155   2.315   6.443  0.1562  0.1167 -0.6747
  124GL4   HE11 2089   1.064   2.346   6.444 -0.7680 -2.1394 -3.1840
  124GL4   HE12 2090   1.212   2.283   6.514 -3.2915  0.7894  2.7230
  124GL4    OE2 2091   1.337   2.415   6.368 -0.8087  0.1737  0.1608
  124GL4   HE21 2092   1.378   2.388   6.285  1.5098 -1.9451  1.8687
  124GL4   HE22 2093   1.381   2.422   6.452  3.5790  0.4314 -1.8934
  124GL4      C 2094   1.148   2.753   6.106  0.3673  0.1641 -1.3700
  124GL4      O 2095   1.068   2.815   6.176  0.1363 -0.4673  0.0353
  125ALA      N 2096   1.257   2.814   6.057 -1.4628  0.2624 -0.2035
  125ALA      H 2097   1.311   2.760   5.992 -2.0630  0.6415 -1.0263
  125ALA     CA 2098   1.305   2.945   6.091 -0.0363  0.2858  0.4915
  125ALA     HA 2099   1.286   2.956   6.197 -0.7733  0.3687  0.3516
  125ALA     CB 2100   1.455   2.957   6.054 -0.3302  0.2144 -0.0123
  125ALA    HB1 2101   1.498   3.054   6.080 -0.2234  1.0966 -3.1375
  125ALA    HB2 2102   1.508   2.872   6.097 -2.0374  0.2106  2.3000
  125ALA    HB3 2103   1.462   2.946   5.946 -0.4069 -0.7215  0.0731
  125ALA      C 2104   1.221   3.052   6.021 -0.3888  0.3093  0.3370
  125ALA      O 2105   1.173   3.139   6.091  0.0485 -0.3922 -0.7589
  126GLN      N 2106   1.202   3.039   5.888 -0.6054 -0.0338  0.0099
  126GLN      H 2107   1.225   2.949   5.847 -1.0565 -1.0850  1.9301
  126GLN     CA 2108   1.109   3.127   5.820  0.5690 -0.2192 -0.1859
  126GLN     HA 2109   1.151   3.228   5.822  0.7203 -0.2790 -0.2904
  126GLN     CB 2110   1.113   3.099   5.670 -0.2932 -0.4576  0.1444
  126GLN    HB1 2111   1.052   3.010   5.655 -1.7933  0.7838 -1.5696
  126GLN    HB2 2112   1.216   3.088   5.636 -1.1930 -3.1403 -2.0833
  126GLN     CG 2113   1.053   3.211   5.589 -0.2542 -0.0605 -0.2649
  126GLN    HG1 2114   0.948   3.226   5.616 -0.8442 -2.2007 -1.2090
  126GLN    HG2 2115   1.052   3.193   5.482  1.4212  1.1177 -0.5249
  126GLN     CD 2116   1.124   3.348   5.603 -0.3100 -0.1893  0.1706
  126GLN    OE1 2117   1.250   3.359   5.610 -0.2244  0.5870  0.5297
  126GLN    NE2 2118   1.056   3.460   5.604 -0.4676  0.9112 -0.5920
  126GLN   HE21 2119   0.959   3.458   5.576 -0.9491 -1.1044  0.9700
  126GLN   HE22 2120   1.103   3.548   5.617  0.5357  0.3088  0.0887
  126GLN      C 2121   0.963   3.135   5.879  0.1685  0.3506  0.8116
  126GLN      O 2122   0.913   3.244   5.899 -0.4028 -0.0561  0.1023
  127ALA      N 2123   0.906   3.016   5.913  0.7307 -0.2428  0.6153
  127ALA      H 2124   0.953   2.927   5.908 -1.1250 -1.4757  3.0626
  127ALA     CA 2125   0.773   3.015   5.979  0.4212 -0.5314 -0.0414
  127ALA     HA 2126   0.707   3.083   5.925 -1.9341 -2.6640 -0.0233
  127ALA     CB 2127   0.705   2.873   5.971 -0.0211 -0.1313 -0.0090
  127ALA    HB1 2128   0.704   2.823   5.875 -2.3435 -1.1661  0.4986
  127ALA    HB2 2129   0.756   2.808   6.043 -0.2524  0.5361  0.7772
  127ALA    HB3 2130   0.599   2.886   5.995 -0.1708  0.3606 -0.9156
  127ALA      C 2131   0.776   3.071   6.121  0.1732 -0.6390 -0.1953
  127ALA      O 2132   0.677   3.127   6.168 -0.1170  0.3218  0.6041
  128LY2      N 2133   0.888   3.056   6.199  0.1439 -0.1850  0.6207
  128LY2      H 2134   0.966   3.006   6.159 -0.4068  0.3509 -1.2037
  128LY2     CA 2135   0.914   3.124   6.330  0.0993 -0.9293 -0.1447
  128LY2     HA 2136   0.820   3.126   6.384  0.4625  2.2715  0.6043
  128LY2     CB 2137   1.035   3.063   6.398 -0.3926  0.5585 -0.6214
  128LY2    HB1 2138   1.130   3.078   6.346  0.2951  1.2086  0.7763
  128LY2    HB2 2139   1.009   2.959   6.416 -1.0672  0.5766 -1.4023
  128LY2     CG 2140   1.047   3.118   6.544 -0.0943  0.4325 -0.1632
  128LY2    HG1 2141   0.956   3.113   6.604  1.2604  1.9808  2.1841
  128LY2    HG2 2142   1.069   3.224   6.531 -1.6492  0.7547 -0.3393
  128LY2     CD 2143   1.158   3.044   6.622  0.3546  0.0317  0.1210
  128LY2    HD1 2144   1.246   3.065   6.560 -0.6715 -1.3552 -1.9310
  128LY2    HD2 2145   1.141   2.937   6.613 -0.2022  0.1117  0.2398
  128LY2     CE 2146   1.164   3.086   6.769  0.6363 -0.5220  0.0295
  128LY2    HE1 2147   1.182   3.193   6.771 -0.8721 -0.2544  0.3173
  128LY2    HE2 2148   1.252   3.053   6.823  0.4366  1.3578  1.5734
  128LY2     NZ 2149   1.043   3.059   6.844  0.5383 -0.3538 -0.2283
  128LY2    HZ1 2150   0.967   3.121   6.818  1.3739  0.7735 -0.0550
  128LY2    HZ2 2151   1.017   2.967   6.812  4.4490 -1.4271 -0.8493
  128LY2    HZ3 2152   1.067   3.056   6.942  1.4144 -1.0373 -0.4496
  128LY2      C 2153   0.925   3.272   6.315  0.8149 -0.0904 -0.2386
  128LY2      O 2154   0.855   3.345   6.382  0.9872  1.2212 -0.4105
  129LY0      N 2155   1.012   3.310   6.225  0.0345 -0.3041  0.5019
  129LY0      H 2156   1.071   3.237   6.187 -0.0211  0.4797 -1.2142
  129LY0     CA 2157   1.028   3.457   6.179 -1.1359  0.0517  0.6359
  129LY0     HA 2158   1.076   3.508   6.263 -0.6864  2.6812 -1.0896
  129LY0     CB 2159   1.131   3.470   6.065  0.5852  0.2645 -0.4070
  129LY0    HB1 2160   1.125   3.567   6.015  0.6699  1.7134  2.2524
  129LY0    HB2 2161   1.103   3.386   6.001  1.6059  0.1811 -0.7568
  129LY0     CG 2162   1.275   3.452   6.116 -0.3141 -0.4006  0.0945
  129LY0    HG1 2163   1.276   3.355   6.165 -1.6260 -0.6316 -0.2919
  129LY0    HG2 2164   1.310   3.537   6.176 -1.5727 -0.0755  0.3983
  129LY0     CD 2165   1.367   3.440   5.996  0.3932  0.3956  0.5806
  129LY0    HD1 2166   1.360   3.533   5.940  1.6542  0.1124 -0.0674
  129LY0    HD2 2167   1.327   3.353   5.944  2.7992  0.3395 -1.3292
  129LY0     CE 2168   1.504   3.417   6.042  0.5897 -0.1583 -0.5009
  129LY0    HE1 2169   1.501   3.354   6.131  2.9558  0.2444 -0.0504
  129LY0    HE2 2170   1.545   3.511   6.080 -0.5952  0.0926  0.2165
  129LY0     NZ 2171   1.594   3.356   5.940  0.1150 -0.3073 -0.0879
  129LY0    HZ1 2172   1.689   3.349   5.975  0.0970  2.9022  0.9139
  129LY0    HZ2 2173   1.573   3.269   5.894  0.1208  0.3625 -1.3889
  129LY0    HZ3 2174   1.603   3.423   5.865  1.1436  1.8772  1.8529
  129LY0      C 2175   0.897   3.532   6.150  0.3668  0.3679 -0.2724
  129LY0      O 2176   0.870   3.642   6.203  0.6064 -0.1665 -0.1138
  130GL4      N 2177   0.816   3.466   6.065 -0.4010  0.2919 -0.8587
  130GL4      H 2178   0.850   3.385   6.014 -0.8252 -0.1142 -0.5111
  130GL4     CA 2179   0.683   3.511   6.026 -0.8291  0.0150  0.5042
  130GL4     HA 2180   0.685   3.620   6.027  0.4146  0.0080  1.4341
  130GL4     CB 2181   0.651   3.463   5.885  0.4437  0.1339  0.1226
  130GL4    HB1 2182   0.554   3.508   5.866  0.2359 -0.5401 -0.4322
  130GL4    HB2 2183   0.646   3.354   5.887  1.0721  0.0653 -1.1721
  130GL4     CG 2184   0.750   3.511   5.773  0.1466 -0.9570 -0.9827
  130GL4    HG1 2185   0.853   3.518   5.808 -0.1067  3.0132 -0.5814
  130GL4    HG2 2186   0.699   3.607   5.762 -0.1548 -1.0587 -0.5201
  130GL4     CD 2187   0.727   3.428   5.644  1.0158  0.1431  0.0543
  130GL4    OE1 2188   0.776   3.469   5.535 -0.0022  0.1254 -0.0195
  130GL4   HE11 2189   0.728   3.543   5.497  0.3771  1.4968  2.0203
  130GL4   HE12 2190   0.867   3.441   5.521 -0.4740 -1.6995  0.3685
  130GL4    OE2 2191   0.662   3.324   5.635  0.1542 -0.1510  0.1753
  130GL4   HE21 2192   0.717   3.265   5.583  1.3592  0.4359  0.7493
  130GL4   HE22 2193   0.578   3.326   5.681  0.3231  0.1749  0.4735
  130GL4      C 2194   0.580   3.474   6.130  0.4554 -0.0312 -0.4956
  130GL4      O 2195   0.455   3.492   6.107  0.2450  0.4550  0.6314
  131LY0      N 2196   0.612   3.413   6.245 -0.1035 -0.1209  0.5967
  131LY0      H 2197   0.711   3.404   6.263  0.5765  2.7204 -0.9757
  131LY0     CA 2198   0.524   3.394   6.365  0.2233 -0.2146  0.1676
  131LY0     HA 2199   0.577   3.326   6.432 -1.3354 -0.0725  1.6092
  131LY0     CB 2200   0.493   3.530   6.436  0.8594  0.0188 -0.1494
  131LY0    HB1 2201   0.423   3.513   6.518  0.9129  0.8070  0.0773
  131LY0    HB2 2202   0.435   3.594   6.370 -1.3672 -1.8135 -0.0791
  131LY0     CG 2203   0.614   3.603   6.491 -0.5218 -0.4876 -0.7229
  131LY0    HG1 2204   0.691   3.588   6.416  0.0914  0.1376 -0.2290
  131LY0    HG2 2205   0.643   3.549   6.581  1.9919 -0.1164 -1.2476
  131LY0     CD 2206   0.584   3.754   6.522 -0.0394  0.7563  0.6485
  131LY0    HD1 2207   0.517   3.766   6.607 -2.0960  1.5143 -0.9928
  131LY0    HD2 2208   0.541   3.802   6.434  3.2111  2.0676 -0.3676
  131LY0     CE 2209   0.721   3.814   6.560 -0.0963 -0.4739  0.4127
  131LY0    HE1 2210   0.769   3.751   6.636 -0.5924  1.4232  2.4022
  131LY0    HE2 2211   0.711   3.912   6.606  0.3449  0.0199 -0.5230
  131LY0     NZ 2212   0.807   3.836   6.448  0.2020 -0.1930  0.1741
  131LY0    HZ1 2213   0.904   3.836   6.476  0.1455  1.2094  0.4301
  131LY0    HZ2 2214   0.800   3.755   6.388  1.2112 -0.0070 -0.2036
  131LY0    HZ3 2215   0.776   3.919   6.399 -1.1336 -0.9253 -0.2942
  131LY0      C 2216   0.395   3.315   6.336  0.3457 -0.6224  0.1829
  131LY0      O 2217   0.286   3.342   6.388 -0.9156 -0.1235  0.1956
  132LEU      N 2218   0.403   3.221   6.240  0.7095  0.3628  0.3822
  132LEU      H 2219   0.496   3.186   6.221  0.4820 -1.1025  1.7716
  132LEU     CA 2220   0.292   3.136   6.187 -0.1023  0.5129 -0.6639
  132LEU     HA 2221   0.208   3.203   6.170  0.7385  1.6643 -0.4264
  132LEU     CB 2222   0.332   3.085   6.044 -0.0987 -0.4312  0.6137
  132LEU    HB1 2223   0.253   3.022   6.003 -0.5224 -0.0020  0.7658
  132LEU    HB2 2224   0.421   3.025   6.064 -0.5468 -1.3066  0.0523
  132LEU     CG 2225   0.379   3.184   5.946 -1.2152 -0.3063 -0.0131
  132LEU     HG 2226   0.474   3.230   5.976 -1.0434 -0.2454 -0.6359
  132LEU    CD1 2227   0.417   3.101   5.817  0.2897  0.4174 -0.6701
  132LEU   HD11 2228   0.345   3.036   5.768  0.2860  0.8222 -1.2097
  132LEU   HD12 2229   0.457   3.167   5.739  1.9088  1.0630  0.6449
  132LEU   HD13 2230   0.496   3.029   5.838 -0.5425 -0.6023 -0.9458
  132LEU    CD2 2231   0.273   3.290   5.929  0.5690 -0.3405  0.3947
  132LEU   HD21 2232   0.310   3.364   5.858  3.5265 -1.0061  1.0650
  132LEU   HD22 2233   0.177   3.249   5.899  0.7606 -1.2417  0.9563
  132LEU   HD23 2234   0.260   3.348   6.020 -0.9655  0.3840 -0.2640
  132LEU      C 2235   0.254   3.025   6.288 -0.2401 -0.3554  1.1148
  132LEU      O 2236   0.343   2.960   6.339 -0.1547  0.1431 -0.2772
  133ASN      N 2237   0.121   3.005   6.299 -0.0711  0.1592  0.0043
  133ASN      H 2238   0.061   3.070   6.250 -0.0320  0.9708  1.0044
  133ASN     CA 2239   0.052   2.890   6.351  0.1317  0.2067 -1.0620
  133ASN     HA 2240  -0.050   2.920   6.372  0.1101 -0.7508  0.3589
  133ASN     CB 2241   0.028   2.785   6.237  0.4078 -0.3018 -0.4940
  133ASN    HB1 2242  -0.003   2.689   6.278  0.8706 -0.6721 -0.9893
  133ASN    HB2 2243   0.119   2.769   6.179 -0.1621 -1.0786 -1.1866
  133ASN     CG 2244  -0.063   2.824   6.123  0.8121 -0.1106 -0.7463
  133ASN    OD1 2245  -0.149   2.911   6.145 -0.8423 -0.1022  0.6879
  133ASN    ND2 2246  -0.061   2.762   6.009  0.7069 -0.3334  0.2220
  133ASN   HD21 2247   0.014   2.699   5.984  1.1818  0.6889 -1.0086
  133ASN   HD22 2248  -0.123   2.790   5.935 -2.1006 -2.6633  1.4823
  133ASN      C 2249   0.103   2.830   6.483 -0.0047  0.1809 -0.7934
  133ASN      O 2250   0.066   2.884   6.591  0.0684  0.4687  0.1795
  134ILE      N 2251   0.204   2.745   6.492  0.0879  0.3303 -0.9123
  134ILE      H 2252   0.236   2.699   6.408  1.0474 -0.6681 -0.0213
  134ILE     CA 2253   0.273   2.703   6.619 -0.4815  0.6814  0.5409
  134ILE     HA 2254   0.193   2.675   6.688 -0.7495 -1.8141 -0.6499
  134ILE     CB 2255   0.352   2.571   6.590  0.2794  0.7788 -0.6750
  134ILE     HB 2256   0.401   2.595   6.495 -1.5033  2.9073 -1.1326
  134ILE    CG2 2257   0.456   2.534   6.697 -0.0533 -0.4558 -1.0617
  134ILE   HG21 2258   0.483   2.429   6.684 -0.0977 -0.6933  0.5013
  134ILE   HG22 2259   0.548   2.592   6.694  1.1774 -1.9126  2.4462
  134ILE   HG23 2260   0.414   2.552   6.797 -1.4670 -2.7494 -1.1644
  134ILE    CG1 2261   0.248   2.447   6.568  0.5552 -0.2553 -0.2446
  134ILE   HG11 2262   0.192   2.480   6.480  0.5511 -0.9674 -0.5172
  134ILE   HG12 2263   0.178   2.441   6.650  0.7744  3.3749  0.3798
  134ILE     CD 2264   0.308   2.304   6.534  0.0488  0.1098  1.0384
  134ILE    HD1 2265   0.383   2.312   6.455  0.2568  2.6305  1.4238
  134ILE    HD2 2266   0.349   2.262   6.626 -0.5378 -2.5137  0.1873
  134ILE    HD3 2267   0.232   2.236   6.497  0.8511  0.0650 -0.6140
  134ILE      C 2268   0.347   2.818   6.688 -0.4255 -0.1948  0.1572
  134ILE      O 2269   0.340   2.833   6.813  0.2781  0.5072  0.5315
  135TRP      N 2270   0.402   2.909   6.604  0.6311  0.1420 -0.0242
  135TRP      H 2271   0.382   2.889   6.507 -1.5219  1.6818  0.0168
  135TRP     CA 2272   0.473   3.029   6.640 -0.7483 -0.1341  0.3218
  135TRP     HA 2273   0.537   3.012   6.726 -0.7473 -0.1089  0.3258
  135TRP     CB 2274   0.580   3.056   6.533 -0.4708 -0.4092 -0.4180
  135TRP    HB1 2275   0.641   3.141   6.562 -0.5119  0.4029 -2.5359
  135TRP    HB2 2276   0.522   3.094   6.449  0.0711  1.6301  0.0626
  135TRP     CG 2277   0.672   2.935   6.496 -0.8749  0.1029  0.1355
  135TRP    CD1 2278   0.663   2.864   6.383 -0.0078  0.1961  0.1083
  135TRP    HD1 2279   0.598   2.879   6.297  0.6708  0.2133 -0.4110
  135TRP    NE1 2280   0.755   2.764   6.383  0.1063  0.0456 -0.4374
  135TRP    HE1 2281   0.759   2.684   6.322  1.8691 -1.1448  1.1225
  135TRP    CE2 2282   0.821   2.763   6.502 -0.2456 -0.2379 -0.0271
  135TRP    CZ2 2283   0.924   2.680   6.551 -0.8420 -0.4849  0.5720
  135TRP    HZ2 2284   0.962   2.601   6.489 -0.1476  0.0013  0.3609
  135TRP    CH2 2285   0.980   2.695   6.676 -0.3118  0.3926 -0.0402
  135TRP    HH2 2286   1.063   2.637   6.712  0.1432  0.0689 -1.5419
  135TRP    CZ3 2287   0.921   2.791   6.758 -0.5089  0.4408  0.5518
  135TRP    HZ3 2288   0.954   2.807   6.859 -3.4495 -0.5047  1.7632
  135TRP    CE3 2289   0.816   2.870   6.713  0.1294 -0.0326 -0.4240
  135TRP    HE3 2290   0.765   2.942   6.775 -0.7524 -0.7155 -0.3388
  135TRP    CD2 2291   0.768   2.867   6.582  0.4752 -0.4212  0.0437
  135TRP      C 2292   0.391   3.159   6.673  0.2033 -0.9553  1.3383
  135TRP      O 2293   0.450   3.266   6.689 -0.4779  0.3932  0.0565
  136SER      N 2294   0.259   3.144   6.678 -0.0751 -0.6340 -0.3404
  136SER      H 2295   0.224   3.049   6.672 -0.8528 -0.4498  0.9579
  136SER     CA 2296   0.160   3.247   6.695 -0.0038  0.4532  0.6078
  136SER     HA 2297   0.197   3.337   6.646  0.0225  0.2888  0.3242
  136SER     CB 2298   0.024   3.215   6.627 -0.0502  0.0866 -0.5174
  136SER    HB1 2299  -0.029   3.142   6.689  1.3373  0.6466  1.4033
  136SER    HB2 2300   0.044   3.184   6.524  0.9494  1.4824 -0.7661
  136SER     OG 2301  -0.051   3.335   6.618 -0.8356  0.3680 -0.1224
  136SER     HG 2302   0.005   3.413   6.607  0.5521 -0.4002  1.0182
  136SER      C 2303   0.142   3.267   6.850  0.1857 -0.2203  0.2991
  136SER    OC1 2304   0.077   3.181   6.914  0.2149 -0.0016  0.0719
  136SER   HC11 2305   0.027   3.212   6.990 -1.7797 -2.9821  0.1295
  136SER   HC12 2306   0.106   3.092   6.892 -0.8725 -0.4093  0.2283
  136SER    OC2 2307   0.190   3.370   6.907 -0.5024 -0.4669  0.0325
  136SER   HC21 2308   0.281   3.390   6.885  0.8664 -4.9650  0.5780
  136SER   HC22 2309   0.131   3.386   6.981  0.2056  0.9211  0.3243
  137SOL     OW 2310   3.406   0.368   4.570 -0.2501  0.2042  0.3086
  137SOL    HW1 2311   3.407   0.437   4.637  1.3573 -2.2302  2.9924
  137SOL    HW2 2312   3.334   0.310   4.596  0.5871 -0.9330  0.1392
  138SOL     OW 2313   2.334   4.238   0.208  0.2363 -0.1195 -0.2562
  138SOL    HW1 2314   2.351   4.198   0.123 -0.4415 -1.7017  0.3212
  138SOL    HW2 2315   2.279   4.175   0.254 -0.0656  1.0591  1.0717
  139SOL     OW 2316   2.157   0.331   0.424  0.4881  0.3813  0.1683
  139SOL    HW1 2317   2.073   0.287   0.429  0.3863  0.6813  2.4985
  139SOL    HW2 2318   2.170   0.368   0.512  1.9742  2.3447 -0.7747
  140SOL     OW 2319   0.403   0.501   2.121 -0.0704  0.1218  0.0578
  140SOL    HW1 2320   0.476   0.537   2.171 -0.8715  1.7997  0.0987
  140SOL    HW2 2321   0.388   0.414   2.159  1.2356  0.1608  0.7171
  141SOL     OW 2322   3.350   3.492   2.555 -0.3499  0.2584 -0.2183
  141SOL    HW1 2323   3.418   3.430   2.529 -0.7348  0.7432 -2.7219
  141SOL    HW2 2324   3.268   3.450   2.530 -0.8737  0.4013  1.1804
  142SOL     OW 2325   3.414   1.654   0.613  0.0095  0.4353 -0.0688
  142SOL    HW1 2326   3.497   1.697   0.633  0.2897 -0.2381  0.2406
  142SOL    HW2 2327   3.359   1.670   0.690  0.1249  0.2036  0.0601
  143SOL     OW 2328   2.079   2.371   0.673 -0.0234  0.2274  0.1587
  143SOL    HW1 2329   2.152   2.415   0.716  1.1919 -2.3621  0.9331
  143SOL    HW2 2330   2.003   2.426   0.693  1.1506  1.2056  2.3058
  144SOL     OW 2331   0.529   3.408   3.254 -0.2565  0.0907 -0.6354
  144SOL    HW1 2332   0.555   3.355   3.329 -1.1531  1.1334  0.4581
  144SOL    HW2 2333   0.437   3.385   3.239 -0.6368  1.2143 -0.1982
  145SOL     OW 2334   5.023   4.836   3.903 -0.5257  0.4396 -0.2110
  145SOL    HW1 2335   5.103   4.852   3.953  0.7815 -2.5427 -1.1565
  145SOL    HW2 2336   4.993   4.750   3.932 -2.2733  0.6375 -1.3156
  146SOL     OW 2337   1.503   4.118   2.918 -0.4829 -0.2361 -0.1041
  146SOL    HW1 2338   1.524   4.184   2.852 -0.5510 -0.0053  0.1028
  146SOL    HW2 2339   1.407   4.114   2.918 -0.6408  1.5787  1.7151
  147SOL     OW 2340   0.775   0.778   2.636 -0.1856  0.1127 -1.0662
  147SOL    HW1 2341   0.858   0.773   2.588  0.4008 -3.9543 -0.0092
  147SOL    HW2 2342   0.738   0.690   2.629 -2.3117  0.6124  1.9999
  148SOL     OW 2343   3.085   1.577   2.610  0.3266 -0.6224  0.3641
  148SOL    HW1 2344   3.094   1.482   2.600  2.0742 -0.3872 -0.7700
  148SOL    HW2 2345   3.093   1.611   2.521  0.8796  0.6539  0.8766
  149SOL     OW 2346   0.621   2.500   0.650  0.2427  0.0969  0.0507
  149SOL    HW1 2347   0.572   2.572   0.691 -2.7433 -1.5158 -0.3548
  149SOL    HW2 2348   0.661   2.539   0.572 -1.0392  1.4278  0.0103
  150SOL     OW 2349   4.618   6.410   3.277  0.3102  0.2168  0.0253
  150SOL    HW1 2350   4.554   6.427   3.209 -1.4703  2.0462  1.9924
  150SOL    HW2 2351   4.693   6.466   3.255  0.3927 -0.3414 -1.1715
  151SOL     OW 2352   1.929   4.802   4.473 -0.3167 -0.2342  0.2474
  151SOL    HW1 2353   1.880   4.744   4.415  1.0915 -0.3597 -0.8677
  151SOL    HW2 2354   1.989   4.849   4.415  1.3042 -0.5292  1.6229
  152SOL     OW 2355   2.999   0.395   1.909  0.0659 -0.4348  0.4126
  152SOL    HW1 2356   3.029   0.332   1.843  0.1900 -0.5228  0.5517
  152SOL    HW2 2357   3.074   0.452   1.925 -1.2046  2.4959 -2.8068
  153SOL     OW 2358   2.753   5.741   1.031  0.1498  0.7323  0.2480
  153SOL    HW1 2359   2.721   5.654   1.053  0.3811  0.6939  0.4449
  153SOL    HW2 2360   2.742   5.792   1.112  0.9624  0.6052  0.4509
  154SOL     OW 2361   1.450   2.722   0.198  0.5532 -0.2546 -0.1753
  154SOL    HW1 2362   1.517   2.664   0.234  1.1986  1.5888  1.8121
  154SOL    HW2 2363   1.492   2.765   0.124 -0.0089 -2.4037 -1.8177
  155SOL     OW 2364   1.346   1.227   1.262 -0.1897  0.1897  0.3803
  155SOL    HW1 2365   1.423   1.282   1.275 -0.7374  0.9406  0.5427
  155SOL    HW2 2366   1.351   1.162   1.332  0.9894 -0.6145 -0.4026
  156SOL     OW 2367   6.155   5.057   1.617 -0.1733  0.2219 -0.1267
  156SOL    HW1 2368   6.090   5.027   1.680 -1.0139 -1.3759 -1.6873
  156SOL    HW2 2369   6.237   5.016   1.645 -0.5826 -0.6499 -0.2020
  157SOL     OW 2370   0.428   3.996   2.861 -0.4964 -0.6473  0.4053
  157SOL    HW1 2371   0.393   3.906   2.860 -2.8513  0.1617  1.8050
  157SOL    HW2 2372   0.452   4.011   2.952  3.4739 -0.9918 -0.3847
  158SOL     OW 2373   6.270   5.070   0.552 -0.7771  0.3921 -0.5232
  158SOL    HW1 2374   6.194   5.123   0.576  0.4217  1.8427  0.2971
  158SOL    HW2 2375   6.305   5.112   0.474  0.2672  0.9449  0.2143
  159SOL     OW 2376   3.043   2.001   3.249 -0.5042 -0.0595 -0.2017
  159SOL    HW1 2377   3.054   1.986   3.343 -0.4839 -0.1401 -0.2173
  159SOL    HW2 2378   3.079   2.089   3.234  1.1825 -0.7679 -0.4492
  160SOL     OW 2379   5.019   0.617   1.234 -0.0028  0.4383  0.0662
  160SOL    HW1 2380   5.013   0.686   1.168 -0.0569  0.3960  0.0276
  160SOL    HW2 2381   5.100   0.570   1.213 -0.2957  0.0876 -0.2920
  161SOL     OW 2382   0.382   0.483   1.823 -0.0946  0.9631  0.9120
  161SOL    HW1 2383   0.453   0.547   1.824  0.1720  0.6826  0.2943
  161SOL    HW2 2384   0.312   0.524   1.874  0.4224  1.3394  1.3419
  162SOL     OW 2385   0.685   2.724   0.015 -0.2639 -0.5909 -0.3416
  162SOL    HW1 2386   0.681   2.634   0.047  0.6766 -0.6749 -0.4358
  162SOL    HW2 2387   0.668   2.717  -0.079 -1.9655 -0.4593 -0.0766
  163SOL     OW 2388   2.474   2.295   3.226  0.2917  0.2916 -0.0106
  163SOL    HW1 2389   2.474   2.244   3.308  0.9243 -0.9693 -0.7658
  163SOL    HW2 2390   2.567   2.312   3.209  0.1028  1.5939  0.1362
  164SOL     OW 2391   2.182   0.064   2.578  0.5475  0.4914 -0.5999
  164SOL    HW1 2392   2.095   0.033   2.601  1.0141 -0.5549 -0.1638
  164SOL    HW2 2393   2.182   0.156   2.603 -0.5502  0.5936 -0.9544
  165SOL     OW 2394   3.649   5.126   3.752 -0.5782  0.5861 -0.6602
  165SOL    HW1 2395   3.641   5.054   3.691 -0.8246  0.8005 -0.8829
  165SOL    HW2 2396   3.742   5.131   3.771 -0.6589 -0.3800  0.0767
  166SOL     OW 2397   5.357   0.055   0.123  0.2868  0.4294  0.3417
  166SOL    HW1 2398   5.286   0.102   0.167  0.0530  0.5367 -0.1526
  166SOL    HW2 2399   5.412   0.123   0.085  0.3886  0.3305  0.3099
  167SOL     OW 2400   0.641   5.558   3.044  0.0554 -0.1633  0.0899
  167SOL    HW1 2401   0.634   5.484   3.105  2.0893  1.1771  2.1041
  167SOL    HW2 2402   0.721   5.542   2.995 -1.2567 -0.9216 -1.9159
  168SOL     OW 2403   4.624   3.613   4.013 -0.0094  0.7477  0.1513
  168SOL    HW1 2404   4.680   3.580   4.083 -0.4504  1.5857  0.9106
  168SOL    HW2 2405   4.631   3.546   3.944  0.5381 -0.0172  0.9207
  169SOL     OW 2406   1.259   2.073   3.919 -0.6121 -0.2482  0.6154
  169SOL    HW1 2407   1.192   2.117   3.972 -0.4386 -0.2020  0.7951
  169SOL    HW2 2408   1.295   2.143   3.864  0.7392  0.1664  1.9818
  170SOL     OW 2409   1.195   6.455   2.323  0.2330  0.0353  0.3659
  170SOL    HW1 2410   1.222   6.541   2.354  0.0352 -0.9961  3.7685
  170SOL    HW2 2411   1.100   6.457   2.329  0.2447 -0.5137  0.7172
  171SOL     OW 2412   2.856   4.540   4.124  0.1457 -0.1500 -0.4984
  171SOL    HW1 2413   2.805   4.478   4.071  0.5849 -1.9077  1.0385
  171SOL    HW2 2414   2.936   4.492   4.146  0.6660  1.1067  0.4490
  172SOL     OW 2415   4.375   0.113   4.378 -0.0990  0.7794 -0.1480
  172SOL    HW1 2416   4.416   0.157   4.304 -0.9474  0.9942 -0.5006
  172SOL    HW2 2417   4.444   0.108   4.444  0.0727  2.4572 -0.1617
  173SOL     OW 2418   2.621   2.003   3.274  0.2121 -0.2862 -0.3013
  173SOL    HW1 2419   2.575   1.940   3.330  0.6849  0.1428  0.5803
  173SOL    HW2 2420   2.647   2.074   3.333  2.8348 -0.9339 -0.5768
  174SOL     OW 2421   4.759   0.738   1.599 -0.2858 -0.8651 -0.3521
  174SOL    HW1 2422   4.780   0.723   1.506  2.5367 -3.3604  0.5383
  174SOL    HW2 2423   4.842   0.759   1.640 -1.3896 -0.3352  1.7619
  175SOL     OW 2424   2.161   0.129   0.918 -0.0486  0.0272  0.3023
  175SOL    HW1 2425   2.219   0.205   0.911  0.8906 -0.7890 -1.3296
  175SOL    HW2 2426   2.123   0.120   0.830 -0.2307 -1.3279  0.5085
  176SOL     OW 2427   3.663   1.479   0.759  0.3798 -0.0090  0.5278
  176SOL    HW1 2428   3.595   1.470   0.692  1.0291 -1.1800  0.0015
  176SOL    HW2 2429   3.655   1.569   0.789 -1.6418 -0.2120  0.7335
  177SOL     OW 2430   4.597   3.937   1.433  0.1160 -0.4261 -0.3768
  177SOL    HW1 2431   4.688   3.911   1.448 -0.3330 -1.2801  1.0960
  177SOL    HW2 2432   4.564   3.876   1.367 -0.0859 -1.8321  0.9478
  178SOL     OW 2433   3.341   0.954   2.883 -0.1656  0.0248  0.0815
  178SOL    HW1 2434   3.370   0.928   2.796 -0.8039  1.0935 -0.4581
  178SOL    HW2 2435   3.421   0.982   2.928  0.1812 -0.6538 -0.0960
  179SOL     OW 2436   0.410   1.830   0.490  0.5185 -0.2879 -0.6869
  179SOL    HW1 2437   0.385   1.807   0.580  0.8698 -2.0921 -1.0154
  179SOL    HW2 2438   0.481   1.893   0.501  0.2163 -0.1006  0.2921
  180SOL     OW 2439   2.291   2.648   3.651  0.0417  0.1319  0.1275
  180SOL    HW1 2440   2.200   2.678   3.653 -0.2254 -0.5392 -0.8611
  180SOL    HW2 2441   2.285   2.557   3.620  0.9700 -0.2832  1.1158
  181SOL     OW 2442   1.506   5.101   1.072  0.4689 -0.7681  0.0767
  181SOL    HW1 2443   1.545   5.128   0.989  0.3805 -0.8807 -0.0024
  181SOL    HW2 2444   1.444   5.032   1.047 -1.8855  1.3059 -0.2091
  182SOL     OW 2445   5.237   4.807   2.324 -0.1166  0.0521  0.2969
  182SOL    HW1 2446   5.153   4.853   2.334 -0.2352  0.0739 -0.6876
  182SOL    HW2 2447   5.227   4.756   2.244 -0.1673 -2.1206  1.6212
  183SOL     OW 2448   4.112   0.878   0.377 -0.0819 -0.4888 -0.2955
  183SOL    HW1 2449   4.107   0.821   0.454  2.2789 -0.4804 -0.0590
  183SOL    HW2 2450   4.146   0.823   0.307 -0.5610 -0.0706 -0.8716
  184SOL     OW 2451   5.452   0.691   1.780  0.7228  0.2163  0.4372
  184SOL    HW1 2452   5.491   0.604   1.782 -0.0825 -0.2562 -1.8083
  184SOL    HW2 2453   5.359   0.676   1.792  0.7293  0.9655  1.6376
  185SOL     OW 2454   4.640   2.158   3.566  0.5735  0.2966  0.4573
  185SOL    HW1 2455   4.582   2.082   3.571  1.7508 -0.5725  1.7860
  185SOL    HW2 2456   4.727   2.123   3.587  1.6186  1.5471 -1.5005
  186SOL     OW 2457   4.006   5.739   4.401 -0.3489  0.5017  0.1700
  186SOL    HW1 2458   4.080   5.796   4.379  0.0838  0.0296  0.3837
  186SOL    HW2 2459   3.946   5.749   4.327 -0.3666  1.3726  0.2895
  187SOL     OW 2460   5.016   5.802   2.900  0.2809  0.0211  0.2084
  187SOL    HW1 2461   5.042   5.823   2.810 -0.3576  1.3200  0.3043
  187SOL    HW2 2462   4.944   5.862   2.919  0.2366 -0.4133  1.5048
  188SOL     OW 2463   6.350   4.152   0.039  0.0660  0.1728  0.6305
  188SOL    HW1 2464   6.340   4.084  -0.028 -1.2866  1.4255 -0.5093
  188SOL    HW2 2465   6.280   4.214   0.021 -0.0271  0.8399  2.9252
  189SOL     OW 2466   5.134   3.216   3.412  0.1089  0.4328  0.0114
  189SOL    HW1 2467   5.166   3.302   3.386 -0.2915  0.2403 -1.2122
  189SOL    HW2 2468   5.206   3.176   3.460  0.3617  1.3766  0.4271
  190SOL     OW 2469   1.157   3.562   0.799 -0.3372  0.3004  0.0852
  190SOL    HW1 2470   1.081   3.542   0.852  0.7811 -2.0273  0.9522
  190SOL    HW2 2471   1.173   3.481   0.749  1.5074  0.7247 -0.0894
  191SOL     OW 2472   4.610   1.492   3.882  0.1401  0.2240 -0.2353
  191SOL    HW1 2473   4.597   1.493   3.787 -2.4308 -1.2096  0.0005
  191SOL    HW2 2474   4.673   1.562   3.898  0.8871  0.3052 -3.0071
  192SOL     OW 2475   2.783   1.254   1.330 -0.2541  0.4581  0.2438
  192SOL    HW1 2476   2.771   1.166   1.295 -0.3528  0.0057  1.3600
  192SOL    HW2 2477   2.708   1.303   1.296 -1.4492 -0.4897  1.3851
  193SOL     OW 2478   4.415   3.476   3.514  0.1178 -0.1848  0.1292
  193SOL    HW1 2479   4.428   3.546   3.578 -0.5465  1.1120 -1.0838
  193SOL    HW2 2480   4.324   3.449   3.527 -0.1468  0.3665 -0.5068
  194SOL     OW 2481   0.965   3.317   1.155  0.0237 -0.1734  0.6388
  194SOL    HW1 2482   1.049   3.304   1.111 -0.5437  0.0836 -0.5823
  194SOL    HW2 2483   0.953   3.412   1.155 -0.7484 -0.2572 -0.1832
  195SOL     OW 2484   3.308   1.205   0.658 -0.0507  0.1388  0.3388
  195SOL    HW1 2485   3.308   1.112   0.679  0.4185 -0.0084 -0.2790
  195SOL    HW2 2486   3.247   1.212   0.584  0.6683  0.1638 -0.2583
  196SOL     OW 2487   5.398   6.080   3.681  0.3228 -0.0671  0.3880
  196SOL    HW1 2488   5.354   6.064   3.597 -0.4332 -0.7956  0.8986
  196SOL    HW2 2489   5.369   6.167   3.708  1.3457  0.5918 -0.5534
  197SOL     OW 2490   2.822   2.477   1.313  0.5780 -0.0168  0.7065
  197SOL    HW1 2491   2.899   2.465   1.257  0.0370  1.6438 -0.4679
  197SOL    HW2 2492   2.853   2.452   1.400  2.2473 -0.0976  0.1397
  198SOL     OW 2493   4.853   1.889   0.106 -0.2069 -0.1551 -0.4902
  198SOL    HW1 2494   4.931   1.935   0.075  0.6954 -0.9208  0.5910
  198SOL    HW2 2495   4.815   1.948   0.171  1.1861 -1.0263  1.2114
  199SOL     OW 2496   5.187   5.390   4.484  0.0375  0.2953 -0.1954
  199SOL    HW1 2497   5.170   5.423   4.572  1.6771  2.5794 -0.6416
  199SOL    HW2 2498   5.123   5.434   4.429  0.6186  0.8169 -0.4643
  200SOL     OW 2499   0.232   0.325   3.096  0.4507 -0.0185 -0.3592
  200SOL    HW1 2500   0.162   0.382   3.065  0.4191 -0.3760 -0.9761
  200SOL    HW2 2501   0.313   0.368   3.066  0.4492 -0.0582 -0.4208
  201SOL     OW 2502   1.325   4.893   3.175  0.2442 -0.2025 -0.2702
  201SOL    HW1 2503   1.383   4.926   3.107 -0.6978  1.1317 -0.4756
  201SOL    HW2 2504   1.362   4.809   3.201  3.7924  1.6948  1.4978
  202SOL     OW 2505   2.426   5.295   4.081  0.0555 -0.2497  0.2276
  202SOL    HW1 2506   2.486   5.252   4.141  0.8237  0.3011 -0.1275
  202SOL    HW2 2507   2.355   5.232   4.068  0.4719 -0.8401  0.7878
  203SOL     OW 2508   4.981   0.966   1.361 -0.0002 -0.5684  0.2337
  203SOL    HW1 2509   4.916   1.036   1.369 -1.6169 -1.9206 -0.4831
  203SOL    HW2 2510   5.038   0.994   1.288  1.4689  1.5048  2.0411
  204SOL     OW 2511   2.222   6.275   1.443 -0.2349  0.0689  0.6945
  204SOL    HW1 2512   2.210   6.333   1.368 -2.9688 -1.7083 -0.3757
  204SOL    HW2 2513   2.301   6.225   1.423 -0.6635 -0.0424 -0.7749
  205SOL     OW 2514   2.645   3.126   3.358 -0.5330  0.4150  0.1155
  205SOL    HW1 2515   2.722   3.178   3.380 -1.2292  1.1828  0.7928
  205SOL    HW2 2516   2.573   3.188   3.356 -1.5016 -0.5875  1.5962
  206SOL     OW 2517   5.152   2.493   3.683 -0.4240  0.1816  0.5223
  206SOL    HW1 2518   5.210   2.547   3.629 -0.1422 -0.5271  0.1014
  206SOL    HW2 2519   5.072   2.546   3.691 -1.5431 -0.7104 -2.8564
  207SOL     OW 2520   0.935   4.352   4.063  0.2007  0.8433 -0.3384
  207SOL    HW1 2521   0.996   4.335   3.991 -0.7870 -0.1165 -0.9732
  207SOL    HW2 2522   0.985   4.332   4.142  0.2028 -1.7315 -0.9179
  208SOL     OW 2523   5.816   1.157   4.212  0.2388  0.2751 -0.0931
  208SOL    HW1 2524   5.859   1.110   4.283  0.4005 -2.3358 -1.7655
  208SOL    HW2 2525   5.858   1.244   4.211  1.9449 -0.4780  1.4264
  209SOL     OW 2526   0.411   2.161   2.636  0.1877 -0.2797  0.4850
  209SOL    HW1 2527   0.458   2.232   2.593  0.8902 -1.6121 -1.0651
  209SOL    HW2 2528   0.319   2.178   2.618  0.3630  0.1323 -0.0529
  210SOL     OW 2529   0.075   6.275   2.756  0.5349  0.1054 -0.5864
  210SOL    HW1 2530   0.151   6.219   2.770 -1.1189 -2.1175  0.1518
  210SOL    HW2 2531   0.066   6.280   2.661  1.7842  0.7064 -0.6893
  211SOL     OW 2532   3.684   1.118   1.021 -0.5060 -0.0053  0.5837
  211SOL    HW1 2533   3.739   1.040   1.022  1.0084  1.0088  2.2036
  211SOL    HW2 2534   3.616   1.101   1.086 -0.9922 -0.4915 -0.0397
  212SOL     OW 2535   0.161   5.227   1.046  0.1858  0.4765 -0.9332
  212SOL    HW1 2536   0.092   5.291   1.064 -0.6152 -0.5095 -0.3898
  212SOL    HW2 2537   0.243   5.276   1.058 -0.3782  1.0564  0.9551
  213SOL     OW 2538   0.749   2.577   0.393  0.3236  0.4715  0.0299
  213SOL    HW1 2539   0.682   2.547   0.331  0.2617 -1.3309  0.8916
  213SOL    HW2 2540   0.713   2.658   0.430 -1.4630 -0.4899  0.5294
  214SOL     OW 2541   5.917   1.622   3.011 -0.4636 -0.1795 -0.3415
  214SOL    HW1 2542   5.969   1.661   2.940  0.0636  1.4357  0.8495
  214SOL    HW2 2543   5.837   1.674   3.013  0.1547  0.7895  1.1453
  215SOL     OW 2544   5.597   2.542   2.296  0.0008 -0.3299 -0.0613
  215SOL    HW1 2545   5.592   2.473   2.229 -0.2744  1.0332 -1.5072
  215SOL    HW2 2546   5.677   2.590   2.275 -0.1777  0.2245  0.4992
  216SOL     OW 2547   4.724   0.424   1.782  0.0861  0.0578 -0.2988
  216SOL    HW1 2548   4.809   0.442   1.742  0.1197  0.8384  0.1082
  216SOL    HW2 2549   4.726   0.330   1.800  0.9437  0.1018 -0.1165
  217SOL     OW 2550   3.947   6.353   0.238  0.2830  0.0081 -0.0746
  217SOL    HW1 2551   3.949   6.258   0.233  1.1484 -0.0052  0.3130
  217SOL    HW2 2552   3.917   6.372   0.327 -0.1555  0.1067 -0.2396
  218SOL     OW 2553   4.052   5.537   4.087  0.1799  0.4918 -0.3921
  218SOL    HW1 2554   4.076   5.629   4.101  0.2723  0.7346 -2.0012
  218SOL    HW2 2555   4.130   5.499   4.047 -0.6735  0.3196 -1.9714
  219SOL     OW 2556   5.000   4.510   3.755 -0.0358  0.3247 -0.1960
  219SOL    HW1 2557   5.019   4.479   3.667  0.0641  0.9859 -0.4124
  219SOL    HW2 2558   5.071   4.477   3.809 -2.3092 -3.9807  0.5834
  220SOL     OW 2559   0.301   2.120   0.672 -0.3266 -0.4094  0.1952
  220SOL    HW1 2560   0.381   2.114   0.723  0.3614 -1.5510 -0.9542
  220SOL    HW2 2561   0.248   2.045   0.702 -0.4319 -0.3777  0.0901
  221SOL     OW 2562   3.526   2.730   1.514  0.0184 -0.0110 -0.1078
  221SOL    HW1 2563   3.600   2.770   1.561  1.4394 -0.1519 -2.1232
  221SOL    HW2 2564   3.459   2.799   1.513  0.7803  0.7628  0.2218
  222SOL     OW 2565   5.751   3.713   2.486 -0.3462 -0.0011 -0.0088
  222SOL    HW1 2566   5.820   3.646   2.478 -0.7093 -0.3809 -0.0234
  222SOL    HW2 2567   5.784   3.774   2.551 -0.4798 -0.8007  0.8367
  223SOL     OW 2568   5.330   2.450   1.132 -0.4173 -0.6538 -0.3121
  223SOL    HW1 2569   5.286   2.366   1.119 -0.2222 -0.9945  1.0721
  223SOL    HW2 2570   5.403   2.429   1.191  0.5287  0.2242 -1.1264
  224SOL     OW 2571   3.156   4.368   2.266 -0.2329  0.1110 -0.0823
  224SOL    HW1 2572   3.181   4.359   2.174  1.5103  1.4085  0.2282
  224SOL    HW2 2573   3.233   4.405   2.309 -1.3593  0.4830  1.7282
  225SOL     OW 2574   0.209   3.277   3.619  0.5297  0.4698 -0.6282
  225SOL    HW1 2575   0.120   3.261   3.649  1.2553  0.6987  1.8795
  225SOL    HW2 2576   0.258   3.198   3.642  2.1517  2.3559  3.5897
  226SOL     OW 2577   1.333   4.034   3.935 -0.0582 -0.3584 -0.2693
  226SOL    HW1 2578   1.372   4.087   3.865  0.0802 -0.3898 -0.2163
  226SOL    HW2 2579   1.404   3.977   3.964  0.8524  1.7265  1.9988
  227SOL     OW 2580   3.187   1.189   0.422  0.2664  0.0718  0.4597
  227SOL    HW1 2581   3.252   1.124   0.395  1.9822  2.1073 -0.6646
  227SOL    HW2 2582   3.103   1.151   0.397  1.0870 -2.1141  0.7820
  228SOL     OW 2583   5.967   3.509   4.029 -0.3428 -0.4712  0.4350
  228SOL    HW1 2584   5.883   3.504   3.985 -0.0257  1.4500 -0.4837
  228SOL    HW2 2585   5.973   3.600   4.059  1.1888 -0.6987  0.8906
  229SOL     OW 2586   1.308   2.525   3.521  0.2515  0.2040 -0.0676
  229SOL    HW1 2587   1.366   2.500   3.593  0.8715 -1.3088 -1.0545
  229SOL    HW2 2588   1.308   2.621   3.523  0.2128  0.2144  1.9560
  230SOL     OW 2589   6.381   0.387   4.339  0.4182 -0.0418  0.0430
  230SOL    HW1 2590   6.461   0.433   4.365  1.3415 -1.3183 -0.4466
  230SOL    HW2 2591   6.399   0.357   4.249 -0.3715 -0.8312  0.1364
  231SOL     OW 2592   6.300   2.120   2.785 -0.3844  0.3335  0.1749
  231SOL    HW1 2593   6.339   2.064   2.852 -2.2123  0.4004  1.3875
  231SOL    HW2 2594   6.258   2.058   2.725 -1.6796  0.3178  1.0472
  232SOL     OW 2595   4.792   4.708   2.457 -0.4000  0.4354  0.6042
  232SOL    HW1 2596   4.746   4.627   2.477  2.3125 -1.3826 -0.0004
  232SOL    HW2 2597   4.737   4.750   2.390 -2.0220 -0.7156  1.1427
  233SOL     OW 2598   0.099   4.560   4.371  0.0699 -0.2560 -0.6600
  233SOL    HW1 2599   0.120   4.502   4.444 -2.4843 -0.7484 -0.2380
  233SOL    HW2 2600   0.118   4.648   4.404 -2.5819 -0.2958  1.3453
  234SOL     OW 2601   0.288   5.766   3.740  0.2420 -0.0075 -0.4368
  234SOL    HW1 2602   0.346   5.724   3.677  1.5465  1.3781 -0.2011
  234SOL    HW2 2603   0.226   5.815   3.685  0.4617  0.0209 -0.6620
  235SOL     OW 2604   1.234   1.132   0.185 -0.0194 -0.0927  0.3441
  235SOL    HW1 2605   1.275   1.174   0.109  1.0674 -1.1791  0.3217
  235SOL    HW2 2606   1.216   1.205   0.245 -0.4514  0.7182 -0.7268
  236SOL     OW 2607   0.060   0.904   0.320 -0.2654 -0.7358 -0.8168
  236SOL    HW1 2608   0.134   0.872   0.371  0.3013 -0.3163 -1.3548
  236SOL    HW2 2609   0.100   0.962   0.255 -1.2667  1.5360  0.4705
  237SOL     OW 2610   3.863   1.315   0.788 -0.1143 -0.2570 -0.3945
  237SOL    HW1 2611   3.774   1.346   0.771 -0.4766 -0.9006  0.2737
  237SOL    HW2 2612   3.914   1.396   0.798 -1.0592  0.1749  1.3571
  238SOL     OW 2613   2.348   5.753   1.207 -0.1330  0.2431 -0.4145
  238SOL    HW1 2614   2.385   5.691   1.270 -1.0730 -0.4058 -0.4805
  238SOL    HW2 2615   2.411   5.756   1.135  1.3670  1.6230  0.8997
  239SOL     OW 2616   3.259   1.070   3.437 -0.5236  0.2430 -0.2589
  239SOL    HW1 2617   3.217   1.078   3.351 -2.0503  0.2774  0.4605
  239SOL    HW2 2618   3.349   1.101   3.423 -0.9180  0.7960 -1.7041
  240SOL     OW 2619   5.539   3.876   3.683 -0.8552 -0.4559  0.1706
  240SOL    HW1 2620   5.464   3.935   3.673 -0.6648 -0.1879  0.2992
  240SOL    HW2 2621   5.549   3.867   3.778  1.4605  2.3865  0.3480
  241SOL     OW 2622   2.293   2.090   3.147 -0.4537  0.1051  0.2618
  241SOL    HW1 2623   2.350   2.165   3.135  0.7398 -0.5785  1.4325
  241SOL    HW2 2624   2.352   2.016   3.159 -1.5894 -0.7726  0.6427
  242SOL     OW 2625   1.427   3.087   3.767 -0.9191  0.1381  0.0754
  242SOL    HW1 2626   1.516   3.104   3.736 -0.9940  0.3513 -0.0289
  242SOL    HW2 2627   1.439   3.043   3.851 -0.7170 -0.8728 -0.4716
  243SOL     OW 2628   3.324   1.903   4.557 -0.3208 -0.4756 -0.5787
  243SOL    HW1 2629   3.277   1.987   4.564 -0.6206 -0.6241 -0.7653
  243SOL    HW2 2630   3.358   1.903   4.468  0.8546  0.0503 -0.1457
  244SOL     OW 2631   3.122   6.448   0.613 -0.0487 -0.3390 -0.2494
  244SOL    HW1 2632   3.137   6.354   0.615 -1.4472 -0.5807 -0.7257
  244SOL    HW2 2633   3.173   6.482   0.687  1.0471 -1.3671 -0.5135
  245SOL     OW 2634   1.816   2.130   2.031 -1.1104 -0.2949  0.2171
  245SOL    HW1 2635   1.728   2.166   2.024 -1.0641 -0.1889  0.1760
  245SOL    HW2 2636   1.823   2.071   1.955 -0.6578  0.7574 -0.5786
  246SOL     OW 2637   0.381   2.232   3.712 -0.8164 -0.3429 -0.1787
  246SOL    HW1 2638   0.285   2.243   3.714 -0.7490  0.1965  0.1062
  246SOL    HW2 2639   0.415   2.320   3.701 -0.3862 -0.6741 -1.6939
  247SOL     OW 2640   1.467   5.035   4.064  0.2935 -0.3341 -0.1593
  247SOL    HW1 2641   1.503   4.974   4.000  2.8395  0.4732  0.4194
  247SOL    HW2 2642   1.506   5.010   4.147  0.9542  1.6597  0.1986
  248SOL     OW 2643   4.431   4.389   1.924  0.6261  0.5516  0.1356
  248SOL    HW1 2644   4.459   4.448   1.995  2.5000  0.8529 -0.8051
  248SOL    HW2 2645   4.502   4.326   1.915 -1.2409 -1.8342  0.9644
  249SOL     OW 2646   0.774   3.636   0.307 -0.8761 -0.0762  0.2707
  249SOL    HW1 2647   0.755   3.728   0.290 -0.7200 -0.2650 -1.0323
  249SOL    HW2 2648   0.766   3.627   0.402 -0.0013  1.4814  0.5295
  250SOL     OW 2649   4.700   0.980   4.232  0.0332  0.4101  0.0921
  250SOL    HW1 2650   4.786   0.943   4.250  0.0847 -1.0059 -2.5719
  250SOL    HW2 2651   4.718   1.066   4.194  0.2064  0.5153  0.4070
  251SOL     OW 2652   4.638   6.305   0.265 -0.1706 -0.0031  0.2845
  251SOL    HW1 2653   4.636   6.300   0.360 -1.3873 -0.3691  0.2677
  251SOL    HW2 2654   4.658   6.396   0.245  0.8958 -0.1008  0.8772
  252SOL     OW 2655   4.725   1.705   0.444  0.0233 -0.2544  0.2737
  252SOL    HW1 2656   4.751   1.614   0.455  2.0859  0.3081  0.4283
  252SOL    HW2 2657   4.687   1.709   0.356 -0.1368 -1.2596  0.2907
  253SOL     OW 2658   3.991   5.364   3.066  0.5404  0.0999 -0.4753
  253SOL    HW1 2659   4.066   5.410   3.027  0.0803  0.7340 -0.6242
  253SOL    HW2 2660   3.916   5.395   3.016 -0.1237  1.1990  1.1295
  254SOL     OW 2661   3.658   5.326   3.476 -0.1062  0.0854 -0.8671
  254SOL    HW1 2662   3.649   5.231   3.469 -1.3243  0.1007  0.1149
  254SOL    HW2 2663   3.741   5.346   3.432  0.0614 -1.3979 -1.2707
  255SOL     OW 2664   2.233   1.297   2.462  0.0200 -0.5542 -0.2984
  255SOL    HW1 2665   2.168   1.278   2.529  0.7554 -1.7600  0.0955
  255SOL    HW2 2666   2.290   1.364   2.501 -2.0489  1.9916 -1.3582
  256SOL     OW 2667   5.708   5.338   3.168 -1.0405  0.5898 -0.2924
  256SOL    HW1 2668   5.796   5.356   3.134 -0.3411 -0.3738  0.9601
  256SOL    HW2 2669   5.651   5.392   3.113  0.4026  1.9462 -0.5605
  257SOL     OW 2670   2.622   6.358   0.864  0.0754  0.2893  0.3184
  257SOL    HW1 2671   2.618   6.263   0.861 -0.4975  0.3113 -2.3745
  257SOL    HW2 2672   2.714   6.378   0.882  0.1779 -0.7494  1.0431
  258SOL     OW 2673   0.143   2.228   4.030  0.2359  0.3032  0.2780
  258SOL    HW1 2674   0.108   2.168   3.965  0.6640 -0.0089  0.3341
  258SOL    HW2 2675   0.087   2.215   4.107 -0.7095  1.1727 -0.2389
  259SOL     OW 2676   5.122   0.893   0.270 -0.2059  0.1852  0.0175
  259SOL    HW1 2677   5.078   0.819   0.313 -1.7296  0.9697 -0.1097
  259SOL    HW2 2678   5.064   0.916   0.198  2.3823 -1.2247 -2.7150
  260SOL     OW 2679   2.325   1.078   2.732 -0.4459  0.4139 -0.2410
  260SOL    HW1 2680   2.263   1.128   2.784 -1.8142 -0.0619 -1.3457
  260SOL    HW2 2681   2.330   0.993   2.776  1.6815  1.3400  1.4856
  261SOL     OW 2682   5.831   5.869   0.485 -0.5141  0.2568  0.0999
  261SOL    HW1 2683   5.887   5.944   0.508  2.5347 -1.3796 -1.3493
  261SOL    HW2 2684   5.814   5.880   0.392 -1.8949  0.2095  0.3273
  262SOL     OW 2685   0.153   5.675   4.494  0.9125 -0.7384  0.7422
  262SOL    HW1 2686   0.085   5.651   4.431  0.2368 -1.7254  1.7915
  262SOL    HW2 2687   0.138   5.769   4.510  0.5018 -0.6918  0.1328
  263SOL     OW 2688   1.813   2.415   1.756  0.3470 -0.0357  0.1893
  263SOL    HW1 2689   1.811   2.442   1.664  1.8976  1.4621  0.5571
  263SOL    HW2 2690   1.764   2.482   1.803 -1.1774 -1.2393  0.4044
  264SOL     OW 2691   5.360   2.743   0.651 -0.5212 -0.1388 -0.2500
  264SOL    HW1 2692   5.376   2.668   0.709 -0.0810  1.3884  1.6955
  264SOL    HW2 2693   5.314   2.705   0.576  0.3576 -2.4723  0.2980
  265SOL     OW 2694   3.758   0.876   4.545  0.0152  0.1317  0.0330
  265SOL    HW1 2695   3.851   0.869   4.567 -0.0703 -1.1552  0.0684
  265SOL    HW2 2696   3.734   0.966   4.570  1.5186  0.8996 -1.1170
  266SOL     OW 2697   2.731   5.497   4.463 -0.0847 -0.1042  0.4834
  266SOL    HW1 2698   2.730   5.465   4.553 -2.0512 -2.7093 -0.3301
  266SOL    HW2 2699   2.815   5.467   4.428 -0.2106 -0.9642  0.8814
  267SOL     OW 2700   3.330   2.399   0.675  0.1497 -0.1991  0.4039
  267SOL    HW1 2701   3.237   2.387   0.657  0.5262 -1.3689 -0.9166
  267SOL    HW2 2702   3.346   2.491   0.653 -0.6743  0.0023  0.6032
  268SOL     OW 2703   0.045   3.827   2.372  0.5343 -0.0336 -0.5128
  268SOL    HW1 2704  -0.041   3.827   2.330  0.1787 -1.0604  0.1842
  268SOL    HW2 2705   0.106   3.808   2.301  0.2011  0.7270 -1.0182
  269SOL     OW 2706   1.240   3.816   3.089 -0.4577 -0.1565 -0.0045
  269SOL    HW1 2707   1.295   3.887   3.122 -1.2263  0.6927 -0.4816
  269SOL    HW2 2708   1.255   3.816   2.995 -0.2313 -0.8436  0.0275
  270SOL     OW 2709   0.332   3.147   0.501 -0.4062 -0.4909 -0.8730
  270SOL    HW1 2710   0.267   3.214   0.480 -0.7339  0.3682  2.3196
  270SOL    HW2 2711   0.283   3.082   0.552  0.6995 -1.2092 -0.6889
  271SOL     OW 2712   6.354   6.345   3.500  0.7604 -0.1120  0.3749
  271SOL    HW1 2713   6.397   6.260   3.507  1.2946  0.1686  0.5786
  271SOL    HW2 2714   6.325   6.365   3.589 -1.1340 -0.9604  0.0132
  272SOL     OW 2715   1.047   6.220   3.528  0.0826 -0.9464 -0.2766
  272SOL    HW1 2716   1.053   6.198   3.621 -1.5369 -0.7489 -0.1116
  272SOL    HW2 2717   0.986   6.156   3.491 -1.8053  0.9033 -0.5306
  273SOL     OW 2718   3.197   1.200   2.819 -0.0654 -0.1213 -0.1262
  273SOL    HW1 2719   3.244   1.246   2.888  2.1040 -1.0563 -0.9071
  273SOL    HW2 2720   3.224   1.109   2.826 -0.5849 -0.4249 -1.5735
  274SOL     OW 2721   5.745   4.201   2.355 -0.2646  0.2603  0.0848
  274SOL    HW1 2722   5.800   4.145   2.300 -0.3021  1.2921 -1.0356
  274SOL    HW2 2723   5.717   4.271   2.297 -0.8106  1.0508  1.2766
  275SOL     OW 2724   5.812   5.543   2.886 -0.2454 -0.2412  0.5811
  275SOL    HW1 2725   5.723   5.509   2.894 -0.9914  1.4605 -0.0075
  275SOL    HW2 2726   5.837   5.569   2.975 -1.0954  0.9991  0.4830
  276SOL     OW 2727   1.466   2.700   2.157 -0.4006 -1.2383 -0.3836
  276SOL    HW1 2728   1.507   2.774   2.113 -1.4039  0.1617  0.9422
  276SOL    HW2 2729   1.502   2.623   2.113 -1.0529  0.0255 -3.3803
  277SOL     OW 2730   3.588   2.071   0.786  0.0675 -0.4007  0.1143
  277SOL    HW1 2731   3.593   2.127   0.708 -0.9323 -1.0977 -0.4812
  277SOL    HW2 2732   3.678   2.040   0.799  0.1518 -0.7950 -1.1828
  278SOL     OW 2733   0.699   1.495   0.048 -0.0524 -0.2941  0.0127
  278SOL    HW1 2734   0.634   1.565   0.053  1.0395  0.7573  0.0553
  278SOL    HW2 2735   0.649   1.417   0.023 -1.5316  0.1645  1.3374
  279SOL     OW 2736   5.495   3.289   3.138 -0.0853 -0.5178 -0.6521
  279SOL    HW1 2737   5.496   3.302   3.233  3.8983  0.2569 -0.6172
  279SOL    HW2 2738   5.488   3.194   3.126  2.7801 -1.0089  0.6997
  280SOL     OW 2739   1.816   1.986   3.127 -0.1700  0.5479  0.1936
  280SOL    HW1 2740   1.897   2.031   3.150  0.4550  0.0900 -1.0293
  280SOL    HW2 2741   1.829   1.895   3.156  0.6797 -0.0682 -1.9444
  281SOL     OW 2742   1.512   1.061   4.036 -0.0155 -0.2137 -0.3642
  281SOL    HW1 2743   1.541   1.035   4.124 -1.3823  0.2486  0.2640
  281SOL    HW2 2744   1.585   1.113   4.001 -0.0081  0.8297  1.0975
  282SOL     OW 2745   2.043   2.314   4.460 -0.5738  0.1041  0.0549
  282SOL    HW1 2746   2.078   2.293   4.373 -1.1388 -1.4732  0.1647
  282SOL    HW2 2747   2.093   2.390   4.489 -1.1166  1.3717 -2.0907
  283SOL     OW 2748   0.577   0.073   3.987 -0.3028  0.4285 -0.5503
  283SOL    HW1 2749   0.482   0.085   3.985 -0.4542 -0.6834 -0.3312
  283SOL    HW2 2750   0.606   0.127   4.060 -0.9670 -0.4864  0.4214
  284SOL     OW 2751   2.335   6.220   3.535 -0.0391 -0.0875  0.6523
  284SOL    HW1 2752   2.429   6.221   3.515 -0.2149  0.8156 -0.1703
  284SOL    HW2 2753   2.323   6.289   3.599 -0.0910 -0.4673  1.0607
  285SOL     OW 2754   2.205   5.671   3.697  0.5751 -0.4099  0.1468
  285SOL    HW1 2755   2.288   5.623   3.694  1.3544  0.9488 -1.1980
  285SOL    HW2 2756   2.224   5.755   3.655 -1.1745  0.4320  0.9357
  286SOL     OW 2757   6.250   4.227   2.479  0.6291 -0.3097 -0.1074
  286SOL    HW1 2758   6.250   4.309   2.528  2.2576 -0.6530  0.4988
  286SOL    HW2 2759   6.247   4.254   2.387  0.1025  0.3899  0.1054
  287SOL     OW 2760   3.265   5.223   3.336 -0.5200  0.0021 -0.7388
  287SOL    HW1 2761   3.262   5.182   3.249  0.4190  0.4659 -1.0116
  287SOL    HW2 2762   3.206   5.298   3.330 -1.1747 -0.5102 -0.6803
  288SOL     OW 2763   1.644   2.933   2.376  0.5628 -0.5986  0.4839
  288SOL    HW1 2764   1.611   2.975   2.455 -0.0132  2.2822 -1.1607
  288SOL    HW2 2765   1.566   2.907   2.327  0.9139 -2.4444  0.8201
  289SOL     OW 2766   4.224   4.656   2.485 -0.1220  0.3130 -0.0696
  289SOL    HW1 2767   4.264   4.622   2.405 -0.2923 -1.4398  0.5446
  289SOL    HW2 2768   4.148   4.707   2.455  0.4238  0.5699 -1.0544
  290SOL     OW 2769   1.396   4.862   2.026  0.0105  0.1254  0.5161
  290SOL    HW1 2770   1.310   4.900   2.006 -0.9756 -1.4834  1.4978
  290SOL    HW2 2771   1.444   4.866   1.943 -0.7681  1.6079  0.1057
  291SOL     OW 2772   0.598   1.080   1.530 -0.7797 -0.8501 -0.0387
  291SOL    HW1 2773   0.543   1.048   1.458 -2.2762  2.5825 -0.6397
  291SOL    HW2 2774   0.538   1.128   1.586  1.0907  0.1972  1.1659
  292SOL     OW 2775   3.308   1.317   3.035 -0.1148  0.0345 -0.4268
  292SOL    HW1 2776   3.391   1.358   3.059 -0.2122  0.9433 -1.5612
  292SOL    HW2 2777   3.247   1.389   3.027 -1.6842 -0.7829  2.6610
  293SOL     OW 2778   2.098   4.528   4.132 -0.2905 -0.1189 -0.3539
  293SOL    HW1 2779   2.051   4.445   4.123 -1.1059  0.3728 -0.7332
  293SOL    HW2 2780   2.130   4.527   4.222  0.0337 -1.0100 -0.4683
  294SOL     OW 2781   3.785   0.434   2.397  0.0761  0.2436  0.2772
  294SOL    HW1 2782   3.764   0.342   2.381  4.1185 -0.6008 -1.4813
  294SOL    HW2 2783   3.708   0.482   2.364 -1.7558 -2.4088  0.3619
  295SOL     OW 2784   1.136   5.133   1.084  0.1645  0.2893  0.0538
  295SOL    HW1 2785   1.194   5.150   1.158  0.2829  2.0830 -0.4061
  295SOL    HW2 2786   1.050   5.163   1.114  0.3576  1.7236 -0.7582
  296SOL     OW 2787   5.251   2.151   1.060 -0.3471 -0.1334  0.0215
  296SOL    HW1 2788   5.222   2.139   1.151 -3.2035  2.6405 -0.3324
  296SOL    HW2 2789   5.170   2.147   1.009  1.0321 -0.2980 -2.2529
  297SOL     OW 2790   2.727   5.404   2.732  0.2464  0.9788  0.5662
  297SOL    HW1 2791   2.699   5.449   2.652  0.8054 -1.8225 -1.3247
  297SOL    HW2 2792   2.646   5.390   2.781 -0.7008 -0.3726 -1.2547
  298SOL     OW 2793   4.079   2.791   4.269  0.1403 -0.1602  0.1870
  298SOL    HW1 2794   4.163   2.744   4.268  0.2772  0.0794 -0.8472
  298SOL    HW2 2795   4.067   2.820   4.178 -0.9308  0.0507  0.3883
  299SOL     OW 2796   1.775   0.467   3.107  1.0745 -0.5184 -0.0054
  299SOL    HW1 2797   1.857   0.513   3.122  1.1688 -0.1442 -1.5601
  299SOL    HW2 2798   1.761   0.417   3.188  2.1689  0.3878  0.7767
  300SOL     OW 2799   5.504   3.554   1.788 -0.3567 -0.0323  0.4267
  300SOL    HW1 2800   5.487   3.477   1.842 -0.3911  1.0646  2.0519
  300SOL    HW2 2801   5.454   3.538   1.708  2.7713 -3.5357 -1.1212
  301SOL     OW 2802   5.802   2.243   1.358 -0.7659  0.1548 -0.4311
  301SOL    HW1 2803   5.841   2.157   1.342 -1.6792 -0.6992  1.5414
  301SOL    HW2 2804   5.877   2.298   1.382 -0.3442 -0.5713 -0.0055
  302SOL     OW 2805   5.906   0.583   1.343 -0.1227  0.5024  0.4865
  302SOL    HW1 2806   5.841   0.575   1.412  1.1497  1.2019  1.8181
  302SOL    HW2 2807   5.933   0.674   1.346  2.2442 -0.1484  1.2644
  303SOL     OW 2808   1.598   4.584   2.433  0.0301  0.3070  0.1944
  303SOL    HW1 2809   1.547   4.589   2.352 -1.7843  3.5296  1.3402
  303SOL    HW2 2810   1.540   4.541   2.496  0.7286 -0.5365  0.2879
  304SOL     OW 2811   1.013   4.820   2.823 -0.6565 -0.2011 -0.2605
  304SOL    HW1 2812   0.966   4.783   2.748 -0.4570 -1.3209  0.1431
  304SOL    HW2 2813   1.023   4.913   2.802  0.5713 -0.7111 -2.2494
  305SOL     OW 2814   1.481   6.210   0.766 -0.2028 -0.1629 -0.2272
  305SOL    HW1 2815   1.566   6.189   0.727  0.2738 -0.2436  0.8249
  305SOL    HW2 2816   1.489   6.182   0.857 -0.9588  0.8927  0.1802
  306SOL     OW 2817   2.250   0.225   2.918 -0.0450 -0.5479 -0.3722
  306SOL    HW1 2818   2.196   0.179   2.982 -0.5435  1.7195  0.9419
  306SOL    HW2 2819   2.316   0.160   2.891 -0.4257 -1.8770  1.6872
  307SOL     OW 2820   2.820   3.427   2.095 -0.5880 -0.0705  0.2048
  307SOL    HW1 2821   2.819   3.334   2.073 -0.8243 -0.1839  0.6948
  307SOL    HW2 2822   2.775   3.433   2.179  0.6458  0.3098  0.8627
  308SOL     OW 2823   2.960   2.789   3.976 -0.1202  0.4106 -0.9608
  308SOL    HW1 2824   2.965   2.883   3.958  2.4512  0.5239 -0.0262
  308SOL    HW2 2825   3.014   2.776   4.053  0.1046 -1.9401 -1.4377
  309SOL     OW 2826   0.298   3.402   1.003 -0.6945  0.1338  0.1490
  309SOL    HW1 2827   0.221   3.349   0.984  0.7782 -2.5561  1.0471
  309SOL    HW2 2828   0.317   3.448   0.921 -3.4983  1.3723  0.0831
  310SOL     OW 2829   2.315   6.161   0.115  0.0738 -0.5291 -0.1577
  310SOL    HW1 2830   2.334   6.118   0.032  1.8391 -1.9813  0.9279
  310SOL    HW2 2831   2.324   6.254   0.097 -0.0279 -0.7869 -1.6750
  311SOL     OW 2832   2.080   5.192   1.330 -0.2188 -0.5131 -0.0725
  311SOL    HW1 2833   2.132   5.233   1.400 -0.5374 -0.4529  0.1320
  311SOL    HW2 2834   1.995   5.176   1.370 -0.0899 -1.4143 -0.1443
  312SOL     OW 2835   2.280   3.812   3.701  0.5256  0.1756 -0.3721
  312SOL    HW1 2836   2.277   3.907   3.704  0.3337  0.3055 -2.7422
  312SOL    HW2 2837   2.371   3.792   3.676  0.8700 -0.3494  1.1801
  313SOL     OW 2838   1.119   5.893   1.555  1.0983 -0.4871 -0.4017
  313SOL    HW1 2839   1.095   5.958   1.489  0.4011 -0.7703 -0.4344
  313SOL    HW2 2840   1.115   5.941   1.638 -1.9511 -1.0544 -0.1203
  314SOL     OW 2841   5.954   0.921   0.151  0.6149  0.0946 -0.6446
  314SOL    HW1 2842   6.046   0.914   0.124  1.2158 -1.0442  1.4712
  314SOL    HW2 2843   5.956   0.974   0.231 -0.8524  1.7082 -1.6009
  315SOL     OW 2844   3.751   2.463   2.056  0.0916  0.6684  0.2457
  315SOL    HW1 2845   3.820   2.527   2.074 -0.6438  2.2572 -2.0116
  315SOL    HW2 2846   3.790   2.404   1.992  0.1057  0.1056  0.7720
  316SOL     OW 2847   1.900   4.233   2.860 -0.2322 -0.2217  0.3671
  316SOL    HW1 2848   1.948   4.165   2.812 -0.3272 -0.1967  0.2358
  316SOL    HW2 2849   1.844   4.274   2.794  0.4881  0.5903  0.2571
  317SOL     OW 2850   1.091   3.820   0.250 -0.2240  0.0028 -0.2896
  317SOL    HW1 2851   1.042   3.822   0.168 -1.2189  1.5262  0.2996
  317SOL    HW2 2852   1.142   3.901   0.250 -0.9975  0.5205  1.0233
  318SOL     OW 2853   5.941   0.725   1.018  0.6544  0.0222  0.5031
  318SOL    HW1 2854   5.973   0.759   1.101 -2.9142  1.7008  1.3567
  318SOL    HW2 2855   5.989   0.775   0.952  0.3699  1.8882  1.6561
  319SOL     OW 2856   3.045   3.591   4.198 -0.2467  0.4177  0.0281
  319SOL    HW1 2857   3.106   3.542   4.142 -0.2403 -1.1221  1.2957
  319SOL    HW2 2858   3.032   3.674   4.153  0.6690 -0.2938 -1.6481
  320SOL     OW 2859   1.468   1.107   3.341 -0.2189 -0.0477 -0.2765
  320SOL    HW1 2860   1.442   1.021   3.375 -0.7845 -0.0634 -0.7358
  320SOL    HW2 2861   1.500   1.154   3.418 -3.1037  0.5557  0.6943
  321SOL     OW 2862   0.618   3.227   4.405  0.0460  0.0075 -0.0900
  321SOL    HW1 2863   0.569   3.222   4.323 -3.4113  1.9582  1.6513
  321SOL    HW2 2864   0.645   3.319   4.412 -1.5242  0.3983  1.7931
  322SOL     OW 2865   3.832   1.558   1.314  0.2388  0.1558  0.3719
  322SOL    HW1 2866   3.781   1.639   1.304 -0.9189 -0.5530  0.3159
  322SOL    HW2 2867   3.777   1.503   1.370  0.3027 -1.1585 -0.8122
  323SOL     OW 2868   4.253   6.092   0.552  0.6725  0.6988  0.1486
  323SOL    HW1 2869   4.166   6.054   0.543  1.1401 -0.0682 -1.3410
  323SOL    HW2 2870   4.289   6.093   0.463  0.9779  3.9811  0.1693
  324SOL     OW 2871   4.349   2.399   3.066  0.0385 -0.5520 -0.0281
  324SOL    HW1 2872   4.338   2.393   3.161  0.8472  1.9983  0.3161
  324SOL    HW2 2873   4.345   2.493   3.048  2.2522 -0.7894 -2.2192
  325SOL     OW 2874   5.432   4.408   1.879 -0.0555  1.0281 -0.1879
  325SOL    HW1 2875   5.456   4.421   1.971 -2.2215  1.4341  0.3679
  325SOL    HW2 2876   5.372   4.480   1.860 -0.9103  0.0210 -1.4428
  326SOL     OW 2877   2.791   0.095   4.198  0.9080 -0.1384 -0.2011
  326SOL    HW1 2878   2.737   0.132   4.128  0.4403 -0.8958 -0.2556
  326SOL    HW2 2879   2.806   0.005   4.171 -0.7425 -0.9938  1.4618
  327SOL     OW 2880   5.245   2.008   0.441 -0.1850  0.2761  0.1839
  327SOL    HW1 2881   5.291   2.034   0.521 -1.0516 -2.5452  1.7406
  327SOL    HW2 2882   5.311   2.016   0.372  1.1212  1.1438  1.4692
  328SOL     OW 2883   3.634   4.886   3.612  0.4900 -0.1443  0.2622
  328SOL    HW1 2884   3.624   4.861   3.520  1.1800  1.1974 -0.2037
  328SOL    HW2 2885   3.551   4.860   3.652 -0.1216 -0.0847 -0.8956
  329SOL     OW 2886   4.814   3.608   3.190 -0.4023  0.7961  0.7477
  329SOL    HW1 2887   4.740   3.605   3.250  0.3676 -2.2736  1.7490
  329SOL    HW2 2888   4.887   3.638   3.244 -0.0654 -0.3751  0.9866
  330SOL     OW 2889   0.442   1.905   3.072  0.1619 -0.2650 -0.2648
  330SOL    HW1 2890   0.535   1.885   3.082 -0.0036 -1.5891 -1.1430
  330SOL    HW2 2891   0.418   1.866   2.988 -1.6530 -1.7282  0.8558
  331SOL     OW 2892   1.392   4.181   2.494  0.0307 -0.0422  0.2818
  331SOL    HW1 2893   1.425   4.160   2.407 -1.0099  1.7153 -0.6075
  331SOL    HW2 2894   1.383   4.277   2.494 -3.7409 -0.2370  0.8444
  332SOL     OW 2895   0.136   4.553   3.351  0.5383 -0.0031 -0.1011
  332SOL    HW1 2896   0.156   4.494   3.278  0.5530 -1.6975  1.1957
  332SOL    HW2 2897   0.216   4.555   3.403  0.0681 -0.0027  0.6419
  333SOL     OW 2898   0.178   1.544   0.477 -0.7936 -0.6248 -0.0569
  333SOL    HW1 2899   0.209   1.463   0.436  0.7378  0.1395 -0.5040
  333SOL    HW2 2900   0.175   1.608   0.405 -1.8106 -0.2276  0.3200
  334SOL     OW 2901   2.652   3.484   1.863  0.0692  0.3067 -0.0217
  334SOL    HW1 2902   2.711   3.489   1.939  1.0025  1.3312 -0.7851
  334SOL    HW2 2903   2.581   3.544   1.884 -0.2965 -0.3162  0.5521
  335SOL     OW 2904   1.658   0.151   2.831 -0.2965  0.6369  0.2815
  335SOL    HW1 2905   1.639   0.105   2.913  0.6949 -0.4281 -0.0553
  335SOL    HW2 2906   1.620   0.096   2.763  0.3527  0.6287 -0.0827
  336SOL     OW 2907   1.267   3.282   2.326 -0.2793 -0.2376  0.0050
  336SOL    HW1 2908   1.357   3.290   2.293 -0.1806  1.3195  0.5449
  336SOL    HW2 2909   1.260   3.191   2.355  0.7325 -0.7017 -1.1188
  337SOL     OW 2910   0.820   6.311   3.685 -0.4736  0.2796 -0.0318
  337SOL    HW1 2911   0.769   6.313   3.766 -1.3037 -0.3531 -0.5216
  337SOL    HW2 2912   0.795   6.228   3.643 -1.8639  1.6453 -2.0675
  338SOL     OW 2913   0.118   2.478   3.411 -0.7219 -0.1700  0.0912
  338SOL    HW1 2914   0.109   2.574   3.413 -0.0997  0.0217 -2.4264
  338SOL    HW2 2915   0.039   2.448   3.367 -0.1629 -0.6386 -0.6118
  339SOL     OW 2916   3.582   4.228   2.041 -0.1343  0.1459 -0.0577
  339SOL    HW1 2917   3.623   4.145   2.018  0.5687  0.8301 -1.4499
  339SOL    HW2 2918   3.583   4.230   2.137 -2.1971 -2.3993  0.1171
  340SOL     OW 2919   4.631   0.264   3.642  0.3327 -0.0594  0.3794
  340SOL    HW1 2920   4.647   0.357   3.651 -0.4402  0.0456  0.8070
  340SOL    HW2 2921   4.551   0.249   3.692  0.3090 -0.9052  0.1048
  341SOL     OW 2922   2.121   0.168   3.564  0.0799 -0.6588 -0.1502
  341SOL    HW1 2923   2.116   0.262   3.549 -1.6181 -0.5765  0.7212
  341SOL    HW2 2924   2.180   0.159   3.639 -0.6253 -0.1731  0.4849
  342SOL     OW 2925   5.038   4.790   0.166 -0.2420 -0.3795  0.0265
  342SOL    HW1 2926   5.091   4.856   0.122  0.8090 -0.2133  1.4405
  342SOL    HW2 2927   4.955   4.833   0.183 -1.1045 -0.8262 -2.7240
  343SOL     OW 2928   3.453   2.841   1.870  0.2510 -0.6434  0.2736
  343SOL    HW1 2929   3.473   2.749   1.852  1.6444 -0.4635  0.8223
  343SOL    HW2 2930   3.470   2.851   1.963 -0.9923 -0.0834  0.4580
  344SOL     OW 2931   3.054   5.801   0.461  0.1444 -0.1463 -0.0802
  344SOL    HW1 2932   3.062   5.812   0.366  0.9539  0.0404  0.0016
  344SOL    HW2 2933   3.103   5.721   0.480  0.5326  0.1721  0.2601
  345SOL     OW 2934   4.619   3.692   2.488  0.2710 -0.3024  0.6506
  345SOL    HW1 2935   4.695   3.748   2.505 -0.1187  0.7584 -0.8867
  345SOL    HW2 2936   4.641   3.646   2.407 -0.8641  0.3166 -0.0301
  346SOL     OW 2937   0.789   0.879   1.899 -0.0837  0.1650 -0.1327
  346SOL    HW1 2938   0.879   0.899   1.873 -0.5187  1.4092 -0.7487
  346SOL    HW2 2939   0.778   0.921   1.984  0.2520 -0.9442  0.4749
  347SOL     OW 2940   4.077   2.352   1.775 -0.0884 -0.4086 -0.1203
  347SOL    HW1 2941   4.158   2.309   1.745 -0.5483 -0.5069 -1.2463
  347SOL    HW2 2942   4.085   2.442   1.744  0.2548 -0.0182  1.0643
  348SOL     OW 2943   4.758   2.544   1.641  0.6472  0.4382 -0.3036
  348SOL    HW1 2944   4.722   2.475   1.697 -2.4903  2.4688  0.4233
  348SOL    HW2 2945   4.839   2.570   1.686 -0.6316  0.5129  2.1619
  349SOL     OW 2946   1.859   1.022   2.670  0.3716 -0.4737  0.1589
  349SOL    HW1 2947   1.851   1.088   2.738 -0.6410  0.2112 -0.5961
  349SOL    HW2 2948   1.887   1.070   2.592  1.2222 -1.1973  0.0049
  350SOL     OW 2949   0.464   4.691   2.060  0.4175  0.1184 -0.0582
  350SOL    HW1 2950   0.445   4.726   2.148  0.3360 -4.0559  1.8052
  350SOL    HW2 2951   0.555   4.715   2.045  0.0843  1.9591  0.5695
  351SOL     OW 2952   1.542   6.436   2.677  0.1328 -0.3727  0.0300
  351SOL    HW1 2953   1.473   6.462   2.737 -2.0674 -0.5422 -2.2642
  351SOL    HW2 2954   1.575   6.353   2.713 -1.0816 -0.4512  1.0183
  352SOL     OW 2955   4.213   4.337   1.768  0.0964 -0.1623  0.1444
  352SOL    HW1 2956   4.157   4.405   1.805 -1.3616 -1.0854 -0.2763
  352SOL    HW2 2957   4.296   4.346   1.815 -0.8480  0.3385  1.7895
  353SOL     OW 2958   6.345   5.124   2.328 -0.6463 -0.6061 -0.1264
  353SOL    HW1 2959   6.298   5.063   2.384 -3.6391  0.9297 -0.7321
  353SOL    HW2 2960   6.283   5.146   2.258  1.2578  1.0720 -1.4308
  354SOL     OW 2961   5.539   1.629   2.921  0.3169  0.2970  0.0132
  354SOL    HW1 2962   5.516   1.668   2.836 -2.5959 -0.5287  0.3387
  354SOL    HW2 2963   5.516   1.537   2.913 -0.0749  0.2097  1.7218
  355SOL     OW 2964   0.698   4.898   2.909 -0.0754  0.0898 -0.1603
  355SOL    HW1 2965   0.704   4.825   2.849 -1.3485  0.1732 -0.4165
  355SOL    HW2 2966   0.719   4.975   2.856  0.2146  0.0240 -0.1435
  356SOL     OW 2967   4.012   3.237   4.473  0.4419  0.3160  0.7458
  356SOL    HW1 2968   4.040   3.148   4.497 -1.8545 -0.5553  0.3992
  356SOL    HW2 2969   4.023   3.240   4.378 -1.4613 -0.3956  0.4658
  357SOL     OW 2970   1.257   5.512   3.328  0.4479  0.1671  0.0026
  357SOL    HW1 2971   1.275   5.452   3.401  3.1223  2.8127  1.7323
  357SOL    HW2 2972   1.339   5.516   3.279  0.0359  1.6826 -0.6133
  358SOL     OW 2973   4.618   0.024   0.832 -0.1438  0.4236  0.0762
  358SOL    HW1 2974   4.658  -0.063   0.830 -0.5345  0.2041  1.4217
  358SOL    HW2 2975   4.588   0.035   0.922 -2.3858  0.9250 -0.6860
  359SOL     OW 2976   4.612   2.639   3.402 -0.1311 -0.4075 -0.0716
  359SOL    HW1 2977   4.652   2.618   3.487  0.7362  2.1249  0.2439
  359SOL    HW2 2978   4.661   2.588   3.339  0.7922 -0.5561  0.7442
  360SOL     OW 2979   4.207   1.213   0.061  0.3415  0.9490  0.2218
  360SOL    HW1 2980   4.229   1.123   0.083  0.8945  0.9578 -0.2656
  360SOL    HW2 2981   4.197   1.257   0.146  1.8241  0.8436  0.4925
  361SOL     OW 2982   2.899   6.342   1.855 -0.2232  0.1349 -0.2536
  361SOL    HW1 2983   2.832   6.346   1.787  1.0161 -1.7959 -1.6969
  361SOL    HW2 2984   2.893   6.427   1.900 -2.2083  0.8143 -1.6690
  362SOL     OW 2985   4.757   4.147   4.377  0.2289 -0.2388 -0.6543
  362SOL    HW1 2986   4.787   4.089   4.447  2.7306 -2.0488 -3.0157
  362SOL    HW2 2987   4.775   4.236   4.409  1.7410 -1.0293  0.8135
  363SOL     OW 2988   0.081   5.060   0.238 -0.3630  0.2486 -0.0867
  363SOL    HW1 2989   0.051   5.140   0.282  2.8820  2.2633 -1.2098
  363SOL    HW2 2990   0.103   5.089   0.149  3.0289 -1.3106  0.1120
  364SOL     OW 2991   0.294   0.663   2.477 -0.2189 -0.5238 -0.8399
  364SOL    HW1 2992   0.377   0.618   2.495  1.2892  1.8121 -1.4127
  364SOL    HW2 2993   0.239   0.644   2.553  0.5420 -2.7096 -0.7686
  365SOL     OW 2994   3.020   2.224   3.952 -0.1465  0.1465  0.0570
  365SOL    HW1 2995   2.983   2.285   4.016  1.1414  0.0567  0.9277
  365SOL    HW2 2996   3.065   2.279   3.888 -0.7271  0.1958 -0.3145
  366SOL     OW 2997   4.399   0.989   3.141  0.1625 -0.2550  0.0084
  366SOL    HW1 2998   4.491   0.986   3.112  0.4457 -1.5333  0.9690
  366SOL    HW2 2999   4.394   1.068   3.195  0.9067 -0.5756  0.5649
  367SOL     OW 3000   5.493   2.549   3.882  0.1509  0.6546 -0.0648
  367SOL    HW1 3001   5.507   2.571   3.790 -1.3455  1.0929 -0.2059
  367SOL    HW2 3002   5.582   2.542   3.918  0.8265 -1.1851 -1.9033
  368SOL     OW 3003   3.795   0.568   1.340  0.1561 -0.2231  0.4090
  368SOL    HW1 3004   3.726   0.605   1.286  1.2821  0.2896 -0.7284
  368SOL    HW2 3005   3.874   0.614   1.313  1.0876 -1.3559  1.1036
  369SOL     OW 3006   6.093   5.140   4.271 -0.3652  0.1845  0.5119
  369SOL    HW1 3007   6.075   5.233   4.262  1.4150  0.3936 -1.7311
  369SOL    HW2 3008   6.121   5.130   4.362 -1.9495  1.5239  1.1974
  370SOL     OW 3009   6.024   5.163   0.904  0.3032  0.8082  0.3086
  370SOL    HW1 3010   6.107   5.136   0.944  0.1310 -0.9207 -0.4216
  370SOL    HW2 3011   5.961   5.158   0.976  0.3100 -0.6861  0.2440
  371SOL     OW 3012   0.512   0.690   3.741 -0.9731  0.0910 -0.3742
  371SOL    HW1 3013   0.538   0.602   3.769 -0.6175  0.8307  1.7633
  371SOL    HW2 3014   0.442   0.715   3.800 -0.6726  1.4757 -0.5617
  372SOL     OW 3015   1.211   5.139   4.096  0.2349 -0.0959  0.1722
  372SOL    HW1 3016   1.169   5.182   4.021  1.4168  0.7654 -0.0183
  372SOL    HW2 3017   1.286   5.093   4.059 -0.8082 -2.1355  0.4244
  373SOL     OW 3018   6.187   3.127   3.716  0.3649  0.2948 -0.7884
  373SOL    HW1 3019   6.141   3.160   3.794  0.8580 -2.5526  0.8326
  373SOL    HW2 3020   6.117   3.107   3.654 -0.4283 -1.0101  0.4476
  374SOL     OW 3021   1.708   5.883   2.748  0.1272  0.5443 -0.2943
  374SOL    HW1 3022   1.642   5.814   2.736 -0.1115  0.4056  1.4896
  374SOL    HW2 3023   1.713   5.894   2.843  1.3421  1.8659 -0.4868
  375SOL     OW 3024   5.240   6.343   0.269  0.1384  0.0943 -0.6901
  375SOL    HW1 3025   5.147   6.363   0.256 -0.3396 -2.5652 -1.9203
  375SOL    HW2 3026   5.285   6.398   0.205 -0.7940 -0.1610 -1.5851
  376SOL     OW 3027   2.028   0.876   1.154  0.1708 -0.6388  0.0529
  376SOL    HW1 3028   2.087   0.802   1.138 -1.0238 -1.5690 -0.1412
  376SOL    HW2 3029   1.944   0.847   1.119 -0.7828  0.0675  1.6948
  377SOL     OW 3030   3.932   5.236   3.974 -0.0084  0.0849  0.2032
  377SOL    HW1 3031   3.882   5.294   3.917 -1.4431 -0.8763  0.4492
  377SOL    HW2 3032   3.969   5.170   3.915  0.0751  0.1773  0.1523
  378SOL     OW 3033   0.260   5.075   3.112 -0.4160 -0.7377  0.2159
  378SOL    HW1 3034   0.282   5.160   3.074 -2.0788 -0.1551  0.4440
  378SOL    HW2 3035   0.338   5.048   3.161  0.2302  0.5244 -0.0961
  379SOL     OW 3036   1.095   3.147   2.812  0.3152 -0.3672  0.0767
  379SOL    HW1 3037   1.130   3.187   2.732 -0.3136  0.0086 -0.0184
  379SOL    HW2 3038   1.154   3.075   2.831 -1.4484 -2.8007 -2.7496
  380SOL     OW 3039   2.163   3.862   4.325  0.3123  0.6019  0.0235
  380SOL    HW1 3040   2.128   3.922   4.259  1.1488  0.4129 -0.6201
  380SOL    HW2 3041   2.089   3.841   4.381 -0.8646 -0.5691 -1.8724
  381SOL     OW 3042   0.058   3.759   0.216 -0.4844  0.1920 -0.1892
  381SOL    HW1 3043   0.004   3.838   0.216 -0.0453  0.5117 -1.5506
  381SOL    HW2 3044   0.120   3.773   0.288 -1.6129  0.2176  0.8058
  382SOL     OW 3045   5.415   2.035   0.231  0.1100  0.0578 -0.0979
  382SOL    HW1 3046   5.474   2.106   0.204  0.6907 -0.5426 -0.4302
  382SOL    HW2 3047   5.465   1.955   0.215  0.3300 -0.3657  2.3390
  383SOL     OW 3048   3.584   4.732   3.986  0.0036 -0.4510  0.0658
  383SOL    HW1 3049   3.560   4.639   3.994 -0.3145 -0.3920 -0.1413
  383SOL    HW2 3050   3.655   4.744   4.049  0.2874 -0.9181 -0.1545
  384SOL     OW 3051   3.858   2.030   0.834  0.0791 -0.3146 -0.4123
  384SOL    HW1 3052   3.866   2.097   0.902 -0.9110 -0.6808  0.0950
  384SOL    HW2 3053   3.903   2.067   0.758  0.0899  0.6577  0.0464
  385SOL     OW 3054   5.646   4.847   4.067 -0.3482 -0.1232 -0.1030
  385SOL    HW1 3055   5.611   4.936   4.064 -1.3643 -0.5293 -0.7816
  385SOL    HW2 3056   5.644   4.823   4.160  0.8643  0.8985  0.2142
  386SOL     OW 3057   2.125   4.151   0.929 -0.2545  0.2747  0.4537
  386SOL    HW1 3058   2.059   4.173   0.863  2.0661  1.7175 -1.5592
  386SOL    HW2 3059   2.184   4.090   0.884  0.6414  0.2106  1.6769
  387SOL     OW 3060   5.987   3.370   1.356  0.3977 -0.2310 -0.1120
  387SOL    HW1 3061   5.965   3.294   1.410  1.3541 -0.0447  0.5613
  387SOL    HW2 3062   6.032   3.334   1.280 -3.7996 -0.8607 -2.6283
  388SOL     OW 3063   1.620   4.063   2.564  0.1783 -0.0389 -0.7568
  388SOL    HW1 3064   1.694   4.117   2.538  0.8587 -1.7344 -2.6439
  388SOL    HW2 3065   1.545   4.122   2.566  1.1074  1.1891 -1.4988
  389SOL     OW 3066   5.052   5.843   0.437  0.1454 -0.0977 -0.0296
  389SOL    HW1 3067   5.133   5.888   0.411  1.7435 -2.8750 -0.2667
  389SOL    HW2 3068   5.078   5.787   0.510 -1.4418 -1.3700 -0.3818
  390SOL     OW 3069   1.505   3.066   3.416  0.3433  0.4073 -0.5244
  390SOL    HW1 3070   1.592   3.027   3.429 -0.1661 -0.6060 -0.0448
  390SOL    HW2 3071   1.450   2.993   3.388 -0.2704  1.1295 -1.2793
  391SOL     OW 3072   4.343   1.101   3.922 -0.6643  0.4368  0.5621
  391SOL    HW1 3073   4.313   1.152   3.997 -1.7918  2.0946 -0.9249
  391SOL    HW2 3074   4.422   1.145   3.892 -0.9239  0.5631  0.0397
  392SOL     OW 3075   3.906   5.227   2.433 -0.0223  0.7299 -0.3539
  392SOL    HW1 3076   3.816   5.202   2.453  1.2739 -2.3889  2.5552
  392SOL    HW2 3077   3.928   5.180   2.353 -0.9776  1.6625 -1.1846
  393SOL     OW 3078   5.402   1.582   2.645  0.0031 -0.2518  1.0062
  393SOL    HW1 3079   5.414   1.625   2.560  2.4145 -1.6091  0.5630
  393SOL    HW2 3080   5.331   1.631   2.687  0.5283  2.1642 -0.6971
  394SOL     OW 3081   6.236   1.388   0.726  0.4381 -0.0341 -0.4243
  394SOL    HW1 3082   6.257   1.325   0.795  0.0191 -0.5856 -0.7920
  394SOL    HW2 3083   6.319   1.431   0.707  0.6218 -0.0961  0.2038
  395SOL     OW 3084   0.733   5.988   2.829 -0.0420 -0.0956  0.0322
  395SOL    HW1 3085   0.745   6.018   2.740  1.7063 -0.8997 -0.0426
  395SOL    HW2 3086   0.821   5.986   2.867 -0.4221 -2.0234  0.9957
  396SOL     OW 3087   0.787   3.604   4.366  0.0795 -0.2258  0.5556
  396SOL    HW1 3088   0.796   3.682   4.311 -0.3242  0.7963  1.8906
  396SOL    HW2 3089   0.708   3.561   4.333 -0.0621  0.2727  0.2320
  397SOL     OW 3090   1.396   2.610   1.359 -0.2223  0.0290  0.4838
  397SOL    HW1 3091   1.312   2.580   1.326 -0.3414  0.6623  0.1882
  397SOL    HW2 3092   1.428   2.538   1.413 -0.6049 -0.5123 -0.0011
  398SOL     OW 3093   6.102   1.764   3.240 -0.7938  0.0021  0.2259
  398SOL    HW1 3094   6.145   1.763   3.155  0.0146  0.6168  0.6076
  398SOL    HW2 3095   6.084   1.672   3.260  0.0983 -0.2433 -0.0787
  399SOL     OW 3096   3.546   6.338   2.527  0.5740 -0.0219 -0.4516
  399SOL    HW1 3097   3.466   6.390   2.517  1.5977  1.1719 -4.2103
  399SOL    HW2 3098   3.517   6.247   2.518 -0.8096 -0.0518  2.9096
  400SOL     OW 3099   6.385   5.195   4.140 -0.3110 -0.0285  0.3499
  400SOL    HW1 3100   6.323   5.248   4.091 -0.4912 -0.1606  0.4358
  400SOL    HW2 3101   6.458   5.181   4.079 -0.0389  0.7211  0.4851
  401SOL     OW 3102   5.540   0.599   4.237 -0.0274  0.3459 -0.3220
  401SOL    HW1 3103   5.626   0.637   4.258 -1.1884  0.7089  5.3341
  401SOL    HW2 3104   5.479   0.673   4.242 -1.0158 -0.3253 -1.7982
  402SOL     OW 3105   5.129   1.156   2.314 -0.0818  0.0355 -0.1620
  402SOL    HW1 3106   5.199   1.195   2.365 -1.2140  0.3003  1.2708
  402SOL    HW2 3107   5.156   1.167   2.223  0.9586  1.6087  0.2939
  403SOL     OW 3108   2.970   4.936   2.965  0.5503  1.1627 -1.0172
  403SOL    HW1 3109   2.900   4.888   2.920 -1.0581  0.3559  2.0418
  403SOL    HW2 3110   3.051   4.900   2.929 -0.6329 -0.8847 -1.7974
  404SOL     OW 3111   2.960   4.599   2.761 -0.2659 -0.2982 -0.3376
  404SOL    HW1 3112   3.015   4.653   2.818 -1.5399  1.5885 -0.7871
  404SOL    HW2 3113   2.896   4.660   2.725 -0.7273 -1.8140 -2.2620
  405SOL     OW 3114   1.316   3.658   3.327  0.0166  0.7197  0.1137
  405SOL    HW1 3115   1.297   3.722   3.259 -1.4031 -1.6033 -1.8196
  405SOL    HW2 3116   1.230   3.630   3.359  0.5826 -0.1531  0.9327
  406SOL     OW 3117   6.014   2.770   3.453  0.0116 -0.3507 -0.0606
  406SOL    HW1 3118   6.072   2.758   3.378 -1.7588 -1.0064 -1.3868
  406SOL    HW2 3119   5.993   2.680   3.481 -4.0562 -0.4091 -2.6402
  407SOL     OW 3120   3.006   5.405   2.684 -0.5017 -0.1889 -0.0399
  407SOL    HW1 3121   3.027   5.319   2.720  1.9734 -0.0940 -1.0889
  407SOL    HW2 3122   2.917   5.423   2.715 -0.8338 -2.8142  0.7458
  408SOL     OW 3123   5.184   3.149   1.536 -0.8712  0.1984  0.0903
  408SOL    HW1 3124   5.170   3.198   1.455 -1.0069 -1.7853 -1.1510
  408SOL    HW2 3125   5.229   3.070   1.509 -1.3354 -0.7453  1.9026
  409SOL     OW 3126   6.362   1.859   2.142 -0.1910  0.3686  0.4466
  409SOL    HW1 3127   6.377   1.895   2.054 -0.2341 -1.8375 -0.5071
  409SOL    HW2 3128   6.436   1.801   2.157 -1.4990 -1.2757  0.7675
  410SOL     OW 3129   4.374   1.331   1.012  0.5892 -0.2393  0.1586
  410SOL    HW1 3130   4.343   1.368   0.929  1.1184  2.1089  0.9459
  410SOL    HW2 3131   4.454   1.379   1.032  0.1648 -0.3212  2.3154
  411SOL     OW 3132   1.718   6.221   1.314 -0.0903 -0.2328  0.7421
  411SOL    HW1 3133   1.779   6.291   1.335 -1.1166  0.4341  1.5560
  411SOL    HW2 3134   1.673   6.251   1.235  0.4745 -0.6401  0.2523
  412SOL     OW 3135   2.943   0.856   4.076  0.5476 -0.4043 -0.5076
  412SOL    HW1 3136   2.851   0.881   4.090  0.3527 -1.2164 -0.2909
  412SOL    HW2 3137   2.981   0.930   4.029  0.1801  0.6488  0.7790
  413SOL     OW 3138   6.238   0.813   4.264 -1.3708 -0.0707  0.2408
  413SOL    HW1 3139   6.194   0.837   4.183 -1.2586 -0.0440  0.1879
  413SOL    HW2 3140   6.237   0.893   4.317 -0.0431  0.3705 -0.3601
  414SOL     OW 3141   2.484   0.721   0.216 -0.0173  1.0525 -0.5051
  414SOL    HW1 3142   2.486   0.633   0.255  1.2849  0.0729 -2.6306
  414SOL    HW2 3143   2.393   0.734   0.189 -0.2185  0.3566 -0.1795
  415SOL     OW 3144   6.415   3.480   1.036  0.1248 -0.7485 -0.5857
  415SOL    HW1 3145   6.439   3.411   0.975  0.1451 -2.5551  1.3392
  415SOL    HW2 3146   6.478   3.471   1.108 -0.1974  0.9695 -0.0335
  416SOL     OW 3147   1.325   6.142   0.562 -0.6693  0.9039 -0.7998
  416SOL    HW1 3148   1.353   6.201   0.492  0.0231  0.1592 -1.1692
  416SOL    HW2 3149   1.383   6.164   0.635  0.2074  0.0767 -1.2296
  417SOL     OW 3150   5.111   3.615   3.965 -0.3488 -0.7956  0.2386
  417SOL    HW1 3151   5.202   3.621   3.995  0.1328  1.3564 -1.4154
  417SOL    HW2 3152   5.061   3.663   4.030  0.2160  0.9273 -0.5415
  418SOL     OW 3153   3.499   2.837   2.133  0.3300 -0.4551  0.4946
  418SOL    HW1 3154   3.532   2.773   2.196  0.1589  0.5949  1.6880
  418SOL    HW2 3155   3.570   2.901   2.125  0.9532 -1.3130 -1.5237
  419SOL     OW 3156   2.656   6.287   1.656  0.1114 -0.3401 -0.5372
  419SOL    HW1 3157   2.575   6.299   1.705  0.9937  0.8152  0.6928
  419SOL    HW2 3158   2.647   6.344   1.580 -0.5685 -0.8667 -0.8606
  420SOL     OW 3159   4.005   2.077   0.618  0.3009  0.4497 -0.2292
  420SOL    HW1 3160   3.947   2.088   0.543 -2.1359  0.1880  1.5049
  420SOL    HW2 3161   4.081   2.132   0.598 -0.9199  1.5296 -2.2241
  421SOL     OW 3162   5.204   5.869   2.089 -0.0324 -0.2125  0.1515
  421SOL    HW1 3163   5.190   5.867   2.184 -0.3230  0.8127  0.1471
  421SOL    HW2 3164   5.125   5.911   2.054  1.3683  2.2963 -0.2380
  422SOL     OW 3165   4.941   2.132   3.069  0.0274 -0.5460 -1.0380
  422SOL    HW1 3166   4.946   2.037   3.085 -1.6433 -0.6278 -0.8500
  422SOL    HW2 3167   4.918   2.138   2.976  2.3182 -0.2345 -1.6462
  423SOL     OW 3168   0.676   4.579   2.799 -0.8697 -0.2919 -0.3463
  423SOL    HW1 3169   0.587   4.609   2.784 -0.5931  0.4615 -0.5183
  423SOL    HW2 3170   0.667   4.486   2.821 -1.8494  0.1782  1.3931
  424SOL     OW 3171   1.499   5.029   2.386  0.1356 -0.3921  0.4639
  424SOL    HW1 3172   1.549   4.961   2.432 -1.0554 -3.2142 -2.0749
  424SOL    HW2 3173   1.561   5.063   2.320 -0.0002 -0.8749  0.0783
  425SOL     OW 3174   5.654   6.400   3.776  0.3934  0.1959 -0.1660
  425SOL    HW1 3175   5.589   6.360   3.833  0.4526 -0.2096 -0.3825
  425SOL    HW2 3176   5.679   6.331   3.715 -0.1302  0.8134 -1.0951
  426SOL     OW 3177   6.166   3.096   3.252 -0.0441 -0.2044 -0.1036
  426SOL    HW1 3178   6.141   3.076   3.162 -0.8576 -0.8796  0.2553
  426SOL    HW2 3179   6.207   3.182   3.247 -1.6407  0.5473 -0.8735
  427SOL     OW 3180   1.747   3.418   3.101 -0.1253 -0.0122 -0.6308
  427SOL    HW1 3181   1.690   3.494   3.107  0.5383  0.5187 -0.9139
  427SOL    HW2 3182   1.690   3.344   3.121 -0.9884  0.4681 -1.2398
  428SOL     OW 3183   2.809   4.577   1.082 -0.1962  0.4372 -0.4207
  428SOL    HW1 3184   2.744   4.645   1.100 -1.0759 -0.5838  0.2960
  428SOL    HW2 3185   2.829   4.539   1.167  1.0331  0.4389 -0.6886
  429SOL     OW 3186   5.488   0.072   3.617 -0.5784 -0.0960  0.3105
  429SOL    HW1 3187   5.548   0.145   3.603 -1.8055  0.9896  0.5583
  429SOL    HW2 3188   5.543   0.002   3.652  0.8838  0.2089 -1.2080
  430SOL     OW 3189   6.465   5.447   3.854  0.1505 -0.1040 -0.2695
  430SOL    HW1 3190   6.500   5.360   3.874 -1.9668 -1.1698 -0.9228
  430SOL    HW2 3191   6.510   5.473   3.773 -0.9740 -1.7441 -1.4830
  431SOL     OW 3192   2.672   3.021   3.637 -0.0444  0.2706 -0.3268
  431SOL    HW1 3193   2.606   2.969   3.683  0.3244  0.4036  0.3607
  431SOL    HW2 3194   2.645   3.016   3.545 -0.1358 -0.9708 -0.2586
  432SOL     OW 3195   5.750   1.707   2.066  0.0056  0.2889  0.4302
  432SOL    HW1 3196   5.808   1.773   2.103  1.0805  0.9592 -2.2334
  432SOL    HW2 3197   5.808   1.636   2.040 -0.8076 -0.4877  0.6862
  433SOL     OW 3198   0.979   5.511   3.287  0.5155  0.1130 -0.3730
  433SOL    HW1 3199   1.074   5.523   3.286  0.5811 -0.0492  1.5728
  433SOL    HW2 3200   0.952   5.536   3.375 -1.1417 -0.7299 -0.6033
  434SOL     OW 3201   5.392   4.636   1.711 -0.0912 -0.2898  0.6027
  434SOL    HW1 3202   5.308   4.599   1.682  0.7677 -1.2449 -0.7640
  434SOL    HW2 3203   5.370   4.724   1.743 -1.1976  0.7916 -2.7362
  435SOL     OW 3204   5.265   3.483   3.402  0.3420  0.0318  0.1107
  435SOL    HW1 3205   5.298   3.560   3.448 -2.8472  1.3790  0.3739
  435SOL    HW2 3206   5.340   3.423   3.399  1.8510  1.5033  3.4392
  436SOL     OW 3207   1.765   4.912   1.049  0.1100 -0.1680 -0.1111
  436SOL    HW1 3208   1.774   4.993   0.998 -0.4808 -0.6832 -1.0702
  436SOL    HW2 3209   1.815   4.928   1.129 -0.3943  1.3328 -0.0621
  437SOL     OW 3210   0.331   5.444   1.843 -0.6032 -0.2803  0.5852
  437SOL    HW1 3211   0.405   5.382   1.842 -0.1133  0.3077  0.0886
  437SOL    HW2 3212   0.282   5.420   1.922 -0.7326 -1.6557  0.1169
  438SOL     OW 3213   1.745   5.453   4.371 -0.2968  0.9222 -0.5717
  438SOL    HW1 3214   1.771   5.531   4.322 -1.9645  1.0611 -1.2839
  438SOL    HW2 3215   1.812   5.388   4.350  2.2144  2.6119  1.4855
  439SOL     OW 3216   6.208   2.290   0.145  0.2097  0.2436  0.3416
  439SOL    HW1 3217   6.212   2.194   0.146  0.3872  0.2532  0.6647
  439SOL    HW2 3218   6.297   2.317   0.122  0.1232  0.3312  0.1036
  440SOL     OW 3219   5.362   3.884   0.070 -0.0923  0.3200  0.1728
  440SOL    HW1 3220   5.396   3.850  -0.013 -0.1357  0.1423  0.2274
  440SOL    HW2 3221   5.342   3.805   0.121  2.1452  0.3831  1.2712
  441SOL     OW 3222   2.167   2.660   2.032 -0.4207 -0.4747  0.7921
  441SOL    HW1 3223   2.212   2.583   2.068 -1.2222 -0.6815  1.3912
  441SOL    HW2 3224   2.211   2.677   1.949  1.8446  0.3382  2.0724
  442SOL     OW 3225   1.272   2.058   1.557 -0.2008  0.3137 -0.0734
  442SOL    HW1 3226   1.211   1.984   1.553  0.3011 -0.1089 -0.0601
  442SOL    HW2 3227   1.218   2.135   1.538 -1.0091  0.1125  1.3175
  443SOL     OW 3228   1.974   3.405   3.596  0.6083  0.3425 -0.3606
  443SOL    HW1 3229   1.989   3.497   3.572  1.2948 -0.1519 -1.9982
  443SOL    HW2 3230   1.880   3.391   3.579  0.4515  0.7906  0.1112
  444SOL     OW 3231   2.324   4.816   1.647 -0.4179  0.1882  0.1321
  444SOL    HW1 3232   2.307   4.908   1.626  0.5246  0.3250 -0.0986
  444SOL    HW2 3233   2.282   4.802   1.732  1.3385  1.4889  1.2892
  445SOL     OW 3234   3.601   2.614   3.931 -0.2128 -0.5490  0.0452
  445SOL    HW1 3235   3.547   2.691   3.915  0.0928 -0.2230  0.5427
  445SOL    HW2 3236   3.649   2.635   4.011  2.3908  0.1351 -1.6013
  446SOL     OW 3237   5.137   6.179   1.601 -0.1807 -0.3294  0.6789
  446SOL    HW1 3238   5.086   6.104   1.569 -1.9715  1.1158 -0.0064
  446SOL    HW2 3239   5.087   6.255   1.574  1.0817  1.1201  2.2437
  447SOL     OW 3240   4.284   1.108   1.948  0.0081 -0.2080 -0.0514
  447SOL    HW1 3241   4.338   1.144   2.018 -0.0687  0.8813 -0.5226
  447SOL    HW2 3242   4.198   1.095   1.987 -0.1156  0.6818 -0.0152
  448SOL     OW 3243   2.866   4.153   4.380  0.1133 -0.1287  0.0239
  448SOL    HW1 3244   2.792   4.207   4.411  1.4582  1.6501  0.3285
  448SOL    HW2 3245   2.930   4.159   4.451  1.4652  0.2872 -1.1901
  449SOL     OW 3246   1.235   0.342   3.739 -0.0178 -0.0309 -0.0254
  449SOL    HW1 3247   1.140   0.344   3.729 -0.2146  1.7253  1.6590
  449SOL    HW2 3248   1.267   0.409   3.679  0.1152 -0.2176 -0.1641
  450SOL     OW 3249   1.010   0.406   2.427 -0.0088  0.0325 -0.1638
  450SOL    HW1 3250   1.097   0.443   2.442  0.2562 -1.3800  2.3721
  450SOL    HW2 3251   1.027   0.316   2.399 -0.5477 -0.9014  2.2588
  451SOL     OW 3252   2.092   3.662   2.379 -0.3177 -0.3289  0.2336
  451SOL    HW1 3253   2.137   3.687   2.298 -0.4645  1.9627  0.7890
  451SOL    HW2 3254   2.160   3.625   2.434 -0.1896 -1.8068 -0.8622
  452SOL     OW 3255   2.734   1.576   3.165 -0.1236  0.1755 -0.0181
  452SOL    HW1 3256   2.774   1.663   3.165  0.7243 -0.1794  1.3804
  452SOL    HW2 3257   2.800   1.519   3.125  1.7018 -0.7247  3.8005
  453SOL     OW 3258   2.931   3.860   4.349 -0.1005  0.0436 -0.5984
  453SOL    HW1 3259   2.886   3.943   4.367  1.3527  0.6579  0.4529
  453SOL    HW2 3260   2.970   3.871   4.263 -1.5933 -0.3638 -1.3668
  454SOL     OW 3261   0.277   1.196   0.854 -0.1740 -0.0162  0.3299
  454SOL    HW1 3262   0.228   1.122   0.819 -1.4785  0.2770  1.4663
  454SOL    HW2 3263   0.227   1.225   0.930  1.4339  0.7139  1.1606
  455SOL     OW 3264   4.680   3.839   3.621  0.5471  0.5336 -0.3532
  455SOL    HW1 3265   4.638   3.807   3.700 -1.3566  0.3088 -1.3906
  455SOL    HW2 3266   4.724   3.762   3.585  2.6430  0.9437  1.1435
  456SOL     OW 3267   4.143   1.438   2.875 -0.2592  0.3324 -0.5086
  456SOL    HW1 3268   4.049   1.449   2.885 -0.4705 -0.5953 -1.3589
  456SOL    HW2 3269   4.153   1.369   2.810  1.0119  0.4359 -0.4566
  457SOL     OW 3270   0.333   2.537   0.457  0.3614  0.2052 -0.4139
  457SOL    HW1 3271   0.407   2.514   0.513  0.5760 -0.4434 -0.9464
  457SOL    HW2 3272   0.275   2.461   0.461 -0.6118  0.9540  0.5011
  458SOL     OW 3273   5.434   6.358   2.552  0.5571  0.0256  0.1059
  458SOL    HW1 3274   5.346   6.319   2.552 -0.2639  1.6627  2.5640
  458SOL    HW2 3275   5.420   6.450   2.530  1.9535 -0.0682 -1.3925
  459SOL     OW 3276   2.217   6.018   3.270  0.2283 -0.0778 -0.1964
  459SOL    HW1 3277   2.194   6.097   3.320  2.1393  0.0660  0.5481
  459SOL    HW2 3278   2.135   5.968   3.266 -0.5048  0.9142  1.2500
  460SOL     OW 3279   4.217   6.147   2.646  0.1002 -0.2237 -0.1146
  460SOL    HW1 3280   4.221   6.154   2.741 -1.1669 -1.2488  0.0393
  460SOL    HW2 3281   4.153   6.212   2.619  0.7877  0.3804 -0.3292
  461SOL     OW 3282   1.716   5.953   0.937 -0.0418  0.3722 -0.4672
  461SOL    HW1 3283   1.717   6.034   0.988  2.7875  0.2806 -0.2088
  461SOL    HW2 3284   1.627   5.946   0.904 -0.8074  2.6966  0.9052
  462SOL     OW 3285   0.086   1.266   2.745 -0.3312 -0.1889  0.1442
  462SOL    HW1 3286   0.105   1.221   2.662  2.2717 -0.4965  0.7975
  462SOL    HW2 3287   0.095   1.197   2.812 -0.5758  0.4141  0.8101
  463SOL     OW 3288   4.029   0.024   2.299  0.7520  0.3939  0.7778
  463SOL    HW1 3289   4.023   0.110   2.341 -0.6539  0.9720 -0.5240
  463SOL    HW2 3290   4.019  -0.038   2.371  1.2199  1.3040  1.6659
  464SOL     OW 3291   2.320   1.458   1.468  0.1606 -0.1238 -0.4765
  464SOL    HW1 3292   2.271   1.415   1.398  0.7143  0.6720 -1.3826
  464SOL    HW2 3293   2.288   1.548   1.468  0.6304  0.0464 -0.1273
  465SOL     OW 3294   5.968   4.013   1.906  0.1751 -0.1824 -0.4734
  465SOL    HW1 3295   5.917   3.965   1.842  0.4772  1.8264 -2.3596
  465SOL    HW2 3296   6.057   4.014   1.870  0.4861  0.4894  0.2682
  466SOL     OW 3297   0.008   1.093   4.122  0.1078  0.4789 -0.4209
  466SOL    HW1 3298   0.053   1.057   4.198 -0.6902 -1.0131 -0.6213
  466SOL    HW2 3299  -0.084   1.072   4.136 -0.0311 -0.0376 -1.8928
  467SOL     OW 3300   1.628   5.305   3.420 -0.1788  0.1720  0.1088
  467SOL    HW1 3301   1.536   5.280   3.421 -0.3857  0.8620 -0.6526
  467SOL    HW2 3302   1.629   5.393   3.458 -0.2915  1.5258 -2.7896
  468SOL     OW 3303   0.401   1.265   0.595  0.6447  0.1907  0.1964
  468SOL    HW1 3304   0.342   1.259   0.670 -0.5944  0.0314 -0.7533
  468SOL    HW2 3305   0.440   1.352   0.601  0.7369  0.0910  1.1421
  469SOL     OW 3306   2.489   5.491   3.435  1.0254  0.0893  0.4448
  469SOL    HW1 3307   2.473   5.397   3.444 -0.7171  0.4031  1.0395
  469SOL    HW2 3308   2.404   5.528   3.412  1.7747  1.4873 -0.2232
  470SOL     OW 3309   3.073   0.365   0.126  0.3414  0.2055 -0.1210
  470SOL    HW1 3310   3.141   0.297   0.120  2.7268  2.5036 -1.4897
  470SOL    HW2 3311   3.021   0.353   0.046 -0.5222 -1.1244  0.5885
  471SOL     OW 3312   5.734   5.218   1.347  0.2128 -0.7442 -0.3463
  471SOL    HW1 3313   5.691   5.188   1.267 -1.8041 -1.6564  1.0087
  471SOL    HW2 3314   5.663   5.255   1.400  2.0224  3.5460 -0.5047
  472SOL     OW 3315   1.869   2.858   1.787  0.0284  0.4357  0.0418
  472SOL    HW1 3316   1.891   2.849   1.879  2.5207 -1.2647 -0.6217
  472SOL    HW2 3317   1.947   2.897   1.747 -0.8883  0.8788 -1.4210
  473SOL     OW 3318   3.176   4.569   3.647  0.6861 -0.2157  0.2091
  473SOL    HW1 3319   3.121   4.516   3.705  2.7799 -0.9346  1.6689
  473SOL    HW2 3320   3.119   4.593   3.574 -1.4890 -1.0086  1.5609
  474SOL     OW 3321   1.461   4.799   4.457  0.2012 -0.2404 -0.6059
  474SOL    HW1 3322   1.545   4.845   4.450  0.4894 -0.5939  0.3652
  474SOL    HW2 3323   1.485   4.706   4.457  0.0116 -0.3444  1.5287
  475SOL     OW 3324   1.961   4.721   0.883  0.3085 -0.4388  0.3234
  475SOL    HW1 3325   1.867   4.714   0.896  0.2575 -0.2504  0.0647
  475SOL    HW2 3326   1.979   4.667   0.806  0.5899 -1.4445  1.0709
  476SOL     OW 3327   1.937   2.566   1.495 -0.0903 -1.0829  0.3712
  476SOL    HW1 3328   1.871   2.622   1.536  0.5365 -0.2682  0.3027
  476SOL    HW2 3329   1.914   2.566   1.402  1.4530  1.3784 -0.1215
  477SOL     OW 3330   6.382   3.370   4.488  0.2883 -0.2973 -0.2445
  477SOL    HW1 3331   6.368   3.277   4.506 -0.9781 -0.0611  0.0716
  477SOL    HW2 3332   6.348   3.383   4.399 -0.6601  0.0971  0.1666
  478SOL     OW 3333   6.209   2.622   0.252  0.1984 -0.5439  0.3466
  478SOL    HW1 3334   6.137   2.605   0.191  0.6158 -0.3216 -0.2222
  478SOL    HW2 3335   6.284   2.578   0.212  0.5046 -0.2823  0.6337
  479SOL     OW 3336   6.435   0.310   1.307 -0.3105  0.1574 -0.0631
  479SOL    HW1 3337   6.353   0.301   1.258  0.0056  0.1716 -0.6072
  479SOL    HW2 3338   6.465   0.220   1.319 -0.2470  0.1667 -0.1478
  480SOL     OW 3339   5.627   1.719   1.001  0.0063  0.2595  0.3267
  480SOL    HW1 3340   5.687   1.743   0.931 -2.9494  1.4843 -1.9816
  480SOL    HW2 3341   5.666   1.758   1.080  1.9404  1.3854 -1.0900
  481SOL     OW 3342   5.982   4.158   3.883  0.5634 -0.8544  0.1814
  481SOL    HW1 3343   6.003   4.247   3.910 -0.5878 -0.7764  0.8576
  481SOL    HW2 3344   5.909   4.167   3.821  1.7810 -1.1985 -1.3777
  482SOL     OW 3345   5.829   6.350   1.294  0.1354  0.3536 -0.4470
  482SOL    HW1 3346   5.771   6.315   1.362 -0.3620  1.6840 -0.1583
  482SOL    HW2 3347   5.916   6.348   1.334 -0.1395  1.0303  0.2195
  483SOL     OW 3348   3.074   3.885   2.980  0.0287 -0.1740 -0.7061
  483SOL    HW1 3349   3.116   3.961   2.940  0.2880 -0.2110 -0.4991
  483SOL    HW2 3350   3.000   3.866   2.922 -0.8588  1.0706 -0.0304
  484SOL     OW 3351   4.341   2.448   0.378  0.0978 -0.0921  0.3513
  484SOL    HW1 3352   4.363   2.395   0.301 -0.6732 -0.3796  0.3148
  484SOL    HW2 3353   4.423   2.456   0.426  0.4335 -0.5210 -0.1360
  485SOL     OW 3354   6.190   3.967   3.921  0.0463 -0.0667  0.6441
  485SOL    HW1 3355   6.217   3.965   3.829 -2.1493  0.4548 -0.0776
  485SOL    HW2 3356   6.127   4.039   3.925 -2.1996 -1.9431  1.8222
  486SOL     OW 3357   4.681   1.615   2.722 -0.1790 -0.5389  0.1735
  486SOL    HW1 3358   4.706   1.595   2.631 -0.6908 -2.3492  0.3912
  486SOL    HW2 3359   4.661   1.529   2.761  1.4707  0.0078  2.4395
  487SOL     OW 3360   5.250   1.281   0.505 -0.0212  0.4512 -0.5289
  487SOL    HW1 3361   5.289   1.201   0.468 -0.7700  0.0493 -0.4714
  487SOL    HW2 3362   5.162   1.254   0.530  0.2689  0.8794  1.0125
  488SOL     OW 3363   5.488   5.951   4.501 -0.3433  0.0297  0.4460
  488SOL    HW1 3364   5.497   5.857   4.488 -3.2942  0.0484 -3.0709
  488SOL    HW2 3365   5.430   5.959   4.577 -1.1163 -1.0615  0.0000
  489SOL     OW 3366   6.317   0.111   1.786 -0.2664  0.8193 -0.0446
  489SOL    HW1 3367   6.371   0.150   1.718  1.2841 -0.6141  0.3242
  489SOL    HW2 3368   6.337   0.018   1.783 -2.7935  0.2021  0.0697
  490SOL     OW 3369   2.548   4.596   3.962  0.1437 -0.1297  0.8361
  490SOL    HW1 3370   2.615   4.661   3.984  0.8983 -0.9559  1.0341
  490SOL    HW2 3371   2.469   4.648   3.945  1.9095  1.4264 -4.5170
  491SOL     OW 3372   0.442   1.732   1.162  0.4254  0.6712 -0.0029
  491SOL    HW1 3373   0.400   1.651   1.132  0.5998  1.0522 -1.3482
  491SOL    HW2 3374   0.506   1.752   1.094  2.3590  0.4619  1.6572
  492SOL     OW 3375   0.381   4.159   0.653  0.4725 -0.2055  0.2258
  492SOL    HW1 3376   0.330   4.150   0.733  0.2493 -1.9243 -0.0612
  492SOL    HW2 3377   0.462   4.202   0.680 -0.8244  2.0444  0.7888
  493SOL     OW 3378   5.701   2.296   1.792 -0.1936 -0.3260  0.3971
  493SOL    HW1 3379   5.636   2.263   1.729 -1.4289  0.9369  0.9496
  493SOL    HW2 3380   5.733   2.217   1.837  0.2432 -1.1849 -1.3266
  494SOL     OW 3381   2.944   0.196   3.110 -0.1115  0.3982  0.3876
  494SOL    HW1 3382   2.998   0.266   3.073 -0.2350 -0.0249 -0.6505
  494SOL    HW2 3383   2.909   0.232   3.191  0.1111  1.4067  0.0490
  495SOL     OW 3384   0.735   1.192   1.130  0.2455 -0.9404  0.6742
  495SOL    HW1 3385   0.800   1.211   1.198  1.5071  1.5195 -1.0493
  495SOL    HW2 3386   0.757   1.104   1.099  2.9952 -0.0865 -0.0225
  496SOL     OW 3387   3.446   2.907   0.525 -0.0270 -0.3231  0.7946
  496SOL    HW1 3388   3.379   2.970   0.499  1.1175  0.8411  0.5908
  496SOL    HW2 3389   3.447   2.912   0.621  0.7984  0.8069  0.7528
  497SOL     OW 3390   2.141   4.957   2.477 -0.7696  0.1677 -0.4361
  497SOL    HW1 3391   2.189   4.889   2.525  0.3569 -0.2201 -2.0072
  497SOL    HW2 3392   2.059   4.915   2.450 -0.2548 -0.4737 -1.0523
  498SOL     OW 3393   2.844   0.071   1.609 -0.0933  0.2537 -1.1906
  498SOL    HW1 3394   2.796   0.031   1.537  0.0302 -1.6037 -0.3017
  498SOL    HW2 3395   2.932   0.035   1.603 -0.0362  0.1973 -0.2391
  499SOL     OW 3396   3.110   2.705   1.345 -0.3282  0.3852  0.4253
  499SOL    HW1 3397   3.146   2.650   1.414  1.1813  0.0263 -0.6160
  499SOL    HW2 3398   3.081   2.644   1.277  0.4386  0.7973 -0.2985
  500SOL     OW 3399   5.448   5.730   0.767 -1.0641 -0.1829  0.3466
  500SOL    HW1 3400   5.390   5.721   0.842 -0.4656 -0.4719  0.7802
  500SOL    HW2 3401   5.460   5.641   0.734 -0.7506 -0.1434  0.3497
  501SOL     OW 3402   2.165   3.412   1.315 -0.1077 -0.3782 -0.2566
  501SOL    HW1 3403   2.219   3.337   1.290 -0.2538 -0.7265  0.4651
  501SOL    HW2 3404   2.223   3.469   1.365 -0.6517 -1.2743  1.4802
  502SOL     OW 3405   4.320   4.201   4.385  0.0113 -0.0528 -0.0524
  502SOL    HW1 3406   4.263   4.159   4.321  1.0899  0.0991 -1.1320
  502SOL    HW2 3407   4.287   4.291   4.391 -1.1331 -0.5147  0.8780
  503SOL     OW 3408   1.337   2.840   1.842 -0.1355  0.0678  0.4590
  503SOL    HW1 3409   1.412   2.872   1.792  0.5149 -0.4656  1.0707
  503SOL    HW2 3410   1.261   2.877   1.797  0.4468 -0.0199 -0.6349
  504SOL     OW 3411   1.427   0.830   1.340 -0.0470 -0.1605 -0.0188
  504SOL    HW1 3412   1.395   0.897   1.400 -0.2742  0.1621 -0.4907
  504SOL    HW2 3413   1.439   0.876   1.257 -0.3484 -0.7331 -0.3904
  505SOL     OW 3414   4.875   1.233   1.068 -0.0209 -0.0804 -0.1103
  505SOL    HW1 3415   4.943   1.294   1.040 -0.3145  0.4187  0.2438
  505SOL    HW2 3416   4.848   1.189   0.988  0.7943 -0.3613 -0.2359
  506SOL     OW 3417   1.237   0.923   3.649  0.0493 -0.0176  0.2076
  506SOL    HW1 3418   1.161   0.937   3.705  2.2701  2.4101  2.9574
  506SOL    HW2 3419   1.276   1.010   3.639  2.7243 -1.2005 -0.6604
  507SOL     OW 3420   2.111   2.332   3.698  0.4495  0.0253 -0.1911
  507SOL    HW1 3421   2.126   2.283   3.779  0.4095  0.4697  0.0873
  507SOL    HW2 3422   2.019   2.358   3.702  0.3817 -0.1648 -0.4979
  508SOL     OW 3423   4.695   1.178   2.350  0.5752 -0.3179  0.7242
  508SOL    HW1 3424   4.632   1.110   2.375  0.4255 -0.5568 -0.2807
  508SOL    HW2 3425   4.642   1.257   2.339  0.2800 -0.7130 -0.9864
  509SOL     OW 3426   2.734   2.590   2.550  0.1030  0.2026 -0.2145
  509SOL    HW1 3427   2.796   2.572   2.621 -0.2500  0.8706  0.2745
  509SOL    HW2 3428   2.785   2.578   2.470  1.1007  1.4941  0.1822
  510SOL     OW 3429   5.163   3.689   3.704  0.0095 -0.0448 -0.3412
  510SOL    HW1 3430   5.145   3.650   3.789  0.3702  0.8677  0.1707
  510SOL    HW2 3431   5.120   3.775   3.708 -2.3919 -1.0422 -2.1213
  511SOL     OW 3432   3.705   6.043   4.288 -0.1662 -0.7504  0.5361
  511SOL    HW1 3433   3.637   6.107   4.266  0.0574 -0.2524  1.2572
  511SOL    HW2 3434   3.787   6.093   4.287 -0.2191 -0.4013  3.4222
  512SOL     OW 3435   4.229   3.876   3.534 -0.6921  0.4472 -0.7906
  512SOL    HW1 3436   4.322   3.892   3.516 -0.5772 -0.2528 -0.8476
  512SOL    HW2 3437   4.220   3.894   3.628  0.0316 -1.7566 -0.2383
  513SOL     OW 3438   5.308   1.812   1.718 -0.4402  0.6424 -0.5592
  513SOL    HW1 3439   5.352   1.896   1.734  0.7994 -0.0691 -0.1437
  513SOL    HW2 3440   5.376   1.746   1.731 -1.6147 -0.4959  0.0633
  514SOL     OW 3441   1.060   4.038   3.141  0.2202 -0.9112 -0.3109
  514SOL    HW1 3442   1.096   3.949   3.145 -0.8710 -1.4204 -1.2757
  514SOL    HW2 3443   1.025   4.046   3.052  0.5471  0.5899 -0.3284
  515SOL     OW 3444   2.752   1.128   1.947  0.4983 -0.1120 -0.0082
  515SOL    HW1 3445   2.825   1.178   1.910  0.2343  0.9809  0.8886
  515SOL    HW2 3446   2.794   1.064   2.004  0.8373 -0.8521 -1.0661
  516SOL     OW 3447   4.074   4.798   2.724 -1.2407  0.5489  0.1694
  516SOL    HW1 3448   4.106   4.841   2.644  0.0911 -0.2544  0.2422
  516SOL    HW2 3449   3.985   4.832   2.735 -0.5265  2.6946 -0.1921
  517SOL     OW 3450   4.200   1.030   3.681  0.0391  0.0595  0.4046
  517SOL    HW1 3451   4.130   1.095   3.688 -0.2712 -0.3639  1.4287
  517SOL    HW2 3452   4.248   1.038   3.763  2.2708  1.5063 -0.9416
  518SOL     OW 3453   0.845   2.974   2.733  0.4621  0.0459  0.2769
  518SOL    HW1 3454   0.890   3.058   2.727 -0.3393  0.6114  1.7107
  518SOL    HW2 3455   0.752   2.996   2.733  0.1886 -0.9930 -1.1620
  519SOL     OW 3456   6.263   3.254   4.215 -0.3046 -0.2009 -0.1663
  519SOL    HW1 3457   6.282   3.292   4.129 -0.0906  0.0783  0.0029
  519SOL    HW2 3458   6.295   3.164   4.209 -2.2137 -0.8836 -1.1009
  520SOL     OW 3459   1.156   6.249   3.072  0.4193  0.4933 -0.2047
  520SOL    HW1 3460   1.062   6.238   3.055 -0.3734 -0.9436  4.0574
  520SOL    HW2 3461   1.188   6.160   3.083  2.4256  0.9610 -1.7106
  521SOL     OW 3462   1.370   5.160   2.160  0.2556 -0.3097  0.2280
  521SOL    HW1 3463   1.352   5.180   2.068  1.2605 -0.2889  0.0244
  521SOL    HW2 3464   1.416   5.077   2.158 -0.4932 -0.7554  0.7959
  522SOL     OW 3465   0.692   4.812   1.935 -0.4894  0.2643 -0.1533
  522SOL    HW1 3466   0.730   4.862   1.864  1.1259  0.4758  0.8196
  522SOL    HW2 3467   0.659   4.878   1.996 -3.0634  0.0965 -1.2403
  523SOL     OW 3468   3.543   0.696   3.057 -0.4225 -0.4811 -0.5600
  523SOL    HW1 3469   3.610   0.724   2.995  0.3913 -0.9497  0.0906
  523SOL    HW2 3470   3.515   0.610   3.024 -0.3972 -0.4772 -0.5913
  524SOL     OW 3471   2.912   6.023   4.183  0.1752  0.2499 -0.0892
  524SOL    HW1 3472   2.994   5.987   4.148  0.8841 -0.2305  1.9365
  524SOL    HW2 3473   2.849   5.952   4.175  0.9824 -0.7487  1.7999
  525SOL     OW 3474   1.250   4.779   0.534 -0.1024 -0.2903  0.3335
  525SOL    HW1 3475   1.265   4.864   0.574  0.6143  0.6089 -1.6753
  525SOL    HW2 3476   1.160   4.782   0.502 -0.5421 -0.8558  1.4549
  526SOL     OW 3477   0.676   6.360   3.194  0.2536 -0.3502  0.2258
  526SOL    HW1 3478   0.603   6.311   3.157  0.1174  0.0435 -0.0354
  526SOL    HW2 3479   0.663   6.450   3.163  0.1597 -0.0169  1.1871
  527SOL     OW 3480   3.840   1.153   2.665  0.0360 -0.4004  0.0791
  527SOL    HW1 3481   3.865   1.084   2.604  0.9077 -1.8919  1.9885
  527SOL    HW2 3482   3.747   1.139   2.681  0.6151 -2.6606  2.0967
  528SOL     OW 3483   4.641   5.984   3.641  0.2936  0.7508 -0.3766
  528SOL    HW1 3484   4.584   6.018   3.710 -0.7259  0.6171 -1.1312
  528SOL    HW2 3485   4.692   6.060   3.614 -0.8169  1.3250 -0.9317
  529SOL     OW 3486   1.554   5.309   4.214 -0.0474 -1.0036 -0.4302
  529SOL    HW1 3487   1.541   5.237   4.276 -0.0772  0.2218  1.0270
  529SOL    HW2 3488   1.590   5.380   4.267  0.0819  0.0331 -1.8656
  530SOL     OW 3489   5.810   3.374   2.428 -0.7861 -0.4955  0.4609
  530SOL    HW1 3490   5.841   3.429   2.499  0.6263 -0.7780  0.0958
  530SOL    HW2 3491   5.722   3.406   2.409 -0.3731  0.9757  0.9158
  531SOL     OW 3492   1.814   3.739   3.036  0.9043 -0.1511  0.1614
  531SOL    HW1 3493   1.838   3.829   3.014 -0.8534  0.3961  0.3875
  531SOL    HW2 3494   1.721   3.733   3.019  1.1930 -2.3286 -1.0464
  532SOL     OW 3495   2.110   6.290   0.445 -0.2199  0.0934  0.0226
  532SOL    HW1 3496   2.179   6.356   0.440  1.0109 -1.2112 -0.9489
  532SOL    HW2 3497   2.074   6.286   0.356 -0.3723 -0.4693  0.1075
  533SOL     OW 3498   0.045   3.871   2.668 -0.0307  0.0116 -0.1273
  533SOL    HW1 3499  -0.009   3.795   2.691  0.0126 -0.2898 -0.9810
  533SOL    HW2 3500   0.051   3.867   2.572 -0.8184  1.6329 -0.2755
  534SOL     OW 3501   5.999   3.808   1.080 -0.1008 -0.5285  0.1461
  534SOL    HW1 3502   6.051   3.736   1.045 -1.1877 -1.8871  1.2045
  534SOL    HW2 3503   5.909   3.785   1.060 -0.6847 -0.7759  2.6458
  535SOL     OW 3504   0.106   2.391   2.339  0.4959 -0.0241  0.1164
  535SOL    HW1 3505   0.012   2.401   2.350  0.5959  3.7336 -1.1635
  535SOL    HW2 3506   0.125   2.431   2.254  3.1219 -1.9490 -0.3398
  536SOL     OW 3507   0.656   2.014   0.356  0.0693 -0.4563  0.6231
  536SOL    HW1 3508   0.630   1.977   0.271 -0.2757 -0.9225  0.9257
  536SOL    HW2 3509   0.589   2.080   0.375  0.7449  0.4190  0.0318
  537SOL     OW 3510   0.538   1.427   3.921 -0.3581  0.2202 -0.1175
  537SOL    HW1 3511   0.576   1.382   3.997  0.2332  1.3293  0.2731
  537SOL    HW2 3512   0.514   1.356   3.861 -0.3798 -0.6553  0.8890
  538SOL     OW 3513   5.768   3.761   2.008  0.6133  0.0010  0.1785
  538SOL    HW1 3514   5.783   3.719   1.923 -0.7029  0.0478 -0.1020
  538SOL    HW2 3515   5.768   3.855   1.988 -1.4980 -0.0231 -0.1320
  539SOL     OW 3516   5.585   1.499   2.189  0.3431 -0.4522 -0.2068
  539SOL    HW1 3517   5.612   1.575   2.137 -0.3093  0.6881  1.0395
  539SOL    HW2 3518   5.540   1.442   2.127 -0.5101  0.9011 -0.8794
  540SOL     OW 3519   6.294   0.032   1.360 -0.3284  0.5711  0.0807
  540SOL    HW1 3520   6.289   0.004   1.269  1.5078 -1.7076  0.5849
  540SOL    HW2 3521   6.230  -0.023   1.406  0.6177 -0.2031  0.5168
  541SOL     OW 3522   4.439   3.387   1.774  0.4231 -0.2640  0.7623
  541SOL    HW1 3523   4.492   3.464   1.750  0.0413  0.1461  1.2266
  541SOL    HW2 3524   4.399   3.359   1.691  0.5258  0.0647  0.5993
  542SOL     OW 3525   1.455   4.342   1.426  0.2168 -0.3708 -0.2650
  542SOL    HW1 3526   1.469   4.425   1.381 -1.1708 -0.9152 -1.8241
  542SOL    HW2 3527   1.362   4.345   1.452  0.6001 -0.7222  1.2457
  543SOL     OW 3528   2.654   2.619   0.600 -0.1666  0.1399 -0.4803
  543SOL    HW1 3529   2.687   2.621   0.510 -1.5213 -0.0758 -1.0048
  543SOL    HW2 3530   2.726   2.582   0.651 -0.2388 -2.1004 -1.8886
  544SOL     OW 3531   3.754   4.184   2.445  0.3906 -0.2582 -0.4513
  544SOL    HW1 3532   3.820   4.246   2.416 -0.5429  0.4983 -1.0290
  544SOL    HW2 3533   3.688   4.185   2.376  0.0412 -1.4291 -0.1717
  545SOL     OW 3534   2.966   3.608   3.234  0.4673  0.4630 -0.3411
  545SOL    HW1 3535   3.015   3.689   3.223 -1.4305  1.7677  0.3657
  545SOL    HW2 3536   3.032   3.543   3.258  1.9804  1.8752 -0.5217
  546SOL     OW 3537   0.929   4.125   1.272  0.8284  0.4247  0.0811
  546SOL    HW1 3538   0.982   4.059   1.226  0.4838 -0.2675  0.6500
  546SOL    HW2 3539   0.983   4.149   1.348  1.1178  1.0868 -0.3282
  547SOL     OW 3540   1.211   1.775   1.553 -0.1620  0.6295  0.0055
  547SOL    HW1 3541   1.273   1.718   1.506 -0.3760 -1.1369  1.7178
  547SOL    HW2 3542   1.133   1.776   1.498 -0.1359 -0.7464 -0.0959
  548SOL     OW 3543   5.013   0.473   3.412  0.4832  0.7977  0.2160
  548SOL    HW1 3544   5.019   0.554   3.361  0.5057 -0.2332 -1.4918
  548SOL    HW2 3545   4.920   0.451   3.412  0.8628 -1.4609 -3.2126
  549SOL     OW 3546   4.062   3.433   2.049 -0.4755 -0.7656 -0.4863
  549SOL    HW1 3547   4.118   3.429   2.126  1.2586 -0.6182 -1.6891
  549SOL    HW2 3548   4.033   3.524   2.045  2.5300  0.2538 -2.0324
  550SOL     OW 3549   0.278   5.339   4.500 -0.5348 -0.3936 -0.1603
  550SOL    HW1 3550   0.273   5.244   4.487 -1.3130 -0.3417 -0.2810
  550SOL    HW2 3551   0.349   5.368   4.443 -1.0827 -0.7402 -1.0249
  551SOL     OW 3552   4.901   2.805   3.347  0.2208 -0.4501  0.2179
  551SOL    HW1 3553   4.812   2.822   3.318  0.4959 -0.2649 -0.5586
  551SOL    HW2 3554   4.906   2.710   3.353  0.4213 -0.5715 -1.3177
  552SOL     OW 3555   4.579   2.059   0.963  0.0074 -0.0994  0.4102
  552SOL    HW1 3556   4.487   2.035   0.950 -0.2236  0.2319  1.3393
  552SOL    HW2 3557   4.612   1.995   1.027 -0.4909  1.6786  2.5644
  553SOL     OW 3558   0.103   4.129   3.968 -0.5885 -0.8852  0.1408
  553SOL    HW1 3559   0.102   4.096   3.879 -2.1007 -2.1281  0.5769
  553SOL    HW2 3560   0.011   4.126   3.996 -0.1241 -0.7282  1.7977
  554SOL     OW 3561   5.181   3.005   1.280 -0.0174  0.1570  0.2441
  554SOL    HW1 3562   5.268   3.039   1.258  0.7429 -1.7510  0.1209
  554SOL    HW2 3563   5.196   2.913   1.302 -2.0503 -0.2967 -0.0533
  555SOL     OW 3564   5.218   1.095   2.855 -0.1829 -0.6750  0.1523
  555SOL    HW1 3565   5.231   1.005   2.887  1.2959 -0.3592  0.5050
  555SOL    HW2 3566   5.151   1.131   2.912  0.7420 -0.8795  1.4122
  556SOL     OW 3567   0.932   5.530   4.470  0.7393  0.2882 -0.4679
  556SOL    HW1 3568   0.947   5.439   4.496  0.1106  0.1498 -0.5515
  556SOL    HW2 3569   0.872   5.523   4.395 -0.3530  0.8086  0.3214
  557SOL     OW 3570   5.468   1.985   1.511  0.4683  0.5468 -0.4598
  557SOL    HW1 3571   5.484   1.960   1.420  0.9955  2.4827 -0.9639
  557SOL    HW2 3572   5.379   1.954   1.529  1.2247 -2.0397 -0.7692
  558SOL     OW 3573   0.819   2.974   3.256 -0.1552 -0.4834  0.2723
  558SOL    HW1 3574   0.818   3.034   3.331  4.0869 -0.0349  0.1764
  558SOL    HW2 3575   0.803   3.030   3.180  2.0040  0.3096  0.3490
  559SOL     OW 3576   4.080   2.408   0.814  0.2457 -0.0669 -0.0239
  559SOL    HW1 3577   4.122   2.379   0.733 -0.7925 -0.0731 -0.5783
  559SOL    HW2 3578   4.019   2.476   0.787  0.1201  0.1619  0.8016
  560SOL     OW 3579   3.547   0.393   2.969  0.3989  0.1564 -0.2480
  560SOL    HW1 3580   3.470   0.338   2.952 -0.0277  0.7901 -0.4462
  560SOL    HW2 3581   3.618   0.351   2.922  0.3761 -0.9265  0.6601
  561SOL     OW 3582   4.684   2.024   2.977  0.1671 -0.3614  0.5423
  561SOL    HW1 3583   4.653   1.951   2.923  1.9562  0.4296 -1.7130
  561SOL    HW2 3584   4.623   2.095   2.958 -0.2837 -0.6163  1.0182
  562SOL     OW 3585   3.273   1.488   4.454  0.1982  0.5353  0.2263
  562SOL    HW1 3586   3.211   1.429   4.412  2.3433 -2.1134  0.4892
  562SOL    HW2 3587   3.335   1.511   4.385  2.0439 -1.4381  1.1110
  563SOL     OW 3588   4.352   3.564   2.559  0.2648  0.7024 -0.1277
  563SOL    HW1 3589   4.315   3.604   2.638 -0.1453  0.4649 -0.1987
  563SOL    HW2 3590   4.364   3.637   2.499  0.3154  0.8436  0.0543
  564SOL     OW 3591   5.066   0.501   2.937  0.4782 -0.2466  0.4320
  564SOL    HW1 3592   4.977   0.535   2.950 -0.3719 -2.0207 -0.3516
  564SOL    HW2 3593   5.102   0.491   3.025 -1.4758 -2.8613  1.0459
  565SOL     OW 3594   1.922   5.998   2.594  0.2124  0.7731 -0.1983
  565SOL    HW1 3595   1.882   5.938   2.658  2.7350  0.7002  1.4765
  565SOL    HW2 3596   1.850   6.023   2.536 -1.7376 -0.9304  1.3216
  566SOL     OW 3597   2.364   2.414   1.077  0.3705  0.9420  0.0263
  566SOL    HW1 3598   2.436   2.378   1.129 -1.9530 -1.7440  1.6806
  566SOL    HW2 3599   2.375   2.509   1.086  5.5676  0.9793 -2.7441
  567SOL     OW 3600   0.507   1.228   2.149  0.0525 -0.1307  0.3614
  567SOL    HW1 3601   0.425   1.198   2.110 -0.6086  3.7702 -1.8366
  567SOL    HW2 3602   0.488   1.318   2.177  3.2157  0.4781  0.9353
  568SOL     OW 3603   6.271   1.626   0.410  0.4829  0.3537  0.0837
  568SOL    HW1 3604   6.283   1.557   0.475  0.1049  0.9032  0.7465
  568SOL    HW2 3605   6.273   1.580   0.326 -0.4438 -0.5574  0.5436
  569SOL     OW 3606   6.361   4.914   3.370  0.0647 -0.1968 -0.5323
  569SOL    HW1 3607   6.283   4.941   3.417  1.5727  1.6004  1.1115
  569SOL    HW2 3608   6.380   4.987   3.310  1.1290 -0.0485 -0.0392
  570SOL     OW 3609   3.691   0.554   0.902  0.0738 -0.0093 -0.2511
  570SOL    HW1 3610   3.781   0.520   0.905 -0.0567 -0.3171  0.3321
  570SOL    HW2 3611   3.662   0.552   0.993  0.8353  3.8060  0.2363
  571SOL     OW 3612   3.183   6.459   2.561  0.5054  0.5730 -0.0640
  571SOL    HW1 3613   3.257   6.514   2.588  0.6689 -0.1973  1.1265
  571SOL    HW2 3614   3.211   6.419   2.479  1.7159 -0.2446  0.7184
  572SOL     OW 3615   5.639   0.083   1.641  0.6758  0.6784  0.3042
  572SOL    HW1 3616   5.661   0.169   1.606 -0.6415  0.8776 -0.1154
  572SOL    HW2 3617   5.617   0.100   1.733  0.5370  0.7695  0.2541
  573SOL     OW 3618   6.061   4.315   1.092 -0.1421  0.8390  0.3669
  573SOL    HW1 3619   6.148   4.284   1.068  0.0762  1.0966  0.8098
  573SOL    HW2 3620   6.003   4.241   1.074  0.1185  0.7800 -0.2432
  574SOL     OW 3621   2.251   4.739   2.617 -0.2221 -0.7220 -0.3455
  574SOL    HW1 3622   2.175   4.682   2.628  0.2626 -1.5676 -1.2040
  574SOL    HW2 3623   2.274   4.766   2.706 -2.8214  1.3365 -0.1968
  575SOL     OW 3624   6.405   4.165   1.809 -0.0182 -0.1929  0.3603
  575SOL    HW1 3625   6.388   4.227   1.879 -0.8329  1.5094 -1.2485
  575SOL    HW2 3626   6.333   4.101   1.816  0.8733 -1.0732  2.0774
  576SOL     OW 3627   3.062   0.441   2.325 -0.4630  0.3367  0.0657
  576SOL    HW1 3628   2.982   0.451   2.273  0.0318  3.1017 -0.3355
  576SOL    HW2 3629   3.070   0.347   2.339 -3.9316 -0.0465  0.4054
  577SOL     OW 3630   6.114   2.569   3.023  0.5669 -0.4411  0.0077
  577SOL    HW1 3631   6.107   2.505   2.952  0.1319 -2.0005  1.3843
  577SOL    HW2 3632   6.024   2.599   3.037  0.7388  0.3252 -0.4844
  578SOL     OW 3633   6.012   3.397   3.204 -0.0936  0.0750 -0.0403
  578SOL    HW1 3634   6.057   3.478   3.227 -0.3332  0.0869  0.3965
  578SOL    HW2 3635   6.025   3.389   3.109  1.3605 -0.2536  0.1665
  579SOL     OW 3636   0.564   2.766   1.328  0.2418  0.2377  0.4642
  579SOL    HW1 3637   0.630   2.698   1.338  0.5075  0.2960 -0.8508
  579SOL    HW2 3638   0.614   2.847   1.318 -0.0278  0.3400 -0.0856
  580SOL     OW 3639   4.900   0.454   4.177 -0.2604  0.1303  0.4555
  580SOL    HW1 3640   4.821   0.448   4.230  0.5343  1.1285  1.8034
  580SOL    HW2 3641   4.967   0.410   4.228  0.1746 -0.3171 -0.4739
  581SOL     OW 3642   2.152   4.847   1.253  0.5518 -0.0526 -0.0004
  581SOL    HW1 3643   2.242   4.814   1.257  0.5353 -0.1597 -0.4736
  581SOL    HW2 3644   2.160   4.936   1.220  0.5172  0.0933  0.3761
  582SOL     OW 3645   5.076   0.906   2.458 -0.2652  0.1090  0.4775
  582SOL    HW1 3646   5.084   0.969   2.386 -1.8117 -0.3140 -0.1023
  582SOL    HW2 3647   5.134   0.834   2.433 -0.3939  0.1972 -0.0843
  583SOL     OW 3648   3.851   1.854   1.684  0.1669  0.0343  0.1381
  583SOL    HW1 3649   3.850   1.881   1.592  1.1299 -1.9665 -0.4967
  583SOL    HW2 3650   3.942   1.832   1.701  0.0883  0.8396  1.7451
  584SOL     OW 3651   0.355   4.435   2.135  0.0327 -0.0145 -0.5183
  584SOL    HW1 3652   0.316   4.497   2.197 -0.6481 -0.1854 -0.7764
  584SOL    HW2 3653   0.428   4.484   2.096  0.4382  0.1139  0.3713
  585SOL     OW 3654   4.301   6.060   0.256 -0.2601  0.3064  0.0030
  585SOL    HW1 3655   4.280   6.135   0.200  0.9993  0.3521 -0.4396
  585SOL    HW2 3656   4.397   6.053   0.252 -0.1148  0.3526  2.2134
  586SOL     OW 3657   0.195   2.174   1.174 -0.0797  0.0141  0.2611
  586SOL    HW1 3658   0.241   2.197   1.255 -0.9919  0.9544  0.5487
  586SOL    HW2 3659   0.149   2.255   1.150 -1.2811 -0.7786 -0.1914
  587SOL     OW 3660   0.362   6.235   3.900 -0.2976  0.3174  0.0443
  587SOL    HW1 3661   0.410   6.309   3.862 -0.4214  0.5596  0.3502
  587SOL    HW2 3662   0.282   6.274   3.936 -0.3428  0.0439  0.2509
  588SOL     OW 3663   1.411   5.928   1.298 -0.5227  0.0065 -0.0589
  588SOL    HW1 3664   1.505   5.937   1.312 -0.3713  3.4870 -2.1771
  588SOL    HW2 3665   1.371   5.983   1.366 -0.9934 -0.5435  0.1213
  589SOL     OW 3666   2.849   6.171   1.457 -0.5500 -0.1444 -0.4581
  589SOL    HW1 3667   2.803   6.186   1.540  1.1843 -2.4656  1.0519
  589SOL    HW2 3668   2.942   6.178   1.480 -0.0108  1.4356 -2.7625
  590SOL     OW 3669   4.293   5.755   2.415  0.6409  0.1660  0.2395
  590SOL    HW1 3670   4.209   5.717   2.387  0.0144  0.6685  1.3514
  590SOL    HW2 3671   4.356   5.724   2.351 -0.4564  0.0440 -0.8168
  591SOL     OW 3672   3.329   2.161   0.825 -0.4473  0.5348 -0.1697
  591SOL    HW1 3673   3.421   2.134   0.826 -0.4158  0.6473  0.2225
  591SOL    HW2 3674   3.325   2.233   0.762 -0.4175  0.0092 -0.7777
  592SOL     OW 3675   1.198   0.509   4.439 -0.1623 -0.4656 -0.5371
  592SOL    HW1 3676   1.120   0.529   4.387  0.2485  2.0443 -0.3266
  592SOL    HW2 3677   1.257   0.467   4.377 -0.7463 -0.0774 -1.3885
  593SOL     OW 3678   0.805   6.316   2.647  0.3024  0.8703 -0.6673
  593SOL    HW1 3679   0.720   6.276   2.668 -0.7269  1.9044 -2.5778
  593SOL    HW2 3680   0.867   6.274   2.707 -1.0157 -2.1671 -1.2458
  594SOL     OW 3681   1.454   4.018   1.958  0.2655  0.3611  0.2015
  594SOL    HW1 3682   1.532   4.025   1.903  0.2282 -0.3273  0.0618
  594SOL    HW2 3683   1.381   4.019   1.895  0.2207 -0.3833  0.2329
  595SOL     OW 3684   1.376   2.847   0.768 -0.2034 -0.3018  0.4742
  595SOL    HW1 3685   1.283   2.859   0.783 -0.5967 -1.7850 -0.5079
  595SOL    HW2 3686   1.381   2.809   0.680  1.1611 -2.0662  1.2530
  596SOL     OW 3687   6.038   3.792   4.059 -0.1888  0.0836  0.5587
  596SOL    HW1 3688   5.953   3.836   4.064 -0.1797  0.0035  1.8165
  596SOL    HW2 3689   6.091   3.849   4.004 -0.1925  1.6573  2.1006
  597SOL     OW 3690   6.048   4.623   1.318 -0.2492 -0.1455 -0.9123
  597SOL    HW1 3691   6.083   4.693   1.373  0.8431  0.2226 -2.0286
  597SOL    HW2 3692   6.121   4.562   1.308 -0.4931 -0.3143 -1.7658
  598SOL     OW 3693   0.256   3.161   4.468 -0.1796  0.3507 -0.4646
  598SOL    HW1 3694   0.304   3.078   4.464  1.1497  1.0674 -0.0192
  598SOL    HW2 3695   0.167   3.139   4.441 -0.1279 -1.4205  0.6742
  599SOL     OW 3696   6.304   0.857   3.584 -0.6466 -0.1406 -0.1635
  599SOL    HW1 3697   6.325   0.933   3.638 -1.7254  1.6011 -2.0472
  599SOL    HW2 3698   6.211   0.866   3.565 -0.2996 -0.6104 -2.3694
  600SOL     OW 3699   5.465   3.352   1.976 -0.8301 -0.2044  0.6227
  600SOL    HW1 3700   5.454   3.258   1.993 -1.6155 -0.0841  0.7913
  600SOL    HW2 3701   5.382   3.391   2.002 -0.4499  0.5629  0.7007
  601SOL     OW 3702   5.282   2.993   0.650  0.1641 -0.6539 -0.0458
  601SOL    HW1 3703   5.303   2.900   0.638 -2.2589 -1.4866  1.4368
  601SOL    HW2 3704   5.317   3.014   0.736  0.9337 -0.1044 -0.4883
  602SOL     OW 3705   1.991   0.858   1.747 -0.0951  0.2791 -0.0229
  602SOL    HW1 3706   1.966   0.803   1.673  0.5385  0.2157 -0.2010
  602SOL    HW2 3707   2.021   0.795   1.813  1.4291  0.4236 -0.5342
  603SOL     OW 3708   1.822   4.922   1.967 -0.5403 -0.0610  0.5132
  603SOL    HW1 3709   1.805   4.887   1.879  0.5202 -0.7549  0.5758
  603SOL    HW2 3710   1.846   5.014   1.951  0.8603 -0.5034 -0.0565
  604SOL     OW 3711   1.225   1.285   3.917  0.6108 -0.5453  0.0008
  604SOL    HW1 3712   1.168   1.278   3.994  1.8208 -1.0528  0.8924
  604SOL    HW2 3713   1.307   1.321   3.952  0.5759  0.9483 -1.3895
  605SOL     OW 3714   0.004   0.278   0.836  1.1445  0.0493  0.5171
  605SOL    HW1 3715   0.049   0.327   0.767  2.5423  0.1799  1.4852
  605SOL    HW2 3716  -0.080   0.253   0.797  1.8261  0.2692 -1.1500
  606SOL     OW 3717   1.938   2.990   3.824 -0.4886 -0.4698 -0.4798
  606SOL    HW1 3718   2.011   2.968   3.766 -0.7531 -0.5620 -0.7782
  606SOL    HW2 3719   1.958   3.079   3.854 -0.6087 -0.2228 -1.1147
  607SOL     OW 3720   1.235   3.059   2.104 -0.0546  0.8754  0.0551
  607SOL    HW1 3721   1.258   2.987   2.044 -0.3082  0.7342  0.1261
  607SOL    HW2 3722   1.277   3.035   2.187  1.2511  1.6268 -0.3527
  608SOL     OW 3723   2.733   3.327   4.264  0.2959 -0.2755  0.2255
  608SOL    HW1 3724   2.673   3.385   4.218 -0.2825 -0.2645  0.9727
  608SOL    HW2 3725   2.758   3.262   4.198  0.4685  0.4472 -0.4451
  609SOL     OW 3726   3.714   2.339   1.509 -0.2050  0.2369  0.0244
  609SOL    HW1 3727   3.777   2.299   1.449 -1.5762 -0.8862 -0.7525
  609SOL    HW2 3728   3.672   2.265   1.553 -1.8206  0.8413 -0.3966
  610SOL     OW 3729   6.097   0.558   2.903  0.2875  0.0970  0.1576
  610SOL    HW1 3730   6.027   0.614   2.937  1.1684  1.2289  0.1627
  610SOL    HW2 3731   6.141   0.611   2.837  2.0059 -0.0573  1.1254
  611SOL     OW 3732   6.399   6.202   3.735 -0.7782  0.7872  0.1077
  611SOL    HW1 3733   6.440   6.230   3.816  0.1498 -3.0431  1.1602
  611SOL    HW2 3734   6.307   6.227   3.744 -0.4341  1.5405  1.7793
  612SOL     OW 3735   0.606   1.507   1.874 -0.2207  0.2107 -0.3106
  612SOL    HW1 3736   0.654   1.537   1.951 -0.2287 -0.4099 -0.0584
  612SOL    HW2 3737   0.659   1.435   1.840 -1.3761 -1.0549  0.4544
  613SOL     OW 3738   0.218   4.394   3.125 -0.3006 -0.1296  0.0326
  613SOL    HW1 3739   0.160   4.412   3.051 -1.5245 -1.5921  0.5712
  613SOL    HW2 3740   0.305   4.420   3.095 -0.9645  0.4802 -1.4488
  614SOL     OW 3741   5.422   3.948   2.878 -0.2540 -0.2934 -0.1655
  614SOL    HW1 3742   5.338   3.963   2.921  0.4641  1.0766  0.8341
  614SOL    HW2 3743   5.406   3.967   2.785 -1.0887 -0.2276 -0.0075
  615SOL     OW 3744   2.556   2.827   1.861 -0.2030  0.2027 -0.7709
  615SOL    HW1 3745   2.507   2.877   1.796 -0.5253  1.1690  0.1955
  615SOL    HW2 3746   2.644   2.819   1.823 -0.0613  1.7573 -0.8391
  616SOL     OW 3747   6.318   1.544   0.958  0.4192  0.1583 -0.3187
  616SOL    HW1 3748   6.305   1.631   0.922  0.0964 -0.1386 -0.9419
  616SOL    HW2 3749   6.231   1.516   0.987  0.3339 -0.3520 -1.0536
  617SOL     OW 3750   5.954   0.234   0.873 -0.5227 -0.7032  0.5520
  617SOL    HW1 3751   6.020   0.294   0.908 -2.3357  2.0716 -0.4838
  617SOL    HW2 3752   5.911   0.198   0.951 -1.3198  1.6687  1.2931
  618SOL     OW 3753   5.699   0.985   0.819  0.2664  0.1809  0.0674
  618SOL    HW1 3754   5.714   0.891   0.826  1.0196  0.2761 -0.2064
  618SOL    HW2 3755   5.774   1.024   0.865 -0.1241  0.6438  0.3167
  619SOL     OW 3756   4.878   2.314   3.639 -0.4821  0.3688  0.2605
  619SOL    HW1 3757   4.967   2.334   3.667 -0.8286  1.4286  0.6639
  619SOL    HW2 3758   4.887   2.288   3.548  0.5291 -1.9933  0.9500
  620SOL     OW 3759   2.022   5.525   1.583 -0.3092  0.3953  0.3185
  620SOL    HW1 3760   2.083   5.584   1.540 -1.5752  2.0020  0.6251
  620SOL    HW2 3761   1.937   5.545   1.543 -1.2002  0.6577  2.2287
  621SOL     OW 3762   5.840   0.904   1.850  0.4505 -0.3743  0.3682
  621SOL    HW1 3763   5.779   0.884   1.779  1.5076  0.4640 -0.8361
  621SOL    HW2 3764   5.891   0.823   1.861  0.7759 -0.2806 -0.3663
  622SOL     OW 3765   5.143   1.782   1.484  0.1277  0.0079  0.4714
  622SOL    HW1 3766   5.132   1.690   1.509  1.1108 -0.3379 -0.3026
  622SOL    HW2 3767   5.191   1.822   1.556  0.3033 -0.2565  0.5015
  623SOL     OW 3768   0.144   0.946   0.838 -0.0493  0.3292 -0.0680
  623SOL    HW1 3769   0.079   0.942   0.908  0.4973  0.5641  0.4636
  623SOL    HW2 3770   0.096   0.923   0.759 -0.6528 -0.0584  0.4028
  624SOL     OW 3771   1.657   2.849   0.028  0.2183  0.1424  0.1983
  624SOL    HW1 3772   1.601   2.921  -0.001 -0.8733 -0.6396  0.3217
  624SOL    HW2 3773   1.680   2.802  -0.052 -0.2543 -0.2093  0.2668
  625SOL     OW 3774   0.537   0.425   3.892  0.3249  0.0742  0.1947
  625SOL    HW1 3775   0.551   0.401   3.983  2.7995  0.8474  0.0762
  625SOL    HW2 3776   0.620   0.407   3.849 -0.0847  1.7909 -1.4437
  626SOL     OW 3777   5.549   2.046   3.054 -0.0015 -0.6880  0.3338
  626SOL    HW1 3778   5.626   2.014   3.101  0.2562 -0.2981  0.1870
  626SOL    HW2 3779   5.485   2.065   3.122 -0.0486 -1.2207  0.4418
  627SOL     OW 3780   5.286   0.061   1.343  0.4523  0.2583 -0.1532
  627SOL    HW1 3781   5.326   0.037   1.426  0.7339  1.1912 -0.0028
  627SOL    HW2 3782   5.294  -0.017   1.289  0.1505 -0.4030  0.7345
  628SOL     OW 3783   6.016   5.368   2.454  0.5371 -0.4324 -0.3192
  628SOL    HW1 3784   5.963   5.445   2.436  0.9673 -0.0121  0.1696
  628SOL    HW2 3785   6.011   5.316   2.374 -1.3156 -0.8370  0.0111
  629SOL     OW 3786   2.251   0.848   2.819  0.1471 -0.3786 -0.6140
  629SOL    HW1 3787   2.184   0.866   2.885  0.0562  0.7607 -1.0080
  629SOL    HW2 3788   2.255   0.752   2.816  0.9489 -0.4731  1.8245
  630SOL     OW 3789   2.008   0.613   3.025  0.1978  1.0288 -0.4892
  630SOL    HW1 3790   2.018   0.541   2.963  1.8059 -0.4273  1.3501
  630SOL    HW2 3791   1.938   0.667   2.988  0.8839  0.1155 -3.4081
  631SOL     OW 3792   5.759   3.593   1.761  0.1531 -0.2049  0.3753
  631SOL    HW1 3793   5.775   3.683   1.732  1.5856 -0.6436 -0.2960
  631SOL    HW2 3794   5.670   3.574   1.732 -0.0084  0.8543  0.1375
  632SOL     OW 3795   5.514   1.491   1.085 -0.4126 -0.0448  0.1055
  632SOL    HW1 3796   5.566   1.426   1.038 -1.1028 -0.4995 -0.0553
  632SOL    HW2 3797   5.548   1.575   1.056 -0.0276 -0.3342 -0.2938
  633SOL     OW 3798   4.379   0.318   0.647  0.1655  0.0877 -0.0625
  633SOL    HW1 3799   4.295   0.299   0.687  0.0490  0.7269  0.0131
  633SOL    HW2 3800   4.375   0.276   0.561 -0.6409  0.9657 -0.4753
  634SOL     OW 3801   6.266   1.200   0.942  0.6638 -0.0014 -0.1660
  634SOL    HW1 3802   6.289   1.109   0.957 -0.6297 -0.1376  1.1912
  634SOL    HW2 3803   6.242   1.234   1.029  1.1138  1.6330 -0.6384
  635SOL     OW 3804   2.127   0.457   3.497  0.2448  0.8106  0.7426
  635SOL    HW1 3805   2.089   0.502   3.573 -0.2163  1.6113  0.0411
  635SOL    HW2 3806   2.142   0.526   3.433  1.7048  0.3151  0.5108
  636SOL     OW 3807   0.280   5.703   3.990  0.1227  0.0651 -0.2589
  636SOL    HW1 3808   0.336   5.775   4.019  0.6798  0.0106 -1.1837
  636SOL    HW2 3809   0.273   5.714   3.896  0.9979 -1.6474 -0.5601
  637SOL     OW 3810   3.592   1.060   2.681  0.1066 -0.7194 -0.2773
  637SOL    HW1 3811   3.602   1.049   2.586 -0.3233 -2.0960 -0.1840
  637SOL    HW2 3812   3.537   0.987   2.708  1.1259 -0.9937  1.2024
  638SOL     OW 3813   0.375   2.841   1.527  0.2168 -0.9231 -0.5417
  638SOL    HW1 3814   0.436   2.805   1.463 -2.2057 -0.4947 -3.3291
  638SOL    HW2 3815   0.389   2.789   1.606  2.0259 -2.8261 -2.0045
  639SOL     OW 3816   3.188   5.343   3.832  0.2089 -1.0370 -0.3210
  639SOL    HW1 3817   3.131   5.414   3.862 -0.3950 -2.1543  1.3294
  639SOL    HW2 3818   3.158   5.267   3.881  0.9181 -2.4217 -1.9621
  640SOL     OW 3819   3.324   0.759   2.376  0.0976 -0.3701  0.3451
  640SOL    HW1 3820   3.316   0.712   2.293  0.6077 -3.2169  1.7847
  640SOL    HW2 3821   3.273   0.708   2.438 -0.1260  1.5788  1.8880
  641SOL     OW 3822   1.541   1.394   1.650 -0.2811  0.1584 -0.6748
  641SOL    HW1 3823   1.563   1.341   1.574 -0.6900 -0.5165 -0.3370
  641SOL    HW2 3824   1.486   1.337   1.704  0.4969  0.4118  0.4145
  642SOL     OW 3825   5.090   2.440   1.574 -0.0180 -0.0475 -0.1636
  642SOL    HW1 3826   5.130   2.514   1.529 -1.0482  0.6559  0.0449
  642SOL    HW2 3827   5.088   2.370   1.508 -1.4560  0.9520 -1.2222
  643SOL     OW 3828   1.733   5.901   3.002 -0.1081  0.2216 -0.6443
  643SOL    HW1 3829   1.785   5.876   3.079  0.9330  1.9868 -0.7294
  643SOL    HW2 3830   1.668   5.962   3.036  0.2155  0.8390 -1.1317
  644SOL     OW 3831   4.186   0.794   4.351  0.1180 -0.3257 -0.0367
  644SOL    HW1 3832   4.205   0.808   4.258  3.4344  0.5713  0.6724
  644SOL    HW2 3833   4.151   0.878   4.382 -0.1608 -0.3593 -0.2522
  645SOL     OW 3834   6.344   4.499   1.904 -0.8305  0.2715 -0.0181
  645SOL    HW1 3835   6.292   4.468   1.830 -3.5735  1.2120  1.3830
  645SOL    HW2 3836   6.345   4.425   1.965  1.2497 -0.4297 -0.8087
  646SOL     OW 3837   5.483   1.099   1.269  0.0826  0.6919  0.0100
  646SOL    HW1 3838   5.395   1.130   1.253  0.0653 -0.1445 -1.7112
  646SOL    HW2 3839   5.510   1.056   1.188  1.1877 -1.1449  1.2376
  647SOL     OW 3840   6.436   1.890   2.870  0.1474 -0.0611 -0.2302
  647SOL    HW1 3841   6.513   1.932   2.910 -0.0917 -0.8263  1.1189
  647SOL    HW2 3842   6.469   1.855   2.787  0.9210  0.7429 -0.2851
  648SOL     OW 3843   4.474   6.178   3.741 -0.7252 -0.0290 -0.3105
  648SOL    HW1 3844   4.411   6.206   3.675  0.2104  2.5745 -0.2300
  648SOL    HW2 3845   4.449   6.227   3.820  0.3464 -0.3139  0.2217
  649SOL     OW 3846   0.238   0.042   1.742 -0.4884  0.0172  0.2500
  649SOL    HW1 3847   0.270   0.096   1.670 -2.2826 -0.5052 -1.0263
  649SOL    HW2 3848   0.281  -0.043   1.730  0.0027  0.2417  0.4204
  650SOL     OW 3849   0.999   0.976   3.818  0.3400  0.2436 -0.0896
  650SOL    HW1 3850   0.982   1.069   3.802  0.6999  0.0952 -1.4536
  650SOL    HW2 3851   0.913   0.934   3.815 -0.1785  0.8184  3.0659
  651SOL     OW 3852   5.016   1.654   1.802  0.0751 -0.1095 -0.7479
  651SOL    HW1 3853   5.028   1.575   1.750  1.2773  0.9476 -2.2013
  651SOL    HW2 3854   5.100   1.666   1.847 -0.5700 -0.3837  0.5951
  652SOL     OW 3855   0.377   5.110   4.395 -0.2586  0.4940 -0.7051
  652SOL    HW1 3856   0.413   5.026   4.422  1.0493  0.8799 -1.1843
  652SOL    HW2 3857   0.325   5.091   4.318 -2.2063 -0.2689  0.7189
  653SOL     OW 3858   6.273   2.432   4.054  0.2154  0.2232  0.2451
  653SOL    HW1 3859   6.288   2.343   4.085  1.9858  1.0834  2.1626
  653SOL    HW2 3860   6.249   2.481   4.134 -0.7248  1.4670 -0.7563
  654SOL     OW 3861   4.826   1.187   4.036  0.5049  0.2675  1.1498
  654SOL    HW1 3862   4.827   1.222   4.125  1.8934  0.3857  1.1173
  654SOL    HW2 3863   4.919   1.174   4.015  0.1262 -1.4516  0.3853
  655SOL     OW 3864   2.105   2.858   0.917 -0.0700 -0.4857  0.2482
  655SOL    HW1 3865   2.060   2.892   0.995 -2.3037 -0.5836 -0.9090
  655SOL    HW2 3866   2.073   2.768   0.909 -0.0931 -0.3871 -0.9233
  656SOL     OW 3867   1.982   3.393   0.216  0.2035  0.4649 -0.1184
  656SOL    HW1 3868   1.922   3.332   0.174 -0.1217  1.0408 -0.5067
  656SOL    HW2 3869   2.065   3.379   0.170  0.9362 -1.7005  1.6894
  657SOL     OW 3870   4.075   1.740   3.566  0.2666  0.8844  0.6284
  657SOL    HW1 3871   4.060   1.792   3.486  1.0242 -0.0735 -0.1633
  657SOL    HW2 3872   4.128   1.797   3.622  0.6708  1.1681 -0.0222
  658SOL     OW 3873   0.921   2.335   3.473  0.4458 -0.7921 -0.0042
  658SOL    HW1 3874   0.998   2.364   3.423  1.4139 -3.2406 -0.0573
  658SOL    HW2 3875   0.957   2.292   3.550 -0.8687 -1.8117  0.0754
  659SOL     OW 3876   0.885   0.277   0.772 -0.2755 -0.1211  0.3123
  659SOL    HW1 3877   0.853   0.187   0.775 -3.1732  0.7697 -0.8372
  659SOL    HW2 3878   0.954   0.276   0.706 -0.5678 -1.4118 -0.0010
  660SOL     OW 3879   3.399   3.164   3.489  0.1759 -0.3905 -0.5975
  660SOL    HW1 3880   3.494   3.152   3.484 -0.0432 -3.9241  0.4321
  660SOL    HW2 3881   3.363   3.083   3.453 -2.4706  0.7715 -0.7887
  661SOL     OW 3882   1.823   1.438   2.425 -0.1351 -0.2121 -0.5924
  661SOL    HW1 3883   1.817   1.512   2.485 -1.9144  0.3173 -1.3486
  661SOL    HW2 3884   1.749   1.450   2.365 -0.9342 -2.9319 -0.3111
  662SOL     OW 3885   6.200   4.569   3.821 -0.3422  0.2206 -0.2348
  662SOL    HW1 3886   6.212   4.628   3.746  0.9831  0.3814  0.0902
  662SOL    HW2 3887   6.258   4.604   3.889  1.0234 -1.8282 -0.2670
  663SOL     OW 3888   1.838   0.276   1.426 -0.1003  0.1303 -0.4188
  663SOL    HW1 3889   1.919   0.319   1.400  1.3339 -1.4794  1.1044
  663SOL    HW2 3890   1.782   0.346   1.458  1.6565  1.0294  0.8187
  664SOL     OW 3891   2.497   3.336   3.404  0.1541  0.3974 -0.4218
  664SOL    HW1 3892   2.501   3.319   3.498 -1.9335  0.3459 -0.2881
  664SOL    HW2 3893   2.461   3.425   3.398 -2.1878 -0.5189 -1.1220
  665SOL     OW 3894   5.658   6.256   1.496  0.1025 -0.3964 -0.7660
  665SOL    HW1 3895   5.574   6.210   1.497  0.6093 -1.3969 -1.8850
  665SOL    HW2 3896   5.644   6.333   1.551 -1.2549 -1.0506 -0.1543
  666SOL     OW 3897   0.272   0.984   1.970 -0.7231  0.0820 -0.1323
  666SOL    HW1 3898   0.363   0.995   1.945  0.3646  2.8832  3.9343
  666SOL    HW2 3899   0.234   1.071   1.960 -1.7056 -0.0332  2.0476
  667SOL     OW 3900   1.649   0.702   1.443  0.5543 -0.3322  0.1007
  667SOL    HW1 3901   1.582   0.743   1.388 -0.3817 -1.0550  0.6661
  667SOL    HW2 3902   1.626   0.728   1.532  1.1298 -0.4560  0.2913
  668SOL     OW 3903   3.580   2.410   0.116  0.6992 -1.1491 -0.5236
  668SOL    HW1 3904   3.629   2.473   0.063 -1.1474  2.3135  1.5529
  668SOL    HW2 3905   3.493   2.409   0.078  0.0236 -0.4537  0.9393
  669SOL     OW 3906   6.293   3.493   2.410  0.2068  0.3976  0.5089
  669SOL    HW1 3907   6.257   3.405   2.407  0.9020 -0.0888  3.5434
  669SOL    HW2 3908   6.217   3.551   2.406 -0.5125 -0.4480  1.4430
  670SOL     OW 3909   6.020   2.039   0.480 -0.0634 -0.3395 -0.0989
  670SOL    HW1 3910   5.966   2.117   0.472 -1.0996 -0.9774  0.4546
  670SOL    HW2 3911   6.104   2.071   0.513  0.3383  0.8210 -2.0953
  671SOL     OW 3912   5.679   1.766   3.106  0.0148 -0.4367  0.6834
  671SOL    HW1 3913   5.613   1.752   3.038 -0.3523 -0.9831  1.1533
  671SOL    HW2 3914   5.637   1.740   3.187  0.1828  0.9874  1.2488
  672SOL     OW 3915   1.909   4.098   1.742 -0.1053  0.6865  0.3612
  672SOL    HW1 3916   1.903   4.185   1.701 -1.1539  0.7711  0.6510
  672SOL    HW2 3917   1.888   4.114   1.834  1.6204  0.4021  0.8336
  673SOL     OW 3918   2.856   1.815   0.005  0.2710  1.0212 -0.6912
  673SOL    HW1 3919   2.884   1.805   0.096 -1.3355  1.1920 -0.1504
  673SOL    HW2 3920   2.786   1.881   0.008 -0.4173  0.3826 -1.9123
  674SOL     OW 3921   6.378   2.608   4.408  0.1815  0.2523  0.1643
  674SOL    HW1 3922   6.403   2.548   4.478  1.2835  1.0041  0.4334
  674SOL    HW2 3923   6.452   2.668   4.399  0.9787 -1.0096 -3.0030
  675SOL     OW 3924   0.485   4.627   1.571  0.2427 -0.1018  0.9068
  675SOL    HW1 3925   0.395   4.622   1.539 -0.1220  1.2831  1.6304
  675SOL    HW2 3926   0.481   4.591   1.660 -0.1409  2.2230  1.8866
  676SOL     OW 3927   1.041   5.382   0.779 -0.5965 -0.4701  0.7040
  676SOL    HW1 3928   1.112   5.319   0.776  0.9250  1.1833 -1.4153
  676SOL    HW2 3929   0.973   5.344   0.723  0.1677 -0.4028 -0.2855
  677SOL     OW 3930   6.225   6.404   2.260 -0.1955 -0.7867  0.5877
  677SOL    HW1 3931   6.135   6.388   2.289 -0.2843 -1.9292 -0.2574
  677SOL    HW2 3932   6.240   6.339   2.192  0.4895  0.8657 -0.9408
  678SOL     OW 3933   3.218   5.549   2.776 -0.0663 -0.2985 -0.3113
  678SOL    HW1 3934   3.222   5.626   2.719  2.0141 -0.5343 -0.5563
  678SOL    HW2 3935   3.127   5.520   2.771 -0.6777  1.6156 -0.9114
  679SOL     OW 3936   0.116   1.692   0.899  0.2355  0.1777  0.9182
  679SOL    HW1 3937   0.050   1.702   0.968 -1.4542  2.1956 -0.8308
  679SOL    HW2 3938   0.118   1.777   0.856  1.6624 -0.8206 -1.1339
  680SOL     OW 3939   4.054   3.204   3.490  0.4235  0.3736 -0.1422
  680SOL    HW1 3940   4.127   3.156   3.452  0.1849  0.3407 -0.5658
  680SOL    HW2 3941   4.093   3.285   3.522  0.8177 -0.0776  0.5364
  681SOL     OW 3942   4.724   1.444   0.565  0.0686 -0.1787 -1.1339
  681SOL    HW1 3943   4.647   1.394   0.538 -0.4627  1.0535 -1.9452
  681SOL    HW2 3944   4.789   1.429   0.496  0.7087 -1.4738 -0.2950
  682SOL     OW 3945   5.333   1.106   4.290 -0.3341 -0.6339 -0.3327
  682SOL    HW1 3946   5.426   1.118   4.310  0.2779  1.5462 -3.7066
  682SOL    HW2 3947   5.288   1.160   4.355  0.9947  0.6213 -0.3899
  683SOL     OW 3948   3.009   5.439   3.384  0.3946 -0.1973  0.3323
  683SOL    HW1 3949   3.070   5.457   3.456  1.9370 -0.2237 -0.9179
  683SOL    HW2 3950   3.012   5.518   3.331 -1.4713  0.1997  0.7659
  684SOL     OW 3951   3.406   3.845   4.488 -0.4237  0.1137  0.4799
  684SOL    HW1 3952   3.417   3.869   4.580 -2.3006  2.7699  0.1346
  684SOL    HW2 3953   3.321   3.802   4.485 -0.2533 -0.1950 -0.0026
  685SOL     OW 3954   3.486   2.629   1.174 -0.4009 -0.2084 -0.4180
  685SOL    HW1 3955   3.498   2.723   1.188 -0.7597 -0.1015 -0.7922
  685SOL    HW2 3956   3.553   2.588   1.228  1.5339  0.3454 -2.2732
  686SOL     OW 3957   5.310   5.866   1.664  0.4351 -0.3677  0.7263
  686SOL    HW1 3958   5.343   5.832   1.747  2.1826 -1.5146 -0.3880
  686SOL    HW2 3959   5.215   5.868   1.676  0.6866  1.5762  3.4929
  687SOL     OW 3960   3.903   1.813   3.940 -0.1646 -0.2762  0.0503
  687SOL    HW1 3961   3.863   1.769   3.865 -1.2991  2.5582 -1.1222
  687SOL    HW2 3962   3.940   1.741   3.992 -0.0431 -2.4324 -2.7569
  688SOL     OW 3963   4.798   5.750   4.009  0.2961 -0.3670  0.8714
  688SOL    HW1 3964   4.860   5.817   4.039  0.6636 -0.9394  1.4264
  688SOL    HW2 3965   4.821   5.736   3.917 -0.1080  0.6114  0.6118
  689SOL     OW 3966   2.091   1.311   3.768 -0.3288 -0.0609  0.2865
  689SOL    HW1 3967   2.165   1.258   3.799  0.7614  0.1891 -1.7395
  689SOL    HW2 3968   2.110   1.399   3.799 -0.0662 -0.1009  0.2389
  690SOL     OW 3969   4.285   3.826   2.449 -0.2813  0.1473  0.2085
  690SOL    HW1 3970   4.201   3.782   2.460 -0.0749 -0.5926 -1.0652
  690SOL    HW2 3971   4.298   3.873   2.532 -2.4488  1.1603  0.0384
  691SOL     OW 3972   2.547   5.304   2.229 -0.7053  0.0798  0.4634
  691SOL    HW1 3973   2.629   5.254   2.221  0.1661  1.6687 -1.4843
  691SOL    HW2 3974   2.493   5.252   2.288  1.2632 -1.6189  0.8961
  692SOL     OW 3975   1.702   3.355   2.789 -0.5639 -0.0101  0.4692
  692SOL    HW1 3976   1.661   3.423   2.735 -2.2542 -1.3183  0.0108
  692SOL    HW2 3977   1.795   3.376   2.787 -0.8930  1.5808 -0.6518
  693SOL     OW 3978   3.828   2.270   2.606 -0.4173  0.5286  0.5087
  693SOL    HW1 3979   3.911   2.226   2.588 -1.3122 -0.4382 -1.5201
  693SOL    HW2 3980   3.849   2.363   2.605  0.0669  0.5866 -4.2228
  694SOL     OW 3981   0.534   1.861   2.519  0.0428 -0.6151  0.3718
  694SOL    HW1 3982   0.575   1.948   2.521 -2.4778  0.6620  0.8168
  694SOL    HW2 3983   0.513   1.842   2.610 -2.4827 -0.0504 -0.0209
  695SOL     OW 3984   5.967   0.354   3.128  0.0666 -0.0863 -0.1990
  695SOL    HW1 3985   5.961   0.408   3.050 -0.8311  0.3668  0.1799
  695SOL    HW2 3986   5.888   0.373   3.178  0.7184 -0.2092  0.9256
  696SOL     OW 3987   2.447   6.016   0.334 -0.0323 -0.5322 -0.3033
  696SOL    HW1 3988   2.408   6.059   0.258  3.8352  1.8968 -1.2024
  696SOL    HW2 3989   2.400   6.055   0.409 -0.0418  1.5328 -1.3060
  697SOL     OW 3990   0.387   3.766   1.156  0.4502  0.5791  0.2186
  697SOL    HW1 3991   0.343   3.790   1.074  1.0264  0.7318 -0.0460
  697SOL    HW2 3992   0.378   3.844   1.211  0.6822  0.7327  0.0414
  698SOL     OW 3993   5.727   5.262   0.767 -0.0894  0.1718 -0.5170
  698SOL    HW1 3994   5.735   5.356   0.781 -0.3306  0.0973  0.1591
  698SOL    HW2 3995   5.772   5.246   0.685 -0.4424  0.9459 -0.8733
  699SOL     OW 3996   0.863   4.953   0.107  0.3716 -0.1566 -0.4205
  699SOL    HW1 3997   0.860   5.030   0.164 -2.8783 -0.7196  0.3773
  699SOL    HW2 3998   0.932   4.898   0.145 -1.6761 -0.5621  3.2569
  700SOL     OW 3999   0.792   6.355   1.967 -0.0824 -0.2463 -0.7550
  700SOL    HW1 4000   0.800   6.276   2.021 -1.3486  0.0002 -0.1768
  700SOL    HW2 4001   0.698   6.368   1.957  0.1125  0.9962 -1.1313
  701SOL     OW 4002   2.184   0.065   3.128  0.4936  0.6078  0.4415
  701SOL    HW1 4003   2.274   0.089   3.151  1.3916 -0.7270 -1.4547
  701SOL    HW2 4004   2.159   0.001   3.195  0.6772  1.4665  1.3624
  702SOL     OW 4005   4.584   5.556   3.407 -0.1574 -0.3319 -0.5680
  702SOL    HW1 4006   4.567   5.630   3.349 -2.1985  0.1065  0.4951
  702SOL    HW2 4007   4.584   5.594   3.495  0.5781 -1.3366 -0.1166
  703SOL     OW 4008   5.230   4.967   0.030  0.3765  0.1751  0.4130
  703SOL    HW1 4009   5.224   5.055  -0.006 -1.2921  0.1089  0.4771
  703SOL    HW2 4010   5.231   4.980   0.125 -0.8541  0.1035  0.4504
  704SOL     OW 4011   0.764   2.883   4.266 -0.1639  0.0526  0.0068
  704SOL    HW1 4012   0.773   2.929   4.183  0.5752 -1.0944 -0.5894
  704SOL    HW2 4013   0.811   2.937   4.329  1.7900 -0.4270 -0.9243
  705SOL     OW 4014   1.466   5.408   2.253 -0.3974  0.7790 -0.3959
  705SOL    HW1 4015   1.409   5.335   2.228 -1.9323  1.8570 -0.1808
  705SOL    HW2 4016   1.531   5.413   2.182  1.3270 -2.2870  0.7347
  706SOL     OW 4017   4.241   1.988   3.532  0.0420  0.0259  0.6519
  706SOL    HW1 4018   4.335   1.979   3.547  0.2058  0.5782  0.0127
  706SOL    HW2 4019   4.217   2.069   3.576  0.3144  1.0680 -0.9980
  707SOL     OW 4020   4.961   0.486   0.686 -0.1533  0.4652  0.4560
  707SOL    HW1 4021   4.875   0.516   0.715 -0.0356  0.5647  0.7136
  707SOL    HW2 4022   5.022   0.527   0.748 -0.0023 -0.4316  0.9103
  708SOL     OW 4023   1.894   4.384   0.454 -0.4593  0.2538 -0.3420
  708SOL    HW1 4024   1.959   4.406   0.387 -0.7507 -0.0997 -0.7467
  708SOL    HW2 4025   1.815   4.429   0.426 -0.0641  1.7288  0.8350
  709SOL     OW 4026   1.335   5.452   0.983 -0.2787 -0.3799 -0.1834
  709SOL    HW1 4027   1.415   5.427   1.029 -0.3741 -1.8491 -0.7637
  709SOL    HW2 4028   1.364   5.512   0.915  0.1808 -0.0617  0.2899
  710SOL     OW 4029   1.813   2.368   3.045 -0.3226  0.2682 -0.1204
  710SOL    HW1 4030   1.905   2.343   3.055 -0.6080 -0.3547  1.2847
  710SOL    HW2 4031   1.800   2.379   2.951  1.8052  2.8709 -0.2160
  711SOL     OW 4032   0.017   2.299   4.300  0.0874 -0.2538  0.1262
  711SOL    HW1 4033  -0.032   2.254   4.369 -1.0253 -0.1231 -0.5687
  711SOL    HW2 4034  -0.028   2.382   4.288  0.4547 -0.1486 -0.5566
  712SOL     OW 4035   1.270   0.621   2.621  0.3445 -0.3199  0.4923
  712SOL    HW1 4036   1.309   0.601   2.706 -0.4858  1.7304  1.4348
  712SOL    HW2 4037   1.333   0.679   2.578 -0.7448  1.5316  1.2632
  713SOL     OW 4038   2.957   6.117   2.981 -0.0341 -0.0650 -0.2897
  713SOL    HW1 4039   2.969   6.207   2.948 -0.1523  0.6679  1.5421
  713SOL    HW2 4040   3.044   6.078   2.976  0.6020  1.0386  1.2442
  714SOL     OW 4041   1.766   2.975   3.371 -0.2541 -0.2151  0.3495
  714SOL    HW1 4042   1.782   2.881   3.373 -3.0368 -0.8527 -1.8333
  714SOL    HW2 4043   1.800   3.004   3.287 -0.7916  0.4040  0.3320
  715SOL     OW 4044   5.559   2.221   2.352  0.7732 -0.2377  0.1005
  715SOL    HW1 4045   5.609   2.259   2.280  0.9375 -0.2085  0.2308
  715SOL    HW2 4046   5.624   2.178   2.408  0.3534 -3.3232 -1.5648
  716SOL     OW 4047   1.776   2.074   4.084  0.1269  0.0163  0.1086
  716SOL    HW1 4048   1.698   2.113   4.045 -0.0051 -0.9415 -0.6214
  716SOL    HW2 4049   1.845   2.139   4.070 -0.3571  0.5210  0.0373
  717SOL     OW 4050   2.990   5.246   4.561 -0.5897  0.2179  0.2184
  717SOL    HW1 4051   2.983   5.200   4.644  0.4787 -0.2673  0.0518
  717SOL    HW2 4052   2.970   5.180   4.495  1.7992 -0.3121 -0.0719
  718SOL     OW 4053   0.188   0.273   4.422 -0.5927 -0.2639 -0.2931
  718SOL    HW1 4054   0.256   0.273   4.355  1.3687 -0.2220  1.6266
  718SOL    HW2 4055   0.195   0.358   4.464 -1.2748 -0.5696  0.4751
  719SOL     OW 4056   2.684   6.459   2.480  0.1042 -0.4500  0.1653
  719SOL    HW1 4057   2.719   6.375   2.451  0.4012 -0.0913 -0.5353
  719SOL    HW2 4058   2.740   6.524   2.438  0.6327  0.0965  1.6445
  720SOL     OW 4059   3.604   2.387   3.235  0.4722  0.3040  0.2511
  720SOL    HW1 4060   3.519   2.385   3.190 -0.0203  1.3824  1.1018
  720SOL    HW2 4061   3.647   2.464   3.199  1.4030 -0.6075 -0.6695
  721SOL     OW 4062   5.056   5.110   2.241  0.1190  0.6807 -0.1548
  721SOL    HW1 4063   5.126   5.165   2.276 -0.0575  1.5747 -1.1558
  721SOL    HW2 4064   5.058   5.031   2.295 -0.7786  2.3627  2.5393
  722SOL     OW 4065   3.208   2.510   2.694 -0.0970  0.2235 -0.2942
  722SOL    HW1 4066   3.271   2.577   2.720  0.3393 -0.6561  1.0184
  722SOL    HW2 4067   3.215   2.507   2.599  1.5632  0.4357 -0.2142
  723SOL     OW 4068   3.168   6.396   4.453 -0.1065 -0.2213  0.1534
  723SOL    HW1 4069   3.173   6.301   4.464  1.9407 -0.1114  0.5068
  723SOL    HW2 4070   3.109   6.408   4.378 -0.2642 -1.7573 -0.0024
  724SOL     OW 4071   3.721   5.300   2.175  0.2140  0.6976 -0.0119
  724SOL    HW1 4072   3.725   5.240   2.101  0.6489 -1.2848  1.5350
  724SOL    HW2 4073   3.794   5.360   2.162  0.9259 -0.2807 -0.6525
  725SOL     OW 4074   5.048   1.875   0.590  0.1229 -0.4543  0.1190
  725SOL    HW1 4075   5.114   1.918   0.535  0.2508 -1.9250 -0.9278
  725SOL    HW2 4076   4.977   1.939   0.597 -0.1748 -0.4290 -2.3020
  726SOL     OW 4077   1.917   4.044   0.459 -0.4824  0.7443  0.0031
  726SOL    HW1 4078   2.009   4.046   0.434 -0.5705  1.0675 -0.2903
  726SOL    HW2 4079   1.907   4.118   0.519  0.0676 -0.8543  2.2052
  727SOL     OW 4080   5.891   4.148   4.225 -0.5742 -0.3522 -0.2113
  727SOL    HW1 4081   5.829   4.219   4.208 -0.1259  0.2863  0.7753
  727SOL    HW2 4082   5.975   4.191   4.234 -0.1353 -1.1157 -0.5406
  728SOL     OW 4083   1.336   1.614   0.248 -0.1824 -0.3334 -0.2967
  728SOL    HW1 4084   1.260   1.663   0.279  1.0482  1.2017  0.4709
  728SOL    HW2 4085   1.354   1.650   0.161  0.4232  0.2786  0.0647
  729SOL     OW 4086   5.037   1.635   0.423  0.2761  0.2453  0.1187
  729SOL    HW1 4087   5.104   1.664   0.362  0.7217 -0.7954  0.1034
  729SOL    HW2 4088   5.015   1.714   0.473  1.4952  0.6025  0.1150
  730SOL     OW 4089   5.821   3.756   4.403 -0.0787 -0.0076 -0.7416
  730SOL    HW1 4090   5.836   3.679   4.457  1.8331 -0.1548 -1.4022
  730SOL    HW2 4091   5.890   3.817   4.429  0.1047  0.4003 -2.1046
  731SOL     OW 4092   2.822   2.842   1.502 -0.1341 -0.0607 -0.7846
  731SOL    HW1 4093   2.907   2.871   1.469  0.7692  0.0882  1.4841
  731SOL    HW2 4094   2.776   2.811   1.425  1.4509  1.1124 -2.2932
  732SOL     OW 4095   5.490   2.882   2.368  0.2160 -0.0922  0.8355
  732SOL    HW1 4096   5.427   2.950   2.346 -1.0397 -1.5081 -0.1885
  732SOL    HW2 4097   5.569   2.906   2.319 -1.1323 -0.8230 -1.9292
  733SOL     OW 4098   2.629   1.656   1.180  0.4334 -0.5226  0.3741
  733SOL    HW1 4099   2.716   1.650   1.140  0.0168 -0.3193 -0.5869
  733SOL    HW2 4100   2.570   1.622   1.113 -0.0729 -2.4069  1.6854
  734SOL     OW 4101   4.739   0.274   0.618 -0.3748 -0.2036 -0.6064
  734SOL    HW1 4102   4.659   0.314   0.651  1.2222  1.6122  1.4367
  734SOL    HW2 4103   4.754   0.198   0.675 -0.3146 -0.1486 -0.5480
  735SOL     OW 4104   4.758   1.409   1.511 -0.7557 -1.0275  0.0182
  735SOL    HW1 4105   4.743   1.335   1.571 -2.2941 -0.8267 -0.0636
  735SOL    HW2 4106   4.754   1.486   1.567  0.5865 -0.9640  0.0595
  736SOL     OW 4107   2.939   2.449   3.393  0.1473  0.3150  0.7413
  736SOL    HW1 4108   2.912   2.514   3.328  2.9140  0.2939 -0.5681
  736SOL    HW2 4109   2.981   2.500   3.462 -2.1859  0.2707  2.3198
  737SOL     OW 4110   4.651   3.440   2.821  0.0694 -0.0728  0.0512
  737SOL    HW1 4111   4.704   3.381   2.875  0.3523 -0.1587 -0.3132
  737SOL    HW2 4112   4.630   3.388   2.743  1.5288  0.7620 -0.9471
  738SOL     OW 4113   4.849   2.685   2.198 -0.6675 -0.2680 -0.2466
  738SOL    HW1 4114   4.878   2.770   2.232  1.8627 -0.7273 -1.0700
  738SOL    HW2 4115   4.863   2.691   2.104 -0.7471 -1.5005 -0.3521
  739SOL     OW 4116   0.400   5.958   0.820 -0.2843  0.1339 -0.1050
  739SOL    HW1 4117   0.393   5.955   0.915 -1.9511 -2.2171 -0.2047
  739SOL    HW2 4118   0.489   5.928   0.802 -0.5310 -1.2024  0.7166
  740SOL     OW 4119   1.133   5.968   0.478 -0.8400 -0.2294  0.6463
  740SOL    HW1 4120   1.174   6.053   0.497 -1.0115  0.1145 -0.4526
  740SOL    HW2 4121   1.198   5.904   0.507 -0.1738  0.2906  0.3552
  741SOL     OW 4122   3.828   6.052   0.492  0.2409 -0.5887 -0.1705
  741SOL    HW1 4123   3.828   6.148   0.489 -0.6114 -0.5043  1.3919
  741SOL    HW2 4124   3.903   6.027   0.437 -0.8148  0.8571 -2.4722
  742SOL     OW 4125   6.187   5.601   3.190 -0.2030  0.3069 -0.1330
  742SOL    HW1 4126   6.147   5.677   3.147  0.5021  0.3489 -0.7379
  742SOL    HW2 4127   6.270   5.589   3.144  0.3037 -0.0128  0.8470
  743SOL     OW 4128   4.806   0.792   0.648  0.0241  0.1965  0.5434
  743SOL    HW1 4129   4.794   0.704   0.685  1.6106 -1.0889 -1.7642
  743SOL    HW2 4130   4.744   0.796   0.575 -1.5440  1.8920  1.8390
  744SOL     OW 4131   4.330   3.277   0.198  0.4058 -0.3471 -0.4387
  744SOL    HW1 4132   4.245   3.246   0.167  0.3914 -0.8298  0.0694
  744SOL    HW2 4133   4.340   3.363   0.157  0.0324 -0.6253 -1.1259
  745SOL     OW 4134   4.653   3.366   2.576 -0.8150  0.3574 -0.1283
  745SOL    HW1 4135   4.619   3.451   2.548 -0.3187  0.3946 -0.6435
  745SOL    HW2 4136   4.626   3.306   2.507 -1.9073 -0.0819  0.6573
  746SOL     OW 4137   5.318   4.683   3.538  0.5476  0.3572 -0.3691
  746SOL    HW1 4138   5.374   4.751   3.500  0.5036  0.6211  0.0271
  746SOL    HW2 4139   5.291   4.630   3.464  0.5946  0.7667 -0.6830
  747SOL     OW 4140   2.976   5.191   3.228  0.8802 -0.2513  0.7931
  747SOL    HW1 4141   2.992   5.271   3.279 -1.0353 -0.6325  2.0613
  747SOL    HW2 4142   2.882   5.177   3.234  0.8120 -1.2093 -1.5888
  748SOL     OW 4143   4.016   2.738   3.691  0.4864  0.3637 -0.4535
  748SOL    HW1 4144   3.964   2.660   3.672  0.8355  0.6604 -2.9273
  748SOL    HW2 4145   3.962   2.811   3.660  1.6369  0.8099 -1.4663
  749SOL     OW 4146   2.916   5.588   2.905  0.4017  0.2230  0.4178
  749SOL    HW1 4147   2.962   5.646   2.844  0.0769 -0.2899 -0.3228
  749SOL    HW2 4148   2.824   5.610   2.895  0.1754 -1.0962 -0.6098
  750SOL     OW 4149   5.480   6.132   0.794  0.0371  0.3569  0.3322
  750SOL    HW1 4150   5.556   6.140   0.736 -0.4844  1.2791 -0.2424
  750SOL    HW2 4151   5.406   6.117   0.735 -0.6058  1.9669  0.6740
  751SOL     OW 4152   0.598   5.577   1.151  0.3212  0.9662 -0.1715
  751SOL    HW1 4153   0.539   5.619   1.088 -0.8388  0.4023  0.5054
  751SOL    HW2 4154   0.655   5.522   1.097  0.0437  1.3054 -0.8206
  752SOL     OW 4155   1.085   1.929   3.708  0.3680  0.0933  0.1897
  752SOL    HW1 4156   1.038   2.011   3.698 -1.7943 -0.8020  2.1784
  752SOL    HW2 4157   1.128   1.936   3.794  2.6471  0.2452 -0.8890
  753SOL     OW 4158   2.909   5.748   4.307 -0.2420 -0.3108  0.3026
  753SOL    HW1 4159   2.859   5.732   4.227 -0.3621  0.1158  0.2946
  753SOL    HW2 4160   2.968   5.672   4.314  0.4587  0.1227 -0.7162
  754SOL     OW 4161   2.622   4.246   4.468 -0.1820 -0.4767  0.0122
  754SOL    HW1 4162   2.533   4.221   4.447  0.2753 -1.7405 -0.4935
  754SOL    HW2 4163   2.635   4.217   4.558 -0.0589 -0.9436 -0.1533
  755SOL     OW 4164   4.940   3.564   2.472 -0.8507  0.5863 -0.4480
  755SOL    HW1 4165   4.965   3.472   2.470  1.2290  1.0502  0.9432
  755SOL    HW2 4166   4.855   3.567   2.428 -1.9874 -2.2933  1.2863
  756SOL     OW 4167   3.709   1.641   0.110 -0.0916 -0.0682  0.4952
  756SOL    HW1 4168   3.709   1.724   0.158 -0.0864  0.5473 -0.5278
  756SOL    HW2 4169   3.783   1.592   0.146  1.5915  1.4787 -0.6684
  757SOL     OW 4170   0.379   4.869   1.261  0.2252  0.0628 -0.2566
  757SOL    HW1 4171   0.420   4.883   1.346  1.5280 -0.2459 -0.8122
  757SOL    HW2 4172   0.321   4.793   1.275 -2.1677  2.0102  1.1711
  758SOL     OW 4173   6.174   0.292   1.211  0.1614 -0.3361 -0.2871
  758SOL    HW1 4174   6.176   0.338   1.127  0.3446  0.1620 -0.0166
  758SOL    HW2 4175   6.091   0.244   1.211  0.0203 -0.0914 -0.6204
  759SOL     OW 4176   6.464   5.674   3.992  0.5575  0.5231 -0.1394
  759SOL    HW1 4177   6.559   5.681   3.999  0.5508  1.9620 -1.1075
  759SOL    HW2 4178   6.449   5.592   3.945  1.2593 -0.1256  0.7288
  760SOL     OW 4179   1.627   2.915   2.072  0.5953 -0.1011 -0.3609
  760SOL    HW1 4180   1.657   2.988   2.126  0.2354  0.7359 -1.2623
  760SOL    HW2 4181   1.613   2.953   1.986  3.2457 -1.8039 -1.6853
  761SOL     OW 4182   2.826   1.928   0.950 -0.1841 -0.1000  0.7663
  761SOL    HW1 4183   2.807   1.992   1.018 -1.1061  1.5830 -0.9940
  761SOL    HW2 4184   2.914   1.950   0.920 -0.4402  0.2386  0.2653
  762SOL     OW 4185   5.235   5.381   1.981  0.0007 -0.2513  1.0290
  762SOL    HW1 4186   5.300   5.354   1.916  0.7531 -1.3594  2.2036
  762SOL    HW2 4187   5.195   5.459   1.943  0.2725 -0.9748 -0.8449
  763SOL     OW 4188   0.571   4.005   3.876  0.7352  0.2991 -1.1772
  763SOL    HW1 4189   0.534   3.917   3.878  1.8440 -0.1963 -1.7504
  763SOL    HW2 4190   0.592   4.024   3.967  0.1263  0.1272 -0.9999
  764SOL     OW 4191   2.785   2.510   4.274 -0.2160  0.1785  0.0341
  764SOL    HW1 4192   2.760   2.442   4.337  1.4193  1.3101  2.0052
  764SOL    HW2 4193   2.710   2.569   4.271 -0.0692  0.4902  1.5306
  765SOL     OW 4194   2.409   2.174   3.479 -0.0686 -0.2342 -0.3050
  765SOL    HW1 4195   2.407   2.136   3.567 -3.3491 -2.2438 -1.0443
  765SOL    HW2 4196   2.379   2.264   3.490  2.0963  0.4026  0.8453
  766SOL     OW 4197   0.439   4.923   0.985 -0.4970  0.1860  0.1479
  766SOL    HW1 4198   0.411   4.879   1.066 -1.0010 -0.7067 -0.4834
  766SOL    HW2 4199   0.423   5.016   1.001  1.7153  0.3151  1.9643
  767SOL     OW 4200   5.766   5.549   3.724 -0.3237 -0.8360  0.3889
  767SOL    HW1 4201   5.730   5.637   3.713  1.3274 -0.3106 -1.3573
  767SOL    HW2 4202   5.789   5.521   3.635  4.2472 -0.7648  1.3122
  768SOL     OW 4203   4.154   6.252   3.142 -0.2765  0.0372  0.2412
  768SOL    HW1 4204   4.143   6.157   3.133 -1.0724  0.1294  0.1944
  768SOL    HW2 4205   4.085   6.278   3.203  0.2982  0.5111  0.7029
  769SOL     OW 4206   4.139   3.332   2.840  0.1777 -0.0036  0.6391
  769SOL    HW1 4207   4.067   3.296   2.891 -1.0299  1.5245  0.0762
  769SOL    HW2 4208   4.154   3.419   2.877  0.0697  0.6716 -0.8339
  770SOL     OW 4209   1.485   2.090   0.744 -0.1076 -0.1750  0.3299
  770SOL    HW1 4210   1.478   2.023   0.811 -0.3095  1.6217  2.2172
  770SOL    HW2 4211   1.396   2.123   0.733  0.4710  2.6717  2.7201
  771SOL     OW 4212   6.094   4.802   1.058 -0.1603 -0.6296  0.3587
  771SOL    HW1 4213   6.088   4.785   1.152 -0.3656  0.3680  0.5422
  771SOL    HW2 4214   6.069   4.894   1.049  0.8716 -0.4181 -0.5500
  772SOL     OW 4215   4.532   1.438   1.329 -0.2068 -0.5743 -0.2144
  772SOL    HW1 4216   4.620   1.407   1.349 -0.2218 -2.2472 -2.2711
  772SOL    HW2 4217   4.539   1.472   1.240 -0.9285  2.6288  0.8480
  773SOL     OW 4218   3.954   3.089   2.952  0.3929 -0.4339 -0.0514
  773SOL    HW1 4219   3.942   3.174   2.995 -0.9810  1.0520 -3.0631
  773SOL    HW2 4220   3.890   3.032   2.994  1.5699 -0.1466  2.2610
  774SOL     OW 4221   3.686   6.391   3.131  0.0206  0.0581  0.3704
  774SOL    HW1 4222   3.693   6.368   3.224 -0.7580 -0.1637  0.3743
  774SOL    HW2 4223   3.671   6.486   3.131  3.0552  0.6584  0.3578
  775SOL     OW 4224   5.986   5.776   2.734  0.3203  0.2558  0.2962
  775SOL    HW1 4225   5.936   5.854   2.706  2.1481  1.3335 -0.1469
  775SOL    HW2 4226   5.928   5.703   2.714 -2.1178  1.5382  2.1285
  776SOL     OW 4227   6.027   5.245   0.511  0.1058  0.1893  0.0557
  776SOL    HW1 4228   5.942   5.239   0.467 -0.4466  3.8035  0.3268
  776SOL    HW2 4229   6.087   5.279   0.444  0.9654 -0.8050  0.2996
  777SOL     OW 4230   4.564   2.755   0.862 -0.2310  0.3234  0.3447
  777SOL    HW1 4231   4.564   2.823   0.795  0.0401  1.8105  1.8079
  777SOL    HW2 4232   4.472   2.728   0.868 -0.1129 -0.6403 -1.3517
  778SOL     OW 4233   3.558   1.753   3.731  0.5264 -0.2623  0.6599
  778SOL    HW1 4234   3.527   1.820   3.669 -1.0073 -0.1464  1.4921
  778SOL    HW2 4235   3.593   1.802   3.804  0.8060 -0.3836  0.6068
  779SOL     OW 4236   5.779   0.548   3.685  0.3734 -0.1417  0.3990
  779SOL    HW1 4237   5.858   0.578   3.640  1.3614  0.6628  2.5348
  779SOL    HW2 4238   5.708   0.603   3.649  0.5862 -1.3568 -2.0525
  780SOL     OW 4239   6.040   2.931   1.005  0.3301 -0.0254  0.0910
  780SOL    HW1 4240   6.027   2.864   1.073 -1.5269  0.1282 -0.0485
  780SOL    HW2 4241   6.108   2.895   0.949  0.1954 -1.2722  0.6815
  781SOL     OW 4242   6.171   0.537   1.364  0.5930  0.1335 -0.1056
  781SOL    HW1 4243   6.193   0.456   1.319 -1.2418  0.0674 -0.9750
  781SOL    HW2 4244   6.075   0.542   1.359  0.5910  1.8251  0.8576
  782SOL     OW 4245   1.273   3.751   2.630 -0.2389 -0.0753  0.5081
  782SOL    HW1 4246   1.255   3.665   2.667  1.5626 -1.0565 -0.7917
  782SOL    HW2 4247   1.248   3.744   2.538 -0.0154  0.7775  0.3696
  783SOL     OW 4248   5.792   0.489   0.150 -0.0540 -0.0458  0.2709
  783SOL    HW1 4249   5.882   0.522   0.157 -0.0897  0.6656 -1.7511
  783SOL    HW2 4250   5.741   0.567   0.126 -1.0681 -0.5902  0.6406
  784SOL     OW 4251   4.848   0.082   0.425  0.2788 -0.4698 -0.1697
  784SOL    HW1 4252   4.765   0.121   0.397  0.0521 -0.4169  0.5401
  784SOL    HW2 4253   4.876   0.135   0.499  1.6042  0.2823 -1.1719
  785SOL     OW 4254   6.462   5.470   2.256 -0.1375  0.1510  0.2198
  785SOL    HW1 4255   6.505   5.389   2.281 -1.5703 -0.8913 -0.5392
  785SOL    HW2 4256   6.530   5.522   2.214  0.5340 -1.1272 -0.3042
  786SOL     OW 4257   6.105   0.301   1.847  0.6159  0.2102 -0.5386
  786SOL    HW1 4258   6.195   0.268   1.844  0.3311 -0.6946  0.1136
  786SOL    HW2 4259   6.078   0.285   1.937 -0.5514 -0.5227 -1.0026
  787SOL     OW 4260   3.955   3.683   0.230  0.6786  0.2649 -0.3948
  787SOL    HW1 4261   4.049   3.666   0.224  1.2031  2.1690  1.1354
  787SOL    HW2 4262   3.942   3.764   0.181 -0.2761 -0.2216 -0.9835
  788SOL     OW 4263   4.362   4.815   2.830 -0.3156 -0.3518 -0.1803
  788SOL    HW1 4264   4.383   4.901   2.866  1.5986 -0.4455 -0.9501
  788SOL    HW2 4265   4.349   4.830   2.737 -0.7747 -0.7728 -0.1859
  789SOL     OW 4266   4.768   3.664   1.400 -0.0651 -0.3333 -0.5282
  789SOL    HW1 4267   4.716   3.684   1.322  1.3109 -1.0136 -1.6686
  789SOL    HW2 4268   4.852   3.708   1.385  0.1425 -0.2928  0.6801
  790SOL     OW 4269   5.924   2.298   0.462  0.2828 -0.3009  0.5347
  790SOL    HW1 4270   5.965   2.378   0.494 -0.4930  0.9360 -1.3399
  790SOL    HW2 4271   5.831   2.318   0.460  0.1352 -0.9947 -0.5477
  791SOL     OW 4272   6.395   3.530   3.226  0.4762  0.1931  0.8918
  791SOL    HW1 4273   6.472   3.584   3.242  2.0717 -1.0442 -1.7748
  791SOL    HW2 4274   6.419   3.443   3.259 -0.2085  0.0238  0.9753
  792SOL     OW 4275   5.790   0.177   2.745 -0.3416 -0.2250 -0.1976
  792SOL    HW1 4276   5.760   0.135   2.664  0.2966 -0.0645 -0.5266
  792SOL    HW2 4277   5.716   0.230   2.773 -0.1309  0.7649 -1.4097
  793SOL     OW 4278   5.766   6.111   1.102  0.2918  0.2634 -0.3619
  793SOL    HW1 4279   5.853   6.112   1.142 -0.2744 -0.2411  0.9675
  793SOL    HW2 4280   5.755   6.199   1.065  0.7575  0.8585  0.8592
  794SOL     OW 4281   2.026   1.569   4.279 -0.2827  0.0386 -0.0598
  794SOL    HW1 4282   2.050   1.531   4.364  0.1752 -1.6038 -0.8743
  794SOL    HW2 4283   1.930   1.571   4.279 -0.2784  0.9574  0.8499
  795SOL     OW 4284   0.444   3.565   2.215  0.4061 -0.0265 -0.5437
  795SOL    HW1 4285   0.500   3.593   2.288 -0.1208  0.9350 -0.4890
  795SOL    HW2 4286   0.450   3.469   2.215 -0.4050 -0.1165  1.4299
  796SOL     OW 4287   0.812   1.386   3.505 -0.0546  0.0089 -0.3548
  796SOL    HW1 4288   0.890   1.331   3.499  1.2106  1.4841  1.3707
  796SOL    HW2 4289   0.823   1.434   3.587 -2.7402  0.3691 -0.1324
  797SOL     OW 4290   1.484   2.700   3.242 -0.3104  0.0782 -0.3528
  797SOL    HW1 4291   1.521   2.622   3.201  0.3592 -0.4871  1.2530
  797SOL    HW2 4292   1.402   2.670   3.282 -0.0379  0.1667  0.2911
  798SOL     OW 4293   5.072   2.617   2.702 -0.4607 -0.3545  0.1095
  798SOL    HW1 4294   5.135   2.677   2.742 -0.1137 -2.2081  2.5697
  798SOL    HW2 4295   5.125   2.548   2.664 -0.9169 -0.2075 -0.8121
  799SOL     OW 4296   5.530   1.107   3.086  0.3194  0.7136 -0.1652
  799SOL    HW1 4297   5.600   1.075   3.142 -0.9272 -1.0883  0.4621
  799SOL    HW2 4298   5.535   1.052   3.007  0.1213  1.1107 -0.4610
  800SOL     OW 4299   0.678   0.710   0.729  0.3446 -0.4654 -0.0531
  800SOL    HW1 4300   0.654   0.693   0.820  0.0115 -0.3911 -0.1254
  800SOL    HW2 4301   0.617   0.778   0.700  0.7306 -0.1786 -0.2013
  801SOL     OW 4302   0.721   4.231   3.361  0.0999  0.4426 -1.0180
  801SOL    HW1 4303   0.781   4.212   3.433  3.3014  1.7687 -3.1062
  801SOL    HW2 4304   0.634   4.224   3.400  1.5374 -1.3441  2.3119
  802SOL     OW 4305   1.596   1.007   4.476 -0.3498  0.3880  0.6254
  802SOL    HW1 4306   1.681   0.981   4.512 -0.7276 -1.0416  0.5491
  802SOL    HW2 4307   1.532   0.974   4.539 -0.8914  0.8003  0.3048
  803SOL     OW 4308   1.095   5.092   2.778  0.2090  0.5353 -0.4769
  803SOL    HW1 4309   1.182   5.073   2.812 -0.6437 -1.5447  0.7133
  803SOL    HW2 4310   1.108   5.100   2.683  1.4598 -1.4898 -0.5247
  804SOL     OW 4311   4.332   1.216   3.311 -0.6460 -0.2147 -0.2218
  804SOL    HW1 4312   4.289   1.269   3.243 -1.3932 -0.8560 -0.2646
  804SOL    HW2 4313   4.419   1.256   3.321 -0.4382 -0.2294 -1.7059
  805SOL     OW 4314   0.049   5.172   1.674  0.4610  0.0762 -0.4158
  805SOL    HW1 4315   0.001   5.091   1.690  0.5110  0.3391  1.3341
  805SOL    HW2 4316  -0.002   5.218   1.608 -1.4437  0.1012  1.0057
  806SOL     OW 4317   4.165   4.461   3.451  0.0732  0.0162  0.3387
  806SOL    HW1 4318   4.251   4.428   3.425 -0.0311 -1.5528  1.7806
  806SOL    HW2 4319   4.179   4.555   3.465  0.8941  0.2886 -1.9082
  807SOL     OW 4320   2.197   1.250   3.027 -0.1120 -0.2911  0.0857
  807SOL    HW1 4321   2.289   1.265   3.048 -0.5420  0.3445  1.6186
  807SOL    HW2 4322   2.182   1.158   3.050  0.3814 -0.7029 -1.1675
  808SOL     OW 4323   1.921   1.389   0.040  0.0249 -0.0893 -0.2551
  808SOL    HW1 4324   1.875   1.462   0.082 -0.1638 -1.1495  1.4874
  808SOL    HW2 4325   2.012   1.419   0.035 -0.1185  0.4249  0.0748
  809SOL     OW 4326   0.664   4.116   1.242  0.1165 -0.2138 -0.2767
  809SOL    HW1 4327   0.633   4.170   1.315 -1.1928  1.0475 -1.7014
  809SOL    HW2 4328   0.759   4.113   1.253 -0.0967 -0.5639  1.7939
  810SOL     OW 4329   2.650   4.119   3.529 -0.6598 -0.0421  0.6140
  810SOL    HW1 4330   2.577   4.098   3.471  0.6206 -1.0205 -0.7113
  810SOL    HW2 4331   2.648   4.215   3.536 -0.9329  0.0947 -0.9546
  811SOL     OW 4332   0.118   4.619   1.795 -0.2754  0.1835  0.5644
  811SOL    HW1 4333   0.138   4.696   1.848  1.9368 -0.6843  1.1229
  811SOL    HW2 4334   0.050   4.573   1.843 -0.6440  1.0901  0.9263
  812SOL     OW 4335   2.612   0.433   0.937  0.9951 -0.2237  0.1774
  812SOL    HW1 4336   2.707   0.428   0.944  1.0822 -1.8149 -1.5729
  812SOL    HW2 4337   2.591   0.388   0.856 -1.3046 -0.3103  0.7516
  813SOL     OW 4338   6.364   5.955   2.846  0.0089 -0.2961 -0.5282
  813SOL    HW1 4339   6.358   5.869   2.805 -1.3536 -0.1691 -0.6547
  813SOL    HW2 4340   6.307   5.949   2.923  3.0370 -0.7391  1.8414
  814SOL     OW 4341   6.220   5.072   3.718 -0.5313  0.2944  0.1085
  814SOL    HW1 4342   6.306   5.096   3.683 -0.3636  1.0870  1.0222
  814SOL    HW2 4343   6.241   5.011   3.790 -0.6155  1.5293  1.2267
  815SOL     OW 4344   4.526   6.227   3.037  0.0549 -0.2581  0.1770
  815SOL    HW1 4345   4.533   6.147   2.987  1.8380  0.4161 -0.7657
  815SOL    HW2 4346   4.522   6.297   2.971  1.6859  0.5914  0.8941
  816SOL     OW 4347   6.205   2.130   3.146 -0.3879  0.2739  0.1972
  816SOL    HW1 4348   6.139   2.196   3.124 -0.1844 -0.2402 -2.2181
  816SOL    HW2 4349   6.284   2.181   3.166 -0.4826  0.8066 -0.7235
  817SOL     OW 4350   6.311   4.280   3.809  0.4926  0.1181  0.0222
  817SOL    HW1 4351   6.377   4.344   3.779  0.1007  0.0913 -0.9181
  817SOL    HW2 4352   6.256   4.330   3.869  1.5488  0.0617  1.0649
  818SOL     OW 4353   3.426   2.804   0.823 -0.4100 -0.1220  0.2100
  818SOL    HW1 4354   3.341   2.768   0.849 -0.9670  0.0336 -1.2756
  818SOL    HW2 4355   3.459   2.846   0.902 -1.6241 -0.3580  0.8793
  819SOL     OW 4356   4.745   6.234   3.690 -0.5477  0.2785  0.0227
  819SOL    HW1 4357   4.666   6.221   3.743 -0.7724  0.9981 -0.1250
  819SOL    HW2 4358   4.727   6.314   3.640  0.5035  0.7741  0.4117
  820SOL     OW 4359   5.521   2.481   0.654  0.1555 -0.0429 -0.0312
  820SOL    HW1 4360   5.508   2.432   0.735  0.0170 -0.8643 -0.5419
  820SOL    HW2 4361   5.472   2.433   0.588  0.4358  0.5016 -0.6508
  821SOL     OW 4362   0.559   0.735   0.169  0.0894 -0.6204  0.1168
  821SOL    HW1 4363   0.556   0.740   0.074  2.1053 -0.9747 -0.0066
  821SOL    HW2 4364   0.530   0.646   0.190  1.5946 -1.2471 -0.3379
  822SOL     OW 4365   1.416   5.218   2.645 -0.1591 -0.1312 -0.3739
  822SOL    HW1 4366   1.431   5.311   2.625 -1.1064 -0.2160 -1.6130
  822SOL    HW2 4367   1.468   5.171   2.580  0.8532 -0.4912  0.6757
  823SOL     OW 4368   6.007   2.005   1.260  0.2499  0.5063  0.1536
  823SOL    HW1 4369   6.099   2.019   1.235  1.0055  0.5987  2.6823
  823SOL    HW2 4370   6.011   1.941   1.331 -1.6530  0.5354  0.3371
  824SOL     OW 4371   5.523   5.783   3.062  0.3320  0.3504 -0.3029
  824SOL    HW1 4372   5.531   5.873   3.031 -1.7927  0.5009 -0.5698
  824SOL    HW2 4373   5.561   5.784   3.150 -0.9058  1.8745  0.2650
  825SOL     OW 4374   2.916   0.129   1.994  0.1343  0.2776 -0.0057
  825SOL    HW1 4375   3.005   0.095   2.003  0.4369  1.2588  0.8924
  825SOL    HW2 4376   2.926   0.209   1.943 -0.5200 -0.7153 -1.7577
  826SOL     OW 4377   1.732   2.180   3.734  0.2885 -0.2674 -0.2179
  826SOL    HW1 4378   1.722   2.137   3.649 -1.6097  0.2506 -0.3215
  826SOL    HW2 4379   1.643   2.209   3.756  0.8235  0.0327  1.7278
  827SOL     OW 4380   6.451   3.190   1.152  0.2427  0.0650  0.2946
  827SOL    HW1 4381   6.500   3.218   1.229  0.0732 -0.5951  0.6543
  827SOL    HW2 4382   6.414   3.105   1.177 -2.1348  1.0963  0.4962
  828SOL     OW 4383   6.276   3.430   0.517 -0.0111  0.2652 -0.3448
  828SOL    HW1 4384   6.298   3.523   0.519 -0.5473  0.3867  0.5112
  828SOL    HW2 4385   6.328   3.394   0.445 -0.1115  1.3021 -0.9481
  829SOL     OW 4386   2.018   1.592   2.224 -0.4448 -0.0433  0.0079
  829SOL    HW1 4387   2.106   1.555   2.225  0.3105  1.6661  0.6052
  829SOL    HW2 4388   1.998   1.610   2.316 -1.4708 -0.4780 -0.1075
  830SOL     OW 4389   2.659   0.899   4.367 -0.1678  0.0351  0.4738
  830SOL    HW1 4390   2.577   0.924   4.411 -1.0037 -0.6083 -0.6779
  830SOL    HW2 4391   2.673   0.808   4.392 -0.1305 -0.0421  0.1756
  831SOL     OW 4392   1.893   4.441   2.175 -0.2389  0.2013 -0.4698
  831SOL    HW1 4393   1.883   4.535   2.158  0.5869  0.3928  0.0495
  831SOL    HW2 4394   1.980   4.420   2.142 -1.1049 -0.8029 -2.2805
  832SOL     OW 4395   0.418   3.885   1.662  0.0874 -0.1920  0.1859
  832SOL    HW1 4396   0.372   3.968   1.675  3.8744  2.1699 -0.0586
  832SOL    HW2 4397   0.357   3.832   1.612 -2.2856  2.7056 -0.2758
  833SOL     OW 4398   2.766   0.009   2.195  0.0289 -0.3666  0.0061
  833SOL    HW1 4399   2.817  -0.066   2.226 -1.7711 -1.0933  1.3992
  833SOL    HW2 4400   2.830   0.064   2.149  1.9474 -1.4357  1.2413
  834SOL     OW 4401   2.910   4.535   1.337  0.1349  0.0787 -0.2290
  834SOL    HW1 4402   2.998   4.571   1.331  0.9422 -1.5802  0.8805
  834SOL    HW2 4403   2.909   4.488   1.421 -1.8356  0.1529 -0.1749
  835SOL     OW 4404   2.732   0.392   2.896  0.7017 -0.6329 -0.3907
  835SOL    HW1 4405   2.785   0.404   2.817  2.4994 -3.1608  0.2928
  835SOL    HW2 4406   2.758   0.306   2.929 -1.6573 -0.6380  1.7327
  836SOL     OW 4407   1.060   1.358   0.688  0.5446 -0.0626 -0.2052
  836SOL    HW1 4408   1.123   1.297   0.650  0.2524 -0.2122 -0.4541
  836SOL    HW2 4409   1.049   1.426   0.621 -0.1985 -0.4847 -0.5248
  837SOL     OW 4410   4.438   6.154   0.737  0.1004  0.1930  0.2855
  837SOL    HW1 4411   4.437   6.062   0.763  0.2574 -0.0340 -0.4739
  837SOL    HW2 4412   4.376   6.158   0.664  1.7122  0.2311 -1.1445
  838SOL     OW 4413   5.594   1.146   4.351 -0.6063 -0.4038  0.2293
  838SOL    HW1 4414   5.598   1.242   4.356  1.0311 -0.4801  1.6163
  838SOL    HW2 4415   5.639   1.124   4.270 -0.6993 -0.0104  0.0697
  839SOL     OW 4416   6.252   0.665   3.279  1.1535  0.1617 -0.8217
  839SOL    HW1 4417   6.304   0.627   3.350  1.2173  1.3968 -0.1749
  839SOL    HW2 4418   6.252   0.598   3.211  2.6601 -0.3262 -0.3952
  840SOL     OW 4419   2.005   3.788   3.711  0.5768  0.4068  0.3532
  840SOL    HW1 4420   1.988   3.744   3.628  1.1194 -0.9295  0.9201
  840SOL    HW2 4421   2.015   3.880   3.688 -1.4439  0.3988 -0.7590
  841SOL     OW 4422   1.758   5.019   4.270  0.3651  0.8359  0.2495
  841SOL    HW1 4423   1.829   5.083   4.276  0.2854  1.0837 -1.1268
  841SOL    HW2 4424   1.684   5.061   4.314  0.9112  0.7828  1.2461
  842SOL     OW 4425   4.829   3.114   2.426 -0.5245  0.3717 -0.4717
  842SOL    HW1 4426   4.830   3.153   2.338  0.9358  0.8058 -0.2828
  842SOL    HW2 4427   4.849   3.187   2.484 -0.6006 -0.0963  0.1469
  843SOL     OW 4428   5.647   2.344   0.426 -0.4145 -0.2066  0.6649
  843SOL    HW1 4429   5.638   2.416   0.488  0.3532  0.9682 -0.5425
  843SOL    HW2 4430   5.575   2.285   0.448 -0.3854  0.3482  2.4115
  844SOL     OW 4431   4.549   4.530   2.133 -0.4248 -0.2191  0.3929
  844SOL    HW1 4432   4.630   4.544   2.083 -1.4623 -0.5740 -1.4728
  844SOL    HW2 4433   4.572   4.462   2.196  0.4201 -1.2572 -0.9675
  845SOL     OW 4434   4.817   6.346   1.887  0.1190  0.1530 -0.1806
  845SOL    HW1 4435   4.830   6.327   1.980  0.3485  0.7434 -0.0856
  845SOL    HW2 4436   4.762   6.274   1.855  0.2254 -0.1738  0.3579
  846SOL     OW 4437   5.771   4.614   3.595 -0.2473  0.1117 -0.2350
  846SOL    HW1 4438   5.838   4.547   3.585  0.4900  0.6995  0.6369
  846SOL    HW2 4439   5.690   4.565   3.610  0.2445 -0.5773  0.2029
  847SOL     OW 4440   4.277   6.330   2.886  0.4588  0.4981  0.0460
  847SOL    HW1 4441   4.286   6.337   2.981 -0.4706  0.8619  0.1112
  847SOL    HW2 4442   4.367   6.335   2.853  0.8353 -0.1558  0.9324
  848SOL     OW 4443   3.134   5.726   3.214  0.0502  0.3545  0.7680
  848SOL    HW1 4444   3.218   5.688   3.241  0.1157 -0.9747 -1.0599
  848SOL    HW2 4445   3.153   5.765   3.129 -1.3209 -0.6362 -0.0372
  849SOL     OW 4446   2.468   1.530   3.125  0.2889  0.1857 -0.3334
  849SOL    HW1 4447   2.418   1.466   3.174 -0.8690 -0.3859 -2.1690
  849SOL    HW2 4448   2.557   1.523   3.160 -0.8826  1.6910  3.4881
  850SOL     OW 4449   1.098   0.947   1.592  0.0102 -0.5221  0.5735
  850SOL    HW1 4450   1.029   0.882   1.606  1.9212 -2.4548  1.4269
  850SOL    HW2 4451   1.108   0.951   1.496 -0.4068 -1.1538  0.4981
  851SOL     OW 4452   6.295   4.257   0.942 -0.0252  0.2914 -0.1595
  851SOL    HW1 4453   6.354   4.186   0.970 -1.3804 -1.0057 -0.4585
  851SOL    HW2 4454   6.350   4.314   0.889  2.0316  1.4893  2.9347
  852SOL     OW 4455   0.038   3.449   2.706 -0.0613 -0.1966 -0.0913
  852SOL    HW1 4456   0.006   3.456   2.796  1.6344 -0.5259  0.5728
  852SOL    HW2 4457  -0.026   3.497   2.654 -0.8491  0.3667  1.3501
  853SOL     OW 4458   0.727   1.567   2.120 -0.9282 -0.3056 -0.0623
  853SOL    HW1 4459   0.756   1.659   2.124  0.6372 -0.7576 -0.1945
  853SOL    HW2 4460   0.642   1.567   2.164 -0.5197  1.0483  0.8072
  854SOL     OW 4461   1.836   4.121   3.864 -0.4328  0.0809 -1.3150
  854SOL    HW1 4462   1.749   4.150   3.838 -0.9088 -0.3254 -0.2205
  854SOL    HW2 4463   1.821   4.064   3.939  0.7460 -0.3581 -1.3884
  855SOL     OW 4464   4.840   4.393   4.496  0.1758 -0.1013 -0.0641
  855SOL    HW1 4465   4.885   4.466   4.454  1.1238 -0.8174 -0.3214
  855SOL    HW2 4466   4.753   4.428   4.518 -0.1608  0.4578 -2.0940
  856SOL     OW 4467   4.690   1.544   2.064  0.0172  0.1503  0.4374
  856SOL    HW1 4468   4.722   1.626   2.027 -0.4778 -0.0637 -0.4827
  856SOL    HW2 4469   4.615   1.570   2.119  0.2676  0.3811  0.6716
  857SOL     OW 4470   3.368   2.815   0.267 -0.3622  0.1680 -0.0268
  857SOL    HW1 4471   3.386   2.899   0.309  0.0733  0.1468 -0.1668
  857SOL    HW2 4472   3.345   2.756   0.340  0.1007  0.2072  0.1555
  858SOL     OW 4473   5.053   4.585   2.542  0.1892  0.4168  0.1092
  858SOL    HW1 4474   5.102   4.534   2.477  0.7987 -1.5496  1.9856
  858SOL    HW2 4475   5.020   4.661   2.493  1.8040 -0.2090 -2.1360
  859SOL     OW 4476   5.253   4.291   3.048 -0.0025 -0.6748 -0.3489
  859SOL    HW1 4477   5.214   4.209   3.018  0.2232 -0.9474  0.0925
  859SOL    HW2 4478   5.185   4.357   3.034  0.0194 -0.8246 -1.2589
  860SOL     OW 4479   4.370   2.986   3.167  0.1557 -0.2519 -0.7005
  860SOL    HW1 4480   4.404   2.897   3.157  0.2264 -0.4543  1.0724
  860SOL    HW2 4481   4.441   3.042   3.136  1.4123 -0.7383  1.1562
  861SOL     OW 4482   4.130   0.364   3.688  0.0316 -0.3741  0.1207
  861SOL    HW1 4483   4.108   0.292   3.629  1.2132  0.1094 -0.9691
  861SOL    HW2 4484   4.082   0.345   3.768 -1.8526 -0.9023 -1.0788
  862SOL     OW 4485   3.893   5.681   2.751 -0.2227  0.6200  0.5131
  862SOL    HW1 4486   3.874   5.588   2.739 -0.1110  0.3977  1.8586
  862SOL    HW2 4487   3.927   5.710   2.667 -3.2654  0.2276 -1.0041
  863SOL     OW 4488   0.850   0.088   4.353 -0.5862 -0.4795  0.5836
  863SOL    HW1 4489   0.771   0.116   4.307  0.1453 -0.3724 -0.6840
  863SOL    HW2 4490   0.912   0.160   4.338 -0.3605 -0.3933  1.8676
  864SOL     OW 4491   2.241   5.891   3.528  0.1107 -0.4290 -0.2743
  864SOL    HW1 4492   2.255   5.981   3.499 -1.6407 -0.1872 -0.4581
  864SOL    HW2 4493   2.256   5.838   3.449 -1.3594 -0.0560 -0.8321
  865SOL     OW 4494   3.873   3.613   4.109  0.1653 -0.0685  0.1389
  865SOL    HW1 4495   3.877   3.598   4.014 -1.4833  1.7658 -0.2824
  865SOL    HW2 4496   3.833   3.700   4.118 -0.7895 -0.6820  2.5359
  866SOL     OW 4497   4.022   0.964   1.989 -0.3166  0.5634 -0.2392
  866SOL    HW1 4498   4.008   0.924   1.903  1.2458  0.7553 -0.6057
  866SOL    HW2 4499   4.088   0.909   2.031 -1.2932  0.2839  0.9853
  867SOL     OW 4500   2.108   3.574   4.275  0.3617  0.1903  0.5800
  867SOL    HW1 4501   2.192   3.531   4.290  0.1829 -0.8705 -1.2261
  867SOL    HW2 4502   2.131   3.660   4.240  0.7162 -0.2860 -0.3911
  868SOL     OW 4503   4.667   4.789   4.291  0.2160  0.0092  0.0876
  868SOL    HW1 4504   4.680   4.805   4.198  1.1595  1.2800  0.3996
  868SOL    HW2 4505   4.616   4.864   4.322  1.8281  0.8087  0.9802
  869SOL     OW 4506   5.003   3.351   3.185  0.1648  0.4091  0.0373
  869SOL    HW1 4507   4.949   3.393   3.252 -0.1777  1.7620 -1.0267
  869SOL    HW2 4508   5.038   3.273   3.228 -1.2082  0.4402  1.3126
  870SOL     OW 4509   5.500   4.454   4.110  0.2477  0.9252  0.5819
  870SOL    HW1 4510   5.562   4.475   4.041  0.3013 -0.4794  0.1749
  870SOL    HW2 4511   5.444   4.531   4.117  0.8248  1.4427 -0.3806
  871SOL     OW 4512   6.220   4.755   1.921  0.1451 -0.4536 -1.0219
  871SOL    HW1 4513   6.281   4.684   1.901 -0.9052 -1.0410 -2.3339
  871SOL    HW2 4514   6.159   4.756   1.847 -0.4190  1.2258 -0.5794
  872SOL     OW 4515   4.766   2.683   2.745 -0.3972  0.5394  0.2643
  872SOL    HW1 4516   4.769   2.751   2.678 -0.8939  0.8343  0.5398
  872SOL    HW2 4517   4.857   2.678   2.777  0.0329 -0.1832 -0.9839
  873SOL     OW 4518   0.197   4.231   2.137 -0.3120 -0.3062 -0.4506
  873SOL    HW1 4519   0.236   4.157   2.091  0.6361 -0.7366  0.9638
  873SOL    HW2 4520   0.263   4.300   2.134 -0.4758 -0.1346 -0.2370
  874SOL     OW 4521   3.847   1.751   0.980 -0.4289  0.4109  0.1597
  874SOL    HW1 4522   3.757   1.782   0.991  0.4587  2.8324  1.1400
  874SOL    HW2 4523   3.899   1.830   0.968  1.7313 -0.8576  0.6379
  875SOL     OW 4524   2.509   5.650   4.332  0.3483 -0.0652  0.4210
  875SOL    HW1 4525   2.537   5.641   4.241 -0.5595  1.2563 -0.0209
  875SOL    HW2 4526   2.551   5.577   4.378  1.5951 -0.1900 -0.8646
  876SOL     OW 4527   3.229   0.171   4.538  0.0643 -0.1254 -0.4630
  876SOL    HW1 4528   3.151   0.215   4.502  0.8344  1.0295 -0.7819
  876SOL    HW2 4529   3.213   0.078   4.523 -2.0078 -0.0854  0.9414
  877SOL     OW 4530   2.217   4.225   2.103 -0.3583 -0.1224 -0.5595
  877SOL    HW1 4531   2.264   4.291   2.052  1.6915 -0.5437  0.6544
  877SOL    HW2 4532   2.216   4.147   2.048  0.5672 -0.1669 -0.5182
  878SOL     OW 4533   0.064   1.900   1.904 -0.1201  0.3704 -0.4627
  878SOL    HW1 4534   0.067   1.805   1.890  1.3970  0.2164  0.6375
  878SOL    HW2 4535   0.142   1.918   1.957  0.7682  2.5324 -2.3624
  879SOL     OW 4536   0.972   2.786   2.846  0.0099 -0.2342 -0.5063
  879SOL    HW1 4537   0.926   2.865   2.820 -1.5310 -0.5928  1.0124
  879SOL    HW2 4538   0.907   2.716   2.840  0.7206 -1.0046  0.3357
  880SOL     OW 4539   1.647   4.936   0.579 -0.0827 -0.2247  0.5641
  880SOL    HW1 4540   1.737   4.966   0.590 -0.6259  1.6512  0.1665
  880SOL    HW2 4541   1.635   4.931   0.484  0.2841 -2.7860  0.5757
  881SOL     OW 4542   5.842   5.989   2.655 -0.4000  0.4099  0.4245
  881SOL    HW1 4543   5.884   6.061   2.608  0.4087 -0.2012  0.1912
  881SOL    HW2 4544   5.752   6.019   2.669  0.0100  1.6041  0.6338
  882SOL     OW 4545   5.819   2.947   3.521 -0.7744 -0.5715 -0.7056
  882SOL    HW1 4546   5.880   2.891   3.474  0.4054  0.0856 -0.0038
  882SOL    HW2 4547   5.795   2.897   3.599  1.3047  0.3607  0.6007
  883SOL     OW 4548   2.608   2.642   2.036 -0.1689  0.0170  0.2224
  883SOL    HW1 4549   2.578   2.716   1.982  0.3772 -0.2171 -0.4170
  883SOL    HW2 4550   2.680   2.678   2.088  0.3012 -0.1287 -0.3125
  884SOL     OW 4551   0.741   4.450   3.820  0.7122  0.6371  0.5731
  884SOL    HW1 4552   0.835   4.448   3.805  0.6833  0.6866  0.3835
  884SOL    HW2 4553   0.710   4.366   3.788  0.8474  0.1222  1.7164
  885SOL     OW 4554   0.323   1.526   1.066 -0.1030 -0.0057  0.2544
  885SOL    HW1 4555   0.386   1.487   1.006 -0.3480  1.3544 -0.9427
  885SOL    HW2 4556   0.238   1.513   1.024 -0.2664  1.0570  0.2269
  886SOL     OW 4557   4.771   1.476   4.235  0.2789  0.0109  0.4106
  886SOL    HW1 4558   4.792   1.512   4.148  0.8602 -1.4446 -0.0757
  886SOL    HW2 4559   4.825   1.527   4.295 -0.1863  1.0931 -0.0468
  887SOL     OW 4560   5.693   4.278   4.551  0.2731  0.3381  0.0251
  887SOL    HW1 4561   5.735   4.228   4.621 -1.6945 -0.6571  0.5804
  887SOL    HW2 4562   5.615   4.227   4.529 -1.8298  3.0787  0.5751
  888SOL     OW 4563   4.328   0.099   2.512  0.0655 -0.1269  0.4485
  888SOL    HW1 4564   4.351   0.008   2.529 -2.4287 -0.9760 -0.2154
  888SOL    HW2 4565   4.236   0.106   2.537 -0.6313  1.4445 -2.0786
  889SOL     OW 4566   6.414   2.251   1.955  0.0312  0.0625  0.7769
  889SOL    HW1 4567   6.334   2.222   1.910 -0.3326  0.4644  1.1531
  889SOL    HW2 4568   6.391   2.252   2.048  0.3923  0.4398  0.8656
  890SOL     OW 4569   4.609   5.886   2.258  0.1128  0.0397  0.2319
  890SOL    HW1 4570   4.631   5.961   2.203 -1.7814  0.5441  0.0963
  890SOL    HW2 4571   4.685   5.828   2.251  1.7000  1.9914  0.4960
  891SOL     OW 4572   1.233   2.900   2.829 -0.2819  0.2223  0.0341
  891SOL    HW1 4573   1.146   2.905   2.791 -0.1388  1.8850 -0.1215
  891SOL    HW2 4574   1.223   2.841   2.904 -1.6977  0.9454  0.4346
  892SOL     OW 4575   0.442   1.791   1.788 -0.6115  0.2988 -0.7714
  892SOL    HW1 4576   0.527   1.761   1.823 -1.1207 -1.1985 -0.7212
  892SOL    HW2 4577   0.459   1.879   1.756 -0.1289  1.9622  3.4556
  893SOL     OW 4578   2.951   2.574   2.765 -0.2375  0.6361 -0.5492
  893SOL    HW1 4579   2.944   2.664   2.795 -0.9666  0.6953 -0.8837
  893SOL    HW2 4580   3.041   2.567   2.732 -0.5755  1.6580 -1.7957
  894SOL     OW 4581   5.359   0.735   1.497  0.1274  0.7063  0.4033
  894SOL    HW1 4582   5.297   0.663   1.508  0.0104  0.5186 -1.2787
  894SOL    HW2 4583   5.310   0.814   1.520 -1.2331  0.7138 -2.2271
  895SOL     OW 4584   4.611   2.340   3.024 -0.8468 -0.0752  0.2880
  895SOL    HW1 4585   4.641   2.326   2.934 -0.3524 -0.6101  0.5261
  895SOL    HW2 4586   4.518   2.317   3.022 -0.4251 -1.9886  0.3074
  896SOL     OW 4587   1.388   3.372   4.365 -0.3955 -0.2001 -0.2089
  896SOL    HW1 4588   1.392   3.325   4.448  0.2047 -1.1267 -0.7333
  896SOL    HW2 4589   1.304   3.345   4.327 -0.0289 -0.9458 -0.5339
  897SOL     OW 4590   1.699   3.894   2.141 -0.6056  1.2962  0.0988
  897SOL    HW1 4591   1.616   3.862   2.176 -2.1890  1.6889 -2.9876
  897SOL    HW2 4592   1.743   3.816   2.108 -0.6932  1.3158 -0.0673
  898SOL     OW 4593   5.164   4.566   0.524  0.4562 -0.0608  0.3048
  898SOL    HW1 4594   5.115   4.618   0.587 -0.5496 -1.6468  0.8699
  898SOL    HW2 4595   5.159   4.477   0.557  2.1910 -0.5343 -0.6145
  899SOL     OW 4596   3.189   6.393   3.348  0.2072 -0.5518 -0.7171
  899SOL    HW1 4597   3.249   6.460   3.381  0.9124 -1.2734 -0.4830
  899SOL    HW2 4598   3.243   6.314   3.343 -0.5131 -1.0171 -1.3234
  900SOL     OW 4599   2.116   5.422   0.106  0.4773  0.1499  0.0316
  900SOL    HW1 4600   2.079   5.424   0.018  0.4247  0.7014  0.0600
  900SOL    HW2 4601   2.196   5.369   0.098 -0.5182 -1.4191  0.0642
  901SOL     OW 4602   0.137   1.321   0.078  0.9068 -0.5750 -0.2628
  901SOL    HW1 4603   0.152   1.247   0.020  0.3998 -0.7225 -0.2071
  901SOL    HW2 4604   0.145   1.285   0.166 -1.0239 -0.9460 -0.2037
  902SOL     OW 4605   6.456   4.165   0.672  0.1536 -0.2484 -0.3351
  902SOL    HW1 4606   6.544   4.152   0.638  0.6568 -1.2253  1.2639
  902SOL    HW2 4607   6.448   4.259   0.685  1.0246 -0.1750 -0.3224
  903SOL     OW 4608   0.091   0.928   2.631 -0.0627  0.1531 -0.3782
  903SOL    HW1 4609   0.118   0.957   2.544 -2.5358  0.5958 -1.0697
  903SOL    HW2 4610  -0.000   0.954   2.638 -1.3446 -3.8138  0.5722
  904SOL     OW 4611   4.171   5.147   4.177  0.1111  0.5820 -0.4886
  904SOL    HW1 4612   4.118   5.112   4.105 -0.6259  0.6518  0.0097
  904SOL    HW2 4613   4.115   5.211   4.220  1.2524  2.0023 -1.0475
  905SOL     OW 4614   4.968   0.225   2.967  0.1578 -0.5791 -0.1156
  905SOL    HW1 4615   5.056   0.191   2.951 -0.1233 -0.3320 -2.4856
  905SOL    HW2 4616   4.975   0.319   2.948 -0.8185 -0.7395 -1.4102
  906SOL     OW 4617   1.616   2.346   0.766 -0.2185  0.2364  0.2088
  906SOL    HW1 4618   1.606   2.250   0.761 -0.5197  0.2468  0.5608
  906SOL    HW2 4619   1.541   2.375   0.819  1.0320  0.4502  1.9430
  907SOL     OW 4620   2.261   3.178   2.682  0.2508 -0.1658  0.5299
  907SOL    HW1 4621   2.331   3.223   2.730  1.4624  1.3843 -2.4678
  907SOL    HW2 4622   2.202   3.249   2.655 -0.1541 -0.9325 -0.6254
  908SOL     OW 4623   6.172   2.571   1.681  0.0239  0.2948 -0.0461
  908SOL    HW1 4624   6.265   2.550   1.681  0.2770  1.3118  1.1051
  908SOL    HW2 4625   6.128   2.486   1.684  0.9023 -0.1909 -0.7200
  909SOL     OW 4626   6.413   0.459   3.344  0.1285  0.2125  0.2947
  909SOL    HW1 4627   6.503   0.492   3.337 -0.0051  0.3885 -0.7361
  909SOL    HW2 4628   6.405   0.394   3.274  0.0724 -1.3274  1.6663
  910SOL     OW 4629   3.979   0.719   2.288  0.0755 -0.2026  0.0678
  910SOL    HW1 4630   3.981   0.623   2.287 -0.6085 -0.2187 -0.4113
  910SOL    HW2 4631   4.061   0.744   2.330  1.0360 -0.9874 -1.2324
  911SOL     OW 4632   0.042   5.868   1.002 -0.2322  0.2980  0.0223
  911SOL    HW1 4633  -0.036   5.923   1.009 -0.1139  0.6146 -0.9998
  911SOL    HW2 4634   0.071   5.879   0.912  0.2930 -0.7759  0.0396
  912SOL     OW 4635   2.521   0.627   2.027  0.2650 -0.3014 -0.1619
  912SOL    HW1 4636   2.524   0.549   1.972 -1.8496 -0.1524 -0.5456
  912SOL    HW2 4637   2.457   0.684   1.985 -0.1103  0.5550  1.4967
  913SOL     OW 4638   2.029   2.150   2.627  0.7191  0.4588 -0.2721
  913SOL    HW1 4639   2.000   2.193   2.547 -0.3971  1.8456  0.8288
  913SOL    HW2 4640   1.962   2.084   2.644  1.5935 -0.6720 -1.1031
  914SOL     OW 4641   0.121   4.580   3.768  0.3866  0.1875  0.3729
  914SOL    HW1 4642   0.102   4.638   3.841  2.2143  1.4697 -0.0820
  914SOL    HW2 4643   0.048   4.593   3.707 -0.8450 -0.4501  1.6615
  915SOL     OW 4644   3.670   1.023   3.892  0.4750 -0.3801  0.4923
  915SOL    HW1 4645   3.624   0.948   3.854  0.5266  0.3142 -1.0068
  915SOL    HW2 4646   3.763   1.002   3.881  0.4969 -0.5178  0.9373
  916SOL     OW 4647   3.731   0.792   2.178 -0.4840 -0.4639  0.1480
  916SOL    HW1 4648   3.690   0.706   2.193 -0.2574 -0.3402  1.5615
  916SOL    HW2 4649   3.815   0.787   2.223  0.3658 -0.1342 -1.3467
  917SOL     OW 4650   1.400   6.352   3.138  0.0242 -0.1423  0.0016
  917SOL    HW1 4651   1.393   6.341   3.233  0.8498  0.3009  0.1207
  917SOL    HW2 4652   1.318   6.316   3.104  0.1101 -1.1274  0.8084
  918SOL     OW 4653   4.360   4.374   1.528 -0.6965 -0.2150 -0.5843
  918SOL    HW1 4654   4.428   4.306   1.524 -1.2147 -0.8189  0.4709
  918SOL    HW2 4655   4.302   4.346   1.599 -0.1901  2.0160  0.7831
  919SOL     OW 4656   4.159   1.325   1.379  0.3877 -0.1321 -0.3075
  919SOL    HW1 4657   4.240   1.355   1.338  0.5741  0.4103  0.4356
  919SOL    HW2 4658   4.100   1.309   1.306  1.2019 -0.6619 -0.8713
  920SOL     OW 4659   5.524   5.010   2.965  0.2997 -0.5484 -0.5150
  920SOL    HW1 4660   5.569   4.930   2.992  0.9230 -0.2780 -0.7383
  920SOL    HW2 4661   5.444   4.980   2.922 -0.7442 -0.9975  1.6223
  921SOL     OW 4662   3.088   5.398   3.001  0.5903 -1.0112  0.8067
  921SOL    HW1 4663   3.010   5.454   2.995  0.7741 -0.9263 -1.8091
  921SOL    HW2 4664   3.158   5.457   3.030  0.1602 -0.5666  0.9491
  922SOL     OW 4665   2.944   6.420   2.955  0.5562 -0.0984 -0.5139
  922SOL    HW1 4666   2.936   6.514   2.972 -0.6376 -0.2052 -0.4276
  922SOL    HW2 4667   2.975   6.414   2.864 -1.8446  0.3724 -1.4219
  923SOL     OW 4668   6.162   0.385   3.564  0.0069 -0.0196  0.2655
  923SOL    HW1 4669   6.200   0.368   3.650  0.7914  2.9902  0.6356
  923SOL    HW2 4670   6.236   0.380   3.504 -0.2893 -0.7715 -0.0450
  924SOL     OW 4671   3.613   2.105   0.179 -0.1697  0.2149  0.1588
  924SOL    HW1 4672   3.705   2.128   0.169  0.9759 -3.1923  1.5717
  924SOL    HW2 4673   3.576   2.114   0.091  1.5655  1.2413 -0.5184
  925SOL     OW 4674   5.507   0.335   4.238 -0.4587  0.4399  0.0274
  925SOL    HW1 4675   5.499   0.354   4.145  2.0506  0.9219 -0.1531
  925SOL    HW2 4676   5.509   0.421   4.280  1.2341  0.3602  0.1901
  926SOL     OW 4677   5.492   4.495   3.624  0.0695 -0.0685  0.3122
  926SOL    HW1 4678   5.427   4.565   3.618  0.6971  0.5009  0.0591
  926SOL    HW2 4679   5.449   4.427   3.677  0.1705  1.3494  2.3127
  927SOL     OW 4680   4.513   5.620   2.639  0.6421  0.1418  0.2258
  927SOL    HW1 4681   4.526   5.712   2.615 -0.7221  0.0710 -0.9044
  927SOL    HW2 4682   4.422   5.602   2.617  0.2581 -0.9285  2.3781
  928SOL     OW 4683   3.781   0.577   2.639 -0.1005 -0.6638 -0.2502
  928SOL    HW1 4684   3.787   0.536   2.553 -1.2199 -0.9778 -0.1947
  928SOL    HW2 4685   3.688   0.578   2.658  0.2047 -1.9490  1.6037
  929SOL     OW 4686   3.429   1.157   4.381  0.3322 -0.5729 -0.2177
  929SOL    HW1 4687   3.352   1.210   4.360  1.3528  0.8837 -0.5129
  929SOL    HW2 4688   3.501   1.202   4.336  1.4193 -1.6565  0.3807
  930SOL     OW 4689   0.815   5.760   3.195 -0.1072 -0.2854  0.0100
  930SOL    HW1 4690   0.840   5.669   3.210 -0.0062 -0.2978 -0.2228
  930SOL    HW2 4691   0.893   5.800   3.156  0.7736  0.5567  2.4559
  931SOL     OW 4692   4.947   5.667   3.233 -0.2498 -0.5067  0.6046
  931SOL    HW1 4693   4.929   5.581   3.270 -0.5988 -0.8759 -0.3944
  931SOL    HW2 4694   4.891   5.727   3.283  0.9452 -0.6393  2.1912
  932SOL     OW 4695   1.838   2.907   3.064 -0.2546  0.5768 -0.6365
  932SOL    HW1 4696   1.776   2.839   3.038  2.1992 -1.5562 -1.2241
  932SOL    HW2 4697   1.842   2.966   2.989 -0.5843 -0.0014 -1.1140
  933SOL     OW 4698   0.898   6.141   1.407 -0.4801 -0.0783  0.3205
  933SOL    HW1 4699   0.848   6.060   1.420  1.6098 -1.2168  2.1824
  933SOL    HW2 4700   0.916   6.172   1.496 -1.8602  2.9536 -0.3352
  934SOL     OW 4701   1.695   5.060   1.287  0.0041 -0.2582  0.3985
  934SOL    HW1 4702   1.680   5.123   1.357 -1.0368  1.3652 -1.1864
  934SOL    HW2 4703   1.633   5.085   1.219  2.5322 -0.2231 -2.0836
  935SOL     OW 4704   6.330   6.287   1.786 -0.2365  0.6817 -0.2251
  935SOL    HW1 4705   6.302   6.205   1.827  0.5986 -0.3148 -1.5472
  935SOL    HW2 4706   6.276   6.295   1.707 -1.1268  2.0436  0.4835
  936SOL     OW 4707   2.539   6.464   0.636 -0.2418 -0.0429 -0.3138
  936SOL    HW1 4708   2.565   6.422   0.718  0.3977  1.2104  0.1510
  936SOL    HW2 4709   2.470   6.408   0.601  1.4199 -2.2099 -0.3853
  937SOL     OW 4710   4.371   2.450   1.324 -0.0544 -0.5597  0.0046
  937SOL    HW1 4711   4.395   2.358   1.333  0.1594 -0.5395 -0.3189
  937SOL    HW2 4712   4.347   2.478   1.412 -2.4388 -1.5578 -0.2510
  938SOL     OW 4713   0.735   4.154   3.113 -0.1321  1.2205  0.4631
  938SOL    HW1 4714   0.652   4.112   3.135 -0.2160  0.9749 -0.2963
  938SOL    HW2 4715   0.778   4.168   3.198 -0.6984  0.8407  0.8192
  939SOL     OW 4716   4.094   5.804   4.025  0.4300  0.0205  0.3003
  939SOL    HW1 4717   4.162   5.781   3.961  0.1696 -0.5341  0.2160
  939SOL    HW2 4718   4.140   5.849   4.095  0.9730 -0.8601  0.5157
  940SOL     OW 4719   2.477   1.213   2.997  0.5203 -0.2660  0.0492
  940SOL    HW1 4720   2.533   1.167   3.060 -0.2397  0.2106  1.1048
  940SOL    HW2 4721   2.432   1.144   2.950  1.6813 -0.6476 -0.5385
  941SOL     OW 4722   1.055   2.432   4.434 -0.6616 -0.2999  0.7195
  941SOL    HW1 4723   1.024   2.515   4.397 -0.5871 -0.4348  0.3447
  941SOL    HW2 4724   1.130   2.457   4.488  1.0126 -0.3725 -1.4411
  942SOL     OW 4725   6.060   3.659   0.268  0.1660 -0.3028 -0.1017
  942SOL    HW1 4726   6.146   3.658   0.312 -0.4365  0.3392  1.1626
  942SOL    HW2 4727   6.053   3.747   0.232  0.0399 -0.3559 -0.2055
  943SOL     OW 4728   2.964   2.477   1.045  0.7872 -0.1324  0.5094
  943SOL    HW1 4729   2.923   2.393   1.027 -0.0596 -0.1200  2.2344
  943SOL    HW2 4730   3.057   2.464   1.024  0.1933 -0.5379 -2.2222
  944SOL     OW 4731   4.825   3.335   1.724  0.3283 -0.2165 -0.2506
  944SOL    HW1 4732   4.918   3.349   1.740  0.2022  1.6676 -0.8481
  944SOL    HW2 4733   4.808   3.378   1.641 -0.7279 -2.2247 -1.1485
  945SOL     OW 4734   3.783   2.977   1.109  0.6000  0.1846  0.8459
  945SOL    HW1 4735   3.771   3.050   1.170 -1.1193  0.6708 -0.0120
  945SOL    HW2 4736   3.767   2.899   1.161 -0.1408  0.5602  1.1881
  946SOL     OW 4737   4.056   0.020   0.008  0.3885 -0.0511  0.0848
  946SOL    HW1 4738   3.995   0.002  -0.064  1.0072  0.7252 -0.6632
  946SOL    HW2 4739   4.011  -0.012   0.086  0.0488 -1.6532 -0.7381
  947SOL     OW 4740   3.750   6.145   0.081  0.0272  0.6579 -0.1023
  947SOL    HW1 4741   3.753   6.218   0.020 -1.3132  0.6176 -0.2531
  947SOL    HW2 4742   3.814   6.082   0.047 -0.8489  0.5435 -1.6050
  948SOL     OW 4743   4.435   1.970   2.290  0.0542  0.0402  0.8692
  948SOL    HW1 4744   4.342   1.947   2.279  0.4393 -1.2800  0.0631
  948SOL    HW2 4745   4.470   1.900   2.345  0.4641  0.8520  1.6617
  949SOL     OW 4746   4.937   2.887   3.598 -0.0622  0.1516 -0.1503
  949SOL    HW1 4747   4.955   2.843   3.515 -1.3200 -1.0422  0.1756
  949SOL    HW2 4748   4.917   2.977   3.573  0.5961  0.0662 -1.0307
  950SOL     OW 4749   2.763   6.388   1.287 -0.2227 -0.3499 -0.2739
  950SOL    HW1 4750   2.809   6.337   1.221 -0.0251  1.9655 -2.0292
  950SOL    HW2 4751   2.749   6.327   1.359  0.8293 -2.5736 -1.8600
  951SOL     OW 4752   1.976   0.198   3.919  0.3914  0.2525 -0.7654
  951SOL    HW1 4753   2.041   0.127   3.927  0.0949 -0.5791 -4.1749
  951SOL    HW2 4754   2.024   0.269   3.877 -0.1599  0.8456 -0.4092
  952SOL     OW 4755   2.211   0.493   0.641  0.6442 -0.3801 -0.0647
  952SOL    HW1 4756   2.122   0.514   0.666  0.4083 -1.2496 -0.1493
  952SOL    HW2 4757   2.265   0.527   0.712  0.0686 -1.9553  1.1741
  953SOL     OW 4758   1.023   3.252   0.086  0.2513 -0.0021 -0.0673
  953SOL    HW1 4759   1.003   3.340   0.117 -0.6699 -0.3973  0.5109
  953SOL    HW2 4760   1.109   3.232   0.123 -0.4101 -0.0916  1.4885
  954SOL     OW 4761   5.810   6.049   3.983 -0.0199 -0.0074  0.8157
  954SOL    HW1 4762   5.729   6.040   4.034 -1.8506  3.3524 -1.1276
  954SOL    HW2 4763   5.790   6.008   3.899  0.4512  0.4831  0.4599
  955SOL     OW 4764   2.504   1.046   2.184  0.3362 -0.3483 -0.4139
  955SOL    HW1 4765   2.598   1.024   2.179  0.9214  1.6387  0.7849
  955SOL    HW2 4766   2.487   1.057   2.278 -0.9093  0.0723 -0.6761
  956SOL     OW 4767   2.343   6.092   2.193  0.6372 -0.1372  0.7740
  956SOL    HW1 4768   2.384   6.178   2.204 -0.4342  0.3602  0.9753
  956SOL    HW2 4769   2.392   6.052   2.120  1.5342  0.3882  1.0648
  957SOL     OW 4770   2.251   2.040   4.410 -0.1120 -0.1721  0.4475
  957SOL    HW1 4771   2.169   2.029   4.457  0.1653 -2.4710  0.5400
  957SOL    HW2 4772   2.313   2.073   4.475 -0.7917  1.0356  0.5089
  958SOL     OW 4773   5.693   0.456   4.429 -0.3546  0.1576  0.6057
  958SOL    HW1 4774   5.631   0.489   4.363  0.2535  0.6522  0.2691
  958SOL    HW2 4775   5.777   0.454   4.383 -0.2807 -1.3983  0.7800
  959SOL     OW 4776   4.934   2.493   4.370  0.5620  0.2752  0.3149
  959SOL    HW1 4777   4.887   2.417   4.336  0.6437 -0.2610  1.3496
  959SOL    HW2 4778   4.877   2.567   4.349 -0.5126 -0.3005  1.0637
  960SOL     OW 4779   2.083   1.823   3.869  0.2324 -0.1962 -0.2029
  960SOL    HW1 4780   2.092   1.883   3.794 -0.1381 -0.3994 -0.4137
  960SOL    HW2 4781   1.998   1.845   3.907  0.2320 -0.3822 -0.0960
  961SOL     OW 4782   5.562   5.516   3.006  0.1684 -0.1311  0.3880
  961SOL    HW1 4783   5.474   5.480   2.999 -0.1218  0.0394  2.5327
  961SOL    HW2 4784   5.549   5.606   3.035  1.0180  0.6063 -1.3230
  962SOL     OW 4785   0.694   3.493   2.708  0.5380  0.2094  0.2181
  962SOL    HW1 4786   0.786   3.521   2.707  0.1616  1.5738 -1.5792
  962SOL    HW2 4787   0.680   3.460   2.797  2.9671 -0.7923  0.3097
  963SOL     OW 4788   5.955   0.438   4.307 -0.7189 -0.4780  0.0413
  963SOL    HW1 4789   5.988   0.350   4.287 -1.2719 -1.2999  2.4272
  963SOL    HW2 4790   6.005   0.466   4.383 -1.1606  0.9367 -0.1569
  964SOL     OW 4791   6.003   3.429   1.078 -0.1403  0.1066 -0.2009
  964SOL    HW1 4792   6.051   3.347   1.090 -0.4827 -0.0625  0.0034
  964SOL    HW2 4793   5.978   3.455   1.166 -2.1065 -0.8145 -0.4340
  965SOL     OW 4794   3.422   0.139   2.611  0.0273 -0.0925 -0.0839
  965SOL    HW1 4795   3.512   0.127   2.640  0.0871 -0.9814 -0.5949
  965SOL    HW2 4796   3.429   0.162   2.519 -0.3020 -2.2980 -0.7271
  966SOL     OW 4797   0.948   5.672   1.886 -0.1867 -0.0875 -0.1100
  966SOL    HW1 4798   0.924   5.585   1.917  0.7487 -0.5697 -0.7044
  966SOL    HW2 4799   0.870   5.702   1.839 -0.8252 -0.2341  0.8342
  967SOL     OW 4800   5.745   2.083   2.482 -0.1766 -0.1709  0.0231
  967SOL    HW1 4801   5.746   1.988   2.486  0.5321 -0.2063 -0.6639
  967SOL    HW2 4802   5.836   2.109   2.500  0.0091  0.2778 -1.3850
  968SOL     OW 4803   5.566   6.331   1.817  0.1841  0.2242  0.6212
  968SOL    HW1 4804   5.505   6.320   1.890  1.4171 -0.7448  1.5494
  968SOL    HW2 4805   5.635   6.267   1.833  0.4132 -0.1412 -1.5168
  969SOL     OW 4806   4.826   1.238   4.314  0.4365  0.0246  0.1358
  969SOL    HW1 4807   4.848   1.238   4.407  1.4619 -0.6793 -0.0851
  969SOL    HW2 4808   4.796   1.327   4.296  1.3276  0.4994  0.9044
  970SOL     OW 4809   1.277   4.006   0.317  0.2079 -0.3815 -0.2092
  970SOL    HW1 4810   1.367   3.991   0.290  0.2402  0.1596 -0.4071
  970SOL    HW2 4811   1.249   4.083   0.268  0.0273  0.1757  0.7416
  971SOL     OW 4812   1.626   2.719   2.984  0.1444 -0.4073  0.4175
  971SOL    HW1 4813   1.539   2.686   3.009 -0.0662  0.4009  0.7994
  971SOL    HW2 4814   1.644   2.678   2.900 -1.9886  1.7097 -1.2247
  972SOL     OW 4815   0.019   0.699   3.785  0.2537 -0.0075  0.2661
  972SOL    HW1 4816   0.026   0.759   3.710 -0.2999  1.1319  1.0810
  972SOL    HW2 4817  -0.043   0.632   3.756  0.1725  0.3272 -0.3628
  973SOL     OW 4818   5.770   5.630   0.562 -0.1588  0.3071 -0.0734
  973SOL    HW1 4819   5.783   5.614   0.655 -0.5408 -2.0360 -0.3628
  973SOL    HW2 4820   5.818   5.711   0.545  1.1420  0.0178  1.8627
  974SOL     OW 4821   6.390   5.576   2.498 -0.0968 -0.5522  0.3448
  974SOL    HW1 4822   6.344   5.504   2.540  0.1091 -0.0769  1.4185
  974SOL    HW2 4823   6.433   5.536   2.422 -0.2721 -1.4810  0.7239
  975SOL     OW 4824   2.470   2.673   1.489  0.4772  0.2553  0.4579
  975SOL    HW1 4825   2.457   2.759   1.527  2.2597  0.7465  0.0318
  975SOL    HW2 4826   2.409   2.669   1.416 -0.0571  0.8929  0.8621
  976SOL     OW 4827   4.541   3.314   3.145 -0.3609  0.3532 -0.4887
  976SOL    HW1 4828   4.475   3.331   3.078  0.7475  2.7641 -1.1006
  976SOL    HW2 4829   4.614   3.274   3.098 -1.2983 -2.4058  0.2029
  977SOL     OW 4830   1.242   1.614   3.284 -0.2554  0.3386 -0.6575
  977SOL    HW1 4831   1.272   1.693   3.330 -0.8812 -0.1615  0.6482
  977SOL    HW2 4832   1.190   1.567   3.349  0.9562 -1.6805 -1.0886
  978SOL     OW 4833   6.460   5.091   3.581 -0.4304  0.1704 -0.1975
  978SOL    HW1 4834   6.541   5.074   3.533 -0.0963 -0.5576  0.5879
  978SOL    HW2 4835   6.427   5.173   3.545  0.3838  0.2091 -0.8890
  979SOL     OW 4836   5.041   6.409   1.767  0.2736 -0.3710 -0.3130
  979SOL    HW1 4837   5.016   6.398   1.675  0.2965  0.5190 -0.4327
  979SOL    HW2 4838   4.965   6.378   1.816 -1.2619  2.5034 -0.6689
  980SOL     OW 4839   5.473   1.955   2.477 -0.7792 -0.0508  0.2440
  980SOL    HW1 4840   5.522   2.036   2.491 -2.1992  0.9216 -0.1798
  980SOL    HW2 4841   5.388   1.984   2.442 -1.7251 -1.6501  1.0944
  981SOL     OW 4842   4.064   5.745   0.148  0.8354 -0.2900 -0.4219
  981SOL    HW1 4843   4.083   5.667   0.095  0.2634  0.0163 -1.0969
  981SOL    HW2 4844   4.080   5.717   0.238 -0.0176 -1.4157 -0.5833
  982SOL     OW 4845   1.347   4.561   1.830  0.2419 -0.6527  0.1012
  982SOL    HW1 4846   1.435   4.590   1.804 -0.6275  0.8121 -1.4464
  982SOL    HW2 4847   1.304   4.641   1.861 -0.6995 -1.2582  0.3884
  983SOL     OW 4848   1.026   1.771   4.514  0.2074 -0.4131  0.2442
  983SOL    HW1 4849   1.048   1.695   4.459 -0.6814 -0.3336 -0.2425
  983SOL    HW2 4850   0.937   1.794   4.487  0.5122  0.8839  0.3061
  984SOL     OW 4851   2.706   0.320   4.548  0.0304  0.1980  0.7710
  984SOL    HW1 4852   2.709   0.230   4.518  1.8678 -0.1707  1.8756
  984SOL    HW2 4853   2.660   0.315   4.632  1.0175  0.0825  1.3283
  985SOL     OW 4854   1.202   1.954   4.165  0.1781  0.2444 -0.1762
  985SOL    HW1 4855   1.253   1.968   4.086 -0.1143 -0.3472 -0.4746
  985SOL    HW2 4856   1.260   1.903   4.223  1.2597  2.5736  0.9289
  986SOL     OW 4857   2.624   0.252   2.117 -0.4546 -0.0363  0.1466
  986SOL    HW1 4858   2.668   0.190   2.175 -0.0194 -0.2880 -0.4357
  986SOL    HW2 4859   2.532   0.225   2.118 -0.2234 -0.8928 -0.3313
  987SOL     OW 4860   5.818   5.662   3.189 -0.3553  0.3424 -0.1307
  987SOL    HW1 4861   5.770   5.727   3.241 -0.1799  0.9234 -0.6783
  987SOL    HW2 4862   5.831   5.589   3.249 -1.9139  0.1579  0.0358
  988SOL     OW 4863   1.144   2.729   3.054  0.1978 -0.1010  0.5495
  988SOL    HW1 4864   1.072   2.750   2.995 -1.1820  0.0733  2.2481
  988SOL    HW2 4865   1.132   2.637   3.075 -1.2749  0.5764  3.0418
  989SOL     OW 4866   5.832   3.976   4.011 -0.1774  0.3814  0.0455
  989SOL    HW1 4867   5.849   4.038   3.940  0.8599 -0.5308 -0.5480
  989SOL    HW2 4868   5.869   4.017   4.089  1.7084 -0.0129 -0.5799
  990SOL     OW 4869   4.457   4.972   4.302 -0.1660  0.4069 -0.8454
  990SOL    HW1 4870   4.485   5.029   4.231 -0.1714  1.0202 -0.3631
  990SOL    HW2 4871   4.362   4.982   4.305 -0.2997 -0.4820 -1.4688
  991SOL     OW 4872   1.634   1.704   2.904 -0.3258 -0.3568 -0.3156
  991SOL    HW1 4873   1.719   1.746   2.916  0.8613 -2.1326 -1.8102
  991SOL    HW2 4874   1.573   1.775   2.887  0.7695  0.9942  1.1400
  992SOL     OW 4875   3.044   2.936   1.046 -0.4222 -0.1471 -0.1720
  992SOL    HW1 4876   2.950   2.923   1.041 -0.5012 -0.8866  2.0103
  992SOL    HW2 4877   3.082   2.854   1.014 -0.5121  0.1428 -1.0287
  993SOL     OW 4878   4.803   2.396   2.631 -0.6151 -0.4946 -0.5001
  993SOL    HW1 4879   4.818   2.454   2.706 -3.3441 -2.9671  2.1881
  993SOL    HW2 4880   4.735   2.440   2.580 -0.3845  0.1251 -0.2855
  994SOL     OW 4881   4.442   3.647   3.722 -0.8287  0.4620 -0.0574
  994SOL    HW1 4882   4.416   3.606   3.804 -1.1829 -0.6145 -0.6843
  994SOL    HW2 4883   4.384   3.723   3.714 -2.4749 -0.7544 -0.4391
  995SOL     OW 4884   5.378   0.314   1.255 -0.2420 -0.1077  0.1234
  995SOL    HW1 4885   5.470   0.306   1.228 -0.1126 -0.0717  0.5338
  995SOL    HW2 4886   5.366   0.243   1.318  0.1467  1.2032  1.7411
  996SOL     OW 4887   4.153   5.820   0.647  0.2145 -0.0796  0.3129
  996SOL    HW1 4888   4.196   5.819   0.733  1.1222  1.9556 -0.0513
  996SOL    HW2 4889   4.225   5.812   0.585 -0.2831 -0.1010 -0.2630
  997SOL     OW 4890   5.623   6.294   0.584  0.6966  0.5404  0.2734
  997SOL    HW1 4891   5.542   6.315   0.538  1.1686 -0.4275 -1.0487
  997SOL    HW2 4892   5.632   6.364   0.649 -1.0322  0.8251  0.2515
  998SOL     OW 4893   5.684   2.187   0.206 -0.2610  0.1509  0.1542
  998SOL    HW1 4894   5.775   2.173   0.181 -0.5410  2.8263 -3.0511
  998SOL    HW2 4895   5.689   2.250   0.278  0.4085 -0.5062  0.7010
  999SOL     OW 4896   3.788   4.662   4.134  0.4623  0.3984 -0.0996
  999SOL    HW1 4897   3.862   4.641   4.190  0.7214 -1.1094 -0.9543
  999SOL    HW2 4898   3.815   4.634   4.047 -0.7451  0.7234 -0.6015
 1000SOL     OW 4899   5.331   1.711   4.376 -0.5738 -0.7522 -0.4644
 1000SOL    HW1 4900   5.346   1.617   4.374  0.4015 -0.6191  0.3194
 1000SOL    HW2 4901   5.265   1.724   4.444  0.5177 -0.7196  0.6096
 1001SOL     OW 4902   5.019   1.025   4.265 -0.0413 -0.4664 -0.1881
 1001SOL    HW1 4903   5.026   1.003   4.172 -0.6845 -1.3083 -0.0510
 1001SOL    HW2 4904   4.971   1.108   4.267  2.4199  1.1031 -0.7130
 1002SOL     OW 4905   2.544   2.799   2.385  0.3272 -0.3778  0.2722
 1002SOL    HW1 4906   2.609   2.839   2.326 -1.5691  0.6343 -1.2807
 1002SOL    HW2 4907   2.532   2.864   2.454  2.1153 -1.2987  1.5112
 1003SOL     OW 4908   5.869   4.566   2.218  0.8906  0.3464 -0.4836
 1003SOL    HW1 4909   5.962   4.547   2.208  0.6826  0.0710 -2.2290
 1003SOL    HW2 4910   5.866   4.657   2.247  1.7137 -0.1291  1.2206
 1004SOL     OW 4911   0.228   5.049   1.838  0.2809 -0.0318 -0.2039
 1004SOL    HW1 4912   0.183   5.045   1.922 -1.7746 -3.2610 -1.2794
 1004SOL    HW2 4913   0.165   5.090   1.779  1.7958  2.4265 -0.2401
 1005SOL     OW 4914   6.005   4.415   3.912  1.2420 -0.8889 -0.5455
 1005SOL    HW1 4915   6.062   4.492   3.913  0.0373  0.0468  0.7840
 1005SOL    HW2 4916   5.962   4.416   3.997 -1.2867 -1.1062 -1.7232
 1006SOL     OW 4917   6.432   3.321   0.294 -0.1121  0.0101 -0.4395
 1006SOL    HW1 4918   6.392   3.249   0.245 -1.1621 -0.7644  1.4533
 1006SOL    HW2 4919   6.393   3.400   0.256 -0.4256 -0.5138 -1.2505
 1007SOL     OW 4920   6.016   4.268   1.989 -0.0719  0.4284  0.9124
 1007SOL    HW1 4921   6.015   4.187   1.937  0.8653  0.5816  0.6388
 1007SOL    HW2 4922   5.932   4.310   1.969 -0.8071 -0.7169  1.4558
 1008SOL     OW 4923   4.098   3.446   2.486  0.1453 -0.1066  0.2920
 1008SOL    HW1 4924   4.068   3.441   2.396  0.2428  1.3895  0.1465
 1008SOL    HW2 4925   4.184   3.488   2.481  0.1225  0.0647  1.0802
 1009SOL     OW 4926   1.366   0.050   2.867 -0.2253  0.2893 -0.0905
 1009SOL    HW1 4927   1.304  -0.016   2.898 -0.2240  0.2047 -0.2709
 1009SOL    HW2 4928   1.327   0.134   2.893 -0.2651  0.2231  0.0691
 1010SOL     OW 4929   6.206   1.144   4.194  0.7706 -0.1881 -0.2218
 1010SOL    HW1 4930   6.143   1.113   4.259  1.6767  1.6208  1.6520
 1010SOL    HW2 4931   6.158   1.209   4.143  0.7656  0.3871  0.4879
 1011SOL     OW 4932   6.137   0.068   0.305 -0.1086 -0.3766  0.1243
 1011SOL    HW1 4933   6.127  -0.027   0.295  1.9510 -0.9018  2.2938
 1011SOL    HW2 4934   6.063   0.104   0.257 -0.0641 -2.9872 -2.1636
 1012SOL     OW 4935   4.979   0.778   2.752 -0.6607 -0.0276  0.4010
 1012SOL    HW1 4936   5.006   0.807   2.839  0.1551  0.7119 -0.0835
 1012SOL    HW2 4937   4.995   0.854   2.695  0.5753 -1.1001 -0.7257
 1013SOL     OW 4938   5.338   5.473   3.749  0.2283  0.0775 -0.3086
 1013SOL    HW1 4939   5.427   5.454   3.778  0.4836  1.3332 -0.2087
 1013SOL    HW2 4940   5.289   5.485   3.830  0.0159 -0.3682 -0.3677
 1014SOL     OW 4941   1.820   4.861   0.306  0.1830 -0.4436 -0.0743
 1014SOL    HW1 4942   1.891   4.798   0.317 -0.1067 -0.5169  1.6370
 1014SOL    HW2 4943   1.834   4.927   0.374 -0.4612  0.4339 -0.7660
 1015SOL     OW 4944   0.230   1.363   3.086 -0.3442  0.1037 -0.4747
 1015SOL    HW1 4945   0.194   1.302   3.022  0.3934 -0.4639 -0.3588
 1015SOL    HW2 4946   0.295   1.413   3.037 -1.3882  1.2582 -0.7326
 1016SOL     OW 4947   3.320   1.938   3.805  0.3304 -0.5594 -0.2809
 1016SOL    HW1 4948   3.308   1.843   3.798  0.3641 -0.8020  2.1553
 1016SOL    HW2 4949   3.368   1.962   3.725 -1.6059 -2.1937 -2.0263
 1017SOL     OW 4950   2.662   1.991   0.333 -0.5831  0.8075  0.0791
 1017SOL    HW1 4951   2.567   1.992   0.345 -0.8105 -2.5201 -0.5539
 1017SOL    HW2 4952   2.675   2.028   0.245 -1.4471  0.1227 -0.3508
 1018SOL     OW 4953   2.167   2.333   4.196  0.4220 -0.1001  0.4852
 1018SOL    HW1 4954   2.206   2.272   4.135 -0.7506 -0.4678  0.0711
 1018SOL    HW2 4955   2.186   2.420   4.160  0.5438 -0.2848  0.1100
 1019SOL     OW 4956   2.819   5.272   2.960 -0.8271  0.1689 -0.4034
 1019SOL    HW1 4957   2.769   5.316   2.891 -0.5625  1.4863  0.2061
 1019SOL    HW2 4958   2.767   5.287   3.040 -0.0771  0.5048  0.0303
 1020SOL     OW 4959   1.389   3.561   4.563 -0.6063  0.1562  0.1053
 1020SOL    HW1 4960   1.383   3.641   4.511 -2.3246  0.2004  0.3107
 1020SOL    HW2 4961   1.403   3.491   4.499  0.0800  0.5085 -0.1440
 1021SOL     OW 4962   0.935   1.494   4.091 -0.2023 -0.3198  0.4345
 1021SOL    HW1 4963   0.971   1.406   4.080  0.2858  0.0851 -1.7095
 1021SOL    HW2 4964   0.858   1.482   4.147  1.0204 -1.7690  1.9131
 1022SOL     OW 4965   4.366   0.476   1.185 -0.2984  0.5223 -0.1463
 1022SOL    HW1 4966   4.460   0.489   1.191  0.2142 -2.1893 -0.8331
 1022SOL    HW2 4967   4.344   0.429   1.266 -1.4759  2.8121  0.9456
 1023SOL     OW 4968   0.757   2.155   2.556  0.2512  0.0496  0.0455
 1023SOL    HW1 4969   0.806   2.197   2.627 -0.7815 -0.3647  1.0300
 1023SOL    HW2 4970   0.702   2.225   2.520  0.1777  0.0627  0.1859
 1024SOL     OW 4971   2.599   5.444   3.889 -0.4592 -0.2084 -0.6601
 1024SOL    HW1 4972   2.587   5.498   3.811 -0.6937  2.1178  0.8697
 1024SOL    HW2 4973   2.529   5.379   3.885  0.1150 -0.7654 -2.8065
 1025SOL     OW 4974   0.150   2.449   1.432  0.1388 -1.0925 -0.0895
 1025SOL    HW1 4975   0.089   2.417   1.365 -0.0845 -0.2115 -0.3246
 1025SOL    HW2 4976   0.198   2.519   1.388 -0.0102 -0.4997  0.6647
 1026SOL     OW 4977   4.203   5.461   2.930 -0.6563  0.0768  0.0868
 1026SOL    HW1 4978   4.199   5.555   2.910  0.2755  0.0159 -0.4240
 1026SOL    HW2 4979   4.189   5.418   2.846  1.6346 -0.1972 -0.2264
 1027SOL     OW 4980   2.652   4.637   4.310  0.5804 -0.0685 -0.7326
 1027SOL    HW1 4981   2.608   4.713   4.271  2.0292  0.4918 -1.3411
 1027SOL    HW2 4982   2.711   4.606   4.241  0.1338 -1.6522 -0.4269
 1028SOL     OW 4983   6.370   4.346   0.284  0.2603  0.1014  0.1095
 1028SOL    HW1 4984   6.297   4.303   0.328 -0.0963  1.1526  0.6005
 1028SOL    HW2 4985   6.363   4.438   0.312  1.9646  0.1683  0.4429
 1029SOL     OW 4986   6.014   1.348   4.161 -0.6115 -0.1361  0.2378
 1029SOL    HW1 4987   5.989   1.434   4.195 -2.4567 -0.2725 -0.6309
 1029SOL    HW2 4988   6.052   1.366   4.075 -0.1023 -0.1213  0.4654
 1030SOL     OW 4989   2.357   2.113   1.878  0.1548  0.2056  0.2220
 1030SOL    HW1 4990   2.303   2.048   1.923  1.1847  0.6614  2.2216
 1030SOL    HW2 4991   2.383   2.071   1.797 -2.7051 -0.2366 -0.5811
 1031SOL     OW 4992   4.017   1.976   1.121 -0.0872  0.4214  0.8973
 1031SOL    HW1 4993   4.084   1.950   1.184  0.0716  0.2979  0.6832
 1031SOL    HW2 4994   4.057   2.048   1.072  0.5425 -0.6997 -0.3177
 1032SOL     OW 4995   0.586   0.429   3.445 -0.0655  0.3274 -0.3920
 1032SOL    HW1 4996   0.543   0.496   3.392  1.0602 -0.2953 -2.1524
 1032SOL    HW2 4997   0.536   0.349   3.428 -0.5758  0.3958  0.6589
 1033SOL     OW 4998   2.518   2.925   1.011 -0.0244  0.2966  0.0135
 1033SOL    HW1 4999   2.506   2.853   0.949  0.6107  1.5405 -1.6323
 1033SOL    HW2 5000   2.433   2.969   1.014  0.3448  1.1865 -1.3005
 1034SOL     OW 5001   4.237   5.053   3.428 -0.1523 -0.5255 -0.0228
 1034SOL    HW1 5002   4.269   5.039   3.517 -0.0859 -2.2802 -0.2836
 1034SOL    HW2 5003   4.144   5.070   3.438 -0.2717 -1.3760  0.3460
 1035SOL     OW 5004   5.530   6.024   4.066  0.0941 -0.1297 -0.2341
 1035SOL    HW1 5005   5.483   5.973   4.000 -0.3889 -2.9087  2.0234
 1035SOL    HW2 5006   5.502   6.114   4.052 -2.8288 -1.1129 -1.5276
 1036SOL     OW 5007   3.490   4.140   3.907 -0.2994 -0.4092 -0.0004
 1036SOL    HW1 5008   3.541   4.096   3.840 -0.6144  1.6465 -1.6753
 1036SOL    HW2 5009   3.419   4.079   3.927 -1.2026 -0.4416 -2.8372
 1037SOL     OW 5010   2.141   3.950   2.489 -0.1787 -0.3506  0.0917
 1037SOL    HW1 5011   2.100   3.903   2.416 -0.3214  0.2589 -0.2282
 1037SOL    HW2 5012   2.181   3.882   2.542 -1.0190 -0.9030  0.0393
 1038SOL     OW 5013   3.470   6.189   4.245 -0.3307  0.5787  0.2371
 1038SOL    HW1 5014   3.423   6.164   4.166  0.9393 -0.4531 -0.2191
 1038SOL    HW2 5015   3.460   6.284   4.250 -2.7980  0.3775  0.4069
 1039SOL     OW 5016   5.655   2.771   4.454 -0.1209 -0.6913 -0.3732
 1039SOL    HW1 5017   5.662   2.676   4.460  0.5255 -0.6327 -0.0425
 1039SOL    HW2 5018   5.704   2.794   4.375 -1.6826 -0.7585 -1.4104
 1040SOL     OW 5019   5.626   6.132   2.360  0.3266  0.5381  0.0164
 1040SOL    HW1 5020   5.652   6.047   2.326 -2.3810 -0.8189  1.0594
 1040SOL    HW2 5021   5.641   6.192   2.287 -0.0268 -1.2747 -1.6261
 1041SOL     OW 5022   4.828   0.135   4.518 -0.3684  0.4279  0.1464
 1041SOL    HW1 5023   4.736   0.161   4.530 -0.0213  1.7344  0.1510
 1041SOL    HW2 5024   4.874   0.218   4.502  1.0368 -0.0344  1.5509
 1042SOL     OW 5025   5.497   3.820   2.448 -0.0432  0.7416 -0.3839
 1042SOL    HW1 5026   5.591   3.805   2.442  0.0718  1.4883 -0.6341
 1042SOL    HW2 5027   5.464   3.803   2.360  0.1692  2.3347 -0.8165
 1043SOL     OW 5028   5.905   5.576   2.093  0.3569 -0.6349  0.1821
 1043SOL    HW1 5029   5.993   5.575   2.131  0.8373  1.2386 -0.7664
 1043SOL    HW2 5030   5.918   5.545   2.004 -0.0087 -0.7239  0.1594
 1044SOL     OW 5031   6.115   6.282   0.255  0.4161  0.3651 -0.4083
 1044SOL    HW1 5032   6.084   6.220   0.189  3.1969 -0.8099 -0.7492
 1044SOL    HW2 5033   6.169   6.230   0.314  1.5891  2.1571  0.2117
 1045SOL     OW 5034   4.120   5.246   2.683  0.2238 -0.2666 -0.0275
 1045SOL    HW1 5035   4.044   5.206   2.725  0.3353 -0.9761 -0.4796
 1045SOL    HW2 5036   4.098   5.249   2.590 -0.2971  1.8980  0.1134
 1046SOL     OW 5037   1.822   3.486   2.537  0.3927 -0.8522 -0.0227
 1046SOL    HW1 5038   1.813   3.566   2.587 -0.1048 -1.6973  1.2819
 1046SOL    HW2 5039   1.753   3.491   2.470  0.1042 -0.3916  0.3066
 1047SOL     OW 5040   0.102   5.237   2.408 -0.2796 -0.1884  0.0347
 1047SOL    HW1 5041   0.017   5.196   2.391  0.4040 -0.9780 -1.7835
 1047SOL    HW2 5042   0.154   5.167   2.448 -0.1092 -0.0893 -0.0137
 1048SOL     OW 5043   4.778   2.911   4.516 -0.6586  0.2185  0.6124
 1048SOL    HW1 5044   4.807   2.869   4.597 -1.3147  1.1001  1.3292
 1048SOL    HW2 5045   4.683   2.909   4.522 -0.7041  0.5801  0.0075
 1049SOL     OW 5046   0.025   0.469   3.000 -0.7419  0.0942  0.3366
 1049SOL    HW1 5047  -0.066   0.485   3.028 -0.2846  2.5741  0.6391
 1049SOL    HW2 5048   0.056   0.555   2.970  1.2890 -0.8606 -0.4574
 1050SOL     OW 5049   3.440   0.219   4.334  0.5260  0.3149 -0.0568
 1050SOL    HW1 5050   3.490   0.301   4.334 -0.4769  0.9553 -0.4548
 1050SOL    HW2 5051   3.397   0.218   4.419 -0.6587  0.9876 -0.6216
 1051SOL     OW 5052   2.334   4.098   3.471 -0.2035  0.2054 -0.2088
 1051SOL    HW1 5053   2.302   4.179   3.432  0.6850  0.3148 -0.7352
 1051SOL    HW2 5054   2.328   4.113   3.565  1.8441  1.6939 -0.2449
 1052SOL     OW 5055   5.219   0.299   3.988 -0.2246 -0.8868  0.0287
 1052SOL    HW1 5056   5.272   0.260   3.919  0.6245  1.1925 -0.5833
 1052SOL    HW2 5057   5.254   0.263   4.069  2.3326  0.5646 -0.3455
 1053SOL     OW 5058   6.222   3.774   1.868  0.2524  0.2928  0.2180
 1053SOL    HW1 5059   6.184   3.690   1.845  0.3600 -0.1519  1.5952
 1053SOL    HW2 5060   6.313   3.754   1.892  0.7002  1.0101 -0.7795
 1054SOL     OW 5061   2.213   6.422   0.166 -0.0982  0.0672  0.2298
 1054SOL    HW1 5062   2.190   6.514   0.182 -0.3108 -0.0088  0.3686
 1054SOL    HW2 5063   2.128   6.377   0.162 -0.0090 -0.0768 -0.1273
 1055SOL     OW 5064   1.657   6.164   2.706 -0.1405 -0.6557  0.8915
 1055SOL    HW1 5065   1.746   6.200   2.717  0.0427 -0.6650 -0.4524
 1055SOL    HW2 5066   1.670   6.069   2.707 -0.0221 -0.6588 -0.0390
 1056SOL     OW 5067   4.441   3.713   1.695  0.4657  0.3645 -0.1658
 1056SOL    HW1 5068   4.489   3.651   1.641  0.3407 -0.8660  1.0700
 1056SOL    HW2 5069   4.367   3.741   1.641  0.5875 -0.4848 -0.7831
 1057SOL     OW 5070   5.572   0.692   3.550  1.0650 -0.6705 -0.0440
 1057SOL    HW1 5071   5.589   0.780   3.516 -1.7422  0.3306  0.7670
 1057SOL    HW2 5072   5.561   0.637   3.473  0.5804  0.2317 -0.6336
 1058SOL     OW 5073   1.149   4.281   3.864 -0.2575 -0.2136 -0.5139
 1058SOL    HW1 5074   1.148   4.375   3.845 -1.1685 -0.7577 -3.9065
 1058SOL    HW2 5075   1.235   4.251   3.833 -0.6876 -0.7476 -1.2238
 1059SOL     OW 5076   4.057   1.103   3.345 -0.2871 -0.4356  0.6959
 1059SOL    HW1 5077   4.142   1.145   3.337 -0.1611 -0.6869  0.6912
 1059SOL    HW2 5078   3.995   1.168   3.312 -0.3398  0.5556  2.6064
 1060SOL     OW 5079   6.233   3.696   4.262  0.5375 -0.4604 -0.3948
 1060SOL    HW1 5080   6.174   3.746   4.206 -1.4155 -0.5493  1.4565
 1060SOL    HW2 5081   6.177   3.633   4.306  2.2590 -1.4631  0.4882
 1061SOL     OW 5082   4.523   2.488   4.159  0.1153 -0.0167  0.0713
 1061SOL    HW1 5083   4.447   2.483   4.217 -0.0742  0.8502 -0.0807
 1061SOL    HW2 5084   4.486   2.494   4.071  0.4077 -2.7403 -0.3262
 1062SOL     OW 5085   1.606   4.319   1.910 -0.0378  0.5294  0.0966
 1062SOL    HW1 5086   1.677   4.254   1.908  0.4302  1.0186 -2.4868
 1062SOL    HW2 5087   1.599   4.350   1.820 -2.6820  1.4750  0.5347
 1063SOL     OW 5088   1.167   3.206   1.292 -0.2096 -0.3766 -0.3852
 1063SOL    HW1 5089   1.072   3.211   1.299 -0.2955 -1.0260 -1.0037
 1063SOL    HW2 5090   1.198   3.293   1.319 -0.9294 -0.3950  0.5173
 1064SOL     OW 5091   0.640   5.616   3.346 -0.7143  0.4312  0.5670
 1064SOL    HW1 5092   0.549   5.625   3.317 -0.2933 -0.0482 -0.9981
 1064SOL    HW2 5093   0.685   5.689   3.303 -0.2211  0.2064  0.7056
 1065SOL     OW 5094   0.485   3.918   2.231 -0.7097  0.0998  0.0366
 1065SOL    HW1 5095   0.470   3.920   2.326  0.3682 -3.2564  0.4146
 1065SOL    HW2 5096   0.551   3.986   2.216 -1.1104  0.8952  1.6349
 1066SOL     OW 5097   6.131   5.230   2.138  0.1280 -0.1081 -0.5358
 1066SOL    HW1 5098   6.155   5.187   2.056 -0.2444  1.3651 -1.4507
 1066SOL    HW2 5099   6.041   5.202   2.155 -0.7554  1.6100 -2.0722
 1067SOL     OW 5100   0.530   2.247   0.399 -0.6293 -0.2327  0.0075
 1067SOL    HW1 5101   0.435   2.249   0.411 -0.8242 -1.8547 -0.8791
 1067SOL    HW2 5102   0.547   2.311   0.330 -0.6469  2.2202  2.1115
 1068SOL     OW 5103   2.692   2.605   1.059  0.0588 -0.0576  0.4797
 1068SOL    HW1 5104   2.703   2.632   1.150  1.8093 -2.5330  1.1103
 1068SOL    HW2 5105   2.774   2.629   1.017 -0.2635 -0.0522 -0.1581
 1069SOL     OW 5106   5.837   6.111   0.626 -0.0134  0.6009  0.0523
 1069SOL    HW1 5107   5.779   6.186   0.610  1.7681  2.0222 -0.1721
 1069SOL    HW2 5108   5.779   6.037   0.639 -1.8401  1.8069 -0.8757
 1070SOL     OW 5109   2.506   0.208   1.116  0.3628 -0.6152  0.0153
 1070SOL    HW1 5110   2.572   0.230   1.182  2.0865  0.0411 -1.8027
 1070SOL    HW2 5111   2.542   0.243   1.034 -2.2776 -0.2553 -1.0817
 1071SOL     OW 5112   4.676   3.944   2.802 -0.5444  0.3489 -0.2779
 1071SOL    HW1 5113   4.616   3.869   2.808 -1.4514  1.1900  1.8928
 1071SOL    HW2 5114   4.706   3.959   2.892  0.9055  1.5974 -0.9198
 1072SOL     OW 5115   2.308   6.281   0.688 -0.4025 -0.2663 -0.0822
 1072SOL    HW1 5116   2.227   6.236   0.664  0.7090 -2.5793  0.1931
 1072SOL    HW2 5117   2.292   6.313   0.777 -1.5327  0.6971 -0.6056
 1073SOL     OW 5118   3.839   2.110   3.758 -0.3037 -0.1690 -0.2321
 1073SOL    HW1 5119   3.750   2.104   3.792  0.4033 -0.3299  1.7366
 1073SOL    HW2 5120   3.895   2.091   3.833  1.4049  0.0094 -1.3918
 1074SOL     OW 5121   4.333   1.083   1.111 -0.0336 -0.4786  0.1954
 1074SOL    HW1 5122   4.373   1.084   1.198 -3.0621 -0.2270  1.6960
 1074SOL    HW2 5123   4.357   1.168   1.073  0.9880 -0.4194  0.9121
 1075SOL     OW 5124   1.324   0.107   3.332  0.3187  0.1965 -0.2383
 1075SOL    HW1 5125   1.231   0.111   3.310  0.2014 -1.1327 -0.0570
 1075SOL    HW2 5126   1.332   0.028   3.386  1.5209  0.3953 -0.1109
 1076SOL     OW 5127   4.356   4.697   4.181  0.0844 -0.3974  0.2772
 1076SOL    HW1 5128   4.423   4.721   4.246  1.0058  0.9326 -1.0881
 1076SOL    HW2 5129   4.382   4.610   4.151  0.5652 -0.3497  0.5444
 1077SOL     OW 5130   5.685   1.580   0.359 -0.0182  0.2801 -0.2203
 1077SOL    HW1 5131   5.728   1.495   0.355  2.0652  1.1667  1.2449
 1077SOL    HW2 5132   5.627   1.574   0.435 -0.3659 -0.0303 -0.5086
 1078SOL     OW 5133   6.060   3.468   2.929  0.9844  0.2710 -0.3623
 1078SOL    HW1 5134   6.118   3.500   2.859  1.3006 -1.0190 -0.7243
 1078SOL    HW2 5135   5.984   3.526   2.926  1.4566  0.8769 -1.0814
 1079SOL     OW 5136   4.506   2.909   4.554  0.2209 -0.5415 -0.4726
 1079SOL    HW1 5137   4.475   2.981   4.499 -0.0560 -0.3753 -0.0982
 1079SOL    HW2 5138   4.446   2.906   4.628  0.9881 -0.3246  0.1768
 1080SOL     OW 5139   3.886   0.541   3.836 -0.0039 -0.2185 -0.1947
 1080SOL    HW1 5140   3.905   0.448   3.822 -1.3753 -0.7253  1.0506
 1080SOL    HW2 5141   3.822   0.563   3.769  0.1077 -0.2473 -0.3113
 1081SOL     OW 5142   6.463   3.149   3.732  0.3208  0.3529 -0.0740
 1081SOL    HW1 5143   6.380   3.130   3.688 -0.2287  0.6478  0.8145
 1081SOL    HW2 5144   6.486   3.067   3.776 -0.1475  0.6235  0.6989
 1082SOL     OW 5145   6.087   2.304   2.848  0.1611  0.4244  0.1434
 1082SOL    HW1 5146   6.043   2.339   2.771 -1.7961 -1.5725  0.2372
 1082SOL    HW2 5147   6.152   2.243   2.813 -0.3889 -0.1168  0.0608
 1083SOL     OW 5148   1.491   2.668   4.304 -0.6797 -0.5831 -0.0376
 1083SOL    HW1 5149   1.516   2.664   4.211  0.0026 -2.4312  0.1925
 1083SOL    HW2 5150   1.538   2.745   4.337 -1.1745  0.2952 -1.2635
 1084SOL     OW 5151   1.854   1.806   2.349 -0.3793 -0.1105  0.4865
 1084SOL    HW1 5152   1.883   1.754   2.274  0.0997 -0.4708  0.9161
 1084SOL    HW2 5153   1.898   1.767   2.424 -3.2196 -1.8004  1.4628
 1085SOL     OW 5154   0.657   1.861   1.286 -0.3167  0.1104  0.3966
 1085SOL    HW1 5155   0.569   1.824   1.279 -0.0141 -0.5534 -0.0307
 1085SOL    HW2 5156   0.694   1.850   1.198  0.1552  0.4754  0.5471
 1086SOL     OW 5157   4.524   6.001   2.892 -0.7173 -0.4872 -0.7113
 1086SOL    HW1 5158   4.478   5.917   2.888  0.4248 -1.1763  0.1513
 1086SOL    HW2 5159   4.553   6.016   2.802  0.0485 -1.5954 -0.6735
 1087SOL     OW 5160   3.987   3.014   0.623 -0.1607  0.4680  0.0694
 1087SOL    HW1 5161   3.908   3.005   0.570  0.3070  1.3344 -0.8097
 1087SOL    HW2 5162   3.955   3.049   0.707 -0.8752 -0.6701  0.2908
 1088SOL     OW 5163   3.418   0.702   1.424 -0.1656  0.1271  0.6298
 1088SOL    HW1 5164   3.408   0.760   1.499  0.2833  0.1331  0.6893
 1088SOL    HW2 5165   3.467   0.627   1.458  2.0262  1.1191 -0.1127
 1089SOL     OW 5166   0.983   4.845   0.472 -0.2392 -0.5690 -0.1630
 1089SOL    HW1 5167   0.910   4.788   0.496  0.3904 -1.0738  0.5851
 1089SOL    HW2 5168   0.961   4.930   0.512  0.2326 -1.0885  1.2737
 1090SOL     OW 5169   0.315   5.307   2.923 -0.0083 -0.3364  0.4678
 1090SOL    HW1 5170   0.247   5.287   2.858 -0.2599 -1.2705  0.9984
 1090SOL    HW2 5171   0.392   5.261   2.892  0.3918  0.6879 -0.1093
 1091SOL     OW 5172   6.194   4.096   2.713 -0.6775  0.0555  0.4471
 1091SOL    HW1 5173   6.142   4.175   2.732  0.1963  0.8187 -0.2062
 1091SOL    HW2 5174   6.231   4.113   2.626  0.4963 -0.5628  0.8181
 1092SOL     OW 5175   3.815   4.657   2.929 -0.4738 -0.6874  0.4354
 1092SOL    HW1 5176   3.875   4.623   2.996  0.4837 -1.6182 -0.8173
 1092SOL    HW2 5177   3.809   4.585   2.865 -1.6346  0.0335 -0.2917
 1093SOL     OW 5178   6.257   6.461   1.090 -0.5890 -0.0294 -0.6859
 1093SOL    HW1 5179   6.283   6.497   1.004 -0.2691  0.2260 -0.4864
 1093SOL    HW2 5180   6.164   6.482   1.097 -0.2083  1.7151 -0.1413
 1094SOL     OW 5181   5.528   0.886   3.827 -0.2424  0.4625  0.7516
 1094SOL    HW1 5182   5.512   0.794   3.808  0.5049  0.5769 -0.5067
 1094SOL    HW2 5183   5.472   0.905   3.903  0.0184 -1.1533  1.3781
 1095SOL     OW 5184   2.281   2.414   3.508  0.2576  0.2959  0.0187
 1095SOL    HW1 5185   2.237   2.401   3.424 -0.2178 -2.0974  0.5635
 1095SOL    HW2 5186   2.223   2.373   3.572  1.4944  0.4310  1.2718
 1096SOL     OW 5187   2.000   2.026   3.718  0.1121  0.5590 -0.8721
 1096SOL    HW1 5188   2.010   2.045   3.625 -2.2717 -0.0118 -1.3281
 1096SOL    HW2 5189   1.906   2.008   3.729  0.8313 -3.1714  0.9030
 1097SOL     OW 5190   2.463   2.647   0.786  0.4898  0.3684 -0.4467
 1097SOL    HW1 5191   2.536   2.637   0.725  0.6224  1.6268 -0.5293
 1097SOL    HW2 5192   2.422   2.729   0.759 -0.9103 -0.2811 -0.3427
 1098SOL     OW 5193   1.656   6.257   2.281 -0.8962 -0.2037  0.2464
 1098SOL    HW1 5194   1.674   6.215   2.365  1.0942 -0.2469 -0.1383
 1098SOL    HW2 5195   1.667   6.351   2.298  0.0755 -0.2478 -0.0524
 1099SOL     OW 5196   1.107   3.553   3.597 -0.3328  0.4030 -0.0256
 1099SOL    HW1 5197   1.126   3.460   3.611  0.9944  0.8492  1.5197
 1099SOL    HW2 5198   1.072   3.558   3.508 -0.1264 -1.5261 -0.2522
 1100SOL     OW 5199   5.220   4.540   3.326  0.2932  0.2784  0.4295
 1100SOL    HW1 5200   5.175   4.624   3.338  0.1783  0.0827  1.3752
 1100SOL    HW2 5201   5.245   4.540   3.233  0.4040  1.4139  0.4463
 1101SOL     OW 5202   2.342   0.710   1.748  0.0705  0.1345 -0.3899
 1101SOL    HW1 5203   2.248   0.727   1.757  0.3466  2.3080 -1.0674
 1101SOL    HW2 5204   2.384   0.769   1.811  1.0540  1.0139 -1.7977
 1102SOL     OW 5205   2.380   1.953   0.370 -0.2031  0.1726  0.7505
 1102SOL    HW1 5206   2.314   1.902   0.418 -0.9306  0.0302 -0.3763
 1102SOL    HW2 5207   2.336   2.035   0.348  0.5791  0.8196  1.5033
 1103SOL     OW 5208   4.138   2.660   3.453  0.6433  0.1404  0.1506
 1103SOL    HW1 5209   4.135   2.567   3.474  0.1323  0.5918  2.4097
 1103SOL    HW2 5210   4.111   2.703   3.534  2.3411  2.3207 -0.3527
 1104SOL     OW 5211   2.718   1.615   0.555  0.0151  0.2334  0.1008
 1104SOL    HW1 5212   2.743   1.568   0.635 -0.9037 -0.2097  0.1443
 1104SOL    HW2 5213   2.690   1.701   0.586 -3.9418 -1.0763  0.8386
 1105SOL     OW 5214   3.698   0.197   2.332  0.0924  0.3845  0.5428
 1105SOL    HW1 5215   3.607   0.194   2.363  0.4145 -0.0112  1.4967
 1105SOL    HW2 5216   3.697   0.149   2.249 -0.6676  0.8593  0.2646
 1106SOL     OW 5217   2.032   1.447   3.160  0.5913 -0.7104  0.0824
 1106SOL    HW1 5218   1.967   1.470   3.094  0.4923 -1.1775  0.0127
 1106SOL    HW2 5219   2.105   1.410   3.109  1.9291  1.9094 -0.0807
 1107SOL     OW 5220   0.671   3.654   2.420 -0.2093  0.5710  0.5044
 1107SOL    HW1 5221   0.755   3.629   2.380  1.3131  3.5071  1.5125
 1107SOL    HW2 5222   0.673   3.614   2.507  0.1057  0.5296  0.4796
 1108SOL     OW 5223   1.575   0.760   1.994 -0.3655 -0.6715 -0.0735
 1108SOL    HW1 5224   1.490   0.767   2.039 -0.8604  1.5392 -1.1985
 1108SOL    HW2 5225   1.633   0.817   2.044 -0.2030 -0.2939 -0.6858
 1109SOL     OW 5226   4.904   4.125   1.774  0.5266  0.0219  0.3799
 1109SOL    HW1 5227   4.814   4.127   1.806  0.7787 -0.9819  1.2163
 1109SOL    HW2 5228   4.954   4.088   1.846  1.6584  0.8064  0.0161
 1110SOL     OW 5229   5.750   4.984   2.713  0.0761  0.1175  0.3040
 1110SOL    HW1 5230   5.771   4.929   2.788  0.9214  0.6950  0.5109
 1110SOL    HW2 5231   5.665   4.953   2.683 -1.2126  1.0967  2.6786
 1111SOL     OW 5232   3.060   2.185   2.396 -0.1625 -0.2364  0.8778
 1111SOL    HW1 5233   3.076   2.168   2.303 -1.0699 -0.4430  0.7521
 1111SOL    HW2 5234   2.975   2.145   2.413 -0.2495  0.2769  1.6670
 1112SOL     OW 5235   0.920   2.853   0.006  0.1551 -0.3927 -0.4171
 1112SOL    HW1 5236   0.973   2.778  -0.020  2.3852  0.4549  1.3289
 1112SOL    HW2 5237   0.831   2.819   0.013  0.9901 -2.6969 -0.3604
 1113SOL     OW 5238   1.470   3.831   1.031 -0.1177 -0.1710 -0.1761
 1113SOL    HW1 5239   1.422   3.771   1.088  0.3089 -0.2563  0.0980
 1113SOL    HW2 5240   1.547   3.856   1.082  0.3439 -0.3633 -0.7758
 1114SOL     OW 5241   1.930   6.398   0.852  0.0807  0.3892 -0.2033
 1114SOL    HW1 5242   1.982   6.317   0.849 -1.6223 -0.8173  0.6511
 1114SOL    HW2 5243   1.980   6.457   0.908 -0.0305 -1.2301  1.7466
 1115SOL     OW 5244   0.487   3.080   0.924  0.0056 -0.2148 -0.5047
 1115SOL    HW1 5245   0.573   3.103   0.960  1.0750 -2.4583 -1.4150
 1115SOL    HW2 5246   0.476   3.137   0.848  0.3167  0.6210  0.0682
 1116SOL     OW 5247   0.313   0.082   3.178  0.1084  0.4087  0.3904
 1116SOL    HW1 5248   0.278   0.169   3.159 -0.6013  0.1404  0.4014
 1116SOL    HW2 5249   0.404   0.085   3.150  0.8028  1.8836  2.5745
 1117SOL     OW 5250   6.037   1.805   0.603  0.7105 -0.8742  0.4845
 1117SOL    HW1 5251   6.102   1.836   0.666  0.5097 -0.1763  0.3556
 1117SOL    HW2 5252   6.024   1.879   0.544 -0.2219 -0.9969  0.5243
 1118SOL     OW 5253   0.883   1.465   1.640 -0.4071 -0.0759  0.0085
 1118SOL    HW1 5254   0.925   1.381   1.658  3.7594  1.7238 -0.1721
 1118SOL    HW2 5255   0.885   1.473   1.545  0.2963  0.6463  0.0717
 1119SOL     OW 5256   2.272   5.197   0.477  0.0757 -0.1255 -0.1409
 1119SOL    HW1 5257   2.258   5.255   0.551  1.4889  0.2718 -0.1748
 1119SOL    HW2 5258   2.302   5.115   0.516  0.5516 -0.0054 -0.2491
 1120SOL     OW 5259   1.929   5.443   0.958  0.0661 -0.1879 -0.2510
 1120SOL    HW1 5260   1.961   5.507   0.895 -2.3266  2.7920  1.3208
 1120SOL    HW2 5261   2.008   5.403   0.994  1.6066  1.0514 -2.0774
 1121SOL     OW 5262   2.957   1.579   3.897  0.5497  0.5221  0.1473
 1121SOL    HW1 5263   3.024   1.565   3.830  1.0336  1.1891  0.4803
 1121SOL    HW2 5264   3.007   1.602   3.976 -0.0512  0.5834  0.5158
 1122SOL     OW 5265   5.351   1.048   0.382  0.2963  0.1240  0.1833
 1122SOL    HW1 5266   5.385   1.086   0.301  2.1230 -1.5900  0.0683
 1122SOL    HW2 5267   5.290   0.980   0.353  2.1871 -1.6383  0.0876
 1123SOL     OW 5268   6.001   3.576   4.519  0.6632 -0.0948 -0.1035
 1123SOL    HW1 5269   5.984   3.515   4.590  0.6565  0.0537  0.0232
 1123SOL    HW2 5270   6.021   3.521   4.443 -1.4337 -0.3413 -0.5506
 1124SOL     OW 5271   1.478   4.297   0.558 -0.4788 -0.0308 -0.4649
 1124SOL    HW1 5272   1.423   4.375   0.557  1.8819  1.8626  1.5293
 1124SOL    HW2 5273   1.436   4.239   0.622 -1.2292  0.4688 -0.4913
 1125SOL     OW 5274   3.753   1.954   1.906 -0.2195 -0.5944  0.1144
 1125SOL    HW1 5275   3.810   2.026   1.931 -0.5564 -0.6352  1.0279
 1125SOL    HW2 5276   3.797   1.914   1.831 -1.1034  1.8518 -1.8608
 1126SOL     OW 5277   1.883   5.738   0.164 -0.5398  0.1127  0.3379
 1126SOL    HW1 5278   1.900   5.683   0.241 -0.7515  3.4780  3.0447
 1126SOL    HW2 5279   1.790   5.724   0.145 -0.3711 -1.1117  0.3269
 1127SOL     OW 5280   0.147   2.530   4.032  0.0830  0.6159 -0.1407
 1127SOL    HW1 5281   0.094   2.577   3.967  1.8456  1.2023 -1.2246
 1127SOL    HW2 5282   0.116   2.439   4.026 -1.2690  1.0517 -0.2112
 1128SOL     OW 5283   0.982   1.942   0.471 -0.3845 -0.2699  0.5733
 1128SOL    HW1 5284   1.017   1.935   0.560 -1.6567 -1.1425  1.0396
 1128SOL    HW2 5285   0.968   2.035   0.457 -1.2349 -0.2106  1.7333
 1129SOL     OW 5286   5.678   2.345   2.130  0.0365 -0.0382 -0.0010
 1129SOL    HW1 5287   5.645   2.380   2.048 -0.3956  0.8659  0.5402
 1129SOL    HW2 5288   5.772   2.366   2.128 -0.1611  0.9247  0.1828
 1130SOL     OW 5289   3.417   5.432   4.475 -0.5091 -0.3094  0.2310
 1130SOL    HW1 5290   3.401   5.463   4.564 -3.8544  0.7657 -0.5636
 1130SOL    HW2 5291   3.412   5.512   4.421  3.0430 -0.6731 -0.9039
 1131SOL     OW 5292   5.110   4.310   0.573  0.0589  0.4738  0.2552
 1131SOL    HW1 5293   5.156   4.268   0.500  1.6648 -1.0733  2.0459
 1131SOL    HW2 5294   5.032   4.256   0.585 -0.6197  1.1912 -0.7531
 1132SOL     OW 5295   0.974   0.642   0.949  0.1577 -0.3712  0.2970
 1132SOL    HW1 5296   0.899   0.582   0.945  0.3530 -0.5517 -1.9937
 1132SOL    HW2 5297   1.013   0.637   0.862  1.1435  1.8800  0.5386
 1133SOL     OW 5298   4.536   0.333   0.894  0.1643  0.4584  0.4712
 1133SOL    HW1 5299   4.485   0.327   0.814  2.2355 -1.3705 -0.8327
 1133SOL    HW2 5300   4.524   0.248   0.937  1.9602  0.0070  0.1605
 1134SOL     OW 5301   1.581   2.507   0.308  0.4071  0.9757 -0.5962
 1134SOL    HW1 5302   1.656   2.468   0.351  0.0352  1.0131  0.0950
 1134SOL    HW2 5303   1.535   2.434   0.266  0.7421  0.9350 -0.8960
 1135SOL     OW 5304   0.910   0.786   2.974 -0.0998 -0.2355  0.0573
 1135SOL    HW1 5305   0.864   0.837   2.907 -1.7525 -0.3407  1.0520
 1135SOL    HW2 5306   0.868   0.811   3.056 -0.3138 -2.4616  0.6988
 1136SOL     OW 5307   2.274   5.611   2.407  0.2272 -0.2446 -0.4107
 1136SOL    HW1 5308   2.318   5.637   2.488 -0.4389  2.2002 -0.7768
 1136SOL    HW2 5309   2.181   5.622   2.424 -0.0024 -0.9104 -1.1348
 1137SOL     OW 5310   2.651   5.513   1.145 -0.0932 -0.8343  0.2596
 1137SOL    HW1 5311   2.706   5.440   1.174  0.9510 -0.1334  0.1147
 1137SOL    HW2 5312   2.606   5.542   1.224 -0.7185 -1.7855  0.2703
 1138SOL     OW 5313   2.437   0.704   4.539  0.0132 -0.0445 -0.5877
 1138SOL    HW1 5314   2.368   0.671   4.482 -0.1161  0.6185 -0.8217
 1138SOL    HW2 5315   2.514   0.652   4.515 -0.2410 -0.3394 -0.7797
 1139SOL     OW 5316   4.392   3.841   3.281 -0.3317  0.5133  0.1277
 1139SOL    HW1 5317   4.449   3.899   3.332  0.0121  1.1622 -0.9632
 1139SOL    HW2 5318   4.309   3.888   3.277 -0.7317 -0.0790  1.0604
 1140SOL     OW 5319   1.308   0.839   2.790  0.0916 -0.2194 -0.3904
 1140SOL    HW1 5320   1.244   0.769   2.801 -2.3476  1.8915 -0.1817
 1140SOL    HW2 5321   1.295   0.896   2.866  1.7565  0.6576 -0.7087
 1141SOL     OW 5322   3.788   2.353   4.339  0.0303  0.2630  0.0814
 1141SOL    HW1 5323   3.862   2.398   4.380 -1.0618  2.4629 -0.1954
 1141SOL    HW2 5324   3.825   2.314   4.260  1.1644  0.1645  0.6483
 1142SOL     OW 5325   2.245   0.810   3.474  0.6463 -0.0489  0.3839
 1142SOL    HW1 5326   2.177   0.780   3.413 -0.0798  0.1797  1.0519
 1142SOL    HW2 5327   2.315   0.844   3.418 -0.0807  0.3238 -0.3196
 1143SOL     OW 5328   1.759   1.944   1.607 -0.4924  0.3190  0.4679
 1143SOL    HW1 5329   1.814   1.927   1.684 -2.1950  3.3504  2.5666
 1143SOL    HW2 5330   1.671   1.918   1.635 -1.2742  2.2024 -0.1123
 1144SOL     OW 5331   5.616   2.987   3.148  0.1984 -0.4419 -0.1137
 1144SOL    HW1 5332   5.703   3.007   3.183  0.1932  1.8414 -1.2377
 1144SOL    HW2 5333   5.621   3.014   3.056 -1.8468  0.2280 -0.0687
 1145SOL     OW 5334   1.589   4.402   0.043 -0.1219  0.1278  0.2438
 1145SOL    HW1 5335   1.644   4.343   0.095 -1.0798 -1.1166 -0.1192
 1145SOL    HW2 5336   1.525   4.435   0.105  0.1862  0.5115  0.3632
 1146SOL     OW 5337   1.306   2.994   2.378 -0.2830 -0.0184 -0.3125
 1146SOL    HW1 5338   1.234   2.935   2.355 -1.7496  1.1573  0.9808
 1146SOL    HW2 5339   1.352   2.950   2.450 -1.3718  0.3697  0.6512
 1147SOL     OW 5340   0.934   4.820   3.101  0.3396  0.2274  0.3410
 1147SOL    HW1 5341   0.949   4.805   3.008 -0.4786 -0.4880  0.3142
 1147SOL    HW2 5342   0.850   4.867   3.104  1.1476  1.7414  0.6400
 1148SOL     OW 5343   4.528   0.979   2.424 -0.1706  0.1865 -0.2656
 1148SOL    HW1 5344   4.452   0.922   2.425 -1.2490  1.5059  2.4931
 1148SOL    HW2 5345   4.570   0.967   2.509  0.9551  1.7013 -0.5450
 1149SOL     OW 5346   0.934   4.735   1.531  0.1843  0.2812 -0.2327
 1149SOL    HW1 5347   1.014   4.722   1.480  0.1940  0.9983 -0.4117
 1149SOL    HW2 5348   0.903   4.646   1.549  0.4948  0.0054 -0.9909
 1150SOL     OW 5349   1.891   3.113   0.487 -0.4826  0.5781  0.2447
 1150SOL    HW1 5350   1.913   3.022   0.510 -0.2079  0.7440  0.6478
 1150SOL    HW2 5351   1.815   3.105   0.430 -0.2681  0.0734  0.0144
 1151SOL     OW 5352   0.431   5.105   1.455  0.4672 -0.6643 -0.7330
 1151SOL    HW1 5353   0.447   5.198   1.441 -1.6621  0.4600  3.0594
 1151SOL    HW2 5354   0.337   5.095   1.446  0.3629 -1.9133  1.2215
 1152SOL     OW 5355   5.523   2.492   1.532 -0.2308 -0.0196 -0.3735
 1152SOL    HW1 5356   5.510   2.411   1.583 -1.4767  0.8451  0.7516
 1152SOL    HW2 5357   5.615   2.514   1.547  0.4902 -1.8582 -1.7109
 1153SOL     OW 5358   1.634   4.420   1.647 -0.8526 -0.0331 -0.0824
 1153SOL    HW1 5359   1.690   4.480   1.597 -0.2640 -1.3112 -1.0288
 1153SOL    HW2 5360   1.590   4.367   1.581 -0.5257 -1.3738  0.7305
 1154SOL     OW 5361   5.397   1.300   0.779 -0.0486  0.5998 -0.5884
 1154SOL    HW1 5362   5.493   1.292   0.776 -0.1813 -1.7331 -1.0104
 1154SOL    HW2 5363   5.369   1.274   0.691 -1.1509 -1.9450  0.4043
 1155SOL     OW 5364   6.210   3.719   0.562 -0.0287  0.1255 -0.3268
 1155SOL    HW1 5365   6.222   3.800   0.611 -0.6626 -0.4515  0.8356
 1155SOL    HW2 5366   6.115   3.709   0.556 -0.0268 -1.7066  1.6313
 1156SOL     OW 5367   2.088   4.945   4.285  0.3138 -0.6909 -0.3952
 1156SOL    HW1 5368   2.041   5.027   4.297 -1.0589 -1.6351  1.1587
 1156SOL    HW2 5369   2.078   4.924   4.193 -0.3696  0.2831 -0.5532
 1157SOL     OW 5370   0.423   5.757   1.819 -0.1180 -0.0031 -0.6449
 1157SOL    HW1 5371   0.393   5.666   1.818  0.3204 -0.2179  1.3244
 1157SOL    HW2 5372   0.369   5.799   1.886 -1.4165  1.6532 -2.5860
 1158SOL     OW 5373   3.956   1.343   1.154  0.0547 -0.3141  0.2330
 1158SOL    HW1 5374   3.931   1.408   1.220 -0.0871 -0.0886 -0.0396
 1158SOL    HW2 5375   3.873   1.304   1.126 -0.1530  1.2112 -1.4768
 1159SOL     OW 5376   3.850   2.369   2.940 -0.2475 -0.1585  0.6584
 1159SOL    HW1 5377   3.894   2.454   2.939  0.3833 -0.4797  0.5777
 1159SOL    HW2 5378   3.757   2.390   2.951 -0.0525  0.5201  1.0413
 1160SOL     OW 5379   5.994   6.265   3.991  0.1993  0.6121  0.3950
 1160SOL    HW1 5380   6.066   6.211   4.024  0.7483  1.0121 -0.1318
 1160SOL    HW2 5381   5.922   6.203   3.977  0.8885 -0.0356 -0.3958
 1161SOL     OW 5382   5.531   5.600   0.110  1.0495  0.1211  0.2354
 1161SOL    HW1 5383   5.625   5.604   0.126  0.9677 -1.0968  1.1959
 1161SOL    HW2 5384   5.511   5.506   0.108 -0.3368  0.3485  1.3811
 1162SOL     OW 5385   0.896   4.838   3.904  0.7904  0.0949 -0.2056
 1162SOL    HW1 5386   0.850   4.757   3.926  0.6987  0.3611  0.6280
 1162SOL    HW2 5387   0.877   4.896   3.977  0.3972  1.0668 -1.0602
 1163SOL     OW 5388   4.069   0.287   2.392 -0.4944 -0.4587  0.4280
 1163SOL    HW1 5389   3.986   0.317   2.355  0.3086  2.6736  0.9019
 1163SOL    HW2 5390   4.135   0.338   2.346  0.9033 -0.3659  2.4368
 1164SOL     OW 5391   4.054   2.889   3.997 -0.0170  0.1438 -0.3605
 1164SOL    HW1 5392   4.074   2.809   3.948 -0.3515 -0.8401  1.0202
 1164SOL    HW2 5393   4.124   2.950   3.974 -0.9926  0.3374 -3.2342
 1165SOL     OW 5394   5.803   4.581   0.746 -0.0543  0.1325  0.5577
 1165SOL    HW1 5395   5.811   4.489   0.720  0.7427 -0.1581  1.7670
 1165SOL    HW2 5396   5.888   4.603   0.783 -0.6658  0.9647  1.5231
 1166SOL     OW 5397   6.394   5.056   2.707  0.1363 -0.1922 -0.1276
 1166SOL    HW1 5398   6.440   4.972   2.703  2.1447  0.8817 -0.9737
 1166SOL    HW2 5399   6.382   5.072   2.801  2.2977 -0.1486  0.1992
 1167SOL     OW 5400   2.981   1.764   4.154  0.2798  0.5221 -0.3475
 1167SOL    HW1 5401   2.997   1.819   4.077  0.9968 -1.2657 -1.5332
 1167SOL    HW2 5402   3.065   1.725   4.173 -0.3879 -0.8568 -0.1101
 1168SOL     OW 5403   5.196   4.567   2.820  0.7539  0.6868 -0.3251
 1168SOL    HW1 5404   5.221   4.553   2.728  0.2129  0.4251 -0.4368
 1168SOL    HW2 5405   5.102   4.583   2.816  0.4611 -0.7456  0.3209
 1169SOL     OW 5406   2.223   1.151   3.464  0.0496  0.0798 -0.1577
 1169SOL    HW1 5407   2.202   1.133   3.555 -1.4749 -2.0465 -0.8654
 1169SOL    HW2 5408   2.166   1.224   3.440 -1.6116 -1.1856 -0.1572
 1170SOL     OW 5409   1.293   0.749   2.246  0.3828 -0.6453 -0.0445
 1170SOL    HW1 5410   1.374   0.713   2.283 -0.7805 -2.3189  1.0527
 1170SOL    HW2 5411   1.261   0.809   2.313 -0.0187 -1.1205  0.1974
 1171SOL     OW 5412   2.750   2.901   2.705  0.1573  0.4730 -0.1339
 1171SOL    HW1 5413   2.705   2.982   2.727  0.0921  0.7961 -1.4031
 1171SOL    HW2 5414   2.699   2.863   2.634  1.3856  0.4068 -1.0197
 1172SOL     OW 5415   5.404   6.301   1.221  0.0628 -0.1785 -0.0204
 1172SOL    HW1 5416   5.440   6.215   1.243  2.3815  0.7995  0.2684
 1172SOL    HW2 5417   5.430   6.315   1.130  0.2309  0.4393  0.1148
 1173SOL     OW 5418   4.926   6.009   1.995  0.6735 -0.7460  0.2122
 1173SOL    HW1 5419   4.950   5.982   1.906 -0.2361 -0.6279 -0.0806
 1173SOL    HW2 5420   4.972   6.093   2.008 -1.1464  0.5256 -1.1160
 1174SOL     OW 5421   3.200   0.943   1.398 -0.0440  0.0290 -0.2285
 1174SOL    HW1 5422   3.164   0.866   1.352 -0.9364 -0.5359  1.3499
 1174SOL    HW2 5423   3.244   0.907   1.474 -0.2227  1.0688  0.3841
 1175SOL     OW 5424   2.897   0.155   1.069 -0.1547 -0.2470  0.5068
 1175SOL    HW1 5425   2.833   0.148   1.140 -1.3812  0.0094 -0.5461
 1175SOL    HW2 5426   2.878   0.081   1.012 -1.4890  1.4153 -1.3395
 1176SOL     OW 5427   4.307   3.398   2.249  0.2782  0.1637 -0.1043
 1176SOL    HW1 5428   4.369   3.412   2.178  1.2879 -1.8100  0.3125
 1176SOL    HW2 5429   4.347   3.330   2.303 -1.3403  0.2565  1.3123
 1177SOL     OW 5430   2.365   3.054   0.442  0.1459  0.2242  0.5280
 1177SOL    HW1 5431   2.437   3.012   0.394  2.5347  4.3235  0.1155
 1177SOL    HW2 5432   2.314   3.099   0.374  0.0807  1.3055  1.2702
 1178SOL     OW 5433   4.712   5.666   2.108  0.9923 -0.0479 -0.1652
 1178SOL    HW1 5434   4.716   5.571   2.116  0.1350 -0.2849 -2.0128
 1178SOL    HW2 5435   4.652   5.681   2.035  2.5497  1.8560 -1.1209
 1179SOL     OW 5436   4.233   2.621   4.136 -0.2331  0.1431  0.1196
 1179SOL    HW1 5437   4.295   2.586   4.072 -1.1587 -1.7309  0.1741
 1179SOL    HW2 5438   4.158   2.650   4.083 -0.1765  0.4497  0.2061
 1180SOL     OW 5439   3.840   1.431   2.664 -0.0554 -0.0982 -1.0595
 1180SOL    HW1 5440   3.768   1.391   2.713  0.3887 -0.4378 -0.6829
 1180SOL    HW2 5441   3.853   1.374   2.589 -1.3093  0.8799 -2.0702
 1181SOL     OW 5442   5.318   4.646   4.173 -0.3782 -0.4242 -0.0132
 1181SOL    HW1 5443   5.331   4.655   4.267 -0.9129 -0.4525  0.0658
 1181SOL    HW2 5444   5.272   4.725   4.146 -0.2013 -0.4005 -0.2582
 1182SOL     OW 5445   1.022   4.531   3.707 -0.0478  0.0121  0.7684
 1182SOL    HW1 5446   0.965   4.574   3.642  1.4749 -1.0916 -1.4248
 1182SOL    HW2 5447   1.110   4.539   3.671  0.7905 -1.2030  2.4167
 1183SOL     OW 5448   1.003   5.838   2.318  0.0964  0.7919 -0.2986
 1183SOL    HW1 5449   1.060   5.824   2.242  0.9111  0.9923  0.2494
 1183SOL    HW2 5450   0.923   5.790   2.298  0.2768  0.8888 -1.3052
 1184SOL     OW 5451   5.743   3.020   1.313 -0.0360 -0.0390  0.2960
 1184SOL    HW1 5452   5.799   2.949   1.282  2.2079  1.7791 -0.1278
 1184SOL    HW2 5453   5.673   3.026   1.248  0.5332 -0.9496 -0.4256
 1185SOL     OW 5454   3.954   2.227   4.175 -0.2058  0.4156  0.0788
 1185SOL    HW1 5455   3.978   2.168   4.103 -1.5499 -0.6276  0.4211
 1185SOL    HW2 5456   4.037   2.262   4.206  0.9154 -2.7730  1.0557
 1186SOL     OW 5457   5.617   1.019   3.619 -0.6711  0.7458 -0.1367
 1186SOL    HW1 5458   5.587   0.957   3.685  0.4827  0.0878 -0.2051
 1186SOL    HW2 5459   5.711   1.029   3.636 -0.6356  1.6849 -0.7731
 1187SOL     OW 5460   0.807   5.355   3.839 -0.6494 -0.4729  0.6097
 1187SOL    HW1 5461   0.875   5.331   3.776 -1.9789  1.2954 -1.6941
 1187SOL    HW2 5462   0.744   5.283   3.835 -1.8592  0.5879 -1.9863
 1188SOL     OW 5463   4.568   3.213   3.930 -0.3521  0.0623  0.5456
 1188SOL    HW1 5464   4.608   3.243   4.011 -2.3077  1.6354  1.0206
 1188SOL    HW2 5465   4.585   3.283   3.867 -1.8048  0.5430  0.6329
 1189SOL     OW 5466   5.493   3.736   4.568  0.2793 -0.5222  0.2696
 1189SOL    HW1 5467   5.555   3.809   4.566 -0.7220  0.3431 -0.1980
 1189SOL    HW2 5468   5.476   3.717   4.476 -0.0167 -0.8706  0.3948
 1190SOL     OW 5469   0.362   1.667   0.716 -0.0595 -0.4404  0.5653
 1190SOL    HW1 5470   0.425   1.597   0.701 -0.2988 -0.6757  0.6416
 1190SOL    HW2 5471   0.283   1.622   0.746  0.4657  0.0092  2.8036
 1191SOL     OW 5472   3.229   3.132   1.133 -0.1373 -0.3315  0.3257
 1191SOL    HW1 5473   3.310   3.081   1.139 -0.0930 -0.7060 -2.2940
 1191SOL    HW2 5474   3.161   3.068   1.114 -1.1679 -0.0544  2.7758
 1192SOL     OW 5475   2.240   5.498   4.174  0.3796  0.3135 -0.3549
 1192SOL    HW1 5476   2.251   5.527   4.264 -1.2396  1.3414 -0.4348
 1192SOL    HW2 5477   2.305   5.430   4.162  0.5739  0.0987  1.6190
 1193SOL     OW 5478   0.755   1.092   2.107  0.2388 -0.0008  0.5540
 1193SOL    HW1 5479   0.771   1.057   2.194 -1.7615 -3.4521 -0.2829
 1193SOL    HW2 5480   0.670   1.135   2.114  0.6840  0.9092  0.5551
 1194SOL     OW 5481   6.106   3.532   1.554 -0.0347 -0.0310 -0.0632
 1194SOL    HW1 5482   6.159   3.465   1.598  2.2763 -0.5360 -3.2493
 1194SOL    HW2 5483   6.045   3.483   1.500 -1.2511  0.5418  0.7528
 1195SOL     OW 5484   2.095   6.415   3.911  0.2728  0.0559 -0.2913
 1195SOL    HW1 5485   2.140   6.359   3.975 -2.4526 -0.7135  1.1142
 1195SOL    HW2 5486   2.131   6.389   3.826  0.2444 -2.7402  0.4541
 1196SOL     OW 5487   1.942   2.716   2.651 -0.0759 -0.7683  0.1513
 1196SOL    HW1 5488   1.978   2.804   2.659 -1.2726  0.0084 -2.2423
 1196SOL    HW2 5489   1.994   2.675   2.582  0.1707 -1.8000  0.9331
 1197SOL     OW 5490   6.211   6.134   2.580 -0.0995 -0.1334  0.3687
 1197SOL    HW1 5491   6.263   6.181   2.646  0.9104  2.1927 -1.8894
 1197SOL    HW2 5492   6.256   6.050   2.570  2.9610  1.5060 -0.9673
 1198SOL     OW 5493   5.749   4.802   2.370 -0.7746  0.0956  0.0509
 1198SOL    HW1 5494   5.721   4.842   2.288  0.8056  1.6803  0.2321
 1198SOL    HW2 5495   5.693   4.841   2.437 -1.6187 -0.6982 -0.1843
 1199SOL     OW 5496   1.304   3.152   0.178  0.6083  0.5325 -0.4542
 1199SOL    HW1 5497   1.351   3.214   0.234 -0.5061  1.2054 -0.2225
 1199SOL    HW2 5498   1.287   3.077   0.235 -2.7425  2.2076  1.0411
 1200SOL     OW 5499   2.766   1.982   2.675  0.5135  0.0930  0.1615
 1200SOL    HW1 5500   2.779   1.948   2.763 -0.2733  1.4872  0.8530
 1200SOL    HW2 5501   2.777   1.906   2.618  2.4821 -0.5617  1.3199
 1201SOL     OW 5502   1.582   3.674   1.272  0.1638 -0.4762  0.2946
 1201SOL    HW1 5503   1.670   3.685   1.237 -0.2253 -3.1417 -1.8293
 1201SOL    HW2 5504   1.589   3.602   1.333 -0.3107  0.3064  1.3053
 1202SOL     OW 5505   6.407   5.564   0.511 -0.1018  0.2002 -0.7226
 1202SOL    HW1 5506   6.359   5.597   0.435 -0.2636 -1.5799 -1.4626
 1202SOL    HW2 5507   6.358   5.597   0.587 -1.5308 -0.1813 -1.4460
 1203SOL     OW 5508   0.854   2.781   1.995 -0.2253 -0.6647 -0.1871
 1203SOL    HW1 5509   0.915   2.718   1.955  0.5836  0.2349 -0.4076
 1203SOL    HW2 5510   0.882   2.786   2.086  0.5492  0.3137 -0.4568
 1204SOL     OW 5511   2.498   2.787   3.796 -0.1435  1.0084  0.1363
 1204SOL    HW1 5512   2.418   2.742   3.771  0.1989  0.0673  0.6940
 1204SOL    HW2 5513   2.472   2.847   3.866 -0.8598  2.7174 -1.5228
 1205SOL     OW 5514   1.930   2.848   0.493 -1.0452  0.5250 -0.0522
 1205SOL    HW1 5515   1.910   2.780   0.558 -2.3125  0.8316 -0.1061
 1205SOL    HW2 5516   2.015   2.822   0.458  0.2875  0.9918  2.5522
 1206SOL     OW 5517   3.875   3.631   3.707  0.8424  0.1555  0.6162
 1206SOL    HW1 5518   3.878   3.707   3.765  0.6246  0.9768 -0.4115
 1206SOL    HW2 5519   3.938   3.652   3.637 -0.4995  0.2294 -0.6306
 1207SOL     OW 5520   2.208   0.399   1.901  1.0067  0.6350  0.1058
 1207SOL    HW1 5521   2.193   0.367   1.990 -1.5365  1.4319  0.0542
 1207SOL    HW2 5522   2.301   0.421   1.898  1.9097 -2.4590  1.4878
 1208SOL     OW 5523   2.091   6.176   0.855  0.7576 -0.2797 -0.7010
 1208SOL    HW1 5524   2.053   6.113   0.915  1.2053  0.3944  0.3138
 1208SOL    HW2 5525   2.159   6.220   0.906 -0.4403  1.9697 -0.9288
 1209SOL     OW 5526   1.040   3.963   1.988  0.1937 -0.5070 -0.0562
 1209SOL    HW1 5527   1.042   3.907   1.910 -1.7994  1.8865 -2.0204
 1209SOL    HW2 5528   0.962   3.935   2.035 -0.4753  0.1340 -0.7362
 1210SOL     OW 5529   1.959   2.710   3.928  0.4273  0.2564 -0.2526
 1210SOL    HW1 5530   2.003   2.690   3.845 -0.6035  1.1233 -1.0305
 1210SOL    HW2 5531   1.928   2.800   3.918  1.6146  0.9357  1.6838
 1211SOL     OW 5532   5.189   0.269   2.570 -0.0713  0.3548  0.2723
 1211SOL    HW1 5533   5.211   0.361   2.559  0.5000  0.5324  2.5796
 1211SOL    HW2 5534   5.094   0.266   2.563  0.0002  0.8092 -1.5333
 1212SOL     OW 5535   3.124   0.368   0.736 -0.5762 -0.5036  0.0038
 1212SOL    HW1 5536   3.168   0.372   0.651  1.1556  1.0361  0.9079
 1212SOL    HW2 5537   3.141   0.279   0.767 -0.8619 -0.9428 -1.0623
 1213SOL     OW 5538   3.697   1.101   3.069 -0.2035 -0.5780 -0.4986
 1213SOL    HW1 5539   3.621   1.045   3.082 -0.6437  0.4607  1.8977
 1213SOL    HW2 5540   3.772   1.049   3.098 -0.3176 -0.7426 -0.5010
 1214SOL     OW 5541   5.853   5.170   4.066 -0.5446  0.1430 -0.8447
 1214SOL    HW1 5542   5.928   5.139   4.118 -0.7183 -0.9024 -1.2024
 1214SOL    HW2 5543   5.890   5.188   3.980 -0.8574 -1.2764 -1.2990
 1215SOL     OW 5544   5.037   4.553   4.379  0.1519  0.7565  0.0271
 1215SOL    HW1 5545   5.078   4.567   4.464  0.3972  1.1911 -0.1571
 1215SOL    HW2 5546   5.053   4.634   4.331  0.1963  0.4413 -0.5022
 1216SOL     OW 5547   5.294   1.010   1.911 -0.2505 -0.2226  1.2451
 1216SOL    HW1 5548   5.244   1.063   1.973 -0.1527 -0.4465  1.5159
 1216SOL    HW2 5549   5.356   0.961   1.965 -0.9522 -1.3013  1.0990
 1217SOL     OW 5550   1.664   6.151   3.300 -0.2924 -0.1535  0.0278
 1217SOL    HW1 5551   1.618   6.153   3.216 -0.4170  0.0038  0.0991
 1217SOL    HW2 5552   1.757   6.151   3.277 -0.3268 -0.4749 -0.1177
 1218SOL     OW 5553   5.247   2.118   1.709 -0.2372  0.3024 -0.1892
 1218SOL    HW1 5554   5.169   2.083   1.665 -1.0634  0.2140  1.2700
 1218SOL    HW2 5555   5.232   2.098   1.802  0.3710  2.4713  0.4136
 1219SOL     OW 5556   0.626   3.713   3.126 -0.0857 -0.4690 -0.3209
 1219SOL    HW1 5557   0.564   3.641   3.112 -0.2362 -0.3753 -0.1331
 1219SOL    HW2 5558   0.684   3.681   3.195  0.1975 -0.6322 -0.6254
 1220SOL     OW 5559   0.864   2.821   1.309  0.4217  0.4082 -0.4728
 1220SOL    HW1 5560   0.874   2.776   1.393 -0.2221  2.3963  0.7334
 1220SOL    HW2 5561   0.827   2.906   1.332 -0.4056  0.7476 -2.8647
 1221SOL     OW 5562   1.304   1.522   2.461 -0.3127  0.2071  0.2450
 1221SOL    HW1 5563   1.243   1.584   2.422  1.2375  2.3611  1.0733
 1221SOL    HW2 5564   1.371   1.509   2.394 -0.5763 -0.5428  0.1131
 1222SOL     OW 5565   5.244   1.382   2.948  0.2309 -0.1659 -0.0559
 1222SOL    HW1 5566   5.216   1.291   2.940  0.1591 -0.2730  1.1791
 1222SOL    HW2 5567   5.288   1.401   2.865 -0.7052 -0.9750 -0.7643
 1223SOL     OW 5568   5.407   2.032   3.564 -0.5579 -0.4705 -0.3097
 1223SOL    HW1 5569   5.329   2.084   3.545 -1.2496 -0.7138  1.6871
 1223SOL    HW2 5570   5.443   2.070   3.644  0.6205 -1.2009 -0.4686
 1224SOL     OW 5571   5.241   3.552   1.938  0.0057  0.3552  1.0788
 1224SOL    HW1 5572   5.179   3.558   2.010  0.3886  0.4653  1.3980
 1224SOL    HW2 5573   5.276   3.641   1.929 -1.6840  0.9067 -0.6991
 1225SOL     OW 5574   4.646   3.650   2.980  0.1553  0.6072 -1.2584
 1225SOL    HW1 5575   4.731   3.653   3.024  0.2614 -1.1417 -1.3041
 1225SOL    HW2 5576   4.643   3.565   2.937 -1.9184  0.3121 -0.6466
 1226SOL     OW 5577   5.442   3.094   0.125 -0.2977 -0.0536  0.0476
 1226SOL    HW1 5578   5.521   3.044   0.105 -2.5516 -3.7276 -0.5649
 1226SOL    HW2 5579   5.411   3.058   0.209 -1.2594  1.4067  0.3594
 1227SOL     OW 5580   0.534   4.714   3.255  0.0644 -0.2977  0.3138
 1227SOL    HW1 5581   0.467   4.650   3.278 -2.3072  1.3718 -1.5011
 1227SOL    HW2 5582   0.604   4.663   3.216 -1.7405 -1.8265 -1.0739
 1228SOL     OW 5583   5.312   5.750   4.361 -0.3294  0.0606  0.0696
 1228SOL    HW1 5584   5.244   5.761   4.427 -0.9640  1.0416 -0.7170
 1228SOL    HW2 5585   5.325   5.838   4.325  2.6822  0.3065  1.4431
 1229SOL     OW 5586   3.012   1.707   3.403 -0.4318 -0.0560 -0.3856
 1229SOL    HW1 5587   3.076   1.650   3.361 -1.2635  0.0467 -1.8741
 1229SOL    HW2 5588   2.966   1.749   3.330 -1.9276  0.1539  0.6314
 1230SOL     OW 5589   0.359   1.667   2.360  0.1009 -0.3286 -0.0788
 1230SOL    HW1 5590   0.351   1.593   2.421  2.6798 -0.6383 -0.0358
 1230SOL    HW2 5591   0.410   1.732   2.408  0.7924  0.0748 -1.3313
 1231SOL     OW 5592   2.053   4.848   3.136  0.2165 -0.6533  0.1274
 1231SOL    HW1 5593   2.100   4.765   3.124  1.3583  0.0293 -0.3418
 1231SOL    HW2 5594   1.989   4.849   3.064  1.0502 -0.5807 -0.6375
 1232SOL     OW 5595   4.249   2.473   2.005  0.0201 -0.2385 -0.3237
 1232SOL    HW1 5596   4.305   2.547   2.030  0.0250  0.3930 -2.0776
 1232SOL    HW2 5597   4.263   2.463   1.911 -1.1524 -1.4953 -0.3894
 1233SOL     OW 5598   1.815   1.389   3.732 -0.9823 -0.1719  0.3004
 1233SOL    HW1 5599   1.905   1.378   3.762 -0.8356 -0.5562 -0.2596
 1233SOL    HW2 5600   1.799   1.483   3.738 -0.6760 -0.1449  0.7664
 1234SOL     OW 5601   3.737   2.618   4.178  0.3981 -0.1132  0.2027
 1234SOL    HW1 5602   3.702   2.545   4.229 -1.1354  0.8287  0.5626
 1234SOL    HW2 5603   3.731   2.694   4.237 -0.5304  0.8094 -1.0110
 1235SOL     OW 5604   0.012   1.214   0.726 -0.4116  0.0354  0.0759
 1235SOL    HW1 5605  -0.038   1.208   0.808 -0.7733 -0.4058 -0.1762
 1235SOL    HW2 5606   0.049   1.302   0.728 -0.5104  0.0729  0.6609
 1236SOL     OW 5607   2.453   1.207   4.340 -0.0054 -0.3164 -0.0988
 1236SOL    HW1 5608   2.415   1.283   4.384  1.2968 -0.1213  0.7734
 1236SOL    HW2 5609   2.423   1.132   4.391  0.8337 -0.1555  0.6544
 1237SOL     OW 5610   0.236   5.008   2.553 -0.0868  0.0494  0.5431
 1237SOL    HW1 5611   0.316   5.000   2.606  0.1695 -0.5411  0.0806
 1237SOL    HW2 5612   0.170   4.960   2.602  0.6373 -2.2544 -0.6052
 1238SOL     OW 5613   0.343   6.403   2.770 -0.2808  0.6449 -0.5271
 1238SOL    HW1 5614   0.283   6.478   2.771 -0.2001  0.7183 -1.0057
 1238SOL    HW2 5615   0.343   6.374   2.679 -2.2857 -1.5437  0.0665
 1239SOL     OW 5616   2.576   6.194   4.408  0.2054 -0.0949  0.4559
 1239SOL    HW1 5617   2.527   6.275   4.397 -0.5038 -0.1086  2.9180
 1239SOL    HW2 5618   2.522   6.127   4.366  0.0118  0.4659 -0.1949
 1240SOL     OW 5619   0.771   4.925   1.242 -0.1437  0.3796 -0.5430
 1240SOL    HW1 5620   0.774   4.998   1.305 -2.2799  0.8063 -0.8793
 1240SOL    HW2 5621   0.724   4.856   1.289 -0.5636  0.2204 -1.1958
 1241SOL     OW 5622   0.701   1.120   3.455 -0.5542  0.3165 -0.2121
 1241SOL    HW1 5623   0.699   1.213   3.480 -0.5911  0.3432 -0.3131
 1241SOL    HW2 5624   0.672   1.073   3.533  0.2974  0.3308  0.1285
 1242SOL     OW 5625   6.387   5.406   1.039  0.8315  0.0360  0.1948
 1242SOL    HW1 5626   6.340   5.324   1.056  1.4830 -0.2378  0.7353
 1242SOL    HW2 5627   6.363   5.462   1.113  1.3854 -0.1254  0.5044
 1243SOL     OW 5628   1.086   2.297   3.714  0.2335 -0.3663  0.0421
 1243SOL    HW1 5629   1.096   2.387   3.744 -0.6362 -0.4160  0.5257
 1243SOL    HW2 5630   1.040   2.252   3.785 -1.9342 -0.4646 -1.3071
 1244SOL     OW 5631   4.697   2.523   3.645 -0.3688  0.5844  0.3928
 1244SOL    HW1 5632   4.764   2.457   3.661 -1.7446 -0.9683  0.0973
 1244SOL    HW2 5633   4.653   2.534   3.729  0.0250  1.3512  0.5076
 1245SOL     OW 5634   3.332   0.547   1.846  0.4405 -0.7755  0.4062
 1245SOL    HW1 5635   3.403   0.606   1.825 -0.6169  0.4692  0.2000
 1245SOL    HW2 5636   3.266   0.563   1.778 -0.6441 -0.8140  1.4024
 1246SOL     OW 5637   6.200   2.057   0.917 -0.2818 -0.0338 -0.1033
 1246SOL    HW1 5638   6.239   2.073   1.003  1.1893  0.5167 -0.8351
 1246SOL    HW2 5639   6.108   2.081   0.927 -0.2132 -0.3313  1.4013
 1247SOL     OW 5640   1.235   1.721   3.895 -0.2596  0.6935  0.0726
 1247SOL    HW1 5641   1.283   1.799   3.865  0.7273  0.3918  0.7876
 1247SOL    HW2 5642   1.270   1.650   3.841 -0.3452  0.5694  0.1827
 1248SOL     OW 5643   0.525   4.375   0.043 -0.0348 -0.7961 -0.2256
 1248SOL    HW1 5644   0.582   4.383   0.119 -1.0414  3.0427  0.3523
 1248SOL    HW2 5645   0.518   4.464   0.009 -3.3842 -1.5615 -1.9816
 1249SOL     OW 5646   4.668   3.042   3.534  0.1275 -0.1113  0.1879
 1249SOL    HW1 5647   4.746   3.092   3.559 -1.2456  1.2586  2.0205
 1249SOL    HW2 5648   4.608   3.107   3.499 -0.5787 -0.9837 -0.2604
 1250SOL     OW 5649   0.804   1.462   1.102 -0.0688 -0.7173 -0.3286
 1250SOL    HW1 5650   0.812   1.500   1.015  0.4408 -0.7427 -0.2959
 1250SOL    HW2 5651   0.777   1.372   1.087  2.0630 -1.3618 -0.5742
 1251SOL     OW 5652   1.844   1.135   0.079 -0.6339  0.5121 -0.7188
 1251SOL    HW1 5653   1.779   1.128   0.010  0.6553 -1.2663 -1.8249
 1251SOL    HW2 5654   1.876   1.226   0.073 -0.6550  0.4326 -2.3766
 1252SOL     OW 5655   0.607   6.438   3.437  0.7231  0.6031 -0.3122
 1252SOL    HW1 5656   0.587   6.370   3.501  4.6470  0.9697  1.5689
 1252SOL    HW2 5657   0.607   6.393   3.353 -0.5211 -0.8203  0.4079
 1253SOL     OW 5658   5.149   4.109   4.244  0.3605  0.2104  0.4321
 1253SOL    HW1 5659   5.152   4.047   4.317 -1.1183  0.7659  0.9989
 1253SOL    HW2 5660   5.090   4.069   4.180  0.8388  0.1989 -0.0063
 1254SOL     OW 5661   0.482   2.831   2.217  0.1034 -0.1962 -0.5679
 1254SOL    HW1 5662   0.449   2.855   2.304 -0.4629  1.0707 -1.1103
 1254SOL    HW2 5663   0.545   2.761   2.234  1.0255  0.9499  0.9904
 1255SOL     OW 5664   1.022   3.656   3.326 -0.0822 -0.2903  0.1366
 1255SOL    HW1 5665   1.054   3.621   3.244 -1.9419  1.1377 -1.2923
 1255SOL    HW2 5666   0.939   3.610   3.342 -0.5048  0.5278  0.3723
 1256SOL     OW 5667   6.301   5.638   0.288  0.3582 -0.5179  0.9368
 1256SOL    HW1 5668   6.379   5.600   0.249  0.5877  0.4501  0.4328
 1256SOL    HW2 5669   6.296   5.726   0.252 -0.9106 -0.5270  1.0395
 1257SOL     OW 5670   4.707   0.789   0.360 -0.1810  0.4421 -0.0909
 1257SOL    HW1 5671   4.626   0.742   0.339 -1.3496  2.4543 -0.3826
 1257SOL    HW2 5672   4.776   0.733   0.326 -1.4405 -1.3125  0.0893
 1258SOL     OW 5673   2.827   0.478   2.143  0.0766  0.0085 -0.0429
 1258SOL    HW1 5674   2.750   0.424   2.163  0.8728 -1.2066 -0.1027
 1258SOL    HW2 5675   2.844   0.462   2.050 -1.2841  2.5726 -0.8379
 1259SOL     OW 5676   0.362   0.886   2.761 -0.4627  0.2283 -0.2307
 1259SOL    HW1 5677   0.311   0.895   2.681 -2.6165  1.1301  1.1277
 1259SOL    HW2 5678   0.406   0.970   2.771 -1.5435  0.7502  0.3417
 1260SOL     OW 5679   6.454   0.286   4.097 -0.3533  0.2480  0.4307
 1260SOL    HW1 5680   6.447   0.306   4.003  0.7875  1.1207  0.5080
 1260SOL    HW2 5681   6.542   0.249   4.107 -0.4003  0.3387  1.1840
 1261SOL     OW 5682   0.847   0.874   0.959 -0.2962 -0.2316  0.0326
 1261SOL    HW1 5683   0.903   0.944   0.926 -1.4671  1.1325  0.8176
 1261SOL    HW2 5684   0.908   0.806   0.987  0.8657  0.2919 -1.1045
 1262SOL     OW 5685   1.530   4.078   1.691  0.2931  0.0994 -0.9219
 1262SOL    HW1 5686   1.502   4.156   1.643  1.0385  0.6065 -0.5472
 1262SOL    HW2 5687   1.483   4.006   1.648 -2.7170  1.0035  0.5332
 1263SOL     OW 5688   1.295   0.603   1.309  0.0245  0.7064  0.2541
 1263SOL    HW1 5689   1.372   0.636   1.354  0.2462 -0.8025  1.0672
 1263SOL    HW2 5690   1.263   0.677   1.257  1.9503  1.3802 -0.0312
 1264SOL     OW 5691   2.392   4.527   0.445 -0.2125  0.1388 -0.0112
 1264SOL    HW1 5692   2.319   4.558   0.390 -0.2081 -1.7214 -1.1391
 1264SOL    HW2 5693   2.435   4.607   0.474 -1.0234  1.2325 -1.6432
 1265SOL     OW 5694   5.594   2.362   3.147  0.2414 -0.2426  0.2071
 1265SOL    HW1 5695   5.671   2.412   3.123  0.5819 -1.3047 -1.0088
 1265SOL    HW2 5696   5.629   2.281   3.185 -0.2996  0.0708  1.4479
 1266SOL     OW 5697   2.969   2.640   4.442  0.4298  0.4250  0.0009
 1266SOL    HW1 5698   2.898   2.601   4.391  0.9116  0.4053 -0.6660
 1266SOL    HW2 5699   3.049   2.605   4.403  0.8050  0.2307  0.9232
 1267SOL     OW 5700   4.491   5.117   2.191 -0.2392 -0.0506 -0.5683
 1267SOL    HW1 5701   4.509   5.145   2.101  1.2130  0.6669 -0.0816
 1267SOL    HW2 5702   4.396   5.122   2.199 -0.4395 -0.5910 -2.2017
 1268SOL     OW 5703   3.589   1.834   2.932 -0.1607 -0.4260 -0.4081
 1268SOL    HW1 5704   3.614   1.807   3.021 -2.6112  0.7243  0.7312
 1268SOL    HW2 5705   3.670   1.830   2.882  1.2577 -1.3673  1.8140
 1269SOL     OW 5706   3.897   5.135   2.788 -0.1402 -0.2970 -0.5463
 1269SOL    HW1 5707   3.837   5.162   2.719  0.9951  1.3392 -0.9370
 1269SOL    HW2 5708   3.870   5.046   2.809 -2.3181  0.1658 -1.1105
 1270SOL     OW 5709   2.894   2.381   1.566 -0.9314 -0.3225 -0.2898
 1270SOL    HW1 5710   2.962   2.407   1.628 -1.6798  0.9612  0.0361
 1270SOL    HW2 5711   2.837   2.322   1.615 -1.1592  0.1876  0.0754
 1271SOL     OW 5712   3.676   5.360   4.413  0.5839 -0.0933 -0.6008
 1271SOL    HW1 5713   3.646   5.378   4.324 -1.0825 -1.0077 -0.2837
 1271SOL    HW2 5714   3.607   5.397   4.469  1.1726 -0.2879  0.2701
 1272SOL     OW 5715   4.571   3.627   3.329 -0.1743  0.2357 -0.5909
 1272SOL    HW1 5716   4.524   3.701   3.289 -0.4407 -0.7153 -2.0986
 1272SOL    HW2 5717   4.503   3.579   3.376 -0.3100  0.0539 -0.9704
 1273SOL     OW 5718   5.911   1.284   2.657 -0.1969 -0.4256  0.3617
 1273SOL    HW1 5719   5.987   1.336   2.631 -1.1936  0.5327 -0.8103
 1273SOL    HW2 5720   5.870   1.258   2.574 -1.9952  0.4071  0.9292
 1274SOL     OW 5721   2.898   2.618   3.185  0.1586 -0.5049 -0.2633
 1274SOL    HW1 5722   2.826   2.570   3.143 -1.9715  0.8124  1.6188
 1274SOL    HW2 5723   2.899   2.702   3.140  2.2636 -1.3148 -1.9131
 1275SOL     OW 5724   3.287   1.827   4.096  0.0649  0.5581  0.2822
 1275SOL    HW1 5725   3.322   1.881   4.167 -0.1347  1.6653 -0.4186
 1275SOL    HW2 5726   3.285   1.887   4.021  1.4139 -0.9033 -0.9818
 1276SOL     OW 5727   4.386   0.584   4.242  0.1152  0.7701 -0.1960
 1276SOL    HW1 5728   4.327   0.595   4.317 -0.6178 -1.0117 -0.4694
 1276SOL    HW2 5729   4.346   0.636   4.173 -1.3779 -0.6574 -0.4714
 1277SOL     OW 5730   0.496   0.611   1.573  0.0790  0.1924 -0.3899
 1277SOL    HW1 5731   0.529   0.614   1.663  0.2972  0.6151 -0.4815
 1277SOL    HW2 5732   0.422   0.670   1.572 -0.6409 -0.6872 -0.2092
 1278SOL     OW 5733   2.707   6.234   3.519  0.1318  0.5638  0.0725
 1278SOL    HW1 5734   2.749   6.290   3.454  0.4389 -0.8481 -0.9745
 1278SOL    HW2 5735   2.759   6.246   3.599  1.6674 -0.0569 -0.7977
 1279SOL     OW 5736   6.323   3.178   0.700  0.2234 -0.0099 -0.4437
 1279SOL    HW1 5737   6.319   3.269   0.672  0.6783  0.0163 -0.4279
 1279SOL    HW2 5738   6.310   3.127   0.619  1.7487  0.0639 -0.7541
 1280SOL     OW 5739   6.301   3.950   0.686  0.3258 -0.5359 -0.2092
 1280SOL    HW1 5740   6.348   4.032   0.668  2.2662 -1.8874 -1.6558
 1280SOL    HW2 5741   6.342   3.916   0.765 -0.5753 -0.0958  0.4707
 1281SOL     OW 5742   4.278   1.422   3.112  0.7357  0.1296 -0.4730
 1281SOL    HW1 5743   4.254   1.403   3.021 -1.9095 -2.4363  0.6061
 1281SOL    HW2 5744   4.252   1.513   3.125  1.0250  0.4880 -2.2136
 1282SOL     OW 5745   0.996   0.211   3.139  0.6285  0.3028 -0.1299
 1282SOL    HW1 5746   0.997   0.132   3.192 -1.8799  0.3568  0.1402
 1282SOL    HW2 5747   0.914   0.255   3.164  2.2735  3.4041  0.3114
 1283SOL     OW 5748   5.757   0.199   0.481 -0.1232 -0.6945  0.3413
 1283SOL    HW1 5749   5.816   0.150   0.424 -1.5325 -0.7649 -1.1485
 1283SOL    HW2 5750   5.700   0.247   0.420 -1.0944 -0.0314  1.7205
 1284SOL     OW 5751   5.916   1.077   0.551  0.4846 -0.1919 -0.3739
 1284SOL    HW1 5752   5.967   1.156   0.532  1.3024 -0.1680  1.7036
 1284SOL    HW2 5753   5.982   1.009   0.564 -0.1947 -1.0821 -1.4088
 1285SOL     OW 5754   5.060   4.127   1.997  0.0842 -1.1798 -0.3635
 1285SOL    HW1 5755   5.152   4.151   2.011 -0.0234 -1.2886  0.6137
 1285SOL    HW2 5756   5.011   4.205   2.023 -0.0717 -0.8418 -1.6480
 1286SOL     OW 5757   4.998   1.689   1.105 -0.3438 -0.1027  1.2149
 1286SOL    HW1 5758   4.935   1.697   1.177  1.7156 -1.2130  3.2798
 1286SOL    HW2 5759   5.069   1.748   1.129  0.5020 -0.6642  0.1677
 1287SOL     OW 5760   0.427   0.600   2.767 -0.0592  0.0720  0.1313
 1287SOL    HW1 5761   0.395   0.686   2.796  1.3327  0.4978  0.4811
 1287SOL    HW2 5762   0.507   0.620   2.719  0.5502 -1.0675  0.6533
 1288SOL     OW 5763   4.196   6.434   0.614  0.5387 -0.4290  0.0274
 1288SOL    HW1 5764   4.213   6.386   0.533  2.7005  0.0334  0.1619
 1288SOL    HW2 5765   4.244   6.516   0.604  1.9237 -0.8962  2.2782
 1289SOL     OW 5766   5.728   3.799   0.504 -0.5811 -0.1629  0.6711
 1289SOL    HW1 5767   5.786   3.738   0.549 -0.0218  1.0960  1.6907
 1289SOL    HW2 5768   5.689   3.746   0.434 -0.0572 -1.6657  1.4603
 1290SOL     OW 5769   3.696   0.024   3.792 -1.0899 -0.2163 -0.9929
 1290SOL    HW1 5770   3.660   0.110   3.771 -1.0511  0.1115  0.2078
 1290SOL    HW2 5771   3.621  -0.034   3.793 -1.5610  0.3356  0.8317
 1291SOL     OW 5772   4.276   1.158   0.724 -0.2135 -0.3153 -0.4259
 1291SOL    HW1 5773   4.294   1.247   0.753 -1.7325  0.5998 -2.0657
 1291SOL    HW2 5774   4.188   1.139   0.757  0.4692 -1.6311  0.7505
 1292SOL     OW 5775   6.232   0.464   3.117 -0.1198  0.1475  0.0870
 1292SOL    HW1 5776   6.168   0.433   3.181  0.4424 -4.6289 -1.2555
 1292SOL    HW2 5777   6.183   0.470   3.035  0.5890 -1.4332 -0.5017
 1293SOL     OW 5778   4.847   5.788   3.731 -0.8794  0.1432  0.4992
 1293SOL    HW1 5779   4.937   5.812   3.708 -0.5927 -1.0680  0.2526
 1293SOL    HW2 5780   4.793   5.857   3.693 -0.0698  0.7918  0.4901
 1294SOL     OW 5781   0.698   4.313   2.898  0.4428 -0.3146  0.8612
 1294SOL    HW1 5782   0.646   4.283   2.824 -2.2933  1.5063  1.8891
 1294SOL    HW2 5783   0.686   4.245   2.965  0.2013 -0.3861  0.7468
 1295SOL     OW 5784   4.781   4.769   3.415 -0.0123 -0.3934  0.2563
 1295SOL    HW1 5785   4.772   4.864   3.405 -0.2961 -0.5910 -1.6841
 1295SOL    HW2 5786   4.729   4.748   3.492  1.0854  1.1637  1.5011
 1296SOL     OW 5787   5.583   1.388   2.585 -0.1864 -0.0889  0.0471
 1296SOL    HW1 5788   5.595   1.317   2.648 -0.5259 -1.4565 -1.3858
 1296SOL    HW2 5789   5.530   1.453   2.632 -0.0262 -0.8494  1.3158
 1297SOL     OW 5790   2.475   0.547   1.151 -0.1036 -0.0195 -0.5934
 1297SOL    HW1 5791   2.474   0.639   1.178 -0.6968 -0.2571  0.2335
 1297SOL    HW2 5792   2.560   0.535   1.108  0.5239  0.5887  0.4446
 1298SOL     OW 5793   5.917   3.867   3.527  0.5859 -0.2789 -0.0315
 1298SOL    HW1 5794   5.944   3.959   3.528 -1.5889  0.4286  0.6562
 1298SOL    HW2 5795   5.954   3.829   3.606 -0.4255  0.6598  0.9173
 1299SOL     OW 5796   5.053   2.923   0.424  0.3679  0.0743  0.7153
[truncated: 923,174 more chars]
