# Supplementary material for: Adding the AMBER 14SB Force Field to the Stochastic Titration CpHMD Method
Source: J Chem Theory Comput. 2025 Jun 16;21(13):6292–304. doi: 10.1021/acs.jctc.5c00415 (PMC12818765; doi:10.1021/acs.jctc.5c00415)
Supplement: Supplementary file 1 [file ct5c00415_si_001.zip › code_availability/CpHMD-runs/SNase/pH_3/final-SNase.gro]

Protein in water
19164
    1LY3      N    1   2.553   5.557   2.153  0.0104 -0.1074  0.1304
    1LY3     H1    2   2.454   5.565   2.167 -0.5381  0.4179 -3.1287
    1LY3     H2    3   2.588   5.637   2.204  0.3805 -0.7496  0.9157
    1LY3     H3    4   2.582   5.571   2.057  1.8798 -2.2351  0.2752
    1LY3     CA    5   2.593   5.424   2.202 -0.2351 -1.1651 -0.4494
    1LY3     HA    6   2.589   5.437   2.310  0.2567 -1.0999 -0.4336
    1LY3     CB    7   2.511   5.303   2.145  0.4679 -1.1573  0.1957
    1LY3    HB1    8   2.407   5.294   2.176  0.2456  0.2696 -0.0580
    1LY3    HB2    9   2.546   5.212   2.193  0.2180 -1.3012  0.1087
    1LY3     CG   10   2.516   5.302   1.991 -0.2338  0.1880  0.5189
    1LY3    HG1   11   2.615   5.273   1.955 -0.7208  0.5647 -1.2175
    1LY3    HG2   12   2.490   5.398   1.946 -1.8927 -0.8308 -0.8099
    1LY3     CD   13   2.419   5.194   1.917  0.3489  0.0445 -0.3908
    1LY3    HD1   14   2.443   5.186   1.811 -2.3400 -0.0355 -1.0606
    1LY3    HD2   15   2.323   5.245   1.920  0.1279 -0.2764 -1.5679
    1LY3     CE   16   2.405   5.056   1.987  0.1799  0.2943  0.9001
    1LY3    HE1   17   2.361   5.054   2.086 -0.7166 -0.9329  0.5092
    1LY3    HE2   18   2.507   5.017   1.996 -0.6123 -1.3396  4.8194
    1LY3     NZ   19   2.326   4.967   1.904  0.6020 -0.1896 -0.8730
    1LY3    HZ1   20   2.228   4.990   1.917 -0.1594 -3.2989 -0.4946
    1LY3    HZ2   21   2.354   4.964   1.808  0.6824 -1.6579 -0.8156
    1LY3    HZ3   22   2.325   4.870   1.932 -0.1220 -0.2394 -1.0502
    1LY3      C   23   2.743   5.406   2.186  0.3622 -0.2476  0.8500
    1LY3      O   24   2.797   5.479   2.099 -0.2447  0.7397 -1.0301
    2LEU      N   25   2.803   5.316   2.264  0.2106 -0.1970 -0.0235
    2LEU      H   26   2.743   5.263   2.325 -1.0930  1.2424 -0.0074
    2LEU     CA   27   2.944   5.285   2.266 -1.1254  0.3877 -0.9521
    2LEU     HA   28   3.009   5.372   2.268 -1.1429  0.3877  0.6820
    2LEU     CB   29   2.972   5.203   2.394  0.5131 -0.5516  0.0415
    2LEU    HB1   30   3.079   5.210   2.411  0.5664  0.6876 -0.7049
    2LEU    HB2   31   2.942   5.098   2.385 -0.2730 -0.4046  0.7679
    2LEU     CG   32   2.922   5.268   2.523  0.5192  0.2860  0.4870
    2LEU     HG   33   2.813   5.264   2.524  0.3991  1.1156 -1.9015
    2LEU    CD1   34   2.975   5.193   2.651 -0.6786 -0.2713 -0.8881
    2LEU   HD11   35   3.081   5.218   2.663 -1.1073  1.3315 -0.2684
    2LEU   HD12   36   2.931   5.248   2.733  0.6366 -0.9789  0.3376
    2LEU   HD13   37   2.939   5.090   2.659  2.0489 -1.1780  1.4005
    2LEU    CD2   38   2.961   5.419   2.532 -0.8473 -0.3297  0.1619
    2LEU   HD21   39   2.909   5.482   2.460 -0.7082  1.6024  1.6557
    2LEU   HD22   40   2.938   5.453   2.633 -0.7591  0.2306 -0.0052
    2LEU   HD23   41   3.069   5.427   2.523 -0.8137  0.1707  0.9241
    2LEU      C   42   2.977   5.201   2.141  0.0000 -0.1264  0.2705
    2LEU      O   43   2.895   5.158   2.063  0.2146 -0.5893 -0.3357
    3HI2      N   44   3.103   5.156   2.132 -0.6349  0.3746 -0.3715
    3HI2      H   45   3.167   5.191   2.202 -1.4488  1.0810  0.0488
    3HI2     CA   46   3.154   5.056   2.032 -0.3747 -0.3518 -0.3264
    3HI2     HA   47   3.074   4.984   2.016  0.9668 -1.6425 -1.5064
    3HI2     CB   48   3.191   5.138   1.904  0.1156  0.1071 -0.0684
    3HI2    HB1   49   3.271   5.210   1.921  0.7449 -0.7320  0.5806
    3HI2    HB2   50   3.114   5.210   1.876  1.7432  2.5887  1.4088
    3HI2     CG   51   3.230   5.052   1.786 -0.0072 -0.4691 -0.3690
    3HI2    ND1   52   3.360   5.018   1.754  0.0115  0.1192  0.5942
    3HI2    HD1   53   3.442   5.067   1.789  1.0623 -0.4382 -0.9933
    3HI2    CE1   54   3.358   4.933   1.649 -0.2883  0.1540  0.2697
    3HI2    HE1   55   3.445   4.904   1.592  0.7770  1.3365  1.2424
    3HI2    NE2   56   3.229   4.912   1.620  0.2970 -0.3107  0.7316
    3HI2    HE2   57   3.198   4.864   1.537  0.8645  0.0549  0.3026
    3HI2    CD2   58   3.146   4.986   1.699  0.0990 -0.6314  0.6412
    3HI2    HD2   59   3.041   5.008   1.684  0.0801  0.1195  1.8036
    3HI2      C   60   3.289   4.982   2.078 -0.4614  0.0339  0.6517
    3HI2      O   61   3.370   5.047   2.143 -0.3143 -0.2709 -0.3848
    4LY3      N   62   3.316   4.856   2.037  0.8109 -0.0636 -0.3692
    4LY3      H   63   3.253   4.811   1.972 -1.2147  0.9428  0.7984
    4LY3     CA   64   3.440   4.789   2.070 -0.4434  0.0909 -0.1318
    4LY3     HA   65   3.488   4.830   2.159  0.6329  1.4835 -1.3069
    4LY3     CB   66   3.403   4.641   2.106 -0.7700  0.5627  0.1857
    4LY3    HB1   67   3.495   4.600   2.148 -0.2707 -1.3839 -2.5184
    4LY3    HB2   68   3.380   4.588   2.014  0.2747  2.0616 -0.9963
    4LY3     CG   69   3.283   4.619   2.190  0.1997 -0.5915 -0.1005
    4LY3    HG1   70   3.193   4.649   2.136 -1.3031 -1.0492  1.9930
    4LY3    HG2   71   3.293   4.671   2.285 -2.9201  1.2317 -0.6510
    4LY3     CD   72   3.267   4.466   2.214  0.4905  0.2639  0.7405
    4LY3    HD1   73   3.344   4.425   2.279  0.4197 -0.3205  0.4626
    4LY3    HD2   74   3.268   4.414   2.118 -0.0208 -0.0580  0.9021
    4LY3     CE   75   3.140   4.424   2.294  0.3903  0.5195 -0.5835
    4LY3    HE1   76   3.162   4.453   2.397 -0.7210  0.1652 -0.2408
    4LY3    HE2   77   3.143   4.316   2.286  2.7514  0.2627  2.1756
    4LY3     NZ   78   3.015   4.480   2.241  0.0055  0.1425  0.2742
    4LY3    HZ1   79   3.028   4.577   2.217  2.3520 -0.2613 -0.3095
    4LY3    HZ2   80   2.988   4.440   2.152  0.9216  0.7452 -0.2842
    4LY3    HZ3   81   2.944   4.459   2.310  1.3136 -3.3960  0.7379
    4LY3      C   82   3.550   4.801   1.959  0.1372 -0.8389 -1.0125
    4LY3      O   83   3.518   4.789   1.847  0.2072 -0.1352  0.0649
    5GL4      N   84   3.668   4.850   1.987 -0.4221  0.1351 -0.2125
    5GL4      H   85   3.687   4.848   2.086 -3.2947 -1.8269  0.4528
    5GL4     CA   86   3.768   4.897   1.899  0.3987  0.5223 -0.8369
    5GL4     HA   87   3.725   4.906   1.799 -0.2236 -0.5316 -0.6904
    5GL4     CB   88   3.829   5.030   1.947  0.0511  0.2802  0.1056
    5GL4    HB1   89   3.907   5.056   1.875 -0.4494 -0.9350 -0.9174
    5GL4    HB2   90   3.871   5.019   2.047 -1.7111  1.0393  0.9690
    5GL4     CG   91   3.737   5.146   1.960 -0.1627  0.2990  0.0428
    5GL4    HG1   92   3.801   5.229   1.992 -0.4787 -0.1657  2.0094
    5GL4    HG2   93   3.678   5.120   2.047  0.3380 -1.6498 -0.1542
    5GL4     CD   94   3.654   5.183   1.838  0.5006 -0.3437  0.2743
    5GL4    OE1   95   3.699   5.172   1.724 -0.1943 -0.0488  0.1529
    5GL4   HE11   96   3.766   5.103   1.717 -1.1969 -0.9428 -1.0654
    5GL4   HE12   97   3.656   5.221   1.654  0.7237 -0.1601 -0.4958
    5GL4    OE2   98   3.537   5.229   1.858 -0.7505 -0.2584  0.1363
    5GL4   HE21   99   3.524   5.266   1.946  0.9522  0.8421  0.0001
    5GL4   HE22  100   3.485   5.242   1.778 -1.3880  0.9148  0.7197
    5GL4      C  101   3.885   4.792   1.884 -0.7827  0.6025 -1.4690
    5GL4      O  102   3.929   4.727   1.982  0.5457 -0.1899  0.0424
    6PRO      N  103   3.940   4.764   1.764 -0.0478 -0.1704  0.2196
    6PRO     CD  104   3.889   4.828   1.643 -0.2811 -0.4907 -0.8405
    6PRO    HD1  105   3.893   4.936   1.659 -1.0177 -0.6225  0.3728
    6PRO    HD2  106   3.790   4.797   1.610  0.0439 -2.3420 -0.1981
    6PRO     CG  107   3.985   4.781   1.537 -0.2062  0.6483 -0.4818
    6PRO    HG1  108   4.054   4.862   1.513 -0.0161  0.3279 -1.0433
    6PRO    HG2  109   3.931   4.753   1.447 -1.5619 -1.0535  0.7932
    6PRO     CB  110   4.055   4.657   1.583  0.1884  0.1912  0.4186
    6PRO    HB1  111   4.160   4.659   1.554  0.0690  0.9626  0.0343
    6PRO    HB2  112   4.000   4.571   1.545  1.9103 -0.1744 -1.4894
    6PRO     CA  113   4.051   4.674   1.738  0.7484 -0.3850 -0.1526
    6PRO     HA  114   4.044   4.578   1.788 -0.7134  0.6085  1.6707
    6PRO      C  115   4.182   4.737   1.800  0.6863  1.0219  0.1953
    6PRO      O  116   4.211   4.858   1.790 -0.2803 -0.0014 -0.0808
    7ALA      N  117   4.261   4.640   1.849 -0.7542 -0.2252 -0.5231
    7ALA      H  118   4.220   4.547   1.852 -0.5789 -0.3173 -0.9150
    7ALA     CA  119   4.385   4.654   1.911  0.2096  0.4935 -0.0273
    7ALA     HA  120   4.441   4.721   1.845  1.1657  0.0032  0.2659
    7ALA     CB  121   4.354   4.718   2.054 -0.3554  0.4417  0.5949
    7ALA    HB1  122   4.298   4.809   2.036  0.7280  1.0062  0.0047
    7ALA    HB2  123   4.304   4.642   2.114  1.5883 -1.2832  0.1433
    7ALA    HB3  124   4.449   4.737   2.102 -1.0292  0.1982  2.0847
    7ALA      C  125   4.468   4.528   1.914 -0.2771  0.1909  0.5839
    7ALA      O  126   4.428   4.416   1.890  0.4376 -0.4598 -0.0887
    8THR      N  127   4.600   4.540   1.949 -0.1503  0.9339  0.2034
    8THR      H  128   4.644   4.628   1.971  2.4556 -0.7475  2.3499
    8THR     CA  129   4.689   4.425   1.967 -0.8063 -0.2198  0.1866
    8THR     HA  130   4.634   4.333   1.987  2.1985 -2.0826  0.6961
    8THR     CB  131   4.769   4.398   1.833 -0.1826  0.5099 -0.0925
    8THR     HB  132   4.824   4.305   1.838 -1.2663 -0.2355 -1.3160
    8THR    CG2  133   4.676   4.374   1.714  0.0954  0.1801  0.9995
    8THR   HG21  134   4.729   4.325   1.632  2.1686 -1.5708  3.2575
    8THR   HG22  135   4.595   4.307   1.744  0.6025 -1.3728 -0.8821
    8THR   HG23  136   4.638   4.469   1.675  0.4638 -0.3678 -0.8118
    8THR    OG1  137   4.856   4.500   1.804 -0.3546  0.0590  0.3063
    8THR    HG1  138   4.864   4.509   1.709 -2.6022  1.1295  0.1461
    8THR      C  139   4.790   4.458   2.078  0.3258  0.1816 -0.2935
    8THR      O  140   4.811   4.575   2.108 -0.7765  0.6127  0.1144
    9LEU      N  141   4.838   4.354   2.142 -0.0970 -0.3902  0.1226
    9LEU      H  142   4.823   4.262   2.103  1.8211 -1.0716  0.8942
    9LEU     CA  143   4.926   4.365   2.259 -0.0860  0.1433  0.0064
    9LEU     HA  144   4.877   4.432   2.330 -3.7374 -1.4837 -0.7367
    9LEU     CB  145   4.943   4.232   2.341 -0.6653 -0.3732 -0.5924
    9LEU    HB1  146   4.986   4.151   2.283  0.5952  0.1206 -0.3737
    9LEU    HB2  147   4.847   4.203   2.385 -0.2849  0.4197  0.8486
    9LEU     CG  148   5.040   4.241   2.462  0.0446  0.7405 -0.4997
    9LEU     HG  149   5.139   4.263   2.422  1.3163 -1.5212  1.1674
    9LEU    CD1  150   4.999   4.326   2.575 -0.1350 -0.4202  0.5563
    9LEU   HD11  151   5.047   4.298   2.669 -1.2014 -0.9874  0.9538
    9LEU   HD12  152   5.022   4.430   2.552  2.8725 -1.3508 -1.0978
    9LEU   HD13  153   4.890   4.323   2.584 -0.3153 -0.2311 -1.2601
    9LEU    CD2  154   5.059   4.105   2.520  0.2703  0.3797  0.1689
    9LEU   HD21  155   5.086   4.042   2.434  3.1383  1.2951  0.2911
    9LEU   HD22  156   5.145   4.106   2.587  0.5480 -1.5877 -0.0725
    9LEU   HD23  157   4.968   4.081   2.574  2.0530 -1.6929  2.5209
    9LEU      C  158   5.065   4.433   2.223  0.6577  0.3165 -0.3034
    9LEU      O  159   5.129   4.404   2.121 -0.7992  0.5619 -0.6013
   10ILE      N  160   5.109   4.527   2.309  0.1475 -0.3113 -0.0371
   10ILE      H  161   5.052   4.549   2.389 -0.4232 -0.0409 -0.5190
   10ILE     CA  162   5.250   4.586   2.299  0.5666  0.4394 -0.3143
   10ILE     HA  163   5.307   4.543   2.216  1.3208 -0.4324  0.6346
   10ILE     CB  164   5.246   4.742   2.287  0.7471  0.1857  0.8007
   10ILE     HB  165   5.176   4.782   2.360 -0.5369  2.4969 -1.5411
   10ILE    CG2  166   5.382   4.800   2.310 -0.1946 -0.7039 -0.0165
   10ILE   HG21  167   5.465   4.754   2.258  0.9395 -0.1187  1.2160
   10ILE   HG22  168   5.377   4.909   2.297  0.0676 -0.7008 -0.0800
   10ILE   HG23  169   5.395   4.795   2.418 -1.8663 -0.1365  0.2500
   10ILE    CG1  170   5.183   4.788   2.150 -0.0421  0.6573 -0.1212
   10ILE   HG11  171   5.133   4.882   2.172 -1.2916  0.6168 -2.4163
   10ILE   HG12  172   5.094   4.727   2.133 -1.0827  1.4271  2.2337
   10ILE     CD  173   5.268   4.808   2.026 -0.2418  0.2979 -0.3109
   10ILE    HD1  174   5.224   4.774   1.933  0.6424 -2.4468  0.1444
   10ILE    HD2  175   5.294   4.913   2.018  1.1016 -0.0146 -0.4426
   10ILE    HD3  176   5.364   4.758   2.043 -0.0779 -0.2070 -2.4615
   10ILE      C  177   5.333   4.544   2.422  0.9927  0.5072 -1.0680
   10ILE      O  178   5.445   4.497   2.405  0.0945  0.1983 -0.0316
   11LY3      N  179   5.282   4.570   2.548 -0.1933 -0.0712 -0.3238
   11LY3      H  180   5.185   4.593   2.564 -0.2381 -0.6278  0.3020
   11LY3     CA  181   5.356   4.550   2.676 -0.2120 -0.6228 -0.1783
   11LY3     HA  182   5.426   4.468   2.660 -0.5499 -1.5538  2.5734
   11LY3     CB  183   5.442   4.675   2.702  0.2786  0.2302 -0.6402
   11LY3    HB1  184   5.387   4.754   2.753  0.2244 -0.9959  1.2800
   11LY3    HB2  185   5.478   4.711   2.606 -2.6180  3.8252 -0.6165
   11LY3     CG  186   5.562   4.637   2.796  0.3647  0.0859 -0.6845
   11LY3    HG1  187   5.613   4.548   2.759  1.0879  0.7529 -1.3372
   11LY3    HG2  188   5.512   4.626   2.893  1.4786 -1.3321 -0.2509
   11LY3     CD  189   5.658   4.759   2.817 -0.0039  1.3433 -0.2854
   11LY3    HD1  190   5.591   4.844   2.831 -0.5355  0.7490  0.9902
   11LY3    HD2  191   5.722   4.776   2.731  0.1047  1.4305 -0.1867
   11LY3     CE  192   5.752   4.745   2.939 -0.0989 -0.2900  0.2199
   11LY3    HE1  193   5.801   4.647   2.937 -0.4788 -0.5144  1.3311
   11LY3    HE2  194   5.697   4.757   3.033  0.6859  0.4435  0.5999
   11LY3     NZ  195   5.865   4.841   2.935  1.0979 -0.2310  0.0910
   11LY3    HZ1  196   5.942   4.826   2.998  2.2024  1.0821 -0.8813
   11LY3    HZ2  197   5.919   4.837   2.849  0.6877  4.0953 -0.5687
   11LY3    HZ3  198   5.827   4.933   2.950  0.5520 -0.4894  0.3331
   11LY3      C  199   5.261   4.525   2.798 -0.6927 -0.1099 -0.2942
   11LY3      O  200   5.169   4.597   2.818 -0.0606 -0.9039 -0.4060
   12ALA      N  201   5.284   4.416   2.875  0.6728 -0.3876  1.0913
   12ALA      H  202   5.354   4.349   2.847  2.2170  0.4718  2.7012
   12ALA     CA  203   5.195   4.378   2.993  0.3597 -0.1038  0.2035
   12ALA     HA  204   5.091   4.397   2.966  0.9685  1.9532 -0.9139
   12ALA     CB  205   5.223   4.229   3.045 -0.1494  0.3046 -0.3063
   12ALA    HB1  206   5.165   4.160   2.984  0.3723 -0.4838  0.0749
   12ALA    HB2  207   5.328   4.202   3.036 -0.1070  0.2277  0.3998
   12ALA    HB3  208   5.192   4.219   3.149 -1.2828  1.1574 -0.5416
   12ALA      C  209   5.235   4.480   3.110 -0.7206  0.4009 -0.4415
   12ALA      O  210   5.353   4.514   3.126 -0.0537 -0.3615 -0.1615
   13ILE      N  211   5.139   4.518   3.195 -0.3426  0.0401 -0.3513
   13ILE      H  212   5.046   4.480   3.182 -0.6412 -1.2969  4.0516
   13ILE     CA  213   5.163   4.608   3.311 -0.0109  0.3543  0.5150
   13ILE     HA  214   5.271   4.601   3.328  0.0017  1.1055  0.7849
   13ILE     CB  215   5.134   4.753   3.266  0.5266 -0.5129  1.1241
   13ILE     HB  216   5.025   4.756   3.257  0.4811 -1.7519  1.0532
   13ILE    CG2  217   5.173   4.866   3.362 -0.4457  0.3081 -0.0201
   13ILE   HG21  218   5.281   4.878   3.369 -0.5626  1.3475  0.2355
   13ILE   HG22  219   5.138   4.966   3.337  1.1274  0.2710 -2.7738
   13ILE   HG23  220   5.143   4.848   3.466  0.7641  1.6479  0.6006
   13ILE    CG1  221   5.188   4.806   3.131 -0.2173 -0.0857  0.2653
   13ILE   HG11  222   5.160   4.732   3.056 -1.1377  0.0787  0.4432
   13ILE   HG12  223   5.297   4.814   3.130 -0.0164 -1.5355 -2.9175
   13ILE     CD  224   5.132   4.942   3.077 -0.2299  0.6471 -0.8458
   13ILE    HD1  225   5.185   4.969   2.985  0.1136  1.4845 -0.4194
   13ILE    HD2  226   5.025   4.929   3.062 -0.3299  0.5612 -0.0953
   13ILE    HD3  227   5.159   5.025   3.143  2.5165 -0.5065 -0.3537
   13ILE      C  228   5.094   4.570   3.441 -0.4705  0.0801  0.6715
   13ILE      O  229   4.973   4.538   3.440 -0.0809  0.0029 -0.2474
   14AS4      N  230   5.170   4.587   3.550 -0.6089  0.8026  0.0326
   14AS4      H  231   5.268   4.606   3.538 -0.3187 -1.5436 -2.0045
   14AS4     CA  232   5.130   4.542   3.685 -0.0210  0.3563  0.0587
   14AS4     HA  233   5.146   4.434   3.689  0.6598  0.4394 -0.2887
   14AS4     CB  234   5.231   4.576   3.793  1.0960 -0.0371  0.6799
   14AS4    HB1  235   5.190   4.527   3.882  1.3904 -2.7105 -0.5924
   14AS4    HB2  236   5.239   4.685   3.801  0.7696 -0.0052  0.6063
   14AS4     CG  237   5.373   4.525   3.782  0.1782 -0.0451 -0.5125
   14AS4    OD1  238   5.405   4.456   3.686  0.7968 -0.2319  0.7915
   14AS4   HD11  239   5.477   4.395   3.706  0.5250 -0.5097  0.9386
   14AS4   HD12  240   5.359   4.471   3.603 -1.4007  0.7125  2.0991
   14AS4    OD2  241   5.456   4.564   3.865  0.4412 -0.6366 -0.1138
   14AS4   HD21  242   5.420   4.624   3.931  1.3229  1.0511 -1.0988
   14AS4   HD22  243   5.547   4.533   3.861  2.6957  4.8919 -0.0044
   14AS4      C  244   4.986   4.584   3.726 -0.2887  0.5485  0.6268
   14AS4      O  245   4.941   4.697   3.703  0.8951  0.1818  0.1965
   15GLY      N  246   4.916   4.487   3.795  0.0337 -0.4757  0.4617
   15GLY      H  247   4.947   4.392   3.809 -1.2044 -0.5555  3.3492
   15GLY     CA  248   4.770   4.512   3.831 -0.8548  0.1203 -0.5840
   15GLY    HA1  249   4.758   4.613   3.871 -0.0547 -0.6547  1.7634
   15GLY    HA2  250   4.744   4.451   3.917  0.4428 -0.0938 -0.3182
   15GLY      C  251   4.676   4.501   3.712 -0.1496 -0.4656  0.2957
   15GLY      O  252   4.692   4.411   3.627 -0.2094  0.0559 -0.0064
   16AS4      N  253   4.578   4.590   3.708 -1.2739  0.4167 -0.0971
   16AS4      H  254   4.587   4.654   3.785  1.1192 -1.7042  1.5785
   16AS4     CA  255   4.471   4.604   3.601  0.3916 -0.4413 -0.9046
   16AS4     HA  256   4.427   4.509   3.571  1.4526 -0.6095 -2.0549
   16AS4     CB  257   4.361   4.681   3.671  0.6596  0.2677 -0.3066
   16AS4    HB1  258   4.338   4.628   3.764 -0.7317  0.1186 -0.7231
   16AS4    HB2  259   4.276   4.682   3.603 -1.5772 -1.3311  2.2690
   16AS4     CG  260   4.391   4.829   3.703 -0.4877  0.2229 -0.7446
   16AS4    OD1  261   4.482   4.889   3.646 -0.1399  0.2803  0.5712
   16AS4   HD11  262   4.464   4.980   3.671  0.8716  0.2360  1.5603
   16AS4   HD12  263   4.506   4.848   3.563 -0.6010  0.4864  0.3335
   16AS4    OD2  264   4.321   4.890   3.787 -0.0707  0.0919  0.0889
   16AS4   HD21  265   4.256   4.944   3.742 -1.4920 -2.1184 -0.6714
   16AS4   HD22  266   4.346   4.870   3.878  0.4134  1.0399  0.1790
   16AS4      C  267   4.512   4.668   3.468  0.0730 -0.0080  0.8406
   16AS4      O  268   4.421   4.699   3.393 -0.3422 -0.1353  0.3337
   17THR      N  269   4.644   4.693   3.437  0.4707  0.0046  0.0834
   17THR      H  270   4.716   4.645   3.489  3.0558  0.3719 -2.8616
   17THR     CA  271   4.688   4.779   3.333 -0.0248 -0.0360 -0.8219
   17THR     HA  272   4.608   4.836   3.285  0.4004  0.6680 -0.7120
   17THR     CB  273   4.781   4.885   3.400  0.1410  0.5016  0.0647
   17THR     HB  274   4.861   4.819   3.434  1.8062  1.4584 -1.7842
   17THR    CG2  275   4.828   4.991   3.300  0.2110 -0.1288 -0.2186
   17THR   HG21  276   4.746   5.037   3.244  0.0132 -1.4028 -1.0003
   17THR   HG22  277   4.880   5.064   3.362 -0.6415 -0.9849  1.5896
   17THR   HG23  278   4.898   4.943   3.232 -2.1702 -1.5618 -1.8257
   17THR    OG1  279   4.713   4.953   3.505 -0.2173  0.0690 -0.2452
   17THR    HG1  280   4.669   4.888   3.559  1.6086  0.0340  1.3256
   17THR      C  281   4.749   4.709   3.209  0.0290 -0.7014  0.1731
   17THR      O  282   4.815   4.606   3.220 -0.3686  0.1880  0.4149
   18VAL      N  283   4.729   4.756   3.081 -0.1366  0.2132 -0.2521
   18VAL      H  284   4.681   4.845   3.074 -1.4375 -0.0830  3.0091
   18VAL     CA  285   4.808   4.702   2.965  0.0261  0.4072 -0.5927
   18VAL     HA  286   4.899   4.652   2.997 -0.1339  0.3349 -0.2500
   18VAL     CB  287   4.727   4.587   2.893 -0.0464 -1.1431  0.3463
   18VAL     HB  288   4.712   4.509   2.968  1.4427 -2.1685 -0.3728
   18VAL    CG1  289   4.588   4.617   2.842 -0.6772  1.2675  0.4662
   18VAL   HG11  290   4.593   4.707   2.780  0.8343  0.8794 -0.0136
   18VAL   HG12  291   4.563   4.530   2.782  0.7508 -0.7272  2.6020
   18VAL   HG13  292   4.519   4.639   2.924 -3.3882  0.8638 -1.5387
   18VAL    CG2  293   4.812   4.521   2.786  0.2327 -0.0757 -0.0928
   18VAL   HG21  294   4.824   4.583   2.697 -2.4278 -0.4632 -0.8122
   18VAL   HG22  295   4.913   4.504   2.823 -0.8867 -2.0246  2.3831
   18VAL   HG23  296   4.761   4.429   2.755  0.0292  0.6137 -1.9305
   18VAL      C  297   4.842   4.815   2.860 -0.0609 -1.1798 -0.1693
   18VAL      O  298   4.756   4.900   2.830  0.2366  0.1681  0.3243
   19LY3      N  299   4.960   4.804   2.796 -0.4770 -0.2452 -0.3458
   19LY3      H  300   5.011   4.719   2.815  1.8044  0.8896 -1.0263
   19LY3     CA  301   4.997   4.879   2.676 -0.4346 -0.0509  0.1878
   19LY3     HA  302   4.946   4.975   2.670  0.7709  0.6364  0.7850
   19LY3     CB  303   5.152   4.909   2.679  0.2591  0.0650  0.2210
   19LY3    HB1  304   5.200   4.814   2.653 -0.4377 -0.3887  0.5507
   19LY3    HB2  305   5.192   4.958   2.767  1.2271  0.6943 -0.5528
   19LY3     CG  306   5.178   5.008   2.561 -0.1806  0.1586 -0.2694
   19LY3    HG1  307   5.096   5.080   2.551  0.3706  0.5466 -2.4104
   19LY3    HG2  308   5.170   4.959   2.464  1.1370  1.7427 -1.2437
   19LY3     CD  309   5.311   5.089   2.551 -0.1285  0.1289  0.5866
   19LY3    HD1  310   5.317   5.146   2.459 -1.7169  5.8764  3.5572
   19LY3    HD2  311   5.392   5.020   2.531 -1.0943 -0.6447 -0.8229
   19LY3     CE  312   5.347   5.161   2.677 -0.5873  0.0705 -0.8877
   19LY3    HE1  313   5.380   5.085   2.748 -1.7748 -0.1756 -0.5745
   19LY3    HE2  314   5.262   5.206   2.728  1.9202  2.0416  1.9131
   19LY3     NZ  315   5.461   5.247   2.654 -0.0120 -0.2996 -0.3289
   19LY3    HZ1  316   5.446   5.305   2.572 -0.3615  0.1630  0.0609
   19LY3    HZ2  317   5.472   5.310   2.731  1.8511  0.3188 -1.0572
   19LY3    HZ3  318   5.548   5.197   2.642  0.8560  1.1390 -0.1479
   19LY3      C  319   4.958   4.794   2.553  0.4444 -0.1484  0.3194
   19LY3      O  320   5.006   4.682   2.534  0.0582  0.4518  0.7274
   20LEU      N  321   4.889   4.862   2.464  0.3943  0.1493  0.5150
   20LEU      H  322   4.882   4.963   2.468  0.4291  0.3065 -1.8846
   20LEU     CA  323   4.827   4.809   2.337 -0.6129  0.8202 -0.1281
   20LEU     HA  324   4.878   4.718   2.304  0.6842  1.9172 -1.3326
   20LEU     CB  325   4.679   4.786   2.347 -0.4234  0.7338 -0.1076
   20LEU    HB1  326   4.653   4.723   2.262  1.2128  0.0461 -0.1207
   20LEU    HB2  327   4.633   4.885   2.342  1.3985  1.6021 -0.2620
   20LEU     CG  328   4.616   4.708   2.467  0.5361 -0.5861 -0.6366
   20LEU     HG  329   4.655   4.754   2.558  0.0432 -1.3016 -0.0526
   20LEU    CD1  330   4.468   4.712   2.478 -0.3925 -0.3485  0.0408
   20LEU   HD11  331   4.444   4.659   2.570 -0.4569 -0.2318  0.0911
   20LEU   HD12  332   4.439   4.817   2.489 -0.8437 -0.1494 -2.4868
   20LEU   HD13  333   4.424   4.672   2.387 -1.0732  0.9884 -0.2458
   20LEU    CD2  334   4.655   4.559   2.470  0.3297  0.4292 -0.4310
   20LEU   HD21  335   4.764   4.551   2.463  0.4550  1.4174  0.2374
   20LEU   HD22  336   4.615   4.507   2.557  0.9965 -0.1964 -0.4776
   20LEU   HD23  337   4.605   4.509   2.387 -2.1895 -1.6418  2.1384
   20LEU      C  338   4.851   4.901   2.223 -0.0993  0.1976 -0.6420
   20LEU      O  339   4.893   5.014   2.237  0.1656  0.2459  0.2487
   21MET      N  340   4.832   4.845   2.102 -0.0392 -0.3736  0.1928
   21MET      H  341   4.804   4.748   2.095  1.9974 -0.8955 -1.6421
   21MET     CA  342   4.832   4.918   1.972  0.2218 -0.4342 -0.0320
   21MET     HA  343   4.894   5.006   1.988 -0.8538  0.2286  0.6816
   21MET     CB  344   4.897   4.846   1.863 -0.3737  0.2517  0.2036
   21MET    HB1  345   4.844   4.753   1.843 -1.6887  0.9010  0.5582
   21MET    HB2  346   4.998   4.826   1.900 -0.6683 -0.6624  0.5643
   21MET     CG  347   4.904   4.912   1.727  0.4340 -0.0153  0.1574
   21MET    HG1  348   4.812   4.888   1.674  0.3371 -0.7975  0.6686
   21MET    HG2  349   4.982   4.863   1.669  0.9636  0.3286  0.5718
   21MET     SD  350   4.941   5.085   1.729 -0.4195  0.1174  0.0104
   21MET     CE  351   5.123   5.068   1.742 -0.3190 -0.1235 -0.3996
   21MET    HE1  352   5.167   5.167   1.753  1.0932 -0.7330 -0.4335
   21MET    HE2  353   5.151   5.026   1.838 -0.2076  2.4255  0.7837
   21MET    HE3  354   5.165   5.009   1.661 -0.2717 -0.2113 -0.3104
   21MET      C  355   4.693   4.967   1.928 -0.1940  0.3436 -0.6718
   21MET      O  356   4.603   4.891   1.895  0.2338  0.1932 -1.0115
   22TY1      N  357   4.679   5.103   1.927  0.2244 -0.3278 -0.1252
   22TY1      H  358   4.759   5.164   1.940 -0.2836  0.2628  0.2608
   22TY1     CA  359   4.546   5.175   1.911 -0.4898  0.1831  0.5394
   22TY1     HA  360   4.480   5.095   1.878  0.6018 -0.6237  0.2519
   22TY1     CB  361   4.485   5.203   2.047 -0.1899  0.6819  0.0526
   22TY1    HB1  362   4.561   5.260   2.100 -0.5070  1.3599 -0.2157
   22TY1    HB2  363   4.475   5.101   2.083 -1.4336 -0.4735 -3.2045
   22TY1     CG  364   4.348   5.270   2.049  0.0829  0.6098  0.3863
   22TY1    CD1  365   4.230   5.197   2.081  0.2999 -0.5710  0.5828
   22TY1    HD1  366   4.242   5.092   2.103 -0.2762 -0.6072  0.7440
   22TY1    CE1  367   4.106   5.262   2.101  0.0834 -0.2081 -0.0319
   22TY1    HE1  368   4.018   5.202   2.122 -0.7077  0.9713  0.1101
   22TY1     CZ  369   4.101   5.397   2.077  0.5935 -0.4706 -0.5971
   22TY1     OH  370   3.984   5.460   2.101 -0.1813 -0.1350 -0.7135
   22TY1    HH1  371   3.911   5.398   2.097  0.8339 -1.3570 -1.2697
   22TY1    HH2  372   3.991   5.556   2.106 -2.1548  0.0706 -1.1174
   22TY1    CE2  373   4.210   5.475   2.047  0.1598  1.0274  0.0256
   22TY1    HE2  374   4.209   5.578   2.017  2.1450  1.2659  0.6292
   22TY1    CD2  375   4.335   5.410   2.039 -0.5556  0.3931 -0.5632
   22TY1    HD2  376   4.425   5.467   2.020 -0.8217  0.2283 -2.5581
   22TY1      C  377   4.533   5.298   1.816  0.7856  0.0286 -0.5029
   22TY1      O  378   4.603   5.395   1.852  0.0306 -0.1772  0.9075
   23LY3      N  379   4.432   5.303   1.725  0.1687 -0.1459 -0.1080
   23LY3      H  380   4.382   5.217   1.708 -1.2088  0.4338  0.8573
   23LY3     CA  381   4.415   5.417   1.625 -0.5090 -0.1561  0.2698
   23LY3     HA  382   4.367   5.376   1.536  0.1911 -2.0328  0.7129
   23LY3     CB  383   4.308   5.517   1.676 -0.4901 -0.1053 -0.8058
   23LY3    HB1  384   4.300   5.611   1.621  0.0648  0.8042  0.5977
   23LY3    HB2  385   4.335   5.557   1.774 -2.0844  1.4472 -0.9363
   23LY3     CG  386   4.171   5.443   1.690  0.2567  0.3306  0.0790
   23LY3    HG1  387   4.182   5.359   1.758 -0.9874  0.8525  0.9680
   23LY3    HG2  388   4.131   5.411   1.594 -3.8594  1.7120  1.1192
   23LY3     CD  389   4.060   5.541   1.741  0.0829 -0.2899  0.0829
   23LY3    HD1  390   4.033   5.615   1.666  1.8711  0.4980  0.1754
   23LY3    HD2  391   4.091   5.592   1.832  0.9518 -0.1348 -0.2945
   23LY3     CE  392   3.936   5.468   1.784 -0.5422 -0.2427  0.2506
   23LY3    HE1  393   3.872   5.521   1.855 -0.9103 -0.6100  0.1958
   23LY3    HE2  394   3.968   5.372   1.827 -2.6957 -1.0679  0.1436
   23LY3     NZ  395   3.852   5.426   1.666 -0.1958  0.1090  0.6828
   23LY3    HZ1  396   3.902   5.386   1.588 -1.1236 -0.2258  0.2498
   23LY3    HZ2  397   3.784   5.355   1.688 -2.1555  1.3327 -0.9988
   23LY3    HZ3  398   3.807   5.505   1.621  2.9218  0.0750 -3.0337
   23LY3      C  399   4.545   5.473   1.570 -0.2828  0.4219  0.0691
   23LY3      O  400   4.563   5.591   1.549 -0.2949 -0.3167  0.1722
   24GLY      N  401   4.631   5.381   1.538 -0.3320  0.9907 -0.2847
   24GLY      H  402   4.593   5.289   1.551  0.5450  0.4784 -1.1930
   24GLY     CA  403   4.764   5.382   1.474  0.5712 -0.4008  0.4099
   24GLY    HA1  404   4.765   5.458   1.396 -1.6279 -1.3211 -0.6016
   24GLY    HA2  405   4.780   5.284   1.428  0.1314  0.2016 -1.0807
   24GLY      C  406   4.874   5.410   1.570 -0.0881 -0.0569  0.0054
   24GLY      O  407   4.988   5.411   1.527  0.7743 -0.4423  0.1618
   25GLN      N  408   4.854   5.433   1.693 -0.0048 -0.4655  0.4002
   25GLN      H  409   4.759   5.455   1.720 -0.3656 -1.0078 -0.3851
   25GLN     CA  410   4.966   5.462   1.787 -0.1734  0.2245  0.3372
   25GLN     HA  411   5.059   5.431   1.740 -0.3731  2.5800 -1.8206
   25GLN     CB  412   4.981   5.616   1.820  0.2463  0.1635 -0.2715
   25GLN    HB1  413   5.000   5.657   1.721 -0.7281 -0.5765 -0.7903
   25GLN    HB2  414   5.068   5.629   1.884  0.5747  0.8165 -0.8421
   25GLN     CG  415   4.849   5.677   1.878 -0.9524 -0.9908 -0.0407
   25GLN    HG1  416   4.793   5.595   1.923 -2.1846  0.2730  0.8413
   25GLN    HG2  417   4.789   5.713   1.794  0.4390  0.5781 -0.4298
   25GLN     CD  418   4.866   5.795   1.976  0.7018  0.4156 -0.3449
   25GLN    OE1  419   4.774   5.821   2.054  0.0956  0.0309  0.5640
   25GLN    NE2  420   4.985   5.845   1.984 -0.1733  0.1321  0.7331
   25GLN   HE21  421   5.057   5.813   1.920  2.9242  1.1937  3.3801
   25GLN   HE22  422   5.012   5.922   2.044 -0.7028  0.0573  1.0748
   25GLN      C  423   4.960   5.384   1.923  0.7524 -0.0131  0.7134
   25GLN      O  424   4.852   5.332   1.953  0.1414  0.1669  0.0240
   26PRO      N  425   5.070   5.366   1.995 -0.2259  0.0181 -0.4169
   26PRO     CD  426   5.210   5.393   1.958 -0.8636 -0.6129  0.2934
   26PRO    HD1  427   5.225   5.496   1.927 -0.8686 -0.9679 -0.9639
   26PRO    HD2  428   5.265   5.331   1.886  1.8297  1.8301  0.0824
   26PRO     CG  429   5.278   5.365   2.090 -0.2792  0.0266  0.8288
   26PRO    HG1  430   5.286   5.454   2.153  1.4995  1.0556 -0.7596
   26PRO    HG2  431   5.381   5.330   2.078 -0.1450  1.0208 -1.2577
   26PRO     CB  432   5.202   5.246   2.157 -1.1675  0.8701 -0.3604
   26PRO    HB1  433   5.214   5.242   2.265  0.2519 -2.5001 -0.5167
   26PRO    HB2  434   5.237   5.155   2.108 -1.9268  0.6128 -0.4354
   26PRO     CA  435   5.062   5.283   2.115  0.0874  0.1781 -0.4625
   26PRO     HA  436   5.007   5.192   2.094 -1.1340  0.1574  2.4086
   26PRO      C  437   4.985   5.358   2.224 -0.5650  0.4052 -0.6238
   26PRO      O  438   5.010   5.474   2.245 -0.0355 -0.5516 -0.6845
   27MET      N  439   4.896   5.288   2.287  0.4430 -0.7058  0.1104
   27MET      H  440   4.882   5.189   2.276 -0.4282 -0.9548  2.8058
   27MET     CA  441   4.820   5.349   2.403  0.4351  1.0066 -0.1712
   27MET     HA  442   4.881   5.428   2.444 -0.1075 -0.4394  3.8051
   27MET     CB  443   4.680   5.404   2.370  0.3884 -0.0321  0.5043
   27MET    HB1  444   4.632   5.431   2.464 -1.3692  0.5883 -0.5291
   27MET    HB2  445   4.626   5.328   2.314  0.3351  1.5632 -1.7394
   27MET     CG  446   4.694   5.521   2.271 -0.1893  0.3725 -0.0310
   27MET    HG1  447   4.745   5.487   2.180  0.9436  0.2887  0.6143
   27MET    HG2  448   4.768   5.597   2.298  1.2976 -0.9670 -0.1754
   27MET     SD  449   4.539   5.608   2.241  0.1046 -0.1133  0.4182
   27MET     CE  450   4.526   5.717   2.376 -0.3714  0.1121  0.0607
   27MET    HE1  451   4.606   5.790   2.363 -0.0789  0.0851  1.5032
   27MET    HE2  452   4.436   5.778   2.366  1.6285  3.5249  1.3017
   27MET    HE3  453   4.527   5.681   2.479  2.6728  1.2794  0.5421
   27MET      C  454   4.809   5.246   2.519 -0.2525  0.2241 -0.0773
   27MET      O  455   4.790   5.127   2.507  0.3955  0.4044 -0.0631
   28THR      N  456   4.820   5.306   2.640  0.2951  0.0756 -0.0811
   28THR      H  457   4.833   5.407   2.641 -0.5686  0.2566 -2.1514
   28THR     CA  458   4.815   5.236   2.772  0.1371  0.1904  0.3564
   28THR     HA  459   4.848   5.135   2.749 -1.6978 -0.2632 -0.4578
   28THR     CB  460   4.927   5.277   2.871  0.4259 -0.0472  0.2050
   28THR     HB  461   4.909   5.380   2.902 -1.9188 -0.7773  1.5065
   28THR    CG2  462   4.917   5.194   3.002  0.7818  0.1080  0.4853
   28THR   HG21  463   4.820   5.204   3.051  0.8411 -3.5590  1.6465
   28THR   HG22  464   4.923   5.089   2.973  2.1246  0.1862  0.4176
   28THR   HG23  465   4.999   5.218   3.070  0.2496  2.4269  0.3801
   28THR    OG1  466   5.056   5.257   2.813 -0.0338  0.1148 -0.0722
   28THR    HG1  467   5.061   5.312   2.735 -1.7689 -1.2601 -1.2545
   28THR      C  468   4.667   5.237   2.817  0.1194 -0.4061  0.0196
   28THR      O  469   4.611   5.348   2.817  0.0296 -0.6883 -0.0490
   29PHE      N  470   4.601   5.128   2.859 -0.0137 -0.1391  0.3630
   29PHE      H  471   4.656   5.043   2.866 -1.8610 -1.5058 -0.7434
   29PHE     CA  472   4.463   5.122   2.910 -0.8651 -0.5014  0.6728
   29PHE     HA  473   4.429   5.226   2.915 -0.9041 -0.5777  3.9853
   29PHE     CB  474   4.379   5.052   2.797 -0.4801 -0.1928 -0.3175
   29PHE    HB1  475   4.275   5.044   2.827 -0.1382 -0.6694  0.7967
   29PHE    HB2  476   4.409   4.950   2.772  0.7978  0.3890 -1.2783
   29PHE     CG  477   4.383   5.121   2.660 -0.4605 -0.1099 -0.0120
   29PHE    CD1  478   4.489   5.094   2.574 -0.1044  1.0764  0.0229
   29PHE    HD1  479   4.578   5.040   2.601  0.1194  0.4048 -1.8741
   29PHE    CE1  480   4.477   5.149   2.447  0.0380 -0.2065  0.3116
   29PHE    HE1  481   4.556   5.146   2.373 -0.7178 -1.2607 -0.4904
   29PHE     CZ  482   4.365   5.227   2.411  0.0271  0.8664 -0.4249
   29PHE     HZ  483   4.364   5.256   2.307  1.1004 -1.6929 -1.2394
   29PHE    CE2  484   4.257   5.247   2.497  0.1103  0.5615 -0.1185
   29PHE    HE2  485   4.174   5.308   2.463 -1.0449 -0.2841  1.1331
   29PHE    CD2  486   4.268   5.197   2.626  0.0079  1.0807 -0.1206
   29PHE    HD2  487   4.189   5.216   2.696  0.4185 -0.3322  0.7685
   29PHE      C  488   4.451   5.052   3.044  0.1852 -0.0724 -0.5649
   29PHE      O  489   4.547   4.979   3.084  0.2334 -0.5301  0.4085
   30ARG      N  490   4.339   5.065   3.113 -0.7274  0.0169 -0.0032
   30ARG      H  491   4.265   5.119   3.069 -1.3690 -0.6933  0.1984
   30ARG     CA  492   4.314   4.993   3.237 -0.4306  0.3068 -0.8087
   30ARG     HA  493   4.369   4.900   3.246 -2.2092 -0.6951  0.4558
   30ARG     CB  494   4.334   5.077   3.363 -0.8189  0.3236  0.6044
   30ARG    HB1  495   4.341   5.014   3.452 -0.9949 -1.3464 -0.5064
   30ARG    HB2  496   4.270   5.164   3.371 -0.3003  0.6868  0.8347
   30ARG     CG  497   4.475   5.133   3.359  0.2045 -0.4134 -0.5437
   30ARG    HG1  498   4.481   5.201   3.273  1.5842 -2.7341 -2.4179
   30ARG    HG2  499   4.550   5.056   3.338  0.2560  0.0886 -2.4307
   30ARG     CD  500   4.510   5.225   3.478  0.0094  0.6543 -0.4345
   30ARG    HD1  501   4.447   5.313   3.480 -0.8292  0.0575  0.3351
   30ARG    HD2  502   4.616   5.248   3.471  0.6175 -1.8657 -0.8549
   30ARG     NE  503   4.494   5.166   3.612  0.0890 -0.1158  0.7611
   30ARG     HE  504   4.476   5.066   3.604 -1.8751  0.2894 -0.9266
   30ARG     CZ  505   4.492   5.221   3.732  0.5089  0.0012  0.1720
   30ARG    NH1  506   4.518   5.341   3.747  0.0314  0.5484 -0.3828
   30ARG   HH11  507   4.555   5.392   3.668 -1.1553  0.0269 -1.3014
   30ARG   HH12  508   4.484   5.388   3.829  2.0928  2.1997 -0.3917
   30ARG    NH2  509   4.460   5.145   3.832 -0.6515  0.9162 -0.3039
   30ARG   HH21  510   4.434   5.051   3.808  0.2937  0.4506  0.4587
   30ARG   HH22  511   4.459   5.180   3.927 -2.3768  1.5460 -0.5101
   30ARG      C  512   4.171   4.943   3.244 -0.3720  0.3086  0.7558
   30ARG      O  513   4.079   5.001   3.179 -0.4819 -0.6609 -0.0164
   31LEU      N  514   4.128   4.852   3.334  0.1346  0.5067  1.1032
   31LEU      H  515   4.202   4.812   3.390 -0.2042 -0.1844  1.0593
   31LEU     CA  516   3.996   4.812   3.363  0.4092  0.1869  0.1925
   31LEU     HA  517   3.942   4.788   3.272  0.5640  0.4832  0.0227
   31LEU     CB  518   4.000   4.686   3.451  0.5851  0.2190  0.5844
   31LEU    HB1  519   3.898   4.662   3.479  0.1545  0.0684 -0.9778
   31LEU    HB2  520   4.061   4.712   3.537 -0.0524  1.9445  0.5482
   31LEU     CG  521   4.076   4.561   3.398  0.5410 -0.0652  0.0317
   31LEU     HG  522   4.181   4.591   3.394  0.1241  1.3586 -1.0124
   31LEU    CD1  523   4.061   4.451   3.507 -0.5362  0.5212  0.0471
   31LEU   HD11  524   4.095   4.485   3.605  0.1024 -2.5710  1.0102
   31LEU   HD12  525   3.965   4.399   3.507 -0.5210  0.4930  0.1529
   31LEU   HD13  526   4.136   4.376   3.479 -0.6017 -0.0703  1.3627
   31LEU    CD2  527   4.032   4.513   3.266  0.0740  0.1999 -0.0365
   31LEU   HD21  528   3.926   4.486   3.256 -0.0060  1.1397 -2.2511
   31LEU   HD22  529   4.036   4.591   3.190  0.2733  0.0401 -0.1924
   31LEU   HD23  530   4.101   4.437   3.229 -0.2697  0.2335 -0.7802
   31LEU      C  531   3.921   4.937   3.417 -0.1671  0.2475 -0.4403
   31LEU      O  532   3.969   4.998   3.515 -0.0915  0.2741 -0.1428
   32LEU      N  533   3.804   4.968   3.365 -0.1327 -0.1363  0.9262
   32LEU      H  534   3.790   4.919   3.278  1.8233 -1.5898  1.3633
   32LEU     CA  535   3.706   5.056   3.424  0.4527  0.2477  0.3294
   32LEU     HA  536   3.763   5.130   3.479  1.5500  0.2869 -0.8154
   32LEU     CB  537   3.631   5.120   3.304  0.4394 -0.4355  0.0726
   32LEU    HB1  538   3.590   5.041   3.241 -0.8298  0.4860 -0.2947
   32LEU    HB2  539   3.702   5.169   3.237 -0.5187  0.6254 -0.2157
   32LEU     CG  540   3.513   5.203   3.337  1.0037  0.3440  0.2392
   32LEU     HG  541   3.430   5.147   3.382 -0.1337 -1.0448 -3.2463
   32LEU    CD1  542   3.552   5.310   3.438  0.0182  0.9786  0.5272
   32LEU   HD11  543   3.616   5.383   3.389 -0.0499  1.4678  1.1566
   32LEU   HD12  544   3.462   5.362   3.471 -1.1448 -0.5792 -0.0725
   32LEU   HD13  545   3.611   5.276   3.523 -0.6217 -2.2894 -0.2047
   32LEU    CD2  546   3.459   5.284   3.219 -0.4059  0.2090  0.2413
   32LEU   HD21  547   3.370   5.338   3.251  0.4119  0.7702  1.7118
   32LEU   HD22  548   3.535   5.352   3.181 -0.0056 -0.8637 -0.9495
   32LEU   HD23  549   3.418   5.221   3.141 -2.4848  1.3726  0.3114
   32LEU      C  550   3.608   4.980   3.512  0.6706 -0.0675 -0.0934
   32LEU      O  551   3.576   4.864   3.484  0.1241  0.1402 -0.4520
   33LEU      N  552   3.563   5.051   3.618 -0.3865  0.1639  0.1717
   33LEU      H  553   3.603   5.144   3.624  0.5259 -0.2883  1.9792
   33LEU     CA  554   3.460   5.005   3.721 -0.1372 -0.2465  0.2969
   33LEU     HA  555   3.468   5.086   3.793 -1.2181 -1.3057  1.6737
   33LEU     CB  556   3.323   5.018   3.653 -0.1752 -0.2466  0.1592
   33LEU    HB1  557   3.325   4.952   3.566  1.6747 -0.4795  0.3446
   33LEU    HB2  558   3.302   5.122   3.627  2.0044  0.7363  2.0287
   33LEU     CG  559   3.203   4.977   3.743  0.2515  0.1106  0.2070
   33LEU     HG  560   3.216   4.873   3.774 -3.0925 -0.0255  1.6741
   33LEU    CD1  561   3.197   5.060   3.871 -0.1975  0.0044 -0.1382
   33LEU   HD11  562   3.099   5.046   3.918  0.0943 -1.6689  0.0327
   33LEU   HD12  563   3.271   5.019   3.940 -0.0719 -0.9103 -0.7983
   33LEU   HD13  564   3.209   5.167   3.853 -1.1589  0.1730  0.1508
   33LEU    CD2  565   3.066   4.991   3.683 -0.2823 -0.3946 -0.2897
   33LEU   HD21  566   2.993   4.928   3.733  0.2674 -1.7087 -1.1011
   33LEU   HD22  567   3.039   5.096   3.670 -1.3324 -0.2281  2.5211
   33LEU   HD23  568   3.061   4.950   3.583 -0.6929 -0.1343 -0.3772
   33LEU      C  569   3.505   4.883   3.807 -0.0222 -0.1474 -0.4043
   33LEU      O  570   3.431   4.795   3.847  0.1440  0.4921 -0.3048
   34VAL      N  571   3.641   4.873   3.823  0.9848  0.1293 -0.2451
   34VAL      H  572   3.696   4.945   3.779 -0.9018  0.0003 -3.0456
   34VAL     CA  573   3.715   4.761   3.879 -0.0925  0.3756  0.7553
   34VAL     HA  574   3.654   4.694   3.941  0.4331 -1.3857 -0.5624
   34VAL     CB  575   3.768   4.669   3.764  0.3043  0.1598  0.2817
   34VAL     HB  576   3.802   4.733   3.683 -0.0162 -0.6927 -0.5494
   34VAL    CG1  577   3.886   4.578   3.817 -0.6608  0.2607 -0.3001
   34VAL   HG11  578   3.901   4.500   3.743  1.1511  1.9678 -1.8372
   34VAL   HG12  579   3.970   4.645   3.837 -0.6310  0.6339 -1.5861
   34VAL   HG13  580   3.860   4.527   3.910  0.1558 -2.0889 -1.2716
   34VAL    CG2  581   3.662   4.572   3.712 -0.4740 -0.8352 -0.1508
   34VAL   HG21  582   3.690   4.532   3.615  0.0718 -1.3132  0.2023
   34VAL   HG22  583   3.638   4.497   3.787 -2.5247 -0.0757  0.0048
   34VAL   HG23  584   3.573   4.632   3.690 -1.0560 -1.3315  0.7670
   34VAL      C  585   3.826   4.815   3.971 -0.5597 -0.0549 -0.0464
   34VAL      O  586   3.891   4.922   3.951  0.3606  0.1423 -0.1501
   35AS1      N  587   3.854   4.743   4.078  0.3871  0.3075  0.3072
   35AS1      H  588   3.785   4.674   4.104 -0.3558  0.4102 -1.2775
   35AS1     CA  589   3.955   4.763   4.175  0.3251 -0.6273  0.2947
   35AS1     HA  590   4.040   4.818   4.133 -0.3827  0.7387  0.6181
   35AS1     CB  591   3.887   4.845   4.292 -0.5729  0.7143 -0.0582
   35AS1    HB1  592   3.813   4.780   4.339  1.0281 -0.1833  1.3327
   35AS1    HB2  593   3.844   4.936   4.250  0.7360  0.3002 -2.4696
   35AS1     CG  594   3.979   4.889   4.398 -0.5111  0.0231  0.6572
   35AS1    OD1  595   3.974   4.848   4.516  0.6684 -0.5476  0.1113
   35AS1   HD11  596   3.896   4.795   4.531  0.9249 -1.0541 -0.3357
   35AS1   HD12  597   4.047   4.889   4.564  1.1182  1.4513 -2.0669
   35AS1    OD2  598   4.084   4.969   4.359 -0.1997 -0.2012  0.3029
   35AS1   HD21  599   4.085   5.004   4.269  0.1292  0.6140  0.6091
   35AS1   HD22  600   4.144   4.986   4.431 -2.0065  1.1002  1.5728
   35AS1      C  601   4.015   4.631   4.216  0.4891 -0.2206 -0.1723
   35AS1      O  602   3.945   4.546   4.280 -0.4627 -0.0090  0.2962
   36THR      N  603   4.139   4.603   4.178  0.2298 -0.1767  0.5239
   36THR      H  604   4.197   4.674   4.136  1.5447  1.3110  4.3834
   36THR     CA  605   4.215   4.486   4.230 -0.1796  0.3878 -0.9594
   36THR     HA  606   4.143   4.405   4.232  0.2486  0.0140  0.7638
   36THR     CB  607   4.325   4.441   4.130 -1.3243  0.2690  0.2611
   36THR     HB  608   4.383   4.353   4.160  0.1051  1.4052  0.9497
   36THR    CG2  609   4.270   4.397   3.993  0.1132 -0.2460 -0.4698
   36THR   HG21  610   4.226   4.299   4.012  3.7308 -1.8466  0.4382
   36THR   HG22  611   4.200   4.476   3.966  3.4263  2.6817 -1.1773
   36THR   HG23  612   4.355   4.390   3.925  0.6123 -1.2142  0.2328
   36THR    OG1  613   4.416   4.538   4.114  0.0414 -0.4495  0.6118
   36THR    HG1  614   4.383   4.608   4.058  0.7059 -0.6187 -0.0072
   36THR      C  615   4.283   4.507   4.364 -0.4499 -0.1707  0.2818
   36THR      O  616   4.309   4.616   4.410 -0.6492 -0.0139  0.0688
   37PRO      N  617   4.324   4.395   4.430 -0.4276 -0.1640  0.6312
   37PRO     CD  618   4.291   4.253   4.405 -0.1828 -0.7296  0.0744
   37PRO    HD1  619   4.362   4.224   4.328  0.4298  0.5340  0.1340
   37PRO    HD2  620   4.193   4.234   4.361  0.1970  0.9534 -1.6426
   37PRO     CG  621   4.299   4.181   4.540 -0.2827  0.2699 -0.7102
   37PRO    HG1  622   4.324   4.076   4.522 -0.9538  0.1041 -0.7308
   37PRO    HG2  623   4.200   4.186   4.586  0.0989 -0.4489  0.2255
   37PRO     CB  624   4.407   4.259   4.615 -0.1978  0.2429  0.1397
   37PRO    HB1  625   4.508   4.216   4.612  0.8227  2.5417 -1.3780
   37PRO    HB2  626   4.401   4.268   4.724  1.2171 -0.2240  0.2892
   37PRO     CA  627   4.416   4.397   4.541  0.3057 -0.2255 -0.3086
   37PRO     HA  628   4.389   4.474   4.613  1.5409 -1.3250  1.4062
   37PRO      C  629   4.555   4.434   4.505 -0.5024  0.1558  0.1597
   37PRO      O  630   4.602   4.398   4.396  0.3599 -0.1232 -0.3027
   38GL4      N  631   4.629   4.500   4.597 -0.2851  0.0526  0.0662
   38GL4      H  632   4.584   4.530   4.682 -0.9123  0.5767 -0.4406
   38GL4     CA  633   4.764   4.551   4.560  0.1636  0.3039 -0.2917
   38GL4     HA  634   4.761   4.588   4.458 -2.8590 -1.4402 -0.9646
   38GL4     CB  635   4.814   4.654   4.657  0.1059 -0.2387 -0.5374
   38GL4    HB1  636   4.918   4.684   4.641  0.2538  0.6728  1.7791
   38GL4    HB2  637   4.807   4.616   4.759  0.4057  0.9347 -0.0658
   38GL4     CG  638   4.720   4.775   4.673  0.0313 -0.2731 -0.5580
   38GL4    HG1  639   4.744   4.835   4.760  1.7315 -2.3063  0.4978
   38GL4    HG2  640   4.625   4.730   4.700 -0.6796  0.8663 -1.0678
   38GL4     CD  641   4.692   4.854   4.549 -0.1289  0.5575  0.2676
   38GL4    OE1  642   4.612   4.950   4.567 -0.1386 -0.7116  0.0648
   38GL4   HE11  643   4.540   4.944   4.504 -0.6691  0.0371  0.5842
   38GL4   HE12  644   4.624   4.994   4.652  2.4641 -1.7434  0.3089
   38GL4    OE2  645   4.754   4.830   4.441 -0.6126  0.2396  0.2594
   38GL4   HE21  646   4.818   4.900   4.432 -1.1540  0.7698  0.4897
   38GL4   HE22  647   4.754   4.736   4.418 -0.6516  0.2162  0.3530
   38GL4      C  648   4.879   4.447   4.551  0.0005 -0.8044 -0.2154
   38GL4      O  649   4.879   4.339   4.614 -0.4373  0.0426 -0.1734
   39THR      N  650   4.985   4.470   4.470 -0.0435  0.2796  0.2921
   39THR      H  651   4.985   4.555   4.416 -0.8107  1.0884  1.5138
   39THR     CA  652   5.109   4.399   4.463 -0.7553 -0.5002  0.4765
   39THR     HA  653   5.107   4.321   4.540 -0.8473  0.0939  1.0828
   39THR     CB  654   5.139   4.332   4.327 -0.1484 -0.1890 -0.1064
   39THR     HB  655   5.217   4.257   4.343  1.6874  1.7279  0.3548
   39THR    CG2  656   5.018   4.262   4.270 -0.2379  0.0819  0.5171
   39THR   HG21  657   5.038   4.229   4.168  1.3239 -1.0707  1.1794
   39THR   HG22  658   4.987   4.178   4.331  1.0430 -2.1683 -1.7371
   39THR   HG23  659   4.944   4.342   4.260  1.7855  2.1340  1.2029
   39THR    OG1  660   5.183   4.426   4.240 -0.1924 -0.7920 -0.1493
   39THR    HG1  661   5.125   4.432   4.164 -0.9766 -2.2452  0.2731
   39THR      C  662   5.232   4.476   4.508 -0.5650 -0.0952 -0.5031
   39THR      O  663   5.336   4.426   4.552  0.1658  0.1975 -0.1577
   40LY3      N  664   5.231   4.608   4.500 -0.1997 -0.7092  0.5849
   40LY3      H  665   5.138   4.644   4.487 -0.1030 -0.4879  0.4963
   40LY3     CA  666   5.353   4.698   4.503 -0.0054  0.0777 -0.0208
   40LY3     HA  667   5.425   4.647   4.568 -2.8718 -0.0775  3.2959
   40LY3     CB  668   5.414   4.713   4.355 -0.2351  0.0391 -0.5253
   40LY3    HB1  669   5.425   4.615   4.310 -1.9670 -0.8549  0.8586
   40LY3    HB2  670   5.513   4.757   4.350 -0.6653  1.1071 -0.0318
   40LY3     CG  671   5.322   4.797   4.265  0.3799 -0.9971  0.6352
   40LY3    HG1  672   5.277   4.881   4.318  0.9527 -1.7563  2.4264
   40LY3    HG2  673   5.243   4.729   4.234  1.9146 -1.8279 -1.7596
   40LY3     CD  674   5.393   4.848   4.143  0.6077  0.0043  0.2257
   40LY3    HD1  675   5.425   4.758   4.090 -2.2674 -2.7641  2.7565
   40LY3    HD2  676   5.470   4.919   4.172 -1.3268  1.7945  1.2128
   40LY3     CE  677   5.281   4.916   4.057 -0.0995 -0.2766  0.3840
   40LY3    HE1  678   5.208   4.968   4.118  1.1690  4.4519 -1.6891
   40LY3    HE2  679   5.223   4.844   3.999 -0.1337  1.7999 -2.3471
   40LY3     NZ  680   5.341   5.010   3.956 -0.2047 -0.3021  0.1059
   40LY3    HZ1  681   5.427   4.970   3.922 -0.0148  0.2847 -0.1195
   40LY3    HZ2  682   5.281   5.032   3.877  1.8005 -1.4833 -1.8497
   40LY3    HZ3  683   5.361   5.098   4.002 -2.4186 -0.9340  2.4658
   40LY3      C  684   5.343   4.837   4.567 -0.4250  0.0301 -0.2567
   40LY3      O  685   5.430   4.921   4.549  0.1690  0.4185 -0.4754
   41HI1      N  686   5.229   4.859   4.627  0.2394  0.4227 -0.3508
   41HI1      H  687   5.177   4.772   4.630  0.5527  0.2586  0.2607
   41HI1     CA  688   5.172   4.982   4.673  0.5934 -0.6421 -0.2847
   41HI1     HA  689   5.167   5.042   4.582 -0.3919 -0.8592 -0.3849
   41HI1     CB  690   5.026   4.971   4.730  0.1360  0.5163 -0.8311
   41HI1    HB1  691   5.029   4.900   4.812  1.7904  0.3056 -1.0443
   41HI1    HB2  692   4.964   4.928   4.651  0.0754 -0.1672 -0.4180
   41HI1     CG  693   4.961   5.100   4.784  0.1428  0.0314 -0.1131
   41HI1    ND1  694   5.011   5.174   4.886 -0.4807  0.4068 -0.0979
   41HI1    HD1  695   5.103   5.155   4.923  0.4460  0.1896 -2.3439
   41HI1    CE1  696   4.941   5.287   4.901  0.9611  0.0303  0.4578
   41HI1    HE1  697   4.962   5.371   4.966  2.0624  0.2250 -0.1045
   41HI1    NE2  698   4.836   5.279   4.816  0.3232 -0.2115  1.1157
   41HI1    HE2  699   4.762   5.348   4.809 -0.6787 -1.3667 -0.3166
   41HI1    CD2  700   4.850   5.165   4.736  0.2821  0.4020  0.0184
   41HI1    HD2  701   4.786   5.135   4.654 -1.9183 -1.0027  2.1412
   41HI1      C  702   5.264   5.055   4.769 -0.9088 -0.3529  0.2612
   41HI1      O  703   5.313   4.999   4.862  0.0444 -0.1949 -0.1710
   42PRO      N  704   5.298   5.178   4.744 -0.2444  0.3340  0.5658
   42PRO     CD  705   5.242   5.271   4.643 -0.9540 -0.3755 -0.1831
   42PRO    HD1  706   5.133   5.267   4.646 -0.9340 -2.8061 -0.8078
   42PRO    HD2  707   5.284   5.251   4.545  0.3759  0.0756  0.2686
   42PRO     CG  708   5.288   5.410   4.694 -0.1610  0.2428  0.7747
   42PRO    HG1  709   5.209   5.451   4.757 -1.2865 -0.5169 -0.0996
   42PRO    HG2  710   5.314   5.477   4.611 -0.3290 -0.4651  0.1401
   42PRO     CB  711   5.415   5.395   4.776  0.1962  0.7630  0.3607
   42PRO    HB1  712   5.414   5.470   4.855 -1.9056 -0.0416  1.1639
   42PRO    HB2  713   5.499   5.413   4.708 -1.2211  1.8690 -1.1646
   42PRO     CA  714   5.406   5.244   4.820 -0.2739  0.5976 -0.2825
   42PRO     HA  715   5.506   5.206   4.803  0.8592  3.3092 -0.1911
   42PRO      C  716   5.396   5.243   4.971 -0.3605  0.2182 -0.2155
   42PRO      O  717   5.496   5.243   5.042 -0.5661 -0.1762  0.2369
   43LY3      N  718   5.274   5.220   5.026  0.5082 -0.3334  0.4046
   43LY3      H  719   5.196   5.210   4.962  0.9883 -0.9836 -0.0863
   43LY3     CA  720   5.257   5.186   5.172  0.3943 -0.9638 -0.0489
   43LY3     HA  721   5.358   5.193   5.214 -0.2341  1.1420  1.2121
   43LY3     CB  722   5.183   5.308   5.227  0.3635 -0.1543 -0.1672
   43LY3    HB1  723   5.100   5.353   5.173 -1.0098 -0.6197  1.4621
   43LY3    HB2  724   5.260   5.385   5.230 -0.6885  0.9366 -0.3764
   43LY3     CG  725   5.143   5.286   5.374 -0.1044 -0.0819 -0.0225
   43LY3    HG1  726   5.226   5.275   5.444 -1.5000  2.6006  2.2746
   43LY3    HG2  727   5.089   5.193   5.387 -0.9729  0.4788  0.4741
   43LY3     CD  728   5.061   5.401   5.425 -0.3468  0.2832 -0.2251
   43LY3    HD1  729   4.966   5.407   5.373 -0.5129 -0.3343 -0.0014
   43LY3    HD2  730   5.114   5.495   5.412 -2.4064  1.4056 -0.8609
   43LY3     CE  731   5.021   5.396   5.567 -0.3265  0.1769 -0.0306
   43LY3    HE1  732   4.969   5.302   5.587 -0.5647  0.3887  0.3748
   43LY3    HE2  733   4.947   5.473   5.589  0.7811  1.2144  0.1837
   43LY3     NZ  734   5.140   5.412   5.660 -0.0374  0.2965 -0.6709
   43LY3    HZ1  735   5.170   5.507   5.672 -0.1575  0.1063  1.6651
   43LY3    HZ2  736   5.122   5.382   5.755  2.2148 -1.9619 -0.8607
   43LY3    HZ3  737   5.221   5.356   5.639  0.4850 -0.2302  2.2761
   43LY3      C  738   5.203   5.045   5.204 -0.2473 -0.5799 -0.0325
   43LY3      O  739   5.248   4.981   5.299 -0.1156 -0.5146  0.7779
   44LY3      N  740   5.106   4.998   5.122 -0.1268  0.7835 -0.0210
   44LY3      H  741   5.086   5.048   5.036 -1.6505 -1.4778 -1.1038
   44LY3     CA  742   5.034   4.873   5.141  0.5587 -0.2154 -0.3091
   44LY3     HA  743   5.032   4.849   5.247  1.7568  0.8747 -0.0166
   44LY3     CB  744   4.883   4.882   5.084 -0.2367  0.2818 -0.2977
   44LY3    HB1  745   4.844   4.786   5.117 -0.3829  0.1193 -0.9472
   44LY3    HB2  746   4.887   4.885   4.975  0.4961 -1.9455 -0.3788
   44LY3     CG  747   4.802   5.003   5.140  0.4760 -0.2839  0.6826
   44LY3    HG1  748   4.849   5.096   5.109  1.7833 -1.1522 -0.0739
   44LY3    HG2  749   4.820   5.008   5.247  2.9111  1.9993  0.2781
   44LY3     CD  750   4.658   5.005   5.118  0.1093 -0.4590  0.1350
   44LY3    HD1  751   4.620   5.090   5.175  0.0148 -0.6781  0.4007
   44LY3    HD2  752   4.605   4.916   5.150  0.4850 -0.7434 -0.0278
   44LY3     CE  753   4.621   5.036   4.975  0.0327  0.3774 -0.2501
   44LY3    HE1  754   4.630   4.958   4.899 -1.5264  1.8990 -2.0888
   44LY3    HE2  755   4.684   5.116   4.936  0.0304 -0.0366 -1.1349
   44LY3     NZ  756   4.475   5.083   4.973 -0.2565  0.1554 -0.3039
   44LY3    HZ1  757   4.430   5.068   4.884 -0.1766 -1.2053 -0.1380
   44LY3    HZ2  758   4.414   5.023   5.026 -1.9956  2.0788 -0.0177
   44LY3    HZ3  759   4.462   5.181   4.996 -0.7123  0.2569 -0.9759
   44LY3      C  760   5.112   4.752   5.099 -0.1806 -0.6169  0.2285
   44LY3      O  761   5.091   4.644   5.153  0.3015  0.3084  0.0174
   45GLY      N  762   5.202   4.754   5.002  0.5990 -0.5388 -0.3051
   45GLY      H  763   5.226   4.831   4.942 -0.6436 -0.6968 -1.0509
   45GLY     CA  764   5.274   4.630   4.962  0.0863  0.0799 -0.2932
   45GLY    HA1  765   5.321   4.585   5.050  0.2448  1.3783  0.2997
   45GLY    HA2  766   5.349   4.664   4.891  0.3844  1.6482  0.7195
   45GLY      C  767   5.179   4.534   4.890  0.2836 -0.0950  0.1920
   45GLY      O  768   5.105   4.578   4.805  0.0323  0.3077  0.3499
   46VAL      N  769   5.196   4.408   4.925 -0.1109 -0.0540 -0.3996
   46VAL      H  770   5.260   4.399   5.003 -0.7106  1.5600  0.3188
   46VAL     CA  771   5.116   4.293   4.875  0.3785  0.6499  0.0535
   46VAL     HA  772   5.081   4.298   4.772 -2.8610 -2.1441  0.8541
   46VAL     CB  773   5.202   4.164   4.870 -0.2677  0.1953  0.0572
   46VAL     HB  774   5.237   4.133   4.969 -1.3598  0.3262  0.5008
   46VAL    CG1  775   5.121   4.042   4.826  0.5088 -0.1624 -0.1788
   46VAL   HG11  776   5.066   4.009   4.914 -0.6801  1.2977 -0.3272
   46VAL   HG12  777   5.064   4.063   4.735  0.7069 -1.0406 -0.5102
   46VAL   HG13  778   5.189   3.961   4.800  2.9751  1.1872  1.6587
   46VAL    CG2  779   5.312   4.177   4.767  0.1747 -0.2457 -0.0444
   46VAL   HG21  780   5.385   4.257   4.784  0.2600 -0.4270  0.4671
   46VAL   HG22  781   5.377   4.090   4.774  1.9617  0.9919 -0.4746
   46VAL   HG23  782   5.276   4.192   4.665  0.4975  1.1560  0.0157
   46VAL      C  783   4.985   4.269   4.947  0.3747 -0.4923 -0.6980
   46VAL      O  784   4.987   4.268   5.071 -0.3879 -0.5839  0.0771
   47GL1      N  785   4.873   4.244   4.888  0.6182  0.1711  0.0651
   47GL1      H  786   4.874   4.235   4.787  0.7067 -0.5975  0.1287
   47GL1     CA  787   4.751   4.197   4.951  0.0470  0.4075  0.1768
   47GL1     HA  788   4.772   4.184   5.057 -0.8977 -0.5992  0.2569
   47GL1     CB  789   4.634   4.295   4.942 -0.3988  0.6730 -0.5247
   47GL1    HB1  790   4.546   4.250   4.988 -0.4304 -1.8026 -2.7392
   47GL1    HB2  791   4.627   4.328   4.839  3.2196  3.2070 -0.1513
   47GL1     CG  792   4.662   4.419   5.028  0.2652  0.2115  0.1936
   47GL1    HG1  793   4.765   4.450   5.016 -0.2236  0.8465 -4.0809
   47GL1    HG2  794   4.660   4.392   5.134 -0.2148  3.5602  1.1380
   47GL1     CD  795   4.565   4.534   4.987  0.7925 -0.2037 -0.8402
   47GL1    OE1  796   4.501   4.538   4.880  0.0008  0.3193  0.0051
   47GL1   HE11  797   4.540   4.486   4.809 -0.1592 -1.3937  1.1076
   47GL1   HE12  798   4.431   4.604   4.875  0.8187  1.1882 -0.2497
   47GL1    OE2  799   4.542   4.625   5.084 -0.0587 -0.7356 -0.0525
   47GL1   HE21  800   4.610   4.616   5.151  0.6966  0.3464 -0.6298
   47GL1   HE22  801   4.471   4.690   5.076  0.0647 -0.5901  0.0241
   47GL1      C  802   4.718   4.058   4.902  0.0306  0.4929 -0.0635
   47GL1      O  803   4.749   4.027   4.785 -0.3014 -0.1738 -0.1402
   48LY3      N  804   4.640   3.986   4.987  0.1562 -0.0935  0.1478
   48LY3      H  805   4.612   4.033   5.072  0.1821  0.5972 -0.2250
   48LY3     CA  806   4.575   3.859   4.955  0.4475 -0.5898 -0.7151
   48LY3     HA  807   4.664   3.797   4.952 -1.3897 -3.3829 -2.1030
   48LY3     CB  808   4.483   3.809   5.061 -0.3877  0.5005 -0.3493
   48LY3    HB1  809   4.435   3.717   5.027  0.3819  0.4378 -1.2928
   48LY3    HB2  810   4.405   3.880   5.089 -0.4387  0.1494  0.4161
   48LY3     CG  811   4.560   3.767   5.185 -1.0826 -0.2993  0.1117
   48LY3    HG1  812   4.612   3.853   5.226  3.2944 -1.1440 -2.9767
   48LY3    HG2  813   4.639   3.694   5.164 -1.6711 -0.6058 -1.1677
   48LY3     CD  814   4.478   3.705   5.295 -0.0955 -0.6951  0.4629
   48LY3    HD1  815   4.554   3.665   5.362  1.8378 -1.5588 -2.0698
   48LY3    HD2  816   4.430   3.612   5.265  0.3034 -1.1816  1.2858
   48LY3     CE  817   4.387   3.799   5.369  0.7259 -0.5800  0.5284
   48LY3    HE1  818   4.341   3.869   5.299  1.5200  0.4864  1.0381
   48LY3    HE2  819   4.454   3.858   5.433  2.4180 -1.7069 -0.1249
   48LY3     NZ  820   4.305   3.723   5.460 -0.6402  0.1386  0.3095
   48LY3    HZ1  821   4.264   3.784   5.529  1.9118  0.3820  1.7621
   48LY3    HZ2  822   4.239   3.672   5.403  2.0836 -1.1874 -1.9545
   48LY3    HZ3  823   4.338   3.644   5.514  0.0929 -0.7249 -1.3287
   48LY3      C  824   4.508   3.854   4.816  0.0155  0.2970  0.7031
   48LY3      O  825   4.429   3.938   4.788  0.2451 -0.5158  0.1679
   49TY0      N  826   4.542   3.754   4.732  0.2402  0.1659 -0.1735
   49TY0      H  827   4.618   3.691   4.751 -0.1287 -0.7601 -1.6372
   49TY0     CA  828   4.496   3.737   4.594  0.2792 -0.0380  0.0365
   49TY0     HA  829   4.541   3.644   4.561 -2.4069 -1.1427 -0.7381
   49TY0     CB  830   4.347   3.711   4.592 -0.5527 -0.1333  0.1314
   49TY0    HB1  831   4.320   3.679   4.491 -0.4728 -1.4128  0.4937
   49TY0    HB2  832   4.295   3.802   4.619  0.6465  0.8189 -0.6917
   49TY0     CG  833   4.313   3.594   4.683  0.3218  0.2296  0.0886
   49TY0    CD1  834   4.346   3.464   4.641  0.9231  0.5407 -0.5711
   49TY0    HD1  835   4.383   3.446   4.541 -1.8561  1.0897 -1.7859
   49TY0    CE1  836   4.323   3.356   4.730  0.3614  0.3549  0.7895
   49TY0    HE1  837   4.353   3.259   4.693  0.7030  1.0190 -0.7359
   49TY0     CZ  838   4.268   3.382   4.856 -0.2999 -0.4822  0.4407
   49TY0     OH  839   4.253   3.273   4.940 -0.0052 -0.6300 -0.8773
   49TY0    HH1  840   4.312   3.200   4.919  0.3949 -0.7505  0.5548
   49TY0    HH2  841   4.185   3.293   5.005  1.0690  3.1057 -0.6422
   49TY0    CE2  842   4.236   3.512   4.899  0.1964  0.5304 -0.6840
   49TY0    HE2  843   4.177   3.533   4.986 -1.3812 -0.5512 -1.4341
   49TY0    CD2  844   4.257   3.617   4.809  0.1899  1.0036 -1.0088
   49TY0    HD2  845   4.232   3.718   4.837 -0.7086  0.7324 -0.7961
   49TY0      C  846   4.537   3.846   4.487  0.0869  0.1608 -0.1955
   49TY0      O  847   4.518   3.833   4.369 -0.5273 -0.0939 -0.1257
   50GLY      N  848   4.592   3.959   4.537  0.0057 -0.1911  0.2155
   50GLY      H  849   4.611   3.971   4.635 -0.8979  0.6793  0.2970
   50GLY     CA  850   4.649   4.068   4.459 -0.4819  0.0819 -0.1326
   50GLY    HA1  851   4.689   4.143   4.528  1.8263 -0.5245 -0.7444
   50GLY    HA2  852   4.561   4.111   4.410 -0.3590  0.3486 -0.1225
   50GLY      C  853   4.741   4.023   4.346  0.5488 -0.5830 -0.0204
   50GLY      O  854   4.717   4.053   4.226 -0.1276 -0.2352 -0.3689
   51PRO      N  855   4.854   3.960   4.380 -0.3988  0.3579 -0.4448
   51PRO     CD  856   4.910   3.954   4.512  0.7399 -0.0009  0.4118
   51PRO    HD1  857   4.864   3.872   4.567  2.0609 -1.5779 -0.7028
   51PRO    HD2  858   4.894   4.040   4.577 -1.1393 -0.5353  0.7144
   51PRO     CG  859   5.054   3.913   4.499 -0.3751 -0.0244  0.8544
   51PRO    HG1  860   5.105   3.856   4.576 -0.4409 -1.5686 -0.2051
   51PRO    HG2  861   5.107   4.008   4.488 -1.2038  0.7075  2.8634
   51PRO     CB  862   5.049   3.822   4.376 -0.3958  0.0577 -0.1072
   51PRO    HB1  863   5.016   3.719   4.389  0.5885 -0.0492  1.9870
   51PRO    HB2  864   5.139   3.818   4.314 -0.6144  0.4512 -0.4538
   51PRO     CA  865   4.945   3.898   4.283  0.0284  0.5905  0.7661
   51PRO     HA  866   4.994   3.976   4.225  1.2199 -1.9118 -1.8477
   51PRO      C  867   4.881   3.803   4.180 -0.1152  0.2018 -0.6721
   51PRO      O  868   4.909   3.819   4.061  0.6584 -0.2609  0.3203
   52GL4      N  869   4.781   3.724   4.229  0.2716 -0.2355  0.2214
   52GL4      H  870   4.772   3.720   4.329 -1.2741 -0.5395  0.1035
   52GL4     CA  871   4.702   3.628   4.140 -0.0108  0.6220 -0.0786
   52GL4     HA  872   4.775   3.575   4.080 -2.1554 -2.8378  0.1546
   52GL4     CB  873   4.631   3.522   4.223  0.5944  0.9004 -0.2582
   52GL4    HB1  874   4.562   3.569   4.293  0.5879 -0.9571  1.0477
   52GL4    HB2  875   4.708   3.484   4.289  0.1526 -0.3396 -0.4219
   52GL4     CG  876   4.564   3.412   4.141  0.2096 -0.1690 -0.3733
   52GL4    HG1  877   4.516   3.451   4.052  1.6421  2.7620  0.0349
   52GL4    HG2  878   4.500   3.356   4.210 -0.0351  0.3308 -0.1944
   52GL4     CD  879   4.664   3.310   4.089 -0.1080 -0.3522 -0.1491
   52GL4    OE1  880   4.661   3.193   4.130  0.6354  0.2421  0.1346
   52GL4   HE11  881   4.693   3.182   4.219  0.7234  0.1088  0.0866
   52GL4   HE12  882   4.620   3.133   4.066  0.5214  0.2354  0.2136
   52GL4    OE2  883   4.744   3.350   3.999 -0.1669  0.8844 -0.5400
   52GL4   HE21  884   4.732   3.314   3.911 -0.7435 -0.5576  0.1004
   52GL4   HE22  885   4.805   3.407   4.047 -1.7374  0.7224  1.8117
   52GL4      C  886   4.614   3.699   4.038 -0.6056 -0.2569 -0.3173
   52GL4      O  887   4.604   3.664   3.921 -0.2087 -0.4104  0.5658
   53ALA      N  888   4.556   3.809   4.080  0.1714  0.1265  0.1621
   53ALA      H  889   4.562   3.834   4.178 -0.5095  1.0110 -0.0066
   53ALA     CA  890   4.470   3.894   3.995  0.2797 -0.0887 -0.7789
   53ALA     HA  891   4.407   3.832   3.931  0.4234 -0.0854 -0.9250
   53ALA     CB  892   4.383   3.985   4.084 -0.3155  0.1637 -0.6519
   53ALA    HB1  893   4.326   3.930   4.160  0.7979  2.6476  2.1680
   53ALA    HB2  894   4.452   4.057   4.128  0.3526  2.1913 -4.5580
   53ALA    HB3  895   4.316   4.044   4.022  0.3619  1.5912 -0.0565
   53ALA      C  896   4.560   3.979   3.894  0.6505  0.3729 -0.6440
   53ALA      O  897   4.522   4.019   3.783 -0.0908  0.0272 -0.5946
   54SER      N  898   4.687   4.006   3.936  0.7610  0.4703  0.2167
   54SER      H  899   4.720   3.984   4.029  0.6857  0.7859  0.3209
   54SER     CA  900   4.781   4.074   3.846 -0.2368  0.2035 -0.1853
   54SER     HA  901   4.728   4.155   3.794 -0.8799 -0.4298 -0.5370
   54SER     CB  902   4.889   4.140   3.923 -0.1887 -0.4816 -0.0957
   54SER    HB1  903   4.962   4.184   3.855  1.9656 -1.6426  1.3529
   54SER    HB2  904   4.948   4.067   3.977 -0.4629 -0.1828  0.6212
   54SER     OG  905   4.846   4.233   4.024  0.2944 -0.1431 -0.6585
   54SER     HG  906   4.799   4.184   4.092  1.7095 -0.4145  0.1762
   54SER      C  907   4.832   3.965   3.749  0.4112  0.3260 -0.3394
   54SER      O  908   4.825   3.983   3.629 -0.0651  0.1172  0.0529
   55ALA      N  909   4.844   3.837   3.796  0.5149 -0.4441  0.0607
   55ALA      H  910   4.847   3.816   3.895 -0.1872 -0.2403  0.1331
   55ALA     CA  911   4.877   3.733   3.698  0.5701 -0.6324  0.0294
   55ALA     HA  912   4.960   3.767   3.637  0.0295  2.2759  0.7958
   55ALA     CB  913   4.936   3.620   3.770 -0.7006 -0.4721  0.3646
   55ALA    HB1  914   4.964   3.547   3.694 -1.2923  0.5949 -0.9175
   55ALA    HB2  915   5.021   3.651   3.831 -1.1285 -0.5234  0.9893
   55ALA    HB3  916   4.861   3.574   3.834 -1.5767 -0.3685 -0.5548
   55ALA      C  917   4.761   3.700   3.606  0.1683  0.3403  0.4815
   55ALA      O  918   4.790   3.667   3.491 -0.4809  0.7431  0.0323
   56PHE      N  919   4.635   3.712   3.648  0.6713 -0.5284  0.1058
   56PHE      H  920   4.617   3.725   3.747  0.0684  1.3487 -0.2053
   56PHE     CA  921   4.524   3.683   3.556 -0.0961  0.6513  0.5121
   56PHE     HA  922   4.548   3.581   3.527 -1.0218 -0.0934  2.2619
   56PHE     CB  923   4.394   3.690   3.635 -0.2721  0.2370  0.0151
   56PHE    HB1  924   4.381   3.793   3.670  1.5216  0.7012 -0.6086
   56PHE    HB2  925   4.401   3.626   3.723  2.1270  1.3628  0.7174
   56PHE     CG  926   4.279   3.652   3.550  0.2808  0.0266  0.4595
   56PHE    CD1  927   4.207   3.746   3.477  0.4087  0.4113 -0.3844
   56PHE    HD1  928   4.231   3.852   3.474  0.7047  0.4098  1.1555
   56PHE    CE1  929   4.090   3.704   3.414  0.6318 -0.6417  0.1447
   56PHE    HE1  930   4.027   3.781   3.370  0.6628  0.4116  1.8478
   56PHE     CZ  931   4.039   3.571   3.423 -0.1538  0.0059  0.6366
   56PHE     HZ  932   3.942   3.542   3.384  0.8117 -2.1967 -0.2934
   56PHE    CE2  933   4.113   3.479   3.488 -0.1216  0.6135  0.6777
   56PHE    HE2  934   4.082   3.376   3.503 -1.3586  0.7037 -0.9111
   56PHE    CD2  935   4.233   3.519   3.548  0.1211 -0.6725 -0.5122
   56PHE    HD2  936   4.287   3.441   3.598 -0.1612 -0.6686 -0.2015
   56PHE      C  937   4.523   3.782   3.435  0.5132  0.1597  0.8519
   56PHE      O  938   4.518   3.731   3.321  0.2046 -0.2118 -0.3177
   57THR      N  939   4.530   3.908   3.469 -0.7961 -0.3321 -0.0342
   57THR      H  940   4.524   3.934   3.566 -0.5646  1.3675 -0.4382
   57THR     CA  941   4.545   4.017   3.373  0.3868 -0.0496  0.3975
   57THR     HA  942   4.449   4.022   3.321  0.1857 -2.0506  0.5164
   57THR     CB  943   4.558   4.158   3.437 -0.3192 -0.1073 -0.4702
   57THR     HB  944   4.658   4.169   3.480  0.7149 -2.9785 -1.8484
   57THR    CG2  945   4.516   4.270   3.334 -0.3062  0.7556 -0.0892
   57THR   HG21  946   4.425   4.245   3.279  0.7175  0.0389 -1.4980
   57THR   HG22  947   4.488   4.355   3.395 -0.3446 -1.1895  2.8284
   57THR   HG23  948   4.601   4.285   3.268  1.0498  0.9928  1.6192
   57THR    OG1  949   4.458   4.166   3.543  0.1223 -0.5035 -0.1459
   57THR    HG1  950   4.510   4.153   3.623  0.7456 -0.7143 -0.5735
   57THR      C  951   4.645   3.993   3.263 -0.0807 -0.8967  0.0232
   57THR      O  952   4.608   3.988   3.144  0.2552  0.1904  0.1831
   58LY3      N  953   4.771   3.988   3.301  0.8795 -0.2040 -0.6042
   58LY3      H  954   4.787   4.007   3.399 -3.0312 -0.2373  0.1983
   58LY3     CA  955   4.890   3.957   3.214  0.1938 -0.1872 -0.5012
   58LY3     HA  956   4.894   4.032   3.135 -0.3612 -0.5296 -0.8629
   58LY3     CB  957   5.022   3.973   3.298 -0.4218  0.6851  0.4989
   58LY3    HB1  958   5.009   3.909   3.386 -0.4244  0.1174  0.0885
   58LY3    HB2  959   5.036   4.076   3.331  0.0515  0.3579  1.3772
   58LY3     CG  960   5.150   3.930   3.224 -0.1412  0.2982  0.3355
   58LY3    HG1  961   5.170   3.985   3.133 -2.6534  1.2527  0.2680
   58LY3    HG2  962   5.136   3.825   3.198 -3.1715  0.6346  0.2565
   58LY3     CD  963   5.273   3.951   3.316  0.3571 -0.0262  0.2432
   58LY3    HD1  964   5.274   3.882   3.400  4.2009  1.7164  1.8849
   58LY3    HD2  965   5.275   4.055   3.350 -0.9924  0.3007 -0.6343
   58LY3     CE  966   5.401   3.921   3.244 -0.3740  0.3875  0.5881
   58LY3    HE1  967   5.420   4.003   3.175 -0.8595 -1.1721 -1.4981
   58LY3    HE2  968   5.396   3.832   3.180 -0.4552  1.4892 -0.9813
   58LY3     NZ  969   5.497   3.890   3.352  0.1186  0.0208 -0.3929
   58LY3    HZ1  970   5.596   3.883   3.332  0.2204  0.4781 -0.0404
   58LY3    HZ2  971   5.486   3.957   3.426 -2.1495  0.3940 -0.9916
   58LY3    HZ3  972   5.479   3.795   3.381 -1.4076 -0.4531 -2.6060
   58LY3      C  973   4.878   3.830   3.131 -0.2329 -0.1294 -0.1444
   58LY3      O  974   4.897   3.838   3.009  0.1726  0.0842 -0.6377
   59LY3      N  975   4.829   3.719   3.189  0.6422  0.9852  0.0540
   59LY3      H  976   4.834   3.714   3.290 -1.0987 -0.6914  0.1135
   59LY3     CA  977   4.797   3.589   3.119  0.3470 -0.3485  0.4919
   59LY3     HA  978   4.885   3.549   3.068  0.0501 -0.4191  0.0282
   59LY3     CB  979   4.752   3.483   3.216  0.1643  0.1510  0.2506
   59LY3    HB1  980   4.700   3.401   3.166 -1.3153  1.9225 -1.2115
   59LY3    HB2  981   4.689   3.530   3.290  1.8943  3.0006  0.0539
   59LY3     CG  982   4.860   3.415   3.295 -0.4121  0.4881 -0.4296
   59LY3    HG1  983   4.916   3.484   3.357  0.7864  0.3045 -1.2629
   59LY3    HG2  984   4.935   3.373   3.228 -0.0174 -0.5466  0.6366
   59LY3     CD  985   4.797   3.298   3.381  0.2343 -0.0513 -0.0198
   59LY3    HD1  986   4.770   3.211   3.321 -1.3398 -0.0424  0.6122
   59LY3    HD2  987   4.702   3.335   3.422  0.3624  0.1601  0.0929
   59LY3     CE  988   4.896   3.250   3.487 -0.3532  0.1118  0.2573
   59LY3    HE1  989   4.914   3.339   3.549  2.2243 -1.0325  1.3271
   59LY3    HE2  990   4.992   3.239   3.436  0.0478  1.1584  0.7512
   59LY3     NZ  991   4.851   3.132   3.558 -0.1889  0.4059  0.4128
   59LY3    HZ1  992   4.768   3.151   3.614  0.5847  0.9514  1.4036
   59LY3    HZ2  993   4.829   3.066   3.485  0.2009  0.8425 -0.1130
   59LY3    HZ3  994   4.925   3.098   3.617 -0.0056 -0.9208 -0.5527
   59LY3      C  995   4.678   3.605   3.018  0.2469 -0.4411 -0.1282
   59LY3      O  996   4.692   3.559   2.908  0.1895  0.2191  0.2324
   60MET      N  997   4.569   3.677   3.057 -1.2309 -0.1958  0.2921
   60MET      H  998   4.561   3.714   3.151  3.7990  2.4825 -0.0009
   60MET     CA  999   4.455   3.688   2.968  0.2871 -0.1356  0.4808
   60MET     HA 1000   4.423   3.590   2.933 -0.7609  0.7084 -0.9861
   60MET     CB 1001   4.336   3.759   3.042  0.0862  0.3982  0.1257
   60MET    HB1 1002   4.346   3.867   3.032 -0.8847  0.4062 -1.1006
   60MET    HB2 1003   4.324   3.727   3.145 -1.9188  2.8903  0.7532
   60MET     CG 1004   4.206   3.723   2.972 -0.8950  0.0422 -0.3324
   60MET    HG1 1005   4.203   3.617   2.946  0.2624  0.0896 -0.7450
   60MET    HG2 1006   4.191   3.783   2.882 -0.8009  0.7414  0.1177
   60MET     SD 1007   4.062   3.735   3.078 -0.2972  0.1327 -0.0278
   60MET     CE 1008   3.945   3.695   2.959  0.5030 -0.1221  0.4740
   60MET    HE1 1009   3.936   3.769   2.880 -3.6822 -1.1405 -0.2152
   60MET    HE2 1010   3.968   3.592   2.929 -1.0742 -0.8756  1.7448
   60MET    HE3 1011   3.851   3.690   3.013  0.1541 -1.0191 -0.1961
   60MET      C 1012   4.487   3.775   2.851 -0.0280  0.4044 -0.6607
   60MET      O 1013   4.450   3.729   2.744 -0.3331 -0.1182  0.4296
   61VAL      N 1014   4.563   3.880   2.869  0.0395  0.1296  0.0393
   61VAL      H 1015   4.587   3.909   2.962  1.7656  1.1421 -0.6712
   61VAL     CA 1016   4.611   3.949   2.752 -0.9448 -0.5642 -0.4872
   61VAL     HA 1017   4.535   3.966   2.677 -0.3918  2.3350 -0.5101
   61VAL     CB 1018   4.652   4.101   2.778  0.0502 -0.1548 -0.2023
   61VAL     HB 1019   4.653   4.146   2.678  1.4450 -0.5048 -0.3731
   61VAL    CG1 1020   4.532   4.178   2.844 -0.8601 -0.7914  0.0205
   61VAL   HG11 1021   4.547   4.191   2.952 -1.6744  1.2802 -0.0572
   61VAL   HG12 1022   4.509   4.273   2.794  1.2655  0.2244  0.8376
   61VAL   HG13 1023   4.438   4.126   2.828 -1.0114 -0.1951 -1.1348
   61VAL    CG2 1024   4.785   4.127   2.853 -0.3688  0.5452 -0.6675
   61VAL   HG21 1025   4.796   4.063   2.941 -0.4624  1.7369  0.2345
   61VAL   HG22 1026   4.875   4.109   2.795  0.3896 -0.4525  0.7614
   61VAL   HG23 1027   4.784   4.233   2.877  1.7412  1.1539 -2.9512
   61VAL      C 1028   4.728   3.886   2.673 -0.2000  0.2047 -0.4157
   61VAL      O 1029   4.726   3.896   2.552 -0.2322 -0.1978  0.3768
   62GL0      N 1030   4.821   3.810   2.728  0.9093 -0.1096 -0.1461
   62GL0      H 1031   4.819   3.798   2.828  1.9138  0.5606 -0.0248
   62GL0     CA 1032   4.917   3.733   2.652 -0.4155  0.2240  0.4726
   62GL0     HA 1033   4.982   3.799   2.595  1.4370 -0.3370  1.8396
   62GL0     CB 1034   5.004   3.662   2.759 -0.0023  0.7174 -0.1009
   62GL0    HB1 1035   4.934   3.598   2.813  1.5123 -1.3063 -0.4342
   62GL0    HB2 1036   5.048   3.740   2.821 -1.3272  1.4738 -0.0662
   62GL0     CG 1037   5.120   3.567   2.711 -0.1726 -1.2758  0.4501
   62GL0    HG1 1038   5.083   3.487   2.647  1.6594 -1.1394 -0.8666
   62GL0    HG2 1039   5.171   3.526   2.798 -1.7428 -3.0922  0.5664
   62GL0     CD 1040   5.233   3.632   2.634  0.7103 -0.0439  0.0445
   62GL0    OE1 1041   5.206   3.643   2.504  0.2980 -0.1107  0.2831
   62GL0   HE11 1042   5.269   3.704   2.464  0.1203  0.1222  0.3561
   62GL0   HE12 1043   5.118   3.616   2.478  0.6604 -0.8579 -0.2033
   62GL0    OE2 1044   5.335   3.684   2.683 -0.5445 -0.0719  0.2971
   62GL0   HE21 1045   5.340   3.695   2.778  0.4401 -0.4121  0.2914
   62GL0   HE22 1046   5.390   3.717   2.612 -0.5486 -0.6931  0.0030
   62GL0      C 1047   4.854   3.613   2.569 -0.4848  0.4788  0.2820
   62GL0      O 1048   4.882   3.580   2.454 -0.0711 -0.5140 -0.4138
   63ASN      N 1049   4.761   3.544   2.635  0.1417  0.0451 -0.8064
   63ASN      H 1050   4.740   3.557   2.733 -2.9959 -0.7143 -1.2632
   63ASN     CA 1051   4.692   3.436   2.568  0.6780  0.6508 -0.2499
   63ASN     HA 1052   4.758   3.377   2.504 -1.3173  0.2084 -2.0349
   63ASN     CB 1053   4.634   3.327   2.655  0.4802 -0.3276 -0.1887
   63ASN    HB1 1054   4.597   3.245   2.593  1.1086 -2.1816  1.7597
   63ASN    HB2 1055   4.548   3.367   2.710 -1.2629  0.8831 -3.4942
   63ASN     CG 1056   4.727   3.262   2.754  0.4434 -0.3703 -0.8114
   63ASN    OD1 1057   4.848   3.287   2.762 -0.3670 -0.2087  0.4469
   63ASN    ND2 1058   4.666   3.172   2.829 -0.0065 -0.1191 -0.1196
   63ASN   HD21 1059   4.576   3.133   2.807 -0.4332  1.3831 -1.1486
   63ASN   HD22 1060   4.726   3.138   2.902 -1.2639 -0.5885  0.7171
   63ASN      C 1061   4.582   3.486   2.470 -0.5460 -0.6753 -0.1418
   63ASN      O 1062   4.538   3.403   2.384 -0.1749  0.0770 -0.3149
   64ALA      N 1063   4.552   3.618   2.456 -0.1609 -0.4052 -0.0572
   64ALA      H 1064   4.597   3.686   2.515 -2.5939  2.7874 -1.5711
   64ALA     CA 1065   4.458   3.665   2.353 -0.7073 -0.0785  0.3592
   64ALA     HA 1066   4.374   3.596   2.345 -2.3799  1.8831  0.2052
   64ALA     CB 1067   4.398   3.796   2.402 -1.0166  0.3744  0.5083
   64ALA    HB1 1068   4.340   3.768   2.490 -2.0372  1.7195  0.3071
   64ALA    HB2 1069   4.473   3.874   2.414 -1.5002  0.7774  0.9438
   64ALA    HB3 1070   4.324   3.830   2.329 -1.1368 -1.2748 -0.1998
   64ALA      C 1071   4.518   3.677   2.219  0.2478 -0.2488  0.1649
   64ALA      O 1072   4.618   3.747   2.193 -0.4700  0.7479 -0.4879
   65LY3      N 1073   4.440   3.623   2.123 -0.0934 -0.6813  0.3369
   65LY3      H 1074   4.368   3.560   2.156 -0.1421 -0.2661  1.0284
   65LY3     CA 1075   4.451   3.631   1.978 -0.1110 -1.3198 -0.0489
   65LY3     HA 1076   4.558   3.626   1.960  0.3163  0.0348  1.8209
   65LY3     CB 1077   4.386   3.510   1.902  0.5272  0.1450 -0.2003
   65LY3    HB1 1078   4.363   3.545   1.801 -1.0088  2.7451  0.9621
   65LY3    HB2 1079   4.299   3.466   1.950  1.3944 -2.9797 -1.2737
   65LY3     CG 1080   4.493   3.392   1.896  0.9375 -0.2964 -0.4705
   65LY3    HG1 1081   4.495   3.364   2.001 -2.8890 -0.4472 -0.2975
   65LY3    HG2 1082   4.584   3.429   1.847  0.2257  0.8387 -0.9755
   65LY3     CD 1083   4.441   3.279   1.811  0.0002 -0.2877 -0.0249
   65LY3    HD1 1084   4.345   3.253   1.857  0.7486  1.9137  3.0921
   65LY3    HD2 1085   4.501   3.190   1.834 -0.1278 -0.1608  0.8278
   65LY3     CE 1086   4.433   3.304   1.659 -0.1325  0.1457 -0.0230
   65LY3    HE1 1087   4.523   3.363   1.637 -1.4766  1.6962 -1.6985
   65LY3    HE2 1088   4.349   3.367   1.632  0.2298 -0.2126 -2.2161
   65LY3     NZ 1089   4.427   3.173   1.589 -0.1204  0.4532 -0.6242
   65LY3    HZ1 1090   4.496   3.113   1.632  0.9105  3.1278  1.7629
   65LY3    HZ2 1091   4.338   3.127   1.598  1.0864 -2.1259 -0.9298
   65LY3    HZ3 1092   4.455   3.182   1.492  0.0706 -2.3176 -0.8984
   65LY3      C 1093   4.391   3.761   1.924  0.2678 -0.4023  0.5889
   65LY3      O 1094   4.463   3.827   1.851 -0.5849 -0.4507 -0.0944
   66LY3      N 1095   4.272   3.790   1.966  0.7285  0.1771  0.5808
   66LY3      H 1096   4.231   3.723   2.029  2.3127 -1.4813 -0.0686
   66LY3     CA 1097   4.193   3.917   1.933 -0.0021  0.5261  0.3457
   66LY3     HA 1098   4.250   3.977   1.862 -0.1887 -1.0851 -1.2198
   66LY3     CB 1099   4.055   3.872   1.871 -0.1496 -0.1267 -0.2087
   66LY3    HB1 1100   3.995   3.816   1.943  1.0005  1.1749  1.8671
   66LY3    HB2 1101   4.068   3.807   1.784  1.5558  0.8769 -0.7412
   66LY3     CG 1102   3.965   3.984   1.836  0.3441 -0.8892 -0.2905
   66LY3    HG1 1103   4.014   4.068   1.785 -0.5320 -1.5834 -2.3686
   66LY3    HG2 1104   3.910   4.018   1.923  1.6601 -2.1148  1.0809
   66LY3     CD 1105   3.864   3.932   1.738  1.2166 -0.1870 -0.3931
   66LY3    HD1 1106   3.803   3.853   1.781  0.0998  0.0875 -1.4205
   66LY3    HD2 1107   3.917   3.912   1.645 -0.9797  0.6558 -1.9150
   66LY3     CE 1108   3.765   4.048   1.711  0.3223  0.0977 -0.0026
   66LY3    HE1 1109   3.818   4.136   1.674  2.0617 -1.2255 -0.8377
   66LY3    HE2 1110   3.716   4.073   1.805  0.7117 -1.1434  0.5556
   66LY3     NZ 1111   3.653   3.994   1.621 -0.6183 -0.2769  0.3175
   66LY3    HZ1 1112   3.687   3.946   1.539 -0.3419  1.7588 -0.8265
   66LY3    HZ2 1113   3.599   3.931   1.678 -0.3829 -1.9324 -1.2143
   66LY3    HZ3 1114   3.594   4.075   1.604 -0.2686  0.5371  2.5823
   66LY3      C 1115   4.178   3.989   2.066 -0.7206 -0.0298  0.4447
   66LY3      O 1116   4.127   3.935   2.160 -0.6341 -0.0148  0.0481
   67ILE      N 1117   4.223   4.115   2.062 -0.5553  0.0756  0.3255
   67ILE      H 1118   4.251   4.153   1.972 -0.6757  0.8065  0.5873
   67ILE     CA 1119   4.205   4.210   2.172 -0.4224 -0.2961 -0.2422
   67ILE     HA 1120   4.146   4.160   2.249 -1.9055 -0.2237 -1.2886
   67ILE     CB 1121   4.342   4.245   2.234  0.0394 -0.0301  0.2696
   67ILE     HB 1122   4.407   4.273   2.150 -1.3252 -2.9888 -1.9277
   67ILE    CG2 1123   4.328   4.364   2.326  0.3361 -0.1388  0.0263
   67ILE   HG21 1124   4.424   4.390   2.372 -0.0579  2.5871 -0.4763
   67ILE   HG22 1125   4.313   4.455   2.267 -3.4916 -1.9640 -2.1574
   67ILE   HG23 1126   4.252   4.360   2.403 -0.2298  1.3132 -0.4183
   67ILE    CG1 1127   4.399   4.122   2.318  1.6828 -0.8541  0.1788
   67ILE   HG11 1128   4.401   4.039   2.248  2.0508 -0.0566 -0.7703
   67ILE   HG12 1129   4.337   4.101   2.406 -0.0032  1.6266 -0.2882
   67ILE     CD 1130   4.542   4.149   2.367 -0.5585 -0.1807  0.4422
   67ILE    HD1 1131   4.529   4.210   2.457 -1.1340  0.8684 -0.3396
   67ILE    HD2 1132   4.609   4.065   2.386  0.4842  0.1088 -1.7295
   67ILE    HD3 1133   4.599   4.211   2.298  0.4563 -1.1068  0.4069
   67ILE      C 1134   4.125   4.325   2.114  0.0627  0.0784 -0.7735
   67ILE      O 1135   4.147   4.362   2.002  0.6510  0.0713 -0.1304
   68GL1      N 1136   4.032   4.375   2.192 -0.0467  0.3584 -0.5522
   68GL1      H 1137   4.028   4.341   2.287  0.7715  0.2277 -0.5566
   68GL1     CA 1138   3.958   4.494   2.164  0.1610  0.2065  0.1595
   68GL1     HA 1139   4.012   4.550   2.088  1.9574 -2.1518 -0.4254
   68GL1     CB 1140   3.824   4.453   2.094 -0.6557  0.8367 -0.1802
   68GL1    HB1 1141   3.769   4.546   2.078 -0.3605  0.9523 -0.5201
   68GL1    HB2 1142   3.781   4.376   2.158 -1.6764  0.1104 -1.6768
   68GL1     CG 1143   3.837   4.385   1.957  0.5223 -0.6631 -0.0058
   68GL1    HG1 1144   3.846   4.279   1.982  0.6815 -0.2999  1.5668
   68GL1    HG2 1145   3.925   4.424   1.906 -0.1574  1.1291  0.1033
   68GL1     CD 1146   3.726   4.401   1.856 -0.1175  0.4745 -0.1976
   68GL1    OE1 1147   3.750   4.393   1.739 -0.2097 -0.2317  0.8445
   68GL1   HE11 1148   3.673   4.407   1.683 -1.0020 -1.0987  1.6746
   68GL1   HE12 1149   3.836   4.359   1.716 -0.1870  0.3589  0.0028
   68GL1    OE2 1150   3.595   4.420   1.894 -0.3730  0.3062  0.4525
   68GL1   HE21 1151   3.538   4.434   1.817 -2.1389  0.4114  1.7327
   68GL1   HE22 1152   3.577   4.406   1.987 -1.5796  0.1724  0.2116
   68GL1      C 1153   3.935   4.576   2.291  0.2255 -0.4511  0.4853
   68GL1      O 1154   3.950   4.525   2.404  0.5572  0.2738 -0.2548
   69VAL      N 1155   3.890   4.701   2.277  0.1187  0.2172 -0.0415
   69VAL      H 1156   3.883   4.756   2.192 -0.4241 -0.4700 -0.4536
   69VAL     CA 1157   3.865   4.781   2.400  0.0857  0.1370  0.4934
   69VAL     HA 1158   3.849   4.715   2.486  0.0123 -1.8866 -1.0104
   69VAL     CB 1159   3.994   4.872   2.431 -0.0396  0.2802 -0.4714
   69VAL     HB 1160   3.971   4.935   2.517 -0.0618  0.6089 -0.7219
   69VAL    CG1 1161   4.115   4.777   2.465 -0.0488  0.0237 -0.0941
   69VAL   HG11 1162   4.201   4.832   2.503 -0.9479  0.3598  1.5899
   69VAL   HG12 1163   4.086   4.699   2.535  2.3798  1.1426  2.3263
   69VAL   HG13 1164   4.140   4.725   2.373 -2.1203  2.6798 -2.3693
   69VAL    CG2 1165   4.033   4.971   2.317  0.2597  0.1869  0.5899
   69VAL   HG21 1166   4.100   5.051   2.349  0.7850  0.0006 -0.0053
   69VAL   HG22 1167   4.080   4.925   2.230  0.6949  0.1144  0.8575
   69VAL   HG23 1168   3.939   5.014   2.283 -0.1283 -0.5568  0.6915
   69VAL      C 1169   3.739   4.870   2.389  0.2747 -0.1784 -0.3048
   69VAL      O 1170   3.699   4.897   2.271 -0.6247  0.4183  0.3600
   70GL1      N 1171   3.666   4.914   2.486  0.7953  0.3436 -0.0375
   70GL1      H 1172   3.684   4.884   2.581 -0.3629 -0.3724 -0.0262
   70GL1     CA 1173   3.553   5.009   2.478 -0.1912  0.1428  0.4379
   70GL1     HA 1174   3.554   5.057   2.379  2.6976 -1.8686 -0.6401
   70GL1     CB 1175   3.424   4.926   2.476 -0.2706  0.0176 -0.1094
   70GL1    HB1 1176   3.408   4.879   2.574  0.4826 -0.4323 -0.1958
   70GL1    HB2 1177   3.429   4.860   2.390 -0.4680 -0.9979  0.6296
   70GL1     CG 1178   3.302   5.015   2.466 -0.3490 -0.3280  0.5504
   70GL1    HG1 1179   3.306   5.095   2.392  0.2588  2.7754  3.6010
   70GL1    HG2 1180   3.298   5.067   2.562 -1.9280  1.4701 -0.4212
   70GL1     CD 1181   3.183   4.932   2.440  0.3346 -0.0956  0.4241
   70GL1    OE1 1182   3.130   4.912   2.332  0.3028  0.1850  0.2594
   70GL1   HE11 1183   3.177   4.942   2.253  2.4413  0.2240  1.4513
   70GL1   HE12 1184   3.059   4.849   2.344  1.9137 -1.3113  2.6876
   70GL1    OE2 1185   3.120   4.874   2.542  0.1081 -0.6012  0.4592
   70GL1   HE21 1186   3.051   4.818   2.505  1.8714 -3.0723  0.6972
   70GL1   HE22 1187   3.156   4.893   2.629 -0.7910  1.2896  0.4724
   70GL1      C 1188   3.556   5.122   2.581  0.5185 -0.2447 -1.2910
   70GL1      O 1189   3.551   5.097   2.697  0.1346 -0.6004 -0.5560
   71PHE      N 1190   3.578   5.246   2.536 -0.0206 -0.3132 -0.3108
   71PHE      H 1191   3.593   5.258   2.437 -1.2050  0.6908 -0.4058
   71PHE     CA 1192   3.535   5.365   2.608 -0.5564 -0.2279  0.0414
   71PHE     HA 1193   3.592   5.365   2.701  0.8768 -3.3387 -0.7181
   71PHE     CB 1194   3.593   5.500   2.543  0.7285 -0.5357  0.0332
   71PHE    HB1 1195   3.568   5.588   2.600  0.7796 -0.4357 -0.0980
   71PHE    HB2 1196   3.550   5.518   2.444 -1.5019  0.4949  1.1431
   71PHE     CG 1197   3.742   5.514   2.533  0.3633 -0.1274 -0.2955
   71PHE    CD1 1198   3.835   5.451   2.624 -0.6209 -0.1663 -0.0557
   71PHE    HD1 1199   3.796   5.396   2.708  1.2446  0.2239  1.1219
   71PHE    CE1 1200   3.977   5.476   2.605  0.2266  0.1974  0.0579
   71PHE    HE1 1201   4.046   5.430   2.673  0.5935  1.1300  0.3412
   71PHE     CZ 1202   4.025   5.538   2.488 -0.0893  0.1227  0.7411
   71PHE     HZ 1203   4.132   5.551   2.482 -0.3717  2.2864 -1.8257
   71PHE    CE2 1204   3.931   5.587   2.396  0.4987  0.9474 -0.1468
   71PHE    HE2 1205   3.966   5.637   2.307  0.2889  0.9366 -0.2345
   71PHE    CD2 1206   3.793   5.579   2.417 -0.3399  0.5032  0.3644
   71PHE    HD2 1207   3.721   5.617   2.346 -0.1738 -2.2124 -1.4017
   71PHE      C 1208   3.382   5.382   2.639 -0.1281  0.9383 -0.0143
   71PHE      O 1209   3.294   5.322   2.579 -0.0230 -0.1576 -0.0079
   72AS4      N 1210   3.355   5.449   2.754  0.0161  0.2594 -0.1912
   72AS4      H 1211   3.437   5.492   2.793 -0.1338  0.7284 -0.3915
   72AS4     CA 1212   3.225   5.455   2.819  0.2156 -0.2297 -0.2218
   72AS4     HA 1213   3.146   5.409   2.760  0.4189 -1.3013  0.3073
   72AS4     CB 1214   3.228   5.388   2.960  0.4949 -0.5420  0.4006
   72AS4    HB1 1215   3.289   5.457   3.018 -0.0842 -0.4758  0.9511
   72AS4    HB2 1216   3.278   5.291   2.956 -1.0778 -1.4395  1.1421
   72AS4     CG 1217   3.093   5.361   3.028  0.0925  0.1838 -0.6692
   72AS4    OD1 1218   3.108   5.313   3.145 -0.2188  0.1793  0.3636
   72AS4   HD11 1219   3.064   5.359   3.216  0.3084 -0.2134  0.9539
   72AS4   HD12 1220   3.184   5.254   3.148  1.5209  2.3143  0.7057
   72AS4    OD2 1221   2.985   5.377   2.972 -0.5335 -0.0199 -0.7178
   72AS4   HD21 1222   2.971   5.313   2.902 -1.9358  0.7405 -1.1878
   72AS4   HD22 1223   2.947   5.458   3.007  1.1471 -0.4527  2.4922
   72AS4      C 1224   3.183   5.607   2.824  0.0155  0.3064  0.1853
   72AS4      O 1225   3.265   5.696   2.784  0.8369  0.2567 -0.3648
   73LY3      N 1226   3.065   5.638   2.878  0.7089  0.1981 -0.0072
   73LY3      H 1227   3.009   5.562   2.914  2.0187 -0.5265  0.5851
   73LY3     CA 1228   3.017   5.773   2.917 -0.3420 -0.0200  0.7154
   73LY3     HA 1229   2.980   5.819   2.825 -2.5285 -2.3045  0.3696
   73LY3     CB 1230   2.890   5.750   2.997 -0.6214 -0.4572  0.0313
   73LY3    HB1 1231   2.824   5.680   2.946  1.1112 -2.0210 -0.1896
   73LY3    HB2 1232   2.836   5.841   3.023  0.6791  0.2580  0.3275
   73LY3     CG 1233   2.927   5.692   3.136 -0.1170 -0.0213  0.1869
   73LY3    HG1 1234   2.969   5.777   3.189  0.6414 -0.5390  0.4369
   73LY3    HG2 1235   2.999   5.611   3.139 -0.0250 -0.1015 -2.2315
   73LY3     CD 1236   2.802   5.635   3.206 -0.2139 -0.4828 -0.5530
   73LY3    HD1 1237   2.755   5.552   3.153 -2.9412 -0.3922  1.5292
   73LY3    HD2 1238   2.730   5.714   3.227 -0.0074 -0.9703  2.3225
   73LY3     CE 1239   2.840   5.578   3.346  0.2794 -0.0714 -0.3781
   73LY3    HE1 1240   2.914   5.498   3.339 -1.6376 -1.9804  0.2199
   73LY3    HE2 1241   2.749   5.542   3.394  0.4520 -0.6911 -0.5134
   73LY3     NZ 1242   2.883   5.703   3.429 -0.4358 -0.5944 -0.2326
   73LY3    HZ1 1243   2.815   5.778   3.432 -0.9995 -1.1211  0.5805
   73LY3    HZ2 1244   2.875   5.684   3.528  1.1950  0.3819  0.1138
   73LY3    HZ3 1245   2.971   5.744   3.404 -0.7828  1.2188  1.3098
   73LY3      C 1246   3.127   5.855   2.991  0.2014  0.4217 -0.3797
   73LY3      O 1247   3.196   5.800   3.076  0.4247  0.4521 -0.1839
   74GLY      N 1248   3.125   5.985   2.973  0.2073 -0.0387  1.0635
   74GLY      H 1249   3.061   6.024   2.906  0.2172 -0.4239  0.8275
   74GLY     CA 1250   3.189   6.087   3.053 -0.4697 -0.2637  0.4434
   74GLY    HA1 1251   3.147   6.085   3.154 -2.9221  0.1841 -0.5098
   74GLY    HA2 1252   3.172   6.185   3.009  0.4825  0.2305  1.1482
   74GLY      C 1253   3.342   6.079   3.066 -0.2614 -0.2237 -0.3631
   74GLY      O 1254   3.419   6.051   2.972  0.7502 -0.3996 -0.1804
   75GLN      N 1255   3.393   6.098   3.192  0.2284  0.5009 -0.4478
   75GLN      H 1256   3.329   6.098   3.270  0.6723 -0.2228 -0.0683
   75GLN     CA 1257   3.533   6.086   3.232 -0.5606 -0.1375 -0.1089
   75GLN     HA 1258   3.593   6.142   3.160  0.5262 -1.9348 -0.6705
   75GLN     CB 1259   3.551   6.154   3.370  1.0387  0.5858 -0.2550
   75GLN    HB1 1260   3.527   6.081   3.447 -2.1277 -0.7493 -2.3242
   75GLN    HB2 1261   3.479   6.235   3.379  0.4512  0.1820 -1.1865
   75GLN     CG 1262   3.685   6.220   3.384 -0.2807  0.0364  0.5407
   75GLN    HG1 1263   3.683   6.308   3.450 -1.7807 -0.0291  0.6091
   75GLN    HG2 1264   3.713   6.258   3.286  1.2691 -2.1218  0.0828
   75GLN     CD 1265   3.799   6.118   3.441  0.7956 -0.6593 -0.5986
   75GLN    OE1 1266   3.771   6.009   3.496  0.0538 -0.2748  0.4428
   75GLN    NE2 1267   3.926   6.160   3.430 -0.1352 -0.1532  0.1227
   75GLN   HE21 1268   3.958   6.238   3.375 -0.1549  1.2761  2.0050
   75GLN   HE22 1269   4.003   6.108   3.470 -0.3371  0.1139  0.8895
   75GLN      C 1270   3.599   5.942   3.224  0.8716 -0.1839 -0.4521
   75GLN      O 1271   3.527   5.846   3.235  0.3287  0.0141  0.2192
   76ARG      N 1272   3.729   5.930   3.191  0.0259  0.7393 -0.3637
   76ARG      H 1273   3.773   6.016   3.162 -2.6644  2.3505 -0.0212
   76ARG     CA 1274   3.790   5.804   3.155  0.0839  0.4470 -0.0807
   76ARG     HA 1275   3.745   5.732   3.224 -1.4211  0.9736 -0.4778
   76ARG     CB 1276   3.751   5.746   3.016  0.5699 -0.1917  0.0174
   76ARG    HB1 1277   3.644   5.758   2.998  0.6802  0.1479 -0.4252
   76ARG    HB2 1278   3.767   5.638   3.016  1.5894 -0.0742 -1.9369
   76ARG     CG 1279   3.832   5.826   2.909 -0.3565 -0.4522  0.1981
   76ARG    HG1 1280   3.939   5.810   2.918  0.0809 -0.2262 -3.4551
   76ARG    HG2 1281   3.793   5.927   2.908 -0.3092 -0.4362 -0.3487
   76ARG     CD 1282   3.803   5.764   2.776 -0.5060 -0.0537  0.5364
   76ARG    HD1 1283   3.698   5.744   2.757  0.1844 -2.3262 -1.3019
   76ARG    HD2 1284   3.854   5.668   2.779  0.9490  0.6946  0.7342
   76ARG     NE 1285   3.867   5.840   2.663 -0.6604  0.3171 -0.3693
   76ARG     HE 1286   3.966   5.833   2.642 -0.6227 -1.8590  0.3179
   76ARG     CZ 1287   3.804   5.912   2.573 -0.1798 -0.9470  0.5225
   76ARG    NH1 1288   3.673   5.924   2.558 -0.4743 -0.1335 -0.1508
   76ARG   HH11 1289   3.617   5.870   2.622  0.7715 -2.4593 -0.9088
   76ARG   HH12 1290   3.640   5.972   2.476  1.2243  0.7102 -0.3834
   76ARG    NH2 1291   3.882   5.972   2.486  0.7177 -0.4214 -0.7106
   76ARG   HH21 1292   3.982   5.972   2.502  0.5267 -1.1413  0.6474
   76ARG   HH22 1293   3.848   6.044   2.423  0.5013 -0.7693 -0.9951
   76ARG      C 1294   3.941   5.789   3.186  0.3588  1.0203 -0.2215
   76ARG      O 1295   4.000   5.685   3.160  0.6788  0.5236  0.3074
   77THR      N 1296   4.014   5.886   3.237 -0.0002 -0.2402  0.1350
   77THR      H 1297   3.978   5.980   3.251  1.6338  0.6790 -1.4011
   77THR     CA 1298   4.155   5.882   3.265 -0.4602  0.5346 -0.0767
   77THR     HA 1299   4.191   5.782   3.239  0.9267  0.4843  1.8560
   77THR     CB 1300   4.242   5.974   3.175  0.3164 -0.1565 -0.7701
   77THR     HB 1301   4.338   5.976   3.227 -0.1496 -0.9292  0.1645
   77THR    CG2 1302   4.261   5.910   3.032  0.1332 -0.0986 -0.3140
   77THR   HG21 1303   4.166   5.888   2.984 -0.3966 -0.5796  0.9193
   77THR   HG22 1304   4.312   5.985   2.971  0.7487  0.5288  0.9316
   77THR   HG23 1305   4.315   5.817   3.051  1.1543  0.5529  0.1028
   77THR    OG1 1306   4.178   6.102   3.194 -0.2366 -0.2077 -0.3133
   77THR    HG1 1307   4.220   6.156   3.127 -1.0882  1.5305  0.4798
   77THR      C 1308   4.197   5.883   3.412  0.6233  0.0973 -0.0604
   77THR      O 1309   4.156   5.972   3.489 -0.3805  0.0274  0.0359
   78AS4      N 1310   4.278   5.786   3.455  0.0451  0.2354 -0.1948
   78AS4      H 1311   4.303   5.713   3.389 -0.5988  0.4373 -0.6686
   78AS4     CA 1312   4.357   5.773   3.586 -0.5890 -0.5187  0.5925
   78AS4     HA 1313   4.291   5.779   3.673 -3.0101 -0.4321 -1.1313
   78AS4     CB 1314   4.417   5.624   3.579 -0.0044  0.4545 -0.0657
   78AS4    HB1 1315   4.356   5.560   3.516  1.1081 -3.8853  2.8701
   78AS4    HB2 1316   4.424   5.597   3.684  0.3779 -1.0065 -0.4488
   78AS4     CG 1317   4.561   5.611   3.525 -0.5588 -0.0789 -1.2821
   78AS4    OD1 1318   4.603   5.704   3.453  0.0657 -0.1025 -0.5632
   78AS4   HD11 1319   4.557   5.788   3.444  1.4084  0.7113 -0.1624
   78AS4   HD12 1320   4.681   5.678   3.403  1.3945  0.7707  0.9573
   78AS4    OD2 1321   4.629   5.513   3.563  0.4149  0.3751  0.0638
   78AS4   HD21 1322   4.704   5.479   3.514  0.0216 -2.1289  1.0308
   78AS4   HD22 1323   4.595   5.493   3.651  0.0059  0.2469 -0.1225
   78AS4      C 1324   4.466   5.889   3.617  0.1236  0.6937 -0.5040
   78AS4      O 1325   4.476   5.988   3.555  0.5724  0.6680  0.2868
   79LY3      N 1326   4.544   5.872   3.727 -0.0623  0.0009  0.0361
   79LY3      H 1327   4.521   5.799   3.792 -0.4015 -1.2945 -1.4792
   79LY3     CA 1328   4.646   5.968   3.763 -0.1601  0.4727 -0.3884
   79LY3     HA 1329   4.596   6.065   3.774  1.5293  1.6102 -2.0607
   79LY3     CB 1330   4.692   5.913   3.899 -0.3533  0.6471 -0.1879
   79LY3    HB1 1331   4.740   5.817   3.880 -1.8502 -0.6147  1.9181
   79LY3    HB2 1332   4.608   5.898   3.967 -0.0260 -0.5517 -0.0125
   79LY3     CG 1333   4.796   6.000   3.965  0.3883  0.2400  0.7811
   79LY3    HG1 1334   4.755   6.100   3.952 -1.7353 -0.3868  2.0629
   79LY3    HG2 1335   4.884   5.999   3.900 -1.2195 -0.3732 -1.5293
   79LY3     CD 1336   4.839   5.967   4.106  0.3013  0.7780  0.1894
   79LY3    HD1 1337   4.913   5.887   4.109 -1.5907 -1.1354 -1.1651
   79LY3    HD2 1338   4.750   5.933   4.159  1.3867 -1.6013  0.5881
   79LY3     CE 1339   4.890   6.100   4.176 -0.8564  0.6885 -0.4674
   79LY3    HE1 1340   4.972   6.145   4.120 -0.9722  1.3785 -0.0999
   79LY3    HE2 1341   4.939   6.066   4.267  1.1662  0.6385 -1.5339
   79LY3     NZ 1342   4.796   6.203   4.200 -0.7690 -0.6751  0.9149
   79LY3    HZ1 1343   4.704   6.169   4.224 -0.7647 -0.4545  1.2540
   79LY3    HZ2 1344   4.823   6.271   4.269 -0.7285 -0.8588  1.0776
   79LY3    HZ3 1345   4.801   6.245   4.108  0.3331 -1.7673  0.4660
   79LY3      C 1346   4.760   5.985   3.666  0.2586 -0.5717 -0.0406
   79LY3      O 1347   4.834   6.086   3.672  1.0076  0.0682  0.4792
   80TY0      N 1348   4.770   5.905   3.568 -0.5958 -0.0763 -0.1477
   80TY0      H 1349   4.701   5.831   3.568  0.5450 -1.1884  0.8221
   80TY0     CA 1350   4.879   5.898   3.470  0.7557 -0.5214  0.5773
   80TY0     HA 1351   4.938   5.988   3.483 -0.1587 -0.0149  1.3822
   80TY0     CB 1352   4.964   5.778   3.502 -0.3269  0.6449 -0.0857
   80TY0    HB1 1353   5.058   5.780   3.448  0.3840  0.9730  1.1231
   80TY0    HB2 1354   4.919   5.689   3.459  1.5016  0.9513 -2.8720
   80TY0     CG 1355   4.995   5.751   3.644 -0.5617  0.0252 -0.4344
   80TY0    CD1 1356   4.930   5.645   3.709 -0.0763 -0.1698 -0.1306
   80TY0    HD1 1357   4.849   5.592   3.660 -1.5919  0.4565  1.5661
   80TY0    CE1 1358   4.958   5.620   3.846 -0.3450 -0.1378 -0.1079
   80TY0    HE1 1359   4.907   5.541   3.898 -0.9627  0.7672  0.7094
   80TY0     CZ 1360   5.053   5.699   3.915  0.2869 -0.0461  0.0612
   80TY0     OH 1361   5.074   5.670   4.045  0.1668  0.2746  0.2127
   80TY0    HH1 1362   5.160   5.704   4.072  1.3217  0.0682 -2.7868
   80TY0    HH2 1363   5.006   5.622   4.093  0.6635  0.1799  0.8383
   80TY0    CE2 1364   5.111   5.813   3.855  0.3113 -0.1283 -0.4108
   80TY0    HE2 1365   5.188   5.871   3.903  2.5658 -0.4957 -3.3386
   80TY0    CD2 1366   5.078   5.839   3.722  0.2046 -0.1591 -0.0323
   80TY0    HD2 1367   5.138   5.917   3.675 -1.1692  0.6327 -0.5197
   80TY0      C 1368   4.825   5.906   3.322 -0.7728 -0.5737 -0.0340
   80TY0      O 1369   4.895   5.871   3.226 -0.9293  0.2763  0.5157
   81GLY      N 1370   4.704   5.956   3.293  0.2332  0.6278 -0.0022
   81GLY      H 1371   4.639   5.959   3.371 -1.6569 -1.7210 -1.3337
   81GLY     CA 1372   4.655   5.955   3.154 -0.3979 -0.2246  0.5275
   81GLY    HA1 1373   4.733   5.999   3.093  0.5191 -0.2726  1.6329
   81GLY    HA2 1374   4.566   6.017   3.147 -0.7332 -0.6701  0.7228
   81GLY      C 1375   4.612   5.824   3.089 -0.3293  1.2548 -0.0958
   81GLY      O 1376   4.571   5.812   2.975  0.1586  0.1671  0.1159
   82ARG      N 1377   4.617   5.710   3.161 -0.4849  0.0250 -0.2712
   82ARG      H 1378   4.632   5.719   3.261 -3.5095 -0.5852  0.3478
   82ARG     CA 1379   4.595   5.578   3.110 -0.1715 -0.0308 -0.1987
   82ARG     HA 1380   4.638   5.570   3.009  4.4125 -0.7264  1.5473
   82ARG     CB 1381   4.670   5.482   3.202 -0.1475 -0.5046  0.3074
   82ARG    HB1 1382   4.662   5.384   3.155 -0.5462 -0.1691 -0.3355
   82ARG    HB2 1383   4.615   5.487   3.297  1.3159  1.7394  1.0970
   82ARG     CG 1384   4.821   5.511   3.228 -0.4391  0.8989 -0.1737
   82ARG    HG1 1385   4.836   5.612   3.265  2.1280  1.2244 -1.8662
   82ARG    HG2 1386   4.871   5.518   3.132  0.3091  0.1065  0.1388
   82ARG     CD 1387   4.890   5.409   3.316  0.4012  0.1261 -0.0796
   82ARG    HD1 1388   4.996   5.406   3.290  0.4591 -1.1825  0.2252
   82ARG    HD2 1389   4.854   5.320   3.264  2.2085  0.3462 -1.8767
   82ARG     NE 1390   4.854   5.404   3.453 -0.2422 -0.0772 -0.0977
   82ARG     HE 1391   4.783   5.470   3.481  1.9977  1.7325  1.6638
   82ARG     CZ 1392   4.894   5.320   3.545 -0.1852  0.1309  0.1813
   82ARG    NH1 1393   4.996   5.236   3.533  0.2514 -0.5313  0.1526
   82ARG   HH11 1394   5.046   5.238   3.445 -1.3835  0.1091 -0.8201
   82ARG   HH12 1395   5.030   5.175   3.605  0.7427 -0.6935 -0.2104
   82ARG    NH2 1396   4.835   5.314   3.658  0.0907 -0.2591  0.0763
   82ARG   HH21 1397   4.781   5.396   3.682 -0.5415 -0.6291 -0.0626
   82ARG   HH22 1398   4.867   5.246   3.725  0.6318 -0.1717 -0.0873
   82ARG      C 1399   4.444   5.550   3.092 -0.3176 -1.0795  0.4934
   82ARG      O 1400   4.363   5.570   3.181  0.2867  0.4619  0.4507
   83GLY      N 1401   4.403   5.484   2.982 -0.5284  0.1265  0.2411
   83GLY      H 1402   4.475   5.442   2.924 -1.6563 -1.3435 -0.1596
   83GLY     CA 1403   4.260   5.485   2.942 -0.1164 -0.3185  0.7995
   83GLY    HA1 1404   4.255   5.465   2.835  0.8773  2.0405  0.2303
   83GLY    HA2 1405   4.220   5.586   2.947  0.2286 -0.2022  1.2498
   83GLY      C 1406   4.176   5.386   3.015  0.2426 -0.3178  0.8287
   83GLY      O 1407   4.207   5.269   2.990  1.0003 -0.2359  0.2638
   84LEU      N 1408   4.074   5.428   3.096  0.0533 -0.3390 -0.2760
   84LEU      H 1409   4.069   5.528   3.107  1.7099 -0.3166  0.8016
   84LEU     CA 1410   3.985   5.340   3.164  0.0991  0.1432  0.2101
   84LEU     HA 1411   4.037   5.256   3.210 -2.1662 -1.1335  0.5454
   84LEU     CB 1412   3.920   5.410   3.289  0.6268  0.6023  0.3705
   84LEU    HB1 1413   3.860   5.339   3.347  0.5153 -1.0832 -1.6997
   84LEU    HB2 1414   3.860   5.490   3.245 -0.8506 -0.1775  0.8725
   84LEU     CG 1415   4.014   5.476   3.395 -0.5465  0.1693 -0.1681
   84LEU     HG 1416   4.100   5.526   3.350  0.5417 -0.8097  0.7718
   84LEU    CD1 1417   3.933   5.565   3.496  0.0163  0.3669 -0.1826
   84LEU   HD11 1418   3.998   5.603   3.576 -1.5588  3.2415 -0.1536
   84LEU   HD12 1419   3.894   5.656   3.451  1.1353 -0.2963 -2.6386
   84LEU   HD13 1420   3.855   5.516   3.554  1.6343 -0.6808  1.2366
   84LEU    CD2 1421   4.090   5.369   3.469  0.4689  0.4288  0.6555
   84LEU   HD21 1422   4.021   5.296   3.512  0.5301  0.6587  1.1452
   84LEU   HD22 1423   4.155   5.324   3.393 -2.2851  1.1359 -2.3277
   84LEU   HD23 1424   4.161   5.410   3.540  0.8813 -0.3802  0.7280
   84LEU      C 1425   3.886   5.283   3.063 -0.0099  0.7727  0.1301
   84LEU      O 1426   3.798   5.346   3.007  0.6563  0.4451  0.2032
   85ALA      N 1427   3.892   5.153   3.028 -0.1577 -0.1554  0.9131
   85ALA      H 1428   3.975   5.107   3.062  1.6343  1.9686 -0.3272
   85ALA     CA 1429   3.814   5.085   2.918  0.2444 -0.0797 -0.1819
   85ALA     HA 1430   3.730   5.142   2.879  0.3706 -1.3656 -2.5173
   85ALA     CB 1431   3.908   5.063   2.799  0.4028  0.2518  0.3901
   85ALA    HB1 1432   3.846   5.046   2.711  1.0087 -1.9410  0.3254
   85ALA    HB2 1433   3.969   5.148   2.769  0.4701 -0.0140 -0.2392
   85ALA    HB3 1434   3.982   4.985   2.814 -0.3756 -0.3001  1.6067
   85ALA      C 1435   3.751   4.951   2.966 -0.6137 -0.0545 -0.4832
   85ALA      O 1436   3.801   4.880   3.051 -0.0071 -0.6071 -0.4220
   86TY1      N 1437   3.639   4.914   2.908 -0.1843 -0.0312  0.5006
   86TY1      H 1438   3.602   4.973   2.836  3.2038  0.4676 -1.0056
   86TY1     CA 1439   3.606   4.771   2.905  0.2429 -0.0092  0.5641
   86TY1     HA 1440   3.623   4.725   3.003  0.9178 -1.6942 -0.2871
   86TY1     CB 1441   3.462   4.752   2.875  0.8877 -0.1184 -0.4090
   86TY1    HB1 1442   3.439   4.646   2.885  1.0154 -0.1071  0.0668
   86TY1    HB2 1443   3.441   4.770   2.770 -2.4895 -0.8911  0.0094
   86TY1     CG 1444   3.371   4.824   2.971  0.0603  0.0976  0.0284
   86TY1    CD1 1445   3.380   4.795   3.109  0.4455  0.1554 -0.1958
   86TY1    HD1 1446   3.444   4.716   3.147  0.9882  1.3900  1.5801
   86TY1    CE1 1447   3.323   4.881   3.199 -0.7508  0.4433  0.1535
   86TY1    HE1 1448   3.325   4.848   3.303 -2.8668 -3.5510 -0.8533
   86TY1     CZ 1449   3.250   4.993   3.164  0.0811  0.3213  0.5443
   86TY1     OH 1450   3.189   5.071   3.254  0.4229 -0.3456 -0.3682
   86TY1    HH1 1451   3.194   5.038   3.345  0.6359  2.0526  0.5518
   86TY1    HH2 1452   3.140   5.144   3.218 -1.1708 -0.4670  1.4183
   86TY1    CE2 1453   3.232   5.017   3.024 -0.6977 -0.3997 -1.0167
   86TY1    HE2 1454   3.164   5.093   2.988 -2.9474 -0.7397  2.1387
   86TY1    CD2 1455   3.292   4.935   2.931 -0.5944  0.2175  0.2287
   86TY1    HD2 1456   3.273   4.963   2.828  1.7309 -0.9564 -0.5836
   86TY1      C 1457   3.700   4.699   2.813  0.8895 -0.7434 -0.2724
   86TY1      O 1458   3.710   4.740   2.700  0.1224 -0.0961  0.1407
   87ILE      N 1459   3.775   4.602   2.864 -0.2522  0.3900  0.0449
   87ILE      H 1460   3.755   4.560   2.954  1.6015 -0.4062  0.1293
   87ILE     CA 1461   3.877   4.539   2.782  0.2323 -0.0019 -0.5680
   87ILE     HA 1462   3.881   4.594   2.688 -3.3526  1.6700  0.1008
   87ILE     CB 1463   4.020   4.545   2.853  0.3824 -0.6372  0.1932
   87ILE     HB 1464   4.002   4.490   2.946  1.1012 -0.3848  0.4876
   87ILE    CG2 1465   4.126   4.465   2.768  0.8408 -0.2356 -0.4188
   87ILE   HG21 1466   4.223   4.482   2.812 -0.0082 -0.1060  1.4824
   87ILE   HG22 1467   4.101   4.359   2.758  1.1003 -0.2308 -1.1707
   87ILE   HG23 1468   4.135   4.498   2.664  1.4970 -0.9894 -0.6081
   87ILE    CG1 1469   4.059   4.692   2.870  0.3813 -0.3161 -0.0377
   87ILE   HG11 1470   3.985   4.733   2.939 -0.7167 -2.1399 -0.0399
   87ILE   HG12 1471   4.058   4.751   2.778 -0.2423 -0.3907 -0.0836
   87ILE     CD 1472   4.190   4.710   2.943  0.2786 -1.2603 -0.3900
   87ILE    HD1 1473   4.197   4.661   3.041 -1.2717  1.8995  1.4802
   87ILE    HD2 1474   4.279   4.678   2.890  1.5501  0.4297  0.6222
   87ILE    HD3 1475   4.193   4.818   2.959 -1.1803 -0.8010 -2.7298
   87ILE      C 1476   3.827   4.397   2.745  0.2267 -0.1879  0.4851
   87ILE      O 1477   3.764   4.337   2.826  0.0585 -0.0663  0.4218
   88TY1      N 1478   3.866   4.347   2.624  0.2258  0.4915  0.0674
   88TY1      H 1479   3.930   4.399   2.566  0.2938 -0.8382 -1.1373
   88TY1     CA 1480   3.820   4.220   2.574 -0.0589 -0.3680  0.0670
   88TY1     HA 1481   3.789   4.153   2.654  1.5780 -2.2240 -0.7628
   88TY1     CB 1482   3.695   4.236   2.482  0.0379 -0.0390  0.1336
   88TY1    HB1 1483   3.654   4.135   2.468 -0.5983 -0.0782  1.9158
   88TY1    HB2 1484   3.730   4.263   2.383 -0.6053 -1.8979 -0.6575
   88TY1     CG 1485   3.587   4.331   2.529 -0.2570 -0.2523 -0.2140
   88TY1    CD1 1486   3.601   4.468   2.516  0.1462 -0.3107  0.0176
   88TY1    HD1 1487   3.695   4.513   2.489 -0.8176  2.2790  0.6616
   88TY1    CE1 1488   3.494   4.560   2.541 -0.4719  0.4115 -0.2956
   88TY1    HE1 1489   3.505   4.667   2.537 -2.0632  0.8473  3.3189
   88TY1     CZ 1490   3.372   4.507   2.578 -0.7646  0.2141 -0.3491
   88TY1     OH 1491   3.279   4.597   2.592  0.2496  0.0937 -0.3040
   88TY1    HH1 1492   3.307   4.687   2.614 -1.4638 -0.1962  3.9980
   88TY1    HH2 1493   3.203   4.544   2.614  0.4601 -1.0083 -2.0314
   88TY1    CE2 1494   3.349   4.369   2.590 -0.4532 -0.7458  0.2608
   88TY1    HE2 1495   3.249   4.331   2.608 -1.2162  1.0985  0.1107
   88TY1    CD2 1496   3.462   4.285   2.565  0.8210 -0.4273  0.2479
   88TY1    HD2 1497   3.442   4.179   2.560  0.4251 -0.3051 -2.4450
   88TY1      C 1498   3.925   4.130   2.497  0.6141 -0.0780 -0.2266
   88TY1      O 1499   4.009   4.184   2.428  0.2857 -0.0357 -1.3248
   89ALA      N 1500   3.903   4.002   2.524 -0.2418  0.1048  0.4871
   89ALA      H 1501   3.812   3.986   2.564  0.4123  0.9698  2.4004
   89ALA     CA 1502   3.987   3.894   2.481  0.2516 -0.2257  0.7227
   89ALA     HA 1503   4.046   3.933   2.399 -2.3024 -0.9963 -1.6201
   89ALA     CB 1504   4.078   3.849   2.596  0.0196 -0.2028  0.1411
   89ALA    HB1 1505   4.019   3.810   2.679 -1.1739  0.4002 -0.4061
   89ALA    HB2 1506   4.142   3.767   2.563  0.1303  0.5046 -1.4756
   89ALA    HB3 1507   4.129   3.936   2.638 -3.2897  1.2393  1.5103
   89ALA      C 1508   3.912   3.775   2.419 -0.8448  0.2561  0.6187
   89ALA      O 1509   3.846   3.705   2.494  0.3181  0.4728  0.3278
   90AS0      N 1510   3.942   3.752   2.293  0.4245  0.8888 -0.6147
   90AS0      H 1511   4.000   3.810   2.234  3.5878 -1.6880 -0.4101
   90AS0     CA 1512   3.888   3.636   2.223 -0.4067 -0.9468 -0.5335
   90AS0     HA 1513   3.917   3.658   2.121  1.5369  1.7153  0.4990
   90AS0     CB 1514   3.972   3.515   2.266 -0.5501  0.2748  0.0970
   90AS0    HB1 1515   3.934   3.435   2.203 -0.0494  1.6827 -2.0955
   90AS0    HB2 1516   3.956   3.479   2.367  0.3523 -3.8066 -1.0461
   90AS0     CG 1517   4.119   3.534   2.222  0.1145  0.0040 -0.8530
   90AS0    OD1 1518   4.211   3.442   2.248  0.0266 -0.3027 -0.7614
   90AS0   HD11 1519   4.187   3.366   2.300 -0.0256  1.0978  1.4062
   90AS0   HD12 1520   4.289   3.454   2.193  2.2915 -2.1448  1.7927
   90AS0    OD2 1521   4.156   3.638   2.162  0.5858 -0.7402  0.2199
   90AS0   HD21 1522   4.248   3.643   2.133  0.6139 -0.7030  0.3146
   90AS0   HD22 1523   4.079   3.689   2.138  0.8078 -0.1309  0.7889
   90AS0      C 1524   3.734   3.613   2.234  0.5469  0.0829  0.4641
   90AS0      O 1525   3.686   3.507   2.211 -0.0798  0.1112  0.2076
   91GLY      N 1526   3.653   3.717   2.265  0.1401 -0.1038  0.4350
   91GLY      H 1527   3.701   3.806   2.275 -1.2451  0.8601 -1.0914
   91GLY     CA 1528   3.505   3.717   2.286 -0.4992  0.6274  0.1550
   91GLY    HA1 1529   3.460   3.619   2.267  1.3962 -0.2796  0.0938
   91GLY    HA2 1530   3.445   3.768   2.210  0.8022 -1.2920 -2.3256
   91GLY      C 1531   3.456   3.759   2.418 -0.7266 -0.8513 -0.4622
   91GLY      O 1532   3.361   3.834   2.432  0.2900 -0.1672 -0.5215
   92LY3      N 1533   3.530   3.729   2.520  0.2733  0.1954  0.2374
   92LY3      H 1534   3.618   3.681   2.503 -0.0556 -0.1327 -0.5820
   92LY3     CA 1535   3.517   3.770   2.659  0.4002 -0.1300 -0.5830
   92LY3     HA 1536   3.409   3.771   2.677  0.7766 -0.6786  2.0771
   92LY3     CB 1537   3.568   3.666   2.755  0.0707 -0.7660  0.6487
   92LY3    HB1 1538   3.578   3.714   2.853 -1.9002  0.6701  0.2164
   92LY3    HB2 1539   3.669   3.634   2.733  0.0251 -0.9789  0.7417
   92LY3     CG 1540   3.501   3.534   2.762 -0.4773 -0.6579 -0.1508
   92LY3    HG1 1541   3.472   3.497   2.664 -0.8410 -2.5051  0.6173
   92LY3    HG2 1542   3.403   3.548   2.808 -1.0721 -1.4331 -1.1630
   92LY3     CD 1543   3.576   3.421   2.840 -0.2263 -0.1666 -0.2246
   92LY3    HD1 1544   3.613   3.461   2.934 -2.2591 -1.0252  1.0192
   92LY3    HD2 1545   3.672   3.410   2.789  0.1142 -1.0425  0.5734
   92LY3     CE 1546   3.495   3.290   2.851 -0.7762 -0.0265  0.6129
   92LY3    HE1 1547   3.564   3.206   2.852 -0.2159  0.3310 -1.9135
   92LY3    HE2 1548   3.434   3.275   2.762  1.3483  1.2896 -1.1657
   92LY3     NZ 1549   3.407   3.299   2.967  0.2054 -0.2299  0.3378
   92LY3    HZ1 1550   3.351   3.383   2.960 -0.9151 -1.0408 -0.9665
   92LY3    HZ2 1551   3.346   3.218   2.970  1.4314 -1.4214 -2.6259
   92LY3    HZ3 1552   3.458   3.307   3.053  1.1607 -0.4679 -0.1871
   92LY3      C 1553   3.560   3.907   2.691 -0.3546  0.0692  0.5304
   92LY3      O 1554   3.664   3.955   2.649  0.3590 -0.0041  0.5550
   93MET      N 1555   3.489   3.974   2.782  0.1932 -0.0473  0.1392
   93MET      H 1556   3.394   3.945   2.804 -0.9715  2.4611 -1.2028
   93MET     CA 1557   3.529   4.098   2.849  0.0204  0.3822 -0.1625
   93MET     HA 1558   3.587   4.160   2.781 -0.5199 -1.3711 -2.3478
   93MET     CB 1559   3.402   4.177   2.884  0.2683  0.0065  0.3186
   93MET    HB1 1560   3.347   4.126   2.963  0.1205  1.7498  1.3963
   93MET    HB2 1561   3.331   4.180   2.802  1.0926 -3.0650 -0.6332
   93MET     CG 1562   3.425   4.325   2.925  0.2267 -0.2493 -0.3366
   93MET    HG1 1563   3.391   4.383   2.840 -5.1438 -0.0027  1.6021
   93MET    HG2 1564   3.531   4.346   2.941  0.2021  0.8339 -1.4735
   93MET     SD 1565   3.342   4.379   3.080 -0.2770  0.7546  0.2064
   93MET     CE 1566   3.161   4.387   3.049 -0.2706 -0.7145  0.3535
   93MET    HE1 1567   3.112   4.427   3.137 -1.6060  0.4653 -0.8656
   93MET    HE2 1568   3.155   4.464   2.973  1.5304 -0.4658  0.4194
   93MET    HE3 1569   3.133   4.287   3.014  0.7292 -1.0516  0.4777
   93MET      C 1570   3.601   4.065   2.977 -0.8955 -0.6571  0.1224
   93MET      O 1571   3.553   3.987   3.058 -0.5525  0.2885 -0.0888
   94VAL      N 1572   3.715   4.134   2.997 -0.2087  0.3875  0.2718
   94VAL      H 1573   3.742   4.208   2.933  0.1784  0.9819  1.1105
   94VAL     CA 1574   3.816   4.096   3.102 -0.1926 -0.8822  0.3536
   94VAL     HA 1575   3.821   3.987   3.107  0.4356 -0.8516  0.4183
   94VAL     CB 1576   3.955   4.145   3.059 -0.3764 -0.0375 -0.2380
   94VAL     HB 1577   3.949   4.250   3.030  0.5745  1.0649  3.1255
   94VAL    CG1 1578   4.062   4.136   3.161  0.2060  1.2327 -1.1674
   94VAL   HG11 1579   4.033   4.197   3.247 -0.5364  1.1843 -1.3769
   94VAL   HG12 1580   4.070   4.034   3.198  0.5863  1.1104 -1.5680
   94VAL   HG13 1581   4.157   4.178   3.126  0.2937  1.6247 -0.4669
   94VAL    CG2 1582   4.007   4.074   2.929  0.3442  0.5487 -0.8543
   94VAL   HG21 1583   3.927   4.061   2.856  0.3466 -1.7325 -0.5269
   94VAL   HG22 1584   4.085   4.135   2.883  2.4422 -1.8798 -0.6896
   94VAL   HG23 1585   4.060   3.985   2.962 -1.3246 -0.0457  0.3341
   94VAL      C 1586   3.761   4.148   3.235  0.0480 -0.2747  0.4314
   94VAL      O 1587   3.773   4.081   3.334  0.4173  0.4942  0.0648
   95ASN      N 1588   3.696   4.266   3.241 -0.1990 -0.1646  0.4320
   95ASN      H 1589   3.687   4.311   3.151 -0.4288  0.4491  0.7597
   95ASN     CA 1590   3.660   4.337   3.366 -0.0908 -0.1495  0.4434
   95ASN     HA 1591   3.749   4.350   3.428  2.3813 -0.5847 -2.7337
   95ASN     CB 1592   3.594   4.473   3.343  0.4278 -0.1530  0.4212
   95ASN    HB1 1593   3.594   4.528   3.437  1.4318 -1.3230  1.1340
   95ASN    HB2 1594   3.493   4.464   3.302  0.5924  1.4057 -0.4048
   95ASN     CG 1595   3.662   4.557   3.236  0.4202  0.3442 -0.0951
   95ASN    OD1 1596   3.707   4.517   3.131 -0.3856 -0.8395 -0.1194
   95ASN    ND2 1597   3.673   4.686   3.255  1.0050  0.3871 -0.0683
   95ASN   HD21 1598   3.642   4.732   3.340  2.0649  0.4004  0.3298
   95ASN   HD22 1599   3.708   4.745   3.181  0.2004 -0.2072 -0.9355
   95ASN      C 1600   3.555   4.248   3.435  0.0811 -0.3067 -0.0709
   95ASN      O 1601   3.564   4.230   3.557 -0.0445  0.0656  0.0268
   96GL0      N 1602   3.461   4.195   3.362 -0.3700  0.7540  0.1163
   96GL0      H 1603   3.466   4.207   3.262  0.6896 -1.6734 -0.1948
   96GL0     CA 1604   3.358   4.090   3.401  0.5265 -0.1379  0.4110
   96GL0     HA 1605   3.300   4.122   3.488  0.4474  1.5354 -0.2157
   96GL0     CB 1606   3.262   4.062   3.281  0.2120  0.2104  0.5464
   96GL0    HB1 1607   3.315   4.015   3.198  0.9114  0.2708  0.9546
   96GL0    HB2 1608   3.213   4.151   3.242 -1.4822 -2.0459 -3.0413
   96GL0     CG 1609   3.153   3.965   3.320  0.1880  0.3147  0.2245
   96GL0    HG1 1610   3.127   3.977   3.425 -1.9989 -1.5048 -0.0378
   96GL0    HG2 1611   3.189   3.863   3.310  0.3227  0.3530  0.3157
   96GL0     CD 1612   3.024   3.980   3.244  0.5040  0.4159  0.3173
   96GL0    OE1 1613   2.927   3.887   3.273 -0.3153 -0.4037  0.7713
   96GL0   HE11 1614   2.850   3.900   3.217  0.5693  0.9816 -0.1891
   96GL0   HE12 1615   2.941   3.820   3.341  0.0489  0.5719  1.6795
   96GL0    OE2 1616   2.993   4.069   3.164 -0.1417  0.1309 -0.6367
   96GL0   HE21 1617   3.070   4.120   3.136 -0.7492  1.4899  0.0753
   96GL0   HE22 1618   2.907   4.057   3.124 -0.7520  2.1153 -0.0360
   96GL0      C 1619   3.426   3.960   3.456 -0.1253  0.0352  0.0435
   96GL0      O 1620   3.405   3.922   3.571 -0.1083 -0.3488 -0.8783
   97ALA      N 1621   3.511   3.893   3.379 -0.8951  0.0169 -0.0302
   97ALA      H 1622   3.526   3.941   3.292 -0.4713  0.4004  0.2512
   97ALA     CA 1623   3.578   3.764   3.410  0.0871 -0.2958  0.0097
   97ALA     HA 1624   3.499   3.690   3.417 -0.8756  0.7964  1.3562
   97ALA     CB 1625   3.674   3.719   3.301  0.3412  0.0211 -0.5765
   97ALA    HB1 1626   3.750   3.792   3.273  0.7237 -0.5193 -0.9608
   97ALA    HB2 1627   3.725   3.633   3.344  0.4325  0.6236  0.5491
   97ALA    HB3 1628   3.622   3.689   3.210  0.1004  2.1121 -1.1782
   97ALA      C 1629   3.661   3.774   3.539  0.6461 -0.0320  0.3600
   97ALA      O 1630   3.661   3.685   3.625  0.3200 -0.2611 -0.3769
   98LEU      N 1631   3.742   3.881   3.554  0.5791 -0.0226 -0.8545
   98LEU      H 1632   3.735   3.953   3.483  2.1283  0.7049 -0.3133
   98LEU     CA 1633   3.816   3.901   3.676  0.3268  0.0228  0.3801
   98LEU     HA 1634   3.872   3.809   3.691  1.0733  0.1004 -1.5848
   98LEU     CB 1635   3.903   4.021   3.648  0.5527 -0.0091  1.0716
   98LEU    HB1 1636   3.836   4.107   3.644  0.1398 -0.3615  0.0488
   98LEU    HB2 1637   3.950   4.014   3.550 -0.9488 -0.5588  0.3646
   98LEU     CG 1638   4.012   4.044   3.754 -0.6829  0.2940  0.5187
   98LEU     HG 1639   3.976   4.036   3.856  0.4280  1.1093  1.0043
   98LEU    CD1 1640   4.129   3.949   3.726 -0.1414 -0.3560  0.1371
   98LEU   HD11 1641   4.092   3.848   3.709 -1.7992  0.2454  0.0263
   98LEU   HD12 1642   4.171   3.978   3.629  1.6981  0.1471  1.0433
   98LEU   HD13 1643   4.205   3.964   3.802  0.5430 -0.0143 -0.5949
   98LEU    CD2 1644   4.062   4.188   3.731 -0.8820  0.0931  0.1222
   98LEU   HD21 1645   4.095   4.199   3.628 -1.1867  2.3755  0.2074
   98LEU   HD22 1646   3.990   4.268   3.744 -1.6312 -0.3029 -1.3462
   98LEU   HD23 1647   4.142   4.207   3.803 -1.0764  0.4763  0.2403
   98LEU      C 1648   3.731   3.921   3.802 -0.2379  0.1954 -1.0106
   98LEU      O 1649   3.757   3.853   3.902 -0.5200  0.1545 -0.5649
   99VAL      N 1650   3.619   4.002   3.798 -0.8227 -0.2125 -0.6338
   99VAL      H 1651   3.603   4.057   3.715 -2.2477  4.4816  2.3227
   99VAL     CA 1652   3.526   4.014   3.912 -0.1169  0.2840 -0.1053
   99VAL     HA 1653   3.582   4.017   4.006 -1.9215 -1.8785  1.1481
   99VAL     CB 1654   3.436   4.133   3.893  0.1300 -0.1383 -0.3994
   99VAL     HB 1655   3.394   4.121   3.793 -2.5635 -3.6800  0.9275
   99VAL    CG1 1656   3.319   4.135   3.985 -0.2017 -0.1319 -0.0763
   99VAL   HG11 1657   3.261   4.043   3.992 -1.4605  0.7622  2.3372
   99VAL   HG12 1658   3.360   4.156   4.084  1.2520  0.2200 -0.7197
   99VAL   HG13 1659   3.252   4.213   3.949  1.2777  1.8916  1.3450
   99VAL    CG2 1660   3.510   4.272   3.910  0.0701 -0.1541  0.1457
   99VAL   HG21 1661   3.579   4.253   3.992  0.6787  0.3558 -0.2505
   99VAL   HG22 1662   3.568   4.303   3.824  0.3954 -0.4058  0.2733
   99VAL   HG23 1663   3.443   4.355   3.930  2.1855  1.6590  0.0364
   99VAL      C 1664   3.461   3.876   3.937  0.3034  0.1383 -0.4387
   99VAL      O 1665   3.440   3.837   4.054 -0.6658  0.0829  0.3390
  100ARG      N 1666   3.432   3.795   3.830  0.4966 -0.4124  0.1608
  100ARG      H 1667   3.441   3.834   3.737  2.2799 -1.3193 -0.0812
  100ARG     CA 1668   3.354   3.678   3.841  0.0464  0.4627 -0.8241
  100ARG     HA 1669   3.272   3.712   3.904 -1.4600 -0.2304 -2.3315
  100ARG     CB 1670   3.289   3.641   3.705  0.7261 -0.8850  0.1523
  100ARG    HB1 1671   3.374   3.633   3.637  1.2105  1.2832  0.4474
  100ARG    HB2 1672   3.226   3.725   3.675  0.0592 -0.5934  2.1734
  100ARG     CG 1673   3.207   3.516   3.723 -0.1221 -0.1572  0.3110
  100ARG    HG1 1674   3.267   3.428   3.747 -0.8125 -1.1189 -1.2932
  100ARG    HG2 1675   3.155   3.501   3.628 -2.9330  3.7820  0.9725
  100ARG     CD 1676   3.092   3.526   3.820  0.6387  0.6972  0.5999
  100ARG    HD1 1677   3.031   3.613   3.795  0.4179  0.5773  0.7196
  100ARG    HD2 1678   3.127   3.533   3.923  1.3387  1.3274  0.3330
  100ARG     NE 1679   3.000   3.399   3.819 -0.1159 -0.3412 -0.0320
  100ARG     HE 1680   2.902   3.410   3.797 -0.1975  0.5653  0.7286
  100ARG     CZ 1681   3.046   3.272   3.811  1.1070 -0.9147 -0.1794
  100ARG    NH1 1682   3.156   3.249   3.878 -0.2269  0.2540 -0.0354
  100ARG   HH11 1683   3.206   3.324   3.922 -1.5759  1.3591 -0.3133
  100ARG   HH12 1684   3.189   3.153   3.880 -1.0379 -0.0627 -0.8508
  100ARG    NH2 1685   2.977   3.173   3.759  0.4230 -0.8683  0.1448
  100ARG   HH21 1686   2.896   3.198   3.704 -0.7985  0.4902  2.4299
  100ARG   HH22 1687   3.012   3.078   3.753  3.3614  0.1731 -3.2070
  100ARG      C 1688   3.437   3.562   3.888  0.3960  1.0295 -0.1614
  100ARG      O 1689   3.383   3.477   3.962  0.1358  0.2957 -0.1999
  101GLN      N 1690   3.566   3.557   3.864 -0.2814  0.0265 -0.3312
  101GLN      H 1691   3.595   3.624   3.795 -1.1672  2.9065  1.9137
  101GLN     CA 1692   3.666   3.471   3.938 -0.2107 -0.1048  0.2425
  101GLN     HA 1693   3.613   3.376   3.940 -2.1434  0.8615 -1.1986
  101GLN     CB 1694   3.800   3.470   3.862  0.2280 -0.1892  0.8203
  101GLN    HB1 1695   3.841   3.571   3.871 -3.3994  1.8928 -2.6274
  101GLN    HB2 1696   3.772   3.461   3.757 -0.3561  1.6520  0.7879
  101GLN     CG 1697   3.904   3.362   3.888  0.3110 -0.2664 -0.3411
  101GLN    HG1 1698   3.942   3.383   3.988 -0.1466  1.1475 -0.4413
  101GLN    HG2 1699   3.989   3.379   3.822  2.3535 -0.6205  2.0254
  101GLN     CD 1700   3.852   3.220   3.876  1.2121 -0.0236  0.5128
  101GLN    OE1 1701   3.747   3.180   3.824  0.1681 -0.6824  0.3206
  101GLN    NE2 1702   3.927   3.131   3.931  0.2784  0.2268  0.3653
  101GLN   HE21 1703   4.013   3.158   3.977  1.0227 -0.5349 -0.5339
  101GLN   HE22 1704   3.899   3.034   3.922 -0.4396  0.3546  1.1292
  101GLN      C 1705   3.691   3.520   4.083 -0.7059  0.5218  0.2621
  101GLN      O 1706   3.771   3.456   4.152  0.9065 -0.7028 -0.4705
  102GLY      N 1707   3.626   3.628   4.132 -0.0339  0.1593  0.5851
  102GLY      H 1708   3.551   3.666   4.076 -1.1395 -2.2571  0.3386
  102GLY     CA 1709   3.655   3.669   4.270  0.6244 -0.3114 -0.6168
  102GLY    HA1 1710   3.648   3.583   4.337  3.1703  0.5615  0.9164
  102GLY    HA2 1711   3.578   3.734   4.313  1.1312 -0.6480  0.8445
  102GLY      C 1712   3.791   3.738   4.295  0.1206 -0.3298 -0.1240
  102GLY      O 1713   3.834   3.757   4.412 -0.6666 -0.7201 -0.3328
  103LEU      N 1714   3.865   3.777   4.186 -0.0371 -0.2335 -0.0018
  103LEU      H 1715   3.822   3.746   4.100 -0.6819  1.6179 -0.4017
  103LEU     CA 1716   4.001   3.839   4.177  0.2901  0.2940  0.4852
  103LEU     HA 1717   4.058   3.810   4.266  2.4686  1.2294 -0.5325
  103LEU     CB 1718   4.079   3.775   4.055  0.0833 -0.2204 -0.2176
  103LEU    HB1 1719   4.173   3.826   4.035  0.3860  0.3363  2.2838
  103LEU    HB2 1720   4.016   3.779   3.966  0.2824  1.9355 -0.3168
  103LEU     CG 1721   4.125   3.629   4.084 -0.3480 -0.0709 -0.2156
  103LEU     HG 1722   4.039   3.568   4.112  0.5131 -0.2487  2.2716
  103LEU    CD1 1723   4.171   3.572   3.956 -0.1021 -0.2737 -0.1957
  103LEU   HD11 1724   4.103   3.587   3.872 -1.0235 -1.7146  0.2678
  103LEU   HD12 1725   4.265   3.618   3.925  0.5946  0.3497  2.6245
  103LEU   HD13 1726   4.195   3.467   3.970  2.7843  0.4157  0.8120
  103LEU    CD2 1727   4.229   3.622   4.196 -0.0215  0.6621  0.4593
  103LEU   HD21 1728   4.188   3.663   4.289  0.4153  1.5044  0.2890
  103LEU   HD22 1729   4.253   3.516   4.210  0.8993  0.5866 -1.4796
  103LEU   HD23 1730   4.319   3.675   4.166 -0.5252  0.7347 -0.9861
  103LEU      C 1731   4.011   4.000   4.184  0.2389 -0.1923  0.6394
  103LEU      O 1732   4.118   4.055   4.198 -0.8304 -0.3997 -0.0422
  104ALA      N 1733   3.894   4.068   4.187 -0.4698  0.3887  0.2973
  104ALA      H 1734   3.809   4.013   4.180 -0.3603  0.1574  0.7103
  104ALA     CA 1735   3.875   4.215   4.191 -0.4192  0.6057 -0.1798
  104ALA     HA 1736   3.950   4.263   4.255 -0.6566 -1.6638  1.9663
  104ALA     CB 1737   3.894   4.269   4.051  0.6402 -0.4150  0.2823
  104ALA    HB1 1738   3.907   4.377   4.060  2.3613 -0.3974 -1.7099
  104ALA    HB2 1739   3.978   4.217   4.005  0.5616 -0.3333  0.0449
  104ALA    HB3 1740   3.804   4.245   3.994 -0.0225  0.2180  1.0291
  104ALA      C 1741   3.737   4.250   4.243  0.7357 -0.9932 -0.1226
  104ALA      O 1742   3.636   4.186   4.219  0.2851  0.0288  0.5481
  105LY3      N 1743   3.728   4.368   4.305 -0.1352 -0.2196 -0.4344
  105LY3      H 1744   3.811   4.425   4.305 -0.2244  0.0266  1.9356
  105LY3     CA 1745   3.607   4.430   4.362  0.0571  0.1165  0.1695
  105LY3     HA 1746   3.520   4.364   4.357 -1.0529  1.5810 -3.3342
  105LY3     CB 1747   3.628   4.498   4.498 -0.0037 -0.0836  0.0319
  105LY3    HB1 1748   3.558   4.580   4.514  1.2274  1.1129 -0.4979
  105LY3    HB2 1749   3.726   4.546   4.506 -1.3944  3.1348 -0.7023
  105LY3     CG 1750   3.612   4.391   4.604  0.1851  0.2014 -0.4338
  105LY3    HG1 1751   3.663   4.302   4.568  0.7857  1.1945 -2.1709
  105LY3    HG2 1752   3.505   4.367   4.600  0.5108 -1.2054 -2.3192
  105LY3     CD 1753   3.649   4.445   4.741  0.2675  0.0634  0.2822
  105LY3    HD1 1754   3.751   4.483   4.733  0.0680  0.6865  0.6603
  105LY3    HD2 1755   3.620   4.365   4.810 -0.3551  0.0378 -0.0045
  105LY3     CE 1756   3.561   4.571   4.769  0.1643  0.5369 -0.6033
  105LY3    HE1 1757   3.468   4.557   4.714 -0.6438 -0.0042  0.8322
  105LY3    HE2 1758   3.608   4.664   4.737  1.8437 -0.2116 -0.4441
  105LY3     NZ 1759   3.528   4.569   4.915  0.6607  0.3283 -0.1915
  105LY3    HZ1 1760   3.613   4.600   4.960  1.6832 -1.2347 -0.9386
  105LY3    HZ2 1761   3.453   4.633   4.935 -0.5180 -1.3328  0.9466
  105LY3    HZ3 1762   3.490   4.485   4.955 -0.0713  0.9732  0.5077
  105LY3      C 1763   3.564   4.528   4.248 -0.0090  0.0104  0.2108
  105LY3      O 1764   3.640   4.604   4.196 -0.0447  0.0715  0.1267
  106VAL      N 1765   3.431   4.537   4.226 -0.3796 -0.4797 -0.3568
  106VAL      H 1766   3.367   4.470   4.265 -0.5123  0.0583  0.3669
  106VAL     CA 1767   3.368   4.647   4.147 -0.6301  0.4192 -0.0038
  106VAL     HA 1768   3.410   4.665   4.048 -0.6798  0.2116 -0.0652
  106VAL     CB 1769   3.221   4.608   4.126 -0.3680 -0.2478  0.0583
  106VAL     HB 1770   3.176   4.623   4.224 -0.5732  0.1866 -0.1030
  106VAL    CG1 1771   3.156   4.701   4.029 -0.1004 -1.2001  0.1256
  106VAL   HG11 1772   3.184   4.805   4.044  0.3778 -1.1427 -1.0446
  106VAL   HG12 1773   3.204   4.688   3.932  4.1213  2.6452  1.3672
  106VAL   HG13 1774   3.047   4.693   4.028 -0.3265  1.1086  0.5579
  106VAL    CG2 1775   3.194   4.465   4.065 -0.0950 -0.6199  0.0658
  106VAL   HG21 1776   3.240   4.448   3.968  0.1657 -0.4381  0.1573
  106VAL   HG22 1777   3.219   4.385   4.135 -1.2483  0.4068  1.7342
  106VAL   HG23 1778   3.088   4.448   4.044 -0.0138 -1.1091  0.0479
  106VAL      C 1779   3.376   4.777   4.224  0.7047  0.5453 -0.4365
  106VAL      O 1780   3.349   4.779   4.343 -0.4234 -0.0537  0.6385
  107ALA      N 1781   3.414   4.890   4.156  0.0312 -0.2356  0.2338
  107ALA      H 1782   3.447   4.878   4.061 -1.8002 -0.4447 -0.4284
  107ALA     CA 1783   3.437   5.021   4.228  0.9405 -0.4458 -0.0563
  107ALA     HA 1784   3.461   4.994   4.331 -2.2452  0.6258  1.0941
  107ALA     CB 1785   3.560   5.106   4.170  0.5793  0.3117 -0.6821
  107ALA    HB1 1786   3.583   5.183   4.243  1.6980  0.0806 -0.7716
  107ALA    HB2 1787   3.648   5.042   4.166 -2.5395 -4.6581  0.5273
  107ALA    HB3 1788   3.540   5.160   4.078 -0.2858  0.2524 -0.5385
  107ALA      C 1789   3.306   5.106   4.239  0.8897 -0.0951 -0.5580
  107ALA      O 1790   3.196   5.050   4.199 -0.0987  0.4365 -0.8225
  108TY0      N 1791   3.320   5.230   4.285  0.0555  0.3014 -0.2260
  108TY0      H 1792   3.405   5.257   4.333  0.6228  2.9372 -2.4205
  108TY0     CA 1793   3.214   5.331   4.265  0.1682 -0.2147  0.3985
  108TY0     HA 1794   3.130   5.270   4.300  0.1793 -0.4062  0.0967
  108TY0     CB 1795   3.227   5.451   4.357 -0.1974  0.1730  0.4863
  108TY0    HB1 1796   3.319   5.502   4.331  0.9003 -1.7909  0.3303
  108TY0    HB2 1797   3.258   5.420   4.457 -2.4289 -0.7054  0.9633
  108TY0     CG 1798   3.110   5.551   4.366 -0.4608  0.0486  0.6345
  108TY0    CD1 1799   3.109   5.668   4.293  0.0635  0.0926  0.1917
  108TY0    HD1 1800   3.196   5.692   4.234  0.7527 -0.5215  0.9177
  108TY0    CE1 1801   2.998   5.756   4.289  0.0055 -0.0844 -0.8625
  108TY0    HE1 1802   3.011   5.848   4.234  2.7402 -0.3889 -0.8410
  108TY0     CZ 1803   2.877   5.719   4.354 -0.2044  0.3110 -0.3365
  108TY0     OH 1804   2.773   5.805   4.335 -0.6711  0.0110  0.7920
  108TY0    HH1 1805   2.700   5.765   4.383 -0.0266 -3.1261 -0.5707
  108TY0    HH2 1806   2.795   5.887   4.291  0.1388  0.1656  1.4673
  108TY0    CE2 1807   2.868   5.595   4.421 -0.0425  0.6746  0.4711
  108TY0    HE2 1808   2.773   5.565   4.462  0.3840 -1.3598  0.0819
  108TY0    CD2 1809   2.984   5.510   4.427  0.1433 -0.5543 -0.7552
  108TY0    HD2 1810   2.982   5.421   4.488  1.1417  1.0710  1.7962
  108TY0      C 1811   3.189   5.364   4.121  0.3921  0.2280  0.4821
  108TY0      O 1812   3.282   5.348   4.042  0.2585  0.2091  0.0863
  109VAL      N 1813   3.070   5.411   4.085  0.0429 -0.7436 -1.0175
  109VAL      H 1814   3.002   5.420   4.160  1.0205  2.0393 -0.3494
  109VAL     CA 1815   3.020   5.441   3.950  0.2944  0.3411  0.1070
  109VAL     HA 1816   3.103   5.438   3.879  0.7991 -0.0060  0.7107
  109VAL     CB 1817   2.925   5.325   3.898  0.2151  0.6216  0.4622
  109VAL     HB 1818   2.990   5.237   3.900  0.6312  0.9398  1.6718
  109VAL    CG1 1819   2.795   5.296   3.976  0.3756 -0.0397  0.0282
  109VAL   HG11 1820   2.826   5.281   4.079  1.6310  0.8378 -0.1939
  109VAL   HG12 1821   2.734   5.387   3.975 -0.0317 -0.2864 -1.7985
  109VAL   HG13 1822   2.745   5.208   3.934 -0.8068  0.7284 -0.2188
  109VAL    CG2 1823   2.903   5.345   3.752  0.2717  0.1031  0.6927
  109VAL   HG21 1824   2.859   5.440   3.721  0.3260 -0.3342 -0.7770
  109VAL   HG22 1825   2.996   5.332   3.696 -0.4732 -0.6765 -0.3971
  109VAL   HG23 1826   2.828   5.279   3.711 -0.2809  2.6571 -2.9346
  109VAL      C 1827   2.958   5.578   3.936 -0.2053 -0.1885 -0.2114
  109VAL      O 1828   2.849   5.602   3.986  0.0137 -0.2332 -0.5934
  110TY1      N 1829   3.019   5.674   3.869 -0.2260 -0.1147  0.0600
  110TY1      H 1830   3.093   5.645   3.807  0.1999  0.2256  0.4039
  110TY1     CA 1831   2.971   5.814   3.863 -0.1555 -0.6160 -0.0171
  110TY1     HA 1832   2.962   5.848   3.966 -3.4312  0.5011 -0.5541
  110TY1     CB 1833   3.072   5.901   3.787  0.1468 -0.5787 -0.2189
  110TY1    HB1 1834   3.050   6.007   3.785  2.9356  0.1168 -3.3631
  110TY1    HB2 1835   3.069   5.856   3.688 -1.8697  0.4844 -0.6785
  110TY1     CG 1836   3.215   5.886   3.844  1.0892  0.2549 -0.2974
  110TY1    CD1 1837   3.328   5.884   3.758 -0.6355  0.2908 -0.0230
  110TY1    HD1 1838   3.304   5.902   3.654 -1.5325  0.8284  0.2660
  110TY1    CE1 1839   3.464   5.868   3.800 -0.5029  0.1143 -0.3542
  110TY1    HE1 1840   3.543   5.855   3.727  1.5817  1.9236  1.4187
  110TY1     CZ 1841   3.480   5.836   3.935 -0.5163 -0.5389 -0.0796
  110TY1     OH 1842   3.601   5.786   3.973 -0.2276  0.8119 -0.5436
  110TY1    HH1 1843   3.656   5.758   3.899  3.4997  0.6215  1.9984
  110TY1    HH2 1844   3.627   5.840   4.048  1.5576 -2.7047  1.6288
  110TY1    CE2 1845   3.371   5.828   4.027  0.1617 -0.4958 -0.1191
  110TY1    HE2 1846   3.392   5.791   4.126  1.5371  0.2675 -0.1024
  110TY1    CD2 1847   3.239   5.849   3.978  0.3237 -0.0942  0.2699
  110TY1    HD2 1848   3.152   5.854   4.042  0.1447 -0.9213  0.1019
  110TY1      C 1849   2.837   5.825   3.786 -0.6990  0.2326 -0.3161
  110TY1      O 1850   2.819   5.760   3.684 -0.4921  0.7695 -0.4813
  111LY3      N 1851   2.744   5.905   3.840 -0.3792 -0.4181  0.2317
  111LY3      H 1852   2.765   5.956   3.924  3.3056 -2.3601  0.7016
  111LY3     CA 1853   2.628   5.947   3.766  0.3210 -0.5338  0.4215
  111LY3     HA 1854   2.578   5.854   3.738 -0.0141 -1.3977  3.4737
  111LY3     CB 1855   2.527   6.018   3.861 -0.2331  0.1101  0.2182
  111LY3    HB1 1856   2.441   6.051   3.803 -0.7699 -0.2510  0.7975
  111LY3    HB2 1857   2.581   6.094   3.917  0.8637 -2.6066  3.1360
  111LY3     CG 1858   2.471   5.909   3.960 -0.0238 -0.3303  0.0686
  111LY3    HG1 1859   2.554   5.868   4.018  0.3074  1.2100  0.7550
  111LY3    HG2 1860   2.414   5.837   3.902 -0.5470  0.2448 -0.1405
  111LY3     CD 1861   2.369   5.971   4.056 -0.0988  0.3085 -0.6804
  111LY3    HD1 1862   2.283   5.998   3.994 -1.4007 -1.6167  0.1961
  111LY3    HD2 1863   2.404   6.058   4.111 -2.1314  0.2120  0.8839
  111LY3     CE 1864   2.322   5.878   4.162 -0.2546  0.0639 -0.6670
  111LY3    HE1 1865   2.277   5.787   4.121  1.4556 -1.5757  0.8803
  111LY3    HE2 1866   2.239   5.930   4.211 -0.6303 -0.9781 -0.1465
  111LY3     NZ 1867   2.437   5.845   4.257 -0.1342  0.1625 -0.6545
  111LY3    HZ1 1868   2.492   5.773   4.214 -0.4542 -0.3399 -0.2277
  111LY3    HZ2 1869   2.496   5.926   4.272 -0.5514  0.1939  1.0011
  111LY3    HZ3 1870   2.409   5.814   4.349 -0.0348  0.9766 -0.3356
  111LY3      C 1871   2.664   6.027   3.636  0.2328 -0.8176 -1.0220
  111LY3      O 1872   2.777   6.083   3.622  0.1129  0.0987  0.5375
  112PRO      N 1873   2.571   6.022   3.539  0.8804 -0.2422  0.4640
  112PRO     CD 1874   2.598   6.108   3.422 -0.3641  0.3161  0.3122
  112PRO    HD1 1875   2.697   6.095   3.378 -1.6442  0.6811 -2.9780
  112PRO    HD2 1876   2.593   6.211   3.457 -0.5930  0.4149 -0.0059
  112PRO     CG 1877   2.488   6.073   3.323  1.1681 -0.3388  0.1661
  112PRO    HG1 1878   2.536   6.002   3.256 -0.4715 -1.3263  0.0003
  112PRO    HG2 1879   2.451   6.164   3.276  1.9767 -1.4536 -2.8016
  112PRO     CB 1880   2.373   6.017   3.406  0.9543 -1.0553  0.2584
  112PRO    HB1 1881   2.296   5.964   3.351 -2.0622  2.1467  1.1024
  112PRO    HB2 1882   2.329   6.103   3.456  0.1900 -2.6734  2.5765
  112PRO     CA 1883   2.447   5.946   3.517  0.3454  0.3268 -0.1734
  112PRO     HA 1884   2.393   5.936   3.611  1.4118  0.3290  0.4563
  112PRO      C 1885   2.484   5.804   3.479  0.0441  0.1460 -0.1328
  112PRO      O 1886   2.595   5.769   3.452 -0.2503 -0.3626  0.2483
  113ASN      N 1887   2.380   5.723   3.475  0.2721 -0.0484  0.1363
  113ASN      H 1888   2.295   5.763   3.513  0.9169 -0.3732  2.0317
  113ASN     CA 1889   2.373   5.582   3.443  0.1455  0.1242 -0.1077
  113ASN     HA 1890   2.270   5.554   3.465  0.5800 -0.3119  1.5051
  113ASN     CB 1891   2.389   5.555   3.300 -0.3305  0.2376  0.1593
  113ASN    HB1 1892   2.393   5.446   3.303  2.5277  0.1703 -1.9276
  113ASN    HB2 1893   2.487   5.585   3.262  0.0765 -2.6368 -1.3305
  113ASN     CG 1894   2.272   5.593   3.214  0.8491  0.0674  0.1963
  113ASN    OD1 1895   2.161   5.553   3.251 -0.3372  0.0338 -0.6049
  113ASN    ND2 1896   2.292   5.665   3.105  0.0001 -0.5958 -0.7268
  113ASN   HD21 1897   2.386   5.696   3.085 -0.0853 -0.7042 -1.3263
  113ASN   HD22 1898   2.219   5.685   3.037  0.6653  0.1162 -1.2532
  113ASN      C 1899   2.458   5.493   3.538  0.4212  0.2401  0.2880
  113ASN      O 1900   2.525   5.401   3.504 -0.0893  0.0273  0.2437
  114ASN      N 1901   2.452   5.531   3.669  0.7479  0.5568  0.0669
  114ASN      H 1902   2.362   5.572   3.690 -1.1200 -1.9939 -2.2674
  114ASN     CA 1903   2.514   5.441   3.766  0.7825  0.1085  0.0065
  114ASN     HA 1904   2.622   5.452   3.751  0.9472  1.5233  1.8572
  114ASN     CB 1905   2.500   5.503   3.905 -0.2997 -0.3194  0.0612
  114ASN    HB1 1906   2.570   5.586   3.919 -0.3963 -0.2156 -0.0801
  114ASN    HB2 1907   2.514   5.415   3.969  0.0489 -0.1421  0.2346
  114ASN     CG 1908   2.353   5.539   3.925  0.6240  0.1956 -0.4779
  114ASN    OD1 1909   2.258   5.524   3.845  0.3917  0.0423  0.1745
  114ASN    ND2 1910   2.326   5.576   4.047 -0.5020  0.2814 -0.3313
  114ASN   HD21 1911   2.391   5.562   4.123  0.6649  2.6525 -0.8233
  114ASN   HD22 1912   2.229   5.570   4.076 -0.3372 -2.1936 -0.0723
  114ASN      C 1913   2.471   5.285   3.764  0.5739 -0.2167 -0.2089
  114ASN      O 1914   2.545   5.197   3.791 -0.1055  1.1692  0.5250
  115THR      N 1915   2.351   5.261   3.712  0.5765 -0.2056  0.2479
  115THR      H 1916   2.302   5.337   3.667 -1.4418 -1.2356  0.5591
  115THR     CA 1917   2.278   5.135   3.680 -0.1626  0.5238  0.4719
  115THR     HA 1918   2.266   5.083   3.775  1.8171  1.4560  1.2938
  115THR     CB 1919   2.140   5.166   3.634  0.2625 -0.1694 -0.4264
  115THR     HB 1920   2.096   5.067   3.628 -0.4342 -0.4534  4.8066
  115THR    CG2 1921   2.057   5.259   3.717 -0.1270  0.0492 -0.1482
  115THR   HG21 1922   2.069   5.361   3.681 -0.5644 -0.4472 -1.7483
  115THR   HG22 1923   1.955   5.240   3.687  0.0530 -0.8242 -0.2200
  115THR   HG23 1924   2.072   5.252   3.825 -1.7735  1.7865  0.2400
  115THR    OG1 1925   2.147   5.225   3.509 -0.3577 -0.0095  0.2769
  115THR    HG1 1926   2.063   5.219   3.464  0.0150 -0.0992 -0.4335
  115THR      C 1927   2.343   5.045   3.574 -0.4159 -0.2609 -0.0438
  115THR      O 1928   2.315   4.918   3.567 -0.0494 -0.2741 -0.2926
  116HI2      N 1929   2.427   5.106   3.485  0.1146  0.1215  0.3048
  116HI2      H 1930   2.433   5.207   3.490 -1.1776  0.1720  1.3024
  116HI2     CA 1931   2.510   5.023   3.394  0.3473 -0.4574  0.1122
  116HI2     HA 1932   2.433   4.959   3.350  0.3359 -0.5018  0.1953
  116HI2     CB 1933   2.578   5.115   3.291 -0.5388 -0.1938 -0.1989
  116HI2    HB1 1934   2.623   5.046   3.220 -0.9782 -2.7648  1.8817
  116HI2    HB2 1935   2.656   5.177   3.336  0.6203  0.2964 -2.7366
  116HI2     CG 1936   2.483   5.207   3.207 -0.1865 -0.4856  0.2113
  116HI2    ND1 1937   2.522   5.286   3.099 -0.3169  0.0773 -0.3585
  116HI2    HD1 1938   2.618   5.302   3.073  0.0429 -2.3701 -0.7739
  116HI2    CE1 1939   2.412   5.325   3.030 -0.1022  0.5175 -0.2222
  116HI2    HE1 1940   2.415   5.374   2.934  2.7580 -0.5607 -0.8075
  116HI2    NE2 1941   2.305   5.280   3.099 -0.2231 -0.3155 -0.0700
  116HI2    HE2 1942   2.211   5.298   3.068  0.3556  2.6195 -0.3770
  116HI2    CD2 1943   2.346   5.196   3.201  0.8822 -0.2170 -0.1564
  116HI2    HD2 1944   2.282   5.135   3.264 -1.9991  1.4181 -1.2901
  116HI2      C 1945   2.615   4.927   3.465  0.2588 -0.3006 -0.0661
  116HI2      O 1946   2.670   4.836   3.400 -0.2932 -0.7440 -0.8158
  117GL4      N 1947   2.628   4.938   3.598  0.6588 -0.2167  0.6198
  117GL4      H 1948   2.576   5.014   3.641  0.3467 -0.4057  0.5847
  117GL4     CA 1949   2.702   4.854   3.695 -0.4211  0.8515 -0.9694
  117GL4     HA 1950   2.803   4.836   3.659  1.3701  0.3905  3.5448
  117GL4     CB 1951   2.727   4.918   3.833  0.1935 -0.4229 -0.0822
  117GL4    HB1 1952   2.761   5.021   3.816  0.1929 -0.3571  0.2996
  117GL4    HB2 1953   2.806   4.866   3.887 -1.1992 -1.2451  1.2495
  117GL4     CG 1954   2.609   4.898   3.934  0.5152  0.3443  0.5278
  117GL4    HG1 1955   2.574   4.795   3.943 -3.7081  1.7422  3.7551
  117GL4    HG2 1956   2.520   4.951   3.900 -0.2466 -1.4466 -0.4653
  117GL4     CD 1957   2.639   4.948   4.076  0.6340 -0.3554  0.8905
  117GL4    OE1 1958   2.753   4.927   4.117 -0.6475  0.1466  0.3858
  117GL4   HE11 1959   2.776   4.955   4.206 -0.9632 -1.9497  1.1817
  117GL4   HE12 1960   2.808   4.898   4.045 -1.0654  1.6093 -0.5637
  117GL4    OE2 1961   2.548   4.979   4.156  0.3939  0.0835 -0.1995
  117GL4   HE21 1962   2.515   5.069   4.148  1.2508  0.5174  0.8635
  117GL4   HE22 1963   2.556   4.925   4.235  1.7389 -0.9809 -1.0089
  117GL4      C 1964   2.647   4.712   3.719 -0.9072 -0.4453  0.4005
  117GL4      O 1965   2.717   4.629   3.767 -0.6270  0.7255  0.1605
  118GLN      N 1966   2.515   4.687   3.698 -0.9289 -0.2331  0.4281
  118GLN      H 1967   2.468   4.773   3.674 -0.9895 -0.3359  0.1831
  118GLN     CA 1968   2.445   4.570   3.756 -0.8473 -0.8417 -0.1074
  118GLN     HA 1969   2.447   4.571   3.865 -0.2928 -0.3428 -0.1192
  118GLN     CB 1970   2.300   4.584   3.710 -0.5362  0.1651  0.2134
  118GLN    HB1 1971   2.295   4.578   3.601  2.9516 -0.6990  0.0013
  118GLN    HB2 1972   2.266   4.682   3.742  0.4902  0.5605  0.1221
  118GLN     CG 1973   2.212   4.467   3.757  0.6358  0.2537 -0.2304
  118GLN    HG1 1974   2.194   4.486   3.862  2.0228  1.4001 -0.1715
  118GLN    HG2 1975   2.266   4.374   3.739 -0.6760 -0.5040 -0.3686
  118GLN     CD 1976   2.084   4.455   3.672  0.4245  0.2600 -0.5782
  118GLN    OE1 1977   2.024   4.353   3.651 -0.8277  0.1594  0.0468
  118GLN    NE2 1978   2.040   4.563   3.613 -0.2661 -0.2845  0.7361
  118GLN   HE21 1979   2.086   4.653   3.617  0.6042 -0.5277 -1.5984
  118GLN   HE22 1980   1.977   4.554   3.534  0.8241  0.2487 -0.2364
  118GLN      C 1981   2.525   4.439   3.711 -0.3885 -0.9735 -0.0608
  118GLN      O 1982   2.561   4.360   3.793  0.2353 -0.5951 -0.1373
  119HI0      N 1983   2.558   4.435   3.586  0.1244 -0.0451  0.6062
  119HI0      H 1984   2.516   4.506   3.527 -0.4538 -0.5078  0.4533
  119HI0     CA 1985   2.625   4.318   3.530 -0.3719  0.0288 -0.8660
  119HI0     HA 1986   2.568   4.227   3.547 -3.0254  1.5460 -1.1370
  119HI0     CB 1987   2.624   4.331   3.378  1.4290 -0.3783 -1.0093
  119HI0    HB1 1988   2.524   4.354   3.343  1.2680 -1.9618 -1.7061
  119HI0    HB2 1989   2.644   4.235   3.328 -2.2185 -1.0133 -1.5092
  119HI0     CG 1990   2.727   4.434   3.327 -0.3527  0.5724  0.3716
  119HI0    ND1 1991   2.717   4.568   3.327 -0.1896 -0.7667 -0.0363
  119HI0    HD1 1992   2.632   4.615   3.357  0.5378  0.7462 -0.2439
  119HI0    CE1 1993   2.827   4.624   3.285 -0.4552 -0.7090  0.3487
  119HI0    HE1 1994   2.833   4.731   3.273 -0.9254 -0.6497  0.6186
  119HI0    NE2 1995   2.924   4.530   3.280 -0.0931 -0.0851 -0.2151
  119HI0    HE2 1996   3.021   4.545   3.259  0.4454 -1.7509  0.8824
  119HI0    CD2 1997   2.868   4.409   3.315  0.2193  0.8457 -0.8975
  119HI0    HD2 1998   2.917   4.314   3.330  0.7988  1.3123  0.3153
  119HI0      C 1999   2.767   4.296   3.580 -0.3880 -0.6033  0.3988
  119HI0      O 2000   2.824   4.188   3.553  0.0061 -0.3336  0.6111
  120LEU      N 2001   2.827   4.395   3.656  0.2939  0.1967  0.4363
  120LEU      H 2002   2.779   4.481   3.677 -2.0887 -1.1581  0.9890
  120LEU     CA 2003   2.941   4.371   3.739 -0.7640  0.2702 -0.1940
  120LEU     HA 2004   3.005   4.291   3.702 -0.0335  0.4821  0.5704
  120LEU     CB 2005   3.044   4.484   3.730  0.2835 -0.3016  1.1863
  120LEU    HB1 2006   3.126   4.469   3.799  0.4207  0.2031  1.1368
  120LEU    HB2 2007   2.992   4.578   3.751  2.3361  1.2730 -0.3409
  120LEU     CG 2008   3.115   4.496   3.587  0.0019  0.1569 -0.3122
  120LEU     HG 2009   3.042   4.465   3.512 -0.3152 -0.8921  0.4039
  120LEU    CD1 2010   3.162   4.642   3.573  0.1434 -0.4842  0.6115
  120LEU   HD11 2011   3.190   4.668   3.471 -0.5046 -0.2848  0.4789
  120LEU   HD12 2012   3.076   4.704   3.600 -1.1564 -2.4868  1.3160
  120LEU   HD13 2013   3.234   4.653   3.654  0.6968 -1.2492  0.2286
  120LEU    CD2 2014   3.245   4.411   3.581  0.6643 -0.3148  0.4147
  120LEU   HD21 2015   3.214   4.310   3.608  0.4809  0.3135  2.7715
  120LEU   HD22 2016   3.280   4.433   3.480 -0.8499 -0.4744 -0.1785
  120LEU   HD23 2017   3.322   4.441   3.652  0.1603 -1.2653  1.3917
  120LEU      C 2018   2.908   4.346   3.884  0.1112  0.1088  0.0633
  120LEU      O 2019   2.968   4.252   3.937  0.0194 -0.7715 -0.3047
  121ARG      N 2020   2.803   4.414   3.944 -0.0025  0.6266  0.0485
  121ARG      H 2021   2.769   4.493   3.891  2.1595  1.2581 -0.4609
  121ARG     CA 2022   2.758   4.373   4.081  0.5914 -0.2569  0.2770
  121ARG     HA 2023   2.832   4.383   4.159 -1.4749  0.7399  2.2219
  121ARG     CB 2024   2.635   4.459   4.119  0.2214 -0.1017  0.3965
  121ARG    HB1 2025   2.542   4.430   4.072  0.2380 -0.1927  0.4203
  121ARG    HB2 2026   2.652   4.561   4.083 -0.4601 -0.1077  0.0420
  121ARG     CG 2027   2.605   4.460   4.272  0.0651  0.6005  0.2609
  121ARG    HG1 2028   2.570   4.363   4.307  0.3513  0.1308 -0.7162
  121ARG    HG2 2029   2.512   4.514   4.283 -1.0355 -1.4901  1.9633
  121ARG     CD 2030   2.722   4.520   4.359 -0.5397  0.0281  0.0956
  121ARG    HD1 2031   2.799   4.443   4.367 -1.2018 -0.7080 -0.4375
  121ARG    HD2 2032   2.690   4.534   4.462  1.8522 -1.3708  1.1349
  121ARG     NE 2033   2.781   4.645   4.305 -0.0711  0.3532  0.1274
  121ARG     HE 2034   2.722   4.704   4.248  0.0998 -0.7489 -1.2392
  121ARG     CZ 2035   2.896   4.705   4.341  0.0066 -0.5650  0.6482
  121ARG    NH1 2036   2.966   4.672   4.450 -0.0406 -0.3799 -0.0302
  121ARG   HH11 2037   2.929   4.601   4.511  1.5415 -1.6985 -0.5215
  121ARG   HH12 2038   3.049   4.720   4.482 -0.7662  0.4918  0.5912
  121ARG    NH2 2039   2.937   4.806   4.273  0.1388  0.0267 -1.0245
  121ARG   HH21 2040   2.882   4.840   4.195 -1.8651  0.3713  0.4502
  121ARG   HH22 2041   3.013   4.859   4.314  0.5092  0.9453 -2.7959
  121ARG      C 2042   2.718   4.223   4.088 -0.2801 -0.5869 -0.4793
  121ARG      O 2043   2.748   4.158   4.194 -0.7437 -0.5050  0.1718
  122LY3      N 2044   2.647   4.167   3.990  0.2277  0.2545  0.0597
  122LY3      H 2045   2.615   4.238   3.925  1.3151  4.5643  3.7452
  122LY3     CA 2046   2.604   4.021   3.988 -0.2372 -0.3409 -0.4235
  122LY3     HA 2047   2.557   3.994   4.082 -0.4221 -0.0038 -0.4165
  122LY3     CB 2048   2.508   3.991   3.871 -0.3095  0.8792 -0.2596
  122LY3    HB1 2049   2.498   3.883   3.860  0.9482  0.8512 -1.3551
  122LY3    HB2 2050   2.549   4.034   3.780  0.8768  1.4754  0.5295
  122LY3     CG 2051   2.371   4.045   3.894  0.0202 -0.1999  0.0550
  122LY3    HG1 2052   2.381   4.153   3.896 -1.1085  0.0263 -2.6855
  122LY3    HG2 2053   2.324   4.009   3.986 -0.6117 -0.4937 -0.3769
  122LY3     CD 2054   2.277   4.001   3.776 -0.0216  0.5371  0.4048
  122LY3    HD1 2055   2.284   3.892   3.766 -2.3442  0.4911 -1.9923
  122LY3    HD2 2056   2.318   4.056   3.692 -0.2111  1.5724  0.9745
  122LY3     CE 2057   2.132   4.034   3.803  0.1991 -0.2544 -0.3377
  122LY3    HE1 2058   2.116   4.137   3.835  0.6210 -0.4968  0.7093
  122LY3    HE2 2059   2.097   3.972   3.885 -1.1005  0.0610 -0.6364
  122LY3     NZ 2060   2.048   4.014   3.678 -0.1512  0.0565  0.0752
  122LY3    HZ1 2061   2.014   3.919   3.679 -1.3905  0.4605  2.2375
  122LY3    HZ2 2062   1.967   4.075   3.678 -0.7913 -0.7724  0.5292
  122LY3    HZ3 2063   2.099   4.017   3.591  0.1941 -2.4622  0.1355
  122LY3      C 2064   2.729   3.928   3.969 -0.4983 -0.7594  0.3879
  122LY3      O 2065   2.725   3.817   4.014  0.2353 -0.1335  0.3403
  123SER      N 2066   2.838   3.973   3.912  0.1330  0.3579  0.1352
  123SER      H 2067   2.840   4.070   3.887 -2.4709  0.7454  1.0814
  123SER     CA 2068   2.965   3.891   3.905  0.4975  0.1993 -0.5523
  123SER     HA 2069   2.930   3.793   3.873 -2.2608  0.3415  1.5378
  123SER     CB 2070   3.057   3.950   3.799  0.1331 -0.2898 -0.3080
  123SER    HB1 2071   3.143   3.882   3.803 -0.0480 -0.4721  1.0088
  123SER    HB2 2072   3.106   4.036   3.845  1.5965 -1.7154  0.9153
  123SER     OG 2073   2.993   3.976   3.681  0.2130  0.1644  0.0694
  123SER     HG 2074   2.934   3.903   3.662 -1.1521  1.1289  0.4568
  123SER      C 2075   3.047   3.886   4.044 -0.1769  0.0506 -0.3869
  123SER      O 2076   3.088   3.772   4.089 -0.3744  0.1513  0.2574
  124GL1      N 2077   3.041   3.991   4.123 -0.2014  0.1325 -0.4025
  124GL1      H 2078   2.996   4.077   4.097 -0.5657 -0.3380 -1.3530
  124GL1     CA 2079   3.089   3.983   4.256 -0.1736  0.0922  0.2706
  124GL1     HA 2080   3.184   3.930   4.259 -1.7678 -3.0398  0.1327
  124GL1     CB 2081   3.114   4.125   4.296  0.3780 -0.5016 -0.1294
  124GL1    HB1 2082   3.038   4.195   4.261  0.2622  0.2923  1.5962
  124GL1    HB2 2083   3.199   4.162   4.238  0.3266 -1.7769 -1.0422
  124GL1     CG 2084   3.133   4.168   4.442 -0.6171 -1.0966 -0.1259
  124GL1    HG1 2085   3.176   4.089   4.503  1.5581 -0.0033 -0.1422
  124GL1    HG2 2086   3.033   4.185   4.483  0.0619 -1.8184  1.9561
  124GL1     CD 2087   3.211   4.304   4.466 -0.0951  0.7233 -1.0122
  124GL1    OE1 2088   3.277   4.363   4.381 -0.5337 -0.4529 -0.2579
  124GL1   HE11 2089   3.294   4.318   4.297  1.4707 -0.4375  0.0840
  124GL1   HE12 2090   3.315   4.444   4.416 -0.6601  0.5101 -2.1964
  124GL1    OE2 2091   3.216   4.356   4.595 -0.0743  0.1169  0.2565
  124GL1   HE21 2092   3.165   4.301   4.654 -0.0455 -3.1180 -2.4138
  124GL1   HE22 2093   3.251   4.445   4.603  2.5889 -0.6988 -0.9389
  124GL1      C 2094   2.994   3.896   4.346  0.0481  0.3798  0.2068
  124GL1      O 2095   3.037   3.808   4.412  0.2756 -0.1477 -0.0992
  125ALA      N 2096   2.865   3.913   4.333  0.1913  0.6108 -0.6059
  125ALA      H 2097   2.832   3.987   4.272 -1.0142 -1.6666 -2.9113
  125ALA     CA 2098   2.763   3.834   4.404  0.1639 -0.1720 -0.0071
  125ALA     HA 2099   2.766   3.864   4.509 -1.4457  0.3580 -0.0923
  125ALA     CB 2100   2.625   3.887   4.369  0.2680  0.0700 -0.3711
  125ALA    HB1 2101   2.597   3.991   4.384 -2.8600 -0.5239 -1.3605
  125ALA    HB2 2102   2.604   3.869   4.264 -0.0667 -0.0163 -0.2903
  125ALA    HB3 2103   2.557   3.833   4.435  1.1177  2.1104  2.3564
  125ALA      C 2104   2.779   3.684   4.384  0.2926  0.4257  0.1396
  125ALA      O 2105   2.807   3.611   4.482 -0.1890  0.4702  0.8980
  126GLN      N 2106   2.777   3.633   4.257  0.0513 -0.8403  0.1771
  126GLN      H 2107   2.762   3.698   4.182  1.3466 -1.9802 -1.1094
  126GLN     CA 2108   2.810   3.490   4.226  0.9400 -0.2168 -1.2716
  126GLN     HA 2109   2.737   3.424   4.273  1.2802 -0.7883 -1.5404
  126GLN     CB 2110   2.802   3.457   4.076  0.1991 -0.5485 -0.1637
  126GLN    HB1 2111   2.857   3.364   4.057 -0.3863 -1.3030  1.5631
  126GLN    HB2 2112   2.865   3.532   4.028  0.6542  1.8564  3.7418
  126GLN     CG 2113   2.662   3.447   4.034 -0.0317  0.5649 -0.1922
  126GLN    HG1 2114   2.602   3.498   4.108  1.6268  1.2397  0.7555
  126GLN    HG2 2115   2.627   3.344   4.026  1.5758 -0.0379  0.0512
  126GLN     CD 2116   2.655   3.516   3.894 -0.0556  0.2032 -0.1637
  126GLN    OE1 2117   2.743   3.494   3.809  0.2830 -0.5006  0.3075
  126GLN    NE2 2118   2.546   3.578   3.853  0.3060  0.2108 -0.1562
  126GLN   HE21 2119   2.482   3.622   3.918 -0.0547  0.2341 -0.5235
  126GLN   HE22 2120   2.538   3.615   3.759 -0.6590 -0.9382 -0.5452
  126GLN      C 2121   2.941   3.448   4.283  1.0193  0.3732 -0.0573
  126GLN      O 2122   2.954   3.340   4.338 -0.4177  0.6109  0.0617
  127ALA      N 2123   3.041   3.540   4.283 -0.4278 -0.0266 -0.3712
  127ALA      H 2124   3.030   3.629   4.235  2.2397  0.6482  0.1330
  127ALA     CA 2125   3.174   3.505   4.326  0.2005 -0.3710  0.0548
  127ALA     HA 2126   3.198   3.404   4.292  0.1608 -0.6903  0.9484
  127ALA     CB 2127   3.274   3.607   4.277 -0.0054  0.0306 -0.1058
  127ALA    HB1 2128   3.244   3.705   4.312 -0.7758  0.0325 -0.7361
  127ALA    HB2 2129   3.369   3.569   4.315  1.1480  2.2804 -0.5775
  127ALA    HB3 2130   3.266   3.611   4.168  0.2520 -0.2168 -0.1355
  127ALA      C 2131   3.181   3.490   4.476  0.5308  0.9371 -0.4615
  127ALA      O 2132   3.233   3.391   4.528 -0.2788  0.0608  0.2210
  128LY3      N 2133   3.106   3.563   4.553 -0.4344 -0.2266  0.2417
  128LY3      H 2134   3.064   3.642   4.506  0.1248 -0.1176 -0.0975
  128LY3     CA 2135   3.089   3.547   4.696  0.3472 -0.4497 -0.9093
  128LY3     HA 2136   3.187   3.531   4.741 -0.5770 -0.9203  1.0572
  128LY3     CB 2137   3.059   3.687   4.752  0.7748 -0.1447 -0.4054
  128LY3    HB1 2138   2.959   3.716   4.721  0.8918  2.7011  1.4925
  128LY3    HB2 2139   3.129   3.762   4.716 -0.6311  0.8762 -1.1102
  128LY3     CG 2140   3.061   3.686   4.914  0.0475  0.2179  0.5780
  128LY3    HG1 2141   3.154   3.638   4.945  0.9041  0.6063 -1.2792
  128LY3    HG2 2142   2.988   3.624   4.966  1.8756  0.7743  4.1529
  128LY3     CD 2143   3.036   3.835   4.949  0.1868 -0.4479 -0.4073
  128LY3    HD1 2144   2.942   3.870   4.905  1.2172  1.9080 -0.8668
  128LY3    HD2 2145   3.120   3.896   4.917 -0.4317  0.9506  0.5532
  128LY3     CE 2146   3.023   3.846   5.105 -0.1172  0.3271  0.7873
  128LY3    HE1 2147   3.027   3.953   5.127 -2.2325  0.6910 -0.2726
  128LY3    HE2 2148   3.104   3.790   5.150 -0.0956 -1.2252 -1.0239
  128LY3     NZ 2149   2.888   3.794   5.151  0.0515 -0.0505 -0.0538
  128LY3    HZ1 2150   2.835   3.798   5.065 -1.1298  0.7756  0.6848
  128LY3    HZ2 2151   2.892   3.700   5.189 -1.6841  0.5851  1.8729
  128LY3    HZ3 2152   2.841   3.862   5.209  1.8866 -0.0623  1.5112
  128LY3      C 2153   3.001   3.429   4.736  0.5901 -0.1536 -0.0043
  128LY3      O 2154   3.022   3.360   4.836  0.2906  0.0701  0.1310
  129LY3      N 2155   2.899   3.398   4.661  0.1395  0.2421 -0.3745
  129LY3      H 2156   2.877   3.467   4.591  1.1141 -0.0086 -0.9370
  129LY3     CA 2157   2.818   3.271   4.671 -0.6068  0.4877  0.5812
  129LY3     HA 2158   2.778   3.245   4.769 -0.2941 -0.6801  0.4145
  129LY3     CB 2159   2.709   3.264   4.563 -0.5448 -0.2320 -0.2951
  129LY3    HB1 2160   2.764   3.271   4.469  0.9208  0.1811  0.5527
  129LY3    HB2 2161   2.656   3.359   4.578  1.6254  0.8623  0.9518
  129LY3     CG 2162   2.607   3.147   4.562  0.2839 -0.7199  0.2866
  129LY3    HG1 2163   2.659   3.063   4.515  2.2125  1.4204 -1.7048
  129LY3    HG2 2164   2.525   3.179   4.498  1.8948 -0.3444 -1.7087
  129LY3     CD 2165   2.565   3.097   4.700 -1.0926  0.1767  0.6610
  129LY3    HD1 2166   2.527   3.179   4.760  1.2638  0.7694  1.4646
  129LY3    HD2 2167   2.647   3.050   4.754 -1.4887 -1.0083  0.2789
  129LY3     CE 2168   2.459   2.995   4.690  0.3895 -0.9809 -0.7615
  129LY3    HE1 2169   2.503   2.911   4.635 -1.3005 -1.4181 -1.4970
  129LY3    HE2 2170   2.375   3.026   4.628  1.1124  1.1721 -0.7353
  129LY3     NZ 2171   2.428   2.938   4.824 -0.2090  0.3543 -0.6065
  129LY3    HZ1 2172   2.354   2.869   4.818  0.4203 -0.4898  0.8868
  129LY3    HZ2 2173   2.502   2.884   4.866 -2.8155 -3.3523 -0.2774
  129LY3    HZ3 2174   2.408   3.007   4.895  0.6555 -0.5629  0.5752
  129LY3      C 2175   2.923   3.159   4.658  0.8402  0.4898  0.7516
  129LY3      O 2176   2.933   3.083   4.755 -0.2680 -0.5911 -0.2086
  130GL4      N 2177   3.018   3.157   4.564  0.0253 -0.4487 -0.4832
  130GL4      H 2178   3.011   3.222   4.488  0.8670  1.4779  0.9939
  130GL4     CA 2179   3.098   3.044   4.539  0.1180 -0.5309  0.3861
  130GL4     HA 2180   3.054   2.954   4.583 -1.3284  0.4133  0.9391
  130GL4     CB 2181   3.125   3.033   4.390  0.7426  0.3307  0.3688
  130GL4    HB1 2182   3.194   2.950   4.380 -0.9061 -1.2089  1.2928
  130GL4    HB2 2183   3.171   3.127   4.360 -0.9253  0.8057 -0.8491
  130GL4     CG 2184   2.996   3.003   4.302 -0.6406  0.2553 -0.2520
  130GL4    HG1 2185   3.022   3.035   4.201 -0.9814 -0.4839 -0.5824
  130GL4    HG2 2186   2.906   3.058   4.330 -2.2210 -2.7202  1.0100
  130GL4     CD 2187   2.969   2.850   4.299  0.3401 -0.0104  0.3495
  130GL4    OE1 2188   2.936   2.790   4.192  0.1372  0.5139  0.0158
  130GL4   HE11 2189   3.003   2.795   4.123 -1.3088 -0.4010 -1.5574
  130GL4   HE12 2190   2.848   2.751   4.193 -0.2079  1.2535  1.7735
  130GL4    OE2 2191   2.995   2.778   4.394 -0.0531  0.2026 -0.5559
  130GL4   HE21 2192   2.996   2.686   4.368 -1.0015  0.3671 -1.2545
  130GL4   HE22 2193   2.963   2.824   4.471 -1.1185 -0.9058 -0.3100
  130GL4      C 2194   3.223   3.056   4.621 -0.1350 -0.4431 -0.4399
  130GL4      O 2195   3.314   2.976   4.592  0.8079  0.5157  0.0144
  131LY3      N 2196   3.245   3.159   4.704  0.1196  1.0970 -0.5979
  131LY3      H 2197   3.179   3.235   4.699 -0.5652  0.6078  0.5083
  131LY3     CA 2198   3.354   3.177   4.797  0.9321 -0.0134  0.1867
  131LY3     HA 2199   3.342   3.270   4.852 -0.2758 -0.4978  0.7843
  131LY3     CB 2200   3.346   3.069   4.914  0.4008 -0.1199  0.1839
  131LY3    HB1 2201   3.428   3.078   4.985 -0.3192 -0.5956  1.1046
  131LY3    HB2 2202   3.351   2.973   4.863 -2.1411 -0.4199  0.3842
  131LY3     CG 2203   3.213   3.085   4.992 -0.2821 -0.4051  0.1193
  131LY3    HG1 2204   3.199   3.008   5.067 -0.7615 -0.8008 -0.3693
  131LY3    HG2 2205   3.129   3.080   4.924 -0.2742 -2.2180  0.2166
  131LY3     CD 2206   3.191   3.211   5.078 -0.6935 -0.6651 -0.1321
  131LY3    HD1 2207   3.206   3.299   5.015  0.9718 -2.0016 -1.7069
  131LY3    HD2 2208   3.265   3.213   5.159 -0.6954 -0.6863 -0.1301
  131LY3     CE 2209   3.056   3.213   5.153 -0.4264 -0.5791  0.2253
  131LY3    HE1 2210   3.039   3.301   5.215 -2.2305 -2.1713  2.1357
  131LY3    HE2 2211   3.045   3.127   5.219 -2.4671 -0.2011  0.4432
  131LY3     NZ 2212   2.950   3.205   5.046 -0.5882 -0.2306 -0.5703
  131LY3    HZ1 2213   2.955   3.273   4.971 -1.0685  0.3039 -0.1301
  131LY3    HZ2 2214   2.949   3.123   4.987 -0.8579 -0.2745 -0.5072
  131LY3    HZ3 2215   2.859   3.204   5.090 -0.8034  3.1250 -0.6390
  131LY3      C 2216   3.496   3.193   4.737 -0.0490 -0.0211  0.1508
  131LY3      O 2217   3.591   3.177   4.809 -0.1029  0.2883  0.0772
  132LEU      N 2218   3.503   3.215   4.607  0.3555  0.4548  0.3403
  132LEU      H 2219   3.419   3.234   4.554  1.1627 -0.4664 -1.3438
  132LEU     CA 2220   3.626   3.243   4.523 -0.1266 -0.2140  0.0683
  132LEU     HA 2221   3.679   3.149   4.514 -1.9532 -1.0839 -4.4141
  132LEU     CB 2222   3.568   3.274   4.382 -0.9531  0.3511  0.2422
  132LEU    HB1 2223   3.643   3.295   4.306 -0.4031 -1.5582  0.2106
  132LEU    HB2 2224   3.506   3.363   4.386 -1.7003 -0.1514  0.2135
  132LEU     CG 2225   3.473   3.162   4.324  0.3820 -0.6516  0.0515
  132LEU     HG 2226   3.392   3.144   4.395  0.0943  1.2029  0.2282
  132LEU    CD1 2227   3.413   3.206   4.192  0.7082  0.7306  0.2159
  132LEU   HD11 2228   3.329   3.141   4.171  0.8861  1.0366 -1.5343
  132LEU   HD12 2229   3.384   3.311   4.195 -1.3698  0.2241  3.0842
  132LEU   HD13 2230   3.482   3.197   4.109  0.2125  1.3339 -0.2690
  132LEU    CD2 2231   3.546   3.024   4.310 -0.0035 -0.7078 -0.6703
  132LEU   HD21 2232   3.648   3.050   4.281  0.1508 -1.0747 -0.4582
  132LEU   HD22 2233   3.533   2.968   4.402  1.1648  0.8177  0.4840
  132LEU   HD23 2234   3.514   2.963   4.225  0.3198 -1.4136 -0.2903
  132LEU      C 2235   3.719   3.350   4.569  0.0231 -0.9641 -0.3581
  132LEU      O 2236   3.673   3.467   4.582 -0.5140 -0.3029  0.1313
  133ASN      N 2237   3.848   3.322   4.587 -0.1340 -0.1191 -0.5968
  133ASN      H 2238   3.880   3.226   4.590  0.8477  0.1970 -0.4958
  133ASN     CA 2239   3.958   3.414   4.613  0.0474  0.0708 -0.1592
  133ASN     HA 2240   4.041   3.358   4.656 -1.3459 -2.4734 -0.6233
  133ASN     CB 2241   4.013   3.458   4.475  0.0495  0.4626 -0.3896
  133ASN    HB1 2242   4.086   3.538   4.488  0.8163 -0.3961  0.8658
  133ASN    HB2 2243   3.925   3.500   4.426 -2.7753 -0.5745  3.3381
  133ASN     CG 2244   4.071   3.342   4.388 -0.2845  0.1997 -0.4213
  133ASN    OD1 2245   4.167   3.278   4.425  0.2689  0.3845 -0.0390
  133ASN    ND2 2246   4.013   3.317   4.272  0.1713  0.8626 -0.4584
  133ASN   HD21 2247   3.929   3.360   4.237 -0.6772 -1.2204 -1.1289
  133ASN   HD22 2248   4.068   3.246   4.227  0.8638  1.6032 -0.8171
  133ASN      C 2249   3.928   3.525   4.725 -0.0558  0.4615 -0.2758
  133ASN      O 2250   3.918   3.493   4.847 -0.3499  0.0022 -0.4418
  134ILE      N 2251   3.893   3.652   4.687 -0.1750 -0.1193 -0.0855
  134ILE      H 2252   3.866   3.674   4.592 -0.4084 -0.1482 -0.0273
  134ILE     CA 2253   3.867   3.759   4.787  0.2214 -0.0824  0.0566
  134ILE     HA 2254   3.956   3.768   4.849 -0.9394 -1.5556  2.0802
  134ILE     CB 2255   3.834   3.896   4.708  1.0173  0.8869 -0.2138
  134ILE     HB 2256   3.762   3.883   4.627  0.5585  3.4882 -0.3379
  134ILE    CG2 2257   3.750   3.990   4.803 -0.5033 -0.6487  0.0326
  134ILE   HG21 2258   3.738   4.095   4.778 -0.5435 -0.0338  2.4559
  134ILE   HG22 2259   3.658   3.940   4.833 -0.1259 -1.4787 -0.1657
  134ILE   HG23 2260   3.804   4.001   4.897 -2.1670 -1.3827  1.1146
  134ILE    CG1 2261   3.962   3.947   4.645  0.5441  0.1066  0.3166
  134ILE   HG11 2262   4.012   3.872   4.583  0.5953  1.4879 -1.3852
  134ILE   HG12 2263   4.028   3.972   4.728  0.4941 -0.3456  0.4901
  134ILE     CD 2264   3.938   4.074   4.555  0.5150 -0.3818 -0.1498
  134ILE    HD1 2265   3.846   4.068   4.497 -0.0447 -1.0026  0.7665
  134ILE    HD2 2266   3.956   4.156   4.625  0.9630 -0.6999  0.1119
  134ILE    HD3 2267   4.015   4.088   4.479  0.2743  0.0356 -0.3195
  134ILE      C 2268   3.759   3.715   4.888  0.4471 -0.9965 -0.2871
  134ILE      O 2269   3.758   3.752   5.004  0.5486 -0.4755  0.2975
  135TRP      N 2270   3.654   3.649   4.840  0.1361  0.5714 -0.0783
  135TRP      H 2271   3.653   3.629   4.741  0.4564  0.6555 -0.1006
  135TRP     CA 2272   3.536   3.607   4.908  0.0572 -1.2127 -0.2247
  135TRP     HA 2273   3.504   3.677   4.985 -0.4568  0.8485 -2.2071
  135TRP     CB 2274   3.433   3.610   4.802 -0.1366 -0.0051 -0.2747
  135TRP    HB1 2275   3.337   3.622   4.851 -0.9795 -1.6940 -1.4352
  135TRP    HB2 2276   3.437   3.520   4.741  2.2157 -1.5796  1.9929
  135TRP     CG 2277   3.437   3.739   4.720  0.5476  1.2186  0.8429
  135TRP    CD1 2278   3.470   3.735   4.588  0.5995  1.2063 -0.2117
  135TRP    HD1 2279   3.491   3.645   4.532  0.9642  1.0003  0.2427
  135TRP    NE1 2280   3.489   3.868   4.546  0.6476  0.1834 -0.3084
  135TRP    HE1 2281   3.515   3.889   4.451  0.9886 -0.7252 -0.4226
  135TRP    CE2 2282   3.454   3.959   4.645 -0.2973 -0.5332  0.0469
  135TRP    CZ2 2283   3.448   4.096   4.648 -0.0281 -0.1200  0.6821
  135TRP    HZ2 2284   3.467   4.152   4.557  1.7409 -0.3130  0.9079
  135TRP    CH2 2285   3.411   4.158   4.773 -1.0219 -0.5194 -0.1345
  135TRP    HH2 2286   3.399   4.265   4.774  0.5528 -0.2422 -2.3627
  135TRP    CZ3 2287   3.384   4.081   4.887 -0.0174  0.7678 -0.0834
  135TRP    HZ3 2288   3.349   4.127   4.979  1.5976  0.6672  0.6083
  135TRP    CE3 2289   3.383   3.941   4.879 -0.5101  0.7566 -0.3449
  135TRP    HE3 2290   3.355   3.885   4.967  0.1015 -0.6047 -0.9818
  135TRP    CD2 2291   3.419   3.877   4.760 -0.1234 -0.0150  0.0847
  135TRP      C 2292   3.547   3.482   4.995  1.3989 -0.7127  0.8137
  135TRP      O 2293   3.443   3.422   5.032  0.1241 -0.1713 -1.2430
  136SER      N 2294   3.670   3.433   5.024 -0.4209 -0.9203 -0.2266
  136SER      H 2295   3.746   3.484   4.982  0.0147 -0.5050  1.0145
  136SER     CA 2296   3.695   3.327   5.120 -0.2688  0.3313  0.1525
  136SER     HA 2297   3.634   3.240   5.098  1.8534 -1.3984  0.7864
  136SER     CB 2298   3.843   3.279   5.120 -0.1258  0.3576 -0.0970
  136SER    HB1 2299   3.853   3.188   5.178  0.0555  1.2339  1.3070
  136SER    HB2 2300   3.906   3.354   5.169 -0.3308  1.2105 -1.0856
  136SER     OG 2301   3.893   3.255   4.986  0.5489 -0.0627 -0.2793
  136SER     HG 2302   3.904   3.339   4.942 -2.0341  0.4644 -0.0558
  136SER      C 2303   3.656   3.354   5.266 -0.3900 -0.3601  0.2227
  136SER    OC1 2304   3.604   3.269   5.341  0.3969  0.5643  0.4037
  136SER   HC11 2305   3.649   3.185   5.331 -0.5508  0.0819  0.0892
  136SER   HC12 2306   3.511   3.283   5.361 -0.0418 -1.8663  0.3906
  136SER    OC2 2307   3.683   3.467   5.305 -0.6960  0.2399 -0.1902
  136SER   HC21 2308   3.672   3.461   5.400 -1.3360 -0.0176 -0.2784
  136SER   HC22 2309   3.712   3.532   5.241  0.0439  0.1035 -0.0006
  137SOL     OW 2310   4.179   6.338   4.164  0.4808 -0.0736 -0.3297
  137SOL    HW1 2311   4.085   6.357   4.170  0.1433 -1.2006 -1.6483
  137SOL    HW2 2312   4.194   6.319   4.072  1.4427 -2.6603  0.2969
  138SOL     OW 2313   5.499   3.347   4.208  0.0234  0.0967 -0.4686
  138SOL    HW1 2314   5.518   3.430   4.164  0.3458 -0.4740 -1.4481
  138SOL    HW2 2315   5.584   3.314   4.236 -0.0498 -0.1127 -0.4887
  139SOL     OW 2316   1.857   5.472   0.278  0.1125 -0.3692  0.1776
  139SOL    HW1 2317   1.788   5.536   0.294 -0.2572 -1.0121  1.2567
  139SOL    HW2 2318   1.891   5.452   0.365  2.4039  0.7140 -0.3860
  140SOL     OW 2319   2.539   0.838   4.391  0.2271 -0.0441  0.5040
  140SOL    HW1 2320   2.527   0.798   4.478 -0.3809  2.3807  1.6025
  140SOL    HW2 2321   2.568   0.765   4.336  0.3797 -1.7270  2.6575
  141SOL     OW 2322   4.846   6.315   1.170 -0.4783  0.1985 -0.1357
  141SOL    HW1 2323   4.928   6.267   1.176  0.5586  1.7235 -1.2154
  141SOL    HW2 2324   4.788   6.273   1.232  1.0999 -0.9760  0.5926
  142SOL     OW 2325   3.722   5.690   1.853  0.0315  0.9953 -0.2366
  142SOL    HW1 2326   3.750   5.781   1.847  3.3713  0.0179 -1.7656
  142SOL    HW2 2327   3.688   5.670   1.766 -0.3766  0.6890 -0.0092
  143SOL     OW 2328   5.243   0.867   4.055 -0.3589  0.6888  0.0088
  143SOL    HW1 2329   5.152   0.876   4.028 -0.6045 -0.7895  0.2682
  143SOL    HW2 2330   5.293   0.866   3.973 -0.6259  1.0346 -0.1572
  144SOL     OW 2331   5.935   2.287   4.393  0.1325 -0.2169  0.4710
  144SOL    HW1 2332   5.856   2.234   4.392  1.7672 -2.8758 -0.7374
  144SOL    HW2 2333   5.987   2.251   4.465  0.9565  0.2834  0.1448
  145SOL     OW 2334   0.712   3.774   2.365 -0.7573 -0.0000  0.0838
  145SOL    HW1 2335   0.764   3.844   2.325  0.8847 -0.5301  1.1808
  145SOL    HW2 2336   0.717   3.702   2.302 -1.3392  0.4017 -0.4382
  146SOL     OW 2337   0.701   1.224   2.591 -0.6210 -0.2355 -0.8351
  146SOL    HW1 2338   0.702   1.292   2.659  0.3080  0.2646 -1.3220
  146SOL    HW2 2339   0.733   1.146   2.635 -1.1219 -0.2106 -0.4164
  147SOL     OW 2340   2.146   1.979   2.232  0.1699 -0.0448 -0.5459
  147SOL    HW1 2341   2.056   2.010   2.244  0.1769 -0.2655  0.1091
  147SOL    HW2 2342   2.135   1.891   2.195  0.0495 -0.9245  1.4602
  148SOL     OW 2343   3.920   6.091   1.020  0.5850  0.3877  0.0855
  148SOL    HW1 2344   3.969   6.171   1.039  0.3294  0.7189 -0.6157
  148SOL    HW2 2345   3.950   6.028   1.086 -1.1443  1.8142  2.3688
  149SOL     OW 2346   4.393   0.134   4.417 -0.2898  0.4868  0.7851
  149SOL    HW1 2347   4.449   0.211   4.423  2.4809 -1.3476  0.4031
  149SOL    HW2 2348   4.371   0.128   4.324 -0.6203  0.8804  0.8369
  150SOL     OW 2349   0.028   2.083   2.760 -0.1292  0.6364  0.4156
  150SOL    HW1 2350   0.116   2.120   2.754  0.1106 -0.1216 -3.3705
  150SOL    HW2 2351   0.041   1.988   2.751 -1.3173  0.5893 -1.3137
  151SOL     OW 2352   3.372   2.773   2.371 -0.0458  1.1138 -0.3215
  151SOL    HW1 2353   3.287   2.742   2.342  0.2406  1.1495 -1.2407
  151SOL    HW2 2354   3.434   2.730   2.312  0.7467 -0.4031  1.4990
  152SOL     OW 2355   0.122   6.105   0.813 -0.6273 -0.4419  0.3158
  152SOL    HW1 2356   0.088   6.185   0.853  0.1410 -0.8539  1.8853
  152SOL    HW2 2357   0.045   6.061   0.778 -1.2488  0.2694  0.7556
  153SOL     OW 2358   3.361   4.287   0.127 -0.5502  0.1199  0.1881
  153SOL    HW1 2359   3.351   4.376   0.162 -1.0201  0.1847 -0.1014
  153SOL    HW2 2360   3.377   4.300   0.033  2.0953  0.0158  0.5467
  154SOL     OW 2361   4.526   2.810   3.175 -0.5893 -0.1034  0.1380
  154SOL    HW1 2362   4.445   2.762   3.196  0.4922 -1.2965  1.8035
  154SOL    HW2 2363   4.497   2.881   3.118 -2.6825 -1.0383 -0.0696
  155SOL     OW 2364   4.386   2.968   4.551 -0.4805 -0.0139 -0.5456
  155SOL    HW1 2365   4.399   3.047   4.498  1.4100  0.8157  1.0036
  155SOL    HW2 2366   4.325   2.994   4.620  1.5572  0.7740  1.0749
  156SOL     OW 2367   2.950   4.313   1.742 -0.0562  0.0258  0.2985
  156SOL    HW1 2368   2.938   4.225   1.779 -0.0862  0.8997  2.5695
  156SOL    HW2 2369   2.862   4.351   1.740 -0.1173 -0.1457 -1.1697
  157SOL     OW 2370   4.283   5.811   1.923  0.1328  0.3448  0.5398
  157SOL    HW1 2371   4.306   5.895   1.963 -0.1306  0.7075 -0.0591
  157SOL    HW2 2372   4.364   5.760   1.927  0.3886  0.7474  0.6043
  158SOL     OW 2373   6.207   5.326   0.413 -0.0789 -0.4681 -0.8560
  158SOL    HW1 2374   6.269   5.266   0.371  1.1320  0.8468 -1.0109
  158SOL    HW2 2375   6.198   5.398   0.351  0.2115  0.5685  0.2708
  159SOL     OW 2376   5.865   3.905   3.590 -0.0709 -0.0166 -0.4716
  159SOL    HW1 2377   5.786   3.857   3.565 -1.0825  1.9394 -1.3122
  159SOL    HW2 2378   5.922   3.840   3.630 -1.9876 -1.5576 -0.1174
  160SOL     OW 2379   1.215   4.790   4.451  0.2716 -0.4024 -0.3109
  160SOL    HW1 2380   1.257   4.708   4.476 -0.2079 -0.6295 -0.2367
  160SOL    HW2 2381   1.148   4.765   4.387 -1.0096 -0.2927  0.9361
  161SOL     OW 2382   3.957   1.696   2.814  0.0037  0.7461 -0.7497
  161SOL    HW1 2383   3.910   1.654   2.742  1.4661  0.9884 -1.8978
  161SOL    HW2 2384   3.996   1.624   2.863 -0.0262  0.6371 -0.8883
  162SOL     OW 2385   2.831   0.079   1.181  0.9234 -0.3278  0.5441
  162SOL    HW1 2386   2.890   0.151   1.158  1.8000 -0.6572  1.6501
  162SOL    HW2 2387   2.862   0.050   1.267 -1.9718  0.7057  2.0981
  163SOL     OW 2388   1.613   5.382   1.418 -0.4821 -0.0570 -0.5645
  163SOL    HW1 2389   1.642   5.464   1.458  0.9703 -0.2946 -1.0736
  163SOL    HW2 2390   1.674   5.316   1.452  1.5974 -0.1092 -3.9613
  164SOL     OW 2391   3.498   2.131   0.362  0.5127 -0.0380  0.0051
  164SOL    HW1 2392   3.476   2.046   0.324 -1.3319 -0.7790  2.4405
  164SOL    HW2 2393   3.419   2.184   0.348 -0.1579 -0.2754  2.3927
  165SOL     OW 2394   1.441   1.347   3.622 -0.3781 -0.5017 -0.3506
  165SOL    HW1 2395   1.527   1.380   3.647 -1.9385  1.6761  2.7296
  165SOL    HW2 2396   1.414   1.292   3.695 -1.8402 -0.6328 -0.9602
  166SOL     OW 2397   3.527   0.012   1.502 -0.1396 -0.5751  0.6500
  166SOL    HW1 2398   3.456  -0.038   1.462 -0.3251 -1.2237  1.7537
  166SOL    HW2 2399   3.525   0.097   1.457 -0.6185 -1.1206 -0.3830
  167SOL     OW 2400   1.552   0.917   2.609  0.6359 -0.2825 -0.3404
  167SOL    HW1 2401   1.568   1.010   2.626 -0.1050 -0.1425 -0.3737
  167SOL    HW2 2402   1.597   0.872   2.680  1.3366  0.0768 -0.5433
  168SOL     OW 2403   6.096   2.361   0.624 -0.1123 -0.1117  0.4251
  168SOL    HW1 2404   6.031   2.294   0.601 -1.1465  1.2712 -0.8655
  168SOL    HW2 2405   6.174   2.336   0.574 -0.2531 -0.7602  0.5193
  169SOL     OW 2406   4.560   3.828   0.981 -0.0096  0.1293  0.2630
  169SOL    HW1 2407   4.489   3.881   1.018 -0.7124  1.0417 -2.1957
  169SOL    HW2 2408   4.564   3.854   0.889  2.2481 -1.3248 -0.1298
  170SOL     OW 2409   2.081   4.854   0.520 -0.0087  0.2141 -0.2200
  170SOL    HW1 2410   2.011   4.803   0.561  0.4847  1.1337  1.8684
  170SOL    HW2 2411   2.098   4.926   0.581  2.2769  0.4094 -0.9834
  171SOL     OW 2412   2.345   3.480   2.393  0.5283 -0.1214  0.4533
  171SOL    HW1 2413   2.277   3.443   2.337  0.9365 -0.0020 -0.1338
  171SOL    HW2 2414   2.315   3.569   2.411  1.1420  0.3955 -0.9048
  172SOL     OW 2415   6.090   0.538   3.172  0.6826 -0.3267  0.0173
  172SOL    HW1 2416   6.090   0.631   3.192 -1.9104 -0.2597 -0.0460
  172SOL    HW2 2417   6.149   0.499   3.237 -1.8566  0.7718  3.2075
  173SOL     OW 2418   1.795   6.095   0.540 -0.0625 -0.3683 -0.6509
  173SOL    HW1 2419   1.831   6.151   0.471  0.4084  2.3074  1.6119
  173SOL    HW2 2420   1.868   6.080   0.599 -1.6536  2.5662  2.3929
  174SOL     OW 2421   0.378   5.617   3.678 -0.6276  0.9502 -0.1035
  174SOL    HW1 2422   0.468   5.650   3.687  0.7720 -2.7992  1.1610
  174SOL    HW2 2423   0.360   5.625   3.584  1.6796  0.3076 -0.6622
  175SOL     OW 2424   2.823   3.937   0.055 -0.0932 -0.4202 -0.1851
  175SOL    HW1 2425   2.803   4.027   0.082  2.1870  0.1057  0.0179
  175SOL    HW2 2426   2.807   3.937  -0.039  1.6787  0.8241 -0.5382
  176SOL     OW 2427   0.796   2.370   3.690  0.3826  0.1407  0.3314
  176SOL    HW1 2428   0.871   2.379   3.749  0.6274  0.4457 -0.0249
  176SOL    HW2 2429   0.751   2.291   3.720  0.3152  0.4743  1.1467
  177SOL     OW 2430   5.151   4.513   1.878 -0.1350 -0.2585  0.2093
  177SOL    HW1 2431   5.158   4.495   1.972  0.5704  0.8078  0.3853
  177SOL    HW2 2432   5.059   4.498   1.857 -0.5835  0.7228  1.3496
  178SOL     OW 2433   4.600   0.499   1.780 -0.6425 -0.5222  0.1652
  178SOL    HW1 2434   4.647   0.429   1.734  0.4134 -0.2628  0.8138
  178SOL    HW2 2435   4.666   0.539   1.836 -0.9768  1.6577 -0.8984
  179SOL     OW 2436   1.706   6.399   4.393 -0.3407 -0.6258 -0.0961
  179SOL    HW1 2437   1.757   6.427   4.317 -1.5065  1.6464 -0.1321
  179SOL    HW2 2438   1.618   6.384   4.358 -0.8559  0.3221  0.7768
  180SOL     OW 2439   1.176   0.636   3.380 -0.7416 -0.0073 -0.3141
  180SOL    HW1 2440   1.211   0.584   3.453  0.0768 -0.3465 -0.9292
  180SOL    HW2 2441   1.217   0.598   3.302 -1.7603  0.2141 -0.9792
  181SOL     OW 2442   3.255   5.429   1.721  0.1647 -0.8327 -0.5371
  181SOL    HW1 2443   3.326   5.397   1.665  0.8551  0.8053 -0.6311
  181SOL    HW2 2444   3.297   5.452   1.804 -0.3971 -0.6695 -0.2917
  182SOL     OW 2445   4.277   1.196   2.728  0.2376  0.1132 -0.1282
  182SOL    HW1 2446   4.317   1.201   2.815 -2.4791  2.0711  1.1306
  182SOL    HW2 2447   4.351   1.178   2.670  2.2590 -0.6449  2.4528
  183SOL     OW 2448   5.379   0.339   3.963  0.7328 -0.8770 -0.7040
  183SOL    HW1 2449   5.431   0.265   3.995  1.2448  0.4720  1.8235
  183SOL    HW2 2450   5.289   0.307   3.964  0.9116 -1.4073  0.6753
  184SOL     OW 2451   3.759   0.508   0.001  0.7084 -0.0623  0.6730
  184SOL    HW1 2452   3.843   0.548   0.023  0.2201  1.4429 -0.0446
  184SOL    HW2 2453   3.704   0.581  -0.028 -0.4895 -1.1617  0.0324
  185SOL     OW 2454   2.642   6.357   1.904 -0.6210  0.0287 -0.5615
  185SOL    HW1 2455   2.679   6.440   1.872  1.8868 -0.5276  0.6313
  185SOL    HW2 2456   2.548   6.374   1.912 -0.1325  2.9131  0.0957
  186SOL     OW 2457   1.544   4.406   2.916 -0.1660  0.7862  0.2634
  186SOL    HW1 2458   1.532   4.312   2.904 -0.6329  0.7371  1.0452
  186SOL    HW2 2459   1.463   4.436   2.959  0.3950  1.3556  0.9610
  187SOL     OW 2460   2.006   4.054   2.402  0.0408  0.1150  0.1054
  187SOL    HW1 2461   1.971   3.994   2.468 -0.3057  0.5022  0.2769
  187SOL    HW2 2462   1.938   4.059   2.335 -0.0862  0.5791  0.2603
  188SOL     OW 2463   2.635   6.114   0.388  0.5788  0.0589  0.6951
  188SOL    HW1 2464   2.706   6.147   0.443  1.5501 -3.3028  1.7086
  188SOL    HW2 2465   2.673   6.106   0.301  1.0766 -0.5458  0.9607
  189SOL     OW 2466   2.811   3.723   1.761 -0.9688  0.1837  0.1581
  189SOL    HW1 2467   2.802   3.728   1.666  0.3591 -0.4568 -0.0307
  189SOL    HW2 2468   2.748   3.657   1.788 -0.9364 -0.0643 -0.3595
  190SOL     OW 2469   2.193   4.087   3.434 -0.1119 -0.1636 -0.1016
  190SOL    HW1 2470   2.285   4.064   3.419 -0.0527 -0.6541  0.9130
  190SOL    HW2 2471   2.189   4.181   3.419  0.6322 -0.0827  0.1853
  191SOL     OW 2472   5.375   3.074   0.980  0.5874  0.1370  0.1379
  191SOL    HW1 2473   5.443   3.033   0.927  0.1623  0.4440 -0.6565
  191SOL    HW2 2474   5.322   3.001   1.012  1.3930 -0.1227  0.9342
  192SOL     OW 2475   0.006   2.761   0.268  0.4625  0.1558 -0.0732
  192SOL    HW1 2476   0.056   2.704   0.209  1.5620 -0.8893  1.7553
  192SOL    HW2 2477  -0.059   2.703   0.308 -0.8555  1.0422 -0.8357
  193SOL     OW 2478   3.709   1.501   2.254 -0.0120  0.4784 -0.6275
  193SOL    HW1 2479   3.618   1.483   2.276 -0.3489  0.8465 -1.6441
  193SOL    HW2 2480   3.736   1.425   2.201  0.2632  0.3764 -0.3397
  194SOL     OW 2481   5.001   1.942   1.400  0.3064  0.0324 -0.7128
  194SOL    HW1 2482   4.941   1.954   1.474  0.1479 -0.3064 -0.7849
  194SOL    HW2 2483   5.017   2.030   1.368  0.2153  0.1652 -0.3996
  195SOL     OW 2484   5.988   1.728   3.569  0.5636 -0.3862  0.2980
  195SOL    HW1 2485   6.045   1.799   3.538 -0.3085  0.0549 -0.3502
  195SOL    HW2 2486   5.972   1.749   3.661  1.2292 -0.3741  0.4204
  196SOL     OW 2487   5.706   1.484   2.763  0.1226 -0.5070  0.0439
  196SOL    HW1 2488   5.748   1.496   2.848  0.1113  1.1942 -0.1712
  196SOL    HW2 2489   5.738   1.399   2.732  3.6273  0.7905 -0.2423
  197SOL     OW 2490   0.566   5.992   4.169  0.3086 -0.5457  0.0261
  197SOL    HW1 2491   0.501   5.945   4.221  0.6252 -1.5786 -0.4909
  197SOL    HW2 2492   0.643   5.997   4.226 -0.1826  0.6222  0.6138
  198SOL     OW 2493   1.017   3.745   0.763  0.3116 -0.6480  0.3714
  198SOL    HW1 2494   0.933   3.756   0.719  0.2018 -0.6909  0.5709
  198SOL    HW2 2495   1.050   3.661   0.730  0.2313 -0.6788  0.3691
  199SOL     OW 2496   6.479   0.186   2.406  0.2794 -0.1599 -0.1496
  199SOL    HW1 2497   6.442   0.251   2.346 -1.9016  0.6226  1.9385
  199SOL    HW2 2498   6.542   0.236   2.459  2.2038 -0.8523 -1.6394
  200SOL     OW 2499   5.976   5.134   1.012  0.0196 -0.1708 -0.0159
  200SOL    HW1 2500   6.065   5.167   1.019  0.7822 -2.0326 -0.1930
  200SOL    HW2 2501   5.987   5.040   0.995 -1.9745 -0.3841 -0.3708
  201SOL     OW 2502   1.579   3.438   3.370 -0.4957  0.0481  0.3878
  201SOL    HW1 2503   1.510   3.384   3.330 -0.5482  2.2159 -2.8515
  201SOL    HW2 2504   1.660   3.394   3.346 -0.6164 -0.1241  0.2905
  202SOL     OW 2505   0.257   0.876   3.237 -0.0440 -0.1532  0.0999
  202SOL    HW1 2506   0.284   0.838   3.154  1.1040  1.8815 -0.5244
  202SOL    HW2 2507   0.280   0.809   3.302  2.0896 -0.5032 -0.9182
  203SOL     OW 2508   4.138   3.530   0.751 -0.4197 -0.0255 -0.0251
  203SOL    HW1 2509   4.133   3.613   0.799  0.6560 -0.1617  0.3601
  203SOL    HW2 2510   4.051   3.518   0.714 -1.2508  0.1407  1.7946
  204SOL     OW 2511   6.222   2.547   3.377  0.1539  0.9067 -0.5585
  204SOL    HW1 2512   6.181   2.469   3.412 -1.6158  1.6740 -0.8424
  204SOL    HW2 2513   6.316   2.532   3.388 -0.2160 -0.5417  0.8552
  205SOL     OW 2514   3.063   6.107   1.420 -0.7911 -0.3232 -0.2815
  205SOL    HW1 2515   2.992   6.108   1.485 -0.8974 -0.8165 -0.3888
  205SOL    HW2 2516   3.036   6.043   1.355 -0.9342  0.5452 -1.1043
  206SOL     OW 2517   6.108   1.568   1.600 -0.1227  0.5836  0.2239
  206SOL    HW1 2518   6.058   1.517   1.663  0.7498 -0.5960 -0.0089
  206SOL    HW2 2519   6.055   1.566   1.520  0.2074 -0.5543  0.0155
  207SOL     OW 2520   5.081   1.448   2.041  0.1633 -0.2436 -0.0851
  207SOL    HW1 2521   5.011   1.383   2.034 -0.2498  0.2060 -0.1635
  207SOL    HW2 2522   5.143   1.410   2.102 -0.1588 -0.6422 -0.0028
  208SOL     OW 2523   2.167   1.782   1.333 -0.4264 -0.0247  0.2964
  208SOL    HW1 2524   2.114   1.714   1.292  0.4042 -0.4495 -0.1023
  208SOL    HW2 2525   2.171   1.758   1.425 -0.3895 -0.3515  0.2092
  209SOL     OW 2526   2.792   3.186   3.046  0.2600  0.2546  0.1172
  209SOL    HW1 2527   2.703   3.160   3.068  0.3588  0.8127  1.2196
  209SOL    HW2 2528   2.845   3.109   3.068  0.2353  0.4598  0.9170
  210SOL     OW 2529   0.373   1.786   2.524 -0.1032 -0.3768 -0.2823
  210SOL    HW1 2530   0.418   1.805   2.441 -0.8598  1.2729 -0.3548
  210SOL    HW2 2531   0.355   1.692   2.520 -1.8629 -0.0470 -2.9356
  211SOL     OW 2532   6.048   5.015   4.115 -0.1205 -0.2146 -0.9019
  211SOL    HW1 2533   6.076   5.101   4.083  0.7491 -1.1114 -2.6989
  211SOL    HW2 2534   6.127   4.961   4.112  0.0380 -0.4883  2.7742
  212SOL     OW 2535   2.524   5.335   1.526  0.0362  0.7280  0.1364
  212SOL    HW1 2536   2.555   5.424   1.507  0.1153  0.4173 -1.3246
  212SOL    HW2 2537   2.604   5.281   1.525 -0.3022  0.1855 -2.0087
  213SOL     OW 2538   4.483   6.275   0.495  0.9344 -0.7961  0.3773
  213SOL    HW1 2539   4.561   6.220   0.483  0.2087 -1.6951 -0.3670
  213SOL    HW2 2540   4.423   6.246   0.426 -0.0120 -0.0237  0.8635
  214SOL     OW 2541   5.232   2.953   0.468 -0.5777 -0.7590  0.1067
  214SOL    HW1 2542   5.265   3.011   0.400  3.1877 -1.1102  1.4025
  214SOL    HW2 2543   5.221   3.009   0.545 -0.2051 -1.1712  0.4647
  215SOL     OW 2544   3.244   3.800   0.016 -0.2784 -0.3152  0.1362
  215SOL    HW1 2545   3.192   3.769  -0.059 -0.5048 -3.7230  1.5131
  215SOL    HW2 2546   3.245   3.895   0.007 -3.2587 -0.3598 -2.2195
  216SOL     OW 2547   0.366   2.678   1.874  0.5416 -0.0766  0.5821
  216SOL    HW1 2548   0.321   2.745   1.823  0.1796  0.1214  1.1445
  216SOL    HW2 2549   0.301   2.608   1.884  0.8323 -0.3998  0.2131
  217SOL     OW 2550   5.542   6.067   3.241 -0.3487 -0.2935  1.1612
  217SOL    HW1 2551   5.479   6.120   3.193 -0.6366 -1.6302 -0.0057
  217SOL    HW2 2552   5.586   6.129   3.299  1.5557  1.9289 -2.2735
  218SOL     OW 2553   2.229   2.577   4.355 -0.5824 -0.2177  0.5599
  218SOL    HW1 2554   2.165   2.508   4.335 -0.6997 -0.3413  1.2995
  218SOL    HW2 2555   2.272   2.596   4.272 -1.3178 -0.4086  0.1320
  219SOL     OW 2556   4.152   4.858   1.223 -0.5014 -0.3814 -0.1006
  219SOL    HW1 2557   4.121   4.786   1.167  0.8966  0.0574 -1.5102
  219SOL    HW2 2558   4.227   4.821   1.270 -0.8647 -0.3545  0.5088
  220SOL     OW 2559   1.926   0.369   4.076  0.2717  0.2371 -0.4902
  220SOL    HW1 2560   1.847   0.395   4.029 -0.5251 -0.9991  0.1282
  220SOL    HW2 2561   1.981   0.447   4.073  0.1007  0.3612 -3.0844
  221SOL     OW 2562   3.004   0.936   4.378  0.3200 -0.0696 -0.0885
  221SOL    HW1 2563   3.045   0.921   4.463  2.1161 -0.9698 -1.0611
  221SOL    HW2 2564   3.039   0.868   4.322  1.2144  1.9877 -2.2042
  222SOL     OW 2565   0.979   2.551   2.838  0.3722  0.3754  0.3955
  222SOL    HW1 2566   0.910   2.486   2.849 -0.6460  1.1896 -0.7812
  222SOL    HW2 2567   1.035   2.515   2.768  1.2993 -0.3807  1.4911
  223SOL     OW 2568   2.830   5.058   0.498 -0.3162  0.2910 -0.6679
  223SOL    HW1 2569   2.804   5.117   0.569 -0.8451  0.5040 -1.0298
  223SOL    HW2 2570   2.755   5.057   0.439 -1.1042 -2.2626  0.2759
  224SOL     OW 2571   6.001   4.094   4.057 -0.4595 -0.5172  0.3701
  224SOL    HW1 2572   5.953   4.083   4.139 -0.4293  0.8142  0.5901
  224SOL    HW2 2573   5.935   4.126   3.995  0.0771  1.2022  0.6432
  225SOL     OW 2574   3.792   1.863   3.556 -0.1519  0.3410 -0.9231
  225SOL    HW1 2575   3.818   1.809   3.480  1.3830 -2.6731  1.4968
  225SOL    HW2 2576   3.703   1.834   3.576 -0.0168  0.0354 -0.7457
  226SOL     OW 2577   4.630   3.128   1.018 -0.2666 -0.5804 -0.2334
  226SOL    HW1 2578   4.577   3.206   1.000 -1.5836 -1.6426 -1.1924
  226SOL    HW2 2579   4.712   3.143   0.970  0.3388  1.0577  1.2093
  227SOL     OW 2580   5.646   4.572   4.041  0.3199 -0.3262  0.2547
  227SOL    HW1 2581   5.648   4.479   4.065  2.3882 -1.0563 -2.2680
  227SOL    HW2 2582   5.575   4.578   3.977 -1.2703  0.3714  1.9976
  228SOL     OW 2583   3.520   1.817   0.911  0.3567  0.6978 -0.2733
  228SOL    HW1 2584   3.470   1.881   0.861 -0.9335 -0.1345 -0.0851
  228SOL    HW2 2585   3.465   1.740   0.914  1.2428  0.0708  0.7842
  229SOL     OW 2586   0.960   5.086   0.631  0.2525  0.8822 -0.2440
  229SOL    HW1 2587   0.887   5.098   0.571 -0.5938 -2.2479 -0.0405
  229SOL    HW2 2588   0.920   5.094   0.718  1.1562  3.7491  0.0141
  230SOL     OW 2589   0.065   0.337   3.836  0.1407 -0.5408  0.2329
  230SOL    HW1 2590   0.027   0.262   3.880  0.1436 -0.8148 -0.2249
  230SOL    HW2 2591  -0.010   0.392   3.812  0.1353 -0.4189  0.5248
  231SOL     OW 2592   5.649   0.188   4.481  0.4347 -0.7751 -0.1030
  231SOL    HW1 2593   5.730   0.143   4.458 -0.0479 -1.1958 -1.0781
  231SOL    HW2 2594   5.585   0.153   4.418 -0.4154 -0.2095  0.4387
  232SOL     OW 2595   1.005   0.175   4.456 -0.0139 -0.6389 -0.4240
  232SOL    HW1 2596   0.950   0.168   4.534 -1.7870  1.4456 -1.3636
  232SOL    HW2 2597   0.946   0.158   4.383  0.3836  1.9851 -1.4949
  233SOL     OW 2598   4.711   4.219   1.121  0.2938  0.0098  0.1238
  233SOL    HW1 2599   4.694   4.240   1.213  1.4627  0.8163  0.1716
  233SOL    HW2 2600   4.660   4.284   1.073 -0.6464 -0.6678  0.1765
  234SOL     OW 2601   1.226   2.116   1.598  0.2039  0.2980  0.6294
  234SOL    HW1 2602   1.269   2.193   1.633 -0.4416 -0.2091  2.7104
  234SOL    HW2 2603   1.134   2.125   1.624 -0.0366 -0.7985  0.2476
  235SOL     OW 2604   4.383   0.074   3.059  0.6872 -0.2783  0.3296
  235SOL    HW1 2605   4.417   0.159   3.087  2.0559 -1.2555  1.8417
  235SOL    HW2 2606   4.327   0.047   3.132 -0.2725 -0.4023 -0.4383
  236SOL     OW 2607   1.539   5.942   0.752 -0.3091  0.3758  0.0342
  236SOL    HW1 2608   1.612   6.001   0.772  1.6038 -1.8444  0.1193
  236SOL    HW2 2609   1.482   5.949   0.828  1.3792  0.0009  1.4147
  237SOL     OW 2610   1.609   1.903   1.529 -0.5343 -0.5487  0.5107
  237SOL    HW1 2611   1.607   1.944   1.615  2.1305 -1.3777  1.0603
  237SOL    HW2 2612   1.581   1.813   1.545 -0.9886 -0.4469  0.3112
  238SOL     OW 2613   2.789   4.364   0.503  0.3605 -0.0208  0.4078
  238SOL    HW1 2614   2.866   4.397   0.457  1.2341 -1.6002  0.6722
  238SOL    HW2 2615   2.736   4.442   0.519  1.0822  0.8784 -1.2772
  239SOL     OW 2616   2.430   4.240   0.941 -0.0096 -0.3525 -0.0320
  239SOL    HW1 2617   2.394   4.285   1.017 -0.6004  0.3352 -0.7046
  239SOL    HW2 2618   2.524   4.261   0.943  0.1263 -0.9981  0.9380
  240SOL     OW 2619   3.234   0.193   1.820 -0.1992 -0.0686  0.2910
  240SOL    HW1 2620   3.141   0.213   1.816 -0.0632  0.5540  0.0333
  240SOL    HW2 2621   3.250   0.134   1.746 -0.4306 -0.3748  0.4838
  241SOL     OW 2622   2.948   0.803   3.039  0.6747  0.7851 -0.2570
  241SOL    HW1 2623   2.987   0.754   2.966 -0.7339  0.2573 -0.6896
  241SOL    HW2 2624   3.012   0.797   3.109  0.3152 -2.2495 -0.0700
  242SOL     OW 2625   4.399   0.344   0.687  0.2995 -0.6444  0.0664
  242SOL    HW1 2626   4.390   0.253   0.659  0.1789 -0.4767 -0.4423
  242SOL    HW2 2627   4.395   0.340   0.783  2.5213 -1.4410  0.1911
  243SOL     OW 2628   0.372   3.221   1.973 -0.5520 -0.5765 -0.0142
  243SOL    HW1 2629   0.328   3.136   1.978 -0.4994 -0.6302 -0.4033
  243SOL    HW2 2630   0.454   3.203   1.927  0.3004 -0.6358  1.4630
  244SOL     OW 2631   1.503   4.841   3.249  0.9462 -0.0275  0.1370
  244SOL    HW1 2632   1.470   4.919   3.294 -0.5897 -1.5156  1.7488
  244SOL    HW2 2633   1.456   4.768   3.290  1.1630 -1.7016 -2.3597
  245SOL     OW 2634   5.769   3.014   2.884 -0.2296 -0.4475 -0.3923
  245SOL    HW1 2635   5.864   3.000   2.882 -0.1713 -0.0365 -1.5574
  245SOL    HW2 2636   5.744   3.018   2.791 -1.0187  1.7707 -0.1466
  246SOL     OW 2637   1.364   1.058   1.099  0.3079 -0.6826 -0.3329
  246SOL    HW1 2638   1.327   0.985   1.149 -0.2788  0.2916  0.7120
  246SOL    HW2 2639   1.414   1.107   1.164 -0.8079  0.8427 -0.5821
  247SOL     OW 2640   5.915   2.499   0.441 -0.5375  0.1843  0.2738
  247SOL    HW1 2641   5.960   2.480   0.523 -1.9711  1.6052  1.4609
  247SOL    HW2 2642   5.977   2.549   0.389  0.0554  0.0767  0.8722
  248SOL     OW 2643   2.460   3.018   3.792  0.1657 -0.3753  0.3396
  248SOL    HW1 2644   2.484   3.100   3.834  2.9751 -1.7993  1.8089
  248SOL    HW2 2645   2.437   2.960   3.864 -2.1764 -0.8203 -0.6982
  249SOL     OW 2646   5.423   3.616   2.950  0.0569  0.4551 -0.6255
  249SOL    HW1 2647   5.414   3.681   2.881 -0.5068 -0.4427 -1.4228
  249SOL    HW2 2648   5.461   3.540   2.907 -0.0326 -0.0243  0.1106
  250SOL     OW 2649   1.266   2.657   1.605 -0.7832  0.6533 -0.1202
  250SOL    HW1 2650   1.231   2.688   1.688 -0.7167  0.9188 -0.1905
  250SOL    HW2 2651   1.343   2.712   1.589 -1.1460  1.0132 -0.6571
  251SOL     OW 2652   4.919   2.680   0.416 -0.0088  0.1593  0.2103
  251SOL    HW1 2653   4.953   2.720   0.496  0.0691 -1.1947  0.8812
  251SOL    HW2 2654   4.825   2.699   0.418  0.0187  0.2645  0.5398
  252SOL     OW 2655   5.123   4.445   0.926  0.1089 -0.3039 -0.0076
  252SOL    HW1 2656   5.196   4.447   0.988 -0.1201 -0.7068  0.2798
  252SOL    HW2 2657   5.129   4.528   0.880  2.4040 -1.4060 -1.9235
  253SOL     OW 2658   0.284   0.933   1.634  0.8907 -0.8910  0.1299
  253SOL    HW1 2659   0.212   0.871   1.635  0.8991 -0.8956  0.8218
  253SOL    HW2 2660   0.244   1.017   1.658  0.6997 -0.4031 -1.7075
  254SOL     OW 2661   5.562   3.301   3.011 -0.2064 -0.1969 -0.1104
  254SOL    HW1 2662   5.562   3.341   2.925  0.0862 -0.8876 -0.4406
  254SOL    HW2 2663   5.649   3.318   3.047  0.1401 -1.0651 -0.5127
  255SOL     OW 2664   0.059   3.530   1.905 -0.3494 -0.1625 -0.8990
  255SOL    HW1 2665   0.018   3.449   1.874 -1.4050  0.7738 -2.0745
  255SOL    HW2 2666   0.033   3.596   1.840 -1.0418  1.4948  0.9564
  256SOL     OW 2667   5.373   1.218   4.270 -0.1460 -0.0837 -0.4107
  256SOL    HW1 2668   5.304   1.182   4.215 -1.9168  0.7883  1.1115
  256SOL    HW2 2669   5.393   1.148   4.332 -0.0684 -0.1379 -0.4966
  257SOL     OW 2670   2.614   2.394   1.588  0.0754  0.0287 -0.4086
  257SOL    HW1 2671   2.656   2.478   1.569 -0.4337  0.7083  1.2847
  257SOL    HW2 2672   2.525   2.417   1.616 -0.6303 -1.2075 -1.5443
  258SOL     OW 2673   0.114   2.715   1.064  0.4857  0.3334 -0.0154
  258SOL    HW1 2674   0.066   2.643   1.105  0.2831  0.0056 -0.8147
  258SOL    HW2 2675   0.106   2.699   0.970  1.5697  0.6562 -0.1799
  259SOL     OW 2676   2.504   3.701   3.076  0.6639  0.4031  0.9042
  259SOL    HW1 2677   2.410   3.687   3.075  0.8387 -1.3427  2.5424
  259SOL    HW2 2678   2.525   3.730   2.987 -1.0816 -1.6310 -0.2656
  260SOL     OW 2679   2.112   2.251   2.979  0.3182  0.4823 -0.4279
  260SOL    HW1 2680   2.173   2.185   3.010 -0.6160  0.3856  1.3509
  260SOL    HW2 2681   2.042   2.202   2.937 -1.0192  0.1275  2.0039
  261SOL     OW 2682   1.621   4.519   1.323  0.0509 -0.2455 -0.4183
  261SOL    HW1 2683   1.631   4.446   1.262 -1.6109 -0.3413 -0.6219
  261SOL    HW2 2684   1.579   4.588   1.272 -0.4284  0.0433  0.3540
  262SOL     OW 2685   0.141   0.011   3.700  0.6088 -0.6791  1.4819
  262SOL    HW1 2686   0.178   0.022   3.612 -1.0483  0.5998  0.8672
  262SOL    HW2 2687   0.164  -0.078   3.725  0.8330 -1.2054 -0.4153
  263SOL     OW 2688   0.577   3.191   1.811  0.0839 -0.1293  0.0497
  263SOL    HW1 2689   0.620   3.230   1.735 -2.6865  1.2036 -0.9827
  263SOL    HW2 2690   0.531   3.115   1.776  0.4899 -0.7610  0.8518
  264SOL     OW 2691   4.678   1.163   2.076 -0.1212  0.0188  0.2181
  264SOL    HW1 2692   4.719   1.189   1.993  0.8907  1.6303  1.1519
  264SOL    HW2 2693   4.746   1.178   2.142 -1.6152  1.0569  1.6120
  265SOL     OW 2694   2.127   6.366   2.826 -0.1441  0.6053 -0.4138
  265SOL    HW1 2695   2.119   6.389   2.733 -0.5520  0.1752 -0.4899
  265SOL    HW2 2696   2.110   6.272   2.829  1.0614  0.3790 -0.0466
  266SOL     OW 2697   4.398   0.645   0.841  0.1025  0.2025 -0.3412
  266SOL    HW1 2698   4.466   0.581   0.820  0.1556 -0.3504  1.3530
  266SOL    HW2 2699   4.425   0.681   0.925 -0.9646  1.0359 -0.3347
  267SOL     OW 2700   4.079   0.913   2.848  0.4270 -0.8200  0.1714
  267SOL    HW1 2701   4.052   0.997   2.810  0.5423 -0.9170 -0.1257
  267SOL    HW2 2702   4.083   0.930   2.942  3.1736  0.2929 -0.0600
  268SOL     OW 2703   1.025   2.648   1.795  0.2074 -0.0034 -0.0563
  268SOL    HW1 2704   1.066   2.623   1.878  1.0336  1.4524  0.0114
  268SOL    HW2 2705   0.969   2.574   1.773 -0.0767 -0.4094  1.8256
  269SOL     OW 2706   0.987   4.793   2.327 -0.2977 -0.1528  0.3253
  269SOL    HW1 2707   1.043   4.738   2.383  1.1044  0.4304 -0.4579
  269SOL    HW2 2708   1.041   4.871   2.309 -1.0447  0.0493 -1.1417
  270SOL     OW 2709   1.705   4.859   2.125 -0.2465 -0.3505  0.0204
  270SOL    HW1 2710   1.628   4.808   2.148  0.4342 -1.8741 -0.8706
  270SOL    HW2 2711   1.703   4.863   2.029  0.7685 -0.4269 -0.0159
  271SOL     OW 2712   1.773   2.573   2.868  0.2960 -0.0132 -0.0782
  271SOL    HW1 2713   1.834   2.590   2.939  0.2249 -0.5689  0.1216
  271SOL    HW2 2714   1.743   2.660   2.840 -0.1953  0.1784  1.0222
  272SOL     OW 2715   0.519   3.932   1.172  1.1998  0.0291  0.4285
  272SOL    HW1 2716   0.514   3.944   1.267 -0.6037  0.4259  0.3119
  272SOL    HW2 2717   0.589   3.991   1.145  3.2222 -1.6280  1.7022
  273SOL     OW 2718   1.711   2.287   2.485  1.0543  0.0486  0.1645
  273SOL    HW1 2719   1.661   2.213   2.449 -0.8038  0.7318  1.1747
  273SOL    HW2 2720   1.768   2.315   2.414  1.1216 -1.7425 -0.5517
  274SOL     OW 2721   6.022   4.825   0.604  0.5170 -0.1796 -0.0511
  274SOL    HW1 2722   6.017   4.890   0.534 -0.8270  1.3381  1.3572
  274SOL    HW2 2723   5.931   4.816   0.634  1.2229  0.3976  2.4950
  275SOL     OW 2724   0.811   0.742   1.193  0.2311  0.8981 -0.0834
  275SOL    HW1 2725   0.824   0.669   1.253 -2.0603  0.2421 -0.2884
  275SOL    HW2 2726   0.732   0.785   1.225 -1.5802  0.0339 -2.9695
  276SOL     OW 2727   2.340   0.306   0.988 -0.2546  0.0969 -0.1712
  276SOL    HW1 2728   2.358   0.299   1.081 -0.7644 -0.2747 -0.0922
  276SOL    HW2 2729   2.261   0.359   0.982 -0.9737 -0.9530 -0.3014
  277SOL     OW 2730   6.389   4.856   1.342 -0.4166  0.0733  0.6112
  277SOL    HW1 2731   6.457   4.918   1.368 -1.9378  2.4561 -0.7222
  277SOL    HW2 2732   6.367   4.809   1.423  0.8516  1.2310  1.6789
  278SOL     OW 2733   1.258   0.398   3.236 -0.3012 -0.1594  0.2385
  278SOL    HW1 2734   1.253   0.351   3.319 -2.0739  1.4293  1.1201
  278SOL    HW2 2735   1.210   0.343   3.174  0.8535 -1.2568  0.2939
  279SOL     OW 2736   0.018   0.423   1.151  0.9684  0.4597 -0.5817
  279SOL    HW1 2737   0.053   0.455   1.067  0.4952  0.9633 -0.5896
  279SOL    HW2 2738  -0.063   0.471   1.163 -0.3195 -1.4557 -1.0972
  280SOL     OW 2739   1.830   4.077   0.065 -0.0168 -0.3221  0.2431
  280SOL    HW1 2740   1.879   4.158   0.077 -0.5253  0.0619 -0.2409
  280SOL    HW2 2741   1.759   4.082   0.129  0.4153 -0.7717  0.7796
  281SOL     OW 2742   5.826   4.149   1.157  0.0075 -0.5237 -0.1264
  281SOL    HW1 2743   5.873   4.179   1.234 -0.1029  3.1604 -1.3203
  281SOL    HW2 2744   5.891   4.103   1.104  0.7772 -0.5681  0.8472
  282SOL     OW 2745   0.404   3.733   3.877  0.4817  0.0540 -0.2156
  282SOL    HW1 2746   0.467   3.660   3.874 -0.4591 -1.0540  2.6970
  282SOL    HW2 2747   0.318   3.691   3.878 -0.1706  1.3346 -0.5203
  283SOL     OW 2748   4.189   6.459   2.741  0.3999  0.0943 -0.5154
  283SOL    HW1 2749   4.200   6.554   2.734  0.3984  0.0678 -0.8869
  283SOL    HW2 2750   4.223   6.425   2.659 -0.7111 -0.1306 -0.9066
  284SOL     OW 2751   1.483   4.151   3.069  0.4573 -0.1140  0.2568
  284SOL    HW1 2752   1.527   4.131   2.986  1.2523  3.1787 -0.2606
  284SOL    HW2 2753   1.406   4.094   3.069  0.6535 -0.5544 -2.5473
  285SOL     OW 2754   5.488   2.077   3.870 -0.1353 -0.4793  0.1707
  285SOL    HW1 2755   5.544   2.056   3.944 -1.2471  0.6526  1.3780
  285SOL    HW2 2756   5.455   1.993   3.840  2.8193 -1.3035 -1.1686
  286SOL     OW 2757   1.526   1.364   2.410  0.0094 -0.0352 -0.8259
  286SOL    HW1 2758   1.543   1.284   2.362 -1.2514  0.4843 -2.2148
  286SOL    HW2 2759   1.579   1.430   2.367 -0.9374  0.3845 -1.3916
  287SOL     OW 2760   5.078   1.399   4.199 -0.1117  0.2739 -0.3812
  287SOL    HW1 2761   5.091   1.305   4.188 -2.3111 -0.4814  2.3178
  287SOL    HW2 2762   4.996   1.418   4.154 -0.4464  0.5639  0.3291
  288SOL     OW 2763   5.762   0.726   0.842  0.5834  0.1258 -0.2981
  288SOL    HW1 2764   5.837   0.675   0.874 -0.1990  0.0821  1.5846
  288SOL    HW2 2765   5.696   0.718   0.911 -0.1027  2.5402 -0.5900
  289SOL     OW 2766   1.491   2.027   1.782 -0.3106  0.1066 -0.7308
  289SOL    HW1 2767   1.407   1.981   1.790 -0.7075  0.7946 -0.8462
  289SOL    HW2 2768   1.472   2.116   1.812 -0.2121  0.9410 -2.9500
  290SOL     OW 2769   0.203   5.853   1.823  0.2256  0.0126  0.3109
  290SOL    HW1 2770   0.234   5.901   1.746  0.6281  2.7920  2.0461
  290SOL    HW2 2771   0.115   5.887   1.838 -0.0873 -0.9597  0.7243
  291SOL     OW 2772   4.945   0.388   1.457  0.2338 -0.0614  0.2528
  291SOL    HW1 2773   5.007   0.318   1.439 -0.7454 -0.8544 -0.1882
  291SOL    HW2 2774   4.859   0.349   1.439 -0.2442  2.1407 -3.0476
  292SOL     OW 2775   3.213   2.688   3.553 -0.0568  0.4256 -0.2604
  292SOL    HW1 2776   3.200   2.613   3.494 -0.9275  0.6806 -0.4058
  292SOL    HW2 2777   3.182   2.763   3.502  1.0708  0.9346 -0.2216
  293SOL     OW 2778   1.581   4.603   4.399 -0.5060 -0.2680 -0.4651
  293SOL    HW1 2779   1.552   4.547   4.470  0.0819 -0.1887 -0.1524
  293SOL    HW2 2780   1.549   4.690   4.423 -0.9440 -0.3668 -0.6745
  294SOL     OW 2781   3.531   1.744   3.684  0.0843  0.2870 -0.1914
  294SOL    HW1 2782   3.525   1.693   3.765  0.2576  0.9352  0.2345
  294SOL    HW2 2783   3.523   1.678   3.614 -3.5972  0.0362  0.2602
  295SOL     OW 2784   5.833   3.014   0.627  0.3248  0.6879 -0.1177
  295SOL    HW1 2785   5.783   2.939   0.596  0.7196  1.0925 -1.8180
  295SOL    HW2 2786   5.923   2.982   0.634 -0.1804 -0.3712  4.0380
  296SOL     OW 2787   5.438   6.312   3.111 -0.3670  0.6531  0.2745
  296SOL    HW1 2788   5.398   6.259   3.041  1.2910 -1.2651  0.6539
  296SOL    HW2 2789   5.514   6.353   3.069 -1.0764  1.9522  0.2377
  297SOL     OW 2790   0.153   0.302   1.599 -0.0860 -0.6600 -0.2594
  297SOL    HW1 2791   0.224   0.259   1.552  0.6450 -0.9346  1.0496
  297SOL    HW2 2792   0.196   0.367   1.655 -0.8969 -0.4835  0.1847
  298SOL     OW 2793   0.207   3.819   3.107 -0.4222  0.1204 -0.5381
  298SOL    HW1 2794   0.270   3.746   3.103 -0.6317 -0.0383 -1.0424
  298SOL    HW2 2795   0.141   3.790   3.171  0.7967  0.9300  1.1639
  299SOL     OW 2796   1.486   3.107   1.329  0.0612 -0.1731 -0.7216
  299SOL    HW1 2797   1.449   3.184   1.286  1.9412  1.5503  0.5512
  299SOL    HW2 2798   1.578   3.130   1.342  0.3453 -2.0874  0.9717
  300SOL     OW 2799   0.830   1.091   0.942  0.2620 -0.0337 -0.2962
  300SOL    HW1 2800   0.883   1.038   1.001 -1.3503 -0.8950  0.4465
  300SOL    HW2 2801   0.799   1.029   0.876 -0.5544  0.2519 -0.1901
  301SOL     OW 2802   6.004   4.616   1.099 -0.0315  0.2186 -0.4196
  301SOL    HW1 2803   5.998   4.623   1.194 -0.8557 -3.1080 -0.0938
  301SOL    HW2 2804   6.097   4.602   1.081  0.1108  0.7454 -0.0921
  302SOL     OW 2805   5.315   3.687   1.747 -0.1549  0.5243 -0.1889
  302SOL    HW1 2806   5.343   3.702   1.657  0.4213  1.5655  0.1475
  302SOL    HW2 2807   5.391   3.710   1.800  0.7181 -3.2542  0.4671
  303SOL     OW 2808   0.692   2.552   0.280 -0.2533 -0.2937 -0.1981
  303SOL    HW1 2809   0.783   2.524   0.269 -0.2657 -0.1402 -0.6955
  303SOL    HW2 2810   0.668   2.589   0.196 -0.1000  1.6440  0.5466
  304SOL     OW 2811   1.147   0.233   3.729 -0.1952  0.0267 -0.6275
  304SOL    HW1 2812   1.065   0.253   3.683 -0.6881 -0.0971  0.1893
  304SOL    HW2 2813   1.132   0.260   3.819  1.1406  1.2524 -0.7344
  305SOL     OW 2814   5.286   4.810   1.147  0.1503  0.7248 -0.0280
  305SOL    HW1 2815   5.357   4.809   1.211  1.2163 -0.1521 -1.1778
  305SOL    HW2 2816   5.317   4.866   1.076 -1.1421  1.9351  0.3273
  306SOL     OW 2817   6.331   4.805   0.578  0.1697  1.1496 -0.5723
  306SOL    HW1 2818   6.240   4.834   0.588 -0.0382  0.7701 -1.3148
  306SOL    HW2 2819   6.383   4.877   0.615 -0.3893  1.9316 -1.2552
  307SOL     OW 2820   5.965   3.674   3.690 -0.4234 -0.0414 -0.4271
  307SOL    HW1 2821   6.057   3.678   3.715 -0.9135  1.5681  1.3502
  307SOL    HW2 2822   5.933   3.593   3.728  0.0428 -0.1498 -0.2583
  308SOL     OW 2823   0.189   1.902   3.591 -0.0926 -0.8550 -0.6823
  308SOL    HW1 2824   0.272   1.871   3.554  0.8699 -0.2251  0.8668
  308SOL    HW2 2825   0.188   1.996   3.571  0.3147 -0.5577  0.6097
  309SOL     OW 2826   0.602   6.002   3.411  0.5553 -0.0246 -0.5833
  309SOL    HW1 2827   0.559   6.087   3.410 -1.5006 -0.9527  0.9569
  309SOL    HW2 2828   0.695   6.022   3.423 -0.1077  2.0320  2.2771
  310SOL     OW 2829   1.244   3.016   1.489 -0.3183  0.3364 -0.5072
  310SOL    HW1 2830   1.318   3.038   1.433  0.1265  0.2336  0.0324
  310SOL    HW2 2831   1.169   3.013   1.430  0.3262 -0.8592 -1.3001
  311SOL     OW 2832   0.567   4.955   3.702 -0.0411 -0.3674  0.2259
  311SOL    HW1 2833   0.508   5.001   3.643  0.0305  0.8424  1.0388
  311SOL    HW2 2834   0.510   4.920   3.771 -0.1346 -1.8386 -0.5753
  312SOL     OW 2835   2.379   6.025   0.643  0.8011 -0.5718 -0.2033
  312SOL    HW1 2836   2.306   5.963   0.638  0.3347 -0.1183  0.7731
  312SOL    HW2 2837   2.420   6.008   0.728  0.2981  0.8581  0.3453
  313SOL     OW 2838   6.454   2.355   3.028  0.3494 -0.0326 -0.0438
  313SOL    HW1 2839   6.545   2.360   3.058 -0.1287  0.4826  1.3840
  313SOL    HW2 2840   6.435   2.443   2.995  0.3257 -0.1131 -0.2491
  314SOL     OW 2841   1.427   5.360   4.127 -0.6197  0.2478  0.1415
  314SOL    HW1 2842   1.472   5.363   4.211 -0.4423  1.7903  0.0223
  314SOL    HW2 2843   1.363   5.290   4.136 -2.6359  2.2187  2.6289
  315SOL     OW 2844   0.316   4.253   0.577  0.7146  0.5127 -0.3836
  315SOL    HW1 2845   0.277   4.340   0.586  0.8070  0.5058  0.0871
  315SOL    HW2 2846   0.308   4.214   0.664 -0.8722 -0.6049 -0.9812
  316SOL     OW 2847   6.018   0.180   2.359 -0.1463 -0.5819 -0.2722
  316SOL    HW1 2848   6.063   0.098   2.339  0.5277 -0.0901 -0.8190
  316SOL    HW2 2849   6.054   0.208   2.443  0.9685  0.0547 -0.9289
  317SOL     OW 2850   2.888   1.701   0.593  0.6116 -0.2309 -0.2699
  317SOL    HW1 2851   2.901   1.749   0.512  0.2688 -1.0722 -0.8351
  317SOL    HW2 2852   2.917   1.761   0.662 -0.7183  1.1495 -0.8614
  318SOL     OW 2853   5.453   2.667   3.138  0.1263  0.6133 -0.0831
  318SOL    HW1 2854   5.520   2.726   3.104 -0.0239  1.0014  0.2831
  318SOL    HW2 2855   5.493   2.628   3.216  0.0659  0.5639 -0.0771
  319SOL     OW 2856   4.850   4.982   0.045 -0.0211  0.0277 -0.2214
  319SOL    HW1 2857   4.766   4.936   0.053 -1.1128  1.7632 -0.9316
  319SOL    HW2 2858   4.875   4.970  -0.046 -1.4572  2.5486 -1.0421
  320SOL     OW 2859   6.235   5.211   4.081  0.1364  0.3404 -0.1318
  320SOL    HW1 2860   6.164   5.243   4.025 -0.7678 -1.5977 -0.1746
  320SOL    HW2 2861   6.313   5.256   4.050 -0.5946  0.3690 -2.0281
  321SOL     OW 2862   4.015   0.964   4.524 -0.2790  0.2218  0.4852
  321SOL    HW1 2863   4.053   1.051   4.537 -0.2512  0.1803  0.6823
  321SOL    HW2 2864   4.060   0.929   4.447 -0.9063  0.7290 -0.1284
  322SOL     OW 2865   0.122   1.854   3.884 -0.2147  0.3710 -0.6355
  322SOL    HW1 2866   0.125   1.863   3.789 -0.4334  0.3268 -0.6475
  322SOL    HW2 2867   0.202   1.896   3.915 -0.7481  1.5012 -0.7506
  323SOL     OW 2868   2.116   5.718   2.331  0.3420  0.0830  0.4219
  323SOL    HW1 2869   2.033   5.696   2.289 -0.0341  0.4933  0.9303
  323SOL    HW2 2870   2.129   5.811   2.311  1.7920 -0.4628 -1.5006
  324SOL     OW 2871   5.812   4.863   2.461  0.0302 -0.3628  0.1821
  324SOL    HW1 2872   5.903   4.868   2.431 -0.0959  0.5140 -0.0845
  324SOL    HW2 2873   5.782   4.777   2.433 -0.1130  0.4357 -2.3596
  325SOL     OW 2874   5.905   3.230   1.834  0.3836  0.1226 -0.3608
  325SOL    HW1 2875   5.828   3.184   1.802  0.1833 -0.4761  0.9456
  325SOL    HW2 2876   5.977   3.196   1.781  0.1881 -1.4944  0.3643
  326SOL     OW 2877   4.390   3.836   0.558  0.4324 -0.3588 -0.3318
  326SOL    HW1 2878   4.297   3.843   0.534 -0.2509  1.0679  2.3480
  326SOL    HW2 2879   4.436   3.879   0.487 -1.2701  1.7730 -0.2610
  327SOL     OW 2880   1.617   5.889   0.445  0.0291 -0.3053 -0.4007
  327SOL    HW1 2881   1.673   5.966   0.450 -0.9081  0.4436 -0.9659
  327SOL    HW2 2882   1.549   5.904   0.510 -0.1597 -0.6543 -0.5117
  328SOL     OW 2883   0.177   6.162   2.669  0.1082 -0.2522 -0.4726
  328SOL    HW1 2884   0.089   6.184   2.640  0.7099 -1.0923 -3.2644
  328SOL    HW2 2885   0.167   6.077   2.712 -0.4646 -0.2776 -0.6458
  329SOL     OW 2886   0.134   4.183   4.147  0.2025  0.2596 -0.0571
  329SOL    HW1 2887   0.217   4.224   4.125  1.3308 -2.0931 -0.4259
  329SOL    HW2 2888   0.068   4.234   4.099  1.5315  1.3694 -0.7614
  330SOL     OW 2889   2.867   1.424   0.156  0.5042  0.0790  0.6211
  330SOL    HW1 2890   2.842   1.439   0.248  0.1995  0.2384  0.5149
  330SOL    HW2 2891   2.883   1.511   0.121  1.8289 -0.0584  0.8495
  331SOL     OW 2892   5.280   0.282   3.639 -0.1119 -0.0530 -0.1159
  331SOL    HW1 2893   5.214   0.328   3.587  0.3856  0.7203 -0.0679
  331SOL    HW2 2894   5.290   0.197   3.595 -3.3264 -1.4942  1.5169
  332SOL     OW 2895   3.220   5.742   1.216  0.4817 -0.2841  0.0144
  332SOL    HW1 2896   3.254   5.654   1.200 -1.4101 -0.9125 -0.7555
  332SOL    HW2 2897   3.166   5.733   1.294 -2.1378 -0.5572 -1.7145
  333SOL     OW 2898   2.505   4.587   1.794  0.0228 -0.0850 -0.1056
  333SOL    HW1 2899   2.538   4.667   1.836 -0.9374 -0.4299  1.3917
  333SOL    HW2 2900   2.436   4.618   1.735 -2.1745  0.0874  2.3684
  334SOL     OW 2901   0.275   4.138   1.858  0.1792 -0.2490  0.0660
  334SOL    HW1 2902   0.270   4.104   1.948 -0.2022 -0.9331 -0.1985
  334SOL    HW2 2903   0.352   4.194   1.857  0.1919 -0.2427  0.8199
  335SOL     OW 2904   5.080   4.198   3.569  0.3227 -0.1079  0.3542
  335SOL    HW1 2905   5.166   4.205   3.527  0.3930 -0.0030  0.5122
  335SOL    HW2 2906   5.026   4.262   3.523 -0.3634 -1.8660 -1.3938
  336SOL     OW 2907   2.947   1.075   3.948  0.3174  0.3692  0.4121
  336SOL    HW1 2908   2.925   0.982   3.945  1.1012  0.1819  0.1661
  336SOL    HW2 2909   2.879   1.117   3.895 -0.1734 -0.0311  0.7105
  337SOL     OW 2910   2.066   5.201   1.718 -0.2199 -0.2224  0.3441
  337SOL    HW1 2911   2.075   5.120   1.667  0.8896 -0.4934  0.9440
  337SOL    HW2 2912   2.134   5.258   1.683 -2.6162  1.4995 -1.8874
  338SOL     OW 2913   6.104   2.706   1.780 -0.5068  0.1403 -0.0933
  338SOL    HW1 2914   6.150   2.766   1.720  0.1129  0.2742  0.5082
  338SOL    HW2 2915   6.123   2.619   1.746 -0.6209  0.2397 -0.4167
  339SOL     OW 2916   1.577   4.549   2.676  0.2334  0.2115 -0.5234
  339SOL    HW1 2917   1.519   4.498   2.620 -0.9208  1.2604 -0.3398
  339SOL    HW2 2918   1.558   4.518   2.765 -0.5990  1.0308 -0.3940
  340SOL     OW 2919   4.554   5.251   4.075 -0.1282 -0.0231 -0.0569
  340SOL    HW1 2920   4.649   5.241   4.067 -0.0847  0.8480 -0.7641
  340SOL    HW2 2921   4.538   5.344   4.059 -1.0816 -0.1186  0.2863
  341SOL     OW 2922   3.902   0.997   0.982  0.0083  0.2243 -0.1613
  341SOL    HW1 2923   3.953   0.938   1.037  0.5242 -1.1265 -1.9864
  341SOL    HW2 2924   3.944   1.082   0.993  0.4637 -0.1349  1.0383
  342SOL     OW 2925   1.220   4.242   3.754  0.4875 -0.0952 -0.4120
  342SOL    HW1 2926   1.226   4.337   3.753  1.4430 -0.0911 -3.5108
  342SOL    HW2 2927   1.159   4.221   3.683  1.3236 -1.8186 -0.6825
  343SOL     OW 2928   3.274   6.316   0.472  0.4356  0.0908 -0.1878
  343SOL    HW1 2929   3.362   6.351   0.480 -0.0185  0.9315  1.4643
  343SOL    HW2 2930   3.287   6.226   0.441  1.9407 -0.1634  1.0778
  344SOL     OW 2931   0.522   3.540   2.812 -0.2354  0.0913  0.2637
  344SOL    HW1 2932   0.530   3.445   2.797  1.0143  0.2103  0.1184
  344SOL    HW2 2933   0.471   3.571   2.737 -1.2999 -0.5586  0.6878
  345SOL     OW 2934   5.896   1.373   1.489  0.2640  0.3112 -0.1744
  345SOL    HW1 2935   5.837   1.320   1.436 -0.2668  1.0718 -0.3653
  345SOL    HW2 2936   5.839   1.438   1.530  0.2461 -1.6451  3.2347
  346SOL     OW 2937   1.785   3.611   3.500  0.1709  0.7366  0.4710
  346SOL    HW1 2938   1.710   3.600   3.559 -0.4538  2.1511 -0.0103
  346SOL    HW2 2939   1.750   3.587   3.414  1.1116 -1.4475  0.6335
  347SOL     OW 2940   1.768   1.331   2.573  0.0265 -0.1683 -0.2224
  347SOL    HW1 2941   1.677   1.339   2.545  0.2167  2.0039 -0.3967
  347SOL    HW2 2942   1.775   1.387   2.650  1.1233 -0.6826  0.0754
  348SOL     OW 2943   5.946   0.769   3.493 -0.0932  0.1584 -0.3183
  348SOL    HW1 2944   5.892   0.720   3.555 -0.0815  0.1484 -0.3156
  348SOL    HW2 2945   5.969   0.706   3.425  0.5184 -0.0338  0.0527
  349SOL     OW 2946   3.862   0.508   2.896  0.1292  0.1740  0.5126
  349SOL    HW1 2947   3.783   0.547   2.934  0.5817  0.2798  1.3674
  349SOL    HW2 2948   3.913   0.478   2.972  1.2280  0.7277  0.0190
  350SOL     OW 2949   1.568   2.804   3.112 -0.7584 -0.2689  0.1670
  350SOL    HW1 2950   1.526   2.882   3.150  0.6427  0.8228 -0.4198
  350SOL    HW2 2951   1.525   2.794   3.027  0.0558  0.7958 -0.3971
  351SOL     OW 2952   3.225   2.558   0.078 -0.0990 -0.6292 -0.0226
  351SOL    HW1 2953   3.209   2.479   0.131  1.5258 -2.3341 -1.9119
  351SOL    HW2 2954   3.138   2.582   0.046 -0.9692 -0.1644  2.4842
  352SOL     OW 2955   6.431   3.016   2.748 -0.1893 -1.0166  0.3584
  352SOL    HW1 2956   6.489   2.975   2.683  0.5216 -0.4523  0.6248
  352SOL    HW2 2957   6.477   3.095   2.775 -1.5273 -0.0434 -0.1071
  353SOL     OW 2958   2.150   3.553   2.658  0.0360  0.3013 -0.0793
  353SOL    HW1 2959   2.080   3.513   2.606  0.1267 -1.0306  0.7864
  353SOL    HW2 2960   2.105   3.599   2.728  0.0099 -0.0361  0.1241
  354SOL     OW 2961   1.768   3.744   4.478  0.2322  0.0872 -0.1163
  354SOL    HW1 2962   1.681   3.706   4.483  0.2938 -0.7150 -3.1172
  354SOL    HW2 2963   1.756   3.836   4.499 -1.2707 -0.0869 -0.1320
  355SOL     OW 2964   5.045   0.936   2.777  0.3756 -0.0435 -0.4472
  355SOL    HW1 2965   5.094   0.854   2.783  0.1893 -0.2113 -1.1227
  355SOL    HW2 2966   4.990   0.937   2.855  1.5792  0.2403  0.4404
  356SOL     OW 2967   4.259   3.560   2.629  0.2701  0.0067 -0.5158
  356SOL    HW1 2968   4.273   3.465   2.628  0.9585  0.1034 -0.8833
  356SOL    HW2 2969   4.320   3.592   2.695 -0.3538  0.1433  0.0032
  357SOL     OW 2970   0.988   5.433   1.873 -0.7756  0.2261 -0.2578
  357SOL    HW1 2971   1.035   5.350   1.866  0.3095  0.7281  0.7037
  357SOL    HW2 2972   0.976   5.461   1.782  0.8541  0.0891 -0.5526
  358SOL     OW 2973   3.108   0.024   2.564 -0.1906 -0.2968 -0.3330
  358SOL    HW1 2974   3.162  -0.055   2.562 -1.6210 -1.3771 -3.2015
  358SOL    HW2 2975   3.169   0.094   2.585  1.5095 -1.9150  0.4365
  359SOL     OW 2976   3.590   3.056   3.258  0.7250  0.1193  0.0858
  359SOL    HW1 2977   3.520   3.011   3.307  1.6434 -0.0271  1.2986
  359SOL    HW2 2978   3.670   3.032   3.303  1.5243  0.7071 -0.9835
  360SOL     OW 2979   5.389   0.016   1.579  0.1179  0.1420  0.0829
  360SOL    HW1 2980   5.298   0.046   1.581  0.2606  0.6201 -0.4955
  360SOL    HW2 2981   5.390  -0.054   1.514  0.0336 -0.3142  0.5653
  361SOL     OW 2982   6.226   3.869   2.692  0.1197  0.0241 -0.2561
  361SOL    HW1 2983   6.240   3.887   2.786 -0.0044  0.3895 -0.3060
  361SOL    HW2 2984   6.151   3.811   2.690  0.1096  0.0310 -0.1277
  362SOL     OW 2985   4.521   0.954   0.699 -0.3097  0.1674  0.6970
  362SOL    HW1 2986   4.499   1.042   0.669  0.3524 -0.2245 -1.0026
  362SOL    HW2 2987   4.461   0.939   0.772 -2.0052  1.1487 -0.4223
  363SOL     OW 2988   5.488   1.091   0.495 -0.3745 -0.4800 -0.2501
  363SOL    HW1 2989   5.452   1.053   0.415 -1.3827  1.0492 -0.5654
  363SOL    HW2 2990   5.450   1.039   0.566 -0.4031 -1.1002 -0.7199
  364SOL     OW 2991   2.517   4.081   3.125  0.3208 -0.2330 -0.1106
  364SOL    HW1 2992   2.435   4.047   3.090 -1.1245  2.0168  0.8824
  364SOL    HW2 2993   2.557   4.127   3.051  0.6645 -1.2346 -0.5664
  365SOL     OW 2994   1.446   4.814   1.634  0.2028 -0.5556 -0.0175
  365SOL    HW1 2995   1.459   4.909   1.636 -1.0952 -0.3291 -0.7981
  365SOL    HW2 2996   1.353   4.802   1.656  0.0290 -1.5356 -1.1412
  366SOL     OW 2997   6.072   0.804   3.214 -0.2196  0.0153 -0.6406
  366SOL    HW1 2998   6.128   0.807   3.291  0.6901 -0.2328 -1.2762
  366SOL    HW2 2999   6.053   0.896   3.194  0.0871  0.1075 -0.5097
  367SOL     OW 3000   6.148   0.371   2.645  0.3008 -0.1753  0.1447
  367SOL    HW1 3001   6.199   0.449   2.624  1.2025 -0.0224  2.6307
  367SOL    HW2 3002   6.213   0.303   2.664 -0.4498 -0.9263  0.1011
  368SOL     OW 3003   5.168   2.142   3.113 -0.9279  0.8794  0.0810
  368SOL    HW1 3004   5.140   2.233   3.099 -1.8255  0.3426 -2.1059
  368SOL    HW2 3005   5.245   2.133   3.057 -1.3622  0.0749 -0.4008
  369SOL     OW 3006   4.324   1.794   3.620 -0.5003 -0.1052 -0.0667
  369SOL    HW1 3007   4.301   1.767   3.532 -0.8880  0.8496 -0.2706
  369SOL    HW2 3008   4.259   1.861   3.643  0.4397  0.6848  0.3796
  370SOL     OW 3009   3.573   4.840   0.916 -0.1306 -0.0389 -0.0208
  370SOL    HW1 3010   3.641   4.782   0.881  1.9651  2.0279  0.3437
  370SOL    HW2 3011   3.513   4.852   0.842  0.3602 -1.2353 -0.6536
  371SOL     OW 3012   6.102   2.680   3.627  0.1132  0.2003  0.1101
  371SOL    HW1 3013   6.087   2.765   3.667  1.5002 -0.2073  1.6421
  371SOL    HW2 3014   6.118   2.699   3.534  0.9297  1.6822  0.5191
  372SOL     OW 3015   2.086   1.303   0.807  0.4285  0.6722  0.2036
  372SOL    HW1 3016   1.997   1.335   0.816 -0.6754 -1.9513 -0.6689
  372SOL    HW2 3017   2.135   1.377   0.771 -2.4186  0.8964 -3.8023
  373SOL     OW 3018   4.067   1.395   3.641  0.8849  0.1411  0.0717
  373SOL    HW1 3019   4.042   1.462   3.577  1.1778  0.5788  0.4064
  373SOL    HW2 3020   4.118   1.443   3.707  1.9753 -0.5970 -0.2190
  374SOL     OW 3021   5.198   4.715   0.051  0.3333  0.2552  0.2556
  374SOL    HW1 3022   5.234   4.646  -0.005 -0.2962  1.0995 -1.2811
  374SOL    HW2 3023   5.256   4.790   0.035 -1.5271  1.4021 -1.6702
  375SOL     OW 3024   0.641   1.536   1.313 -0.2022 -0.0462 -0.3397
  375SOL    HW1 3025   0.638   1.614   1.368  0.4929 -1.0614  1.2012
  375SOL    HW2 3026   0.679   1.566   1.230 -0.3432  1.3203  0.0689
  376SOL     OW 3027   2.333   5.639   1.692  0.0605 -0.2584 -0.4475
  376SOL    HW1 3028   2.364   5.714   1.642 -1.2188 -0.5987 -1.8210
  376SOL    HW2 3029   2.238   5.651   1.697  0.0211 -0.8728  0.8795
  377SOL     OW 3030   2.361   5.146   2.736  0.2685 -0.4213  0.4907
  377SOL    HW1 3031   2.452   5.152   2.766  0.3341  2.0788  0.0232
  377SOL    HW2 3032   2.310   5.139   2.817  0.6962  2.0163  1.0429
  378SOL     OW 3033   2.397   5.169   0.626 -0.2448 -0.0058 -0.0915
  378SOL    HW1 3034   2.471   5.206   0.675 -0.7154  0.9416 -0.0610
  378SOL    HW2 3035   2.417   5.188   0.535 -1.1764  1.7221  0.0111
  379SOL     OW 3036   4.967   3.406   4.150  0.9907  0.0893 -0.4759
  379SOL    HW1 3037   4.885   3.398   4.102  1.4266  0.3010 -1.2752
  379SOL    HW2 3038   4.999   3.316   4.157  0.1317 -0.1406  0.8756
  380SOL     OW 3039   3.203   0.226   2.166 -0.4384  0.1500  0.3013
  380SOL    HW1 3040   3.131   0.180   2.210 -1.5074  0.2231 -1.3016
  380SOL    HW2 3041   3.248   0.157   2.116 -0.3622  0.3719  0.0630
  381SOL     OW 3042   3.687   6.334   0.650 -0.0745  0.5118 -0.3578
  381SOL    HW1 3043   3.781   6.342   0.629  0.3286 -0.4439  0.9447
  381SOL    HW2 3044   3.685   6.283   0.731 -1.7301  0.6745 -0.2664
  382SOL     OW 3045   1.070   3.100   0.173  0.2704  0.3312  0.6421
  382SOL    HW1 3046   1.132   3.081   0.243  1.1334  3.1690  0.7898
  382SOL    HW2 3047   1.065   3.195   0.172 -0.3380  0.3676 -2.6215
  383SOL     OW 3048   0.941   3.019   0.722 -0.2802 -0.0042 -0.1268
  383SOL    HW1 3049   0.858   3.065   0.732 -0.2287  0.7408 -2.4888
  383SOL    HW2 3050   0.920   2.939   0.675  0.3360  0.3288 -1.0107
  384SOL     OW 3051   1.251   2.684   3.280  0.1281 -0.3421  0.1802
  384SOL    HW1 3052   1.260   2.774   3.248  1.7912 -1.2505 -2.2719
  384SOL    HW2 3053   1.299   2.683   3.362  1.8036  0.6265 -0.7231
  385SOL     OW 3054   5.425   3.043   2.731  0.4705  0.1083 -0.6052
  385SOL    HW1 3055   5.368   2.994   2.672  0.7936  1.8118 -2.4207
  385SOL    HW2 3056   5.501   3.066   2.678  0.7493  1.7666  0.4418
  386SOL     OW 3057   4.575   0.150   2.743 -0.1341  0.2403  0.0298
  386SOL    HW1 3058   4.587   0.090   2.817 -1.4258  0.1251  0.1779
  386SOL    HW2 3059   4.664   0.175   2.717  0.3652 -0.3734  1.0806
  387SOL     OW 3060   2.556   3.855   2.826 -0.0726 -0.6587 -0.2314
  387SOL    HW1 3061   2.597   3.793   2.765 -0.9082 -0.8900 -0.5776
  387SOL    HW2 3062   2.482   3.892   2.777 -0.9143 -1.0328  0.7135
  388SOL     OW 3063   0.171   4.966   0.822 -0.0530 -0.0616  0.5654
  388SOL    HW1 3064   0.225   4.903   0.870 -0.8856 -0.1937  1.3466
  388SOL    HW2 3065   0.234   5.020   0.775  0.8184  0.3781  2.1785
  389SOL     OW 3066   2.331   0.032   2.129  0.1094 -0.4478  0.3094
  389SOL    HW1 3067   2.327   0.015   2.223 -1.9862 -1.1490  0.1625
  389SOL    HW2 3068   2.357   0.124   2.122 -0.6417 -0.1060  1.6333
  390SOL     OW 3069   0.332   0.232   2.016  0.2294 -0.0880 -0.2042
  390SOL    HW1 3070   0.382   0.271   1.945 -2.5333  0.6818 -1.8655
  390SOL    HW2 3071   0.262   0.183   1.973 -1.3800  0.1653  1.9421
  391SOL     OW 3072   0.697   4.794   1.133  0.3573  0.3595 -0.0286
  391SOL    HW1 3073   0.735   4.785   1.045  0.5940 -0.6287  0.1689
  391SOL    HW2 3074   0.722   4.714   1.178 -0.9808  0.2106  0.4791
  392SOL     OW 3075   0.627   1.227   4.020  0.1325 -0.3085 -0.2934
  392SOL    HW1 3076   0.557   1.220   3.956  0.6207 -1.1011 -0.7551
  392SOL    HW2 3077   0.643   1.321   4.028 -0.3315 -0.1753 -0.8880
  393SOL     OW 3078   1.642   0.725   2.842  0.9564  0.4216  0.3162
  393SOL    HW1 3079   1.608   0.766   2.922 -1.5746 -0.7194 -0.0871
  393SOL    HW2 3080   1.671   0.638   2.870  1.6925  0.6472  0.2792
  394SOL     OW 3081   0.237   1.613   0.210 -0.6396 -0.0537 -0.6636
  394SOL    HW1 3082   0.155   1.656   0.186 -1.0996 -0.8277 -0.5203
  394SOL    HW2 3083   0.291   1.682   0.248 -1.3994  0.3781 -0.3519
  395SOL     OW 3084   0.398   4.623   0.129  0.0546  0.6242 -0.3384
  395SOL    HW1 3085   0.365   4.670   0.206 -1.4658 -0.2138 -0.4406
  395SOL    HW2 3086   0.320   4.595   0.083  0.9095 -1.4135 -0.6391
  396SOL     OW 3087   6.056   4.897   0.908  0.2832 -0.1181  0.2750
  396SOL    HW1 3088   6.088   4.860   0.826  0.7541  1.6811 -0.3849
  396SOL    HW2 3089   5.972   4.853   0.923  0.1691 -0.4236 -1.1884
  397SOL     OW 3090   3.498   0.797   3.335  0.6029  0.0203  0.0962
  397SOL    HW1 3091   3.457   0.807   3.421  2.2640  1.6938  0.7791
  397SOL    HW2 3092   3.455   0.862   3.280 -0.6325 -1.2192 -0.4581
  398SOL     OW 3093   0.969   3.812   4.370  0.8179 -0.2894  0.2589
  398SOL    HW1 3094   0.917   3.838   4.294 -0.4819 -1.9920  0.5141
  398SOL    HW2 3095   1.044   3.765   4.333  2.1237  1.8880 -0.0872
  399SOL     OW 3096   2.156   0.771   0.713 -0.5181  0.0389 -0.6945
  399SOL    HW1 3097   2.072   0.815   0.728 -1.3307 -1.5635 -0.3491
  399SOL    HW2 3098   2.171   0.720   0.793  0.9203  0.4674 -0.6582
  400SOL     OW 3099   1.636   1.622   1.003 -0.0819 -0.6173 -0.0424
  400SOL    HW1 3100   1.601   1.533   1.003 -0.7987 -0.3433 -0.5937
  400SOL    HW2 3101   1.559   1.678   0.995  0.3556  0.0606  0.3861
  401SOL     OW 3102   4.405   5.313   1.295  0.0824 -0.0771 -0.7341
  401SOL    HW1 3103   4.405   5.401   1.259  0.3698  0.5874  0.8098
  401SOL    HW2 3104   4.488   5.275   1.265  0.1276  0.3118 -1.1053
  402SOL     OW 3105   2.401   4.954   2.303 -0.3270 -0.5848 -0.3013
  402SOL    HW1 3106   2.389   4.929   2.394  1.8597 -0.1855  0.1274
  402SOL    HW2 3107   2.350   4.889   2.254  0.0739 -2.0051  1.0972
  403SOL     OW 3108   1.692   1.585   2.332 -0.4275 -0.3549  0.1891
  403SOL    HW1 3109   1.765   1.627   2.377 -2.8563  2.7989  1.5968
  403SOL    HW2 3110   1.694   1.621   2.244 -1.1767  1.1295  0.7354
  404SOL     OW 3111   2.426   4.559   3.105  0.2925 -0.3086  0.4253
  404SOL    HW1 3112   2.344   4.591   3.067  1.2943  1.1761 -0.5833
  404SOL    HW2 3113   2.452   4.487   3.048 -0.6092 -1.2268  1.1323
  405SOL     OW 3114   4.389   0.932   3.886  0.8148  0.6212  0.2646
  405SOL    HW1 3115   4.304   0.926   3.843  1.7069  0.5777 -1.6065
  405SOL    HW2 3116   4.412   1.025   3.884  0.6362  0.6964  1.1706
  406SOL     OW 3117   5.212   6.143   4.033  0.4915 -0.9893  0.2287
  406SOL    HW1 3118   5.173   6.225   4.063  1.4270 -1.0802  1.8153
  406SOL    HW2 3119   5.178   6.131   3.944 -1.2931  0.0550  0.7172
  407SOL     OW 3120   3.091   4.530   0.509 -0.0398 -0.1351  0.0307
  407SOL    HW1 3121   3.049   4.498   0.430  0.8676 -0.0852 -0.4842
  407SOL    HW2 3122   3.133   4.612   0.483 -0.4753  0.3417  0.7878
  408SOL     OW 3123   2.861   2.180   3.916 -0.1107  0.1728 -0.4772
  408SOL    HW1 3124   2.921   2.140   3.853 -1.4581 -1.3633 -0.8622
  408SOL    HW2 3125   2.782   2.198   3.866 -1.5703 -1.9667  0.9079
  409SOL     OW 3126   5.567   2.529   2.448  0.4909 -0.7442 -0.3673
  409SOL    HW1 3127   5.587   2.614   2.409 -0.2779 -0.6843 -0.6506
  409SOL    HW2 3128   5.474   2.534   2.469  0.1880 -1.9164 -1.3813
  410SOL     OW 3129   2.766   1.403   2.782  0.3196  0.8788  0.4252
  410SOL    HW1 3130   2.688   1.459   2.772 -0.5289 -0.4613 -0.8955
  410SOL    HW2 3131   2.805   1.402   2.695  1.2472  0.6966  0.8364
  411SOL     OW 3132   4.919   3.174   3.870  0.3600 -0.1587  0.3431
  411SOL    HW1 3133   4.875   3.257   3.889 -0.3494 -0.4163 -0.1222
  411SOL    HW2 3134   4.877   3.111   3.928 -0.5304 -0.5823 -0.7173
  412SOL     OW 3135   0.248   5.786   0.070  0.3245  0.2094  0.5486
  412SOL    HW1 3136   0.180   5.763   0.006  0.8583 -1.6364  0.5792
  412SOL    HW2 3137   0.206   5.774   0.155  0.7753 -1.4074  0.5773
  413SOL     OW 3138   3.369   3.155   2.513  0.5232 -0.0189 -0.2162
  413SOL    HW1 3139   3.275   3.137   2.509  0.2542  1.3368 -0.7437
  413SOL    HW2 3140   3.375   3.251   2.513  1.9499 -0.0577 -1.5567
  414SOL     OW 3141   3.000   1.419   2.053  0.1029 -0.5629  0.1766
  414SOL    HW1 3142   3.018   1.332   2.018  0.4090  0.7666 -3.4358
  414SOL    HW2 3143   3.085   1.462   2.056 -0.2001  0.0145  0.7406
  415SOL     OW 3144   6.190   4.565   1.968 -0.0566  0.2868  0.1320
  415SOL    HW1 3145   6.278   4.550   1.934  0.6423  1.2621  1.4302
  415SOL    HW2 3146   6.142   4.484   1.947  0.7397  0.2504 -1.7544
  416SOL     OW 3147   3.448   1.682   1.598  0.3027  0.3102 -0.0336
  416SOL    HW1 3148   3.390   1.667   1.673  1.5088  0.3044  0.9363
  416SOL    HW2 3149   3.452   1.596   1.554  0.2814  0.0757  0.4148
  417SOL     OW 3150   0.599   1.025   3.250 -0.4203 -0.4198  0.3622
  417SOL    HW1 3151   0.609   1.076   3.330 -1.0085 -1.7904  1.3551
  417SOL    HW2 3152   0.537   0.956   3.273  1.2277 -2.3273 -0.5388
  418SOL     OW 3153   0.250   2.299   2.433 -0.3158  0.7495  0.0045
  418SOL    HW1 3154   0.224   2.323   2.344  0.9430 -0.9621 -0.9094
  418SOL    HW2 3155   0.190   2.347   2.490 -2.4889  0.3787 -1.8085
  419SOL     OW 3156   1.129   5.025   1.694  0.0222  0.1891 -0.0823
  419SOL    HW1 3157   1.035   5.043   1.696  0.0268  0.1667  0.9887
  419SOL    HW2 3158   1.137   4.933   1.718  0.3732  0.4785  0.9461
  420SOL     OW 3159   0.528   6.140   0.903 -0.5836 -0.4130  0.1337
  420SOL    HW1 3160   0.490   6.064   0.857  2.0283 -1.8934  0.2521
  420SOL    HW2 3161   0.594   6.174   0.843 -0.8620  1.0566  0.6119
  421SOL     OW 3162   4.020   1.456   1.257  0.0922 -0.0445  0.0381
  421SOL    HW1 3163   3.950   1.520   1.270 -0.3228 -0.7344  1.3376
  421SOL    HW2 3164   4.097   1.494   1.300 -0.3827 -0.7668  1.6127
  422SOL     OW 3165   5.755   0.353   4.112  0.8564 -0.0180 -0.1079
  422SOL    HW1 3166   5.754   0.353   4.208  2.6411  0.8132 -0.0462
  422SOL    HW2 3167   5.710   0.434   4.088  1.5162  0.4065  0.0739
  423SOL     OW 3168   1.809   4.298   0.750 -0.6098 -0.4580 -0.2628
  423SOL    HW1 3169   1.881   4.339   0.798 -2.8646  0.5738  2.5951
  423SOL    HW2 3170   1.821   4.204   0.765  0.0042 -0.2838  0.3980
  424SOL     OW 3171   0.305   4.142   0.886  0.2280  0.1387  0.4253
  424SOL    HW1 3172   0.395   4.169   0.866  0.7343  0.2644  2.5891
  424SOL    HW2 3173   0.312   4.050   0.910 -0.5635 -0.3837 -1.2449
  425SOL     OW 3174   5.632   2.699   3.763 -0.4487  0.0681  0.1322
  425SOL    HW1 3175   5.552   2.654   3.737 -0.0476 -1.5836  1.5672
  425SOL    HW2 3176   5.613   2.736   3.849  0.1168  0.2697  0.1771
  426SOL     OW 3177   2.485   3.098   4.246 -0.1205  0.1955  0.7145
  426SOL    HW1 3178   2.554   3.107   4.181 -1.5909 -1.5267 -1.2219
  426SOL    HW2 3179   2.478   3.003   4.261 -2.0121  0.2964  0.8064
  427SOL     OW 3180   0.599   5.270   1.880 -0.3029 -0.4432 -0.0475
  427SOL    HW1 3181   0.648   5.266   1.798 -1.4132  2.2465 -0.9505
  427SOL    HW2 3182   0.652   5.328   1.936 -1.6477  1.3734 -0.5472
  428SOL     OW 3183   5.846   5.480   4.281 -0.4726  0.5486 -0.3112
  428SOL    HW1 3184   5.929   5.526   4.293 -0.5478  0.8472 -0.9242
  428SOL    HW2 3185   5.827   5.443   4.367  0.9775 -0.6696 -0.4657
  429SOL     OW 3186   0.302   3.092   0.694  0.0128  0.3484  0.1471
  429SOL    HW1 3187   0.227   3.043   0.728 -0.2662  0.8082  0.1981
  429SOL    HW2 3188   0.270   3.129   0.612  0.6599 -0.6979 -0.5957
  430SOL     OW 3189   6.403   5.084   1.173 -0.3878 -0.8183  0.2338
  430SOL    HW1 3190   6.385   5.000   1.216  2.3364 -1.8091 -0.3518
  430SOL    HW2 3191   6.477   5.120   1.221  0.4751 -0.2608 -1.4355
  431SOL     OW 3192   3.980   3.283   1.017  0.0719 -0.0582 -0.6407
  431SOL    HW1 3193   4.000   3.341   1.090  0.6331 -0.6214 -0.3381
  431SOL    HW2 3194   3.893   3.309   0.988 -0.2932 -0.0453  0.4394
  432SOL     OW 3195   6.145   5.872   1.141 -0.1686 -0.0863  0.6008
  432SOL    HW1 3196   6.225   5.899   1.097  1.4167 -1.3590  2.4948
  432SOL    HW2 3197   6.170   5.865   1.233 -2.5079 -0.4078  1.2743
  433SOL     OW 3198   5.176   0.069   1.819 -0.1902  0.6131 -0.4329
  433SOL    HW1 3199   5.265   0.042   1.797  0.2216  0.7878  0.9424
  433SOL    HW2 3200   5.187   0.141   1.881 -1.2889  1.7285 -1.4795
  434SOL     OW 3201   2.147   5.083   1.116 -0.1028  0.4888  0.1051
  434SOL    HW1 3202   2.118   5.024   1.046  2.0811 -1.3294  0.6232
  434SOL    HW2 3203   2.203   5.147   1.072  0.3774  0.0150  0.0210
  435SOL     OW 3204   4.847   5.851   4.451 -0.5926  0.0745 -0.3241
  435SOL    HW1 3205   4.788   5.776   4.454 -0.0294 -0.3383  0.7101
  435SOL    HW2 3206   4.933   5.813   4.433 -0.0029  0.2540  1.8575
  436SOL     OW 3207   4.773   1.934   1.588 -0.1003 -0.7972  0.1787
  436SOL    HW1 3208   4.785   2.020   1.626 -1.5473 -0.5458  0.1282
  436SOL    HW2 3209   4.732   1.882   1.657  0.9712 -1.5434  0.2940
  437SOL     OW 3210   5.300   1.403   0.070 -0.5689  0.4860  0.3061
  437SOL    HW1 3211   5.332   1.448  -0.008 -1.3663  0.9139  0.2047
  437SOL    HW2 3212   5.215   1.444   0.087 -1.4080 -1.0918  0.1159
  438SOL     OW 3213   4.946   5.720   0.549 -0.3380  0.3943  0.6100
  438SOL    HW1 3214   4.967   5.628   0.531 -0.5476  0.0123  2.1390
  438SOL    HW2 3215   4.923   5.721   0.642 -1.5638  1.7887  0.3298
  439SOL     OW 3216   2.798   3.283   3.320  0.0376  0.1124  0.7275
  439SOL    HW1 3217   2.775   3.193   3.342  0.4660 -0.1586  0.0620
  439SOL    HW2 3218   2.821   3.281   3.228 -2.1000  1.3095  0.0820
  440SOL     OW 3219   1.395   1.630   3.223  0.0994  0.2297 -0.6612
  440SOL    HW1 3220   1.319   1.591   3.267 -1.4743  0.7772 -2.7715
  440SOL    HW2 3221   1.364   1.649   3.135  1.8152  3.1888 -0.7173
  441SOL     OW 3222   5.953   5.448   3.460  0.2590 -0.1417 -0.5000
  441SOL    HW1 3223   5.930   5.537   3.435  0.3867 -0.3425 -1.3501
  441SOL    HW2 3224   6.043   5.455   3.493  0.4775 -0.0404 -1.0968
  442SOL     OW 3225   0.609   3.573   1.198  0.6108 -0.2398 -0.4137
  442SOL    HW1 3226   0.540   3.568   1.265  1.3182 -1.3338  0.2741
  442SOL    HW2 3227   0.562   3.566   1.115 -0.1039 -1.2736  0.0515
  443SOL     OW 3228   3.935   0.050   3.565  0.1498  0.2146  0.1298
  443SOL    HW1 3229   3.935   0.012   3.653  0.8041  1.4958  0.7084
  443SOL    HW2 3230   3.874   0.124   3.570 -0.2252 -0.0267 -0.6572
  444SOL     OW 3231   6.162   6.292   2.030  0.1591  0.0813  0.1933
  444SOL    HW1 3232   6.231   6.298   2.097  0.6249  1.6864 -0.3771
  444SOL    HW2 3233   6.207   6.312   1.948 -1.0773  1.8934 -0.0993
  445SOL     OW 3234   4.788   3.062   3.079 -0.0013 -0.3442  0.4930
  445SOL    HW1 3235   4.695   3.070   3.102  0.1464 -0.1910  1.0595
  445SOL    HW2 3236   4.833   3.067   3.163  0.4837 -1.0366  0.2797
  446SOL     OW 3237   4.453   1.178   0.537  0.6325 -0.0141 -0.1255
  446SOL    HW1 3238   4.434   1.119   0.464 -0.0284 -0.6430  0.5397
  446SOL    HW2 3239   4.518   1.240   0.502  1.0599 -0.9026 -0.9405
  447SOL     OW 3240   1.124   2.853   4.507  0.2903  0.0120 -0.3187
  447SOL    HW1 3241   1.118   2.758   4.514  0.6930  0.1473  2.8781
  447SOL    HW2 3242   1.203   2.877   4.555 -0.2479  2.0455 -0.3474
  448SOL     OW 3243   1.496   1.783   2.104  0.2801  0.2046 -0.2742
  448SOL    HW1 3244   1.464   1.698   2.073  0.2751 -0.5814  1.7408
  448SOL    HW2 3245   1.477   1.783   2.198  1.1924  2.0333 -0.0443
  449SOL     OW 3246   5.019   6.240   3.456  0.3253 -0.2980  0.2687
  449SOL    HW1 3247   5.089   6.244   3.521 -1.3788 -0.5484  2.2355
  449SOL    HW2 3248   5.059   6.199   3.380  2.1891 -0.8567  1.4841
  450SOL     OW 3249   6.390   0.123   2.049  0.4262 -0.6468 -0.3953
  450SOL    HW1 3250   6.350   0.179   2.116 -0.5160 -3.4766  1.5974
  450SOL    HW2 3251   6.377   0.170   1.967  0.5159  2.4128  1.1928
  451SOL     OW 3252   0.044   2.373   2.611 -0.7317  0.3222 -0.3861
  451SOL    HW1 3253  -0.003   2.452   2.638 -0.0527  0.0298  1.9147
  451SOL    HW2 3254  -0.004   2.301   2.652  1.4306  0.0032  1.8185
  452SOL     OW 3255   3.785   0.984   4.244 -0.2850 -0.6030  0.3611
  452SOL    HW1 3256   3.802   1.076   4.261 -0.1921 -0.4569 -0.4998
  452SOL    HW2 3257   3.756   0.949   4.328 -0.4972  0.2474  0.6475
  453SOL     OW 3258   6.099   3.215   3.549  0.3408 -0.1365 -0.2510
  453SOL    HW1 3259   6.040   3.186   3.479  0.9555 -1.0986 -0.3798
  453SOL    HW2 3260   6.167   3.264   3.504 -0.3738  1.0489 -0.0936
  454SOL     OW 3261   5.569   1.922   3.560 -0.0570 -0.4725  0.2882
  454SOL    HW1 3262   5.496   1.890   3.614  0.6231  1.0511  2.2167
  454SOL    HW2 3263   5.645   1.919   3.617  0.7291  1.1275 -0.5927
  455SOL     OW 3264   4.271   3.579   0.525 -0.0934 -0.5541  0.8455
  455SOL    HW1 3265   4.345   3.622   0.569  1.4905 -2.6197  0.3406
  455SOL    HW2 3266   4.228   3.530   0.594 -0.8759  0.4340  1.0846
  456SOL     OW 3267   5.111   6.380   0.966  0.1858  0.4506  0.0912
  456SOL    HW1 3268   5.032   6.430   0.947  0.4690  1.7387  1.9730
  456SOL    HW2 3269   5.179   6.446   0.976  1.4314 -0.6120 -1.0724
  457SOL     OW 3270   4.195   0.095   1.804 -0.3565 -0.4173  0.1018
  457SOL    HW1 3271   4.279   0.104   1.849  1.4714 -0.2412 -3.0838
  457SOL    HW2 3272   4.218   0.078   1.713 -3.7837  1.2856 -1.2514
  458SOL     OW 3273   0.606   2.681   2.731  0.4694 -0.2139  0.0034
  458SOL    HW1 3274   0.564   2.667   2.646  0.6204 -2.0620  0.1854
  458SOL    HW2 3275   0.686   2.629   2.727  1.2669  0.9127  0.7350
  459SOL     OW 3276   4.607   5.466   4.380  0.5770 -0.0621 -0.3631
  459SOL    HW1 3277   4.609   5.373   4.401 -0.1044  0.1461  0.7272
  459SOL    HW2 3278   4.683   5.502   4.426  1.2106 -0.1682 -1.3077
  460SOL     OW 3279   5.247   0.868   3.591  1.0353 -0.4455 -0.4403
  460SOL    HW1 3280   5.260   0.880   3.497 -2.0156  2.7891 -0.6259
  460SOL    HW2 3281   5.171   0.810   3.598  0.3102  0.5248 -0.0595
  461SOL     OW 3282   5.605   6.300   4.161 -0.3791 -0.5281  0.4214
  461SOL    HW1 3283   5.612   6.267   4.251  0.8249 -3.6766 -0.6826
  461SOL    HW2 3284   5.669   6.248   4.112 -1.7557  0.3093 -2.4575
  462SOL     OW 3285   0.593   1.866   3.094  0.4119 -0.5048  0.7095
  462SOL    HW1 3286   0.642   1.785   3.108 -0.4762 -1.4234 -1.1117
  462SOL    HW2 3287   0.508   1.849   3.135  0.3438 -0.3378  0.6352
  463SOL     OW 3288   2.650   1.874   1.447 -0.9134  0.0124  1.2437
  463SOL    HW1 3289   2.720   1.826   1.402 -0.1417  0.6141  1.7581
  463SOL    HW2 3290   2.602   1.918   1.376 -0.1108  0.4333  0.9450
  464SOL     OW 3291   0.015   3.049   3.786  0.3630 -0.3386 -0.3612
  464SOL    HW1 3292  -0.080   3.050   3.789  0.3463 -1.2744 -0.2065
  464SOL    HW2 3293   0.041   3.141   3.794 -0.4744 -0.2029  1.0341
  465SOL     OW 3294   5.291   3.884   4.122 -0.0136 -0.3915 -0.1306
  465SOL    HW1 3295   5.219   3.823   4.134 -0.7504  0.5019  0.0805
  465SOL    HW2 3296   5.296   3.898   4.027 -0.8688  0.4059 -0.0729
  466SOL     OW 3297   3.839   2.462   1.815 -0.2958  0.0076  0.6342
  466SOL    HW1 3298   3.907   2.454   1.748 -1.6627  3.2403 -1.3785
  466SOL    HW2 3299   3.881   2.511   1.886 -0.1412  0.9156 -0.0648
  467SOL     OW 3300   5.996   0.045   1.714  0.2208 -0.1481 -0.4746
  467SOL    HW1 3301   5.981   0.064   1.807 -4.8004  0.2200 -1.0770
  467SOL    HW2 3302   5.961  -0.044   1.702 -2.2990  0.9801 -2.4295
  468SOL     OW 3303   3.424   6.438   2.356  0.4273 -0.9747  0.4622
  468SOL    HW1 3304   3.364   6.406   2.288  0.2387 -2.3664  1.2488
  468SOL    HW2 3305   3.461   6.518   2.319 -0.6877 -0.9677 -0.7185
  469SOL     OW 3306   0.369   6.031   3.571  0.7722 -0.2785  0.4449
  469SOL    HW1 3307   0.431   6.001   3.504  1.2026 -0.0713  0.7457
  469SOL    HW2 3308   0.419   6.027   3.653 -0.3404 -2.4398  1.0807
  470SOL     OW 3309   4.165   1.744   3.089  0.5684  0.5723  0.5019
  470SOL    HW1 3310   4.195   1.695   3.012 -0.6559 -0.2197  0.4930
  470SOL    HW2 3311   4.245   1.774   3.131  1.2861  1.8167 -1.5636
  471SOL     OW 3312   5.532   1.232   2.073  0.5007  0.1281  0.7836
  471SOL    HW1 3313   5.458   1.225   2.013  0.8119 -0.2896  0.4383
  471SOL    HW2 3314   5.586   1.156   2.052 -0.0549 -0.7853  2.5123
  472SOL     OW 3315   5.461   3.824   0.098 -0.1787  0.4686  0.3727
  472SOL    HW1 3316   5.406   3.890   0.057  0.4479  0.8553  0.1487
  472SOL    HW2 3317   5.439   3.829   0.191  0.8584  1.9601  0.5656
  473SOL     OW 3318   6.156   2.349   1.877  0.4896 -0.0809 -0.0344
  473SOL    HW1 3319   6.188   2.388   1.796 -0.6428 -2.0335 -1.5380
  473SOL    HW2 3320   6.067   2.381   1.886  0.4054 -0.3500  0.1085
  474SOL     OW 3321   1.126   1.157   1.346  0.3557 -0.3316  0.4210
  474SOL    HW1 3322   1.136   1.116   1.432  0.5886  0.7883  0.9437
  474SOL    HW2 3323   1.039   1.131   1.317  1.2564 -3.0006 -0.2717
  475SOL     OW 3324   2.736   0.674   0.418 -0.1772 -0.4610  0.0850
  475SOL    HW1 3325   2.663   0.651   0.475  0.2603  1.1117  1.3413
  475SOL    HW2 3326   2.738   0.769   0.419  0.8856 -0.4439 -1.2559
  476SOL     OW 3327   3.588   2.401   0.405 -0.2407  0.4175 -0.3941
  476SOL    HW1 3328   3.677   2.368   0.419 -0.5306 -0.7480 -1.1143
  476SOL    HW2 3329   3.532   2.326   0.424 -0.9961  0.8189 -0.9947
  477SOL     OW 3330   3.201   4.010   2.621 -0.1354  0.1088 -0.2309
  477SOL    HW1 3331   3.136   4.066   2.579 -2.6991 -2.7921 -0.4992
  477SOL    HW2 3332   3.233   3.953   2.551  0.0682 -0.8257  0.6042
  478SOL     OW 3333   5.780   5.936   4.190  0.2075 -0.2083 -0.1270
  478SOL    HW1 3334   5.712   5.949   4.124 -0.3902 -1.1219  0.2899
  478SOL    HW2 3335   5.767   5.846   4.220  0.3384  0.2628  1.3890
  479SOL     OW 3336   2.006   2.408   1.891 -0.1414  0.2184 -0.2794
  479SOL    HW1 3337   1.959   2.481   1.851  0.1561  0.2633 -0.5511
  479SOL    HW2 3338   2.038   2.443   1.974 -0.1058  0.3572 -0.3512
  480SOL     OW 3339   5.077   0.757   0.499  0.5921 -0.4869 -0.2334
  480SOL    HW1 3340   5.004   0.740   0.439  1.0410  0.5026 -1.0814
  480SOL    HW2 3341   5.106   0.845   0.478  0.2492  0.2314  2.0233
  481SOL     OW 3342   2.984   5.538   0.410  0.0112 -0.1342  0.5858
  481SOL    HW1 3343   3.034   5.532   0.329  0.0504  0.8034  0.5292
  481SOL    HW2 3344   2.893   5.521   0.384  0.0128  0.2395  0.3240
  482SOL     OW 3345   1.799   5.035   1.684  0.3693  0.0425 -0.4365
  482SOL    HW1 3346   1.765   5.083   1.608  1.5872 -0.9160 -1.6558
  482SOL    HW2 3347   1.865   5.093   1.722  1.4708 -0.3796 -1.5992
  483SOL     OW 3348   1.975   2.109   1.922  0.5223 -0.7061 -0.6094
  483SOL    HW1 3349   1.989   2.203   1.938  0.5638 -0.7117 -0.6138
  483SOL    HW2 3350   2.056   2.068   1.951  1.1114 -0.5943 -2.0132
  484SOL     OW 3351   5.401   6.283   1.282 -0.0684 -0.4608  0.1235
  484SOL    HW1 3352   5.441   6.299   1.197 -1.2653 -3.2003 -1.0762
  484SOL    HW2 3353   5.474   6.256   1.339  0.7174  1.2804  0.0012
  485SOL     OW 3354   1.559   3.087   0.823 -0.6407  0.3524 -0.0552
  485SOL    HW1 3355   1.616   3.021   0.861 -1.0017  1.0966  1.8795
  485SOL    HW2 3356   1.509   3.040   0.756  1.3655 -0.5576 -1.0103
  486SOL     OW 3357   2.275   1.689   3.993  0.1092  0.0436  0.0774
  486SOL    HW1 3358   2.271   1.722   4.083 -0.4360  1.3980 -0.4205
  486SOL    HW2 3359   2.365   1.705   3.965 -0.3664  1.9886 -0.4519
  487SOL     OW 3360   3.004   1.504   1.160  0.4835 -0.0639  0.0376
  487SOL    HW1 3361   2.926   1.453   1.138  1.2632 -1.6992  0.8239
  487SOL    HW2 3362   3.074   1.438   1.168  2.0321  1.3733 -0.9661
  488SOL     OW 3363   2.876   6.216   4.545 -0.4884  0.0958  0.0401
  488SOL    HW1 3364   2.848   6.267   4.469 -3.4882  0.1213  1.0241
  488SOL    HW2 3365   2.957   6.174   4.517 -0.9224  0.9190 -2.7751
  489SOL     OW 3366   2.102   3.190   0.123  0.3974  0.0100 -0.2558
  489SOL    HW1 3367   2.191   3.208   0.091 -0.1891  0.9404 -1.4579
  489SOL    HW2 3368   2.113   3.120   0.186  2.3060  1.6716  1.4100
  490SOL     OW 3369   3.239   0.067   3.963 -0.3590  0.2434  0.4097
  490SOL    HW1 3370   3.313   0.079   4.023 -0.6483  1.3926  0.5693
  490SOL    HW2 3371   3.163   0.100   4.011 -0.8500 -0.2238 -0.0323
  491SOL     OW 3372   2.305   6.287   4.076  0.9246 -0.6382  0.1055
  491SOL    HW1 3373   2.352   6.293   3.993  1.2976 -2.2648  0.1558
  491SOL    HW2 3374   2.252   6.366   4.080  0.0703 -1.0138 -2.2069
  492SOL     OW 3375   6.369   0.476   3.715  0.3823 -0.2043 -0.9096
  492SOL    HW1 3376   6.318   0.462   3.635  0.5346  0.6558 -1.1642
  492SOL    HW2 3377   6.306   0.463   3.786  0.2062 -0.7989 -1.1721
  493SOL     OW 3378   6.337   4.229   2.005  0.0279 -0.4930 -0.2468
  493SOL    HW1 3379   6.379   4.301   1.959  2.0375 -0.5119  1.4090
  493SOL    HW2 3380   6.322   4.262   2.094 -1.5121 -1.2513 -0.1790
  494SOL     OW 3381   3.507   2.547   2.246  0.1387  0.3778  0.1606
  494SOL    HW1 3382   3.434   2.559   2.185  0.1828 -1.2473 -0.2607
  494SOL    HW2 3383   3.585   2.568   2.194  0.1664 -0.8693 -0.3235
  495SOL     OW 3384   4.601   3.177   3.702  0.1586  0.3315  0.3718
  495SOL    HW1 3385   4.555   3.249   3.745 -1.3576 -1.2211  1.4487
  495SOL    HW2 3386   4.556   3.167   3.618  0.9628  1.1784 -0.1890
  496SOL     OW 3387   3.341   3.135   1.348  0.1268  0.0125  0.1060
  496SOL    HW1 3388   3.331   3.140   1.444  1.5366 -0.3748  0.2960
  496SOL    HW2 3389   3.299   3.215   1.316  0.9790  0.9321  1.1735
  497SOL     OW 3390   3.761   6.443   1.995  0.0352 -0.8152 -0.3502
  497SOL    HW1 3391   3.822   6.508   1.959 -0.1885  0.2639  1.1217
  497SOL    HW2 3392   3.684   6.449   1.939  0.3674 -0.4482 -0.7718
  498SOL     OW 3393   5.207   5.296   3.847  0.1698 -0.3183  0.1928
  498SOL    HW1 3394   5.245   5.329   3.928 -0.0499  0.7870 -0.1285
  498SOL    HW2 3395   5.228   5.364   3.782 -2.5043  0.5043  0.0509
  499SOL     OW 3396   4.840   5.986   2.457 -0.1691  0.3340  0.3807
  499SOL    HW1 3397   4.919   6.030   2.488  0.0242  1.1807 -1.2457
  499SOL    HW2 3398   4.781   6.057   2.433 -0.5405 -0.2960 -0.6019
  500SOL     OW 3399   4.974   1.276   1.433 -0.1162  0.2337  0.1477
  500SOL    HW1 3400   4.922   1.353   1.410  0.2885  0.9435  1.4545
  500SOL    HW2 3401   4.915   1.202   1.420 -0.8491  0.8585 -0.1627
  501SOL     OW 3402   1.162   0.837   2.277 -0.9169  0.3086 -0.2549
  501SOL    HW1 3403   1.196   0.919   2.241 -1.7182 -0.2182 -2.3026
  501SOL    HW2 3404   1.171   0.848   2.372 -1.2600  2.8644 -0.4418
  502SOL     OW 3405   4.228   1.529   1.926 -0.2688 -0.0920  0.4167
  502SOL    HW1 3406   4.165   1.595   1.954  0.9754  1.6054 -0.5569
  502SOL    HW2 3407   4.202   1.508   1.836  0.4833  0.5719  0.0330
  503SOL     OW 3408   3.361   0.610   3.011 -0.1360 -0.1424  0.1309
  503SOL    HW1 3409   3.286   0.618   2.953 -0.6625  1.5826  0.9845
  503SOL    HW2 3410   3.358   0.689   3.066  1.5296 -0.6862  1.0861
  504SOL     OW 3411   2.250   3.553   0.087 -0.0277  0.1211  0.3787
  504SOL    HW1 3412   2.282   3.571   0.176 -0.6570  0.6421  0.5166
  504SOL    HW2 3413   2.328   3.552   0.033  0.1793  2.7542  0.4683
  505SOL     OW 3414   2.801   2.979   3.407 -0.1550 -0.3959  0.2213
  505SOL    HW1 3415   2.714   2.942   3.398 -0.8683  1.7432 -3.0822
  505SOL    HW2 3416   2.793   3.042   3.479 -1.2519 -0.3978  0.1138
  506SOL     OW 3417   2.209   1.330   3.537 -0.3987  0.2910  0.3321
  506SOL    HW1 3418   2.274   1.270   3.501  1.0139  1.2205  1.2482
  506SOL    HW2 3419   2.189   1.390   3.464  0.6645  0.7119  0.3652
  507SOL     OW 3420   2.027   6.106   2.805 -0.0904 -0.2617 -0.0595
  507SOL    HW1 3421   2.093   6.085   2.739 -0.0992 -3.1046  0.7394
  507SOL    HW2 3422   1.950   6.055   2.779 -0.8766  0.4188  0.8727
  508SOL     OW 3423   2.036   0.356   3.133  0.3997 -0.0658  0.1345
  508SOL    HW1 3424   2.002   0.274   3.097  2.1743 -0.7107 -0.1410
  508SOL    HW2 3425   2.098   0.328   3.200  2.6682  0.9619 -1.4441
  509SOL     OW 3426   6.256   1.161   3.959 -0.1179  1.2759 -0.4314
  509SOL    HW1 3427   6.219   1.239   4.001 -0.1011  0.4928  1.1087
  509SOL    HW2 3428   6.350   1.172   3.967 -0.1055  0.0027  2.0336
  510SOL     OW 3429   2.446   4.051   3.384  0.1774 -0.1652  0.1928
  510SOL    HW1 3430   2.523   4.021   3.432  0.0711 -0.5227  0.1427
  510SOL    HW2 3431   2.480   4.083   3.301  0.3731  0.5348  0.5274
  511SOL     OW 3432   5.553   6.299   1.030  0.1273  0.1622 -0.6915
  511SOL    HW1 3433   5.562   6.272   0.939 -0.6569  0.1643 -0.7700
  511SOL    HW2 3434   5.567   6.393   1.029  0.5238  0.1042 -0.7484
  512SOL     OW 3435   5.304   0.092   1.009 -0.0085 -0.0316 -0.2039
  512SOL    HW1 3436   5.248   0.111   1.083 -1.1111 -2.4664 -0.3099
  512SOL    HW2 3437   5.393   0.099   1.044 -0.4778  0.0500  1.0315
  513SOL     OW 3438   3.463   0.650   1.457  0.6741  0.4520  0.0543
  513SOL    HW1 3439   3.509   0.717   1.509 -0.1741  2.5507 -1.7718
  513SOL    HW2 3440   3.390   0.696   1.416 -0.0980 -1.6698 -1.1386
  514SOL     OW 3441   3.516   0.153   2.218  0.0302 -0.1090  0.2699
  514SOL    HW1 3442   3.584   0.208   2.257  0.7480 -0.9525  0.2414
  514SOL    HW2 3443   3.518   0.175   2.125 -0.9671  1.1457  0.5171
  515SOL     OW 3444   5.374   1.328   1.772 -0.1111 -0.4288  0.2166
  515SOL    HW1 3445   5.297   1.362   1.727 -0.5568 -0.8859  0.6191
  515SOL    HW2 3446   5.338   1.278   1.846  0.6080  1.9595  2.3361
  516SOL     OW 3447   2.931   6.216   0.834 -0.0188 -0.4574 -0.1339
  516SOL    HW1 3448   2.930   6.193   0.927  0.1655 -1.5342 -0.3916
  516SOL    HW2 3449   3.016   6.184   0.803 -0.6252 -1.2969 -0.9632
  517SOL     OW 3450   1.347   4.198   1.974  0.4531  0.5848  0.3837
  517SOL    HW1 3451   1.259   4.196   1.935  1.0264  1.1649 -1.0455
  517SOL    HW2 3452   1.396   4.257   1.916  1.7251  0.4440  1.2901
  518SOL     OW 3453   4.737   1.249   0.037 -0.1264 -0.1147  0.7028
  518SOL    HW1 3454   4.647   1.264   0.008 -0.2613  0.6840  1.5033
  518SOL    HW2 3455   4.736   1.160   0.072 -0.9947  0.4087  2.0877
  519SOL     OW 3456   1.126   1.155   2.773 -0.1772  0.0023  0.1373
  519SOL    HW1 3457   1.103   1.063   2.786 -1.6968  0.0049 -1.9449
  519SOL    HW2 3458   1.118   1.168   2.678 -0.0229  2.2945  0.3865
  520SOL     OW 3459   2.182   3.039   3.937  0.2855  0.4697  0.3635
  520SOL    HW1 3460   2.181   2.968   4.001  0.8812 -2.1924 -2.3618
  520SOL    HW2 3461   2.110   3.020   3.878  0.2049  2.4077 -0.2409
  521SOL     OW 3462   6.403   1.147   0.897  0.0990 -0.4029  0.0202
  521SOL    HW1 3463   6.479   1.103   0.860  1.4463  0.1554  1.9478
  521SOL    HW2 3464   6.395   1.111   0.985 -0.0451  1.6099  0.8934
  522SOL     OW 3465   3.278   3.436   2.207  0.2562 -0.4006  0.8308
  522SOL    HW1 3466   3.196   3.388   2.195  1.8394 -3.4674  1.4569
  522SOL    HW2 3467   3.303   3.464   2.119 -0.9323 -0.3162  0.5023
  523SOL     OW 3468   1.152   2.666   1.017 -0.1367 -0.1460  0.4675
  523SOL    HW1 3469   1.115   2.578   1.018 -0.0452 -0.2770 -1.7090
  523SOL    HW2 3470   1.220   2.665   1.084  1.3446 -2.4547 -0.9640
  524SOL     OW 3471   5.654   0.145   3.958 -0.0640 -0.2316 -0.1935
  524SOL    HW1 3472   5.684   0.209   4.022  1.1654  1.1369 -2.0388
  524SOL    HW2 3473   5.654   0.192   3.874 -0.3796 -2.2818 -1.4195
  525SOL     OW 3474   1.429   5.682   3.424 -0.5693  0.1659 -0.4177
  525SOL    HW1 3475   1.514   5.727   3.432 -0.8537  0.5637  0.5599
  525SOL    HW2 3476   1.445   5.612   3.361  0.4371  0.3649 -0.4037
  526SOL     OW 3477   1.498   3.814   0.674 -0.3140 -0.7416  0.3293
  526SOL    HW1 3478   1.588   3.798   0.645  0.5122  1.8027  1.1732
  526SOL    HW2 3479   1.468   3.730   0.706  2.2484 -1.4280  1.1802
  527SOL     OW 3480   3.830   2.385   2.256  0.5491 -0.2638 -0.0657
  527SOL    HW1 3481   3.894   2.326   2.214 -0.7147 -0.6651 -1.5253
  527SOL    HW2 3482   3.746   2.358   2.219 -0.1862  1.7944  0.0272
  528SOL     OW 3483   1.536   3.578   0.805  0.1411  0.0174  0.5200
  528SOL    HW1 3484   1.579   3.607   0.885  0.9421 -0.7602  0.3833
  528SOL    HW2 3485   1.520   3.484   0.818  0.4913 -0.1719 -0.3229
  529SOL     OW 3486   0.279   1.212   4.364  0.4030 -0.3037  0.3358
  529SOL    HW1 3487   0.272   1.206   4.269  0.1978  0.8960  0.2618
  529SOL    HW2 3488   0.303   1.303   4.381 -0.1385 -0.3529  1.4658
  530SOL     OW 3489   1.131   5.961   0.204 -0.5003 -0.4229 -0.7275
  530SOL    HW1 3490   1.193   6.030   0.179  0.9215 -1.1985  0.4939
  530SOL    HW2 3491   1.049   6.008   0.220  0.8272  1.3158  1.7160
  531SOL     OW 3492   6.401   6.308   2.220 -0.0870  0.0047 -0.3648
  531SOL    HW1 3493   6.466   6.245   2.190  0.8386  0.9307 -0.3733
  531SOL    HW2 3494   6.447   6.392   2.221 -1.9900  1.2197 -2.9615
  532SOL     OW 3495   1.253   0.233   3.467  0.4376  0.1819 -0.2239
  532SOL    HW1 3496   1.213   0.146   3.465  1.0499 -0.1614  1.1514
  532SOL    HW2 3497   1.225   0.270   3.550  1.5491  0.6248 -0.0317
  533SOL     OW 3498   2.959   6.470   1.420  0.5409  0.0506 -0.1084
  533SOL    HW1 3499   2.883   6.521   1.446 -0.9291 -1.8603 -0.4430
  533SOL    HW2 3500   2.975   6.411   1.493  0.5722 -0.7807 -0.7714
  534SOL     OW 3501   1.890   0.918   0.679  0.0923 -0.0887 -0.0534
  534SOL    HW1 3502   1.844   0.927   0.596 -0.1558  0.1288  0.1088
  534SOL    HW2 3503   1.832   0.867   0.735 -0.2145  0.6821  0.3463
  535SOL     OW 3504   0.908   6.350   4.057 -0.8803 -0.3414  0.1835
  535SOL    HW1 3505   0.999   6.353   4.088 -0.5061 -1.0942 -0.7922
  535SOL    HW2 3506   0.859   6.317   4.132 -0.2028 -0.8306  0.4257
  536SOL     OW 3507   1.164   5.613   0.525 -0.3381  0.3642 -0.0471
  536SOL    HW1 3508   1.132   5.703   0.533  1.2682  1.0617 -0.9235
  536SOL    HW2 3509   1.123   5.580   0.445 -0.0053  0.7427 -0.3775
  537SOL     OW 3510   0.995   1.420   3.510  0.1926  0.5069 -0.0246
  537SOL    HW1 3511   0.932   1.474   3.558  0.9720 -0.2875  2.0054
  537SOL    HW2 3512   1.071   1.478   3.498  0.5648  0.2958  1.0947
  538SOL     OW 3513   0.164   0.759   2.567  0.5155  0.0259 -0.0269
  538SOL    HW1 3514   0.124   0.757   2.481 -0.0901  0.6956  0.2322
  538SOL    HW2 3515   0.242   0.814   2.557 -0.9191  2.2692  0.3917
  539SOL     OW 3516   5.625   0.042   3.402 -0.2113 -0.9402  0.5549
  539SOL    HW1 3517   5.652   0.070   3.314 -1.1118  2.1094  1.1105
  539SOL    HW2 3518   5.682   0.091   3.461 -2.1279  0.0964  1.6489
  540SOL     OW 3519   1.904   2.732   3.869 -0.3337 -0.2465 -0.3438
  540SOL    HW1 3520   1.903   2.822   3.837  0.4031 -0.7521 -1.9204
  540SOL    HW2 3521   1.837   2.687   3.818 -0.0518 -0.7950 -0.2431
  541SOL     OW 3522   0.274   1.055   3.453 -0.7441 -0.5446 -0.2056
  541SOL    HW1 3523   0.185   1.091   3.446 -0.2059  0.7398 -0.6747
  541SOL    HW2 3524   0.291   1.018   3.367  0.4459  2.3630 -1.3558
  542SOL     OW 3525   0.015   6.043   2.161 -0.1894 -0.1260 -0.3223
  542SOL    HW1 3526   0.080   6.001   2.218  0.4954 -0.6795 -1.4507
  542SOL    HW2 3527  -0.020   5.971   2.108 -2.3320  0.0345  0.7917
  543SOL     OW 3528   3.629   5.599   3.708  0.3398 -0.5593 -0.0909
  543SOL    HW1 3529   3.598   5.615   3.619 -1.2052  1.3024  0.6932
  543SOL    HW2 3530   3.568   5.533   3.742 -1.2527  1.1558  0.5851
  544SOL     OW 3531   4.213   0.546   4.578 -0.4616 -0.1070 -0.3724
  544SOL    HW1 3532   4.188   0.482   4.511 -0.9308 -0.5640  0.2205
  544SOL    HW2 3533   4.131   0.562   4.626 -0.7049  2.0559 -1.4181
  545SOL     OW 3534   4.913   3.065   0.089 -0.4592 -0.6674  0.2252
  545SOL    HW1 3535   4.988   3.008   0.069 -0.8639 -0.9634 -0.4876
  545SOL    HW2 3536   4.913   3.130   0.019 -0.8946 -0.6987  0.1911
  546SOL     OW 3537   1.115   4.593   4.173 -0.3000 -0.0625 -0.0489
  546SOL    HW1 3538   1.131   4.501   4.194 -0.6115 -0.2758 -0.7161
  546SOL    HW2 3539   1.046   4.620   4.234 -0.1563 -0.2485  0.1969
  547SOL     OW 3540   3.834   1.239   1.651 -0.0023 -0.2738 -0.4246
  547SOL    HW1 3541   3.879   1.280   1.577 -1.8485 -1.4162 -2.3302
  547SOL    HW2 3542   3.760   1.297   1.669  1.0572  0.5966  1.3755
  548SOL     OW 3543   1.562   1.516   4.434 -0.5836  0.0930 -0.1943
  548SOL    HW1 3544   1.595   1.491   4.520  0.5976 -0.0170 -0.6598
  548SOL    HW2 3545   1.625   1.581   4.402 -1.1719  0.3512 -0.8451
  549SOL     OW 3546   6.342   4.386   0.315  0.1205  0.5543  0.4217
  549SOL    HW1 3547   6.281   4.452   0.347  0.3016  1.5477 -1.1571
  549SOL    HW2 3548   6.409   4.435   0.268  0.5273 -0.7069 -0.3964
  550SOL     OW 3549   1.133   2.009   0.143 -0.0181 -0.5503 -0.4646
  550SOL    HW1 3550   1.123   2.033   0.051  2.1886 -0.7892 -0.8288
  550SOL    HW2 3551   1.084   1.928   0.153 -2.4671  0.8070 -0.7301
  551SOL     OW 3552   4.312   2.328   2.419  0.4207  0.1697 -0.1102
  551SOL    HW1 3553   4.269   2.267   2.479  0.6591 -0.1283 -0.2378
  551SOL    HW2 3554   4.278   2.414   2.443  1.5696  0.2367  1.3748
  552SOL     OW 3555   6.242   5.126   3.145  0.1972 -0.0495 -0.2056
  552SOL    HW1 3556   6.282   5.077   3.217 -2.0861 -0.9298  0.5594
  552SOL    HW2 3557   6.265   5.076   3.066 -0.8769 -1.5899  0.4167
  553SOL     OW 3558   1.278   2.889   0.058  0.7874  0.2525 -0.1090
  553SOL    HW1 3559   1.301   2.967   0.007  0.6205  0.7055  0.4826
  553SOL    HW2 3560   1.193   2.911   0.097  1.1934  0.1796  0.8498
  554SOL     OW 3561   0.331   3.682   3.482  0.3464  0.1756 -0.0435
  554SOL    HW1 3562   0.324   3.769   3.443  0.5883 -0.5297 -1.7545
  554SOL    HW2 3563   0.387   3.633   3.422  0.7473 -0.9878  1.2190
  555SOL     OW 3564   4.746   3.980   0.668  0.1561  0.0392 -0.0083
  555SOL    HW1 3565   4.710   3.893   0.649  0.3729 -0.0575  0.0092
  555SOL    HW2 3566   4.797   3.967   0.749  0.6796  0.0445 -0.3307
  556SOL     OW 3567   4.268   4.616   1.137  0.3322  0.0624  0.5184
  556SOL    HW1 3568   4.267   4.524   1.166  0.2657 -0.2077 -0.3153
  556SOL    HW2 3569   4.342   4.655   1.184 -0.0325 -0.2434  1.3824
  557SOL     OW 3570   3.977   2.570   3.069 -0.2043  0.4848 -0.4814
  557SOL    HW1 3571   3.987   2.496   3.128 -0.0843  0.7108 -0.2157
  557SOL    HW2 3572   3.883   2.588   3.070 -0.4663 -0.6464 -1.7649
  558SOL     OW 3573   2.780   0.200   1.507 -0.1428  0.0652 -0.1806
  558SOL    HW1 3574   2.736   0.258   1.570  0.3666 -0.3913  0.6196
  558SOL    HW2 3575   2.847   0.256   1.467 -0.5645  0.3990 -0.4281
  559SOL     OW 3576   5.563   5.875   2.059 -0.5947  0.6719  0.3043
  559SOL    HW1 3577   5.523   5.789   2.049  1.4730 -0.4788  1.3310
  559SOL    HW2 3578   5.495   5.929   2.098 -2.3010 -0.1447 -1.3765
  560SOL     OW 3579   6.188   5.568   0.244  0.4814  0.3071  0.3925
  560SOL    HW1 3580   6.279   5.585   0.223  0.8435 -2.3725 -0.5744
  560SOL    HW2 3581   6.143   5.567   0.159 -0.2651  0.6450  0.7691
  561SOL     OW 3582   5.974   3.931   0.523 -0.1155  0.1231 -0.6485
  561SOL    HW1 3583   5.977   3.898   0.613  0.0584 -0.0654 -0.7215
  561SOL    HW2 3584   5.886   3.966   0.514 -0.9194 -1.8441 -1.0899
  562SOL     OW 3585   2.281   3.609   1.336  0.2226 -0.2577  0.5175
  562SOL    HW1 3586   2.289   3.701   1.312 -0.6740 -0.6860 -1.6628
  562SOL    HW2 3587   2.255   3.565   1.255  0.8952 -2.4843  1.4299
  563SOL     OW 3588   2.935   5.095   4.219  0.0146 -0.5130 -0.1588
  563SOL    HW1 3589   3.024   5.063   4.203 -0.5190 -1.5063 -1.3452
  563SOL    HW2 3590   2.878   5.030   4.177 -1.3007 -0.1546  0.9825
  564SOL     OW 3591   6.258   4.324   3.368 -0.4469 -0.7533  0.1222
  564SOL    HW1 3592   6.331   4.267   3.341 -0.6800 -1.7669  1.4807
  564SOL    HW2 3593   6.238   4.295   3.457 -1.5182  0.5472  0.3311
  565SOL     OW 3594   0.168   0.621   2.852 -0.1510 -1.1143  0.3304
  565SOL    HW1 3595   0.187   0.626   2.759  0.4655 -2.7727  0.3308
  565SOL    HW2 3596   0.181   0.529   2.874 -1.1947 -0.9356  1.8665
  566SOL     OW 3597   5.571   4.265   3.275  0.1849 -0.4011 -0.0882
  566SOL    HW1 3598   5.588   4.359   3.277 -0.3336 -0.3101  0.4085
  566SOL    HW2 3599   5.655   4.224   3.293  0.4857 -0.0454 -0.6441
  567SOL     OW 3600   2.216   5.902   0.963  0.0645 -0.3780 -0.2150
  567SOL    HW1 3601   2.256   5.968   0.906 -0.2281  0.0490  0.0690
  567SOL    HW2 3602   2.162   5.849   0.904 -0.0572 -0.0824 -0.3726
  568SOL     OW 3603   6.461   3.130   0.912 -0.5118 -0.2564 -0.1987
  568SOL    HW1 3604   6.500   3.119   0.999 -0.7523  1.9772  0.2427
  568SOL    HW2 3605   6.527   3.175   0.861 -0.6536 -0.9130 -0.9835
  569SOL     OW 3606   4.991   5.759   0.978 -0.3936  0.1745 -0.0865
  569SOL    HW1 3607   5.004   5.820   1.051 -1.4714  0.4727 -0.1213
  569SOL    HW2 3608   4.910   5.713   1.000 -1.7527  1.5308 -1.9347
  570SOL     OW 3609   5.248   6.489   3.924 -0.2440 -0.0552  0.2996
  570SOL    HW1 3610   5.326   6.442   3.893 -0.0725  1.3347 -1.5333
  570SOL    HW2 3611   5.265   6.504   4.017  0.2461 -2.4481  0.6779
  571SOL     OW 3612   2.472   4.312   0.062  0.2006  0.3030  0.1542
  571SOL    HW1 3613   2.546   4.371   0.073 -1.2794  1.9179  2.2361
  571SOL    HW2 3614   2.397   4.369   0.046 -0.9748 -1.1314  0.2370
  572SOL     OW 3615   0.420   3.567   2.491  0.6661 -0.3430  0.0735
  572SOL    HW1 3616   0.421   3.633   2.422  2.6871 -1.6035 -1.1922
  572SOL    HW2 3617   0.498   3.514   2.476 -0.0014 -2.0479  2.0188
  573SOL     OW 3618   4.664   5.523   0.349 -0.5559  0.2650  0.7165
  573SOL    HW1 3619   4.688   5.587   0.415  2.7905  1.4533 -1.4090
  573SOL    HW2 3620   4.634   5.575   0.274  0.8310 -0.6548 -0.5360
  574SOL     OW 3621   2.654   4.367   1.261  0.4234 -0.3013 -0.0535
  574SOL    HW1 3622   2.717   4.295   1.263  0.3016 -0.4022  1.2550
  574SOL    HW2 3623   2.696   4.437   1.311  0.1212  0.1703 -0.4564
  575SOL     OW 3624   3.212   2.550   4.195  0.0655  0.0951 -0.2121
  575SOL    HW1 3625   3.223   2.473   4.251  1.3344  0.0957 -0.4414
  575SOL    HW2 3626   3.117   2.566   4.195 -0.1672 -1.1779  0.2108
  576SOL     OW 3627   3.874   2.558   0.192  0.2550 -0.2913 -0.7677
  576SOL    HW1 3628   3.783   2.542   0.166 -0.0619  0.8895 -0.4220
  576SOL    HW2 3629   3.868   2.607   0.274  1.2421 -3.1532  1.1776
  577SOL     OW 3630   1.675   1.045   1.214 -0.2865 -0.1203 -0.3125
  577SOL    HW1 3631   1.684   1.104   1.290  0.4104 -0.5788 -0.0225
  577SOL    HW2 3632   1.676   1.104   1.138  2.9681  0.1647 -0.1963
  578SOL     OW 3633   1.143   1.929   1.121  0.2740  0.1638 -0.2454
  578SOL    HW1 3634   1.100   1.859   1.170  1.1453 -0.5699 -0.4991
  578SOL    HW2 3635   1.172   1.990   1.188  0.3191 -0.1816  0.0561
  579SOL     OW 3636   5.800   4.200   3.594  0.8194  0.1224 -0.0427
  579SOL    HW1 3637   5.793   4.191   3.499 -0.9093 -1.1798  0.1565
  579SOL    HW2 3638   5.797   4.110   3.627 -4.2723  0.5098  1.4590
  580SOL     OW 3639   4.457   0.465   4.292 -0.2262  0.3897  0.2432
  580SOL    HW1 3640   4.417   0.551   4.305  1.5549  1.1833  0.9003
  580SOL    HW2 3641   4.537   0.483   4.242 -0.4711 -1.0718 -0.7291
  581SOL     OW 3642   1.899   6.083   2.392 -0.1093 -0.0850 -0.7093
  581SOL    HW1 3643   1.873   6.001   2.350 -0.0174 -0.2577 -0.4377
  581SOL    HW2 3644   1.889   6.149   2.325 -0.0602 -0.3413 -0.9714
  582SOL     OW 3645   5.942   0.339   0.428 -0.2774  0.4598 -0.8574
  582SOL    HW1 3646   5.943   0.360   0.334 -2.8736  0.4846 -0.9661
  582SOL    HW2 3647   5.933   0.243   0.430  0.5228  0.3848 -0.5993
  583SOL     OW 3648   2.101   1.120   0.600  0.0586  0.2247  0.1880
  583SOL    HW1 3649   2.058   1.173   0.667 -1.6038 -0.5062 -0.2399
  583SOL    HW2 3650   2.106   1.032   0.639  0.1286  0.0462 -0.2227
  584SOL     OW 3651   5.772   2.045   3.786  0.2567  0.1259  0.4433
  584SOL    HW1 3652   5.747   2.134   3.761 -0.1798 -0.7656 -2.7399
  584SOL    HW2 3653   5.850   2.027   3.734  1.6686 -0.6738  2.6918
  585SOL     OW 3654   5.489   4.428   1.968  0.4380 -0.1416 -0.4808
  585SOL    HW1 3655   5.497   4.523   1.967  0.9725 -0.1489  0.6943
  585SOL    HW2 3656   5.491   4.402   1.876  1.1592  0.9143 -0.7762
  586SOL     OW 3657   1.983   4.643   1.245  0.5151 -0.4457 -0.4194
  586SOL    HW1 3658   1.890   4.652   1.224  0.8673 -0.4479 -2.0686
  586SOL    HW2 3659   1.993   4.551   1.271  0.1204 -0.5273 -0.5532
  587SOL     OW 3660   2.801   0.677   2.351  0.6031  0.0925  0.4589
  587SOL    HW1 3661   2.772   0.766   2.330  1.1559  0.0095 -0.7436
  587SOL    HW2 3662   2.737   0.645   2.414  0.4663  1.3856  1.0247
  588SOL     OW 3663   3.715   2.133   3.584  0.6276  0.2399  0.0796
  588SOL    HW1 3664   3.765   2.054   3.567  1.0365  0.7859 -1.4347
  588SOL    HW2 3665   3.778   2.193   3.623  0.5762  0.1641  0.2792
  589SOL     OW 3666   4.082   5.873   0.134  0.1458 -0.1525 -0.1821
  589SOL    HW1 3667   4.087   5.922   0.052 -0.9081  1.0817  0.4690
  589SOL    HW2 3668   4.082   5.940   0.203  2.3083 -1.1830  0.9421
  590SOL     OW 3669   1.720   4.466   1.039 -0.2423 -0.5925  0.1440
  590SOL    HW1 3670   1.724   4.558   1.065 -0.2135 -0.5138 -0.1362
  590SOL    HW2 3671   1.809   4.444   1.014 -0.6889  0.0209 -2.2132
  591SOL     OW 3672   3.513   3.309   2.188 -0.3130 -0.5119  0.8112
  591SOL    HW1 3673   3.583   3.371   2.208  0.4790 -1.0621 -0.1967
  591SOL    HW2 3674   3.433   3.362   2.192  0.4407  0.9381 -1.3743
  592SOL     OW 3675   3.057   2.213   0.067 -0.7044 -0.0306 -0.4512
  592SOL    HW1 3676   2.997   2.208   0.142  1.3925 -0.9128  1.2817
  592SOL    HW2 3677   3.009   2.264   0.002 -2.2718  1.7226  1.8699
  593SOL     OW 3678   0.494   4.701   2.150  0.1101  0.1502 -0.2988
  593SOL    HW1 3679   0.542   4.704   2.233 -0.1716  1.3035 -0.1585
  593SOL    HW2 3680   0.562   4.706   2.083  0.2028  4.6072 -0.1186
  594SOL     OW 3681   6.038   4.525   4.444 -0.2159 -0.2245 -0.0574
  594SOL    HW1 3682   5.976   4.573   4.390 -0.4518 -1.2993 -0.7691
  594SOL    HW2 3683   6.006   4.535   4.534  0.9075  2.6796  0.1124
  595SOL     OW 3684   6.030   5.620   2.330  0.7872 -0.6810  0.4919
  595SOL    HW1 3685   6.022   5.713   2.312  2.5863 -0.4823  0.6151
  595SOL    HW2 3686   5.990   5.577   2.254 -0.5858  0.1564  0.7032
  596SOL     OW 3687   4.908   3.686   0.869 -0.5984 -0.1772 -0.4546
  596SOL    HW1 3688   4.898   3.781   0.858 -1.3556 -0.3930 -1.7815
  596SOL    HW2 3689   4.843   3.663   0.936  0.6183  0.4279  0.9985
  597SOL     OW 3690   6.437   2.039   4.138 -0.1910 -0.4641  0.1598
  597SOL    HW1 3691   6.381   2.088   4.199 -1.7553 -0.3147 -1.3228
  597SOL    HW2 3692   6.438   2.092   4.058  1.7949 -0.6660  0.0034
  598SOL     OW 3693   4.129   0.290   3.012  0.4174  0.1968 -0.4504
  598SOL    HW1 3694   4.135   0.377   2.973  0.6977  0.2383 -0.3174
  598SOL    HW2 3695   4.206   0.244   2.979  0.6897  0.2494  0.0883
  599SOL     OW 3696   2.220   0.239   3.295  0.0911  0.4711 -0.0845
  599SOL    HW1 3697   2.230   0.156   3.341 -0.4550  0.1904 -0.4582
  599SOL    HW2 3698   2.224   0.305   3.364 -0.3668  0.0785  0.3246
  600SOL     OW 3699   5.553   5.108   2.278  0.4494  0.4597 -0.1075
  600SOL    HW1 3700   5.610   5.176   2.315  0.7300  0.1290  0.0780
  600SOL    HW2 3701   5.614   5.043   2.243  0.1881 -0.0462  0.3605
  601SOL     OW 3702   0.042   2.088   2.473 -0.5399 -0.0732 -0.2466
  601SOL    HW1 3703  -0.044   2.129   2.464  0.1426  1.7224  0.9469
  601SOL    HW2 3704   0.059   2.088   2.567  0.4954 -1.0042 -0.4123
  602SOL     OW 3705   6.031   6.190   1.718 -0.1669 -0.1638 -0.4944
  602SOL    HW1 3706   5.994   6.150   1.797 -0.7081  0.4030 -0.4514
  602SOL    HW2 3707   5.963   6.179   1.651  0.0561 -0.1335 -0.7280
  603SOL     OW 3708   1.331   6.150   0.148  0.0062  0.0192  0.5766
  603SOL    HW1 3709   1.425   6.167   0.141  0.6680 -3.5037 -1.7554
  603SOL    HW2 3710   1.295   6.182   0.065 -1.1799  2.3273  1.8744
  604SOL     OW 3711   1.755   1.296   1.308  0.0936 -0.2045 -0.4100
  604SOL    HW1 3712   1.845   1.302   1.275  0.3393  0.2683  0.3288
  604SOL    HW2 3713   1.709   1.368   1.265  0.3427  0.2331  0.0512
  605SOL     OW 3714   0.018   2.801   2.012 -0.4234 -0.0268  0.2491
  605SOL    HW1 3715   0.063   2.717   2.004 -1.2382 -0.5934  1.3257
  605SOL    HW2 3716   0.046   2.835   2.097  0.2400  1.0136 -0.3672
  606SOL     OW 3717   2.335   2.874   1.121  0.7797 -0.3763 -0.5314
  606SOL    HW1 3718   2.412   2.836   1.078 -0.1420 -0.3175 -2.3410
  606SOL    HW2 3719   2.273   2.801   1.127  1.0659 -0.5144  1.2566
  607SOL     OW 3720   5.198   4.399   1.363 -0.0264 -0.1347 -0.4069
  607SOL    HW1 3721   5.217   4.381   1.272 -0.3478 -0.1474 -0.4724
  607SOL    HW2 3722   5.284   4.407   1.405  0.1287  0.3182 -0.7987
  608SOL     OW 3723   2.177   4.163   0.342  0.0694  1.4275 -0.5919
  608SOL    HW1 3724   2.116   4.223   0.384 -0.7400  0.9445 -1.0444
  608SOL    HW2 3725   2.125   4.085   0.323  1.1149  0.5654  0.0153
  609SOL     OW 3726   0.124   1.210   1.057 -0.0814 -0.4017 -0.2111
  609SOL    HW1 3727   0.040   1.236   1.021 -0.2579  0.4372  0.7415
  609SOL    HW2 3728   0.123   1.245   1.147 -0.3265 -3.6918  1.2077
  610SOL     OW 3729   6.304   3.374   1.410 -0.6214 -0.2192  0.2119
  610SOL    HW1 3730   6.319   3.428   1.333  2.2399 -0.0364  0.7916
  610SOL    HW2 3731   6.264   3.294   1.376  2.8300 -1.2155 -1.9496
  611SOL     OW 3732   1.025   4.975   0.963  0.3609 -0.3179 -0.7798
  611SOL    HW1 3733   1.023   5.069   0.945 -0.9615  0.0200  0.8780
  611SOL    HW2 3734   1.092   4.965   1.031 -0.6055 -0.2986  0.2114
  612SOL     OW 3735   1.016   0.951   3.861  0.0255  0.6816  0.1349
  612SOL    HW1 3736   1.098   0.953   3.813  0.4571 -0.2933  0.8031
  612SOL    HW2 3737   1.036   0.997   3.943 -0.4995  1.6773 -0.2709
  613SOL     OW 3738   1.377   2.219   0.217 -0.5141 -0.4911  0.1124
  613SOL    HW1 3739   1.309   2.208   0.283  0.3145 -0.1324  1.0477
  613SOL    HW2 3740   1.378   2.312   0.198  0.3083 -0.3609  0.7612
  614SOL     OW 3741   3.551   3.076   2.318 -0.4677  0.8673  0.0516
  614SOL    HW1 3742   3.516   3.115   2.398 -1.1314  0.0878  0.1507
  614SOL    HW2 3743   3.576   3.151   2.264  0.3309  1.4011  1.1234
  615SOL     OW 3744   4.520   6.418   2.575 -0.2248  0.3324  0.4159
  615SOL    HW1 3745   4.616   6.413   2.576 -0.2818 -1.2562  0.7322
  615SOL    HW2 3746   4.499   6.495   2.628  0.8618  0.1211  1.1938
  616SOL     OW 3747   0.563   4.761   0.768  0.0738 -0.0465 -0.5869
  616SOL    HW1 3748   0.591   4.683   0.815 -3.3456 -1.2287 -0.1987
  616SOL    HW2 3749   0.502   4.804   0.828 -1.6438  0.3521 -2.5152
  617SOL     OW 3750   2.302   0.981   1.511 -0.1549  0.2371  0.5296
  617SOL    HW1 3751   2.352   0.928   1.450  0.5073 -0.5466  1.7220
  617SOL    HW2 3752   2.248   1.038   1.455  2.0005  1.0864 -0.7994
  618SOL     OW 3753   5.037   1.180   1.838  0.2043 -0.0124  0.9538
  618SOL    HW1 3754   4.943   1.162   1.846 -0.0731  0.6718 -0.4531
  618SOL    HW2 3755   5.043   1.276   1.846  0.6705  0.0243  0.2439
  619SOL     OW 3756   1.170   1.541   2.029  0.1657 -0.0921 -0.0391
  619SOL    HW1 3757   1.246   1.582   1.988 -0.2032  0.8815  0.2272
  619SOL    HW2 3758   1.199   1.519   2.118 -0.3621  1.9342  0.6925
  620SOL     OW 3759   2.733   1.290   2.266  0.3174  0.2041 -0.4067
  620SOL    HW1 3760   2.672   1.257   2.333  0.3248 -2.0949 -1.4197
  620SOL    HW2 3761   2.706   1.381   2.252 -0.3767  0.4239  1.8971
  621SOL     OW 3762   4.584   0.822   2.304  0.6455 -0.0347  0.4353
  621SOL    HW1 3763   4.629   0.808   2.387  0.2230  0.4484  0.7496
  621SOL    HW2 3764   4.560   0.734   2.274  2.0945 -0.3318  0.0842
  622SOL     OW 3765   0.505   5.232   1.143  0.2160  0.1471 -0.0899
  622SOL    HW1 3766   0.463   5.280   1.214  1.4900  1.0145  0.0982
  622SOL    HW2 3767   0.447   5.245   1.067 -0.3438  0.5085  0.3957
  623SOL     OW 3768   1.702   0.101   2.118  0.4547 -0.2338  0.2886
  623SOL    HW1 3769   1.703   0.158   2.195 -3.3825 -1.4249  1.4266
  623SOL    HW2 3770   1.702   0.161   2.044  1.7977  1.0034  1.2228
  624SOL     OW 3771   0.795   0.140   1.406 -0.3877 -0.4237  0.3115
  624SOL    HW1 3772   0.765   0.049   1.409  1.4791 -1.0943  0.2409
  624SOL    HW2 3773   0.779   0.173   1.495 -0.6876 -0.9669  0.4662
  625SOL     OW 3774   0.561   5.584   2.246 -0.5406 -0.1817  0.8453
  625SOL    HW1 3775   0.622   5.570   2.318  0.6804 -2.2420 -0.4939
  625SOL    HW2 3776   0.482   5.536   2.271 -0.2102 -0.6766  0.9526
  626SOL     OW 3777   1.494   0.781   4.073 -0.0228 -0.2119 -0.2400
  626SOL    HW1 3778   1.459   0.766   3.985  0.8595 -1.1258 -0.4501
  626SOL    HW2 3779   1.533   0.868   4.068 -0.0785 -0.2138 -0.7163
  627SOL     OW 3780   5.672   2.874   3.107  0.1531 -0.5769  0.1422
  627SOL    HW1 3781   5.630   2.943   3.159 -0.3540  0.2736 -1.3428
  627SOL    HW2 3782   5.699   2.918   3.026 -0.7529 -2.2264 -1.1235
  628SOL     OW 3783   5.816   5.753   2.695  0.1635 -0.9866  0.0752
  628SOL    HW1 3784   5.864   5.675   2.723  0.7787 -0.8286 -0.5088
  628SOL    HW2 3785   5.785   5.732   2.607 -0.0649 -0.7476  0.0982
  629SOL     OW 3786   4.589   0.974   1.725 -0.1683 -0.2763  0.1593
  629SOL    HW1 3787   4.603   0.959   1.818 -1.0988 -0.8875  0.2117
  629SOL    HW2 3788   4.533   1.051   1.721  0.6417  0.3188  0.0616
  630SOL     OW 3789   6.046   0.519   3.817 -0.4863 -0.0746 -0.2670
  630SOL    HW1 3790   6.087   0.494   3.900 -0.5145 -0.7759 -0.4596
  630SOL    HW2 3791   5.996   0.442   3.790  1.2076 -0.6478 -1.9821
  631SOL     OW 3792   0.691   5.059   0.737  0.1891 -0.5898 -0.0031
  631SOL    HW1 3793   0.605   5.028   0.768 -0.1796  0.4497  0.0512
  631SOL    HW2 3794   0.674   5.094   0.650  0.1125  1.5336  0.8154
  632SOL     OW 3795   0.660   5.859   0.778 -0.3295  0.6432  0.3192
  632SOL    HW1 3796   0.684   5.782   0.727 -0.3046  1.1234 -0.4245
  632SOL    HW2 3797   0.568   5.846   0.800  0.2948 -0.7885  2.4161
  633SOL     OW 3798   2.138   5.942   3.757 -0.1355 -0.2703  0.3032
  633SOL    HW1 3799   2.164   6.029   3.728  0.6721 -0.9801 -1.2963
  633SOL    HW2 3800   2.119   5.951   3.850  0.8885  1.3944  0.3800
  634SOL     OW 3801   4.127   2.358   0.477 -0.0060  0.4322 -0.5303
  634SOL    HW1 3802   4.221   2.359   0.497  0.0947  0.4180 -0.9814
  634SOL    HW2 3803   4.122   2.321   0.389 -0.4313  0.5130 -0.5419
  635SOL     OW 3804   4.980   4.030   0.010  0.1340  0.5193  0.6946
  635SOL    HW1 3805   4.885   4.023   0.012  0.0929  1.0884  2.4966
  635SOL    HW2 3806   4.997   4.124   0.015  0.7917  0.3992  0.7702
  636SOL     OW 3807   0.140   0.502   1.375  0.1106  0.1950  0.4038
  636SOL    HW1 3808   0.130   0.440   1.302  1.2048  1.6406 -1.0266
  636SOL    HW2 3809   0.070   0.566   1.361 -0.1497  0.0653  1.0823
  637SOL     OW 3810   3.449   0.886   0.150  0.2442 -0.7166  0.4011
  637SOL    HW1 3811   3.365   0.912   0.189 -0.5036 -1.7154 -0.4707
  637SOL    HW2 3812   3.511   0.891   0.222 -0.8850 -1.4630  1.4800
  638SOL     OW 3813   4.253   4.223   1.805 -0.2335 -0.0896 -0.0367
  638SOL    HW1 3814   4.323   4.288   1.804 -0.1451 -0.1861 -0.1262
  638SOL    HW2 3815   4.178   4.269   1.844 -0.2339  0.1328 -0.2981
  639SOL     OW 3816   5.132   2.929   3.078 -0.3922  0.0970  0.1773
  639SOL    HW1 3817   5.193   2.987   3.033 -0.5310 -1.0224 -1.5375
  639SOL    HW2 3818   5.048   2.945   3.034 -1.2089  0.9746  1.9138
  640SOL     OW 3819   5.998   4.553   1.352 -0.5424 -0.4404 -0.2029
  640SOL    HW1 3820   5.989   4.605   1.433  2.6451 -1.0221  0.6395
  640SOL    HW2 3821   6.014   4.464   1.383 -0.2843 -0.8733 -1.5392
  641SOL     OW 3822   5.682   2.902   0.153  0.0040 -0.2293  0.4059
  641SOL    HW1 3823   5.670   2.997   0.158  0.0728 -0.2272  0.5298
  641SOL    HW2 3824   5.655   2.870   0.239 -2.6696 -0.6109 -0.4812
  642SOL     OW 3825   0.362   4.803   0.946 -0.3850  0.2384  0.1481
  642SOL    HW1 3826   0.343   4.711   0.965 -0.0896 -0.1850 -1.4974
  642SOL    HW2 3827   0.400   4.837   1.028  0.7755 -1.4618  0.3584
  643SOL     OW 3828   1.366   1.375   1.584  1.0018  0.5715  0.1195
  643SOL    HW1 3829   1.418   1.296   1.569 -1.2402 -0.7772 -1.0275
  643SOL    HW2 3830   1.308   1.352   1.657  0.5630  1.2727  0.0047
  644SOL     OW 3831   4.102   1.037   1.534  0.2693 -0.3727  0.6018
  644SOL    HW1 3832   4.118   1.108   1.596 -0.6025  0.2467  0.1247
  644SOL    HW2 3833   4.048   1.076   1.465  0.3268 -1.3272 -0.0021
  645SOL     OW 3834   4.567   2.396   3.401  0.4760 -0.1751  0.0842
  645SOL    HW1 3835   4.595   2.389   3.310  0.7626 -0.5805  0.2008
  645SOL    HW2 3836   4.642   2.431   3.447 -0.1018  1.3229 -0.0464
  646SOL     OW 3837   2.843   2.843   0.704 -0.2121 -0.2567  0.6164
  646SOL    HW1 3838   2.931   2.839   0.666  0.7552 -0.5613  2.7122
  646SOL    HW2 3839   2.834   2.759   0.749 -0.4001  0.8425  2.7619
  647SOL     OW 3840   0.056   4.495   3.291 -0.4451 -0.4472  0.1684
  647SOL    HW1 3841   0.041   4.432   3.362 -0.6071  1.0193  1.4741
  647SOL    HW2 3842  -0.028   4.540   3.281  0.2343  0.9599  0.6607
  648SOL     OW 3843   1.348   3.362   2.070  0.1901 -0.1794 -0.0338
  648SOL    HW1 3844   1.322   3.288   2.016  0.8960 -0.6084  0.2067
  648SOL    HW2 3845   1.266   3.392   2.111 -0.2940 -0.0785 -1.0320
  649SOL     OW 3846   0.047   3.283   4.312 -0.2211 -0.0305 -0.1449
  649SOL    HW1 3847   0.016   3.250   4.397 -0.7074 -0.2768 -0.4141
  649SOL    HW2 3848   0.122   3.227   4.290  0.0367  0.1662  0.2146
  650SOL     OW 3849   3.087   4.924   4.474 -0.2958 -0.3874  0.4032
  650SOL    HW1 3850   3.045   5.005   4.504  2.1257  0.7350  1.0506
  650SOL    HW2 3851   3.179   4.936   4.497  0.3526 -2.8063 -0.6864
  651SOL     OW 3852   3.459   0.328   2.640  0.1954  0.4359 -0.1048
  651SOL    HW1 3853   3.404   0.317   2.563  0.6906 -0.2328 -0.3710
  651SOL    HW2 3854   3.504   0.411   2.625  1.2707 -0.3122 -1.1783
  652SOL     OW 3855   0.544   4.021   2.709  0.2414 -0.1044  0.0857
  652SOL    HW1 3856   0.557   3.947   2.767 -1.6032  0.3649  1.1852
  652SOL    HW2 3857   0.516   3.982   2.626 -0.3062 -0.6663  0.5285
  653SOL     OW 3858   0.388   4.266   1.414 -0.3136 -0.2502  0.2529
  653SOL    HW1 3859   0.459   4.208   1.443  0.3644 -0.2814 -1.3514
  653SOL    HW2 3860   0.312   4.238   1.465  0.1644 -2.1209  0.0152
  654SOL     OW 3861   1.847   4.667   2.586  0.1874 -0.5073 -0.0684
  654SOL    HW1 3862   1.780   4.601   2.604 -1.1380  0.8927  0.3522
  654SOL    HW2 3863   1.836   4.687   2.493  0.0398 -0.2973 -0.0057
  655SOL     OW 3864   3.508   3.574   1.370 -0.2963 -0.0618 -0.0013
  655SOL    HW1 3865   3.494   3.585   1.276 -1.9585 -0.0780  0.2154
  655SOL    HW2 3866   3.436   3.519   1.400 -0.8699  1.4137  1.5693
  656SOL     OW 3867   2.231   3.258   1.736  0.1411 -0.3561 -0.2712
  656SOL    HW1 3868   2.225   3.339   1.686 -0.0399  0.2796  0.7459
  656SOL    HW2 3869   2.183   3.277   1.817 -0.9909 -1.8898 -0.5315
  657SOL     OW 3870   0.434   0.503   4.537 -0.5047  0.3859 -0.0670
  657SOL    HW1 3871   0.357   0.514   4.480 -0.4138  0.6716 -0.1417
  657SOL    HW2 3872   0.403   0.528   4.624 -0.2204  1.5965 -0.2923
  658SOL     OW 3873   2.817   4.440   2.960  0.6633  0.3591 -0.3630
  658SOL    HW1 3874   2.829   4.507   3.027 -0.7154 -1.4116  1.8155
  658SOL    HW2 3875   2.735   4.462   2.917 -0.1286 -0.2353  0.7997
  659SOL     OW 3876   5.528   4.817   3.546  0.1046  0.1510  0.1930
  659SOL    HW1 3877   5.552   4.907   3.566 -2.3874  0.5538  1.7269
  659SOL    HW2 3878   5.564   4.766   3.618  1.5806 -0.1603 -0.7133
  660SOL     OW 3879   5.412   0.319   1.707 -0.3444 -0.4933  0.1121
  660SOL    HW1 3880   5.493   0.352   1.668  0.6401 -1.3636  1.3294
  660SOL    HW2 3881   5.387   0.245   1.652  0.0268 -0.5874  0.0660
  661SOL     OW 3882   0.888   2.424   0.468  0.8597  0.0267 -0.0482
  661SOL    HW1 3883   0.922   2.476   0.541  0.4094 -0.6528  0.6590
  661SOL    HW2 3884   0.811   2.380   0.503  0.4592 -0.0921 -1.0211
  662SOL     OW 3885   1.774   3.758   2.339 -0.4313 -0.3419 -0.4137
  662SOL    HW1 3886   1.745   3.668   2.324 -0.3260 -0.8342  1.9654
  662SOL    HW2 3887   1.869   3.754   2.332 -0.0692 -1.2765  3.0017
  663SOL     OW 3888   2.031   4.481   2.218 -0.1675 -0.3230 -0.0077
  663SOL    HW1 3889   2.093   4.554   2.213 -1.7236  1.1370  0.8734
  663SOL    HW2 3890   2.018   4.454   2.127  0.4638  0.4732 -0.3486
  664SOL     OW 3891   0.281   0.930   1.325  0.2164 -0.2321 -0.5578
  664SOL    HW1 3892   0.346   0.872   1.366  0.5905 -0.5521 -1.5825
  664SOL    HW2 3893   0.329   1.011   1.306 -0.4179  0.6405  1.2976
  665SOL     OW 3894   1.670   4.857   4.164  0.0376 -0.1834 -0.5748
  665SOL    HW1 3895   1.655   4.902   4.080  0.3777 -1.0565 -1.1218
  665SOL    HW2 3896   1.739   4.794   4.145  0.6295  0.0994  0.5653
  666SOL     OW 3897   3.636   5.014   1.535  0.4005  0.4873 -1.2026
  666SOL    HW1 3898   3.705   5.016   1.469  1.3601  0.8363 -0.2349
  666SOL    HW2 3899   3.666   5.077   1.602 -0.5526  0.1766 -0.4624
  667SOL     OW 3900   2.737   3.370   1.987  0.0257  0.3899  0.0291
  667SOL    HW1 3901   2.797   3.434   2.026  0.2151 -0.7528  1.7370
  667SOL    HW2 3902   2.674   3.351   2.057 -0.9126 -0.1915 -0.9547
  668SOL     OW 3903   3.222   1.316   0.469 -0.1622  0.6274  0.1784
  668SOL    HW1 3904   3.266   1.344   0.389 -1.2085  2.1928  0.1179
  668SOL    HW2 3905   3.129   1.336   0.454 -0.3523  1.1207  1.8422
  669SOL     OW 3906   1.490   5.840   2.115 -0.0873  0.1084 -0.1691
  669SOL    HW1 3907   1.532   5.921   2.086 -1.1998  0.4082 -0.9836
  669SOL    HW2 3908   1.397   5.860   2.118 -0.2402 -0.6734  1.1990
  670SOL     OW 3909   6.323   5.376   1.458  0.6789 -0.5044 -0.4386
  670SOL    HW1 3910   6.248   5.362   1.400  0.1188 -2.0911  0.5962
  670SOL    HW2 3911   6.287   5.425   1.532  0.9304 -0.2572 -0.4789
  671SOL     OW 3912   3.725   4.002   2.249 -0.4823  0.1316  0.2141
  671SOL    HW1 3913   3.767   4.084   2.274  0.3082 -0.3625  0.5296
  671SOL    HW2 3914   3.631   4.022   2.248 -0.3395  0.8493  0.9811
  672SOL     OW 3915   2.942   5.370   1.251  0.1088  0.1300  0.2384
  672SOL    HW1 3916   2.993   5.361   1.170  0.0775 -0.8821  0.3157
  672SOL    HW2 3917   2.999   5.336   1.319 -0.9081 -1.7095  0.2247
  673SOL     OW 3918   3.177   3.026   2.229 -0.0168  0.0710  0.3990
  673SOL    HW1 3919   3.263   3.005   2.194 -0.4036 -0.9478  0.0124
  673SOL    HW2 3920   3.175   2.985   2.315 -0.0685  0.2006  0.4599
  674SOL     OW 3921   3.252   2.015   0.492  0.1653 -0.2062  0.2578
  674SOL    HW1 3922   3.325   2.068   0.523 -1.7877  2.3449  0.8531
  674SOL    HW2 3923   3.237   1.951   0.561  1.4617 -0.4070  0.3690
  675SOL     OW 3924   0.752   2.036   2.762 -0.4775 -0.0809  0.4279
  675SOL    HW1 3925   0.670   2.065   2.802 -1.2264 -1.7727  0.1939
  675SOL    HW2 3926   0.740   2.050   2.668  1.0387  3.2811  0.5590
  676SOL     OW 3927   0.019   1.437   0.447 -0.2654 -0.1172 -0.2159
  676SOL    HW1 3928  -0.031   1.381   0.507 -0.4453  0.1441 -0.1230
  676SOL    HW2 3929  -0.044   1.461   0.379  0.2666 -1.5130 -1.2638
  677SOL     OW 3930   2.669   4.090   1.614 -0.0446 -0.6332  0.1318
  677SOL    HW1 3931   2.646   4.054   1.528  0.8952 -1.4589  0.1989
  677SOL    HW2 3932   2.585   4.096   1.660 -0.6394  0.3621 -1.0262
  678SOL     OW 3933   1.156   0.908   1.921 -0.4990  0.2508 -0.5486
  678SOL    HW1 3934   1.100   0.865   1.856  2.1085 -0.3315 -2.6172
  678SOL    HW2 3935   1.225   0.949   1.869  0.6761  1.4448  1.8004
  679SOL     OW 3936   5.788   4.597   2.172  0.0846 -0.4373 -0.1820
  679SOL    HW1 3937   5.798   4.644   2.089  0.8017 -0.6452 -0.2194
  679SOL    HW2 3938   5.870   4.549   2.182  0.2755  0.1102  0.9775
  680SOL     OW 3939   0.803   1.973   1.680  0.3797 -0.0747 -0.0516
  680SOL    HW1 3940   0.797   1.894   1.734  0.7083  0.3639  0.6242
  680SOL    HW2 3941   0.887   2.012   1.703 -0.1696  0.9523  0.2719
  681SOL     OW 3942   0.059   3.851   2.685 -0.1168 -0.7371 -0.6061
  681SOL    HW1 3943   0.121   3.815   2.748 -1.4952 -1.3874  0.4415
  681SOL    HW2 3944  -0.025   3.814   2.711 -1.1862  1.2312 -1.0732
  682SOL     OW 3945   3.798   2.896   4.041  0.1664  0.5991 -0.0926
  682SOL    HW1 3946   3.823   2.843   3.966 -1.0177  0.3750 -0.3556
  682SOL    HW2 3947   3.872   2.890   4.101  0.1846 -1.1148 -0.2410
  683SOL     OW 3948   0.821   5.313   1.128 -0.4192 -0.3613 -0.1258
  683SOL    HW1 3949   0.836   5.306   1.033  0.4612 -2.4804  0.1245
  683SOL    HW2 3950   0.725   5.319   1.136 -0.4874  0.1973 -1.1415
  684SOL     OW 3951   1.593   5.115   2.418 -0.2382 -0.7041 -0.0470
  684SOL    HW1 3952   1.651   5.040   2.432 -0.2368 -0.5716  0.7185
  684SOL    HW2 3953   1.553   5.131   2.504  0.7163  0.9559  0.1468
  685SOL     OW 3954   3.231   4.281   1.840  0.2146 -0.4072  0.1696
  685SOL    HW1 3955   3.174   4.254   1.911 -0.7841 -0.4869 -0.6422
  685SOL    HW2 3956   3.176   4.336   1.784  0.7542 -0.9484 -0.9397
  686SOL     OW 3957   5.858   4.837   3.975 -0.0107  0.0697 -0.2842
  686SOL    HW1 3958   5.793   4.801   4.035  1.8505 -2.2111  0.5390
  686SOL    HW2 3959   5.904   4.903   4.027 -0.2947  0.1746 -0.1634
  687SOL     OW 3960   2.615   4.806   0.157  0.3048 -0.2762  0.1424
  687SOL    HW1 3961   2.579   4.728   0.199  0.7391 -0.3807  0.3251
  687SOL    HW2 3962   2.586   4.800   0.066 -2.0360  0.7686  0.7197
  688SOL     OW 3963   2.203   2.704   3.869 -0.0609  0.0992  0.2629
  688SOL    HW1 3964   2.191   2.742   3.782 -0.7759  2.3679  1.2839
  688SOL    HW2 3965   2.114   2.687   3.901  0.1085  0.9245  1.2195
  689SOL     OW 3966   1.641   0.840   3.101  0.1288 -0.4690  0.3909
  689SOL    HW1 3967   1.632   0.917   3.156  1.6043  0.2033 -0.2660
  689SOL    HW2 3968   1.712   0.790   3.140  0.1303 -0.7772  0.0057
  690SOL     OW 3969   3.920   1.698   3.739  0.7882  0.2366  0.0525
  690SOL    HW1 3970   3.954   1.636   3.675 -1.5965 -2.3474  1.0473
  690SOL    HW2 3971   3.859   1.753   3.689  2.9049  1.9501 -0.8317
  691SOL     OW 3972   3.710   2.749   1.591  0.4075  0.3060  0.5369
  691SOL    HW1 3973   3.651   2.720   1.662  0.3796 -0.4567  0.2136
  691SOL    HW2 3974   3.765   2.672   1.574 -0.8512 -0.1895 -1.5716
  692SOL     OW 3975   3.154   3.974   1.591  0.0587  0.0967  0.2275
  692SOL    HW1 3976   3.142   3.954   1.498  0.0061  1.7440 -0.1488
  692SOL    HW2 3977   3.065   3.980   1.626  0.0864 -1.1366  0.5429
  693SOL     OW 3978   0.318   0.590   3.316 -0.2246 -0.3050  0.3031
  693SOL    HW1 3979   0.273   0.638   3.385 -0.1956  0.9979 -0.5482
  693SOL    HW2 3980   0.248   0.546   3.268 -0.6321  1.5223 -0.8700
  694SOL     OW 3981   5.010   1.161   2.989 -0.1001 -0.4271 -0.1891
  694SOL    HW1 3982   5.046   1.074   3.006  1.9212  0.3869 -0.0167
  694SOL    HW2 3983   5.068   1.198   2.922 -0.5097  1.0307  0.2273
  695SOL     OW 3984   3.577   1.709   0.461 -0.1462 -0.2217  0.4282
  695SOL    HW1 3985   3.654   1.652   0.458  0.5549  0.7378 -0.9092
  695SOL    HW2 3986   3.609   1.790   0.500 -0.7978 -0.2527  1.0364
  696SOL     OW 3987   1.136   1.174   3.145 -0.0318 -0.0232  0.3996
  696SOL    HW1 3988   1.079   1.107   3.183 -0.9139  0.9818  0.8679
  696SOL    HW2 3989   1.191   1.202   3.218  0.2876 -0.1734  0.2191
  697SOL     OW 3990   5.567   0.432   0.480 -0.4275  0.2489  0.0560
  697SOL    HW1 3991   5.587   0.404   0.390  0.3237 -2.6340  1.0026
  697SOL    HW2 3992   5.647   0.474   0.510 -0.1347 -0.1400 -0.1645
  698SOL     OW 3993   0.891   4.413   2.470 -0.0315  0.3168  0.2898
  698SOL    HW1 3994   0.939   4.330   2.478  2.7681  1.8875  1.2116
  698SOL    HW2 3995   0.818   4.393   2.412  1.5593 -2.3741 -0.9943
  699SOL     OW 3996   6.252   1.899   0.063 -0.1012  0.2664  0.1770
  699SOL    HW1 3997   6.170   1.882   0.108 -0.6345  1.0755 -0.4555
  699SOL    HW2 3998   6.310   1.932   0.131 -0.2613 -0.3923  0.6457
  700SOL     OW 3999   5.646   2.255   2.914 -0.2764  0.2761 -0.0212
  700SOL    HW1 4000   5.650   2.318   2.842  1.6574 -1.8479 -1.9594
  700SOL    HW2 4001   5.580   2.191   2.887 -1.8474  1.0925  1.6763
  701SOL     OW 4002   0.747   6.232   0.770 -0.1771 -0.3765 -0.0760
  701SOL    HW1 4003   0.744   6.243   0.675 -2.4670  0.0934 -0.0148
  701SOL    HW2 4004   0.773   6.318   0.803  0.1114 -0.3937 -0.2550
  702SOL     OW 4005   5.957   0.316   1.006 -0.5459  0.8540  0.3452
  702SOL    HW1 4006   6.004   0.300   0.924  1.1080  0.3441  1.3353
  702SOL    HW2 4007   5.980   0.406   1.030 -1.6457  1.2712 -0.1165
  703SOL     OW 4008   0.054   3.367   0.536 -0.1267 -0.1530  0.1953
  703SOL    HW1 4009   0.015   3.384   0.450  0.2034  1.8650  0.3881
  703SOL    HW2 4010   0.143   3.337   0.517 -0.3722 -0.6572 -0.1737
  704SOL     OW 4011   5.657   4.301   4.100  0.2083 -0.3191  0.2587
  704SOL    HW1 4012   5.562   4.298   4.101  0.1076  1.5801  0.3962
  704SOL    HW2 4013   5.683   4.276   4.189 -0.2657  0.5273  0.6533
  705SOL     OW 4014   0.530   5.469   2.660 -0.1548  0.7763 -0.0282
  705SOL    HW1 4015   0.518   5.407   2.732 -2.3818  0.8034 -0.3077
  705SOL    HW2 4016   0.471   5.541   2.681  1.7559  2.4494 -0.1498
  706SOL     OW 4017   2.247   2.258   1.475  0.4199 -0.2375 -0.2773
  706SOL    HW1 4018   2.271   2.166   1.486 -1.6325 -0.7321  0.6109
  706SOL    HW2 4019   2.325   2.307   1.503  0.6586 -1.7109  1.8745
  707SOL     OW 4020   4.529   0.553   2.344  0.4482  0.2719  0.3699
  707SOL    HW1 4021   4.486   0.565   2.429  0.1738 -0.6001  0.3560
  707SOL    HW2 4022   4.610   0.507   2.365  1.1761  1.4893  0.3372
  708SOL     OW 4023   3.606   0.773   2.726 -0.1831  0.3767 -0.5391
  708SOL    HW1 4024   3.643   0.819   2.651  1.4483  0.3802  0.2211
  708SOL    HW2 4025   3.603   0.681   2.698  0.3525  0.3872 -0.6507
  709SOL     OW 4026   5.264   5.414   1.530  0.3137 -0.3241  0.5462
  709SOL    HW1 4027   5.171   5.426   1.550 -0.1112  0.8524 -1.7707
  709SOL    HW2 4028   5.305   5.497   1.556  1.1398 -1.4540  3.2366
  710SOL     OW 4029   2.134   6.234   2.138 -0.2345 -0.0925  0.7378
  710SOL    HW1 4030   2.058   6.292   2.136  1.5831  2.4425 -1.0105
  710SOL    HW2 4031   2.177   6.253   2.221  0.5019  1.3673  0.0560
  711SOL     OW 4032   5.571   2.539   3.353 -0.5823 -0.1074 -0.2137
  711SOL    HW1 4033   5.505   2.488   3.400  0.3642  0.4068  1.7760
  711SOL    HW2 4034   5.641   2.476   3.333 -0.6560 -0.1711 -0.2711
  712SOL     OW 4035   0.012   0.209   4.120 -0.3222 -0.6030 -0.2840
  712SOL    HW1 4036   0.029   0.115   4.128 -1.2363 -0.6991  0.9314
  712SOL    HW2 4037   0.092   0.251   4.152  0.0505 -0.9667 -0.7360
  713SOL     OW 4038   1.563   3.840   2.732 -0.5582  0.0329  0.1576
  713SOL    HW1 4039   1.542   3.750   2.758 -0.4101  0.0770  0.4351
  713SOL    HW2 4040   1.596   3.881   2.812  1.8973 -0.4192 -0.5486
  714SOL     OW 4041   0.441   2.182   0.647 -0.0178 -0.1138 -0.2426
  714SOL    HW1 4042   0.433   2.264   0.695  0.5569 -0.0893 -0.1814
  714SOL    HW2 4043   0.457   2.209   0.556 -1.9069 -0.1550 -0.6184
  715SOL     OW 4044   5.004   2.827   3.865 -0.0822  0.4609 -0.3195
  715SOL    HW1 4045   4.913   2.848   3.845 -0.6499 -0.8612  0.7367
  715SOL    HW2 4046   5.022   2.870   3.949  0.1883  0.4818 -0.3842
  716SOL     OW 4047   3.507   2.603   4.100  0.6038  0.1238  0.0425
  716SOL    HW1 4048   3.425   2.630   4.142 -0.0922 -0.4800 -0.8893
  716SOL    HW2 4049   3.517   2.511   4.126 -0.6196 -0.7261 -2.2299
  717SOL     OW 4050   6.132   5.614   1.058  0.6472 -0.2644 -0.1413
  717SOL    HW1 4051   6.128   5.706   1.084 -0.9227  0.7135 -3.3943
  717SOL    HW2 4052   6.102   5.613   0.968 -0.0535 -4.0967 -0.0256
  718SOL     OW 4053   6.070   4.878   2.420 -0.0671  0.4762 -0.1178
  718SOL    HW1 4054   6.109   4.791   2.423  0.7949  0.7845 -1.4752
  718SOL    HW2 4055   6.144   4.938   2.411 -0.7199  1.2219 -0.7287
  719SOL     OW 4056   1.863   2.855   0.662  0.6930  0.0483 -0.2502
  719SOL    HW1 4057   1.791   2.841   0.723 -1.0502  1.6970 -1.7912
  719SOL    HW2 4058   1.871   2.771   0.616  0.5450 -0.5079  0.7110
  720SOL     OW 4059   2.344   3.130   2.871 -0.5002 -0.1749 -0.7078
  720SOL    HW1 4060   2.268   3.169   2.913 -1.0683 -1.5922 -0.3869
  720SOL    HW2 4061   2.376   3.198   2.811 -3.0006 -0.1244 -2.0942
  721SOL     OW 4062   5.853   5.311   0.657  0.3609  0.4093  0.7051
  721SOL    HW1 4063   5.795   5.350   0.593 -0.4662  0.7246  1.6154
  721SOL    HW2 4064   5.794   5.278   0.725  1.2346  0.6015  1.5734
  722SOL     OW 4065   0.731   4.748   1.981 -0.5738  0.3442  0.1807
  722SOL    HW1 4066   0.769   4.825   2.023  0.9495  0.4215 -1.2408
  722SOL    HW2 4067   0.781   4.737   1.901 -2.2268 -0.8513 -0.7445
  723SOL     OW 4068   5.831   0.174   1.544 -0.0195 -0.5173  0.3981
  723SOL    HW1 4069   5.886   0.179   1.465 -2.0408  2.5040 -0.9924
  723SOL    HW2 4070   5.882   0.121   1.605  3.3175  0.0587 -1.6346
  724SOL     OW 4071   1.969   1.682   2.690  0.2761 -0.7865 -0.2442
  724SOL    HW1 4072   1.922   1.715   2.613 -1.9671  1.6597  2.0184
  724SOL    HW2 4073   2.032   1.750   2.711  1.3548 -1.7504 -0.2489
  725SOL     OW 4074   1.377   5.877   4.420  0.1563 -0.2189  0.0254
  725SOL    HW1 4075   1.385   5.869   4.515 -2.0577  3.2026  0.6685
  725SOL    HW2 4076   1.465   5.860   4.387  1.6062  0.8909  2.9588
  726SOL     OW 4077   3.110   4.691   3.051  0.5829 -0.0392 -0.1951
  726SOL    HW1 4078   3.065   4.629   3.108  0.3030  0.6873  0.3988
  726SOL    HW2 4079   3.172   4.736   3.109 -0.0901  1.0917 -0.3342
  727SOL     OW 4080   0.095   3.704   3.933 -0.1359 -0.4602  0.0149
  727SOL    HW1 4081   0.084   3.795   3.960  0.4708 -0.0882 -0.9559
  727SOL    HW2 4082   0.101   3.655   4.015 -1.9676  0.1610  0.5655
  728SOL     OW 4083   5.360   0.947   0.714  0.4686 -0.0274 -0.0252
  728SOL    HW1 4084   5.434   0.890   0.692 -1.3787 -1.6209 -2.5425
  728SOL    HW2 4085   5.326   0.911   0.796  2.0048  0.3477  0.8339
  729SOL     OW 4086   5.616   1.247   1.430 -0.9202  0.5600  0.5218
  729SOL    HW1 4087   5.565   1.294   1.365 -1.5593 -1.2675 -0.3720
  729SOL    HW2 4088   5.551   1.213   1.491 -1.0657 -2.8183 -1.2857
  730SOL     OW 4089   1.089   1.745   2.470 -0.0557  0.3185 -0.0563
  730SOL    HW1 4090   1.036   1.817   2.502  1.0544  1.4061 -0.6107
  730SOL    HW2 4091   1.095   1.684   2.544 -4.3771 -1.3046 -0.7227
  731SOL     OW 4092   3.829   1.388   3.369 -0.1151 -0.1133  0.1132
  731SOL    HW1 4093   3.795   1.299   3.370  1.2170 -0.7091 -1.8383
  731SOL    HW2 4094   3.791   1.428   3.291  1.3665  0.1191 -0.5236
  732SOL     OW 4095   2.030   2.982   3.116  0.0034  0.1251 -0.5607
  732SOL    HW1 4096   1.988   2.949   3.037 -1.0826 -2.5822  0.9750
  732SOL    HW2 4097   1.968   2.963   3.186  1.9071  0.1340  1.2470
  733SOL     OW 4098   5.041   0.955   0.968  0.0786  0.1444  0.2685
  733SOL    HW1 4099   5.135   0.971   0.969  0.0696  0.1927  0.3258
  733SOL    HW2 4100   5.001   1.041   0.980  0.0058  0.2839 -0.9012
  734SOL     OW 4101   3.052   1.837   3.546  0.9626  0.2513 -0.7416
  734SOL    HW1 4102   3.071   1.888   3.467  1.4746  0.8528 -0.2441
  734SOL    HW2 4103   2.981   1.778   3.521  2.2598 -0.7693 -2.1393
  735SOL     OW 4104   4.608   5.154   1.249 -0.6868  0.2877 -0.4875
  735SOL    HW1 4105   4.572   5.105   1.322 -0.3000  0.9498  0.1583
  735SOL    HW2 4106   4.700   5.129   1.247 -0.6142  0.5563 -0.5118
  736SOL     OW 4107   1.670   6.207   2.806 -0.1901 -0.8992 -0.0946
  736SOL    HW1 4108   1.733   6.245   2.867 -0.6950 -0.5409  0.2166
  736SOL    HW2 4109   1.722   6.148   2.751  0.7025  0.5701 -0.8916
  737SOL     OW 4110   0.871   3.545   1.725 -0.0924 -0.9216  0.0623
  737SOL    HW1 4111   0.789   3.575   1.764 -0.5821 -0.7776 -1.0654
  737SOL    HW2 4112   0.845   3.479   1.661  0.6042 -0.3499 -0.8337
  738SOL     OW 4113   2.636   5.191   2.768 -0.7166 -0.3459  0.1273
  738SOL    HW1 4114   2.702   5.184   2.837 -0.5913  1.1134  0.1838
  738SOL    HW2 4115   2.680   5.239   2.697 -1.5006  0.0541 -0.1025
  739SOL     OW 4116   3.847   3.099   1.287  0.3245  0.4895 -0.2310
  739SOL    HW1 4117   3.874   3.021   1.334 -2.1960 -0.5409 -0.3424
  739SOL    HW2 4118   3.928   3.135   1.251  1.5583 -2.0652 -0.1785
  740SOL     OW 4119   1.673   3.416   4.504  0.0464 -0.6705 -0.0080
  740SOL    HW1 4120   1.619   3.471   4.561 -0.3470 -0.6221 -0.4267
  740SOL    HW2 4121   1.722   3.479   4.450  0.3928 -0.7168  0.2471
  741SOL     OW 4122   2.822   2.157   0.347 -0.1288  0.5537 -0.6657
  741SOL    HW1 4123   2.829   2.252   0.349  0.5101  0.5156 -0.5976
  741SOL    HW2 4124   2.888   2.128   0.410 -1.6163  0.1107  0.7397
  742SOL     OW 4125   6.221   1.252   2.136 -0.3728  0.7251 -0.2810
  742SOL    HW1 4126   6.229   1.316   2.206  1.7175 -0.7841  0.9819
  742SOL    HW2 4127   6.254   1.299   2.058 -0.5088  1.7023  0.2316
  743SOL     OW 4128   0.116   5.378   4.362 -0.2376 -0.1364  0.2143
  743SOL    HW1 4129   0.168   5.414   4.434 -1.4663 -1.6198  1.9377
  743SOL    HW2 4130   0.178   5.327   4.311  0.3474 -0.5051  1.2563
  744SOL     OW 4131   3.080   2.435   2.876  0.4827 -0.3193 -0.2011
  744SOL    HW1 4132   3.130   2.357   2.898  1.2315 -0.1562 -1.2414
  744SOL    HW2 4133   3.004   2.401   2.828  0.7570 -0.4342 -0.5663
  745SOL     OW 4134   6.022   0.211   3.997  0.1999 -0.2010 -0.1297
  745SOL    HW1 4135   5.937   0.251   4.017  0.5783  0.0678  0.9983
  745SOL    HW2 4136   6.006   0.117   3.999  0.1169 -0.1780  1.0625
  746SOL     OW 4137   3.026   6.276   4.227  0.7694  0.4748  0.1449
  746SOL    HW1 4138   3.085   6.326   4.282  1.3491  0.0898 -0.1197
  746SOL    HW2 4139   2.938   6.303   4.255  1.0408  2.6406 -0.8849
  747SOL     OW 4140   0.285   0.145   3.880  0.1947 -0.0037 -0.8178
  747SOL    HW1 4141   0.339   0.065   3.880  0.4163  0.0947 -2.4592
  747SOL    HW2 4142   0.205   0.119   3.834 -0.5466  0.2562  0.2850
  748SOL     OW 4143   1.183   5.357   2.100 -0.5275 -0.3902 -0.1722
  748SOL    HW1 4144   1.249   5.417   2.134 -0.8010 -1.0260  1.5710
  748SOL    HW2 4145   1.119   5.413   2.057 -0.6769  0.5861  1.2622
  749SOL     OW 4146   2.473   1.089   0.636 -0.0454 -0.0426  0.5647
  749SOL    HW1 4147   2.453   1.164   0.580  0.1718 -1.5351 -1.6819
  749SOL    HW2 4148   2.413   1.020   0.605  1.4066 -1.4940  0.8394
  750SOL     OW 4149   5.809   4.987   0.355  0.4694 -0.4742  0.3536
  750SOL    HW1 4150   5.754   4.954   0.426  0.9029 -1.6937  0.1425
  750SOL    HW2 4151   5.874   5.042   0.398 -0.3828  0.2912  0.6921
  751SOL     OW 4152   5.700   0.426   3.342  0.0706 -0.4809 -0.3742
  751SOL    HW1 4153   5.630   0.488   3.365  2.0274  1.8093 -0.2282
  751SOL    HW2 4154   5.684   0.406   3.250  0.1505  1.3907 -0.8399
  752SOL     OW 4155   1.910   3.292   0.696 -0.4510 -0.4365 -0.3195
  752SOL    HW1 4156   1.860   3.369   0.668 -0.2235  0.3765  1.3300
  752SOL    HW2 4157   1.996   3.328   0.719 -0.5706 -1.0193  1.1745
  753SOL     OW 4158   5.225   4.299   0.212  0.5704 -0.5212 -0.2742
  753SOL    HW1 4159   5.216   4.378   0.266 -0.0245 -0.9991  0.3395
  753SOL    HW2 4160   5.297   4.320   0.152  0.5628  0.4084  0.0161
  754SOL     OW 4161   5.324   2.420   4.508 -0.5819  0.3208  0.2728
  754SOL    HW1 4162   5.365   2.336   4.487 -3.0900 -0.7092 -0.9411
  754SOL    HW2 4163   5.230   2.404   4.497 -1.0787  4.0816 -3.1348
  755SOL     OW 4164   1.020   4.250   0.590  0.2534  0.6423  0.1798
  755SOL    HW1 4165   1.026   4.156   0.604 -0.2163  0.8223  1.7887
  755SOL    HW2 4166   1.105   4.274   0.552 -0.3102 -0.6671 -2.0657
  756SOL     OW 4167   2.986   1.948   0.767  0.8154  0.4095  0.0992
  756SOL    HW1 4168   2.918   1.929   0.831  0.0072  0.5767 -0.6895
  756SOL    HW2 4169   3.050   2.001   0.815  0.9308 -0.6245  1.1301
  757SOL     OW 4170   6.155   4.191   0.205  0.6306  0.3665  0.3586
  757SOL    HW1 4171   6.176   4.156   0.292 -0.0966  1.2934  0.9372
  757SOL    HW2 4172   6.205   4.272   0.199  0.8498  0.1936 -0.1879
  758SOL     OW 4173   1.521   5.523   3.181 -0.4991 -0.8543  0.0189
  758SOL    HW1 4174   1.464   5.481   3.117  1.0804 -2.6961 -0.2726
  758SOL    HW2 4175   1.544   5.607   3.141 -2.3272 -0.3978 -0.1847
  759SOL     OW 4176   0.783   1.118   2.352  0.3453  0.3068 -0.1831
  759SOL    HW1 4177   0.738   1.034   2.348 -0.3403  0.6882 -2.5827
  759SOL    HW2 4178   0.758   1.156   2.436 -1.7306 -0.6463 -0.3106
  760SOL     OW 4179   1.036   1.023   1.094  0.2705 -0.0053 -0.6041
  760SOL    HW1 4180   1.118   1.071   1.104  0.2916  0.0351 -0.9659
  760SOL    HW2 4181   1.057   0.934   1.125 -0.0815  0.4907  1.2094
  761SOL     OW 4182   3.367   1.889   1.453 -0.7048 -0.0692  0.2637
  761SOL    HW1 4183   3.376   1.878   1.358  0.6815  0.5552  0.2829
  761SOL    HW2 4184   3.375   1.801   1.489  1.2839 -0.0792 -0.0788
  762SOL     OW 4185   4.436   4.782   0.376 -0.2897 -0.4834 -0.1676
  762SOL    HW1 4186   4.476   4.833   0.305  1.6981 -0.2287  1.0561
  762SOL    HW2 4187   4.485   4.700   0.378 -0.1306 -0.3766  1.0588
  763SOL     OW 4188   4.293   1.607   2.856 -0.0030  0.3109 -0.2508
  763SOL    HW1 4189   4.231   1.553   2.806 -1.1287  2.5984 -1.5343
  763SOL    HW2 4190   4.379   1.573   2.833 -0.6858 -1.7109  0.0205
  764SOL     OW 4191   0.988   3.192   2.530  0.3665  0.4654 -1.2304
  764SOL    HW1 4192   0.911   3.215   2.581 -0.3839 -1.5553 -1.3602
  764SOL    HW2 4193   0.959   3.196   2.439  0.5068  0.0304 -1.2974
  765SOL     OW 4194   5.302   1.659   1.909 -0.0971  0.6115 -0.4375
  765SOL    HW1 4195   5.288   1.730   1.971  0.2740 -0.3832  0.8190
  765SOL    HW2 4196   5.380   1.614   1.940 -0.6977 -0.7500 -0.8213
  766SOL     OW 4197   4.186   1.991   0.461  0.3709 -0.3040  0.0873
  766SOL    HW1 4198   4.201   2.032   0.376 -0.8389 -1.5638 -0.7785
  766SOL    HW2 4199   4.274   1.975   0.495  0.8782  0.2481 -0.9005
  767SOL     OW 4200   2.859   1.720   1.315 -0.2764  0.6411 -0.3229
  767SOL    HW1 4201   2.795   1.651   1.335  2.6285 -1.6832  1.8164
  767SOL    HW2 4202   2.906   1.688   1.238  0.5636  0.6264  0.1929
  768SOL     OW 4203   2.283   2.687   0.613 -0.2114 -0.5415 -0.0343
  768SOL    HW1 4204   2.365   2.643   0.636 -0.4382 -0.9320  0.0315
  768SOL    HW2 4205   2.233   2.688   0.695 -1.7331 -3.4437 -0.8123
  769SOL     OW 4206   2.084   6.171   4.186 -0.8669  0.1535 -0.5938
  769SOL    HW1 4207   2.064   6.092   4.135  3.0358 -1.2757 -0.2533
  769SOL    HW2 4208   2.159   6.209   4.140 -1.0277  2.2183  0.7705
  770SOL     OW 4209   6.114   2.901   1.391  0.1151  0.9145  0.3972
  770SOL    HW1 4210   6.184   2.855   1.438  0.9931  1.1471 -0.6495
  770SOL    HW2 4211   6.053   2.832   1.365  1.4848  0.2740 -1.2650
  771SOL     OW 4212   5.086   2.612   1.417 -0.4391 -0.0061  0.0725
  771SOL    HW1 4213   5.061   2.681   1.479  1.4889 -0.6190  1.6208
  771SOL    HW2 4214   5.058   2.531   1.459  2.6248 -0.5928  1.1940
  772SOL     OW 4215   5.985   0.032   0.696 -0.3162  0.2851 -0.3545
  772SOL    HW1 4216   6.033  -0.047   0.721  0.4866  0.9293  0.1853
  772SOL    HW2 4217   5.893   0.008   0.707 -0.1236 -0.8467 -1.0293
  773SOL     OW 4218   1.232   3.468   3.809 -0.3334  0.4755 -0.2024
  773SOL    HW1 4219   1.315   3.446   3.853 -0.9713  0.8659  1.2579
  773SOL    HW2 4220   1.191   3.532   3.868 -1.1866  1.0968 -1.4475
  774SOL     OW 4221   6.146   2.708   0.336  0.5115  0.1548 -0.3396
  774SOL    HW1 4222   6.125   2.688   0.245 -0.4730 -1.1313  0.1425
  774SOL    HW2 4223   6.128   2.802   0.345  1.5678  0.5284 -1.6922
  775SOL     OW 4224   2.529   3.940   1.263  0.8485 -0.5890  0.3596
  775SOL    HW1 4225   2.479   3.950   1.344 -0.9906  2.3195 -0.9832
  775SOL    HW2 4226   2.475   3.883   1.208  0.8087 -0.4429  0.2459
  776SOL     OW 4227   4.211   5.720   4.179  0.2080 -0.0728  0.3985
  776SOL    HW1 4228   4.221   5.676   4.095 -0.9997 -0.5654  0.4922
  776SOL    HW2 4229   4.256   5.663   4.241 -0.4872 -0.6739  0.3628
  777SOL     OW 4230   0.654   2.154   4.577 -0.1974  0.5987 -0.1103
  777SOL    HW1 4231   0.591   2.203   4.525  0.4351  0.4686 -1.0118
  777SOL    HW2 4232   0.683   2.217   4.643 -0.8418  0.8277 -0.0316
  778SOL     OW 4233   4.128   1.802   3.378 -0.6043 -0.1582 -0.1394
  778SOL    HW1 4234   4.146   1.896   3.380 -0.6548 -0.0924 -1.7245
  778SOL    HW2 4235   4.135   1.778   3.286 -0.5157 -1.7364  0.2501
  779SOL     OW 4236   1.268   1.482   2.295  0.2354 -0.2842  0.0497
  779SOL    HW1 4237   1.185   1.436   2.307 -0.5710  0.3771 -2.4471
  779SOL    HW2 4238   1.312   1.474   2.380 -1.3728 -2.5907  0.7688
  780SOL     OW 4239   2.195   0.433   3.476  0.2809  0.0915 -0.2202
  780SOL    HW1 4240   2.197   0.448   3.570 -1.0449 -0.7687 -0.0204
  780SOL    HW2 4241   2.225   0.516   3.438  0.1939  0.6790  0.9347
  781SOL     OW 4242   5.584   0.725   1.049  0.5077  0.0985 -0.0885
  781SOL    HW1 4243   5.493   0.710   1.023 -0.1398  1.5240  1.1851
  781SOL    HW2 4244   5.601   0.659   1.117  0.6743 -0.5964 -0.7839
  782SOL     OW 4245   5.939   5.501   2.072  0.3545  0.0482 -0.1310
  782SOL    HW1 4246   6.012   5.544   2.027 -0.1399  0.1509 -0.8550
  782SOL    HW2 4247   5.952   5.408   2.057 -1.7583  0.1322 -3.7746
  783SOL     OW 4248   4.186   4.421   0.430  0.4221  0.3423 -0.1095
  783SOL    HW1 4249   4.203   4.448   0.521  0.1010  0.2108 -0.0105
  783SOL    HW2 4250   4.144   4.497   0.390  0.6498  0.4342 -0.1754
  784SOL     OW 4251   5.455   1.365   3.418 -0.4089 -0.2693  0.6403
  784SOL    HW1 4252   5.426   1.274   3.424 -0.3974 -0.3608 -0.4876
  784SOL    HW2 4253   5.395   1.413   3.475  0.2424 -1.1093  2.0822
  785SOL     OW 4254   3.027   2.845   3.383  0.4714  0.2666  0.3230
  785SOL    HW1 4255   3.012   2.826   3.291  0.9196  1.3848  0.0029
  785SOL    HW2 4256   2.943   2.879   3.414  0.6718  1.0886 -0.0068
  786SOL     OW 4257   0.833   3.996   3.028  0.2721  1.0018 -0.2646
  786SOL    HW1 4258   0.844   4.065   3.093  0.9143 -0.1202  0.8746
  786SOL    HW2 4259   0.787   3.926   3.074 -0.1731  0.5689 -1.3256
  787SOL     OW 4260   2.277   0.095   0.840  0.0200 -0.0444 -0.4494
  787SOL    HW1 4261   2.284   0.179   0.884 -0.6140  0.2783 -0.9331
  787SOL    HW2 4262   2.315   0.110   0.753  0.4054 -0.4121 -0.3479
  788SOL     OW 4263   5.099   2.949   0.972  0.0813 -0.3327 -0.4344
  788SOL    HW1 4264   5.114   3.040   0.947 -0.5317 -0.4089 -1.0969
  788SOL    HW2 4265   5.063   2.954   1.060  2.2664 -0.0580  0.5019
  789SOL     OW 4266   0.815   1.404   1.837 -0.3901 -0.0191 -0.4535
  789SOL    HW1 4267   0.785   1.330   1.890 -1.0519  0.9080  0.5063
  789SOL    HW2 4268   0.844   1.469   1.900 -1.4010  1.2079 -1.1861
  790SOL     OW 4269   5.053   0.974   4.300 -0.4814 -0.0288 -0.0361
  790SOL    HW1 4270   4.961   0.990   4.317  0.1721  1.8005  2.3070
  790SOL    HW2 4271   5.081   0.914   4.369  0.1158 -0.5961 -0.7400
  791SOL     OW 4272   3.309   3.802   3.083 -0.1386 -0.9992  0.0858
  791SOL    HW1 4273   3.258   3.803   3.002 -0.0153  0.3588 -0.0029
  791SOL    HW2 4274   3.367   3.877   3.075  0.5279 -1.3981  1.0358
  792SOL     OW 4275   2.574   5.616   1.826  0.6532 -0.0976  0.4863
  792SOL    HW1 4276   2.485   5.602   1.791  1.5726 -0.9534 -1.6928
  792SOL    HW2 4277   2.562   5.681   1.895 -1.6894 -0.2803  0.3438
  793SOL     OW 4278   1.147   3.219   3.099 -0.2911  0.0653  0.2983
  793SOL    HW1 4279   1.135   3.239   3.006  0.9556  4.0203  0.7907
  793SOL    HW2 4280   1.064   3.242   3.140 -0.6864 -1.2423  0.2854
  794SOL     OW 4281   4.568   1.450   3.568 -0.5683 -0.1935  0.3359
  794SOL    HW1 4282   4.541   1.510   3.638 -1.2986 -0.6734  0.4773
  794SOL    HW2 4283   4.576   1.365   3.612 -0.0811 -0.3068  0.0266
  795SOL     OW 4284   4.618   6.082   0.639  0.6451 -0.1308  0.5417
  795SOL    HW1 4285   4.652   5.994   0.657 -0.5307 -0.4706  1.2224
  795SOL    HW2 4286   4.580   6.110   0.722  0.6040  0.8410  0.2056
  796SOL     OW 4287   2.212   5.164   4.338 -0.0729  0.4712  0.0447
  796SOL    HW1 4288   2.186   5.244   4.292 -0.0368  1.0511  1.0247
  796SOL    HW2 4289   2.264   5.194   4.412 -0.4947 -0.4239  0.7240
  797SOL     OW 4290   1.957   1.835   4.282  0.0607  0.1506 -0.1118
  797SOL    HW1 4291   1.978   1.929   4.287 -1.6948  0.6608 -1.2336
  797SOL    HW2 4292   1.982   1.809   4.194  0.3218 -0.3755  0.1151
  798SOL     OW 4293   5.182   3.864   1.136  0.3897  0.5503  0.3039
  798SOL    HW1 4294   5.236   3.785   1.139  1.0803  1.0080  0.1744
  798SOL    HW2 4295   5.095   3.835   1.162  0.5435 -0.3318 -0.1289
  799SOL     OW 4296   5.915   0.621   2.578 -0.1459 -0.0789  0.2667
  799SOL    HW1 4297   5.941   0.617   2.670  1.4579 -0.7141 -0.1944
  799SOL    HW2 4298   5.922   0.714   2.556  0.4285 -0.0626  0.5135
  800SOL     OW 4299   3.538   6.301   3.648 -0.0981 -0.3387 -0.1348
  800SOL    HW1 4300   3.476   6.283   3.577  0.7797 -0.3742 -0.8961
  800SOL    HW2 4301   3.504   6.380   3.689  0.3678  0.7422 -1.7406
  801SOL     OW 4302   4.903   0.839   1.963  0.0084 -0.3099  0.3260
  801SOL    HW1 4303   4.809   0.847   1.946  0.5226  0.2576 -2.7800
  801SOL    HW2 4304   4.931   0.929   1.983  0.0342 -0.3227  0.3462
  802SOL     OW 4305   0.240   6.271   2.039 -0.1588  0.5810 -0.0279
  802SOL    HW1 4306   0.304   6.256   2.109 -0.2143  1.7733  0.2987
  802SOL    HW2 4307   0.194   6.187   2.031 -0.3955  0.5200  1.6103
  803SOL     OW 4308   0.686   6.422   1.164 -0.8640 -0.1858 -0.4289
  803SOL    HW1 4309   0.693   6.510   1.129  0.0366 -1.2812 -3.2824
  803SOL    HW2 4310   0.593   6.400   1.158 -0.9509  0.2234 -0.5711
  804SOL     OW 4311   2.501   2.015   4.506  0.7511 -0.5284  0.8923
  804SOL    HW1 4312   2.413   2.001   4.471  1.1514  1.2181 -1.0259
  804SOL    HW2 4313   2.505   1.959   4.584 -2.2827 -0.1261  1.4773
  805SOL     OW 4314   0.991   2.996   3.308 -0.4266  0.1124 -0.7369
  805SOL    HW1 4315   1.067   3.003   3.250  0.8459 -1.8880  0.5786
  805SOL    HW2 4316   1.024   3.021   3.394 -1.5964  0.4167 -0.3596
  806SOL     OW 4317   3.108   0.403   0.144  0.2001 -0.4523  0.1692
  806SOL    HW1 4318   3.055   0.340   0.095 -1.2376 -1.1807  2.4638
  806SOL    HW2 4319   3.054   0.424   0.221 -0.0661  4.8006 -1.1208
  807SOL     OW 4320   3.592   6.457   1.766 -0.1614 -0.1506 -0.0375
  807SOL    HW1 4321   3.586   6.489   1.676  0.3961 -1.8814 -0.7228
  807SOL    HW2 4322   3.564   6.366   1.762  0.8534 -0.5696  1.3491
  808SOL     OW 4323   4.620   1.360   3.887  0.0296  0.3245  0.6557
  808SOL    HW1 4324   4.603   1.436   3.831  0.1499  0.0644  0.2677
  808SOL    HW2 4325   4.624   1.397   3.976 -3.0965  0.3756  0.8901
  809SOL     OW 4326   1.860   2.383   4.545  0.7785  0.2742 -0.5247
  809SOL    HW1 4327   1.805   2.328   4.601 -0.5113  0.3527 -1.6734
  809SOL    HW2 4328   1.949   2.367   4.577  0.3998 -1.9963 -0.4010
  810SOL     OW 4329   6.405   0.912   0.663  0.6435 -0.3230 -0.0603
  810SOL    HW1 4330   6.489   0.869   0.675  0.1163 -1.9458 -1.8563
  810SOL    HW2 4331   6.343   0.859   0.713  0.2243 -0.8381 -1.1103
  811SOL     OW 4332   2.050   6.394   3.983  0.0466  0.2423  0.6698
  811SOL    HW1 4333   1.992   6.467   3.964 -3.8193 -2.5756  0.3276
  811SOL    HW2 4334   2.019   6.323   3.926  5.1594 -1.1241 -0.8956
  812SOL     OW 4335   1.263   2.446   4.259  0.1797  0.0961 -0.0360
  812SOL    HW1 4336   1.218   2.367   4.291  0.2397 -0.6093 -1.5840
  812SOL    HW2 4337   1.210   2.475   4.185  1.5478  0.0096 -1.0824
  813SOL     OW 4338   1.197   2.593   2.018 -0.6733  0.4469  0.3243
  813SOL    HW1 4339   1.183   2.583   2.112 -1.8990  0.9555  0.2168
  813SOL    HW2 4340   1.193   2.504   1.984 -1.3340  0.3608  0.6206
  814SOL     OW 4341   0.073   6.215   3.901 -0.1317  0.4145 -0.8170
  814SOL    HW1 4342   0.129   6.221   3.824  1.0915 -0.2497 -0.0303
  814SOL    HW2 4343   0.015   6.141   3.882  0.0611  0.3503 -1.1728
  815SOL     OW 4344   0.576   3.711   3.605  0.9071  0.2598  0.0671
  815SOL    HW1 4345   0.482   3.714   3.588  0.8317 -2.5326 -0.3831
  815SOL    HW2 4346   0.603   3.803   3.606 -1.6554  1.0896 -0.6636
  816SOL     OW 4347   5.354   2.696   3.865 -0.2255 -0.2701  0.2856
  816SOL    HW1 4348   5.308   2.736   3.938  1.0593 -0.1184  1.0395
  816SOL    HW2 4349   5.291   2.696   3.793 -1.3414  0.0320  1.2474
  817SOL     OW 4350   4.852   2.688   0.012  0.7366  0.3724 -0.5834
  817SOL    HW1 4351   4.921   2.754   0.018  0.1460  1.0851 -1.4526
  817SOL    HW2 4352   4.887   2.624  -0.051  0.7633  0.5253 -0.7236
  818SOL     OW 4353   1.161   2.220   0.776 -0.1280 -0.0006  0.0598
  818SOL    HW1 4354   1.198   2.237   0.863 -0.5180  1.9329 -0.1158
  818SOL    HW2 4355   1.100   2.147   0.790  0.7570 -0.5652  1.1356
  819SOL     OW 4356   4.687   4.804   4.172 -1.4548 -0.0629 -0.3402
  819SOL    HW1 4357   4.693   4.822   4.266 -3.5877 -0.9037  0.0014
  819SOL    HW2 4358   4.707   4.711   4.163  1.5105  0.5293 -1.1386
  820SOL     OW 4359   3.404   1.364   1.546 -0.4411  0.1072  0.2205
  820SOL    HW1 4360   3.412   1.293   1.482  2.8399  1.6470 -1.3298
  820SOL    HW2 4361   3.337   1.421   1.509  0.7458  0.4934 -1.4858
  821SOL     OW 4362   3.300   0.543   2.199  0.3730  0.6194 -0.0923
  821SOL    HW1 4363   3.320   0.610   2.134  2.0922 -1.5810 -1.9700
  821SOL    HW2 4364   3.286   0.463   2.149 -1.7704 -0.4899  2.0575
  822SOL     OW 4365   4.146   1.729   2.386  0.2854 -0.1506  0.5377
  822SOL    HW1 4366   4.173   1.749   2.476  1.2686  0.7158  0.0697
  822SOL    HW2 4367   4.074   1.666   2.396  0.0676  0.2840  1.9395
  823SOL     OW 4368   5.019   0.641   4.429 -0.5767 -0.3481 -0.3003
  823SOL    HW1 4369   5.080   0.573   4.459 -0.1854  0.3341  0.4683
  823SOL    HW2 4370   5.034   0.715   4.487 -1.1020  0.3602 -1.0368
  824SOL     OW 4371   6.124   1.430   2.998 -0.1146 -0.0352 -0.4355
  824SOL    HW1 4372   6.213   1.402   3.020 -0.0761  1.5088  1.5644
  824SOL    HW2 4373   6.113   1.403   2.907  2.0700 -1.0551 -0.4573
  825SOL     OW 4374   2.681   6.346   3.754  0.2423 -0.1341 -0.3030
  825SOL    HW1 4375   2.683   6.440   3.771  2.7910  0.3956 -2.6694
  825SOL    HW2 4376   2.718   6.307   3.833 -0.4938  0.8652  0.5612
  826SOL     OW 4377   0.020   1.141   1.873  0.7549  0.7285  0.0071
  826SOL    HW1 4378   0.067   1.185   1.802  0.1280 -1.9603 -2.2371
  826SOL    HW2 4379  -0.072   1.143   1.846  0.3737  0.5116  1.2468
  827SOL     OW 4380   4.348   2.952   0.134  0.3011  0.6403 -0.4863
  827SOL    HW1 4381   4.319   3.043   0.132  1.2620  0.9449 -1.6942
  827SOL    HW2 4382   4.378   2.934   0.045  0.5746 -0.7155 -0.1509
  828SOL     OW 4383   2.844   1.674   4.308 -0.1444 -0.3109  0.1390
  828SOL    HW1 4384   2.909   1.722   4.360 -0.2866 -1.3786  1.3523
  828SOL    HW2 4385   2.896   1.615   4.254 -0.0581 -0.1821  0.0798
  829SOL     OW 4386   0.393   5.930   0.816 -0.7679  0.1525  0.9121
  829SOL    HW1 4387   0.356   5.889   0.737 -2.8800  1.5387  1.1140
  829SOL    HW2 4388   0.318   5.970   0.860  0.5458  0.4133  3.0468
  830SOL     OW 4389   2.107   0.573   4.084 -0.1200  0.0781  0.1587
  830SOL    HW1 4390   2.115   0.645   4.146  0.2859 -0.3962  0.6627
  830SOL    HW2 4391   2.175   0.591   4.018 -0.7899  0.7763 -0.3694
  831SOL     OW 4392   1.763   2.706   2.400 -0.4381 -0.5703 -0.5101
  831SOL    HW1 4393   1.696   2.674   2.340 -0.5099 -0.8021 -0.3086
  831SOL    HW2 4394   1.730   2.682   2.487 -0.7638  0.5328 -0.3141
  832SOL     OW 4395   6.023   4.880   4.362  0.1540 -0.9257  0.0944
  832SOL    HW1 4396   6.112   4.846   4.349  0.9653  0.3158  1.9760
  832SOL    HW2 4397   6.004   4.929   4.282  1.7962  0.0435  0.2571
  833SOL     OW 4398   4.358   1.350   3.093  0.0138  0.0729  0.4993
  833SOL    HW1 4399   4.274   1.371   3.052 -0.3654 -0.4176  1.0171
  833SOL    HW2 4400   4.335   1.303   3.172  0.8132 -1.2713 -0.0365
  834SOL     OW 4401   2.979   2.674   3.706  0.4480 -0.2480  0.2787
  834SOL    HW1 4402   2.991   2.638   3.794  0.5507  1.7287  1.1290
  834SOL    HW2 4403   3.058   2.648   3.658  0.2181 -1.6599  0.6263
  835SOL     OW 4404   1.920   4.817   2.301 -0.2293 -0.2849  0.0990
  835SOL    HW1 4405   1.865   4.824   2.223 -1.0708 -1.0838  0.5998
  835SOL    HW2 4406   2.003   4.781   2.269 -1.1290 -2.2231 -0.2350
  836SOL     OW 4407   2.259   2.398   0.719 -0.1997  0.5276  0.9147
  836SOL    HW1 4408   2.242   2.333   0.786  0.3074  0.0612  0.5988
  836SOL    HW2 4409   2.227   2.480   0.757 -1.3572  0.0182  1.0924
  837SOL     OW 4410   2.603   4.371   2.436 -0.5214  0.3228 -0.3482
  837SOL    HW1 4411   2.540   4.330   2.377  0.6421  1.3648 -2.4426
  837SOL    HW2 4412   2.622   4.304   2.502 -0.7006 -1.5134 -2.0709
  838SOL     OW 4413   0.636   5.417   3.596 -0.1343  1.0234  0.5258
  838SOL    HW1 4414   0.678   5.443   3.678 -0.2908  1.6893  0.4061
  838SOL    HW2 4415   0.657   5.488   3.536 -0.7309  0.9530  0.2313
  839SOL     OW 4416   5.420   1.088   3.479 -0.1908  0.2544 -0.5609
  839SOL    HW1 4417   5.495   1.054   3.527  0.1704 -0.8191 -1.8318
  839SOL    HW2 4418   5.356   1.110   3.547 -0.6601 -3.4441  0.4175
  840SOL     OW 4419   3.782   0.293   4.235  0.5610  0.1007  0.0114
  840SOL    HW1 4420   3.856   0.234   4.220  1.2008  0.2562  2.2370
  840SOL    HW2 4421   3.779   0.304   4.330 -1.4155  1.2881 -0.1369
  841SOL     OW 4422   1.232   0.833   1.206  0.1241  0.2699 -0.1929
  841SOL    HW1 4423   1.306   0.772   1.198 -0.5809 -0.7197  0.5314
  841SOL    HW2 4424   1.203   0.823   1.296 -1.4910 -0.0947 -0.7224
  842SOL     OW 4425   2.548   3.391   3.430 -0.2508  0.5235 -0.7362
  842SOL    HW1 4426   2.491   3.333   3.379 -0.9450  0.7288 -0.2035
  842SOL    HW2 4427   2.634   3.382   3.388 -0.4679 -0.4672 -1.0051
  843SOL     OW 4428   1.748   3.560   0.233  0.1033  0.1804  0.4031
  843SOL    HW1 4429   1.708   3.477   0.258  1.0295  0.0674  1.6500
  843SOL    HW2 4430   1.834   3.536   0.197  0.5113  0.5781  1.0713
  844SOL     OW 4431   3.282   0.567   2.454 -0.0115 -0.0704 -0.3693
  844SOL    HW1 4432   3.202   0.529   2.489 -1.0267  0.1136 -2.3523
  844SOL    HW2 4433   3.278   0.548   2.360  1.2982  1.6861 -0.8265
  845SOL     OW 4434   6.057   0.179   3.468 -0.2073  0.3472 -0.3963
  845SOL    HW1 4435   6.067   0.145   3.558 -0.8758  1.0917 -0.0325
  845SOL    HW2 4436   6.061   0.274   3.478 -0.8489  0.4489 -1.0843
  846SOL     OW 4437   4.742   1.620   3.462 -0.1676  0.1114  0.5443
  846SOL    HW1 4438   4.685   1.544   3.450  0.3724 -0.4104  1.2545
  846SOL    HW2 4439   4.695   1.675   3.525  0.6112 -0.8587  2.0209
  847SOL     OW 4440   2.595   4.827   1.878  0.1721  0.4339 -0.3002
  847SOL    HW1 4441   2.654   4.831   1.803  0.6839  2.7457  0.1304
  847SOL    HW2 4442   2.650   4.803   1.952 -0.0537 -0.4112 -0.3935
  848SOL     OW 4443   3.009   2.584   3.154 -0.0092  0.4354 -0.2402
  848SOL    HW1 4444   3.019   2.525   3.079  1.9261  0.0225  0.2949
  848SOL    HW2 4445   3.033   2.530   3.230 -0.6970  1.2131  0.5531
  849SOL     OW 4446   2.875   1.733   0.040  0.0946  0.1425 -0.0704
  849SOL    HW1 4447   2.951   1.787   0.017  1.0566 -1.5118 -0.9359
  849SOL    HW2 4448   2.801   1.777  -0.001  1.0544  0.0699 -1.9545
  850SOL     OW 4449   3.323   6.235   3.883 -0.2419 -0.5802 -0.5210
  850SOL    HW1 4450   3.254   6.216   3.820 -0.2329 -0.6934 -0.4972
  850SOL    HW2 4451   3.372   6.307   3.844 -0.0132 -0.8926 -0.8171
  851SOL     OW 4452   6.396   0.224   3.236  0.6041  0.3628  0.4849
  851SOL    HW1 4453   6.377   0.136   3.202  0.3756  1.5775 -2.9044
  851SOL    HW2 4454   6.465   0.210   3.302 -0.8232 -2.4923  1.5537
  852SOL     OW 4455   4.438   4.025   1.144  0.2791  0.4663 -0.5824
  852SOL    HW1 4456   4.499   4.056   1.211 -0.8400  0.3450  0.5322
  852SOL    HW2 4457   4.415   4.104   1.095 -1.3318  1.2071  1.2367
  853SOL     OW 4458   2.178   3.891   2.791 -0.4453 -0.5294 -0.6325
  853SOL    HW1 4459   2.105   3.949   2.770  1.1731  1.1676 -1.8354
  853SOL    HW2 4460   2.137   3.806   2.806 -2.8121  0.6730  0.2848
  854SOL     OW 4461   0.896   1.614   0.683 -0.3474  0.0870 -0.3534
  854SOL    HW1 4462   0.830   1.634   0.749  0.4128 -1.7819  1.0678
  854SOL    HW2 4463   0.900   1.518   0.682  1.8368  0.1390 -0.9009
  855SOL     OW 4464   1.523   1.745   3.547 -0.5902 -0.2781  0.3500
  855SOL    HW1 4465   1.580   1.761   3.472 -0.3494 -0.2684  0.5314
  855SOL    HW2 4466   1.440   1.785   3.523 -0.3961  0.0663  0.2497
  856SOL     OW 4467   1.093   0.322   2.206  0.1764  0.9211  0.4183
  856SOL    HW1 4468   1.185   0.298   2.194  0.2845  1.2192  0.6472
  856SOL    HW2 4469   1.072   0.293   2.296 -0.1335  0.2840  0.1520
  857SOL     OW 4470   5.409   2.766   1.314  0.1740 -0.7337 -0.1546
  857SOL    HW1 4471   5.464   2.688   1.310 -0.2690 -1.0933  0.7137
  857SOL    HW2 4472   5.385   2.783   1.222 -1.1295 -2.6280 -0.2149
  858SOL     OW 4473   5.948   5.021   2.710  0.2183  0.4874  0.2707
  858SOL    HW1 4474   5.982   5.087   2.650  1.2592 -1.2614 -1.1620
  858SOL    HW2 4475   5.978   5.049   2.797  0.6520  1.8438 -0.3008
  859SOL     OW 4476   0.888   4.540   3.935 -0.0371 -0.3728  0.1592
  859SOL    HW1 4477   0.964   4.512   3.987 -0.9186 -3.9484 -0.1870
  859SOL    HW2 4478   0.919   4.539   3.845 -0.6996 -3.2898 -0.1366
  860SOL     OW 4479   1.657   4.973   1.264 -0.3364 -0.1733 -0.7199
  860SOL    HW1 4480   1.748   4.944   1.259 -0.1006  0.7359 -3.4541
  860SOL    HW2 4481   1.661   5.068   1.256 -1.5058 -0.0106  0.2477
  861SOL     OW 4482   1.874   6.189   3.880 -0.5874 -0.2758 -0.4817
  861SOL    HW1 4483   1.786   6.192   3.919  0.1326 -0.6606  1.2594
  861SOL    HW2 4484   1.921   6.123   3.931  2.4152  3.6212  2.4827
  862SOL     OW 4485   4.033   2.121   1.206 -0.3467  0.6735 -0.3107
  862SOL    HW1 4486   4.058   2.056   1.140  0.8708  1.3655 -0.5616
  862SOL    HW2 4487   4.101   2.188   1.201 -0.9571  1.4051  0.7352
  863SOL     OW 4488   1.475   4.351   1.767  0.7026 -0.3506 -0.3214
  863SOL    HW1 4489   1.553   4.390   1.805  0.3490 -1.0354  1.1842
  863SOL    HW2 4490   1.502   4.325   1.679  1.6299  1.0338 -0.4754
  864SOL     OW 4491   5.689   6.374   0.449 -0.2904 -0.7634  0.5711
  864SOL    HW1 4492   5.671   6.346   0.539 -1.6631  0.7581  0.8358
  864SOL    HW2 4493   5.602   6.390   0.412  0.3029 -0.2569 -0.6469
  865SOL     OW 4494   3.720   5.039   0.753  0.0240  0.1722  0.7790
  865SOL    HW1 4495   3.803   5.024   0.708 -1.0555 -0.3403 -1.1668
  865SOL    HW2 4496   3.736   5.008   0.843  1.1953 -2.4342 -0.2171
  866SOL     OW 4497   1.983   3.840   1.271 -0.1981 -0.3309 -0.3136
  866SOL    HW1 4498   1.920   3.769   1.281 -0.3125 -0.1759  0.0884
  866SOL    HW2 4499   1.929   3.918   1.253 -0.0789 -0.3309 -0.6758
  867SOL     OW 4500   5.673   0.991   2.065  0.1539 -0.6443  0.4584
  867SOL    HW1 4501   5.621   0.911   2.068  1.0919 -1.2667  0.5786
  867SOL    HW2 4502   5.731   0.979   1.989 -1.0463  0.7976 -0.7659
  868SOL     OW 4503   1.766   2.423   0.285  0.4519 -0.0896 -0.5495
  868SOL    HW1 4504   1.736   2.513   0.298  1.2013 -0.0965  1.6531
  868SOL    HW2 4505   1.849   2.432   0.238  1.7089  0.6202  1.6271
  869SOL     OW 4506   5.590   0.973   0.958 -0.6951  0.5034 -0.2544
  869SOL    HW1 4507   5.615   0.891   1.000 -0.6193  0.6252 -0.0583
  869SOL    HW2 4508   5.501   0.958   0.927 -1.7531  1.2082  2.1465
  870SOL     OW 4509   2.505   2.608   3.325 -0.1451 -0.1572 -0.2990
  870SOL    HW1 4510   2.580   2.662   3.301  0.3742 -0.6540  0.1774
  870SOL    HW2 4511   2.439   2.626   3.258  0.4322  0.2164 -0.7684
  871SOL     OW 4512   1.098   0.555   2.582  0.0858  0.5962  0.1958
  871SOL    HW1 4513   1.191   0.545   2.561  0.4079  1.4974  1.0842
  871SOL    HW2 4514   1.062   0.601   2.507  0.4926  0.7843  0.1093
  872SOL     OW 4515   1.071   1.039   4.096 -0.9618 -0.3516 -0.2193
  872SOL    HW1 4516   0.999   1.002   4.147 -0.4794 -2.5224 -1.0127
  872SOL    HW2 4517   1.145   1.039   4.156 -0.6205 -2.0581 -0.5937
  873SOL     OW 4518   3.223   1.084   3.260  0.4253 -0.4255 -0.0959
  873SOL    HW1 4519   3.195   1.174   3.243 -1.1171 -0.8191  0.2835
  873SOL    HW2 4520   3.214   1.072   3.354  0.5487 -1.0148 -0.1528
  874SOL     OW 4521   6.167   0.822   4.141  0.0309 -0.0741 -0.2547
  874SOL    HW1 4522   6.253   0.863   4.129  0.3588 -0.3106  1.1104
  874SOL    HW2 4523   6.114   0.857   4.071  1.1602  0.3205 -0.9428
  875SOL     OW 4524   3.079   3.535   0.306 -0.0814  0.4798  0.5148
  875SOL    HW1 4525   3.076   3.623   0.266 -1.7045  0.4234  0.4467
  875SOL    HW2 4526   3.172   3.513   0.307  0.1928  1.3313 -1.3945
  876SOL     OW 4527   4.965   2.750   4.175 -0.4355  0.0329  0.0857
  876SOL    HW1 4528   5.002   2.800   4.247 -2.6050 -1.5352  2.4709
  876SOL    HW2 4529   4.878   2.725   4.205 -0.7854 -2.2088 -2.3775
  877SOL     OW 4530   4.320   0.061   4.159  0.7002 -0.0651 -0.0585
  877SOL    HW1 4531   4.257  -0.010   4.155 -0.8475  1.3121 -1.6181
  877SOL    HW2 4532   4.387   0.038   4.094  0.9477 -0.7232  0.4182
  878SOL     OW 4533   3.528   4.288   1.100  0.0492 -0.3860  0.3385
  878SOL    HW1 4534   3.482   4.293   1.016  0.1741  0.4831  0.3164
  878SOL    HW2 4535   3.467   4.325   1.164  1.2219  2.2809  0.0755
  879SOL     OW 4536   0.014   5.436   1.029  0.1574 -0.2082  0.3194
  879SOL    HW1 4537  -0.026   5.418   0.943  0.8841 -0.4043  0.0145
  879SOL    HW2 4538   0.095   5.483   1.008  0.6636 -0.8185  0.8549
  880SOL     OW 4539   5.791   1.362   2.372 -0.7362 -0.2461  0.5362
  880SOL    HW1 4540   5.850   1.287   2.382  0.1588  0.6741  2.5976
  880SOL    HW2 4541   5.711   1.335   2.417 -0.6024 -0.1677  0.8231
  881SOL     OW 4542   6.244   3.620   1.790  0.2300  0.0541 -0.0900
  881SOL    HW1 4543   6.295   3.578   1.720  0.7597  1.2515 -0.4406
  881SOL    HW2 4544   6.160   3.640   1.749  0.2937  0.1285 -0.1853
  882SOL     OW 4545   3.109   1.738   1.158 -0.4023 -0.3007 -0.4982
  882SOL    HW1 4546   3.062   1.658   1.179  0.3925 -0.8987 -0.9187
  882SOL    HW2 4547   3.185   1.708   1.108 -1.4787  0.9401 -3.0163
  883SOL     OW 4548   1.737   5.731   4.449  0.3171 -0.2766 -0.2156
  883SOL    HW1 4549   1.817   5.784   4.452  1.4303 -1.9036 -0.0599
  883SOL    HW2 4550   1.714   5.727   4.356  0.6237 -0.1019 -0.3004
  884SOL     OW 4551   0.045   1.713   2.219 -0.1066 -0.6844  0.5574
  884SOL    HW1 4552   0.037   1.808   2.229 -0.7832 -0.5997 -0.6144
  884SOL    HW2 4553   0.007   1.677   2.299  2.5377  0.0307  2.2803
  885SOL     OW 4554   3.897   5.806   4.586  0.1384  0.6635 -0.2500
  885SOL    HW1 4555   3.904   5.884   4.531 -1.7974 -1.4688 -3.9848
  885SOL    HW2 4556   3.978   5.757   4.570 -0.8188 -0.4049 -2.2075
  886SOL     OW 4557   3.014   0.256   1.082 -0.0786 -0.1333 -0.2608
  886SOL    HW1 4558   2.976   0.316   1.018 -2.4998 -1.2139  0.0511
  886SOL    HW2 4559   2.999   0.298   1.166  0.2628 -0.1490 -0.1925
  887SOL     OW 4560   3.722   4.592   0.024 -1.0895 -0.1277 -0.0596
  887SOL    HW1 4561   3.775   4.532  -0.027  1.0448  2.2927 -0.8920
  887SOL    HW2 4562   3.758   4.587   0.112 -1.3833 -0.5239  0.0450
  888SOL     OW 4563   0.016   5.944   1.520 -0.0038 -0.5388  0.2589
  888SOL    HW1 4564   0.059   6.025   1.548 -0.8828  0.5117 -1.2635
  888SOL    HW2 4565  -0.017   5.905   1.601  0.9775  0.2924  1.0930
  889SOL     OW 4566   3.272   2.204   4.377  0.1172  0.3031 -0.0135
  889SOL    HW1 4567   3.343   2.142   4.362  0.0156  0.5747 -1.8724
  889SOL    HW2 4568   3.200   2.171   4.323 -0.9725  0.4063  1.3116
  890SOL     OW 4569   4.222   0.304   2.108 -0.1446  0.2174 -0.1125
  890SOL    HW1 4570   4.201   0.321   2.016  0.4159 -1.0573 -0.4993
  890SOL    HW2 4571   4.316   0.320   2.115  0.5391 -3.0074 -0.6376
  891SOL     OW 4572   0.545   5.010   1.884  0.6009 -0.3868 -0.5935
  891SOL    HW1 4573   0.633   4.986   1.913  0.5091 -0.2211 -0.1730
  891SOL    HW2 4574   0.544   5.105   1.890 -0.4174 -0.4828  1.8378
  892SOL     OW 4575   5.686   4.233   0.507 -0.0288  0.1419  0.2704
  892SOL    HW1 4576   5.745   4.233   0.433 -0.3360 -0.6297  0.0186
  892SOL    HW2 4577   5.719   4.163   0.565  0.8527  1.4340  1.3975
  893SOL     OW 4578   0.843   5.616   0.982  0.1220  0.1723  0.0281
  893SOL    HW1 4579   0.887   5.630   0.898  0.2130 -0.3549 -0.0127
  893SOL    HW2 4580   0.882   5.536   1.017 -0.2443  0.1363  0.3578
  894SOL     OW 4581   0.083   3.953   2.047 -0.4331  0.2691  0.0194
  894SOL    HW1 4582   0.012   3.894   2.021 -0.8424  1.0112 -0.5753
  894SOL    HW2 4583   0.041   4.039   2.056 -0.0470  0.2957  1.8806
  895SOL     OW 4584   4.801   1.010   4.311  0.3861  0.4774 -0.4052
  895SOL    HW1 4585   4.733   0.976   4.370  0.6428  1.5904  0.5774
  895SOL    HW2 4586   4.759   1.013   4.225 -0.3725 -0.0922 -0.0658
  896SOL     OW 4587   0.371   2.477   3.820 -0.2015  0.7847  0.2657
  896SOL    HW1 4588   0.278   2.493   3.803 -0.8681 -1.8795  0.8794
  896SOL    HW2 4589   0.392   2.533   3.895 -1.3892  1.2454  0.2739
  897SOL     OW 4590   3.856   2.203   2.511 -0.7616 -1.0049  0.0588
  897SOL    HW1 4591   3.949   2.192   2.489 -0.8597 -1.0362 -0.3472
  897SOL    HW2 4592   3.827   2.275   2.455 -1.0740 -1.2408 -0.0833
  898SOL     OW 4593   4.917   1.196   4.502  0.4878  0.0287  0.1251
  898SOL    HW1 4594   4.890   1.270   4.448 -3.8210  0.3964  2.3403
  898SOL    HW2 4595   4.881   1.119   4.459  2.2533 -0.4635 -0.5434
  899SOL     OW 4596   4.455   2.118   0.246  0.4724 -0.2862 -0.1193
  899SOL    HW1 4597   4.518   2.046   0.249  1.1773  0.3226  0.1138
  899SOL    HW2 4598   4.457   2.147   0.154 -0.7539 -1.3541 -0.5153
  900SOL     OW 4599   0.457   3.518   3.296  0.1830  0.4145  0.0807
  900SOL    HW1 4600   0.541   3.475   3.282 -1.0032 -1.7589 -0.8426
  900SOL    HW2 4601   0.419   3.525   3.209 -0.4985  1.6115  0.4552
  901SOL     OW 4602   2.423   2.752   3.622  0.5875 -0.4958 -0.0854
  901SOL    HW1 4603   2.488   2.697   3.666 -2.1551 -1.4310  3.2147
  901SOL    HW2 4604   2.412   2.828   3.680  0.4502  0.8906 -1.8476
  902SOL     OW 4605   2.143   5.074   2.405  0.2552 -0.6120 -0.2416
  902SOL    HW1 4606   2.147   4.998   2.347  0.8383  1.2805 -2.8678
  902SOL    HW2 4607   2.210   5.133   2.371 -2.2163  2.3744 -0.3270
  903SOL     OW 4608   5.782   4.158   3.906  0.1776 -0.4224 -1.0391
  903SOL    HW1 4609   5.770   4.211   3.827 -1.5969  0.0730 -0.5002
  903SOL    HW2 4610   5.742   4.210   3.976 -0.7720 -2.0453 -0.3143
  904SOL     OW 4611   5.930   6.451   2.717 -0.4136  0.0575  0.1033
  904SOL    HW1 4612   5.849   6.413   2.683 -0.8079 -0.1946  1.2885
  904SOL    HW2 4613   5.918   6.545   2.710  0.1362  0.0300 -1.8532
  905SOL     OW 4614   0.958   3.298   0.956  0.0205  1.0047  0.0332
  905SOL    HW1 4615   0.888   3.319   0.894  1.5144  0.7889 -1.8046
  905SOL    HW2 4616   0.993   3.383   0.983  1.4138  1.1161 -1.9168
  906SOL     OW 4617   2.887   1.785   0.325  0.0557  0.2198  0.4209
  906SOL    HW1 4618   2.975   1.822   0.317  0.4128 -0.2854  1.7403
  906SOL    HW2 4619   2.868   1.748   0.239  0.3824  1.9352 -0.4223
  907SOL     OW 4620   5.705   5.378   0.353  0.6588  0.0084 -0.6122
  907SOL    HW1 4621   5.787   5.358   0.308  0.2822 -0.7794 -0.9758
  907SOL    HW2 4622   5.651   5.422   0.286  0.3510 -0.5472 -0.7346
  908SOL     OW 4623   2.999   0.302   2.877 -0.6305  0.4046  0.3509
  908SOL    HW1 4624   3.054   0.367   2.833 -2.0922  1.5098  0.0854
  908SOL    HW2 4625   2.952   0.352   2.944 -2.0372 -0.2973 -0.0831
  909SOL     OW 4626   4.266   6.249   4.423  0.2652  0.1552 -0.0585
  909SOL    HW1 4627   4.243   6.261   4.331 -0.3247  2.1050  0.3006
  909SOL    HW2 4628   4.333   6.315   4.439  0.4945 -0.2931  0.8662
  910SOL     OW 4629   3.978   5.732   2.050  0.1598  0.2666 -0.5600
  910SOL    HW1 4630   3.952   5.745   1.959  2.2466  1.6934 -1.0079
  910SOL    HW2 4631   3.968   5.819   2.090 -0.0755 -0.1900  0.4119
  911SOL     OW 4632   1.027   5.725   0.298 -0.3368  0.0255 -0.2101
  911SOL    HW1 4633   0.942   5.746   0.260  0.3149  0.5840 -1.3994
  911SOL    HW2 4634   1.083   5.801   0.277 -0.4042  1.3045  3.4944
  912SOL     OW 4635   2.039   5.948   1.685  0.2740 -0.3090 -0.3364
  912SOL    HW1 4636   2.006   5.984   1.767 -1.1135 -0.9929 -0.5546
  912SOL    HW2 4637   2.039   6.022   1.625 -0.8989 -0.2645 -0.3166
  913SOL     OW 4638   1.824   3.662   2.037 -0.2017  0.6866 -0.6397
  913SOL    HW1 4639   1.775   3.729   1.989  0.6622  0.3534 -2.0671
  913SOL    HW2 4640   1.916   3.682   2.019  0.0786 -0.6997 -0.8602
  914SOL     OW 4641   5.741   3.694   1.386  0.2151  0.5995 -0.2046
  914SOL    HW1 4642   5.818   3.638   1.398 -0.1755 -0.9580 -3.7987
  914SOL    HW2 4643   5.773   3.769   1.335 -0.3438  0.8556 -0.1882
  915SOL     OW 4644   1.490   5.966   2.790 -0.1990  0.4430 -0.3552
  915SOL    HW1 4645   1.568   6.023   2.789  0.7627 -0.8030 -2.6132
  915SOL    HW2 4646   1.505   5.908   2.865  0.2508  1.2105  0.1720
  916SOL     OW 4647   6.485   1.432   0.010  0.0830 -0.2281 -0.0456
  916SOL    HW1 4648   6.503   1.338   0.012  2.4435  0.1817  0.1544
  916SOL    HW2 4649   6.537   1.465  -0.063 -2.9086  0.5815 -2.0125
  917SOL     OW 4650   2.954   6.232   1.921 -0.3751  0.0510 -0.4771
  917SOL    HW1 4651   2.998   6.148   1.925 -2.2437 -0.9399  0.8239
  917SOL    HW2 4652   2.865   6.214   1.951 -2.4991  1.4341 -4.9878
  918SOL     OW 4653   2.182   0.168   4.301 -0.0689 -0.7215 -0.5921
  918SOL    HW1 4654   2.217   0.215   4.225 -0.6590  0.1646 -0.3226
  918SOL    HW2 4655   2.195   0.228   4.374  1.5304 -2.0135  0.2406
  919SOL     OW 4656   5.292   3.344   0.010  0.2922 -0.1970  0.2515
  919SOL    HW1 4657   5.309   3.348   0.104  1.4220  0.1373  0.0599
  919SOL    HW2 4658   5.357   3.404  -0.028  0.0145 -0.5125 -0.7593
  920SOL     OW 4659   4.889   2.043   0.758 -0.1356 -0.4609  0.3618
  920SOL    HW1 4660   4.882   1.951   0.783  0.0249 -0.1501  1.6739
  920SOL    HW2 4661   4.895   2.090   0.842 -1.4405  0.8536 -0.2336
  921SOL     OW 4662   2.603   3.716   2.186 -0.1610  0.8011  0.0216
  921SOL    HW1 4663   2.688   3.673   2.178  0.2331  1.6489 -0.4308
  921SOL    HW2 4664   2.541   3.653   2.149  0.1032 -0.2736  1.3031
  922SOL     OW 4665   2.341   0.151   0.042  0.2867 -0.5130  0.0726
  922SOL    HW1 4666   2.403   0.221   0.020 -0.2977  0.5356  1.5674
  922SOL    HW2 4667   2.395   0.075   0.063  1.0700  0.2547  0.9110
  923SOL     OW 4668   1.620   3.048   0.349  0.1791  0.0355  0.4812
  923SOL    HW1 4669   1.557   3.044   0.278  0.7940 -2.0910 -0.0053
  923SOL    HW2 4670   1.575   3.008   0.424  0.3510  0.1303  0.6372
  924SOL     OW 4671   0.035   1.022   4.324 -0.1232  0.4864  0.3252
  924SOL    HW1 4672   0.128   1.044   4.327 -0.5757  2.8919 -0.4874
  924SOL    HW2 4673  -0.005   1.079   4.390 -1.2274  0.8967 -0.6615
  925SOL     OW 4674   5.608   4.652   1.133  0.4507 -0.4773 -0.4163
  925SOL    HW1 4675   5.518   4.619   1.138  0.2900 -0.1326 -0.9550
  925SOL    HW2 4676   5.663   4.574   1.142  0.1379 -0.5160  1.5376
  926SOL     OW 4677   4.326   2.709   0.289  0.3807  0.2008 -0.1134
  926SOL    HW1 4678   4.332   2.790   0.239 -1.9320  1.4220  1.4172
  926SOL    HW2 4679   4.347   2.734   0.379 -1.2921 -0.6798  0.5578
  927SOL     OW 4680   0.128   4.442   3.028  0.3657  0.2201 -0.3688
  927SOL    HW1 4681   0.124   4.496   3.107  0.4918 -1.7489  1.0576
  927SOL    HW2 4682   0.053   4.470   2.976 -0.4397  0.7148  1.0167
  928SOL     OW 4683   0.484   5.367   4.028 -0.0993 -0.3833  0.4336
  928SOL    HW1 4684   0.467   5.278   4.059  0.3852  0.7253  4.4695
  928SOL    HW2 4685   0.398   5.401   4.005 -0.3967 -1.5638 -0.3017
  929SOL     OW 4686   1.926   0.388   2.046 -0.3619  0.4259  0.0128
  929SOL    HW1 4687   1.874   0.383   1.966 -0.1699  0.1208 -0.0936
  929SOL    HW2 4688   1.928   0.482   2.067 -2.5455  0.2861  1.0889
  930SOL     OW 4689   6.156   1.949   4.197  0.1464  0.3377  0.3319
  930SOL    HW1 4690   6.091   1.879   4.192 -0.5024  1.0201 -1.4755
  930SOL    HW2 4691   6.240   1.903   4.191 -0.2517 -0.3682 -0.0467
  931SOL     OW 4692   0.261   0.507   1.774 -0.0688  0.3521 -0.4524
  931SOL    HW1 4693   0.305   0.485   1.856  0.4279  0.1174 -0.7761
  931SOL    HW2 4694   0.207   0.584   1.795 -1.3900 -0.7908  0.5611
  932SOL     OW 4695   2.448   4.406   1.448 -0.4654  0.1173 -0.3093
  932SOL    HW1 4696   2.405   4.322   1.466  1.2807 -1.0617 -1.3908
  932SOL    HW2 4697   2.513   4.386   1.381  1.2818  1.9722  0.7397
  933SOL     OW 4698   0.304   3.781   0.474 -0.1361 -0.3694 -0.4174
  933SOL    HW1 4699   0.389   3.822   0.490 -0.2961  0.2244 -1.0778
  933SOL    HW2 4700   0.240   3.852   0.485 -0.6880 -1.0822  1.4137
  934SOL     OW 4701   3.684   0.622   2.310  0.4802 -0.5975 -0.3735
  934SOL    HW1 4702   3.768   0.651   2.346 -0.4195  0.1855  1.1754
  934SOL    HW2 4703   3.652   0.697   2.260 -0.3111 -0.0441  0.9078
  935SOL     OW 4704   0.481   1.062   0.802 -0.2273  0.1508  0.2592
  935SOL    HW1 4705   0.396   1.100   0.778  0.9255  2.5912 -0.2459
  935SOL    HW2 4706   0.503   1.102   0.886  0.9975  0.5459 -0.2303
  936SOL     OW 4707   3.479   2.937   2.611  0.1470  0.2470 -0.2611
  936SOL    HW1 4708   3.439   3.013   2.569  0.7612  0.6038 -0.2174
  936SOL    HW2 4709   3.463   2.865   2.550  1.2626  0.8116 -1.2739
  937SOL     OW 4710   5.445   4.842   1.372  0.3057  0.0930  0.2819
  937SOL    HW1 4711   5.487   4.927   1.375  0.3310  0.0861  0.1052
  937SOL    HW2 4712   5.495   4.788   1.433  0.3093  0.1953  0.3686
  938SOL     OW 4713   2.718   1.230   3.849 -0.0785  0.0253  0.1722
  938SOL    HW1 4714   2.743   1.221   3.757  0.7117 -1.3577  0.4952
  938SOL    HW2 4715   2.721   1.324   3.865  1.9451  0.1527 -0.6418
  939SOL     OW 4716   2.189   4.767   3.328  0.4705  0.1083 -0.2233
  939SOL    HW1 4717   2.204   4.828   3.255  0.8424  0.7760  0.4046
  939SOL    HW2 4718   2.220   4.813   3.405  2.1762 -1.4404  0.0975
  940SOL     OW 4719   4.391   1.060   2.279  0.1090  0.1701 -0.3227
  940SOL    HW1 4720   4.465   1.000   2.271  1.0506  1.2595 -0.1111
  940SOL    HW2 4721   4.316   1.003   2.297  0.1523 -1.3087 -4.0347
  941SOL     OW 4722   4.324   5.541   4.378 -0.5774 -0.0681 -0.3755
  941SOL    HW1 4723   4.324   5.510   4.287  0.3013  1.4549 -0.9425
  941SOL    HW2 4724   4.403   5.503   4.416 -0.0190  0.6598 -0.7805
  942SOL     OW 4725   1.856   4.529   0.301 -0.5728  0.4602 -0.4839
  942SOL    HW1 4726   1.806   4.565   0.375 -1.6471 -0.6605 -0.6326
  942SOL    HW2 4727   1.901   4.604   0.263  1.4870  0.8325  2.3844
  943SOL     OW 4728   2.938   3.252   1.848  0.0591  0.2506  0.0643
  943SOL    HW1 4729   2.851   3.268   1.884  0.1087 -2.2480  1.5282
  943SOL    HW2 4730   2.997   3.258   1.923  0.4467 -2.8771  0.1727
  944SOL     OW 4731   5.370   3.542   2.198 -0.3322  0.6387  0.0058
  944SOL    HW1 4732   5.289   3.558   2.150 -0.8908  1.4414  1.1749
  944SOL    HW2 4733   5.377   3.447   2.202 -0.3659  0.5501 -1.4610
  945SOL     OW 4734   0.404   5.601   1.170 -0.5864  0.0176  0.0550
  945SOL    HW1 4735   0.331   5.633   1.117 -1.7077 -1.3005  0.7398
  945SOL    HW2 4736   0.476   5.590   1.108 -1.5111 -0.3659 -0.9716
  946SOL     OW 4737   0.768   5.225   2.219 -0.0369  0.1110  0.2257
  946SOL    HW1 4738   0.780   5.290   2.150 -0.8278 -1.0180 -1.0211
  946SOL    HW2 4739   0.678   5.238   2.248  0.7582  1.6652  2.2674
  947SOL     OW 4740   5.319   2.925   0.057  0.5512 -0.1394  0.2976
  947SOL    HW1 4741   5.323   2.981   0.135 -0.7218  1.2633 -0.5750
  947SOL    HW2 4742   5.366   2.974  -0.010 -0.8007  0.0518 -0.5520
  948SOL     OW 4743   1.342   4.328   0.035 -0.2408  0.0274 -0.3239
  948SOL    HW1 4744   1.336   4.253   0.095 -0.4979 -1.1963 -1.7976
  948SOL    HW2 4745   1.386   4.396   0.085 -0.6300 -0.8606  1.3104
  949SOL     OW 4746   5.337   3.125   4.467 -0.3428  1.2081 -0.0427
  949SOL    HW1 4747   5.246   3.146   4.485 -0.6960  0.5978 -1.0184
  949SOL    HW2 4748   5.369   3.198   4.414 -0.2399  1.4485  0.3446
  950SOL     OW 4749   1.037   1.276   0.879  0.3387 -0.1525  0.3872
  950SOL    HW1 4750   1.034   1.323   0.963 -0.3189  0.7296 -0.1109
  950SOL    HW2 4751   0.992   1.193   0.896  2.0110 -0.9135  1.4312
  951SOL     OW 4752   3.518   5.291   2.243  0.6580  0.4143 -0.0765
  951SOL    HW1 4753   3.595   5.313   2.191  1.1801 -1.1073  0.0191
  951SOL    HW2 4754   3.468   5.230   2.189  1.1345 -1.0848  1.0867
  952SOL     OW 4755   1.970   2.931   1.868  0.3933 -0.1080 -0.2805
  952SOL    HW1 4756   1.949   3.006   1.813 -0.4972  0.6359  1.0184
  952SOL    HW2 4757   2.060   2.908   1.844  1.2011  2.2295  0.2099
  953SOL     OW 4758   4.600   5.282   0.450  0.1770 -0.5779  0.1716
  953SOL    HW1 4759   4.614   5.374   0.430 -0.3842 -0.4541  0.3112
  953SOL    HW2 4760   4.570   5.244   0.367 -0.7325 -0.3774  0.3977
  954SOL     OW 4761   5.624   4.494   3.132  0.2502  0.1751  0.7493
  954SOL    HW1 4762   5.603   4.557   3.201 -1.4949  0.7051 -0.2291
  954SOL    HW2 4763   5.539   4.464   3.099  1.0478 -1.2484 -0.1180
  955SOL     OW 4764   2.862   2.444   2.415  0.1247  0.3341 -0.0813
  955SOL    HW1 4765   2.825   2.369   2.368  0.0404 -0.2996  0.9643
  955SOL    HW2 4766   2.799   2.462   2.485  0.4017  1.0597 -0.0102
  956SOL     OW 4767   1.148   3.661   3.355  0.0993  0.1000  0.0965
  956SOL    HW1 4768   1.209   3.653   3.429 -1.5632 -0.7059  1.4349
  956SOL    HW2 4769   1.187   3.729   3.300  1.4858  0.6040  1.6089
  957SOL     OW 4770   5.373   3.173   1.949 -0.1668 -0.3772  0.0771
  957SOL    HW1 4771   5.365   3.106   1.881 -0.7822  0.4269 -0.6692
  957SOL    HW2 4772   5.446   3.143   2.003  0.4452 -0.9692 -1.0305
  958SOL     OW 4773   1.386   0.766   3.829  0.7456  0.3193 -0.5887
  958SOL    HW1 4774   1.347   0.830   3.771 -1.2422  0.4381  0.7828
  958SOL    HW2 4775   1.312   0.721   3.869  1.9244  0.9223  2.5661
  959SOL     OW 4776   3.227   3.540   1.687  0.0961  0.1150  0.3677
  959SOL    HW1 4777   3.316   3.513   1.710  0.1439 -0.7023 -0.6929
  959SOL    HW2 4778   3.217   3.514   1.595 -1.2168  0.2540  0.4528
  960SOL     OW 4779   0.065   0.774   1.756 -0.5137 -0.0907  0.5467
  960SOL    HW1 4780   0.026   0.708   1.699  0.8986  0.2659 -0.9245
  960SOL    HW2 4781  -0.006   0.836   1.773 -0.9881 -0.2008 -0.8799
  961SOL     OW 4782   5.823   1.568   0.208 -0.4237  0.2988 -0.4592
  961SOL    HW1 4783   5.907   1.610   0.228  0.4966 -0.4728 -2.4092
  961SOL    HW2 4784   5.797   1.605   0.123 -1.6517 -0.0782 -0.2690
  962SOL     OW 4785   3.107   5.672   1.733  0.1394  0.1817 -0.1407
  962SOL    HW1 4786   3.050   5.640   1.803 -0.7397 -2.2045 -1.8455
  962SOL    HW2 4787   3.191   5.629   1.749  0.2520  0.4630  0.0317
  963SOL     OW 4788   0.759   2.893   2.630 -0.0662 -0.4264  0.1108
  963SOL    HW1 4789   0.791   2.974   2.670  0.9050 -0.7499  0.0040
  963SOL    HW2 4790   0.713   2.848   2.702 -0.0870 -0.0686  0.3262
  964SOL     OW 4791   3.917   3.294   1.655  0.5860  0.6737 -0.0470
  964SOL    HW1 4792   3.880   3.295   1.743  1.1718  0.2624  0.2070
  964SOL    HW2 4793   3.867   3.227   1.608  0.4173  0.7426  0.0336
  965SOL     OW 4794   5.644   3.385   0.548  0.2724  0.1872  0.1956
  965SOL    HW1 4795   5.573   3.326   0.523 -0.3401  1.5464 -1.4323
  965SOL    HW2 4796   5.606   3.441   0.615 -0.2364  0.9551 -0.7205
  966SOL     OW 4797   0.201   2.367   3.355 -0.0514  0.4294  0.2702
  966SOL    HW1 4798   0.276   2.423   3.377  0.6076 -0.8039  1.3079
  966SOL    HW2 4799   0.226   2.325   3.273  0.6028 -0.2852  0.8190
  967SOL     OW 4800   2.792   1.922   2.036  0.4884 -0.5322 -0.4168
  967SOL    HW1 4801   2.887   1.908   2.040  0.5916  0.2737  0.2606
  967SOL    HW2 4802   2.778   1.969   1.954  0.6046 -1.0805 -0.7612
  968SOL     OW 4803   6.220   4.322   1.137 -0.0996  0.4461  0.0335
  968SOL    HW1 4804   6.230   4.416   1.152  0.3422  0.0600  2.6075
  968SOL    HW2 4805   6.303   4.294   1.098  0.9007  0.6816  1.9222
  969SOL     OW 4806   4.450   0.531   0.489 -0.0914 -0.2163 -0.3962
  969SOL    HW1 4807   4.397   0.506   0.564  1.3157  0.1341  0.7552
  969SOL    HW2 4808   4.472   0.623   0.504  0.9155 -0.3807 -0.7767
  970SOL     OW 4809   2.593   1.716   4.580 -0.0865 -0.6569 -0.1705
  970SOL    HW1 4810   2.577   1.623   4.598 -0.7271 -0.5986 -0.4055
  970SOL    HW2 4811   2.534   1.763   4.639 -3.5057 -0.4785 -3.3642
  971SOL     OW 4812   5.778   1.356   0.515  0.6346 -0.0657  0.3389
  971SOL    HW1 4813   5.795   1.266   0.545  0.7139 -0.1683 -0.0041
  971SOL    HW2 4814   5.864   1.398   0.517  0.1482  1.0484  3.7661
  972SOL     OW 4815   1.404   3.457   1.817  0.5763 -0.4840 -0.5261
  972SOL    HW1 4816   1.498   3.454   1.801  0.9596 -0.6845  1.5359
  972SOL    HW2 4817   1.393   3.425   1.906 -1.5725 -1.4749 -1.0807
  973SOL     OW 4818   0.245   5.541   2.975 -0.1073 -0.2552  0.4944
  973SOL    HW1 4819   0.231   5.481   2.902 -0.2784  2.1307 -1.5710
  973SOL    HW2 4820   0.272   5.623   2.934 -0.3077  1.2428  3.1267
  974SOL     OW 4821   2.613   0.361   1.247  0.2658  0.3616 -0.3024
  974SOL    HW1 4822   2.634   0.390   1.158 -0.8099 -0.0800 -0.7145
  974SOL    HW2 4823   2.699   0.352   1.289  0.9061 -0.7851 -1.7405
  975SOL     OW 4824   0.529   3.479   4.583  0.1906 -0.7806 -0.5460
  975SOL    HW1 4825   0.526   3.575   4.580  0.8157 -0.7679 -0.8208
  975SOL    HW2 4826   0.528   3.452   4.491  0.9366 -1.0019 -0.4967
  976SOL     OW 4827   6.411   3.280   3.054 -0.2317  0.0899 -0.2579
  976SOL    HW1 4828   6.371   3.193   3.057  2.2514 -1.1511  0.4482
  976SOL    HW2 4829   6.456   3.282   2.969  1.2003 -0.0931  0.4685
  977SOL     OW 4830   1.091   4.846   0.392  0.6362 -0.1827 -0.2154
  977SOL    HW1 4831   1.092   4.751   0.403  0.8383 -0.3395 -1.4547
  977SOL    HW2 4832   1.017   4.862   0.333  0.9941  0.3680 -0.5140
  978SOL     OW 4833   4.538   3.690   0.109 -0.3704 -0.4650 -0.4883
  978SOL    HW1 4834   4.477   3.686   0.036  0.8780  0.5553 -1.6223
  978SOL    HW2 4835   4.583   3.606   0.107 -1.4184 -1.0710  0.1196
  979SOL     OW 4836   1.230   1.281   4.513 -0.2762 -0.1437  0.4101
  979SOL    HW1 4837   1.321   1.263   4.486  0.0348  1.6206  0.1374
  979SOL    HW2 4838   1.190   1.195   4.520  0.6507 -0.8929 -2.2156
  980SOL     OW 4839   0.766   5.664   3.478 -0.4119  0.6389 -0.3972
  980SOL    HW1 4840   0.707   5.705   3.415 -1.1031 -0.1765 -0.2906
  980SOL    HW2 4841   0.744   5.705   3.562  1.5130  2.8243 -0.8379
  981SOL     OW 4842   0.992   3.077   4.395  0.2362 -0.0751 -0.0884
  981SOL    HW1 4843   1.052   3.010   4.427  0.6562  0.3892  0.1001
  981SOL    HW2 4844   1.027   3.160   4.428 -1.7106  0.0399  1.9399
  982SOL     OW 4845   5.628   2.310   4.172 -0.3517 -0.0330  0.3138
  982SOL    HW1 4846   5.628   2.220   4.139 -0.0296 -0.3279  1.0990
  982SOL    HW2 4847   5.543   2.345   4.144 -0.4968 -0.5872  0.0345
  983SOL     OW 4848   3.895   0.048   0.150  0.1405  0.0141 -0.2393
  983SOL    HW1 4849   3.840   0.089   0.083 -0.2330 -1.9115 -1.1656
  983SOL    HW2 4850   3.834   0.020   0.218  0.4729  1.5571  0.7466
  984SOL     OW 4851   0.704   4.776   2.344 -0.1796 -0.4889  0.1810
  984SOL    HW1 4852   0.691   4.725   2.423  0.4741  0.9495  1.2735
  984SOL    HW2 4853   0.792   4.751   2.314 -0.2974 -0.7959  0.0880
  985SOL     OW 4854   3.075   6.413   3.182  0.3855 -0.1723 -0.6141
  985SOL    HW1 4855   3.106   6.462   3.107  0.7085 -0.5647 -0.7400
  985SOL    HW2 4856   3.015   6.473   3.227  1.3835  0.6424 -0.3107
  986SOL     OW 4857   3.767   1.986   2.680  0.7103 -0.6633 -0.3275
  986SOL    HW1 4858   3.692   2.041   2.703  1.3599 -0.3748  1.2416
  986SOL    HW2 4859   3.817   2.039   2.618 -0.6272 -1.0735 -1.7999
  987SOL     OW 4860   1.640   2.670   2.006 -0.1181  0.1586  0.1820
  987SOL    HW1 4861   1.605   2.623   2.082 -1.4445  1.0171  0.1511
  987SOL    HW2 4862   1.716   2.619   1.978 -1.2105 -1.6998  0.4224
  988SOL     OW 4863   5.856   2.851   1.688 -0.3002 -0.1969 -0.0788
  988SOL    HW1 4864   5.819   2.763   1.695  0.6722 -0.4996  1.7574
  988SOL    HW2 4865   5.950   2.839   1.698 -0.2081  1.1069  0.8263
  989SOL     OW 4866   0.814   6.272   0.485  0.2247 -0.1723  0.2690
  989SOL    HW1 4867   0.782   6.361   0.471  0.9854 -0.1915 -2.1505
  989SOL    HW2 4868   0.903   6.273   0.448 -0.1753 -2.2071 -0.8960
  990SOL     OW 4869   0.696   3.808   3.156 -0.1034  0.4644 -0.7493
  990SOL    HW1 4870   0.782   3.793   3.196 -0.1517 -1.1033 -1.1881
  990SOL    HW2 4871   0.634   3.762   3.214 -1.0759  3.7354  1.0825
  991SOL     OW 4872   6.106   4.263   4.396 -0.9061  0.1221 -0.4535
  991SOL    HW1 4873   6.117   4.212   4.476 -0.0668 -0.5660 -0.9919
  991SOL    HW2 4874   6.083   4.351   4.426  1.2585  0.3684  0.6155
  992SOL     OW 4875   4.127   0.013   1.215 -0.6049 -0.1419  0.4415
  992SOL    HW1 4876   4.046  -0.031   1.240  0.0692 -1.5820  0.1794
  992SOL    HW2 4877   4.130   0.006   1.120 -0.2318  0.0390  0.4382
  993SOL     OW 4878   6.258   3.738   3.105 -0.4702  0.3068  0.2355
  993SOL    HW1 4879   6.270   3.820   3.057  0.9280 -0.1765 -0.3004
  993SOL    HW2 4880   6.293   3.755   3.192 -2.0724  0.8753  0.7991
  994SOL     OW 4881   1.282   1.237   3.365  0.0470 -0.3274 -0.6092
  994SOL    HW1 4882   1.359   1.276   3.407 -0.4574 -1.2897  1.3122
  994SOL    HW2 4883   1.217   1.231   3.435 -0.8839 -1.9014 -1.5625
  995SOL     OW 4884   5.388   0.252   0.541  0.5758  0.2481 -0.5144
  995SOL    HW1 4885   5.319   0.277   0.602 -0.7045 -0.8194 -1.4584
  995SOL    HW2 4886   5.451   0.324   0.544 -0.4717  1.1453  0.5374
  996SOL     OW 4887   6.080   0.556   1.905  0.3983  0.6301  0.1441
  996SOL    HW1 4888   6.048   0.524   1.990  1.2254 -0.6152  0.0238
  996SOL    HW2 4889   6.168   0.518   1.897  0.4003  0.8654 -1.1972
  997SOL     OW 4890   3.225   0.779   4.579 -0.0501 -0.3143 -0.2636
  997SOL    HW1 4891   3.305   0.731   4.598  0.5062  0.1754 -1.3018
  997SOL    HW2 4892   3.156   0.713   4.583  0.5891 -1.0355 -0.8304
  998SOL     OW 4893   4.278   0.779   1.527 -0.1157  0.1212 -0.7316
  998SOL    HW1 4894   4.237   0.866   1.523  2.1491  1.4814  2.2029
  998SOL    HW2 4895   4.370   0.795   1.506  0.0352 -1.9643 -1.9299
  999SOL     OW 4896   1.108   6.046   4.476  0.2603 -0.1636  0.5962
  999SOL    HW1 4897   1.176   5.980   4.469 -1.9623 -2.5402 -0.1297
  999SOL    HW2 4898   1.107   6.089   4.390 -1.0261 -2.2136 -0.5055
 1000SOL     OW 4899   3.008   1.308   1.437  0.7531  0.2626  0.1621
 1000SOL    HW1 4900   2.994   1.333   1.528  1.6704 -0.8214  0.6413
 1000SOL    HW2 4901   2.985   1.215   1.434 -0.6666  0.6226 -1.0682
 1001SOL     OW 4902   4.870   0.742   2.242  0.1575 -0.8673  0.6716
 1001SOL    HW1 4903   4.941   0.725   2.304  1.6456 -0.2904 -0.7936
 1001SOL    HW2 4904   4.915   0.757   2.158 -1.7058 -0.4635 -0.2985
 1002SOL     OW 4905   0.066   1.346   1.298  0.7666  0.1252 -0.4355
 1002SOL    HW1 4906   0.137   1.376   1.354  0.1048 -0.1000  0.5529
 1002SOL    HW2 4907  -0.007   1.406   1.317  0.4458 -0.1268 -0.8432
 1003SOL     OW 4908   1.802   6.250   3.094  0.2073  0.5506 -0.1689
 1003SOL    HW1 4909   1.750   6.239   3.173  1.2334  1.5912  0.6842
 1003SOL    HW2 4910   1.867   6.317   3.117  1.5093 -0.2360 -1.3827
 1004SOL     OW 4911   1.716   2.540   3.718 -0.3775  0.0162  0.2076
 1004SOL    HW1 4912   1.676   2.559   3.633  0.3107 -0.2091 -0.1856
 1004SOL    HW2 4913   1.773   2.464   3.700 -0.0517  0.1106  0.8175
 1005SOL     OW 4914   0.288   6.059   4.428  0.3778  0.1816 -0.1100
 1005SOL    HW1 4915   0.257   6.107   4.351  0.6642  0.4893 -0.0355
 1005SOL    HW2 4916   0.210   6.044   4.480  0.2362  0.2796 -0.2935
 1006SOL     OW 4917   3.113   2.551   1.574  0.0917 -0.3342  0.1126
 1006SOL    HW1 4918   3.102   2.581   1.483  0.8884 -0.8687 -0.1699
 1006SOL    HW2 4919   3.101   2.456   1.569 -3.0996 -0.1079  1.1033
 1007SOL     OW 4920   6.257   4.831   3.889  0.2756  0.5090  0.4661
 1007SOL    HW1 4921   6.195   4.758   3.902  1.1332 -0.1926  0.7027
 1007SOL    HW2 4922   6.205   4.898   3.845 -0.5551 -0.2295  0.2783
 1008SOL     OW 4923   5.819   0.536   2.324 -0.0505  0.2870  0.6594
 1008SOL    HW1 4924   5.758   0.469   2.356  0.1652  0.1384  0.7612
 1008SOL    HW2 4925   5.864   0.567   2.402  1.5390 -1.1210  0.3669
 1009SOL     OW 4926   3.871   2.143   0.822  0.6163 -0.1319 -0.2201
 1009SOL    HW1 4927   3.946   2.160   0.764  0.0743 -0.0256 -0.9003
 1009SOL    HW2 4928   3.864   2.048   0.823  0.4348 -0.1234 -0.5803
 1010SOL     OW 4929   6.006   4.806   1.547  0.2938 -0.5875 -0.2894
 1010SOL    HW1 4930   6.020   4.896   1.519  0.8193 -0.9446 -1.2336
 1010SOL    HW2 4931   5.917   4.805   1.582  0.0754  0.1782 -0.7895
 1011SOL     OW 4932   5.753   4.510   0.290 -0.1764  0.4632  0.2838
 1011SOL    HW1 4933   5.746   4.417   0.272  0.4020  0.9291 -3.0562
 1011SOL    HW2 4934   5.828   4.517   0.349 -0.6232 -1.1910  1.1058
 1012SOL     OW 4935   2.672   2.743   0.505 -0.6602 -0.5294  0.1214
 1012SOL    HW1 4936   2.586   2.708   0.527 -0.2466 -0.6212  1.6887
 1012SOL    HW2 4937   2.719   2.748   0.588  0.5484  0.3661 -0.5677
 1013SOL     OW 4938   6.087   4.345   3.974  0.6163 -0.1924  0.4435
 1013SOL    HW1 4939   6.166   4.358   4.027 -0.2624  0.0974  1.7501
 1013SOL    HW2 4940   6.032   4.287   4.027  0.2632 -1.0188 -0.7968
 1014SOL     OW 4941   4.778   3.535   4.546 -0.2740  0.1080 -0.1682
 1014SOL    HW1 4942   4.853   3.503   4.495 -0.3593 -1.4673  0.6412
 1014SOL    HW2 4943   4.732   3.456   4.573 -1.5727  1.0130  0.3601
 1015SOL     OW 4944   4.306   1.577   0.990 -0.0195  0.4552  0.4809
 1015SOL    HW1 4945   4.321   1.540   1.077 -0.4063  0.0228  0.3682
 1015SOL    HW2 4946   4.372   1.646   0.982 -0.4175  0.9623  1.3813
 1016SOL     OW 4947   5.665   4.492   4.428 -0.1863 -0.0523 -0.1232
 1016SOL    HW1 4948   5.582   4.444   4.420 -0.3742  0.1261  0.7043
 1016SOL    HW2 4949   5.726   4.429   4.465 -0.2766  0.1717  0.4110
 1017SOL     OW 4950   4.619   3.122   0.546 -0.0786 -0.1218  0.1331
 1017SOL    HW1 4951   4.640   3.117   0.452 -1.3871  1.7155 -0.3195
 1017SOL    HW2 4952   4.553   3.191   0.552  1.0778  0.9106  2.6096
 1018SOL     OW 4953   0.395   0.511   1.142 -0.4494  0.0202 -0.0410
 1018SOL    HW1 4954   0.408   0.527   1.236 -0.3707  1.2321 -0.2392
 1018SOL    HW2 4955   0.439   0.585   1.099  0.0340 -0.8382 -1.0577
 1019SOL     OW 4956   4.526   1.847   2.693 -0.3263  0.3195  0.1165
 1019SOL    HW1 4957   4.495   1.901   2.620 -2.8627  0.9112  1.5248
 1019SOL    HW2 4958   4.502   1.758   2.669 -0.9634  0.4886  0.1134
 1020SOL     OW 4959   2.197   0.715   1.613 -0.6806 -0.3397 -0.2465
 1020SOL    HW1 4960   2.263   0.781   1.635 -0.3397 -0.3988 -1.0422
 1020SOL    HW2 4961   2.180   0.669   1.694 -0.2635  0.1447  0.1209
 1021SOL     OW 4962   1.638   5.223   1.167 -1.0544 -0.6691  0.3249
 1021SOL    HW1 4963   1.543   5.216   1.162 -1.0381 -1.0383  0.4992
 1021SOL    HW2 4964   1.654   5.304   1.216 -1.2801 -0.7419  0.5175
 1022SOL     OW 4965   2.026   0.999   3.487 -0.1790  0.2556 -0.0132
 1022SOL    HW1 4966   1.961   1.063   3.515  1.3821  1.4201  1.1342
 1022SOL    HW2 4967   2.096   1.006   3.551  0.8365 -1.3763 -0.8626
 1023SOL     OW 4968   5.556   3.943   2.897 -0.2575  0.0839 -0.0108
 1023SOL    HW1 4969   5.605   3.896   2.829 -3.1042  0.2230 -2.3711
 1023SOL    HW2 4970   5.622   3.964   2.964  2.4274 -1.4251 -1.9675
 1024SOL     OW 4971   1.464   5.089   1.689 -0.3469 -0.9157  0.0523
 1024SOL    HW1 4972   1.519   5.130   1.755  2.5211  1.0632 -3.1992
 1024SOL    HW2 4973   1.412   5.161   1.653  0.3246 -1.2494 -1.7098
 1025SOL     OW 4974   0.434   1.517   2.641  1.0942 -0.3270 -0.1445
 1025SOL    HW1 4975   0.505   1.568   2.680  1.2706 -0.6317 -0.0688
 1025SOL    HW2 4976   0.395   1.470   2.714 -0.6894  1.6087  0.2207
 1026SOL     OW 4977   0.743   5.185   1.653 -0.1147  0.1655 -0.6360
 1026SOL    HW1 4978   0.747   5.269   1.607  1.2203  1.2831  1.3480
 1026SOL    HW2 4979   0.678   5.134   1.605 -3.0051  3.2749 -0.4179
 1027SOL     OW 4980   5.867   4.210   0.260  0.5349 -0.3058  0.3982
 1027SOL    HW1 4981   5.812   4.133   0.250 -0.3333  0.4394 -0.7925
 1027SOL    HW2 4982   5.917   4.215   0.179  2.2212 -0.8334  1.3589
 1028SOL     OW 4983   0.149   4.078   3.188 -0.5644  0.3853  0.2121
 1028SOL    HW1 4984   0.220   4.080   3.251 -0.1080  1.3747 -0.3061
 1028SOL    HW2 4985   0.169   4.004   3.131 -0.3996  0.1505  0.5758
 1029SOL     OW 4986   4.338   4.765   0.032 -0.7405  0.1400 -0.3200
 1029SOL    HW1 4987   4.381   4.689  -0.008 -1.4083  1.6188 -4.3158
 1029SOL    HW2 4988   4.271   4.728   0.090  1.4746 -2.1896  0.9530
 1030SOL     OW 4989   4.476   3.012   2.491 -0.1624  0.2327 -0.1058
 1030SOL    HW1 4990   4.387   2.978   2.498 -0.3182  0.3460 -1.3162
 1030SOL    HW2 4991   4.526   2.961   2.555 -0.2597 -2.6828 -2.1597
 1031SOL     OW 4992   3.697   2.863   2.774  1.0343 -0.0564 -0.1270
 1031SOL    HW1 4993   3.648   2.901   2.701  0.3059  0.0231  0.3798
 1031SOL    HW2 4994   3.661   2.775   2.783  2.6382 -0.8607 -1.2223
 1032SOL     OW 4995   3.914   0.671   4.571 -0.2828 -0.7543  0.3178
 1032SOL    HW1 4996   3.918   0.767   4.575  1.9800 -0.8208  1.2750
 1032SOL    HW2 4997   3.847   0.652   4.505  0.6014  1.5049 -1.3572
 1033SOL     OW 4998   3.245   2.947   1.860  0.2714 -0.6248 -0.3558
 1033SOL    HW1 4999   3.313   2.945   1.928 -0.9953  0.5220  0.9886
 1033SOL    HW2 5000   3.215   2.856   1.854  0.3441 -0.7190  0.6670
 1034SOL     OW 5001   3.799   4.092   0.093  0.1671  0.3814 -0.3839
 1034SOL    HW1 5002   3.718   4.134   0.121 -0.6472  0.1541 -2.2891
 1034SOL    HW2 5003   3.868   4.141   0.138 -0.9964  0.4496  1.4256
 1035SOL     OW 5004   0.853   3.150   1.637 -0.4497  0.0143 -0.0530
 1035SOL    HW1 5005   0.924   3.197   1.681 -0.2005 -0.1739 -0.2461
 1035SOL    HW2 5006   0.877   3.058   1.644 -0.5826 -0.0397 -0.2775
 1036SOL     OW 5007   3.447   1.007   3.859  0.2976  0.1538 -0.6054
 1036SOL    HW1 5008   3.460   1.034   3.768  1.6945 -1.1085 -0.8279
 1036SOL    HW2 5009   3.355   1.029   3.878 -0.2599 -0.2661 -2.5739
 1037SOL     OW 5010   3.368   6.079   0.384  0.0989  0.7088 -0.6396
 1037SOL    HW1 5011   3.380   6.048   0.294 -2.1923 -1.8817 -0.1984
 1037SOL    HW2 5012   3.412   6.013   0.438  1.0835  2.0025  0.1995
 1038SOL     OW 5013   0.161   1.285   1.678 -0.4441  0.0439 -0.4126
 1038SOL    HW1 5014   0.099   1.358   1.671  0.0594  0.7045  1.4126
 1038SOL    HW2 5015   0.230   1.306   1.616 -0.8744  0.5258 -0.7342
 1039SOL     OW 5016   0.271   6.069   1.681  0.2462 -0.2294  0.0588
 1039SOL    HW1 5017   0.289   6.160   1.704 -1.5660  0.5913 -1.5095
 1039SOL    HW2 5018   0.333   6.050   1.610  1.0987 -0.4764  0.8526
 1040SOL     OW 5019   4.776   1.428   2.122  0.3036 -0.7456  0.0577
 1040SOL    HW1 5020   4.682   1.417   2.108 -0.0232 -0.1419  1.6390
 1040SOL    HW2 5021   4.800   1.359   2.185  0.5989  0.0715  0.8580
 1041SOL     OW 5022   2.430   5.513   0.966  0.2026  0.4221 -0.1503
 1041SOL    HW1 5023   2.341   5.539   0.990  0.2107  1.0837 -0.8029
 1041SOL    HW2 5024   2.464   5.587   0.916  1.6897  0.8781  1.4172
 1042SOL     OW 5025   3.257   6.295   2.164 -0.2143 -0.4797  0.1400
 1042SOL    HW1 5026   3.257   6.356   2.090  0.2900 -0.2465  0.3310
 1042SOL    HW2 5027   3.296   6.215   2.129 -0.0978 -0.4137  0.1172
 1043SOL     OW 5028   1.915   0.633   3.054  0.6556 -0.6157  0.3329
 1043SOL    HW1 5029   1.834   0.626   3.105 -0.2707  1.0817 -0.7949
 1043SOL    HW2 5030   1.940   0.542   3.037 -2.1380 -1.2949 -0.9068
 1044SOL     OW 5031   5.346   3.272   2.206 -0.2573 -0.5380  0.3486
 1044SOL    HW1 5032   5.318   3.266   2.115 -0.4814 -0.2734  0.3998
 1044SOL    HW2 5033   5.272   3.312   2.252  0.3301  0.5199  0.4177
 1045SOL     OW 5034   3.303   5.288   0.745 -0.0921  0.6750  0.1065
 1045SOL    HW1 5035   3.221   5.303   0.699  0.3819 -0.0187 -1.0206
 1045SOL    HW2 5036   3.295   5.199   0.780  0.1526  0.6066 -0.0007
 1046SOL     OW 5037   0.891   0.324   0.707 -0.0638 -0.4267 -0.5274
 1046SOL    HW1 5038   0.805   0.341   0.669  0.1284 -0.1376 -0.8413
 1046SOL    HW2 5039   0.920   0.242   0.667  0.6047  0.4176 -1.8647
 1047SOL     OW 5040   2.450   1.651   1.507 -0.2194 -0.1105 -0.5635
 1047SOL    HW1 5041   2.397   1.681   1.581 -2.5123  0.1673 -2.2128
 1047SOL    HW2 5042   2.528   1.708   1.509 -0.6564  0.4964  1.0649
 1048SOL     OW 5043   1.510   2.101   2.790 -0.0418 -0.4061 -0.5074
 1048SOL    HW1 5044   1.476   2.106   2.879 -0.8157 -0.4311 -0.7935
 1048SOL    HW2 5045   1.552   2.186   2.775  0.8219 -0.6993  0.1570
 1049SOL     OW 5046   6.461   5.535   3.195 -0.4054 -0.0967 -0.2335
 1049SOL    HW1 5047   6.538   5.488   3.163 -0.8995  0.1256 -1.8132
 1049SOL    HW2 5048   6.454   5.612   3.139  1.5307  3.1713  3.4318
 1050SOL     OW 5049   5.752   4.844   1.642  0.1163 -0.5767 -0.6432
 1050SOL    HW1 5050   5.722   4.933   1.621  0.1674 -0.6230 -0.9073
 1050SOL    HW2 5051   5.687   4.787   1.601 -0.6503 -0.6510  0.6115
 1051SOL     OW 5052   0.812   2.538   1.532 -0.7413  0.2103  0.1865
 1051SOL    HW1 5053   0.867   2.585   1.469  1.5289  0.6521  2.3313
 1051SOL    HW2 5054   0.732   2.591   1.539 -1.2270 -0.0243 -2.4403
 1052SOL     OW 5055   2.444   3.194   3.260  0.2826 -0.3645  0.0843
 1052SOL    HW1 5056   2.496   3.149   3.194  0.7426 -1.6719  1.3086
 1052SOL    HW2 5057   2.361   3.213   3.216  1.2021  0.4177 -1.4174
 1053SOL     OW 5058   1.129   2.869   0.535 -0.5451 -0.2433 -0.0066
 1053SOL    HW1 5059   1.152   2.836   0.623  1.0714 -1.1764 -0.7182
 1053SOL    HW2 5060   1.125   2.790   0.481 -0.7285  0.3879 -0.9283
 1054SOL     OW 5061   3.934   6.269   1.629 -0.5147  0.6052 -0.4221
 1054SOL    HW1 5062   3.951   6.360   1.652  1.0989  0.3347 -0.4555
 1054SOL    HW2 5063   3.858   6.273   1.571  1.0347  2.1876 -2.4681
 1055SOL     OW 5064   5.938   0.039   1.094 -0.4534 -0.7702 -0.5813
 1055SOL    HW1 5065   5.851   0.002   1.109 -0.4514 -0.7394 -0.4932
 1055SOL    HW2 5066   5.922   0.131   1.071 -0.4316 -0.7103 -0.3566
 1056SOL     OW 5067   2.914   6.480   2.057 -0.1194  0.3515  0.8429
 1056SOL    HW1 5068   2.917   6.390   2.023 -1.8811  0.5570  0.0075
 1056SOL    HW2 5069   2.914   6.470   2.152 -0.4582 -0.5530  0.7607
 1057SOL     OW 5070   1.050   2.616   1.386 -0.2515 -0.4215  0.4757
 1057SOL    HW1 5071   1.095   2.628   1.469 -1.1996 -0.4857  1.0145
 1057SOL    HW2 5072   1.118   2.631   1.319  0.1136  1.4927  1.2006
 1058SOL     OW 5073   1.908   6.009   0.903 -0.1399 -0.6698 -0.3920
 1058SOL    HW1 5074   1.915   5.914   0.909 -0.3401 -0.7857 -1.7393
 1058SOL    HW2 5075   1.813   6.025   0.906 -0.1428 -0.5779 -0.9663
 1059SOL     OW 5076   2.362   4.223   4.195 -0.3295 -0.3653  0.0263
 1059SOL    HW1 5077   2.369   4.242   4.288  0.2011  0.0937 -0.1050
 1059SOL    HW2 5078   2.312   4.141   4.191 -1.6179  0.3718  0.6418
 1060SOL     OW 5079   4.477   5.186   0.197 -0.3834  0.0443  0.2366
 1060SOL    HW1 5080   4.527   5.188   0.115 -2.5412  2.0605 -1.1549
 1060SOL    HW2 5081   4.409   5.121   0.181 -1.3759  1.1043  0.0121
 1061SOL     OW 5082   0.872   5.582   0.078  0.1448 -0.7969 -0.2544
 1061SOL    HW1 5083   0.810   5.651   0.057 -0.9741 -2.3442 -2.3030
 1061SOL    HW2 5084   0.930   5.577   0.002  1.5636 -0.7383  0.7704
 1062SOL     OW 5085   1.438   0.681   1.459 -0.0026 -0.3460 -0.4620
 1062SOL    HW1 5086   1.499   0.754   1.446 -1.7639  1.2587 -0.2511
 1062SOL    HW2 5087   1.374   0.715   1.522 -1.5032 -1.6826 -1.2152
 1063SOL     OW 5088   2.089   4.939   0.913  0.2335 -0.2351  0.6592
 1063SOL    HW1 5089   2.135   4.932   0.829 -0.3357 -1.0765  0.3975
 1063SOL    HW2 5090   2.019   5.002   0.897  0.8218  0.4751  0.8413
 1064SOL     OW 5091   0.600   6.251   4.047 -0.4310  0.1338 -0.0685
 1064SOL    HW1 5092   0.631   6.178   3.993 -0.0606  0.3142 -0.1067
 1064SOL    HW2 5093   0.594   6.215   4.135  0.0178  0.1276 -0.0379
 1065SOL     OW 5094   5.973   2.442   1.077 -0.7676 -0.1026 -0.3908
 1065SOL    HW1 5095   5.890   2.404   1.051 -0.1618 -0.9273 -1.1876
 1065SOL    HW2 5096   6.022   2.451   0.995  0.8549 -1.9251  0.2907
 1066SOL     OW 5097   6.099   5.775   1.755  0.0890 -0.4153  0.2940
 1066SOL    HW1 5098   6.016   5.816   1.735  0.2050 -0.6365 -0.6884
 1066SOL    HW2 5099   6.163   5.821   1.701  0.5496 -0.4902  0.7607
 1067SOL     OW 5100   2.288   5.080   0.220  0.4267  0.1010 -0.0038
 1067SOL    HW1 5101   2.276   5.025   0.297  0.2728  0.2490  0.0787
 1067SOL    HW2 5102   2.202   5.121   0.206  0.2604 -0.4419 -0.6508
 1068SOL     OW 5103   3.118   1.781   2.583 -0.1003 -0.0547  0.0140
 1068SOL    HW1 5104   3.106   1.835   2.506  1.3221  1.4251  0.7633
 1068SOL    HW2 5105   3.186   1.826   2.634 -1.5347 -0.5190  2.5220
 1069SOL     OW 5106   2.460   2.149   3.270  0.4683  0.1399  0.7473
 1069SOL    HW1 5107   2.444   2.204   3.193  0.2996 -0.0599  0.6389
 1069SOL    HW2 5108   2.552   2.163   3.291  0.7162 -0.4104  0.0414
 1070SOL     OW 5109   5.285   2.347   0.088  0.4893  0.2678  0.0013
 1070SOL    HW1 5110   5.253   2.335   0.177 -0.2050  1.6049 -0.0450
 1070SOL    HW2 5111   5.248   2.431   0.060  0.0315 -0.4876 -1.8333
 1071SOL     OW 5112   3.589   5.451   0.201  0.4935  0.3040  0.1922
 1071SOL    HW1 5113   3.613   5.470   0.110  2.1583 -2.1759 -0.0095
 1071SOL    HW2 5114   3.662   5.485   0.252  0.6634 -0.2640  0.3433
 1072SOL     OW 5115   4.062   5.278   0.655 -0.6553  0.0222  0.3181
 1072SOL    HW1 5116   4.031   5.369   0.652 -0.7282 -0.0357 -1.7686
 1072SOL    HW2 5117   4.086   5.257   0.565  2.9225 -0.8445  1.2850
 1073SOL     OW 5118   5.683   5.843   0.715 -0.0304  0.4327  0.3401
 1073SOL    HW1 5119   5.722   5.767   0.759  0.4685  0.5821  0.1616
 1073SOL    HW2 5120   5.745   5.914   0.731  0.7206  0.2540 -1.4909
 1074SOL     OW 5121   3.801   0.749   0.176  0.3767 -0.3838  0.0768
 1074SOL    HW1 5122   3.830   0.765   0.266  1.0498 -3.2981  0.4846
 1074SOL    HW2 5123   3.864   0.686   0.141 -1.2447 -1.1698 -1.6157
 1075SOL     OW 5124   2.978   0.281   3.991 -0.3039  0.3519 -0.2156
 1075SOL    HW1 5125   3.055   0.336   4.005 -1.4095  2.7474 -2.4526
 1075SOL    HW2 5126   2.997   0.233   3.910 -0.6699  0.0710 -0.1365
 1076SOL     OW 5127   5.820   3.886   1.980  0.3323  0.2021 -0.3031
 1076SOL    HW1 5128   5.805   3.949   2.050 -0.9257 -0.7176  0.3006
 1076SOL    HW2 5129   5.733   3.851   1.960  0.8970 -0.7840 -1.1433
 1077SOL     OW 5130   1.905   3.509   2.495 -0.2577  0.1337  0.5154
 1077SOL    HW1 5131   1.872   3.504   2.405  1.9949 -0.8125 -0.3516
 1077SOL    HW2 5132   1.837   3.468   2.548 -1.6565  0.7490 -0.7355
 1078SOL     OW 5133   5.545   3.699   2.108 -0.3187 -0.2629 -0.5149
 1078SOL    HW1 5134   5.471   3.647   2.139  0.7669 -0.7816  1.3987
 1078SOL    HW2 5135   5.506   3.777   2.070 -1.8564  0.0653  1.5708
 1079SOL     OW 5136   5.356   5.980   2.186  0.4784 -0.1712  0.0011
 1079SOL    HW1 5137   5.296   5.992   2.112  1.9329 -2.6802 -1.7235
 1079SOL    HW2 5138   5.298   5.963   2.260 -1.0155 -1.6722 -1.4304
 1080SOL     OW 5139   3.462   6.224   1.746  0.8003 -0.4819 -0.3465
 1080SOL    HW1 5140   3.406   6.240   1.670  0.7725 -0.2439 -0.2768
 1080SOL    HW2 5141   3.450   6.131   1.766 -0.3757 -0.2151  0.3034
 1081SOL     OW 5142   3.422   4.996   0.222  0.1839  0.3591  0.2948
 1081SOL    HW1 5143   3.414   5.089   0.245  1.9285  0.8171 -0.7636
 1081SOL    HW2 5144   3.453   4.955   0.303 -1.0591  0.5890  0.9119
 1082SOL     OW 5145   6.284   4.662   2.710  0.3006  0.6476 -0.1154
 1082SOL    HW1 5146   6.324   4.736   2.665 -2.0992  0.2963 -3.1646
 1082SOL    HW2 5147   6.196   4.692   2.734 -0.2958 -0.8084 -0.3398
 1083SOL     OW 5148   2.016   4.944   1.940  0.2132 -0.0564 -0.6120
 1083SOL    HW1 5149   2.025   4.890   1.861  0.3208 -1.4083  0.3121
 1083SOL    HW2 5150   2.020   4.883   2.013 -1.5382  0.9789  0.4166
 1084SOL     OW 5151   4.582   0.464   0.251 -0.0430 -0.3519  0.5157
 1084SOL    HW1 5152   4.550   0.376   0.235  1.6544 -1.2531  1.7056
 1084SOL    HW2 5153   4.551   0.486   0.339  0.4266 -0.1989  0.6482
 1085SOL     OW 5154   4.299   6.193   0.254 -0.1401 -0.2210  0.5366
 1085SOL    HW1 5155   4.346   6.125   0.206 -0.7468 -0.2419 -0.0383
 1085SOL    HW2 5156   4.214   6.155   0.272  0.4580 -0.6459  2.6624
 1086SOL     OW 5157   6.382   6.488   3.829  0.1542  0.5246  0.0139
 1086SOL    HW1 5158   6.451   6.520   3.771  1.6006  0.0099  1.3699
 1086SOL    HW2 5159   6.319   6.444   3.771  1.0349  0.8749 -1.2401
 1087SOL     OW 5160   0.400   5.080   0.714 -0.0009 -0.2232 -0.0389
 1087SOL    HW1 5161   0.425   5.036   0.633  1.1345  0.2776  0.0134
 1087SOL    HW2 5162   0.458   5.157   0.718 -0.6392  0.2322  0.8097
 1088SOL     OW 5163   0.572   0.314   1.903 -0.3354  0.0310 -0.0075
 1088SOL    HW1 5164   0.637   0.382   1.884 -1.2611  0.2553 -2.9242
 1088SOL    HW2 5165   0.598   0.240   1.849 -2.3228  0.0582 -1.0836
 1089SOL     OW 5166   5.918   5.945   3.939  0.4196  0.1849 -0.0909
 1089SOL    HW1 5167   5.974   5.872   3.912  0.1123  0.0381 -0.3375
 1089SOL    HW2 5168   5.905   5.933   4.033 -0.0012 -0.3365 -0.2129
 1090SOL     OW 5169   6.471   2.482   3.441  0.0230  0.3673  0.2379
 1090SOL    HW1 5170   6.486   2.500   3.533 -0.6858  0.0544  0.4191
 1090SOL    HW2 5171   6.553   2.443   3.410  0.4765  1.0385  0.5795
 1091SOL     OW 5172   1.322   6.059   1.189 -0.5658 -0.4552  0.6152
 1091SOL    HW1 5173   1.258   6.094   1.251  0.4677 -0.1051  1.5103
 1091SOL    HW2 5174   1.352   5.978   1.229 -1.7449 -1.5908 -0.6754
 1092SOL     OW 5175   2.453   0.148   3.790 -0.3134 -0.1018  0.3497
 1092SOL    HW1 5176   2.387   0.215   3.773  1.2002  1.0642 -1.2178
 1092SOL    HW2 5177   2.520   0.192   3.843  0.0821 -0.7361  0.3906
 1093SOL     OW 5178   3.195   2.679   1.816  0.0544 -0.6969  0.2443
 1093SOL    HW1 5179   3.163   2.655   1.729 -0.5856  1.2916 -0.1144
 1093SOL    HW2 5180   3.140   2.628   1.876  0.6009 -2.1990 -0.4740
 1094SOL     OW 5181   4.983   3.689   1.516  0.2309 -0.0861  0.1855
 1094SOL    HW1 5182   4.989   3.691   1.612  0.6581  1.2217  0.1561
 1094SOL    HW2 5183   4.934   3.609   1.497  1.4105 -1.1799  1.4280
 1095SOL     OW 5184   3.379   1.560   1.853  0.4666  0.5473  0.6103
 1095SOL    HW1 5185   3.331   1.632   1.895  1.3441  0.7845  1.2324
 1095SOL    HW2 5186   3.365   1.485   1.911 -1.0033  0.0073 -0.3813
 1096SOL     OW 5187   0.566   6.366   2.539  0.2958 -0.6028 -0.3258
 1096SOL    HW1 5188   0.586   6.409   2.456 -0.4814 -0.4228 -0.4224
 1096SOL    HW2 5189   0.652   6.351   2.579  0.5870  1.4944 -0.0484
 1097SOL     OW 5190   5.406   0.366   0.970  0.4777  0.0573 -0.0337
 1097SOL    HW1 5191   5.492   0.324   0.978  1.2379  1.7388  1.2657
 1097SOL    HW2 5192   5.371   0.365   1.059 -0.1918  0.7308 -0.2758
 1098SOL     OW 5193   3.727   6.269   0.326 -0.1831  0.3074  0.2251
 1098SOL    HW1 5194   3.753   6.252   0.235 -2.1577  2.7004 -0.9183
 1098SOL    HW2 5195   3.771   6.201   0.377  2.2076 -0.2332 -2.3187
 1099SOL     OW 5196   3.579   2.363   1.779 -0.2111  0.1077  0.3419
 1099SOL    HW1 5197   3.654   2.419   1.800 -0.0016 -0.2666  0.6128
 1099SOL    HW2 5198   3.609   2.274   1.800 -0.3509 -0.1675 -0.5895
 1100SOL     OW 5199   4.403   1.576   0.187  0.2527  0.2850  0.2276
 1100SOL    HW1 5200   4.440   1.507   0.132  0.1630  0.9930 -0.7446
 1100SOL    HW2 5201   4.444   1.656   0.155 -1.7320  1.0443 -0.5835
 1101SOL     OW 5202   0.538   4.063   4.201  0.7035  0.2252 -0.0128
 1101SOL    HW1 5203   0.546   4.138   4.260  0.4896 -0.2863  0.6782
 1101SOL    HW2 5204   0.454   4.024   4.224  0.3160  0.3901 -1.1116
 1102SOL     OW 5205   4.246   3.857   1.275  0.4549 -0.4159 -0.4684
 1102SOL    HW1 5206   4.317   3.905   1.234  0.4014  1.0205  1.0350
 1102SOL    HW2 5207   4.284   3.772   1.298  0.6678 -1.0181 -2.7460
 1103SOL     OW 5208   4.998   4.143   1.699 -0.1239 -0.5007  0.4049
 1103SOL    HW1 5209   5.009   4.095   1.617 -0.3623 -1.5949  0.9996
 1103SOL    HW2 5210   5.034   4.085   1.766 -1.0980 -0.1758  1.2390
 1104SOL     OW 5211   4.836   5.745   1.483 -0.6673  0.0239  0.0066
 1104SOL    HW1 5212   4.756   5.711   1.522 -0.5776  1.3186  1.3699
 1104SOL    HW2 5213   4.806   5.813   1.423 -0.5922  0.4903  0.4974
 1105SOL     OW 5214   3.014   2.901   2.010 -0.0535 -0.0056 -0.1765
 1105SOL    HW1 5215   3.091   2.945   1.974  0.6195 -0.6276  0.4889
 1105SOL    HW2 5216   3.002   2.940   2.096 -0.8281  0.4754 -0.4797
 1106SOL     OW 5217   1.603   2.817   4.269  0.1167 -0.5575  0.5347
 1106SOL    HW1 5218   1.639   2.761   4.200 -0.1350 -0.2222  0.1248
 1106SOL    HW2 5219   1.597   2.760   4.345 -0.5716 -1.2179  0.0018
 1107SOL     OW 5220   5.733   0.184   3.600 -0.3747 -0.3812 -0.1455
 1107SOL    HW1 5221   5.826   0.204   3.591  0.4241 -2.9705  1.4973
 1107SOL    HW2 5222   5.704   0.239   3.672  0.8074 -2.0315  1.6726
 1108SOL     OW 5223   1.733   3.293   0.334  0.6468  0.4373  0.2826
 1108SOL    HW1 5224   1.700   3.204   0.344 -1.1164  1.0937  0.7475
 1108SOL    HW2 5225   1.818   3.292   0.377  2.2248 -1.7856 -2.5096
 1109SOL     OW 5226   3.869   2.416   0.875 -0.3265  0.3017  0.2684
 1109SOL    HW1 5227   3.935   2.440   0.939  0.8218  0.1764 -0.8291
 1109SOL    HW2 5228   3.856   2.322   0.887 -0.1685  0.2909  0.3495
 1110SOL     OW 5229   2.289   2.590   0.087 -0.1688  0.1769 -0.1293
 1110SOL    HW1 5230   2.340   2.578   0.167 -0.0162  0.3537 -0.2012
 1110SOL    HW2 5231   2.341   2.549   0.019 -0.7475 -0.8522  0.0123
 1111SOL     OW 5232   6.397   3.739   0.030 -0.0825  0.1338 -0.7058
 1111SOL    HW1 5233   6.369   3.742   0.121  1.5553  0.1846 -0.1668
 1111SOL    HW2 5234   6.330   3.686  -0.014 -0.2691 -0.9120  0.7726
 1112SOL     OW 5235   5.034   1.689   1.329 -0.0231  0.3285 -0.1677
 1112SOL    HW1 5236   5.027   1.784   1.342  2.0617  0.4536  0.4676
 1112SOL    HW2 5237   4.977   1.652   1.397 -0.5879  1.1170 -0.1944
 1113SOL     OW 5238   5.620   4.672   1.484  0.0245  0.0431 -0.1325
 1113SOL    HW1 5239   5.612   4.672   1.388 -1.5621 -0.1836 -0.0390
 1113SOL    HW2 5240   5.639   4.581   1.506 -0.8858 -0.1668 -0.1732
 1114SOL     OW 5241   4.526   3.097   3.212  0.3289  0.5856 -0.4979
 1114SOL    HW1 5242   4.462   3.144   3.158 -0.1988 -2.4478 -2.7802
 1114SOL    HW2 5243   4.482   3.084   3.296 -0.3556  2.1439 -0.5897
 1115SOL     OW 5244   2.160   1.520   0.663  0.3719 -0.1349 -0.3722
 1115SOL    HW1 5245   2.100   1.593   0.681 -0.9121 -1.1357 -0.3865
 1115SOL    HW2 5246   2.194   1.539   0.575 -2.3447 -1.0286 -1.7519
 1116SOL     OW 5247   6.011   2.721   1.094 -0.3581 -0.1338 -0.0793
 1116SOL    HW1 5248   6.103   2.750   1.096 -0.4478  0.1450  2.5413
 1116SOL    HW2 5249   6.016   2.626   1.093 -0.0255 -0.1289  0.7090
 1117SOL     OW 5250   0.437   2.016   1.543  0.4796  0.0843  0.3767
 1117SOL    HW1 5251   0.419   2.110   1.545  1.7745  0.3465  1.8315
 1117SOL    HW2 5252   0.428   1.989   1.635 -0.5868 -1.3779 -0.1219
 1118SOL     OW 5253   0.719   5.177   0.470  0.1762 -0.5746  0.5378
 1118SOL    HW1 5254   0.770   5.126   0.407  1.4350 -0.0172  1.0489
 1118SOL    HW2 5255   0.707   5.262   0.427  1.6468  0.0493  1.2660
 1119SOL     OW 5256   3.701   1.339   4.065 -0.1920 -0.8217  0.9389
 1119SOL    HW1 5257   3.705   1.260   4.011 -0.4866 -0.0316 -0.2895
 1119SOL    HW2 5258   3.734   1.408   4.008 -0.9606  0.1271  1.6092
 1120SOL     OW 5259   1.870   4.697   0.609 -0.3546 -0.4032 -0.2403
 1120SOL    HW1 5260   1.824   4.614   0.600 -0.5168 -0.4004  0.5021
 1120SOL    HW2 5261   1.952   4.674   0.653 -0.5867 -0.1160  0.3523
 1121SOL     OW 5262   3.339   5.525   0.588 -0.5555  0.1661 -0.6239
 1121SOL    HW1 5263   3.258   5.550   0.632  0.2760  0.0564  1.0215
 1121SOL    HW2 5264   3.382   5.465   0.648  1.4623  1.3804 -0.7513
 1122SOL     OW 5265   3.941   6.433   3.323 -0.2265  0.0498  0.3256
 1122SOL    HW1 5266   3.902   6.498   3.264  1.7285  1.2412  0.2644
 1122SOL    HW2 5267   3.940   6.475   3.409 -0.7023 -0.6396  0.6652
 1123SOL     OW 5268   2.954   0.759   2.744  0.1935  0.1358 -0.2712
 1123SOL    HW1 5269   2.878   0.701   2.749  0.7374 -0.4763  2.4917
 1123SOL    HW2 5270   2.919   0.841   2.712 -0.9607 -1.0963 -2.4013
 1124SOL     OW 5271   5.364   5.715   2.479 -0.3333  0.1564 -0.2978
 1124SOL    HW1 5272   5.352   5.728   2.385  1.0581  2.4265 -0.2292
 1124SOL    HW2 5273   5.322   5.791   2.520  1.6194  0.7717  0.6881
 1125SOL     OW 5274   1.237   2.104   0.519  0.1548 -0.0128  0.6021
 1125SOL    HW1 5275   1.327   2.122   0.546 -0.2299  0.5863  1.5312
 1125SOL    HW2 5276   1.184   2.130   0.594 -0.8749  0.6349 -0.3212
 1126SOL     OW 5277   5.779   6.204   3.937 -0.5050 -0.1955  0.1108
 1126SOL    HW1 5278   5.707   6.203   3.874  0.9872  0.7314 -1.7177
 1126SOL    HW2 5279   5.827   6.123   3.920 -0.4620 -0.2586  0.5182
 1127SOL     OW 5280   2.682   6.163   1.222 -0.4177 -0.0879  0.3943
 1127SOL    HW1 5281   2.664   6.157   1.316 -2.8106  0.1608  0.0219
 1127SOL    HW2 5282   2.643   6.247   1.196  1.2386  0.3961 -0.6344
 1128SOL     OW 5283   0.368   2.487   1.339 -0.3965  0.4669 -0.3196
 1128SOL    HW1 5284   0.297   2.489   1.404 -0.8570  1.4578 -0.8251
 1128SOL    HW2 5285   0.334   2.538   1.265  1.0791  1.5299 -0.3082
 1129SOL     OW 5286   5.580   4.931   3.855 -0.1814 -0.1669  0.0937
 1129SOL    HW1 5287   5.609   4.990   3.786 -1.1531 -1.2481 -1.2819
 1129SOL    HW2 5288   5.637   4.855   3.849 -1.4763 -1.1185 -0.8634
 1130SOL     OW 5289   4.374   6.250   3.533  0.9295  0.5155 -0.7951
 1130SOL    HW1 5290   4.427   6.173   3.555  0.7654  0.9270  1.1285
 1130SOL    HW2 5291   4.304   6.215   3.477  0.3165 -0.9218  0.7986
 1131SOL     OW 5292   1.186   3.050   3.550  0.7522  0.1392 -0.3168
 1131SOL    HW1 5293   1.228   3.123   3.505  0.5563  0.2762 -0.2811
 1131SOL    HW2 5294   1.157   3.087   3.633 -1.2128  0.5904 -1.1518
 1132SOL     OW 5295   3.583   5.658   0.019  0.1371  0.3295 -0.4605
 1132SOL    HW1 5296   3.644   5.701   0.079 -0.8605  0.1456  0.7190
 1132SOL    HW2 5297   3.507   5.716   0.017 -0.7914 -0.8278  0.3138
 1133SOL     OW 5298   0.926   2.305   3.407  0.3526 -0.0225  0.2177
 1133SOL    HW1 5299   0.886   2.333   3.489  0.2294  0.9702 -0.1708
 1133SOL    HW2 5300   0.900   2.213   3.398  1.0389 -0.3860  1.6841
 1134SOL     OW 5301   2.747   2.723   4.450 -0.1938  0.4083  0.0639
 1134SOL    HW1 5302   2.840   2.737   4.436 -0.1682  0.8897  0.6408
 1134SOL    HW2 5303   2.729   2.637   4.413  0.6033  0.0556  0.4689
 1135SOL     OW 5304   6.319   1.044   1.124 -0.1454  0.1036  0.0962
 1135SOL    HW1 5305   6.328   1.080   1.212 -0.0593  0.6873 -0.1478
 1135SOL    HW2 5306   6.225   1.050   1.105 -0.2921 -0.7836  0.4562
 1136SOL     OW 5307   3.018   1.521   4.137  0.0699 -0.0524 -0.2130
 1136SOL    HW1 5308   3.017   1.431   4.168  0.5674 -0.5567 -1.6159
 1136SOL    HW2 5309   3.009   1.515   4.042 -0.3263  1.4000 -0.3005
 1137SOL     OW 5310   4.807   0.526   0.462 -0.4372  0.1024 -0.1558
 1137SOL    HW1 5311   4.808   0.603   0.405 -0.3584  0.4424  0.2969
 1137SOL    HW2 5312   4.744   0.548   0.531 -1.4814 -0.8049 -0.7758
 1138SOL     OW 5313   2.164   0.266   0.524 -0.5306  0.8335  0.4133
 1138SOL    HW1 5314   2.155   0.227   0.437 -0.9698  2.8062 -0.4929
 1138SOL    HW2 5315   2.251   0.241   0.554 -0.9309 -1.1009  0.0710
 1139SOL     OW 5316   3.475   2.060   0.710  0.2503  0.3925 -0.3242
 1139SOL    HW1 5317   3.568   2.061   0.732  0.4547 -1.2432 -0.9909
 1139SOL    HW2 5318   3.456   2.149   0.680  1.7337  0.6080 -0.6807
 1140SOL     OW 5319   5.567   2.831   0.913 -0.1652 -0.3617  0.5133
 1140SOL    HW1 5320   5.599   2.894   0.848  0.4465  0.2541  1.3994
 1140SOL    HW2 5321   5.631   2.834   0.984 -1.4770 -0.0712  1.7326
 1141SOL     OW 5322   2.308   2.972   0.502  0.1652 -0.6214  0.4101
 1141SOL    HW1 5323   2.376   2.962   0.435  0.4154  1.7473  0.2377
 1141SOL    HW2 5324   2.317   2.894   0.556  2.2797 -0.9376 -0.2860
 1142SOL     OW 5325   6.458   4.139   3.368  0.1553 -0.2469  0.3786
 1142SOL    HW1 5326   6.518   4.116   3.298 -2.1845 -0.6997 -1.5936
 1142SOL    HW2 5327   6.500   4.106   3.448  3.0017  0.4833 -0.6882
 1143SOL     OW 5328   6.261   4.704   1.529  0.4290  0.0665 -0.7513
 1143SOL    HW1 5329   6.173   4.741   1.528  0.6751  0.7648  0.8778
 1143SOL    HW2 5330   6.247   4.609   1.535 -0.2011  0.1888 -0.2591
 1144SOL     OW 5331   0.440   2.199   3.841  0.0049 -0.5311  0.1018
 1144SOL    HW1 5332   0.382   2.173   3.912 -0.9682  1.0526 -0.0816
 1144SOL    HW2 5333   0.421   2.291   3.826 -0.1383 -0.9139 -2.5126
 1145SOL     OW 5334   0.589   2.443   0.519 -0.1460  0.0935  0.5229
 1145SOL    HW1 5335   0.644   2.365   0.517 -0.2945 -0.0473  1.5470
 1145SOL    HW2 5336   0.598   2.480   0.431  2.1268  0.4591  0.8473
 1146SOL     OW 5337   3.519   1.635   3.941  0.3970  0.0683  0.5268
 1146SOL    HW1 5338   3.427   1.623   3.917  0.5412 -0.8984  0.3911
 1146SOL    HW2 5339   3.524   1.607   4.032  0.7732 -1.0804  0.1688
 1147SOL     OW 5340   0.482   4.951   1.164 -0.5044 -0.3965  0.4092
 1147SOL    HW1 5341   0.495   5.045   1.151 -4.0620  0.4296  1.5060
 1147SOL    HW2 5342   0.570   4.914   1.169  1.0191  2.8028 -0.4493
 1148SOL     OW 5343   2.213   2.920   2.792  0.4649 -0.4931 -0.3503
 1148SOL    HW1 5344   2.273   2.985   2.827  0.5790 -1.6317  1.7277
 1148SOL    HW2 5345   2.249   2.899   2.705 -0.2930  3.0174 -1.6652
 1149SOL     OW 5346   6.178   4.938   3.472  0.2429 -0.4921 -0.4658
 1149SOL    HW1 5347   6.152   4.901   3.556 -1.0784 -0.7111 -0.9525
 1149SOL    HW2 5348   6.248   4.880   3.441 -0.2294 -1.2473 -0.1555
 1150SOL     OW 5349   4.876   2.181   3.612  0.4258 -0.2776  0.5879
 1150SOL    HW1 5350   4.948   2.193   3.550  0.6744  2.4675  1.2641
 1150SOL    HW2 5351   4.903   2.106   3.666  1.8804 -0.4857 -0.3676
 1151SOL     OW 5352   5.938   5.203   1.281 -0.3883 -0.2757  0.1679
 1151SOL    HW1 5353   5.856   5.248   1.300  0.8972  2.4654 -0.2136
 1151SOL    HW2 5354   5.931   5.177   1.189 -1.0637 -0.6362  0.3207
 1152SOL     OW 5355   0.831   5.760   4.103  0.4023  0.0713  0.4182
 1152SOL    HW1 5356   0.845   5.737   4.195  1.4333 -1.6328 -0.1170
 1152SOL    HW2 5357   0.745   5.724   4.081 -0.2633  1.2826  0.9157
 1153SOL     OW 5358   5.746   2.696   0.566  0.3476 -0.7285 -0.2132
 1153SOL    HW1 5359   5.779   2.684   0.655  0.6862 -2.0390 -0.4954
 1153SOL    HW2 5360   5.807   2.647   0.510  0.1692  0.1124 -1.1803
 1154SOL     OW 5361   6.324   1.540   1.365 -0.0534 -0.3522 -0.5878
 1154SOL    HW1 5362   6.236   1.549   1.328  0.0458  0.0400 -0.7289
 1154SOL    HW2 5363   6.342   1.625   1.405 -0.6766 -1.1279  1.4951
 1155SOL     OW 5364   5.907   2.249   2.575 -0.0931 -0.1847 -0.1946
 1155SOL    HW1 5365   5.894   2.337   2.539  0.9287  0.2545  0.4689
 1155SOL    HW2 5366   5.985   2.256   2.629  0.0353 -1.5233 -0.1628
 1156SOL     OW 5367   5.873   0.013   4.416  0.3832 -0.0114  0.1649
 1156SOL    HW1 5368   5.938  -0.027   4.473  1.1295  0.5864 -0.2598
 1156SOL    HW2 5369   5.917   0.022   4.331  0.4827  2.2995  0.3974
 1157SOL     OW 5370   2.987   1.630   3.075  1.1989 -0.4735 -0.7647
 1157SOL    HW1 5371   3.019   1.655   2.989  1.0423 -1.3510 -1.0850
 1157SOL    HW2 5372   2.940   1.548   3.061 -1.7539  1.0323 -0.4452
 1158SOL     OW 5373   5.682   1.214   1.031  0.3009 -0.0221 -0.6753
 1158SOL    HW1 5374   5.633   1.136   1.005  1.1297 -0.8184  0.0977
 1158SOL    HW2 5375   5.746   1.183   1.094 -0.0994  1.4793  0.5447
 1159SOL     OW 5376   1.194   1.353   4.245  0.3270  0.0022 -0.4982
 1159SOL    HW1 5377   1.229   1.275   4.203 -0.5907 -1.1374  0.7658
 1159SOL    HW2 5378   1.244   1.361   4.327  1.1001  1.3468 -1.0610
 1160SOL     OW 5379   4.661   2.464   3.869  0.1105 -0.1586 -0.3609
 1160SOL    HW1 5380   4.698   2.447   3.782 -0.0350 -0.2074 -0.4144
 1160SOL    HW2 5381   4.604   2.540   3.856 -1.6037 -1.4481 -0.7982
 1161SOL     OW 5382   1.273   2.486   0.186 -0.3949 -0.2739  0.4791
 1161SOL    HW1 5383   1.258   2.524   0.100 -1.7257  1.2708  1.3425
 1161SOL    HW2 5384   1.191   2.440   0.206 -0.6662  0.6400  1.5319
 1162SOL     OW 5385   5.801   3.327   3.113 -0.5391 -0.4080  0.0486
 1162SOL    HW1 5386   5.892   3.303   3.096  0.1298  1.1560  1.2044
 1162SOL    HW2 5387   5.807   3.410   3.160 -2.6122  0.3942 -1.0153
 1163SOL     OW 5388   0.197   4.550   1.080  0.2226  0.0836  0.3032
 1163SOL    HW1 5389   0.270   4.586   1.132  0.2276 -0.3731  0.6195
 1163SOL    HW2 5390   0.182   4.463   1.117 -1.2373  0.5964  1.0079
 1164SOL     OW 5391   0.726   0.982   1.330  0.3280  0.2772  0.0329
 1164SOL    HW1 5392   0.754   1.073   1.336 -0.6649  0.5856  0.0554
 1164SOL    HW2 5393   0.682   0.975   1.245  0.0395 -0.0778  0.2048
 1165SOL     OW 5394   2.217   0.286   1.920 -0.1992 -0.0008 -0.1620
 1165SOL    HW1 5395   2.167   0.206   1.900 -1.7162  0.9485 -0.3373
 1165SOL    HW2 5396   2.177   0.320   2.000  0.0208  0.8947 -0.4211
 1166SOL     OW 5397   0.147   1.069   2.824 -0.0796 -0.0681 -0.0252
 1166SOL    HW1 5398   0.096   0.993   2.851 -0.0818  0.2353  0.8386
 1166SOL    HW2 5399   0.097   1.144   2.856  1.2385  0.2163  1.4545
 1167SOL     OW 5400   3.936   2.471   4.451 -0.0928  0.7760 -0.4040
 1167SOL    HW1 5401   3.923   2.460   4.357  0.4613  0.6003 -0.4625
 1167SOL    HW2 5402   4.026   2.501   4.459 -0.2583  1.1566  0.0473
 1168SOL     OW 5403   4.279   0.407   3.396 -0.5980 -0.3889  1.0261
 1168SOL    HW1 5404   4.336   0.400   3.318  1.5280  1.8541  2.2353
 1168SOL    HW2 5405   4.209   0.466   3.369  0.8924  1.5213  1.1203
 1169SOL     OW 5406   4.278   1.413   3.981  0.5270  0.5117  0.1519
 1169SOL    HW1 5407   4.286   1.494   3.931 -1.1435  2.1071  2.2360
 1169SOL    HW2 5408   4.194   1.421   4.026  0.7961 -1.9278  1.2531
 1170SOL     OW 5409   3.377   0.127   4.203 -0.2195 -0.5664 -0.6434
 1170SOL    HW1 5410   3.338   0.192   4.260 -0.9701 -1.4336 -0.1433
 1170SOL    HW2 5411   3.371   0.045   4.252  2.4382 -0.7254 -0.4281
 1171SOL     OW 5412   1.924   2.403   2.253 -0.3191  0.4118  0.1743
 1171SOL    HW1 5413   1.926   2.422   2.347 -1.9802  0.6367  0.1969
 1171SOL    HW2 5414   1.922   2.307   2.249 -1.7399  0.4015  0.4612
 1172SOL     OW 5415   2.022   0.472   0.811  0.1287 -0.1687  0.2919
 1172SOL    HW1 5416   2.112   0.485   0.779 -0.1690  1.6901  0.0645
 1172SOL    HW2 5417   2.017   0.379   0.831  1.6588 -0.6070 -1.0845
 1173SOL     OW 5418   0.628   0.884   2.285  0.0882  0.4551 -0.2356
 1173SOL    HW1 5419   0.622   0.873   2.190  1.2977  1.7409 -0.4921
 1173SOL    HW2 5420   0.540   0.910   2.312  0.1499  1.8530 -1.2897
 1174SOL     OW 5421   3.458   4.768   1.191  0.2242  0.4271  0.1942
 1174SOL    HW1 5422   3.468   4.759   1.096  0.3838 -2.7863  0.4189
 1174SOL    HW2 5423   3.459   4.863   1.206  0.6692  1.0292 -2.9306
 1175SOL     OW 5424   1.432   3.707   3.334 -0.3044 -0.6504  0.1686
 1175SOL    HW1 5425   1.386   3.668   3.408  0.3803  0.2469  1.1102
 1175SOL    HW2 5426   1.518   3.664   3.334  0.3006  0.4879  0.9527
 1176SOL     OW 5427   1.895   3.159   4.074 -0.1150 -0.0174 -0.1693
 1176SOL    HW1 5428   1.871   3.251   4.087 -0.6014 -0.3066  1.0597
 1176SOL    HW2 5429   1.901   3.149   3.979 -1.7501  0.8675 -0.4020
 1177SOL     OW 5430   4.575   0.462   3.906 -0.3577 -0.3667 -0.1494
 1177SOL    HW1 5431   4.508   0.521   3.940 -1.6363 -1.8327 -0.0230
 1177SOL    HW2 5432   4.542   0.437   3.819  0.2965 -0.6986 -0.3081
 1178SOL     OW 5433   3.111   1.895   0.268 -0.0002 -0.6885  0.4461
 1178SOL    HW1 5434   3.182   1.925   0.324 -0.5264  0.5713  0.4853
 1178SOL    HW2 5435   3.129   1.934   0.183 -1.7207  1.4873  0.9798
 1179SOL     OW 5436   3.674   2.118   1.772 -0.0048  0.2752 -0.2665
 1179SOL    HW1 5437   3.741   2.131   1.705 -0.1227  0.2746 -0.3854
 1179SOL    HW2 5438   3.597   2.088   1.724  0.0428 -0.1523 -0.0742
 1180SOL     OW 5439   5.418   0.844   1.608 -0.2493 -0.5026  0.4381
 1180SOL    HW1 5440   5.424   0.935   1.579 -0.5291 -0.4147  0.6443
 1180SOL    HW2 5441   5.504   0.824   1.644  1.2933 -1.6696 -3.3994
 1181SOL     OW 5442   5.695   3.402   2.423  0.0769 -0.3440 -0.3865
 1181SOL    HW1 5443   5.668   3.494   2.419  0.0631 -0.3901 -1.7683
 1181SOL    HW2 5444   5.743   3.388   2.342 -0.1312 -1.6269 -0.3030
 1182SOL     OW 5445   1.166   1.544   3.933  0.6003  0.5971 -0.0620
 1182SOL    HW1 5446   1.227   1.553   4.007  0.7888  0.3938 -0.1955
 1182SOL    HW2 5447   1.159   1.450   3.918 -3.2207  0.1542  2.8877
 1183SOL     OW 5448   3.179   2.809   1.086  0.2746 -0.4927  0.7317
 1183SOL    HW1 5449   3.245   2.841   1.146 -0.5246 -0.2178  1.4795
 1183SOL    HW2 5450   3.217   2.729   1.049  1.5605  0.3507  0.1513
 1184SOL     OW 5451   4.692   4.859   3.812  0.5361  0.5260 -0.4917
 1184SOL    HW1 5452   4.675   4.911   3.890  1.1900 -0.4232  0.3139
 1184SOL    HW2 5453   4.620   4.880   3.752 -1.4840 -0.6568  1.3738
 1185SOL     OW 5454   4.244   3.032   3.214 -0.9842  0.5523  0.0851
 1185SOL    HW1 5455   4.173   2.968   3.208 -0.8032  0.4395 -1.1430
 1185SOL    HW2 5456   4.236   3.085   3.135  0.3182  0.5098 -0.1110
 1186SOL     OW 5457   6.308   1.564   3.834 -0.0299 -0.1664 -0.2627
 1186SOL    HW1 5458   6.294   1.577   3.928  0.5724 -1.1248 -0.0347
 1186SOL    HW2 5459   6.224   1.530   3.802 -0.4475  0.7615 -0.2094
 1187SOL     OW 5460   4.246   0.051   1.539  0.3583  0.1368  0.0010
 1187SOL    HW1 5461   4.241   0.082   1.449 -0.6007  0.3666  0.1227
 1187SOL    HW2 5462   4.269  -0.041   1.532  1.0446  0.3339 -0.4449
 1188SOL     OW 5463   1.517   5.715   2.375 -0.1415  0.2987  0.1785
 1188SOL    HW1 5464   1.527   5.752   2.287  2.1770 -0.9310 -0.1564
 1188SOL    HW2 5465   1.521   5.791   2.433  0.4612  0.9599 -0.6909
 1189SOL     OW 5466   6.370   1.644   4.421  0.9459  0.6081  0.5304
 1189SOL    HW1 5467   6.386   1.707   4.352  0.0603  0.3977  0.1135
 1189SOL    HW2 5468   6.390   1.691   4.502 -0.5642  1.7352  0.2857
 1190SOL     OW 5469   5.992   5.236   2.507  0.3443  0.3353  0.0684
 1190SOL    HW1 5470   6.034   5.169   2.453  0.3494 -0.2261  0.7632
 1190SOL    HW2 5471   6.054   5.309   2.509  0.6577  0.0704 -0.0803
 1191SOL     OW 5472   5.492   5.893   0.370  0.0377  0.3639 -0.5900
 1191SOL    HW1 5473   5.471   5.804   0.398  0.4962  0.2588 -0.5749
 1191SOL    HW2 5474   5.413   5.944   0.390 -0.7179 -0.2935 -1.8205
 1192SOL     OW 5475   2.340   4.857   0.415 -0.5958  0.4632 -0.1161
 1192SOL    HW1 5476   2.358   4.775   0.369 -2.2545 -0.2864  0.4952
 1192SOL    HW2 5477   2.249   4.849   0.444 -0.3290  1.8942  1.2601
 1193SOL     OW 5478   4.653   2.958   3.419  0.1235 -0.5573  0.5724
 1193SOL    HW1 5479   4.569   2.969   3.463  0.7203 -0.5836  1.7589
 1193SOL    HW2 5480   4.631   2.953   3.326 -1.0532  0.9760  0.7282
 1194SOL     OW 5481   2.931   3.986   0.373 -0.5204  0.0999  0.0634
 1194SOL    HW1 5482   2.860   4.049   0.385  0.3369  1.0922  0.1188
 1194SOL    HW2 5483   2.902   3.931   0.301 -2.0073 -0.5030  1.0848
 1195SOL     OW 5484   5.353   1.940   1.818 -0.3988  0.2086  0.7992
 1195SOL    HW1 5485   5.304   1.895   1.749 -0.1806  2.4645 -0.9737
 1195SOL    HW2 5486   5.287   1.962   1.884 -0.8175 -1.0686  0.8170
 1196SOL     OW 5487   2.481   1.130   1.691 -0.1774  0.7396  0.0080
 1196SOL    HW1 5488   2.448   1.069   1.625  0.8044  1.0565 -0.8008
 1196SOL    HW2 5489   2.452   1.216   1.662  0.5502  0.9186 -0.2066
 1197SOL     OW 5490   4.500   2.941   1.117 -0.7415 -0.0472  0.0241
 1197SOL    HW1 5491   4.438   2.913   1.050 -0.7775  1.9627 -0.8363
 1197SOL    HW2 5492   4.559   3.001   1.072  0.4094 -0.1021  1.3759
 1198SOL     OW 5493   4.167   3.804   0.814  0.1082  0.2230 -0.0541
 1198SOL    HW1 5494   4.194   3.872   0.753  0.8134  0.7077  0.7884
 1198SOL    HW2 5495   4.137   3.851   0.892  1.5671 -0.4166  0.9409
 1199SOL     OW 5496   0.742   4.107   2.277  0.7758  0.3532 -0.1391
 1199SOL    HW1 5497   0.694   4.071   2.202  1.4698  1.4644 -1.1693
 1199SOL    HW2 5498   0.816   4.048   2.289 -0.0375 -0.5648  0.5421
 1200SOL     OW 5499   5.754   3.702   2.302 -0.4517  0.1385 -0.9657
 1200SOL    HW1 5500   5.702   3.727   2.225 -1.3521  0.2157 -0.3444
 1200SOL    HW2 5501   5.840   3.741   2.285 -0.9774  1.1752 -1.3948
 1201SOL     OW 5502   0.376   0.592   1.462  0.0726 -0.7203 -0.3395
 1201SOL    HW1 5503   0.368   0.597   1.557 -2.0163  0.6177 -0.5174
 1201SOL    HW2 5504   0.293   0.555   1.433  0.2445 -0.1041 -1.7040
 1202SOL     OW 5505   2.003   3.301   0.351  0.1531 -0.3746  0.2529
 1202SOL    HW1 5506   2.035   3.303   0.261  0.4197 -1.1129  0.3215
 1202SOL    HW2 5507   2.063   3.242   0.397 -0.2886 -0.4210  0.7895
 1203SOL     OW 5508   1.966   3.810   3.511 -0.0610 -0.0583 -0.2403
 1203SOL    HW1 5509   2.045   3.796   3.459  2.4178  1.1169  2.8889
 1203SOL    HW2 5510   1.929   3.722   3.523  0.9804 -0.6917 -1.4514
 1204SOL     OW 5511   2.560   2.521   2.389  0.0613  0.2979 -0.5832
 1204SOL    HW1 5512   2.585   2.513   2.297  1.7569  2.7548 -0.4403
 1204SOL    HW2 5513   2.502   2.597   2.392 -0.6670 -0.2595  0.3055
 1205SOL     OW 5514   0.213   4.735   1.380  0.0528  0.5717 -0.3097
 1205SOL    HW1 5515   0.137   4.690   1.345  0.2954  0.0089 -0.1275
 1205SOL    HW2 5516   0.286   4.676   1.363  0.5206  1.2846 -0.8569
 1206SOL     OW 5517   5.823   0.753   4.185 -0.2062  0.2425 -0.2616
 1206SOL    HW1 5518   5.796   0.838   4.151 -0.4269  1.0956  1.8527
 1206SOL    HW2 5519   5.822   0.764   4.280  1.6568 -1.5538  0.0472
 1207SOL     OW 5520   1.647   2.634   3.288  0.2173  0.2660  0.3302
 1207SOL    HW1 5521   1.614   2.701   3.229 -0.2686  2.3549  2.8127
 1207SOL    HW2 5522   1.594   2.643   3.367  0.2554 -2.9796  0.8664
 1208SOL     OW 5523   2.985   1.800   1.788 -0.1188 -0.4027  0.1665
 1208SOL    HW1 5524   2.960   1.890   1.769  1.7414 -0.0818 -0.9373
 1208SOL    HW2 5525   3.029   1.805   1.873 -0.7715 -0.4241  0.5112
 1209SOL     OW 5526   2.139   6.380   0.148  0.8359  0.0836  0.2566
 1209SOL    HW1 5527   2.094   6.365   0.065  0.0735  0.6576  0.5624
 1209SOL    HW2 5528   2.192   6.301   0.160 -0.9676 -1.1605  0.4648
 1210SOL     OW 5529   4.530   2.767   4.457  0.4279  0.1166 -0.2496
 1210SOL    HW1 5530   4.487   2.850   4.478  0.3385 -0.4877  2.3005
 1210SOL    HW2 5531   4.492   2.704   4.518  1.3034 -1.5638 -1.3644
 1211SOL     OW 5532   5.322   2.891   2.058 -0.3825 -0.1779  0.1195
 1211SOL    HW1 5533   5.397   2.835   2.076  0.3740  0.3802 -1.1395
 1211SOL    HW2 5534   5.267   2.840   1.998 -0.2096 -0.0024 -0.1976
 1212SOL     OW 5535   5.144   5.861   4.459 -0.3579 -0.0936  0.5738
 1212SOL    HW1 5536   5.170   5.900   4.376 -1.2549 -0.1920  0.2336
 1212SOL    HW2 5537   5.137   5.936   4.519 -0.9662  0.1421  0.2191
 1213SOL     OW 5538   0.922   3.430   4.582  0.4100  0.0750  1.0085
 1213SOL    HW1 5539   0.874   3.381   4.515  1.0982  0.2752  0.3494
 1213SOL    HW2 5540   0.891   3.394   4.665 -0.2000 -0.4288  0.5759
 1214SOL     OW 5541   4.127   2.024   0.048 -0.2741 -0.2796  0.1125
 1214SOL    HW1 5542   4.101   2.086  -0.020  1.4549 -0.4116 -0.7372
 1214SOL    HW2 5543   4.167   1.951   0.000 -1.2948 -1.5786  1.1543
 1215SOL     OW 5544   5.827   1.599   2.531 -0.4877 -0.0178 -0.1312
 1215SOL    HW1 5545   5.818   1.533   2.462  1.4691 -0.1607 -0.3229
 1215SOL    HW2 5546   5.815   1.549   2.612 -1.7074 -0.0636 -0.3296
 1216SOL     OW 5547   5.063   2.796   1.641 -0.4288  0.1079 -0.1132
 1216SOL    HW1 5548   5.104   2.754   1.716 -0.4881 -0.7125 -0.5307
 1216SOL    HW2 5549   5.054   2.888   1.667 -0.9691 -0.2715  1.1055
 1217SOL     OW 5550   4.928   1.368   3.565  0.1832 -0.5469  0.0918
 1217SOL    HW1 5551   4.874   1.349   3.488 -0.8663  1.3138  0.3038
 1217SOL    HW2 5552   4.953   1.460   3.554  0.0065 -0.2418  1.9616
 1218SOL     OW 5553   5.404   5.206   1.650 -0.6984 -0.4155  0.0084
 1218SOL    HW1 5554   5.431   5.274   1.712 -2.7831 -1.1932  1.9261
 1218SOL    HW2 5555   5.369   5.255   1.575  1.3781  0.5495 -0.4003
 1219SOL     OW 5556   2.454   5.802   2.076  0.2465 -0.2815 -0.2555
 1219SOL    HW1 5557   2.434   5.875   2.134 -0.0741  0.1165 -0.8579
 1219SOL    HW2 5558   2.408   5.822   1.994  0.1719 -1.1401 -0.4400
 1220SOL     OW 5559   2.297   0.446   0.374 -0.0022 -0.3612 -0.2302
 1220SOL    HW1 5560   2.237   0.416   0.442  0.0140  0.8314  0.3434
 1220SOL    HW2 5561   2.242   0.465   0.299 -0.3366  0.5290  0.2264
 1221SOL     OW 5562   2.125   3.469   2.197 -0.5825 -0.2325 -0.0514
 1221SOL    HW1 5563   2.073   3.550   2.200  0.0488  0.1607  0.5568
 1221SOL    HW2 5564   2.091   3.416   2.268 -0.6886 -0.3094 -0.1596
 1222SOL     OW 5565   6.089   4.623   3.603 -0.1137  0.0184  0.2318
 1222SOL    HW1 5566   6.063   4.684   3.671 -1.3164 -2.0507  1.7447
 1222SOL    HW2 5567   6.024   4.635   3.534 -1.5325 -0.8461  1.3601
 1223SOL     OW 5568   2.470   5.844   1.587  0.3172 -0.6192  0.4165
 1223SOL    HW1 5569   2.403   5.903   1.623 -2.2346 -3.5598  0.9132
 1223SOL    HW2 5570   2.466   5.859   1.493 -1.0687 -0.6915  0.4343
 1224SOL     OW 5571   1.025   0.092   0.635 -0.1975  0.1137 -0.6090
 1224SOL    HW1 5572   1.110   0.082   0.676  0.1621 -0.1464 -1.3888
 1224SOL    HW2 5573   1.039   0.066   0.543 -1.2530 -0.5600 -0.6080
 1225SOL     OW 5574   3.111   3.336   3.016 -0.2386 -0.1965 -0.1881
 1225SOL    HW1 5575   3.048   3.400   3.048 -0.1598  0.6981 -1.7363
 1225SOL    HW2 5576   3.154   3.303   3.095 -2.9755 -1.2630  0.9940
 1226SOL     OW 5577   1.967   3.195   3.492  0.4863 -0.4473  0.5438
 1226SOL    HW1 5578   1.949   3.152   3.576  0.9167 -0.2905  0.7165
 1226SOL    HW2 5579   2.061   3.213   3.493  0.2594  0.8507  0.6476
 1227SOL     OW 5580   5.832   3.482   1.738 -0.3443 -0.1164 -0.0013
 1227SOL    HW1 5581   5.861   3.398   1.774  0.0107 -0.1380 -0.3316
 1227SOL    HW2 5582   5.741   3.491   1.768  0.1448  0.2121  1.5126
 1228SOL     OW 5583   2.577   4.991   0.355  0.6643 -0.4624  0.2779
 1228SOL    HW1 5584   2.516   4.941   0.409  0.3078 -1.0769 -0.6871
 1228SOL    HW2 5585   2.596   4.935   0.281  2.0421 -0.0828  0.3125
 1229SOL     OW 5586   4.999   5.933   1.687 -0.1219 -0.2921  0.2099
 1229SOL    HW1 5587   5.019   5.986   1.609 -1.2343  1.9959  1.3603
 1229SOL    HW2 5588   4.903   5.926   1.686 -0.0807 -0.9569  0.9237
 1230SOL     OW 5589   5.558   1.223   3.756 -0.4253  0.2290  0.4543
 1230SOL    HW1 5590   5.530   1.312   3.733 -0.4453 -0.0812 -0.7829
 1230SOL    HW2 5591   5.607   1.234   3.838 -2.0678  1.1064  1.3830
 1231SOL     OW 5592   1.279   6.434   0.566 -0.3141  0.2201  0.3394
 1231SOL    HW1 5593   1.328   6.356   0.592  0.7590  1.2638  1.5659
 1231SOL    HW2 5594   1.296   6.442   0.472  3.2322  1.3702  0.9216
 1232SOL     OW 5595   2.497   6.303   4.301 -0.3113 -0.5477 -0.0992
 1232SOL    HW1 5596   2.466   6.381   4.347  1.1185  1.8538 -2.8873
 1232SOL    HW2 5597   2.426   6.281   4.240  1.3452  2.2819 -3.3764
 1233SOL     OW 5598   0.558   6.114   2.701  0.2865 -0.0282 -0.2965
 1233SOL    HW1 5599   0.651   6.118   2.678  0.3305  0.9859  0.0159
 1233SOL    HW2 5600   0.551   6.169   2.779 -0.6425  0.1992 -0.5351
 1234SOL     OW 5601   2.523   0.733   2.794  0.6293  0.7604 -0.4081
 1234SOL    HW1 5602   2.612   0.763   2.814  0.7125  0.6873 -0.6720
 1234SOL    HW2 5603   2.504   0.768   2.707  1.2665 -1.1028 -1.3470
 1235SOL     OW 5604   6.060   2.508   2.749  0.6161  0.1001  0.0459
 1235SOL    HW1 5605   6.020   2.426   2.776 -1.5687  0.9103 -0.5430
 1235SOL    HW2 5606   6.116   2.533   2.823 -1.1427 -0.3508  1.5823
 1236SOL     OW 5607   5.293   5.803   1.109  0.6237 -0.0575  0.4841
 1236SOL    HW1 5608   5.228   5.817   1.178  1.3991  0.8055  1.0709
 1236SOL    HW2 5609   5.366   5.759   1.153  1.6585  1.6250  0.5648
 1237SOL     OW 5610   1.702   2.605   4.077  0.0186 -0.0212  0.1438
 1237SOL    HW1 5611   1.750   2.522   4.084 -0.3876 -0.3683 -1.0245
 1237SOL    HW2 5612   1.688   2.617   3.983  0.8106  1.8178  0.2062
 1238SOL     OW 5613   5.605   5.026   3.335 -0.0966 -0.1853  0.0870
 1238SOL    HW1 5614   5.651   5.097   3.379 -2.2635  1.2957  0.1243
 1238SOL    HW2 5615   5.517   5.060   3.319 -0.9467 -2.5374 -0.7629
 1239SOL     OW 5616   0.279   6.402   2.481 -0.5426 -0.0482  0.1301
 1239SOL    HW1 5617   0.225   6.347   2.537 -0.8237 -1.0995 -1.1339
 1239SOL    HW2 5618   0.361   6.412   2.529 -1.5256  0.9193  1.7097
 1240SOL     OW 5619   3.218   1.694   4.185 -0.4801 -0.0619  0.2999
 1240SOL    HW1 5620   3.242   1.629   4.119 -1.2392  0.7994 -0.8740
 1240SOL    HW2 5621   3.139   1.659   4.226 -1.0687  0.2288 -0.5437
 1241SOL     OW 5622   3.828   0.517   0.421  0.1780  0.5792  0.1292
 1241SOL    HW1 5623   3.794   0.601   0.389 -2.3335 -0.8151 -1.2425
 1241SOL    HW2 5624   3.796   0.454   0.357 -0.9450 -1.8312  2.8545
 1242SOL     OW 5625   1.026   1.474   1.080 -0.2205 -1.1224 -0.0307
 1242SOL    HW1 5626   1.050   1.554   1.126 -0.1888 -1.4186  0.4872
 1242SOL    HW2 5627   0.930   1.476   1.077 -0.2168 -1.0324 -0.0778
 1243SOL     OW 5628   3.307   5.769   0.102  0.7017 -0.4312  0.8135
 1243SOL    HW1 5629   3.327   5.718   0.181 -0.2867 -3.1331 -0.5349
 1243SOL    HW2 5630   3.234   5.722   0.062  0.0068  1.8822 -0.8261
 1244SOL     OW 5631   0.391   6.457   3.468  0.3119  0.7998  0.0117
 1244SOL    HW1 5632   0.403   6.550   3.486  1.5585  0.6210  0.1914
 1244SOL    HW2 5633   0.459   6.414   3.520 -0.3938 -0.2288  0.1010
 1245SOL     OW 5634   1.802   3.839   0.968  0.3722  0.2186 -0.4227
 1245SOL    HW1 5635   1.806   3.896   1.044  2.7257 -1.1661  0.6169
 1245SOL    HW2 5636   1.777   3.754   1.003 -0.8695  0.0663 -1.5921
 1246SOL     OW 5637   6.077   6.381   3.654  0.2588  0.4580  0.0574
 1246SOL    HW1 5638   6.113   6.367   3.566 -0.1011 -0.3578  0.0300
 1246SOL    HW2 5639   6.052   6.293   3.684 -2.5155  1.0366 -0.2955
 1247SOL     OW 5640   0.986   5.142   4.135 -0.1073 -0.3655 -0.2402
 1247SOL    HW1 5641   0.901   5.111   4.105  0.9817 -1.7318 -2.1748
 1247SOL    HW2 5642   0.967   5.191   4.215 -2.9311  1.1755 -1.6883
 1248SOL     OW 5643   0.558   0.007   4.189  0.0198 -0.0745 -0.0958
 1248SOL    HW1 5644   0.506  -0.032   4.260 -0.5106  0.4181 -0.2042
 1248SOL    HW2 5645   0.546  -0.052   4.115  0.9544 -0.8465  0.3485
 1249SOL     OW 5646   4.821   2.457   3.621 -0.4354 -0.7070  0.3975
 1249SOL    HW1 5647   4.901   2.484   3.666 -0.4500 -0.3585  0.2133
 1249SOL    HW2 5648   4.830   2.362   3.612  1.3388 -0.3836 -2.2992
 1250SOL     OW 5649   3.317   0.470   1.568  0.5967  0.2058 -0.1575
 1250SOL    HW1 5650   3.370   0.540   1.531  1.1517 -0.5611 -0.8670
 1250SOL    HW2 5651   3.381   0.405   1.598  0.0787 -0.4886 -0.5283
 1251SOL     OW 5652   1.839   4.563   1.718  0.1630  0.2270  0.6153
 1251SOL    HW1 5653   1.856   4.643   1.767  1.2826  0.3557  0.0448
 1251SOL    HW2 5654   1.772   4.588   1.654  1.2656  1.0156 -0.2681
 1252SOL     OW 5655   2.150   5.026   1.534  0.4455 -0.5356  0.2308
 1252SOL    HW1 5656   2.136   4.933   1.551  1.9284 -0.5575  1.5191
 1252SOL    HW2 5657   2.243   5.032   1.512  0.3576  0.6452  0.1503
 1253SOL     OW 5658   5.699   4.239   4.553 -0.2161 -0.2766  0.3701
 1253SOL    HW1 5659   5.764   4.179   4.515 -1.4827 -1.2493 -0.3789
 1253SOL    HW2 5660   5.624   4.234   4.493  0.0919  3.1581 -0.5134
 1254SOL     OW 5661   5.702   4.702   0.071 -0.2846 -0.4556 -0.0156
 1254SOL    HW1 5662   5.767   4.660   0.014  1.4418  0.2322  1.3529
 1254SOL    HW2 5663   5.718   4.663   0.157  0.4867  1.9500  1.0219
 1255SOL     OW 5664   0.255   1.249   0.773 -0.1944  0.3580  0.3247
 1255SOL    HW1 5665   0.189   1.280   0.835 -0.2810  0.6554  0.0904
 1255SOL    HW2 5666   0.313   1.324   0.761 -0.1389  0.2797  0.0992
 1256SOL     OW 5667   5.374   3.293   0.660  0.3221 -0.0067  0.2469
 1256SOL    HW1 5668   5.435   3.294   0.734  1.1986  0.8436 -0.4500
 1256SOL    HW2 5669   5.317   3.218   0.677  2.0931 -1.3693  0.5055
 1257SOL     OW 5670   5.989   3.735   2.829  0.5794 -0.1468 -0.2565
 1257SOL    HW1 5671   5.983   3.675   2.903  1.1088  0.3379  0.1928
 1257SOL    HW2 5672   5.952   3.687   2.755  1.7013 -1.3295 -0.0880
 1258SOL     OW 5673   4.877   1.458   1.766  0.1017  0.0522 -0.0117
 1258SOL    HW1 5674   4.822   1.473   1.689  0.6296 -0.2092 -0.4484
 1258SOL    HW2 5675   4.881   1.543   1.809 -0.0407  0.2476 -0.3782
 1259SOL     OW 5676   0.222   5.347   1.913 -0.7255 -0.5768  0.2936
 1259SOL    HW1 5677   0.294   5.374   1.855 -0.4860 -0.5922  0.5765
 1259SOL    HW2 5678   0.266   5.296   1.982 -1.2544 -2.3781 -0.6523
 1260SOL     OW 5679   2.483   3.125   3.546  0.1755 -0.3997  0.8273
 1260SOL    HW1 5680   2.437   3.062   3.601  1.1437 -1.8483  0.0415
 1260SOL    HW2 5681   2.472   3.092   3.457 -1.1741  1.7774  0.1062
 1261SOL     OW 5682   4.903   1.010   2.241  0.1686 -0.5826 -0.0004
 1261SOL    HW1 5683   4.846   0.936   2.222 -0.5233  0.1590 -0.9573
 1261SOL    HW2 5684   4.968   0.976   2.301 -0.5350 -1.7865  0.1083
 1262SOL     OW 5685   5.107   1.260   2.254  0.3863  0.6766  0.0168
 1262SOL    HW1 5686   5.019   1.225   2.251  0.3191  0.9245 -1.4123
 1262SOL    HW2 5687   5.152   1.206   2.319 -0.3256 -0.5986 -0.5114
 1263SOL     OW 5688   5.900   2.850   2.218  0.1636  0.5121 -0.2308
 1263SOL    HW1 5689   5.892   2.940   2.185 -0.2732  0.8101  0.6658
 1263SOL    HW2 5690   5.968   2.810   2.163 -0.6643  0.9374 -1.6050
 1264SOL     OW 5691   1.443   5.971   2.485  0.5673  0.2740  0.8016
 1264SOL    HW1 5692   1.374   6.036   2.475  0.9986  0.5827 -0.4089
 1264SOL    HW2 5693   1.481   5.988   2.571  0.1322  1.0859  0.8376
 1265SOL     OW 5694   0.212   1.993   4.565 -0.2381 -0.3481 -0.0316
 1265SOL    HW1 5695   0.239   2.068   4.617 -1.9723 -1.4171  2.6117
 1265SOL    HW2 5696   0.264   1.920   4.598  1.0209 -0.5305 -2.1806
 1266SOL     OW 5697   1.346   3.575   3.561  0.4527 -0.2399  0.0779
 1266SOL    HW1 5698   1.426   3.604   3.606  0.6962 -0.2808 -0.3182
 1266SOL    HW2 5699   1.296   3.529   3.628  0.1577  0.9160  0.6607
 1267SOL     OW 5700   2.954   0.184   1.867  0.2234  0.6909  0.0829
 1267SOL    HW1 5701   2.945   0.127   1.943 -0.2843 -0.1775 -0.6124
 1267SOL    HW2 5702   2.865   0.192   1.833  0.5338  0.5831 -0.7627
 1268SOL     OW 5703   1.384   0.066   2.503 -0.2537  0.0476 -0.2914
 1268SOL    HW1 5704   1.397   0.004   2.575  0.8009  0.5520 -0.0354
 1268SOL    HW2 5705   1.290   0.062   2.485 -0.7095  0.5551  1.7123
 1269SOL     OW 5706   4.056   6.087   0.297  0.0828  0.9060  0.6143
 1269SOL    HW1 5707   4.004   6.040   0.362  1.6276  0.1392  1.3495
 1269SOL    HW2 5708   3.992   6.121   0.235 -1.2206 -0.7669  0.9706
 1270SOL     OW 5709   1.561   0.451   2.638  0.2123 -0.3602  0.2247
 1270SOL    HW1 5710   1.650   0.461   2.670  0.3118 -1.1749  0.2241
 1270SOL    HW2 5711   1.507   0.442   2.716 -0.5469  4.4593  0.5242
 1271SOL     OW 5712   5.632   0.176   1.341 -0.6551 -0.4379  0.4475
 1271SOL    HW1 5713   5.685   0.185   1.420 -0.3570 -1.4639  0.3755
 1271SOL    HW2 5714   5.556   0.233   1.357 -0.5438 -0.5491  1.4211
 1272SOL     OW 5715   0.008   2.850   1.293 -0.3236  0.2677  0.3648
 1272SOL    HW1 5716   0.082   2.801   1.257  1.1563  1.1293  2.0500
 1272SOL    HW2 5717   0.034   2.942   1.282 -1.9741  0.6592 -0.5985
 1273SOL     OW 5718   2.331   5.541   0.288  0.1917 -0.0619  0.0858
 1273SOL    HW1 5719   2.376   5.618   0.254 -1.2023  2.4634  3.4536
 1273SOL    HW2 5720   2.247   5.540   0.242  0.3850  0.1325 -0.2780
 1274SOL     OW 5721   3.877   5.876   0.370 -0.6768 -0.2043 -0.7780
 1274SOL    HW1 5722   3.857   5.923   0.451 -0.1045  0.7474 -1.1685
 1274SOL    HW2 5723   3.889   5.785   0.396  2.7049  0.5397  0.7612
 1275SOL     OW 5724   2.689   4.798   2.864  0.2459 -0.0235 -0.6202
 1275SOL    HW1 5725   2.680   4.704   2.875  1.3910 -0.0507  0.3083
 1275SOL    HW2 5726   2.656   4.815   2.775 -0.1883 -1.2472 -0.7159
 1276SOL     OW 5727   2.878   0.666   0.178 -0.0392  0.4489 -0.5729
 1276SOL    HW1 5728   2.850   0.646   0.267 -0.3179  0.2458 -0.7023
 1276SOL    HW2 5729   2.974   0.668   0.183  0.1062 -2.0958 -0.7577
 1277SOL     OW 5730   1.302   3.907   3.753  0.0307 -0.2967  0.1581
 1277SOL    HW1 5731   1.380   3.911   3.808  0.2386  0.5705 -0.1812
 1277SOL    HW2 5732   1.331   3.858   3.675  0.0826 -0.4503  0.2728
 1278SOL     OW 5733   4.035   1.691   4.116  0.2257 -0.2574 -0.1586
 1278SOL    HW1 5734   4.037   1.596   4.125  0.3452 -0.1263  1.4895
 1278SOL    HW2 5735   3.943   1.715   4.128  0.1235 -0.1917 -1.0238
 1279SOL     OW 5736   3.521   2.158   2.630  0.1081  0.5968  0.3217
 1279SOL    HW1 5737   3.432   2.127   2.614 -0.3436  1.3393  1.3096
 1279SOL    HW2 5738   3.543   2.210   2.553 -0.2566  0.2915  0.0084
 1280SOL     OW 5739   3.724   2.180   4.363  0.2294  0.1217  0.2386
 1280SOL    HW1 5740   3.764   2.205   4.280 -2.7358 -0.1649 -1.4330
 1280SOL    HW2 5741   3.771   2.230   4.429  2.5835  0.5066 -1.6024
 1281SOL     OW 5742   5.925   0.243   2.733  0.2294 -0.0109  0.0450
 1281SOL    HW1 5743   5.955   0.278   2.818  1.5531 -0.7416 -0.0949
 1281SOL    HW2 5744   5.982   0.284   2.669 -0.5060  0.2261 -0.4714
 1282SOL     OW 5745   0.808   2.510   2.169 -0.3047 -0.0380 -0.0160
 1282SOL    HW1 5746   0.752   2.569   2.119  2.6798  1.7347 -1.5414
 1282SOL    HW2 5747   0.827   2.557   2.250  0.1023 -0.0095 -0.1268
 1283SOL     OW 5748   4.070   1.024   3.106  0.2281  0.7292  0.2641
 1283SOL    HW1 5749   4.157   1.044   3.139  0.6800  0.8245 -0.9096
 1283SOL    HW2 5750   4.013   1.030   3.182  1.4497 -0.8202  1.3439
 1284SOL     OW 5751   0.305   2.498   2.796  0.1195  0.7175 -0.3932
 1284SOL    HW1 5752   0.349   2.526   2.716  0.7918  0.2192 -0.2023
 1284SOL    HW2 5753   0.267   2.579   2.831 -1.0532  0.7819 -1.7309
 1285SOL     OW 5754   0.825   4.370   3.345 -0.3907 -0.3693  0.1569
 1285SOL    HW1 5755   0.766   4.371   3.269 -1.7831  3.2131  1.0579
 1285SOL    HW2 5756   0.767   4.356   3.420 -0.3509  3.1629  1.0490
 1286SOL     OW 5757   0.192   0.432   2.192  0.3823  0.7183 -0.5270
 1286SOL    HW1 5758   0.250   0.479   2.132 -0.3818  0.7198 -1.2703
 1286SOL    HW2 5759   0.181   0.346   2.154  1.3933  0.0609  0.5919
 1287SOL     OW 5760   3.660   5.784   0.689 -1.1115  0.4857 -0.4752
 1287SOL    HW1 5761   3.599   5.846   0.729 -0.7136 -0.8185  2.4193
 1287SOL    HW2 5762   3.743   5.800   0.733 -0.6747 -1.1777 -0.5986
 1288SOL     OW 5763   2.214   0.354   3.843 -0.0968 -0.3078 -0.1552
 1288SOL    HW1 5764   2.119   0.356   3.833 -0.0517 -1.5702 -1.0264
 1288SOL    HW2 5765   2.244   0.437   3.804 -0.7617 -0.3753 -0.8411
 1289SOL     OW 5766   3.661   5.376   4.395 -0.0476 -0.3442 -0.1502
 1289SOL    HW1 5767   3.727   5.418   4.449 -0.1826 -0.0632 -0.2032
 1289SOL    HW2 5768   3.615   5.448   4.352  2.5081 -0.4890 -3.6353
 1290SOL     OW 5769   5.518   4.219   3.808  0.5682 -0.0042  0.0529
 1290SOL    HW1 5770   5.476   4.286   3.754  1.2446 -0.4394 -1.0442
 1290SOL    HW2 5771   5.537   4.263   3.890  0.2482  0.9088 -0.3455
 1291SOL     OW 5772   3.746   5.947   1.814 -0.5523  0.1296  0.4600
 1291SOL    HW1 5773   3.818   5.965   1.754 -0.2506  0.6089  0.9563
 1291SOL    HW2 5774   3.748   6.020   1.877 -0.0727 -0.9690  1.7836
 1292SOL     OW 5775   6.336   5.373   0.786  0.3813 -0.1045 -0.0908
 1292SOL    HW1 5776   6.271   5.423   0.736 -0.3761 -1.6311 -0.7130
 1292SOL    HW2 5777   6.355   5.297   0.730  2.6760  0.2652  0.1062
 1293SOL     OW 5778   6.049   1.009   3.969 -0.0611  0.4813 -0.2552
 1293SOL    HW1 5779   6.002   1.053   4.039 -0.0013  0.8162 -0.4231
 1293SOL    HW2 5780   6.121   1.069   3.947 -1.5957  1.6772 -2.4255
 1294SOL     OW 5781   1.677   4.466   0.568  0.3572 -0.0153 -0.3229
 1294SOL    HW1 5782   1.739   4.418   0.623 -0.7566  0.0213  1.0054
 1294SOL    HW2 5783   1.628   4.520   0.629 -1.6566 -0.7563 -1.2166
 1295SOL     OW 5784   4.104   0.238   0.837  0.0117  0.1013 -0.2036
 1295SOL    HW1 5785   4.091   0.333   0.835  1.3824  0.3097  0.0894
 1295SOL    HW2 5786   4.066   0.207   0.755  0.5086  1.0459 -0.8111
 1296SOL     OW 5787   6.288   4.695   3.380 -0.1203 -0.2049  0.0874
 1296SOL    HW1 5788   6.230   4.642   3.434 -0.1524 -1.8619 -1.4937
 1296SOL    HW2 5789   6.374   4.686   3.421 -0.3853 -0.3317  0.6263
 1297SOL     OW 5790   6.483   2.748   4.106  0.7579  0.8201  0.1137
 1297SOL    HW1 5791   6.434   2.683   4.056 -1.3769  1.8289  0.7699
 1297SOL    HW2 5792   6.573   2.738   4.077  0.3022 -1.5822 -0.6863
 1298SOL     OW 5793   6.272   0.922   2.050  1.1231  0.0336 -0.1162
 1298SOL    HW1 5794   6.183   0.907   2.079  1.5291  0.6881  1.5824
 1298SOL    HW2 5795   6.264   0.946   1.957 -0.5205  0.7454  0.1861
 1299SOL     OW 5796   5.185   6.280   1.744 -0.7328 -0.6358  0.4230
[truncated: 922,484 more chars]
