# Supplementary material for: Adding the AMBER 14SB Force Field to the Stochastic Titration CpHMD Method
Source: J Chem Theory Comput. 2025 Jun 16;21(13):6292–304. doi: 10.1021/acs.jctc.5c00415 (PMC12818765; doi:10.1021/acs.jctc.5c00415)
Supplement: Supplementary file 1 [file ct5c00415_si_001.zip › code_availability/CpHMD-runs/HEWL/pH_9/final-HEWL.gro]

Protein in water
20007
    1LY3      N    1   4.129   1.038   4.355  0.4554 -0.2406 -0.3096
    1LY3     H1    2   4.172   0.983   4.429  0.2457  0.6062  0.4504
    1LY3     H2    3   4.127   0.981   4.271 -3.1614 -2.0770  0.7821
    1LY3     H3    4   4.173   1.124   4.328 -1.0560  0.1910 -1.5599
    1LY3     CA    5   3.994   1.071   4.394  0.7086  0.1301 -0.1314
    1LY3     HA    6   3.942   1.121   4.312  0.0391 -2.1611 -1.1927
    1LY3     CB    7   3.913   0.939   4.430 -0.1475 -0.3205  0.0155
    1LY3    HB1    8   3.955   0.911   4.526  1.0179  1.0529 -0.0550
    1LY3    HB2    9   3.934   0.875   4.345  0.8975 -1.5050  1.1283
    1LY3     CG   10   3.768   0.965   4.456  0.6905 -0.6177 -0.4938
    1LY3    HG1   11   3.720   1.009   4.369  1.8027 -0.6635 -1.1528
    1LY3    HG2   12   3.751   1.041   4.533 -0.0053  0.9224 -2.1124
    1LY3     CD   13   3.688   0.842   4.488  0.3046 -0.0109  0.4241
    1LY3    HD1   14   3.740   0.804   4.576  1.9172  4.0140  1.4255
    1LY3    HD2   15   3.694   0.773   4.403  0.4711 -0.0494  0.4673
    1LY3     CE   16   3.540   0.877   4.515  0.5036 -0.5211  0.1641
    1LY3    HE1   17   3.510   0.965   4.458  0.5548 -0.4750  0.2084
    1LY3    HE2   18   3.531   0.913   4.618 -0.7148  0.0400 -0.1227
    1LY3     NZ   19   3.446   0.767   4.502 -0.0449 -0.4146 -0.1240
    1LY3    HZ1   20   3.468   0.683   4.555  2.5458  0.6797  0.7019
    1LY3    HZ2   21   3.353   0.789   4.532  0.2454  1.0803 -0.2520
    1LY3    HZ3   22   3.422   0.742   4.407  0.6417  0.1238 -0.4490
    1LY3      C   23   3.991   1.172   4.513 -0.8078  0.9114  0.4096
    1LY3      O   24   4.073   1.166   4.606  0.2615  0.1120  0.1146
    2VAL      N   25   3.894   1.264   4.506 -0.2477 -0.0643 -0.5635
    2VAL      H   26   3.836   1.272   4.424 -0.3748 -0.1278 -0.4801
    2VAL     CA   27   3.846   1.352   4.621 -0.3644 -0.0555  0.6567
    2VAL     HA   28   3.910   1.340   4.708  0.4871 -2.6782 -0.2307
    2VAL     CB   29   3.855   1.497   4.568 -0.1423  0.3629  0.2312
    2VAL     HB   30   3.793   1.512   4.479 -0.3342  0.5815  0.3997
    2VAL    CG1   31   3.804   1.591   4.673  0.6512 -0.7821 -0.9370
    2VAL   HG11   32   3.845   1.568   4.772  0.8780 -1.5498 -1.2058
    2VAL   HG12   33   3.826   1.694   4.644 -0.4121 -0.7237 -1.5634
    2VAL   HG13   34   3.696   1.575   4.673  0.4803 -0.1976  1.7538
    2VAL    CG2   35   3.997   1.535   4.528 -0.2006 -1.0953  0.0588
    2VAL   HG21   36   4.065   1.545   4.613 -0.3912 -2.6692  0.4368
    2VAL   HG22   37   4.047   1.461   4.464  0.6974 -1.3149  0.9860
    2VAL   HG23   38   3.992   1.634   4.484 -2.1641 -1.2033 -0.0429
    2VAL      C   39   3.705   1.314   4.664  0.6576  0.3003  0.4007
    2VAL      O   40   3.610   1.337   4.593 -0.4920 -0.0853 -0.0393
    3PHE      N   41   3.681   1.257   4.779  0.1005  0.0638  0.3061
    3PHE      H   42   3.753   1.231   4.846 -0.6937 -0.4003  0.9982
    3PHE     CA   43   3.547   1.219   4.828  0.2441  0.5640 -1.0276
    3PHE     HA   44   3.488   1.177   4.747  0.3766  0.6571 -1.1731
    3PHE     CB   45   3.562   1.120   4.943 -0.1206 -0.0326 -0.0391
    3PHE    HB1   46   3.475   1.106   5.007  0.2804 -1.6578  0.2050
    3PHE    HB2   47   3.649   1.147   5.001 -0.2764 -0.7966  0.5700
    3PHE     CG   48   3.585   0.986   4.885  0.1047  0.4940 -0.1807
    3PHE    CD1   49   3.715   0.934   4.869  0.8113 -0.0606 -0.2806
    3PHE    HD1   50   3.799   1.000   4.882  1.2017 -0.4650 -0.7243
    3PHE    CE1   51   3.735   0.798   4.837  0.5190  0.2056 -0.0442
    3PHE    HE1   52   3.837   0.763   4.830  0.3770 -0.1504 -0.4131
    3PHE     CZ   53   3.618   0.718   4.828 -0.2859  0.1830  0.4374
    3PHE     HZ   54   3.629   0.612   4.808 -0.6710  0.3884 -0.9517
    3PHE    CE2   55   3.491   0.770   4.842 -0.0967  0.1693  0.3450
    3PHE    HE2   56   3.405   0.707   4.825  1.2333 -1.2219 -1.6641
    3PHE    CD2   57   3.473   0.910   4.870  0.3143  0.8370  0.5595
    3PHE    HD2   58   3.372   0.949   4.873  0.3211  0.9311 -0.3111
    3PHE      C   59   3.470   1.342   4.888 -0.1680  0.7863  0.2768
    3PHE      O   60   3.525   1.422   4.964 -0.1303 -0.0600  0.1461
    4GLY      N   61   3.343   1.347   4.860 -0.4204  0.3025  0.1693
    4GLY      H   62   3.320   1.282   4.787 -0.7680  1.1226 -0.4632
    4GLY     CA   63   3.236   1.406   4.947  0.0166 -0.4062 -0.4999
    4GLY    HA1   64   3.139   1.384   4.902 -1.3215  1.3922  1.3374
    4GLY    HA2   65   3.252   1.512   4.968  1.5485 -1.1704  2.7885
    4GLY      C   66   3.234   1.338   5.087  0.3504 -0.0002  0.0399
    4GLY      O   67   3.240   1.221   5.089  0.0983  0.3783  0.3703
    5ARG      N   68   3.203   1.405   5.198  0.4278  0.1077 -0.1539
    5ARG      H   69   3.193   1.505   5.190 -0.2153 -0.0556 -1.6784
    5ARG     CA   70   3.190   1.350   5.330 -0.0105 -1.2780 -0.7338
    5ARG     HA   71   3.287   1.316   5.365  1.4249 -0.0076 -3.2416
    5ARG     CB   72   3.166   1.475   5.410 -0.3777 -0.8753 -0.2800
    5ARG    HB1   73   3.079   1.528   5.371 -0.1296  0.2906  0.7062
    5ARG    HB2   74   3.255   1.537   5.417 -2.7897  2.6232  3.2235
    5ARG     CG   75   3.124   1.444   5.555 -0.2238  0.1946  0.5088
    5ARG    HG1   76   3.197   1.371   5.592 -0.7426 -0.1652  0.8304
    5ARG    HG2   77   3.026   1.398   5.560 -0.9346  1.5232 -0.5647
    5ARG     CD   78   3.138   1.571   5.629  0.1789  0.0810  0.1388
    5ARG    HD1   79   3.054   1.637   5.611  1.2382  1.6011  0.6031
    5ARG    HD2   80   3.229   1.624   5.602 -0.5745  1.5624  0.3780
    5ARG     NE   81   3.148   1.542   5.773 -0.2561  0.1703 -0.3465
    5ARG     HE   82   3.137   1.449   5.810  0.7931  0.0602 -0.2787
    5ARG     CZ   83   3.191   1.635   5.864 -1.1514 -0.7920  0.3026
    5ARG    NH1   84   3.208   1.763   5.840  0.2662 -0.1616  0.1144
    5ARG   HH11   85   3.215   1.799   5.746  2.1228 -1.4596 -0.2976
    5ARG   HH12   86   3.244   1.828   5.908  0.0890  0.0929 -0.0320
    5ARG    NH2   87   3.232   1.596   5.986 -0.2582 -0.5877  0.0739
    5ARG   HH21   88   3.252   1.499   6.005 -0.4013 -0.1956  2.5134
    5ARG   HH22   89   3.278   1.667   6.041 -0.4098  1.1464 -1.9071
    5ARG      C   90   3.079   1.249   5.337  0.6331 -0.3574 -0.3751
    5ARG      O   91   3.107   1.140   5.379  0.1330 -0.2567 -0.5577
    6CY3      N   92   2.957   1.273   5.281 -0.0939 -0.8368 -0.2448
    6CY3      H   93   2.929   1.361   5.240 -1.4890  0.4540  3.1542
    6CY3     CA   94   2.860   1.164   5.292 -0.4476 -0.2210 -0.0694
    6CY3     HA   95   2.873   1.130   5.395 -0.7703  1.4548  0.5606
    6CY3     CB   96   2.720   1.227   5.286 -0.5716 -0.1332  0.6676
    6CY3    HB1   97   2.645   1.148   5.283 -0.8140  0.0341  1.7970
    6CY3    HB2   98   2.711   1.278   5.190 -0.6910 -1.8335 -0.2595
    6CY3     SG   99   2.667   1.318   5.434  0.1889  0.2461 -0.1208
    6CY3    HG1  100   2.539   1.355   5.444 -0.0385 -0.3243 -0.9257
    6CY3    HG2  101   2.691   1.233   5.534  0.8580 -0.0449 -0.5229
    6CY3    HG3  102   2.743   1.427   5.448 -2.1092  1.7588  1.3326
    6CY3      C  103   2.884   1.049   5.193 -0.1852  0.3631  0.1105
    6CY3      O  104   2.868   0.934   5.227  0.1502  0.4651  0.6662
    7GL4      N  105   2.940   1.085   5.075 -0.0888 -0.9021 -0.8514
    7GL4      H  106   2.966   1.183   5.073 -0.5181 -0.7021  1.1421
    7GL4     CA  107   2.982   0.989   4.973  0.2192  0.1952 -0.0641
    7GL4     HA  108   2.893   0.932   4.946  0.1054  0.9157 -1.2611
    7GL4     CB  109   3.037   1.051   4.846 -0.5006 -0.5896 -0.3240
    7GL4    HB1  110   3.118   0.993   4.801  1.3362  0.7118  1.1211
    7GL4    HB2  111   3.078   1.150   4.870  0.6758 -1.1800  0.2129
    7GL4     CG  112   2.927   1.088   4.737 -0.1456  0.5241  0.2570
    7GL4    HG1  113   2.984   1.125   4.652 -0.6246  1.0680  0.1580
    7GL4    HG2  114   2.874   1.177   4.771  0.6251  0.8258  0.6900
    7GL4     CD  115   2.825   0.979   4.701 -0.6567  0.0056  0.0588
    7GL4    OE1  116   2.845   0.854   4.728  0.3931 -0.0251  0.4779
    7GL4   HE11  117   2.931   0.826   4.696  0.7379 -0.7189  1.9328
    7GL4   HE12  118   2.784   0.828   4.797 -0.0603 -0.6489 -0.1550
    7GL4    OE2  119   2.720   1.011   4.637 -0.0801 -0.0747  0.2479
    7GL4   HE21  120   2.670   0.931   4.618 -1.4152  0.4472  1.3419
    7GL4   HE22  121   2.702   1.104   4.623  0.8413 -0.1046 -1.4377
    7GL4      C  122   3.079   0.885   5.041  0.0459 -0.0332  0.9912
    7GL4      O  123   3.064   0.761   5.018  0.0491  0.3158 -0.1904
    8LEU      N  124   3.174   0.931   5.116  0.3520 -0.7166 -0.4391
    8LEU      H  125   3.189   1.031   5.123 -2.1547 -0.3248  0.1306
    8LEU     CA  126   3.267   0.851   5.199 -0.4102 -0.2096 -0.1375
    8LEU     HA  127   3.309   0.774   5.134  0.9164  0.0889  0.3395
    8LEU     CB  128   3.376   0.943   5.261  0.4613 -0.0474  0.3280
    8LEU    HB1  129   3.341   1.011   5.339  1.5035  0.1927  0.5911
    8LEU    HB2  130   3.419   1.004   5.182 -1.5227 -0.6147 -1.2644
    8LEU     CG  131   3.486   0.860   5.331 -0.0140 -0.1795  0.5593
    8LEU     HG  132   3.436   0.815   5.416 -1.1525  2.0993  1.1937
    8LEU    CD1  133   3.555   0.753   5.250  0.2209 -0.7232  0.1597
    8LEU   HD11  134   3.622   0.697   5.316 -3.8161 -2.2004  3.3972
    8LEU   HD12  135   3.480   0.678   5.223 -0.3077 -0.7172  1.5734
    8LEU   HD13  136   3.598   0.794   5.158  0.7294  0.2311  0.8181
    8LEU    CD2  137   3.592   0.968   5.368  0.1258  0.1607 -0.3859
    8LEU   HD21  138   3.545   1.051   5.421  0.2672  0.0402 -0.0725
    8LEU   HD22  139   3.659   0.910   5.431  0.8689  0.2003 -1.1121
    8LEU   HD23  140   3.637   1.018   5.282  0.6229  1.0519  0.3738
    8LEU      C  141   3.203   0.769   5.308  0.7640  0.0646 -0.0309
    8LEU      O  142   3.236   0.649   5.326 -0.6826 -0.0474 -0.0585
    9ALA      N  143   3.098   0.821   5.377  0.1721 -0.6888 -0.2478
    9ALA      H  144   3.065   0.912   5.350 -0.0588 -1.0700 -1.3023
    9ALA     CA  145   3.024   0.741   5.470  1.1825 -0.1727  0.1257
    9ALA     HA  146   3.088   0.696   5.546 -0.1972 -1.0261  0.8284
    9ALA     CB  147   2.922   0.825   5.555  0.0475 -0.0529  0.3648
    9ALA    HB1  148   2.857   0.875   5.483 -1.4603 -1.2321  0.8652
    9ALA    HB2  149   2.859   0.766   5.620  0.7442 -1.3664 -0.1170
    9ALA    HB3  150   2.988   0.889   5.614  0.1082 -0.8160  1.1273
    9ALA      C  151   2.953   0.629   5.390 -0.0843 -0.0850  0.0143
    9ALA      O  152   2.983   0.513   5.422  0.3190 -0.2841 -0.7572
   10ALA      N  153   2.881   0.652   5.285  0.1576  0.6258  0.1837
   10ALA      H  154   2.871   0.746   5.248 -5.8746 -0.5986 -2.5671
   10ALA     CA  155   2.819   0.550   5.203 -0.1489  0.8578  0.6121
   10ALA     HA  156   2.743   0.492   5.255 -0.3203  0.8646  0.3734
   10ALA     CB  157   2.734   0.618   5.099 -0.5222  0.2602 -0.1427
   10ALA    HB1  158   2.662   0.551   5.051 -0.6367  0.0431  0.3295
   10ALA    HB2  159   2.672   0.694   5.148 -1.0470  0.2623 -0.7945
   10ALA    HB3  160   2.799   0.671   5.029 -0.8257  1.5522  0.5270
   10ALA      C  161   2.920   0.444   5.152 -0.2493 -0.2950  0.2288
   10ALA      O  162   2.900   0.328   5.170 -0.1472  0.2459 -0.5070
   11ALA      N  163   3.041   0.475   5.096  0.2761  0.0230  0.2183
   11ALA      H  164   3.074   0.570   5.083  5.0542 -1.4538 -0.6434
   11ALA     CA  165   3.145   0.380   5.052 -0.0345  0.4490 -0.1448
   11ALA     HA  166   3.100   0.303   4.989  1.0614  0.8702 -1.4892
   11ALA     CB  167   3.259   0.446   4.974  0.3961  0.0291 -0.2777
   11ALA    HB1  168   3.219   0.516   4.900  0.5509 -0.8056 -1.1803
   11ALA    HB2  169   3.325   0.488   5.050 -0.9321  2.0147 -0.1468
   11ALA    HB3  170   3.313   0.364   4.926  0.3703 -0.0058 -0.2458
   11ALA      C  171   3.197   0.295   5.178 -0.4359 -0.4022 -0.2360
   11ALA      O  172   3.215   0.183   5.161 -0.5833 -0.4565 -0.5700
   12MET      N  173   3.230   0.359   5.295  0.4872  1.3904 -0.0172
   12MET      H  174   3.202   0.455   5.307 -3.3342  0.4760 -0.4079
   12MET     CA  175   3.280   0.282   5.416 -0.8462 -0.0253 -0.0018
   12MET     HA  176   3.349   0.204   5.385 -0.7625  0.1296 -0.2075
   12MET     CB  177   3.353   0.377   5.506 -0.3516 -0.4493 -0.1943
   12MET    HB1  178   3.384   0.320   5.593  0.3693 -1.2236 -0.9304
   12MET    HB2  179   3.281   0.453   5.535 -2.3910 -2.2617 -0.3120
   12MET     CG  180   3.480   0.438   5.433 -0.1705  0.7028  0.0340
   12MET    HG1  181   3.441   0.510   5.361  1.1091  1.8240  0.4273
   12MET    HG2  182   3.541   0.366   5.379  0.0289  0.4069  0.6392
   12MET     SD  183   3.601   0.527   5.534  0.4115  0.2897  0.4341
   12MET     CE  184   3.485   0.638   5.628  0.2783 -0.2436  0.3611
   12MET    HE1  185   3.516   0.742   5.644 -1.0196  0.6969 -2.6119
   12MET    HE2  186   3.395   0.650   5.568 -1.2427 -0.8871  2.4174
   12MET    HE3  187   3.443   0.595   5.719  1.2307  1.2692  1.5750
   12MET      C  188   3.178   0.205   5.494 -0.0251 -1.0296 -0.3099
   12MET      O  189   3.203   0.103   5.552 -0.2299  0.0527 -0.5134
   13LY3      N  190   3.051   0.256   5.491 -0.5044 -0.6362  0.4470
   13LY3      H  191   3.040   0.342   5.439  0.8289 -0.4108  0.5105
   13LY3     CA  192   2.928   0.183   5.532  0.2698  0.5812 -0.1289
   13LY3     HA  193   2.952   0.149   5.632  0.7395  3.4396  0.8234
   13LY3     CB  194   2.808   0.286   5.535 -0.0627  0.3388 -0.9980
   13LY3    HB1  195   2.784   0.321   5.434  1.7110  3.8924 -0.3478
   13LY3    HB2  196   2.829   0.372   5.599 -1.2175  0.1857 -0.3896
   13LY3     CG  197   2.691   0.220   5.601 -0.1074 -0.3992 -0.2466
   13LY3    HG1  198   2.726   0.162   5.686  1.4091 -0.0581 -0.6105
   13LY3    HG2  199   2.652   0.158   5.520  2.4145 -2.2418 -0.1491
   13LY3     CD  200   2.577   0.322   5.637 -0.3353  0.0449 -0.4802
   13LY3    HD1  201   2.484   0.264   5.631  0.1269 -0.8446  0.5398
   13LY3    HD2  202   2.570   0.395   5.557 -0.8050 -0.2856 -0.7487
   13LY3     CE  203   2.597   0.376   5.775 -0.3713  0.0059 -0.0371
   13LY3    HE1  204   2.668   0.458   5.768 -2.8471  2.2228 -0.9579
   13LY3    HE2  205   2.638   0.296   5.837  1.2351  1.8802  1.4540
   13LY3     NZ  206   2.466   0.418   5.842 -1.1580  0.2331 -0.0614
   13LY3    HZ1  207   2.422   0.494   5.791 -1.4069 -0.0672 -0.3003
   13LY3    HZ2  208   2.397   0.346   5.861 -1.4874  0.7095  0.5619
   13LY3    HZ3  209   2.492   0.457   5.931  0.3077  0.7258 -0.6629
   13LY3      C  210   2.900   0.060   5.439 -0.2720  0.2142  0.0936
   13LY3      O  211   2.891  -0.052   5.487  0.1910 -0.1443  0.1188
   14ARG      N  212   2.895   0.070   5.302  0.4952 -0.1993  0.0014
   14ARG      H  213   2.907   0.163   5.263  0.4072 -0.0819  0.2488
   14ARG     CA  214   2.893  -0.043   5.210  0.0427  0.5964 -0.9541
   14ARG     HA  215   2.797  -0.094   5.225  0.5062 -0.3364 -1.1050
   14ARG     CB  216   2.907   0.003   5.064 -0.6366  0.1556 -0.1397
   14ARG    HB1  217   2.905  -0.096   5.018  0.1429 -1.3452  2.8017
   14ARG    HB2  218   2.999   0.061   5.051  0.8456 -2.0230  0.1117
   14ARG     CG  219   2.785   0.076   5.010  0.4305 -0.3846  1.2324
   14ARG    HG1  220   2.765   0.175   5.052  0.6854 -0.0641  0.6059
   14ARG    HG2  221   2.696   0.015   5.023 -0.0427 -0.4635 -1.6517
   14ARG     CD  222   2.789   0.094   4.856 -0.0187 -0.8089 -0.8061
   14ARG    HD1  223   2.694   0.139   4.827 -0.6804 -0.1056  2.0946
   14ARG    HD2  224   2.804  -0.005   4.814  1.5316 -1.5999  1.4064
   14ARG     NE  225   2.911   0.169   4.813  0.6411  0.0454 -0.0262
   14ARG     HE  226   3.003   0.129   4.808  0.4905 -0.9359  3.0488
   14ARG     CZ  227   2.915   0.295   4.790  1.2001  0.7343 -0.0260
   14ARG    NH1  228   2.819   0.372   4.826  0.2526 -0.5899 -0.5593
   14ARG   HH11  229   2.736   0.330   4.867 -1.3595  1.5215 -1.4959
   14ARG   HH12  230   2.828   0.471   4.811  1.2458 -0.4207  1.0153
   14ARG    NH2  231   3.010   0.356   4.734 -0.3518  0.2953 -0.5165
   14ARG   HH21  232   3.090   0.311   4.692 -0.3780  2.1016 -2.6710
   14ARG   HH22  233   2.999   0.456   4.730 -0.8387  0.2499 -0.3670
   14ARG      C  234   3.013  -0.138   5.242  0.3238 -0.0056  0.1946
   14ARG      O  235   2.988  -0.257   5.256 -0.4045 -0.0240  0.3565
   15HI0      N  236   3.136  -0.083   5.261 -0.1042 -0.2804  0.2227
   15HI0      H  237   3.144   0.010   5.221 -1.1760 -0.0289  0.5495
   15HI0     CA  238   3.260  -0.157   5.292  0.1368 -0.1030 -0.1133
   15HI0     HA  239   3.251  -0.253   5.242  2.2167 -0.0356 -0.7154
   15HI0     CB  240   3.389  -0.082   5.246  0.1363 -0.9181 -0.4117
   15HI0    HB1  241   3.476  -0.142   5.271  1.7528  1.9008  1.2212
   15HI0    HB2  242   3.397   0.011   5.303 -1.6739 -0.9887  0.0255
   15HI0     CG  243   3.412  -0.055   5.099  0.1731 -0.5706  0.0086
   15HI0    ND1  244   3.406  -0.146   4.994  0.1758  0.2705  0.2851
   15HI0    HD1  245   3.405  -0.247   5.002  2.6652  0.1792  0.1693
   15HI0    CE1  246   3.418  -0.079   4.876 -0.7116 -0.4242  0.0665
   15HI0    HE1  247   3.410  -0.119   4.776  0.8949 -0.3227 -0.1305
   15HI0    NE2  248   3.450   0.047   4.901  0.5157  0.5563 -0.4913
   15HI0    HE2  249   3.442   0.117   4.830 -1.7356 -0.6258 -1.4958
   15HI0    CD2  250   3.446   0.066   5.041  0.2800  0.0488  0.1747
   15HI0    HD2  251   3.442   0.165   5.084 -0.8249  0.7109 -1.3736
   15HI0      C  252   3.266  -0.201   5.431 -0.1599  0.4007 -0.0637
   15HI0      O  253   3.370  -0.235   5.484 -0.3896 -0.1898  0.0207
   16GLY      N  254   3.155  -0.196   5.503 -0.3609 -0.3013  0.2028
   16GLY      H  255   3.073  -0.150   5.466 -0.3349  1.6675  2.3456
   16GLY     CA  256   3.150  -0.275   5.631  0.2529  0.3591 -0.5622
   16GLY    HA1  257   3.175  -0.381   5.618 -0.3939  0.2993 -1.4365
   16GLY    HA2  258   3.047  -0.275   5.667  0.2234  0.1140 -0.6432
   16GLY      C  259   3.241  -0.221   5.745  0.1523  0.0253  0.1532
   16GLY      O  260   3.290  -0.296   5.828 -0.4495 -0.0092 -0.3250
   17LEU      N  261   3.265  -0.086   5.745 -0.0905  0.0794  0.6570
   17LEU      H  262   3.224  -0.020   5.680  1.5573 -0.1389 -0.6692
   17LEU     CA  263   3.358  -0.027   5.844  0.8935 -0.0082  0.2050
   17LEU     HA  264   3.422  -0.110   5.872  1.9433  1.0442  1.0338
   17LEU     CB  265   3.447   0.080   5.782  0.0819  0.4681  0.3202
   17LEU    HB1  266   3.390   0.171   5.765 -0.5295  0.2411  1.1175
   17LEU    HB2  267   3.475   0.049   5.681 -0.2915 -1.4768  0.7660
   17LEU     CG  268   3.568   0.119   5.863 -0.2991  0.1184 -0.9605
   17LEU     HG  269   3.523   0.167   5.949  1.8845 -0.8000  0.8079
   17LEU    CD1  270   3.653  -0.004   5.902  0.6122 -0.2153 -0.7341
   17LEU   HD11  271   3.742   0.026   5.956 -0.2571 -1.0631  1.2377
   17LEU   HD12  272   3.598  -0.068   5.971  0.7205 -0.8070 -1.1873
   17LEU   HD13  273   3.677  -0.048   5.805 -3.8425  0.9206 -2.6370
   17LEU    CD2  274   3.649   0.227   5.792  0.0553 -0.1064  0.5473
   17LEU   HD21  275   3.739   0.246   5.850  0.0166 -0.0096  0.5756
   17LEU   HD22  276   3.679   0.208   5.689  0.9541  0.2093  0.7378
   17LEU   HD23  277   3.599   0.323   5.782  2.1354  0.9256 -0.4729
   17LEU      C  278   3.287   0.004   5.978  0.1011 -0.3937  0.2085
   17LEU      O  279   3.349   0.024   6.081  0.5729  0.1988  0.4128
   18AS4      N  280   3.155   0.027   5.989  0.1143 -0.3323  0.5576
   18AS4      H  281   3.097   0.024   5.907  0.4130 -0.4920  0.3523
   18AS4     CA  282   3.085   0.089   6.112  0.1545 -0.3790  0.4687
   18AS4     HA  283   3.146   0.176   6.137  0.0095 -0.3460  0.7232
   18AS4     CB  284   2.946   0.139   6.076 -0.4642 -0.7296  0.2223
   18AS4    HB1  285   2.881   0.053   6.058 -0.5901 -0.3745 -1.1458
   18AS4    HB2  286   2.948   0.193   5.981 -1.0945  0.0058  0.6170
   18AS4     CG  287   2.887   0.240   6.186 -0.0463  0.2701  0.2949
   18AS4    OD1  288   2.764   0.255   6.190  0.6462 -0.4648  0.4126
   18AS4   HD11  289   2.712   0.175   6.204 -0.6671  0.5225  1.3901
   18AS4   HD12  290   2.736   0.343   6.165  0.0166 -1.0207 -0.9056
   18AS4    OD2  291   2.961   0.293   6.270 -0.4224 -0.3356 -0.0479
   18AS4   HD21  292   3.046   0.254   6.290 -0.7111 -0.0396  1.9780
   18AS4   HD22  293   2.908   0.348   6.329  1.7843 -1.3017  3.1709
   18AS4      C  294   3.091   0.016   6.239  0.0329  0.2019  0.1842
   18AS4      O  295   3.029  -0.090   6.252  0.2026 -0.3847 -0.0162
   19ASN      N  296   3.156   0.079   6.345  0.0653 -0.2299 -0.8205
   19ASN      H  297   3.207   0.164   6.324  1.6460 -0.7392  0.6861
   19ASN     CA  298   3.173   0.020   6.478 -0.2276  0.4568 -0.5417
   19ASN     HA  299   3.234   0.089   6.536  0.6347 -0.5821 -0.1823
   19ASN     CB  300   3.045   0.005   6.561 -0.3401 -0.0868  0.2040
   19ASN    HB1  301   3.059  -0.065   6.643 -1.0382  1.4444  1.7101
   19ASN    HB2  302   2.964  -0.036   6.501 -1.4824  0.1254  1.5466
   19ASN     CG  303   2.989   0.134   6.617  0.1946  1.2603  0.1365
   19ASN    OD1  304   2.990   0.154   6.735 -0.1118 -0.1956 -0.2895
   19ASN    ND2  305   2.924   0.218   6.540 -0.0628  0.2488  0.0423
   19ASN   HD21  306   2.927   0.203   6.440 -1.3905  0.3500 -0.0325
   19ASN   HD22  307   2.911   0.312   6.576 -1.1536 -0.8530  2.8037
   19ASN      C  308   3.258  -0.112   6.468 -0.0519  0.5627  0.0613
   19ASN      O  309   3.267  -0.192   6.557  0.0070 -0.6866  0.1623
   20TY0      N  310   3.343  -0.118   6.360 -0.1742  0.0512 -0.2360
   20TY0      H  311   3.346  -0.042   6.294 -0.5247  0.0122 -0.2951
   20TY0     CA  312   3.427  -0.231   6.341 -0.3947 -0.0905  0.3379
   20TY0     HA  313   3.377  -0.328   6.348  1.5802 -1.1380  0.6390
   20TY0     CB  314   3.491  -0.240   6.202 -0.0834 -0.5143 -0.1232
   20TY0    HB1  315   3.562  -0.157   6.197  0.5363 -1.0285  0.2073
   20TY0    HB2  316   3.421  -0.231   6.119  1.2130  0.5731 -1.1436
   20TY0     CG  317   3.582  -0.363   6.189 -0.4269  0.3225 -0.3835
   20TY0    CD1  318   3.725  -0.360   6.195 -0.2718 -0.1915  0.0029
   20TY0    HD1  319   3.781  -0.269   6.210  1.2931 -0.9300 -1.1027
   20TY0    CE1  320   3.785  -0.484   6.193  0.3343  0.3944 -0.2947
   20TY0    HE1  321   3.893  -0.484   6.194  0.4686 -2.6693  1.7222
   20TY0     CZ  322   3.715  -0.606   6.171 -0.0661  0.1518  0.9241
   20TY0     OH  323   3.788  -0.719   6.172  0.5029  0.2218  0.8309
   20TY0    HH1  324   3.742  -0.803   6.163  0.8856 -0.0259  1.2164
   20TY0    HH2  325   3.878  -0.707   6.201  1.1117 -1.6532 -0.1432
   20TY0    CE2  326   3.574  -0.608   6.153  0.0899  0.3089 -0.7959
   20TY0    HE2  327   3.529  -0.706   6.142  1.2693 -0.1157 -2.1818
   20TY0    CD2  328   3.506  -0.487   6.168  0.3529 -0.6402  0.1653
   20TY0    HD2  329   3.398  -0.489   6.164  0.3308  0.7105 -0.5017
   20TY0      C  330   3.535  -0.226   6.451 -0.3065  0.3731  0.8905
   20TY0      O  331   3.599  -0.118   6.474 -0.1226 -0.3757  0.0234
   21ARG      N  332   3.541  -0.331   6.535  1.4583 -0.3577 -0.0557
   21ARG      H  333   3.484  -0.410   6.511 -0.5049  0.3445  1.9231
   21ARG     CA  334   3.622  -0.344   6.653  0.1826  0.3441 -0.5233
   21ARG     HA  335   3.590  -0.437   6.701  2.2160 -0.5874 -0.8512
   21ARG     CB  336   3.767  -0.384   6.624  0.8359  0.9424 -0.3270
   21ARG    HB1  337   3.819  -0.390   6.719 -0.1745  1.5762  0.2791
   21ARG    HB2  338   3.815  -0.308   6.564  1.2276 -0.5199 -1.9603
   21ARG     CG  339   3.774  -0.520   6.556 -0.0115 -0.1985 -0.4700
   21ARG    HG1  340   3.878  -0.527   6.523 -0.6344  0.9786 -3.0133
   21ARG    HG2  341   3.712  -0.522   6.466  1.4372 -1.1999 -1.5093
   21ARG     CD  342   3.726  -0.640   6.638  0.2208  1.4392 -0.1456
   21ARG    HD1  343   3.620  -0.632   6.665  0.4076  1.2509  0.6744
   21ARG    HD2  344   3.768  -0.626   6.738  0.3916  0.8716 -0.1367
   21ARG     NE  345   3.761  -0.774   6.588  0.1183 -0.7111 -0.3356
   21ARG     HE  346   3.834  -0.818   6.642  1.3704  2.2700  0.6304
   21ARG     CZ  347   3.691  -0.835   6.493 -0.1098  0.1454 -0.1806
   21ARG    NH1  348   3.578  -0.795   6.447 -0.1709 -0.0642  0.3275
   21ARG   HH11  349   3.530  -0.711   6.477 -1.6730 -0.4313 -0.9216
   21ARG   HH12  350   3.528  -0.863   6.391 -0.6127  1.1156 -0.7602
   21ARG    NH2  351   3.735  -0.947   6.441  0.2583 -0.0370  0.0034
   21ARG   HH21  352   3.830  -0.974   6.459  0.4229 -1.1231 -2.1232
   21ARG   HH22  353   3.704  -0.981   6.350 -0.2775 -0.3191  0.2848
   21ARG      C  354   3.602  -0.222   6.749 -0.0321 -0.1685 -0.4417
   21ARG      O  355   3.690  -0.171   6.818  0.6398 -0.2860  0.8640
   22GLY      N  356   3.478  -0.171   6.752  0.5167 -0.2715 -0.4472
   22GLY      H  357   3.406  -0.217   6.697 -0.3585 -0.3272  0.7025
   22GLY     CA  358   3.434  -0.058   6.834  0.3842 -0.1756  0.5560
   22GLY    HA1  359   3.474  -0.061   6.935 -0.3686 -2.2241  0.8369
   22GLY    HA2  360   3.327  -0.072   6.840  0.5582 -1.9036  0.0719
   22GLY      C  361   3.461   0.082   6.767 -0.6665  0.2900 -0.3004
   22GLY      O  362   3.426   0.189   6.817  0.0564  0.1794 -0.2629
   23TY1      N  363   3.520   0.084   6.649  0.0407 -0.0626 -0.0611
   23TY1      H  364   3.556  -0.005   6.616 -0.3071  0.0215 -0.6870
   23TY1     CA  365   3.554   0.209   6.581 -0.1792  0.6853  0.0976
   23TY1     HA  366   3.559   0.284   6.660 -0.1264  0.2890  0.4726
   23TY1     CB  367   3.694   0.204   6.533 -0.4752 -0.1970  0.7639
   23TY1    HB1  368   3.730   0.298   6.489  2.1998 -0.8780  1.2942
   23TY1    HB2  369   3.695   0.129   6.455 -0.0231 -0.4617  1.0208
   23TY1     CG  370   3.801   0.167   6.636 -0.3844  0.0609  0.1935
   23TY1    CD1  371   3.863   0.044   6.633 -0.0191  0.2540 -0.1845
   23TY1    HD1  372   3.834  -0.029   6.558  0.2492 -0.1546  0.1044
   23TY1    CE1  373   3.965   0.008   6.721  0.3865 -0.4917 -0.0861
   23TY1    HE1  374   4.023  -0.082   6.705  1.9017  0.6930 -1.6677
   23TY1     CZ  375   3.987   0.091   6.834 -0.1869 -0.3640  0.0434
   23TY1     OH  376   4.053   0.051   6.939 -0.3253 -0.4475  0.2034
   23TY1    HH1  377   4.117  -0.018   6.918  0.6049  0.6877 -0.8363
   23TY1    HH2  378   4.007   0.079   7.018  1.1831 -1.1746  1.3612
   23TY1    CE2  379   3.912   0.208   6.850 -0.9498 -0.2931 -0.0150
   23TY1    HE2  380   3.918   0.276   6.934  0.2712 -0.6651  0.2246
   23TY1    CD2  381   3.825   0.245   6.747 -0.0425 -0.0946  0.0730
   23TY1    HD2  382   3.770   0.336   6.765 -1.1509 -0.9360  1.0620
   23TY1      C  383   3.449   0.263   6.480  0.3827  0.7111  0.3765
   23TY1      O  384   3.428   0.202   6.374 -0.1248 -0.5833 -0.0834
   24SER      N  385   3.378   0.373   6.506  0.1177 -0.7721  0.2879
   24SER      H  386   3.417   0.425   6.584  1.8285 -1.6918  0.1020
   24SER     CA  387   3.261   0.435   6.437  0.8356  0.1516  0.0490
   24SER     HA  388   3.189   0.353   6.433  1.8223 -0.8387  1.4946
   24SER     CB  389   3.200   0.542   6.527 -0.0754  0.0501 -0.0765
   24SER    HB1  390   3.288   0.604   6.547  0.0430 -0.6214  1.5700
   24SER    HB2  391   3.160   0.505   6.621  0.0804  0.8881  0.3222
   24SER     OG  392   3.099   0.616   6.461  0.3251 -0.0747 -0.1006
   24SER     HG  393   3.068   0.693   6.509 -2.1087 -0.5712 -0.7030
   24SER      C  394   3.285   0.486   6.297  0.4635  0.6113 -0.6729
   24SER      O  395   3.397   0.539   6.274 -0.4275 -0.9817 -0.1277
   25LEU      N  396   3.188   0.481   6.207  0.3683 -0.5619 -0.0131
   25LEU      H  397   3.100   0.441   6.234 -0.2840 -0.2492 -1.5337
   25LEU     CA  398   3.202   0.550   6.082  0.7074 -0.0250  0.0869
   25LEU     HA  399   3.282   0.509   6.020  0.4592 -1.3048  0.5752
   25LEU     CB  400   3.065   0.536   6.010  0.2286 -0.5727 -0.4516
   25LEU    HB1  401   2.999   0.620   6.034  0.6053  0.3252 -2.3769
   25LEU    HB2  402   3.006   0.453   6.048  1.2217 -0.5251  1.2936
   25LEU     CG  403   3.079   0.524   5.859  0.8035 -0.4034 -0.0695
   25LEU     HG  404   3.130   0.610   5.815  3.8245 -1.3037  1.4511
   25LEU    CD1  405   3.147   0.397   5.814 -0.5805  0.7139  0.0703
   25LEU   HD11  406   3.160   0.331   5.900  2.0019  1.2683  0.1842
   25LEU   HD12  407   3.084   0.344   5.742  0.6657 -1.3785  0.4453
   25LEU   HD13  408   3.247   0.414   5.776 -0.4344 -0.5900 -0.1752
   25LEU    CD2  409   2.939   0.533   5.804  0.7483 -0.2783 -0.6561
   25LEU   HD21  410   2.957   0.527   5.696 -1.1594  2.6433 -1.2604
   25LEU   HD22  411   2.885   0.452   5.854  0.4428 -0.4739 -1.2862
   25LEU   HD23  412   2.884   0.623   5.832  1.7769  0.0397  0.4078
   25LEU      C  413   3.243   0.696   6.089  0.2014  0.0407  0.1505
   25LEU      O  414   3.319   0.749   6.010 -0.4513 -0.3065  0.2195
   26GLY      N  415   3.200   0.767   6.191 -0.6718 -0.6707  0.1411
   26GLY      H  416   3.148   0.722   6.265  0.9154 -0.1365  1.6448
   26GLY     CA  417   3.248   0.903   6.220 -0.2116 -0.2076  0.2194
   26GLY    HA1  418   3.193   0.939   6.307 -0.8153 -1.4825  0.3927
   26GLY    HA2  419   3.218   0.964   6.136 -0.7737 -0.3172  0.3351
   26GLY      C  420   3.398   0.920   6.245 -0.7930 -0.3446  1.1534
   26GLY      O  421   3.460   1.022   6.211 -0.1424 -0.1994  0.3780
   27ASN      N  422   3.470   0.821   6.305 -0.0876  0.1136  0.1376
   27ASN      H  423   3.427   0.729   6.308  0.7019 -0.2596  0.2897
   27ASN     CA  424   3.610   0.831   6.333 -0.4001 -0.3943  0.3672
   27ASN     HA  425   3.623   0.933   6.370 -0.6950  0.7277 -2.4087
   27ASN     CB  426   3.668   0.716   6.430 -0.5148 -0.2068 -0.7695
   27ASN    HB1  427   3.770   0.748   6.453 -1.0325 -0.8646  3.2391
   27ASN    HB2  428   3.667   0.616   6.388  0.6775 -0.9950  0.9795
   27ASN     CG  429   3.607   0.707   6.571  0.2349  0.1317 -0.5935
   27ASN    OD1  430   3.574   0.599   6.628 -0.3292  0.0392  0.3206
   27ASN    ND2  431   3.592   0.818   6.633  0.3867 -0.0917 -0.0027
   27ASN   HD21  432   3.645   0.893   6.591 -0.7287  0.7776  0.1055
   27ASN   HD22  433   3.557   0.819   6.727 -3.3089  0.3788 -1.1908
   27ASN      C  434   3.693   0.820   6.206 -0.1727  0.4019 -0.0893
   27ASN      O  435   3.784   0.897   6.190 -0.1788 -0.1522 -0.1072
   28TRP      N  436   3.657   0.727   6.119 -0.0799  0.1070  0.2578
   28TRP      H  437   3.592   0.657   6.154  2.1656 -1.4104  1.6441
   28TRP     CA  438   3.710   0.705   5.979  0.2251 -0.3781 -0.6276
   28TRP     HA  439   3.819   0.697   5.981  0.2341 -0.0865  1.0089
   28TRP     CB  440   3.661   0.575   5.925 -0.1013 -0.8683 -0.2416
   28TRP    HB1  441   3.706   0.550   5.829 -1.0428 -1.1331 -0.6240
   28TRP    HB2  442   3.552   0.572   5.926 -0.0963 -1.4348 -0.6975
   28TRP     CG  443   3.684   0.466   6.034  0.2996 -0.1213 -0.3089
   28TRP    CD1  444   3.588   0.396   6.094 -0.1190 -0.4239 -0.0707
   28TRP    HD1  445   3.482   0.413   6.077 -0.2180 -0.9520  0.0012
   28TRP    NE1  446   3.648   0.300   6.174  0.4043  0.1086 -0.7430
   28TRP    HE1  447   3.603   0.219   6.213  0.2044  1.3805  1.8668
   28TRP    CE2  448   3.789   0.298   6.160 -0.1509  0.1519  0.5089
   28TRP    CZ2  449   3.892   0.227   6.217 -0.3618  0.4236 -0.1703
   28TRP    HZ2  450   3.880   0.146   6.287 -1.9569  0.1974 -0.6499
   28TRP    CH2  451   4.025   0.254   6.176  0.5196  0.1517 -0.4427
   28TRP    HH2  452   4.104   0.185   6.200  0.6737  0.4865  0.0305
   28TRP    CZ3  453   4.049   0.363   6.091  0.4746 -0.1330 -0.9610
   28TRP    HZ3  454   4.151   0.388   6.066  0.6443 -0.2027 -0.3443
   28TRP    CE3  455   3.946   0.442   6.039 -0.7865 -1.0121 -0.5852
   28TRP    HE3  456   3.959   0.523   5.969  1.5571 -0.9136 -0.1026
   28TRP    CD2  457   3.812   0.409   6.078 -0.1412 -0.2414 -0.2377
   28TRP      C  458   3.672   0.825   5.886 -1.0762  0.4987 -0.1651
   28TRP      O  459   3.765   0.879   5.822  0.3677 -0.1406 -0.0999
   29VAL      N  460   3.548   0.879   5.886 -0.2719  0.0510 -0.3395
   29VAL      H  461   3.481   0.834   5.947  0.5755 -0.1619  0.4595
   29VAL     CA  462   3.516   1.002   5.813  0.2670 -0.9207  0.3056
   29VAL     HA  463   3.530   0.995   5.705 -0.3606  0.9864  0.0640
   29VAL     CB  464   3.370   1.046   5.819 -1.1679  0.2577  0.6045
   29VAL     HB  465   3.336   1.034   5.922  2.6438  1.7661  2.2588
   29VAL    CG1  466   3.349   1.199   5.780 -0.3138  0.3877 -0.4389
   29VAL   HG11  467   3.242   1.217   5.774 -0.5742 -0.7736  0.4614
   29VAL   HG12  468   3.388   1.259   5.863 -0.4614 -1.1902  0.8202
   29VAL   HG13  469   3.393   1.224   5.684 -1.1616  0.1441 -0.8959
   29VAL    CG2  470   3.302   0.961   5.719 -0.3691 -0.2484  0.5128
   29VAL   HG21  471   3.198   0.993   5.717  0.4984  2.9837 -1.4692
   29VAL   HG22  472   3.340   0.979   5.618 -1.8803 -1.5426 -0.3389
   29VAL   HG23  473   3.310   0.855   5.743  0.2801 -0.5736 -1.0145
   29VAL      C  474   3.612   1.113   5.873 -0.6336 -0.0865 -0.4036
   29VAL      O  475   3.677   1.187   5.799 -0.4828  0.4170  0.2074
   30CY2      N  476   3.633   1.128   6.007 -0.0231  0.0500 -0.2199
   30CY2      H  477   3.606   1.048   6.061  0.0528  1.5204  2.1557
   30CY2     CA  478   3.716   1.232   6.061 -0.2349 -0.2368  0.2475
   30CY2     HA  479   3.695   1.326   6.011 -0.1693  2.6791  5.0002
   30CY2     CB  480   3.699   1.258   6.212  0.2699  0.3710  0.5842
   30CY2    HB1  481   3.746   1.176   6.266  0.1023 -1.1993 -1.5196
   30CY2    HB2  482   3.593   1.256   6.238 -0.3930  0.8371 -1.8077
   30CY2     SG  483   3.758   1.417   6.270 -0.2157  0.3779 -0.1728
   30CY2    HG1  484   3.670   1.510   6.233 -0.4294  0.6886  1.0422
   30CY2    HG2  485   3.785   1.405   6.401  1.1851 -1.3735 -0.5812
   30CY2    HG3  486   3.868   1.460   6.207 -1.0502  3.0711  0.0833
   30CY2      C  487   3.862   1.227   6.024  0.1048 -0.6469  0.1924
   30CY2      O  488   3.927   1.331   6.011  0.6959  0.3973  0.4549
   31ALA      N  489   3.917   1.107   6.009 -0.5255  0.1008  0.6102
   31ALA      H  490   3.859   1.025   6.009 -1.8976  1.0348  1.4414
   31ALA     CA  491   4.051   1.090   5.958  0.1691  0.0558 -0.0503
   31ALA     HA  492   4.125   1.133   6.026  1.6193  1.1378 -2.2048
   31ALA     CB  493   4.078   0.943   5.958  0.2358 -0.5020  0.5405
   31ALA    HB1  494   4.008   0.881   5.902  1.0119  0.3909 -1.5194
   31ALA    HB2  495   4.182   0.935   5.925  0.0545 -0.7434  0.0210
   31ALA    HB3  496   4.091   0.915   6.063  1.3627  2.2117  1.2170
   31ALA      C  497   4.064   1.145   5.814  0.1585  0.4970 -0.0429
   31ALA      O  498   4.171   1.198   5.784 -0.6621 -0.2101  0.0249
   32ALA      N  499   3.967   1.116   5.726 -0.2187 -0.0908  0.0403
   32ALA      H  500   3.891   1.059   5.761 -0.1602 -1.1052 -1.4062
   32ALA     CA  501   3.971   1.150   5.588 -0.2960  0.1743 -0.2002
   32ALA     HA  502   4.068   1.127   5.543 -1.5723  0.0040 -3.0795
   32ALA     CB  503   3.856   1.075   5.519 -0.4621  0.8444 -0.5744
   32ALA    HB1  504   3.761   1.103   5.563 -0.8276 -0.2048 -0.6646
   32ALA    HB2  505   3.838   1.117   5.420 -2.2696  0.3823 -0.4754
   32ALA    HB3  506   3.874   0.968   5.507 -0.2592  0.9392 -1.1882
   32ALA      C  507   3.947   1.301   5.575 -0.0593 -0.4563 -0.2338
   32ALA      O  508   4.021   1.369   5.507 -0.3195 -0.4189  0.4214
   33LY0      N  509   3.853   1.358   5.659  0.1401 -0.7568 -0.0135
   33LY0      H  510   3.794   1.293   5.708 -0.6858 -0.6498 -0.8355
   33LY0     CA  511   3.834   1.505   5.677  0.3593 -0.0525 -0.7709
   33LY0     HA  512   3.799   1.549   5.584  1.3938 -0.0142 -1.1572
   33LY0     CB  513   3.723   1.530   5.783  0.5781 -0.2483  0.1443
   33LY0    HB1  514   3.765   1.500   5.879 -0.4458  1.8424  1.2968
   33LY0    HB2  515   3.637   1.469   5.756  0.2267  0.3007  0.0089
   33LY0     CG  516   3.676   1.675   5.803 -0.5401  0.7977  0.3031
   33LY0    HG1  517   3.640   1.722   5.712 -0.2795 -2.0037 -1.3374
   33LY0    HG2  518   3.769   1.725   5.829 -0.8010  1.0775  0.7198
   33LY0     CD  519   3.577   1.687   5.917 -0.2200 -0.3880  0.5310
   33LY0    HD1  520   3.626   1.627   5.994  0.7577  0.4434  0.5792
   33LY0    HD2  521   3.485   1.641   5.879 -1.4504  1.1746  1.5013
   33LY0     CE  522   3.529   1.825   5.975 -0.4364  0.5089  0.4581
   33LY0    HE1  523   3.491   1.892   5.898  0.6001  1.4658  0.7532
   33LY0    HE2  524   3.609   1.873   6.032 -0.6854 -1.1008  2.2887
   33LY0     NZ  525   3.420   1.799   6.067 -0.1147 -0.4144 -0.4106
   33LY0    HZ1  526   3.347   1.741   6.028 -0.4762 -0.3191  0.1112
   33LY0    HZ2  527   3.454   1.744   6.145  0.1334 -1.5172 -1.2776
   33LY0    HZ3  528   3.383   1.885   6.105 -1.4518 -0.5793 -1.2548
   33LY0      C  529   3.958   1.587   5.709  0.5318  0.2913 -0.5866
   33LY0      O  530   3.989   1.689   5.648 -0.6228 -0.6316 -0.1471
   34PHE      N  531   4.031   1.536   5.811  0.2080 -0.0600  0.1480
   34PHE      H  532   4.000   1.452   5.858 -1.9819  0.7311  0.2180
   34PHE     CA  533   4.147   1.607   5.862  0.3105 -0.7296  0.4007
   34PHE     HA  534   4.144   1.715   5.848  2.8954 -0.6811 -0.2381
   34PHE     CB  535   4.185   1.574   6.004  0.2676  0.3601 -0.4617
   34PHE    HB1  536   4.270   1.640   6.016 -2.2710  3.5816  1.8193
   34PHE    HB2  537   4.212   1.469   6.016 -1.1950  0.1002  0.9840
   34PHE     CG  538   4.103   1.609   6.125  0.0958  0.4419  0.1753
   34PHE    CD1  539   3.995   1.692   6.119  1.5770 -0.5550 -0.2932
   34PHE    HD1  540   3.949   1.711   6.023  1.8390  0.9966 -0.1463
   34PHE    CE1  541   3.933   1.733   6.234 -0.1549 -0.2508 -0.0622
   34PHE    HE1  542   3.844   1.793   6.219  1.2851  2.1724  0.5101
   34PHE     CZ  543   3.978   1.695   6.362 -0.8263  0.0250 -0.2290
   34PHE     HZ  544   3.918   1.717   6.450 -2.1629 -0.8896 -0.8822
   34PHE    CE2  545   4.097   1.625   6.370  0.0433  0.0992 -0.0360
   34PHE    HE2  546   4.145   1.612   6.466  2.6155  1.0344 -1.0779
   34PHE    CD2  547   4.156   1.577   6.256  0.2702  0.1137  0.8333
   34PHE    HD2  548   4.251   1.527   6.268 -1.1840 -2.5155  2.3062
   34PHE      C  549   4.267   1.576   5.772 -0.1044 -0.7091 -0.6712
   34PHE      O  550   4.306   1.657   5.684  0.0992  0.4644  0.1234
   35GL4      N  551   4.332   1.458   5.781  0.3588 -0.2438  0.3159
   35GL4      H  552   4.288   1.384   5.834  1.3515 -0.3149  1.0833
   35GL4     CA  553   4.472   1.441   5.745 -0.4469 -0.4418  0.4474
   35GL4     HA  554   4.522   1.537   5.751 -0.2195 -0.5280 -0.0776
   35GL4     CB  555   4.540   1.342   5.839 -0.4329 -0.0419 -0.0975
   35GL4    HB1  556   4.638   1.321   5.795 -0.3037  0.8758 -0.2638
   35GL4    HB2  557   4.482   1.251   5.825  1.2947 -1.1683 -0.1861
   35GL4     CG  558   4.544   1.375   5.987  0.7921  0.3098  1.2580
   35GL4    HG1  559   4.576   1.285   6.038 -2.3209 -1.5921  0.1720
   35GL4    HG2  560   4.444   1.398   6.023  0.4414  0.1435  0.4281
   35GL4     CD  561   4.623   1.499   6.015 -0.9117  0.2067  0.0127
   35GL4    OE1  562   4.725   1.529   5.958 -0.0363  0.4281 -0.0739
   35GL4   HE11  563   4.749   1.446   5.916 -0.2378  0.4194 -0.1726
   35GL4   HE12  564   4.768   1.607   5.993 -0.1640  0.8807 -0.9280
   35GL4    OE2  565   4.588   1.578   6.105  0.1333  0.5639 -0.1704
   35GL4   HE21  566   4.547   1.652   6.061  1.6504 -0.0985 -2.9061
   35GL4   HE22  567   4.633   1.563   6.189  4.3882 -0.6644 -2.3825
   35GL4      C  568   4.507   1.406   5.600 -0.3334  0.1567 -0.2543
   35GL4      O  569   4.605   1.450   5.534  0.5038 -0.0807 -0.0697
   36SER      N  570   4.418   1.332   5.535 -0.4427 -1.0955  0.7000
   36SER      H  571   4.341   1.310   5.596  1.5384 -0.8823  3.4614
   36SER     CA  572   4.424   1.308   5.390 -0.7508  0.1845  0.0129
   36SER     HA  573   4.527   1.309   5.352 -0.7189 -0.5096  0.0647
   36SER     CB  574   4.375   1.162   5.358  0.5698 -0.3577 -0.8670
   36SER    HB1  575   4.443   1.095   5.412  1.3059  1.4104  0.4909
   36SER    HB2  576   4.372   1.141   5.251 -1.0338 -0.1116 -0.8896
   36SER     OG  577   4.241   1.140   5.394 -0.2613  0.4981 -0.7845
   36SER     HG  578   4.229   1.045   5.404 -0.9875  0.8290  3.1930
   36SER      C  579   4.349   1.414   5.306  0.9605 -0.5068 -1.0479
   36SER      O  580   4.354   1.406   5.185  0.0924 -0.2834 -0.0856
   37ASN      N  581   4.271   1.506   5.365  0.5166 -0.4317  0.1876
   37ASN      H  582   4.253   1.495   5.464  0.1093  2.7626  0.5708
   37ASN     CA  583   4.182   1.598   5.300 -0.1118 -0.4461  0.2530
   37ASN     HA  584   4.118   1.631   5.382 -0.5404 -0.1794 -0.1849
   37ASN     CB  585   4.265   1.722   5.253  0.3834 -0.1031  0.3477
   37ASN    HB1  586   4.318   1.708   5.159 -1.7532 -0.1176 -0.9084
   37ASN    HB2  587   4.339   1.739   5.332 -0.6000  1.3312  1.0006
   37ASN     CG  588   4.180   1.845   5.247  0.0505  0.3920 -0.0077
   37ASN    OD1  589   4.083   1.868   5.319 -0.1014 -0.2226  0.0974
   37ASN    ND2  590   4.214   1.938   5.163 -0.2165  0.0623  0.2484
   37ASN   HD21  591   4.304   1.944   5.118 -0.1308  2.1114  0.5919
   37ASN   HD22  592   4.162   2.024   5.173  1.7559  1.2059  1.1735
   37ASN      C  593   4.083   1.532   5.202  0.2351  0.1546 -0.0688
   37ASN      O  594   4.072   1.577   5.090  0.5708 -0.1159  0.6993
   38PHE      N  595   4.014   1.427   5.239 -0.5998  0.5747 -0.1600
   38PHE      H  596   4.033   1.390   5.331  0.4336 -1.0051 -0.9626
   38PHE     CA  597   3.927   1.344   5.154  0.4489  0.2803 -0.8902
   38PHE     HA  598   3.888   1.257   5.206  0.5698  1.3044  0.9721
   38PHE     CB  599   3.800   1.426   5.134  0.1910 -0.0554 -0.1636
   38PHE    HB1  600   3.743   1.360   5.069  1.2842 -0.2349 -0.9681
   38PHE    HB2  601   3.816   1.522   5.084  2.2135  0.6046  1.6171
   38PHE     CG  602   3.722   1.462   5.263 -0.2999  0.3164 -0.6165
   38PHE    CD1  603   3.645   1.365   5.329 -0.0287  0.2664 -0.2823
   38PHE    HD1  604   3.652   1.263   5.294  1.3660  0.7532 -1.5079
   38PHE    CE1  605   3.581   1.384   5.451 -0.3098 -0.6215 -0.9777
   38PHE    HE1  606   3.535   1.309   5.512  0.5983 -0.4002  0.0136
   38PHE     CZ  607   3.571   1.518   5.495 -0.3353  0.4934 -0.5651
   38PHE     HZ  608   3.528   1.539   5.591  0.2869  0.1746 -0.2093
   38PHE    CE2  609   3.621   1.627   5.420  0.5593 -0.3901 -0.2894
   38PHE    HE2  610   3.609   1.728   5.455 -0.7426 -0.1725 -1.2820
   38PHE    CD2  611   3.694   1.600   5.304 -0.6456  0.7120  0.3509
   38PHE    HD2  612   3.718   1.684   5.240 -2.7817 -0.2782 -1.9354
   38PHE      C  613   3.991   1.313   5.016 -0.0549 -1.0302  0.3208
   38PHE      O  614   3.923   1.272   4.925 -1.1119 -0.0895 -0.0197
   39ASN      N  615   4.130   1.315   5.008  0.6144  0.0566  0.5020
   39ASN      H  616   4.186   1.344   5.087  0.4959  1.7248  0.0047
   39ASN     CA  617   4.207   1.278   4.888 -0.4733  0.1556 -0.7328
   39ASN     HA  618   4.141   1.276   4.801 -2.4261  1.2355  0.6433
   39ASN     CB  619   4.307   1.388   4.849 -0.3233  0.2231 -0.4053
   39ASN    HB1  620   4.363   1.415   4.939 -1.0761 -2.8183  1.1105
   39ASN    HB2  621   4.257   1.478   4.816 -0.1359  0.5088  0.0717
   39ASN     CG  622   4.410   1.355   4.743 -0.0494  0.3047  0.6406
   39ASN    OD1  623   4.392   1.268   4.657 -0.0825 -0.1369 -0.3314
   39ASN    ND2  624   4.528   1.405   4.766 -0.6385  0.0381  0.0448
   39ASN   HD21  625   4.524   1.474   4.839 -2.3124  1.6011 -1.4373
   39ASN   HD22  626   4.585   1.430   4.687  0.2416  1.4959  1.1021
   39ASN      C  627   4.275   1.145   4.909 -0.7183  0.0350 -0.3405
   39ASN      O  628   4.346   1.115   5.004 -0.0235 -0.2250  0.0548
   40THR      N  629   4.256   1.054   4.809  0.2266 -0.5735 -0.1522
   40THR      H  630   4.200   1.086   4.732  0.1879  0.3420  0.2434
   40THR     CA  631   4.308   0.925   4.805 -0.1826  0.3820  0.1011
   40THR     HA  632   4.300   0.880   4.904 -2.0485 -1.3020 -0.7381
   40THR     CB  633   4.230   0.840   4.708 -0.1594  0.6238  0.0804
   40THR     HB  634   4.277   0.742   4.714 -0.1088  0.6630  0.3237
   40THR    CG2  635   4.090   0.824   4.749  0.1148 -0.3496  0.1328
   40THR   HG21  636   4.029   0.776   4.672  0.9403  2.1698 -2.2500
   40THR   HG22  637   4.086   0.768   4.842 -0.6893  0.6017  0.6928
   40THR   HG23  638   4.042   0.919   4.770  0.1371 -0.3481  0.1745
   40THR    OG1  639   4.229   0.892   4.579  0.0556  0.0479  0.0400
   40THR    HG1  640   4.304   0.869   4.524 -0.1628  0.2136 -0.3363
   40THR      C  641   4.456   0.921   4.774 -0.3508 -0.1273 -0.1227
   40THR      O  642   4.509   0.814   4.803 -0.6494  0.1302 -0.0960
   41GLN      N  643   4.515   1.022   4.714  0.3972 -0.6546 -0.0077
   41GLN      H  644   4.464   1.099   4.673  0.9179 -0.3605 -0.1150
   41GLN     CA  645   4.658   1.024   4.673 -0.0766  0.1608  0.4503
   41GLN     HA  646   4.697   0.923   4.666 -0.4675  0.0936 -1.0130
   41GLN     CB  647   4.679   1.095   4.537  0.4625 -0.4829 -0.3404
   41GLN    HB1  648   4.774   1.061   4.496 -0.1646 -0.6239 -1.7132
   41GLN    HB2  649   4.681   1.203   4.549 -1.7069 -0.1603 -2.2790
   41GLN     CG  650   4.574   1.053   4.437  1.0063 -0.0926 -0.0907
   41GLN    HG1  651   4.590   1.091   4.336 -2.6893  1.5768 -0.2190
   41GLN    HG2  652   4.480   1.101   4.463  0.5919 -1.0197  0.1593
   41GLN     CD  653   4.551   0.898   4.433  0.0311 -0.0894  0.3725
   41GLN    OE1  654   4.437   0.852   4.451 -0.0676 -0.9720 -0.0133
   41GLN    NE2  655   4.646   0.812   4.411  0.2601  0.5063 -0.4056
   41GLN   HE21  656   4.741   0.841   4.395 -0.5199  1.3903 -4.8325
   41GLN   HE22  657   4.645   0.714   4.434  1.0894  0.5827 -0.0282
   41GLN      C  658   4.743   1.094   4.778 -0.3188 -0.1073 -1.0111
   41GLN      O  659   4.857   1.130   4.755 -0.1104 -0.1618  0.0508
   42ALA      N  660   4.686   1.121   4.897  0.2889 -0.1515  0.3616
   42ALA      H  661   4.589   1.096   4.909 -0.0806  0.9979 -0.1363
   42ALA     CA  662   4.758   1.195   4.999  0.7415 -0.0584 -0.2829
   42ALA     HA  663   4.806   1.276   4.944 -1.3890  1.6188  0.1936
   42ALA     CB  664   4.649   1.250   5.100 -0.5453  0.0042  0.6790
   42ALA    HB1  665   4.578   1.310   5.043 -2.4900 -1.0231  1.9286
   42ALA    HB2  666   4.583   1.179   5.149  0.2830 -0.3878  1.2568
   42ALA    HB3  667   4.700   1.318   5.169  0.3899 -1.2033  1.2081
   42ALA      C  668   4.873   1.106   5.063 -0.0491  0.0491  0.3130
   42ALA      O  669   4.858   0.986   5.083 -0.6756  0.3956 -0.1074
   43THR      N  670   4.989   1.171   5.079 -0.6813  0.1791 -0.6871
   43THR      H  671   5.009   1.269   5.065 -3.5430  0.7359 -1.3486
   43THR     CA  672   5.103   1.098   5.154  0.5854 -0.8066 -0.0182
   43THR     HA  673   5.064   1.036   5.234  0.9182  0.3413  1.0612
   43THR     CB  674   5.189   1.014   5.058  0.4357 -0.8935 -0.3652
   43THR     HB  675   5.128   0.930   5.028 -1.3466 -0.3994  1.6637
   43THR    CG2  676   5.228   1.082   4.931 -0.0119 -1.0160 -0.5219
   43THR   HG21  677   5.293   1.167   4.949 -3.2853  1.7552 -0.8888
   43THR   HG22  678   5.267   1.011   4.857 -0.3169 -0.2412 -1.4333
   43THR   HG23  679   5.139   1.120   4.881  0.9500 -0.9390 -2.2537
   43THR    OG1  680   5.303   0.961   5.121  0.0991 -0.0215 -0.3765
   43THR    HG1  681   5.268   0.894   5.179 -1.1980  0.5763 -0.4183
   43THR      C  682   5.196   1.192   5.236 -0.1525  0.3807  0.3841
   43THR      O  683   5.209   1.312   5.202 -0.1227 -0.1394 -0.1066
   44ASN      N  684   5.248   1.142   5.344 -0.3887  0.5218 -0.4529
   44ASN      H  685   5.225   1.046   5.367 -0.2246  0.6925  0.4664
   44ASN     CA  686   5.299   1.232   5.445  0.3834 -0.1719  0.3172
   44ASN     HA  687   5.359   1.313   5.402 -1.1911  0.5566 -0.6337
   44ASN     CB  688   5.177   1.298   5.507 -0.4557  0.0378 -0.4170
   44ASN    HB1  689   5.099   1.225   5.528 -0.8938  0.6126  0.0020
   44ASN    HB2  690   5.147   1.385   5.448 -2.9509 -0.2196  0.3725
   44ASN     CG  691   5.215   1.359   5.640 -0.4070 -0.3477 -0.2565
   44ASN    OD1  692   5.318   1.430   5.647  0.9347  0.1152 -0.1033
   44ASN    ND2  693   5.130   1.353   5.740  0.7140  0.6803 -0.2032
   44ASN   HD21  694   5.038   1.312   5.736  1.1937 -0.5992  1.1302
   44ASN   HD22  695   5.162   1.401   5.823 -2.2957 -0.5505  1.8699
   44ASN      C  696   5.394   1.153   5.534 -0.3385 -0.0537 -0.3261
   44ASN      O  697   5.367   1.036   5.566 -0.3915 -0.1323  0.1547
   45ARG      N  698   5.510   1.210   5.568  0.1043  0.1001  0.4919
   45ARG      H  699   5.526   1.308   5.553  0.0056  0.0448  0.0060
   45ARG     CA  700   5.625   1.140   5.639 -0.1033  0.2747  0.1181
   45ARG     HA  701   5.612   1.034   5.618 -1.3049  0.4018  0.1701
   45ARG     CB  702   5.760   1.173   5.569 -0.3449 -0.2533 -0.0232
   45ARG    HB1  703   5.777   1.277   5.595 -2.6774 -0.5992  3.8319
   45ARG    HB2  704   5.743   1.160   5.462 -1.2120 -0.5157  0.1324
   45ARG     CG  705   5.879   1.080   5.606  0.0001 -0.2666  0.6903
   45ARG    HG1  706   5.848   0.977   5.585 -0.7736  0.1195 -0.1875
   45ARG    HG2  707   5.909   1.096   5.709  1.8051 -1.6025  0.4095
   45ARG     CD  708   6.008   1.112   5.525  0.4039  0.2906  0.4652
   45ARG    HD1  709   6.089   1.060   5.576  1.6007  2.0452  0.4683
   45ARG    HD2  710   6.017   1.221   5.529  1.5100  0.2566 -0.4628
   45ARG     NE  711   5.991   1.078   5.386  0.4043  0.0828  0.7509
   45ARG     HE  712   5.905   1.032   5.362  0.6355  0.2965 -0.5949
   45ARG     CZ  713   6.080   1.088   5.284  0.6284  0.2663 -0.0091
   45ARG    NH1  714   6.188   1.156   5.291 -0.1849 -0.3421 -0.0798
   45ARG   HH11  715   6.228   1.175   5.381 -0.3531 -1.0570  0.1514
   45ARG   HH12  716   6.252   1.148   5.213  0.2980 -1.7008  0.4365
   45ARG    NH2  717   6.039   1.052   5.166 -0.3606 -0.0631 -0.0505
   45ARG   HH21  718   5.952   1.005   5.149 -1.6364  1.4814  1.7929
   45ARG   HH22  719   6.088   1.088   5.085 -1.4702 -2.7345 -2.0406
   45ARG      C  720   5.635   1.170   5.788 -0.0844 -0.5281 -0.0576
   45ARG      O  721   5.628   1.280   5.836 -0.0801 -0.6656 -0.0935
   46ASN      N  722   5.667   1.065   5.865  0.8344  0.4778  0.0465
   46ASN      H  723   5.690   0.983   5.811  0.9328  1.1840 -1.0058
   46ASN     CA  724   5.683   1.060   6.008  0.1197  1.2013  0.1978
   46ASN     HA  725   5.624   1.139   6.056  0.2949  1.1907  0.4366
   46ASN     CB  726   5.652   0.916   6.057  0.7947 -0.3775 -0.2743
   46ASN    HB1  727   5.734   0.854   6.023  1.0464  0.6018 -1.5533
   46ASN    HB2  728   5.555   0.885   6.018  0.0270  0.4264  0.9031
   46ASN     CG  729   5.655   0.921   6.214  0.6233 -0.4969 -0.0006
   46ASN    OD1  730   5.596   1.007   6.282 -0.0151 -0.1307 -0.2183
   46ASN    ND2  731   5.718   0.826   6.272 -0.0925  0.1803  0.1895
   46ASN   HD21  732   5.774   0.758   6.223 -0.7378  0.4160 -0.9128
   46ASN   HD22  733   5.700   0.814   6.371 -0.1805  0.1626  0.1716
   46ASN      C  734   5.833   1.103   6.047 -0.2991 -0.2607 -0.1153
   46ASN      O  735   5.931   1.103   5.970 -0.0677 -0.6780  0.1510
   47THR      N  736   5.850   1.131   6.176  0.3474 -0.1906 -0.4172
   47THR      H  737   5.770   1.112   6.235  1.4773  2.2673  2.1027
   47THR     CA  738   5.971   1.167   6.251  0.8900  0.5241  0.3050
   47THR     HA  739   6.021   1.252   6.206  1.9080 -1.7127 -3.1926
   47THR     CB  740   5.929   1.188   6.401  0.0322  0.1668 -0.1303
   47THR     HB  741   6.018   1.193   6.464  0.2377 -1.5190 -0.2314
   47THR    CG2  742   5.846   1.317   6.422 -0.7252 -0.2757 -0.7715
   47THR   HG21  743   5.864   1.343   6.527 -0.2964 -1.5032 -0.5240
   47THR   HG22  744   5.879   1.397   6.356  0.6403 -0.1624  0.0015
   47THR   HG23  745   5.740   1.308   6.400 -0.5108  0.8935 -2.4663
   47THR    OG1  746   5.852   1.080   6.450  0.5796 -0.7807  0.1802
   47THR    HG1  747   5.819   1.095   6.539 -1.7302 -1.0614 -0.5448
   47THR      C  748   6.079   1.059   6.248  0.6778 -0.3045 -0.0693
   47THR      O  749   6.200   1.092   6.250 -0.0886 -0.2421  0.3343
   48AS4      N  750   6.044   0.933   6.228  0.1240 -0.2800 -0.1802
   48AS4      H  751   5.945   0.912   6.223 -0.8553  3.6213 -0.5592
   48AS4     CA  752   6.145   0.824   6.211 -0.3347 -0.3914  0.4521
   48AS4     HA  753   6.244   0.859   6.242 -0.6936  1.5540 -0.4973
   48AS4     CB  754   6.105   0.701   6.295 -0.3922  0.3519  0.4635
   48AS4    HB1  755   6.131   0.719   6.399  0.6473 -0.3516  0.3378
   48AS4    HB2  756   6.187   0.631   6.281  1.5544  2.9836 -3.2985
   48AS4     CG  757   5.965   0.654   6.273  0.8521  0.9639  0.0393
   48AS4    OD1  758   5.916   0.671   6.156 -0.3510  0.3106 -0.1595
   48AS4   HD11  759   5.823   0.653   6.143  0.0584 -1.6285 -0.7454
   48AS4   HD12  760   5.980   0.717   6.101 -0.8792 -0.3819 -1.4006
   48AS4    OD2  761   5.896   0.599   6.360 -0.1806 -0.3173 -0.2666
   48AS4   HD21  762   5.805   0.627   6.368  0.5763  1.7019  2.7006
   48AS4   HD22  763   5.950   0.529   6.398 -1.7476 -2.0950 -1.1699
   48AS4      C  764   6.155   0.780   6.062 -0.0096  0.1715 -0.2666
   48AS4      O  765   6.231   0.685   6.038 -0.4608 -0.6428  0.9052
   49GLY      N  766   6.111   0.860   5.964  0.8902 -0.5402 -1.6029
   49GLY      H  767   6.070   0.949   5.985  1.0670 -0.9949  0.9243
   49GLY     CA  768   6.144   0.843   5.821  0.7556  0.0399  0.1093
   49GLY    HA1  769   6.242   0.798   5.807  1.5037  2.1490 -2.0268
   49GLY    HA2  770   6.141   0.942   5.777 -0.1053  0.0054  0.0750
   49GLY      C  771   6.040   0.753   5.745 -0.7401  0.1531 -0.0996
   49GLY      O  772   6.056   0.740   5.628  0.4972  0.2096 -0.2044
   50SER      N  773   5.951   0.688   5.819  0.5202  0.5075 -0.0846
   50SER      H  774   5.955   0.704   5.918  2.1742  1.3081 -0.2486
   50SER     CA  775   5.826   0.622   5.764  0.0617 -0.0205  1.3170
   50SER     HA  776   5.869   0.551   5.693  2.2611  1.0112  1.5618
   50SER     CB  777   5.770   0.537   5.877  0.2033  0.1045 -0.3987
   50SER    HB1  778   5.846   0.464   5.908 -0.1734  0.0364  0.3745
   50SER    HB2  779   5.682   0.485   5.840 -0.2019  0.3200  0.2615
   50SER     OG  780   5.734   0.612   5.988 -0.1832 -0.3318  0.1423
   50SER     HG  781   5.813   0.619   6.042  1.0421 -1.0638 -1.4582
   50SER      C  782   5.716   0.710   5.708  0.0047  0.3859 -0.4468
   50SER      O  783   5.717   0.829   5.737 -0.4405  0.2199  0.0528
   51THR      N  784   5.622   0.658   5.632  0.0142  0.6573  0.0075
   51THR      H  785   5.625   0.559   5.613 -2.5053  0.4534  0.2782
   51THR     CA  786   5.532   0.734   5.548  0.9341 -0.2954  0.2065
   51THR     HA  787   5.528   0.833   5.594  1.1269  0.2621 -0.9518
   51THR     CB  788   5.589   0.756   5.408 -0.6091 -0.2816  0.1640
   51THR     HB  789   5.602   0.654   5.371  0.7733 -1.3819  3.3392
   51THR    CG2  790   5.511   0.839   5.308 -0.1914 -0.9927  0.3960
   51THR   HG21  791   5.500   0.947   5.318  0.0637 -0.6821 -2.0990
   51THR   HG22  792   5.550   0.826   5.207  0.5237  0.8838  0.4101
   51THR   HG23  793   5.408   0.801   5.313  0.2648 -2.5426 -1.0208
   51THR    OG1  794   5.712   0.824   5.414 -0.4050 -0.7074 -0.1173
   51THR    HG1  795   5.783   0.767   5.445  0.3227  1.8572  3.5701
   51THR      C  796   5.388   0.678   5.544  0.3752  0.8682 -0.3452
   51THR      O  797   5.369   0.555   5.530  0.2168  0.9459  0.1983
   52AS4      N  798   5.289   0.770   5.551 -0.9271  0.5667 -0.0002
   52AS4      H  799   5.316   0.866   5.566 -1.9163  1.0541 -1.1982
   52AS4     CA  800   5.150   0.735   5.554 -1.0581 -0.2945 -0.4455
   52AS4     HA  801   5.144   0.636   5.598  0.9242 -0.3950 -0.3267
   52AS4     CB  802   5.062   0.823   5.646  0.3146 -0.2725 -0.3284
   52AS4    HB1  803   4.961   0.787   5.663  1.0812 -1.7787  1.4276
   52AS4    HB2  804   5.040   0.917   5.596  1.5102  0.3599  0.2684
   52AS4     CG  805   5.120   0.864   5.779 -0.5566 -0.3582 -0.2143
   52AS4    OD1  806   5.083   0.972   5.828 -0.3983  0.3607  0.1845
   52AS4   HD11  807   5.045   1.032   5.762 -1.0463 -0.9343 -0.6633
   52AS4   HD12  808   5.086   0.973   5.923 -0.9177  0.1958  0.2046
   52AS4    OD2  809   5.201   0.789   5.839  0.3961 -0.0984 -0.2162
   52AS4   HD21  810   5.172   0.697   5.844 -2.4161  0.6629 -0.6158
   52AS4   HD22  811   5.272   0.846   5.870 -0.2898  1.2304 -0.9912
   52AS4      C  812   5.097   0.745   5.410  0.1381 -0.3178  0.6541
   52AS4      O  813   5.138   0.836   5.332  0.4954  0.1336 -0.0108
   53TY0      N  814   4.998   0.657   5.375 -0.9045  0.1603  0.5413
   53TY0      H  815   4.984   0.576   5.433  2.5786  0.4033  1.9272
   53TY0     CA  816   4.942   0.658   5.239  0.0641  0.3829 -0.3240
   53TY0     HA  817   4.958   0.756   5.194 -0.7801  1.5464  1.7710
   53TY0     CB  818   5.005   0.544   5.151 -0.5488 -0.0954  0.7948
   53TY0    HB1  819   4.966   0.551   5.049  0.3468 -1.4269  0.3424
   53TY0    HB2  820   4.982   0.452   5.203 -0.9372  0.7768  2.2351
   53TY0     CG  821   5.160   0.546   5.129 -0.0063 -0.5602 -0.2885
   53TY0    CD1  822   5.215   0.622   5.023 -0.0711  0.3554 -0.4214
   53TY0    HD1  823   5.152   0.656   4.942  0.0521  0.7726 -0.3465
   53TY0    CE1  824   5.357   0.620   5.016  0.3145  0.0517  0.3480
   53TY0    HE1  825   5.408   0.663   4.931 -0.3697  0.5793  0.1939
   53TY0     CZ  826   5.433   0.550   5.119  0.5881 -0.1725  0.1923
   53TY0     OH  827   5.567   0.545   5.115 -0.3037  0.2498 -0.4026
   53TY0    HH1  828   5.605   0.477   5.171  1.2563  0.0563 -1.6290
   53TY0    HH2  829   5.606   0.620   5.070 -0.0890 -0.6342 -1.7431
   53TY0    CE2  830   5.368   0.472   5.219 -0.1248 -0.1731  0.7096
   53TY0    HE2  831   5.430   0.416   5.287  0.9305  0.8417  0.6015
   53TY0    CD2  832   5.232   0.479   5.230  0.3873 -0.3769  0.2471
   53TY0    HD2  833   5.182   0.436   5.316  2.3198 -0.5462  1.3389
   53TY0      C  834   4.784   0.641   5.242  0.3022  0.4118 -0.4304
   53TY0      O  835   4.728   0.571   5.332 -0.3747  0.3865  0.1966
   54GLY      N  836   4.712   0.705   5.153 -0.3153  0.4049 -0.0718
   54GLY      H  837   4.755   0.778   5.098 -3.9374  1.4572 -1.8141
   54GLY     CA  838   4.570   0.676   5.118  0.0239 -0.6654 -0.3322
   54GLY    HA1  839   4.538   0.574   5.136  0.4154 -1.0579 -1.7692
   54GLY    HA2  840   4.562   0.696   5.011 -1.4017  0.1134 -0.1106
   54GLY      C  841   4.466   0.755   5.199  0.1041 -0.6615 -0.3646
   54GLY      O  842   4.493   0.831   5.293  0.3400  0.1271  0.0722
   55ILE      N  843   4.335   0.733   5.168  0.5604  0.0516  0.1699
   55ILE      H  844   4.317   0.683   5.083 -3.2256  3.3806 -1.2805
   55ILE     CA  845   4.230   0.806   5.229  0.2204  0.2214  0.1650
   55ILE     HA  846   4.236   0.908   5.192 -0.1110  0.1733 -0.0290
   55ILE     CB  847   4.094   0.757   5.170 -0.0215  0.9676  0.6334
   55ILE     HB  848   4.102   0.751   5.062 -1.3943  0.3640  0.5403
   55ILE    CG2  849   4.069   0.604   5.205 -0.8836  0.0083  0.9695
   55ILE   HG21  850   4.157   0.540   5.198 -2.2199 -1.7937 -0.2042
   55ILE   HG22  851   4.027   0.601   5.305 -2.0101 -1.1339  0.5014
   55ILE   HG23  852   3.992   0.567   5.136  0.1250 -0.9187  0.3095
   55ILE    CG1  853   3.962   0.832   5.198  0.1468 -0.1746 -0.2877
   55ILE   HG11  854   3.924   0.816   5.299 -0.5534 -0.6013 -0.6034
   55ILE   HG12  855   3.893   0.803   5.118 -0.1481  0.2810 -0.2040
   55ILE     CD  856   3.972   0.985   5.187  0.1184  0.3262  0.3173
   55ILE    HD1  857   4.023   1.010   5.094 -1.4967  0.6955 -0.5013
   55ILE    HD2  858   3.872   1.026   5.196  0.5886  1.6579 -0.3247
   55ILE    HD3  859   4.036   1.025   5.266  0.9772 -0.5900  0.1091
   55ILE      C  860   4.233   0.794   5.379  0.0353  0.2084 -0.5356
   55ILE      O  861   4.185   0.884   5.446 -0.4854 -0.7960  0.3575
   56LEU      N  862   4.276   0.683   5.438 -0.0947 -0.2794  0.6171
   56LEU      H  863   4.325   0.618   5.378  0.5840  2.0093 -1.4886
   56LEU     CA  864   4.295   0.651   5.585  0.0120  0.1747  0.4513
   56LEU     HA  865   4.231   0.713   5.647  0.8858 -0.5054  2.0891
   56LEU     CB  866   4.243   0.513   5.619 -0.3935  0.6412  0.6437
   56LEU    HB1  867   4.264   0.488   5.723  1.3885 -1.0746 -0.0792
   56LEU    HB2  868   4.297   0.437   5.563  1.1680  0.8986  1.7638
   56LEU     CG  869   4.087   0.492   5.613 -0.3425  0.5588 -0.7504
   56LEU     HG  870   4.062   0.478   5.508  1.7101 -0.6759 -1.1320
   56LEU    CD1  871   4.053   0.360   5.682  0.0618  0.1985  0.0230
   56LEU   HD11  872   3.955   0.332   5.643 -1.0506  3.7675 -0.0929
   56LEU   HD12  873   4.130   0.284   5.666 -0.6426 -0.8911  1.5781
   56LEU   HD13  874   4.030   0.381   5.787  0.8118 -0.0465  0.2442
   56LEU    CD2  875   3.990   0.610   5.669 -0.5556  0.2787  0.3761
   56LEU   HD21  876   3.886   0.577   5.672  0.0064 -1.5519  1.6229
   56LEU   HD22  877   4.014   0.643   5.770  0.9325  0.6109 -0.0570
   56LEU   HD23  878   3.987   0.693   5.599 -2.3981  0.0490  0.1366
   56LEU      C  879   4.439   0.667   5.636 -0.1061 -0.0515  0.5470
   56LEU      O  880   4.470   0.627   5.748  0.7386  0.3521  0.1528
   57GLN      N  881   4.531   0.728   5.555  0.0994 -0.0681 -0.2030
   57GLN      H  882   4.511   0.761   5.461  0.9775  0.6371 -0.1504
   57GLN     CA  883   4.667   0.761   5.608  0.1095 -0.6831  0.1817
   57GLN     HA  884   4.727   0.762   5.516  0.6154 -0.2455  0.5094
   57GLN     CB  885   4.684   0.902   5.667 -0.2683 -0.9085 -0.7407
   57GLN    HB1  886   4.779   0.919   5.716  0.2144  0.2972 -2.0284
   57GLN    HB2  887   4.613   0.926   5.746  1.1199  1.7198 -0.1888
   57GLN     CG  888   4.670   1.012   5.561 -0.1199 -0.0483 -0.3363
   57GLN    HG1  889   4.666   1.106   5.616 -1.0481 -0.9877  1.3006
   57GLN    HG2  890   4.567   0.998   5.528 -0.1291 -0.3296 -0.1967
   57GLN     CD  891   4.776   1.027   5.445  0.7940  0.1017 -0.3390
   57GLN    OE1  892   4.864   1.109   5.446  0.0640  0.4964  0.4839
   57GLN    NE2  893   4.759   0.943   5.339 -0.4423  0.7392  0.2443
   57GLN   HE21  894   4.683   0.877   5.345 -0.7922  0.8997 -1.6304
   57GLN   HE22  895   4.808   0.962   5.253  0.3186 -0.7109  0.3246
   57GLN      C  896   4.740   0.648   5.690  0.7388 -0.4938 -0.4221
   57GLN      O  897   4.792   0.670   5.796 -0.1866  0.6096  0.2070
   58ILE      N  898   4.735   0.522   5.645 -0.4780 -0.2537 -0.3489
   58ILE      H  899   4.689   0.510   5.556  0.0012 -0.4204 -0.5792
   58ILE     CA  900   4.797   0.405   5.711 -0.2526 -0.1121  0.0643
   58ILE     HA  901   4.779   0.411   5.818  0.4634 -2.1980  0.3505
   58ILE     CB  902   4.736   0.274   5.652 -0.3527 -0.1055  0.1914
   58ILE     HB  903   4.714   0.287   5.546 -0.3407  1.7342  0.3938
   58ILE    CG2  904   4.836   0.153   5.681  0.1814 -0.2042 -0.6681
   58ILE   HG21  905   4.931   0.169   5.629  0.9559 -0.6112  0.5694
   58ILE   HG22  906   4.855   0.133   5.787  2.4632  0.2478 -0.9291
   58ILE   HG23  907   4.803   0.063   5.630  1.1917  0.4373 -2.5707
   58ILE    CG1  908   4.605   0.264   5.721  0.1169 -0.1706  0.5403
   58ILE   HG11  909   4.554   0.360   5.733  0.9904  0.4315 -0.4525
   58ILE   HG12  910   4.605   0.216   5.819 -1.0036 -2.1304 -0.3420
   58ILE     CD  911   4.517   0.171   5.642 -0.5463  0.0159  0.7254
   58ILE    HD1  912   4.585   0.090   5.615  0.8674  1.0382  1.1170
   58ILE    HD2  913   4.437   0.136   5.708 -1.7945  2.4168  0.5802
   58ILE    HD3  914   4.488   0.229   5.554  2.2302  0.6870  0.1696
   58ILE      C  915   4.947   0.418   5.693 -0.2652 -0.5181 -0.5320
   58ILE      O  916   4.993   0.471   5.588 -0.5425  0.1246 -0.6773
   59ASN      N  917   5.023   0.394   5.803 -0.7363 -0.2897  0.3426
   59ASN      H  918   4.983   0.370   5.893  1.4583 -0.2651  1.3835
   59ASN     CA  919   5.172   0.417   5.798 -0.3822  0.3385 -0.0008
   59ASN     HA  920   5.194   0.504   5.736  0.8161 -2.0504 -3.2241
   59ASN     CB  921   5.215   0.451   5.943 -0.5536  1.0419 -0.5217
   59ASN    HB1  922   5.185   0.363   6.001  1.9039 -0.8145 -1.8670
   59ASN    HB2  923   5.157   0.530   5.991 -0.4009  1.3903 -0.9038
   59ASN     CG  924   5.362   0.479   5.954 -0.4976 -0.8875 -0.3075
   59ASN    OD1  925   5.438   0.402   6.009  0.2506 -0.2832 -0.2562
   59ASN    ND2  926   5.409   0.593   5.898 -0.6893  0.0305  0.1003
   59ASN   HD21  927   5.349   0.669   5.870 -0.7622 -0.5913 -1.4893
   59ASN   HD22  928   5.510   0.601   5.895 -0.8603  4.0222 -2.2306
   59ASN      C  929   5.255   0.296   5.745 -0.2370 -0.6517  0.0192
   59ASN      O  930   5.209   0.185   5.755  0.1403  0.1005  0.0972
   60SER      N  931   5.377   0.313   5.702  0.5312 -0.0876 -0.0035
   60SER      H  932   5.397   0.405   5.665  2.3320 -1.1470 -1.8525
   60SER     CA  933   5.467   0.207   5.652  0.5640  0.2729  0.2796
   60SER     HA  934   5.415   0.119   5.615 -1.4204  2.2649 -2.0739
   60SER     CB  935   5.537   0.253   5.525 -0.1614  0.0550  0.6497
   60SER    HB1  936   5.467   0.265   5.443 -0.0557  2.1463  0.8055
   60SER    HB2  937   5.611   0.179   5.497 -1.4402 -0.7294 -0.8273
   60SER     OG  938   5.600   0.381   5.537  0.4640  0.0335 -0.2786
   60SER     HG  939   5.664   0.391   5.466 -0.6025  2.5381 -0.9965
   60SER      C  940   5.576   0.160   5.744  0.0225  0.1925  0.2848
   60SER      O  941   5.663   0.085   5.695  0.2943 -0.0913 -0.1359
   61ARG      N  942   5.584   0.181   5.877  0.0890  0.6317  0.3549
   61ARG      H  943   5.509   0.236   5.917  0.4335  1.0469  0.4381
   61ARG     CA  944   5.683   0.117   5.977  0.3482 -0.0485  0.0654
   61ARG     HA  945   5.771   0.107   5.914  1.4797 -1.0113  1.7655
   61ARG     CB  946   5.714   0.218   6.084  0.1515  0.6041 -0.0911
   61ARG    HB1  947   5.622   0.231   6.140  0.5100  0.7629  0.4743
   61ARG    HB2  948   5.732   0.311   6.031  0.6412  0.8765  0.5345
   61ARG     CG  949   5.830   0.181   6.177  0.4488  0.0646 -0.4299
   61ARG    HG1  950   5.925   0.184   6.124  0.5490  0.0938 -0.2478
   61ARG    HG2  951   5.812   0.086   6.227 -0.7957  1.0176  1.0098
   61ARG     CD  952   5.845   0.298   6.276 -0.3182  0.5942 -0.8050
   61ARG    HD1  953   5.747   0.326   6.316 -2.1463 -3.6607 -1.7207
   61ARG    HD2  954   5.889   0.387   6.232  1.1033  1.6658  2.4741
   61ARG     NE  955   5.937   0.243   6.375  0.0150 -0.1965 -0.2893
   61ARG     HE  956   5.972   0.150   6.363 -1.0327 -0.7021  0.4104
   61ARG     CZ  957   5.955   0.293   6.494  0.3174  0.2394 -0.3560
   61ARG    NH1  958   5.910   0.405   6.540  0.8067 -0.3854  0.3966
   61ARG   HH11  959   5.883   0.476   6.473  1.3467 -2.5463 -2.2999
   61ARG   HH12  960   5.915   0.421   6.639 -0.2923 -0.3947  0.4617
   61ARG    NH2  961   6.011   0.215   6.585  0.0599 -0.1024  0.2623
   61ARG   HH21  962   6.052   0.128   6.554  3.2856  2.1321 -2.4283
   61ARG   HH22  963   5.995   0.239   6.682  0.2270 -3.3231  1.1907
   61ARG      C  964   5.664  -0.031   6.021 -0.1520  0.1879 -0.1465
   61ARG      O  965   5.760  -0.116   6.027 -0.3268 -0.2033 -0.3816
   62TRP      N  966   5.539  -0.063   6.039  0.1633  0.3724 -0.1031
   62TRP      H  967   5.468   0.008   6.030 -1.2558 -0.8683  0.8816
   62TRP     CA  968   5.503  -0.200   6.064  0.0329  0.0861  0.8470
   62TRP     HA  969   5.583  -0.270   6.037 -0.5133 -0.0149 -0.5997
   62TRP     CB  970   5.478  -0.217   6.218 -0.4171 -0.5829 -0.0079
   62TRP    HB1  971   5.468  -0.322   6.243  1.5827 -0.8702 -0.3097
   62TRP    HB2  972   5.374  -0.185   6.234 -1.2452 -2.2643 -1.7534
   62TRP     CG  973   5.577  -0.155   6.312 -0.1147  0.0190  0.2927
   62TRP    CD1  974   5.687  -0.221   6.356 -0.0270  0.2298 -0.1548
   62TRP    HD1  975   5.709  -0.324   6.332  1.8501  0.5350  0.1045
   62TRP    NE1  976   5.756  -0.144   6.448  1.0622 -0.1288 -0.2135
   62TRP    HE1  977   5.836  -0.174   6.502  0.6013 -2.3634 -0.6777
   62TRP    CE2  978   5.688  -0.031   6.472  0.4712  0.0992  0.1308
   62TRP    CZ2  979   5.707   0.065   6.573  0.2183  0.0545 -0.0126
   62TRP    HZ2  980   5.784   0.047   6.647 -0.9502  2.2181  1.8456
   62TRP    CH2  981   5.627   0.181   6.566 -0.5027  0.0528  0.2162
   62TRP    HH2  982   5.639   0.253   6.646  0.2930 -1.1739  1.2416
   62TRP    CZ3  983   5.532   0.188   6.461 -0.0941 -0.3535  0.1234
   62TRP    HZ3  984   5.481   0.283   6.458  1.1557  0.3758  1.2554
   62TRP    CE3  985   5.507   0.086   6.373 -0.2869  0.2639  0.0046
   62TRP    HE3  986   5.427   0.098   6.301 -0.0078  1.0798 -0.1764
   62TRP    CD2  987   5.581  -0.031   6.378  0.0488  0.1274 -0.2344
   62TRP      C  988   5.388  -0.240   5.974 -0.0044 -0.4150 -0.2708
   62TRP      O  989   5.383  -0.357   5.958 -0.2793  0.3657 -0.0287
   63TRP      N  990   5.304  -0.159   5.909 -0.1802 -0.6644  0.3259
   63TRP      H  991   5.323  -0.060   5.899  0.6007 -1.0008 -2.3487
   63TRP     CA  992   5.169  -0.204   5.869 -0.5247  0.7178 -0.3676
   63TRP     HA  993   5.156  -0.303   5.913  0.0006  0.2897 -1.1539
   63TRP     CB  994   5.067  -0.104   5.906 -0.0286 -0.1990 -0.2753
   63TRP    HB1  995   4.964  -0.139   5.900 -1.0059  2.3301  0.5126
   63TRP    HB2  996   5.065  -0.025   5.831 -2.3953 -0.0237 -0.0906
   63TRP     CG  997   5.084  -0.046   6.039  0.0268 -0.5266  0.0583
   63TRP    CD1  998   5.079   0.084   6.069 -1.4986  0.5116 -0.1691
   63TRP    HD1  999   5.077   0.175   6.010 -1.6602  1.4043  1.1776
   63TRP    NE1 1000   5.091   0.097   6.206  0.1821 -0.5322  0.0203
   63TRP    HE1 1001   5.063   0.185   6.247 -3.1388 -1.1639 -0.5305
   63TRP    CE2 1002   5.095  -0.021   6.271  0.3921  0.0789 -0.0678
   63TRP    CZ2 1003   5.094  -0.059   6.409  0.2063 -0.4772  0.4206
   63TRP    HZ2 1004   5.115   0.011   6.488  1.6547 -1.4929  0.9798
   63TRP    CH2 1005   5.092  -0.196   6.443  0.3337 -0.4916  0.2975
   63TRP    HH2 1006   5.098  -0.225   6.547 -2.9354 -1.2942  0.3574
   63TRP    CZ3 1007   5.075  -0.290   6.345  0.0835  0.3507 -0.6129
   63TRP    HZ3 1008   5.066  -0.390   6.385  0.3072  0.5292 -0.1134
   63TRP    CE3 1009   5.070  -0.259   6.208 -0.0738 -0.1208 -0.0615
   63TRP    HE3 1010   5.048  -0.330   6.129 -0.2729  0.3194 -0.4071
   63TRP    CD2 1011   5.083  -0.117   6.168  0.7171  1.0306  0.7358
   63TRP      C 1012   5.152  -0.232   5.719 -0.6637  0.0553  0.4461
   63TRP      O 1013   5.082  -0.319   5.672  0.0672 -0.1025  0.5191
   64CY2      N 1014   5.238  -0.168   5.637 -0.3644 -0.2470 -0.1648
   64CY2      H 1015   5.308  -0.110   5.680 -1.2067  0.0330  0.8929
   64CY2     CA 1016   5.250  -0.178   5.494  0.2987  0.2885 -0.2496
   64CY2     HA 1017   5.220  -0.276   5.457 -0.1896  0.0048  0.8581
   64CY2     CB 1018   5.162  -0.074   5.429 -0.2416 -0.2673 -0.3640
   64CY2    HB1 1019   5.070  -0.055   5.483  0.6929  0.2550  1.0984
   64CY2    HB2 1020   5.145  -0.106   5.326  0.7590  0.8496 -0.9068
   64CY2     SG 1021   5.244   0.091   5.402  0.0234 -0.3878 -0.0781
   64CY2    HG1 1022   5.365   0.091   5.347  0.4968 -2.6202  0.8645
   64CY2    HG2 1023   5.156   0.168   5.337  1.1056  1.2716  0.3640
   64CY2    HG3 1024   5.240   0.144   5.525 -0.8230 -0.7008  0.0405
   64CY2      C 1025   5.399  -0.171   5.446  0.6561  0.4963 -0.0442
   64CY2      O 1026   5.483  -0.113   5.507  0.2456 -0.1409 -0.1219
   65ASN      N 1027   5.426  -0.225   5.328 -0.4231 -0.2316  0.3244
   65ASN      H 1028   5.351  -0.259   5.268  0.7544  1.6443 -2.4232
   65ASN     CA 1029   5.555  -0.218   5.260 -0.3611  0.2311 -0.0867
   65ASN     HA 1030   5.641  -0.223   5.328  0.0439 -1.1153 -0.6607
   65ASN     CB 1031   5.559  -0.353   5.184  0.0116  0.2066 -0.0300
   65ASN    HB1 1032   5.463  -0.365   5.135 -0.3233 -0.8219  0.8307
   65ASN    HB2 1033   5.589  -0.431   5.254  0.3467 -0.0924 -0.5013
   65ASN     CG 1034   5.666  -0.365   5.074  0.5858  0.7497  0.7964
   65ASN    OD1 1035   5.632  -0.397   4.958 -0.5464 -0.4015 -0.6795
   65ASN    ND2 1036   5.788  -0.324   5.087 -0.0192 -0.2974 -0.0117
   65ASN   HD21 1037   5.815  -0.290   5.178 -0.9458  0.4693 -0.0064
   65ASN   HD22 1038   5.847  -0.322   5.005  0.7393  2.1888  0.5091
   65ASN      C 1039   5.565  -0.097   5.167  0.0670  0.0375 -0.0936
   65ASN      O 1040   5.475  -0.078   5.078 -0.0509 -0.1060 -0.5177
   66AS4      N 1041   5.676  -0.022   5.171 -0.9592  0.0538  0.0226
   66AS4      H 1042   5.742  -0.044   5.244 -0.7870  2.0182  0.5171
   66AS4     CA 1043   5.710   0.086   5.073  0.2156  0.7960  0.8318
   66AS4     HA 1044   5.650   0.076   4.982 -0.5573  1.1400  1.2888
   66AS4     CB 1045   5.671   0.220   5.138  0.3915 -0.4414  0.1690
   66AS4    HB1 1046   5.572   0.216   5.185  0.4674  1.4795  0.5865
   66AS4    HB2 1047   5.660   0.297   5.061  2.8070  0.2351  0.4245
   66AS4     CG 1048   5.769   0.273   5.245 -0.1186  0.0749  0.1240
   66AS4    OD1 1049   5.880   0.219   5.266  0.5983  0.1962  0.0676
   66AS4   HD11 1050   5.937   0.273   5.322 -0.5588  0.4891  1.0114
   66AS4   HD12 1051   5.887   0.144   5.207 -2.3901 -0.0165 -0.1798
   66AS4    OD2 1052   5.729   0.377   5.306  0.0278 -0.0738 -0.5040
   66AS4   HD21 1053   5.658   0.366   5.369  0.1669  0.4140 -0.2575
   66AS4   HD22 1054   5.777   0.453   5.274  1.1211  0.0678  1.3236
   66AS4      C 1055   5.850   0.076   5.010  0.1525  0.0043 -0.0658
   66AS4      O 1056   5.882   0.152   4.917 -0.0928 -0.0373 -0.3089
   67GLY      N 1057   5.934  -0.014   5.057 -0.6478  0.1860 -0.1423
   67GLY      H 1058   5.907  -0.073   5.135  3.0743 -2.2490 -0.4521
   67GLY     CA 1059   6.073  -0.033   5.017 -1.1917 -0.5135 -0.7708
   67GLY    HA1 1060   6.073  -0.061   4.912 -0.8258  1.6389 -1.3789
   67GLY    HA2 1061   6.099  -0.119   5.080 -0.2334  0.4025  0.1157
   67GLY      C 1062   6.177   0.076   5.045 -0.6353 -1.0616  0.1075
   67GLY      O 1063   6.295   0.056   5.012  0.3965  0.3628  0.6291
   68ARG      N 1064   6.145   0.182   5.123  0.5553  0.2760  0.2379
   68ARG      H 1065   6.047   0.190   5.146 -0.2598  0.0870 -2.7556
   68ARG     CA 1066   6.234   0.287   5.167  0.5879  0.0293 -0.7229
   68ARG     HA 1067   6.336   0.263   5.136  0.8056 -1.0113  0.7070
   68ARG     CB 1068   6.201   0.416   5.099  0.5219  0.3135  0.5804
   68ARG    HB1 1069   6.211   0.400   4.992 -2.0958 -2.5177  0.6325
   68ARG    HB2 1070   6.277   0.489   5.129  0.7392  0.9220 -1.2807
   68ARG     CG 1071   6.062   0.471   5.126 -0.6837 -0.4007  0.7690
   68ARG    HG1 1072   6.047   0.489   5.232  2.5104 -1.1040  1.4306
   68ARG    HG2 1073   5.998   0.393   5.083  0.4145 -0.9857  0.1594
   68ARG     CD 1074   6.040   0.594   5.037  0.1574 -0.0423 -0.7080
   68ARG    HD1 1075   6.093   0.581   4.942 -3.7086  0.0994 -3.0866
   68ARG    HD2 1076   6.082   0.682   5.086  2.3675 -0.0760 -2.3722
   68ARG     NE 1077   5.906   0.623   5.005  0.6126 -0.5115  0.7453
   68ARG     HE 1078   5.862   0.569   4.932  1.0541  0.5046 -0.3229
   68ARG     CZ 1079   5.835   0.727   5.040  0.5587 -0.5294 -0.2848
   68ARG    NH1 1080   5.862   0.800   5.150  0.5589 -0.0525  0.2729
   68ARG   HH11 1081   5.933   0.767   5.214  2.0155 -0.3993 -1.4414
   68ARG   HH12 1082   5.794   0.870   5.175  1.2286  0.3013  1.1326
   68ARG    NH2 1083   5.735   0.763   4.963 -0.1265  0.4156 -0.1577
   68ARG   HH21 1084   5.705   0.700   4.890  3.0487 -1.4888 -0.0297
   68ARG   HH22 1085   5.692   0.852   4.981 -0.9327  0.6960 -2.9963
   68ARG      C 1086   6.246   0.296   5.317 -0.6355 -0.4449  0.6889
   68ARG      O 1087   6.342   0.359   5.363 -0.1251 -0.6621  0.0848
   69THR      N 1088   6.160   0.243   5.396  0.1149 -0.4357  0.3298
   69THR      H 1089   6.072   0.212   5.357 -1.0674  2.7746  0.1140
   69THR     CA 1090   6.152   0.250   5.539  0.2919  0.0584 -0.8871
   69THR     HA 1091   6.175   0.354   5.563  2.2663 -0.0358 -2.1489
   69THR     CB 1092   6.007   0.233   5.586 -0.2010  0.2291 -0.5255
   69THR     HB 1093   5.965   0.135   5.563  0.6725 -0.4903  0.8013
   69THR    CG2 1094   5.988   0.260   5.739  0.1207  0.3076 -0.5616
   69THR   HG21 1095   5.888   0.227   5.767 -0.8179  1.9627 -1.7833
   69THR   HG22 1096   6.067   0.221   5.804 -1.0114  0.4185  0.9393
   69THR   HG23 1097   5.992   0.367   5.761  2.5066  0.0995  0.3887
   69THR    OG1 1098   5.937   0.328   5.515  0.5848  0.5105 -0.4391
   69THR    HG1 1099   5.918   0.293   5.428 -1.2467 -1.1959  0.5353
   69THR      C 1100   6.250   0.159   5.616 -0.0876 -1.5717 -0.2714
   69THR      O 1101   6.254   0.040   5.594 -0.2626  0.4075  0.0637
   70PRO      N 1102   6.335   0.221   5.701 -0.1790 -0.0172 -0.1542
   70PRO     CD 1103   6.353   0.364   5.725 -0.3059 -0.4147  0.1412
   70PRO    HD1 1104   6.261   0.418   5.747  0.2101  1.3371 -1.7452
   70PRO    HD2 1105   6.401   0.406   5.637  0.1377 -1.2816 -0.0501
   70PRO     CG 1106   6.443   0.369   5.844  0.0596 -0.3082  0.1138
   70PRO    HG1 1107   6.382   0.375   5.935 -1.6762 -2.0046 -0.8747
   70PRO    HG2 1108   6.509   0.454   5.826 -1.1706  0.7356  0.3308
   70PRO     CB 1109   6.518   0.238   5.840 -0.0653  1.1961  0.5503
   70PRO    HB1 1110   6.560   0.200   5.933  0.4865  1.2178  0.3136
   70PRO    HB2 1111   6.595   0.252   5.763  0.1757 -2.2581  0.0283
   70PRO     CA 1112   6.422   0.134   5.777 -0.2396  0.6104 -0.8444
   70PRO     HA 1113   6.484   0.070   5.715 -0.0984 -1.6767  1.4908
   70PRO      C 1114   6.352   0.048   5.892  0.0627 -0.4937  0.1827
   70PRO      O 1115   6.271   0.087   5.979  0.1688  0.0019 -0.0238
   71GLY      N 1116   6.404  -0.079   5.891 -0.3364  0.0304  0.3037
   71GLY      H 1117   6.479  -0.105   5.829 -1.6801 -1.8879 -0.6510
   71GLY     CA 1118   6.353  -0.183   5.989 -0.4415  0.4274 -0.0883
   71GLY    HA1 1119   6.373  -0.155   6.092  1.4365 -1.8972  0.2649
   71GLY    HA2 1120   6.407  -0.277   5.973  1.1011  1.0104  1.3782
   71GLY      C 1121   6.204  -0.215   5.976 -0.0871  0.2405  0.1027
   71GLY      O 1122   6.140  -0.245   6.074  0.2855 -0.3655  0.1234
   72SER      N 1123   6.152  -0.218   5.854  0.3986  0.1018 -0.5609
   72SER      H 1124   6.210  -0.203   5.773 -0.6781  1.5326 -1.1017
   72SER     CA 1125   6.014  -0.234   5.831  0.1059  0.6782 -0.1800
   72SER     HA 1126   5.953  -0.174   5.900  0.6447  0.5880  0.3827
   72SER     CB 1127   5.985  -0.193   5.691 -0.0670  0.0454 -0.3665
   72SER    HB1 1128   6.026  -0.251   5.608  3.5247  1.3561  0.3438
   72SER    HB2 1129   6.031  -0.094   5.687  2.3252 -0.9560  1.0087
   72SER     OG 1130   5.845  -0.178   5.663 -0.7354 -0.0540  0.1924
   72SER     HG 1131   5.813  -0.261   5.627  0.4206  0.2813 -1.7337
   72SER      C 1132   5.952  -0.380   5.851  0.3312 -0.6366  0.9344
   72SER      O 1133   6.031  -0.476   5.841 -0.0528 -0.1547  0.4097
   73ARG      N 1134   5.816  -0.398   5.870 -1.1756  0.6321 -0.2560
   73ARG      H 1135   5.757  -0.318   5.851 -1.3827  0.5179 -0.0999
   73ARG     CA 1136   5.758  -0.527   5.911  0.5026  0.0301 -0.6050
   73ARG     HA 1137   5.832  -0.603   5.889 -0.0476 -0.7094  0.0314
   73ARG     CB 1138   5.743  -0.525   6.066  0.2510 -0.4521  0.1009
   73ARG    HB1 1139   5.666  -0.599   6.089 -0.9815  0.6321 -0.4237
   73ARG    HB2 1140   5.690  -0.432   6.087  2.0423  0.8893 -1.0315
   73ARG     CG 1141   5.882  -0.542   6.130 -0.1239 -0.6222 -0.4726
   73ARG    HG1 1142   5.950  -0.463   6.098  0.3737 -0.1079  1.6942
   73ARG    HG2 1143   5.931  -0.634   6.098  1.4294  0.9175 -2.7897
   73ARG     CD 1144   5.875  -0.545   6.283  0.0528  0.6014 -0.2707
   73ARG    HD1 1145   5.802  -0.620   6.312  2.2616 -0.5931  2.8070
   73ARG    HD2 1146   5.848  -0.444   6.314 -2.0582  0.1103 -0.3578
   73ARG     NE 1147   6.005  -0.577   6.334  0.5150  1.0331  0.7188
   73ARG     HE 1148   6.079  -0.566   6.267 -0.1056 -1.4337 -0.5097
   73ARG     CZ 1149   6.048  -0.611   6.454 -0.1367 -0.1589  0.6317
   73ARG    NH1 1150   5.983  -0.578   6.560 -0.0128  0.4194  0.5971
   73ARG   HH11 1151   5.888  -0.547   6.546 -0.3971 -0.6279  0.8617
   73ARG   HH12 1152   6.017  -0.614   6.648  0.6134  2.1626  1.1110
   73ARG    NH2 1153   6.164  -0.677   6.468 -0.7698  0.4964 -0.3152
   73ARG   HH21 1154   6.210  -0.713   6.386 -0.1528  0.1839  0.1516
   73ARG   HH22 1155   6.192  -0.717   6.557 -2.1860  4.2449  2.0922
   73ARG      C 1156   5.638  -0.581   5.827  0.1758  0.7037  0.1147
   73ARG      O 1157   5.608  -0.703   5.836  0.4143 -0.2979 -0.3950
   74ASN      N 1158   5.556  -0.497   5.764 -1.1146  0.1912 -0.0613
   74ASN      H 1159   5.575  -0.399   5.780 -1.6051 -0.0141  1.9730
   74ASN     CA 1160   5.438  -0.526   5.681 -0.7081 -0.3282 -0.3535
   74ASN     HA 1161   5.385  -0.430   5.683  2.5696  1.7569 -2.3304
   74ASN     CB 1162   5.491  -0.562   5.542  0.7020  0.1326 -0.3299
   74ASN    HB1 1163   5.545  -0.657   5.541  1.0101  0.1806  2.4471
   74ASN    HB2 1164   5.556  -0.479   5.514 -0.9972  1.5478 -0.2247
   74ASN     CG 1165   5.383  -0.557   5.436  0.1136 -0.2817 -0.3687
   74ASN    OD1 1166   5.275  -0.500   5.449  0.0077  0.2648  0.3492
   74ASN    ND2 1167   5.404  -0.627   5.321  0.9556  0.6220 -0.6231
   74ASN   HD21 1168   5.488  -0.681   5.314 -0.0461 -1.3614  1.4189
   74ASN   HD22 1169   5.337  -0.613   5.246  0.9140  1.0644 -0.5064
   74ASN      C 1170   5.342  -0.628   5.728  0.0015  0.6642  0.1040
   74ASN      O 1171   5.299  -0.716   5.655 -0.0826  0.0124 -0.3361
   75LEU      N 1172   5.294  -0.600   5.851 -0.2792  0.2706 -0.2758
   75LEU      H 1173   5.338  -0.522   5.896 -0.3439 -0.4004  0.9789
   75LEU     CA 1174   5.213  -0.688   5.926 -0.2553 -0.0536 -0.2972
   75LEU     HA 1175   5.273  -0.779   5.917 -1.8101 -1.0282 -1.2913
   75LEU     CB 1176   5.205  -0.658   6.078 -0.4494 -0.1013  0.6487
   75LEU    HB1 1177   5.147  -0.726   6.140 -0.8804  1.7418  2.3651
   75LEU    HB2 1178   5.152  -0.563   6.085 -3.4760 -1.5170 -1.1186
   75LEU     CG 1179   5.342  -0.639   6.146  0.7797 -0.2180 -0.2245
   75LEU     HG 1180   5.407  -0.593   6.072 -0.8265  1.4768 -0.6686
   75LEU    CD1 1181   5.325  -0.551   6.273 -0.2205 -0.1577  0.1657
   75LEU   HD11 1182   5.290  -0.450   6.253  0.5868  0.2122  0.5899
   75LEU   HD12 1183   5.256  -0.600   6.342  1.1715  0.5985  2.2297
   75LEU   HD13 1184   5.418  -0.542   6.330 -0.3061 -0.6944  0.3965
   75LEU    CD2 1185   5.405  -0.775   6.184  0.0418  0.1114 -0.2903
   75LEU   HD21 1186   5.347  -0.832   6.256  0.0050  1.5679  0.8752
   75LEU   HD22 1187   5.402  -0.842   6.097 -0.8404  0.4707 -0.5429
   75LEU   HD23 1188   5.505  -0.766   6.226 -0.5158 -0.0937  1.1296
   75LEU      C 1189   5.087  -0.734   5.863  0.7652 -0.4984 -0.2883
   75LEU      O 1190   5.052  -0.846   5.891 -0.1486  0.7756 -0.0853
   76CY1      N 1191   5.024  -0.653   5.779 -0.0367 -0.7675  0.1024
   76CY1      H 1192   5.063  -0.559   5.779 -1.4783 -0.1252  0.8707
   76CY1     CA 1193   4.895  -0.671   5.713 -0.2362 -0.6988 -0.5804
   76CY1     HA 1194   4.837  -0.741   5.773 -1.5206  1.1181  0.4274
   76CY1     CB 1195   4.813  -0.538   5.710  0.2899  0.0877 -0.0998
   76CY1    HB1 1196   4.713  -0.565   5.677  0.4728  1.4836 -1.9268
   76CY1    HB2 1197   4.847  -0.471   5.631 -0.5039  0.9712  0.2986
   76CY1     SG 1198   4.814  -0.449   5.866 -0.2229 -0.0806  0.0784
   76CY1    HG1 1199   4.723  -0.352   5.876 -0.0722  0.1064 -0.3343
   76CY1    HG2 1200   4.789  -0.533   5.967 -1.5467  0.8766  0.5866
   76CY1    HG3 1201   4.922  -0.375   5.890 -0.0895  0.0798 -0.9673
   76CY1      C 1202   4.911  -0.741   5.573 -0.1314 -0.3515 -0.0451
   76CY1      O 1203   4.812  -0.782   5.509 -0.7698  0.7797  0.1007
   77ASN      N 1204   5.037  -0.747   5.521 -0.7598 -0.4552 -0.0382
   77ASN      H 1205   5.105  -0.703   5.581 -0.9372 -0.5964  0.2704
   77ASN     CA 1206   5.076  -0.784   5.385 -0.0140  0.3341 -1.2977
   77ASN     HA 1207   5.185  -0.777   5.384  0.1689 -1.4329  0.3670
   77ASN     CB 1208   5.058  -0.931   5.351 -0.0139 -0.4396 -0.3097
   77ASN    HB1 1209   5.096  -0.948   5.251 -1.2567 -3.7373 -0.3688
   77ASN    HB2 1210   4.950  -0.946   5.352 -0.1122  0.2490  0.6722
   77ASN     CG 1211   5.117  -1.040   5.437 -0.2357  0.3785 -0.8149
   77ASN    OD1 1212   5.236  -1.045   5.449 -0.9762  0.1408 -0.1853
   77ASN    ND2 1213   5.048  -1.130   5.504  0.4998 -0.0996  0.2864
   77ASN   HD21 1214   4.948  -1.138   5.493  0.9174 -1.9441 -3.7824
   77ASN   HD22 1215   5.098  -1.165   5.585 -0.6513 -0.0475  1.0538
   77ASN      C 1216   5.026  -0.692   5.274 -0.2081 -0.6997  0.2660
   77ASN      O 1217   4.947  -0.737   5.198  0.0615 -0.1855  0.3553
   78ILE      N 1218   5.060  -0.563   5.270 -0.4217  0.4608  0.4733
   78ILE      H 1219   5.128  -0.535   5.340  0.4850  0.7683 -0.4968
   78ILE     CA 1220   4.988  -0.456   5.200  0.5880 -0.1426  0.7247
   78ILE     HA 1221   4.910  -0.492   5.134  0.0116  0.1304  1.2497
   78ILE     CB 1222   4.906  -0.370   5.299  0.0625 -0.0495 -0.0184
   78ILE     HB 1223   4.967  -0.348   5.387 -1.9311 -0.6754  1.6136
   78ILE    CG2 1224   4.853  -0.233   5.239  0.6999  0.0017 -0.4169
   78ILE   HG21 1225   4.793  -0.178   5.312 -0.6711 -1.3832 -0.4341
   78ILE   HG22 1226   4.941  -0.181   5.203 -0.7502  2.3948 -0.7304
   78ILE   HG23 1227   4.784  -0.248   5.155 -0.8337 -1.5469  1.0252
   78ILE    CG1 1228   4.790  -0.454   5.358 -0.6103 -0.3216 -0.2111
   78ILE   HG11 1229   4.758  -0.391   5.441 -0.5870 -0.4781 -0.0830
   78ILE   HG12 1230   4.828  -0.551   5.389 -0.8003 -0.0504  0.9122
   78ILE     CD 1231   4.678  -0.473   5.262 -0.1505  0.2926  0.3085
   78ILE    HD1 1232   4.717  -0.523   5.174 -0.7246 -0.9584  0.7466
   78ILE    HD2 1233   4.600  -0.535   5.305  0.4428 -2.3075 -2.1071
   78ILE    HD3 1234   4.627  -0.379   5.240 -2.2337 -1.0259 -0.8619
   78ILE      C 1235   5.094  -0.371   5.121 -0.3920  0.3662 -0.8557
   78ILE      O 1236   5.181  -0.307   5.180 -0.0794 -0.2960 -0.0958
   79PRO      N 1237   5.076  -0.356   4.989 -0.2208  0.3676  0.3079
   79PRO     CD 1238   4.978  -0.418   4.896 -0.1103  0.0150 -0.4334
   79PRO    HD1 1239   4.883  -0.364   4.905  0.1959  0.4297  0.3319
   79PRO    HD2 1240   4.946  -0.520   4.917 -2.6428  0.3525 -2.0960
   79PRO     CG 1241   5.038  -0.418   4.750  0.1564 -0.2228 -1.2287
   79PRO    HG1 1242   4.961  -0.424   4.674 -1.3183  0.8375  0.1102
   79PRO    HG2 1243   5.115  -0.495   4.741  0.2747 -0.3979  0.7179
   79PRO     CB 1244   5.118  -0.281   4.755 -0.4309 -0.0492 -0.0480
   79PRO    HB1 1245   5.055  -0.200   4.716  1.1037 -0.3510 -3.4876
   79PRO    HB2 1246   5.206  -0.282   4.691  0.7694  1.3946  1.4775
   79PRO     CA 1247   5.157  -0.262   4.911  0.3865  0.7764 -0.0155
   79PRO     HA 1248   5.263  -0.285   4.923  0.3223  1.8141  3.7132
   79PRO      C 1249   5.120  -0.121   4.942  0.5831  0.1744 -0.3938
   79PRO      O 1250   4.995  -0.099   4.944  0.3683 -0.5108  0.0377
   80CY1      N 1251   5.209  -0.021   4.967  0.1746  0.3234  0.6002
   80CY1      H 1252   5.305  -0.051   4.979  0.3665  0.0618 -1.2745
   80CY1     CA 1253   5.178   0.117   4.993  0.4232 -0.0510 -0.4445
   80CY1     HA 1254   5.133   0.137   5.090 -0.6312  0.9311 -1.1133
   80CY1     CB 1255   5.307   0.196   5.014  0.1999  0.1589 -0.3784
   80CY1    HB1 1256   5.360   0.165   5.103 -1.3852 -0.9992  0.2018
   80CY1    HB2 1257   5.281   0.300   5.037  1.3772 -0.3637  4.0796
   80CY1     SG 1258   5.414   0.190   4.871 -0.2349  0.0639 -0.2954
   80CY1    HG1 1259   5.419   0.075   4.803 -2.1270 -0.2820  0.0977
   80CY1    HG2 1260   5.347   0.275   4.792  1.2724  2.1150  0.5530
   80CY1    HG3 1261   5.536   0.238   4.895  0.9539 -2.4159 -1.0186
   80CY1      C 1262   5.088   0.181   4.878  0.5594  0.1899  0.8554
   80CY1      O 1263   5.016   0.274   4.898  0.2300  0.0638 -0.0048
   81SER      N 1264   5.100   0.136   4.750  0.3860 -0.2313  0.0627
   81SER      H 1265   5.162   0.056   4.740 -0.4973 -1.2145  2.0562
   81SER     CA 1266   5.028   0.179   4.628  0.1619 -0.3068  0.4923
   81SER     HA 1267   5.052   0.282   4.601 -0.5327 -0.0139  0.9436
   81SER     CB 1268   5.086   0.105   4.505  0.0113 -0.7653 -1.0545
   81SER    HB1 1269   5.178   0.153   4.472  0.8991 -0.4971  1.5508
   81SER    HB2 1270   5.015   0.127   4.425 -0.6263  1.9428  0.1717
   81SER     OG 1271   5.100  -0.037   4.521 -0.0368  0.3374 -0.0530
   81SER     HG 1272   5.185  -0.069   4.552  0.4854 -0.1398 -1.8344
   81SER      C 1273   4.876   0.146   4.636  0.1214 -0.3867 -0.2145
   81SER      O 1274   4.787   0.210   4.586  0.3350  0.5093 -0.3775
   82ALA      N 1275   4.845   0.024   4.692 -0.7570  0.3031  0.2437
   82ALA      H 1276   4.917  -0.029   4.738  0.8817  0.0048 -2.4517
   82ALA     CA 1277   4.712  -0.034   4.711 -0.4787 -0.5945  0.1075
   82ALA     HA 1278   4.646  -0.015   4.626  0.1935  0.9387 -0.1149
   82ALA     CB 1279   4.726  -0.182   4.736 -0.1573 -0.6093 -0.1301
   82ALA    HB1 1280   4.624  -0.217   4.748 -0.6703  0.9357  0.2603
   82ALA    HB2 1281   4.771  -0.211   4.641 -0.4750 -0.9053 -0.1914
   82ALA    HB3 1282   4.780  -0.212   4.826 -2.0174  0.8528  1.5773
   82ALA      C 1283   4.631   0.043   4.819  0.0020 -0.5913 -0.0521
   82ALA      O 1284   4.510   0.068   4.809  0.1141 -0.2203 -0.1153
   83LEU      N 1285   4.699   0.090   4.919  0.0344  0.9104 -0.1511
   83LEU      H 1286   4.789   0.048   4.940 -0.5242  0.2009  0.8785
   83LEU     CA 1287   4.661   0.205   4.999  0.3745  0.9126 -0.1150
   83LEU     HA 1288   4.567   0.176   5.045  0.5974 -0.4186 -0.4505
   83LEU     CB 1289   4.763   0.234   5.111  0.2451 -0.0114  0.2506
   83LEU    HB1 1290   4.741   0.330   5.158 -0.2445 -0.6705  1.4057
   83LEU    HB2 1291   4.857   0.252   5.060  1.1645  2.8472  2.6756
   83LEU     CG 1292   4.795   0.122   5.218 -0.3003  0.6183  0.6986
   83LEU     HG 1293   4.835   0.030   5.175 -0.1900  0.9725  0.0366
   83LEU    CD1 1294   4.891   0.173   5.320 -0.4563  0.5878  0.1012
   83LEU   HD11 1295   4.858   0.270   5.356  1.5940  1.7467 -0.9924
   83LEU   HD12 1296   4.896   0.098   5.400 -0.7989  0.6042  0.1413
   83LEU   HD13 1297   4.988   0.188   5.273 -0.3661  1.2855  0.5086
   83LEU    CD2 1298   4.664   0.082   5.289  0.3378 -0.8248  0.8047
   83LEU   HD21 1299   4.625   0.162   5.352  2.7464  1.4938 -0.4054
   83LEU   HD22 1300   4.586   0.043   5.225  0.0326  1.0582 -0.0383
   83LEU   HD23 1301   4.688   0.001   5.359  2.6781  1.4004  2.8102
   83LEU      C 1302   4.643   0.333   4.916 -0.6492  0.1635  0.0932
   83LEU      O 1303   4.547   0.398   4.932 -0.1546 -0.0030  0.1813
   84LEU      N 1304   4.742   0.370   4.829 -0.5879 -0.2546 -0.7467
   84LEU      H 1305   4.825   0.311   4.824 -0.9030 -0.7475 -0.2643
   84LEU     CA 1306   4.746   0.498   4.750 -0.0488 -0.1935  0.5907
   84LEU     HA 1307   4.702   0.577   4.811 -0.4682  0.3125 -0.3429
   84LEU     CB 1308   4.891   0.541   4.723  0.7096 -0.1256 -0.7841
   84LEU    HB1 1309   4.915   0.497   4.625 -0.4432 -1.2867 -0.5754
   84LEU    HB2 1310   4.953   0.498   4.801 -1.0664 -0.4350  0.5286
   84LEU     CG 1311   4.910   0.693   4.708 -0.1106  0.1503 -0.4510
   84LEU     HG 1312   4.844   0.731   4.630 -0.2324 -2.0397 -1.5140
   84LEU    CD1 1313   4.874   0.772   4.836  0.7210  0.0030 -0.5485
   84LEU   HD11 1314   4.899   0.877   4.823 -1.2416  0.3738 -1.8715
   84LEU   HD12 1315   4.765   0.780   4.839  0.6315  0.5269 -3.3465
   84LEU   HD13 1316   4.903   0.723   4.929  0.4387  0.8743  0.0100
   84LEU    CD2 1317   5.053   0.705   4.673  0.0641 -0.2925 -0.7631
   84LEU   HD21 1318   5.066   0.684   4.566  3.1556 -1.3799 -0.2803
   84LEU   HD22 1319   5.098   0.802   4.694  0.7523 -0.4900 -1.2537
   84LEU   HD23 1320   5.116   0.637   4.731  1.9456 -1.2339 -3.6678
   84LEU      C 1321   4.640   0.499   4.634  0.2796 -0.1934 -0.3132
   84LEU      O 1322   4.671   0.552   4.526  0.3269  0.0922 -0.3465
   85SER      N 1323   4.526   0.436   4.653 -0.2788 -0.3299  0.5893
   85SER      H 1324   4.502   0.390   4.739 -1.1703  0.2235  0.6460
   85SER     CA 1325   4.420   0.422   4.542 -0.2298  0.4109  0.0576
   85SER     HA 1326   4.456   0.452   4.444 -0.7805 -2.1417 -1.0143
   85SER     CB 1327   4.398   0.274   4.538  0.1970 -0.3694 -0.0774
   85SER    HB1 1328   4.348   0.242   4.629 -0.5312  2.2283  0.5063
   85SER    HB2 1329   4.498   0.232   4.535  0.3599 -0.0734  0.9515
   85SER     OG 1330   4.318   0.235   4.428 -0.3233  0.8482 -0.5553
   85SER     HG 1331   4.359   0.151   4.405  1.6123  1.7531 -0.6687
   85SER      C 1332   4.284   0.485   4.567  0.0812  0.8504  0.4151
   85SER      O 1333   4.228   0.479   4.675 -1.2732  0.3205  0.0472
   86SER      N 1334   4.227   0.535   4.462 -0.1815 -0.0001  0.1260
   86SER      H 1335   4.282   0.529   4.377  0.9658 -0.3392  0.8613
   86SER     CA 1336   4.094   0.580   4.446  0.1537  0.6707 -0.6609
   86SER     HA 1337   4.085   0.664   4.514 -0.9311  0.2416 -0.2466
   86SER     CB 1338   4.076   0.645   4.307  0.0083  0.0786 -0.1728
   86SER    HB1 1339   3.973   0.681   4.299 -1.1140 -2.2096  2.4652
   86SER    HB2 1340   4.101   0.575   4.228  0.9141  1.4156 -1.1148
   86SER     OG 1341   4.160   0.759   4.299 -0.8796  0.0327 -0.1325
   86SER     HG 1342   4.250   0.726   4.305 -1.0043 -0.2907 -0.0234
   86SER      C 1343   3.997   0.464   4.473 -0.0882 -0.9728 -0.1591
   86SER      O 1344   3.889   0.492   4.513 -0.2516  1.2370  0.1472
   87AS4      N 1345   4.037   0.335   4.458 -0.3017 -0.4744  0.0213
   87AS4      H 1346   4.130   0.317   4.423 -0.3912 -1.4342  0.2303
   87AS4     CA 1347   3.966   0.219   4.519  0.7704 -0.2102  0.0320
   87AS4     HA 1348   3.859   0.237   4.522  0.2445 -2.6314 -1.3492
   87AS4     CB 1349   3.982   0.088   4.438  0.1598  0.0838 -0.4572
   87AS4    HB1 1350   4.086   0.054   4.443  0.3336  0.6819  0.3162
   87AS4    HB2 1351   3.951   0.102   4.334  2.5556 -3.1272 -1.7523
   87AS4     CG 1352   3.903  -0.028   4.490  0.0240  0.8370  0.2214
   87AS4    OD1 1353   3.925  -0.147   4.448 -0.0387 -0.3827 -0.3745
   87AS4   HD11 1354   3.903  -0.211   4.516  1.2344 -0.9922 -0.5065
   87AS4   HD12 1355   3.983  -0.151   4.372  1.7662 -0.8135  0.9599
   87AS4    OD2 1356   3.822  -0.006   4.580 -0.2252 -0.6138  0.0062
   87AS4   HD21 1357   3.733  -0.020   4.546 -1.2204 -1.9211  2.8608
   87AS4   HD22 1358   3.864  -0.012   4.665  0.1583  1.2368 -0.0176
   87AS4      C 1359   4.014   0.203   4.668  0.5109  0.0049 -0.2285
   87AS4      O 1360   4.120   0.156   4.698 -0.0727 -0.0071  0.4914
   88ILE      N 1361   3.929   0.250   4.763 -0.7005 -0.4016 -0.1908
   88ILE      H 1362   3.841   0.289   4.732 -0.3570  1.4944  1.0636
   88ILE     CA 1363   3.954   0.260   4.908 -0.6901  0.3522  0.7463
   88ILE     HA 1364   4.057   0.292   4.924 -0.2304 -0.9642  0.5641
   88ILE     CB 1365   3.863   0.365   4.965  0.1817  0.0629 -0.2501
   88ILE     HB 1366   3.895   0.368   5.069 -0.1586 -0.2869 -0.1355
   88ILE    CG2 1367   3.881   0.511   4.908 -0.1333  0.2554  0.3063
   88ILE   HG21 1368   3.828   0.588   4.964  0.6231 -0.0020  1.4106
   88ILE   HG22 1369   3.988   0.531   4.916 -0.0731 -0.0778  0.3481
   88ILE   HG23 1370   3.861   0.518   4.801  4.1425  0.5612 -0.6325
   88ILE    CG1 1371   3.713   0.333   4.974  0.2832  0.1843  0.3955
   88ILE   HG11 1372   3.701   0.229   5.005  1.5431 -0.5807 -1.5523
   88ILE   HG12 1373   3.680   0.349   4.872 -0.4606  0.0160  0.6012
   88ILE     CD 1374   3.630   0.422   5.074  0.4806  0.1264 -0.1765
   88ILE    HD1 1375   3.632   0.528   5.051 -2.4390  0.5883  1.3362
   88ILE    HD2 1376   3.529   0.381   5.073  0.9801 -1.1655 -0.4032
   88ILE    HD3 1377   3.667   0.410   5.176 -0.2463  2.0826  0.3634
   88ILE      C 1378   3.947   0.118   4.977  0.2789  0.3654  0.2942
   88ILE      O 1379   3.978   0.102   5.096  0.3769 -0.4510  0.4979
   89THR      N 1380   3.903   0.014   4.903 -0.2361  0.1327 -0.5558
   89THR      H 1381   3.883   0.021   4.804 -2.7570 -2.3766 -0.3498
   89THR     CA 1382   3.881  -0.123   4.963  0.7184  0.0081 -0.0968
   89THR     HA 1383   3.802  -0.112   5.037  1.1550  1.6396  0.1564
   89THR     CB 1384   3.834  -0.233   4.859  0.5665 -0.3714 -0.0821
   89THR     HB 1385   3.910  -0.264   4.787 -0.2827 -1.6587 -0.4676
   89THR    CG2 1386   3.779  -0.354   4.937  0.0100  0.5847  0.5821
   89THR   HG21 1387   3.851  -0.382   5.013  0.5244  2.8718  1.0366
   89THR   HG22 1388   3.680  -0.327   4.974 -0.7164 -1.2023  0.0305
   89THR   HG23 1389   3.778  -0.443   4.874  0.1028  2.7693 -2.7923
   89THR    OG1 1390   3.735  -0.184   4.778 -0.1061  0.2405  0.7856
   89THR    HG1 1391   3.782  -0.129   4.715 -1.1391  1.9006  1.3884
   89THR      C 1392   4.001  -0.182   5.033 -0.4253  0.2544 -0.0972
   89THR      O 1393   3.984  -0.225   5.148  0.0293  0.0716 -0.1922
   90ALA      N 1394   4.125  -0.174   4.979 -0.1801 -0.3507 -0.2264
   90ALA      H 1395   4.133  -0.147   4.881 -3.3198  3.0506  0.2390
   90ALA     CA 1396   4.247  -0.223   5.046  0.3903  0.5710  0.5859
   90ALA     HA 1397   4.233  -0.321   5.091 -2.7539  1.8148  2.6257
   90ALA     CB 1398   4.364  -0.240   4.943  0.7237 -0.1799 -0.3189
   90ALA    HB1 1399   4.379  -0.150   4.883  1.6998  1.7505  2.5768
   90ALA    HB2 1400   4.454  -0.270   4.997  0.5161 -1.2427 -0.5467
   90ALA    HB3 1401   4.347  -0.328   4.882  0.0709 -1.2312  1.3174
   90ALA      C 1402   4.287  -0.140   5.171 -0.3871 -0.3423 -0.0049
   90ALA      O 1403   4.352  -0.194   5.261  0.2392 -0.0237  0.4569
   91SER      N 1404   4.256  -0.002   5.170 -0.4601  0.5280  0.3369
   91SER      H 1405   4.205   0.036   5.091  1.8148  1.6112 -0.6957
   91SER     CA 1406   4.271   0.089   5.283  0.4063 -0.2168  0.3666
   91SER     HA 1407   4.371   0.078   5.324  0.2580  0.0385  0.8006
   91SER     CB 1408   4.245   0.238   5.254 -0.4073 -0.2006  0.2788
   91SER    HB1 1409   4.266   0.286   5.350 -1.4287 -0.2056  0.5168
   91SER    HB2 1410   4.140   0.253   5.229 -0.2436  2.3751  0.8616
   91SER     OG 1411   4.328   0.294   5.154 -0.2996 -0.2267 -0.1301
   91SER     HG 1412   4.322   0.239   5.076  0.1947 -1.4188  0.6424
   91SER      C 1413   4.184   0.043   5.393  0.5815 -0.5084 -0.7467
   91SER      O 1414   4.228   0.009   5.502  0.2365  0.5610 -0.4956
   92VAL      N 1415   4.054   0.027   5.362  0.3199  0.1838 -0.7871
   92VAL      H 1416   4.028   0.050   5.267  1.2795  0.4396 -0.9974
   92VAL     CA 1417   3.955  -0.023   5.459 -0.0839 -0.7897 -0.1011
   92VAL     HA 1418   3.955   0.051   5.539  1.1444 -0.2713 -0.5489
   92VAL     CB 1419   3.810  -0.024   5.403 -0.1769  0.3066 -0.0096
   92VAL     HB 1420   3.817  -0.079   5.310  1.3198  0.6122 -0.1008
   92VAL    CG1 1421   3.715  -0.098   5.491  0.4641 -0.2611 -1.2835
   92VAL   HG11 1422   3.712  -0.056   5.591 -2.9449  1.8581 -2.0979
   92VAL   HG12 1423   3.614  -0.089   5.451  0.1105  1.0691 -0.1525
   92VAL   HG13 1424   3.742  -0.203   5.496  2.1197  0.1816  3.5873
   92VAL    CG2 1425   3.755   0.113   5.379  0.4859  0.4480 -0.1257
   92VAL   HG21 1426   3.661   0.109   5.324  0.0038  1.0892  0.6211
   92VAL   HG22 1427   3.735   0.170   5.470 -1.6195  0.3933 -0.4975
   92VAL   HG23 1428   3.817   0.176   5.315  1.0688 -1.0504 -1.0744
   92VAL      C 1429   4.007  -0.155   5.506 -0.0078 -0.2232  0.4239
   92VAL      O 1430   4.011  -0.171   5.625  0.5281  0.4787 -0.3221
   93ASN      N 1431   4.049  -0.255   5.422  0.0551 -0.4739  0.1767
   93ASN      H 1432   4.050  -0.234   5.323 -2.0201 -0.6452  0.0792
   93ASN     CA 1433   4.097  -0.391   5.462  0.4074 -0.6439  0.3231
   93ASN     HA 1434   4.017  -0.423   5.528 -1.0987  0.2606 -0.9890
   93ASN     CB 1435   4.119  -0.491   5.356 -0.2913 -0.0061 -0.6692
   93ASN    HB1 1436   4.153  -0.580   5.408 -0.2809  0.0039 -0.6590
   93ASN    HB2 1437   4.200  -0.461   5.288 -0.2108  0.3993 -0.4020
   93ASN     CG 1438   3.982  -0.532   5.299  0.2724  0.6092 -0.0890
   93ASN    OD1 1439   3.873  -0.501   5.352 -0.1072  0.2502 -0.3895
   93ASN    ND2 1440   3.983  -0.605   5.192  0.1662  0.1899 -0.2323
   93ASN   HD21 1441   4.074  -0.635   5.160 -0.2525 -2.1131  0.5911
   93ASN   HD22 1442   3.900  -0.648   5.153 -0.8734 -0.4784  2.5318
   93ASN      C 1443   4.221  -0.384   5.555  0.0894  0.2960 -0.7253
   93ASN      O 1444   4.229  -0.442   5.665 -0.2266 -0.4924  0.3050
   94CY1      N 1445   4.316  -0.302   5.526 -0.2016  0.3039  0.3458
   94CY1      H 1446   4.314  -0.253   5.438  0.0854 -0.8145 -0.3005
   94CY1     CA 1447   4.431  -0.269   5.600 -0.4598  0.2826 -0.3132
   94CY1     HA 1448   4.491  -0.358   5.613  1.3256  1.7495  2.4016
   94CY1     CB 1449   4.529  -0.191   5.516  0.2596  0.3087  0.3136
   94CY1    HB1 1450   4.487  -0.095   5.483 -1.1330 -1.0203 -2.1302
   94CY1    HB2 1451   4.527  -0.238   5.417 -0.1008  1.2804 -0.1560
   94CY1     SG 1452   4.686  -0.185   5.615 -0.0739 -0.0037 -0.1615
   94CY1    HG1 1453   4.695  -0.126   5.735 -3.4867 -0.6034  0.4868
   94CY1    HG2 1454   4.735  -0.308   5.633 -0.3956 -0.3385 -1.4770
   94CY1    HG3 1455   4.784  -0.129   5.545 -0.1707  0.6312  0.2037
   94CY1      C 1456   4.397  -0.216   5.739 -0.2270  0.3815  0.2063
   94CY1      O 1457   4.431  -0.281   5.837  0.0171 -0.3340 -0.6586
   95ALA      N 1458   4.321  -0.111   5.746  0.5163  0.5466 -0.4098
   95ALA      H 1459   4.283  -0.076   5.659 -2.1613  1.7031  1.1049
   95ALA     CA 1460   4.277  -0.052   5.873  0.1441  0.1330  0.2446
   95ALA     HA 1461   4.368  -0.014   5.918 -0.6670  0.8624  1.3204
   95ALA     CB 1462   4.188   0.069   5.835  0.7689  0.1296  0.3016
   95ALA    HB1 1463   4.103   0.032   5.777  1.4874 -1.5241  0.2533
   95ALA    HB2 1464   4.151   0.116   5.926  1.1390  0.0945  0.4718
   95ALA    HB3 1465   4.246   0.138   5.775 -1.1499  0.5429 -1.2108
   95ALA      C 1466   4.206  -0.151   5.962 -0.6394  0.2643 -1.0630
   95ALA      O 1467   4.232  -0.154   6.087 -0.1415  0.0108 -0.9017
   96LY3      N 1468   4.120  -0.234   5.907  0.0428  0.5738  0.2369
   96LY3      H 1469   4.094  -0.221   5.810 -1.4147  2.8065  0.8557
   96LY3     CA 1470   4.054  -0.346   5.977  0.2662 -0.0988 -0.2015
   96LY3     HA 1471   3.992  -0.326   6.064 -1.1758 -2.2743 -0.6568
   96LY3     CB 1472   3.957  -0.413   5.874 -0.2051 -0.5458 -0.2856
   96LY3    HB1 1473   3.926  -0.509   5.915 -0.0761  0.1089  1.4092
   96LY3    HB2 1474   4.014  -0.422   5.781  1.8725  2.6295  0.5326
   96LY3     CG 1475   3.836  -0.330   5.860 -0.1371  0.1206  0.4645
   96LY3    HG1 1476   3.846  -0.238   5.803 -1.3686  0.9901  1.6010
   96LY3    HG2 1477   3.795  -0.295   5.954 -0.0269 -1.7199  1.2445
   96LY3     CD 1478   3.738  -0.415   5.781 -0.8557 -0.0067 -0.6973
   96LY3    HD1 1479   3.721  -0.508   5.834  0.3064  0.7841  1.2017
   96LY3    HD2 1480   3.779  -0.419   5.680 -1.9354 -0.8285 -1.1121
   96LY3     CE 1481   3.597  -0.360   5.771 -0.3035  0.3815 -0.1954
   96LY3    HE1 1482   3.604  -0.287   5.690 -0.0770  0.4249 -0.1372
   96LY3    HE2 1483   3.563  -0.332   5.871  1.2824 -4.8257  2.1230
   96LY3     NZ 1484   3.504  -0.467   5.741 -0.1622  0.4291  0.6295
   96LY3    HZ1 1485   3.410  -0.436   5.718 -0.9853 -1.9535  0.5179
   96LY3    HZ2 1486   3.529  -0.516   5.657 -1.9787 -0.3863  0.5109
   96LY3    HZ3 1487   3.490  -0.540   5.810  1.0100 -0.8613 -0.4443
   96LY3      C 1488   4.150  -0.458   6.019 -0.1400 -0.6991 -0.5743
   96LY3      O 1489   4.125  -0.515   6.125 -0.0737 -0.5144 -0.4613
   97LY3      N 1490   4.255  -0.485   5.942 -0.1310  0.1587 -0.1435
   97LY3      H 1491   4.258  -0.459   5.845 -0.2943  2.1493  0.3537
   97LY3     CA 1492   4.364  -0.584   5.980  0.8369 -0.4706  0.4087
   97LY3     HA 1493   4.319  -0.679   6.008  0.8303 -2.1042 -4.2711
   97LY3     CB 1494   4.446  -0.629   5.870  0.1522 -0.1492  0.9650
   97LY3    HB1 1495   4.480  -0.542   5.813 -3.2694 -0.4899 -2.0057
   97LY3    HB2 1496   4.380  -0.675   5.797  0.2001  0.9770  0.1747
   97LY3     CG 1497   4.567  -0.724   5.893  0.1572 -0.4980  0.0131
   97LY3    HG1 1498   4.637  -0.676   5.961  2.4119 -1.3437 -1.5896
   97LY3    HG2 1499   4.629  -0.735   5.804 -1.1606 -1.2179 -0.8527
   97LY3     CD 1500   4.522  -0.868   5.932  0.0175  0.0128 -0.2000
   97LY3    HD1 1501   4.458  -0.908   5.853 -0.9897  0.1684  0.5081
   97LY3    HD2 1502   4.480  -0.861   6.033  0.5592  2.0038 -0.0649
   97LY3     CE 1503   4.644  -0.954   5.933  0.1948 -0.2757 -0.3041
   97LY3    HE1 1504   4.732  -0.896   5.958 -0.2040  0.3547 -0.3434
   97LY3    HE2 1505   4.660  -1.005   5.838 -1.2101 -2.6600  0.6578
   97LY3     NZ 1506   4.627  -1.067   6.032 -0.6712  0.0425  0.0355
   97LY3    HZ1 1507   4.710  -1.122   6.047 -0.5113  0.7586  2.0936
   97LY3    HZ2 1508   4.614  -1.008   6.113  0.4683  0.3859 -0.0147
   97LY3    HZ3 1509   4.560  -1.137   6.003  1.3960 -0.8999 -2.9085
   97LY3      C 1510   4.448  -0.523   6.093  0.2111 -0.2725  0.6019
   97LY3      O 1511   4.466  -0.591   6.195 -0.4298  0.1039 -0.0832
   98ILE      N 1512   4.491  -0.394   6.088  0.1441 -0.0509  0.1588
   98ILE      H 1513   4.461  -0.328   6.017 -1.8242 -0.0906  0.9039
   98ILE     CA 1514   4.557  -0.338   6.211  0.4361 -0.4601  0.0294
   98ILE     HA 1515   4.645  -0.401   6.220 -0.7007 -2.5312 -2.2384
   98ILE     CB 1516   4.591  -0.184   6.188  0.2017 -0.2207 -0.4673
   98ILE     HB 1517   4.499  -0.132   6.160  0.9324  0.6718 -1.3092
   98ILE    CG2 1518   4.632  -0.106   6.316 -0.0166  0.3080  0.5306
   98ILE   HG21 1519   4.558  -0.109   6.396  0.2260  1.1252  0.7967
   98ILE   HG22 1520   4.727  -0.152   6.343 -0.5175 -1.0426  0.0796
   98ILE   HG23 1521   4.646  -0.004   6.282  0.2306 -0.0176 -0.3958
   98ILE    CG1 1522   4.684  -0.170   6.066  0.2408  0.5782  0.0448
   98ILE   HG11 1523   4.658  -0.230   5.979 -2.6012  1.1829  0.3897
   98ILE   HG12 1524   4.789  -0.188   6.089 -0.1540  1.3093  2.6559
   98ILE     CD 1525   4.683  -0.026   6.007  0.1361  0.0091  0.0002
   98ILE    HD1 1526   4.734   0.040   6.077  1.4401 -0.2797 -0.6519
   98ILE    HD2 1527   4.748  -0.018   5.920 -0.2802 -1.5742 -0.4782
   98ILE    HD3 1528   4.584   0.009   5.979  1.1569  2.3094 -0.9634
   98ILE      C 1529   4.479  -0.356   6.340  0.7099  0.3979  0.2621
   98ILE      O 1530   4.531  -0.398   6.443  0.0025  0.2046  0.2931
   99VAL      N 1531   4.350  -0.321   6.346 -1.1988 -0.7369  0.3480
   99VAL      H 1532   4.306  -0.281   6.264 -3.1920  1.0317  2.1574
   99VAL     CA 1533   4.270  -0.328   6.469  0.4152  0.1271  0.1302
   99VAL     HA 1534   4.335  -0.298   6.552 -0.1408  1.8854 -0.0451
   99VAL     CB 1535   4.145  -0.243   6.471  0.6571 -0.2758 -0.5268
   99VAL     HB 1536   4.083  -0.249   6.560  1.1434 -3.2850 -0.2782
   99VAL    CG1 1537   4.191  -0.098   6.479 -0.7080 -0.4870  0.1952
   99VAL   HG11 1538   4.233  -0.059   6.387 -0.5307  1.3293  0.9949
   99VAL   HG12 1539   4.098  -0.041   6.481  0.7879  2.2825 -1.6314
   99VAL   HG13 1540   4.260  -0.077   6.562 -0.9447  1.1642  0.0093
   99VAL    CG2 1541   4.050  -0.282   6.361  0.1901  0.0328  0.1489
   99VAL   HG21 1542   3.965  -0.214   6.364  1.1829  1.2949  0.5704
   99VAL   HG22 1543   4.102  -0.247   6.272 -0.0351  1.8784  0.7016
   99VAL   HG23 1544   4.021  -0.387   6.364 -0.2808  0.1171 -0.8570
   99VAL      C 1545   4.236  -0.478   6.501  0.4114  0.3813 -0.0379
   99VAL      O 1546   4.231  -0.511   6.619 -0.0506  0.0619  0.2546
  100SER      N 1547   4.222  -0.565   6.402 -0.2950  0.7859 -0.2814
  100SER      H 1548   4.230  -0.532   6.307  0.8146 -0.3364 -0.5959
  100SER     CA 1549   4.185  -0.704   6.437  0.6477  0.0822 -0.1534
  100SER     HA 1550   4.103  -0.705   6.509  1.0509 -0.5571  0.3057
  100SER     CB 1551   4.127  -0.787   6.319 -0.2210 -0.5336  0.7400
  100SER    HB1 1552   4.023  -0.759   6.301 -0.1313 -0.3329  0.5151
  100SER    HB2 1553   4.146  -0.892   6.339  3.6217  0.4196  3.1622
  100SER     OG 1554   4.204  -0.762   6.209  0.4287 -0.4941  0.0968
  100SER     HG 1555   4.177  -0.674   6.181  1.1183  0.7400  2.9922
  100SER      C 1556   4.313  -0.779   6.482  0.5686 -0.5809 -0.4150
  100SER      O 1557   4.307  -0.875   6.558 -0.6281  0.6017 -0.5041
  101AS4      N 1558   4.433  -0.734   6.450  0.7652 -0.0627  0.0640
  101AS4      H 1559   4.428  -0.654   6.387  1.6521 -1.0317 -1.2959
  101AS4     CA 1560   4.561  -0.773   6.505 -0.0413 -0.4315  0.1698
  101AS4     HA 1561   4.560  -0.881   6.520 -0.0400 -0.6082 -1.0204
  101AS4     CB 1562   4.670  -0.744   6.396  0.6044  0.4795 -0.0116
  101AS4    HB1 1563   4.767  -0.748   6.447  1.4383  0.3366 -1.5524
  101AS4    HB2 1564   4.660  -0.641   6.363 -0.6336 -0.0437 -1.3509
  101AS4     CG 1565   4.669  -0.843   6.283  0.1547  0.4581  0.4261
  101AS4    OD1 1566   4.753  -0.832   6.191 -0.5163 -0.8605  0.3428
  101AS4   HD11 1567   4.751  -0.752   6.137 -1.2290 -1.4551 -0.5569
  101AS4   HD12 1568   4.809  -0.909   6.185  1.7884  0.7795 -0.9904
  101AS4    OD2 1569   4.605  -0.950   6.282  0.0628  0.3269 -0.1081
  101AS4   HD21 1570   4.620  -0.995   6.366  0.3074  1.1123  0.2838
  101AS4   HD22 1571   4.551  -0.966   6.205 -1.3876  2.3008  0.4131
  101AS4      C 1572   4.583  -0.713   6.644  0.0162 -0.2009  0.0932
  101AS4      O 1573   4.691  -0.735   6.698  0.6571  0.4471  0.1626
  102GLY      N 1574   4.485  -0.643   6.705  0.1977  0.2654 -0.2854
  102GLY      H 1575   4.393  -0.633   6.665  0.6089  3.3052 -0.6795
  102GLY     CA 1576   4.481  -0.603   6.847 -0.0590 -0.2696 -0.2010
  102GLY    HA1 1577   4.523  -0.684   6.907  1.4307  2.2376  2.3818
  102GLY    HA2 1578   4.376  -0.598   6.879  0.4221  1.0148  1.2677
  102GLY      C 1579   4.566  -0.477   6.885  0.0489 -0.7339 -0.3681
  102GLY      O 1580   4.600  -0.453   7.000  0.1219 -0.7432 -0.4849
  103ASN      N 1581   4.597  -0.397   6.783  0.3264  0.9306  0.7604
  103ASN      H 1582   4.554  -0.423   6.695  1.5599 -2.3411  0.9724
  103ASN     CA 1583   4.691  -0.285   6.797  0.4720 -0.5617  0.3172
  103ASN     HA 1584   4.775  -0.306   6.864  0.0153  1.0957  1.4473
  103ASN     CB 1585   4.768  -0.265   6.662 -0.7692 -0.5091 -0.9213
  103ASN    HB1 1586   4.826  -0.173   6.665 -3.6990  1.4850 -0.3580
  103ASN    HB2 1587   4.700  -0.243   6.580  0.4682  1.4638 -1.4865
  103ASN     CG 1588   4.852  -0.384   6.639  0.0528  0.5291  0.5616
  103ASN    OD1 1589   4.953  -0.410   6.704  0.2002  0.4278  0.5673
  103ASN    ND2 1590   4.805  -0.468   6.547 -0.0351 -0.1296 -0.9936
  103ASN   HD21 1591   4.722  -0.446   6.494  0.0356 -2.7937 -2.3867
  103ASN   HD22 1592   4.861  -0.551   6.532 -0.4726 -0.8214  0.9096
  103ASN      C 1593   4.624  -0.158   6.849  0.1295 -0.5249 -0.7798
  103ASN      O 1594   4.683  -0.077   6.928  0.0580 -0.1140 -0.1259
  104GLY      N 1595   4.490  -0.147   6.833  0.4025 -0.5085  0.3541
  104GLY      H 1596   4.444  -0.223   6.785  1.6142  0.1284 -1.9931
  104GLY     CA 1597   4.414  -0.026   6.867 -0.2365 -0.0913 -0.4191
  104GLY    HA1 1598   4.445   0.027   6.957 -2.2010  0.9188 -0.2676
  104GLY    HA2 1599   4.308  -0.042   6.888 -0.2446 -0.6366 -0.8853
  104GLY      C 1600   4.426   0.077   6.754  0.3695 -0.2829 -0.4640
  104GLY      O 1601   4.510   0.089   6.659  0.1250  0.1505 -0.7400
  105MET      N 1602   4.328   0.171   6.768 -0.5790 -0.2294 -0.0593
  105MET      H 1603   4.265   0.170   6.847  1.3669 -0.9303  1.5657
  105MET     CA 1604   4.321   0.286   6.671  0.6106  0.0158  0.4283
  105MET     HA 1605   4.329   0.257   6.566 -1.5511  2.1104 -0.3896
  105MET     CB 1606   4.187   0.361   6.684 -0.0438 -0.5996  0.1565
  105MET    HB1 1607   4.175   0.402   6.784 -2.2868 -0.0145 -0.2855
  105MET    HB2 1608   4.099   0.303   6.655 -1.3081  1.6989 -0.8436
  105MET     CG 1609   4.172   0.485   6.594  0.3152 -0.0685 -0.6829
  105MET    HG1 1610   4.205   0.473   6.491 -0.5602 -1.6642 -0.8047
  105MET    HG2 1611   4.251   0.548   6.635  0.7397 -0.9804 -0.0804
  105MET     SD 1612   4.002   0.559   6.578 -0.0722 -0.0916  0.1146
  105MET     CE 1613   3.946   0.461   6.431 -0.5711  0.0705 -0.0778
  105MET    HE1 1614   3.992   0.363   6.441  1.0883  0.9142  0.7886
  105MET    HE2 1615   3.838   0.458   6.412 -0.3908  1.8235 -1.6891
  105MET    HE3 1616   3.984   0.513   6.343 -1.8837  1.6030  0.2086
  105MET      C 1617   4.435   0.386   6.699 -0.2609 -0.0149  0.0553
  105MET      O 1618   4.477   0.456   6.609  0.7175 -0.0039 -0.7288
  106ASN      N 1619   4.491   0.383   6.819 -0.1942  0.5601  0.4270
  106ASN      H 1620   4.437   0.349   6.897  0.0759  0.4398  0.5609
  106ASN     CA 1621   4.612   0.460   6.851 -0.7537  0.0850 -0.2953
  106ASN     HA 1622   4.599   0.567   6.837  1.5604  0.4787  0.1952
  106ASN     CB 1623   4.636   0.432   7.008 -0.7634 -0.7505  0.2019
  106ASN    HB1 1624   4.628   0.325   7.028  1.2596 -0.8195  0.9144
  106ASN    HB2 1625   4.571   0.492   7.072  1.4284  1.1696  0.7489
  106ASN     CG 1626   4.769   0.480   7.058  0.1938  0.3688  0.2780
  106ASN    OD1 1627   4.786   0.600   7.077 -0.0745  0.2214 -0.3319
  106ASN    ND2 1628   4.871   0.399   7.076 -0.3064 -0.0713 -0.7492
  106ASN   HD21 1629   4.865   0.298   7.074 -0.8350 -0.0359 -1.9178
  106ASN   HD22 1630   4.960   0.441   7.099 -0.1909 -1.3702  1.4836
  106ASN      C 1631   4.738   0.422   6.774  0.6415 -0.1489 -0.4999
  106ASN      O 1632   4.846   0.484   6.784  0.6415 -0.2242  0.0537
  107ALA      N 1633   4.736   0.317   6.698 -0.0772  0.0299 -0.2513
  107ALA      H 1634   4.655   0.256   6.701  0.0530 -0.1182  0.3760
  107ALA     CA 1635   4.847   0.261   6.624  0.5369 -1.0204 -0.2183
  107ALA     HA 1636   4.937   0.262   6.684  0.1021  2.7701  0.6140
  107ALA     CB 1637   4.815   0.121   6.574  0.1009  0.2181 -0.1134
  107ALA    HB1 1638   4.894   0.072   6.517  1.8008  1.8210  0.7353
  107ALA    HB2 1639   4.805   0.052   6.658 -1.0178 -0.6498 -0.9239
  107ALA    HB3 1640   4.724   0.125   6.514  0.9937  4.3486 -1.4618
  107ALA      C 1641   4.883   0.347   6.499 -0.4697  0.7135  0.4682
  107ALA      O 1642   4.986   0.308   6.434  0.9729  0.0196 -0.1911
  108TRP      N 1643   4.790   0.437   6.462  0.2765 -0.0176 -0.0096
  108TRP      H 1644   4.726   0.464   6.536  1.3940 -0.9979  1.3505
  108TRP     CA 1645   4.813   0.532   6.350  0.1523 -0.8199 -0.3602
  108TRP     HA 1646   4.859   0.478   6.267  0.2787 -0.3054 -0.6246
  108TRP     CB 1647   4.682   0.588   6.294  0.1527 -0.5157  0.5460
  108TRP    HB1 1648   4.710   0.676   6.236 -1.9603 -0.3772 -0.3278
  108TRP    HB2 1649   4.613   0.612   6.374 -0.5340 -3.0919  0.8202
  108TRP     CG 1650   4.602   0.510   6.191  0.7217 -0.2463 -0.4779
  108TRP    CD1 1651   4.593   0.552   6.063  0.6824 -0.2475  0.3660
  108TRP    HD1 1652   4.625   0.645   6.019 -0.3308  0.8677  1.8946
  108TRP    NE1 1653   4.502   0.469   6.000 -0.7027 -0.3325 -0.5411
  108TRP    HE1 1654   4.461   0.489   5.910  0.2257  0.6160 -0.7652
  108TRP    CE2 1655   4.475   0.358   6.078  0.7689 -0.6617  0.2792
  108TRP    CZ2 1656   4.403   0.248   6.057  0.3359 -0.0082 -0.1592
  108TRP    HZ2 1657   4.355   0.238   5.961 -0.1956  1.3266 -0.0626
  108TRP    CH2 1658   4.385   0.156   6.158  0.2333 -0.3470  0.1399
  108TRP    HH2 1659   4.341   0.060   6.133 -0.9872 -0.1473  1.3922
  108TRP    CZ3 1660   4.421   0.182   6.288  0.3927  0.4234  0.1007
  108TRP    HZ3 1661   4.407   0.104   6.362  3.3253  0.0513  0.3805
  108TRP    CE3 1662   4.491   0.297   6.320  0.2138 -0.7081  0.5252
  108TRP    HE3 1663   4.522   0.315   6.422  1.6810 -0.7181  0.1047
  108TRP    CD2 1664   4.525   0.386   6.210 -0.6857 -0.5922 -0.4703
  108TRP      C 1665   4.894   0.656   6.391 -0.1154  0.0344 -0.1704
  108TRP      O 1666   4.867   0.718   6.493 -0.1897  0.5403 -0.8696
  109VAL      N 1667   4.997   0.696   6.312  0.2286  0.8260  0.2229
  109VAL      H 1668   5.012   0.636   6.233  0.1413 -1.2607  1.7076
  109VAL     CA 1669   5.071   0.822   6.324  0.1464 -1.1071 -0.3106
  109VAL     HA 1670   5.109   0.819   6.426 -2.2299  1.0600  0.7367
  109VAL     CB 1671   5.190   0.831   6.225 -0.1400  0.6242  0.6418
  109VAL     HB 1672   5.140   0.839   6.128 -0.7162  1.9923  1.0197
  109VAL    CG1 1673   5.266   0.961   6.248  0.4608 -0.2753 -0.3156
  109VAL   HG11 1674   5.300   0.959   6.351 -1.6361  0.8104  0.4661
  109VAL   HG12 1675   5.345   0.954   6.173 -0.9044  1.4212 -2.0171
  109VAL   HG13 1676   5.202   1.047   6.225  0.9063 -0.3743 -2.0920
  109VAL    CG2 1677   5.280   0.711   6.239 -0.6354  0.4074  0.4197
  109VAL   HG21 1678   5.378   0.724   6.193 -1.0769  0.9872 -0.3899
  109VAL   HG22 1679   5.293   0.673   6.340  0.5042 -0.1687  0.0725
  109VAL   HG23 1680   5.241   0.632   6.174  1.9212 -0.0717 -0.6389
  109VAL      C 1681   4.981   0.947   6.304 -0.3330 -0.3648  0.0462
  109VAL      O 1682   4.964   1.035   6.387 -0.1098 -0.3718  0.3174
  110ALA      N 1683   4.897   0.931   6.206  0.7077 -0.1872 -0.0489
  110ALA      H 1684   4.911   0.851   6.146  1.6041 -0.1507  0.0865
  110ALA     CA 1685   4.804   1.034   6.154 -0.4185  0.2225  0.0099
  110ALA     HA 1686   4.868   1.118   6.129  2.7521 -0.8084  3.7499
  110ALA     CB 1687   4.734   0.974   6.028 -0.0079  0.9589 -0.1698
  110ALA    HB1 1688   4.805   0.960   5.946  0.8549  1.7075  0.4302
  110ALA    HB2 1689   4.685   0.877   6.038  0.3242  0.8820  0.7601
  110ALA    HB3 1690   4.663   1.046   5.986  2.1564  3.1167 -0.3527
  110ALA      C 1691   4.693   1.070   6.254 -0.4217  0.7172 -0.5843
  110ALA      O 1692   4.672   1.184   6.277  0.1891  0.0115 -0.8055
  111TRP      N 1693   4.635   0.973   6.329 -0.3988  0.5317 -0.2738
  111TRP      H 1694   4.621   0.880   6.292 -0.1629 -0.5945  2.2732
  111TRP     CA 1695   4.532   1.006   6.425  0.2498  0.4422  0.1069
  111TRP     HA 1696   4.445   1.053   6.380  0.4739  1.3103  0.5555
  111TRP     CB 1697   4.489   0.869   6.482  0.0992  0.2703  0.7152
  111TRP    HB1 1698   4.576   0.815   6.519  0.2697 -0.6398 -0.9259
  111TRP    HB2 1699   4.448   0.807   6.402  0.3444  0.7186  0.2406
  111TRP     CG 1700   4.393   0.869   6.597 -0.2590  0.2377  0.0907
  111TRP    CD1 1701   4.265   0.892   6.597 -0.5605 -0.3051  0.5278
  111TRP    HD1 1702   4.209   0.911   6.506  1.7267  0.9473 -0.7037
  111TRP    NE1 1703   4.204   0.897   6.721  0.0854 -0.2245 -0.5230
  111TRP    HE1 1704   4.105   0.895   6.743  0.0068  0.6048 -0.7700
  111TRP    CE2 1705   4.301   0.881   6.817 -0.1819 -0.0054  0.0287
  111TRP    CZ2 1706   4.298   0.872   6.957 -0.7118  1.0820 -0.1352
  111TRP    HZ2 1707   4.212   0.876   7.021  1.8623  1.4275  3.6490
  111TRP    CH2 1708   4.418   0.840   7.027  0.0398 -0.1862 -0.6312
  111TRP    HH2 1709   4.420   0.833   7.135  1.7183 -0.4759 -0.6530
  111TRP    CZ3 1710   4.534   0.808   6.955  0.1308  0.0086 -0.0613
  111TRP    HZ3 1711   4.620   0.771   7.010  0.4597 -0.9754 -1.1930
  111TRP    CE3 1712   4.535   0.811   6.816 -0.1628 -0.1334 -0.5548
  111TRP    HE3 1713   4.625   0.782   6.763 -0.5416 -1.6217 -0.4400
  111TRP    CD2 1714   4.420   0.858   6.736 -0.4113 -0.1489 -0.2624
  111TRP      C 1715   4.588   1.096   6.537 -0.3650  0.5574 -0.1493
  111TRP      O 1716   4.520   1.181   6.590  0.0358 -0.5729 -0.1847
  112ARG      N 1717   4.715   1.073   6.574  0.3793  0.0572 -0.1671
  112ARG      H 1718   4.768   1.006   6.520  0.8648  0.6318 -0.4232
  112ARG     CA 1719   4.772   1.135   6.701 -0.0066  0.2840  0.0702
  112ARG     HA 1720   4.697   1.128   6.780  0.2075  1.3165  0.3713
  112ARG     CB 1721   4.902   1.061   6.749 -0.6130  0.5006 -0.0051
  112ARG    HB1 1722   4.947   1.110   6.836  0.5001  1.3388 -1.0129
  112ARG    HB2 1723   4.979   1.053   6.673  0.7894 -2.8527  1.5557
  112ARG     CG 1724   4.888   0.908   6.783 -0.3348  0.3448 -0.0204
  112ARG    HG1 1725   4.851   0.862   6.692  2.3557 -1.3688 -0.3315
  112ARG    HG2 1726   4.813   0.898   6.862  0.4320 -0.6443  0.6030
  112ARG     CD 1727   5.022   0.846   6.833 -0.4869 -0.4641  0.1740
  112ARG    HD1 1728   5.047   0.892   6.928 -0.0628 -0.3703  0.0172
  112ARG    HD2 1729   5.096   0.886   6.763 -1.0153 -0.1096 -0.1880
  112ARG     NE 1730   5.015   0.703   6.842 -0.8482  1.0895 -0.4189
  112ARG     HE 1731   4.933   0.652   6.814 -1.8559  0.3853  3.2619
  112ARG     CZ 1732   5.123   0.632   6.877 -0.0421  0.3517 -0.0126
  112ARG    NH1 1733   5.239   0.693   6.901  0.1515  0.1920  0.1203
  112ARG   HH11 1734   5.234   0.789   6.931 -1.1916  0.2968 -0.3869
  112ARG   HH12 1735   5.328   0.645   6.897  0.9139  1.6296 -2.0408
  112ARG    NH2 1736   5.112   0.506   6.860  0.2939  0.2015 -0.1327
  112ARG   HH21 1737   5.021   0.465   6.844  0.1689 -0.1786  1.4035
  112ARG   HH22 1738   5.193   0.452   6.887  0.0815  0.1639  0.4401
  112ARG      C 1739   4.791   1.282   6.683  0.1993  0.3395  0.9620
  112ARG      O 1740   4.780   1.363   6.772  0.1452  0.1492 -0.2541
  113ASN      N 1741   4.812   1.322   6.554  0.0955  0.6396  0.6379
  113ASN      H 1742   4.846   1.252   6.489  2.3553  0.6075  1.7795
  113ASN     CA 1743   4.844   1.458   6.521 -0.1353 -0.8475  0.0182
  113ASN     HA 1744   4.928   1.491   6.581 -0.5450  0.2692 -0.0002
  113ASN     CB 1745   4.877   1.472   6.366 -0.2273 -0.3272 -0.2566
  113ASN    HB1 1746   4.907   1.573   6.340 -0.1608 -0.6311 -1.3790
  113ASN    HB2 1747   4.782   1.445   6.320 -0.1634  0.2144 -0.7179
  113ASN     CG 1748   4.988   1.383   6.315  0.4868  0.3260 -0.0238
  113ASN    OD1 1749   5.076   1.344   6.393  0.0283  0.3265  0.4112
  113ASN    ND2 1750   4.993   1.358   6.187 -0.1841 -0.0687 -0.5764
  113ASN   HD21 1751   4.929   1.392   6.117 -0.5121  0.4419 -0.0386
  113ASN   HD22 1752   5.056   1.287   6.156  0.5269  0.2515  0.0872
  113ASN      C 1753   4.730   1.561   6.563 -0.1085  0.3005  0.4315
  113ASN      O 1754   4.754   1.671   6.620  0.7789 -0.0855  0.6223
  114ARG      N 1755   4.607   1.534   6.520  0.0673 -0.2700  0.0929
  114ARG      H 1756   4.588   1.447   6.474 -2.0450  0.9429 -1.4947
  114ARG     CA 1757   4.486   1.609   6.568  0.4551 -0.1746 -0.4122
  114ARG     HA 1758   4.512   1.659   6.661 -1.2594  0.8802 -0.4648
  114ARG     CB 1759   4.447   1.718   6.469 -0.6362 -0.1711 -0.1257
  114ARG    HB1 1760   4.354   1.761   6.506 -0.6968 -1.3072  1.1096
  114ARG    HB2 1761   4.421   1.659   6.381  0.0260  0.1851 -0.5743
  114ARG     CG 1762   4.544   1.830   6.423 -0.3854  0.1777  0.7617
  114ARG    HG1 1763   4.638   1.789   6.386 -0.5344 -0.3761  0.9850
  114ARG    HG2 1764   4.563   1.896   6.508  1.1988  0.2388  0.3898
  114ARG     CD 1765   4.476   1.905   6.303 -1.1653 -0.0254  0.1232
  114ARG    HD1 1766   4.526   2.001   6.296  1.8655 -1.4329  1.0381
  114ARG    HD2 1767   4.371   1.925   6.327 -1.3303 -0.7321  0.0240
  114ARG     NE 1768   4.485   1.833   6.175  0.8953 -0.5470  0.0982
  114ARG     HE 1769   4.503   1.734   6.183  0.3906 -0.6554 -0.0962
  114ARG     CZ 1770   4.486   1.888   6.049 -0.1127  0.1892  0.1126
  114ARG    NH1 1771   4.431   2.004   6.024 -0.6207  0.4028  0.2416
  114ARG   HH11 1772   4.379   2.056   6.093  0.4818  2.5428 -0.4445
  114ARG   HH12 1773   4.427   2.026   5.925  1.8700  0.4684  0.1106
  114ARG    NH2 1774   4.531   1.823   5.949 -0.1558  0.3109  0.1267
  114ARG   HH21 1775   4.557   1.729   5.977  0.1988  0.2278 -0.4651
  114ARG   HH22 1776   4.526   1.845   5.851 -1.1037 -1.9676 -0.4222
  114ARG      C 1777   4.360   1.520   6.611  0.1793  0.6378  0.0092
  114ARG      O 1778   4.303   1.558   6.720 -0.2759  0.2079 -0.0508
  115CY1      N 1779   4.323   1.415   6.538  0.1637  0.3503 -0.1646
  115CY1      H 1780   4.377   1.382   6.458 -1.9375 -1.4385 -0.9323
  115CY1     CA 1781   4.201   1.344   6.566  0.5117  0.0020 -0.8562
  115CY1     HA 1782   4.112   1.399   6.535  0.2633 -0.7353 -1.4796
  115CY1     CB 1783   4.211   1.224   6.477  0.3370  0.2110  0.2515
  115CY1    HB1 1784   4.192   1.130   6.528 -0.5858 -1.4524 -2.8601
  115CY1    HB2 1785   4.310   1.209   6.433 -0.1172 -2.2649 -0.0835
  115CY1     SG 1786   4.109   1.240   6.319  0.4806  0.0273 -0.3448
  115CY1    HG1 1787   4.127   1.129   6.247 -1.0897 -0.8861  0.6126
  115CY1    HG2 1788   3.979   1.230   6.347  0.4187  0.9756 -0.2898
  115CY1    HG3 1789   4.137   1.359   6.265 -2.1422  1.2328  0.7804
  115CY1      C 1790   4.187   1.293   6.713  0.1463  0.0036 -0.1124
  115CY1      O 1791   4.080   1.299   6.768  0.0766  0.1323 -0.0978
  116LY3      N 1792   4.300   1.254   6.778 -0.2476 -0.0051 -0.5054
  116LY3      H 1793   4.383   1.271   6.722 -0.0502  1.0867  0.0770
  116LY3     CA 1794   4.315   1.229   6.923 -0.3558  0.3432 -0.1948
  116LY3     HA 1795   4.271   1.131   6.943 -1.4969  1.0566  0.9502
  116LY3     CB 1796   4.460   1.222   6.959 -0.4070  0.5388  0.2243
  116LY3    HB1 1797   4.490   1.326   6.948 -0.4680  0.5321 -0.0062
  116LY3    HB2 1798   4.512   1.161   6.885 -0.0509  0.0852  0.8359
  116LY3     CG 1799   4.492   1.170   7.101 -0.1705 -0.4711  0.2802
  116LY3    HG1 1800   4.435   1.080   7.128 -0.1380 -0.0720  1.7662
  116LY3    HG2 1801   4.464   1.247   7.174  3.5006 -1.1201  2.6565
  116LY3     CD 1802   4.645   1.139   7.115  0.1355 -0.6404  0.1347
  116LY3    HD1 1803   4.706   1.229   7.107  1.2261 -1.4251 -0.7172
  116LY3    HD2 1804   4.675   1.070   7.036 -0.3577 -0.0016 -0.6268
  116LY3     CE 1805   4.667   1.072   7.248  0.5601  0.2165  0.3806
  116LY3    HE1 1806   4.629   0.971   7.241 -1.6234  0.8064  2.3547
  116LY3    HE2 1807   4.605   1.118   7.325 -1.3346  0.0779 -0.9996
  116LY3     NZ 1808   4.813   1.064   7.279  0.0917 -0.1290 -0.4369
  116LY3    HZ1 1809   4.864   0.998   7.222 -0.4510  0.7107 -1.9589
  116LY3    HZ2 1810   4.840   1.161   7.276 -0.5848  0.1825  1.8969
  116LY3    HZ3 1811   4.823   1.031   7.374  0.3581  1.7239  0.2215
  116LY3      C 1812   4.235   1.328   7.002  0.0358  0.2476 -0.7284
  116LY3      O 1813   4.158   1.283   7.090 -0.0480 -0.1850 -0.1546
  117GLY      N 1814   4.245   1.466   6.976  0.5099  0.9251  0.3225
  117GLY      H 1815   4.302   1.493   6.897  0.9277  1.7272  0.8899
  117GLY     CA 1816   4.175   1.571   7.047  0.5312 -0.8305  0.1641
  117GLY    HA1 1817   4.207   1.664   7.000  1.7304 -0.1123  2.2774
  117GLY    HA2 1818   4.214   1.584   7.148 -0.1422 -2.3085  0.6428
  117GLY      C 1819   4.021   1.567   7.055 -0.3906  0.3419  0.2868
  117GLY      O 1820   3.964   1.627   7.151 -0.5928  0.4235 -0.0704
  118THR      N 1821   3.952   1.505   6.962  0.2095 -0.2400 -0.2077
  118THR      H 1822   4.008   1.472   6.884 -1.1756 -1.0702 -0.8924
  118THR     CA 1823   3.807   1.503   6.942  0.3435  0.0424 -0.3665
  118THR     HA 1824   3.760   1.518   7.039 -0.7848 -1.2637 -0.6659
  118THR     CB 1825   3.757   1.603   6.839 -0.7243 -0.0124  0.5457
  118THR     HB 1826   3.648   1.593   6.830 -0.5920 -1.7362  0.4101
  118THR    CG2 1827   3.785   1.751   6.871  0.2171  0.1505 -0.7109
  118THR   HG21 1828   3.739   1.824   6.803 -1.0207  0.3982  0.3496
  118THR   HG22 1829   3.743   1.767   6.970  1.0271  1.4834 -0.5517
  118THR   HG23 1830   3.892   1.763   6.883  0.6285 -3.4145  0.3227
  118THR    OG1 1831   3.810   1.582   6.707 -0.3811  0.1474  0.5631
  118THR    HG1 1832   3.900   1.613   6.717  0.1421 -0.7608 -1.1076
  118THR      C 1833   3.750   1.368   6.903  0.5101 -0.3253  0.2266
  118THR      O 1834   3.637   1.350   6.865 -0.2678 -0.3902 -0.5879
  119AS4      N 1835   3.822   1.260   6.922  0.2199  0.5818  0.0505
  119AS4      H 1836   3.918   1.271   6.952  0.5992 -3.4339  0.7794
  119AS4     CA 1837   3.786   1.125   6.892  0.0400 -0.1108 -0.3101
  119AS4     HA 1838   3.780   1.109   6.784 -1.4637 -0.5563 -0.1803
  119AS4     CB 1839   3.899   1.036   6.956  0.5703  0.2523  0.6379
  119AS4    HB1 1840   3.879   1.022   7.062 -0.1094  1.2342  0.6574
  119AS4    HB2 1841   3.994   1.084   6.931  0.4640  0.0271 -0.2520
  119AS4     CG 1842   3.901   0.902   6.895  0.1789  0.2278 -0.4349
  119AS4    OD1 1843   3.916   0.886   6.772  0.8892  0.4425  0.3570
  119AS4   HD11 1844   3.936   0.797   6.743 -1.6934  0.6630 -2.6822
  119AS4   HD12 1845   3.870   0.953   6.721 -0.7717  0.1190  1.3575
  119AS4    OD2 1846   3.893   0.801   6.971  1.0074 -0.4328  0.2096
  119AS4   HD21 1847   3.802   0.772   6.983  1.7936 -3.5632 -0.5217
  119AS4   HD22 1848   3.974   0.752   6.980  0.1206 -1.5037  3.6841
  119AS4      C 1849   3.651   1.073   6.944  0.0858  0.1968 -0.1489
  119AS4      O 1850   3.575   1.017   6.869 -0.3815  0.8335 -0.1489
  120VAL      N 1851   3.617   1.099   7.072  0.0937  0.3189 -0.0483
  120VAL      H 1852   3.669   1.165   7.127 -0.5525  0.2747  0.6394
  120VAL     CA 1853   3.488   1.052   7.137  0.6097  0.0394  0.0444
  120VAL     HA 1854   3.469   0.947   7.116 -2.0839  0.7319 -1.4781
  120VAL     CB 1855   3.497   1.065   7.287  0.2690 -0.6954  0.0233
  120VAL     HB 1856   3.491   1.171   7.307 -0.0341 -0.6044 -0.5418
  120VAL    CG1 1857   3.368   1.003   7.342  0.7830  0.8803  0.1540
  120VAL   HG11 1858   3.362   0.900   7.308 -0.0139  1.1238 -0.4671
  120VAL   HG12 1859   3.369   1.010   7.451  1.2769 -1.2184  0.3253
  120VAL   HG13 1860   3.282   1.062   7.312  0.2621 -0.5873 -1.3611
  120VAL    CG2 1861   3.616   0.993   7.345 -0.0476 -0.0068  0.1657
  120VAL   HG21 1862   3.601   0.890   7.314 -0.6432  0.4920 -1.2660
  120VAL   HG22 1863   3.709   1.029   7.299  1.2342 -2.7881  0.3975
  120VAL   HG23 1864   3.615   1.005   7.453  0.0701 -2.1951  0.4541
  120VAL      C 1865   3.367   1.128   7.076 -0.2758  0.8134  0.2394
  120VAL      O 1866   3.257   1.065   7.061 -0.7224 -0.3623 -0.1232
  121GLN      N 1867   3.392   1.250   7.024  0.0830 -0.4908 -0.0736
  121GLN      H 1868   3.480   1.290   7.055  0.9602 -1.1568 -1.6071
  121GLN     CA 1869   3.292   1.323   6.952  0.1235 -0.1188  0.0942
  121GLN     HA 1870   3.202   1.299   7.009  1.9974  0.1321  3.4329
  121GLN     CB 1871   3.318   1.482   6.957  0.7885  0.4136 -0.5057
  121GLN    HB1 1872   3.244   1.530   6.893 -0.4152 -1.0844 -0.3039
  121GLN    HB2 1873   3.420   1.503   6.926  1.3813 -1.8068 -0.2795
  121GLN     CG 1874   3.304   1.549   7.093 -0.4181 -0.5639 -0.4847
  121GLN    HG1 1875   3.206   1.534   7.138  0.8047 -1.9189  1.9990
  121GLN    HG2 1876   3.329   1.652   7.070  0.5277 -0.6277  0.1988
  121GLN     CD 1877   3.409   1.499   7.194 -0.8776 -0.9353 -0.6039
  121GLN    OE1 1878   3.532   1.510   7.175 -0.0992  0.0394  0.2791
  121GLN    NE2 1879   3.360   1.423   7.290  0.7305  0.0823  0.3510
  121GLN   HE21 1880   3.262   1.436   7.308  0.0769 -1.7342 -1.4148
  121GLN   HE22 1881   3.418   1.412   7.372  0.5517 -0.3264  0.4262
  121GLN      C 1882   3.280   1.294   6.807 -0.4136  0.4505 -0.2498
  121GLN      O 1883   3.170   1.282   6.761  0.1443 -0.4560  0.0782
  122ALA      N 1884   3.384   1.266   6.733 -0.5947 -0.2344  0.4183
  122ALA      H 1885   3.472   1.297   6.772 -0.4314  0.0602 -0.1680
  122ALA     CA 1886   3.376   1.217   6.597  0.1304  0.8458 -0.3971
  122ALA     HA 1887   3.311   1.287   6.545 -3.4177 -1.3850  0.6591
  122ALA     CB 1888   3.511   1.219   6.541 -0.2504 -0.7920  0.5746
  122ALA    HB1 1889   3.507   1.194   6.435  0.1884  1.8347 -0.1244
  122ALA    HB2 1890   3.551   1.320   6.553 -0.8683 -0.6463  1.5817
  122ALA    HB3 1891   3.573   1.164   6.612  0.4714 -0.8684 -0.1056
  122ALA      C 1892   3.312   1.076   6.609 -0.0373  0.7682  0.1903
  122ALA      O 1893   3.250   1.040   6.511  0.6843  0.1015  0.7243
  123TRP      N 1894   3.320   1.000   6.719 -0.5020 -0.5034  0.2202
  123TRP      H 1895   3.388   1.034   6.786  0.2985  1.0586 -1.3142
  123TRP     CA 1896   3.248   0.868   6.730  0.5545 -0.2015 -0.6530
  123TRP     HA 1897   3.291   0.806   6.651  2.0319 -2.7109  1.9353
  123TRP     CB 1898   3.293   0.806   6.869  0.4782  0.5105  0.0640
  123TRP    HB1 1899   3.252   0.859   6.955  1.2195  1.7534 -0.3298
  123TRP    HB2 1900   3.401   0.815   6.871  0.5167  1.2109 -2.2285
  123TRP     CG 1901   3.257   0.656   6.892 -0.5976 -0.7909 -0.1383
  123TRP    CD1 1902   3.347   0.555   6.884  0.7227 -0.3181 -0.6025
  123TRP    HD1 1903   3.451   0.564   6.855  0.7097 -1.7808 -1.1681
  123TRP    NE1 1904   3.276   0.435   6.916 -0.0287 -0.4751 -0.5285
  123TRP    HE1 1905   3.322   0.345   6.927  0.2646 -0.7316 -3.1240
  123TRP    CE2 1906   3.141   0.461   6.942  0.0954  0.3704 -0.7011
  123TRP    CZ2 1907   3.042   0.380   7.002  0.2406 -0.3956 -0.0186
  123TRP    HZ2 1908   3.042   0.272   7.015 -0.5586 -0.2583  1.2831
  123TRP    CH2 1909   2.919   0.444   7.033 -0.3779  0.5088  0.5992
  123TRP    HH2 1910   2.848   0.387   7.091 -0.0305 -0.6471 -0.0866
  123TRP    CZ3 1911   2.901   0.581   7.015  0.3897 -0.3975  0.0809
  123TRP    HZ3 1912   2.807   0.625   7.044  0.2254 -0.1149 -0.8677
  123TRP    CE3 1913   3.004   0.662   6.962  0.2717 -0.1623  0.0722
  123TRP    HE3 1914   2.984   0.767   6.947  0.6963  0.0799  1.1076
  123TRP    CD2 1915   3.130   0.604   6.937  0.3775 -0.3281  0.4256
  123TRP      C 1916   3.096   0.868   6.711 -0.0748 -0.3555 -0.7512
  123TRP      O 1917   3.038   0.788   6.638  0.2361 -0.2524 -0.6282
  124ILE      N 1918   3.031   0.966   6.774 -0.7755  0.0985  0.2990
  124ILE      H 1919   3.082   1.022   6.841 -0.9962  0.6997 -0.0287
  124ILE     CA 1920   2.889   1.007   6.741  0.7602  0.3988  0.0880
  124ILE     HA 1921   2.824   0.924   6.714  0.4864  0.1670  1.3817
  124ILE     CB 1922   2.820   1.066   6.872 -0.3111 -0.9483 -0.1827
  124ILE     HB 1923   2.817   0.981   6.940  1.5424 -2.0989 -1.4464
  124ILE    CG2 1924   2.898   1.175   6.946 -0.4033 -0.3171  0.7450
  124ILE   HG21 1925   2.838   1.205   7.032 -0.6250  0.3760  0.3604
  124ILE   HG22 1926   2.998   1.146   6.979 -0.7801 -2.2722  0.2351
  124ILE   HG23 1927   2.898   1.259   6.876  1.3360 -2.1225 -1.5786
  124ILE    CG1 1928   2.673   1.120   6.852 -0.3042 -0.2229  0.4661
  124ILE   HG11 1929   2.620   1.047   6.790  0.2466 -1.9591  1.9281
  124ILE   HG12 1930   2.672   1.211   6.793 -0.4435  0.1218  1.0004
  124ILE     CD 1931   2.585   1.137   6.972 -0.9529  0.2143 -0.4442
  124ILE    HD1 1932   2.572   1.038   7.017  0.0150 -0.6967 -2.0763
  124ILE    HD2 1933   2.632   1.207   7.040 -1.6767 -0.1887  0.5005
  124ILE    HD3 1934   2.491   1.179   6.937 -1.7355  0.0765  1.3720
  124ILE      C 1935   2.865   1.099   6.616 -0.3723 -0.5843 -0.8158
  124ILE      O 1936   2.757   1.086   6.558 -0.4429 -0.0024  0.0269
  125ARG      N 1937   2.952   1.198   6.588  0.2493  0.3320 -0.4853
  125ARG      H 1938   3.035   1.197   6.646  0.1176 -0.7281 -0.2863
  125ARG     CA 1939   2.923   1.317   6.510  0.4014  0.2370 -0.5965
  125ARG     HA 1940   2.832   1.292   6.457 -0.4472  1.5016  0.2113
  125ARG     CB 1941   2.887   1.440   6.606  0.0845  0.0265 -0.1672
  125ARG    HB1 1942   2.982   1.491   6.623  0.4138 -0.2832 -1.0052
  125ARG    HB2 1943   2.843   1.409   6.700 -0.0427  1.1530  0.1570
  125ARG     CG 1944   2.770   1.527   6.543 -0.0892  0.4136  0.8995
  125ARG    HG1 1945   2.684   1.462   6.526 -1.5939  2.1041  1.7239
  125ARG    HG2 1946   2.808   1.575   6.453 -1.4946 -0.2648 -0.0914
  125ARG     CD 1947   2.731   1.640   6.640  0.4923 -0.2749  0.1047
  125ARG    HD1 1948   2.668   1.709   6.584 -1.0796 -2.4012 -0.9107
  125ARG    HD2 1949   2.818   1.695   6.677  1.5171 -1.0814 -0.9989
  125ARG     NE 1950   2.650   1.596   6.756  0.4255 -0.0132 -0.0043
  125ARG     HE 1951   2.551   1.582   6.743  0.2293  0.7992  0.5158
  125ARG     CZ 1952   2.684   1.559   6.874  0.6372 -0.2643  0.7493
  125ARG    NH1 1953   2.806   1.570   6.922  0.0456  0.1096 -0.0094
  125ARG   HH11 1954   2.885   1.597   6.864 -1.7312  0.3723 -2.4682
  125ARG   HH12 1955   2.830   1.531   7.011  0.8597 -0.5664 -0.5064
  125ARG    NH2 1956   2.592   1.514   6.954 -0.0257 -0.1208  0.0885
  125ARG   HH21 1957   2.499   1.517   6.916  0.5943 -1.6194 -1.7243
  125ARG   HH22 1958   2.606   1.499   7.053  0.6802  0.9699  0.1719
  125ARG      C 1959   3.030   1.339   6.398 -0.9951 -1.0753 -0.7318
  125ARG      O 1960   3.048   1.452   6.354  0.2635 -0.0779 -0.0567
  126GLY      N 1961   3.104   1.243   6.351 -0.0696  0.0665  0.3515
  126GLY      H 1962   3.070   1.152   6.380 -1.1864  0.9483  1.9307
  126GLY     CA 1963   3.196   1.258   6.233  0.1242 -0.1522 -0.1463
  126GLY    HA1 1964   3.279   1.188   6.240  0.5085  0.2330 -0.6679
  126GLY    HA2 1965   3.235   1.360   6.233 -0.8426  0.2327 -1.1126
  126GLY      C 1966   3.130   1.242   6.093 -0.3682 -0.3411 -1.0055
  126GLY      O 1967   3.163   1.323   6.006 -0.0104  0.5354  0.1658
  127CY0      N 1968   3.037   1.151   6.079  0.7936 -0.5838  0.1425
  127CY0      H 1969   3.015   1.084   6.151  0.1942  0.7990  1.3263
  127CY0     CA 1970   2.925   1.163   5.973 -0.1207  0.3014 -0.6906
  127CY0     HA 1971   2.967   1.178   5.874 -1.1414 -1.4681 -1.4600
  127CY0     CB 1972   2.856   1.033   5.970  0.1532  0.4133  0.0271
  127CY0    HB1 1973   2.778   1.045   5.895  0.9010  0.3640 -0.7758
  127CY0    HB2 1974   2.827   1.007   6.072 -0.5388 -1.8768 -0.6860
  127CY0     SG 1975   2.978   0.909   5.926 -0.1542 -0.2213 -0.0499
  127CY0    HG1 1976   2.921   0.790   5.945  0.3124 -0.2726  1.1701
  127CY0    HG2 1977   3.002   0.918   5.795 -3.7726  1.4264 -0.7061
  127CY0    HG3 1978   3.095   0.933   5.987  0.2048 -1.3403 -0.2837
  127CY0      C 1979   2.822   1.275   6.004 -1.0725 -0.3839 -0.1166
  127CY0      O 1980   2.792   1.311   6.116 -0.1021  0.1562 -0.3443
  128ARG      N 1981   2.768   1.324   5.892  0.2236  0.0687  0.2602
  128ARG      H 1982   2.790   1.295   5.798  0.6785  1.7018 -0.1708
  128ARG     CA 1983   2.644   1.413   5.907 -0.2555  0.8370 -0.9767
  128ARG     HA 1984   2.665   1.488   5.983  0.2859 -1.5182  1.3346
  128ARG     CB 1985   2.630   1.481   5.772 -0.0405  1.0145  0.4218
  128ARG    HB1 1986   2.523   1.498   5.756 -0.6633 -1.7826  0.9342
  128ARG    HB2 1987   2.651   1.400   5.702 -0.7849 -2.9666  4.3208
  128ARG     CG 1988   2.717   1.607   5.748  0.2675 -0.3344  1.1999
  128ARG    HG1 1989   2.822   1.581   5.753  1.2470  2.6287 -1.2507
  128ARG    HG2 1990   2.693   1.675   5.830 -1.4893 -0.8197  1.1260
  128ARG     CD 1991   2.719   1.681   5.613  0.9730 -0.2056  0.0165
  128ARG    HD1 1992   2.795   1.756   5.634 -1.2272  1.3108  3.6653
  128ARG    HD2 1993   2.624   1.735   5.617 -0.0627 -1.9855  1.8157
  128ARG     NE 1994   2.741   1.596   5.495 -0.0609  0.8107 -0.4997
  128ARG     HE 1995   2.704   1.503   5.490  1.2973  0.1917  0.4816
  128ARG     CZ 1996   2.807   1.632   5.390 -0.1724  0.9079  0.3120
  128ARG    NH1 1997   2.867   1.745   5.366  0.0160  1.1350  0.0277
  128ARG   HH11 1998   2.882   1.812   5.440  1.9797  0.7186  0.0653
  128ARG   HH12 1999   2.904   1.767   5.274  2.1379 -1.8538  0.0285
  128ARG    NH2 2000   2.808   1.542   5.288 -0.4255 -0.8251 -0.3163
  128ARG   HH21 2001   2.755   1.456   5.293 -0.5418 -0.7335  0.0560
  128ARG   HH22 2002   2.838   1.576   5.198 -0.0545  1.0814  0.4790
  128ARG      C 2003   2.527   1.330   5.960 -0.1691  0.4678  0.0638
  128ARG      O 2004   2.524   1.208   5.930  0.5070 -0.5939 -0.5005
  129LEU      N 2005   2.426   1.405   6.012  0.2432 -0.6342 -0.2346
  129LEU      H 2006   2.440   1.504   6.028 -0.6979 -0.6789  0.9952
  129LEU     CA 2007   2.290   1.366   6.046 -0.9360 -0.3537 -0.4457
  129LEU     HA 2008   2.273   1.259   6.049 -0.7074 -0.4283 -1.3786
  129LEU     CB 2009   2.275   1.428   6.186 -0.3823  0.0757 -0.2401
  129LEU    HB1 2010   2.286   1.536   6.175  2.0169 -0.2030 -1.1223
  129LEU    HB2 2011   2.355   1.382   6.245 -1.5620 -2.0584 -0.1883
  129LEU     CG 2012   2.133   1.404   6.250  0.5117  0.4043 -0.7782
  129LEU     HG 2013   2.047   1.441   6.195 -1.1270 -1.8188  0.1287
  129LEU    CD1 2014   2.113   1.257   6.285 -0.2064 -0.0772 -0.2666
  129LEU   HD11 2015   2.196   1.227   6.350  0.6451  0.4142 -1.1017
  129LEU   HD12 2016   2.022   1.258   6.344 -0.0783  0.7177 -0.0704
  129LEU   HD13 2017   2.102   1.204   6.191 -0.2630 -1.1278  0.3150
  129LEU    CD2 2018   2.140   1.489   6.387 -0.0293 -0.2248  0.1024
  129LEU   HD21 2019   2.225   1.466   6.451 -0.2695  1.6813  1.1570
  129LEU   HD22 2020   2.151   1.595   6.363  1.0697  0.0672  1.7193
  129LEU   HD23 2021   2.057   1.463   6.452 -0.3937  0.5533 -0.0494
  129LEU      C 2022   2.189   1.404   5.948 -0.4258 -0.0639  0.0337
  129LEU    OC1 2023   2.103   1.324   5.901  0.1512  0.5860  0.0539
  129LEU   HC11 2024   2.019   1.335   5.946  0.1081 -1.0599  0.4535
  129LEU   HC12 2025   2.128   1.292   5.814  1.8186 -0.2983  0.8284
  129LEU    OC2 2026   2.184   1.522   5.910 -0.3665  0.1806  0.2260
  129LEU   HC21 2027   2.257   1.552   5.855 -1.9562  0.7551 -1.6906
  129LEU   HC22 2028   2.097   1.556   5.930  0.2751  1.2464  1.2947
  130SOL     OW 2029   1.496   6.256   1.327 -0.0968 -0.1333 -0.1852
  130SOL    HW1 2030   1.588   6.234   1.312 -0.3743 -1.2021 -0.3863
  130SOL    HW2 2031   1.459   6.270   1.240 -0.3066 -0.4982 -0.1587
  131SOL     OW 2032   1.499   3.376   3.987 -0.4116  0.3250 -0.1695
  131SOL    HW1 2033   1.563   3.447   3.980 -1.0168  0.7238 -2.1608
  131SOL    HW2 2034   1.416   3.420   4.005 -0.6570  0.0669 -0.6606
  132SOL     OW 2035   3.535   4.298   1.409  0.1525  0.4884  0.3979
  132SOL    HW1 2036   3.557   4.380   1.365  0.6520  0.0073 -0.2704
  132SOL    HW2 2037   3.509   4.239   1.338  0.6902 -0.2146  0.7808
  133SOL     OW 2038   5.993   3.058   3.710 -0.3108  0.1450 -0.0094
  133SOL    HW1 2039   6.012   2.970   3.677 -0.8776 -0.6563  1.6965
  133SOL    HW2 2040   5.906   3.051   3.748 -0.2020  1.3545  0.5068
  134SOL     OW 2041   3.864   4.372   1.237  0.0932 -0.4490 -0.0805
  134SOL    HW1 2042   3.821   4.373   1.152  0.8169 -1.8948 -0.4868
  134SOL    HW2 2043   3.890   4.281   1.250 -1.9017 -0.7400  2.6773
  135SOL     OW 2044   2.539   5.697   2.895 -0.0200 -0.4725 -0.1113
  135SOL    HW1 2045   2.510   5.624   2.949 -0.8236  0.8465  1.3164
  135SOL    HW2 2046   2.485   5.771   2.922  0.5915  0.6239 -1.6841
  136SOL     OW 2047   4.888   4.102   2.037  0.1721  0.8081  0.0671
  136SOL    HW1 2048   4.852   4.102   2.126 -0.1245 -0.8104 -0.0326
  136SOL    HW2 2049   4.841   4.173   1.993  0.1066  1.4304  1.1009
  137SOL     OW 2050   3.880   3.559   0.661  0.1015 -0.5482 -0.1826
  137SOL    HW1 2051   3.859   3.614   0.585 -0.6279 -0.1465  0.2953
  137SOL    HW2 2052   3.965   3.521   0.640  0.3996  0.3916 -0.7381
  138SOL     OW 2053   1.725   6.370   3.602  0.1029 -0.1240 -0.4903
  138SOL    HW1 2054   1.736   6.424   3.680  0.8758 -0.3453 -0.4440
  138SOL    HW2 2055   1.640   6.397   3.566 -0.9034 -0.9667  1.1654
  139SOL     OW 2056   5.607   3.111   4.412 -0.4963  0.2300 -0.3131
  139SOL    HW1 2057   5.667   3.163   4.465 -1.2091  2.2913 -1.3922
  139SOL    HW2 2058   5.523   3.116   4.459 -0.3477 -0.8633  0.1035
  140SOL     OW 2059   0.467   2.325   3.360  0.0278 -0.1368 -0.1049
  140SOL    HW1 2060   0.439   2.414   3.381 -1.0243 -0.2562 -0.9394
  140SOL    HW2 2061   0.458   2.319   3.265  2.6496 -0.2846 -0.4243
  141SOL     OW 2062   2.027   0.114   1.988 -0.1045  0.0466 -0.7758
  141SOL    HW1 2063   2.067   0.037   1.947  0.5851  0.1995 -0.3911
  141SOL    HW2 2064   2.090   0.142   2.054 -0.8090  0.3435 -0.2216
  142SOL     OW 2065   2.761   0.470   0.707 -0.2512 -0.1344  0.0332
  142SOL    HW1 2066   2.808   0.546   0.675  1.6967 -0.9309  0.8729
  142SOL    HW2 2067   2.669   0.496   0.705  0.2640  1.7735 -0.8549
  143SOL     OW 2068   4.447   4.573   2.856  0.6123  0.0109  0.4397
  143SOL    HW1 2069   4.537   4.587   2.825  0.6877  0.8162  0.9878
  143SOL    HW2 2070   4.421   4.658   2.891  0.3767 -0.7590  2.2099
  144SOL     OW 2071   5.270   3.158   4.296  0.2796  0.4087  0.0016
  144SOL    HW1 2072   5.188   3.205   4.306  0.0758 -0.4287  3.3045
  144SOL    HW2 2073   5.334   3.211   4.343  1.4625  0.5244 -1.6494
  145SOL     OW 2074   2.282   2.307   3.561  0.1142 -0.7343  0.1775
  145SOL    HW1 2075   2.364   2.280   3.603  0.0887 -0.8891  0.1299
  145SOL    HW2 2076   2.229   2.342   3.632  0.7944  0.7714 -0.0285
  146SOL     OW 2077   0.410   0.633   0.026 -0.1952  0.5965  0.2382
  146SOL    HW1 2078   0.374   0.714   0.063 -1.1444 -0.3428  1.4310
  146SOL    HW2 2079   0.442   0.585   0.102 -0.1961 -0.4238 -0.3993
  147SOL     OW 2080   1.721   5.295   3.011  0.4780 -0.1690  0.4274
  147SOL    HW1 2081   1.778   5.370   3.025  1.1503 -1.1127  3.3792
  147SOL    HW2 2082   1.673   5.316   2.931  1.8035  2.6252  0.2539
  148SOL     OW 2083   0.624   3.198   2.738  0.0343  0.1156  0.7366
  148SOL    HW1 2084   0.659   3.110   2.719  0.4335  0.6564 -1.2678
  148SOL    HW2 2085   0.670   3.255   2.676 -0.9890  1.5828  1.2974
  149SOL     OW 2086   0.984   5.899   4.175  0.7899  0.1680  0.0165
  149SOL    HW1 2087   0.909   5.876   4.229  2.0195 -2.0698  0.9191
  149SOL    HW2 2088   1.003   5.990   4.196 -2.5895  1.3614 -1.4629
  150SOL     OW 2089   6.381   3.907   2.754 -0.1365  0.0801  0.0779
  150SOL    HW1 2090   6.458   3.869   2.713 -1.2868 -1.1855 -1.0326
  150SOL    HW2 2091   6.312   3.896   2.689 -0.8675  2.8921  0.2483
  151SOL     OW 2092   3.079   0.291   1.070 -0.4741 -0.2311 -0.0232
  151SOL    HW1 2093   3.172   0.309   1.087 -0.8045 -0.1277  1.8197
  151SOL    HW2 2094   3.061   0.210   1.117 -1.0642 -0.8802 -1.3256
  152SOL     OW 2095   2.223   6.005   1.171 -0.2340  0.3718 -0.1881
  152SOL    HW1 2096   2.167   6.032   1.098 -1.8496  0.8199  1.1767
  152SOL    HW2 2097   2.260   5.921   1.142 -0.7779  0.5687 -1.5468
  153SOL     OW 2098   5.984   3.207   1.533 -0.0719 -0.2512  0.1872
  153SOL    HW1 2099   6.078   3.188   1.542 -0.2109 -0.9590  0.1599
  153SOL    HW2 2100   5.964   3.261   1.609  0.3962  0.0665  0.0954
  154SOL     OW 2101   6.009   6.485   4.197 -0.0689 -0.3457  0.0151
  154SOL    HW1 2102   6.083   6.531   4.158 -0.4175  1.9213  1.8041
  154SOL    HW2 2103   5.945   6.478   4.127  1.0230 -0.4497 -0.9990
  155SOL     OW 2104   1.756   0.323   3.339 -0.1578  0.3347 -0.2349
  155SOL    HW1 2105   1.701   0.296   3.266 -1.1477  1.1618  0.1948
  155SOL    HW2 2106   1.828   0.259   3.339 -0.1199  0.3251 -1.9265
  156SOL     OW 2107   5.543   5.157   1.597 -0.0587  0.6472  0.2819
  156SOL    HW1 2108   5.455   5.146   1.633 -0.9565  0.7422 -1.7184
  156SOL    HW2 2109   5.543   5.102   1.519  1.4396  1.1755 -0.1203
  157SOL     OW 2110   4.590   5.327   0.069  0.9465  0.0145  0.6609
  157SOL    HW1 2111   4.562   5.372  -0.011  0.2062  2.0865  1.9935
  157SOL    HW2 2112   4.613   5.398   0.130  1.7434 -1.4868  2.2098
  158SOL     OW 2113   6.569   1.710   1.124 -1.1576 -0.6258  0.2059
  158SOL    HW1 2114   6.636   1.768   1.088 -0.4371 -0.4783  1.7082
  158SOL    HW2 2115   6.527   1.672   1.047 -1.4033  1.5708 -0.8361
  159SOL     OW 2116   2.240   6.423   1.831 -0.0295  0.0290  0.9897
  159SOL    HW1 2117   2.272   6.340   1.866  2.5738  0.4049 -0.2564
  159SOL    HW2 2118   2.196   6.399   1.749  1.6136 -0.0918  0.1026
  160SOL     OW 2119   3.528   1.512   4.203 -0.0695  0.0136  0.1237
  160SOL    HW1 2120   3.474   1.451   4.253 -1.0328 -1.4317 -2.4811
  160SOL    HW2 2121   3.466   1.558   4.146  1.1548 -0.2231 -1.4842
  161SOL     OW 2122   2.583   3.796   4.623 -0.0391 -0.4115  0.5280
  161SOL    HW1 2123   2.534   3.719   4.652 -1.7413  0.2693 -0.4172
  161SOL    HW2 2124   2.668   3.762   4.593 -1.4462 -2.2159 -1.6867
  162SOL     OW 2125   3.421   2.161   1.891  0.6020  0.3121  0.0355
  162SOL    HW1 2126   3.352   2.216   1.928 -0.7358 -1.1141 -0.2400
  162SOL    HW2 2127   3.412   2.077   1.937  1.6656 -0.1331 -0.5357
  163SOL     OW 2128   2.566   0.870   3.330 -0.5677  0.4778  0.1312
  163SOL    HW1 2129   2.516   0.917   3.397 -0.1469 -0.9204  1.4485
  163SOL    HW2 2130   2.531   0.781   3.331  1.8496 -0.5332  1.0360
  164SOL     OW 2131   0.511   4.811   3.057 -0.4153  0.1031 -0.1858
  164SOL    HW1 2132   0.586   4.753   3.048 -0.9462 -0.5680 -0.3816
  164SOL    HW2 2133   0.533   4.887   3.004 -0.4507 -0.6966 -1.3814
  165SOL     OW 2134   0.360   6.499   3.281  0.4627 -0.1207  0.3003
  165SOL    HW1 2135   0.389   6.415   3.317  0.8409  0.0232  0.3397
  165SOL    HW2 2136   0.266   6.500   3.296  0.6244 -0.0373  1.3478
  166SOL     OW 2137   0.686   6.404   1.518  0.1108  0.1543  0.2143
  166SOL    HW1 2138   0.754   6.396   1.450 -0.4498 -0.2340 -0.3104
  166SOL    HW2 2139   0.684   6.318   1.560  2.0697  1.0187  2.3391
  167SOL     OW 2140   4.895   3.058   2.989  0.3668  0.4627  0.4884
  167SOL    HW1 2141   4.846   3.139   3.000 -0.1867 -0.0960  2.7336
  167SOL    HW2 2142   4.975   3.084   2.943 -0.3108  2.0591  0.1542
  168SOL     OW 2143   6.290   5.791   3.711 -0.0814  0.4287  0.2051
  168SOL    HW1 2144   6.307   5.750   3.796  0.3961  3.3672  1.6556
  168SOL    HW2 2145   6.195   5.804   3.710 -0.0749  0.4875  0.3257
  169SOL     OW 2146   6.354   0.189   0.145  0.1425  0.0806 -0.4709
  169SOL    HW1 2147   6.359   0.114   0.204 -0.5864 -0.9587 -1.6894
  169SOL    HW2 2148   6.337   0.263   0.203 -0.8420 -0.9412  0.6073
  170SOL     OW 2149   2.634   0.335   2.026 -0.0412  1.1328  0.4050
  170SOL    HW1 2150   2.671   0.310   1.941 -0.9172  0.3544  0.2459
  170SOL    HW2 2151   2.679   0.278   2.089  0.1759  1.2946  0.3976
  171SOL     OW 2152   4.369   5.955   2.621  0.2201  0.1077  0.0961
  171SOL    HW1 2153   4.375   6.050   2.621  0.5210  0.0927 -0.7524
  171SOL    HW2 2154   4.419   5.927   2.545  0.5101 -0.7555  0.5865
  172SOL     OW 2155   3.715   5.638   2.416 -0.5741 -0.0122 -0.1213
  172SOL    HW1 2156   3.654   5.712   2.409 -0.9260 -0.2051  0.8581
  172SOL    HW2 2157   3.665   5.562   2.387 -0.8989 -0.2143  0.9305
  173SOL     OW 2158   0.621   1.039   2.463 -0.9293  0.0474  0.6453
  173SOL    HW1 2159   0.577   1.050   2.547 -2.5463  2.6338 -0.4381
  173SOL    HW2 2160   0.684   1.111   2.460 -0.8847 -0.0315 -0.3522
  174SOL     OW 2161   4.469   2.657   2.591 -1.1499  0.6520  0.6825
  174SOL    HW1 2162   4.376   2.668   2.608 -1.3038  3.4275 -1.2411
  174SOL    HW2 2163   4.512   2.706   2.661 -1.2430  0.8939  0.5738
  175SOL     OW 2164   1.202   0.842   2.383 -0.0992 -0.2786  0.5614
  175SOL    HW1 2165   1.185   0.749   2.371 -1.7889 -0.0988  1.2327
  175SOL    HW2 2166   1.187   0.881   2.297  1.0375 -0.6594  0.1751
  176SOL     OW 2167   0.568   0.168   1.182 -0.1358 -0.4928 -0.0076
  176SOL    HW1 2168   0.594   0.105   1.114  2.1139  1.2734 -0.9227
  176SOL    HW2 2169   0.519   0.235   1.134  0.2506  0.0550  0.3544
  177SOL     OW 2170   0.261   6.400   2.589 -0.3024 -0.1148  0.5384
  177SOL    HW1 2171   0.218   6.437   2.667  0.8677 -1.3978  1.8492
  177SOL    HW2 2172   0.338   6.354   2.623  0.2956 -0.6572 -1.4035
  178SOL     OW 2173   2.882   5.863   3.891 -0.0765 -0.8802 -0.2997
  178SOL    HW1 2174   2.795   5.892   3.865  0.4080  0.2454 -0.7498
  178SOL    HW2 2175   2.868   5.817   3.974 -1.0616 -0.4350 -0.2028
  179SOL     OW 2176   3.404   3.397   4.372  0.1700 -0.6011 -0.1333
  179SOL    HW1 2177   3.477   3.357   4.323  1.7371  0.2119  1.4404
  179SOL    HW2 2178   3.414   3.491   4.359 -0.2688 -0.4503  0.5493
  180SOL     OW 2179   0.297   6.114   2.461  0.4861  0.4989 -0.2197
  180SOL    HW1 2180   0.390   6.134   2.448 -0.1668  4.2896 -0.0418
  180SOL    HW2 2181   0.282   6.126   2.555 -0.5679  2.2631 -0.5665
  181SOL     OW 2182   5.691   3.466   0.731  0.0943 -0.1763 -0.3932
  181SOL    HW1 2183   5.720   3.376   0.745 -0.3810 -0.4933 -1.3420
  181SOL    HW2 2184   5.622   3.479   0.797  0.3709 -0.4081 -0.0584
  182SOL     OW 2185   4.036   2.277   3.615  0.0376 -0.3334 -0.2642
  182SOL    HW1 2186   4.098   2.231   3.558 -2.2988 -3.9683 -0.2009
  182SOL    HW2 2187   3.984   2.207   3.655 -3.9962  2.3794 -0.1660
  183SOL     OW 2188   0.674   2.250   2.612 -0.0801 -0.3465  0.1991
  183SOL    HW1 2189   0.753   2.277   2.660  0.3549  1.4084 -1.3717
  183SOL    HW2 2190   0.640   2.176   2.662  1.6452 -0.1181  1.8467
  184SOL     OW 2191   2.645   1.456   1.438  0.4236 -0.4733  0.2052
  184SOL    HW1 2192   2.643   1.417   1.350  3.5073 -0.4479  0.0117
  184SOL    HW2 2193   2.605   1.542   1.426 -1.3867 -1.3651 -0.5908
  185SOL     OW 2194   2.931   5.603   3.110  0.3867 -0.6096  0.4553
  185SOL    HW1 2195   2.968   5.687   3.085  2.5253 -1.4372  0.6027
  185SOL    HW2 2196   2.960   5.543   3.042 -2.4346 -1.0121 -0.5184
  186SOL     OW 2197   0.309   2.281   4.413  0.2570 -0.6931  1.2586
  186SOL    HW1 2198   0.392   2.324   4.434 -0.6064  1.0992  1.2681
  186SOL    HW2 2199   0.249   2.312   4.481 -0.6952 -0.9995  0.5685
  187SOL     OW 2200   1.656   1.776   1.400  0.3573  0.2433 -0.2214
  187SOL    HW1 2201   1.650   1.734   1.486 -0.9447 -0.5194 -0.6663
  187SOL    HW2 2202   1.741   1.748   1.366  1.8228  2.1638  1.6044
  188SOL     OW 2203   2.241   6.275   3.314 -0.7604 -0.0267 -0.0250
  188SOL    HW1 2204   2.201   6.214   3.376 -0.5025 -1.3997 -1.1662
  188SOL    HW2 2205   2.183   6.273   3.237 -1.4558  2.1711  0.3651
  189SOL     OW 2206   4.045   1.166   0.954 -0.1669 -0.6454  0.0423
  189SOL    HW1 2207   3.952   1.151   0.971 -0.4338 -2.1939 -2.2609
  189SOL    HW2 2208   4.088   1.088   0.990 -0.1600 -1.3603 -1.4110
  190SOL     OW 2209   3.451   3.747   0.909 -0.9161 -0.8286  0.1076
  190SOL    HW1 2210   3.438   3.748   1.004  0.4609 -0.5478  0.3081
  190SOL    HW2 2211   3.513   3.818   0.893 -0.9910 -0.9979 -0.9851
  191SOL     OW 2212   5.024   0.489   3.185  0.4647  0.0824 -0.8574
  191SOL    HW1 2213   4.939   0.466   3.220  0.4475 -0.1541 -1.0495
  191SOL    HW2 2214   5.056   0.559   3.242 -0.2845  0.8627 -1.3695
  192SOL     OW 2215   0.017   6.173   2.382 -0.4043  0.2172 -0.2474
  192SOL    HW1 2216   0.093   6.136   2.426 -0.7014  0.9655  0.9553
  192SOL    HW2 2217   0.009   6.124   2.301  1.2225 -0.0260 -0.2847
  193SOL     OW 2218   6.427   4.347   3.732  0.2569 -0.5216  0.1144
  193SOL    HW1 2219   6.375   4.354   3.813  0.7141 -0.5349  0.4152
  193SOL    HW2 2220   6.502   4.293   3.757  1.4770  1.1601  0.2448
  194SOL     OW 2221   3.435   0.142   2.437  0.4339  0.1563 -0.5178
  194SOL    HW1 2222   3.420   0.093   2.517  3.9426 -0.1960  0.0684
  194SOL    HW2 2223   3.406   0.231   2.458 -1.2625 -0.4859  0.1065
  195SOL     OW 2224   2.277   4.494   3.488  0.1077 -0.0773 -0.0089
  195SOL    HW1 2225   2.217   4.566   3.466  1.1101  0.0607 -2.7138
  195SOL    HW2 2226   2.219   4.420   3.509 -0.9601  0.8599  0.4638
  196SOL     OW 2227   5.800   2.865   2.030  0.4292 -0.3485  0.3992
  196SOL    HW1 2228   5.867   2.815   1.983 -0.0252 -1.2090  0.6531
  196SOL    HW2 2229   5.836   2.953   2.035  0.6359 -0.3177 -1.2435
  197SOL     OW 2230   2.609   0.417   4.080  0.4613 -0.0925  0.1837
  197SOL    HW1 2231   2.602   0.349   4.013  1.4372 -0.5008  0.4831
  197SOL    HW2 2232   2.701   0.417   4.105  0.5050  1.4058  0.1252
  198SOL     OW 2233   3.088   3.998   0.398  0.5105 -0.0700  0.2348
  198SOL    HW1 2234   3.123   4.068   0.342  2.7112 -1.0265  0.3411
  198SOL    HW2 2235   3.159   3.934   0.404 -1.8487 -3.0497 -0.9863
  199SOL     OW 2236   0.236   0.191   0.079 -0.1606  0.3328 -0.1500
  199SOL    HW1 2237   0.210   0.103   0.051 -0.7818  0.8562 -1.2990
  199SOL    HW2 2238   0.299   0.219   0.013  2.2316 -0.2763  1.7054
  200SOL     OW 2239   3.332   3.424   0.680 -0.1025 -0.0106  0.2463
  200SOL    HW1 2240   3.315   3.518   0.682 -0.8813 -0.0537 -1.8807
  200SOL    HW2 2241   3.288   3.393   0.601  0.1224 -2.1823  0.9029
  201SOL     OW 2242   2.273   4.405   0.069 -0.4049  0.1799  0.1529
  201SOL    HW1 2243   2.244   4.496   0.062 -1.2312 -0.1960 -2.2466
  201SOL    HW2 2244   2.361   4.405   0.031 -0.2726  0.0174  0.4534
  202SOL     OW 2245   1.446   0.949   1.380  0.6875 -0.0127  0.5438
  202SOL    HW1 2246   1.396   0.888   1.326 -0.0653  0.9951  0.0734
  202SOL    HW2 2247   1.476   0.896   1.454 -0.2564 -0.8629  0.3424
  203SOL     OW 2248   2.952   0.605   0.551  0.4164  0.2254  0.1941
  203SOL    HW1 2249   3.009   0.635   0.622  0.5282  1.1316 -0.2649
  203SOL    HW2 2250   2.976   0.660   0.477  1.1454 -1.4767 -0.9118
  204SOL     OW 2251   2.510   3.272   2.834 -0.0459 -0.2550  0.3589
  204SOL    HW1 2252   2.522   3.363   2.809 -0.7885 -0.6743 -1.7101
  204SOL    HW2 2253   2.575   3.256   2.902  0.5493  1.6176  0.2608
  205SOL     OW 2254   1.186   1.942   1.330 -0.1394  0.0359  0.0375
  205SOL    HW1 2255   1.165   1.861   1.282  0.7240 -0.8629  1.1297
  205SOL    HW2 2256   1.170   1.920   1.422  3.4623 -0.1044  0.7766
  206SOL     OW 2257   4.691   4.605   2.766  0.0106  0.6381  0.6391
  206SOL    HW1 2258   4.740   4.540   2.715  1.4784  1.3931  1.0539
  206SOL    HW2 2259   4.703   4.687   2.719  2.8696  1.7369  2.9933
  207SOL     OW 2260   4.431   1.881   2.507 -0.4426  0.2502 -0.1160
  207SOL    HW1 2261   4.376   1.942   2.555  1.0358  1.7048 -0.1796
  207SOL    HW2 2262   4.477   1.831   2.574 -0.9158 -0.1366 -0.0678
  208SOL     OW 2263   0.566   4.062   4.647  0.0986  0.6695 -0.3375
  208SOL    HW1 2264   0.589   4.002   4.718  0.2510  0.9919 -0.1148
  208SOL    HW2 2265   0.637   4.051   4.583 -0.7776 -0.7051 -1.1269
  209SOL     OW 2266   5.158   4.023   1.707 -0.8284  0.3024 -0.0445
  209SOL    HW1 2267   5.159   4.038   1.802  0.9015  0.4027 -0.0445
  209SOL    HW2 2268   5.081   4.070   1.676 -1.8356 -0.3249  1.3923
  210SOL     OW 2269   4.434   6.223   1.388 -0.0101  0.4512  0.0355
  210SOL    HW1 2270   4.420   6.138   1.348 -1.7788  0.6375  0.1707
  210SOL    HW2 2271   4.402   6.213   1.478  1.3702  0.8047  0.6019
  211SOL     OW 2272   0.074   5.818   2.704  0.1712 -0.9234 -0.1497
  211SOL    HW1 2273   0.035   5.818   2.616  0.9294 -0.3183 -0.4980
  211SOL    HW2 2274   0.111   5.905   2.714  1.8172 -1.6015 -0.0143
  212SOL     OW 2275   3.576   6.296   3.966  0.5972 -0.1153  0.3741
  212SOL    HW1 2276   3.540   6.384   3.953  1.8435  0.4215  0.3828
  212SOL    HW2 2277   3.638   6.307   4.038  2.0486 -0.6174 -0.7749
  213SOL     OW 2278   3.025   1.132   4.166  0.3571 -0.2443 -0.0786
  213SOL    HW1 2279   2.986   1.081   4.238 -1.0266  0.2535 -0.4515
  213SOL    HW2 2280   3.014   1.076   4.089 -0.6485  0.3495 -0.3850
  214SOL     OW 2281   0.093   2.320   1.659 -0.1601  0.4231 -0.5038
  214SOL    HW1 2282   0.058   2.399   1.617  1.5994  1.3236 -0.3890
  214SOL    HW2 2283   0.133   2.271   1.587  0.5655  0.6832 -0.2916
  215SOL     OW 2284   4.762   5.006   1.115  0.0983 -0.8938 -0.2374
  215SOL    HW1 2285   4.726   4.981   1.030 -1.5899 -1.2796  0.5535
  215SOL    HW2 2286   4.741   4.933   1.173  1.4681 -0.7559  0.4841
  216SOL     OW 2287   3.476   2.851   1.442  0.4893 -0.3747 -0.0982
  216SOL    HW1 2288   3.546   2.785   1.440 -0.2748 -1.2952  1.5884
  216SOL    HW2 2289   3.399   2.803   1.472 -0.0315  1.3151  1.4361
  217SOL     OW 2290   4.694   4.231   0.747 -0.1563 -0.0136 -0.3365
  217SOL    HW1 2291   4.689   4.275   0.662 -2.1969  0.9247  0.2021
  217SOL    HW2 2292   4.720   4.141   0.726  0.1794  0.4049 -1.8576
  218SOL     OW 2293   0.960   3.252   3.224 -0.5667 -0.0967  0.0077
  218SOL    HW1 2294   0.961   3.156   3.220 -0.5567 -0.1671  1.3929
  218SOL    HW2 2295   0.886   3.277   3.168 -1.2570 -0.9670  0.4973
  219SOL     OW 2296   5.872   1.369   0.781 -0.1725  0.2723 -0.3974
  219SOL    HW1 2297   5.783   1.384   0.748 -0.4593  0.9247  0.6292
  219SOL    HW2 2298   5.894   1.450   0.827  0.8667  0.0197 -0.4281
  220SOL     OW 2299   4.995   5.962   4.484  0.2444  0.4745  0.6322
  220SOL    HW1 2300   4.941   5.934   4.558  0.7487 -0.6468  0.5968
  220SOL    HW2 2301   4.984   5.893   4.418  0.7081  0.8769  0.1159
  221SOL     OW 2302   2.993   2.411   4.063  0.5561 -0.5050 -0.2781
  221SOL    HW1 2303   2.937   2.453   4.128  1.6003 -1.7448  1.4867
  221SOL    HW2 2304   3.034   2.484   4.016 -1.4351  0.4147 -0.6954
  222SOL     OW 2305   2.931   6.102   2.059 -0.1360  0.0685 -0.0405
  222SOL    HW1 2306   2.901   6.067   1.974 -0.0227  0.6464 -0.3219
  222SOL    HW2 2307   2.854   6.094   2.116 -0.3302  0.0247 -0.3042
  223SOL     OW 2308   1.341   6.278   4.312 -0.6947 -0.7134  0.0384
  223SOL    HW1 2309   1.377   6.263   4.224 -1.3555  0.3975 -0.4420
  223SOL    HW2 2310   1.352   6.372   4.327 -2.2139 -0.5661  0.3943
  224SOL     OW 2311   6.225   2.403   2.199  0.1457 -0.0592  0.6535
  224SOL    HW1 2312   6.257   2.460   2.129  1.5359 -0.7468  0.6986
  224SOL    HW2 2313   6.277   2.323   2.191 -0.5787 -0.6589  1.6662
  225SOL     OW 2314   2.485   4.624   0.618 -0.2457 -0.1256  0.3853
  225SOL    HW1 2315   2.575   4.654   0.634  0.2261 -0.4666 -1.4215
  225SOL    HW2 2316   2.436   4.703   0.597  0.5394 -0.2509 -2.3498
  226SOL     OW 2317   1.082   1.155   3.625 -0.4345  0.0490 -0.3486
  226SOL    HW1 2318   1.099   1.231   3.680 -0.4621  0.0095 -0.2858
  226SOL    HW2 2319   1.082   1.081   3.685  2.3947 -0.3821 -0.7676
  227SOL     OW 2320   4.994   1.566   0.216  0.1494 -0.3496 -0.0076
  227SOL    HW1 2321   4.934   1.492   0.222  1.9651 -1.9969 -1.1244
  227SOL    HW2 2322   5.014   1.589   0.307 -2.5811  0.7051  0.4315
  228SOL     OW 2323   4.207   1.899   4.021 -0.6545  0.2746  0.2015
  228SOL    HW1 2324   4.226   1.936   3.935 -1.0025 -0.4891 -0.2167
  228SOL    HW2 2325   4.275   1.832   4.034 -2.8350 -2.4231 -1.2709
  229SOL     OW 2326   5.338   2.418   2.606 -0.1298  0.1724  0.1210
  229SOL    HW1 2327   5.261   2.391   2.555  1.3097 -0.7001 -1.7226
  229SOL    HW2 2328   5.324   2.379   2.692 -0.6527 -2.0613 -0.8953
  230SOL     OW 2329   4.879   6.433   0.056  0.3474  0.0629  0.4527
  230SOL    HW1 2330   4.790   6.433   0.020  0.5186  1.8334 -0.1056
  230SOL    HW2 2331   4.888   6.349   0.100 -1.2496 -0.5643 -0.3482
  231SOL     OW 2332   1.776   1.404   0.644 -0.3854  0.3556 -0.5972
  231SOL    HW1 2333   1.861   1.397   0.599 -0.2441 -0.6345 -0.2020
  231SOL    HW2 2334   1.758   1.498   0.647 -0.6859  0.4704 -3.2492
  232SOL     OW 2335   4.093   3.617   2.905  0.3996 -0.1741 -0.4087
  232SOL    HW1 2336   4.123   3.566   2.830  0.2932  0.9177 -1.2212
  232SOL    HW2 2337   4.010   3.655   2.876 -0.3176 -0.8036  0.7493
  233SOL     OW 2338   1.224   0.486   2.931 -0.2780 -0.4168  0.3502
  233SOL    HW1 2339   1.285   0.491   3.004  1.2419 -1.9857 -0.7358
  233SOL    HW2 2340   1.261   0.546   2.866 -0.6086 -0.4134  0.1640
  234SOL     OW 2341   3.870   5.944   2.378  0.2822  0.1706 -0.0747
  234SOL    HW1 2342   3.923   5.891   2.436 -1.1747 -0.7527  0.4837
  234SOL    HW2 2343   3.797   5.974   2.432 -0.1230  0.8415 -0.9568
  235SOL     OW 2344   4.790   6.176   0.471 -0.1791  0.2550 -0.1245
  235SOL    HW1 2345   4.696   6.168   0.453 -0.3707  0.4019  0.7334
  235SOL    HW2 2346   4.808   6.104   0.531  0.0078  0.8754  0.5847
  236SOL     OW 2347   3.837   1.717   3.835 -0.2547  0.0142 -0.2566
  236SOL    HW1 2348   3.928   1.686   3.838 -0.8825 -2.1769 -1.5782
  236SOL    HW2 2349   3.839   1.802   3.881  2.7246  0.7866 -1.5604
  237SOL     OW 2350   0.886   0.958   1.052  0.5039  0.0898  0.0989
  237SOL    HW1 2351   0.798   0.932   1.024  0.9243 -0.3383 -0.8825
  237SOL    HW2 2352   0.939   0.879   1.041  0.6551 -0.1975  2.4618
  238SOL     OW 2353   0.764   4.714   2.941 -0.3076 -0.0721  0.0122
  238SOL    HW1 2354   0.753   4.715   2.846  2.9649 -0.6585 -0.4643
  238SOL    HW2 2355   0.787   4.803   2.964 -0.6979 -0.0227  0.2267
  239SOL     OW 2356   0.351   6.045   1.406  0.0515 -0.2549 -0.1345
  239SOL    HW1 2357   0.345   6.136   1.434 -1.8792  0.0419 -1.2922
  239SOL    HW2 2358   0.444   6.024   1.411  0.3484  1.2212  1.7822
  240SOL     OW 2359   0.761   1.224   3.681 -0.0123 -0.0877 -0.6515
  240SOL    HW1 2360   0.684   1.173   3.707  1.7571 -2.9190 -0.5517
  240SOL    HW2 2361   0.799   1.254   3.764 -0.2929  0.2272 -0.6333
  241SOL     OW 2362   0.497   4.168   3.346 -0.7010 -0.0083 -0.0420
  241SOL    HW1 2363   0.481   4.209   3.261  0.0397  0.4182  0.0148
  241SOL    HW2 2364   0.412   4.133   3.372 -1.4473  1.7524  0.0530
  242SOL     OW 2365   3.219   5.639   0.199  0.5546 -0.4525  0.1635
  242SOL    HW1 2366   3.168   5.559   0.210  0.4165 -0.1515  2.1188
  242SOL    HW2 2367   3.273   5.644   0.278  2.5032  0.0456 -1.1350
  243SOL     OW 2368   2.765   4.877   3.704  0.0145  0.2266 -0.0812
  243SOL    HW1 2369   2.699   4.881   3.635 -0.4590 -0.5568  0.3170
  243SOL    HW2 2370   2.752   4.792   3.745  0.4667  0.5780  0.8126
  244SOL     OW 2371   1.699   1.874   2.058 -0.1677  0.3177  0.2516
  244SOL    HW1 2372   1.683   1.928   2.135 -0.7391  2.0401 -1.0176
  244SOL    HW2 2373   1.634   1.804   2.063 -0.7513  0.8999  0.8715
  245SOL     OW 2374   2.876   1.411   1.012  0.2375  0.8176  0.1077
  245SOL    HW1 2375   2.964   1.406   1.049 -0.6550  2.8382  2.8265
  245SOL    HW2 2376   2.884   1.473   0.939  1.3283 -0.2415 -0.7008
  246SOL     OW 2377   4.039   1.549   3.395  0.1575  0.3495 -0.2725
  246SOL    HW1 2378   4.058   1.491   3.469 -2.2846 -0.7374 -0.3925
  246SOL    HW2 2379   4.010   1.630   3.435  0.8530  0.5080 -0.0769
  247SOL     OW 2380   5.563   4.106   3.525  0.1603  0.0552  0.3050
  247SOL    HW1 2381   5.650   4.068   3.538 -1.1871 -3.3925  0.3032
  247SOL    HW2 2382   5.502   4.033   3.537 -2.8349  2.4036  0.8488
  248SOL     OW 2383   5.746   3.742   2.266  0.9087 -0.1710 -0.1759
  248SOL    HW1 2384   5.691   3.667   2.247 -0.5870  0.3788  1.6744
  248SOL    HW2 2385   5.823   3.706   2.310 -0.0091 -0.6159  1.1123
  249SOL     OW 2386   6.449   0.847   1.421 -0.0470 -0.2495  0.1240
  249SOL    HW1 2387   6.406   0.931   1.403 -0.2321  0.1666  2.2357
  249SOL    HW2 2388   6.379   0.792   1.456  0.1262 -1.2425 -1.0297
  250SOL     OW 2389   2.853   1.985   0.081 -0.0961 -0.2411  0.0998
  250SOL    HW1 2390   2.760   2.007   0.085 -0.3548 -1.1758 -0.4876
  250SOL    HW2 2391   2.886   2.006   0.168 -0.2251  2.7660 -0.4649
  251SOL     OW 2392   0.295   5.815   3.304 -0.5389 -0.1296  0.1226
  251SOL    HW1 2393   0.241   5.736   3.311 -2.1403  0.8741 -0.2407
  251SOL    HW2 2394   0.271   5.852   3.219  1.1273  0.1057 -0.2750
  252SOL     OW 2395   2.938   3.891   3.718 -0.1285 -0.2590 -0.0693
  252SOL    HW1 2396   2.873   3.898   3.788 -1.8572 -0.6548 -1.5524
  252SOL    HW2 2397   3.016   3.856   3.761 -1.8524 -2.7981  1.2607
  253SOL     OW 2398   4.134   2.280   3.203 -0.3821  0.1498 -0.1868
  253SOL    HW1 2399   4.208   2.249   3.151 -0.9769  0.1660 -1.0628
  253SOL    HW2 2400   4.076   2.204   3.209  0.3513 -0.3326  1.7718
  254SOL     OW 2401   0.314   1.321   1.556  0.5547 -0.6035 -0.8049
  254SOL    HW1 2402   0.335   1.266   1.481  1.1008  1.1570 -1.9991
  254SOL    HW2 2403   0.398   1.343   1.595  0.2781 -1.4563  0.3120
  255SOL     OW 2404   2.757   0.551   4.443 -0.3108  0.2041  0.1639
  255SOL    HW1 2405   2.790   0.551   4.353 -4.4269 -1.0577 -1.5804
  255SOL    HW2 2406   2.719   0.638   4.455 -0.0059  0.2789  0.6326
  256SOL     OW 2407   5.474   5.617   2.089 -0.5261 -0.5822 -0.2053
  256SOL    HW1 2408   5.379   5.621   2.090 -0.5482 -1.1745  1.1775
  256SOL    HW2 2409   5.502   5.708   2.102 -0.8203  0.2096 -3.9122
  257SOL     OW 2410   3.000   1.849   4.183 -0.2781 -0.2381 -0.2315
  257SOL    HW1 2411   3.073   1.862   4.122 -0.1077 -1.5516 -0.3404
  257SOL    HW2 2412   3.039   1.862   4.270  0.6885 -3.0930 -0.1421
  258SOL     OW 2413   2.240   4.028   3.394  0.1134 -0.2616 -0.4996
  258SOL    HW1 2414   2.213   4.093   3.329 -1.3342  1.4319  1.6842
  258SOL    HW2 2415   2.182   4.042   3.469  0.9775 -2.8705  0.7970
  259SOL     OW 2416   4.524   6.252   1.953 -0.1055  0.2380  0.0500
  259SOL    HW1 2417   4.606   6.209   1.929 -0.1574 -0.1065  0.4928
  259SOL    HW2 2418   4.475   6.186   2.002  0.9266  1.5524  3.1198
  260SOL     OW 2419   4.511   1.359   2.909  0.2170  0.3421 -0.0074
  260SOL    HW1 2420   4.544   1.350   2.998 -1.2733  1.3295  0.6756
  260SOL    HW2 2421   4.462   1.441   2.909 -2.2039 -0.9882 -0.9307
  261SOL     OW 2422   3.381   4.850   4.531 -1.1968  0.5588 -0.2147
  261SOL    HW1 2423   3.458   4.880   4.578 -1.1206 -0.7829  0.5719
  261SOL    HW2 2424   3.337   4.790   4.591 -0.9992 -1.3675 -1.8697
  262SOL     OW 2425   1.272   0.650   4.440  0.2950 -0.7401  0.7785
  262SOL    HW1 2426   1.205   0.586   4.417 -0.5557  0.1484  0.7477
  262SOL    HW2 2427   1.349   0.597   4.462 -0.3262 -1.7595  0.5558
  263SOL     OW 2428   3.789   6.205   0.653  0.4531 -0.1624 -0.9230
  263SOL    HW1 2429   3.784   6.236   0.743  1.6408 -0.9053 -0.5802
  263SOL    HW2 2430   3.701   6.220   0.618  0.1962  0.8685  0.1035
  264SOL     OW 2431   6.475   5.202   0.948 -0.3120 -0.1506  0.3586
  264SOL    HW1 2432   6.519   5.269   1.001 -2.0381  0.7688  0.7139
  264SOL    HW2 2433   6.526   5.198   0.867 -0.5968  2.2216 -0.0133
  265SOL     OW 2434   0.533   5.497   4.417 -0.3629  0.1446 -0.7846
  265SOL    HW1 2435   0.599   5.539   4.362  0.7211 -1.5727 -0.8806
  265SOL    HW2 2436   0.462   5.475   4.357 -1.4966  2.7186 -0.5468
  266SOL     OW 2437   6.080   4.245   3.816 -0.0106 -0.8304  0.2050
  266SOL    HW1 2438   6.000   4.280   3.778 -0.8692 -1.5404  1.3261
  266SOL    HW2 2439   6.129   4.322   3.844 -0.4873 -0.4123 -0.0909
  267SOL     OW 2440   0.562   5.033   2.936  0.0413  0.2840  0.0998
  267SOL    HW1 2441   0.645   5.068   2.906 -0.5639  1.0734 -0.7040
  267SOL    HW2 2442   0.500   5.105   2.924 -0.5449  0.1264  1.7932
  268SOL     OW 2443   2.332   6.407   4.396  0.3047  0.4627  0.1947
  268SOL    HW1 2444   2.289   6.430   4.313 -1.1602  0.1301  0.8266
  268SOL    HW2 2445   2.314   6.314   4.408 -0.1623  0.6775  1.2501
  269SOL     OW 2446   1.932   5.307   1.654  0.9075  0.0002  0.4232
  269SOL    HW1 2447   2.018   5.330   1.620  0.0385 -0.0717 -1.9645
  269SOL    HW2 2448   1.897   5.243   1.592 -1.5047  1.2389  0.3893
  270SOL     OW 2449   0.087   3.432   4.646 -0.1590  0.1999  0.3800
  270SOL    HW1 2450   0.154   3.372   4.679 -0.5792  0.0651  0.9918
  270SOL    HW2 2451   0.004   3.389   4.667 -0.4416 -0.1116 -1.2622
  271SOL     OW 2452   4.850   3.573   3.851  0.0546 -0.7973  0.4633
  271SOL    HW1 2453   4.883   3.515   3.783  1.6266 -0.3151  0.7571
  271SOL    HW2 2454   4.768   3.608   3.817  1.3294  0.2755 -1.6702
  272SOL     OW 2455   5.334   1.625   0.297  0.0818  0.7343 -0.3831
  272SOL    HW1 2456   5.328   1.550   0.355 -2.7211  0.1903 -1.2403
  272SOL    HW2 2457   5.306   1.592   0.211  1.2512  2.1851 -1.3783
  273SOL     OW 2458   4.631   6.439   3.909 -0.4638  0.3862  0.3842
  273SOL    HW1 2459   4.578   6.453   3.831 -0.3961  0.9881  0.4439
  273SOL    HW2 2460   4.627   6.522   3.956  0.4936  0.4252  0.4195
  274SOL     OW 2461   4.359   5.913   0.339 -0.1096  0.5168  0.1953
  274SOL    HW1 2462   4.269   5.898   0.366  0.1290 -1.1271  0.1651
  274SOL    HW2 2463   4.411   5.856   0.395  0.6944 -0.3843 -1.4076
  275SOL     OW 2464   2.854   2.199   2.342  0.2650 -0.1242 -0.4023
  275SOL    HW1 2465   2.853   2.257   2.418  0.2621 -2.5374  1.5616
  275SOL    HW2 2466   2.917   2.131   2.365  0.7939 -0.5686 -2.8974
  276SOL     OW 2467   5.904   3.135   1.975  0.3682  0.3812 -0.0829
  276SOL    HW1 2468   5.922   3.184   1.894  1.1144 -1.3986 -1.0413
  276SOL    HW2 2469   5.861   3.199   2.032  0.3895  1.8647 -1.6410
  277SOL     OW 2470   2.139   2.752   2.826  0.2095  0.2379 -0.1197
  277SOL    HW1 2471   2.148   2.777   2.918  1.9526 -1.1543  0.1474
  277SOL    HW2 2472   2.060   2.698   2.823  0.0759  0.3896  0.5186
  278SOL     OW 2473   3.978   0.533   1.077 -0.6439  0.2134 -0.2306
  278SOL    HW1 2474   4.073   0.525   1.070 -0.7895 -1.3555 -0.8239
  278SOL    HW2 2475   3.962   0.627   1.084  0.8968  0.5488 -0.8476
  279SOL     OW 2476   0.675   4.970   3.496  0.2905  0.8512 -0.8898
  279SOL    HW1 2477   0.635   5.057   3.505  1.2102  1.3703 -1.6555
  279SOL    HW2 2478   0.678   4.936   3.585 -0.8443  1.2528 -0.6842
  280SOL     OW 2479   3.302   3.464   3.944 -0.2757 -0.5264 -0.1556
  280SOL    HW1 2480   3.384   3.445   3.900 -0.7170 -0.3001 -1.1084
  280SOL    HW2 2481   3.317   3.548   3.988 -0.9204  1.1352 -2.9004
  281SOL     OW 2482   0.777   2.700   2.486  0.4344  0.3525  0.0117
  281SOL    HW1 2483   0.775   2.781   2.537 -1.6528  0.5893 -0.3762
  281SOL    HW2 2484   0.803   2.728   2.398 -1.1235  0.7679 -0.3399
  282SOL     OW 2485   1.646   2.234   3.530  0.8490  0.0018 -0.4071
  282SOL    HW1 2486   1.552   2.216   3.523  0.9193  0.0927 -2.0814
  282SOL    HW2 2487   1.687   2.147   3.526  0.9681  0.0817 -3.7823
  283SOL     OW 2488   2.988   5.978   4.175  0.1851 -0.6182 -0.2585
  283SOL    HW1 2489   3.081   5.989   4.155 -0.0469 -1.9103 -2.2362
  283SOL    HW2 2490   2.974   5.884   4.171 -0.9912 -0.5381  1.2145
  284SOL     OW 2491   5.941   3.119   3.288  0.3205 -0.0921 -0.0753
  284SOL    HW1 2492   5.858   3.117   3.241  0.8289 -1.0211 -0.9863
  284SOL    HW2 2493   6.005   3.151   3.223  0.8110 -0.1454  0.3708
  285SOL     OW 2494   3.943   6.566   3.067 -0.6265  0.7939 -0.0869
  285SOL    HW1 2495   3.956   6.489   3.011  1.8353  1.9261 -1.2327
  285SOL    HW2 2496   3.944   6.640   3.006 -2.6242  1.8213  1.0174
  286SOL     OW 2497   0.017   2.863   0.395 -0.1779 -0.0891 -0.4562
  286SOL    HW1 2498   0.060   2.829   0.317 -1.0198  0.6312 -1.2685
  286SOL    HW2 2499  -0.075   2.835   0.386 -0.4808  0.7936 -0.2197
  287SOL     OW 2500   6.337   2.789   4.025 -0.1095 -0.0890  0.0075
  287SOL    HW1 2501   6.356   2.700   3.998 -0.8670 -0.4955  0.7724
  287SOL    HW2 2502   6.393   2.803   4.102  1.1889  0.6674 -1.0149
  288SOL     OW 2503   5.857   0.373   1.335 -0.1961 -0.1723  0.2423
  288SOL    HW1 2504   5.864   0.421   1.418  0.8548 -0.8325  0.5537
  288SOL    HW2 2505   5.847   0.441   1.269  0.9823  0.4829  0.7072
  289SOL     OW 2506   5.047   0.729   0.573  0.2555 -0.0380  0.4593
  289SOL    HW1 2507   5.095   0.652   0.543  0.7122 -0.1873  1.5476
  289SOL    HW2 2508   5.108   0.775   0.631 -0.4957  0.4200  0.8967
  290SOL     OW 2509   5.477   5.070   3.842 -0.4462 -0.2391 -0.0351
  290SOL    HW1 2510   5.504   5.162   3.850  0.9880 -0.5792 -0.5746
  290SOL    HW2 2511   5.428   5.067   3.760  1.2344 -0.2840 -1.0939
  291SOL     OW 2512   5.715   4.651   0.211  0.0436 -0.2841  0.6049
  291SOL    HW1 2513   5.636   4.694   0.178  0.1858  0.6306  1.4230
  291SOL    HW2 2514   5.684   4.596   0.283  0.2804  1.0131  1.7412
  292SOL     OW 2515   6.244   1.668   1.471  0.4149  0.7751 -0.1551
  292SOL    HW1 2516   6.265   1.596   1.530 -0.8394 -0.5085 -1.1922
  292SOL    HW2 2517   6.171   1.713   1.513  1.2403  1.5091  0.5249
  293SOL     OW 2518   3.615   2.940   1.793 -0.4989 -0.0115 -0.1496
  293SOL    HW1 2519   3.558   2.942   1.717  0.6089 -1.2145 -1.0515
  293SOL    HW2 2520   3.701   2.916   1.759 -0.0054 -0.7698  1.4926
  294SOL     OW 2521   6.540   2.555   0.695  0.2189 -0.3072  0.1501
  294SOL    HW1 2522   6.503   2.469   0.715  1.5304 -0.8455  0.3988
  294SOL    HW2 2523   6.633   2.546   0.718  0.9643  0.3262 -2.3024
  295SOL     OW 2524   3.710   4.420   2.903 -0.8004 -0.2386  0.4357
  295SOL    HW1 2525   3.725   4.466   2.820 -2.2126 -1.6401 -0.6587
  295SOL    HW2 2526   3.789   4.367   2.915  0.4698  1.7323  1.2801
  296SOL     OW 2527   1.353   3.190   4.579 -0.1495  0.1140 -0.6637
  296SOL    HW1 2528   1.386   3.218   4.493  0.6945 -1.8147 -1.0209
  296SOL    HW2 2529   1.268   3.233   4.588  0.8988  2.4527 -1.2765
  297SOL     OW 2530   0.758   5.227   3.215  0.0110 -0.1621  0.1851
  297SOL    HW1 2531   0.775   5.200   3.125 -2.5869 -0.4020 -0.3074
  297SOL    HW2 2532   0.738   5.320   3.209  0.8517  0.0627  0.6898
  298SOL     OW 2533   2.231   1.989   2.817  0.0901  0.0633  0.8673
  298SOL    HW1 2534   2.314   2.007   2.861  0.3749  1.4711 -0.1897
  298SOL    HW2 2535   2.246   1.908   2.768  0.6067 -0.0608  1.2303
  299SOL     OW 2536   4.361   5.171   0.037 -0.3375  0.0727 -0.4205
  299SOL    HW1 2537   4.420   5.240   0.066 -0.0727 -0.7784  1.1775
  299SOL    HW2 2538   4.406   5.130  -0.037  1.4176 -0.9581  1.1420
  300SOL     OW 2539   3.297   0.009   0.917  0.0378  0.6059  0.0233
  300SOL    HW1 2540   3.325   0.072   0.851 -1.6582  1.3041 -0.0957
  300SOL    HW2 2541   3.202   0.004   0.906 -0.0575 -0.7039  1.1645
  301SOL     OW 2542   4.536   4.277   1.628 -0.1252 -0.5966 -0.0546
  301SOL    HW1 2543   4.530   4.208   1.694 -1.7393 -0.2814  0.1635
  301SOL    HW2 2544   4.447   4.286   1.593 -0.3266  2.2740  0.8918
  302SOL     OW 2545   1.825   3.452   4.387 -0.1132 -0.2383 -0.5003
  302SOL    HW1 2546   1.838   3.437   4.480  1.3815 -0.3309 -0.6987
  302SOL    HW2 2547   1.778   3.535   4.381  1.8988  1.0200  0.2854
  303SOL     OW 2548   3.936   4.788   0.170 -0.2044  0.2655 -0.2344
  303SOL    HW1 2549   3.968   4.850   0.235 -0.0137 -0.4579  0.3716
  303SOL    HW2 2550   3.993   4.801   0.094  0.4423  0.1824  0.2254
  304SOL     OW 2551   1.087   5.494   0.673  0.3827 -0.1494  0.0388
  304SOL    HW1 2552   1.013   5.442   0.642  0.0660  0.1977  0.1994
  304SOL    HW2 2553   1.163   5.453   0.633 -0.0931  0.9924 -2.2167
  305SOL     OW 2554   3.907   3.112   2.564  0.2992 -0.4321  0.1275
  305SOL    HW1 2555   3.992   3.150   2.542 -0.1353 -0.0439 -0.9780
  305SOL    HW2 2556   3.844   3.182   2.548 -0.1999 -0.5667  1.3902
  306SOL     OW 2557   3.101   1.570   3.265 -0.1973  0.0589  0.0815
  306SOL    HW1 2558   3.078   1.654   3.225 -1.7871 -0.8271 -0.9543
  306SOL    HW2 2559   3.196   1.564   3.254 -0.0813  1.6212 -0.0082
  307SOL     OW 2560   4.422   0.710   3.405 -0.1193 -0.1133  0.0587
  307SOL    HW1 2561   4.411   0.785   3.464 -1.0869 -0.9394  0.9923
  307SOL    HW2 2562   4.411   0.634   3.462  1.4807 -0.9986 -0.7407
  308SOL     OW 2563   2.754   6.295   1.272 -0.3407  0.0068 -0.3240
  308SOL    HW1 2564   2.689   6.255   1.330 -2.3829  2.4599 -0.7624
  308SOL    HW2 2565   2.834   6.298   1.324 -1.6858  0.7006  1.8309
  309SOL     OW 2566   5.168   0.680   1.250 -0.1890  0.1869  0.1680
  309SOL    HW1 2567   5.102   0.627   1.294 -1.0794  0.8465 -0.3305
  309SOL    HW2 2568   5.177   0.640   1.163  1.3818 -0.9638  0.8161
  310SOL     OW 2569   3.936   2.094   3.180 -0.7588 -0.4190 -0.5692
  310SOL    HW1 2570   3.995   2.020   3.167 -0.4035 -0.1985 -0.2363
  310SOL    HW2 2571   3.875   2.090   3.106  0.2494 -0.0971 -1.4354
  311SOL     OW 2572   2.604   3.716   4.017 -0.6304  0.2501  0.1660
  311SOL    HW1 2573   2.627   3.624   4.027 -2.2304 -0.4175 -1.7834
  311SOL    HW2 2574   2.687   3.763   4.032  0.0301 -1.3700  2.1270
  312SOL     OW 2575   5.240   1.448   3.926 -0.3152  0.5173  0.0208
  312SOL    HW1 2576   5.179   1.482   3.991  1.4083  2.0731  0.8941
  312SOL    HW2 2577   5.276   1.526   3.883  0.9573 -0.3550 -0.5717
  313SOL     OW 2578   2.858   4.108   3.184  0.3982  0.1117 -0.0768
  313SOL    HW1 2579   2.789   4.104   3.118  0.2680  0.2941  0.0457
  313SOL    HW2 2580   2.866   4.019   3.217  1.7180 -0.3899 -1.6179
  314SOL     OW 2581   3.128   0.646   2.442  0.9530 -0.5949 -1.0768
  314SOL    HW1 2582   3.163   0.609   2.361  2.6315 -1.3775 -0.0567
  314SOL    HW2 2583   3.205   0.663   2.496 -0.1314 -0.5305  0.5317
  315SOL     OW 2584   3.080   3.607   3.084  0.1241 -0.2802  0.0054
  315SOL    HW1 2585   3.004   3.664   3.090 -0.5615 -1.1659 -0.0296
  315SOL    HW2 2586   3.148   3.650   3.136  0.0358  1.1943 -1.0495
  316SOL     OW 2587   1.190   4.348   2.847  0.3247 -0.1109 -0.2603
  316SOL    HW1 2588   1.113   4.405   2.851  0.5961  0.2787 -0.5142
  316SOL    HW2 2589   1.221   4.343   2.937 -0.2480 -0.6209 -0.0851
  317SOL     OW 2590   5.946   1.170   1.614 -0.5818 -0.1310 -0.1501
  317SOL    HW1 2591   5.967   1.261   1.596  1.0389 -0.3589  0.3554
  317SOL    HW2 2592   5.912   1.170   1.703  0.6237 -0.1466  0.3274
  318SOL     OW 2593   3.957   4.841   2.852 -0.0031  0.0621  0.0866
  318SOL    HW1 2594   4.030   4.812   2.798 -0.5868 -1.2765 -0.0189
  318SOL    HW2 2595   3.960   4.785   2.929 -0.2766  0.7189  0.5845
  319SOL     OW 2596   2.215   5.705   3.753 -0.1635 -0.2908  0.6331
  319SOL    HW1 2597   2.194   5.613   3.735  0.1410 -0.0095 -1.4096
  319SOL    HW2 2598   2.143   5.755   3.714  0.0519  0.3702  1.0635
  320SOL     OW 2599   5.097   2.302   4.133  0.3375 -0.2491  0.0676
  320SOL    HW1 2600   5.179   2.349   4.152 -0.0191  0.2320  0.4447
  320SOL    HW2 2601   5.055   2.292   4.219 -0.8362  1.0889 -0.3119
  321SOL     OW 2602   1.750   0.211   1.967  0.3675 -0.0392  0.5549
  321SOL    HW1 2603   1.714   0.300   1.966 -0.0637 -0.1934  1.3832
  321SOL    HW2 2604   1.842   0.223   1.988  0.8223  0.3474 -1.4284
  322SOL     OW 2605   3.461   5.279   0.167 -0.1819  0.1371  0.2798
  322SOL    HW1 2606   3.445   5.281   0.262 -0.8508 -0.9222  0.2038
  322SOL    HW2 2607   3.546   5.237   0.158  0.1420  0.7472  0.4285
  323SOL     OW 2608   4.019   4.721   1.695  0.7862 -0.5181  0.1207
  323SOL    HW1 2609   4.113   4.729   1.710  0.7050 -0.1818  0.4627
  323SOL    HW2 2610   4.008   4.633   1.658  1.2028 -0.6499  0.3037
  324SOL     OW 2611   1.917   0.427   2.111 -0.0530 -0.0370  0.1327
  324SOL    HW1 2612   1.899   0.521   2.118 -1.0176 -0.1982  0.0101
  324SOL    HW2 2613   1.996   0.422   2.058  1.6898  0.8014  2.4588
  325SOL     OW 2614   6.108   5.669   2.206 -0.0476  0.1127 -0.3975
  325SOL    HW1 2615   6.035   5.730   2.201  1.9948  2.7415 -0.4416
  325SOL    HW2 2616   6.151   5.676   2.121  0.7468 -0.7495 -0.0900
  326SOL     OW 2617   1.807   4.431   3.085 -0.6215 -0.4605  0.6035
  326SOL    HW1 2618   1.805   4.458   2.993  1.2598 -0.1254  0.6187
  326SOL    HW2 2619   1.747   4.357   3.090 -2.0001  0.5211 -0.5378
  327SOL     OW 2620   0.007   2.221   3.626  0.2996 -0.3457  0.2216
  327SOL    HW1 2621  -0.034   2.135   3.612  2.4127 -1.3732 -0.1287
  327SOL    HW2 2622   0.067   2.231   3.552  1.4332  0.5944  1.2317
  328SOL     OW 2623   4.545   4.934   3.833  0.7780 -0.4810  0.4589
  328SOL    HW1 2624   4.503   4.865   3.782 -0.9855  1.0622 -0.2863
  328SOL    HW2 2625   4.607   4.975   3.771  0.2476 -0.0219  0.2279
  329SOL     OW 2626   3.109   2.001   2.910  0.2833 -0.2037  0.0230
  329SOL    HW1 2627   3.163   2.051   2.971  0.9652 -1.3994  0.4228
  329SOL    HW2 2628   3.066   2.068   2.856 -0.0734  0.8552  1.5735
  330SOL     OW 2629   3.497   0.211   0.835 -0.5978 -0.4670  0.3956
  330SOL    HW1 2630   3.555   0.145   0.871 -0.8655 -0.3731  1.0129
  330SOL    HW2 2631   3.548   0.254   0.766 -0.2293 -0.9353  0.3758
  331SOL     OW 2632   1.350   2.695   3.665 -0.2185 -0.1853  0.3452
  331SOL    HW1 2633   1.264   2.711   3.626 -0.1677  1.1837  0.7288
  331SOL    HW2 2634   1.413   2.725   3.599 -0.1205  1.5664  1.1780
  332SOL     OW 2635   0.791   4.192   4.446  0.0976  0.9045 -0.4856
  332SOL    HW1 2636   0.867   4.232   4.402  0.5206  1.2096  0.4943
  332SOL    HW2 2637   0.715   4.237   4.408  0.2793 -0.3176 -2.4429
  333SOL     OW 2638   5.244   2.636   3.282 -0.1877  0.4992  0.4707
  333SOL    HW1 2639   5.290   2.706   3.328 -2.3949  2.2113  0.2554
  333SOL    HW2 2640   5.166   2.621   3.335 -0.0204 -1.4636  0.2154
  334SOL     OW 2641   3.102   4.072   4.315  0.0227 -0.1974 -0.0448
  334SOL    HW1 2642   3.126   4.165   4.319 -2.6966  0.6131 -0.7835
  334SOL    HW2 2643   3.112   4.049   4.223  0.1962 -0.5165  0.0516
  335SOL     OW 2644   3.746   5.243   1.290 -0.3148  0.2519 -0.2134
  335SOL    HW1 2645   3.779   5.232   1.201 -0.6685 -0.7858 -0.2366
  335SOL    HW2 2646   3.652   5.251   1.281 -0.1831  2.7083 -0.1035
  336SOL     OW 2647   6.206   0.120   3.661  0.1959  0.4931  0.9478
  336SOL    HW1 2648   6.257   0.039   3.665 -0.6804 -0.0349  1.8894
  336SOL    HW2 2649   6.174   0.124   3.571  2.4132  1.1886  0.1291
  337SOL     OW 2650   3.720   6.049   1.013  0.0104 -0.1841  0.1550
  337SOL    HW1 2651   3.735   6.113   1.082 -1.5652 -0.8990  1.2063
  337SOL    HW2 2652   3.793   5.987   1.021  0.6072  0.5167  0.2257
  338SOL     OW 2653   2.324   0.622   1.855  0.3337  0.1197 -0.2366
  338SOL    HW1 2654   2.396   0.665   1.902  0.1563 -0.3835  0.5087
  338SOL    HW2 2655   2.346   0.529   1.858  1.5157  0.2084 -3.1783
  339SOL     OW 2656   2.058   1.986   3.771  0.0979 -0.2246  0.4666
  339SOL    HW1 2657   2.005   1.936   3.709 -0.1941  1.7755 -1.0011
  339SOL    HW2 2658   2.000   2.000   3.846 -0.8762  0.3954 -0.3634
  340SOL     OW 2659   1.274   6.065   0.099  0.6884 -0.0079 -0.1044
  340SOL    HW1 2660   1.285   5.986   0.152  0.2244  0.1122  0.1852
  340SOL    HW2 2661   1.217   6.038   0.027  1.3702 -0.1866 -0.5801
  341SOL     OW 2662   4.765   5.626   2.329 -0.5675  0.8756 -0.4102
  341SOL    HW1 2663   4.678   5.603   2.297 -0.4408  0.8432 -0.7364
  341SOL    HW2 2664   4.757   5.621   2.425 -1.0630  1.3973 -0.4184
  342SOL     OW 2665   5.326   0.962   2.181 -0.0575  0.3075 -0.4720
  342SOL    HW1 2666   5.363   0.987   2.266 -0.4994  0.0796 -0.2083
  342SOL    HW2 2667   5.381   0.890   2.151  1.2906  1.6276 -1.2829
  343SOL     OW 2668   4.029   1.910   2.448  0.1604  0.5225 -0.1447
  343SOL    HW1 2669   4.084   1.835   2.425  0.1812  0.9490 -1.5278
  343SOL    HW2 2670   4.076   1.986   2.415  1.0851  1.4259  2.8694
  344SOL     OW 2671   1.603   4.112   2.476 -0.0279  0.0047 -0.4492
  344SOL    HW1 2672   1.667   4.058   2.523 -0.0591 -0.3859 -0.8468
  344SOL    HW2 2673   1.539   4.049   2.443  0.3463  0.1962 -1.5844
  345SOL     OW 2674   5.055   6.526   3.837 -0.1298 -0.0834 -0.2751
  345SOL    HW1 2675   5.041   6.460   3.905 -1.9960  0.1173 -0.4075
  345SOL    HW2 2676   5.104   6.480   3.769  0.0742 -0.8434  0.3643
  346SOL     OW 2677   2.527   5.200   1.330 -0.0749 -0.3806 -0.7082
  346SOL    HW1 2678   2.494   5.116   1.299 -2.4950 -0.5071  1.8485
  346SOL    HW2 2679   2.467   5.265   1.292  0.7370  0.0491 -1.2824
  347SOL     OW 2680   1.903   0.992   1.094 -0.6338  0.6161  0.4083
  347SOL    HW1 2681   1.931   1.073   1.050 -1.0279  2.6891  3.6183
  347SOL    HW2 2682   1.813   1.010   1.121 -0.0375  0.0156  3.0440
  348SOL     OW 2683   1.691   3.429   2.794 -0.1149  0.4220  0.3642
  348SOL    HW1 2684   1.732   3.346   2.818 -0.6184  0.4577  1.3978
  348SOL    HW2 2685   1.607   3.404   2.754 -0.6342  0.4359  1.4087
  349SOL     OW 2686   3.134   4.434   0.472  0.4028 -0.4902 -0.2865
  349SOL    HW1 2687   3.125   4.397   0.384  1.6950 -1.7476  0.0779
  349SOL    HW2 2688   3.172   4.364   0.524  1.3264  0.8054  0.8611
  350SOL     OW 2689   3.347   0.220   1.120 -0.4033  0.6682 -0.2009
  350SOL    HW1 2690   3.355   0.173   1.203  0.0002  0.4757 -0.3465
  350SOL    HW2 2691   3.356   0.153   1.053 -1.3810  0.7200 -0.4060
  351SOL     OW 2692   5.978   1.215   2.266  0.0192 -0.2484  0.1855
  351SOL    HW1 2693   5.989   1.214   2.361  1.8989 -2.3969  0.0363
  351SOL    HW2 2694   6.024   1.293   2.237  0.1555 -0.0293  0.9793
  352SOL     OW 2695   2.810   2.693   2.950  0.2202  0.5994 -0.5188
  352SOL    HW1 2696   2.717   2.686   2.970 -0.0392  1.5207 -1.3152
  352SOL    HW2 2697   2.844   2.757   3.013  0.8442 -1.3939  1.3033
  353SOL     OW 2698   2.969   1.760   2.324  0.9265 -0.1904 -0.3304
  353SOL    HW1 2699   3.021   1.759   2.404  1.2227  1.1411 -0.4855
  353SOL    HW2 2700   2.885   1.721   2.350  1.4187 -0.8414  0.3231
  354SOL     OW 2701   1.929   0.263   2.321  0.8909 -0.2943  0.0178
  354SOL    HW1 2702   1.923   0.327   2.250 -1.4614  1.3934  1.6072
  354SOL    HW2 2703   1.934   0.178   2.276 -1.2044  0.6514 -2.2261
  355SOL     OW 2704   4.708   5.356   2.380 -0.2831  0.8217  0.7100
  355SOL    HW1 2705   4.786   5.406   2.357 -0.5880  0.5182 -1.1495
  355SOL    HW2 2706   4.653   5.417   2.428  1.0110  1.0880  1.8945
  356SOL     OW 2707   1.711   0.628   4.549  0.7486  0.0164  0.1312
  356SOL    HW1 2708   1.743   0.541   4.574  1.4775  0.6394  1.4887
  356SOL    HW2 2709   1.790   0.678   4.529  0.3474  0.4425 -0.4022
  357SOL     OW 2710   6.382   1.831   1.328 -0.0508 -0.9938  0.1224
  357SOL    HW1 2711   6.397   1.777   1.251 -2.1941 -0.3040 -0.8471
  357SOL    HW2 2712   6.341   1.771   1.392  1.1446 -1.4094  0.5255
  358SOL     OW 2713   3.923   0.838   0.361 -0.0952 -0.2410 -0.7884
  358SOL    HW1 2714   3.923   0.829   0.457 -1.5264 -0.7021 -0.8103
  358SOL    HW2 2715   3.853   0.901   0.343 -1.4600 -1.9038 -1.6362
  359SOL     OW 2716   4.915   5.308   1.373  0.2539  0.2678  0.5563
  359SOL    HW1 2717   4.991   5.263   1.410  0.3860 -0.5962 -0.6982
  359SOL    HW2 2718   4.855   5.318   1.446  1.4545  0.7174  1.5164
  360SOL     OW 2719   0.382   3.468   0.043 -0.2181  0.8290 -0.6072
  360SOL    HW1 2720   0.321   3.421   0.100  0.8745  1.9354  1.6068
  360SOL    HW2 2721   0.429   3.399  -0.003  1.1584 -0.3572  2.3475
  361SOL     OW 2722   3.878   1.193   2.877  0.2059  0.1879  0.4911
  361SOL    HW1 2723   3.851   1.268   2.824 -3.0069 -0.4365  1.0306
  361SOL    HW2 2724   3.915   1.132   2.814  0.3030  1.1068 -0.3705
  362SOL     OW 2725   5.879   1.931   2.284  0.0858 -0.3547  0.1997
  362SOL    HW1 2726   5.851   1.843   2.309  1.4013 -0.4084  1.5886
  362SOL    HW2 2727   5.854   1.986   2.358  0.7480  0.1446  0.0568
  363SOL     OW 2728   5.074   0.897   1.135  0.0867 -0.4349  0.0338
  363SOL    HW1 2729   5.146   0.960   1.134 -0.1587 -0.1605 -0.5990
  363SOL    HW2 2730   5.114   0.815   1.165  0.5596 -0.1679  0.1472
  364SOL     OW 2731   1.154   4.940   4.617  0.2330 -0.1545  0.3171
  364SOL    HW1 2732   1.103   4.895   4.549 -3.4246  1.7552  1.5505
  364SOL    HW2 2733   1.130   4.896   4.698 -0.1923  1.3598  1.0444
  365SOL     OW 2734   3.998   4.259   0.682 -0.0348  0.0402  0.2472
  365SOL    HW1 2735   4.012   4.211   0.600 -0.1901  0.8586 -0.2650
  365SOL    HW2 2736   4.038   4.203   0.749 -1.9046 -1.7399 -0.0465
  366SOL     OW 2737   2.547   0.397   4.507 -0.7551  0.1207 -0.1774
  366SOL    HW1 2738   2.490   0.421   4.435  0.3196  0.3560 -0.9742
  366SOL    HW2 2739   2.630   0.439   4.487  0.1008 -1.2923  0.2551
  367SOL     OW 2740   5.105   2.301   2.496  0.1958 -0.2481 -0.1853
  367SOL    HW1 2741   5.062   2.310   2.581  0.8669 -0.5613  0.1997
  367SOL    HW2 2742   5.050   2.351   2.436 -0.0684  0.3246  0.5114
  368SOL     OW 2743   5.261   4.771   3.880 -0.4487  0.0499 -0.9641
  368SOL    HW1 2744   5.307   4.737   3.956 -1.5568 -1.1281 -0.7798
  368SOL    HW2 2745   5.224   4.855   3.910 -0.2931 -0.0707 -0.4220
  369SOL     OW 2746   4.175   3.660   4.535  0.0158  0.0023  0.2944
  369SOL    HW1 2747   4.228   3.735   4.509 -0.1002  0.1136  0.3836
  369SOL    HW2 2748   4.230   3.584   4.515 -0.0008  0.0955 -0.1075
  370SOL     OW 2749   1.425   3.608   4.517  0.0452 -0.0955 -0.3085
  370SOL    HW1 2750   1.453   3.523   4.549 -1.6144 -0.3097  0.7055
  370SOL    HW2 2751   1.336   3.619   4.551 -0.6107  1.1121 -2.1925
  371SOL     OW 2752   1.581   5.796   1.827 -0.0419  0.1263 -0.0766
  371SOL    HW1 2753   1.520   5.773   1.896  1.4736  1.0787  1.6612
  371SOL    HW2 2754   1.574   5.724   1.764 -0.4366 -1.5458  1.7694
  372SOL     OW 2755   0.804   2.464   4.572  0.8072  0.3065  0.0676
  372SOL    HW1 2756   0.868   2.519   4.617  2.3371  0.2658 -1.8971
  372SOL    HW2 2757   0.833   2.464   4.481 -0.6282 -1.7090 -0.4511
  373SOL     OW 2758   2.704   1.094   3.968 -0.5439 -0.5145  0.1076
  373SOL    HW1 2759   2.790   1.137   3.975 -1.4702  1.5766 -0.4773
  373SOL    HW2 2760   2.724   1.000   3.967  1.8654 -0.0917 -1.4177
  374SOL     OW 2761   5.002   0.219   3.088  0.0164  0.6510 -0.3587
  374SOL    HW1 2762   5.091   0.200   3.060  0.0620  0.6888 -0.2399
  374SOL    HW2 2763   5.005   0.309   3.120 -0.5901  1.5344 -2.5716
  375SOL     OW 2764   4.681   0.668   3.052  0.0690  0.1400 -0.1904
  375SOL    HW1 2765   4.763   0.620   3.059 -0.8080 -2.0221 -2.8238
  375SOL    HW2 2766   4.614   0.600   3.041 -1.6825  1.8816 -0.9451
  376SOL     OW 2767   3.630   1.222   3.074  0.2556 -0.3580  0.6314
  376SOL    HW1 2768   3.667   1.246   2.989  0.2575 -1.0405  0.4274
  376SOL    HW2 2769   3.687   1.265   3.138 -0.3529  0.9974  0.2842
  377SOL     OW 2770   5.607   5.529   1.118  0.1195  0.1834 -0.4447
  377SOL    HW1 2771   5.625   5.599   1.181 -1.7813  1.1378 -0.8709
  377SOL    HW2 2772   5.690   5.515   1.073  0.3507  2.9734 -1.0905
  378SOL     OW 2773   4.650   1.561   0.468 -0.4038  0.1969  0.0559
  378SOL    HW1 2774   4.687   1.483   0.426  1.7121  0.2917  1.5535
  378SOL    HW2 2775   4.606   1.528   0.546 -1.2497  0.3316 -0.3595
  379SOL     OW 2776   2.878   4.681   0.366 -0.3026  0.3121 -0.4998
  379SOL    HW1 2777   2.907   4.595   0.338  0.8212  0.6949 -0.6073
  379SOL    HW2 2778   2.804   4.702   0.311 -0.9799 -0.8334 -0.0538
  380SOL     OW 2779   3.194   4.356   4.299 -0.6761  0.0958 -0.3641
  380SOL    HW1 2780   3.158   4.351   4.211  0.8842 -1.4358 -0.9623
  380SOL    HW2 2781   3.282   4.393   4.288 -0.9003  1.0193  0.7114
  381SOL     OW 2782   5.802   4.787   3.869  0.8100 -0.1741 -0.0711
  381SOL    HW1 2783   5.896   4.792   3.848  0.7080  1.1414 -0.3421
  381SOL    HW2 2784   5.759   4.831   3.795  0.1381  0.9006  0.9246
  382SOL     OW 2785   2.075   1.899   4.632  0.0242 -0.2753  0.2045
  382SOL    HW1 2786   2.031   1.832   4.685  1.6832 -1.8642 -0.3184
  382SOL    HW2 2787   2.156   1.917   4.679 -0.3080  1.2502  0.2234
  383SOL     OW 2788   5.558   5.621   3.877  0.2212 -0.7622  0.2820
  383SOL    HW1 2789   5.644   5.593   3.844  0.7777  1.0947  0.0649
  383SOL    HW2 2790   5.575   5.650   3.966 -0.0810 -0.0340  0.1100
  384SOL     OW 2791   4.644   2.821   1.082 -1.0070 -0.6885  0.4491
  384SOL    HW1 2792   4.617   2.895   1.027  1.0153 -0.1562  0.0925
  384SOL    HW2 2793   4.715   2.780   1.033 -0.5851 -1.4983  1.6938
  385SOL     OW 2794   4.959   1.965   2.874  0.0113  0.0622  0.0771
  385SOL    HW1 2795   4.994   1.883   2.910 -0.5443 -0.4518 -0.5389
  385SOL    HW2 2796   4.884   1.986   2.930 -0.8758 -0.7573 -0.7742
  386SOL     OW 2797   4.237   6.083   1.182 -0.1201 -0.5208  0.3132
  386SOL    HW1 2798   4.173   6.069   1.112 -1.4641 -0.2281  1.4308
  386SOL    HW2 2799   4.223   6.174   1.208  1.8343  0.0340 -0.4252
  387SOL     OW 2800   5.130   4.816   2.275  0.2310 -0.2954  0.0922
  387SOL    HW1 2801   5.055   4.789   2.222 -1.3409  1.8517  1.0957
  387SOL    HW2 2802   5.192   4.852   2.211 -0.7311  0.3248 -0.5232
  388SOL     OW 2803   4.134   0.968   0.067  0.3950 -0.1751 -0.3440
  388SOL    HW1 2804   4.115   0.938  -0.022  0.7118  1.4472 -0.9906
  388SOL    HW2 2805   4.095   1.055   0.071 -0.5006 -0.6212  1.4559
  389SOL     OW 2806   4.301   6.029   0.675  0.2170  0.0409  0.3542
  389SOL    HW1 2807   4.374   5.986   0.632  0.3224  0.1161  0.4581
  389SOL    HW2 2808   4.223   5.994   0.632  0.3457  0.6259 -0.3775
  390SOL     OW 2809   1.645   1.071   1.873 -0.4350 -0.2434 -0.7567
  390SOL    HW1 2810   1.712   1.052   1.939  0.1648 -0.0414 -1.2989
  390SOL    HW2 2811   1.578   1.119   1.921  0.1572  0.2130 -0.3596
  391SOL     OW 2812   4.976   5.659   3.869 -0.4907 -0.3338 -0.5019
  391SOL    HW1 2813   4.997   5.742   3.911 -0.9745 -0.1291 -0.6706
  391SOL    HW2 2814   5.018   5.664   3.783  0.7241 -0.8572  0.0291
  392SOL     OW 2815   1.793   1.653   1.636  0.3391 -0.1387 -0.3877
  392SOL    HW1 2816   1.816   1.567   1.600 -2.7140 -0.6306 -1.4168
  392SOL    HW2 2817   1.867   1.708   1.613  2.1058 -2.3108 -0.2805
  393SOL     OW 2818   0.078   6.064   0.888 -0.0264 -0.1169  0.1013
  393SOL    HW1 2819   0.016   6.127   0.850  0.5785  1.1969  1.1986
  393SOL    HW2 2820   0.026   6.012   0.949 -0.9664 -2.1073 -2.2455
  394SOL     OW 2821   4.278   3.452   2.224 -0.1454 -0.4235 -0.2248
  394SOL    HW1 2822   4.328   3.518   2.272  0.0511 -1.0736  0.4858
  394SOL    HW2 2823   4.281   3.481   2.133  0.9196 -0.0632 -0.0917
  395SOL     OW 2824   3.671   4.723   2.294 -0.1851 -0.6280 -0.1575
  395SOL    HW1 2825   3.748   4.673   2.267 -0.3684 -2.0020  1.6779
  395SOL    HW2 2826   3.660   4.702   2.387 -0.7258  2.2687  0.5543
  396SOL     OW 2827   0.622   0.626   3.566 -0.0875 -0.1093 -0.3564
  396SOL    HW1 2828   0.590   0.574   3.640  0.8949  1.3945  1.1921
  396SOL    HW2 2829   0.643   0.711   3.603  2.2243  0.1271 -1.9841
  397SOL     OW 2830   6.341   2.191   2.497 -0.0417  0.3834 -0.0311
  397SOL    HW1 2831   6.421   2.222   2.539 -0.3605  0.2178  0.7193
  397SOL    HW2 2832   6.282   2.266   2.501 -1.1628 -0.4985  2.6738
  398SOL     OW 2833   6.465   0.130   2.729 -0.1788  0.1834  0.4736
  398SOL    HW1 2834   6.543   0.180   2.750  0.1076 -0.0897  0.0763
  398SOL    HW2 2835   6.482   0.042   2.763  0.7841 -0.6001 -1.8298
  399SOL     OW 2836   5.393   2.573   0.452  0.2869 -0.1192 -0.6922
  399SOL    HW1 2837   5.341   2.493   0.459  0.9461 -0.4720  0.3204
  399SOL    HW2 2838   5.421   2.592   0.542 -3.7162  3.8873  0.1100
  400SOL     OW 2839   3.733   0.842   3.612 -0.7589 -0.5212 -0.3504
  400SOL    HW1 2840   3.794   0.779   3.652 -1.8933 -1.8820 -0.6943
  400SOL    HW2 2841   3.676   0.868   3.684 -0.2516  0.1889 -0.1944
  401SOL     OW 2842   3.636   1.220   0.108 -0.1753 -0.6694  0.9589
  401SOL    HW1 2843   3.555   1.185   0.145 -0.2994 -0.5893  0.7645
  401SOL    HW2 2844   3.611   1.307   0.075  0.4133  0.1575  2.5788
  402SOL     OW 2845   1.381   6.322   4.569 -0.6925  0.3213 -0.3482
  402SOL    HW1 2846   1.313   6.283   4.624 -0.2978 -0.5553 -0.4536
  402SOL    HW2 2847   1.366   6.284   4.482  0.3129 -0.3865 -0.2286
  403SOL     OW 2848   2.746   3.419   2.197 -0.2287  0.5807 -0.2003
  403SOL    HW1 2849   2.759   3.461   2.283 -0.1087  2.7256 -1.1969
  403SOL    HW2 2850   2.813   3.352   2.193  1.0447  1.7383  0.6324
  404SOL     OW 2851   3.298   2.514   0.710 -0.0118  0.6824 -0.2127
  404SOL    HW1 2852   3.274   2.441   0.767 -4.1472  1.6498 -0.4566
  404SOL    HW2 2853   3.362   2.564   0.762  0.9124 -1.6191  1.0155
  405SOL     OW 2854   1.694   0.002   4.584 -0.1896 -0.1384 -0.3428
  405SOL    HW1 2855   1.608   0.016   4.543 -0.1641 -2.5960 -1.3775
  405SOL    HW2 2856   1.744  -0.046   4.519  1.9954  1.1403  0.2927
  406SOL     OW 2857   4.917   1.681   2.618 -0.2079  0.0462 -0.2281
  406SOL    HW1 2858   4.890   1.772   2.616 -1.8909 -0.4040  0.5337
  406SOL    HW2 2859   4.849   1.636   2.668  1.5985 -1.3007  1.1807
  407SOL     OW 2860   5.200   0.522   2.287  0.5514 -0.1082 -0.5383
  407SOL    HW1 2861   5.130   0.491   2.229  0.2236  1.7741 -1.2303
  407SOL    HW2 2862   5.182   0.478   2.371 -2.4239  1.3957 -0.2300
  408SOL     OW 2863   1.382   5.288   2.345  0.0479  0.2734  0.6649
  408SOL    HW1 2864   1.291   5.314   2.358 -0.2794 -0.8240  0.7158
  408SOL    HW2 2865   1.405   5.239   2.424  0.8393  0.9366  0.8600
  409SOL     OW 2866   1.493   6.437   0.192 -0.4680  0.0697 -0.1801
  409SOL    HW1 2867   1.413   6.463   0.238 -1.0300 -0.5836 -0.7769
  409SOL    HW2 2868   1.479   6.464   0.101  0.1022  0.1884 -0.2394
  410SOL     OW 2869   4.687   0.407   4.301  0.1548 -0.4255 -0.0643
  410SOL    HW1 2870   4.690   0.445   4.389  0.3853  0.5097 -0.4577
  410SOL    HW2 2871   4.778   0.382   4.282  1.4155  4.3922 -2.0798
  411SOL     OW 2872   4.025   4.271   2.928  0.1640 -0.3888  0.4645
  411SOL    HW1 2873   4.031   4.182   2.965 -0.9113 -0.0606  1.4987
  411SOL    HW2 2874   4.092   4.321   2.975 -1.1117 -0.0043  1.9540
  412SOL     OW 2875   2.993   4.046   2.494  0.2347  0.5860  0.0267
  412SOL    HW1 2876   3.018   4.098   2.571  0.4788 -3.0675  2.6618
  412SOL    HW2 2877   3.070   3.993   2.475 -0.7148 -0.4758 -1.0152
  413SOL     OW 2878   6.575   5.336   4.349 -0.3944 -0.2128 -0.3015
  413SOL    HW1 2879   6.664   5.371   4.344  0.0729 -1.1209  1.2113
  413SOL    HW2 2880   6.522   5.409   4.381  0.1377 -0.1737  0.5059
  414SOL     OW 2881   5.385   3.028   4.630  0.0242 -0.4580 -0.0905
  414SOL    HW1 2882   5.300   3.070   4.618  0.0133 -0.7098 -0.9445
  414SOL    HW2 2883   5.409   3.047   4.721 -0.7907 -0.1083  0.0549
  415SOL     OW 2884   5.713   5.382   3.085 -0.0083 -0.0645  0.3679
  415SOL    HW1 2885   5.787   5.405   3.028  1.2663 -0.8709  1.6199
  415SOL    HW2 2886   5.732   5.426   3.168  0.2664 -2.0579  1.4258
  416SOL     OW 2887   3.156   1.292   0.501 -0.5070  0.2024 -0.3317
  416SOL    HW1 2888   3.105   1.369   0.474 -0.6144 -0.4360 -2.0923
  416SOL    HW2 2889   3.191   1.257   0.419  0.2132 -1.1530  0.5268
  417SOL     OW 2890   0.094   5.945   4.115  0.2531  0.2923 -0.3358
  417SOL    HW1 2891   0.107   5.869   4.059  1.2695 -0.0355  0.3249
  417SOL    HW2 2892   0.048   6.008   4.059 -0.2884 -0.6614 -0.9958
  418SOL     OW 2893   1.757   5.300   1.854  0.1530 -0.4079  0.4884
  418SOL    HW1 2894   1.683   5.312   1.794  0.9752 -1.5853 -0.8322
  418SOL    HW2 2895   1.834   5.299   1.797  0.9245 -2.1403  1.4644
  419SOL     OW 2896   4.388   3.067   0.743  0.6997  0.2893 -0.1701
  419SOL    HW1 2897   4.462   3.019   0.705  0.6738  0.6404 -0.6736
  419SOL    HW2 2898   4.336   3.000   0.787  1.7502  0.1439  0.8929
  420SOL     OW 2899   0.156   0.219   3.912  0.4429  0.0112 -0.6608
  420SOL    HW1 2900   0.236   0.200   3.863  1.4724  1.6417  0.2994
  420SOL    HW2 2901   0.181   0.212   4.004 -0.8435 -0.6547 -0.3416
  421SOL     OW 2902   6.519   4.992   2.027  0.1099 -0.1961  0.0250
  421SOL    HW1 2903   6.594   5.019   2.079 -0.3234 -0.5892  0.8729
  421SOL    HW2 2904   6.543   5.013   1.937  0.5743  1.2062  0.4430
  422SOL     OW 2905   5.131   1.030   1.419  0.8403 -0.1587  0.1815
  422SOL    HW1 2906   5.104   1.034   1.510  0.5370  1.4203  0.0479
  422SOL    HW2 2907   5.087   0.952   1.384  2.7419 -2.1137  1.8827
  423SOL     OW 2908   1.203   0.847   1.228  0.8437 -0.4261  0.3537
  423SOL    HW1 2909   1.162   0.933   1.222  0.2370 -0.6782  0.7701
  423SOL    HW2 2910   1.172   0.810   1.311 -0.4040 -1.7721 -0.6423
  424SOL     OW 2911   1.538   5.130   0.673  0.7095  0.4709  0.6123
  424SOL    HW1 2912   1.485   5.050   0.679 -0.8472  0.7518 -4.3563
  424SOL    HW2 2913   1.606   5.108   0.610  0.9834  2.6871  0.0612
  425SOL     OW 2914   6.170   6.566   2.810 -0.0934  0.2775 -0.2401
  425SOL    HW1 2915   6.145   6.619   2.886 -1.0869 -1.3920  0.6754
  425SOL    HW2 2916   6.094   6.571   2.752 -0.1737 -0.0802 -0.1698
  426SOL     OW 2917   6.574   1.307   1.031 -0.3103 -0.2514  0.5791
  426SOL    HW1 2918   6.640   1.347   1.089 -0.7008  1.8332 -0.3129
  426SOL    HW2 2919   6.498   1.295   1.087  0.0271 -0.3574  1.0247
  427SOL     OW 2920   0.788   1.458   0.304 -0.1488  0.0994  0.1430
  427SOL    HW1 2921   0.813   1.405   0.228  0.2330  0.4793 -0.0032
  427SOL    HW2 2922   0.810   1.548   0.279  2.4038 -0.0031  1.6237
  428SOL     OW 2923   5.292   1.494   0.909  0.4391  0.1490 -0.2408
  428SOL    HW1 2924   5.201   1.465   0.920  0.0122  0.2098 -2.8309
  428SOL    HW2 2925   5.285   1.588   0.890  1.0360  0.1698 -0.3756
  429SOL     OW 2926   4.148   0.420   0.270  0.1165 -0.1800 -0.3881
  429SOL    HW1 2927   4.197   0.399   0.350 -0.4845 -0.5755 -0.1113
  429SOL    HW2 2928   4.187   0.364   0.203  1.4250  1.0235 -0.6667
  430SOL     OW 2929   1.186   5.496   3.886  0.1889  0.7449  0.7174
  430SOL    HW1 2930   1.092   5.483   3.895  0.5534 -2.7050  1.0002
  430SOL    HW2 2931   1.196   5.588   3.862 -3.3875  0.6776 -1.7138
  431SOL     OW 2932   2.526   5.579   0.304 -0.5962 -0.5619  0.3444
  431SOL    HW1 2933   2.485   5.543   0.382 -1.4607 -0.2873  0.0224
  431SOL    HW2 2934   2.620   5.576   0.323 -0.7194 -1.8187  0.8132
  432SOL     OW 2935   6.214   3.215   4.241 -0.0517  0.6049 -0.1557
  432SOL    HW1 2936   6.290   3.168   4.276  0.0890  1.2112  0.3806
  432SOL    HW2 2937   6.171   3.152   4.183 -0.4843 -0.5578  1.3738
  433SOL     OW 2938   3.798   0.430   2.574 -0.5140 -0.1300  0.3611
  433SOL    HW1 2939   3.858   0.499   2.547  0.7422 -1.1054  0.5322
  433SOL    HW2 2940   3.819   0.356   2.516 -2.9631  0.0986 -0.9482
  434SOL     OW 2941   1.486   6.116   3.134 -0.4818 -0.7413 -0.0424
  434SOL    HW1 2942   1.499   6.068   3.216 -1.4344  0.5686  0.9102
  434SOL    HW2 2943   1.531   6.199   3.148 -2.3045  0.2936 -0.0632
  435SOL     OW 2944   6.161   4.975   0.396  0.2743  1.0502  0.3951
  435SOL    HW1 2945   6.240   5.015   0.431 -0.1334  1.9099  0.3503
  435SOL    HW2 2946   6.124   5.041   0.338  0.9325 -0.3107 -1.7241
  436SOL     OW 2947   3.920   1.781   1.200  0.5387  1.0540 -0.3487
  436SOL    HW1 2948   3.865   1.836   1.144 -0.9633  0.5250  0.5568
  436SOL    HW2 2949   3.981   1.842   1.241 -1.2782  2.1445  0.8501
  437SOL     OW 2950   0.113   2.807   0.152 -0.0659  0.2675  0.4051
  437SOL    HW1 2951   0.061   2.739   0.109 -0.4258  1.5877 -1.3981
  437SOL    HW2 2952   0.194   2.812   0.100  1.1887 -0.6149  2.1727
  438SOL     OW 2953   5.807   1.054   2.096  0.0549  0.0662  0.2998
  438SOL    HW1 2954   5.740   1.094   2.152 -1.2963 -1.2520 -0.3207
  438SOL    HW2 2955   5.888   1.101   2.118 -1.0335  1.5951  1.1733
  439SOL     OW 2956   1.689   5.032   0.459  0.0189  0.1347  0.5023
  439SOL    HW1 2957   1.646   5.029   0.373 -0.0387  1.1291  0.4835
  439SOL    HW2 2958   1.732   4.947   0.468  0.0304  0.0243 -0.5139
  440SOL     OW 2959   6.413   0.450   3.203 -0.1808 -0.6807 -0.2744
  440SOL    HW1 2960   6.354   0.513   3.161  1.8146  0.6769 -1.2010
  440SOL    HW2 2961   6.437   0.389   3.133  1.9586  0.6857 -0.8072
  441SOL     OW 2962   2.546   0.269   2.703  0.4582  0.6366 -0.0799
  441SOL    HW1 2963   2.631   0.258   2.660  1.0770 -1.4171  1.4748
  441SOL    HW2 2964   2.520   0.180   2.727 -2.7222  1.0547 -1.4947
  442SOL     OW 2965   2.882   4.772   4.269 -0.3161  0.0923  0.0458
  442SOL    HW1 2966   2.927   4.725   4.199  1.1551  0.1796  0.8830
  442SOL    HW2 2967   2.915   4.861   4.263  0.1111  0.0140  1.0560
  443SOL     OW 2968   3.151   3.753   1.706 -0.0673 -0.0419  0.3330
  443SOL    HW1 2969   3.076   3.708   1.668  0.7452 -0.6548 -0.6032
  443SOL    HW2 2970   3.213   3.684   1.727  0.8896  0.5492 -0.4256
  444SOL     OW 2971   3.492   4.889   4.243 -0.5032 -0.2582  0.8539
  444SOL    HW1 2972   3.443   4.843   4.310 -0.6352 -2.2185 -0.5115
  444SOL    HW2 2973   3.433   4.893   4.168  0.4631 -0.2346  0.0697
  445SOL     OW 2974   2.755   1.502   4.330  0.0149 -0.2378 -0.2243
  445SOL    HW1 2975   2.771   1.540   4.243 -2.8895  0.3520 -0.6111
  445SOL    HW2 2976   2.759   1.576   4.390  2.5240 -0.7205  0.3160
  446SOL     OW 2977   4.592   0.896   0.846  0.4675  0.3956 -1.1618
  446SOL    HW1 2978   4.535   0.971   0.829 -0.0459  0.3756  0.3194
  446SOL    HW2 2979   4.680   0.930   0.829  0.7536  2.8305  3.4646
  447SOL     OW 2980   4.894   4.129   2.742  0.1763  0.2602 -0.6914
  447SOL    HW1 2981   4.924   4.219   2.757 -0.3005  0.2792  0.2178
  447SOL    HW2 2982   4.930   4.106   2.656 -0.7938  1.7900 -1.5595
  448SOL     OW 2983   3.769   1.589   1.351  0.1030 -0.6957  0.6458
  448SOL    HW1 2984   3.826   1.629   1.285 -1.5112 -0.7005 -0.8195
  448SOL    HW2 2985   3.771   1.650   1.425  1.0094 -0.0767  0.1294
  449SOL     OW 2986   4.375   6.216   4.584 -0.0011  0.2564  0.7806
  449SOL    HW1 2987   4.298   6.255   4.543  1.0387  0.9023 -0.6691
  449SOL    HW2 2988   4.342   6.174   4.663 -1.6512  1.4728  0.7858
  450SOL     OW 2989   2.720   4.391   3.945 -0.2429  0.1757 -0.2533
  450SOL    HW1 2990   2.689   4.370   3.857  0.9159 -1.3384 -0.3303
  450SOL    HW2 2991   2.709   4.309   3.994  1.7395  0.1719  0.2390
  451SOL     OW 2992   3.605   2.932   4.363  0.5589  0.5668  0.4096
  451SOL    HW1 2993   3.699   2.933   4.342  0.3852  0.1230 -0.4943
  451SOL    HW2 2994   3.576   3.022   4.351  0.8343  0.6694  0.5129
  452SOL     OW 2995   3.282   5.748   3.431 -0.6277  0.9039  0.6166
  452SOL    HW1 2996   3.255   5.838   3.411 -1.2840  1.1630  2.4976
  452SOL    HW2 2997   3.211   5.693   3.396 -0.0348  1.0485 -0.8967
  453SOL     OW 2998   2.084   6.039   1.424 -0.3591 -0.3611  0.6377
  453SOL    HW1 2999   2.059   5.954   1.462 -0.6426 -0.7910 -0.4874
  453SOL    HW2 3000   2.140   6.017   1.350  0.4967  0.4859  1.0154
  454SOL     OW 3001   4.876   0.440   3.956 -0.3980 -0.5759 -0.2013
  454SOL    HW1 3002   4.966   0.471   3.966 -0.1247 -0.9031 -1.4942
  454SOL    HW2 3003   4.884   0.348   3.930 -0.9820  0.0804 -3.0131
  455SOL     OW 3004   6.048   2.443   4.130 -0.2986 -0.0584  0.2893
  455SOL    HW1 3005   6.087   2.467   4.046 -1.4276 -1.3855 -0.6655
  455SOL    HW2 3006   6.122   2.411   4.182  0.3604  0.4471 -0.3093
  456SOL     OW 3007   5.830   5.383   3.545  0.3813 -0.0548 -0.2936
  456SOL    HW1 3008   5.797   5.304   3.586 -0.0480 -0.1667 -0.8304
  456SOL    HW2 3009   5.923   5.367   3.532  1.2145  1.1227  3.2440
  457SOL     OW 3010   5.830   4.363   1.755  0.4707 -0.5369 -0.3032
  457SOL    HW1 3011   5.772   4.364   1.831 -0.7182 -0.3299 -1.1747
  457SOL    HW2 3012   5.915   4.336   1.790  0.1712  0.3688  1.2260
  458SOL     OW 3013   3.083   5.770   2.534 -0.4859  0.2240 -0.1304
  458SOL    HW1 3014   3.086   5.675   2.548 -0.4551  0.1796 -0.4240
  458SOL    HW2 3015   3.017   5.781   2.466  0.4798  0.2936 -1.0817
  459SOL     OW 3016   5.640   1.956   1.114 -0.1477  0.1706 -0.0277
  459SOL    HW1 3017   5.733   1.940   1.130 -0.6351 -0.3931  2.9198
  459SOL    HW2 3018   5.634   2.050   1.100  0.7476  0.4631  1.3395
  460SOL     OW 3019   1.641   1.136   4.232 -0.7948  0.2704 -0.0404
  460SOL    HW1 3020   1.644   1.175   4.144  0.4473  1.1856  0.3794
  460SOL    HW2 3021   1.653   1.210   4.291 -2.7558 -0.1718  0.9822
  461SOL     OW 3022   4.206   1.207   2.116  0.0977  0.3239  0.0788
  461SOL    HW1 3023   4.298   1.200   2.089 -0.0817 -0.8861 -0.2745
  461SOL    HW2 3024   4.200   1.294   2.157  1.3740  0.4612  0.0297
  462SOL     OW 3025   1.105   0.117   0.533  0.4319  0.1300  0.3966
  462SOL    HW1 3026   1.075   0.167   0.609  0.1860 -0.2816  0.5741
  462SOL    HW2 3027   1.024   0.085   0.492  0.3950  2.1500 -1.3063
  463SOL     OW 3028   4.960   4.924   3.140 -0.6000  0.7474 -0.3302
  463SOL    HW1 3029   5.053   4.907   3.121 -0.1722  1.2053  1.2274
  463SOL    HW2 3030   4.928   4.967   3.061  1.0211  2.3161 -0.2151
  464SOL     OW 3031   4.977   4.687   2.920  0.0775  0.1842 -0.9113
  464SOL    HW1 3032   4.924   4.765   2.906 -0.2801 -0.0013 -0.5923
  464SOL    HW2 3033   5.044   4.714   2.983 -0.3350  0.1101 -0.4312
  465SOL     OW 3034   3.411   1.345   3.910 -0.6578 -0.0372  0.0768
  465SOL    HW1 3035   3.368   1.331   3.995  1.3743  0.4047  1.2404
  465SOL    HW2 3036   3.397   1.438   3.892  0.0733  0.1890  0.6293
  466SOL     OW 3037   3.229   6.131   0.745  0.5061  0.0351 -0.2809
  466SOL    HW1 3038   3.231   6.037   0.760 -1.2819  0.1651  1.0671
  466SOL    HW2 3039   3.162   6.144   0.678  1.8427  0.2682 -1.6365
  467SOL     OW 3040   0.476   1.100   0.281 -0.4390  0.5422 -0.4511
  467SOL    HW1 3041   0.546   1.074   0.341  1.9068  1.9107 -2.4110
  467SOL    HW2 3042   0.430   1.171   0.327  1.6630  1.9545 -0.3611
  468SOL     OW 3043   2.058   1.628   2.164  0.4849  0.2832  0.1624
  468SOL    HW1 3044   2.050   1.723   2.166  0.3759  0.3483 -1.6112
  468SOL    HW2 3045   2.002   1.601   2.091  0.4004 -1.1646  0.7276
  469SOL     OW 3046   2.188   1.925   0.262 -0.2425 -0.5996  0.0735
  469SOL    HW1 3047   2.154   1.885   0.182 -1.7486  0.2275  0.2418
  469SOL    HW2 3048   2.170   1.861   0.331  1.0223 -1.2968 -0.2267
  470SOL     OW 3049   2.617   0.273   0.916  0.5148  0.3664  0.3117
  470SOL    HW1 3050   2.625   0.368   0.923  0.0004  0.5003 -0.6768
  470SOL    HW2 3051   2.632   0.241   1.005 -1.1152  1.5024  1.0387
  471SOL     OW 3052   0.937   1.469   0.829 -0.2584  0.5332 -0.1242
  471SOL    HW1 3053   0.987   1.414   0.769 -0.7691  0.3601 -0.3974
  471SOL    HW2 3054   0.912   1.545   0.776 -1.6326 -0.1206 -0.4632
  472SOL     OW 3055   1.887   0.097   1.541 -0.0270  0.9384 -0.0847
  472SOL    HW1 3056   1.886   0.044   1.621 -0.8933  1.6270  0.3731
  472SOL    HW2 3057   1.811   0.066   1.491  0.5132  0.5057 -0.6648
  473SOL     OW 3058   0.894   5.693   1.790  0.7290 -0.3175  0.1741
  473SOL    HW1 3059   0.823   5.701   1.726  1.5994 -0.6539 -0.8505
  473SOL    HW2 3060   0.955   5.762   1.765  0.7575 -0.0111  1.0734
  474SOL     OW 3061   4.516   5.545   1.760  0.1856  0.0114 -0.0632
  474SOL    HW1 3062   4.435   5.597   1.759 -0.7306 -1.2950  1.0633
  474SOL    HW2 3063   4.491   5.462   1.718  1.5374  0.3331 -1.5896
  475SOL     OW 3064   3.499   5.807   4.640  0.6112  0.7466 -0.2778
  475SOL    HW1 3065   3.497   5.828   4.547  1.0587  1.1089 -0.2069
  475SOL    HW2 3066   3.407   5.793   4.664  0.5831 -0.4504 -1.0164
  476SOL     OW 3067   2.365   2.759   3.948  0.3067  0.4712  0.3920
  476SOL    HW1 3068   2.287   2.728   3.904 -0.1877  1.9538  0.1479
  476SOL    HW2 3069   2.362   2.717   4.034 -0.0676 -0.4728 -0.0676
  477SOL     OW 3070   4.406   5.309   1.685 -0.3541  0.0865  0.4401
  477SOL    HW1 3071   4.329   5.344   1.640  0.4165  0.4450 -0.6614
  477SOL    HW2 3072   4.432   5.233   1.633  0.3906  0.3317  0.4456
  478SOL     OW 3073   4.024   1.270   0.297 -0.0362 -0.5010 -0.3252
  478SOL    HW1 3074   4.057   1.359   0.313  0.8098 -0.2260 -3.0308
  478SOL    HW2 3075   4.028   1.260   0.202 -1.6706 -2.8790 -0.2325
  479SOL     OW 3076   5.961   6.353   3.854  0.2502  0.5866 -0.1766
  479SOL    HW1 3077   5.898   6.367   3.925  1.6830  1.4633  0.9724
  479SOL    HW2 3078   5.961   6.436   3.805 -0.4755  0.1069 -1.0248
  480SOL     OW 3079   6.536   1.933   3.649 -0.6550 -0.8386 -0.2238
  480SOL    HW1 3080   6.458   1.926   3.595  0.2850 -1.9143 -1.4999
  480SOL    HW2 3081   6.590   1.859   3.624  0.6266 -0.3382  0.9016
  481SOL     OW 3082   2.117   5.746   0.179  0.4628 -0.2452 -0.5309
  481SOL    HW1 3083   2.060   5.814   0.144  0.7537 -0.3184 -1.1457
  481SOL    HW2 3084   2.165   5.713   0.104  0.4977 -0.9705 -0.1982
  482SOL     OW 3085   5.612   5.149   3.204  0.2512  0.0425 -0.3348
  482SOL    HW1 3086   5.667   5.221   3.174 -2.1726  1.7800 -0.8640
  482SOL    HW2 3087   5.636   5.075   3.148  0.9806  1.1666 -1.5635
  483SOL     OW 3088   1.855   2.089   0.015 -0.1033  0.5296  0.2033
  483SOL    HW1 3089   1.830   2.119   0.103 -0.6824 -0.2278  0.3043
  483SOL    HW2 3090   1.937   2.135  -0.003 -1.5756  3.2421 -0.1963
  484SOL     OW 3091   2.016   6.290   2.692 -0.2765  0.0006  0.4042
  484SOL    HW1 3092   2.011   6.337   2.608  2.6555 -0.1985  0.0106
  484SOL    HW2 3093   2.061   6.351   2.751 -0.4932 -0.6258  1.2410
  485SOL     OW 3094   4.156   1.045   0.326  0.3256 -0.4213  0.1779
  485SOL    HW1 3095   4.123   0.993   0.253  2.5412 -0.6881 -0.7080
  485SOL    HW2 3096   4.109   1.128   0.318  0.2734 -0.5611 -1.3866
  486SOL     OW 3097   4.953   5.744   4.335 -0.0969  0.3293  0.2347
  486SOL    HW1 3098   4.924   5.688   4.407 -1.6117  0.6289 -0.1071
  486SOL    HW2 3099   4.892   5.725   4.264 -0.0178  1.6702 -0.2179
  487SOL     OW 3100   3.298   3.840   1.990 -0.3738 -0.2037 -0.2611
  487SOL    HW1 3101   3.214   3.796   1.975 -0.3314 -1.0073  1.6590
  487SOL    HW2 3102   3.363   3.770   1.987 -0.0026  0.1162  0.2125
  488SOL     OW 3103   1.044   3.255   4.528 -0.6984  0.2364  0.2025
  488SOL    HW1 3104   1.059   3.266   4.621 -2.0089  1.1487  0.3423
  488SOL    HW2 3105   1.022   3.343   4.497  0.7451  0.1557 -1.1830
  489SOL     OW 3106   4.101   4.489   1.276 -0.3452  0.0828  0.0859
  489SOL    HW1 3107   4.118   4.398   1.300 -1.8851  0.0747  1.3497
  489SOL    HW2 3108   4.005   4.495   1.272 -0.2647  1.6101 -0.1551
  490SOL     OW 3109   5.005   2.607   3.440  0.0181  0.0802  0.2594
  490SOL    HW1 3110   4.959   2.526   3.421  0.0915 -0.0842  0.7777
  490SOL    HW2 3111   4.935   2.672   3.452 -0.2177 -0.5098  2.7337
  491SOL     OW 3112   2.700   0.491   3.284 -0.0138  0.3657  0.7497
  491SOL    HW1 3113   2.629   0.514   3.345 -0.8028  1.5613 -0.5785
  491SOL    HW2 3114   2.680   0.539   3.204  1.0134 -1.1477 -0.4769
  492SOL     OW 3115   6.127   2.911   4.117  0.0400 -0.1818 -0.4419
  492SOL    HW1 3116   6.116   2.984   4.055  0.6229  1.7681  1.6105
  492SOL    HW2 3117   6.202   2.862   4.083  0.3868  0.8682 -1.2651
  493SOL     OW 3118   6.448   1.068   2.621  0.1287 -0.1503  0.2075
  493SOL    HW1 3119   6.541   1.070   2.642  0.2646 -0.7229 -0.3326
  493SOL    HW2 3120   6.410   1.009   2.687  0.6619 -2.5000 -1.4584
  494SOL     OW 3121   0.570   2.236   0.236  0.5430  0.1379  0.0375
  494SOL    HW1 3122   0.494   2.202   0.283 -0.3895 -0.3115 -1.7551
  494SOL    HW2 3123   0.542   2.320   0.201  1.3470  0.6289  0.5275
  495SOL     OW 3124   1.103   1.971   1.889 -0.0622 -0.1170  0.4236
  495SOL    HW1 3125   1.089   1.877   1.881  0.5070 -0.1973  0.3048
  495SOL    HW2 3126   1.196   1.979   1.908 -0.3867  0.3428  1.9591
  496SOL     OW 3127   3.386   5.239   1.981 -0.6996  0.0882 -0.1113
  496SOL    HW1 3128   3.479   5.215   1.987 -0.8738 -0.8728 -1.0656
  496SOL    HW2 3129   3.379   5.317   2.036  0.4544 -0.4296  0.8251
  497SOL     OW 3130   3.441   1.916   3.655  0.1028  0.1844  0.2321
  497SOL    HW1 3131   3.494   1.840   3.677  0.3211  1.0834  3.1844
  497SOL    HW2 3132   3.502   1.975   3.610  0.5653 -0.3886  0.0960
  498SOL     OW 3133   3.877   6.314   1.132 -0.6524  0.0478 -0.3434
  498SOL    HW1 3134   3.864   6.301   1.038  0.3125  0.1314 -0.5009
  498SOL    HW2 3135   3.922   6.399   1.138  0.0425 -0.3471  0.1335
  499SOL     OW 3136   2.895   1.538   1.530  0.2289  0.2310 -0.5643
  499SOL    HW1 3137   2.813   1.510   1.491 -0.1798  0.3439  0.2038
  499SOL    HW2 3138   2.962   1.490   1.481 -0.3611 -0.7957 -0.3918
  500SOL     OW 3139   2.335   0.656   0.529 -0.4088  0.1181  0.7476
  500SOL    HW1 3140   2.285   0.592   0.580 -0.2055 -0.4617  0.2334
  500SOL    HW2 3141   2.270   0.715   0.493 -0.6338 -0.0328  0.9023
  501SOL     OW 3142   5.301   2.261   0.141 -0.8432  0.5775 -0.3513
  501SOL    HW1 3143   5.329   2.352   0.150  1.7741 -0.3548  3.1937
  501SOL    HW2 3144   5.380   2.214   0.115 -1.6880 -0.9135 -0.3440
  502SOL     OW 3145   5.848   5.326   3.931 -0.2221  0.1279  0.0873
  502SOL    HW1 3146   5.811   5.379   3.861  0.8414 -1.0201 -1.4104
  502SOL    HW2 3147   5.856   5.238   3.893  0.9191 -0.4003  1.4433
  503SOL     OW 3148   4.753   2.283   3.832  0.0286  0.4583 -0.7641
  503SOL    HW1 3149   4.848   2.295   3.829  0.0556  0.7451  0.4221
  503SOL    HW2 3150   4.724   2.296   3.742  1.1682 -0.1499 -1.2447
  504SOL     OW 3151   6.214   4.304   1.673 -0.0277  0.3755  0.4841
  504SOL    HW1 3152   6.153   4.323   1.744 -0.9371 -0.3382 -0.0849
  504SOL    HW2 3153   6.197   4.212   1.651  1.2131  0.1823  0.2665
  505SOL     OW 3154   2.679   3.219   3.083  0.6296  0.0914 -1.0132
  505SOL    HW1 3155   2.700   3.243   3.173  0.1912  1.7545 -1.3178
  505SOL    HW2 3156   2.730   3.281   3.030  1.4297 -1.3036 -1.9512
  506SOL     OW 3157   5.341   1.996   0.985  0.3571 -0.2635  0.1901
  506SOL    HW1 3158   5.342   1.984   1.080 -1.7265  1.0209  0.4495
  506SOL    HW2 3159   5.408   2.061   0.968  0.7216 -0.4775  0.7721
  507SOL     OW 3160   1.591   4.663   0.727 -0.4574  0.1764  0.1868
  507SOL    HW1 3161   1.598   4.574   0.761  0.6768  0.0158 -0.4219
  507SOL    HW2 3162   1.591   4.719   0.805 -1.3632 -0.3426  0.5801
  508SOL     OW 3163   2.850   4.712   1.824 -0.4202  0.0955 -0.0488
  508SOL    HW1 3164   2.893   4.651   1.884 -0.5718 -0.5352 -0.5713
  508SOL    HW2 3165   2.811   4.778   1.881 -2.5811 -1.7527  0.7638
  509SOL     OW 3166   2.196   2.666   2.285  0.3796 -0.1240 -0.8231
  509SOL    HW1 3167   2.153   2.662   2.200 -0.1460 -0.6290 -0.5386
  509SOL    HW2 3168   2.289   2.660   2.265  0.2942  0.3837 -1.4021
  510SOL     OW 3169   3.113   1.774   1.216  0.3629  0.1195  0.2638
  510SOL    HW1 3170   3.149   1.750   1.302  0.2612 -0.6080  0.1135
  510SOL    HW2 3171   3.120   1.869   1.213  1.3575  0.0734  0.6442
  511SOL     OW 3172   0.363   1.062   0.704 -0.2392  0.3320  0.0338
  511SOL    HW1 3173   0.274   1.043   0.733 -0.3785  1.0983  0.1202
  511SOL    HW2 3174   0.352   1.103   0.618  0.0548  0.0386 -0.1454
  512SOL     OW 3175   1.221   0.387   0.146 -0.1337  0.4725  0.2745
  512SOL    HW1 3176   1.212   0.479   0.171  1.4676  0.3864  1.3469
  512SOL    HW2 3177   1.280   0.350   0.212  0.1685 -1.0580 -0.7913
  513SOL     OW 3178   2.160   3.924   0.012  0.6020 -0.1375  0.0505
  513SOL    HW1 3179   2.133   4.016   0.010  1.1032  0.0473  1.0927
  513SOL    HW2 3180   2.078   3.876   0.001  0.3082  0.4247 -0.3233
  514SOL     OW 3181   4.182   1.607   0.800 -0.1581  0.0002  0.3012
  514SOL    HW1 3182   4.170   1.540   0.867 -3.2129 -0.4183 -0.5047
  514SOL    HW2 3183   4.141   1.571   0.722 -0.4371  2.1264 -0.6111
  515SOL     OW 3184   1.004   0.995   1.655 -0.3076  0.7814  0.0046
  515SOL    HW1 3185   1.089   0.961   1.682  0.6873  1.6511 -1.8423
  515SOL    HW2 3186   0.980   1.058   1.723 -0.1623 -0.4459  1.2465
  516SOL     OW 3187   2.265   3.693   4.502 -0.1839  0.1396 -0.2313
  516SOL    HW1 3188   2.269   3.598   4.505  3.5184  0.2067  1.0529
  516SOL    HW2 3189   2.274   3.715   4.409  0.0928 -0.7434 -0.4168
  517SOL     OW 3190   5.820   1.027   0.575  0.2728  0.0554 -0.5850
  517SOL    HW1 3191   5.899   1.014   0.628 -0.4062  0.7851  0.6606
  517SOL    HW2 3192   5.837   0.978   0.494  1.1761 -1.4946  0.4809
  518SOL     OW 3193   3.398   5.777   0.391 -0.6382  0.1164  0.4872
  518SOL    HW1 3194   3.434   5.778   0.480  1.4607  1.6714 -0.2750
  518SOL    HW2 3195   3.387   5.870   0.370  0.3493 -0.1412 -1.3638
  519SOL     OW 3196   3.816   3.883   3.199  0.2449 -0.4716 -0.8342
  519SOL    HW1 3197   3.901   3.853   3.231 -0.1555 -0.3988  0.3360
  519SOL    HW2 3198   3.782   3.811   3.147  1.5887 -0.0085 -2.4237
  520SOL     OW 3199   1.977   6.193   0.350  0.6005  0.0901  0.5540
  520SOL    HW1 3200   2.033   6.120   0.326  0.0857 -0.3318  0.6220
  520SOL    HW2 3201   2.005   6.264   0.292  1.2942 -0.0717  0.6886
  521SOL     OW 3202   3.983   4.834   0.587 -0.7074  0.8425  0.0217
  521SOL    HW1 3203   4.014   4.877   0.508 -1.0245  0.6081 -0.2302
  521SOL    HW2 3204   4.062   4.820   0.640 -0.5590  1.4330 -0.0374
  522SOL     OW 3205   2.910   5.714   4.167 -0.4397 -0.3997 -0.0057
  522SOL    HW1 3206   2.977   5.646   4.182 -0.7243 -0.9652 -1.1917
  522SOL    HW2 3207   2.833   5.665   4.139 -0.9225  0.3580 -0.0091
  523SOL     OW 3208   2.633   5.026   4.615  0.0279 -0.1009 -0.4617
  523SOL    HW1 3209   2.569   4.956   4.624 -0.5216  0.2520 -1.4648
  523SOL    HW2 3210   2.643   5.037   4.520  1.1445  0.2395 -0.3156
  524SOL     OW 3211   1.171   5.720   4.290  0.4643 -0.6901  0.1960
  524SOL    HW1 3212   1.105   5.786   4.267 -0.1800 -1.0231  1.0146
  524SOL    HW2 3213   1.120   5.645   4.321  1.2342 -0.9845  0.7833
  525SOL     OW 3214   4.589   3.678   3.478  0.5977 -1.1888 -0.3294
  525SOL    HW1 3215   4.643   3.645   3.406 -1.9205 -0.1162 -2.9201
  525SOL    HW2 3216   4.530   3.740   3.436 -1.4585 -0.9791  2.6099
  526SOL     OW 3217   5.522   0.737   0.423 -0.2207  0.0628 -0.3318
  526SOL    HW1 3218   5.497   0.653   0.384 -1.4182  0.2314  0.0102
  526SOL    HW2 3219   5.615   0.728   0.442 -0.2710 -1.0926 -0.5501
  527SOL     OW 3220   0.104   2.094   3.072  0.1185 -0.2722 -0.1803
  527SOL    HW1 3221   0.058   2.047   3.141 -0.8588 -0.0590 -0.6616
  527SOL    HW2 3222   0.196   2.084   3.092 -0.1568  0.1585  1.3974
  528SOL     OW 3223   2.176   5.815   2.098 -0.2310 -0.2656 -0.2020
  528SOL    HW1 3224   2.086   5.808   2.130 -0.2394  1.3399  0.2307
  528SOL    HW2 3225   2.166   5.841   2.006 -0.1903 -1.3012 -0.5145
  529SOL     OW 3226   3.694   2.348   0.970 -0.0986 -0.1072 -0.2186
  529SOL    HW1 3227   3.784   2.343   1.004 -0.8005  1.3784  2.0904
  529SOL    HW2 3228   3.700   2.403   0.893  0.6136  2.7284  1.7148
  530SOL     OW 3229   3.203   5.938   2.729 -0.2138 -0.4071  0.4862
  530SOL    HW1 3230   3.202   5.861   2.786 -1.3655 -0.0730  0.9347
  530SOL    HW2 3231   3.138   5.919   2.661  0.4414 -0.3804 -0.1633
  531SOL     OW 3232   1.738   2.158   1.715  0.0500  0.0043  0.2909
  531SOL    HW1 3233   1.687   2.195   1.643  1.2793  0.3492 -0.4167
  531SOL    HW2 3234   1.697   2.073   1.732  0.4653 -0.6056 -1.6155
  532SOL     OW 3235   4.536   2.249   0.955  0.7522 -0.7417 -0.6207
  532SOL    HW1 3236   4.624   2.220   0.932 -0.0523 -1.5380 -3.0022
  532SOL    HW2 3237   4.532   2.340   0.926  1.2419 -0.2115  0.9064
  533SOL     OW 3238   5.487   4.148   1.131  0.2657  0.2346  0.5448
  533SOL    HW1 3239   5.425   4.204   1.176  0.4513 -1.5756  3.2711
  533SOL    HW2 3240   5.566   4.201   1.123 -0.0012  0.8407  1.7538
  534SOL     OW 3241   1.827   1.253   2.103 -0.2900  0.2343 -0.4013
  534SOL    HW1 3242   1.848   1.163   2.078 -0.7718 -0.0924  0.3416
  534SOL    HW2 3243   1.907   1.286   2.144 -0.0895  0.1791 -0.7375
  535SOL     OW 3244   1.714   5.339   2.394 -1.0164  0.1652  0.1358
  535SOL    HW1 3245   1.655   5.323   2.320 -0.0289  0.1961 -0.6807
  535SOL    HW2 3246   1.798   5.302   2.366 -0.5003  0.6175  1.0493
  536SOL     OW 3247   5.560   0.403   1.181 -0.0236  0.1158  0.4448
  536SOL    HW1 3248   5.574   0.481   1.235  1.1497  0.3992 -0.2213
  536SOL    HW2 3249   5.467   0.382   1.191 -0.3169  1.5075  0.7596
  537SOL     OW 3250   3.947   1.580   2.922 -0.2552 -0.5776 -0.1127
  537SOL    HW1 3251   4.012   1.514   2.900 -1.3190 -0.9780 -2.4740
  537SOL    HW2 3252   3.894   1.541   2.991  1.3694 -0.6288  1.1511
  538SOL     OW 3253   0.199   0.412   1.985  0.1349 -0.2443 -0.6252
  538SOL    HW1 3254   0.170   0.326   2.017  1.8930 -1.2788 -1.6994
  538SOL    HW2 3255   0.278   0.431   2.035 -0.3590  0.8760 -0.2443
  539SOL     OW 3256   2.673   6.357   4.069  0.2803 -0.3424 -0.1560
  539SOL    HW1 3257   2.735   6.285   4.061 -0.2559 -0.8856  0.5053
  539SOL    HW2 3258   2.705   6.408   4.144  0.5427  0.0048 -0.4970
  540SOL     OW 3259   3.194   1.568   4.440  0.2473 -0.1209  0.1648
  540SOL    HW1 3260   3.138   1.503   4.482 -0.9619 -0.2159 -1.4587
  540SOL    HW2 3261   3.197   1.541   4.348  0.4286  1.6295 -0.3896
  541SOL     OW 3262   5.822   3.689   0.594  0.0261 -0.2396  0.7278
  541SOL    HW1 3263   5.777   3.644   0.665 -0.0542  0.3569  1.0656
  541SOL    HW2 3264   5.769   3.767   0.578  0.0447 -0.3733  0.0126
  542SOL     OW 3265   5.075   2.649   4.398  0.3573  0.0420 -0.4718
  542SOL    HW1 3266   5.063   2.555   4.388 -1.0603  0.0268  1.0109
  542SOL    HW2 3267   5.055   2.667   4.490 -0.3444  1.9098 -0.9318
  543SOL     OW 3268   5.427   4.771   0.535 -0.2450 -0.3722 -0.2126
  543SOL    HW1 3269   5.483   4.694   0.527  0.5923  0.1180  0.7050
  543SOL    HW2 3270   5.427   4.792   0.628  0.4660  1.3881 -0.5601
  544SOL     OW 3271   3.300   5.987   1.166 -0.0725  0.0037 -0.2885
  544SOL    HW1 3272   3.320   6.058   1.105  0.0514 -0.1884 -0.4726
  544SOL    HW2 3273   3.337   5.909   1.125 -1.2483 -0.3794 -0.6726
  545SOL     OW 3274   2.899   1.887   2.106 -0.0866  0.3542 -0.2264
  545SOL    HW1 3275   2.922   1.839   2.186  1.5802  2.6869  0.7861
  545SOL    HW2 3276   2.949   1.844   2.037 -0.0774 -0.5125  0.3050
  546SOL     OW 3277   5.793   1.620   0.453  0.1925  0.1457  0.3884
  546SOL    HW1 3278   5.718   1.661   0.410  0.4584  0.0923 -0.1412
  546SOL    HW2 3279   5.837   1.571   0.383  1.7191  1.5880  0.2581
  547SOL     OW 3280   1.076   3.236   2.904 -0.0664 -0.5772  0.3953
  547SOL    HW1 3281   1.007   3.243   2.971 -0.6153 -2.5925  0.1015
  547SOL    HW2 3282   1.037   3.183   2.835  1.1950 -0.2377 -0.6081
  548SOL     OW 3283   0.560   5.699   4.646 -0.0328 -0.1941  0.0854
  548SOL    HW1 3284   0.546   5.659   4.560 -3.6141  1.5334 -0.3520
  548SOL    HW2 3285   0.565   5.793   4.628  1.6926  0.0585  1.6137
  549SOL     OW 3286   0.305   5.732   4.610 -0.4665  0.5422  0.0935
  549SOL    HW1 3287   0.385   5.698   4.651 -0.7127 -0.0237  0.1113
  549SOL    HW2 3288   0.321   5.721   4.516 -0.6041  0.2381  0.1042
  550SOL     OW 3289   1.711   5.765   0.881  0.4228  0.3617 -0.1403
  550SOL    HW1 3290   1.766   5.820   0.937 -0.7041  2.4197 -0.9572
  550SOL    HW2 3291   1.675   5.825   0.816 -1.9930 -1.0821 -0.2432
  551SOL     OW 3292   3.288   1.272   2.006 -0.5821 -0.3451  0.0955
  551SOL    HW1 3293   3.207   1.308   2.043 -1.0467 -0.1679 -1.0651
  551SOL    HW2 3294   3.291   1.306   1.917  1.1557  0.2421  0.3427
  552SOL     OW 3295   4.687   3.513   4.623  0.3441  0.3065  0.6130
  552SOL    HW1 3296   4.682   3.578   4.553  0.9753  0.8717  1.0740
  552SOL    HW2 3297   4.620   3.540   4.686  0.2298  0.1861  0.5435
  553SOL     OW 3298   4.703   4.797   1.290  0.3814 -0.0278  0.4688
  553SOL    HW1 3299   4.611   4.814   1.311  0.5046 -0.0987  1.0870
  553SOL    HW2 3300   4.708   4.703   1.274  0.0410  0.2077 -1.1933
  554SOL     OW 3301   5.314   5.973   0.374  0.0076  0.1479 -0.4731
  554SOL    HW1 3302   5.406   6.001   0.377 -0.0194  0.2066 -0.0726
  554SOL    HW2 3303   5.310   5.913   0.300  0.6239 -0.7485  0.1927
  555SOL     OW 3304   0.250   3.112   2.515 -0.0724  0.0654  0.3010
  555SOL    HW1 3305   0.170   3.161   2.538 -0.1458 -1.2621  3.2631
  555SOL    HW2 3306   0.221   3.021   2.510  0.9334 -0.2227 -0.6368
  556SOL     OW 3307   5.744   5.002   4.224 -0.8356  0.1621  0.4664
  556SOL    HW1 3308   5.783   4.916   4.237  1.9648  1.0866 -0.9141
  556SOL    HW2 3309   5.699   4.995   4.140  1.1371  0.5105 -0.6817
  557SOL     OW 3310   2.141   6.194   2.174 -0.3901 -0.3660 -0.1617
  557SOL    HW1 3311   2.045   6.194   2.167 -0.6529  1.0059  2.3932
  557SOL    HW2 3312   2.158   6.162   2.262  1.6347 -2.0230 -1.0765
  558SOL     OW 3313   4.645   1.264   0.423  0.5098  0.6178  0.1918
  558SOL    HW1 3314   4.597   1.181   0.411  2.4366 -0.5911  0.3903
  558SOL    HW2 3315   4.702   1.247   0.498  0.1559  2.5411  0.9492
  559SOL     OW 3316   3.278   3.090   2.280 -0.8043 -0.3721  0.2145
  559SOL    HW1 3317   3.225   3.018   2.314 -0.5338 -0.0103  1.4612
  559SOL    HW2 3318   3.328   3.121   2.355  0.5450 -0.1410 -0.7457
  560SOL     OW 3319   3.989   2.842   4.018 -0.5663 -0.1702  0.1909
  560SOL    HW1 3320   4.040   2.772   4.058 -0.9513 -1.1146 -0.9343
  560SOL    HW2 3321   3.899   2.827   4.049 -0.6046 -0.0194  0.1532
  561SOL     OW 3322   2.287   6.436   3.913  0.0992  0.4737 -0.0105
  561SOL    HW1 3323   2.380   6.458   3.914  0.2789 -0.1667  1.8867
  561SOL    HW2 3324   2.283   6.352   3.868  0.4920  0.3260  0.2242
  562SOL     OW 3325   3.499   0.836   1.750 -0.9090 -0.4163  0.1943
  562SOL    HW1 3326   3.594   0.829   1.756 -0.7949 -0.8132 -1.3917
  562SOL    HW2 3327   3.468   0.832   1.840  0.6404  0.9172  0.8281
  563SOL     OW 3328   5.534   3.153   4.164 -0.6149 -0.0493 -0.1886
  563SOL    HW1 3329   5.540   3.133   4.258  0.0947  2.2007  0.3083
  563SOL    HW2 3330   5.442   3.171   4.149 -0.6767 -0.0795  0.1505
  564SOL     OW 3331   1.567   3.005   3.908 -0.2573  0.3316  0.4148
  564SOL    HW1 3332   1.610   3.048   3.835 -0.1295 -2.5814 -1.3756
  564SOL    HW2 3333   1.477   3.037   3.906 -0.7354 -0.9379 -2.2056
  565SOL     OW 3334   1.973   1.393   2.316 -0.1560 -0.0209  0.0363
  565SOL    HW1 3335   1.943   1.463   2.374 -1.6263  0.1902 -0.9186
  565SOL    HW2 3336   2.003   1.438   2.238 -1.0528 -0.4346 -0.5602
  566SOL     OW 3337   5.605   4.115   1.604 -0.4450  0.5561 -0.3984
  566SOL    HW1 3338   5.594   4.182   1.536  0.0259 -1.3805 -2.5113
  566SOL    HW2 3339   5.528   4.059   1.594  0.3722 -0.6007 -0.3625
  567SOL     OW 3340   1.535   5.023   1.486  0.3786  0.1494 -0.4746
  567SOL    HW1 3341   1.542   5.056   1.397  1.9729  1.2934  0.0151
  567SOL    HW2 3342   1.466   4.957   1.483 -1.7304  2.2742 -1.9012
  568SOL     OW 3343   6.345   4.073   3.152 -0.1507 -0.0883 -0.0793
  568SOL    HW1 3344   6.403   3.997   3.146 -1.9005 -1.5706  0.7185
  568SOL    HW2 3345   6.360   4.108   3.240  0.2114  0.1407 -0.2275
  569SOL     OW 3346   2.748   0.946   0.368  0.4904 -0.6247 -0.3508
  569SOL    HW1 3347   2.713   0.861   0.392  0.8384 -0.2847  1.5165
  569SOL    HW2 3348   2.697   1.009   0.420  1.1571  0.1790 -0.6447
  570SOL     OW 3349   6.487   0.460   2.802 -0.2915 -0.8149  0.1425
  570SOL    HW1 3350   6.543   0.484   2.729  0.1064 -1.1656  0.3193
  570SOL    HW2 3351   6.544   0.405   2.858 -0.5810 -0.5458  0.7110
  571SOL     OW 3352   3.772   2.317   3.283 -0.2151  0.0604  0.8034
  571SOL    HW1 3353   3.780   2.401   3.327 -0.7480 -0.6213  2.2808
  571SOL    HW2 3354   3.854   2.272   3.302  1.1730  1.1224 -2.1010
  572SOL     OW 3355   0.353   0.868   0.181  0.1706 -0.4767 -0.0114
  572SOL    HW1 3356   0.413   0.943   0.178  1.4353 -1.4386  0.2004
  572SOL    HW2 3357   0.348   0.845   0.273  0.5047 -1.1775 -0.1566
  573SOL     OW 3358   5.960   5.499   2.861 -0.0572 -0.6117  0.5047
  573SOL    HW1 3359   6.009   5.504   2.943  1.4445 -2.7095 -0.1662
  573SOL    HW2 3360   6.022   5.526   2.793 -0.8531 -0.2136 -0.0954
  574SOL     OW 3361   4.610   3.632   1.259 -0.4355 -0.5662 -0.0099
  574SOL    HW1 3362   4.701   3.640   1.286  0.0437 -0.5226 -1.5648
  574SOL    HW2 3363   4.587   3.718   1.226 -1.2935 -0.3692  1.0275
  575SOL     OW 3364   1.271   0.267   2.751 -0.2464  0.1122 -0.1871
  575SOL    HW1 3365   1.291   0.190   2.804 -0.9473 -0.0588 -0.1553
  575SOL    HW2 3366   1.232   0.329   2.812  2.1271  1.3250  0.2324
  576SOL     OW 3367   4.537   5.231   0.894  0.3177 -0.0943  0.0989
  576SOL    HW1 3368   4.514   5.323   0.887 -0.8808 -0.4498 -1.2300
  576SOL    HW2 3369   4.633   5.230   0.895  0.3458  1.1764  0.7487
  577SOL     OW 3370   2.626   1.051   1.514 -0.5544  0.2277 -0.2197
  577SOL    HW1 3371   2.666   1.003   1.587 -2.7585 -0.3271  0.7327
  577SOL    HW2 3372   2.569   1.116   1.557 -1.4480  0.2869 -1.4346
  578SOL     OW 3373   0.323   0.641   2.689  0.6042 -0.0450 -0.0903
  578SOL    HW1 3374   0.405   0.605   2.723 -0.2504 -2.6689 -0.6038
  578SOL    HW2 3375   0.324   0.620   2.596 -1.3961 -1.8015  0.2115
  579SOL     OW 3376   2.239   1.043   2.173 -0.2715 -0.8828  0.2000
  579SOL    HW1 3377   2.260   0.956   2.138  0.0782 -0.6267 -0.2465
  579SOL    HW2 3378   2.208   1.092   2.096 -1.2832 -0.8683  0.6099
  580SOL     OW 3379   0.420   0.887   2.195 -0.0342  0.0552  0.2222
  580SOL    HW1 3380   0.329   0.857   2.194 -0.1876  0.5240 -0.6996
  580SOL    HW2 3381   0.468   0.815   2.236 -0.6870 -0.5868 -0.1117
  581SOL     OW 3382   3.688   4.293   3.217  0.3163 -0.0094  0.4918
  581SOL    HW1 3383   3.621   4.352   3.253  0.4983  0.3052  0.3193
  581SOL    HW2 3384   3.639   4.235   3.158 -0.0174 -0.6714  1.4026
  582SOL     OW 3385   0.588   3.760   2.855 -0.4197 -0.2254  0.4974
  582SOL    HW1 3386   0.635   3.800   2.928  0.9930 -0.4691 -0.2430
  582SOL    HW2 3387   0.547   3.682   2.892 -0.5886  0.2220  1.2562
  583SOL     OW 3388   3.984   3.787   0.130 -0.0440  0.5074 -0.5224
  583SOL    HW1 3389   3.940   3.705   0.155 -1.1605  1.3247  0.3424
  583SOL    HW2 3390   4.055   3.796   0.194  0.7142 -0.2715 -1.2397
  584SOL     OW 3391   3.674   4.340   2.190 -0.4677  0.0983  0.0120
  584SOL    HW1 3392   3.612   4.368   2.122 -0.8289  0.8022  0.6096
  584SOL    HW2 3393   3.750   4.396   2.178  1.1828 -2.4085 -2.3200
  585SOL     OW 3394   4.116   2.645   4.128  0.2230 -0.2384 -0.1939
  585SOL    HW1 3395   4.205   2.639   4.162  0.0062 -0.4587  0.3346
  585SOL    HW2 3396   4.061   2.607   4.197 -0.1138 -1.7391 -1.2281
  586SOL     OW 3397   6.025   4.123   2.585 -0.5838 -0.1784  0.5146
  586SOL    HW1 3398   5.975   4.151   2.661  0.4097 -0.6415  1.3660
  586SOL    HW2 3399   6.096   4.186   2.578  1.0850 -1.7926  1.8356
  587SOL     OW 3400   1.769   0.928   3.922  0.7873  0.1517  0.2488
  587SOL    HW1 3401   1.711   0.856   3.946  1.9033 -0.6661  0.5845
  587SOL    HW2 3402   1.781   0.918   3.828 -1.3163  1.6480 -0.2495
  588SOL     OW 3403   5.706   3.601   3.858 -0.5392  0.0918  0.2724
  588SOL    HW1 3404   5.777   3.650   3.899  0.0915 -2.2694  2.2940
  588SOL    HW2 3405   5.742   3.573   3.773 -0.5211  2.0372 -0.4109
  589SOL     OW 3406   3.403   5.409   0.835 -0.1568  0.1365  0.5398
  589SOL    HW1 3407   3.406   5.408   0.930  0.5727 -0.2728  0.5267
  589SOL    HW2 3408   3.319   5.369   0.812  0.6229 -1.8953  1.0034
  590SOL     OW 3409   3.095   4.737   3.940 -0.2861  0.0066  0.3809
  590SOL    HW1 3410   3.064   4.742   3.850  0.9960  2.1681 -0.0029
  590SOL    HW2 3411   3.033   4.679   3.983 -0.9305 -1.0905 -1.8700
  591SOL     OW 3412   3.530   6.421   1.208  0.6103  0.0978  0.1669
  591SOL    HW1 3413   3.515   6.416   1.113  1.7335  0.6996 -0.0568
  591SOL    HW2 3414   3.577   6.340   1.228 -0.1071 -0.2901  0.3172
  592SOL     OW 3415   1.686   3.767   2.726 -0.2029 -0.1629  0.2612
  592SOL    HW1 3416   1.606   3.715   2.719  0.7765 -1.6142 -0.6892
  592SOL    HW2 3417   1.674   3.819   2.805 -1.5101 -1.3538  0.8884
  593SOL     OW 3418   5.860   4.598   4.061  0.5194  0.3378  0.2597
  593SOL    HW1 3419   5.832   4.653   3.989  3.1671  0.3833 -0.8356
  593SOL    HW2 3420   5.872   4.658   4.134 -0.4142  0.5685  0.2358
  594SOL     OW 3421   3.016   0.134   3.663 -0.0174  0.5564  0.4305
  594SOL    HW1 3422   2.942   0.191   3.642 -0.5339 -0.2909 -0.1740
  594SOL    HW2 3423   2.978   0.064   3.716  0.3463  0.1419  0.1587
  595SOL     OW 3424   5.374   5.258   2.011 -0.4896 -0.0676 -0.1890
  595SOL    HW1 3425   5.410   5.318   1.946  0.7755 -1.1160 -0.5029
  595SOL    HW2 3426   5.353   5.313   2.086  1.7127  0.6431 -0.0323
  596SOL     OW 3427   5.414   2.014   4.073  0.5471 -0.2744 -0.1735
  596SOL    HW1 3428   5.435   2.085   4.012 -0.7666  1.1062  0.8926
  596SOL    HW2 3429   5.492   2.004   4.127  0.9310 -0.0011 -0.6734
  597SOL     OW 3430   6.548   0.392   3.849  0.2308 -0.0628  0.3853
  597SOL    HW1 3431   6.531   0.448   3.925 -0.5069 -0.8317  0.8107
  597SOL    HW2 3432   6.614   0.330   3.880 -1.0126 -1.2042  0.8509
  598SOL     OW 3433   4.135   0.256   1.138 -1.0240 -0.1015  0.3842
  598SOL    HW1 3434   4.095   0.222   1.059 -1.2991  1.4747 -0.1976
  598SOL    HW2 3435   4.078   0.328   1.164 -2.4697 -2.1577  3.5565
  599SOL     OW 3436   3.694   1.718   1.833 -0.8795  0.6745 -0.2467
  599SOL    HW1 3437   3.784   1.727   1.863 -0.7067 -0.5264 -0.3451
  599SOL    HW2 3438   3.690   1.631   1.793 -2.0390  0.7712 -0.3990
  600SOL     OW 3439   0.104   5.704   2.390 -0.1279  0.3974  0.0204
  600SOL    HW1 3440   0.058   5.785   2.370  0.4237  0.9900  1.0790
  600SOL    HW2 3441   0.057   5.637   2.341 -1.7357  1.0769  0.5691
  601SOL     OW 3442   1.982   1.008   1.838 -0.0400 -0.0746 -0.0311
  601SOL    HW1 3443   2.045   0.978   1.772 -0.3489 -0.2196 -0.2602
  601SOL    HW2 3444   1.912   0.944   1.835 -1.2659  1.2416 -1.3458
  602SOL     OW 3445   2.670   0.173   1.160 -0.1066 -0.3350  0.3322
  602SOL    HW1 3446   2.760   0.160   1.189 -0.0515  0.6220  0.6230
  602SOL    HW2 3447   2.623   0.095   1.190 -0.0001  0.4713  2.8137
  603SOL     OW 3448   4.154   1.061   1.586 -0.2827  0.1293 -0.0964
  603SOL    HW1 3449   4.158   1.113   1.666 -0.1015 -0.2914  0.1748
  603SOL    HW2 3450   4.246   1.041   1.565 -0.3193  0.3413 -0.4811
  604SOL     OW 3451   0.355   1.698   1.799  0.9473  0.5664  0.2461
  604SOL    HW1 3452   0.326   1.610   1.775  1.4493  0.6882 -0.8672
  604SOL    HW2 3453   0.449   1.689   1.811  1.0577  1.0221 -0.2514
  605SOL     OW 3454   6.512   6.558   0.847 -0.1731  0.1919 -0.2228
  605SOL    HW1 3455   6.457   6.636   0.853  1.9508  1.6667  2.9639
  605SOL    HW2 3456   6.482   6.501   0.918  1.3932  0.3796  0.6364
  606SOL     OW 3457   6.269   1.271   3.998 -0.4073 -0.0783 -0.1928
  606SOL    HW1 3458   6.357   1.305   4.013 -0.5980  0.8763 -1.1560
  606SOL    HW2 3459   6.229   1.332   3.937 -1.4837 -0.9235 -0.3716
  607SOL     OW 3460   0.189   5.907   1.211  0.0928  0.1229  0.5489
  607SOL    HW1 3461   0.107   5.953   1.194  0.6720  1.3089  0.8577
  607SOL    HW2 3462   0.225   5.949   1.289  1.6635  0.5576 -0.3540
  608SOL     OW 3463   5.821   5.753   0.036 -0.3465 -0.0938  0.2854
  608SOL    HW1 3464   5.878   5.827   0.057  0.5103 -0.4505 -0.6840
  608SOL    HW2 3465   5.849   5.683   0.095  0.6049 -0.4347 -0.5502
  609SOL     OW 3466   4.089   1.187   1.343 -0.4115  0.3227  0.0775
  609SOL    HW1 3467   4.081   1.278   1.375  1.2923  0.5545 -0.0646
  609SOL    HW2 3468   4.112   1.137   1.421 -0.2840  0.1988 -0.0397
  610SOL     OW 3469   2.811   1.831   0.689 -0.4658 -0.7787  0.4073
  610SOL    HW1 3470   2.819   1.834   0.784 -0.7152  0.4888  0.4061
  610SOL    HW2 3471   2.901   1.826   0.657  0.0267  3.2551  0.6431
  611SOL     OW 3472   2.838   5.448   3.516  0.1155  0.4283 -0.3259
  611SOL    HW1 3473   2.797   5.361   3.516 -0.1071  0.4630  2.0632
  611SOL    HW2 3474   2.927   5.432   3.482 -0.3834 -0.4404 -1.2981
  612SOL     OW 3475   2.624   6.322   3.011  0.0606  0.0252  0.4096
  612SOL    HW1 3476   2.618   6.356   3.100  1.1798 -1.0202  0.9004
  612SOL    HW2 3477   2.710   6.350   2.980 -0.4033  0.5673 -0.4487
  613SOL     OW 3478   1.811   6.139   1.756 -0.6639  0.0215 -0.2126
  613SOL    HW1 3479   1.723   6.121   1.789 -1.0128  2.2014  0.1462
  613SOL    HW2 3480   1.798   6.157   1.663 -0.5399 -0.0435 -0.2424
  614SOL     OW 3481   4.169   6.345   4.481 -0.6732 -0.1095 -0.0251
  614SOL    HW1 3482   4.081   6.372   4.453 -0.7958 -0.2313  0.2423
  614SOL    HW2 3483   4.196   6.412   4.543 -1.2965 -0.9922  1.2394
  615SOL     OW 3484   3.354   4.770   0.053  0.4940  0.0158 -0.2373
  615SOL    HW1 3485   3.340   4.738  -0.036  2.5943  0.2670 -0.7257
  615SOL    HW2 3486   3.324   4.861   0.051  0.1406 -0.1057 -0.5702
  616SOL     OW 3487   4.773   0.679   3.401  1.2484 -0.4166  0.6925
  616SOL    HW1 3488   4.733   0.682   3.314  1.1910 -0.8995  0.7008
  616SOL    HW2 3489   4.710   0.723   3.458  1.0048 -0.6516  0.6017
  617SOL     OW 3490   4.010   1.034   2.590  0.4604 -0.3575  0.2639
  617SOL    HW1 3491   4.014   0.947   2.630  0.3998  0.3103  1.7592
  617SOL    HW2 3492   3.939   1.027   2.526 -0.3049 -1.0936  1.1636
  618SOL     OW 3493   3.842   3.156   4.510  0.0703  0.1866  0.8112
  618SOL    HW1 3494   3.836   3.246   4.477  2.5396  0.6280  1.4147
  618SOL    HW2 3495   3.865   3.104   4.434 -1.7992 -0.0656  0.3668
  619SOL     OW 3496   0.405   4.483   4.383 -0.7984 -0.1917  0.3853
  619SOL    HW1 3497   0.327   4.537   4.391 -0.2385  0.9122 -1.0505
  619SOL    HW2 3498   0.375   4.403   4.339 -0.7208  1.4706 -2.9905
  620SOL     OW 3499   2.181   6.461   4.164 -0.3319 -0.0357  0.2133
  620SOL    HW1 3500   2.185   6.433   4.073 -2.5136 -0.0528  0.0608
  620SOL    HW2 3501   2.122   6.397   4.205 -0.8101  1.0074  1.1944
  621SOL     OW 3502   0.551   5.951   3.296 -0.0479 -0.1738 -0.2324
  621SOL    HW1 3503   0.463   5.915   3.286 -0.9003  1.8291 -0.3907
  621SOL    HW2 3504   0.537   6.038   3.332  1.9337 -0.1028  0.4603
  622SOL     OW 3505   3.684   4.832   0.480 -0.1810  0.4623 -0.2966
  622SOL    HW1 3506   3.678   4.757   0.421 -0.2972  0.0780  0.1971
  622SOL    HW2 3507   3.765   4.818   0.529 -1.6254 -0.9253  1.8883
  623SOL     OW 3508   2.707   1.371   2.139 -0.3747  0.0641 -0.3323
  623SOL    HW1 3509   2.636   1.316   2.105  0.8664 -1.8303 -0.0218
  623SOL    HW2 3510   2.677   1.398   2.226 -0.2923 -1.6859  0.2875
  624SOL     OW 3511   1.172   4.100   1.510  0.3655  0.4577 -0.4403
  624SOL    HW1 3512   1.084   4.067   1.529  0.5349  0.5986  0.6601
  624SOL    HW2 3513   1.172   4.115   1.416 -1.6263  2.7660 -0.1814
  625SOL     OW 3514   6.184   2.778   2.668  0.1079  0.1858  0.1668
  625SOL    HW1 3515   6.101   2.732   2.666 -0.8449  1.8498 -1.4551
  625SOL    HW2 3516   6.201   2.803   2.577  1.4003  1.5690  0.7363
  626SOL     OW 3517   3.191   3.071   3.721 -0.5938 -0.2053 -0.2841
  626SOL    HW1 3518   3.280   3.104   3.726  0.1647 -2.2178  0.7274
  626SOL    HW2 3519   3.172   3.067   3.627  0.2991  0.4350 -0.4984
  627SOL     OW 3520   2.139   5.377   2.808  0.5721  0.2786  0.1004
  627SOL    HW1 3521   2.195   5.426   2.747 -0.5244  0.9127 -0.4176
  627SOL    HW2 3522   2.119   5.439   2.878 -0.2396  0.3526 -0.1935
  628SOL     OW 3523   1.384   3.168   3.265  0.1830  0.2124 -0.2195
  628SOL    HW1 3524   1.352   3.165   3.175  1.3052  1.3526 -0.6781
  628SOL    HW2 3525   1.324   3.111   3.313 -0.9253  0.2306 -1.5238
  629SOL     OW 3526   5.597   3.521   1.364 -0.1081 -0.3745  0.8064
  629SOL    HW1 3527   5.661   3.517   1.436  1.5432 -0.4650 -0.6156
  629SOL    HW2 3528   5.592   3.431   1.331  0.5861  0.0034 -0.3820
  630SOL     OW 3529   3.015   2.970   0.979 -0.0182  0.2307 -0.0430
  630SOL    HW1 3530   2.976   2.930   0.901 -0.0347  0.3089 -0.0746
  630SOL    HW2 3531   3.018   2.899   1.043  1.4322 -0.2712 -0.6080
  631SOL     OW 3532   5.432   3.031   3.287 -0.4699  0.1133  0.0385
  631SOL    HW1 3533   5.403   3.120   3.305  0.4230  0.4363 -0.1096
  631SOL    HW2 3534   5.384   2.977   3.350 -0.2928  0.7992  0.7674
  632SOL     OW 3535   3.328   4.878   0.402 -0.2677 -0.1336 -0.3541
  632SOL    HW1 3536   3.253   4.828   0.436  0.3952 -0.1351  1.1805
  632SOL    HW2 3537   3.380   4.813   0.354 -1.9644  0.1643 -2.8034
  633SOL     OW 3538   0.632   4.284   1.891 -0.3422 -0.2817 -0.0891
  633SOL    HW1 3539   0.631   4.236   1.974  0.1529 -0.3407 -0.1161
  633SOL    HW2 3540   0.619   4.375   1.915 -0.3131 -0.3130  0.0406
  634SOL     OW 3541   3.200   2.292   2.275 -0.2647 -0.3361  0.1073
  634SOL    HW1 3542   3.265   2.222   2.283 -0.8875 -1.1800 -1.8249
  634SOL    HW2 3543   3.119   2.247   2.250 -1.4735  0.7773  1.7964
  635SOL     OW 3544   3.976   5.291   2.944  0.0773 -0.0506  0.0536
  635SOL    HW1 3545   4.033   5.366   2.961 -1.0528  1.2364 -1.4654
  635SOL    HW2 3546   4.031   5.215   2.962  2.2146  1.1249 -1.0540
  636SOL     OW 3547   0.904   0.925   1.365 -0.4807  0.3653 -0.0150
  636SOL    HW1 3548   0.823   0.879   1.390 -1.5563  2.9618  1.6952
  636SOL    HW2 3549   0.953   0.934   1.447 -1.5252  4.3311  0.3696
  637SOL     OW 3550   4.946   1.041   0.447 -0.2442 -0.5136 -0.0466
  637SOL    HW1 3551   4.982   0.954   0.429  0.3671 -0.3709  0.4938
  637SOL    HW2 3552   5.013   1.102   0.418 -0.5608 -0.2171 -0.1697
  638SOL     OW 3553   6.123   2.363   0.171  0.3392 -0.5820 -0.4159
  638SOL    HW1 3554   6.080   2.285   0.206 -0.6765  0.1830  0.0908
  638SOL    HW2 3555   6.060   2.400   0.110 -0.1587  1.0352  0.9809
  639SOL     OW 3556   0.010   0.849   1.068  0.1670 -0.5618  0.4214
  639SOL    HW1 3557   0.026   0.794   1.144  2.4934  2.5551  2.4709
  639SOL    HW2 3558  -0.080   0.881   1.079  0.2195 -0.7619  1.4733
  640SOL     OW 3559   1.562   3.878   4.252 -0.3166  0.3335 -0.6931
  640SOL    HW1 3560   1.467   3.884   4.261 -0.2133  1.4507 -0.1892
  640SOL    HW2 3561   1.576   3.832   4.169 -1.2962  0.5912 -1.0057
  641SOL     OW 3562   4.681   0.853   1.803 -0.5048  0.0254 -0.0250
  641SOL    HW1 3563   4.606   0.908   1.784  0.0297  0.3807 -1.2118
  641SOL    HW2 3564   4.663   0.771   1.757 -0.5334 -0.2011  0.3764
  642SOL     OW 3565   4.084   2.169   2.089 -0.1839 -0.1426 -0.2895
  642SOL    HW1 3566   4.033   2.222   2.150  1.5225 -0.0811  1.1769
  642SOL    HW2 3567   4.072   2.212   2.004 -0.8713  1.0888  0.3960
  643SOL     OW 3568   2.132   5.302   2.455 -0.1650  0.0458 -0.4621
  643SOL    HW1 3569   2.222   5.289   2.423  0.3867 -0.6970  1.2628
  643SOL    HW2 3570   2.081   5.234   2.411  0.5337 -0.8186  0.0300
  644SOL     OW 3571   3.356   0.046   3.407 -0.1096  0.3795  0.0259
  644SOL    HW1 3572   3.400   0.063   3.324 -1.2007 -0.1221 -0.6817
  644SOL    HW2 3573   3.417  -0.010   3.455  1.4572  2.3704  0.4740
  645SOL     OW 3574   6.161   6.169   3.832 -0.0692  0.2044 -0.2022
  645SOL    HW1 3575   6.075   6.208   3.849 -0.4594  0.0972 -1.7277
  645SOL    HW2 3576   6.223   6.227   3.876 -0.7841  1.4447 -0.7712
  646SOL     OW 3577   2.001   5.795   2.532 -0.1005 -1.0883 -0.1654
  646SOL    HW1 3578   2.017   5.886   2.510  2.9172 -1.0864  1.5111
  646SOL    HW2 3579   2.006   5.749   2.448  0.8718  0.0317 -0.7562
  647SOL     OW 3580   2.029   3.524   3.359  0.1719  0.5356  0.0324
  647SOL    HW1 3581   2.078   3.455   3.404 -0.3610  0.9317  1.2616
  647SOL    HW2 3582   2.097   3.584   3.328  0.5439  0.5504  0.8330
  648SOL     OW 3583   6.155   0.450   3.928 -0.2230  0.6897  0.3916
  648SOL    HW1 3584   6.244   0.442   3.963  0.3632  0.2290 -1.1236
  648SOL    HW2 3585   6.147   0.543   3.906 -1.1961  1.3475  3.1445
  649SOL     OW 3586   4.550   4.333   2.305  0.1084  0.3495 -0.1556
  649SOL    HW1 3587   4.495   4.325   2.383 -1.0696  3.6742 -0.4924
  649SOL    HW2 3588   4.635   4.361   2.339 -0.3768  1.7093  0.0294
  650SOL     OW 3589   2.697   0.891   2.000 -0.5868 -0.2573 -0.2682
  650SOL    HW1 3590   2.761   0.824   1.975 -0.2893 -0.8757  1.9550
  650SOL    HW2 3591   2.729   0.925   2.083 -3.6271 -1.3503  1.4955
  651SOL     OW 3592   1.378   3.894   2.674 -0.3005 -0.2907 -0.1637
  651SOL    HW1 3593   1.446   3.904   2.608 -2.5636 -0.1043 -2.5992
  651SOL    HW2 3594   1.335   3.980   2.677 -0.7400 -0.5360  0.9911
  652SOL     OW 3595   1.458   5.827   4.351  0.5827  0.9123 -0.0277
  652SOL    HW1 3596   1.441   5.739   4.384  2.9361  0.6718  0.6647
  652SOL    HW2 3597   1.433   5.823   4.258 -0.5084 -0.0820  0.2811
  653SOL     OW 3598   5.770   2.089   3.504 -0.1362 -0.3294  0.6881
  653SOL    HW1 3599   5.764   2.169   3.556 -0.3726 -0.1960  0.4546
  653SOL    HW2 3600   5.710   2.102   3.431 -0.3200 -0.7974  0.7515
  654SOL     OW 3601   3.671   5.533   4.412  0.1870 -0.1999  0.1157
  654SOL    HW1 3602   3.725   5.523   4.491  3.7699 -1.8610 -2.2798
  654SOL    HW2 3603   3.616   5.455   4.411  0.8111 -0.6573  0.5203
  655SOL     OW 3604   1.854   4.041   4.443  0.9092 -0.8137  0.1275
  655SOL    HW1 3605   1.883   3.999   4.362 -1.2971 -0.2255 -1.0475
  655SOL    HW2 3606   1.792   3.979   4.482 -0.9297  0.4455 -0.6493
  656SOL     OW 3607   5.650   2.192   2.313 -0.7225 -0.0914  1.1285
  656SOL    HW1 3608   5.605   2.269   2.348 -1.1802  0.4080 -0.4551
  656SOL    HW2 3609   5.696   2.154   2.388 -0.7185  1.5602  2.0023
  657SOL     OW 3610   3.660   1.775   3.197  0.6981 -0.3937  0.0029
  657SOL    HW1 3611   3.661   1.723   3.278  2.0925 -0.2652  0.0996
  657SOL    HW2 3612   3.666   1.710   3.127  0.2124 -0.4711  0.0338
  658SOL     OW 3613   5.441   1.345   1.776  0.4889 -0.1273  0.8144
  658SOL    HW1 3614   5.397   1.288   1.838  0.5992 -0.0268  0.9848
  658SOL    HW2 3615   5.497   1.401   1.830  1.0541 -0.4517  0.5757
  659SOL     OW 3616   3.795   3.382   4.360 -0.1767  0.1168 -0.1153
  659SOL    HW1 3617   3.744   3.404   4.282 -0.7046 -2.3708 -0.5360
  659SOL    HW2 3618   3.750   3.427   4.431 -0.7431  0.9577 -0.9748
  660SOL     OW 3619   6.084   1.473   2.231  0.1126 -0.0189  0.6681
  660SOL    HW1 3620   6.103   1.567   2.221 -1.4110  0.1503 -1.7270
  660SOL    HW2 3621   5.994   1.464   2.197 -0.0522 -2.2509  1.5510
  661SOL     OW 3622   4.268   3.411   3.285 -0.2402  0.0552 -0.3137
  661SOL    HW1 3623   4.346   3.409   3.230  1.5530 -1.9376  2.0863
  661SOL    HW2 3624   4.195   3.404   3.224  1.3700  1.8945 -2.6522
  662SOL     OW 3625   3.474   2.666   3.870  0.0723 -0.0492 -0.3052
  662SOL    HW1 3626   3.568   2.646   3.879  0.1853  1.0898  1.4198
  662SOL    HW2 3627   3.432   2.580   3.871  0.9930 -0.5162  0.4896
  663SOL     OW 3628   5.496   0.393   0.336 -0.5275  0.0760  0.0879
  663SOL    HW1 3629   5.511   0.322   0.274 -1.3569 -0.6063  0.6457
  663SOL    HW2 3630   5.570   0.388   0.396  0.3297  0.7980 -0.8580
  664SOL     OW 3631   1.464   5.267   0.880  0.0255  0.9581 -0.2225
  664SOL    HW1 3632   1.489   5.224   0.798  2.0553  1.2643  0.1633
  664SOL    HW2 3633   1.542   5.318   0.904 -0.0826  0.0353  2.4224
  665SOL     OW 3634   0.419   1.379   3.971 -0.1665  0.1775  0.0070
  665SOL    HW1 3635   0.453   1.372   4.060  0.9977  2.2792 -0.1899
  665SOL    HW2 3636   0.480   1.439   3.927  0.4262 -2.2060 -2.7816
  666SOL     OW 3637   4.223   3.520   1.957  0.1829 -0.2055 -0.2136
  666SOL    HW1 3638   4.141   3.500   2.001 -1.0368  0.1238 -2.2130
  666SOL    HW2 3639   4.228   3.455   1.887  0.7920  0.7974 -1.1219
  667SOL     OW 3640   3.976   3.642   2.270 -0.1340  0.4687 -0.1737
  667SOL    HW1 3641   3.881   3.643   2.275 -0.1177  1.3085  0.0746
  667SOL    HW2 3642   3.995   3.602   2.185 -0.7554  2.3216 -1.2398
  668SOL     OW 3643   4.968   2.450   1.234  0.3045  0.4032 -0.3386
  668SOL    HW1 3644   4.918   2.413   1.307  1.3646 -1.2528 -0.3884
  668SOL    HW2 3645   4.966   2.544   1.249  0.1535  0.1324  1.6087
  669SOL     OW 3646   2.465   2.660   2.273  0.2064  0.3250 -0.4296
  669SOL    HW1 3647   2.532   2.652   2.341 -0.4557  0.0129  0.2029
  669SOL    HW2 3648   2.475   2.749   2.239  2.1456 -0.3082 -1.6459
  670SOL     OW 3649   5.900   2.753   2.957 -0.0296  0.3298 -0.2614
  670SOL    HW1 3650   5.896   2.669   2.912  0.2621 -0.9938  2.0421
  670SOL    HW2 3651   5.851   2.813   2.901  1.2242 -0.9108 -2.8499
  671SOL     OW 3652   4.435   1.944   3.377  0.3478  0.4979  0.7674
  671SOL    HW1 3653   4.507   1.924   3.317  0.0882  2.6652 -0.3520
  671SOL    HW2 3654   4.439   1.874   3.442  1.7620 -0.9494 -0.7653
  672SOL     OW 3655   0.568   4.494   4.581 -0.2364  0.4538  0.0174
  672SOL    HW1 3656   0.497   4.513   4.641 -2.4831  0.9648 -2.6272
  672SOL    HW2 3657   0.526   4.479   4.496  2.6021 -1.7081 -1.2102
  673SOL     OW 3658   2.956   5.598   0.423 -0.0250  0.1902  0.5098
  673SOL    HW1 3659   2.922   5.585   0.334  0.8231 -0.6028  0.2851
  673SOL    HW2 3660   2.970   5.693   0.429 -2.0593  0.5390  0.5596
  674SOL     OW 3661   1.934   2.064   0.478 -0.2251  0.4000 -0.6174
  674SOL    HW1 3662   2.027   2.044   0.482 -0.3484 -0.4588 -1.7154
  674SOL    HW2 3663   1.890   1.983   0.505 -0.6690  1.3608  1.8140
  675SOL     OW 3664   3.728   6.540   3.261  0.1215 -0.0122 -0.4665
  675SOL    HW1 3665   3.812   6.536   3.215 -0.4045  0.9278 -1.5437
  675SOL    HW2 3666   3.715   6.632   3.282 -0.7135 -0.1180 -0.4535
  676SOL     OW 3667   1.533   3.542   3.349  0.1846  0.3360 -0.0243
  676SOL    HW1 3668   1.574   3.456   3.357  1.0846  0.5628 -1.6982
  676SOL    HW2 3669   1.537   3.562   3.256 -2.4253  1.0658 -0.0480
  677SOL     OW 3670   2.546   6.040   3.282 -0.6909  0.4430  0.1514
  677SOL    HW1 3671   2.568   5.954   3.318  0.1740  0.6097  0.0598
  677SOL    HW2 3672   2.528   6.094   3.358 -0.0778  0.4772  0.2763
  678SOL     OW 3673   6.306   5.671   3.954 -0.5372 -0.1073  0.0945
  678SOL    HW1 3674   6.224   5.631   3.983  0.4482 -1.0848  1.7331
  678SOL    HW2 3675   6.374   5.609   3.983  0.8058  0.8793 -0.8349
  679SOL     OW 3676   6.060   2.022   3.670  0.1241  0.2211 -0.0983
  679SOL    HW1 3677   5.991   2.037   3.606  1.1775  0.1613 -1.2746
  679SOL    HW2 3678   6.013   1.992   3.749 -1.1891  0.3549 -0.8030
  680SOL     OW 3679   0.755   0.765   3.869  0.5353  0.0946  0.5901
  680SOL    HW1 3680   0.826   0.708   3.840 -1.3214 -1.6989 -0.7715
  680SOL    HW2 3681   0.747   0.747   3.963  0.9909 -0.7199  0.4819
  681SOL     OW 3682   0.876   0.521   3.467  0.3105 -0.2595 -0.5706
  681SOL    HW1 3683   0.799   0.564   3.503 -0.5530 -1.1191 -1.3264
  681SOL    HW2 3684   0.852   0.429   3.462  2.0510 -0.8714  0.8728
  682SOL     OW 3685   0.967   1.117   0.170 -0.5686  0.1080  0.0824
  682SOL    HW1 3686   0.992   1.107   0.078 -0.7498  1.4087 -0.1272
  682SOL    HW2 3687   0.942   1.208   0.178 -0.9481 -0.0903  1.3440
  683SOL     OW 3688   0.167   5.769   0.531 -0.3466  0.4935  0.2555
  683SOL    HW1 3689   0.231   5.728   0.473 -0.8271 -0.6838  0.5117
  683SOL    HW2 3690   0.138   5.847   0.484  2.4250  2.0115  0.8248
  684SOL     OW 3691   1.787   6.428   2.042  0.0528 -0.3175  0.1154
  684SOL    HW1 3692   1.696   6.397   2.036 -0.4156  0.7665  1.1621
  684SOL    HW2 3693   1.836   6.351   2.070 -0.8003 -0.5650  0.9880
  685SOL     OW 3694   5.943   2.204   1.864 -0.1516 -0.5950 -0.2448
  685SOL    HW1 3695   6.026   2.225   1.820 -0.0019 -1.0451 -0.1814
  685SOL    HW2 3696   5.885   2.177   1.793 -0.1574 -0.5515 -0.2569
  686SOL     OW 3697   1.092   1.069   2.135  0.0729  0.4847 -0.4351
  686SOL    HW1 3698   1.088   1.140   2.199  1.1351 -0.2836  0.5088
  686SOL    HW2 3699   1.027   1.005   2.165  0.4345  0.2115 -0.2341
  687SOL     OW 3700   6.339   6.239   2.508  0.7284  0.0733  0.2354
  687SOL    HW1 3701   6.322   6.333   2.512 -0.4239 -0.1534  0.9971
  687SOL    HW2 3702   6.425   6.232   2.466  0.7622  1.4531  0.0408
  688SOL     OW 3703   6.114   4.499   2.698  0.2816 -0.3846  0.6042
  688SOL    HW1 3704   6.180   4.446   2.653 -0.5449 -1.5547  0.7160
  688SOL    HW2 3705   6.153   4.519   2.783  0.1761 -1.8128  1.0156
  689SOL     OW 3706   2.848   0.816   3.388  0.4235 -0.2974  0.0459
  689SOL    HW1 3707   2.897   0.831   3.307  2.0986  0.1305  1.0820
  689SOL    HW2 3708   2.756   0.812   3.361  0.9591 -0.3324 -1.8777
  690SOL     OW 3709   0.353   0.558   3.802  0.1223  0.4185 -0.1839
  690SOL    HW1 3710   0.299   0.516   3.735  0.7966  2.0100 -1.8003
  690SOL    HW2 3711   0.429   0.500   3.811 -0.8929 -0.8377  0.7239
  691SOL     OW 3712   2.191   4.722   4.028  0.8525  0.7550  0.0019
  691SOL    HW1 3713   2.221   4.676   4.106 -0.1858  0.6813  0.3644
  691SOL    HW2 3714   2.150   4.654   3.974  1.2583  0.8697 -0.4632
  692SOL     OW 3715   1.210   0.733   0.638 -0.5932  0.0535 -0.0043
  692SOL    HW1 3716   1.169   0.808   0.595  1.5293 -0.9184 -4.2670
  692SOL    HW2 3717   1.302   0.758   0.648 -0.1794 -1.3713  0.0315
  693SOL     OW 3718   0.422   0.259   2.481  0.4636 -0.2381 -0.3051
  693SOL    HW1 3719   0.468   0.196   2.537 -0.2265  0.9729  1.7295
  693SOL    HW2 3720   0.366   0.205   2.426  0.6975 -1.4676  0.6227
  694SOL     OW 3721   5.776   3.519   0.081 -0.2147  0.2605  1.0634
  694SOL    HW1 3722   5.791   3.567  -0.000 -0.0421 -0.1813  0.8331
  694SOL    HW2 3723   5.801   3.580   0.150 -1.2761  0.9889  0.8242
  695SOL     OW 3724   3.660   2.296   3.741 -0.2525 -0.1260 -0.3130
  695SOL    HW1 3725   3.614   2.238   3.801  0.4371 -0.2166  0.1372
  695SOL    HW2 3726   3.606   2.296   3.662 -0.2636 -1.3885 -0.3316
  696SOL     OW 3727   6.300   1.058   3.322  0.6713  0.1565 -0.3887
  696SOL    HW1 3728   6.249   0.991   3.368  0.9470  0.0064 -0.3012
  696SOL    HW2 3729   6.391   1.040   3.346  0.8469 -0.0973 -1.2123
  697SOL     OW 3730   1.665   5.102   3.674 -0.3279  0.1726 -0.1738
  697SOL    HW1 3731   1.668   5.181   3.621  0.4851 -1.5541 -2.8747
  697SOL    HW2 3732   1.742   5.052   3.649 -1.1846 -1.8344  0.8721
  698SOL     OW 3733   0.103   2.262   2.446  0.3312  0.0865  0.3212
  698SOL    HW1 3734   0.137   2.315   2.519  2.5775 -0.8955  0.0742
  698SOL    HW2 3735   0.172   2.266   2.380  0.3087 -2.5994  0.0259
  699SOL     OW 3736   2.960   1.524   0.794  0.0851  0.6348 -0.2152
  699SOL    HW1 3737   2.953   1.541   0.700 -0.5414  1.2058 -0.0733
  699SOL    HW2 3738   3.046   1.559   0.818 -0.3471  1.8079 -0.3138
  700SOL     OW 3739   5.555   4.280   2.307 -0.0111  0.3780  0.0081
  700SOL    HW1 3740   5.530   4.188   2.300 -0.4012  0.5370 -1.0912
  700SOL    HW2 3741   5.572   4.294   2.400 -0.5790 -0.6440  0.2876
  701SOL     OW 3742   5.025   0.850   2.141 -0.8826  0.1327 -0.2105
  701SOL    HW1 3743   4.977   0.929   2.166 -0.7182 -0.1308  0.9919
  701SOL    HW2 3744   5.113   0.881   2.122 -0.8179  0.2447  0.2576
  702SOL     OW 3745   5.522   5.344   4.404  0.0805 -0.3174  0.1194
  702SOL    HW1 3746   5.586   5.346   4.333  0.7707 -1.6460  0.6591
  702SOL    HW2 3747   5.437   5.339   4.360  0.4330 -0.0159 -0.6119
  703SOL     OW 3748   0.895   3.203   4.033 -0.2484 -0.4346  0.1691
  703SOL    HW1 3749   0.968   3.169   3.981  0.2274  1.2715 -0.3224
  703SOL    HW2 3750   0.828   3.225   3.969  0.3415  1.6875  0.2327
  704SOL     OW 3751   0.319   0.195   4.432 -0.5590 -0.0181  0.2818
  704SOL    HW1 3752   0.353   0.274   4.474 -1.1742  0.4680 -0.1157
  704SOL    HW2 3753   0.284   0.143   4.505  1.0799 -0.5768  0.7090
  705SOL     OW 3754   1.903   3.460   3.942  0.0490  0.4519 -0.0348
  705SOL    HW1 3755   1.857   3.401   4.003  0.3709  0.2331 -0.0028
  705SOL    HW2 3756   1.884   3.423   3.855 -1.0818  1.2216 -0.1458
  706SOL     OW 3757   3.645   1.460   1.137  0.3899  0.0639 -0.2895
  706SOL    HW1 3758   3.723   1.424   1.094  1.1991 -1.1372  2.0262
  706SOL    HW2 3759   3.680   1.508   1.213 -1.1051 -0.8878  1.0631
  707SOL     OW 3760   2.970   1.116   0.601  0.3340 -0.1414  0.3892
  707SOL    HW1 3761   2.978   1.149   0.690  1.3912 -1.4420  0.8108
  707SOL    HW2 3762   3.025   1.174   0.548  2.0641 -1.0621  1.0944
  708SOL     OW 3763   0.814   1.085   0.662 -0.7160  0.1703 -0.2500
  708SOL    HW1 3764   0.819   1.056   0.754 -2.3298 -1.8054 -0.6971
  708SOL    HW2 3765   0.785   1.176   0.668  1.4583  0.8451  1.2023
  709SOL     OW 3766   6.019   5.933   0.153  0.5518  0.1213 -0.3242
  709SOL    HW1 3767   6.014   6.026   0.174  2.9273  0.6000 -1.6459
  709SOL    HW2 3768   6.042   5.891   0.236  0.4953  0.8167  0.0488
  710SOL     OW 3769   6.221   2.303   3.185  0.6678 -1.3873 -0.5843
  710SOL    HW1 3770   6.224   2.390   3.224 -2.3668 -1.2071 -0.5730
  710SOL    HW2 3771   6.295   2.303   3.123 -0.4637  2.0320 -2.1965
  711SOL     OW 3772   4.798   0.831   0.600 -0.2232 -0.3295 -0.2979
  711SOL    HW1 3773   4.874   0.803   0.549  0.6849  0.7361  0.4270
  711SOL    HW2 3774   4.834   0.853   0.686 -1.6580 -1.6965  0.7179
  712SOL     OW 3775   2.124   0.665   2.274 -0.7135 -0.7449  0.3305
  712SOL    HW1 3776   2.183   0.598   2.239  0.8475  1.2955 -1.2373
  712SOL    HW2 3777   2.171   0.701   2.350 -0.9544 -0.6052  0.4123
  713SOL     OW 3778   0.123   0.191   2.139 -0.3883 -0.6945 -0.5475
  713SOL    HW1 3779   0.061   0.141   2.086 -0.2071 -1.3462 -0.1467
  713SOL    HW2 3780   0.179   0.126   2.180  0.9501 -0.1004 -1.3412
  714SOL     OW 3781   3.911   3.734   4.501  0.0992 -0.1747  0.3210
  714SOL    HW1 3782   3.989   3.717   4.554  0.6885  1.5390  0.0747
  714SOL    HW2 3783   3.944   3.784   4.426 -1.0819 -0.3732 -0.3459
  715SOL     OW 3784   2.690   3.113   4.481 -0.4633 -0.0910  0.4078
  715SOL    HW1 3785   2.721   3.179   4.542 -0.8657 -2.0141  2.8238
  715SOL    HW2 3786   2.598   3.099   4.504 -0.5591 -1.0668 -0.4622
  716SOL     OW 3787   0.865   4.649   3.594 -0.8620 -0.3041  0.3185
  716SOL    HW1 3788   0.917   4.574   3.621  0.3431  0.5258  0.3923
  716SOL    HW2 3789   0.860   4.705   3.672  0.4150  0.8683 -0.3995
  717SOL     OW 3790   1.699   1.154   3.159  0.0185  0.1722  0.5241
  717SOL    HW1 3791   1.707   1.085   3.225  1.1646  0.3898  0.6481
  717SOL    HW2 3792   1.617   1.136   3.114 -0.0326 -0.8668  1.0067
  718SOL     OW 3793   0.702   2.134   3.313 -0.2047 -1.3231 -0.3326
  718SOL    HW1 3794   0.753   2.136   3.393  0.5667 -1.3977 -0.8120
  718SOL    HW2 3795   0.618   2.174   3.337  1.2054  1.9290 -0.3123
  719SOL     OW 3796   4.351   1.855   0.582 -1.1299  0.4291 -0.1682
  719SOL    HW1 3797   4.268   1.895   0.559 -0.3257  2.0960 -0.2695
  719SOL    HW2 3798   4.368   1.882   0.672 -0.1708  1.0341 -0.5196
  720SOL     OW 3799   2.646   4.807   1.020 -0.0639 -0.3156 -0.3281
  720SOL    HW1 3800   2.689   4.857   1.089  2.1442 -1.4863 -0.7703
  720SOL    HW2 3801   2.665   4.716   1.040 -1.1562 -0.8143 -1.3714
  721SOL     OW 3802   3.226   0.634   1.518  0.2558  0.1758  0.6067
  721SOL    HW1 3803   3.240   0.659   1.610  1.2247 -0.4985  0.6548
  721SOL    HW2 3804   3.149   0.685   1.491  1.3193  2.1502  1.1095
  722SOL     OW 3805   5.025   0.973   2.733  0.3435 -0.1680 -0.0969
  722SOL    HW1 3806   5.073   0.892   2.749 -2.2088 -2.1526 -1.7326
  722SOL    HW2 3807   5.027   0.983   2.637  0.9486  1.9785  0.0890
  723SOL     OW 3808   3.161   6.050   1.837 -0.5057  0.0413  0.0355
  723SOL    HW1 3809   3.223   6.089   1.899 -0.4313  0.0674 -0.0550
  723SOL    HW2 3810   3.203   5.969   1.809  0.4201  1.0171 -1.5544
  724SOL     OW 3811   2.977   1.797   1.586 -0.2020 -0.1711  0.3628
  724SOL    HW1 3812   2.955   1.708   1.559  1.6612 -0.7394  0.5765
  724SOL    HW2 3813   3.073   1.800   1.581 -0.2452  1.9097  0.1117
  725SOL     OW 3814   4.834   4.415   3.470  0.3895  0.3868 -0.0323
  725SOL    HW1 3815   4.864   4.492   3.517  0.8083  0.6236 -0.6731
  725SOL    HW2 3816   4.906   4.392   3.412  0.6892 -1.1257  0.8921
  726SOL     OW 3817   6.487   0.095   4.059  0.2727 -0.0442 -0.1450
  726SOL    HW1 3818   6.491   0.173   4.115 -1.1733  0.3448 -0.5393
  726SOL    HW2 3819   6.549   0.112   3.989  0.2861  0.5593  0.0061
  727SOL     OW 3820   4.771   2.764   3.838 -0.6763  0.3972 -0.0670
  727SOL    HW1 3821   4.730   2.846   3.865 -0.2378  1.2684 -1.8680
  727SOL    HW2 3822   4.859   2.790   3.808 -0.4242 -0.7652 -0.4079
  728SOL     OW 3823   5.722   3.096   3.129 -0.4696 -0.5561 -0.0000
  728SOL    HW1 3824   5.630   3.108   3.153 -0.3259  0.6667 -0.0206
  728SOL    HW2 3825   5.737   3.161   3.060  0.7419  0.1046  0.8614
  729SOL     OW 3826   5.089   6.060   3.706  0.1834 -0.1894  0.0082
  729SOL    HW1 3827   5.114   6.104   3.625 -0.7314  1.8113  0.7545
  729SOL    HW2 3828   4.994   6.066   3.709  0.2361  0.4313  1.5400
  730SOL     OW 3829   0.191   4.979   0.172 -0.2662  0.0404 -0.1090
  730SOL    HW1 3830   0.187   4.898   0.222  1.6385  0.5822  1.0090
  730SOL    HW2 3831   0.100   5.004   0.160 -0.8224 -0.7828  1.9898
  731SOL     OW 3832   4.212   5.794   1.459 -0.4080 -0.1134  0.4608
  731SOL    HW1 3833   4.152   5.727   1.426 -0.4114  0.0247  0.1822
  731SOL    HW2 3834   4.236   5.764   1.546 -2.2860  0.7178  1.3275
  732SOL     OW 3835   5.689   5.470   1.733  0.1328 -0.2658  0.2510
  732SOL    HW1 3836   5.760   5.412   1.706  0.3658  0.5525 -0.9648
  732SOL    HW2 3837   5.731   5.543   1.776 -0.0028 -0.0266 -0.0170
  733SOL     OW 3838   3.037   0.218   4.495 -0.2325 -0.6993 -0.5574
  733SOL    HW1 3839   2.958   0.189   4.451 -1.2010 -0.8993  1.2317
  733SOL    HW2 3840   3.104   0.153   4.471 -0.9706 -1.3142 -0.9753
  734SOL     OW 3841   1.792   0.902   2.929 -0.7747  0.0599 -0.3405
  734SOL    HW1 3842   1.742   0.963   2.875 -0.1292  0.4763 -0.4843
  734SOL    HW2 3843   1.863   0.955   2.966 -0.8721 -0.3447  0.4650
  735SOL     OW 3844   2.041   0.994   2.374 -0.1973 -0.2594  0.1276
  735SOL    HW1 3845   2.119   0.997   2.319  0.3516 -1.0995  0.8259
  735SOL    HW2 3846   2.055   0.919   2.432 -1.7852 -0.7662 -0.0983
  736SOL     OW 3847   5.479   6.063   0.884 -0.2834 -0.5571  0.1597
  736SOL    HW1 3848   5.572   6.066   0.864 -0.4841 -1.2629 -0.9506
  736SOL    HW2 3849   5.475   6.059   0.980  0.6839  3.5739  0.5557
  737SOL     OW 3850   5.231   4.308   1.538 -0.0838  0.6972 -0.1087
  737SOL    HW1 3851   5.181   4.387   1.518 -1.8672 -0.5305 -0.6741
  737SOL    HW2 3852   5.206   4.285   1.627  1.4039  1.4281  0.5369
  738SOL     OW 3853   2.680   2.610   2.443  0.0149  0.2356  1.0034
  738SOL    HW1 3854   2.668   2.531   2.497  1.2233  0.5864  1.8368
  738SOL    HW2 3855   2.767   2.643   2.468 -0.1955  1.4714  0.1956
  739SOL     OW 3856   4.768   3.247   4.575  0.1537 -0.5269  0.4695
  739SOL    HW1 3857   4.709   3.173   4.561 -0.2002  0.3471 -5.0979
  739SOL    HW2 3858   4.711   3.324   4.570  1.2386  0.2266 -1.0921
  740SOL     OW 3859   3.409   0.287   4.112  0.3132  0.1762 -0.1571
  740SOL    HW1 3860   3.429   0.237   4.191 -0.3221 -0.0305 -0.1182
  740SOL    HW2 3861   3.478   0.264   4.050  0.5320 -0.0498  0.1713
  741SOL     OW 3862   2.250   3.432   4.465  0.5139 -0.2604 -0.0943
  741SOL    HW1 3863   2.221   3.391   4.384  2.0628 -1.1687 -0.2294
  741SOL    HW2 3864   2.248   3.362   4.530  1.8993 -0.2471 -0.0071
  742SOL     OW 3865   0.358   1.044   3.993 -0.1974  0.1907  0.0175
  742SOL    HW1 3866   0.334   0.968   3.940  3.5311  0.0711 -1.8290
  742SOL    HW2 3867   0.415   1.007   4.061  0.7455  1.1653 -0.2239
  743SOL     OW 3868   3.098   2.478   1.133  0.0296 -0.1301  0.0420
  743SOL    HW1 3869   3.040   2.425   1.188 -0.3621  1.4445  1.2195
  743SOL    HW2 3870   3.102   2.431   1.049 -1.1360 -1.4375  0.6873
  744SOL     OW 3871   4.943   6.528   0.803  0.0364 -0.0951  0.5451
  744SOL    HW1 3872   4.909   6.453   0.853 -1.5492  0.4220  0.2970
  744SOL    HW2 3873   4.919   6.509   0.713  1.0110 -0.0110  0.2599
  745SOL     OW 3874   3.711   4.035   3.665 -0.3822  0.3684 -0.2326
  745SOL    HW1 3875   3.791   4.031   3.716 -0.4599 -0.8479 -0.1669
  745SOL    HW2 3876   3.641   4.046   3.730 -0.4499 -0.8441 -0.0664
  746SOL     OW 3877   2.217   1.756   4.269  0.0868  0.5418 -0.4593
  746SOL    HW1 3878   2.265   1.767   4.186  0.8800 -0.1752 -0.1179
  746SOL    HW2 3879   2.131   1.723   4.243  0.2741  0.4733 -1.0112
  747SOL     OW 3880   0.556   5.181   0.537  0.2278 -0.5495  0.0327
  747SOL    HW1 3881   0.621   5.205   0.471  0.4148  0.0273  0.4216
  747SOL    HW2 3882   0.608   5.162   0.615  0.1107 -2.3095 -0.2547
  748SOL     OW 3883   4.827   4.978   0.654 -0.5849 -0.0922  0.1654
  748SOL    HW1 3884   4.850   4.952   0.565  1.1880 -1.9704  1.0775
  748SOL    HW2 3885   4.877   5.058   0.669  0.2618 -0.5539 -0.0905
  749SOL     OW 3886   5.824   2.714   1.678  0.5614 -0.4636  0.2562
  749SOL    HW1 3887   5.767   2.770   1.731 -0.1409 -0.9105 -0.0008
  749SOL    HW2 3888   5.833   2.633   1.729  1.8620 -0.0072  0.7900
  750SOL     OW 3889   4.030   4.343   2.198 -0.3314  1.1993  0.1830
  750SOL    HW1 3890   4.010   4.250   2.200  0.6504  0.9858  2.1009
  750SOL    HW2 3891   4.065   4.358   2.109 -0.4944 -0.2426 -0.1498
  751SOL     OW 3892   3.437   2.718   0.264  0.4984  0.9564  0.0581
  751SOL    HW1 3893   3.385   2.794   0.289 -1.7952  0.1192 -1.7251
  751SOL    HW2 3894   3.449   2.669   0.345 -1.9408  0.9975  0.5157
  752SOL     OW 3895   5.218   0.764   0.804  0.0707 -0.0763 -0.8918
  752SOL    HW1 3896   5.305   0.781   0.769  0.8746 -0.4980  0.8152
  752SOL    HW2 3897   5.232   0.743   0.896 -1.9899  1.2858 -0.1999
  753SOL     OW 3898   6.255   2.114   2.156  0.2676 -0.5636  0.4261
  753SOL    HW1 3899   6.317   2.055   2.197 -0.2394 -0.2879  1.6484
  753SOL    HW2 3900   6.196   2.057   2.107  1.3977 -0.8316 -0.6773
  754SOL     OW 3901   5.751   3.948   4.599  0.0304 -0.0509  0.0667
  754SOL    HW1 3902   5.679   3.917   4.544 -0.4739 -0.5222  0.9720
  754SOL    HW2 3903   5.723   3.928   4.689  0.6553  1.0558  0.5309
  755SOL     OW 3904   2.990   2.201   2.747 -0.3863 -0.3420  0.0410
  755SOL    HW1 3905   2.996   2.279   2.802  0.9461 -0.1824 -0.2878
  755SOL    HW2 3906   2.936   2.228   2.673  0.4321  0.4332 -0.2961
  756SOL     OW 3907   2.535   4.904   3.272  0.1137 -0.3890  0.2385
  756SOL    HW1 3908   2.444   4.924   3.249 -0.3622 -0.4069  1.9512
  756SOL    HW2 3909   2.586   4.971   3.226 -0.6905 -0.6808 -1.1533
  757SOL     OW 3910   3.677   0.578   3.024 -0.1300 -0.0914  0.1324
  757SOL    HW1 3911   3.664   0.606   3.114  0.2948  1.1936 -0.1871
  757SOL    HW2 3912   3.761   0.616   2.999  0.9986 -2.5273 -0.0191
  758SOL     OW 3913   3.889   0.210   2.101  1.1249 -0.5005  1.1768
  758SOL    HW1 3914   3.946   0.246   2.169  2.5790 -2.3700  1.0371
  758SOL    HW2 3915   3.803   0.202   2.143  1.0435  1.8163  1.5775
  759SOL     OW 3916   4.912   5.152   0.846  0.2263  0.1644 -0.0800
  759SOL    HW1 3917   4.900   5.193   0.932 -1.4401  1.7234 -0.9982
  759SOL    HW2 3918   5.005   5.166   0.826  0.1109  1.8670  0.4664
  760SOL     OW 3919   2.398   3.855   0.084 -0.6255  0.1008  0.6921
  760SOL    HW1 3920   2.426   3.765   0.070 -1.3129  0.2184 -1.8885
  760SOL    HW2 3921   2.312   3.861   0.042  0.3223  2.4359 -1.1379
  761SOL     OW 3922   5.709   6.527   2.902 -0.1471 -0.7487  0.7365
  761SOL    HW1 3923   5.760   6.501   2.979  0.6865 -1.3402  0.0065
  761SOL    HW2 3924   5.759   6.494   2.828  0.9287  2.6962 -0.2991
  762SOL     OW 3925   4.812   6.077   4.126 -0.7534  0.4700  0.2124
  762SOL    HW1 3926   4.733   6.078   4.071 -1.1683  1.1429  0.7996
  762SOL    HW2 3927   4.786   6.030   4.205 -0.3452  0.0533  0.0980
  763SOL     OW 3928   2.351   4.953   4.237  0.2458 -0.0605 -0.0879
  763SOL    HW1 3929   2.389   4.888   4.179 -1.4046 -0.8452 -0.3497
  763SOL    HW2 3930   2.273   4.984   4.191  0.8117  1.8954  0.1772
  764SOL     OW 3931   3.457   4.120   3.880  0.1066  0.2106  0.2836
  764SOL    HW1 3932   3.489   4.030   3.891 -1.6985 -0.4997  0.0384
  764SOL    HW2 3933   3.525   4.174   3.920  1.4229 -1.2206  0.1082
  765SOL     OW 3934   6.504   5.086   0.153 -0.6541 -0.0138 -0.1522
  765SOL    HW1 3935   6.543   5.164   0.113 -0.6366  1.1085  1.9102
  765SOL    HW2 3936   6.410   5.106   0.157 -0.6253  0.0186  0.5558
  766SOL     OW 3937   0.425   6.305   0.051 -0.1515  0.0201  0.1281
  766SOL    HW1 3938   0.463   6.377   0.001  1.6040  0.6439  2.1858
  766SOL    HW2 3939   0.455   6.225   0.008 -0.8034  0.4874 -1.2406
  767SOL     OW 3940   1.441   1.984   1.089 -0.0591 -0.4153 -0.2888
  767SOL    HW1 3941   1.491   2.058   1.125 -0.8753 -0.1769  0.3890
  767SOL    HW2 3942   1.460   1.911   1.148 -1.1246 -0.1155  0.4466
  768SOL     OW 3943   0.260   0.273   3.139  0.0689 -0.0885 -0.6523
  768SOL    HW1 3944   0.233   0.245   3.227  0.6937  1.1323 -0.0398
  768SOL    HW2 3945   0.323   0.343   3.155  0.2701  0.0878 -2.0910
  769SOL     OW 3946   3.641   2.966   2.266 -0.3787 -0.2818  0.4343
  769SOL    HW1 3947   3.597   3.023   2.330  1.0480  0.5037  0.7757
  769SOL    HW2 3948   3.577   2.899   2.245 -0.8459 -0.6795  2.8475
  770SOL     OW 3949   5.595   4.714   3.373  0.1014 -0.6397  1.1662
  770SOL    HW1 3950   5.523   4.683   3.316 -0.4390 -0.6556  1.8485
  770SOL    HW2 3951   5.583   4.665   3.455  2.2768 -2.4225  0.5355
  771SOL     OW 3952   4.574   3.257   2.088 -0.6828 -0.4168  0.2825
  771SOL    HW1 3953   4.589   3.307   2.168 -0.2532 -1.9558  1.1839
  771SOL    HW2 3954   4.645   3.193   2.085 -2.2713 -2.2727  0.1870
  772SOL     OW 3955   4.282   1.622   3.288 -0.6434  0.3311 -0.0155
  772SOL    HW1 3956   4.199   1.586   3.319 -0.9571  1.0806  0.0438
  772SOL    HW2 3957   4.331   1.640   3.368  0.5898 -2.3122 -0.0595
  773SOL     OW 3958   0.159   0.965   1.277 -0.0837 -0.0419 -0.3144
  773SOL    HW1 3959   0.083   0.938   1.329  0.0698 -1.4241 -0.7742
  773SOL    HW2 3960   0.135   0.944   1.187  0.1036  1.2926 -0.6910
  774SOL     OW 3961   3.617   0.157   1.685 -0.3293 -1.0324 -0.1389
  774SOL    HW1 3962   3.694   0.213   1.694 -0.6770 -0.2495 -1.6567
  774SOL    HW2 3963   3.645   0.087   1.626 -0.6286 -1.0139 -0.3087
  775SOL     OW 3964   0.805   1.057   2.166 -0.4497 -0.0689  0.4596
  775SOL    HW1 3965   0.812   0.978   2.220  3.4169  0.4776  1.0618
  775SOL    HW2 3966   0.806   1.129   2.230 -1.5990  0.5623 -0.1898
  776SOL     OW 3967   4.137   1.197   3.258 -0.2834 -0.4329  0.1345
  776SOL    HW1 3968   4.156   1.290   3.246  0.5602 -0.7684 -1.3607
  776SOL    HW2 3969   4.082   1.194   3.337  0.4402  1.2299  0.7529
  777SOL     OW 3970   2.301   5.922   0.790 -0.1230 -0.4509 -0.6570
  777SOL    HW1 3971   2.359   5.996   0.771 -0.0326 -0.0770  0.9546
  777SOL    HW2 3972   2.214   5.960   0.798 -0.1794 -0.6078 -0.5042
  778SOL     OW 3973   3.511   6.130   1.323 -0.3491 -0.3285  0.1324
  778SOL    HW1 3974   3.588   6.076   1.341 -0.4542 -0.3418  0.5605
  778SOL    HW2 3975   3.453   6.074   1.271 -0.9334 -1.0247  1.4846
  779SOL     OW 3976   2.298   4.245   2.580  0.3504  0.1942 -0.0156
  779SOL    HW1 3977   2.300   4.159   2.621  3.3833 -1.7654 -3.6478
  779SOL    HW2 3978   2.381   4.286   2.606 -1.0432  2.2254  1.6627
  780SOL     OW 3979   2.077   4.530   1.404  0.4606  0.5566 -0.5442
  780SOL    HW1 3980   2.100   4.473   1.330  0.9940 -1.5909  1.1559
  780SOL    HW2 3981   1.987   4.507   1.424  0.5617  0.5737 -0.0679
  781SOL     OW 3982   1.831   3.062   2.180 -0.2323 -0.2622  0.6797
  781SOL    HW1 3983   1.922   3.036   2.166  0.3733  1.7848  0.3951
  781SOL    HW2 3984   1.779   2.988   2.149  1.3266 -0.9831 -0.3119
  782SOL     OW 3985   5.688   3.801   3.437 -0.8216 -0.1420 -0.0340
  782SOL    HW1 3986   5.621   3.802   3.369 -1.3027 -1.7459  0.3795
  782SOL    HW2 3987   5.756   3.742   3.403 -0.2425  0.4135  0.1344
  783SOL     OW 3988   5.487   3.677   3.206  0.6437  0.1591  0.0278
  783SOL    HW1 3989   5.489   3.738   3.132 -1.1645  2.5764  1.7901
  783SOL    HW2 3990   5.394   3.655   3.217  1.2562 -3.6082 -0.9119
  784SOL     OW 3991   5.257   4.557   1.999  0.0797 -0.1634 -0.2958
  784SOL    HW1 3992   5.258   4.647   1.966  0.6306 -0.0763 -0.0537
  784SOL    HW2 3993   5.194   4.512   1.942  0.5854  0.1185 -1.0966
  785SOL     OW 3994   2.467   6.238   2.155 -0.5653  0.2815 -0.2014
  785SOL    HW1 3995   2.528   6.228   2.228  0.5132  1.1810 -0.9327
  785SOL    HW2 3996   2.435   6.150   2.137  0.7079 -0.2489  0.0571
  786SOL     OW 3997   6.290   0.613   1.457 -0.0162 -0.1663 -0.4506
  786SOL    HW1 3998   6.220   0.577   1.511  2.3762 -0.8430  2.4246
  786SOL    HW2 3999   6.347   0.538   1.439  0.9762  0.7186 -1.0814
  787SOL     OW 4000   5.054   1.120   0.686 -0.2252  0.2952 -0.2881
  787SOL    HW1 4001   5.141   1.100   0.650 -0.6313 -2.4019  0.0576
  787SOL    HW2 4002   4.993   1.095   0.617 -0.8147 -0.2466  0.4149
  788SOL     OW 4003   3.510   2.672   2.480 -0.4287  0.1291  0.2102
  788SOL    HW1 4004   3.479   2.749   2.432 -0.8728 -0.2472 -0.1117
  788SOL    HW2 4005   3.438   2.610   2.476 -0.0439 -0.3415  0.3939
  789SOL     OW 4006   4.968   0.656   0.148  0.4448  0.5278  0.2369
  789SOL    HW1 4007   5.006   0.744   0.147  0.1425  0.6609 -0.3467
  789SOL    HW2 4008   5.042   0.598   0.169  0.4503  0.9914  1.5744
  790SOL     OW 4009   4.814   0.125   0.046 -0.8503 -0.2362  0.3458
  790SOL    HW1 4010   4.883   0.191   0.048 -2.4635  1.5749  2.9212
  790SOL    HW2 4011   4.859   0.042   0.060  0.8151  0.9915  3.0043
  791SOL     OW 4012   4.383   2.908   1.949 -0.1292 -0.6807  0.7668
  791SOL    HW1 4013   4.370   2.867   2.034  1.5147  0.3502  1.5804
  791SOL    HW2 4014   4.478   2.921   1.943 -0.4628  2.4177  0.3476
  792SOL     OW 4015   5.852   6.340   3.563  0.5001  0.3130  0.4042
  792SOL    HW1 4016   5.917   6.410   3.554  0.5513  0.2600  0.3620
  792SOL    HW2 4017   5.869   6.303   3.650  0.5533  0.2713  0.3758
  793SOL     OW 4018   2.057   1.708   3.391  0.1846 -0.2588 -0.0593
  793SOL    HW1 4019   2.050   1.749   3.305 -0.2613  0.5812  0.3714
  793SOL    HW2 4020   2.144   1.668   3.391  0.8395  1.1331 -0.2914
  794SOL     OW 4021   0.322   5.580   2.286  0.2501 -0.3654  0.4920
  794SOL    HW1 4022   0.250   5.540   2.238 -0.5197 -0.0605  1.3664
  794SOL    HW2 4023   0.281   5.645   2.343  1.4101  1.2494 -0.4234
  795SOL     OW 4024   0.607   6.162   2.429  0.4397 -0.0780  0.0938
  795SOL    HW1 4025   0.589   6.256   2.429  0.3257 -0.0881 -0.9092
  795SOL    HW2 4026   0.691   6.153   2.473  0.5117  0.5105  0.0831
  796SOL     OW 4027   5.975   1.873   1.396  0.2543 -0.0294  0.1372
  796SOL    HW1 4028   5.899   1.921   1.363  0.4514  1.2016  1.3614
  796SOL    HW2 4029   6.050   1.924   1.365  0.4401  1.3351  2.5899
  797SOL     OW 4030   0.382   3.375   3.255 -0.0384 -0.3149  0.4361
  797SOL    HW1 4031   0.335   3.423   3.187  0.1838  1.4830  1.5000
  797SOL    HW2 4032   0.319   3.309   3.286 -0.4676 -0.5101 -0.8279
  798SOL     OW 4033   3.952   5.971   4.604  0.1424  0.1669 -0.3121
  798SOL    HW1 4034   3.880   6.019   4.562 -0.2873 -0.0352  0.1842
  798SOL    HW2 4035   3.967   6.018   4.686  1.3003  0.8456 -0.8866
  799SOL     OW 4036   3.451   5.964   2.566  0.1606 -0.1221  0.4190
  799SOL    HW1 4037   3.389   5.957   2.639  0.1679  0.7557  0.5207
  799SOL    HW2 4038   3.422   6.041   2.517  1.2893  0.4258  0.5847
  800SOL     OW 4039   6.557   4.517   3.108  0.1077 -0.7057 -0.7027
  800SOL    HW1 4040   6.606   4.435   3.113  2.5873  0.7577  2.4097
  800SOL    HW2 4041   6.506   4.519   3.189  2.0813  1.8666  0.5852
  801SOL     OW 4042   1.360   1.488   3.201  0.2977  0.0222  0.4462
  801SOL    HW1 4043   1.423   1.433   3.155  1.5663  0.8902  1.0654
  801SOL    HW2 4044   1.322   1.543   3.132 -0.1523 -0.8410 -0.0066
  802SOL     OW 4045   3.569   1.370   2.390 -0.3261  0.1505 -0.1057
  802SOL    HW1 4046   3.595   1.435   2.455 -0.9146 -0.3460  0.6471
  802SOL    HW2 4047   3.641   1.307   2.389  0.0651  0.5937 -0.5521
  803SOL     OW 4048   1.233   1.556   1.136  0.3092  0.2483  0.2921
  803SOL    HW1 4049   1.262   1.467   1.116  0.7648  0.2517  0.9282
  803SOL    HW2 4050   1.137   1.552   1.128  0.4078  0.0143 -0.9061
  804SOL     OW 4051   1.496   2.287   2.054  0.2681 -0.6511  0.5048
  804SOL    HW1 4052   1.509   2.262   2.145  1.5377 -0.8915  0.2675
  804SOL    HW2 4053   1.499   2.383   2.055 -1.3889 -0.5755  0.9389
  805SOL     OW 4054   1.905   1.151   1.597 -0.4158  0.1766  0.0680
  805SOL    HW1 4055   1.882   1.125   1.686  1.6614 -1.9159  0.0943
  805SOL    HW2 4056   1.855   1.092   1.541 -0.4280  0.3313 -0.0838
  806SOL     OW 4057   3.326   5.028   1.028 -0.1596  0.2054 -0.1896
  806SOL    HW1 4058   3.262   5.061   0.965  0.1988 -0.2586 -0.7985
  806SOL    HW2 4059   3.406   5.077   1.009  0.2332 -0.6448 -0.7636
  807SOL     OW 4060   2.924   5.168   1.426 -0.4072 -0.0940  0.2392
  807SOL    HW1 4061   2.974   5.242   1.459 -0.3397  0.3176 -0.7484
  807SOL    HW2 4062   2.945   5.096   1.485 -0.4014  0.6482  1.1528
  808SOL     OW 4063   2.769   0.378   2.960  0.0315  1.0305 -0.9600
  808SOL    HW1 4064   2.816   0.451   2.922 -0.3188  1.2095 -1.0545
  808SOL    HW2 4065   2.694   0.365   2.902  0.1292  0.5544 -0.9842
  809SOL     OW 4066   0.334   3.267   3.833 -0.2626  0.0213  0.2413
  809SOL    HW1 4067   0.383   3.334   3.881  0.7885  0.8804 -1.8759
  809SOL    HW2 4068   0.335   3.190   3.890  1.6152  0.7307  1.2491
  810SOL     OW 4069   3.639   4.648   3.013  0.5925 -0.7083  0.6966
  810SOL    HW1 4070   3.714   4.706   3.028  0.4854 -0.8756  2.0242
  810SOL    HW2 4071   3.679   4.565   2.986  0.7538 -0.1130 -0.9921
  811SOL     OW 4072   2.365   2.554   4.157  0.1100  0.7201 -0.5326
  811SOL    HW1 4073   2.386   2.512   4.240  0.2050 -0.5156 -1.1579
  811SOL    HW2 4074   2.270   2.568   4.160  0.1410  0.8485 -0.1464
  812SOL     OW 4075   0.807   0.154   4.066 -0.1558 -0.5055 -0.4775
  812SOL    HW1 4076   0.883   0.117   4.111 -0.6604 -0.8960  0.0658
  812SOL    HW2 4077   0.791   0.237   4.111  0.3941 -0.0538 -1.0818
  813SOL     OW 4078   5.633   1.741   3.897 -0.5565 -0.2536  0.0098
  813SOL    HW1 4079   5.702   1.807   3.906 -1.2730  0.3635  1.3548
  813SOL    HW2 4080   5.652   1.678   3.967 -0.7183 -0.6849 -0.3331
  814SOL     OW 4081   3.957   3.261   2.809  0.1515  0.7608  1.1452
  814SOL    HW1 4082   3.923   3.335   2.759  0.8953  1.0173  1.0085
  814SOL    HW2 4083   3.947   3.186   2.751 -1.6241  0.5241  1.6846
  815SOL     OW 4084   5.626   4.467   0.437  0.4929  0.4878  0.1001
  815SOL    HW1 4085   5.668   4.382   0.445  0.1355  0.1973 -0.8945
  815SOL    HW2 4086   5.542   4.457   0.483  0.2955  0.1868 -0.3217
  816SOL     OW 4087   2.637   0.806   4.480  0.2104 -0.5222  0.0563
  816SOL    HW1 4088   2.575   0.843   4.418  0.8013 -0.8320 -0.7390
  816SOL    HW2 4089   2.670   0.881   4.530 -0.4816 -0.3068  0.1917
  817SOL     OW 4090   0.572   1.421   1.612  0.7449 -0.6483  0.1909
  817SOL    HW1 4091   0.609   1.492   1.665  1.3555  0.9464 -2.1886
  817SOL    HW2 4092   0.628   1.346   1.630  2.5561  0.5623 -0.1086
  818SOL     OW 4093   0.563   2.111   2.961  0.0460 -0.2418 -0.1585
  818SOL    HW1 4094   0.552   2.034   2.905 -2.4665 -0.2392  0.2183
  818SOL    HW2 4095   0.526   2.085   3.046 -0.0694  1.0918  0.2284
  819SOL     OW 4096   3.996   2.956   0.009  0.4910 -0.2811 -0.1409
  819SOL    HW1 4097   3.989   3.018  -0.063  0.1212  0.1901  0.2884
  819SOL    HW2 4098   4.069   2.900  -0.014  1.0779  0.5559 -0.3563
  820SOL     OW 4099   2.870   4.394   3.486  0.3748  0.6009 -0.0796
  820SOL    HW1 4100   2.819   4.463   3.529  0.2800 -0.2753  1.3149
  820SOL    HW2 4101   2.852   4.405   3.393 -0.9071  1.4607  0.2309
  821SOL     OW 4102   2.827   0.130   2.119  0.2988 -0.2862  0.1773
  821SOL    HW1 4103   2.884   0.200   2.089 -0.2076 -0.3490 -0.9824
  821SOL    HW2 4104   2.868   0.050   2.088 -0.5832 -0.3110 -1.0032
  822SOL     OW 4105   0.516   2.190   2.111 -0.1467  0.0998 -0.6504
  822SOL    HW1 4106   0.582   2.153   2.170 -0.6490 -0.5509 -0.4830
  822SOL    HW2 4107   0.529   2.143   2.029 -1.2130 -0.9483 -0.2468
  823SOL     OW 4108   4.614   4.559   3.151 -0.1004  0.4707 -0.2875
  823SOL    HW1 4109   4.537   4.615   3.139  0.9457  1.7010 -1.5914
  823SOL    HW2 4110   4.677   4.613   3.199  0.0072 -0.5024  0.7174
  824SOL     OW 4111   5.579   5.308   4.080 -0.0755  0.1311 -0.1178
  824SOL    HW1 4112   5.520   5.328   4.008 -0.0720  1.6384  0.2707
  824SOL    HW2 4113   5.667   5.315   4.042 -0.0831  0.4516 -0.0726
  825SOL     OW 4114   2.082   5.572   4.397  0.8480 -0.3099  0.5398
  825SOL    HW1 4115   2.176   5.556   4.392  0.7920 -0.2536 -2.7181
  825SOL    HW2 4116   2.044   5.485   4.406  1.1371 -0.7269 -1.7584
  826SOL     OW 4117   1.643   0.638   0.156 -0.6075  0.3739  0.1465
  826SOL    HW1 4118   1.578   0.584   0.200 -2.5803  0.3905 -2.5155
  826SOL    HW2 4119   1.709   0.575   0.125  0.1272  0.2337  1.8488
  827SOL     OW 4120   3.071   4.940   3.299  0.0803  0.0235 -0.3721
  827SOL    HW1 4121   3.083   4.885   3.376  0.7175 -1.3926 -1.4340
  827SOL    HW2 4122   3.092   4.883   3.225  1.0487  1.7597 -1.5274
  828SOL     OW 4123   1.078   3.751   2.700 -0.3924 -0.1995 -0.3236
  828SOL    HW1 4124   1.164   3.793   2.710  0.1710 -1.4124  0.0354
  828SOL    HW2 4125   1.024   3.818   2.657  0.6627  0.6558 -0.3637
  829SOL     OW 4126   2.727   3.911   2.430  0.0945 -0.1986  0.0898
  829SOL    HW1 4127   2.813   3.951   2.417  1.0965 -1.6606  1.7254
  829SOL    HW2 4128   2.670   3.983   2.456  1.2332  0.5318  0.6127
  830SOL     OW 4129   5.040   5.819   0.935 -0.4451 -0.5445 -0.1219
  830SOL    HW1 4130   5.119   5.769   0.915 -0.7678 -0.9309 -0.4375
  830SOL    HW2 4131   4.968   5.760   0.913 -0.8572  0.5012 -1.7624
  831SOL     OW 4132   6.541   5.954   0.662 -0.1474  0.0152 -0.1890
  831SOL    HW1 4133   6.546   6.050   0.666 -1.7455  0.1519 -0.7253
  831SOL    HW2 4134   6.594   5.924   0.735  0.7223  1.3005 -0.2671
  832SOL     OW 4135   1.705   4.989   4.619  0.0226 -0.8979  0.5775
  832SOL    HW1 4136   1.702   5.081   4.644  1.7501 -0.2047 -1.4722
  832SOL    HW2 4137   1.712   4.942   4.703  1.5358  1.0060  1.5922
  833SOL     OW 4138   0.373   5.843   2.683 -0.5569  0.2300 -0.3480
  833SOL    HW1 4139   0.419   5.863   2.764 -0.1852 -0.7449 -0.3044
  833SOL    HW2 4140   0.332   5.926   2.657 -0.0074  0.7436  0.3969
  834SOL     OW 4141   5.929   2.456   2.820  0.6253 -0.4370  0.0011
  834SOL    HW1 4142   5.889   2.371   2.805  1.0337 -0.5124 -0.7309
  834SOL    HW2 4143   6.023   2.441   2.807  0.5114  0.5888 -2.5419
  835SOL     OW 4144   4.052   2.622   4.414 -0.1560 -0.6984  0.9752
  835SOL    HW1 4145   3.977   2.570   4.443  0.1435 -1.1014  1.0376
  835SOL    HW2 4146   4.128   2.565   4.429  0.1018 -0.5335  0.3277
  836SOL     OW 4147   6.549   1.004   1.824  0.1079  0.3551 -0.0194
  836SOL    HW1 4148   6.511   0.919   1.847 -0.1108  0.5262  0.2630
  836SOL    HW2 4149   6.590   0.990   1.739  0.6623 -0.2154  0.3255
  837SOL     OW 4150   4.586   1.864   4.615  0.4997 -0.0963  0.0692
  837SOL    HW1 4151   4.551   1.941   4.571 -1.4726 -1.1669 -0.3562
  837SOL    HW2 4152   4.651   1.829   4.554 -0.5773 -0.2954 -1.0008
  838SOL     OW 4153   4.974   4.389   1.198  0.1936 -0.0292  0.3895
  838SOL    HW1 4154   4.972   4.304   1.241 -0.9145 -0.0131  0.4156
  838SOL    HW2 4155   4.952   4.370   1.106  0.0924  0.1997  0.3635
  839SOL     OW 4156   6.474   4.338   3.348  0.1599 -0.0356  0.6275
  839SOL    HW1 4157   6.523   4.381   3.419 -2.3210  4.0418  0.2413
  839SOL    HW2 4158   6.427   4.267   3.391  3.0104 -1.3472  1.8018
  840SOL     OW 4159   0.676   4.464   3.881 -0.4880  0.4580 -0.8430
  840SOL    HW1 4160   0.692   4.462   3.787 -1.3063  0.6867 -0.9976
  840SOL    HW2 4161   0.757   4.499   3.919 -0.0841  0.1797 -1.4419
  841SOL     OW 4162   1.204   3.381   3.244  0.3117 -0.0991  0.1456
  841SOL    HW1 4163   1.128   3.323   3.247 -0.0533  0.3040 -1.1209
  841SOL    HW2 4164   1.279   3.322   3.256 -0.0955 -0.7498 -0.4409
  842SOL     OW 4165   0.040   2.300   0.524  0.5511 -0.3830  0.1449
  842SOL    HW1 4166  -0.024   2.232   0.505 -1.7415  1.5605  0.4197
  842SOL    HW2 4167   0.079   2.275   0.608 -0.0540 -1.4554  0.1225
  843SOL     OW 4168   1.458   5.054   3.867  0.1783 -0.7117  0.4017
  843SOL    HW1 4169   1.539   5.035   3.820  0.1757  0.2249 -0.0072
  843SOL    HW2 4170   1.486   5.077   3.956  0.4513  0.4019  0.0470
  844SOL     OW 4171   4.898   4.722   2.208 -0.6691 -0.0646 -0.1033
  844SOL    HW1 4172   4.900   4.626   2.209 -1.0048 -0.0942  2.2886
  844SOL    HW2 4173   4.817   4.745   2.254 -0.2487  1.3688 -0.0378
  845SOL     OW 4174   5.440   6.451   3.011 -0.1970  0.0848  0.3437
  845SOL    HW1 4175   5.444   6.373   3.066  2.5918  0.2164  0.4572
  845SOL    HW2 4176   5.526   6.456   2.969 -0.9496  2.0550 -1.1618
  846SOL     OW 4177   3.993   5.897   1.184 -0.0840  0.0488 -0.4397
  846SOL    HW1 4178   3.995   5.945   1.266 -0.9151 -1.8092  0.7580
  846SOL    HW2 4179   4.030   5.957   1.119 -2.0030  2.6676  0.6959
  847SOL     OW 4180   3.756   3.376   3.699  0.0789  0.0915  0.4867
  847SOL    HW1 4181   3.829   3.325   3.666 -0.1476 -0.3523  0.6607
  847SOL    HW2 4182   3.740   3.442   3.632  1.3624  0.9096  0.9555
  848SOL     OW 4183   4.381   0.818   1.905  0.5148  0.1363 -0.2941
  848SOL    HW1 4184   4.331   0.752   1.952  0.1509  0.9036  0.4314
  848SOL    HW2 4185   4.420   0.771   1.832  1.7295 -1.2666  1.1745
  849SOL     OW 4186   1.533   0.528   0.898  0.4144 -0.0664  0.1196
  849SOL    HW1 4187   1.512   0.498   0.809 -0.6340  2.2028 -0.4606
  849SOL    HW2 4188   1.464   0.591   0.919  0.8599 -0.2848  2.4249
  850SOL     OW 4189   4.080   6.272   1.472  0.1971  0.2905  0.0344
  850SOL    HW1 4190   4.088   6.363   1.443 -0.6841  0.8065  1.3367
  850SOL    HW2 4191   4.007   6.272   1.535 -1.8486 -1.8777 -2.1265
  851SOL     OW 4192   5.030   3.739   3.976 -0.1918 -0.2284  0.4250
  851SOL    HW1 4193   4.977   3.817   3.993  0.8932  0.3424  1.4134
  851SOL    HW2 4194   4.977   3.686   3.917 -1.1461  1.0605  0.0610
  852SOL     OW 4195   3.808   0.355   4.083  0.0782  0.1366  0.1643
  852SOL    HW1 4196   3.765   0.428   4.040 -1.2460 -0.5777  0.2177
  852SOL    HW2 4197   3.785   0.364   4.176  0.5817  0.1020  0.2972
  853SOL     OW 4198   1.338   2.013   1.628 -0.2173 -0.2968  0.5633
  853SOL    HW1 4199   1.249   2.019   1.663 -0.0704 -1.3355  1.1503
  853SOL    HW2 4200   1.391   2.064   1.688 -0.4993  0.9357 -0.1868
  854SOL     OW 4201   2.134   2.794   3.097 -0.0785 -0.0513  0.5377
  854SOL    HW1 4202   2.095   2.882   3.103 -2.2419 -0.9634  0.9378
  854SOL    HW2 4203   2.074   2.739   3.147  0.2478 -2.0658 -1.1728
  855SOL     OW 4204   5.515   0.822   4.392 -0.2690 -0.7840 -0.0332
  855SOL    HW1 4205   5.589   0.795   4.445 -1.2520 -1.7840  0.8752
  855SOL    HW2 4206   5.449   0.852   4.455  0.6422  3.8488 -0.8997
  856SOL     OW 4207   0.143   2.218   0.216  0.5355  0.0155  0.5683
  856SOL    HW1 4208   0.052   2.219   0.246  0.5245 -1.1938  0.6307
  856SOL    HW2 4209   0.159   2.307   0.184 -0.3068  0.5639  1.6118
  857SOL     OW 4210   6.124   2.954   1.992 -0.5372  0.5166 -0.1404
  857SOL    HW1 4211   6.084   2.868   1.999 -0.3306  0.3626 -0.7822
  857SOL    HW2 4212   6.052   3.012   1.968 -0.5149  0.3708 -0.5610
  858SOL     OW 4213   5.454   6.446   2.119  0.3101 -0.1990  0.1842
  858SOL    HW1 4214   5.515   6.376   2.098 -1.5947 -1.0458 -3.1574
  858SOL    HW2 4215   5.492   6.524   2.078 -0.5321 -0.6295 -1.4863
  859SOL     OW 4216   2.892   5.134   3.704 -0.0683  0.3104  0.0040
  859SOL    HW1 4217   2.987   5.142   3.710  0.0325  3.1955 -2.6532
  859SOL    HW2 4218   2.875   5.041   3.720  2.9110  0.0601  2.5983
  860SOL     OW 4219   0.378   3.360   4.572  0.0743  0.2718  0.1217
  860SOL    HW1 4220   0.434   3.437   4.576  1.1812 -0.4076 -1.5168
  860SOL    HW2 4221   0.406   3.306   4.646 -0.6246  1.3196  1.2059
  861SOL     OW 4222   3.334   1.508   1.154 -0.0801  0.0966 -0.8392
  861SOL    HW1 4223   3.423   1.484   1.130  0.9956  2.9395 -0.0957
  861SOL    HW2 4224   3.289   1.521   1.070  0.2814 -0.9313 -1.2132
  862SOL     OW 4225   3.090   4.741   3.530  0.4338  0.0566  0.0398
  862SOL    HW1 4226   3.141   4.663   3.509  1.0726 -0.1517  2.1728
  862SOL    HW2 4227   3.017   4.709   3.583 -1.0358  0.5700 -1.5658
  863SOL     OW 4228   5.443   0.632   3.069  0.4839  0.1621  0.5097
  863SOL    HW1 4229   5.349   0.642   3.055  0.3391 -0.1965  1.2286
  863SOL    HW2 4230   5.483   0.691   3.004 -0.2600  1.5713  1.2926
  864SOL     OW 4231   0.565   5.716   0.612  0.0330 -0.0077 -0.6089
  864SOL    HW1 4232   0.563   5.791   0.552  3.4464  0.8634  0.0929
  864SOL    HW2 4233   0.566   5.756   0.699 -2.8161 -1.1758  0.0558
  865SOL     OW 4234   0.791   3.793   4.581  0.3704 -0.0745 -0.6132
  865SOL    HW1 4235   0.767   3.829   4.666 -1.7295 -3.4426  0.4387
  865SOL    HW2 4236   0.877   3.752   4.595  0.9270  1.0337 -0.7126
  866SOL     OW 4237   4.110   3.752   2.487  0.1526  0.9547  0.3808
  866SOL    HW1 4238   4.070   3.736   2.401  0.9680 -0.9286  0.3057
  866SOL    HW2 4239   4.080   3.679   2.541  1.7218  0.6979  0.9402
  867SOL     OW 4240   3.381   5.660   1.596  0.4146  0.4898 -0.3307
  867SOL    HW1 4241   3.437   5.595   1.555 -1.6276 -1.7036  0.0995
  867SOL    HW2 4242   3.331   5.698   1.523 -0.0374 -0.1666 -0.3768
  868SOL     OW 4243   2.185   4.550   1.664 -0.0844  0.0697 -0.4821
  868SOL    HW1 4244   2.223   4.464   1.680 -0.8600 -0.1364  0.3463
  868SOL    HW2 4245   2.175   4.555   1.569  0.7430 -0.4091 -0.6024
  869SOL     OW 4246   3.169   5.116   3.742  0.6316 -0.4521  0.0821
  869SOL    HW1 4247   3.203   5.027   3.736  1.3695 -0.1568 -0.3199
  869SOL    HW2 4248   3.246   5.172   3.734  0.0532  0.2420 -0.9428
  870SOL     OW 4249   6.040   3.323   3.656 -0.0918  0.6720  0.7236
  870SOL    HW1 4250   6.047   3.228   3.657 -0.5291  0.6339  1.4769
  870SOL    HW2 4251   5.990   3.344   3.736 -0.2160  1.5096  0.4375
  871SOL     OW 4252   3.147   0.689   4.192  0.2483 -0.1325  0.0977
  871SOL    HW1 4253   3.214   0.680   4.124  0.9716 -0.1552  0.7960
  871SOL    HW2 4254   3.155   0.610   4.245 -1.1261 -0.6817 -0.4864
  872SOL     OW 4255   4.618   2.684   0.095  0.2025  0.0975  0.3737
  872SOL    HW1 4256   4.573   2.702   0.013 -0.3765 -0.9600  0.4369
  872SOL    HW2 4257   4.596   2.757   0.152 -0.3137  0.2748 -0.0474
  873SOL     OW 4258   4.522   6.173   2.692  0.7427  0.1516  0.3785
  873SOL    HW1 4259   4.558   6.232   2.626  2.6830  2.0743  2.9183
  873SOL    HW2 4260   4.595   6.116   2.715  1.0751  1.4374  2.7980
  874SOL     OW 4261   4.740   5.672   2.581  0.0884 -0.2351  0.5740
  874SOL    HW1 4262   4.668   5.669   2.644 -0.7774  0.4337 -0.3361
  874SOL    HW2 4263   4.817   5.693   2.633 -0.8078  1.4705  1.2959
  875SOL     OW 4264   4.791   4.886   2.900  0.4791 -0.0699 -0.1223
  875SOL    HW1 4265   4.714   4.916   2.948  0.4523  1.1618 -0.8923
  875SOL    HW2 4266   4.766   4.801   2.865  0.1862 -0.5855  1.2681
  876SOL     OW 4267   1.059   1.197   3.363  0.1433 -0.1877  0.4700
  876SOL    HW1 4268   1.075   1.291   3.360 -0.2750 -0.1264  0.1420
  876SOL    HW2 4269   1.085   1.171   3.451  0.6004  0.1703  0.4445
  877SOL     OW 4270   6.154   4.038   1.640  0.3201  0.1733 -0.1564
  877SOL    HW1 4271   6.160   3.955   1.688  1.5112 -1.0568 -2.2742
  877SOL    HW2 4272   6.104   4.016   1.561  1.3900  1.2440 -1.1670
  878SOL     OW 4273   3.841   5.775   1.010 -0.3826 -0.1609  0.8379
  878SOL    HW1 4274   3.894   5.793   1.087  1.0883  1.0616 -0.3786
  878SOL    HW2 4275   3.795   5.694   1.030  0.2717 -0.0978  2.8049
  879SOL     OW 4276   0.792   5.193   2.941  0.3430 -0.1320  0.3989
  879SOL    HW1 4277   0.775   5.284   2.914 -0.7713 -0.6971 -0.9174
  879SOL    HW2 4278   0.884   5.179   2.920  1.7525  1.8347  4.2092
  880SOL     OW 4279   6.176   1.065   4.161 -0.3783  0.8853  0.3762
  880SOL    HW1 4280   6.094   1.029   4.126  0.7256 -0.8691 -0.5707
  880SOL    HW2 4281   6.197   1.138   4.102 -0.7119  0.6528 -0.0360
  881SOL     OW 4282   6.434   3.327   4.022  0.3621 -0.1684  0.5105
  881SOL    HW1 4283   6.420   3.286   4.108 -0.2891  1.3447  1.1521
  881SOL    HW2 4284   6.528   3.348   4.021  0.4189 -0.3990  0.7618
  882SOL     OW 4285   1.600   5.806   2.804  0.1537  0.1685 -0.1115
  882SOL    HW1 4286   1.573   5.776   2.891 -0.4046 -0.3869 -0.4762
  882SOL    HW2 4287   1.632   5.895   2.819  0.3632 -0.0344  0.7175
  883SOL     OW 4288   6.456   2.911   2.591 -0.1277  0.5738  0.5003
  883SOL    HW1 4289   6.450   2.995   2.637 -0.5793  0.5351  0.5138
  883SOL    HW2 4290   6.375   2.906   2.541 -2.1335 -1.7127  3.6141
  884SOL     OW 4291   2.973   2.729   1.498  0.2478  0.2700 -0.3318
  884SOL    HW1 4292   3.052   2.711   1.549 -0.0704 -0.8364 -0.2147
  884SOL    HW2 4293   3.004   2.731   1.407  0.5380  0.6061 -0.2269
  885SOL     OW 4294   2.697   0.001   3.154  0.3264 -0.1377  0.5243
  885SOL    HW1 4295   2.674  -0.074   3.209  1.0114  0.3133  1.4544
  885SOL    HW2 4296   2.793  -0.003   3.148  0.2174 -0.5861 -1.2452
  886SOL     OW 4297   5.726   2.803   3.159 -0.3384  0.4782  0.1921
  886SOL    HW1 4298   5.778   2.793   3.080 -0.5919 -0.9114  0.1752
  886SOL    HW2 4299   5.711   2.897   3.166 -0.7510  0.5932 -1.6929
  887SOL     OW 4300   5.694   0.315   0.093 -0.3477 -0.3056 -0.1251
  887SOL    HW1 4301   5.623   0.359   0.046  0.0495 -1.6716 -2.1482
  887SOL    HW2 4302   5.661   0.227   0.111  1.1457 -1.4083 -2.2242
  888SOL     OW 4303   6.263   0.171   1.613 -0.1763 -0.2628 -0.6130
  888SOL    HW1 4304   6.325   0.188   1.684  0.1111 -2.0339 -0.3833
  888SOL    HW2 4305   6.314   0.123   1.548 -0.9402 -0.4640 -1.0769
  889SOL     OW 4306   5.793   5.564   3.771 -0.1372 -0.6624 -0.3655
  889SOL    HW1 4307   5.846   5.530   3.698  1.3039  1.7207 -0.5359
  889SOL    HW2 4308   5.846   5.635   3.807 -1.6567 -0.5843  1.8589
  890SOL     OW 4309   4.626   5.518   0.835 -0.1625 -0.0186  0.4244
  890SOL    HW1 4310   4.664   5.534   0.749 -0.4507  0.3378  0.3622
  890SOL    HW2 4311   4.559   5.586   0.845  1.4481  1.4445  1.8964
  891SOL     OW 4312   2.354   5.076   2.402  0.2523  0.3366 -0.0178
  891SOL    HW1 4313   2.349   5.043   2.313  0.0362 -0.1404  0.1678
  891SOL    HW2 4314   2.413   5.151   2.397  1.5456 -0.6675 -0.2761
  892SOL     OW 4315   0.190   2.158   1.160 -1.0055 -0.4534 -0.2635
  892SOL    HW1 4316   0.152   2.202   1.084 -2.6446 -1.1382  0.1349
  892SOL    HW2 4317   0.231   2.079   1.123 -1.8581 -0.8224 -0.4482
  893SOL     OW 4318   3.901   2.940   1.826 -0.2304 -0.1576  0.3803
  893SOL    HW1 4319   3.982   2.890   1.818  0.1595  0.5787 -0.3653
  893SOL    HW2 4320   3.921   3.025   1.787 -1.2281  0.1852  0.5927
  894SOL     OW 4321   3.656   2.492   0.745  0.6299  0.4120 -0.3126
  894SOL    HW1 4322   3.623   2.556   0.808  0.7338  1.6628 -1.4834
  894SOL    HW2 4323   3.693   2.544   0.674  3.8960 -0.8792  0.2329
  895SOL     OW 4324   3.852   4.569   2.727 -0.5059 -0.5415 -0.3265
  895SOL    HW1 4325   3.926   4.509   2.732 -0.6675 -0.6725  0.7081
  895SOL    HW2 4326   3.881   4.647   2.775 -0.6213 -0.1267 -0.9087
  896SOL     OW 4327   5.821   5.877   1.475  0.2993 -0.0081 -1.1543
  896SOL    HW1 4328   5.740   5.891   1.425 -0.7558  0.6243  0.6202
  896SOL    HW2 4329   5.790   5.851   1.562  1.9669  1.5468 -0.0292
  897SOL     OW 4330   4.222   4.809   3.844  0.3979 -0.4806  0.8858
  897SOL    HW1 4331   4.187   4.896   3.826  1.1648 -0.6317 -1.8587
  897SOL    HW2 4332   4.171   4.750   3.789  1.2658 -1.4635  1.0927
  898SOL     OW 4333   4.049   3.785   3.295 -0.1908  0.0750  0.4662
  898SOL    HW1 4334   4.118   3.770   3.230  0.5431  1.7075  0.8309
  898SOL    HW2 4335   4.038   3.700   3.338  0.9407 -0.4451 -0.2308
  899SOL     OW 4336   4.608   1.730   2.684  0.3850 -0.5261 -0.5424
  899SOL    HW1 4337   4.608   1.813   2.730 -1.7087  0.0048 -1.3940
  899SOL    HW2 4338   4.568   1.668   2.745  0.3337 -0.5059 -0.5559
  900SOL     OW 4339   3.701   1.249   3.906  0.0449  0.6436 -0.1919
  900SOL    HW1 4340   3.611   1.238   3.939  0.1344  1.2855  0.2728
  900SOL    HW2 4341   3.748   1.290   3.978  0.5212  1.0418 -0.7253
  901SOL     OW 4342   3.799   5.821   2.791  0.7061  0.8336  0.8049
  901SOL    HW1 4343   3.843   5.756   2.736  0.2805  2.0839 -1.1270
  901SOL    HW2 4344   3.797   5.782   2.878  3.9101 -0.1116  0.5977
  902SOL     OW 4345   1.997   5.797   1.506  0.0032 -0.2872  0.3460
  902SOL    HW1 4346   1.969   5.721   1.556 -0.7929  0.2016  0.6536
  902SOL    HW2 4347   2.040   5.760   1.429 -2.6431 -1.1042 -0.8351
  903SOL     OW 4348   0.943   5.859   2.534 -0.2555  0.3172 -0.5714
  903SOL    HW1 4349   0.895   5.871   2.453 -0.2481 -1.0882 -0.8173
  903SOL    HW2 4350   1.020   5.807   2.509 -0.4941 -0.5358  0.3850
  904SOL     OW 4351   5.591   4.004   2.314 -0.4681  0.2790 -0.1841
  904SOL    HW1 4352   5.685   4.019   2.319 -0.7379  1.5950  2.8185
  904SOL    HW2 4353   5.576   3.924   2.365 -1.1247  1.1598  1.0573
  905SOL     OW 4354   4.032   3.443   3.144  0.2784 -0.1066 -0.0702
  905SOL    HW1 4355   3.977   3.506   3.189  0.8104  0.1643  0.2170
  905SOL    HW2 4356   4.041   3.479   3.055 -0.5985 -0.5329 -0.3381
  906SOL     OW 4357   1.113   1.716   3.635  0.1101  0.0048 -1.0476
  906SOL    HW1 4358   1.155   1.753   3.557 -0.1348 -0.2269 -1.2892
  906SOL    HW2 4359   1.070   1.636   3.604 -0.1739  0.0276 -0.7175
  907SOL     OW 4360   0.583   2.901   2.908 -0.3384 -0.1662 -0.2715
  907SOL    HW1 4361   0.565   2.811   2.936 -1.1663 -0.3441 -1.3145
  907SOL    HW2 4362   0.641   2.891   2.833 -2.1384  0.0225 -1.7569
  908SOL     OW 4363   4.173   5.092   2.145  0.0197  0.2098  0.0320
  908SOL    HW1 4364   4.203   5.144   2.071  1.1243 -0.9108 -0.3483
  908SOL    HW2 4365   4.244   5.097   2.209  0.1178 -0.7235  0.0201
  909SOL     OW 4366   2.935   3.240   3.728  0.1644 -0.6731 -0.0563
  909SOL    HW1 4367   2.978   3.325   3.724  0.0294 -0.6178 -0.3083
  909SOL    HW2 4368   3.003   3.181   3.761 -0.4821  0.0187  2.7668
  910SOL     OW 4369   5.602   6.112   2.977 -1.0417 -0.1601 -0.3914
  910SOL    HW1 4370   5.519   6.065   2.975  0.1283 -2.3719 -0.0185
  910SOL    HW2 4371   5.597   6.174   2.904 -2.0925 -1.9185 -1.8874
  911SOL     OW 4372   2.772   1.250   3.491 -0.1736 -0.3723 -0.3148
  911SOL    HW1 4373   2.723   1.185   3.541  0.5433 -0.6055  0.1014
  911SOL    HW2 4374   2.805   1.203   3.415 -0.7766 -0.1591 -0.7151
  912SOL     OW 4375   3.085   4.532   0.838 -0.6931 -0.3643  0.0353
  912SOL    HW1 4376   3.105   4.489   0.921  0.2768  0.4978  0.2649
  912SOL    HW2 4377   3.053   4.618   0.863 -0.3606 -0.0858 -0.4849
  913SOL     OW 4378   5.377   0.433   0.896  0.2254 -0.4292 -0.0939
  913SOL    HW1 4379   5.288   0.456   0.867  0.0692  3.0243  2.4694
  913SOL    HW2 4380   5.363   0.369   0.966 -0.2757  0.2742  0.4602
  914SOL     OW 4381   5.141   3.672   0.035  0.2780 -0.3762  0.4424
  914SOL    HW1 4382   5.203   3.667   0.107  0.1390 -0.2963  0.5695
  914SOL    HW2 4383   5.192   3.648  -0.043  0.1037 -1.9019  0.7488
  915SOL     OW 4384   3.389   0.712   2.530  0.2237 -0.4237  0.0526
  915SOL    HW1 4385   3.347   0.798   2.526  0.7380 -0.1950 -2.9618
  915SOL    HW2 4386   3.480   0.731   2.554  0.8515  0.2361 -2.4587
  916SOL     OW 4387   2.951   0.687   1.386  0.4479  0.2143 -0.4322
  916SOL    HW1 4388   2.872   0.738   1.371 -0.9115 -1.3805  0.8840
  916SOL    HW2 4389   2.954   0.625   1.312 -0.1514 -0.4352  0.0800
  917SOL     OW 4390   4.998   6.045   2.918 -0.5475 -0.0783  0.4214
  917SOL    HW1 4391   4.907   6.063   2.940 -0.5480  0.3380  0.0890
  917SOL    HW2 4392   5.017   6.103   2.844 -0.3120 -0.8739 -0.1584
  918SOL     OW 4393   5.919   3.391   1.318  0.3690  0.2414  0.5440
  918SOL    HW1 4394   5.980   3.424   1.384 -0.5707 -0.5484  1.8613
  918SOL    HW2 4395   5.880   3.313   1.359 -0.7899  0.1626 -0.6534
  919SOL     OW 4396   1.128   4.131   1.246  0.0605 -0.0696  0.2173
  919SOL    HW1 4397   1.106   4.173   1.163 -0.9512 -0.4007  0.3079
  919SOL    HW2 4398   1.181   4.056   1.221 -0.9141 -0.6384 -0.2084
  920SOL     OW 4399   6.019   0.672   0.263 -0.0895 -0.0638  0.3775
  920SOL    HW1 4400   6.048   0.719   0.341 -0.8111 -0.6229  0.9974
  920SOL    HW2 4401   6.039   0.731   0.190 -3.2087  2.3986  1.2842
  921SOL     OW 4402   5.750   2.051   2.798  0.0066 -0.1535  0.2110
  921SOL    HW1 4403   5.671   2.053   2.852 -0.0014 -1.1888  0.2607
  921SOL    HW2 4404   5.822   2.043   2.860  0.2227  1.3773  0.2018
  922SOL     OW 4405   2.515   0.978   0.902  0.3849 -0.3920 -0.4415
  922SOL    HW1 4406   2.422   0.980   0.924  0.6757  0.1555  0.8438
  922SOL    HW2 4407   2.529   1.056   0.849  0.1497 -0.3979 -0.5145
  923SOL     OW 4408   5.606   2.890   3.966 -0.0546  0.1922  0.1081
  923SOL    HW1 4409   5.619   2.931   4.052 -0.4798 -1.6245  1.0726
  923SOL    HW2 4410   5.511   2.882   3.958 -0.0703  1.1843 -0.9728
  924SOL     OW 4411   3.636   4.053   3.097  0.5146 -0.3883 -0.2516
  924SOL    HW1 4412   3.708   3.996   3.123  0.8624  0.2390  0.1802
  924SOL    HW2 4413   3.648   4.065   3.002  0.4097 -1.0617 -0.3539
  925SOL     OW 4414   6.284   5.821   0.643  0.9419 -0.1744  0.3674
  925SOL    HW1 4415   6.361   5.865   0.607  0.5232  0.7640  0.5817
  925SOL    HW2 4416   6.255   5.878   0.714 -1.4742  0.8674 -1.3431
  926SOL     OW 4417   0.602   1.180   0.025 -0.1210 -0.0753  0.0710
  926SOL    HW1 4418   0.643   1.263   0.001  1.3543 -0.6819  0.3545
  926SOL    HW2 4419   0.582   1.189   0.118  0.1651 -0.0773  0.1348
  927SOL     OW 4420   4.147   6.287   0.894  0.0979  0.0637  0.4875
  927SOL    HW1 4421   4.217   6.296   0.829 -0.1736  0.5617  0.2663
  927SOL    HW2 4422   4.179   6.335   0.970  0.3792 -0.4490  0.6977
  928SOL     OW 4423   0.888   0.158   0.368 -0.2967 -0.2881  0.0218
  928SOL    HW1 4424   0.891   0.066   0.393  0.8416 -0.4596 -0.6454
  928SOL    HW2 4425   0.890   0.156   0.272  0.7602  0.4261  0.0066
  929SOL     OW 4426   3.705   3.611   2.365  0.0349 -0.0820  0.4511
  929SOL    HW1 4427   3.619   3.572   2.348  0.6671 -1.7087  0.8262
  929SOL    HW2 4428   3.700   3.641   2.456 -0.0026 -0.5476  0.6034
  930SOL     OW 4429   4.096   1.393   0.618 -0.0004  0.4560  0.3333
  930SOL    HW1 4430   4.151   1.316   0.627  1.0209  0.8107 -2.0718
  930SOL    HW2 4431   4.010   1.359   0.592 -0.2170  0.0590  1.4912
  931SOL     OW 4432   6.551   5.744   1.000  0.3243  0.3260 -0.0434
  931SOL    HW1 4433   6.628   5.742   1.057  2.4847 -1.7616 -2.7275
  931SOL    HW2 4434   6.546   5.656   0.964 -2.3340  0.9065 -1.2891
  932SOL     OW 4435   1.255   6.483   2.143 -0.3060 -0.5483  0.0579
  932SOL    HW1 4436   1.346   6.471   2.116  0.9260  2.7300  2.2701
  932SOL    HW2 4437   1.244   6.577   2.153 -3.2760 -0.9571  2.0785
  933SOL     OW 4438   2.905   2.014   3.246 -0.4403 -0.1482 -0.2832
  933SOL    HW1 4439   2.823   2.053   3.214  0.7651  2.9919  0.0926
  933SOL    HW2 4440   2.877   1.951   3.313 -2.5729  1.2903  0.2917
  934SOL     OW 4441   4.696   5.218   1.536  0.3925 -1.0603  0.0451
  934SOL    HW1 4442   4.702   5.127   1.565  0.3362 -1.0634  0.0464
  934SOL    HW2 4443   4.666   5.213   1.445  0.5602 -1.0504 -0.0109
  935SOL     OW 4444   1.093   1.113   0.916  0.6371  0.0981  0.0558
  935SOL    HW1 4445   1.173   1.090   0.963  0.9874  0.3736 -0.3969
  935SOL    HW2 4446   1.022   1.084   0.974  1.0424  1.3616  1.2509
  936SOL     OW 4447   2.306   5.572   4.020  0.3080  0.1410 -0.2654
  936SOL    HW1 4448   2.368   5.559   3.949  1.0627  3.4634 -0.4027
  936SOL    HW2 4449   2.226   5.603   3.976 -0.7443 -1.8876  0.0931
  937SOL     OW 4450   4.220   0.027   1.470  1.1230 -0.2222  0.2179
  937SOL    HW1 4451   4.265   0.051   1.389 -0.1786 -0.4075 -0.5961
  937SOL    HW2 4452   4.128   0.045   1.452  0.8172 -0.2320  1.6865
  938SOL     OW 4453   3.560   1.736   0.551  0.6967  0.1358 -0.0512
  938SOL    HW1 4454   3.553   1.812   0.608  0.5610 -0.5505  0.8658
  938SOL    HW2 4455   3.533   1.662   0.605  2.3519 -0.7985 -0.4121
  939SOL     OW 4456   4.613   0.963   0.419  0.2233  0.4773 -0.0819
  939SOL    HW1 4457   4.543   0.966   0.484 -1.8102  0.4817 -2.1821
  939SOL    HW2 4458   4.692   0.947   0.471 -0.7708  3.4651  2.7340
  940SOL     OW 4459   0.299   0.979   1.509 -0.0374  0.1354 -0.0225
  940SOL    HW1 4460   0.253   0.998   1.427  0.9427  1.3137 -0.3402
  940SOL    HW2 4461   0.253   1.030   1.575 -1.1184 -1.1833  0.2699
  941SOL     OW 4462   0.101   6.241   3.114  0.1034  0.4826  0.3623
  941SOL    HW1 4463   0.160   6.226   3.188  0.1195  0.2401  0.3036
  941SOL    HW2 4464   0.027   6.182   3.129 -0.7281  1.6675  1.0717
  942SOL     OW 4465   4.561   6.153   2.990  0.5499 -0.4302 -0.3918
  942SOL    HW1 4466   4.475   6.175   2.955  0.4941 -0.7813 -0.4804
  942SOL    HW2 4467   4.618   6.223   2.958 -0.1666  1.2848  1.8313
  943SOL     OW 4468   5.355   1.282   2.540  0.6284 -0.4968  0.0902
  943SOL    HW1 4469   5.261   1.284   2.523  0.5247  0.9352  0.6774
  943SOL    HW2 4470   5.362   1.278   2.636  1.1334  0.5942  0.1236
  944SOL     OW 4471   4.590   0.673   0.495 -0.2015  0.5897  0.0216
  944SOL    HW1 4472   4.622   0.602   0.439 -0.7646 -0.9395  1.5458
  944SOL    HW2 4473   4.668   0.705   0.540 -0.0680  0.3840 -0.0611
  945SOL     OW 4474   4.569   3.153   1.713 -0.0090  0.0885 -0.3618
  945SOL    HW1 4475   4.658   3.187   1.708 -0.6006  1.5681 -2.4994
  945SOL    HW2 4476   4.522   3.217   1.767  0.3785 -1.2391  1.6534
  946SOL     OW 4477   2.073   4.412   4.310 -0.1977  0.0493 -0.3029
  946SOL    HW1 4478   2.062   4.404   4.405  0.2508 -0.0893 -0.2579
  946SOL    HW2 4479   1.994   4.457   4.280  1.5663  4.3957  0.7713
  947SOL     OW 4480   5.493   1.352   3.689 -0.0146  0.0061 -0.0059
  947SOL    HW1 4481   5.538   1.424   3.646  1.7752 -0.8177  0.3752
  947SOL    HW2 4482   5.527   1.353   3.779 -1.4918 -0.0764  0.5706
  948SOL     OW 4483   6.203   0.505   3.023 -0.0990  0.3834 -0.2226
  948SOL    HW1 4484   6.205   0.432   2.960  0.5330  0.8693 -0.7772
  948SOL    HW2 4485   6.128   0.486   3.079  0.2420 -0.8678 -0.1575
  949SOL     OW 4486   1.820   1.333   2.854  0.1303 -0.5070 -0.2521
  949SOL    HW1 4487   1.855   1.341   2.942 -0.9348  1.1145  0.0822
  949SOL    HW2 4488   1.856   1.409   2.807 -0.6480 -0.4033 -0.7050
  950SOL     OW 4489   0.144   4.033   3.693  0.9201 -0.3934  0.4210
  950SOL    HW1 4490   0.113   4.098   3.755 -0.6335 -0.8004  0.1095
  950SOL    HW2 4491   0.163   3.956   3.747 -0.3411 -0.7171  0.4238
  951SOL     OW 4492   3.674   5.191   4.082  0.4431 -0.4977  0.0517
  951SOL    HW1 4493   3.723   5.157   4.156 -1.2415  0.5273  1.7091
  951SOL    HW2 4494   3.706   5.280   4.070 -0.0769 -0.2779  0.2813
  952SOL     OW 4495   0.151   1.747   3.602  0.1422  0.5519 -0.5275
  952SOL    HW1 4496   0.185   1.751   3.513  2.9743  0.0309  0.4203
  952SOL    HW2 4497   0.119   1.657   3.612  0.1017  0.5228 -0.9188
  953SOL     OW 4498   1.891   4.826   1.333 -0.4339  0.0600  0.0003
  953SOL    HW1 4499   1.985   4.827   1.314 -0.6506 -1.2022 -1.3320
  953SOL    HW2 4500   1.885   4.804   1.426  0.5812  0.7283  0.2480
  954SOL     OW 4501   4.167   4.698   1.115  0.3412  0.4839  0.1409
  954SOL    HW1 4502   4.131   4.653   1.039 -0.9106  1.4933  0.1123
  954SOL    HW2 4503   4.147   4.639   1.189  0.5422  0.0452 -0.1490
  955SOL     OW 4504   2.016   3.692   1.657  0.6689 -0.3735 -0.7418
  955SOL    HW1 4505   2.028   3.733   1.742  0.5307  0.8116 -1.2785
  955SOL    HW2 4506   1.932   3.647   1.665  0.4509  0.0851 -0.3905
  956SOL     OW 4507   1.780   3.323   4.144  0.7920 -0.3050  0.3122
  956SOL    HW1 4508   1.752   3.236   4.174 -1.4315  0.1957 -0.1579
  956SOL    HW2 4509   1.782   3.376   4.224 -1.8745  0.1839  0.1483
  957SOL     OW 4510   5.821   2.010   1.681  0.5099  0.6980 -0.6735
  957SOL    HW1 4511   5.752   2.021   1.615  1.1861  0.6248 -1.4051
  957SOL    HW2 4512   5.902   2.027   1.634  1.1009 -0.5447 -0.1461
  958SOL     OW 4513   0.639   6.439   2.429 -0.1494  0.9557 -0.0533
  958SOL    HW1 4514   0.602   6.525   2.447  0.5241  1.2007  0.1888
  958SOL    HW2 4515   0.725   6.457   2.393  0.3337  0.3742  0.7706
  959SOL     OW 4516   2.832   2.056   1.548 -0.3405 -0.2504  0.0693
  959SOL    HW1 4517   2.788   2.046   1.632  0.0051 -0.9487  0.1797
  959SOL    HW2 4518   2.886   1.977   1.540  0.8490  0.5411 -0.0786
  960SOL     OW 4519   2.671   5.475   1.684 -0.6457 -0.0263  0.5353
  960SOL    HW1 4520   2.684   5.462   1.590 -0.2829 -0.6930  0.6720
  960SOL    HW2 4521   2.635   5.563   1.691 -0.3030  0.1827 -0.2017
  961SOL     OW 4522   2.453   1.196   4.003  0.1661 -0.6162  0.1265
  961SOL    HW1 4523   2.406   1.153   4.074 -1.5532  1.2797  0.2108
  961SOL    HW2 4524   2.544   1.166   4.013 -0.2674 -1.3600  2.3602
  962SOL     OW 4525   6.388   0.689   4.481 -0.4358  0.5625  0.4991
  962SOL    HW1 4526   6.423   0.606   4.449  0.0674  0.8023  0.4096
  962SOL    HW2 4527   6.371   0.674   4.574 -2.0005 -0.1728  0.1334
  963SOL     OW 4528   3.430   3.963   3.276  0.0972  0.6070  0.4723
  963SOL    HW1 4529   3.474   3.981   3.193  0.5264  0.7760  0.7284
  963SOL    HW2 4530   3.502   3.941   3.336 -0.2436  0.0218  0.6812
  964SOL     OW 4531   1.265   1.697   3.009 -0.1266  0.9549  0.1180
  964SOL    HW1 4532   1.351   1.726   3.038  0.3922 -0.0294 -0.3773
  964SOL    HW2 4533   1.268   1.704   2.914 -0.3204  0.1965  0.0531
  965SOL     OW 4534   0.373   6.410   0.662  0.2480 -0.0911  0.2779
  965SOL    HW1 4535   0.446   6.464   0.631 -0.3674  0.1194 -0.8999
  965SOL    HW2 4536   0.295   6.457   0.631 -0.3199 -1.3092 -0.2038
  966SOL     OW 4537   5.031   4.889   0.889 -0.3901  0.7236  0.0110
  966SOL    HW1 4538   5.068   4.938   0.962  0.6279 -0.1292  0.0785
  966SOL    HW2 4539   4.980   4.954   0.840 -0.7230  1.3961  1.2165
  967SOL     OW 4540   4.556   1.490   0.714 -0.0293 -0.0655  0.1863
  967SOL    HW1 4541   4.598   1.562   0.761 -0.5661  0.1975  0.2609
  967SOL    HW2 4542   4.508   1.442   0.780 -0.7407  0.2732 -0.0765
  968SOL     OW 4543   1.493   0.807   1.101  0.3937 -0.2892  0.5799
  968SOL    HW1 4544   1.406   0.824   1.064  0.8990  0.9617 -0.0702
  968SOL    HW2 4545   1.546   0.882   1.074  1.2376 -0.1822  2.4176
  969SOL     OW 4546   3.474   6.567   3.158  0.6584  0.2068 -0.4009
  969SOL    HW1 4547   3.558   6.547   3.199 -0.5447  1.9731  3.3619
  969SOL    HW2 4548   3.424   6.486   3.164  1.6346 -0.5317 -1.6625
  970SOL     OW 4549   1.199   4.106   2.737  0.0213  0.1082 -0.2112
  970SOL    HW1 4550   1.177   4.190   2.778  1.5180  0.4745 -0.0897
  970SOL    HW2 4551   1.198   4.043   2.809  2.1811  0.6640  0.3902
  971SOL     OW 4552   1.790   6.152   3.333  0.4674 -0.1640 -0.1845
  971SOL    HW1 4553   1.751   6.131   3.418  0.7950 -0.2865 -0.0631
  971SOL    HW2 4554   1.723   6.129   3.269  0.4510 -0.6505  0.0073
  972SOL     OW 4555   0.430   0.109   3.825  0.2589  0.5017  0.0404
  972SOL    HW1 4556   0.411   0.079   3.736  0.8287  0.8385 -0.1976
  972SOL    HW2 4557   0.504   0.055   3.853  1.3118  1.6795 -0.4025
  973SOL     OW 4558   1.443   0.239   1.608 -0.5120  0.8733  0.3428
  973SOL    HW1 4559   1.436   0.284   1.523 -0.7865 -0.2044 -0.2206
  973SOL    HW2 4560   1.471   0.307   1.668 -3.1235  2.3957  0.0131
  974SOL     OW 4561   0.254   5.753   1.496  0.4074 -0.0991 -0.1163
  974SOL    HW1 4562   0.179   5.790   1.449 -0.1876  0.5967  1.3239
  974SOL    HW2 4563   0.298   5.698   1.431 -0.8868  0.1146 -1.2192
  975SOL     OW 4564   3.652   3.856   3.447  0.0814 -0.3626 -0.2184
  975SOL    HW1 4565   3.706   3.878   3.371  0.7401 -0.5866  0.1768
  975SOL    HW2 4566   3.668   3.927   3.509 -0.1532 -0.3795 -0.1387
  976SOL     OW 4567   1.174   4.356   4.179  0.1513 -0.3637 -0.0996
  976SOL    HW1 4568   1.131   4.356   4.264 -1.2133  0.6246 -0.7620
  976SOL    HW2 4569   1.267   4.367   4.200 -0.0017 -1.4593  1.3005
  977SOL     OW 4570   4.558   0.352   1.952 -0.1088  0.2837 -0.0366
  977SOL    HW1 4571   4.548   0.301   1.872 -1.1709  0.0098  0.2528
  977SOL    HW2 4572   4.566   0.287   2.021 -0.6401  0.4977  0.2351
  978SOL     OW 4573   1.287   2.560   4.621  0.4375  0.0755  0.1228
  978SOL    HW1 4574   1.314   2.649   4.643 -0.3750  0.9411 -2.1378
  978SOL    HW2 4575   1.346   2.504   4.672  0.7960  1.8581  1.7981
  979SOL     OW 4576   0.736   5.871   4.321  0.3530  0.0194 -0.1373
  979SOL    HW1 4577   0.748   5.776   4.315 -0.7286 -0.2879  1.7649
  979SOL    HW2 4578   0.643   5.883   4.341  0.7214  1.3964  0.9413
  980SOL     OW 4579   4.435   5.273   1.968  0.0460 -0.2173  0.8206
  980SOL    HW1 4580   4.386   5.349   2.000  0.6103  0.3988  0.2757
  980SOL    HW2 4581   4.440   5.287   1.873 -0.7982 -1.5194  0.5691
  981SOL     OW 4582   2.533   0.217   3.199 -0.0988 -0.2289 -0.7011
  981SOL    HW1 4583   2.602   0.283   3.202 -0.0045 -0.2967 -1.2784
  981SOL    HW2 4584   2.576   0.138   3.167 -0.4640 -0.2467 -1.1579
  982SOL     OW 4585   3.592   5.568   0.328 -0.4987  0.4541  0.1123
  982SOL    HW1 4586   3.525   5.634   0.345 -1.3820 -0.7401  1.6808
  982SOL    HW2 4587   3.576   5.502   0.396  1.5225 -0.4506 -0.2456
  983SOL     OW 4588   5.484   0.768   2.502  0.0456  0.1206 -0.2333
  983SOL    HW1 4589   5.570   0.731   2.482  0.5224  1.9707 -1.9614
  983SOL    HW2 4590   5.422   0.710   2.459  0.6588  0.3682 -1.4850
  984SOL     OW 4591   3.349   1.494   3.598 -0.0024  0.2322  0.1317
  984SOL    HW1 4592   3.422   1.495   3.661 -0.4603 -0.7621  0.7169
  984SOL    HW2 4593   3.276   1.533   3.646 -0.5537 -1.2029  0.5195
  985SOL     OW 4594   1.664   5.348   2.729 -0.2334  0.1547 -0.6592
  985SOL    HW1 4595   1.691   5.325   2.640 -0.4603  0.2494 -0.7518
  985SOL    HW2 4596   1.685   5.441   2.738  0.1664  0.0483 -0.4740
  986SOL     OW 4597   6.235   5.196   0.030  0.1081  0.3198  0.3064
  986SOL    HW1 4598   6.200   5.283   0.013 -0.3243  0.0674 -0.1470
  986SOL    HW2 4599   6.291   5.178  -0.045 -1.3472 -0.5664 -0.6290
  987SOL     OW 4600   1.477   0.919   0.682  0.0188  0.0591 -0.1050
  987SOL    HW1 4601   1.561   0.965   0.679 -0.3042  0.6086 -0.8703
  987SOL    HW2 4602   1.434   0.941   0.600 -0.2006 -1.5347 -0.4387
  988SOL     OW 4603   1.566   5.239   4.603  0.8512  0.0288 -0.0743
  988SOL    HW1 4604   1.471   5.250   4.602  0.8344 -0.0591  0.3940
  988SOL    HW2 4605   1.590   5.249   4.695  1.3242  0.2962 -0.2250
  989SOL     OW 4606   4.858   1.143   1.733  0.3824  0.7181  0.2557
  989SOL    HW1 4607   4.879   1.050   1.728  2.1556  1.1733 -2.5766
  989SOL    HW2 4608   4.937   1.188   1.704 -1.2016  3.0276 -0.8201
  990SOL     OW 4609   3.536   1.988   1.475  0.2361 -0.1177  0.0669
  990SOL    HW1 4610   3.537   2.054   1.545  2.0570  0.8138 -0.7729
  990SOL    HW2 4611   3.592   1.918   1.507 -2.8922 -2.1494  1.6302
  991SOL     OW 4612   6.368   2.673   3.220  0.1256 -0.2365  0.3418
  991SOL    HW1 4613   6.367   2.589   3.174 -0.2234  0.3188 -0.6964
  991SOL    HW2 4614   6.276   2.697   3.230  0.2273  0.5667 -0.4385
  992SOL     OW 4615   3.006   4.420   1.323  0.1679 -0.0907 -0.0584
  992SOL    HW1 4616   2.969   4.396   1.408  1.4489  2.1736  1.2319
  992SOL    HW2 4617   2.999   4.515   1.320  0.2090 -0.0956 -2.5128
  993SOL     OW 4618   2.443   1.488   3.731 -0.3841  0.0525  0.0999
  993SOL    HW1 4619   2.468   1.542   3.806 -1.0029 -0.7665  0.9198
  993SOL    HW2 4620   2.524   1.476   3.681  0.2464 -0.1998  1.1665
  994SOL     OW 4621   3.190   2.333   0.894  0.4325  0.6051 -0.6562
  994SOL    HW1 4622   3.203   2.271   0.822 -1.4591 -1.2029  0.4483
  994SOL    HW2 4623   3.258   2.310   0.957  0.3000  0.2615 -0.6378
  995SOL     OW 4624   2.628   5.764   0.663 -0.0432 -0.0494 -0.2069
  995SOL    HW1 4625   2.577   5.836   0.625  0.0822  0.8550  1.2394
  995SOL    HW2 4626   2.613   5.690   0.605 -0.5049  1.0357 -1.5280
  996SOL     OW 4627   2.641   1.385   1.794 -0.1220  0.4282  0.1860
  996SOL    HW1 4628   2.711   1.385   1.729 -0.4810  1.6782 -0.2461
  996SOL    HW2 4629   2.670   1.447   1.861 -1.2723  1.8450 -0.5688
  997SOL     OW 4630   2.663   5.795   4.617  0.3079 -0.2407 -0.8371
  997SOL    HW1 4631   2.572   5.823   4.604  0.1337 -0.4505 -0.1198
  997SOL    HW2 4632   2.714   5.874   4.604 -0.2622  0.7545  2.2825
  998SOL     OW 4633   1.127   0.532   3.547  0.2726  0.1391  0.1837
  998SOL    HW1 4634   1.137   0.627   3.551  0.8159  0.2002 -1.6871
  998SOL    HW2 4635   1.044   0.518   3.502  0.5767 -0.2543 -0.2642
  999SOL     OW 4636   5.449   2.558   3.737  1.1236  0.2364  0.1653
  999SOL    HW1 4637   5.419   2.580   3.826  2.4295 -1.6541  1.1250
  999SOL    HW2 4638   5.381   2.595   3.680 -0.5225  0.2347  2.0054
 1000SOL     OW 4639   4.694   5.094   1.881 -0.9186  0.2361  0.1431
 1000SOL    HW1 4640   4.727   5.180   1.907 -0.5386 -0.4741  2.2199
 1000SOL    HW2 4641   4.753   5.032   1.924 -2.5125 -1.0675  0.5525
 1001SOL     OW 4642   0.895   2.762   2.928  0.3767  0.0118 -0.0585
 1001SOL    HW1 4643   0.845   2.681   2.912  0.4306 -0.0111 -0.1087
 1001SOL    HW2 4644   0.875   2.818   2.853 -0.2557  0.3391  0.3385
 1002SOL     OW 4645   0.205   2.641   3.014  0.5276 -0.1696 -0.3923
 1002SOL    HW1 4646   0.187   2.699   3.088  0.5913  1.2047 -1.4165
 1002SOL    HW2 4647   0.183   2.554   3.046  0.2968  0.4249  1.1513
 1003SOL     OW 4648   2.700   2.549   0.475  0.0216 -0.5644  0.1836
 1003SOL    HW1 4649   2.625   2.552   0.416 -1.1506 -0.1225  1.6105
 1003SOL    HW2 4650   2.683   2.474   0.532  1.0588 -0.9180  0.0426
 1004SOL     OW 4651   5.109   2.937   1.804 -0.0099 -0.2979  0.4314
 1004SOL    HW1 4652   5.061   2.935   1.721 -0.0060 -1.6667  0.4382
 1004SOL    HW2 4653   5.201   2.943   1.779 -0.0217 -0.5129  0.3339
 1005SOL     OW 4654   2.756   0.667   2.306 -0.2578  0.2566 -0.0650
 1005SOL    HW1 4655   2.677   0.713   2.277  0.5606  1.4981 -0.4069
 1005SOL    HW2 4656   2.826   0.732   2.296  0.9322 -1.0577 -0.4988
 1006SOL     OW 4657   6.321   5.538   0.758 -0.2969 -0.6886  0.3110
 1006SOL    HW1 4658   6.286   5.627   0.750  0.1438 -0.3956  1.4331
 1006SOL    HW2 4659   6.410   5.544   0.723 -0.3077 -0.7076  0.2807
 1007SOL     OW 4660   2.744   3.244   3.355 -0.4953 -0.1029 -0.4956
 1007SOL    HW1 4661   2.722   3.218   3.444 -1.0871 -0.0228 -0.6112
 1007SOL    HW2 4662   2.825   3.197   3.335  0.4630  1.0079  0.6013
 1008SOL     OW 4663   2.910   2.327   0.813  0.2742  0.0724 -0.0248
 1008SOL    HW1 4664   2.898   2.311   0.720 -0.5973 -2.0357  0.4026
 1008SOL    HW2 4665   2.999   2.298   0.831 -0.0554 -0.9320  0.0483
 1009SOL     OW 4666   2.970   6.047   2.972 -0.7733  0.0162  0.1879
 1009SOL    HW1 4667   2.969   6.116   2.905  1.0137  0.2024  0.3010
 1009SOL    HW2 4668   2.973   5.966   2.922 -1.6250  0.0470  0.0622
 1010SOL     OW 4669   0.049   3.730   2.669  0.4460  0.0265 -0.5542
 1010SOL    HW1 4670   0.112   3.794   2.702  0.6472 -0.6885  0.4908
 1010SOL    HW2 4671   0.093   3.690   2.594  0.0699  1.5259 -1.6172
 1011SOL     OW 4672   3.669   2.211   2.072  0.6330  0.0616 -0.1946
 1011SOL    HW1 4673   3.643   2.123   2.048  1.0119 -0.1701  0.2292
 1011SOL    HW2 4674   3.755   2.222   2.031  0.4454  0.3566 -0.5185
 1012SOL     OW 4675   3.240   4.502   1.518 -0.2992 -0.3946  0.3257
 1012SOL    HW1 4676   3.206   4.426   1.471 -0.3510  0.0908 -0.4325
 1012SOL    HW2 4677   3.238   4.573   1.454  0.2134  0.1306  0.8812
 1013SOL     OW 4678   3.957   2.392   1.089  0.1124 -0.0042  0.1731
 1013SOL    HW1 4679   3.976   2.320   1.029  0.5376 -1.5042  2.0172
 1013SOL    HW2 4680   4.010   2.465   1.056  1.9253 -1.3806 -0.1313
 1014SOL     OW 4681   2.839   0.232   3.376 -0.0537 -0.4391  0.3506
 1014SOL    HW1 4682   2.818   0.251   3.467 -0.3902  2.0460 -0.1640
 1014SOL    HW2 4683   2.814   0.312   3.329  4.4000  0.2893 -1.2752
 1015SOL     OW 4684   2.509   2.061   4.517  0.1956  0.5972 -0.5744
 1015SOL    HW1 4685   2.428   2.025   4.482  0.6030 -0.3291 -0.5914
 1015SOL    HW2 4686   2.579   2.013   4.471  0.7467 -0.1676  0.9896
 1016SOL     OW 4687   2.000   3.350   2.130 -0.3415  0.0425 -0.1676
 1016SOL    HW1 4688   2.037   3.264   2.108  0.6197  0.1740  0.8938
 1016SOL    HW2 4689   1.994   3.395   2.046 -0.7845 -1.0186 -0.7321
 1017SOL     OW 4690   2.310   0.147   1.746  0.5526  0.6876 -0.4273
 1017SOL    HW1 4691   2.289   0.204   1.672 -0.7891  1.7188  0.6829
 1017SOL    HW2 4692   2.288   0.059   1.715  0.4528  1.0384 -1.4058
 1018SOL     OW 4693   1.798   2.650   4.434 -0.3001  0.0841 -0.3378
 1018SOL    HW1 4694   1.801   2.564   4.393  0.9917 -0.4184  0.7498
 1018SOL    HW2 4695   1.849   2.641   4.514 -0.1631  1.8556 -0.1771
 1019SOL     OW 4696   6.382   1.249   4.420  0.0702 -0.2992 -0.6151
 1019SOL    HW1 4697   6.434   1.192   4.477  0.5521  0.5487 -0.1838
 1019SOL    HW2 4698   6.412   1.228   4.332  0.1511 -0.8027 -0.4700
 1020SOL     OW 4699   5.634   6.211   3.753  0.1524 -0.6671 -0.4923
 1020SOL    HW1 4700   5.665   6.298   3.780 -1.4105  0.2400 -1.4877
 1020SOL    HW2 4701   5.660   6.153   3.825  3.0703  0.1802 -0.7292
 1021SOL     OW 4702   1.917   2.835   4.270  0.6195 -0.4058 -0.0900
 1021SOL    HW1 4703   1.957   2.760   4.227 -0.5454  0.0694 -2.1059
 1021SOL    HW2 4704   1.843   2.799   4.318 -1.7668 -0.3265 -3.4372
 1022SOL     OW 4705   3.247   2.650   3.717 -0.7011  0.0503 -0.2269
 1022SOL    HW1 4706   3.190   2.675   3.790  0.2199  0.9165  0.2175
 1022SOL    HW2 4707   3.334   2.643   3.756 -0.5959 -2.0663 -0.7300
 1023SOL     OW 4708   4.128   5.676   2.084  0.0137  0.3984 -0.1234
 1023SOL    HW1 4709   4.058   5.670   2.149 -0.8949 -1.7731 -1.2046
 1023SOL    HW2 4710   4.093   5.736   2.018 -0.2379  0.4307  0.0355
 1024SOL     OW 4711   6.321   6.543   2.556  0.6692  0.5091  0.1252
 1024SOL    HW1 4712   6.369   6.600   2.617  1.3300 -0.5150  0.5941
 1024SOL    HW2 4713   6.235   6.532   2.596  0.9061  0.3169  0.5952
 1025SOL     OW 4714   3.580   4.948   2.666  0.5531  0.1289  0.2156
 1025SOL    HW1 4715   3.663   4.954   2.713  2.0189  1.6314 -2.3318
 1025SOL    HW2 4716   3.575   4.856   2.639  0.8113 -0.2176  1.2808
 1026SOL     OW 4717   0.061   1.765   4.013  0.4230 -0.0289  0.3792
 1026SOL    HW1 4718   0.105   1.850   4.003  3.2962 -1.5088 -0.7989
 1026SOL    HW2 4719   0.132   1.705   4.038 -1.4827 -2.1442  0.9967
 1027SOL     OW 4720   0.424   0.102   2.853 -0.0125 -0.1039  0.4057
 1027SOL    HW1 4721   0.376   0.185   2.858 -1.7704 -1.0943  0.6882
 1027SOL    HW2 4722   0.481   0.103   2.930  2.2667  2.1196 -1.1527
 1028SOL     OW 4723   1.358   1.295   1.063 -0.0442 -0.7229 -0.4932
 1028SOL    HW1 4724   1.326   1.211   1.096 -0.0437 -0.1264  1.1412
 1028SOL    HW2 4725   1.453   1.286   1.060 -0.0443 -0.7928 -0.3101
 1029SOL     OW 4726   3.434   4.343   2.894 -0.3871 -0.1990  0.0086
 1029SOL    HW1 4727   3.406   4.420   2.943  1.9033  2.1660 -2.1470
 1029SOL    HW2 4728   3.529   4.350   2.888 -0.0053 -3.4556  0.0167
 1030SOL     OW 4729   3.385   1.385   2.709 -0.2388  0.6083  0.0353
 1030SOL    HW1 4730   3.389   1.456   2.645 -1.2245  0.3392 -0.3394
 1030SOL    HW2 4731   3.293   1.379   2.733  0.0452  0.3667  1.1081
 1031SOL     OW 4732   5.213   1.090   2.910 -0.3735  0.0893  0.4912
 1031SOL    HW1 4733   5.143   1.052   2.963 -1.4311  0.5276 -0.5406
 1031SOL    HW2 4734   5.188   1.071   2.820 -1.0115  3.2185 -0.1011
 1032SOL     OW 4735   2.279   2.498   0.132  0.1777  0.2668 -0.2543
 1032SOL    HW1 4736   2.252   2.485   0.223 -0.4818  1.5728 -0.2391
 1032SOL    HW2 4737   2.270   2.412   0.091 -1.1756  0.0177  0.5109
 1033SOL     OW 4738   1.833   2.372   4.132 -0.0295 -0.1466 -0.0792
 1033SOL    HW1 4739   1.813   2.330   4.215 -1.9070 -1.6748 -1.2202
 1033SOL    HW2 4740   1.749   2.404   4.100  0.7958  1.2250 -0.9834
 1034SOL     OW 4741   1.230   3.051   2.614 -0.1924  0.6883  0.3405
 1034SOL    HW1 4742   1.163   3.118   2.602 -0.9577 -0.2595 -0.9107
 1034SOL    HW2 4743   1.312   3.094   2.590 -0.5631  1.4141  0.3708
 1035SOL     OW 4744   4.075   4.861   3.207 -0.2167  0.3328  0.5970
 1035SOL    HW1 4745   4.095   4.892   3.295  0.5885  1.3379  0.0741
 1035SOL    HW2 4746   4.110   4.771   3.205  0.0955  0.4380  1.1841
 1036SOL     OW 4747   5.371   1.672   3.863 -0.3656  0.3117 -0.0817
 1036SOL    HW1 4748   5.464   1.679   3.884  0.1462 -0.1531 -1.9344
 1036SOL    HW2 4749   5.349   1.756   3.821 -0.8971  0.5644  0.6747
 1037SOL     OW 4750   0.816   0.993   3.518 -0.3881 -0.2080  0.4451
 1037SOL    HW1 4751   0.756   0.963   3.586 -3.4071  2.4555 -0.8063
 1037SOL    HW2 4752   0.870   1.059   3.561 -2.4478  1.6463  0.3460
 1038SOL     OW 4753   0.036   3.230   2.586 -0.2335  0.1562 -0.0793
 1038SOL    HW1 4754  -0.028   3.252   2.517  0.2642  1.6886 -0.0881
 1038SOL    HW2 4755   0.003   3.274   2.664  2.0968  3.3217 -0.6708
 1039SOL     OW 4756   2.241   2.444   0.395  0.4675 -0.0991 -0.0474
 1039SOL    HW1 4757   2.275   2.499   0.465 -0.5360  0.6654 -0.1268
 1039SOL    HW2 4758   2.182   2.382   0.439  0.1523  0.1168 -0.1595
 1040SOL     OW 4759   4.771   5.195   4.517  0.2258 -0.0864 -0.3795
 1040SOL    HW1 4760   4.744   5.282   4.547 -0.2205 -0.1409 -0.6075
 1040SOL    HW2 4761   4.784   5.204   4.423 -1.2241 -0.5784 -0.6646
 1041SOL     OW 4762   0.248   1.688   2.611 -0.2138 -0.2193  0.2965
 1041SOL    HW1 4763   0.241   1.660   2.702 -0.7092 -0.1383  0.2876
 1041SOL    HW2 4764   0.192   1.627   2.563  0.3016 -0.4645 -0.0037
 1042SOL     OW 4765   3.280   1.288   4.189 -0.7426  0.0602 -0.1025
 1042SOL    HW1 4766   3.188   1.278   4.164 -1.0959  0.2166  1.0917
 1042SOL    HW2 4767   3.301   1.209   4.239 -0.1709 -0.0404 -0.4786
 1043SOL     OW 4768   5.316   2.958   0.356  0.3691  0.2401 -0.5607
 1043SOL    HW1 4769   5.304   3.046   0.321 -0.1008  0.2836 -0.2993
 1043SOL    HW2 4770   5.344   2.906   0.281 -2.2178 -0.0391 -1.4376
 1044SOL     OW 4771   4.990   5.454   0.716  0.3697  0.3690  0.3433
 1044SOL    HW1 4772   4.959   5.537   0.679 -3.8241 -1.0151  0.2344
 1044SOL    HW2 4773   5.044   5.415   0.647 -0.3401  1.5773 -0.9393
 1045SOL     OW 4774   3.726   3.922   4.131  0.7148  0.0903 -0.2856
 1045SOL    HW1 4775   3.802   3.978   4.148  0.1587  1.3776 -1.7105
 1045SOL    HW2 4776   3.691   3.902   4.217  1.1837  1.6433  0.3111
 1046SOL     OW 4777   4.013   0.996   0.584 -0.4974 -0.7426 -0.2267
 1046SOL    HW1 4778   4.052   0.956   0.661  1.9555  0.6368 -0.6462
 1046SOL    HW2 4779   4.077   0.981   0.514 -0.8054  1.3749 -1.0391
 1047SOL     OW 4780   0.607   0.444   2.386  0.1877 -0.6609 -0.1346
 1047SOL    HW1 4781   0.532   0.385   2.392 -0.6306  0.2091 -1.3032
 1047SOL    HW2 4782   0.666   0.402   2.323  0.6311 -1.2645  0.6613
 1048SOL     OW 4783   2.412   1.202   1.664  0.3713  0.0282 -0.6572
 1048SOL    HW1 4784   2.332   1.218   1.615 -0.6796  0.8293  1.2039
 1048SOL    HW2 4785   2.423   1.280   1.718  1.9876 -0.4089 -0.2810
 1049SOL     OW 4786   5.846   6.485   2.138 -0.8640  0.4205  0.9722
 1049SOL    HW1 4787   5.783   6.545   2.100  1.4082  0.7260 -2.9026
 1049SOL    HW2 4788   5.826   6.400   2.098 -1.0452 -0.3080  2.5615
 1050SOL     OW 4789   2.269   2.233   4.562  0.2301 -0.0211 -0.0130
 1050SOL    HW1 4790   2.360   2.204   4.576 -0.4468 -1.4435  2.0217
 1050SOL    HW2 4791   2.236   2.174   4.495  0.7001  0.2529 -0.4911
 1051SOL     OW 4792   1.098   5.187   2.920  0.1165 -0.1882  0.0635
 1051SOL    HW1 4793   1.071   5.110   2.971 -0.7766  0.9001  1.3068
 1051SOL    HW2 4794   1.167   5.228   2.973  0.1951  0.1610 -0.3072
 1052SOL     OW 4795   1.774   6.436   0.745 -0.3201  1.5162 -0.4927
 1052SOL    HW1 4796   1.728   6.407   0.667  1.3771 -2.6050 -0.2027
 1052SOL    HW2 4797   1.706   6.446   0.811 -1.2353 -0.9327 -0.9885
 1053SOL     OW 4798   0.706   1.237   4.633 -0.2999 -0.5491 -0.3317
 1053SOL    HW1 4799   0.786   1.288   4.619  0.3990 -2.0883 -2.5594
 1053SOL    HW2 4800   0.710   1.211   4.725  1.3692  0.0577 -0.1971
 1054SOL     OW 4801   3.536   2.061   4.288 -0.1290  0.1149 -0.1517
 1054SOL    HW1 4802   3.554   2.156   4.287 -1.9197  0.4839 -0.6127
 1054SOL    HW2 4803   3.602   2.026   4.349  1.8510  1.3443 -1.4396
 1055SOL     OW 4804   5.461   2.295   0.672 -0.7372  0.2185  0.6210
 1055SOL    HW1 4805   5.484   2.379   0.711 -0.4641  0.5798 -0.2984
 1055SOL    HW2 4806   5.394   2.316   0.608 -1.9744 -0.5191  1.6203
 1056SOL     OW 4807   0.832   6.241   0.025  0.3073  0.0734 -0.0049
 1056SOL    HW1 4808   0.889   6.253  -0.050 -0.5568  1.7955 -0.4427
 1056SOL    HW2 4809   0.801   6.329   0.046 -0.2610 -0.4958  1.7519
 1057SOL     OW 4810   3.485   6.205   0.051  0.0761  0.4799  0.3283
 1057SOL    HW1 4811   3.556   6.196  -0.012  0.3632  2.5064  0.3089
 1057SOL    HW2 4812   3.520   6.169   0.133  0.9752  1.0397  0.2015
 1058SOL     OW 4813   2.048   0.464   2.492  0.1484 -0.5751 -0.0129
 1058SOL    HW1 4814   2.057   0.526   2.420  0.6386  0.5235  0.9539
 1058SOL    HW2 4815   2.035   0.379   2.450  1.4419 -0.1205 -1.4075
 1059SOL     OW 4816   2.785   0.948   0.681  0.4590 -0.2294  0.2345
 1059SOL    HW1 4817   2.703   0.971   0.638 -0.2703 -0.4189  1.4682
 1059SOL    HW2 4818   2.850   1.006   0.642 -0.8065  2.0291  1.2774
 1060SOL     OW 4819   4.463   3.065   3.140  0.6185 -0.5490  0.5764
 1060SOL    HW1 4820   4.487   3.068   3.232 -0.3720 -3.4110  1.0381
 1060SOL    HW2 4821   4.368   3.073   3.140  0.7314  1.3291 -0.4175
 1061SOL     OW 4822   1.438   5.685   2.555 -0.3649  0.5186  0.2401
 1061SOL    HW1 4823   1.489   5.744   2.611  0.3348  0.2928 -0.1393
 1061SOL    HW2 4824   1.495   5.669   2.480 -2.2841  3.0330 -1.9583
 1062SOL     OW 4825   1.358   6.267   1.074  0.1794  0.3976 -0.1586
 1062SOL    HW1 4826   1.294   6.338   1.076 -0.7167 -0.2909  3.5984
 1062SOL    HW2 4827   1.305   6.189   1.054  0.4835  0.2755 -0.4928
 1063SOL     OW 4828   5.658   6.256   1.489 -0.1478 -0.5543  0.1776
 1063SOL    HW1 4829   5.732   6.207   1.453  0.8473  1.0966 -0.1291
 1063SOL    HW2 4830   5.673   6.257   1.584  0.9552  0.7992  0.0324
 1064SOL     OW 4831   4.716   0.094   4.079 -0.3911  0.0082  0.3468
 1064SOL    HW1 4832   4.763   0.047   4.148  0.5346  0.5558  0.1036
 1064SOL    HW2 4833   4.783   0.116   4.015 -1.1471 -0.0014 -0.4696
 1065SOL     OW 4834   1.952   1.775   2.892 -0.5628  0.4957 -0.5575
 1065SOL    HW1 4835   1.957   1.695   2.839 -0.4997  0.1492 -0.0449
 1065SOL    HW2 4836   1.928   1.844   2.831  1.1271  0.4266 -1.3572
 1066SOL     OW 4837   2.050   1.163   3.600  0.5312 -0.6779  0.5920
 1066SOL    HW1 4838   2.106   1.143   3.675  1.6304  1.4641  0.4183
 1066SOL    HW2 4839   2.035   1.258   3.606 -2.1357 -0.9647 -0.0539
 1067SOL     OW 4840   0.621   0.235   0.801 -0.1280  0.2979 -0.1720
 1067SOL    HW1 4841   0.583   0.296   0.865 -0.4493  0.3315 -0.3910
 1067SOL    HW2 4842   0.639   0.290   0.724  0.6317  0.3364  0.0322
 1068SOL     OW 4843   3.851   4.875   2.551 -0.4611  1.0030 -0.5816
 1068SOL    HW1 4844   3.795   4.799   2.567 -0.0879  0.8075 -0.1722
 1068SOL    HW2 4845   3.806   4.924   2.483 -1.0159  0.7354 -0.4120
 1069SOL     OW 4846   6.108   0.829   0.067 -0.0068  0.2258  0.4195
 1069SOL    HW1 4847   6.100   0.814  -0.027 -1.7931  0.9936  0.4222
 1069SOL    HW2 4848   6.188   0.881   0.076 -0.8082  1.7783 -0.8890
 1070SOL     OW 4849   3.493   3.475   0.911 -0.0625  0.4833  0.3382
 1070SOL    HW1 4850   3.484   3.569   0.896 -0.1738  0.3591 -0.4293
 1070SOL    HW2 4851   3.434   3.435   0.847  0.1284 -0.1134  0.5275
 1071SOL     OW 4852   3.927   5.616   2.600  0.6981  0.4250  0.9065
 1071SOL    HW1 4853   3.975   5.690   2.562 -0.5361  1.1839  0.7861
 1071SOL    HW2 4854   3.858   5.597   2.537  0.5811 -0.3913  1.2698
 1072SOL     OW 4855   5.506   1.491   2.471 -0.2123 -0.2425 -0.3833
 1072SOL    HW1 4856   5.441   1.421   2.469 -2.0037  1.3385 -1.7818
 1072SOL    HW2 4857   5.526   1.507   2.378 -0.4873  1.6110 -0.1590
 1073SOL     OW 4858   0.562   4.559   1.930 -0.7173 -0.0702 -0.5688
 1073SOL    HW1 4859   0.488   4.615   1.908 -0.1306  0.5765 -0.9246
 1073SOL    HW2 4860   0.603   4.602   2.006 -0.0856  0.1612 -1.0334
 1074SOL     OW 4861   5.304   0.650   1.487 -0.1753 -0.5863  0.0134
 1074SOL    HW1 4862   5.345   0.715   1.543  0.2379  0.1352 -1.1026
 1074SOL    HW2 4863   5.297   0.692   1.402 -0.4561 -1.7879 -0.5825
 1075SOL     OW 4864   1.793   3.071   3.031 -0.3011 -0.4310 -0.8814
 1075SOL    HW1 4865   1.760   3.149   2.987 -1.2228  0.4308  1.2425
 1075SOL    HW2 4866   1.755   2.998   2.982 -0.5994  0.4516 -2.0061
 1076SOL     OW 4867   1.501   6.176   0.745  0.0171 -0.3233 -0.0487
 1076SOL    HW1 4868   1.494   6.232   0.822  0.8629  0.1475 -0.2949
 1076SOL    HW2 4869   1.505   6.236   0.671  0.8468 -0.6876 -0.3248
 1077SOL     OW 4870   2.760   5.432   1.377 -0.2188  0.0143  0.2644
 1077SOL    HW1 4871   2.789   5.348   1.343 -1.3485 -0.5545  0.6535
 1077SOL    HW2 4872   2.678   5.450   1.331 -0.2664  0.6380  0.5794
 1078SOL     OW 4873   5.515   0.827   0.839  0.7967  1.0190  0.7002
 1078SOL    HW1 4874   5.504   0.921   0.849  1.4238  1.2766 -0.7760
 1078SOL    HW2 4875   5.609   0.814   0.829  0.7161  0.2361  0.8223
 1079SOL     OW 4876   1.769   0.584   1.603  0.6684  0.3606  0.3164
 1079SOL    HW1 4877   1.771   0.561   1.510  0.0041 -0.6286  0.5317
 1079SOL    HW2 4878   1.849   0.546   1.639  0.1093 -0.7046  0.4596
 1080SOL     OW 4879   5.789   0.805   0.784  0.0329  0.1158  0.0614
 1080SOL    HW1 4880   5.800   0.886   0.833  1.2362  0.3739 -0.6059
 1080SOL    HW2 4881   5.860   0.806   0.720 -0.5028 -1.0185 -0.5694
 1081SOL     OW 4882   4.265   1.278   4.401 -0.7016  0.1536 -0.5717
 1081SOL    HW1 4883   4.283   1.278   4.495 -2.7186 -2.4860 -0.0649
 1081SOL    HW2 4884   4.278   1.369   4.374 -1.4751  1.3357  2.5684
 1082SOL     OW 4885   0.709   1.701   3.544  0.2066  0.3183 -0.1270
 1082SOL    HW1 4886   0.695   1.615   3.584  1.7134  0.1355  0.0579
 1082SOL    HW2 4887   0.772   1.685   3.473  0.2296  1.2113 -0.3206
 1083SOL     OW 4888   1.147   1.643   4.504 -0.1394 -0.5259 -0.1074
 1083SOL    HW1 4889   1.242   1.634   4.497 -0.2607 -0.8483 -1.4366
 1083SOL    HW2 4890   1.119   1.565   4.551  0.1418 -0.9813 -0.6871
 1084SOL     OW 4891   2.737   5.175   4.111 -0.5920  0.2080  0.3843
 1084SOL    HW1 4892   2.748   5.256   4.062  2.5169 -0.2650  0.1344
 1084SOL    HW2 4893   2.692   5.116   4.050 -0.0681  0.7810 -0.5794
 1085SOL     OW 4894   3.085   5.132   2.066  0.5499 -0.2002  0.6566
 1085SOL    HW1 4895   3.052   5.142   1.977  0.3728 -0.3379  0.7060
 1085SOL    HW2 4896   3.172   5.172   2.064 -0.1638  1.3943  0.8751
 1086SOL     OW 4897   5.287   2.920   3.714 -0.1995 -0.2254 -0.0024
 1086SOL    HW1 4898   5.300   3.008   3.747  0.2550 -0.7474  1.2828
 1086SOL    HW2 4899   5.299   2.863   3.790 -1.0720 -1.3617 -0.6702
 1087SOL     OW 4900   2.126   6.005   4.046  0.0485  0.0601  0.0294
 1087SOL    HW1 4901   2.105   5.994   4.138  0.3102  1.6090  0.2950
 1087SOL    HW2 4902   2.193   5.939   4.029 -0.4688 -0.6748  0.7646
 1088SOL     OW 4903   3.180   0.697   4.606 -1.3956  0.6180 -0.5350
 1088SOL    HW1 4904   3.149   0.632   4.543 -1.9690  0.6394 -0.2784
 1088SOL    HW2 4905   3.119   0.690   4.680 -0.2594  0.0299  0.3754
 1089SOL     OW 4906   3.560   6.549   4.518  0.3325 -0.4666 -0.2046
 1089SOL    HW1 4907   3.542   6.456   4.526  0.1444 -0.4204 -0.0835
 1089SOL    HW2 4908   3.652   6.558   4.540  0.3663 -0.6323 -0.2801
 1090SOL     OW 4909   1.659   1.933   1.788  0.0962 -0.4249 -0.1751
 1090SOL    HW1 4910   1.614   1.862   1.743 -1.7281 -0.1947  1.1872
 1090SOL    HW2 4911   1.662   1.906   1.880 -0.3628  1.1152  0.3204
 1091SOL     OW 4912   2.925   6.484   2.011 -0.2849  0.0584  0.2784
 1091SOL    HW1 4913   2.856   6.431   2.052  0.7111 -0.6432  1.0963
 1091SOL    HW2 4914   2.980   6.420   1.965 -0.0318  0.5826 -0.1580
 1092SOL     OW 4915   0.071   2.808   2.122  0.1420 -0.4520  0.2802
 1092SOL    HW1 4916   0.007   2.848   2.181 -0.0412 -0.8071  0.3242
 1092SOL    HW2 4917   0.116   2.743   2.175 -0.4721 -1.2343 -0.1390
 1093SOL     OW 4918   3.246   2.454   2.727  0.9695  0.0963 -0.0790
 1093SOL    HW1 4919   3.333   2.413   2.725  0.8632 -0.1868  0.7081
 1093SOL    HW2 4920   3.246   2.504   2.809  0.7997  1.0229 -0.6309
 1094SOL     OW 4921   4.982   1.187   3.989  0.0977 -0.0245  0.1681
 1094SOL    HW1 4922   5.038   1.152   4.058  2.1509  0.1140 -1.3303
 1094SOL    HW2 4923   4.960   1.111   3.934  0.5208  0.2450 -0.3834
 1095SOL     OW 4924   2.451   0.711   2.774  0.4031 -0.2337  0.4110
 1095SOL    HW1 4925   2.431   0.803   2.759  0.3394 -0.4075 -0.5941
 1095SOL    HW2 4926   2.536   0.698   2.734  0.6180 -0.5117  0.9499
 1096SOL     OW 4927   4.875   2.199   0.220 -0.0201  0.0411  0.0189
 1096SOL    HW1 4928   4.806   2.164   0.277  1.1450 -0.1848  1.3679
 1096SOL    HW2 4929   4.920   2.121   0.187  0.0596  0.1967 -0.2409
 1097SOL     OW 4930   4.007   6.238   0.488  0.2753  0.4303  0.4617
 1097SOL    HW1 4931   3.928   6.259   0.538  0.7509  0.7492  1.0742
 1097SOL    HW2 4932   4.028   6.319   0.441  0.9980  0.7485  1.3262
 1098SOL     OW 4933   2.586   4.881   2.942 -0.7182  0.5823 -0.3464
 1098SOL    HW1 4934   2.505   4.840   2.911 -0.1241  0.7907 -2.3325
 1098SOL    HW2 4935   2.562   4.971   2.960 -0.6274  1.1133 -2.6047
 1099SOL     OW 4936   3.877   3.229   3.071 -0.6387  0.3345 -0.2090
 1099SOL    HW1 4937   3.913   3.200   2.987  1.8631  1.0152  0.5492
 1099SOL    HW2 4938   3.914   3.316   3.085 -1.5436  0.5148  1.3065
 1100SOL     OW 4939   1.582   2.497   4.041  0.2412 -0.1625 -0.2783
 1100SOL    HW1 4940   1.614   2.585   4.024 -0.0294 -0.0072  0.0065
 1100SOL    HW2 4941   1.490   2.508   4.060  0.2460 -0.4882 -0.0584
 1101SOL     OW 4942   1.908   0.677   3.624 -0.1392  0.8373 -0.3624
 1101SOL    HW1 4943   1.830   0.633   3.591  0.2696  0.3264 -0.6573
 1101SOL    HW2 4944   1.976   0.658   3.559 -0.0079  2.1067 -0.6313
 1102SOL     OW 4945   5.333   0.283   3.973  0.1342 -0.1403  0.6507
 1102SOL    HW1 4946   5.327   0.188   3.962  0.1019 -0.0047 -0.7656
 1102SOL    HW2 4947   5.408   0.309   3.918 -1.1145  0.8667 -0.6645
 1103SOL     OW 4948   1.915   2.922   3.454  0.2429 -0.1611  0.0508
 1103SOL    HW1 4949   1.907   2.840   3.404 -0.7551 -0.0171 -0.0477
 1103SOL    HW2 4950   1.902   2.896   3.545 -0.0635 -0.1081  0.0206
 1104SOL     OW 4951   2.034   4.150   4.203  0.0645  0.3576  0.0189
 1104SOL    HW1 4952   2.048   4.243   4.188  0.6437  0.1428 -0.8672
 1104SOL    HW2 4953   1.972   4.146   4.276 -0.1687  1.4317 -0.1081
 1105SOL     OW 4954   2.880   3.797   2.027  0.1246 -0.6891 -0.0605
 1105SOL    HW1 4955   2.884   3.824   1.936 -1.0597 -0.0436  0.0548
 1105SOL    HW2 4956   2.799   3.837   2.060  1.5807  0.8802  1.8413
 1106SOL     OW 4957   0.115   4.409   3.536 -0.2410 -0.1024 -0.3544
 1106SOL    HW1 4958   0.078   4.366   3.613 -2.1228  0.7668 -0.7382
 1106SOL    HW2 4959   0.139   4.496   3.567 -1.7778  0.5462 -0.9016
 1107SOL     OW 4960   1.285   5.930   3.173 -0.1080  0.1774 -0.3976
 1107SOL    HW1 4961   1.365   5.900   3.215  0.9802  0.0048 -2.4653
 1107SOL    HW2 4962   1.311   6.005   3.120 -1.2779  0.0879 -1.1582
 1108SOL     OW 4963   4.923   4.481   0.575  0.1148  0.5466 -0.5827
 1108SOL    HW1 4964   4.938   4.502   0.667 -2.5614 -1.0243  0.3511
 1108SOL    HW2 4965   4.842   4.527   0.553 -0.1579 -0.3956 -1.6388
 1109SOL     OW 4966   2.929   1.426   2.636 -0.2695 -0.5762 -0.5837
 1109SOL    HW1 4967   2.908   1.333   2.644 -0.2337 -0.5785 -0.5174
 1109SOL    HW2 4968   2.844   1.469   2.626 -0.2261 -0.7522 -2.0291
 1110SOL     OW 4969   1.234   5.883   3.517 -0.6520  0.2295 -0.0639
 1110SOL    HW1 4970   1.140   5.897   3.506 -1.0160 -1.1344  1.0267
 1110SOL    HW2 4971   1.241   5.798   3.561  1.0462  0.7184  0.7067
 1111SOL     OW 4972   1.456   5.594   0.790 -0.0662  0.2686  0.3733
 1111SOL    HW1 4973   1.502   5.539   0.853  1.7142  1.3573  0.1066
 1111SOL    HW2 4974   1.520   5.612   0.722 -1.3952  0.5941 -0.8575
 1112SOL     OW 4975   3.890   5.128   4.642  0.3220 -0.1388 -0.3728
 1112SOL    HW1 4976   3.983   5.128   4.618  0.6089 -0.7861  0.6502
 1112SOL    HW2 4977   3.889   5.090   4.730 -0.8116  0.8546  0.0614
 1113SOL     OW 4978   1.921   4.102   3.248  0.1230 -0.6087 -0.6020
 1113SOL    HW1 4979   1.842   4.144   3.282  0.7210 -0.4211  0.6524
 1113SOL    HW2 4980   1.921   4.015   3.288  0.1592 -0.8986 -1.2227
 1114SOL     OW 4981   3.020   1.387   4.505  0.2110 -0.5127 -0.2431
 1114SOL    HW1 4982   2.947   1.422   4.556  1.4866  1.1200  0.5478
 1114SOL    HW2 4983   3.041   1.303   4.546  0.3431  0.1561  1.0935
 1115SOL     OW 4984   0.076   0.494   2.575 -0.0741  0.0134  0.0487
 1115SOL    HW1 4985   0.105   0.585   2.588 -2.1010  1.0081 -1.7500
 1115SOL    HW2 4986   0.081   0.481   2.480 -0.0316 -1.6941  0.2636
 1116SOL     OW 4987   2.837   2.921   3.129 -0.2747 -0.0360 -0.3797
 1116SOL    HW1 4988   2.806   3.006   3.096 -0.8864  0.2485  0.8780
 1116SOL    HW2 4989   2.896   2.943   3.200 -4.3867 -0.5123  3.6564
 1117SOL     OW 4990   5.046   1.589   4.048  0.2339  0.5080 -0.5640
 1117SOL    HW1 4991   5.001   1.662   4.090  0.0474 -0.6186  1.2606
 1117SOL    HW2 4992   4.976   1.528   4.024  0.5643 -0.0501 -0.1190
 1118SOL     OW 4993   4.098   0.140   2.496  0.3711  0.0332  0.1109
 1118SOL    HW1 4994   4.135   0.129   2.583 -0.9564 -1.9391  0.4761
 1118SOL    HW2 4995   4.010   0.104   2.502  0.0147  0.4307 -1.8924
 1119SOL     OW 4996   1.368   5.334   2.960 -0.1740  0.3705 -0.7113
 1119SOL    HW1 4997   1.368   5.420   2.918  0.4606  0.1957 -1.0838
 1119SOL    HW2 4998   1.451   5.295   2.934  0.5233  0.4870  1.1566
 1120SOL     OW 4999   4.523   2.813   2.991 -0.2587 -0.0805  0.0739
 1120SOL    HW1 5000   4.546   2.900   3.024 -2.3587  1.1291 -1.4001
 1120SOL    HW2 5001   4.430   2.803   3.012 -0.3496 -1.4655 -0.8526
 1121SOL     OW 5002   4.229   2.856   0.859  0.0308 -0.2947 -0.0066
 1121SOL    HW1 5003   4.138   2.847   0.887 -0.0979 -2.4248 -0.9255
 1121SOL    HW2 5004   4.280   2.852   0.940 -0.6944  2.5508  0.6903
 1122SOL     OW 5005   1.857   4.610   4.486  0.1597 -0.6214  0.0448
 1122SOL    HW1 5006   1.768   4.623   4.517  0.9010  2.2010  1.3865
 1122SOL    HW2 5007   1.851   4.619   4.391 -1.0739 -1.2436  0.0497
 1123SOL     OW 5008   3.984   6.353   2.863 -0.1464  0.9283  0.6060
 1123SOL    HW1 5009   3.978   6.269   2.908 -0.5232  0.0272 -1.0484
 1123SOL    HW2 5010   3.939   6.339   2.780 -1.2796  3.1210  0.7683
 1124SOL     OW 5011   5.835   0.076   1.277  0.0527 -0.3002 -0.1906
 1124SOL    HW1 5012   5.845   0.124   1.360 -1.6763 -0.3664  0.0940
 1124SOL    HW2 5013   5.762   0.119   1.233 -0.1906 -1.3816 -0.8745
 1125SOL     OW 5014   6.067   1.437   2.664  0.1163 -0.8220  0.6614
 1125SOL    HW1 5015   6.116   1.462   2.743  1.5779  0.0560 -0.4463
 1125SOL    HW2 5016   5.999   1.504   2.657 -0.0483 -0.9260  1.1898
 1126SOL     OW 5017   1.359   4.650   2.975 -0.2976 -0.0182 -0.3334
 1126SOL    HW1 5018   1.305   4.578   3.009  1.6776 -1.2090  0.4328
 1126SOL    HW2 5019   1.429   4.660   3.039  0.6922  1.1287 -1.5363
 1127SOL     OW 5020   6.041   5.511   1.738  0.1996 -0.5531  0.1839
 1127SOL    HW1 5021   6.084   5.433   1.701  0.0049 -0.4339 -0.3026
 1127SOL    HW2 5022   6.064   5.582   1.678  1.4441  0.0444  1.3230
 1128SOL     OW 5023   2.309   3.082   1.079  0.2048 -0.4381 -0.2401
 1128SOL    HW1 5024   2.260   3.119   1.006  0.6981  0.8077  0.0381
 1128SOL    HW2 5025   2.387   3.138   1.086 -0.2605  0.0107  1.7926
 1129SOL     OW 5026   5.104   3.182   0.962  0.6792  0.6237  0.1838
 1129SOL    HW1 5027   5.080   3.258   0.910  1.2528  1.8778  1.6543
 1129SOL    HW2 5028   5.025   3.159   1.011  0.5948  0.4580 -0.0270
 1130SOL     OW 5029   3.212   4.068   1.167 -0.0715  0.0014  0.1348
 1130SOL    HW1 5030   3.154   4.021   1.108  0.4510 -2.1450  1.2526
 1130SOL    HW2 5031   3.194   4.032   1.253  0.6308  1.6308  1.0100
 1131SOL     OW 5032   3.577   5.079   3.869  0.8188 -0.0139 -0.1842
 1131SOL    HW1 5033   3.609   5.122   3.949 -1.8290  0.0044  0.9793
 1131SOL    HW2 5034   3.533   5.149   3.821  2.1624 -0.0883 -1.6040
 1132SOL     OW 5035   1.515   1.801   4.464  0.4075 -0.7143 -0.2082
 1132SOL    HW1 5036   1.468   1.885   4.457  2.2875  0.3469 -1.0015
 1132SOL    HW2 5037   1.488   1.765   4.548  0.5125  1.3549  0.7849
 1133SOL     OW 5038   1.905   1.559   3.146 -0.4080  0.2334  0.0098
 1133SOL    HW1 5039   1.984   1.507   3.164 -0.8414 -0.2406  0.6299
 1133SOL    HW2 5040   1.933   1.650   3.153  0.3490  0.0929 -1.0079
 1134SOL     OW 5041   4.458   0.411   2.558  0.4787 -0.4270 -0.3211
 1134SOL    HW1 5042   4.512   0.481   2.520 -0.7211  1.1104  0.7004
 1134SOL    HW2 5043   4.451   0.346   2.489  1.0506  0.7862 -1.5662
 1135SOL     OW 5044   6.423   1.230   2.964 -0.4104  0.7263  0.0007
 1135SOL    HW1 5045   6.479   1.218   3.040 -0.9304 -0.2879  0.2441
 1135SOL    HW2 5046   6.334   1.236   3.000 -0.4437  3.2303 -0.2962
 1136SOL     OW 5047   5.531   0.349   4.208  0.0125 -0.2024 -0.7170
 1136SOL    HW1 5048   5.548   0.441   4.188 -0.6652  0.2077  0.4703
 1136SOL    HW2 5049   5.482   0.316   4.133  1.8563 -0.1334 -2.0230
 1137SOL     OW 5050   5.432   2.160   3.841  0.2995  0.1483  1.3254
 1137SOL    HW1 5051   5.346   2.197   3.822 -0.2575 -1.2017  1.0918
 1137SOL    HW2 5052   5.494   2.220   3.799 -0.6511 -0.0991 -0.5441
 1138SOL     OW 5053   2.987   6.517   4.043  0.0025  0.6161  0.5964
 1138SOL    HW1 5054   3.059   6.480   4.092  0.1072  1.0003  0.7388
 1138SOL    HW2 5055   2.963   6.450   3.980  0.6319  0.5757  0.3974
 1139SOL     OW 5056   0.106   1.174   1.610 -0.7775  0.1636  0.4862
 1139SOL    HW1 5057   0.163   1.245   1.582 -0.4425 -0.3184 -0.0756
 1139SOL    HW2 5058   0.143   1.143   1.693  0.3087 -0.7184 -0.2982
 1140SOL     OW 5059   4.045   5.581   1.696 -0.1389 -0.7097 -0.1439
 1140SOL    HW1 5060   4.070   5.489   1.691 -2.7483 -1.6293  1.6106
 1140SOL    HW2 5061   4.002   5.598   1.612 -0.8550 -1.5294  0.0402
 1141SOL     OW 5062   4.568   1.523   1.145  0.0800 -0.3348  0.5161
 1141SOL    HW1 5063   4.535   1.601   1.190 -0.9845  0.3476 -1.3623
 1141SOL    HW2 5064   4.578   1.550   1.054  3.3898 -1.2983  0.4655
 1142SOL     OW 5065   3.635   5.127   2.004 -0.4507  0.4308 -0.0278
 1142SOL    HW1 5066   3.609   5.062   2.069 -0.2088 -0.5939 -0.9322
 1142SOL    HW2 5067   3.714   5.167   2.040  0.3640 -0.9549 -0.1932
 1143SOL     OW 5068   5.471   3.479   0.876  0.1776  0.0180  0.4030
 1143SOL    HW1 5069   5.457   3.552   0.937  2.3237  1.1374 -0.3411
 1143SOL    HW2 5070   5.398   3.486   0.814 -1.5464 -0.6059  2.2375
 1144SOL     OW 5071   2.143   5.380   1.492 -0.4077 -0.1542 -0.1748
 1144SOL    HW1 5072   2.167   5.463   1.450 -1.2999 -0.2733 -0.9423
 1144SOL    HW2 5073   2.227   5.339   1.512  0.0566 -0.0406 -1.7416
 1145SOL     OW 5074   1.920   0.605   3.158  0.2637 -0.0286  0.7585
 1145SOL    HW1 5075   1.888   0.686   3.119  0.0796 -0.9277 -1.0444
 1145SOL    HW2 5076   1.853   0.581   3.222  0.7071  1.6215  1.9006
 1146SOL     OW 5077   5.476   3.725   3.890  0.9812 -0.1386 -0.1661
 1146SOL    HW1 5078   5.497   3.816   3.911  1.3590 -0.3195  0.2615
 1146SOL    HW2 5079   5.560   3.679   3.896  0.6962 -0.6207  0.2235
 1147SOL     OW 5080   1.603   0.046   4.124  0.0159  0.4640 -0.4164
 1147SOL    HW1 5081   1.629  -0.005   4.201 -0.1894  1.5165  0.3668
 1147SOL    HW2 5082   1.683   0.092   4.099 -0.4356  1.7862  0.4923
 1148SOL     OW 5083   2.816   6.496   2.367 -0.0108 -0.6604  0.5831
 1148SOL    HW1 5084   2.870   6.575   2.357 -0.6773 -0.0555  1.6487
 1148SOL    HW2 5085   2.730   6.521   2.334 -0.8191 -0.2362  2.8453
 1149SOL     OW 5086   0.434   5.811   1.689  0.2725  0.9059 -0.6493
 1149SOL    HW1 5087   0.399   5.880   1.746  0.6174  1.3211 -0.9359
 1149SOL    HW2 5088   0.364   5.794   1.626  0.6116  1.8009 -1.2797
 1150SOL     OW 5089   3.668   2.069   3.973  0.0766 -0.2002 -0.4646
 1150SOL    HW1 5090   3.713   1.988   3.996  0.3209 -0.1396 -0.7296
 1150SOL    HW2 5091   3.580   2.059   4.011  0.7123  0.2544  1.2007
 1151SOL     OW 5092   1.780   5.443   1.250  0.8932 -0.5197 -0.2812
 1151SOL    HW1 5093   1.729   5.378   1.201  2.0358 -1.1586 -0.6749
 1151SOL    HW2 5094   1.726   5.464   1.326 -0.1964 -0.7435 -0.9608
 1152SOL     OW 5095   5.312   3.210   1.119 -0.5670 -0.3971  0.1768
 1152SOL    HW1 5096   5.234   3.216   1.064 -1.0353 -1.9121  0.6360
 1152SOL    HW2 5097   5.359   3.292   1.103 -1.1857 -0.3613 -1.7108
 1153SOL     OW 5098   3.403   5.150   4.139  0.0407 -0.3124 -0.1983
 1153SOL    HW1 5099   3.413   5.171   4.232 -0.3832  0.2506 -0.2739
 1153SOL    HW2 5100   3.493   5.150   4.105  0.2040 -0.6099  0.2262
 1154SOL     OW 5101   5.776   3.979   0.250 -0.6095 -0.6009 -0.4353
 1154SOL    HW1 5102   5.714   3.918   0.210 -1.0737  0.4016 -1.3289
 1154SOL    HW2 5103   5.858   3.964   0.203 -0.9376 -0.0018 -1.2308
 1155SOL     OW 5104   3.597   6.472   2.558 -0.1555 -0.2486  0.0516
 1155SOL    HW1 5105   3.595   6.416   2.480 -1.8381 -0.8749  0.4852
 1155SOL    HW2 5106   3.506   6.499   2.569  0.7035  3.7385 -0.9036
 1156SOL     OW 5107   3.926   0.030   1.408 -0.2814 -0.7950 -0.4292
 1156SOL    HW1 5108   3.868   0.004   1.480 -0.3899  1.5424  0.4073
 1156SOL    HW2 5109   3.875   0.013   1.329 -2.3746  1.5329  0.2837
 1157SOL     OW 5110   4.451   1.339   1.309  0.4630  0.8848 -0.0217
 1157SOL    HW1 5111   4.452   1.372   1.219 -1.0581 -0.2502 -0.4840
 1157SOL    HW2 5112   4.543   1.316   1.326  0.8984  1.7762 -1.0184
 1158SOL     OW 5113   0.355   3.319   2.773 -0.4812  0.4966 -0.2496
 1158SOL    HW1 5114   0.284   3.263   2.805  0.1131  0.0276  0.2922
 1158SOL    HW2 5115   0.429   3.259   2.762  0.1606  1.1705  0.3129
 1159SOL     OW 5116   0.921   2.026   4.386 -0.4245 -0.2308  0.7727
 1159SOL    HW1 5117   0.850   2.055   4.329  0.8247  1.6583  0.0736
 1159SOL    HW2 5118   0.956   1.948   4.342 -2.4515 -1.6366  1.5173
 1160SOL     OW 5119   2.040   2.713   3.958 -0.2601 -0.4471 -0.0616
 1160SOL    HW1 5120   2.045   2.808   3.950  2.3468 -0.3706  1.3190
 1160SOL    HW2 5121   2.079   2.680   3.877 -1.1901 -0.3741 -0.5528
 1161SOL     OW 5122   3.374   3.102   4.010  0.0229  0.1254  0.3724
 1161SOL    HW1 5123   3.295   3.154   4.021  0.0750  0.3575 -0.3088
 1161SOL    HW2 5124   3.387   3.096   3.915 -0.1621 -1.4003  0.4133
 1162SOL     OW 5125   1.467   0.809   0.021  0.6841 -0.0545 -0.0635
 1162SOL    HW1 5126   1.419   0.876   0.071  0.8645 -0.0613  0.1187
 1162SOL    HW2 5127   1.511   0.757   0.087 -0.6061 -1.2630 -0.1106
 1163SOL     OW 5128   3.196   0.814   3.344 -0.9583  0.1141 -0.2318
 1163SOL    HW1 5129   3.187   0.815   3.249  0.8928 -0.4914 -0.4572
 1163SOL    HW2 5130   3.113   0.848   3.377 -1.3169  1.1261 -2.0736
 1164SOL     OW 5131   6.266   1.396   0.787 -0.4479  0.1843  0.3433
 1164SOL    HW1 5132   6.316   1.332   0.738  0.2444  0.0934  1.1553
 1164SOL    HW2 5133   6.188   1.412   0.733  1.1514  1.5196 -1.7280
 1165SOL     OW 5134   1.683   2.332   4.408 -0.2799  0.2441 -0.0271
 1165SOL    HW1 5135   1.598   2.376   4.400 -1.5364 -2.2770 -2.0104
 1165SOL    HW2 5136   1.675   2.278   4.487 -0.2064  0.6165  0.2363
 1166SOL     OW 5137   3.997   2.193   0.487  0.1675  0.2918  0.0908
 1166SOL    HW1 5138   4.037   2.223   0.568  0.1297  0.7887 -0.0682
 1166SOL    HW2 5139   3.923   2.253   0.473  0.5058  0.5696 -0.5922
 1167SOL     OW 5140   4.968   2.412   4.544 -0.1150  0.5892 -0.4663
 1167SOL    HW1 5141   4.979   2.490   4.598  1.9949 -0.1517  0.2926
 1167SOL    HW2 5142   4.898   2.362   4.587  0.0957  1.0017  0.3777
 1168SOL     OW 5143   1.803   3.588   3.508  0.2970 -0.2771 -0.2461
 1168SOL    HW1 5144   1.748   3.511   3.522 -1.2840  1.1310  1.7768
 1168SOL    HW2 5145   1.862   3.562   3.437 -1.7788 -2.4811 -1.3031
 1169SOL     OW 5146   2.153   2.110   1.375 -0.1811 -0.2374 -0.5784
 1169SOL    HW1 5147   2.183   2.193   1.339 -1.0828  0.3013 -0.1340
 1169SOL    HW2 5148   2.066   2.129   1.411 -0.1933 -1.2522 -0.0136
 1170SOL     OW 5149   2.811   0.237   2.605 -0.1322  0.7398  0.0207
 1170SOL    HW1 5150   2.876   0.205   2.666 -0.6547 -0.3011  0.0521
 1170SOL    HW2 5151   2.851   0.314   2.566  0.2457  1.3957  1.6110
 1171SOL     OW 5152   3.956   0.792   1.153 -0.5600  0.3424 -0.1954
 1171SOL    HW1 5153   3.956   0.872   1.101  1.4690  1.1595  0.9498
 1171SOL    HW2 5154   3.870   0.790   1.195  0.5286  4.0398  2.7225
 1172SOL     OW 5155   0.084   1.977   2.404  0.0080  0.3414  0.0881
 1172SOL    HW1 5156   0.093   2.066   2.438 -1.6731  0.8680 -0.7219
 1172SOL    HW2 5157   0.162   1.964   2.351  0.2775  1.3325  0.2125
 1173SOL     OW 5158   5.771   2.238   0.426 -0.1820  0.3359  0.5068
 1173SOL    HW1 5159   5.685   2.255   0.386  0.0230  0.3104  0.0546
 1173SOL    HW2 5160   5.831   2.233   0.352  0.1948  0.2522  0.8193
 1174SOL     OW 5161   3.566   0.314   0.316  0.6365  0.2038  0.2681
 1174SOL    HW1 5162   3.602   0.393   0.276  0.2179  1.3827  2.1010
 1174SOL    HW2 5163   3.598   0.243   0.261  3.3248  1.4057  0.0874
 1175SOL     OW 5164   5.583   3.733   2.534 -0.0657 -0.2084  0.2896
 1175SOL    HW1 5165   5.574   3.639   2.550  2.1671 -1.0182 -2.3775
 1175SOL    HW2 5166   5.674   3.752   2.552 -0.5430  1.5591  1.0151
 1176SOL     OW 5167   5.610   6.013   0.374 -0.0305  0.4018  0.0927
 1176SOL    HW1 5168   5.613   5.927   0.332  2.7959  0.4098  0.0905
 1176SOL    HW2 5169   5.559   6.068   0.315 -2.7120 -1.4184  0.5393
 1177SOL     OW 5170   2.240   0.276   4.012  0.6364 -0.2474  0.6765
 1177SOL    HW1 5171   2.210   0.302   4.099 -2.2814 -0.6057 -0.1265
 1177SOL    HW2 5172   2.238   0.357   3.961  0.5187 -0.3848  0.4624
 1178SOL     OW 5173   3.270   0.952   2.578  0.1542 -0.0841  0.6783
 1178SOL    HW1 5174   3.344   0.995   2.620 -0.1146  1.7787 -0.6507
 1178SOL    HW2 5175   3.208   1.022   2.558  0.2380 -0.7805 -2.6991
 1179SOL     OW 5176   5.323   4.832   4.367 -0.2032 -0.0464 -0.1120
 1179SOL    HW1 5177   5.360   4.811   4.453 -1.0950  0.1265  0.3198
 1179SOL    HW2 5178   5.384   4.897   4.331 -0.1752  0.3734  0.6657
 1180SOL     OW 5179   5.066   2.757   4.163 -0.1751  0.7422 -0.8907
 1180SOL    HW1 5180   5.138   2.816   4.140  1.8867 -1.4042 -0.3670
 1180SOL    HW2 5181   5.084   2.732   4.254  0.0034 -1.8599 -1.5554
 1181SOL     OW 5182   6.081   2.584   1.237  0.7248 -0.4464  0.0749
 1181SOL    HW1 5183   5.994   2.562   1.270  0.3296 -1.2921 -1.4268
 1181SOL    HW2 5184   6.068   2.662   1.183  1.5200  1.4923  2.4835
 1182SOL     OW 5185   5.935   0.847   1.103  0.0804 -0.0060 -0.1325
 1182SOL    HW1 5186   5.870   0.896   1.153 -0.1799 -1.0681  0.6197
 1182SOL    HW2 5187   5.989   0.914   1.060 -1.0479  0.8992 -0.1862
 1183SOL     OW 5188   5.177   2.767   1.258  0.5216  0.1172 -0.2963
 1183SOL    HW1 5189   5.197   2.856   1.286  1.2316 -0.2361  0.3639
 1183SOL    HW2 5190   5.134   2.727   1.335  2.2434 -0.7855  0.2463
 1184SOL     OW 5191   2.495   2.945   2.211  0.1686 -0.3188 -0.2440
 1184SOL    HW1 5192   2.589   2.936   2.226  0.1168  0.7610  0.9529
 1184SOL    HW2 5193   2.472   3.030   2.251 -0.6968  1.1571 -3.5198
 1185SOL     OW 5194   5.109   1.612   0.479 -0.5387 -0.1420  0.2297
 1185SOL    HW1 5195   5.073   1.667   0.548  0.7066  1.9666 -0.7160
 1185SOL    HW2 5196   5.199   1.642   0.469 -0.1203 -1.6905 -1.0311
 1186SOL     OW 5197   4.576   3.728   4.119  0.3921 -0.0452 -0.2862
 1186SOL    HW1 5198   4.519   3.804   4.110 -1.4840 -1.2839  0.5165
 1186SOL    HW2 5199   4.634   3.750   4.192 -1.1997  0.0338  1.0187
 1187SOL     OW 5200   5.520   1.486   2.211 -0.8013 -0.5097 -0.2530
 1187SOL    HW1 5201   5.524   1.391   2.200  1.5796 -0.2855 -1.8943
 1187SOL    HW2 5202   5.516   1.520   2.122 -0.4063  0.9767  0.2798
 1188SOL     OW 5203   2.567   5.232   0.387  0.0063  0.0635  0.4425
 1188SOL    HW1 5204   2.595   5.151   0.429  1.1893  0.8455  1.2352
 1188SOL    HW2 5205   2.636   5.295   0.409 -1.9434  1.8896  1.7404
 1189SOL     OW 5206   0.603   1.216   3.466 -0.0987 -0.2295  0.4601
 1189SOL    HW1 5207   0.546   1.289   3.493  1.1732  1.4136 -1.0660
 1189SOL    HW2 5208   0.683   1.229   3.517  0.6598  0.3192 -0.8129
 1190SOL     OW 5209   3.139   5.324   0.765 -0.1769 -0.8821  0.0303
 1190SOL    HW1 5210   3.159   5.230   0.763  3.0171 -0.3061 -0.4669
 1190SOL    HW2 5211   3.140   5.350   0.673 -1.3740 -0.3737  0.1445
 1191SOL     OW 5212   3.913   3.118   0.708  0.1083 -0.1708 -0.4246
 1191SOL    HW1 5213   4.003   3.142   0.732 -0.0738  1.1552 -0.9621
 1191SOL    HW2 5214   3.864   3.128   0.789  0.2329  0.3294 -0.4026
 1192SOL     OW 5215   1.014   3.913   3.304  0.1444  0.1921  0.1964
 1192SOL    HW1 5216   1.039   3.888   3.215  1.3298  0.1860  0.5141
 1192SOL    HW2 5217   0.920   3.929   3.298  0.4068  1.4398 -1.3548
 1193SOL     OW 5218   2.866   2.315   1.676 -0.2061  0.2063 -0.5185
 1193SOL    HW1 5219   2.841   2.248   1.613 -1.0733  0.1772 -0.1550
 1193SOL    HW2 5220   2.793   2.318   1.738 -1.4613  3.2474 -1.9224
 1194SOL     OW 5221   6.242   1.942   4.154  0.3150  0.1411  0.0213
 1194SOL    HW1 5222   6.281   2.002   4.091 -0.9792  0.1571 -0.7814
 1194SOL    HW2 5223   6.277   1.856   4.131  0.8257  0.3185  0.1025
 1195SOL     OW 5224   3.823   5.260   1.045 -0.4590  0.4540  0.3637
 1195SOL    HW1 5225   3.901   5.309   1.020 -1.5260  1.7449 -0.6359
 1195SOL    HW2 5226   3.823   5.183   0.987  0.6308 -0.1754  1.1558
 1196SOL     OW 5227   2.143   0.275   3.611 -0.5449  0.1149 -0.2702
 1196SOL    HW1 5228   2.115   0.227   3.689  0.6435 -2.8272 -1.5156
 1196SOL    HW2 5229   2.081   0.249   3.543  1.3241 -1.4926 -1.4830
 1197SOL     OW 5230   2.987   4.861   0.787 -0.6816  0.0778  0.1008
 1197SOL    HW1 5231   3.000   4.822   0.701 -0.0472  0.1925  0.1335
 1197SOL    HW2 5232   2.901   4.901   0.783  0.0927  1.7538 -1.1525
 1198SOL     OW 5233   4.108   0.065   3.294 -0.2070  0.5422  0.1647
 1198SOL    HW1 5234   4.165   0.143   3.294 -0.3927  0.7010  1.6873
 1198SOL    HW2 5235   4.080   0.057   3.203  2.4797  0.2685 -0.7344
 1199SOL     OW 5236   2.958   5.666   4.521 -0.1128 -0.1449  0.7221
 1199SOL    HW1 5237   2.864   5.649   4.521 -0.1821  0.1660  1.6218
 1199SOL    HW2 5238   2.990   5.622   4.600  0.8338 -1.9163 -0.5734
 1200SOL     OW 5239   4.246   0.919   0.992  0.1553 -0.1749 -0.3173
 1200SOL    HW1 5240   4.311   0.856   1.022  0.4285  0.3754  0.2595
 1200SOL    HW2 5241   4.246   0.988   1.058 -0.3328  0.3035 -0.7999
 1201SOL     OW 5242   2.900   2.929   2.746  0.1585  1.4057 -0.3664
 1201SOL    HW1 5243   2.805   2.930   2.757  0.3022  1.1333  1.1385
 1201SOL    HW2 5244   2.921   3.013   2.704 -0.8844  0.7271 -2.3388
 1202SOL     OW 5245   6.282   5.878   1.551  0.1384 -0.6894  0.1207
 1202SOL    HW1 5246   6.283   5.906   1.642 -0.9634 -1.0141  0.2476
 1202SOL    HW2 5247   6.192   5.848   1.536  0.5069 -1.3646 -0.8501
 1203SOL     OW 5248   1.173   1.700   2.361 -0.1468 -0.2141 -0.4471
 1203SOL    HW1 5249   1.191   1.743   2.278  1.5372  0.9388  0.4664
 1203SOL    HW2 5250   1.116   1.760   2.408  0.2075 -0.1177 -0.1384
 1204SOL     OW 5251   4.216   1.782   4.387 -0.5283  0.0640 -0.0128
 1204SOL    HW1 5252   4.202   1.875   4.404 -1.0414 -0.1269  0.6728
 1204SOL    HW2 5253   4.265   1.751   4.464  2.1076  0.3036 -1.4579
 1205SOL     OW 5254   0.339   5.690   0.305 -0.0179  0.0465 -0.1752
 1205SOL    HW1 5255   0.361   5.769   0.256  1.8614 -1.1393 -1.4007
 1205SOL    HW2 5256   0.281   5.641   0.247 -0.9074  0.3520  0.4398
 1206SOL     OW 5257   5.767   6.422   1.144 -0.0442  0.1812  0.2402
 1206SOL    HW1 5258   5.776   6.509   1.183  0.7006 -0.2083  0.9788
 1206SOL    HW2 5259   5.673   6.406   1.141 -0.2341  1.3176 -0.6243
 1207SOL     OW 5260   5.255   0.494   4.373 -0.0415 -0.0002 -0.3521
 1207SOL    HW1 5261   5.313   0.555   4.328 -0.4212  0.2428 -0.5193
 1207SOL    HW2 5262   5.314   0.439   4.424  0.4233 -0.5079 -1.4029
 1208SOL     OW 5263   1.911   5.213   0.501  0.0674 -0.3068 -0.0952
 1208SOL    HW1 5264   1.829   5.172   0.475 -1.0395  2.1991 -0.9104
 1208SOL    HW2 5265   1.908   5.212   0.597 -0.5767 -0.8685 -0.1128
 1209SOL     OW 5266   4.195   5.403   1.534  0.4134 -0.7815  0.2065
 1209SOL    HW1 5267   4.242   5.443   1.461  1.9353 -1.2560  0.8809
 1209SOL    HW2 5268   4.113   5.373   1.496  1.3938 -1.5092 -1.4699
 1210SOL     OW 5269   5.768   2.325   4.648  0.2423  0.0789 -0.1652
 1210SOL    HW1 5270   5.785   2.236   4.619 -0.1976  0.0296 -0.2783
 1210SOL    HW2 5271   5.782   2.323   4.742 -0.8179 -0.3686 -0.0079
 1211SOL     OW 5272   3.211   2.987   2.900  1.1263 -0.7643  0.3243
 1211SOL    HW1 5273   3.293   2.984   2.850  0.5181  0.0354 -0.7587
 1211SOL    HW2 5274   3.188   2.896   2.914  1.4022 -1.0041 -0.7241
 1212SOL     OW 5275   3.142   0.288   4.180 -0.2553  0.1178  0.3501
 1212SOL    HW1 5276   3.233   0.275   4.151 -0.3349 -2.3128  0.9978
 1212SOL    HW2 5277   3.089   0.268   4.102 -0.2769 -0.4159  0.4965
 1213SOL     OW 5278   4.234   2.183   0.017 -0.2416 -0.2913  0.0706
 1213SOL    HW1 5279   4.293   2.112   0.045  0.8682  0.3926 -0.4415
 1213SOL    HW2 5280   4.170   2.190   0.087 -0.1156 -1.5169  0.3333
 1214SOL     OW 5281   3.411   0.003   2.188 -0.7471 -0.3952 -0.3888
 1214SOL    HW1 5282   3.368   0.073   2.140 -1.1588 -0.1749  0.2829
 1214SOL    HW2 5283   3.436   0.042   2.272  3.1496  0.2550 -1.6663
 1215SOL     OW 5284   5.833   0.287   2.735  0.7467 -0.6036 -0.8379
 1215SOL    HW1 5285   5.820   0.240   2.653  0.7767 -0.8607 -0.6968
 1215SOL    HW2 5286   5.828   0.380   2.711 -2.0904 -0.6154 -0.7075
 1216SOL     OW 5287   6.099   5.360   0.604  0.2528  0.3803  0.2770
 1216SOL    HW1 5288   6.019   5.308   0.604 -0.4446  1.4330  1.0693
 1216SOL    HW2 5289   6.131   5.355   0.694  1.2905 -0.3296 -0.1161
 1217SOL     OW 5290   5.003   4.567   0.153  0.0342  0.2574 -0.2448
 1217SOL    HW1 5291   5.028   4.601   0.067  0.0782  1.0555  0.0695
 1217SOL    HW2 5292   4.928   4.621   0.179  0.6806  0.7419  0.6656
 1218SOL     OW 5293   1.035   5.484   3.152 -0.0861  0.3788 -0.3122
 1218SOL    HW1 5294   1.028   5.487   3.057 -1.9807 -1.6438 -0.3289
 1218SOL    HW2 5295   0.950   5.516   3.184 -0.7791 -2.0354  0.5082
 1219SOL     OW 5296   2.998   4.367   2.361 -0.3220  0.0767 -0.5557
 1219SOL    HW1 5297   2.940   4.320   2.300 -0.3071  1.8842 -2.0611
 1219SOL    HW2 5298   3.083   4.367   2.317  0.7432 -2.0010  1.3465
 1220SOL     OW 5299   2.472   1.696   1.494 -0.3162  0.0447  0.1873
 1220SOL    HW1 5300   2.538   1.728   1.433 -1.1017  0.3153 -0.5450
 1220SOL    HW2 5301   2.434   1.775   1.533 -0.8316 -0.0709 -0.0736
 1221SOL     OW 5302   5.642   2.451   2.504 -0.0728  0.0230 -0.4706
 1221SOL    HW1 5303   5.547   2.440   2.513 -0.2922  0.8276 -1.5640
 1221SOL    HW2 5304   5.659   2.540   2.535 -0.0958  0.8644 -2.6575
 1222SOL     OW 5305   3.058   5.285   1.041 -0.0490  0.5017  0.0881
 1222SOL    HW1 5306   3.002   5.363   1.044 -0.3924  0.2571  0.1291
 1222SOL    HW2 5307   3.105   5.293   0.958 -0.1849  0.6847  0.0270
 1223SOL     OW 5308   3.869   4.004   3.882 -0.1656  0.0352 -0.2312
 1223SOL    HW1 5309   3.881   3.911   3.861  1.1487 -0.4556  2.2435
 1223SOL    HW2 5310   3.810   4.004   3.957  0.7146  1.0820  0.4930
 1224SOL     OW 5311   0.226   2.106   3.385 -0.1898 -0.0069 -0.0214
 1224SOL    HW1 5312   0.207   2.170   3.316  1.1426 -0.8918 -1.2882
 1224SOL    HW2 5313   0.150   2.048   3.386 -0.4358  0.3034 -0.4234
 1225SOL     OW 5314   6.152   1.743   2.220  0.1591  0.4777 -0.5097
 1225SOL    HW1 5315   6.175   1.811   2.283  2.8621 -0.4740 -0.3110
 1225SOL    HW2 5316   6.184   1.776   2.136  1.8349 -0.5928 -0.3529
 1226SOL     OW 5317   2.878   1.180   0.265  0.5635  0.5374  0.4722
 1226SOL    HW1 5318   2.848   1.094   0.293  0.3712  0.0928 -1.0125
 1226SOL    HW2 5319   2.845   1.240   0.332  0.0284 -0.4507  1.1124
 1227SOL     OW 5320   3.147   2.108   1.777  0.4407  0.5610  0.3121
 1227SOL    HW1 5321   3.121   2.031   1.726  2.0622  0.5418 -0.5734
 1227SOL    HW2 5322   3.184   2.073   1.857 -0.9228  0.5418  0.9649
 1228SOL     OW 5323   4.066   5.860   2.991 -0.1087  0.4296 -0.5437
 1228SOL    HW1 5324   3.994   5.797   2.997  1.4125 -1.3720 -0.3190
 1228SOL    HW2 5325   4.081   5.888   3.081 -0.3178  0.5863 -0.5556
 1229SOL     OW 5326   4.855   5.441   4.057  0.4514 -0.0331 -0.3140
 1229SOL    HW1 5327   4.797   5.488   4.116  0.5062  0.9275 -0.9914
 1229SOL    HW2 5328   4.903   5.510   4.011  0.4925 -0.7536 -1.3884
 1230SOL     OW 5329   1.871   1.985   1.365  0.1766 -0.3069  0.2088
 1230SOL    HW1 5330   1.902   2.053   1.425  0.6874 -0.0120 -0.3765
 1230SOL    HW2 5331   1.788   1.956   1.403  1.1409 -1.1237  1.8223
 1231SOL     OW 5332   0.365   0.570   0.791 -0.1864 -0.3434 -0.3449
 1231SOL    HW1 5333   0.338   0.595   0.703  0.6517  2.8207  0.1691
 1231SOL    HW2 5334   0.323   0.634   0.849  1.1644 -0.8651  1.3205
 1232SOL     OW 5335   5.459   5.268   2.941 -0.1983 -0.0278 -0.8636
 1232SOL    HW1 5336   5.474   5.297   3.031 -2.2098 -1.9510  0.1757
 1232SOL    HW2 5337   5.534   5.304   2.892  2.3365 -0.9798  1.9896
 1233SOL     OW 5338   3.524   2.271   0.609 -0.1941  0.3268  0.1536
 1233SOL    HW1 5339   3.435   2.298   0.586 -0.7960 -1.0545  0.7719
 1233SOL    HW2 5340   3.554   2.341   0.668 -0.1091  1.8052 -1.5623
 1234SOL     OW 5341   5.602   3.005   0.173 -0.3229 -0.0033 -0.1673
 1234SOL    HW1 5342   5.619   2.936   0.238 -0.0446  2.2350  2.2769
 1234SOL    HW2 5343   5.688   3.040   0.151 -0.5309  0.1821 -0.7059
 1235SOL     OW 5344   4.849   2.677   1.337  0.2706 -0.0883  0.0859
 1235SOL    HW1 5345   4.864   2.665   1.431  3.4371 -0.0534 -0.3020
 1235SOL    HW2 5346   4.827   2.770   1.329 -0.3868 -0.1660  0.8077
 1236SOL     OW 5347   3.821   1.027   1.063 -0.0535 -0.1322 -0.4689
 1236SOL    HW1 5348   3.777   1.002   0.982 -0.8899  1.1352 -0.4244
 1236SOL    HW2 5349   3.751   1.060   1.120  0.3611 -1.8809  1.1601
 1237SOL     OW 5350   1.627   0.900   1.669 -0.3699 -0.3891  0.4205
 1237SOL    HW1 5351   1.653   0.955   1.743 -3.5900 -0.7611  1.9888
 1237SOL    HW2 5352   1.561   0.841   1.706 -1.0827 -1.5512 -2.4864
 1238SOL     OW 5353   0.627   5.534   2.882 -0.1444 -0.1519 -0.0470
 1238SOL    HW1 5354   0.683   5.608   2.907  0.4169 -0.3935 -0.5480
 1238SOL    HW2 5355   0.635   5.530   2.786 -0.1307 -0.8923 -0.0197
 1239SOL     OW 5356   1.292   2.321   3.794  0.1798  0.1609 -0.2785
 1239SOL    HW1 5357   1.385   2.301   3.797  0.0494 -0.4863 -0.5446
 1239SOL    HW2 5358   1.255   2.275   3.870  0.2046  1.1225  0.3369
 1240SOL     OW 5359   4.074   2.715   1.250 -0.6938 -0.4744 -0.5890
 1240SOL    HW1 5360   4.062   2.657   1.325  1.0056 -0.3271 -0.1610
 1240SOL    HW2 5361   4.165   2.742   1.256 -0.8521  0.4570 -2.0716
 1241SOL     OW 5362   5.589   4.824   1.027 -0.1132  0.9137  0.1497
 1241SOL    HW1 5363   5.552   4.849   1.112  1.5022 -1.1709  1.5444
 1241SOL    HW2 5364   5.670   4.875   1.021  1.7752 -1.6710  1.7488
 1242SOL     OW 5365   1.524   4.853   2.281  0.7645  0.0866 -0.0211
 1242SOL    HW1 5366   1.501   4.770   2.239  1.2735 -0.7322  1.2680
 1242SOL    HW2 5367   1.619   4.849   2.290  0.8010  0.8642 -0.0588
 1243SOL     OW 5368   5.790   4.227   0.116  0.5233 -0.2477 -0.4437
 1243SOL    HW1 5369   5.788   4.139   0.155  0.0245  0.1177  0.3929
 1243SOL    HW2 5370   5.869   4.228   0.063  1.4775 -0.6245  0.9262
 1244SOL     OW 5371   2.201   2.199   0.224  0.1394  0.2624 -0.0518
 1244SOL    HW1 5372   2.255   2.223   0.300 -1.8433 -0.0106  1.5057
 1244SOL    HW2 5373   2.195   2.104   0.228  0.8293  0.1532 -1.1664
 1245SOL     OW 5374   3.772   2.723   1.942  0.2803  0.0278 -0.2358
 1245SOL    HW1 5375   3.775   2.733   2.037  1.0962 -1.1541 -0.1153
 1245SOL    HW2 5376   3.802   2.807   1.908 -2.7970  1.5438  0.4446
 1246SOL     OW 5377   1.985   1.068   3.008 -0.4930  0.5959  0.5345
 1246SOL    HW1 5378   2.063   1.124   2.999 -1.0954  1.4202  0.2640
 1246SOL    HW2 5379   1.965   1.069   3.101  0.9847 -1.2791  0.9238
 1247SOL     OW 5380   2.802   2.682   3.776 -0.0341  0.3045 -0.2360
 1247SOL    HW1 5381   2.732   2.660   3.838 -0.1335  0.7750 -0.1765
 1247SOL    HW2 5382   2.796   2.777   3.766  1.2525  0.5117  0.5855
 1248SOL     OW 5383   4.690   1.058   1.333 -0.4059 -0.0639 -0.6684
 1248SOL    HW1 5384   4.649   0.975   1.360 -1.1667  0.2553 -0.7993
 1248SOL    HW2 5385   4.692   1.111   1.413  1.6509 -0.8075 -0.1803
 1249SOL     OW 5386   4.778   0.277   0.621  0.3946  0.3572 -0.4994
 1249SOL    HW1 5387   4.788   0.370   0.600 -0.0861  0.8782  1.4422
 1249SOL    HW2 5388   4.851   0.235   0.575  1.1548  1.8098 -0.6904
 1250SOL     OW 5389   2.304   4.430   2.319 -0.1770  0.3613  0.1479
 1250SOL    HW1 5390   2.280   4.522   2.306  2.8166  1.4604  1.3793
 1250SOL    HW2 5391   2.313   4.422   2.414  1.9938 -0.4547 -0.0734
 1251SOL     OW 5392   0.353   2.002   3.134  0.4227  0.4778 -0.2411
 1251SOL    HW1 5393   0.324   1.918   3.099 -3.0497  0.7357  1.5880
 1251SOL    HW2 5394   0.395   1.980   3.217 -1.4566  0.4902  0.7781
 1252SOL     OW 5395   1.325   5.554   2.807  0.0879 -0.5766 -0.0446
 1252SOL    HW1 5396   1.243   5.511   2.782  0.1402 -0.2335 -0.8697
 1252SOL    HW2 5397   1.358   5.591   2.724  1.1450 -0.8306  0.2537
 1253SOL     OW 5398   2.343   5.014   3.115 -0.0986 -0.3007 -0.1191
 1253SOL    HW1 5399   2.413   5.054   3.064  0.2552 -0.4218  0.2756
 1253SOL    HW2 5400   2.282   4.980   3.048 -0.0515  0.2645 -0.4561
 1254SOL     OW 5401   5.869   5.715   4.148 -0.2991 -0.0561 -0.3299
 1254SOL    HW1 5402   5.850   5.631   4.191 -3.2826  1.1313  0.9755
 1254SOL    HW2 5403   5.793   5.731   4.092 -1.7024  3.3186  2.1980
 1255SOL     OW 5404   5.320   2.614   1.577 -0.1758  0.2148  0.0109
 1255SOL    HW1 5405   5.291   2.558   1.649 -0.4974  0.1020 -0.2001
 1255SOL    HW2 5406   5.362   2.554   1.516 -1.7771 -0.0602 -0.8924
 1256SOL     OW 5407   2.318   0.471   3.725  0.0105 -0.0950  0.0021
 1256SOL    HW1 5408   2.262   0.401   3.690 -2.4666 -0.0531  3.4355
 1256SOL    HW2 5409   2.257   0.532   3.768  2.2749  3.0525 -0.8528
 1257SOL     OW 5410   1.562   0.215   0.680  0.2602 -0.0927  0.3570
 1257SOL    HW1 5411   1.603   0.142   0.633  0.2697  0.2060 -0.1009
 1257SOL    HW2 5412   1.564   0.188   0.772  1.3458 -0.1589  0.3288
 1258SOL     OW 5413   3.788   1.487   4.129  0.1379 -0.0774  0.5703
 1258SOL    HW1 5414   3.700   1.523   4.139 -0.1280  0.2995 -2.2924
 1258SOL    HW2 5415   3.843   1.564   4.111  0.2217 -0.6371 -1.9074
 1259SOL     OW 5416   5.112   1.325   1.314  0.2576 -0.1823 -0.2808
 1259SOL    HW1 5417   5.154   1.398   1.359 -0.7011  1.3657 -1.7724
 1259SOL    HW2 5418   5.123   1.251   1.373  2.6319  0.7821  0.6024
 1260SOL     OW 5419   0.120   1.480   0.710  0.2224  0.0125 -0.3931
 1260SOL    HW1 5420   0.087   1.515   0.792 -0.7325 -2.0799  0.1780
 1260SOL    HW2 5421   0.215   1.474   0.723  0.0029 -1.0588  0.9026
 1261SOL     OW 5422   1.441   1.682   3.395 -0.1270  0.1012 -0.3125
 1261SOL    HW1 5423   1.443   1.606   3.337 -1.0306 -0.1352 -0.0553
 1261SOL    HW2 5424   1.527   1.682   3.438 -0.6347 -1.7079  0.8447
 1262SOL     OW 5425   1.508   1.489   0.162 -0.1003 -0.8936 -0.6058
 1262SOL    HW1 5426   1.447   1.417   0.179 -0.9442 -0.0977 -0.1801
 1262SOL    HW2 5427   1.454   1.557   0.122  0.7054 -0.5292 -1.1034
 1263SOL     OW 5428   5.717   4.116   1.325 -0.0129  0.3169  0.3482
 1263SOL    HW1 5429   5.747   4.139   1.236 -0.9925  0.3487  0.0153
 1263SOL    HW2 5430   5.705   4.200   1.368 -0.2685  0.3285  0.2572
 1264SOL     OW 5431   6.473   4.726   3.692 -0.3769 -0.5119  0.0095
 1264SOL    HW1 5432   6.392   4.694   3.651 -0.9567  1.0351 -0.1246
 1264SOL    HW2 5433   6.540   4.714   3.625 -0.8170 -0.3550 -0.4693
 1265SOL     OW 5434   1.658   2.195   3.220  0.1575 -0.9806  0.5558
 1265SOL    HW1 5435   1.689   2.225   3.305 -0.0959  0.5820  0.1381
 1265SOL    HW2 5436   1.718   2.234   3.157 -1.2767  0.2321 -0.1245
 1266SOL     OW 5437   0.123   2.706   1.868 -0.4946 -0.2059 -0.1154
 1266SOL    HW1 5438   0.049   2.707   1.808 -0.8184  1.4790  0.2602
 1266SOL    HW2 5439   0.086   2.732   1.952  0.5570  1.1898 -0.0326
 1267SOL     OW 5440   4.847   6.479   3.550 -0.9913 -0.1505 -0.1839
 1267SOL    HW1 5441   4.921   6.443   3.502 -0.6442 -1.8990  1.5351
 1267SOL    HW2 5442   4.777   6.486   3.485  0.0146 -0.5813 -1.3477
 1268SOL     OW 5443   5.295   3.190   3.490 -0.5871  0.0790  0.4402
 1268SOL    HW1 5444   5.303   3.163   3.581 -0.4122 -1.2228  0.0590
 1268SOL    HW2 5445   5.383   3.218   3.465 -0.9928  2.2139  1.1620
 1269SOL     OW 5446   4.171   6.397   3.408 -0.6093  0.0016 -0.2931
 1269SOL    HW1 5447   4.094   6.351   3.441 -0.9729  1.1898  0.5784
 1269SOL    HW2 5448   4.141   6.486   3.388  0.5141  0.4865  0.0474
 1270SOL     OW 5449   4.485   6.415   0.376  0.0601  0.2990 -0.2619
 1270SOL    HW1 5450   4.397   6.415   0.412  1.6334 -2.5736  4.4862
 1270SOL    HW2 5451   4.532   6.481   0.426  0.9654  0.9362 -1.8682
 1271SOL     OW 5452   5.076   4.601   2.647  0.6071  0.0127  0.4882
 1271SOL    HW1 5453   5.121   4.667   2.595  0.8892  0.1938  0.9540
 1271SOL    HW2 5454   5.028   4.651   2.713  1.3843 -0.2554  1.2883
 1272SOL     OW 5455   3.128   3.703   2.776  0.3065  0.6429 -0.3597
 1272SOL    HW1 5456   3.132   3.691   2.871 -2.2567  0.9251 -0.1508
 1272SOL    HW2 5457   3.117   3.797   2.765 -3.5697  0.2998 -0.6081
 1273SOL     OW 5458   5.164   5.114   0.213  0.2076  0.4227  0.3168
 1273SOL    HW1 5459   5.083   5.064   0.217  0.3798  0.1908  1.3264
 1273SOL    HW2 5460   5.220   5.074   0.280  1.2748  0.3805 -0.5831
 1274SOL     OW 5461   2.581   1.509   2.902 -0.2300  0.4510  0.6975
 1274SOL    HW1 5462   2.662   1.488   2.949  0.6432  2.5581  0.2452
 1274SOL    HW2 5463   2.609   1.521   2.812 -1.4140 -0.7033  0.1506
 1275SOL     OW 5464   1.381   4.556   4.319  0.2445 -0.3841 -0.0612
 1275SOL    HW1 5465   1.437   4.540   4.242 -0.6022 -1.5067 -0.4638
 1275SOL    HW2 5466   1.443   4.562   4.392  0.8571 -3.7217 -0.1432
 1276SOL     OW 5467   0.184   2.970   3.084 -0.0524  0.1168  0.0010
 1276SOL    HW1 5468   0.143   2.937   3.005  1.1334 -1.2698 -0.0680
 1276SOL    HW2 5469   0.145   2.918   3.155  1.9455 -1.6751 -0.1240
 1277SOL     OW 5470   3.663   0.914   3.341  0.1436  0.7593 -0.1536
 1277SOL    HW1 5471   3.686   0.896   3.432 -0.3247  1.0955  0.0332
 1277SOL    HW2 5472   3.586   0.970   3.346 -0.1662  0.3937 -0.7652
 1278SOL     OW 5473   6.311   6.098   2.917 -0.1692 -0.3507  0.4455
 1278SOL    HW1 5474   6.262   6.174   2.949  0.9921  0.8213 -0.4407
 1278SOL    HW2 5475   6.294   6.096   2.823  0.2238 -0.8766  0.3827
 1279SOL     OW 5476   6.364   1.959   4.591 -0.2129 -0.2192  0.2495
 1279SOL    HW1 5477   6.371   1.868   4.562  1.8809 -0.7799  2.2360
 1279SOL    HW2 5478   6.417   2.008   4.527  2.2022 -1.0721  1.4748
 1280SOL     OW 5479   1.499   0.712   1.816 -0.1946 -0.3579  0.2905
 1280SOL    HW1 5480   1.513   0.625   1.778 -2.5195 -1.1978  1.1800
 1280SOL    HW2 5481   1.518   0.701   1.909  1.8503  0.7708  0.0869
 1281SOL     OW 5482   3.893   0.209   0.241  0.8465 -0.1370  0.3339
 1281SOL    HW1 5483   3.936   0.289   0.271  0.7412 -0.2258  0.7204
 1281SOL    HW2 5484   3.846   0.177   0.318 -2.6386  1.6996 -0.8015
 1282SOL     OW 5485   4.856   2.022   3.882 -0.6862  0.5439  0.5408
 1282SOL    HW1 5486   4.808   2.104   3.875  0.8982  1.5038  0.6487
 1282SOL    HW2 5487   4.894   2.024   3.970  1.3946  0.8690 -0.3270
 1283SOL     OW 5488   4.039   0.415   3.069 -0.2785 -0.1060  0.2112
 1283SOL    HW1 5489   4.028   0.445   2.979 -0.4581 -1.2988 -0.1762
 1283SOL    HW2 5490   3.960   0.364   3.087  0.1336 -0.5573  0.7676
 1284SOL     OW 5491   5.376   5.640   0.947  0.1739  0.1652 -0.0798
 1284SOL    HW1 5492   5.312   5.573   0.973 -0.6029  1.6411  2.0865
 1284SOL    HW2 5493   5.459   5.609   0.982 -0.4939  1.0869  2.4961
 1285SOL     OW 5494   0.681   6.168   2.164  0.5414  1.3694 -0.3356
 1285SOL    HW1 5495   0.652   6.147   2.252  0.9968  1.1057 -0.2435
 1285SOL    HW2 5496   0.756   6.227   2.177  2.6488 -1.1122 -0.4149
 1286SOL     OW 5497   3.447   4.042   0.741  0.0734  0.0253  0.6899
 1286SOL    HW1 5498   3.501   4.117   0.713  2.2166 -0.7197  2.4762
 1286SOL    HW2 5499   3.393   4.022   0.665  0.0127  2.8435 -0.1430
 1287SOL     OW 5500   0.361   5.598   1.313  0.0437 -0.2354 -0.1862
 1287SOL    HW1 5501   0.419   5.526   1.287  1.8218 -0.7389  4.3683
 1287SOL    HW2 5502   0.284   5.588   1.256  2.2429 -2.6140 -3.1024
 1288SOL     OW 5503   0.883   3.916   2.597  0.6124  0.1459 -0.0079
 1288SOL    HW1 5504   0.947   3.924   2.526  1.7763  1.3187  1.0977
 1288SOL    HW2 5505   0.817   3.982   2.579 -0.6561 -1.4165 -1.4366
 1289SOL     OW 5506   0.287   5.207   1.654 -0.5997 -0.1173  0.1515
 1289SOL    HW1 5507   0.349   5.278   1.672  0.0146  0.0135 -2.1161
 1289SOL    HW2 5508   0.305   5.143   1.722  0.2661  1.0224  1.0502
 1290SOL     OW 5509   1.564   5.600   1.625 -0.4904  0.5178 -0.4279
 1290SOL    HW1 5510   1.542   5.523   1.572 -1.0841 -0.7880  1.6288
 1290SOL    HW2 5511   1.595   5.664   1.561  0.4571 -1.5574 -2.1950
 1291SOL     OW 5512   2.587   2.729   4.338  0.4871 -0.3216  0.3663
 1291SOL    HW1 5513   2.659   2.691   4.389 -0.6049 -0.4665  1.8767
 1291SOL    HW2 5514   2.545   2.653   4.297 -0.2235 -0.5217  1.4214
 1292SOL     OW 5515   0.799   5.626   0.876 -0.1794  0.1046  0.3541
 1292SOL    HW1 5516   0.837   5.651   0.791 -0.1764  0.9906  0.6103
 1292SOL    HW2 5517   0.832   5.692   0.937 -0.6992 -0.1602  0.9239
 1293SOL     OW 5518   0.588   0.506   2.869  0.0974 -0.2656 -0.3659
 1293SOL    HW1 5519   0.623   0.508   2.780  0.4469 -0.9621 -0.2499
 1293SOL    HW2 5520   0.640   0.571   2.917  1.4220 -1.4223 -0.1462
 1294SOL     OW 5521   1.779   1.241   0.862  0.7119  0.9524  0.5345
 1294SOL    HW1 5522   1.865   1.241   0.905  0.9704  1.2929  0.0365
 1294SOL    HW2 5523   1.789   1.305   0.791  0.7209 -0.5469 -0.8617
 1295SOL     OW 5524   4.497   0.663   2.443  0.0747 -0.2167 -0.3780
 1295SOL    HW1 5525   4.473   0.639   2.354  0.3796 -0.0563 -0.5050
 1295SOL    HW2 5526   4.481   0.758   2.447  0.7275 -0.1019 -0.4768
 1296SOL     OW 5527   4.081   5.522   3.769  0.0702 -0.7460 -0.0421
 1296SOL    HW1 5528   4.117   5.590   3.826  0.9096 -0.2458 -1.1291
 1296SOL    HW2 5529   3.987   5.543   3.763  0.3052  0.2893 -0.3051
 1297SOL     OW 5530   1.794   0.030   2.581 -0.5604 -0.2353 -0.1039
 1297SOL    HW1 5531   1.857  -0.041   2.572  0.7032  0.7924  0.2477
 1297SOL    HW2 5532   1.820   0.094   2.515 -1.5197  0.0086 -0.2538
 1298SOL     OW 5533   3.664   3.841   0.693 -0.1499  0.1185  0.1907
 1298SOL    HW1 5534   3.593   3.900   0.718 -1.0693 -0.9407  0.1528
 1298SOL    HW2 5535   3.620   3.767   0.652  0.9170 -0.9002  0.8240
 1299SOL     OW 5536   5.281   2.442   1.790 -0.0625  0.2814  0.5566
 1299SOL    HW1 5537   5.362   2.455   1.838 -0.0958 -0.8466  0.9573
 1299SOL    HW2 5538   5.280   2.348   1.770 -0.1917  0.6457 -1.3988
 1300SOL     OW 5539   5.025   3.100   4.033 -0.2735  0.1286 -0.8929
 1300SOL    HW1 5540   5.004   3.175   4.089  0.3495  0.0290 -0.5182
 1300SOL    HW2 5541   4.977   3.027   4.072  0.1990  0.0494 -0.4574
 1301SOL     OW 5542   3.125   5.926   4.534 -0.4230 -0.4578  0.3542
 1301SOL    HW1 5543   3.073   5.848   4.514 -1.7046 -0.0558  1.8817
 1301SOL    HW2 5544   3.066   5.982   4.584  0.8991  0.9160  0.4644
 1302SOL     OW 5545   3.065   6.543   1.638  0.4342 -0.1196 -0.1007
 1302SOL    HW1 5546   3.137   6.558   1.699  1.4177  0.3874 -1.3385
 1302SOL    HW2 5547   2.986   6.554   1.691  1.2501 -0.5429  1.2558
 1303SOL     OW 5548   1.812   5.782   3.405 -0.1789 -0.4996 -0.1513
 1303SOL    HW1 5549   1.797   5.697   3.364 -0.4137 -0.1512 -0.7950
 1303SOL    HW2 5550   1.779   5.846   3.342  0.9802  0.1305 -0.1412
 1304SOL     OW 5551   2.114   3.589   4.035  0.3063 -0.6400  0.4484
 1304SOL    HW1 5552   2.049   3.537   3.989 -0.1641  0.0295  0.3394
 1304SOL    HW2 5553   2.093   3.680   4.012  1.1561 -0.3995  0.5677
 1305SOL     OW 5554   2.109   6.001   4.642 -0.1319  0.3889 -0.0765
 1305SOL    HW1 5555   2.029   6.020   4.594  0.3543  0.2913 -0.9316
 1305SOL    HW2 5556   2.084   5.930   4.702  0.3744 -3.0524 -3.5416
 1306SOL     OW 5557   2.905   2.266   0.552 -0.2116 -0.8804 -0.5479
 1306SOL    HW1 5558   2.820   2.305   0.571  0.5546 -0.5074  2.7925
 1306SOL    HW2 5559   2.930   2.304   0.467 -2.7122  0.0984 -0.9358
 1307SOL     OW 5560   2.187   4.217   3.226 -0.1881  0.1823 -0.3724
 1307SOL    HW1 5561   2.172   4.308   3.199  2.2221  0.7195 -0.1907
 1307SOL    HW2 5562   2.105   4.172   3.208 -1.0661  2.1441 -1.5864
 1308SOL     OW 5563   5.844   5.290   0.967  0.4675  0.3661 -0.1150
 1308SOL    HW1 5564   5.857   5.257   0.878  1.1358 -0.2092  0.1814
 1308SOL    HW2 5565   5.854   5.385   0.958  3.3111  0.1469 -0.2575
 1309SOL     OW 5566   5.280   6.520   4.145 -0.2702 -0.4557  0.3578
 1309SOL    HW1 5567   5.294   6.517   4.051  0.9728  1.5123  0.4328
 1309SOL    HW2 5568   5.365   6.498   4.183 -0.4746 -0.1821  0.9945
 1310SOL     OW 5569   4.022   1.804   3.237  0.3959  0.7543 -0.2578
 1310SOL    HW1 5570   4.096   1.747   3.259  0.4934  1.0916  0.2870
 1310SOL    HW2 5571   3.946   1.746   3.239  0.5543  0.5496 -0.1516
 1311SOL     OW 5572   4.629   0.991   2.473  0.0108 -0.1746  0.5121
 1311SOL    HW1 5573   4.633   1.053   2.546 -0.8826 -0.5787  0.9211
 1311SOL    HW2 5574   4.558   1.024   2.418  1.8613  1.1700 -1.1873
 1312SOL     OW 5575   5.907   3.001   0.695  0.6231 -0.2179 -0.4376
 1312SOL    HW1 5576   5.981   2.984   0.754  0.5145 -1.3343 -0.6001
 1312SOL    HW2 5577   5.933   2.963   0.612 -0.0215 -0.3697 -0.5753
 1313SOL     OW 5578   1.309   6.535   0.397  0.1335 -0.1936 -0.5883
 1313SOL    HW1 5579   1.243   6.518   0.465  0.5267 -0.0249 -0.1600
 1313SOL    HW2 5580   1.315   6.630   0.393  2.7708 -0.1064  1.8033
 1314SOL     OW 5581   3.414   3.254   4.634  0.0745  0.0556  0.1414
 1314SOL    HW1 5582   3.399   3.166   4.597  0.2884  0.2492 -0.4235
 1314SOL    HW2 5583   3.385   3.314   4.566 -0.4742  0.4301  0.7011
 1315SOL     OW 5584   1.841   4.524   3.537 -0.4110 -0.1587  0.2903
 1315SOL    HW1 5585   1.892   4.581   3.594  1.1130  0.5826 -1.6909
 1315SOL    HW2 5586   1.891   4.443   3.534  0.5340  0.4327 -1.3426
 1316SOL     OW 5587   2.900   2.857   0.746  0.6842  0.0133 -0.3398
 1316SOL    HW1 5588   2.819   2.849   0.697  0.6576  1.9517 -0.7130
 1316SOL    HW2 5589   2.916   2.770   0.783  0.4727 -1.4260 -3.3831
 1317SOL     OW 5590   2.373   5.477   3.464 -0.5442 -0.1275 -0.3183
 1317SOL    HW1 5591   2.425   5.458   3.542 -0.2222  0.5873 -0.3528
 1317SOL    HW2 5592   2.381   5.398   3.410 -1.6970 -1.0914  0.8515
 1318SOL     OW 5593   5.380   4.652   4.103  0.1217  0.1743  0.7679
 1318SOL    HW1 5594   5.414   4.706   4.175  1.7751  0.0379  0.1403
 1318SOL    HW2 5595   5.413   4.564   4.122 -1.2354 -0.3215  0.9454
 1319SOL     OW 5596   6.080   1.144   0.326  0.3715 -0.0025 -0.0097
 1319SOL    HW1 5597   5.990   1.116   0.309 -0.1682  1.3363  0.4996
 1319SOL    HW2 5598   6.119   1.152   0.239  0.1430 -1.0079 -0.2179
 1320SOL     OW 5599   2.971   0.505   3.263 -0.7462  0.0303  0.3818
 1320SOL    HW1 5600   3.011   0.541   3.184  0.2484 -0.1553  0.7899
 1320SOL    HW2 5601   2.877   0.516   3.249 -0.5508  0.7671 -0.4568
 1321SOL     OW 5602   1.945   5.815   1.030  0.1852  0.9245 -0.2912
 1321SOL    HW1 5603   2.008   5.834   0.961  0.6095 -0.4031 -0.3077
 1321SOL    HW2 5604   1.998   5.774   1.099 -0.2333  2.2125  0.8195
 1322SOL     OW 5605   5.943   0.081   2.343 -0.0071  0.6898 -0.0278
 1322SOL    HW1 5606   6.037   0.094   2.333 -0.2434  1.4417 -1.5800
 1322SOL    HW2 5607   5.921   0.011   2.282 -0.5722  1.0458 -0.2405
 1323SOL     OW 5608   0.974   6.565   0.162  0.1046 -0.7054 -0.2173
 1323SOL    HW1 5609   1.023   6.483   0.174  1.0661 -0.3534 -1.4287
 1323SOL    HW2 5610   0.883   6.538   0.154  0.3959 -1.6459 -0.4460
 1324SOL     OW 5611   6.273   3.178   3.511 -0.9367  0.0151  0.5189
 1324SOL    HW1 5612   6.279   3.225   3.594  0.6222  0.2868  0.2997
 1324SOL    HW2 5613   6.313   3.093   3.528  2.0776  1.0730 -0.5590
 1325SOL     OW 5614   6.558   5.708   2.081  0.7547 -0.2122  0.1384
 1325SOL    HW1 5615   6.605   5.748   2.008 -0.4298 -1.3273 -1.2991
 1325SOL    HW2 5616   6.611   5.633   2.106  0.5345 -0.5560 -0.4225
 1326SOL     OW 5617   4.421   0.025   0.996  0.5836  0.6114 -0.5362
 1326SOL    HW1 5618   4.335   0.067   0.985 -0.3935 -0.0018  3.2886
 1326SOL    HW2 5619   4.467   0.081   1.059  1.3460 -1.1674  0.5624
 1327SOL     OW 5620   4.727   5.275   0.664  0.1594  0.1292  0.5010
 1327SOL    HW1 5621   4.756   5.366   0.658  1.8475 -0.4550 -2.5863
 1327SOL    HW2 5622   4.788   5.235   0.726  0.5817  0.7228  0.4806
 1328SOL     OW 5623   0.440   3.077   3.076 -0.1029  0.1877  0.1112
 1328SOL    HW1 5624   0.354   3.049   3.047 -0.1036 -0.8042  1.0226
 1328SOL    HW2 5625   0.501   3.037   3.013 -0.1611 -1.2101  0.9038
 1329SOL     OW 5626   5.421   2.991   2.508  0.1222  0.1120 -0.0392
 1329SOL    HW1 5627   5.378   2.910   2.535  0.3675 -0.2318 -0.6454
 1329SOL    HW2 5628   5.514   2.968   2.504  0.2846  0.6595  0.6046
 1330SOL     OW 5629   4.344   3.640   1.064 -0.2227 -0.2011 -0.2354
 1330SOL    HW1 5630   4.346   3.720   1.117 -0.4854  0.8627 -1.7639
 1330SOL    HW2 5631   4.357   3.569   1.127  2.2308  1.1445  0.9224
 1331SOL     OW 5632   5.569   5.733   4.138  0.4710 -0.1346  0.0026
 1331SOL    HW1 5633   5.474   5.742   4.136  0.3284 -1.5040 -0.9303
 1331SOL    HW2 5634   5.594   5.762   4.226 -0.7630  0.5106  0.1665
 1332SOL     OW 5635   1.565   3.419   2.339 -0.4592  0.6394  0.0269
 1332SOL    HW1 5636   1.489   3.369   2.309 -0.5155 -1.0058  2.5520
 1332SOL    HW2 5637   1.633   3.401   2.274 -0.6811 -2.3257  0.4694
 1333SOL     OW 5638   1.924   0.806   4.531 -0.9457  0.4639  0.0753
 1333SOL    HW1 5639   1.863   0.874   4.501  0.3198  1.5447 -0.1722
 1333SOL    HW2 5640   2.009   0.833   4.494 -0.4069 -1.2827 -0.0414
 1334SOL     OW 5641   1.731   3.326   2.169  0.5475 -0.0123  0.2906
 1334SOL    HW1 5642   1.742   3.233   2.188 -2.5886 -0.3295  1.1317
 1334SOL    HW2 5643   1.818   3.356   2.141  1.4911 -3.3299 -0.7491
 1335SOL     OW 5644   0.753   4.714   2.684  0.4775  0.4511 -0.6838
 1335SOL    HW1 5645   0.827   4.679   2.635 -1.9563 -0.3327 -4.2258
 1335SOL    HW2 5646   0.727   4.792   2.635 -0.5360  1.1830  0.9470
 1336SOL     OW 5647   2.360   3.791   2.900 -0.0608  0.3249  0.9101
 1336SOL    HW1 5648   2.424   3.784   2.829 -0.1301  0.0790  0.8698
 1336SOL    HW2 5649   2.396   3.738   2.971 -0.2764  0.0883  0.8437
 1337SOL     OW 5650   3.620   2.306   4.299 -0.0860 -0.0370  0.2036
 1337SOL    HW1 5651   3.578   2.392   4.290  0.0133 -0.0216 -0.1613
 1337SOL    HW2 5652   3.690   2.308   4.233 -0.1401 -0.4300  0.1347
 1338SOL     OW 5653   5.552   3.859   4.426 -0.2908  0.7805 -0.1507
 1338SOL    HW1 5654   5.504   3.883   4.347 -0.3138 -1.4840 -0.8942
 1338SOL    HW2 5655   5.495   3.796   4.470  1.1899 -0.6203 -0.1496
 1339SOL     OW 5656   0.636   0.287   1.791  0.0476 -0.0594 -0.0759
 1339SOL    HW1 5657   0.663   0.198   1.812 -0.3213  0.3253  2.3385
 1339SOL    HW2 5658   0.545   0.280   1.765  0.3648 -0.5119 -1.0897
 1340SOL     OW 5659   1.093   0.944   3.239 -0.0317 -0.1712 -0.3813
 1340SOL    HW1 5660   1.088   1.031   3.279  0.8473  0.1630 -0.9518
 1340SOL    HW2 5661   1.161   0.953   3.172 -0.5524 -1.0690 -1.0433
 1341SOL     OW 5662   3.417   5.871   3.628  0.6752 -0.1591 -0.3259
 1341SOL    HW1 5663   3.367   5.811   3.572 -0.9176 -0.6722  1.5157
 1341SOL    HW2 5664   3.380   5.957   3.608  0.3925 -0.2833 -0.3500
 1342SOL     OW 5665   6.060   1.787   0.303  0.0547 -0.2784  0.4857
 1342SOL    HW1 5666   6.023   1.701   0.322  0.5016 -0.3169  1.2313
 1342SOL    HW2 5667   6.017   1.846   0.364 -0.7039  0.1482 -0.4405
 1343SOL     OW 5668   3.310   3.544   0.358  0.0724  0.5143 -0.4597
 1343SOL    HW1 5669   3.260   3.502   0.288  0.3334 -1.2781  0.3547
 1343SOL    HW2 5670   3.400   3.512   0.346 -0.1013 -0.8560  1.3606
 1344SOL     OW 5671   0.822   0.867   2.361 -0.4081  0.3891  0.2598
 1344SOL    HW1 5672   0.851   0.798   2.421 -1.4193 -1.1901 -0.9904
 1344SOL    HW2 5673   0.760   0.918   2.412 -0.9818 -0.7077  0.6926
 1345SOL     OW 5674   3.766   0.035   4.096  0.0996  0.2020 -0.0543
 1345SOL    HW1 5675   3.818   0.013   4.019 -0.9055  1.1247 -1.0344
 1345SOL    HW2 5676   3.746  -0.049   4.137 -0.8285 -0.4792 -1.8177
 1346SOL     OW 5677   3.459   6.231   0.684  0.1722  0.1088  0.3216
 1346SOL    HW1 5678   3.441   6.309   0.632 -2.2124 -0.3489  0.3738
 1346SOL    HW2 5679   3.378   6.181   0.682  0.9683 -1.3682  2.0291
 1347SOL     OW 5680   2.833   1.169   2.669  0.6003 -0.1478  0.5734
 1347SOL    HW1 5681   2.798   1.167   2.580  0.6907  0.2463  0.5258
 1347SOL    HW2 5682   2.756   1.158   2.725  0.2878  1.4050  0.4865
 1348SOL     OW 5683   3.246   1.835   0.104  1.0326 -0.3594  0.1526
 1348SOL    HW1 5684   3.321   1.881   0.068  0.6855  1.6761  1.8433
 1348SOL    HW2 5685   3.280   1.788   0.180  0.6303  0.6464  0.9813
 1349SOL     OW 5686   4.697   3.199   4.244  0.0638  0.0821 -0.7083
 1349SOL    HW1 5687   4.697   3.220   4.150  1.0011  2.0140 -0.3356
 1349SOL    HW2 5688   4.721   3.282   4.287 -0.3927 -0.7436  1.2503
 1350SOL     OW 5689   1.520   1.670   2.026  0.2460  0.2993 -0.0931
 1350SOL    HW1 5690   1.427   1.650   2.033  0.6727 -1.8085  0.2927
 1350SOL    HW2 5691   1.563   1.599   2.073  2.1011  0.6361 -1.1943
 1351SOL     OW 5692   3.529   3.203   4.210 -0.9297  0.4862 -0.6441
 1351SOL    HW1 5693   3.591   3.256   4.160  0.1318 -0.5765 -0.5094
 1351SOL    HW2 5694   3.474   3.160   4.145 -1.2913  1.1529 -0.7803
 1352SOL     OW 5695   2.905   0.735   1.923 -0.2120  0.6735  0.3629
 1352SOL    HW1 5696   2.982   0.788   1.942 -0.1723  0.7693 -0.0584
 1352SOL    HW2 5697   2.901   0.731   1.828 -0.8767  0.8845  0.3744
 1353SOL     OW 5698   1.083   6.271   2.528 -0.3268 -1.0889 -0.9117
 1353SOL    HW1 5699   1.104   6.359   2.497  0.9095 -1.7933 -2.2446
 1353SOL    HW2 5700   1.157   6.218   2.499  0.1837 -2.1410  2.0617
 1354SOL     OW 5701   4.904   4.459   2.044  0.4269 -0.0917  0.0771
 1354SOL    HW1 5702   4.809   4.470   2.048  0.1481 -2.1331  0.2200
 1354SOL    HW2 5703   4.920   4.430   1.955  1.2781  2.6278 -0.7455
 1355SOL     OW 5704   4.135   4.547   1.884 -0.0449  0.1423 -0.3108
 1355SOL    HW1 5705   4.206   4.607   1.861  1.2035 -0.4136  1.7341
 1355SOL    HW2 5706   4.179   4.461   1.892 -0.8133 -0.1259  1.4582
 1356SOL     OW 5707   5.798   1.223   3.512 -0.5304  0.4300 -0.0864
 1356SOL    HW1 5708   5.713   1.264   3.528  0.4391  2.1057  1.0897
 1356SOL    HW2 5709   5.852   1.293   3.475  0.3416 -0.6225 -0.8796
 1357SOL     OW 5710   2.415   0.978   2.714 -0.3154  0.0032  0.4472
 1357SOL    HW1 5711   2.348   1.047   2.708 -0.9759 -0.4204  2.3528
 1357SOL    HW2 5712   2.454   0.975   2.627 -2.0328  1.0231 -0.4006
 1358SOL     OW 5713   4.412   2.289   1.342  0.6648  0.0648  0.4770
 1358SOL    HW1 5714   4.408   2.205   1.295  0.4554 -0.6758  1.7861
 1358SOL    HW2 5715   4.421   2.354   1.272  1.6913 -1.1018 -0.5280
 1359SOL     OW 5716   2.096   5.846   4.329 -0.1786  0.5450 -0.4316
 1359SOL    HW1 5717   2.188   5.866   4.342 -0.7863  2.3924  1.6986
 1359SOL    HW2 5718   2.087   5.754   4.353  1.1633  0.2185 -1.1306
 1360SOL     OW 5719   2.512   2.797   0.080  0.5215  0.1991  0.3008
 1360SOL    HW1 5720   2.573   2.743   0.029  0.8114 -0.1429  1.0068
 1360SOL    HW2 5721   2.568   2.851   0.135  0.3444  2.6026 -1.6842
 1361SOL     OW 5722   2.074   1.797   3.150  0.3544  0.8386  0.1330
 1361SOL    HW1 5723   2.110   1.885   3.159 -1.1911  1.4076  1.1514
 1361SOL    HW2 5724   2.039   1.795   3.062  2.0837  0.5494 -0.5876
 1362SOL     OW 5725   3.919   5.233   0.370  0.7166 -0.4767 -0.3810
 1362SOL    HW1 5726   3.833   5.273   0.377  0.6389 -0.6427 -0.3909
 1362SOL    HW2 5727   3.963   5.283   0.301  0.5767 -0.4901 -0.4787
 1363SOL     OW 5728   5.538   6.355   4.321 -0.3420 -0.6348  0.1464
 1363SOL    HW1 5729   5.492   6.290   4.375  0.3767 -2.3832 -1.2285
 1363SOL    HW2 5730   5.624   6.363   4.362 -0.9160  0.6349  1.1794
 1364SOL     OW 5731   5.214   4.840   3.040 -0.1545  0.5372  0.0122
 1364SOL    HW1 5732   5.241   4.924   3.003  0.8164  0.4932  0.5703
 1364SOL    HW2 5733   5.293   4.786   3.036 -0.2805  0.2273  1.2428
 1365SOL     OW 5734   4.062   2.492   2.514  0.5932 -0.0277  0.4967
 1365SOL    HW1 5735   4.123   2.432   2.558  1.6481  0.9436  0.4164
 1365SOL    HW2 5736   3.977   2.471   2.552  1.4988  1.0730  3.4522
 1366SOL     OW 5737   1.182   0.151   3.950 -0.0754  0.4376  0.2554
 1366SOL    HW1 5738   1.268   0.160   3.910  0.5160  2.4172  1.8253
 1366SOL    HW2 5739   1.121   0.179   3.882  0.5562 -0.0646 -0.5437
 1367SOL     OW 5740   1.567   6.351   0.944 -0.0223  0.5122 -0.0782
 1367SOL    HW1 5741   1.515   6.285   0.989  1.7368  0.5873  2.2394
 1367SOL    HW2 5742   1.581   6.420   1.009 -0.1485  2.2686 -1.8133
 1368SOL     OW 5743   4.651   5.206   1.263  0.4777  0.2483  0.7199
 1368SOL    HW1 5744   4.559   5.213   1.239  1.1806  1.5291 -2.0256
 1368SOL    HW2 5745   4.684   5.132   1.211  1.1554  0.2265  1.1591
 1369SOL     OW 5746   2.547   5.787   2.067  0.0921 -0.3714 -0.2148
 1369SOL    HW1 5747   2.596   5.716   2.108  0.3381 -0.4767 -0.6856
 1369SOL    HW2 5748   2.509   5.836   2.141  1.0579 -0.1707  0.1619
 1370SOL     OW 5749   5.519   3.391   3.933  0.1618  0.0439 -0.1234
 1370SOL    HW1 5750   5.572   3.457   3.888 -0.0083  0.1081 -0.2315
 1370SOL    HW2 5751   5.583   3.332   3.974  0.3748 -1.2051 -2.1139
 1371SOL     OW 5752   5.750   5.575   2.085 -0.7223 -0.3447 -0.0521
 1371SOL    HW1 5753   5.793   5.559   2.169  0.7255 -0.4061 -0.7688
 1371SOL    HW2 5754   5.669   5.526   2.089  0.1316 -1.7468  0.6715
 1372SOL     OW 5755   4.898   3.624   2.731 -0.1058  0.0510 -0.1601
 1372SOL    HW1 5756   4.914   3.696   2.792 -0.7597 -0.8068  1.0578
 1372SOL    HW2 5757   4.808   3.596   2.750  0.8955 -2.6563  1.1147
 1373SOL     OW 5758   3.675   2.975   0.099  0.3712  0.2208 -0.0786
 1373SOL    HW1 5759   3.761   2.993   0.060 -0.1244  0.4812 -1.0757
 1373SOL    HW2 5760   3.641   2.901   0.049 -0.1887  0.4187  0.0037
 1374SOL     OW 5761   4.752   5.829   3.203 -0.4787 -0.0121  0.0485
 1374SOL    HW1 5762   4.841   5.795   3.214 -0.0002  0.4518 -1.9509
 1374SOL    HW2 5763   4.753   5.913   3.248  0.5396  0.6133 -1.0736
 1375SOL     OW 5764   4.772   5.298   3.827 -0.5512  0.2900  0.0705
 1375SOL    HW1 5765   4.680   5.307   3.852 -0.4125  0.9616  0.3791
 1375SOL    HW2 5766   4.820   5.328   3.905 -0.0460 -1.3820  0.4265
 1376SOL     OW 5767   6.417   5.637   3.264  0.2706 -0.1639 -0.6925
 1376SOL    HW1 5768   6.437   5.591   3.183 -0.1069  0.6001 -1.2248
 1376SOL    HW2 5769   6.321   5.638   3.268  0.2755 -1.4617  0.4973
 1377SOL     OW 5770   0.032   3.264   2.941 -0.0694  0.6906 -0.1889
 1377SOL    HW1 5771  -0.028   3.334   2.917  0.2807  0.8665 -0.5529
 1377SOL    HW2 5772  -0.025   3.188   2.954 -0.3467  0.7854 -0.8083
 1378SOL     OW 5773   0.965   5.976   2.966  0.0149 -0.0667 -0.3081
 1378SOL    HW1 5774   0.977   5.964   2.872  1.7622  2.4036 -0.4697
 1378SOL    HW2 5775   0.952   6.070   2.977  1.3223 -0.1078  2.0547
 1379SOL     OW 5776   2.818   1.975   1.040 -0.1167 -0.4100  0.0774
 1379SOL    HW1 5777   2.760   1.898   1.035 -0.5417 -0.1498  0.8339
 1379SOL    HW2 5778   2.764   2.047   1.008  0.1027 -0.3284 -0.1093
 1380SOL     OW 5779   2.107   1.264   4.179  0.3839 -0.3047  0.1453
 1380SOL    HW1 5780   2.040   1.305   4.233 -0.0715 -0.8517  0.0113
 1380SOL    HW2 5781   2.058   1.210   4.117  0.9615 -1.2004  0.4425
 1381SOL     OW 5782   4.803   3.850   1.941 -0.5554  0.2911 -0.3684
 1381SOL    HW1 5783   4.713   3.859   1.907 -0.5742 -0.6745 -0.6143
 1381SOL    HW2 5784   4.825   3.937   1.973 -2.2951  0.1494  1.4486
 1382SOL     OW 5785   6.219   6.266   4.212  0.5970 -0.2141 -0.5614
 1382SOL    HW1 5786   6.132   6.226   4.218  0.3260  0.3791 -0.4500
 1382SOL    HW2 5787   6.201   6.359   4.198  1.2097  0.1483  0.9229
 1383SOL     OW 5788   5.239   0.295   2.022 -0.4950  0.3617 -0.6066
 1383SOL    HW1 5789   5.283   0.221   1.980 -1.8180  0.7224 -2.7550
 1383SOL    HW2 5790   5.213   0.261   2.108  1.4670 -0.7119 -0.3832
 1384SOL     OW 5791   5.178   6.041   1.991 -0.3257  0.2909 -0.0713
 1384SOL    HW1 5792   5.117   5.972   1.967  0.0939 -1.0172  2.3051
 1384SOL    HW2 5793   5.218   6.068   1.908 -1.9037 -0.9438 -1.2966
 1385SOL     OW 5794   3.194   5.609   4.380 -0.5238 -0.4291  0.5554
 1385SOL    HW1 5795   3.120   5.635   4.433  0.1514 -0.0069  1.3058
 1385SOL    HW2 5796   3.192   5.513   4.382 -0.9785 -0.4185  0.6632
[truncated: 980,651 more chars]
