# Supplementary material for: Adding the AMBER 14SB Force Field to the Stochastic Titration CpHMD Method
Source: J Chem Theory Comput. 2025 Jun 16;21(13):6292–304. doi: 10.1021/acs.jctc.5c00415 (PMC12818765; doi:10.1021/acs.jctc.5c00415)
Supplement: Supplementary file 1 [file ct5c00415_si_001.zip › code_availability/CpHMD-runs/HEWL/pH_4/final-HEWL.gro]

Protein in water
19999
    1LY3      N    1   3.837   6.002   3.312  0.2849  0.2777 -0.6170
    1LY3     H1    2   3.894   5.924   3.284  0.9756  0.2834  0.7159
    1LY3     H2    3   3.747   6.001   3.265 -0.0386  0.6558 -0.0273
    1LY3     H3    4   3.891   6.079   3.277 -0.6101  0.3877 -1.8524
    1LY3     CA    5   3.814   6.018   3.456 -0.2505 -0.2950  0.1645
    1LY3     HA    6   3.910   6.016   3.509  2.1201 -0.0368 -3.7324
    1LY3     CB    7   3.738   6.146   3.479  0.5761 -0.3880 -0.0350
    1LY3    HB1    8   3.649   6.163   3.418  0.4891  1.4894  0.5583
    1LY3    HB2    9   3.798   6.232   3.452 -0.6867  0.6590  0.3790
    1LY3     CG   10   3.685   6.161   3.624 -0.4427 -0.5993  0.1191
    1LY3    HG1   11   3.777   6.160   3.682  0.1070 -3.6475 -0.6316
    1LY3    HG2   12   3.619   6.081   3.658 -0.6187 -1.1571 -1.4268
    1LY3     CD   13   3.625   6.302   3.649  0.1482  0.4014 -0.0125
    1LY3    HD1   14   3.558   6.333   3.569 -3.1337  0.8463  2.6789
    1LY3    HD2   15   3.707   6.374   3.654 -0.4129  1.5758 -3.8719
    1LY3     CE   16   3.534   6.308   3.775  0.5203  0.3944  0.6173
    1LY3    HE1   17   3.451   6.241   3.753  1.2307 -1.0675  2.1640
    1LY3    HE2   18   3.493   6.408   3.788  2.2511  0.9473  2.4851
    1LY3     NZ   19   3.611   6.264   3.893 -0.6390  0.9834 -0.2741
    1LY3    HZ1   20   3.552   6.272   3.974  0.0896  2.4393  0.1374
    1LY3    HZ2   21   3.636   6.166   3.892 -0.6416  0.9523  1.3098
    1LY3    HZ3   22   3.687   6.327   3.913 -0.6552  0.8796  0.1216
    1LY3      C   23   3.736   5.901   3.500  0.3919 -0.3711  0.7709
    1LY3      O   24   3.630   5.875   3.446 -0.2637 -0.2052  0.1269
    2VAL      N   25   3.778   5.838   3.613 -0.1975 -0.0180  0.2113
    2VAL      H   26   3.869   5.864   3.651  0.3716 -2.2560  0.4857
    2VAL     CA   27   3.684   5.769   3.704  0.6086  0.1681 -0.3752
    2VAL     HA   28   3.618   5.706   3.645  1.1133  0.0717 -0.8436
    2VAL     CB   29   3.761   5.682   3.802  0.5425  0.9327  0.4716
    2VAL     HB   30   3.818   5.749   3.868 -2.1404  1.5170  2.3627
    2VAL    CG1   31   3.672   5.596   3.890  0.0944  0.0905 -0.4888
    2VAL   HG11   32   3.636   5.653   3.976  0.6198  0.4489 -0.5036
    2VAL   HG12   33   3.585   5.560   3.835  1.5053 -2.2527 -1.3292
    2VAL   HG13   34   3.722   5.509   3.932 -2.3803 -1.6534 -0.9519
    2VAL    CG2   35   3.854   5.574   3.734  0.2956  0.1804 -1.0617
    2VAL   HG21   36   3.789   5.494   3.696 -1.9916  0.6122  1.6335
    2VAL   HG22   37   3.930   5.611   3.666  2.3835  0.7017  1.4401
    2VAL   HG23   38   3.912   5.522   3.810  3.1247  3.1829 -0.9348
    2VAL      C   39   3.601   5.869   3.794  0.1677  0.6584  0.2072
    2VAL      O   40   3.660   5.946   3.870 -0.7647  0.2587  0.0034
    3PHE      N   41   3.469   5.872   3.776 -0.6069 -0.0649 -0.8283
    3PHE      H   42   3.421   5.812   3.710 -3.2453  0.3624  0.5501
    3PHE     CA   43   3.377   5.942   3.858 -0.4485 -0.3189  0.1787
    3PHE     HA   44   3.431   6.035   3.876  2.1561 -1.4248 -1.3193
    3PHE     CB   45   3.245   5.963   3.788 -0.7132  0.3116 -0.0224
    3PHE    HB1   46   3.171   5.957   3.867  0.5000 -0.0192  1.1257
    3PHE    HB2   47   3.221   5.883   3.719  2.8012  0.6944 -1.9833
    3PHE     CG   48   3.233   6.095   3.716 -0.0254 -0.7734  0.3806
    3PHE    CD1   49   3.180   6.208   3.788  0.5875  0.9078  0.6783
    3PHE    HD1   50   3.149   6.193   3.890 -1.3582  1.9887  0.2985
    3PHE    CE1   51   3.173   6.331   3.722 -0.4831 -0.2143 -0.2442
    3PHE    HE1   52   3.140   6.419   3.776 -1.2022 -0.7647  0.2280
    3PHE     CZ   53   3.227   6.348   3.597 -0.3520  0.5085 -0.2377
    3PHE     HZ   54   3.243   6.442   3.547 -0.6121  0.6628 -0.0292
    3PHE    CE2   55   3.270   6.234   3.527 -0.1771  0.0489  0.0280
    3PHE    HE2   56   3.302   6.248   3.425 -0.9058  0.4502 -0.1591
    3PHE    CD2   57   3.271   6.109   3.584 -0.5023 -0.2980  0.0017
    3PHE    HD2   58   3.311   6.022   3.534  0.0468 -1.0306  1.6547
    3PHE      C   59   3.353   5.873   3.991  0.9001 -0.7097  0.3335
    3PHE      O   60   3.370   5.753   4.004  0.6257  0.0691 -0.6017
    4GLY      N   61   3.327   5.950   4.095 -0.2946 -0.1180 -0.8892
    4GLY      H   62   3.335   6.049   4.078  0.3205 -0.3482 -2.0576
    4GLY     CA   63   3.276   5.906   4.221  0.4109  0.0117  0.2978
    4GLY    HA1   64   3.299   5.981   4.297  0.7155 -0.8653  1.0818
    4GLY    HA2   65   3.321   5.812   4.250  0.0967 -0.4986 -0.8123
    4GLY      C   66   3.125   5.890   4.215 -0.5238 -0.7609  0.3381
    4GLY      O   67   3.057   5.945   4.135  0.4363 -0.0335 -0.4252
    5ARG      N   68   3.087   5.809   4.315  0.1585  0.0235  0.3136
    5ARG      H   69   3.148   5.768   4.385 -2.4729 -0.2928  2.5884
    5ARG     CA   70   2.947   5.772   4.323  0.5309  0.5345 -0.2565
    5ARG     HA   71   2.926   5.723   4.229  3.4566 -0.5372 -0.4399
    5ARG     CB   72   2.941   5.674   4.443 -0.3469 -0.0894  0.9369
    5ARG    HB1   73   2.844   5.678   4.494  0.0592  1.0883  1.6734
    5ARG    HB2   74   3.002   5.709   4.527 -1.5981  0.7178  1.5498
    5ARG     CG   75   2.989   5.527   4.405  0.8857 -0.0174 -0.0219
    5ARG    HG1   76   3.087   5.530   4.359  1.2836 -0.0380  0.8065
    5ARG    HG2   77   2.929   5.480   4.327 -0.2954 -0.8988  1.3757
    5ARG     CD   78   3.002   5.426   4.520 -0.4458  0.9046 -0.1813
    5ARG    HD1   79   3.032   5.330   4.477 -0.5995  0.5144  0.5795
    5ARG    HD2   80   2.906   5.419   4.571  0.4609  0.1948  1.4845
    5ARG     NE   81   3.110   5.465   4.612  0.3378 -0.6700 -0.1547
    5ARG     HE   82   3.110   5.563   4.633 -1.2030 -0.6836 -0.0119
    5ARG     CZ   83   3.202   5.395   4.674  0.2190  0.4365 -0.5400
    5ARG    NH1   84   3.214   5.270   4.647 -0.4213  0.0379  0.4512
    5ARG   HH11   85   3.152   5.232   4.577  0.1063  1.4918 -0.8768
    5ARG   HH12   86   3.273   5.214   4.706 -1.6854 -1.1720  0.6107
    5ARG    NH2   87   3.265   5.439   4.780  0.1130 -0.1352  0.7190
    5ARG   HH21   88   3.243   5.533   4.809  0.7320  0.0036  0.7579
    5ARG   HH22   89   3.326   5.375   4.828  1.5862  0.2637 -0.5429
    5ARG      C   90   2.842   5.888   4.349  0.0169 -0.2814  0.5164
    5ARG      O   91   2.754   5.903   4.266 -0.3166 -0.1768  0.3002
    6CY1      N   92   2.874   5.970   4.447 -0.7552  0.1202 -0.7043
    6CY1      H   93   2.961   5.953   4.495 -0.4409  0.8312 -1.0008
    6CY1     CA   94   2.800   6.091   4.475 -0.3039  0.3194 -0.7585
    6CY1     HA   95   2.692   6.076   4.476 -0.6453  2.4094 -1.4947
    6CY1     CB   96   2.822   6.142   4.619  0.3209  0.4018  0.2876
    6CY1    HB1   97   2.768   6.235   4.637 -0.3834  0.2254 -0.8211
    6CY1    HB2   98   2.926   6.167   4.638  0.1809 -1.0247  3.4678
    6CY1     SG   99   2.750   6.022   4.740  0.0994 -0.2778  0.2761
    6CY1    HG1  100   2.621   6.026   4.705  0.6495  0.1111 -1.8904
    6CY1    HG2  101   2.793   5.896   4.729 -1.6458 -0.7504 -1.9240
    6CY1    HG3  102   2.745   6.068   4.865 -1.0568  0.1256  0.0911
    6CY1      C  103   2.841   6.210   4.383 -0.2625  0.0963 -0.3387
    6CY1      O  104   2.753   6.287   4.343  0.2985 -0.0923 -0.0677
    7GL4      N  105   2.970   6.210   4.346 -0.0331 -0.5898 -0.6218
    7GL4      H  106   3.027   6.135   4.382 -0.0192  0.1694  1.0039
    7GL4     CA  107   3.020   6.315   4.255 -0.5180 -0.3036  0.0713
    7GL4     HA  108   3.014   6.410   4.307  0.6079 -0.1707 -0.0043
    7GL4     CB  109   3.172   6.291   4.226  0.4757 -0.3037 -0.4546
    7GL4    HB1  110   3.188   6.191   4.186 -0.3476 -0.0049 -1.5882
    7GL4    HB2  111   3.228   6.296   4.320 -0.6642  0.5967  0.1967
    7GL4     CG  112   3.234   6.391   4.126  0.1817 -0.3491 -0.1259
    7GL4    HG1  113   3.230   6.493   4.164  0.3433 -0.1561 -0.6210
    7GL4    HG2  114   3.164   6.392   4.043 -0.3615  0.1956  0.3258
    7GL4     CD  115   3.373   6.352   4.089 -0.8168  0.4846  0.7721
    7GL4    OE1  116   3.460   6.442   4.082 -0.2639 -0.6366 -0.2953
    7GL4   HE11  117   3.414   6.526   4.095 -1.0083 -1.3300  2.2732
    7GL4   HE12  118   3.545   6.414   4.116  0.2108 -0.7516 -1.5214
    7GL4    OE2  119   3.405   6.229   4.063  0.0305  0.1280 -0.3384
    7GL4   HE21  120   3.469   6.194   4.125  0.8353 -2.4090 -2.4261
    7GL4   HE22  121   3.363   6.196   3.983 -1.5818  0.5124  0.3255
    7GL4      C  122   2.947   6.316   4.124  0.3381  0.4418 -0.3298
    7GL4      O  123   2.918   6.427   4.081 -0.2180  0.2683  0.2192
    8LEU      N  124   2.915   6.199   4.066  0.0659  0.1879  0.1293
    8LEU      H  125   2.943   6.110   4.104  1.5717 -0.3173 -1.9512
    8LEU     CA  126   2.833   6.194   3.948 -0.7401  0.5856 -0.0028
    8LEU     HA  127   2.866   6.265   3.872 -1.5873 -1.0101 -1.9497
    8LEU     CB  128   2.850   6.049   3.880 -0.3210  0.4763 -1.1056
    8LEU    HB1  129   2.795   5.978   3.941  0.3995  0.4271 -0.5030
    8LEU    HB2  130   2.954   6.018   3.876 -0.2086  0.8329 -0.9104
    8LEU     CG  131   2.793   6.037   3.736  0.2649  0.4647 -0.1788
    8LEU     HG  132   2.693   6.079   3.743  0.0902 -0.0998  0.9559
    8LEU    CD1  133   2.878   6.113   3.640 -0.0482 -0.5069  0.1797
    8LEU   HD11  134   2.883   6.214   3.682  0.1397 -0.7162  0.6659
    8LEU   HD12  135   2.974   6.063   3.628 -0.0795 -1.5261  3.3968
    8LEU   HD13  136   2.820   6.118   3.547  1.3218  0.1906 -0.6728
    8LEU    CD2  137   2.781   5.895   3.684 -0.5339 -0.4122 -0.4425
    8LEU   HD21  138   2.723   5.835   3.755 -2.3988  0.9500 -0.7468
    8LEU   HD22  139   2.734   5.894   3.586  0.0985 -1.5461 -0.7577
    8LEU   HD23  140   2.884   5.860   3.673  0.5461  2.9663 -2.3478
    8LEU      C  141   2.682   6.218   3.971  0.4851  0.3560  0.1978
    8LEU      O  142   2.622   6.289   3.886 -0.0718 -0.2244  0.7103
    9ALA      N  143   2.623   6.180   4.086 -0.5706  0.2076  0.0797
    9ALA      H  144   2.677   6.131   4.156 -1.6230 -1.5558 -0.2603
    9ALA     CA  145   2.479   6.209   4.109 -0.2803 -0.6048 -0.0656
    9ALA     HA  146   2.426   6.169   4.022 -1.6490 -1.9317  1.3025
    9ALA     CB  147   2.438   6.125   4.229 -0.4825  0.1892  0.1884
    9ALA    HB1  148   2.413   6.025   4.196  0.4764  0.3360 -1.0608
    9ALA    HB2  149   2.516   6.130   4.305 -0.3303  3.8086  0.0087
    9ALA    HB3  150   2.347   6.173   4.266  0.7527  1.8079  1.2702
    9ALA      C  151   2.460   6.364   4.118 -0.0575 -0.1397 -0.4028
    9ALA      O  152   2.366   6.415   4.054  0.4325  0.1757 -0.0100
   10ALA      N  153   2.561   6.432   4.180 -0.1272  0.5841 -0.2492
   10ALA      H  154   2.630   6.376   4.227 -0.4500  0.6127  0.2606
   10ALA     CA  155   2.561   6.579   4.190 -0.7969 -0.7252  0.2990
   10ALA     HA  156   2.468   6.616   4.233 -0.1752 -0.1439  1.1790
   10ALA     CB  157   2.685   6.629   4.279 -0.6496  0.5331  0.2530
   10ALA    HB1  158   2.668   6.594   4.381 -4.4679 -3.2223 -1.3813
   10ALA    HB2  159   2.780   6.578   4.262 -0.3666 -0.2753  3.5518
   10ALA    HB3  160   2.700   6.737   4.271  0.7192  0.2142 -3.1682
   10ALA      C  161   2.577   6.631   4.047 -0.1870  0.1388 -0.1455
   10ALA      O  162   2.489   6.710   4.008 -0.6287  0.3535  0.5178
   11ALA      N  163   2.671   6.584   3.968 -0.2598 -0.0316 -0.4957
   11ALA      H  164   2.736   6.524   4.016 -1.5839 -1.5509 -0.5061
   11ALA     CA  165   2.714   6.649   3.846 -0.5347 -0.1146 -0.9836
   11ALA     HA  166   2.733   6.753   3.876 -0.0836  0.2980 -2.5789
   11ALA     CB  167   2.858   6.593   3.800  0.5345 -0.3778 -0.6723
   11ALA    HB1  168   2.895   6.662   3.724  2.0912 -2.0415 -1.5085
   11ALA    HB2  169   2.929   6.592   3.883  1.1198 -0.1972 -1.1660
   11ALA    HB3  170   2.850   6.491   3.762  0.3865 -0.0067 -1.6753
   11ALA      C  171   2.610   6.643   3.733 -0.9779  0.1577 -0.2122
   11ALA      O  172   2.567   6.744   3.678  0.3731 -0.3427 -0.2450
   12MET      N  173   2.565   6.518   3.707 -0.2649 -0.0498 -0.3040
   12MET      H  174   2.595   6.450   3.775  0.0535 -2.8238 -3.0090
   12MET     CA  175   2.450   6.498   3.619 -0.2093  0.5470 -0.2437
   12MET     HA  176   2.470   6.525   3.515  1.7948  0.2757  0.0302
   12MET     CB  177   2.423   6.348   3.616  0.0235 -0.4130 -0.7427
   12MET    HB1  178   2.335   6.337   3.554  0.4814 -1.0452 -1.2927
   12MET    HB2  179   2.411   6.309   3.717 -0.0180 -1.7934 -1.2654
   12MET     CG  180   2.540   6.278   3.548  0.1639  0.4700  0.9240
   12MET    HG1  181   2.618   6.271   3.624 -1.0778 -1.9725  2.0993
   12MET    HG2  182   2.576   6.344   3.470  2.4972  0.2137  1.7195
   12MET     SD  183   2.508   6.114   3.483 -0.4137 -0.0494  0.3262
   12MET     CE  184   2.418   6.033   3.615  0.1757 -0.0677 -0.1747
   12MET    HE1  185   2.493   6.022   3.694 -1.3739  0.8054  1.5047
   12MET    HE2  186   2.334   6.099   3.638  0.4035  0.2890 -0.3608
   12MET    HE3  187   2.375   5.934   3.596 -0.7967  0.3697 -0.3075
   12MET      C  188   2.329   6.578   3.667  0.9261 -0.1457  0.0943
   12MET      O  189   2.248   6.625   3.584  0.1363 -0.1937  0.6083
   13LY3      N  190   2.308   6.598   3.804 -0.0008  0.0928  0.1073
   13LY3      H  191   2.361   6.548   3.873 -0.5555  0.6800  0.9915
   13LY3     CA  192   2.198   6.678   3.852  0.2875  0.1014  0.7822
   13LY3     HA  193   2.112   6.657   3.787  1.1100 -1.1414  0.0567
   13LY3     CB  194   2.160   6.632   3.994  0.4022 -0.8473 -0.3738
   13LY3    HB1  195   2.238   6.651   4.067  0.3161 -0.3304 -0.4144
   13LY3    HB2  196   2.153   6.524   3.978  3.1697 -0.9484 -1.4430
   13LY3     CG  197   2.028   6.686   4.047  0.3977  0.5313 -0.5618
   13LY3    HG1  198   1.951   6.673   3.971  1.3695 -6.4443 -0.9642
   13LY3    HG2  199   2.051   6.791   4.064  0.0798  1.2394 -3.8624
   13LY3     CD  200   1.980   6.634   4.183 -0.4862  0.6081 -0.2702
   13LY3    HD1  201   2.052   6.635   4.264 -1.1503  0.0719  0.3385
   13LY3    HD2  202   1.964   6.528   4.168 -0.8303  0.7213 -0.7445
   13LY3     CE  203   1.856   6.707   4.243 -0.0361 -0.0940  0.6587
   13LY3    HE1  204   1.766   6.683   4.186 -0.4531  0.4145  1.0912
   13LY3    HE2  205   1.878   6.813   4.257  1.1006 -0.3747  1.1152
   13LY3     NZ  206   1.821   6.656   4.374 -0.4979 -0.5180  0.4521
   13LY3    HZ1  207   1.892   6.672   4.444 -1.5136  0.9269  1.1944
   13LY3    HZ2  208   1.750   6.713   4.418 -0.4866 -1.2849  1.4963
   13LY3    HZ3  209   1.799   6.558   4.371  2.0352 -1.1465 -1.1840
   13LY3      C  210   2.208   6.828   3.841  0.5922  0.1009 -0.2409
   13LY3      O  211   2.105   6.890   3.814 -0.3910 -0.0471  0.2218
   14ARG      N  212   2.326   6.879   3.857  0.1260 -0.9913 -0.0451
   14ARG      H  213   2.399   6.812   3.878  1.5770  0.9230  1.4984
   14ARG     CA  214   2.359   7.019   3.840  0.0345 -0.2647  0.7772
   14ARG     HA  215   2.286   7.085   3.887 -0.1077 -0.3554  0.6851
   14ARG     CB  216   2.499   7.053   3.889  0.6693  0.1996  0.0075
   14ARG    HB1  217   2.569   6.997   3.827 -0.2092 -1.9184  0.8163
   14ARG    HB2  218   2.504   7.026   3.995 -0.7478  4.4413  1.3616
   14ARG     CG  219   2.513   7.208   3.876 -0.3058  0.2301  0.6917
   14ARG    HG1  220   2.424   7.265   3.903  0.9960  2.4619  0.4840
   14ARG    HG2  221   2.532   7.227   3.770 -0.3676 -1.2572  0.3889
   14ARG     CD  222   2.649   7.249   3.937 -0.3134  0.1069 -0.9705
   14ARG    HD1  223   2.653   7.357   3.926 -1.2121  0.2928  0.3750
   14ARG    HD2  224   2.733   7.202   3.886 -0.3545 -2.8408  1.4225
   14ARG     NE  225   2.664   7.223   4.080 -0.4685  0.3435  0.0062
   14ARG     HE  226   2.712   7.135   4.095 -1.8094 -0.9927 -2.7628
   14ARG     CZ  227   2.608   7.284   4.179  0.7314 -0.0124  0.5815
   14ARG    NH1  228   2.533   7.388   4.165  0.1061  0.8856 -0.4747
   14ARG   HH11  229   2.529   7.430   4.073  0.7060 -1.6673 -1.7416
   14ARG   HH12  230   2.484   7.426   4.245  2.1352 -0.8482  1.7213
   14ARG    NH2  231   2.625   7.251   4.305  0.9952  0.0995  0.8756
   14ARG   HH21  232   2.690   7.176   4.328  1.9266 -0.1144 -2.0263
   14ARG   HH22  233   2.592   7.309   4.380 -2.8489 -0.8644  0.1241
   14ARG      C  234   2.337   7.050   3.690 -0.1005 -0.4876 -0.3205
   14ARG      O  235   2.279   7.151   3.655 -0.0707  0.1785  0.1756
   15HI2      N  236   2.376   6.960   3.596  0.3477  0.2183  0.0781
   15HI2      H  237   2.440   6.886   3.620  1.0321  0.1339 -1.8492
   15HI2     CA  238   2.332   6.982   3.452  0.4130  0.0853  0.5791
   15HI2     HA  239   2.344   7.088   3.428  1.5830 -0.2276 -0.2817
   15HI2     CB  240   2.430   6.908   3.360 -0.0776  0.4300 -0.2974
   15HI2    HB1  241   2.384   6.910   3.261 -2.4252  0.6086  0.7215
   15HI2    HB2  242   2.452   6.809   3.398  3.2271  2.3321  3.4189
   15HI2     CG  243   2.560   6.977   3.344  0.5393  0.2840  0.0444
   15HI2    ND1  244   2.593   7.060   3.241 -0.0520  0.3044  0.0073
   15HI2    HD1  245   2.528   7.092   3.171  1.4152  0.3974 -1.3817
   15HI2    CE1  246   2.721   7.083   3.242  0.4870  0.1121 -0.2337
   15HI2    HE1  247   2.778   7.131   3.164 -0.4567  1.2962 -0.2275
   15HI2    NE2  248   2.774   7.024   3.350  0.1465  0.8875 -0.1462
   15HI2    HE2  249   2.874   7.024   3.361  0.1850 -1.6384  0.1372
   15HI2    CD2  250   2.676   6.950   3.414  0.4985 -0.1137 -0.6558
   15HI2    HD2  251   2.691   6.886   3.500  3.2352 -1.3241 -1.8796
   15HI2      C  252   2.189   6.943   3.421  0.3073  0.2880  0.1194
   15HI2      O  253   2.161   6.915   3.305  0.0454  0.5047  0.1046
   16GLY      N  254   2.099   6.939   3.518  0.1173  0.5698 -0.6183
   16GLY      H  255   2.120   6.980   3.607 -2.4652  2.4017 -0.7476
   16GLY     CA  256   1.957   6.938   3.487 -0.0394 -0.3216 -0.7677
   16GLY    HA1  257   1.928   7.023   3.425  0.6721  0.7649  0.3307
   16GLY    HA2  258   1.904   6.946   3.583 -1.7555  1.1952 -1.7687
   16GLY      C  259   1.903   6.812   3.420  0.4857 -0.3968 -0.3795
   16GLY      O  260   1.800   6.824   3.355  0.0865  0.0095 -0.4146
   17LEU      N  261   1.965   6.695   3.443 -0.6389  0.4733 -0.2490
   17LEU      H  262   2.055   6.694   3.489 -0.6962  4.3725  0.3401
   17LEU     CA  263   1.908   6.568   3.386 -0.2106  0.0932 -0.5654
   17LEU     HA  264   1.880   6.587   3.283 -1.6715  0.6268 -0.0964
   17LEU     CB  265   2.033   6.465   3.384  0.1013 -0.3929 -0.0677
   17LEU    HB1  266   2.071   6.443   3.484 -2.4219 -1.1978  0.7788
   17LEU    HB2  267   2.115   6.507   3.325  1.5696 -2.6854  0.2172
   17LEU     CG  268   2.005   6.334   3.319  0.9847 -0.2527  0.6628
   17LEU     HG  269   1.931   6.283   3.380  0.7906  1.1026  1.6157
   17LEU    CD1  270   1.964   6.349   3.172 -0.3968 -0.4984 -0.8525
   17LEU   HD11  271   1.934   6.261   3.115 -0.1785 -0.6953 -0.6669
   17LEU   HD12  272   1.879   6.418   3.173  0.7620  1.0083  1.0730
   17LEU   HD13  273   2.045   6.407   3.128 -1.1444  0.8841 -0.4542
   17LEU    CD2  274   2.137   6.253   3.319 -0.2726 -0.3761  0.1204
   17LEU   HD21  275   2.211   6.310   3.263 -0.1849 -0.5004  0.1094
   17LEU   HD22  276   2.171   6.232   3.420  1.6202 -0.6038 -0.5152
   17LEU   HD23  277   2.141   6.158   3.266  1.5644 -1.0264  1.3240
   17LEU      C  278   1.786   6.520   3.461 -0.3290  0.6716 -0.1731
   17LEU      O  279   1.714   6.431   3.405  0.1118  0.3764 -0.1406
   18AS4      N  280   1.768   6.567   3.583  0.1641 -0.5002 -0.1463
   18AS4      H  281   1.813   6.655   3.605 -1.1111  0.8026 -2.3611
   18AS4     CA  282   1.667   6.500   3.669  0.6957 -0.2827  0.1792
   18AS4     HA  283   1.661   6.394   3.645  1.3068 -0.5223  1.0565
   18AS4     CB  284   1.709   6.521   3.816 -0.1175  0.6213  0.0602
   18AS4    HB1  285   1.686   6.623   3.846  0.1247  0.7623 -0.2389
   18AS4    HB2  286   1.815   6.496   3.818 -0.5723 -1.4739  0.7348
   18AS4     CG  287   1.642   6.426   3.922  0.2022  0.4765 -0.4308
   18AS4    OD1  288   1.643   6.454   4.043  0.1788  0.6003 -0.3330
   18AS4   HD11  289   1.556   6.456   4.083  0.3325  0.5905  0.0031
   18AS4   HD12  290   1.724   6.421   4.081  0.2078  2.7542  1.7395
   18AS4    OD2  291   1.596   6.318   3.886  0.6336  0.5569 -0.2202
   18AS4   HD21  292   1.586   6.253   3.957 -1.3730  1.1621  0.1065
   18AS4   HD22  293   1.554   6.328   3.801 -0.5425  3.0540  0.5843
   18AS4      C  294   1.524   6.543   3.640  0.3350  0.2711 -0.5688
   18AS4      O  295   1.497   6.666   3.628 -0.2325  0.6096 -0.5498
   19ASN      N  296   1.424   6.452   3.624 -0.3398 -0.0445 -0.2171
   19ASN      H  297   1.444   6.353   3.621 -2.2003 -0.5740  2.3889
   19ASN     CA  298   1.279   6.483   3.577  0.4883  0.1374 -0.0899
   19ASN     HA  299   1.230   6.387   3.564  0.4931  0.1946 -0.5520
   19ASN     CB  300   1.201   6.553   3.698  0.1924 -0.0642  0.0219
   19ASN    HB1  301   1.093   6.548   3.689  0.0225 -0.9386  2.0583
   19ASN    HB2  302   1.239   6.655   3.704  0.0112 -0.0175  0.3603
   19ASN     CG  303   1.231   6.489   3.827 -0.5326  0.0511 -0.8826
   19ASN    OD1  304   1.169   6.396   3.869  0.3228  0.6176  0.0801
   19ASN    ND2  305   1.315   6.547   3.910  0.0965  0.1733  0.0309
   19ASN   HD21  306   1.357   6.630   3.872  1.5278 -0.2675  0.5957
   19ASN   HD22  307   1.339   6.507   4.000 -2.5483 -0.8752  0.3764
   19ASN      C  308   1.266   6.565   3.445 -0.4376  0.5429 -0.4581
   19ASN      O  309   1.169   6.634   3.416 -0.0106  0.6895 -0.0434
   20TY0      N  310   1.372   6.554   3.365  0.5968 -0.3071  0.1763
   20TY0      H  311   1.456   6.510   3.399  0.0673 -0.9915  0.6190
   20TY0     CA  312   1.381   6.609   3.229 -0.1922 -0.0573  0.0106
   20TY0     HA  313   1.363   6.716   3.241  0.1925  0.1494 -1.1947
   20TY0     CB  314   1.518   6.602   3.175 -0.3022 -0.0245 -0.7547
   20TY0    HB1  315   1.550   6.498   3.180 -1.2955 -0.3200 -0.2859
   20TY0    HB2  316   1.581   6.666   3.237 -3.1294  3.8273 -1.5567
   20TY0     CG  317   1.525   6.651   3.029  0.1927 -0.3210 -0.4310
   20TY0    CD1  318   1.558   6.786   3.001  0.4208  0.5786  0.3297
   20TY0    HD1  319   1.571   6.849   3.088  2.0314  2.2568 -1.0501
   20TY0    CE1  320   1.556   6.828   2.868  0.6211  0.3523 -0.4102
   20TY0    HE1  321   1.597   6.925   2.842  0.5977 -0.2213 -2.8087
   20TY0     CZ  322   1.537   6.739   2.763 -0.8279 -0.0587 -0.1657
   20TY0     OH  323   1.547   6.780   2.630  0.3012 -0.1779 -0.0603
   20TY0    HH1  324   1.524   6.873   2.625 -0.1049 -0.1993  1.0917
   20TY0    HH2  325   1.591   6.721   2.569  1.4420 -0.3594  0.8903
   20TY0    CE2  326   1.500   6.609   2.789 -0.5174  0.1096 -0.6754
   20TY0    HE2  327   1.489   6.537   2.709 -1.2673 -2.4890  1.6153
   20TY0    CD2  328   1.494   6.566   2.922  0.1302 -0.1669  0.2247
   20TY0    HD2  329   1.478   6.462   2.948  2.4725 -0.0851  2.3231
   20TY0      C  330   1.278   6.536   3.135  0.1744  0.0508 -0.0198
   20TY0      O  331   1.284   6.412   3.117  0.0652 -0.5645  0.4346
   21ARG      N  332   1.173   6.605   3.099  0.5744  0.3172 -0.1580
   21ARG      H  333   1.168   6.705   3.111 -3.1869  0.4605 -1.5299
   21ARG     CA  334   1.045   6.548   3.049 -0.0960 -0.4595  0.0538
   21ARG     HA  335   0.971   6.628   3.041 -0.9840 -1.3094 -0.5003
   21ARG     CB  336   1.068   6.497   2.901  0.1151 -0.2364 -0.2128
   21ARG    HB1  337   0.965   6.477   2.870 -0.3934 -0.3565  1.4376
   21ARG    HB2  338   1.128   6.406   2.909  0.9691  0.4876  2.8328
   21ARG     CG  339   1.133   6.594   2.807  0.0429  0.3327 -0.7901
   21ARG    HG1  340   1.238   6.614   2.832 -0.2837 -0.0588  0.9626
   21ARG    HG2  341   1.082   6.690   2.813  0.9902  0.8963 -1.3626
   21ARG     CD  342   1.139   6.531   2.673  0.4720 -0.8085  0.2394
   21ARG    HD1  343   1.133   6.424   2.695 -0.0433 -0.9763 -0.6816
   21ARG    HD2  344   1.235   6.546   2.624 -0.4006  0.0798 -1.2753
   21ARG     NE  345   1.040   6.574   2.568  0.3256 -0.3266 -0.6760
   21ARG     HE  346   1.066   6.633   2.491 -1.2424 -1.8561 -2.4950
   21ARG     CZ  347   0.911   6.535   2.564 -0.0350 -0.8716  0.5099
   21ARG    NH1  348   0.880   6.439   2.646  0.1516  0.2459  0.5456
   21ARG   HH11  349   0.956   6.394   2.695 -1.3709 -2.7048  0.4243
   21ARG   HH12  350   0.802   6.377   2.634  0.4609  0.2065 -1.5026
   21ARG    NH2  351   0.819   6.589   2.483  0.0782 -0.7514 -0.3615
   21ARG   HH21  352   0.838   6.675   2.433 -0.8569  0.6342  1.5525
   21ARG   HH22  353   0.725   6.555   2.494  0.0107 -1.4054 -2.4379
   21ARG      C  354   0.988   6.429   3.137 -0.3086  0.0431 -0.6078
   21ARG      O  355   0.922   6.337   3.090  0.3861 -0.3212 -0.2456
   22GLY      N  356   1.014   6.440   3.268  0.5817  0.3546 -0.0068
   22GLY      H  357   1.066   6.521   3.297  0.6036  0.4464 -0.3086
   22GLY     CA  358   0.972   6.342   3.374  0.6444 -0.2001  0.7078
   22GLY    HA1  359   0.885   6.291   3.334  1.0504 -0.5066  0.1979
   22GLY    HA2  360   0.951   6.392   3.468 -2.1647  0.1989 -0.0444
   22GLY      C  361   1.065   6.229   3.398  0.8139 -0.4363  0.4445
   22GLY      O  362   1.062   6.170   3.511 -0.1627 -0.0001  0.9486
   23TY0      N  363   1.164   6.201   3.309  0.6348  0.0456 -0.1953
   23TY0      H  364   1.175   6.271   3.237 -3.5710  0.4057 -0.7204
   23TY0     CA  365   1.255   6.091   3.315 -0.2296 -0.3488 -0.3145
   23TY0     HA  366   1.201   5.997   3.326  1.5312 -1.3779  0.0995
   23TY0     CB  367   1.328   6.081   3.177  0.2131 -0.4799 -0.1350
   23TY0    HB1  368   1.404   6.155   3.151  1.1537 -1.6372 -0.7818
   23TY0    HB2  369   1.246   6.091   3.106 -0.5801 -4.1083  0.0955
   23TY0     CG  370   1.383   5.939   3.137 -0.7647 -1.1250  0.0592
   23TY0    CD1  371   1.299   5.837   3.097  0.6719 -0.9355 -0.1786
   23TY0    HD1  372   1.194   5.858   3.082  0.5843  1.2021  2.6535
   23TY0    CE1  373   1.350   5.714   3.059 -1.2214 -0.3075 -0.2610
   23TY0    HE1  374   1.288   5.632   3.026  0.7432 -1.5673 -0.9848
   23TY0     CZ  375   1.488   5.685   3.077  0.1909  0.0782  0.2073
   23TY0     OH  376   1.543   5.566   3.039  0.0557 -0.7411 -0.3214
   23TY0    HH1  377   1.508   5.490   3.085  0.4911 -2.2339 -2.3244
   23TY0    HH2  378   1.593   5.574   2.957 -2.6032  3.5750 -1.8702
   23TY0    CE2  379   1.576   5.781   3.129  0.4854  0.0214  0.1340
   23TY0    HE2  380   1.679   5.755   3.147  0.7055 -0.6627 -1.8657
   23TY0    CD2  381   1.517   5.909   3.160  0.3877 -0.1608  0.3301
   23TY0    HD2  382   1.575   5.992   3.199  0.6165 -0.8126  1.4078
   23TY0      C  383   1.353   6.103   3.432 -0.2422  0.1008 -1.1250
   23TY0      O  384   1.417   6.207   3.455  0.8160 -0.2588 -0.1379
   24SER      N  385   1.375   5.993   3.518  0.6371 -0.8524 -0.2372
   24SER      H  386   1.317   5.916   3.487 -0.1170  0.1415 -1.3988
   24SER     CA  387   1.447   6.000   3.642  0.3717  0.0280 -0.1291
   24SER     HA  388   1.414   6.082   3.706  1.6366 -1.0492  1.9984
   24SER     CB  389   1.426   5.868   3.716 -0.0979 -0.2707 -0.6317
   24SER    HB1  390   1.450   5.783   3.652 -0.4915 -1.4426  0.7376
   24SER    HB2  391   1.323   5.849   3.744  0.2306 -2.0218 -0.5079
   24SER     OG  392   1.508   5.861   3.830 -0.2577  0.5694 -0.2063
   24SER     HG  393   1.467   5.905   3.905 -2.4273 -2.5636  0.6509
   24SER      C  394   1.597   6.023   3.617  0.8087  0.6236  0.1472
   24SER      O  395   1.648   5.985   3.513 -0.0897  0.3664  0.4143
   25LEU      N  396   1.667   6.093   3.713 -0.5920  0.4197  0.5807
   25LEU      H  397   1.619   6.141   3.787 -1.4295  2.4157 -1.1681
   25LEU     CA  398   1.812   6.082   3.719 -1.0779 -0.8336 -0.5918
   25LEU     HA  399   1.848   6.122   3.625 -1.4574  1.1244  0.0430
   25LEU     CB  400   1.865   6.187   3.822 -0.3348 -0.1756 -0.1795
   25LEU    HB1  401   1.811   6.175   3.915  0.4226  0.0411  0.2980
   25LEU    HB2  402   1.844   6.283   3.776 -0.4590 -0.9028 -1.7432
   25LEU     CG  403   2.020   6.169   3.854  0.6322 -0.5312  0.5489
   25LEU     HG  404   2.042   6.067   3.887  4.5514  0.1980  0.6910
   25LEU    CD1  405   2.104   6.213   3.729  0.9171  0.0729 -0.2764
   25LEU   HD11  406   2.208   6.211   3.763  1.7478 -4.4454 -2.3967
   25LEU   HD12  407   2.088   6.135   3.655 -0.0616  1.8962 -2.0667
   25LEU   HD13  408   2.068   6.307   3.689 -0.2232 -0.0179  0.4976
   25LEU    CD2  409   2.046   6.259   3.968  0.1082 -0.3337  0.1163
   25LEU   HD21  410   2.025   6.361   3.935  0.6840  0.0227  0.8283
   25LEU   HD22  411   1.992   6.223   4.055  1.5402 -2.4566  0.1964
   25LEU   HD23  412   2.151   6.261   3.997  0.0096 -1.7592  0.6353
   25LEU      C  413   1.870   5.938   3.747  0.1502 -0.5145 -0.6836
   25LEU      O  414   1.973   5.905   3.696 -0.0883 -0.5894 -0.0660
   26GLY      N  415   1.799   5.849   3.823 -0.0774 -0.7739 -0.3744
   26GLY      H  416   1.708   5.874   3.859  0.2961  0.7078 -0.3788
   26GLY     CA  417   1.836   5.720   3.880 -0.0245  0.2418  0.0686
   26GLY    HA1  418   1.744   5.676   3.920 -0.0900 -1.3513 -1.6808
   26GLY    HA2  419   1.907   5.732   3.961 -0.0776 -0.8853  0.3090
   26GLY      C  420   1.882   5.634   3.769 -0.6640  0.0123  0.6574
   26GLY      O  421   1.990   5.578   3.779  0.6542 -0.6211 -0.2045
   27ASN      N  422   1.803   5.621   3.663 -0.4210 -0.2020  0.0572
   27ASN      H  423   1.713   5.665   3.660 -0.6549 -0.6477  0.4683
   27ASN     CA  424   1.842   5.562   3.532  0.5616  0.4143 -0.1463
   27ASN     HA  425   1.831   5.454   3.536  1.6215  0.2730 -0.6786
   27ASN     CB  426   1.738   5.607   3.428  0.4662  0.6869  0.1208
   27ASN    HB1  427   1.765   5.557   3.335  1.1027 -0.3112  0.8320
   27ASN    HB2  428   1.744   5.713   3.402  0.1134  0.8396  0.6353
   27ASN     CG  429   1.596   5.573   3.467 -0.7187 -0.0969  0.3682
   27ASN    OD1  430   1.569   5.485   3.544 -0.3062  0.2211 -0.0716
   27ASN    ND2  431   1.505   5.642   3.418  0.3481  0.1270 -0.4773
   27ASN   HD21  432   1.518   5.711   3.345 -1.0706 -1.6830 -2.5786
   27ASN   HD22  433   1.414   5.599   3.417  1.3187 -2.0555 -0.8555
   27ASN      C  434   1.981   5.581   3.479 -0.7949  0.1147  0.3303
   27ASN      O  435   2.046   5.480   3.443  0.2782  0.8098  0.5982
   28TRP      N  436   2.032   5.701   3.485 -0.4190  0.1100 -0.2007
   28TRP      H  437   1.988   5.775   3.537 -0.5267 -0.6865  0.8749
   28TRP     CA  438   2.166   5.729   3.430 -0.3788  0.1729  0.1878
   28TRP     HA  439   2.186   5.667   3.342  1.0639 -0.2998  0.8042
   28TRP     CB  440   2.150   5.867   3.391  0.0443  0.2265  0.4863
   28TRP    HB1  441   2.247   5.895   3.351  0.0293 -1.1295 -0.5850
   28TRP    HB2  442   2.150   5.922   3.485  1.2532  0.4121  0.3921
   28TRP     CG  443   2.037   5.900   3.295 -0.2163 -0.2236  0.5339
   28TRP    CD1  444   1.920   5.957   3.325 -0.3086 -0.7202  0.2011
   28TRP    HD1  445   1.885   5.983   3.423 -1.4614 -0.6825 -0.2123
   28TRP    NE1  446   1.846   5.988   3.214 -0.6072 -0.2916 -0.1176
   28TRP    HE1  447   1.760   6.042   3.212  0.2841  1.1725  0.1484
   28TRP    CE2  448   1.909   5.933   3.100 -0.0741  0.0575  0.2605
   28TRP    CZ2  449   1.870   5.913   2.970 -0.7144  0.3677  0.2699
   28TRP    HZ2  450   1.776   5.947   2.930 -0.1499  1.8144  0.0916
   28TRP    CH2  451   1.963   5.848   2.883  0.8028  0.0189  0.0702
   28TRP    HH2  452   1.941   5.832   2.779  1.1126  3.1608 -0.5605
   28TRP    CZ3  453   2.092   5.815   2.926  0.0683  0.4593  0.2814
   28TRP    HZ3  454   2.165   5.768   2.861  1.6714 -0.0977  2.3626
   28TRP    CE3  455   2.132   5.827   3.060  0.1526 -0.0458  0.6034
   28TRP    HE3  456   2.236   5.817   3.087  0.5427  0.9106 -0.4388
   28TRP    CD2  457   2.028   5.874   3.152 -0.6607  0.2194  0.1275
   28TRP      C  458   2.271   5.698   3.534 -0.6654 -0.2439  0.8441
   28TRP      O  459   2.382   5.662   3.495 -0.1228  0.4559  0.3368
   29VAL      N  460   2.245   5.712   3.662 -0.5870  0.3019 -0.5466
   29VAL      H  461   2.154   5.749   3.685  0.2948  1.5019  1.2588
   29VAL     CA  462   2.335   5.665   3.774  0.1728  0.2276 -0.3859
   29VAL     HA  463   2.433   5.704   3.748  1.0791 -2.0716 -0.6388
   29VAL     CB  464   2.283   5.727   3.906  0.0233  0.3688  0.2583
   29VAL     HB  465   2.185   5.689   3.935  0.3106  0.3327  1.2344
   29VAL    CG1  466   2.379   5.681   4.012  0.0266  0.0083 -0.0107
   29VAL   HG11  467   2.385   5.573   4.025 -2.1249 -0.0961  0.5303
   29VAL   HG12  468   2.473   5.730   3.991 -0.3082  0.8263  0.3600
   29VAL   HG13  469   2.335   5.692   4.111  1.9688  3.8580  0.6202
   29VAL    CG2  470   2.292   5.881   3.906 -0.0824  0.0071  1.1257
   29VAL   HG21  471   2.218   5.913   3.832  0.8587 -0.5289 -0.1009
   29VAL   HG22  472   2.277   5.928   4.002  0.5822  0.6273  0.9321
   29VAL   HG23  473   2.394   5.907   3.879 -0.4036 -0.5279 -0.8402
   29VAL      C  474   2.346   5.513   3.775 -0.0877  0.1053 -0.1149
   29VAL      O  475   2.458   5.467   3.773  0.0666  0.3952  0.0215
   30CY0      N  476   2.235   5.440   3.754 -0.0533  0.1813  0.0137
   30CY0      H  477   2.145   5.485   3.757  0.6294  1.5560  0.6893
   30CY0     CA  478   2.229   5.296   3.714  0.3575 -0.3422 -0.4469
   30CY0     HA  479   2.265   5.237   3.798 -1.9260 -0.4190  0.5546
   30CY0     CB  480   2.085   5.253   3.690 -0.3873 -0.0563  0.8055
   30CY0    HB1  481   2.052   5.293   3.594  0.5337 -0.3304  0.3619
   30CY0    HB2  482   2.022   5.310   3.758 -1.3324 -1.4950  1.1875
   30CY0     SG  483   2.061   5.073   3.697 -0.2873  0.4125  0.1597
   30CY0    HG1  484   2.075   5.039   3.825 -3.1619 -0.1938  0.3934
   30CY0    HG2  485   1.945   5.015   3.661 -0.0058 -0.6744  0.9627
   30CY0    HG3  486   2.153   5.004   3.628 -0.7752  1.1985 -1.3181
   30CY0      C  487   2.313   5.265   3.593 -0.5843  0.0267 -0.3869
   30CY0      O  488   2.394   5.175   3.603  0.2982  0.0851  0.2284
   31ALA      N  489   2.304   5.342   3.481  0.2609  0.5079 -0.5030
   31ALA      H  490   2.236   5.416   3.468 -1.0858 -0.9091 -2.0131
   31ALA     CA  491   2.378   5.290   3.363 -0.1213  0.1892  0.0965
   31ALA     HA  492   2.361   5.183   3.353  1.0642  0.0335 -0.4077
   31ALA     CB  493   2.331   5.360   3.233  0.9306 -0.0178 -0.0540
   31ALA    HB1  494   2.318   5.468   3.242 -1.6370 -0.3944  2.0116
   31ALA    HB2  495   2.395   5.337   3.148  1.8549 -1.3834  0.9722
   31ALA    HB3  496   2.231   5.329   3.204  0.1184  1.7771  0.6170
   31ALA      C  497   2.526   5.316   3.385  0.4180 -0.4624 -0.6557
   31ALA      O  498   2.602   5.224   3.350 -0.1832 -0.5365 -0.4828
   32ALA      N  499   2.567   5.428   3.446 -0.5886  0.3402  0.5501
   32ALA      H  500   2.498   5.490   3.485 -2.4367 -2.1151  1.4309
   32ALA     CA  501   2.708   5.438   3.475  0.9425 -0.4627  0.0620
   32ALA     HA  502   2.764   5.419   3.383 -0.0726 -0.8690 -0.4883
   32ALA     CB  503   2.739   5.566   3.538 -0.4866 -0.7115 -0.4574
   32ALA    HB1  504   2.704   5.648   3.475 -0.8166 -1.6958 -1.5861
   32ALA    HB2  505   2.690   5.575   3.635 -0.0846 -0.6206 -0.2584
   32ALA    HB3  506   2.846   5.586   3.541 -0.7951  1.0456  1.1443
   32ALA      C  507   2.765   5.337   3.580  0.2460 -0.2720 -0.4632
   32ALA      O  508   2.883   5.294   3.585  0.5971  0.0039 -0.8447
   33LY3      N  509   2.673   5.282   3.665  0.1596  0.0245 -0.4092
   33LY3      H  510   2.579   5.320   3.671 -0.2719 -0.9704 -0.7075
   33LY3     CA  511   2.705   5.178   3.757  0.5414  0.2997 -0.2351
   33LY3     HA  512   2.793   5.206   3.814  0.4431 -1.7773  1.0321
   33LY3     CB  513   2.589   5.169   3.862 -0.1900 -0.3128 -0.1922
   33LY3    HB1  514   2.492   5.144   3.818 -0.2526 -0.3929 -0.0106
   33LY3    HB2  515   2.588   5.265   3.914 -0.0368 -0.6829  0.4985
   33LY3     CG  516   2.614   5.053   3.960  0.7854  0.9589  0.2151
   33LY3    HG1  517   2.707   5.070   4.015  0.8385 -2.0293  1.2446
   33LY3    HG2  518   2.624   4.957   3.908 -1.4640  0.4001  0.7192
   33LY3     CD  519   2.507   5.036   4.071  0.2001 -0.1788 -0.2081
   33LY3    HD1  520   2.411   5.012   4.025  0.1142 -1.3288  0.5328
   33LY3    HD2  521   2.504   5.127   4.132  1.7831 -1.0832  1.3032
   33LY3     CE  522   2.533   4.926   4.169 -0.6111  0.7050 -0.6097
   33LY3    HE1  523   2.634   4.948   4.203 -0.0398 -0.2610 -1.6249
   33LY3    HE2  524   2.538   4.822   4.136  1.3730  0.8520 -0.8954
   33LY3     NZ  525   2.453   4.930   4.292  0.2213 -0.8438 -0.7203
   33LY3    HZ1  526   2.455   5.022   4.333 -2.6096 -1.5741  1.3563
   33LY3    HZ2  527   2.354   4.913   4.286  0.3170 -1.0852 -2.1149
   33LY3    HZ3  528   2.483   4.864   4.363  1.3886 -0.5146 -0.8829
   33LY3      C  529   2.736   5.046   3.691 -0.5182  0.3285 -0.3659
   33LY3      O  530   2.811   4.963   3.746  0.0306 -0.2631  0.5835
   34PHE      N  531   2.660   5.021   3.578 -0.3558 -0.4582  0.2118
   34PHE      H  532   2.580   5.080   3.562 -1.2778 -1.4408  1.0061
   34PHE     CA  533   2.659   4.887   3.523  0.5296  0.3718  0.0842
   34PHE     HA  534   2.735   4.822   3.567  1.4985 -0.0662 -2.1215
   34PHE     CB  535   2.519   4.829   3.557 -0.1506  1.0021 -0.2380
   34PHE    HB1  536   2.498   4.733   3.511 -2.0793  0.3260  1.8795
   34PHE    HB2  537   2.443   4.898   3.519 -1.2767  0.6642  1.3426
   34PHE     CG  538   2.494   4.789   3.707  0.2239  0.3135 -0.5583
   34PHE    CD1  539   2.585   4.717   3.785 -0.0021 -1.2571  0.3238
   34PHE    HD1  540   2.686   4.707   3.747 -0.2037 -3.0497  0.1588
   34PHE    CE1  541   2.552   4.661   3.909 -0.1033  0.1874  0.0037
   34PHE    HE1  542   2.623   4.598   3.961  0.4080 -1.1919 -2.2222
   34PHE     CZ  543   2.419   4.673   3.955 -0.1393  0.6640 -0.2711
   34PHE     HZ  544   2.389   4.614   4.040 -3.1535  1.4512 -0.6852
   34PHE    CE2  545   2.328   4.738   3.877  0.1898 -0.6194 -0.1482
   34PHE    HE2  546   2.225   4.743   3.909  0.7817  1.0310  1.6812
   34PHE    CD2  547   2.366   4.798   3.754 -0.2857  0.2374  0.5102
   34PHE    HD2  548   2.287   4.835   3.691 -1.8646 -0.2373  2.1100
   34PHE      C  549   2.682   4.868   3.371 -1.3833  0.4354 -0.3901
   34PHE      O  550   2.705   4.756   3.332  0.3191 -0.0619  0.1649
   35GL1      N  551   2.699   4.973   3.297 -0.0200 -0.5576  0.1273
   35GL1      H  552   2.669   5.063   3.331  1.6661 -0.8480  2.6619
   35GL1     CA  553   2.741   4.961   3.162  0.4929  0.3285  0.8354
   35GL1     HA  554   2.713   4.861   3.129 -0.7933  1.4705 -1.9155
   35GL1     CB  555   2.658   5.064   3.076 -0.1155  0.0103 -0.2619
   35GL1    HB1  556   2.697   5.062   2.974  2.7290  1.4779  0.6916
   35GL1    HB2  557   2.683   5.167   3.101 -0.0663  0.7328 -2.9653
   35GL1     CG  558   2.508   5.053   3.090  0.3806 -0.1870 -0.1282
   35GL1    HG1  559   2.472   5.144   3.041 -1.4874  0.9777  3.0791
   35GL1    HG2  560   2.481   5.059   3.196 -1.2001  0.2655 -0.5251
   35GL1     CD  561   2.452   4.925   3.030 -1.1017  0.9253  0.1452
   35GL1    OE1  562   2.434   4.914   2.908 -0.6270  0.6728  0.3293
   35GL1   HE11  563   2.413   4.824   2.881  0.1269  0.6366 -0.1551
   35GL1   HE12  564   2.442   4.997   2.860 -1.0371  0.0263 -0.9066
   35GL1    OE2  565   2.457   4.810   3.105 -0.2089 -0.8403 -0.6879
   35GL1   HE21  566   2.434   4.733   3.054 -0.5655 -1.4656  0.3827
   35GL1   HE22  567   2.488   4.827   3.195  1.9452 -2.5940 -0.9951
   35GL1      C  568   2.891   4.982   3.142 -0.6486 -0.3333  0.0278
   35GL1      O  569   2.951   4.940   3.045  0.3149 -0.2390  0.3315
   36SER      N  570   2.949   5.052   3.238 -0.2156  0.0106  0.3726
   36SER      H  571   2.885   5.087   3.308  1.2390  2.5917  0.5418
   36SER     CA  572   3.089   5.110   3.224  0.1950 -0.3917  0.1386
   36SER     HA  573   3.143   5.050   3.152  0.1613 -1.9356  1.3503
   36SER     CB  574   3.080   5.257   3.180 -0.0966  0.1994  0.5128
   36SER    HB1  575   3.007   5.251   3.100 -0.5967 -1.9167  1.0574
   36SER    HB2  576   3.176   5.301   3.153 -0.7514  1.7988  0.6602
   36SER     OG  577   3.033   5.338   3.282  0.1971  0.4810  0.6317
   36SER     HG  578   2.998   5.413   3.233  0.8915 -0.8407 -2.0824
   36SER      C  579   3.173   5.105   3.359  0.0914  0.1145 -0.1345
   36SER      O  580   3.299   5.125   3.360  0.6563 -0.0376  0.1071
   37ASN      N  581   3.104   5.079   3.470  0.4282 -0.2584 -0.3899
   37ASN      H  582   3.010   5.043   3.462 -0.0663  0.0195  2.8253
   37ASN     CA  583   3.150   5.114   3.603  0.6482 -0.2874 -0.4383
   37ASN     HA  584   3.059   5.140   3.656  0.9295  0.2026 -0.1819
   37ASN     CB  585   3.213   4.989   3.670 -0.0407 -0.6462 -0.6506
   37ASN    HB1  586   3.309   4.976   3.619 -0.5245 -1.7547 -1.3087
   37ASN    HB2  587   3.138   4.910   3.671  0.3629 -1.0341 -1.0940
   37ASN     CG  588   3.229   5.012   3.822 -0.7038  0.0186  0.0182
   37ASN    OD1  589   3.137   5.056   3.889  0.3587 -0.3045 -0.3084
   37ASN    ND2  590   3.345   4.997   3.881 -0.0574  0.3342  0.2589
   37ASN   HD21  591   3.423   4.975   3.820 -0.0586  2.1111 -0.4295
   37ASN   HD22  592   3.346   4.994   3.982 -3.0484 -2.5357  0.3892
   37ASN      C  593   3.222   5.252   3.626  0.5254 -0.3210  0.0875
   37ASN      O  594   3.341   5.248   3.663 -0.0247  0.1211 -0.1619
   38PHE      N  595   3.154   5.366   3.600 -0.3072 -0.3408  0.6469
   38PHE      H  596   3.058   5.350   3.573  0.1506 -0.8006 -0.8058
   38PHE     CA  597   3.200   5.507   3.629  0.3854 -0.0098 -0.0124
   38PHE     HA  598   3.127   5.566   3.574  2.1326  1.5898 -0.6905
   38PHE     CB  599   3.207   5.540   3.783  0.0608 -0.0682  0.6046
   38PHE    HB1  600   3.245   5.642   3.785 -1.1146  0.3713  2.3363
   38PHE    HB2  601   3.275   5.469   3.831 -1.8313 -2.0831  0.4530
   38PHE     CG  602   3.084   5.542   3.864  0.4967  0.5021  0.5979
   38PHE    CD1  603   3.036   5.419   3.919 -0.3118  0.3104  0.6148
   38PHE    HD1  604   3.083   5.324   3.904  0.1452  0.6476 -0.1429
   38PHE    CE1  605   2.910   5.418   3.987 -0.3166 -0.0023  0.8640
   38PHE    HE1  606   2.859   5.329   4.024  0.1139 -0.8597 -0.5355
   38PHE     CZ  607   2.843   5.543   4.004  0.2240  0.5342 -0.2368
   38PHE     HZ  608   2.750   5.537   4.059 -0.3277  0.3844 -1.1727
   38PHE    CE2  609   2.899   5.664   3.953  0.3553  0.3514  0.4699
   38PHE    HE2  610   2.839   5.753   3.952  0.7006  0.5797  0.1081
   38PHE    CD2  611   3.019   5.664   3.878 -0.3103 -0.5879  0.4200
   38PHE    HD2  612   3.061   5.753   3.833 -0.0203 -0.4111  1.0137
   38PHE      C  613   3.325   5.555   3.553  0.0488 -0.5701 -0.2572
   38PHE      O  614   3.365   5.669   3.569  0.6204  0.0560 -0.3167
   39ASN      N  615   3.384   5.474   3.461 -0.9374 -0.2290 -0.3023
   39ASN      H  616   3.353   5.379   3.442 -2.1099  0.2910 -1.0665
   39ASN     CA  617   3.490   5.520   3.378 -0.1735  0.7932 -0.3198
   39ASN     HA  618   3.564   5.579   3.432  1.0148 -1.0184  0.1362
   39ASN     CB  619   3.573   5.389   3.335 -0.2346  0.4061  0.3570
   39ASN    HB1  620   3.507   5.327   3.276 -2.4068  2.4808  0.4648
   39ASN    HB2  621   3.606   5.334   3.423  2.7898 -0.0245 -0.9059
   39ASN     CG  622   3.694   5.420   3.248 -0.1378  0.8524  0.4676
   39ASN    OD1  623   3.754   5.529   3.245 -0.2826 -0.0613  0.0825
   39ASN    ND2  624   3.739   5.322   3.177 -0.1876 -0.4072 -0.0284
   39ASN   HD21  625   3.690   5.234   3.174  2.7422 -2.2817  1.5996
   39ASN   HD22  626   3.823   5.338   3.122 -0.3388 -0.3289 -0.2374
   39ASN      C  627   3.431   5.593   3.264  0.3874 -0.4274 -0.0232
   39ASN      O  628   3.358   5.534   3.186 -0.1273 -0.3205  0.2296
   40THR      N  629   3.474   5.721   3.236 -0.1219 -0.0429 -0.1365
   40THR      H  630   3.536   5.766   3.302 -1.2740  0.5009  0.6142
   40THR     CA  631   3.454   5.801   3.116 -0.3518  0.5675 -0.1175
   40THR     HA  632   3.351   5.786   3.084 -0.2463  0.7612 -0.5599
   40THR     CB  633   3.482   5.949   3.127  0.3699  0.4970 -0.7191
   40THR     HB  634   3.447   6.007   3.042 -0.0165 -0.0083 -0.9081
   40THR    CG2  635   3.400   6.006   3.248 -0.4897  0.1896 -0.2162
   40THR   HG21  636   3.308   6.046   3.205 -0.4548  0.1606 -0.3188
   40THR   HG22  637   3.380   5.928   3.322  0.0994  1.1274  0.9548
   40THR   HG23  638   3.446   6.088   3.303 -1.4469 -0.2561  1.3161
   40THR    OG1  639   3.615   5.966   3.142  0.0702  0.6990 -0.0198
   40THR    HG1  640   3.654   5.964   3.054  1.2752 -0.4451  0.5092
   40THR      C  641   3.517   5.732   2.994 -0.4521  0.2938  0.2798
   40THR      O  642   3.471   5.752   2.878  0.2342 -0.0573 -0.1844
   41GLN      N  643   3.634   5.675   2.994 -0.4060  0.5068 -0.3515
   41GLN      H  644   3.679   5.687   3.084 -1.8314  2.1406  0.2023
   41GLN     CA  645   3.709   5.641   2.877 -0.8290 -0.4960 -0.9924
   41GLN     HA  646   3.685   5.703   2.791  0.9951  1.2331 -0.3119
   41GLN     CB  647   3.855   5.667   2.905  0.6666  0.0212 -0.0522
   41GLN    HB1  648   3.892   5.580   2.960 -0.2363 -2.4257 -2.9878
   41GLN    HB2  649   3.865   5.758   2.964 -0.4647  1.0359 -1.3418
   41GLN     CG  650   3.946   5.683   2.780  0.6157  0.5516 -0.5105
   41GLN    HG1  651   3.939   5.787   2.750 -0.8498  0.8340  0.6934
   41GLN    HG2  652   3.896   5.634   2.696 -0.9964  2.5338 -0.7849
   41GLN     CD  653   4.089   5.628   2.794  1.1138 -0.9067  0.5185
   41GLN    OE1  654   4.130   5.589   2.901 -0.7234 -0.0834  0.3572
   41GLN    NE2  655   4.159   5.629   2.690  0.5428  0.3903  0.4831
   41GLN   HE21  656   4.122   5.661   2.602 -1.1564 -2.7656 -0.0808
   41GLN   HE22  657   4.258   5.609   2.697  0.4888  0.5224  1.8945
   41GLN      C  658   3.680   5.496   2.832 -0.4208  0.5786  0.2975
   41GLN      O  659   3.748   5.445   2.745 -0.5192  0.5647  0.0289
   42ALA      N  660   3.559   5.446   2.874 -0.1664  0.1083  1.0199
   42ALA      H  661   3.504   5.496   2.943 -1.1141 -2.4698  2.2553
   42ALA     CA  662   3.514   5.314   2.855 -0.7066  0.2712 -0.3790
   42ALA     HA  663   3.585   5.233   2.870 -1.9720 -0.8424 -0.2224
   42ALA     CB  664   3.390   5.290   2.950  0.3783 -0.1918  0.1443
   42ALA    HB1  665   3.347   5.192   2.931  0.7099 -0.5318  1.0815
   42ALA    HB2  666   3.410   5.306   3.056 -2.0003  0.5560  0.5569
   42ALA    HB3  667   3.311   5.363   2.927  0.6276 -0.3493 -1.3071
   42ALA      C  668   3.466   5.300   2.708 -0.0836  0.7292 -0.9310
   42ALA      O  669   3.388   5.383   2.661 -0.2419  0.0073  0.0341
   43THR      N  670   3.491   5.181   2.652  0.5644 -0.2148  0.4039
   43THR      H  671   3.552   5.118   2.702 -1.2657 -2.2419  0.2496
   43THR     CA  672   3.448   5.149   2.516 -0.1864 -0.0061  0.4729
   43THR     HA  673   3.347   5.190   2.507 -0.6640 -1.4826 -1.9683
   43THR     CB  674   3.522   5.217   2.403 -0.6410 -0.0984 -0.2903
   43THR     HB  675   3.524   5.325   2.418 -1.6503  0.1070 -1.4603
   43THR    CG2  676   3.673   5.186   2.418 -0.7658  0.0567 -0.1568
   43THR   HG21  677   3.717   5.248   2.340 -1.4330 -1.5204 -1.8632
   43THR   HG22  678   3.713   5.213   2.516 -0.4936  0.4764 -0.3846
   43THR   HG23  679   3.682   5.078   2.402 -0.7560 -0.2060  1.4229
   43THR    OG1  680   3.472   5.175   2.280 -0.4002  0.2271 -0.0863
   43THR    HG1  681   3.390   5.219   2.260 -1.7042 -1.7052  0.6510
   43THR      C  682   3.437   4.993   2.505 -0.2769  0.2601 -0.5488
   43THR      O  683   3.516   4.920   2.566 -1.1105 -0.7104 -0.8074
   44ASN      N  684   3.343   4.948   2.425 -0.5744  0.6042 -0.0349
   44ASN      H  685   3.269   5.008   2.391 -1.3487 -1.2651 -1.8465
   44ASN     CA  686   3.333   4.807   2.383 -0.1612  0.4537  0.3324
   44ASN     HA  687   3.432   4.761   2.375  0.1346  1.2648 -0.9874
   44ASN     CB  688   3.251   4.731   2.490 -0.2042 -0.3869  0.4215
   44ASN    HB1  689   3.145   4.755   2.476  0.2998  3.5271  1.9664
   44ASN    HB2  690   3.277   4.772   2.588  0.3643 -1.2093  0.6278
   44ASN     CG  691   3.287   4.582   2.500 -0.3488 -0.7918 -0.8538
   44ASN    OD1  692   3.403   4.545   2.499 -0.2987 -0.0080 -0.0869
   44ASN    ND2  693   3.186   4.501   2.487 -0.0771 -0.4987 -0.1542
   44ASN   HD21  694   3.096   4.545   2.499 -0.0319 -0.7938  1.4756
   44ASN   HD22  695   3.196   4.402   2.504 -1.9828 -0.5305  1.0333
   44ASN      C  696   3.273   4.789   2.242 -0.1288 -0.4844  0.2121
   44ASN      O  697   3.184   4.870   2.206 -0.4946 -0.1740 -0.3127
   45ARG      N  698   3.322   4.687   2.170 -0.3724  0.1350  0.3098
   45ARG      H  699   3.401   4.645   2.217  0.3068  0.8532 -0.1526
   45ARG     CA  700   3.267   4.640   2.044  0.0790  0.2774  0.1014
   45ARG     HA  701   3.242   4.728   1.985  0.7956 -1.0404 -2.2680
   45ARG     CB  702   3.368   4.562   1.957  0.8345 -0.1423 -0.7535
   45ARG    HB1  703   3.439   4.636   1.921  0.7133  0.3560  0.0011
   45ARG    HB2  704   3.305   4.514   1.882 -0.6944 -2.9595  2.0944
   45ARG     CG  705   3.432   4.442   2.029 -0.8541 -0.5811  0.1244
   45ARG    HG1  706   3.357   4.364   2.043  1.7036 -2.8643  2.3296
   45ARG    HG2  707   3.465   4.470   2.129  1.6377 -1.1414 -0.4692
   45ARG     CD  708   3.541   4.359   1.961  0.2045  0.1365 -0.8334
   45ARG    HD1  709   3.506   4.326   1.863 -0.6795  1.0785 -0.8493
   45ARG    HD2  710   3.554   4.275   2.029 -0.0928  0.5178 -0.3003
   45ARG     NE  711   3.669   4.435   1.950  0.5353  0.4043 -0.1099
   45ARG     HE  712   3.665   4.515   2.011 -1.1517 -1.1190  1.9470
   45ARG     CZ  713   3.763   4.416   1.866 -0.6102 -0.1430 -0.1438
   45ARG    NH1  714   3.753   4.329   1.768 -0.2758  0.1339 -0.2999
   45ARG   HH11  715   3.683   4.256   1.778  1.9904 -2.0416  0.8291
   45ARG   HH12  716   3.810   4.333   1.685  1.3078  1.8406  0.8115
   45ARG    NH2  717   3.871   4.490   1.870 -0.2288 -0.4232 -0.2305
   45ARG   HH21  718   3.889   4.562   1.938 -2.6480 -0.4966  0.5634
   45ARG   HH22  719   3.943   4.472   1.801 -0.7043 -1.0965 -0.5534
   45ARG      C  720   3.130   4.572   2.062 -0.1481  0.8663  0.2413
   45ARG      O  721   3.099   4.524   2.173  0.5671  0.2886  0.3354
   46ASN      N  722   3.050   4.572   1.956 -0.1884  0.5123 -0.1383
   46ASN      H  723   3.084   4.616   1.872 -0.8392  2.0153  0.3529
   46ASN     CA  724   2.931   4.494   1.935 -0.3686 -0.4465 -0.0501
   46ASN     HA  725   2.921   4.429   2.022  2.5403 -1.8228 -0.6301
   46ASN     CB  726   2.810   4.587   1.917 -0.0812 -0.2054 -1.0150
   46ASN    HB1  727   2.722   4.525   1.901 -0.2662  0.3476 -2.2793
   46ASN    HB2  728   2.827   4.651   1.831 -0.5664  1.7233  0.2571
   46ASN     CG  729   2.777   4.682   2.041  0.7908  0.3916  1.3268
   46ASN    OD1  730   2.665   4.687   2.094 -0.3892  0.2227 -0.3935
   46ASN    ND2  731   2.875   4.757   2.091  0.1266  0.0542 -0.6357
   46ASN   HD21  732   2.963   4.770   2.043  0.0959 -2.1709 -1.4328
   46ASN   HD22  733   2.836   4.793   2.177 -2.8357 -0.4126 -1.6428
   46ASN      C  734   2.941   4.398   1.811 -0.6712 -0.8505  0.6302
   46ASN      O  735   3.006   4.443   1.713  0.1315 -0.2340  0.4994
   47THR      N  736   2.882   4.279   1.808  0.2563  0.0703 -0.5931
   47THR      H  737   2.821   4.251   1.883  0.1044  1.8837  0.0008
   47THR     CA  738   2.895   4.181   1.695 -0.1993 -0.7675 -0.1391
   47THR     HA  739   3.000   4.165   1.672  0.0901 -1.3398  1.4634
   47THR     CB  740   2.839   4.044   1.735 -0.1911  0.2594  0.1424
   47THR     HB  741   2.856   3.974   1.653  0.9990  1.3599 -0.6118
   47THR    CG2  742   2.899   3.982   1.861 -0.3993 -0.3930  0.9804
   47THR   HG21  743   2.856   3.882   1.869 -1.5740 -0.3605 -2.8342
   47THR   HG22  744   3.007   3.982   1.845 -0.2451  2.7200  1.3099
   47THR   HG23  745   2.873   4.033   1.954  0.8440  0.3861  0.9280
   47THR    OG1  746   2.701   4.053   1.753  0.2153 -0.0480  0.3006
   47THR    HG1  747   2.676   3.997   1.827 -0.9724  2.0563  1.5814
   47THR      C  748   2.831   4.230   1.570 -0.5832  0.2514 -1.3246
   47THR      O  749   2.877   4.184   1.466 -0.1303 -0.2314  0.3125
   48AS4      N  750   2.744   4.333   1.581 -0.1285  0.0004  0.5171
   48AS4      H  751   2.725   4.376   1.671 -0.2694  1.0095  0.0168
   48AS4     CA  752   2.685   4.398   1.466 -0.0921 -0.4482 -0.0707
   48AS4     HA  753   2.673   4.323   1.388  0.6260  0.3067 -0.9292
   48AS4     CB  754   2.549   4.455   1.511  0.5297 -0.0033  0.1348
   48AS4    HB1  755   2.487   4.373   1.548 -0.7754  0.5535 -0.7156
   48AS4    HB2  756   2.499   4.505   1.428  0.3741  1.6941  1.1917
   48AS4     CG  757   2.562   4.557   1.622 -0.3990  0.0472 -0.0068
   48AS4    OD1  758   2.471   4.569   1.700 -0.2094 -0.0698  0.3482
   48AS4   HD11  759   2.503   4.607   1.783  3.5964  1.4624 -1.5817
   48AS4   HD12  760   2.398   4.512   1.677  0.2908 -0.8370  0.6120
   48AS4    OD2  761   2.655   4.637   1.620 -0.2343  0.2978 -0.0159
   48AS4   HD21  762   2.672   4.663   1.529  2.0087 -1.7157 -0.2698
   48AS4   HD22  763   2.688   4.648   1.710 -0.8490 -0.6706  0.3344
   48AS4      C  764   2.772   4.509   1.397 -0.2245 -0.2074 -0.9396
   48AS4      O  765   2.731   4.590   1.315  0.1157  0.0977 -0.1495
   49GLY      N  766   2.901   4.519   1.447  1.2065  0.4769  0.3978
   49GLY      H  767   2.917   4.477   1.537  1.8161  0.8937  0.4921
   49GLY     CA  768   2.997   4.607   1.392 -0.2435  0.5415 -0.0750
   49GLY    HA1  769   2.980   4.617   1.285  0.6038 -0.4394 -0.3199
   49GLY    HA2  770   3.093   4.556   1.398 -0.3408  0.0530 -2.0052
   49GLY      C  771   2.994   4.751   1.447 -0.7011  0.2572  0.3838
   49GLY      O  772   3.079   4.825   1.400 -0.9861  0.0760  0.0543
   50SER      N  773   2.901   4.789   1.539 -0.3404  0.8626 -0.1156
   50SER      H  774   2.843   4.711   1.566  0.2899  0.2871 -0.3867
   50SER     CA  775   2.897   4.915   1.615 -0.1511 -0.2851  0.5825
   50SER     HA  776   2.947   4.988   1.551  1.4701 -0.5758  1.4905
   50SER     CB  777   2.753   4.959   1.649 -0.1304  0.2685  0.7508
   50SER    HB1  778   2.698   4.959   1.555  1.0377  1.3254  0.0329
   50SER    HB2  779   2.762   5.063   1.681 -0.7439  0.7094 -0.4657
   50SER     OG  780   2.694   4.865   1.737 -0.1769  0.7654  0.2389
   50SER     HG  781   2.672   4.788   1.684 -0.8117  0.9465  0.2369
   50SER      C  782   2.984   4.903   1.749 -0.0474  0.4107  0.3636
   50SER      O  783   3.018   4.792   1.798  0.1921 -0.4639 -0.3580
   51THR      N  784   3.008   5.024   1.801 -0.4255  0.1197 -0.4957
   51THR      H  785   2.971   5.102   1.749 -0.0377  0.5302 -0.1642
   51THR     CA  786   3.092   5.048   1.920  0.0558  0.6229 -0.2676
   51THR     HA  787   3.120   4.953   1.964 -0.9119  0.8888  0.9690
   51THR     CB  788   3.230   5.114   1.894  0.4620 -0.4813 -0.0077
   51THR     HB  789   3.216   5.203   1.831 -1.7035  1.2844  2.7245
   51THR    CG2  790   3.315   5.149   2.021  0.2079  0.4596  0.1656
   51THR   HG21  791   3.311   5.069   2.095  1.3713  0.8769  0.6906
   51THR   HG22  792   3.418   5.173   1.996  1.5922 -1.7886  3.1356
   51THR   HG23  793   3.265   5.239   2.055  1.1886  0.5556  1.3814
   51THR    OG1  794   3.320   5.033   1.814  0.1629 -0.3341  0.0039
   51THR    HG1  795   3.295   5.019   1.723  1.8935 -0.2290 -0.5291
   51THR      C  796   3.001   5.120   2.022 -0.2039 -0.2004 -0.2168
   51THR      O  797   2.913   5.194   1.988 -0.1173 -0.0024 -0.3686
   52AS2      N  798   3.028   5.099   2.151  0.4032 -0.1596 -0.3512
   52AS2      H  799   3.104   5.037   2.175  1.0259  0.6587 -0.1584
   52AS2     CA  800   2.973   5.172   2.265 -0.0247 -0.3349 -0.1524
   52AS2     HA  801   2.889   5.232   2.231  0.9402  1.2930  0.1927
   52AS2     CB  802   2.929   5.074   2.377  0.7103  0.8549  0.3676
   52AS2    HB1  803   2.916   5.133   2.468  1.5601 -0.1989  1.2022
   52AS2    HB2  804   3.004   5.000   2.405 -0.2805  0.0900  1.0902
   52AS2     CG  805   2.795   4.999   2.352 -0.4108 -0.2022 -0.2844
   52AS2    OD1  806   2.722   4.958   2.457  0.3354  0.0005 -0.2774
   52AS2   HD11  807   2.634   4.931   2.432  0.2888  0.2341 -0.3694
   52AS2   HD12  808   2.779   4.955   2.535  0.7037  1.6033 -0.4381
   52AS2    OD2  809   2.746   4.981   2.240 -0.9944 -0.4280  0.6121
   52AS2   HD21  810   2.803   5.013   2.170 -1.8763 -1.6340 -0.7267
   52AS2   HD22  811   2.654   4.951   2.240 -1.9348  1.7173 -3.5287
   52AS2      C  812   3.088   5.265   2.310 -0.2605 -0.1131 -0.3843
   52AS2      O  813   3.201   5.219   2.326  0.9826 -0.1996  0.2845
   53TY0      N  814   3.060   5.391   2.347  0.2422 -1.1090  0.5865
   53TY0      H  815   2.969   5.435   2.342  0.1190 -1.2787  1.2682
   53TY0     CA  816   3.157   5.493   2.384 -0.1093  0.5704 -0.0379
   53TY0     HA  817   3.254   5.452   2.412  0.6039  1.8193 -0.6123
   53TY0     CB  818   3.175   5.595   2.267  0.6017  0.4364  0.5530
   53TY0    HB1  819   3.203   5.694   2.302  1.1721  0.9829 -1.2918
   53TY0    HB2  820   3.076   5.608   2.224  0.0155  0.7142  1.9476
   53TY0     CG  821   3.274   5.563   2.159 -1.2750 -0.1013 -0.9662
   53TY0    CD1  822   3.423   5.574   2.185  0.6486  0.1885  0.3943
   53TY0    HD1  823   3.463   5.599   2.282 -1.3820 -0.1746  1.3693
   53TY0    CE1  824   3.506   5.543   2.082  0.1189  0.4671  0.7325
   53TY0    HE1  825   3.612   5.558   2.094  0.1419  0.8014  0.1387
   53TY0     CZ  826   3.459   5.503   1.955 -0.2192 -0.4842 -0.9172
   53TY0     OH  827   3.545   5.489   1.851 -0.6159  0.3233  0.1500
   53TY0    HH1  828   3.630   5.511   1.890 -0.7384 -0.9357  1.1962
   53TY0    HH2  829   3.510   5.432   1.783  0.7718 -1.8924  1.1775
   53TY0    CE2  830   3.319   5.492   1.930 -0.6877  0.0030  0.2234
   53TY0    HE2  831   3.283   5.462   1.833  0.7029  0.6262 -0.5148
   53TY0    CD2  832   3.230   5.530   2.028 -0.0412 -0.1813 -0.6805
   53TY0    HD2  833   3.125   5.523   2.004  0.0266  1.3682 -1.5364
   53TY0      C  834   3.104   5.581   2.499  0.1724 -0.1276 -0.1483
   53TY0      O  835   2.989   5.620   2.511  0.0163  0.8273  0.2760
   54GLY      N  836   3.198   5.626   2.591 -0.0565 -0.0626  0.6307
   54GLY      H  837   3.288   5.582   2.578 -0.1349  0.0910 -0.5201
   54GLY     CA  838   3.181   5.704   2.710 -0.2487 -0.5606  0.3032
   54GLY    HA1  839   3.111   5.784   2.686  0.4160  0.2670  1.0579
   54GLY    HA2  840   3.279   5.746   2.734 -1.5937  1.8475  2.0355
   54GLY      C  841   3.127   5.636   2.835  0.4469 -0.7930 -0.3660
   54GLY      O  842   3.083   5.525   2.835  0.3500 -0.1646  0.1946
   55ILE      N  843   3.111   5.721   2.942  0.7948  0.8482  0.1040
   55ILE      H  844   3.135   5.818   2.926 -0.2576  0.9849 -0.7795
   55ILE     CA  845   3.054   5.676   3.066 -0.4410 -0.0856  0.1642
   55ILE     HA  846   3.117   5.591   3.093 -0.0658  0.0905 -0.1634
   55ILE     CB  847   3.075   5.795   3.169 -0.0465 -0.9359  0.2347
   55ILE     HB  848   3.170   5.841   3.142 -0.0104 -0.5253  1.0340
   55ILE    CG2  849   2.975   5.911   3.142 -1.1908  0.1990 -0.0895
   55ILE   HG21  850   2.967   5.915   3.034 -2.3706 -0.4849 -0.0491
   55ILE   HG22  851   2.872   5.890   3.172 -1.8695  2.2737 -0.8118
   55ILE   HG23  852   3.026   6.000   3.179  0.7329  0.2200 -2.5348
   55ILE    CG1  853   3.090   5.746   3.312  0.8522 -0.1089 -0.4954
   55ILE   HG11  854   3.194   5.717   3.327  1.4370  2.3835  0.8872
   55ILE   HG12  855   3.017   5.669   3.338  2.0485 -1.1404 -0.1056
   55ILE     CD  856   3.057   5.857   3.419 -1.6705 -0.0584  0.9944
   55ILE    HD1  857   3.092   5.828   3.518  0.8659 -0.7196 -0.0291
   55ILE    HD2  858   3.122   5.941   3.394  0.5522 -2.2785 -1.2158
   55ILE    HD3  859   2.951   5.880   3.412 -1.5861 -0.1345 -0.8531
   55ILE      C  860   2.908   5.623   3.048  0.0291  0.1502  0.3170
   55ILE      O  861   2.889   5.523   3.118  0.3548 -0.3366 -0.6196
   56LEU      N  862   2.821   5.668   2.960 -0.4140  0.2778  0.5619
   56LEU      H  863   2.842   5.748   2.901 -0.7554  0.0567  0.1363
   56LEU     CA  864   2.686   5.608   2.935 -0.0985  0.4139  0.2036
   56LEU     HA  865   2.656   5.547   3.020  1.5997  1.9930  2.0304
   56LEU     CB  866   2.583   5.723   2.906 -0.2764  0.5341  0.1997
   56LEU    HB1  867   2.483   5.681   2.895 -0.3293  1.1557 -2.1400
   56LEU    HB2  868   2.598   5.770   2.809 -0.6260 -0.4219 -0.3316
   56LEU     CG  869   2.587   5.836   3.007 -0.0201 -0.8223 -0.2911
   56LEU     HG  870   2.690   5.870   3.013  0.0013 -0.3911 -2.3245
   56LEU    CD1  871   2.491   5.951   2.960  0.0882  0.3387 -0.1694
   56LEU   HD11  872   2.510   5.986   2.859  0.0489  1.7034  0.2706
   56LEU   HD12  873   2.391   5.907   2.963  0.6576 -1.1575  3.9932
   56LEU   HD13  874   2.509   6.041   3.018  1.2688 -0.1497  0.2449
   56LEU    CD2  875   2.541   5.788   3.148  0.1786 -0.4848 -0.0060
   56LEU   HD21  876   2.621   5.741   3.204  0.9182 -0.7281 -1.2283
   56LEU   HD22  877   2.507   5.868   3.213 -0.7591 -0.1282 -0.8991
   56LEU   HD23  878   2.463   5.715   3.127 -1.4818  1.3041 -0.3673
   56LEU      C  879   2.696   5.505   2.821  0.4100  0.3427 -0.0286
   56LEU      O  880   2.596   5.453   2.791  0.5742 -0.2166  0.1784
   57GLN      N  881   2.817   5.478   2.756 -0.2573 -0.3553  0.3273
   57GLN      H  882   2.903   5.526   2.779 -0.5748  0.4919 -0.2104
   57GLN     CA  883   2.834   5.363   2.660  0.0144 -1.5109  1.0078
   57GLN     HA  884   2.932   5.368   2.613 -0.9825 -1.4200 -1.1973
   57GLN     CB  885   2.809   5.224   2.727 -0.1678 -0.4824  0.2236
   57GLN    HB1  886   2.808   5.141   2.657  0.0661  0.4961 -0.9790
   57GLN    HB2  887   2.712   5.222   2.777 -0.9253 -1.5529 -1.2343
   57GLN     CG  888   2.917   5.204   2.829  0.0077  0.0745 -0.3244
   57GLN    HG1  889   2.891   5.123   2.897 -1.7607  0.8666  0.0041
   57GLN    HG2  890   2.935   5.299   2.880 -0.3289 -0.9289  1.7599
   57GLN     CD  891   3.046   5.164   2.761 -0.6177 -0.2718 -0.4261
   57GLN    OE1  892   3.072   5.063   2.703 -0.4818 -0.0925  0.3241
   57GLN    NE2  893   3.135   5.266   2.765 -0.4787  0.4191  0.7737
   57GLN   HE21  894   3.112   5.351   2.815 -3.2238 -0.0739  0.4520
   57GLN   HE22  895   3.225   5.254   2.720 -0.4138  0.7217  0.8235
   57GLN      C  896   2.737   5.381   2.541  0.9128 -0.8458 -0.3980
   57GLN      O  897   2.695   5.280   2.484 -0.4640 -0.3564 -0.1580
   58ILE      N  898   2.705   5.505   2.500 -0.0830 -0.1333 -0.1748
   58ILE      H  899   2.751   5.585   2.540 -1.5221  1.1902 -1.0822
   58ILE     CA  900   2.620   5.535   2.391  0.1152 -0.6658  0.1659
   58ILE     HA  901   2.520   5.500   2.417  0.9610 -1.8080  2.0840
   58ILE     CB  902   2.615   5.686   2.375 -0.1230 -0.3697 -0.9185
   58ILE     HB  903   2.715   5.716   2.346 -0.1812 -0.2968 -1.0434
   58ILE    CG2  904   2.523   5.728   2.265 -0.4515 -0.2440 -0.0215
   58ILE   HG21  905   2.562   5.711   2.164 -0.2402  1.3306 -0.2185
   58ILE   HG22  906   2.424   5.683   2.272 -0.0500 -1.1964 -0.1792
   58ILE   HG23  907   2.510   5.836   2.267 -0.1667 -0.1879 -0.7620
   58ILE    CG1  908   2.567   5.753   2.511 -0.4705 -0.3032  0.1640
   58ILE   HG11  909   2.570   5.862   2.498  0.5723 -0.1437  1.5236
   58ILE   HG12  910   2.643   5.738   2.588 -0.1653  2.1765  0.4432
   58ILE     CD  911   2.439   5.708   2.570 -0.3380  0.2717  1.1584
   58ILE    HD1  912   2.401   5.786   2.636 -2.5691 -0.1887  0.4859
   58ILE    HD2  913   2.358   5.699   2.498 -0.2425  0.2593  1.0510
   58ILE    HD3  914   2.456   5.618   2.628  0.9263  0.5906  1.3157
   58ILE      C  915   2.664   5.464   2.260 -0.7439 -0.0629  0.0187
   58ILE      O  916   2.784   5.466   2.233 -0.0084 -0.0321  0.1234
   59ASN      N  917   2.574   5.407   2.172 -0.5309 -0.9326 -0.6710
   59ASN      H  918   2.478   5.406   2.204 -0.1657 -2.5689  0.5137
   59ASN     CA  919   2.618   5.329   2.058  0.3812 -0.0519  0.2461
   59ASN     HA  920   2.715   5.283   2.078 -1.5034 -4.3745  0.2886
   59ASN     CB  921   2.518   5.213   2.052 -0.5286  1.1897  0.5135
   59ASN    HB1  922   2.417   5.252   2.036 -0.7180 -0.2277 -2.3537
   59ASN    HB2  923   2.527   5.159   2.146  0.6209 -0.9946 -0.7807
   59ASN     CG  924   2.549   5.115   1.939  0.9475 -0.2383 -0.0022
   59ASN    OD1  925   2.518   5.132   1.823  0.0484 -0.4278  0.1595
   59ASN    ND2  926   2.632   5.024   1.967 -0.6969  0.0551 -0.5029
   59ASN   HD21  927   2.669   5.013   2.061 -0.5476  0.2074 -0.5431
   59ASN   HD22  928   2.671   4.969   1.892 -0.3825 -2.0734  1.1274
   59ASN      C  929   2.633   5.413   1.926  0.4041  0.1781 -0.1220
   59ASN      O  930   2.548   5.493   1.884 -0.2862 -0.3644 -0.5811
   60SER      N  931   2.728   5.372   1.846  0.1631  0.3341 -0.5897
   60SER      H  932   2.786   5.300   1.886 -0.2658  0.1675 -0.2660
   60SER     CA  933   2.782   5.445   1.737  0.1321  0.2309  0.6709
   60SER     HA  934   2.748   5.548   1.743  0.4639  0.4250 -0.4021
   60SER     CB  935   2.933   5.439   1.730  0.0069  0.6660  0.2156
   60SER    HB1  936   2.973   5.476   1.825 -0.8996 -0.1194  0.9257
   60SER    HB2  937   2.960   5.504   1.647  0.5704 -0.5525 -0.5884
   60SER     OG  938   2.996   5.312   1.704  0.6652  0.1226 -0.1153
   60SER     HG  939   3.071   5.331   1.646  1.0885  0.3038  0.4853
   60SER      C  940   2.727   5.398   1.600  0.1139 -0.0216 -0.6716
   60SER      O  941   2.774   5.452   1.498 -0.5021  0.5351 -0.0296
   61ARG      N  942   2.619   5.325   1.602 -0.2863 -0.1941  0.3811
   61ARG      H  943   2.597   5.272   1.685 -2.9579 -1.7746 -1.1887
   61ARG     CA  944   2.523   5.316   1.494  0.1508 -0.2138 -0.0522
   61ARG     HA  945   2.572   5.340   1.400  0.4277  0.4634  0.2567
   61ARG     CB  946   2.474   5.171   1.474 -0.6109 -0.4776  0.6440
   61ARG    HB1  947   2.412   5.150   1.562 -2.3662 -1.5059 -0.7690
   61ARG    HB2  948   2.568   5.116   1.472 -0.5111 -0.2938  0.2836
   61ARG     CG  949   2.390   5.161   1.348  0.2629  0.2638  0.5540
   61ARG    HG1  950   2.446   5.214   1.271  0.9927 -0.1278  0.8089
   61ARG    HG2  951   2.296   5.205   1.380  0.2878  0.0192  0.9653
   61ARG     CD  952   2.365   5.019   1.297 -0.0232 -0.1613  0.1425
   61ARG    HD1  953   2.290   5.019   1.218  1.6241  1.6583 -1.5569
   61ARG    HD2  954   2.328   4.950   1.373  0.5029 -0.0896  0.4726
   61ARG     NE  955   2.488   4.970   1.245  0.1219  0.1675  0.0433
   61ARG     HE  956   2.536   5.026   1.176 -1.0293  0.9726 -0.1418
   61ARG     CZ  957   2.563   4.870   1.277  0.4505 -0.3032  0.1676
   61ARG    NH1  958   2.558   4.805   1.393  0.1096 -0.8160  0.1524
   61ARG   HH11  959   2.497   4.844   1.463 -0.0490  0.5601 -0.7099
   61ARG   HH12  960   2.616   4.724   1.405 -0.1846 -1.2219 -1.0600
   61ARG    NH2  961   2.658   4.833   1.201  0.0131 -0.4121  0.4136
   61ARG   HH21  962   2.659   4.860   1.104  2.1919 -1.8115 -0.0181
   61ARG   HH22  963   2.695   4.740   1.217  0.1006 -1.3604 -4.1460
   61ARG      C  964   2.405   5.418   1.509  0.3881  0.1672  0.5930
   61ARG      O  965   2.359   5.463   1.405  0.1688  0.4787  0.0442
   62TRP      N  966   2.369   5.458   1.630  0.1044 -0.5923  0.2121
   62TRP      H  967   2.414   5.419   1.711 -0.4999 -0.8252  0.4403
   62TRP     CA  968   2.237   5.530   1.647  0.6178 -0.2846 -0.5260
   62TRP     HA  969   2.182   5.538   1.553  0.1431  1.6661 -0.1175
   62TRP     CB  970   2.144   5.444   1.740  0.1618 -0.5367 -0.5612
   62TRP    HB1  971   2.045   5.490   1.740  1.2619  1.9806  0.1667
   62TRP    HB2  972   2.188   5.434   1.839 -1.0465  0.3456  0.0882
   62TRP     CG  973   2.133   5.307   1.696 -0.2518  0.2539  0.5123
   62TRP    CD1  974   2.196   5.209   1.763 -0.3385 -0.8779 -0.2932
   62TRP    HD1  975   2.261   5.224   1.848  1.6302  1.8150 -2.1010
   62TRP    NE1  976   2.176   5.088   1.702  0.1285  0.1134 -0.3927
   62TRP    HE1  977   2.225   5.003   1.725  0.6360  0.8138  1.2194
   62TRP    CE2  978   2.090   5.096   1.600 -0.0239 -0.0032 -0.1040
   62TRP    CZ2  979   2.035   5.000   1.511 -0.0618 -0.0852 -0.1929
   62TRP    HZ2  980   2.059   4.895   1.508  1.1921  0.1842 -0.2495
   62TRP    CH2  981   1.944   5.043   1.410  0.4678  0.3776 -0.4850
   62TRP    HH2  982   1.907   4.968   1.341  1.2370  0.6679 -1.2224
   62TRP    CZ3  983   1.924   5.177   1.391  0.5734 -0.1011  0.5138
   62TRP    HZ3  984   1.871   5.204   1.301  1.4941 -1.3431 -0.4322
   62TRP    CE3  985   1.978   5.274   1.478 -0.1648 -0.0385  0.0298
   62TRP    HE3  986   1.956   5.379   1.466  3.1119  1.4743  4.5254
   62TRP    CD2  987   2.060   5.235   1.588 -1.1859 -0.5993 -0.0114
   62TRP      C  988   2.261   5.675   1.686  0.3168  0.7410  0.2738
   62TRP      O  989   2.194   5.757   1.623 -0.5668 -0.5692  0.0515
   63TRP      N  990   2.339   5.707   1.791 -0.5749 -0.6528 -0.2265
   63TRP      H  991   2.391   5.639   1.844  1.7579  0.5130 -0.8757
   63TRP     CA  992   2.323   5.841   1.855 -0.2244 -0.1726  0.4870
   63TRP     HA  993   2.235   5.893   1.817 -2.1403 -2.9367  0.8047
   63TRP     CB  994   2.310   5.824   2.007  0.1462  0.2988 -0.5319
   63TRP    HB1  995   2.296   5.914   2.066 -0.2363 -1.2355  1.8617
   63TRP    HB2  996   2.402   5.778   2.044 -0.5966 -0.8204 -0.0003
   63TRP     CG  997   2.206   5.726   2.051 -0.0416  0.6303  0.3769
   63TRP    CD1  998   2.237   5.608   2.097  0.0819  0.8179  0.6416
   63TRP    HD1  999   2.340   5.577   2.112  0.1824  1.7349  2.0537
   63TRP    NE1 1000   2.118   5.532   2.114  0.5501 -0.1318  0.1807
   63TRP    HE1 1001   2.111   5.432   2.130 -2.1418 -0.2210 -1.1092
   63TRP    CE2 1002   2.005   5.614   2.084 -0.0538  0.0627  0.0572
   63TRP    CZ2 1003   1.868   5.585   2.089 -0.2116  0.5535 -0.8135
   63TRP    HZ2 1004   1.837   5.485   2.112  3.1393 -0.6164 -0.8834
   63TRP    CH2 1005   1.772   5.693   2.057 -0.1723  0.2376 -0.0093
   63TRP    HH2 1006   1.666   5.692   2.076  0.0338  0.1037  1.2580
   63TRP    CZ3 1007   1.822   5.819   2.024  0.1629  0.1113 -0.0924
   63TRP    HZ3 1008   1.757   5.899   1.993  0.4869 -0.0564 -1.2411
   63TRP    CE3 1009   1.962   5.836   2.010 -0.8464 -0.4224 -0.3918
   63TRP    HE3 1010   1.991   5.936   1.981 -0.0028 -1.3170 -2.9240
   63TRP    CD2 1011   2.060   5.739   2.051 -0.4520  0.1556  0.4803
   63TRP      C 1012   2.428   5.935   1.812  0.0550  0.3023 -0.0014
   63TRP      O 1013   2.399   6.053   1.791 -0.4546  0.2336 -0.5042
   64CY0      N 1014   2.551   5.887   1.785 -0.2684  0.8601  0.5061
   64CY0      H 1015   2.564   5.787   1.793  0.4015  0.7168 -1.7476
   64CY0     CA 1016   2.678   5.962   1.766 -0.2855 -0.6652  0.2172
   64CY0     HA 1017   2.644   6.063   1.742  1.1489  0.0315  0.9688
   64CY0     CB 1018   2.750   5.960   1.898  0.0002  1.1925 -0.4748
   64CY0    HB1 1019   2.683   6.020   1.961 -1.1232 -0.7295  0.2557
   64CY0    HB2 1020   2.854   5.992   1.895  0.7470 -1.1495 -1.4083
   64CY0     SG 1021   2.745   5.800   1.971  0.1516  0.0728  0.2068
   64CY0    HG1 1022   2.784   5.700   1.892  2.5622 -0.6526  2.1792
   64CY0    HG2 1023   2.817   5.798   2.084 -0.8208 -1.6881  0.8374
   64CY0    HG3 1024   2.616   5.781   2.001  0.2495  0.8803  1.1856
   64CY0      C 1025   2.766   5.906   1.648  0.5133 -0.4287 -0.7673
   64CY0      O 1026   2.774   5.785   1.634  0.7360  0.5709 -0.5937
   65ASN      N 1027   2.833   5.990   1.568  0.3775 -0.3327 -0.1085
   65ASN      H 1028   2.836   6.084   1.606  1.8087 -0.6103  0.5281
   65ASN     CA 1029   2.932   5.948   1.461 -0.4892  0.4326 -0.3162
   65ASN     HA 1030   2.887   5.864   1.407  0.5608 -1.0091  0.9713
   65ASN     CB 1031   2.948   6.065   1.369  0.3675 -0.2636  0.0547
   65ASN    HB1 1032   3.002   6.140   1.427  0.4710 -1.8101  2.0958
   65ASN    HB2 1033   2.852   6.091   1.325  1.4230  1.6703 -1.2891
   65ASN     CG 1034   3.033   6.020   1.252 -0.5052 -0.0467  0.2284
   65ASN    OD1 1035   3.151   6.042   1.241  1.1607  0.4896 -0.2100
   65ASN    ND2 1036   2.976   5.967   1.151  0.0137  0.1196  0.3102
   65ASN   HD21 1037   2.877   5.951   1.147 -0.0763  0.4433  1.1922
   65ASN   HD22 1038   3.026   5.939   1.067 -1.1088  3.2626 -1.5853
   65ASN      C 1039   3.069   5.901   1.514  0.3133 -0.3223 -0.1423
   65ASN      O 1040   3.146   5.976   1.580  0.1345 -0.0276  0.0222
   66AS4      N 1041   3.099   5.772   1.492  0.5106  0.6502 -0.5582
   66AS4      H 1042   3.033   5.708   1.451  1.6987  0.1222 -1.6922
   66AS4     CA 1043   3.235   5.719   1.526  0.1709  0.0770 -0.4128
   66AS4     HA 1044   3.284   5.778   1.603 -1.2015 -2.0724  2.2781
   66AS4     CB 1045   3.224   5.575   1.586 -0.3568 -0.1456 -0.8325
   66AS4    HB1 1046   3.150   5.581   1.666 -0.9979 -0.7314 -1.3740
   66AS4    HB2 1047   3.320   5.550   1.633 -0.8167 -1.5357 -0.5784
   66AS4     CG 1048   3.176   5.475   1.488 -0.7886  0.4343  0.2672
   66AS4    OD1 1049   3.192   5.352   1.516  0.2088  0.2720  0.4213
   66AS4   HD11 1050   3.268   5.325   1.568  0.5880  2.6000  1.1758
   66AS4   HD12 1051   3.105   5.318   1.495 -0.1185 -0.2894  2.4532
   66AS4    OD2 1052   3.133   5.505   1.375  0.4002  0.5398  0.1910
   66AS4   HD21 1053   3.179   5.571   1.322 -0.6266  0.5829 -0.6857
   66AS4   HD22 1054   3.055   5.453   1.354 -0.8896  3.0987 -1.8997
   66AS4      C 1055   3.332   5.723   1.405  0.8235  0.7483  0.2075
   66AS4      O 1056   3.443   5.681   1.412 -0.5755  0.3953 -0.3354
   67GLY      N 1057   3.282   5.764   1.287  0.0865 -0.0874  0.2959
   67GLY      H 1058   3.191   5.807   1.283  1.2602  2.5169 -0.3995
   67GLY     CA 1059   3.358   5.764   1.162  0.3974  0.7284  0.6158
   67GLY    HA1 1060   3.462   5.794   1.176  1.0190 -0.6617 -0.6588
   67GLY    HA2 1061   3.317   5.836   1.091 -2.6676 -0.0445  1.4825
   67GLY      C 1062   3.375   5.627   1.095  0.1093  0.5978  0.1245
   67GLY      O 1063   3.427   5.616   0.983 -0.2499 -0.1266 -1.0100
   68ARG      N 1064   3.355   5.513   1.170 -0.1692 -0.2160  0.6116
   68ARG      H 1065   3.314   5.532   1.261  0.1308 -1.7337  1.0919
   68ARG     CA 1066   3.373   5.373   1.121 -0.1645  0.4293 -0.0377
   68ARG     HA 1067   3.413   5.371   1.019 -2.2783 -1.3585 -0.9380
   68ARG     CB 1068   3.463   5.300   1.214 -0.1762 -0.1698 -0.6205
   68ARG    HB1 1069   3.448   5.192   1.214  0.5848 -0.2887  0.2685
   68ARG    HB2 1070   3.443   5.327   1.318 -0.2497 -0.3440 -0.5881
   68ARG     CG 1071   3.612   5.326   1.173 -0.5237 -0.4030  0.0262
   68ARG    HG1 1072   3.633   5.433   1.182 -0.6799 -0.3625 -0.0934
   68ARG    HG2 1073   3.645   5.292   1.074  1.0403  1.0985 -0.0262
   68ARG     CD 1074   3.710   5.247   1.262  0.3740  0.1408  0.5396
   68ARG    HD1 1075   3.680   5.142   1.263 -1.7754  0.7076  0.9991
   68ARG    HD2 1076   3.697   5.278   1.366  0.5781 -0.1351  0.6468
   68ARG     NE 1077   3.853   5.266   1.219  0.2095  0.7742 -0.1351
   68ARG     HE 1078   3.896   5.185   1.179  0.8868  0.7416  0.6268
   68ARG     CZ 1079   3.928   5.373   1.209  0.8822 -0.0318  0.4226
   68ARG    NH1 1080   3.898   5.483   1.271  0.5541  0.4404 -1.0354
   68ARG   HH11 1081   3.810   5.481   1.321  2.0054 -1.5813  1.6992
   68ARG   HH12 1082   3.964   5.558   1.280 -0.9461  1.6095  1.4344
   68ARG    NH2 1083   4.035   5.383   1.138  0.0183 -0.0700  0.3933
   68ARG   HH21 1084   4.049   5.296   1.088 -0.0016  0.0948  0.0969
   68ARG   HH22 1085   4.078   5.475   1.136 -0.9957  0.4706 -3.0716
   68ARG      C 1086   3.249   5.291   1.103 -0.6759 -0.1520 -0.1803
   68ARG      O 1087   3.251   5.205   1.014 -0.2463 -0.7705 -0.3580
   69THR      N 1088   3.144   5.300   1.188  0.0238  0.3388 -0.2802
   69THR      H 1089   3.153   5.372   1.258 -2.1050 -0.9535  1.4469
   69THR     CA 1090   3.034   5.200   1.199 -0.4154 -0.7900 -0.0795
   69THR     HA 1091   3.085   5.104   1.190  0.6722 -0.3004  0.7069
   69THR     CB 1092   2.964   5.207   1.337 -0.8164 -0.1696  0.3473
   69THR     HB 1093   2.940   5.310   1.366 -1.7743 -0.5173  0.8180
   69THR    CG2 1094   2.829   5.134   1.343 -0.1129 -0.4963  0.7003
   69THR   HG21 1095   2.792   5.153   1.443  2.1989 -0.3867  1.5965
   69THR   HG22 1096   2.766   5.183   1.268  2.3901 -1.0064 -1.9340
   69THR   HG23 1097   2.831   5.027   1.324  1.5307 -0.2363 -0.9662
   69THR    OG1 1098   3.050   5.149   1.426  0.4468 -0.6816  0.5994
   69THR    HG1 1099   3.101   5.222   1.462 -0.6017  0.4760 -0.2200
   69THR      C 1100   2.940   5.232   1.082 -0.0062  0.3496  0.3281
   69THR      O 1101   2.891   5.342   1.073  0.1765  0.4293  0.0133
   70PRO      N 1102   2.905   5.134   0.998  0.7282  0.4983  0.3405
   70PRO     CD 1103   2.937   4.991   1.013 -0.3129 -0.3814  0.0308
   70PRO    HD1 1104   2.907   4.953   1.111 -0.4830  0.8470  0.4822
   70PRO    HD2 1105   3.045   4.980   1.009 -0.2411  0.2361  0.1051
   70PRO     CG 1106   2.867   4.921   0.897  0.3572  0.0480 -0.1004
   70PRO    HG1 1107   2.773   4.881   0.936 -0.5956  1.2891 -1.0678
   70PRO    HG2 1108   2.927   4.842   0.851  0.8232  0.5402 -0.3499
   70PRO     CB 1109   2.835   5.030   0.792  0.5348  0.6687 -0.3577
   70PRO    HB1 1110   2.747   5.005   0.733 -0.0691  0.7835  0.4832
   70PRO    HB2 1111   2.922   5.045   0.728  1.2355  0.2616  0.4840
   70PRO     CA 1112   2.817   5.150   0.882 -0.3685 -0.2661  0.4133
   70PRO     HA 1113   2.842   5.241   0.829 -1.3393  0.4452  1.1307
   70PRO      C 1114   2.667   5.168   0.922  0.2543 -0.3724 -0.5925
   70PRO      O 1115   2.634   5.123   1.034 -0.2521  0.0663  0.4171
   71GLY      N 1116   2.586   5.233   0.835  0.9366  0.3102  0.2451
   71GLY      H 1117   2.636   5.266   0.754  2.5050  0.0413  1.0591
   71GLY     CA 1118   2.452   5.279   0.863 -0.1013 -0.2581  0.1724
   71GLY    HA1 1119   2.396   5.191   0.896 -0.6349 -0.0134 -0.0557
   71GLY    HA2 1120   2.398   5.309   0.773  1.2555 -0.3794 -0.7129
   71GLY      C 1121   2.439   5.371   0.982 -0.2447  0.3284 -0.6060
   71GLY      O 1122   2.345   5.362   1.057  0.0280  0.1980  0.4211
   72SER      N 1123   2.538   5.455   1.005  0.0251  0.0036 -0.7378
   72SER      H 1124   2.624   5.454   0.952  1.2432  0.2850  1.1348
   72SER     CA 1125   2.538   5.554   1.113 -0.8936 -0.2370 -0.0991
   72SER     HA 1126   2.534   5.509   1.213  1.1975  0.1837  0.2069
   72SER     CB 1127   2.670   5.627   1.110 -0.2495  0.6515 -0.3887
   72SER    HB1 1128   2.672   5.660   1.007 -0.7528  0.7635 -0.3670
   72SER    HB2 1129   2.749   5.554   1.129 -0.7781  0.8536  3.5251
   72SER     OG 1130   2.697   5.721   1.207  0.0288 -0.1654  0.1055
   72SER     HG 1131   2.766   5.686   1.264 -1.2332 -1.2470  1.0182
   72SER      C 1132   2.425   5.660   1.101 -0.6147 -0.4909  0.0230
   72SER      O 1133   2.417   5.730   0.994 -0.2780  0.0943 -0.3362
   73ARG      N 1134   2.339   5.669   1.201  0.1048 -0.8686 -0.4279
   73ARG      H 1135   2.329   5.584   1.255 -0.9758 -0.0267  0.7338
   73ARG     CA 1136   2.221   5.758   1.204  0.4716  0.0767 -0.1950
   73ARG     HA 1137   2.197   5.794   1.104  1.3219  0.1717 -0.3695
   73ARG     CB 1138   2.100   5.685   1.261  0.5755 -0.5186 -0.2255
   73ARG    HB1 1139   2.017   5.755   1.255 -0.7137 -1.8855  1.0040
   73ARG    HB2 1140   2.120   5.670   1.367  0.2633  0.5263 -0.0082
   73ARG     CG 1141   2.067   5.542   1.205 -0.4178 -0.0013 -1.0855
   73ARG    HG1 1142   1.971   5.510   1.245 -0.2393 -0.5322 -1.0753
   73ARG    HG2 1143   2.151   5.480   1.237 -0.6446 -1.4439 -3.1095
   73ARG     CD 1144   2.069   5.543   1.054  0.4483  0.1595  0.0292
   73ARG    HD1 1145   2.169   5.539   1.009 -0.4601  1.8280 -2.3327
   73ARG    HD2 1146   2.042   5.637   1.005  1.0346 -0.8490 -2.3805
   73ARG     NE 1147   1.979   5.433   0.997 -0.4680  0.0455  0.4187
   73ARG     HE 1148   1.886   5.462   0.972 -0.4310 -0.1851  0.0206
   73ARG     CZ 1149   1.997   5.301   1.002  0.5273  0.7200 -0.0501
   73ARG    NH1 1150   2.089   5.243   1.068  0.3288 -0.1056 -0.6175
   73ARG   HH11 1151   2.170   5.299   1.092 -0.7299  0.0063  3.4571
   73ARG   HH12 1152   2.108   5.145   1.054  1.5869  0.3733 -2.6337
   73ARG    NH2 1153   1.897   5.236   0.952 -0.2529  0.6134 -0.2354
   73ARG   HH21 1154   1.816   5.276   0.906 -0.8481 -0.8970 -0.5609
   73ARG   HH22 1155   1.900   5.137   0.972  0.4063  0.4514 -1.0426
   73ARG      C 1156   2.237   5.884   1.282 -0.2560  0.1514 -0.0931
   73ARG      O 1157   2.171   5.979   1.254 -0.0857 -0.9058  0.2160
   74ASN      N 1158   2.330   5.885   1.373 -0.1742  0.0767 -0.2018
   74ASN      H 1159   2.371   5.794   1.392 -1.8692 -0.3909  1.6080
   74ASN     CA 1160   2.380   5.995   1.451 -0.2697  0.0157  0.1651
   74ASN     HA 1161   2.436   5.966   1.539  0.4429  2.2371  0.5010
   74ASN     CB 1162   2.478   6.073   1.360  0.8196  0.5154  0.1489
   74ASN    HB1 1163   2.419   6.128   1.287  1.0445 -0.2157 -0.6034
   74ASN    HB2 1164   2.529   5.991   1.308  0.0603 -0.6787  1.2338
   74ASN     CG 1165   2.574   6.167   1.430  0.3570 -0.0693 -0.4024
   74ASN    OD1 1166   2.592   6.168   1.548  0.2967 -0.2978  0.2446
   74ASN    ND2 1167   2.646   6.246   1.361 -0.0345 -0.7414  0.7924
   74ASN   HD21 1168   2.641   6.259   1.261  1.6182  0.0737  0.7831
   74ASN   HD22 1169   2.731   6.288   1.396 -1.2401  0.7183  2.1196
   74ASN      C 1170   2.265   6.093   1.488  0.3042  0.2815 -0.0679
   74ASN      O 1171   2.274   6.212   1.459  0.5828 -0.6781 -0.5153
   75LEU      N 1172   2.160   6.037   1.555  0.2587 -0.5147  0.8085
   75LEU      H 1173   2.164   5.938   1.574  0.5389 -0.6074  0.2983
   75LEU     CA 1174   2.040   6.108   1.593 -0.2475 -0.8213 -0.4681
   75LEU     HA 1175   2.008   6.166   1.507  0.2475  0.1840  0.0098
   75LEU     CB 1176   1.932   6.001   1.628  0.3595  0.3166  0.4448
   75LEU    HB1 1177   1.840   6.053   1.653  0.3732  0.8919 -0.6231
   75LEU    HB2 1178   1.959   5.934   1.709 -2.5103 -1.3931  0.1111
   75LEU     CG 1179   1.885   5.896   1.519  0.1891 -0.0613 -0.2554
   75LEU     HG 1180   1.966   5.829   1.489  0.3524  0.7852 -1.7782
   75LEU    CD1 1181   1.780   5.809   1.591 -0.2902  1.3435  1.2112
   75LEU   HD11 1182   1.690   5.867   1.609 -0.8058  1.0354 -0.1831
   75LEU   HD12 1183   1.747   5.731   1.522  0.1772  0.2394  2.2139
   75LEU   HD13 1184   1.833   5.752   1.667  0.8724  0.3508 -0.2663
   75LEU    CD2 1185   1.819   5.964   1.397 -0.5030  0.4696 -0.0504
   75LEU   HD21 1186   1.775   5.885   1.335  1.0687 -1.4543  1.1455
   75LEU   HD22 1187   1.750   6.039   1.434  0.7248  1.4153  0.3684
   75LEU   HD23 1188   1.895   6.015   1.339  0.3624  1.9837  2.2626
   75LEU      C 1189   2.052   6.228   1.687  0.9334  0.0560 -0.1396
   75LEU      O 1190   1.962   6.316   1.705 -0.3168  0.0894  0.7139
   76CY0      N 1191   2.167   6.228   1.763 -1.0606  0.0600  0.4917
   76CY0      H 1192   2.228   6.147   1.760  2.1949  2.3681 -1.0154
   76CY0     CA 1193   2.206   6.341   1.847 -0.7435 -0.1629 -0.1657
   76CY0     HA 1194   2.125   6.409   1.873 -0.7796  0.2108 -1.1832
   76CY0     CB 1195   2.261   6.278   1.970  0.3714 -0.1321  0.0614
   76CY0    HB1 1196   2.280   6.357   2.043 -1.4130 -0.0938  0.5207
   76CY0    HB2 1197   2.351   6.221   1.945 -0.0829 -1.8077  1.9603
   76CY0     SG 1198   2.143   6.165   2.050 -0.2678  0.1174 -0.4944
   76CY0    HG1 1199   2.212   6.094   2.139 -0.8178 -0.2681 -0.3731
   76CY0    HG2 1200   2.058   6.233   2.127  0.2019  0.7438 -0.5186
   76CY0    HG3 1201   2.085   6.090   1.956  1.9759 -3.0518  0.4863
   76CY0      C 1202   2.306   6.435   1.783 -0.4892 -0.7614  0.3412
   76CY0      O 1203   2.334   6.541   1.838  0.2583 -0.1397  0.0755
   77ASN      N 1204   2.366   6.399   1.669  0.9236  0.3886  0.0757
   77ASN      H 1205   2.350   6.304   1.639 -0.4566  0.6995 -0.2818
   77ASN     CA 1206   2.456   6.475   1.582 -0.0402 -0.7592 -0.0162
   77ASN     HA 1207   2.485   6.399   1.509 -0.9013 -2.2450  1.1279
   77ASN     CB 1208   2.370   6.577   1.505 -0.3184  0.2778 -0.3364
   77ASN    HB1 1209   2.318   6.641   1.576 -0.2210 -0.3752  0.3442
   77ASN    HB2 1210   2.301   6.517   1.445  1.8074 -1.5410 -1.1167
   77ASN     CG 1211   2.444   6.658   1.405  0.0627 -0.7255 -0.2322
   77ASN    OD1 1212   2.560   6.632   1.367  0.2568 -0.2717 -0.3983
   77ASN    ND2 1213   2.380   6.754   1.347 -0.0361  0.6899 -0.3373
   77ASN   HD21 1214   2.287   6.778   1.378  0.6798  0.5314  2.1601
   77ASN   HD22 1215   2.439   6.798   1.278  2.4501 -1.3550  0.3235
   77ASN      C 1216   2.586   6.529   1.650  0.3272 -0.3392  0.3074
   77ASN      O 1217   2.611   6.653   1.662  0.0661  0.1572  0.2129
   78ILE      N 1218   2.662   6.433   1.701 -0.5092  0.1139 -0.5543
   78ILE      H 1219   2.635   6.337   1.681  0.7542 -0.5266  0.6774
   78ILE     CA 1220   2.781   6.451   1.777 -0.3441 -0.6307 -0.2141
   78ILE     HA 1221   2.819   6.550   1.751 -0.8155 -0.3265  0.2260
   78ILE     CB 1222   2.738   6.457   1.929 -0.4338  0.3737  0.3055
   78ILE     HB 1223   2.654   6.526   1.934 -1.5886 -0.7711 -1.7692
   78ILE    CG2 1224   2.673   6.328   1.981  0.2792 -0.1712 -0.3815
   78ILE   HG21 1225   2.748   6.248   1.985 -0.5074 -0.8894  1.3115
   78ILE   HG22 1226   2.625   6.350   2.077 -0.8076  0.8397 -1.1362
   78ILE   HG23 1227   2.599   6.294   1.909 -1.5596 -1.1197  1.8252
   78ILE    CG1 1228   2.854   6.509   2.014 -0.1716  0.2407  0.5858
   78ILE   HG11 1229   2.946   6.464   1.976 -1.3586 -0.3730 -1.7477
   78ILE   HG12 1230   2.831   6.482   2.117  2.1335 -0.6745  0.9150
   78ILE     CD 1231   2.871   6.665   2.002 -0.2866  0.3838 -0.5461
   78ILE    HD1 1232   2.849   6.689   1.898 -1.5306  0.8031 -0.2061
   78ILE    HD2 1233   2.804   6.718   2.070 -0.7608 -1.4628  0.4943
   78ILE    HD3 1234   2.975   6.683   2.028  0.3123 -1.5091 -1.4649
   78ILE      C 1235   2.884   6.349   1.734 -0.5092 -0.3425  0.5624
   78ILE      O 1236   2.845   6.235   1.722  0.8973  0.2115  0.2263
   79PRO      N 1237   3.012   6.389   1.716  0.8029 -0.1502  0.0552
   79PRO     CD 1238   3.067   6.526   1.718 -0.1192  0.5856  0.3588
   79PRO    HD1 1239   3.071   6.563   1.821 -1.3625 -0.6943  0.8979
   79PRO    HD2 1240   3.007   6.594   1.658  1.9670  0.6438 -1.7861
   79PRO     CG 1241   3.197   6.518   1.650 -0.1236  0.2238 -0.8648
   79PRO    HG1 1242   3.271   6.597   1.657  0.5638 -0.4216 -0.7219
   79PRO    HG2 1243   3.180   6.500   1.543 -2.5507  0.3994 -0.5673
   79PRO     CB 1244   3.256   6.382   1.691  0.1289 -0.7792 -0.0691
   79PRO    HB1 1245   3.312   6.400   1.783  0.4002  0.3704 -0.4525
   79PRO    HB2 1246   3.317   6.332   1.616 -0.7978 -0.3355 -1.1399
   79PRO     CA 1247   3.127   6.295   1.715  0.4159  0.3247 -0.1010
   79PRO     HA 1248   3.116   6.223   1.633  2.1354 -0.2994  0.1815
   79PRO      C 1249   3.133   6.219   1.850  0.0950  0.1628 -0.0272
   79PRO      O 1250   3.100   6.266   1.957 -0.2574  0.3485  0.3331
   80CY1      N 1251   3.162   6.092   1.851 -0.4059 -0.9153 -0.3013
   80CY1      H 1252   3.204   6.051   1.769 -0.8585 -1.2071 -0.3953
   80CY1     CA 1253   3.165   6.010   1.972  0.2274 -0.0586 -0.0514
   80CY1     HA 1254   3.073   6.020   2.029  0.2903  0.1147  0.0201
   80CY1     CB 1255   3.187   5.863   1.936 -0.3467 -0.0313  0.5832
   80CY1    HB1 1256   3.204   5.797   2.021  2.1495 -1.1603 -0.6649
   80CY1    HB2 1257   3.277   5.842   1.877 -0.8648 -1.4486  0.2383
   80CY1     SG 1258   3.050   5.787   1.844  0.3801  0.2057 -0.3285
   80CY1    HG1 1259   2.937   5.778   1.916 -0.5678 -0.4057 -1.8433
   80CY1    HG2 1260   3.017   5.846   1.729  0.0161  2.6837  0.9768
   80CY1    HG3 1261   3.098   5.664   1.821  1.6746  0.2112  2.0649
   80CY1      C 1262   3.284   6.044   2.063 -0.1610  0.1252  0.0166
   80CY1      O 1263   3.283   6.004   2.180  0.8650  0.6649  0.7150
   81SER      N 1264   3.377   6.134   2.015 -0.1340 -0.0307 -0.1696
   81SER      H 1265   3.370   6.155   1.917  1.7035 -1.1230 -0.5967
   81SER     CA 1266   3.477   6.195   2.109 -0.4099  0.8452 -0.0271
   81SER     HA 1267   3.535   6.119   2.162  1.4922  2.6837  0.6893
   81SER     CB 1268   3.577   6.267   2.036 -0.7175 -0.0359  0.4998
   81SER    HB1 1269   3.629   6.193   1.975 -3.2901  0.2498 -2.3458
   81SER    HB2 1270   3.648   6.316   2.101 -0.7550 -1.9223  2.0367
   81SER     OG 1271   3.516   6.371   1.953 -0.1740  0.0319  0.5073
   81SER     HG 1272   3.500   6.449   2.007  2.8331  1.9088 -1.0440
   81SER      C 1273   3.410   6.283   2.221 -0.2347 -0.3297  0.1929
   81SER      O 1274   3.456   6.277   2.334  0.0895  0.0518 -0.3006
   82ALA      N 1275   3.297   6.351   2.191 -0.3191 -0.2594  0.1872
   82ALA      H 1276   3.268   6.353   2.094 -1.5670  0.5786  0.5460
   82ALA     CA 1277   3.239   6.438   2.287 -0.1608  0.2722  0.1796
   82ALA     HA 1278   3.316   6.502   2.329  1.3941 -0.1310 -1.8685
   82ALA     CB 1279   3.133   6.520   2.213  0.1282  0.1595 -0.7095
   82ALA    HB1 1280   3.119   6.615   2.265  1.0084 -1.0344  1.8548
   82ALA    HB2 1281   3.161   6.554   2.113  0.0609  0.4962 -0.6170
   82ALA    HB3 1282   3.042   6.459   2.207  1.5899 -2.3035  0.6635
   82ALA      C 1283   3.164   6.359   2.399 -0.9386 -1.1056 -0.0900
   82ALA      O 1284   3.171   6.398   2.519  0.0513  0.5535 -0.1423
   83LEU      N 1285   3.111   6.240   2.367 -0.7580  0.2984  0.6839
   83LEU      H 1286   3.129   6.211   2.272  1.5939  2.3368  0.4247
   83LEU     CA 1287   3.050   6.149   2.460  0.2581 -0.1454  0.5215
   83LEU     HA 1288   2.974   6.205   2.514  0.5937  2.1299 -1.2224
   83LEU     CB 1289   2.958   6.053   2.385  0.5581 -0.0267 -0.1297
   83LEU    HB1 1290   2.900   5.993   2.454  0.8676 -0.0171  0.1457
   83LEU    HB2 1291   3.021   5.981   2.332  0.5829 -0.3812  0.3780
   83LEU     CG 1292   2.864   6.105   2.282  0.1474 -0.1442 -0.2681
   83LEU     HG 1293   2.922   6.137   2.195  1.1956  2.6809  1.3513
   83LEU    CD1 1294   2.770   5.992   2.239  0.3263 -0.3104  0.2061
   83LEU   HD11 1295   2.831   5.922   2.183  0.5406 -0.1015  0.1785
   83LEU   HD12 1296   2.735   5.942   2.330  1.1285 -1.3989 -0.0802
   83LEU   HD13 1297   2.693   6.032   2.173 -0.2374  2.9855  2.5321
   83LEU    CD2 1298   2.773   6.213   2.331 -0.3363 -0.0371  0.0395
   83LEU   HD21 1299   2.703   6.228   2.249 -0.1250 -0.6573 -0.2561
   83LEU   HD22 1300   2.732   6.183   2.428 -1.4553  1.6599  0.1467
   83LEU   HD23 1301   2.825   6.309   2.337 -0.7091  0.1429  0.5373
   83LEU      C 1302   3.151   6.076   2.551  0.4419 -0.4778 -0.2288
   83LEU      O 1303   3.132   6.041   2.673 -0.2274 -0.3551  0.1625
   84LEU      N 1304   3.265   6.056   2.493  0.1338  0.3258  0.0043
   84LEU      H 1305   3.277   6.097   2.402 -2.5848  0.8188 -0.2251
   84LEU     CA 1306   3.393   5.998   2.546  0.4088  0.2140  0.2163
   84LEU     HA 1307   3.368   5.918   2.616  1.2082  1.3435  1.8774
   84LEU     CB 1308   3.470   5.947   2.427 -0.4379  1.0965  0.0908
   84LEU    HB1 1309   3.480   6.035   2.364 -1.7099  0.0385 -1.6655
   84LEU    HB2 1310   3.405   5.887   2.364  1.7351 -0.4016 -0.8611
   84LEU     CG 1311   3.607   5.882   2.449  0.0077 -0.5063 -0.5998
   84LEU     HG 1312   3.678   5.945   2.502 -0.1459 -0.6147 -0.2682
   84LEU    CD1 1313   3.587   5.748   2.526  0.4479 -0.0756 -0.2158
   84LEU   HD11 1314   3.679   5.689   2.524  0.6218  0.1034  1.4227
   84LEU   HD12 1315   3.551   5.775   2.625 -0.1431 -0.6567 -0.2704
   84LEU   HD13 1316   3.510   5.692   2.474  0.4942 -0.2709 -0.0750
   84LEU    CD2 1317   3.678   5.838   2.323 -0.6327 -0.5102 -0.2751
   84LEU   HD21 1318   3.774   5.806   2.366 -1.5058  0.9523  3.0774
   84LEU   HD22 1319   3.625   5.752   2.283 -1.4228 -1.0891  1.8647
   84LEU   HD23 1320   3.692   5.920   2.253 -1.0106 -1.9531 -2.1239
   84LEU      C 1321   3.470   6.105   2.638  0.6559  0.2914  0.5427
   84LEU      O 1322   3.567   6.069   2.706 -0.5733  0.5248 -0.0858
   85SER      N 1323   3.423   6.227   2.646  0.2597 -0.1575 -0.4059
   85SER      H 1324   3.344   6.262   2.594 -2.3701 -0.1200  3.2171
   85SER     CA 1325   3.481   6.324   2.745  0.0961  0.5025  0.2531
   85SER     HA 1326   3.589   6.327   2.733  0.1752  1.7755  1.0302
   85SER     CB 1327   3.426   6.458   2.714  0.0968 -0.0329  0.1749
   85SER    HB1 1328   3.320   6.482   2.714  0.1462  0.2898 -1.2030
   85SER    HB2 1329   3.448   6.461   2.608 -2.7593  0.2063 -0.5006
   85SER     OG 1330   3.498   6.552   2.779 -0.6264 -0.0635  0.1149
   85SER     HG 1331   3.456   6.635   2.754  1.6773  2.4356  3.5694
   85SER      C 1332   3.449   6.304   2.892  0.5188  0.0750  0.1568
   85SER      O 1333   3.336   6.274   2.929 -0.1260 -0.5179 -0.1269
   86SER      N 1334   3.546   6.335   2.978  0.7231  0.7365 -0.1106
   86SER      H 1335   3.631   6.370   2.937  1.5313 -0.7095  0.2822
   86SER     CA 1336   3.541   6.348   3.125 -0.0207  0.1029  0.1238
   86SER     HA 1337   3.486   6.259   3.154 -1.5590  0.9248 -0.1547
   86SER     CB 1338   3.684   6.339   3.186 -0.2248  0.1072 -0.0198
   86SER    HB1 1339   3.680   6.329   3.295 -0.6243 -0.6395 -0.0942
   86SER    HB2 1340   3.744   6.426   3.160  0.2406 -0.6728 -1.6791
   86SER     OG 1341   3.767   6.233   3.137  0.2445  0.1879 -0.2583
   86SER     HG 1342   3.773   6.259   3.044 -0.1846 -0.6846 -0.5403
   86SER      C 1343   3.464   6.469   3.175  0.3654 -0.3247  0.0721
   86SER      O 1344   3.423   6.468   3.295 -0.0584  0.1198  0.1171
   87AS4      N 1345   3.441   6.567   3.090 -0.0418 -0.0220  0.5371
   87AS4      H 1346   3.478   6.564   2.996 -1.4824  1.7786 -0.1484
   87AS4     CA 1347   3.326   6.656   3.112 -0.0139 -0.2542 -0.0817
   87AS4     HA 1348   3.327   6.677   3.218 -3.1553 -0.9982  0.1849
   87AS4     CB 1349   3.349   6.785   3.037  0.2822  0.1882 -0.0641
   87AS4    HB1 1350   3.360   6.764   2.930  1.5901  2.4026 -0.4394
   87AS4    HB2 1351   3.447   6.825   3.065  0.2505  0.5182 -0.4107
   87AS4     CG 1352   3.248   6.893   3.061 -0.0239 -0.6733 -0.3753
   87AS4    OD1 1353   3.283   7.008   3.030  0.5752 -0.2020  0.2370
   87AS4   HD11 1354   3.311   7.015   2.938 -0.5600 -2.1493 -0.3235
   87AS4   HD12 1355   3.305   7.060   3.108  0.0366  2.0922 -1.0540
   87AS4    OD2 1356   3.135   6.863   3.093  0.6524 -0.0774 -0.2825
   87AS4   HD21 1357   3.119   6.775   3.127 -0.4309  0.6324  1.1242
   87AS4   HD22 1358   3.076   6.933   3.065  0.7421  0.5602  1.0647
   87AS4      C 1359   3.198   6.576   3.069 -0.2636  0.4726 -0.4208
   87AS4      O 1360   3.190   6.531   2.955  0.5831  0.0153  0.0447
   88ILE      N 1361   3.102   6.570   3.155  0.1487  0.3494 -0.2432
   88ILE      H 1362   3.119   6.614   3.244  0.8093  1.9162 -1.1097
   88ILE     CA 1363   2.971   6.503   3.122  0.7518  0.1361  0.1220
   88ILE     HA 1364   2.996   6.406   3.078  0.2170  0.1742 -0.2838
   88ILE     CB 1365   2.886   6.469   3.240 -0.0091 -0.7523 -0.2645
   88ILE     HB 1366   2.786   6.453   3.198  0.1913  0.1996 -1.1400
   88ILE    CG2 1367   2.939   6.352   3.328  0.1000 -0.3061  0.5707
   88ILE   HG21 1368   2.955   6.265   3.265  1.5277  0.4358 -0.1505
   88ILE   HG22 1369   3.030   6.380   3.382 -1.5397  0.4877  3.0811
   88ILE   HG23 1370   2.870   6.333   3.410 -1.8762  4.3485  0.2708
   88ILE    CG1 1371   2.877   6.593   3.335  0.7302  0.1342 -0.7860
   88ILE   HG11 1372   2.854   6.684   3.280 -0.4732 -0.5050 -1.3602
   88ILE   HG12 1373   2.973   6.615   3.383  0.1162  2.3627 -0.4839
   88ILE     CD 1374   2.772   6.578   3.443 -0.1976 -0.4940 -0.2387
   88ILE    HD1 1375   2.775   6.670   3.502  1.4131  0.3846 -1.6110
   88ILE    HD2 1376   2.671   6.573   3.402 -0.5031  2.8481 -0.1607
   88ILE    HD3 1377   2.792   6.499   3.516 -0.5778 -1.6371 -1.3337
   88ILE      C 1378   2.894   6.581   3.015  0.3854  0.1916 -0.2225
   88ILE      O 1379   2.793   6.527   2.969 -0.0723 -0.0469 -0.5628
   89THR      N 1380   2.925   6.705   2.982 -0.1292  0.0971 -0.1997
   89THR      H 1381   3.010   6.738   3.026  0.6807 -0.8634 -0.9997
   89THR     CA 1382   2.836   6.799   2.913  0.1494 -0.0951 -0.1318
   89THR     HA 1383   2.759   6.830   2.985  0.6457 -0.7972  0.7311
   89THR     CB 1384   2.904   6.929   2.873 -0.0793  0.0040  0.3864
   89THR     HB 1385   2.990   6.904   2.810 -0.4684 -1.3905  0.3594
   89THR    CG2 1386   2.808   7.025   2.795  0.0515  0.1143  0.0577
   89THR   HG21 1387   2.784   6.982   2.698  0.9363 -1.8834  0.6662
   89THR   HG22 1388   2.721   7.046   2.857  1.0203  0.0121  1.5042
   89THR   HG23 1389   2.858   7.119   2.773  0.8578 -0.2411  0.3124
   89THR    OG1 1390   2.940   7.008   2.989  0.3180 -0.1041 -0.2802
   89THR    HG1 1391   3.010   6.971   3.043  0.0127  1.7541  1.5312
   89THR      C 1392   2.767   6.736   2.796 -0.0305  0.2271  0.7928
   89THR      O 1393   2.647   6.724   2.788  0.5129  0.1017  0.0829
   90ALA      N 1394   2.839   6.676   2.699 -0.0344  0.1598  0.2598
   90ALA      H 1395   2.938   6.671   2.717 -0.2713 -0.1134  1.5425
   90ALA     CA 1396   2.787   6.620   2.579 -0.2822  0.2455  0.1920
   90ALA     HA 1397   2.726   6.687   2.518 -1.3651 -2.8129 -2.3042
   90ALA     CB 1398   2.909   6.578   2.494  0.8106 -0.0641 -0.3248
   90ALA    HB1 1399   2.871   6.547   2.396 -1.0554  1.1603 -0.0560
   90ALA    HB2 1400   2.979   6.661   2.482  1.3508 -0.8402 -3.7930
   90ALA    HB3 1401   2.962   6.497   2.543  1.2953  0.6351  0.3194
   90ALA      C 1402   2.718   6.490   2.612  0.8198  0.5567 -0.1887
   90ALA      O 1403   2.609   6.459   2.562  0.5638 -0.1015  0.0829
   91SER      N 1404   2.763   6.404   2.700  0.6297  0.2952 -0.3743
   91SER      H 1405   2.850   6.421   2.748  1.5310 -1.0424 -1.4697
   91SER     CA 1406   2.687   6.284   2.733  0.4219 -0.5421 -0.0402
   91SER     HA 1407   2.673   6.222   2.644 -0.7256  0.1325 -0.3444
   91SER     CB 1408   2.761   6.201   2.843 -0.0686 -0.4191  0.4758
   91SER    HB1 1409   2.711   6.107   2.870  0.1826 -0.7180 -0.0750
   91SER    HB2 1410   2.754   6.258   2.935 -0.9233  1.3908 -0.6560
   91SER     OG 1411   2.894   6.167   2.809  0.0992 -0.4126 -0.1786
   91SER     HG 1412   2.946   6.248   2.797  1.1937 -0.9623  0.6508
   91SER      C 1413   2.547   6.320   2.784 -0.1790 -0.3782 -0.0240
   91SER      O 1414   2.458   6.243   2.758 -0.3095 -0.0572 -0.1534
   92VAL      N 1415   2.527   6.428   2.855  0.1291  0.5052 -0.4146
   92VAL      H 1416   2.608   6.488   2.862  0.2249  0.4370 -0.8927
   92VAL     CA 1417   2.396   6.463   2.918 -0.1342 -0.0204  1.4137
   92VAL     HA 1418   2.349   6.371   2.953  0.3267 -1.5739 -1.6658
   92VAL     CB 1419   2.418   6.567   3.027  0.0717  0.1062 -0.0587
   92VAL     HB 1420   2.465   6.660   2.997  1.2203  0.4550  2.5513
   92VAL    CG1 1421   2.282   6.611   3.094  0.3987 -0.0052  0.2556
   92VAL   HG11 1422   2.217   6.656   3.018  1.5765 -1.8484 -1.9767
   92VAL   HG12 1423   2.226   6.526   3.135  1.7795 -0.7452  0.6506
   92VAL   HG13 1424   2.300   6.676   3.179  0.1018 -0.9336  1.0612
   92VAL    CG2 1425   2.501   6.497   3.139 -0.2698  0.2037 -0.7218
   92VAL   HG21 1426   2.505   6.563   3.226  1.4024  1.1945 -1.4890
   92VAL   HG22 1427   2.448   6.409   3.175  0.9762 -0.4452 -0.4087
   92VAL   HG23 1428   2.593   6.457   3.096 -0.3464  0.9110 -1.5590
   92VAL      C 1429   2.293   6.525   2.813 -0.5631  0.2844  0.0394
   92VAL      O 1430   2.175   6.505   2.830  0.0027  0.5405  0.3025
   93ASN      N 1431   2.352   6.596   2.718 -0.1743  1.1100 -0.6554
   93ASN      H 1432   2.451   6.614   2.729  0.6496 -2.8723 -0.3684
   93ASN     CA 1433   2.275   6.656   2.609  0.4923 -0.0794 -0.0694
   93ASN     HA 1434   2.189   6.717   2.639 -1.1994 -2.3567 -0.0275
   93ASN     CB 1435   2.356   6.745   2.512 -0.3803 -0.9273 -0.5859
   93ASN    HB1 1436   2.292   6.786   2.434 -0.4149  0.0691 -0.0536
   93ASN    HB2 1437   2.443   6.697   2.467  0.4148 -1.1361  1.0958
   93ASN     CG 1438   2.431   6.860   2.576 -0.0976  0.0322 -0.4928
   93ASN    OD1 1439   2.409   6.898   2.690 -0.3242 -0.0884 -0.2412
   93ASN    ND2 1440   2.529   6.913   2.501  0.8860  1.0788 -0.0989
   93ASN   HD21 1441   2.552   6.867   2.415  0.0206 -2.6246  1.4634
   93ASN   HD22 1442   2.579   6.989   2.545  1.3170 -0.5526  2.3839
   93ASN      C 1443   2.218   6.539   2.528 -1.0052 -0.1747 -0.4347
   93ASN      O 1444   2.101   6.527   2.508 -0.5471 -0.0733 -0.3847
   94CY2      N 1445   2.304   6.441   2.490 -0.4690 -0.1947 -0.0888
   94CY2      H 1446   2.401   6.463   2.507 -0.9877  2.0973  0.3012
   94CY2     CA 1447   2.273   6.311   2.434 -0.2204  0.0643 -0.2731
   94CY2     HA 1448   2.233   6.330   2.335  2.7736  0.5125 -1.5109
   94CY2     CB 1449   2.405   6.247   2.412  0.4920  0.1507  0.2476
   94CY2    HB1 1450   2.457   6.237   2.507 -0.7219  0.4418  0.9686
   94CY2    HB2 1451   2.460   6.313   2.345  0.1117 -0.8787 -1.1198
   94CY2     SG 1452   2.380   6.083   2.335 -0.2584 -0.0233 -0.0740
   94CY2    HG1 1453   2.312   6.085   2.220 -0.6319  0.7934  0.1536
   94CY2    HG2 1454   2.502   6.034   2.313 -0.1038  0.5568 -0.5625
   94CY2    HG3 1455   2.315   6.003   2.420  0.9138  1.6652  2.5300
   94CY2      C 1456   2.178   6.235   2.522  0.2976 -0.4533  0.1485
   94CY2      O 1457   2.086   6.187   2.463  0.4946 -0.1589 -0.4108
   95ALA      N 1458   2.201   6.223   2.654  0.1411 -0.3981 -0.5846
   95ALA      H 1459   2.285   6.263   2.694 -0.6200  1.4130 -0.7237
   95ALA     CA 1460   2.094   6.169   2.741 -0.2653  0.2640  0.5671
   95ALA     HA 1461   2.083   6.068   2.703  2.4424  0.1763 -0.2208
   95ALA     CB 1462   2.140   6.173   2.885  1.0307 -0.2178 -0.1115
   95ALA    HB1 1463   2.232   6.114   2.892 -0.2409 -2.0897  3.2410
   95ALA    HB2 1464   2.150   6.274   2.926 -1.8987 -0.3976  1.3131
   95ALA    HB3 1465   2.059   6.130   2.945  0.5592  3.0342  1.8356
   95ALA      C 1466   1.962   6.234   2.718 -0.0954 -1.2179 -0.2561
   95ALA      O 1467   1.865   6.167   2.692  0.3459  0.2204  0.3554
   96LY3      N 1468   1.961   6.367   2.716 -0.5698  0.0112 -0.0591
   96LY3      H 1469   2.046   6.421   2.723 -0.9342  0.5514  0.2033
   96LY3     CA 1470   1.836   6.446   2.696 -0.2252  0.3462 -0.3573
   96LY3     HA 1471   1.766   6.413   2.772  1.5694  0.1748  1.3202
   96LY3     CB 1472   1.871   6.590   2.721 -0.1973  0.5802 -0.2855
   96LY3    HB1 1473   1.785   6.646   2.683 -1.7749 -1.1073  0.6158
   96LY3    HB2 1474   1.959   6.628   2.670  1.3297 -0.9842  1.0807
   96LY3     CG 1475   1.875   6.623   2.877 -0.3853 -1.1016  0.9200
   96LY3    HG1 1476   1.941   6.554   2.929  1.0584 -0.6429 -0.2418
   96LY3    HG2 1477   1.774   6.618   2.918 -0.5771  1.0928  0.8137
   96LY3     CD 1478   1.919   6.766   2.906  0.9882 -0.3964 -0.1933
   96LY3    HD1 1479   1.836   6.830   2.873  1.0301 -1.1079 -1.7399
   96LY3    HD2 1480   2.002   6.788   2.839  1.2101  1.1622  0.5325
   96LY3     CE 1481   1.958   6.808   3.048 -0.3332  0.6667 -0.1343
   96LY3    HE1 1482   2.032   6.739   3.088 -1.4594  0.5405  1.8325
   96LY3    HE2 1483   1.864   6.801   3.102  1.2174 -0.9333  2.6026
   96LY3     NZ 1484   2.010   6.943   3.064 -0.2578 -0.3717 -0.2625
   96LY3    HZ1 1485   2.051   6.956   3.156  1.2565 -0.4309 -0.9012
   96LY3    HZ2 1486   2.093   6.957   3.009 -0.5429 -1.4324 -0.9809
   96LY3    HZ3 1487   1.937   7.013   3.052 -0.5206 -0.5286  0.3981
   96LY3      C 1488   1.777   6.421   2.557  0.5062  0.0550  0.3184
   96LY3      O 1489   1.652   6.423   2.556  0.2422  0.2908  0.3726
   97LY3      N 1490   1.849   6.388   2.454 -0.1009  0.6447 -0.1616
   97LY3      H 1491   1.949   6.383   2.471 -0.3853 -1.2098  1.4844
   97LY3     CA 1492   1.798   6.370   2.315  0.0907 -0.5981 -0.1394
   97LY3     HA 1493   1.724   6.446   2.290 -0.1260 -1.8423 -3.8049
   97LY3     CB 1494   1.914   6.390   2.209  0.4755 -0.1521  0.5010
   97LY3    HB1 1495   1.996   6.325   2.238  0.9465 -0.5368 -1.5589
   97LY3    HB2 1496   1.951   6.493   2.211 -0.7811  0.3419 -0.3440
   97LY3     CG 1497   1.870   6.359   2.060 -0.4202 -0.0273 -0.1975
   97LY3    HG1 1498   1.836   6.256   2.055  2.4842 -1.1055  0.3720
   97LY3    HG2 1499   1.954   6.378   1.994  1.5650  0.3589  2.3080
   97LY3     CD 1500   1.765   6.461   2.025 -0.2594 -0.5775  0.0674
   97LY3    HD1 1501   1.797   6.562   2.052 -0.3715 -0.0546 -1.6107
   97LY3    HD2 1502   1.677   6.441   2.085  1.5045  0.4428  3.1961
   97LY3     CE 1503   1.733   6.457   1.875  0.0420  0.5650 -0.1520
   97LY3    HE1 1504   1.703   6.354   1.853  2.1974  0.0048 -0.7229
   97LY3    HE2 1505   1.826   6.477   1.820 -0.5117  2.1540 -0.5670
   97LY3     NZ 1506   1.636   6.555   1.825  0.6597  0.0550 -0.5581
   97LY3    HZ1 1507   1.669   6.648   1.843  0.9737 -0.4890  1.9957
   97LY3    HZ2 1508   1.615   6.544   1.727  0.4540 -0.1527 -0.4919
   97LY3    HZ3 1509   1.543   6.544   1.862  0.9406  1.0867  0.5170
   97LY3      C 1510   1.728   6.237   2.296  0.2041  0.2530  0.1434
   97LY3      O 1511   1.613   6.227   2.250  0.2405 -0.1093 -0.3462
   98ILE      N 1512   1.784   6.134   2.368  0.5478 -0.8039 -0.0450
   98ILE      H 1513   1.876   6.149   2.406  0.1545 -0.2210  0.7105
   98ILE     CA 1514   1.727   6.003   2.376  0.4399 -0.0297  0.0481
   98ILE     HA 1515   1.728   5.965   2.273  1.0919 -1.3283  0.5121
   98ILE     CB 1516   1.812   5.904   2.466 -0.8604  0.6617  0.2264
   98ILE     HB 1517   1.847   5.948   2.560  1.2639 -2.6417  1.1951
   98ILE    CG2 1518   1.754   5.763   2.498  0.3124 -0.2545  0.1399
   98ILE   HG21 1519   1.711   5.715   2.410 -0.7947 -0.2371  0.6545
   98ILE   HG22 1520   1.825   5.686   2.530 -1.7650 -1.3313  2.5604
   98ILE   HG23 1521   1.682   5.769   2.580  0.2207 -0.9798  0.1225
   98ILE    CG1 1522   1.942   5.858   2.386 -0.4693 -1.0493  0.4567
   98ILE   HG11 1523   1.971   5.941   2.322  0.6253 -0.8705  1.1658
   98ILE   HG12 1524   1.913   5.776   2.321 -1.4562 -0.2514 -0.1411
   98ILE     CD 1525   2.061   5.827   2.464 -0.0540  0.2293 -0.4546
   98ILE    HD1 1526   2.097   5.918   2.513  1.6238 -0.2417 -0.7324
   98ILE    HD2 1527   2.037   5.755   2.542  0.0245  0.6886  0.0057
   98ILE    HD3 1528   2.132   5.790   2.391 -0.7172 -0.9370 -0.5303
   98ILE      C 1529   1.583   6.019   2.440 -0.7726  0.5896  0.5389
   98ILE      O 1530   1.481   5.968   2.392  0.6371  0.7075  0.4081
   99VAL      N 1531   1.574   6.096   2.547  0.0227 -0.0905 -0.0891
   99VAL      H 1532   1.662   6.136   2.578  0.9476 -1.3260 -0.9699
   99VAL     CA 1533   1.454   6.122   2.625 -0.2172  0.0507  0.1475
   99VAL     HA 1534   1.401   6.027   2.635 -0.1339 -0.1499 -1.1087
   99VAL     CB 1535   1.493   6.169   2.765  0.3882 -0.5748 -0.5050
   99VAL     HB 1536   1.567   6.249   2.757  0.3184 -0.1845  2.0871
   99VAL    CG1 1537   1.371   6.216   2.841  0.4200  0.1645  0.7258
   99VAL   HG11 1538   1.329   6.313   2.815  0.9898 -0.0265 -1.0289
   99VAL   HG12 1539   1.293   6.141   2.829  0.3074  0.2325  1.0155
   99VAL   HG13 1540   1.391   6.233   2.947 -2.3804 -0.2873  1.4003
   99VAL    CG2 1541   1.561   6.058   2.841 -0.0814 -0.4057  0.1348
   99VAL   HG21 1542   1.653   6.033   2.788  0.2197 -2.6728  1.5721
   99VAL   HG22 1543   1.589   6.102   2.937  0.4873  2.3095 -1.1765
   99VAL   HG23 1544   1.491   5.976   2.853 -1.4325  0.6483 -0.3979
   99VAL      C 1545   1.364   6.221   2.548 -0.5754 -0.2601  0.1667
   99VAL      O 1546   1.242   6.209   2.547  0.1011 -0.2100 -0.4024
  100SER      N 1547   1.418   6.325   2.484  0.3333  0.1993  0.1398
  100SER      H 1548   1.513   6.353   2.500 -0.0148  1.0559  0.7419
  100SER     CA 1549   1.345   6.419   2.396 -0.2124 -0.3635 -0.6202
  100SER     HA 1550   1.275   6.476   2.458 -0.3109 -2.3704  1.2120
  100SER     CB 1551   1.446   6.521   2.341  0.1669 -0.1761 -0.1756
  100SER    HB1 1552   1.525   6.466   2.289 -0.2750 -1.1300  0.1461
  100SER    HB2 1553   1.499   6.582   2.415  3.0087 -0.9004 -1.4666
  100SER     OG 1554   1.393   6.599   2.241 -0.2683 -0.4526 -0.2661
  100SER     HG 1555   1.303   6.620   2.267 -1.0643 -2.8930 -0.7992
  100SER      C 1556   1.263   6.350   2.288 -0.6359  0.1177 -0.2999
  100SER      O 1557   1.146   6.383   2.268  0.0169 -0.5068  0.2191
  101AS1      N 1558   1.325   6.251   2.222  0.2499  0.0681 -0.0820
  101AS1      H 1559   1.419   6.224   2.247 -0.5138 -2.6516  0.2070
  101AS1     CA 1560   1.257   6.159   2.128  0.6263  0.0886  0.2588
  101AS1     HA 1561   1.217   6.221   2.048  0.2902 -0.9682 -0.4126
  101AS1     CB 1562   1.362   6.070   2.071 -0.2764  0.4923  0.5923
  101AS1    HB1 1563   1.308   5.993   2.016  0.8978  0.2691 -0.2824
  101AS1    HB2 1564   1.415   6.035   2.159 -0.7230  2.6065  1.7806
  101AS1     CG 1565   1.450   6.149   1.979 -0.1800  0.1437 -0.4462
  101AS1    OD1 1566   1.449   6.273   1.969  0.0623  0.4694 -0.3204
  101AS1   HD11 1567   1.376   6.322   2.007  1.8350  2.6416  0.5187
  101AS1   HD12 1568   1.516   6.293   1.903  2.7507 -2.6087  1.1782
  101AS1    OD2 1569   1.544   6.080   1.915 -0.1922 -0.1535 -0.0018
  101AS1   HD21 1570   1.528   5.989   1.941  2.2013 -0.3214  1.1264
  101AS1   HD22 1571   1.593   6.134   1.852 -0.2345  1.5547  1.3567
  101AS1      C 1572   1.144   6.069   2.188  0.1384 -0.3677 -0.1808
  101AS1      O 1573   1.065   6.011   2.113 -0.0995  0.2354 -0.5354
  102GLY      N 1574   1.123   6.070   2.322 -0.5827  0.5003 -0.2213
  102GLY      H 1575   1.186   6.126   2.377 -0.4751 -0.2324  0.4155
  102GLY     CA 1576   1.031   5.986   2.390 -0.0582  0.1236 -0.6412
  102GLY    HA1 1577   0.941   5.980   2.328 -0.2851 -0.5565 -0.2635
  102GLY    HA2 1578   0.994   6.030   2.482 -0.2032  0.6732 -0.9582
  102GLY      C 1579   1.076   5.844   2.426  0.3405  0.0102 -0.1227
  102GLY      O 1580   0.999   5.757   2.470  0.1817 -0.5039 -0.4681
  103ASN      N 1581   1.206   5.809   2.412  0.0396  0.2704  0.4418
  103ASN      H 1582   1.265   5.886   2.382 -0.5810  0.4147 -0.4645
  103ASN     CA 1583   1.260   5.674   2.432  0.1445 -0.3324 -0.0556
  103ASN     HA 1584   1.187   5.595   2.410  0.9562 -1.0395 -0.2510
  103ASN     CB 1585   1.372   5.639   2.337  0.4182  0.1273  0.3419
  103ASN    HB1 1586   1.413   5.545   2.374 -0.1737  0.2027  1.2283
  103ASN    HB2 1587   1.446   5.719   2.344  0.3236  0.0631  4.1722
  103ASN     CG 1588   1.329   5.602   2.193 -0.2629 -0.4713  0.4139
  103ASN    OD1 1589   1.366   5.668   2.097  0.5165 -0.2663 -0.5447
  103ASN    ND2 1590   1.254   5.500   2.170  0.9075 -0.6154  0.5044
  103ASN   HD21 1591   1.231   5.435   2.244  0.8241 -1.9938 -0.6889
  103ASN   HD22 1592   1.229   5.495   2.072  1.2666  3.0481  0.1053
  103ASN      C 1593   1.286   5.658   2.584  0.0315  0.6115  0.1193
  103ASN      O 1594   1.282   5.750   2.668 -0.2141  0.3957  0.1228
  104GLY      N 1595   1.309   5.532   2.616  0.5616  0.3042 -0.8324
  104GLY      H 1596   1.273   5.459   2.555  2.1545 -2.1818  1.0002
  104GLY     CA 1597   1.386   5.496   2.730  0.5511  0.2360 -0.7912
  104GLY    HA1 1598   1.323   5.491   2.819 -0.5315 -2.6134 -1.6274
  104GLY    HA2 1599   1.447   5.582   2.758  0.4906 -0.2034  0.7997
  104GLY      C 1600   1.465   5.365   2.725  0.0183 -0.0007  0.5797
  104GLY      O 1601   1.436   5.274   2.651  0.3549 -0.0991  0.2655
  105MET      N 1602   1.574   5.363   2.808  0.0801  0.9437  0.1760
  105MET      H 1603   1.590   5.442   2.869  0.7731  1.2263 -0.3576
  105MET     CA 1604   1.665   5.248   2.809 -0.0128  0.3460  0.4557
  105MET     HA 1605   1.695   5.233   2.705 -1.9406  2.3574 -0.4817
  105MET     CB 1606   1.799   5.282   2.884  0.4157  0.3026 -0.6782
  105MET    HB1 1607   1.869   5.205   2.852 -0.1023 -0.1356 -0.7764
  105MET    HB2 1608   1.768   5.276   2.989  0.2048  0.6406 -0.7209
  105MET     CG 1609   1.868   5.417   2.849 -0.0871  0.6814  0.0578
  105MET    HG1 1610   1.785   5.486   2.867 -0.4447  0.6373 -1.2813
  105MET    HG2 1611   1.897   5.419   2.744  2.1866 -1.3952  0.5478
  105MET     SD 1612   2.018   5.458   2.931  0.1543 -0.6736  0.0872
  105MET     CE 1613   1.962   5.514   3.099  0.6252 -0.6689  0.7021
  105MET    HE1 1614   2.049   5.542   3.159  0.9955 -0.4380  0.0725
  105MET    HE2 1615   1.916   5.611   3.077  2.1525  0.3103  1.5938
  105MET    HE3 1616   1.897   5.441   3.146  1.1004 -0.9673  0.9031
  105MET      C 1617   1.606   5.110   2.856  0.2292 -0.0965  0.3803
  105MET      O 1618   1.652   5.008   2.799  0.0203  0.3502  0.3397
  106ASN      N 1619   1.501   5.095   2.942  0.5058  0.6661  0.1618
  106ASN      H 1620   1.461   5.179   2.981  0.6697  0.5941  0.4890
  106ASN     CA 1621   1.425   4.969   2.960  0.4707 -0.6704  0.2770
  106ASN     HA 1622   1.490   4.894   3.006  1.3345 -0.1197 -0.0245
  106ASN     CB 1623   1.305   4.989   3.053 -0.5756 -0.1607 -0.6456
  106ASN    HB1 1624   1.227   5.046   3.002  0.3745  0.6519 -1.2076
  106ASN    HB2 1625   1.347   5.037   3.142 -1.3256 -0.4274 -0.1345
  106ASN     CG 1626   1.250   4.858   3.108 -0.7161 -0.7750 -0.1696
  106ASN    OD1 1627   1.320   4.799   3.190 -0.5429 -0.0441 -0.3357
  106ASN    ND2 1628   1.135   4.812   3.066  0.2393  0.3549 -0.2424
  106ASN   HD21 1629   1.080   4.865   2.999 -0.9373  1.2341  1.3592
  106ASN   HD22 1630   1.109   4.717   3.085 -0.7651  0.8590  1.0150
  106ASN      C 1631   1.385   4.902   2.833 -0.2648 -0.1952 -0.2798
  106ASN      O 1632   1.375   4.782   2.832 -0.5126  0.0410 -0.3051
  107ALA      N 1633   1.370   4.978   2.721  0.8432  0.4038 -0.5245
  107ALA      H 1634   1.400   5.074   2.726 -0.1538  0.7059  0.2109
  107ALA     CA 1635   1.332   4.909   2.595 -0.2370 -0.1013 -0.7852
  107ALA     HA 1636   1.263   4.831   2.629 -1.0908  1.5439  1.5008
  107ALA     CB 1637   1.251   5.009   2.514 -0.7401  0.8492  0.3096
  107ALA    HB1 1638   1.176   5.052   2.581 -0.8710  0.5573  0.3522
  107ALA    HB2 1639   1.305   5.084   2.457 -1.2979  1.4786  0.5919
  107ALA    HB3 1640   1.200   4.948   2.439  0.0602  0.5034  0.0335
  107ALA      C 1641   1.452   4.842   2.520  0.3229 -0.2384 -1.0024
  107ALA      O 1642   1.429   4.755   2.439  0.2434 -1.0952  0.9232
  108TRP      N 1643   1.575   4.871   2.568  0.1273 -0.5975 -0.4333
  108TRP      H 1644   1.582   4.920   2.656  0.0570  1.5724 -1.5867
  108TRP     CA 1645   1.693   4.805   2.521 -0.2063  0.3378  0.8794
  108TRP     HA 1646   1.679   4.791   2.414 -0.0141 -0.2224  0.9197
  108TRP     CB 1647   1.824   4.890   2.542  0.5053  0.4437 -0.1999
  108TRP    HB1 1648   1.912   4.832   2.516  1.3779  1.0698  1.2457
  108TRP    HB2 1649   1.822   4.926   2.645  1.8935  0.6967 -0.2508
  108TRP     CG 1650   1.835   5.016   2.469  0.2139  0.4579 -0.6363
  108TRP    CD1 1651   1.764   5.065   2.366 -0.4086  0.3522 -0.0973
  108TRP    HD1 1652   1.683   5.015   2.315 -1.3418  0.9790  0.7304
  108TRP    NE1 1653   1.803   5.193   2.334  0.4782  0.4590  0.0853
  108TRP    HE1 1654   1.748   5.256   2.277 -0.6752 -0.4028  0.2128
  108TRP    CE2 1655   1.899   5.234   2.421 -0.0588 -0.4297  0.3644
  108TRP    CZ2 1656   1.965   5.358   2.430  0.2558  0.0797  0.4194
  108TRP    HZ2 1657   1.916   5.443   2.385 -1.0020 -0.8249  0.0332
  108TRP    CH2 1658   2.073   5.380   2.519  0.3554 -0.3231  0.2061
  108TRP    HH2 1659   2.118   5.478   2.523  0.5537 -0.4282  3.8793
  108TRP    CZ3 1660   2.107   5.275   2.606  0.1536 -0.3819  0.7709
  108TRP    HZ3 1661   2.164   5.286   2.697 -1.0377  1.4576  1.3433
  108TRP    CE3 1662   2.041   5.146   2.595  0.0102  0.0151  0.2617
  108TRP    HE3 1663   2.054   5.069   2.669  1.8604 -1.7676 -1.7801
  108TRP    CD2 1664   1.934   5.125   2.501 -0.0306  0.7745 -1.1984
  108TRP      C 1665   1.707   4.670   2.593 -0.4224 -0.7417  0.5465
  108TRP      O 1666   1.758   4.671   2.704 -0.0059  0.3093 -0.8613
  109VAL      N 1667   1.667   4.561   2.529 -1.0075  0.4686 -0.0525
  109VAL      H 1668   1.628   4.573   2.437 -0.0021 -1.0437 -0.7153
  109VAL     CA 1669   1.653   4.431   2.596 -0.0779  0.5314  0.2353
  109VAL     HA 1670   1.580   4.428   2.676  0.6396  1.3169  0.9401
  109VAL     CB 1671   1.611   4.331   2.487 -0.3039 -0.4866  0.1444
  109VAL     HB 1672   1.688   4.325   2.410 -0.6670 -0.4950 -0.2238
  109VAL    CG1 1673   1.589   4.189   2.535 -0.2886  0.4625 -0.1532
  109VAL   HG11 1674   1.537   4.177   2.631  1.1899 -1.6663  0.4577
  109VAL   HG12 1675   1.545   4.126   2.458 -1.1539 -0.1331  0.7842
  109VAL   HG13 1676   1.688   4.150   2.556 -0.6368  0.4889  1.7249
  109VAL    CG2 1677   1.476   4.366   2.417  0.5903 -0.0724 -1.1648
  109VAL   HG21 1678   1.387   4.337   2.474  2.1696 -0.5249  1.2331
  109VAL   HG22 1679   1.471   4.473   2.397 -2.1533  0.4369  1.4363
  109VAL   HG23 1680   1.475   4.305   2.327 -3.1654 -1.8059 -0.1161
  109VAL      C 1681   1.783   4.394   2.674  0.0704 -0.5509  0.1587
  109VAL      O 1682   1.776   4.336   2.782 -1.0451 -0.3879 -0.0232
  110ALA      N 1683   1.900   4.441   2.622  0.1923 -0.3272 -0.2649
  110ALA      H 1684   1.895   4.496   2.537  1.0240 -0.4496 -0.4066
  110ALA     CA 1685   2.030   4.412   2.678 -0.5781  0.6737 -0.1345
  110ALA     HA 1686   2.039   4.307   2.706  1.5973  1.0296  0.6382
  110ALA     CB 1687   2.135   4.430   2.566 -0.6588  0.1739  0.1213
  110ALA    HB1 1688   2.119   4.357   2.486  2.0703  0.2721 -0.6264
  110ALA    HB2 1689   2.121   4.533   2.533 -1.7857  0.0973  0.3210
  110ALA    HB3 1690   2.236   4.408   2.599  0.2058  0.6695 -2.0139
  110ALA      C 1691   2.073   4.490   2.801  0.4198  0.0381 -0.8964
  110ALA      O 1692   2.128   4.440   2.901  0.9880 -0.4368  0.2666
  111TRP      N 1693   2.034   4.619   2.794  0.4260  0.8262 -0.2451
  111TRP      H 1694   1.979   4.646   2.714  1.7146 -0.0628 -1.4864
  111TRP     CA 1695   2.053   4.708   2.906 -0.1760  0.1675  0.4972
  111TRP     HA 1696   2.160   4.703   2.927  0.3752  0.9211 -1.8109
  111TRP     CB 1697   2.019   4.846   2.856 -0.0720 -0.2963 -0.1030
  111TRP    HB1 1698   1.918   4.839   2.815 -0.6379  1.4031  0.9173
  111TRP    HB2 1699   2.079   4.868   2.768  1.6135 -0.6196  0.9273
  111TRP     CG 1700   2.030   4.969   2.947  0.1110  0.0755  0.5355
  111TRP    CD1 1701   2.130   5.059   2.935 -0.1185  0.2804 -0.6181
  111TRP    HD1 1702   2.216   5.063   2.870  1.3721  0.7286  1.2879
  111TRP    NE1 1703   2.107   5.164   3.025  0.0857  0.4658 -0.2181
  111TRP    HE1 1704   2.162   5.249   3.018  1.3229 -0.2431  0.5599
  111TRP    CE2 1705   2.003   5.127   3.113 -0.1387  1.0339  0.1394
  111TRP    CZ2 1706   1.947   5.190   3.220  0.1940  0.3624  0.3956
  111TRP    HZ2 1707   2.001   5.272   3.264  2.9735 -1.4558  0.6205
  111TRP    CH2 1708   1.822   5.152   3.275 -0.7289  0.1210  0.0569
  111TRP    HH2 1709   1.778   5.200   3.360 -2.8993 -0.2555 -0.7834
  111TRP    CZ3 1710   1.773   5.033   3.233  0.5512 -0.5450 -0.2318
  111TRP    HZ3 1711   1.684   4.995   3.282 -0.3951  1.6079 -0.1306
  111TRP    CE3 1712   1.830   4.963   3.122 -0.2771 -0.2430 -0.6099
  111TRP    HE3 1713   1.776   4.881   3.076  0.8382  0.0867 -2.6248
  111TRP    CD2 1714   1.947   5.009   3.060  0.3266 -0.3151 -0.3231
  111TRP      C 1715   1.969   4.667   3.027 -0.6969 -0.0929 -0.3008
  111TRP      O 1716   2.029   4.650   3.133  0.2987 -0.0912 -0.4122
  112ARG      N 1717   1.838   4.641   3.009 -0.3777  0.1035  0.1372
  112ARG      H 1718   1.809   4.645   2.913  0.4321  1.2392 -0.0886
  112ARG     CA 1719   1.743   4.592   3.107  0.2351  0.6040 -0.2486
  112ARG     HA 1720   1.736   4.664   3.189  2.8520 -0.9241  1.5007
  112ARG     CB 1721   1.615   4.558   3.030  0.4448 -0.3535  0.6174
  112ARG    HB1 1722   1.627   4.472   2.964  0.4650  2.6240 -3.6989
  112ARG    HB2 1723   1.584   4.645   2.973 -2.4872 -2.0848 -0.6336
  112ARG     CG 1724   1.500   4.512   3.125  0.2190 -0.2213  1.4126
  112ARG    HG1 1725   1.494   4.591   3.200 -0.3992  0.9007  0.2360
  112ARG    HG2 1726   1.530   4.423   3.179 -0.5921 -1.2491  0.2409
  112ARG     CD 1727   1.356   4.499   3.077  0.5894  0.2301 -0.3226
  112ARG    HD1 1728   1.324   4.588   3.024  0.1810  0.6855  0.6545
  112ARG    HD2 1729   1.289   4.497   3.163 -0.1846  0.0997 -0.9196
  112ARG     NE 1730   1.339   4.378   3.003  0.1853  0.2485 -0.2159
  112ARG     HE 1731   1.330   4.293   3.056 -1.4663  1.7730  2.1573
  112ARG     CZ 1732   1.312   4.383   2.869  0.4438 -0.1641  0.3872
  112ARG    NH1 1733   1.309   4.493   2.799  0.2029  0.3599  0.2183
  112ARG   HH11 1734   1.338   4.577   2.846 -0.0827 -0.2438  1.5228
  112ARG   HH12 1735   1.266   4.502   2.708  1.7092 -1.2769 -0.7096
  112ARG    NH2 1736   1.276   4.276   2.810  0.1020 -0.4152  0.1045
  112ARG   HH21 1737   1.274   4.184   2.851 -1.2520 -0.0594  0.8963
  112ARG   HH22 1738   1.275   4.278   2.709  0.7645  0.0221  0.0973
  112ARG      C 1739   1.797   4.465   3.175  0.1283 -0.0671  0.4289
  112ARG      O 1740   1.777   4.452   3.296  0.5805  0.1398 -0.0776
  113ASN      N 1741   1.869   4.377   3.107 -0.5158  0.1618  0.4710
  113ASN      H 1742   1.860   4.374   3.006 -1.0065  0.1042  0.5099
  113ASN     CA 1743   1.905   4.252   3.179  0.0666  0.4258  0.6140
  113ASN     HA 1744   1.810   4.219   3.222 -0.9633  0.7199 -1.3012
  113ASN     CB 1745   1.941   4.139   3.077  0.2755  0.0970  0.0729
  113ASN    HB1 1746   2.037   4.160   3.031  2.1295 -1.8404  2.7846
  113ASN    HB2 1747   1.866   4.120   3.000  0.9824 -0.8325 -0.3998
  113ASN     CG 1748   1.963   4.007   3.149  0.7019 -0.7033  0.7942
  113ASN    OD1 1749   1.868   3.949   3.203  0.5734  0.3833 -0.3668
  113ASN    ND2 1750   2.081   3.959   3.152 -0.3858  0.1935 -0.4457
  113ASN   HD21 1751   2.165   4.002   3.116 -0.4512  0.5305 -0.1971
  113ASN   HD22 1752   2.105   3.872   3.198  0.5190  0.1458 -0.9862
  113ASN      C 1753   2.019   4.281   3.274 -0.3380 -0.2541  0.4075
  113ASN      O 1754   2.034   4.214   3.373 -0.3464 -0.1724  0.0699
  114ARG      N 1755   2.104   4.382   3.246 -0.4437 -0.8572  0.3321
  114ARG      H 1756   2.074   4.452   3.180 -2.0250 -0.7615  1.0835
  114ARG     CA 1757   2.224   4.419   3.323  0.0145  0.1258  0.0336
  114ARG     HA 1758   2.264   4.331   3.373 -1.2278 -0.7374 -0.4622
  114ARG     CB 1759   2.336   4.465   3.229  0.2725  0.1623  0.4571
  114ARG    HB1 1760   2.298   4.544   3.165 -2.6437  0.9585  2.9530
  114ARG    HB2 1761   2.364   4.384   3.162 -2.3011  0.7313 -1.4660
  114ARG     CG 1762   2.473   4.504   3.297  0.6930  0.4023  0.2323
  114ARG    HG1 1763   2.486   4.443   3.387 -4.4301  0.4868  1.3373
  114ARG    HG2 1764   2.478   4.609   3.327  2.0523  0.5185 -0.3263
  114ARG     CD 1765   2.587   4.474   3.194  0.1188 -0.0643 -0.4845
  114ARG    HD1 1766   2.658   4.556   3.201  1.0828 -0.9243  0.2567
  114ARG    HD2 1767   2.545   4.471   3.094 -1.4193 -1.5135  0.1581
  114ARG     NE 1768   2.641   4.338   3.224  0.0486 -0.1687  0.3057
  114ARG     HE 1769   2.579   4.284   3.282 -0.4489 -0.0954 -0.1479
  114ARG     CZ 1770   2.761   4.283   3.199 -0.8765  0.2475  0.6168
  114ARG    NH1 1771   2.851   4.341   3.125 -0.4320 -0.4933 -0.1322
  114ARG   HH11 1772   2.837   4.431   3.081  0.4100  0.2144  0.9606
  114ARG   HH12 1773   2.945   4.304   3.128 -0.6635 -1.0501  0.5626
  114ARG    NH2 1774   2.804   4.173   3.249 -0.7805 -0.4916 -0.3329
  114ARG   HH21 1775   2.760   4.139   3.334 -0.1477  0.0658  0.2289
  114ARG   HH22 1776   2.893   4.144   3.211  0.8627  0.0570  2.7434
  114ARG      C 1777   2.191   4.513   3.428 -0.1947  0.3152 -0.3817
  114ARG      O 1778   2.245   4.497   3.539 -0.1042 -0.3821 -0.2703
  115CY1      N 1779   2.104   4.608   3.404 -0.0163 -0.3476 -0.1585
  115CY1      H 1780   2.060   4.609   3.312 -0.3026 -1.7655 -0.0676
  115CY1     CA 1781   2.082   4.725   3.481  0.2490  0.1381 -0.4101
  115CY1     HA 1782   2.166   4.749   3.547 -1.2339  1.2636  1.1761
  115CY1     CB 1783   2.058   4.838   3.391  0.1721  0.7025 -0.1363
  115CY1    HB1 1784   2.035   4.927   3.450 -0.4823  1.0994 -0.9651
  115CY1    HB2 1785   1.971   4.823   3.327 -1.2514  2.3442  1.3089
  115CY1     SG 1786   2.215   4.876   3.301 -0.0435 -0.4908 -0.2719
  115CY1    HG1 1787   2.260   4.772   3.230  1.4051  0.5920 -0.9773
  115CY1    HG2 1788   2.177   4.976   3.221  4.5242  0.5393 -1.4146
  115CY1    HG3 1789   2.305   4.908   3.394 -1.3972 -0.6336  1.1315
  115CY1      C 1790   1.967   4.691   3.581  0.9337 -0.0436  0.2566
  115CY1      O 1791   1.852   4.730   3.564  0.1092  0.4263  0.9151
  116LY3      N 1792   1.999   4.587   3.659  0.7506 -0.1291 -0.1222
  116LY3      H 1793   2.098   4.569   3.666  0.7471 -0.1023  0.0068
  116LY3     CA 1794   1.909   4.518   3.753  0.7118 -0.1671 -0.6842
  116LY3     HA 1795   1.814   4.482   3.714  0.8853  0.1165 -1.3785
  116LY3     CB 1796   1.977   4.395   3.814 -0.1202 -0.6043 -0.3000
  116LY3    HB1 1797   1.912   4.352   3.889  1.3876  0.2255  1.5787
  116LY3    HB2 1798   2.065   4.433   3.867 -0.4319 -0.8780  0.4188
  116LY3     CG 1799   2.007   4.294   3.699 -0.1644 -0.6783  0.2384
  116LY3    HG1 1800   2.068   4.339   3.620  0.1237 -0.4366  0.5949
  116LY3    HG2 1801   1.915   4.265   3.648 -0.6795 -0.1522  0.8475
  116LY3     CD 1802   2.084   4.178   3.749 -0.5015  0.4361  0.0181
  116LY3    HD1 1803   2.031   4.135   3.834 -2.3738  0.5171 -1.0600
  116LY3    HD2 1804   2.187   4.202   3.776 -0.2257  0.2166 -0.8039
  116LY3     CE 1805   2.101   4.084   3.630 -0.3684  0.2514 -0.4910
  116LY3    HE1 1806   2.191   4.023   3.645 -1.4737 -1.0870  1.0910
  116LY3    HE2 1807   2.100   4.143   3.538  2.8776 -0.4931 -1.1291
  116LY3     NZ 1808   1.993   3.994   3.626  0.2757 -0.1732 -0.2709
  116LY3    HZ1 1809   1.908   4.045   3.606  1.3406  1.7649 -0.0732
  116LY3    HZ2 1810   1.995   3.929   3.549 -0.2804  0.1593 -0.5682
  116LY3    HZ3 1811   1.976   3.952   3.717  1.3844 -1.3572 -0.5755
  116LY3      C 1812   1.884   4.610   3.875 -0.4078 -1.0974  0.1492
  116LY3      O 1813   1.970   4.681   3.925  0.1715  0.1640 -0.6235
  117GLY      N 1814   1.764   4.606   3.923  0.1076 -0.0745 -0.2246
  117GLY      H 1815   1.701   4.534   3.891 -1.6815  1.0873  0.4783
  117GLY     CA 1816   1.706   4.699   4.028 -0.3978 -0.4869 -0.4653
  117GLY    HA1 1817   1.609   4.674   4.070 -0.4397  0.0465 -0.2428
  117GLY    HA2 1818   1.687   4.794   3.978 -1.4793  0.6671  2.0113
  117GLY      C 1819   1.804   4.713   4.156  0.4710 -0.0484  0.0406
  117GLY      O 1820   1.828   4.616   4.220  0.1339  0.1207 -0.0916
  118THR      N 1821   1.855   4.831   4.176 -0.1562  0.2626  0.5391
  118THR      H 1822   1.832   4.886   4.094 -0.2541 -1.0724 -0.3779
  118THR     CA 1823   1.954   4.849   4.280 -0.1037 -0.7063 -0.6572
  118THR     HA 1824   1.936   4.781   4.363  1.3254 -1.3728 -0.8776
  118THR     CB 1825   2.096   4.819   4.228  0.2974  0.4788  0.7624
  118THR     HB 1826   2.093   4.717   4.189 -1.9848  0.9060 -0.3688
  118THR    CG2 1827   2.134   4.916   4.113  0.6606  0.3023 -0.6339
  118THR   HG21 1828   2.138   5.021   4.144 -0.5511  0.0965  0.3167
  118THR   HG22 1829   2.227   4.890   4.064  0.8091  0.4611 -0.4395
  118THR   HG23 1830   2.056   4.908   4.037 -1.5396 -4.3656  1.7599
  118THR    OG1 1831   2.189   4.832   4.327 -0.1863 -0.4491 -0.1566
  118THR    HG1 1832   2.161   4.771   4.395 -2.8590  0.0003 -0.7451
  118THR      C 1833   1.934   4.993   4.333  0.2059 -0.0558  0.5895
  118THR      O 1834   1.885   5.084   4.269  0.5078  0.1771  0.4320
  119AS4      N 1835   1.978   5.008   4.457 -0.7105  0.3149  0.0459
  119AS4      H 1836   2.021   4.934   4.510 -0.4371 -0.6447 -1.4555
  119AS4     CA 1837   1.975   5.140   4.530 -0.4358  0.7690 -0.5720
  119AS4     HA 1838   1.891   5.206   4.510 -0.7398  0.3925 -0.5391
  119AS4     CB 1839   1.948   5.110   4.680 -0.5748  0.1981 -0.5044
  119AS4    HB1 1840   2.019   5.035   4.715  1.8895  1.8109 -1.6742
  119AS4    HB2 1841   1.849   5.068   4.693 -0.2685 -0.0324  1.3095
  119AS4     CG 1842   1.968   5.230   4.766  0.4484  0.1833 -0.4098
  119AS4    OD1 1843   1.978   5.206   4.891 -0.3819  0.3237  0.2572
  119AS4   HD11 1844   2.072   5.210   4.914  0.1804 -2.1338 -1.2435
  119AS4   HD12 1845   1.915   5.149   4.936  1.2630 -1.5454  0.3674
  119AS4    OD2 1846   1.934   5.342   4.723 -0.2311 -0.4086 -0.2934
  119AS4   HD21 1847   1.865   5.345   4.656  0.5893 -1.4086 -1.2361
  119AS4   HD22 1848   1.997   5.409   4.749  0.2847 -0.5960 -1.0089
  119AS4      C 1849   2.101   5.229   4.504 -0.0868 -0.2010 -0.2086
  119AS4      O 1850   2.196   5.255   4.585  0.0027 -0.5876  0.4005
  120VAL      N 1851   2.086   5.291   4.387 -0.3295 -0.0973  0.4227
  120VAL      H 1852   2.017   5.260   4.320 -0.2648 -0.1767  0.3929
  120VAL     CA 1853   2.166   5.412   4.356  0.3259 -0.6741 -0.1866
  120VAL     HA 1854   2.268   5.409   4.392 -0.0292 -0.2357  0.8901
  120VAL     CB 1855   2.184   5.430   4.199  0.1726  0.4384 -0.0342
  120VAL     HB 1856   2.263   5.503   4.180  0.8730 -0.5085 -0.9266
  120VAL    CG1 1857   2.244   5.304   4.127  0.4949 -0.5401  0.3279
  120VAL   HG11 1858   2.172   5.222   4.130  0.6223 -0.6521  0.3311
  120VAL   HG12 1859   2.269   5.311   4.022 -1.6132  0.3159 -0.1682
  120VAL   HG13 1860   2.338   5.278   4.177  2.2331  0.2760 -2.3547
  120VAL    CG2 1861   2.054   5.482   4.122  0.5552  0.4714  0.0167
  120VAL   HG21 1862   2.010   5.566   4.175 -0.2020  0.9389 -1.3153
  120VAL   HG22 1863   2.083   5.515   4.022 -0.6239  2.3252  0.2409
  120VAL   HG23 1864   1.984   5.398   4.118 -0.1317  0.7445  3.2252
  120VAL      C 1865   2.120   5.550   4.417 -0.5543 -0.1413  0.3414
  120VAL      O 1866   2.197   5.649   4.428  0.3613 -0.2029  0.0594
  121GLN      N 1867   1.996   5.546   4.470  0.3733  0.5086 -0.0071
  121GLN      H 1868   1.929   5.475   4.446 -1.1471  1.3960  1.4331
  121GLN     CA 1869   1.937   5.661   4.536 -0.7025 -1.0084  0.1988
  121GLN     HA 1870   1.955   5.749   4.475  1.0738 -0.6336  1.2036
  121GLN     CB 1871   1.785   5.650   4.555 -0.3994  0.0458  0.2931
  121GLN    HB1 1872   1.768   5.547   4.586  0.3405 -0.5405 -1.1292
  121GLN    HB2 1873   1.730   5.656   4.461  0.8474  1.3391 -0.3972
  121GLN     CG 1874   1.716   5.749   4.649 -0.0626  0.1602  0.1870
  121GLN    HG1 1875   1.753   5.759   4.751 -2.4103  0.0628  1.1224
  121GLN    HG2 1876   1.613   5.720   4.672 -0.8024  2.5477  0.2012
  121GLN     CD 1877   1.710   5.886   4.595  0.0877  0.7244 -0.8063
  121GLN    OE1 1878   1.725   5.914   4.478  0.5626  0.0992  0.2781
  121GLN    NE2 1879   1.676   5.981   4.678 -0.1101  0.0682 -0.9797
  121GLN   HE21 1880   1.662   5.955   4.774  1.5146 -0.6352 -0.9042
  121GLN   HE22 1881   1.664   6.076   4.645  0.8387  0.5663  0.0652
  121GLN      C 1882   2.013   5.707   4.666 -0.7476  0.6339  0.1172
  121GLN      O 1883   2.023   5.822   4.700 -0.0314 -0.7806 -0.0471
  122ALA      N 1884   2.082   5.619   4.744  0.3663 -0.3412  0.2283
  122ALA      H 1885   2.077   5.521   4.719 -0.8181 -0.3548  0.4353
  122ALA     CA 1886   2.160   5.651   4.860  0.0110  0.2669 -0.5312
  122ALA     HA 1887   2.104   5.710   4.932  0.5164 -1.0954  1.0485
  122ALA     CB 1888   2.197   5.517   4.931  0.2987 -0.2406 -0.2811
  122ALA    HB1 1889   2.108   5.475   4.977  0.3859  0.2106  0.3069
  122ALA    HB2 1890   2.236   5.448   4.856  1.5943 -1.7186  1.6541
  122ALA    HB3 1891   2.264   5.535   5.016 -1.7278 -0.3741  1.4223
  122ALA      C 1892   2.277   5.747   4.820 -0.7563  0.1478  0.4051
  122ALA      O 1893   2.299   5.841   4.894  0.3146  0.3778  0.3743
  123TRP      N 1894   2.336   5.739   4.700 -0.1077 -0.2434 -1.0768
  123TRP      H 1895   2.301   5.672   4.633  1.9538 -1.5536 -0.9209
  123TRP     CA 1896   2.428   5.832   4.642  0.0609  0.3045  0.4887
  123TRP     HA 1897   2.503   5.855   4.717  0.7216 -0.3741  0.0504
  123TRP     CB 1898   2.497   5.764   4.522 -0.3373 -0.5212  0.1874
  123TRP    HB1 1899   2.572   5.838   4.495 -1.7293  1.6376  1.8608
  123TRP    HB2 1900   2.425   5.762   4.440 -0.8317 -0.1634  0.6065
  123TRP     CG 1901   2.552   5.625   4.543  0.0830 -0.2414  0.1050
  123TRP    CD1 1902   2.598   5.577   4.661 -0.1015  0.1691  0.1026
  123TRP    HD1 1903   2.605   5.635   4.752  0.1381  1.3721 -0.6682
  123TRP    NE1 1904   2.644   5.447   4.648  0.2675  0.2091 -0.6773
  123TRP    HE1 1905   2.690   5.405   4.728  0.4656  4.1822  1.5396
  123TRP    CE2 1906   2.640   5.416   4.518  0.1600  0.8118  0.2495
  123TRP    CZ2 1907   2.695   5.301   4.447  0.2590 -0.0347 -0.0219
  123TRP    HZ2 1908   2.740   5.221   4.503  0.9532  0.8871  0.7903
  123TRP    CH2 1909   2.687   5.290   4.309 -0.7380 -0.2315  0.1873
  123TRP    HH2 1910   2.714   5.200   4.256  0.2001 -0.0411  0.3310
  123TRP    CZ3 1911   2.608   5.389   4.244 -0.0611 -0.1891  0.5959
  123TRP    HZ3 1912   2.600   5.383   4.136  0.6959  0.3344  0.5053
  123TRP    CE3 1913   2.560   5.501   4.305 -0.3056  0.2764  0.3563
  123TRP    HE3 1914   2.524   5.584   4.246  2.1478  1.9062  1.0085
  123TRP    CD2 1915   2.578   5.519   4.444  0.1053  0.1568  0.0110
  123TRP      C 1916   2.359   5.970   4.599 -0.1209  1.0723 -0.0541
  123TRP      O 1917   2.423   6.071   4.609  0.2474  0.0279  0.6712
  124ILE      N 1918   2.232   5.963   4.553  0.6716 -0.0232 -0.2828
  124ILE      H 1919   2.189   5.872   4.551 -0.8490  0.6420  0.6200
  124ILE     CA 1920   2.152   6.083   4.511  1.1406  0.0523 -0.0555
  124ILE     HA 1921   2.224   6.152   4.466  1.8427 -0.1610  0.7289
  124ILE     CB 1922   2.041   6.040   4.400 -0.4481  0.1423 -0.0469
  124ILE     HB 1923   1.968   5.978   4.453  0.5257  0.0771  1.2487
  124ILE    CG2 1924   1.955   6.166   4.364  0.3244  0.3671  0.2733
  124ILE   HG21 1925   1.918   6.147   4.263  1.3350 -0.5494  0.0499
  124ILE   HG22 1926   1.873   6.172   4.435 -0.1206  0.9661 -0.2824
  124ILE   HG23 1927   1.996   6.266   4.368  1.6008 -0.1729  1.2339
  124ILE    CG1 1928   2.110   5.971   4.285  0.6371  0.4237 -0.3595
  124ILE   HG11 1929   2.161   5.881   4.320 -0.1235  0.5749  1.1886
  124ILE   HG12 1930   2.173   6.041   4.229 -1.3257  1.6732 -1.1113
  124ILE     CD 1931   2.004   5.908   4.186 -0.3336  0.6857 -0.1134
  124ILE    HD1 1932   1.957   5.976   4.116  1.4646  2.8588  0.6572
  124ILE    HD2 1933   2.051   5.829   4.127 -1.7182  0.0769 -0.4218
  124ILE    HD3 1934   1.930   5.857   4.248 -0.2299  1.3934  0.6174
  124ILE      C 1935   2.094   6.170   4.628 -0.2868  0.0238  0.5951
  124ILE      O 1936   2.107   6.293   4.624  0.4742  0.1585 -0.1830
  125ARG      N 1937   2.048   6.101   4.734  0.6124  0.7821  0.4281
  125ARG      H 1938   2.037   6.000   4.731 -0.3633  0.8885 -0.0092
  125ARG     CA 1939   2.035   6.163   4.860  0.3841  0.1416 -0.5217
  125ARG     HA 1940   1.965   6.247   4.853  0.4978  0.4247  1.2509
  125ARG     CB 1941   1.968   6.061   4.943 -0.0772 -0.4031  0.0239
  125ARG    HB1 1942   2.041   5.982   4.960  1.6929  0.8679 -1.3161
  125ARG    HB2 1943   1.878   6.024   4.894  0.7553 -0.1027 -1.8259
  125ARG     CG 1944   1.938   6.107   5.089 -0.0207 -0.4598  0.2139
  125ARG    HG1 1945   1.879   6.199   5.084  0.0498 -0.1982  2.7769
  125ARG    HG2 1946   2.032   6.127   5.141  0.3571 -1.6028 -0.0003
  125ARG     CD 1947   1.855   6.010   5.179 -0.1783 -0.3442  0.3436
  125ARG    HD1 1948   1.754   6.004   5.137 -0.7571  0.6467  1.5291
  125ARG    HD2 1949   1.844   6.067   5.271 -1.1798  0.3667 -0.1964
  125ARG     NE 1950   1.923   5.888   5.200  0.5466 -0.2068 -0.2950
  125ARG     HE 1951   2.000   5.890   5.266  0.4235 -1.3180 -0.0891
  125ARG     CZ 1952   1.905   5.769   5.145 -0.2236 -0.0605 -0.4914
  125ARG    NH1 1953   1.808   5.736   5.068  0.4879  0.0343  0.5418
  125ARG   HH11 1954   1.746   5.799   5.019 -0.4918 -2.0858 -1.1319
  125ARG   HH12 1955   1.803   5.643   5.027 -0.6154 -0.4498  1.7041
  125ARG    NH2 1956   1.979   5.674   5.185  0.5103 -0.3766  0.3504
  125ARG   HH21 1957   2.051   5.689   5.255  2.6332 -2.7051 -1.1758
  125ARG   HH22 1958   1.974   5.579   5.150 -2.4993 -0.3430  0.4839
  125ARG      C 1959   2.167   6.211   4.923 -0.2517 -0.4722 -0.4844
  125ARG      O 1960   2.185   6.319   4.985  0.1350 -0.2794  0.4405
  126GLY      N 1961   2.270   6.134   4.900  0.1660 -0.2146 -0.1202
  126GLY      H 1962   2.254   6.043   4.859 -1.4787 -0.5415  1.1443
  126GLY     CA 1963   2.400   6.158   4.964 -0.7223  0.6192  0.5100
  126GLY    HA1 1964   2.474   6.079   4.951 -0.5657  0.8218  0.1807
  126GLY    HA2 1965   2.387   6.169   5.072  0.5055  1.6905  0.5680
  126GLY      C 1966   2.476   6.287   4.914 -0.0244 -0.5192  0.3713
  126GLY      O 1967   2.571   6.331   4.982 -0.2402  0.4994 -0.0015
  127CY1      N 1968   2.454   6.328   4.794  0.1704  0.2698 -0.3533
  127CY1      H 1969   2.371   6.289   4.751 -1.3469  1.3553  1.4533
  127CY1     CA 1970   2.539   6.419   4.720 -0.7789  0.1218 -0.1362
  127CY1     HA 1971   2.639   6.379   4.734 -1.7373 -1.8113  1.8115
  127CY1     CB 1972   2.528   6.393   4.562 -0.2285  0.3664  0.0930
  127CY1    HB1 1973   2.524   6.285   4.548  1.2696  0.3671 -0.4891
  127CY1    HB2 1974   2.600   6.449   4.503 -0.4204  0.5415  0.0236
  127CY1     SG 1975   2.366   6.451   4.520 -0.7042 -0.1808 -0.5658
  127CY1    HG1 1976   2.342   6.412   4.395  1.6476  1.2617 -1.5376
  127CY1    HG2 1977   2.272   6.403   4.602 -0.7651  0.0140 -0.5190
  127CY1    HG3 1978   2.362   6.584   4.509  0.0093  0.0238  1.2115
  127CY1      C 1979   2.541   6.564   4.777 -0.7937 -0.9746  0.3942
  127CY1      O 1980   2.439   6.607   4.836  0.1009 -0.6246  0.3863
  128ARG      N 1981   2.650   6.642   4.765  0.2822  0.1832 -0.3183
  128ARG      H 1982   2.734   6.594   4.735 -0.3329 -0.7167 -0.6462
  128ARG     CA 1983   2.669   6.781   4.819 -0.0115  0.4174 -0.3718
  128ARG     HA 1984   2.626   6.778   4.920  0.7058 -0.1754 -0.0730
  128ARG     CB 1985   2.818   6.819   4.844  0.0387  0.2856 -0.0952
  128ARG    HB1 1986   2.856   6.758   4.926 -0.2685 -0.6810 -0.6476
  128ARG    HB2 1987   2.824   6.917   4.890 -1.0242  0.4522 -0.2919
  128ARG     CG 1988   2.913   6.820   4.719 -0.0368  0.6625  1.4232
  128ARG    HG1 1989   2.859   6.872   4.641 -1.0715 -1.4801  0.6407
  128ARG    HG2 1990   2.917   6.715   4.690  1.6957  0.9794  0.3725
  128ARG     CD 1991   3.052   6.867   4.749  0.3191  0.0170 -0.4148
  128ARG    HD1 1992   3.102   6.779   4.789 -0.9894 -1.0994 -1.1726
  128ARG    HD2 1993   3.051   6.934   4.835  0.0164  0.8023 -1.0214
  128ARG     NE 1994   3.131   6.910   4.635  0.0225 -0.0039 -0.4733
  128ARG     HE 1995   3.097   6.886   4.543  1.2003 -2.3731 -0.3843
  128ARG     CZ 1996   3.258   6.959   4.632  0.1553  0.3165  0.3639
  128ARG    NH1 1997   3.334   6.995   4.730 -0.2690  0.0016 -0.1862
  128ARG   HH11 1998   3.302   6.980   4.825 -1.4333 -3.5435 -0.9822
  128ARG   HH12 1999   3.422   7.044   4.718 -0.6811  0.3644 -2.1276
  128ARG    NH2 2000   3.311   6.980   4.516 -0.5680 -0.1860 -0.0831
  128ARG   HH21 2001   3.255   6.966   4.434  0.3615 -1.9967 -0.4589
  128ARG   HH22 2002   3.394   7.038   4.513 -0.5157 -0.1613  1.1850
  128ARG      C 2003   2.593   6.888   4.743  0.8710 -0.3352  0.6149
  128ARG      O 2004   2.636   7.003   4.723  0.0802  0.3260  0.4430
  129LEU      N 2005   2.472   6.855   4.701  1.4921 -0.1617 -0.0529
  129LEU      H 2006   2.442   6.764   4.734  2.5697 -0.7297 -0.5867
  129LEU     CA 2007   2.391   6.931   4.612  0.6191  0.4423  0.3517
  129LEU     HA 2008   2.448   7.018   4.580  2.0170 -0.8290 -0.7551
  129LEU     CB 2009   2.377   6.849   4.478  0.1067  0.1600  0.3283
  129LEU    HB1 2010   2.314   6.763   4.497 -0.0300  0.0159 -0.7452
  129LEU    HB2 2011   2.477   6.817   4.450  0.6604  1.5211  0.6575
  129LEU     CG 2012   2.309   6.934   4.369 -0.1296 -0.5782  0.4566
  129LEU     HG 2013   2.204   6.950   4.391 -0.3017 -1.0805 -0.0036
  129LEU    CD1 2014   2.388   7.057   4.337  0.3418  1.0195  0.5222
  129LEU   HD11 2015   2.383   7.124   4.423 -0.7994  1.6397 -0.0158
  129LEU   HD12 2016   2.493   7.028   4.325  0.4604  0.9979  1.5685
  129LEU   HD13 2017   2.339   7.104   4.252  0.6885 -1.0137 -0.8846
  129LEU    CD2 2018   2.318   6.845   4.246 -0.0432 -0.5963  0.5210
  129LEU   HD21 2019   2.253   6.880   4.165  0.0595 -0.5162  0.4733
  129LEU   HD22 2020   2.412   6.857   4.193 -0.4774 -2.8175 -0.8856
  129LEU   HD23 2021   2.281   6.742   4.254 -0.6363 -0.3721  0.7394
  129LEU      C 2022   2.255   6.973   4.674  0.4287 -0.0827 -0.2473
  129LEU    OC1 2023   2.175   6.889   4.720 -0.6172  0.0103 -0.1867
  129LEU   HC11 2024   2.202   6.849   4.803 -1.8012 -2.0384 -0.7279
  129LEU   HC12 2025   2.094   6.886   4.669 -0.3669 -2.2172 -0.5499
  129LEU    OC2 2026   2.213   7.095   4.675 -0.3765 -0.8621  0.6885
  129LEU   HC21 2027   2.245   7.147   4.750 -0.4296 -0.8790  0.7228
  129LEU   HC22 2028   2.181   7.120   4.588  1.4809 -0.4264  0.0779
  130SOL     OW 2029   0.578   3.587   4.588 -0.4915 -0.2643  0.0835
  130SOL    HW1 2030   0.612   3.574   4.500 -0.5988  0.1152 -0.0178
  130SOL    HW2 2031   0.483   3.589   4.578 -0.4877  0.6817  0.0617
  131SOL     OW 2032   1.818   6.265   0.888 -0.1512 -0.1145  0.3982
  131SOL    HW1 2033   1.810   6.170   0.888  1.2756 -0.2570  0.0701
  131SOL    HW2 2034   1.836   6.287   0.980 -0.4965 -0.1506  0.4771
  132SOL     OW 2035   0.149   0.246   1.275  0.3740  0.1383  0.5885
  132SOL    HW1 2036   0.182   0.291   1.352  1.0979  1.8768 -0.6687
  132SOL    HW2 2037   0.228   0.215   1.230  0.0413  0.2417 -0.0763
  133SOL     OW 2038   3.875   3.048   3.086 -0.2983 -0.6686  0.0567
  133SOL    HW1 2039   3.862   3.128   3.136 -0.8170 -1.3307  1.0330
  133SOL    HW2 2040   3.804   2.990   3.115 -0.9136 -0.9192 -1.8255
  134SOL     OW 2041   0.944   4.463   2.933  0.2046 -0.8454 -0.7386
  134SOL    HW1 2042   0.994   4.542   2.949 -0.5510 -0.8292  2.0131
  134SOL    HW2 2043   1.006   4.391   2.947  0.0578 -0.7791  0.3229
  135SOL     OW 2044   4.089   5.238   1.509 -0.4705 -0.6403 -0.2319
  135SOL    HW1 2045   4.102   5.214   1.418 -0.0265 -1.8526  0.1317
  135SOL    HW2 2046   4.169   5.285   1.533 -0.5917 -0.3125 -0.4675
  136SOL     OW 2047   4.254   2.955   2.825 -0.0884  0.6987 -0.2408
  136SOL    HW1 2048   4.283   2.892   2.760 -2.0678 -0.0617 -0.4730
  136SOL    HW2 2049   4.180   2.912   2.869 -2.4220  3.2538 -1.3122
  137SOL     OW 2050   1.122   3.507   3.576  0.0557 -0.3167  0.0328
  137SOL    HW1 2051   1.143   3.586   3.526  1.5482 -1.2737 -0.9340
  137SOL    HW2 2052   1.027   3.513   3.591 -0.0126  1.2182 -0.7733
  138SOL     OW 2053   4.424   1.825   2.241 -0.2082 -0.5640  0.6478
  138SOL    HW1 2054   4.448   1.758   2.177  0.8314 -0.6860  1.1522
  138SOL    HW2 2055   4.397   1.900   2.188 -0.5683 -1.0839  0.0815
  139SOL     OW 2056   0.786   4.420   1.995 -0.2680  0.2458 -0.5799
  139SOL    HW1 2057   0.708   4.377   2.030 -0.3404  0.8520  0.0344
  139SOL    HW2 2058   0.790   4.394   1.903 -2.0913  1.4591 -1.0574
  140SOL     OW 2059   2.655   0.984   3.188 -0.5204  0.1685  0.3127
  140SOL    HW1 2060   2.690   1.029   3.265 -0.5121  1.3183 -0.3445
  140SOL    HW2 2061   2.733   0.953   3.141 -0.4385  1.0020 -0.1244
  141SOL     OW 2062   2.329   5.257   0.071  0.3669 -0.2095  0.5401
  141SOL    HW1 2063   2.413   5.303   0.070  0.1769  0.1423 -0.4111
  141SOL    HW2 2064   2.343   5.180   0.016  0.1379 -0.2864  0.5870
  142SOL     OW 2065   6.164   3.076   1.916  0.3371  0.2151 -0.2681
  142SOL    HW1 2066   6.118   3.121   1.987  1.3407  0.6445  0.1155
  142SOL    HW2 2067   6.251   3.059   1.950  0.5864 -0.2709 -1.1234
  143SOL     OW 2068   3.667   5.090   1.521 -0.2446 -0.3755  0.2753
  143SOL    HW1 2069   3.678   5.103   1.615 -0.0364 -2.1626  0.5231
  143SOL    HW2 2070   3.590   5.143   1.498 -0.8065 -0.5843  1.6125
  144SOL     OW 2071   1.176   1.080   3.686  0.2989  0.6804 -0.0205
  144SOL    HW1 2072   1.229   1.151   3.722  0.5559  0.4780  0.0042
  144SOL    HW2 2073   1.196   1.080   3.592 -0.0638  0.9472 -0.0997
  145SOL     OW 2074   3.122   1.680   2.636  0.1752  0.2508 -0.6498
  145SOL    HW1 2075   3.215   1.662   2.622  0.8078  2.0334  0.7396
  145SOL    HW2 2076   3.101   1.637   2.719  0.0959  0.8488 -0.3545
  146SOL     OW 2077   5.515   2.803   2.215  0.0303 -0.1617 -0.1346
  146SOL    HW1 2078   5.423   2.776   2.212  0.1046 -0.3938 -0.3557
  146SOL    HW2 2079   5.539   2.815   2.123 -0.1191  1.0620 -0.0319
  147SOL     OW 2080   4.083   6.304   2.876  0.1277  0.2423 -0.0246
  147SOL    HW1 2081   4.105   6.275   2.788  0.6930  0.5370  0.0138
  147SOL    HW2 2082   4.165   6.338   2.911 -0.0867  0.0968  0.6272
  148SOL     OW 2083   0.987   1.539   0.153 -0.0800  0.1903 -0.3211
  148SOL    HW1 2084   1.075   1.502   0.143  0.3328  0.4438  1.8455
  148SOL    HW2 2085   0.978   1.599   0.079  0.4653 -1.8191 -2.1207
  149SOL     OW 2086   5.763   0.125   1.412 -0.5175  0.8188  0.1621
  149SOL    HW1 2087   5.740   0.140   1.504 -0.0480 -0.3664  0.5001
  149SOL    HW2 2088   5.852   0.088   1.416 -0.4862  0.7761 -0.7652
  150SOL     OW 2089   0.250   2.866   2.848 -0.4558  1.1396  0.2119
  150SOL    HW1 2090   0.342   2.879   2.827 -0.2211 -0.0785  0.4160
  150SOL    HW2 2091   0.203   2.920   2.785  0.3639  0.8885 -0.6284
  151SOL     OW 2092   2.851   6.468   4.646  0.0921 -0.2564  0.4434
  151SOL    HW1 2093   2.937   6.470   4.604  0.4873 -0.7052  1.2045
  151SOL    HW2 2094   2.869   6.441   4.736 -0.8275 -0.1542  0.6679
  152SOL     OW 2095   5.710   6.069   3.779 -0.0380  0.2398  0.4525
  152SOL    HW1 2096   5.784   6.027   3.821 -2.4236 -4.2429  0.8096
  152SOL    HW2 2097   5.722   6.050   3.685 -0.1993  0.3939  0.4003
  153SOL     OW 2098   3.866   2.675   0.560 -0.4740 -0.4845 -0.8213
  153SOL    HW1 2099   3.940   2.673   0.621 -1.4478 -0.1237  0.4174
  153SOL    HW2 2100   3.881   2.753   0.507 -0.0217 -0.3482 -0.5060
  154SOL     OW 2101   4.284   3.485   4.529 -0.6885  0.2002  0.1793
  154SOL    HW1 2102   4.191   3.471   4.548 -0.6885  0.0771  0.0924
  154SOL    HW2 2103   4.302   3.573   4.560 -0.9028  0.3250 -0.0497
  155SOL     OW 2104   4.472   3.228   0.240  0.3857 -0.2177  0.1736
  155SOL    HW1 2105   4.423   3.310   0.237  0.3998 -0.1990  0.4203
  155SOL    HW2 2106   4.563   3.254   0.229  0.5290 -0.0585  1.6035
  156SOL     OW 2107   4.928   5.125   2.622 -0.0689  0.7747 -0.1065
  156SOL    HW1 2108   4.968   5.088   2.544  0.8092  1.6884 -0.0979
  156SOL    HW2 2109   5.001   5.163   2.672 -0.4699 -0.5236  1.5882
  157SOL     OW 2110   3.614   4.861   0.326 -0.4606 -0.6739 -0.0939
  157SOL    HW1 2111   3.707   4.845   0.311  0.2612  0.3410  2.6824
  157SOL    HW2 2112   3.590   4.801   0.396 -1.5428 -0.0105  0.1247
  158SOL     OW 2113   2.525   3.253   1.286  0.5370 -0.0749 -0.1107
  158SOL    HW1 2114   2.489   3.341   1.296 -0.0364 -0.4550  1.3832
  158SOL    HW2 2115   2.503   3.228   1.196 -1.5049  0.3570  0.2226
  159SOL     OW 2116   0.202   2.577   3.500 -0.0321 -0.2851  0.3933
  159SOL    HW1 2117   0.213   2.671   3.509 -1.4244 -0.0699  0.1156
  159SOL    HW2 2118   0.178   2.547   3.588 -0.2689 -0.2758  0.3318
  160SOL     OW 2119   3.257   1.124   0.412  0.4652  0.2354  0.1556
  160SOL    HW1 2120   3.286   1.187   0.345 -1.2177 -1.1718 -2.0404
  160SOL    HW2 2121   3.291   1.040   0.382  0.4056 -0.3064  1.5732
  161SOL     OW 2122   3.520   1.843   0.101  0.1413 -0.3860 -0.5282
  161SOL    HW1 2123   3.475   1.925   0.122  1.2857  0.1866 -0.2530
  161SOL    HW2 2124   3.485   1.819   0.015 -0.3492  0.2903 -0.5300
  162SOL     OW 2125   0.275   5.335   0.306 -0.1258  0.3070  0.1417
  162SOL    HW1 2126   0.279   5.399   0.377 -0.5290 -0.2889  0.7149
  162SOL    HW2 2127   0.365   5.325   0.278  0.0825  0.3368  0.7730
  163SOL     OW 2128   6.197   4.100   4.242  0.4489  0.0313 -0.2559
  163SOL    HW1 2129   6.277   4.120   4.290  1.0673 -1.8858 -0.3911
  163SOL    HW2 2130   6.152   4.035   4.296 -0.2582 -0.0422 -0.9165
  164SOL     OW 2131   0.240   4.889   1.443  0.0937  0.3380  0.3268
  164SOL    HW1 2132   0.256   4.868   1.351  1.2498 -1.1754  0.8414
  164SOL    HW2 2133   0.227   4.984   1.444  0.2179  0.4024 -1.3691
  165SOL     OW 2134   0.926   0.897   2.749  0.9059 -0.1375 -0.2988
  165SOL    HW1 2135   0.990   0.952   2.703  2.1457 -1.5209 -0.2992
  165SOL    HW2 2136   0.851   0.956   2.765  1.3112  0.9776 -2.1293
  166SOL     OW 2137   3.384   1.856   3.012 -0.2811  0.0717 -0.0795
  166SOL    HW1 2138   3.373   1.926   2.948  0.3434  0.1687 -0.0895
  166SOL    HW2 2139   3.478   1.836   3.010 -0.5912 -1.4390 -0.7900
  167SOL     OW 2140   3.917   0.043   4.220 -0.0404  0.4203  0.4067
  167SOL    HW1 2141   3.830   0.003   4.213  0.2842 -0.1372 -0.7160
  167SOL    HW2 2142   3.959  -0.006   4.291 -1.0713  1.5882  1.8991
  168SOL     OW 2143   5.787   3.822   3.830  0.8638 -0.0164  0.0741
  168SOL    HW1 2144   5.824   3.809   3.917  0.1364  0.7794  0.5190
  168SOL    HW2 2145   5.861   3.811   3.770  0.8151 -3.9292  0.4557
  169SOL     OW 2146   4.904   0.029   0.314 -0.3623  0.6035 -0.3442
  169SOL    HW1 2147   4.888  -0.010   0.400  0.2436 -2.0419 -1.3124
  169SOL    HW2 2148   4.922   0.121   0.332 -0.1735  0.1306  2.3562
  170SOL     OW 2149   3.918   3.379   2.346 -0.5802  0.2766 -0.1970
  170SOL    HW1 2150   3.843   3.371   2.287 -1.7510  2.3994  0.8919
  170SOL    HW2 2151   3.880   3.406   2.430  0.8021 -4.2433  2.1978
  171SOL     OW 2152   3.754   4.414   3.481 -0.1800 -0.1410  0.6647
  171SOL    HW1 2153   3.736   4.419   3.575 -0.5557 -2.0237  0.7257
  171SOL    HW2 2154   3.845   4.441   3.472  0.2381 -1.1554  1.7290
  172SOL     OW 2155   3.607   6.404   1.548  0.0039  0.5098 -0.4876
  172SOL    HW1 2156   3.588   6.498   1.546  0.7241  0.6563 -1.3807
  172SOL    HW2 2157   3.663   6.393   1.625  0.3979  0.9262 -0.7049
  173SOL     OW 2158   1.849   0.686   1.858  0.3747 -0.1042 -0.2251
  173SOL    HW1 2159   1.914   0.654   1.920  0.0806 -0.0847  0.0964
  173SOL    HW2 2160   1.856   0.781   1.863 -0.6975 -0.0632  0.9186
  174SOL     OW 2161   0.211   4.606   3.058  0.2975 -0.0004  0.0145
  174SOL    HW1 2162   0.295   4.561   3.066  0.8166  0.7387 -1.0358
  174SOL    HW2 2163   0.211   4.641   2.969 -0.6241  1.0158  0.3932
  175SOL     OW 2164   0.692   5.944   1.649  0.1205 -0.5823 -0.3509
  175SOL    HW1 2165   0.680   6.007   1.578 -0.1552 -0.3377 -0.0871
  175SOL    HW2 2166   0.651   5.863   1.617 -0.5513 -0.2958 -0.2218
  176SOL     OW 2167   2.420   1.285   3.785 -0.1581  0.2916  0.4184
  176SOL    HW1 2168   2.461   1.372   3.780  0.3120  0.0192 -1.0160
  176SOL    HW2 2169   2.333   1.302   3.820  0.3646  1.1740  1.3734
  177SOL     OW 2170   3.563   5.173   0.755  0.2404 -0.8729  0.6764
  177SOL    HW1 2171   3.526   5.162   0.667 -0.6087 -0.2786  0.9450
  177SOL    HW2 2172   3.509   5.117   0.810  0.5700 -0.9971  0.8760
  178SOL     OW 2173   2.766   3.241   3.456  0.0014 -0.1376 -0.1966
  178SOL    HW1 2174   2.784   3.299   3.382  0.8014 -0.5079 -0.2984
  178SOL    HW2 2175   2.830   3.171   3.449  1.6093  0.9644  2.0926
  179SOL     OW 2176   0.013   6.352   2.606  0.8550 -0.4279  0.0974
  179SOL    HW1 2177  -0.002   6.447   2.599 -0.5498 -0.5582  0.8952
  179SOL    HW2 2178   0.055   6.329   2.523  0.9617  0.8500 -0.2341
  180SOL     OW 2179   5.355   1.989   1.133 -0.3431  0.0726  0.0536
  180SOL    HW1 2180   5.298   1.951   1.199  0.7516 -0.3496  0.7842
  180SOL    HW2 2181   5.299   2.050   1.084 -1.3051 -0.0418  0.9916
  181SOL     OW 2182   5.864   1.176   1.699  0.2231  0.7766 -0.0545
  181SOL    HW1 2183   5.932   1.242   1.710 -0.0952  0.9528  1.0940
  181SOL    HW2 2184   5.786   1.215   1.740 -0.0576 -0.1658  0.3552
  182SOL     OW 2185   1.328   2.896   3.994 -0.6694 -0.0368 -0.3628
  182SOL    HW1 2186   1.331   2.852   3.909 -0.5948  0.2200 -0.4944
  182SOL    HW2 2187   1.341   2.826   4.058  0.6898 -0.0517 -0.6177
  183SOL     OW 2188   6.025   2.080   2.406  0.5499  0.2213 -0.5376
  183SOL    HW1 2189   6.030   2.067   2.501 -0.2821  0.8306 -0.3911
  183SOL    HW2 2190   5.942   2.040   2.381  0.0913  1.2753 -0.7702
  184SOL     OW 2191   5.406   1.791   0.937 -0.5021  0.0646 -0.0095
  184SOL    HW1 2192   5.404   1.851   0.862 -2.2555  0.3691  0.2344
  184SOL    HW2 2193   5.424   1.847   1.012 -1.4314  0.2010  0.1251
  185SOL     OW 2194   0.666   1.609   3.759 -0.2249  0.2489 -0.2868
  185SOL    HW1 2195   0.595   1.610   3.823 -0.0394  0.4640 -0.0827
  185SOL    HW2 2196   0.673   1.700   3.730 -0.4057  0.1276 -0.7260
  186SOL     OW 2197   3.685   1.667   0.204 -0.0487 -0.2618 -0.2289
  186SOL    HW1 2198   3.732   1.631   0.130  0.2100 -1.1250  0.3474
  186SOL    HW2 2199   3.622   1.728   0.165  0.8270  0.1294 -1.0725
  187SOL     OW 2200   2.219   0.294   1.030  0.0033 -0.2382 -0.9566
  187SOL    HW1 2201   2.301   0.342   1.019  0.7367 -1.2446 -0.1207
  187SOL    HW2 2202   2.244   0.215   1.078 -1.3548 -0.8845 -1.2579
  188SOL     OW 2203   0.690   5.248   1.249  0.0529  0.1240 -0.2212
  188SOL    HW1 2204   0.712   5.157   1.269 -1.6613 -0.1472  0.6736
  188SOL    HW2 2205   0.717   5.260   1.158 -1.1069 -1.7987 -0.8889
  189SOL     OW 2206   4.903   2.110   0.408  0.3329  0.5926  0.8287
  189SOL    HW1 2207   4.828   2.057   0.433  0.1268 -0.1846 -1.2757
  189SOL    HW2 2208   4.971   2.087   0.471 -0.0402 -1.5261  0.5243
  190SOL     OW 2209   1.128   6.163   0.363  0.1073 -0.1572  0.3790
  190SOL    HW1 2210   1.200   6.111   0.399 -0.9432 -0.9254  1.3931
  190SOL    HW2 2211   1.072   6.183   0.437 -1.2894 -0.4569 -0.5591
  191SOL     OW 2212   5.225   6.228   0.799 -0.0277  0.0731 -0.0714
  191SOL    HW1 2213   5.269   6.157   0.752  0.2519  0.1932  0.0036
  191SOL    HW2 2214   5.224   6.301   0.738  0.4222  0.2594  0.1376
  192SOL     OW 2215   5.928   6.353   2.241 -0.0089  0.2386  0.1659
  192SOL    HW1 2216   5.953   6.262   2.257 -1.1047 -0.5355 -2.1445
  192SOL    HW2 2217   5.840   6.348   2.204  0.3293  2.1479 -1.0319
  193SOL     OW 2218   4.618   0.446   3.234  0.3927  0.3829 -0.0764
  193SOL    HW1 2219   4.608   0.541   3.245  0.2184  0.4003 -0.3816
  193SOL    HW2 2220   4.532   0.416   3.207 -0.2792 -0.2313  2.4702
  194SOL     OW 2221   4.484   4.313   3.067 -0.3560  0.0790  0.0520
  194SOL    HW1 2222   4.503   4.404   3.042  1.0518  0.3234  1.7772
  194SOL    HW2 2223   4.569   4.270   3.063 -0.8792 -0.9717  0.0544
  195SOL     OW 2224   3.936   5.524   4.118  0.1727 -0.6352 -0.6990
  195SOL    HW1 2225   3.949   5.453   4.055 -0.9809 -2.4519  1.0284
  195SOL    HW2 2226   3.864   5.494   4.174 -2.3403  3.0620 -1.5396
  196SOL     OW 2227   2.411   1.338   0.804 -0.2100  0.2491 -0.6415
  196SOL    HW1 2228   2.481   1.397   0.832 -0.7651  1.3486 -1.4873
  196SOL    HW2 2229   2.449   1.251   0.810  0.5582  0.6598  0.8658
  197SOL     OW 2230   3.651   0.917   3.957  0.3202  0.0362  0.5175
  197SOL    HW1 2231   3.613   1.001   3.932  2.4393  0.6248 -1.0247
  197SOL    HW2 2232   3.732   0.940   4.003  1.5506 -1.0843 -0.9625
  198SOL     OW 2233   0.549   5.828   2.053  0.4430  0.4052  0.5597
  198SOL    HW1 2234   0.634   5.833   2.008  0.1218 -0.1889 -0.1302
  198SOL    HW2 2235   0.563   5.765   2.123  0.4874  0.0798  0.2577
  199SOL     OW 2236   0.249   1.204   3.956 -0.3479 -0.0816  0.8664
  199SOL    HW1 2237   0.271   1.167   4.042 -2.5863  0.0595  1.5821
  199SOL    HW2 2238   0.320   1.266   3.938  0.6257 -0.7402  2.2061
  200SOL     OW 2239   1.529   4.857   1.996 -0.2673 -0.1145  0.4090
  200SOL    HW1 2240   1.620   4.834   1.977 -0.2397 -0.3989  0.8664
  200SOL    HW2 2241   1.506   4.804   2.073 -0.6622  0.3206  0.6000
  201SOL     OW 2242   1.555   5.044   0.941  0.1067  0.5966  0.0232
  201SOL    HW1 2243   1.459   5.045   0.946  0.0711  2.1719 -0.4133
  201SOL    HW2 2244   1.575   5.098   0.865  1.3798  1.0834  0.6843
  202SOL     OW 2245   1.616   6.100   0.628 -0.0625 -0.3458  0.4824
  202SOL    HW1 2246   1.539   6.146   0.595 -0.3261 -1.6875 -0.8491
  202SOL    HW2 2247   1.681   6.169   0.641 -0.8839  0.5688 -0.1261
  203SOL     OW 2248   0.870   0.179   0.169  0.3144  0.3388  0.1495
  203SOL    HW1 2249   0.810   0.126   0.118  0.6041 -0.8289  0.9917
  203SOL    HW2 2250   0.952   0.130   0.169  0.6034  0.7950  0.8977
  204SOL     OW 2251   0.632   1.699   0.757  0.2469 -0.5098 -0.5631
  204SOL    HW1 2252   0.715   1.747   0.756  1.1004 -1.8654  0.7114
  204SOL    HW2 2253   0.565   1.766   0.742  1.5976  0.4482 -2.9613
  205SOL     OW 2254   6.022   4.842   3.087 -0.0766 -0.0329  0.2834
  205SOL    HW1 2255   6.112   4.826   3.116  0.7916  2.0364 -1.0694
  205SOL    HW2 2256   5.975   4.762   3.111  2.0157 -1.0258  1.3624
  206SOL     OW 2257   6.208   2.079   3.102 -0.0220 -0.1583  0.1990
  206SOL    HW1 2258   6.161   2.143   3.155 -0.1416 -0.5803  0.6049
  206SOL    HW2 2259   6.266   2.131   3.046  0.2214  0.2747  0.8547
  207SOL     OW 2260   4.737   1.805   1.137  0.5522  0.6421 -0.1075
  207SOL    HW1 2261   4.652   1.786   1.175  1.0344 -0.0252  0.6655
  207SOL    HW2 2262   4.732   1.769   1.048  0.8365 -1.6144  0.7304
  208SOL     OW 2263   3.166   3.570   2.539  0.5433 -0.4772  0.1232
  208SOL    HW1 2264   3.074   3.569   2.514 -0.0467 -0.1084  2.1191
  208SOL    HW2 2265   3.165   3.576   2.634  2.6224  1.1970  0.1124
  209SOL     OW 2266   2.837   2.936   2.811 -0.2629  0.1340  0.2066
  209SOL    HW1 2267   2.834   2.846   2.844 -1.6338 -0.0159 -0.2728
  209SOL    HW2 2268   2.895   2.932   2.735  1.1223  0.0352  1.2319
  210SOL     OW 2269   0.718   5.867   3.496  0.3469 -0.9953 -0.5210
  210SOL    HW1 2270   0.703   5.796   3.433  2.9456 -3.4585  1.3677
  210SOL    HW2 2271   0.730   5.822   3.580 -0.1387  1.9192  1.2440
  211SOL     OW 2272   0.176   3.336   0.195  0.1109 -0.2756  0.1300
  211SOL    HW1 2273   0.130   3.403   0.247 -1.4093  1.3746 -3.0403
  211SOL    HW2 2274   0.246   3.384   0.151  0.2219 -1.2049 -0.7317
  212SOL     OW 2275   1.329   3.695   3.554 -0.4105 -0.0253 -0.0096
  212SOL    HW1 2276   1.314   3.630   3.623 -1.3066  2.6331  2.5331
  212SOL    HW2 2277   1.417   3.729   3.573 -1.2804  1.8390  0.9439
  213SOL     OW 2278   2.443   2.161   4.176 -0.4424 -0.5443  0.0793
  213SOL    HW1 2279   2.496   2.123   4.246  0.1715 -0.5621 -0.3826
  213SOL    HW2 2280   2.415   2.246   4.211  0.0115 -0.4710  0.2768
  214SOL     OW 2281   5.063   0.078   3.916  0.0209 -0.1470  0.3626
  214SOL    HW1 2282   5.110  -0.002   3.940  1.0897 -0.0603 -1.2858
  214SOL    HW2 2283   5.000   0.091   3.987 -0.1431 -2.4079  0.7083
  215SOL     OW 2284   5.000   4.258   2.386 -0.1166 -0.1566 -0.1369
  215SOL    HW1 2285   5.093   4.233   2.386  0.6078  2.1460  1.4793
  215SOL    HW2 2286   4.966   4.225   2.469 -0.3021  0.3461 -0.0089
  216SOL     OW 2287   3.101   6.521   4.558  0.4641  0.3090  0.4946
  216SOL    HW1 2288   3.153   6.526   4.638  1.5792 -2.7725  0.1104
  216SOL    HW2 2289   3.160   6.553   4.489  0.0384  1.5231  0.6755
  217SOL     OW 2290   6.320   5.583   1.955  0.2006 -0.2591 -0.1581
  217SOL    HW1 2291   6.414   5.592   1.970  0.1848 -1.1089  0.5539
  217SOL    HW2 2292   6.303   5.489   1.965 -0.9394  0.0421  1.1786
  218SOL     OW 2293   6.570   2.072   4.326 -0.1325  0.0179  0.2041
  218SOL    HW1 2294   6.558   2.005   4.259  1.0570 -0.2651  0.2403
  218SOL    HW2 2295   6.633   2.033   4.387 -1.4230  0.1309  1.6759
  219SOL     OW 2296   4.529   4.543   4.507  0.8057 -0.1764  0.0021
  219SOL    HW1 2297   4.485   4.616   4.464  0.4135 -0.7412 -0.5848
  219SOL    HW2 2298   4.619   4.548   4.476  0.7138 -0.0959 -0.2613
  220SOL     OW 2299   0.080   1.868   1.232 -0.0933 -0.2267 -0.1564
  220SOL    HW1 2300   0.172   1.895   1.236 -0.0384 -0.1055 -1.5593
  220SOL    HW2 2301   0.036   1.922   1.297  0.7194  0.1498  0.0969
  221SOL     OW 2302   5.229   4.359   0.615 -0.8537  0.7312  0.0570
  221SOL    HW1 2303   5.267   4.289   0.561  1.0732  2.4100 -0.9284
  221SOL    HW2 2304   5.180   4.413   0.553  0.0788  1.8125  0.2277
  222SOL     OW 2305   2.284   3.359   3.282 -0.0223  0.2465  0.0353
  222SOL    HW1 2306   2.378   3.367   3.303  0.4026 -1.9177 -0.8033
  222SOL    HW2 2307   2.257   3.277   3.324 -0.8064 -0.6315 -2.0780
  223SOL     OW 2308   2.949   2.184   1.539 -0.0484 -0.1422  0.3567
  223SOL    HW1 2309   2.966   2.162   1.631 -1.2943 -1.1397  0.3792
  223SOL    HW2 2310   2.915   2.273   1.541 -0.9925 -0.5133  0.9720
  224SOL     OW 2311   5.217   3.042   1.565 -0.0236  0.0757  0.5489
  224SOL    HW1 2312   5.239   3.060   1.473 -0.1480 -0.5965  0.3780
  224SOL    HW2 2313   5.302   3.034   1.608  0.0747 -1.1645  0.1644
  225SOL     OW 2314   3.733   4.006   2.998  0.3211 -0.2592  0.5135
  225SOL    HW1 2315   3.806   3.975   3.052  1.2963  1.1165  0.0484
  225SOL    HW2 2316   3.775   4.052   2.926 -0.9924 -0.8882 -0.6987
  226SOL     OW 2317   1.006   5.173   3.992  0.3714  0.1641 -0.5486
  226SOL    HW1 2318   0.932   5.234   3.986 -1.7497 -2.3234 -1.0283
  226SOL    HW2 2319   1.005   5.144   4.083  0.5265 -0.1848 -0.6586
  227SOL     OW 2320   0.580   2.920   2.314  0.1729 -0.0900 -0.4636
  227SOL    HW1 2321   0.668   2.929   2.352  0.2506 -0.1047 -0.6391
  227SOL    HW2 2322   0.521   2.942   2.385  0.3226  0.0403 -0.3795
  228SOL     OW 2323   1.508   3.285   2.198  0.3105  0.3238  0.4461
  228SOL    HW1 2324   1.437   3.257   2.140 -0.0288  1.4401  0.3067
  228SOL    HW2 2325   1.578   3.312   2.138  1.8976 -3.0731  0.5213
  229SOL     OW 2326   3.924   4.468   4.546 -0.0270  0.0397  0.0389
  229SOL    HW1 2327   3.975   4.544   4.575  0.9836  0.0403 -1.6240
  229SOL    HW2 2328   3.967   4.439   4.465 -1.8941 -0.7720 -0.7276
  230SOL     OW 2329   6.542   3.128   1.208 -0.6992  0.1045  0.2576
  230SOL    HW1 2330   6.532   3.185   1.284  1.5050 -2.1020  2.3601
  230SOL    HW2 2331   6.615   3.165   1.159 -1.5664  1.0295 -0.3911
  231SOL     OW 2332   1.485   2.018   3.655  0.4797 -0.4443  0.3252
  231SOL    HW1 2333   1.517   2.100   3.616  0.2602 -0.1063  0.8441
  231SOL    HW2 2334   1.484   2.035   3.749  3.3176 -2.0544  0.7680
  232SOL     OW 2335   3.644   2.280   4.221  0.0294  0.0690 -0.2504
  232SOL    HW1 2336   3.635   2.232   4.139  0.3642  0.9332 -0.8137
  232SOL    HW2 2337   3.735   2.267   4.248 -1.0793 -3.9914  2.4631
  233SOL     OW 2338   4.427   1.872   3.033  0.0310 -0.5972  0.2461
  233SOL    HW1 2339   4.429   1.779   3.013  0.1785 -0.5897  0.2295
  233SOL    HW2 2340   4.419   1.877   3.128  0.6157 -0.6199  0.2946
  234SOL     OW 2341   5.570   0.763   1.006 -0.0002  0.1259  0.1990
  234SOL    HW1 2342   5.543   0.832   0.945 -1.2703  0.0535  0.6624
  234SOL    HW2 2343   5.492   0.744   1.057  0.4822 -1.2850  0.4484
  235SOL     OW 2344   1.295   2.102   0.887  0.1987 -1.3669 -0.3016
  235SOL    HW1 2345   1.247   2.126   0.966 -0.6520  0.1345 -1.2437
  235SOL    HW2 2346   1.292   2.006   0.885 -0.0380 -1.4213  1.2900
  236SOL     OW 2347   3.534   5.313   4.042 -0.1530 -0.2139 -0.1230
  236SOL    HW1 2348   3.584   5.304   3.961  0.0842  3.0635 -0.4800
  236SOL    HW2 2349   3.508   5.224   4.064  2.8501 -1.6789 -1.8150
  237SOL     OW 2350   3.976   5.296   4.000  0.3022 -0.5492  0.8436
  237SOL    HW1 2351   3.953   5.204   4.011  0.3953 -0.5602  0.9561
  237SOL    HW2 2352   4.071   5.296   3.992  0.4929 -0.3093  2.7049
  238SOL     OW 2353   3.902   4.810   4.417 -0.4448 -0.1989 -0.3655
  238SOL    HW1 2354   3.890   4.803   4.511  1.2108  0.1995 -0.0958
  238SOL    HW2 2355   3.832   4.756   4.380 -0.3048 -1.4698  1.1157
  239SOL     OW 2356   1.384   5.553   4.132 -0.2345  0.3221  0.0623
  239SOL    HW1 2357   1.406   5.582   4.043  1.7080 -1.2994 -0.0601
  239SOL    HW2 2358   1.297   5.514   4.124 -0.1606  0.3657 -1.0867
  240SOL     OW 2359   0.888   4.581   2.543 -0.0701 -0.6433  0.0454
  240SOL    HW1 2360   0.812   4.538   2.504  1.4363 -1.7177 -1.8856
  240SOL    HW2 2361   0.858   4.609   2.630 -3.2051  0.6374 -1.2909
  241SOL     OW 2362   5.204   1.381   0.359 -0.1873  0.2480  0.6114
  241SOL    HW1 2363   5.111   1.398   0.377  0.0009  1.9100  0.1481
  241SOL    HW2 2364   5.246   1.387   0.445 -0.6951 -2.3740  1.1513
  242SOL     OW 2365   0.035   6.405   4.058 -0.2280 -0.9369 -0.4913
  242SOL    HW1 2366   0.047   6.325   4.110 -0.9288 -2.3140 -2.2976
  242SOL    HW2 2367  -0.043   6.446   4.095  1.6198  0.4761  2.2007
  243SOL     OW 2368   6.083   1.010   0.872 -0.0499 -0.3732  0.2816
  243SOL    HW1 2369   6.128   0.978   0.951  1.4022  0.7508 -0.0492
  243SOL    HW2 2370   6.001   1.047   0.905 -0.3844 -1.6938  1.0050
  244SOL     OW 2371   6.208   3.917   3.974 -0.9050  0.0681 -0.3602
  244SOL    HW1 2372   6.182   3.870   4.053 -1.8210 -0.1343 -0.7691
  244SOL    HW2 2373   6.225   4.006   4.005  1.3580 -0.6069  0.5046
  245SOL     OW 2374   5.874   0.581   2.427 -0.4324 -0.5213  0.3547
  245SOL    HW1 2375   5.873   0.632   2.508 -4.2049  2.1925 -1.0872
  245SOL    HW2 2376   5.802   0.518   2.437 -0.2232 -0.9132 -0.4757
  246SOL     OW 2377   3.687   2.247   2.380  0.3805  0.4937 -0.0699
  246SOL    HW1 2378   3.669   2.341   2.376 -1.2260  0.1837 -1.0247
  246SOL    HW2 2379   3.687   2.226   2.474  1.2020  1.5077  0.1713
  247SOL     OW 2380   5.020   5.666   1.094  0.1066 -0.2283  0.0745
  247SOL    HW1 2381   4.976   5.729   1.037  0.9325  0.9936  0.7285
  247SOL    HW2 2382   5.060   5.720   1.162 -1.5153 -1.6756  2.3162
  248SOL     OW 2383   1.418   4.702   0.612 -0.0248  0.5978 -0.3429
  248SOL    HW1 2384   1.452   4.614   0.595 -1.7235 -0.2682  0.4546
  248SOL    HW2 2385   1.452   4.725   0.699 -1.0347 -0.0688  0.2488
  249SOL     OW 2386   3.676   4.689   0.777  0.4807  0.0721  0.1494
  249SOL    HW1 2387   3.653   4.725   0.863  1.9373  0.8060  0.2590
  249SOL    HW2 2388   3.721   4.607   0.797  1.6735  0.7120  0.1542
  250SOL     OW 2389   4.809   6.125   1.957  0.1241  0.7150  0.3787
  250SOL    HW1 2390   4.829   6.159   2.045 -0.8697 -1.5705  1.5908
  250SOL    HW2 2391   4.714   6.122   1.954  0.1563  0.6921 -0.7436
  251SOL     OW 2392   4.574   4.052   1.709  0.5187  0.0743 -0.4971
  251SOL    HW1 2393   4.551   4.094   1.626 -0.1477 -0.1653 -0.4367
  251SOL    HW2 2394   4.655   4.095   1.735  0.2999  0.7282 -0.8600
  252SOL     OW 2395   3.013   1.948   4.186 -0.1738 -0.2856 -0.3674
  252SOL    HW1 2396   2.939   1.991   4.141 -1.6944  0.3848  2.5037
  252SOL    HW2 2397   2.974   1.869   4.225  0.9734 -0.6561  0.0540
  253SOL     OW 2398   0.415   0.465   4.217 -0.3309  0.7481 -0.4062
  253SOL    HW1 2399   0.352   0.522   4.261 -1.0420  0.9248 -1.6039
  253SOL    HW2 2400   0.400   0.378   4.256  0.0467  1.1561  0.6856
  254SOL     OW 2401   5.372   4.378   3.839  0.4429 -0.4085  0.2408
  254SOL    HW1 2402   5.306   4.430   3.886  1.4528  1.3321 -0.1638
  254SOL    HW2 2403   5.323   4.304   3.804 -1.4901  1.1155 -0.5257
  255SOL     OW 2404   0.509   1.792   1.687  0.1784 -0.1180 -0.5561
  255SOL    HW1 2405   0.466   1.720   1.733 -1.3949 -0.3163 -2.2000
  255SOL    HW2 2406   0.535   1.853   1.756 -0.7420 -1.0812  0.6887
  256SOL     OW 2407   5.188   3.735   0.455  0.3329  0.1453 -0.3572
  256SOL    HW1 2408   5.230   3.667   0.403  2.3949  1.5638 -0.6631
  256SOL    HW2 2409   5.101   3.746   0.415 -0.3646 -2.7207  0.1508
  257SOL     OW 2410   3.382   3.401   2.930 -0.3853  0.0045 -0.0295
  257SOL    HW1 2411   3.353   3.368   3.016 -0.2931 -0.7440 -0.2800
  257SOL    HW2 2412   3.314   3.371   2.869  0.5609 -1.2002 -0.5238
  258SOL     OW 2413   4.379   3.263   1.874  0.1541  0.0826  0.0117
  258SOL    HW1 2414   4.448   3.243   1.938 -0.9560 -0.7595  0.9950
  258SOL    HW2 2415   4.335   3.340   1.909  0.1719  0.2174 -0.2603
  259SOL     OW 2416   2.543   5.695   1.443  0.4122 -0.6593 -0.2634
  259SOL    HW1 2417   2.604   5.732   1.507 -1.0838  0.6562  0.4594
  259SOL    HW2 2418   2.600   5.657   1.375  2.0416  1.5889 -0.2609
  260SOL     OW 2419   3.760   2.386   3.209 -0.8472  0.4280  0.1381
  260SOL    HW1 2420   3.855   2.397   3.199 -0.6054 -1.4555 -0.1391
  260SOL    HW2 2421   3.747   2.370   3.302 -0.8744  0.5321  0.1523
  261SOL     OW 2422   6.376   5.663   2.429  0.3095  0.5196 -1.0131
  261SOL    HW1 2423   6.451   5.703   2.384  2.0530 -0.7239  0.6276
  261SOL    HW2 2424   6.331   5.737   2.470  2.0959  1.1037  0.0005
  262SOL     OW 2425   2.777   0.227   0.349 -0.6162  0.1408  0.3120
  262SOL    HW1 2426   2.734   0.264   0.271  0.3660  0.6157 -0.0130
  262SOL    HW2 2427   2.705   0.217   0.412 -1.3298  0.2876 -0.4492
  263SOL     OW 2428   3.977   2.849   1.494  0.5084  0.5127  0.4854
  263SOL    HW1 2429   4.011   2.838   1.405 -1.0012 -0.6043 -0.0120
  263SOL    HW2 2430   4.051   2.882   1.545  1.7459  0.0247 -0.9285
  264SOL     OW 2431   0.808   3.462   4.337  0.0329 -0.3065 -0.1588
  264SOL    HW1 2432   0.730   3.516   4.330  0.6414  0.5141 -0.9243
  264SOL    HW2 2433   0.783   3.390   4.395 -1.5683 -0.5865 -1.1255
  265SOL     OW 2434   5.020   0.604   4.323  0.1584  0.0235 -0.5614
  265SOL    HW1 2435   5.074   0.575   4.397 -0.2502 -1.4840 -0.8150
  265SOL    HW2 2436   4.955   0.661   4.362  1.2039  0.9387 -0.0815
  266SOL     OW 2437   6.392   6.259   4.364 -0.1566  0.1596  0.9270
  266SOL    HW1 2438   6.436   6.218   4.289 -0.3590  0.6138  0.5530
  266SOL    HW2 2439   6.333   6.323   4.324 -0.1314  0.5340  1.4859
  267SOL     OW 2440   4.735   3.932   3.643 -0.4681 -0.1787 -0.3313
  267SOL    HW1 2441   4.672   3.909   3.574 -0.3588  2.2663 -1.3442
  267SOL    HW2 2442   4.732   4.027   3.647  1.6260 -0.1087  1.0904
  268SOL     OW 2443   3.861   4.662   3.865 -0.7970  0.0153  0.2582
  268SOL    HW1 2444   3.872   4.757   3.855 -1.1173  0.0507  0.2520
  268SOL    HW2 2445   3.881   4.646   3.957 -0.5174  0.0572  0.2058
  269SOL     OW 2446   1.717   0.421   1.167 -0.0781  0.0381 -0.3201
  269SOL    HW1 2447   1.700   0.331   1.140 -1.5223 -0.0283  0.6681
  269SOL    HW2 2448   1.711   0.471   1.085 -0.5528 -0.6055 -0.6934
  270SOL     OW 2449   3.918   5.753   0.595 -0.0718 -0.0654  0.7979
  270SOL    HW1 2450   3.913   5.801   0.678  0.2583 -1.1198  1.4524
  270SOL    HW2 2451   3.840   5.780   0.547  0.1804  1.2276  1.0736
  271SOL     OW 2452   6.189   0.735   4.321 -0.2315 -0.0987 -0.2218
  271SOL    HW1 2453   6.176   0.640   4.314 -0.3143 -0.0365 -0.9872
  271SOL    HW2 2454   6.259   0.754   4.257 -1.3676  0.5892 -1.2995
  272SOL     OW 2455   1.247   1.687   2.425 -0.3034 -0.0202  0.3317
  272SOL    HW1 2456   1.219   1.724   2.508  0.6382  0.0333  0.6384
  272SOL    HW2 2457   1.240   1.759   2.362 -0.9369 -0.0401  0.3749
  273SOL     OW 2458   4.579   6.230   2.048  0.2183  0.3287 -0.0510
  273SOL    HW1 2459   4.602   6.194   2.134 -1.3530  0.4613  0.4578
  273SOL    HW2 2460   4.629   6.311   2.041 -0.9501  1.2335  1.5242
  274SOL     OW 2461   2.517   2.974   0.318 -0.6892 -0.0492  0.1069
  274SOL    HW1 2462   2.578   3.011   0.381  0.2977 -0.2874 -0.6832
  274SOL    HW2 2463   2.499   2.885   0.349  0.4948 -0.4853 -0.4039
  275SOL     OW 2464   0.585   2.905   3.181  0.5778 -0.1389  0.1433
  275SOL    HW1 2465   0.676   2.933   3.189  0.3706  0.1799  1.5848
  275SOL    HW2 2466   0.534   2.985   3.191  0.0577 -0.6623  2.2099
  276SOL     OW 2467   1.700   0.409   4.178  0.4277  0.0936  0.2626
  276SOL    HW1 2468   1.662   0.496   4.174 -1.1966 -0.5762  0.5196
  276SOL    HW2 2469   1.642   0.355   4.124  0.5548 -1.1182  1.2935
  277SOL     OW 2470   1.742   3.073   4.446 -0.6344  0.0288  0.4662
  277SOL    HW1 2471   1.702   3.142   4.393 -0.4909  0.3876  0.8209
  277SOL    HW2 2472   1.782   3.014   4.382 -1.3884 -0.1248  0.1273
  278SOL     OW 2473   5.968   4.358   0.025 -0.2144 -0.4207  0.2951
  278SOL    HW1 2474   5.948   4.287   0.086  1.7062 -0.8741  0.4819
  278SOL    HW2 2475   5.883   4.393  -0.001 -1.3677 -3.8770 -1.1396
  279SOL     OW 2476   4.614   5.763   3.664  0.2638  0.1077 -0.2273
  279SOL    HW1 2477   4.627   5.829   3.597  0.4767  1.2023  0.8518
  279SOL    HW2 2478   4.545   5.706   3.629  1.2682 -0.1383 -1.9043
  280SOL     OW 2479   1.034   1.146   0.480 -0.4621 -0.3981 -0.3047
  280SOL    HW1 2480   1.081   1.221   0.517 -0.9264 -0.6128  0.7695
  280SOL    HW2 2481   1.047   1.076   0.545 -0.6205 -1.0366 -0.9536
  281SOL     OW 2482   2.407   3.131   3.764 -0.1367 -0.1978  0.5213
  281SOL    HW1 2483   2.444   3.097   3.683 -0.3015  0.9124 -0.0314
  281SOL    HW2 2484   2.329   3.178   3.738 -0.7807 -0.7150  1.4563
  282SOL     OW 2485   3.803   6.250   1.438  0.2916 -0.1448 -0.1205
  282SOL    HW1 2486   3.747   6.299   1.499  2.1261  0.8913  0.8182
  282SOL    HW2 2487   3.756   6.168   1.423 -1.8156  0.9616  0.0334
  283SOL     OW 2488   3.897   0.378   3.232 -0.0220  0.2647 -0.3247
  283SOL    HW1 2489   3.914   0.368   3.326  0.4105  1.9065 -0.2069
  283SOL    HW2 2490   3.936   0.462   3.209  1.0410 -0.6940 -2.2722
  284SOL     OW 2491   1.764   3.763   1.072 -0.4455 -0.1333  0.6140
  284SOL    HW1 2492   1.706   3.770   1.149  0.3932 -2.2120  1.5001
  284SOL    HW2 2493   1.705   3.770   0.997 -1.8717 -1.9163  1.4870
  285SOL     OW 2494   0.331   0.282   0.898 -0.6980 -0.2868 -0.2498
  285SOL    HW1 2495   0.309   0.191   0.916 -0.3540  0.1325  2.9231
  285SOL    HW2 2496   0.410   0.278   0.844  1.0161 -1.9939  2.1938
  286SOL     OW 2497   4.674   1.197   3.207 -0.3767 -0.2673 -0.3052
  286SOL    HW1 2498   4.627   1.166   3.129 -1.1637  1.3272 -0.5099
  286SOL    HW2 2499   4.663   1.127   3.271  0.7603 -1.8717 -1.7808
  287SOL     OW 2500   6.302   4.213   2.522 -0.3561  0.2285 -0.8082
  287SOL    HW1 2501   6.395   4.194   2.509 -0.3388 -0.7063  0.4513
  287SOL    HW2 2502   6.270   4.139   2.575 -1.7761  0.6217 -1.0850
  288SOL     OW 2503   6.312   6.548   1.977  0.0529  0.1810 -0.2728
  288SOL    HW1 2504   6.290   6.468   2.024  1.5383  0.0186  0.2088
  288SOL    HW2 2505   6.408   6.546   1.969 -0.0723  0.5951 -2.6156
  289SOL     OW 2506   4.283   2.173   0.238  0.0930 -0.3023 -0.1291
  289SOL    HW1 2507   4.299   2.233   0.311  0.3260 -1.2061  0.5888
  289SOL    HW2 2508   4.348   2.198   0.172 -0.4977  0.9046 -0.2782
  290SOL     OW 2509   3.269   0.747   0.602  0.4716 -0.1250  0.0511
  290SOL    HW1 2510   3.334   0.798   0.554  0.3149 -0.4556 -0.5256
  290SOL    HW2 2511   3.217   0.703   0.533  1.6714 -2.4115  0.4995
  291SOL     OW 2512   2.923   4.630   3.149 -0.1862 -0.0281  0.5953
  291SOL    HW1 2513   3.011   4.639   3.114  0.2228 -0.1508  1.5767
  291SOL    HW2 2514   2.928   4.666   3.238 -0.6650 -1.6954  1.3363
  292SOL     OW 2515   4.540   2.786   2.994  0.5234  0.5769 -0.2928
  292SOL    HW1 2516   4.482   2.728   3.043 -2.3823  1.8597 -1.9794
  292SOL    HW2 2517   4.546   2.865   3.047 -0.9091  1.1631 -0.9505
  293SOL     OW 2518   5.155   1.706   2.559 -0.3299  0.1543  0.4075
  293SOL    HW1 2519   5.219   1.646   2.520  1.3528  0.9561  1.7985
  293SOL    HW2 2520   5.166   1.695   2.653 -0.5588  2.0391  0.6873
  294SOL     OW 2521   6.189   1.423   3.418  0.1080  0.2355  0.0031
  294SOL    HW1 2522   6.181   1.329   3.402 -0.1022  0.0725  1.0031
  294SOL    HW2 2523   6.173   1.464   3.332 -2.9163 -0.4918  0.1237
  295SOL     OW 2524   4.358   4.709   3.357  0.5668  0.2333 -0.2956
  295SOL    HW1 2525   4.374   4.615   3.351 -0.3246  0.1248 -1.1378
  295SOL    HW2 2526   4.265   4.716   3.377  0.7356  0.9355  0.2914
  296SOL     OW 2527   5.056   5.658   3.226  0.0310  0.1281  0.2038
  296SOL    HW1 2528   4.972   5.699   3.206  0.1897  0.7385  0.7329
  296SOL    HW2 2529   5.078   5.691   3.314  0.7034 -0.2155  0.1704
  297SOL     OW 2530   1.273   5.390   1.722 -0.1985  0.9759 -0.2193
  297SOL    HW1 2531   1.252   5.451   1.651  2.0030 -0.3042 -2.1039
  297SOL    HW2 2532   1.366   5.402   1.737  0.1512 -1.3965 -0.1772
  298SOL     OW 2533   4.696   3.642   2.749  0.5997 -0.5552  0.6684
  298SOL    HW1 2534   4.735   3.717   2.703  1.4925 -0.0613  2.1513
  298SOL    HW2 2535   4.603   3.645   2.725  0.8547  0.3015 -0.2611
  299SOL     OW 2536   2.444   2.429   0.250 -1.1145  0.5539  0.1547
  299SOL    HW1 2537   2.349   2.439   0.246 -1.2476 -0.6903 -0.2496
  299SOL    HW2 2538   2.469   2.407   0.160 -0.6054 -0.2649  0.4820
  300SOL     OW 2539   4.209   4.944   1.007 -0.5385 -0.3234 -0.1821
  300SOL    HW1 2540   4.153   4.910   1.077 -0.7607  0.1924 -0.1058
  300SOL    HW2 2541   4.290   4.970   1.052 -0.0613 -1.4533 -0.3512
  301SOL     OW 2542   6.183   2.017   4.138  0.3725 -0.4931 -0.2824
  301SOL    HW1 2543   6.218   1.944   4.088 -0.5830 -1.1714  0.0068
  301SOL    HW2 2544   6.121   1.977   4.199 -0.9969  0.6581 -0.8726
  302SOL     OW 2545   4.591   1.413   1.408 -0.5735 -0.1219 -0.4187
  302SOL    HW1 2546   4.623   1.437   1.495 -1.4191  3.4370 -0.9258
  302SOL    HW2 2547   4.539   1.334   1.422  1.3350 -1.0865  1.8226
  303SOL     OW 2548   3.971   1.352   0.773 -0.1875  0.2516  0.1122
  303SOL    HW1 2549   4.063   1.370   0.795 -0.5742  0.0191  2.0722
  303SOL    HW2 2550   3.929   1.438   0.775  0.2837  0.6406 -2.6649
  304SOL     OW 2551   2.892   0.142   0.899 -0.1233  0.2716 -0.2956
  304SOL    HW1 2552   2.970   0.121   0.848 -0.7447  1.0497 -1.6028
  304SOL    HW2 2553   2.925   0.185   0.978  0.8093 -0.2046 -0.4234
  305SOL     OW 2554   0.017   4.047   0.230  0.6615 -0.1181 -0.2304
  305SOL    HW1 2555  -0.048   3.999   0.178  0.4730 -0.5049  0.3511
  305SOL    HW2 2556   0.021   3.999   0.312 -0.8280  1.8517  1.0803
  306SOL     OW 2557   0.548   1.505   0.575 -0.2006 -0.7165 -0.2075
  306SOL    HW1 2558   0.621   1.547   0.621 -0.0738  0.3236 -1.3120
  306SOL    HW2 2559   0.470   1.549   0.609 -0.1343 -0.2044 -0.7110
  307SOL     OW 2560   5.652   4.509   1.476  0.7408  0.2752 -0.3967
  307SOL    HW1 2561   5.659   4.446   1.547  1.3000  1.5468  0.7122
  307SOL    HW2 2562   5.739   4.547   1.468  0.3660  1.0596 -0.8875
  308SOL     OW 2563   3.460   1.993   2.785 -0.2438  0.4078  0.0279
  308SOL    HW1 2564   3.503   2.073   2.755 -0.3488 -0.3599 -2.4205
  308SOL    HW2 2565   3.520   1.923   2.761 -1.2702 -0.4165 -0.2324
  309SOL     OW 2566   3.554   1.433   2.727 -0.2912 -0.3424  0.1693
  309SOL    HW1 2567   3.527   1.375   2.655 -1.3103  1.1446 -0.7075
  309SOL    HW2 2568   3.632   1.392   2.763 -0.7460 -2.0343 -0.6754
  310SOL     OW 2569   3.476   3.474   3.986 -0.3932  0.2424  0.1120
  310SOL    HW1 2570   3.551   3.479   3.926 -0.0169 -0.2420  0.5351
  310SOL    HW2 2571   3.461   3.380   3.998 -1.2017  0.3356 -0.1310
  311SOL     OW 2572   4.138   0.441   3.986 -0.1268 -0.2251  0.5311
  311SOL    HW1 2573   4.200   0.381   4.026  1.0909  0.9286  0.4735
  311SOL    HW2 2574   4.187   0.483   3.915 -1.2849  0.0077 -0.1691
  312SOL     OW 2575   1.240   5.435   0.278 -0.3239  0.2275  0.0683
  312SOL    HW1 2576   1.145   5.424   0.288 -0.4490 -0.0957 -1.2810
  312SOL    HW2 2577   1.257   5.412   0.187  1.2877 -1.2819  0.6994
  313SOL     OW 2578   5.840   4.645   1.003  0.2402  0.7743  0.3224
  313SOL    HW1 2579   5.819   4.577   0.940 -1.9103 -0.2820  2.0210
  313SOL    HW2 2580   5.919   4.613   1.048  0.2080  0.2246 -0.0087
  314SOL     OW 2581   5.701   2.838   4.077 -0.2151  0.5263  0.2584
  314SOL    HW1 2582   5.735   2.866   4.162 -1.8781  0.3511  1.0265
  314SOL    HW2 2583   5.709   2.915   4.021 -2.1924  1.7808  1.5701
  315SOL     OW 2584   0.480   1.010   2.468 -0.7591  0.2931 -0.0966
  315SOL    HW1 2585   0.575   0.998   2.469 -0.9051 -1.0280  0.7195
  315SOL    HW2 2586   0.453   0.985   2.379  0.0732  5.1592 -2.0098
  316SOL     OW 2587   5.228   6.188   2.292 -0.2880  0.7312 -0.5230
  316SOL    HW1 2588   5.235   6.283   2.298 -0.0241  0.6102  3.4652
  316SOL    HW2 2589   5.306   6.161   2.244  0.0178  2.4544 -1.0521
  317SOL     OW 2590   5.616   4.037   0.101  0.5158  0.4715  0.3848
  317SOL    HW1 2591   5.617   3.944   0.080  1.9127  0.6208 -0.2811
  317SOL    HW2 2592   5.536   4.048   0.153  0.5006 -1.1555  0.7782
  318SOL     OW 2593   0.825   3.227   3.406 -0.5773 -0.2107 -0.0843
  318SOL    HW1 2594   0.826   3.258   3.315  1.3395 -0.1248 -0.0681
  318SOL    HW2 2595   0.781   3.142   3.402 -1.3782  0.2234 -0.9162
  319SOL     OW 2596   2.341   4.103   3.036  0.2002 -0.0197 -0.0326
  319SOL    HW1 2597   2.369   4.178   2.983 -0.4472  0.5591  0.4242
  319SOL    HW2 2598   2.369   4.125   3.125 -0.8180  0.1215  0.2613
  320SOL     OW 2599   2.610   1.130   2.499 -0.3318  0.3083 -0.0198
  320SOL    HW1 2600   2.604   1.183   2.579 -0.3178  0.8983 -0.4072
  320SOL    HW2 2601   2.570   1.184   2.431 -0.3174 -0.1814 -0.4211
  321SOL     OW 2602   6.508   5.771   1.681  0.0598  0.2295 -0.6184
  321SOL    HW1 2603   6.531   5.678   1.682  0.3443  0.3042 -0.0865
  321SOL    HW2 2604   6.561   5.808   1.611  1.0879  0.2782  0.1749
  322SOL     OW 2605   3.483   4.785   3.689  0.5933  0.2685 -0.1764
  322SOL    HW1 2606   3.462   4.695   3.665 -0.2504  0.4637 -0.1778
  322SOL    HW2 2607   3.472   4.789   3.784  0.3059  0.4599 -0.2185
  323SOL     OW 2608   1.311   4.572   2.003  0.3091  0.5155 -0.0306
  323SOL    HW1 2609   1.362   4.585   1.924  0.1529  2.4126  0.1465
  323SOL    HW2 2610   1.325   4.652   2.054 -1.8850  0.5842  0.5460
  324SOL     OW 2611   0.606   4.988   1.456 -0.2311 -0.7828 -0.1961
  324SOL    HW1 2612   0.676   4.939   1.411  0.3744  1.5614 -2.0252
  324SOL    HW2 2613   0.525   4.947   1.425  0.2460 -0.5818 -1.8204
  325SOL     OW 2614   4.520   1.255   1.735  0.3546 -0.1937 -0.0785
  325SOL    HW1 2615   4.466   1.187   1.775 -2.3926  1.3737 -0.8834
  325SOL    HW2 2616   4.501   1.249   1.642 -1.1974  2.5806 -0.0386
  326SOL     OW 2617   6.548   1.190   3.062 -0.2996 -0.0131 -0.1125
  326SOL    HW1 2618   6.606   1.216   2.991 -0.6349 -0.3074 -0.4990
  326SOL    HW2 2619   6.581   1.104   3.089  0.6070  0.6424  0.9447
  327SOL     OW 2620   3.210   0.693   4.467 -0.4828  0.0303  0.0826
  327SOL    HW1 2621   3.305   0.690   4.474  0.0558  2.1331 -3.4674
  327SOL    HW2 2622   3.180   0.728   4.551  2.2368  2.4179  0.1862
  328SOL     OW 2623   5.676   1.456   1.070 -0.0737 -0.0409 -0.1321
  328SOL    HW1 2624   5.723   1.380   1.104  1.5484  0.1098 -1.8265
  328SOL    HW2 2625   5.743   1.508   1.025 -1.0745  2.5478  1.1487
  329SOL     OW 2626   2.439   1.916   1.134  0.0524 -0.4904 -0.1882
  329SOL    HW1 2627   2.528   1.929   1.167  0.3881 -2.5321 -0.1252
  329SOL    HW2 2628   2.451   1.860   1.057 -1.1421 -0.1901 -0.6074
  330SOL     OW 2629   2.055   4.293   0.302  0.3135 -0.1063  0.1904
  330SOL    HW1 2630   2.065   4.363   0.238 -0.3393 -0.3273 -0.1517
  330SOL    HW2 2631   2.025   4.338   0.382  1.5685  0.2317  0.5019
  331SOL     OW 2632   3.205   4.889   0.715  0.1871 -0.4226  0.3304
  331SOL    HW1 2633   3.193   4.870   0.622 -0.6498 -1.0347  0.5521
  331SOL    HW2 2634   3.185   4.982   0.724  0.6657 -0.2646 -0.1571
  332SOL     OW 2635   2.625   1.669   3.898 -0.3278 -0.2630 -0.6212
  332SOL    HW1 2636   2.571   1.621   3.834 -1.0911  0.2421 -0.3644
  332SOL    HW2 2637   2.583   1.755   3.905  0.5303  0.1524 -0.4289
  333SOL     OW 2638   3.747   0.000   4.537  0.0019  0.3061  0.0691
  333SOL    HW1 2639   3.830  -0.027   4.498  0.2192  1.1641 -0.0973
  333SOL    HW2 2640   3.688  -0.074   4.523  0.4972  0.0267 -0.5959
  334SOL     OW 2641   3.479   0.480   1.984  0.0907 -0.2908 -0.2572
  334SOL    HW1 2642   3.471   0.536   2.062  2.0477 -2.7309  1.8925
  334SOL    HW2 2643   3.392   0.441   1.974  0.2792 -1.5559  2.1603
  335SOL     OW 2644   5.252   6.524   2.842 -0.8164  0.0987  0.4502
  335SOL    HW1 2645   5.311   6.458   2.878  1.0494  1.7176  0.5339
  335SOL    HW2 2646   5.225   6.576   2.918  1.6270  2.3558 -0.0816
  336SOL     OW 2647   6.074   5.593   2.386 -0.2528  0.4385 -0.6379
  336SOL    HW1 2648   6.112   5.652   2.321  1.4442  0.8317  0.6340
  336SOL    HW2 2649   6.145   5.533   2.408 -1.0068 -0.1265  0.3211
  337SOL     OW 2650   5.026   4.514   1.963  0.2952  0.4586 -0.1216
  337SOL    HW1 2651   5.084   4.460   2.017 -1.3774  0.2977  1.6224
  337SOL    HW2 2652   5.035   4.602   1.999  0.3218  0.6579 -0.6083
  338SOL     OW 2653   0.283   0.317   1.530 -0.6957  0.4500 -0.1749
  338SOL    HW1 2654   0.303   0.343   1.620 -0.8679 -0.3000  0.0923
  338SOL    HW2 2655   0.303   0.394   1.477  0.0315  0.6924  0.4309
  339SOL     OW 2656   1.041   2.440   1.160  0.3429 -0.8506  0.1481
  339SOL    HW1 2657   1.044   2.453   1.065  2.2670 -0.8073  0.1731
  339SOL    HW2 2658   0.953   2.468   1.185  1.0756  3.2026 -1.0787
  340SOL     OW 2659   0.301   3.277   4.103  0.5302 -0.1495 -0.3180
  340SOL    HW1 2660   0.293   3.236   4.189 -0.2192  0.7973  0.0732
  340SOL    HW2 2661   0.285   3.205   4.041  1.8025 -0.9974  0.2919
  341SOL     OW 2662   0.962   2.660   2.773  0.1106  0.3433 -0.0759
  341SOL    HW1 2663   0.991   2.573   2.746 -0.0055  0.0206  0.7913
  341SOL    HW2 2664   1.028   2.688   2.837 -0.3312  0.5132  0.3124
  342SOL     OW 2665   4.153   0.014   0.711 -0.2540  0.1511 -0.0290
  342SOL    HW1 2666   4.229  -0.013   0.660 -0.5354 -0.0836 -0.3287
  342SOL    HW2 2667   4.172  -0.015   0.800  0.2542  0.5917  0.0092
  343SOL     OW 2668   0.513   6.492   1.535 -0.6014  0.2492  0.3284
  343SOL    HW1 2669   0.527   6.581   1.504  0.4822  0.4508  1.3355
  343SOL    HW2 2670   0.477   6.501   1.623  0.1957 -0.2928  0.7218
  344SOL     OW 2671   1.629   5.083   0.674  0.0643  0.1809  0.8323
  344SOL    HW1 2672   1.628   5.175   0.646 -0.0621  0.0011  0.2279
  344SOL    HW2 2673   1.539   5.054   0.661  0.6200 -0.7589 -1.5016
  345SOL     OW 2674   4.165   0.443   1.471  0.0583  0.2042  0.0195
  345SOL    HW1 2675   4.228   0.504   1.508  1.3857 -0.0214 -1.7417
  345SOL    HW2 2676   4.180   0.446   1.377 -2.9817  0.5470 -0.5551
  346SOL     OW 2677   4.911   3.475   0.401 -0.4241 -0.1280  0.1758
  346SOL    HW1 2678   4.860   3.402   0.364  0.4301 -0.4994 -0.2845
  346SOL    HW2 2679   4.887   3.476   0.494 -0.5573 -0.8937  0.1560
  347SOL     OW 2680   6.288   0.807   0.717  0.1762 -0.0578 -0.5051
  347SOL    HW1 2681   6.220   0.861   0.676 -0.3119  0.7259  1.2275
  347SOL    HW2 2682   6.239   0.736   0.758  0.5977 -0.4968 -0.7572
  348SOL     OW 2683   1.147   4.498   4.157 -0.0547  0.3880 -0.1755
  348SOL    HW1 2684   1.242   4.492   4.150  0.2543  0.0048  3.0149
  348SOL    HW2 2685   1.118   4.409   4.175 -0.6034  0.9275  1.9054
  349SOL     OW 2686   5.344   3.652   3.391 -0.2722 -0.0730  0.5387
  349SOL    HW1 2687   5.264   3.650   3.340 -1.2386 -0.8116  2.0054
  349SOL    HW2 2688   5.374   3.561   3.394  0.5735  0.1794  0.0879
  350SOL     OW 2689   2.269   2.595   3.940 -0.1318  0.1481  0.1976
  350SOL    HW1 2690   2.357   2.581   3.906 -0.0108 -1.1408  0.9504
  350SOL    HW2 2691   2.279   2.659   4.009  0.8866 -2.4543  2.6705
  351SOL     OW 2692   2.062   0.887   0.881 -0.2597 -0.0674 -0.0843
  351SOL    HW1 2693   2.064   0.866   0.788  1.7440 -0.3191 -0.0290
  351SOL    HW2 2694   2.117   0.820   0.922 -0.1677  0.7116  1.1355
  352SOL     OW 2695   5.869   5.504   2.250  0.4603 -0.1523 -0.0349
  352SOL    HW1 2696   5.816   5.575   2.215 -1.4824 -0.9073  1.2058
  352SOL    HW2 2697   5.926   5.546   2.315  1.9741  0.7680 -1.8429
  353SOL     OW 2698   5.131   4.010   4.025  0.3641  0.4738  1.2374
  353SOL    HW1 2699   5.135   4.021   4.121 -1.1345  0.6285  1.3048
  353SOL    HW2 2700   5.053   3.958   4.010 -0.0996  1.4708  0.0245
  354SOL     OW 2701   0.090   1.303   4.196  0.2712 -0.2901  0.0775
  354SOL    HW1 2702   0.160   1.239   4.207  2.3266  0.9450 -3.8804
  354SOL    HW2 2703   0.016   1.253   4.162  0.9395 -0.9682 -0.4026
  355SOL     OW 2704   4.770   5.884   3.461 -0.2680 -0.0417  0.3517
  355SOL    HW1 2705   4.797   5.910   3.373  0.3843  1.0996  0.8769
  355SOL    HW2 2706   4.850   5.848   3.500 -0.7747 -1.4268  0.1862
  356SOL     OW 2707   2.242   3.212   1.457 -0.3753 -0.1401  0.2717
  356SOL    HW1 2708   2.252   3.287   1.398  0.7628 -0.6173 -0.1839
  356SOL    HW2 2709   2.148   3.203   1.469 -0.5571  0.9774 -0.1577
  357SOL     OW 2710   4.984   6.176   4.083 -0.1775 -0.0677  0.6339
  357SOL    HW1 2711   4.962   6.097   4.133 -0.1351 -0.3096  0.2781
  357SOL    HW2 2712   5.072   6.199   4.111 -0.0230 -0.3983  0.4267
  358SOL     OW 2713   3.042   3.347   1.358  0.0616 -0.3714 -0.5501
  358SOL    HW1 2714   2.986   3.282   1.400 -0.4041  0.4731  0.1651
  358SOL    HW2 2715   2.996   3.368   1.276  0.4033 -1.1966 -0.9657
  359SOL     OW 2716   6.372   4.933   1.531  0.2091  0.3099  0.0923
  359SOL    HW1 2717   6.439   4.977   1.584  1.1761 -1.5137  0.4868
  359SOL    HW2 2718   6.423   4.878   1.471 -0.9210  0.6353 -1.2040
  360SOL     OW 2719   1.642   0.042   0.247  0.1724 -0.3998 -0.3178
  360SOL    HW1 2720   1.628   0.125   0.293  0.3301  0.7477 -2.2446
  360SOL    HW2 2721   1.605   0.056   0.160 -0.0719 -2.4814 -0.6060
  361SOL     OW 2722   5.596   5.116   2.161  0.1965 -0.1333  0.3483
  361SOL    HW1 2723   5.590   5.203   2.200  2.2892 -0.2721  1.1119
  361SOL    HW2 2724   5.508   5.098   2.129 -0.5925  1.7251  1.3106
  362SOL     OW 2725   2.625   1.111   0.520 -0.6714 -0.1958 -0.8991
  362SOL    HW1 2726   2.696   1.094   0.457  0.0671 -1.3027  0.2008
  362SOL    HW2 2727   2.549   1.068   0.482 -0.7092  0.7312 -1.9393
  363SOL     OW 2728   5.045   0.081   1.998 -0.2911 -0.4366 -0.2613
  363SOL    HW1 2729   5.099   0.144   2.045 -3.0762  0.1138  2.5997
  363SOL    HW2 2730   5.054  -0.000   2.048 -2.1469 -0.2618  0.4532
  364SOL     OW 2731   2.909   1.668   1.936 -0.7654 -0.1064 -0.6569
  364SOL    HW1 2732   2.846   1.638   2.000 -0.7608  1.8191  0.3445
  364SOL    HW2 2733   2.990   1.622   1.958 -1.0312 -0.2336  0.0903
  365SOL     OW 2734   4.449   2.825   3.939  0.5385 -0.0946  0.4901
  365SOL    HW1 2735   4.516   2.863   3.883 -1.9313  0.9485 -2.0247
  365SOL    HW2 2736   4.379   2.890   3.941 -1.5938 -2.2197  0.5314
  366SOL     OW 2737   5.030   5.546   1.422  0.0338 -0.1018  0.3173
  366SOL    HW1 2738   5.081   5.622   1.394 -2.2317  1.3632 -0.1446
  366SOL    HW2 2739   5.038   5.484   1.349  0.0771  0.6460 -0.3277
  367SOL     OW 2740   3.763   2.339   0.569 -0.5828 -0.1895 -0.1562
  367SOL    HW1 2741   3.674   2.362   0.543 -0.1627  2.0029  0.1441
  367SOL    HW2 2742   3.754   2.299   0.656 -1.2649  0.2136 -0.0366
  368SOL     OW 2743   4.972   0.905   1.274  0.1010  0.4671 -0.0619
  368SOL    HW1 2744   5.047   0.956   1.242  0.9681 -0.9620 -0.4118
  368SOL    HW2 2745   4.939   0.955   1.348  2.4099  0.3657  1.1158
  369SOL     OW 2746   2.029   4.474   4.359  0.3303 -0.6829 -0.2898
  369SOL    HW1 2747   2.004   4.532   4.431  1.0857 -2.1047  1.1632
  369SOL    HW2 2748   1.972   4.501   4.286  1.3734  2.5851 -0.0561
  370SOL     OW 2749   0.453   2.476   1.662  0.1931 -0.0849 -0.2583
  370SOL    HW1 2750   0.397   2.420   1.608 -0.6358  1.3400 -0.9312
  370SOL    HW2 2751   0.398   2.500   1.736  0.6535 -0.4206  0.1934
  371SOL     OW 2752   0.702   4.916   1.001 -0.0204 -0.1226  0.1252
  371SOL    HW1 2753   0.679   4.994   0.951 -0.2915  0.3744  1.0146
  371SOL    HW2 2754   0.795   4.902   0.981  0.1940  0.7901  0.4304
  372SOL     OW 2755   3.596   5.686   0.538  0.0965  0.0962  0.5533
  372SOL    HW1 2756   3.605   5.591   0.545 -1.9162 -0.1926 -0.3429
  372SOL    HW2 2757   3.537   5.710   0.609 -0.6761  0.4450 -0.1931
  373SOL     OW 2758   2.372   2.816   2.698  0.2538  0.5408 -0.4958
  373SOL    HW1 2759   2.436   2.877   2.734  0.3059  0.7304 -0.9069
  373SOL    HW2 2760   2.402   2.730   2.726  0.5311  0.6543 -0.4491
  374SOL     OW 2761   2.685   3.249   1.517  0.3608 -0.4302 -0.2324
  374SOL    HW1 2762   2.622   3.229   1.447  0.6832  2.3312 -1.4192
  374SOL    HW2 2763   2.770   3.224   1.480  0.3141 -1.1956  0.1477
  375SOL     OW 2764   1.752   3.351   1.975  0.7490 -0.1022 -0.2078
  375SOL    HW1 2765   1.776   3.416   1.909  0.9933 -0.2319 -0.2486
  375SOL    HW2 2766   1.730   3.273   1.925 -2.1638  0.6908 -0.3499
  376SOL     OW 2767   4.335   5.716   4.142  0.6787  0.4996 -0.4324
  376SOL    HW1 2768   4.249   5.706   4.102 -0.2093 -1.2009  1.6784
  376SOL    HW2 2769   4.397   5.690   4.073 -0.6486 -0.6014 -1.2663
  377SOL     OW 2770   3.898   2.208   4.191  0.2636  0.3720  0.4158
  377SOL    HW1 2771   3.897   2.119   4.156 -2.7347  0.0740  0.9806
  377SOL    HW2 2772   3.931   2.262   4.119 -1.7648 -0.7248 -1.4569
  378SOL     OW 2773   0.014   4.094   1.025  0.0533  0.0800 -0.0639
  378SOL    HW1 2774  -0.063   4.049   0.991  0.0826  1.1214 -1.5759
  378SOL    HW2 2775  -0.017   4.140   1.103 -0.5338 -0.5640  0.0910
  379SOL     OW 2776   6.086   1.090   2.314 -0.1846 -0.4231  0.1091
  379SOL    HW1 2777   6.002   1.076   2.357 -0.4403  1.6333  0.4006
  379SOL    HW2 2778   6.068   1.079   2.220 -0.6586 -0.4700  0.2052
  380SOL     OW 2779   4.380   1.602   3.240 -0.1913  0.0115 -0.4169
  380SOL    HW1 2780   4.376   1.693   3.270 -1.4169 -0.5498  1.2977
  380SOL    HW2 2781   4.306   1.592   3.180  0.8862  0.5223 -1.8884
  381SOL     OW 2782   6.337   0.056   3.129 -0.4291 -1.0960  0.2157
  381SOL    HW1 2783   6.250   0.070   3.092 -0.2129 -1.6000 -0.5187
  381SOL    HW2 2784   6.322   0.044   3.222 -0.8978  1.1249  0.4707
  382SOL     OW 2785   5.322   0.357   1.002 -0.0840  0.0573 -0.0134
  382SOL    HW1 2786   5.255   0.388   0.941  1.2135  1.4808 -0.7875
  382SOL    HW2 2787   5.287   0.275   1.037 -1.6012  0.0501 -1.4379
  383SOL     OW 2788   2.634   5.566   0.714 -0.5436  0.0510 -0.1769
  383SOL    HW1 2789   2.673   5.496   0.662  1.1121  1.3420 -0.7783
  383SOL    HW2 2790   2.558   5.594   0.662  0.7135  0.8862 -1.6800
  384SOL     OW 2791   3.482   3.909   1.550 -0.4809  0.4321 -0.1298
  384SOL    HW1 2792   3.528   3.841   1.502  0.8318  1.1691  0.0276
  384SOL    HW2 2793   3.390   3.900   1.524  0.1144  0.5524 -2.4719
  385SOL     OW 2794   4.336   2.737   0.077  0.1982 -0.0806 -0.5597
  385SOL    HW1 2795   4.336   2.770  -0.012 -0.7300  0.3990 -0.3900
  385SOL    HW2 2796   4.428   2.713   0.094  0.5737  0.8259 -1.2683
  386SOL     OW 2797   5.609   3.261   2.709 -0.1560 -0.2478 -0.8143
  386SOL    HW1 2798   5.680   3.210   2.671 -0.4480 -1.5404  0.3298
  386SOL    HW2 2799   5.534   3.202   2.710 -1.0248  0.8101 -1.1789
  387SOL     OW 2800   2.722   1.339   0.627 -0.1212  0.1319  0.0888
  387SOL    HW1 2801   2.689   1.263   0.579  0.0788 -0.0870  0.2972
  387SOL    HW2 2802   2.762   1.303   0.706  2.6731  0.1564 -1.1808
  388SOL     OW 2803   2.106   1.842   2.320  0.6225 -0.3284  0.3786
  388SOL    HW1 2804   2.094   1.825   2.227  1.3648 -0.1479  0.2350
  388SOL    HW2 2805   2.195   1.811   2.338  0.7721  0.3525  0.8431
  389SOL     OW 2806   1.371   3.704   3.146  0.2425  0.0797 -0.1160
  389SOL    HW1 2807   1.373   3.786   3.195 -0.5555 -0.7289  1.3214
  389SOL    HW2 2808   1.388   3.731   3.055 -0.9433  1.9469  0.1481
  390SOL     OW 2809   0.701   6.003   3.880  0.3143 -0.1214 -0.7034
  390SOL    HW1 2810   0.657   5.929   3.839  0.2285 -0.7679  0.5316
  390SOL    HW2 2811   0.707   5.980   3.972  1.1015  1.0168 -0.4493
  391SOL     OW 2812   6.144   6.296   2.555 -0.0074 -0.2768  0.5365
  391SOL    HW1 2813   6.149   6.319   2.648  0.3701 -0.6627  0.6108
  391SOL    HW2 2814   6.054   6.266   2.543 -0.5212  1.1763  0.4490
  392SOL     OW 2815   2.857   2.627   0.625 -0.3414 -0.1270 -0.1280
  392SOL    HW1 2816   2.929   2.581   0.669 -2.1830 -1.7230  1.4433
  392SOL    HW2 2817   2.799   2.557   0.596 -0.5658  1.0496 -2.7574
  393SOL     OW 2818   3.562   3.297   2.454 -0.6290 -0.6061  0.2102
  393SOL    HW1 2819   3.473   3.265   2.436 -0.6784 -1.9217  2.3648
  393SOL    HW2 2820   3.553   3.350   2.533  0.5227 -1.0069  0.6384
  394SOL     OW 2821   5.665   5.408   1.551  0.2338  0.2145 -0.0810
  394SOL    HW1 2822   5.640   5.455   1.630 -0.3542  1.1474 -0.8050
  394SOL    HW2 2823   5.632   5.461   1.479  0.5487 -0.7325 -0.9605
  395SOL     OW 2824   6.505   0.898   1.594  0.0302 -0.2477 -0.6089
  395SOL    HW1 2825   6.601   0.897   1.599  0.0047  1.0838  0.9149
  395SOL    HW2 2826   6.483   0.813   1.556  1.7977 -0.6298 -0.9010
  396SOL     OW 2827   4.247   4.287   2.375 -0.3259 -0.2913  0.5483
  396SOL    HW1 2828   4.268   4.194   2.364 -0.6434 -0.3500  0.4085
  396SOL    HW2 2829   4.201   4.310   2.294  1.0898  0.3855 -0.1032
  397SOL     OW 2830   0.806   4.376   2.308  0.7149  0.3709  0.2278
  397SOL    HW1 2831   0.751   4.449   2.334 -1.1398 -0.1992 -1.8574
  397SOL    HW2 2832   0.858   4.409   2.235  1.0331  0.0356  0.2951
  398SOL     OW 2833   5.873   5.890   2.358 -0.4422 -0.6462  0.3531
  398SOL    HW1 2834   5.831   5.976   2.353 -0.3819 -0.6349 -0.0326
  398SOL    HW2 2835   5.911   5.886   2.445  0.4516  0.1402  0.0108
  399SOL     OW 2836   1.193   0.708   0.831 -0.0760 -0.1114 -0.5113
  399SOL    HW1 2837   1.220   0.690   0.741  2.7438 -2.1653  0.6008
  399SOL    HW2 2838   1.124   0.644   0.849  0.6658 -0.9599 -0.6486
  400SOL     OW 2839   0.536   3.943   0.313 -0.1458 -0.2750 -0.4679
  400SOL    HW1 2840   0.588   3.878   0.267 -1.1119 -0.8201 -0.8366
  400SOL    HW2 2841   0.534   3.912   0.404 -1.3669 -1.3126 -0.8129
  401SOL     OW 2842   6.136   3.672   2.236  0.0726 -0.0126  0.2841
  401SOL    HW1 2843   6.054   3.717   2.255  0.4035  0.6147  0.2175
  401SOL    HW2 2844   6.151   3.616   2.312 -1.1623 -1.2396 -0.3263
  402SOL     OW 2845   5.829   2.587   0.439  0.4317 -0.2587 -0.8242
  402SOL    HW1 2846   5.734   2.599   0.445  0.5436  0.3048  0.0053
  402SOL    HW2 2847   5.840   2.509   0.386 -0.5478 -1.1244  0.1893
  403SOL     OW 2848   6.077   2.967   1.684 -0.1359 -0.2557 -0.3204
  403SOL    HW1 2849   6.143   3.003   1.743  0.1288 -1.2384 -0.0114
  403SOL    HW2 2850   6.063   3.036   1.619 -0.0723  0.6466  0.5965
  404SOL     OW 2851   5.337   0.833   3.736  0.2406  0.1300 -0.6046
  404SOL    HW1 2852   5.352   0.739   3.728 -2.1722 -0.3988  0.1988
  404SOL    HW2 2853   5.308   0.845   3.826  1.0705  1.7809 -0.5073
  405SOL     OW 2854   2.958   0.729   1.075 -0.1099  0.2200 -0.2822
  405SOL    HW1 2855   2.918   0.643   1.068  1.4757 -0.7189  1.4251
  405SOL    HW2 2856   3.027   0.728   1.009  1.3977 -0.7531  1.2308
  406SOL     OW 2857   5.887   2.607   0.707  0.0950  0.1131  0.1563
  406SOL    HW1 2858   5.981   2.614   0.720  0.2980  0.3282 -1.2759
  406SOL    HW2 2859   5.877   2.581   0.616 -1.2215 -0.6588  0.4860
  407SOL     OW 2860   4.957   5.092   4.651 -0.5002 -0.2630  0.5705
  407SOL    HW1 2861   4.937   5.185   4.650  0.3699 -0.0519  1.8620
  407SOL    HW2 2862   4.884   5.052   4.698  0.1461  0.0366  1.8591
  408SOL     OW 2863   4.971   3.571   3.041 -0.3749 -0.0082  0.3569
  408SOL    HW1 2864   4.907   3.516   2.997 -0.1793  0.2465 -0.2475
  408SOL    HW2 2865   4.919   3.629   3.096 -0.6687  0.1955 -0.1317
  409SOL     OW 2866   0.066   3.711   1.166  0.2932  0.0490  0.3212
  409SOL    HW1 2867   0.055   3.644   1.099 -0.6419  2.0440 -1.6606
  409SOL    HW2 2868   0.161   3.722   1.174  0.4212 -0.1228 -0.8216
  410SOL     OW 2869   1.758   2.297   1.096 -0.5071 -0.5217 -0.6167
  410SOL    HW1 2870   1.713   2.214   1.076  1.7951 -2.2673  0.8618
  410SOL    HW2 2871   1.687   2.360   1.107 -2.5015 -2.6690 -0.2302
  411SOL     OW 2872   4.795   3.427   2.868  0.0630  0.3351 -0.2134
  411SOL    HW1 2873   4.754   3.492   2.811  0.2763  0.8221  0.1835
  411SOL    HW2 2874   4.723   3.394   2.922  0.4191  2.3952  1.6515
  412SOL     OW 2875   4.081   3.888   2.779  0.1490 -0.0193  0.3161
  412SOL    HW1 2876   4.164   3.854   2.746  0.5378  1.3980 -0.2313
  412SOL    HW2 2877   4.081   3.864   2.872  1.7405  0.9421  0.6185
  413SOL     OW 2878   1.733   1.876   3.585  0.4484 -0.3924  0.2319
  413SOL    HW1 2879   1.644   1.877   3.619  0.1545 -1.8675 -0.3988
  413SOL    HW2 2880   1.786   1.919   3.652 -0.8197  1.0239  0.3512
  414SOL     OW 2881   2.630   2.195   0.983  0.0763 -0.0488  0.5437
  414SOL    HW1 2882   2.569   2.135   0.941 -0.4644 -1.3513  3.0424
  414SOL    HW2 2883   2.605   2.195   1.075  0.1447  3.9302  0.7360
  415SOL     OW 2884   0.137   3.042   2.666  0.1681 -0.4929 -0.0884
  415SOL    HW1 2885   0.196   3.117   2.668  1.6355 -1.6001  0.7292
  415SOL    HW2 2886   0.050   3.078   2.683  0.6475  1.1435 -0.9168
  416SOL     OW 2887   4.893   5.137   0.723 -0.4488 -0.2292 -0.5071
  416SOL    HW1 2888   4.949   5.113   0.649 -3.1289 -0.4589 -2.6311
  416SOL    HW2 2889   4.897   5.232   0.726 -1.2919 -0.1243 -1.8545
  417SOL     OW 2890   1.153   4.503   2.558  0.1053 -0.3842  0.8563
  417SOL    HW1 2891   1.066   4.543   2.568  1.1577  1.8500  1.8357
  417SOL    HW2 2892   1.144   4.444   2.484 -2.0683  0.3079  0.4997
  418SOL     OW 2893   6.456   2.585   0.714  0.4495 -0.4608 -0.2445
  418SOL    HW1 2894   6.450   2.672   0.754  2.2674 -0.4818  0.1382
  418SOL    HW2 2895   6.367   2.550   0.722  0.2044  0.4316  1.7735
  419SOL     OW 2896   6.017   2.683   1.222 -0.4424 -0.1654 -0.7613
  419SOL    HW1 2897   6.023   2.759   1.279 -2.6550 -0.4730 -0.0243
  419SOL    HW2 2898   6.059   2.710   1.141 -1.0412  1.8078 -0.4638
  420SOL     OW 2899   4.224   5.883   0.819 -0.3951  0.5577 -0.1996
  420SOL    HW1 2900   4.230   5.857   0.727 -0.5597  1.3226 -0.4392
  420SOL    HW2 2901   4.198   5.976   0.816 -0.9871  0.4335  0.6220
  421SOL     OW 2902   5.335   5.244   3.780 -0.3748  0.0491 -0.7098
  421SOL    HW1 2903   5.320   5.210   3.868  0.4711  0.9358 -0.2022
  421SOL    HW2 2904   5.354   5.167   3.726  1.6726 -0.3023  0.4296
  422SOL     OW 2905   4.519   5.139   4.228 -0.1148  0.3664  0.0739
  422SOL    HW1 2906   4.536   5.045   4.224 -0.4076  0.0891  2.9802
  422SOL    HW2 2907   4.424   5.146   4.228 -0.1018  0.5916  0.5687
  423SOL     OW 2908   6.097   3.896   4.425 -0.1886  0.4608 -0.2562
  423SOL    HW1 2909   6.147   3.857   4.497  0.3454  0.8685 -0.3996
  423SOL    HW2 2910   6.009   3.908   4.461 -0.2012 -0.3163 -0.0186
  424SOL     OW 2911   5.343   1.768   2.343 -0.4260 -0.1812  0.1179
  424SOL    HW1 2912   5.332   1.791   2.435 -0.7710 -3.7489  1.1086
  424SOL    HW2 2913   5.412   1.702   2.343 -2.4259 -2.4515 -1.7356
  425SOL     OW 2914   0.616   3.648   3.455 -0.1955  0.6761  1.1099
  425SOL    HW1 2915   0.526   3.671   3.477 -1.3479 -0.4358 -1.8850
  425SOL    HW2 2916   0.609   3.607   3.369  3.3332  1.4632  0.3235
  426SOL     OW 2917   4.200   2.483   4.640 -0.6812  0.2856 -0.0870
  426SOL    HW1 2918   4.109   2.485   4.611 -0.7854 -0.8594  0.0914
  426SOL    HW2 2919   4.242   2.556   4.595 -0.9237 -1.1306 -2.7785
  427SOL     OW 2920   5.111   3.774   0.960 -0.5588  0.1129  0.4786
  427SOL    HW1 2921   5.141   3.864   0.947 -0.0614 -0.1059  0.1158
  427SOL    HW2 2922   5.038   3.765   0.898 -1.0071  0.4506  0.9415
  428SOL     OW 2923   5.357   5.026   0.436 -0.4852  0.3969  0.4136
  428SOL    HW1 2924   5.371   4.982   0.520  2.9054 -1.3639 -0.9062
  428SOL    HW2 2925   5.271   4.994   0.407  0.8905 -3.9858  0.4804
  429SOL     OW 2926   2.874   3.265   1.894 -0.0954  0.0586 -0.0163
  429SOL    HW1 2927   2.851   3.224   1.977  0.4233 -1.6083 -0.6587
  429SOL    HW2 2928   2.791   3.271   1.847 -0.3336  0.6905  0.4716
  430SOL     OW 2929   2.808   4.512   2.888  0.0925 -0.0511  0.2535
  430SOL    HW1 2930   2.892   4.468   2.879  0.8786  1.5460 -0.6243
  430SOL    HW2 2931   2.744   4.449   2.854  1.1784 -0.5235 -0.9877
  431SOL     OW 2932   0.663   3.281   4.500  0.5806 -0.7127 -0.0354
  431SOL    HW1 2933   0.577   3.258   4.463  0.7499  1.2920 -1.8788
  431SOL    HW2 2934   0.678   3.216   4.568 -1.8825 -1.8188 -0.4439
  432SOL     OW 2935   0.491   5.846   4.569  0.6228  0.3034 -0.4666
  432SOL    HW1 2936   0.428   5.829   4.639 -0.7847  1.7886 -1.3054
  432SOL    HW2 2937   0.481   5.939   4.549  1.9219  0.2082 -1.7675
  433SOL     OW 2938   4.037   0.069   3.963 -0.1394  0.4072  0.1342
  433SOL    HW1 2939   4.125   0.038   3.984 -0.7593 -2.0036 -0.4678
  433SOL    HW2 2940   3.995   0.083   4.048  1.5451  4.2575  0.5245
  434SOL     OW 2941   1.413   1.334   2.647  0.0046  0.3552  0.3572
  434SOL    HW1 2942   1.323   1.361   2.666 -0.5897 -1.0597 -0.2870
  434SOL    HW2 2943   1.412   1.239   2.658  1.3984  0.3112  0.2234
  435SOL     OW 2944   1.094   4.010   1.007 -0.6608 -0.1103  0.2599
  435SOL    HW1 2945   1.136   3.965   1.081  0.2800  0.2633 -0.0349
  435SOL    HW2 2946   1.019   3.955   0.986  0.3517 -1.4734  0.0409
  436SOL     OW 2947   4.366   0.611   1.530 -0.3246 -0.3351 -0.3358
  436SOL    HW1 2948   4.386   0.684   1.588 -0.4405 -0.2073 -0.4570
  436SOL    HW2 2949   4.428   0.620   1.457 -0.0598 -0.5968 -0.1486
  437SOL     OW 2950   5.816   2.139   2.776 -0.0123  0.5659  0.1550
  437SOL    HW1 2951   5.863   2.117   2.857 -1.9699  1.7246  1.7053
  437SOL    HW2 2952   5.803   2.055   2.732  0.9839 -0.1088  1.1093
  438SOL     OW 2953   1.050   2.443   2.657 -0.7323 -0.3815  0.0286
  438SOL    HW1 2954   1.141   2.424   2.633 -1.0323 -0.6456 -0.9554
  438SOL    HW2 2955   1.000   2.424   2.578 -1.4754  1.1800  0.0757
  439SOL     OW 2956   3.769   0.040   3.876 -0.2596 -0.2735 -0.3005
  439SOL    HW1 2957   3.848   0.093   3.885 -0.8564  0.4231  1.1852
  439SOL    HW2 2958   3.800  -0.050   3.886  0.2572  0.0441  1.2567
  440SOL     OW 2959   1.689   4.955   0.325  0.1775  0.1977 -0.0130
  440SOL    HW1 2960   1.618   4.948   0.389 -0.4465  0.3340 -0.6814
  440SOL    HW2 2961   1.769   4.958   0.378  0.0349 -3.6931  0.6829
  441SOL     OW 2962   4.616   5.255   3.937  0.4811  0.3416  0.1227
  441SOL    HW1 2963   4.570   5.325   3.890  1.5716  1.0750  0.1172
  441SOL    HW2 2964   4.589   5.175   3.892  2.6248  1.1056 -2.8688
  442SOL     OW 2965   2.615   1.645   1.154 -0.1399  0.0834  0.6771
  442SOL    HW1 2966   2.602   1.653   1.249 -1.5333  2.4278  0.3596
  442SOL    HW2 2967   2.661   1.725   1.130  1.9092 -1.3556 -0.4170
  443SOL     OW 2968   2.443   3.349   0.621 -0.2214 -0.7060  0.0401
  443SOL    HW1 2969   2.531   3.322   0.594 -0.7256 -1.0147 -1.3672
  443SOL    HW2 2970   2.401   3.268   0.651 -0.0377 -0.5603  0.7029
  444SOL     OW 2971   4.164   6.341   0.496  0.5111 -0.0594  0.5412
  444SOL    HW1 2972   4.207   6.418   0.533 -1.8352  1.7956 -0.3735
  444SOL    HW2 2973   4.130   6.371   0.412 -1.3178 -1.7905  0.5920
  445SOL     OW 2974   2.278   3.429   4.567  0.2460 -0.4520  0.0740
  445SOL    HW1 2975   2.302   3.343   4.533 -1.2859 -0.6556 -0.5349
  445SOL    HW2 2976   2.263   3.483   4.489  2.5157  0.8018  0.4201
  446SOL     OW 2977   4.490   2.560   2.850  0.1072  0.5508  0.0175
  446SOL    HW1 2978   4.421   2.578   2.786 -0.5228  1.3951  0.9196
  446SOL    HW2 2979   4.529   2.645   2.869  2.4221 -0.0443 -1.5426
  447SOL     OW 2980   2.212   0.672   0.942  0.0946 -0.0172 -0.0148
  447SOL    HW1 2981   2.236   0.614   0.870  0.2820  1.0225 -0.8104
  447SOL    HW2 2982   2.180   0.613   1.011 -1.6004 -0.9369 -1.5213
  448SOL     OW 2983   0.884   3.805   4.480  0.1042 -0.0580 -0.1671
  448SOL    HW1 2984   0.909   3.784   4.390  2.3099 -0.7736  0.5396
  448SOL    HW2 2985   0.965   3.834   4.521 -0.8198  0.1183  1.6343
  449SOL     OW 2986   1.650   5.607   0.050  0.2561 -0.3043 -0.7129
  449SOL    HW1 2987   1.649   5.556  -0.031 -0.4032 -2.7606  0.7344
  449SOL    HW2 2988   1.587   5.678   0.035 -0.6960 -1.3604 -1.9536
  450SOL     OW 2989   0.852   1.605   1.092  0.3650 -0.8493  0.2405
  450SOL    HW1 2990   0.760   1.604   1.063  0.2158  0.1682  0.6598
  450SOL    HW2 2991   0.847   1.587   1.186  0.5496 -0.2296  0.3711
  451SOL     OW 2992   2.213   1.545   3.761 -0.4037 -0.1874  0.7136
  451SOL    HW1 2993   2.150   1.474   3.774 -0.0610 -0.3951  1.2905
  451SOL    HW2 2994   2.164   1.612   3.713 -0.9494 -0.5030  0.8195
  452SOL     OW 2995   1.865   2.902   3.616  0.4805  0.5055  0.5622
  452SOL    HW1 2996   1.891   2.811   3.604 -1.6572 -0.0897 -0.1376
  452SOL    HW2 2997   1.873   2.941   3.529  0.7548  0.8076  0.7201
  453SOL     OW 2998   3.474   3.647   3.207 -0.9344  0.9673  0.2931
  453SOL    HW1 2999   3.448   3.557   3.184 -2.0285  1.5703 -1.0017
  453SOL    HW2 3000   3.569   3.646   3.205 -0.9448  0.0197 -0.5516
  454SOL     OW 3001   5.248   3.244   3.713 -0.0936 -0.1557  0.0138
  454SOL    HW1 3002   5.335   3.267   3.681 -0.7227  1.3827 -0.6623
  454SOL    HW2 3003   5.208   3.195   3.641 -0.0948 -0.1235 -0.0074
  455SOL     OW 3004   5.088   3.521   0.621  0.4267  0.1431 -0.3535
  455SOL    HW1 3005   5.089   3.562   0.534  1.4980 -0.8573 -0.8520
  455SOL    HW2 3006   5.179   3.493   0.634 -0.2506 -2.1534 -0.1186
  456SOL     OW 3007   1.127   0.026   0.172  0.0117 -0.7236 -0.0982
  456SOL    HW1 3008   1.093   0.004   0.086 -1.2268 -1.4081  0.5421
  456SOL    HW2 3009   1.215   0.061   0.155 -0.7292  0.4708 -1.7406
  457SOL     OW 3010   5.124   2.901   3.310  0.2497 -0.0155  0.1083
  457SOL    HW1 3011   5.165   2.934   3.230  1.9839  0.4852  1.1325
  457SOL    HW2 3012   5.036   2.874   3.284  0.1573  1.7518 -1.5946
  458SOL     OW 3013   4.215   6.188   0.084 -0.4052 -0.6617  0.6543
  458SOL    HW1 3014   4.286   6.141   0.041 -0.3839 -0.6622  0.6899
  458SOL    HW2 3015   4.252   6.274   0.104 -1.7263  1.0952 -3.4296
  459SOL     OW 3016   6.029   4.197   1.512  0.0242  0.3357  0.3802
  459SOL    HW1 3017   6.015   4.286   1.545  1.1481  0.6692  0.0238
  459SOL    HW2 3018   6.123   4.182   1.524 -0.0568 -0.6026 -0.0688
  460SOL     OW 3019   3.850   2.287   2.029  0.1610 -0.1547 -0.0612
  460SOL    HW1 3020   3.859   2.356   2.095  1.7192 -0.9120  0.5690
  460SOL    HW2 3021   3.869   2.330   1.946 -1.2535  0.6786  0.0063
  461SOL     OW 3022   2.534   3.023   4.272 -0.0130 -0.8224  0.5087
  461SOL    HW1 3023   2.463   3.017   4.207  1.7079 -1.9022 -1.3979
  461SOL    HW2 3024   2.562   3.114   4.268 -0.5519 -0.6484  0.4898
  462SOL     OW 3025   0.156   1.125   1.918 -0.4771  0.1997  0.0502
  462SOL    HW1 3026   0.128   1.160   1.833 -1.3683 -0.2667  0.1330
  462SOL    HW2 3027   0.240   1.083   1.901 -1.0491 -0.6446 -0.8011
  463SOL     OW 3028   6.456   4.734   1.785  0.2983 -0.1850  0.2001
  463SOL    HW1 3029   6.398   4.670   1.743  0.6259 -1.0409  0.9991
  463SOL    HW2 3030   6.539   4.725   1.738  0.2224 -0.0443  0.0385
  464SOL     OW 3031   2.402   3.276   2.695  0.4648 -0.4978  0.5433
  464SOL    HW1 3032   2.386   3.206   2.758  1.0880 -0.2542  0.9874
  464SOL    HW2 3033   2.437   3.231   2.618  1.6731 -0.6146  1.1310
  465SOL     OW 3034   2.682   1.958   3.386  0.3754  0.2305  0.0049
  465SOL    HW1 3035   2.632   1.932   3.309  0.6372 -0.7135  0.1392
  465SOL    HW2 3036   2.762   1.904   3.382 -0.6442 -1.6009  2.1680
  466SOL     OW 3037   4.435   1.830   1.201  0.4195  0.0577  0.2438
  466SOL    HW1 3038   4.434   1.763   1.270  2.3225 -0.3353 -0.0660
  466SOL    HW2 3039   4.343   1.857   1.194  0.2989  1.0982  3.8393
  467SOL     OW 3040   3.130   3.970   3.824 -0.1417 -0.8381 -0.5104
  467SOL    HW1 3041   3.115   3.914   3.748 -0.4000 -0.3487 -0.8315
  467SOL    HW2 3042   3.215   4.011   3.808 -0.1792 -0.7633 -0.5224
  468SOL     OW 3043   5.529   3.467   2.909  0.3597 -0.1583 -0.3263
  468SOL    HW1 3044   5.501   3.443   2.820  1.0920 -1.2826 -0.2800
  468SOL    HW2 3045   5.452   3.507   2.949 -1.1568 -2.9581 -0.2451
  469SOL     OW 3046   5.335   5.096   2.061  0.2136 -0.3154  0.0053
  469SOL    HW1 3047   5.246   5.065   2.049  0.5679 -1.0160 -0.8639
  469SOL    HW2 3048   5.347   5.163   1.994  0.4824 -0.5134 -0.1435
  470SOL     OW 3049   4.709   2.874   3.844 -0.2214  0.2299  0.0900
  470SOL    HW1 3050   4.719   2.780   3.854  0.0133  0.1852 -0.5123
  470SOL    HW2 3051   4.660   2.885   3.763 -0.9422  0.6068  0.5629
  471SOL     OW 3052   6.567   4.317   4.394 -0.8166 -0.7719 -0.4921
  471SOL    HW1 3053   6.507   4.341   4.465  0.7915  3.3443 -0.2726
  471SOL    HW2 3054   6.519   4.339   4.314 -0.8240 -0.6671 -0.4596
  472SOL     OW 3055   4.232   3.084   3.204  0.3771  0.2114 -0.6051
  472SOL    HW1 3056   4.202   3.162   3.251 -0.4118  0.2100 -1.0807
  472SOL    HW2 3057   4.277   3.032   3.271 -0.3132  0.4225  0.0417
  473SOL     OW 3058   5.174   2.579   1.882  0.4597 -0.0042  0.2011
  473SOL    HW1 3059   5.103   2.548   1.826  0.2217 -1.5518  1.2727
  473SOL    HW2 3060   5.219   2.645   1.830 -1.7477  1.0393 -0.5225
  474SOL     OW 3061   3.927   0.334   3.865  0.1592 -0.0792  0.0518
  474SOL    HW1 3062   4.004   0.388   3.880 -0.1713  0.1675  0.9382
  474SOL    HW2 3063   3.961   0.247   3.846  0.6735  0.2227 -0.3975
  475SOL     OW 3064   5.329   0.417   1.932  0.4953  0.0590 -0.0594
  475SOL    HW1 3065   5.374   0.419   2.017 -2.7260 -0.2606  1.8022
  475SOL    HW2 3066   5.400   0.411   1.868  3.1298  1.0774  2.5151
  476SOL     OW 3067   4.279   1.039   2.371  0.4881  0.1470  0.1248
  476SOL    HW1 3068   4.346   1.030   2.303  0.6108  1.2789  0.0597
  476SOL    HW2 3069   4.207   1.085   2.328  0.1677  0.0061  0.5039
  477SOL     OW 3070   4.120   4.197   4.259  0.3378  0.3061  0.2214
  477SOL    HW1 3071   4.071   4.165   4.183 -2.0724  1.2526  1.2831
  477SOL    HW2 3072   4.209   4.166   4.244 -0.6642 -2.1110 -1.5213
  478SOL     OW 3073   4.110   5.161   4.391 -0.6311 -0.2789 -0.7333
  478SOL    HW1 3074   4.066   5.200   4.467 -1.8254  0.2929 -1.6825
  478SOL    HW2 3075   4.139   5.236   4.339  0.7901 -0.6614 -0.5274
  479SOL     OW 3076   1.733   4.312   0.578 -0.2117  0.1938 -0.7740
  479SOL    HW1 3077   1.753   4.275   0.491  0.0656 -1.6964  0.0372
  479SOL    HW2 3078   1.819   4.333   0.615 -0.1778 -0.8469 -0.2216
  480SOL     OW 3079   3.887   5.038   3.271 -0.1614  0.1571  0.0015
  480SOL    HW1 3080   3.930   5.083   3.198  0.5102  0.1100  0.3628
  480SOL    HW2 3081   3.868   4.950   3.237  1.9269 -0.5359  0.4836
  481SOL     OW 3082   0.677   5.596   0.934 -0.1489 -0.4007 -0.6945
  481SOL    HW1 3083   0.691   5.665   0.999 -0.2980 -1.3899  0.4251
  481SOL    HW2 3084   0.738   5.617   0.864  1.3960 -0.3320  0.6111
  482SOL     OW 3085   2.404   2.862   1.971 -0.4861 -0.2056 -0.2013
  482SOL    HW1 3086   2.484   2.859   2.024 -0.9501  0.8308  0.5937
  482SOL    HW2 3087   2.335   2.833   2.030 -0.6184 -1.8723 -1.1154
  483SOL     OW 3088   4.483   2.973   0.372 -0.6183 -0.4100  0.0500
  483SOL    HW1 3089   4.422   2.900   0.359 -2.0957  0.8167 -0.1710
  483SOL    HW2 3090   4.445   3.045   0.322  0.0393  0.9256  1.3934
  484SOL     OW 3091   2.999   4.216   2.181 -0.2157  0.1569  0.1978
  484SOL    HW1 3092   2.956   4.140   2.220 -0.2372  0.1464  0.1543
  484SOL    HW2 3093   2.971   4.290   2.235 -0.9987  0.2782 -0.3596
  485SOL     OW 3094   2.526   3.458   1.929 -0.1070 -0.1801  0.1175
  485SOL    HW1 3095   2.543   3.380   1.877 -1.2677  0.5123 -1.3816
  485SOL    HW2 3096   2.431   3.468   1.927 -0.3490 -0.6584  3.2739
  486SOL     OW 3097   2.601   1.280   1.097  0.0043 -0.4477  0.2277
  486SOL    HW1 3098   2.650   1.204   1.066 -0.9683 -0.6594 -0.8766
  486SOL    HW2 3099   2.588   1.334   1.019  1.4717  1.3432  1.1495
  487SOL     OW 3100   0.131   0.488   2.519  0.2170  0.2738  0.2734
  487SOL    HW1 3101   0.164   0.535   2.442 -0.7516 -1.3510 -1.2008
  487SOL    HW2 3102   0.154   0.544   2.592  1.3475  1.8103 -1.1691
  488SOL     OW 3103   6.079   0.200   1.514  0.1700 -0.2075  0.6255
  488SOL    HW1 3104   6.120   0.149   1.585 -0.1683 -0.3370  0.7284
  488SOL    HW2 3105   6.065   0.287   1.551  0.7444 -0.0373  0.4512
  489SOL     OW 3106   2.880   1.868   3.088 -0.0797  0.1182  0.3413
  489SOL    HW1 3107   2.962   1.873   3.038 -0.6860  1.0963 -0.6019
  489SOL    HW2 3108   2.874   1.952   3.134 -0.0885 -0.3285  1.1689
  490SOL     OW 3109   0.311   3.869   1.331 -0.3647  0.4708 -0.0962
  490SOL    HW1 3110   0.271   3.946   1.370 -0.5815  0.1560  0.3095
  490SOL    HW2 3111   0.400   3.866   1.368 -1.0465 -0.6684  1.6008
  491SOL     OW 3112   5.071   3.680   1.245  0.1496 -0.5618 -0.9646
  491SOL    HW1 3113   5.003   3.647   1.303  0.3104  0.7904  0.0423
  491SOL    HW2 3114   5.027   3.747   1.192  0.7497  0.6471  0.0074
  492SOL     OW 3115   0.921   6.571   4.510  0.2791 -0.1513  0.4783
  492SOL    HW1 3116   0.902   6.573   4.416 -0.3821 -0.2614  0.6047
  492SOL    HW2 3117   0.930   6.663   4.535 -0.3333 -0.0822  0.4592
  493SOL     OW 3118   3.828   1.728   0.434 -0.0989 -0.1556  0.2537
  493SOL    HW1 3119   3.784   1.658   0.386 -0.3006  1.0307 -1.3988
  493SOL    HW2 3120   3.909   1.687   0.466  0.7142 -0.7358 -2.2776
  494SOL     OW 3121   6.526   0.521   1.209 -0.0330  0.4990  0.8014
  494SOL    HW1 3122   6.478   0.560   1.136  0.0671  0.9916  0.9986
  494SOL    HW2 3123   6.496   0.430   1.211 -2.0637  1.1239  1.8045
  495SOL     OW 3124   0.786   1.098   0.283 -0.4526  0.3308  0.5837
  495SOL    HW1 3125   0.706   1.146   0.262 -0.1863  0.7878  0.5775
  495SOL    HW2 3126   0.840   1.162   0.330  0.1690  0.2248  0.0295
  496SOL     OW 3127   3.782   3.212   0.514 -0.1269  0.1433 -0.1186
  496SOL    HW1 3128   3.872   3.180   0.517 -0.1150  0.2314  0.5783
  496SOL    HW2 3129   3.735   3.159   0.578 -0.2938  0.9427  0.4376
  497SOL     OW 3130   5.580   4.416   1.995 -0.1598 -0.4386  0.3464
  497SOL    HW1 3131   5.545   4.377   1.914 -1.1381 -3.4572  2.0810
  497SOL    HW2 3132   5.504   4.460   2.034 -0.4771 -1.5479  1.0220
  498SOL     OW 3133   5.347   4.035   0.895 -0.1487  0.1687  0.4987
  498SOL    HW1 3134   5.397   3.962   0.859 -0.1727 -0.8814  2.4594
  498SOL    HW2 3135   5.401   4.112   0.878  0.9142 -0.5960  0.3181
  499SOL     OW 3136   0.367   3.749   2.736  0.2023  0.2930 -0.1685
  499SOL    HW1 3137   0.405   3.766   2.650 -0.4887  0.1748 -0.5061
  499SOL    HW2 3138   0.418   3.676   2.771 -0.0897 -0.2623 -0.8685
  500SOL     OW 3139   3.560   2.765   3.951  0.0867 -0.0589  0.2503
  500SOL    HW1 3140   3.585   2.676   3.977 -0.6168  0.0206  1.2547
  500SOL    HW2 3141   3.503   2.795   4.022 -2.0145  0.1472 -1.4108
  501SOL     OW 3142   0.841   4.704   1.866  0.0879 -0.1378 -0.5170
  501SOL    HW1 3143   0.921   4.748   1.836  0.4547 -1.4471 -1.5235
  501SOL    HW2 3144   0.872   4.619   1.898 -0.9588 -0.8397 -1.3355
  502SOL     OW 3145   6.390   2.955   0.866 -0.3524  0.0470 -0.0149
  502SOL    HW1 3146   6.422   3.025   0.924  0.0356  2.3483 -2.7728
  502SOL    HW2 3147   6.300   2.980   0.847  0.0554  0.3094 -1.7034
  503SOL     OW 3148   0.718   0.701   1.473 -0.5397  0.0760  0.4766
  503SOL    HW1 3149   0.634   0.671   1.510 -0.6437 -0.7764 -0.4098
  503SOL    HW2 3150   0.710   0.682   1.379  0.6895 -0.0980  0.4022
  504SOL     OW 3151   4.720   3.993   2.453 -0.4628 -0.2806 -0.1008
  504SOL    HW1 3152   4.774   3.928   2.407  1.5840  2.2203 -1.5176
  504SOL    HW2 3153   4.742   3.982   2.545  0.6754 -0.8496 -0.4242
  505SOL     OW 3154   4.546   4.909   2.741  0.5392  0.2418 -0.2696
  505SOL    HW1 3155   4.609   4.920   2.669  1.9854 -0.3300  0.8722
  505SOL    HW2 3156   4.599   4.907   2.820 -0.7766 -1.6457  0.6368
  506SOL     OW 3157   2.612   4.374   0.442  0.1822  0.4884  0.3900
  506SOL    HW1 3158   2.605   4.316   0.517 -2.6304  0.7595  0.4151
  506SOL    HW2 3159   2.585   4.321   0.367 -0.9215  1.3016  0.1853
  507SOL     OW 3160   1.262   6.120   1.308 -0.4589 -0.1127 -0.0526
  507SOL    HW1 3161   1.331   6.178   1.275  0.8781 -0.9269  1.2242
  507SOL    HW2 3162   1.277   6.115   1.402 -2.6814  0.1825  0.3728
  508SOL     OW 3163   3.543   1.248   0.682  0.3622  0.2202 -0.7009
  508SOL    HW1 3164   3.497   1.323   0.644 -0.0877 -0.1132 -0.8120
  508SOL    HW2 3165   3.595   1.213   0.609 -2.4019 -1.9585 -1.7790
  509SOL     OW 3166   4.406   6.542   2.205  0.4991 -0.4171  0.2796
  509SOL    HW1 3167   4.400   6.636   2.216  1.3708 -0.4770  1.4180
  509SOL    HW2 3168   4.488   6.528   2.157  0.1831 -0.5725 -0.2185
  510SOL     OW 3169   2.545   4.341   1.845 -0.1657  0.8879 -0.0476
  510SOL    HW1 3170   2.475   4.279   1.824  1.1146 -0.2595 -1.1556
  510SOL    HW2 3171   2.510   4.426   1.820 -0.7385  0.1922 -1.7663
  511SOL     OW 3172   0.432   3.014   2.511 -0.1323 -0.1960  0.2202
  511SOL    HW1 3173   0.478   2.999   2.594 -0.0747 -2.4520 -0.1560
  511SOL    HW2 3174   0.384   3.096   2.525  1.4943  0.5640  1.7373
  512SOL     OW 3175   0.997   0.902   4.307  0.1169 -0.5004 -0.2644
  512SOL    HW1 3176   1.008   0.904   4.212  0.6866 -0.7011 -0.2101
  512SOL    HW2 3177   1.036   0.984   4.338 -0.5806 -0.1708 -0.2482
  513SOL     OW 3178   1.946   4.017   4.260  0.2722 -0.5434  0.2144
  513SOL    HW1 3179   2.004   4.074   4.210  0.0805  1.2213  1.8909
  513SOL    HW2 3180   1.862   4.064   4.262 -0.5437 -1.9389 -0.1881
  514SOL     OW 3181   3.188   3.396   0.957 -0.8775 -0.4419  0.1357
  514SOL    HW1 3182   3.268   3.410   0.907 -2.1867  1.3859 -1.6325
  514SOL    HW2 3183   3.152   3.314   0.923 -1.8456  0.8565 -2.2785
  515SOL     OW 3184   1.328   1.831   3.834 -0.0322 -0.1813  0.0056
  515SOL    HW1 3185   1.275   1.816   3.912  2.4819 -1.7438  1.5885
  515SOL    HW2 3186   1.389   1.900   3.860  0.2298 -0.0511 -0.9169
  516SOL     OW 3187   1.065   4.513   1.042 -0.0979 -0.2608 -0.1537
  516SOL    HW1 3188   1.063   4.422   1.073 -2.1344 -0.2714 -0.2110
  516SOL    HW2 3189   1.080   4.506   0.948  1.4286 -0.4224  0.0662
  517SOL     OW 3190   0.887   1.726   2.260  0.2617 -0.1714 -0.0413
  517SOL    HW1 3191   0.850   1.639   2.270  0.5849 -0.2688  0.3077
  517SOL    HW2 3192   0.922   1.748   2.346 -1.3109  1.0072  0.3446
  518SOL     OW 3193   5.454   5.195   4.190  0.3786 -0.2373 -0.1544
  518SOL    HW1 3194   5.520   5.145   4.237  1.6374  1.3168 -0.2080
  518SOL    HW2 3195   5.456   5.160   4.101  2.0108  0.5766 -0.4696
  519SOL     OW 3196   3.124   6.029   4.578 -0.6002 -0.1498  0.0714
  519SOL    HW1 3197   3.216   6.053   4.565 -1.1905  1.0083 -2.6474
  519SOL    HW2 3198   3.121   5.991   4.666  2.2509  0.8104  0.6767
  520SOL     OW 3199   6.111   2.381   1.902  0.1192 -0.4934 -0.0913
  520SOL    HW1 3200   6.200   2.372   1.868  0.4695 -1.6892  1.0476
  520SOL    HW2 3201   6.121   2.428   1.984 -0.0085 -2.3209  1.0341
  521SOL     OW 3202   3.451   0.586   0.972 -0.5961  0.1505  0.0822
  521SOL    HW1 3203   3.459   0.572   1.067 -1.6452  0.4222  0.2279
  521SOL    HW2 3204   3.537   0.617   0.945 -0.0977 -0.5278  0.8350
  522SOL     OW 3205   6.479   1.337   0.414  0.1885 -0.0236  0.3290
  522SOL    HW1 3206   6.564   1.347   0.456 -0.1559  0.0368  1.0293
  522SOL    HW2 3207   6.481   1.399   0.340  0.9029 -0.3329  0.0861
  523SOL     OW 3208   5.703   0.335   2.457  0.2761  0.3077  0.8157
  523SOL    HW1 3209   5.743   0.252   2.483 -0.7879  0.1977  2.1891
  523SOL    HW2 3210   5.641   0.311   2.388  0.9039  0.1591  0.2936
  524SOL     OW 3211   4.024   1.537   2.283 -0.5745 -0.1606  0.9774
  524SOL    HW1 3212   4.043   1.474   2.352 -4.3069  0.8530  3.2214
  524SOL    HW2 3213   3.997   1.617   2.330 -0.2646  1.6615 -1.6972
  525SOL     OW 3214   5.949   1.579   0.908  0.2025  1.0689 -0.1449
  525SOL    HW1 3215   5.977   1.542   0.824  0.9095  1.2947 -0.0127
  525SOL    HW2 3216   5.861   1.612   0.890 -0.3116 -0.3296 -0.3604
  526SOL     OW 3217   1.100   6.403   0.870 -0.1451  0.2863  0.1575
  526SOL    HW1 3218   1.067   6.475   0.816 -0.0730  0.6731  0.6274
  526SOL    HW2 3219   1.042   6.402   0.946  0.8060  0.8387  0.8920
  527SOL     OW 3220   3.157   0.761   3.731  0.0712  0.3197 -0.1366
  527SOL    HW1 3221   3.135   0.819   3.804  0.1748 -0.8745  0.8919
  527SOL    HW2 3222   3.243   0.791   3.702  0.9150 -0.3276  1.5183
  528SOL     OW 3223   5.281   4.101   3.814  0.1893 -0.0465 -0.6972
  528SOL    HW1 3224   5.365   4.060   3.835 -0.1371  0.1428  1.1514
  528SOL    HW2 3225   5.221   4.069   3.882 -0.9217  0.8273 -1.2292
  529SOL     OW 3226   3.346   2.349   3.712 -0.6631 -0.3731  0.3425
  529SOL    HW1 3227   3.268   2.297   3.728 -0.6899 -0.7873 -1.0138
  529SOL    HW2 3228   3.397   2.298   3.649 -1.9517  2.3389 -3.2376
  530SOL     OW 3229   0.160   2.211   3.802 -0.2070  0.1494 -0.3987
  530SOL    HW1 3230   0.160   2.145   3.871 -0.4206  0.8237  0.2610
  530SOL    HW2 3231   0.241   2.195   3.753 -0.9049 -1.4274 -1.0765
  531SOL     OW 3232   0.923   3.574   2.091  0.2271 -0.2489 -0.1238
  531SOL    HW1 3233   0.991   3.523   2.133  0.4123  0.2913  0.2477
  531SOL    HW2 3234   0.862   3.509   2.055  2.2756 -0.8603 -2.8189
  532SOL     OW 3235   1.610   0.984   1.629 -0.0626  0.3082  0.2471
  532SOL    HW1 3236   1.618   0.897   1.667 -1.1424  0.6162  1.2217
  532SOL    HW2 3237   1.563   1.035   1.695 -0.5625  1.2941 -0.8344
  533SOL     OW 3238   5.654   3.185   3.278 -0.3841  0.1095 -0.2176
  533SOL    HW1 3239   5.688   3.274   3.273 -0.1807 -0.0097 -1.2863
  533SOL    HW2 3240   5.726   3.133   3.314 -0.7237  0.4720  1.0166
  534SOL     OW 3241   6.471   1.080   4.139  0.4602 -0.6197  0.7731
  534SOL    HW1 3242   6.461   1.134   4.060 -1.8896 -2.0868 -0.0216
  534SOL    HW2 3243   6.475   0.990   4.106 -1.0907 -1.3040  2.3089
  535SOL     OW 3244   0.221   1.903   0.858  0.2216  0.0798 -0.3514
  535SOL    HW1 3245   0.158   1.975   0.857  1.2530  1.1317  2.0588
  535SOL    HW2 3246   0.177   1.832   0.903  0.1640  0.1896 -0.2361
  536SOL     OW 3247   3.454   3.888   0.971 -0.0266 -0.1047 -0.0076
  536SOL    HW1 3248   3.502   3.807   0.952 -0.6667 -0.7202  0.9207
  536SOL    HW2 3249   3.450   3.933   0.886 -0.9872 -1.7630 -0.9092
  537SOL     OW 3250   4.529   2.804   0.642  0.4147  0.1698  0.0737
  537SOL    HW1 3251   4.609   2.857   0.649  0.1575  0.5675  0.0344
  537SOL    HW2 3252   4.481   2.844   0.569 -0.9635  1.4788  1.6231
  538SOL     OW 3253   5.231   5.916   1.201  0.3940 -0.4761 -0.0624
  538SOL    HW1 3254   5.286   5.983   1.160 -0.5740 -0.8646 -2.1259
  538SOL    HW2 3255   5.143   5.933   1.167 -0.4795 -0.8785  1.8722
  539SOL     OW 3256   0.209   3.509   1.319 -0.5546  0.0829  0.7047
  539SOL    HW1 3257   0.227   3.494   1.226  1.0176  0.6600  0.8938
  539SOL    HW2 3258   0.293   3.537   1.356 -1.0952 -0.3626  2.3549
  540SOL     OW 3259   0.081   0.142   0.401  0.3187  0.6965  0.2910
  540SOL    HW1 3260   0.099   0.112   0.312  1.1313 -0.9239  0.9544
  540SOL    HW2 3261  -0.013   0.128   0.412 -0.4779  3.8841 -1.3053
  541SOL     OW 3262   3.860   4.802   4.145  0.1290 -0.1935  0.4494
  541SOL    HW1 3263   3.898   4.889   4.134 -0.1172 -0.1313  0.0923
  541SOL    HW2 3264   3.770   4.818   4.173 -0.0727 -0.3269 -0.1129
  542SOL     OW 3265   1.812   5.777   1.033 -0.6686 -0.0590 -0.1338
  542SOL    HW1 3266   1.787   5.730   0.954 -0.2084  1.4463 -1.2309
  542SOL    HW2 3267   1.758   5.740   1.102 -2.2401 -0.3385 -1.4624
  543SOL     OW 3268   1.905   4.156   1.502  0.1579 -0.0050  0.2607
  543SOL    HW1 3269   1.968   4.109   1.447  0.5619 -0.5216  1.1189
  543SOL    HW2 3270   1.866   4.221   1.445 -1.0415 -1.9258 -1.2460
  544SOL     OW 3271   0.507   2.976   2.767 -0.4719 -0.0855 -0.5563
  544SOL    HW1 3272   0.572   2.918   2.807  0.2235 -0.7387 -2.4929
  544SOL    HW2 3273   0.531   3.064   2.797  0.6107 -0.4414 -0.3506
  545SOL     OW 3274   3.028   4.465   4.417 -0.1377 -0.1259  0.0805
  545SOL    HW1 3275   3.046   4.557   4.433  0.7842 -0.1329 -0.8480
  545SOL    HW2 3276   3.114   4.422   4.420 -0.4674 -0.8304 -0.2709
  546SOL     OW 3277   0.975   4.287   2.653 -0.1420  0.1303  0.0885
  546SOL    HW1 3278   0.994   4.282   2.747  1.7054 -0.7041 -0.2881
  546SOL    HW2 3279   0.925   4.368   2.643  0.2574  0.6139  1.6871
  547SOL     OW 3280   0.191   4.592   0.265 -0.1591  0.5692  0.1490
  547SOL    HW1 3281   0.137   4.585   0.344  0.6885  0.1150  0.7115
  547SOL    HW2 3282   0.165   4.675   0.225  0.1304  1.3306  1.4845
  548SOL     OW 3283   4.272   5.409   1.899  0.3565 -0.0971  0.0684
  548SOL    HW1 3284   4.341   5.405   1.965 -1.5368 -1.5777  2.1265
  548SOL    HW2 3285   4.235   5.497   1.907  0.6427 -0.0124  0.4777
  549SOL     OW 3286   2.773   3.522   2.336  0.0649 -0.1171 -0.0206
  549SOL    HW1 3287   2.794   3.504   2.244 -0.8882  0.0287 -0.2822
  549SOL    HW2 3288   2.681   3.549   2.334  0.2949  0.7789  0.8620
  550SOL     OW 3289   3.489   2.671   4.341  0.4656 -0.2136 -0.2488
  550SOL    HW1 3290   3.444   2.743   4.297  1.4087  0.3626 -0.3142
  550SOL    HW2 3291   3.440   2.593   4.316 -1.0423  0.4786  0.4581
  551SOL     OW 3292   1.516   3.102   1.414  0.1718 -0.2205  0.0987
  551SOL    HW1 3293   1.423   3.112   1.395  0.0938 -1.4800 -0.2639
  551SOL    HW2 3294   1.546   3.033   1.355  1.2429 -0.1264  0.5037
  552SOL     OW 3295   1.344   5.898   0.764  0.0402  0.0365  0.5438
  552SOL    HW1 3296   1.414   5.839   0.794  0.9363  0.2847 -0.9265
  552SOL    HW2 3297   1.385   5.984   0.763 -0.1704  0.1360 -0.6366
  553SOL     OW 3298   4.102   4.784   3.454 -0.2948 -0.0087 -0.1596
  553SOL    HW1 3299   4.030   4.779   3.517 -0.5708  1.7962 -0.2674
  553SOL    HW2 3300   4.060   4.772   3.368 -0.3166  0.0278 -0.1541
  554SOL     OW 3301   5.723   5.704   2.833  0.2481  0.3218 -0.2438
  554SOL    HW1 3302   5.768   5.620   2.838 -2.6835 -1.2913  2.4868
  554SOL    HW2 3303   5.763   5.757   2.902 -0.8131 -0.5585  1.1184
  555SOL     OW 3304   4.367   3.319   3.599 -0.3398  0.6413  0.0532
  555SOL    HW1 3305   4.437   3.255   3.585 -1.6155 -0.6562 -0.7146
  555SOL    HW2 3306   4.346   3.312   3.692  0.6062  1.1359  0.3188
  556SOL     OW 3307   1.528   2.800   2.442 -0.0326 -0.5511 -0.5074
  556SOL    HW1 3308   1.607   2.771   2.396  1.1068  1.1377  0.2459
  556SOL    HW2 3309   1.525   2.894   2.426 -3.4984 -0.8573 -2.8058
  557SOL     OW 3310   0.336   3.270   2.626  0.3027  0.1533  0.0127
  557SOL    HW1 3311   0.339   3.361   2.595  0.4502  0.0735 -0.2028
  557SOL    HW2 3312   0.384   3.273   2.709  1.6806 -0.0269 -0.7467
  558SOL     OW 3313   3.934   3.401   3.882 -0.3387  0.2410 -0.3937
  558SOL    HW1 3314   4.019   3.358   3.897  0.4715  2.0006  0.2925
  558SOL    HW2 3315   3.930   3.470   3.948 -2.2613  0.3013 -0.5244
  559SOL     OW 3316   0.293   1.387   1.945  0.5730  0.4358  0.1047
  559SOL    HW1 3317   0.220   1.328   1.959  0.4195  0.3794 -0.8595
  559SOL    HW2 3318   0.350   1.374   2.021 -0.0844 -0.0060  0.5274
  560SOL     OW 3319   2.733   4.089   2.261 -0.2276  0.0011 -0.0580
  560SOL    HW1 3320   2.640   4.077   2.242  0.2921 -0.8844 -2.3321
  560SOL    HW2 3321   2.752   4.179   2.232 -0.2075 -0.1013 -0.3646
  561SOL     OW 3322   5.381   0.898   2.540  0.0964  0.3572  0.2526
  561SOL    HW1 3323   5.306   0.957   2.551  0.8246  1.3318  0.0844
  561SOL    HW2 3324   5.343   0.810   2.549 -1.2800  0.7723 -0.9825
  562SOL     OW 3325   2.541   1.306   2.035 -0.0186 -0.6318 -0.3630
  562SOL    HW1 3326   2.523   1.271   2.122  1.6683  1.2923  0.8546
  562SOL    HW2 3327   2.464   1.359   2.014 -0.6544 -1.5130 -0.2948
  563SOL     OW 3328   0.517   1.931   0.877 -0.1610  0.6421 -0.4313
  563SOL    HW1 3329   0.562   1.893   0.953  0.2426 -1.2916 -1.5634
  563SOL    HW2 3330   0.426   1.939   0.905  0.0902  0.5500  0.4644
  564SOL     OW 3331   4.767   2.204   2.923 -0.8927 -0.8547 -0.2318
  564SOL    HW1 3332   4.672   2.195   2.914 -0.8378 -2.7235  0.5867
  564SOL    HW2 3333   4.801   2.190   2.834 -1.4299  2.0436 -1.0025
  565SOL     OW 3334   2.794   2.998   0.237 -0.0489 -0.3690 -0.3094
  565SOL    HW1 3335   2.849   2.941   0.291  0.0998 -0.5381 -0.6339
  565SOL    HW2 3336   2.714   3.011   0.289 -0.9374 -2.4848 -1.0350
  566SOL     OW 3337   1.681   0.522   4.575  0.4243 -0.4320  0.3658
  566SOL    HW1 3338   1.764   0.520   4.623  1.4556 -1.7110 -1.3463
  566SOL    HW2 3339   1.618   0.558   4.637  2.0369 -0.4105  2.0711
  567SOL     OW 3340   3.545   0.219   0.436  0.2903  0.1282  0.1703
  567SOL    HW1 3341   3.526   0.129   0.408 -3.1456  0.9805 -0.6260
  567SOL    HW2 3342   3.609   0.250   0.372  1.4391 -1.6424  0.3746
  568SOL     OW 3343   5.149   2.660   3.198 -0.3148  0.2903 -0.3613
  568SOL    HW1 3344   5.167   2.716   3.123  0.9317  0.7216  0.2457
  568SOL    HW2 3345   5.169   2.714   3.275  2.3796 -1.3611  0.2424
  569SOL     OW 3346   5.602   0.592   4.147  0.4718  0.1459  0.1513
  569SOL    HW1 3347   5.512   0.602   4.179 -0.1652 -1.1331 -1.1290
  569SOL    HW2 3348   5.653   0.652   4.201 -1.2389  1.3702  0.4960
  570SOL     OW 3349   5.538   2.862   4.509  0.4638 -0.7385  0.0727
  570SOL    HW1 3350   5.467   2.840   4.448  1.6299  0.7074 -1.9080
  570SOL    HW2 3351   5.563   2.951   4.486  1.2668 -0.2755  2.4385
  571SOL     OW 3352   1.313   2.424   2.612  0.1081 -0.3162  0.1900
  571SOL    HW1 3353   1.319   2.518   2.594 -0.2352 -0.3785 -0.2709
  571SOL    HW2 3354   1.404   2.396   2.623  0.1700  0.2749  1.4665
  572SOL     OW 3355   3.014   2.544   3.853  0.1429  0.1094 -0.0811
  572SOL    HW1 3356   2.966   2.592   3.785  0.8133  0.2639 -0.4611
  572SOL    HW2 3357   3.011   2.600   3.930  1.5833  1.1454 -0.7466
  573SOL     OW 3358   1.603   1.193   3.082  0.5774  0.2338  0.2173
  573SOL    HW1 3359   1.594   1.266   3.143  3.3504 -1.4351  2.9199
  573SOL    HW2 3360   1.683   1.212   3.032  0.5002 -0.2748 -0.1123
  574SOL     OW 3361   3.196   1.982   2.659  0.6469 -0.2712  0.4295
  574SOL    HW1 3362   3.149   1.899   2.651  0.2023 -0.0257  0.3986
  574SOL    HW2 3363   3.246   1.974   2.740  1.7093 -1.0948 -0.2906
  575SOL     OW 3364   4.124   3.204   2.194 -0.3728 -0.2396 -0.1838
  575SOL    HW1 3365   4.059   3.157   2.142 -0.4823 -0.5700  0.2451
  575SOL    HW2 3366   4.073   3.244   2.264 -0.2560  0.3834 -0.4538
  576SOL     OW 3367   0.232   5.518   1.859 -0.6432  0.5139  0.2229
  576SOL    HW1 3368   0.252   5.565   1.940 -0.7253  0.9144  0.0148
  576SOL    HW2 3369   0.232   5.586   1.792  0.1144  0.0878 -0.2227
  577SOL     OW 3370   3.999   4.410   1.279 -0.6547 -0.5634  0.4084
  577SOL    HW1 3371   4.064   4.353   1.237  0.7137  1.0776  0.2172
  577SOL    HW2 3372   3.946   4.443   1.206 -0.6052 -0.5571  0.3748
  578SOL     OW 3373   0.860   6.011   3.289 -0.1487 -1.1603  0.7439
  578SOL    HW1 3374   0.807   6.086   3.315  1.3876  0.3992 -0.3223
  578SOL    HW2 3375   0.835   5.941   3.349 -2.6825 -0.2456  0.8504
  579SOL     OW 3376   4.111   3.410   4.304  0.2714  0.1713  0.0898
  579SOL    HW1 3377   4.136   3.338   4.246 -0.0261  0.1223  0.0182
  579SOL    HW2 3378   4.187   3.468   4.306  0.5878 -0.2530  0.3151
  580SOL     OW 3379   6.348   5.793   3.750 -0.0493 -0.0490 -0.0234
  580SOL    HW1 3380   6.297   5.860   3.704  0.3909  1.1925  1.2233
  580SOL    HW2 3381   6.305   5.784   3.835 -0.3607 -1.6950 -0.3266
  581SOL     OW 3382   5.817   2.210   1.430  0.0646  1.0299 -0.1707
  581SOL    HW1 3383   5.726   2.227   1.454 -0.7238 -2.4887 -0.1278
  581SOL    HW2 3384   5.852   2.160   1.504  1.6051  1.1055 -0.8071
  582SOL     OW 3385   4.726   6.313   4.035  0.0212 -0.6747 -0.0927
  582SOL    HW1 3386   4.651   6.312   4.094  0.7228  0.7011  0.8775
  582SOL    HW2 3387   4.788   6.250   4.073  0.1930 -0.2933  0.2618
  583SOL     OW 3388   4.178   4.420   0.890 -0.1253  0.1263  0.3497
  583SOL    HW1 3389   4.219   4.506   0.883 -3.1300  1.5992 -1.0274
  583SOL    HW2 3390   4.218   4.369   0.819  0.5214  0.9294  0.1185
  584SOL     OW 3391   0.432   4.477   3.049  0.5210 -0.2835 -0.0707
  584SOL    HW1 3392   0.502   4.467   2.985  1.5769 -2.3093  1.2945
  584SOL    HW2 3393   0.474   4.461   3.133 -1.3048 -0.1215  0.9195
  585SOL     OW 3394   1.636   2.224   1.557 -0.6069 -0.3546 -0.2673
  585SOL    HW1 3395   1.632   2.265   1.471 -0.6609 -2.4701 -1.3552
  585SOL    HW2 3396   1.726   2.191   1.564  0.2037  2.0195  1.6575
  586SOL     OW 3397   2.682   2.707   1.420 -0.0667 -0.3164  0.2189
  586SOL    HW1 3398   2.596   2.737   1.393  0.0038 -0.3375 -0.0246
  586SOL    HW2 3399   2.716   2.777   1.475  0.5103  0.4967 -1.1350
  587SOL     OW 3400   2.981   2.306   2.961 -0.4914 -0.8111  0.2831
  587SOL    HW1 3401   3.034   2.241   3.007  0.6681 -0.2326 -0.1858
  587SOL    HW2 3402   2.971   2.271   2.872 -1.1058 -1.0317  0.4371
  588SOL     OW 3403   4.631   3.696   0.308 -0.1287 -0.0758 -0.3456
  588SOL    HW1 3404   4.692   3.675   0.237  1.1820 -0.0957  0.7310
  588SOL    HW2 3405   4.606   3.611   0.343  1.7917 -0.0767  1.2430
  589SOL     OW 3406   1.886   1.773   1.737  0.5195  0.2306  0.3370
  589SOL    HW1 3407   1.957   1.773   1.674  0.1413  0.4189 -0.0942
  589SOL    HW2 3408   1.901   1.852   1.790  0.5915  0.3060  0.2049
  590SOL     OW 3409   5.840   3.686   2.148  0.1162  0.2167  0.7021
  590SOL    HW1 3410   5.782   3.644   2.085  0.2674  0.9306  0.0763
  590SOL    HW2 3411   5.905   3.731   2.095  0.0083  1.1792  1.3558
  591SOL     OW 3412   2.437   4.852   1.627 -0.6181 -0.0003 -0.6288
  591SOL    HW1 3413   2.426   4.769   1.673  0.1311 -0.2769 -0.9416
  591SOL    HW2 3414   2.493   4.903   1.685 -1.7162  0.6022 -0.0565
  592SOL     OW 3415   5.352   3.263   2.187  0.2985  0.1250  0.3170
  592SOL    HW1 3416   5.430   3.276   2.241  0.6266  0.0468 -0.1357
  592SOL    HW2 3417   5.297   3.204   2.238  0.5035  0.2399  0.6710
  593SOL     OW 3418   2.137   2.858   2.969 -0.0363  0.0139  0.0234
  593SOL    HW1 3419   2.121   2.854   3.063 -0.2684 -0.7195 -0.0337
  593SOL    HW2 3420   2.103   2.775   2.936  1.6918 -0.5624 -0.4526
  594SOL     OW 3421   6.261   4.133   0.232  0.2222  0.0126  0.5580
  594SOL    HW1 3422   6.233   4.223   0.246 -3.4829 -0.8196 -0.4939
  594SOL    HW2 3423   6.238   4.088   0.313 -0.1292 -0.4288  0.2175
  595SOL     OW 3424   3.992   3.045   0.532 -0.1260  0.8289  0.4735
  595SOL    HW1 3425   4.031   2.991   0.601  0.9330  0.2885 -0.5209
  595SOL    HW2 3426   3.957   2.982   0.469  0.2018  1.3048 -0.1889
  596SOL     OW 3427   3.341   3.100   1.394  0.1748  0.0042  0.1991
  596SOL    HW1 3428   3.316   3.139   1.478 -0.1625  1.2076 -0.4377
  596SOL    HW2 3429   3.268   3.041   1.373 -0.4747  0.8637  0.0187
  597SOL     OW 3430   1.629   3.942   3.368 -0.0309 -0.3512 -0.5288
  597SOL    HW1 3431   1.558   3.930   3.305  0.0145 -0.4465 -0.5621
  597SOL    HW2 3432   1.704   3.969   3.315 -0.5375  1.6891 -0.2954
  598SOL     OW 3433   3.563   0.471   3.636  0.1312  0.0926  0.6313
  598SOL    HW1 3434   3.608   0.396   3.673 -1.0075 -1.2743 -0.6417
  598SOL    HW2 3435   3.625   0.543   3.644  1.2352 -0.9487  1.9149
  599SOL     OW 3436   1.938   0.372   0.644 -0.3314  0.0995 -0.6792
  599SOL    HW1 3437   2.006   0.309   0.620 -0.9744 -0.5183 -0.9033
  599SOL    HW2 3438   1.931   0.364   0.739  1.3993  1.7183 -0.3407
  600SOL     OW 3439   6.098   5.696   3.944 -0.2947  0.4964  0.3912
  600SOL    HW1 3440   6.153   5.748   4.003  1.4457 -1.9018  1.0688
  600SOL    HW2 3441   6.018   5.680   3.993  0.5727 -0.3049  1.6065
  601SOL     OW 3442   2.446   3.115   2.083  0.4525  0.3776  0.5271
  601SOL    HW1 3443   2.426   3.027   2.051  0.6118 -0.3424  2.2919
  601SOL    HW2 3444   2.361   3.157   2.096  0.3639  0.3047  0.1986
  602SOL     OW 3445   3.043   0.768   3.336 -0.1481  0.2599  0.3137
  602SOL    HW1 3446   3.094   0.692   3.308 -1.1425 -0.2053 -0.3136
  602SOL    HW2 3447   3.107   0.838   3.345  0.5008 -0.0848 -1.2597
  603SOL     OW 3448   6.150   2.951   0.715  0.1309  0.1365 -0.5033
  603SOL    HW1 3449   6.160   2.994   0.630 -3.0571  3.0109  0.3426
  603SOL    HW2 3450   6.063   2.911   0.712  0.4959 -0.8531  0.9866
  604SOL     OW 3451   6.166   0.187   3.577 -0.4520  0.0133  0.5116
  604SOL    HW1 3452   6.213   0.208   3.658 -2.3269 -0.7324  1.8425
  604SOL    HW2 3453   6.079   0.161   3.605 -1.0305 -0.7095 -1.7348
  605SOL     OW 3454   3.790   0.565   3.793 -0.2608  0.5819  0.4353
  605SOL    HW1 3455   3.730   0.587   3.865 -2.0886 -1.2092 -0.4300
  605SOL    HW2 3456   3.837   0.488   3.823  0.2350  0.8616  0.3772
  606SOL     OW 3457   3.497   0.144   2.373 -0.5796 -0.4469  0.0144
  606SOL    HW1 3458   3.567   0.208   2.358 -0.2835 -0.5306  0.9822
  606SOL    HW2 3459   3.541   0.067   2.408 -1.1373 -0.5738  0.4514
  607SOL     OW 3460   5.262   1.303   1.048 -0.0610 -0.4867  0.2467
  607SOL    HW1 3461   5.337   1.362   1.046 -0.1960 -0.3355 -0.3404
  607SOL    HW2 3462   5.190   1.354   1.011 -0.4832 -0.6000  0.8816
  608SOL     OW 3463   3.824   3.024   2.542  0.2054  0.3486 -0.5281
  608SOL    HW1 3464   3.764   3.047   2.472  1.5803  0.3175 -1.7588
  608SOL    HW2 3465   3.809   3.090   2.610  1.4122  2.6372 -2.3878
  609SOL     OW 3466   4.891   3.170   2.105  0.0869 -0.3581  0.2266
  609SOL    HW1 3467   4.867   3.084   2.139 -2.6045  0.3109  0.1910
  609SOL    HW2 3468   4.970   3.154   2.054  0.5024 -2.5173  1.4360
  610SOL     OW 3469   0.373   1.995   3.110  0.6357  0.0650 -0.3265
  610SOL    HW1 3470   0.462   2.027   3.096  0.7609 -1.2077 -3.2041
  610SOL    HW2 3471   0.379   1.901   3.094 -1.3157  0.0671 -1.3200
  611SOL     OW 3472   2.685   6.055   0.117  0.7807 -0.1602 -0.0338
  611SOL    HW1 3473   2.601   6.064   0.072  1.0431  0.1575 -0.4634
  611SOL    HW2 3474   2.750   6.056   0.046  1.1665 -0.1275  0.3202
  612SOL     OW 3475   3.700   3.519   3.807  0.2558  0.3015 -0.1844
  612SOL    HW1 3476   3.772   3.456   3.797  1.1580  1.5551 -2.5244
  612SOL    HW2 3477   3.669   3.534   3.718 -0.2472  2.7964  0.3361
  613SOL     OW 3478   2.479   0.044   0.881 -0.1084 -0.1961 -0.3831
  613SOL    HW1 3479   2.391   0.024   0.913 -0.1056  0.0854 -0.1872
  613SOL    HW2 3480   2.469   0.057   0.787 -0.5729  1.3993 -0.1416
  614SOL     OW 3481   1.342   3.754   0.873 -0.4006 -0.0325 -0.7046
  614SOL    HW1 3482   1.331   3.834   0.822  0.7666 -0.1071 -1.1013
  614SOL    HW2 3483   1.324   3.781   0.963  0.2651  0.7545 -0.7961
  615SOL     OW 3484   2.366   0.981   0.441  0.3422  0.0891  0.0018
  615SOL    HW1 3485   2.295   0.965   0.503 -0.5998  1.1670 -0.7517
  615SOL    HW2 3486   2.350   0.918   0.370  1.0582 -0.7203  0.5420
  616SOL     OW 3487   3.184   2.815   2.401  0.6082  0.8672 -0.1665
  616SOL    HW1 3488   3.273   2.793   2.374 -0.4094 -0.5675 -2.7472
  616SOL    HW2 3489   3.145   2.732   2.428 -0.9036  0.7183 -2.4409
  617SOL     OW 3490   3.740   0.384   1.951  0.0055 -0.1816 -0.4012
  617SOL    HW1 3491   3.785   0.415   1.872  1.0389 -0.1063  0.1980
  617SOL    HW2 3492   3.649   0.413   1.940  0.6625  2.0480 -0.4348
  618SOL     OW 3493   6.337   0.118   0.404  0.3892  0.4748  0.5701
  618SOL    HW1 3494   6.311   0.127   0.312 -1.2495  0.9534  1.0427
  618SOL    HW2 3495   6.371   0.029   0.410  0.8491  0.5552 -0.5740
  619SOL     OW 3496   5.455   4.763   3.910  0.5223  0.5076  1.0950
  619SOL    HW1 3497   5.435   4.733   3.822  1.8870  0.1714  0.8669
  619SOL    HW2 3498   5.434   4.689   3.967 -1.0623  0.9799  1.1650
  620SOL     OW 3499   0.495   1.608   4.006  0.6336 -0.1599  0.0286
  620SOL    HW1 3500   0.528   1.545   4.071 -0.1263  1.0232  1.6281
  620SOL    HW2 3501   0.510   1.693   4.046 -0.2263  0.5840 -1.1975
  621SOL     OW 3502   0.396   1.673   1.034  0.3152 -0.4943  0.1538
  621SOL    HW1 3503   0.457   1.670   0.960 -0.4964 -1.0859 -0.5070
  621SOL    HW2 3504   0.310   1.664   0.995 -0.2776  1.0344  1.0101
  622SOL     OW 3505   1.763   3.204   3.920 -0.6296 -0.0950 -0.2426
  622SOL    HW1 3506   1.704   3.140   3.960 -0.3688  0.5609  1.2592
  622SOL    HW2 3507   1.726   3.289   3.945  0.3692  0.3258 -0.1673
  623SOL     OW 3508   6.043   1.546   4.237 -0.1092  0.6135  0.2181
  623SOL    HW1 3509   5.993   1.527   4.158 -1.5665 -1.3233  1.5326
  623SOL    HW2 3510   6.119   1.596   4.206  1.1568 -2.7828 -2.9127
  624SOL     OW 3511   3.207   1.260   3.596  0.5480 -0.0663 -0.3554
  624SOL    HW1 3512   3.123   1.219   3.615  1.2886 -2.6417 -2.0962
  624SOL    HW2 3513   3.185   1.348   3.566 -1.2988  0.1573  1.4329
  625SOL     OW 3514   2.464   2.295   1.904 -0.0118 -0.0690 -0.2714
  625SOL    HW1 3515   2.450   2.202   1.920 -1.6916  0.4613  1.9560
  625SOL    HW2 3516   2.554   2.312   1.931 -0.3323 -0.7367  1.3673
  626SOL     OW 3517   4.555   6.559   0.156  0.1421  0.0625 -0.2527
  626SOL    HW1 3518   4.557   6.645   0.115  1.2509  0.1285 -0.0906
  626SOL    HW2 3519   4.463   6.532   0.151 -0.2560  1.3270 -0.1397
  627SOL     OW 3520   2.418   2.435   4.252  0.1940 -0.1546 -0.0677
  627SOL    HW1 3521   2.509   2.418   4.230  0.0532 -1.0853 -0.0023
  627SOL    HW2 3522   2.420   2.508   4.313  0.9528 -0.6290  0.4830
  628SOL     OW 3523   4.463   2.728   0.906 -0.0446  0.5773  0.0796
  628SOL    HW1 3524   4.460   2.772   0.821  0.0507 -0.8571 -0.7075
  628SOL    HW2 3525   4.518   2.784   0.961 -0.6771  1.8764 -0.5892
  629SOL     OW 3526   3.062   2.330   3.260 -0.5214 -0.1326  0.0811
  629SOL    HW1 3527   2.966   2.326   3.260 -0.5818  1.0140  0.1093
  629SOL    HW2 3528   3.084   2.376   3.340  0.0585 -0.3205  0.0340
  630SOL     OW 3529   5.674   5.179   1.713 -0.2164  0.5277 -0.1606
  630SOL    HW1 3530   5.668   5.271   1.686  0.6849  0.4515 -0.6805
  630SOL    HW2 3531   5.610   5.134   1.657 -0.3877  0.7840 -0.1738
  631SOL     OW 3532   4.418   4.200   3.530  0.5557 -0.2577 -0.0983
  631SOL    HW1 3533   4.498   4.251   3.544  0.5064 -0.7008  2.3291
  631SOL    HW2 3534   4.443   4.134   3.466  1.1398  1.6403 -1.9142
  632SOL     OW 3535   4.183   1.814   3.199  0.6597 -0.7708  0.4941
  632SOL    HW1 3536   4.105   1.792   3.250 -0.5504 -0.5345 -1.1262
  632SOL    HW2 3537   4.232   1.875   3.253 -2.0259  1.7802  0.3121
  633SOL     OW 3538   2.566   2.115   2.164 -0.5224 -0.2367 -0.7552
  633SOL    HW1 3539   2.579   2.023   2.138 -0.8087 -0.3002 -0.6767
  633SOL    HW2 3540   2.473   2.121   2.187 -0.4614  0.0243 -0.5635
  634SOL     OW 3541   2.147   2.474   3.722 -0.5290  0.3825  0.0286
  634SOL    HW1 3542   2.181   2.513   3.803 -0.2404 -0.4216  0.2999
  634SOL    HW2 3543   2.088   2.541   3.687 -0.2379  0.9620  0.6166
  635SOL     OW 3544   1.953   3.803   2.136  0.1546 -0.1549 -0.3604
  635SOL    HW1 3545   1.898   3.871   2.176  0.7613  0.5670 -0.7135
  635SOL    HW2 3546   1.919   3.794   2.047 -0.8850 -1.4120  0.1385
  636SOL     OW 3547   3.786   5.305   4.460 -0.2936 -0.1705 -0.0141
  636SOL    HW1 3548   3.775   5.233   4.397 -2.3970  0.7830 -0.8415
  636SOL    HW2 3549   3.735   5.278   4.536  0.8090 -0.5343  0.6213
  637SOL     OW 3550   1.381   0.710   2.146 -0.8098  0.3281 -0.0949
  637SOL    HW1 3551   1.391   0.618   2.124 -0.2737  0.3919 -0.1174
  637SOL    HW2 3552   1.322   0.710   2.222  0.5196 -0.1498  0.9759
  638SOL     OW 3553   4.207   5.605   3.266  0.3513  0.4388  0.3158
  638SOL    HW1 3554   4.262   5.565   3.333 -0.8436  0.7215  1.5079
  638SOL    HW2 3555   4.248   5.581   3.183  0.8150 -1.5115  1.0626
  639SOL     OW 3556   0.272   4.506   0.936  0.4265  0.1810  0.1831
  639SOL    HW1 3557   0.306   4.520   1.025 -1.1701 -0.0806  0.8758
  639SOL    HW2 3558   0.350   4.498   0.882  1.4684  2.1645  1.2547
  640SOL     OW 3559   1.347   1.149   1.377  0.0594  0.1871 -0.0444
  640SOL    HW1 3560   1.269   1.195   1.345  1.6608  1.5299 -2.3590
  640SOL    HW2 3561   1.339   1.060   1.343 -1.2124 -0.1879  1.1618
  641SOL     OW 3562   0.893   0.827   3.828  0.5204  0.1425 -0.5106
  641SOL    HW1 3563   0.953   0.774   3.776  0.5871  0.2101 -0.5021
  641SOL    HW2 3564   0.851   0.885   3.765 -0.0261 -0.3599 -0.6199
  642SOL     OW 3565   0.943   4.024   1.786  0.0429  0.7056 -1.0450
  642SOL    HW1 3566   0.858   3.980   1.788 -0.2649  1.3174  0.2594
  642SOL    HW2 3567   0.946   4.066   1.700 -1.9941  2.6138 -0.2846
  643SOL     OW 3568   4.449   5.041   0.396 -0.5588  0.0229 -0.4341
  643SOL    HW1 3569   4.419   5.126   0.362 -2.4734 -0.1677  0.6454
  643SOL    HW2 3570   4.511   5.064   0.465  0.7586  0.4675 -1.7218
  644SOL     OW 3571   0.227   5.205   4.337  0.1098  0.0740  0.1673
  644SOL    HW1 3572   0.184   5.289   4.321 -2.0814 -0.4880  2.4982
  644SOL    HW2 3573   0.254   5.175   4.250 -1.2316  2.0479 -1.0204
  645SOL     OW 3574   5.974   4.657   0.286 -0.0401 -0.1432 -0.0017
  645SOL    HW1 3575   5.938   4.571   0.305  2.3560 -1.3460 -0.5591
  645SOL    HW2 3576   5.900   4.717   0.295 -1.4325 -2.0280  1.9221
  646SOL     OW 3577   2.316   0.433   0.754  0.0176  0.1996 -0.3318
  646SOL    HW1 3578   2.400   0.418   0.798  1.2808  2.0124 -1.9270
  646SOL    HW2 3579   2.340   0.443   0.662 -1.8765  1.3672 -0.7442
  647SOL     OW 3580   3.868   1.566   3.318  0.2668  0.0890 -0.0115
  647SOL    HW1 3581   3.798   1.557   3.253 -0.9638  1.0641  1.1216
  647SOL    HW2 3582   3.865   1.658   3.344  1.8894  0.1077  0.1876
  648SOL     OW 3583   4.690   3.543   3.353  0.3632 -0.6716 -0.2081
  648SOL    HW1 3584   4.654   3.517   3.268  1.8111  0.9160 -1.3638
  648SOL    HW2 3585   4.642   3.622   3.377  0.9917 -0.2538 -0.3042
  649SOL     OW 3586   1.857   6.482   0.163  0.4631 -0.2867  0.6768
  649SOL    HW1 3587   1.833   6.499   0.071 -0.8733 -0.0675  1.0450
  649SOL    HW2 3588   1.783   6.514   0.213  0.6817 -1.4397  1.7863
  650SOL     OW 3589   3.764   0.618   0.016  0.5065 -0.7812  0.0649
  650SOL    HW1 3590   3.706   0.693   0.028 -0.1787 -1.5340  1.6767
  650SOL    HW2 3591   3.842   0.655  -0.026 -0.3341  0.5866 -0.3476
  651SOL     OW 3592   4.351   3.800   4.296  0.0150 -0.1241 -0.8193
  651SOL    HW1 3593   4.375   3.770   4.384 -1.7892 -1.1372 -0.6209
  651SOL    HW2 3594   4.431   3.789   4.244  0.8421 -0.3937  0.4676
  652SOL     OW 3595   1.835   0.142   1.131  0.2111 -0.4397  0.3414
  652SOL    HW1 3596   1.779   0.064   1.128 -0.2354 -0.1040 -0.1064
  652SOL    HW2 3597   1.890   0.129   1.209 -0.1736 -0.9838  0.5263
  653SOL     OW 3598   6.486   0.666   1.470 -0.1126  0.0359  0.4590
  653SOL    HW1 3599   6.424   0.601   1.502 -0.3433  0.5266  1.0229
  653SOL    HW2 3600   6.520   0.629   1.388  1.3799 -1.8158  1.8250
  654SOL     OW 3601   3.667   4.457   3.812  0.0647 -0.2067 -0.1269
  654SOL    HW1 3602   3.736   4.519   3.836  0.4521 -0.6271 -0.1329
  654SOL    HW2 3603   3.655   4.403   3.890 -1.1185  0.6332  0.2947
  655SOL     OW 3604   4.619   5.805   2.003 -0.1247 -0.0697 -0.0512
  655SOL    HW1 3605   4.541   5.861   1.999 -2.2331 -2.6497  1.4727
  655SOL    HW2 3606   4.669   5.828   1.924 -2.7312  1.2529 -1.4652
  656SOL     OW 3607   4.539   4.321   3.781 -0.2369  0.5224  0.3531
  656SOL    HW1 3608   4.595   4.268   3.724 -1.4453 -1.0834  0.5713
  656SOL    HW2 3609   4.549   4.282   3.868  0.5407  2.0841  0.9896
  657SOL     OW 3610   5.731   6.423   1.555 -0.0776 -0.0294  0.8695
  657SOL    HW1 3611   5.702   6.507   1.591 -0.8198  0.5332 -0.8945
  657SOL    HW2 3612   5.818   6.441   1.520 -0.4631  0.1882 -0.0121
  658SOL     OW 3613   1.696   0.699   4.386  0.2273  0.1911  0.2137
  658SOL    HW1 3614   1.687   0.637   4.458 -0.4860 -0.1545 -0.1550
  658SOL    HW2 3615   1.720   0.782   4.427  1.8447 -0.4694  0.6544
  659SOL     OW 3616   5.717   3.923   0.845 -0.2066  0.3583  0.1144
  659SOL    HW1 3617   5.757   3.855   0.791  0.2275 -0.2855  1.2215
  659SOL    HW2 3618   5.735   4.005   0.798  3.0948  0.1961  0.9209
  660SOL     OW 3619   4.799   0.285   3.354  0.5069 -0.1517 -0.1426
  660SOL    HW1 3620   4.804   0.222   3.282  0.7414 -0.6961  0.3426
  660SOL    HW2 3621   4.727   0.344   3.329  0.3648 -0.5320 -0.6601
  661SOL     OW 3622   3.974   0.336   1.768  0.5531  0.5611  0.3872
  661SOL    HW1 3623   3.941   0.308   1.683  0.3035 -2.0821  1.2818
  661SOL    HW2 3624   4.025   0.262   1.800  2.4758  2.3199  1.6421
  662SOL     OW 3625   6.022   0.928   1.749  0.2051  0.0947 -0.0635
  662SOL    HW1 3626   6.102   0.955   1.796  0.8140 -1.5893 -0.0636
  662SOL    HW2 3627   5.982   1.010   1.721  1.4077  1.0241  0.8191
  663SOL     OW 3628   0.670   0.206   2.681 -0.9202  0.1622  0.3113
  663SOL    HW1 3629   0.602   0.274   2.684  0.6100  1.7786  0.4972
  663SOL    HW2 3630   0.663   0.162   2.766 -1.5898  0.4788  0.4266
  664SOL     OW 3631   4.473   5.380   2.700  0.4274  0.3488  0.3122
  664SOL    HW1 3632   4.405   5.365   2.766  1.1123  1.8206  1.4147
  664SOL    HW2 3633   4.549   5.332   2.733  0.7340  0.9798  0.5340
  665SOL     OW 3634   4.914   0.951   2.628  0.2260 -0.1060  0.4353
  665SOL    HW1 3635   4.889   0.968   2.719  0.7989 -1.5799  0.9057
  665SOL    HW2 3636   4.831   0.947   2.581 -0.4927 -3.5086  1.7037
  666SOL     OW 3637   4.546   6.023   3.943  0.5561  0.7920 -0.2833
  666SOL    HW1 3638   4.575   6.059   4.027 -2.3930  1.7318  0.4743
  666SOL    HW2 3639   4.626   6.011   3.892  2.2925  1.7937  2.0360
  667SOL     OW 3640   2.336   1.714   1.809  0.5373  0.7018 -0.2111
  667SOL    HW1 3641   2.278   1.688   1.737  0.4365 -0.2272  0.2061
  667SOL    HW2 3642   2.388   1.786   1.772  0.0743  0.6299 -1.0243
  668SOL     OW 3643   0.712   3.818   1.985 -0.0069  0.6058  0.5718
  668SOL    HW1 3644   0.688   3.755   2.052  2.1515  0.7359  1.5706
  668SOL    HW2 3645   0.764   3.884   2.033  0.4607  1.4121 -0.9904
  669SOL     OW 3646   1.930   4.588   2.355 -0.1044  0.0958 -0.3642
  669SOL    HW1 3647   1.961   4.667   2.311  3.1326  1.0339  3.1335
  669SOL    HW2 3648   1.985   4.518   2.319  0.2461  0.2657 -0.1611
  670SOL     OW 3649   3.026   3.716   0.455  0.5113  0.3159  0.4717
  670SOL    HW1 3650   3.108   3.764   0.443  1.0553 -0.9440 -1.4018
  670SOL    HW2 3651   3.048   3.626   0.432 -1.0960 -0.3319  1.3049
  671SOL     OW 3652   1.746   5.311   0.559  0.6784  0.0806 -0.7961
  671SOL    HW1 3653   1.740   5.406   0.558 -1.6888 -0.0005 -2.6068
  671SOL    HW2 3654   1.753   5.285   0.467  1.0381 -1.5176 -0.3617
  672SOL     OW 3655   3.056   0.406   3.294 -0.2045 -0.5096 -0.0678
  672SOL    HW1 3656   3.096   0.367   3.216  0.3097 -0.4765  0.1736
  672SOL    HW2 3657   3.079   0.499   3.289 -0.4217 -0.4537 -0.0303
  673SOL     OW 3658   0.101   0.503   3.891 -0.0538  0.2942 -0.2283
  673SOL    HW1 3659   0.140   0.422   3.926 -0.1409 -0.2322 -1.3031
  673SOL    HW2 3660   0.008   0.495   3.910  0.2117  1.2516  1.7576
  674SOL     OW 3661   0.491   4.808   2.840  0.1664  0.0300  0.0881
  674SOL    HW1 3662   0.482   4.888   2.892 -1.8640 -1.2400  1.8579
  674SOL    HW2 3663   0.401   4.781   2.822  0.8162 -1.3978 -1.2395
  675SOL     OW 3664   2.106   0.201   0.520  0.3597  0.5944  0.0753
  675SOL    HW1 3665   2.066   0.117   0.495 -2.5951  1.8293  0.2594
  675SOL    HW2 3666   2.163   0.179   0.594  0.1848 -1.3515 -0.3208
  676SOL     OW 3667   0.420   5.091   1.203 -0.3601 -0.1128  0.2646
  676SOL    HW1 3668   0.398   5.036   1.128 -1.0359 -0.1845  0.5114
  676SOL    HW2 3669   0.455   5.171   1.164 -0.3869 -0.2859 -0.1206
  677SOL     OW 3670   5.391   4.533   2.623  0.2214  0.4906 -0.1502
  677SOL    HW1 3671   5.463   4.484   2.664  2.0361  2.2061 -1.1137
  677SOL    HW2 3672   5.383   4.496   2.536 -1.5121 -1.0371  0.5803
  678SOL     OW 3673   5.385   1.098   0.304 -0.2057  0.2081  0.3438
  678SOL    HW1 3674   5.324   1.064   0.369 -0.3217 -1.2509 -0.4775
  678SOL    HW2 3675   5.461   1.040   0.310 -0.2791 -0.0530 -0.8957
  679SOL     OW 3676   1.458   5.873   1.452  0.4837  0.2874  0.0222
  679SOL    HW1 3677   1.419   5.960   1.451  1.8558  0.9285 -0.4432
  679SOL    HW2 3678   1.412   5.827   1.522 -1.0452  1.0001 -0.4664
  680SOL     OW 3679   5.597   1.455   2.709  0.1275  0.1155  0.0483
  680SOL    HW1 3680   5.578   1.389   2.777 -1.1524  0.4291  0.0265
  680SOL    HW2 3681   5.578   1.410   2.627 -1.6354  0.7318  0.0660
  681SOL     OW 3682   2.719   3.730   3.015 -0.0658  0.1142 -0.1018
  681SOL    HW1 3683   2.813   3.717   3.029  0.2301  1.4019 -0.7540
  681SOL    HW2 3684   2.684   3.641   3.005  0.9652 -0.4188  0.7610
  682SOL     OW 3685   4.146   2.324   2.072  0.0992  0.3538  0.3241
  682SOL    HW1 3686   4.089   2.247   2.063  1.2585 -0.6184  0.9480
  682SOL    HW2 3687   4.208   2.316   2.000  0.0602  0.8517  0.2375
  683SOL     OW 3688   5.457   4.336   0.222  0.0996  0.0867  0.5353
  683SOL    HW1 3689   5.403   4.410   0.250  1.9973  1.0720  1.8058
  683SOL    HW2 3690   5.453   4.274   0.296  2.7998  1.4036  1.9275
  684SOL     OW 3691   3.914   6.480   0.703 -0.5435  0.0259  0.1699
  684SOL    HW1 3692   3.993   6.531   0.683 -0.1589  0.1323  1.8554
  684SOL    HW2 3693   3.897   6.497   0.795 -0.6253 -2.5858  0.7149
  685SOL     OW 3694   3.395   0.355   3.351  0.1220 -0.2472  0.3388
  685SOL    HW1 3695   3.425   0.405   3.427  0.1568 -1.9834  1.5386
  685SOL    HW2 3696   3.466   0.362   3.287 -0.0533  1.5161  0.3006
  686SOL     OW 3697   0.566   4.964   3.966 -0.4873  0.3726 -0.4572
  686SOL    HW1 3698   0.602   4.987   4.051 -0.6997  2.4842 -0.8873
  686SOL    HW2 3699   0.632   4.991   3.902 -1.9186  2.5562 -1.1421
  687SOL     OW 3700   5.899   1.053   2.626 -0.2019 -0.2256  0.8622
  687SOL    HW1 3701   5.868   1.128   2.677 -4.3000 -2.6417  2.4891
  687SOL    HW2 3702   5.865   1.068   2.538 -1.1129 -0.1686  1.2122
  688SOL     OW 3703   5.902   1.997   0.805 -0.4477 -0.0041  0.0893
  688SOL    HW1 3704   5.883   1.947   0.884 -1.7500 -0.0015 -0.2069
  688SOL    HW2 3705   5.984   2.043   0.825  1.3430 -2.9068  0.0405
  689SOL     OW 3706   3.559   4.947   1.114  0.1954  0.4575  0.0428
  689SOL    HW1 3707   3.501   4.902   1.174  0.1563 -1.0959 -1.1060
  689SOL    HW2 3708   3.506   4.964   1.036  0.9848 -0.1020 -0.6397
  690SOL     OW 3709   6.310   4.977   0.410 -0.0813 -0.4250  0.0201
  690SOL    HW1 3710   6.344   4.993   0.322  0.4564  2.4611  0.6503
  690SOL    HW2 3711   6.241   5.043   0.421 -0.0314 -0.6261  1.7920
  691SOL     OW 3712   2.913   1.721   4.298  0.0237 -0.1300  0.3131
  691SOL    HW1 3713   2.970   1.689   4.369 -0.7167 -0.8259  0.6098
  691SOL    HW2 3714   2.825   1.722   4.337 -0.1845  0.9117 -0.1486
  692SOL     OW 3715   2.329   3.131   0.726  0.6195 -0.3288  0.4353
  692SOL    HW1 3716   2.298   3.080   0.800 -0.7247  0.1445  0.2433
  692SOL    HW2 3717   2.254   3.133   0.666  0.7270  1.5396  0.2858
  693SOL     OW 3718   1.590   1.683   4.190 -0.1724 -0.6109  0.2166
  693SOL    HW1 3719   1.545   1.651   4.268  1.3243 -0.1086  1.3271
  693SOL    HW2 3720   1.678   1.647   4.196 -0.3297 -1.4420 -1.8234
  694SOL     OW 3721   4.439   6.169   0.274 -0.3533  0.2982 -0.1223
  694SOL    HW1 3722   4.446   6.124   0.190  1.7077  1.0802 -0.4388
  694SOL    HW2 3723   4.451   6.101   0.339 -1.9729 -0.3196 -0.4318
  695SOL     OW 3724   1.664   1.938   2.413 -0.4526  0.0019 -0.4001
  695SOL    HW1 3725   1.680   1.938   2.507 -0.2996  1.8107 -0.3884
  695SOL    HW2 3726   1.747   1.966   2.374 -0.4551 -0.9070 -1.1059
  696SOL     OW 3727   5.104   0.710   1.110 -0.0286 -0.0536  0.2649
  696SOL    HW1 3728   5.050   0.640   1.074  1.5289 -1.3230  0.3308
  696SOL    HW2 3729   5.047   0.753   1.174 -1.2747 -0.7183 -0.3564
  697SOL     OW 3730   4.430   0.767   3.546 -0.2962 -0.6113 -0.0653
  697SOL    HW1 3731   4.433   0.804   3.634 -0.5267 -0.3198 -0.1761
  697SOL    HW2 3732   4.502   0.811   3.500 -0.4938 -0.3839 -0.1627
  698SOL     OW 3733   4.389   2.498   1.029  0.4793  0.3925  0.1707
  698SOL    HW1 3734   4.436   2.441   0.969 -1.2771  0.2706 -1.1838
  698SOL    HW2 3735   4.398   2.586   0.991 -0.6386  0.3169 -0.3169
  699SOL     OW 3736   5.612   3.402   4.640  0.0722  0.0028  0.2130
  699SOL    HW1 3737   5.672   3.345   4.687  2.2804  0.9871 -1.2293
  699SOL    HW2 3738   5.553   3.436   4.707  1.8025 -0.1980  1.9378
  700SOL     OW 3739   2.869   4.771   4.419 -0.3127  0.8158  0.0699
  700SOL    HW1 3740   2.829   4.710   4.481  0.7171  0.5582  0.5042
  700SOL    HW2 3741   2.963   4.760   4.432 -0.0959  2.3919  0.0503
  701SOL     OW 3742   5.454   1.621   1.336  0.7466 -0.0749 -0.5187
  701SOL    HW1 3743   5.410   1.603   1.253 -0.0808 -0.4320 -0.0240
  701SOL    HW2 3744   5.523   1.555   1.342 -0.0618 -0.9276 -0.3103
  702SOL     OW 3745   3.910   0.228   2.736 -0.3726 -0.1472  0.1845
  702SOL    HW1 3746   3.999   0.199   2.717  0.3825  3.4076 -2.5083
  702SOL    HW2 3747   3.871   0.244   2.651 -3.3143 -0.5515  1.3386
  703SOL     OW 3748   4.190   6.527   0.961  0.3156 -0.9599  0.2614
  703SOL    HW1 3749   4.121   6.509   1.024 -0.4887 -0.3317 -0.4041
  703SOL    HW2 3750   4.245   6.593   1.003 -0.0254 -0.7885  0.4436
  704SOL     OW 3751   1.967   1.490   1.854 -0.0917  0.3851  0.7166
  704SOL    HW1 3752   1.967   1.559   1.787 -1.0832 -1.9173 -1.8949
  704SOL    HW2 3753   1.877   1.488   1.886 -0.5105 -0.6563 -0.4217
  705SOL     OW 3754   3.824   1.792   1.193  0.1538  0.3133  0.2990
  705SOL    HW1 3755   3.911   1.775   1.155 -0.1199 -0.8144  0.1402
  705SOL    HW2 3756   3.764   1.748   1.133 -0.3828 -0.4759  1.3989
  706SOL     OW 3757   6.035   0.689   2.897 -0.4249  0.4279 -0.3856
  706SOL    HW1 3758   6.015   0.751   2.967  0.1054  1.1798 -0.8774
  706SOL    HW2 3759   6.109   0.639   2.930 -1.9938 -1.2566  0.7752
  707SOL     OW 3760   5.471   3.139   1.392  0.2615 -0.1500 -0.0019
  707SOL    HW1 3761   5.439   3.227   1.371  0.4550 -0.1984 -0.5314
  707SOL    HW2 3762   5.424   3.081   1.331  1.0868 -0.2570 -0.5606
  708SOL     OW 3763   0.298   0.224   2.416  0.2999  0.8075  0.1004
  708SOL    HW1 3764   0.222   0.281   2.406 -0.0359  0.7932  2.1650
  708SOL    HW2 3765   0.337   0.221   2.328 -1.3085  1.8702 -0.7050
  709SOL     OW 3766   3.678   5.478   4.258 -0.5906 -0.3653 -0.1752
  709SOL    HW1 3767   3.640   5.397   4.225 -0.7884 -0.7023  0.8427
  709SOL    HW2 3768   3.702   5.458   4.349 -2.7966  1.3821  0.8936
  710SOL     OW 3769   0.949   3.628   1.489 -0.2388  0.2022  0.1733
  710SOL    HW1 3770   1.044   3.633   1.502 -0.3008  0.4450  0.5414
  710SOL    HW2 3771   0.913   3.624   1.578 -0.5883  0.3586  0.0402
  711SOL     OW 3772   3.304   1.252   1.379  0.5021 -0.8649 -0.5765
  711SOL    HW1 3773   3.242   1.324   1.392  0.0287 -1.2069 -0.9025
  711SOL    HW2 3774   3.251   1.179   1.348  1.1416 -0.9975 -1.4160
  712SOL     OW 3775   6.008   0.523   4.360  0.3218 -0.2878 -0.4887
  712SOL    HW1 3776   5.952   0.598   4.340 -0.5197 -1.0396 -1.0530
  712SOL    HW2 3777   5.977   0.454   4.301  0.6937 -1.2520  0.4150
  713SOL     OW 3778   4.201   5.585   1.594  0.6090  0.2268  0.0176
  713SOL    HW1 3779   4.273   5.522   1.583 -1.2898 -2.0437 -0.1064
  713SOL    HW2 3780   4.209   5.645   1.520  0.5961 -1.8561 -1.7474
  714SOL     OW 3781   0.763   0.404   4.072  0.0764 -0.0741 -0.4098
  714SOL    HW1 3782   0.801   0.335   4.018  0.8140  1.8624 -2.4921
  714SOL    HW2 3783   0.676   0.418   4.035  0.7325  1.5352 -1.4456
  715SOL     OW 3784   3.137   3.475   4.322 -0.1397 -0.0598  0.3280
  715SOL    HW1 3785   3.203   3.413   4.290 -1.0838 -1.2888  0.7123
  715SOL    HW2 3786   3.098   3.511   4.242  2.3845  2.3308  0.0027
  716SOL     OW 3787   4.580   3.843   3.921 -0.0845  0.0918  0.3683
  716SOL    HW1 3788   4.656   3.898   3.904 -0.4908  0.3872 -0.5346
  716SOL    HW2 3789   4.616   3.762   3.958  0.6808  0.1428 -0.2576
  717SOL     OW 3790   4.939   4.556   0.725 -0.4586  0.4503 -0.1472
  717SOL    HW1 3791   4.848   4.578   0.748 -0.4123  1.4423 -0.8821
  717SOL    HW2 3792   4.992   4.609   0.785 -0.3639  0.9660 -0.6761
  718SOL     OW 3793   3.052   2.580   2.459  0.3153 -0.6657 -0.3700
  718SOL    HW1 3794   2.979   2.631   2.494  0.0819 -0.2524 -1.4224
  718SOL    HW2 3795   3.013   2.496   2.434  0.5217 -1.0358  0.5301
  719SOL     OW 3796   5.314   0.219   2.763  0.8224 -0.0851 -0.0480
  719SOL    HW1 3797   5.224   0.247   2.749  0.8929  0.7449  1.0490
  719SOL    HW2 3798   5.306   0.128   2.794  0.4180 -0.2542 -0.6194
  720SOL     OW 3799   5.715   6.210   1.168  0.1766  0.9068 -0.3354
  720SOL    HW1 3800   5.707   6.290   1.115 -1.2101  0.5543 -0.7129
  720SOL    HW2 3801   5.629   6.200   1.208  0.4491 -0.2069 -0.0068
  721SOL     OW 3802   3.958   0.131   0.186 -0.1162 -0.2181  0.0760
  721SOL    HW1 3803   3.897   0.094   0.123  1.6664 -0.0335 -1.8748
  721SOL    HW2 3804   3.991   0.211   0.143  1.6044 -0.4095  0.9515
  722SOL     OW 3805   2.320   0.601   2.682  0.5594 -0.2170  0.4008
  722SOL    HW1 3806   2.257   0.630   2.616  1.6139 -0.8888 -0.9363
  722SOL    HW2 3807   2.403   0.596   2.636  1.6462  0.6945  2.1410
  723SOL     OW 3808   2.346   4.119   1.865  0.4448  0.2170 -0.5159
  723SOL    HW1 3809   2.369   4.088   1.953  1.7821  1.4309 -0.4056
  723SOL    HW2 3810   2.384   4.053   1.806  1.0151  0.2775 -0.2233
  724SOL     OW 3811   5.778   0.229   3.326 -0.1877 -0.9487 -0.3487
  724SOL    HW1 3812   5.795   0.293   3.257  1.6020  0.3368  1.1798
  724SOL    HW2 3813   5.856   0.174   3.327 -1.3474 -2.6937 -1.0766
  725SOL     OW 3814   0.509   2.525   1.084  0.6379  0.1489  0.6156
  725SOL    HW1 3815   0.557   2.595   1.039  0.7437  0.1426  0.7210
  725SOL    HW2 3816   0.542   2.526   1.173  2.5963 -1.7840 -0.0039
  726SOL     OW 3817   2.565   0.234   2.206  0.5016  0.0342  0.1183
  726SOL    HW1 3818   2.524   0.193   2.130 -0.5123  0.0941  0.6247
  726SOL    HW2 3819   2.652   0.258   2.175  0.6728 -1.3431 -0.5667
  727SOL     OW 3820   3.460   3.481   1.689 -0.6929 -0.0369  0.1251
  727SOL    HW1 3821   3.379   3.439   1.661  0.3401 -1.7180 -0.5000
  727SOL    HW2 3822   3.451   3.490   1.784 -1.4324 -0.5794  0.1102
  728SOL     OW 3823   6.565   3.559   0.325 -0.7990 -0.3274 -0.5709
  728SOL    HW1 3824   6.517   3.633   0.362  0.2930  0.1542 -0.0861
  728SOL    HW2 3825   6.597   3.511   0.401  2.0620  1.0612 -0.7892
  729SOL     OW 3826   0.706   2.775   2.796  0.0170 -0.1834  0.0502
  729SOL    HW1 3827   0.752   2.857   2.813  1.4527 -1.2533  1.6352
  729SOL    HW2 3828   0.776   2.712   2.775 -0.7547 -1.6434  1.6298
  730SOL     OW 3829   4.309   1.004   4.515  0.0046 -0.1145 -0.1101
  730SOL    HW1 3830   4.317   0.913   4.543 -0.7444 -1.0492 -2.6304
  730SOL    HW2 3831   4.225   1.033   4.552 -0.3152 -0.8446 -0.2377
  731SOL     OW 3832   1.595   1.412   2.209 -0.8780 -0.0716  0.8023
  731SOL    HW1 3833   1.520   1.355   2.191 -0.2898 -0.2064 -1.5002
  731SOL    HW2 3834   1.656   1.355   2.256 -0.2478 -1.4651 -1.5591
  732SOL     OW 3835   6.141   4.980   4.305 -0.0070 -0.1103 -0.1469
  732SOL    HW1 3836   6.132   5.057   4.250  0.4768  0.0110 -0.0679
  732SOL    HW2 3837   6.123   4.906   4.248 -1.5051  0.1030  0.0261
  733SOL     OW 3838   1.902   1.276   1.104 -0.6617 -0.5102  0.1788
  733SOL    HW1 3839   1.880   1.259   1.195 -1.2554  0.2049  0.1761
  733SOL    HW2 3840   1.826   1.245   1.055  0.2013 -2.1724 -0.2163
  734SOL     OW 3841   3.417   2.214   2.287  0.2211 -0.2569  0.4414
  734SOL    HW1 3842   3.503   2.207   2.329  0.7394 -0.3506 -0.5971
  734SOL    HW2 3843   3.402   2.308   2.276 -0.2676 -0.1960  1.5040
  735SOL     OW 3844   1.416   2.763   3.780 -0.3146  0.0830  0.0476
  735SOL    HW1 3845   1.511   2.761   3.793 -0.2999  0.5924  0.0525
  735SOL    HW2 3846   1.406   2.786   3.688 -0.4315 -1.5974 -0.3962
  736SOL     OW 3847   3.431   6.373   4.629  0.9571  0.2378  0.2418
  736SOL    HW1 3848   3.462   6.314   4.698  0.0361 -0.2699  0.2395
  736SOL    HW2 3849   3.350   6.410   4.665 -0.7828 -1.7256 -1.3820
  737SOL     OW 3850   1.538   1.430   1.328 -0.9501 -0.2235  0.4938
  737SOL    HW1 3851   1.602   1.439   1.398 -0.1159  2.2752 -0.4814
  737SOL    HW2 3852   1.540   1.337   1.306  1.4577 -0.4350  1.3240
  738SOL     OW 3853   3.726   0.015   0.066  0.2594  0.3271  0.0322
  738SOL    HW1 3854   3.633   0.024   0.043 -0.4369 -1.2983  1.9220
  738SOL    HW2 3855   3.751  -0.071   0.032  0.7068  0.2350  0.5817
  739SOL     OW 3856   1.062   4.114   2.252  0.3817  0.0806  0.5431
  739SOL    HW1 3857   1.086   4.107   2.159 -1.3155 -0.9251  0.1389
  739SOL    HW2 3858   1.080   4.205   2.275  1.3982  0.1970 -0.5988
  740SOL     OW 3859   1.910   0.163   0.308 -0.4730  0.2024  0.1941
  740SOL    HW1 3860   1.933   0.095   0.245 -1.8985  0.0397 -0.1893
  740SOL    HW2 3861   1.867   0.115   0.380  2.3653  0.1934  2.0467
  741SOL     OW 3862   1.870   2.661   4.424  0.7520  0.9026  0.3661
  741SOL    HW1 3863   1.915   2.671   4.508 -1.3713  0.5712  1.6337
  741SOL    HW2 3864   1.878   2.568   4.403  1.7842  1.0887 -0.1357
  742SOL     OW 3865   5.424   5.056   1.550 -0.5306 -0.0319 -0.2609
  742SOL    HW1 3866   5.339   5.089   1.521 -1.9135 -2.0624  1.1433
  742SOL    HW2 3867   5.457   5.008   1.474 -1.3865 -0.5049 -0.3546
  743SOL     OW 3868   6.508   1.485   4.333 -0.7444 -0.3188 -0.2622
  743SOL    HW1 3869   6.575   1.509   4.397 -1.8478 -1.4781  1.4034
  743SOL    HW2 3870   6.544   1.409   4.288 -0.1567  0.2188 -0.7132
  744SOL     OW 3871   4.908   1.958   1.257 -0.7155 -0.4530  0.6361
  744SOL    HW1 3872   4.853   1.919   1.190 -0.8956 -1.2762  1.2395
  744SOL    HW2 3873   4.847   2.000   1.317 -0.5617  0.1986  0.3433
  745SOL     OW 3874   4.040   2.387   4.021 -0.1405 -0.0045  0.1115
  745SOL    HW1 3875   3.990   2.423   3.948 -2.4385 -0.4094  1.3799
  745SOL    HW2 3876   4.036   2.455   4.089 -0.6639 -0.8295  0.9309
  746SOL     OW 3877   4.160   5.868   3.078 -0.3615 -0.1910 -0.2475
  746SOL    HW1 3878   4.207   5.818   3.012 -1.2778 -0.0651 -1.0222
  746SOL    HW2 3879   4.076   5.822   3.087 -0.5924  0.3082  0.1895
  747SOL     OW 3880   4.986   6.505   3.280  0.1510 -0.9520 -0.2927
  747SOL    HW1 3881   4.938   6.428   3.311 -2.0812  0.1118 -0.8738
  747SOL    HW2 3882   4.999   6.559   3.359 -2.2631  0.0583 -0.4892
  748SOL     OW 3883   5.208   2.497   3.536 -0.4307 -0.3759  0.1696
  748SOL    HW1 3884   5.133   2.555   3.544 -2.5308 -2.8016 -0.3674
  748SOL    HW2 3885   5.178   2.428   3.476  1.8961 -1.9749  0.7028
  749SOL     OW 3886   1.244   0.157   1.596 -0.8550 -0.4545  0.9182
  749SOL    HW1 3887   1.305   0.208   1.650 -0.0387 -0.0988 -0.2925
  749SOL    HW2 3888   1.246   0.200   1.511 -2.8963 -0.3773  0.8530
  750SOL     OW 3889   0.317   1.927   2.006  0.6547  0.0898 -0.1159
  750SOL    HW1 3890   0.278   1.844   1.978  2.5112 -0.3983 -1.4517
  750SOL    HW2 3891   0.401   1.901   2.045  0.9824  1.3070  0.0130
  751SOL     OW 3892   0.382   0.163   1.953 -0.1177  0.2932 -0.0450
  751SOL    HW1 3893   0.444   0.115   1.899  0.6327  1.7662 -0.5337
  751SOL    HW2 3894   0.327   0.211   1.891 -1.5265 -0.6574  0.3919
  752SOL     OW 3895   6.063   1.781   3.867  0.2448 -0.2387 -0.2734
  752SOL    HW1 3896   6.110   1.729   3.933  1.6817  0.0376 -1.0269
  752SOL    HW2 3897   5.971   1.774   3.891  0.7331  0.0702  1.9268
  753SOL     OW 3898   5.153   0.931   2.182  0.3332 -0.6751 -0.2084
  753SOL    HW1 3899   5.214   0.966   2.117  0.3029  0.4819  0.3617
  753SOL    HW2 3900   5.120   1.008   2.228 -1.8403 -1.2395 -0.7279
  754SOL     OW 3901   6.456   3.143   2.722  0.3116 -0.4492  0.7947
  754SOL    HW1 3902   6.389   3.207   2.698  0.5159 -0.5791 -0.1633
  754SOL    HW2 3903   6.410   3.060   2.725  0.5463 -0.6505 -0.5701
  755SOL     OW 3904   0.577   2.034   1.858  0.2190  0.2325 -0.4833
  755SOL    HW1 3905   0.639   2.100   1.825 -0.7253  0.1548 -2.5836
  755SOL    HW2 3906   0.628   1.982   1.920  1.4924  1.8113 -0.1529
  756SOL     OW 3907   1.796   2.225   3.996 -0.3091 -0.4699 -0.0913
  756SOL    HW1 3908   1.718   2.239   3.943  0.0633 -0.8601 -0.7458
  756SOL    HW2 3909   1.851   2.302   3.979 -0.4442 -0.3080  0.1910
  757SOL     OW 3910   2.324   3.043   2.879  0.4989  0.4690  0.1903
  757SOL    HW1 3911   2.417   3.022   2.874 -0.0358 -2.3041  0.2512
  757SOL    HW2 3912   2.285   2.969   2.925 -1.6131  2.0941  1.1814
  758SOL     OW 3913   4.622   0.644   1.008  0.6226 -0.9316  0.0905
  758SOL    HW1 3914   4.685   0.713   1.027  0.1942 -0.6370  0.4401
  758SOL    HW2 3915   4.543   0.690   0.981  0.1963 -1.2707  0.7371
  759SOL     OW 3916   6.133   5.267   1.536 -0.0028 -0.1993  0.1559
  759SOL    HW1 3917   6.116   5.340   1.596  0.3184 -0.2188  0.2724
  759SOL    HW2 3918   6.222   5.283   1.504 -0.5627  0.3884 -1.1321
  760SOL     OW 3919   3.663   4.039   0.094 -0.5241  0.2172  0.3966
  760SOL    HW1 3920   3.610   4.021   0.017 -0.0855 -0.8039  0.3141
  760SOL    HW2 3921   3.613   4.002   0.167 -1.1433  1.5551  0.6863
  761SOL     OW 3922   1.951   0.290   0.902 -0.0308  0.0509  0.7032
  761SOL    HW1 3923   1.890   0.272   0.973 -0.8072  0.8057  0.2430
  761SOL    HW2 3924   2.037   0.289   0.944 -0.5779  2.1553  2.0486
  762SOL     OW 3925   0.747   2.463   2.456  0.0953  0.3499  0.4656
  762SOL    HW1 3926   0.692   2.521   2.403  0.2304  0.6793  0.6862
  762SOL    HW2 3927   0.727   2.487   2.546 -0.7957 -0.8084  0.6109
  763SOL     OW 3928   4.478   2.257   0.066  0.1665  0.0987 -0.5036
  763SOL    HW1 3929   4.547   2.317   0.037 -0.0817  0.7232  0.1512
  763SOL    HW2 3930   4.524   2.175   0.085  0.3366 -0.3367 -2.5815
  764SOL     OW 3931   6.371   4.631   0.228  0.2367 -0.6339 -0.7967
  764SOL    HW1 3932   6.406   4.595   0.310 -1.4352 -0.5718 -0.0104
  764SOL    HW2 3933   6.428   4.596   0.160  1.4855 -0.9390  0.3583
  765SOL     OW 3934   2.417   4.357   3.734  0.5401 -0.0267  0.1512
  765SOL    HW1 3935   2.368   4.422   3.684  0.7704 -0.7109 -1.0039
  765SOL    HW2 3936   2.506   4.360   3.698  0.7611 -0.4027  0.6444
  766SOL     OW 3937   6.142   3.162   0.512 -0.0673  0.0257 -0.2911
  766SOL    HW1 3938   6.057   3.193   0.542 -0.1728  1.6065 -2.0083
  766SOL    HW2 3939   6.204   3.227   0.546 -0.0705  1.2252 -2.3945
  767SOL     OW 3940   0.818   3.828   0.571 -0.2603  0.3035  0.1017
  767SOL    HW1 3941   0.852   3.917   0.559 -0.3408  0.3241  0.0200
  767SOL    HW2 3942   0.786   3.803   0.484  0.3172 -0.0384 -0.0144
  768SOL     OW 3943   6.163   1.120   3.356 -0.0099 -0.2429 -0.4156
  768SOL    HW1 3944   6.082   1.130   3.405  0.6897 -0.3462  0.8058
  768SOL    HW2 3945   6.143   1.054   3.289 -0.9078 -0.3091 -0.0935
  769SOL     OW 3946   3.319   5.978   0.772 -0.1765 -0.2442 -0.1505
  769SOL    HW1 3947   3.246   5.933   0.730 -0.0236  0.8311 -1.6404
  769SOL    HW2 3948   3.278   6.037   0.836 -0.5357 -0.3437 -0.2872
  770SOL     OW 3949   5.900   3.791   1.055  0.2321  0.0290  0.2803
  770SOL    HW1 3950   5.816   3.828   1.083  0.6125  0.9007  0.2741
  770SOL    HW2 3951   5.941   3.760   1.136  0.2421  0.3073  0.3831
  771SOL     OW 3952   5.211   0.059   1.786 -0.2262  0.4870 -0.0055
  771SOL    HW1 3953   5.137   0.081   1.842 -1.4950  0.2174 -1.4857
  771SOL    HW2 3954   5.194   0.105   1.704  1.2238  0.3516 -0.4158
  772SOL     OW 3955   6.088   5.509   1.724  0.1101 -0.4225  0.8910
  772SOL    HW1 3956   6.147   5.491   1.798  1.5588  2.4913  0.5726
  772SOL    HW2 3957   6.146   5.517   1.648 -0.9195  0.4526  0.1656
  773SOL     OW 3958   5.917   2.189   1.174  0.6603  0.3639  0.2788
  773SOL    HW1 3959   5.872   2.203   1.258 -0.2393  3.4921 -0.5785
  773SOL    HW2 3960   5.852   2.212   1.108  1.2855 -2.2294 -1.3641
  774SOL     OW 3961   0.107   0.599   3.617  0.0516  0.4389  0.0580
  774SOL    HW1 3962   0.102   0.562   3.705 -1.8488  0.3883 -0.0379
  774SOL    HW2 3963   0.181   0.660   3.621  2.1711 -1.9906  0.7148
  775SOL     OW 3964   3.468   3.890   1.985 -0.4435  0.4527  0.3676
  775SOL    HW1 3965   3.552   3.898   1.940 -0.6268  0.1575 -0.0382
  775SOL    HW2 3966   3.469   3.959   2.051  0.1436  0.4087  0.4107
  776SOL     OW 3967   3.432   3.814   4.275 -0.4269  0.5213  0.2482
  776SOL    HW1 3968   3.356   3.845   4.227 -0.1280  0.9906  0.0636
  776SOL    HW2 3969   3.461   3.736   4.228 -1.3368 -0.2009  0.8607
  777SOL     OW 3970   0.719   3.820   1.531 -0.3233 -0.2262  0.2744
  777SOL    HW1 3971   0.783   3.749   1.519  1.3877  1.2955 -0.0641
  777SOL    HW2 3972   0.729   3.845   1.623 -0.9553 -0.4307  0.4031
  778SOL     OW 3973   5.749   5.541   3.702  0.0252 -0.3227  1.0084
  778SOL    HW1 3974   5.821   5.604   3.694 -0.1538 -0.2915 -0.4956
  778SOL    HW2 3975   5.766   5.476   3.634 -0.0505 -1.6869  2.2308
  779SOL     OW 3976   1.806   1.619   1.326  0.0036 -0.0806 -0.1179
  779SOL    HW1 3977   1.733   1.680   1.316  0.1710  0.0477 -0.6217
  779SOL    HW2 3978   1.847   1.618   1.239  0.0870 -0.8001 -0.0734
  780SOL     OW 3979   3.929   2.849   4.095  0.8143 -0.0255 -0.0908
  780SOL    HW1 3980   3.954   2.772   4.145  0.7003 -0.0322 -0.0437
  780SOL    HW2 3981   3.926   2.819   4.004  0.2930 -0.1979 -0.0191
  781SOL     OW 3982   0.507   2.438   2.675 -0.5420  0.0941  0.0870
  781SOL    HW1 3983   0.431   2.496   2.688  0.1430  0.9860  0.1970
  781SOL    HW2 3984   0.497   2.371   2.743 -2.2696 -0.9552 -1.1119
  782SOL     OW 3985   4.850   6.290   3.411  0.5673 -0.4828 -0.2862
  782SOL    HW1 3986   4.917   6.242   3.460  1.8336  1.7390  0.2858
  782SOL    HW2 3987   4.819   6.228   3.345  1.3458 -2.4024  1.0642
  783SOL     OW 3988   4.421   0.060   3.758  0.2025 -0.0657  0.5811
  783SOL    HW1 3989   4.493   0.002   3.787  0.7027  0.1044 -0.2949
  783SOL    HW2 3990   4.407   0.036   3.667 -1.9118 -1.1594  1.1263
  784SOL     OW 3991   6.114   2.815   2.194  0.1413  0.9139  0.0701
  784SOL    HW1 3992   6.151   2.856   2.116  1.8449  0.8050  0.7886
  784SOL    HW2 3993   6.075   2.734   2.161 -0.2742  1.4611 -0.8426
  785SOL     OW 3994   3.887   2.861   0.382 -0.1881  0.3856  0.5428
  785SOL    HW1 3995   3.800   2.870   0.343  0.9882  0.3619 -2.3960
  785SOL    HW2 3996   3.947   2.865   0.307  2.2250 -1.9185  2.1421
  786SOL     OW 3997   0.880   5.810   0.272 -0.0411  0.2173 -0.3119
  786SOL    HW1 3998   0.905   5.801   0.180 -3.0426  0.2562 -1.2419
  786SOL    HW2 3999   0.819   5.884   0.272 -2.7128 -1.8472  1.0642
  787SOL     OW 4000   5.682   3.186   4.200  0.1293 -0.6079 -0.1889
  787SOL    HW1 4001   5.717   3.272   4.178 -0.6706 -0.0095  0.7750
  787SOL    HW2 4002   5.758   3.137   4.233  0.1781  0.6122  1.6987
  788SOL     OW 4003   4.895   5.020   3.385  0.3144  0.5119 -0.0667
  788SOL    HW1 4004   4.966   4.976   3.339  0.7251  0.4116  0.6620
  788SOL    HW2 4005   4.893   4.980   3.471  0.7187  1.9378  0.6343
  789SOL     OW 4006   1.583   1.956   1.975  0.0212  0.7894 -0.4178
  789SOL    HW1 4007   1.501   1.966   2.022  0.2656  1.9325 -0.2119
  789SOL    HW2 4008   1.607   1.864   1.987 -0.7600  0.6732  0.2848
  790SOL     OW 4009   3.775   6.284   0.161 -0.3944  0.1659 -0.1593
  790SOL    HW1 4010   3.708   6.217   0.148 -1.5077  1.1233  0.3875
  790SOL    HW2 4011   3.782   6.294   0.256 -1.2032  1.6902 -0.2230
  791SOL     OW 4012   1.491   4.185   0.638 -0.0523 -0.1341 -0.0212
  791SOL    HW1 4013   1.462   4.237   0.713  0.2465 -0.4140  0.2949
  791SOL    HW2 4014   1.577   4.221   0.616  0.3425 -0.7665  0.4688
  792SOL     OW 4015   0.980   2.888   4.328  0.2000 -0.2839 -0.4173
  792SOL    HW1 4016   1.008   2.866   4.240  1.8050  2.0966 -0.6027
  792SOL    HW2 4017   0.920   2.962   4.316  0.0936 -0.2124  0.4700
  793SOL     OW 4018   3.834   1.772   2.001  0.1905 -0.2253  0.5720
  793SOL    HW1 4019   3.779   1.822   2.061  1.4849  1.9237  0.0657
  793SOL    HW2 4020   3.786   1.772   1.918 -0.1383 -0.4443  0.7615
  794SOL     OW 4021   0.313   6.098   2.471 -0.0340 -0.1660 -0.1120
  794SOL    HW1 4022   0.394   6.107   2.422  0.3071  2.2869  0.7787
  794SOL    HW2 4023   0.329   6.143   2.554 -2.0487 -0.3322  0.4237
  795SOL     OW 4024   2.933   0.716   1.902  0.1925  0.0509 -0.5029
  795SOL    HW1 4025   2.917   0.808   1.925 -0.2212 -0.0776 -0.2575
  795SOL    HW2 4026   3.026   0.712   1.879  0.0579  0.6677 -1.1775
  796SOL     OW 4027   3.532   3.100   1.789  0.0200  0.0903  0.5353
  796SOL    HW1 4028   3.471   3.122   1.859  0.1616  0.1515  0.6400
  796SOL    HW2 4029   3.479   3.100   1.710  0.0272  0.9130  0.5179
  797SOL     OW 4030   2.900   0.398   3.827  0.5556  0.5869 -0.6531
  797SOL    HW1 4031   2.890   0.432   3.916 -0.8011  2.5599 -1.4867
  797SOL    HW2 4032   2.987   0.358   3.827  0.2226 -0.3616  1.7892
  798SOL     OW 4033   5.134   0.639   1.853 -0.2508 -0.0624 -0.3083
  798SOL    HW1 4034   5.122   0.550   1.822  1.9967  0.0092 -1.6317
  798SOL    HW2 4035   5.213   0.670   1.807 -1.2297  2.7770 -0.2779
  799SOL     OW 4036   1.867   5.988   0.857 -0.0308  0.4686 -0.3669
  799SOL    HW1 4037   1.934   5.973   0.790  0.7676  1.2674  0.2292
  799SOL    HW2 4038   1.878   5.915   0.918  0.3291  0.6341 -0.2365
  800SOL     OW 4039   1.435   3.846   4.586 -0.6391 -0.1666 -0.5794
  800SOL    HW1 4040   1.478   3.930   4.576  1.1157 -0.7594  1.3367
  800SOL    HW2 4041   1.503   3.787   4.619 -2.7949 -1.1848  2.5017
  801SOL     OW 4042   0.023   1.013   4.387  0.1404 -0.0704 -0.4709
  801SOL    HW1 4043  -0.030   1.022   4.308  2.4997 -1.4818 -2.3424
  801SOL    HW2 4044   0.020   1.101   4.427 -0.2510  1.0107 -2.7040
  802SOL     OW 4045   3.138   2.811   2.937 -0.2578 -0.2860 -0.0915
  802SOL    HW1 4046   3.127   2.739   2.875  3.5271 -0.4738 -0.8429
  802SOL    HW2 4047   3.132   2.769   3.023 -0.0657 -1.1446 -0.4758
  803SOL     OW 4048   2.399   1.555   2.007  0.6389 -0.5061  0.2201
  803SOL    HW1 4049   2.318   1.575   2.055  0.7866  0.7343 -0.0034
  803SOL    HW2 4050   2.390   1.604   1.924  1.1262 -1.2618 -0.2913
  804SOL     OW 4051   1.005   3.513   4.164 -0.4427  0.0641 -0.0349
  804SOL    HW1 4052   0.945   3.494   4.237 -0.6256  0.4052 -0.0926
  804SOL    HW2 4053   1.011   3.608   4.163  1.8591  0.0143  1.4011
  805SOL     OW 4054   3.495   0.071   3.917  0.2836  0.2178  0.5483
  805SOL    HW1 4055   3.458   0.012   3.983  1.1260 -0.7210  0.2026
  805SOL    HW2 4056   3.584   0.039   3.904 -0.2511 -0.4196 -1.9767
  806SOL     OW 4057   5.860   0.473   3.642  0.2736 -0.2040  0.1544
  806SOL    HW1 4058   5.785   0.454   3.584  0.9915 -0.0217 -0.8692
  806SOL    HW2 4059   5.931   0.495   3.582  1.1159 -0.2297  1.1177
  807SOL     OW 4060   6.381   6.087   1.499 -0.4241  0.3772  0.1921
  807SOL    HW1 4061   6.304   6.051   1.455 -0.8063  2.5633 -1.0208
  807SOL    HW2 4062   6.351   6.107   1.588  0.4267 -4.3353  1.8342
  808SOL     OW 4063   0.836   0.842   0.419 -0.0126 -0.0085 -0.7795
  808SOL    HW1 4064   0.779   0.845   0.496  1.1766 -1.6822  0.2401
  808SOL    HW2 4065   0.841   0.933   0.389 -1.3012  0.5267  0.5176
  809SOL     OW 4066   5.037   1.445   0.953 -0.3901 -0.1790  0.1970
  809SOL    HW1 4067   4.984   1.476   0.879 -0.5919  2.9722  1.5351
  809SOL    HW2 4068   5.012   1.501   1.026  0.2654 -2.7684  2.5779
  810SOL     OW 4069   6.409   3.479   2.540 -0.3489 -0.1759  0.1567
  810SOL    HW1 4070   6.421   3.574   2.537 -0.6937 -0.1494 -1.4616
  810SOL    HW2 4071   6.496   3.444   2.558 -0.0043  0.4195 -0.3248
  811SOL     OW 4072   4.987   2.327   1.441 -0.2468  0.4962  0.0336
  811SOL    HW1 4073   5.039   2.402   1.469 -0.1338 -0.8445  3.9375
  811SOL    HW2 4074   5.037   2.251   1.469 -2.8157 -0.8975  1.1215
  812SOL     OW 4075   1.601   4.156   2.910  0.4450 -0.1361  0.2427
  812SOL    HW1 4076   1.614   4.073   2.863  1.8848 -1.7192  3.1616
  812SOL    HW2 4077   1.672   4.212   2.878 -1.2445  0.5973 -2.6604
  813SOL     OW 4078   3.941   5.782   2.093 -0.4812 -0.6779 -0.6592
  813SOL    HW1 4079   3.962   5.787   2.187 -2.3515 -2.7771 -0.0329
  813SOL    HW2 4080   3.946   5.872   2.062  1.2721 -0.0707  1.1879
  814SOL     OW 4081   6.095   6.322   1.304 -0.0213 -0.6753 -0.4744
  814SOL    HW1 4082   6.186   6.296   1.321 -0.4346 -2.3152 -0.6646
  814SOL    HW2 4083   6.043   6.246   1.330 -1.4700  0.7393  0.9552
  815SOL     OW 4084   0.312   3.002   1.379  0.4175  1.0176 -0.2817
  815SOL    HW1 4085   0.264   3.046   1.449 -0.2441  0.4168 -0.3428
  815SOL    HW2 4086   0.341   2.919   1.418 -0.2263  0.5342 -0.7980
  816SOL     OW 4087   1.092   2.766   1.144  0.0450  0.2179 -0.4579
  816SOL    HW1 4088   1.081   2.721   1.228 -0.2406 -1.3252 -1.2809
  816SOL    HW2 4089   1.068   2.857   1.162 -1.9063 -0.4731  0.7029
  817SOL     OW 4090   0.553   4.376   3.569 -0.0456 -0.4102 -0.2209
  817SOL    HW1 4091   0.583   4.363   3.479 -0.0941 -2.0062 -0.0266
  817SOL    HW2 4092   0.614   4.441   3.604  0.7009 -0.6319 -1.0505
  818SOL     OW 4093   4.797   5.979   3.804 -0.1039 -0.4596 -0.0845
  818SOL    HW1 4094   4.828   5.890   3.788 -2.7033 -1.8198  1.7538
  818SOL    HW2 4095   4.875   6.026   3.836  1.1215 -2.2916 -0.2251
  819SOL     OW 4096   5.680   1.207   0.435 -0.0157 -0.3406 -0.4793
  819SOL    HW1 4097   5.708   1.286   0.388  0.1158 -0.8720 -1.3168
  819SOL    HW2 4098   5.605   1.176   0.384 -1.1512  0.1795  0.8170
  820SOL     OW 4099   5.662   0.522   0.748 -0.2918  0.3123  0.2802
  820SOL    HW1 4100   5.637   0.451   0.807 -0.0490  0.4272  0.5234
  820SOL    HW2 4101   5.730   0.570   0.796  3.7136 -2.5364 -2.0196
  821SOL     OW 4102   3.983   5.049   1.688 -0.2123 -0.6143 -0.0363
  821SOL    HW1 4103   4.018   5.114   1.627 -2.6426  0.9386  0.0769
  821SOL    HW2 4104   4.033   5.063   1.769  1.5420 -1.2059 -0.9788
  822SOL     OW 4105   4.306   6.361   3.295  0.1716  0.6107 -0.3232
  822SOL    HW1 4106   4.363   6.427   3.255  0.0901  0.5473 -0.5479
  822SOL    HW2 4107   4.277   6.307   3.221 -1.2265  1.4287 -0.4095
  823SOL     OW 4108   3.775   0.579   3.457 -0.4963  0.1137 -0.2723
  823SOL    HW1 4109   3.852   0.634   3.443 -0.4217 -0.2737 -1.5100
  823SOL    HW2 4110   3.811   0.490   3.466 -0.7664 -0.0151 -0.4563
  824SOL     OW 4111   6.290   1.902   3.534 -0.2609  0.6234  0.0874
  824SOL    HW1 4112   6.378   1.937   3.545  0.2742 -0.6050 -0.2081
  824SOL    HW2 4113   6.256   1.894   3.624  0.3207  0.1161  0.2643
  825SOL     OW 4114   6.518   0.403   4.475 -0.0555  0.0273 -0.4021
  825SOL    HW1 4115   6.569   0.326   4.450  3.1016  1.8699 -0.1636
  825SOL    HW2 4116   6.555   0.429   4.560 -1.3283  1.5635 -0.2845
  826SOL     OW 4117   1.155   2.016   2.017 -0.2043 -0.2968 -0.0291
  826SOL    HW1 4118   1.066   2.043   2.041  0.0120 -0.8563  1.4487
  826SOL    HW2 4119   1.212   2.068   2.073  0.3272 -1.3978  0.4606
  827SOL     OW 4120   1.156   4.362   1.922  0.2166 -0.1990 -0.1828
  827SOL    HW1 4121   1.219   4.434   1.930 -1.4940  1.5126 -1.3056
  827SOL    HW2 4122   1.182   4.316   1.842 -0.2118  0.8222 -0.9345
  828SOL     OW 4123   4.798   4.169   1.066 -0.1462 -0.4666 -0.1022
  828SOL    HW1 4124   4.850   4.195   0.990 -1.0984  0.1221 -0.5636
  828SOL    HW2 4125   4.811   4.239   1.130 -1.8115  0.6716 -0.9218
  829SOL     OW 4126   2.162   2.505   3.306  0.2180 -0.1567 -0.5282
  829SOL    HW1 4127   2.185   2.446   3.377 -0.1221 -1.6723 -1.6239
  829SOL    HW2 4128   2.173   2.452   3.227 -0.0990  1.2576 -1.5573
  830SOL     OW 4129   3.331   1.889   3.646 -0.3723  0.5500  0.1367
  830SOL    HW1 4130   3.276   1.961   3.676 -1.6474  0.5445 -1.9825
  830SOL    HW2 4131   3.283   1.851   3.572  1.0997 -1.3647  0.0811
  831SOL     OW 4132   1.160   4.181   0.788 -1.1673 -0.2940 -0.4597
  831SOL    HW1 4133   1.070   4.211   0.802 -0.6199  0.0262  3.0535
  831SOL    HW2 4134   1.172   4.111   0.851  0.8650 -0.8234 -1.3747
  832SOL     OW 4135   1.485   0.702   1.130 -0.2873 -0.4611 -0.1242
  832SOL    HW1 4136   1.569   0.740   1.153 -1.0281  0.5111  1.0517
  832SOL    HW2 4137   1.507   0.626   1.075  1.3215 -0.0517 -0.0741
  833SOL     OW 4138   1.467   4.431   0.150 -0.3782 -0.0328 -0.2270
  833SOL    HW1 4139   1.427   4.513   0.119 -1.2739 -0.7115 -0.9190
  833SOL    HW2 4140   1.408   4.400   0.218  0.2285  0.1424  0.3851
  834SOL     OW 4141   4.665   4.945   1.085 -0.4695  0.4986 -0.2655
  834SOL    HW1 4142   4.716   5.018   1.051 -1.3323  0.7393 -1.0723
  834SOL    HW2 4143   4.673   4.877   1.018 -0.2897  0.1159  0.1347
  835SOL     OW 4144   4.441   3.117   3.031  0.2125  0.2945 -0.2231
  835SOL    HW1 4145   4.366   3.133   3.088  0.2452  0.8458 -0.3234
  835SOL    HW2 4146   4.409   3.056   2.965  0.0851 -0.1025  0.1982
  836SOL     OW 4147   2.869   3.269   3.990 -0.6969  0.5683  0.6010
  836SOL    HW1 4148   2.866   3.309   3.903 -1.2086 -2.1272 -0.7091
  836SOL    HW2 4149   2.784   3.225   3.998 -0.3347  0.1208  2.1530
  837SOL     OW 4150   1.947   1.943   4.445 -0.1238  0.5395 -0.2011
  837SOL    HW1 4151   1.870   1.985   4.405  1.0699  2.4799 -0.5609
  837SOL    HW2 4152   1.955   1.985   4.531 -0.4263 -0.8728  0.5430
  838SOL     OW 4153   2.152   4.292   1.239 -0.5865 -0.0856 -0.0626
  838SOL    HW1 4154   2.154   4.370   1.294 -1.0578  0.4575 -0.7946
  838SOL    HW2 4155   2.121   4.324   1.154 -0.4845 -1.0170 -0.4564
  839SOL     OW 4156   6.295   6.569   3.427  0.0239 -0.3561 -0.0627
  839SOL    HW1 4157   6.330   6.515   3.498  0.4029 -1.1618 -0.8341
  839SOL    HW2 4158   6.233   6.628   3.470 -1.0238 -1.9458  0.7262
  840SOL     OW 4159   3.579   2.694   1.677  0.4934  0.3777 -0.3297
  840SOL    HW1 4160   3.508   2.703   1.614  0.1817  1.2453  0.1282
  840SOL    HW2 4161   3.644   2.640   1.633 -0.9953 -1.5369 -0.2723
  841SOL     OW 4162   0.555   1.759   0.307 -0.7407  0.4415  0.3932
  841SOL    HW1 4163   0.590   1.835   0.259 -2.1265  0.2918 -0.9356
  841SOL    HW2 4164   0.605   1.758   0.389 -0.2208  2.3935  0.1662
  842SOL     OW 4165   3.137   3.319   1.836  0.4621 -0.1178  0.0973
  842SOL    HW1 4166   3.161   3.392   1.893 -0.1912  0.4241 -0.3077
  842SOL    HW2 4167   3.047   3.298   1.861  1.4608 -2.5565  2.0742
  843SOL     OW 4168   6.377   6.054   0.100  0.1846  0.0449 -0.0875
  843SOL    HW1 4169   6.376   5.961   0.122  2.1984 -0.0095 -0.0502
  843SOL    HW2 4170   6.285   6.078   0.092 -0.3656 -2.0750 -0.6493
  844SOL     OW 4171   4.710   0.643   2.390 -0.0796 -0.0217  0.0318
  844SOL    HW1 4172   4.754   0.691   2.320 -0.1805  0.0337  0.0062
  844SOL    HW2 4173   4.679   0.563   2.348  1.9842 -1.1684  0.5469
  845SOL     OW 4174   0.115   3.317   2.339  0.2755  0.2365 -0.3822
  845SOL    HW1 4175   0.040   3.363   2.299  1.8060  2.0436 -1.3707
  845SOL    HW2 4176   0.091   3.308   2.431 -0.7413  1.7358 -0.4534
  846SOL     OW 4177   3.828   4.500   0.221 -0.1139 -0.3818  0.1284
  846SOL    HW1 4178   3.883   4.423   0.202 -0.5035 -0.9183  1.1135
  846SOL    HW2 4179   3.799   4.487   0.311 -0.8985  0.4918  0.0152
  847SOL     OW 4180   3.046   3.065   2.258 -0.5007  0.6693 -0.3038
  847SOL    HW1 4181   3.105   2.991   2.274 -1.0889 -0.0883 -1.4909
  847SOL    HW2 4182   3.104   3.138   2.237  0.0522  0.2386 -0.3113
  848SOL     OW 4183   1.246   1.489   4.483  0.8266 -0.1990  0.2360
  848SOL    HW1 4184   1.170   1.478   4.539  1.4658 -0.7797  1.0041
  848SOL    HW2 4185   1.279   1.576   4.504  1.1944 -0.4998  0.9443
  849SOL     OW 4186   0.421   0.548   1.454 -0.2054 -0.1551  1.0535
  849SOL    HW1 4187   0.353   0.582   1.396  0.3204 -1.0590 -0.1308
  849SOL    HW2 4188   0.407   0.594   1.537 -1.9068  0.0755  0.6736
  850SOL     OW 4189   6.553   2.213   2.196 -0.5384  0.0868 -0.1785
  850SOL    HW1 4190   6.588   2.160   2.269  4.0128  1.5118 -0.9777
  850SOL    HW2 4191   6.603   2.183   2.120 -2.9242  0.8063 -2.1515
  851SOL     OW 4192   1.539   1.436   3.234 -0.0523  0.2742  0.4775
  851SOL    HW1 4193   1.599   1.399   3.300  1.0317  2.5788  0.8648
  851SOL    HW2 4194   1.453   1.431   3.276  0.1459 -1.0899  0.7957
  852SOL     OW 4195   0.177   0.759   1.424 -0.1262 -0.3806  0.0283
  852SOL    HW1 4196   0.246   0.823   1.406  0.5324 -1.1033 -0.0756
  852SOL    HW2 4197   0.098   0.796   1.383  0.3956  0.0301 -0.6242
  853SOL     OW 4198   1.179   4.157   2.533  0.3197  0.4481  0.3562
  853SOL    HW1 4199   1.099   4.184   2.577 -0.3498  1.4576 -1.3981
  853SOL    HW2 4200   1.158   4.160   2.440  1.5023 -2.1186 -0.0921
  854SOL     OW 4201   3.566   4.548   4.124  0.1067  1.1334 -0.7139
  854SOL    HW1 4202   3.522   4.488   4.184 -0.5780  3.8923  1.8500
  854SOL    HW2 4203   3.659   4.533   4.139 -0.0472  0.5572 -0.2928
  855SOL     OW 4204   4.180   3.631   3.969 -0.1227  0.2122  0.2326
  855SOL    HW1 4205   4.244   3.701   3.956  0.8271 -0.5735  0.6134
  855SOL    HW2 4206   4.150   3.644   4.059  0.2991 -0.0628  0.4160
  856SOL     OW 4207   5.358   3.223   3.184  0.5109  0.0002  0.0582
  856SOL    HW1 4208   5.394   3.305   3.150 -0.0285  0.3542  0.3109
  856SOL    HW2 4209   5.434   3.172   3.211  0.8303  0.6905  0.4937
  857SOL     OW 4210   5.168   5.231   0.863 -0.1797  0.5423 -0.3121
  857SOL    HW1 4211   5.235   5.281   0.817  0.2176 -0.0315 -0.3572
  857SOL    HW2 4212   5.115   5.192   0.794 -0.0038  0.2487 -0.2821
  858SOL     OW 4213   5.939   0.234   1.849 -0.3758 -0.4651 -0.1098
  858SOL    HW1 4214   5.882   0.308   1.870  0.4059  0.1819 -0.2101
  858SOL    HW2 4215   5.993   0.222   1.927  1.1264  0.6258 -0.9175
  859SOL     OW 4216   0.878   6.082   3.029 -0.0001 -0.5773  0.3987
  859SOL    HW1 4217   0.909   6.169   3.055 -0.4690 -0.3611  0.2478
  859SOL    HW2 4218   0.894   6.027   3.105 -0.4184 -0.1821  0.7761
  860SOL     OW 4219   5.351   1.178   2.696  0.3670  0.1149  0.3708
  860SOL    HW1 4220   5.340   1.108   2.632  1.9667 -0.3533  0.5695
  860SOL    HW2 4221   5.283   1.241   2.674 -1.3423 -1.6341  0.3993
  861SOL     OW 4222   6.257   2.789   4.236  0.3735 -0.2467 -0.4585
  861SOL    HW1 4223   6.317   2.714   4.246 -0.9934 -1.3814 -0.4312
  861SOL    HW2 4224   6.181   2.753   4.192 -1.3634  0.5348  1.7088
  862SOL     OW 4225   3.910   3.220   1.931  0.0123 -0.3005 -0.0516
  862SOL    HW1 4226   3.841   3.219   1.864  0.0046 -0.3203 -0.0435
  862SOL    HW2 4227   3.883   3.288   1.992  0.5280  0.4153 -0.6030
  863SOL     OW 4228   2.200   0.310   1.820 -0.0461  0.2018  0.0814
  863SOL    HW1 4229   2.280   0.290   1.772  0.2091  1.4438 -0.0472
  863SOL    HW2 4230   2.231   0.346   1.904 -0.4818 -0.6436  0.6221
  864SOL     OW 4231   5.268   5.204   1.105 -0.0899 -0.2816  0.6558
  864SOL    HW1 4232   5.262   5.110   1.125  0.6877 -0.0414  2.1253
  864SOL    HW2 4233   5.246   5.210   1.012 -0.3519 -1.8957  0.5875
  865SOL     OW 4234   3.422   0.745   4.209  0.1886  0.0296  0.2900
  865SOL    HW1 4235   3.419   0.814   4.275  0.0340  0.5299 -0.2362
  865SOL    HW2 4236   3.331   0.733   4.182  0.4953  1.4758 -1.5196
  866SOL     OW 4237   6.190   2.142   0.178  0.8663  0.0846  0.1609
  866SOL    HW1 4238   6.248   2.173   0.247 -1.2239  0.9402  1.6354
  866SOL    HW2 4239   6.196   2.046   0.183  1.8615  0.1570  0.5193
  867SOL     OW 4240   6.574   5.658   3.889  0.2601  0.1640 -0.4863
  867SOL    HW1 4241   6.570   5.748   3.858 -1.5399  0.7164  1.1268
  867SOL    HW2 4242   6.667   5.643   3.908  0.7763  1.1991 -1.9731
  868SOL     OW 4243   3.645   4.681   4.441 -0.3639 -0.5221 -0.5181
  868SOL    HW1 4244   3.626   4.593   4.474 -1.4313 -0.1792 -0.1855
  868SOL    HW2 4245   3.571   4.701   4.383 -0.4876  0.4179 -0.0529
  869SOL     OW 4246   5.578   1.858   0.661  0.0016  0.5516  0.1888
  869SOL    HW1 4247   5.554   1.938   0.614  2.9573  0.6190 -1.4267
  869SOL    HW2 4248   5.560   1.787   0.599  0.9164  0.3241  0.1822
  870SOL     OW 4249   6.558   1.621   1.171 -0.3259  0.3228 -0.0202
  870SOL    HW1 4250   6.603   1.611   1.087 -1.7135  1.0819 -0.9017
  870SOL    HW2 4251   6.604   1.692   1.216  1.2118 -0.9289  0.4375
  871SOL     OW 4252   6.247   2.469   0.367 -0.2237  0.0698  0.5333
  871SOL    HW1 4253   6.261   2.555   0.407  1.2408 -0.1812  0.6106
  871SOL    HW2 4254   6.187   2.424   0.427 -3.1201  1.8698 -0.7837
  872SOL     OW 4255   6.236   0.786   1.954  0.1829 -0.7386  0.2571
  872SOL    HW1 4256   6.276   0.872   1.941  0.3491 -0.9278 -0.5598
  872SOL    HW2 4257   6.160   0.803   2.010  0.1569 -0.0451  0.0201
  873SOL     OW 4258   0.026   3.801   3.475  0.2892  0.0908  0.0923
  873SOL    HW1 4259   0.031   3.750   3.394 -1.8683 -1.3929  0.7812
  873SOL    HW2 4260   0.024   3.892   3.446  1.0597 -0.3395 -1.3998
  874SOL     OW 4261   0.931   1.095   1.511  0.6252  0.3047 -0.0341
  874SOL    HW1 4262   0.879   1.151   1.569  0.0020  0.5935 -0.8309
  874SOL    HW2 4263   0.895   1.113   1.424  2.9374  1.5370 -0.8231
  875SOL     OW 4264   1.421   6.549   1.642  0.0249 -0.0101  0.2404
  875SOL    HW1 4265   1.369   6.619   1.604  0.6222 -0.7361 -2.1081
  875SOL    HW2 4266   1.358   6.496   1.691 -0.9764  0.5766 -0.3791
  876SOL     OW 4267   1.998   1.023   2.760 -0.0932  0.1375  0.1299
  876SOL    HW1 4268   1.949   0.974   2.694  1.3698 -1.7079  0.3419
  876SOL    HW2 4269   1.988   0.973   2.841  1.6984 -0.0614  0.2830
  877SOL     OW 4270   1.206   4.009   2.833 -0.3799  0.0952  0.5710
  877SOL    HW1 4271   1.169   3.983   2.748  0.2945 -0.0321  0.3129
  877SOL    HW2 4272   1.253   3.932   2.863  0.2095  0.4566  0.5960
  878SOL     OW 4273   4.901   0.048   2.401 -0.4639  0.1224 -0.4122
  878SOL    HW1 4274   4.928   0.098   2.324  0.3302  1.0972  0.4578
  878SOL    HW2 4275   4.818   0.088   2.428 -0.7273 -0.1999 -0.7493
  879SOL     OW 4276   0.895   5.288   4.638 -0.3681  0.0298 -0.1364
  879SOL    HW1 4277   0.868   5.377   4.613 -0.4357 -0.1718 -0.7993
  879SOL    HW2 4278   0.938   5.299   4.722 -0.0460  0.7528 -0.3867
  880SOL     OW 4279   1.868   4.259   1.754  0.4222 -0.2315  0.0198
  880SOL    HW1 4280   1.949   4.302   1.779 -0.5459  2.1023 -0.6212
  880SOL    HW2 4281   1.886   4.221   1.668  0.4362  1.6103 -0.8331
  881SOL     OW 4282   4.335   1.557   0.441  0.0659  0.1189  0.0675
  881SOL    HW1 4283   4.272   1.622   0.471 -0.6656 -0.5378 -0.0240
  881SOL    HW2 4284   4.319   1.481   0.496  1.5129  0.2875  0.7761
  882SOL     OW 4285   4.853   3.936   2.707 -0.0036 -0.1467  0.0400
  882SOL    HW1 4286   4.884   3.903   2.792  1.8381  1.6960  0.1801
  882SOL    HW2 4287   4.910   3.894   2.643  1.2617  1.3890  0.0938
  883SOL     OW 4288   1.613   1.724   0.652 -0.5525  0.0005 -0.2728
  883SOL    HW1 4289   1.670   1.737   0.576  1.2605  0.5522  1.1016
  883SOL    HW2 4290   1.591   1.813   0.680  0.1400 -0.1493  0.7852
  884SOL     OW 4291   0.086   4.602   3.367  0.3203 -0.7460  0.0094
  884SOL    HW1 4292   0.175   4.625   3.339  0.8030 -1.2020  1.0879
  884SOL    HW2 4293   0.039   4.585   3.285  0.6710  1.3634 -0.6745
  885SOL     OW 4294   6.060   1.730   3.575 -0.4040  0.2102  0.2816
  885SOL    HW1 4295   6.049   1.758   3.666 -0.9085  1.6446 -0.1811
  885SOL    HW2 4296   6.153   1.741   3.557 -0.3866  0.4026  0.4872
  886SOL     OW 4297   3.399   0.479   2.338 -0.2846 -0.0684  0.4655
  886SOL    HW1 4298   3.341   0.426   2.283 -0.6907  0.6245  0.2121
  886SOL    HW2 4299   3.350   0.495   2.418  0.1712 -0.7833  0.8940
  887SOL     OW 4300   5.971   5.948   2.628 -0.1937  0.3754 -0.5822
  887SOL    HW1 4301   6.065   5.949   2.611 -0.2053 -0.6259 -0.7968
  887SOL    HW2 4302   5.950   5.855   2.637 -0.3178  0.6304  4.2280
  888SOL     OW 4303   2.570   2.956   2.844 -0.0589  0.1415 -0.3063
  888SOL    HW1 4304   2.572   2.868   2.881  1.0692 -0.0015 -0.6820
  888SOL    HW2 4305   2.651   2.963   2.793 -0.2247  1.3278 -0.4379
  889SOL     OW 4306   2.875   4.127   2.849  0.3642 -0.1008  0.3869
  889SOL    HW1 4307   2.779   4.127   2.850  0.3653  0.0317  0.7844
  889SOL    HW2 4308   2.899   4.037   2.873  0.3408 -0.4361 -0.7978
  890SOL     OW 4309   3.302   4.803   4.192  0.0434  0.3328  0.5591
  890SOL    HW1 4310   3.314   4.897   4.181  1.1400  0.4404  2.2995
  890SOL    HW2 4311   3.217   4.785   4.152  0.9227  1.5720 -2.0950
  891SOL     OW 4312   0.795   5.513   1.491 -0.1856  0.0714 -0.9295
  891SOL    HW1 4313   0.791   5.418   1.492  1.4437 -0.0513  1.3609
  891SOL    HW2 4314   0.855   5.534   1.419  0.3348 -0.6899 -0.7258
  892SOL     OW 4315   1.334   2.697   2.579  0.3713 -0.1313  0.0742
  892SOL    HW1 4316   1.413   2.719   2.530  0.3920  1.2301  0.6649
  892SOL    HW2 4317   1.356   2.715   2.670 -1.0098  1.6565  0.1174
  893SOL     OW 4318   6.265   1.190   0.772 -0.2510 -0.1968  0.1351
  893SOL    HW1 4319   6.204   1.121   0.798  0.0875  0.1219  1.9204
  893SOL    HW2 4320   6.351   1.152   0.786 -0.0617  0.2790  0.3009
  894SOL     OW 4321   0.028   6.062   1.092 -0.1211  0.2870  0.1928
  894SOL    HW1 4322   0.029   5.967   1.108  2.2033  0.1811 -0.1737
  894SOL    HW2 4323  -0.057   6.079   1.052  0.2982 -2.0404 -1.9187
  895SOL     OW 4324   4.374   2.274   3.456 -0.9008  0.1077  0.5613
  895SOL    HW1 4325   4.332   2.359   3.439  1.0973  1.1914  0.7191
  895SOL    HW2 4326   4.376   2.268   3.551  0.0284  0.4782  0.5758
  896SOL     OW 4327   1.540   4.491   0.513  0.1265 -0.2099  0.1356
  896SOL    HW1 4328   1.601   4.422   0.539 -0.3645 -0.2382  1.2536
  896SOL    HW2 4329   1.544   4.492   0.417 -0.5448 -2.4438  0.0279
  897SOL     OW 4330   2.942   4.800   0.276  0.3201  0.4125  0.4010
  897SOL    HW1 4331   3.001   4.751   0.334  0.1916 -1.6196 -1.0736
  897SOL    HW2 4332   2.854   4.774   0.305  0.1809  1.4458  0.9493
  898SOL     OW 4333   1.806   4.861   1.632 -0.0056  0.0585 -0.0353
  898SOL    HW1 4334   1.811   4.954   1.611 -2.8331  0.2623 -0.1963
  898SOL    HW2 4335   1.757   4.823   1.559  0.6124 -1.4572  0.3120
  899SOL     OW 4336   0.336   2.160   1.773  0.1875 -0.1147 -0.5258
  899SOL    HW1 4337   0.409   2.102   1.796  1.6491  1.8727  0.1255
  899SOL    HW2 4338   0.326   2.218   1.849 -2.1175 -0.3216 -0.5878
  900SOL     OW 4339   2.850   3.074   1.177 -0.4323 -0.7311 -0.0308
  900SOL    HW1 4340   2.826   3.158   1.138  1.5126 -0.7687 -1.4747
  900SOL    HW2 4341   2.774   3.017   1.161 -1.5961  0.5927  0.5798
  901SOL     OW 4342   0.511   2.506   3.808  0.1975 -0.4930 -0.1068
  901SOL    HW1 4343   0.582   2.570   3.798 -0.9943  1.0315  0.7571
  901SOL    HW2 4344   0.555   2.425   3.834  1.8143 -0.2453 -1.8485
  902SOL     OW 4345   5.126   2.810   4.468 -0.1896 -0.3084  0.1509
  902SOL    HW1 4346   5.065   2.818   4.542  0.7481 -3.1140  1.3336
  902SOL    HW2 4347   5.086   2.745   4.411 -0.4438  1.1684 -1.4548
  903SOL     OW 4348   0.404   5.070   2.036 -0.3419  0.2308  0.2427
  903SOL    HW1 4349   0.417   5.027   2.120 -1.0101 -1.6089 -0.5471
  903SOL    HW2 4350   0.345   5.143   2.055 -2.3339 -1.4836  1.0541
  904SOL     OW 4351   1.514   6.208   1.229  0.1284  0.2050  0.4156
  904SOL    HW1 4352   1.500   6.298   1.202  0.4705  0.9649  2.5477
  904SOL    HW2 4353   1.537   6.214   1.322 -3.6446 -2.3442  1.7449
  905SOL     OW 4354   4.104   3.340   0.576 -0.4586 -0.0800  0.0770
  905SOL    HW1 4355   4.067   3.268   0.524  0.3735 -0.0631 -0.5612
  905SOL    HW2 4356   4.121   3.409   0.512 -0.3434  0.3165  0.5344
  906SOL     OW 4357   4.771   4.305   4.569 -0.3004 -0.2999 -0.0459
  906SOL    HW1 4358   4.796   4.357   4.645  1.2438 -2.7613  1.2843
  906SOL    HW2 4359   4.680   4.280   4.585 -0.1795 -0.2719  0.6842
  907SOL     OW 4360   1.576   5.885   4.167  0.4194  0.1342 -0.4763
  907SOL    HW1 4361   1.550   5.853   4.254  1.6390  1.0942  0.2743
  907SOL    HW2 4362   1.541   5.974   4.163 -2.1466 -0.8329 -2.1767
  908SOL     OW 4363   1.639   0.853   0.261  0.3592 -0.5386 -0.2583
  908SOL    HW1 4364   1.580   0.834   0.187 -0.5305 -0.1778  0.3433
  908SOL    HW2 4365   1.587   0.835   0.339  1.2877 -0.8894  0.2894
  909SOL     OW 4366   0.601   4.806   4.618  0.2056  0.1245  0.5307
  909SOL    HW1 4367   0.630   4.888   4.658 -0.3024  0.8081 -0.4897
  909SOL    HW2 4368   0.642   4.805   4.532  0.9175 -1.1301  0.8477
  910SOL     OW 4369   5.331   5.761   1.875 -0.0783 -0.1677 -0.1592
  910SOL    HW1 4370   5.413   5.768   1.924 -0.9204  0.6694  1.1882
  910SOL    HW2 4371   5.291   5.848   1.883 -1.4170 -0.7643 -0.1988
  911SOL     OW 4372   0.030   4.075   2.028  0.9890  0.3264 -0.3377
  911SOL    HW1 4373  -0.034   4.061   2.097 -0.2679  2.9342 -0.8720
  911SOL    HW2 4374   0.112   4.042   2.065  0.0163 -0.0223  1.6547
  912SOL     OW 4375   6.396   3.681   3.601 -0.1143  0.2021 -0.0070
  912SOL    HW1 4376   6.475   3.714   3.559  0.0051 -0.1483 -0.0584
  912SOL    HW2 4377   6.329   3.687   3.534 -0.1152  0.4207  0.0107
  913SOL     OW 4378   4.537   5.090   3.013  0.1482  0.3205 -0.1549
  913SOL    HW1 4379   4.524   5.110   3.106  0.1687  2.6378 -0.5694
  913SOL    HW2 4380   4.594   5.161   2.982  1.5926 -1.3797 -1.5740
  914SOL     OW 4381   2.331   3.707   1.229  0.0506 -0.3810  0.5062
  914SOL    HW1 4382   2.391   3.695   1.155 -0.1014 -0.1132  0.3366
  914SOL    HW2 4383   2.389   3.731   1.302  0.2623 -1.2822  0.6373
  915SOL     OW 4384   3.277   3.698   1.391  0.2609  0.4750 -0.0080
  915SOL    HW1 4385   3.336   3.643   1.339 -0.5225  0.1918 -0.6215
  915SOL    HW2 4386   3.252   3.769   1.332  0.9773  1.2921  0.6639
  916SOL     OW 4387   1.895   0.733   0.413  0.2443 -0.0546  0.4043
  916SOL    HW1 4388   1.850   0.815   0.433  0.6093  0.3492 -0.4190
  916SOL    HW2 4389   1.943   0.712   0.493 -1.5526 -0.6160  1.3966
  917SOL     OW 4390   1.886   5.684   0.177 -0.2343  0.1627  0.0810
  917SOL    HW1 4391   1.936   5.716   0.102 -0.5222  1.7429  0.5097
  917SOL    HW2 4392   1.800   5.661   0.141 -0.2317  0.5118 -0.1588
  918SOL     OW 4393   4.506   3.441   4.113  0.0503  0.1337  0.2412
  918SOL    HW1 4394   4.504   3.417   4.020  0.0958  0.2009  0.2227
  918SOL    HW2 4395   4.583   3.395   4.147 -0.8075 -1.0885  0.5745
  919SOL     OW 4396   2.775   5.413   0.297  0.4896  0.3118  0.0461
  919SOL    HW1 4397   2.837   5.353   0.256  0.3760  0.9221 -1.0610
  919SOL    HW2 4398   2.813   5.500   0.285  0.6740  0.4878  1.6713
  920SOL     OW 4399   3.791   5.213   3.542  0.4632  0.2341  0.2080
  920SOL    HW1 4400   3.860   5.183   3.602 -1.3176  0.1826  2.3740
  920SOL    HW2 4401   3.829   5.204   3.455  3.5616  1.1907  1.3168
  921SOL     OW 4402   4.386   5.894   3.290 -0.1579  0.3737 -0.1860
  921SOL    HW1 4403   4.307   5.899   3.236  0.3016  0.8433 -0.8274
  921SOL    HW2 4404   4.366   5.950   3.366 -0.5743  0.2030 -0.1638
  922SOL     OW 4405   5.181   4.074   0.471  0.2084 -0.3082 -0.0450
  922SOL    HW1 4406   5.164   4.045   0.381  0.6440  1.4037 -0.7353
  922SOL    HW2 4407   5.277   4.077   0.477  0.2397  2.2110 -0.5210
  923SOL     OW 4408   5.614   2.495   2.940  0.2130 -0.2677  0.2633
  923SOL    HW1 4409   5.560   2.532   3.010 -0.2119 -1.6598  0.6935
  923SOL    HW2 4410   5.579   2.534   2.860  0.1414  0.6712  0.7340
  924SOL     OW 4411   1.206   2.452   3.554 -0.0335  0.3206 -0.0451
  924SOL    HW1 4412   1.189   2.525   3.613 -0.9453 -0.7180  1.0368
  924SOL    HW2 4413   1.128   2.397   3.562  0.4376 -0.5443 -1.1832
  925SOL     OW 4414   2.823   2.961   2.097  0.2578 -0.0699  0.1225
  925SOL    HW1 4415   2.786   3.044   2.128 -1.8128 -1.3714  1.4344
  925SOL    HW2 4416   2.914   2.962   2.126  0.9887  2.6694 -1.9245
  926SOL     OW 4417   4.135   5.429   4.296 -0.0833  0.2517 -0.0127
  926SOL    HW1 4418   4.067   5.475   4.246 -1.1668 -0.4443  0.7573
  926SOL    HW2 4419   4.195   5.497   4.324 -1.2038  1.1046  0.4101
  927SOL     OW 4420   1.120   1.169   0.245 -0.2552  1.1063 -0.0675
  927SOL    HW1 4421   1.083   1.143   0.329  1.3459  0.0552  0.3585
  927SOL    HW2 4422   1.064   1.242   0.216  0.0747  2.5952  2.6381
  928SOL     OW 4423   5.360   5.354   0.739 -0.0150  0.6548 -0.4707
  928SOL    HW1 4424   5.434   5.368   0.680 -0.5149  0.5792 -1.1222
  928SOL    HW2 4425   5.301   5.428   0.723  0.3725  1.2788  0.7818
  929SOL     OW 4426   5.673   5.787   4.066  0.0921  0.1234  0.5335
  929SOL    HW1 4427   5.679   5.827   3.979 -1.8592  0.3863  0.4826
  929SOL    HW2 4428   5.686   5.860   4.127  1.8234 -0.1224  0.4947
  930SOL     OW 4429   5.772   0.697   4.543  0.5878 -0.4934 -0.2509
  930SOL    HW1 4430   5.705   0.652   4.594  1.0914  0.1106  0.9969
  930SOL    HW2 4431   5.853   0.652   4.565  0.4055 -2.9064 -3.6956
  931SOL     OW 4432   2.777   3.643   0.991 -0.0790  0.2149 -0.1075
  931SOL    HW1 4433   2.787   3.622   0.899 -0.2240 -1.8181  0.2939
  931SOL    HW2 4434   2.833   3.720   1.005 -0.0614  0.5527 -1.8585
  932SOL     OW 4435   0.702   5.216   3.645 -0.2502 -0.3615  0.1501
  932SOL    HW1 4436   0.769   5.282   3.627  0.7647 -1.5613 -0.6411
  932SOL    HW2 4437   0.744   5.155   3.706  0.3289 -2.4413 -2.1427
  933SOL     OW 4438   2.536   1.214   3.479  0.1797 -0.3150  0.1019
  933SOL    HW1 4439   2.553   1.303   3.509 -1.6525 -0.4898  1.8834
  933SOL    HW2 4440   2.618   1.187   3.437  0.9260  2.0167 -0.0794
  934SOL     OW 4441   3.204   1.696   0.794  0.3089  0.0764  0.4101
  934SOL    HW1 4442   3.192   1.617   0.846 -3.0529  2.7038  4.2760
  934SOL    HW2 4443   3.129   1.699   0.735  1.2216 -0.2696 -0.8005
  935SOL     OW 4444   0.975   0.627   1.484 -0.0402 -0.0165 -0.3194
  935SOL    HW1 4445   1.015   0.713   1.497  0.4946 -0.1539 -1.0186
  935SOL    HW2 4446   0.882   0.647   1.469 -0.7303  0.1737  3.2791
  936SOL     OW 4447   1.829   1.387   2.633  0.2426 -0.1847 -0.4452
  936SOL    HW1 4448   1.918   1.353   2.623  0.9222  0.6609  2.1000
  936SOL    HW2 4449   1.839   1.482   2.631 -0.5276 -0.0774  0.2352
  937SOL     OW 4450   4.009   0.827   3.433  0.2214 -0.0922  0.2587
  937SOL    HW1 4451   4.073   0.898   3.438  0.0179  0.1869 -0.9561
  937SOL    HW2 4452   4.007   0.791   3.522  0.6011  1.1705  0.7985
  938SOL     OW 4453   4.005   1.439   4.135  0.5706 -0.0635 -0.1749
  938SOL    HW1 4454   3.916   1.473   4.131 -0.3633 -2.4108 -1.3531
  938SOL    HW2 4455   4.006   1.379   4.210  0.9015 -0.6556 -0.6363
  939SOL     OW 4456   0.785   2.558   4.105  0.0231  0.5158 -0.3523
  939SOL    HW1 4457   0.735   2.636   4.081  0.2784  0.8154  0.0805
  939SOL    HW2 4458   0.719   2.495   4.134 -0.2150  0.4417 -1.0320
  940SOL     OW 4459   1.569   1.680   2.153 -0.0092 -0.2693 -0.5870
  940SOL    HW1 4460   1.493   1.676   2.095  1.5026 -0.8867 -2.6451
  940SOL    HW2 4461   1.589   1.588   2.172  0.7516 -0.1508 -0.8050
  941SOL     OW 4462   4.650   1.888   3.314  0.0911  0.5164 -1.4664
  941SOL    HW1 4463   4.673   1.853   3.400 -1.5912 -0.8980 -1.5164
  941SOL    HW2 4464   4.686   1.824   3.252 -0.0355  0.7030 -1.7349
  942SOL     OW 4465   6.000   4.391   0.644  0.2348 -0.1237  0.0329
  942SOL    HW1 4466   6.034   4.302   0.632  0.3738  0.0293 -0.8259
  942SOL    HW2 4467   6.076   4.442   0.672  0.2099 -0.2267  0.2890
  943SOL     OW 4468   0.905   3.993   4.010  0.1763 -0.2246 -0.4761
  943SOL    HW1 4469   0.907   4.085   4.037 -0.9251  0.6928 -3.1918
  943SOL    HW2 4470   0.940   3.993   3.921 -2.9107 -1.8711 -1.8492
  944SOL     OW 4471   4.400   1.449   2.727 -0.4088 -0.2054 -0.5079
  944SOL    HW1 4472   4.363   1.378   2.674 -1.2675 -0.6598  0.6490
  944SOL    HW2 4473   4.422   1.407   2.811 -0.0291  0.6964 -0.1461
  945SOL     OW 4474   5.236   3.231   1.070  0.2758 -0.5008 -0.3682
  945SOL    HW1 4475   5.288   3.290   1.124 -0.2338 -0.4480  0.0821
  945SOL    HW2 4476   5.150   3.272   1.065  0.3577 -0.4328 -1.3593
  946SOL     OW 4477   2.223   3.897   1.079 -0.4505  0.0737 -0.2017
  946SOL    HW1 4478   2.256   3.825   1.133  1.1302  0.6503 -0.3551
  946SOL    HW2 4479   2.147   3.860   1.034  1.1358 -1.9801 -1.3700
  947SOL     OW 4480   3.028   3.948   1.383 -0.1177  0.6350 -0.3715
  947SOL    HW1 4481   3.067   3.974   1.300 -1.8155  1.4754 -0.9584
  947SOL    HW2 4482   3.003   4.030   1.426 -2.2679  0.1515 -0.5848
  948SOL     OW 4483   6.447   1.062   3.387  0.0036 -0.1114 -0.2290
  948SOL    HW1 4484   6.357   1.080   3.362  0.7471  1.8276 -1.8219
  948SOL    HW2 4485   6.445   0.973   3.422 -2.5238 -0.0508 -0.0584
  949SOL     OW 4486   1.438   1.063   0.683  0.2008  0.1012  0.6290
  949SOL    HW1 4487   1.499   1.132   0.658  0.8125 -0.7458 -0.2846
  949SOL    HW2 4488   1.491   1.000   0.731  0.0558 -0.6568 -0.1908
  950SOL     OW 4489   2.241   3.686   1.846  0.0186 -0.3146 -0.1547
  950SOL    HW1 4490   2.261   3.607   1.896  0.0204  0.2837  0.8358
  950SOL    HW2 4491   2.326   3.729   1.835 -0.0811 -0.0649  0.0167
  951SOL     OW 4492   2.290   4.917   0.229  0.3908 -0.5475 -0.3243
  951SOL    HW1 4493   2.282   4.956   0.142  1.8320 -0.4365 -0.4298
  951SOL    HW2 4494   2.380   4.885   0.233  0.1733 -1.0741  0.9214
  952SOL     OW 4495   1.649   4.824   4.615  0.2737 -0.4620 -0.0609
  952SOL    HW1 4496   1.655   4.865   4.529 -0.5571  0.9356  0.5160
  952SOL    HW2 4497   1.567   4.774   4.612  0.0779 -0.1498  0.0161
  953SOL     OW 4498   3.846   3.260   0.135 -0.2831  0.3535 -0.1302
  953SOL    HW1 4499   3.770   3.208   0.162  0.8080 -0.7892  0.9017
  953SOL    HW2 4500   3.920   3.220   0.182  1.0457  1.0704 -1.5211
  954SOL     OW 4501   4.303   3.104   1.162  0.2431  0.6157  0.3418
  954SOL    HW1 4502   4.323   3.193   1.192  2.6600  1.2418 -2.6023
  954SOL    HW2 4503   4.249   3.116   1.084  0.0630 -0.5491  0.2635
  955SOL     OW 4504   4.226   4.146   0.324 -0.1643 -0.1171 -0.3562
  955SOL    HW1 4505   4.143   4.119   0.286  0.5898  0.5252 -2.6338
  955SOL    HW2 4506   4.235   4.238   0.299  1.2404 -0.1857 -0.1959
  956SOL     OW 4507   6.494   6.348   2.180  0.0845 -0.1018 -0.1902
  956SOL    HW1 4508   6.507   6.386   2.093 -1.5956  2.8040  0.6936
  956SOL    HW2 4509   6.414   6.388   2.212 -0.4856 -2.6508  1.9541
  957SOL     OW 4510   0.246   1.361   0.996 -0.3919  0.6843 -0.4299
  957SOL    HW1 4511   0.204   1.447   0.991 -1.6839  0.2251  1.4973
  957SOL    HW2 4512   0.179   1.303   1.033  1.7683 -0.1721  2.5193
  958SOL     OW 4513   3.656   1.080   4.184  0.3482 -0.2796 -0.4238
  958SOL    HW1 4514   3.675   1.055   4.274 -3.7625  0.7706  0.9460
  958SOL    HW2 4515   3.621   1.001   4.143 -0.0917 -0.1431 -0.3138
  959SOL     OW 4516   1.965   3.743   2.522 -0.4544  0.5963 -0.2117
  959SOL    HW1 4517   2.046   3.698   2.498 -0.6368 -0.3052  0.7987
  959SOL    HW2 4518   1.911   3.741   2.442 -0.6326 -1.3852 -0.0752
  960SOL     OW 4519   5.621   6.002   2.981 -0.0313 -0.0003  0.6580
  960SOL    HW1 4520   5.650   6.076   2.927  0.3699 -1.2973 -1.0108
  960SOL    HW2 4521   5.698   5.945   2.986 -0.4554 -0.5124  1.5727
  961SOL     OW 4522   2.400   5.238   2.824  0.3645  0.4599  0.1653
  961SOL    HW1 4523   2.388   5.223   2.730  0.6823  1.2247 -0.0120
  961SOL    HW2 4524   2.465   5.309   2.828  0.7479  0.0705  0.9737
  962SOL     OW 4525   6.269   6.031   2.038  0.3523  0.2039  0.1145
  962SOL    HW1 4526   6.260   5.969   1.966 -0.4929  0.9914 -0.4857
  962SOL    HW2 4527   6.347   6.002   2.086  1.8392  0.5107 -1.9728
  963SOL     OW 4528   0.734   6.049   0.266 -0.0223  0.2542  0.9051
  963SOL    HW1 4529   0.646   6.068   0.234  0.1983  1.7326  1.0942
  963SOL    HW2 4530   0.728   6.059   0.361  0.1682 -0.4702  1.0016
  964SOL     OW 4531   6.142   5.077   0.066 -0.9625 -0.4014  0.0392
  964SOL    HW1 4532   6.158   4.990   0.103 -0.0098 -0.2695 -0.0323
  964SOL    HW2 4533   6.048   5.078   0.047 -1.0441 -1.2969  0.3340
  965SOL     OW 4534   4.187   5.795   1.809  0.5610  0.8895  0.8194
  965SOL    HW1 4535   4.137   5.854   1.752  0.7432  1.6456  1.4237
  965SOL    HW2 4536   4.189   5.712   1.762 -1.4498  0.7539  0.8469
  966SOL     OW 4537   6.518   0.041   1.046 -0.0526  0.3584  0.4274
  966SOL    HW1 4538   6.522   0.011   0.955  1.6605 -0.2782  0.6675
  966SOL    HW2 4539   6.536  -0.038   1.098 -0.3537  0.8452  1.2833
  967SOL     OW 4540   1.350   4.723   4.549 -0.3455  0.0770 -0.2669
  967SOL    HW1 4541   1.354   4.684   4.636 -0.7762  0.6531  0.0122
  967SOL    HW2 4542   1.259   4.711   4.521  0.1179 -1.4518 -1.2757
  968SOL     OW 4543   5.210   4.927   0.180 -0.6833 -0.4115  0.1755
  968SOL    HW1 4544   5.156   5.004   0.195  0.8294  0.6959  0.1864
  968SOL    HW2 4545   5.170   4.885   0.103  0.1225  2.0362 -1.7333
  969SOL     OW 4546   4.061   5.347   2.142 -0.0855 -0.6860  0.1212
  969SOL    HW1 4547   4.096   5.435   2.124 -2.4813  0.5594  1.1178
  969SOL    HW2 4548   4.007   5.326   2.066 -1.6819 -0.0565  1.0309
  970SOL     OW 4549   6.071   2.410   4.143 -0.0154  0.0702  0.4458
  970SOL    HW1 4550   6.129   2.349   4.098 -0.7380 -0.4348  0.1811
  970SOL    HW2 4551   6.013   2.354   4.195 -0.5568  0.5352  0.3575
  971SOL     OW 4552   6.099   6.482   2.757  0.1070 -0.1839  0.0623
  971SOL    HW1 4553   6.114   6.522   2.843  1.4940 -0.8983  0.1815
  971SOL    HW2 4554   6.136   6.544   2.695 -0.2808  0.0191  0.0344
  972SOL     OW 4555   3.755   2.180   0.952 -0.1553 -0.2204  0.0138
  972SOL    HW1 4556   3.806   2.241   0.899  1.0691 -1.2856 -0.0744
  972SOL    HW2 4557   3.670   2.176   0.908  0.0630  0.6787 -0.5231
  973SOL     OW 4558   6.175   0.724   4.594 -0.3064  0.4853 -0.1673
  973SOL    HW1 4559   6.187   0.736   4.500  2.3651  0.9684  0.1506
  973SOL    HW2 4560   6.146   0.810   4.626 -0.2357  0.6030 -0.4190
  974SOL     OW 4561   2.591   0.586   2.176 -0.0693 -0.6897 -0.0733
  974SOL    HW1 4562   2.596   0.664   2.122  0.9649 -0.6628  0.0408
  974SOL    HW2 4563   2.561   0.517   2.117 -1.2860 -0.1582 -0.1044
  975SOL     OW 4564   1.279   5.052   0.975 -0.2467 -0.3243  0.1271
  975SOL    HW1 4565   1.207   5.066   1.036 -0.5502  1.2650 -0.5413
  975SOL    HW2 4566   1.240   5.001   0.904 -1.2225  1.8479 -1.0035
  976SOL     OW 4567   2.827   4.522   3.478 -0.1170  0.2274  0.7843
  976SOL    HW1 4568   2.809   4.582   3.405 -0.7483 -1.0011 -0.1290
  976SOL    HW2 4569   2.896   4.465   3.445 -0.0824 -0.0438  1.3186
  977SOL     OW 4570   2.000   0.657   0.659  0.0297  0.1229 -0.1159
  977SOL    HW1 4571   1.960   0.689   0.740 -0.2789  1.8959 -0.9079
  977SOL    HW2 4572   1.987   0.562   0.661  0.5827  0.0258  2.1816
  978SOL     OW 4573   1.366   2.755   1.998 -0.5806  1.0011 -0.2671
  978SOL    HW1 4574   1.383   2.784   2.087 -0.8669  0.2955  0.0310
  978SOL    HW2 4575   1.291   2.695   2.006 -0.6204  0.9410 -0.9784
  979SOL     OW 4576   0.336   3.379   3.384 -0.7936 -0.1726 -0.8392
  979SOL    HW1 4577   0.306   3.466   3.409 -1.6755 -0.3737 -1.1398
  979SOL    HW2 4578   0.259   3.323   3.395 -0.5322 -0.7192 -1.6275
  980SOL     OW 4579   1.971   2.990   2.224 -0.0424 -0.4193 -0.0423
  980SOL    HW1 4580   1.945   3.068   2.273  1.2030  0.5645 -0.9039
  980SOL    HW2 4581   1.973   2.920   2.290 -0.5002  0.4127  0.8733
  981SOL     OW 4582   5.600   5.778   3.689  0.1896 -0.3015 -0.3823
  981SOL    HW1 4583   5.619   5.685   3.680 -2.6702 -1.0971  0.6352
  981SOL    HW2 4584   5.649   5.820   3.618  1.0871 -2.6256 -1.2227
  982SOL     OW 4585   1.803   4.218   0.327 -0.5784 -0.3371 -0.1804
  982SOL    HW1 4586   1.760   4.178   0.251 -1.1239 -2.7850  1.2803
  982SOL    HW2 4587   1.891   4.241   0.296 -1.4468  0.6733 -2.0514
  983SOL     OW 4588   4.565   0.640   1.366  0.4792 -0.0021  0.0296
  983SOL    HW1 4589   4.655   0.645   1.400  1.0760  2.1499 -1.6474
  983SOL    HW2 4590   4.571   0.578   1.293  1.0580  1.4266 -1.1873
  984SOL     OW 4591   4.867   2.932   4.286 -0.0884 -0.1586  0.5296
  984SOL    HW1 4592   4.783   2.966   4.254  0.2586  1.0967  0.9334
  984SOL    HW2 4593   4.844   2.849   4.328 -0.8828 -0.6702 -0.8509
  985SOL     OW 4594   4.196   3.286   3.384 -0.1025 -0.1820 -0.1813
  985SOL    HW1 4595   4.257   3.300   3.456  2.0334 -2.3582 -1.4332
  985SOL    HW2 4596   4.206   3.363   3.328 -0.1017  0.4654  0.7032
  986SOL     OW 4597   0.054   5.979   1.520  0.2953 -0.1722 -0.1507
  986SOL    HW1 4598  -0.031   6.022   1.508  1.0973  1.5059 -0.2515
  986SOL    HW2 4599   0.083   6.008   1.606  0.6242 -1.0028  0.0239
  987SOL     OW 4600   4.160   0.276   3.681 -0.4178 -1.0477  0.3926
  987SOL    HW1 4601   4.172   0.181   3.679  1.6152 -0.8267 -0.2264
  987SOL    HW2 4602   4.237   0.311   3.635 -2.0493  0.8501 -1.0593
  988SOL     OW 4603   5.783   6.327   0.709 -0.9627  0.1098 -0.7760
  988SOL    HW1 4604   5.709   6.290   0.757 -1.1184  0.6267 -0.6013
  988SOL    HW2 4605   5.828   6.252   0.671  1.3303 -0.7037  3.1217
  989SOL     OW 4606   2.065   0.566   4.089 -0.0895  0.4308  0.2902
  989SOL    HW1 4607   2.081   0.487   4.036  1.6900  0.8525  0.1362
  989SOL    HW2 4608   1.990   0.542   4.144 -1.2541 -0.4398 -1.5361
  990SOL     OW 4609   5.723   5.798   1.207 -0.1557  0.4455  0.3424
  990SOL    HW1 4610   5.793   5.848   1.166  0.2157  0.6790  1.2406
  990SOL    HW2 4611   5.646   5.817   1.154  0.5022 -0.0549 -0.8396
  991SOL     OW 4612   0.396   1.216   2.160  0.4344  0.6912 -0.4178
  991SOL    HW1 4613   0.326   1.155   2.184  1.4897  0.1469  1.4160
  991SOL    HW2 4614   0.369   1.300   2.198  0.6826  0.5172  0.1557
  992SOL     OW 4615   0.485   4.115   0.071  0.2188 -0.2605  0.3503
  992SOL    HW1 4616   0.514   4.068   0.149  2.2434  2.5965  1.5067
  992SOL    HW2 4617   0.461   4.202   0.103  1.8369  1.2700 -2.2161
  993SOL     OW 4618   3.379   2.281   2.864 -0.1606 -0.4141 -0.1458
  993SOL    HW1 4619   3.316   2.223   2.821  0.3894 -1.7452  0.7613
  993SOL    HW2 4620   3.347   2.289   2.954 -1.0920  2.0250 -0.6086
  994SOL     OW 4621   5.197   3.322   2.875 -0.2021 -0.4037 -0.6931
  994SOL    HW1 4622   5.106   3.339   2.850  0.3273  1.2537 -1.6169
  994SOL    HW2 4623   5.236   3.408   2.887  1.0156 -1.0845  0.7069
  995SOL     OW 4624   2.178   1.062   3.605  0.1439  0.3551 -0.1849
  995SOL    HW1 4625   2.168   1.157   3.609  2.5809  0.7286 -1.0954
  995SOL    HW2 4626   2.253   1.049   3.546  0.3007 -2.0999  0.4712
  996SOL     OW 4627   5.351   2.799   2.545  0.0758  0.0010 -0.2468
  996SOL    HW1 4628   5.335   2.712   2.580  0.2785 -0.6930 -1.7727
  996SOL    HW2 4629   5.445   2.803   2.531  0.1623  0.7423  0.4656
  997SOL     OW 4630   5.212   0.707   0.492  0.3418 -0.2006 -0.3997
  997SOL    HW1 4631   5.230   0.801   0.495  2.6095 -0.6088  0.3790
  997SOL    HW2 4632   5.260   0.677   0.415 -1.4585 -0.5607 -1.4334
  998SOL     OW 4633   3.850   3.713   3.916 -0.4441  0.5866  0.2996
  998SOL    HW1 4634   3.866   3.669   3.999 -0.7048 -0.6323 -0.2860
  998SOL    HW2 4635   3.810   3.647   3.860 -0.2509  1.3773 -0.8143
  999SOL     OW 4636   0.641   0.135   4.216  0.2524  0.6578  0.1999
  999SOL    HW1 4637   0.726   0.104   4.184  0.7521  0.5649  1.5627
  999SOL    HW2 4638   0.579   0.110   4.147  1.1187 -0.5283 -0.1756
 1000SOL     OW 4639   1.135   2.164   3.613  0.4565  0.0203  0.4205
 1000SOL    HW1 4640   1.217   2.153   3.660 -0.6896 -4.1013  1.8698
 1000SOL    HW2 4641   1.069   2.174   3.681 -0.8973 -3.3065 -0.1759
 1001SOL     OW 4642   4.149   0.746   1.268 -0.3601  0.0620 -0.0842
 1001SOL    HW1 4643   4.194   0.830   1.278  0.6797 -0.4539 -0.2334
 1001SOL    HW2 4644   4.220   0.681   1.274 -1.0394 -0.7542 -0.8010
 1002SOL     OW 4645   5.939   5.676   2.611 -0.0370 -0.0481 -0.5920
 1002SOL    HW1 4646   5.963   5.600   2.664 -1.5670  1.4423  2.5856
 1002SOL    HW2 4647   5.983   5.663   2.528  2.0530 -2.9782  0.7954
 1003SOL     OW 4648   6.043   2.694   4.075 -0.3867  0.1718  0.4551
 1003SOL    HW1 4649   5.986   2.694   3.999  0.8355  1.6810 -0.5174
 1003SOL    HW2 4650   6.090   2.610   4.070  0.2764  0.6001 -0.9435
 1004SOL     OW 4651   0.336   3.496   1.056  0.2449  0.0396 -0.0603
 1004SOL    HW1 4652   0.366   3.412   1.023 -1.3988  0.0782 -1.8316
 1004SOL    HW2 4653   0.328   3.551   0.978 -1.0883  1.0285  0.7265
 1005SOL     OW 4654   1.966   3.128   1.489 -0.0495  0.4497 -0.3765
 1005SOL    HW1 4655   1.902   3.138   1.559  0.1621  3.7276 -0.4943
 1005SOL    HW2 4656   1.916   3.099   1.414 -0.5008 -1.7724  0.6997
 1006SOL     OW 4657   3.382   2.573   0.040  0.6439  0.2229  0.2330
 1006SOL    HW1 4658   3.312   2.524   0.082  0.0157  3.3027  3.1612
 1006SOL    HW2 4659   3.461   2.546   0.087  0.5790  0.7037  0.6172
 1007SOL     OW 4660   3.730   5.156   1.788  0.2054 -0.4202 -0.3828
 1007SOL    HW1 4661   3.824   5.152   1.774  0.1916  0.1715 -0.7041
 1007SOL    HW2 4662   3.712   5.249   1.801 -0.2027 -0.6322  0.6497
 1008SOL     OW 4663   1.830   4.192   4.513  0.2602  0.1661  0.7178
 1008SOL    HW1 4664   1.814   4.259   4.446 -0.8835 -1.7492 -1.0333
 1008SOL    HW2 4665   1.921   4.205   4.538  0.9266  0.6214 -1.6525
 1009SOL     OW 4666   1.513   5.712   0.487 -0.1158  0.1345  0.4795
 1009SOL    HW1 4667   1.540   5.765   0.561  0.6347  0.8374 -0.2658
 1009SOL    HW2 4668   1.481   5.775   0.422 -2.3581 -0.5743  0.8070
 1010SOL     OW 4669   5.900   4.649   4.655  0.4163  0.0233 -0.5016
 1010SOL    HW1 4670   5.954   4.676   4.581  1.7134  0.5653  0.6052
 1010SOL    HW2 4671   5.875   4.731   4.697 -0.1119 -0.2917 -0.1878
 1011SOL     OW 4672   5.532   4.966   1.860  0.1142  0.6372  0.7400
 1011SOL    HW1 4673   5.438   4.954   1.875 -0.4547 -0.2056 -2.5022
 1011SOL    HW2 4674   5.541   5.058   1.835  0.3149  0.9291  1.8577
 1012SOL     OW 4675   6.233   4.659   2.005  0.2760 -0.0384 -0.0927
 1012SOL    HW1 4676   6.328   4.653   2.015  0.1251 -1.4197  0.7100
 1012SOL    HW2 4677   6.198   4.617   2.083 -1.0136  0.8706 -0.1423
 1013SOL     OW 4678   0.175   0.739   2.062  0.2287 -0.5458 -0.4466
 1013SOL    HW1 4679   0.149   0.779   1.979 -0.0837  0.1372 -0.0301
 1013SOL    HW2 4680   0.096   0.744   2.117 -0.0270 -2.3162 -0.5753
 1014SOL     OW 4681   5.887   1.706   1.400 -0.3501 -0.6299  0.3839
 1014SOL    HW1 4682   5.901   1.763   1.324 -0.0006 -0.2017  0.7626
 1014SOL    HW2 4683   5.814   1.746   1.447 -1.2495 -1.4684 -0.2620
 1015SOL     OW 4684   5.460   2.193   4.143 -0.2455  0.6266 -0.5467
 1015SOL    HW1 4685   5.504   2.230   4.220  1.7499  0.7604 -1.6801
 1015SOL    HW2 4686   5.528   2.191   4.075 -1.3612 -1.4477 -1.7025
 1016SOL     OW 4687   3.797   3.398   2.641  0.0198 -0.0139 -0.7609
 1016SOL    HW1 4688   3.822   3.321   2.691 -0.1536  0.5640  0.2470
 1016SOL    HW2 4689   3.712   3.423   2.676  0.9991  1.8741  0.4703
 1017SOL     OW 4690   5.987   2.231   4.558  0.4843  0.6162  0.7025
 1017SOL    HW1 4691   5.950   2.157   4.607  0.8813 -0.4700 -0.5754
 1017SOL    HW2 4692   6.064   2.256   4.608 -0.4383  1.1286  1.9245
 1018SOL     OW 4693   2.760   2.527   0.908  0.0813  0.0418  0.3714
 1018SOL    HW1 4694   2.704   2.598   0.874  1.4964  1.5958  1.1406
 1018SOL    HW2 4695   2.734   2.519   1.000  1.4969  1.2200  0.9068
 1019SOL     OW 4696   0.222   1.475   1.569  0.3893 -0.3957 -0.4045
 1019SOL    HW1 4697   0.142   1.463   1.517 -0.3108  0.0885  0.5290
 1019SOL    HW2 4698   0.292   1.441   1.513 -0.5584 -1.5570 -0.9312
 1020SOL     OW 4699   5.258   2.503   2.932  0.1258  0.6545 -0.2515
 1020SOL    HW1 4700   5.299   2.577   2.977  1.2255 -0.4720  0.6960
 1020SOL    HW2 4701   5.272   2.429   2.991 -0.2508 -0.4652 -1.5125
 1021SOL     OW 4702   0.802   5.892   1.916 -0.3135 -0.2540 -0.1087
 1021SOL    HW1 4703   0.881   5.917   1.868  0.1383  0.5014  0.9855
 1021SOL    HW2 4704   0.731   5.936   1.869  0.1689  0.8484  0.1640
 1022SOL     OW 4705   5.660   0.229   3.761  0.2148 -0.3765  0.4493
 1022SOL    HW1 4706   5.588   0.176   3.727 -0.4527 -0.0538  1.3027
 1022SOL    HW2 4707   5.673   0.297   3.694  2.1564 -2.4475 -1.4375
 1023SOL     OW 4708   1.062   2.299   4.259 -0.0552  0.4007  0.5458
 1023SOL    HW1 4709   1.115   2.223   4.284 -0.6490 -0.5253 -0.8586
 1023SOL    HW2 4710   1.087   2.317   4.168  0.1498  1.9720  0.8943
 1024SOL     OW 4711   4.526   1.324   0.854  0.2522 -0.3267 -0.4004
 1024SOL    HW1 4712   4.561   1.349   0.769  0.8781 -2.0063 -0.6690
 1024SOL    HW2 4713   4.600   1.286   0.900 -0.8713 -2.7653 -0.4917
 1025SOL     OW 4714   1.134   1.169   2.559  0.5457  0.0403  0.4874
 1025SOL    HW1 4715   1.086   1.125   2.489  0.3158 -0.1097  0.7381
 1025SOL    HW2 4716   1.067   1.215   2.609  0.6176 -0.4575  1.0503
 1026SOL     OW 4717   3.192   3.389   0.635 -0.4333  0.1186  0.4636
 1026SOL    HW1 4718   3.184   3.294   0.627  1.5211  0.0630 -2.1971
 1026SOL    HW2 4719   3.279   3.402   0.672 -0.2294  0.8776 -0.2777
 1027SOL     OW 4720   5.817   4.444   0.826  0.7593 -0.0587  0.3921
 1027SOL    HW1 4721   5.726   4.431   0.799  0.5020  0.5926  0.9205
 1027SOL    HW2 4722   5.869   4.408   0.754  0.0947  1.1338 -0.7273
 1028SOL     OW 4723   5.800   1.633   2.716 -0.1232 -0.6498 -0.2407
 1028SOL    HW1 4724   5.760   1.716   2.741  2.2911  0.9617 -1.2537
 1028SOL    HW2 4725   5.728   1.571   2.712 -1.7930  0.9378  2.2664
 1029SOL     OW 4726   2.829   1.014   1.561 -0.2626 -0.7933  0.1719
 1029SOL    HW1 4727   2.767   1.017   1.489  0.0429  2.2023 -0.0833
 1029SOL    HW2 4728   2.790   1.070   1.628  0.4544 -1.8566  1.5358
 1030SOL     OW 4729   4.875   3.358   3.901  0.2231 -0.0070  0.0796
 1030SOL    HW1 4730   4.875   3.382   3.808 -1.0356 -0.1396  0.0254
 1030SOL    HW2 4731   4.962   3.321   3.916  0.1346 -0.8415 -1.2798
 1031SOL     OW 4732   4.318   4.228   2.698 -0.2850  0.1201 -0.4109
 1031SOL    HW1 4733   4.398   4.194   2.659  0.3212  0.6242  0.3592
 1031SOL    HW2 4734   4.259   4.242   2.624  0.0574 -0.9720 -0.9053
 1032SOL     OW 4735   0.962   5.305   0.763  0.0206  0.2238  0.1700
 1032SOL    HW1 4736   0.905   5.332   0.691 -1.1075  0.0500  0.9677
 1032SOL    HW2 4737   1.028   5.374   0.768  0.3913  0.0170 -1.2922
 1033SOL     OW 4738   5.683   3.525   3.497  0.5660 -0.0670 -0.2497
 1033SOL    HW1 4739   5.614   3.565   3.549  1.1388 -1.0478  1.3200
 1033SOL    HW2 4740   5.654   3.537   3.406 -1.3553  0.0765  0.3328
 1034SOL     OW 4741   5.789   0.453   0.046 -0.0528 -0.0308  0.4164
 1034SOL    HW1 4742   5.742   0.391   0.101  3.8548 -2.7111  1.2024
 1034SOL    HW2 4743   5.808   0.527   0.103 -0.2167 -0.5709  1.1777
 1035SOL     OW 4744   2.517   0.877   2.644 -0.2109 -0.1939  0.2654
 1035SOL    HW1 4745   2.515   0.875   2.740  0.6039  1.3603  0.3464
 1035SOL    HW2 4746   2.549   0.964   2.623 -2.3065  0.2437 -1.4747
 1036SOL     OW 4747   1.805   1.835   2.780  0.1317 -0.4856  0.1203
 1036SOL    HW1 4748   1.803   1.831   2.876  0.4368 -0.6830  0.1190
 1036SOL    HW2 4749   1.851   1.756   2.754 -1.5327 -1.3828 -0.2648
 1037SOL     OW 4750   5.569   2.219   3.056 -0.2519  0.7925 -0.5209
 1037SOL    HW1 4751   5.597   2.306   3.027  0.6898  0.8430  0.4755
 1037SOL    HW2 4752   5.496   2.236   3.116 -0.0286  0.8982 -0.2794
 1038SOL     OW 4753   0.519   1.005   1.135 -0.1569  0.6583 -0.0228
 1038SOL    HW1 4754   0.576   0.928   1.143  0.7471  1.2413 -0.7277
 1038SOL    HW2 4755   0.449   0.976   1.076 -1.1771 -0.3757  1.6306
 1039SOL     OW 4756   4.258   1.004   3.734 -0.0040  0.2430  0.3247
 1039SOL    HW1 4757   4.334   1.038   3.781 -0.0902  0.0361  0.6160
 1039SOL    HW2 4758   4.263   1.045   3.647  0.9134 -0.4419  0.0493
 1040SOL     OW 4759   6.476   3.784   0.427 -0.7415 -0.8773  0.1264
 1040SOL    HW1 4760   6.429   3.797   0.509  0.0821  0.1849  0.4601
 1040SOL    HW2 4761   6.549   3.846   0.431 -1.3784  0.1298 -1.9576
 1041SOL     OW 4762   0.989   0.234   0.901 -0.0060  0.3270 -0.6573
 1041SOL    HW1 4763   0.918   0.207   0.960  0.4197 -0.8001 -0.6450
 1041SOL    HW2 4764   0.983   0.173   0.827  2.0421 -0.9829  0.1718
 1042SOL     OW 4765   2.904   0.297   1.422  0.6394 -0.2268 -0.3162
 1042SOL    HW1 4766   2.990   0.334   1.440  1.4239 -2.0131 -0.1751
 1042SOL    HW2 4767   2.869   0.275   1.509  0.3611 -0.2090 -0.4224
 1043SOL     OW 4768   5.371   3.691   4.080 -0.1255  0.2224 -0.4047
 1043SOL    HW1 4769   5.304   3.713   4.015  0.1860  0.3260 -0.6925
 1043SOL    HW2 4770   5.334   3.617   4.128 -0.3704  0.1652 -0.6775
 1044SOL     OW 4771   0.824   5.462   3.424  0.3852 -0.0456 -0.3214
 1044SOL    HW1 4772   0.840   5.435   3.515  1.2130 -0.1845 -0.5024
 1044SOL    HW2 4773   0.813   5.381   3.376 -0.0730  0.0294 -0.3438
 1045SOL     OW 4774   5.172   0.067   3.077 -0.3041  0.1000 -0.9884
 1045SOL    HW1 4775   5.095   0.035   3.124 -0.2907  0.7742 -0.4930
 1045SOL    HW2 4776   5.170   0.162   3.088  0.3294  0.1683 -1.3847
 1046SOL     OW 4777   0.454   2.952   2.068 -0.4136  0.2635  0.0023
 1046SOL    HW1 4778   0.365   2.974   2.096 -0.8863  0.0002 -1.2302
 1046SOL    HW2 4779   0.501   2.933   2.149 -1.5685  0.0910  0.6444
 1047SOL     OW 4780   0.726   4.802   0.592  0.1664  0.0711  0.2425
 1047SOL    HW1 4781   0.776   4.876   0.627 -0.0019 -0.4663  1.7231
 1047SOL    HW2 4782   0.637   4.815   0.626 -0.2709  0.0780 -0.8832
 1048SOL     OW 4783   3.733   5.870   0.377 -0.1804 -0.4269  0.0496
 1048SOL    HW1 4784   3.688   5.816   0.442 -1.1850 -0.4693 -0.6440
 1048SOL    HW2 4785   3.706   5.833   0.293  1.2347 -0.4821 -0.3979
 1049SOL     OW 4786   6.240   5.699   1.084  0.1828 -0.7083  0.0277
 1049SOL    HW1 4787   6.281   5.616   1.061  0.3732 -1.3140  2.3241
 1049SOL    HW2 4788   6.154   5.676   1.117 -0.9225  0.3131 -1.9275
 1050SOL     OW 4789   3.420   2.727   2.353 -0.0158 -0.1773 -0.0592
 1050SOL    HW1 4790   3.394   2.640   2.384 -1.7154  0.6455  0.9345
 1050SOL    HW2 4791   3.490   2.754   2.413 -0.7041 -0.1478  0.7486
 1051SOL     OW 4792   4.690   6.208   3.682 -0.6556  0.7341 -0.2685
 1051SOL    HW1 4793   4.775   6.227   3.641 -0.9798  0.8375 -0.8988
 1051SOL    HW2 4794   4.684   6.113   3.681 -0.6906  0.7372 -0.5293
 1052SOL     OW 4795   0.359   4.448   4.426 -0.7542  0.3945  0.8608
 1052SOL    HW1 4796   0.390   4.525   4.474 -1.4789  0.5033  1.1712
 1052SOL    HW2 4797   0.430   4.384   4.435 -0.1594  1.0024  0.6293
 1053SOL     OW 4798   5.741   3.573   2.390 -0.2722  0.5833 -0.0768
 1053SOL    HW1 4799   5.766   3.620   2.310  2.3481 -0.9331 -0.2813
 1053SOL    HW2 4800   5.819   3.579   2.446 -0.7108 -1.4150  0.8486
 1054SOL     OW 4801   0.877   3.642   3.546  0.7357 -0.2775 -0.2887
 1054SOL    HW1 4802   0.862   3.676   3.635  1.5020 -0.1713 -0.1957
 1054SOL    HW2 4803   0.792   3.608   3.519  0.2799  0.4739  0.1524
 1055SOL     OW 4804   4.240   3.658   3.373 -0.0552 -0.0798  0.1402
 1055SOL    HW1 4805   4.213   3.632   3.461 -0.2107 -1.0344 -0.1712
 1055SOL    HW2 4806   4.177   3.615   3.315  1.3656 -1.3687 -0.5457
 1056SOL     OW 4807   0.698   0.391   0.237  0.3437  0.1743 -0.3830
 1056SOL    HW1 4808   0.757   0.445   0.288  1.4780  0.8870 -2.3235
 1056SOL    HW2 4809   0.754   0.323   0.199 -0.4454 -0.3273 -0.6819
 1057SOL     OW 4810   4.846   0.779   4.467 -0.1731  0.5540  0.4598
 1057SOL    HW1 4811   4.787   0.855   4.470  0.7943  1.3131  0.7214
 1057SOL    HW2 4812   4.802   0.712   4.520 -0.9988  0.9505  0.2957
 1058SOL     OW 4813   4.613   1.334   0.570  0.4305  0.1514  0.0082
 1058SOL    HW1 4814   4.545   1.350   0.504 -0.9901 -1.9188  0.8700
 1058SOL    HW2 4815   4.688   1.385   0.540 -1.0052  1.3054 -1.8085
 1059SOL     OW 4816   1.993   4.758   0.883  0.7189 -0.3611  0.8441
 1059SOL    HW1 4817   2.039   4.676   0.866  0.1348 -0.8054  1.3684
 1059SOL    HW2 4818   2.029   4.820   0.819 -0.8183 -1.7399 -1.5204
 1060SOL     OW 4819   3.273   4.391   4.441 -0.1805  0.3259 -0.3070
 1060SOL    HW1 4820   3.302   4.304   4.414  0.3338  0.6799 -0.9240
 1060SOL    HW2 4821   3.309   4.402   4.528 -2.1091 -0.9551  0.7288
 1061SOL     OW 4822   0.501   0.740   1.049  0.0375  0.5071  0.8483
 1061SOL    HW1 4823   0.550   0.794   0.986  1.3424 -0.1451  1.2536
 1061SOL    HW2 4824   0.440   0.690   0.995  0.2848  0.8567  0.2307
 1062SOL     OW 4825   1.264   1.876   2.923 -0.1299  0.2449 -0.2685
 1062SOL    HW1 4826   1.254   1.936   2.997  0.2405  3.0674 -2.3587
 1062SOL    HW2 4827   1.350   1.837   2.935  0.1533  1.0756  0.4965
 1063SOL     OW 4828   0.138   3.758   2.399 -0.3839  0.3125 -0.0338
 1063SOL    HW1 4829   0.180   3.844   2.403 -1.6696  0.9732  0.0337
 1063SOL    HW2 4830   0.104   3.751   2.310  0.1799 -0.3651 -0.2010
 1064SOL     OW 4831   3.392   1.062   3.874 -0.5664  0.1378  0.0996
 1064SOL    HW1 4832   3.338   1.095   3.945  1.0259  0.2033  1.3385
 1064SOL    HW2 4833   3.331   1.049   3.801 -2.0081  1.3861  1.0237
 1065SOL     OW 4834   1.887   3.818   4.029 -0.0038 -0.0097 -0.1451
 1065SOL    HW1 4835   1.930   3.867   4.099 -0.7261 -2.0018  1.8055
 1065SOL    HW2 4836   1.840   3.748   4.074  0.0706 -1.8398 -2.6916
 1066SOL     OW 4837   4.590   5.814   4.396 -0.2623  0.6236 -0.4399
 1066SOL    HW1 4838   4.616   5.755   4.326 -1.0025 -0.4912  0.1992
 1066SOL    HW2 4839   4.669   5.823   4.450  0.8087  2.7385 -2.1866
 1067SOL     OW 4840   0.635   4.224   0.842  0.0434 -0.3626 -0.3757
 1067SOL    HW1 4841   0.637   4.205   0.935  1.7959  1.2218 -0.0144
 1067SOL    HW2 4842   0.726   4.215   0.814 -0.1416  0.9661 -1.5139
 1068SOL     OW 4843   4.993   2.158   3.084 -0.1443  0.0766 -0.1418
 1068SOL    HW1 4844   4.936   2.172   3.008  0.4451 -0.0832 -0.6259
 1068SOL    HW2 4845   4.981   2.236   3.138 -2.3944 -0.8520  0.8233
 1069SOL     OW 4846   5.329   3.044   2.369  0.2271 -0.6611 -0.6592
 1069SOL    HW1 4847   5.329   3.105   2.442  0.2515 -0.1245 -1.1039
 1069SOL    HW2 4848   5.292   2.963   2.406 -0.2211 -0.2474 -0.1784
 1070SOL     OW 4849   3.145   1.807   3.468  0.3149 -0.6110  0.5053
 1070SOL    HW1 4850   3.189   1.843   3.391 -1.2524  0.7389  0.1901
 1070SOL    HW2 4851   3.065   1.767   3.434 -0.9811  1.0159  1.4962
 1071SOL     OW 4852   0.013   4.317   0.240 -0.4205 -0.1685 -0.2826
 1071SOL    HW1 4853  -0.008   4.225   0.255 -1.0081 -0.0021 -0.0363
 1071SOL    HW2 4854   0.094   4.331   0.288 -0.8914 -0.2989  0.5725
 1072SOL     OW 4855   5.412   1.135   3.977 -0.0813  0.1345  0.7823
 1072SOL    HW1 4856   5.482   1.082   3.940 -0.8717 -1.9275  2.0936
 1072SOL    HW2 4857   5.422   1.128   4.071 -2.5560 -1.0213  1.0491
 1073SOL     OW 4858   1.110   3.040   3.827  0.0977 -0.4125  0.6539
 1073SOL    HW1 4859   1.193   3.047   3.875  0.4163 -3.0673  0.6266
 1073SOL    HW2 4860   1.116   3.106   3.758  1.8910 -0.0905  1.0726
 1074SOL     OW 4861   6.407   5.275   1.393 -0.4226 -0.2511 -0.4860
 1074SOL    HW1 4862   6.434   5.196   1.439  1.0813  1.2637  1.4361
 1074SOL    HW2 4863   6.468   5.343   1.423 -2.1833  1.8556 -1.3271
 1075SOL     OW 4864   5.878   2.410   2.999 -0.4750  0.5199 -0.1481
 1075SOL    HW1 4865   5.797   2.454   2.976  0.4135  0.6664 -3.6546
 1075SOL    HW2 4866   5.857   2.316   2.996 -0.8582  0.5692  0.6883
 1076SOL     OW 4867   4.832   5.342   4.524 -0.0354  0.2579  0.3631
 1076SOL    HW1 4868   4.899   5.387   4.473 -0.1686  0.2611  0.1883
 1076SOL    HW2 4869   4.791   5.282   4.462 -1.4229  1.5492 -0.0408
 1077SOL     OW 4870   1.533   4.990   1.598 -0.0031  0.1207  0.0918
 1077SOL    HW1 4871   1.617   5.027   1.625 -0.8708  1.7276  0.7152
 1077SOL    HW2 4872   1.556   4.925   1.531  1.5819  2.2319 -1.5254
 1078SOL     OW 4873   0.906   4.739   3.467  0.2147  0.7537  1.0057
 1078SOL    HW1 4874   1.000   4.739   3.485  0.2532  1.0988  0.8060
 1078SOL    HW2 4875   0.881   4.831   3.468  0.0328  0.7132  0.2476
 1079SOL     OW 4876   3.272   0.924   3.339  0.0899  0.1189  0.1123
 1079SOL    HW1 4877   3.312   0.974   3.410 -0.4150  0.8945 -0.1475
 1079SOL    HW2 4878   3.331   0.938   3.265  0.2546 -0.1453  0.1904
 1080SOL     OW 4879   6.294   0.930   3.840  0.6908 -0.1974  0.4480
 1080SOL    HW1 4880   6.337   0.973   3.767  0.8038 -0.2931  0.4595
 1080SOL    HW2 4881   6.209   0.975   3.847  0.1727 -0.9955 -0.5161
 1081SOL     OW 4882   4.046   2.058   3.666 -1.1679  0.1876 -0.0080
 1081SOL    HW1 4883   4.138   2.071   3.691 -0.5238 -1.0266 -1.6067
 1081SOL    HW2 4884   4.014   1.991   3.727 -0.8780  0.3122  0.2871
 1082SOL     OW 4885   5.113   0.930   3.061 -0.5393  0.7478  0.2505
 1082SOL    HW1 4886   5.175   0.995   3.028  0.6987  0.0076  1.0572
 1082SOL    HW2 4887   5.131   0.851   3.010 -0.3092  0.3193  0.9823
 1083SOL     OW 4888   5.856   2.906   3.800  0.3590  0.1537  0.2814
 1083SOL    HW1 4889   5.911   2.876   3.728 -1.0473  3.1847 -2.3359
 1083SOL    HW2 4890   5.809   2.828   3.829  3.6770 -1.9115  0.5965
 1084SOL     OW 4891   6.024   3.577   3.816 -0.2142 -0.6092  0.3792
 1084SOL    HW1 4892   6.076   3.647   3.776 -0.1135 -0.2466  1.1379
 1084SOL    HW2 4893   6.072   3.553   3.895 -0.3128 -1.4579  0.1973
 1085SOL     OW 4894   5.058   4.515   0.448 -0.2932 -0.6817 -0.2820
 1085SOL    HW1 4895   5.015   4.546   0.528  1.9821  2.5659 -0.1115
 1085SOL    HW2 4896   5.028   4.575   0.380  0.9619 -0.7879 -0.9544
 1086SOL     OW 4897   1.448   1.127   1.797 -0.2065  0.0518  0.5419
 1086SOL    HW1 4898   1.409   1.053   1.843 -0.2597  0.8155  1.7473
 1086SOL    HW2 4899   1.377   1.190   1.788 -0.4037 -0.3446 -1.2664
 1087SOL     OW 4900   3.164   3.234   0.303  0.5125  0.0483 -0.3615
 1087SOL    HW1 4901   3.235   3.171   0.314  1.4248  0.9501 -0.9838
 1087SOL    HW2 4902   3.122   3.208   0.221  0.4061 -0.1986 -0.2319
 1088SOL     OW 4903   1.974   4.740   0.185  0.2957 -0.1091  0.0809
 1088SOL    HW1 4904   1.932   4.825   0.174 -0.8108 -0.2920  2.2914
 1088SOL    HW2 4905   1.906   4.676   0.162  0.6419 -0.3981 -0.1452
 1089SOL     OW 4906   5.209   1.082   1.242  0.4177 -0.0670 -0.0156
 1089SOL    HW1 4907   5.233   1.161   1.194  0.0678  0.1277  0.1256
 1089SOL    HW2 4908   5.205   1.109   1.334  0.0086 -0.1734  0.0030
 1090SOL     OW 4909   4.016   0.826   2.490  0.3300 -0.6840  0.2484
 1090SOL    HW1 4910   4.021   0.922   2.495  1.1118 -0.6572 -0.8043
 1090SOL    HW2 4911   4.034   0.797   2.580 -0.5409  0.1584  0.7230
 1091SOL     OW 4912   2.457   0.843   0.708  0.1662 -0.3121 -0.3520
 1091SOL    HW1 4913   2.365   0.830   0.687 -0.0557 -2.3174  1.5018
 1091SOL    HW2 4914   2.463   0.934   0.735 -1.7304 -0.6300  1.3550
 1092SOL     OW 4915   4.461   5.799   0.919  0.0438  0.0368  0.4832
 1092SOL    HW1 4916   4.472   5.716   0.872 -0.2469  0.4086 -0.2483
 1092SOL    HW2 4917   4.376   5.832   0.890 -1.0358 -0.6352  2.7001
 1093SOL     OW 4918   4.537   5.831   0.275  0.2984  0.3308 -0.5134
 1093SOL    HW1 4919   4.448   5.795   0.273  0.1409  0.7522 -1.8131
 1093SOL    HW2 4920   4.560   5.842   0.183  1.2719  1.2778 -0.1680
 1094SOL     OW 4921   4.233   0.876   0.703 -0.4671 -0.2464 -0.1163
 1094SOL    HW1 4922   4.194   0.955   0.741 -3.2952 -1.6102  0.1436
 1094SOL    HW2 4923   4.157   0.821   0.681  1.3676 -2.9904 -0.0479
 1095SOL     OW 4924   5.118   5.694   0.432  0.3161 -0.6089 -0.2118
 1095SOL    HW1 4925   5.043   5.753   0.430  0.7492 -0.0230  0.2366
 1095SOL    HW2 4926   5.188   5.744   0.389  0.3766 -1.2550 -0.8775
 1096SOL     OW 4927   1.478   1.706   3.654 -0.0797  0.3708 -0.3895
 1096SOL    HW1 4928   1.444   1.775   3.710 -1.0852 -1.9037  2.0010
 1096SOL    HW2 4929   1.450   1.731   3.566 -1.1769  2.5133  0.4891
 1097SOL     OW 4930   4.363   1.866   2.762  0.2147 -0.4287 -0.1276
 1097SOL    HW1 4931   4.370   1.871   2.857  1.2394  1.4335 -0.2527
 1097SOL    HW2 4932   4.359   1.957   2.733  0.0752 -0.9525 -1.8851
 1098SOL     OW 4933   1.700   5.573   4.154 -0.2694  0.9189  0.3797
 1098SOL    HW1 4934   1.679   5.666   4.160  0.5717  1.2371 -1.0589
 1098SOL    HW2 4935   1.647   5.542   4.080 -3.3941 -0.6624  3.0262
 1099SOL     OW 4936   0.541   3.548   4.305 -0.4102 -0.1211 -0.1401
 1099SOL    HW1 4937   0.557   3.553   4.211 -0.9350 -0.9374 -0.2852
 1099SOL    HW2 4938   0.450   3.519   4.312 -0.7224  0.9841  0.6331
 1100SOL     OW 4939   2.054   1.862   1.471  0.3496  0.1290  0.3391
 1100SOL    HW1 4940   2.119   1.849   1.402 -0.6310  0.7602 -0.7397
 1100SOL    HW2 4941   1.977   1.898   1.426  0.1040  1.7883  1.9243
 1101SOL     OW 4942   5.180   0.968   1.000  0.2624 -0.5567 -0.1986
 1101SOL    HW1 4943   5.198   1.011   1.084  0.5930 -0.6170 -0.2368
 1101SOL    HW2 4944   5.150   0.880   1.024 -3.0563  0.4917  0.0076
 1102SOL     OW 4945   5.187   3.967   1.969 -0.4884  0.1476 -0.0748
 1102SOL    HW1 4946   5.127   3.901   2.004 -0.7197 -0.2352 -1.1723
 1102SOL    HW2 4947   5.157   4.049   2.009 -0.7808 -0.2565  0.5668
 1103SOL     OW 4948   4.781   0.185   2.008 -0.1294  0.1425 -0.1619
 1103SOL    HW1 4949   4.851   0.119   2.009 -0.7506 -0.5697 -1.1948
 1103SOL    HW2 4950   4.794   0.235   2.088  0.1625 -1.4590  0.8476
 1104SOL     OW 4951   3.308   1.773   2.197 -0.7120 -0.3282  0.1360
 1104SOL    HW1 4952   3.292   1.867   2.188  2.6793  0.2097 -2.5721
 1104SOL    HW2 4953   3.256   1.734   2.126 -0.1337 -0.1425 -0.4014
 1105SOL     OW 4954   4.768   2.364   2.283 -0.7094 -0.4181  0.5063
 1105SOL    HW1 4955   4.773   2.459   2.296 -1.5947 -0.4870  1.4984
 1105SOL    HW2 4956   4.696   2.352   2.221 -1.0283 -0.4737  0.8857
 1106SOL     OW 4957   2.580   1.831   2.071 -0.1475 -0.3573 -0.0891
 1106SOL    HW1 4958   2.536   1.820   1.986  1.7154 -0.6111 -1.0693
 1106SOL    HW2 4959   2.635   1.754   2.080 -0.6804 -0.5830  1.6289
 1107SOL     OW 4960   4.529   3.565   2.173  0.0379 -0.1606 -0.0074
 1107SOL    HW1 4961   4.595   3.503   2.142 -0.7570 -0.5759 -0.9280
 1107SOL    HW2 4962   4.445   3.521   2.155 -0.5072 -0.4283  2.7215
 1108SOL     OW 4963   5.746   1.464   4.427  0.4936 -0.7433 -0.0951
 1108SOL    HW1 4964   5.766   1.448   4.335 -0.1720 -0.0932 -0.3637
 1108SOL    HW2 4965   5.824   1.505   4.462  0.6391 -0.7188 -0.4414
 1109SOL     OW 4966   4.938   0.312   1.500  0.1386 -0.2101 -0.2858
 1109SOL    HW1 4967   4.917   0.263   1.421 -0.4778  0.4584 -0.5470
 1109SOL    HW2 4968   4.862   0.299   1.558  0.7961 -1.1002  0.4093
 1110SOL     OW 4969   6.555   5.506   1.729  0.1106 -0.3415  0.3724
 1110SOL    HW1 4970   6.646   5.512   1.759  0.7553 -1.5012 -1.1986
 1110SOL    HW2 4971   6.513   5.446   1.791  0.7812 -0.8179  0.3802
 1111SOL     OW 4972   2.695   4.693   0.124 -0.9382  0.2512 -0.1060
 1111SOL    HW1 4973   2.746   4.622   0.165  0.2810  0.9557 -0.3677
 1111SOL    HW2 4974   2.690   4.669   0.032  0.5135  1.0700 -0.4260
 1112SOL     OW 4975   4.404   5.437   3.040  0.0076 -0.8075  0.5544
 1112SOL    HW1 4976   4.378   5.383   3.114  0.0159 -1.7361 -0.1025
 1112SOL    HW2 4977   4.333   5.427   2.977  1.2539 -2.2436 -0.6841
 1113SOL     OW 4978   0.994   2.347   0.560 -0.4561 -0.1019 -0.0425
 1113SOL    HW1 4979   1.042   2.279   0.607 -1.7158 -1.1279 -0.1747
 1113SOL    HW2 4980   0.947   2.395   0.629 -2.0802 -1.4287 -0.1521
 1114SOL     OW 4981   3.188   2.904   1.882 -0.0980  0.7529  0.3381
 1114SOL    HW1 4982   3.096   2.922   1.861 -0.3154  0.3234  0.8938
 1114SOL    HW2 4983   3.187   2.815   1.916  0.3018  1.2340  1.6899
 1115SOL     OW 4984   5.090   1.796   0.384  0.2815  0.0866 -0.1691
 1115SOL    HW1 4985   5.158   1.848   0.341  0.5030 -1.3203 -1.6159
 1115SOL    HW2 4986   5.138   1.735   0.440  0.0904  0.5100  0.4665
 1116SOL     OW 4987   1.346   2.850   0.983  0.0415  0.3752  0.1879
 1116SOL    HW1 4988   1.360   2.761   0.950 -1.1772  0.4933 -0.7284
 1116SOL    HW2 4989   1.269   2.842   1.040 -0.2244  0.8842 -0.0950
 1117SOL     OW 4990   4.174   2.340   0.931  0.5239 -0.3075 -0.3287
 1117SOL    HW1 4991   4.159   2.357   1.024  1.3386 -2.7471  0.3340
 1117SOL    HW2 4992   4.229   2.412   0.902 -0.5867  1.0468  0.7973
 1118SOL     OW 4993   3.393   2.433   4.241  0.4156 -0.1412 -0.0069
 1118SOL    HW1 4994   3.365   2.442   4.150 -0.3853 -3.0292 -0.1377
 1118SOL    HW2 4995   3.453   2.359   4.240 -0.6808 -1.1226  1.9960
 1119SOL     OW 4996   2.510   0.885   4.453  0.3792 -0.5543  0.4430
 1119SOL    HW1 4997   2.516   0.979   4.439 -1.7345 -0.6405 -1.6429
 1119SOL    HW2 4998   2.462   0.876   4.535  1.5236  0.1507  1.2081
 1120SOL     OW 4999   1.802   5.416   1.800 -0.3928  0.4410  0.0850
 1120SOL    HW1 5000   1.826   5.492   1.852 -0.3071  1.3431 -1.2192
 1120SOL    HW2 5001   1.813   5.341   1.859  0.6766  1.3209  1.0347
 1121SOL     OW 5002   1.082   0.863   1.525  0.1157 -0.2355 -0.0837
 1121SOL    HW1 5003   1.139   0.897   1.456 -2.8584 -1.2261 -3.2821
 1121SOL    HW2 5004   1.033   0.939   1.555 -0.4080 -0.2044 -0.9857
 1122SOL     OW 5005   1.178   3.512   1.207  0.0100  0.5528 -0.3540
 1122SOL    HW1 5006   1.099   3.498   1.154 -0.2050 -2.6088  0.5782
 1122SOL    HW2 5007   1.197   3.426   1.244  3.0327  1.5600  0.7147
 1123SOL     OW 5008   4.741   3.227   3.357 -0.1683 -0.1056 -0.0854
 1123SOL    HW1 5009   4.708   3.275   3.282 -1.9473 -2.1888 -0.7330
 1123SOL    HW2 5010   4.811   3.172   3.322 -2.1031 -2.3316 -0.6992
 1124SOL     OW 5011   4.847   5.844   3.149 -0.0878  0.2227 -0.5383
 1124SOL    HW1 5012   4.800   5.792   3.084 -2.4921 -0.4854  1.6094
 1124SOL    HW2 5013   4.921   5.881   3.101 -0.8944 -1.4306 -3.2737
 1125SOL     OW 5014   5.476   5.398   4.376  0.0212 -0.2341 -0.1554
 1125SOL    HW1 5015   5.461   5.320   4.322  0.2855  0.7194 -1.6688
 1125SOL    HW2 5016   5.558   5.379   4.423  0.9878 -0.2431 -1.7636
 1126SOL     OW 5017   0.578   5.656   1.568 -0.0574  0.3574 -0.4941
 1126SOL    HW1 5018   0.501   5.614   1.530  0.3560  2.4394 -3.9957
 1126SOL    HW2 5019   0.653   5.616   1.523  0.5903  1.7709 -0.7340
 1127SOL     OW 5020   0.498   5.241   2.730 -0.3884 -0.5020  0.3675
 1127SOL    HW1 5021   0.495   5.216   2.822  0.3367 -3.2267 -0.2725
 1127SOL    HW2 5022   0.434   5.184   2.687 -1.7677  1.7012 -0.6872
 1128SOL     OW 5023   4.731   1.588   2.728 -0.3443  0.1235 -0.4852
 1128SOL    HW1 5024   4.745   1.515   2.668  0.6515 -0.9411  0.9574
 1128SOL    HW2 5025   4.660   1.639   2.689 -0.8936 -1.4725 -1.6583
 1129SOL     OW 5026   2.864   1.767   3.481  0.3628  0.3248 -0.2853
 1129SOL    HW1 5027   2.856   1.768   3.576  0.3617  0.3341 -0.2853
 1129SOL    HW2 5028   2.818   1.687   3.453 -0.9248  1.0634 -0.3895
 1130SOL     OW 5029   3.069   3.464   4.043  0.4582 -0.2964 -0.3480
 1130SOL    HW1 5030   2.999   3.399   4.037 -1.4136  1.6470 -0.7856
 1130SOL    HW2 5031   3.134   3.435   3.979 -0.7903 -1.1797 -1.2796
 1131SOL     OW 5032   3.471   2.834   0.067  0.0921 -0.0129 -0.6208
 1131SOL    HW1 5033   3.408   2.890   0.021 -1.7885  0.3461  2.1670
 1131SOL    HW2 5034   3.432   2.746   0.064  1.7237 -0.7638 -2.6435
 1132SOL     OW 5035   3.786   4.738   3.217 -0.1734  0.0297  0.1769
 1132SOL    HW1 5036   3.782   4.691   3.134 -0.8158 -1.4771  1.0238
 1132SOL    HW2 5037   3.812   4.672   3.281 -1.1004  0.8222  1.4117
 1133SOL     OW 5038   3.428   5.020   4.544  0.1258 -0.4037 -0.6364
 1133SOL    HW1 5039   3.468   4.941   4.509  0.3375 -0.9316  0.7321
 1133SOL    HW2 5040   3.415   5.002   4.637 -0.5552  0.8768 -0.4472
 1134SOL     OW 5041   3.252   3.874   4.077  0.1446  0.0515  0.3784
 1134SOL    HW1 5042   3.170   3.870   4.125 -1.3786 -1.9651 -2.1652
 1134SOL    HW2 5043   3.249   3.958   4.030 -0.8827 -0.3497 -0.3112
 1135SOL     OW 5044   5.788   6.137   1.941  0.5910  0.3244  0.2010
 1135SOL    HW1 5045   5.751   6.202   1.882  2.6860  0.8021 -0.6961
 1135SOL    HW2 5046   5.880   6.161   1.949  1.0405 -1.4971  1.2962
 1136SOL     OW 5047   6.507   2.394   0.229 -0.3644 -0.3204  0.4576
 1136SOL    HW1 5048   6.523   2.432   0.316 -1.1888 -1.0617  0.9580
 1136SOL    HW2 5049   6.554   2.451   0.169 -0.6514  0.8454  1.2861
 1137SOL     OW 5050   6.166   2.143   0.580  0.2393  0.6216 -0.0574
 1137SOL    HW1 5051   6.229   2.149   0.508  0.0035  2.0981 -0.1683
 1137SOL    HW2 5052   6.219   2.117   0.655  0.5861 -0.3469 -0.6108
 1138SOL     OW 5053   5.649   4.306   2.561 -0.2050  0.3658 -0.1867
 1138SOL    HW1 5054   5.647   4.368   2.634  1.1232  0.2108  0.0083
 1138SOL    HW2 5055   5.646   4.220   2.602 -0.9092  0.2745 -0.4046
 1139SOL     OW 5056   3.810   2.418   2.903 -0.6336  0.0059  0.4657
 1139SOL    HW1 5057   3.720   2.448   2.916 -0.7962 -0.4575  0.4358
 1139SOL    HW2 5058   3.836   2.454   2.818  0.2459  2.6089  1.7112
 1140SOL     OW 5059   4.850   1.904   0.196 -0.1939 -0.3151 -0.1567
 1140SOL    HW1 5060   4.922   1.900   0.258 -1.0579 -1.1354  0.8249
 1140SOL    HW2 5061   4.814   1.816   0.196 -1.5408  0.2145 -0.2121
 1141SOL     OW 5062   4.318   5.317   1.626  1.0069 -0.4782 -0.5176
 1141SOL    HW1 5063   4.398   5.269   1.604  0.0579 -2.9168  0.9184
 1141SOL    HW2 5064   4.327   5.336   1.719 -0.3921 -1.5794 -0.1145
 1142SOL     OW 5065   4.492   0.876   0.235 -0.3124 -0.6358 -0.0782
 1142SOL    HW1 5066   4.556   0.839   0.175 -2.7785 -2.0688 -2.0336
 1142SOL    HW2 5067   4.507   0.831   0.318  1.5488 -0.4660 -0.2796
 1143SOL     OW 5068   2.510   3.658   1.026  0.1239 -0.3832 -0.0146
 1143SOL    HW1 5069   2.604   3.667   1.038  0.0560  0.8458 -0.2859
 1143SOL    HW2 5070   2.497   3.565   1.008  1.1833 -0.7204  0.8391
 1144SOL     OW 5071   4.920   1.545   0.749 -0.0906 -0.3204  0.4942
 1144SOL    HW1 5072   4.965   1.614   0.700 -0.6098  0.2199  0.7617
 1144SOL    HW2 5073   4.890   1.484   0.683  0.6326 -0.4463  0.2761
 1145SOL     OW 5074   1.981   1.545   1.099  0.0688 -0.3060  0.2289
 1145SOL    HW1 5075   1.963   1.451   1.090 -0.3428  0.0169 -4.3045
 1145SOL    HW2 5076   2.067   1.557   1.061  0.1651  1.1977  0.8327
 1146SOL     OW 5077   0.511   0.108   3.980  0.2184  0.5372  0.5949
 1146SOL    HW1 5078   0.419   0.083   3.977  0.1968  0.6648 -0.1017
 1146SOL    HW2 5079   0.512   0.202   3.963  0.4357  0.6685  1.2845
 1147SOL     OW 5080   2.379   3.520   4.308  0.4135  0.2832 -0.0409
 1147SOL    HW1 5081   2.447   3.555   4.365  2.1769 -1.2880 -1.0898
 1147SOL    HW2 5082   2.396   3.558   4.223  0.7593 -1.0631 -0.5946
 1148SOL     OW 5083   5.192   5.278   1.440 -0.4268  0.5270  0.4589
 1148SOL    HW1 5084   5.231   5.365   1.428  0.2948  0.1136 -0.2602
 1148SOL    HW2 5085   5.142   5.263   1.360 -0.2263  0.1105  0.4126
 1149SOL     OW 5086   2.906   3.851   1.086  0.3699  0.1899 -0.1819
 1149SOL    HW1 5087   2.930   3.940   1.059  0.3477  0.5260  0.8514
 1149SOL    HW2 5088   2.851   3.864   1.163  0.1015 -0.7166 -0.2124
 1150SOL     OW 5089   4.607   6.533   1.982 -0.2195  0.0229  0.4937
 1150SOL    HW1 5090   4.677   6.486   1.937 -0.2579 -1.3998  1.8169
 1150SOL    HW2 5091   4.642   6.621   1.997  0.7606 -0.2647 -0.0312
 1151SOL     OW 5092   5.636   3.632   1.958  0.0080 -0.4902 -0.1698
 1151SOL    HW1 5093   5.676   3.554   1.918 -2.3610 -1.6041 -0.5196
 1151SOL    HW2 5094   5.613   3.688   1.884 -0.7966 -0.7459 -0.1235
 1152SOL     OW 5095   5.485   4.182   0.442  0.4773 -0.1230 -0.1098
 1152SOL    HW1 5096   5.551   4.112   0.435  0.2898 -0.2785 -0.3478
 1152SOL    HW2 5097   5.523   4.245   0.503  0.3459 -0.7849  0.6781
 1153SOL     OW 5098   1.382   5.009   0.678 -0.4138  0.2490  0.1144
 1153SOL    HW1 5099   1.353   5.083   0.624  0.4905  0.8558  0.4487
 1153SOL    HW2 5100   1.342   4.933   0.636 -1.0312  0.8764 -0.4726
 1154SOL     OW 5101   5.711   2.392   3.508 -0.2394 -0.1926  0.5681
 1154SOL    HW1 5102   5.714   2.484   3.536 -3.0637 -0.7334  3.1182
 1154SOL    HW2 5103   5.619   2.376   3.490  0.3097 -2.3609 -0.6320
 1155SOL     OW 5104   1.612   2.777   1.891  0.1896  0.3340  0.4939
 1155SOL    HW1 5105   1.609   2.871   1.876 -1.2961  0.4655  1.4470
 1155SOL    HW2 5106   1.526   2.755   1.926  0.1207 -1.5717 -0.7244
 1156SOL     OW 5107   6.461   0.452   0.933  0.1775 -0.6562  0.5312
 1156SOL    HW1 5108   6.417   0.537   0.942  1.9108  0.5398 -1.5202
 1156SOL    HW2 5109   6.409   0.393   0.988 -1.2966  1.6222  1.7711
 1157SOL     OW 5110   4.443   1.111   3.051  0.2027 -0.4165  0.6054
 1157SOL    HW1 5111   4.453   1.062   3.133 -0.9436 -0.8814  0.4798
 1157SOL    HW2 5112   4.383   1.058   2.998  1.9914 -0.8243 -1.1218
 1158SOL     OW 5113   6.322   0.466   4.226  0.0369  0.2233  0.3518
 1158SOL    HW1 5114   6.325   0.553   4.188 -4.5461  0.9087  1.0245
 1158SOL    HW2 5115   6.374   0.473   4.307  0.2100  2.1159  0.1104
 1159SOL     OW 5116   3.112   1.137   3.020  0.2222  0.3394  0.3017
 1159SOL    HW1 5117   3.064   1.054   3.025  0.1360  0.3971  0.4288
 1159SOL    HW2 5118   3.115   1.168   3.111  0.8104  0.1558  0.3513
 1160SOL     OW 5119   2.336   1.366   2.577  0.4561  0.3152  0.0318
 1160SOL    HW1 5120   2.401   1.404   2.636  0.2183  0.3181  0.2952
 1160SOL    HW2 5121   2.307   1.438   2.521  1.0419  0.2043 -0.4223
 1161SOL     OW 5122   4.866   3.425   3.540  0.2360  0.1925 -0.5867
 1161SOL    HW1 5123   4.885   3.343   3.494 -2.4565  0.0648 -1.6260
 1161SOL    HW2 5124   4.831   3.483   3.472  0.3520  1.5733  0.4971
 1162SOL     OW 5125   5.777   5.944   4.364  0.0497 -0.5849  0.0751
 1162SOL    HW1 5126   5.833   5.949   4.441 -1.0920  0.8002  0.8733
 1162SOL    HW2 5127   5.732   5.859   4.372  0.6604 -0.8831  0.3923
 1163SOL     OW 5128   2.521   3.926   1.942 -0.9223  0.0366  0.4175
 1163SOL    HW1 5129   2.495   3.893   1.856  0.1926 -0.3503  0.2079
 1163SOL    HW2 5130   2.581   3.859   1.977  0.6064  1.3345  0.4112
 1164SOL     OW 5131   2.197   2.372   2.823  0.4789  0.0417 -0.3422
 1164SOL    HW1 5132   2.130   2.415   2.771 -0.2205 -1.3380 -0.6103
 1164SOL    HW2 5133   2.235   2.443   2.876  1.2310  1.5115 -2.6713
 1165SOL     OW 5134   6.203   3.415   1.574  0.2393 -0.2993  0.5078
 1165SOL    HW1 5135   6.163   3.394   1.658  0.0695  0.3303  0.5915
 1165SOL    HW2 5136   6.148   3.485   1.538  0.4352 -0.4143 -0.0255
 1166SOL     OW 5137   1.803   3.407   2.253 -0.0926 -0.7484  0.0270
 1166SOL    HW1 5138   1.799   3.358   2.171 -0.2115  0.1985 -0.5383
 1166SOL    HW2 5139   1.875   3.469   2.240 -1.0978  0.4440  0.0546
 1167SOL     OW 5140   3.816   2.417   1.760 -0.8406  0.6315 -0.1855
 1167SOL    HW1 5141   3.887   2.422   1.697 -2.2357  1.5679 -1.7334
 1167SOL    HW2 5142   3.830   2.492   1.818  0.8604 -0.6370  1.1732
 1168SOL     OW 5143   0.190   0.021   2.086  0.3579 -0.3596 -0.1795
 1168SOL    HW1 5144   0.193  -0.068   2.050  1.3043 -0.1953 -0.5281
 1168SOL    HW2 5145   0.262   0.067   2.043 -0.4902  0.7503 -0.4324
 1169SOL     OW 5146   2.502   4.729   4.497 -0.0704 -0.2083  0.2669
 1169SOL    HW1 5147   2.453   4.651   4.523 -0.3888 -0.2171 -0.3503
 1169SOL    HW2 5148   2.585   4.721   4.543 -1.1592  0.5437  2.5653
 1170SOL     OW 5149   3.462   1.727   1.214  0.0419  0.2812 -0.2404
 1170SOL    HW1 5150   3.386   1.753   1.266 -0.9297  0.3690 -1.6430
 1170SOL    HW2 5151   3.482   1.804   1.161  2.2489  0.8864  1.3072
 1171SOL     OW 5152   1.119   4.079   1.983  0.1728 -0.3959 -0.2851
 1171SOL    HW1 5153   1.043   4.082   1.924 -1.5627  0.6122  1.8635
 1171SOL    HW2 5154   1.162   4.164   1.970  0.3119 -0.5281 -0.7092
 1172SOL     OW 5155   4.332   4.401   1.295 -0.4070 -0.7661 -0.1094
 1172SOL    HW1 5156   4.346   4.444   1.379 -1.5913 -2.3079  0.9400
 1172SOL    HW2 5157   4.325   4.308   1.317  1.5048 -1.4945 -2.1977
 1173SOL     OW 5158   0.967   6.182   0.614  0.4597  0.4433 -0.2856
 1173SOL    HW1 5159   0.887   6.165   0.664  0.3037 -0.9150 -0.9591
 1173SOL    HW2 5160   1.026   6.222   0.678 -0.4903  0.7814  0.4126
 1174SOL     OW 5161   5.333   0.656   4.310  0.0240 -0.2960 -0.0493
 1174SOL    HW1 5162   5.272   0.636   4.239 -0.1736  0.1216 -0.0020
 1174SOL    HW2 5163   5.298   0.610   4.386 -1.0355  1.0587  0.3293
 1175SOL     OW 5164   3.519   4.306   4.288  0.1736  0.3467 -0.9700
 1175SOL    HW1 5165   3.563   4.320   4.372 -1.9483  2.4663 -0.0957
 1175SOL    HW2 5166   3.461   4.232   4.304  1.6242 -0.9599 -1.4422
 1176SOL     OW 5167   1.821   1.767   1.051 -0.1982  0.0402 -0.0423
 1176SOL    HW1 5168   1.835   1.831   0.981  0.2522  0.5347  0.4887
 1176SOL    HW2 5169   1.844   1.683   1.011  0.6190  0.3826 -0.3234
 1177SOL     OW 5170   4.962   1.331   2.915 -0.8619 -0.0691 -0.0873
 1177SOL    HW1 5171   5.006   1.326   3.000 -0.0916 -1.8081 -0.5463
 1177SOL    HW2 5172   5.023   1.378   2.859 -1.7639  1.9063  0.5097
 1178SOL     OW 5173   5.593   6.066   0.393 -0.2499 -0.4931 -0.3655
 1178SOL    HW1 5174   5.583   6.155   0.359  1.5763 -0.3432 -0.6326
 1178SOL    HW2 5175   5.640   6.078   0.476 -2.0367 -1.0743  0.7859
 1179SOL     OW 5176   0.220   4.875   1.957  0.4542  0.6359 -0.0797
 1179SOL    HW1 5177   0.212   4.817   1.882  1.2829 -1.0635  1.0848
 1179SOL    HW2 5178   0.275   4.947   1.925 -0.3913  0.7078 -1.4753
 1180SOL     OW 5179   6.302   3.305   0.692 -0.3626 -0.3414  0.4218
 1180SOL    HW1 5180   6.284   3.342   0.778 -0.0569 -0.7833  0.6841
 1180SOL    HW2 5181   6.374   3.243   0.708  1.3071  1.2378 -0.5380
 1181SOL     OW 5182   1.879   2.402   4.399  0.1242  0.2862 -0.5636
 1181SOL    HW1 5183   1.924   2.340   4.340  0.4895 -0.3763  0.3827
 1181SOL    HW2 5184   1.794   2.362   4.416  0.4177 -0.0538  0.1695
 1182SOL     OW 5185   5.535   3.367   0.886 -0.6825 -0.3696  0.1112
 1182SOL    HW1 5186   5.606   3.313   0.851  1.6727  0.6356  2.9421
 1182SOL    HW2 5187   5.534   3.444   0.829  0.9330 -0.1568  0.3103
 1183SOL     OW 5188   2.655   0.750   1.684  0.2432  0.4172  0.3423
 1183SOL    HW1 5189   2.741   0.753   1.725  0.4670 -0.2343 -0.0665
 1183SOL    HW2 5190   2.632   0.842   1.670 -0.0555  0.6907  2.3502
 1184SOL     OW 5191   3.047   4.423   2.805 -0.2378  0.1090 -0.4570
 1184SOL    HW1 5192   3.137   4.398   2.784 -0.6457 -1.8215 -0.1221
 1184SOL    HW2 5193   3.006   4.437   2.719  0.2134  0.3941 -0.6330
 1185SOL     OW 5194   0.944   1.750   2.544 -0.4078 -0.1722 -0.0303
 1185SOL    HW1 5195   0.861   1.724   2.584 -0.5288 -0.1125 -0.2417
 1185SOL    HW2 5196   0.994   1.789   2.616  0.7845 -3.1839  0.9137
 1186SOL     OW 5197   6.427   4.086   4.361  0.7964  0.2966 -0.1196
 1186SOL    HW1 5198   6.513   4.125   4.342  1.5719 -1.5079 -0.5513
 1186SOL    HW2 5199   6.433   3.998   4.325 -1.1613  0.0345  0.1153
 1187SOL     OW 5200   0.058   0.584   3.303  0.5871  0.3684  0.5512
 1187SOL    HW1 5201   0.055   0.522   3.231  0.8317  2.2275 -1.1481
 1187SOL    HW2 5202   0.152   0.594   3.322  0.5644  0.4241  0.6331
 1188SOL     OW 5203   0.961   0.032   0.448  0.5117  0.6826  0.7936
 1188SOL    HW1 5204   0.982   0.020   0.355  2.1141  0.2596  1.1723
 1188SOL    HW2 5205   0.954   0.127   0.459  0.5827  0.7483  0.2989
 1189SOL     OW 5206   2.072   2.900   0.305  0.3340 -0.6894  0.3089
 1189SOL    HW1 5207   2.102   2.812   0.326 -0.9563 -1.4903 -0.9899
 1189SOL    HW2 5208   2.086   2.908   0.211 -0.4197  0.1437  0.2517
 1190SOL     OW 5209   4.977   1.629   1.148  0.2787  0.0257 -0.1008
 1190SOL    HW1 5210   4.997   1.616   1.241 -0.2265  0.4837  0.0780
 1190SOL    HW2 5211   4.891   1.671   1.147  0.2633 -0.0029 -0.7800
 1191SOL     OW 5212   0.809   3.032   2.861 -0.8458 -0.7185  0.8961
 1191SOL    HW1 5213   0.881   3.086   2.894  0.8597  0.1028 -3.4307
 1191SOL    HW2 5214   0.739   3.095   2.842 -0.7333 -0.7505  0.3742
 1192SOL     OW 5215   5.866   4.153   0.181  0.3643 -0.1423  0.6639
 1192SOL    HW1 5216   5.784   4.119   0.145  0.1009  1.1969 -0.0254
 1192SOL    HW2 5217   5.918   4.074   0.198 -0.1417 -0.9135 -1.0932
 1193SOL     OW 5218   0.996   6.138   4.127 -0.1699  0.7805  0.1014
 1193SOL    HW1 5219   1.068   6.134   4.063 -1.0560 -0.8923 -0.8525
 1193SOL    HW2 5220   1.039   6.163   4.209  1.3291  0.8564 -0.6570
 1194SOL     OW 5221   6.137   5.484   3.800  0.2171 -0.5305  0.3188
 1194SOL    HW1 5222   6.099   5.401   3.829 -1.5666  0.2969  0.4282
 1194SOL    HW2 5223   6.108   5.548   3.864  2.1126  0.1058  0.5973
 1195SOL     OW 5224   0.465   6.080   2.008  0.7746 -0.2379  0.3279
 1195SOL    HW1 5225   0.503   5.997   2.038  0.7070 -0.0032  1.1023
 1195SOL    HW2 5226   0.384   6.088   2.059  1.4468  0.9436  1.2566
 1196SOL     OW 5227   4.773   4.062   0.657  0.7311  0.2283  0.2802
 1196SOL    HW1 5228   4.741   3.994   0.717 -0.6182  0.7255  0.1643
 1196SOL    HW2 5229   4.868   4.055   0.662  0.6325 -0.9526  1.0878
 1197SOL     OW 5230   4.992   4.289   0.864  0.3526  0.4792  0.1353
 1197SOL    HW1 5231   4.952   4.363   0.819 -1.8715 -0.5457  0.3189
 1197SOL    HW2 5232   5.018   4.230   0.794  0.2288  0.5044  0.0676
 1198SOL     OW 5233   2.423   0.426   0.520  0.1681  0.5657 -0.0118
 1198SOL    HW1 5234   2.378   0.391   0.443 -0.2037  1.0642 -0.0268
 1198SOL    HW2 5235   2.488   0.487   0.483  0.3894  0.3660  0.0437
 1199SOL     OW 5236   1.444   2.840   2.815  0.5448  0.2829 -0.8213
 1199SOL    HW1 5237   1.408   2.854   2.903  0.3138  0.6662 -0.9752
 1199SOL    HW2 5238   1.472   2.927   2.786  4.9022 -0.3878  0.6784
 1200SOL     OW 5239   5.615   4.235   2.276  0.4880  0.6887  0.1605
 1200SOL    HW1 5240   5.584   4.264   2.361 -1.6388  0.1985 -0.3874
 1200SOL    HW2 5241   5.629   4.316   2.226 -0.0257  0.9237  0.3966
 1201SOL     OW 5242   6.574   2.001   3.560 -0.0606  0.0607 -0.3052
 1201SOL    HW1 5243   6.576   1.934   3.493 -2.5003 -1.4326  0.9533
 1201SOL    HW2 5244   6.552   2.082   3.513  2.6904  0.0311 -1.8037
 1202SOL     OW 5245   4.610   0.286   3.790  0.1006 -0.3780  0.5860
 1202SOL    HW1 5246   4.537   0.224   3.795 -0.0397 -0.1158  2.3571
 1202SOL    HW2 5247   4.584   0.358   3.848  1.2264  0.3223  0.2515
 1203SOL     OW 5248   4.076   0.761   2.776  0.4023 -0.0985  0.4095
 1203SOL    HW1 5249   4.050   0.795   2.861  0.0832 -1.0966  0.7272
 1203SOL    HW2 5250   4.008   0.697   2.754  1.6631 -1.5378  0.4823
 1204SOL     OW 5251   0.758   1.087   2.861 -0.2319  0.1387  0.1436
 1204SOL    HW1 5252   0.722   1.170   2.829  1.6167  1.1798  0.6164
 1204SOL    HW2 5253   0.692   1.053   2.920 -0.9963  1.3190  0.0008
 1205SOL     OW 5254   5.224   6.475   3.721 -0.8205 -0.0327 -0.1940
 1205SOL    HW1 5255   5.148   6.514   3.678 -0.9429  0.7026  0.6554
 1205SOL    HW2 5256   5.190   6.444   3.805 -0.4852 -1.0023 -0.4083
 1206SOL     OW 5257   5.973   1.571   0.128 -0.2512  0.2405  0.7205
 1206SOL    HW1 5258   6.022   1.558   0.209 -0.2349  0.1257  0.6908
 1206SOL    HW2 5259   6.040   1.575   0.060 -0.1270  1.8491  0.8834
 1207SOL     OW 5260   4.925   1.271   1.114  0.5740 -0.0800  0.2284
 1207SOL    HW1 5261   4.904   1.191   1.065 -1.1093  0.9830 -0.8412
 1207SOL    HW2 5262   4.958   1.332   1.048 -1.4415  1.2729  0.3904
 1208SOL     OW 5263   2.325   0.893   2.423 -0.2052  0.5252 -0.1014
 1208SOL    HW1 5264   2.397   0.862   2.478  3.2353 -0.1005 -4.3937
 1208SOL    HW2 5265   2.332   0.988   2.426  0.0790  0.4965  0.3277
 1209SOL     OW 5266   1.067   4.555   3.196 -0.2451 -0.8021 -0.7359
 1209SOL    HW1 5267   0.972   4.554   3.207 -0.0133 -1.5224  1.6751
 1209SOL    HW2 5268   1.102   4.520   3.278  2.1187 -0.6932 -1.6024
 1210SOL     OW 5269   4.509   4.585   3.039  0.1561  1.0307 -0.3733
 1210SOL    HW1 5270   4.523   4.656   3.102  1.0568  2.1306 -1.7587
 1210SOL    HW2 5271   4.442   4.618   2.979 -0.4761  0.1160 -0.1864
 1211SOL     OW 5272   1.594   3.554   3.107  0.7361 -0.2566 -0.7352
 1211SOL    HW1 5273   1.647   3.566   3.186  0.5835  2.6161 -0.9597
 1211SOL    HW2 5274   1.518   3.611   3.121 -0.2539 -1.1758 -2.1524
 1212SOL     OW 5275   6.024   6.041   0.872  0.0714  0.1557 -0.0478
 1212SOL    HW1 5276   6.094   6.034   0.935  0.5669 -0.5968 -0.6569
 1212SOL    HW2 5277   6.033   6.129   0.835  1.2282 -0.2207 -0.7165
 1213SOL     OW 5278   4.204   1.470   2.074  0.0714 -0.0418  0.6064
 1213SOL    HW1 5279   4.130   1.522   2.106 -0.7283 -2.0621  2.2569
 1213SOL    HW2 5280   4.199   1.388   2.122  2.7541 -0.7127 -0.0502
 1214SOL     OW 5281   0.463   1.859   4.333 -0.6311 -0.0589 -0.4033
 1214SOL    HW1 5282   0.493   1.948   4.354 -2.9517  1.1663 -1.8603
 1214SOL    HW2 5283   0.532   1.802   4.367  0.0592  2.1632  2.2835
 1215SOL     OW 5284   1.894   3.135   0.319  0.1106 -1.2827 -0.2461
 1215SOL    HW1 5285   1.806   3.102   0.300 -0.7380 -0.3345  1.7810
 1215SOL    HW2 5286   1.948   3.056   0.326 -1.0912 -2.0461  0.8271
 1216SOL     OW 5287   1.432   3.635   1.991  0.1041  0.6492  0.1634
 1216SOL    HW1 5288   1.523   3.606   1.986 -0.5506 -1.6234  0.2966
 1216SOL    HW2 5289   1.400   3.600   2.075 -0.9659  1.2332  0.0260
 1217SOL     OW 5290   4.003   6.038   3.788 -0.4594  0.0459  0.8251
 1217SOL    HW1 5291   3.970   6.032   3.878  0.4986 -2.9800  1.0953
 1217SOL    HW2 5292   4.096   6.057   3.799  0.1747 -2.6231  0.6832
 1218SOL     OW 5293   3.221   2.037   2.176 -0.1681  0.0112 -0.0051
 1218SOL    HW1 5294   3.288   2.091   2.219  1.4684 -0.4045 -1.8781
 1218SOL    HW2 5295   3.210   2.076   2.090 -1.0766 -0.9793 -0.3609
 1219SOL     OW 5296   4.426   2.083   2.637  0.2951  0.1801  0.3000
 1219SOL    HW1 5297   4.498   2.135   2.671  0.5894 -0.1627  0.2119
 1219SOL    HW2 5298   4.386   2.137   2.568 -1.0338  1.3814  1.9231
 1220SOL     OW 5299   1.430   3.794   2.895 -0.1357 -0.2047  0.1123
 1220SOL    HW1 5300   1.510   3.842   2.874 -0.3326  0.7719  1.4553
 1220SOL    HW2 5301   1.403   3.755   2.812  1.4221 -0.0985 -0.4820
 1221SOL     OW 5302   5.653   5.674   2.574 -0.0121 -0.1130  0.3332
 1221SOL    HW1 5303   5.745   5.650   2.571  0.0210  0.0152  0.3181
 1221SOL    HW2 5304   5.638   5.701   2.665 -0.8919 -3.5458  1.3549
 1222SOL     OW 5305   1.689   1.204   1.836 -0.7321  0.2983  0.3745
 1222SOL    HW1 5306   1.612   1.150   1.821  0.5642 -1.6751  0.3338
 1222SOL    HW2 5307   1.736   1.203   1.753 -0.2198  0.6947  0.6536
 1223SOL     OW 5308   3.194   1.356   2.657 -0.1593 -0.7676  0.9987
 1223SOL    HW1 5309   3.232   1.302   2.725  1.1078 -0.2175  0.7623
 1223SOL    HW2 5310   3.247   1.337   2.579 -0.2877  0.0949  0.6859
 1224SOL     OW 5311   2.905   3.154   4.247  0.0236 -0.1729  0.3365
 1224SOL    HW1 5312   2.910   3.190   4.159  2.2927  0.0614  0.4979
 1224SOL    HW2 5313   2.924   3.061   4.236  0.9900 -0.0264  0.6019
 1225SOL     OW 5314   0.780   1.080   1.907  0.2082  0.2288 -0.2250
 1225SOL    HW1 5315   0.764   1.013   1.840  0.7315  1.2218 -1.3781
 1225SOL    HW2 5316   0.716   1.061   1.975 -1.9412  0.5453 -2.0249
 1226SOL     OW 5317   3.145   4.240   0.881 -0.8432  0.3457 -0.8442
 1226SOL    HW1 5318   3.125   4.147   0.889 -0.8350  0.4156  0.2275
 1226SOL    HW2 5319   3.130   4.275   0.969 -0.6827  1.3253 -1.1897
 1227SOL     OW 5320   4.848   4.943   1.828  0.7278  0.6192  0.0021
 1227SOL    HW1 5321   4.864   4.907   1.741 -0.1674  1.0985 -0.3845
 1227SOL    HW2 5322   4.816   5.032   1.812  0.5498  0.7158  0.8157
 1228SOL     OW 5323   3.231   0.442   4.215  0.1278  0.4083  0.0696
 1228SOL    HW1 5324   3.303   0.445   4.152  0.7645  0.7419  0.7890
 1228SOL    HW2 5325   3.166   0.502   4.179  0.6348  0.8687 -0.1007
 1229SOL     OW 5326   5.178   2.703   3.866 -0.6881  0.5345  0.0182
 1229SOL    HW1 5327   5.151   2.772   3.805 -1.3795 -1.5379 -2.1627
 1229SOL    HW2 5328   5.265   2.676   3.835  0.1549  1.2647  1.6584
 1230SOL     OW 5329   2.800   6.036   0.795 -0.0550  0.0759  0.0801
 1230SOL    HW1 5330   2.791   5.978   0.871 -0.9548 -2.5715 -1.9228
 1230SOL    HW2 5331   2.733   6.103   0.808  0.8583  0.6743  2.3402
 1231SOL     OW 5332   2.201   0.747   4.294  0.6517  0.0516  0.3482
 1231SOL    HW1 5333   2.157   0.713   4.372  1.3449 -0.8204  0.3621
 1231SOL    HW2 5334   2.165   0.696   4.221 -0.2019  1.0500  0.0367
 1232SOL     OW 5335   3.143   4.720   4.474  0.5889 -0.3431  0.2597
 1232SOL    HW1 5336   3.223   4.754   4.434  0.0310 -0.3317 -0.9063
 1232SOL    HW2 5337   3.173   4.665   4.546  1.5979  0.5281  0.5192
 1233SOL     OW 5338   4.788   6.491   1.300  0.7210 -0.0508  0.3028
 1233SOL    HW1 5339   4.787   6.452   1.212  0.1316  0.6073  0.0045
 1233SOL    HW2 5340   4.760   6.421   1.358 -0.8437  0.0539 -0.2840
 1234SOL     OW 5341   0.755   6.197   2.748  0.1979 -0.1305 -0.1633
 1234SOL    HW1 5342   0.727   6.249   2.824  0.5623  0.3184 -0.3316
 1234SOL    HW2 5343   0.850   6.196   2.754  0.2719  0.5871 -1.0558
 1235SOL     OW 5344   6.437   1.915   2.198  0.0005  0.1370 -0.2310
 1235SOL    HW1 5345   6.360   1.935   2.143  0.4215  0.2231 -0.7955
 1235SOL    HW2 5346   6.484   1.998   2.205 -0.0623  0.1322  0.2900
 1236SOL     OW 5347   6.452   3.749   2.503 -0.2113 -0.6982 -0.0963
 1236SOL    HW1 5348   6.523   3.720   2.445 -1.4892  0.0965 -2.1577
 1236SOL    HW2 5349   6.453   3.844   2.495 -1.4659 -0.6820 -0.1095
 1237SOL     OW 5350   2.555   4.735   0.922  0.9793  0.5492 -0.0887
 1237SOL    HW1 5351   2.624   4.682   0.883 -1.1389 -3.0008  0.5571
 1237SOL    HW2 5352   2.498   4.758   0.849  0.8451  0.2151 -0.0881
 1238SOL     OW 5353   5.586   1.568   3.823 -0.8002  0.2198 -0.0243
 1238SOL    HW1 5354   5.542   1.544   3.905 -0.7774 -2.2451 -0.6574
 1238SOL    HW2 5355   5.516   1.571   3.758 -0.4261 -1.1809 -0.5325
 1239SOL     OW 5356   3.315   1.719   3.880  0.0525  0.4937 -0.2919
 1239SOL    HW1 5357   3.319   1.765   3.964  0.3259  0.4471 -0.2788
 1239SOL    HW2 5358   3.313   1.789   3.814 -2.3334  0.6031 -0.1947
 1240SOL     OW 5359   1.118   2.562   1.803 -0.1345  0.4849 -0.2179
 1240SOL    HW1 5360   1.156   2.541   1.888 -0.1785 -0.2731 -0.3734
 1240SOL    HW2 5361   1.177   2.520   1.740  0.2689  1.5989 -0.6007
 1241SOL     OW 5362   5.988   1.456   3.973 -0.1344 -0.2011  0.1536
 1241SOL    HW1 5363   6.069   1.421   3.935 -0.3406 -0.2493 -0.2521
 1241SOL    HW2 5364   5.922   1.442   3.905 -0.0910  1.5644 -0.3014
 1242SOL     OW 5365   4.843   6.402   2.859  0.0572  0.3796 -0.2443
 1242SOL    HW1 5366   4.797   6.323   2.831  1.4906 -0.3185 -0.7737
 1242SOL    HW2 5367   4.921   6.369   2.904 -0.4071  1.5076  1.4789
 1243SOL     OW 5368   3.503   0.863   1.144 -0.2617 -0.6702  0.4896
 1243SOL    HW1 5369   3.525   0.779   1.186 -1.6974 -0.7106  1.2286
 1243SOL    HW2 5370   3.427   0.894   1.193 -0.2746  0.6523 -0.3409
 1244SOL     OW 5371   2.998   1.707   1.319  0.2500 -0.2736  0.4310
 1244SOL    HW1 5372   2.968   1.666   1.400 -1.6853 -0.0047 -0.0758
 1244SOL    HW2 5373   2.966   1.797   1.326  0.6828 -0.0552 -0.3233
 1245SOL     OW 5374   4.661   4.963   2.042  0.0937 -0.6321  0.3966
 1245SOL    HW1 5375   4.669   5.053   2.071  0.0942 -0.5590  0.1698
 1245SOL    HW2 5376   4.738   4.947   1.989 -0.2800 -0.5335 -0.1812
 1246SOL     OW 5377   5.807   1.889   1.044  0.5927  0.0230 -0.0477
 1246SOL    HW1 5378   5.874   1.851   1.102  0.9938  1.2572  0.3262
 1246SOL    HW2 5379   5.747   1.934   1.103 -0.3937 -0.7651 -0.4139
 1247SOL     OW 5380   5.936   5.517   0.684  0.2753 -0.0617  0.0844
 1247SOL    HW1 5381   5.928   5.454   0.756 -2.7325 -0.0589 -0.1468
 1247SOL    HW2 5382   5.940   5.602   0.728 -1.2467 -0.0803  0.3138
 1248SOL     OW 5383   2.885   4.950   0.042 -0.3096  0.3507 -0.5909
 1248SOL    HW1 5384   2.949   4.902  -0.011 -0.7055 -0.9321  0.0397
 1248SOL    HW2 5385   2.884   4.903   0.126 -0.8308  1.3930  0.0018
 1249SOL     OW 5386   2.127   2.068   2.105 -0.2442 -0.0316 -0.9404
 1249SOL    HW1 5387   2.187   2.098   2.173 -1.0005  1.1914 -0.7762
 1249SOL    HW2 5388   2.170   1.991   2.067  0.4260 -0.4399  0.5707
 1250SOL     OW 5389   5.606   5.394   0.538  0.3828 -0.2488 -0.2150
 1250SOL    HW1 5390   5.634   5.420   0.626  0.9605  0.3567 -0.5673
 1250SOL    HW2 5391   5.687   5.394   0.487  0.0268 -0.4715 -0.7760
 1251SOL     OW 5392   4.685   1.988   2.652  0.0850 -0.2668  0.0520
 1251SOL    HW1 5393   4.720   2.046   2.584 -0.3450  0.0272  0.0770
 1251SOL    HW2 5394   4.599   1.963   2.620 -0.6292  0.8406  1.0345
 1252SOL     OW 5395   0.457   4.748   0.724  0.5427  0.0824 -0.1544
 1252SOL    HW1 5396   0.373   4.752   0.679 -0.1480  1.9974  1.1969
 1252SOL    HW2 5397   0.473   4.655   0.737 -0.1594 -0.4547 -2.5506
 1253SOL     OW 5398   0.088   0.129   4.407  0.2608 -0.5661  0.3590
 1253SOL    HW1 5399   0.032   0.052   4.406  2.1753 -2.0345 -0.9880
 1253SOL    HW2 5400   0.155   0.109   4.472  1.3881 -0.5548 -0.7556
 1254SOL     OW 5401   5.213   1.721   3.859 -0.4385  0.2325  0.2125
 1254SOL    HW1 5402   5.167   1.651   3.905 -0.7588  1.3631  1.6682
 1254SOL    HW2 5403   5.229   1.686   3.771 -0.5264 -1.6729  0.9303
 1255SOL     OW 5404   4.923   3.591   0.829 -0.4620  0.6100 -0.0652
 1255SOL    HW1 5405   4.996   3.561   0.775 -1.0767  0.1640 -0.6608
 1255SOL    HW2 5406   4.950   3.571   0.919  0.9691  2.1933 -0.0753
 1256SOL     OW 5407   3.270   1.888   3.259 -0.0319 -0.1969  0.0680
 1256SOL    HW1 5408   3.306   1.853   3.178  0.9074 -1.6637  1.0753
 1256SOL    HW2 5409   3.345   1.923   3.306 -0.4760  0.0956  0.5724
 1257SOL     OW 5410   2.208   3.630   2.459 -0.2470  0.0909 -0.7219
 1257SOL    HW1 5411   2.226   3.607   2.551 -0.7728 -2.5616 -1.2280
 1257SOL    HW2 5412   2.266   3.704   2.442 -0.9215  1.3948  2.0443
 1258SOL     OW 5413   3.562   2.121   0.400  0.0044  0.0468  0.3480
 1258SOL    HW1 5414   3.597   2.044   0.444 -0.2993 -1.0307 -1.1988
 1258SOL    HW2 5415   3.604   2.121   0.314  0.0341  1.6500  0.3333
 1259SOL     OW 5416   5.503   4.241   2.944  0.0145 -0.2082  0.1486
 1259SOL    HW1 5417   5.451   4.173   2.901 -1.5839  0.8906  0.2451
 1259SOL    HW2 5418   5.452   4.266   3.021  0.8535  0.6822  0.4450
 1260SOL     OW 5419   4.725   1.091   3.757 -0.5403 -0.3424 -0.6702
 1260SOL    HW1 5420   4.676   1.149   3.699 -0.9615 -0.2961 -0.2647
 1260SOL    HW2 5421   4.685   1.005   3.745 -2.1083  0.0642  1.1912
 1261SOL     OW 5422   4.063   5.867   3.457  0.3537  0.2764 -0.2931
 1261SOL    HW1 5423   4.098   5.793   3.506 -0.2644 -0.2003 -0.5637
 1261SOL    HW2 5424   4.122   5.940   3.478  0.0657  0.1103  1.2208
 1262SOL     OW 5425   2.842   2.002   1.916 -0.3063 -0.0691 -0.1795
 1262SOL    HW1 5426   2.855   1.914   1.953  1.6801  0.3951  0.3400
 1262SOL    HW2 5427   2.920   2.017   1.863  0.3267  2.1254  1.2795
 1263SOL     OW 5428   1.763   2.445   3.470  0.7889 -0.1534 -1.0025
 1263SOL    HW1 5429   1.672   2.424   3.489  0.8271 -0.1110 -0.7676
 1263SOL    HW2 5430   1.805   2.360   3.454  0.4970 -0.1085 -2.0865
 1264SOL     OW 5431   6.195   2.622   2.429  0.2822 -0.1053  0.3617
 1264SOL    HW1 5432   6.268   2.602   2.488  1.8023  0.3410 -1.2875
 1264SOL    HW2 5433   6.234   2.678   2.361 -0.9667 -1.9519 -1.9951
 1265SOL     OW 5434   3.116   5.211   0.021  0.0690 -0.0906  0.2527
 1265SOL    HW1 5435   3.089   5.267  -0.051  2.1242  0.7013  0.0594
 1265SOL    HW2 5436   3.065   5.131   0.008  1.3707 -0.5623 -2.9585
 1266SOL     OW 5437   1.129   5.532   3.846  0.8943 -0.0297 -0.0346
 1266SOL    HW1 5438   1.103   5.507   3.935  2.1346  1.9259  0.9512
 1266SOL    HW2 5439   1.213   5.489   3.832  0.8726 -0.0482 -0.1081
 1267SOL     OW 5440   0.670   0.766   2.135 -0.2460  0.5437 -0.6458
 1267SOL    HW1 5441   0.688   0.703   2.205 -0.7243  1.7770  0.6296
 1267SOL    HW2 5442   0.756   0.802   2.113  0.1907 -1.1572 -2.0761
 1268SOL     OW 5443   3.554   5.836   1.594 -0.5193  0.1413 -0.2835
 1268SOL    HW1 5444   3.626   5.797   1.644  0.4651  0.6068 -1.2846
 1268SOL    HW2 5445   3.517   5.763   1.544 -0.4917 -0.0286 -0.0562
 1269SOL     OW 5446   1.971   2.627   3.530  0.0986 -0.2483  0.2426
 1269SOL    HW1 5447   2.019   2.638   3.448  0.0063  0.1995  0.2487
 1269SOL    HW2 5448   1.899   2.568   3.508 -0.2892  0.3570 -0.1505
 1270SOL     OW 5449   5.034   2.824   2.096 -0.0277  0.3734 -0.3997
 1270SOL    HW1 5450   5.050   2.815   2.190 -1.2962 -2.9152 -0.3710
 1270SOL    HW2 5451   4.940   2.839   2.089 -0.1650 -0.7062 -1.1357
 1271SOL     OW 5452   3.646   2.889   3.183 -0.5912  0.0353  0.5410
 1271SOL    HW1 5453   3.568   2.924   3.141 -0.8412  0.2218  1.1403
 1271SOL    HW2 5454   3.637   2.794   3.175 -0.6939  0.0674  0.2764
 1272SOL     OW 5455   6.305   1.677   2.026  0.2141  0.2646 -0.1323
 1272SOL    HW1 5456   6.353   1.685   2.108 -0.5633  3.9033  0.1282
 1272SOL    HW2 5457   6.217   1.649   2.053  0.1002  0.9733  0.2608
 1273SOL     OW 5458   1.231   3.875   3.388 -0.2287  0.0478  0.2806
 1273SOL    HW1 5459   1.289   3.810   3.426  0.0850 -1.1097 -2.0349
 1273SOL    HW2 5460   1.288   3.948   3.365  0.1460 -0.5938 -0.8900
 1274SOL     OW 5461   0.081   0.965   3.180 -0.0230  0.1434 -0.2971
 1274SOL    HW1 5462   0.037   0.944   3.262  0.0235  1.8606  0.2009
 1274SOL    HW2 5463   0.169   0.927   3.190 -0.6645 -1.4505 -0.4340
 1275SOL     OW 5464   4.801   1.682   4.253 -0.1550  0.1370 -0.5312
 1275SOL    HW1 5465   4.830   1.592   4.262 -1.4700 -0.1515  1.1927
 1275SOL    HW2 5466   4.859   1.719   4.185  1.6979 -1.4094  0.1120
 1276SOL     OW 5467   4.041   3.087   4.150 -0.2372  0.1287  0.8163
 1276SOL    HW1 5468   4.117   3.097   4.092  0.8883 -0.5505  2.1002
 1276SOL    HW2 5469   3.995   3.010   4.117 -0.6999  0.8737 -0.3134
 1277SOL     OW 5470   0.084   3.735   2.752 -0.1978 -0.1766 -0.0931
 1277SOL    HW1 5471   0.042   3.662   2.798 -1.1214  0.3161 -0.1324
 1277SOL    HW2 5472   0.113   3.697   2.669 -0.8818 -0.4585 -0.2163
 1278SOL     OW 5473   6.201   1.296   2.097 -0.0751 -0.2307  0.1608
 1278SOL    HW1 5474   6.173   1.380   2.060  3.2054  0.5096 -1.0319
 1278SOL    HW2 5475   6.152   1.287   2.178 -1.1851  2.3940 -0.1353
 1279SOL     OW 5476   2.377   0.913   1.433  0.2259 -0.7463  0.0370
 1279SOL    HW1 5477   2.337   0.996   1.459 -1.3577 -2.0251  1.8677
 1279SOL    HW2 5478   2.343   0.896   1.345  0.4314  0.4196 -0.2865
 1280SOL     OW 5479   2.645   2.913   1.605 -0.2975 -0.2963 -0.2678
 1280SOL    HW1 5480   2.565   2.958   1.629 -0.8728 -0.7840 -1.1962
 1280SOL    HW2 5481   2.700   2.916   1.684 -1.0366  0.4312  0.2324
 1281SOL     OW 5482   3.985   3.575   2.798  0.2869  0.1431 -0.1076
 1281SOL    HW1 5483   3.908   3.554   2.746  0.7841 -0.5148 -0.5806
 1281SOL    HW2 5484   4.058   3.538   2.750  0.9523  1.0792  0.1499
 1282SOL     OW 5485   6.109   6.257   4.210 -0.5971  0.1828 -0.1999
 1282SOL    HW1 5486   6.022   6.234   4.245 -0.7209  2.4434  1.1608
 1282SOL    HW2 5487   6.102   6.348   4.185  1.3190  0.3320 -0.3484
 1283SOL     OW 5488   0.981   4.173   1.544 -0.5267  0.0829  0.3691
 1283SOL    HW1 5489   1.042   4.175   1.470 -0.5142  0.0972  0.3797
 1283SOL    HW2 5490   0.894   4.174   1.504 -0.5385 -1.6120  0.2798
 1284SOL     OW 5491   5.394   6.476   4.243  0.7794 -0.1717 -0.0011
 1284SOL    HW1 5492   5.441   6.465   4.160  1.6433  0.8774  0.3311
 1284SOL    HW2 5493   5.450   6.533   4.295  0.3902 -1.0466  1.4324
 1285SOL     OW 5494   3.626   0.997   0.204 -0.2908  0.7197 -0.2001
 1285SOL    HW1 5495   3.720   0.983   0.207 -0.1708  1.6116  1.4463
 1285SOL    HW2 5496   3.594   0.935   0.138  1.3355 -0.1356 -0.2231
 1286SOL     OW 5497   5.246   2.204   0.996  0.3270  0.0738  0.4849
 1286SOL    HW1 5498   5.156   2.223   1.025  0.4754  1.5067  0.1328
 1286SOL    HW2 5499   5.275   2.287   0.957  1.8923 -0.3059  0.8131
 1287SOL     OW 5500   6.051   1.301   4.492  0.5643  0.2358 -0.2745
 1287SOL    HW1 5501   6.130   1.295   4.546  0.9847 -0.0951 -0.9177
 1287SOL    HW2 5502   6.057   1.385   4.448  0.4285  0.3211 -0.1329
 1288SOL     OW 5503   0.610   4.478   2.580 -0.4959  0.3557  0.2366
 1288SOL    HW1 5504   0.522   4.514   2.568 -0.8677 -0.6701 -0.2645
 1288SOL    HW2 5505   0.595   4.385   2.598  0.3959  0.5810  2.3142
 1289SOL     OW 5506   5.857   2.204   4.259 -0.2331 -0.4215 -0.4681
 1289SOL    HW1 5507   5.891   2.145   4.327 -0.2464 -0.7673 -0.7582
 1289SOL    HW2 5508   5.876   2.159   4.177  1.2137  0.7057 -0.7992
 1290SOL     OW 5509   2.086   3.527   0.337 -0.2702 -0.4883 -0.4296
 1290SOL    HW1 5510   2.042   3.469   0.275 -1.1533  1.0957 -1.3685
 1290SOL    HW2 5511   2.170   3.547   0.295 -0.4920 -0.1250 -0.7115
 1291SOL     OW 5512   5.174   1.438   2.707  0.3038 -0.1862 -0.3610
 1291SOL    HW1 5513   5.215   1.465   2.625 -0.5556  0.7898 -0.4993
 1291SOL    HW2 5514   5.222   1.485   2.775  1.5142 -1.5765 -0.1946
 1292SOL     OW 5515   0.609   1.852   3.623 -0.1819 -0.1642  0.3186
 1292SOL    HW1 5516   0.691   1.901   3.624 -0.8160  1.0123 -1.3026
 1292SOL    HW2 5517   0.544   1.913   3.661 -0.6658 -0.3330 -0.2203
 1293SOL     OW 5518   6.248   2.017   1.994  0.6959  0.6805  0.1670
 1293SOL    HW1 5519   6.211   2.042   1.909  0.7068  0.0753 -0.0201
 1293SOL    HW2 5520   6.225   2.090   2.052  0.4679  0.9833 -0.2912
 1294SOL     OW 5521   5.355   4.353   3.385  0.1345 -0.2565 -0.0903
 1294SOL    HW1 5522   5.285   4.363   3.322 -0.1241  1.6985  0.4201
 1294SOL    HW2 5523   5.314   4.367   3.470  1.2553  2.0945  0.1521
 1295SOL     OW 5524   5.317   3.561   3.034  0.5307  0.1978 -0.0978
 1295SOL    HW1 5525   5.240   3.547   3.089  0.5260 -0.6571 -0.3055
 1295SOL    HW2 5526   5.283   3.605   2.955  0.4371  0.8248  0.2854
 1296SOL     OW 5527   4.945   2.567   3.560 -0.6969 -0.4243  0.1875
 1296SOL    HW1 5528   4.896   2.554   3.479 -2.6308 -0.7419  1.3500
 1296SOL    HW2 5529   4.930   2.659   3.582  2.7163  0.7064 -1.5472
 1297SOL     OW 5530   5.052   3.242   0.039 -0.4143 -0.2332  0.3235
 1297SOL    HW1 5531   5.073   3.305   0.109  2.3352 -1.6385  0.9268
 1297SOL    HW2 5532   5.135   3.230  -0.008 -1.5047 -1.4608 -1.4226
 1298SOL     OW 5533   6.247   1.987   3.801 -0.0546 -0.2611 -0.1115
 1298SOL    HW1 5534   6.196   1.923   3.850  1.0751 -1.4979 -0.4931
 1298SOL    HW2 5535   6.182   2.042   3.758 -1.0673 -0.0270  1.6219
 1299SOL     OW 5536   5.879   3.368   2.901  0.3876  0.5844  0.0728
 1299SOL    HW1 5537   5.825   3.418   2.963 -1.9947 -0.0717 -1.3641
 1299SOL    HW2 5538   5.867   3.412   2.817  0.8709 -0.4658 -0.5700
 1300SOL     OW 5539   4.525   2.991   1.056  0.1043  0.0217  0.5123
 1300SOL    HW1 5540   4.606   3.042   1.057  0.1625 -0.0406 -0.4741
 1300SOL    HW2 5541   4.455   3.055   1.070  0.2493  0.2229  0.3095
 1301SOL     OW 5542   1.090   0.646   4.434  0.4059  0.1399 -0.6355
 1301SOL    HW1 5543   1.010   0.689   4.402  0.1363  0.0771 -0.0544
 1301SOL    HW2 5544   1.067   0.615   4.521  1.1831  0.4433 -0.3116
 1302SOL     OW 5545   3.770   0.129   3.571  0.5050  0.1456  0.1950
 1302SOL    HW1 5546   3.745   0.117   3.663  0.7841  1.7915  0.5334
 1302SOL    HW2 5547   3.687   0.127   3.524  0.1886  0.7516  0.6939
 1303SOL     OW 5548   4.073   2.016   1.937  0.0451 -0.2594 -0.2313
 1303SOL    HW1 5549   4.014   2.069   1.883  0.9985  0.9666 -0.1167
 1303SOL    HW2 5550   4.016   1.955   1.983 -0.8808 -0.7303 -1.9326
 1304SOL     OW 5551   3.376   4.267   0.741  0.1628  0.4392  0.2466
 1304SOL    HW1 5552   3.295   4.244   0.786 -1.0474  1.2338 -1.4149
 1304SOL    HW2 5553   3.422   4.184   0.729 -0.3450 -0.0063  1.3247
 1305SOL     OW 5554   6.328   3.751   2.761 -0.5111  0.0941 -0.0858
 1305SOL    HW1 5555   6.396   3.765   2.695 -0.9972 -0.6245 -0.7535
 1305SOL    HW2 5556   6.333   3.658   2.782 -1.6113 -0.0847 -0.5252
 1306SOL     OW 5557   3.776   4.930   1.334  0.3502 -0.0996 -0.5333
 1306SOL    HW1 5558   3.709   4.930   1.265  1.2539  1.4611 -1.4687
 1306SOL    HW2 5559   3.740   4.988   1.401  0.6953  0.6446 -0.9824
 1307SOL     OW 5560   5.128   5.077   0.571  0.3859  0.1749 -0.2449
 1307SOL    HW1 5561   5.132   4.991   0.613 -1.7019  0.9089  1.6885
 1307SOL    HW2 5562   5.217   5.112   0.581  0.9227 -1.2058  0.1380
 1308SOL     OW 5563   4.868   0.333   0.849 -0.1226 -0.3204  0.4386
 1308SOL    HW1 5564   4.806   0.260   0.857 -1.5013  0.7766  0.1811
 1308SOL    HW2 5565   4.829   0.390   0.783  0.2991  1.2394  1.4813
 1309SOL     OW 5566   6.154   1.935   1.494  0.5743  0.4260 -0.7070
 1309SOL    HW1 5567   6.198   1.957   1.576 -0.7725  0.7403 -0.0582
 1309SOL    HW2 5568   6.194   1.994   1.430  1.0260  0.7839 -0.1120
 1310SOL     OW 5569   0.849   2.520   3.304  0.1864  0.0039 -0.7034
 1310SOL    HW1 5570   0.873   2.427   3.300 -0.3993 -0.1223 -1.6691
 1310SOL    HW2 5571   0.773   2.527   3.246 -1.9903  0.4470  2.0027
 1311SOL     OW 5572   1.227   3.188   1.674 -0.3277  0.0263  0.3746
 1311SOL    HW1 5573   1.228   3.214   1.767 -0.9307  0.0019  0.3922
 1311SOL    HW2 5574   1.233   3.092   1.676  2.3408  0.1400  0.2964
 1312SOL     OW 5575   4.402   1.139   0.271  0.0271  0.1445  0.5324
 1312SOL    HW1 5576   4.337   1.120   0.339 -0.4589  0.4845  0.1669
 1312SOL    HW2 5577   4.443   1.055   0.253 -0.7685 -0.1984  0.2976
 1313SOL     OW 5578   3.890   3.757   0.407  0.0142 -0.1397  0.0480
 1313SOL    HW1 5579   3.962   3.765   0.470  1.3777 -0.8144 -1.3438
 1313SOL    HW2 5580   3.879   3.663   0.394 -1.2494 -0.0491  0.3513
 1314SOL     OW 5581   2.294   4.604   0.201  0.2486  0.7804 -0.4316
 1314SOL    HW1 5582   2.343   4.573   0.125  0.3840  0.1835 -0.1061
 1314SOL    HW2 5583   2.241   4.677   0.167 -0.4570 -0.1186 -1.3276
 1315SOL     OW 5584   1.441   4.519   1.768  0.4104  0.0465 -0.5180
 1315SOL    HW1 5585   1.507   4.510   1.700  0.6781 -1.8843 -0.0652
 1315SOL    HW2 5586   1.390   4.438   1.764 -0.1511  0.2756  0.9704
 1316SOL     OW 5587   2.494   3.145   1.001  0.1398  0.2009 -0.4096
 1316SOL    HW1 5588   2.440   3.067   0.988  0.6081 -0.0021 -1.2215
 1316SOL    HW2 5589   2.568   3.134   0.941  1.6216  0.0005  1.3571
 1317SOL     OW 5590   3.277   3.220   4.213  0.4931 -0.0815  0.3935
 1317SOL    HW1 5591   3.367   3.190   4.218  0.7478  0.3749 -0.9940
 1317SOL    HW2 5592   3.259   3.227   4.119 -0.3473  1.6835  0.6463
 1318SOL     OW 5593   6.084   1.522   2.327  0.3623  0.0371  0.3360
 1318SOL    HW1 5594   6.098   1.589   2.394  1.8344 -0.4475  0.5409
 1318SOL    HW2 5595   6.060   1.443   2.377 -0.4036  0.1403  0.1538
 1319SOL     OW 5596   0.281   2.833   4.457  0.0736  0.5971  0.7335
 1319SOL    HW1 5597   0.214   2.885   4.412 -0.0878  0.3366  0.6706
 1319SOL    HW2 5598   0.360   2.886   4.451 -0.0493  0.7614  0.5256
 1320SOL     OW 5599   2.707   4.766   2.882 -0.4906  0.2394  0.1852
 1320SOL    HW1 5600   2.744   4.679   2.870 -0.0452  0.4404  0.0969
 1320SOL    HW2 5601   2.612   4.752   2.879 -0.4414 -0.3674  1.0740
 1321SOL     OW 5602   1.136   5.018   1.215 -0.2596  0.3944 -0.2860
 1321SOL    HW1 5603   1.161   4.926   1.221 -0.2984  0.3503 -0.7458
 1321SOL    HW2 5604   1.082   5.034   1.292  0.5758  0.2991  0.3328
 1322SOL     OW 5605   2.648   0.219   1.021 -0.2023  0.2348 -0.1634
 1322SOL    HW1 5606   2.597   0.146   0.987 -0.7419  0.0478  0.9827
 1322SOL    HW2 5607   2.739   0.191   1.011 -0.4071 -0.6454  0.3349
 1323SOL     OW 5608   0.294   4.982   2.284  0.4517 -0.1760  0.3019
 1323SOL    HW1 5609   0.274   4.919   2.353  0.2998  0.7507  1.1184
 1323SOL    HW2 5610   0.213   4.988   2.234  0.6755 -1.1312 -0.2147
 1324SOL     OW 5611   5.194   2.476   1.526  0.0305  0.1582  0.7236
 1324SOL    HW1 5612   5.231   2.536   1.590  1.6964  0.3649 -0.3845
 1324SOL    HW2 5613   5.246   2.396   1.535 -0.8628 -0.4239  0.8152
 1325SOL     OW 5614   5.654   3.900   1.118  0.0274 -0.2043  0.3393
 1325SOL    HW1 5615   5.641   3.984   1.163 -1.1968  0.2857 -0.8630
 1325SOL    HW2 5616   5.676   3.924   1.028  0.7423 -1.1833  0.2346
 1326SOL     OW 5617   0.158   2.515   3.238  0.5152 -0.1392 -0.2012
 1326SOL    HW1 5618   0.182   2.542   3.327 -0.6828  1.5242 -0.3275
 1326SOL    HW2 5619   0.157   2.597   3.189  0.1969 -0.9169 -1.5203
 1327SOL     OW 5620   1.808   2.885   0.043 -0.3421  0.3695  0.1947
 1327SOL    HW1 5621   1.792   2.971   0.006  1.4310  1.0450  0.8530
 1327SOL    HW2 5622   1.791   2.895   0.136  0.3630  0.1807  0.3565
 1328SOL     OW 5623   3.810   6.312   2.868  0.3300 -0.2012 -0.5176
 1328SOL    HW1 5624   3.793   6.348   2.781 -0.2772  0.4518 -0.1438
 1328SOL    HW2 5625   3.902   6.333   2.885  0.1364  0.7221 -0.5347
 1329SOL     OW 5626   3.586   4.466   0.087  0.2735  0.6816  0.4846
 1329SOL    HW1 5627   3.535   4.421   0.155  1.5324 -0.0773  0.9606
 1329SOL    HW2 5628   3.662   4.501   0.134  0.6389  1.0309 -0.3564
 1330SOL     OW 5629   4.059   3.188   0.317  0.6149 -0.2285 -0.3577
 1330SOL    HW1 5630   4.035   3.132   0.390  2.5693 -0.4786  0.1178
 1330SOL    HW2 5631   4.118   3.136   0.264  0.6522  0.5907 -1.1569
 1331SOL     OW 5632   1.932   2.182   1.505 -0.2894  0.7407 -0.0336
 1331SOL    HW1 5633   2.011   2.235   1.489 -0.5944  1.3726  0.4925
 1331SOL    HW2 5634   1.901   2.159   1.417 -0.2505  1.5928 -0.2813
 1332SOL     OW 5635   0.068   3.821   3.791 -0.4486  0.2590 -0.2586
 1332SOL    HW1 5636   0.045   3.831   3.699 -2.7458  3.5624  0.5191
 1332SOL    HW2 5637   0.152   3.867   3.800 -1.2839  1.8631 -0.3693
 1333SOL     OW 5638   4.585   2.682   3.579 -0.1927  0.4345  0.2063
 1333SOL    HW1 5639   4.551   2.651   3.663  1.0113 -0.2067  0.4800
 1333SOL    HW2 5640   4.509   2.682   3.521 -0.4590 -2.1698  0.4383
 1334SOL     OW 5641   4.014   1.211   4.333  0.4117  0.2241  0.4802
 1334SOL    HW1 5642   3.971   1.126   4.324 -1.7033  1.1671  0.9786
 1334SOL    HW2 5643   4.106   1.190   4.349 -0.0514 -1.9557  0.5960
 1335SOL     OW 5644   6.517   3.839   3.027 -0.5206 -0.1832  0.4973
 1335SOL    HW1 5645   6.491   3.773   2.963 -2.1622 -1.1137  2.0327
 1335SOL    HW2 5646   6.598   3.876   2.992 -1.5342 -0.3793 -2.2812
 1336SOL     OW 5647   2.839   4.265   4.520  0.1086  0.4092 -0.2159
 1336SOL    HW1 5648   2.914   4.323   4.507 -0.0686  0.6367 -0.2391
 1336SOL    HW2 5649   2.821   4.269   4.614  0.6065 -0.2532 -0.0892
 1337SOL     OW 5650   5.136   4.445   1.075  0.0515 -0.3109 -0.8871
 1337SOL    HW1 5651   5.058   4.441   1.130  1.2267 -0.9192  0.8352
 1337SOL    HW2 5652   5.115   4.391   0.999 -1.9463  1.2651 -1.5628
 1338SOL     OW 5653   5.759   4.211   1.968  0.2471 -0.1665  0.6022
 1338SOL    HW1 5654   5.735   4.153   2.040 -2.5935  1.1098  0.8024
 1338SOL    HW2 5655   5.696   4.282   1.971  1.0347  0.8067 -2.1513
 1339SOL     OW 5656   1.649   1.448   1.566 -0.2956  0.1301 -0.1712
 1339SOL    HW1 5657   1.643   1.533   1.608 -1.0164 -0.2305  0.4727
 1339SOL    HW2 5658   1.648   1.385   1.638  1.6343 -0.3946 -0.5328
 1340SOL     OW 5659   1.521   1.688   4.474 -1.2824 -0.1951 -0.5194
 1340SOL    HW1 5660   1.472   1.770   4.478 -0.0002  0.5483  0.6432
 1340SOL    HW2 5661   1.597   1.702   4.530 -1.6423 -2.6051  0.7374
 1341SOL     OW 5662   3.571   1.762   3.592  0.5828 -0.3654 -0.2986
 1341SOL    HW1 5663   3.496   1.788   3.645  1.1747  0.7005  0.0410
 1341SOL    HW2 5664   3.579   1.667   3.605 -0.6420 -0.4781 -0.2793
 1342SOL     OW 5665   0.680   3.983   2.660  0.0591 -0.0039  0.4384
 1342SOL    HW1 5666   0.753   3.938   2.701 -1.5044 -2.8932  0.2838
 1342SOL    HW2 5667   0.695   3.974   2.566 -1.5038 -2.5845  0.3646
 1343SOL     OW 5668   2.903   0.052   0.092  0.4874  0.1016  0.0466
 1343SOL    HW1 5669   2.928   0.025   0.180  0.7704 -0.4838 -0.2140
 1343SOL    HW2 5670   2.855  -0.022   0.057  0.0267  0.4864 -0.1529
 1344SOL     OW 5671   4.545   0.897   4.020 -0.0727  0.0836 -0.3615
 1344SOL    HW1 5672   4.470   0.953   3.999 -0.5040 -0.6496 -0.7826
 1344SOL    HW2 5673   4.540   0.885   4.115  0.9146  2.0173 -0.0110
 1345SOL     OW 5674   5.100   3.452   4.169 -0.1298  0.3398  0.5329
 1345SOL    HW1 5675   5.191   3.454   4.198 -0.4771  0.7565  1.6449
 1345SOL    HW2 5676   5.100   3.395   4.093  1.0882  0.4567  0.4298
 1346SOL     OW 5677   3.411   0.220   2.643 -0.1063 -0.6459 -0.0440
 1346SOL    HW1 5678   3.425   0.176   2.559 -0.5989 -0.3099 -0.3134
 1346SOL    HW2 5679   3.447   0.307   2.631 -2.5085  0.3283 -0.8490
 1347SOL     OW 5680   3.664   3.469   3.510  0.1846  0.3149  0.5096
 1347SOL    HW1 5681   3.660   3.561   3.483  0.2274  0.1873  0.0634
 1347SOL    HW2 5682   3.753   3.458   3.543  0.4341  0.2309 -0.1833
 1348SOL     OW 5683   3.256   4.269   3.846 -0.0029 -0.1153 -0.2796
 1348SOL    HW1 5684   3.296   4.318   3.774 -0.8729 -1.1134 -1.4936
 1348SOL    HW2 5685   3.321   4.202   3.868  0.6415  0.7407  0.5026
 1349SOL     OW 5686   1.368   2.516   0.258 -0.1591  0.6025  0.3855
 1349SOL    HW1 5687   1.374   2.459   0.181 -0.4409  0.3177  0.5683
 1349SOL    HW2 5688   1.276   2.509   0.285  0.0152  0.4492  0.9402
 1350SOL     OW 5689   4.972   3.726   4.640 -0.2243 -0.3642  0.0305
 1350SOL    HW1 5690   4.941   3.639   4.666  1.3552 -0.8689  0.3395
 1350SOL    HW2 5691   5.016   3.760   4.718  0.5421  0.0389 -0.5606
 1351SOL     OW 5692   3.160   0.369   1.416  0.0050 -0.2868  0.2167
 1351SOL    HW1 5693   3.182   0.434   1.482 -1.4382  1.3389 -0.8154
 1351SOL    HW2 5694   3.225   0.383   1.346  0.0931 -0.4155  0.2714
 1352SOL     OW 5695   2.323   2.630   1.812  0.2150  0.3780  0.1991
 1352SOL    HW1 5696   2.337   2.711   1.860 -0.4962  0.7673 -0.2449
 1352SOL    HW2 5697   2.293   2.657   1.725  1.1818 -0.3220 -0.3812
 1353SOL     OW 5698   5.536   4.933   2.653  0.2957 -0.8164  0.5596
 1353SOL    HW1 5699   5.536   5.005   2.589 -1.0606 -1.4670 -0.2102
 1353SOL    HW2 5700   5.600   4.871   2.619  1.5177  0.0276  1.2576
 1354SOL     OW 5701   1.074   3.592   2.886 -0.1032 -0.4999 -0.5258
 1354SOL    HW1 5702   1.025   3.625   2.811 -0.2204 -1.8831 -1.0854
 1354SOL    HW2 5703   1.163   3.577   2.853 -0.3058 -1.6909 -0.5774
 1355SOL     OW 5704   0.250   2.538   1.360 -0.2902 -0.1868 -0.3093
 1355SOL    HW1 5705   0.246   2.506   1.270 -1.9495 -3.7179  0.8459
 1355SOL    HW2 5706   0.295   2.469   1.408 -0.7593  0.9115  1.8507
 1356SOL     OW 5707   0.196   1.072   0.784  0.5733 -0.4186  0.1656
 1356SOL    HW1 5708   0.261   1.048   0.719 -0.5330  0.5336 -1.3521
 1356SOL    HW2 5709   0.221   1.023   0.863  2.2883 -1.1253 -0.7803
 1357SOL     OW 5710   5.753   2.040   2.379  0.2570  0.5479  0.1769
 1357SOL    HW1 5711   5.728   2.033   2.287  2.3211  0.2363 -0.4228
 1357SOL    HW2 5712   5.737   2.132   2.402 -2.6357  0.0881  0.3151
 1358SOL     OW 5713   2.043   0.722   3.847  0.0050 -0.3264 -0.2391
 1358SOL    HW1 5714   2.034   0.690   3.936 -0.3489  0.1024 -0.1180
 1358SOL    HW2 5715   1.988   0.801   3.844  0.0288 -0.3281 -0.8264
 1359SOL     OW 5716   2.367   1.549   0.190 -0.3846  0.1428 -0.4053
 1359SOL    HW1 5717   2.290   1.581   0.143 -1.9829 -2.4488  0.2571
 1359SOL    HW2 5718   2.352   1.572   0.281 -0.3850 -0.3891 -0.2693
 1360SOL     OW 5719   0.224   0.972   1.043 -0.1240 -0.0182  0.1634
 1360SOL    HW1 5720   0.214   0.893   1.097  0.9939 -0.1650  0.1700
 1360SOL    HW2 5721   0.154   1.030   1.073  0.2828 -0.2152  1.5498
 1361SOL     OW 5722   6.381   1.834   1.135  0.0202 -0.3731  0.0584
 1361SOL    HW1 5723   6.466   1.875   1.151  0.7894 -1.5574 -0.7838
 1361SOL    HW2 5724   6.385   1.750   1.182 -0.1388 -1.0460 -1.0876
 1362SOL     OW 5725   4.671   1.950   2.297 -0.0817  0.3938  0.4068
 1362SOL    HW1 5726   4.684   2.001   2.217  1.5080  0.7282  0.8479
 1362SOL    HW2 5727   4.607   1.883   2.272 -1.2166  1.7624 -0.5462
 1363SOL     OW 5728   5.029   1.926   3.758 -0.6877 -0.3558 -0.5603
 1363SOL    HW1 5729   4.950   1.966   3.794 -0.1067 -0.0371  0.3808
 1363SOL    HW2 5730   5.062   1.871   3.829  1.0636  1.0969 -0.1715
 1364SOL     OW 5731   2.683   4.480   0.848  0.6875 -0.0644  0.2371
 1364SOL    HW1 5732   2.775   4.485   0.872  0.9182 -0.5968 -0.5000
 1364SOL    HW2 5733   2.637   4.459   0.929  1.3929 -1.3602  0.3171
 1365SOL     OW 5734   4.268   0.557   0.516 -0.4171  0.5357 -0.0229
 1365SOL    HW1 5735   4.300   0.614   0.446  1.6787  1.0517  1.2842
 1365SOL    HW2 5736   4.173   0.567   0.513 -0.1954  3.2368 -0.5878
 1366SOL     OW 5737   4.563   4.183   1.440 -0.3043  0.1779 -0.0284
 1366SOL    HW1 5738   4.557   4.142   1.354  0.7946 -1.9747  0.8602
 1366SOL    HW2 5739   4.643   4.235   1.436  1.7297 -2.6666  0.6854
 1367SOL     OW 5740   5.697   1.890   1.472 -0.1512 -0.6932  0.4464
 1367SOL    HW1 5741   5.611   1.857   1.497  0.0875 -4.0424 -2.3545
 1367SOL    HW2 5742   5.688   1.915   1.380  1.6337 -0.1022  0.3860
 1368SOL     OW 5743   6.171   4.611   0.687 -0.1600  0.5224 -0.0696
 1368SOL    HW1 5744   6.185   4.569   0.771 -1.8971  1.1325  0.5766
 1368SOL    HW2 5745   6.140   4.699   0.709 -2.2387  0.1631 -1.2829
 1369SOL     OW 5746   2.729   3.207   2.115  0.2796 -0.0623 -0.4521
 1369SOL    HW1 5747   2.752   3.228   2.206  0.1097  3.7695 -1.1283
 1369SOL    HW2 5748   2.633   3.200   2.116  0.2698  0.0863 -0.3887
 1370SOL     OW 5749   5.439   5.396   0.317 -0.1487  0.2266  0.1971
 1370SOL    HW1 5750   5.460   5.488   0.302 -1.1720  0.2856 -1.1193
 1370SOL    HW2 5751   5.494   5.369   0.391  0.7635  1.6602  0.0602
 1371SOL     OW 5752   4.017   3.442   4.581 -0.6143  0.0290 -0.0584
 1371SOL    HW1 5753   3.936   3.488   4.557 -1.0835 -0.4869  0.5107
 1371SOL    HW2 5754   4.004   3.353   4.549 -0.7655 -0.3652  1.0711
 1372SOL     OW 5755   0.558   0.033   2.889 -0.0586 -0.3450  0.2150
 1372SOL    HW1 5756   0.489   0.033   2.822 -1.2918  2.0684  1.3799
 1372SOL    HW2 5757   0.524   0.088   2.959  2.5069 -0.2058  1.4637
 1373SOL     OW 5758   0.841   3.760   2.285 -0.0289  0.4445  0.7810
 1373SOL    HW1 5759   0.777   3.693   2.306  0.4737 -0.2805  0.0456
 1373SOL    HW2 5760   0.903   3.717   2.227  0.5553  1.4209  0.6561
 1374SOL     OW 5761   6.143   0.378   0.952 -0.1480 -0.1594 -0.1852
 1374SOL    HW1 5762   6.116   0.315   0.884  2.5394 -0.3517 -1.2206
 1374SOL    HW2 5763   6.169   0.456   0.902 -0.4893  0.6428  0.8625
 1375SOL     OW 5764   2.520   2.314   1.255 -0.2880  0.1393 -0.1339
 1375SOL    HW1 5765   2.431   2.280   1.246 -0.5489  0.4500  1.0927
 1375SOL    HW2 5766   2.562   2.254   1.316 -0.2426  1.0361  0.7477
 1376SOL     OW 5767   4.816   2.406   3.080 -0.4566  0.9957 -0.3353
 1376SOL    HW1 5768   4.779   2.328   3.039  1.0148 -0.1665  0.4448
 1376SOL    HW2 5769   4.776   2.479   3.033 -1.9270 -0.2179 -1.0394
 1377SOL     OW 5770   5.602   3.755   2.816  0.3052 -0.1329  0.2734
 1377SOL    HW1 5771   5.587   3.731   2.908 -0.7417  0.2882  0.2325
 1377SOL    HW2 5772   5.525   3.807   2.793  1.3412  1.1824 -0.3584
 1378SOL     OW 5773   0.558   5.887   0.544  0.5095 -0.4235  0.7169
 1378SOL    HW1 5774   0.467   5.911   0.561  0.4511 -0.5071  0.5299
 1378SOL    HW2 5775   0.606   5.970   0.551  0.2898 -0.2221 -0.0470
 1379SOL     OW 5776   2.459   0.399   0.988 -0.0032  0.5440  0.2838
 1379SOL    HW1 5777   2.460   0.474   1.048  1.1310  1.5031 -0.8877
 1379SOL    HW2 5778   2.548   0.364   0.991 -0.1608  0.0871 -0.2297
 1380SOL     OW 5779   0.529   1.133   3.702 -0.3886 -0.2187 -0.5430
 1380SOL    HW1 5780   0.492   1.180   3.777  1.7041  1.6835 -0.5958
 1380SOL    HW2 5781   0.615   1.173   3.689 -0.6357 -0.5526 -3.9183
 1381SOL     OW 5782   5.415   3.523   4.464 -0.0509  0.4064 -0.3594
 1381SOL    HW1 5783   5.492   3.488   4.508 -1.2760 -2.3627 -0.1887
 1381SOL    HW2 5784   5.416   3.481   4.377 -2.3834 -1.3859  0.3910
 1382SOL     OW 5785   1.228   3.684   4.302 -0.4465 -0.2084  0.1530
 1382SOL    HW1 5786   1.184   3.718   4.379 -2.0773  0.4136 -0.9816
 1382SOL    HW2 5787   1.197   3.594   4.293  0.2193 -0.4845  0.5450
 1383SOL     OW 5788   5.512   0.069   4.423 -0.3286  0.2815 -0.2567
 1383SOL    HW1 5789   5.574   0.131   4.385 -0.0811 -0.6937 -1.5188
 1383SOL    HW2 5790   5.564   0.019   4.485  0.2209 -0.6211 -1.4077
 1384SOL     OW 5791   0.794   0.773   4.396 -0.5814 -0.1421  0.9144
 1384SOL    HW1 5792   0.860   0.831   4.360  1.8397 -2.4752  1.2875
 1384SOL    HW2 5793   0.712   0.802   4.356  0.8795  1.8658 -0.8339
 1385SOL     OW 5794   3.112   3.595   3.404 -0.0124 -0.4886 -0.1316
 1385SOL    HW1 5795   3.176   3.538   3.448 -0.2273 -1.5762 -1.1558
 1385SOL    HW2 5796   3.081   3.542   3.330 -0.3999  0.8982 -0.9905
[truncated: 980,099 more chars]
