# Supplementary material for: Adding the AMBER 14SB Force Field to the Stochastic Titration CpHMD Method
Source: J Chem Theory Comput. 2025 Jun 16;21(13):6292–304. doi: 10.1021/acs.jctc.5c00415 (PMC12818765; doi:10.1021/acs.jctc.5c00415)
Supplement: Supplementary file 1 [file ct5c00415_si_001.zip › code_availability/CpHMD-runs/HEWL/pH_6/final-HEWL.gro]

Protein in water
20003
    1LY3      N    1   1.409   2.494   1.559  0.0666 -0.3286  0.3970
    1LY3     H1    2   1.460   2.564   1.611  0.6296  0.2613 -0.9009
    1LY3     H2    3   1.336   2.470   1.625 -0.8670  2.8581  0.7321
    1LY3     H3    4   1.472   2.420   1.534 -0.4032 -0.1923 -1.3011
    1LY3     CA    5   1.366   2.555   1.427  0.2573  0.1051  0.3724
    1LY3     HA    6   1.453   2.606   1.385 -1.4041  0.3940 -3.1231
    1LY3     CB    7   1.323   2.442   1.332 -0.1144  0.4828 -0.3439
    1LY3    HB1    8   1.257   2.370   1.380  0.1743 -0.8861 -1.9269
    1LY3    HB2    9   1.412   2.388   1.300  1.5123  2.7176  0.1215
    1LY3     CG   10   1.265   2.495   1.204 -0.0662 -0.3481 -0.1164
    1LY3    HG1   11   1.328   2.572   1.159  0.5334 -0.0283  1.2252
    1LY3    HG2   12   1.164   2.533   1.222 -0.0896  0.3172 -1.4669
    1LY3     CD   13   1.264   2.379   1.100 -0.1042 -0.0901 -0.1666
    1LY3    HD1   14   1.214   2.294   1.148 -1.2300  0.3090 -0.5959
    1LY3    HD2   15   1.369   2.357   1.082  1.1892  3.6844  1.8137
    1LY3     CE   16   1.193   2.425   0.974  0.0212  0.2038 -0.2080
    1LY3    HE1   17   1.243   2.510   0.928 -0.2655  1.5784  1.8979
    1LY3    HE2   18   1.095   2.460   1.006  0.1585  1.0970 -0.7317
    1LY3     NZ   19   1.177   2.326   0.872  0.7505 -0.3641  0.6157
    1LY3    HZ1   20   1.120   2.245   0.892 -1.1378  0.3552 -1.4955
    1LY3    HZ2   21   1.123   2.350   0.791 -0.5837 -2.5687  0.7709
    1LY3    HZ3   22   1.266   2.289   0.843  0.7144  0.9834 -1.3618
    1LY3      C   23   1.248   2.652   1.464  0.0504 -0.2055  0.3051
    1LY3      O   24   1.159   2.610   1.538  0.0157  0.4854 -0.3961
    2VAL      N   25   1.257   2.780   1.422  0.2878 -0.4135  0.3635
    2VAL      H   26   1.338   2.799   1.365 -0.8147 -0.3387 -1.2370
    2VAL     CA   27   1.148   2.887   1.414 -0.0512 -0.1775 -0.7448
    2VAL     HA   28   1.065   2.868   1.483 -0.0836  0.3344 -0.6383
    2VAL     CB   29   1.214   3.018   1.451 -0.3216 -0.2912 -0.6183
    2VAL     HB   30   1.249   3.002   1.553 -2.7699  0.8617  0.4977
    2VAL    CG1   31   1.332   3.060   1.357  0.5063 -0.3770 -0.5873
    2VAL   HG11   32   1.309   3.064   1.250 -0.3306  0.5495 -0.3996
    2VAL   HG12   33   1.366   3.157   1.395 -1.5812 -0.2113  1.0147
    2VAL   HG13   34   1.418   2.996   1.371 -0.9032 -2.4501 -0.9660
    2VAL    CG2   35   1.102   3.123   1.448 -0.8296 -0.4479  0.3077
    2VAL   HG21   36   1.133   3.215   1.496 -1.9514  1.0054 -1.6142
    2VAL   HG22   37   1.062   3.137   1.347 -2.8831 -0.1246  1.1280
    2VAL   HG23   38   1.018   3.086   1.506 -0.8241  0.4165  0.8772
    2VAL      C   39   1.082   2.886   1.275  0.4160 -0.0724  0.3964
    2VAL      O   40   1.149   2.860   1.175  0.3322 -0.5708 -0.1080
    3PHE      N   41   0.954   2.911   1.268  0.5818 -0.3593  0.9657
    3PHE      H   42   0.897   2.906   1.351 -1.9798 -2.4315 -0.7419
    3PHE     CA   43   0.872   2.922   1.143  0.7081  0.2481 -0.2862
    3PHE     HA   44   0.937   2.905   1.057  1.3054 -0.1730  0.2466
    3PHE     CB   45   0.757   2.810   1.145  0.5174  0.3231  0.7401
    3PHE    HB1   46   0.681   2.827   1.069  0.2375 -0.3639  0.8590
    3PHE    HB2   47   0.696   2.822   1.234 -0.6034  2.2045 -0.2197
    3PHE     CG   48   0.796   2.668   1.133 -0.0920  0.1937  0.5436
    3PHE    CD1   49   0.814   2.586   1.253 -0.1749 -0.5459 -0.4127
    3PHE    HD1   50   0.816   2.623   1.354  0.5284  0.7252 -0.8721
    3PHE    CE1   51   0.854   2.452   1.244  0.5714 -0.5449 -0.1736
    3PHE    HE1   52   0.868   2.389   1.331 -1.8360  0.9402  1.4171
    3PHE     CZ   53   0.864   2.392   1.115  0.2134  0.1367 -0.3286
    3PHE     HZ   54   0.894   2.289   1.115 -1.6430 -0.4577  1.3001
    3PHE    CE2   55   0.833   2.460   0.994 -0.1929  0.2004 -0.4080
    3PHE    HE2   56   0.827   2.416   0.896  1.0016  1.2589 -0.9845
    3PHE    CD2   57   0.804   2.597   1.003  0.2623  0.5258 -0.3724
    3PHE    HD2   58   0.776   2.653   0.915 -0.5212  0.3120 -0.2644
    3PHE      C   59   0.809   3.060   1.137  0.6126 -0.2685  0.6382
    3PHE      O   60   0.797   3.124   1.243  0.3898 -0.5602 -0.0811
    4GLY      N   61   0.766   3.090   1.016 -0.0565  0.5324  0.1663
    4GLY      H   62   0.790   3.018   0.950  0.5139 -0.1379  1.0723
    4GLY     CA   63   0.684   3.200   0.972 -0.2020  0.3507  0.7138
    4GLY    HA1   64   0.710   3.210   0.867 -2.3505  1.2094  0.2059
    4GLY    HA2   65   0.718   3.292   1.020  3.2871  1.4780 -3.2516
    4GLY      C   66   0.534   3.166   0.998 -0.1054  0.1921  0.5446
    4GLY      O   67   0.498   3.048   0.995  0.1881  0.0715 -0.4627
    5ARG      N   68   0.450   3.265   1.017  0.6786 -0.3102 -0.3732
    5ARG      H   69   0.489   3.353   1.047 -2.4958  0.1493  3.1691
    5ARG     CA   70   0.308   3.251   1.044  0.3760 -0.3618 -0.1551
    5ARG     HA   71   0.302   3.201   1.141  2.7363  0.8146  0.6702
    5ARG     CB   72   0.246   3.389   1.060 -0.3731 -0.5012  0.2335
    5ARG    HB1   73   0.272   3.449   0.973  0.5302 -1.5761 -0.2625
    5ARG    HB2   74   0.276   3.438   1.153 -1.7069  1.0323 -0.0833
    5ARG     CG   75   0.095   3.383   1.064 -0.4671 -0.6212  0.6532
    5ARG    HG1   76   0.062   3.310   1.138  0.2480 -0.6356  0.9696
    5ARG    HG2   77   0.058   3.360   0.964 -0.0572  0.7285  0.1710
    5ARG     CD   78   0.028   3.515   1.100 -0.0399  0.1965 -0.2771
    5ARG    HD1   79   0.071   3.555   1.192  0.3917  1.7863 -1.1447
    5ARG    HD2   80  -0.077   3.491   1.116 -0.1821 -0.9994 -2.5681
    5ARG     NE   81   0.048   3.616   0.992  0.0491 -0.1691 -0.2602
    5ARG     HE   82   0.129   3.674   1.010  1.3660 -2.0027 -0.0769
    5ARG     CZ   83  -0.032   3.631   0.885  0.3422 -0.1840  0.0733
    5ARG    NH1   84  -0.131   3.551   0.854  0.4349 -0.1599 -0.0616
    5ARG   HH11   85  -0.147   3.472   0.915  2.0694 -1.4998 -1.2689
    5ARG   HH12   86  -0.190   3.562   0.772  2.9975 -2.6342 -2.4816
    5ARG    NH2   87  -0.017   3.725   0.797 -0.7741  0.0998 -0.1704
    5ARG   HH21   88   0.062   3.786   0.813  0.0876 -0.8847 -0.6313
    5ARG   HH22   89  -0.071   3.729   0.712  0.6214 -0.2533 -1.1074
    5ARG      C   90   0.239   3.162   0.942 -0.1222  0.4409  0.5402
    5ARG      O   91   0.191   3.053   0.972 -0.1522 -0.3177 -0.7343
    6CY2      N   92   0.251   3.201   0.813  0.4693 -0.3277 -0.9400
    6CY2      H   93   0.300   3.289   0.803 -2.1039  1.3907  0.5639
    6CY2     CA   94   0.197   3.135   0.698  0.0087  0.1163 -0.2871
    6CY2     HA   95   0.095   3.098   0.712  0.5765 -1.1961  0.4720
    6CY2     CB   96   0.206   3.232   0.581 -0.1977 -0.0294  0.2868
    6CY2    HB1   97   0.173   3.177   0.493 -0.3316  1.2042 -0.4551
    6CY2    HB2   98   0.311   3.255   0.564 -0.1453 -0.3703  0.1424
    6CY2     SG   99   0.117   3.388   0.600  0.3265  0.3777  0.0580
    6CY2    HG1  100   0.169   3.461   0.699 -0.6444 -0.0667  0.9161
    6CY2    HG2  101   0.105   3.450   0.482  0.3184 -0.2827 -0.2882
    6CY2    HG3  102  -0.011   3.363   0.632  0.3892  2.0099  1.7633
    6CY2      C  103   0.273   3.003   0.663 -0.5281 -0.7395  0.5341
    6CY2      O  104   0.207   2.906   0.621 -0.0183  0.0271 -0.4006
    7GL4      N  105   0.403   2.999   0.683 -0.1657 -0.4915  0.7036
    7GL4      H  106   0.453   3.076   0.725 -2.1875  0.8960  0.7141
    7GL4     CA  107   0.487   2.882   0.666 -0.5549  0.7102  0.2247
    7GL4     HA  108   0.481   2.847   0.562  0.1030 -1.7315  0.9428
    7GL4     CB  109   0.639   2.925   0.682 -0.6429  0.0861 -0.0414
    7GL4    HB1  110   0.653   2.976   0.778  3.1332 -1.4440  0.3645
    7GL4    HB2  111   0.661   2.991   0.598  0.3848 -0.8152 -0.4931
    7GL4     CG  112   0.740   2.805   0.677  0.1730  0.4530 -0.3830
    7GL4    HG1  113   0.744   2.774   0.573 -1.4555 -0.1258 -0.2910
    7GL4    HG2  114   0.692   2.719   0.723  0.7343  0.8485  1.0292
    7GL4     CD  115   0.883   2.827   0.736 -0.3998  0.9331 -0.0375
    7GL4    OE1  116   0.973   2.766   0.680 -0.3083  0.4868  0.6438
    7GL4   HE11  117   0.947   2.730   0.595 -2.8147  0.4082  1.3732
    7GL4   HE12  118   1.038   2.736   0.744 -0.8104  0.1987  1.0256
    7GL4    OE2  119   0.906   2.912   0.827  0.3881  0.6647  0.5078
    7GL4   HE21  120   0.915   3.000   0.790 -1.2193  1.0905  1.0474
    7GL4   HE22  121   0.909   2.876   0.916 -0.5099  1.9580  1.0984
    7GL4      C  122   0.440   2.757   0.746  0.0647  0.1285 -0.7404
    7GL4      O  123   0.429   2.647   0.693  0.2806  0.5716 -0.2711
    8LEU      N  124   0.407   2.775   0.878  0.4627  0.5008  0.6160
    8LEU      H  125   0.398   2.872   0.906 -0.5494  0.7207 -0.4190
    8LEU     CA  126   0.359   2.670   0.970  0.2384 -0.0207 -0.3566
    8LEU     HA  127   0.419   2.580   0.960  0.8970  0.3326  0.3059
    8LEU     CB  128   0.384   2.724   1.115 -0.0907  0.4363 -0.0833
    8LEU    HB1  129   0.355   2.829   1.126  0.5117  0.4805  1.2059
    8LEU    HB2  130   0.492   2.722   1.132 -0.3915 -0.8025  2.0329
    8LEU     CG  131   0.331   2.634   1.229  0.2452 -0.2138 -0.4315
    8LEU     HG  132   0.229   2.599   1.210 -0.3849  1.0679  0.4574
    8LEU    CD1  133   0.425   2.514   1.250 -0.0702 -0.4913 -0.8598
    8LEU   HD11  134   0.399   2.451   1.335  0.1406  0.8477  0.2309
    8LEU   HD12  135   0.407   2.457   1.159 -1.6010 -0.7077 -0.4617
    8LEU   HD13  136   0.528   2.544   1.265  0.4389 -1.6908 -1.8047
    8LEU    CD2  137   0.322   2.704   1.355  0.2425 -0.8851 -0.8328
    8LEU   HD21  138   0.264   2.658   1.435 -0.9971  0.4709 -0.9226
    8LEU   HD22  139   0.423   2.724   1.391 -1.0077  2.7373  1.1540
    8LEU   HD23  140   0.265   2.793   1.330 -2.5673 -2.6870 -1.2745
    8LEU      C  141   0.212   2.642   0.959  0.0200 -0.2608  0.7172
    8LEU      O  142   0.173   2.532   0.975 -0.3028 -0.5162 -0.0049
    9ALA      N  143   0.125   2.740   0.927 -0.4342  0.2487  0.0631
    9ALA      H  144   0.160   2.832   0.908 -1.2909  0.3041 -1.4048
    9ALA     CA  145  -0.006   2.717   0.871  1.1307  0.1402 -0.6130
    9ALA     HA  146  -0.066   2.661   0.943  0.7172  1.7711  0.3749
    9ALA     CB  147  -0.074   2.856   0.844  0.0395  0.9308  0.0995
    9ALA    HB1  148  -0.028   2.885   0.750 -1.9786 -1.6623 -1.8318
    9ALA    HB2  149  -0.182   2.861   0.832 -0.1268 -1.1575  0.3398
    9ALA    HB3  150  -0.028   2.928   0.913  0.8961 -0.9063  1.5448
    9ALA      C  151  -0.006   2.635   0.744 -0.4279 -0.0902  0.0208
    9ALA      O  152  -0.081   2.538   0.728  0.6071  0.3224 -0.0399
   10ALA      N  153   0.094   2.648   0.651 -0.1111  0.1133 -0.6750
   10ALA      H  154   0.155   2.728   0.656  2.9941 -2.0748  3.8067
   10ALA     CA  155   0.103   2.558   0.534  0.0180 -0.0290 -0.4762
   10ALA     HA  156   0.006   2.553   0.484  1.1567  2.4522 -3.2419
   10ALA     CB  157   0.200   2.614   0.430 -0.4001 -0.3324  0.1573
   10ALA    HB1  158   0.197   2.561   0.334  1.9065  0.5773 -0.4842
   10ALA    HB2  159   0.184   2.718   0.403 -2.2255 -0.5399  0.3158
   10ALA    HB3  160   0.305   2.601   0.454  0.0718 -0.9206 -1.9629
   10ALA      C  161   0.136   2.415   0.586 -0.0865  0.2687  0.4129
   10ALA      O  162   0.071   2.319   0.542 -0.4501 -0.1627 -0.3695
   11ALA      N  163   0.238   2.397   0.664  0.2183 -0.1879  0.0575
   11ALA      H  164   0.298   2.473   0.691 -0.1282 -0.1916  0.8439
   11ALA     CA  165   0.278   2.267   0.714 -0.8065 -0.8935 -0.2133
   11ALA     HA  166   0.315   2.203   0.634 -4.4475  0.0468 -2.9007
   11ALA     CB  167   0.404   2.278   0.801 -0.5764 -0.8270 -0.3217
   11ALA    HB1  168   0.431   2.186   0.853  0.5046 -1.3212 -1.6747
   11ALA    HB2  169   0.486   2.305   0.734 -0.6588  1.2466  0.3324
   11ALA    HB3  170   0.391   2.356   0.877 -0.1307 -1.0060 -0.0588
   11ALA      C  171   0.169   2.188   0.775  0.3707 -0.2804 -0.8569
   11ALA      O  172   0.118   2.087   0.721 -0.6683  0.7670 -0.2899
   12MET      N  173   0.103   2.241   0.877 -0.9220 -0.3371 -0.2890
   12MET      H  174   0.141   2.330   0.907 -1.0995  0.3689 -2.0291
   12MET     CA  175  -0.011   2.173   0.947  0.5125 -0.0625 -0.1005
   12MET     HA  176   0.024   2.071   0.964  0.6303  0.2523  1.6549
   12MET     CB  177  -0.044   2.257   1.077 -0.9096 -0.0513  0.7450
   12MET    HB1  178  -0.120   2.195   1.124 -0.6287 -0.5246  0.5834
   12MET    HB2  179  -0.085   2.353   1.045  1.2377  1.2049  1.5469
   12MET     CG  180   0.076   2.269   1.167 -0.3031  0.6096 -0.7765
   12MET    HG1  181   0.154   2.324   1.115  0.4594 -0.0414 -0.3515
   12MET    HG2  182   0.112   2.167   1.178  0.7733  0.9630 -0.8590
   12MET     SD  183   0.065   2.332   1.342 -0.1771  0.2241 -0.0235
   12MET     CE  184  -0.041   2.488   1.335  0.9758  0.2387 -0.2458
   12MET    HE1  185  -0.000   2.564   1.269  0.9823  2.0065  1.6833
   12MET    HE2  186  -0.140   2.475   1.293  0.2058  2.4709  0.7292
   12MET    HE3  187  -0.055   2.525   1.437 -4.4373 -0.4850 -0.4436
   12MET      C  188  -0.139   2.164   0.858  0.5694 -0.3163 -0.1123
   12MET      O  189  -0.222   2.067   0.869  0.1038  0.3393  0.0024
   13LY3      N  190  -0.140   2.226   0.746 -0.2471 -0.0649  0.1929
   13LY3      H  191  -0.063   2.290   0.736 -1.8642  1.8436 -0.6926
   13LY3     CA  192  -0.246   2.215   0.644  0.2707 -0.2705  0.0957
   13LY3     HA  193  -0.335   2.188   0.700 -0.3324  0.2035 -0.6231
   13LY3     CB  194  -0.265   2.355   0.577  0.3602 -0.1332  0.1808
   13LY3    HB1  195  -0.173   2.380   0.523 -0.2155 -0.6949 -1.1225
   13LY3    HB2  196  -0.289   2.426   0.655  0.2267  1.1943 -1.0352
   13LY3     CG  197  -0.371   2.367   0.467 -0.1414  0.4067  0.0701
   13LY3    HG1  198  -0.456   2.330   0.524  0.5433  1.6919  2.0365
   13LY3    HG2  199  -0.341   2.304   0.383  0.2685  1.3208 -0.4818
   13LY3     CD  200  -0.399   2.508   0.424  0.7767  0.0169 -0.3423
   13LY3    HD1  201  -0.304   2.548   0.388  1.5415 -0.3779  1.1594
   13LY3    HD2  202  -0.446   2.562   0.506 -0.2582 -0.8168 -0.3622
   13LY3     CE  203  -0.496   2.506   0.305  0.1506  0.0505  0.7253
   13LY3    HE1  204  -0.481   2.418   0.242  3.9375 -0.4770  2.1141
   13LY3    HE2  205  -0.471   2.598   0.253  0.7798 -1.1868 -1.2760
   13LY3     NZ  206  -0.641   2.523   0.348 -0.2569  0.0065 -0.0547
   13LY3    HZ1  207  -0.669   2.604   0.402  0.1421  0.0255  0.1358
   13LY3    HZ2  208  -0.702   2.525   0.268 -0.1615 -2.6333 -0.2611
   13LY3    HZ3  209  -0.670   2.453   0.414  2.3491 -2.1916 -1.0522
   13LY3      C  210  -0.217   2.108   0.540  0.1521 -0.1546 -0.0629
   13LY3      O  211  -0.307   2.024   0.509 -0.1274 -0.1569  0.2437
   14ARG      N  212  -0.089   2.089   0.496  0.1957  0.6255 -0.2563
   14ARG      H  213  -0.026   2.160   0.529 -2.2580  1.2688  3.7306
   14ARG     CA  214  -0.038   1.965   0.429  0.0044 -0.1996  0.5535
   14ARG     HA  215  -0.089   1.940   0.336  0.6757 -0.5473  0.2698
   14ARG     CB  216   0.107   1.972   0.389  0.2671 -0.5686 -0.7688
   14ARG    HB1  217   0.130   1.883   0.332 -0.3178 -0.6778 -0.8424
   14ARG    HB2  218   0.169   1.990   0.477 -1.9082  2.2902  0.3572
   14ARG     CG  219   0.146   2.087   0.292 -0.3181  0.4173 -0.3911
   14ARG    HG1  220   0.137   2.185   0.338 -2.6563 -0.5430  1.4431
   14ARG    HG2  221   0.074   2.086   0.210 -0.1494 -1.6828 -0.5802
   14ARG     CD  222   0.286   2.069   0.227 -0.1293 -0.6101 -1.0453
   14ARG    HD1  223   0.290   1.975   0.171  2.2504 -0.3532 -1.4065
   14ARG    HD2  224   0.363   2.049   0.301 -1.1440 -0.6536  0.0342
   14ARG     NE  225   0.330   2.176   0.137  0.1288 -0.0049 -0.3752
   14ARG     HE  226   0.291   2.268   0.155  0.2157 -0.2015  0.9452
   14ARG     CZ  227   0.431   2.178   0.048 -0.0844 -0.3126  0.0354
   14ARG    NH1  228   0.508   2.080   0.025 -0.3101  0.8302  0.6670
   14ARG   HH11  229   0.520   2.003   0.089  3.3424  1.3440  0.8153
   14ARG   HH12  230   0.561   2.077  -0.061 -0.0655  0.8835  0.8133
   14ARG    NH2  231   0.443   2.303  -0.008 -0.2041  0.7969  0.0462
   14ARG   HH21  232   0.369   2.367   0.019  0.5721  2.4914 -1.6031
   14ARG   HH22  233   0.497   2.308  -0.093 -0.9049 -2.1777 -0.6958
   14ARG      C  234  -0.054   1.843   0.519  0.6044 -0.6382  0.0622
   14ARG      O  235  -0.100   1.746   0.460 -0.5160 -0.2046 -0.4927
   15HI1      N  236  -0.028   1.852   0.648 -0.9651  0.0606  0.0676
   15HI1      H  237   0.019   1.937   0.677 -1.3554  0.2678  0.1028
   15HI1     CA  238  -0.050   1.743   0.743  0.0091  0.1162 -0.0768
   15HI1     HA  239  -0.011   1.645   0.714 -0.7133 -0.5304  1.0673
   15HI1     CB  240   0.013   1.770   0.883 -0.6165 -0.3424 -0.2578
   15HI1    HB1  241  -0.006   1.688   0.952 -0.8756 -1.2733 -1.3907
   15HI1    HB2  242  -0.043   1.856   0.918  0.2709  0.7044 -1.3039
   15HI1     CG  243   0.162   1.803   0.884 -0.2052 -0.5339 -0.2946
   15HI1    ND1  244   0.231   1.868   0.987  0.5564 -0.1352 -0.0423
   15HI1    HD1  245   0.179   1.907   1.065 -0.2124  0.5599 -0.8831
   15HI1    CE1  246   0.362   1.868   0.967  0.5826  0.0335  0.2708
   15HI1    HE1  247   0.431   1.921   1.030  2.4146 -1.2221 -0.5710
   15HI1    NE2  248   0.379   1.800   0.851  0.8011  0.3248  0.1091
   15HI1    HE2  249   0.463   1.774   0.803 -0.1838  0.0203 -1.5549
   15HI1    CD2  250   0.260   1.755   0.803  0.2410 -0.0140 -0.2450
   15HI1    HD2  251   0.249   1.701   0.710 -2.9040  0.1595 -0.0789
   15HI1      C  252  -0.197   1.701   0.758  0.2778 -0.1975 -0.5710
   15HI1      O  253  -0.220   1.602   0.829  0.6123 -0.2979  0.2338
   16GLY      N  254  -0.295   1.783   0.714 -0.0832  0.5803 -0.0182
   16GLY      H  255  -0.272   1.869   0.666 -1.6243  0.6575 -0.6655
   16GLY     CA  256  -0.430   1.745   0.718  0.7271  0.0095 -0.0271
   16GLY    HA1  257  -0.457   1.641   0.700 -4.3056  0.9363  0.7526
   16GLY    HA2  258  -0.472   1.783   0.625  0.1788 -0.2229  0.1183
   16GLY      C  259  -0.505   1.784   0.847 -0.1016  0.7434 -0.3893
   16GLY      O  260  -0.625   1.754   0.856 -0.7664  0.0110  0.3081
   17LEU      N  261  -0.438   1.864   0.933  0.8535  0.4722  0.7704
   17LEU      H  262  -0.342   1.886   0.907  1.1884 -1.3076  0.4141
   17LEU     CA  263  -0.506   1.906   1.060  0.2631 -0.1461  0.0403
   17LEU     HA  264  -0.558   1.820   1.102 -0.9119  1.0846  1.1970
   17LEU     CB  265  -0.396   1.959   1.159  0.3841  0.1707 -0.3803
   17LEU    HB1  266  -0.343   2.039   1.106  0.4806 -1.4649 -2.9218
   17LEU    HB2  267  -0.312   1.889   1.159  1.1425  0.9951  1.7641
   17LEU     CG  268  -0.441   1.992   1.304 -0.7843  0.4719  0.1445
   17LEU     HG  269  -0.502   2.083   1.304 -0.8905  0.4303 -1.2713
   17LEU    CD1  270  -0.512   1.886   1.383 -0.7696  0.5175  0.0530
   17LEU   HD11  271  -0.455   1.793   1.377 -0.5474  0.5693  1.2019
   17LEU   HD12  272  -0.516   1.921   1.486 -1.1564 -0.3459  0.3367
   17LEU   HD13  273  -0.614   1.868   1.350 -1.1092 -1.9824  2.1115
   17LEU    CD2  274  -0.308   2.009   1.385 -0.5625  0.1308 -0.3324
   17LEU   HD21  275  -0.270   1.912   1.417  1.4293  0.6300 -1.0567
   17LEU   HD22  276  -0.226   2.058   1.333 -0.6494  0.2919 -0.3187
   17LEU   HD23  277  -0.329   2.069   1.473 -0.3624  0.2746 -0.3821
   17LEU      C  278  -0.622   2.010   1.028 -0.0088  0.3437 -0.1522
   17LEU      O  279  -0.688   2.053   1.121 -0.8094  0.2891  0.2567
   18AS4      N  280  -0.630   2.061   0.902  0.5905  0.3505 -0.1914
   18AS4      H  281  -0.561   2.020   0.841 -1.3597 -1.3790 -1.3894
   18AS4     CA  282  -0.721   2.163   0.844  0.1614 -0.8070  0.0850
   18AS4     HA  283  -0.716   2.244   0.916  3.8115 -0.6929 -0.0883
   18AS4     CB  284  -0.666   2.202   0.704  0.2103  0.0328  0.1701
   18AS4    HB1  285  -0.683   2.120   0.634  0.4627  1.3688 -1.5094
   18AS4    HB2  286  -0.562   2.233   0.719  0.4074 -0.4495 -0.1941
   18AS4     CG  287  -0.746   2.319   0.648 -0.6753 -0.5803 -0.4310
   18AS4    OD1  288  -0.717   2.341   0.530  0.2995  0.2290  0.6711
   18AS4   HD11  289  -0.786   2.319   0.466  4.2324 -1.7318 -3.4832
   18AS4   HD12  290  -0.625   2.351   0.505 -0.5434  0.4254 -2.9297
   18AS4    OD2  291  -0.830   2.389   0.708 -0.6224  0.5800 -0.3643
   18AS4   HD21  292  -0.855   2.360   0.796 -2.2617  2.5163 -0.1230
   18AS4   HD22  293  -0.876   2.444   0.644 -1.3624  0.2303 -0.1451
   18AS4      C  294  -0.856   2.104   0.834  0.6180  0.4259 -0.1876
   18AS4      O  295  -0.873   2.008   0.760 -0.5626 -0.5660  0.6040
   19ASN      N  296  -0.949   2.148   0.921 -0.2774  0.3020  0.2852
   19ASN      H  297  -0.927   2.228   0.979 -1.8022  1.0529 -0.1315
   19ASN     CA  298  -1.078   2.095   0.927  0.2341 -0.2795 -0.4054
   19ASN     HA  299  -1.106   2.140   1.023 -0.1307 -2.1380  0.4007
   19ASN     CB  300  -1.167   2.154   0.816 -1.3386  0.2890  0.5377
   19ASN    HB1  301  -1.260   2.098   0.822 -0.0254 -1.9524  1.2884
   19ASN    HB2  302  -1.129   2.123   0.718 -1.7746  0.5154  0.2949
   19ASN     CG  303  -1.193   2.302   0.821 -0.4016 -0.0115  0.9407
   19ASN    OD1  304  -1.155   2.378   0.916  0.4650  0.3442  0.1677
   19ASN    ND2  305  -1.253   2.361   0.720 -0.4554  0.5259  0.3947
   19ASN   HD21  306  -1.291   2.301   0.648  1.7588 -0.2737 -0.1886
   19ASN   HD22  307  -1.286   2.456   0.723  1.0744  1.1881 -1.6524
   19ASN      C  308  -1.084   1.948   0.959  0.5988  0.3682 -0.0376
   19ASN      O  309  -1.190   1.885   0.945  0.2054 -0.2001  0.1983
   20TY1      N  310  -0.984   1.891   1.023  0.4483  0.0932  1.4642
   20TY1      H  311  -0.899   1.941   1.047  0.0047  0.3962  2.4306
   20TY1     CA  312  -0.979   1.752   1.063  0.0085  0.0490 -0.5090
   20TY1     HA  313  -1.002   1.687   0.979  0.4265  0.0408 -0.6149
   20TY1     CB  314  -0.840   1.734   1.130 -0.0139 -0.3627 -0.0667
   20TY1    HB1  315  -0.830   1.807   1.210 -0.8435  0.7795 -0.9792
   20TY1    HB2  316  -0.759   1.757   1.060  0.2757 -0.3373  0.2728
   20TY1     CG  317  -0.823   1.593   1.183  0.4307  0.2882 -0.0715
   20TY1    CD1  318  -0.811   1.479   1.094  0.0366 -0.2854  0.7402
   20TY1    HD1  319  -0.830   1.497   0.989 -3.1412  0.1455  1.2939
   20TY1    CE1  320  -0.788   1.350   1.143  0.4714 -0.2152  0.6965
   20TY1    HE1  321  -0.778   1.262   1.082 -1.2690 -0.2048  0.3349
   20TY1     CZ  322  -0.786   1.325   1.276  0.2995 -0.4947 -0.1705
   20TY1     OH  323  -0.776   1.197   1.323  0.1636 -0.3505  0.2632
   20TY1    HH1  324  -0.816   1.188   1.409 -0.9157  2.4100  0.1370
   20TY1    HH2  325  -0.724   1.149   1.258  0.2481 -0.0310  0.0937
   20TY1    CE2  326  -0.800   1.430   1.371  0.0779  0.5179 -0.2087
   20TY1    HE2  327  -0.794   1.409   1.476  2.6176 -1.9120 -0.7465
   20TY1    CD2  328  -0.821   1.562   1.326  0.8609  0.3371 -0.2169
   20TY1    HD2  329  -0.831   1.640   1.400  1.7133  1.6719 -1.4564
   20TY1      C  330  -1.094   1.725   1.161 -0.5038  0.6836 -0.6122
   20TY1      O  331  -1.091   1.778   1.272  0.1615  0.3013 -0.1833
   21ARG      N  332  -1.180   1.635   1.132 -0.1568 -0.0194  0.5951
   21ARG      H  333  -1.161   1.573   1.054 -1.5903 -3.5754  2.8013
   21ARG     CA  334  -1.303   1.605   1.206  0.2623  0.2931 -0.7276
   21ARG     HA  335  -1.358   1.539   1.139  0.2634 -1.6232  1.0625
   21ARG     CB  336  -1.263   1.530   1.333  0.0284 -0.7885  0.6590
   21ARG    HB1  337  -1.354   1.513   1.391  0.0094  0.5313  1.0658
   21ARG    HB2  338  -1.196   1.595   1.389 -0.3399  0.5572 -0.3872
   21ARG     CG  339  -1.187   1.398   1.306  0.7867  0.0677 -0.0651
   21ARG    HG1  340  -1.088   1.421   1.267  0.5322  2.7490  0.6624
   21ARG    HG2  341  -1.244   1.341   1.233  1.8926 -1.4859  0.2276
   21ARG     CD  342  -1.162   1.311   1.428  0.0746 -0.6119 -0.2641
   21ARG    HD1  343  -1.249   1.266   1.477 -0.1359  0.8301  0.7491
   21ARG    HD2  344  -1.112   1.381   1.495  1.5032  1.2484 -3.0693
   21ARG     NE  345  -1.067   1.202   1.405  0.2872  0.1693  0.3544
   21ARG     HE  346  -0.971   1.226   1.424  0.6978 -0.3756 -0.9689
   21ARG     CZ  347  -1.102   1.084   1.360 -0.1636 -0.5336 -0.3730
   21ARG    NH1  348  -1.217   1.036   1.344 -0.6035 -0.1693  0.3821
   21ARG   HH11  349  -1.296   1.099   1.335  0.7498  1.4434 -0.8180
   21ARG   HH12  350  -1.233   0.945   1.302  2.3621 -1.2687  1.4251
   21ARG    NH2  351  -1.006   0.998   1.331 -1.0860  0.2019  0.8428
   21ARG   HH21  352  -0.912   1.022   1.360 -0.6948 -1.7029  1.3201
   21ARG   HH22  353  -1.017   0.903   1.299 -2.3015  0.7012 -0.2949
   21ARG      C  354  -1.386   1.730   1.224 -0.1305 -0.0009 -0.0256
   21ARG      O  355  -1.460   1.747   1.326  0.4170  0.0579  0.4022
   22GLY      N  356  -1.381   1.827   1.136 -0.5108  0.1966  0.0338
   22GLY      H  357  -1.328   1.825   1.050 -0.3711  3.7636 -0.1164
   22GLY     CA  358  -1.460   1.954   1.149 -0.2558 -0.2124 -0.6231
   22GLY    HA1  359  -1.566   1.935   1.165 -0.2994  1.3927  1.3487
   22GLY    HA2  360  -1.446   2.000   1.052  0.6064 -1.0095 -0.8885
   22GLY      C  361  -1.404   2.043   1.260  0.1147  0.0952 -0.2569
   22GLY      O  362  -1.476   2.142   1.285  0.0963 -0.4138  0.3195
   23TY0      N  363  -1.291   2.010   1.324 -0.1263 -0.2600  0.5812
   23TY0      H  364  -1.252   1.917   1.313 -1.7659 -0.9646  0.3917
   23TY0     CA  365  -1.232   2.095   1.424 -0.6131 -0.3415 -0.1235
   23TY0     HA  366  -1.313   2.151   1.471  0.0111  0.1373  0.3844
   23TY0     CB  367  -1.184   2.002   1.536  0.0138 -0.4430  0.5568
   23TY0    HB1  368  -1.111   1.934   1.492 -1.0079  0.0111 -1.9794
   23TY0    HB2  369  -1.268   1.939   1.563  0.6801 -1.7507 -0.3548
   23TY0     CG  370  -1.140   2.073   1.662 -0.9722  1.0213  0.3014
   23TY0    CD1  371  -1.003   2.094   1.685 -0.4491 -0.8274  0.4384
   23TY0    HD1  372  -0.930   2.063   1.613 -2.0374 -0.5622 -1.3670
   23TY0    CE1  373  -0.965   2.180   1.794 -0.2757  0.0931  0.3872
   23TY0    HE1  374  -0.866   2.217   1.815  0.2646  0.1148 -1.9499
   23TY0     CZ  375  -1.066   2.236   1.874  0.9207  0.0576 -0.1394
   23TY0     OH  376  -1.031   2.309   1.982  0.7028  0.7651  0.7997
   23TY0    HH1  377  -1.099   2.317   2.049 -0.5057  0.8369 -0.3893
   23TY0    HH2  378  -0.944   2.345   1.962  0.0594  1.7903 -0.3293
   23TY0    CE2  379  -1.202   2.194   1.859 -0.3280  0.1109 -0.0573
   23TY0    HE2  380  -1.275   2.234   1.928  0.4591  0.4358  0.5980
   23TY0    CD2  381  -1.236   2.111   1.754  0.8047  0.1897 -0.2692
   23TY0    HD2  382  -1.338   2.082   1.734  0.3899  0.5466  1.1669
   23TY0      C  383  -1.116   2.192   1.366  0.0787  1.0253 -0.2127
   23TY0      O  384  -1.023   2.148   1.299  0.2392  0.1306  0.0842
   24SER      N  385  -1.137   2.319   1.384  0.0346  0.3327 -0.4845
   24SER      H  386  -1.209   2.344   1.450  0.0643 -0.6407 -0.0600
   24SER     CA  387  -1.059   2.422   1.312  0.2269 -0.3332 -1.1506
   24SER     HA  388  -1.084   2.411   1.207 -0.4262 -1.4489 -0.8991
   24SER     CB  389  -1.119   2.561   1.351  0.0792 -0.1949  0.1305
   24SER    HB1  390  -1.125   2.569   1.460  1.4507 -0.0696  0.2054
   24SER    HB2  391  -1.219   2.566   1.308  0.1455  0.7844  0.0832
   24SER     OG  392  -1.033   2.657   1.300  0.1137 -0.0881 -0.0224
   24SER     HG  393  -1.073   2.681   1.216  0.5150 -0.7906 -0.4196
   24SER      C  394  -0.909   2.413   1.338  0.4401 -0.2688 -0.3115
   24SER      O  395  -0.863   2.398   1.449 -0.6399  0.2619 -0.3092
   25LEU      N  396  -0.825   2.424   1.237  0.0728 -0.2693 -0.0793
   25LEU      H  397  -0.865   2.405   1.146 -0.3718  1.7944 -0.3742
   25LEU     CA  398  -0.678   2.447   1.251  0.5076  0.1845 -0.9159
   25LEU     HA  399  -0.629   2.375   1.316  0.3570 -0.1012 -1.1153
   25LEU     CB  400  -0.616   2.418   1.117  0.5851  0.0390  0.6752
   25LEU    HB1  401  -0.654   2.476   1.033  2.8404 -1.9302 -1.8578
   25LEU    HB2  402  -0.631   2.314   1.091  0.1082  0.6601 -1.8454
   25LEU     CG  403  -0.470   2.438   1.085  0.5547 -0.2466 -0.2509
   25LEU     HG  404  -0.445   2.543   1.100 -0.5805 -0.0845  0.6723
   25LEU    CD1  405  -0.385   2.368   1.184  0.0218  0.9347  0.3013
   25LEU   HD11  406  -0.397   2.260   1.192  0.0471  0.8455 -0.7447
   25LEU   HD12  407  -0.282   2.391   1.156  0.3210 -0.7464 -0.0980
   25LEU   HD13  408  -0.404   2.407   1.284 -0.8244  0.7394  0.2185
   25LEU    CD2  409  -0.428   2.396   0.945  0.1291 -0.3910  0.4483
   25LEU   HD21  410  -0.432   2.287   0.936 -1.9587 -0.2848 -0.4522
   25LEU   HD22  411  -0.494   2.441   0.871 -1.4537  0.5406  2.3315
   25LEU   HD23  412  -0.325   2.424   0.926  0.6038 -1.4570  1.3014
   25LEU      C  413  -0.640   2.578   1.308  0.0813 -0.8684 -0.0859
   25LEU      O  414  -0.532   2.590   1.360  0.2474 -0.6665 -0.5011
   26GLY      N  415  -0.729   2.680   1.305 -0.7443 -0.6188  0.1534
   26GLY      H  416  -0.821   2.663   1.266 -0.5753 -1.9972  0.2945
   26GLY     CA  417  -0.713   2.808   1.371 -0.1412  0.0456  0.0963
   26GLY    HA1  418  -0.801   2.870   1.357 -0.9867 -1.3034 -0.8256
   26GLY    HA2  419  -0.626   2.860   1.330 -1.1893  2.6260  0.9463
   26GLY      C  420  -0.676   2.796   1.522  0.3760  0.4876 -0.3994
   26GLY      O  421  -0.596   2.879   1.559 -0.1756  0.5225 -0.2814
   27ASN      N  422  -0.729   2.690   1.588 -0.1942  0.0864 -0.7940
   27ASN      H  423  -0.803   2.640   1.540 -3.6239  2.1158  1.8410
   27ASN     CA  424  -0.691   2.650   1.729  0.0953 -0.1089  0.3056
   27ASN     HA  425  -0.724   2.733   1.791  0.1653  0.4018 -0.3294
   27ASN     CB  426  -0.768   2.521   1.766 -1.2581 -0.5127  0.1289
   27ASN    HB1  427  -0.732   2.493   1.865 -0.6028 -1.1607 -0.2791
   27ASN    HB2  428  -0.754   2.431   1.705 -3.1945 -1.3756  0.8756
   27ASN     CG  429  -0.919   2.541   1.784 -0.2232  0.4549  1.0527
   27ASN    OD1  430  -0.955   2.611   1.879 -0.5523  0.3078 -0.1689
   27ASN    ND2  431  -0.997   2.496   1.691  0.6970 -0.1187 -0.5212
   27ASN   HD21  432  -0.963   2.466   1.601  0.4494 -0.4331 -0.5110
   27ASN   HD22  433  -1.094   2.510   1.714  0.2496  0.8010 -2.6627
   27ASN      C  434  -0.541   2.637   1.745  0.3711  0.4305 -0.5218
   27ASN      O  435  -0.470   2.714   1.808 -0.8128 -0.0463 -0.1087
   28TRP      N  436  -0.478   2.553   1.669 -0.0027 -0.2562  0.1624
   28TRP      H  437  -0.540   2.504   1.607 -1.7273 -0.1620  1.7247
   28TRP     CA  438  -0.342   2.513   1.677 -0.1768  0.0964  0.4883
   28TRP     HA  439  -0.328   2.483   1.781  0.0555  0.2404  0.4988
   28TRP     CB  440  -0.319   2.390   1.594 -0.5031  0.1821  0.4003
   28TRP    HB1  441  -0.218   2.350   1.608 -0.6973  0.0804  1.6320
   28TRP    HB2  442  -0.333   2.411   1.489 -0.7598 -3.7509 -0.5002
   28TRP     CG  443  -0.409   2.281   1.626  0.5352 -0.3874 -0.3488
   28TRP    CD1  444  -0.510   2.239   1.547  0.0043 -0.4419 -0.3289
   28TRP    HD1  445  -0.531   2.290   1.454  1.5571 -0.1826 -0.5744
   28TRP    NE1  446  -0.585   2.136   1.602 -0.1667 -0.0996  0.1457
   28TRP    HE1  447  -0.672   2.106   1.561 -0.4708  1.2455 -0.2432
   28TRP    CE2  448  -0.544   2.112   1.733 -0.1092 -0.2583  0.3607
   28TRP    CZ2  449  -0.593   2.031   1.835  0.3495  0.6974  0.2407
   28TRP    HZ2  450  -0.695   1.997   1.825  0.7483 -1.1214  1.6753
   28TRP    CH2  451  -0.527   2.030   1.958 -0.0282 -0.9540 -0.3646
   28TRP    HH2  452  -0.571   1.976   2.040  2.0010 -1.3216  0.5327
   28TRP    CZ3  453  -0.408   2.109   1.974 -0.2845  0.7118 -0.3645
   28TRP    HZ3  454  -0.363   2.120   2.072  1.0047 -2.8477 -0.4075
   28TRP    CE3  455  -0.359   2.185   1.869  0.1761  0.0980 -0.6987
   28TRP    HE3  456  -0.271   2.247   1.882  0.6601 -0.6364 -0.3443
   28TRP    CD2  457  -0.431   2.193   1.747 -0.1359 -0.3147 -0.5983
   28TRP      C  458  -0.244   2.625   1.639  0.5902  0.5309  1.0499
   28TRP      O  459  -0.133   2.632   1.686 -0.6388 -0.4870  0.0776
   29VAL      N  460  -0.291   2.708   1.543 -0.4350 -0.2589  0.4366
   29VAL      H  461  -0.379   2.694   1.495  0.7844  1.3152 -2.5378
   29VAL     CA  462  -0.211   2.816   1.493  0.2860 -0.3723  0.5616
   29VAL     HA  463  -0.108   2.783   1.481 -0.1627 -1.6893  0.2448
   29VAL     CB  464  -0.260   2.868   1.356 -0.0155  0.2158  0.8072
   29VAL     HB  465  -0.363   2.903   1.349  0.4345  1.2522 -3.0617
   29VAL    CG1  466  -0.176   2.984   1.311 -0.1571  0.0491  0.6545
   29VAL   HG11  467  -0.192   3.061   1.386 -2.8068  2.3902 -2.0531
   29VAL   HG12  468  -0.071   2.958   1.318 -1.1321 -4.5002  2.0934
   29VAL   HG13  469  -0.212   3.006   1.211  0.4326  0.4382  0.5222
   29VAL    CG2  470  -0.245   2.756   1.258  0.0276 -0.3935 -0.2404
   29VAL   HG21  471  -0.305   2.667   1.280 -0.5434 -0.3598 -1.5741
   29VAL   HG22  472  -0.269   2.790   1.158 -1.8240  0.1541  0.3433
   29VAL   HG23  473  -0.141   2.724   1.254  0.0841 -0.0858 -1.6356
   29VAL      C  474  -0.210   2.919   1.608 -0.5261 -0.0943 -0.3614
   29VAL      O  475  -0.100   2.969   1.635  0.7623  0.6482  0.2848
   30CY2      N  476  -0.321   2.946   1.681 -0.7433 -0.7220  0.6682
   30CY2      H  477  -0.406   2.893   1.667  0.2263 -2.1255 -0.1605
   30CY2     CA  478  -0.339   3.054   1.772  0.7719  0.7320  0.2262
   30CY2     HA  479  -0.307   3.137   1.709  1.4730  0.2794 -0.0201
   30CY2     CB  480  -0.490   3.058   1.801  0.1142  0.9246 -1.4063
   30CY2    HB1  481  -0.512   2.975   1.868  0.9361  0.7485 -1.3394
   30CY2    HB2  482  -0.545   3.047   1.708 -0.5791  1.0134 -1.0136
   30CY2     SG  483  -0.533   3.221   1.867  0.0908  0.2570  0.2523
   30CY2    HG1  484  -0.650   3.198   1.929 -0.0786 -1.8233 -0.7401
   30CY2    HG2  485  -0.458   3.249   1.973  2.2983 -1.2374 -0.8506
   30CY2    HG3  486  -0.547   3.320   1.779 -1.0060  0.2903  0.4438
   30CY2      C  487  -0.245   3.044   1.892 -0.7949 -0.0980 -0.0168
   30CY2      O  488  -0.179   3.138   1.937  0.3935 -0.0611  0.5665
   31ALA      N  489  -0.228   2.925   1.946  0.3685 -0.3961 -0.3294
   31ALA      H  490  -0.282   2.852   1.903 -0.5202  0.1935 -0.2572
   31ALA     CA  491  -0.140   2.895   2.053  0.0749  0.3753 -0.5306
   31ALA     HA  492  -0.157   2.980   2.119 -1.6666  1.1431 -1.8820
   31ALA     CB  493  -0.187   2.765   2.115 -0.0249  0.4933  0.0070
   31ALA    HB1  494  -0.126   2.735   2.200  0.1565 -2.7032 -1.1303
   31ALA    HB2  495  -0.289   2.773   2.150  0.4127 -0.1259  1.4829
   31ALA    HB3  496  -0.175   2.682   2.045  0.4546 -0.2485  0.9469
   31ALA      C  497   0.006   2.901   2.006  0.5426  0.6076  0.2587
   31ALA      O  498   0.081   2.971   2.071 -0.1886 -0.3820  0.4021
   32ALA      N  499   0.037   2.838   1.889  0.2732  0.1703 -0.3831
   32ALA      H  500  -0.034   2.775   1.853 -0.1122 -1.3362  2.6537
   32ALA     CA  501   0.167   2.844   1.823 -0.8429  0.0582  0.2190
   32ALA     HA  502   0.242   2.798   1.888  0.0824  0.3173 -0.6412
   32ALA     CB  503   0.169   2.752   1.706  0.1450 -0.0992  0.2350
   32ALA    HB1  504   0.127   2.656   1.737 -1.6250  0.8220  0.8172
   32ALA    HB2  505   0.108   2.803   1.631 -1.4138 -0.3592  1.2868
   32ALA    HB3  506   0.269   2.737   1.665  0.3632  0.3261  0.6085
   32ALA      C  507   0.214   2.991   1.799 -0.1564  0.6523 -0.2371
   32ALA      O  508   0.329   3.024   1.822  0.5599 -0.0250  0.0839
   33LY3      N  509   0.129   3.077   1.755  0.3119 -0.0076  0.0922
   33LY3      H  510   0.037   3.038   1.740 -0.1429  0.6036  1.1675
   33LY3     CA  511   0.152   3.228   1.739 -0.2307 -0.3716  0.0024
   33LY3     HA  512   0.235   3.239   1.669 -1.1496 -1.4580 -1.2970
   33LY3     CB  513   0.031   3.302   1.684 -0.5560  0.2746 -0.2740
   33LY3    HB1  514  -0.052   3.282   1.752 -0.8317  1.0889 -0.3634
   33LY3    HB2  515  -0.007   3.261   1.590 -0.8095 -1.1159  0.4005
   33LY3     CG  516   0.047   3.449   1.672  0.7477 -1.4596  0.4885
   33LY3    HG1  517   0.129   3.470   1.603 -0.3378 -1.2273 -0.7958
   33LY3    HG2  518   0.076   3.482   1.771  0.2896 -1.8433  0.7549
   33LY3     CD  519  -0.080   3.526   1.625 -0.7450 -0.3414  0.1071
   33LY3    HD1  520  -0.170   3.466   1.641 -0.5622 -0.6045  0.1719
   33LY3    HD2  521  -0.083   3.544   1.518 -0.9763 -0.6527  0.0598
   33LY3     CE  522  -0.108   3.660   1.704 -0.1891  0.2034  0.5414
   33LY3    HE1  523  -0.137   3.627   1.804  0.2981 -1.2581  0.2212
   33LY3    HE2  524  -0.193   3.710   1.657  0.5872  1.4411  0.4073
   33LY3     NZ  525   0.013   3.748   1.705 -0.2442  0.0698 -0.2496
   33LY3    HZ1  526   0.064   3.736   1.619  1.0748 -2.1741  0.7374
   33LY3    HZ2  527  -0.017   3.843   1.718  0.3139  0.4946 -1.8611
   33LY3    HZ3  528   0.072   3.724   1.783 -0.9749 -1.4151 -0.1249
   33LY3      C  529   0.192   3.292   1.874 -0.4909 -0.7845  0.0981
   33LY3      O  530   0.289   3.371   1.874  0.1795  0.2000  0.1195
   34PHE      N  531   0.111   3.276   1.979 -0.2951  0.5325  0.1045
   34PHE      H  532   0.023   3.225   1.976 -2.0066  3.2905 -0.4522
   34PHE     CA  533   0.129   3.346   2.101  0.0538 -0.0465  0.5649
   34PHE     HA  534   0.172   3.446   2.089 -0.4184 -0.0960 -2.5106
   34PHE     CB  535  -0.005   3.359   2.174  0.0088 -0.0072 -0.1784
   34PHE    HB1  536   0.012   3.386   2.279  0.2224  1.3009 -0.5270
   34PHE    HB2  537  -0.056   3.263   2.168 -1.0071  0.3188  2.1256
   34PHE     CG  538  -0.093   3.474   2.129  0.1347  0.4805  0.4018
   34PHE    CD1  539  -0.218   3.447   2.065  0.0566  0.0763  0.7479
   34PHE    HD1  540  -0.243   3.345   2.042  0.6640  0.3282 -1.2812
   34PHE    CE1  541  -0.296   3.549   2.013 -0.6703 -0.4795 -0.6832
   34PHE    HE1  542  -0.393   3.535   1.969 -1.2215 -0.1236  0.3963
   34PHE     CZ  543  -0.253   3.687   2.035 -0.1267 -0.5124  0.4517
   34PHE     HZ  544  -0.318   3.769   2.007 -2.2393 -1.9512  0.9323
   34PHE    CE2  545  -0.134   3.715   2.106  0.6124  0.3646 -0.6215
   34PHE    HE2  546  -0.104   3.818   2.120  0.2833  0.5967 -1.5529
   34PHE    CD2  547  -0.052   3.608   2.148  0.4314 -0.0564  0.2550
   34PHE    HD2  548   0.039   3.627   2.201 -0.9660 -0.2486  2.8831
   34PHE      C  549   0.233   3.279   2.191 -0.3062  0.0999 -0.3707
   34PHE      O  550   0.334   3.337   2.231 -0.4933  0.1730  0.0984
   35GL4      N  551   0.200   3.156   2.233  0.3475  0.3068  0.5695
   35GL4      H  552   0.111   3.120   2.201  1.6086 -2.8413  0.2858
   35GL4     CA  553   0.260   3.080   2.343  0.2219 -0.2507 -0.3350
   35GL4     HA  554   0.272   3.147   2.429  0.3852  0.9791 -1.2815
   35GL4     CB  555   0.161   2.976   2.396 -0.7041  0.0115  0.3138
   35GL4    HB1  556   0.187   2.938   2.495  1.6596 -1.2920 -0.7247
   35GL4    HB2  557   0.174   2.887   2.335  1.5835  0.1157  0.5343
   35GL4     CG  558   0.012   3.022   2.408 -0.7622 -0.6090  0.9717
   35GL4    HG1  559  -0.042   2.934   2.444 -2.1763  0.2291  1.0043
   35GL4    HG2  560  -0.015   3.056   2.308 -2.4122 -2.7265  0.6217
   35GL4     CD  561  -0.013   3.135   2.519  0.0712  1.2503  0.6799
   35GL4    OE1  562  -0.088   3.229   2.502  0.4656 -0.0449 -0.6167
   35GL4   HE11  563  -0.040   3.310   2.483  0.1239  0.1664 -0.5769
   35GL4   HE12  564  -0.179   3.202   2.494  0.5920 -0.6654 -0.0170
   35GL4    OE2  565   0.050   3.122   2.627  0.3996  0.4790 -0.4322
   35GL4   HE21  566   0.127   3.178   2.637  0.5624  0.0459  1.1363
   35GL4   HE22  567  -0.001   3.072   2.691  1.8183 -0.0996  0.3024
   35GL4      C  568   0.400   3.021   2.328  0.3584  0.0634 -0.1994
   35GL4      O  569   0.473   2.969   2.418  0.2079 -0.4034 -0.0784
   36SER      N  570   0.444   3.028   2.202 -0.7762  0.3654 -0.2846
   36SER      H  571   0.381   3.059   2.130  0.9669  0.1170 -1.9890
   36SER     CA  572   0.576   2.980   2.160 -0.0370  0.4887 -0.2405
   36SER     HA  573   0.642   2.990   2.247  0.5666 -1.0204 -0.4993
   36SER     CB  574   0.566   2.829   2.124 -0.0157  0.0916  0.3429
   36SER    HB1  575   0.559   2.765   2.212  0.0735  2.3594  2.0565
   36SER    HB2  576   0.664   2.795   2.089  0.1478 -0.1437  1.0125
   36SER     OG  577   0.480   2.811   2.011 -0.1834  0.3870 -0.1847
   36SER     HG  578   0.450   2.721   1.999 -0.3835  0.2944  0.9059
   36SER      C  579   0.641   3.067   2.047  0.6014  0.6370  0.3119
   36SER      O  580   0.753   3.034   2.005 -0.2392 -0.4270 -0.1179
   37ASN      N  581   0.572   3.174   1.996  0.1971  0.0494  0.6433
   37ASN      H  582   0.475   3.189   2.022 -0.7948  0.6001 -2.7475
   37ASN     CA  583   0.625   3.254   1.883  0.9586 -0.3175 -0.3288
   37ASN     HA  584   0.541   3.308   1.839 -1.5870 -2.8699  1.0379
   37ASN     CB  585   0.746   3.343   1.929  0.5218  0.5622  0.5172
   37ASN    HB1  586   0.781   3.392   1.839  0.2401 -0.6764 -0.2918
   37ASN    HB2  587   0.833   3.283   1.954  0.3537 -1.4982 -3.2455
   37ASN     CG  588   0.721   3.450   2.031 -0.1692  1.1081  0.5987
   37ASN    OD1  589   0.777   3.450   2.138  0.0550 -0.2032 -0.0842
   37ASN    ND2  590   0.636   3.541   1.998  0.4866  0.0642  1.0434
   37ASN   HD21  591   0.594   3.549   1.907  1.7393 -2.1182  0.2143
   37ASN   HD22  592   0.627   3.616   2.066 -0.1913 -0.7217  1.8441
   37ASN      C  593   0.681   3.166   1.765  0.6313  0.0164 -0.4172
   37ASN      O  594   0.780   3.202   1.700 -0.1120  0.4513  0.5194
   38PHE      N  595   0.604   3.060   1.731 -0.6583 -0.2262 -0.0871
   38PHE      H  596   0.517   3.046   1.779 -1.4472  1.0157 -1.1037
   38PHE     CA  597   0.641   2.967   1.624  0.5001  0.8053 -0.1923
   38PHE     HA  598   0.565   2.889   1.636 -0.2144  1.5242  0.0445
   38PHE     CB  599   0.622   3.036   1.491 -0.4889 -0.3637  0.0277
   38PHE    HB1  600   0.618   2.954   1.418 -1.8685  0.2893 -0.6775
   38PHE    HB2  601   0.712   3.094   1.473 -0.0818 -0.4779  1.6193
   38PHE     CG  602   0.495   3.121   1.457 -0.2538  0.5820 -0.1091
   38PHE    CD1  603   0.369   3.054   1.460  0.6742  0.3707 -0.0984
   38PHE    HD1  604   0.371   2.947   1.475  0.4530  0.1000 -1.8274
   38PHE    CE1  605   0.251   3.123   1.436  0.3537  0.1750 -0.2602
   38PHE    HE1  606   0.155   3.073   1.441  0.0862  0.2496 -2.9547
   38PHE     CZ  607   0.258   3.263   1.401 -0.3498  0.6667  0.1558
   38PHE     HZ  608   0.167   3.318   1.381 -0.1330 -0.0779 -3.6773
   38PHE    CE2  609   0.382   3.324   1.395  0.7495 -0.5069 -0.0878
   38PHE    HE2  610   0.384   3.431   1.376  1.8455 -0.1665  1.7120
   38PHE    CD2  611   0.500   3.256   1.417  0.2260  0.1639 -0.1605
   38PHE    HD2  612   0.594   3.310   1.415  0.3000  0.1739  1.9475
   38PHE      C  613   0.776   2.890   1.626 -0.6319  0.8194 -0.1721
   38PHE      O  614   0.824   2.838   1.527 -0.1501  0.0044 -0.4930
   39ASN      N  615   0.842   2.877   1.745  0.3167 -0.1058 -0.4524
   39ASN      H  616   0.805   2.932   1.822 -0.2100 -0.5652 -0.3707
   39ASN     CA  617   0.971   2.811   1.765  0.1575  0.2677 -0.4027
   39ASN     HA  618   1.030   2.805   1.674  1.6562  1.5500  0.4128
   39ASN     CB  619   1.064   2.897   1.853 -0.0673  0.1542 -0.1059
   39ASN    HB1  620   1.040   2.875   1.957 -0.0106 -0.9058 -0.3063
   39ASN    HB2  621   1.053   3.003   1.831  2.2303  0.6675  0.9150
   39ASN     CG  622   1.206   2.855   1.842 -0.8133  0.6112 -0.2088
   39ASN    OD1  623   1.242   2.735   1.848 -0.3142  0.2168  0.2142
   39ASN    ND2  624   1.299   2.946   1.820  0.6526  0.0172 -0.3904
   39ASN   HD21  625   1.267   3.042   1.808  1.9134  0.6417  0.9570
   39ASN   HD22  626   1.395   2.927   1.844  0.3510 -2.4690 -0.8806
   39ASN      C  627   0.947   2.671   1.829 -0.2822  0.0816  0.8575
   39ASN      O  628   0.891   2.654   1.934  0.1362 -0.0721 -0.4482
   40THR      N  629   0.996   2.558   1.771  0.2260 -0.4013  0.2973
   40THR      H  630   1.053   2.578   1.690 -2.9776  2.8767 -1.4856
   40THR     CA  631   1.000   2.421   1.832  0.0249 -0.0894  1.0621
   40THR     HA  632   0.897   2.391   1.851 -0.7695  1.7864  0.0141
   40THR     CB  633   1.065   2.318   1.736  0.4164  1.0245  0.3555
   40THR     HB  634   1.070   2.224   1.792  0.4721  1.7974  1.6721
   40THR    CG2  635   0.975   2.290   1.619  0.0432  0.1001  0.1770
   40THR   HG21  636   1.013   2.206   1.561  1.0192 -1.0345  2.3249
   40THR   HG22  637   0.874   2.268   1.654  0.1070  1.5928  1.4341
   40THR   HG23  638   0.967   2.376   1.553  1.0247 -0.0103 -0.1020
   40THR    OG1  639   1.195   2.358   1.705  0.6234  0.5176  0.2254
   40THR    HG1  640   1.257   2.330   1.773  1.0972 -1.7690 -1.0310
   40THR      C  641   1.081   2.401   1.966 -0.0626 -0.1763  0.0720
   40THR      O  642   1.051   2.303   2.035  0.3995 -0.1169 -0.1717
   41GLN      N  643   1.175   2.490   2.012 -0.0794  0.2813  0.9650
   41GLN      H  644   1.197   2.570   1.955 -2.4042  0.3843  0.1133
   41GLN     CA  645   1.243   2.479   2.142  0.0404 -0.7311 -0.2990
   41GLN     HA  646   1.279   2.378   2.160  2.4765  0.3118  1.3111
   41GLN     CB  647   1.375   2.564   2.124 -0.3328 -0.0763  0.0040
   41GLN    HB1  648   1.350   2.659   2.076 -0.5559  1.0060  2.1260
   41GLN    HB2  649   1.442   2.512   2.056  0.5615  2.3214 -1.0603
   41GLN     CG  650   1.450   2.597   2.251  0.2363 -0.1227  0.1166
   41GLN    HG1  651   1.457   2.503   2.306 -0.0841 -0.2884 -0.1220
   41GLN    HG2  652   1.391   2.667   2.310  0.1197 -1.0189  1.1014
   41GLN     CD  653   1.586   2.665   2.227 -0.5980 -0.0772  0.6408
   41GLN    OE1  654   1.600   2.736   2.121  0.1655  0.1214 -0.2071
   41GLN    NE2  655   1.686   2.654   2.311  0.5005 -0.1653  0.0436
   41GLN   HE21  656   1.695   2.573   2.370 -0.8639  0.1575  0.7445
   41GLN   HE22  657   1.771   2.679   2.262  0.3226 -2.2355 -1.4701
   41GLN      C  658   1.158   2.527   2.257 -0.0458  0.2947 -0.0812
   41GLN      O  659   1.199   2.519   2.368  0.0270  0.4593  0.0901
   42ALA      N  660   1.040   2.588   2.229  0.1972 -0.7522 -0.7056
   42ALA      H  661   1.013   2.593   2.132 -0.2559 -2.7672 -0.7259
   42ALA     CA  662   0.969   2.665   2.329  0.9891  0.1521 -0.1212
   42ALA     HA  663   1.042   2.739   2.363 -0.5481  1.1495  1.1608
   42ALA     CB  664   0.853   2.744   2.266  0.5854 -0.9490 -0.4022
   42ALA    HB1  665   0.777   2.676   2.226  0.2304 -1.1271  0.5524
   42ALA    HB2  666   0.800   2.805   2.339  1.4759  0.7016 -1.0827
   42ALA    HB3  667   0.892   2.814   2.192  1.0773  1.8146  2.2618
   42ALA      C  668   0.913   2.587   2.453 -0.0153 -0.4198  0.4601
   42ALA      O  669   0.874   2.472   2.439 -0.1031 -1.1726  0.3001
   43THR      N  670   0.908   2.643   2.569  0.4580 -0.3699  0.4330
   43THR      H  671   0.947   2.736   2.572 -1.1360  0.3585 -0.0628
   43THR     CA  672   0.859   2.583   2.699 -0.2727 -0.2736  0.2522
   43THR     HA  673   0.759   2.544   2.678 -0.9185  1.2185  0.4466
   43THR     CB  674   0.960   2.471   2.739 -0.2795  0.3252  0.0128
   43THR     HB  675   0.946   2.391   2.667  0.7833  0.6633 -0.5919
   43THR    CG2  676   1.109   2.503   2.745 -0.4688 -0.4757 -0.0591
   43THR   HG21  677   1.141   2.507   2.641  1.0370  3.7754  0.3589
   43THR   HG22  678   1.127   2.605   2.779  0.8105  1.2859 -5.1175
   43THR   HG23  679   1.164   2.431   2.805 -0.9741  0.7885  2.0472
   43THR    OG1  680   0.923   2.420   2.867  0.6564 -0.0070 -0.2305
   43THR    HG1  681   0.851   2.359   2.850  1.7418 -1.3715 -0.1583
   43THR      C  682   0.825   2.673   2.813  0.0316 -0.3578  0.6118
   43THR      O  683   0.898   2.773   2.837 -0.1471  0.0726 -0.1291
   44ASN      N  684   0.720   2.643   2.895 -0.2235  0.5728 -0.4624
   44ASN      H  685   0.677   2.552   2.884  0.0737  0.3606  0.1076
   44ASN     CA  686   0.664   2.730   3.002 -0.2774  0.5747 -0.2888
   44ASN     HA  687   0.731   2.814   3.019 -0.7265  1.6509 -3.3064
   44ASN     CB  688   0.536   2.791   2.954  0.2501  0.6028  1.0828
   44ASN    HB1  689   0.453   2.722   2.939  0.5995  0.5905 -1.1807
   44ASN    HB2  690   0.554   2.849   2.864 -1.1327 -0.0526  0.3587
   44ASN     CG  691   0.479   2.896   3.033 -0.0891 -0.4197 -0.0642
   44ASN    OD1  692   0.536   2.938   3.129  0.1568  0.9108  0.4234
   44ASN    ND2  693   0.363   2.945   3.002  0.3295 -0.1284  0.0096
   44ASN   HD21  694   0.314   2.922   2.916 -0.2773  0.5767  0.1486
   44ASN   HD22  695   0.323   3.012   3.066  0.2409  1.3460 -1.4932
   44ASN      C  696   0.640   2.644   3.127 -0.0896 -0.2509  0.6618
   44ASN      O  697   0.583   2.537   3.117  0.1521  0.4235 -0.3524
   45ARG      N  698   0.673   2.696   3.243 -0.4399  0.8087  0.0270
   45ARG      H  699   0.712   2.789   3.244 -1.4135  1.2380  0.7454
   45ARG     CA  700   0.638   2.638   3.376  0.1100 -0.2030  0.7424
   45ARG     HA  701   0.633   2.529   3.367 -1.4696 -0.0161 -1.4425
   45ARG     CB  702   0.740   2.677   3.487  0.3314 -0.3330  0.9159
   45ARG    HB1  703   0.716   2.777   3.522 -0.5286  0.3793 -1.5222
   45ARG    HB2  704   0.836   2.683   3.435 -0.3252 -1.6816 -0.5225
   45ARG     CG  705   0.740   2.581   3.610  0.6459  0.1982 -0.8251
   45ARG    HG1  706   0.742   2.479   3.571 -0.4370  0.4178 -1.5204
   45ARG    HG2  707   0.649   2.596   3.668  0.1221  0.4524 -1.6912
   45ARG     CD  708   0.858   2.596   3.706  0.9392  0.1387 -0.3954
   45ARG    HD1  709   0.950   2.568   3.654  0.0722 -1.0012 -1.3778
   45ARG    HD2  710   0.839   2.530   3.791 -0.0810 -0.0233 -0.7402
   45ARG     NE  711   0.860   2.727   3.778 -0.1759 -0.1202 -0.8040
   45ARG     HE  712   0.817   2.726   3.870  0.7451 -2.3544 -0.3150
   45ARG     CZ  713   0.923   2.841   3.742  0.1473  0.2366 -0.0868
   45ARG    NH1  714   1.010   2.859   3.645 -0.2792  0.0069  0.2382
   45ARG   HH11  715   1.043   2.789   3.579  0.9532 -0.2685  1.1005
   45ARG   HH12  716   1.033   2.956   3.631 -0.8102  0.0670 -0.2814
   45ARG    NH2  717   0.909   2.941   3.824 -0.6153  0.4205  0.6844
   45ARG   HH21  718   0.867   2.923   3.914  2.5113 -0.3150  2.1346
   45ARG   HH22  719   0.931   3.028   3.779 -0.4326  0.5655  1.0531
   45ARG      C  720   0.497   2.669   3.408  0.4734  0.3747 -0.5209
   45ARG      O  721   0.448   2.773   3.359 -0.1995 -0.4376  0.4902
   46ASN      N  722   0.430   2.590   3.495 -0.3883 -0.3267 -0.2987
   46ASN      H  723   0.483   2.511   3.528 -0.2700  0.1150  0.6051
   46ASN     CA  724   0.293   2.611   3.542 -0.3835  0.0779 -0.0490
   46ASN     HA  725   0.247   2.697   3.492 -0.2596 -0.1440 -0.5543
   46ASN     CB  726   0.214   2.496   3.489 -0.1765  0.2801  0.2155
   46ASN    HB1  727   0.116   2.502   3.535 -0.4179 -2.7396  0.2876
   46ASN    HB2  728   0.260   2.400   3.514  0.1421  0.0016 -1.2849
   46ASN     CG  729   0.192   2.484   3.340  0.3559 -0.1993 -0.0408
   46ASN    OD1  730   0.083   2.502   3.290  0.4432  0.1396 -0.0997
   46ASN    ND2  731   0.291   2.453   3.264 -0.3193 -0.6897  0.0453
   46ASN   HD21  732   0.382   2.459   3.309 -1.6362  0.4085  2.7862
   46ASN   HD22  733   0.282   2.455   3.164  0.3920  0.9834 -0.0186
   46ASN      C  734   0.279   2.615   3.699 -0.8950 -0.2212  0.2158
   46ASN      O  735   0.370   2.575   3.772  0.1198  0.5643 -0.2337
   47THR      N  736   0.161   2.654   3.746 -0.6457 -0.5111 -1.2339
   47THR      H  737   0.091   2.669   3.674  0.2259 -2.9742 -2.7229
   47THR     CA  738   0.140   2.678   3.891 -0.1454  0.3761 -0.1421
   47THR     HA  739   0.220   2.739   3.934 -0.8634  2.2855 -1.3503
   47THR     CB  740   0.010   2.753   3.915  0.1087  1.2650 -0.0245
   47THR     HB  741  -0.074   2.714   3.859  0.6747 -1.1662  0.6993
   47THR    CG2  742  -0.044   2.771   4.048  0.1366  0.4048 -0.8690
   47THR   HG21  743  -0.044   2.679   4.105  1.6266  1.4348  0.9202
   47THR   HG22  744   0.011   2.851   4.099  0.7064 -0.3179 -0.3376
   47THR   HG23  745  -0.144   2.816   4.042  0.6641  2.1551  1.6156
   47THR    OG1  746   0.026   2.876   3.858  0.1949 -0.2491  0.3690
   47THR    HG1  747   0.084   2.864   3.783 -0.6234  0.0769 -0.3315
   47THR      C  748   0.140   2.544   3.966 -0.4590  1.1925 -0.6964
   47THR      O  749   0.195   2.542   4.077  0.1739 -0.0922 -0.0711
   48AS4      N  750   0.105   2.429   3.909 -0.5054 -0.0173  0.0547
   48AS4      H  751   0.070   2.427   3.815 -0.6236  0.8192  0.0775
   48AS4     CA  752   0.135   2.303   3.973  0.4220 -0.1506  0.6475
   48AS4     HA  753   0.114   2.309   4.080  0.1742 -3.1653  0.8613
   48AS4     CB  754   0.032   2.199   3.922  0.1221  0.4849 -0.4381
   48AS4    HB1  755  -0.069   2.238   3.934 -0.1294  1.4203 -4.1939
   48AS4    HB2  756   0.044   2.107   3.980  1.2762  1.0927  0.3254
   48AS4     CG  757   0.052   2.162   3.777  0.4028 -0.5106  0.4354
   48AS4    OD1  758  -0.006   2.060   3.733  0.1095  0.0223 -0.0630
   48AS4   HD11  759  -0.099   2.056   3.757  0.1901 -0.1237  0.2185
   48AS4   HD12  760   0.052   1.999   3.687 -1.8424 -1.2074 -1.0468
   48AS4    OD2  761   0.128   2.228   3.706  0.2339  0.3791 -0.7674
   48AS4   HD21  762   0.089   2.300   3.656 -1.5087 -1.2717 -1.9691
   48AS4   HD22  763   0.210   2.177   3.707  0.3646  0.5916  0.2368
   48AS4      C  764   0.277   2.252   3.959 -0.5949 -0.2334  0.0831
   48AS4      O  765   0.304   2.145   4.017  0.3502  0.2960  0.2108
   49GLY      N  766   0.364   2.325   3.889 -0.3661 -0.0594  0.1164
   49GLY      H  767   0.343   2.416   3.853 -3.4957 -1.0211 -0.7649
   49GLY     CA  768   0.508   2.283   3.874  0.6951 -0.7271 -0.0644
   49GLY    HA1  769   0.539   2.248   3.973  0.4529 -0.3529  0.1444
   49GLY    HA2  770   0.572   2.369   3.854 -0.2431  0.1638  0.6858
   49GLY      C  771   0.536   2.175   3.766 -0.0376 -0.0026 -0.0168
   49GLY      O  772   0.654   2.125   3.745 -0.0951  0.0506 -0.6645
   50SER      N  773   0.430   2.136   3.690 -0.0227 -0.1296  0.3159
   50SER      H  774   0.340   2.181   3.697  0.6471  1.5409 -1.1778
   50SER     CA  775   0.448   2.073   3.565 -0.2030 -0.3410  0.0734
   50SER     HA  776   0.514   1.987   3.573  0.6594  0.3913  0.9893
   50SER     CB  777   0.313   2.012   3.517  0.1709 -0.0672 -0.6554
   50SER    HB1  778   0.268   1.948   3.593 -1.1985 -0.6698 -1.9361
   50SER    HB2  779   0.341   1.941   3.439  1.8598  1.5298 -1.5907
   50SER     OG  780   0.223   2.113   3.479  0.4854 -0.4419 -0.5448
   50SER     HG  781   0.199   2.165   3.556 -1.0983 -0.2772 -1.1153
   50SER      C  782   0.498   2.179   3.461 -0.2101  0.6843  0.4253
   50SER      O  783   0.517   2.299   3.496 -0.2601  0.0672 -0.2257
   51THR      N  784   0.518   2.136   3.336  0.2651  0.1912 -0.4684
   51THR      H  785   0.496   2.041   3.311  1.2071  0.6516 -3.3548
   51THR     CA  786   0.585   2.212   3.227  0.6047 -0.3809 -0.2263
   51THR     HA  787   0.560   2.317   3.246  1.7371  0.0238 -0.8452
   51THR     CB  788   0.740   2.197   3.230 -0.4460 -0.2413  0.1934
   51THR     HB  789   0.775   2.094   3.237  1.1233  0.2357 -0.3359
   51THR    CG2  790   0.812   2.257   3.108  0.1004  0.3103  0.1141
   51THR   HG21  791   0.794   2.363   3.089  2.9198  0.5967 -1.5792
   51THR   HG22  792   0.917   2.231   3.118  0.1597 -0.0574 -1.1984
   51THR   HG23  793   0.786   2.211   3.012  2.4689  0.9518 -0.9220
   51THR    OG1  794   0.796   2.270   3.334 -0.4438 -0.3836 -0.2386
   51THR    HG1  795   0.816   2.206   3.403 -0.9251  1.1168  1.3812
   51THR      C  796   0.524   2.186   3.093  0.5005 -0.0653  0.2450
   51THR      O  797   0.485   2.072   3.065  0.0400 -0.1428 -0.0688
   52AS4      N  798   0.525   2.286   3.001  0.6767 -1.0060 -0.2963
   52AS4      H  799   0.553   2.378   3.029  0.5482  0.0357 -3.2198
   52AS4     CA  800   0.471   2.274   2.863 -0.3665  0.0953  0.2292
   52AS4     HA  801   0.406   2.188   2.848  1.1543 -1.0482 -0.0854
   52AS4     CB  802   0.403   2.408   2.834  0.2408 -0.2374 -0.3476
   52AS4    HB1  803   0.378   2.413   2.728 -0.7743 -0.9449 -0.1563
   52AS4    HB2  804   0.471   2.488   2.862  1.3876 -1.5766  0.8419
   52AS4     CG  805   0.264   2.422   2.897 -0.5394 -0.3149 -0.2592
   52AS4    OD1  806   0.199   2.517   2.859  0.1018  0.3502 -0.3734
   52AS4   HD11  807   0.174   2.520   2.766  0.9266 -3.3843 -0.8548
   52AS4   HD12  808   0.195   2.579   2.933 -1.5697  0.5233 -0.5733
   52AS4    OD2  809   0.225   2.344   2.988 -0.2777 -0.5879  0.0110
   52AS4   HD21  810   0.176   2.396   3.052  0.8570  0.6798 -0.1101
   52AS4   HD22  811   0.243   2.250   2.978 -1.5176 -0.9017  0.4286
   52AS4      C  812   0.591   2.255   2.763 -0.4520  0.8514  0.0288
   52AS4      O  813   0.696   2.321   2.783  0.1715 -0.5023  0.3676
   53TY1      N  814   0.574   2.177   2.656  0.6241 -0.3439 -0.0084
   53TY1      H  815   0.486   2.130   2.650  0.2197  0.4955 -1.0376
   53TY1     CA  816   0.683   2.150   2.560  0.2367  0.3624 -0.0203
   53TY1     HA  817   0.765   2.221   2.578  0.6217 -0.3100  0.9673
   53TY1     CB  818   0.718   2.006   2.591  0.0042  0.6424 -0.2317
   53TY1    HB1  819   0.783   1.968   2.512 -0.6006 -0.7909 -0.0692
   53TY1    HB2  820   0.626   1.948   2.588  1.1366 -1.1766 -1.7256
   53TY1     CG  821   0.795   1.987   2.721 -0.1649 -0.5154  0.7322
   53TY1    CD1  822   0.931   2.025   2.716 -0.0194  0.5652  0.1337
   53TY1    HD1  823   0.975   2.044   2.619  0.5399 -1.5861 -0.0983
   53TY1    CE1  824   1.010   2.013   2.832 -0.3402 -0.0859  0.0705
   53TY1    HE1  825   1.116   2.038   2.834 -0.0417 -1.3459  2.5739
   53TY1     CZ  826   0.950   1.973   2.949  0.4467  0.2380 -0.1746
   53TY1     OH  827   1.017   1.972   3.063 -0.2480 -0.2005 -0.3181
   53TY1    HH1  828   0.979   2.021   3.136  0.5769 -1.2924  0.9003
   53TY1    HH2  829   1.079   1.899   3.062 -0.5076 -0.4847  1.2553
   53TY1    CE2  830   0.818   1.938   2.957  0.4967  0.1187 -0.4300
   53TY1    HE2  831   0.769   1.917   3.051 -0.5764  0.4406 -0.9043
   53TY1    CD2  832   0.732   1.952   2.844 -0.1404 -0.0794  0.4309
   53TY1    HD2  833   0.624   1.952   2.850 -0.3338  0.8273 -1.8478
   53TY1      C  834   0.646   2.170   2.408 -0.0256  0.8236 -0.7323
   53TY1      O  835   0.540   2.117   2.371 -0.1826  0.6934  0.5360
   54GLY      N  836   0.743   2.235   2.336 -0.2845  0.4511  0.0695
   54GLY      H  837   0.825   2.262   2.388 -0.6687  1.8923 -0.0358
   54GLY     CA  838   0.740   2.250   2.188 -0.6243 -0.6080  0.8913
   54GLY    HA1  839   0.721   2.149   2.154 -4.3118 -0.1342  1.1824
   54GLY    HA2  840   0.838   2.291   2.161 -1.0958  0.2501  0.4540
   54GLY      C  841   0.629   2.337   2.137 -0.3062 -1.2149  0.1682
   54GLY      O  842   0.562   2.411   2.211  0.0483  0.0842 -0.0511
   55ILE      N  843   0.610   2.334   2.008  0.2904  0.1870 -0.0091
   55ILE      H  844   0.648   2.250   1.966  1.2195 -0.8806  2.7181
   55ILE     CA  845   0.546   2.434   1.932  0.2670 -0.0615 -0.5597
   55ILE     HA  846   0.593   2.527   1.965 -2.3488  0.8710  0.7986
   55ILE     CB  847   0.573   2.424   1.784  0.2264  0.3082  0.9439
   55ILE     HB  848   0.669   2.377   1.765 -0.3315 -0.4174 -0.1841
   55ILE    CG2  849   0.479   2.325   1.724  0.0289 -0.2580 -0.2022
   55ILE   HG21  850   0.497   2.298   1.620 -1.5840 -1.7080 -0.1621
   55ILE   HG22  851   0.489   2.229   1.775  0.7534 -0.6119 -1.0042
   55ILE   HG23  852   0.378   2.366   1.737  0.7540  0.8432  2.9149
   55ILE    CG1  853   0.573   2.560   1.711  0.5879  1.0530 -0.0262
   55ILE   HG11  854   0.624   2.632   1.776  0.2711  1.3786 -0.1307
   55ILE   HG12  855   0.467   2.581   1.699  0.8947  3.9335  1.3842
   55ILE     CD  856   0.635   2.548   1.572  0.3101  0.3657 -0.0911
   55ILE    HD1  857   0.588   2.461   1.526 -1.9194  0.4584  1.8155
   55ILE    HD2  858   0.611   2.632   1.506 -1.1333 -0.0235 -0.1011
   55ILE    HD3  859   0.743   2.535   1.583  0.2777  0.9298  0.9848
   55ILE      C  860   0.394   2.460   1.961  0.4259 -0.0838 -0.0153
   55ILE      O  861   0.345   2.573   1.940  0.3600  0.0995  0.0978
   56LEU      N  862   0.318   2.361   2.014 -0.4858  0.2709  0.4396
   56LEU      H  863   0.355   2.267   2.014  0.7126  0.7247 -0.7475
   56LEU     CA  864   0.180   2.361   2.055 -0.7542 -0.2934  0.0030
   56LEU     HA  865   0.130   2.452   2.023  1.0991  0.4503 -0.9071
   56LEU     CB  866   0.103   2.245   1.993 -0.9792  0.5424  0.7583
   56LEU    HB1  867   0.000   2.269   2.022 -0.7004  0.4320  1.8833
   56LEU    HB2  868   0.138   2.152   2.038 -2.6619  1.2026  3.7604
   56LEU     CG  869   0.114   2.224   1.842  0.3637 -0.0426 -0.4608
   56LEU     HG  870   0.213   2.192   1.809 -0.1605 -0.2208 -1.9615
   56LEU    CD1  871   0.021   2.113   1.794 -0.3379  0.0581 -0.5476
   56LEU   HD11  872  -0.005   2.128   1.689  0.9206  1.5819 -0.6744
   56LEU   HD12  873   0.059   2.011   1.808  2.7597  1.4748  3.3267
   56LEU   HD13  874  -0.067   2.136   1.854  0.6294  0.7506  0.6425
   56LEU    CD2  875   0.077   2.357   1.766 -0.3336  0.9490 -0.0667
   56LEU   HD21  876   0.148   2.436   1.792  0.2154  0.2518  0.6106
   56LEU   HD22  877   0.078   2.341   1.659 -1.0408 -1.2663  0.2160
   56LEU   HD23  878  -0.020   2.389   1.805  0.4115  0.1861  2.6389
   56LEU      C  879   0.174   2.356   2.206  0.3143  0.6638  0.1085
   56LEU      O  880   0.067   2.353   2.265 -0.4188 -0.2166  0.3271
   57GLN      N  881   0.290   2.356   2.279  0.2761  0.4343 -0.2794
   57GLN      H  882   0.378   2.364   2.230  0.8428  2.9079  0.9418
   57GLN     CA  883   0.293   2.382   2.426  0.4149 -0.2880 -0.4020
   57GLN     HA  884   0.396   2.379   2.462  0.1813 -0.5261  0.2488
   57GLN     CB  885   0.244   2.531   2.464 -0.8399 -0.0684  0.1122
   57GLN    HB1  886   0.221   2.540   2.571 -0.1867 -0.9594  0.3434
   57GLN    HB2  887   0.158   2.562   2.406 -0.0433  0.1643 -0.9678
   57GLN     CG  888   0.353   2.633   2.420  0.0394  0.1889 -0.3830
   57GLN    HG1  889   0.321   2.737   2.433 -0.4134  0.0082 -0.0341
   57GLN    HG2  890   0.365   2.625   2.312 -0.9240  0.7094 -0.5383
   57GLN     CD  891   0.487   2.624   2.494 -0.0585 -0.0452 -0.3423
   57GLN    OE1  892   0.499   2.681   2.601 -0.3436 -0.3877 -0.0291
   57GLN    NE2  893   0.583   2.545   2.444  0.4056 -0.2360  0.0669
   57GLN   HE21  894   0.567   2.502   2.354 -1.5258  1.5059 -0.5020
   57GLN   HE22  895   0.670   2.541   2.496  0.5504 -3.3096 -0.2210
   57GLN      C  896   0.218   2.265   2.494 -1.0757 -0.1218 -0.0947
   57GLN      O  897   0.127   2.275   2.575  0.4651 -0.0149  0.7542
   58ILE      N  898   0.258   2.145   2.458  0.3304 -0.1113 -0.3583
   58ILE      H  899   0.348   2.141   2.412  0.9654  1.8705  0.5866
   58ILE     CA  900   0.196   2.019   2.515 -0.3860 -0.1310  0.5829
   58ILE     HA  901   0.087   2.025   2.516 -0.6296 -3.0635  0.0236
   58ILE     CB  902   0.219   1.901   2.418  0.5514  0.1316  0.2434
   58ILE     HB  903   0.326   1.897   2.396  0.7781  1.1367  1.0840
   58ILE    CG2  904   0.171   1.777   2.485  0.2197 -0.5033 -0.0038
   58ILE   HG21  905   0.188   1.689   2.422  0.0938 -1.0115  0.6695
   58ILE   HG22  906   0.228   1.752   2.574 -1.6835 -2.4367  0.7592
   58ILE   HG23  907   0.066   1.795   2.507  0.5013  0.9711  0.2153
   58ILE    CG1  908   0.139   1.934   2.288 -0.1228 -0.0462 -0.3161
   58ILE   HG11  909   0.164   2.034   2.252 -0.8362  1.1289  2.1536
   58ILE   HG12  910   0.034   1.933   2.318  0.2229 -0.7876  0.9671
   58ILE     CD  911   0.165   1.830   2.178  0.3784 -0.1599  0.4400
   58ILE    HD1  912   0.129   1.732   2.209 -0.6824  0.6005  1.7084
   58ILE    HD2  913   0.118   1.869   2.087  1.8697 -1.6843 -1.0652
   58ILE    HD3  914   0.273   1.824   2.166  0.6585 -0.3569  2.6854
   58ILE      C  915   0.245   2.000   2.660 -0.7598 -0.1593 -0.6826
   58ILE      O  916   0.371   1.994   2.679 -0.6772  1.0307 -0.0199
   59ASN      N  917   0.155   1.997   2.757 -0.3766 -0.3469  0.0173
   59ASN      H  918   0.062   2.029   2.739 -1.2987 -1.6280  2.0621
   59ASN     CA  919   0.186   1.973   2.903 -0.5370  0.4150 -0.6988
   59ASN     HA  920   0.266   2.044   2.928 -0.5900  0.1321  0.3276
   59ASN     CB  921   0.073   2.025   2.989  1.0126 -0.5369 -0.5557
   59ASN    HB1  922  -0.007   1.955   2.966 -0.8748  1.2404  0.2964
   59ASN    HB2  923   0.055   2.127   2.953 -2.2488 -0.2111  1.5867
   59ASN     CG  924   0.109   2.030   3.134 -0.2643 -0.6412  0.3368
   59ASN    OD1  925   0.081   1.936   3.208 -0.1731 -0.5796  0.2138
   59ASN    ND2  926   0.180   2.125   3.184  0.0672  0.1726 -0.1629
   59ASN   HD21  927   0.217   2.208   3.139  1.7768  0.8408  2.2498
   59ASN   HD22  928   0.200   2.122   3.283 -0.7972 -1.4027 -0.0158
   59ASN      C  929   0.233   1.831   2.933  0.3280 -0.1355  0.1970
   59ASN      O  930   0.169   1.729   2.899  0.4323 -0.1374  0.2213
   60SER      N  931   0.334   1.821   3.015 -0.2854 -0.0077  0.1715
   60SER      H  932   0.366   1.909   3.054 -3.0983  1.4973 -0.5648
   60SER     CA  933   0.377   1.696   3.079 -0.7941  0.1075  0.9586
   60SER     HA  934   0.411   1.629   3.001  1.0908  0.6478  1.2699
   60SER     CB  935   0.502   1.731   3.163  0.0492 -0.3053 -0.3615
   60SER    HB1  936   0.579   1.770   3.096  0.5254  0.6516  0.7162
   60SER    HB2  937   0.533   1.642   3.217  1.5217  1.1822  1.3661
   60SER     OG  938   0.478   1.838   3.251 -0.2002  0.7305 -0.4547
   60SER     HG  939   0.558   1.847   3.304 -0.7859  2.5615  0.1931
   60SER      C  940   0.280   1.619   3.163 -0.0786 -0.5343  0.1991
   60SER      O  941   0.310   1.497   3.173  0.1254  0.2647  0.1542
   61ARG      N  942   0.177   1.669   3.230 -0.0882  0.6058  0.3581
   61ARG      H  943   0.152   1.767   3.226 -1.8916  0.3095  2.3265
   61ARG     CA  944   0.083   1.581   3.313 -0.1927  0.1662  0.5965
   61ARG     HA  945   0.140   1.503   3.365 -0.8080 -0.1069  0.8754
   61ARG     CB  946   0.019   1.671   3.420  0.1078 -0.1175 -1.1886
   61ARG    HB1  947  -0.048   1.744   3.375 -1.4908 -1.0127 -0.3495
   61ARG    HB2  948   0.101   1.725   3.469  1.5452 -2.6119 -0.6496
   61ARG     CG  949  -0.064   1.594   3.521 -0.2767 -0.2358 -0.4779
   61ARG    HG1  950   0.006   1.526   3.570  0.3117  0.6354 -0.0873
   61ARG    HG2  951  -0.145   1.542   3.471 -0.5264 -0.2890 -0.0291
   61ARG     CD  952  -0.130   1.690   3.620  0.1511  0.3768  0.1352
   61ARG    HD1  953  -0.188   1.631   3.691  1.0145 -0.7469 -0.0651
   61ARG    HD2  954  -0.197   1.760   3.570 -1.2820  0.0481  1.5294
   61ARG     NE  955  -0.040   1.775   3.697 -0.3559  0.3145  0.1095
   61ARG     HE  956  -0.040   1.875   3.683 -0.9976  0.4128  0.7858
   61ARG     CZ  957   0.046   1.729   3.785 -0.6526 -0.6395 -0.0127
   61ARG    NH1  958   0.082   1.605   3.811  0.7760  0.0562 -0.0016
   61ARG   HH11  959   0.028   1.535   3.763 -0.2789  0.3301  0.7608
   61ARG   HH12  960   0.126   1.587   3.900  0.5051 -1.7345 -0.1878
   61ARG    NH2  961   0.084   1.819   3.876  0.7499 -0.4459 -0.3717
   61ARG   HH21  962   0.064   1.916   3.858  0.4087 -0.2849  0.7729
   61ARG   HH22  963   0.124   1.798   3.966 -1.7854  0.1457  1.0092
   61ARG      C  964  -0.019   1.509   3.219  0.8277  0.1020 -0.0847
   61ARG      O  965  -0.060   1.399   3.252  0.4603 -0.5547  0.7818
   62TRP      N  966  -0.047   1.574   3.105 -0.0184 -0.1565  0.3941
   62TRP      H  967  -0.008   1.666   3.090 -1.4925  0.4091 -0.1634
   62TRP     CA  968  -0.161   1.539   3.025 -0.9756  0.2052 -0.0114
   62TRP     HA  969  -0.212   1.464   3.085  1.4553 -0.8490  0.8785
   62TRP     CB  970  -0.260   1.656   3.012 -0.7774 -0.0488  0.1664
   62TRP    HB1  971  -0.352   1.625   2.961 -0.5459 -1.3405  0.4987
   62TRP    HB2  972  -0.210   1.727   2.946 -0.7218 -2.1620 -2.1982
   62TRP     CG  973  -0.299   1.732   3.134  0.2738 -0.3548  0.6090
   62TRP    CD1  974  -0.248   1.850   3.174 -0.7079  0.4302 -0.3939
   62TRP    HD1  975  -0.175   1.910   3.123  0.0176  0.3934  0.5731
   62TRP    NE1  976  -0.286   1.874   3.306  0.2988 -0.0109  0.9226
   62TRP    HE1  977  -0.246   1.942   3.369  0.1392  1.4641 -0.4818
   62TRP    CE2  978  -0.366   1.774   3.353  0.1679 -0.0731  0.5540
   62TRP    CZ2  979  -0.438   1.761   3.477  0.0920 -0.0264  1.1567
   62TRP    HZ2  980  -0.424   1.834   3.555  0.9535  1.2950 -0.1814
   62TRP    CH2  981  -0.513   1.644   3.493  0.1269 -0.2273 -0.0707
   62TRP    HH2  982  -0.565   1.629   3.586  0.5868 -1.2196  0.0414
   62TRP    CZ3  983  -0.518   1.543   3.396  0.0275  0.5553 -0.4927
   62TRP    HZ3  984  -0.578   1.454   3.404 -1.4460  1.4128 -1.4415
   62TRP    CE3  985  -0.460   1.569   3.269  0.8657 -0.1095 -0.2720
   62TRP    HE3  986  -0.469   1.494   3.192 -1.6899 -0.0791 -0.1045
   62TRP    CD2  987  -0.382   1.682   3.246 -0.2404  0.0114  0.1611
   62TRP      C  988  -0.126   1.480   2.893 -0.1061  0.5213  0.1517
   62TRP      O  989  -0.205   1.389   2.852  0.1437  0.0029  0.1894
   63TRP      N  990  -0.024   1.519   2.817  0.2760 -0.9150 -0.1967
   63TRP      H  991   0.030   1.598   2.849 -0.1733 -1.4456  2.0711
   63TRP     CA  992   0.003   1.466   2.679  0.2363  0.3159  0.5678
   63TRP     HA  993  -0.030   1.362   2.681  0.4783  0.1995 -0.7702
   63TRP     CB  994  -0.081   1.540   2.572  0.1201  0.1725  0.2992
   63TRP    HB1  995  -0.133   1.465   2.514 -1.6559  0.0526  1.9268
   63TRP    HB2  996  -0.019   1.595   2.501 -0.2095 -1.6223 -1.4380
   63TRP     CG  997  -0.194   1.620   2.616  0.5334  0.1054  0.9810
   63TRP    CD1  998  -0.188   1.748   2.655 -0.1431  0.1450 -0.5981
   63TRP    HD1  999  -0.094   1.801   2.654  1.1114 -1.9290 -1.6369
   63TRP    NE1 1000  -0.318   1.790   2.684  0.8648 -0.1877 -0.0322
   63TRP    HE1 1001  -0.337   1.878   2.728  2.6410 -0.6627  1.8044
   63TRP    CE2 1002  -0.414   1.693   2.654 -0.0586  1.1455  0.8604
   63TRP    CZ2 1003  -0.560   1.688   2.658  0.1574  0.3727 -0.6020
   63TRP    HZ2 1004  -0.613   1.778   2.686  0.6516  0.2550  0.7706
   63TRP    CH2 1005  -0.627   1.567   2.625 -0.0977 -0.9394  0.1296
   63TRP    HH2 1006  -0.732   1.569   2.603 -0.3041 -0.5350  1.1064
   63TRP    CZ3 1007  -0.547   1.458   2.575 -0.8090  0.0182  0.6031
   63TRP    HZ3 1008  -0.588   1.369   2.530 -1.2543 -0.7215  2.3762
   63TRP    CE3 1009  -0.405   1.458   2.578  0.2954 -0.1592 -0.0711
   63TRP    HE3 1010  -0.353   1.375   2.532 -1.3974  0.2026 -2.8677
   63TRP    CD2 1011  -0.336   1.576   2.612  0.1004 -1.1752 -0.5499
   63TRP      C 1012   0.145   1.434   2.633  0.0387  0.1351  0.3498
   63TRP      O 1013   0.179   1.328   2.582  0.1426  0.6743  0.9143
   64CY2      N 1014   0.244   1.523   2.661 -0.7802 -0.6762 -0.1271
   64CY2      H 1015   0.226   1.611   2.707  2.3325 -0.2077  0.3859
   64CY2     CA 1016   0.388   1.491   2.671 -0.2358  0.1274 -0.4843
   64CY2     HA 1017   0.416   1.443   2.577  3.0691 -1.2401  1.0575
   64CY2     CB 1018   0.451   1.630   2.696  0.1730 -0.0593  0.0872
   64CY2    HB1 1019   0.394   1.690   2.767 -0.0260  2.7168 -2.2592
   64CY2    HB2 1020   0.442   1.684   2.602 -1.6295  0.8613  0.7357
   64CY2     SG 1021   0.630   1.626   2.749 -0.5420 -0.3850  0.3742
   64CY2    HG1 1022   0.652   1.591   2.876  2.1393  1.1339  0.3889
   64CY2    HG2 1023   0.713   1.539   2.692  2.8647  0.9731  2.9396
   64CY2    HG3 1024   0.687   1.744   2.726  1.5122 -1.4221 -0.0164
   64CY2      C 1025   0.425   1.398   2.795  0.1605 -0.8188  0.2555
   64CY2      O 1026   0.360   1.404   2.903 -0.0379 -0.4088 -0.3299
   65ASN      N 1027   0.538   1.333   2.784  0.3780  0.3562 -0.0694
   65ASN      H 1028   0.595   1.346   2.701 -0.0160 -1.5826 -0.7080
   65ASN     CA 1029   0.605   1.267   2.900  0.3073 -0.2151 -0.5745
   65ASN     HA 1030   0.540   1.278   2.987  0.8404  2.4585 -0.4318
   65ASN     CB 1031   0.613   1.117   2.876  0.1444  0.2506  0.6881
   65ASN    HB1 1032   0.666   1.100   2.783 -3.5274 -0.9471 -1.3822
   65ASN    HB2 1033   0.513   1.076   2.862  0.0326  1.0030 -0.9534
   65ASN     CG 1034   0.683   1.035   2.988  0.1384  0.0941 -0.7158
   65ASN    OD1 1035   0.707   1.084   3.098 -0.1934 -0.4114 -0.0653
   65ASN    ND2 1036   0.736   0.920   2.960  0.4048 -0.0444  0.3853
   65ASN   HD21 1037   0.740   0.887   2.864  0.8112 -1.3368  0.8338
   65ASN   HD22 1038   0.784   0.870   3.033  0.0481 -0.8952  0.0511
   65ASN      C 1039   0.740   1.335   2.926 -0.1447  0.9124 -0.3784
   65ASN      O 1040   0.826   1.321   2.834  0.6929 -0.1107 -0.0981
   66AS4      N 1041   0.766   1.390   3.038 -0.7256 -0.6694 -0.0460
   66AS4      H 1042   0.703   1.377   3.115 -0.9172 -1.5646 -0.3394
   66AS4     CA 1043   0.897   1.450   3.070  0.6101  0.0153  0.5134
   66AS4     HA 1044   0.950   1.441   2.975 -0.8538 -0.1030 -0.3127
   66AS4     CB 1045   0.894   1.605   3.100 -0.1445  0.4149  0.4349
   66AS4    HB1 1046   0.818   1.659   3.044 -0.6189  0.0401  0.7070
   66AS4    HB2 1047   0.987   1.646   3.062  1.3609 -2.8801  0.2345
   66AS4     CG 1048   0.870   1.630   3.247 -0.7046 -0.7624  0.0707
   66AS4    OD1 1049   0.911   1.735   3.303 -0.6701  0.1870 -0.2357
   66AS4   HD11 1050   0.958   1.730   3.386 -0.5415 -2.5994 -0.3953
   66AS4   HD12 1051   0.885   1.816   3.256  1.7436  1.0494 -0.2033
   66AS4    OD2 1052   0.811   1.544   3.311 -0.2554  0.4447  0.0105
   66AS4   HD21 1053   0.847   1.456   3.301 -0.1264  0.6189 -1.1963
   66AS4   HD22 1054   0.747   1.588   3.368  0.3131  2.0261 -0.4921
   66AS4      C 1055   0.985   1.364   3.164  0.5988 -0.5405  0.1887
   66AS4      O 1056   1.103   1.388   3.183 -0.2939  0.2247 -0.1976
   67GLY      N 1057   0.924   1.259   3.218 -0.5894 -0.2094 -0.6703
   67GLY      H 1058   0.826   1.237   3.208 -1.0784  1.1214  0.8577
   67GLY     CA 1059   0.999   1.174   3.308  0.5917 -0.3445  0.4549
   67GLY    HA1 1060   1.095   1.151   3.262 -0.8933  0.0605 -3.1892
   67GLY    HA2 1061   0.934   1.088   3.324  0.5153 -0.9226 -2.3217
   67GLY      C 1062   1.011   1.238   3.447  0.7528  0.3074  0.5778
   67GLY      O 1063   1.088   1.180   3.526 -0.1054  0.2338 -0.2948
   68ARG      N 1064   0.945   1.350   3.479  0.0638 -0.3209  0.1428
   68ARG      H 1065   0.882   1.394   3.415  0.7364  1.3943  0.6156
   68ARG     CA 1066   0.962   1.416   3.609 -0.2309  0.4965 -0.0258
   68ARG     HA 1067   1.019   1.344   3.668 -0.5767 -0.2560 -0.5911
   68ARG     CB 1068   1.031   1.552   3.604  0.0612 -0.5130 -0.3884
   68ARG    HB1 1069   1.031   1.597   3.703 -0.9612  0.5875 -0.8592
   68ARG    HB2 1070   0.976   1.629   3.549  0.5863  0.9168  1.0134
   68ARG     CG 1071   1.172   1.545   3.542 -0.2055 -0.1161 -0.7266
   68ARG    HG1 1072   1.160   1.509   3.440  0.2900  1.6437 -1.4411
   68ARG    HG2 1073   1.237   1.489   3.609 -2.4184 -0.1633  1.5086
   68ARG     CD 1074   1.251   1.674   3.512 -0.3872 -0.3070  0.9140
   68ARG    HD1 1075   1.349   1.649   3.472 -0.7818 -2.1513  1.0263
   68ARG    HD2 1076   1.261   1.737   3.600  0.1569  2.2155 -0.8359
   68ARG     NE 1077   1.175   1.755   3.421  0.8623 -0.2407  0.5978
   68ARG     HE 1078   1.098   1.709   3.374  1.2077 -0.7063  0.4845
   68ARG     CZ 1079   1.193   1.883   3.396  0.4555 -0.1435 -0.3375
   68ARG    NH1 1080   1.290   1.960   3.447  0.4242 -0.2677  0.3775
   68ARG   HH11 1081   1.370   1.925   3.497  0.9632 -2.4751 -1.8755
   68ARG   HH12 1082   1.287   2.054   3.411  0.5044 -0.1213  0.7442
   68ARG    NH2 1083   1.112   1.938   3.319  0.7487  0.0998  0.6288
   68ARG   HH21 1084   1.040   1.880   3.277 -0.0669  1.9854 -0.7068
   68ARG   HH22 1085   1.122   2.030   3.280 -1.9229 -0.6569 -2.2593
   68ARG      C 1086   0.819   1.430   3.665  0.2676 -0.1347  0.2158
   68ARG      O 1087   0.782   1.374   3.769  0.0392 -0.0944 -0.2077
   69THR      N 1088   0.733   1.494   3.579 -0.2970  0.7107 -0.6597
   69THR      H 1089   0.770   1.524   3.490  1.2937  0.7132 -0.0221
   69THR     CA 1090   0.588   1.498   3.607  0.1250 -0.1770  0.4677
   69THR     HA 1091   0.558   1.532   3.707 -1.8982 -1.3778  0.3124
   69THR     CB 1092   0.518   1.588   3.514 -0.0669  0.2730  0.4838
   69THR     HB 1093   0.526   1.568   3.408 -0.3954  3.0919 -0.1618
   69THR    CG2 1094   0.367   1.612   3.534 -0.4791  0.0318  0.0453
   69THR   HG21 1095   0.345   1.700   3.475 -0.3260 -0.4838 -0.7935
   69THR   HG22 1096   0.304   1.526   3.509 -2.6120  1.8615 -1.1582
   69THR   HG23 1097   0.347   1.638   3.638 -1.6810 -0.9121  0.0688
   69THR    OG1 1098   0.576   1.714   3.531 -0.3601 -0.4028 -0.3959
   69THR    HG1 1099   0.664   1.714   3.492  0.3499 -1.4651  1.0741
   69THR      C 1100   0.531   1.363   3.576  0.1727  0.3869  0.0595
   69THR      O 1101   0.563   1.294   3.481 -0.0391 -0.0169 -0.0452
   70PRO      N 1102   0.449   1.306   3.673  0.1773  0.0556  0.0226
   70PRO     CD 1103   0.397   1.364   3.792 -1.2024 -0.3014 -0.6116
   70PRO    HD1 1104   0.376   1.471   3.781 -0.3119  0.1629  1.7707
   70PRO    HD2 1105   0.477   1.352   3.865 -1.1520 -0.8816 -0.7581
   70PRO     CG 1106   0.277   1.283   3.838  0.6374  0.2472 -0.4555
   70PRO    HG1 1107   0.185   1.309   3.785  1.8864  1.4557 -2.1500
   70PRO    HG2 1108   0.262   1.284   3.946 -0.6449 -0.8117 -0.5893
   70PRO     CB 1109   0.325   1.146   3.797  0.3633 -0.9053 -0.3457
   70PRO    HB1 1110   0.240   1.079   3.796 -1.4016  1.2097 -1.4079
   70PRO    HB2 1111   0.408   1.119   3.863  0.6090 -1.4030 -0.8536
   70PRO     CA 1112   0.394   1.171   3.663 -0.1866 -0.6034  0.2563
   70PRO     HA 1113   0.477   1.101   3.658  0.0862 -0.2647  0.0860
   70PRO      C 1114   0.299   1.147   3.545 -0.2206  0.6012  0.3551
   70PRO      O 1115   0.240   1.232   3.479  0.1587  0.5446  0.3104
   71GLY      N 1116   0.280   1.019   3.516  0.7975  0.5244 -0.4898
   71GLY      H 1117   0.324   0.957   3.581 -3.1703 -2.2675 -0.0811
   71GLY     CA 1118   0.186   0.966   3.414 -0.1011 -0.3198  0.5495
   71GLY    HA1 1119   0.228   0.883   3.358  0.6722  0.0004  0.6434
   71GLY    HA2 1120   0.181   1.041   3.336  0.2239 -2.2298 -1.4079
   71GLY      C 1121   0.052   0.929   3.464  0.0618  0.2780 -0.1246
   71GLY      O 1122  -0.039   0.884   3.389  0.1864 -0.2085 -0.3234
   72SER      N 1123   0.033   0.956   3.595  0.3525 -0.3597  0.9260
   72SER      H 1124   0.103   1.000   3.652  0.7580 -0.2744  0.3700
   72SER     CA 1125  -0.093   0.907   3.659 -0.4604 -0.4256 -0.0780
   72SER     HA 1126  -0.087   0.799   3.667 -0.0382 -0.2780  2.4300
   72SER     CB 1127  -0.076   0.952   3.808  0.2793 -0.6527 -0.0388
   72SER    HB1 1128   0.011   0.903   3.851 -0.1689 -2.7316 -1.3521
   72SER    HB2 1129  -0.156   0.915   3.872  0.8087  0.0610  1.0657
   72SER     OG 1130  -0.060   1.095   3.819  0.4053 -0.0166 -0.2013
   72SER     HG 1131  -0.070   1.117   3.912 -4.1146  0.9286 -0.6863
   72SER      C 1132  -0.229   0.956   3.602  0.4373  0.3760  0.5803
   72SER      O 1133  -0.325   0.890   3.645 -0.5555  0.1278  0.0976
   73ARG      N 1134  -0.235   1.057   3.510 -0.8774  0.4670  0.1581
   73ARG      H 1135  -0.146   1.103   3.500 -1.5543  1.6693 -0.5046
   73ARG     CA 1136  -0.353   1.105   3.434 -0.6590 -0.4504 -0.2784
   73ARG     HA 1137  -0.430   1.028   3.446 -1.7456  0.1852 -2.5321
   73ARG     CB 1138  -0.398   1.239   3.495  0.6604 -0.1977  0.0457
   73ARG    HB1 1139  -0.502   1.263   3.470  0.7140  0.7011  0.6314
   73ARG    HB2 1140  -0.345   1.324   3.453 -2.4660  2.0308  0.2424
   73ARG     CG 1141  -0.396   1.251   3.648 -0.3065 -0.0314  0.0390
   73ARG    HG1 1142  -0.401   1.359   3.659  0.3520  0.0422 -0.3757
   73ARG    HG2 1143  -0.301   1.224   3.693 -0.3766 -0.2009  0.0848
   73ARG     CD 1144  -0.512   1.191   3.728 -0.1864  0.7326  0.3663
   73ARG    HD1 1145  -0.513   1.083   3.717 -0.9309  0.5896  1.5797
   73ARG    HD2 1146  -0.610   1.222   3.691 -0.9968 -0.5139  1.3731
   73ARG     NE 1147  -0.491   1.223   3.870  0.1817 -0.5878  0.4396
   73ARG     HE 1148  -0.405   1.271   3.895 -0.1348 -0.4482  1.2874
   73ARG     CZ 1149  -0.559   1.183   3.974  0.1976  0.5047 -0.0243
   73ARG    NH1 1150  -0.658   1.095   3.960  0.0962  0.1550  0.3493
   73ARG   HH11 1151  -0.668   1.064   3.864  2.9756  0.1687 -0.0174
   73ARG   HH12 1152  -0.719   1.053   4.029 -3.7766  4.4291  0.0629
   73ARG    NH2 1153  -0.543   1.244   4.085  0.2647  0.6823  0.2461
   73ARG   HH21 1154  -0.484   1.326   4.080  1.6497 -0.3588 -1.7587
   73ARG   HH22 1155  -0.621   1.247   4.149 -0.7743 -0.4271 -0.9286
   73ARG      C 1156  -0.325   1.119   3.283  0.2344  0.6241 -0.6479
   73ARG      O 1157  -0.409   1.174   3.216 -0.2484  0.2438  0.0324
   74ASN      N 1158  -0.211   1.072   3.235  0.2327 -0.3409 -0.7360
   74ASN      H 1159  -0.154   1.016   3.297 -1.9519 -1.2848  0.5633
   74ASN     CA 1160  -0.155   1.096   3.098 -0.3479 -0.0594 -1.0001
   74ASN     HA 1161  -0.177   1.202   3.082  1.0518  0.3877 -0.2002
   74ASN     CB 1162  -0.002   1.099   3.114 -0.3726  0.6050 -0.0990
   74ASN    HB1 1163   0.040   1.001   3.135 -2.8504 -0.1180  2.0450
   74ASN    HB2 1164   0.023   1.169   3.194  0.2538 -0.1539  0.3898
   74ASN     CG 1165   0.074   1.153   2.995  0.0590 -0.0205 -0.3981
   74ASN    OD1 1166   0.045   1.150   2.875  0.1751  0.4900 -0.0462
   74ASN    ND2 1167   0.176   1.229   3.025  0.3348  0.3782 -0.4411
   74ASN   HD21 1168   0.217   1.213   3.115 -0.8105 -0.6417 -0.0781
   74ASN   HD22 1169   0.226   1.287   2.959 -1.3480  2.1235 -0.3126
   74ASN      C 1170  -0.222   1.010   2.988  0.1986 -0.1288 -0.4369
   74ASN      O 1171  -0.232   0.888   2.991  0.2880 -0.3547  0.5777
   75LEU      N 1172  -0.263   1.070   2.876  0.7914 -1.2541  0.4795
   75LEU      H 1173  -0.230   1.166   2.872  1.2881 -1.3930  1.0405
   75LEU     CA 1174  -0.342   1.008   2.761  1.0854  0.0701  0.2438
   75LEU     HA 1175  -0.367   0.904   2.783 -0.7258  0.2995 -0.5523
   75LEU     CB 1176  -0.475   1.084   2.756 -0.2433  0.7569  0.0901
   75LEU    HB1 1177  -0.530   1.048   2.669 -1.9966  0.5873  1.2070
   75LEU    HB2 1178  -0.452   1.187   2.733  2.1816  0.3185  0.3229
   75LEU     CG 1179  -0.577   1.080   2.873 -0.2195 -0.8161 -0.8845
   75LEU     HG 1180  -0.544   1.131   2.964  0.0440  0.5797 -1.7352
   75LEU    CD1 1181  -0.698   1.154   2.810 -0.1243  0.2895  0.6244
   75LEU   HD11 1182  -0.762   1.186   2.891  0.8279  0.3666  1.3605
   75LEU   HD12 1183  -0.669   1.248   2.763  1.5973 -0.1277  0.7685
   75LEU   HD13 1184  -0.741   1.085   2.736  2.2202 -1.9947  1.2232
   75LEU    CD2 1185  -0.617   0.939   2.929  0.1128  0.0810  0.3504
   75LEU   HD21 1186  -0.699   0.938   3.000  0.8050  1.7282  1.2272
   75LEU   HD22 1187  -0.634   0.878   2.840  1.2058  1.1539 -0.6326
   75LEU   HD23 1188  -0.537   0.892   2.987 -1.0473 -3.0508 -0.3816
   75LEU      C 1189  -0.272   1.007   2.623 -0.1306 -0.2449  0.4671
   75LEU      O 1190  -0.328   0.952   2.525 -0.2050  0.1617 -0.0030
   76CY2      N 1191  -0.145   1.059   2.611  0.0945  0.5624  0.3562
   76CY2      H 1192  -0.121   1.121   2.687 -1.9549 -0.3224  1.7995
   76CY2     CA 1193  -0.057   1.033   2.499 -1.2233 -0.2683 -0.3663
   76CY2     HA 1194  -0.098   0.950   2.441  0.3310 -0.8482 -0.6889
   76CY2     CB 1195  -0.056   1.152   2.398 -0.4976  0.0366 -0.0258
   76CY2    HB1 1196   0.017   1.122   2.323  1.3426  3.0165  0.4189
   76CY2    HB2 1197  -0.008   1.241   2.439 -1.4557 -0.6149  2.7531
   76CY2     SG 1198  -0.219   1.200   2.329 -0.0396  0.3324 -0.2599
   76CY2    HG1 1199  -0.173   1.256   2.218 -1.9264  0.4391 -1.0290
   76CY2    HG2 1200  -0.287   1.089   2.299  1.8868 -0.7100 -0.9631
   76CY2    HG3 1201  -0.291   1.297   2.387 -3.1830 -1.3644 -1.0542
   76CY2      C 1202   0.087   0.988   2.534 -0.2222  0.4940  0.1197
   76CY2      O 1203   0.138   0.909   2.463  0.0068  0.3255  0.3320
   77ASN      N 1204   0.141   1.032   2.641  0.0940  0.2592  0.1610
   77ASN      H 1205   0.095   1.096   2.704  0.4818  0.0892  0.6266
   77ASN     CA 1206   0.275   0.989   2.690 -0.1719 -0.6595 -0.3404
   77ASN     HA 1207   0.297   1.061   2.769  1.5720 -1.6161  0.0861
   77ASN     CB 1208   0.268   0.850   2.757 -0.6547  0.3605 -0.1292
   77ASN    HB1 1209   0.361   0.833   2.811 -0.6309 -1.4570 -0.6653
   77ASN    HB2 1210   0.271   0.780   2.673  1.2616 -1.0600  1.0376
   77ASN     CG 1211   0.153   0.819   2.844  0.2226  0.5263 -0.6582
   77ASN    OD1 1212   0.155   0.832   2.968 -0.1926  0.5761  0.0155
   77ASN    ND2 1213   0.042   0.769   2.791 -0.1123  0.1000 -0.3208
   77ASN   HD21 1214   0.034   0.763   2.691 -2.4277  0.2716 -0.2003
   77ASN   HD22 1215  -0.018   0.721   2.856  2.1457 -0.7358  1.3163
   77ASN      C 1216   0.394   1.010   2.596 -0.1564  0.8102 -0.0935
   77ASN      O 1217   0.492   0.934   2.604  0.0009 -0.0785 -0.1803
   78ILE      N 1218   0.382   1.090   2.490  0.5520  0.0869  0.0504
   78ILE      H 1219   0.295   1.140   2.475 -0.2890 -1.1399  0.6350
   78ILE     CA 1220   0.490   1.103   2.390 -0.7111 -0.3782  0.2612
   78ILE     HA 1221   0.513   1.003   2.353 -2.5437 -0.7916  0.1018
   78ILE     CB 1222   0.438   1.189   2.262  0.0892 -0.0018 -0.3241
   78ILE     HB 1223   0.427   1.294   2.288 -1.7871 -0.2438 -0.0320
   78ILE    CG2 1224   0.554   1.186   2.164 -0.2504  0.8818 -0.1981
   78ILE   HG21 1225   0.584   1.083   2.146  0.1361  1.0249 -0.3694
   78ILE   HG22 1226   0.517   1.244   2.079 -1.3265  0.4491 -0.0429
   78ILE   HG23 1227   0.641   1.235   2.208  2.2145 -1.1130 -2.5727
   78ILE    CG1 1228   0.296   1.149   2.200 -0.6348  0.2886  0.5938
   78ILE   HG11 1229   0.263   1.224   2.128  0.5918  0.0063 -0.2889
   78ILE   HG12 1230   0.222   1.154   2.280 -1.2697  2.9066 -0.0566
   78ILE     CD 1231   0.307   1.004   2.141 -0.5680 -0.2714  0.7083
   78ILE    HD1 1232   0.209   0.957   2.132 -0.9369  0.4682  0.7547
   78ILE    HD2 1233   0.362   1.004   2.047  0.6137 -1.4390  1.3651
   78ILE    HD3 1234   0.359   0.944   2.215  2.2326  2.7843  1.4423
   78ILE      C 1235   0.617   1.167   2.457 -0.0891 -0.0095 -0.4418
   78ILE      O 1236   0.611   1.277   2.516  0.6427 -0.0244  0.3112
   79PRO      N 1237   0.741   1.116   2.446  0.4321  0.0473 -0.2713
   79PRO     CD 1238   0.786   1.005   2.371 -0.3010  0.5747  0.7411
   79PRO    HD1 1239   0.751   0.996   2.269  0.0744 -1.9446  0.7831
   79PRO    HD2 1240   0.761   0.908   2.414 -0.2241  0.3421  0.2615
   79PRO     CG 1241   0.941   1.010   2.366  0.0863 -0.4504  0.0201
   79PRO    HG1 1242   0.966   1.081   2.288 -2.0778  1.0394  0.5902
   79PRO    HG2 1243   0.989   0.916   2.337 -3.0294 -1.4165 -2.6072
   79PRO     CB 1244   0.973   1.070   2.498 -0.5258 -0.0119  0.1151
   79PRO    HB1 1245   1.065   1.128   2.504 -1.5736  1.7270  0.1948
   79PRO    HB2 1246   0.979   0.991   2.572 -0.3842 -0.9701 -0.8857
   79PRO     CA 1247   0.858   1.171   2.519  0.3302 -0.2446  0.2772
   79PRO     HA 1248   0.840   1.174   2.627  2.1586  0.8021  0.5978
   79PRO      C 1249   0.900   1.309   2.463  0.6620  0.2607  0.7554
   79PRO      O 1250   0.878   1.343   2.348  0.6034  0.0370  0.2962
   80CY2      N 1251   0.952   1.392   2.549  0.0799  0.2404  0.1678
   80CY2      H 1252   0.985   1.351   2.635  0.1518  0.3063  0.1715
   80CY2     CA 1253   0.947   1.538   2.541 -0.0137 -0.4038 -0.4382
   80CY2     HA 1254   0.842   1.559   2.524 -0.0978 -1.7271 -1.7152
   80CY2     CB 1255   0.977   1.594   2.680 -1.0799  0.0991 -0.3262
   80CY2    HB1 1256   0.916   1.545   2.756  1.4290  0.0040  1.7596
   80CY2    HB2 1257   0.956   1.701   2.682 -1.0829  0.0991 -0.3674
   80CY2     SG 1258   1.145   1.569   2.733 -0.0242 -0.1515  0.4872
   80CY2    HG1 1259   1.225   1.656   2.672 -2.7377  1.0298 -1.5375
   80CY2    HG2 1260   1.148   1.608   2.861  0.3325 -3.0689  1.4637
   80CY2    HG3 1261   1.195   1.445   2.730  1.2229  0.3544 -0.9793
   80CY2      C 1262   1.029   1.592   2.422  1.1399  0.4669  0.4602
   80CY2      O 1263   0.987   1.685   2.351 -0.1200 -0.2941 -0.0279
   81SER      N 1264   1.137   1.517   2.387  0.5618 -0.7397 -1.2681
   81SER      H 1265   1.168   1.444   2.449  0.2995  0.3054  0.1435
   81SER     CA 1266   1.220   1.540   2.268 -0.7790  0.2722 -0.8618
   81SER     HA 1267   1.273   1.636   2.269 -0.1171 -0.0731 -1.6861
   81SER     CB 1268   1.341   1.440   2.278  0.7580 -0.4867 -0.3127
   81SER    HB1 1269   1.400   1.466   2.366 -0.4740 -1.9199  1.0009
   81SER    HB2 1270   1.404   1.469   2.194 -0.7540  1.6583 -0.8025
   81SER     OG 1271   1.301   1.308   2.284 -0.8636  0.2166  0.2483
   81SER     HG 1272   1.296   1.284   2.377  0.4206  1.3192  0.6246
   81SER      C 1273   1.159   1.519   2.134  0.1443 -0.2253  0.5698
   81SER      O 1274   1.184   1.600   2.046 -0.1832  0.2190 -0.4166
   82ALA      N 1275   1.064   1.422   2.124 -0.0321 -0.3666 -0.3990
   82ALA      H 1276   1.051   1.357   2.200 -2.9040  0.2444 -0.2577
   82ALA     CA 1277   0.978   1.407   2.009  0.2826 -0.1944  0.3078
   82ALA     HA 1278   1.052   1.401   1.929  0.7294 -0.7879  0.7541
   82ALA     CB 1279   0.890   1.285   2.026  0.0302  0.2222  0.0460
   82ALA    HB1 1280   0.817   1.300   2.106  0.8846  0.7765  0.7318
   82ALA    HB2 1281   0.840   1.264   1.931 -1.4336  1.8675  0.3910
   82ALA    HB3 1282   0.954   1.202   2.055 -1.2907 -0.5534  0.8982
   82ALA      C 1283   0.899   1.534   1.981 -0.1953 -0.3625 -0.3344
   82ALA      O 1284   0.882   1.570   1.862 -0.5117 -0.1697 -0.3040
   83LEU      N 1285   0.860   1.605   2.087  0.4573  0.8010 -0.3717
   83LEU      H 1286   0.870   1.551   2.172 -0.8264 -1.6928 -1.6942
   83LEU     CA 1287   0.784   1.737   2.081  0.1296 -0.4372 -0.1122
   83LEU     HA 1288   0.716   1.734   1.995 -0.4746  0.5548  0.3165
   83LEU     CB 1289   0.687   1.744   2.203 -0.0136  1.2424  0.0947
   83LEU    HB1 1290   0.634   1.835   2.177  1.0331  1.8238 -0.0230
   83LEU    HB2 1291   0.741   1.754   2.297 -1.1889  2.9249  0.6382
   83LEU     CG 1292   0.592   1.620   2.218 -0.6743 -0.2632  0.1144
   83LEU     HG 1293   0.649   1.531   2.244  1.3527 -0.2019 -3.4504
   83LEU    CD1 1294   0.498   1.641   2.338 -0.4746 -0.3714  0.5455
   83LEU   HD11 1295   0.433   1.554   2.354  0.5589 -1.3449 -0.4139
   83LEU   HD12 1296   0.560   1.644   2.427 -0.4137  0.6652  0.4786
   83LEU   HD13 1297   0.447   1.737   2.335  0.6684  0.2638  0.9585
   83LEU    CD2 1298   0.512   1.603   2.090  0.4205  0.2673  0.5826
   83LEU   HD21 1299   0.578   1.572   2.009 -1.8827 -1.1767 -0.8731
   83LEU   HD22 1300   0.436   1.525   2.099  1.5150 -1.0662 -0.9106
   83LEU   HD23 1301   0.477   1.701   2.058  0.5368  0.5780  1.3897
   83LEU      C 1302   0.867   1.871   2.070  0.3648 -0.0789  1.0292
   83LEU      O 1303   0.821   1.971   2.009 -0.0286  0.3284 -0.1634
   84LEU      N 1304   0.982   1.873   2.128  0.4729 -0.1000 -0.2603
   84LEU      H 1305   1.007   1.800   2.194  2.6594  1.4688  0.7567
   84LEU     CA 1306   1.074   1.977   2.101 -0.4856 -0.4298 -0.3523
   84LEU     HA 1307   1.024   2.074   2.100 -3.4938 -1.8442 -2.2939
   84LEU     CB 1308   1.183   1.963   2.215  0.3151  0.0266  0.8266
   84LEU    HB1 1309   1.279   2.009   2.193  1.1066 -2.7111 -2.1756
   84LEU    HB2 1310   1.204   1.856   2.223  1.5275  0.3735  3.4862
   84LEU     CG 1311   1.127   2.011   2.352  0.4929  0.2076  0.0263
   84LEU     HG 1312   1.023   1.980   2.365  0.0116  0.6876 -2.3328
   84LEU    CD1 1313   1.200   1.957   2.469  0.4392 -0.0084 -0.1865
   84LEU   HD11 1314   1.303   1.938   2.441  0.3107 -0.7265 -0.2121
   84LEU   HD12 1315   1.209   2.017   2.559 -0.3152 -1.4639  0.9044
   84LEU   HD13 1316   1.152   1.860   2.484  1.5413 -0.4610  0.5245
   84LEU    CD2 1317   1.135   2.164   2.356 -0.3047 -0.3915  0.0577
   84LEU   HD21 1318   1.056   2.204   2.294 -0.2218  0.6938  0.6424
   84LEU   HD22 1319   1.115   2.195   2.458 -0.8931 -0.3963 -0.0527
   84LEU   HD23 1320   1.232   2.202   2.325  0.4329 -0.1618  2.4558
   84LEU      C 1321   1.141   1.975   1.968  0.0237  0.1842  0.9706
   84LEU      O 1322   1.207   2.073   1.936  0.4881  0.1434  0.2803
   85SER      N 1323   1.139   1.864   1.899 -0.6850 -0.1199  0.0432
   85SER      H 1324   1.086   1.787   1.939 -0.4277  0.7223  2.1640
   85SER     CA 1325   1.217   1.837   1.776 -0.3916  0.7497  0.2069
   85SER     HA 1326   1.323   1.823   1.799 -0.0402  1.5463 -0.8261
   85SER     CB 1327   1.169   1.698   1.722  0.4084  0.2174  0.9144
   85SER    HB1 1328   1.065   1.698   1.691  0.5332 -1.7120  0.3616
   85SER    HB2 1329   1.186   1.615   1.790 -2.3550 -2.1159 -1.0174
   85SER     OG 1330   1.239   1.680   1.599  0.0878  0.1102 -0.5976
   85SER     HG 1331   1.225   1.597   1.554  0.4309 -0.7402  0.8003
   85SER      C 1332   1.192   1.942   1.671 -0.0946  0.1572 -0.0186
   85SER      O 1333   1.082   1.996   1.654 -0.2203  0.3573 -0.2668
   86SER      N 1334   1.292   1.981   1.591 -0.3473 -0.5783  0.2680
   86SER      H 1335   1.384   1.943   1.608 -0.7154 -1.1401  1.0930
   86SER     CA 1336   1.267   2.070   1.474  0.1201 -0.0454  0.1739
   86SER     HA 1337   1.214   2.157   1.513 -0.0489 -0.9665  2.0905
   86SER     CB 1338   1.394   2.124   1.408 -0.6188 -0.3070 -0.4870
   86SER    HB1 1339   1.370   2.188   1.323  0.4349 -1.5600 -1.7958
   86SER    HB2 1340   1.464   2.047   1.374 -0.9660 -1.2248  0.8049
   86SER     OG 1341   1.458   2.198   1.511  0.2195 -0.0925  0.1009
   86SER     HG 1342   1.454   2.138   1.586  3.5262  1.6593  1.9232
   86SER      C 1343   1.180   2.011   1.365 -0.0066  0.3332  0.1873
   86SER      O 1344   1.128   2.093   1.287  0.5401  0.2358 -0.5523
   87AS4      N 1345   1.159   1.879   1.358  0.0415  0.2556 -0.6006
   87AS4      H 1346   1.191   1.811   1.425 -1.7689  2.0103  2.2989
   87AS4     CA 1347   1.046   1.826   1.284 -0.2193 -0.0465  0.2841
   87AS4     HA 1348   1.031   1.893   1.199 -0.6817 -0.1345  0.2933
   87AS4     CB 1349   1.076   1.689   1.228 -0.3022  0.4742 -0.9609
   87AS4    HB1 1350   1.089   1.627   1.317 -0.7326  3.1672  1.0947
   87AS4    HB2 1351   1.170   1.684   1.173 -1.1976 -1.6863 -2.4548
   87AS4     CG 1352   0.965   1.624   1.145  0.0184 -0.1450  0.0984
   87AS4    OD1 1353   0.989   1.516   1.088  0.1318  0.4751 -0.1932
   87AS4   HD11 1354   0.975   1.437   1.140  0.0534  0.8882  0.4124
   87AS4   HD12 1355   1.045   1.530   1.011  2.5719  1.0760  1.5843
   87AS4    OD2 1356   0.855   1.681   1.141  0.5769  0.4136 -0.2972
   87AS4   HD21 1357   0.781   1.622   1.158  0.5958  0.6131  0.4910
   87AS4   HD22 1358   0.863   1.755   1.081  0.2903 -0.3344 -1.3063
   87AS4      C 1359   0.930   1.826   1.385  0.9338  0.3381 -1.0516
   87AS4      O 1360   0.938   1.770   1.493 -0.7577  0.6636  0.2421
   88ILE      N 1361   0.817   1.885   1.343  0.2733  0.5030 -0.2163
   88ILE      H 1362   0.824   1.917   1.248 -0.4129 -1.6307 -1.0406
   88ILE     CA 1363   0.692   1.912   1.424  1.0299  0.8184 -0.6888
   88ILE     HA 1364   0.716   1.923   1.529 -0.0973  1.6880 -0.5013
   88ILE     CB 1365   0.623   2.039   1.384  0.2752 -0.0140 -0.1950
   88ILE     HB 1366   0.558   2.061   1.470  2.0840 -1.8242  1.7616
   88ILE    CG2 1367   0.710   2.165   1.383  0.3679  0.0187  0.4797
   88ILE   HG21 1368   0.788   2.163   1.459 -0.7045  2.7972  1.7795
   88ILE   HG22 1369   0.747   2.183   1.282 -0.7959 -0.1781  0.0098
   88ILE   HG23 1370   0.639   2.246   1.398  0.3281  0.4654 -1.7802
   88ILE    CG1 1371   0.540   2.027   1.253 -0.6538 -0.9015  0.1143
   88ILE   HG11 1372   0.472   1.944   1.274 -0.2535 -1.1567  0.4325
   88ILE   HG12 1373   0.607   2.004   1.170 -0.6138  2.5314 -0.9735
   88ILE     CD 1374   0.447   2.144   1.213  0.7709 -1.0239 -0.0935
   88ILE    HD1 1375   0.382   2.171   1.296  0.0964 -0.2353 -0.8652
   88ILE    HD2 1376   0.503   2.233   1.184 -1.3725  0.1923 -0.7302
   88ILE    HD3 1377   0.390   2.106   1.129  0.6925 -0.0753 -0.4849
   88ILE      C 1378   0.601   1.786   1.417 -0.0020 -0.6210  0.1467
   88ILE      O 1379   0.492   1.786   1.476  0.0140 -0.1582 -0.0264
   89THR      N 1380   0.638   1.675   1.356  0.1113  0.0736 -0.4249
   89THR      H 1381   0.728   1.668   1.311 -0.1686 -2.3487 -0.7518
   89THR     CA 1382   0.551   1.558   1.321  0.5456 -0.3576  0.3316
   89THR     HA 1383   0.468   1.593   1.259  1.1477 -0.4968 -0.5805
   89THR     CB 1384   0.621   1.456   1.229 -0.3972 -0.0192  0.1240
   89THR     HB 1385   0.719   1.450   1.275  0.2456  1.6428 -0.9343
   89THR    CG2 1386   0.548   1.323   1.216  0.2842  1.0340 -0.1762
   89THR   HG21 1387   0.460   1.346   1.155 -0.3851  2.9245  1.4069
   89THR   HG22 1388   0.618   1.257   1.164  1.0069  0.8978  0.9354
   89THR   HG23 1389   0.529   1.277   1.313 -0.4763 -1.6626 -1.4847
   89THR    OG1 1390   0.629   1.523   1.103  0.6028  0.1395 -0.1784
   89THR    HG1 1391   0.701   1.585   1.109  0.6371 -0.0610  3.2601
   89THR      C 1392   0.491   1.494   1.447 -0.0843 -1.0271 -0.2386
   89THR      O 1393   0.375   1.457   1.443 -0.1409 -0.0035  0.5665
   90ALA      N 1394   0.561   1.490   1.560  0.2959  0.5806  0.1702
   90ALA      H 1395   0.659   1.508   1.549  0.4492  2.4507  3.2649
   90ALA     CA 1396   0.506   1.428   1.683 -0.2184  0.0028  0.2318
   90ALA     HA 1397   0.459   1.338   1.642 -1.5228  2.1084 -3.4352
   90ALA     CB 1398   0.615   1.386   1.779  0.1882  0.2019 -0.2981
   90ALA    HB1 1399   0.569   1.307   1.839 -1.3193  0.4268 -1.1197
   90ALA    HB2 1400   0.696   1.338   1.724 -1.5925 -2.7699 -0.5666
   90ALA    HB3 1401   0.648   1.481   1.821 -1.5376  1.1524 -0.9725
   90ALA      C 1402   0.397   1.515   1.745 -0.2830 -0.0236 -0.3049
   90ALA      O 1403   0.306   1.469   1.811 -0.4761 -0.3950 -0.0778
   91SER      N 1404   0.413   1.648   1.738 -0.2604 -0.3795  0.2778
   91SER      H 1405   0.493   1.680   1.686 -0.6704 -0.6772 -0.5715
   91SER     CA 1406   0.322   1.753   1.801  0.3113 -0.6805 -0.5733
   91SER     HA 1407   0.299   1.715   1.901  2.4380  0.2587  0.3460
   91SER     CB 1408   0.393   1.893   1.815 -0.8169  0.0418 -0.0749
   91SER    HB1 1409   0.349   1.947   1.898  0.0312 -1.9350  1.7742
   91SER    HB2 1410   0.377   1.946   1.720 -2.4109 -0.9721 -0.4146
   91SER     OG 1411   0.531   1.882   1.857  0.7111  0.1120  0.3401
   91SER     HG 1412   0.589   1.833   1.798 -0.7693 -1.8729  0.4307
   91SER      C 1413   0.193   1.766   1.722 -1.2463  0.0344  0.3454
   91SER      O 1414   0.083   1.784   1.777 -0.0481 -0.3774 -0.0531
   92VAL      N 1415   0.201   1.755   1.594  0.4141  0.5443  0.7941
   92VAL      H 1416   0.294   1.758   1.553 -0.1953  0.5778 -0.6703
   92VAL     CA 1417   0.083   1.728   1.505  0.0488  0.0002  0.4762
   92VAL     HA 1418   0.013   1.800   1.546 -0.8034 -0.7290  0.3292
   92VAL     CB 1419   0.110   1.767   1.360  0.3590  1.1216 -0.2266
   92VAL     HB 1420   0.196   1.713   1.321 -0.0023 -0.0720  0.5535
   92VAL    CG1 1421  -0.012   1.744   1.265  0.0028 -0.0318 -0.1621
   92VAL   HG11 1422  -0.101   1.790   1.305 -0.1226 -1.2773  1.0688
   92VAL   HG12 1423   0.014   1.786   1.167 -1.3058  0.1961 -0.4275
   92VAL   HG13 1424  -0.019   1.637   1.245 -1.3714  0.2589 -1.4071
   92VAL    CG2 1425   0.129   1.916   1.353 -0.2128  0.0080 -0.1504
   92VAL   HG21 1426   0.231   1.949   1.373  0.1752 -0.2339 -1.6537
   92VAL   HG22 1427   0.131   1.949   1.249 -0.2069  1.5281  0.3084
   92VAL   HG23 1428   0.064   1.981   1.412 -2.1737 -0.7413 -1.4088
   92VAL      C 1429   0.012   1.589   1.514 -0.8968 -0.4145 -0.4140
   92VAL      O 1430  -0.109   1.599   1.530 -0.0849 -0.1024 -0.1859
   93ASN      N 1431   0.082   1.476   1.504  0.4583 -0.0098 -0.3765
   93ASN      H 1432   0.173   1.479   1.461 -0.2974 -0.1509 -2.0721
   93ASN     CA 1433   0.017   1.349   1.545 -0.3006 -0.0593  0.0912
   93ASN     HA 1434  -0.066   1.332   1.476  1.0227  0.2944 -1.6476
   93ASN     CB 1435   0.121   1.236   1.531  0.4533  0.0274  0.2418
   93ASN    HB1 1436   0.083   1.151   1.588  2.4334 -0.0325  1.5688
   93ASN    HB2 1437   0.218   1.267   1.571 -0.9880  4.2413  0.9364
   93ASN     CG 1438   0.136   1.192   1.382  0.8858 -0.3444 -0.5471
   93ASN    OD1 1439   0.068   1.104   1.339  0.4723  0.2469  0.6804
   93ASN    ND2 1440   0.217   1.258   1.300  0.0317  0.5021  0.4586
   93ASN   HD21 1441   0.279   1.330   1.337 -1.5013  1.0088  2.1576
   93ASN   HD22 1442   0.249   1.217   1.213  1.8156 -0.2782  1.4154
   93ASN      C 1443  -0.047   1.350   1.688  0.0961 -0.1104  0.5749
   93ASN      O 1444  -0.161   1.296   1.692 -0.4221  0.1985 -0.8100
   94CY1      N 1445   0.010   1.411   1.792 -0.0751 -0.3839  0.3127
   94CY1      H 1446   0.109   1.428   1.784 -0.2478  0.4950 -0.0272
   94CY1     CA 1447  -0.053   1.423   1.928  0.0987  0.3913  0.4756
   94CY1     HA 1448  -0.070   1.329   1.980 -2.1950  2.0603  2.9802
   94CY1     CB 1449   0.043   1.491   2.018 -0.2510 -0.1032  0.2455
   94CY1    HB1 1450   0.059   1.597   1.997  3.1878  0.3329  3.9846
   94CY1    HB2 1451   0.137   1.438   2.005 -0.0030  0.1043  1.1692
   94CY1     SG 1452  -0.022   1.500   2.190  0.0350  0.1172 -0.2850
   94CY1    HG1 1453   0.079   1.564   2.249 -1.1578  1.3910  0.4154
   94CY1    HG2 1454  -0.122   1.588   2.198  0.3164  0.3156  1.7119
   94CY1    HG3 1455  -0.052   1.380   2.241 -0.2604  0.0096 -0.7059
   94CY1      C 1456  -0.186   1.506   1.918  0.7659  0.4320  0.7371
   94CY1      O 1457  -0.297   1.468   1.970 -0.2798  0.0565 -0.3036
   95ALA      N 1458  -0.184   1.618   1.845 -0.0511 -0.0660 -0.0888
   95ALA      H 1459  -0.101   1.637   1.792  1.8621 -2.0942  1.9236
   95ALA     CA 1460  -0.302   1.707   1.825  0.5712 -0.0819  0.9347
   95ALA     HA 1461  -0.346   1.739   1.919 -1.5459  0.4148 -0.1513
   95ALA     CB 1462  -0.263   1.827   1.733 -0.8432 -0.0568 -0.0174
   95ALA    HB1 1463  -0.192   1.891   1.786 -2.9081  1.2555  1.3370
   95ALA    HB2 1464  -0.227   1.797   1.634  1.1285  1.3409  0.2212
   95ALA    HB3 1465  -0.351   1.890   1.719 -1.0042 -0.2750  0.0121
   95ALA      C 1466  -0.416   1.621   1.753 -0.2131 -0.4137  0.7214
   95ALA      O 1467  -0.531   1.612   1.798  0.5661  0.0469  0.6010
   96LY3      N 1468  -0.374   1.547   1.654  0.1729  0.4794  1.1713
   96LY3      H 1469  -0.280   1.563   1.621  0.7361 -1.4943  1.6816
   96LY3     CA 1470  -0.463   1.450   1.571  0.2457 -0.1454 -0.5630
   96LY3     HA 1471  -0.550   1.512   1.548 -1.5463 -1.4728  2.1737
   96LY3     CB 1472  -0.408   1.385   1.440 -0.3762 -0.2762  0.7305
   96LY3    HB1 1473  -0.462   1.295   1.412 -2.7301  0.5842  2.2142
   96LY3    HB2 1474  -0.310   1.343   1.461 -1.6738 -3.5712  0.8083
   96LY3     CG 1475  -0.385   1.464   1.316  0.4926  0.0715  0.0939
   96LY3    HG1 1476  -0.296   1.526   1.328 -0.0034  0.5852  1.2355
   96LY3    HG2 1477  -0.473   1.527   1.304  0.3737 -0.3301 -1.4130
   96LY3     CD 1478  -0.379   1.363   1.193  0.1975  0.2448 -0.6173
   96LY3    HD1 1479  -0.480   1.325   1.179  0.6032 -0.6269 -1.3326
   96LY3    HD2 1480  -0.311   1.282   1.221 -0.6193 -0.9269 -1.9217
   96LY3     CE 1481  -0.335   1.440   1.063 -0.2876  0.4856 -0.0168
   96LY3    HE1 1482  -0.228   1.457   1.061 -0.5077  1.9019 -1.3980
   96LY3    HE2 1483  -0.386   1.536   1.067  1.3621  1.3591  0.5042
   96LY3     NZ 1484  -0.358   1.363   0.942 -0.6929  0.0484  0.1695
   96LY3    HZ1 1485  -0.326   1.269   0.959  1.6498  0.4538 -1.4951
   96LY3    HZ2 1486  -0.457   1.357   0.923 -0.8984 -0.9807  1.4027
   96LY3    HZ3 1487  -0.308   1.404   0.865 -0.8585 -1.2282 -0.6456
   96LY3      C 1488  -0.525   1.348   1.669 -0.4928 -0.5088  0.1950
   96LY3      O 1489  -0.646   1.324   1.664 -0.5443 -0.5148  0.2532
   97LY3      N 1490  -0.450   1.289   1.763  0.4791  0.5279  0.0025
   97LY3      H 1491  -0.352   1.314   1.767  0.7138 -0.4211  0.4137
   97LY3     CA 1492  -0.506   1.208   1.871 -0.0111 -0.1060 -0.8249
   97LY3     HA 1493  -0.536   1.112   1.830 -0.4072 -0.3335 -0.0225
   97LY3     CB 1494  -0.394   1.177   1.970 -0.1825  0.1327 -0.0444
   97LY3    HB1 1495  -0.380   1.244   2.054  3.0466  0.2570 -0.5565
   97LY3    HB2 1496  -0.294   1.167   1.927  0.3742 -1.8961  1.5753
   97LY3     CG 1497  -0.413   1.036   2.034  0.7708  0.6389  0.2203
   97LY3    HG1 1498  -0.328   1.026   2.102  0.4181 -0.2637  0.5525
   97LY3    HG2 1499  -0.403   0.964   1.953 -0.6605 -0.1897  0.7343
   97LY3     CD 1500  -0.535   1.006   2.116 -0.0650 -0.0562 -0.4588
   97LY3    HD1 1501  -0.616   0.998   2.044 -0.5306 -1.7584  0.2157
   97LY3    HD2 1502  -0.556   1.084   2.189  1.5749 -0.6995  0.7724
   97LY3     CE 1503  -0.514   0.869   2.185  0.4364  0.4296  0.3368
   97LY3    HE1 1504  -0.423   0.882   2.244 -0.0345  3.9757  0.5127
   97LY3    HE2 1505  -0.502   0.792   2.109 -1.8215 -0.0205  0.3792
   97LY3     NZ 1506  -0.625   0.829   2.268  0.9986  0.3298 -0.2143
   97LY3    HZ1 1507  -0.603   0.745   2.319  0.7874  0.7444  0.5793
   97LY3    HZ2 1508  -0.647   0.903   2.334  1.5953  0.8169 -0.5478
   97LY3    HZ3 1509  -0.707   0.826   2.209 -0.2662 -1.7580  1.5040
   97LY3      C 1510  -0.622   1.277   1.952 -0.9725  0.5664 -0.3788
   97LY3      O 1511  -0.733   1.220   1.966  0.3988  0.2256  1.3786
   98ILE      N 1512  -0.594   1.390   2.017 -0.4277  0.7209 -1.2777
   98ILE      H 1513  -0.497   1.412   2.035  0.4407 -1.8046 -2.3075
   98ILE     CA 1514  -0.692   1.469   2.099 -0.5876  0.0543  0.0846
   98ILE     HA 1515  -0.723   1.416   2.189 -0.9175  0.2587  0.0923
   98ILE     CB 1516  -0.622   1.592   2.155  0.2985 -0.4404 -0.0185
   98ILE     HB 1517  -0.575   1.659   2.083  0.3740 -0.9516 -0.4445
   98ILE    CG2 1518  -0.714   1.673   2.240 -0.3531 -0.2587 -0.1043
   98ILE   HG21 1519  -0.802   1.713   2.191 -0.0518 -0.0935 -0.5140
   98ILE   HG22 1520  -0.744   1.626   2.334 -1.2906  1.8293  0.7184
   98ILE   HG23 1521  -0.657   1.759   2.276 -1.7834  1.7652 -2.3529
   98ILE    CG1 1522  -0.502   1.541   2.237 -0.4835  0.1117  0.1880
   98ILE   HG11 1523  -0.445   1.461   2.190 -2.3700 -1.9503  1.2530
   98ILE   HG12 1524  -0.544   1.493   2.325 -0.0431 -2.5885 -0.9921
   98ILE     CD 1525  -0.397   1.642   2.274 -0.4198 -0.4893  0.0882
   98ILE    HD1 1526  -0.321   1.601   2.340  1.3904  1.6480 -0.5236
   98ILE    HD2 1527  -0.353   1.676   2.180 -0.8831  0.0812  0.0717
   98ILE    HD3 1528  -0.445   1.714   2.341 -0.5207 -0.2079 -0.2815
   98ILE      C 1529  -0.817   1.506   2.029 -0.4687  0.2805 -0.1530
   98ILE      O 1530  -0.926   1.510   2.087 -0.1226  0.0840 -0.6526
   99VAL      N 1531  -0.804   1.541   1.902  0.4440 -0.3783 -0.1742
   99VAL      H 1532  -0.714   1.572   1.867  0.7498  0.0264  0.9260
   99VAL     CA 1533  -0.917   1.570   1.810 -0.0416  0.4595  0.1833
   99VAL     HA 1534  -0.975   1.637   1.872  0.7430  1.2808  0.0465
   99VAL     CB 1535  -0.882   1.644   1.676 -0.4013 -0.3558  0.2168
   99VAL     HB 1536  -0.804   1.588   1.623  0.8508  1.3798  0.1386
   99VAL    CG1 1537  -1.004   1.659   1.580  0.5856 -0.6638 -0.0777
   99VAL   HG11 1538  -1.094   1.696   1.629  0.7547 -3.0977  2.2886
   99VAL   HG12 1539  -0.994   1.723   1.492 -0.6114 -1.5592 -0.9089
   99VAL   HG13 1540  -1.034   1.564   1.537  0.8241 -0.3378 -1.0098
   99VAL    CG2 1541  -0.823   1.785   1.714  0.3402 -0.4549  0.9987
   99VAL   HG21 1542  -0.728   1.776   1.767  0.9623 -1.7927 -0.2896
   99VAL   HG22 1543  -0.811   1.856   1.632 -0.4730  0.3599  1.5601
   99VAL   HG23 1544  -0.885   1.834   1.790  1.5741  2.5601  0.1950
   99VAL      C 1545  -0.996   1.437   1.790 -0.2837  0.1184 -0.4144
   99VAL      O 1546  -1.121   1.452   1.785  0.2639  0.3728 -0.4593
  100SER      N 1547  -0.936   1.316   1.790 -0.2293  0.0594 -0.0654
  100SER      H 1548  -0.835   1.317   1.794 -0.1929 -0.5734 -0.6602
  100SER     CA 1549  -1.005   1.192   1.772 -0.1145 -0.6128 -0.2275
  100SER     HA 1550  -1.082   1.210   1.698 -0.4925  1.1425  0.5623
  100SER     CB 1551  -0.903   1.081   1.713  0.1495 -0.5325 -0.0617
  100SER    HB1 1552  -0.961   0.994   1.684 -1.2287 -0.2518  1.6575
  100SER    HB2 1553  -0.828   1.061   1.790  1.0835  2.6645  0.0206
  100SER     OG 1554  -0.837   1.124   1.592  0.0184  0.0322  0.2394
  100SER     HG 1555  -0.787   1.202   1.619 -0.6887  0.0850  1.4886
  100SER      C 1556  -1.070   1.145   1.904 -0.3508 -0.1531  0.8852
  100SER      O 1557  -1.174   1.081   1.902 -0.1710 -0.4858  0.5656
  101AS4      N 1558  -1.020   1.190   2.016  0.4867 -0.4369  0.8863
  101AS4      H 1559  -0.922   1.213   2.007  0.2163 -0.2149 -2.9472
  101AS4     CA 1560  -1.082   1.166   2.141  0.9519  0.1577  0.4550
  101AS4     HA 1561  -1.127   1.067   2.144  0.9769 -0.0952 -2.9621
  101AS4     CB 1562  -0.979   1.165   2.247  0.3726  0.0975  0.0745
  101AS4    HB1 1563  -1.034   1.151   2.340  0.6247 -2.5050 -0.1114
  101AS4    HB2 1564  -0.927   1.261   2.249  2.2571 -0.8856  0.4461
  101AS4     CG 1565  -0.885   1.045   2.243  0.1531  0.0137 -0.2759
  101AS4    OD1 1566  -0.800   1.034   2.338  0.0324  0.5329  0.1022
  101AS4   HD11 1567  -0.836   1.057   2.424 -2.0239 -0.0273 -0.5414
  101AS4   HD12 1568  -0.722   0.987   2.305  0.7891  2.4831 -1.0302
  101AS4    OD2 1569  -0.902   0.954   2.164  0.1133 -0.7193 -0.1063
  101AS4   HD21 1570  -0.816   0.937   2.124 -0.3042 -0.3582 -1.2034
  101AS4   HD22 1571  -0.978   0.896   2.168 -0.4093 -0.3245 -2.5421
  101AS4      C 1572  -1.200   1.262   2.169 -0.7708  1.3088 -0.0202
  101AS4      O 1573  -1.260   1.262   2.278 -0.5092  0.3032  0.2791
  102GLY      N 1574  -1.237   1.348   2.070 -0.2928 -0.1433 -0.0989
  102GLY      H 1575  -1.182   1.343   1.986  0.3681 -4.7777  0.3762
  102GLY     CA 1576  -1.354   1.441   2.075 -0.1774 -0.3668 -0.9773
  102GLY    HA1 1577  -1.443   1.390   2.111  1.4877 -1.0002  2.6602
  102GLY    HA2 1578  -1.371   1.468   1.970  2.0272  1.3105 -0.9854
  102GLY      C 1579  -1.331   1.575   2.151  0.1081  0.5100  0.9270
  102GLY      O 1580  -1.413   1.667   2.148  0.2056  0.3442 -1.0490
  103ASN      N 1581  -1.227   1.586   2.231  0.3633 -0.0101  0.6828
  103ASN      H 1582  -1.168   1.504   2.236 -1.3319 -1.3517 -0.1739
  103ASN     CA 1583  -1.203   1.696   2.326 -0.2538  0.3329 -0.8951
  103ASN     HA 1584  -1.296   1.728   2.374  0.0982  2.4354 -1.5627
  103ASN     CB 1585  -1.101   1.647   2.434  0.0508 -0.2582  0.5352
  103ASN    HB1 1586  -1.094   1.727   2.508 -2.4745 -1.3562  2.1163
  103ASN    HB2 1587  -1.005   1.614   2.395 -0.2431 -0.8903  0.3261
  103ASN     CG 1588  -1.151   1.521   2.501  0.2537  0.3834  0.1934
  103ASN    OD1 1589  -1.080   1.420   2.504 -0.2861 -0.5104  0.1329
  103ASN    ND2 1590  -1.270   1.520   2.554 -0.4494  0.9138 -0.2212
  103ASN   HD21 1591  -1.335   1.596   2.540 -0.9349  0.4792 -0.4106
  103ASN   HD22 1592  -1.297   1.437   2.606 -1.5889  0.8699 -0.8525
  103ASN      C 1593  -1.158   1.826   2.261  0.2511 -0.0772  0.1792
  103ASN      O 1594  -1.201   1.934   2.295  0.2323  0.2228 -0.1664
  104GLY      N 1595  -1.067   1.813   2.165  0.6842 -0.1833  0.0802
  104GLY      H 1596  -1.040   1.717   2.152 -1.2807 -1.0860  1.9871
  104GLY     CA 1597  -1.004   1.938   2.101  0.0530  0.0868 -0.7252
  104GLY    HA1 1598  -1.086   2.010   2.102  0.8471  1.0554 -1.9047
  104GLY    HA2 1599  -0.977   1.931   1.996 -0.2167  1.1346 -0.8806
  104GLY      C 1600  -0.886   2.002   2.176  0.8330  0.2813 -0.0512
  104GLY      O 1601  -0.832   1.952   2.276 -0.0875  0.0473  0.3355
  105MET      N 1602  -0.849   2.126   2.140 -0.1149 -0.6588  0.1301
  105MET      H 1603  -0.880   2.175   2.057  3.0169 -1.1297 -1.4621
  105MET     CA 1604  -0.754   2.202   2.227 -0.5340  0.4361 -0.1139
  105MET     HA 1605  -0.666   2.144   2.253 -0.1090  0.2379 -1.8575
  105MET     CB 1606  -0.697   2.315   2.132 -0.5402  0.5251  0.1674
  105MET    HB1 1607  -0.782   2.382   2.116 -0.4240  0.2650 -1.7798
  105MET    HB2 1608  -0.660   2.270   2.040  0.5238  2.3631 -0.3600
  105MET     CG 1609  -0.579   2.385   2.195  0.2992 -0.0538 -0.0084
  105MET    HG1 1610  -0.522   2.307   2.247  1.4719  0.4586 -0.4859
  105MET    HG2 1611  -0.616   2.456   2.269  0.5959  0.4944 -0.3831
  105MET     SD 1612  -0.479   2.475   2.075  0.2114 -0.0785  0.2097
  105MET     CE 1613  -0.309   2.428   2.109  0.4171 -0.5550 -0.0256
  105MET    HE1 1614  -0.260   2.425   2.012 -0.6434  0.2429 -0.6173
  105MET    HE2 1615  -0.258   2.501   2.172  1.2872 -2.6178  1.7752
  105MET    HE3 1616  -0.295   2.329   2.152  1.8341 -0.4235 -0.1316
  105MET      C 1617  -0.815   2.251   2.357  0.4563 -0.1547 -0.1125
  105MET      O 1618  -0.744   2.317   2.437 -0.4122 -0.1208  0.4516
  106ASN      N 1619  -0.944   2.231   2.393 -0.0096  0.8106 -0.2657
  106ASN      H 1620  -1.002   2.181   2.327 -1.8248  1.3220  0.8594
  106ASN     CA 1621  -1.016   2.318   2.484  0.5015 -0.9552 -0.2551
  106ASN     HA 1622  -0.986   2.421   2.465  1.1307 -0.2281  3.7317
  106ASN     CB 1623  -1.172   2.300   2.457  0.1338  0.1905  0.4609
  106ASN    HB1 1624  -1.230   2.352   2.534 -0.5750  0.9675 -0.5678
  106ASN    HB2 1625  -1.179   2.192   2.473 -0.6823  0.3141  0.9889
  106ASN     CG 1626  -1.227   2.322   2.320 -0.1487 -0.0300  0.6886
  106ASN    OD1 1627  -1.168   2.306   2.217 -0.0459  0.3992  0.3084
  106ASN    ND2 1628  -1.350   2.352   2.299  0.0181 -0.4635 -0.2651
  106ASN   HD21 1629  -1.408   2.385   2.375  0.2456 -0.9185  0.1097
  106ASN   HD22 1630  -1.374   2.369   2.202 -1.0661  0.1844  0.0923
  106ASN      C 1631  -0.974   2.305   2.633 -0.3671 -0.6493  0.1455
  106ASN      O 1632  -0.997   2.399   2.709 -0.6942  0.3061  0.1394
  107ALA      N 1633  -0.898   2.202   2.680 -1.4839 -0.6730 -0.0165
  107ALA      H 1634  -0.897   2.121   2.620  0.5978 -1.8737  1.4915
  107ALA     CA 1635  -0.842   2.190   2.814 -0.3576 -0.0092 -0.6279
  107ALA     HA 1636  -0.918   2.224   2.885 -1.0784 -1.6766 -0.5510
  107ALA     CB 1637  -0.843   2.039   2.847 -0.1398 -0.0378  0.0426
  107ALA    HB1 1638  -0.930   1.994   2.800 -0.8109  0.6751  0.5852
  107ALA    HB2 1639  -0.759   1.991   2.796 -1.5113 -2.6005  0.0644
  107ALA    HB3 1640  -0.822   2.026   2.953  2.8218  2.8208 -0.0324
  107ALA      C 1641  -0.702   2.259   2.826  0.9331 -0.5322  0.1331
  107ALA      O 1642  -0.652   2.253   2.939 -1.0650 -0.1392  0.6695
  108TRP      N 1643  -0.648   2.333   2.729  0.0497 -0.5207 -0.5119
  108TRP      H 1644  -0.701   2.333   2.644 -2.6270  0.3625  1.0268
  108TRP     CA 1645  -0.533   2.421   2.752 -0.3350 -0.4320  0.2433
  108TRP     HA 1646  -0.461   2.374   2.818  0.1716 -1.0585 -0.7274
  108TRP     CB 1647  -0.475   2.455   2.621 -0.6692 -0.1285 -0.1740
  108TRP    HB1 1648  -0.427   2.553   2.629 -2.2697  0.9465 -2.5854
  108TRP    HB2 1649  -0.553   2.471   2.547 -1.8857 -2.5339  0.5082
  108TRP     CG 1650  -0.366   2.380   2.554  0.3519 -0.2455  0.6090
  108TRP    CD1 1651  -0.250   2.436   2.503  0.4483  0.3300 -1.4814
  108TRP    HD1 1652  -0.223   2.540   2.514  0.3369  0.3228 -1.1161
  108TRP    NE1 1653  -0.179   2.341   2.433  0.7764  0.5565 -0.0275
  108TRP    HE1 1654  -0.092   2.354   2.383 -0.1427  0.0248 -1.8816
  108TRP    CE2 1655  -0.245   2.219   2.437  0.7742  0.2280 -0.2721
  108TRP    CZ2 1656  -0.201   2.095   2.390  0.6355  0.5538  0.7757
  108TRP    HZ2 1657  -0.108   2.093   2.336  0.7085  2.2032  0.7861
  108TRP    CH2 1658  -0.279   1.987   2.415 -0.4936  0.3282 -0.1983
  108TRP    HH2 1659  -0.251   1.892   2.372  1.3659  0.4201  0.7170
  108TRP    CZ3 1660  -0.404   2.004   2.475  0.0936  0.3621 -0.9032
  108TRP    HZ3 1661  -0.467   1.917   2.489  0.6152  0.2391  0.8235
  108TRP    CE3 1662  -0.449   2.128   2.521  0.0846 -0.5954  0.2437
  108TRP    HE3 1663  -0.542   2.141   2.574  0.6195  1.7902  0.6773
  108TRP    CD2 1664  -0.365   2.241   2.514 -0.0285  0.2484  0.2999
  108TRP      C 1665  -0.576   2.549   2.821  0.0007 -0.1122 -0.4946
  108TRP      O 1666  -0.670   2.615   2.784 -0.0390 -0.3271  0.4041
  109VAL      N 1667  -0.509   2.598   2.927  0.0763 -0.3354  0.1078
  109VAL      H 1668  -0.421   2.555   2.951  0.3803 -0.2462 -0.7954
  109VAL     CA 1669  -0.533   2.736   2.972 -0.2409  0.3430  0.5828
  109VAL     HA 1670  -0.638   2.749   2.997 -0.4481 -0.0648 -0.0622
  109VAL     CB 1671  -0.452   2.758   3.108  0.2063  0.1266 -0.4069
  109VAL     HB 1672  -0.351   2.719   3.100  0.3078 -0.0332  1.2365
  109VAL    CG1 1673  -0.455   2.910   3.150 -0.0456 -0.2191  0.1583
  109VAL   HG11 1674  -0.440   2.907   3.258 -1.2486 -1.8732  0.3230
  109VAL   HG12 1675  -0.378   2.958   3.090 -1.4499  1.2989 -0.4917
  109VAL   HG13 1676  -0.550   2.953   3.119  0.5092  0.3591 -0.7744
  109VAL    CG2 1677  -0.516   2.675   3.223 -0.2286 -0.1282  0.4489
  109VAL   HG21 1678  -0.448   2.675   3.308 -1.6506 -0.8732  1.6312
  109VAL   HG22 1679  -0.619   2.706   3.241  0.4834  1.8654  1.3989
  109VAL   HG23 1680  -0.519   2.567   3.206  0.8970 -0.2160  0.7648
  109VAL      C 1681  -0.493   2.837   2.871  0.1705  0.3294  0.3854
  109VAL      O 1682  -0.548   2.950   2.871 -0.0403  0.4583  0.2643
  110ALA      N 1683  -0.387   2.807   2.786  0.6822  0.1334  0.4223
  110ALA      H 1684  -0.322   2.731   2.803 -0.8011 -0.8543  2.0107
  110ALA     CA 1685  -0.366   2.889   2.668  0.1764  0.0730 -0.3846
  110ALA     HA 1686  -0.354   2.993   2.695  1.4809 -0.0011 -0.6291
  110ALA     CB 1687  -0.244   2.839   2.589 -0.9563  0.1192 -0.6343
  110ALA    HB1 1688  -0.238   2.730   2.587  1.4345  0.2048 -2.7623
  110ALA    HB2 1689  -0.249   2.875   2.486  0.1648  1.3837 -0.2746
  110ALA    HB3 1690  -0.155   2.877   2.639 -0.7488 -0.3425 -0.6496
  110ALA      C 1691  -0.490   2.897   2.581 -0.3587 -0.8004  0.4361
  110ALA      O 1692  -0.524   3.010   2.551 -0.3280 -0.0997  0.3230
  111TRP      N 1693  -0.565   2.795   2.541  0.4760 -0.5004  0.1108
  111TRP      H 1694  -0.533   2.709   2.583 -0.2037 -0.0901  1.5254
  111TRP     CA 1695  -0.692   2.803   2.469 -0.5081  0.3019  1.0206
  111TRP     HA 1696  -0.661   2.847   2.374  2.2181 -0.3643  1.5281
  111TRP     CB 1697  -0.732   2.656   2.439 -0.2056  0.1726 -0.1674
  111TRP    HB1 1698  -0.774   2.614   2.530  1.1735  0.9276  0.8543
  111TRP    HB2 1699  -0.645   2.605   2.400  1.5771  2.9719 -0.1183
  111TRP     CG 1700  -0.842   2.637   2.338  0.3585 -0.1047 -0.8567
  111TRP    CD1 1701  -0.837   2.627   2.204 -0.2610 -0.7383 -0.5705
  111TRP    HD1 1702  -0.748   2.619   2.143 -1.0288  0.6484 -1.9479
  111TRP    NE1 1703  -0.971   2.617   2.156 -0.2405 -0.9536  0.4230
  111TRP    HE1 1704  -1.002   2.599   2.061 -0.2154 -0.9752  0.4189
  111TRP    CE2 1705  -1.061   2.635   2.253  0.1328 -1.0890 -0.0027
  111TRP    CZ2 1706  -1.199   2.643   2.250 -0.6719 -0.8017 -0.0019
  111TRP    HZ2 1707  -1.258   2.639   2.159 -1.4739 -0.6204  0.5093
  111TRP    CH2 1708  -1.267   2.684   2.371  0.0188  0.4276  0.7455
  111TRP    HH2 1709  -1.371   2.714   2.371  0.2789  1.4394  2.5611
  111TRP    CZ3 1710  -1.188   2.696   2.488  0.3066  0.3691  0.1343
  111TRP    HZ3 1711  -1.240   2.721   2.579  0.4068 -0.2088  0.3556
  111TRP    CE3 1712  -1.053   2.673   2.493  0.2691 -0.0668  0.7607
  111TRP    HE3 1713  -1.004   2.676   2.589  2.9234  0.2398 -0.4924
  111TRP    CD2 1714  -0.982   2.647   2.374  0.3508 -0.9228 -0.6466
  111TRP      C 1715  -0.798   2.886   2.536 -0.0464  0.7392 -0.6406
  111TRP      O 1716  -0.858   2.972   2.472  0.0398 -0.0652  0.0607
  112ARG      N 1717  -0.815   2.875   2.666  0.1043 -0.2637 -0.4083
  112ARG      H 1718  -0.766   2.795   2.702 -1.0561 -0.8933 -0.1737
  112ARG     CA 1719  -0.902   2.947   2.756 -0.6787  0.5328 -0.0320
  112ARG     HA 1720  -1.007   2.943   2.726 -2.3449  2.0217  4.7050
  112ARG     CB 1721  -0.901   2.878   2.893  0.1483  0.2886  0.0536
  112ARG    HB1 1722  -0.939   2.942   2.974  0.0731 -0.8009  0.9102
  112ARG    HB2 1723  -0.800   2.853   2.924 -0.2185 -1.4372 -0.0623
  112ARG     CG 1724  -0.978   2.741   2.896 -0.1019 -0.3086 -0.2709
  112ARG    HG1 1725  -0.941   2.677   2.816 -1.1851 -1.0928 -0.1758
  112ARG    HG2 1726  -1.082   2.758   2.868  0.5880  1.5422 -2.0077
  112ARG     CD 1727  -0.952   2.667   3.025  0.1557  0.2986 -0.1641
  112ARG    HD1 1728  -0.845   2.666   3.048 -0.2087 -1.7444  1.7404
  112ARG    HD2 1729  -0.991   2.565   3.021 -3.4033  1.4506  0.9147
  112ARG     NE 1730  -1.028   2.731   3.135 -0.3892  0.4568 -1.0343
  112ARG     HE 1731  -1.090   2.808   3.114 -0.0216  0.4448 -2.2375
  112ARG     CZ 1732  -1.039   2.690   3.262  0.6368 -0.0295  0.0132
  112ARG    NH1 1733  -0.975   2.589   3.297  0.2252  0.0670  0.1313
  112ARG   HH11 1734  -0.945   2.518   3.232  0.1450 -1.1123  1.3137
  112ARG   HH12 1735  -0.984   2.561   3.394 -1.1396 -0.2844 -0.0770
  112ARG    NH2 1736  -1.120   2.752   3.345 -0.2775  0.4238  0.3407
  112ARG   HH21 1737  -1.158   2.842   3.320  2.8377  1.7992  0.0814
  112ARG   HH22 1738  -1.134   2.708   3.434 -1.2867 -0.5949 -0.2933
  112ARG      C 1739  -0.866   3.094   2.765 -0.0045 -0.2482  0.4956
  112ARG      O 1740  -0.947   3.179   2.806 -0.4018  0.2078  0.1434
  113ASN      N 1741  -0.746   3.134   2.719 -0.2403  0.6443 -0.7141
  113ASN      H 1742  -0.691   3.055   2.688  1.0267  1.0298  0.4276
  113ASN     CA 1743  -0.701   3.273   2.695 -0.2552 -0.3336 -0.4991
  113ASN     HA 1744  -0.766   3.339   2.752  0.3945  0.5757 -0.7789
  113ASN     CB 1745  -0.556   3.296   2.743  0.1527 -0.3988  0.4378
  113ASN    HB1 1746  -0.521   3.396   2.716  1.9730 -0.5298  2.0963
  113ASN    HB2 1747  -0.487   3.224   2.698  0.8312  1.0465 -0.9252
  113ASN     CG 1748  -0.536   3.304   2.893  0.6423 -0.2076  0.0918
  113ASN    OD1 1749  -0.623   3.355   2.968  0.0888  0.7908 -0.0072
  113ASN    ND2 1750  -0.418   3.272   2.937  0.4878  0.8977  0.1774
  113ASN   HD21 1751  -0.337   3.251   2.881  1.1215 -0.4110  1.4972
  113ASN   HD22 1752  -0.406   3.275   3.038  1.8825 -1.0631  0.1183
  113ASN      C 1753  -0.718   3.302   2.548  0.4788  0.3502 -0.3139
  113ASN      O 1754  -0.807   3.377   2.512 -0.9166  0.1900  0.6355
  114ARG      N 1755  -0.643   3.241   2.454 -0.1475  0.5328 -0.4911
  114ARG      H 1756  -0.580   3.169   2.487  0.1166  1.1886  0.5105
  114ARG     CA 1757  -0.633   3.294   2.324  0.1290 -0.2260  0.3228
  114ARG     HA 1758  -0.635   3.402   2.332  0.6491 -0.0886 -1.1137
  114ARG     CB 1759  -0.508   3.244   2.255 -0.1743 -0.4078  0.8130
  114ARG    HB1 1760  -0.500   3.292   2.158  0.3734  3.2592  2.5020
  114ARG    HB2 1761  -0.511   3.137   2.235 -2.2836 -0.0661 -1.0986
  114ARG     CG 1762  -0.379   3.268   2.336  0.5273  0.4007 -0.6083
  114ARG    HG1 1763  -0.293   3.243   2.273  0.2779 -1.3042 -0.3168
  114ARG    HG2 1764  -0.387   3.216   2.431 -2.2847  0.9587 -0.4547
  114ARG     CD 1765  -0.369   3.414   2.379 -0.2088 -0.3195  0.1691
  114ARG    HD1 1766  -0.451   3.443   2.445 -0.9322 -2.4744  0.3017
  114ARG    HD2 1767  -0.375   3.472   2.287  0.5431  1.2649  1.0807
  114ARG     NE 1768  -0.236   3.438   2.434  0.2199  0.0441  0.4093
  114ARG     HE 1769  -0.170   3.361   2.431  0.0424 -0.1173  0.5839
  114ARG     CZ 1770  -0.198   3.546   2.497  0.2851 -0.6596 -0.0416
  114ARG    NH1 1771  -0.261   3.658   2.501 -0.1711 -0.3876  0.1682
  114ARG   HH11 1772  -0.350   3.664   2.453 -0.0362  1.4102  0.0895
  114ARG   HH12 1773  -0.233   3.727   2.569 -1.6382  0.9008 -0.4703
  114ARG    NH2 1774  -0.090   3.548   2.562  0.1953  0.9122 -0.0771
  114ARG   HH21 1775  -0.046   3.457   2.563  1.6999  1.5962 -0.9346
  114ARG   HH22 1776  -0.033   3.630   2.570 -0.3682  1.3404 -0.3705
  114ARG      C 1777  -0.750   3.267   2.230 -0.2878  0.7316 -0.6033
  114ARG      O 1778  -0.754   3.328   2.123  0.0265 -1.1437 -0.2465
  115CY0      N 1779  -0.838   3.172   2.269 -0.0471 -0.0614  0.2793
  115CY0      H 1780  -0.825   3.138   2.363  3.8719  1.6382  0.5440
  115CY0     CA 1781  -0.935   3.113   2.176  0.5969 -0.2094  0.4605
  115CY0     HA 1782  -0.929   3.168   2.082  1.7758  0.2139  0.7680
  115CY0     CB 1783  -0.890   2.969   2.140 -0.3278 -0.4510 -0.2225
  115CY0    HB1 1784  -0.964   2.927   2.072  0.3398  0.1907 -1.3750
  115CY0    HB2 1785  -0.894   2.905   2.228 -3.1216  0.9347  0.7971
  115CY0     SG 1786  -0.737   2.971   2.039  0.4776  0.3371  0.1208
  115CY0    HG1 1787  -0.755   3.061   1.942  0.8845  0.2041 -0.0808
  115CY0    HG2 1788  -0.638   3.014   2.117  2.0887 -1.1442 -1.0354
  115CY0    HG3 1789  -0.717   2.850   1.987  1.8133  1.6276 -2.6244
  115CY0      C 1790  -1.077   3.113   2.239 -0.1695 -0.0957 -0.3589
  115CY0      O 1791  -1.174   3.114   2.159 -0.4473  0.1550  0.0839
  116LY3      N 1792  -1.090   3.123   2.374 -0.1707 -0.2445  0.0830
  116LY3      H 1793  -1.008   3.127   2.433 -0.8867  0.0456  1.0954
  116LY3     CA 1794  -1.223   3.132   2.446 -0.7939  0.4729  0.0186
  116LY3     HA 1795  -1.276   3.041   2.416 -1.4794  1.1476 -0.8722
  116LY3     CB 1796  -1.202   3.115   2.596  0.6778 -0.6330  0.5326
  116LY3    HB1 1797  -1.140   3.200   2.625 -0.5071 -0.0502  1.4353
  116LY3    HB2 1798  -1.147   3.022   2.610  0.5728 -0.4342  2.4966
  116LY3     CG 1799  -1.327   3.120   2.688  0.1477 -0.5540  0.6348
  116LY3    HG1 1800  -1.416   3.074   2.643 -0.2229  0.8270 -0.1022
  116LY3    HG2 1801  -1.359   3.224   2.697  1.9779  0.7812 -4.5111
  116LY3     CD 1802  -1.302   3.057   2.822 -0.4103  0.0196  0.1062
  116LY3    HD1 1803  -1.214   3.106   2.863  0.7998 -0.2170 -2.0819
  116LY3    HD2 1804  -1.279   2.950   2.823  1.5474  0.3949  0.1814
  116LY3     CE 1805  -1.422   3.075   2.908  0.1528 -0.2721  0.3286
  116LY3    HE1 1806  -1.515   3.068   2.852  0.3582  1.6918 -0.3259
  116LY3    HE2 1807  -1.416   3.182   2.932  0.4394  0.0074 -0.9530
  116LY3     NZ 1808  -1.416   2.997   3.035  0.1446  0.0393  0.1598
  116LY3    HZ1 1809  -1.431   2.898   3.021  3.4908 -0.2658 -2.7199
  116LY3    HZ2 1810  -1.318   3.005   3.057  0.0661  0.5861  0.3075
  116LY3    HZ3 1811  -1.478   3.034   3.105 -0.3934 -1.7810  0.7154
  116LY3      C 1812  -1.307   3.254   2.401 -0.4501 -0.6321  0.6139
  116LY3      O 1813  -1.261   3.369   2.418  0.1830 -0.1355  0.2159
  117GLY      N 1814  -1.425   3.228   2.355  0.2267 -0.5516 -0.2694
  117GLY      H 1815  -1.457   3.133   2.344  2.1025 -1.2709  0.1315
  117GLY     CA 1816  -1.518   3.332   2.305  0.2475 -0.2953 -0.0124
  117GLY    HA1 1817  -1.538   3.398   2.388 -0.6505 -3.1885  2.2498
  117GLY    HA2 1818  -1.612   3.284   2.279 -1.0832  1.7994  0.7312
  117GLY      C 1819  -1.454   3.395   2.183 -0.0650 -0.4199 -0.5348
  117GLY      O 1820  -1.442   3.515   2.182 -0.1793 -0.2539  0.2920
  118THR      N 1821  -1.416   3.328   2.067 -0.1517 -0.2704 -0.8050
  118THR      H 1822  -1.427   3.228   2.069 -1.2254 -0.1593  0.6553
  118THR     CA 1823  -1.367   3.395   1.940  1.2695 -0.1194 -0.1946
  118THR     HA 1824  -1.423   3.489   1.943 -0.9162 -1.3425 -0.7339
  118THR     CB 1825  -1.217   3.416   1.940 -0.0265  0.4771 -0.4600
  118THR     HB 1826  -1.191   3.476   1.852  3.0678 -0.1239 -0.0753
  118THR    CG2 1827  -1.153   3.482   2.063 -0.6105  0.7893  0.3045
  118THR   HG21 1828  -1.188   3.585   2.074 -2.2194  0.1683  1.3759
  118THR   HG22 1829  -1.189   3.425   2.149 -0.6956 -0.2384 -0.3874
  118THR   HG23 1830  -1.046   3.478   2.045 -1.0078 -0.8927 -2.2805
  118THR    OG1 1831  -1.154   3.296   1.915 -0.2000  0.0560 -0.0446
  118THR    HG1 1832  -1.187   3.232   1.978  0.4043 -0.6255 -0.3890
  118THR      C 1833  -1.405   3.312   1.814 -0.3088 -0.7600  0.1731
  118THR      O 1834  -1.435   3.197   1.816 -0.5782 -0.9767  0.1213
  119AS4      N 1835  -1.411   3.379   1.704  0.1741  0.0644  0.5954
  119AS4      H 1836  -1.382   3.474   1.723 -3.0523  1.8334 -2.1703
  119AS4     CA 1837  -1.433   3.335   1.562 -0.5450  0.2929  0.1274
  119AS4     HA 1838  -1.506   3.254   1.554  1.7342 -1.9235  0.3386
  119AS4     CB 1839  -1.471   3.449   1.470  0.4990 -0.4014  0.3083
  119AS4    HB1 1840  -1.391   3.522   1.477  2.0691 -1.9376 -0.8607
  119AS4    HB2 1841  -1.560   3.502   1.505 -1.2555 -2.1780 -1.2687
  119AS4     CG 1842  -1.503   3.400   1.325 -0.1848  0.4759 -0.4641
  119AS4    OD1 1843  -1.546   3.285   1.307  0.7286 -0.1257  0.1722
  119AS4   HD11 1844  -1.596   3.256   1.383  1.3747 -0.2302  0.5702
  119AS4   HD12 1845  -1.492   3.230   1.250 -0.1108  0.5571 -1.3608
  119AS4    OD2 1846  -1.489   3.481   1.229  0.5833 -0.2834  0.2869
  119AS4   HD21 1847  -1.413   3.540   1.235  0.7245 -0.3641 -0.5233
  119AS4   HD22 1848  -1.573   3.487   1.184 -0.9147  2.1598  3.0436
  119AS4      C 1849  -1.302   3.269   1.512 -0.4838 -0.0618 -0.4506
  119AS4      O 1850  -1.233   3.330   1.429  0.0890 -0.0005 -0.1824
  120VAL      N 1851  -1.253   3.161   1.582  0.8210  0.1009 -0.0235
  120VAL      H 1852  -1.319   3.115   1.643  1.6799 -0.4545  0.4984
  120VAL     CA 1853  -1.113   3.116   1.585 -0.1823 -0.5141 -0.3167
  120VAL     HA 1854  -1.052   3.202   1.610  0.3454 -0.3405 -2.0304
  120VAL     CB 1855  -1.095   3.003   1.688 -0.2937 -0.1963  0.4449
  120VAL     HB 1856  -1.151   3.032   1.776  1.0891 -1.4279  1.7924
  120VAL    CG1 1857  -1.150   2.870   1.638 -0.4499 -1.0150  0.3056
  120VAL   HG11 1858  -1.092   2.840   1.550 -0.0786  0.0910  0.1588
  120VAL   HG12 1859  -1.148   2.790   1.712 -1.6259 -1.2096  0.1463
  120VAL   HG13 1860  -1.248   2.898   1.601 -0.1990 -1.0952 -0.4438
  120VAL    CG2 1861  -0.950   2.982   1.739 -0.5443 -0.8882 -0.2098
  120VAL   HG21 1862  -0.905   3.077   1.767  2.9589 -1.9283 -1.7781
  120VAL   HG22 1863  -0.936   2.915   1.824  0.2141 -0.2442  0.1877
  120VAL   HG23 1864  -0.877   2.962   1.661  2.3229  1.6215  1.6209
  120VAL      C 1865  -1.068   3.068   1.449 -0.5449 -0.2815 -0.6455
  120VAL      O 1866  -0.949   3.062   1.428 -0.5327  0.3641  0.0767
  121GLN      N 1867  -1.163   3.038   1.361  0.7184  0.1394 -0.4528
  121GLN      H 1868  -1.258   3.048   1.392  0.6312 -1.9086  0.1079
  121GLN     CA 1869  -1.130   2.994   1.227  0.1378 -0.5150  0.1633
  121GLN     HA 1870  -1.056   2.916   1.246  0.9213  0.2414  0.2734
  121GLN     CB 1871  -1.255   2.935   1.157  0.1167 -0.1210 -0.7374
  121GLN    HB1 1872  -1.329   3.014   1.164  0.9101  0.4964  1.6180
  121GLN    HB2 1873  -1.286   2.850   1.218  0.4001 -0.2893 -0.8279
  121GLN     CG 1874  -1.247   2.890   1.010  0.3286 -0.0950 -0.0034
  121GLN    HG1 1875  -1.217   2.974   0.947 -2.6759  0.1908 -1.2112
  121GLN    HG2 1876  -1.352   2.872   0.987 -0.2251  0.4472  1.9110
  121GLN     CD 1877  -1.164   2.771   0.978  0.1302 -0.0445  0.9318
  121GLN    OE1 1878  -1.137   2.695   1.068 -0.5062 -0.2446  0.0297
  121GLN    NE2 1879  -1.137   2.748   0.854  0.4606 -0.0349 -0.3324
  121GLN   HE21 1880  -1.188   2.792   0.779  0.8113  4.6841  1.8322
  121GLN   HE22 1881  -1.063   2.682   0.836  0.3113 -0.5751  0.9548
  121GLN      C 1882  -1.054   3.108   1.152  0.3986  0.9133  0.0374
  121GLN      O 1883  -0.997   3.080   1.049  0.3043 -0.8768  0.8383
  122ALA      N 1884  -1.054   3.233   1.205  1.0204 -0.2037  0.3898
  122ALA      H 1885  -1.115   3.256   1.283 -1.6723 -1.6125 -1.1440
  122ALA     CA 1886  -0.978   3.341   1.152 -0.2063 -1.0184  0.2001
  122ALA     HA 1887  -1.017   3.378   1.057 -0.9565  0.5787  1.0890
  122ALA     CB 1888  -1.004   3.463   1.232 -0.0726  0.1551  1.0779
  122ALA    HB1 1889  -1.110   3.490   1.236 -0.1657  0.4197 -1.5340
  122ALA    HB2 1890  -0.955   3.450   1.328  0.0605 -0.5789  0.9180
  122ALA    HB3 1891  -0.954   3.542   1.177 -0.6082 -0.9927 -1.2062
  122ALA      C 1892  -0.828   3.312   1.130 -0.0867  0.7051 -0.4154
  122ALA      O 1893  -0.768   3.364   1.042  0.2595 -0.2982 -0.4539
  123TRP      N 1894  -0.767   3.229   1.210 -0.7951  0.4938  0.3301
  123TRP      H 1895  -0.811   3.199   1.295 -0.2604  2.3832  1.3288
  123TRP     CA 1896  -0.620   3.217   1.209 -0.3703  0.4985  0.0855
  123TRP     HA 1897  -0.575   3.314   1.191 -1.3682  0.6768 -1.6378
  123TRP     CB 1898  -0.570   3.183   1.344  0.8306  0.2104 -0.3219
  123TRP    HB1 1899  -0.464   3.158   1.346  0.4535 -1.7186 -1.2919
  123TRP    HB2 1900  -0.615   3.086   1.366  0.0574  0.5678 -0.3062
  123TRP     CG 1901  -0.594   3.282   1.456 -0.5487  0.0861  0.0856
  123TRP    CD1 1902  -0.694   3.267   1.548  0.1020  0.0594  0.6137
  123TRP    HD1 1903  -0.755   3.178   1.540  1.6940 -0.9101 -2.6533
  123TRP    NE1 1904  -0.710   3.377   1.629 -0.6809  0.1418  0.7792
  123TRP    HE1 1905  -0.790   3.386   1.691 -0.3669 -2.5232  1.7093
  123TRP    CE2 1906  -0.611   3.471   1.595  0.0048 -0.1489  0.3774
  123TRP    CZ2 1907  -0.577   3.600   1.637 -0.1526  0.4799  0.2487
  123TRP    HZ2 1908  -0.629   3.649   1.719  0.6985 -2.3616  2.6637
  123TRP    CH2 1909  -0.462   3.673   1.589  1.1341  0.3110  0.0595
  123TRP    HH2 1910  -0.449   3.770   1.636 -0.7279  1.2560 -1.2110
  123TRP    CZ3 1911  -0.394   3.619   1.478  0.8681 -0.6899  0.3034
  123TRP    HZ3 1912  -0.329   3.685   1.421 -3.6270  2.8337 -1.3383
  123TRP    CE3 1913  -0.423   3.485   1.432 -0.8886  0.0647  0.2328
  123TRP    HE3 1914  -0.375   3.445   1.344  0.1161  2.5759 -0.4402
  123TRP    CD2 1915  -0.531   3.412   1.488  0.3567 -0.4445  0.3999
  123TRP      C 1916  -0.570   3.133   1.088 -0.6127 -0.4413 -0.2256
  123TRP      O 1917  -0.449   3.122   1.080 -0.3038 -0.4333 -0.0409
  124ILE      N 1918  -0.660   3.079   1.000  0.1429 -0.0989 -0.0169
  124ILE      H 1919  -0.757   3.091   1.025 -0.2521  0.5833 -1.7441
  124ILE     CA 1920  -0.635   2.992   0.882 -0.1973 -0.3413  0.0215
  124ILE     HA 1921  -0.529   3.007   0.861 -0.4164  0.2286 -0.7167
  124ILE     CB 1922  -0.664   2.841   0.911 -0.5910  0.2543 -0.2708
  124ILE     HB 1923  -0.610   2.814   1.002 -5.6205 -3.5292  2.1265
  124ILE    CG2 1924  -0.812   2.803   0.933 -0.2219 -0.4640 -0.0595
  124ILE   HG21 1925  -0.872   2.796   0.842 -0.3301  0.0374 -0.0330
  124ILE   HG22 1926  -0.816   2.714   0.996  0.9159 -1.0177 -0.7418
  124ILE   HG23 1927  -0.851   2.878   1.002 -1.4558 -1.1410  0.0138
  124ILE    CG1 1928  -0.629   2.735   0.799  0.3395 -0.1903 -0.0796
  124ILE   HG11 1929  -0.701   2.754   0.720 -0.8421 -0.0954  0.9724
  124ILE   HG12 1930  -0.649   2.640   0.848  0.3284 -0.4484 -0.5830
  124ILE     CD 1931  -0.479   2.735   0.753  0.0894 -0.5666  0.4594
  124ILE    HD1 1932  -0.465   2.713   0.647  2.3433  1.1978  0.3157
  124ILE    HD2 1933  -0.435   2.833   0.772 -1.0145  0.1443 -0.4652
  124ILE    HD3 1934  -0.430   2.655   0.809 -1.8773 -0.0589  3.1194
  124ILE      C 1935  -0.697   3.046   0.752  0.7529  0.2258 -0.1205
  124ILE      O 1936  -0.674   2.989   0.645  0.0810 -0.4280 -0.3151
  125ARG      N 1937  -0.779   3.153   0.757  0.4225 -0.0538  0.0152
  125ARG      H 1938  -0.794   3.205   0.842 -0.1228 -0.3432  0.1003
  125ARG     CA 1939  -0.829   3.209   0.637 -0.0650  0.5291 -0.3657
  125ARG     HA 1940  -0.887   3.134   0.584 -1.3310  1.9124 -1.0000
  125ARG     CB 1941  -0.929   3.315   0.681 -0.2242 -0.6516 -0.4914
  125ARG    HB1 1942  -0.957   3.373   0.593 -0.3132 -1.7749 -1.2195
  125ARG    HB2 1943  -0.886   3.392   0.746 -1.5499 -0.6757  0.4627
  125ARG     CG 1944  -1.063   3.255   0.738 -0.4411 -0.8377  0.2961
  125ARG    HG1 1945  -1.043   3.181   0.815 -1.7895 -1.7650 -0.2033
  125ARG    HG2 1946  -1.110   3.190   0.663  0.3965 -0.9802 -0.1182
  125ARG     CD 1947  -1.162   3.359   0.778  0.7396 -0.9148 -0.1574
  125ARG    HD1 1948  -1.199   3.414   0.692 -1.1746 -0.6632  0.7878
  125ARG    HD2 1949  -1.108   3.423   0.848  2.1841 -1.7287 -0.4846
  125ARG     NE 1950  -1.283   3.307   0.846 -0.0816  0.5179 -0.0695
  125ARG     HE 1951  -1.334   3.229   0.809  2.4186 -1.4727  0.4361
  125ARG     CZ 1952  -1.335   3.348   0.964 -0.1456  0.2921 -0.2438
  125ARG    NH1 1953  -1.300   3.460   1.017 -0.4975 -0.2409  0.3297
  125ARG   HH11 1954  -1.233   3.520   0.972 -1.1832 -0.5436 -1.1653
  125ARG   HH12 1955  -1.340   3.489   1.105  0.1781 -1.5549  1.1106
  125ARG    NH2 1956  -1.440   3.286   1.014  0.1493  0.1186 -0.3659
  125ARG   HH21 1957  -1.488   3.216   0.961  1.1365  0.9903 -2.5143
  125ARG   HH22 1958  -1.469   3.326   1.103  1.4484  0.1958  0.0477
  125ARG      C 1959  -0.715   3.258   0.555 -0.7528  0.3606 -0.6623
  125ARG      O 1960  -0.625   3.318   0.609  0.4278 -0.1742  0.2857
  126GLY      N 1961  -0.713   3.223   0.427  0.0971  0.1003 -0.3167
  126GLY      H 1962  -0.787   3.159   0.403 -0.6474  0.9350 -0.3181
  126GLY     CA 1963  -0.620   3.271   0.326 -1.2466  0.0941 -0.4920
  126GLY    HA1 1964  -0.598   3.375   0.350 -1.4734 -0.2408  1.3872
  126GLY    HA2 1965  -0.671   3.266   0.230  0.1736 -0.9472 -1.2281
  126GLY      C 1966  -0.481   3.206   0.312  0.1466 -0.1816  0.1251
  126GLY      O 1967  -0.401   3.245   0.225 -0.4754 -0.4078  0.4693
  127CY2      N 1968  -0.453   3.100   0.391 -0.0751 -0.1340  0.1294
  127CY2      H 1969  -0.525   3.065   0.453  0.3170 -2.5730 -0.7083
  127CY2     CA 1970  -0.334   3.021   0.393  0.6263  0.1239 -0.5292
  127CY2     HA 1971  -0.246   3.085   0.397  1.2702 -0.6614 -1.6803
  127CY2     CB 1972  -0.329   2.941   0.526 -0.1862 -0.5388 -0.5577
  127CY2    HB1 1973  -0.429   2.907   0.554  0.4531 -2.0123  0.0571
  127CY2    HB2 1974  -0.302   3.010   0.606  0.0811 -1.7761  0.4445
  127CY2     SG 1975  -0.202   2.804   0.526 -0.0693  0.0666 -0.1352
  127CY2    HG1 1976  -0.243   2.725   0.426  0.7339  1.2612 -1.4508
  127CY2    HG2 1977  -0.081   2.852   0.497  0.1310 -0.1518  0.3353
  127CY2    HG3 1978  -0.205   2.724   0.633 -1.8466 -0.6255 -0.6623
  127CY2      C 1979  -0.318   2.929   0.272 -0.8870  0.2082  0.5118
  127CY2      O 1980  -0.399   2.843   0.240 -0.4752 -0.2146  0.5735
  128ARG      N 1981  -0.218   2.963   0.187 -0.0038 -0.3757 -0.3420
  128ARG      H 1982  -0.169   3.050   0.200  0.1594 -0.1670 -2.0972
  128ARG     CA 1983  -0.166   2.877   0.082 -0.4091  0.5769 -0.0802
  128ARG     HA 1984  -0.244   2.816   0.038  0.9998 -2.2038  1.0034
  128ARG     CB 1985  -0.092   2.973  -0.023  0.1107  0.0635  1.1248
  128ARG    HB1 1986  -0.039   2.910  -0.095 -1.6640 -0.7400  0.4609
  128ARG    HB2 1987  -0.008   3.026   0.022  0.9422 -0.2299 -0.0291
  128ARG     CG 1988  -0.171   3.091  -0.080 -1.0666 -0.4393 -0.0088
  128ARG    HG1 1989  -0.100   3.148  -0.141 -0.5610 -0.8697  0.1696
  128ARG    HG2 1990  -0.208   3.160  -0.004  0.4749  0.6209 -0.1784
  128ARG     CD 1991  -0.278   3.038  -0.174 -0.2090 -0.0940  0.0568
  128ARG    HD1 1992  -0.349   3.120  -0.171  0.7102  0.7190  2.4419
  128ARG    HD2 1993  -0.322   2.948  -0.130 -0.8355  0.2055  0.0488
  128ARG     NE 1994  -0.217   3.030  -0.309 -0.2957 -0.5890  0.2967
  128ARG     HE 1995  -0.136   3.089  -0.323  1.7522 -3.2469  0.1387
  128ARG     CZ 1996  -0.248   2.933  -0.393 -0.2226 -0.5764 -0.2063
  128ARG    NH1 1997  -0.352   2.865  -0.376 -0.2441 -0.1970 -0.0987
  128ARG   HH11 1998  -0.428   2.887  -0.314 -1.5952 -2.3843 -0.8650
  128ARG   HH12 1999  -0.368   2.798  -0.451  2.4950 -0.5645 -0.4830
  128ARG    NH2 2000  -0.180   2.918  -0.500  0.2284  0.4841 -0.6188
  128ARG   HH21 2001  -0.104   2.974  -0.536  1.8246 -1.0481  0.2247
  128ARG   HH22 2002  -0.203   2.838  -0.557 -0.9723  1.2176 -1.2317
  128ARG      C 2003  -0.070   2.762   0.132 -0.1813  0.5814  0.4474
  128ARG      O 2004  -0.039   2.745   0.249  0.0590 -0.2829  0.8027
  129LEU      N 2005  -0.043   2.669   0.037 -0.0314  0.3660 -0.2013
  129LEU      H 2006  -0.067   2.689  -0.060 -0.8058 -2.5177 -0.6879
  129LEU     CA 2007  -0.006   2.522   0.062  0.5245 -0.2603 -0.3982
  129LEU     HA 2008  -0.008   2.501   0.169  0.2311  1.8278  0.0503
  129LEU     CB 2009  -0.112   2.427  -0.007  0.3874  0.6549 -0.8241
  129LEU    HB1 2010  -0.102   2.442  -0.114  0.0648  1.4428 -0.7485
  129LEU    HB2 2011  -0.211   2.462   0.023  0.8772  1.5663 -0.2273
  129LEU     CG 2012  -0.104   2.277   0.030  0.0203  0.4475 -0.2173
  129LEU     HG 2013  -0.007   2.238  -0.002 -1.3719 -2.1352 -1.6051
  129LEU    CD1 2014  -0.131   2.265   0.181 -0.4145  1.0271  0.7968
  129LEU   HD11 2015  -0.220   2.322   0.208 -1.2165  0.8018 -1.2444
  129LEU   HD12 2016  -0.154   2.160   0.196 -2.5497  1.1980 -0.7650
  129LEU   HD13 2017  -0.039   2.292   0.232 -0.4805 -0.4645  1.7704
  129LEU    CD2 2018  -0.208   2.199  -0.045  0.3110  0.2371  0.1696
  129LEU   HD21 2019  -0.192   2.093  -0.027  4.1748  0.8432  1.2502
  129LEU   HD22 2020  -0.307   2.244  -0.044  0.9063  1.7697 -2.4123
  129LEU   HD23 2021  -0.179   2.223  -0.147  1.1266  1.7702  0.7278
  129LEU      C 2022   0.145   2.510   0.012 -0.1527 -0.1844 -0.2613
  129LEU    OC1 2023   0.225   2.455   0.087  0.1525 -0.5710  0.1347
  129LEU   HC11 2024   0.244   2.366   0.055  0.1174 -0.4425 -0.2468
  129LEU   HC12 2025   0.285   2.526   0.112  0.2382  0.0637 -1.7656
  129LEU    OC2 2026   0.182   2.544  -0.107  0.3353  0.3245 -0.6347
  129LEU   HC21 2027   0.220   2.631  -0.121  1.8510 -0.3387 -0.8461
  129LEU   HC22 2028   0.198   2.465  -0.159  0.2658  0.3335 -0.6686
  130SOL     OW 2029   6.234   5.143   1.741  0.0200 -0.2483  0.5446
  130SOL    HW1 2030   6.197   5.221   1.781 -0.2675 -0.4746  0.7264
  130SOL    HW2 2031   6.292   5.176   1.673 -0.7247  0.1151  0.0689
  131SOL     OW 2032   1.842   4.206   0.448  0.6918 -0.3482 -0.0105
  131SOL    HW1 2033   1.836   4.113   0.470  0.3200 -0.0461  1.2286
  131SOL    HW2 2034   1.806   4.211   0.359  2.3974 -1.6270 -0.8424
  132SOL     OW 2035   2.833   0.530   1.015  0.2710  0.6788 -0.1881
  132SOL    HW1 2036   2.741   0.520   0.992  0.5105 -0.0077 -0.8737
  132SOL    HW2 2037   2.859   0.615   0.979 -0.5184  1.6787  1.4749
  133SOL     OW 2038   4.477   4.105   2.377 -0.5528  0.2839 -0.1661
  133SOL    HW1 2039   4.430   4.032   2.337 -1.7247  0.6080  0.5602
  133SOL    HW2 2040   4.452   4.182   2.326 -0.4266  0.3921 -0.0681
  134SOL     OW 2041   3.793   2.488   4.454  0.3404 -0.2868  0.2642
  134SOL    HW1 2042   3.761   2.565   4.502  0.7469  0.2456 -0.3030
  134SOL    HW2 2043   3.822   2.428   4.522 -2.2679 -0.9971  0.8520
  135SOL     OW 2044   1.460   6.303   1.301  0.4033  0.0938 -0.2901
  135SOL    HW1 2045   1.506   6.384   1.320  0.8761 -0.0205 -0.9105
  135SOL    HW2 2046   1.529   6.241   1.276  0.3024 -1.1538  2.1941
  136SOL     OW 2047   3.931   5.929   2.689 -0.0040  0.2393  0.0435
  136SOL    HW1 2048   3.939   5.973   2.605  0.8654  0.7131  0.3601
  136SOL    HW2 2049   3.889   5.993   2.746  2.4446  1.2299  0.8652
  137SOL     OW 2050   5.308   4.919   1.100 -0.1444 -0.0383 -0.6067
  137SOL    HW1 2051   5.263   4.984   1.155 -1.4643 -0.2798 -1.3438
  137SOL    HW2 2052   5.352   4.972   1.033 -1.2897  0.1397 -1.2600
  138SOL     OW 2053   4.434   6.173   4.295  0.2413 -0.2964 -0.3573
  138SOL    HW1 2054   4.474   6.182   4.382  2.7369  1.0087 -1.5363
  138SOL    HW2 2055   4.454   6.083   4.269  1.1106 -0.1265 -0.3011
  139SOL     OW 2056   0.933   0.407   1.380 -0.0683  0.3692  0.0843
  139SOL    HW1 2057   0.880   0.358   1.443  1.1143  0.1706  0.9436
  139SOL    HW2 2058   0.892   0.494   1.379 -1.1468 -0.1177 -0.1951
  140SOL     OW 2059   1.055   4.069   0.364  0.1131  0.6740 -0.3522
  140SOL    HW1 2060   1.002   4.102   0.436  0.2025  0.3167 -0.1183
  140SOL    HW2 2061   1.146   4.086   0.390  0.1828 -0.1917 -0.0024
  141SOL     OW 2062   1.786   2.197   1.766 -0.7098  0.2917  0.0820
  141SOL    HW1 2063   1.733   2.270   1.798 -3.3628 -1.8332  0.8552
  141SOL    HW2 2064   1.778   2.129   1.832 -0.4814 -1.6598 -1.7623
  142SOL     OW 2065   3.769   6.343   1.327 -0.0598  0.1801  0.0125
  142SOL    HW1 2066   3.766   6.380   1.240 -0.5688 -0.6274 -0.3279
  142SOL    HW2 2067   3.783   6.418   1.385  1.6034  0.5761 -0.8538
  143SOL     OW 2068   4.642   2.543   1.388 -0.0403 -0.0015 -0.8450
  143SOL    HW1 2069   4.628   2.450   1.372  0.4164 -0.6127  1.8998
  143SOL    HW2 2070   4.720   2.565   1.337  0.1290 -1.2269 -1.1276
  144SOL     OW 2071   1.808   2.701   3.857  0.2624 -0.4495 -0.1263
  144SOL    HW1 2072   1.744   2.771   3.870  1.8654  0.7018  2.1767
  144SOL    HW2 2073   1.754   2.624   3.838 -1.5428  1.6106 -5.2662
  145SOL     OW 2074   4.298   0.837   3.805 -0.3066  0.2204 -0.3928
  145SOL    HW1 2075   4.213   0.831   3.761 -0.4118 -1.1393 -0.0655
  145SOL    HW2 2076   4.284   0.793   3.889  0.8821 -0.6086 -0.6134
  146SOL     OW 2077   3.185   2.665   0.493  0.3979 -0.1312  0.9000
  146SOL    HW1 2078   3.201   2.605   0.419  0.8466 -0.2894  1.1193
  146SOL    HW2 2079   3.258   2.649   0.553  1.8532  2.3022 -0.0959
  147SOL     OW 2080   3.808   6.486   0.204  0.5957  0.1534  0.4785
  147SOL    HW1 2081   3.810   6.390   0.207 -0.0048  0.1196 -0.0805
  147SOL    HW2 2082   3.723   6.510   0.239  0.7542  0.4877  0.6425
  148SOL     OW 2083   1.622   1.937   3.205 -0.1631 -0.0302 -0.2281
  148SOL    HW1 2084   1.530   1.918   3.190 -0.1616  0.4331 -0.8340
  148SOL    HW2 2085   1.639   1.905   3.294 -1.1443  0.7505  0.2589
  149SOL     OW 2086   1.320   4.613   0.254 -0.0735  0.0377  0.3317
  149SOL    HW1 2087   1.335   4.544   0.319  0.2684 -0.8091 -0.6296
  149SOL    HW2 2088   1.350   4.693   0.298  1.2552 -0.6906  0.7940
  150SOL     OW 2089   2.429   1.730   0.277  0.4916  0.4440  0.2768
  150SOL    HW1 2090   2.497   1.687   0.225 -1.1051 -0.6525 -0.9895
  150SOL    HW2 2091   2.438   1.693   0.364  0.3079 -1.1278 -0.3469
  151SOL     OW 2092   2.634   2.724   3.926  0.5492 -0.6908 -0.0730
  151SOL    HW1 2093   2.688   2.656   3.968  0.3423 -2.2060 -2.0939
  151SOL    HW2 2094   2.545   2.690   3.932  0.5307 -1.0299 -1.7807
  152SOL     OW 2095   1.863   0.001   1.467  0.2297  0.1366 -0.4208
  152SOL    HW1 2096   1.938   0.054   1.441 -0.1941  0.1711 -1.6539
  152SOL    HW2 2097   1.901  -0.080   1.500  0.8677  1.0003  1.0805
  153SOL     OW 2098   3.392   5.311   4.485 -0.0371  0.0025 -0.1302
  153SOL    HW1 2099   3.488   5.315   4.483 -0.0519  1.8699  0.9711
  153SOL    HW2 2100   3.373   5.245   4.552  0.4876  0.2856  0.3104
  154SOL     OW 2101   5.055   0.641   4.502 -0.6114  0.2953 -0.2173
  154SOL    HW1 2102   5.031   0.552   4.474  0.8044  0.2782 -1.4503
  154SOL    HW2 2103   5.013   0.698   4.438  0.1780  0.4101 -0.6323
  155SOL     OW 2104   5.150   2.684   1.655  0.0016  0.3532  0.1844
  155SOL    HW1 2105   5.215   2.683   1.726 -2.6442  1.2815  2.8606
  155SOL    HW2 2106   5.070   2.653   1.697 -1.3325 -0.8019 -2.9644
  156SOL     OW 2107   4.524   1.501   4.005 -0.3013  0.2818  0.6106
  156SOL    HW1 2108   4.446   1.449   3.983  0.5761 -0.4175 -0.9998
  156SOL    HW2 2109   4.531   1.565   3.934  1.0125 -0.1513  0.3275
  157SOL     OW 2110   5.361   5.254   4.521 -0.0980 -0.7485  0.1583
  157SOL    HW1 2111   5.399   5.328   4.474  0.6617 -0.7779  0.7214
  157SOL    HW2 2112   5.284   5.290   4.564  0.1484 -0.3355  0.2601
  158SOL     OW 2113   3.909   0.859   1.859  0.1609  0.3123 -0.2351
  158SOL    HW1 2114   3.826   0.812   1.868  0.4325 -0.7040 -2.5132
  158SOL    HW2 2115   3.975   0.791   1.846  1.3943  1.1169  1.3527
  159SOL     OW 2116   1.386   4.492   3.323 -0.5565  0.2221  0.1162
  159SOL    HW1 2117   1.313   4.434   3.299 -0.1196 -0.5633  0.6363
  159SOL    HW2 2118   1.423   4.452   3.402  2.2118 -1.0732 -1.6813
  160SOL     OW 2119   2.472   1.686   1.117  0.6444 -0.4009 -0.0946
  160SOL    HW1 2120   2.434   1.652   1.198  3.8992  2.4726  2.9883
  160SOL    HW2 2121   2.562   1.654   1.118  1.4301  1.5744 -1.2446
  161SOL     OW 2122   4.954   5.964   1.251 -0.5581 -0.1407  0.6330
  161SOL    HW1 2123   4.929   6.024   1.322  0.4019  0.2426  0.6650
  161SOL    HW2 2124   4.884   5.973   1.186  0.0067  1.7369  0.2200
  162SOL     OW 2125   3.096   2.267   3.081  0.0141 -0.3510 -0.2275
  162SOL    HW1 2126   3.057   2.354   3.074  0.6998 -0.1177 -1.5215
  162SOL    HW2 2127   3.152   2.260   3.004 -1.7938 -2.8438 -1.4619
  163SOL     OW 2128   1.322   5.450   0.080 -0.1046 -0.4576  0.2154
  163SOL    HW1 2129   1.400   5.483   0.125 -0.2671  0.5674 -0.2314
  163SOL    HW2 2130   1.338   5.356   0.071  2.0767  0.0024 -1.7577
  164SOL     OW 2131   6.237   3.561   3.952 -0.7245  0.5859 -0.7953
  164SOL    HW1 2132   6.330   3.547   3.969 -0.6302 -1.1449 -2.3883
  164SOL    HW2 2133   6.234   3.620   3.877 -0.9400  1.1716 -0.3340
  165SOL     OW 2134   5.500   4.750   0.148  0.1153 -0.7259 -0.2398
  165SOL    HW1 2135   5.534   4.686   0.084 -0.3980 -0.6131 -0.6360
  165SOL    HW2 2136   5.468   4.822   0.094 -1.0558 -0.9756  0.0871
  166SOL     OW 2137   6.544   1.127   1.075 -0.3150 -0.0249  0.2897
  166SOL    HW1 2138   6.570   1.066   1.006 -1.7627 -1.9711  1.3549
  166SOL    HW2 2139   6.587   1.094   1.154  1.4906  2.2838  0.3797
  167SOL     OW 2140   2.320   0.086   4.346  0.1584 -0.5886  0.3883
  167SOL    HW1 2141   2.292  -0.006   4.343 -2.2093  0.0775  0.4269
  167SOL    HW2 2142   2.356   0.097   4.434 -0.0517 -1.3430  0.5753
  168SOL     OW 2143   6.298   4.726   0.017 -0.6938 -0.1222  0.0728
  168SOL    HW1 2144   6.325   4.749   0.106  0.2046  0.8023 -0.4164
  168SOL    HW2 2145   6.278   4.810  -0.024 -1.5159 -0.5727 -0.4853
  169SOL     OW 2146   1.614   4.095   3.035  0.3522  0.3385  0.3427
  169SOL    HW1 2147   1.657   4.174   3.068 -5.2422  3.5158  1.2480
  169SOL    HW2 2148   1.613   4.105   2.940  1.2091  0.3665  0.3304
  170SOL     OW 2149   4.004   2.590   3.083  0.0214 -0.1417 -0.2975
  170SOL    HW1 2150   4.040   2.501   3.086  1.3860  0.4114  1.5906
  170SOL    HW2 2151   4.060   2.636   3.021  0.6441 -0.0836  0.2968
  171SOL     OW 2152   3.539   3.433   1.500 -0.3587 -0.2057  0.8220
  171SOL    HW1 2153   3.586   3.350   1.510  0.7272  0.0608 -1.5683
  171SOL    HW2 2154   3.591   3.483   1.438 -2.0622  1.4744  0.6665
  172SOL     OW 2155   4.780   0.168   4.494 -0.2845 -0.3337  0.7868
  172SOL    HW1 2156   4.746   0.079   4.492  0.6966 -0.7013 -0.8597
  172SOL    HW2 2157   4.793   0.186   4.587 -0.7383 -1.7981  1.1626
  173SOL     OW 2158   0.476   6.188   3.622  0.0780 -0.1470  0.0687
  173SOL    HW1 2159   0.477   6.265   3.565  0.1791 -0.0302  0.2268
  173SOL    HW2 2160   0.556   6.195   3.673  0.1132 -0.3864  0.0480
  174SOL     OW 2161   3.118   2.000   3.179 -0.4427 -0.5471  0.1161
  174SOL    HW1 2162   3.187   2.033   3.237  0.0509 -0.4745 -0.5031
  174SOL    HW2 2163   3.083   2.078   3.137 -0.0299 -0.6902 -0.5165
  175SOL     OW 2164   2.239   4.204   0.808  0.1621 -0.0025  0.4863
  175SOL    HW1 2165   2.283   4.263   0.746  0.2247  1.2633  1.6874
  175SOL    HW2 2166   2.277   4.226   0.893 -1.7041  0.1093  1.3498
  176SOL     OW 2167   1.106   2.510   3.055  0.4186  1.1454 -0.5786
  176SOL    HW1 2168   1.092   2.605   3.061  0.8301  1.2116 -0.6413
  176SOL    HW2 2169   1.041   2.481   2.991 -0.3561  1.2368  0.1438
  177SOL     OW 2170   2.160   3.757   2.360  0.5568 -0.2378 -0.6268
  177SOL    HW1 2171   2.105   3.684   2.334  1.3565 -1.3886  0.7744
  177SOL    HW2 2172   2.138   3.827   2.298 -4.1468  0.2013  1.1733
  178SOL     OW 2173   4.477   2.038   3.426 -0.0048 -1.0016 -0.6968
  178SOL    HW1 2174   4.397   2.005   3.384 -1.9276  1.3871  0.8156
  178SOL    HW2 2175   4.461   2.029   3.520  1.3016 -0.0017 -0.3486
  179SOL     OW 2176   4.280   1.341   1.635 -0.1227  0.0414 -0.2784
  179SOL    HW1 2177   4.323   1.307   1.713  0.0816 -2.3230 -1.3173
  179SOL    HW2 2178   4.186   1.330   1.651 -0.0464 -2.4936 -1.0997
  180SOL     OW 2179   3.053   6.195   0.351  0.1354 -0.4887  0.1711
  180SOL    HW1 2180   3.080   6.180   0.260  0.9377  0.9751  0.1356
  180SOL    HW2 2181   2.995   6.122   0.371  0.9625 -1.5412 -1.0935
  181SOL     OW 2182   4.352   3.019   1.036  0.1025  0.3414 -0.2644
  181SOL    HW1 2183   4.350   3.052   0.947 -2.0605 -0.2154 -0.4619
  181SOL    HW2 2184   4.391   3.090   1.088  2.2129  0.3414 -1.7232
  182SOL     OW 2185   6.073   3.821   4.630  0.0916  0.0247  1.1561
  182SOL    HW1 2186   5.977   3.816   4.635  0.0833 -0.0418  0.9378
  182SOL    HW2 2187   6.103   3.733   4.654 -0.0024 -0.7726 -1.3471
  183SOL     OW 2188   3.128   3.789   3.431  0.3458 -0.3597  0.1978
  183SOL    HW1 2189   3.096   3.780   3.521  0.2512  1.2797  0.3758
  183SOL    HW2 2190   3.135   3.700   3.398 -1.1313 -0.9331  1.3052
  184SOL     OW 2191   0.765   5.656   3.741 -0.2184  0.9784  0.1428
  184SOL    HW1 2192   0.731   5.625   3.657 -1.4623  1.2780  0.5093
  184SOL    HW2 2193   0.693   5.708   3.778  0.8231  2.0235  0.7602
  185SOL     OW 2194   5.981   2.562   3.602 -0.2395  0.2448  0.2398
  185SOL    HW1 2195   6.050   2.594   3.661 -1.1477 -0.0125  1.4785
  185SOL    HW2 2196   5.975   2.628   3.534  1.4886  0.0940 -0.1240
  186SOL     OW 2197   3.150   3.848   1.437 -0.1669  0.1118  0.3390
  186SOL    HW1 2198   3.176   3.768   1.483 -0.3180  0.3422  0.8262
  186SOL    HW2 2199   3.230   3.876   1.391  0.0655  0.0496  0.7024
  187SOL     OW 2200   1.748   4.250   0.175 -0.1387  0.2954  0.1984
  187SOL    HW1 2201   1.782   4.180   0.121  2.1749 -0.0941  2.0121
  187SOL    HW2 2202   1.670   4.281   0.128  0.1169 -1.8667 -1.8276
  188SOL     OW 2203   0.515   6.490   3.069  0.4735 -0.0034  0.3835
  188SOL    HW1 2204   0.477   6.570   3.034 -0.5544 -0.7897 -0.3530
  188SOL    HW2 2205   0.597   6.518   3.111  0.8239  1.2216 -1.0597
  189SOL     OW 2206   3.444   1.038   2.734  0.2259  0.5696 -0.0947
  189SOL    HW1 2207   3.349   1.030   2.725  0.1195  1.2250  0.3681
  189SOL    HW2 2208   3.478   1.023   2.646 -0.2685 -0.1485 -0.1715
  190SOL     OW 2209   5.208   2.464   3.634  0.0504  0.6293  0.1930
  190SOL    HW1 2210   5.115   2.448   3.618 -0.1494 -1.1305  2.4886
  190SOL    HW2 2211   5.250   2.382   3.610  0.9646  1.2553 -0.3774
  191SOL     OW 2212   4.486   4.924   4.245  0.2961  0.0414  0.1366
  191SOL    HW1 2213   4.417   4.886   4.299  0.2571  2.1595  1.6820
  191SOL    HW2 2214   4.441   4.953   4.166  0.1742 -2.1197 -0.6695
  192SOL     OW 2215   4.670   2.347   2.963  0.0109 -0.4523  0.2559
  192SOL    HW1 2216   4.712   2.317   3.043 -0.2369  0.2936  0.6834
  192SOL    HW2 2217   4.703   2.290   2.894  0.1582 -1.1584  0.9070
  193SOL     OW 2218   4.424   2.568   1.569 -0.1070 -0.0596  0.7279
  193SOL    HW1 2219   4.456   2.588   1.481  2.0195  2.1108  1.8747
  193SOL    HW2 2220   4.482   2.498   1.600  0.9602  1.0224  1.2957
  194SOL     OW 2221   3.304   0.761   0.100  0.1874 -0.6078 -0.3561
  194SOL    HW1 2222   3.380   0.801   0.058  0.7715 -0.8415  0.4574
  194SOL    HW2 2223   3.339   0.718   0.178 -0.8718 -0.1951  0.3653
  195SOL     OW 2224   4.179   1.876   0.206  0.5240 -0.5347  0.0995
  195SOL    HW1 2225   4.197   1.797   0.256  1.9769  0.1540  0.7333
  195SOL    HW2 2226   4.261   1.926   0.209 -0.2130  0.7996 -0.6418
  196SOL     OW 2227   4.696   5.431   0.210 -0.7613  0.2408  0.5745
  196SOL    HW1 2228   4.726   5.375   0.282  0.1678  0.5139  0.4199
  196SOL    HW2 2229   4.605   5.406   0.195 -0.2869 -1.4206  0.3290
  197SOL     OW 2230   5.825   4.402   0.465 -0.1110  0.0503  0.3956
  197SOL    HW1 2231   5.891   4.371   0.528 -1.6450  0.4066  2.2427
  197SOL    HW2 2232   5.865   4.385   0.380  1.0462 -2.7618  1.3652
  198SOL     OW 2233   2.138   2.519   3.330  0.3066 -0.0166 -0.3406
  198SOL    HW1 2234   2.110   2.542   3.242  1.8322  1.1828 -0.5581
  198SOL    HW2 2235   2.059   2.486   3.373 -0.2867 -1.4436 -2.3908
  199SOL     OW 2236   1.017   5.315   1.331  0.3044 -0.2993 -0.0245
  199SOL    HW1 2237   0.935   5.340   1.373  0.2305  0.5114 -0.6361
  199SOL    HW2 2238   1.069   5.275   1.401  0.3824  1.4716  0.9691
  200SOL     OW 2239   5.959   0.139   1.420 -0.1265  0.3419  0.5610
  200SOL    HW1 2240   5.962   0.206   1.352  0.3823  0.8782  1.1023
  200SOL    HW2 2241   5.966   0.056   1.373 -0.7235  0.6638 -0.1122
  201SOL     OW 2242   0.554   0.816   3.598  0.1613 -0.4306  0.4862
  201SOL    HW1 2243   0.574   0.839   3.507 -0.9719 -2.4510 -0.3425
  201SOL    HW2 2244   0.639   0.800   3.638  0.6439 -0.3229 -0.4656
  202SOL     OW 2245   1.825   4.489   3.983  0.5591  0.0842 -0.2233
  202SOL    HW1 2246   1.855   4.555   4.047  1.9663  0.0288 -0.7831
  202SOL    HW2 2247   1.766   4.537   3.925  2.1936  1.1036 -1.1190
  203SOL     OW 2248   4.212   6.292   0.577  0.0812 -0.8245 -0.5366
  203SOL    HW1 2249   4.165   6.280   0.495  2.0628 -0.9943 -1.7086
  203SOL    HW2 2250   4.144   6.317   0.640 -1.6184 -1.5345 -1.9965
  204SOL     OW 2251   1.017   4.110   3.632  0.4883 -0.5395  0.1853
  204SOL    HW1 2252   1.001   4.025   3.592 -1.3510 -0.7074  1.1560
  204SOL    HW2 2253   0.977   4.173   3.572 -0.5771 -0.6315  0.7636
  205SOL     OW 2254   5.427   3.775   1.882  0.1606  0.5341  0.4665
  205SOL    HW1 2255   5.390   3.836   1.946 -2.6002 -0.6365  0.1530
  205SOL    HW2 2256   5.358   3.766   1.816  1.8987 -0.2739 -1.3288
  206SOL     OW 2257   2.680   4.317   2.764  0.0165  0.5098 -0.5503
  206SOL    HW1 2258   2.749   4.287   2.823 -0.6812 -2.4595 -1.0761
  206SOL    HW2 2259   2.600   4.311   2.816 -0.0932  2.6843 -0.3516
  207SOL     OW 2260   2.735   4.981   2.030  0.0534 -0.0044 -0.2153
  207SOL    HW1 2261   2.795   4.906   2.028 -1.0334 -0.8896 -0.4306
  207SOL    HW2 2262   2.756   5.027   2.112 -0.7293 -1.7992  1.0512
  208SOL     OW 2263   4.322   0.349   2.693  1.1257 -0.2027  0.0709
  208SOL    HW1 2264   4.305   0.435   2.656  0.3580 -0.8361 -1.0991
  208SOL    HW2 2265   4.238   0.304   2.689  0.6008  0.1110  3.8579
  209SOL     OW 2266   1.335   2.000   0.032 -0.5865  0.0624  0.5482
  209SOL    HW1 2267   1.311   1.915   0.069  0.4501 -2.0940 -3.2108
  209SOL    HW2 2268   1.280   2.008  -0.046  2.4627  0.5489 -1.7253
  210SOL     OW 2269   6.243   5.803   4.213  0.0820 -0.0674 -0.1209
  210SOL    HW1 2270   6.239   5.708   4.224 -1.0969 -0.0166  0.0350
  210SOL    HW2 2271   6.322   5.829   4.260  0.2231 -0.9280  0.1374
  211SOL     OW 2272   4.664   6.286   1.530  0.9628 -0.1293 -0.3374
  211SOL    HW1 2273   4.579   6.241   1.524  1.9625 -2.2354  0.3352
  211SOL    HW2 2274   4.673   6.309   1.622  1.2119 -0.0546 -0.3798
  212SOL     OW 2275   3.995   2.635   1.453 -0.7578  0.2903  0.2898
  212SOL    HW1 2276   4.065   2.617   1.516 -1.2401  0.0205  0.7528
  212SOL    HW2 2277   3.916   2.599   1.493 -0.8985 -0.8682 -0.9576
  213SOL     OW 2278   4.611   5.100   4.432 -0.2474 -0.6979 -0.0583
  213SOL    HW1 2279   4.601   5.017   4.386 -0.3511 -0.6469 -0.1268
  213SOL    HW2 2280   4.706   5.111   4.442 -0.1398  0.1033 -1.7368
  214SOL     OW 2281   3.262   4.984   0.321  0.1026 -0.0683 -0.0336
  214SOL    HW1 2282   3.226   5.050   0.380  1.1437  0.3095  0.2173
  214SOL    HW2 2283   3.187   4.950   0.273 -0.9835 -1.2213  2.2947
  215SOL     OW 2284   3.765   2.938   4.325  0.0378 -0.2477 -0.0878
  215SOL    HW1 2285   3.671   2.936   4.346  0.2597 -0.1063  0.9514
  215SOL    HW2 2286   3.776   2.865   4.263 -0.9646  0.4852 -1.1949
  216SOL     OW 2287   3.786   2.912   1.345  0.5860 -0.1349 -0.3906
  216SOL    HW1 2288   3.840   2.973   1.396  1.4553 -0.2482 -1.1655
  216SOL    HW2 2289   3.804   2.934   1.254 -2.0231  1.0329 -0.7346
  217SOL     OW 2290   5.657   6.105   4.089 -0.4532 -0.1684  0.2557
  217SOL    HW1 2291   5.638   6.033   4.029 -0.7907  0.2946 -0.2057
  217SOL    HW2 2292   5.672   6.180   4.031 -0.6077  0.2446  0.7532
  218SOL     OW 2293   2.946   4.806   2.082 -0.1220  0.1507 -0.4673
  218SOL    HW1 2294   2.929   4.745   2.011 -0.4491  0.9097 -1.0462
  218SOL    HW2 2295   3.027   4.850   2.057 -0.4741  0.7328 -0.5808
  219SOL     OW 2296   4.878   3.865   1.257  0.2307 -0.2266  0.0806
  219SOL    HW1 2297   4.893   3.771   1.255  1.5911 -0.0334  0.3219
  219SOL    HW2 2298   4.879   3.888   1.350 -1.0507 -0.0951  0.0824
  220SOL     OW 2299   0.332   5.833   1.452 -0.6315  0.1197 -0.3344
  220SOL    HW1 2300   0.401   5.860   1.514 -1.1441  1.2578 -0.2278
  220SOL    HW2 2301   0.366   5.860   1.367  0.4191 -2.1407 -0.6971
  221SOL     OW 2302   2.760   5.936   1.958 -1.0750  0.3997 -0.8118
  221SOL    HW1 2303   2.688   5.926   1.896 -1.0351  3.7026 -1.5420
  221SOL    HW2 2304   2.760   5.854   2.007 -4.5501 -0.2216 -1.5726
  222SOL     OW 2305   1.573   5.039   2.489  0.0188  0.0279  0.2022
  222SOL    HW1 2306   1.634   4.968   2.471  0.4232  0.2241  0.7482
  222SOL    HW2 2307   1.626   5.119   2.483 -0.2610  0.2266  0.3202
  223SOL     OW 2308   2.986   2.036   4.049 -0.3143  0.2329  0.0860
  223SOL    HW1 2309   2.913   2.027   3.987 -1.4534 -3.6755  1.6567
  223SOL    HW2 2310   2.945   2.070   4.128  0.6122  2.5470 -0.3426
  224SOL     OW 2311   5.764   5.601   0.250 -0.1801 -0.1955  0.2004
  224SOL    HW1 2312   5.734   5.513   0.275 -0.3482 -0.1671  0.0971
  224SOL    HW2 2313   5.688   5.642   0.211  0.9236 -1.5196 -3.8086
  225SOL     OW 2314   4.497   1.355   1.476  0.2513  0.1212 -0.0096
  225SOL    HW1 2315   4.530   1.444   1.488 -0.3347  0.2544  0.6558
  225SOL    HW2 2316   4.420   1.350   1.533  0.7826 -1.0921  0.6127
  226SOL     OW 2317   5.286   1.473   2.922 -0.0484  0.0611 -0.4131
  226SOL    HW1 2318   5.324   1.558   2.901  1.2126 -0.6157 -0.9453
  226SOL    HW2 2319   5.215   1.462   2.859  0.9475 -0.0611 -1.5373
  227SOL     OW 2320   1.107   4.452   0.518 -0.3348  0.8904 -0.3003
  227SOL    HW1 2321   1.058   4.385   0.471  2.9648 -0.1918 -2.5841
  227SOL    HW2 2322   1.185   4.407   0.550 -0.4400  2.5856  2.7326
  228SOL     OW 2323   0.965   0.970   4.652  0.3639  0.4738 -0.1228
  228SOL    HW1 2324   0.979   1.065   4.660 -0.9709  0.6451  0.5566
  228SOL    HW2 2325   1.016   0.932   4.724  1.9695  0.5254 -1.1779
  229SOL     OW 2326   5.010   0.836   3.230 -0.5817  0.3428 -0.4617
  229SOL    HW1 2327   5.053   0.867   3.151 -0.6465  0.1075 -0.5909
  229SOL    HW2 2328   4.947   0.771   3.199  0.6917 -1.1551 -0.0604
  230SOL     OW 2329   2.893   0.953   2.655 -0.2466  0.5276 -0.2869
  230SOL    HW1 2330   2.853   1.039   2.670  1.6612  1.6681 -1.3746
  230SOL    HW2 2331   2.846   0.918   2.579 -0.5308  0.9197 -0.2950
  231SOL     OW 2332   5.940   5.966   0.712  0.0540 -0.1907 -0.0767
  231SOL    HW1 2333   5.892   6.033   0.663  0.6975  0.0098 -0.4412
  231SOL    HW2 2334   5.967   6.009   0.793  0.8167  0.1284 -0.4877
  232SOL     OW 2335   2.710   3.190   1.263  0.2152 -1.0460 -0.2873
  232SOL    HW1 2336   2.698   3.248   1.188 -1.1074  0.6533  1.1638
  232SOL    HW2 2337   2.787   3.225   1.309 -2.0379  1.3474  2.0008
  233SOL     OW 2338   3.914   3.407   2.474  0.1527 -0.1112  0.4411
  233SOL    HW1 2339   3.857   3.331   2.473  0.4586 -0.4852 -2.9554
  233SOL    HW2 2340   4.002   3.371   2.465  0.2756  0.5602 -1.6064
  234SOL     OW 2341   1.651   6.216   3.430  0.2453 -0.4897  0.1653
  234SOL    HW1 2342   1.725   6.251   3.380  1.0339 -0.7320  1.1276
  234SOL    HW2 2343   1.687   6.141   3.477 -0.0400  0.7141  2.3852
  235SOL     OW 2344   2.275   5.931   3.820 -0.1900 -0.1723  0.5928
  235SOL    HW1 2345   2.240   5.850   3.857 -1.2987  1.0299  2.3054
  235SOL    HW2 2346   2.362   5.939   3.857 -0.3812 -0.1800  1.0487
  236SOL     OW 2347   5.381   3.660   2.333  0.1438 -0.4412 -0.1450
  236SOL    HW1 2348   5.339   3.576   2.312 -0.6408 -0.6119  1.9409
  236SOL    HW2 2349   5.457   3.636   2.386 -0.1520  0.1736  0.5616
  237SOL     OW 2350   2.534   0.565   0.546 -0.0113  0.9444  0.1815
  237SOL    HW1 2351   2.441   0.587   0.544 -0.8956 -2.0967  1.9263
  237SOL    HW2 2352   2.570   0.618   0.618 -0.8614  0.6392  0.8429
  238SOL     OW 2353   3.038   4.995   3.834 -0.1146 -0.6006 -1.0501
  238SOL    HW1 2354   3.007   4.986   3.924  0.2817  1.1554 -0.7169
  238SOL    HW2 2355   3.091   4.916   3.819  0.6816 -0.4251  0.6106
  239SOL     OW 2356   2.076   3.777   1.027 -0.4708  0.1802  0.4538
  239SOL    HW1 2357   1.987   3.811   1.039 -0.3433  0.3117  1.0850
  239SOL    HW2 2358   2.123   3.847   0.982 -1.2305 -0.7147 -1.8722
  240SOL     OW 2359   0.782   5.093   2.280  0.1736 -0.5794  0.3632
  240SOL    HW1 2360   0.735   5.114   2.361  1.3900  1.1304  0.6642
  240SOL    HW2 2361   0.872   5.076   2.309  0.5874 -0.0847 -0.6122
  241SOL     OW 2362   4.352   0.563   1.547  0.3632 -0.9601  0.5774
  241SOL    HW1 2363   4.297   0.528   1.616 -1.7948 -2.7753 -1.8630
  241SOL    HW2 2364   4.410   0.490   1.523 -1.5709 -1.8149 -1.9856
  242SOL     OW 2365   5.813   5.604   0.971 -0.3096 -0.1248 -0.4966
  242SOL    HW1 2366   5.765   5.526   0.946 -0.4871 -0.0317 -0.4470
  242SOL    HW2 2367   5.754   5.676   0.952  0.3591  0.1093 -1.8376
  243SOL     OW 2368   1.762   3.811   1.718  0.5242  0.0790 -0.0376
  243SOL    HW1 2369   1.814   3.855   1.651 -1.1129  1.1250 -0.6782
  243SOL    HW2 2370   1.699   3.876   1.747 -0.8771 -1.3122  0.2128
  244SOL     OW 2371   1.126   1.384   1.544  0.2162  0.2617  0.1139
  244SOL    HW1 2372   1.078   1.369   1.626 -0.0261 -0.9639 -0.2284
  244SOL    HW2 2373   1.063   1.363   1.475  1.3439 -1.8715 -0.3424
  245SOL     OW 2374   4.305   4.808   3.314 -0.1792 -0.1338  0.4135
  245SOL    HW1 2375   4.296   4.900   3.339  1.6420  0.8810 -2.2759
  245SOL    HW2 2376   4.257   4.760   3.382 -2.9203  2.8720  0.8166
  246SOL     OW 2377   5.229   1.940   3.241 -0.4025 -0.2527 -0.0619
  246SOL    HW1 2378   5.222   1.941   3.337  1.5966 -0.8117  0.1454
  246SOL    HW2 2379   5.219   1.848   3.218  1.6135 -0.5123 -0.0906
  247SOL     OW 2380   0.154   6.054   1.094 -0.2696 -0.7970 -0.0412
  247SOL    HW1 2381   0.194   5.990   1.035 -2.0533 -1.3388 -0.7189
  247SOL    HW2 2382   0.224   6.077   1.155  2.3871  1.4603 -3.5671
  248SOL     OW 2383   5.383   2.470   2.861  0.5001 -0.8730 -0.1126
  248SOL    HW1 2384   5.401   2.408   2.932 -0.7118  1.0362  2.0038
  248SOL    HW2 2385   5.445   2.446   2.792  1.3532 -3.2015  1.3309
  249SOL     OW 2386   2.852   5.524   4.085  0.4462  0.0392  0.5054
  249SOL    HW1 2387   2.765   5.522   4.045  0.2585  0.5627  0.8840
  249SOL    HW2 2388   2.901   5.456   4.038 -0.2910 -0.5612  0.5960
  250SOL     OW 2389   1.912   1.099   0.443 -0.5175  0.2514  0.3565
  250SOL    HW1 2390   1.903   1.190   0.413 -0.4690 -0.2935 -1.4022
  250SOL    HW2 2391   1.998   1.073   0.412 -0.9441 -0.7177 -0.0245
  251SOL     OW 2392   6.496   5.017   2.043  0.3832  0.0935  0.1937
  251SOL    HW1 2393   6.466   5.077   2.111  0.0335  2.8568 -2.2275
  251SOL    HW2 2394   6.586   5.044   2.025 -0.7380  2.2082 -3.0790
  252SOL     OW 2395   2.239   2.827   4.606 -0.4497 -0.0028  0.2550
  252SOL    HW1 2396   2.316   2.793   4.560 -0.2474 -0.4031  0.8860
  252SOL    HW2 2397   2.243   2.922   4.593 -1.6328 -0.2361 -2.5013
  253SOL     OW 2398   2.121   5.480   4.225  0.1462 -0.3070 -0.1859
  253SOL    HW1 2399   2.051   5.540   4.201  0.1854  0.0692  0.6080
  253SOL    HW2 2400   2.084   5.392   4.212  0.0695 -0.1230 -1.2892
  254SOL     OW 2401   4.025   4.632   2.799  0.0366  0.7602 -0.4268
  254SOL    HW1 2402   4.036   4.702   2.862  2.3938  0.7097 -0.6744
  254SOL    HW2 2403   4.024   4.676   2.714 -1.1724  0.6768 -0.4683
  255SOL     OW 2404   3.332   1.831   4.305 -0.5906  0.0375 -0.0124
  255SOL    HW1 2405   3.340   1.829   4.210 -0.3183  2.1525 -0.0827
  255SOL    HW2 2406   3.268   1.899   4.323  0.6935  0.9587  1.3438
  256SOL     OW 2407   3.001   0.926   0.177  0.1550  0.3724  0.4747
  256SOL    HW1 2408   3.020   0.839   0.140  1.1842 -0.4078  2.6548
  256SOL    HW2 2409   2.921   0.954   0.132 -0.1728 -1.6628 -0.3471
  257SOL     OW 2410   3.297   5.389   1.791 -0.2661 -0.2052  0.0630
  257SOL    HW1 2411   3.365   5.452   1.814 -0.0949 -0.0492 -0.8325
  257SOL    HW2 2412   3.225   5.407   1.852  0.6456 -0.6821  1.3338
  258SOL     OW 2413   3.085   0.400   2.137  0.0639 -0.2350 -0.2558
  258SOL    HW1 2414   3.023   0.456   2.184 -0.2773  0.1232 -1.1204
  258SOL    HW2 2415   3.164   0.453   2.129  0.1249 -0.2990 -0.0789
  259SOL     OW 2416   0.430   6.192   0.823 -0.6763 -0.3931  0.1432
  259SOL    HW1 2417   0.413   6.277   0.864  1.7580  0.2650 -0.0063
  259SOL    HW2 2418   0.494   6.150   0.880 -1.6274 -2.0487  0.0568
  260SOL     OW 2419   4.697   3.348   2.067 -0.3117 -0.0116 -0.2260
  260SOL    HW1 2420   4.620   3.395   2.033  0.4611  0.0997 -1.9062
  260SOL    HW2 2421   4.771   3.406   2.049  0.5139 -1.3245 -1.2634
  261SOL     OW 2422   2.831   5.578   0.220  0.1247  0.2002 -0.0268
  261SOL    HW1 2423   2.805   5.538   0.303  1.8389  0.6928  0.7923
  261SOL    HW2 2424   2.865   5.506   0.167 -0.2856  0.0003 -0.0179
  262SOL     OW 2425   2.310   5.630   4.382 -0.0679 -0.1205  0.2057
  262SOL    HW1 2426   2.239   5.571   4.356  0.7653 -0.7106 -0.8304
  262SOL    HW2 2427   2.352   5.587   4.457 -1.4615  0.7747  1.5430
  263SOL     OW 2428   2.153   5.757   2.741  0.7409 -0.0095  0.1092
  263SOL    HW1 2429   2.088   5.766   2.671 -1.1484 -1.7376  1.5483
  263SOL    HW2 2430   2.199   5.676   2.721  1.0355  0.1214  0.2420
  264SOL     OW 2431   1.889   1.340   0.344  0.0466 -0.3779 -0.2861
  264SOL    HW1 2432   1.928   1.406   0.287  0.0769 -0.0667  0.0872
  264SOL    HW2 2433   1.805   1.378   0.371  0.9563  0.4584  1.5967
  265SOL     OW 2434   2.008   4.621   0.678 -0.5035 -0.2601 -0.1486
  265SOL    HW1 2435   1.960   4.690   0.724  0.4835 -0.6354  1.5235
  265SOL    HW2 2436   2.096   4.656   0.665 -0.5171 -0.5066 -0.9799
  266SOL     OW 2437   4.172   0.330   0.900  0.3195 -0.0106 -0.1962
  266SOL    HW1 2438   4.191   0.294   0.987 -1.5940  0.2972  0.3980
  266SOL    HW2 2439   4.231   0.405   0.892  1.3056 -0.7040  0.3553
  267SOL     OW 2440   1.742   2.850   0.778  0.2002  0.2307 -0.3659
  267SOL    HW1 2441   1.706   2.938   0.766  0.8062  0.3041 -1.8072
  267SOL    HW2 2442   1.831   2.864   0.809  0.7288  0.1951 -1.7685
  268SOL     OW 2443   3.250   1.073   4.533 -0.3774  0.0460 -0.1322
  268SOL    HW1 2444   3.302   1.148   4.503  0.4423 -0.8679 -1.0928
  268SOL    HW2 2445   3.165   1.110   4.555  0.0309  1.2671 -0.5002
  269SOL     OW 2446   1.119   3.164   4.163 -0.0335  0.3338  0.1419
  269SOL    HW1 2447   1.135   3.109   4.239  1.7385 -0.5774 -0.8297
  269SOL    HW2 2448   1.035   3.207   4.181 -0.4107 -1.0445  1.8793
  270SOL     OW 2449   1.427   5.940   1.071 -0.1358  0.4279  0.2529
  270SOL    HW1 2450   1.399   5.933   0.980  1.0881 -1.7888 -0.0131
  270SOL    HW2 2451   1.346   5.956   1.119 -1.3099 -1.5848 -0.9133
  271SOL     OW 2452   2.520   3.255   3.297  0.1105 -0.2328 -0.2840
  271SOL    HW1 2453   2.506   3.305   3.377  1.4317  1.8292 -1.2543
  271SOL    HW2 2454   2.607   3.214   3.308  0.3819  0.2117 -0.7137
  272SOL     OW 2455   0.242   0.075   1.221  0.2462 -0.0867 -0.1292
  272SOL    HW1 2456   0.314   0.035   1.172  0.3958 -0.3376  0.2881
  272SOL    HW2 2457   0.258   0.169   1.216  0.7327 -0.1535  0.1565
  273SOL     OW 2458   4.974   6.307   2.944 -0.3646  0.1581 -0.1656
  273SOL    HW1 2459   4.923   6.387   2.935 -2.3226 -0.9304  0.7809
  273SOL    HW2 2460   4.976   6.269   2.856 -0.2408  0.7320 -0.4172
  274SOL     OW 2461   2.789   5.819   0.053 -0.0706 -0.4759 -0.5485
  274SOL    HW1 2462   2.789   5.797  -0.040 -0.4314 -0.9651 -0.4377
  274SOL    HW2 2463   2.791   5.734   0.097  1.4505 -0.2355 -0.1035
  275SOL     OW 2464   0.868   1.510   1.542  0.4869  0.3653 -0.3857
  275SOL    HW1 2465   0.930   1.582   1.559  1.7800 -0.8856  0.4372
  275SOL    HW2 2466   0.897   1.473   1.459  0.8415 -0.2004 -0.0155
  276SOL     OW 2467   3.084   5.274   3.150 -0.0678  0.0254  0.2726
  276SOL    HW1 2468   3.170   5.247   3.116 -0.9136 -1.1271 -1.0606
  276SOL    HW2 2469   3.097   5.279   3.245  1.0205 -2.0158  0.3071
  277SOL     OW 2470   3.224   3.635   0.390  0.2325  0.4316 -0.1488
  277SOL    HW1 2471   3.177   3.656   0.309  2.3915  1.2816 -1.2641
  277SOL    HW2 2472   3.288   3.568   0.364  2.6783  2.5066  0.1914
  278SOL     OW 2473   2.492   6.130   1.772 -0.0697 -0.5198 -0.1299
  278SOL    HW1 2474   2.420   6.148   1.711  0.5862  0.3578 -0.6798
  278SOL    HW2 2475   2.567   6.175   1.733  0.6585 -0.9989  0.6935
  279SOL     OW 2476   3.712   1.828   3.189  0.0647  0.2357  0.2729
  279SOL    HW1 2477   3.618   1.846   3.193  0.1172  0.8321 -0.7704
  279SOL    HW2 2478   3.746   1.857   3.273 -0.7816 -0.6334  0.9381
  280SOL     OW 2479   2.922   5.404   0.028 -0.2166  0.5733 -0.5130
  280SOL    HW1 2480   2.844   5.352   0.008 -1.6138  2.8403 -1.4485
  280SOL    HW2 2481   2.988   5.340   0.056 -2.6945 -1.3541  1.3462
  281SOL     OW 2482   6.528   1.155   0.424 -0.2061 -0.1873  0.1254
  281SOL    HW1 2483   6.435   1.143   0.443 -0.2786 -1.4923 -0.8988
  281SOL    HW2 2484   6.531   1.178   0.331  0.4978 -0.0263  0.1801
  282SOL     OW 2485   6.262   6.549   1.497  0.2269  0.1699  0.3596
  282SOL    HW1 2486   6.302   6.468   1.466 -0.3627  0.3513 -0.9518
  282SOL    HW2 2487   6.319   6.619   1.465  0.8379  0.3016  1.6464
  283SOL     OW 2488   3.042   2.225   3.431  0.6284  0.2484 -0.1506
  283SOL    HW1 2489   3.120   2.176   3.460 -0.5002 -0.7955  1.2821
  283SOL    HW2 2490   3.008   2.264   3.512 -1.3884 -0.9029 -0.3757
  284SOL     OW 2491   3.739   3.770   1.648  0.3671  0.1777 -0.5932
  284SOL    HW1 2492   3.814   3.825   1.626 -0.0229  0.1318 -2.0941
  284SOL    HW2 2493   3.678   3.782   1.576 -1.5961  1.0799  1.0974
  285SOL     OW 2494   3.761   4.130   2.879  0.2283 -0.1166  0.4723
  285SOL    HW1 2495   3.736   4.045   2.844  0.0353 -1.3242  3.2864
  285SOL    HW2 2496   3.856   4.132   2.873  0.1552  0.1431 -0.9459
  286SOL     OW 2497   0.545   3.550   0.976  0.0094  0.5082 -0.6809
  286SOL    HW1 2498   0.541   3.551   0.880 -0.8055  0.3632 -0.6612
  286SOL    HW2 2499   0.630   3.586   0.998 -0.3149  1.7591 -1.4293
  287SOL     OW 2500   2.879   5.814   1.050 -0.2250  0.0099  0.2620
  287SOL    HW1 2501   2.786   5.824   1.029  0.5443  4.1210 -2.3505
  287SOL    HW2 2502   2.899   5.889   1.107  1.9611  1.1252 -1.7606
  288SOL     OW 2503   5.695   3.986   1.135  0.2488 -0.3201  0.0941
  288SOL    HW1 2504   5.728   4.060   1.186 -1.0164 -0.2393  0.8356
  288SOL    HW2 2505   5.617   4.020   1.091 -0.5739 -1.2844  0.7486
  289SOL     OW 2506   5.602   6.255   3.346  0.0628 -0.2408 -0.6587
  289SOL    HW1 2507   5.693   6.256   3.318  0.3611 -1.6578  0.1793
  289SOL    HW2 2508   5.569   6.170   3.317 -0.2303 -0.8325  1.2590
  290SOL     OW 2509   1.922   1.287   4.603 -0.0070 -0.0255 -0.1587
  290SOL    HW1 2510   1.905   1.371   4.561 -0.2225 -0.3013 -0.6359
  290SOL    HW2 2511   1.848   1.275   4.663 -1.4524 -1.0933 -2.0308
  291SOL     OW 2512   3.916   6.219   3.591  0.0193  0.6068 -0.2588
  291SOL    HW1 2513   3.822   6.227   3.607  0.1974  0.6985  0.8176
  291SOL    HW2 2514   3.924   6.219   3.495 -0.9149  2.5306 -0.4015
  292SOL     OW 2515   4.698   1.135   4.543 -0.7150  0.8441  0.3343
  292SOL    HW1 2516   4.660   1.051   4.570 -0.4336  0.9907  1.2048
  292SOL    HW2 2517   4.679   1.140   4.449 -0.6661 -0.2312  0.2495
  293SOL     OW 2518   1.846   6.332   4.322  0.0087  0.0850 -0.7356
  293SOL    HW1 2519   1.821   6.404   4.380  0.9578  1.3019 -1.7995
  293SOL    HW2 2520   1.928   6.298   4.359 -1.8922 -2.5701  1.5558
  294SOL     OW 2521   0.761   5.417   2.645 -0.7561  0.6150 -0.3681
  294SOL    HW1 2522   0.722   5.414   2.733 -2.4117 -0.2535 -1.0843
  294SOL    HW2 2523   0.804   5.332   2.636 -1.0293  0.4952 -0.5689
  295SOL     OW 2524   1.904   4.161   4.609 -0.2296  0.2166 -0.1844
  295SOL    HW1 2525   1.860   4.208   4.538 -0.0045 -0.6350 -0.8955
  295SOL    HW2 2526   1.914   4.071   4.577 -1.2316 -0.5160  1.3906
  296SOL     OW 2527   1.316   4.526   2.174  0.3102 -0.8703 -0.1443
  296SOL    HW1 2528   1.259   4.506   2.100  1.1996 -1.8555 -0.6017
  296SOL    HW2 2529   1.336   4.619   2.165 -1.0166 -0.5688 -0.1070
  297SOL     OW 2530   2.580   6.453   1.106  0.1422  0.0492  0.1574
  297SOL    HW1 2531   2.525   6.510   1.160  1.0230  0.9041  0.1890
  297SOL    HW2 2532   2.558   6.364   1.135 -0.1951  0.4414  1.1532
  298SOL     OW 2533   3.727   2.528   3.388  0.0630 -0.2117  0.0809
  298SOL    HW1 2534   3.715   2.579   3.468  0.2522  0.8499 -0.5450
  298SOL    HW2 2535   3.783   2.583   3.333  1.9317 -1.9416  0.1426
  299SOL     OW 2536   2.317   6.045   3.538 -0.0747  0.4974  0.9394
  299SOL    HW1 2537   2.398   6.012   3.498  0.0876  0.4505  1.3048
  299SOL    HW2 2538   2.296   5.980   3.606 -0.3310  0.5944  0.9533
  300SOL     OW 2539   3.564   4.607   3.592 -0.7124 -0.0836  0.1305
  300SOL    HW1 2540   3.616   4.564   3.523  0.8037 -0.5173  1.4943
  300SOL    HW2 2541   3.582   4.556   3.671 -0.3052  1.9612  1.4296
  301SOL     OW 2542   0.952   4.620   3.829 -0.5106 -0.3843  0.1817
  301SOL    HW1 2543   0.934   4.582   3.915 -1.5256 -0.1399  0.0803
  301SOL    HW2 2544   0.872   4.665   3.804  0.0230  0.1909 -0.5674
  302SOL     OW 2545   2.839   4.176   3.573 -0.6081  0.1574  0.1163
  302SOL    HW1 2546   2.830   4.238   3.646 -1.3475 -0.0529  0.2061
  302SOL    HW2 2547   2.822   4.091   3.612 -0.2448 -0.0386 -0.1491
  303SOL     OW 2548   2.209   6.417   2.791  0.3792 -0.0009  0.6622
  303SOL    HW1 2549   2.290   6.418   2.740 -0.2756  0.9794 -0.4195
  303SOL    HW2 2550   2.146   6.463   2.736 -0.5582  0.4548  2.0624
  304SOL     OW 2551   5.738   2.979   3.308 -0.3708  0.2420 -0.9171
  304SOL    HW1 2552   5.750   3.029   3.227  1.0681  0.8201 -0.3781
  304SOL    HW2 2553   5.721   3.046   3.375  1.5724  0.0638 -0.1829
  305SOL     OW 2554   5.060   0.063   0.885  0.2290 -0.1329  0.3302
  305SOL    HW1 2555   5.108   0.001   0.939  1.2949  0.8914  0.6020
  305SOL    HW2 2556   5.109   0.145   0.893 -1.3459  0.8575  0.2831
  306SOL     OW 2557   4.693   6.283   2.582  0.0792  0.5548  0.6682
  306SOL    HW1 2558   4.738   6.339   2.646  0.4351 -0.1152  1.0204
  306SOL    HW2 2559   4.645   6.220   2.635  0.0766  0.2247  0.2794
  307SOL     OW 2560   5.772   1.289   2.465  0.4098 -0.2333 -0.1239
  307SOL    HW1 2561   5.698   1.338   2.430  0.5931  1.2021  1.3847
  307SOL    HW2 2562   5.769   1.205   2.419 -2.1636 -0.2437 -0.0685
  308SOL     OW 2563   0.195   5.629   0.347 -0.1038  0.6391  0.5310
  308SOL    HW1 2564   0.232   5.623   0.435  0.7358  1.3294  0.2483
  308SOL    HW2 2565   0.159   5.542   0.330  2.1810 -0.3876  0.5243
  309SOL     OW 2566   1.374   0.263   0.722  0.1093  0.3389 -0.2034
  309SOL    HW1 2567   1.399   0.247   0.813 -2.6777  1.3947  0.8647
  309SOL    HW2 2568   1.337   0.179   0.694 -0.6936  0.5086  0.2972
  310SOL     OW 2569   5.237   1.213   1.000 -0.8359 -0.3562 -0.3475
  310SOL    HW1 2570   5.312   1.156   1.019 -1.3854 -1.2764 -0.8467
  310SOL    HW2 2571   5.163   1.169   1.042 -1.2170  0.1880 -0.4381
  311SOL     OW 2572   2.827   2.446   0.929  0.3568 -0.1456  0.4518
  311SOL    HW1 2573   2.744   2.407   0.900  0.8198  0.6638 -2.2133
  311SOL    HW2 2574   2.869   2.476   0.848  3.5580 -1.0598  1.6332
  312SOL     OW 2575   1.127   4.737   2.819  0.1669  0.3293 -0.2884
  312SOL    HW1 2576   1.037   4.712   2.796  0.2640  0.9594 -1.4497
  312SOL    HW2 2577   1.125   4.833   2.819  0.6787  0.3438  0.3727
  313SOL     OW 2578   2.311   5.225   1.483 -0.2453 -0.1461  0.0540
  313SOL    HW1 2579   2.248   5.284   1.522  0.1755 -0.6364  1.5271
  313SOL    HW2 2580   2.281   5.137   1.506 -2.5962 -0.8938 -4.6124
  314SOL     OW 2581   5.792   3.542   0.234 -0.2325 -0.0148 -0.6124
  314SOL    HW1 2582   5.785   3.562   0.327 -1.1215 -1.8551 -0.2238
  314SOL    HW2 2583   5.848   3.610   0.198 -1.0274  1.5641  0.9929
  315SOL     OW 2584   1.848   3.132   3.272  0.1661  0.4967 -0.0993
  315SOL    HW1 2585   1.868   3.039   3.263 -0.7562  0.4598 -2.2968
  315SOL    HW2 2586   1.766   3.144   3.225  0.7954  2.6137 -0.7677
  316SOL     OW 2587   5.138   3.222   3.726  0.0294 -0.2256  0.2292
  316SOL    HW1 2588   5.181   3.291   3.677 -0.1842 -1.2720 -1.5201
  316SOL    HW2 2589   5.173   3.229   3.815  1.9527  0.4771 -0.5456
  317SOL     OW 2590   1.592   1.941   2.590 -0.2687 -0.2468  0.1399
  317SOL    HW1 2591   1.514   1.910   2.636 -0.0575 -1.8116 -0.4782
  317SOL    HW2 2592   1.606   1.875   2.521  0.6012  0.9318 -0.8466
  318SOL     OW 2593   4.880   6.471   1.210 -0.1705 -0.9748  0.4202
  318SOL    HW1 2594   4.956   6.450   1.156 -1.5206 -1.3132 -1.4700
  318SOL    HW2 2595   4.837   6.386   1.223 -1.6103 -0.4852 -0.8300
  319SOL     OW 2596   1.770   3.163   1.790 -0.9399 -0.1840  0.0347
  319SOL    HW1 2597   1.863   3.174   1.773 -1.3144  1.1736 -1.3759
  319SOL    HW2 2598   1.727   3.216   1.723 -2.7299 -0.6862  0.7273
  320SOL     OW 2599   2.136   1.987   3.574 -0.0161 -0.2346 -0.0035
  320SOL    HW1 2600   2.174   1.943   3.650  0.4005 -2.0008 -1.1679
  320SOL    HW2 2601   2.210   2.032   3.533 -0.2235  0.6422  0.5547
  321SOL     OW 2602   4.160   4.247   2.366  0.2782  0.6772 -0.0841
  321SOL    HW1 2603   4.088   4.264   2.304 -1.3894  0.6523  1.7395
  321SOL    HW2 2604   4.191   4.160   2.342 -0.4013  0.6258 -0.8361
  322SOL     OW 2605   2.128   4.751   1.424 -0.2194 -0.2838 -0.2992
  322SOL    HW1 2606   2.143   4.661   1.453  0.9452 -0.3219 -0.9912
  322SOL    HW2 2607   2.076   4.742   1.344 -0.6491 -0.3018 -0.0244
  323SOL     OW 2608   5.304   5.879   0.235  0.4944 -0.1821  0.0260
  323SOL    HW1 2609   5.209   5.887   0.245  0.3544 -0.0747 -1.1961
  323SOL    HW2 2610   5.318   5.880   0.140  1.8065  0.7968  0.2069
  324SOL     OW 2611   1.081   5.386   0.344  0.1871 -0.2354  0.0452
  324SOL    HW1 2612   1.085   5.380   0.249  0.2380 -0.8304  0.0837
  324SOL    HW2 2613   1.067   5.479   0.362 -0.8573 -0.2632 -0.5836
  325SOL     OW 2614   3.195   4.047   2.279  0.9173 -0.7340  0.4392
  325SOL    HW1 2615   3.130   3.981   2.255  1.2266 -0.4126 -1.4709
  325SOL    HW2 2616   3.152   4.101   2.346 -0.0709 -1.6553  0.5662
  326SOL     OW 2617   3.483   1.266   1.252 -0.2292 -0.7016  0.5793
  326SOL    HW1 2618   3.421   1.281   1.324 -0.1526  0.4565  0.4114
  326SOL    HW2 2619   3.530   1.348   1.243 -1.0263 -0.4161 -1.5718
  327SOL     OW 2620   1.183   0.085   3.564  0.2129 -0.1094 -0.5873
  327SOL    HW1 2621   1.222   0.041   3.488  0.1103  0.3088 -0.8836
  327SOL    HW2 2622   1.259   0.109   3.618  0.2858 -0.4102 -0.5498
  328SOL     OW 2623   5.458   1.784   3.441 -0.0798  0.1505 -0.1634
  328SOL    HW1 2624   5.520   1.846   3.480  1.1234 -0.7621 -0.5455
  328SOL    HW2 2625   5.472   1.794   3.346  1.6115 -2.0641 -0.2236
  329SOL     OW 2626   4.205   4.139   1.151 -0.5954 -0.8689  0.2753
  329SOL    HW1 2627   4.175   4.175   1.068 -0.3248  1.6956  1.1997
  329SOL    HW2 2628   4.125   4.110   1.195 -0.8939 -0.9056 -0.2785
  330SOL     OW 2629   2.181   5.376   3.801 -0.4782 -0.8072  0.5597
  330SOL    HW1 2630   2.106   5.429   3.830 -0.5630  0.9610 -2.4964
  330SOL    HW2 2631   2.141   5.307   3.748 -0.0155 -0.1588 -0.6589
  331SOL     OW 2632   6.142   5.484   0.409  0.1069 -0.2566 -0.1820
  331SOL    HW1 2633   6.076   5.546   0.378 -1.1795 -1.3848  0.2025
  331SOL    HW2 2634   6.104   5.445   0.487  0.8735 -1.5353 -0.4134
  332SOL     OW 2635   3.752   2.690   4.205 -0.3952  0.2374 -0.3149
  332SOL    HW1 2636   3.751   2.655   4.295 -1.1621 -0.7239 -0.6839
  332SOL    HW2 2637   3.662   2.681   4.175 -0.1701  0.6932 -1.1490
  333SOL     OW 2638   3.393   5.590   2.482 -0.8395  0.8351 -0.2460
  333SOL    HW1 2639   3.304   5.622   2.466 -1.0667  0.2014 -0.3132
  333SOL    HW2 2640   3.405   5.597   2.577 -0.4598  2.1660 -0.3794
  334SOL     OW 2641   1.591   2.532   1.042  0.2461  0.2071 -0.1329
  334SOL    HW1 2642   1.626   2.583   0.970  1.1385 -0.5552 -0.2489
  334SOL    HW2 2643   1.592   2.592   1.117 -0.8818  1.0675 -0.7625
  335SOL     OW 2644   4.793   3.578   0.918  0.1380 -0.0538 -0.1666
  335SOL    HW1 2645   4.788   3.666   0.956 -1.0903  0.0079 -0.4333
  335SOL    HW2 2646   4.704   3.561   0.886  0.4642 -1.2354 -0.4734
  336SOL     OW 2647   1.667   5.959   3.116  0.1990  0.1000  0.1147
  336SOL    HW1 2648   1.634   5.956   3.026  0.1256 -2.2826  0.1707
  336SOL    HW2 2649   1.749   6.008   3.110 -0.2256  0.6987 -1.0926
  337SOL     OW 2650   5.525   5.198   3.836  0.9320 -0.1174 -0.1114
  337SOL    HW1 2651   5.456   5.163   3.892 -0.0926  0.7700 -0.7815
  337SOL    HW2 2652   5.606   5.174   3.881  0.2024 -1.1082  0.7387
  338SOL     OW 2653   1.690   0.751   2.184  0.4672 -0.4343  0.2417
  338SOL    HW1 2654   1.729   0.832   2.149 -0.9018  0.8652  1.5897
  338SOL    HW2 2655   1.669   0.772   2.275 -3.8446 -0.8036 -0.4742
  339SOL     OW 2656   4.109   5.307   0.897 -0.1798 -0.3619 -0.1892
  339SOL    HW1 2657   4.067   5.359   0.829  1.6448  0.1749 -0.9619
  339SOL    HW2 2658   4.062   5.330   0.977 -1.5290 -0.0419 -1.0384
  340SOL     OW 2659   1.182   4.991   2.807 -0.5184 -0.4084  0.0817
  340SOL    HW1 2660   1.213   5.002   2.717  1.3526 -2.6221  0.3568
  340SOL    HW2 2661   1.261   4.996   2.860 -1.2646 -1.4889  1.3561
  341SOL     OW 2662   1.283   6.403   1.490 -0.4401  0.0703 -0.3031
  341SOL    HW1 2663   1.342   6.397   1.565  1.6291  1.5597 -1.7145
  341SOL    HW2 2664   1.321   6.345   1.425 -2.0147 -0.9180 -0.3904
  342SOL     OW 2665   2.499   1.214   1.606  0.0555 -0.1001  0.0754
  342SOL    HW1 2666   2.492   1.263   1.524  1.1149  0.5436  0.3520
  342SOL    HW2 2667   2.410   1.185   1.624 -0.1187 -0.7733 -1.6037
  343SOL     OW 2668   1.703   4.000   1.198 -0.2465  0.1487  0.6123
  343SOL    HW1 2669   1.716   4.094   1.214 -0.0266  0.0473  1.0430
  343SOL    HW2 2670   1.611   3.992   1.172 -0.6938  0.2915  2.0851
  344SOL     OW 2671   2.553   4.730   0.736 -0.1769  0.1611  0.5005
  344SOL    HW1 2672   2.609   4.661   0.703 -1.3762 -0.8545  0.5280
  344SOL    HW2 2673   2.537   4.707   0.828  0.0573  0.9177  0.7452
  345SOL     OW 2674   2.922   4.802   0.565  0.7331 -0.3510 -0.2402
  345SOL    HW1 2675   2.954   4.879   0.612  1.2783 -0.6844 -0.0637
  345SOL    HW2 2676   2.864   4.759   0.627 -0.5339  0.5511 -0.7506
  346SOL     OW 2677   1.963   4.213   1.406 -0.3569  0.4327 -0.2184
  346SOL    HW1 2678   2.052   4.191   1.431 -0.6041 -0.2807  0.0511
  346SOL    HW2 2679   1.972   4.263   1.325  0.2489 -0.1825 -0.5369
  347SOL     OW 2680   2.023   5.361   0.980 -0.6508  0.1418  0.0288
  347SOL    HW1 2681   1.989   5.369   0.890 -1.1683  0.2491  0.2302
  347SOL    HW2 2682   1.975   5.428   1.029  0.0665  0.4892  0.2629
  348SOL     OW 2683   0.801   3.912   4.320 -0.0351 -1.0500 -0.5395
  348SOL    HW1 2684   0.816   3.967   4.397 -0.8998  1.0642 -1.7896
  348SOL    HW2 2685   0.828   3.824   4.347  1.4254 -0.0321  1.5627
  349SOL     OW 2686   2.738   5.540   3.050 -0.2115  0.2974 -0.0186
  349SOL    HW1 2687   2.662   5.491   3.020 -1.7397  1.7543  1.2344
  349SOL    HW2 2688   2.796   5.474   3.087 -1.7915 -0.7055  0.8274
  350SOL     OW 2689   4.321   5.532   0.482  0.0365  0.1270  0.4098
  350SOL    HW1 2690   4.334   5.480   0.561  0.5373  1.4821  1.2673
  350SOL    HW2 2691   4.408   5.566   0.462  0.6405 -2.7068 -2.6524
  351SOL     OW 2692   2.570   6.205   3.239  0.0062  0.3561  0.7204
  351SOL    HW1 2693   2.505   6.274   3.253 -0.1936  0.3018  0.0856
  351SOL    HW2 2694   2.630   6.242   3.174 -0.1248 -0.0849  0.3479
  352SOL     OW 2695   3.267   3.281   4.453  0.4481  0.8655 -0.2248
  352SOL    HW1 2696   3.235   3.211   4.397  0.5760  1.0601 -0.5430
  352SOL    HW2 2697   3.333   3.239   4.509  0.3446  0.6800 -0.2428
  353SOL     OW 2698   5.499   5.504   0.825  0.3962  0.1986 -0.7447
  353SOL    HW1 2699   5.506   5.473   0.916 -2.0673  0.5605 -0.3560
  353SOL    HW2 2700   5.583   5.546   0.808  0.2684  1.9788  2.1452
  354SOL     OW 2701   1.130   1.347   0.542  0.1391  0.1803 -0.1769
  354SOL    HW1 2702   1.052   1.347   0.598  1.2851  1.6252  1.5582
  354SOL    HW2 2703   1.174   1.264   0.562  0.0869  0.2941  0.4336
  355SOL     OW 2704   4.049   3.630   0.068 -0.0018 -0.5559 -0.4328
  355SOL    HW1 2705   3.976   3.668   0.118  0.9824  1.2415 -0.2615
  355SOL    HW2 2706   4.031   3.657  -0.023  1.1669  1.2391 -0.1891
  356SOL     OW 2707   3.436   3.221   2.467  0.2262  0.4276  0.0197
  356SOL    HW1 2708   3.459   3.248   2.378 -0.5876  1.6097  0.1469
  356SOL    HW2 2709   3.507   3.163   2.493  0.6976  0.4041 -1.2457
  357SOL     OW 2710   3.449   2.584   1.687  0.0446  0.2927  0.3708
  357SOL    HW1 2711   3.450   2.547   1.775  1.2021 -0.0755  0.2208
  357SOL    HW2 2712   3.468   2.510   1.629  0.1068  0.6870 -0.1225
  358SOL     OW 2713   4.349   2.926   0.476 -0.2120  0.2170 -0.0334
  358SOL    HW1 2714   4.305   2.987   0.417 -1.0771 -0.0744  0.2926
  358SOL    HW2 2715   4.287   2.913   0.548  0.2947 -0.4193  0.3038
  359SOL     OW 2716   5.414   3.713   4.242 -0.2124  0.0807  0.4720
  359SOL    HW1 2717   5.412   3.726   4.337 -0.1694 -0.8012  0.6010
  359SOL    HW2 2718   5.404   3.619   4.231 -0.1331  0.1717 -0.4011
  360SOL     OW 2719   1.306   0.181   4.299  0.3170  0.0921  0.3402
  360SOL    HW1 2720   1.260   0.198   4.217 -0.2329 -2.1031  0.1370
  360SOL    HW2 2721   1.241   0.202   4.367 -0.6145 -1.6844  0.0793
  361SOL     OW 2722   0.313   0.516   1.449 -0.8001 -0.1422  0.0086
  361SOL    HW1 2723   0.329   0.502   1.542 -0.3374  0.3712  0.0093
  361SOL    HW2 2724   0.322   0.610   1.437  1.7557 -0.4269 -1.0260
  362SOL     OW 2725   4.397   6.064   1.227 -0.2601  0.4126  0.3701
  362SOL    HW1 2726   4.386   6.058   1.321  1.5378  3.0096  0.8563
  362SOL    HW2 2727   4.475   6.118   1.215 -0.3085  0.0195 -2.6196
  363SOL     OW 2728   4.438   2.672   2.192 -0.0570  0.3338 -1.0243
  363SOL    HW1 2729   4.440   2.587   2.148 -2.2052  0.0568 -0.6929
  363SOL    HW2 2730   4.377   2.660   2.264 -1.6131  2.5731 -1.8747
  364SOL     OW 2731   0.711   4.903   2.726 -0.3341 -0.4765 -0.8383
  364SOL    HW1 2732   0.774   4.834   2.705 -0.0829 -0.8083  0.8562
  364SOL    HW2 2733   0.757   4.959   2.789 -0.5972  1.1551 -2.0342
  365SOL     OW 2734   0.389   4.304   4.243 -0.0494 -0.5166 -0.3023
  365SOL    HW1 2735   0.300   4.271   4.228  0.0975 -0.8309 -0.4937
  365SOL    HW2 2736   0.442   4.261   4.177  0.3165 -0.6471  0.0693
  366SOL     OW 2737   0.720   1.895   3.375 -0.4084  0.9051 -0.1050
  366SOL    HW1 2738   0.797   1.844   3.349 -0.3519 -1.2957  3.6341
  366SOL    HW2 2739   0.754   1.961   3.436 -1.2614  0.8941  0.4047
  367SOL     OW 2740   1.849   0.771   0.499 -0.4810  0.1419  0.3687
  367SOL    HW1 2741   1.911   0.821   0.551  1.2107  0.3297 -1.6923
  367SOL    HW2 2742   1.883   0.681   0.500  0.5437  0.4584 -1.6921
  368SOL     OW 2743   0.470   0.486   4.312  0.2966 -0.3129  0.1931
  368SOL    HW1 2744   0.412   0.411   4.303 -0.7798  0.6137 -0.8742
  368SOL    HW2 2745   0.468   0.529   4.227 -1.2310  2.4172  1.4807
  369SOL     OW 2746   3.911   1.741   4.124  0.6282  0.2332  0.3733
  369SOL    HW1 2747   3.955   1.700   4.199  1.4229 -0.7293 -0.6032
  369SOL    HW2 2748   3.828   1.772   4.161  0.2133 -1.7712  1.2992
  370SOL     OW 2749   4.664   6.439   3.960  0.7560 -0.1443 -0.2587
  370SOL    HW1 2750   4.747   6.396   3.939  1.6264  1.0802  0.5190
  370SOL    HW2 2751   4.605   6.367   3.982  1.7662 -1.0165 -0.3115
  371SOL     OW 2752   2.849   1.219   3.020 -0.0585  0.0748  0.1333
  371SOL    HW1 2753   2.850   1.295   2.961 -0.4130  1.2858  1.6123
  371SOL    HW2 2754   2.759   1.187   3.016 -0.2135  0.4710  0.3881
  372SOL     OW 2755   5.591   0.255   0.535  0.6162  0.1011 -0.3715
  372SOL    HW1 2756   5.549   0.222   0.455  0.3313 -2.8352  0.8777
  372SOL    HW2 2757   5.683   0.230   0.525  0.4885 -0.7174  0.3922
  373SOL     OW 2758   5.156   6.010   3.668 -0.0279 -0.6484 -0.1987
  373SOL    HW1 2759   5.157   5.943   3.736  0.1492 -0.2394  0.2127
  373SOL    HW2 2760   5.198   6.086   3.709 -1.2328  0.0781 -0.2788
  374SOL     OW 2761   0.909   4.002   4.050  0.2123  0.8029 -0.3434
  374SOL    HW1 2762   0.872   4.080   4.008  1.0597  1.4132  0.0011
  374SOL    HW2 2763   0.847   3.981   4.119 -0.5539  0.5423 -1.0973
  375SOL     OW 2764   0.403   4.400   1.709  0.1002 -0.1035 -0.4351
  375SOL    HW1 2765   0.351   4.476   1.682  2.0695  1.0332 -1.2223
  375SOL    HW2 2766   0.436   4.423   1.796  0.0825 -0.3995 -0.3482
  376SOL     OW 2767   3.921   5.292   1.141  0.2404 -0.3616 -0.1923
  376SOL    HW1 2768   3.886   5.336   1.219 -2.4749 -0.9824 -0.9631
  376SOL    HW2 2769   3.876   5.208   1.138  3.4283 -2.2259 -0.1783
  377SOL     OW 2770   1.076   2.741   4.055  0.0199  0.2657 -0.3699
  377SOL    HW1 2771   1.126   2.671   4.098  1.1185  1.0418 -0.3313
  377SOL    HW2 2772   0.999   2.752   4.110  0.2606 -0.3322  0.1033
  378SOL     OW 2773   2.528   0.400   1.264  0.8270  0.1550 -0.0690
  378SOL    HW1 2774   2.619   0.378   1.285  0.2025 -0.8752  1.7737
  378SOL    HW2 2775   2.499   0.455   1.337 -0.1341  0.1590 -0.4428
  379SOL     OW 2776   3.035   5.218   2.112  0.0073 -0.4238 -0.1088
  379SOL    HW1 2777   3.012   5.285   2.047  1.7273 -1.1329 -1.5615
  379SOL    HW2 2778   3.049   5.267   2.193 -1.2633  0.6316 -0.4934
  380SOL     OW 2779   3.078   0.434   4.653 -0.2985  0.0557 -0.7107
  380SOL    HW1 2780   3.065   0.528   4.669 -0.3453 -0.2218  1.0417
  380SOL    HW2 2781   3.105   0.399   4.738  1.8646 -1.1593 -1.8380
  381SOL     OW 2782   3.953   5.515   0.169 -0.0652  0.1753  0.4531
  381SOL    HW1 2783   4.043   5.538   0.192 -0.2751 -0.0644  1.5829
  381SOL    HW2 2784   3.956   5.421   0.151  0.4789  0.6686 -2.5799
  382SOL     OW 2785   1.910   6.448   2.791 -0.0370  0.5806 -0.3071
  382SOL    HW1 2786   1.885   6.361   2.820 -2.1639  1.3347  0.2960
  382SOL    HW2 2787   1.916   6.442   2.696 -2.1774  0.1997 -0.4669
  383SOL     OW 2788   4.993   3.324   3.462  0.2319 -0.5828  0.2568
  383SOL    HW1 2789   4.907   3.355   3.491  0.2439  1.9929 -2.0429
  383SOL    HW2 2790   5.054   3.360   3.526 -0.1059  1.0970 -0.3208
  384SOL     OW 2791   2.026   0.695   3.806  0.2488  0.4102 -0.1232
  384SOL    HW1 2792   2.012   0.700   3.711  0.4959 -0.6055 -0.2179
  384SOL    HW2 2793   1.991   0.778   3.839  0.3515  0.8690 -1.1202
  385SOL     OW 2794   5.235   5.160   3.193  0.6279  0.7397  0.9279
  385SOL    HW1 2795   5.143   5.140   3.210  0.8968 -0.0310  1.5444
  385SOL    HW2 2796   5.284   5.097   3.247  1.5180  1.4642  0.9904
  386SOL     OW 2797   5.194   6.277   2.013 -0.1788 -0.5323 -0.2785
  386SOL    HW1 2798   5.280   6.302   1.980 -0.3418 -2.0050 -2.0036
  386SOL    HW2 2799   5.136   6.347   1.985  0.2705 -0.0588 -0.0425
  387SOL     OW 2800   2.404   3.282   2.731  0.2312  0.2388  0.5931
  387SOL    HW1 2801   2.358   3.365   2.742 -0.6394 -0.2884  1.0007
  387SOL    HW2 2802   2.341   3.225   2.688  1.1240  0.0405 -0.5252
  388SOL     OW 2803   6.323   2.027   3.779  0.3975  0.2227 -0.0405
  388SOL    HW1 2804   6.266   2.054   3.707  0.7246 -0.0043 -0.3886
  388SOL    HW2 2805   6.412   2.045   3.747  0.5913 -0.7580 -0.0607
  389SOL     OW 2806   1.072   5.952   3.457  0.2015  0.6735 -0.3007
  389SOL    HW1 2807   0.988   5.907   3.458 -1.3690  3.3521 -0.8280
  389SOL    HW2 2808   1.119   5.915   3.382  0.0285 -1.6445  0.6531
  390SOL     OW 2809   2.801   2.680   3.385 -0.0765  0.2282  0.6605
  390SOL    HW1 2810   2.713   2.708   3.409 -0.7529 -0.7761 -0.5021
  390SOL    HW2 2811   2.801   2.682   3.289  0.4217 -1.8844  0.5658
  391SOL     OW 2812   3.256   2.955   0.479  0.1448 -0.3079  0.2277
  391SOL    HW1 2813   3.244   2.860   0.484  2.2974 -0.5749  1.0849
  391SOL    HW2 2814   3.198   2.990   0.547  0.3802 -1.1126  0.8552
  392SOL     OW 2815   5.498   4.922   1.391 -0.2517 -0.4351  0.4305
  392SOL    HW1 2816   5.526   4.904   1.481 -1.2949  2.8110  1.5639
  392SOL    HW2 2817   5.428   4.859   1.375  0.4531 -1.5782  1.5820
  393SOL     OW 2818   2.837   0.233   1.313 -0.2494  0.5695 -0.3947
  393SOL    HW1 2819   2.916   0.209   1.363 -1.7118  0.6291  2.1348
  393SOL    HW2 2820   2.807   0.150   1.276  0.8064  0.4955 -1.1407
  394SOL     OW 2821   5.046   1.290   4.320 -0.8247  0.3919 -0.0609
  394SOL    HW1 2822   5.000   1.315   4.400 -0.7148 -0.1358  0.1683
  394SOL    HW2 2823   5.017   1.354   4.255 -0.2732  1.3543  0.6073
  395SOL     OW 2824   1.941   1.780   4.608  0.8621  0.2138 -0.0330
  395SOL    HW1 2825   1.888   1.765   4.686 -0.2444 -0.1504 -0.8309
  395SOL    HW2 2826   1.913   1.865   4.575  1.6352  0.5647  0.1989
  396SOL     OW 2827   4.130   5.152   2.942 -0.2723 -0.1579  0.6215
  396SOL    HW1 2828   4.130   5.109   2.856  1.7643 -1.0361  1.0110
  396SOL    HW2 2829   4.203   5.213   2.938 -1.1608  0.9694  1.2112
  397SOL     OW 2830   2.854   3.621   3.013 -0.3573  0.2796  0.1713
  397SOL    HW1 2831   2.920   3.556   3.038 -1.1639  0.1222  2.0489
  397SOL    HW2 2832   2.791   3.573   2.959 -0.8755 -0.4970  1.4381
  398SOL     OW 2833   4.441   1.698   0.367 -0.0231  0.0580  0.0465
  398SOL    HW1 2834   4.488   1.721   0.287  0.7091 -0.0509  0.4379
  398SOL    HW2 2835   4.493   1.737   0.437 -0.6367  0.1134  0.4742
  399SOL     OW 2836   5.141   3.385   0.598  0.5057  0.3241  0.1569
  399SOL    HW1 2837   5.104   3.320   0.538  0.6038  0.9672 -0.6191
  399SOL    HW2 2838   5.066   3.416   0.649  0.5781 -0.9177  1.0561
  400SOL     OW 2839   0.788   3.936   1.603 -0.1777 -0.1250  0.1695
  400SOL    HW1 2840   0.863   3.992   1.584 -0.0634 -0.1114  0.6462
  400SOL    HW2 2841   0.811   3.891   1.685  0.0494 -1.4269 -0.5777
  401SOL     OW 2842   3.745   3.469   2.272  0.6045  0.6640 -0.4101
  401SOL    HW1 2843   3.788   3.481   2.187  2.8010 -0.0995  0.5283
  401SOL    HW2 2844   3.816   3.446   2.332 -0.5762  2.8873  2.0574
  402SOL     OW 2845   2.208   1.670   4.616  0.3836 -0.6215  0.1542
  402SOL    HW1 2846   2.233   1.674   4.524  0.7886 -1.5972  0.2151
  402SOL    HW2 2847   2.130   1.725   4.621  0.5943 -0.2207 -0.6866
  403SOL     OW 2848   3.973   4.691   1.850 -0.6961 -0.0901 -0.6332
  403SOL    HW1 2849   3.948   4.783   1.838  1.5686  0.5473 -0.9167
  403SOL    HW2 2850   3.966   4.677   1.945 -1.8472  0.0997 -0.6741
  404SOL     OW 2851   2.651   3.231   1.857 -0.1969 -0.0758 -0.1936
  404SOL    HW1 2852   2.671   3.140   1.882 -0.6823 -0.5034 -1.3008
  404SOL    HW2 2853   2.733   3.264   1.821  0.1444  0.1301  0.7303
  405SOL     OW 2854   0.636   2.898   2.608 -0.2712 -0.0963  0.0773
  405SOL    HW1 2855   0.591   2.820   2.639 -2.0287  1.3863  1.4236
  405SOL    HW2 2856   0.585   2.927   2.533 -0.8887  0.9148  0.8680
  406SOL     OW 2857   4.716   1.523   1.267 -0.3087 -0.0938 -0.0942
  406SOL    HW1 2858   4.800   1.567   1.251 -1.3014  2.1249  0.4472
  406SOL    HW2 2859   4.734   1.430   1.248  1.5980  0.6383 -2.4434
  407SOL     OW 2860   1.290   5.759   0.426 -0.5400 -0.0000  0.4232
  407SOL    HW1 2861   1.230   5.707   0.372 -1.0385  0.0841  0.8816
  407SOL    HW2 2862   1.233   5.798   0.493 -0.0504  0.5113  0.5472
  408SOL     OW 2863   3.355   3.249   1.953 -0.0220  0.5213  0.0625
  408SOL    HW1 2864   3.309   3.332   1.940 -1.1318 -0.3950 -2.3621
  408SOL    HW2 2865   3.415   3.243   1.878  0.7547 -0.4326  0.7338
  409SOL     OW 2866   3.963   5.202   1.762  0.5837  0.9533  0.6172
  409SOL    HW1 2867   4.054   5.201   1.731 -0.0041  1.1608 -1.2857
  409SOL    HW2 2868   3.970   5.209   1.857  2.5628 -0.2885  0.6269
  410SOL     OW 2869   0.058   5.452   0.831 -0.2524 -0.2056  0.2890
  410SOL    HW1 2870   0.142   5.416   0.803 -0.7997 -0.2486 -1.4066
  410SOL    HW2 2871  -0.003   5.428   0.762 -0.6208  4.2568 -1.2745
  411SOL     OW 2872   2.688   1.869   2.542 -0.1822 -0.0375 -0.2259
  411SOL    HW1 2873   2.751   1.808   2.582  0.3064  1.0419  0.6967
  411SOL    HW2 2874   2.616   1.813   2.513  1.0086 -1.2509 -0.9239
  412SOL     OW 2875   6.531   5.516   0.581  0.3427  0.2748 -0.3425
  412SOL    HW1 2876   6.607   5.541   0.529  0.0160 -0.2285 -1.0716
  412SOL    HW2 2877   6.497   5.598   0.616  2.3811  0.3777  1.6615
  413SOL     OW 2878   2.011   5.218   4.226  0.2779  0.1365  0.2867
  413SOL    HW1 2879   1.978   5.154   4.162  0.7498  0.9752 -0.8357
  413SOL    HW2 2880   1.940   5.226   4.290  0.0366 -1.1760  0.2164
  414SOL     OW 2881   4.008   4.812   0.833  0.2573  0.3204  0.0972
  414SOL    HW1 2882   3.997   4.761   0.753  1.1478  1.8033 -1.0160
  414SOL    HW2 2883   3.988   4.902   0.808 -1.6679  0.5436  2.1115
  415SOL     OW 2884   1.426   0.903   2.372 -0.6215 -0.6757  0.0973
  415SOL    HW1 2885   1.408   0.985   2.418 -0.0072 -1.2541  1.4456
  415SOL    HW2 2886   1.492   0.860   2.426  0.8001 -1.0189 -1.8278
  416SOL     OW 2887   0.681   0.209   3.540 -0.0927 -0.2544  0.3204
  416SOL    HW1 2888   0.770   0.241   3.553 -0.7038  1.5459  0.3192
  416SOL    HW2 2889   0.664   0.221   3.447 -0.3431 -0.6094  0.3167
  417SOL     OW 2890   1.793   0.017   4.416 -0.2682 -0.1368 -0.2009
  417SOL    HW1 2891   1.866   0.047   4.362 -0.3357 -1.0897 -0.8502
  417SOL    HW2 2892   1.716   0.057   4.377 -0.2870 -0.6042 -0.6483
  418SOL     OW 2893   1.651   4.501   4.559  0.1291  0.1650 -0.0602
  418SOL    HW1 2894   1.615   4.433   4.615  1.4865  0.3143  1.0427
  418SOL    HW2 2895   1.688   4.454   4.484  0.4594 -0.2597  0.3678
  419SOL     OW 2896   2.201   5.096   3.194 -0.0960  0.2123 -0.0972
  419SOL    HW1 2897   2.190   5.007   3.226 -0.6585  0.3411  0.0669
  419SOL    HW2 2898   2.285   5.124   3.232 -1.1357  0.6752  2.0283
  420SOL     OW 2899   2.573   6.570   0.050 -0.1657 -0.1747  0.0354
  420SOL    HW1 2900   2.517   6.493   0.061 -0.7080  0.2292  0.1809
  420SOL    HW2 2901   2.653   6.550   0.098  0.0164 -0.9576 -0.5761
  421SOL     OW 2902   3.071   3.559   4.139 -0.8877 -0.1922  0.3308
  421SOL    HW1 2903   3.107   3.478   4.174  1.9351  1.0066  0.4630
  421SOL    HW2 2904   3.063   3.543   4.045 -2.0755 -1.1630  0.5677
  422SOL     OW 2905   3.455   3.430   3.484  0.5216 -0.3194 -0.5228
  422SOL    HW1 2906   3.525   3.490   3.512 -0.3436  0.5537 -0.1833
  422SOL    HW2 2907   3.396   3.484   3.432  1.5033 -1.6707 -3.2076
  423SOL     OW 2908   2.591   1.833   3.221 -0.0518 -0.6141  0.1414
  423SOL    HW1 2909   2.639   1.750   3.219  0.8118 -0.1155 -0.9200
  423SOL    HW2 2910   2.657   1.899   3.240 -0.5747 -0.0626  0.0858
  424SOL     OW 2911   2.775   4.318   0.249 -0.2123  0.0429 -0.3692
  424SOL    HW1 2912   2.738   4.406   0.257  0.3979  0.2897 -0.2072
  424SOL    HW2 2913   2.870   4.332   0.246 -0.1034 -0.6172 -0.1806
  425SOL     OW 2914   0.983   0.234   2.596  0.0072  0.7736  0.0741
  425SOL    HW1 2915   0.895   0.255   2.625  0.1831  0.6381  0.7167
  425SOL    HW2 2916   0.982   0.250   2.502 -1.5079 -1.7845 -0.4536
  426SOL     OW 2917   6.460   4.819   2.753  0.1611  0.8642  0.2308
  426SOL    HW1 2918   6.378   4.860   2.727 -0.4279  0.1995  0.9870
  426SOL    HW2 2919   6.515   4.892   2.782 -0.7462  1.1856  1.2374
  427SOL     OW 2920   2.259   6.498   3.044  0.4909 -0.4774 -0.2607
  427SOL    HW1 2921   2.231   6.458   2.961 -1.6046  0.1793  0.0610
  427SOL    HW2 2922   2.280   6.589   3.021 -2.9044  0.5915  0.2535
  428SOL     OW 2923   0.757   3.580   4.050  0.3844 -0.2874  0.2290
  428SOL    HW1 2924   0.848   3.594   4.076  0.3838  1.8867 -0.7499
  428SOL    HW2 2925   0.717   3.667   4.050 -1.5015 -1.0828 -0.1245
  429SOL     OW 2926   0.268   4.765   0.637 -0.1064 -0.7586  0.1470
  429SOL    HW1 2927   0.248   4.796   0.549  1.0046 -2.0295 -0.5895
  429SOL    HW2 2928   0.185   4.771   0.684 -1.2299 -1.9806 -1.5708
  430SOL     OW 2929   1.820   1.805   0.298  0.6641 -0.5780 -0.3911
  430SOL    HW1 2930   1.909   1.790   0.329  0.5090  0.4726  0.6148
  430SOL    HW2 2931   1.826   1.885   0.245  0.0870  0.3528  0.8944
  431SOL     OW 2932   4.022   1.516   0.417  0.5323 -0.5529 -0.1440
  431SOL    HW1 2933   3.970   1.554   0.488  0.4256  0.0700 -0.5528
  431SOL    HW2 2934   3.976   1.435   0.396  0.5249 -0.7138  0.4506
  432SOL     OW 2935   2.437   3.829   0.046  0.3202  0.1123  0.6461
  432SOL    HW1 2936   2.472   3.913   0.078  0.1442  0.5229 -0.2093
  432SOL    HW2 2937   2.348   3.826   0.080  0.0693  0.6350  0.0577
  433SOL     OW 2938   1.772   5.179   1.509  0.3093 -0.3090  0.3591
  433SOL    HW1 2939   1.699   5.175   1.447 -0.1945  1.0452  0.8256
  433SOL    HW2 2940   1.811   5.265   1.495 -0.0467  0.1835  2.1303
  434SOL     OW 2941   3.635   5.279   0.094  0.1253  0.2108  0.1576
  434SOL    HW1 2942   3.621   5.321   0.179  1.1802 -1.6431  1.3461
  434SOL    HW2 2943   3.615   5.186   0.111  1.6767 -0.4169 -1.2411
  435SOL     OW 2944   0.263   3.952   4.086 -0.2381 -0.7485  1.0972
  435SOL    HW1 2945   0.209   4.029   4.104  0.3711 -0.0625  0.0945
  435SOL    HW2 2946   0.297   3.926   4.172 -1.2610 -0.5280  1.5864
  436SOL     OW 2947   2.715   1.569   1.084 -0.5472  0.5249 -0.4850
  436SOL    HW1 2948   2.692   1.476   1.087 -1.3462  0.7373  1.1353
  436SOL    HW2 2949   2.765   1.579   1.003 -0.3061 -1.3424 -0.6065
  437SOL     OW 2950   6.048   4.075   2.692  0.6087 -0.4778 -0.1886
  437SOL    HW1 2951   6.002   4.034   2.619  1.4806 -2.3488  0.2494
  437SOL    HW2 2952   5.988   4.066   2.766  1.2355 -2.1235  0.1768
  438SOL     OW 2953   2.575   0.837   2.954  0.6556  0.2094  0.0547
  438SOL    HW1 2954   2.556   0.908   2.892 -0.7204 -0.8106 -0.7257
  438SOL    HW2 2955   2.635   0.780   2.906 -0.2489 -0.4724 -0.2877
  439SOL     OW 2956   0.848   3.029   2.929 -0.2874  0.5383 -0.5815
  439SOL    HW1 2957   0.867   2.943   2.892 -0.2941  0.5532 -0.6195
  439SOL    HW2 2958   0.769   3.059   2.883 -1.6538 -0.4116  0.9905
  440SOL     OW 2959   0.957   0.524   2.383 -0.7793 -0.0552  0.1213
  440SOL    HW1 2960   1.052   0.528   2.369 -0.9162  0.0122 -0.8170
  440SOL    HW2 2961   0.941   0.584   2.457 -0.0890 -0.1128  0.3221
  441SOL     OW 2962   6.397   5.816   2.418  0.2526  0.1465  0.0357
  441SOL    HW1 2963   6.375   5.779   2.504  1.6074 -1.1392 -0.1284
  441SOL    HW2 2964   6.486   5.784   2.401  0.1209  0.6408 -1.7150
  442SOL     OW 2965   0.989   5.802   3.104 -0.5850  0.2354  0.3386
  442SOL    HW1 2966   1.010   5.825   3.013 -1.4840 -2.2851 -0.6030
  442SOL    HW2 2967   1.060   5.840   3.155  0.5168  0.8325 -1.5285
  443SOL     OW 2968   1.929   6.001   2.059  0.0534  0.2117 -0.3821
  443SOL    HW1 2969   1.962   6.082   2.099  0.5123 -1.2945  2.5520
  443SOL    HW2 2970   1.837   5.997   2.086 -0.0094 -0.1490 -0.6455
  444SOL     OW 2971   4.377   0.686   2.999  0.4281  0.3623 -0.2680
  444SOL    HW1 2972   4.285   0.672   2.978  0.4409  0.0141 -0.0928
  444SOL    HW2 2973   4.412   0.599   3.016  1.2703  0.2591 -2.2668
  445SOL     OW 2974   6.452   5.333   3.683  0.5625 -0.2313  0.3363
  445SOL    HW1 2975   6.469   5.294   3.769 -0.5348  1.5872  1.4656
  445SOL    HW2 2976   6.359   5.355   3.685  0.3802 -0.7265 -1.5935
  446SOL     OW 2977   6.323   6.223   2.507  0.1767 -0.3070  0.2416
  446SOL    HW1 2978   6.279   6.276   2.573 -2.1954 -1.3826 -0.3952
  446SOL    HW2 2979   6.322   6.134   2.543  1.4491 -0.4482 -0.0182
  447SOL     OW 2980   2.490   1.797   2.090  0.5768  0.4518  0.1046
  447SOL    HW1 2981   2.523   1.850   2.018 -1.7054  3.1018  0.8241
  447SOL    HW2 2982   2.549   1.817   2.163  0.8385  0.5094 -0.1203
  448SOL     OW 2983   5.622   4.192   3.114  0.2817  0.0436 -0.5001
  448SOL    HW1 2984   5.635   4.280   3.151 -0.1806  0.0701 -0.4016
  448SOL    HW2 2985   5.542   4.200   3.062  1.3469  0.2411 -2.2091
  449SOL     OW 2986   2.842   6.306   0.468 -0.3394 -0.6466  0.0139
  449SOL    HW1 2987   2.928   6.282   0.433 -0.2912 -0.2938 -0.1104
  449SOL    HW2 2988   2.860   6.338   0.557  0.0591  2.2368 -0.9928
  450SOL     OW 2989   2.356   6.121   4.313  0.1667 -0.1681 -0.0624
  450SOL    HW1 2990   2.284   6.073   4.272  0.0828  1.5767 -2.1841
  450SOL    HW2 2991   2.393   6.060   4.376 -2.9564 -1.2340  0.9126
  451SOL     OW 2992   4.546   4.502   2.499  0.0775 -0.4538  0.1715
  451SOL    HW1 2993   4.590   4.471   2.421  0.1947  1.5234 -0.5992
  451SOL    HW2 2994   4.615   4.536   2.555 -0.2516  0.8614 -0.1884
  452SOL     OW 2995   1.865   1.547   0.067 -0.5147 -0.7781 -0.9193
  452SOL    HW1 2996   1.937   1.609   0.057  1.3768 -2.2095  2.3653
  452SOL    HW2 2997   1.786   1.598   0.050  1.0605  1.8013 -0.9493
  453SOL     OW 2998   0.289   0.440   0.265 -0.2531 -0.2984 -0.0382
  453SOL    HW1 2999   0.233   0.498   0.213  0.4887  1.2307  0.8037
  453SOL    HW2 3000   0.264   0.457   0.355  0.9965 -0.1948  0.3041
  454SOL     OW 3001   0.802   5.543   1.930  0.3408 -1.0243  0.0752
  454SOL    HW1 3002   0.886   5.566   1.891  1.3316  1.4601  3.2144
  454SOL    HW2 3003   0.823   5.522   2.021 -2.5168  1.7112  1.5515
  455SOL     OW 3004   5.661   6.300   3.865  0.8838  0.0136  0.2027
  455SOL    HW1 3005   5.620   6.283   3.780 -0.9017  0.3349  0.9685
  455SOL    HW2 3006   5.738   6.354   3.844  1.1316 -0.8580 -1.2925
  456SOL     OW 3007   0.621   3.375   2.856  0.0461  0.0431 -0.1331
  456SOL    HW1 3008   0.637   3.281   2.864  0.5814  0.1730  0.4464
  456SOL    HW2 3009   0.687   3.415   2.913 -0.0696  0.7780 -0.5045
  457SOL     OW 3010   4.402   4.649   1.534  0.3045 -0.5578 -0.1573
  457SOL    HW1 3011   4.323   4.632   1.585  0.2002 -0.5617 -0.3192
  457SOL    HW2 3012   4.463   4.580   1.560  0.6150  0.0324  0.7083
  458SOL     OW 3013   2.897   4.120   4.080  0.3172 -0.6380 -0.1010
  458SOL    HW1 3014   2.977   4.079   4.114  0.5373 -0.7332 -0.7110
  458SOL    HW2 3015   2.911   4.214   4.091  0.4695 -0.6605 -0.1016
  459SOL     OW 3016   3.371   1.197   3.284 -0.4631  0.4600  0.3143
  459SOL    HW1 3017   3.401   1.106   3.280 -0.3359  0.5524 -1.3485
  459SOL    HW2 3018   3.442   1.244   3.329  0.8615  0.2450 -1.4501
  460SOL     OW 3019   1.810   4.831   0.677  0.3512 -0.2842 -0.2471
  460SOL    HW1 3020   1.792   4.806   0.587 -1.6159  0.0303  0.0115
  460SOL    HW2 3021   1.840   4.921   0.672  0.0915 -0.2148 -0.5733
  461SOL     OW 3022   4.534   2.624   2.632  0.2623 -0.0850 -0.3975
  461SOL    HW1 3023   4.586   2.689   2.583  1.4089 -0.8966 -0.2938
  461SOL    HW2 3024   4.553   2.642   2.724  0.1068 -0.1922 -0.3433
  462SOL     OW 3025   5.930   5.380   4.630  0.0223  0.3227 -0.4162
  462SOL    HW1 3026   5.883   5.461   4.614  1.1514  1.0707 -0.0468
  462SOL    HW2 3027   5.906   5.355   4.719 -0.6936 -0.0179 -0.6964
  463SOL     OW 3028   5.912   2.272   0.133  0.1172  0.6208  0.2917
  463SOL    HW1 3029   5.893   2.362   0.106  1.6968  1.2510  1.1416
  463SOL    HW2 3030   5.952   2.232   0.055  1.1512  1.2563  0.4811
  464SOL     OW 3031   4.378   4.865   3.844  0.3766 -0.0589  0.6448
  464SOL    HW1 3032   4.444   4.912   3.895  1.8915 -0.0709 -1.1840
  464SOL    HW2 3033   4.295   4.908   3.865  1.3627  1.7919  0.9233
  465SOL     OW 3034   5.928   4.668   2.088 -0.6343  0.1805  0.6902
  465SOL    HW1 3035   5.939   4.739   2.024  2.8001  0.3853  1.3085
  465SOL    HW2 3036   5.931   4.711   2.173 -1.4033 -0.4546  1.0504
  466SOL     OW 3037   1.450   6.491   3.295 -0.3907  0.6638 -0.2573
  466SOL    HW1 3038   1.371   6.464   3.247 -0.3108 -1.7108  0.7804
  466SOL    HW2 3039   1.443   6.444   3.378  1.3900  1.6173  0.4632
  467SOL     OW 3040   4.180   2.044   1.643  0.2301 -0.2815 -0.3008
  467SOL    HW1 3041   4.097   1.998   1.635 -0.0401  0.0667  0.4139
  467SOL    HW2 3042   4.217   2.043   1.555  0.7014 -2.7002 -0.1536
  468SOL     OW 3043   5.783   0.840   2.531  0.0496  0.3202 -0.4738
  468SOL    HW1 3044   5.787   0.910   2.466 -0.9805  0.8421  0.0027
  468SOL    HW2 3045   5.784   0.759   2.479 -1.7257  0.7362 -1.2231
  469SOL     OW 3046   2.904   0.121   0.987  0.2725  0.0617  0.0310
  469SOL    HW1 3047   2.960   0.198   0.980 -1.1285  1.0348 -1.2569
  469SOL    HW2 3048   2.821   0.148   0.949  0.0002 -2.3699 -1.3729
  470SOL     OW 3049   0.461   4.248   2.466 -0.1162 -0.0897 -0.4812
  470SOL    HW1 3050   0.550   4.235   2.434  0.6875  1.3757  0.9890
  470SOL    HW2 3051   0.409   4.266   2.388  0.9607 -0.4873 -1.3143
  471SOL     OW 3052   4.233   2.612   2.916  0.5042  0.0810 -0.2075
  471SOL    HW1 3053   4.296   2.540   2.921 -0.7242 -1.1997 -1.9654
  471SOL    HW2 3054   4.274   2.677   2.858  0.4958 -0.4674 -0.8397
  472SOL     OW 3055   2.475   0.364   4.468  0.8135 -0.1839 -0.4431
  472SOL    HW1 3056   2.554   0.318   4.440  0.7669  0.1971 -1.2602
  472SOL    HW2 3057   2.487   0.454   4.435  1.3178  0.6753  1.8912
  473SOL     OW 3058   0.600   2.864   4.531 -0.4457  0.4446  0.1888
  473SOL    HW1 3059   0.630   2.935   4.474  0.5000  0.3739  0.5854
  473SOL    HW2 3060   0.560   2.801   4.471 -1.0484  1.1759 -0.2004
  474SOL     OW 3061   6.199   6.213   3.408 -0.3478 -0.2546  0.0639
  474SOL    HW1 3062   6.245   6.149   3.462 -1.1968 -1.3366 -0.4530
  474SOL    HW2 3063   6.260   6.234   3.338 -0.4514 -1.3393 -0.3669
  475SOL     OW 3064   2.384   4.330   1.644  0.3451  0.4453  0.1738
  475SOL    HW1 3065   2.457   4.281   1.606  1.2279  0.9174  1.2098
  475SOL    HW2 3066   2.406   4.339   1.737 -0.1475  2.1497  0.1655
  476SOL     OW 3067   1.480   1.952   1.924  0.2415  0.0769  0.2291
  476SOL    HW1 3068   1.397   1.992   1.948 -0.7987 -2.6986  1.8161
  476SOL    HW2 3069   1.462   1.858   1.927  2.6495 -0.5977 -2.5089
  477SOL     OW 3070   4.901   3.658   0.121 -0.0038  0.2779  0.0671
  477SOL    HW1 3071   4.909   3.753   0.128  0.5557  0.1600  1.6138
  477SOL    HW2 3072   4.992   3.627   0.126 -0.3028 -0.4174  2.1887
  478SOL     OW 3073   4.548   0.531   2.310  1.0563 -0.6043  0.7306
  478SOL    HW1 3074   4.521   0.611   2.266 -1.7875 -2.9778 -2.4475
  478SOL    HW2 3075   4.493   0.526   2.388  1.4570  0.5873  1.1091
  479SOL     OW 3076   4.050   3.154   3.850 -0.0985  0.5862 -0.3296
  479SOL    HW1 3077   4.112   3.153   3.923  0.4403 -0.4100 -0.7844
  479SOL    HW2 3078   4.023   3.246   3.843  2.9986  1.5133 -1.5471
  480SOL     OW 3079   5.590   1.706   4.546 -0.0321 -0.0649  0.1255
  480SOL    HW1 3080   5.630   1.631   4.503  0.2077 -0.3051  0.7609
  480SOL    HW2 3081   5.638   1.782   4.511 -0.5322 -0.1656 -0.8061
  481SOL     OW 3082   1.064   3.924   2.821  0.2163  0.1662  0.1667
  481SOL    HW1 3083   1.013   3.853   2.781 -0.0076  0.3196  0.1837
  481SOL    HW2 3084   1.017   3.945   2.902 -0.0570  0.7506 -0.1374
  482SOL     OW 3085   2.983   0.772   4.026 -0.2895 -0.4315  0.1034
  482SOL    HW1 3086   2.939   0.850   4.061  1.2736 -0.1281  1.4802
  482SOL    HW2 3087   2.923   0.700   4.047 -2.3880  0.4144 -2.3073
  483SOL     OW 3088   4.031   3.300   4.517  0.1752 -0.3289 -0.5540
  483SOL    HW1 3089   4.078   3.380   4.543 -0.9380  0.0389  0.4508
  483SOL    HW2 3090   4.096   3.230   4.524  0.2819 -0.0577  2.1853
  484SOL     OW 3091   0.395   0.770   3.105  0.2797 -0.3554 -0.2649
  484SOL    HW1 3092   0.354   0.742   3.187  0.0876 -0.6391 -0.4520
  484SOL    HW2 3093   0.331   0.830   3.066 -0.8281 -2.1870 -1.4267
  485SOL     OW 3094   0.770   2.380   0.616  0.2076 -0.6664  0.4352
  485SOL    HW1 3095   0.685   2.416   0.592  0.7463  2.1631  2.3071
  485SOL    HW2 3096   0.808   2.351   0.533 -2.3091 -1.4921 -0.5065
  486SOL     OW 3097   3.654   3.588   3.566 -0.0837  0.1805 -0.0493
  486SOL    HW1 3098   3.743   3.620   3.552  0.1758 -0.3970  0.2246
  486SOL    HW2 3099   3.599   3.666   3.567  0.0748  0.3946 -2.6703
  487SOL     OW 3100   5.137   2.009   4.512 -0.1288 -0.0061 -0.4471
  487SOL    HW1 3101   5.185   1.940   4.557 -0.7743  0.0924  0.4406
  487SOL    HW2 3102   5.072   1.963   4.459  0.6585 -0.1250 -1.3374
  488SOL     OW 3103   2.496   5.664   3.461 -0.0506 -0.2992 -0.1230
  488SOL    HW1 3104   2.571   5.686   3.517 -1.0821  0.6415  0.9724
  488SOL    HW2 3105   2.524   5.687   3.373  0.3607  1.7618  0.4834
  489SOL     OW 3106   5.149   4.403   0.869  0.3592  0.2711 -0.0535
  489SOL    HW1 3107   5.138   4.308   0.870  1.1832  0.1477  1.9082
  489SOL    HW2 3108   5.243   4.417   0.886  0.3924  1.4296 -1.0658
  490SOL     OW 3109   1.262   4.858   0.369  0.1552  0.0155 -0.2887
  490SOL    HW1 3110   1.353   4.853   0.397 -0.0091 -0.9246  0.1060
  490SOL    HW2 3111   1.213   4.806   0.434 -0.3948 -1.1379 -1.5754
  491SOL     OW 3112   3.715   5.725   3.428 -0.4616  0.0561 -0.6281
  491SOL    HW1 3113   3.639   5.772   3.461  1.2776  1.2561  2.0129
  491SOL    HW2 3114   3.788   5.786   3.439  1.3863 -2.1082 -0.0863
  492SOL     OW 3115   4.204   5.586   0.239  0.2979 -0.3951 -0.4761
  492SOL    HW1 3116   4.234   5.593   0.330  0.0612 -1.6890 -0.2823
  492SOL    HW2 3117   4.282   5.557   0.190 -0.0415 -1.5243 -0.3602
  493SOL     OW 3118   0.412   3.343   3.497 -0.4386  0.3251 -0.2309
  493SOL    HW1 3119   0.426   3.436   3.477  0.4017  0.0934 -0.7601
  493SOL    HW2 3120   0.348   3.343   3.569 -0.6532  1.3000 -0.4081
  494SOL     OW 3121   1.796   2.864   0.322 -0.6239  0.3766  0.4519
  494SOL    HW1 3122   1.881   2.863   0.365 -0.7233 -1.9198  0.7330
  494SOL    HW2 3123   1.815   2.882   0.230  0.4181 -1.8183  0.1743
  495SOL     OW 3124   3.767   0.309   3.279  0.1829  0.4613  0.0191
  495SOL    HW1 3125   3.723   0.365   3.215  2.6434  2.0638 -0.3888
  495SOL    HW2 3126   3.701   0.244   3.303 -1.9086  1.8736 -1.5620
  496SOL     OW 3127   2.879   1.035   2.152  0.4395  0.1635 -0.4247
  496SOL    HW1 3128   2.969   1.065   2.149  0.5174  0.3685  1.8715
  496SOL    HW2 3129   2.840   1.084   2.225 -1.7426  0.6012 -1.7774
  497SOL     OW 3130   5.912   4.744   1.515  1.2043  0.3451  0.1376
  497SOL    HW1 3131   5.956   4.691   1.581 -1.0173  1.4565  2.7236
  497SOL    HW2 3132   5.923   4.834   1.545 -0.2698  0.8587 -0.7483
  498SOL     OW 3133   4.029   3.585   3.710 -0.1580  0.4761 -0.0886
  498SOL    HW1 3134   4.112   3.553   3.744 -1.7340 -1.2148  2.5170
  498SOL    HW2 3135   4.002   3.520   3.645 -0.6882 -0.5433  1.1026
  499SOL     OW 3136   5.013   4.658   1.346  0.0152  0.2913  0.0254
  499SOL    HW1 3137   4.973   4.713   1.279 -0.4881  0.7036  0.6554
  499SOL    HW2 3138   5.095   4.702   1.368 -1.3556  1.9925  2.0443
  500SOL     OW 3139   3.966   6.087   2.472 -0.2237  0.0315 -0.1794
  500SOL    HW1 3140   4.040   6.147   2.482 -1.4551  1.3016  2.3415
  500SOL    HW2 3141   3.921   6.116   2.393  0.3327  1.1646 -0.0975
  501SOL     OW 3142   2.051   5.880   3.601 -0.1089 -0.6868 -0.0925
  501SOL    HW1 3143   2.111   5.807   3.587 -0.5636 -1.1346  0.2534
  501SOL    HW2 3144   2.094   5.934   3.668  0.0506 -0.8369 -0.0725
  502SOL     OW 3145   0.187   4.866   1.153 -0.5679 -0.0340  0.0590
  502SOL    HW1 3146   0.250   4.816   1.205 -0.1197  0.0383 -0.4082
  502SOL    HW2 3147   0.129   4.905   1.218 -0.6744 -0.8158  0.4519
  503SOL     OW 3148   3.620   0.404   4.058 -0.2949 -0.2235 -0.3036
  503SOL    HW1 3149   3.686   0.400   3.989  1.2996 -0.9815  1.2092
  503SOL    HW2 3150   3.571   0.485   4.040  0.5513 -0.0314 -1.8764
  504SOL     OW 3151   2.665   4.718   1.139 -0.2474 -0.0129  0.7664
  504SOL    HW1 3152   2.756   4.703   1.113 -0.4381  0.7032 -0.3958
  504SOL    HW2 3153   2.664   4.808   1.172 -0.5561  0.0231  0.6644
  505SOL     OW 3154   2.300   3.006   1.119  0.1203 -0.3629  0.1399
  505SOL    HW1 3155   2.281   2.932   1.061  2.6495 -1.6292  0.8128
  505SOL    HW2 3156   2.240   2.994   1.193 -0.9553 -0.4998 -0.7236
  506SOL     OW 3157   6.412   0.653   2.611 -0.0210  0.2224 -0.6123
  506SOL    HW1 3158   6.320   0.672   2.593  0.2799  0.3128 -2.2284
  506SOL    HW2 3159   6.444   0.610   2.531  1.1306 -0.5920  0.2439
  507SOL     OW 3160   2.344   1.693   0.877  0.4014  0.2557  0.3983
  507SOL    HW1 3161   2.357   1.704   0.972 -3.2135 -0.7551  1.1664
  507SOL    HW2 3162   2.290   1.614   0.870  0.4647  0.3904 -2.5354
  508SOL     OW 3163   4.385   3.431   1.698  0.3361 -0.2347 -0.4265
  508SOL    HW1 3164   4.404   3.485   1.776  0.1301  2.0119 -1.8428
  508SOL    HW2 3165   4.445   3.464   1.631 -0.0314 -1.5970 -1.4620
  509SOL     OW 3166   5.455   1.101   3.315 -0.0894 -0.1687 -0.8648
  509SOL    HW1 3167   5.438   1.054   3.234 -0.7600 -1.2252 -0.1337
  509SOL    HW2 3168   5.440   1.193   3.293  0.1168 -0.3998 -2.0236
  510SOL     OW 3169   4.567   2.979   3.668 -0.0601  0.0605 -0.5673
  510SOL    HW1 3170   4.589   2.986   3.761 -2.4226  0.9601 -0.0180
  510SOL    HW2 3171   4.598   3.061   3.630  0.8665 -0.2880 -0.6046
  511SOL     OW 3172   0.085   2.963   0.362  0.0337  0.5710  0.0219
  511SOL    HW1 3173   0.152   2.947   0.428  2.6383 -0.4841 -2.6254
  511SOL    HW2 3174   0.046   2.877   0.346 -0.3194  0.7470 -0.0826
  512SOL     OW 3175   4.523   2.240   2.247 -0.2253 -0.1554 -0.4852
  512SOL    HW1 3176   4.438   2.283   2.263 -1.7986 -3.1978  0.1009
  512SOL    HW2 3177   4.586   2.294   2.294 -2.1465  1.1531  0.7383
  513SOL     OW 3178   2.577   2.262   0.587 -0.2557  0.0144  0.2699
  513SOL    HW1 3179   2.548   2.172   0.572 -3.3046  0.9452  0.0117
  513SOL    HW2 3180   2.598   2.296   0.500  1.5369 -0.5887  0.4328
  514SOL     OW 3181   3.770   0.268   0.519 -0.0571  0.4393  0.0982
  514SOL    HW1 3182   3.677   0.262   0.496 -0.4195 -1.3251  1.7980
  514SOL    HW2 3183   3.815   0.229   0.444 -0.8569 -0.5392  0.0956
  515SOL     OW 3184   4.345   3.108   4.304 -0.0740  0.0639 -0.0831
  515SOL    HW1 3185   4.288   3.083   4.376 -1.0995  0.1067 -0.8667
  515SOL    HW2 3186   4.433   3.086   4.334 -0.7422 -3.4030 -0.2292
  516SOL     OW 3187   6.563   1.998   4.563  0.2181  0.2040 -0.4623
  516SOL    HW1 3188   6.641   1.957   4.528  0.7946 -0.0706  1.0559
  516SOL    HW2 3189   6.496   1.929   4.561  0.4862 -0.0622 -0.2144
  517SOL     OW 3190   5.567   5.432   0.012  0.0013 -0.1926 -0.0276
  517SOL    HW1 3191   5.617   5.511   0.033  1.1184 -0.4676 -1.4516
  517SOL    HW2 3192   5.541   5.396   0.097  0.3059  1.1715  0.6700
  518SOL     OW 3193   5.827   5.025   0.816 -0.0304 -0.4035 -0.0214
  518SOL    HW1 3194   5.874   4.953   0.856 -0.9573 -1.1950 -0.3195
  518SOL    HW2 3195   5.827   5.005   0.722  0.9425  0.7308 -0.2946
  519SOL     OW 3196   0.144   4.462   1.869 -0.0181 -0.2708  0.5146
  519SOL    HW1 3197   0.152   4.519   1.945 -0.2254 -1.9733  1.8917
  519SOL    HW2 3198   0.055   4.426   1.875  0.2251 -1.0137 -0.1019
  520SOL     OW 3199   4.129   5.839   0.122  0.2449 -0.2635 -0.1649
  520SOL    HW1 3200   4.172   5.757   0.147 -1.2619 -1.0525 -0.0577
  520SOL    HW2 3201   4.068   5.814   0.053  0.8563  1.0580 -1.2292
  521SOL     OW 3202   2.686   6.080   0.099 -0.4840 -0.5971  0.1849
  521SOL    HW1 3203   2.710   5.989   0.117  3.7192  0.3741  0.5104
  521SOL    HW2 3204   2.749   6.109   0.032  0.5893  2.9063  2.4120
  522SOL     OW 3205   5.099   1.166   2.927  0.2057 -0.4207  0.0067
  522SOL    HW1 3206   5.123   1.182   3.018 -0.4163 -1.7310  0.4294
  522SOL    HW2 3207   5.071   1.251   2.894 -0.9494 -0.1828  1.4854
  523SOL     OW 3208   3.843   2.077   4.314  0.0464  0.6163 -0.0753
  523SOL    HW1 3209   3.933   2.068   4.283 -0.0672 -0.6497 -0.1132
  523SOL    HW2 3210   3.851   2.101   4.406  0.5396 -2.7203  0.8937
  524SOL     OW 3211   6.406   3.275   2.781  0.3427  0.0201 -0.4333
  524SOL    HW1 3212   6.452   3.260   2.697 -0.0801  0.0666 -0.6746
  524SOL    HW2 3213   6.442   3.357   2.813  0.6326 -0.0842 -0.4847
  525SOL     OW 3214   5.910   0.718   3.539  0.5015  0.0821  0.2408
  525SOL    HW1 3215   5.850   0.655   3.578  0.8313  1.6535  3.6284
  525SOL    HW2 3216   5.991   0.669   3.526  0.1686 -0.6898  0.9439
  526SOL     OW 3217   1.215   3.879   3.216  0.0166 -0.0884  0.2458
  526SOL    HW1 3218   1.174   3.952   3.168  0.7558 -0.5702 -1.1932
  526SOL    HW2 3219   1.307   3.905   3.223  0.1997 -0.6954  0.0956
  527SOL     OW 3220   0.136   0.689   3.737 -0.1937  0.1257  0.7006
  527SOL    HW1 3221   0.094   0.607   3.713 -2.2421  1.3253 -0.1087
  527SOL    HW2 3222   0.147   0.684   3.832 -0.5035 -0.9944  0.6826
  528SOL     OW 3223   3.444   1.580   2.654  0.2154 -0.3112 -0.3071
  528SOL    HW1 3224   3.357   1.600   2.621 -0.0185 -1.4131 -0.3922
  528SOL    HW2 3225   3.442   1.486   2.672  0.5273  0.0984  2.2397
  529SOL     OW 3226   2.752   4.888   0.362 -0.2710 -0.2620  0.0005
  529SOL    HW1 3227   2.812   4.843   0.421  0.3063 -1.0848 -1.1625
  529SOL    HW2 3228   2.667   4.883   0.406 -0.0523 -1.7413  0.3167
  530SOL     OW 3229   0.967   3.436   0.847  0.2397  0.2089 -0.1278
  530SOL    HW1 3230   1.026   3.437   0.922  0.2494 -0.0257 -0.1312
  530SOL    HW2 3231   0.991   3.357   0.799  0.6761  0.6918 -0.7250
  531SOL     OW 3232   2.158   6.261   3.679  0.0006 -0.0280  0.5424
  531SOL    HW1 3233   2.207   6.180   3.698 -2.0894 -0.9931  2.2226
  531SOL    HW2 3234   2.193   6.290   3.595  3.6052 -0.4621  1.7021
  532SOL     OW 3235   2.469   6.465   2.629 -0.1463  0.5340 -0.0134
  532SOL    HW1 3236   2.390   6.506   2.593 -1.3255 -1.3800  0.2208
  532SOL    HW2 3237   2.481   6.507   2.714 -1.7661 -0.0624  0.5571
  533SOL     OW 3238   4.080   1.749   2.824 -0.1048  0.0782  0.2692
  533SOL    HW1 3239   4.037   1.667   2.800  1.0761 -1.5342  3.1477
  533SOL    HW2 3240   4.171   1.737   2.796 -0.0182  0.6118  0.3136
  534SOL     OW 3241   0.618   0.169   4.468 -0.5021 -0.2134 -0.4575
  534SOL    HW1 3242   0.646   0.097   4.411 -0.0476  2.0936 -3.3699
  534SOL    HW2 3243   0.524   0.156   4.478 -0.3146 -1.6185 -0.2160
  535SOL     OW 3244   1.573   6.019   2.579  0.1723 -0.3178 -0.4364
  535SOL    HW1 3245   1.652   6.063   2.549 -0.8505  0.9602 -1.4083
  535SOL    HW2 3246   1.562   6.048   2.669 -0.0935  0.9124 -0.8365
  536SOL     OW 3247   1.258   3.641   3.821 -0.7569 -0.3732 -0.1254
  536SOL    HW1 3248   1.296   3.605   3.901  2.3935 -0.8178 -1.6404
  536SOL    HW2 3249   1.222   3.726   3.847  0.0458 -0.5841  1.7911
  537SOL     OW 3250   5.977   3.878   2.015  0.0338  0.5400  0.1091
  537SOL    HW1 3251   5.980   3.787   2.045  1.0536  0.8094  0.8978
  537SOL    HW2 3252   5.896   3.884   1.964 -0.7157 -0.4674  1.1291
  538SOL     OW 3253   6.275   4.845   0.294 -0.0269 -0.1559  0.2280
  538SOL    HW1 3254   6.367   4.860   0.312  0.1859  0.2073 -1.0288
  538SOL    HW2 3255   6.234   4.932   0.302 -0.0230 -0.0870 -0.4106
  539SOL     OW 3256   3.112   5.045   1.414 -0.1731 -0.4225 -0.6303
  539SOL    HW1 3257   3.159   5.089   1.485  0.3880 -0.4619 -0.9705
  539SOL    HW2 3258   3.073   4.968   1.456 -0.7983  0.1552 -0.1280
  540SOL     OW 3259   1.959   4.727   0.051  0.3926 -0.3794 -0.9841
  540SOL    HW1 3260   1.867   4.749   0.065  0.5271 -0.4453  0.1513
  540SOL    HW2 3261   1.995   4.802   0.005 -0.1937 -0.2716 -1.2737
  541SOL     OW 3262   2.636   4.593   0.240  0.4719  1.0240 -0.1688
  541SOL    HW1 3263   2.598   4.583   0.327  0.6094  0.9830 -0.1141
  541SOL    HW2 3264   2.590   4.529   0.186  0.6352  0.8027 -0.0479
  542SOL     OW 3265   0.769   2.325   0.069 -0.1562  0.2624  0.0540
  542SOL    HW1 3266   0.763   2.233   0.046 -2.7439  0.4048 -0.1774
  542SOL    HW2 3267   0.810   2.367  -0.007 -2.7848 -0.1791 -1.7362
  543SOL     OW 3268   5.338   3.936   0.635 -0.5463 -0.3912  0.1119
  543SOL    HW1 3269   5.303   3.847   0.636  0.6717 -0.9597 -1.8381
  543SOL    HW2 3270   5.300   3.977   0.557 -1.9005  1.1989  1.5347
  544SOL     OW 3271   1.034   4.452   0.039 -0.6723 -0.1023  0.0238
  544SOL    HW1 3272   0.991   4.463  -0.046 -0.9313 -0.2093  0.1382
  544SOL    HW2 3273   1.088   4.374   0.029 -0.7405 -0.1425 -0.0301
  545SOL     OW 3274   4.395   2.382   0.198 -0.3195  0.5139  0.3467
  545SOL    HW1 3275   4.385   2.369   0.292 -1.1107  0.4011  0.2468
  545SOL    HW2 3276   4.489   2.370   0.182 -0.0048  1.5480  1.2775
  546SOL     OW 3277   1.588   0.293   2.082 -0.5506  0.6922  0.2291
  546SOL    HW1 3278   1.639   0.363   2.123  0.7171  0.5927 -1.0993
  546SOL    HW2 3279   1.528   0.263   2.151  1.1537  0.8220  1.8363
  547SOL     OW 3280   4.533   5.602   0.814  0.0891 -0.2052 -0.1630
  547SOL    HW1 3281   4.522   5.629   0.905 -0.3832 -0.4644 -0.1424
  547SOL    HW2 3282   4.447   5.615   0.775  0.6676  1.4354 -0.9894
  548SOL     OW 3283   0.303   6.139   3.240  0.1394  0.2933 -0.0723
  548SOL    HW1 3284   0.384   6.121   3.288 -0.4058 -0.5250  0.5570
  548SOL    HW2 3285   0.260   6.055   3.233  0.0491  0.4449 -1.7583
  549SOL     OW 3286   1.912   5.088   0.632  0.4157 -0.1004  0.1349
  549SOL    HW1 3287   1.896   5.153   0.563 -0.6174  0.0800  0.5228
  549SOL    HW2 3288   2.007   5.075   0.631  0.4884  0.4019 -0.8627
  550SOL     OW 3289   1.519   4.475   0.975 -0.0845 -0.6320 -0.1273
  550SOL    HW1 3290   1.508   4.462   1.070 -1.5586 -0.4290 -0.2390
  550SOL    HW2 3291   1.562   4.560   0.968  0.1398 -0.6976  0.3552
  551SOL     OW 3292   3.617   3.080   2.836  0.2005 -0.1739  0.2964
  551SOL    HW1 3293   3.522   3.081   2.825  0.1847  1.0345  0.3519
  551SOL    HW2 3294   3.630   3.092   2.931  0.4147 -1.3950  0.4415
  552SOL     OW 3295   5.379   4.145   4.332  0.6129 -0.8600 -0.6340
  552SOL    HW1 3296   5.302   4.144   4.275 -0.4119 -1.0633  0.7003
  552SOL    HW2 3297   5.423   4.062   4.313  0.0590 -1.1146 -0.8339
  553SOL     OW 3298   2.136   1.447   4.321  0.1559  0.6470 -0.4252
  553SOL    HW1 3299   2.143   1.503   4.244  0.1055 -1.4012 -1.9998
  553SOL    HW2 3300   2.221   1.457   4.366  0.9607  0.3835 -1.8411
  554SOL     OW 3301   1.295   5.857   2.971  0.4240  0.2610  0.0601
  554SOL    HW1 3302   1.215   5.832   2.925  1.0491  0.0601 -0.9424
  554SOL    HW2 3303   1.299   5.797   3.046 -0.8022  0.8427  0.6242
  555SOL     OW 3304   2.322   1.857   0.033 -0.1812 -0.0435  0.1269
  555SOL    HW1 3305   2.309   1.950   0.055 -0.1755  0.3174 -1.2788
  555SOL    HW2 3306   2.330   1.813   0.118  0.9170  1.3991  0.8163
  556SOL     OW 3307   2.807   0.683   0.202  0.3136 -0.0181 -0.3324
  556SOL    HW1 3308   2.853   0.767   0.194  1.3692 -0.5539 -0.0280
  556SOL    HW2 3309   2.826   0.638   0.120  2.3869 -1.2222  0.7395
  557SOL     OW 3310   4.603   3.681   0.387  0.3223  0.2909 -0.2501
  557SOL    HW1 3311   4.578   3.713   0.474  2.4934  0.2209  0.4603
  557SOL    HW2 3312   4.698   3.697   0.382  0.9688 -3.0409 -1.1038
  558SOL     OW 3313   5.369   1.001   0.127  0.2283 -0.0553  0.1274
  558SOL    HW1 3314   5.297   0.976   0.069  0.2024  0.5420 -0.1051
  558SOL    HW2 3315   5.445   1.007   0.070  0.4064 -0.3956  0.3241
  559SOL     OW 3316   0.516   3.551   0.691 -0.2356 -0.2607  1.0289
  559SOL    HW1 3317   0.479   3.637   0.670  0.5451  0.0984  1.1109
  559SOL    HW2 3318   0.610   3.564   0.689 -0.0670 -1.4727 -0.4190
  560SOL     OW 3319   4.977   0.022   3.160  0.3219 -0.1048  0.2591
  560SOL    HW1 3320   5.064   0.053   3.186 -0.2355  1.3526  0.4730
  560SOL    HW2 3321   4.979  -0.072   3.176  1.8976 -0.1104  0.1479
  561SOL     OW 3322   4.384   4.737   4.643  0.3771  0.2302 -0.5430
  561SOL    HW1 3323   4.377   4.675   4.716  0.4943  0.7543 -0.0783
  561SOL    HW2 3324   4.376   4.824   4.684 -3.2428  0.5339 -1.5258
  562SOL     OW 3325   1.583   6.009   3.961  0.5665 -0.5835  0.4777
  562SOL    HW1 3326   1.495   6.025   3.995  0.3122 -3.8066  1.7320
  562SOL    HW2 3327   1.640   6.009   4.038  1.2289 -1.0398  0.0048
  563SOL     OW 3328   2.116   6.536   4.513 -0.1922 -0.0049 -0.4866
  563SOL    HW1 3329   2.108   6.544   4.417 -2.4987 -1.4722 -0.4732
  563SOL    HW2 3330   2.176   6.463   4.526  1.1366  0.9920 -0.7511
  564SOL     OW 3331   5.988   0.227   3.694  0.4023  0.0925 -0.5081
  564SOL    HW1 3332   5.988   0.318   3.722  0.3565  1.1729 -3.5872
  564SOL    HW2 3333   5.898   0.211   3.664  0.1648 -1.3023  0.8500
  565SOL     OW 3334   1.888   0.271   3.739 -0.0258 -0.0626 -0.3199
  565SOL    HW1 3335   1.952   0.303   3.676  1.9683  1.8967  2.5063
  565SOL    HW2 3336   1.918   0.182   3.760  0.5582  0.0835 -0.5152
  566SOL     OW 3337   3.859   5.831   0.942  0.0028  0.4075  0.0699
  566SOL    HW1 3338   3.913   5.910   0.949  1.5621 -0.3568 -2.0700
  566SOL    HW2 3339   3.921   5.759   0.954 -1.0987 -0.4994  0.4559
  567SOL     OW 3340   5.538   3.933   4.309 -0.3746 -0.5467  0.2888
  567SOL    HW1 3341   5.629   3.945   4.282 -0.2449  1.0498  1.3122
  567SOL    HW2 3342   5.516   3.844   4.279  1.8995 -1.4579  1.0623
  568SOL     OW 3343   0.684   0.556   1.829  0.0974  0.3199 -0.4187
  568SOL    HW1 3344   0.700   0.621   1.897 -0.2052  0.7089 -0.7126
  568SOL    HW2 3345   0.756   0.494   1.837 -1.4682 -1.3647  2.2304
  569SOL     OW 3346   3.236   3.440   0.633  0.1454  0.4471  0.0942
  569SOL    HW1 3347   3.200   3.454   0.721 -0.1875  1.9356 -0.2577
  569SOL    HW2 3348   3.226   3.524   0.589  1.2151  0.0030 -1.0574
  570SOL     OW 3349   0.348   3.960   1.700  0.1248 -0.3940 -0.1943
  570SOL    HW1 3350   0.396   3.928   1.777 -2.2889 -0.1187  1.5634
  570SOL    HW2 3351   0.412   4.011   1.651  1.3274  1.2756  2.8023
  571SOL     OW 3352   5.478   0.876   2.630 -0.1279 -0.1657  0.3700
  571SOL    HW1 3353   5.514   0.907   2.713  0.4063  1.2910 -0.3711
  571SOL    HW2 3354   5.555   0.851   2.579 -0.0265  2.8912 -1.1914
  572SOL     OW 3355   5.876   4.456   2.483  0.9172 -1.0099  0.6752
  572SOL    HW1 3356   5.835   4.473   2.398  2.0156  1.5313  0.5656
  572SOL    HW2 3357   5.962   4.420   2.463  2.2272  1.9462  0.4926
  573SOL     OW 3358   2.727   0.440   2.080 -0.2515  0.4243  0.2632
  573SOL    HW1 3359   2.685   0.429   1.995  0.2266  0.6993 -0.0130
  573SOL    HW2 3360   2.782   0.518   2.070  0.0094  0.3082  0.7428
  574SOL     OW 3361   4.816   2.370   0.810  0.6495 -0.1697 -0.4302
  574SOL    HW1 3362   4.863   2.383   0.893  1.0280 -0.3016 -0.6228
  574SOL    HW2 3363   4.724   2.385   0.833  0.3438 -3.0914  0.7235
  575SOL     OW 3364   1.425   6.332   3.548  0.5818  0.2065 -0.1423
  575SOL    HW1 3365   1.505   6.282   3.532  0.9112  0.2913  1.1265
  575SOL    HW2 3366   1.361   6.267   3.576 -0.3962 -0.1416 -2.8847
  576SOL     OW 3367   0.051   6.068   2.456  0.7965  0.1175 -0.3778
  576SOL    HW1 3368  -0.039   6.073   2.486  1.2100  1.9113  0.6796
  576SOL    HW2 3369   0.054   6.122   2.377  0.4674 -1.8706 -1.8307
  577SOL     OW 3370   1.159   3.438   4.290  0.6652 -0.1381  0.0327
  577SOL    HW1 3371   1.234   3.495   4.308 -0.8787  2.1997 -0.4324
  577SOL    HW2 3372   1.108   3.439   4.371  0.2408 -0.1985 -0.2291
  578SOL     OW 3373   1.071   2.779   3.084  0.2911  1.0427 -0.1852
  578SOL    HW1 3374   1.101   2.805   2.997  0.7665 -0.6500 -0.5651
  578SOL    HW2 3375   1.147   2.792   3.140  0.2485  1.3164 -0.1890
  579SOL     OW 3376   5.816   0.573   1.661 -0.3581  0.5467 -0.3492
  579SOL    HW1 3377   5.756   0.571   1.735  0.8171  1.4836  0.6834
  579SOL    HW2 3378   5.899   0.541   1.696  0.7151  2.7082 -0.7247
  580SOL     OW 3379   3.094   2.827   0.084  0.2405 -0.5653  0.0383
  580SOL    HW1 3380   3.097   2.735   0.055  1.5429 -0.3868 -0.4984
  580SOL    HW2 3381   3.046   2.872   0.015 -1.6685 -1.0386  0.9936
  581SOL     OW 3382   3.617   4.411   2.480 -0.0020 -0.1976 -0.0998
  581SOL    HW1 3383   3.696   4.454   2.512  0.5357 -1.5038  0.3998
  581SOL    HW2 3384   3.593   4.350   2.550 -0.7690 -0.6706 -0.7532
  582SOL     OW 3385   1.624   0.189   4.307  0.2083  0.6495 -0.1368
  582SOL    HW1 3386   1.533   0.197   4.278  0.4928  0.1401 -1.2334
  582SOL    HW2 3387   1.676   0.210   4.230  1.0230  0.4587  0.3415
  583SOL     OW 3388   4.154   2.947   2.031  0.4843  0.1082  0.2386
  583SOL    HW1 3389   4.169   3.038   2.057  0.1210  0.1139  0.4343
  583SOL    HW2 3390   4.233   2.923   1.982  1.5896 -0.1555  2.0374
  584SOL     OW 3391   5.294   5.354   1.698 -0.6055 -0.0842 -0.0259
  584SOL    HW1 3392   5.291   5.288   1.767 -0.1567  0.4588  0.5286
  584SOL    HW2 3393   5.345   5.314   1.628 -0.5654 -0.4199  0.1965
  585SOL     OW 3394   0.379   4.004   3.709 -0.5303 -0.2475 -0.1434
  585SOL    HW1 3395   0.455   3.949   3.727  0.3820  0.3167 -1.9608
  585SOL    HW2 3396   0.415   4.079   3.661 -2.0765  0.6783  0.0652
  586SOL     OW 3397   4.640   4.154   1.668  0.1366 -0.1757  0.6354
  586SOL    HW1 3398   4.670   4.159   1.577  0.7105  1.4747  0.8818
  586SOL    HW2 3399   4.678   4.231   1.710 -2.3818  0.6303  1.5995
  587SOL     OW 3400   3.445   0.008   2.779  0.1971 -0.1960  0.1342
  587SOL    HW1 3401   3.391   0.051   2.714 -1.9979 -2.1602  0.5272
  587SOL    HW2 3402   3.535   0.030   2.754 -0.6854  2.2717 -1.2082
  588SOL     OW 3403   2.115   3.974   0.437 -0.8599 -0.1063 -0.2513
  588SOL    HW1 3404   2.035   3.961   0.386 -1.2976 -1.0546  0.6335
  588SOL    HW2 3405   2.128   4.069   0.438 -1.6335  0.0144 -0.9239
  589SOL     OW 3406   5.395   0.296   4.173  0.2933 -0.1620 -0.0571
  589SOL    HW1 3407   5.317   0.277   4.122  0.7200  0.1333 -0.8288
  589SOL    HW2 3408   5.463   0.313   4.108  0.7789  0.4961  0.6015
  590SOL     OW 3409   5.108   3.712   3.562  0.3191 -0.0993  0.1846
  590SOL    HW1 3410   5.047   3.748   3.498  0.0904  0.5527  0.7460
  590SOL    HW2 3411   5.065   3.728   3.647 -1.1075 -4.0972  0.4334
  591SOL     OW 3412   4.635   1.041   3.802 -0.0956  0.2551  0.6102
  591SOL    HW1 3413   4.673   1.040   3.714 -2.2902 -0.4480 -0.3986
  591SOL    HW2 3414   4.650   0.952   3.835  0.4084  0.4136  0.8214
  592SOL     OW 3415   4.913   0.579   2.318 -0.0131  1.2882 -0.1860
  592SOL    HW1 3416   4.856   0.575   2.396 -0.6672 -1.0669 -0.7077
  592SOL    HW2 3417   4.855   0.604   2.247  0.5343  3.1801 -0.0115
  593SOL     OW 3418   0.939   5.987   0.489 -0.2249  0.2821  0.0439
  593SOL    HW1 3419   0.921   6.054   0.555  0.6750 -1.9523  2.7239
  593SOL    HW2 3420   0.853   5.960   0.457 -0.6351  1.9894 -0.3823
  594SOL     OW 3421   0.497   4.731   1.796 -0.3176  0.1625  0.3686
  594SOL    HW1 3422   0.409   4.765   1.812 -0.3526  0.5544 -0.6109
  594SOL    HW2 3423   0.553   4.783   1.855 -0.7125  0.0168  0.8808
  595SOL     OW 3424   6.051   5.331   0.873 -0.4306  0.4170  0.4552
  595SOL    HW1 3425   6.092   5.413   0.901  1.8506 -1.4605  3.2326
  595SOL    HW2 3426   5.983   5.315   0.938  1.1987 -1.2905  1.8456
  596SOL     OW 3427   0.960   5.302   3.884  0.6148 -0.1381 -0.2011
  596SOL    HW1 3428   0.990   5.391   3.867 -0.6158  0.3303 -0.0456
  596SOL    HW2 3429   0.925   5.272   3.800 -1.5615  0.5996  0.3870
  597SOL     OW 3430   0.934   2.160   0.804  0.3874 -0.1225  0.2411
  597SOL    HW1 3431   0.873   2.223   0.767  1.4647 -0.7023 -2.8212
  597SOL    HW2 3432   0.878   2.089   0.836 -0.6174 -0.0106 -1.1892
  598SOL     OW 3433   4.647   3.178   3.485  0.3619 -0.2593  0.2478
  598SOL    HW1 3434   4.699   3.183   3.404  0.8626  0.4370  0.6044
  598SOL    HW2 3435   4.562   3.215   3.462  0.5518  0.0727  0.0790
  599SOL     OW 3436   2.324   6.215   1.034  0.3434  0.4335 -0.6069
  599SOL    HW1 3437   2.396   6.192   1.093  0.1768 -1.1396 -0.9513
  599SOL    HW2 3438   2.367   6.254   0.958  0.9424 -1.0592 -1.0824
  600SOL     OW 3439   1.042   5.845   2.822  0.1283 -0.2102  0.0025
  600SOL    HW1 3440   1.037   5.936   2.794 -0.1137 -0.3363 -0.3611
  600SOL    HW2 3441   0.995   5.795   2.755 -1.6099 -0.3748  1.2612
  601SOL     OW 3442   6.189   2.333   3.280  0.4850 -0.4813 -0.9050
  601SOL    HW1 3443   6.221   2.268   3.343  1.1713  0.1196 -0.6213
  601SOL    HW2 3444   6.248   2.408   3.290 -1.1418  0.7731 -0.1743
  602SOL     OW 3445   2.035   0.303   0.752  0.5314 -0.2996  0.0043
  602SOL    HW1 3446   2.089   0.300   0.674 -0.8216 -0.2274 -0.9611
  602SOL    HW2 3447   1.958   0.251   0.730 -0.9290  1.5772  0.4373
  603SOL     OW 3448   4.264   0.395   0.084 -0.7725  0.2026 -0.1857
  603SOL    HW1 3449   4.261   0.470   0.144 -1.6926  0.7017 -0.8362
  603SOL    HW2 3450   4.208   0.329   0.126 -0.7838  0.2568 -0.1150
  604SOL     OW 3451   3.534   4.725   3.860  0.1651 -0.0794  0.8239
  604SOL    HW1 3452   3.528   4.632   3.836  0.2977  0.1195 -0.0367
  604SOL    HW2 3453   3.477   4.734   3.936 -0.8804 -0.6125  0.1352
  605SOL     OW 3454   5.604   4.010   1.992 -0.7886  0.4653 -0.1168
  605SOL    HW1 3455   5.517   4.035   1.960 -0.1015  0.2346 -2.3578
  605SOL    HW2 3456   5.657   4.089   1.981 -0.1809 -0.0493 -1.0275
  606SOL     OW 3457   3.232   3.278   1.483  0.0920 -0.1098 -0.4000
  606SOL    HW1 3458   3.229   3.185   1.506  0.9972  0.5395  2.8464
  606SOL    HW2 3459   3.141   3.304   1.473 -0.2246 -1.0967 -0.1870
  607SOL     OW 3460   1.422   3.573   3.591 -0.5506  0.1625 -0.4431
  607SOL    HW1 3461   1.505   3.610   3.622 -0.6435  1.1366 -1.3263
  607SOL    HW2 3462   1.365   3.577   3.668 -0.3557  1.2502 -0.3390
  608SOL     OW 3463   4.655   0.607   1.461  0.2298 -0.1931  0.5191
  608SOL    HW1 3464   4.615   0.527   1.496 -0.3376  0.6067  1.7711
  608SOL    HW2 3465   4.714   0.577   1.392 -1.5859 -1.5345 -0.5399
  609SOL     OW 3466   5.517   4.572   4.503 -0.1763 -0.4209  0.3167
  609SOL    HW1 3467   5.586   4.600   4.442 -0.6181  0.1171  0.0525
  609SOL    HW2 3468   5.451   4.532   4.446  0.0353 -1.1815  0.5984
  610SOL     OW 3469   1.893   2.216   3.418 -0.3541 -0.0079 -0.6463
  610SOL    HW1 3470   1.943   2.195   3.339  1.6741 -1.7982  0.9728
  610SOL    HW2 3471   1.888   2.133   3.465  0.0448  1.3148  1.9092
  611SOL     OW 3472   1.418   5.784   1.427  0.5299  0.3457 -0.3918
  611SOL    HW1 3473   1.425   5.758   1.335 -2.1253  0.5798 -0.7636
  611SOL    HW2 3474   1.457   5.712   1.476  0.3724 -0.6447 -1.6683
  612SOL     OW 3475   3.001   5.381   3.916  0.1511  0.0215  0.8277
  612SOL    HW1 3476   3.054   5.328   3.975 -0.3894 -2.2178 -0.5651
  612SOL    HW2 3477   3.061   5.409   3.848  0.4280  1.2345  1.5424
  613SOL     OW 3478   0.841   4.799   0.847  0.1317 -0.1850  0.5327
  613SOL    HW1 3479   0.787   4.761   0.778 -0.6344 -1.0492  1.5941
  613SOL    HW2 3480   0.924   4.750   0.842 -0.0419 -0.4730  0.4588
  614SOL     OW 3481   4.722   2.318   0.484  0.1578 -0.0838  0.0071
  614SOL    HW1 3482   4.770   2.310   0.567 -1.4609 -0.4445  0.9523
  614SOL    HW2 3483   4.736   2.234   0.441  0.9579  0.0789 -0.0581
  615SOL     OW 3484   3.271   0.832   4.396 -0.1752  0.5066 -0.0176
  615SOL    HW1 3485   3.329   0.871   4.330  0.7164  1.3540  1.2185
  615SOL    HW2 3486   3.263   0.899   4.464 -0.8279 -0.4457  0.8804
  616SOL     OW 3487   4.906   5.401   4.191  0.1357  0.0956 -0.0126
  616SOL    HW1 3488   4.866   5.331   4.140  1.7026 -0.4834 -0.5032
  616SOL    HW2 3489   4.970   5.356   4.246  1.9209  1.2171 -1.0833
  617SOL     OW 3490   5.613   5.633   3.335 -0.4692  0.2291  0.4349
  617SOL    HW1 3491   5.523   5.636   3.369 -0.0450  0.7021  1.5588
  617SOL    HW2 3492   5.603   5.632   3.240 -1.7273 -1.5820  0.5341
  618SOL     OW 3493   5.392   2.198   3.335  0.2740 -0.6307 -0.3376
  618SOL    HW1 3494   5.376   2.152   3.252  0.6384  0.7878 -1.2387
  618SOL    HW2 3495   5.365   2.288   3.317  0.5118 -0.2683  1.0507
  619SOL     OW 3496   1.458   4.074   3.504  1.0431 -0.0829  0.0497
  619SOL    HW1 3497   1.394   4.005   3.522 -0.0082  0.6050 -0.9179
  619SOL    HW2 3498   1.543   4.029   3.506  0.3852 -1.4242 -0.6078
  620SOL     OW 3499   4.298   6.072   0.070  0.1243 -0.2586  0.4518
  620SOL    HW1 3500   4.242   5.995   0.059 -1.7620  1.1795 -0.5737
  620SOL    HW2 3501   4.354   6.050   0.145 -2.0673 -1.6655  1.8170
  621SOL     OW 3502   4.742   0.992   3.028  0.2327  0.1548 -0.4408
  621SOL    HW1 3503   4.742   1.050   2.952 -1.0811  0.3591 -0.3076
  621SOL    HW2 3504   4.741   0.904   2.990  0.7851  0.2375 -0.6510
  622SOL     OW 3505   4.729   1.302   2.423 -0.4252 -0.5080  0.3002
  622SOL    HW1 3506   4.778   1.243   2.480  1.3941 -0.7955 -1.4460
  622SOL    HW2 3507   4.667   1.245   2.377 -0.2347 -0.6718  0.2472
  623SOL     OW 3508   4.286   0.084   3.675  0.1040 -0.3097 -0.1698
  623SOL    HW1 3509   4.376   0.093   3.705  0.4450  1.6003 -1.5602
  623SOL    HW2 3510   4.293   0.038   3.591 -0.3920 -1.5154  0.4243
  624SOL     OW 3511   3.349   4.310   2.954  0.0218  0.2867  0.0749
  624SOL    HW1 3512   3.419   4.278   3.011  0.0028  0.9031  0.4595
  624SOL    HW2 3513   3.293   4.362   3.012 -1.3289 -1.0187  0.0054
  625SOL     OW 3514   6.119   0.878   1.303  0.1609 -0.2014 -0.5160
  625SOL    HW1 3515   6.086   0.803   1.353  1.3760 -0.0310  0.6178
  625SOL    HW2 3516   6.163   0.839   1.227  1.0736 -0.7051  0.2330
  626SOL     OW 3517   0.737   3.404   3.288  0.3160  0.3402 -0.4936
  626SOL    HW1 3518   0.749   3.418   3.382  0.7316 -1.6800 -0.2017
  626SOL    HW2 3519   0.687   3.323   3.281 -1.4106  1.4302 -2.0267
  627SOL     OW 3520   4.052   2.915   1.450 -0.1977  0.1164  0.0677
  627SOL    HW1 3521   4.047   2.820   1.435  3.0413  0.0934 -2.0619
  627SOL    HW2 3522   4.145   2.931   1.469 -0.4952  2.9423 -0.4131
  628SOL     OW 3523   2.051   4.404   4.420  0.2369  0.2995  0.2021
  628SOL    HW1 3524   2.113   4.368   4.357  0.2324  0.6256  0.0096
  628SOL    HW2 3525   2.106   4.446   4.486  0.2635 -0.5646  0.7435
  629SOL     OW 3526   2.290   3.691   4.517  0.3195  0.4711 -0.2513
  629SOL    HW1 3527   2.263   3.781   4.498  0.2191  0.6052  0.4930
  629SOL    HW2 3528   2.333   3.696   4.602  0.9164 -0.0808 -0.5147
  630SOL     OW 3529   1.844   6.207   2.891  0.0187  0.3746  0.1891
  630SOL    HW1 3530   1.868   6.134   2.834 -0.5042 -0.3004  0.8200
  630SOL    HW2 3531   1.882   6.185   2.976  1.2699  1.6406  0.0004
  631SOL     OW 3532   5.288   4.514   3.490  0.0549  0.1050  0.9005
  631SOL    HW1 3533   5.299   4.565   3.571  0.0042  1.3365  0.1675
  631SOL    HW2 3534   5.242   4.574   3.431 -0.4554 -0.9967  0.1563
  632SOL     OW 3535   0.912   5.801   0.104 -0.0406  0.7696 -0.3234
  632SOL    HW1 3536   0.955   5.869   0.157 -1.3453  0.2901  1.4545
  632SOL    HW2 3537   0.824   5.793   0.142 -0.5772 -0.5713 -1.7327
  633SOL     OW 3538   2.750   0.830   2.023  0.1596 -0.2452 -0.5418
  633SOL    HW1 3539   2.796   0.899   2.071 -1.0528 -0.0896  0.4376
  633SOL    HW2 3540   2.663   0.827   2.062 -0.3252 -1.2662 -1.6323
  634SOL     OW 3541   3.318   4.720   3.571 -0.2924  0.0322  0.5527
  634SOL    HW1 3542   3.392   4.664   3.595  0.1412 -0.6644 -2.1012
  634SOL    HW2 3543   3.251   4.660   3.539 -0.7902  0.8615 -0.0193
  635SOL     OW 3544   1.506   5.365   1.501  0.3585 -0.3298 -0.5390
  635SOL    HW1 3545   1.541   5.454   1.496  0.9351 -0.5197 -0.0125
  635SOL    HW2 3546   1.498   5.348   1.595  0.1641 -0.8023 -0.6365
  636SOL     OW 3547   4.956   3.768   3.263  0.5693 -0.2189  0.1470
  636SOL    HW1 3548   5.025   3.826   3.230  0.2562 -0.5900 -1.2347
  636SOL    HW2 3549   4.959   3.691   3.206 -0.1027 -0.8373  0.9144
  637SOL     OW 3550   5.106   0.934   0.436  0.3868  0.9064 -0.6232
  637SOL    HW1 3551   5.086   0.867   0.369  0.0640  0.1708  0.1889
  637SOL    HW2 3552   5.021   0.973   0.457  0.3117  0.3512  0.1565
  638SOL     OW 3553   1.462   0.688   0.271 -0.1396 -0.2761  0.1620
  638SOL    HW1 3554   1.502   0.662   0.188  0.6372  0.0529  0.4221
  638SOL    HW2 3555   1.532   0.677   0.336 -0.3010  0.8208  0.5460
  639SOL     OW 3556   0.565   3.469   0.251  0.2285  0.2078  0.1043
  639SOL    HW1 3557   0.495   3.526   0.220 -0.2163 -1.1637 -1.5760
  639SOL    HW2 3558   0.645   3.520   0.237 -0.3115  1.4132  1.1481
  640SOL     OW 3559   3.682   4.547   1.085 -0.4963  0.5632 -0.4833
  640SOL    HW1 3560   3.706   4.591   1.166 -2.1511  1.1732 -0.2972
  640SOL    HW2 3561   3.766   4.515   1.050  0.2222 -0.0611  1.6283
  641SOL     OW 3562   2.082   3.090   3.775 -0.3538 -0.1789  0.2397
  641SOL    HW1 3563   2.125   3.171   3.803 -0.0047 -0.5917  0.9176
  641SOL    HW2 3564   2.047   3.111   3.688  1.7161  0.0203 -0.6302
  642SOL     OW 3565   1.817   2.012   4.433  0.4789 -0.2670 -0.2052
  642SOL    HW1 3566   1.843   1.996   4.342 -0.3178 -1.7222 -0.2085
  642SOL    HW2 3567   1.728   2.047   4.427  0.6021  0.0867  0.0037
  643SOL     OW 3568   0.131   5.888   3.249 -0.1323  0.1775  0.4295
  643SOL    HW1 3569   0.067   5.837   3.299 -0.5118  1.2534  1.0646
  643SOL    HW2 3570   0.079   5.945   3.192  0.2897 -0.2193 -0.3816
  644SOL     OW 3571   2.346   1.591   1.586  0.7037 -0.7820 -0.5984
  644SOL    HW1 3572   2.279   1.523   1.597  0.8281 -0.9348 -0.7713
  644SOL    HW2 3573   2.307   1.652   1.524  0.3496 -0.3749  0.0186
  645SOL     OW 3574   2.690   0.646   1.838  0.2365  0.3479  0.4495
  645SOL    HW1 3575   2.717   0.705   1.909  1.3861  0.0766  0.2424
  645SOL    HW2 3576   2.613   0.689   1.800  0.1720  0.9693  1.2502
  646SOL     OW 3577   3.290   4.525   3.968  0.3457 -0.0958  0.6297
  646SOL    HW1 3578   3.305   4.452   4.029  1.1238  1.8386  2.9049
  646SOL    HW2 3579   3.351   4.593   3.996 -0.6674  1.6389 -1.1073
  647SOL     OW 3580   4.402   2.940   4.048  0.2167  0.5248  0.1275
  647SOL    HW1 3581   4.416   2.849   4.074  0.0307  0.2641 -0.6709
  647SOL    HW2 3582   4.381   2.985   4.130  1.7363  0.1573  0.7511
  648SOL     OW 3583   1.709   0.696   0.951 -0.7100  0.0419 -0.7497
  648SOL    HW1 3584   1.700   0.778   0.902  0.5357 -0.5992 -2.1666
  648SOL    HW2 3585   1.744   0.634   0.886  2.5280 -0.4660  1.2705
  649SOL     OW 3586   5.158   3.797   4.166 -0.4216  0.3170 -0.3076
  649SOL    HW1 3587   5.233   3.755   4.209 -0.8959  0.9574  1.2057
  649SOL    HW2 3588   5.131   3.734   4.099  0.6432 -0.5174  0.0164
  650SOL     OW 3589   0.382   5.073   2.989  0.3253  0.6689  0.6713
  650SOL    HW1 3590   0.410   5.003   2.931  0.4261  1.4474 -0.2490
  650SOL    HW2 3591   0.292   5.093   2.961  0.7946  1.8623 -0.0515
  651SOL     OW 3592   0.867   4.688   1.515  0.4279  0.6212 -0.4473
  651SOL    HW1 3593   0.808   4.685   1.591 -0.9390  1.0530 -1.4527
  651SOL    HW2 3594   0.873   4.781   1.493  1.7301  0.6070 -0.1966
  652SOL     OW 3595   2.540   5.754   3.765  0.7030 -0.6791  0.0628
  652SOL    HW1 3596   2.528   5.780   3.857 -0.1744  1.3644 -0.5567
  652SOL    HW2 3597   2.475   5.686   3.750 -0.6786  0.4934  0.4442
  653SOL     OW 3598   2.304   2.371   2.713  0.2927 -0.4237 -0.2474
  653SOL    HW1 3599   2.356   2.299   2.748  1.5020 -0.1118 -1.3021
  653SOL    HW2 3600   2.310   2.361   2.618 -1.0541  0.0206 -0.4087
  654SOL     OW 3601   4.678   3.154   1.877 -0.1086  0.5344  0.1067
  654SOL    HW1 3602   4.582   3.152   1.880 -0.1149  0.1969 -0.2245
  654SOL    HW2 3603   4.703   3.216   1.946 -0.5629  0.6051  0.2122
  655SOL     OW 3604   2.493   2.510   4.592 -0.2296  0.0669 -0.1829
  655SOL    HW1 3605   2.524   2.500   4.502 -1.4009 -1.2404 -0.4742
  655SOL    HW2 3606   2.411   2.461   4.595 -0.0101 -0.2531  1.7104
  656SOL     OW 3607   2.638   4.979   3.188  0.8584 -0.3796  0.0644
  656SOL    HW1 3608   2.697   4.948   3.256  0.1862 -1.6248  0.1225
  656SOL    HW2 3609   2.613   4.900   3.140  2.2213  0.5651 -2.4124
  657SOL     OW 3610   5.374   4.339   1.684 -0.0202 -0.3995  0.0084
  657SOL    HW1 3611   5.340   4.339   1.595  0.0557  2.3918 -0.0798
  657SOL    HW2 3612   5.469   4.335   1.674 -0.0214 -0.3908 -0.0065
  658SOL     OW 3613   1.415   1.001   1.310 -0.0183  0.2437  0.3449
  658SOL    HW1 3614   1.323   0.982   1.292  0.2745 -1.5588  0.5676
  658SOL    HW2 3615   1.414   1.091   1.344 -2.1996 -0.8353  3.7734
  659SOL     OW 3616   0.024   4.381   0.942  0.4519  0.6009 -0.0486
  659SOL    HW1 3617  -0.058   4.333   0.933  0.1770  1.0253  0.1368
  659SOL    HW2 3618  -0.002   4.473   0.945  0.9364  0.7432 -0.0083
  660SOL     OW 3619   1.948   2.547   2.514 -1.1597  0.3660  0.7071
  660SOL    HW1 3620   2.021   2.598   2.549 -0.9479  1.8278 -1.6292
  660SOL    HW2 3621   1.983   2.458   2.505 -0.7566  0.2989  2.6248
  661SOL     OW 3622   0.634   2.312   4.248  0.6219  0.0572  0.0191
  661SOL    HW1 3623   0.552   2.362   4.259  0.8160  1.1020 -2.5309
  661SOL    HW2 3624   0.606   2.220   4.251 -0.2472  0.3369  1.6012
  662SOL     OW 3625   3.614   6.049   0.513  0.7980 -0.3450 -0.2409
  662SOL    HW1 3626   3.677   5.977   0.514  0.2526 -0.8832 -1.7416
  662SOL    HW2 3627   3.590   6.059   0.421 -1.1840 -0.0487  0.2679
  663SOL     OW 3628   3.658   2.571   0.899 -0.1227 -0.6149 -0.1263
  663SOL    HW1 3629   3.725   2.502   0.902  2.1403  1.4142 -0.4577
  663SOL    HW2 3630   3.590   2.541   0.960  1.0432 -2.8366  0.1890
  664SOL     OW 3631   5.568   4.386   3.551  0.2814  0.1512  0.3460
  664SOL    HW1 3632   5.541   4.295   3.544 -1.5889  0.7463 -1.0760
  664SOL    HW2 3633   5.660   4.386   3.528  0.3362 -1.3914  0.4890
  665SOL     OW 3634   4.103   3.467   1.565 -0.6233 -0.3078 -0.4740
  665SOL    HW1 3635   4.063   3.546   1.600 -1.1032 -0.3768 -0.8538
  665SOL    HW2 3636   4.197   3.480   1.578 -0.7156  0.2075 -0.2967
  666SOL     OW 3637   1.010   0.152   0.298  0.6423  0.0988  0.1533
  666SOL    HW1 3638   0.936   0.153   0.237  2.3470 -1.0057 -2.0540
  666SOL    HW2 3639   0.980   0.206   0.371 -2.8614 -1.4078  0.0543
  667SOL     OW 3640   1.230   2.604   3.833  0.0498  0.2512  0.8395
  667SOL    HW1 3641   1.295   2.579   3.899 -0.2028  1.1683  1.4602
  667SOL    HW2 3642   1.169   2.661   3.880  0.7638  2.2596 -0.5289
  668SOL     OW 3643   0.773   3.600   0.714 -0.2211 -0.2343 -1.0159
  668SOL    HW1 3644   0.766   3.690   0.746 -0.5003 -0.7772  0.5598
  668SOL    HW2 3645   0.841   3.561   0.768 -0.3196 -1.0636 -1.4718
  669SOL     OW 3646   5.100   5.005   1.297  0.6490  0.5376  0.7510
  669SOL    HW1 3647   5.152   4.970   1.369  1.9978  0.3194 -0.3026
  669SOL    HW2 3648   5.045   4.932   1.270  0.9388  0.2856  0.8361
  670SOL     OW 3649   5.142   2.631   4.584 -0.1691 -0.0670 -0.3452
  670SOL    HW1 3650   5.168   2.688   4.512  2.0150  0.0491  0.4595
  670SOL    HW2 3651   5.180   2.546   4.562 -0.8830 -0.4519 -0.1150
  671SOL     OW 3652   4.922   4.475   3.486  0.0544  0.2694  0.3332
  671SOL    HW1 3653   4.875   4.546   3.532 -0.6232  0.5957 -0.8147
  671SOL    HW2 3654   4.855   4.435   3.431  0.7325 -0.4655  0.0361
  672SOL     OW 3655   3.807   0.779   2.775  0.3418 -0.6032 -0.2295
  672SOL    HW1 3656   3.877   0.719   2.749 -0.6200 -1.8539  0.0182
  672SOL    HW2 3657   3.727   0.740   2.740 -0.6270 -0.8075  2.0505
  673SOL     OW 3658   0.417   5.251   3.496 -0.7643  0.0232 -0.3632
  673SOL    HW1 3659   0.429   5.318   3.563  0.4709 -0.1419 -0.3850
  673SOL    HW2 3660   0.398   5.171   3.546 -0.2842 -0.0062 -0.2156
  674SOL     OW 3661   1.967   1.224   2.454  0.2555  0.1673 -0.8758
  674SOL    HW1 3662   2.062   1.225   2.458  0.2766 -1.0199 -0.8750
  674SOL    HW2 3663   1.938   1.249   2.542  0.5474  0.9169 -0.9820
  675SOL     OW 3664   5.281   0.933   3.717  0.7561  0.3170  0.0627
  675SOL    HW1 3665   5.357   0.986   3.692  0.5289 -0.4409 -2.4610
  675SOL    HW2 3666   5.208   0.971   3.668  0.1274 -0.8493  0.0585
  676SOL     OW 3667   1.182   1.920   0.743  0.3400 -0.0456  0.3495
  676SOL    HW1 3668   1.108   1.862   0.760 -2.2944  2.6536 -1.0086
  676SOL    HW2 3669   1.198   1.964   0.826 -0.2220  0.0433  0.4114
  677SOL     OW 3670   2.496   4.221   3.414  0.0519  0.2558 -0.2993
  677SOL    HW1 3671   2.419   4.214   3.359 -0.1344 -0.7518  0.0560
  677SOL    HW2 3672   2.532   4.132   3.416 -0.3560  0.0897  1.7585
  678SOL     OW 3673   5.214   1.136   3.927  0.4633 -0.3704 -0.1513
  678SOL    HW1 3674   5.172   1.199   3.868  1.7180  1.1794  0.5471
  678SOL    HW2 3675   5.258   1.075   3.868 -0.0790 -0.1185 -0.8398
  679SOL     OW 3676   4.589   2.339   3.929  0.0541 -0.1908  0.2907
  679SOL    HW1 3677   4.609   2.350   4.022  0.1710 -1.4670  0.4276
  679SOL    HW2 3678   4.583   2.429   3.895  1.4495  0.2801  1.2117
  680SOL     OW 3679   0.609   6.175   2.381 -0.3189  0.4950 -0.2833
  680SOL    HW1 3680   0.670   6.230   2.332 -0.9068  0.8551 -0.6388
  680SOL    HW2 3681   0.558   6.237   2.433  0.2979  0.1126  0.7927
  681SOL     OW 3682   0.381   5.494   2.651 -0.1118  0.8141 -0.1065
  681SOL    HW1 3683   0.390   5.586   2.679 -0.2876  1.4398 -1.9735
  681SOL    HW2 3684   0.377   5.498   2.556 -0.6408 -1.1126 -0.2089
  682SOL     OW 3685   4.423   3.902   3.763  0.2877 -0.0275  0.3107
  682SOL    HW1 3686   4.387   3.961   3.829 -0.0498  0.5968 -0.4230
  682SOL    HW2 3687   4.350   3.883   3.705  0.3735 -1.2309  0.5712
  683SOL     OW 3688   1.414   2.613   4.412 -0.0747  0.7363  0.0166
  683SOL    HW1 3689   1.509   2.618   4.410  0.0597 -0.1637 -4.1896
  683SOL    HW2 3690   1.384   2.690   4.364 -1.0784 -1.3756 -3.0672
  684SOL     OW 3691   0.937   0.743   1.639 -0.3910  0.4716  0.0140
  684SOL    HW1 3692   0.860   0.787   1.676  0.7552  0.0272  3.2924
  684SOL    HW2 3693   0.910   0.717   1.551 -3.4431  1.6509  0.4807
  685SOL     OW 3694   1.042   5.557   3.443  0.0205  0.0087 -0.4294
  685SOL    HW1 3695   1.030   5.523   3.355 -1.7357 -0.4589 -0.0613
  685SOL    HW2 3696   0.999   5.642   3.442  0.4237  0.2204 -0.1474
  686SOL     OW 3697   3.247   3.543   3.342  0.1415  0.1090  0.4743
  686SOL    HW1 3698   3.227   3.452   3.321 -0.0123  0.6652 -2.0175
  686SOL    HW2 3699   3.272   3.583   3.259 -1.5722  2.8146  1.1126
  687SOL     OW 3700   1.785   0.437   0.198 -0.0087  0.3557 -0.0775
  687SOL    HW1 3701   1.826   0.453   0.283  0.8738  1.9611 -0.7370
  687SOL    HW2 3702   1.852   0.462   0.134 -0.3028 -1.7115 -1.2846
  688SOL     OW 3703   1.939   0.583   4.355  0.2971 -0.4179 -0.4356
  688SOL    HW1 3704   1.878   0.554   4.424  0.0034 -0.4391 -0.7019
  688SOL    HW2 3705   2.001   0.511   4.347 -0.5161 -1.0698 -1.1984
  689SOL     OW 3706   5.535   6.551   3.901  0.0504 -0.4656 -0.5280
  689SOL    HW1 3707   5.596   6.624   3.892  1.1815 -0.6973  3.3185
  689SOL    HW2 3708   5.588   6.473   3.884 -0.2122 -0.5222 -1.0880
  690SOL     OW 3709   4.523   6.459   1.895  0.2164  0.0106  0.4739
  690SOL    HW1 3710   4.583   6.516   1.846 -0.4870  0.3668  0.0132
  690SOL    HW2 3711   4.573   6.378   1.908  0.0717 -0.5006 -1.7568
  691SOL     OW 3712   3.541   2.466   1.140 -0.3632 -0.2300 -0.1862
  691SOL    HW1 3713   3.579   2.541   1.186  0.6796 -1.6921  1.4596
  691SOL    HW2 3714   3.588   2.390   1.175 -1.8863 -1.7278 -1.2458
  692SOL     OW 3715   1.864   5.428   1.512  0.6874 -0.2272 -0.7742
  692SOL    HW1 3716   1.940   5.462   1.465  0.1391  0.8452 -0.9106
  692SOL    HW2 3717   1.794   5.490   1.493 -0.3891 -1.4945 -1.1030
  693SOL     OW 3718   2.405   0.012   1.277  0.0368 -0.0041  0.9702
  693SOL    HW1 3719   2.387   0.105   1.269  0.8627  0.0085 -1.6988
  693SOL    HW2 3720   2.333  -0.022   1.330 -1.9205  1.6955 -0.4323
  694SOL     OW 3721   3.935   3.951   1.572 -0.0565 -0.3548  0.4951
  694SOL    HW1 3722   4.026   3.979   1.575  0.1752 -1.0540  0.2065
  694SOL    HW2 3723   3.885   4.030   1.590  0.6026  0.0612  0.5325
  695SOL     OW 3724   3.157   3.808   0.629 -0.2512 -0.1224 -0.1754
  695SOL    HW1 3725   3.085   3.775   0.682 -0.6082 -1.3954 -1.3859
  695SOL    HW2 3726   3.186   3.732   0.578  0.9225  0.7416 -0.8435
  696SOL     OW 3727   6.109   0.570   0.046 -0.4103 -0.4041 -0.3425
  696SOL    HW1 3728   6.150   0.569  -0.040  0.7753  1.1740  0.1616
  696SOL    HW2 3729   6.058   0.651   0.048  0.7540  0.3230  0.9441
  697SOL     OW 3730   6.287   5.523   3.925 -0.1814  0.1253 -0.5477
  697SOL    HW1 3731   6.213   5.525   3.986  0.5258  0.8034  0.3172
  697SOL    HW2 3732   6.353   5.470   3.970  0.6510  1.3023 -0.3548
  698SOL     OW 3733   2.664   2.914   0.879  0.4255 -0.0247 -0.0740
  698SOL    HW1 3734   2.679   2.872   0.964 -1.3120 -0.4332  0.0648
  698SOL    HW2 3735   2.599   2.981   0.896  0.4442  0.2406 -0.9967
  699SOL     OW 3736   4.014   1.244   2.972  0.2383  0.1335  0.5314
  699SOL    HW1 3737   3.953   1.173   2.953  1.0020 -0.2541 -0.5578
  699SOL    HW2 3738   4.080   1.203   3.028  0.5049  0.0562  0.1654
  700SOL     OW 3739   4.544   3.879   1.306  0.0935  0.5164  0.1037
  700SOL    HW1 3740   4.630   3.853   1.340  0.6134 -0.1867 -1.6338
  700SOL    HW2 3741   4.563   3.923   1.223 -1.2795 -1.2470 -1.2252
  701SOL     OW 3742   2.395   3.742   1.856 -0.5180 -0.0748 -0.0991
  701SOL    HW1 3743   2.429   3.669   1.804  1.1320  1.8177 -1.8902
  701SOL    HW2 3744   2.467   3.763   1.917 -0.7660  0.3709  0.0437
  702SOL     OW 3745   1.578   3.010   0.070 -0.6959  0.3533 -0.3202
  702SOL    HW1 3746   1.548   3.059  -0.007 -0.0379  1.0273 -0.1678
  702SOL    HW2 3747   1.543   2.922   0.058 -2.0245  0.8984 -0.5298
  703SOL     OW 3748   2.032   1.210   0.981  0.0251 -0.0670  0.2680
  703SOL    HW1 3749   1.942   1.237   0.996  0.1688  0.6900 -0.1744
  703SOL    HW2 3750   2.054   1.244   0.894 -0.4081 -3.2949 -1.2594
  704SOL     OW 3751   5.585   0.604   1.829 -0.0948 -0.2139  0.0619
  704SOL    HW1 3752   5.567   0.651   1.747  1.6676 -0.2441 -0.3827
  704SOL    HW2 3753   5.576   0.512   1.807  1.6056 -0.2943 -0.4912
  705SOL     OW 3754   5.864   4.127   2.471  0.3624  0.0829 -0.2038
  705SOL    HW1 3755   5.911   4.201   2.431 -0.6200  0.1220 -1.3873
  705SOL    HW2 3756   5.774   4.138   2.439 -0.4798  0.0441  2.0111
  706SOL     OW 3757   3.327   0.273   0.634 -0.4566  0.5010 -0.1554
  706SOL    HW1 3758   3.419   0.263   0.658 -0.2876  1.6538 -0.2691
  706SOL    HW2 3759   3.301   0.186   0.603  0.4536  0.0384  0.3225
  707SOL     OW 3760   3.316   2.143   1.023 -0.2628  0.1496 -0.5858
  707SOL    HW1 3761   3.276   2.056   1.015 -0.0809 -0.0404  0.4229
  707SOL    HW2 3762   3.401   2.134   0.980  1.4282 -1.3341  2.6965
  708SOL     OW 3763   2.525   6.179   0.288  0.2300 -0.1173  0.4046
  708SOL    HW1 3764   2.582   6.141   0.221  2.4784  2.4321  0.6795
  708SOL    HW2 3765   2.559   6.146   0.371  1.3963  1.3644  0.5660
  709SOL     OW 3766   3.576   6.399   3.951 -0.6553  0.2230 -0.5496
  709SOL    HW1 3767   3.669   6.418   3.954 -0.0826 -2.2895  2.4546
  709SOL    HW2 3768   3.535   6.484   3.935  2.0556  1.9469  0.9069
  710SOL     OW 3769   1.522   5.587   0.545 -0.0793  0.2829 -0.1460
  710SOL    HW1 3770   1.529   5.678   0.574 -1.4377  0.2096  0.4476
  710SOL    HW2 3771   1.437   5.581   0.502 -0.8127 -1.1219  1.3896
  711SOL     OW 3772   5.102   1.398   3.183  0.1734  0.1848  0.0740
  711SOL    HW1 3773   5.185   1.362   3.213 -0.1587 -0.2444  0.4957
  711SOL    HW2 3774   5.041   1.381   3.255  0.1298  2.1150  0.5497
  712SOL     OW 3775   3.801   5.405   0.508  0.0481 -0.6412 -0.0567
  712SOL    HW1 3776   3.826   5.477   0.450  0.4769 -0.1099  0.7627
  712SOL    HW2 3777   3.735   5.356   0.459 -3.3499  2.5904  0.8431
  713SOL     OW 3778   4.153   1.657   1.749 -0.6071 -0.2353 -0.0886
  713SOL    HW1 3779   4.242   1.622   1.745 -1.0618 -1.3511 -1.1927
  713SOL    HW2 3780   4.137   1.670   1.843  0.6981 -0.0440  0.1283
  714SOL     OW 3781   5.699   3.169   0.086 -0.2021  0.1596 -0.3493
  714SOL    HW1 3782   5.693   3.152   0.180 -3.4472  0.7956 -0.3255
  714SOL    HW2 3783   5.653   3.096   0.045  0.2055  0.4635 -1.4013
  715SOL     OW 3784   4.763   0.393   1.822 -0.1278  0.0915 -0.2785
  715SOL    HW1 3785   4.816   0.330   1.773 -0.0293 -0.5405  0.6203
  715SOL    HW2 3786   4.774   0.476   1.774 -0.2827 -0.5641 -1.4837
  716SOL     OW 3787   3.726   1.871   0.043 -0.4204  0.2477 -0.2223
  716SOL    HW1 3788   3.706   1.852   0.135  0.0622 -0.3908 -0.2422
  716SOL    HW2 3789   3.687   1.798  -0.006  0.8872 -0.3906 -0.3574
  717SOL     OW 3790   2.417   4.058   3.852  0.0143  0.0449  0.0588
  717SOL    HW1 3791   2.487   4.028   3.911  0.8205 -1.0063 -1.3760
  717SOL    HW2 3792   2.395   4.146   3.884  3.3164  1.2273 -0.5572
  718SOL     OW 3793   2.361   3.355   4.020  0.2601  0.1721  0.5977
  718SOL    HW1 3794   2.403   3.279   3.981 -0.3142  0.6904 -1.1411
  718SOL    HW2 3795   2.414   3.429   3.990 -0.6214  0.6427  0.1552
  719SOL     OW 3796   4.340   1.890   4.370  0.1966  0.0408  0.3419
  719SOL    HW1 3797   4.374   1.812   4.327  0.3704  0.1602  0.2579
  719SOL    HW2 3798   4.402   1.959   4.346  0.5920  0.0040  1.1977
  720SOL     OW 3799   3.612   0.665   3.047  0.1655 -0.3029  0.6242
  720SOL    HW1 3800   3.664   0.704   2.977 -1.0624 -1.0863 -0.7919
  720SOL    HW2 3801   3.530   0.714   3.047  0.4894  0.2897  2.1716
  721SOL     OW 3802   4.468   4.704   1.894  0.4354  0.1041 -0.5260
  721SOL    HW1 3803   4.527   4.637   1.860  0.6042  0.5950 -1.2301
  721SOL    HW2 3804   4.467   4.771   1.826 -2.2140 -0.6264 -1.3729
  722SOL     OW 3805   0.294   2.925   4.153  0.1977  0.5949  0.1776
  722SOL    HW1 3806   0.375   2.934   4.104 -0.5190 -0.0960 -1.2017
  722SOL    HW2 3807   0.249   3.009   4.141  1.0015  1.2522  1.5587
  723SOL     OW 3808   3.729   0.380   0.139  0.6283  0.2561 -0.0903
  723SOL    HW1 3809   3.697   0.337   0.060 -0.2615  0.8335 -0.0512
  723SOL    HW2 3810   3.777   0.311   0.186  1.2574 -0.0608 -1.1711
  724SOL     OW 3811   4.944   1.803   2.152  0.8330 -0.3705  0.5728
  724SOL    HW1 3812   4.951   1.880   2.095  0.8714 -1.8651 -1.5799
  724SOL    HW2 3813   5.035   1.772   2.162  0.9666  0.4893  2.4347
  725SOL     OW 3814   2.905   2.010   1.638  0.1808 -0.4840  0.2150
  725SOL    HW1 3815   2.984   2.001   1.691 -0.2749  1.0140  1.2495
  725SOL    HW2 3816   2.901   2.104   1.618 -1.3606 -0.5084  0.2834
  726SOL     OW 3817   2.056   5.058   2.413 -0.3202  0.4161  0.1769
  726SOL    HW1 3818   2.134   5.035   2.464  0.7394  2.8145 -0.2223
  726SOL    HW2 3819   2.011   4.975   2.398  1.6809 -0.9166  1.2048
  727SOL     OW 3820   0.675   4.710   0.648  0.2955 -1.0935  0.1678
  727SOL    HW1 3821   0.654   4.680   0.559  0.6486  0.8332 -0.5996
  727SOL    HW2 3822   0.590   4.717   0.692 -0.2475  1.2374 -1.1348
  728SOL     OW 3823   2.077   1.031   3.898  0.7871  0.1031  0.2555
  728SOL    HW1 3824   2.138   1.100   3.924 -0.1853  0.4518  1.6725
  728SOL    HW2 3825   2.034   1.004   3.979 -0.9413 -0.1412 -0.6926
  729SOL     OW 3826   5.816   3.875   0.695 -0.8819  0.1985  0.0508
  729SOL    HW1 3827   5.744   3.936   0.678 -0.2104  1.2987  1.0140
  729SOL    HW2 3828   5.890   3.910   0.647 -0.5021  0.1200  0.5675
  730SOL     OW 3829   3.352   3.685   4.044  0.6035 -0.1556 -0.1917
  730SOL    HW1 3830   3.402   3.620   3.994  0.1617 -0.8941  0.3129
  730SOL    HW2 3831   3.273   3.639   4.071  0.1699  0.6675 -0.0231
  731SOL     OW 3832   1.218   3.130   0.564 -0.0753  0.2125 -0.0251
  731SOL    HW1 3833   1.136   3.160   0.604 -1.2006 -1.6944 -0.7368
  731SOL    HW2 3834   1.219   3.036   0.579  0.4584 -0.2875 -2.6201
  732SOL     OW 3835   3.794   3.776   0.824  1.2563  0.2200  0.1577
  732SOL    HW1 3836   3.764   3.687   0.838  1.6461 -0.2333 -1.7087
  732SOL    HW2 3837   3.736   3.811   0.757  1.3082  1.2805  0.6424
  733SOL     OW 3838   6.570   5.376   3.430 -0.4587 -0.2416 -0.1126
  733SOL    HW1 3839   6.654   5.397   3.471  0.7761 -3.4562 -0.6672
  733SOL    HW2 3840   6.512   5.356   3.503 -1.3555  3.3952  0.3633
  734SOL     OW 3841   3.949   4.764   1.083  0.0018 -0.1115  0.4537
  734SOL    HW1 3842   4.030   4.783   1.131  0.5616  1.1015 -0.9001
  734SOL    HW2 3843   3.964   4.801   0.996 -1.0798 -1.9669 -0.5950
  735SOL     OW 3844   4.741   6.086   2.320  0.6450 -0.0994  0.0192
  735SOL    HW1 3845   4.716   6.149   2.252  2.2591  1.5153  0.8236
  735SOL    HW2 3846   4.738   6.136   2.402  0.4491 -1.5193  0.9219
  736SOL     OW 3847   4.175   1.018   1.877 -0.5692  0.0979  0.0938
  736SOL    HW1 3848   4.114   1.091   1.883 -0.5506  0.2297 -1.1762
  736SOL    HW2 3849   4.206   1.019   1.786 -0.9658 -1.8049 -0.1014
  737SOL     OW 3850   2.513   0.587   1.469 -0.2729 -0.1796  0.3187
  737SOL    HW1 3851   2.437   0.603   1.525  0.1376  1.4974  0.4733
  737SOL    HW2 3852   2.578   0.547   1.526 -0.5814 -0.4109  0.5098
  738SOL     OW 3853   3.928   4.792   3.404  0.6859  0.2881  0.2859
  738SOL    HW1 3854   3.878   4.738   3.342  0.2894  0.0955  0.7622
  738SOL    HW2 3855   3.999   4.735   3.434 -1.0672 -0.8847  2.5856
  739SOL     OW 3856   0.353   5.611   3.306  0.3547 -0.6912  0.2770
  739SOL    HW1 3857   0.305   5.568   3.235  1.3612  1.7258 -2.0509
  739SOL    HW2 3858   0.296   5.683   3.333  0.9595 -0.2084  0.2861
  740SOL     OW 3859   3.496   4.139   0.943 -0.0389 -0.1164  0.7362
  740SOL    HW1 3860   3.414   4.185   0.958 -0.7042 -0.9046 -0.3798
  740SOL    HW2 3861   3.558   4.181   1.003 -1.0446  1.0315  1.0088
  741SOL     OW 3862   3.165   5.091   2.735 -0.8916  0.2732 -0.0979
  741SOL    HW1 3863   3.149   5.064   2.825 -0.9891  1.6686  0.3317
  741SOL    HW2 3864   3.161   5.010   2.684 -0.3780 -0.5977  1.2018
  742SOL     OW 3865   3.897   0.151   0.326 -0.0060 -0.1497  0.3700
  742SOL    HW1 3866   3.980   0.147   0.278  0.7643 -1.7052  1.7200
  742SOL    HW2 3867   3.852   0.069   0.303 -1.4880  0.9404 -0.8122
  743SOL     OW 3868   1.205   2.870   0.625 -0.6112 -0.1643 -0.2700
  743SOL    HW1 3869   1.119   2.832   0.644 -0.8209  0.6056  0.3615
  743SOL    HW2 3870   1.250   2.871   0.709 -0.3774  0.3977 -0.3972
  744SOL     OW 3871   3.164   4.119   0.832 -0.2044  0.3463 -0.1909
  744SOL    HW1 3872   3.139   4.060   0.904 -0.6803 -0.4398 -0.9834
  744SOL    HW2 3873   3.206   4.193   0.876 -1.0540  0.1888  0.9464
  745SOL     OW 3874   5.828   4.062   2.862  0.8882  0.0664 -0.2727
  745SOL    HW1 3875   5.851   4.125   2.929 -1.6987  1.7890 -0.8679
  745SOL    HW2 3876   5.805   3.982   2.910  1.8730  0.3188  0.6455
  746SOL     OW 3877   3.698   5.741   2.207 -0.4948 -0.4611 -0.4786
  746SOL    HW1 3878   3.724   5.697   2.287 -0.1890 -0.9926 -0.8683
  746SOL    HW2 3879   3.603   5.731   2.203 -0.4215 -1.1558 -0.6003
  747SOL     OW 3880   2.744   5.417   4.591 -0.0245  0.8953  0.3721
  747SOL    HW1 3881   2.792   5.359   4.649 -1.0468 -0.1109  0.2502
  747SOL    HW2 3882   2.771   5.392   4.503 -2.0507 -0.9437  0.1992
  748SOL     OW 3883   1.477   5.625   1.676  0.1579  0.3159 -0.4191
  748SOL    HW1 3884   1.417   5.639   1.748 -0.4879 -0.2452 -0.8381
  748SOL    HW2 3885   1.564   5.640   1.714 -0.1630 -0.0450  0.4894
  749SOL     OW 3886   1.435   2.866   2.539 -0.0640  0.0392 -0.2026
  749SOL    HW1 3887   1.525   2.893   2.558 -0.4784  0.2086  1.7157
  749SOL    HW2 3888   1.430   2.775   2.570 -0.8319  0.3890  0.7521
  750SOL     OW 3889   5.754   0.310   0.091  0.6938  0.1752 -0.4022
  750SOL    HW1 3890   5.849   0.297   0.090  0.7986  0.8907 -1.3950
  750SOL    HW2 3891   5.722   0.249   0.158  1.4567 -2.7848 -2.5278
  751SOL     OW 3892   5.394   2.535   0.034  0.0231  0.0486  0.1805
  751SOL    HW1 3893   5.396   2.452  -0.015  0.3402  0.8256 -1.1986
  751SOL    HW2 3894   5.308   2.572   0.015 -0.1957 -0.0600  0.9618
  752SOL     OW 3895   5.473   6.306   1.961 -0.3452  0.3636 -0.1334
  752SOL    HW1 3896   5.456   6.227   1.910  0.9891 -0.8799  1.2819
  752SOL    HW2 3897   5.566   6.302   1.982 -0.8797  0.6541  2.6432
  753SOL     OW 3898   0.106   6.334   2.930 -0.3971 -0.5385 -0.2091
  753SOL    HW1 3899   0.192   6.301   2.955 -0.7323 -1.5007 -0.3184
  753SOL    HW2 3900   0.125   6.409   2.873  0.3832  1.0166  1.9396
  754SOL     OW 3901   1.976   1.934   0.601 -0.5502 -0.5585  0.4964
  754SOL    HW1 3902   2.042   1.983   0.551  0.2795 -1.3433  0.7808
  754SOL    HW2 3903   1.991   1.842   0.576  0.5983 -1.1217  2.9120
  755SOL     OW 3904   3.729   6.442   3.079  0.2042 -0.1048  0.3436
  755SOL    HW1 3905   3.781   6.463   3.002  2.0041  1.3963  1.8699
  755SOL    HW2 3906   3.643   6.419   3.043  0.6981  1.3683 -2.0677
  756SOL     OW 3907   6.155   4.020   2.173  0.3160 -0.4843  0.3730
  756SOL    HW1 3908   6.140   4.013   2.268  1.2201  0.0198  0.5625
  756SOL    HW2 3909   6.100   3.951   2.135  1.9720 -2.5256  1.4567
  757SOL     OW 3910   5.144   0.795   1.493 -0.4789  0.2250 -0.2355
  757SOL    HW1 3911   5.052   0.819   1.488 -0.2633  1.2548  0.4190
  757SOL    HW2 3912   5.182   0.859   1.553  0.7507  0.0672 -0.8184
  758SOL     OW 3913   0.237   0.046   3.185  0.1788 -0.6007  0.2536
  758SOL    HW1 3914   0.205  -0.038   3.216  1.4091 -0.4940  1.9631
  758SOL    HW2 3915   0.288   0.081   3.258  0.6488  1.1124 -0.8270
  759SOL     OW 3916   4.642   2.911   4.344  0.2509  0.2282 -0.0057
  759SOL    HW1 3917   4.662   2.957   4.262 -0.4345  0.4713 -0.0439
  759SOL    HW2 3918   4.719   2.856   4.360  1.0037  1.2280 -0.0686
  760SOL     OW 3919   6.550   1.236   3.469 -0.5027 -0.6669 -0.0578
  760SOL    HW1 3920   6.532   1.313   3.415 -1.4094 -0.0484  1.0505
  760SOL    HW2 3921   6.645   1.225   3.466 -0.2860  0.9185  0.2903
  761SOL     OW 3922   5.036   3.417   2.897  0.3025 -0.0047 -0.1506
  761SOL    HW1 3923   4.973   3.347   2.881  1.1069 -0.8652  0.3373
  761SOL    HW2 3924   5.050   3.457   2.811 -0.1017 -0.4911 -0.4470
  762SOL     OW 3925   5.092   1.681   1.809  0.0367  0.4746  0.7108
  762SOL    HW1 3926   5.057   1.611   1.863  1.2195  0.3890  1.4076
  762SOL    HW2 3927   5.140   1.737   1.871  0.3841  1.0494 -0.0609
  763SOL     OW 3928   3.375   6.578   2.464 -0.2894  0.2607 -0.1243
  763SOL    HW1 3929   3.460   6.536   2.473 -0.8638 -0.9364 -0.0498
  763SOL    HW2 3930   3.391   6.654   2.408  0.8015  0.0056 -0.1776
  764SOL     OW 3931   2.295   6.397   4.303 -0.0959 -0.4063  0.0661
  764SOL    HW1 3932   2.323   6.419   4.214  1.4860  0.3818  0.7100
  764SOL    HW2 3933   2.310   6.302   4.310  1.7691 -0.1496  0.1116
  765SOL     OW 3934   5.439   5.340   3.264 -0.3912 -0.5426  0.0375
  765SOL    HW1 3935   5.368   5.276   3.270 -0.5970 -0.2759  0.5247
  765SOL    HW2 3936   5.395   5.425   3.268  0.0072 -0.3733  1.0995
  766SOL     OW 3937   0.188   6.391   1.333  0.7093 -0.2559 -0.1201
  766SOL    HW1 3938   0.117   6.367   1.393 -0.5425 -1.6287 -2.0302
  766SOL    HW2 3939   0.183   6.486   1.326 -0.3460 -0.2539  0.4841
  767SOL     OW 3940   6.127   1.419   0.129 -0.8019 -0.2282  0.1814
  767SOL    HW1 3941   6.102   1.494   0.076 -1.0307 -1.4769 -1.5639
  767SOL    HW2 3942   6.222   1.411   0.117 -1.0977 -1.6552 -1.7262
  768SOL     OW 3943   0.732   0.821   2.663 -0.2448  0.4497  0.1510
  768SOL    HW1 3944   0.737   0.728   2.683 -0.0281  0.8366  2.0180
  768SOL    HW2 3945   0.639   0.837   2.647 -0.1195 -0.3232 -1.6372
  769SOL     OW 3946   5.168   4.458   4.105  0.1108 -0.4596  0.2980
  769SOL    HW1 3947   5.173   4.532   4.044  0.6269 -0.9333 -0.2478
  769SOL    HW2 3948   5.075   4.447   4.122  0.0336  0.3563  0.4320
  770SOL     OW 3949   1.951   2.838   3.277  0.1760 -0.0169 -0.1561
  770SOL    HW1 3950   1.914   2.830   3.365 -0.3453  0.4829 -0.3224
  770SOL    HW2 3951   1.934   2.753   3.236  1.8758 -0.8476  0.7471
  771SOL     OW 3952   5.306   2.873   0.155 -0.3326  0.6463 -0.3560
  771SOL    HW1 3953   5.302   2.860   0.061  0.2905  2.3177 -0.6565
  771SOL    HW2 3954   5.243   2.943   0.172 -1.8429 -0.8978  0.7716
  772SOL     OW 3955   4.650   4.225   1.399 -0.1841  0.4560  0.2090
  772SOL    HW1 3956   4.608   4.159   1.344 -3.1121  0.8540  1.7052
  772SOL    HW2 3957   4.685   4.289   1.337 -0.3372 -0.7837 -1.2173
  773SOL     OW 3958   3.327   4.028   0.635 -0.0181 -0.2073 -0.3349
  773SOL    HW1 3959   3.280   4.056   0.714 -0.3637 -0.9601 -0.2672
  773SOL    HW2 3960   3.269   3.964   0.594  2.0810 -3.4287  1.2590
  774SOL     OW 3961   3.533   3.832   2.934 -0.3887  0.2325 -0.2868
  774SOL    HW1 3962   3.501   3.811   3.022 -0.7686  0.0096 -0.4775
  774SOL    HW2 3963   3.472   3.898   2.901 -0.3597  0.1728 -0.4594
  775SOL     OW 3964   3.798   2.297   0.883 -0.1268 -0.5621 -0.0850
  775SOL    HW1 3965   3.852   2.338   0.951  0.9146  0.9050 -1.7119
  775SOL    HW2 3966   3.851   2.224   0.852  0.6460  0.4186 -1.1558
  776SOL     OW 3967   5.211   1.311   0.751  0.1044  0.4693  0.3733
  776SOL    HW1 3968   5.219   1.286   0.843  1.4964 -0.8103 -0.0419
  776SOL    HW2 3969   5.258   1.242   0.704 -1.4794  0.5197 -1.3854
  777SOL     OW 3970   0.366   0.337   1.249  0.1443 -0.0113 -0.4341
  777SOL    HW1 3971   0.452   0.373   1.229 -0.3996  0.6443 -1.7129
  777SOL    HW2 3972   0.332   0.393   1.319  1.5483 -1.5430  1.5992
  778SOL     OW 3973   4.537   1.554   1.003  0.0785  0.5250  0.4771
  778SOL    HW1 3974   4.618   1.530   0.958 -0.8119  1.1596 -1.5816
  778SOL    HW2 3975   4.561   1.629   1.057  0.5146  1.9450 -1.5779
  779SOL     OW 3976   0.916   2.939   2.572  0.5306  0.4426 -0.9272
  779SOL    HW1 3977   0.949   3.012   2.624  1.0512  0.1762 -0.8815
  779SOL    HW2 3978   0.824   2.932   2.598 -0.0576  2.2512 -2.2617
  780SOL     OW 3979   0.248   3.777   3.124  0.2778 -0.0634  0.1445
  780SOL    HW1 3980   0.326   3.782   3.068  1.3616 -2.9087  1.2130
  780SOL    HW2 3981   0.249   3.860   3.173  1.8569  0.5448 -0.8110
  781SOL     OW 3982   3.186   0.116   3.974  0.1325  0.2479  0.3480
  781SOL    HW1 3983   3.168   0.171   4.050  2.0700  1.0665  0.2666
  781SOL    HW2 3984   3.179   0.176   3.899  0.2348 -0.0888  0.0669
  782SOL     OW 3985   4.936   1.523   1.927 -0.3564  0.1390  0.1055
  782SOL    HW1 3986   4.913   1.463   1.857 -1.1158  0.6324 -0.0832
  782SOL    HW2 3987   4.912   1.477   2.008  1.0802 -0.6765  0.0985
  783SOL     OW 3988   2.011   0.818   0.850 -0.3622  0.3185 -1.2346
  783SOL    HW1 3989   1.931   0.856   0.813 -0.8877  0.1058 -0.3564
  783SOL    HW2 3990   2.056   0.891   0.892 -2.3483 -0.2145  2.1930
  784SOL     OW 3991   5.416   1.783   2.977  0.0743 -0.2280  0.3541
  784SOL    HW1 3992   5.363   1.846   2.928 -0.0284 -0.6364 -0.0731
  784SOL    HW2 3993   5.472   1.837   3.033  0.2261  0.2488 -0.2476
  785SOL     OW 3994   3.293   6.413   0.079  0.0168  0.9680  0.4020
  785SOL    HW1 3995   3.346   6.410  -0.001 -1.1423  1.2980 -0.4014
  785SOL    HW2 3996   3.218   6.357   0.060 -0.6235  1.6093  0.9984
  786SOL     OW 3997   4.136   0.734   0.926 -0.2467  0.4196  0.2227
  786SOL    HW1 3998   4.201   0.761   0.862 -0.2641 -0.2190 -0.0725
  786SOL    HW2 3999   4.133   0.806   0.989  0.2022  0.7843 -0.1656
  787SOL     OW 4000   2.683   0.190   3.236 -0.1871  0.5385 -0.0585
  787SOL    HW1 4001   2.746   0.262   3.239  2.3230 -1.5083  1.4574
  787SOL    HW2 4002   2.685   0.160   3.145  1.2106  0.4305 -0.0174
  788SOL     OW 4003   5.621   6.225   3.001  0.0293 -0.2498  0.0870
  788SOL    HW1 4004   5.667   6.234   2.918 -1.5734 -1.8002 -1.0370
  788SOL    HW2 4005   5.554   6.294   2.998  1.0254  0.7743  0.8681
  789SOL     OW 4006   4.939   4.213   0.110  0.1153 -0.2331 -0.0592
  789SOL    HW1 4007   4.966   4.270   0.182 -0.4247  1.6366 -1.2739
  789SOL    HW2 4008   4.996   4.237   0.037 -1.3212  0.0724 -1.1221
  790SOL     OW 4009   5.061   5.935   3.944  0.2878  0.0649  0.1226
  790SOL    HW1 4010   5.109   5.860   3.909  0.0882 -0.0810  0.1594
  790SOL    HW2 4011   4.982   5.897   3.983 -0.8556  0.4643 -1.6789
  791SOL     OW 4012   4.185   6.530   4.412 -0.2613 -0.0107 -0.0951
  791SOL    HW1 4013   4.107   6.495   4.455 -0.1513 -0.3684 -0.1795
  791SOL    HW2 4014   4.223   6.590   4.476 -1.0754  0.8255 -0.3816
  792SOL     OW 4015   0.580   2.029   4.214 -0.2369 -0.2979 -0.0416
  792SOL    HW1 4016   0.571   1.969   4.288  0.0485  0.8817  0.9929
  792SOL    HW2 4017   0.536   1.985   4.141 -1.5807 -0.9791  1.1406
  793SOL     OW 4018   4.441   2.225   0.760 -0.0398 -0.2079  0.7779
  793SOL    HW1 4019   4.448   2.268   0.846 -0.3986  0.8787  0.2777
  793SOL    HW2 4020   4.453   2.132   0.779  0.2949  0.0590  1.9544
  794SOL     OW 4021   0.909   5.916   1.338  0.2135 -0.4288  0.5323
  794SOL    HW1 4022   0.881   5.889   1.425  0.6520 -0.9044  0.5270
  794SOL    HW2 4023   0.974   5.852   1.312 -0.0420 -0.3970 -0.2269
  795SOL     OW 4024   0.399   5.799   2.695 -0.9033  0.2594 -0.1016
  795SOL    HW1 4025   0.369   5.776   2.783 -1.0591  0.5291 -0.0864
  795SOL    HW2 4026   0.354   5.881   2.674 -1.1386  0.0150 -0.5722
  796SOL     OW 4027   3.835   1.326   0.388 -0.1533 -0.1067  0.2017
  796SOL    HW1 4028   3.790   1.398   0.432 -0.3061 -0.2611  0.2970
  796SOL    HW2 4029   3.787   1.247   0.415  0.4663 -0.3248  0.7036
  797SOL     OW 4030   6.487   6.575   2.955 -0.3852 -0.4215 -0.0184
  797SOL    HW1 4031   6.464   6.557   2.864  2.7106  0.6438 -1.1403
  797SOL    HW2 4032   6.552   6.509   2.977  2.5992  2.1711 -0.3769
  798SOL     OW 4033   3.040   6.535   0.410 -0.2874 -0.0502  0.6545
  798SOL    HW1 4034   3.123   6.496   0.441 -0.6608 -1.2648  0.1775
  798SOL    HW2 4035   2.975   6.506   0.474 -0.7545 -1.1160 -0.2749
  799SOL     OW 4036   3.557   5.203   0.716 -0.0699 -0.0304 -0.2198
  799SOL    HW1 4037   3.507   5.281   0.695 -2.9394 -1.4829  0.6599
  799SOL    HW2 4038   3.627   5.234   0.774 -1.6866  1.7718  0.8671
  800SOL     OW 4039   6.043   4.967   4.106 -0.5057 -0.7119  0.3717
  800SOL    HW1 4040   6.019   5.048   4.150 -1.0194  0.3797 -1.8272
  800SOL    HW2 4041   6.086   4.915   4.175 -1.0319  0.9825  2.0728
  801SOL     OW 4042   1.236   2.580   4.635 -0.6378 -0.6753  0.5999
  801SOL    HW1 4043   1.195   2.495   4.650 -2.1735 -0.3983 -1.5567
  801SOL    HW2 4044   1.289   2.567   4.557  2.2741 -0.5888  2.4371
  802SOL     OW 4045   1.018   6.214   3.543 -0.0029 -0.0658  0.1508
  802SOL    HW1 4046   1.053   6.128   3.523 -0.9624 -0.7597  1.3018
  802SOL    HW2 4047   1.080   6.251   3.607  0.6003  0.2706 -0.6082
  803SOL     OW 4048   3.133   1.474   1.436  0.0987  0.2473 -0.4178
  803SOL    HW1 4049   3.057   1.516   1.396 -2.5301 -2.4318  1.3367
  803SOL    HW2 4050   3.152   1.399   1.379  0.4992  0.0828 -0.0749
  804SOL     OW 4051   0.691   4.732   2.240  0.4221  0.1287 -0.5003
  804SOL    HW1 4052   0.684   4.727   2.336  2.1245 -2.6028 -0.3955
  804SOL    HW2 4053   0.702   4.825   2.222  2.1077  0.5791  2.1978
  805SOL     OW 4054   2.983   2.250   1.058  0.9975 -0.2001 -0.7823
  805SOL    HW1 4055   3.063   2.271   1.010  0.2879  0.1405 -1.8576
  805SOL    HW2 4056   2.917   2.307   1.020  0.6480  0.9960  1.5013
  806SOL     OW 4057   4.470   1.592   4.510  0.4447  0.3630  0.1382
  806SOL    HW1 4058   4.440   1.676   4.546 -2.2737  0.0689 -1.1810
  806SOL    HW2 4059   4.501   1.543   4.586 -0.3175  1.6185  1.3119
  807SOL     OW 4060   5.208   6.053   4.189 -0.2634 -0.4548  0.2368
  807SOL    HW1 4061   5.145   6.006   4.243 -2.0192  1.0154 -0.4219
  807SOL    HW2 4062   5.198   6.016   4.102 -0.9206  0.3958 -0.0654
  808SOL     OW 4063   6.386   0.339   2.901  0.4833  0.3032 -0.1024
  808SOL    HW1 4064   6.434   0.383   2.972 -0.7160  0.4707  0.6234
  808SOL    HW2 4065   6.437   0.359   2.822  2.2196 -0.4252  0.7705
  809SOL     OW 4066   6.260   4.245   1.727 -0.1702 -0.7917  0.0595
  809SOL    HW1 4067   6.197   4.182   1.763  1.0684 -2.1775 -0.1112
  809SOL    HW2 4068   6.268   4.312   1.795 -0.6234 -1.4382  0.7748
  810SOL     OW 4069   1.282   3.252   1.765 -0.2073  0.0867  0.5177
  810SOL    HW1 4070   1.365   3.233   1.808  0.2361 -0.0749 -0.3867
  810SOL    HW2 4071   1.304   3.315   1.697 -1.0060  0.8348  0.9321
  811SOL     OW 4072   0.817   0.785   4.517  0.4573  0.4078  0.2255
  811SOL    HW1 4073   0.886   0.756   4.458  0.1948 -2.5392  1.2352
  811SOL    HW2 4074   0.863   0.840   4.581  1.1296  1.6543 -1.2469
  812SOL     OW 4075   0.767   2.606   0.210  0.2994  0.3247  0.5270
  812SOL    HW1 4076   0.816   2.590   0.291 -0.3138  1.0934  1.0749
  812SOL    HW2 4077   0.769   2.701   0.200  1.0394  0.1951 -0.8103
  813SOL     OW 4078   5.616   4.055   4.555 -0.0266 -0.0575  0.4700
  813SOL    HW1 4079   5.572   4.018   4.632  0.2621 -1.2827  0.0738
  813SOL    HW2 4080   5.582   4.004   4.482 -0.5989  1.3583 -0.2931
  814SOL     OW 4081   4.076   4.599   0.122 -0.4239 -0.0081 -0.0674
  814SOL    HW1 4082   4.027   4.575   0.043 -1.4262  2.5556 -0.3235
  814SOL    HW2 4083   4.066   4.523   0.180 -2.4505 -0.6563 -1.1663
  815SOL     OW 4084   2.028   6.352   0.632 -0.0446 -0.0755 -0.2625
  815SOL    HW1 4085   2.105   6.400   0.602 -0.1664  0.5545  0.3972
  815SOL    HW2 4086   2.061   6.268   0.661  0.4421  0.2936  0.2769
  816SOL     OW 4087   2.579   5.812   2.432  0.1763 -0.2926  0.2552
  816SOL    HW1 4088   2.487   5.827   2.455  0.3005 -0.9419  1.2348
  816SOL    HW2 4089   2.603   5.888   2.379 -0.1549  1.2886  2.2391
  817SOL     OW 4090   1.213   4.663   0.629  0.0092 -0.3324  0.1484
  817SOL    HW1 4091   1.197   4.585   0.575  0.7007 -0.8916  0.7351
  817SOL    HW2 4092   1.267   4.631   0.701 -0.1823  0.5828  0.7061
  818SOL     OW 4093   3.355   4.859   3.078 -0.3965 -0.1941  0.0683
  818SOL    HW1 4094   3.396   4.792   3.024  0.9673 -0.8573  1.8180
  818SOL    HW2 4095   3.386   4.841   3.167 -2.3821  0.9543  1.0800
  819SOL     OW 4096   4.546   1.850   3.207 -0.2453 -0.0889  0.1852
  819SOL    HW1 4097   4.460   1.840   3.248 -0.1014  1.4511  0.9454
  819SOL    HW2 4098   4.595   1.905   3.268  0.7498  0.3807 -0.9937
  820SOL     OW 4099   5.826   2.527   0.072  0.6081  0.1448  0.2709
  820SOL    HW1 4100   5.764   2.595   0.050  1.0840 -0.0608 -1.8994
  820SOL    HW2 4101   5.878   2.514  -0.008  1.0287 -2.2131  0.8439
  821SOL     OW 4102   1.461   5.089   4.398 -0.1998 -0.4412  0.2570
  821SOL    HW1 4103   1.437   5.028   4.467  0.3790 -0.8107  0.1345
  821SOL    HW2 4104   1.518   5.039   4.340 -1.6717 -0.5323 -1.1928
  822SOL     OW 4105   2.237   2.715   0.081 -0.8518 -0.2633 -0.1285
  822SOL    HW1 4106   2.220   2.809   0.073 -0.9799 -0.3706 -1.2539
  822SOL    HW2 4107   2.227   2.697   0.175 -0.6880  0.8655  0.1178
  823SOL     OW 4108   4.343   1.483   2.668  0.0782 -0.1388 -0.3838
  823SOL    HW1 4109   4.356   1.563   2.720 -3.7152  0.4995 -0.1408
  823SOL    HW2 4110   4.323   1.416   2.733  1.2966 -0.8504 -0.7205
  824SOL     OW 4111   1.790   3.759   3.154  0.4787 -0.3944  0.8731
  824SOL    HW1 4112   1.869   3.750   3.101  0.4453 -0.6619  0.8688
  824SOL    HW2 4113   1.718   3.752   3.092  0.3929 -2.1131  1.1105
  825SOL     OW 4114   5.522   3.256   3.026 -0.5948 -0.5397 -0.1509
  825SOL    HW1 4115   5.500   3.347   3.007  0.7017 -0.2880 -0.5839
  825SOL    HW2 4116   5.560   3.224   2.944 -1.0164 -1.4700  0.0056
  826SOL     OW 4117   1.641   2.449   0.330 -0.3970 -0.8464 -0.2122
  826SOL    HW1 4118   1.641   2.410   0.242 -2.1288 -1.4435 -0.0018
  826SOL    HW2 4119   1.603   2.536   0.318  0.4632 -0.4676 -0.2161
  827SOL     OW 4120   0.518   3.279   0.661  0.0868  0.5364  0.1863
  827SOL    HW1 4121   0.498   3.373   0.658 -0.4891  0.4279  0.4300
  827SOL    HW2 4122   0.488   3.246   0.576 -2.8694 -0.0008  1.2941
  828SOL     OW 4123   3.482   3.834   1.838  0.6666  0.3780 -0.4209
  828SOL    HW1 4124   3.570   3.797   1.830  1.1096  1.2544  0.2085
  828SOL    HW2 4125   3.487   3.917   1.790 -0.6902 -0.9187 -2.9810
  829SOL     OW 4126   1.424   6.571   1.739  0.0501  0.2889 -0.0742
  829SOL    HW1 4127   1.398   6.545   1.828 -0.2639 -0.2841 -0.3263
  829SOL    HW2 4128   1.385   6.658   1.727 -0.4397  0.1047  0.1277
  830SOL     OW 4129   1.322   6.026   1.492 -0.5579  0.6462  0.2006
  830SOL    HW1 4130   1.352   6.075   1.416  1.6284  1.1677  1.3070
  830SOL    HW2 4131   1.354   5.937   1.478 -2.4028  0.0693 -0.6505
  831SOL     OW 4132   5.681   1.064   3.112  0.0581 -0.2086  0.2031
  831SOL    HW1 4133   5.632   1.138   3.150  1.6747  0.6478  0.7058
  831SOL    HW2 4134   5.770   1.075   3.145  0.5772 -1.8062 -0.5796
  832SOL     OW 4135   5.638   3.083   4.030  0.1937 -0.1043  0.4721
  832SOL    HW1 4136   5.653   3.058   4.121 -3.1270  0.2689  1.2312
  832SOL    HW2 4137   5.654   3.002   3.980  1.1573 -0.5521  1.4637
  833SOL     OW 4138   4.177   3.873   4.497  0.6419  0.6246 -0.3430
  833SOL    HW1 4139   4.193   3.914   4.412  0.3228  3.1471  0.7107
  833SOL    HW2 4140   4.082   3.879   4.509  0.7875  1.3363  0.6223
  834SOL     OW 4141   4.735   1.239   1.199  1.0161  0.0512 -0.1422
  834SOL    HW1 4142   4.678   1.188   1.143  0.5904  1.9908 -1.5952
  834SOL    HW2 4143   4.722   1.203   1.287 -0.3087 -1.3415 -0.8664
  835SOL     OW 4144   3.998   2.362   4.250  0.2311  0.7203  0.0892
  835SOL    HW1 4145   3.918   2.357   4.302  1.1419 -0.3211  1.4532
  835SOL    HW2 4146   4.063   2.397   4.310  1.3483 -0.6564 -0.2729
  836SOL     OW 4147   3.664   4.102   2.173  0.3716 -0.0546 -0.5308
  836SOL    HW1 4148   3.664   4.185   2.221 -0.8185 -1.0067  1.2513
  836SOL    HW2 4149   3.647   4.036   2.241  0.2196 -1.6467 -2.0569
  837SOL     OW 4150   6.196   0.693   1.900  0.6122  0.4522  0.5169
  837SOL    HW1 4151   6.130   0.737   1.848  0.2255  2.4647  2.5783
  837SOL    HW2 4152   6.249   0.645   1.836 -0.9341  1.3006 -1.4867
  838SOL     OW 4153   4.605   5.215   2.666  0.4843  0.3576  0.4446
  838SOL    HW1 4154   4.620   5.197   2.573 -0.5751  0.0238  0.3267
  838SOL    HW2 4155   4.602   5.311   2.671 -1.5051  0.3810 -0.2457
  839SOL     OW 4156   5.274   5.249   0.271 -0.3197 -0.5310 -0.2692
  839SOL    HW1 4157   5.365   5.218   0.266 -0.1424 -0.1001  0.1103
  839SOL    HW2 4158   5.221   5.170   0.270  0.1023 -0.8320  0.3629
  840SOL     OW 4159   3.968   3.842   1.067  0.0136  0.2867 -0.2603
  840SOL    HW1 4160   4.027   3.799   1.006  1.2571  0.6239  0.6743
  840SOL    HW2 4161   3.920   3.906   1.013  0.6921  0.1950 -0.9824
  841SOL     OW 4162   0.566   5.291   2.795  0.4581  0.1848 -0.3703
  841SOL    HW1 4163   0.522   5.341   2.726  1.8301  3.7987  1.1522
  841SOL    HW2 4164   0.494   5.253   2.846 -0.7510  1.9665 -0.6664
  842SOL     OW 4165   5.432   4.101   0.009  0.0067  0.1582 -0.1260
  842SOL    HW1 4166   5.462   4.041   0.077  1.8939 -0.3806 -1.3323
  842SOL    HW2 4167   5.382   4.168   0.056  1.3750 -0.0891  1.8287
  843SOL     OW 4168   2.631   1.981   2.275  0.0322  0.0064 -0.1819
  843SOL    HW1 4169   2.656   1.950   2.362 -1.6376  1.8766  1.0291
  843SOL    HW2 4170   2.677   2.064   2.264  1.3415 -0.8566 -1.7416
  844SOL     OW 4171   1.807   3.166   0.410  0.2159 -0.0576  0.4462
  844SOL    HW1 4172   1.753   3.088   0.422  0.0948  0.0654  0.7197
  844SOL    HW2 4173   1.782   3.199   0.324  1.0758 -0.9403 -0.1644
  845SOL     OW 4174   4.527   4.650   3.015  0.4682  0.6253 -0.4246
  845SOL    HW1 4175   4.600   4.709   3.035 -0.2547  1.0327  1.1801
  845SOL    HW2 4176   4.518   4.654   2.920  0.8204  2.6777 -0.4142
  846SOL     OW 4177   5.877   6.003   3.001 -0.1049 -0.5269  0.2593
  846SOL    HW1 4178   5.789   5.968   3.017  0.0148 -0.5683  0.8257
  846SOL    HW2 4179   5.922   5.994   3.085 -0.0995  1.1030  0.4533
  847SOL     OW 4180   5.011   4.686   0.171  0.4920 -1.2887  0.2202
  847SOL    HW1 4181   5.089   4.699   0.224  0.2282  0.7821  0.1969
  847SOL    HW2 4182   4.938   4.709   0.229 -0.0221 -2.0142 -0.1187
  848SOL     OW 4183   6.272   2.302   4.506 -0.0878  0.6860 -0.1407
  848SOL    HW1 4184   6.296   2.230   4.563  0.7006 -0.7893 -2.2220
  848SOL    HW2 4185   6.177   2.312   4.518 -0.1982 -0.6747  0.2010
  849SOL     OW 4186   5.325   0.304   0.087 -0.5110 -0.2766 -0.1193
  849SOL    HW1 4187   5.359   0.310  -0.003  1.6194 -0.6049  0.6163
  849SOL    HW2 4188   5.402   0.291   0.141 -1.9100 -1.8540  1.6160
  850SOL     OW 4189   2.813   4.317   2.529 -0.3093 -0.0931  0.5926
  850SOL    HW1 4190   2.735   4.301   2.477 -0.4686 -1.7550  1.2858
  850SOL    HW2 4191   2.782   4.326   2.618  0.2051  0.2001  0.7486
  851SOL     OW 4192   4.557   4.415   2.830 -0.0531 -0.1616 -0.0038
  851SOL    HW1 4193   4.624   4.385   2.891 -1.7487 -0.0418  2.0508
  851SOL    HW2 4194   4.535   4.337   2.779 -0.9851 -1.2573  1.9362
  852SOL     OW 4195   3.740   2.304   0.564 -0.3246 -0.6863 -0.2109
  852SOL    HW1 4196   3.814   2.364   0.571 -0.9506 -0.0023  0.6366
  852SOL    HW2 4197   3.707   2.318   0.475  0.0913 -0.4568 -0.3337
  853SOL     OW 4198   1.946   2.389   3.863  0.2968  0.3618  0.2163
  853SOL    HW1 4199   1.858   2.414   3.891  0.9380  0.2068  2.5008
  853SOL    HW2 4200   1.936   2.298   3.833 -0.3500  0.3914  0.3126
  854SOL     OW 4201   5.185   3.796   2.143 -0.1744  0.3984 -0.4114
  854SOL    HW1 4202   5.205   3.717   2.192 -1.5485  0.2594 -0.0070
  854SOL    HW2 4203   5.239   3.864   2.183 -1.5437  0.3787  1.6472
  855SOL     OW 4204   5.236   5.264   1.988 -0.6951 -0.0050  0.5898
  855SOL    HW1 4205   5.166   5.328   1.998 -0.6077 -0.0911  2.0262
  855SOL    HW2 4206   5.304   5.293   2.049 -0.2307 -0.9094  0.5262
  856SOL     OW 4207   0.123   0.545   3.027 -0.5872  0.2927  0.6779
  856SOL    HW1 4208   0.125   0.499   2.943  0.5841 -0.4764  1.1096
  856SOL    HW2 4209   0.155   0.633   3.007 -1.4313  0.4863  0.1199
  857SOL     OW 4210   0.300   5.957   3.616 -0.3776 -0.4165  0.1333
  857SOL    HW1 4211   0.369   5.891   3.621  0.9902  0.6731 -2.6189
  857SOL    HW2 4212   0.346   6.041   3.614 -1.7543  0.3619 -1.3855
  858SOL     OW 4213   6.512   1.962   4.219 -0.3627 -0.5698 -0.2556
  858SOL    HW1 4214   6.471   1.915   4.292  2.2243  0.0831  1.7769
  858SOL    HW2 4215   6.475   2.050   4.225  0.7804 -0.1314  1.2340
  859SOL     OW 4216   2.367   0.595   1.694 -0.2218 -0.7065 -0.7642
  859SOL    HW1 4217   2.274   0.607   1.712  0.3416  1.5772  1.2295
  859SOL    HW2 4218   2.397   0.534   1.762  0.1601  0.6385  0.3362
  860SOL     OW 4219   2.480   3.529   1.725 -0.4952 -0.6290 -0.5436
  860SOL    HW1 4220   2.522   3.575   1.653  0.5909 -0.0035  0.4688
  860SOL    HW2 4221   2.396   3.500   1.688 -0.0228 -0.2357 -2.0124
  861SOL     OW 4222   1.585   4.150   2.223 -0.0369  0.0871  0.7008
  861SOL    HW1 4223   1.601   4.067   2.178 -2.3433  0.8009 -1.6459
  861SOL    HW2 4224   1.634   4.214   2.172  0.4106  0.4111  1.5266
  862SOL     OW 4225   6.308   0.699   1.612  0.4660  0.1949 -0.1972
  862SOL    HW1 4226   6.390   0.703   1.562  0.0624  0.9985 -0.8153
  862SOL    HW2 4227   6.262   0.780   1.590 -0.8240 -0.5661 -0.4314
  863SOL     OW 4228   0.216   4.307   4.537 -0.3541  0.1619 -0.0263
  863SOL    HW1 4229   0.308   4.318   4.513 -0.4244 -0.9254 -0.8718
  863SOL    HW2 4230   0.198   4.215   4.520 -1.6061  0.3695  0.1193
  864SOL     OW 4231   2.269   6.488   0.882 -0.1561 -0.2604  0.3508
  864SOL    HW1 4232   2.334   6.420   0.861  0.6560  0.4867  0.3522
  864SOL    HW2 4233   2.309   6.569   0.851 -0.8994  0.2819  0.7729
  865SOL     OW 4234   1.408   4.635   4.424  0.0437  0.1288 -0.0591
  865SOL    HW1 4235   1.414   4.628   4.329  0.6605  0.2667 -0.0336
  865SOL    HW2 4236   1.493   4.602   4.456  0.3710  1.3561  0.3766
  866SOL     OW 4237   2.385   0.682   3.539  0.4746  0.5712  0.4267
  866SOL    HW1 4238   2.469   0.715   3.570  0.1845  1.8975 -0.1037
  866SOL    HW2 4239   2.327   0.689   3.616  0.3232  1.7133  0.2301
  867SOL     OW 4240   3.563   3.590   0.850 -0.1394  0.0892  0.3265
  867SOL    HW1 4241   3.544   3.498   0.867 -1.8699  0.4128  0.3438
  867SOL    HW2 4242   3.530   3.606   0.762  2.7900  0.0343 -0.8857
  868SOL     OW 4243   3.103   5.917   1.511  0.4333  0.0863 -0.2114
  868SOL    HW1 4244   3.020   5.882   1.543 -0.2840  0.5828 -1.4692
  868SOL    HW2 4245   3.130   5.980   1.578  0.0471 -0.4097  0.4331
  869SOL     OW 4246   0.774   6.186   0.869  0.2312 -0.3594 -0.0376
  869SOL    HW1 4247   0.733   6.272   0.882  0.8974  0.2267 -1.4880
  869SOL    HW2 4248   0.703   6.130   0.837  0.4274  0.5830 -2.3077
  870SOL     OW 4249   1.222   0.776   3.221  0.6810  0.9310 -0.0587
  870SOL    HW1 4250   1.236   0.752   3.313 -0.7753  0.5882  0.0967
  870SOL    HW2 4251   1.307   0.759   3.179  0.9675 -0.2652  0.9395
  871SOL     OW 4252   3.263   4.289   4.108 -0.6212  0.1965  0.3549
  871SOL    HW1 4253   3.274   4.210   4.056  1.2595 -0.2030  1.2760
  871SOL    HW2 4254   3.246   4.257   4.197  2.5004  0.6789  1.2428
  872SOL     OW 4255   0.273   4.635   3.988  0.1187 -0.5508 -0.5505
  872SOL    HW1 4256   0.342   4.614   3.925  0.9933 -0.1533  0.2465
  872SOL    HW2 4257   0.244   4.550   4.021  1.0679 -0.6906 -0.0368
  873SOL     OW 4258   4.589   4.280   4.323  0.0241 -0.1253  0.3797
  873SOL    HW1 4259   4.581   4.374   4.305  1.2512  0.0209  0.5021
  873SOL    HW2 4260   4.639   4.275   4.405  0.8919 -0.8780 -0.1647
  874SOL     OW 4261   5.085   2.967   2.239 -0.4523  0.6491  0.7438
  874SOL    HW1 4262   5.031   2.899   2.277  0.5462  0.8515  2.6621
  874SOL    HW2 4263   5.060   2.970   2.146 -2.0564 -0.7802  1.0968
  875SOL     OW 4264   5.294   4.484   2.467  0.5666  0.6588  0.5387
  875SOL    HW1 4265   5.290   4.574   2.498  1.8675  0.2523  2.0045
  875SOL    HW2 4266   5.381   4.453   2.493  1.0087 -0.3497 -1.8692
  876SOL     OW 4267   1.388   0.423   4.603 -0.3165 -0.5311 -0.0402
  876SOL    HW1 4268   1.454   0.392   4.665 -0.9220 -2.7960 -0.4448
  876SOL    HW2 4269   1.413   0.515   4.586  1.7161 -0.8031  1.0872
  877SOL     OW 4270   6.380   5.014   1.492  0.0891  0.2957 -0.3540
  877SOL    HW1 4271   6.353   4.923   1.501  0.8483 -0.0667 -1.6228
  877SOL    HW2 4272   6.305   5.057   1.450 -0.4828  0.4007  0.7248
  878SOL     OW 4273   6.249   4.902   1.239  0.1062  0.1985 -0.2546
  878SOL    HW1 4274   6.307   4.831   1.212 -1.1638 -1.5812  1.3946
  878SOL    HW2 4275   6.161   4.870   1.217 -0.4540  1.7336 -0.4024
  879SOL     OW 4276   5.997   0.506   0.298 -0.0416 -0.3071  0.2659
  879SOL    HW1 4277   5.985   0.412   0.293  0.5193 -0.4669  1.5608
  879SOL    HW2 4278   6.044   0.529   0.218  0.4295 -1.2262  0.2745
  880SOL     OW 4279   0.821   6.331   0.210  0.1447  0.1594  0.4355
  880SOL    HW1 4280   0.863   6.246   0.222 -0.5961 -0.5226 -1.3796
  880SOL    HW2 4281   0.838   6.353   0.118 -1.0288  1.2108  0.4404
  881SOL     OW 4282   3.189   3.919   2.674 -0.1631  0.7639  0.7118
  881SOL    HW1 4283   3.268   3.970   2.658 -0.7054  1.0652 -1.3665
  881SOL    HW2 4284   3.162   3.889   2.587 -2.7128  1.2982  1.2279
  882SOL     OW 4285   1.114   4.419   3.258  0.0735  0.5774  0.1881
  882SOL    HW1 4286   1.116   4.496   3.314  2.9021  0.6820  0.0779
  882SOL    HW2 4287   1.090   4.453   3.172  2.4126  1.6152 -0.1244
  883SOL     OW 4288   2.375   3.442   2.396  1.0534  0.4441 -0.7591
  883SOL    HW1 4289   2.331   3.487   2.469  2.1337  1.5336 -0.7352
  883SOL    HW2 4290   2.309   3.384   2.360 -0.4157  2.0096 -0.7253
  884SOL     OW 4291   1.989   6.354   1.535 -0.5507  0.6084  0.0478
  884SOL    HW1 4292   1.956   6.295   1.466 -0.0328 -0.3596  0.6085
  884SOL    HW2 4293   2.003   6.297   1.610  2.1519  1.0107 -0.0649
  885SOL     OW 4294   2.015   2.668   3.713 -0.0404  0.5960  0.1276
  885SOL    HW1 4295   1.944   2.670   3.778 -1.4948  1.4464 -1.3960
  885SOL    HW2 4296   1.980   2.615   3.641  0.4895  1.7589 -1.0303
  886SOL     OW 4297   2.209   3.929   4.456 -0.0929  0.3485 -0.1128
  886SOL    HW1 4298   2.237   4.003   4.510 -2.3824  1.4258 -0.2513
  886SOL    HW2 4299   2.264   3.935   4.378  0.3995  1.3458  0.2831
  887SOL     OW 4300   4.743   3.241   3.722  0.1208 -0.4682 -0.3376
  887SOL    HW1 4301   4.814   3.178   3.735  0.2768 -0.3398 -0.5587
  887SOL    HW2 4302   4.711   3.223   3.633 -1.0011 -1.4074  0.2150
  888SOL     OW 4303   6.091   1.422   2.896  0.5667 -0.3155  0.2471
  888SOL    HW1 4304   6.080   1.498   2.840 -0.7096 -0.1230  0.7238
  888SOL    HW2 4305   6.182   1.395   2.883  0.8868  0.9727 -0.3173
  889SOL     OW 4306   4.290   4.508   2.605  0.0983 -0.3360 -0.6947
  889SOL    HW1 4307   4.282   4.419   2.640  0.5499  0.3606  1.3191
  889SOL    HW2 4308   4.376   4.510   2.563  0.1813 -0.7869 -0.5465
  890SOL     OW 4309   6.462   2.907   4.335 -0.4887  0.4642 -0.4151
  890SOL    HW1 4310   6.385   2.872   4.289 -0.3308 -0.3004 -0.1069
  890SOL    HW2 4311   6.477   2.846   4.406  0.4997  0.5277 -0.5586
  891SOL     OW 4312   3.291   6.394   0.375  0.5528 -0.1548 -0.0279
  891SOL    HW1 4313   3.257   6.308   0.397  1.0408 -0.3796 -0.1378
  891SOL    HW2 4314   3.255   6.413   0.289 -0.5405  0.2858  0.5063
  892SOL     OW 4315   3.814   0.298   0.804  0.0699  0.2739  0.2583
  892SOL    HW1 4316   3.763   0.362   0.853  2.0283  2.0311  0.1596
  892SOL    HW2 4317   3.805   0.325   0.713  0.9596  0.4964  0.2232
  893SOL     OW 4318   4.717   2.798   2.820 -0.6255 -0.4749  0.1127
  893SOL    HW1 4319   4.675   2.739   2.883  0.2955 -0.8479  0.3970
  893SOL    HW2 4320   4.664   2.878   2.822 -1.3122 -0.9334  0.4523
  894SOL     OW 4321   2.201   3.212   1.584 -0.3477 -0.1536 -0.0636
  894SOL    HW1 4322   2.189   3.306   1.571 -0.4605 -0.4620 -2.7003
  894SOL    HW2 4323   2.280   3.205   1.638 -0.3641  1.4404  0.2196
  895SOL     OW 4324   4.153   5.332   1.576 -0.3957  0.3537 -0.3556
  895SOL    HW1 4325   4.165   5.418   1.536 -0.8660  0.8579  0.5591
  895SOL    HW2 4326   4.231   5.282   1.550  1.1353  1.8601  1.1436
  896SOL     OW 4327   4.218   0.341   3.806  0.2731 -0.4495 -0.2171
  896SOL    HW1 4328   4.184   0.269   3.753 -0.5739  0.5664 -1.0902
  896SOL    HW2 4329   4.161   0.415   3.787  2.4415  1.1244 -1.1135
  897SOL     OW 4330   2.862   0.433   2.802 -0.1484  0.9596  0.2840
  897SOL    HW1 4331   2.958   0.433   2.802 -0.0470 -0.8755 -1.8623
  897SOL    HW2 4332   2.838   0.525   2.791  1.3238  1.5250  1.4659
  898SOL     OW 4333   4.485   0.228   1.712 -0.4100  0.2068  0.1645
  898SOL    HW1 4334   4.576   0.211   1.734  0.8902  1.8603 -3.1610
  898SOL    HW2 4335   4.452   0.285   1.781  0.8006 -0.9942  1.7868
  899SOL     OW 4336   5.035   2.136   3.248  0.0560 -0.2676 -0.4554
  899SOL    HW1 4337   5.102   2.068   3.259 -1.0638 -1.2081  0.9401
  899SOL    HW2 4338   4.953   2.091   3.263 -0.7101  1.4899  1.0096
  900SOL     OW 4339   2.940   1.357   2.577  0.2285 -0.3004  0.1928
  900SOL    HW1 4340   2.874   1.397   2.521  0.7388 -0.2386 -0.3757
  900SOL    HW2 4341   2.990   1.301   2.518  1.1859  0.2664  0.4487
  901SOL     OW 4342   1.516   1.915   2.216  0.3798 -0.1547 -0.0899
  901SOL    HW1 4343   1.582   1.862   2.261 -1.2806 -1.2286  1.2269
  901SOL    HW2 4344   1.476   1.855   2.153 -0.3707  0.0144  0.2188
  902SOL     OW 4345   4.533   0.380   1.501  0.2084  0.3113  0.4755
  902SOL    HW1 4346   4.556   0.335   1.420 -0.4959 -1.5124  1.2485
  902SOL    HW2 4347   4.504   0.311   1.560  1.3850  1.4764  2.5612
  903SOL     OW 4348   2.620   1.939   1.864  0.2760  0.8764  0.0593
  903SOL    HW1 4349   2.583   1.856   1.832 -1.4601  1.6889 -0.1768
  903SOL    HW2 4350   2.710   1.918   1.886  0.1828 -0.8310 -0.9843
  904SOL     OW 4351   4.462   4.176   3.380 -0.0594  0.0626 -0.3023
  904SOL    HW1 4352   4.419   4.107   3.430  1.0973 -0.7032 -0.3150
  904SOL    HW2 4353   4.397   4.245   3.372 -1.0362 -0.7781  0.2441
  905SOL     OW 4354   4.335   5.564   2.042  0.6320 -0.1778  0.0539
  905SOL    HW1 4355   4.404   5.507   2.075 -0.4287 -2.5788 -1.6341
  905SOL    HW2 4356   4.256   5.535   2.087 -0.1439 -0.9727 -1.7331
  906SOL     OW 4357   0.463   4.870   2.781  0.1517  0.4824 -0.1801
  906SOL    HW1 4358   0.550   4.890   2.745  0.1691  1.7522  0.4871
  906SOL    HW2 4359   0.421   4.818   2.713  1.6258 -0.6560 -0.2827
  907SOL     OW 4360   4.417   1.018   3.476 -0.4704  0.0826 -0.4584
  907SOL    HW1 4361   4.428   1.003   3.382 -0.5411  0.3646 -0.5134
  907SOL    HW2 4362   4.338   1.073   3.482 -0.0181  0.7180 -0.2883
  908SOL     OW 4363   5.886   4.030   3.568  0.4483 -0.3187 -0.4547
  908SOL    HW1 4364   5.841   4.092   3.510 -1.0323 -0.8157  0.1196
  908SOL    HW2 4365   5.841   4.039   3.652  2.1573 -0.0531  0.4752
  909SOL     OW 4366   0.943   2.460   4.130  0.3248 -0.0246  0.0141
  909SOL    HW1 4367   0.863   2.490   4.089  0.3412  0.3454  0.2487
  909SOL    HW2 4368   0.921   2.450   4.223  0.5589  0.1267  0.0889
  910SOL     OW 4369   4.594   1.510   2.155 -0.4840 -1.0991  0.3220
  910SOL    HW1 4370   4.674   1.467   2.184 -0.3543 -0.2304  1.3076
  910SOL    HW2 4371   4.625   1.579   2.095 -0.3607  0.0130  1.6151
  911SOL     OW 4372   4.237   2.671   1.948  0.2389  0.3737 -0.3121
  911SOL    HW1 4373   4.321   2.708   1.973  1.1516 -1.3546 -0.7059
  911SOL    HW2 4374   4.213   2.614   2.021  0.2465 -0.4465 -0.9414
  912SOL     OW 4375   5.859   5.712   2.399 -0.1301 -0.3085 -0.1561
  912SOL    HW1 4376   5.821   5.800   2.401  0.1575 -0.1967  0.6790
  912SOL    HW2 4377   5.909   5.709   2.317  0.9265  0.7660  0.4278
  913SOL     OW 4378   0.448   4.428   3.890  0.0892  0.0645 -0.4802
  913SOL    HW1 4379   0.374   4.375   3.918 -0.4940  0.9796 -0.2386
  913SOL    HW2 4380   0.451   4.417   3.795  1.3716 -2.1526 -0.2610
  914SOL     OW 4381   0.611   1.844   0.154  0.0427 -0.7285  0.1847
  914SOL    HW1 4382   0.622   1.888   0.239 -2.0098 -0.0474  0.1362
  914SOL    HW2 4383   0.692   1.864   0.106 -0.2727  1.9521  0.6458
  915SOL     OW 4384   3.817   0.937   3.923 -0.0094  0.0148 -0.0469
  915SOL    HW1 4385   3.736   0.887   3.929  0.2812 -0.7161 -1.8181
  915SOL    HW2 4386   3.881   0.874   3.890  1.0242  0.8769  0.2718
  916SOL     OW 4387   3.583   5.623   1.616 -0.7484 -0.1964 -0.0657
  916SOL    HW1 4388   3.508   5.592   1.566 -0.5406  0.2659 -0.6800
  916SOL    HW2 4389   3.655   5.623   1.553 -0.7680  1.6502 -0.1682
  917SOL     OW 4390   4.069   0.928   1.205  0.1839  0.2955  0.0286
  917SOL    HW1 4391   4.064   0.948   1.298 -0.0551  0.3004  0.0156
  917SOL    HW2 4392   4.061   0.832   1.201 -0.7559  0.3722 -0.0501
  918SOL     OW 4393   6.151   4.580   4.158 -0.8832 -0.1368  0.2083
  918SOL    HW1 4394   6.099   4.546   4.231 -0.8374  1.8518  1.2405
  918SOL    HW2 4395   6.130   4.522   4.084 -2.6460 -0.8683  1.2311
  919SOL     OW 4396   2.009   4.429   0.908  0.6157 -0.1114 -0.0687
  919SOL    HW1 4397   2.091   4.475   0.924  0.6213 -0.3106  0.5137
  919SOL    HW2 4398   1.969   4.476   0.834  0.5407  0.9370  0.6129
  920SOL     OW 4399   1.586   1.894   0.453 -0.1930  0.5549 -0.2673
  920SOL    HW1 4400   1.659   1.833   0.442 -1.1452 -0.7196  0.2397
  920SOL    HW2 4401   1.625   1.980   0.439  0.8528 -0.2286 -2.6713
  921SOL     OW 4402   4.517   5.989   0.225 -0.2110 -0.4429  0.2322
  921SOL    HW1 4403   4.520   5.966   0.132  4.0608  2.5473 -0.6790
  921SOL    HW2 4404   4.544   5.910   0.271  1.2454 -1.0132 -1.4976
  922SOL     OW 4405   4.980   5.040   4.386  0.2024  0.3034 -0.2102
  922SOL    HW1 4406   4.952   5.034   4.477  0.3778  1.5067 -0.0591
  922SOL    HW2 4407   4.990   4.950   4.358  1.0311 -0.0962  1.2494
  923SOL     OW 4408   5.902   5.203   0.380 -0.0811  0.2657  0.6423
  923SOL    HW1 4409   5.939   5.254   0.452  0.0068 -0.7982  1.3609
  923SOL    HW2 4410   5.976   5.153   0.345  0.0272  1.2554 -0.6384
  924SOL     OW 4411   6.120   4.429   3.939  0.2398 -0.9622 -1.5233
  924SOL    HW1 4412   6.192   4.401   3.883  1.2168 -1.4980 -0.0428
  924SOL    HW2 4413   6.055   4.359   3.932  1.2198 -2.0107 -0.4575
  925SOL     OW 4414   5.746   3.408   3.273  0.5855 -0.0922 -0.4530
  925SOL    HW1 4415   5.774   3.492   3.310 -1.4966  0.5199 -0.0964
  925SOL    HW2 4416   5.723   3.428   3.182  1.3501 -0.5939 -0.7684
  926SOL     OW 4417   0.625   5.640   3.254  0.2704  0.1557 -0.0260
  926SOL    HW1 4418   0.530   5.647   3.261  0.2353 -0.4142  0.0577
  926SOL    HW2 4419   0.642   5.634   3.160  0.2896  1.1273 -0.0970
  927SOL     OW 4420   4.490   2.970   2.881  0.7821 -0.1203  0.1028
  927SOL    HW1 4421   4.430   3.045   2.878 -0.1321 -0.8647 -1.4491
  927SOL    HW2 4422   4.523   2.970   2.971  0.5705  1.9430  0.2410
  928SOL     OW 4423   6.383   3.706   4.567 -0.1590 -0.4924 -0.3756
  928SOL    HW1 4424   6.317   3.640   4.588  0.8630 -2.1425 -2.0429
  928SOL    HW2 4425   6.463   3.674   4.610 -0.3255  1.4251  1.5367
  929SOL     OW 4426   0.111   5.157   0.695  0.0627 -0.0086  0.0248
  929SOL    HW1 4427   0.177   5.222   0.717 -1.4675  1.6866 -0.1813
  929SOL    HW2 4428   0.094   5.111   0.778  0.3904  0.5889  0.4317
  930SOL     OW 4429   3.157   0.855   1.712 -0.0256  0.6887  0.4144
  930SOL    HW1 4430   3.107   0.936   1.722  0.0404  0.7137  0.5460
  930SOL    HW2 4431   3.148   0.811   1.797 -1.8217 -0.4390 -0.2923
  931SOL     OW 4432   1.754   5.343   3.364 -0.1298  0.4979 -0.5705
  931SOL    HW1 4433   1.755   5.353   3.269 -1.2461  0.1903 -0.6318
  931SOL    HW2 4434   1.668   5.305   3.383  0.6174 -0.7879  0.4210
  932SOL     OW 4435   1.486   4.367   1.213 -0.0599 -0.3986  0.6532
  932SOL    HW1 4436   1.529   4.299   1.161 -1.0345 -0.8587  0.4232
  932SOL    HW2 4437   1.423   4.319   1.267 -1.0134  0.3599  0.2298
  933SOL     OW 4438   0.859   2.366   0.373 -0.2673 -0.5170  0.0421
  933SOL    HW1 4439   0.824   2.307   0.307  0.7120 -0.0691 -0.9100
  933SOL    HW2 4440   0.954   2.362   0.362 -0.1749  1.7245 -0.5371
  934SOL     OW 4441   1.793   4.941   2.205 -0.6217  0.4039  0.0489
  934SOL    HW1 4442   1.829   5.019   2.162 -1.2674 -0.1921 -1.6563
  934SOL    HW2 4443   1.833   4.868   2.158 -0.8334 -0.2954  0.9357
  935SOL     OW 4444   6.573   4.451   4.127 -0.5119  0.5635  0.1937
  935SOL    HW1 4445   6.556   4.485   4.039  0.1986 -1.1736 -0.6604
  935SOL    HW2 4446   6.632   4.515   4.167  0.3936  0.6014 -1.1570
  936SOL     OW 4447   5.753   1.870   0.009 -0.0579 -0.3324 -0.0948
  936SOL    HW1 4448   5.817   1.911   0.067 -2.1084  0.9972  1.4025
  936SOL    HW2 4449   5.724   1.792   0.056  1.9630 -2.2096 -1.7768
  937SOL     OW 4450   1.682   0.972   0.367 -0.5498 -0.1223  0.8185
  937SOL    HW1 4451   1.761   1.018   0.394 -0.7528  1.2759 -0.8709
  937SOL    HW2 4452   1.694   0.883   0.402  1.9245 -0.0693  0.3144
  938SOL     OW 4453   4.896   3.156   2.752  0.6390  0.2104 -0.1220
  938SOL    HW1 4454   4.839   3.152   2.828 -0.5772  2.5585 -0.8309
  938SOL    HW2 4455   4.863   3.086   2.694  1.2101 -1.2010  1.1822
  939SOL     OW 4456   2.567   0.335   0.679 -0.6285 -0.2358 -0.3808
  939SOL    HW1 4457   2.539   0.395   0.610 -0.0169  0.3866 -0.1003
  939SOL    HW2 4458   2.663   0.338   0.675 -0.5526  0.9652  1.4750
  940SOL     OW 4459   1.026   2.291   4.401 -0.2723 -0.5419  0.2513
  940SOL    HW1 4460   0.963   2.219   4.391 -0.3476 -0.4766  0.2531
  940SOL    HW2 4461   1.107   2.258   4.362  0.3085 -1.4111  2.0800
  941SOL     OW 4462   6.378   6.490   2.048 -0.3045  0.3583  0.6546
  941SOL    HW1 4463   6.395   6.426   2.117  1.6166  1.5630  1.3657
  941SOL    HW2 4464   6.407   6.573   2.085 -0.8967  1.3315 -0.9776
  942SOL     OW 4465   1.909   0.201   1.689 -0.3959 -0.3917 -0.2021
  942SOL    HW1 4466   1.880   0.162   1.607 -1.9182 -0.2501  0.2407
  942SOL    HW2 4467   1.831   0.243   1.725  0.4099  0.1654  0.9731
  943SOL     OW 4468   5.275   0.581   4.352  0.5526  0.9611  0.6305
  943SOL    HW1 4469   5.194   0.596   4.401 -0.2845  0.2183 -0.4657
  943SOL    HW2 4470   5.330   0.531   4.412 -2.0745 -3.8730 -0.3981
  944SOL     OW 4471   4.122   6.032   4.503 -0.5566 -0.3150 -0.9996
  944SOL    HW1 4472   4.164   6.106   4.547  0.4688 -1.8499  0.7085
  944SOL    HW2 4473   4.089   6.070   4.421 -0.4411  2.1108 -0.0188
  945SOL     OW 4474   1.168   4.615   2.571  0.1237  0.5579 -0.3506
  945SOL    HW1 4475   1.093   4.633   2.514 -2.5180 -3.0213  1.5944
  945SOL    HW2 4476   1.148   4.663   2.652  0.2904  0.1657 -0.0720
  946SOL     OW 4477   1.225   1.755   2.999  0.2836  0.3958  0.0515
  946SOL    HW1 4478   1.196   1.696   2.929  1.8880  2.5308 -2.6178
  946SOL    HW2 4479   1.286   1.702   3.050 -1.4225 -1.4260  0.3349
  947SOL     OW 4480   3.039   5.446   2.777 -0.5640  0.0203 -0.1372
  947SOL    HW1 4481   2.980   5.521   2.786  0.1722  0.4459  1.6443
  947SOL    HW2 4482   3.001   5.379   2.834  1.3555  0.8177  2.2799
  948SOL     OW 4483   6.262   4.748   3.655 -0.3189 -0.4616 -0.3227
  948SOL    HW1 4484   6.326   4.816   3.678 -1.7314  0.5744  0.7660
  948SOL    HW2 4485   6.177   4.790   3.669 -1.3131 -1.2677 -3.2319
  949SOL     OW 4486   2.055   1.576   3.172  0.0280  0.3025 -0.7828
  949SOL    HW1 4487   1.970   1.586   3.128 -1.0028  0.8078  1.2168
  949SOL    HW2 4488   2.102   1.656   3.151  0.2067 -0.1542 -2.2429
  950SOL     OW 4489   1.024   3.823   3.628  0.1760  0.1341  0.4640
  950SOL    HW1 4490   0.962   3.781   3.568  0.2909  0.1006  0.3686
  950SOL    HW2 4491   0.989   3.804   3.715 -0.4813  0.9383  0.3904
  951SOL     OW 4492   2.349   2.284   1.870  0.3885  0.2055 -0.3929
  951SOL    HW1 4493   2.371   2.268   1.962  1.6332 -1.3518 -0.9071
  951SOL    HW2 4494   2.258   2.256   1.861 -0.0818  1.3481  0.5631
  952SOL     OW 4495   1.983   4.623   3.639 -0.8669  0.9030  0.0994
  952SOL    HW1 4496   1.956   4.712   3.618 -0.1926  0.4705 -3.1584
  952SOL    HW2 4497   1.923   4.567   3.590  0.5714 -0.3079 -0.3685
  953SOL     OW 4498   4.143   2.278   0.698  0.1085 -0.6254 -0.1399
  953SOL    HW1 4499   4.080   2.219   0.739  0.6447 -0.6742  0.6348
  953SOL    HW2 4500   4.228   2.241   0.720  0.4124 -0.9124 -1.7039
  954SOL     OW 4501   2.424   4.455   0.132 -0.5210 -0.0837  0.2904
  954SOL    HW1 4502   2.428   4.551   0.137  1.0197 -0.0702 -0.6158
  954SOL    HW2 4503   2.357   4.437   0.066 -0.5962  0.3588  0.2425
  955SOL     OW 4504   2.284   4.847   1.220  0.5433 -0.0181 -0.0313
  955SOL    HW1 4505   2.242   4.853   1.306  1.8166  0.2296  0.5900
  955SOL    HW2 4506   2.311   4.937   1.201 -1.0715  0.2358 -1.4217
  956SOL     OW 4507   4.369   1.732   2.796 -0.4060 -0.0891  0.6727
  956SOL    HW1 4508   4.334   1.773   2.717 -1.8060 -0.9394  0.8285
  956SOL    HW2 4509   4.442   1.789   2.822  0.1544  0.1527 -1.2724
  957SOL     OW 4510   3.438   6.316   0.839 -0.1738  0.1079  0.2676
  957SOL    HW1 4511   3.356   6.305   0.887  0.0027 -1.0736  0.3195
  957SOL    HW2 4512   3.505   6.323   0.908 -0.1029 -0.0652  0.2174
  958SOL     OW 4513   1.308   1.279   0.833 -0.7212  0.2060  0.2755
  958SOL    HW1 4514   1.265   1.207   0.786  0.0004 -0.1243  0.1048
  958SOL    HW2 4515   1.247   1.352   0.827 -1.3668 -0.3252  0.2535
  959SOL     OW 4516   1.154   6.321   2.087  0.1151  0.1599  0.2191
  959SOL    HW1 4517   1.089   6.288   2.025 -0.6764  0.7445  0.7022
  959SOL    HW2 4518   1.219   6.365   2.033  0.2913 -0.7254 -0.2986
  960SOL     OW 4519   6.068   4.039   3.778  0.4032  0.3267 -0.0626
  960SOL    HW1 4520   6.035   4.015   3.691  1.8431 -1.7069 -0.1367
  960SOL    HW2 4521   6.011   4.109   3.808 -3.0907 -2.0388 -0.6737
  961SOL     OW 4522   2.821   2.653   2.408 -0.2285 -0.0490 -0.0030
  961SOL    HW1 4523   2.858   2.569   2.381  1.6236  0.5696  0.4488
  961SOL    HW2 4524   2.734   2.654   2.369 -0.5069 -2.3768  0.3843
  962SOL     OW 4525   5.174   6.537   1.395  0.7351  0.2076  0.3304
  962SOL    HW1 4526   5.099   6.542   1.336 -0.1228 -1.4066  1.2118
  962SOL    HW2 4527   5.245   6.504   1.341  0.9322  1.9889 -0.5762
  963SOL     OW 4528   4.645   1.109   4.281  0.3919 -0.0609 -0.1528
  963SOL    HW1 4529   4.720   1.160   4.251  2.3727 -1.1254  2.6104
  963SOL    HW2 4530   4.651   1.027   4.231  2.0429 -0.7388  1.0616
  964SOL     OW 4531   5.671   6.243   1.589 -0.1806 -0.8369 -0.1958
  964SOL    HW1 4532   5.680   6.286   1.504  0.4753 -2.7439 -1.1395
  964SOL    HW2 4533   5.760   6.239   1.624 -0.4479 -0.0653  0.6042
  965SOL     OW 4534   5.982   0.961   1.545  0.2635  0.0851 -0.1362
  965SOL    HW1 4535   5.952   1.051   1.541 -1.1100 -0.2854  1.0498
  965SOL    HW2 4536   5.915   0.910   1.500  0.1680 -0.5264  0.6764
  966SOL     OW 4537   6.422   6.293   1.431 -0.4645 -0.2735  0.2306
  966SOL    HW1 4538   6.492   6.343   1.473 -2.1212  1.2970  1.2712
  966SOL    HW2 4539   6.468   6.226   1.380  1.8828  1.8691 -0.7122
  967SOL     OW 4540   0.180   3.508   0.257  0.3999 -0.4404  0.5523
  967SOL    HW1 4541   0.237   3.584   0.241 -0.2223 -0.3519 -1.4537
  967SOL    HW2 4542   0.180   3.498   0.353  0.4167  2.1537  0.8937
  968SOL     OW 4543   0.770   4.247   4.559 -0.2352 -0.0347  0.6167
  968SOL    HW1 4544   0.806   4.313   4.500 -0.2508  1.6911  2.4514
  968SOL    HW2 4545   0.716   4.296   4.620 -0.5349 -1.8038  1.8527
  969SOL     OW 4546   2.129   1.491   3.808  0.5653  0.7937  0.0169
  969SOL    HW1 4547   2.056   1.481   3.868  0.6007  1.5305  0.1903
  969SOL    HW2 4548   2.184   1.559   3.847  1.3902  0.1995 -0.0713
  970SOL     OW 4549   3.641   1.191   1.488 -0.4216  0.7564  0.5624
  970SOL    HW1 4550   3.663   1.102   1.516  0.6182  0.6066 -0.6450
  970SOL    HW2 4551   3.575   1.179   1.420  0.4278  0.8349 -0.2905
  971SOL     OW 4552   0.645   4.567   3.551  0.3826  0.5300  0.3681
  971SOL    HW1 4553   0.686   4.579   3.465 -1.3914  0.9399 -0.4623
  971SOL    HW2 4554   0.686   4.634   3.606  1.4236  0.3717 -0.1771
  972SOL     OW 4555   2.271   0.443   3.988  0.1454  0.3472  0.2290
  972SOL    HW1 4556   2.305   0.388   4.059 -3.1904 -0.6977  1.1885
  972SOL    HW2 4557   2.305   0.403   3.908  0.5227 -1.0534  1.0664
  973SOL     OW 4558   2.222   6.291   4.608 -0.1876 -0.5072  0.4372
  973SOL    HW1 4559   2.264   6.207   4.628  1.0406 -0.2028 -0.7129
  973SOL    HW2 4560   2.129   6.270   4.602  0.1810 -1.9911 -0.7387
  974SOL     OW 4561   4.138   4.243   4.445  0.3383  0.8669 -0.1848
  974SOL    HW1 4562   4.167   4.231   4.536  1.3072  0.9119 -0.4814
  974SOL    HW2 4563   4.213   4.281   4.400  0.8621 -1.6749 -1.6367
  975SOL     OW 4564   1.229   3.004   3.481 -0.1247 -0.1282 -0.3196
  975SOL    HW1 4565   1.308   3.053   3.457 -0.3171  1.1399  1.3635
  975SOL    HW2 4566   1.161   3.038   3.423  0.0089  0.8187  0.0470
  976SOL     OW 4567   6.529   5.081   1.715 -0.8634 -0.0902  0.3403
  976SOL    HW1 4568   6.448   5.073   1.765 -1.3022 -2.3427 -0.6188
  976SOL    HW2 4569   6.502   5.079   1.624  0.2182 -0.1782  0.0079
  977SOL     OW 4570   2.712   5.308   1.165 -0.6521 -0.3359 -0.1685
  977SOL    HW1 4571   2.745   5.252   1.235 -3.7363  0.8375  2.5198
  977SOL    HW2 4572   2.661   5.250   1.109 -0.2196 -0.9086  0.0305
  978SOL     OW 4573   1.556   6.442   0.429  0.8779  0.3380 -0.4244
  978SOL    HW1 4574   1.488   6.375   0.425  1.7432 -0.6188  0.1195
  978SOL    HW2 4575   1.517   6.513   0.479 -0.1165  0.3179 -1.1445
  979SOL     OW 4576   4.680   0.285   0.640  0.1477 -0.2975  0.4818
  979SOL    HW1 4577   4.603   0.231   0.660  1.4861 -2.4431  0.1874
  979SOL    HW2 4578   4.736   0.276   0.717 -0.0528  1.6405  0.8997
  980SOL     OW 4579   0.651   2.134   0.632 -0.2815 -0.7622  0.4334
  980SOL    HW1 4580   0.646   2.230   0.636 -2.1666 -0.8201  0.6135
  980SOL    HW2 4581   0.683   2.115   0.544 -1.5311  0.0447 -0.2246
  981SOL     OW 4582   3.866   3.537   3.936  0.3693  0.2471  0.2271
  981SOL    HW1 4583   3.899   3.569   3.852 -0.6224  0.9810  0.0939
  981SOL    HW2 4584   3.928   3.571   4.001  0.2832  1.0018 -0.0727
  982SOL     OW 4585   0.874   5.555   0.840  0.4465 -0.0970  0.7432
  982SOL    HW1 4586   0.792   5.564   0.790  0.9493  1.8443  0.2045
  982SOL    HW2 4587   0.870   5.466   0.875 -1.1814 -0.5887 -0.5399
  983SOL     OW 4588   6.104   3.971   4.406  0.0315 -0.0000  0.2568
  983SOL    HW1 4589   6.190   3.957   4.366  0.5325  1.6752  0.6872
  983SOL    HW2 4590   6.104   3.912   4.482  0.2454 -0.9974 -0.4938
  984SOL     OW 4591   5.719   6.513   3.100 -0.1554 -0.1755  0.0415
  984SOL    HW1 4592   5.678   6.533   3.185 -0.5461 -0.1122 -0.1612
  984SOL    HW2 4593   5.764   6.593   3.076 -0.6607  0.0501 -0.1626
  985SOL     OW 4594   4.376   0.202   4.022 -0.1520  0.0146 -0.3481
  985SOL    HW1 4595   4.307   0.261   3.990  0.3238  0.8422  0.0972
  985SOL    HW2 4596   4.330   0.122   4.045 -1.2648  1.0821  1.4552
  986SOL     OW 4597   4.864   0.241   1.628 -0.6896 -0.1531  0.3718
  986SOL    HW1 4598   4.825   0.230   1.541 -0.5760  1.1750  0.1334
  986SOL    HW2 4599   4.952   0.206   1.619  0.3326  2.4569 -0.8959
  987SOL     OW 4600   4.900   5.041   2.331  0.0622 -0.1082  0.4715
  987SOL    HW1 4601   4.888   5.132   2.303  2.6237 -0.2996 -1.7244
  987SOL    HW2 4602   4.959   5.047   2.406 -0.8141  0.0531  1.1687
  988SOL     OW 4603   5.291   4.762   1.333  0.1190  0.0788  0.4094
  988SOL    HW1 4604   5.304   4.669   1.315 -1.3113  0.1224 -0.9614
  988SOL    HW2 4605   5.304   4.806   1.249  0.4763  1.1018  0.9753
  989SOL     OW 4606   2.891   1.511   3.187  0.6872 -0.4684 -0.2975
  989SOL    HW1 4607   2.857   1.486   3.101  0.5716 -1.6816  0.0896
  989SOL    HW2 4608   2.960   1.447   3.206  1.5248  0.4855  0.0132
  990SOL     OW 4609   5.098   2.785   3.438 -0.5590 -0.1714 -0.1539
  990SOL    HW1 4610   5.139   2.758   3.520  0.5126  0.2661 -0.5267
  990SOL    HW2 4611   5.048   2.864   3.461  0.6334  0.6065 -0.1160
  991SOL     OW 4612   4.616   3.200   0.827 -0.2575 -0.1007 -0.7094
  991SOL    HW1 4613   4.644   3.223   0.738 -0.4879  0.2541 -0.6929
  991SOL    HW2 4614   4.522   3.187   0.820 -0.2821 -0.0288 -0.5077
  992SOL     OW 4615   4.400   5.861   2.753  0.3923  0.1471 -0.0823
  992SOL    HW1 4616   4.364   5.814   2.678  1.9908 -1.6737  0.2169
  992SOL    HW2 4617   4.390   5.801   2.826  2.9017  0.0038  0.2232
  993SOL     OW 4618   5.764   5.976   2.455 -0.4103 -0.5464 -0.5217
  993SOL    HW1 4619   5.669   5.976   2.462 -0.2931 -1.8667  2.8469
  993SOL    HW2 4620   5.795   6.018   2.535  1.9151  0.5761 -1.8689
  994SOL     OW 4621   4.149   2.804   0.242  0.6339 -0.0626  0.0046
  994SOL    HW1 4622   4.086   2.778   0.309 -2.4300  1.7726 -1.9742
  994SOL    HW2 4623   4.181   2.721   0.206 -1.4882 -1.1094  0.3676
  995SOL     OW 4624   1.016   0.516   0.288 -0.1725 -0.1802 -0.4814
  995SOL    HW1 4625   0.947   0.453   0.269 -0.6291  0.1011  0.2283
  995SOL    HW2 4626   1.072   0.514   0.210 -1.0234 -0.3390 -1.0981
  996SOL     OW 4627   4.981   1.118   3.320 -0.0285 -0.1245 -0.1588
  996SOL    HW1 4628   4.974   1.030   3.285  0.2266 -0.2223  0.0338
  996SOL    HW2 4629   4.898   1.160   3.297  0.0237 -0.2758 -0.6281
  997SOL     OW 4630   2.464   2.467   2.947 -0.4720  0.3121  0.8508
  997SOL    HW1 4631   2.499   2.405   3.011 -2.6131 -0.0413  1.7712
  997SOL    HW2 4632   2.473   2.422   2.863 -1.3004 -0.9930  1.4146
  998SOL     OW 4633   3.569   0.849   3.921  0.2340  0.0355  0.6425
  998SOL    HW1 4634   3.581   0.780   3.986  3.7457  0.3901  0.5794
  998SOL    HW2 4635   3.556   0.929   3.972 -1.1148 -0.2602  0.7789
  999SOL     OW 4636   4.091   1.057   3.993 -0.5055  0.5181 -0.2105
  999SOL    HW1 4637   4.148   0.981   4.002  0.8718  1.3974 -1.1801
  999SOL    HW2 4638   4.003   1.022   4.003  0.1649 -0.9690  0.7655
 1000SOL     OW 4639   2.014   6.506   0.921 -0.3449 -0.3121  0.4901
 1000SOL    HW1 4640   1.988   6.491   0.830 -1.4412  1.0751  0.5314
 1000SOL    HW2 4641   2.108   6.523   0.916 -0.4500  0.0714 -0.4347
 1001SOL     OW 4642   2.365   2.675   3.863 -0.1398 -0.3462  0.1439
 1001SOL    HW1 4643   2.317   2.593   3.854  0.3624 -0.4652 -2.2193
 1001SOL    HW2 4644   2.297   2.742   3.876 -0.7636 -0.8231 -0.5838
 1002SOL     OW 4645   4.183   6.018   2.732  0.4257 -0.1495  0.6175
 1002SOL    HW1 4646   4.101   5.969   2.730  1.3251 -1.6948 -1.3802
 1002SOL    HW2 4647   4.250   5.954   2.708  1.8520  1.6850 -0.5997
 1003SOL     OW 4648   1.718   5.620   0.882  0.4498  0.1742 -0.4035
 1003SOL    HW1 4649   1.711   5.525   0.870  0.4886 -0.1275  1.5710
 1003SOL    HW2 4650   1.804   5.632   0.923 -0.0930  0.8892  0.5743
 1004SOL     OW 4651   3.223   3.983   3.037  0.0956 -0.2654 -0.0972
 1004SOL    HW1 4652   3.215   3.892   3.010  2.8022 -0.9641  1.1626
 1004SOL    HW2 4653   3.266   4.026   2.962  0.4327 -0.4427 -0.0090
 1005SOL     OW 4654   3.430   5.407   2.983 -0.0096 -0.0878  0.1622
 1005SOL    HW1 4655   3.504   5.383   3.039  0.2860  1.0387  0.2632
 1005SOL    HW2 4656   3.353   5.376   3.031  0.3979 -1.9655 -0.2957
 1006SOL     OW 4657   3.555   1.779   3.471 -0.0331 -0.5820  1.0266
 1006SOL    HW1 4658   3.598   1.864   3.466 -0.5115 -0.4112 -1.2824
 1006SOL    HW2 4659   3.627   1.716   3.476  0.3681 -0.1206  1.1368
 1007SOL     OW 4660   1.275   2.368   3.722 -0.0803 -0.0573  0.0830
 1007SOL    HW1 4661   1.222   2.369   3.643  1.5630  1.9410 -1.0784
 1007SOL    HW2 4662   1.263   2.454   3.761  2.1740  0.4528 -0.1854
 1008SOL     OW 4663   2.443   5.055   1.946 -0.2923 -0.2417 -0.5446
 1008SOL    HW1 4664   2.390   5.111   2.003 -0.8777  0.5768 -1.8567
 1008SOL    HW2 4665   2.506   5.014   2.005 -0.8871  0.5587  0.6914
 1009SOL     OW 4666   1.114   1.773   4.130 -0.2000 -0.0157 -0.2847
 1009SOL    HW1 4667   1.086   1.695   4.177  1.1137 -0.7980 -0.7300
 1009SOL    HW2 4668   1.094   1.846   4.188  1.2980 -0.9356  1.4830
 1010SOL     OW 4669   2.902   2.109   0.563 -0.4563  0.0820  0.1522
 1010SOL    HW1 4670   2.812   2.116   0.531 -0.5671  1.6592  0.6836
 1010SOL    HW2 4671   2.893   2.090   0.656 -0.1902 -1.5263 -0.1339
 1011SOL     OW 4672   5.880   2.806   0.453  0.1939  0.2564 -0.1946
 1011SOL    HW1 4673   5.792   2.773   0.471  0.5347 -0.2543  0.5985
 1011SOL    HW2 4674   5.891   2.880   0.513 -1.0346  2.7761 -2.8140
 1012SOL     OW 4675   1.896   5.730   3.179 -0.0647 -0.1706  0.2957
 1012SOL    HW1 4676   1.836   5.804   3.171 -0.8543 -0.8727 -0.4386
 1012SOL    HW2 4677   1.981   5.765   3.149 -0.2303  0.6555  0.7510
 1013SOL     OW 4678   5.412   5.740   2.120  0.1505  0.0976 -0.0627
 1013SOL    HW1 4679   5.450   5.652   2.111 -1.2814 -0.5325 -0.2763
 1013SOL    HW2 4680   5.467   5.795   2.065 -0.0433 -1.0495 -1.4805
 1014SOL     OW 4681   6.328   3.993   0.565  0.2497  0.1573 -0.2872
 1014SOL    HW1 4682   6.307   3.902   0.583  0.2844  0.0420 -0.8146
 1014SOL    HW2 4683   6.266   4.019   0.497  0.7796  0.2790 -0.7343
 1015SOL     OW 4684   5.936   5.192   2.933 -0.1942 -0.0916  0.1050
 1015SOL    HW1 4685   5.923   5.115   2.878 -0.6420  0.0451  0.0147
 1015SOL    HW2 4686   6.002   5.244   2.887  0.3528 -0.5735  0.3317
 1016SOL     OW 4687   0.030   4.422   2.234 -0.5824 -0.4488 -0.1619
 1016SOL    HW1 4688   0.005   4.421   2.142 -1.0683 -0.9687 -0.0265
 1016SOL    HW2 4689  -0.049   4.395   2.281 -0.4847  0.2912  0.4444
 1017SOL     OW 4690   5.892   4.279   0.207 -0.1226 -0.0797  0.4337
 1017SOL    HW1 4691   5.824   4.329   0.162  0.3425  0.1862  0.0118
 1017SOL    HW2 4692   5.847   4.201   0.239 -1.0111  0.9250  1.7242
 1018SOL     OW 4693   6.180   4.812   2.345  0.2661  0.0551 -0.1195
 1018SOL    HW1 4694   6.136   4.769   2.418 -1.2740  0.3259 -0.8561
 1018SOL    HW2 4695   6.258   4.759   2.330 -0.2055 -0.9123  0.7107
 1019SOL     OW 4696   1.842   6.318   3.203 -0.4910  0.1956 -0.3820
 1019SOL    HW1 4697   1.938   6.318   3.199 -0.5119 -1.5718 -2.3770
 1019SOL    HW2 4698   1.817   6.397   3.154 -0.0718  0.2839 -0.4647
 1020SOL     OW 4699   2.305   5.855   2.113  0.1307 -0.4171  0.1352
 1020SOL    HW1 4700   2.227   5.848   2.168  0.0542  0.6402  0.1863
 1020SOL    HW2 4701   2.283   5.922   2.048  0.6115 -0.8826 -0.5288
 1021SOL     OW 4702   1.808   0.503   1.571 -0.2000 -0.0991  0.2465
 1021SOL    HW1 4703   1.748   0.511   1.645  0.3865  0.5545  0.6569
 1021SOL    HW2 4704   1.755   0.525   1.494 -1.1746 -2.0704  0.2759
 1022SOL     OW 4705   5.864   6.345   0.882  0.2165  0.0100  0.5383
 1022SOL    HW1 4706   5.931   6.334   0.815 -0.4099  0.1011 -0.1099
 1022SOL    HW2 4707   5.870   6.265   0.935  1.5940  0.5148  1.1972
 1023SOL     OW 4708   1.203   0.598   1.197 -0.9773 -0.0771  0.4020
 1023SOL    HW1 4709   1.114   0.572   1.220 -0.9932 -0.5725 -0.2098
 1023SOL    HW2 4710   1.193   0.644   1.114 -0.6514 -0.1576  0.3202
 1024SOL     OW 4711   5.733   5.299   2.416 -0.4342  0.4131 -0.5057
 1024SOL    HW1 4712   5.708   5.293   2.508 -0.7244  0.2066 -0.5948
 1024SOL    HW2 4713   5.730   5.393   2.396 -3.0241  0.3048 -1.0011
 1025SOL     OW 4714   2.349   4.513   3.399 -0.0095 -0.5918  0.0150
 1025SOL    HW1 4715   2.427   4.527   3.453  0.1667 -0.0734 -0.3627
 1025SOL    HW2 4716   2.380   4.460   3.326 -0.5239 -2.4137  1.0695
 1026SOL     OW 4717   3.019   2.747   3.540 -0.0801  0.5011  0.6903
 1026SOL    HW1 4718   3.057   2.819   3.490 -0.4786 -0.9435 -1.8356
 1026SOL    HW2 4719   2.935   2.730   3.497  0.6980 -2.4838  0.2061
 1027SOL     OW 4720   3.555   1.526   1.170 -0.2472 -0.2017 -0.7108
 1027SOL    HW1 4721   3.596   1.527   1.083  1.5353 -1.2704  0.0671
 1027SOL    HW2 4722   3.480   1.586   1.162 -1.2521 -1.6573 -3.4884
 1028SOL     OW 4723   2.439   4.560   0.452  0.3523 -0.5648 -0.2567
 1028SOL    HW1 4724   2.351   4.545   0.416 -0.4997  0.2437  1.3827
 1028SOL    HW2 4725   2.445   4.501   0.527  1.4845 -1.0791 -0.7278
 1029SOL     OW 4726   4.120   4.220   3.685  0.0668 -0.0469 -0.2620
 1029SOL    HW1 4727   4.096   4.212   3.777 -1.0274  3.2177 -0.1695
 1029SOL    HW2 4728   4.037   4.214   3.637  0.6190 -1.6827 -1.1277
 1030SOL     OW 4729   2.199   4.229   2.124  0.2219  0.2429  0.1548
 1030SOL    HW1 4730   2.119   4.195   2.165 -0.0439  1.0146  0.2925
 1030SOL    HW2 4731   2.269   4.179   2.166 -0.1127  0.3516  0.8638
 1031SOL     OW 4732   0.384   5.976   2.971 -0.5997  0.1712 -0.4867
 1031SOL    HW1 4733   0.309   5.994   2.914  0.7608  0.7830 -2.1685
 1031SOL    HW2 4734   0.401   6.059   3.015 -1.4291 -0.2065  0.5862
 1032SOL     OW 4735   1.954   5.402   0.722 -0.4720  0.1180  0.4783
 1032SOL    HW1 4736   1.862   5.379   0.704 -0.3723  1.3353 -2.0197
 1032SOL    HW2 4737   2.003   5.365   0.649  1.3530 -1.8942  2.5606
 1033SOL     OW 4738   4.148   3.906   0.628 -0.1006  0.6713  0.1192
 1033SOL    HW1 4739   4.196   3.843   0.681 -3.9418 -2.8582 -0.0501
 1033SOL    HW2 4740   4.176   3.889   0.538 -0.7951 -0.6017  0.1229
 1034SOL     OW 4741   1.189   2.666   3.542  0.6199 -0.4919  0.7513
 1034SOL    HW1 4742   1.209   2.645   3.633  2.2155 -0.3305  0.4551
 1034SOL    HW2 4743   1.227   2.594   3.491  0.9138  0.0825  0.1349
 1035SOL     OW 4744   5.035   5.534   0.225 -0.2672 -0.0157 -0.0312
 1035SOL    HW1 4745   4.969   5.550   0.157 -1.4549  0.7701  1.2431
 1035SOL    HW2 4746   4.989   5.550   0.307  1.3716 -0.0444  0.9418
 1036SOL     OW 4747   0.437   5.438   1.915 -0.4807 -0.4737  0.1118
 1036SOL    HW1 4748   0.466   5.490   1.841  0.1236 -0.2300  0.5206
 1036SOL    HW2 4749   0.415   5.352   1.876 -2.7781  0.4295 -0.7907
 1037SOL     OW 4750   5.157   4.525   3.794  0.0264 -0.1745  0.0609
 1037SOL    HW1 4751   5.107   4.456   3.752  0.1453  0.3925 -1.0382
 1037SOL    HW2 4752   5.249   4.500   3.780  0.1387  1.2341 -2.2326
 1038SOL     OW 4753   3.469   5.648   1.052 -0.3122 -0.1801  0.5659
 1038SOL    HW1 4754   3.475   5.565   1.004 -0.3810  0.2482 -0.2060
 1038SOL    HW2 4755   3.513   5.711   0.996 -1.7772  0.6610  0.2974
 1039SOL     OW 4756   2.139   6.503   2.086  0.0525  0.2424 -1.1238
 1039SOL    HW1 4757   2.226   6.475   2.114  0.0050  0.1850 -1.0350
 1039SOL    HW2 4758   2.138   6.488   1.991  0.2223  0.4650 -1.1604
 1040SOL     OW 4759   2.535   3.204   4.498  0.0185 -0.0755 -0.2083
 1040SOL    HW1 4760   2.605   3.240   4.443 -0.7500 -0.7580 -1.6956
 1040SOL    HW2 4761   2.459   3.200   4.440 -0.5378 -1.8828  0.5855
 1041SOL     OW 4762   4.602   3.748   2.683  0.3615 -0.3860 -0.9722
 1041SOL    HW1 4763   4.605   3.817   2.749  0.5400 -0.0314 -1.3506
 1041SOL    HW2 4764   4.693   3.737   2.655  0.5336 -1.6583 -0.0132
 1042SOL     OW 4765   1.282   5.388   0.509  0.2459  0.6195  0.0330
 1042SOL    HW1 4766   1.250   5.435   0.586  0.7144 -0.7281  1.0810
 1042SOL    HW2 4767   1.203   5.370   0.457 -0.4968 -0.9082  1.5976
 1043SOL     OW 4768   5.589   0.975   3.941 -0.1165 -0.2894  0.0930
 1043SOL    HW1 4769   5.578   1.056   3.890  1.2203 -0.4307 -0.4595
 1043SOL    HW2 4770   5.551   0.996   4.027 -2.8043 -0.1714 -1.0170
 1044SOL     OW 4771   4.502   2.016   3.723 -0.1835  0.1263 -0.4380
 1044SOL    HW1 4772   4.588   2.058   3.721  0.6044 -1.4093 -2.8480
 1044SOL    HW2 4773   4.445   2.081   3.764  1.7545  1.8852 -0.3595
 1045SOL     OW 4774   3.876   5.338   4.399 -0.5889  0.1571  0.5006
 1045SOL    HW1 4775   3.916   5.290   4.327  1.1260  0.7488  1.0236
 1045SOL    HW2 4776   3.808   5.391   4.357 -0.2885 -0.2576 -0.5345
 1046SOL     OW 4777   0.437   6.423   3.487 -0.1735 -0.4489  0.1808
 1046SOL    HW1 4778   0.529   6.408   3.464  0.0094 -0.7585  1.1132
 1046SOL    HW2 4779   0.438   6.503   3.540 -0.4984 -0.2408 -0.1130
 1047SOL     OW 4780   2.043   3.536   2.266 -0.2579 -0.4531 -0.2610
 1047SOL    HW1 4781   1.971   3.486   2.305 -0.2154 -0.3264 -0.0216
 1047SOL    HW2 4782   2.117   3.476   2.268 -0.5075 -0.7979 -1.0614
 1048SOL     OW 4783   3.539   1.890   2.682 -0.2136 -0.0795 -0.2505
 1048SOL    HW1 4784   3.569   1.801   2.665 -0.4768 -0.2807  0.3010
 1048SOL    HW2 4785   3.516   1.925   2.596  0.4779 -0.3269 -0.5422
 1049SOL     OW 4786   1.487   1.239   1.862 -0.2540  0.5673 -0.2723
 1049SOL    HW1 4787   1.421   1.232   1.793  0.2024  1.3884 -0.8205
 1049SOL    HW2 4788   1.570   1.243   1.815  0.2502 -0.9804  0.4311
 1050SOL     OW 4789   4.403   4.773   0.677 -0.3453  0.4004  0.3596
 1050SOL    HW1 4790   4.409   4.803   0.768  1.5145  3.6290 -0.6442
 1050SOL    HW2 4791   4.317   4.805   0.648  0.4509  2.5137  0.1215
 1051SOL     OW 4792   6.198   4.024   2.466  0.6833 -0.0152  0.6030
 1051SOL    HW1 4793   6.261   3.953   2.456  0.3341 -0.1767 -0.6859
 1051SOL    HW2 4794   6.183   4.030   2.560  3.0567  0.4363  1.0139
 1052SOL     OW 4795   3.579   6.335   0.583  0.4839  0.0354  0.5972
 1052SOL    HW1 4796   3.577   6.240   0.570 -1.4519  0.2518 -1.3880
 1052SOL    HW2 4797   3.544   6.348   0.671 -0.8789 -1.0673  0.2613
 1053SOL     OW 4798   5.645   1.875   3.688  0.2216 -0.0602  0.0582
 1053SOL    HW1 4799   5.641   1.965   3.720  2.4409  0.5264 -1.0799
 1053SOL    HW2 4800   5.736   1.849   3.703 -0.3883 -2.1893  0.4590
 1054SOL     OW 4801   2.101   6.429   2.396 -0.4172 -0.1407  0.0219
 1054SOL    HW1 4802   2.153   6.365   2.348 -1.0822 -1.3144  0.8010
 1054SOL    HW2 4803   2.138   6.514   2.372  1.4971 -0.8955  0.1370
 1055SOL     OW 4804   1.390   5.617   1.959 -0.3001  0.0724  0.7697
 1055SOL    HW1 4805   1.471   5.667   1.969 -0.8586  1.0052  0.7245
 1055SOL    HW2 4806   1.322   5.674   1.994 -0.8913 -0.8735  1.1961
 1056SOL     OW 4807   4.210   4.241   2.670 -0.0558 -0.3725 -0.1772
 1056SOL    HW1 4808   4.196   4.244   2.576 -1.4206 -2.3245 -0.0772
 1056SOL    HW2 4809   4.126   4.266   2.708  0.3482 -0.0569  0.5381
 1057SOL     OW 4810   3.967   2.040   0.006  0.2679 -1.1458  0.2226
 1057SOL    HW1 4811   4.063   2.044   0.011  0.2835 -2.3693  1.6577
 1057SOL    HW2 4812   3.946   1.948   0.020 -1.1946 -0.6011  2.0063
 1058SOL     OW 4813   1.961   6.191   4.033  0.4445  0.5875  0.0917
 1058SOL    HW1 4814   2.056   6.194   4.042  0.4830 -0.7881  0.3567
 1058SOL    HW2 4815   1.929   6.251   4.102  1.0819 -0.3514  1.2433
 1059SOL     OW 4816   0.087   5.333   1.782  0.3494 -0.4379 -0.1251
 1059SOL    HW1 4817   0.020   5.402   1.774 -0.2221 -1.0503 -0.7232
 1059SOL    HW2 4818   0.038   5.251   1.779  1.0735 -0.8882  0.1132
 1060SOL     OW 4819   4.630   1.273   0.848 -0.4377 -0.3256  0.5694
 1060SOL    HW1 4820   4.543   1.277   0.888  0.0707  0.0189  1.6813
 1060SOL    HW2 4821   4.636   1.354   0.797 -1.3908 -1.1417 -0.8723
 1061SOL     OW 4822   5.862   3.789   1.060 -0.0510  0.3151  0.0908
 1061SOL    HW1 4823   5.871   3.737   1.140  0.5903 -0.0671 -0.2262
 1061SOL    HW2 4824   5.798   3.857   1.083  0.8352  0.8023  1.2315
 1062SOL     OW 4825   0.505   3.249   0.401  0.0893  0.1381 -0.5139
 1062SOL    HW1 4826   0.525   3.332   0.357 -0.6658  0.1499 -0.8528
 1062SOL    HW2 4827   0.516   3.183   0.332  1.8765 -0.1963  0.0534
 1063SOL     OW 4828   4.272   5.997   3.297 -0.2305  0.5324 -0.1312
 1063SOL    HW1 4829   4.228   6.040   3.370  1.1914  0.4182  0.8360
 1063SOL    HW2 4830   4.304   5.914   3.333 -3.8718 -2.0900 -2.2083
 1064SOL     OW 4831   2.772   4.726   4.109  0.1134 -0.0117  0.1027
 1064SOL    HW1 4832   2.774   4.738   4.204  1.1085  2.2713 -0.1384
 1064SOL    HW2 4833   2.692   4.772   4.081 -0.0585 -0.4877 -0.1951
 1065SOL     OW 4834   4.459   2.687   4.302  0.6001 -0.0921  0.3017
 1065SOL    HW1 4835   4.525   2.742   4.345 -0.3269 -0.4139  2.2315
 1065SOL    HW2 4836   4.503   2.603   4.292  1.4300  0.4732 -1.0668
 1066SOL     OW 4837   3.736   4.699   2.041  0.1018 -0.1329 -0.1528
 1066SOL    HW1 4838   3.814   4.693   2.097 -2.2874 -1.5340  3.3402
 1066SOL    HW2 4839   3.690   4.777   2.073 -1.4061 -1.0528 -0.0111
 1067SOL     OW 4840   4.844   4.814   1.699 -0.3926  0.0916 -0.3370
 1067SOL    HW1 4841   4.826   4.720   1.697  0.6948 -0.1140 -1.4044
 1067SOL    HW2 4842   4.931   4.820   1.739 -0.4686  0.6540 -0.2547
 1068SOL     OW 4843   5.691   3.303   4.489  0.6551 -0.2879 -0.0414
 1068SOL    HW1 4844   5.749   3.287   4.563  1.5607  0.9474 -0.4479
 1068SOL    HW2 4845   5.675   3.216   4.452 -1.4620 -1.2142  2.7251
 1069SOL     OW 4846   0.198   0.919   1.109 -0.0537  0.3563  0.6116
 1069SOL    HW1 4847   0.279   0.968   1.121  1.5049 -1.6193 -1.0664
 1069SOL    HW2 4848   0.167   0.945   1.023 -0.2571 -0.1437  0.5300
 1070SOL     OW 4849   0.541   5.022   4.396  0.5787  0.1909 -0.2620
 1070SOL    HW1 4850   0.534   5.116   4.409  0.3007  0.2809 -1.0279
 1070SOL    HW2 4851   0.481   5.002   4.324 -0.9129 -0.8832  1.1926
 1071SOL     OW 4852   3.077   2.942   3.014  0.4560  0.0246 -0.3886
 1071SOL    HW1 4853   3.172   2.948   3.026  0.5686 -1.7103 -0.1115
 1071SOL    HW2 4854   3.065   2.874   2.948 -0.6017  0.2986 -0.5010
 1072SOL     OW 4855   3.854   2.287   3.443  0.1224  0.0585  0.0719
 1072SOL    HW1 4856   3.814   2.372   3.426  0.5714  0.2927  0.1486
 1072SOL    HW2 4857   3.831   2.234   3.367 -1.1463 -0.1274  0.5681
 1073SOL     OW 4858   3.440   5.684   4.335 -0.6403  0.1188 -0.2551
 1073SOL    HW1 4859   3.462   5.744   4.264 -0.0763  0.2050 -0.0141
 1073SOL    HW2 4860   3.461   5.732   4.415  1.0982 -0.8440 -0.0745
 1074SOL     OW 4861   3.105   1.777   4.067  0.3267 -0.3841  0.1089
 1074SOL    HW1 4862   3.070   1.861   4.100  0.1701 -0.5777  0.4465
 1074SOL    HW2 4863   3.098   1.784   3.972 -0.4746 -0.3442  0.1611
 1075SOL     OW 4864   5.774   4.911   4.379  0.1063 -0.1920 -1.2261
 1075SOL    HW1 4865   5.764   5.004   4.403 -1.1974 -0.2601 -1.4068
 1075SOL    HW2 4866   5.864   4.889   4.403 -0.2133  0.5496  0.8215
 1076SOL     OW 4867   1.442   4.833   2.905 -0.4646 -0.6019  0.1357
 1076SOL    HW1 4868   1.392   4.777   2.846 -0.8292 -1.3522  1.1351
 1076SOL    HW2 4869   1.440   4.919   2.863 -0.6563 -1.1261 -0.9734
 1077SOL     OW 4870   1.561   1.686   0.743  0.2429 -0.2382  0.1506
 1077SOL    HW1 4871   1.474   1.696   0.703  0.9478  2.4404 -0.9477
 1077SOL    HW2 4872   1.616   1.656   0.671 -0.1045 -4.6804  1.4405
 1078SOL     OW 4873   1.827   0.962   2.703 -0.1623 -0.0561  0.2865
 1078SOL    HW1 4874   1.766   0.920   2.765 -0.5979  1.4481  0.9273
 1078SOL    HW2 4875   1.913   0.954   2.745  0.4570 -3.4502 -1.2595
 1079SOL     OW 4876   3.075   4.356   3.095 -0.5652  0.0449  0.0569
 1079SOL    HW1 4877   3.073   4.330   3.188  0.0674  0.9190  0.3258
 1079SOL    HW2 4878   3.002   4.309   3.056 -0.4241 -0.8872  0.8577
 1080SOL     OW 4879   2.137   2.114   4.341 -0.2827  0.0286  0.3795
 1080SOL    HW1 4880   2.210   2.175   4.336 -1.6328  1.6566 -0.8568
 1080SOL    HW2 4881   2.079   2.150   4.408 -0.3274 -0.8190  0.8094
 1081SOL     OW 4882   6.212   4.192   3.117 -0.0309 -0.6983 -0.1669
 1081SOL    HW1 4883   6.219   4.108   3.164  3.5589 -2.0235 -2.6490
 1081SOL    HW2 4884   6.254   4.255   3.175 -1.7059 -0.7833  1.2187
 1082SOL     OW 4885   0.337   6.130   2.094 -0.5078 -0.1346  0.1499
 1082SOL    HW1 4886   0.291   6.129   2.010 -0.9270  0.2172  0.3692
 1082SOL    HW2 4887   0.304   6.208   2.138  1.3548  0.9513 -0.2496
 1083SOL     OW 4888   2.099   1.955   4.125  0.2289  0.3257  0.3768
 1083SOL    HW1 4889   2.140   1.973   4.209 -0.6253  2.4163  0.3988
 1083SOL    HW2 4890   2.012   1.994   4.131  1.1549  3.2521 -2.4134
 1084SOL     OW 4891   4.638   3.985   1.874  0.0555 -0.4513  0.7259
 1084SOL    HW1 4892   4.626   4.047   1.802  1.0931 -1.0034  0.0450
 1084SOL    HW2 4893   4.559   3.993   1.927  1.2552  3.4634  2.2383
 1085SOL     OW 4894   2.858   5.138   2.525 -0.0705 -0.0496  0.1873
 1085SOL    HW1 4895   2.843   5.232   2.513 -0.1353  0.2613  2.3853
 1085SOL    HW2 4896   2.953   5.129   2.525 -0.0554 -0.2535 -1.5833
 1086SOL     OW 4897   3.556   1.373   3.096  0.9298 -0.0968  0.1136
 1086SOL    HW1 4898   3.571   1.409   3.184  1.7367 -0.8114  0.2877
 1086SOL    HW2 4899   3.499   1.437   3.053 -0.7116 -0.4273  1.6444
 1087SOL     OW 4900   1.321   0.081   0.451 -0.0483 -0.1486 -0.4650
 1087SOL    HW1 4901   1.322   0.109   0.359  1.7069 -1.9775 -1.0815
 1087SOL    HW2 4902   1.242   0.028   0.459 -0.9988  1.2066 -0.4774
 1088SOL     OW 4903   5.692   5.353   3.168 -0.9528  0.1837 -0.4808
 1088SOL    HW1 4904   5.616   5.356   3.226  0.0595  1.3885  0.8914
 1088SOL    HW2 4905   5.717   5.261   3.165 -0.8343  0.1204  1.3514
 1089SOL     OW 4906   1.920   2.881   0.080  0.3672  0.3820  0.3354
 1089SOL    HW1 4907   1.852   2.831   0.035  0.9552  0.3529 -0.5384
 1089SOL    HW2 4908   1.985   2.901   0.013 -0.7388  4.0567  0.0944
 1090SOL     OW 4909   1.264   0.783   0.091 -0.3396 -0.5583 -0.2065
 1090SOL    HW1 4910   1.289   0.794  -0.001  1.3884  0.6219  0.3498
 1090SOL    HW2 4911   1.339   0.738   0.131 -1.1915 -1.3086  0.5689
 1091SOL     OW 4912   4.517   1.623   2.478  0.5035  0.0718 -0.0573
 1091SOL    HW1 4913   4.530   1.533   2.448 -0.3175  0.1764 -0.7541
 1091SOL    HW2 4914   4.492   1.613   2.570  0.6328 -0.3962 -0.0658
 1092SOL     OW 4915   4.914   3.934   4.168  0.1543  0.0264  0.3817
 1092SOL    HW1 4916   4.878   3.846   4.176  0.6792 -0.1621  0.6915
 1092SOL    HW2 4917   4.918   3.951   4.074 -0.4977 -0.0466  0.3340
 1093SOL     OW 4918   4.717   3.076   4.155  0.1254 -0.0756  1.5596
 1093SOL    HW1 4919   4.813   3.075   4.147  0.0811 -1.1032  0.8926
 1093SOL    HW2 4920   4.689   3.152   4.105  0.4811 -1.0272 -0.1703
 1094SOL     OW 4921   6.108   4.043   1.825 -0.6422 -0.4674  0.3558
 1094SOL    HW1 4922   6.092   4.037   1.919 -2.7571 -1.4388 -0.0137
 1094SOL    HW2 4923   6.028   4.009   1.785 -0.6259  1.7713 -1.8173
 1095SOL     OW 4924   3.063   3.401   1.240  0.1670  0.0015  0.5980
 1095SOL    HW1 4925   3.158   3.398   1.224  0.0110  0.8791 -0.5924
 1095SOL    HW2 4926   3.038   3.490   1.217 -0.8651 -0.0284  1.5038
 1096SOL     OW 4927   0.462   5.436   2.223 -0.0031 -0.5738 -0.6298
 1096SOL    HW1 4928   0.471   5.451   2.129  1.6478  0.0205 -0.4136
 1096SOL    HW2 4929   0.531   5.490   2.262 -1.2100 -0.1218  0.9943
 1097SOL     OW 4930   2.034   3.072   1.745 -0.1446 -0.2724  0.3969
 1097SOL    HW1 4931   1.996   3.014   1.679 -1.5080  0.6646  0.3356
 1097SOL    HW2 4932   2.097   3.125   1.697 -0.9101  0.1942 -0.1145
 1098SOL     OW 4933   0.762   5.307   4.119  0.4108  0.1652 -0.4939
 1098SOL    HW1 4934   0.787   5.281   4.030  3.0101 -0.0633  0.1954
 1098SOL    HW2 4935   0.814   5.249   4.176 -1.1180  0.3586  1.1834
 1099SOL     OW 4936   0.146   3.127   4.092 -0.0317 -0.7230 -0.3803
 1099SOL    HW1 4937   0.057   3.118   4.127  0.2642 -3.8317 -0.1370
 1099SOL    HW2 4938   0.133   3.132   3.997 -0.4647 -1.3392 -0.3574
 1100SOL     OW 4939   6.198   5.983   2.317  0.4915  0.1793 -0.1934
 1100SOL    HW1 4940   6.288   5.950   2.311  0.7265  0.9405 -1.1034
 1100SOL    HW2 4941   6.194   6.026   2.403  1.3362  1.0812 -0.5875
 1101SOL     OW 4942   5.251   0.668   2.975  0.5821  0.2690 -0.0014
 1101SOL    HW1 4943   5.228   0.576   2.960  0.9495  0.2919 -0.7666
 1101SOL    HW2 4944   5.171   0.708   3.009 -0.3677  0.2065 -2.0281
 1102SOL     OW 4945   6.257   1.111   1.021 -0.1157  0.0384 -0.9067
 1102SOL    HW1 4946   6.257   1.039   0.958 -0.3370  1.1066 -2.1921
 1102SOL    HW2 4947   6.328   1.092   1.081  0.8841 -0.4419 -2.2003
 1103SOL     OW 4948   5.193   3.449   3.588 -0.2313  0.3734  0.5557
 1103SOL    HW1 4949   5.283   3.458   3.620 -0.5135 -1.7145  2.1490
 1103SOL    HW2 4950   5.160   3.539   3.584  2.0690  1.2465 -0.6309
 1104SOL     OW 4951   4.810   2.731   0.110  0.2185  0.4060  0.0759
 1104SOL    HW1 4952   4.874   2.750   0.179  0.3823  1.7304 -0.4195
 1104SOL    HW2 4953   4.725   2.739   0.154  0.2451  2.8809 -0.1735
 1105SOL     OW 4954   3.096   5.935   1.957 -1.0292 -0.3321 -0.7904
 1105SOL    HW1 4955   3.006   5.938   1.926 -1.3829  0.4292  0.2634
 1105SOL    HW2 4956   3.125   6.026   1.955 -0.7316 -0.3950  0.1194
 1106SOL     OW 4957   1.941   3.591   3.740  0.1318 -0.0762 -0.3892
 1106SOL    HW1 4958   1.887   3.512   3.748 -1.8952  1.2237 -0.5520
 1106SOL    HW2 4959   2.029   3.558   3.724 -0.5210 -2.3080  0.2490
 1107SOL     OW 4960   3.566   5.399   2.385  0.7442 -0.1396  0.0555
 1107SOL    HW1 4961   3.524   5.316   2.407  0.9066 -0.5725 -1.1609
 1107SOL    HW2 4962   3.504   5.466   2.413 -0.4825 -0.7480 -1.0787
 1108SOL     OW 4963   3.716   0.420   1.969  0.3278 -0.1333 -0.0291
 1108SOL    HW1 4964   3.748   0.331   1.957  0.2955 -0.3124  1.0542
 1108SOL    HW2 4965   3.621   0.414   1.955  0.1952 -0.4672  0.8979
 1109SOL     OW 4966   6.490   0.948   0.143  0.1538  0.1514 -0.2610
 1109SOL    HW1 4967   6.494   0.866   0.093  1.0092 -1.2821  2.0031
 1109SOL    HW2 4968   6.538   0.929   0.224 -2.1071  1.9563  1.6396
 1110SOL     OW 4969   6.393   2.428   4.184 -0.0333 -0.7867 -0.1104
 1110SOL    HW1 4970   6.413   2.335   4.185  2.3959 -0.3437 -0.1562
 1110SOL    HW2 4971   6.442   2.464   4.258  2.5989  0.9899 -2.5205
 1111SOL     OW 4972   0.791   3.628   1.042  0.0124  0.0791 -0.2882
 1111SOL    HW1 4973   0.864   3.686   1.018 -0.3251  0.8674  0.5513
 1111SOL    HW2 4974   0.808   3.604   1.133 -1.1798  0.9224  0.1865
 1112SOL     OW 4975   6.544   0.165   4.640 -0.3003 -0.1624  0.1189
 1112SOL    HW1 4976   6.575   0.128   4.557  1.4775  1.2308  0.1156
 1112SOL    HW2 4977   6.449   0.154   4.636 -0.1660 -1.1145 -1.6177
 1113SOL     OW 4978   6.515   3.541   4.007  0.1307 -0.7945 -0.5144
 1113SOL    HW1 4979   6.485   3.547   4.098 -1.0651 -1.7729 -0.8142
 1113SOL    HW2 4980   6.610   3.532   4.014  0.0783 -0.6317  0.6318
 1114SOL     OW 4981   4.574   5.108   2.122 -0.0174  0.1208  0.4215
 1114SOL    HW1 4982   4.600   5.102   2.030 -2.1110  0.4057 -0.2484
 1114SOL    HW2 4983   4.538   5.022   2.142 -0.0623  0.2294  0.8058
 1115SOL     OW 4984   1.028   4.466   4.098  0.5505 -0.8589 -0.4151
 1115SOL    HW1 4985   1.122   4.479   4.099  0.2905  1.5741  0.5885
 1115SOL    HW2 4986   0.992   4.554   4.105 -1.8160 -1.6865 -1.1299
 1116SOL     OW 4987   4.984   2.241   4.473  0.3675  0.0640  0.0943
 1116SOL    HW1 4988   5.045   2.168   4.483  0.1696 -0.2888 -1.0969
 1116SOL    HW2 4989   5.039   2.316   4.452  0.4432 -0.1777 -0.6148
 1117SOL     OW 4990   3.753   1.624   3.922 -0.5941 -0.6393 -0.3232
 1117SOL    HW1 4991   3.794   1.680   3.856 -0.1651 -0.5968 -0.0272
 1117SOL    HW2 4992   3.788   1.656   4.005  0.6088 -2.0974 -0.2166
 1118SOL     OW 4993   1.848   2.054   0.851 -0.5801 -0.2355 -0.3807
 1118SOL    HW1 4994   1.875   2.011   0.770 -1.4044  0.2291 -0.9156
 1118SOL    HW2 4995   1.865   2.147   0.835 -0.0063 -0.2217  0.2834
 1119SOL     OW 4996   4.370   1.778   0.009 -0.6446  0.0761 -0.4393
 1119SOL    HW1 4997   4.455   1.748   0.042 -0.7163  1.5933  1.2532
 1119SOL    HW2 4998   4.306   1.734   0.064 -0.9486 -0.3837 -1.1412
 1120SOL     OW 4999   3.056   1.123   2.397  0.1779 -0.0547  0.0465
 1120SOL    HW1 5000   3.103   1.152   2.319  0.2610  0.6158  0.3371
 1120SOL    HW2 5001   3.054   1.028   2.390  2.9891 -0.2634  0.8056
 1121SOL     OW 5002   3.181   0.955   3.104 -0.4041 -0.0680  0.1291
 1121SOL    HW1 5003   3.162   0.950   3.198 -1.0561 -0.4327 -0.0101
 1121SOL    HW2 5004   3.095   0.966   3.063  0.0956  3.7977 -0.2309
 1122SOL     OW 5005   4.060   5.672   2.105 -0.3185  0.3289 -0.4458
 1122SOL    HW1 5006   3.970   5.645   2.124 -0.3568  1.0383  0.4552
 1122SOL    HW2 5007   4.061   5.766   2.124  0.7848  0.1886  0.2463
 1123SOL     OW 5008   2.332   5.222   0.301 -0.3985 -1.2379  0.0590
 1123SOL    HW1 5009   2.405   5.284   0.300  0.2070 -1.9029  1.2509
 1123SOL    HW2 5010   2.301   5.222   0.391 -1.8682 -1.0001 -0.4215
 1124SOL     OW 5011   2.782   2.464   3.570  0.1200  0.5255  0.3978
 1124SOL    HW1 5012   2.847   2.484   3.638  0.4019  0.0578  0.2729
 1124SOL    HW2 5013   2.784   2.539   3.511 -0.4241  1.1275  1.1307
 1125SOL     OW 5014   4.754   2.745   1.566 -0.0868 -0.5916 -0.3605
 1125SOL    HW1 5015   4.708   2.822   1.531 -0.3724 -0.7848 -0.4138
 1125SOL    HW2 5016   4.762   2.686   1.492  1.2390 -0.1103 -0.6276
 1126SOL     OW 5017   2.624   0.349   3.659 -0.8846  0.2890  0.2815
 1126SOL    HW1 5018   2.694   0.393   3.708  0.4908 -0.3464 -1.0522
 1126SOL    HW2 5019   2.654   0.258   3.652 -1.9572 -0.0388 -0.1480
 1127SOL     OW 5020   0.963   4.789   4.492  0.2361 -0.4211  0.1793
 1127SOL    HW1 5021   0.874   4.824   4.488 -0.1293 -1.4119 -1.2772
 1127SOL    HW2 5022   0.997   4.802   4.403  0.7098 -2.1086  0.0825
 1128SOL     OW 5023   4.315   6.069   2.372 -0.1395 -0.4736 -0.4067
 1128SOL    HW1 5024   4.261   6.019   2.434  1.9706 -1.3177  0.8803
 1128SOL    HW2 5025   4.404   6.060   2.406  0.6205  2.3835 -1.3875
 1129SOL     OW 5026   5.042   4.382   0.306 -0.6584  0.6856 -0.5260
 1129SOL    HW1 5027   5.056   4.457   0.363  1.1459  1.0474 -1.3551
 1129SOL    HW2 5028   5.082   4.308   0.352 -0.7958  0.6082 -0.5292
 1130SOL     OW 5029   6.404   0.253   1.879 -0.1617  0.2109 -0.1340
 1130SOL    HW1 5030   6.339   0.242   1.949 -0.8142 -2.1559 -1.0255
 1130SOL    HW2 5031   6.361   0.313   1.817 -1.0792 -0.4930 -0.1998
 1131SOL     OW 5032   1.788   5.798   3.813  0.0162 -0.2741  0.1883
 1131SOL    HW1 5033   1.697   5.815   3.839  0.0154 -2.0115  1.4821
 1131SOL    HW2 5034   1.804   5.858   3.740 -1.6040  1.3026  1.0503
 1132SOL     OW 5035   2.051   1.305   3.150  0.4371  0.3397 -0.6080
 1132SOL    HW1 5036   2.052   1.377   3.213  0.6176 -1.1987  1.2366
 1132SOL    HW2 5037   1.958   1.284   3.138  0.4492 -0.8665  1.0352
 1133SOL     OW 5038   5.116   5.389   3.038 -0.5447 -0.4081 -0.0805
 1133SOL    HW1 5039   5.168   5.319   3.077 -3.0433 -1.1068  2.2989
 1133SOL    HW2 5040   5.116   5.370   2.944  3.8705  0.0418 -0.4085
 1134SOL     OW 5041   0.560   5.571   0.230 -0.1205 -0.4865 -0.0099
 1134SOL    HW1 5042   0.653   5.552   0.215 -0.5498 -1.6772 -1.4522
 1134SOL    HW2 5043   0.542   5.531   0.316  0.7571  0.0305  0.4328
 1135SOL     OW 5044   1.729   3.478   3.310  0.2609  0.1881 -0.3261
 1135SOL    HW1 5045   1.799   3.462   3.246  0.6852  2.2132 -0.4615
 1135SOL    HW2 5046   1.761   3.552   3.362 -0.8334 -0.3000  1.1143
 1136SOL     OW 5047   4.596   5.648   0.463 -0.1332 -0.1602  0.4054
 1136SOL    HW1 5048   4.613   5.739   0.485  0.4864  0.4623 -2.2945
 1136SOL    HW2 5049   4.681   5.614   0.434 -0.7252 -1.0312 -0.3833
 1137SOL     OW 5050   5.506   6.578   3.510 -0.2399 -0.6451 -0.2613
 1137SOL    HW1 5051   5.457   6.643   3.561 -0.5861 -2.2627  1.6245
 1137SOL    HW2 5052   5.444   6.506   3.498  0.5775 -1.2467 -0.9951
 1138SOL     OW 5053   2.776   3.162   2.476  0.7309  0.1505 -0.1569
 1138SOL    HW1 5054   2.809   3.089   2.424  3.0296  0.4723  0.7605
 1138SOL    HW2 5055   2.811   3.147   2.564  1.9371  2.7586 -0.1095
 1139SOL     OW 5056   2.866   4.975   3.024  0.8296  0.4502  0.7394
 1139SOL    HW1 5057   2.960   4.972   3.004  0.5481 -0.1817 -0.6655
 1139SOL    HW2 5058   2.845   4.886   3.053  0.4714  0.2694 -0.0381
 1140SOL     OW 5059   1.340   1.779   0.598  0.0137 -0.3258 -0.0866
 1140SOL    HW1 5060   1.414   1.832   0.568 -0.9347  0.0961 -1.7774
 1140SOL    HW2 5061   1.286   1.841   0.648 -0.0035 -0.2399 -0.2120
 1141SOL     OW 5062   5.402   3.487   2.638  0.0771  0.3455  0.1331
 1141SOL    HW1 5063   5.361   3.436   2.567 -0.2029  0.4360  0.2264
 1141SOL    HW2 5064   5.492   3.501   2.609 -0.3719  1.4595 -0.8028
 1142SOL     OW 5065   2.562   4.269   2.413  0.1625  0.2272  0.0989
 1142SOL    HW1 5066   2.495   4.264   2.481  1.6302  1.4117  1.6856
 1142SOL    HW2 5067   2.521   4.320   2.343 -0.8566  0.2190  0.6700
 1143SOL     OW 5068   0.904   1.061   4.393 -0.2044 -0.3567 -0.5487
 1143SOL    HW1 5069   0.984   1.050   4.342 -0.2116  1.0999 -0.9376
 1143SOL    HW2 5070   0.927   1.033   4.482  1.1009  1.0410 -0.4004
 1144SOL     OW 5071   1.586   4.588   4.196  0.4873 -0.3376  0.1638
 1144SOL    HW1 5072   1.576   4.496   4.172  2.7455 -0.4166 -0.7441
 1144SOL    HW2 5073   1.680   4.599   4.212  0.3793  1.9617 -0.3870
 1145SOL     OW 5074   3.473   5.844   3.859 -0.7917  0.1787  0.0547
 1145SOL    HW1 5075   3.503   5.920   3.810 -3.6614 -0.4223 -3.0287
 1145SOL    HW2 5076   3.435   5.880   3.940  0.6805  1.6370  0.1364
 1146SOL     OW 5077   4.025   5.901   1.318 -0.2096 -0.2038  0.0163
 1146SOL    HW1 5078   3.931   5.888   1.306 -0.0223  0.2598 -2.4614
 1146SOL    HW2 5079   4.035   5.995   1.332 -0.2375 -0.4930  2.2625
 1147SOL     OW 5080   6.410   4.768   1.897  0.6115 -0.2690  0.1419
 1147SOL    HW1 5081   6.398   4.799   1.807 -0.3680 -2.0856 -0.3933
 1147SOL    HW2 5082   6.421   4.848   1.948 -0.9574  0.9188 -1.2764
 1148SOL     OW 5083   2.088   2.169   0.477 -0.2442  0.1494  0.2602
 1148SOL    HW1 5084   2.083   2.261   0.503  0.9391  1.0224 -2.2618
 1148SOL    HW2 5085   2.172   2.138   0.510 -0.2510  0.2230  0.3469
 1149SOL     OW 5086   4.751   2.367   3.637 -0.1665  0.1146 -0.0536
 1149SOL    HW1 5087   4.692   2.442   3.626  2.0803  1.6758 -2.5500
 1149SOL    HW2 5088   4.727   2.307   3.567 -0.0335 -0.1604  0.1311
 1150SOL     OW 5089   1.983   0.146   3.134  0.2938 -0.0496 -0.1048
 1150SOL    HW1 5090   2.069   0.169   3.170  0.3919 -0.0510 -0.3386
 1150SOL    HW2 5091   1.961   0.219   3.076  0.5729 -0.5099 -0.7941
 1151SOL     OW 5092   5.689   5.502   1.536 -0.2120 -0.2461  0.3954
 1151SOL    HW1 5093   5.619   5.558   1.570  0.7328  0.2762  1.5376
 1151SOL    HW2 5094   5.742   5.480   1.613  2.0138  0.9714 -0.6917
 1152SOL     OW 5095   2.112   2.622   1.789  0.0945  0.4008  0.3734
 1152SOL    HW1 5096   2.208   2.618   1.800  0.1124  0.0039  0.1063
 1152SOL    HW2 5097   2.098   2.693   1.727  0.3636 -0.8150 -1.1315
 1153SOL     OW 5098   6.288   0.750   0.630 -0.1801  0.2034 -0.3624
 1153SOL    HW1 5099   6.309   0.756   0.537  1.9182  3.8402  0.1937
 1153SOL    HW2 5100   6.200   0.712   0.631  0.0292 -0.7386 -3.7181
 1154SOL     OW 5101   0.446   5.158   2.333 -0.1267 -0.2719  0.2090
 1154SOL    HW1 5102   0.491   5.142   2.416 -1.3293  0.7387  1.1024
 1154SOL    HW2 5103   0.474   5.246   2.308 -2.4332  0.9102  1.4298
 1155SOL     OW 5104   2.885   3.395   1.821 -0.1953 -0.1999 -0.0289
 1155SOL    HW1 5105   2.975   3.376   1.845 -0.1000  0.4397  0.1444
 1155SOL    HW2 5106   2.863   3.474   1.871 -0.1736  0.8497 -1.6285
 1156SOL     OW 5107   4.742   2.069   3.014  0.6078  0.0310  0.1711
 1156SOL    HW1 5108   4.753   2.058   2.920 -0.2051 -0.0726  0.0807
 1156SOL    HW2 5109   4.730   1.980   3.048  1.0337  0.0541  0.3993
 1157SOL     OW 5110   2.438   0.119   2.243  0.3344  0.1816  0.0615
 1157SOL    HW1 5111   2.530   0.134   2.222  0.6441 -1.5354  0.0235
 1157SOL    HW2 5112   2.415   0.040   2.194 -0.8925  0.0470  0.8143
 1158SOL     OW 5113   3.081   1.482   3.704 -0.1326 -0.4122  0.4755
 1158SOL    HW1 5114   3.092   1.532   3.622  0.2871 -1.7874 -0.3444
 1158SOL    HW2 5115   3.140   1.408   3.694  0.0800 -0.5014  2.1491
 1159SOL     OW 5116   4.604   2.858   0.972 -0.5687 -0.2922 -0.1228
 1159SOL    HW1 5117   4.525   2.900   0.939 -0.7829  0.2205  0.9769
 1159SOL    HW2 5118   4.597   2.867   1.067  1.0302  0.1564 -0.0226
 1160SOL     OW 5119   3.941   2.486   0.263 -0.4268  0.4542 -0.4518
 1160SOL    HW1 5120   4.033   2.475   0.240  0.2485  2.5607  0.9889
 1160SOL    HW2 5121   3.893   2.458   0.185  1.4857  0.9675 -1.8808
 1161SOL     OW 5122   3.500   6.441   4.345 -0.5968 -0.0731 -0.5830
 1161SOL    HW1 5123   3.447   6.510   4.384  1.1831  0.3127  1.3517
 1161SOL    HW2 5124   3.519   6.381   4.417  0.0797 -1.1749 -1.6248
 1162SOL     OW 5125   2.217   3.557   2.596  0.2895 -0.1153 -0.7731
 1162SOL    HW1 5126   2.174   3.641   2.579  0.4433 -0.1014 -1.1131
 1162SOL    HW2 5127   2.147   3.492   2.588 -0.1874  0.1090  1.1507
 1163SOL     OW 5128   0.831   1.271   0.009 -0.3170  0.4281  0.0307
 1163SOL    HW1 5129   0.899   1.336   0.027 -0.3107 -0.1266  2.3262
 1163SOL    HW2 5130   0.878   1.197  -0.029  0.0902  0.7310 -0.0601
 1164SOL     OW 5131   3.351   2.998   2.898 -0.2491  0.0034 -0.1199
 1164SOL    HW1 5132   3.390   2.926   2.947 -1.7114 -0.2294  0.7623
 1164SOL    HW2 5133   3.306   2.957   2.825  1.8356  0.3431 -1.7005
 1165SOL     OW 5134   4.015   2.206   3.013  0.3051 -0.5012  0.1574
 1165SOL    HW1 5135   4.024   2.235   2.922 -1.9253 -1.1883 -0.3393
 1165SOL    HW2 5136   4.062   2.123   3.016  1.0607 -0.0982 -0.1386
 1166SOL     OW 5137   6.194   3.312   3.238  0.4719 -0.5728 -0.1690
 1166SOL    HW1 5138   6.215   3.321   3.331  2.6217 -0.7498 -0.5811
 1166SOL    HW2 5139   6.171   3.400   3.210  1.5474 -0.1713  0.1679
 1167SOL     OW 5140   5.999   5.997   3.615 -0.4921  0.3583 -0.0247
 1167SOL    HW1 5141   5.930   5.945   3.656 -0.2375 -0.2357 -0.3272
 1167SOL    HW2 5142   5.972   6.088   3.627 -1.4820  0.1252 -0.3980
 1168SOL     OW 5143   2.382   1.548   3.499 -0.3759  0.0696  0.1792
 1168SOL    HW1 5144   2.438   1.471   3.484  1.3587  1.2609  0.2152
 1168SOL    HW2 5145   2.381   1.594   3.415 -0.6414  0.4789  0.4039
 1169SOL     OW 5146   5.526   5.360   1.042  0.1578 -0.2984  0.6840
 1169SOL    HW1 5147   5.479   5.363   1.125  0.1596  0.7684  0.6703
 1169SOL    HW2 5148   5.616   5.339   1.066  0.2240  0.3229  0.9926
 1170SOL     OW 5149   4.456   6.546   3.186 -0.1605  0.2689 -0.3634
 1170SOL    HW1 5150   4.529   6.484   3.182 -1.2040 -0.9329 -3.0305
 1170SOL    HW2 5151   4.389   6.499   3.236 -0.8551 -0.7520 -2.1625
 1171SOL     OW 5152   2.662   1.106   4.468  0.0295  0.4772  0.0816
 1171SOL    HW1 5153   2.665   1.142   4.556  1.4416  1.2617 -0.2552
 1171SOL    HW2 5154   2.647   1.182   4.411 -1.3143 -0.0743 -0.3400
 1172SOL     OW 5155   1.973   4.773   4.540  0.9954  0.3565 -1.0267
 1172SOL    HW1 5156   2.052   4.737   4.500  2.2014 -0.6799  2.0179
 1172SOL    HW2 5157   1.987   4.868   4.538  1.6325  0.2637 -1.7609
 1173SOL     OW 5158   4.186   0.980   0.499  0.3180 -0.1175 -0.0810
 1173SOL    HW1 5159   4.096   1.004   0.476 -0.3347  0.1458  2.4269
 1173SOL    HW2 5160   4.240   1.016   0.428 -1.2513  2.6032 -0.0306
 1174SOL     OW 5161   0.104   1.492   4.277  0.0126 -0.0473 -0.1475
 1174SOL    HW1 5162   0.066   1.480   4.364 -0.6206 -0.0192 -0.4138
 1174SOL    HW2 5163   0.130   1.404   4.250  0.7906  0.0324  0.3250
 1175SOL     OW 5164   4.454   3.465   4.027  0.2881  0.4835 -0.4894
 1175SOL    HW1 5165   4.480   3.552   4.058 -0.2370  0.8433 -1.0305
 1175SOL    HW2 5166   4.536   3.417   4.016  0.7263  1.5052 -1.9152
 1176SOL     OW 5167   4.703   5.557   3.978  0.3660 -0.2378 -0.6425
 1176SOL    HW1 5168   4.787   5.530   3.941  0.3584  1.2877 -1.8377
 1176SOL    HW2 5169   4.696   5.650   3.957 -0.4838  0.2837  1.6584
 1177SOL     OW 5170   5.933   1.724   0.426  0.8973  0.4332  0.8563
 1177SOL    HW1 5171   5.879   1.773   0.489 -1.0952 -0.7590  0.1511
 1177SOL    HW2 5172   5.906   1.758   0.341  0.4724 -0.9105  0.4414
 1178SOL     OW 5173   4.947   1.643   1.098 -0.2394  0.3224  0.1824
 1178SOL    HW1 5174   4.961   1.555   1.063  0.9705  0.9762 -1.0531
 1178SOL    HW2 5175   4.992   1.701   1.037 -2.0911  1.9430  0.2497
 1179SOL     OW 5176   0.273   0.782   4.245 -0.6230 -0.4811 -0.3452
 1179SOL    HW1 5177   0.251   0.801   4.154 -0.9162  0.4759 -0.0884
 1179SOL    HW2 5178   0.205   0.720   4.273 -0.5314 -0.7794 -0.7715
 1180SOL     OW 5179   1.274   1.311   2.558 -0.2884 -0.1578  0.1697
 1180SOL    HW1 5180   1.230   1.282   2.638 -0.2043 -2.2273 -0.4620
 1180SOL    HW2 5181   1.363   1.277   2.566 -0.5588 -1.3499 -1.2007
 1181SOL     OW 5182   1.307   4.751   3.460 -0.5665 -0.1975 -0.1973
 1181SOL    HW1 5183   1.295   4.730   3.368 -0.4074  2.2337 -0.8388
 1181SOL    HW2 5184   1.221   4.734   3.500 -1.1361  0.3934 -1.1521
 1182SOL     OW 5185   4.651   6.434   2.382  0.3766 -0.2473  0.0758
 1182SOL    HW1 5186   4.663   6.385   2.463 -1.2528  0.6757  0.9114
 1182SOL    HW2 5187   4.677   6.523   2.404 -3.0104  0.7399  0.5792
 1183SOL     OW 5188   5.593   0.175   2.897  0.6500  0.0959 -0.3551
 1183SOL    HW1 5189   5.562   0.240   2.960 -0.1788 -0.0763 -0.5722
 1183SOL    HW2 5190   5.542   0.096   2.916  0.3139  0.0690 -1.2806
 1184SOL     OW 5191   1.759   4.786   0.399 -0.0562 -0.2669  0.3752
 1184SOL    HW1 5192   1.750   4.698   0.363 -0.5999 -0.1395  0.1868
 1184SOL    HW2 5193   1.805   4.835   0.331 -1.1988  0.0077 -0.2234
 1185SOL     OW 5194   3.561   4.711   0.911 -0.1200  0.4528 -0.0232
 1185SOL    HW1 5195   3.547   4.792   0.958 -2.0861 -0.0672  0.3500
 1185SOL    HW2 5196   3.618   4.659   0.969 -1.0953  0.5030  1.0060
 1186SOL     OW 5197   3.103   1.481   2.153 -0.1905  0.0231  0.0382
 1186SOL    HW1 5198   3.137   1.484   2.064 -0.5026  1.4182 -0.0660
 1186SOL    HW2 5199   3.019   1.435   2.146  0.4898 -1.2143 -0.1195
 1187SOL     OW 5200   4.081   4.260   0.928 -0.4978 -0.1779  0.1084
 1187SOL    HW1 5201   4.010   4.324   0.922 -0.0876  0.1846 -1.3309
 1187SOL    HW2 5202   4.111   4.250   0.837  1.7001  0.1335  0.7474
 1188SOL     OW 5203   2.941   4.263   2.226 -0.3408 -0.8331 -0.0418
 1188SOL    HW1 5204   2.987   4.239   2.307 -0.1820  0.2353  0.2040
 1188SOL    HW2 5205   2.899   4.182   2.197 -1.6103 -0.9525  1.8975
 1189SOL     OW 5206   6.043   0.419   4.522  0.4625  0.2238 -0.0540
 1189SOL    HW1 5207   6.061   0.441   4.613  0.9898  0.4715 -0.2102
 1189SOL    HW2 5208   6.071   0.328   4.513  0.8441  0.3412 -0.0789
 1190SOL     OW 5209   2.841   5.788   3.902 -0.2576 -0.6106  0.4313
 1190SOL    HW1 5210   2.755   5.773   3.942 -0.3219  0.3912  0.6771
 1190SOL    HW2 5211   2.821   5.837   3.822  0.2552  2.1566  1.8777
 1191SOL     OW 5212   0.606   5.582   0.775  0.3197  0.3035  0.6254
 1191SOL    HW1 5213   0.552   5.503   0.777  0.5460  0.1589  1.1301
 1191SOL    HW2 5214   0.580   5.631   0.853  0.7939  0.3119  0.7855
 1192SOL     OW 5215   6.482   0.073   1.693 -0.3291 -0.5984 -0.0085
 1192SOL    HW1 5216   6.461   0.136   1.763 -1.9525 -1.4078  0.3015
 1192SOL    HW2 5217   6.412   0.007   1.700  0.0861 -1.2587 -1.7296
 1193SOL     OW 5218   4.719   4.442   2.156  0.0366  0.5084 -0.0490
 1193SOL    HW1 5219   4.763   4.383   2.096  1.3326 -0.6555  1.9567
 1193SOL    HW2 5220   4.628   4.411   2.158  0.3937 -0.5580 -0.0362
 1194SOL     OW 5221   3.448   0.496   3.472  0.8378  0.0946  0.3474
 1194SOL    HW1 5222   3.506   0.535   3.407 -1.1510 -0.2322 -1.7240
 1194SOL    HW2 5223   3.475   0.536   3.555  1.6567  2.6526 -1.0613
 1195SOL     OW 5224   1.437   1.327   4.559  0.1994 -0.5094 -0.0760
 1195SOL    HW1 5225   1.509   1.350   4.501  0.5709 -3.4727 -0.9926
 1195SOL    HW2 5226   1.476   1.266   4.622 -0.7569  0.7074  1.7891
 1196SOL     OW 5227   3.726   3.226   3.628  0.0092  0.0899  0.0139
 1196SOL    HW1 5228   3.754   3.297   3.570 -1.2005 -0.9267 -1.9158
 1196SOL    HW2 5229   3.739   3.261   3.717  2.3605  1.5526 -0.7919
 1197SOL     OW 5230   2.891   3.610   3.407 -0.1159  0.0538 -0.2380
 1197SOL    HW1 5231   2.886   3.623   3.502  1.4821  0.5035 -0.1802
 1197SOL    HW2 5232   2.908   3.516   3.396 -0.0772  0.0391 -0.0518
 1198SOL     OW 5233   0.289   4.533   3.570  0.0902  0.6520  0.3221
 1198SOL    HW1 5234   0.263   4.625   3.576 -0.2535  0.6721 -0.9752
 1198SOL    HW2 5235   0.377   4.535   3.532  0.1577  0.4554  0.4676
 1199SOL     OW 5236   4.184   2.083   2.430 -0.1209 -0.3619  0.1006
 1199SOL    HW1 5237   4.136   2.076   2.513 -0.4110  0.0224 -0.0325
 1199SOL    HW2 5238   4.130   2.036   2.367 -0.6431  0.6003 -0.1828
 1200SOL     OW 5239   1.821   4.268   4.361  0.6568  0.0444 -0.0275
 1200SOL    HW1 5240   1.897   4.323   4.377 -0.7884  2.3592 -0.7413
 1200SOL    HW2 5241   1.804   4.278   4.267  1.1141 -2.7479 -0.5013
 1201SOL     OW 5242   3.773   5.956   2.042 -0.6465 -0.1043  0.1590
 1201SOL    HW1 5243   3.796   5.912   1.960  0.7534  1.3502 -0.2729
 1201SOL    HW2 5244   3.767   5.886   2.106  0.7886 -1.0111 -0.6488
 1202SOL     OW 5245   1.182   1.111   0.651 -0.2001  0.2322 -0.1370
 1202SOL    HW1 5246   1.120   1.051   0.692 -2.1294  0.5181 -2.4158
 1202SOL    HW2 5247   1.249   1.055   0.612 -0.1895 -0.2118  0.5135
 1203SOL     OW 5248   4.692   0.845   2.425 -0.2924  0.5474  0.2820
 1203SOL    HW1 5249   4.709   0.873   2.335  1.3123  1.3452  0.8023
 1203SOL    HW2 5250   4.777   0.817   2.459 -0.6115  1.4128  1.9311
 1204SOL     OW 5251   4.327   1.480   3.370  0.8303 -0.3667 -0.1179
 1204SOL    HW1 5252   4.263   1.511   3.306 -1.1258 -1.9433  0.9447
 1204SOL    HW2 5253   4.288   1.502   3.455  2.5752  0.2101  0.5668
 1205SOL     OW 5254   1.877   4.977   1.219  0.2895  0.1246  0.1938
 1205SOL    HW1 5255   1.785   4.983   1.244  0.5413  0.9470  0.9411
 1205SOL    HW2 5256   1.883   5.027   1.137  0.5411  2.3323  1.4803
 1206SOL     OW 5257   4.611   4.661   4.527  0.1916 -0.3076 -0.2470
 1206SOL    HW1 5258   4.697   4.682   4.563  0.1973 -1.5052  0.4768
 1206SOL    HW2 5259   4.549   4.714   4.577  0.4987  0.5839 -0.7957
 1207SOL     OW 5260   3.986   5.815   3.046 -0.8720  0.3974 -0.0255
 1207SOL    HW1 5261   4.006   5.755   2.974 -0.4315  1.4066 -0.7579
 1207SOL    HW2 5262   3.896   5.844   3.028 -0.4796  1.2603 -0.6131
 1208SOL     OW 5263   3.935   4.217   3.255  0.0783  0.5119  0.2168
 1208SOL    HW1 5264   4.019   4.184   3.225 -1.3226 -1.8565 -1.4820
 1208SOL    HW2 5265   3.938   4.311   3.237  2.0208  0.3206 -0.6676
 1209SOL     OW 5266   0.419   5.198   1.767  0.2938  0.0730 -0.2991
 1209SOL    HW1 5267   0.475   5.204   1.689 -2.0942  1.3118 -2.0246
 1209SOL    HW2 5268   0.343   5.148   1.737 -0.8282  0.8675  1.1566
 1210SOL     OW 5269   1.312   0.331   0.062 -0.0171  0.0661  0.7956
 1210SOL    HW1 5270   1.363   0.313  -0.017  0.1050 -0.2201  0.9372
 1210SOL    HW2 5271   1.243   0.391   0.033  0.5290  0.6268  0.6540
 1211SOL     OW 5272   3.924   3.143   0.611  0.0943 -0.8205 -0.3138
 1211SOL    HW1 5273   3.911   3.166   0.703  1.3864  0.0989 -0.3415
 1211SOL    HW2 5274   3.856   3.192   0.564  0.9686  0.6749 -0.0768
 1212SOL     OW 5275   1.588   3.854   2.743 -0.4738 -0.1482  0.0581
 1212SOL    HW1 5276   1.588   3.809   2.828  1.8427  0.9894  0.7528
 1212SOL    HW2 5277   1.538   3.796   2.685 -0.7615 -1.7489  1.7957
 1213SOL     OW 5278   5.523   5.471   1.808  0.3084 -0.0367  0.4255
 1213SOL    HW1 5279   5.438   5.436   1.780  0.5785 -0.9473  0.6930
 1213SOL    HW2 5280   5.524   5.561   1.776  0.1222 -0.6638 -1.4972
 1214SOL     OW 5281   5.721   5.412   3.473 -0.0144 -0.0906  0.4722
 1214SOL    HW1 5282   5.665   5.424   3.550  0.1420  1.0485  0.4272
 1214SOL    HW2 5283   5.702   5.488   3.417  0.8302 -0.2177 -0.0078
 1215SOL     OW 5284   3.709   5.689   0.195  0.0171  0.3714 -0.3557
 1215SOL    HW1 5285   3.768   5.614   0.186 -0.2240 -0.0395  1.1876
 1215SOL    HW2 5286   3.760   5.753   0.244 -0.2799  0.6405 -0.3952
 1216SOL     OW 5287   0.508   3.056   3.995 -0.0386  0.0271 -0.8727
 1216SOL    HW1 5288   0.504   3.079   3.902 -1.8706  2.1022 -0.3489
 1216SOL    HW2 5289   0.572   3.118   4.032 -1.0560  0.8173 -0.3809
 1217SOL     OW 5290   1.117   4.128   2.335  0.4972  0.0044  0.3853
 1217SOL    HW1 5291   1.089   4.071   2.263 -0.1396  0.1534  0.5147
 1217SOL    HW2 5292   1.194   4.174   2.301  0.0388  0.2788 -0.2961
 1218SOL     OW 5293   0.989   6.190   1.041  0.0855 -0.3413  0.4478
 1218SOL    HW1 5294   0.930   6.159   0.973 -0.4758  0.4459  0.5760
 1218SOL    HW2 5295   0.932   6.220   1.111  0.6316  0.3134  0.6255
 1219SOL     OW 5296   4.033   6.301   0.366 -0.0825  0.5416  0.3025
 1219SOL    HW1 5297   4.006   6.212   0.388 -0.0227  0.7950  1.4635
 1219SOL    HW2 5298   4.078   6.293   0.281 -1.2788 -0.3114 -0.2681
 1220SOL     OW 5299   3.886   1.285   1.353  0.3835 -0.2324  0.1397
 1220SOL    HW1 5300   3.794   1.264   1.369  0.0369 -0.0803 -1.5297
 1220SOL    HW2 5301   3.922   1.205   1.314  0.2712  0.5844 -1.7052
 1221SOL     OW 5302   1.952   6.160   4.548 -0.4241 -0.0114  0.1983
 1221SOL    HW1 5303   1.954   6.089   4.483 -0.0563 -1.3709  1.6471
 1221SOL    HW2 5304   1.861   6.190   4.548 -1.2669 -2.3067  1.4182
 1222SOL     OW 5305   0.337   0.249   1.818  0.8700  1.1499 -0.3137
 1222SOL    HW1 5306   0.286   0.183   1.771  0.7797  1.4199 -0.6010
 1222SOL    HW2 5307   0.417   0.204   1.844  0.6327  0.8178 -0.1605
 1223SOL     OW 5308   3.571   1.778   1.957 -0.1132 -0.0099  0.1436
 1223SOL    HW1 5309   3.569   1.683   1.941  1.1877 -0.2707  1.3244
 1223SOL    HW2 5310   3.610   1.815   1.878  0.4028 -0.5930  0.1152
 1224SOL     OW 5311   5.305   5.531   0.163 -0.1690  0.2430 -0.2761
 1224SOL    HW1 5312   5.326   5.452   0.212  2.2529  0.3624 -0.9995
 1224SOL    HW2 5313   5.215   5.552   0.189 -0.0716 -1.4359  1.6569
 1225SOL     OW 5314   2.292   0.673   3.803  0.0616  0.8347  0.0486
 1225SOL    HW1 5315   2.197   0.685   3.811 -0.0206  0.2891 -0.0835
 1225SOL    HW2 5316   2.311   0.598   3.860  0.7991  2.5267  2.1650
 1226SOL     OW 5317   1.522   2.180   2.233  0.3277  0.4291  0.1934
 1226SOL    HW1 5318   1.581   2.220   2.169 -0.7030  1.3296 -0.2208
 1226SOL    HW2 5319   1.523   2.087   2.211  1.1983  0.4991 -0.1186
 1227SOL     OW 5320   2.875   2.408   4.421  0.6975 -0.3602  0.0993
 1227SOL    HW1 5321   2.895   2.368   4.505 -2.1753  1.2996  1.7424
 1227SOL    HW2 5322   2.869   2.502   4.440  1.4205  0.2456 -2.3175
 1228SOL     OW 5323   4.882   2.511   2.839  0.0940  0.2230  0.0646
 1228SOL    HW1 5324   4.854   2.420   2.826  2.6554 -0.4008 -2.2076
 1228SOL    HW2 5325   4.808   2.563   2.808 -0.8010 -1.1218 -0.1718
 1229SOL     OW 5326   1.618   5.036   3.574 -0.6462 -0.6059  0.3810
 1229SOL    HW1 5327   1.567   5.012   3.652  0.3792  0.9506  1.5720
 1229SOL    HW2 5328   1.612   5.131   3.570  0.1012 -0.6015 -0.9027
 1230SOL     OW 5329   5.703   2.859   4.617 -0.0169 -0.2207  0.4239
 1230SOL    HW1 5330   5.701   2.904   4.532 -0.2891  0.4109  0.7596
 1230SOL    HW2 5331   5.796   2.855   4.639 -0.0072  0.4509  0.5257
 1231SOL     OW 5332   1.889   2.952   1.549  0.2231  0.6788  0.3939
 1231SOL    HW1 5333   1.806   2.932   1.591 -0.1906 -0.1622 -0.7737
 1231SOL    HW2 5334   1.868   3.022   1.487  0.3160  0.2806 -0.0961
 1232SOL     OW 5335   6.297   6.040   3.197  0.0688  0.5955 -0.0771
 1232SOL    HW1 5336   6.303   5.946   3.181 -0.6448  0.3746  0.8518
 1232SOL    HW2 5337   6.369   6.078   3.146 -0.3962 -0.3170 -1.4681
 1233SOL     OW 5338   6.229   4.640   4.479 -0.1392  0.3465 -0.3593
 1233SOL    HW1 5339   6.318   4.647   4.445 -0.3070  0.6706 -0.7355
 1233SOL    HW2 5340   6.215   4.546   4.493  0.7378  0.3914  0.9883
 1234SOL     OW 5341   2.059   3.887   1.338 -0.0542 -0.6553 -0.2661
 1234SOL    HW1 5342   1.965   3.894   1.357  0.1138 -1.9863  1.2157
 1234SOL    HW2 5343   2.079   3.967   1.290 -1.2773  1.2784  2.1981
 1235SOL     OW 5344   5.902   3.663   3.262  0.4251  0.3881 -0.1227
 1235SOL    HW1 5345   5.939   3.644   3.176  0.6331 -1.5853  0.3649
 1235SOL    HW2 5346   5.965   3.627   3.324 -0.5054  0.3157  0.8201
 1236SOL     OW 5347   6.554   4.320   0.320  0.3448  0.4494  0.0788
 1236SOL    HW1 5348   6.479   4.321   0.379 -0.5129  3.6962 -0.8677
 1236SOL    HW2 5349   6.601   4.401   0.340  2.2951 -0.3476 -1.0015
 1237SOL     OW 5350   1.058   0.680   2.584  0.5241 -0.2733  0.4902
 1237SOL    HW1 5351   1.083   0.736   2.657 -0.0088 -2.0105  2.0850
 1237SOL    HW2 5352   1.139   0.668   2.534  1.8224 -1.8173  2.7756
 1238SOL     OW 5353   3.207   2.243   2.596  0.4536 -0.0295 -0.2067
 1238SOL    HW1 5354   3.166   2.196   2.524 -0.7490  1.5760 -0.6209
 1238SOL    HW2 5355   3.294   2.267   2.563  1.0240 -1.6974 -0.0538
 1239SOL     OW 5356   4.659   2.163   1.820 -0.0998 -0.2330  0.3812
 1239SOL    HW1 5357   4.742   2.117   1.825 -0.3216 -0.7220 -0.3782
 1239SOL    HW2 5358   4.593   2.096   1.841 -0.5290 -0.6370 -2.0328
 1240SOL     OW 5359   2.794   3.208   4.009 -0.5212  0.3786  0.1495
 1240SOL    HW1 5360   2.748   3.139   3.960 -1.5413  0.0375  1.5347
 1240SOL    HW2 5361   2.876   3.166   4.036 -0.9710 -0.2024  0.6646
 1241SOL     OW 5362   4.416   5.611   0.025  0.7644 -0.6296 -0.4967
 1241SOL    HW1 5363   4.361   5.566  -0.040  0.7601 -0.0318 -0.9154
 1241SOL    HW2 5364   4.479   5.545   0.053  0.4460 -1.0392 -0.7358
 1242SOL     OW 5365   3.181   0.384   3.172  0.6822 -0.0333  0.0163
 1242SOL    HW1 5366   3.085   0.379   3.173  0.6850 -0.1490  1.2784
 1242SOL    HW2 5367   3.200   0.474   3.198  0.9233  0.9834 -3.1838
 1243SOL     OW 5368   1.918   3.641   0.170 -0.2591  0.4064  0.5349
 1243SOL    HW1 5369   1.881   3.646   0.258  2.3146 -1.1819  1.8405
 1243SOL    HW2 5370   1.922   3.547   0.151  2.7719  0.4617  0.4653
 1244SOL     OW 5371   0.561   0.047   1.234  0.0294  0.8072 -0.2716
 1244SOL    HW1 5372   0.624   0.033   1.163 -1.1479  0.0169 -1.1953
 1244SOL    HW2 5373   0.527  -0.040   1.254 -1.7458  1.3575 -0.7374
 1245SOL     OW 5374   0.244   1.104   0.710  0.0873  0.0599  0.4721
 1245SOL    HW1 5375   0.310   1.072   0.649  0.8095  0.7544  0.8726
 1245SOL    HW2 5376   0.224   1.192   0.679 -0.7489 -0.1875  0.2845
 1246SOL     OW 5377   4.819   1.842   0.888 -0.0274 -0.2120 -0.3894
 1246SOL    HW1 5378   4.788   1.774   0.947 -0.0798 -0.3143 -0.5327
 1246SOL    HW2 5379   4.870   1.794   0.821  3.0051  0.1839  1.4256
 1247SOL     OW 5380   2.923   3.581   1.496  0.1186  0.0851  0.0836
 1247SOL    HW1 5381   2.981   3.556   1.569 -0.0943 -0.5465  0.0402
 1247SOL    HW2 5382   2.835   3.569   1.530 -0.0142 -2.0170 -0.8397
 1248SOL     OW 5383   2.639   1.576   3.329  0.2365 -0.1000 -0.0450
 1248SOL    HW1 5384   2.606   1.514   3.394  0.9628 -0.2790  0.1668
 1248SOL    HW2 5385   2.726   1.542   3.306  0.4404  0.5675 -0.2903
 1249SOL     OW 5386   4.898   3.814   3.738 -0.1475 -0.0186  0.1255
 1249SOL    HW1 5387   4.824   3.851   3.690  0.9172  0.3829 -1.2504
 1249SOL    HW2 5388   4.923   3.882   3.800  0.2149  0.5853 -0.6706
 1250SOL     OW 5389   3.971   0.801   1.502 -0.0094 -0.3021  0.2195
 1250SOL    HW1 5390   3.960   0.706   1.514 -1.1420 -0.1526  0.5370
 1250SOL    HW2 5391   4.065   0.816   1.508  0.4159 -1.6714 -1.8875
 1251SOL     OW 5392   3.554   0.101   0.760 -0.0795  0.1902 -0.5869
 1251SOL    HW1 5393   3.479   0.061   0.716  1.2293  0.0613 -2.9055
 1251SOL    HW2 5394   3.626   0.090   0.698  1.1191  3.1968  0.0839
 1252SOL     OW 5395   3.333   2.351   0.508  0.7075  0.1676 -0.1849
 1252SOL    HW1 5396   3.395   2.356   0.582 -0.8207 -2.2524  1.4083
 1252SOL    HW2 5397   3.386   2.320   0.435  1.3967 -2.5997  1.3280
 1253SOL     OW 5398   4.723   2.189   4.426  0.5461 -0.4188 -0.3076
 1253SOL    HW1 5399   4.818   2.189   4.415  0.6829  1.4709  0.4420
 1253SOL    HW2 5400   4.707   2.254   4.495 -1.2907 -0.6785 -0.4388
 1254SOL     OW 5401   1.639   2.310   2.818 -0.2580 -0.1527 -0.4239
 1254SOL    HW1 5402   1.663   2.367   2.745 -0.6805 -1.4478 -1.6154
 1254SOL    HW2 5403   1.552   2.338   2.844 -0.8398 -0.8168 -1.6049
 1255SOL     OW 5404   0.484   5.551   1.450 -0.0957  0.2261 -0.0791
 1255SOL    HW1 5405   0.448   5.493   1.517 -0.5453 -0.2465 -0.7191
 1255SOL    HW2 5406   0.442   5.636   1.467 -0.2309  0.1032  0.2161
 1256SOL     OW 5407   1.279   5.379   3.406 -0.5325 -0.0126 -0.0654
 1256SOL    HW1 5408   1.318   5.395   3.492  1.8693 -0.7504 -0.9542
 1256SOL    HW2 5409   1.191   5.417   3.413 -0.1906  0.5071  2.4917
 1257SOL     OW 5410   2.737   3.906   2.967  0.0805 -0.3328 -0.0229
 1257SOL    HW1 5411   2.800   3.901   2.894  1.1537  1.2327  0.7390
 1257SOL    HW2 5412   2.776   3.851   3.035 -0.7659 -1.5375 -0.4659
 1258SOL     OW 5413   3.570   4.638   0.626 -0.4603  0.5508  0.1016
 1258SOL    HW1 5414   3.577   4.651   0.721  2.3805 -0.9671  0.2095
 1258SOL    HW2 5415   3.578   4.543   0.615  1.9185  0.8682 -1.7467
 1259SOL     OW 5416   3.173   2.953   1.927  0.4576 -0.8528 -0.2247
 1259SOL    HW1 5417   3.132   3.009   1.993 -1.4938 -1.5713 -0.7511
 1259SOL    HW2 5418   3.208   3.015   1.862 -0.3068 -0.1914 -0.0314
 1260SOL     OW 5419   5.124   4.514   1.637 -0.4755  0.4509 -0.4770
 1260SOL    HW1 5420   5.196   4.462   1.673 -0.7273 -1.5590 -2.6493
 1260SOL    HW2 5421   5.129   4.597   1.684  2.4862 -0.0550  0.3154
 1261SOL     OW 5422   2.085   5.104   2.956  0.5431 -0.5069  0.0372
 1261SOL    HW1 5423   2.137   5.101   3.036 -0.2856  0.0630  0.6273
 1261SOL    HW2 5424   2.145   5.136   2.888  1.3367 -1.3003  0.3559
 1262SOL     OW 5425   1.568   4.708   1.883  0.0654 -0.5158  0.7468
 1262SOL    HW1 5426   1.570   4.659   1.965  1.7464 -1.0776  0.4061
 1262SOL    HW2 5427   1.658   4.737   1.870 -0.1569 -0.4750 -0.9156
 1263SOL     OW 5428   4.413   5.642   2.944  0.5517  0.4833 -0.3697
 1263SOL    HW1 5429   4.488   5.657   3.002  0.4217 -1.0537  0.2617
 1263SOL    HW2 5430   4.338   5.638   3.003  0.3358 -0.5213 -0.6857
 1264SOL     OW 5431   5.496   5.020   0.916  0.0717  0.1218  0.0703
 1264SOL    HW1 5432   5.586   4.988   0.925  0.3589  0.9912  0.4135
 1264SOL    HW2 5433   5.489   5.048   0.825 -0.0279 -0.4529 -0.1014
 1265SOL     OW 5434   0.004   5.607   2.710 -0.1587  0.7920 -0.5209
 1265SOL    HW1 5435  -0.032   5.650   2.787 -1.1004  0.0832 -0.5500
 1265SOL    HW2 5436   0.028   5.679   2.651 -0.5898  1.3042 -0.0835
 1266SOL     OW 5437   1.265   2.181   4.297  0.1635 -0.8652 -0.2453
 1266SOL    HW1 5438   1.239   2.141   4.215 -1.4189 -0.2304 -0.0752
 1266SOL    HW2 5439   1.338   2.239   4.273  0.8139 -1.9188 -0.8946
 1267SOL     OW 5440   0.334   4.230   0.499 -0.4405  0.2693 -0.0069
 1267SOL    HW1 5441   0.263   4.266   0.552 -1.8881  1.1269 -2.3490
 1267SOL    HW2 5442   0.290   4.198   0.420  1.8459  1.6681 -1.9795
 1268SOL     OW 5443   5.672   0.505   4.254 -0.5127  1.0049  0.0692
 1268SOL    HW1 5444   5.691   0.428   4.308 -1.0849  0.7119 -0.1380
 1268SOL    HW2 5445   5.706   0.579   4.304 -2.1053  0.8861  1.3985
 1269SOL     OW 5446   2.259   0.425   4.635 -0.8900 -0.5188  0.4770
 1269SOL    HW1 5447   2.337   0.378   4.605 -0.1649  0.8421  0.1547
 1269SOL    HW2 5448   2.197   0.416   4.562 -0.5932 -0.5870  0.2317
 1270SOL     OW 5449   1.541   5.347   1.794 -0.2311  0.3806 -0.1614
 1270SOL    HW1 5450   1.631   5.380   1.791 -0.5661  1.7936  2.5517
 1270SOL    HW2 5451   1.547   5.267   1.846 -0.5257  0.4001 -0.0962
 1271SOL     OW 5452   4.343   0.279   0.586 -0.3306 -0.3218 -0.3406
 1271SOL    HW1 5453   4.371   0.335   0.659  0.8351  1.4223 -2.0104
 1271SOL    HW2 5454   4.255   0.311   0.564 -0.9259 -1.2420  0.6263
 1272SOL     OW 5455   3.518   2.932   1.120 -0.2389  0.0438  0.3393
 1272SOL    HW1 5456   3.600   2.886   1.101 -0.0782 -0.4703  2.1022
 1272SOL    HW2 5457   3.451   2.884   1.071  0.1319 -1.2572  1.0761
 1273SOL     OW 5458   1.826   0.203   4.630  0.0788  0.1185  0.0329
 1273SOL    HW1 5459   1.790   0.141   4.567 -0.8418 -0.0380  0.6842
 1273SOL    HW2 5460   1.900   0.158   4.670  1.0081  0.4138 -1.2790
 1274SOL     OW 5461   6.531   6.458   2.420 -0.4469  1.1803  0.9261
 1274SOL    HW1 5462   6.493   6.386   2.471 -1.3569 -0.6620 -2.0569
 1274SOL    HW2 5463   6.462   6.524   2.415 -0.9422  0.6582  0.7712
 1275SOL     OW 5464   0.845   3.434   3.592  0.4491 -0.4621 -0.0166
 1275SOL    HW1 5465   0.836   3.340   3.602  1.5576 -0.4734  1.0815
 1275SOL    HW2 5466   0.933   3.454   3.623 -0.3528  1.1430  1.4170
 1276SOL     OW 5467   1.933   4.637   3.267  0.1897  0.4383  0.2251
 1276SOL    HW1 5468   1.933   4.585   3.347 -0.2519  1.7077  1.0894
 1276SOL    HW2 5469   1.840   4.650   3.246  0.2759 -1.2065 -1.4323
 1277SOL     OW 5470   1.595   5.801   3.318  0.6041 -0.1077 -0.0234
 1277SOL    HW1 5471   1.615   5.730   3.257  2.2399 -0.4161  0.8330
 1277SOL    HW2 5472   1.619   5.880   3.270 -1.1190 -0.0749 -0.9389
 1278SOL     OW 5473   3.755   5.986   0.290 -1.1788  0.4104 -0.2593
 1278SOL    HW1 5474   3.763   6.073   0.252 -1.7970  0.7923  0.4623
 1278SOL    HW2 5475   3.831   5.978   0.348 -1.2911  0.5883 -0.0887
 1279SOL     OW 5476   2.998   3.804   2.105 -0.3952 -0.1148 -0.5704
 1279SOL    HW1 5477   2.925   3.769   2.053 -1.3765 -1.0472  1.3140
 1279SOL    HW2 5478   3.051   3.727   2.126 -1.1963 -0.1327  1.5434
 1280SOL     OW 5479   1.565   6.027   3.694 -0.4577 -0.2002  0.1185
 1280SOL    HW1 5480   1.655   5.998   3.676 -0.2979  0.8337 -0.8327
 1280SOL    HW2 5481   1.547   5.995   3.783  1.0802  0.1502  0.5828
 1281SOL     OW 5482   6.207   6.229   0.489 -0.0065  0.0851 -0.1699
 1281SOL    HW1 5483   6.277   6.195   0.545  0.2327 -0.4482 -0.7805
 1281SOL    HW2 5484   6.251   6.250   0.407 -0.5828 -0.3908 -0.6053
 1282SOL     OW 5485   2.832   4.590   3.558  0.1329 -0.3022 -0.0035
 1282SOL    HW1 5486   2.742   4.557   3.560 -0.8640  2.1587 -0.3927
 1282SOL    HW2 5487   2.843   4.634   3.642  0.6904  0.0820 -0.2695
 1283SOL     OW 5488   5.014   6.545   3.884  0.0116  0.0429  0.1667
 1283SOL    HW1 5489   5.109   6.541   3.882  0.0394 -1.8155  1.6742
 1283SOL    HW2 5490   4.993   6.583   3.969 -0.5961  0.7310 -0.2839
 1284SOL     OW 5491   5.366   4.994   3.421 -0.0984 -0.0994  0.0882
 1284SOL    HW1 5492   5.306   5.057   3.461 -2.4292 -1.8135 -0.4760
 1284SOL    HW2 5493   5.363   4.918   3.479  1.1585 -0.4221 -0.2395
 1285SOL     OW 5494   3.183   4.036   1.096  0.4177 -0.1569 -0.3635
 1285SOL    HW1 5495   3.108   4.055   1.153 -0.5979  0.8068 -1.9581
 1285SOL    HW2 5496   3.247   3.996   1.155 -0.7358  0.3924  1.3674
 1286SOL     OW 5497   5.680   3.750   2.166 -0.0152 -0.1158  0.1425
 1286SOL    HW1 5498   5.606   3.732   2.224 -0.2483  1.0119  0.2229
 1286SOL    HW2 5499   5.654   3.829   2.119  0.5852 -0.4633 -0.8012
 1287SOL     OW 5500   6.037   0.644   1.056 -0.5227 -0.4365 -0.1674
 1287SOL    HW1 5501   6.087   0.588   0.996  0.1090 -0.0427 -0.0216
 1287SOL    HW2 5502   6.055   0.733   1.026 -1.8124 -0.3126 -0.6230
 1288SOL     OW 5503   5.555   0.676   1.260  0.1511 -0.5882 -0.1933
 1288SOL    HW1 5504   5.591   0.641   1.342  0.9372  0.0818 -0.2434
 1288SOL    HW2 5505   5.624   0.661   1.196  0.2711  0.5297 -0.3373
 1289SOL     OW 5506   3.376   6.058   3.165 -0.2102 -0.1199  0.0218
 1289SOL    HW1 5507   3.390   5.968   3.137 -2.3400 -0.7822  0.8811
 1289SOL    HW2 5508   3.370   6.108   3.084  3.4010 -0.2506 -0.4529
 1290SOL     OW 5509   1.566   2.128   4.359  0.2133 -0.0825  0.0250
 1290SOL    HW1 5510   1.491   2.099   4.411 -0.1717  0.3127 -0.3036
 1290SOL    HW2 5511   1.536   2.123   4.268  0.7222 -0.3099 -0.1377
 1291SOL     OW 5512   4.252   3.579   0.591  0.1855 -0.3367 -0.0972
 1291SOL    HW1 5513   4.257   3.655   0.649  2.5874  1.6425 -2.6358
 1291SOL    HW2 5514   4.167   3.588   0.548 -0.5468 -0.4460  1.2764
 1292SOL     OW 5515   2.059   6.014   2.319 -0.0930  0.2165  0.0258
 1292SOL    HW1 5516   1.984   6.039   2.265  0.3920 -0.6589 -1.1107
 1292SOL    HW2 5517   2.132   6.064   2.282  0.4270 -1.0727 -0.7842
 1293SOL     OW 5518   4.807   1.756   2.693  0.1569 -0.5434  0.0421
 1293SOL    HW1 5519   4.833   1.778   2.604 -0.3495  0.1994  0.0760
 1293SOL    HW2 5520   4.794   1.661   2.691  0.7490 -0.6194 -0.5121
 1294SOL     OW 5521   0.358   5.115   3.730 -0.3741  0.4579 -0.3537
 1294SOL    HW1 5522   0.367   5.185   3.793 -0.7880  1.5840 -1.4984
 1294SOL    HW2 5523   0.266   5.088   3.736 -0.0028 -0.6334  0.7201
 1295SOL     OW 5524   3.397   5.428   0.378  0.0237 -0.1751 -0.0441
 1295SOL    HW1 5525   3.402   5.336   0.350  0.7435  0.3004 -1.6070
 1295SOL    HW2 5526   3.325   5.464   0.326  1.2612  0.6915 -1.2184
 1296SOL     OW 5527   5.888   0.010   4.642  0.0367  0.0514  0.4117
 1296SOL    HW1 5528   5.953   0.032   4.709  0.6094 -1.7103  0.4920
 1296SOL    HW2 5529   5.938  -0.041   4.577 -0.6943  0.9753 -0.9253
 1297SOL     OW 5530   3.477   1.121   3.596 -0.4280  0.9477  0.4210
 1297SOL    HW1 5531   3.505   1.209   3.571 -1.2854  1.1436  0.1007
 1297SOL    HW2 5532   3.557   1.078   3.626  0.2779  1.3843 -0.7311
 1298SOL     OW 5533   1.121   5.267   2.492 -0.2068  0.6032  1.2033
 1298SOL    HW1 5534   1.161   5.227   2.414 -0.8400  2.3760 -0.0932
 1298SOL    HW2 5535   1.193   5.275   2.554 -0.0311 -2.3838  1.5133
 1299SOL     OW 5536   0.790   6.403   4.285  0.4024  0.2486 -0.3383
 1299SOL    HW1 5537   0.775   6.326   4.339 -0.0047  0.7409  0.2729
 1299SOL    HW2 5538   0.854   6.375   4.220  2.4820  0.1835  1.6358
 1300SOL     OW 5539   0.790   5.320   3.438  0.0863 -0.0887  0.3109
 1300SOL    HW1 5540   0.718   5.271   3.398 -1.1620 -0.9128  3.2924
 1300SOL    HW2 5541   0.869   5.272   3.413 -0.6781 -0.9513 -0.5319
 1301SOL     OW 5542   0.126   5.281   1.224 -0.0582  0.6782  0.2596
 1301SOL    HW1 5543   0.069   5.263   1.150  0.3437  2.4786 -0.5440
 1301SOL    HW2 5544   0.114   5.375   1.241  2.9919  1.2603 -0.2727
 1302SOL     OW 5545   1.891   5.706   2.079 -0.4132  0.1728  1.2844
 1302SOL    HW1 5546   1.931   5.780   2.123  1.6286  0.8732 -1.5033
 1302SOL    HW2 5547   1.929   5.629   2.121  0.7791  0.7840  1.3495
 1303SOL     OW 5548   0.131   5.943   0.722 -0.1452 -0.5639  0.3942
 1303SOL    HW1 5549   0.090   6.025   0.750 -0.8864 -0.9331  0.4100
 1303SOL    HW2 5550   0.189   5.919   0.795 -0.8891 -0.7136  0.9460
 1304SOL     OW 5551   5.634   4.475   1.726 -0.4420  0.2223 -0.2512
 1304SOL    HW1 5552   5.715   4.487   1.775 -0.9589 -0.6266  0.8448
 1304SOL    HW2 5553   5.654   4.507   1.638  1.2441 -0.4980 -0.1579
 1305SOL     OW 5554   3.741   1.354   2.410  0.3408 -1.1991  0.0313
 1305SOL    HW1 5555   3.793   1.330   2.333 -0.2315 -1.0440 -0.4080
 1305SOL    HW2 5556   3.806   1.378   2.476  0.8303 -1.0206 -0.5099
 1306SOL     OW 5557   0.068   0.001   0.176  0.1213 -0.1977 -0.2546
 1306SOL    HW1 5558   0.109   0.080   0.211  2.0821 -1.6316  0.8506
 1306SOL    HW2 5559  -0.016   0.031   0.142 -1.0073  1.7255  3.6781
 1307SOL     OW 5560   1.820   4.256   1.805  0.1767  0.0247 -0.1867
 1307SOL    HW1 5561   1.791   4.257   1.714  0.2904  0.3792 -0.2217
 1307SOL    HW2 5562   1.916   4.256   1.800  0.1854 -0.4186 -0.0675
 1308SOL     OW 5563   0.555   3.543   1.570 -0.0910  0.2017  0.1820
 1308SOL    HW1 5564   0.606   3.611   1.525  1.9034  0.5312  2.7465
 1308SOL    HW2 5565   0.593   3.461   1.538  1.4139  0.4319  1.2678
 1309SOL     OW 5566   2.146   0.612   1.015  0.1333  0.0680  0.4778
 1309SOL    HW1 5567   2.187   0.657   1.089 -1.1144 -0.7040  1.6719
 1309SOL    HW2 5568   2.095   0.681   0.972 -2.6476 -0.2749  2.9298
 1310SOL     OW 5569   6.571   1.215   4.454 -0.2001  0.0589 -0.2826
 1310SOL    HW1 5570   6.616   1.200   4.537 -0.6049  1.1560  0.1548
 1310SOL    HW2 5571   6.478   1.213   4.476 -0.3019  1.5724 -0.4432
 1311SOL     OW 5572   2.039   5.309   0.224  0.6817  0.1540  0.5296
 1311SOL    HW1 5573   1.947   5.331   0.207  0.0436 -1.6627  1.4224
 1311SOL    HW2 5574   2.053   5.337   0.315  0.8661 -0.0426  0.5596
 1312SOL     OW 5575   2.657   4.749   1.785 -0.2278  0.1469  0.2016
 1312SOL    HW1 5576   2.628   4.697   1.710 -0.0676  1.9175 -1.1423
 1312SOL    HW2 5577   2.727   4.697   1.824 -0.3708 -0.8465 -0.8110
 1313SOL     OW 5578   4.003   3.720   2.464  0.4735 -0.5847  0.4544
 1313SOL    HW1 5579   3.949   3.683   2.534  0.5235 -0.0772  0.7685
 1313SOL    HW2 5580   3.943   3.730   2.390  0.3089 -0.6954  0.5741
 1314SOL     OW 5581   5.043   1.791   4.336  0.3102 -0.1355  0.2470
 1314SOL    HW1 5582   5.069   1.810   4.246  1.5237  0.4617  0.7059
 1314SOL    HW2 5583   5.111   1.733   4.369 -1.0109 -1.7679  0.2894
 1315SOL     OW 5584   4.618   4.671   1.116 -0.2480  0.2658  0.1849
 1315SOL    HW1 5585   4.568   4.681   1.197  0.3433 -1.0489  0.7343
 1315SOL    HW2 5586   4.577   4.597   1.071  1.7957 -1.5970  1.1767
 1316SOL     OW 5587   4.978   6.298   3.592  0.6544  0.2710  0.2313
 1316SOL    HW1 5588   4.974   6.384   3.551 -0.5724  0.1714  0.0969
 1316SOL    HW2 5589   5.061   6.261   3.564  0.6077  0.8991 -0.7584
 1317SOL     OW 5590   5.634   3.545   4.634  0.4254 -0.2120 -0.1360
 1317SOL    HW1 5591   5.651   3.512   4.722 -0.7544 -0.1148  0.1528
 1317SOL    HW2 5592   5.624   3.466   4.581 -3.5153 -0.5459  0.7674
 1318SOL     OW 5593   2.432   0.213   0.241  0.4985 -0.5585 -0.2107
 1318SOL    HW1 5594   2.524   0.233   0.221  0.2660 -0.8475 -1.6600
 1318SOL    HW2 5595   2.432   0.121   0.265  0.7219 -0.3103  0.7806
 1319SOL     OW 5596   2.810   3.581   1.252 -0.0338  0.6998 -0.1144
 1319SOL    HW1 5597   2.842   3.592   1.341 -1.5103 -0.7078  0.6367
 1319SOL    HW2 5598   2.743   3.648   1.242 -2.2241 -1.1867  1.0710
 1320SOL     OW 5599   1.216   4.061   2.626 -0.0385  0.2492  0.3288
 1320SOL    HW1 5600   1.208   4.001   2.700 -1.9933  0.6515  0.5064
 1320SOL    HW2 5601   1.137   4.046   2.575  0.2916  1.4379 -0.5640
 1321SOL     OW 5602   3.123   6.068   0.714 -0.0055  0.1809 -0.2797
 1321SOL    HW1 5603   3.104   6.065   0.621 -0.9264 -1.6355 -0.0627
 1321SOL    HW2 5604   3.051   6.022   0.756  1.2111 -0.4825  1.1986
 1322SOL     OW 5605   2.083   4.847   3.280 -0.2467  0.1750 -0.2367
 1322SOL    HW1 5606   2.025   4.774   3.258 -1.3404  0.2936  1.9270
 1322SOL    HW2 5607   2.128   4.818   3.359  1.3311  0.8203 -0.8662
 1323SOL     OW 5608   3.667   2.781   2.510 -0.0509 -0.5338  0.1595
 1323SOL    HW1 5609   3.593   2.836   2.483  1.4059  0.8590 -1.1600
 1323SOL    HW2 5610   3.716   2.835   2.572  1.0675 -0.5556 -0.6783
 1324SOL     OW 5611   4.791   5.630   2.945  0.3136 -0.6523  0.3012
 1324SOL    HW1 5612   4.817   5.575   3.019  2.4192 -0.4710 -0.2389
 1324SOL    HW2 5613   4.709   5.670   2.972 -1.1425 -3.7184  0.8804
 1325SOL     OW 5614   3.940   0.026   1.820 -0.0750  0.5792 -0.0354
 1325SOL    HW1 5615   3.923  -0.041   1.755  0.4058  1.2998 -0.9237
 1325SOL    HW2 5616   3.990  -0.019   1.889 -1.7864 -0.5186  0.5531
 1326SOL     OW 5617   2.272   1.263   3.733 -0.5306 -0.0957  0.2355
 1326SOL    HW1 5618   2.360   1.301   3.735 -0.4742 -0.0534 -1.8188
 1326SOL    HW2 5619   2.216   1.332   3.770  0.0098  0.7230 -0.4422
 1327SOL     OW 5620   1.456   3.981   3.234 -1.2457  0.0298  0.5807
 1327SOL    HW1 5621   1.459   4.024   3.319  1.2250  1.0925  0.0473
 1327SOL    HW2 5622   1.506   4.039   3.176 -1.4108 -1.4961 -1.1897
 1328SOL     OW 5623   3.962   2.578   2.093 -0.4749 -0.6330  0.8490
 1328SOL    HW1 5624   3.995   2.489   2.107 -1.4683 -0.6118  4.0533
 1328SOL    HW2 5625   3.902   2.594   2.166 -0.5904  2.5648  0.2142
 1329SOL     OW 5626   2.460   5.440   3.308  0.0415  0.5938  0.8450
 1329SOL    HW1 5627   2.476   5.483   3.392  2.3400  1.9894 -0.2092
 1329SOL    HW2 5628   2.503   5.496   3.243 -2.5364  0.1568 -1.4604
 1330SOL     OW 5629   3.097   4.513   2.735  0.0570 -0.7410 -0.1372
 1330SOL    HW1 5630   3.080   4.422   2.711  0.8207 -0.7742 -0.6040
 1330SOL    HW2 5631   3.043   4.564   2.676 -0.5128 -0.8945  0.2495
 1331SOL     OW 5632   3.906   2.260   3.927  0.2456 -0.2649  0.1124
 1331SOL    HW1 5633   3.926   2.339   3.976  1.7586 -1.0791  0.8921
 1331SOL    HW2 5634   3.922   2.189   3.989  1.1651 -1.2704 -1.2222
 1332SOL     OW 5635   5.106   2.665   1.379 -0.2602  0.2288 -0.0829
 1332SOL    HW1 5636   5.058   2.745   1.358  1.4796  1.4392  0.3604
 1332SOL    HW2 5637   5.117   2.668   1.474  2.4500  1.1275 -0.3250
 1333SOL     OW 5638   4.711   3.739   1.823 -0.3381 -0.2934 -0.3636
 1333SOL    HW1 5639   4.699   3.831   1.848 -3.2691 -0.7505  0.2405
 1333SOL    HW2 5640   4.689   3.737   1.730  1.1552 -0.1775 -0.7362
 1334SOL     OW 5641   6.101   3.712   2.341 -0.2589 -0.3314  0.2234
 1334SOL    HW1 5642   6.037   3.778   2.369 -0.3711 -0.5589  0.5064
 1334SOL    HW2 5643   6.058   3.666   2.269 -1.4607 -2.1572  2.0151
 1335SOL     OW 5644   3.520   0.967   1.284  0.3289  0.3094  0.5412
 1335SOL    HW1 5645   3.441   1.008   1.320 -0.4611  0.2970 -1.0685
 1335SOL    HW2 5646   3.538   0.893   1.343 -1.5940 -0.4325  0.2718
 1336SOL     OW 5647   3.128   4.549   2.241 -0.7595  0.4781 -0.1805
 1336SOL    HW1 5648   3.112   4.473   2.185 -0.6019 -0.1691  0.6223
 1336SOL    HW2 5649   3.044   4.564   2.286 -1.1272  1.5117 -1.1861
 1337SOL     OW 5650   5.077   5.923   0.880  0.1294 -0.3375  0.0105
 1337SOL    HW1 5651   5.171   5.912   0.866  0.4730 -0.2822  1.9696
 1337SOL    HW2 5652   5.049   5.842   0.923 -0.6690 -0.2334 -0.2873
 1338SOL     OW 5653   1.778   5.388   2.158 -0.1673 -0.6076  0.0990
 1338SOL    HW1 5654   1.817   5.332   2.091  0.0247  0.5381 -0.7799
 1338SOL    HW2 5655   1.845   5.394   2.226 -0.4082 -1.8730  0.4736
 1339SOL     OW 5656   3.266   4.500   0.159  0.2013  0.6113  0.1654
 1339SOL    HW1 5657   3.290   4.407   0.164 -0.6681  0.3585 -0.2388
 1339SOL    HW2 5658   3.336   4.545   0.207  0.8436 -0.2108  0.0228
 1340SOL     OW 5659   3.499   5.277   1.448 -0.6611 -0.2351  0.1260
 1340SOL    HW1 5660   3.510   5.251   1.540  0.5496 -1.2596 -0.2685
 1340SOL    HW2 5661   3.430   5.219   1.415 -0.4568 -0.5077  0.1687
 1341SOL     OW 5662   5.788   1.107   4.239 -0.2333 -0.7746  0.1814
 1341SOL    HW1 5663   5.806   1.194   4.276 -0.7169 -1.6647  2.7024
 1341SOL    HW2 5664   5.693   1.104   4.228 -0.5108 -1.6902  2.2638
 1342SOL     OW 5665   1.907   3.910   0.270  0.2663 -0.1118  0.0649
 1342SOL    HW1 5666   1.909   3.979   0.204  0.1316  0.5873  0.7742
 1342SOL    HW2 5667   1.930   3.830   0.223  3.4440  0.8511 -0.2298
 1343SOL     OW 5668   2.160   5.626   2.275 -0.2027 -0.3503 -0.0149
 1343SOL    HW1 5669   2.166   5.581   2.191  2.2872  0.2276 -0.2503
 1343SOL    HW2 5670   2.219   5.577   2.333 -2.2193 -1.0124  1.5775
 1344SOL     OW 5671   4.774   3.600   2.920  0.3565  0.3685  0.3162
 1344SOL    HW1 5672   4.755   3.687   2.884  0.7125  0.0718 -0.6128
 1344SOL    HW2 5673   4.748   3.540   2.851  0.9048 -0.2287  0.6262
 1345SOL     OW 5674   5.656   4.277   2.063  0.4841 -0.3031 -0.1653
 1345SOL    HW1 5675   5.624   4.352   2.013  0.2772 -0.8361 -0.8400
 1345SOL    HW2 5676   5.730   4.244   2.012  0.2459 -0.8793 -0.1429
 1346SOL     OW 5677   3.885   0.394   2.203  0.0478 -0.0683 -0.5201
 1346SOL    HW1 5678   3.960   0.454   2.213  0.0467 -0.2595  0.7467
 1346SOL    HW2 5679   3.849   0.416   2.117 -0.3984  2.2788  0.1920
 1347SOL     OW 5680   3.810   2.899   3.398  0.2293 -0.2485  0.4632
 1347SOL    HW1 5681   3.840   2.954   3.470  1.3214  1.0788 -0.9303
 1347SOL    HW2 5682   3.866   2.822   3.401  0.9655  0.2786  0.4142
 1348SOL     OW 5683   1.622   1.496   4.380  0.2581  0.5449  0.0027
 1348SOL    HW1 5684   1.717   1.495   4.394  0.2519  0.5627  0.0443
 1348SOL    HW2 5685   1.588   1.553   4.449  0.1497 -0.0069  0.4120
 1349SOL     OW 5686   4.449   5.476   4.037 -0.2414 -0.3067  0.2405
 1349SOL    HW1 5687   4.536   5.498   4.070 -0.1209 -0.4557  0.0189
 1349SOL    HW2 5688   4.464   5.408   3.972 -0.4410  0.2782 -0.4252
 1350SOL     OW 5689   0.967   0.883   0.018 -0.4078  0.6240  0.0280
 1350SOL    HW1 5690   0.965   0.868   0.112  0.3238 -0.7791 -0.1490
 1350SOL    HW2 5691   1.060   0.879  -0.005 -0.4751  2.1221 -0.5960
 1351SOL     OW 5692   2.591   0.081   3.984  0.3778 -0.4197  0.3087
 1351SOL    HW1 5693   2.580   0.037   3.900 -0.1515 -0.5259  0.4304
 1351SOL    HW2 5694   2.683   0.066   4.007  0.6076 -0.1106 -0.3986
 1352SOL     OW 5695   2.283   4.950   1.535  0.8416 -0.3141  0.2390
 1352SOL    HW1 5696   2.257   4.985   1.620  0.8858 -0.2707  0.2344
 1352SOL    HW2 5697   2.213   4.888   1.512 -0.0475  0.9081 -0.4795
 1353SOL     OW 5698   1.625   2.456   3.308 -0.6562  1.3127 -0.5303
 1353SOL    HW1 5699   1.667   2.419   3.230 -0.6572  0.7517 -0.2679
 1353SOL    HW2 5700   1.533   2.466   3.283 -0.9418 -0.1608 -0.1549
 1354SOL     OW 5701   6.459   3.306   3.173  0.1202  0.0504 -0.5720
 1354SOL    HW1 5702   6.365   3.292   3.184  0.0300  1.3115  0.5529
 1354SOL    HW2 5703   6.469   3.401   3.170  1.2079 -0.0796 -2.3929
 1355SOL     OW 5704   3.763   2.788   1.088  0.0335 -0.1618  0.2405
 1355SOL    HW1 5705   3.811   2.728   1.145  1.1859  0.9291  0.4777
 1355SOL    HW2 5706   3.814   2.790   1.007 -0.4030 -0.0686 -0.0342
 1356SOL     OW 5707   1.629   2.905   3.011  0.4877  0.0968 -0.2737
 1356SOL    HW1 5708   1.574   2.832   2.982 -1.5834  1.3978  0.1133
 1356SOL    HW2 5709   1.628   2.899   3.106 -0.7064  1.2445 -0.1780
 1357SOL     OW 5710   2.101   3.602   1.394 -0.2622  0.2916  0.5972
 1357SOL    HW1 5711   2.141   3.580   1.310  0.5651  1.0989  0.7680
 1357SOL    HW2 5712   2.102   3.697   1.397 -3.3738  0.4464  0.0495
 1358SOL     OW 5713   2.248   6.196   2.267  0.2346 -0.1952 -0.5376
 1358SOL    HW1 5714   2.299   6.207   2.348 -1.8133 -2.0883  1.1274
 1358SOL    HW2 5715   2.313   6.169   2.202  1.5459 -1.8131  1.3059
 1359SOL     OW 5716   2.471   2.877   1.551 -0.4058  0.0705  0.2323
 1359SOL    HW1 5717   2.495   2.944   1.487  1.6601 -0.1750  0.6806
 1359SOL    HW2 5718   2.376   2.868   1.541 -0.3537  1.0465 -1.7857
 1360SOL     OW 5719   4.771   4.575   2.672  0.3400  0.2001 -0.2939
 1360SOL    HW1 5720   4.848   4.621   2.705  1.0303 -0.9265 -0.2978
 1360SOL    HW2 5721   4.801   4.486   2.655 -0.9547 -0.2498 -0.3438
 1361SOL     OW 5722   2.325   4.239   2.604 -0.3891  0.1787  0.4472
 1361SOL    HW1 5723   2.242   4.281   2.583 -0.6000 -0.9752 -1.2494
 1361SOL    HW2 5724   2.331   4.243   2.699 -1.9700  1.0462  0.5441
 1362SOL     OW 5725   1.837   0.069   0.164  0.0206 -0.4882  0.1289
 1362SOL    HW1 5726   1.874   0.072   0.252 -0.7841  2.0959  0.4619
 1362SOL    HW2 5727   1.754   0.116   0.171 -0.2018 -0.4816 -1.9477
 1363SOL     OW 5728   1.202   0.664   0.879 -0.2202  0.0671  0.0387
 1363SOL    HW1 5729   1.228   0.650   0.788 -3.8433  1.0052 -1.3279
 1363SOL    HW2 5730   1.172   0.577   0.908  0.5435 -0.1476  0.1849
 1364SOL     OW 5731   3.769   2.531   2.511 -0.0323 -0.0331  0.1520
 1364SOL    HW1 5732   3.862   2.534   2.529  0.2137  1.2019 -1.0871
 1364SOL    HW2 5733   3.737   2.619   2.531 -0.7100 -0.1306 -0.4122
 1365SOL     OW 5734   2.112   6.310   3.210 -0.1552  0.0190  0.4989
 1365SOL    HW1 5735   2.191   6.325   3.158 -0.0529 -1.3891  0.2150
 1365SOL    HW2 5736   2.129   6.228   3.256 -0.3410  1.1118  2.6071
 1366SOL     OW 5737   3.097   0.001   0.779  0.0573  0.0614  0.3858
 1366SOL    HW1 5738   3.070   0.077   0.832 -1.3325  0.9993 -1.5235
 1366SOL    HW2 5739   3.019  -0.055   0.778  0.5728 -0.6592  0.5379
 1367SOL     OW 5740   0.217   5.521   1.633 -0.1106 -0.2561  0.1100
 1367SOL    HW1 5741   0.133   5.539   1.591 -0.3627 -1.7339 -0.0959
 1367SOL    HW2 5742   0.196   5.455   1.699  0.5675  0.8113  1.4460
 1368SOL     OW 5743   3.232   5.815   0.937  0.0892  0.1326  0.1710
 1368SOL    HW1 5744   3.284   5.881   0.893  1.5293 -0.8304  0.3572
 1368SOL    HW2 5745   3.142   5.850   0.936 -0.3452 -0.4888 -4.8213
 1369SOL     OW 5746   3.336   2.544   0.826 -0.3563  0.5285 -0.4228
 1369SOL    HW1 5747   3.379   2.615   0.778 -2.0894  0.4694 -2.1848
 1369SOL    HW2 5748   3.390   2.467   0.809  0.4360  1.0010 -0.1323
 1370SOL     OW 5749   1.933   3.078   2.667 -0.0767 -0.5515  0.2058
 1370SOL    HW1 5750   1.907   3.155   2.718  1.1322 -1.8482  2.9523
 1370SOL    HW2 5751   1.892   3.004   2.712 -0.0737 -1.6951 -1.5553
 1371SOL     OW 5752   6.170   3.946   1.397  0.6976  0.0420 -0.0920
 1371SOL    HW1 5753   6.166   3.885   1.324  1.4707  0.3678 -0.4226
 1371SOL    HW2 5754   6.084   3.942   1.437  0.5087 -0.7114 -0.5601
 1372SOL     OW 5755   3.110   4.607   3.440 -0.6101  0.0917 -0.7462
 1372SOL    HW1 5756   3.132   4.520   3.474  2.2807  1.2512  0.7341
 1372SOL    HW2 5757   3.016   4.616   3.457 -0.8474 -2.4318 -0.2983
 1373SOL     OW 5758   3.230   2.602   4.177 -0.2721 -0.1727 -0.2839
 1373SOL    HW1 5759   3.146   2.564   4.151 -0.4813  0.4195 -0.4808
 1373SOL    HW2 5760   3.271   2.534   4.231 -0.5627 -0.7486 -0.7730
 1374SOL     OW 5761   4.791   4.285   1.839  0.0828  0.0114 -1.1101
 1374SOL    HW1 5762   4.856   4.351   1.862 -0.0910 -0.2873  0.2909
 1374SOL    HW2 5763   4.826   4.203   1.873 -1.3869 -0.0260  0.4476
 1375SOL     OW 5764   3.323   5.076   1.230 -0.2548  0.4558 -0.2960
 1375SOL    HW1 5765   3.256   5.056   1.295  0.0959 -1.4499 -0.4845
 1375SOL    HW2 5766   3.334   4.995   1.180  0.0645  1.6220 -2.2298
 1376SOL     OW 5767   2.252   5.650   3.827 -0.7365 -0.2910 -0.0160
 1376SOL    HW1 5768   2.171   5.623   3.870 -0.1714 -0.9413  0.6793
 1376SOL    HW2 5769   2.243   5.619   3.737 -0.4446 -2.2276  0.5504
 1377SOL     OW 5770   2.827   0.931   3.343  0.0185  0.9082 -0.3431
 1377SOL    HW1 5771   2.743   0.924   3.297 -0.2655  0.6171  0.2090
 1377SOL    HW2 5772   2.852   1.023   3.333 -0.1345  0.8906 -0.9115
 1378SOL     OW 5773   6.321   1.366   3.949 -0.2965  0.7469 -0.0788
 1378SOL    HW1 5774   6.379   1.312   4.002 -2.2890 -1.7972 -0.3061
 1378SOL    HW2 5775   6.304   1.444   4.003  1.3534  0.4137  0.9858
 1379SOL     OW 5776   1.402   0.852   4.648 -0.1817 -0.1857 -0.0849
 1379SOL    HW1 5777   1.448   0.813   4.574  2.5893  1.2211  0.7451
 1379SOL    HW2 5778   1.470   0.899   4.697 -2.6442  2.8390  0.7998
 1380SOL     OW 5779   2.528   2.360   3.809  0.5562  0.3929  0.0030
 1380SOL    HW1 5780   2.552   2.433   3.751  0.3280 -0.7376 -1.5720
 1380SOL    HW2 5781   2.437   2.341   3.788 -0.5269  1.8233  2.8629
 1381SOL     OW 5782   4.502   2.913   0.026  0.0717 -0.2925 -0.2248
 1381SOL    HW1 5783   4.519   2.847   0.092  0.3237  1.1963  1.2703
 1381SOL    HW2 5784   4.414   2.945   0.046  1.0687  1.9067  1.0471
 1382SOL     OW 5785   3.035   5.664   4.217  0.2334  0.2212 -0.3044
 1382SOL    HW1 5786   3.089   5.591   4.247  0.3115  0.6285  0.5926
 1382SOL    HW2 5787   2.981   5.627   4.147  1.0247 -0.4158 -0.5848
 1383SOL     OW 5788   5.620   1.812   3.212 -0.6499  0.2321 -0.8098
 1383SOL    HW1 5789   5.676   1.824   3.288  0.6016 -3.1310 -1.0509
 1383SOL    HW2 5790   5.680   1.795   3.140 -1.8789  1.3392 -2.1746
 1384SOL     OW 5791   1.468   2.738   1.668 -0.5880 -0.1492  0.5934
 1384SOL    HW1 5792   1.485   2.831   1.675 -3.2309  0.5341 -0.5313
 1384SOL    HW2 5793   1.442   2.711   1.756  0.1730  0.1721  0.9161
 1385SOL     OW 5794   4.686   3.441   4.287 -0.2415  0.5932 -0.2763
 1385SOL    HW1 5795   4.642   3.416   4.206 -0.3820  0.5390 -0.1834
 1385SOL    HW2 5796   4.685   3.362   4.341 -0.1937  0.6430 -0.2024
[truncated: 980,375 more chars]
