# Supplementary material for: Adding the AMBER 14SB Force Field to the Stochastic Titration CpHMD Method
Source: J Chem Theory Comput. 2025 Jun 16;21(13):6292–304. doi: 10.1021/acs.jctc.5c00415 (PMC12818765; doi:10.1021/acs.jctc.5c00415)
Supplement: Supplementary file 1 [file ct5c00415_si_001.zip › code_availability/CpHMD-runs/HEWL/pH_5/final-HEWL.gro]

Protein in water
20001
    1LY3      N    1   3.956   3.963   4.294 -0.5283  0.0157 -0.2484
    1LY3     H1    2   3.906   4.049   4.313 -1.3152 -0.4667 -0.0839
    1LY3     H2    3   4.036   3.963   4.354 -0.9822 -1.0476  0.3763
    1LY3     H3    4   3.989   3.958   4.198 -0.0638  1.5570 -0.1954
    1LY3     CA    5   3.871   3.841   4.309  0.2748 -0.3659  0.2178
    1LY3     HA    6   3.794   3.848   4.232  2.1239 -0.0399 -1.6749
    1LY3     CB    7   3.953   3.707   4.302 -0.6365 -0.0901  0.2445
    1LY3    HB1    8   4.040   3.699   4.367 -1.6535 -2.5395  1.4502
    1LY3    HB2    9   3.996   3.698   4.202  3.1125 -1.0738  1.7808
    1LY3     CG   10   3.863   3.581   4.324 -0.2677 -0.2849  0.2041
    1LY3    HG1   11   3.763   3.593   4.281 -0.1933 -1.0073 -0.1700
    1LY3    HG2   12   3.854   3.567   4.431  0.0498 -0.0361  0.2667
    1LY3     CD   13   3.930   3.461   4.262 -0.7685 -0.2030  0.1828
    1LY3    HD1   14   4.033   3.454   4.296 -1.0566  0.4706  1.2601
    1LY3    HD2   15   3.926   3.485   4.155  0.4888  2.7398  0.7120
    1LY3     CE   16   3.866   3.326   4.291  0.4830 -0.3419  0.1158
    1LY3    HE1   17   3.844   3.305   4.396 -3.1079 -1.4482 -0.7117
    1LY3    HE2   18   3.942   3.253   4.264  2.5308  0.7869  2.3784
    1LY3     NZ   19   3.740   3.302   4.213  0.9450 -0.3836 -0.3265
    1LY3    HZ1   20   3.670   3.369   4.241 -0.4418 -2.1624  0.6961
    1LY3    HZ2   21   3.751   3.313   4.113  0.9128  0.1897 -0.2708
    1LY3    HZ3   22   3.689   3.216   4.227 -1.5053  0.9203 -0.5219
    1LY3      C   23   3.810   3.854   4.446  0.7810  0.5810  0.6649
    1LY3      O   24   3.872   3.911   4.535 -0.4640 -0.5223 -0.7424
    2VAL      N   25   3.684   3.821   4.456 -0.7909  0.0115  0.3118
    2VAL      H   26   3.643   3.788   4.369 -1.8419  2.9802 -0.4382
    2VAL     CA   27   3.606   3.823   4.576  0.1912  1.0627 -0.2592
    2VAL     HA   28   3.674   3.835   4.660 -0.5676 -3.2456  1.2304
    2VAL     CB   29   3.501   3.934   4.589  0.1324  0.0204 -0.3525
    2VAL     HB   30   3.427   3.933   4.510 -1.0254 -0.4157  0.6980
    2VAL    CG1   31   3.426   3.919   4.722  0.5470 -0.5174 -0.6730
    2VAL   HG11   32   3.365   4.008   4.737  1.8518  0.8847 -2.9968
    2VAL   HG12   33   3.351   3.841   4.709 -1.2699  1.4429 -2.6945
    2VAL   HG13   34   3.496   3.900   4.804 -0.0859 -1.7960 -0.4019
    2VAL    CG2   35   3.568   4.070   4.593  0.3137  0.4843  0.3343
    2VAL   HG21   36   3.616   4.091   4.497  0.8814 -2.2157 -0.0468
    2VAL   HG22   37   3.504   4.157   4.607  0.9951  0.8746  1.1327
    2VAL   HG23   38   3.641   4.068   4.674  0.6597  0.3289  0.0237
    2VAL      C   39   3.533   3.685   4.592 -0.6228  0.6138  0.5157
    2VAL      O   40   3.456   3.647   4.507 -0.3782  0.5678 -0.3929
    3PHE      N   41   3.551   3.612   4.709 -0.4311 -0.1099  0.4503
    3PHE      H   42   3.623   3.643   4.772  0.2100 -1.1754  0.2709
    3PHE     CA   43   3.484   3.486   4.734  0.3497 -1.1752 -0.2287
    3PHE     HA   44   3.449   3.435   4.644 -1.1890  1.7287 -1.4012
    3PHE     CB   45   3.580   3.393   4.817  0.1693  0.4197 -0.1448
    3PHE    HB1   46   3.522   3.317   4.869 -0.9552  1.6588  0.4909
    3PHE    HB2   47   3.619   3.455   4.898 -1.5771  0.4440  0.7369
    3PHE     CG   48   3.702   3.339   4.749 -0.2897  0.7633  0.5502
    3PHE    CD1   49   3.714   3.204   4.714  0.1693  0.1704  0.0862
    3PHE    HD1   50   3.634   3.141   4.749 -0.1198  1.2001  1.3590
    3PHE    CE1   51   3.830   3.157   4.652 -0.1672  0.7986  0.4430
    3PHE    HE1   52   3.827   3.055   4.617  0.9194  0.8709  0.1083
    3PHE     CZ   53   3.935   3.245   4.613  1.0013 -0.5435  0.1051
    3PHE     HZ   54   4.026   3.209   4.568  0.0076 -3.4325  0.2242
    3PHE    CE2   55   3.919   3.382   4.646 -0.1318 -0.2643  0.3833
    3PHE    HE2   56   4.000   3.449   4.620  0.3962  0.0139  2.5756
    3PHE    CD2   57   3.806   3.429   4.714 -0.1668  0.3031 -0.0897
    3PHE    HD2   58   3.804   3.533   4.742  1.9387  0.1802  0.7507
    3PHE      C   59   3.349   3.519   4.806 -0.4872 -0.5445 -0.2841
    3PHE      O   60   3.331   3.622   4.881 -0.0401  0.1512  0.1062
    4GLY      N   61   3.266   3.411   4.813 -0.0069  0.2617  0.1508
    4GLY      H   62   3.303   3.333   4.761  1.2004  0.4968  0.6035
    4GLY     CA   63   3.181   3.387   4.927  0.2005 -0.3860  0.1892
    4GLY    HA1   64   3.088   3.356   4.881 -0.0068  0.4502  0.0197
    4GLY    HA2   65   3.155   3.476   4.984  3.8255  0.8113  0.2555
    4GLY      C   66   3.236   3.288   5.031 -0.2434  0.0193  0.1045
    4GLY      O   67   3.325   3.206   5.007 -0.6328  0.3088  0.0583
    5ARG      N   68   3.186   3.302   5.158 -0.4140 -0.5812  0.8412
    5ARG      H   69   3.110   3.369   5.165  0.1294  0.0848  0.4605
    5ARG     CA   70   3.220   3.231   5.281 -0.2914  0.8192  0.2260
    5ARG     HA   71   3.315   3.269   5.319  1.0855 -0.1989 -2.0022
    5ARG     CB   72   3.119   3.250   5.398 -0.3600 -0.6548 -0.5190
    5ARG    HB1   73   3.094   3.356   5.403 -3.0360 -1.0744 -2.3677
    5ARG    HB2   74   3.159   3.218   5.494 -5.2237 -1.0271  1.6541
    5ARG     CG   75   2.986   3.174   5.397  0.1626 -0.0082  0.3132
    5ARG    HG1   76   3.010   3.068   5.387 -0.9933 -0.0890 -2.9070
    5ARG    HG2   77   2.939   3.204   5.303  0.5877 -1.0635 -0.2619
    5ARG     CD   78   2.896   3.207   5.513 -0.0949 -0.3835  0.8197
    5ARG    HD1   79   2.930   3.297   5.565 -0.9625  0.2361  0.3513
    5ARG    HD2   80   2.878   3.126   5.584 -2.7704  1.1730  2.0945
    5ARG     NE   81   2.760   3.246   5.464 -0.5552  0.1933  1.1880
    5ARG     HE   82   2.759   3.309   5.385  1.8150  0.6678  1.4796
    5ARG     CZ   83   2.641   3.220   5.518 -0.7916 -0.1804 -0.0585
    5ARG    NH1   84   2.627   3.168   5.635 -0.0459  0.5131 -0.0605
    5ARG   HH11   85   2.704   3.114   5.671  0.1128  0.1592 -0.9100
    5ARG   HH12   86   2.530   3.158   5.663 -0.7552 -0.7861 -2.6070
    5ARG    NH2   87   2.534   3.258   5.449 -0.0688 -0.4357 -0.6081
    5ARG   HH21   88   2.547   3.325   5.376  2.1718 -1.5050 -1.2898
    5ARG   HH22   89   2.445   3.218   5.478 -0.7941  2.9301  2.5405
    5ARG      C   90   3.264   3.082   5.266  0.4254  0.0539 -0.0217
    5ARG      O   91   3.348   3.027   5.337 -0.3474  0.1987  0.1794
    6CY0      N   92   3.182   3.009   5.187 -0.2251 -0.4789 -0.2568
    6CY0      H   93   3.109   3.054   5.135  0.4998 -0.3829 -1.2099
    6CY0     CA   94   3.192   2.866   5.169  0.0455  0.1967 -0.1595
    6CY0     HA   95   3.242   2.815   5.251 -0.6805 -0.7156 -0.2645
    6CY0     CB   96   3.044   2.807   5.153  0.2430  0.2786  0.1168
    6CY0    HB1   97   3.044   2.714   5.096  0.2526 -0.2129  0.9058
    6CY0    HB2   98   2.976   2.883   5.114 -0.8586 -0.9232 -0.3796
    6CY0     SG   99   2.983   2.765   5.319  0.0175 -0.0477 -0.3407
    6CY0    HG1  100   2.880   2.683   5.300  1.8746 -2.5170 -0.2144
    6CY0    HG2  101   3.068   2.700   5.399 -1.9148 -2.9624 -0.5071
    6CY0    HG3  102   2.942   2.879   5.376 -0.3856  0.4318 -1.5548
    6CY0      C  103   3.267   2.824   5.042  0.1764  0.1036  0.0897
    6CY0      O  104   3.324   2.712   5.039  0.1893 -0.3234  0.2795
    7GL4      N  105   3.272   2.909   4.945  0.0040  0.6414  0.4630
    7GL4      H  106   3.208   2.987   4.941 -1.0213 -0.1559  0.8849
    7GL4     CA  107   3.366   2.890   4.838  0.2058  0.0933  0.0125
    7GL4     HA  108   3.355   2.789   4.799 -1.4731  0.0293  0.5539
    7GL4     CB  109   3.342   2.985   4.711 -0.0036 -0.5134  0.2654
    7GL4    HB1  110   3.357   3.086   4.748  1.8140 -0.4910 -0.4136
    7GL4    HB2  111   3.236   2.983   4.686 -0.3087 -0.3875  1.4889
    7GL4     CG  112   3.436   2.976   4.589 -0.0359  1.4709 -0.5304
    7GL4    HG1  113   3.535   3.013   4.618 -0.7127  0.9506  2.8490
    7GL4    HG2  114   3.388   3.033   4.510 -2.1693  0.5891  0.0583
    7GL4     CD  115   3.454   2.834   4.537  0.3006 -0.6042 -0.2544
    7GL4    OE1  116   3.383   2.739   4.572  0.5129  0.8140  0.8990
    7GL4   HE11  117   3.385   2.667   4.509  0.9738 -1.8194  3.6645
    7GL4   HE12  118   3.384   2.745   4.668 -2.3936  0.4149  1.0323
    7GL4    OE2  119   3.531   2.805   4.445 -0.4283  0.3714 -0.0958
    7GL4   HE21  120   3.607   2.864   4.452 -1.5783  1.7690  1.7584
    7GL4   HE22  121   3.496   2.737   4.387 -1.9031  0.0503  1.1102
    7GL4      C  122   3.513   2.906   4.890  0.4742 -0.4591  0.2423
    7GL4      O  123   3.603   2.821   4.874 -0.1276 -0.4716 -0.0379
    8LEU      N  124   3.533   2.997   4.990 -0.3870  0.5372  0.2807
    8LEU      H  125   3.462   3.060   5.024  0.8980  1.0300  2.2173
    8LEU     CA  126   3.663   3.015   5.051  0.6374  0.0084 -0.0888
    8LEU     HA  127   3.732   3.016   4.967 -0.3703 -0.3118 -0.9546
    8LEU     CB  128   3.663   3.146   5.124 -0.7330  0.5228 -0.7291
    8LEU    HB1  129   3.577   3.137   5.190  0.1857 -3.3965  0.1979
    8LEU    HB2  130   3.644   3.234   5.063  0.2414  1.6965  0.5939
    8LEU     CG  131   3.785   3.173   5.216 -0.4564  0.4179 -0.4720
    8LEU     HG  132   3.813   3.077   5.257 -0.4629  1.2052  1.4785
    8LEU    CD1  133   3.903   3.223   5.136  0.4215 -0.0121  0.3317
    8LEU   HD11  134   3.996   3.204   5.189  0.3461 -0.2077  0.3939
    8LEU   HD12  135   3.909   3.153   5.053 -0.6871 -1.0074  1.0621
    8LEU   HD13  136   3.888   3.327   5.105 -0.1015 -0.5237 -1.2440
    8LEU    CD2  137   3.750   3.249   5.342 -1.0434  0.3259 -0.2972
    8LEU   HD21  138   3.720   3.351   5.318 -3.0137 -0.5336 -1.6975
    8LEU   HD22  139   3.659   3.210   5.386 -0.0524 -0.7166  0.9202
    8LEU   HD23  140   3.839   3.246   5.405 -0.8643  1.3060 -0.4930
    8LEU      C  141   3.685   2.898   5.147 -0.0653  0.4307  0.0884
    8LEU      O  142   3.798   2.849   5.153 -0.1486 -0.2557  0.1989
    9ALA      N  143   3.583   2.844   5.219 -0.1662  0.0953 -0.2405
    9ALA      H  144   3.498   2.898   5.231  0.0408  0.3940 -0.1109
    9ALA     CA  145   3.601   2.718   5.292 -0.6215 -0.0508 -0.7296
    9ALA     HA  146   3.690   2.720   5.355 -1.3560 -0.5553  0.3608
    9ALA     CB  147   3.475   2.699   5.379  0.2111  0.3071 -0.1688
    9ALA    HB1  148   3.389   2.700   5.312  0.6802  1.2741 -0.7847
    9ALA    HB2  149   3.472   2.610   5.441  0.5281  0.9068  0.7127
    9ALA    HB3  150   3.457   2.786   5.442 -3.4125  1.4325 -2.4015
    9ALA      C  151   3.643   2.592   5.212 -0.0995  0.3539  0.1493
    9ALA      O  152   3.728   2.508   5.252 -0.0761 -0.9902 -0.6616
   10ALA      N  153   3.574   2.575   5.101  0.1765  0.2470  0.8967
   10ALA      H  154   3.499   2.636   5.072 -0.6867 -2.2106 -2.6923
   10ALA     CA  155   3.623   2.484   4.999 -0.4749 -0.0513 -0.6953
   10ALA     HA  156   3.614   2.383   5.040  2.5152 -0.3777 -0.6087
   10ALA     CB  157   3.530   2.501   4.882 -0.2242 -0.4897  0.3083
   10ALA    HB1  158   3.554   2.422   4.812  1.2249 -1.0733  1.4120
   10ALA    HB2  159   3.428   2.479   4.914  0.3854 -0.7520  2.2113
   10ALA    HB3  160   3.527   2.598   4.833 -1.2785 -0.3763  0.5524
   10ALA      C  161   3.768   2.517   4.950  0.2091 -0.5847 -0.3165
   10ALA      O  162   3.842   2.422   4.939 -0.0845  0.2729  0.5609
   11ALA      N  163   3.811   2.640   4.931 -0.0192 -0.5041  0.7117
   11ALA      H  164   3.751   2.720   4.938  0.6999  0.3210 -1.5402
   11ALA     CA  165   3.944   2.664   4.870  0.4268  0.5344  0.2211
   11ALA     HA  166   3.946   2.615   4.773 -0.1057  0.8376  0.0531
   11ALA     CB  167   3.944   2.818   4.836 -0.5199 -0.6712  0.2948
   11ALA    HB1  168   4.023   2.851   4.769 -1.8771 -1.9585 -2.0765
   11ALA    HB2  169   3.844   2.833   4.793  0.7386  0.3597 -2.5405
   11ALA    HB3  170   3.944   2.873   4.930 -1.9981  0.3538 -0.2525
   11ALA      C  171   4.058   2.624   4.962  0.0628 -0.0865  0.6700
   11ALA      O  172   4.159   2.570   4.924  0.2036 -0.2050 -0.1100
   12MET      N  173   4.033   2.661   5.088  0.0303 -0.1116  0.0118
   12MET      H  174   3.940   2.698   5.099 -0.0728 -0.5139  0.6053
   12MET     CA  175   4.096   2.626   5.209 -0.0483  0.2003 -0.1241
   12MET     HA  176   4.202   2.646   5.197  0.7373 -3.3134 -0.1742
   12MET     CB  177   4.046   2.697   5.334 -0.3902  0.4684 -0.8104
   12MET    HB1  178   4.092   2.655   5.424  0.4876 -0.3624 -1.6280
   12MET    HB2  179   3.940   2.679   5.350 -0.8214  2.3416 -1.3156
   12MET     CG  180   4.074   2.847   5.330  0.3514  0.0967 -0.8093
   12MET    HG1  181   4.038   2.883   5.234  0.3543  1.5364 -0.2845
   12MET    HG2  182   4.180   2.862   5.349  0.3208 -0.2494 -0.3380
   12MET     SD  183   3.992   2.947   5.456 -0.3822 -0.2718  0.1023
   12MET     CE  184   4.103   3.094   5.441 -0.5632  0.2044 -0.3688
   12MET    HE1  185   4.196   3.074   5.494 -0.6783 -0.0144 -0.2478
   12MET    HE2  186   4.120   3.108   5.334 -0.8029 -0.5257 -0.5126
   12MET    HE3  187   4.069   3.184   5.491 -2.3811 -1.0673  0.8055
   12MET      C  188   4.094   2.472   5.236  0.3405 -0.4478  0.2115
   12MET      O  189   4.198   2.416   5.264  0.1826  0.5345 -0.1373
   13LY3      N  190   3.986   2.392   5.205 -0.8694 -1.2848 -0.4204
   13LY3      H  191   3.901   2.440   5.181 -1.2462 -2.0124 -0.5678
   13LY3     CA  192   3.987   2.243   5.209  0.5662 -0.2789 -0.5020
   13LY3     HA  193   4.051   2.216   5.293  1.0689  0.5029 -0.6243
   13LY3     CB  194   3.848   2.192   5.227 -0.0028 -0.2046  0.5395
   13LY3    HB1  195   3.792   2.225   5.139 -0.5709  1.9006  1.6306
   13LY3    HB2  196   3.797   2.230   5.316 -0.0410 -1.5191  1.1120
   13LY3     CG  197   3.842   2.044   5.247  0.1134 -0.1697  0.4868
   13LY3    HG1  198   3.909   2.010   5.326  0.0815 -0.1716  0.5129
   13LY3    HG2  199   3.868   1.998   5.151 -0.6179  0.3157  0.0409
   13LY3     CD  200   3.698   2.002   5.275  0.8740  0.5023  0.3131
   13LY3    HD1  201   3.640   2.022   5.185 -0.3781  1.0142  1.2108
   13LY3    HD2  202   3.649   2.054   5.357 -2.9625 -0.8436 -0.9119
   13LY3     CE  203   3.681   1.849   5.283 -0.2462  0.0981 -0.3307
   13LY3    HE1  204   3.753   1.798   5.219  0.0835 -0.6371  0.6012
   13LY3    HE2  205   3.581   1.817   5.254 -0.5805 -0.5550  1.4129
   13LY3     NZ  206   3.707   1.801   5.425  0.8597  0.6375  0.7525
   13LY3    HZ1  207   3.732   1.704   5.428  1.1585  0.6506 -0.7010
   13LY3    HZ2  208   3.795   1.834   5.462  1.8232  1.2555 -1.8738
   13LY3    HZ3  209   3.623   1.816   5.480 -0.6514 -0.6495 -1.0738
   13LY3      C  210   4.061   2.181   5.093 -0.4395  0.0322  0.2170
   13LY3      O  211   4.153   2.097   5.115  0.1864  0.0881  0.4460
   14ARG      N  212   4.051   2.240   4.974  0.1643 -0.1637  0.5319
   14ARG      H  213   3.973   2.303   4.965 -1.1843 -1.9515 -1.1420
   14ARG     CA  214   4.114   2.202   4.848  0.2092 -0.0787 -0.1547
   14ARG     HA  215   4.113   2.096   4.827  2.9184  0.1881 -2.2510
   14ARG     CB  216   4.063   2.287   4.728 -0.4025  0.6529  0.0039
   14ARG    HB1  217   4.118   2.263   4.637  0.2543 -2.3451  1.0717
   14ARG    HB2  218   4.063   2.393   4.753 -0.8310  0.4520  0.8729
   14ARG     CG  219   3.919   2.253   4.685  0.7301  0.0557 -0.1147
   14ARG    HG1  220   3.856   2.241   4.773  1.9745  1.1430  0.9785
   14ARG    HG2  221   3.916   2.159   4.630  1.3707 -0.2521  0.3501
   14ARG     CD  222   3.869   2.367   4.596  0.5106  0.0026 -0.2033
   14ARG    HD1  223   3.893   2.357   4.490 -0.3332  0.5279 -0.4586
   14ARG    HD2  224   3.914   2.459   4.632  0.8401 -0.2124 -0.0669
   14ARG     NE  225   3.727   2.378   4.578  0.2049 -0.2294 -0.1524
   14ARG     HE  226   3.670   2.296   4.584  1.5010 -1.1563 -0.0211
   14ARG     CZ  227   3.663   2.493   4.550 -0.0651  0.0818  0.5915
   14ARG    NH1  228   3.713   2.606   4.520 -0.2641  0.1119 -0.0351
   14ARG   HH11  229   3.812   2.614   4.500 -0.7579  4.2835 -1.8793
   14ARG   HH12  230   3.651   2.680   4.492  0.3279  0.5137 -0.3053
   14ARG    NH2  231   3.532   2.495   4.551 -0.1516  0.0426  0.7496
   14ARG   HH21  232   3.491   2.405   4.570  2.4584 -1.9988 -2.3080
   14ARG   HH22  233   3.485   2.582   4.529  3.0413  1.8004  0.2956
   14ARG      C  234   4.269   2.229   4.851  0.2621  0.2637  0.1986
   14ARG      O  235   4.345   2.159   4.778 -0.6387  0.0364 -0.2109
   15HI2      N  236   4.318   2.318   4.934  0.3063  0.4587 -0.4279
   15HI2      H  237   4.249   2.383   4.970  2.4482  2.4863  0.2695
   15HI2     CA  238   4.459   2.346   4.968 -0.2538 -0.1908  0.2031
   15HI2     HA  239   4.522   2.274   4.917 -0.3370 -1.3484  1.6582
   15HI2     CB  240   4.499   2.490   4.930  0.7019  0.1873  1.2938
   15HI2    HB1  241   4.602   2.509   4.960  0.8269  0.4905  0.6822
   15HI2    HB2  242   4.435   2.561   4.982 -1.0599 -0.7126  0.4744
   15HI2     CG  243   4.494   2.519   4.787  0.0642  0.3106 -0.1919
   15HI2    ND1  244   4.575   2.469   4.687  0.1442 -0.3447 -0.1211
   15HI2    HD1  245   4.650   2.402   4.696  0.3166 -0.1564 -0.1591
   15HI2    CE1  246   4.531   2.518   4.572 -0.3624  0.2340 -0.1541
   15HI2    HE1  247   4.588   2.505   4.481  1.2012  1.3885  0.6293
   15HI2    NE2  248   4.438   2.604   4.593 -0.0229 -0.7580 -0.0589
   15HI2    HE2  249   4.387   2.652   4.521 -0.5519 -0.2254  0.6525
   15HI2    CD2  250   4.423   2.612   4.727  0.4497 -0.3809 -0.1993
   15HI2    HD2  251   4.342   2.668   4.770 -1.6800 -3.5125  0.1853
   15HI2      C  252   4.485   2.327   5.118 -0.1956  0.5033 -0.0208
   15HI2      O  253   4.565   2.400   5.175  0.3596  0.0019 -0.4807
   16GLY      N  254   4.424   2.222   5.175 -0.3158 -0.3736  0.1472
   16GLY      H  255   4.352   2.174   5.122  1.8144 -1.5270 -1.9087
   16GLY     CA  256   4.471   2.156   5.297 -0.1555  0.2704  0.0607
   16GLY    HA1  257   4.574   2.125   5.285 -0.1335 -0.0275  0.8953
   16GLY    HA2  258   4.402   2.073   5.314 -1.3486  1.5942  2.1853
   16GLY      C  259   4.472   2.236   5.431 -0.2370  0.5318  0.4084
   16GLY      O  260   4.534   2.183   5.528  0.0068  0.2993  0.0824
   17LEU      N  261   4.404   2.349   5.441 -0.0803 -0.3720  0.3895
   17LEU      H  262   4.348   2.381   5.363  1.2812 -1.3072 -1.0435
   17LEU     CA  263   4.402   2.428   5.565 -0.0277 -0.0544 -0.5263
   17LEU     HA  264   4.497   2.419   5.616 -0.3403  0.3472  0.1518
   17LEU     CB  265   4.369   2.577   5.524 -0.1972 -0.6457 -0.0720
   17LEU    HB1  266   4.267   2.589   5.487  1.3178  2.4876 -3.9047
   17LEU    HB2  267   4.429   2.602   5.436  1.5209 -0.2820  1.1556
   17LEU     CG  268   4.408   2.669   5.642 -0.4870  0.0079  0.0911
   17LEU     HG  269   4.332   2.659   5.720 -0.9818  0.9565 -0.2573
   17LEU    CD1  270   4.559   2.672   5.678  0.0838 -0.3474  0.0508
   17LEU   HD11  271   4.612   2.671   5.582  1.7519  1.6031  0.8782
   17LEU   HD12  272   4.581   2.762   5.735 -1.1041 -0.8955  1.4312
   17LEU   HD13  273   4.579   2.582   5.736  0.1000 -1.1933 -1.2217
   17LEU    CD2  274   4.368   2.810   5.593  0.3202  0.2215  0.3175
   17LEU   HD21  275   4.417   2.821   5.496  0.6335 -1.3173  0.2791
   17LEU   HD22  276   4.262   2.830   5.578  0.6274  1.7614 -0.0230
   17LEU   HD23  277   4.401   2.884   5.667 -2.2751  0.5223  1.2789
   17LEU      C  278   4.287   2.382   5.666  0.1244 -0.3481 -0.1861
   17LEU      O  279   4.283   2.412   5.781  0.0172 -0.2450 -0.1545
   18AS4      N  280   4.190   2.304   5.608  0.0638 -0.0590  0.0849
   18AS4      H  281   4.206   2.282   5.511 -2.1878  0.4510 -0.4487
   18AS4     CA  282   4.080   2.236   5.680  0.0721  0.3282 -0.7076
   18AS4     HA  283   4.000   2.303   5.710 -1.0437 -0.7955 -1.0836
   18AS4     CB  284   4.014   2.135   5.590  0.5462  0.3965 -0.9482
   18AS4    HB1  285   4.086   2.072   5.537 -2.1103 -1.2193 -2.8442
   18AS4    HB2  286   3.969   2.197   5.512 -1.2525  1.6371  0.9751
   18AS4     CG  287   3.894   2.061   5.652  0.7163 -0.0877  0.0708
   18AS4    OD1  288   3.871   1.947   5.614 -0.1899  0.5136 -0.3999
   18AS4   HD11  289   3.922   1.934   5.533 -0.1248  3.2383 -0.8730
   18AS4   HD12  290   3.833   1.887   5.679  0.9970  3.0733  2.9322
   18AS4    OD2  291   3.817   2.127   5.722 -0.0177 -0.1817  0.1505
   18AS4   HD21  292   3.842   2.134   5.814 -1.0568 -1.4370  0.5435
   18AS4   HD22  293   3.736   2.146   5.673 -1.3280  0.2370  2.3613
   18AS4      C  294   4.125   2.169   5.813  0.6642  0.1951 -0.8093
   18AS4      O  295   4.205   2.073   5.812 -0.0041 -0.5397 -0.0480
   19ASN      N  296   4.077   2.222   5.928  0.1180  0.1695  0.6075
   19ASN      H  297   4.029   2.311   5.931  0.4499  0.3288  2.2216
   19ASN     CA  298   4.104   2.170   6.063  0.0036  0.2047  0.5319
   19ASN     HA  299   4.070   2.243   6.136 -0.3458  1.4973 -0.8750
   19ASN     CB  300   4.017   2.051   6.087 -0.5889  0.0553  0.0398
   19ASN    HB1  301   4.045   1.977   6.012  0.3594  1.7776 -1.3863
   19ASN    HB2  302   3.911   2.070   6.069 -1.2653 -3.1626  0.0405
   19ASN     CG  303   4.028   1.980   6.219  0.1756  0.1383 -0.1129
   19ASN    OD1  304   4.008   2.030   6.328  0.3374 -0.1262 -0.3274
   19ASN    ND2  305   4.057   1.850   6.211  0.4190  0.7158  0.0086
   19ASN   HD21  306   4.095   1.817   6.123 -0.8728  2.4779 -1.2806
   19ASN   HD22  307   4.067   1.792   6.293 -1.3202 -0.9468 -0.8811
   19ASN      C  308   4.255   2.137   6.094 -0.4156 -0.5628  0.2393
   19ASN      O  309   4.300   2.067   6.186 -0.0595  0.4574  0.0192
   20TY1      N  310   4.344   2.202   6.015 -0.2434 -0.4802 -0.4815
   20TY1      H  311   4.316   2.259   5.936 -0.2591 -1.1153 -0.9420
   20TY1     CA  312   4.489   2.191   6.024 -0.9610 -0.2265 -0.4593
   20TY1     HA  313   4.522   2.087   6.020  1.1638  0.3331  0.8184
   20TY1     CB  314   4.555   2.265   5.905 -0.0015  0.2952  0.3874
   20TY1    HB1  315   4.520   2.367   5.914  0.1385  0.2360  1.9370
   20TY1    HB2  316   4.517   2.218   5.814  2.7295 -2.0298  0.2874
   20TY1     CG  317   4.709   2.257   5.895  0.0339 -0.0282  0.1858
   20TY1    CD1  318   4.776   2.136   5.862  0.0519  0.4665  0.3998
   20TY1    HD1  319   4.729   2.044   5.832  0.8374  0.3456 -0.5090
   20TY1    CE1  320   4.915   2.135   5.867 -0.3220  0.4618 -1.1420
   20TY1    HE1  321   4.967   2.045   5.838 -0.7745 -0.7043  1.3593
   20TY1     CZ  322   4.987   2.257   5.888  0.5046  0.0756 -0.1520
   20TY1     OH  323   5.125   2.262   5.879  0.2246  0.4664 -0.5849
   20TY1    HH1  324   5.150   2.355   5.874 -2.3181  1.2653 -0.0383
   20TY1    HH2  325   5.168   2.179   5.857  0.7462  0.3987  0.6305
   20TY1    CE2  326   4.923   2.377   5.927  0.0663  0.1484 -0.6673
   20TY1    HE2  327   4.988   2.464   5.931  1.6579 -1.0456  1.5618
   20TY1    CD2  328   4.779   2.377   5.935  0.3993  0.3191 -0.9008
   20TY1    HD2  329   4.723   2.469   5.940 -1.0074 -0.5757  1.6846
   20TY1      C  330   4.542   2.250   6.161  0.7864 -0.4352 -0.0222
   20TY1      O  331   4.494   2.354   6.198 -0.1501  0.6048 -0.0032
   21ARG      N  332   4.627   2.180   6.241 -0.0459  0.3191 -0.3244
   21ARG      H  333   4.652   2.086   6.212  0.9062  0.7390 -0.8994
   21ARG     CA  334   4.648   2.211   6.390  0.4201  0.0600  0.3734
   21ARG     HA  335   4.691   2.128   6.446  1.1215 -0.2534 -0.6011
   21ARG     CB  336   4.745   2.328   6.399  0.7495 -0.5848 -0.3116
   21ARG    HB1  337   4.769   2.359   6.501 -0.4911  1.5444 -0.6174
   21ARG    HB2  338   4.698   2.418   6.357 -0.7561  0.1113  2.5895
   21ARG     CG  339   4.883   2.307   6.339 -0.1028  0.8624 -0.3605
   21ARG    HG1  340   4.947   2.386   6.376  0.1375 -0.0972  1.3910
   21ARG    HG2  341   4.871   2.305   6.231  0.4122  0.0433 -0.4145
   21ARG     CD  342   4.942   2.180   6.384  0.3779 -0.2734 -0.3522
   21ARG    HD1  343   4.876   2.094   6.369 -1.9700  1.5804 -1.2819
   21ARG    HD2  344   4.948   2.186   6.493 -2.4845  0.3141 -0.1585
   21ARG     NE  345   5.078   2.161   6.331  0.5581  0.5901  0.0315
   21ARG     HE  346   5.150   2.218   6.375  0.7220 -0.8965  1.7820
   21ARG     CZ  347   5.121   2.088   6.231 -0.3531 -1.1192  0.1601
   21ARG    NH1  348   5.036   2.018   6.152 -0.2672  0.0564  0.4356
   21ARG   HH11  349   4.936   2.030   6.160 -0.1046  2.1957 -0.1838
   21ARG   HH12  350   5.074   1.997   6.061  1.4207 -0.7785  1.2900
   21ARG    NH2  351   5.249   2.077   6.206  0.4006  0.0395  0.0545
   21ARG   HH21  352   5.315   2.121   6.268  0.7783 -0.5792  0.1071
   21ARG   HH22  353   5.269   2.014   6.129 -1.1106  0.8932 -1.1074
   21ARG      C  354   4.520   2.238   6.472  0.0930  0.2013 -0.8299
   21ARG      O  355   4.528   2.319   6.567 -0.1921 -0.2494  0.5019
   22GLY      N  356   4.405   2.181   6.436 -0.1626  0.3795  0.0348
   22GLY      H  357   4.392   2.136   6.347  0.0627  0.6928 -0.1546
   22GLY     CA  358   4.278   2.187   6.516 -0.4985  0.4012  0.5900
   22GLY    HA1  359   4.298   2.168   6.622 -0.4567 -0.1131  0.4886
   22GLY    HA2  360   4.209   2.109   6.484 -1.1268  0.0750  2.5973
   22GLY      C  361   4.209   2.321   6.507 -0.3429 -0.4941 -0.0844
   22GLY      O  362   4.108   2.340   6.574 -0.0738  0.0631 -0.0316
   23TY1      N  363   4.251   2.408   6.415  0.2374 -0.0231  0.1256
   23TY1      H  364   4.315   2.381   6.342  0.6297 -1.3268  0.9139
   23TY1     CA  365   4.169   2.525   6.383 -0.2557 -0.0278 -0.1573
   23TY1     HA  366   4.118   2.556   6.475 -0.1296  0.4621 -0.2519
   23TY1     CB  367   4.261   2.639   6.333 -0.2588  0.8675  0.5489
   23TY1    HB1  368   4.197   2.713   6.286 -2.5293 -0.9243  0.6461
   23TY1    HB2  369   4.320   2.600   6.251 -0.1662 -0.1514  1.0757
   23TY1     CG  370   4.351   2.703   6.440 -0.7342 -0.3119  0.1829
   23TY1    CD1  371   4.291   2.789   6.532  0.0206 -0.5059 -0.7141
   23TY1    HD1  372   4.185   2.809   6.532  0.3287  1.2993 -1.5895
   23TY1    CE1  373   4.374   2.826   6.640  0.3740 -0.2028 -0.3964
   23TY1    HE1  374   4.332   2.885   6.721 -0.7823 -1.7753  0.2046
   23TY1     CZ  375   4.512   2.801   6.643  0.5984  0.3829  0.2396
   23TY1     OH  376   4.586   2.819   6.758 -0.0053 -0.7720  0.2659
   23TY1    HH1  377   4.679   2.836   6.742 -0.1668 -0.3177 -0.2284
   23TY1    HH2  378   4.535   2.788   6.833 -0.3006  0.1212  0.4507
   23TY1    CE2  379   4.576   2.737   6.534  0.0849  0.3251  0.3238
   23TY1    HE2  380   4.683   2.725   6.542  0.0185  0.2823  1.2781
   23TY1    CD2  381   4.490   2.690   6.426  0.1568  0.4779 -0.4597
   23TY1    HD2  382   4.533   2.627   6.350  0.6042 -0.6225  0.6636
   23TY1      C  383   4.060   2.500   6.281 -0.1207 -0.3935  0.0397
   23TY1      O  384   4.091   2.479   6.164 -0.4592  0.3083  0.0804
   24SER      N  385   3.933   2.478   6.324  0.0542  0.2238 -0.1468
   24SER      H  386   3.912   2.491   6.422 -1.6580  3.0925 -0.7770
   24SER     CA  387   3.817   2.444   6.237  0.0390  0.1111  0.3251
   24SER     HA  388   3.837   2.350   6.186 -1.5215 -0.0696  0.0067
   24SER     CB  389   3.697   2.419   6.331  0.0937  0.0872  0.2980
   24SER    HB1  390   3.650   2.517   6.342 -0.0757  0.2921 -1.8264
   24SER    HB2  391   3.732   2.381   6.426  3.4880  3.8895  0.8561
   24SER     OG  392   3.606   2.345   6.251 -0.3541 -0.1941 -0.1230
   24SER     HG  393   3.550   2.395   6.192 -2.0490  0.8965  2.2331
   24SER      C  394   3.798   2.556   6.138  0.5915 -0.8088 -0.5311
   24SER      O  395   3.806   2.670   6.185  0.0968  0.4538  0.2030
   25LEU      N  396   3.766   2.541   6.009  0.4323 -0.6444  0.1564
   25LEU      H  397   3.781   2.450   5.969  0.3123 -0.5521 -0.0997
   25LEU     CA  398   3.753   2.651   5.919  0.5455  0.3153  0.7053
   25LEU     HA  399   3.852   2.695   5.908 -0.3156  2.4527  1.1732
   25LEU     CB  400   3.707   2.600   5.781 -0.4929 -0.2858  0.5023
   25LEU    HB1  401   3.669   2.688   5.731  1.2024  0.4054  0.3500
   25LEU    HB2  402   3.627   2.528   5.798  0.1800 -1.8436 -2.2928
   25LEU     CG  403   3.817   2.531   5.698 -0.2646  0.5616  0.1945
   25LEU     HG  404   3.852   2.452   5.765  3.2739  0.5078 -1.4737
   25LEU    CD1  405   3.766   2.472   5.572  0.0581  0.2720  0.2519
   25LEU   HD11  406   3.706   2.543   5.516  1.9858  0.1075 -2.1886
   25LEU   HD12  407   3.849   2.433   5.514 -0.3838  0.8449 -0.8081
   25LEU   HD13  408   3.705   2.384   5.594 -1.4358  1.2524  0.2374
   25LEU    CD2  409   3.938   2.615   5.653  0.7763 -0.8849  0.2934
   25LEU   HD21  410   4.006   2.552   5.596  0.6411 -0.5257 -0.2774
   25LEU   HD22  411   3.886   2.692   5.595 -1.0395 -1.5553  0.9634
   25LEU   HD23  412   3.994   2.660   5.735  0.9510  0.9812 -0.7780
   25LEU      C  413   3.668   2.765   5.971  0.0456  0.2217 -0.0208
   25LEU      O  414   3.698   2.877   5.931  0.4306 -0.2469 -0.0719
   26GLY      N  415   3.563   2.736   6.054 -0.1088 -0.9809 -0.0688
   26GLY      H  416   3.525   2.643   6.064 -1.1020 -0.8842 -2.4428
   26GLY     CA  417   3.479   2.841   6.111  0.2615  0.2816  0.2999
   26GLY    HA1  418   3.415   2.810   6.194  0.9890 -0.3143  0.6477
   26GLY    HA2  419   3.415   2.882   6.033 -1.0444  1.1982  1.7865
   26GLY      C  420   3.559   2.959   6.168  0.3101 -0.4295 -0.3942
   26GLY      O  421   3.530   3.075   6.144 -0.2590  0.4735  0.4059
   27ASN      N  422   3.676   2.939   6.227  0.2865  0.4331  0.3518
   27ASN      H  423   3.705   2.843   6.238 -2.9978 -0.7919 -0.6355
   27ASN     CA  424   3.767   3.036   6.275 -0.1022  0.8240  0.4014
   27ASN     HA  425   3.706   3.103   6.336 -1.8236 -0.0673 -0.2665
   27ASN     CB  426   3.875   2.961   6.357  0.9625 -0.6664 -0.0867
   27ASN    HB1  427   3.968   3.018   6.358  0.3635  0.3477  2.2655
   27ASN    HB2  428   3.893   2.864   6.311  2.3193 -0.7408  0.5385
   27ASN     CG  429   3.842   2.947   6.504 -0.0697 -0.1864 -0.2144
   27ASN    OD1  430   3.930   2.925   6.584 -0.0441 -0.6478 -0.0267
   27ASN    ND2  431   3.719   2.949   6.552  0.6914  0.2250  0.4697
   27ASN   HD21  432   3.640   2.970   6.494 -0.2601 -2.7030  0.5535
   27ASN   HD22  433   3.705   2.903   6.641 -2.7615  0.1770  0.0267
   27ASN      C  434   3.842   3.119   6.173  0.4599  1.0289  0.0485
   27ASN      O  435   3.857   3.240   6.189 -0.5122 -0.4729  0.5111
   28TRP      N  436   3.888   3.053   6.062 -0.5594 -0.4547 -0.5840
   28TRP      H  437   3.877   2.955   6.042  0.5274 -0.2448 -2.4698
   28TRP     CA  438   3.954   3.123   5.959  0.8239 -0.1028 -0.5311
   28TRP     HA  439   4.036   3.185   5.997  0.1495  1.1045 -0.9808
   28TRP     CB  440   4.024   3.020   5.868  0.3255 -0.1600 -0.4736
   28TRP    HB1  441   4.082   3.085   5.802 -0.3010  2.2694  1.1971
   28TRP    HB2  442   3.951   2.963   5.811 -0.1929 -1.9383  1.8065
   28TRP     CG  443   4.134   2.938   5.927 -0.0420 -0.4342 -0.3181
   28TRP    CD1  444   4.120   2.816   5.985 -0.6673  0.3688  0.2311
   28TRP    HD1  445   4.032   2.755   5.995  0.5237 -1.8744 -1.7550
   28TRP    NE1  446   4.246   2.770   6.025  0.7525  0.3795 -0.1673
   28TRP    HE1  447   4.257   2.674   6.053  1.0485  1.3633  3.6817
   28TRP    CE2  448   4.344   2.866   6.002 -0.5398  0.3452  0.5396
   28TRP    CZ2  449   4.488   2.859   6.013  0.1269 -0.5065  0.4522
   28TRP    HZ2  450   4.541   2.770   6.046  1.3937  0.0816  0.0661
   28TRP    CH2  451   4.563   2.970   5.972 -0.4376 -1.1733 -0.1571
   28TRP    HH2  452   4.671   2.972   5.975 -0.1952  1.8222 -3.5213
   28TRP    CZ3  453   4.495   3.082   5.922  0.5920  0.4625  0.1398
   28TRP    HZ3  454   4.551   3.168   5.889  0.7151 -0.3216 -1.8437
   28TRP    CE3  455   4.354   3.086   5.898  0.6586 -0.4764  0.1429
   28TRP    HE3  456   4.304   3.171   5.853 -0.3820 -1.2878 -0.2864
   28TRP    CD2  457   4.277   2.973   5.939  0.3482 -0.5496 -0.7210
   28TRP      C  458   3.867   3.208   5.871 -0.5627 -0.2615  0.2554
   28TRP      O  459   3.903   3.322   5.827  0.1780  0.8569  0.4266
   29VAL      N  460   3.746   3.161   5.848 -0.2862 -0.0393 -0.4307
   29VAL      H  461   3.719   3.077   5.898  2.3518  0.0472  1.3185
   29VAL     CA  462   3.641   3.238   5.763 -0.4240  0.8309  0.3488
   29VAL     HA  463   3.689   3.276   5.673  1.3961 -1.2171  0.3868
   29VAL     CB  464   3.536   3.136   5.706  0.6891 -0.7879 -0.3126
   29VAL     HB  465   3.476   3.103   5.791 -1.6308  1.9707 -0.7153
   29VAL    CG1  466   3.434   3.201   5.613 -0.0198  0.2477  0.6704
   29VAL   HG11  467   3.362   3.131   5.571  0.9099  0.0883 -0.7149
   29VAL   HG12  468   3.371   3.273   5.666 -0.1885  1.4020 -1.0156
   29VAL   HG13  469   3.493   3.254   5.538 -1.6067  1.3168  0.1131
   29VAL    CG2  470   3.599   3.017   5.626  0.3229  0.3526 -0.2980
   29VAL   HG21  471   3.659   2.956   5.694  0.6293  0.1536 -0.7450
   29VAL   HG22  472   3.522   2.948   5.593 -1.2246  1.9830 -0.2079
   29VAL   HG23  473   3.674   3.049   5.554  1.8666 -0.1767  0.9966
   29VAL      C  474   3.582   3.358   5.835 -0.0615  0.0446 -0.4471
   29VAL      O  475   3.559   3.464   5.787 -0.2643 -0.7859  0.2568
   30CY2      N  476   3.570   3.351   5.969  0.1949  0.4980 -0.3573
   30CY2      H  477   3.575   3.260   6.013 -0.0629  0.8846  0.4874
   30CY2     CA  478   3.532   3.457   6.062  0.1845  0.6081  0.2495
   30CY2     HA  479   3.438   3.505   6.033  1.0465  0.6480 -2.9210
   30CY2     CB  480   3.512   3.389   6.195 -0.1773 -0.0875  0.3208
   30CY2    HB1  481   3.607   3.354   6.236  0.0773 -0.0016 -0.1976
   30CY2    HB2  482   3.432   3.315   6.192 -2.8416  2.6732 -2.3894
   30CY2     SG  483   3.443   3.510   6.315  0.4175 -0.1356  0.2752
   30CY2    HG1  484   3.421   3.445   6.430  0.9336 -0.6353  0.0964
   30CY2    HG2  485   3.526   3.612   6.336  1.1837 -0.5000 -0.9144
   30CY2    HG3  486   3.325   3.554   6.271  1.5569  2.0426 -0.7287
   30CY2      C  487   3.642   3.566   6.062 -0.3394 -0.1463 -0.3473
   30CY2      O  488   3.600   3.679   6.070  0.1644 -0.4565  0.3347
   31ALA      N  489   3.769   3.537   6.068 -1.0374 -0.2923  0.2858
   31ALA      H  490   3.786   3.439   6.081 -0.1749 -0.0398  1.2805
   31ALA     CA  491   3.877   3.633   6.053 -1.0909  0.9146 -0.2378
   31ALA     HA  492   3.866   3.708   6.131  0.8847  2.0304 -0.9729
   31ALA     CB  493   4.014   3.564   6.080 -0.5371  0.4726 -0.2808
   31ALA    HB1  494   4.030   3.558   6.188  0.8356 -1.3214 -0.5302
   31ALA    HB2  495   4.022   3.462   6.042 -1.2874  1.1688 -2.4070
   31ALA    HB3  496   4.093   3.621   6.031  0.6764 -1.4982 -0.7441
   31ALA      C  497   3.884   3.710   5.919  0.7524 -0.0139  0.1981
   31ALA      O  498   3.881   3.834   5.918 -0.2649 -0.1938  0.5326
   32ALA      N  499   3.867   3.637   5.806  0.4182 -0.2822  0.0133
   32ALA      H  500   3.886   3.538   5.811  1.0143 -0.1198  2.2987
   32ALA     CA  501   3.865   3.702   5.669  0.4779  0.1559 -0.4096
   32ALA     HA  502   3.955   3.763   5.657  0.2505  0.8842  1.2930
   32ALA     CB  503   3.876   3.589   5.566 -0.1071 -0.2078  0.4889
   32ALA    HB1  504   3.887   3.629   5.465  0.3092  0.6711  0.8678
   32ALA    HB2  505   3.963   3.525   5.569 -0.2000 -0.3141  0.9118
   32ALA    HB3  506   3.785   3.530   5.558  0.7278 -1.4140 -0.2927
   32ALA      C  507   3.749   3.800   5.637 -0.0822  1.3715  0.1926
   32ALA      O  508   3.775   3.906   5.577 -0.5868  0.4525  0.3396
   33LY3      N  509   3.631   3.776   5.694  0.3223  0.6740  0.0987
   33LY3      H  510   3.613   3.684   5.734 -1.7054 -0.0171 -2.1514
   33LY3     CA  511   3.512   3.862   5.687  0.5497  0.1473  0.2561
   33LY3     HA  512   3.478   3.871   5.584  0.0141 -2.3437  0.1495
   33LY3     CB  513   3.404   3.795   5.775 -0.1449 -0.3081  0.3665
   33LY3    HB1  514   3.440   3.775   5.876 -1.1033 -2.4638  0.3384
   33LY3    HB2  515   3.411   3.698   5.726 -1.7975 -0.6614  0.7920
   33LY3     CG  516   3.256   3.841   5.767 -1.3785  0.1300  0.7730
   33LY3    HG1  517   3.241   3.932   5.825  2.3579 -0.2264  2.6079
   33LY3    HG2  518   3.191   3.767   5.812 -2.7474  1.1293  0.5013
   33LY3     CD  519   3.202   3.872   5.624  0.3200 -0.1301 -0.1746
   33LY3    HD1  520   3.209   3.774   5.576  0.1520 -0.0624 -0.3348
   33LY3    HD2  521   3.263   3.946   5.572  1.6630 -0.5390  0.7550
   33LY3     CE  522   3.052   3.907   5.629 -0.3071 -0.3451 -0.7640
   33LY3    HE1  523   3.036   3.959   5.723  2.1018 -1.2213  0.2201
   33LY3    HE2  524   2.990   3.818   5.631 -1.6584  0.5768  0.7809
   33LY3     NZ  525   3.021   3.990   5.510 -0.4968 -0.0665  0.1095
   33LY3    HZ1  526   2.923   4.016   5.516 -0.9170 -1.8903  2.6435
   33LY3    HZ2  527   3.076   4.074   5.511  0.1015 -0.4450 -0.5780
   33LY3    HZ3  528   3.034   3.934   5.427 -0.7867 -0.3901  0.2781
   33LY3      C  529   3.546   4.001   5.745  0.0333  0.5382 -0.0194
   33LY3      O  530   3.507   4.097   5.671 -0.4366 -0.9418 -0.2480
   34PHE      N  531   3.612   4.007   5.864  0.4569  0.2251 -0.4751
   34PHE      H  532   3.619   3.924   5.922 -1.1143 -0.9281 -1.8453
   34PHE     CA  533   3.665   4.133   5.927 -0.3892  0.8018  0.2395
   34PHE     HA  534   3.584   4.206   5.919 -2.8424 -1.3868  2.5418
   34PHE     CB  535   3.699   4.114   6.075  0.0029  0.0673 -0.3509
   34PHE    HB1  536   3.730   4.209   6.118  0.2095 -0.0275 -0.2919
   34PHE    HB2  537   3.788   4.051   6.083 -0.7189 -0.7376  2.4286
   34PHE     CG  538   3.588   4.063   6.160  0.8538 -0.3061  1.0972
   34PHE    CD1  539   3.591   3.934   6.217 -0.0244 -0.5386  0.3650
   34PHE    HD1  540   3.673   3.867   6.193  0.8506  1.4254 -2.6430
   34PHE    CE1  541   3.490   3.889   6.304 -0.5592 -1.0559 -0.5355
   34PHE    HE1  542   3.489   3.790   6.348 -0.3198 -0.0063  1.9986
   34PHE     CZ  543   3.382   3.974   6.323  1.0829 -0.3414 -0.2996
   34PHE     HZ  544   3.291   3.951   6.377  0.5742  2.1575  0.0185
   34PHE    CE2  545   3.375   4.098   6.261 -0.0924  0.1473 -0.5016
   34PHE    HE2  546   3.290   4.164   6.275  0.0220  0.4336 -1.1547
   34PHE    CD2  547   3.477   4.142   6.182  0.1206  0.1164 -0.3654
   34PHE    HD2  548   3.465   4.237   6.131 -2.3483  0.3832  0.5741
   34PHE      C  549   3.779   4.196   5.841  0.8628  0.7184 -0.1519
   34PHE      O  550   3.771   4.308   5.801 -0.1465 -0.4531  0.3303
   35GL4      N  551   3.885   4.119   5.818 -0.3373  0.5651  0.4474
   35GL4      H  552   3.883   4.023   5.849 -0.2053  0.1559 -0.7860
   35GL4     CA  553   4.013   4.170   5.752 -0.1659  0.4135  0.6309
   35GL4     HA  554   4.052   4.258   5.804  3.4968  0.2895 -1.5410
   35GL4     CB  555   4.111   4.060   5.785  0.7613  0.0581 -0.1806
   35GL4    HB1  556   4.201   4.079   5.726  1.2481 -3.0755 -0.6199
   35GL4    HB2  557   4.076   3.966   5.743  0.4846 -0.0242  0.2228
   35GL4     CG  558   4.154   4.052   5.934 -0.2396 -0.1418 -0.1390
   35GL4    HG1  559   4.219   3.967   5.951 -0.0546  0.1783  0.8454
   35GL4    HG2  560   4.062   4.038   5.992 -1.0552 -1.7415 -1.7490
   35GL4     CD  561   4.217   4.181   5.985  0.6420 -0.0765  0.9476
   35GL4    OE1  562   4.188   4.229   6.096  0.5084 -0.3213 -0.5767
   35GL4   HE11  563   4.158   4.320   6.098 -1.6585 -0.9845  1.0476
   35GL4   HE12  564   4.162   4.153   6.149 -0.8343  1.4533  1.4331
   35GL4    OE2  565   4.302   4.238   5.911 -0.2652 -0.6621 -0.3210
   35GL4   HE21  566   4.266   4.310   5.859  0.4923 -1.2001 -1.6486
   35GL4   HE22  567   4.391   4.202   5.910 -0.7691 -1.9809  0.0106
   35GL4      C  568   4.020   4.211   5.608 -0.1800  0.3737  0.7526
   35GL4      O  569   4.092   4.297   5.573  0.2531 -0.1549 -0.6220
   36SER      N  570   3.933   4.153   5.525  0.1254  0.6021  0.6020
   36SER      H  571   3.882   4.069   5.545 -0.6018  0.1973 -2.4428
   36SER     CA  572   3.940   4.170   5.382 -0.3289 -0.1460 -0.6395
   36SER     HA  573   3.980   4.268   5.357 -0.5896  0.4924  1.2761
   36SER     CB  574   4.025   4.060   5.314 -0.1939 -0.0690 -0.3738
   36SER    HB1  575   4.126   4.059   5.354  0.6904 -1.4669 -2.4785
   36SER    HB2  576   4.033   4.079   5.207 -1.9732 -3.8783 -1.3823
   36SER     OG  577   3.968   3.938   5.336  0.4461  0.1732  0.1735
   36SER     HG  578   4.021   3.869   5.377  0.0235  1.3387  2.8317
   36SER      C  579   3.798   4.172   5.322  0.4870  0.1413  0.2953
   36SER      O  580   3.783   4.196   5.202 -1.0984 -0.1816 -0.1817
   37ASN      N  581   3.696   4.136   5.398  0.0345  0.0547 -0.6622
   37ASN      H  582   3.713   4.131   5.498 -0.6598  2.5518 -0.3414
   37ASN     CA  583   3.564   4.080   5.345 -0.1149 -0.7697  0.4066
   37ASN     HA  584   3.519   4.019   5.424  0.7856 -0.4264  1.2064
   37ASN     CB  585   3.470   4.198   5.319 -0.6352  0.1336  0.1241
   37ASN    HB1  586   3.506   4.245   5.227  1.1297 -0.6937  0.3570
   37ASN    HB2  587   3.450   4.259   5.407 -2.1193 -2.6928  1.8570
   37ASN     CG  588   3.325   4.155   5.290  0.6848 -0.4646  0.3214
   37ASN    OD1  589   3.296   4.039   5.304 -0.2785 -0.6532 -0.2523
   37ASN    ND2  590   3.230   4.247   5.272  0.5020 -0.0276  0.3087
   37ASN   HD21  591   3.256   4.343   5.250  1.6992 -0.4088  0.0039
   37ASN   HD22  592   3.134   4.218   5.267  0.4697  0.2238 -0.8204
   37ASN      C  593   3.581   3.994   5.218 -0.1713 -0.5441  0.1679
   37ASN      O  594   3.524   4.022   5.112 -0.3838  0.4611 -0.0556
   38PHE      N  595   3.661   3.888   5.228 -0.5225 -0.1425 -0.6612
   38PHE      H  596   3.710   3.873   5.315 -1.1713  0.6840 -0.1319
   38PHE     CA  597   3.698   3.796   5.128  0.5129  0.6583 -0.2231
   38PHE     HA  598   3.781   3.738   5.169  0.4762 -0.5873 -1.7915
   38PHE     CB  599   3.572   3.698   5.099 -0.3495  0.2806 -0.1337
   38PHE    HB1  600   3.599   3.629   5.020 -2.6600 -0.1321 -0.6295
   38PHE    HB2  601   3.491   3.762   5.064  0.8001  3.1010  1.9046
   38PHE     CG  602   3.505   3.626   5.213  0.6556  0.3297  0.5655
   38PHE    CD1  603   3.579   3.566   5.318 -0.4523  0.1365  0.0442
   38PHE    HD1  604   3.687   3.565   5.310 -0.3744  1.4662  0.6695
   38PHE    CE1  605   3.525   3.509   5.436  0.7367  0.0299 -0.9826
   38PHE    HE1  606   3.579   3.468   5.520  0.6593 -0.8822 -1.3669
   38PHE     CZ  607   3.385   3.512   5.452 -0.0184 -0.2366  0.1536
   38PHE     HZ  608   3.339   3.467   5.538 -0.2656  0.3496  0.3327
   38PHE    CE2  609   3.303   3.578   5.356  0.2881 -0.0823 -0.3769
   38PHE    HE2  610   3.195   3.573   5.363  0.3354 -3.6825  0.0311
   38PHE    CD2  611   3.364   3.637   5.242 -0.5336 -0.1965 -0.4944
   38PHE    HD2  612   3.294   3.689   5.179 -1.9399 -0.2666  0.9331
   38PHE      C  613   3.759   3.853   4.996 -0.0823 -0.0334 -0.6759
   38PHE      O  614   3.764   3.777   4.906 -0.1318 -0.0977  0.1854
   39ASN      N  615   3.811   3.976   4.991 -0.2902 -0.1906 -0.1179
   39ASN      H  616   3.786   4.035   5.069 -0.1869  0.4759 -0.5795
   39ASN     CA  617   3.878   4.029   4.871 -0.2369  0.0629  0.2019
   39ASN     HA  618   3.830   3.995   4.779  1.0280 -0.4004 -0.3052
   39ASN     CB  619   3.851   4.180   4.875 -0.4118 -0.0828  0.1212
   39ASN    HB1  620   3.897   4.221   4.965  1.1660 -1.2188 -0.1278
   39ASN    HB2  621   3.745   4.204   4.874 -0.4491 -0.2443  0.0671
   39ASN     CG  622   3.909   4.266   4.770 -0.6539  0.3672  0.4702
   39ASN    OD1  623   3.960   4.239   4.664 -0.4894  0.4217 -0.1115
   39ASN    ND2  624   3.890   4.392   4.782 -0.6343 -0.1228  0.3022
   39ASN   HD21  625   3.845   4.434   4.862 -1.6186 -1.6151  0.5544
   39ASN   HD22  626   3.941   4.454   4.720 -0.3858 -0.8195 -0.2018
   39ASN      C  627   4.026   4.002   4.864 -0.8029  0.2257  0.8192
   39ASN      O  628   4.104   4.030   4.948  0.1193 -0.4322 -0.0515
   40THR      N  629   4.070   3.962   4.744  0.1675 -0.4361 -0.2812
   40THR      H  630   4.006   3.944   4.669  0.9108  0.9296 -1.2739
   40THR     CA  631   4.212   3.935   4.717  0.0575  0.4348  0.5419
   40THR     HA  632   4.247   3.878   4.803  2.0527  2.2023  0.9887
   40THR     CB  633   4.223   3.848   4.588  0.1770 -0.2698  0.1347
   40THR     HB  634   4.332   3.840   4.578  0.3336  1.8450 -0.3472
   40THR    CG2  635   4.173   3.709   4.613 -0.1799  0.1003  0.4015
   40THR   HG21  636   4.206   3.670   4.709  0.7416 -0.7468 -0.2362
   40THR   HG22  637   4.065   3.695   4.606 -0.1556  0.2502 -0.4071
   40THR   HG23  638   4.227   3.647   4.541  2.4643  1.7523  0.8188
   40THR    OG1  639   4.181   3.909   4.466  0.6441 -0.1712 -0.1073
   40THR    HG1  640   4.259   3.958   4.438  1.8651 -1.5561  0.7144
   40THR      C  641   4.305   4.060   4.706 -0.0631 -0.0933  0.5118
   40THR      O  642   4.424   4.048   4.711  0.0398  0.9590 -0.0894
   41GLN      N  643   4.250   4.178   4.683 -0.0617  0.1544 -0.4242
   41GLN      H  644   4.149   4.185   4.681  0.0700  4.2511 -0.0503
   41GLN     CA  645   4.319   4.303   4.661 -0.6818 -0.0761 -0.0393
   41GLN     HA  646   4.422   4.284   4.631 -0.5987 -0.8259  0.6847
   41GLN     CB  647   4.240   4.391   4.562  0.3320  0.4487 -0.0490
   41GLN    HB1  648   4.291   4.484   4.539  0.8331  0.4987  1.1461
   41GLN    HB2  649   4.147   4.419   4.613  0.1638 -0.1578 -0.0077
   41GLN     CG  650   4.186   4.329   4.428 -0.1835  0.8956 -0.2477
   41GLN    HG1  651   4.111   4.397   4.387  1.1207  0.7875 -2.9948
   41GLN    HG2  652   4.145   4.228   4.439 -0.2149  0.8625 -0.6691
   41GLN     CD  653   4.287   4.335   4.310 -0.1557 -0.5696  0.1474
   41GLN    OE1  654   4.398   4.391   4.326  0.0522 -0.8769 -0.3138
   41GLN    NE2  655   4.258   4.269   4.201  0.2354  0.4843 -0.1127
   41GLN   HE21  656   4.164   4.231   4.204  0.9670 -1.4209  2.5059
   41GLN   HE22  657   4.317   4.275   4.120  0.3617  1.7357  0.0587
   41GLN      C  658   4.322   4.390   4.795  0.2178  0.6089  0.3705
   41GLN      O  659   4.347   4.514   4.784 -0.3084 -0.7582 -0.2108
   42ALA      N  660   4.295   4.332   4.905 -0.5267 -0.1033  0.2121
   42ALA      H  661   4.282   4.232   4.907 -0.5162 -0.1038  2.4239
   42ALA     CA  662   4.280   4.404   5.032 -0.4360  0.3495  1.0021
   42ALA     HA  663   4.244   4.505   5.009  0.0278 -0.1021 -2.0631
   42ALA     CB  664   4.179   4.329   5.116 -0.0822  0.3414 -0.3591
   42ALA    HB1  665   4.172   4.381   5.212 -0.5988 -1.1858  0.4533
   42ALA    HB2  666   4.080   4.334   5.069  0.4783  1.0658 -1.5277
   42ALA    HB3  667   4.206   4.225   5.133 -1.6117 -0.3781 -1.9819
   42ALA      C  668   4.423   4.424   5.089 -0.1442  0.6713  0.0016
   42ALA      O  669   4.504   4.328   5.084  1.0357  0.0774  0.3610
   43THR      N  670   4.467   4.544   5.138  0.4955 -0.3643  0.7331
   43THR      H  671   4.400   4.618   5.150  1.4399  0.4496  1.0823
   43THR     CA  672   4.595   4.581   5.189 -0.5773 -0.1789 -0.0573
   43THR     HA  673   4.629   4.494   5.246 -0.5911 -0.1514 -0.0070
   43THR     CB  674   4.700   4.608   5.081 -0.0301  0.7050 -0.0331
   43THR     HB  675   4.716   4.516   5.025  0.5746 -0.4768  1.9556
   43THR    CG2  676   4.661   4.706   4.970  0.3611  0.2712 -0.3497
   43THR   HG21  677   4.556   4.691   4.944 -0.2320  0.0492  2.0054
   43THR   HG22  678   4.671   4.801   5.023  0.4896  0.0965 -0.0595
   43THR   HG23  679   4.727   4.694   4.884 -0.9527  2.2477 -1.7221
   43THR    OG1  680   4.830   4.650   5.139  0.2298 -0.1742 -0.0612
   43THR    HG1  681   4.864   4.577   5.191  0.8912 -1.0585 -1.6626
   43THR      C  682   4.595   4.700   5.287 -0.3684 -0.4278 -0.4679
   43THR      O  683   4.521   4.797   5.260 -0.2473 -0.4488  0.5054
   44ASN      N  684   4.661   4.689   5.402  0.4154 -0.1434  0.2481
   44ASN      H  685   4.718   4.608   5.418  0.9700 -0.2782 -2.0363
   44ASN     CA  686   4.648   4.796   5.502 -0.0212  0.2684  0.0574
   44ASN     HA  687   4.614   4.887   5.454  1.5811  1.3497  0.8531
   44ASN     CB  688   4.555   4.757   5.616 -0.0581  0.1705 -0.5019
   44ASN    HB1  689   4.567   4.820   5.704  0.1765  0.3302 -0.6480
   44ASN    HB2  690   4.573   4.654   5.648  0.5722 -0.1566 -1.8311
   44ASN     CG  691   4.413   4.776   5.565 -0.3018  0.8520  0.4829
   44ASN    OD1  692   4.355   4.880   5.568 -0.2360 -0.0642  0.7893
   44ASN    ND2  693   4.353   4.668   5.522  0.6369 -0.1887  0.0445
   44ASN   HD21  694   4.413   4.588   5.519 -0.8718 -1.3696 -0.0022
   44ASN   HD22  695   4.266   4.682   5.472  1.2889  0.4635 -0.9474
   44ASN      C  696   4.788   4.829   5.562 -0.3899  0.1934 -0.7311
   44ASN      O  697   4.853   4.746   5.631  0.1606  0.2656 -0.1384
   45ARG      N  698   4.842   4.951   5.537 -0.6964  0.4671  0.5494
   45ARG      H  699   4.786   5.013   5.480  1.6233 -0.1599 -2.7079
   45ARG     CA  700   4.979   4.999   5.584  0.1519 -0.6327  0.0112
   45ARG     HA  701   5.056   4.924   5.569  0.3753 -0.4248  0.0994
   45ARG     CB  702   5.011   5.133   5.503 -0.5291 -0.0876 -0.2285
   45ARG    HB1  703   4.962   5.221   5.545 -1.2500 -1.5771  2.2223
   45ARG    HB2  704   4.974   5.125   5.401 -0.2012  0.7772 -0.4263
   45ARG     CG  705   5.163   5.158   5.497 -0.1614 -0.6717 -0.5481
   45ARG    HG1  706   5.219   5.074   5.540 -0.9629 -1.3764 -0.8536
   45ARG    HG2  707   5.186   5.247   5.556 -0.1584  0.2772 -1.9247
   45ARG     CD  708   5.214   5.167   5.355 -0.1379  0.2867  0.1509
   45ARG    HD1  709   5.182   5.265   5.320 -0.7580  0.6768  1.7320
   45ARG    HD2  710   5.166   5.090   5.295  1.4271  1.3388 -2.6262
   45ARG     NE  711   5.356   5.163   5.347 -0.1917  0.1005 -0.0819
   45ARG     HE  712   5.406   5.101   5.409  0.6707 -0.7087 -1.5465
   45ARG     CZ  713   5.429   5.215   5.247 -0.1087  0.1719  0.2751
   45ARG    NH1  714   5.371   5.277   5.150 -0.2075 -0.2944 -0.6886
   45ARG   HH11  715   5.272   5.294   5.138 -0.0866 -0.6538 -2.4019
   45ARG   HH12  716   5.434   5.327   5.089  0.1443  1.8720  1.3153
   45ARG    NH2  717   5.558   5.213   5.242 -0.0540 -0.0951 -0.0168
   45ARG   HH21  718   5.605   5.151   5.305 -1.5620  1.0810  2.4252
   45ARG   HH22  719   5.609   5.256   5.166  0.1628  0.9452  0.6959
   45ARG      C  720   4.974   5.029   5.729 -0.0978 -0.1616 -0.6625
   45ARG      O  721   4.869   5.072   5.784  0.2747 -0.0311  0.4403
   46ASN      N  722   5.087   5.013   5.804  0.2534 -0.5156 -0.1227
   46ASN      H  723   5.171   4.982   5.756  0.0502 -0.4584 -0.5140
   46ASN     CA  724   5.091   5.022   5.959  0.5453  0.5078  0.5883
   46ASN     HA  725   4.988   5.032   5.993  0.7344  0.6232  1.1377
   46ASN     CB  726   5.131   4.888   6.016 -0.0765  0.6972  0.1325
   46ASN    HB1  727   5.141   4.883   6.124 -1.1379 -2.4488  0.1841
   46ASN    HB2  728   5.228   4.868   5.971 -0.9760  0.6202 -1.8903
   46ASN     CG  729   5.028   4.787   5.970 -0.5741  0.2221 -0.8029
   46ASN    OD1  730   4.909   4.811   5.967 -0.6602 -0.1227  0.3420
   46ASN    ND2  731   5.072   4.673   5.926 -0.2688  0.7149 -0.5322
   46ASN   HD21  732   5.171   4.666   5.906 -0.1473  0.2486  0.1991
   46ASN   HD22  733   5.000   4.612   5.890  0.7797 -2.0634  1.6586
   46ASN      C  734   5.177   5.138   6.006  0.4178  0.3742  0.1950
   46ASN      O  735   5.272   5.179   5.939  0.5082 -0.4893  0.4421
   47THR      N  736   5.147   5.202   6.121  1.2171 -0.0076 -1.1226
   47THR      H  737   5.062   5.179   6.170  1.4121  1.8478  0.1807
   47THR     CA  738   5.231   5.314   6.180  0.2923 -0.8516 -0.0899
   47THR     HA  739   5.232   5.394   6.106  1.1029 -0.9697 -0.2147
   47THR     CB  740   5.175   5.363   6.319 -0.0056 -0.4288 -0.1400
   47THR     HB  741   5.247   5.429   6.368 -1.9235 -0.4904  2.9809
   47THR    CG2  742   5.042   5.431   6.302  0.7931 -0.0803  0.4399
   47THR   HG21  743   5.027   5.494   6.214  1.9843  1.1665  1.0903
   47THR   HG22  744   4.978   5.349   6.270  0.3084  0.8007 -0.9403
   47THR   HG23  745   4.992   5.456   6.396 -0.4689 -1.8136  0.2722
   47THR    OG1  746   5.154   5.256   6.406 -0.7342 -0.0617  0.0976
   47THR    HG1  747   5.091   5.202   6.357  0.6588 -0.7914 -0.9267
   47THR      C  748   5.377   5.280   6.210 -0.2526  0.4744 -0.6303
   47THR      O  749   5.464   5.366   6.227  0.0695 -0.2443  0.0710
   48AS4      N  750   5.413   5.151   6.219  0.1587  0.4710  0.7117
   48AS4      H  751   5.347   5.078   6.197 -0.1167  0.4912  1.4354
   48AS4     CA  752   5.556   5.108   6.229 -0.3212 -0.9450 -0.2341
   48AS4     HA  753   5.624   5.185   6.265 -0.5615 -0.5654 -0.5739
   48AS4     CB  754   5.568   4.981   6.312 -0.5551 -0.0695 -0.4158
   48AS4    HB1  755   5.520   4.993   6.409 -0.8700  0.9868 -0.6904
   48AS4    HB2  756   5.673   4.958   6.331 -0.8007 -0.7589  0.1588
   48AS4     CG  757   5.505   4.867   6.238  0.4195 -0.3699  1.1305
   48AS4    OD1  758   5.453   4.881   6.126 -0.0402 -0.1455  0.1275
   48AS4   HD11  759   5.406   4.965   6.122 -0.8403 -0.5910 -0.0909
   48AS4   HD12  760   5.466   4.811   6.062 -2.8822 -0.7449  0.0677
   48AS4    OD2  761   5.518   4.753   6.289 -0.2058  0.5554  0.3056
   48AS4   HD21  762   5.438   4.723   6.333  1.1384  0.4992  2.9132
   48AS4   HD22  763   5.610   4.726   6.294 -0.4779 -0.1580  2.0598
   48AS4      C  764   5.630   5.087   6.092  0.6866 -0.5596  0.5535
   48AS4      O  765   5.746   5.049   6.083  0.2433  0.2155 -0.5509
   49GLY      N  766   5.559   5.107   5.981 -0.5681  0.0906  0.0348
   49GLY      H  767   5.465   5.141   5.993 -0.9242 -0.0890 -1.9416
   49GLY     CA  768   5.619   5.105   5.844 -0.4494  0.7219 -0.1477
   49GLY    HA1  769   5.719   5.149   5.841 -0.7959  1.5234 -0.0333
   49GLY    HA2  770   5.553   5.165   5.782 -0.6968 -0.1412 -0.7386
   49GLY      C  771   5.612   4.956   5.779 -0.7449  0.3822 -0.9150
   49GLY      O  772   5.654   4.935   5.662  0.7952  0.4469 -0.5296
   50SER      N  773   5.551   4.863   5.856 -0.1559  1.0952  0.1771
   50SER      H  774   5.507   4.906   5.937  2.2976  1.1910  1.5554
   50SER     CA  775   5.504   4.735   5.797 -0.1420 -0.3113 -0.6542
   50SER     HA  776   5.573   4.698   5.722  0.2228 -0.9005 -0.0375
   50SER     CB  777   5.483   4.625   5.905 -0.0862  0.5813  0.2594
   50SER    HB1  778   5.575   4.605   5.958 -0.1969 -0.8775 -0.0454
   50SER    HB2  779   5.465   4.532   5.850  0.1946  1.4801 -1.4262
   50SER     OG  780   5.373   4.661   5.989  0.1098 -0.4623  0.8955
   50SER     HG  781   5.401   4.740   6.035  3.4885  0.0077 -1.6379
   50SER      C  782   5.370   4.755   5.718 -0.1354 -0.5026  0.0227
   50SER      O  783   5.297   4.852   5.739 -0.0859  0.4571  0.0476
   51THR      N  784   5.341   4.656   5.632  0.3179  0.2852  0.2751
   51THR      H  785   5.407   4.583   5.613 -0.4260  0.0222 -1.4636
   51THR     CA  786   5.207   4.646   5.572  0.1830 -0.5825  0.3178
   51THR     HA  787   5.144   4.721   5.620  2.6556  1.1490  1.0619
   51THR     CB  788   5.219   4.689   5.427  0.5702 -0.2500  0.4948
   51THR     HB  789   5.277   4.615   5.371 -0.8784  0.6130 -2.3627
   51THR    CG2  790   5.083   4.708   5.353 -0.2477 -0.2396 -0.5538
   51THR   HG21  791   5.087   4.723   5.245 -2.6649 -2.5201 -1.0789
   51THR   HG22  792   5.024   4.617   5.364  0.0180 -0.1090  2.8962
   51THR   HG23  793   5.031   4.789   5.403  3.4871  0.6747  2.2888
   51THR    OG1  794   5.285   4.808   5.400 -0.1156 -0.3577 -0.6093
   51THR    HG1  795   5.377   4.797   5.427 -0.1663  1.0948  0.2723
   51THR      C  796   5.144   4.509   5.585 -0.0032  0.2645  0.9519
   51THR      O  797   5.222   4.412   5.591  0.8683 -0.0452 -0.4688
   52AS4      N  798   5.012   4.498   5.588 -0.3428 -0.5332 -0.2837
   52AS4      H  799   4.967   4.588   5.583  0.5621 -0.0982 -0.8849
   52AS4     CA  800   4.935   4.375   5.573  0.5071 -0.0114 -0.0830
   52AS4     HA  801   4.991   4.288   5.607 -0.0087 -1.5268 -2.8163
   52AS4     CB  802   4.814   4.382   5.671  0.2340  0.2404  0.4043
   52AS4    HB1  803   4.762   4.287   5.675  1.5003 -0.4553  2.6236
   52AS4    HB2  804   4.748   4.455   5.623  2.0643  1.9667  0.3541
   52AS4     CG  805   4.844   4.405   5.823  0.3487 -0.3168  0.6535
   52AS4    OD1  806   4.959   4.380   5.864 -0.2181 -0.1680 -0.6250
   52AS4   HD11  807   4.987   4.447   5.926 -2.1667  0.1049  0.0218
   52AS4   HD12  808   4.988   4.290   5.844  0.9587  0.2888 -1.0628
   52AS4    OD2  809   4.749   4.455   5.886 -0.0827 -0.3016 -0.5203
   52AS4   HD21  810   4.683   4.387   5.904  0.6860 -1.2360 -1.1225
   52AS4   HD22  811   4.753   4.547   5.914  0.3436 -0.6604  0.6691
   52AS4      C  812   4.881   4.351   5.430  0.2592 -0.1525 -0.0158
   52AS4      O  813   4.842   4.448   5.366 -0.1543  0.1283  0.3934
   53TY0      N  814   4.884   4.229   5.382  0.7024 -0.3113  0.8983
   53TY0      H  815   4.938   4.163   5.437 -0.1828 -0.8339  1.1475
   53TY0     CA  816   4.846   4.197   5.244  0.3169  0.0464  0.6535
   53TY0     HA  817   4.793   4.281   5.200  1.7066  1.0096  0.7569
   53TY0     CB  818   4.976   4.183   5.154  0.1221  0.4076 -0.7217
   53TY0    HB1  819   4.938   4.158   5.055 -2.1254 -2.3702  0.6879
   53TY0    HB2  820   5.025   4.091   5.188 -1.5289 -0.5371 -0.7755
   53TY0     CG  821   5.068   4.300   5.149 -0.1893 -0.5060 -0.0754
   53TY0    CD1  822   5.035   4.411   5.071 -0.1269  0.2990  0.3568
   53TY0    HD1  823   4.939   4.411   5.021 -0.8834  0.8589  1.7473
   53TY0    CE1  824   5.130   4.515   5.047 -0.5020  0.4247 -0.4288
   53TY0    HE1  825   5.104   4.584   4.968 -4.4003 -1.1608 -0.7488
   53TY0     CZ  826   5.256   4.517   5.116  0.1676  0.2030  0.6072
   53TY0     OH  827   5.356   4.602   5.081  0.3663 -0.2349 -0.1977
   53TY0    HH1  828   5.426   4.611   5.147 -0.4940 -0.6685  0.7971
   53TY0    HH2  829   5.342   4.655   5.003 -1.2747  2.2815  1.6542
   53TY0    CE2  830   5.284   4.411   5.207  0.2882 -0.1595  0.4701
   53TY0    HE2  831   5.372   4.408   5.269 -2.2945  1.2196  4.5494
   53TY0    CD2  832   5.193   4.303   5.215  0.4662 -0.5769 -0.6311
   53TY0    HD2  833   5.215   4.224   5.285  0.7258  0.5989  0.6603
   53TY0      C  834   4.762   4.067   5.216  0.9794 -0.4997 -0.2757
   53TY0      O  835   4.792   3.956   5.267  0.6764  0.1972 -0.7553
   54GLY      N  836   4.671   4.070   5.121  0.0593  0.6457  0.1482
   54GLY      H  837   4.649   4.159   5.078  0.8581  1.1124  0.6861
   54GLY     CA  838   4.594   3.959   5.063 -0.5722  0.1577  0.6424
   54GLY    HA1  839   4.667   3.878   5.056  0.7809  1.2325  1.7101
   54GLY    HA2  840   4.562   3.997   4.966  0.8556 -0.8621 -0.2762
   54GLY      C  841   4.462   3.922   5.143 -0.2119 -0.0578 -0.9471
   54GLY      O  842   4.442   3.975   5.252  0.3149 -0.3375 -0.3211
   55ILE      N  843   4.396   3.819   5.104 -0.3710  0.2640  0.3242
   55ILE      H  844   4.424   3.762   5.026  1.1719  0.8699  0.4033
   55ILE     CA  845   4.260   3.780   5.154  0.1649  0.4080 -0.9523
   55ILE     HA  846   4.194   3.866   5.141  1.5056  1.5389 -0.5237
   55ILE     CB  847   4.199   3.663   5.081  0.3985  0.9205 -0.0607
   55ILE     HB  848   4.217   3.681   4.975  2.7167 -0.2080  0.0755
   55ILE    CG2  849   4.265   3.527   5.111  0.4222 -0.4956  0.1859
   55ILE   HG21  850   4.259   3.456   5.028  1.5498  0.2107 -0.5357
   55ILE   HG22  851   4.371   3.549   5.124  0.2842 -0.0633  0.5806
   55ILE   HG23  852   4.220   3.481   5.199 -1.6241 -0.3985 -0.7686
   55ILE    CG1  853   4.046   3.649   5.098  0.3709 -0.0264  0.0877
   55ILE   HG11  854   3.994   3.744   5.102  0.7464  0.1482  0.9286
   55ILE   HG12  855   4.024   3.595   5.190  0.1526  0.4674  0.3229
   55ILE     CD  856   3.980   3.560   4.986 -0.3893 -0.0003  0.3989
   55ILE    HD1  857   3.876   3.535   5.004  0.0382 -1.7401  0.6520
   55ILE    HD2  858   3.999   3.608   4.890  1.8928  0.0433  0.8184
   55ILE    HD3  859   4.027   3.462   4.982 -2.2584 -0.9404  0.3636
   55ILE      C  860   4.257   3.747   5.308 -0.2150 -0.8434  0.4577
   55ILE      O  861   4.156   3.743   5.376  0.3555  0.7465 -0.1132
   56LEU      N  862   4.375   3.723   5.369  0.4647  0.4507  0.1420
   56LEU      H  863   4.449   3.694   5.307  0.7409  0.5131  0.4403
   56LEU     CA  864   4.394   3.692   5.511 -0.7239 -0.0859 -0.4385
   56LEU     HA  865   4.302   3.683   5.568  0.0689  0.1618  0.9296
   56LEU     CB  866   4.464   3.559   5.536 -0.1158  0.7072  0.0038
   56LEU    HB1  867   4.480   3.526   5.638 -1.0813  1.1909  0.3252
   56LEU    HB2  868   4.563   3.555   5.491  0.7252 -2.6524  1.8621
   56LEU     CG  869   4.389   3.455   5.465  0.3076 -0.3011 -0.2696
   56LEU     HG  870   4.375   3.482   5.360  0.2079  0.9339  0.0565
   56LEU    CD1  871   4.451   3.311   5.472  0.1542 -1.0435 -0.7144
   56LEU   HD11  872   4.393   3.238   5.416  2.7002 -2.1650 -2.0574
   56LEU   HD12  873   4.545   3.325   5.419 -0.6097  0.8056 -1.7028
   56LEU   HD13  874   4.471   3.281   5.575  1.4493  1.3725 -0.1891
   56LEU    CD2  875   4.254   3.431   5.533 -0.1616 -0.0286  0.4671
   56LEU   HD21  876   4.201   3.526   5.547 -0.6954 -0.3416  0.5881
   56LEU   HD22  877   4.190   3.364   5.476 -1.0641 -0.3457  1.8054
   56LEU   HD23  878   4.253   3.402   5.638 -1.1515 -0.9390  0.2190
   56LEU      C  879   4.472   3.802   5.585 -0.1923 -0.6394  0.6098
   56LEU      O  880   4.493   3.796   5.708 -0.1642 -0.6034 -0.0102
   57GLN      N  881   4.514   3.910   5.513 -0.2270 -0.3493 -0.0131
   57GLN      H  882   4.498   3.909   5.413 -1.6282 -0.8257  0.1869
   57GLN     CA  883   4.605   4.025   5.557  0.7529  0.3383  0.2153
   57GLN     HA  884   4.635   4.078   5.466 -3.3189 -0.5535 -1.8949
   57GLN     CB  885   4.526   4.121   5.640  0.4929 -0.6697 -0.5927
   57GLN    HB1  886   4.584   4.201   5.686  1.0557 -1.2177 -0.3210
   57GLN    HB2  887   4.486   4.067   5.726  1.8779 -0.3511  0.2945
   57GLN     CG  888   4.403   4.190   5.577 -0.5712 -0.3391 -1.0420
   57GLN    HG1  889   4.351   4.255   5.647 -0.2332 -0.6922 -0.4572
   57GLN    HG2  890   4.341   4.118   5.523 -0.4544 -0.2970 -1.2351
   57GLN     CD  891   4.450   4.284   5.470 -0.4168  0.2009 -0.3991
   57GLN    OE1  892   4.464   4.402   5.503 -0.6341  0.1432 -0.3843
   57GLN    NE2  893   4.467   4.235   5.355  0.0695  0.3955  0.6877
   57GLN   HE21  894   4.437   4.144   5.324 -3.1053  2.4611 -3.3137
   57GLN   HE22  895   4.498   4.304   5.287 -2.3258  0.1523 -0.7719
   57GLN      C  896   4.728   3.977   5.623 -0.0997 -0.3728 -0.5901
   57GLN      O  897   4.756   4.013   5.737  0.2222  0.0093 -0.1057
   58ILE      N  898   4.814   3.898   5.556  0.3872  0.2264 -0.6237
   58ILE      H  899   4.796   3.874   5.459 -1.0570 -2.7712  0.2869
   58ILE     CA  900   4.945   3.862   5.612  0.4642 -0.7161 -0.0411
   58ILE     HA  901   4.924   3.825   5.712  1.6295 -1.6214 -0.1027
   58ILE     CB  902   5.012   3.754   5.527 -0.1829 -0.0507 -0.6303
   58ILE     HB  903   5.045   3.796   5.431  3.2490  0.8092  0.7810
   58ILE    CG2  904   5.158   3.732   5.590  0.0007 -0.3471 -0.2195
   58ILE   HG21  905   5.200   3.647   5.536 -0.8067 -1.6300  1.0822
   58ILE   HG22  906   5.226   3.807   5.550  0.2599 -0.9604 -0.9337
   58ILE   HG23  907   5.153   3.726   5.699 -1.7918  0.3856 -0.2183
   58ILE    CG1  908   4.935   3.622   5.505  0.2256  0.5083  0.0111
   58ILE   HG11  909   5.001   3.547   5.462 -0.7665  0.0094 -0.6755
   58ILE   HG12  910   4.852   3.629   5.435  0.5685  0.4196 -0.4117
   58ILE     CD  911   4.881   3.580   5.639  0.0013 -0.4111 -0.0218
   58ILE    HD1  912   4.864   3.473   5.639  0.7954 -0.5432  0.2841
   58ILE    HD2  913   4.945   3.593   5.727  0.0574 -3.7876  0.5689
   58ILE    HD3  914   4.787   3.629   5.664 -0.7660 -2.6545  1.8651
   58ILE      C  915   5.041   3.988   5.627 -0.2760 -0.3907 -0.1348
   58ILE      O  916   5.057   4.062   5.530  0.2398 -0.4683  0.1899
   59ASN      N  917   5.124   4.005   5.735 -0.6532  0.3543  0.3195
   59ASN      H  918   5.123   3.940   5.813  0.8733  0.1773  0.2270
   59ASN     CA  919   5.215   4.120   5.753  0.2477  0.0749 -0.5157
   59ASN     HA  920   5.175   4.210   5.706 -0.4247  0.1394  0.1605
   59ASN     CB  921   5.203   4.150   5.904  0.1272 -1.0101 -0.1186
   59ASN    HB1  922   5.230   4.067   5.969 -0.3414  0.2049  1.7055
   59ASN    HB2  923   5.098   4.172   5.923  0.0136 -2.1795  0.7713
   59ASN     CG  924   5.286   4.271   5.945  0.2310  0.3346 -0.1610
   59ASN    OD1  925   5.406   4.255   5.968 -0.3313 -0.4176 -0.1290
   59ASN    ND2  926   5.238   4.388   5.949  0.5662 -0.0659 -0.3132
   59ASN   HD21  927   5.137   4.393   5.938  0.6587  0.9574 -0.7561
   59ASN   HD22  928   5.297   4.460   5.989  0.5443 -0.2860  0.1221
   59ASN      C  929   5.362   4.098   5.703  0.1342 -0.4985 -0.3506
   59ASN      O  930   5.418   3.989   5.737  0.2829 -0.6223  0.1217
   60SER      N  931   5.428   4.197   5.643  0.3023 -0.5918 -0.0820
   60SER      H  932   5.384   4.283   5.612  0.4624 -0.0033  1.2683
   60SER     CA  933   5.571   4.192   5.589 -0.8225  0.3355  0.4426
   60SER     HA  934   5.588   4.086   5.572 -0.7298  0.3141  0.6671
   60SER     CB  935   5.584   4.282   5.465 -0.3258 -0.0654  0.1253
   60SER    HB1  936   5.524   4.236   5.387 -0.6639  1.3903 -0.5007
   60SER    HB2  937   5.684   4.274   5.422 -0.7662  0.1759 -0.9766
   60SER     OG  938   5.539   4.413   5.500 -0.0566  0.4789 -0.3068
   60SER     HG  939   5.607   4.479   5.485 -0.1040  0.7947  0.7750
   60SER      C  940   5.679   4.230   5.686 -1.0891  0.4780  0.0536
   60SER      O  941   5.801   4.223   5.655  0.3860  0.5576  0.2677
   61ARG      N  942   5.648   4.262   5.812 -0.0503 -0.2587 -0.5814
   61ARG      H  943   5.556   4.251   5.850  0.6898 -0.0632  1.3529
   61ARG     CA  944   5.751   4.286   5.920  0.1939  0.6900  0.2498
   61ARG     HA  945   5.827   4.357   5.888  1.8724 -1.3768 -0.5293
   61ARG     CB  946   5.684   4.318   6.050 -0.2023  0.0734 -0.5797
   61ARG    HB1  947   5.640   4.224   6.084  2.9602 -0.5416  2.3491
   61ARG    HB2  948   5.605   4.393   6.039 -0.2590  0.1087  0.0624
   61ARG     CG  949   5.781   4.367   6.164  0.9233 -0.4370 -0.4954
   61ARG    HG1  950   5.847   4.445   6.127  0.2108  0.6896  0.5115
   61ARG    HG2  951   5.839   4.280   6.194  1.8995 -0.0118 -1.1114
   61ARG     CD  952   5.704   4.425   6.290 -0.2031 -0.6986 -0.4797
   61ARG    HD1  953   5.674   4.527   6.263  0.2256 -0.5901 -0.5508
   61ARG    HD2  954   5.764   4.416   6.380 -0.7758  0.2549  0.0155
   61ARG     NE  955   5.584   4.342   6.324  0.3083  0.6090  0.0874
   61ARG     HE  956   5.603   4.248   6.356 -1.6251  0.0340 -0.3221
   61ARG     CZ  957   5.457   4.366   6.294 -0.7876  0.3538 -0.3007
   61ARG    NH1  958   5.414   4.484   6.262 -0.4382 -0.0695 -0.0993
   61ARG   HH11  959   5.471   4.568   6.268 -2.4129  1.2695  2.9860
   61ARG   HH12  960   5.315   4.495   6.276 -0.5542 -2.7932  2.2988
   61ARG    NH2  961   5.365   4.277   6.298  0.3106 -0.5418  0.6503
   61ARG   HH21  962   5.387   4.178   6.302  3.3253  0.0041 -0.2338
   61ARG   HH22  963   5.269   4.302   6.282  0.1912 -1.3615  0.0008
   61ARG      C  964   5.839   4.162   5.944 -0.1795  0.3402  0.1706
   61ARG      O  965   5.950   4.173   5.986 -0.0960 -0.2159  0.4315
   62TRP      N  966   5.796   4.040   5.921 -0.1528  0.1363 -0.2696
   62TRP      H  967   5.696   4.035   5.910 -0.9968  2.0040  4.2789
   62TRP     CA  968   5.882   3.922   5.931 -0.3337  0.0296  0.7967
   62TRP     HA  969   5.977   3.954   5.887  0.0943 -2.2265 -0.0429
   62TRP     CB  970   5.920   3.888   6.078 -0.1644 -0.2338  0.5188
   62TRP    HB1  971   5.978   3.970   6.120  0.6862  0.0981 -1.2192
   62TRP    HB2  972   5.979   3.796   6.079 -0.5097 -0.5148 -1.0729
   62TRP     CG  973   5.814   3.855   6.180 -0.3208  0.6017 -0.3656
   62TRP    CD1  974   5.711   3.768   6.175 -0.0677  0.2368  0.1560
   62TRP    HD1  975   5.679   3.706   6.093 -1.4408  2.1791 -0.8771
   62TRP    NE1  976   5.629   3.781   6.285 -0.1562 -0.3445  0.7229
   62TRP    HE1  977   5.556   3.715   6.308 -0.4628  0.2961  1.6602
   62TRP    CE2  978   5.680   3.882   6.368 -0.1928 -0.0831  0.1314
   62TRP    CZ2  979   5.626   3.933   6.486  0.4001  0.3364  0.5278
   62TRP    HZ2  980   5.544   3.882   6.533 -0.2121  0.9758  0.1930
   62TRP    CH2  981   5.678   4.055   6.540 -0.1555 -0.7735 -0.8408
   62TRP    HH2  982   5.630   4.095   6.628  2.7247  0.8825  0.1109
   62TRP    CZ3  983   5.800   4.109   6.484  0.5626 -0.2202  0.5189
   62TRP    HZ3  984   5.841   4.197   6.532 -1.2979  1.8397 -1.4172
   62TRP    CE3  985   5.858   4.051   6.365 -0.6546 -0.3825 -0.0865
   62TRP    HE3  986   5.950   4.089   6.322  0.6929 -3.6511 -0.3722
   62TRP    CD2  987   5.793   3.942   6.301  0.2112  0.5836  0.5231
   62TRP      C  988   5.842   3.797   5.854 -0.3986 -0.1321 -0.0447
   62TRP      O  989   5.927   3.712   5.817  1.0571  0.4337 -0.6202
   63TRP      N  990   5.714   3.786   5.819  0.3094 -0.2983 -0.0324
   63TRP      H  991   5.648   3.858   5.843 -0.9031 -1.3291 -0.1533
   63TRP     CA  992   5.665   3.673   5.748 -0.3330 -0.2082  0.2468
   63TRP     HA  993   5.726   3.586   5.773  0.6669  0.5977  0.6944
   63TRP     CB  994   5.521   3.630   5.787  0.3654  0.2449 -0.2481
   63TRP    HB1  995   5.490   3.547   5.724 -0.4699 -0.7771  1.4579
   63TRP    HB2  996   5.443   3.700   5.758 -0.6467 -0.3665  0.9269
   63TRP     CG  997   5.496   3.590   5.928  0.5255  0.4523 -0.5519
   63TRP    CD1  998   5.403   3.652   6.010  0.4022  0.2877  0.3443
   63TRP    HD1  999   5.364   3.751   5.991  0.4126  0.7130  2.3018
   63TRP    NE1 1000   5.395   3.582   6.123  0.0108  0.7772 -0.1492
   63TRP    HE1 1001   5.352   3.617   6.208 -0.6596  0.5029 -0.3703
   63TRP    CE2 1002   5.462   3.463   6.119  0.6883 -0.9084 -0.5904
   63TRP    CZ2 1003   5.461   3.345   6.200  0.5739  0.2230  1.0671
   63TRP    HZ2 1004   5.396   3.332   6.286 -0.8472  1.8374  0.3166
   63TRP    CH2 1005   5.534   3.232   6.155  0.0485 -0.4591 -0.2850
   63TRP    HH2 1006   5.533   3.144   6.217 -0.4319 -1.7211 -2.0085
   63TRP    CZ3 1007   5.620   3.243   6.041  0.1573 -0.7909  0.0032
   63TRP    HZ3 1008   5.685   3.165   6.005  0.8435 -1.3232  2.2522
   63TRP    CE3 1009   5.609   3.357   5.963  0.5313  0.3555  0.4404
   63TRP    HE3 1010   5.660   3.362   5.868 -0.7439  2.8463 -0.1950
   63TRP    CD2 1011   5.525   3.467   5.994 -0.0154 -0.1183 -0.5206
   63TRP      C 1012   5.673   3.668   5.593  0.4260 -0.4261 -0.8051
   63TRP      O 1013   5.702   3.562   5.534  0.0950  0.2591  0.3095
   64CY0      N 1014   5.657   3.781   5.527  0.1564  0.0025  0.9844
   64CY0      H 1015   5.636   3.867   5.575 -0.0902 -1.5322  3.7943
   64CY0     CA 1016   5.653   3.796   5.379 -0.4111  0.3197  0.4187
   64CY0     HA 1017   5.709   3.707   5.349  1.6155  0.5008  3.2480
   64CY0     CB 1018   5.511   3.778   5.328 -0.1989 -0.5245 -0.2840
   64CY0    HB1 1019   5.501   3.804   5.223  0.4700 -0.0355 -0.2372
   64CY0    HB2 1020   5.454   3.857   5.377 -0.7322 -1.1489  0.1186
   64CY0     SG 1021   5.442   3.615   5.344  0.3166  0.6702  0.2413
   64CY0    HG1 1022   5.312   3.627   5.314  0.8138  0.2005 -2.3501
   64CY0    HG2 1023   5.488   3.523   5.259 -0.8886 -0.2271  0.5296
   64CY0    HG3 1024   5.447   3.575   5.471  1.4849 -0.8095 -0.2430
   64CY0      C 1025   5.740   3.918   5.331  0.0409 -0.4282  0.3442
   64CY0      O 1026   5.760   4.023   5.393 -0.5186  0.4267 -0.4959
   65ASN      N 1027   5.800   3.902   5.211  0.3156 -0.2674  0.4399
   65ASN      H 1028   5.774   3.827   5.150 -3.3101  2.7771 -2.2220
   65ASN     CA 1029   5.870   4.012   5.141 -0.4038 -0.3731  0.0715
   65ASN     HA 1030   5.910   4.077   5.219 -1.5343 -1.0443  1.2503
   65ASN     CB 1031   5.976   3.949   5.052 -0.4222  0.4524  0.2137
   65ASN    HB1 1032   5.925   3.879   4.987 -0.9957 -1.9187  2.9906
   65ASN    HB2 1033   6.034   3.885   5.118 -1.7995 -0.9369  0.1290
   65ASN     CG 1034   6.065   4.039   4.975 -0.1211  0.6253 -0.0930
   65ASN    OD1 1035   6.135   4.123   5.020  0.3815 -0.6116 -0.2461
   65ASN    ND2 1036   6.053   4.039   4.847  0.2913  0.1008  0.2522
   65ASN   HD21 1037   6.017   3.955   4.803  2.6411 -1.5087  1.2111
   65ASN   HD22 1038   6.106   4.109   4.796  0.5184  0.9321  1.5824
   65ASN      C 1039   5.776   4.101   5.063  1.1395  0.0164 -0.6089
   65ASN      O 1040   5.672   4.057   5.014  0.2454  0.4672  0.1897
   66AS4      N 1041   5.805   4.232   5.059 -0.6198  0.4301  0.0415
   66AS4      H 1042   5.877   4.263   5.123  0.2190 -0.0687 -0.6372
   66AS4     CA 1043   5.728   4.336   4.989 -0.7125  0.6931  0.8289
   66AS4     HA 1044   5.688   4.295   4.896 -0.8928 -1.4545  1.7835
   66AS4     CB 1045   5.619   4.388   5.084 -0.3808 -0.0136 -0.4238
   66AS4    HB1 1046   5.576   4.302   5.135  1.0185  0.8329  2.3769
   66AS4    HB2 1047   5.536   4.435   5.030 -1.7000 -1.2453  0.4737
   66AS4     CG 1048   5.667   4.501   5.179 -1.0698  0.1881  0.3380
   66AS4    OD1 1049   5.789   4.507   5.227 -0.4354 -0.3036  0.2667
   66AS4   HD11 1050   5.822   4.417   5.231  2.0718  0.5486  0.5003
   66AS4   HD12 1051   5.815   4.592   5.262 -2.3626  0.0740  0.8941
   66AS4    OD2 1052   5.578   4.578   5.224  0.3347  0.2312 -0.7366
   66AS4   HD21 1053   5.511   4.521   5.264 -1.2836  3.1406  1.0776
   66AS4   HD22 1054   5.599   4.671   5.231  0.4090  0.0913  3.2204
   66AS4      C 1055   5.824   4.456   4.947 -0.2878  0.3286  0.1470
   66AS4      O 1056   5.783   4.549   4.883  0.0530 -0.4745 -0.5657
   67GLY      N 1057   5.955   4.443   4.971 -0.2455  0.3187 -0.5529
   67GLY      H 1058   5.989   4.353   5.004 -1.3296  0.5773  1.4220
   67GLY     CA 1059   6.057   4.532   4.934 -0.2535  0.0415  0.4626
   67GLY    HA1 1060   6.034   4.555   4.830  0.2587  4.1089  1.0885
   67GLY    HA2 1061   6.140   4.461   4.939 -1.6160 -1.7329 -0.6191
   67GLY      C 1062   6.079   4.667   5.001 -0.2014  0.5262  0.0360
   67GLY      O 1063   6.176   4.741   4.975  0.6746  0.2635 -0.1827
   68ARG      N 1064   5.985   4.697   5.090 -0.1230 -0.6399  0.5670
   68ARG      H 1065   5.909   4.630   5.098  0.0148 -0.8980 -0.2069
   68ARG     CA 1066   5.977   4.832   5.154  0.0134 -0.7307 -0.0237
   68ARG     HA 1067   6.062   4.891   5.120  1.1237 -0.1251  3.3907
   68ARG     CB 1068   5.859   4.915   5.089  0.3198  0.1759  0.3660
   68ARG    HB1 1069   5.870   4.927   4.982 -1.0619  2.3422  0.3974
   68ARG    HB2 1070   5.848   5.013   5.136 -1.8789  0.4805 -0.6845
   68ARG     CG 1071   5.722   4.841   5.101 -0.3284  0.1355  0.1276
   68ARG    HG1 1072   5.709   4.822   5.207 -0.4937  0.2519  0.1282
   68ARG    HG2 1073   5.729   4.748   5.045 -1.0312  1.0575 -1.5828
   68ARG     CD 1074   5.608   4.932   5.056  0.0528 -0.0980  0.1424
   68ARG    HD1 1075   5.608   4.932   4.947  0.8211 -0.3732  0.1395
   68ARG    HD2 1076   5.624   5.039   5.072 -1.3828 -0.1805  2.6285
   68ARG     NE 1077   5.479   4.888   5.107 -0.3256  0.7565  0.1889
   68ARG     HE 1078   5.474   4.846   5.199 -0.7666  0.1560 -0.1021
   68ARG     CZ 1079   5.359   4.916   5.059 -0.6790  0.0683  0.6023
   68ARG    NH1 1080   5.341   4.984   4.952 -0.5758  0.5373 -0.3230
   68ARG   HH11 1081   5.428   5.021   4.916 -0.2330  1.0685  0.9694
   68ARG   HH12 1082   5.251   4.987   4.907  0.2900  0.0169 -2.1680
   68ARG    NH2 1083   5.253   4.885   5.120  0.3334 -0.0618  0.3804
   68ARG   HH21 1084   5.248   4.837   5.209 -0.3896  0.9816  0.9324
   68ARG   HH22 1085   5.165   4.907   5.076  0.9615 -0.8215 -1.3352
   68ARG      C 1086   5.969   4.838   5.311 -0.6280 -0.4392 -0.3975
   68ARG      O 1087   5.973   4.949   5.369 -0.0404  0.3363  0.0160
   69THR      N 1088   5.962   4.725   5.380  0.1732  0.5265 -0.2017
   69THR      H 1089   5.972   4.635   5.334  3.9618  1.4172 -1.4750
   69THR     CA 1090   5.941   4.711   5.528 -0.3379 -0.5212  0.2241
   69THR     HA 1091   5.883   4.798   5.559 -2.0723 -1.2086 -0.9645
   69THR     CB 1092   5.865   4.580   5.568 -0.5674  0.1727  0.1424
   69THR     HB 1093   5.919   4.493   5.530 -0.7392  0.7947 -1.6399
   69THR    CG2 1094   5.820   4.562   5.709 -0.7417 -0.5144 -0.7299
   69THR   HG21 1095   5.899   4.514   5.767 -0.9173 -2.6796 -2.1679
   69THR   HG22 1096   5.799   4.659   5.755  2.5548  0.4372 -0.9528
   69THR   HG23 1097   5.724   4.511   5.714 -0.6047 -0.8715 -1.6696
   69THR    OG1 1098   5.747   4.583   5.489 -0.3545 -0.0464  0.0074
   69THR    HG1 1099   5.770   4.576   5.397 -0.7369 -0.6700 -0.0520
   69THR      C 1100   6.081   4.705   5.595  0.4173 -0.4484 -0.3077
   69THR      O 1101   6.155   4.614   5.568  0.0642  0.0930 -0.0189
   70PRO      N 1102   6.109   4.799   5.689 -0.3091  0.3210 -0.9735
   70PRO     CD 1103   6.026   4.897   5.747  0.0442  0.2207 -0.5772
   70PRO    HD1 1104   5.944   4.839   5.789  0.5475 -1.3590 -1.7187
   70PRO    HD2 1105   5.977   4.957   5.670  0.3793  0.6939 -0.4308
   70PRO     CG 1106   6.102   4.968   5.851 -0.8449  0.1427  0.2108
   70PRO    HG1 1107   6.071   4.939   5.952  0.9434  1.4709  1.2084
   70PRO    HG2 1108   6.108   5.077   5.849 -0.1689  0.1640  1.7894
   70PRO     CB 1109   6.249   4.915   5.839  0.0431 -0.1595 -0.0877
   70PRO    HB1 1110   6.292   4.896   5.937  1.5471 -2.9532 -1.1948
   70PRO    HB2 1111   6.307   4.990   5.786  0.6024  0.9280  1.9531
   70PRO     CA 1112   6.236   4.785   5.759  0.0383 -0.2800  0.7141
   70PRO     HA 1113   6.315   4.774   5.685 -1.2283 -1.8100 -0.4945
   70PRO      C 1114   6.240   4.658   5.848  0.2498 -0.1399 -0.5730
   70PRO      O 1115   6.141   4.620   5.908  0.2717  0.3635 -0.1234
   71GLY      N 1116   6.362   4.607   5.872  0.0300  0.7107  0.0854
   71GLY      H 1117   6.427   4.639   5.801 -0.1278  0.7303 -0.0502
   71GLY     CA 1118   6.398   4.482   5.949  0.0414 -0.1649 -0.0417
   71GLY    HA1 1119   6.391   4.498   6.057 -2.0494 -0.9776 -0.0044
   71GLY    HA2 1120   6.501   4.452   5.929 -0.0009  0.4745 -1.2923
   71GLY      C 1121   6.316   4.358   5.908 -0.3696 -0.0664 -0.2391
   71GLY      O 1122   6.294   4.274   5.991 -0.0876  0.9244  0.0652
   72SER      N 1123   6.284   4.336   5.782  0.1557  0.7810 -0.5946
   72SER      H 1124   6.314   4.393   5.704 -1.3843 -1.1743 -2.7708
   72SER     CA 1125   6.207   4.223   5.725  1.1570  0.4641  0.2394
   72SER     HA 1126   6.115   4.214   5.783  1.1313 -0.7717  0.0178
   72SER     CB 1127   6.171   4.259   5.582  0.1288  0.1366  0.5793
   72SER    HB1 1128   6.264   4.280   5.530 -0.5252  2.6993  0.3164
   72SER    HB2 1129   6.116   4.353   5.585  0.8871  0.5800  0.7637
   72SER     OG 1130   6.102   4.149   5.510  0.1668 -0.4333 -0.0317
   72SER     HG 1131   6.068   4.197   5.435  0.3048  0.6470  0.5717
   72SER      C 1132   6.284   4.091   5.723  0.5424  0.0078 -0.7633
   72SER      O 1133   6.409   4.085   5.732 -0.2674  0.2733  0.0303
   73ARG      N 1134   6.213   3.978   5.714  0.9271  0.0287 -0.8697
   73ARG      H 1135   6.114   3.992   5.699  0.6581  1.6552  1.7267
   73ARG     CA 1136   6.279   3.842   5.723 -0.6434 -0.0808 -0.3051
   73ARG     HA 1137   6.384   3.852   5.695 -0.5123  2.5564  0.8349
   73ARG     CB 1138   6.263   3.803   5.877  0.4204  0.2646 -0.0382
   73ARG    HB1 1139   6.173   3.745   5.901 -0.9024  1.7833 -1.1206
   73ARG    HB2 1140   6.276   3.894   5.934  0.3537  1.2883 -1.6034
   73ARG     CG 1141   6.365   3.701   5.925 -0.3414  0.4051  0.4733
   73ARG    HG1 1142   6.463   3.747   5.907 -1.2582  1.6088 -1.8143
   73ARG    HG2 1143   6.354   3.606   5.874  1.4981  0.8131 -0.7853
   73ARG     CD 1144   6.362   3.673   6.071 -0.2899  0.0407  0.4449
   73ARG    HD1 1145   6.417   3.580   6.087  0.6552  0.3341 -0.9228
   73ARG    HD2 1146   6.258   3.658   6.099 -0.4403  0.5630  0.1814
   73ARG     NE 1147   6.428   3.787   6.147 -0.1975 -0.0940 -0.5390
   73ARG     HE 1148   6.458   3.870   6.099  1.3075 -1.7425 -2.6377
   73ARG     CZ 1149   6.459   3.778   6.272 -0.7111  0.8929 -0.0246
   73ARG    NH1 1150   6.426   3.674   6.348  0.4682 -0.0853 -0.2648
   73ARG   HH11 1151   6.376   3.593   6.315  0.7129 -0.8823  1.2222
   73ARG   HH12 1152   6.433   3.687   6.448 -1.3001  1.7783 -0.3107
   73ARG    NH2 1153   6.517   3.877   6.325 -0.4114  0.3513 -0.6136
   73ARG   HH21 1154   6.536   3.962   6.274  0.9873 -0.6088 -1.7734
   73ARG   HH22 1155   6.539   3.866   6.423 -0.0200  0.2527 -0.7084
   73ARG      C 1156   6.224   3.736   5.626  0.1941  0.7254 -0.1077
   73ARG      O 1157   6.298   3.647   5.594 -0.2329  0.6565 -0.7302
   74ASN      N 1158   6.103   3.752   5.574 -0.7376 -0.2315 -0.0873
   74ASN      H 1159   6.047   3.827   5.612 -0.2830  0.0379  0.0588
   74ASN     CA 1160   6.031   3.660   5.485 -0.1277  0.3544 -0.0362
   74ASN     HA 1161   5.928   3.693   5.490 -0.4370 -0.7264  1.1508
   74ASN     CB 1162   6.080   3.685   5.339  0.0613 -0.1518 -0.4941
   74ASN    HB1 1163   6.186   3.659   5.334  0.5183  1.4688  0.0804
   74ASN    HB2 1164   6.072   3.792   5.324 -0.5249 -0.2152 -0.6651
   74ASN     CG 1165   6.005   3.616   5.227  0.1519 -0.0274 -0.1905
   74ASN    OD1 1166   5.895   3.566   5.244 -0.4206  0.1035 -0.0929
   74ASN    ND2 1167   6.070   3.602   5.109  0.1892 -0.4335 -0.2759
   74ASN   HD21 1168   6.162   3.641   5.092  1.4313 -2.9337  0.3086
   74ASN   HD22 1169   6.021   3.556   5.033 -0.1837  0.2345 -0.4511
   74ASN      C 1170   6.032   3.511   5.531  0.6457 -0.0656 -0.1952
   74ASN      O 1171   6.065   3.418   5.460 -0.1362 -0.2959  0.2006
   75LEU      N 1172   5.978   3.490   5.653  0.3506 -0.3223  0.6449
   75LEU      H 1173   5.946   3.570   5.705 -2.6972 -0.8397 -0.2175
   75LEU     CA 1174   5.965   3.355   5.718 -0.0269 -0.3925 -0.4168
   75LEU     HA 1175   6.062   3.304   5.716 -1.3467 -3.2021  1.4185
   75LEU     CB 1176   5.934   3.372   5.868 -0.3323 -0.8421 -0.2525
   75LEU    HB1 1177   5.895   3.280   5.911  0.9597 -0.5367  1.6901
   75LEU    HB2 1178   5.863   3.455   5.869 -1.2848 -1.6079 -1.7161
   75LEU     CG 1179   6.056   3.420   5.955  0.2232 -0.3571  0.1590
   75LEU     HG 1180   6.105   3.507   5.911 -0.6665  0.0558 -0.0273
   75LEU    CD1 1181   5.990   3.464   6.084  0.0597 -0.1735 -0.3300
   75LEU   HD11 1182   6.064   3.482   6.162  0.0109  1.1022 -0.5585
   75LEU   HD12 1183   5.946   3.563   6.069 -1.5379 -0.8427 -0.2943
   75LEU   HD13 1184   5.913   3.393   6.115 -1.9859  2.1123  0.1823
   75LEU    CD2 1185   6.146   3.297   5.980  0.4265 -0.9283 -0.5998
   75LEU   HD21 1186   6.093   3.229   6.046 -1.9322  1.6929  0.4144
   75LEU   HD22 1187   6.186   3.252   5.889  0.7551  2.0390 -2.0427
   75LEU   HD23 1188   6.232   3.337   6.035  0.4910 -0.4523 -1.0387
   75LEU      C 1189   5.872   3.255   5.649 -0.3805 -0.1165  0.6594
   75LEU      O 1190   5.887   3.137   5.678  0.3480  0.2471  0.1251
   76CY0      N 1191   5.788   3.299   5.554 -0.0514  0.1831  0.3093
   76CY0      H 1192   5.776   3.398   5.545  0.9727  0.4377  1.4414
   76CY0     CA 1193   5.697   3.212   5.482 -0.1462 -0.1523  0.2684
   76CY0     HA 1194   5.697   3.114   5.530 -1.0329  0.3621  1.3829
   76CY0     CB 1195   5.549   3.267   5.479 -0.1661 -0.4728 -0.3093
   76CY0    HB1 1196   5.484   3.196   5.429  1.1179  0.4739 -3.5468
   76CY0    HB2 1197   5.538   3.363   5.429 -1.1026 -0.5361 -0.2385
   76CY0     SG 1198   5.507   3.267   5.656 -0.5463  0.1892 -0.3665
   76CY0    HG1 1199   5.509   3.141   5.702 -1.5751  0.7312  1.2519
   76CY0    HG2 1200   5.583   3.351   5.726  0.5900  0.0822 -1.4301
   76CY0    HG3 1201   5.377   3.291   5.676 -0.4313 -0.2464  1.0170
   76CY0      C 1202   5.742   3.193   5.340  0.1942  0.0725  0.4396
   76CY0      O 1203   5.675   3.119   5.263 -0.4119 -0.1324  0.1851
   77ASN      N 1204   5.856   3.253   5.297  0.2396 -0.1686  0.3418
   77ASN      H 1205   5.896   3.318   5.363  1.3765  0.0689 -0.5466
   77ASN     CA 1206   5.924   3.248   5.167 -0.6661 -0.6075  1.0089
   77ASN     HA 1207   5.995   3.330   5.169 -1.4384  0.1098  0.2669
   77ASN     CB 1208   5.996   3.114   5.138  0.5119 -0.8664 -0.8630
   77ASN    HB1 1209   6.032   3.120   5.035  0.2061  0.9554 -0.8890
   77ASN    HB2 1210   5.922   3.035   5.129  0.9246 -1.1496 -1.8413
   77ASN     CG 1211   6.108   3.065   5.231 -0.3105 -0.4075 -0.8540
   77ASN    OD1 1212   6.084   2.976   5.310 -0.1866 -0.4381 -0.5486
   77ASN    ND2 1213   6.224   3.123   5.223  0.2411  0.6519  0.5923
   77ASN   HD21 1214   6.222   3.215   5.180 -0.5663  0.0126 -0.7826
   77ASN   HD22 1215   6.292   3.109   5.297  2.3174  4.4008 -0.3248
   77ASN      C 1216   5.820   3.285   5.060 -0.3688  0.0359  1.0719
   77ASN      O 1217   5.811   3.221   4.954 -0.5692  0.3666 -0.2406
   78ILE      N 1218   5.760   3.403   5.076  0.5964  0.2944 -0.3066
   78ILE      H 1219   5.777   3.458   5.159 -3.0462  0.5986  0.4203
   78ILE     CA 1220   5.652   3.457   4.990 -0.4872 -0.3268  0.6045
   78ILE     HA 1221   5.663   3.425   4.886  0.6966  2.0492 -0.0631
   78ILE     CB 1222   5.507   3.422   5.036 -0.2401 -0.6500 -0.1149
   78ILE     HB 1223   5.498   3.441   5.143 -0.7695 -3.9657  0.5416
   78ILE    CG2 1224   5.404   3.504   4.967  0.7069  0.0053  0.2162
   78ILE   HG21 1225   5.417   3.522   4.860  3.4246  4.8051  1.0263
   78ILE   HG22 1226   5.301   3.467   4.970  0.6156  0.3056  0.8551
   78ILE   HG23 1227   5.399   3.603   5.013  0.5264  0.8036 -1.4479
   78ILE    CG1 1228   5.458   3.277   5.026 -0.1609  0.1784  0.5632
   78ILE   HG11 1229   5.358   3.261   5.066 -0.2684 -0.2795  0.1185
   78ILE   HG12 1230   5.522   3.229   5.100  3.9921  1.1613 -2.0414
   78ILE     CD 1231   5.469   3.200   4.892  0.4369  0.3678 -0.2068
   78ILE    HD1 1232   5.442   3.095   4.903 -2.3180  0.8480 -1.5149
   78ILE    HD2 1233   5.406   3.243   4.815 -0.1266 -0.8006 -0.4279
   78ILE    HD3 1234   5.575   3.203   4.866  0.8354 -1.5565  0.9204
   78ILE      C 1235   5.662   3.608   4.978 -0.4554 -0.6669 -0.0662
   78ILE      O 1236   5.676   3.675   5.079  0.3540 -0.1941 -0.1827
   79PRO      N 1237   5.656   3.669   4.856 -0.3783  0.0091  0.0530
   79PRO     CD 1238   5.675   3.603   4.728 -0.2998  0.8472 -0.1841
   79PRO    HD1 1239   5.586   3.541   4.717  0.2884 -0.5298  2.0295
   79PRO    HD2 1240   5.765   3.542   4.718  0.0635  1.6169 -1.9098
   79PRO     CG 1241   5.677   3.710   4.620  0.3986 -0.3738  0.3316
   79PRO    HG1 1242   5.578   3.715   4.574  0.9757  0.5858 -0.9005
   79PRO    HG2 1243   5.760   3.699   4.550  1.2033  0.1552  1.1763
   79PRO     CB 1244   5.708   3.842   4.694 -0.4468 -0.4459 -0.1960
   79PRO    HB1 1245   5.679   3.931   4.638 -0.4728  0.2678  0.9398
   79PRO    HB2 1246   5.815   3.846   4.711 -0.2517 -0.5032 -1.2850
   79PRO     CA 1247   5.645   3.816   4.830  0.7761  1.7375 -0.2319
   79PRO     HA 1248   5.707   3.861   4.908  0.9907 -0.9494  1.2725
   79PRO      C 1249   5.497   3.858   4.839 -0.3647  0.3059  0.1126
   79PRO      O 1250   5.405   3.778   4.838  0.2716  0.8118  0.2594
   80CY2      N 1251   5.476   3.990   4.844 -0.5723  0.2387  0.8581
   80CY2      H 1252   5.557   4.049   4.858 -0.9956  0.6754  1.5010
   80CY2     CA 1253   5.351   4.060   4.860 -0.3428  0.4843 -0.2888
   80CY2     HA 1254   5.298   4.010   4.941 -1.1663  1.2299 -0.3578
   80CY2     CB 1255   5.370   4.207   4.903  0.5660 -0.1352 -0.2052
   80CY2    HB1 1256   5.429   4.213   4.994  1.9474 -0.6557 -1.0216
   80CY2    HB2 1257   5.269   4.248   4.911  0.5136 -0.0027 -1.3523
   80CY2     SG 1258   5.468   4.292   4.779 -0.0897 -0.0861  0.4062
   80CY2    HG1 1259   5.596   4.255   4.767 -0.2586  0.2545 -4.9313
   80CY2    HG2 1260   5.397   4.283   4.666  2.7026  2.7352 -1.7818
   80CY2    HG3 1261   5.457   4.423   4.807  1.5459  0.0846  0.3497
   80CY2      C 1262   5.256   4.033   4.738 -0.0366  0.3393  0.3234
   80CY2      O 1263   5.143   3.994   4.754  0.3231  0.3532 -0.6403
   81SER      N 1264   5.316   4.037   4.618  0.2060 -0.2397 -0.5638
   81SER      H 1265   5.416   4.029   4.624  0.5005  2.8050  0.5353
   81SER     CA 1266   5.248   4.003   4.490 -0.4536 -0.6133 -0.6627
   81SER     HA 1267   5.182   4.086   4.466  0.9100  1.1186  1.2431
   81SER     CB 1268   5.354   3.996   4.382 -0.2441  0.2023 -0.0742
   81SER    HB1 1269   5.318   3.985   4.280 -0.3783 -0.1341  0.0103
   81SER    HB2 1270   5.428   3.924   4.419 -0.6181  0.2139  0.7319
   81SER     OG 1271   5.431   4.112   4.383 -0.1677  0.0224  0.2261
   81SER     HG 1272   5.374   4.185   4.359 -0.3413 -0.4857 -0.9688
   81SER      C 1273   5.173   3.870   4.484 -0.0690 -0.8522 -0.8372
   81SER      O 1274   5.060   3.857   4.432  0.2958  0.1491  0.0877
   82ALA      N 1275   5.230   3.768   4.541 -0.1934  0.0571 -0.4628
   82ALA      H 1276   5.317   3.784   4.589  0.3596  0.4283 -1.5657
   82ALA     CA 1277   5.167   3.635   4.537  0.2295  0.3927 -0.2031
   82ALA     HA 1278   5.119   3.613   4.442 -1.2460  0.4983  0.4829
   82ALA     CB 1279   5.275   3.528   4.562 -0.1284 -0.0699 -0.0539
   82ALA    HB1 1280   5.232   3.428   4.553  0.7432 -0.4395 -0.1753
   82ALA    HB2 1281   5.354   3.533   4.487 -0.9100 -0.3774 -0.9160
   82ALA    HB3 1282   5.311   3.541   4.664 -0.2112 -1.0978  0.1267
   82ALA      C 1283   5.048   3.639   4.646 -0.0862 -0.3586  0.2575
   82ALA      O 1284   4.948   3.568   4.628  0.2158  0.4670 -0.7238
   83LEU      N 1285   5.055   3.719   4.755  0.3040 -0.0711 -0.6432
   83LEU      H 1286   5.142   3.763   4.779 -0.4250  0.5761  0.9490
   83LEU     CA 1287   4.941   3.726   4.847 -0.0113  0.0030 -0.3493
   83LEU     HA 1288   4.891   3.634   4.874  0.5261  0.3034  1.7994
   83LEU     CB 1289   4.973   3.811   4.974 -0.2124  0.0661  0.1707
   83LEU    HB1 1290   4.880   3.813   5.030 -1.6120 -1.2533 -1.9517
   83LEU    HB2 1291   5.012   3.902   4.928  3.1659 -2.5852 -2.7376
   83LEU     CG 1292   5.103   3.757   5.048  0.7750 -0.0682  0.2850
   83LEU     HG 1293   5.183   3.751   4.975  0.0699 -1.9421 -0.3906
   83LEU    CD1 1294   5.151   3.848   5.159  0.3572  0.2036  0.7180
   83LEU   HD11 1295   5.066   3.848   5.228 -0.2836 -1.3480 -0.0373
   83LEU   HD12 1296   5.237   3.816   5.217 -0.6908 -1.2062  1.5651
   83LEU   HD13 1297   5.176   3.948   5.123  0.8261  0.1765  0.9571
   83LEU    CD2 1298   5.075   3.620   5.107  0.1970  0.9494  0.0489
   83LEU   HD21 1299   5.163   3.584   5.161 -0.5656 -1.7384 -0.3326
   83LEU   HD22 1300   5.001   3.621   5.187  1.4688 -1.4567  1.4073
   83LEU   HD23 1301   5.062   3.543   5.031  0.6794  0.7386  0.1713
   83LEU      C 1302   4.821   3.803   4.777 -0.2277  0.3966 -0.2948
   83LEU      O 1303   4.706   3.770   4.805 -0.0920 -0.2359  0.5051
   84LEU      N 1304   4.856   3.890   4.686  0.5537 -0.3004  0.2558
   84LEU      H 1305   4.952   3.920   4.673 -0.3499  2.2156 -1.1930
   84LEU     CA 1306   4.760   3.969   4.618  0.0013  0.3573  1.0647
   84LEU     HA 1307   4.677   3.985   4.687 -1.7891 -2.5868 -0.1755
   84LEU     CB 1308   4.824   4.118   4.595  0.4252  0.4513  0.1172
   84LEU    HB1 1309   4.740   4.168   4.547 -1.4018 -0.8306  1.8164
   84LEU    HB2 1310   4.907   4.106   4.526 -0.6913 -1.2703 -1.0000
   84LEU     CG 1311   4.862   4.200   4.716 -0.4485  0.3591 -0.8580
   84LEU     HG 1312   4.907   4.138   4.793  0.6544  2.1692  0.0201
   84LEU    CD1 1313   4.967   4.309   4.684 -0.1974  0.8603  0.1202
   84LEU   HD11 1314   4.948   4.346   4.583 -2.0149 -1.7449 -0.6143
   84LEU   HD12 1315   4.961   4.388   4.759  1.2453  1.9430 -0.8545
   84LEU   HD13 1316   5.068   4.273   4.699 -0.1432  1.2180  0.6447
   84LEU    CD2 1317   4.743   4.261   4.784  0.9116  0.3125 -0.5517
   84LEU   HD21 1318   4.769   4.312   4.877  0.5956 -1.6038  0.6401
   84LEU   HD22 1319   4.698   4.330   4.713 -1.3136 -3.9468 -3.7572
   84LEU   HD23 1320   4.671   4.185   4.816  1.8520  0.3046  1.7587
   84LEU      C 1321   4.706   3.900   4.486 -0.6067  0.0151 -0.2196
   84LEU      O 1322   4.623   3.956   4.414 -0.3118 -0.2771  0.6282
   85SER      N 1323   4.757   3.780   4.454  0.2854 -0.5190 -0.0298
   85SER      H 1324   4.813   3.732   4.524 -0.1724  0.0905  0.7694
   85SER     CA 1325   4.704   3.698   4.346 -0.0724 -0.2219  0.3285
   85SER     HA 1326   4.723   3.753   4.254 -1.4234 -1.0431 -0.4756
   85SER     CB 1327   4.800   3.573   4.351  0.1046 -0.3986  0.1160
   85SER    HB1 1328   4.784   3.523   4.446  1.7887 -1.5293 -0.1536
   85SER    HB2 1329   4.905   3.602   4.348  0.6143 -2.1228 -0.2477
   85SER     OG 1330   4.773   3.489   4.241  0.3541  0.8732  0.0913
   85SER     HG 1331   4.842   3.423   4.234  1.7191  2.3220 -0.6942
   85SER      C 1332   4.554   3.659   4.355 -0.0579 -0.1456  0.1374
   85SER      O 1333   4.498   3.634   4.460 -0.6981  0.6106  0.2514
   86SER      N 1334   4.494   3.631   4.236 -0.5779  0.1833 -0.5121
   86SER      H 1335   4.541   3.648   4.149 -0.4203  0.7289 -0.3278
   86SER     CA 1336   4.371   3.555   4.233 -0.4607 -0.1104  0.5799
   86SER     HA 1337   4.293   3.598   4.295 -0.8114  1.2900 -0.7619
   86SER     CB 1338   4.329   3.536   4.089 -0.2332 -0.3797 -0.6572
   86SER    HB1 1339   4.391   3.469   4.031  0.7750 -0.7444  0.7846
   86SER    HB2 1340   4.330   3.636   4.046 -1.2150  0.7384  1.6918
   86SER     OG 1341   4.192   3.496   4.094  0.1631  0.5890  0.1721
   86SER     HG 1342   4.169   3.443   4.017  1.4415 -0.3647  0.4214
   86SER      C 1343   4.388   3.418   4.290 -0.8111  0.1531  0.0961
   86SER      O 1344   4.292   3.363   4.350  0.3074  0.1001  0.1632
   87AS4      N 1345   4.505   3.355   4.271 -0.0870 -0.0985  0.0095
   87AS4      H 1346   4.576   3.401   4.216 -1.5037 -1.4163 -3.1505
   87AS4     CA 1347   4.526   3.219   4.322  0.6466  0.0732 -0.1713
   87AS4     HA 1348   4.437   3.156   4.320  1.8290 -1.7108  0.8393
   87AS4     CB 1349   4.638   3.159   4.242  0.1198  0.1816  1.1418
   87AS4    HB1 1350   4.724   3.223   4.267 -0.0773  0.0125  2.3516
   87AS4    HB2 1351   4.610   3.164   4.137  0.7414  1.1734  1.0070
   87AS4     CG 1352   4.669   3.011   4.274 -0.3269  0.2314  1.5447
   87AS4    OD1 1353   4.615   2.964   4.373 -0.3805  0.1392 -0.6832
   87AS4   HD11 1354   4.546   2.899   4.356 -0.3532  0.1460 -0.8154
   87AS4   HD12 1355   4.639   3.016   4.451  1.3089 -3.6680  1.6387
   87AS4    OD2 1356   4.738   2.939   4.188 -1.0662 -0.3423  0.0492
   87AS4   HD21 1357   4.737   2.966   4.096  2.0214  1.0091  0.2643
   87AS4   HD22 1358   4.777   2.860   4.226  0.0822 -1.0184 -2.3730
   87AS4      C 1359   4.563   3.227   4.470 -0.1741 -0.1609  0.2662
   87AS4      O 1360   4.669   3.287   4.503 -0.4662 -0.0039  0.2635
   88ILE      N 1361   4.479   3.165   4.554  0.1096  0.0781 -0.2247
   88ILE      H 1362   4.408   3.105   4.515  2.1812 -1.3152 -2.1012
   88ILE     CA 1363   4.488   3.168   4.706 -0.4974 -0.4346  0.0726
   88ILE     HA 1364   4.496   3.271   4.740 -2.5320 -0.9435  2.4262
   88ILE     CB 1365   4.350   3.127   4.773  0.5845  0.3750  0.5204
   88ILE     HB 1366   4.269   3.175   4.717 -0.2245 -0.6961  0.7461
   88ILE    CG2 1367   4.323   2.978   4.779 -0.1373  0.1616 -0.1589
   88ILE   HG21 1368   4.383   2.925   4.853 -0.5442 -0.8466 -0.5438
   88ILE   HG22 1369   4.216   2.966   4.793 -0.0947 -1.4905 -1.0920
   88ILE   HG23 1370   4.348   2.945   4.679  1.8414  0.1707  0.2939
   88ILE    CG1 1371   4.335   3.182   4.915  0.4697  0.0951 -0.5977
   88ILE   HG11 1372   4.372   3.284   4.916  1.5126 -0.2621 -0.8903
   88ILE   HG12 1373   4.393   3.123   4.985 -1.6073  0.5774  1.6632
   88ILE     CD 1374   4.188   3.174   4.962  0.3716 -0.3674  1.0548
   88ILE    HD1 1375   4.133   3.246   4.902  0.4609 -0.8561  0.3701
   88ILE    HD2 1376   4.143   3.075   4.967 -0.7903  0.1223  0.6375
   88ILE    HD3 1377   4.190   3.218   5.061  2.7785  2.2485 -0.0168
   88ILE      C 1378   4.605   3.086   4.765  0.0391  0.1556  0.5171
   88ILE      O 1379   4.636   3.104   4.884 -0.2540  0.2671 -0.0411
   89THR      N 1380   4.664   3.008   4.677  0.4235  0.2775 -0.1985
   89THR      H 1381   4.616   3.011   4.589 -0.3597  2.3292  0.2465
   89THR     CA 1382   4.759   2.905   4.717  0.0272  0.0309 -0.3852
   89THR     HA 1383   4.707   2.826   4.771 -0.2515  1.0640  0.9004
   89THR     CB 1384   4.823   2.838   4.591  0.3045  0.3431 -0.5237
   89THR     HB 1385   4.863   2.917   4.527 -3.5468  0.4953 -3.0402
   89THR    CG2 1386   4.921   2.723   4.611 -0.3250  0.5446  0.2317
   89THR   HG21 1387   4.924   2.663   4.520 -1.3711  0.5535  0.1756
   89THR   HG22 1388   5.024   2.752   4.631 -0.0767 -1.3526  2.1209
   89THR   HG23 1389   4.887   2.659   4.693 -0.5866 -1.7380 -1.5684
   89THR    OG1 1390   4.727   2.772   4.517 -0.1382 -0.6837 -0.8465
   89THR    HG1 1391   4.684   2.841   4.465  0.8686 -0.3227 -1.2234
   89THR      C 1392   4.870   2.960   4.806 -0.1057 -0.1391 -0.0113
   89THR      O 1393   4.898   2.899   4.909  0.5677  0.8464 -0.3803
   90ALA      N 1394   4.936   3.075   4.774  0.4380  0.5627  0.0422
   90ALA      H 1395   4.911   3.124   4.690  1.2383 -0.2320 -0.6775
   90ALA     CA 1396   5.037   3.132   4.859 -0.5773  0.0704 -0.7434
   90ALA     HA 1397   5.110   3.054   4.882  0.2580  1.3236  1.1037
   90ALA     CB 1398   5.119   3.239   4.790 -0.0509  0.2265  0.0194
   90ALA    HB1 1399   5.070   3.337   4.787  2.2823  1.4748  0.0403
   90ALA    HB2 1400   5.205   3.254   4.855 -0.6446  2.3161  0.4002
   90ALA    HB3 1401   5.139   3.220   4.685 -1.1554 -2.0112  0.1515
   90ALA      C 1402   4.999   3.177   5.003  0.1948 -0.3480  0.1045
   90ALA      O 1403   5.072   3.144   5.097 -0.2743  0.0580  0.3905
   91SER      N 1404   4.886   3.248   5.019 -0.4578 -0.6494  0.5237
   91SER      H 1405   4.832   3.275   4.938 -0.4262  0.1240  0.7580
   91SER     CA 1406   4.830   3.302   5.140 -0.3053  0.1438 -0.3278
   91SER     HA 1407   4.906   3.357   5.195  0.3504 -1.8269  0.8272
   91SER     CB 1408   4.706   3.392   5.111 -0.4306  0.4388 -0.1530
   91SER    HB1 1409   4.655   3.413   5.205  0.7489 -0.8770  0.8208
   91SER    HB2 1410   4.642   3.336   5.043  3.3079 -2.2710 -1.8065
   91SER     OG 1411   4.745   3.506   5.054  0.1127 -0.4012 -0.6238
   91SER     HG 1412   4.779   3.485   4.966  1.0505 -0.6845 -0.2134
   91SER      C 1413   4.789   3.191   5.233 -0.5156 -0.4034  0.1661
   91SER      O 1414   4.811   3.201   5.358  0.0808  0.4743  0.1178
   92VAL      N 1415   4.748   3.076   5.178 -0.4502 -0.0371 -0.6042
   92VAL      H 1416   4.729   3.076   5.078  2.2062  1.1282 -1.2123
   92VAL     CA 1417   4.729   2.949   5.243  0.3702  0.5246 -0.1681
   92VAL     HA 1418   4.691   2.972   5.342  1.0250  1.2772 -0.0758
   92VAL     CB 1419   4.637   2.863   5.165  0.8488 -0.9110  0.5272
   92VAL     HB 1420   4.659   2.853   5.059  1.5264 -0.6410  0.6348
   92VAL    CG1 1421   4.610   2.720   5.221 -0.3025 -0.3102 -0.0344
   92VAL   HG11 1422   4.591   2.719   5.328  0.7708 -2.5232  0.1918
   92VAL   HG12 1423   4.533   2.672   5.161 -0.4280 -2.0813  1.4696
   92VAL   HG13 1424   4.697   2.655   5.216  0.1975  0.2175  1.3391
   92VAL    CG2 1425   4.498   2.922   5.169  0.0192 -0.6275  0.4059
   92VAL   HG21 1426   4.500   3.027   5.139  2.3010  0.2185  3.1516
   92VAL   HG22 1427   4.428   2.864   5.108 -0.2777  0.6247 -0.4736
   92VAL   HG23 1428   4.453   2.934   5.267  0.4488  0.9450  0.4253
   92VAL      C 1429   4.856   2.869   5.273 -0.7974 -0.5841  0.0533
   92VAL      O 1430   4.860   2.803   5.376  0.4052  0.0400  0.0256
   93ASN      N 1431   4.966   2.888   5.194 -0.1092  0.2624  0.6354
   93ASN      H 1432   4.967   2.943   5.109  0.9993 -0.6546  0.0130
   93ASN     CA 1433   5.096   2.830   5.238  0.3395  0.0533  0.1470
   93ASN     HA 1434   5.079   2.731   5.279  0.0177  0.3774  0.8199
   93ASN     CB 1435   5.173   2.827   5.102 -0.6123  0.3805  0.7164
   93ASN    HB1 1436   5.185   2.922   5.051 -0.1818 -1.1034 -2.1978
   93ASN    HB2 1437   5.120   2.751   5.044  1.9258 -0.8775 -0.1097
   93ASN     CG 1438   5.312   2.775   5.109  0.0087 -0.2208 -0.4308
   93ASN    OD1 1439   5.395   2.844   5.168  0.4434 -0.0658  0.5717
   93ASN    ND2 1440   5.336   2.656   5.066 -0.3750  0.6898 -0.1610
   93ASN   HD21 1441   5.262   2.598   5.030  1.1814 -1.7513  0.3723
   93ASN   HD22 1442   5.424   2.607   5.063 -0.8756 -0.2314 -0.2370
   93ASN      C 1443   5.162   2.909   5.347 -0.2730 -0.7470 -0.3550
   93ASN      O 1444   5.229   2.857   5.436  0.7488  0.6976  0.2305
   94CY1      N 1445   5.134   3.045   5.358  0.1946 -1.1379  0.2599
   94CY1      H 1446   5.091   3.088   5.278 -0.5289 -1.1560  0.6335
   94CY1     CA 1447   5.165   3.128   5.474  0.2208 -0.7707 -0.2690
   94CY1     HA 1448   5.269   3.120   5.507  0.6156  0.7109 -1.0880
   94CY1     CB 1449   5.133   3.270   5.439  0.4266 -0.5978  0.3401
   94CY1    HB1 1450   5.148   3.331   5.528 -0.1313  1.4620 -0.8891
   94CY1    HB2 1451   5.030   3.272   5.405  0.2110 -5.2180  0.0995
   94CY1     SG 1452   5.243   3.344   5.316 -0.1294  0.2824  0.2055
   94CY1    HG1 1453   5.366   3.293   5.308 -1.0864 -1.8876 -1.7472
   94CY1    HG2 1454   5.209   3.323   5.189 -1.4677  2.1001  0.2214
   94CY1    HG3 1455   5.245   3.478   5.321  0.4635  0.4106 -2.4148
   94CY1      C 1456   5.083   3.091   5.594  0.5986 -0.5842  0.3306
   94CY1      O 1457   5.148   3.077   5.693 -0.0546  0.0994 -0.4474
   95ALA      N 1458   4.951   3.076   5.583  0.3179  1.3147  0.1615
   95ALA      H 1459   4.907   3.095   5.494  0.4371 -1.1608 -0.5010
   95ALA     CA 1460   4.853   3.030   5.688 -0.2302  0.3469  0.1154
   95ALA     HA 1461   4.849   3.104   5.767  1.1313  1.5406 -0.8808
   95ALA     CB 1462   4.714   3.020   5.629  1.0274  0.3022  0.2922
   95ALA    HB1 1463   4.648   3.004   5.714  2.0272  1.1362  1.2556
   95ALA    HB2 1464   4.684   3.111   5.577  0.8820  0.1279  0.0660
   95ALA    HB3 1465   4.708   2.942   5.553  1.1499  2.5225 -2.1333
   95ALA      C 1466   4.910   2.911   5.761 -0.4176  0.2413 -0.5143
   95ALA      O 1467   4.930   2.917   5.879 -0.5034 -0.7441  0.0438
   96LY3      N 1468   4.941   2.800   5.689 -0.0348 -0.5244  0.0037
   96LY3      H 1469   4.924   2.803   5.589 -1.2998  0.6664  0.2206
   96LY3     CA 1470   4.998   2.670   5.740  0.2385 -0.7729 -0.3134
   96LY3     HA 1471   4.922   2.620   5.799 -2.8112  2.2928 -1.3293
   96LY3     CB 1472   5.030   2.568   5.630 -0.0514 -0.1602  0.1680
   96LY3    HB1 1473   5.107   2.498   5.663 -0.1311  0.4271  1.7151
   96LY3    HB2 1474   5.075   2.625   5.549  1.3596 -0.7799  0.4883
   96LY3     CG 1475   4.905   2.495   5.577 -0.6771  0.2019 -0.3895
   96LY3    HG1 1476   4.833   2.569   5.543 -0.7139  0.3329 -0.0306
   96LY3    HG2 1477   4.863   2.427   5.652  1.6757  0.0898  0.9189
   96LY3     CD 1478   4.952   2.419   5.448  1.0729  0.6922  1.0315
   96LY3    HD1 1479   5.020   2.341   5.482  2.7866  1.9491  0.5776
   96LY3    HD2 1480   5.003   2.487   5.381 -0.4919  1.3992  0.5265
   96LY3     CE 1481   4.830   2.346   5.385  0.5730  0.0088 -0.8960
   96LY3    HE1 1482   4.744   2.413   5.377 -0.4417 -0.9471  1.2260
   96LY3    HE2 1483   4.795   2.264   5.448 -1.1249  0.4372 -1.2424
   96LY3     NZ 1484   4.865   2.293   5.245  0.0828  0.1982 -0.3183
   96LY3    HZ1 1485   4.889   2.371   5.185 -3.1593  1.3243 -0.3305
   96LY3    HZ2 1486   4.945   2.232   5.249  0.1640  0.3342  3.2819
   96LY3    HZ3 1487   4.784   2.252   5.202  1.9633 -0.8500 -3.1711
   96LY3      C 1488   5.123   2.697   5.828 -0.3864 -0.1935 -0.0882
   96LY3      O 1489   5.124   2.663   5.946  0.8556  0.3081 -0.3438
   97LY3      N 1490   5.226   2.772   5.770 -0.1282  0.0908 -0.6656
   97LY3      H 1491   5.215   2.792   5.671 -3.3945 -0.1411 -0.4411
   97LY3     CA 1492   5.346   2.818   5.839 -0.1430 -0.0862 -0.6119
   97LY3     HA 1493   5.410   2.733   5.860 -0.6158 -0.1446  0.7310
   97LY3     CB 1494   5.431   2.911   5.745  0.1411 -0.2879 -0.3374
   97LY3    HB1 1495   5.368   2.999   5.733 -2.8457 -2.1070  0.7620
   97LY3    HB2 1496   5.436   2.857   5.650 -3.4072  0.6845 -1.2295
   97LY3     CG 1497   5.571   2.949   5.795 -0.1645  0.0021  0.3809
   97LY3    HG1 1498   5.562   3.014   5.883 -0.3243  1.9276 -1.0009
   97LY3    HG2 1499   5.600   3.016   5.714 -1.4770 -1.0123 -0.9727
   97LY3     CD 1500   5.676   2.840   5.813 -0.2759  0.6802  0.4472
   97LY3    HD1 1501   5.693   2.779   5.723  1.9048  0.4831  0.9323
   97LY3    HD2 1502   5.640   2.767   5.885 -0.4581 -1.0177 -1.2631
   97LY3     CE 1503   5.809   2.900   5.860  0.5418 -0.7084  0.2380
   97LY3    HE1 1504   5.790   2.965   5.945  0.1513  1.6823 -1.5478
   97LY3    HE2 1505   5.848   2.968   5.784 -1.2654 -0.8231 -0.8461
   97LY3     NZ 1506   5.912   2.801   5.898 -0.4377 -0.6378 -0.4050
   97LY3    HZ1 1507   5.927   2.749   5.813 -0.6223  0.3927 -1.1016
   97LY3    HZ2 1508   6.001   2.845   5.918 -0.9606  1.7659 -2.7322
   97LY3    HZ3 1509   5.883   2.738   5.971  0.6717  0.3418  0.9307
   97LY3      C 1510   5.315   2.895   5.967  0.2816 -0.0044 -0.0927
   97LY3      O 1511   5.377   2.866   6.066 -0.4708 -0.3537  0.0623
   98ILE      N 1512   5.224   2.986   5.968  0.6335 -0.8013  1.1081
   98ILE      H 1513   5.172   2.993   5.881  1.9561  0.3219  0.3596
   98ILE     CA 1514   5.191   3.086   6.073  0.6640 -0.5480  0.2933
   98ILE     HA 1515   5.281   3.132   6.115  0.6068  1.2096 -1.3799
   98ILE     CB 1516   5.093   3.204   6.023 -0.1018  0.4662 -0.6960
   98ILE     HB 1517   5.009   3.164   5.965 -0.3500  0.3538 -0.2720
   98ILE    CG2 1518   5.031   3.273   6.146  0.2076  0.6187 -0.1454
   98ILE   HG21 1519   5.113   3.320   6.201  0.2859  0.6183 -0.2620
   98ILE   HG22 1520   4.966   3.353   6.109 -0.3355  0.2706  0.0314
   98ILE   HG23 1521   4.971   3.206   6.208  0.4116 -1.6590 -2.2847
   98ILE    CG1 1522   5.170   3.304   5.932 -0.1233 -0.2927 -0.6830
   98ILE   HG11 1523   5.225   3.251   5.854  0.8511  0.6765 -0.6790
   98ILE   HG12 1524   5.233   3.369   5.993 -0.6681  0.3820 -0.8276
   98ILE     CD 1525   5.082   3.399   5.856 -0.7156 -0.2499  0.0418
   98ILE    HD1 1526   5.011   3.328   5.813 -0.4380 -0.3790 -0.2028
   98ILE    HD2 1527   5.047   3.475   5.926  1.2120  0.4187  0.3444
   98ILE    HD3 1528   5.143   3.438   5.775  0.1529 -1.1150  0.2686
   98ILE      C 1529   5.134   3.013   6.196 -0.1446  0.0790  0.3960
   98ILE      O 1530   5.172   3.038   6.308 -0.3082 -0.1965  0.6658
   99VAL      N 1531   5.040   2.915   6.186  0.3200  0.3047  0.2140
   99VAL      H 1532   5.022   2.887   6.091  1.0335 -0.5046  0.3034
   99VAL     CA 1533   4.992   2.835   6.300  0.7703  0.1731  0.0129
   99VAL     HA 1534   4.968   2.911   6.374 -0.6939  1.0915 -1.3209
   99VAL     CB 1535   4.857   2.781   6.263 -0.3106  0.4836 -0.5439
   99VAL     HB 1536   4.841   2.724   6.354  4.1614  1.8392  1.3993
   99VAL    CG1 1537   4.747   2.886   6.246  0.4037  0.9789 -0.1839
   99VAL   HG11 1538   4.735   2.938   6.340 -1.2016  0.8855 -0.3123
   99VAL   HG12 1539   4.775   2.950   6.163  0.2902 -0.0574 -1.0539
   99VAL   HG13 1540   4.651   2.838   6.225  0.7936  0.2632 -0.3686
   99VAL    CG2 1541   4.865   2.686   6.144 -0.2248 -0.9626  0.6830
   99VAL   HG21 1542   4.764   2.651   6.125 -0.0995 -1.6048  1.1702
   99VAL   HG22 1543   4.905   2.738   6.057 -0.4411  1.7687  2.0962
   99VAL   HG23 1544   4.935   2.606   6.168  0.5327 -0.7824 -0.8216
   99VAL      C 1545   5.087   2.730   6.347 -0.4170 -0.3295 -0.8002
   99VAL      O 1546   5.086   2.696   6.466  0.4509  0.1083 -0.3417
  100SER      N 1547   5.158   2.671   6.252  0.2023 -0.2404 -0.0076
  100SER      H 1548   5.142   2.705   6.158 -1.8166 -0.5636  0.1795
  100SER     CA 1549   5.253   2.560   6.276  0.1067 -0.6126  0.2112
  100SER     HA 1550   5.211   2.474   6.328  0.6002  1.5972  4.8233
  100SER     CB 1551   5.306   2.516   6.137 -0.1374  0.1023 -0.6707
  100SER    HB1 1552   5.341   2.600   6.077  1.7149  0.8795  1.3512
  100SER    HB2 1553   5.225   2.468   6.081 -0.8336 -0.4736  0.7722
  100SER     OG 1554   5.418   2.428   6.162 -0.2844  0.0035 -0.4870
  100SER     HG 1555   5.494   2.477   6.193 -1.1124  0.6907  0.5268
  100SER      C 1556   5.371   2.611   6.362 -0.6811  0.0278 -0.4639
  100SER      O 1557   5.380   2.563   6.475  0.5865 -0.2515 -0.4797
  101AS4      N 1558   5.460   2.704   6.314  0.2638 -0.4117 -0.2588
  101AS4      H 1559   5.445   2.747   6.224  0.1662 -0.0390 -0.0679
  101AS4     CA 1560   5.586   2.742   6.380 -0.0950 -0.3917  0.1714
  101AS4     HA 1561   5.628   2.656   6.432  0.5459  0.3891  0.9720
  101AS4     CB 1562   5.690   2.764   6.270 -0.0718  0.0102 -0.1316
  101AS4    HB1 1563   5.781   2.773   6.330 -2.0548 -1.1448  3.3823
  101AS4    HB2 1564   5.669   2.854   6.213  2.1502  0.8432  0.2866
  101AS4     CG 1565   5.721   2.643   6.182 -0.0092 -0.5298 -0.2672
  101AS4    OD1 1566   5.662   2.533   6.200 -0.4070 -0.2952 -0.1428
  101AS4   HD11 1567   5.665   2.476   6.122 -1.1484 -0.7884  0.1744
  101AS4   HD12 1568   5.632   2.519   6.290 -0.0507 -0.1667 -0.0050
  101AS4    OD2 1569   5.815   2.660   6.100  0.8693  0.0029 -0.2176
  101AS4   HD21 1570   5.849   2.750   6.105 -0.0074  0.2681  1.6175
  101AS4   HD22 1571   5.864   2.582   6.072  1.4705  0.6838 -1.1384
  101AS4      C 1572   5.575   2.867   6.467 -0.4459 -0.5762  0.7358
  101AS4      O 1573   5.656   2.884   6.559 -0.0004 -0.6376 -0.7236
  102GLY      N 1574   5.469   2.946   6.443 -0.0338 -0.3503  0.6665
  102GLY      H 1575   5.409   2.923   6.365 -1.3813  2.6889  0.6694
  102GLY     CA 1576   5.427   3.073   6.509 -0.6173  0.0999  0.0831
  102GLY    HA1 1577   5.388   3.143   6.434  1.5608  0.9051 -0.3803
  102GLY    HA2 1578   5.512   3.114   6.563 -0.5327 -1.1883  0.9709
  102GLY      C 1579   5.313   3.043   6.609  0.2113 -0.5013  0.5983
  102GLY      O 1580   5.274   2.926   6.610 -0.4949 -0.3895  0.0014
  103ASN      N 1581   5.259   3.141   6.689 -0.6898  0.0300 -0.0484
  103ASN      H 1582   5.306   3.230   6.693  0.6033 -0.6129 -0.5159
  103ASN     CA 1583   5.167   3.114   6.799 -0.5290  0.3627  0.0658
  103ASN     HA 1584   5.201   3.022   6.847 -2.1906 -1.2677 -1.7148
  103ASN     CB 1585   5.191   3.229   6.904 -0.2202  0.6005  0.8623
  103ASN    HB1 1586   5.162   3.329   6.871 -0.8420  1.0335  2.5964
  103ASN    HB2 1587   5.298   3.234   6.925  0.0746 -1.0627 -0.0547
  103ASN     CG 1588   5.125   3.202   7.034 -0.4083 -0.6428 -0.4799
  103ASN    OD1 1589   5.067   3.100   7.069  0.1188 -0.0528 -0.2561
  103ASN    ND2 1590   5.135   3.295   7.118 -0.5802 -0.0196 -0.5564
  103ASN   HD21 1591   5.198   3.369   7.092  0.6472 -1.4077 -1.7361
  103ASN   HD22 1592   5.101   3.281   7.212 -1.3715  0.0152 -0.8314
  103ASN      C 1593   5.021   3.095   6.761  0.0776 -0.5575  0.2541
  103ASN      O 1594   4.930   3.162   6.813  0.0847  0.3289  0.3462
  104GLY      N 1595   4.996   3.003   6.671 -0.0453  0.3708 -0.0575
  104GLY      H 1596   5.078   2.963   6.626  0.1480 -0.5533  1.0505
  104GLY     CA 1597   4.859   2.975   6.634 -0.1717  0.6421  0.2120
  104GLY    HA1 1598   4.805   2.969   6.728  0.4024 -0.4722  0.4954
  104GLY    HA2 1599   4.853   2.872   6.598 -1.5204 -0.0839  2.3643
  104GLY      C 1600   4.794   3.079   6.548  0.6274  0.3466  0.0053
  104GLY      O 1601   4.860   3.151   6.470 -0.3136  0.4195 -0.0000
  105MET      N 1602   4.663   3.099   6.571  0.0052 -0.8004 -0.2999
  105MET      H 1603   4.612   3.041   6.636 -0.6510  0.0222 -0.0666
  105MET     CA 1604   4.595   3.217   6.510 -0.0786  0.8709 -0.5453
  105MET     HA 1605   4.649   3.238   6.418 -2.5258 -1.0408 -2.5598
  105MET     CB 1606   4.449   3.177   6.478  0.3449 -0.3727 -0.2059
  105MET    HB1 1607   4.400   3.273   6.459 -0.8534 -0.8698  0.2689
  105MET    HB2 1608   4.400   3.145   6.570  1.6201  0.9365  0.9877
  105MET     CG 1609   4.427   3.075   6.367  0.3656 -0.0238 -0.8456
  105MET    HG1 1610   4.463   2.979   6.402 -1.4565 -0.1394  0.8931
  105MET    HG2 1611   4.483   3.110   6.280  0.3131 -0.5169 -1.0835
  105MET     SD 1612   4.250   3.048   6.323 -0.2372  0.0768 -0.1510
  105MET     CE 1613   4.208   3.202   6.244  0.3818  0.5378 -0.4110
  105MET    HE1 1614   4.115   3.187   6.189 -0.1718  0.1904  0.6005
  105MET    HE2 1615   4.189   3.281   6.317 -2.9770 -1.0181  0.6403
  105MET    HE3 1616   4.291   3.225   6.178 -0.4839  2.1356 -1.0200
  105MET      C 1617   4.621   3.347   6.586  0.2622 -0.9425 -0.0305
  105MET      O 1618   4.559   3.450   6.552 -0.4394 -0.0718  0.0151
  106ASN      N 1619   4.711   3.351   6.687 -0.5266 -0.3510 -0.3826
  106ASN      H 1620   4.779   3.278   6.700  0.7930  0.0218 -4.0181
  106ASN     CA 1621   4.734   3.471   6.772 -0.3087 -0.3127 -0.2316
  106ASN     HA 1622   4.643   3.493   6.828 -0.2109 -1.7413  0.5303
  106ASN     CB 1623   4.842   3.444   6.875  0.0456 -0.0439 -0.2844
  106ASN    HB1 1624   4.930   3.403   6.826 -0.2596 -1.2178  0.1089
  106ASN    HB2 1625   4.809   3.381   6.958 -0.5682  0.9843  0.2782
  106ASN     CG 1626   4.879   3.574   6.954 -0.2756  0.5587  0.1857
  106ASN    OD1 1627   4.983   3.636   6.939  0.1139 -0.1712 -0.3760
  106ASN    ND2 1628   4.798   3.618   7.044 -0.1578 -0.7297 -0.4292
  106ASN   HD21 1629   4.719   3.562   7.071 -0.8008 -0.2983 -1.3526
  106ASN   HD22 1630   4.824   3.704   7.089  0.3994  0.1305 -2.2969
  106ASN      C 1631   4.768   3.593   6.680 -0.7640 -0.8894 -0.2766
  106ASN      O 1632   4.736   3.705   6.714  0.2191 -0.0793  0.2035
  107ALA      N 1633   4.836   3.578   6.559 -0.4128 -0.0592 -0.1189
  107ALA      H 1634   4.873   3.488   6.533 -0.0580  0.5260 -1.7681
  107ALA     CA 1635   4.852   3.691   6.458 -0.1559  0.8424  0.6339
  107ALA     HA 1636   4.881   3.786   6.503  1.3629  1.4500 -1.4854
  107ALA     CB 1637   4.961   3.652   6.354  0.1636  0.3414  0.1232
  107ALA    HB1 1638   4.983   3.734   6.286  2.8375 -1.1011 -0.8967
  107ALA    HB2 1639   5.057   3.638   6.404 -0.5111 -1.7894  0.9480
  107ALA    HB3 1640   4.941   3.564   6.292  2.2482  1.1475 -1.8387
  107ALA      C 1641   4.729   3.745   6.387  0.2537  0.2532  0.1119
  107ALA      O 1642   4.730   3.811   6.281  0.5014 -0.5003 -0.4424
  108TRP      N 1643   4.610   3.724   6.451  0.2594 -0.0432  0.6423
  108TRP      H 1644   4.613   3.664   6.533  2.9231 -1.0653 -0.0882
  108TRP     CA 1645   4.481   3.775   6.409 -0.3767 -0.6654  0.4419
  108TRP     HA 1646   4.500   3.860   6.344 -1.7974 -0.9037 -0.3290
  108TRP     CB 1647   4.386   3.677   6.335 -0.2745  0.4540  0.2622
  108TRP    HB1 1648   4.283   3.704   6.355 -0.3527 -0.3162  0.9665
  108TRP    HB2 1649   4.405   3.578   6.376  0.5495  0.8187  0.7922
  108TRP     CG 1650   4.413   3.647   6.193  0.5351 -0.3125  0.2086
  108TRP    CD1 1651   4.365   3.721   6.092  0.3503 -0.5383  0.5644
  108TRP    HD1 1652   4.296   3.804   6.102 -0.9524 -1.4429 -0.5521
  108TRP    NE1 1653   4.419   3.669   5.976  0.2743  0.1105 -0.2154
  108TRP    HE1 1654   4.405   3.718   5.888 -1.1806  0.7042  0.3133
  108TRP    CE2 1655   4.507   3.565   5.996  0.0677 -0.5551 -0.1299
  108TRP    CZ2 1656   4.589   3.492   5.906  0.6149 -0.8926 -0.2078
  108TRP    HZ2 1657   4.600   3.522   5.802  0.8403  2.5282  0.6876
  108TRP    CH2 1658   4.668   3.391   5.969 -0.7404  0.3216 -0.4175
  108TRP    HH2 1659   4.733   3.334   5.904 -1.8881 -0.1522 -1.1982
  108TRP    CZ3 1660   4.657   3.358   6.106 -0.0716  0.1846  0.1668
  108TRP    HZ3 1661   4.705   3.268   6.141  0.2066 -0.5046 -1.8796
  108TRP    CE3 1662   4.581   3.442   6.190 -0.2819 -0.4074  0.0294
  108TRP    HE3 1663   4.592   3.422   6.295  0.4530 -2.2535 -0.3667
  108TRP    CD2 1664   4.500   3.547   6.135 -0.2689 -0.2672  0.1194
  108TRP      C 1665   4.407   3.841   6.529 -0.3108 -0.5951  0.1062
  108TRP      O 1666   4.362   3.768   6.616 -0.1936 -0.4577 -0.1334
  109VAL      N 1667   4.400   3.973   6.537  0.3103  0.2050  0.1100
  109VAL      H 1668   4.441   4.021   6.458  1.2784 -1.9745 -0.7945
  109VAL     CA 1669   4.331   4.038   6.650 -0.4607 -0.6148  0.5123
  109VAL     HA 1670   4.360   4.000   6.747  1.3740  2.0054  1.1178
  109VAL     CB 1671   4.358   4.189   6.648 -0.0766 -0.2266 -0.4099
  109VAL     HB 1672   4.342   4.235   6.550 -1.4870 -4.3778 -2.3732
  109VAL    CG1 1673   4.282   4.265   6.758 -0.1816 -0.6622 -0.0306
  109VAL   HG11 1674   4.291   4.215   6.855  1.9691  0.7380  0.5636
  109VAL   HG12 1675   4.318   4.368   6.764  1.7352 -1.3353  0.7069
  109VAL   HG13 1676   4.177   4.264   6.729 -0.0368  1.2843 -0.7396
  109VAL    CG2 1677   4.511   4.209   6.682 -0.0977 -0.0991  0.7015
  109VAL   HG21 1678   4.522   4.200   6.790 -0.7759  0.3612  0.8192
  109VAL   HG22 1679   4.583   4.146   6.630 -0.5343  0.9216 -1.2658
  109VAL   HG23 1680   4.532   4.313   6.657 -0.5526 -0.5286 -1.7882
  109VAL      C 1681   4.179   4.020   6.638  0.1009 -0.1581  0.5685
  109VAL      O 1682   4.113   4.002   6.743 -0.7889 -0.0528  0.0918
  110ALA      N 1683   4.120   4.001   6.514 -0.1493 -0.1922 -0.9508
  110ALA      H 1684   4.185   4.012   6.437  0.0428  1.5862 -0.5818
  110ALA     CA 1685   3.987   3.946   6.496 -0.5029 -0.4511  0.3905
  110ALA     HA 1686   3.916   4.017   6.536 -0.1102 -1.2647  2.6802
  110ALA     CB 1687   3.949   3.920   6.353  0.0747  0.4002 -0.1648
  110ALA    HB1 1688   3.843   3.895   6.347 -0.0828  0.9943 -0.0137
  110ALA    HB2 1689   3.970   3.993   6.275  1.0411 -1.3472 -1.6042
  110ALA    HB3 1690   3.995   3.829   6.316 -1.5018 -0.5316  0.0756
  110ALA      C 1691   3.963   3.816   6.575 -0.5357 -0.5587  0.6193
  110ALA      O 1692   3.859   3.787   6.624  0.5503  0.0024  0.3637
  111TRP      N 1693   4.063   3.728   6.590 -0.6556 -0.7519 -0.0826
  111TRP      H 1694   4.157   3.757   6.567 -0.6694 -1.4251 -1.0521
  111TRP     CA 1695   4.040   3.591   6.646 -1.0756 -0.7416  0.4433
  111TRP     HA 1696   3.940   3.563   6.612 -1.6523  2.3163 -0.8033
  111TRP     CB 1697   4.156   3.495   6.596 -0.0501  0.5305 -0.1103
  111TRP    HB1 1698   4.249   3.540   6.632  0.8639 -0.8594 -0.6455
  111TRP    HB2 1699   4.142   3.495   6.488  0.5712  1.9693 -0.2177
  111TRP     CG 1700   4.146   3.352   6.649  0.7040 -0.4733 -0.2368
  111TRP    CD1 1701   4.085   3.249   6.589  0.1042 -0.6248  0.4514
  111TRP    HD1 1702   4.034   3.255   6.494  0.4770  1.2286  0.3409
  111TRP    NE1 1703   4.093   3.135   6.674  0.3046  0.1583 -0.0735
  111TRP    HE1 1704   4.062   3.042   6.651  1.6168 -0.1081 -0.8553
  111TRP    CE2 1705   4.162   3.157   6.785 -0.8255  0.3157 -0.6259
  111TRP    CZ2 1706   4.205   3.077   6.889  0.6503 -0.2595  0.6880
  111TRP    HZ2 1707   4.191   2.971   6.874  0.6964 -0.2437  0.5378
  111TRP    CH2 1708   4.280   3.130   6.993  0.0552 -0.1236  0.8781
  111TRP    HH2 1709   4.319   3.067   7.073 -0.6625 -0.7732  0.7270
  111TRP    CZ3 1710   4.304   3.267   6.996  0.9094  0.0102  0.2392
  111TRP    HZ3 1711   4.354   3.317   7.078 -0.4029  0.3391  0.8745
  111TRP    CE3 1712   4.277   3.347   6.880 -0.9156 -0.3032  0.5800
  111TRP    HE3 1713   4.308   3.450   6.881  1.0263 -0.8207 -0.4301
  111TRP    CD2 1714   4.197   3.293   6.774  0.1294 -1.1196 -0.8251
  111TRP      C 1715   4.031   3.601   6.799 -0.1027 -0.2426  0.0263
  111TRP      O 1716   3.929   3.562   6.857  0.1196 -0.3048 -0.0005
  112ARG      N 1717   4.124   3.673   6.860  0.1631 -0.5310 -0.4294
  112ARG      H 1718   4.207   3.707   6.814 -0.3883  0.8723 -0.4324
  112ARG     CA 1719   4.128   3.699   7.001 -0.3574  0.1454 -0.7377
  112ARG     HA 1720   4.143   3.614   7.067 -1.2706  1.0781  0.7447
  112ARG     CB 1721   4.244   3.806   7.042  0.3059 -0.0579  0.0042
  112ARG    HB1 1722   4.254   3.805   7.150  1.6914 -1.7090 -0.0970
  112ARG    HB2 1723   4.217   3.906   7.008  0.5817  0.4428  1.2038
  112ARG     CG 1724   4.380   3.772   6.981 -0.2445  0.1417 -0.4691
  112ARG    HG1 1725   4.365   3.777   6.873  1.8541 -0.7390 -0.8534
  112ARG    HG2 1726   4.412   3.672   7.010  1.4824  0.8809  0.3463
  112ARG     CD 1727   4.487   3.876   7.029 -0.0298  0.5913  0.5281
  112ARG    HD1 1728   4.519   3.846   7.130  0.1908 -0.6428  0.1150
  112ARG    HD2 1729   4.445   3.976   7.028 -0.8371  0.2581  0.5470
  112ARG     NE 1730   4.604   3.868   6.943  0.0241  0.5974  0.4336
  112ARG     HE 1731   4.598   3.803   6.866  1.8169  0.0560  0.6933
  112ARG     CZ 1732   4.709   3.950   6.945  0.2364 -0.3316  0.5376
  112ARG    NH1 1733   4.728   4.038   7.039  0.6020 -0.3203  0.3108
  112ARG   HH11 1734   4.669   4.040   7.121 -1.8158  0.5363 -1.3373
  112ARG   HH12 1735   4.789   4.119   7.030 -0.6568  0.8242  1.4748
  112ARG    NH2 1736   4.797   3.947   6.847 -0.0017  0.1707 -0.1681
  112ARG   HH21 1737   4.773   3.903   6.760 -0.7582  2.2342 -1.0854
  112ARG   HH22 1738   4.874   4.012   6.855 -0.7318  0.9889  0.3908
  112ARG      C 1739   4.002   3.766   7.041  0.8335  0.2516  0.1385
  112ARG      O 1740   3.942   3.729   7.141  0.6811  0.6799 -0.2480
  113ASN      N 1741   3.948   3.855   6.955 -0.3013 -0.1210  0.1811
  113ASN      H 1742   4.003   3.875   6.873 -1.0902 -1.2852 -0.6572
  113ASN     CA 1743   3.825   3.936   6.986 -0.4662 -0.3014 -0.2206
  113ASN     HA 1744   3.826   3.949   7.094  1.9865 -3.2555  0.2598
  113ASN     CB 1745   3.828   4.071   6.917 -0.2160  0.3752 -0.3275
  113ASN    HB1 1746   3.734   4.122   6.938 -0.9713 -0.1926 -2.1704
  113ASN    HB2 1747   3.843   4.060   6.810 -3.2732  1.2553 -0.9386
  113ASN     CG 1748   3.944   4.162   6.965 -0.0189  0.2184 -0.5107
  113ASN    OD1 1749   4.021   4.145   7.059  0.0819 -0.0699 -0.4455
  113ASN    ND2 1750   3.969   4.269   6.894  0.1165  0.0141 -0.1166
  113ASN   HD21 1751   3.914   4.279   6.809 -0.7435  0.1200  0.4397
  113ASN   HD22 1752   4.045   4.330   6.918 -1.7958  2.2938  0.5391
  113ASN      C 1753   3.698   3.858   6.961 -1.3675  0.3452 -0.3744
  113ASN      O 1754   3.605   3.879   7.037 -0.5142 -0.5104 -0.5126
  114ARG      N 1755   3.689   3.766   6.860  0.3173  0.3815  0.1822
  114ARG      H 1756   3.769   3.759   6.800  0.6346  0.6107  0.5784
  114ARG     CA 1757   3.558   3.708   6.808 -0.4036 -0.0311  0.5847
  114ARG     HA 1758   3.485   3.720   6.888 -1.7619 -1.0863 -0.4594
  114ARG     CB 1759   3.524   3.780   6.675  0.4383 -0.2912  0.7870
  114ARG    HB1 1760   3.433   3.732   6.638 -0.1576 -0.1168  1.9602
  114ARG    HB2 1761   3.594   3.759   6.595 -0.5978  4.1633 -1.6237
  114ARG     CG 1762   3.505   3.932   6.682  0.7871 -0.7682 -0.5335
  114ARG    HG1 1763   3.486   3.974   6.584  2.8684  0.3263 -0.5228
  114ARG    HG2 1764   3.603   3.965   6.719  0.2852 -0.7325  0.8435
  114ARG     CD 1765   3.395   3.963   6.785  0.7186 -0.0145  0.2407
  114ARG    HD1 1766   3.397   4.070   6.801 -0.0735  0.4639 -2.3698
  114ARG    HD2 1767   3.406   3.910   6.879 -0.1290  0.8677  0.8474
  114ARG     NE 1768   3.264   3.925   6.732 -0.1966 -0.0878 -0.2759
  114ARG     HE 1769   3.221   3.844   6.774 -1.8337  0.2194 -1.2355
  114ARG     CZ 1770   3.184   4.003   6.649  0.0549  0.5976 -0.3427
  114ARG    NH1 1771   3.223   4.114   6.615 -0.3846 -0.7298 -0.3272
  114ARG   HH11 1772   3.324   4.120   6.621 -0.5281  1.0283  1.3992
  114ARG   HH12 1773   3.162   4.168   6.555 -0.3299  0.1777  0.3974
  114ARG    NH2 1774   3.062   3.957   6.608  0.1275  0.1648 -0.2658
  114ARG   HH21 1775   3.020   3.880   6.657 -1.9415  2.6169  2.2143
  114ARG   HH22 1776   3.011   3.989   6.527  3.0875 -1.4849 -3.0182
  114ARG      C 1777   3.552   3.555   6.789 -0.2963 -0.4218 -0.3973
  114ARG      O 1778   3.443   3.508   6.766 -0.2838 -0.4766  0.6147
  115CY1      N 1779   3.662   3.488   6.809  0.8408  0.3051  0.2502
  115CY1      H 1780   3.743   3.543   6.836  0.2651 -0.1002  3.2171
  115CY1     CA 1781   3.666   3.341   6.788 -0.3458  0.2456  0.4666
  115CY1     HA 1782   3.570   3.298   6.758  0.5256 -0.8483 -0.8769
  115CY1     CB 1783   3.771   3.312   6.673 -0.3736  0.7828 -0.6938
  115CY1    HB1 1784   3.788   3.204   6.673  1.5140  1.0410 -0.0147
  115CY1    HB2 1785   3.872   3.351   6.688 -0.1263  0.4787 -1.5134
  115CY1     SG 1786   3.699   3.366   6.514  0.2730 -0.3540  0.0753
  115CY1    HG1 1787   3.779   3.418   6.420 -1.1317  2.9220  0.5618
  115CY1    HG2 1788   3.594   3.295   6.470 -0.5144  0.1615  1.0851
  115CY1    HG3 1789   3.644   3.483   6.548 -1.9855 -2.0185  2.5760
  115CY1      C 1790   3.720   3.260   6.910 -0.2542 -0.2802 -0.7647
  115CY1      O 1791   3.770   3.147   6.904 -0.2393  0.1753  0.3594
  116LY3      N 1792   3.724   3.329   7.027  0.1749  0.2417  0.3450
  116LY3      H 1793   3.681   3.420   7.024 -2.2758 -0.7913  1.5445
  116LY3     CA 1794   3.782   3.273   7.150  0.3105 -0.4006 -0.1570
  116LY3     HA 1795   3.883   3.239   7.129  0.4442 -0.0700 -0.0586
  116LY3     CB 1796   3.783   3.385   7.256 -0.5536 -1.0316 -0.4478
  116LY3    HB1 1797   3.676   3.400   7.267 -0.9980 -3.9787 -0.0819
  116LY3    HB2 1798   3.835   3.476   7.225 -0.5076 -0.8565  0.1314
  116LY3     CG 1799   3.847   3.344   7.392 -0.4630  0.6539 -0.0934
  116LY3    HG1 1800   3.936   3.291   7.359 -2.4659 -2.3955 -1.0695
  116LY3    HG2 1801   3.786   3.275   7.451 -0.6672 -0.1674 -1.2246
  116LY3     CD 1802   3.878   3.462   7.482  1.0063 -0.6326  0.6030
  116LY3    HD1 1803   3.786   3.500   7.525  1.7602  1.9451  0.0911
  116LY3    HD2 1804   3.938   3.537   7.430 -0.6312 -0.2325 -0.7839
  116LY3     CE 1805   3.970   3.410   7.597 -1.0024 -0.1817  1.1263
  116LY3    HE1 1806   4.057   3.361   7.554 -2.4702 -4.2311  2.3368
  116LY3    HE2 1807   3.919   3.328   7.648 -1.8469 -0.7104 -0.5091
  116LY3     NZ 1808   3.991   3.516   7.696  0.1891  0.0369  0.2561
  116LY3    HZ1 1809   3.899   3.551   7.719 -0.8161 -0.0645 -3.0311
  116LY3    HZ2 1810   4.038   3.477   7.776  1.2218  1.4341  0.3679
  116LY3    HZ3 1811   4.060   3.583   7.665  0.9358 -0.1666  1.4166
  116LY3      C 1812   3.698   3.148   7.194 -0.2520  0.4225 -0.2583
  116LY3      O 1813   3.576   3.153   7.200  0.1240 -0.5058 -0.2109
  117GLY      N 1814   3.775   3.039   7.229  0.3807 -0.4023  0.0754
  117GLY      H 1815   3.876   3.038   7.219  0.5280 -1.0197  1.4981
  117GLY     CA 1816   3.715   2.923   7.288 -0.3166  0.2679  0.2674
  117GLY    HA1 1817   3.663   2.944   7.382  1.5256  0.6089  1.2624
  117GLY    HA2 1818   3.794   2.850   7.306 -0.7826  0.0067  1.3434
  117GLY      C 1819   3.611   2.856   7.201 -0.3688  0.7274  0.0007
  117GLY      O 1820   3.544   2.776   7.259  0.1330 -0.0478 -0.5648
  118THR      N 1821   3.603   2.870   7.069 -0.1819  0.0171  0.7976
  118THR      H 1822   3.666   2.934   7.024  1.3257 -0.9424  1.4634
  118THR     CA 1823   3.490   2.808   6.985  0.0234 -0.0209 -0.3820
  118THR     HA 1824   3.479   2.710   7.031  0.1884 -0.4971 -1.3287
  118THR     CB 1825   3.359   2.892   6.998 -0.9063 -0.0625  0.4701
  118THR     HB 1826   3.328   2.896   7.102  1.9485 -0.1716  1.3955
  118THR    CG2 1827   3.372   3.033   6.933 -0.2527 -0.5284 -0.8725
  118THR   HG21 1828   3.464   3.080   6.966  0.7551 -1.0974 -2.7547
  118THR   HG22 1829   3.389   3.024   6.826 -0.9557 -0.1971 -1.0155
  118THR   HG23 1830   3.287   3.095   6.960  0.1060 -1.1682  2.1345
  118THR    OG1 1831   3.256   2.833   6.926  0.6201 -0.2189  0.4403
  118THR    HG1 1832   3.216   2.775   6.991  2.9975 -0.2353  2.0297
  118THR      C 1833   3.529   2.783   6.840 -0.4577 -0.0871 -0.2075
  118THR      O 1834   3.614   2.852   6.787 -0.3507  0.1722  0.5322
  119AS4      N 1835   3.462   2.690   6.775 -0.5576 -0.5521 -0.2781
  119AS4      H 1836   3.382   2.659   6.829 -1.3495  0.9148 -0.5605
  119AS4     CA 1837   3.480   2.659   6.636  0.0181 -0.1191  0.4335
  119AS4     HA 1838   3.588   2.652   6.623 -0.2257 -2.6619 -0.9700
  119AS4     CB 1839   3.431   2.512   6.605  0.0699 -0.2156  0.2404
  119AS4    HB1 1840   3.476   2.436   6.668  1.0242 -1.7019 -2.0800
  119AS4    HB2 1841   3.463   2.487   6.503  1.5124 -1.0679  0.8703
  119AS4     CG 1842   3.274   2.485   6.610 -1.0122  0.3962  0.0472
  119AS4    OD1 1843   3.236   2.367   6.631  0.2376 -0.6175 -0.0872
  119AS4   HD11 1844   3.175   2.360   6.705 -0.2367 -0.2717 -0.4396
  119AS4   HD12 1845   3.270   2.302   6.569 -0.9565 -1.0745 -0.2918
  119AS4    OD2 1846   3.194   2.582   6.603 -0.6555 -0.4000 -0.0164
  119AS4   HD21 1847   3.235   2.663   6.634 -2.1693  0.5992 -0.5141
  119AS4   HD22 1848   3.101   2.561   6.591 -0.8958 -0.0003  0.9879
  119AS4      C 1849   3.424   2.763   6.529  0.1159  0.0246 -0.0059
  119AS4      O 1850   3.488   2.793   6.427 -0.1549  0.1998 -0.3146
  120VAL      N 1851   3.318   2.840   6.562 -0.7558  0.3785  0.3649
  120VAL      H 1852   3.279   2.833   6.655  0.7652 -1.8646  0.9061
  120VAL     CA 1853   3.246   2.918   6.458 -0.1983  0.4167 -0.3336
  120VAL     HA 1854   3.151   2.944   6.505  0.0484 -0.3517  0.5950
  120VAL     CB 1855   3.310   3.064   6.429  0.0790 -0.8858 -0.0541
  120VAL     HB 1856   3.401   3.065   6.370 -0.5390  2.1458 -1.1704
  120VAL    CG1 1857   3.222   3.162   6.339 -0.3324 -0.4049 -0.9981
  120VAL   HG11 1858   3.245   3.268   6.353 -2.1855 -0.1817  0.6889
  120VAL   HG12 1859   3.245   3.154   6.232  0.9605  3.2985 -1.1344
  120VAL   HG13 1860   3.117   3.147   6.361  0.1816 -1.2974  1.1419
  120VAL    CG2 1861   3.345   3.137   6.562  0.1420  0.1225  0.3596
  120VAL   HG21 1862   3.398   3.231   6.546  0.7110 -0.4557 -1.3432
  120VAL   HG22 1863   3.261   3.145   6.631 -1.1087 -2.7524 -0.6612
  120VAL   HG23 1864   3.417   3.070   6.609  0.0735  0.5496  1.0836
  120VAL      C 1865   3.213   2.831   6.333  0.0597 -0.3070 -0.4796
  120VAL      O 1866   3.180   2.890   6.226 -0.1886  0.0400 -0.6125
  121GLN      N 1867   3.215   2.698   6.339 -0.7385  0.1842 -0.0140
  121GLN      H 1868   3.247   2.648   6.421  0.0832 -1.6463 -1.3883
  121GLN     CA 1869   3.195   2.609   6.216 -0.4070  0.1148 -0.3661
  121GLN     HA 1870   3.252   2.663   6.140  0.1448 -0.3151 -0.2619
  121GLN     CB 1871   3.248   2.468   6.239 -0.1216 -0.0134  0.4722
  121GLN    HB1 1872   3.186   2.427   6.319  2.7413  0.4269  3.1279
  121GLN    HB2 1873   3.342   2.471   6.295 -0.2055 -2.5502  0.8684
  121GLN     CG 1874   3.264   2.373   6.113  0.3796  0.6326  0.3972
  121GLN    HG1 1875   3.173   2.373   6.052  0.9214  1.4307 -0.4386
  121GLN    HG2 1876   3.275   2.276   6.160 -0.9447 -0.0637 -0.6416
  121GLN     CD 1877   3.387   2.402   6.018 -0.0036  0.1330  0.4093
  121GLN    OE1 1878   3.471   2.467   6.061 -0.1420 -0.2152  0.0343
  121GLN    NE2 1879   3.402   2.329   5.901  0.0914  0.0709 -0.2386
  121GLN   HE21 1880   3.324   2.269   5.880  0.5530 -0.1984 -1.1982
  121GLN   HE22 1881   3.500   2.320   5.882  0.2479 -0.9111  0.9239
  121GLN      C 1882   3.055   2.599   6.166  0.4568  0.1542  0.2481
  121GLN      O 1883   3.033   2.593   6.045 -0.1922 -0.3895 -0.4914
  122ALA      N 1884   2.956   2.619   6.256 -0.4839 -0.1806 -0.1479
  122ALA      H 1885   2.976   2.654   6.349  0.5282 -1.2030  0.0344
  122ALA     CA 1886   2.814   2.613   6.215 -0.5639  0.1264  0.0122
  122ALA     HA 1887   2.800   2.521   6.159 -2.3327 -0.2181  0.9463
  122ALA     CB 1888   2.721   2.603   6.341  0.6862 -0.0816  0.5405
  122ALA    HB1 1889   2.707   2.699   6.392  0.8070  0.3010 -0.1332
  122ALA    HB2 1890   2.621   2.569   6.316 -0.0128  0.8628  1.9081
  122ALA    HB3 1891   2.754   2.531   6.416 -2.0409  0.3216  2.2779
  122ALA      C 1892   2.763   2.727   6.125  0.2956  0.2301  0.5125
  122ALA      O 1893   2.651   2.706   6.073 -0.1645  0.3358 -0.3606
  123TRP      N 1894   2.839   2.833   6.104 -0.3124  0.2803  0.6355
  123TRP      H 1895   2.914   2.855   6.168  0.2890  0.1259 -0.0032
  123TRP     CA 1896   2.802   2.948   6.013 -0.3451  0.6334  0.1609
  123TRP     HA 1897   2.696   2.970   6.025 -0.4668  0.0993  0.0995
  123TRP     CB 1898   2.882   3.064   6.067  0.1156 -0.6463  0.2149
  123TRP    HB1 1899   2.987   3.034   6.070  0.2595 -0.3958 -1.5814
  123TRP    HB2 1900   2.840   3.087   6.165 -0.3237 -1.3520  0.1971
  123TRP     CG 1901   2.876   3.191   5.983 -0.1363  0.4224  0.0357
  123TRP    CD1 1902   2.764   3.254   5.941  0.2808  0.0127 -0.7462
  123TRP    HD1 1903   2.664   3.225   5.972  0.3747  0.1921 -0.2630
  123TRP    NE1 1904   2.797   3.367   5.870 -0.8720  0.1807 -0.1806
  123TRP    HE1 1905   2.726   3.423   5.825 -1.2091 -0.6008 -0.6355
  123TRP    CE2 1906   2.932   3.378   5.847 -0.0091  0.6777  0.7934
  123TRP    CZ2 1907   3.010   3.470   5.766  0.9717  1.1372 -0.6989
  123TRP    HZ2 1908   2.961   3.537   5.697 -2.9850  0.6976  1.3424
  123TRP    CH2 1909   3.150   3.462   5.774 -0.3207 -0.6824 -0.3464
  123TRP    HH2 1910   3.211   3.543   5.736  2.1019 -0.8264  2.8092
  123TRP    CZ3 1911   3.210   3.364   5.853  0.1973  0.4448 -0.3683
  123TRP    HZ3 1912   3.317   3.368   5.862  0.3343  2.2439 -2.0641
  123TRP    CE3 1913   3.130   3.266   5.923  0.5023  0.1961 -0.2127
  123TRP    HE3 1914   3.182   3.198   5.989  2.5867 -0.3449 -2.2906
  123TRP    CD2 1915   2.991   3.271   5.929  0.3861  0.1173 -0.4465
  123TRP      C 1916   2.833   2.910   5.866 -1.1062  0.0560 -0.4455
  123TRP      O 1917   2.775   2.973   5.780  0.6749 -0.2453  0.4109
  124ILE      N 1918   2.931   2.815   5.845 -0.2222 -0.2381  0.7859
  124ILE      H 1919   2.974   2.767   5.923 -0.9694 -0.3848  1.1098
  124ILE     CA 1920   2.990   2.771   5.713  0.3146 -0.1992  0.3461
  124ILE     HA 1921   2.935   2.823   5.634  1.5213 -0.9529 -1.0324
  124ILE     CB 1922   3.143   2.813   5.700  1.1430  1.0720  0.5499
  124ILE     HB 1923   3.185   2.792   5.602 -0.5449 -1.0898  0.2310
  124ILE    CG2 1924   3.142   2.969   5.725 -0.6539  0.5537  0.3264
  124ILE   HG21 1925   3.066   3.012   5.659 -0.8891  1.2218  1.0173
  124ILE   HG22 1926   3.118   2.990   5.829 -0.8916 -1.4357  0.7227
  124ILE   HG23 1927   3.240   3.001   5.690 -0.5951 -1.2437 -1.3467
  124ILE    CG1 1928   3.231   2.732   5.797 -0.4379  0.1884 -0.0773
  124ILE   HG11 1929   3.194   2.632   5.817  0.3100  0.4047  2.6990
  124ILE   HG12 1930   3.235   2.787   5.891  1.9224  1.0465 -0.6205
  124ILE     CD 1931   3.385   2.716   5.759  1.1937 -0.3424  0.3780
  124ILE    HD1 1932   3.378   2.662   5.665 -0.2762 -1.0052  0.8410
  124ILE    HD2 1933   3.446   2.807   5.765  1.9844 -0.8244 -0.1718
  124ILE    HD3 1934   3.416   2.644   5.834  2.0663 -0.5701 -0.1877
  124ILE      C 1935   2.963   2.621   5.673 -0.1564  0.0234 -0.2707
  124ILE      O 1936   3.051   2.570   5.611  0.3381  0.9386 -0.4972
  125ARG      N 1937   2.852   2.562   5.712  0.7835  0.2837  0.1216
  125ARG      H 1938   2.787   2.624   5.758  0.6684  2.0105 -2.1665
  125ARG     CA 1939   2.826   2.422   5.707  0.1842  0.2688 -0.6801
  125ARG     HA 1940   2.916   2.364   5.686 -0.6999 -1.0959 -0.8279
  125ARG     CB 1941   2.774   2.378   5.846 -0.6247 -0.0499  0.6840
  125ARG    HB1 1942   2.844   2.402   5.927  0.1267  0.6661 -0.1586
  125ARG    HB2 1943   2.759   2.270   5.843 -1.1857  0.0473 -1.3424
  125ARG     CG 1944   2.632   2.430   5.876 -0.1608 -0.0910 -0.2145
  125ARG    HG1 1945   2.569   2.410   5.790 -1.7869  0.1396  0.8891
  125ARG    HG2 1946   2.633   2.538   5.890 -1.6549 -0.0894 -0.0285
  125ARG     CD 1947   2.562   2.373   6.002  0.1984 -0.4283 -0.5820
  125ARG    HD1 1948   2.623   2.393   6.090 -1.8788 -1.1738  1.1412
  125ARG    HD2 1949   2.546   2.267   5.980  3.3967 -1.7823  2.5706
  125ARG     NE 1950   2.435   2.436   6.013 -0.2086  0.2991 -0.2428
  125ARG     HE 1951   2.402   2.485   5.931 -1.8019 -0.7908 -0.2855
  125ARG     CZ 1952   2.365   2.447   6.123 -0.0314 -0.3974  0.2977
  125ARG    NH1 1953   2.413   2.410   6.233 -0.0836 -0.3513 -1.1536
  125ARG   HH11 1954   2.494   2.350   6.234 -0.1613 -0.4556 -0.8189
  125ARG   HH12 1955   2.373   2.428   6.324 -0.2685 -0.6820 -1.1670
  125ARG    NH2 1956   2.250   2.506   6.125 -0.4733  0.4772  0.3425
  125ARG   HH21 1957   2.209   2.541   6.040 -0.2221  0.0403  0.0417
  125ARG   HH22 1958   2.206   2.532   6.212  0.0483  0.5232  0.5961
  125ARG      C 1959   2.733   2.369   5.602  0.3231 -0.3228  0.5029
  125ARG      O 1960   2.707   2.248   5.601  0.6167  0.5482 -1.0368
  126GLY      N 1961   2.671   2.459   5.522 -0.5199 -0.2059 -0.4423
  126GLY      H 1962   2.688   2.556   5.543  0.2511  0.0525 -2.0958
  126GLY     CA 1963   2.600   2.426   5.399 -0.2629  0.0034  0.0922
  126GLY    HA1 1964   2.547   2.517   5.372  0.2621  0.4566  0.5831
  126GLY    HA2 1965   2.526   2.350   5.425  0.6676 -0.0012  3.1243
  126GLY      C 1966   2.693   2.368   5.285 -0.0432 -0.0067  0.1975
  126GLY      O 1967   2.811   2.338   5.302 -0.0647  0.0826  0.2140
  127CY0      N 1968   2.641   2.357   5.160 -0.7873  0.8212 -0.0333
  127CY0      H 1969   2.545   2.389   5.153 -1.0572 -0.3158 -4.0994
  127CY0     CA 1970   2.700   2.291   5.051 -0.2532 -0.2058  0.0322
  127CY0     HA 1971   2.734   2.195   5.090 -0.5020 -0.1603  0.3641
  127CY0     CB 1972   2.584   2.276   4.947 -0.0831 -0.4842 -0.1987
  127CY0    HB1 1973   2.551   2.371   4.905  1.0848 -0.3082 -0.7740
  127CY0    HB2 1974   2.494   2.238   4.995 -0.6246 -0.8569 -1.4863
  127CY0     SG 1975   2.625   2.171   4.807  0.5551 -0.2567 -0.5431
  127CY0    HG1 1976   2.650   2.051   4.859 -0.1230 -1.2507 -2.3980
  127CY0    HG2 1977   2.523   2.169   4.719  0.0794  1.3056 -0.0494
  127CY0    HG3 1978   2.729   2.226   4.745 -0.1979  2.6533  0.6320
  127CY0      C 1979   2.825   2.367   5.009  0.1827  0.2276  0.1241
  127CY0      O 1980   2.818   2.492   4.990 -0.7659  0.3978  0.2215
  128ARG      N 1981   2.935   2.297   4.998 -0.5626  0.2802 -0.4563
  128ARG      H 1982   2.930   2.201   5.028 -0.1512  0.6416  0.8328
  128ARG     CA 1983   3.066   2.338   4.938  0.7780  0.1942 -0.3972
  128ARG     HA 1984   3.050   2.399   4.850  0.1311 -1.1291 -1.2340
  128ARG     CB 1985   3.139   2.429   5.042 -0.4664  0.9630 -0.6181
  128ARG    HB1 1986   3.094   2.528   5.031 -3.3669 -0.1936 -0.2475
  128ARG    HB2 1987   3.243   2.442   5.014  0.0909 -1.4643  0.1031
  128ARG     CG 1988   3.146   2.387   5.191  0.0738 -0.0358 -0.3680
  128ARG    HG1 1989   3.175   2.282   5.197 -0.2642 -0.2941 -2.4964
  128ARG    HG2 1990   3.053   2.400   5.247 -0.2786 -0.6586 -0.7971
  128ARG     CD 1991   3.256   2.471   5.271  0.3012  0.8665  0.1719
  128ARG    HD1 1992   3.224   2.574   5.251  0.0580  0.4783 -1.5362
  128ARG    HD2 1993   3.346   2.449   5.215 -0.2333  1.4270 -0.9336
  128ARG     NE 1994   3.248   2.458   5.415 -0.3593 -0.5130  0.6772
  128ARG     HE 1995   3.172   2.501   5.466 -0.2748 -1.0903  1.3107
  128ARG     CZ 1996   3.324   2.382   5.496 -0.2691 -0.4741 -0.4911
  128ARG    NH1 1997   3.429   2.313   5.469 -0.0829 -0.1319  0.4346
  128ARG   HH11 1998   3.452   2.300   5.372 -0.8845 -1.9684  0.4443
  128ARG   HH12 1999   3.476   2.254   5.536 -1.3292 -1.5227  0.1361
  128ARG    NH2 2000   3.298   2.392   5.624 -0.0672  0.0743  0.1240
  128ARG   HH21 2001   3.225   2.453   5.657 -1.0383 -1.0377  0.1104
  128ARG   HH22 2002   3.357   2.343   5.689  0.7714  1.5379  0.4922
  128ARG      C 2003   3.155   2.227   4.900 -0.2161 -0.5041 -0.7655
  128ARG      O 2004   3.136   2.127   4.966  0.2305 -0.7996  0.1917
  129LEU      N 2005   3.242   2.247   4.802  0.8931  0.9039  0.3675
  129LEU      H 2006   3.234   2.334   4.752 -0.7727 -0.1467 -1.3300
  129LEU     CA 2007   3.311   2.135   4.739 -0.9125 -0.7529  0.1646
  129LEU     HA 2008   3.352   2.081   4.825  1.0696 -0.9632 -0.8536
  129LEU     CB 2009   3.218   2.038   4.654 -0.3579 -0.0418  0.8240
  129LEU    HB1 2010   3.177   2.096   4.571 -0.3739 -1.0472  0.1109
  129LEU    HB2 2011   3.127   2.022   4.712 -1.9579 -0.0219 -1.5517
  129LEU     CG 2012   3.270   1.907   4.604  0.2066 -0.1673 -0.4755
  129LEU     HG 2013   3.363   1.921   4.547  1.0925 -0.0967  0.9410
  129LEU    CD1 2014   3.283   1.819   4.730 -0.1363  0.5234  0.2572
  129LEU   HD11 2015   3.364   1.846   4.798  0.6541 -0.8240 -0.1235
  129LEU   HD12 2016   3.184   1.800   4.771 -1.4039 -0.0707 -2.7764
  129LEU   HD13 2017   3.313   1.719   4.700 -1.0364  0.1010  0.7346
  129LEU    CD2 2018   3.178   1.834   4.513 -0.2458  0.0968  0.4392
  129LEU   HD21 2019   3.182   1.895   4.423  3.3071 -0.4362  0.1063
  129LEU   HD22 2020   3.208   1.730   4.500 -0.2516  0.2987 -1.6154
  129LEU   HD23 2021   3.072   1.830   4.541 -0.5399 -1.7195 -0.7203
  129LEU      C 2022   3.421   2.193   4.653 -0.2185  0.0615 -0.2943
  129LEU    OC1 2023   3.393   2.271   4.564 -0.2063  0.3574  0.1845
  129LEU   HC11 2024   3.459   2.339   4.551 -1.1956  1.6130  1.3801
  129LEU   HC12 2025   3.305   2.263   4.526 -1.2963  0.0555  2.6105
  129LEU    OC2 2026   3.539   2.158   4.687 -0.0553 -0.1908  0.0311
  129LEU   HC21 2027   3.543   2.096   4.760  0.9222 -0.2373 -0.0525
  129LEU   HC22 2028   3.603   2.179   4.618 -0.0009 -2.7265 -0.7906
  130SOL     OW 2029   6.573   2.126   2.813  0.6999  0.0192 -0.0956
  130SOL    HW1 2030   6.553   2.086   2.729  0.7540  1.5986 -0.8943
  130SOL    HW2 2031   6.660   2.165   2.802 -0.0147  1.7402  0.0949
  131SOL     OW 2032   4.868   3.623   1.169 -0.4289 -0.4351  0.5301
  131SOL    HW1 2033   4.812   3.550   1.143 -0.4618 -0.6054  1.0777
  131SOL    HW2 2034   4.855   3.688   1.100 -1.6212 -0.3051  0.8647
  132SOL     OW 2035   6.374   1.508   0.450 -0.1623  0.9283 -0.0356
  132SOL    HW1 2036   6.285   1.480   0.471  0.0763  1.1015  1.2336
  132SOL    HW2 2037   6.369   1.536   0.358 -1.0420 -0.5622 -0.4636
  133SOL     OW 2038   4.995   1.091   2.291 -0.1149  0.5017  0.0562
  133SOL    HW1 2039   4.960   1.160   2.234 -2.1543 -1.2877 -1.0136
  133SOL    HW2 2040   4.944   1.099   2.372 -0.7311 -0.0337 -0.2665
  134SOL     OW 2041   1.261   3.877   3.453 -0.3292 -0.3292 -0.1789
  134SOL    HW1 2042   1.243   3.844   3.365 -1.7379 -2.3860  0.7973
  134SOL    HW2 2043   1.187   3.847   3.506  0.2471  1.2271  1.6501
  135SOL     OW 2044   5.890   0.918   0.845 -0.0845  0.0275  0.7398
  135SOL    HW1 2045   5.951   0.956   0.781 -0.4285  0.0318  0.4119
  135SOL    HW2 2046   5.828   0.869   0.792 -1.4860  1.5460  0.9150
  136SOL     OW 2047   0.369   5.284   2.539  0.9539 -0.1330 -0.1065
  136SOL    HW1 2048   0.351   5.336   2.461 -0.4339  0.2206  0.4145
  136SOL    HW2 2049   0.354   5.193   2.511 -0.0266  0.0250 -0.1544
  137SOL     OW 2050   5.313   0.231   2.389  0.0369 -0.2155  0.5965
  137SOL    HW1 2051   5.230   0.266   2.421  1.2908  2.5111  1.0839
  137SOL    HW2 2052   5.294   0.139   2.370 -3.2215  0.4235  0.1664
  138SOL     OW 2053   6.247   2.619   4.431  0.4546  0.0660 -0.2532
  138SOL    HW1 2054   6.177   2.634   4.494  0.6411 -0.6103  0.1167
  138SOL    HW2 2055   6.256   2.524   4.426  1.3373  0.1390 -0.3032
  139SOL     OW 2056   4.867   1.042   0.059 -0.2546  0.2007  0.0235
  139SOL    HW1 2057   4.958   1.012   0.070 -1.0644 -1.8817  1.8499
  139SOL    HW2 2058   4.848   1.026  -0.033  0.2023 -2.7289  0.3366
  140SOL     OW 2059   1.558   1.804   3.532 -0.5886 -0.5209 -0.3469
  140SOL    HW1 2060   1.464   1.793   3.545 -0.4685 -0.1964  0.9259
  140SOL    HW2 2061   1.598   1.770   3.612  0.4588 -1.6580 -1.3009
  141SOL     OW 2062   6.284   3.278   0.793 -0.2629 -0.3291  0.0759
  141SOL    HW1 2063   6.234   3.344   0.745  1.0417  0.6838  0.0470
  141SOL    HW2 2064   6.221   3.240   0.854 -1.0091  1.0693  0.2186
  142SOL     OW 2065   1.314   4.172   3.186 -0.1613 -0.4364  0.1640
  142SOL    HW1 2066   1.220   4.151   3.189 -0.2669 -0.0242 -0.1881
  142SOL    HW2 2067   1.322   4.251   3.240 -0.1352 -0.0626 -0.3747
  143SOL     OW 2068   0.918   2.320   1.751 -0.5128 -0.2799  0.3935
  143SOL    HW1 2069   0.877   2.402   1.722  1.2147  0.3716 -0.3214
  143SOL    HW2 2070   0.960   2.285   1.673 -0.7432 -1.5723  0.8316
  144SOL     OW 2071   3.206   0.764   0.384  0.0847  0.1912 -0.4454
  144SOL    HW1 2072   3.111   0.752   0.386  0.2270 -1.5869 -1.6691
  144SOL    HW2 2073   3.220   0.837   0.323 -0.4647 -1.0632 -2.1827
  145SOL     OW 2074   5.197   5.706   1.465 -0.6718  0.8474 -0.4076
  145SOL    HW1 2075   5.223   5.793   1.434 -1.5169  1.3813  0.3545
  145SOL    HW2 2076   5.102   5.704   1.456 -0.6669 -0.0087 -0.4224
  146SOL     OW 2077   1.298   1.884   3.825  0.1743  0.0942  0.2830
  146SOL    HW1 2078   1.223   1.846   3.871 -1.5834  1.8610 -0.9691
  146SOL    HW2 2079   1.302   1.837   3.742  0.3226  0.1470  0.2605
  147SOL     OW 2080   4.070   4.595   0.628  0.4035  0.1555 -0.3128
  147SOL    HW1 2081   4.061   4.614   0.535 -0.3382  2.5990  0.1834
  147SOL    HW2 2082   4.157   4.628   0.652  0.5479 -0.3613 -0.0974
  148SOL     OW 2083   2.483   5.694   0.073 -0.3135 -0.0458  0.2966
  148SOL    HW1 2084   2.521   5.765   0.125 -1.5568  0.1677  0.9560
  148SOL    HW2 2085   2.517   5.708  -0.015  1.1595  0.0960  0.8562
  149SOL     OW 2086   3.878   5.164   4.030  0.5166 -0.2913  0.3190
  149SOL    HW1 2087   3.818   5.155   3.955  0.1547 -1.6149  0.7336
  149SOL    HW2 2088   3.857   5.249   4.068 -1.0781 -0.6968  0.4088
  150SOL     OW 2089   6.471   0.310   2.057 -0.0292  0.0840 -0.2180
  150SOL    HW1 2090   6.564   0.287   2.067 -0.1427 -0.1649  0.2938
  150SOL    HW2 2091   6.467   0.360   1.976  1.2705  4.0329  1.9074
  151SOL     OW 2092   0.899   4.457   2.780  0.2305 -0.0851  0.0819
  151SOL    HW1 2093   0.970   4.471   2.842  0.6998 -0.4053 -0.3792
  151SOL    HW2 2094   0.874   4.365   2.793 -0.4445  0.1571  0.5940
  152SOL     OW 2095   0.948   4.382   0.907 -0.6528 -0.5328 -0.0696
  152SOL    HW1 2096   0.893   4.403   0.982 -2.2919 -2.0174 -0.7911
  152SOL    HW2 2097   0.913   4.299   0.874 -1.6415  1.2077 -3.9364
  153SOL     OW 2098   3.995   1.720   2.658 -0.2808  0.3615  0.4534
  153SOL    HW1 2099   3.918   1.724   2.601  1.2929 -2.3512 -2.1372
  153SOL    HW2 2100   3.971   1.657   2.726 -0.4410 -0.3334 -0.2310
  154SOL     OW 2101   4.396   2.229   2.595 -0.8851 -0.1643 -0.4677
  154SOL    HW1 2102   4.317   2.187   2.560 -0.4419 -1.0129 -0.4859
  154SOL    HW2 2103   4.460   2.158   2.600 -0.0741  0.5447 -0.5950
  155SOL     OW 2104   6.105   3.177   1.753  0.3502 -0.2783  0.5430
  155SOL    HW1 2105   6.189   3.224   1.750 -0.4195  1.3037  2.1339
  155SOL    HW2 2106   6.100   3.144   1.843 -0.8593 -0.1272  0.5392
  156SOL     OW 2107   3.602   3.367   1.152  0.6309 -0.2518  0.0436
  156SOL    HW1 2108   3.694   3.391   1.151  0.0956  2.2818  1.7695
  156SOL    HW2 2109   3.569   3.402   1.235 -2.0529 -0.3113 -0.8991
  157SOL     OW 2110   4.222   0.632   1.861 -0.1684  0.1925  0.2093
  157SOL    HW1 2111   4.169   0.633   1.941 -0.5055  0.7645 -0.0161
  157SOL    HW2 2112   4.209   0.719   1.823  0.9221  0.3452  0.1441
  158SOL     OW 2113   6.042   6.311   0.463  0.3616  0.8284 -0.2816
  158SOL    HW1 2114   6.015   6.397   0.497  1.7455  0.9427  0.5793
  158SOL    HW2 2115   6.000   6.248   0.521  0.8014  0.9661  0.1864
  159SOL     OW 2116   0.314   5.629   4.254  0.0378 -0.1220 -0.0072
  159SOL    HW1 2117   0.237   5.609   4.200  0.5843 -1.0512 -0.4776
  159SOL    HW2 2118   0.387   5.586   4.209  0.8220  0.6450  0.4903
  160SOL     OW 2119   4.091   5.695   0.825 -0.2432 -0.2478  0.4341
  160SOL    HW1 2120   4.115   5.780   0.862  0.1814 -0.7979  1.4800
  160SOL    HW2 2121   4.045   5.650   0.897 -0.0087 -1.0966  0.0674
  161SOL     OW 2122   2.384   3.525   0.793  0.3276  0.5179 -0.3753
  161SOL    HW1 2123   2.293   3.531   0.763  0.6323  0.3301 -1.4008
  161SOL    HW2 2124   2.383   3.556   0.883 -1.0386 -1.0710  0.2059
  162SOL     OW 2125   2.354   5.255   0.885  0.2709 -0.0055  0.3872
  162SOL    HW1 2126   2.366   5.261   0.980  0.9749  0.3433  0.2816
  162SOL    HW2 2127   2.313   5.338   0.861 -1.4310 -0.7547  0.5970
  163SOL     OW 2128   3.314   3.095   0.689  0.4358 -0.3212  0.2264
  163SOL    HW1 2129   3.379   3.148   0.643  0.8485 -0.5393  0.5502
  163SOL    HW2 2130   3.361   3.059   0.764 -0.2433  0.1060  0.8762
  164SOL     OW 2131   2.754   5.501   2.034  0.2252 -0.1159 -0.1026
  164SOL    HW1 2132   2.672   5.522   2.077  0.1750 -1.1762  0.3633
  164SOL    HW2 2133   2.735   5.423   1.982  0.9010 -0.2964 -0.0937
  165SOL     OW 2134   6.122   0.580   1.188  0.7971 -0.1822 -0.3435
  165SOL    HW1 2135   6.102   0.520   1.260  0.8670 -1.6149 -1.4587
  165SOL    HW2 2136   6.139   0.664   1.230 -1.7835 -0.2819  1.0959
  166SOL     OW 2137   2.510   3.015   2.503 -0.4679  0.1348 -0.1631
  166SOL    HW1 2138   2.428   2.976   2.534 -0.5341  0.2521 -0.1893
  166SOL    HW2 2139   2.521   3.093   2.557  0.4702 -0.7322  0.9724
  167SOL     OW 2140   5.874   1.401   0.300 -0.4528  0.1019 -0.6685
  167SOL    HW1 2141   5.948   1.404   0.239 -1.0551 -0.5400 -1.4570
  167SOL    HW2 2142   5.798   1.423   0.247 -1.3087 -2.5850 -0.7318
  168SOL     OW 2143   3.657   3.704   2.149 -0.1934 -0.0285  0.1814
  168SOL    HW1 2144   3.633   3.664   2.233 -1.3976 -0.2616 -0.2567
  168SOL    HW2 2145   3.729   3.650   2.117  1.2019  0.8401  1.6515
  169SOL     OW 2146   5.934   6.125   0.618  0.0931 -0.5407 -0.9618
  169SOL    HW1 2147   5.846   6.158   0.639  1.3956  2.6451  0.1669
  169SOL    HW2 2148   5.922   6.072   0.540 -2.6922  0.6944 -1.4959
  170SOL     OW 2149   6.414   0.610   3.493  0.4655 -0.1312 -0.2033
  170SOL    HW1 2150   6.489   0.658   3.528  1.3618 -0.5216 -1.5079
  170SOL    HW2 2151   6.409   0.531   3.547 -0.3397  0.8608  1.2456
  171SOL     OW 2152   6.110   2.862   1.397 -0.4328  0.3384  0.0607
  171SOL    HW1 2153   6.201   2.840   1.377 -0.5338 -1.0102  0.9803
  171SOL    HW2 2154   6.061   2.828   1.323 -0.2140  1.0103 -0.4066
  172SOL     OW 2155   5.192   6.113   4.019 -0.0495 -0.1935 -0.0223
  172SOL    HW1 2156   5.108   6.149   4.044  0.0097  0.6784 -1.0359
  172SOL    HW2 2157   5.171   6.028   3.981 -0.4138 -0.1755  0.1334
  173SOL     OW 2158   4.877   6.075   0.185 -0.5431 -0.7187  0.3635
  173SOL    HW1 2159   4.815   6.017   0.229 -0.6148  1.6035  3.6837
  173SOL    HW2 2160   4.832   6.159   0.181  0.7606 -0.0446 -1.3865
  174SOL     OW 2161   1.725   5.017   0.751  0.1450  0.1378  0.0051
  174SOL    HW1 2162   1.812   5.024   0.789  0.3052 -0.1136 -0.3136
  174SOL    HW2 2163   1.698   4.926   0.769  0.8184 -0.4402 -1.7474
  175SOL     OW 2164   3.699   3.234   0.133  0.0404 -0.2173 -0.2560
  175SOL    HW1 2165   3.624   3.293   0.127  0.9145  0.7896 -2.0819
  175SOL    HW2 2166   3.775   3.292   0.132  0.8972 -1.3202 -1.1411
  176SOL     OW 2167   2.081   3.215   1.531  0.0030 -0.0831 -0.2768
  176SOL    HW1 2168   2.070   3.120   1.519 -0.4291 -0.1943  0.8579
  176SOL    HW2 2169   2.152   3.223   1.594 -0.7322  0.2967  0.5257
  177SOL     OW 2170   4.056   2.812   2.363 -0.1701 -0.4669 -0.2929
  177SOL    HW1 2171   4.104   2.803   2.280 -0.1619 -0.7358 -0.2617
  177SOL    HW2 2172   4.090   2.892   2.402 -0.0912 -0.3983 -0.4984
  178SOL     OW 2173   2.463   6.001   0.018 -0.6128 -0.1333 -0.0152
  178SOL    HW1 2174   2.406   5.990  -0.058 -0.5036  1.2816 -0.3251
  178SOL    HW2 2175   2.486   6.094   0.017  0.6891 -0.4275  0.8247
  179SOL     OW 2176   6.544   0.676   0.384 -0.8281  0.1227  0.7306
  179SOL    HW1 2177   6.636   0.654   0.374 -0.8699  0.2450  0.0230
  179SOL    HW2 2178   6.523   0.654   0.475 -0.0808  0.1811  0.9189
  180SOL     OW 2179   3.022   6.026   3.724  0.1092 -0.4283  0.0562
  180SOL    HW1 2180   3.097   5.980   3.763 -0.3336 -1.0731  0.1737
  180SOL    HW2 2181   3.043   6.119   3.731 -1.0381 -0.3079  4.1808
  181SOL     OW 2182   4.063   1.441   3.235 -0.2307 -0.4784 -0.2600
  181SOL    HW1 2183   4.011   1.514   3.203 -1.7760  0.3636  3.5943
  181SOL    HW2 2184   4.145   1.482   3.264 -0.6475 -0.4204  0.8737
  182SOL     OW 2185   3.495   0.367   0.618 -0.1503 -0.6163  0.1903
  182SOL    HW1 2186   3.476   0.457   0.594 -1.0078 -0.2416  2.0742
  182SOL    HW2 2187   3.437   0.314   0.563 -2.2964  0.2051  1.5545
  183SOL     OW 2188   4.798   1.033   2.972  0.1901  0.1204 -0.9682
  183SOL    HW1 2189   4.788   1.127   2.990  1.3122  0.4097 -1.7854
  183SOL    HW2 2190   4.882   1.026   2.927  1.0881 -1.5209  0.8038
  184SOL     OW 2191   5.401   3.182   1.503 -0.1296 -0.4424 -0.2292
  184SOL    HW1 2192   5.426   3.241   1.432 -0.9512  1.3694  0.9201
  184SOL    HW2 2193   5.344   3.234   1.560 -1.7216 -2.6362  0.3493
  185SOL     OW 2194   2.111   1.797   3.034 -0.2137  0.7343 -0.0877
  185SOL    HW1 2195   2.129   1.727   3.097  1.9401  1.5641  0.2843
  185SOL    HW2 2196   2.038   1.846   3.073 -0.6780 -0.3423  0.4252
  186SOL     OW 2197   4.926   6.539   1.804  0.2285  0.5950 -0.3345
  186SOL    HW1 2198   4.965   6.611   1.855 -0.6024  0.8043  0.0277
  186SOL    HW2 2199   4.907   6.578   1.719 -0.0157  0.7452 -0.2123
  187SOL     OW 2200   2.029   2.309   2.047  0.2006 -0.6613 -0.0285
  187SOL    HW1 2201   1.940   2.297   2.079  0.7027 -0.9581  1.2892
  187SOL    HW2 2202   2.077   2.233   2.080  1.1641 -0.0220  0.0866
  188SOL     OW 2203   3.092   4.944   3.194 -0.1407  0.3311  0.7040
  188SOL    HW1 2204   3.155   4.904   3.134 -1.1503  0.0567 -0.2106
  188SOL    HW2 2205   3.063   5.024   3.149 -0.9722  0.0795  0.7780
  189SOL     OW 2206   2.360   4.268   4.325 -0.4638  0.2067  0.2066
  189SOL    HW1 2207   2.386   4.339   4.384  3.4734 -0.0902 -0.8986
  189SOL    HW2 2208   2.346   4.312   4.240 -1.0119  0.0162  0.1972
  190SOL     OW 2209   4.726   3.848   3.517 -0.5670  0.4438 -0.4712
  190SOL    HW1 2210   4.658   3.821   3.456 -1.4876  2.0483 -0.2073
  190SOL    HW2 2211   4.744   3.770   3.569 -1.7874 -0.1718 -0.9384
  191SOL     OW 2212   4.642   4.840   2.474  0.4488  0.0223  0.1084
  191SOL    HW1 2213   4.705   4.835   2.402  0.5614 -0.8312  0.2523
  191SOL    HW2 2214   4.653   4.927   2.510  0.4859  0.4190 -0.8270
  192SOL     OW 2215   1.769   5.108   3.683 -0.8601 -0.0383 -0.0646
  192SOL    HW1 2216   1.772   5.021   3.643 -0.6623 -0.8175  1.5763
  192SOL    HW2 2217   1.679   5.119   3.710 -0.3357 -1.0052  2.3143
  193SOL     OW 2218   5.858   2.352   1.400 -0.1918 -0.0810  0.1171
  193SOL    HW1 2219   5.906   2.334   1.481  0.5029  0.8250 -0.0801
  193SOL    HW2 2220   5.927   2.365   1.334 -0.7015  1.2333 -0.1785
  194SOL     OW 2221   5.071   4.207   4.219 -0.2787 -0.1091  0.2518
  194SOL    HW1 2222   5.036   4.296   4.222  0.7400  0.3350 -0.5086
  194SOL    HW2 2223   5.007   4.158   4.169  0.5242  0.8928 -1.8713
  195SOL     OW 2224   0.838   2.951   0.671 -0.4902  0.7356  0.1249
  195SOL    HW1 2225   0.884   2.989   0.746  1.0969  0.9965 -0.9300
  195SOL    HW2 2226   0.801   2.870   0.704  1.3679  0.1353  0.8735
  196SOL     OW 2227   5.923   3.500   1.364  0.0298  0.1600 -0.2031
  196SOL    HW1 2228   5.937   3.542   1.449  0.6935  2.4735 -1.3690
  196SOL    HW2 2229   5.832   3.521   1.341  0.4165  1.2029 -0.8687
  197SOL     OW 2230   5.056   3.915   3.068 -0.1572 -0.4948 -0.1024
  197SOL    HW1 2231   5.012   3.990   3.027  0.7928  0.6183  0.8435
  197SOL    HW2 2232   4.985   3.866   3.109 -0.9927 -1.0312 -2.0779
  198SOL     OW 2233   3.041   6.297   3.795  0.3010  0.1815 -0.0483
  198SOL    HW1 2234   3.065   6.389   3.809  0.1220  0.8456 -3.2342
  198SOL    HW2 2235   2.953   6.289   3.831  0.7390  0.9365  1.2497
  199SOL     OW 2236   5.944   3.227   4.458  0.2696 -0.0947 -0.1811
  199SOL    HW1 2237   6.005   3.299   4.441  0.2122 -0.2844 -1.2588
  199SOL    HW2 2238   5.893   3.256   4.534  0.8454  0.6088 -0.0518
  200SOL     OW 2239   3.934   3.635   2.110 -0.3323  0.5459 -0.3578
  200SOL    HW1 2240   4.025   3.662   2.095 -0.1927  0.1963 -0.1461
  200SOL    HW2 2241   3.941   3.552   2.157 -0.7655  0.7899  0.1381
  201SOL     OW 2242   6.311   1.017   1.821  0.2028  0.4764 -1.1592
  201SOL    HW1 2243   6.249   1.036   1.891  1.1361  1.0931 -0.4822
  201SOL    HW2 2244   6.262   0.961   1.760 -0.6168 -0.0510 -0.0366
  202SOL     OW 2245   3.456   4.752   3.889 -0.0720  0.2137 -0.7011
  202SOL    HW1 2246   3.535   4.705   3.862 -0.6212 -0.3680 -1.3412
  202SOL    HW2 2247   3.448   4.823   3.825  0.4837  0.9042 -0.0278
  203SOL     OW 2248   0.659   0.400   4.070  0.1514 -0.1375 -0.1021
  203SOL    HW1 2249   0.742   0.437   4.041  0.4097 -1.7302 -1.5269
  203SOL    HW2 2250   0.599   0.476   4.074  0.7295  0.5302 -2.6136
  204SOL     OW 2251   1.196   2.495   2.709  0.0914  0.2146 -0.2151
  204SOL    HW1 2252   1.270   2.453   2.667 -0.5325 -0.0247 -1.1033
  204SOL    HW2 2253   1.185   2.449   2.792  0.0844 -0.6680 -0.6985
  205SOL     OW 2254   6.459   5.117   3.130  0.0068  0.8705 -0.0148
  205SOL    HW1 2255   6.524   5.048   3.142 -0.9525  0.1143  0.9928
  205SOL    HW2 2256   6.503   5.182   3.075  1.1049 -0.2986 -0.5606
  206SOL     OW 2257   2.875   1.745   1.750  0.9230 -0.1028 -0.3710
  206SOL    HW1 2258   2.792   1.761   1.705  0.6119  0.6883  0.4458
  206SOL    HW2 2259   2.865   1.790   1.834  2.6355  1.0222 -0.7464
  207SOL     OW 2260   0.583   0.443   4.377 -0.2554 -0.3291  0.3018
  207SOL    HW1 2261   0.547   0.467   4.292 -0.5320  1.2154  0.8229
  207SOL    HW2 2262   0.627   0.523   4.408  0.8230 -1.2065  1.1066
  208SOL     OW 2263   3.313   2.463   0.126 -0.7353 -0.7600 -0.0511
  208SOL    HW1 2264   3.285   2.421   0.044 -1.3459 -0.8743  0.2097
  208SOL    HW2 2265   3.267   2.415   0.195 -1.4603  0.3193  0.2516
  209SOL     OW 2266   0.264   3.182   4.289  0.0202  0.1986 -0.1687
  209SOL    HW1 2267   0.225   3.259   4.248  0.1293  0.0305 -0.5949
  209SOL    HW2 2268   0.236   3.109   4.233  0.3705 -0.0028 -0.0785
  210SOL     OW 2269   1.700   2.367   3.731  0.0974 -0.1948 -0.3041
  210SOL    HW1 2270   1.679   2.278   3.702 -0.8934  0.0177 -0.2757
  210SOL    HW2 2271   1.676   2.422   3.656  0.1046  0.1056 -0.0835
  211SOL     OW 2272   5.406   2.964   0.694  0.2309  0.3851 -0.2550
  211SOL    HW1 2273   5.315   2.936   0.705  0.7822 -1.1238  0.9638
  211SOL    HW2 2274   5.448   2.937   0.776  1.6921  1.4421 -0.6260
  212SOL     OW 2275   1.777   4.403   4.106  0.7168  0.2692  0.1490
  212SOL    HW1 2276   1.719   4.349   4.053  2.7209 -2.0776  0.1940
  212SOL    HW2 2277   1.741   4.397   4.195 -0.4798  1.1327 -0.2405
  213SOL     OW 2278   4.394   3.963   0.609  0.3797  0.1807  0.4196
  213SOL    HW1 2279   4.473   4.015   0.595 -0.2913  1.2473  0.4906
  213SOL    HW2 2280   4.350   3.963   0.524 -0.3032  0.8992  0.7630
  214SOL     OW 2281   2.089   2.838   0.402 -0.1172  0.1662  0.1620
  214SOL    HW1 2282   2.103   2.865   0.311  1.6480 -1.3189 -0.0663
  214SOL    HW2 2283   2.144   2.896   0.453  1.1086 -0.7886 -0.0231
  215SOL     OW 2284   3.617   0.976   4.177 -0.1485  0.0311 -0.1693
  215SOL    HW1 2285   3.629   1.062   4.138 -0.1337  0.7746  1.3986
  215SOL    HW2 2286   3.522   0.970   4.192 -0.1181 -0.1056 -0.0271
  216SOL     OW 2287   1.982   1.283   3.254 -0.4208 -0.4622 -0.7791
  216SOL    HW1 2288   1.963   1.355   3.314 -1.0208 -1.8655  0.7986
  216SOL    HW2 2289   1.899   1.238   3.242  0.5867 -3.4199  1.8026
  217SOL     OW 2290   5.723   1.345   1.410 -0.3936  0.3640  0.0759
  217SOL    HW1 2291   5.760   1.256   1.414 -0.0734  0.4918 -0.0482
  217SOL    HW2 2292   5.634   1.332   1.377  0.2710  0.2609 -1.7913
  218SOL     OW 2293   5.778   0.641   3.683  0.1459  0.9613  0.3443
  218SOL    HW1 2294   5.684   0.649   3.667 -0.0893 -0.8022  0.6387
  218SOL    HW2 2295   5.785   0.616   3.775  0.6881 -1.3314 -0.2353
  219SOL     OW 2296   2.077   3.232   3.476  0.1766  0.2067 -0.1254
  219SOL    HW1 2297   2.151   3.219   3.535  0.3538 -1.3959 -0.6647
  219SOL    HW2 2298   2.000   3.215   3.531  0.1171  2.4928  0.6036
  220SOL     OW 2299   6.095   6.410   2.698  1.1782  0.4033  0.0920
  220SOL    HW1 2300   6.054   6.389   2.781  0.7781  1.5766  0.2181
  220SOL    HW2 2301   6.065   6.499   2.678  1.1423  0.1000 -1.3757
  221SOL     OW 2302   1.751   2.921   2.076 -0.6523 -0.1701  0.2141
  221SOL    HW1 2303   1.712   2.847   2.029  0.4133 -1.9385  1.9588
  221SOL    HW2 2304   1.747   2.895   2.168  1.8231  0.9359  0.7068
  222SOL     OW 2305   0.219   3.983   2.210 -0.4382  0.0062  0.0951
  222SOL    HW1 2306   0.272   3.983   2.291 -2.0446 -1.3310  1.2065
  222SOL    HW2 2307   0.135   4.020   2.237 -1.0188 -0.5211 -0.9604
  223SOL     OW 2308   0.671   6.027   3.791  0.5519 -0.2184  0.2643
  223SOL    HW1 2309   0.649   6.061   3.878  2.0370  0.0719  0.5504
  223SOL    HW2 2310   0.759   6.061   3.773  0.4286 -0.6013 -1.1878
  224SOL     OW 2311   3.668   2.324   1.079  0.4148  0.3694 -0.3699
  224SOL    HW1 2312   3.616   2.376   1.017  0.8884 -0.1666 -1.2390
  224SOL    HW2 2313   3.648   2.233   1.056  0.1186  0.1569  0.6892
  225SOL     OW 2314   0.758   4.216   2.819 -0.8077  0.0519 -0.0828
  225SOL    HW1 2315   0.724   4.128   2.834  0.1266 -0.7233 -2.1928
  225SOL    HW2 2316   0.706   4.250   2.747  0.2611  0.3492 -0.7445
  226SOL     OW 2317   4.565   4.184   0.211  0.1246  0.0827  0.3675
  226SOL    HW1 2318   4.545   4.139   0.129 -0.7058 -0.1241  0.6728
  226SOL    HW2 2319   4.615   4.261   0.185 -0.7776  0.4174 -0.4026
  227SOL     OW 2320   2.206   2.821   2.339 -0.4309  0.4978 -0.0292
  227SOL    HW1 2321   2.146   2.836   2.266 -0.6928  0.0681  0.0954
  227SOL    HW2 2322   2.191   2.730   2.365 -1.7130  1.1684  1.7876
  228SOL     OW 2323   6.488   5.823   0.038 -0.1005 -0.2861 -0.5975
  228SOL    HW1 2324   6.543   5.901   0.027 -0.0684 -0.3055 -0.5748
  228SOL    HW2 2325   6.500   5.774  -0.043  1.1695 -1.0851  0.0466
  229SOL     OW 2326   1.755   5.445   0.121  0.0445  0.1810 -0.7908
  229SOL    HW1 2327   1.836   5.402   0.094 -0.5573 -2.8232  1.6897
  229SOL    HW2 2328   1.755   5.439   0.216 -3.0625  0.0846 -0.6896
  230SOL     OW 2329   0.940   2.196   2.610  0.2317  0.3780  0.3350
  230SOL    HW1 2330   1.009   2.152   2.560 -0.8677 -0.2731 -0.6699
  230SOL    HW2 2331   0.893   2.125   2.654 -1.0511  0.5872 -0.6432
  231SOL     OW 2332   3.674   2.065   1.023 -0.0972 -0.0841  0.6323
  231SOL    HW1 2333   3.658   1.972   1.005  3.6574 -1.0062  1.2479
  231SOL    HW2 2334   3.705   2.067   1.113 -1.4785  2.0698  1.1402
  232SOL     OW 2335   6.152   2.325   2.900 -0.4078 -0.3083 -0.9274
  232SOL    HW1 2336   6.225   2.264   2.913 -0.4537 -0.2321 -0.3012
  232SOL    HW2 2337   6.074   2.271   2.904 -0.3803 -0.4980 -2.2497
  233SOL     OW 2338   4.657   3.998   2.575 -0.6389 -0.1216  0.1873
  233SOL    HW1 2339   4.604   3.986   2.497 -1.6973 -0.6492  0.9562
  233SOL    HW2 2340   4.607   4.060   2.629 -0.5703 -0.7310  0.9852
  234SOL     OW 2341   5.905   2.678   2.224  0.6754 -0.4303  0.1443
  234SOL    HW1 2342   5.995   2.677   2.258  1.5169  1.5934 -1.8025
  234SOL    HW2 2343   5.907   2.617   2.150  0.4278 -0.4199  0.1303
  235SOL     OW 2344   6.203   5.724   2.554  0.0649 -0.3445 -0.2523
  235SOL    HW1 2345   6.190   5.818   2.561 -0.6148 -0.3912 -0.7980
  235SOL    HW2 2346   6.152   5.698   2.477  0.6583 -1.0810 -0.4116
  236SOL     OW 2347   2.206   1.073   2.669 -0.3472  0.9860  0.0764
  236SOL    HW1 2348   2.219   1.033   2.582 -0.1923 -0.3662  0.6870
  236SOL    HW2 2349   2.294   1.076   2.707 -0.5254  0.7137  0.5235
  237SOL     OW 2350   5.777   2.246   2.219  0.1626 -0.5966  0.0824
  237SOL    HW1 2351   5.832   2.168   2.229 -0.5592 -0.8725  2.7300
  237SOL    HW2 2352   5.834   2.310   2.176  1.4474 -1.9009 -0.2419
  238SOL     OW 2353   5.873   2.867   3.377  0.2754 -0.6744  0.0005
  238SOL    HW1 2354   5.912   2.785   3.347  3.2386  0.7171 -0.3457
  238SOL    HW2 2355   5.948   2.917   3.411 -1.4022  1.9342  0.0869
  239SOL     OW 2356   1.279   0.855   1.684 -0.3827  0.1018  0.6519
  239SOL    HW1 2357   1.268   0.817   1.596  0.7320  1.2028  0.0174
  239SOL    HW2 2358   1.228   0.936   1.682  0.1874  0.4697  0.7929
  240SOL     OW 2359   3.027   0.107   2.350 -0.1457  0.1566  0.3628
  240SOL    HW1 2360   3.000   0.150   2.269  0.6411  0.7102  0.3849
  240SOL    HW2 2361   2.989   0.019   2.345  1.0495 -0.3025 -1.2573
  241SOL     OW 2362   5.225   4.397   1.954 -0.1864  0.4701 -0.1066
  241SOL    HW1 2363   5.280   4.347   2.013  1.4632  1.6932 -0.5353
  241SOL    HW2 2364   5.286   4.448   1.901 -1.6414  0.2579 -2.1297
  242SOL     OW 2365   3.147   5.095   2.393 -0.0313 -0.3953 -0.0159
  242SOL    HW1 2366   3.101   5.030   2.340  3.0375 -1.5458 -1.4821
  242SOL    HW2 2367   3.111   5.179   2.363 -1.6614 -1.2110 -0.5120
  243SOL     OW 2368   5.635   4.935   2.146  0.5093 -0.1308 -0.1485
  243SOL    HW1 2369   5.571   4.967   2.210 -0.2180 -1.0562 -0.3924
  243SOL    HW2 2370   5.692   5.010   2.130  0.7889  0.0876  1.6841
  244SOL     OW 2371   1.238   1.496   3.431 -0.2320 -0.2460 -0.4987
  244SOL    HW1 2372   1.168   1.466   3.489  0.6222 -0.1068  0.6427
  244SOL    HW2 2373   1.246   1.590   3.450  0.3768 -0.2939 -0.5027
  245SOL     OW 2374   2.258   4.282   1.108  0.1466  0.1696  0.0887
  245SOL    HW1 2375   2.252   4.322   1.022  0.2839 -1.2226 -0.5924
  245SOL    HW2 2376   2.283   4.191   1.091 -0.7086 -0.3716  1.5441
  246SOL     OW 2377   5.460   3.933   1.422  0.1713  0.1828  0.1705
  246SOL    HW1 2378   5.523   3.897   1.360  0.4726  0.0007  0.5747
  246SOL    HW2 2379   5.386   3.872   1.420  0.1729  0.1873 -0.0229
  247SOL     OW 2380   2.141   2.928   1.453  0.1602 -0.3993 -0.0692
  247SOL    HW1 2381   2.085   2.929   1.375 -2.2088 -0.1774  1.5551
  247SOL    HW2 2382   2.116   2.848   1.499 -0.5445  0.8947  1.8779
  248SOL     OW 2383   5.508   6.006   0.530 -0.4743  0.6145 -0.4567
  248SOL    HW1 2384   5.542   6.078   0.584 -1.4706  0.4898  0.3580
  248SOL    HW2 2385   5.503   6.042   0.442  2.0429  0.5500 -0.6973
  249SOL     OW 2386   0.471   2.062   0.474 -0.3099  0.0441  0.0307
  249SOL    HW1 2387   0.499   2.110   0.396 -0.2936  1.5244  0.8956
  249SOL    HW2 2388   0.413   1.994   0.441 -0.1337  0.4959 -1.2865
  250SOL     OW 2389   4.915   2.057   0.652 -0.5749 -0.7012  0.0545
  250SOL    HW1 2390   4.997   2.017   0.680  0.3923  1.6389  0.7608
  250SOL    HW2 2391   4.884   2.104   0.729 -0.0019  2.4563 -1.5090
  251SOL     OW 2392   1.115   4.123   0.313  0.0904 -0.4170 -0.2029
  251SOL    HW1 2393   1.145   4.112   0.403  0.8282 -1.4566 -0.5652
  251SOL    HW2 2394   1.182   4.081   0.260 -1.2784 -1.5404 -1.1170
  252SOL     OW 2395   1.169   3.334   0.459 -0.4201  0.3885  0.2748
  252SOL    HW1 2396   1.201   3.395   0.393  0.3107 -0.8224 -0.5285
  252SOL    HW2 2397   1.247   3.313   0.511  0.0505 -2.1192 -1.3173
  253SOL     OW 2398   3.117   5.973   2.859  0.3691  0.6359 -0.4159
  253SOL    HW1 2399   3.154   5.899   2.813 -0.6459 -0.2304  0.1146
  253SOL    HW2 2400   3.115   5.947   2.951 -4.1026 -0.6678 -0.6120
  254SOL     OW 2401   6.325   0.447   4.533 -0.4859 -0.1108 -0.0146
  254SOL    HW1 2402   6.339   0.542   4.532 -2.1902  0.1769 -0.8300
  254SOL    HW2 2403   6.336   0.420   4.442 -2.4086 -0.2479 -0.2459
  255SOL     OW 2404   2.076   0.834   2.137 -0.2958 -0.3123  0.4106
  255SOL    HW1 2405   2.027   0.833   2.054 -0.4760 -0.8268  0.5211
  255SOL    HW2 2406   2.076   0.743   2.166  0.5049 -0.2728  0.5504
  256SOL     OW 2407   5.157   1.156   3.430  0.4688 -0.0396 -0.5333
  256SOL    HW1 2408   5.177   1.239   3.388 -0.9002  0.7001  0.2115
  256SOL    HW2 2409   5.144   1.178   3.522  0.3629 -1.1317 -0.2676
  257SOL     OW 2410   5.492   3.795   1.147 -0.1702  0.5132  0.9036
  257SOL    HW1 2411   5.472   3.788   1.054  0.4834 -1.7883  0.8661
  257SOL    HW2 2412   5.567   3.854   1.151  0.4285 -0.1452 -0.1486
  258SOL     OW 2413   3.921   1.879   3.317 -0.2892 -0.1525 -0.6244
  258SOL    HW1 2414   3.936   1.851   3.227  0.1982  0.3325 -0.7067
  258SOL    HW2 2415   3.913   1.798   3.367  2.2866 -0.5199 -0.6500
  259SOL     OW 2416   0.006   2.310   1.762  0.0587 -0.1223 -0.2252
  259SOL    HW1 2417   0.004   2.215   1.771  0.1945 -0.0981  0.0742
  259SOL    HW2 2418  -0.052   2.329   1.689  1.8502 -0.6114 -1.8327
  260SOL     OW 2419   3.659   5.485   3.882  0.1937  0.7601  0.0690
  260SOL    HW1 2420   3.568   5.475   3.857  0.8081  2.8493 -3.9554
  260SOL    HW2 2421   3.657   5.543   3.958 -1.7849 -0.3890  0.9718
  261SOL     OW 2422   5.140   5.284   3.921 -0.1340  0.3674 -0.0597
  261SOL    HW1 2423   5.046   5.285   3.901 -0.2624 -1.2253  0.2886
  261SOL    HW2 2424   5.145   5.258   4.013  0.6401  0.7710  0.0200
  262SOL     OW 2425   3.257   5.003   3.800 -0.4854 -0.2366 -0.4470
  262SOL    HW1 2426   3.349   5.003   3.771  0.0803 -0.3269  1.2025
  262SOL    HW2 2427   3.223   5.087   3.770  0.6434  0.5319  0.3183
  263SOL     OW 2428   3.965   1.619   4.179  0.1581  0.0913  0.1497
  263SOL    HW1 2429   3.981   1.706   4.216  0.1779 -0.3748  1.2762
  263SOL    HW2 2430   3.994   1.627   4.088  2.8055  0.5078  0.9197
  264SOL     OW 2431   5.646   1.035   3.339 -0.0786 -0.1243  0.1052
  264SOL    HW1 2432   5.730   0.991   3.325  0.3573  0.6619  0.2499
  264SOL    HW2 2433   5.661   1.093   3.413 -1.0578 -0.7676  0.8422
  265SOL     OW 2434   5.680   3.044   3.250  0.9325  0.3154  0.1319
  265SOL    HW1 2435   5.606   2.984   3.238  0.0529  1.8051 -2.7648
  265SOL    HW2 2436   5.744   2.993   3.300 -1.3791 -1.5727  1.3705
  266SOL     OW 2437   4.436   5.713   1.638 -0.2825 -0.6567  0.3179
  266SOL    HW1 2438   4.413   5.719   1.731  0.0087 -1.6005  0.4561
  266SOL    HW2 2439   4.367   5.762   1.593  0.2685  0.9327  1.1190
  267SOL     OW 2440   2.699   5.771   2.823  0.6258  0.3628 -0.1844
  267SOL    HW1 2441   2.740   5.836   2.880 -0.9621 -0.0534  1.5527
  267SOL    HW2 2442   2.640   5.822   2.767  1.0620  0.6224 -0.4172
  268SOL     OW 2443   5.157   5.601   3.294 -0.3913  0.5992 -0.2470
  268SOL    HW1 2444   5.122   5.661   3.360 -2.6038 -1.1728  0.3343
  268SOL    HW2 2445   5.120   5.632   3.212 -1.2807  0.2615  0.0099
  269SOL     OW 2446   0.541   2.398   3.005  0.5288  0.4519 -0.1119
  269SOL    HW1 2447   0.587   2.388   2.922  0.0461  2.5807 -0.6716
  269SOL    HW2 2448   0.522   2.491   3.012 -1.8450 -0.0379  1.1016
  270SOL     OW 2449   2.736   4.238   0.040  0.4253 -0.0051  0.3337
  270SOL    HW1 2450   2.765   4.279   0.121  4.3124 -0.4451 -0.6427
  270SOL    HW2 2451   2.769   4.295  -0.029 -0.6033 -0.9460 -1.0005
  271SOL     OW 2452   1.233   4.900   0.213  0.0806  0.5048  0.2940
  271SOL    HW1 2453   1.189   4.833   0.161  2.5934 -0.2661 -0.9880
  271SOL    HW2 2454   1.260   4.966   0.149  1.1895  0.6817  0.9180
  272SOL     OW 2455   0.447   5.496   3.659 -0.3351  0.1389  0.3982
  272SOL    HW1 2456   0.412   5.574   3.615 -0.8168 -1.5157 -2.3726
  272SOL    HW2 2457   0.533   5.523   3.691  0.7147  1.1566 -2.9015
  273SOL     OW 2458   4.775   3.081   0.204  0.0843  0.1093  0.0768
  273SOL    HW1 2459   4.683   3.107   0.202  0.0408 -0.0661 -0.1747
  273SOL    HW2 2460   4.821   3.159   0.232 -0.2367 -0.0591  1.1270
  274SOL     OW 2461   1.456   0.682   3.842 -0.1176 -0.4208 -0.0870
  274SOL    HW1 2462   1.420   0.763   3.806  0.4723 -0.1969 -0.1770
  274SOL    HW2 2463   1.416   0.676   3.929 -2.9176 -1.8575 -1.3339
  275SOL     OW 2464   4.693   1.331   1.504  0.5004  0.0788 -0.5006
  275SOL    HW1 2465   4.618   1.391   1.508  0.8900  0.5079  1.7999
  275SOL    HW2 2466   4.770   1.387   1.517  1.1087 -0.5416 -1.3509
  276SOL     OW 2467   4.396   2.841   3.845  0.5190 -0.1738  0.3453
  276SOL    HW1 2468   4.408   2.902   3.772 -1.6228 -0.5397 -0.3720
  276SOL    HW2 2469   4.444   2.762   3.819  0.5865  0.0509 -0.2130
  277SOL     OW 2470   3.046   4.667   3.527  0.2253 -0.5272 -0.5681
  277SOL    HW1 2471   3.129   4.623   3.508  0.0416 -0.8050 -0.7435
  277SOL    HW2 2472   2.980   4.612   3.484  0.1048  0.5978 -1.8761
  278SOL     OW 2473   6.364   0.841   3.251 -0.4352  0.5518 -0.4902
  278SOL    HW1 2474   6.454   0.809   3.261 -0.5664  0.2763 -0.1876
  278SOL    HW2 2475   6.356   0.861   3.157 -0.0315  0.6631 -0.5051
  279SOL     OW 2476   3.585   1.310   0.755  0.5193 -0.0314  0.0413
  279SOL    HW1 2477   3.543   1.270   0.680 -0.4554 -0.8538  0.9868
  279SOL    HW2 2478   3.679   1.298   0.740  0.3881  0.5508 -1.4114
  280SOL     OW 2479   3.451   0.298   0.216 -0.1732  0.1166 -0.1353
  280SOL    HW1 2480   3.389   0.370   0.222  0.1235  0.4782 -1.1403
  280SOL    HW2 2481   3.450   0.273   0.123 -1.1906 -2.0086  0.3804
  281SOL     OW 2482   5.087   5.405   2.444 -0.5786 -0.0655  0.1027
  281SOL    HW1 2483   5.156   5.371   2.501  0.8144  2.4790  0.0906
  281SOL    HW2 2484   5.083   5.341   2.372  1.7562 -0.3672  0.1370
  282SOL     OW 2485   1.509   2.772   0.738  0.2861 -0.0399  0.4448
  282SOL    HW1 2486   1.420   2.741   0.753 -0.7095  1.9081 -1.0491
  282SOL    HW2 2487   1.522   2.840   0.804  0.2412  0.4379 -0.0333
  283SOL     OW 2488   0.006   4.218   0.355  0.0192 -0.4642 -1.1780
  283SOL    HW1 2489   0.092   4.191   0.389 -0.0018 -0.1800 -0.8919
  283SOL    HW2 2490  -0.033   4.266   0.427 -0.7548 -1.3540 -0.9813
  284SOL     OW 2491   2.542   4.699   3.057 -0.1645 -0.0866 -0.2512
  284SOL    HW1 2492   2.540   4.617   3.006  1.7009 -1.3738  1.5845
  284SOL    HW2 2493   2.633   4.727   3.054 -0.5269  1.2198  0.2759
  285SOL     OW 2494   2.229   2.102   4.466  0.0990  0.0988  0.2857
  285SOL    HW1 2495   2.286   2.041   4.419  2.3830  1.7376  0.8327
  285SOL    HW2 2496   2.167   2.045   4.512  1.2211 -1.7507 -0.3896
  286SOL     OW 2497   0.710   6.030   4.532  0.6728  0.0503 -0.1510
  286SOL    HW1 2498   0.739   6.113   4.493  1.6120  0.0707  0.5500
  286SOL    HW2 2499   0.790   5.979   4.542  0.4539 -0.0305  1.5308
  287SOL     OW 2500   6.141   2.337   2.262  0.1190 -0.4358 -0.5700
  287SOL    HW1 2501   6.117   2.342   2.169 -0.1115  1.4987 -0.4346
  287SOL    HW2 2502   6.235   2.317   2.261 -0.4547 -3.8579 -1.1211
  288SOL     OW 2503   3.363   3.009   1.413  0.3577  0.2603 -0.2872
  288SOL    HW1 2504   3.352   3.094   1.456  0.4829 -0.1255  0.5366
  288SOL    HW2 2505   3.355   3.027   1.320 -1.7685  0.8624 -0.0443
  289SOL     OW 2506   3.396   1.762   3.063  0.4018 -0.1646  0.0918
  289SOL    HW1 2507   3.321   1.822   3.068  2.2641  2.3962 -0.5937
  289SOL    HW2 2508   3.429   1.774   2.974  0.5031 -2.7996 -0.3131
  290SOL     OW 2509   5.997   3.732   2.485 -0.1154 -0.0966  0.4471
  290SOL    HW1 2510   5.960   3.726   2.396 -0.4037  1.6837  0.4183
  290SOL    HW2 2511   6.031   3.644   2.502 -0.5224 -0.6223 -1.2228
  291SOL     OW 2512   5.042   0.524   3.767 -0.0646 -0.3575 -0.2129
  291SOL    HW1 2513   4.979   0.586   3.803  1.5035  0.2463  1.6380
  291SOL    HW2 2514   5.026   0.527   3.672 -2.1027  0.5154  0.1036
  292SOL     OW 2515   5.237   1.398   3.352  0.7702 -0.2681  0.0223
  292SOL    HW1 2516   5.310   1.374   3.295  0.7345  2.4956 -1.3465
  292SOL    HW2 2517   5.278   1.446   3.424  0.5665 -1.6915  1.1400
  293SOL     OW 2518   4.166   4.150   1.547  0.4156 -0.0916  0.0753
  293SOL    HW1 2519   4.235   4.140   1.613  0.9744  2.7235  0.0433
  293SOL    HW2 2520   4.212   4.181   1.469 -0.8983  2.7471  0.3166
  294SOL     OW 2521   1.439   1.324   2.106 -0.0498 -0.2731 -0.1755
  294SOL    HW1 2522   1.401   1.290   2.025 -1.2510 -0.2907  0.3691
  294SOL    HW2 2523   1.515   1.374   2.077  1.2634 -2.6117 -1.0782
  295SOL     OW 2524   1.365   3.087   3.470 -0.7093 -0.2517 -0.3766
  295SOL    HW1 2525   1.386   3.167   3.422 -1.2844  0.3698  0.3755
  295SOL    HW2 2526   1.273   3.098   3.496 -0.7902 -1.1520 -0.2475
  296SOL     OW 2527   0.134   6.504   3.326 -0.7510  0.1866 -0.4576
  296SOL    HW1 2528   0.227   6.487   3.317 -0.6622  0.8085 -0.6992
  296SOL    HW2 2529   0.099   6.424   3.367 -0.2234 -0.2928 -0.9375
  297SOL     OW 2530   5.400   5.144   3.850  0.6567  0.1503  0.2397
  297SOL    HW1 2531   5.393   5.070   3.910  0.3954 -0.1805 -0.1862
  297SOL    HW2 2532   5.321   5.196   3.867 -0.4446 -0.9767 -1.1490
  298SOL     OW 2533   5.330   3.542   3.922 -0.7159 -0.4087  0.2156
  298SOL    HW1 2534   5.347   3.451   3.900 -1.6806 -1.1281  2.2196
  298SOL    HW2 2535   5.336   3.588   3.839  3.9565 -1.5491 -0.3593
  299SOL     OW 2536   0.641   4.352   2.014  0.5734  0.7334  0.2210
  299SOL    HW1 2537   0.652   4.357   1.919 -1.9744 -0.4417 -0.2376
  299SOL    HW2 2538   0.716   4.302   2.045  0.3527 -0.7586 -1.4926
  300SOL     OW 2539   2.532   1.881   3.740 -0.1309 -0.0842  0.5633
  300SOL    HW1 2540   2.459   1.935   3.771  0.5370  1.1855 -0.0009
  300SOL    HW2 2541   2.605   1.942   3.732  1.1351 -1.4131  1.5373
  301SOL     OW 2542   2.602   0.524   4.293  0.0739 -0.4203 -0.1200
  301SOL    HW1 2543   2.612   0.584   4.219 -2.7101  0.9054  0.4280
  301SOL    HW2 2544   2.649   0.566   4.365  0.6322 -0.4220 -0.4792
  302SOL     OW 2545   2.820   6.060   3.580  0.1054  0.1385 -0.3043
  302SOL    HW1 2546   2.752   6.060   3.647  0.9947 -2.7884  0.7587
  302SOL    HW2 2547   2.901   6.042   3.628  0.9749 -0.7153 -1.9923
  303SOL     OW 2548   2.739   3.810   3.113  0.7925 -0.3291  0.1167
  303SOL    HW1 2549   2.768   3.719   3.119 -1.0469 -0.9328  0.4499
  303SOL    HW2 2550   2.687   3.813   3.032  0.3391  0.2698  0.4228
  304SOL     OW 2551   4.733   3.606   3.627  0.0599 -0.0364 -0.6251
  304SOL    HW1 2552   4.655   3.567   3.667  0.4780  0.2458  0.5085
  304SOL    HW2 2553   4.764   3.539   3.566  0.4160 -1.2667  0.8308
  305SOL     OW 2554   3.545   0.438   2.138  0.2284  0.8408 -0.1346
  305SOL    HW1 2555   3.473   0.395   2.091  0.2408  0.2014  0.4191
  305SOL    HW2 2556   3.526   0.423   2.230  2.6731 -2.0621  0.0338
  306SOL     OW 2557   0.860   1.043   1.804  0.0778  0.0119  0.2416
  306SOL    HW1 2558   0.857   1.139   1.810  0.2802 -0.0362  1.4478
  306SOL    HW2 2559   0.947   1.023   1.770 -0.0821  0.2603 -0.3232
  307SOL     OW 2560   5.154   3.509   2.175  0.0336 -0.6123  0.0947
  307SOL    HW1 2561   5.126   3.464   2.256  2.0777  0.7241  1.6453
  307SOL    HW2 2562   5.184   3.595   2.205 -1.2765  0.8352 -2.4436
  308SOL     OW 2563   0.398   2.201   3.130 -0.1014 -0.0760  1.0008
  308SOL    HW1 2564   0.336   2.254   3.182 -0.9835  0.0073 -0.1081
  308SOL    HW2 2565   0.450   2.266   3.083 -0.8280 -0.1692  0.0494
  309SOL     OW 2566   2.139   3.355   0.821  0.8352 -0.2064  0.3458
  309SOL    HW1 2567   2.057   3.367   0.772  1.4393  1.1825 -0.3612
  309SOL    HW2 2568   2.114   3.372   0.912  0.3763  0.4770  0.1031
  310SOL     OW 2569   2.261   5.681   3.098  0.0635 -0.4500  0.1010
  310SOL    HW1 2570   2.312   5.657   3.176 -1.7990 -2.1423  0.8785
  310SOL    HW2 2571   2.173   5.696   3.131 -0.0742  2.2920 -1.2368
  311SOL     OW 2572   0.864   4.450   4.521 -0.2973 -0.5585  0.4107
  311SOL    HW1 2573   0.844   4.383   4.587  0.1391 -0.2955  0.8118
  311SOL    HW2 2574   0.951   4.427   4.489 -0.1740 -0.2201  0.5025
  312SOL     OW 2575   4.512   4.557   1.277  0.1773 -0.8468  0.2419
  312SOL    HW1 2576   4.420   4.556   1.251 -0.1311 -1.3504  1.3245
  312SOL    HW2 2577   4.526   4.645   1.312  0.2747 -0.5795 -0.4372
  313SOL     OW 2578   1.833   3.251   4.106 -0.3492  0.2300  0.2391
  313SOL    HW1 2579   1.784   3.332   4.093  1.0196  0.9367 -0.7037
  313SOL    HW2 2580   1.777   3.183   4.069  0.0994  1.2400 -2.4823
  314SOL     OW 2581   6.227   4.168   4.434 -0.3747 -0.0031 -0.1211
  314SOL    HW1 2582   6.203   4.085   4.475  2.4398 -0.6721  0.4045
  314SOL    HW2 2583   6.189   4.164   4.347 -0.8903 -1.5553  0.1375
  315SOL     OW 2584   1.795   4.765   1.194 -0.2686 -0.4369 -0.4458
  315SOL    HW1 2585   1.854   4.698   1.227 -2.0121 -0.9329  1.9238
  315SOL    HW2 2586   1.717   4.716   1.166 -1.8857  0.5556  2.0524
  316SOL     OW 2587   0.390   2.983   1.074  0.1713  0.3911  0.0135
  316SOL    HW1 2588   0.337   3.062   1.081  0.3448  0.4290  1.0497
  316SOL    HW2 2589   0.409   2.959   1.164  0.3376 -0.6937 -0.3012
  317SOL     OW 2590   3.415   5.146   0.632  0.0694 -0.2481 -0.4125
  317SOL    HW1 2591   3.451   5.232   0.653  0.3718  0.1101 -2.2465
  317SOL    HW2 2592   3.364   5.159   0.552 -2.1240 -1.2615  0.7275
  318SOL     OW 2593   5.735   3.818   1.441 -0.4916  0.1862 -0.0861
  318SOL    HW1 2594   5.814   3.862   1.471  0.1098 -0.8295 -0.1131
  318SOL    HW2 2595   5.684   3.801   1.521 -0.3245  0.1696  0.0161
  319SOL     OW 2596   5.049   3.856   2.139 -0.2493  0.1453 -0.1510
  319SOL    HW1 2597   5.063   3.925   2.074 -2.9615  1.1698  0.2229
  319SOL    HW2 2598   5.134   3.810   2.145  0.4461  0.7889 -3.4477
  320SOL     OW 2599   4.387   0.162   3.868 -0.6380  0.3917  0.0954
  320SOL    HW1 2600   4.309   0.211   3.893 -0.7056  0.5691 -0.4709
  320SOL    HW2 2601   4.460   0.217   3.896 -0.7157  0.5240  0.0391
  321SOL     OW 2602   5.848   2.441   0.154  0.1194 -0.1440 -0.6187
  321SOL    HW1 2603   5.815   2.501   0.221 -1.2594 -0.9371 -0.5378
  321SOL    HW2 2604   5.943   2.449   0.159 -0.0035  1.7640 -0.3819
  322SOL     OW 2605   6.462   1.562   0.751  0.0868  0.0456 -0.0268
  322SOL    HW1 2606   6.385   1.571   0.695  1.0017  2.3644 -1.0650
  322SOL    HW2 2607   6.446   1.623   0.824 -0.4077 -1.8008  1.4822
  323SOL     OW 2608   2.827   5.914   1.692  0.0792 -0.6992  0.8271
  323SOL    HW1 2609   2.913   5.890   1.726  1.1766  0.1443 -1.1359
  323SOL    HW2 2610   2.826   5.879   1.603 -0.9950  0.5787  0.2956
  324SOL     OW 2611   5.671   5.460   3.899 -0.4719 -0.2074 -0.3697
  324SOL    HW1 2612   5.586   5.492   3.929 -1.3787 -1.5082 -1.4207
  324SOL    HW2 2613   5.696   5.394   3.964  1.2214  2.1678  1.5905
  325SOL     OW 2614   4.823   3.704   1.442  0.9917  0.4588  0.1267
  325SOL    HW1 2615   4.741   3.742   1.409 -0.1870 -0.6036  1.6395
  325SOL    HW2 2616   4.870   3.676   1.364 -0.5973  0.1423 -0.7743
  326SOL     OW 2617   4.516   4.609   2.980  0.6323  0.4695 -0.7800
  326SOL    HW1 2618   4.545   4.650   3.062 -0.2558  0.4443 -0.4416
  326SOL    HW2 2619   4.551   4.666   2.912  1.9251  0.1361 -0.4166
  327SOL     OW 2620   4.200   1.372   2.845  0.0568 -0.6927 -0.0279
  327SOL    HW1 2621   4.226   1.280   2.835  0.1447 -0.7603  0.7964
  327SOL    HW2 2622   4.236   1.415   2.768 -1.3741 -1.6375 -1.3077
  328SOL     OW 2623   4.465   0.985   4.160  0.0464 -0.7149 -0.0168
  328SOL    HW1 2624   4.439   1.069   4.198 -0.9980 -0.1856 -1.7469
  328SOL    HW2 2625   4.479   0.928   4.235  0.4654  0.9104  1.2040
  329SOL     OW 2626   0.198   5.217   3.308  0.1444 -0.0244 -0.3649
  329SOL    HW1 2627   0.227   5.252   3.224  0.1289 -1.0651 -0.8131
  329SOL    HW2 2628   0.279   5.209   3.360  0.5572 -1.8588 -1.2201
  330SOL     OW 2629   0.575   1.862   4.558 -0.2331 -0.1919 -0.4173
  330SOL    HW1 2630   0.556   1.950   4.589  0.0974  0.1655 -1.2122
  330SOL    HW2 2631   0.507   1.845   4.492 -2.4525 -1.8749  2.0661
  331SOL     OW 2632   5.036   0.219   1.919 -0.5498  0.2814 -0.1570
  331SOL    HW1 2633   4.969   0.258   1.864  0.5854  1.6445 -0.6546
  331SOL    HW2 2634   5.117   0.226   1.867  0.2525  0.1436  1.0234
  332SOL     OW 2635   4.248   0.696   4.139 -0.1829 -0.6277  0.9076
  332SOL    HW1 2636   4.183   0.644   4.186 -2.9650  2.9015  1.3940
  332SOL    HW2 2637   4.295   0.744   4.207 -1.1681  1.1724  0.3804
  333SOL     OW 2638   4.934   2.851   2.736 -0.0013  0.4268 -0.2604
  333SOL    HW1 2639   4.959   2.931   2.690  0.9671  0.1152 -0.2960
  333SOL    HW2 2640   4.861   2.816   2.684 -0.4858  1.3164 -0.1959
  334SOL     OW 2641   2.359   2.520   2.008  0.0123 -0.4075  0.0866
  334SOL    HW1 2642   2.339   2.435   1.967  0.7678 -0.6869  0.2961
  334SOL    HW2 2643   2.448   2.510   2.041  0.0443  0.4210  0.2482
  335SOL     OW 2644   5.788   6.111   2.807  0.2129  0.3354  0.0990
  335SOL    HW1 2645   5.840   6.189   2.825 -0.3049  1.1217 -1.5421
  335SOL    HW2 2646   5.852   6.040   2.797  0.6137  0.1817  2.9690
  336SOL     OW 2647   2.835   3.992   0.046  0.7562  0.0237 -0.0115
  336SOL    HW1 2648   2.768   4.060   0.051 -1.0643 -1.5681 -1.2157
  336SOL    HW2 2649   2.877   3.993   0.132 -0.4910  1.3707  0.6293
  337SOL     OW 2650   0.482   4.346   3.254  0.4125 -0.5852  0.3177
  337SOL    HW1 2651   0.535   4.347   3.334  0.3387 -0.6062  0.3669
  337SOL    HW2 2652   0.541   4.378   3.186  0.6821 -1.2079  0.2541
  338SOL     OW 2653   1.815   2.398   1.265 -0.4257 -0.0666  0.2759
  338SOL    HW1 2654   1.805   2.426   1.356 -0.7123  0.9157 -0.0506
  338SOL    HW2 2655   1.908   2.414   1.245 -0.3353 -0.3937  0.4287
  339SOL     OW 2656   5.802   1.090   2.330 -0.1489  0.6004 -0.1899
  339SOL    HW1 2657   5.766   1.020   2.384  1.2305 -1.1524 -1.4034
  339SOL    HW2 2658   5.731   1.114   2.271 -1.1210  1.3442  1.2209
  340SOL     OW 2659   4.174   0.867   0.588 -0.1076  0.2903  0.3540
  340SOL    HW1 2660   4.243   0.824   0.640 -0.0310  1.1391  0.9677
  340SOL    HW2 2661   4.222   0.913   0.519 -0.0019  1.2694  1.0576
  341SOL     OW 2662   3.079   1.090   3.036  0.3376 -0.0791 -0.1856
  341SOL    HW1 2663   3.173   1.079   3.044  0.6761  2.2896 -0.0649
  341SOL    HW2 2664   3.057   1.057   2.949  1.0155 -1.8608  0.2789
  342SOL     OW 2665   5.381   3.288   0.674 -0.3881  0.5474 -0.0569
  342SOL    HW1 2666   5.404   3.205   0.717 -0.8191  0.9600  0.9844
  342SOL    HW2 2667   5.365   3.263   0.582 -2.9933 -0.9910  0.7097
  343SOL     OW 2668   2.852   6.144   2.599 -0.2714 -0.0849 -1.0290
  343SOL    HW1 2669   2.805   6.111   2.676 -0.3212 -0.1046 -1.0677
  343SOL    HW2 2670   2.928   6.189   2.635 -0.7984  0.7318 -0.9180
  344SOL     OW 2671   0.192   1.968   1.217 -0.6462 -0.3655 -0.5926
  344SOL    HW1 2672   0.163   2.029   1.148  1.6640 -0.3748 -1.6509
  344SOL    HW2 2673   0.234   1.896   1.170  0.6613 -0.5603  0.7886
  345SOL     OW 2674   0.024   3.690   1.295  0.1486  0.1154 -0.5108
  345SOL    HW1 2675   0.037   3.647   1.380  2.2124 -1.5317 -1.5536
  345SOL    HW2 2676  -0.066   3.723   1.298 -0.7359 -2.1632  1.3324
  346SOL     OW 2677   5.028   5.066   3.694 -0.2057  0.4793  0.2303
  346SOL    HW1 2678   5.107   5.079   3.747 -0.8457 -0.6174  1.5141
  346SOL    HW2 2679   5.061   5.057   3.604  1.1514 -0.0904  0.7619
  347SOL     OW 2680   3.503   3.505   2.772 -0.4399 -0.1773  0.5887
  347SOL    HW1 2681   3.569   3.537   2.833  0.9225  0.5822 -1.2021
  347SOL    HW2 2682   3.528   3.541   2.687 -3.4087  0.5212 -0.1283
  348SOL     OW 2683   5.305   6.309   0.804 -0.1269  0.0483 -0.0514
  348SOL    HW1 2684   5.248   6.321   0.880 -1.0869  0.7935 -0.8779
  348SOL    HW2 2685   5.281   6.222   0.770 -1.4049  0.7084 -0.8991
  349SOL     OW 2686   0.255   5.496   4.494 -0.5194 -0.4895  0.7238
  349SOL    HW1 2687   0.308   5.527   4.420 -0.1239 -1.3445  0.6340
  349SOL    HW2 2688   0.170   5.540   4.483 -0.5291 -0.7423 -0.3456
  350SOL     OW 2689   5.889   4.748   0.384 -0.4570  0.4194 -0.0154
  350SOL    HW1 2690   5.826   4.821   0.384 -0.7517  0.1762  0.3865
  350SOL    HW2 2691   5.837   4.672   0.359 -0.4901  0.0899  0.9914
  351SOL     OW 2692   6.252   4.288   0.316  0.3034 -0.1529 -0.0582
  351SOL    HW1 2693   6.271   4.208   0.267 -0.9528 -0.1928 -0.4917
  351SOL    HW2 2694   6.307   4.280   0.394 -0.5408 -1.9411  0.4109
  352SOL     OW 2695   1.470   0.794   1.334 -0.6448 -0.2220 -0.3189
  352SOL    HW1 2696   1.473   0.775   1.240 -0.2531  0.3003 -0.4151
  352SOL    HW2 2697   1.489   0.888   1.340  0.1406 -0.4159  0.3381
  353SOL     OW 2698   1.635   5.521   2.084  0.6947  0.0558  0.0580
  353SOL    HW1 2699   1.666   5.593   2.029  0.2472 -0.0158 -0.2904
  353SOL    HW2 2700   1.683   5.532   2.166  0.0005  1.2727  0.3363
  354SOL     OW 2701   1.154   2.452   3.611 -0.2559 -0.0379  0.4402
  354SOL    HW1 2702   1.204   2.373   3.592 -1.1362 -0.6038  0.4065
  354SOL    HW2 2703   1.083   2.422   3.668 -3.6867 -0.3528 -3.4910
  355SOL     OW 2704   1.082   6.254   4.643  0.0850  0.3260  0.9124
  355SOL    HW1 2705   1.123   6.302   4.571 -0.5864 -0.1918  0.1573
  355SOL    HW2 2706   1.135   6.275   4.719  0.6907  1.0652  0.3105
  356SOL     OW 2707   1.128   3.100   4.608  0.1587 -0.3322 -0.2727
  356SOL    HW1 2708   1.192   3.119   4.539 -0.8099 -0.5965 -1.2768
  356SOL    HW2 2709   1.130   3.005   4.618  0.5475 -0.2704  0.3423
  357SOL     OW 2710   3.449   2.474   2.125 -0.3051  0.1172 -0.6224
  357SOL    HW1 2711   3.485   2.403   2.073  0.7024 -0.2879  0.5796
  357SOL    HW2 2712   3.478   2.554   2.081  0.0081 -0.2144 -1.0260
  358SOL     OW 2713   2.968   6.142   3.352  0.1733 -0.4858  0.0109
  358SOL    HW1 2714   2.912   6.118   3.425 -1.0139  0.7096 -0.4696
  358SOL    HW2 2715   3.054   6.106   3.374 -0.4793 -1.2653  1.3550
  359SOL     OW 2716   6.138   0.877   0.981  0.1835 -0.6589  0.3593
  359SOL    HW1 2717   6.046   0.882   0.954  0.0520  0.2695  0.9425
  359SOL    HW2 2718   6.135   0.864   1.075  0.6502 -1.0144  0.3260
  360SOL     OW 2719   1.969   2.741   2.791  0.1928  0.1591  0.6867
  360SOL    HW1 2720   2.048   2.771   2.747  0.7305  0.2656  1.6926
  360SOL    HW2 2721   1.985   2.760   2.884 -1.0112  0.1892  0.9044
  361SOL     OW 2722   0.926   4.520   3.868  0.2502 -0.7411 -0.4356
  361SOL    HW1 2723   0.969   4.443   3.904  2.6446  1.2814  1.4104
  361SOL    HW2 2724   0.995   4.567   3.821 -1.1892  0.2145 -1.7265
  362SOL     OW 2725   4.286   4.560   1.094 -0.3481 -0.0350 -0.0609
  362SOL    HW1 2726   4.195   4.589   1.089  0.0555  1.6239  1.3242
  362SOL    HW2 2727   4.337   4.637   1.068  0.6801 -0.8574 -0.5576
  363SOL     OW 2728   1.822   3.868   0.080  0.3329  0.0669 -0.8719
  363SOL    HW1 2729   1.882   3.798   0.103  1.3938  1.0038 -0.7290
  363SOL    HW2 2730   1.834   3.880  -0.014 -0.4515 -0.4804 -1.0529
  364SOL     OW 2731   6.436   0.038   4.434  0.2268  0.3069  0.3309
  364SOL    HW1 2732   6.509  -0.009   4.475  0.0872  0.0713  0.3138
  364SOL    HW2 2733   6.406  -0.022   4.365  0.3118  0.5996  0.0412
  365SOL     OW 2734   4.087   2.103   3.304 -0.7465 -0.1501  0.5285
  365SOL    HW1 2735   4.057   2.161   3.373 -1.1663  0.1309  0.1189
  365SOL    HW2 2736   4.038   2.022   3.318 -0.7374 -0.1352  0.6403
  366SOL     OW 2737   1.841   5.445   0.615 -0.5538 -0.3111 -0.1797
  366SOL    HW1 2738   1.912   5.509   0.623 -0.6471 -0.2352  0.0569
  366SOL    HW2 2739   1.871   5.385   0.547 -0.3279 -0.1931 -0.1874
  367SOL     OW 2740   6.126   2.609   2.372 -0.1174 -0.5456  0.2154
  367SOL    HW1 2741   6.155   2.614   2.463 -1.8487  1.4118  0.7166
  367SOL    HW2 2742   6.112   2.515   2.357 -0.1596 -0.8792  2.1033
  368SOL     OW 2743   3.835   4.954   3.674  0.1952  0.2923  0.0844
  368SOL    HW1 2744   3.850   4.906   3.593 -1.4819 -0.0034 -0.0927
  368SOL    HW2 2745   3.812   5.042   3.646 -1.3778 -0.0661  0.1456
  369SOL     OW 2746   3.422   4.172   3.859  0.1671  0.1472  0.2506
  369SOL    HW1 2747   3.364   4.208   3.792 -1.2645  0.0870  1.4004
  369SOL    HW2 2748   3.425   4.239   3.927  0.3561 -0.4037  0.7966
  370SOL     OW 2749   5.301   5.290   1.630  0.3265  0.2246  0.0440
  370SOL    HW1 2750   5.207   5.301   1.620  0.3170  2.0572  1.6909
  370SOL    HW2 2751   5.339   5.342   1.559  0.1097  0.1083 -0.1579
  371SOL     OW 2752   4.348   6.346   1.973 -0.0303 -0.1667 -0.2685
  371SOL    HW1 2753   4.294   6.286   1.923 -0.0597 -0.8871  0.5966
  371SOL    HW2 2754   4.377   6.294   2.049  1.3168  0.4011 -0.3752
  372SOL     OW 2755   3.127   1.445   0.149  0.1526  0.5052 -0.2353
  372SOL    HW1 2756   3.103   1.490   0.068  0.9734 -1.0084 -1.3475
  372SOL    HW2 2757   3.045   1.441   0.199 -0.2240  2.0008 -0.6894
  373SOL     OW 2758   0.323   3.006   1.605 -0.4949 -0.3856 -0.3430
  373SOL    HW1 2759   0.317   3.070   1.676  2.6395  0.5679 -0.7724
  373SOL    HW2 2760   0.317   3.059   1.525  0.7891 -0.7699 -0.7167
  374SOL     OW 2761   4.715   5.830   4.478  0.1703  0.2289  0.8749
  374SOL    HW1 2762   4.648   5.762   4.469 -0.3966  1.0622 -2.1571
  374SOL    HW2 2763   4.790   5.796   4.428 -0.0796  1.7225 -0.5828
  375SOL     OW 2764   4.979   1.446   0.925 -0.4693  0.1652 -0.5621
  375SOL    HW1 2765   4.966   1.354   0.948 -0.0139 -0.7048 -3.4229
  375SOL    HW2 2766   5.074   1.457   0.922 -0.5147  0.9664  0.5130
  376SOL     OW 2767   4.037   5.521   4.079 -0.0272 -0.2054 -0.2634
  376SOL    HW1 2768   3.999   5.445   4.122 -0.9946  0.4160  0.0332
  376SOL    HW2 2769   4.130   5.503   4.074  0.4363  0.2863  3.4631
  377SOL     OW 2770   2.742   3.384   3.460 -0.0443  0.1440  0.4573
  377SOL    HW1 2771   2.787   3.412   3.540 -1.1107  0.3850  0.9859
  377SOL    HW2 2772   2.786   3.432   3.389  0.3808  0.5388  0.9860
  378SOL     OW 2773   3.866   5.251   1.089  0.5100 -0.7435  0.6230
  378SOL    HW1 2774   3.827   5.316   1.148  0.4231  0.1669 -0.3937
  378SOL    HW2 2775   3.937   5.212   1.140 -0.8469 -1.4854  2.0523
  379SOL     OW 2776   2.150   3.100   2.318  0.0820 -0.2186  0.1086
  379SOL    HW1 2777   2.181   3.017   2.355 -0.1595 -0.1251  0.5300
  379SOL    HW2 2778   2.216   3.124   2.253  0.7959 -0.1128  0.8569
  380SOL     OW 2779   5.364   1.935   4.210  0.2406 -0.5533 -0.4905
  380SOL    HW1 2780   5.354   1.987   4.290 -0.4907 -0.5714 -0.5640
  380SOL    HW2 2781   5.434   1.979   4.161  1.1741 -0.9449  0.4632
  381SOL     OW 2782   4.214   6.493   2.812 -0.3452 -0.8816  0.3615
  381SOL    HW1 2783   4.119   6.486   2.814 -0.4817  0.2864 -0.7517
  381SOL    HW2 2784   4.245   6.407   2.838 -1.6881 -0.9019  2.0411
  382SOL     OW 2785   6.161   3.563   2.811  0.1712  0.2570 -0.1454
  382SOL    HW1 2786   6.249   3.600   2.814  0.4908 -0.3302 -1.5650
  382SOL    HW2 2787   6.158   3.513   2.729 -1.9030  1.3265 -0.7939
  383SOL     OW 2788   2.656   4.020   2.257  0.0239 -0.0064 -0.1737
  383SOL    HW1 2789   2.751   4.014   2.268  0.0598  1.3896  0.4838
  383SOL    HW2 2790   2.638   3.967   2.179  1.6267  1.5783 -1.7198
  384SOL     OW 2791   3.493   2.207   0.401 -0.3095 -0.6991 -0.4031
  384SOL    HW1 2792   3.555   2.246   0.463  1.6506 -2.2172 -1.2877
  384SOL    HW2 2793   3.428   2.275   0.387  1.0235  0.9232  0.7693
  385SOL     OW 2794   0.465   0.402   3.101 -0.2905 -0.7704 -0.2344
  385SOL    HW1 2795   0.430   0.490   3.090 -0.3853 -0.9226 -1.2766
  385SOL    HW2 2796   0.389   0.350   3.129 -0.9253 -1.0570 -2.2877
  386SOL     OW 2797   1.590   2.962   3.526  1.0311 -0.3431  0.2284
  386SOL    HW1 2798   1.621   2.956   3.435  0.2062  2.0086 -0.2780
  386SOL    HW2 2799   1.503   3.001   3.519  0.6105 -0.8888  2.0122
  387SOL     OW 2800   4.292   5.516   3.517 -0.1904  0.7607 -0.0804
  387SOL    HW1 2801   4.347   5.585   3.554  0.2483  0.0633  0.6226
  387SOL    HW2 2802   4.320   5.509   3.426 -0.7754  2.0166 -0.3764
  388SOL     OW 2803   1.542   0.731   3.153 -0.1486 -0.0804 -0.0192
  388SOL    HW1 2804   1.612   0.676   3.190  0.7921  1.6902  0.9271
  388SOL    HW2 2805   1.578   0.761   3.070 -0.2279 -0.0229 -0.0319
  389SOL     OW 2806   4.003   4.915   1.360 -0.4018  0.0448  0.3624
  389SOL    HW1 2807   4.083   4.969   1.363  0.6817 -1.3807 -0.9922
  389SOL    HW2 2808   3.935   4.971   1.398  1.2017  1.3609  1.4521
  390SOL     OW 2809   0.671   4.612   1.649  0.0584 -0.0927 -0.4130
  390SOL    HW1 2810   0.762   4.641   1.655  0.0124  0.6018 -2.3882
  390SOL    HW2 2811   0.627   4.656   1.722  1.1240  0.2499  0.0441
  391SOL     OW 2812   0.427   5.814   2.992  0.2730 -0.2538 -0.0442
  391SOL    HW1 2813   0.381   5.776   3.067 -1.8780 -0.1396 -1.2283
  391SOL    HW2 2814   0.461   5.738   2.944  0.1838 -0.4176  0.1519
  392SOL     OW 2815   0.526   4.315   1.283  0.5049  0.1785 -0.0256
  392SOL    HW1 2816   0.589   4.344   1.349 -0.6301  2.2366  0.2374
  392SOL    HW2 2817   0.570   4.243   1.238  1.9265 -0.2600  1.9394
  393SOL     OW 2818   1.669   5.156   0.275 -0.3149  0.0897  0.3443
  393SOL    HW1 2819   1.643   5.131   0.186  1.0737 -1.3848  0.3182
  393SOL    HW2 2820   1.600   5.119   0.331 -0.2306 -0.5863  0.0136
  394SOL     OW 2821   0.658   3.250   1.627  0.1614  0.3070  0.3329
  394SOL    HW1 2822   0.679   3.191   1.699  2.1999 -0.8308 -1.0838
  394SOL    HW2 2823   0.670   3.197   1.548 -1.6316  1.5970 -0.8970
  395SOL     OW 2824   3.346   2.292   4.099 -0.2175  0.3822  0.4823
  395SOL    HW1 2825   3.387   2.242   4.169 -0.2911 -1.0254 -0.4273
  395SOL    HW2 2826   3.392   2.376   4.099  0.8816 -0.1913  1.1734
  396SOL     OW 2827   5.029   1.642   1.122  0.0783 -0.3603  0.9476
  396SOL    HW1 2828   5.005   1.572   1.061 -0.0808  0.3495  0.1889
  396SOL    HW2 2829   5.071   1.708   1.068 -0.2018  0.3532  1.5780
  397SOL     OW 2830   5.124   0.628   1.342  0.1202 -0.0480  0.1269
  397SOL    HW1 2831   5.157   0.701   1.394 -0.7222 -0.6854  1.6010
  397SOL    HW2 2832   5.130   0.659   1.252  0.1151  1.6959  0.6874
  398SOL     OW 2833   4.278   6.182   0.570 -1.0355 -0.1762 -0.4895
  398SOL    HW1 2834   4.340   6.252   0.591  0.6211 -1.5578 -0.5235
  398SOL    HW2 2835   4.240   6.157   0.654 -0.1925 -0.5089 -0.1985
  399SOL     OW 2836   5.209   0.441   1.575  0.2134 -0.1201 -0.0283
  399SOL    HW1 2837   5.250   0.384   1.511 -1.1176  0.5334 -1.5353
  399SOL    HW2 2838   5.207   0.389   1.656 -0.8705 -2.1759 -1.3032
  400SOL     OW 2839   5.329   0.277   3.280 -0.0995  0.2989 -0.0145
  400SOL    HW1 2840   5.337   0.243   3.370  1.1824  1.6754  0.4274
  400SOL    HW2 2841   5.341   0.199   3.225 -0.0010 -0.4285  0.9952
  401SOL     OW 2842   1.859   4.349   1.133 -0.5133 -0.3363 -0.5922
  401SOL    HW1 2843   1.862   4.276   1.194  1.6267 -0.7837 -1.1336
  401SOL    HW2 2844   1.827   4.423   1.184 -0.5292 -1.1310  0.5721
  402SOL     OW 2845   2.829   2.503   0.475 -0.0277  0.3540 -0.5021
  402SOL    HW1 2846   2.893   2.575   0.480 -1.4744  1.6846 -0.5351
  402SOL    HW2 2847   2.763   2.534   0.413 -2.1594  0.2223  1.5948
  403SOL     OW 2848   0.865   0.828   4.100  0.0084  0.0056  0.1891
  403SOL    HW1 2849   0.950   0.865   4.124 -0.4955  0.2513  1.6451
  403SOL    HW2 2850   0.801   0.895   4.122 -0.9419 -1.6558  2.9639
  404SOL     OW 2851   3.088   1.152   4.161 -0.1226  0.0826  0.7091
  404SOL    HW1 2852   3.116   1.119   4.075 -0.0621  0.2358  0.6695
  404SOL    HW2 2853   3.141   1.103   4.224  0.3143  0.4416  0.6310
  405SOL     OW 2854   2.887   6.128   1.356  0.1751  0.3576  0.3266
  405SOL    HW1 2855   2.954   6.187   1.323  0.1070  0.5240  0.4885
  405SOL    HW2 2856   2.931   6.042   1.360  0.1699  0.3285 -0.2352
  406SOL     OW 2857   0.853   1.897   4.551 -0.1386  0.4092  0.2010
  406SOL    HW1 2858   0.868   1.859   4.637 -2.2839 -0.3234  0.3038
  406SOL    HW2 2859   0.760   1.882   4.533  0.6552 -1.4380 -3.1927
  407SOL     OW 2860   1.159   4.811   2.068 -0.3359 -0.1230  0.1653
  407SOL    HW1 2861   1.187   4.719   2.071  1.2283  0.3487  1.1442
  407SOL    HW2 2862   1.178   4.845   2.155  0.1494  1.4279 -0.5090
  408SOL     OW 2863   1.070   4.468   3.369 -1.0076  0.0867  0.0660
  408SOL    HW1 2864   1.064   4.419   3.287  0.1652  1.2629 -0.7728
  408SOL    HW2 2865   1.127   4.414   3.425 -0.7922 -0.1329 -0.3600
  409SOL     OW 2866   4.438   6.038   0.866  0.4188  0.0140  1.0670
  409SOL    HW1 2867   4.348   6.021   0.892  0.1347  0.9456  0.7076
  409SOL    HW2 2868   4.473   6.096   0.934  1.1965 -1.4512  1.9631
  410SOL     OW 2869   1.889   4.552   2.490  0.3665  0.2020 -0.6644
  410SOL    HW1 2870   1.899   4.524   2.581  1.7323  0.0420 -0.8343
  410SOL    HW2 2871   1.795   4.550   2.474  0.1904 -0.9604  0.3694
  411SOL     OW 2872   4.160   6.101   0.803  0.3762  0.4683  0.2527
  411SOL    HW1 2873   4.109   6.051   0.867 -1.3011 -0.8811 -2.0223
  411SOL    HW2 2874   4.108   6.180   0.788 -0.0060  0.0707 -0.5378
  412SOL     OW 2875   3.901   3.181   2.984  0.3629  0.3595 -0.5581
  412SOL    HW1 2876   3.993   3.172   2.958  0.9874  0.0368  1.5454
  412SOL    HW2 2877   3.865   3.092   2.976  0.8071  0.0705  0.5151
  413SOL     OW 2878   4.136   4.028   3.247 -0.1626 -0.0099  0.4919
  413SOL    HW1 2879   4.216   4.004   3.200 -0.0511 -1.0202  1.1825
  413SOL    HW2 2880   4.077   3.955   3.232  0.5352 -1.3253  3.4601
  414SOL     OW 2881   6.164   5.040   1.569  0.0709 -0.0901  0.3937
  414SOL    HW1 2882   6.222   4.971   1.538  0.6426  0.5816 -0.0539
  414SOL    HW2 2883   6.222   5.112   1.591 -0.4862  0.0961  1.2804
  415SOL     OW 2884   6.181   5.422   3.191 -0.7371  0.4410 -0.1015
  415SOL    HW1 2885   6.273   5.398   3.186 -0.3087  1.3105  2.1891
  415SOL    HW2 2886   6.179   5.517   3.185 -1.4439  0.4569  0.1901
  416SOL     OW 2887   4.933   0.464   2.486 -0.2730 -0.7075 -0.0326
  416SOL    HW1 2888   4.924   0.377   2.447 -0.0622 -1.1843  0.9379
  416SOL    HW2 2889   5.024   0.468   2.515 -0.8958 -1.1629  2.1735
  417SOL     OW 2890   1.987   3.005   1.232  0.0568 -0.2145 -0.2246
  417SOL    HW1 2891   1.919   3.072   1.232  0.2327 -0.0362 -0.3390
  417SOL    HW2 2892   1.965   2.948   1.158  1.0153  0.8437 -1.3665
  418SOL     OW 2893   5.904   6.574   1.995  0.1947 -0.2541 -0.1041
  418SOL    HW1 2894   5.879   6.664   1.973 -0.9639 -0.7254 -0.7875
  418SOL    HW2 2895   5.840   6.547   2.061 -0.2402 -0.9816 -0.7999
  419SOL     OW 2896   6.279   2.343   4.421  0.4406 -0.1836 -0.1584
  419SOL    HW1 2897   6.325   2.340   4.505  0.2722 -0.0311 -0.0581
  419SOL    HW2 2898   6.201   2.290   4.435  0.4788 -0.2659 -0.2601
  420SOL     OW 2899   4.174   2.922   1.129  0.5076 -0.5735 -0.3818
  420SOL    HW1 2900   4.169   2.829   1.151  1.4625 -1.0167 -1.8992
  420SOL    HW2 2901   4.087   2.956   1.151 -0.4184 -2.1977 -1.3606
  421SOL     OW 2902   2.969   5.784   3.459  0.3438  0.1914 -0.4038
  421SOL    HW1 2903   3.014   5.865   3.482 -0.4587  0.9131 -1.3058
  421SOL    HW2 2904   3.018   5.716   3.505  0.6854  1.2388  0.8329
  422SOL     OW 2905   1.926   2.694   1.805 -0.2125  0.5271  0.0565
  422SOL    HW1 2906   1.996   2.752   1.836  3.8947 -3.1866 -1.1653
  422SOL    HW2 2907   1.924   2.708   1.711 -1.0453  0.4258  0.0541
  423SOL     OW 2908   0.662   1.744   3.280 -0.1976 -0.1215 -0.0329
  423SOL    HW1 2909   0.756   1.729   3.283 -0.4007 -1.5518  0.2128
  423SOL    HW2 2910   0.628   1.704   3.360 -0.8149  2.2406  0.9584
  424SOL     OW 2911   0.106   4.121   4.251 -0.0206 -0.1413  0.0046
  424SOL    HW1 2912   0.088   4.178   4.325  1.0698  0.6617 -0.3154
  424SOL    HW2 2913   0.148   4.044   4.289 -1.8226 -0.9314  0.4788
  425SOL     OW 2914   4.825   3.336   1.322  0.5482 -0.0210 -0.3051
  425SOL    HW1 2915   4.785   3.309   1.405  1.8393  2.7614  1.3677
  425SOL    HW2 2916   4.752   3.368   1.269 -0.0782 -0.0597  0.5227
  426SOL     OW 2917   5.367   5.037   0.682  0.2330 -0.2562 -0.0022
  426SOL    HW1 2918   5.328   5.099   0.744  2.4332 -0.7790  2.0598
  426SOL    HW2 2919   5.304   5.033   0.610 -1.1050  2.5479  0.8503
  427SOL     OW 2920   3.838   3.190   2.625  0.2578  0.3076 -0.0426
  427SOL    HW1 2921   3.896   3.210   2.698  1.4669  1.0181 -1.1530
  427SOL    HW2 2922   3.893   3.141   2.564 -0.6449 -0.0264 -0.5997
  428SOL     OW 2923   1.548   2.352   1.268  0.4461 -0.4065 -0.1657
  428SOL    HW1 2924   1.558   2.259   1.288  2.0225  0.0066  1.2438
  428SOL    HW2 2925   1.637   2.388   1.274 -0.3435  1.5165  1.1712
  429SOL     OW 2926   2.578   4.088   3.070 -0.0258 -0.2949  0.2341
  429SOL    HW1 2927   2.576   4.123   2.980  0.9185  0.9306  0.6551
  429SOL    HW2 2928   2.671   4.089   3.093 -0.2383 -0.8548  1.1321
  430SOL     OW 2929   6.233   1.411   2.388  0.3443  0.0049  0.1565
  430SOL    HW1 2930   6.306   1.472   2.390 -0.0573  0.5408 -0.8160
  430SOL    HW2 2931   6.168   1.453   2.332  1.0351 -2.3490 -2.6290
  431SOL     OW 2932   2.969   4.247   3.391  0.0678 -0.2143 -0.0300
  431SOL    HW1 2933   2.949   4.164   3.348  0.7760 -0.8546  0.8446
  431SOL    HW2 2934   3.049   4.278   3.348  0.4240 -0.5401  0.3976
  432SOL     OW 2935   5.685   1.915   3.847 -0.0848  0.1721  0.3925
  432SOL    HW1 2936   5.725   1.852   3.906  0.1405 -0.6907 -0.6406
  432SOL    HW2 2937   5.660   1.988   3.903  2.0366  0.3275  1.2361
  433SOL     OW 2938   5.930   6.176   0.207 -0.0647 -0.6077 -0.0665
  433SOL    HW1 2939   5.845   6.215   0.187 -0.6875 -1.1621  1.3415
  433SOL    HW2 2940   5.979   6.246   0.249 -0.5614 -0.8369  0.9154
  434SOL     OW 2941   5.402   2.017   2.524 -0.1280  0.3524  0.4709
  434SOL    HW1 2942   5.469   2.011   2.593  0.6112  1.2138 -0.1502
  434SOL    HW2 2943   5.442   2.073   2.457 -0.8505 -0.4269 -0.6409
  435SOL     OW 2944   3.025   2.406   1.514  0.3661  0.0494 -0.2066
  435SOL    HW1 2945   3.117   2.426   1.532  0.1392  0.2564  0.7880
  435SOL    HW2 2946   3.019   2.311   1.524  0.5409 -0.0018 -0.5933
  436SOL     OW 2947   0.822   4.093   4.545  0.5820 -0.3785  0.4541
  436SOL    HW1 2948   0.883   4.020   4.529  2.4249  1.3938 -1.2841
  436SOL    HW2 2949   0.868   4.148   4.608  0.5568  0.7070 -0.4517
  437SOL     OW 2950   2.693   1.045   0.647 -0.2717 -0.7438 -1.1927
  437SOL    HW1 2951   2.625   1.108   0.624 -0.0897 -0.7481 -1.7407
  437SOL    HW2 2952   2.773   1.081   0.610  0.0617 -0.6536 -0.4123
  438SOL     OW 2953   5.787   4.310   4.362 -0.2324 -0.0201 -0.1617
  438SOL    HW1 2954   5.829   4.248   4.421 -0.9071  0.7271  1.1429
  438SOL    HW2 2955   5.788   4.267   4.277 -0.0815 -1.5300  0.5830
  439SOL     OW 2956   6.086   4.791   3.175  0.2134  0.0695  0.3879
  439SOL    HW1 2957   5.997   4.801   3.142 -0.3567  0.2192  1.8882
  439SOL    HW2 2958   6.141   4.797   3.097 -1.1395 -1.2387 -0.7289
  440SOL     OW 2959   3.457   3.840   3.545  0.0159 -0.6563 -0.1720
  440SOL    HW1 2960   3.466   3.932   3.522  0.5012 -0.3990  0.9894
  440SOL    HW2 2961   3.486   3.793   3.466 -0.4450  0.1641 -0.8500
  441SOL     OW 2962   2.330   6.545   2.234  0.2425 -0.1949  0.0154
  441SOL    HW1 2963   2.282   6.472   2.273  0.1988  0.5187  1.3887
  441SOL    HW2 2964   2.369   6.590   2.309  2.9889 -0.6572 -1.0020
  442SOL     OW 2965   3.493   1.700   2.580 -0.0621 -0.0003 -0.2754
  442SOL    HW1 2966   3.493   1.646   2.501  0.3649  0.3901 -0.5488
  442SOL    HW2 2967   3.424   1.663   2.634  0.2433 -0.8515 -0.4409
  443SOL     OW 2968   2.633   3.020   2.927  0.0398 -0.0301 -0.2827
  443SOL    HW1 2969   2.543   2.991   2.915  0.3820 -2.4935  2.0558
  443SOL    HW2 2970   2.626   3.098   2.980 -0.7396 -0.9770  1.0695
  444SOL     OW 2971   0.739   6.468   4.520  0.4655  0.3364 -0.6583
  444SOL    HW1 2972   0.793   6.547   4.515 -0.2076  0.7985 -0.6319
  444SOL    HW2 2973   0.738   6.446   4.613 -0.6530  1.2159 -0.4448
  445SOL     OW 2974   0.431   3.081   1.907 -0.4894 -0.0187 -0.2882
  445SOL    HW1 2975   0.453   3.010   1.847  0.2802  1.4882 -1.8397
  445SOL    HW2 2976   0.360   3.128   1.864 -0.2921  0.7593  0.2122
  446SOL     OW 2977   6.264   2.971   3.819  0.7902 -0.3414  0.5576
  446SOL    HW1 2978   6.280   3.065   3.813 -2.4986  0.2357 -2.0488
  446SOL    HW2 2979   6.198   2.963   3.888 -0.6773 -0.3520 -0.7906
  447SOL     OW 2980   4.092   2.947   4.418  0.2447 -0.0110  0.4908
  447SOL    HW1 2981   4.183   2.947   4.446  0.4926 -0.5486 -0.2793
  447SOL    HW2 2982   4.087   3.015   4.352  0.1403 -0.1188  0.3855
  448SOL     OW 2983   4.432   3.991   1.120 -0.0727  0.0779 -0.2124
  448SOL    HW1 2984   4.516   4.035   1.107  0.2720  1.0734  3.7977
  448SOL    HW2 2985   4.367   4.056   1.094  0.3189 -0.4641 -2.7375
  449SOL     OW 2986   2.040   3.764   3.931 -0.1417  0.9568  0.3417
  449SOL    HW1 2987   2.062   3.841   3.984  1.1048  0.4745  0.5682
  449SOL    HW2 2988   2.054   3.690   3.991 -0.2247  0.4931 -0.2069
  450SOL     OW 2989   4.484   1.097   1.200 -0.2112  0.6501 -0.3467
  450SOL    HW1 2990   4.501   1.011   1.239  2.7489  1.5636  0.6914
  450SOL    HW2 2991   4.393   1.117   1.224 -0.1711 -1.1256  1.5536
  451SOL     OW 2992   6.163   1.737   4.120  0.7520 -0.2913 -0.1088
  451SOL    HW1 2993   6.205   1.691   4.192 -0.3382 -0.3102  0.5460
  451SOL    HW2 2994   6.114   1.670   4.073  0.4113 -0.0696 -0.0791
  452SOL     OW 2995   6.080   3.439   2.542 -0.0983  0.1901 -0.5415
  452SOL    HW1 2996   6.126   3.412   2.463  0.4747 -0.4494 -0.0102
  452SOL    HW2 2997   6.029   3.363   2.568 -0.9866  0.6943 -0.7840
  453SOL     OW 2998   0.864   6.258   4.103  0.6126  0.0521 -0.6703
  453SOL    HW1 2999   0.912   6.201   4.164 -1.2873 -0.6500  0.2637
  453SOL    HW2 3000   0.898   6.234   4.016  0.1703 -2.2764 -0.2726
  454SOL     OW 3001   1.563   4.636   1.073 -0.2181  0.1684 -0.3140
  454SOL    HW1 3002   1.536   4.553   1.113 -0.8529  0.6466  0.2772
  454SOL    HW2 3003   1.483   4.688   1.068  0.2134  0.8427 -0.4496
  455SOL     OW 3004   3.447   0.125   2.421 -0.3568 -0.1919  0.2227
  455SOL    HW1 3005   3.394   0.107   2.499 -1.5427  2.3517  0.0882
  455SOL    HW2 3006   3.439   0.219   2.408  1.8147 -0.1833 -1.5805
  456SOL     OW 3007   5.841   3.059   4.237  0.3958 -0.0537  0.0582
  456SOL    HW1 3008   5.806   3.123   4.175 -0.9730  0.1855  1.0278
  456SOL    HW2 3009   5.891   3.111   4.300 -1.1488  0.2029  1.1503
  457SOL     OW 3010   3.519   5.860   1.871  0.5394 -0.0425  0.8803
  457SOL    HW1 3011   3.426   5.857   1.895  0.5653 -2.3065  0.8948
  457SOL    HW2 3012   3.566   5.843   1.952  1.0615  1.8340  1.0274
  458SOL     OW 3013   4.210   3.999   3.507 -0.5228 -0.3825  0.4895
  458SOL    HW1 3014   4.146   3.933   3.531 -1.2024  0.0565 -0.0759
  458SOL    HW2 3015   4.219   3.991   3.412  0.5750 -0.7090  0.6015
  459SOL     OW 3016   5.385   6.544   3.449 -0.2955 -0.0495  0.4578
  459SOL    HW1 3017   5.294   6.545   3.480 -0.1499  0.9339  0.9031
  459SOL    HW2 3018   5.433   6.501   3.519 -0.3928 -0.3958  0.3105
  460SOL     OW 3019   3.654   0.150   2.010  0.2317 -0.1078  0.3509
  460SOL    HW1 3020   3.622   0.121   2.096 -0.9920 -2.2831 -0.7482
  460SOL    HW2 3021   3.749   0.154   2.020  0.2327 -1.7235  1.4706
  461SOL     OW 3022   0.045   2.198   4.614  0.1727  0.0923 -1.2224
  461SOL    HW1 3023   0.072   2.134   4.680 -0.8852 -0.8301 -1.6500
  461SOL    HW2 3024   0.105   2.184   4.541 -0.1382 -0.5339 -1.3691
  462SOL     OW 3025   5.881   1.741   0.716  0.1153 -0.5902 -0.0159
  462SOL    HW1 3026   5.808   1.800   0.737  1.8325  1.9221 -0.5387
  462SOL    HW2 3027   5.917   1.715   0.801 -0.4321 -0.5533  0.2280
  463SOL     OW 3028   0.916   4.761   0.708 -0.6991 -0.2831  0.4223
  463SOL    HW1 3029   0.979   4.806   0.764  0.4482 -1.4149  0.0747
  463SOL    HW2 3030   0.910   4.815   0.630  3.6541 -2.4453 -1.7727
  464SOL     OW 3031   3.357   0.074   3.995  0.6961 -0.3919  0.1829
  464SOL    HW1 3032   3.388   0.054   3.907  1.3343  0.3186  0.2385
  464SOL    HW2 3033   3.432   0.060   4.052  0.8980  1.1469  0.3431
  465SOL     OW 3034   2.606   6.026   2.402 -0.8241  0.2464  0.3517
  465SOL    HW1 3035   2.691   6.059   2.372 -0.9428  0.6860  0.4838
  465SOL    HW2 3036   2.578   5.965   2.334  1.2502 -2.7526  1.9520
  466SOL     OW 3037   1.591   4.651   2.528  0.2422 -0.6612 -0.1325
  466SOL    HW1 3038   1.575   4.654   2.434  2.0868 -1.5990 -0.5285
  466SOL    HW2 3039   1.591   4.743   2.555 -1.4491 -0.4361 -0.7913
  467SOL     OW 3040   2.985   5.897   2.645  0.4459 -0.0694 -0.2615
  467SOL    HW1 3041   2.897   5.922   2.615 -0.5740 -1.9621  0.9770
  467SOL    HW2 3042   2.998   5.947   2.725 -0.5540 -1.5414  0.8656
  468SOL     OW 3043   0.658   6.180   3.446  0.0313 -0.3766  0.6423
  468SOL    HW1 3044   0.563   6.170   3.450  0.2093 -3.0439  0.0834
  468SOL    HW2 3045   0.685   6.193   3.537 -0.8565  0.9414  0.7566
  469SOL     OW 3046   2.293   3.688   3.383 -0.1063  0.5954  0.2238
  469SOL    HW1 3047   2.261   3.598   3.377  1.6783 -0.1188  0.7612
  469SOL    HW2 3048   2.333   3.705   3.298  2.8050 -0.5029  1.2446
  470SOL     OW 3049   2.164   3.480   2.122 -0.0223  0.7388 -0.0221
  470SOL    HW1 3050   2.218   3.559   2.129  0.1025  0.6181  0.3947
  470SOL    HW2 3051   2.226   3.408   2.127 -0.1618  0.6064 -0.1756
  471SOL     OW 3052   2.033   5.642   0.656 -0.3696  0.4753  0.6285
  471SOL    HW1 3053   2.071   5.599   0.733  1.8863 -0.1009 -0.7291
  471SOL    HW2 3054   2.054   5.735   0.668 -1.1377  0.5781  1.2837
  472SOL     OW 3055   1.825   5.014   4.497  0.5449 -0.1440  0.5909
  472SOL    HW1 3056   1.904   5.056   4.463  0.8831 -0.7043  0.6745
  472SOL    HW2 3057   1.775   4.990   4.419 -0.2701  1.5426  0.5505
  473SOL     OW 3058   1.074   2.263   1.559 -0.3165  0.2794 -0.4169
  473SOL    HW1 3059   1.075   2.167   1.555  1.6557  0.1621  1.1318
  473SOL    HW2 3060   1.161   2.289   1.528  0.1018  1.3895  1.5272
  474SOL     OW 3061   5.464   2.606   2.723  0.0117 -0.0986 -0.3265
  474SOL    HW1 3062   5.525   2.536   2.700  1.5784  1.7862 -2.4260
  474SOL    HW2 3063   5.518   2.685   2.726 -1.6899  1.0838  1.8804
  475SOL     OW 3064   1.196   0.787   3.437 -0.3236 -0.5306  0.0724
  475SOL    HW1 3065   1.199   0.694   3.457 -2.2071 -0.4566  0.9809
  475SOL    HW2 3066   1.121   0.820   3.487  0.7897  1.6472  0.4474
  476SOL     OW 3067   4.724   1.608   0.340  0.0632 -0.6033 -0.0110
  476SOL    HW1 3068   4.768   1.683   0.380 -1.6653  0.2770  0.3430
  476SOL    HW2 3069   4.715   1.545   0.411  1.3421 -1.1081 -0.2614
  477SOL     OW 3070   2.141   5.801   3.633 -0.2523 -0.0531 -0.3346
  477SOL    HW1 3071   2.055   5.768   3.607  0.4821 -2.5303  0.1315
  477SOL    HW2 3072   2.122   5.872   3.695 -1.9864 -1.4342  0.8146
  478SOL     OW 3073   1.046   1.970   0.157  0.3024  0.4077  0.0734
  478SOL    HW1 3074   0.989   1.981   0.233  1.4412  0.6757  0.9226
  478SOL    HW2 3075   1.001   1.905   0.103 -0.9516  0.8380  0.5474
  479SOL     OW 3076   2.453   2.438   3.955  0.4651 -0.5216 -0.2111
  479SOL    HW1 3077   2.543   2.437   3.923  0.2550 -1.0003 -0.7823
  479SOL    HW2 3078   2.460   2.410   4.047  0.8699 -0.7657 -0.3153
  480SOL     OW 3079   5.175   0.470   2.614 -0.6400  0.9707  0.4593
  480SOL    HW1 3080   5.185   0.554   2.657 -0.5014  0.2150  1.9491
  480SOL    HW2 3081   5.218   0.407   2.671 -1.1655 -0.1966 -0.3652
  481SOL     OW 3082   3.914   5.572   3.761 -0.1664  0.1676  0.0364
  481SOL    HW1 3083   3.995   5.523   3.771  0.6718  1.1024 -1.6033
  481SOL    HW2 3084   3.849   5.523   3.811  1.1784 -1.1637  0.5512
  482SOL     OW 3085   3.136   6.556   3.872 -0.1263 -0.1733  1.4636
  482SOL    HW1 3086   3.076   6.629   3.889  1.4490  1.5992 -0.1122
  482SOL    HW2 3087   3.210   6.572   3.930 -0.2868 -1.2636  1.9972
  483SOL     OW 3088   3.563   2.598   2.368  0.5065  0.1652  0.0200
  483SOL    HW1 3089   3.634   2.551   2.412 -0.0924  0.2102  1.0768
  483SOL    HW2 3090   3.510   2.530   2.328 -0.5656 -0.1452  1.8555
  484SOL     OW 3091   2.797   0.985   4.631 -0.2646  0.5248  0.1324
  484SOL    HW1 3092   2.847   0.906   4.608 -1.7159 -0.8172  1.3251
  484SOL    HW2 3093   2.782   1.030   4.548  1.0291 -0.1770 -0.5132
  485SOL     OW 3094   1.663   6.483   2.755  0.0416 -0.3973 -0.8227
  485SOL    HW1 3095   1.627   6.465   2.842  0.4245 -1.3005 -0.8305
  485SOL    HW2 3096   1.729   6.414   2.742  1.3363  0.8454 -1.0521
  486SOL     OW 3097   0.488   4.813   3.549 -0.6419 -0.4388 -0.1209
  486SOL    HW1 3098   0.521   4.847   3.466 -0.0571  0.1190  0.3303
  486SOL    HW2 3099   0.555   4.836   3.613 -2.1791  1.3268  0.9599
  487SOL     OW 3100   5.279   1.091   2.008  0.0664  0.3157  0.1949
  487SOL    HW1 3101   5.365   1.070   1.972  0.2010  0.2509  0.5458
  487SOL    HW2 3102   5.217   1.065   1.940  0.2415 -1.0226  0.5218
  488SOL     OW 3103   0.729   5.015   0.567  0.3709 -0.4155  0.0198
  488SOL    HW1 3104   0.718   5.022   0.662 -2.2693  0.3078 -0.2332
  488SOL    HW2 3105   0.679   4.937   0.543  1.9666 -1.2591 -0.7039
  489SOL     OW 3106   0.723   5.109   2.390  0.1143  0.5717 -0.4242
  489SOL    HW1 3107   0.677   5.061   2.459  1.1116  0.2767  0.0675
  489SOL    HW2 3108   0.670   5.187   2.376  0.3536  1.1010  1.3481
  490SOL     OW 3109   3.868   2.774   2.566 -0.4619  0.3133 -0.5968
  490SOL    HW1 3110   3.936   2.795   2.503 -1.9545 -0.7726 -2.6887
  490SOL    HW2 3111   3.786   2.790   2.520 -1.6380 -0.8562  0.9471
  491SOL     OW 3112   3.731   1.518   2.236  0.1825 -0.3438 -0.1675
  491SOL    HW1 3113   3.789   1.482   2.303  1.3074 -1.4881 -1.6770
  491SOL    HW2 3114   3.778   1.595   2.202 -1.6930  2.0597  2.2510
  492SOL     OW 3115   6.201   3.103   0.415 -0.7393 -0.4814  0.0665
  492SOL    HW1 3116   6.116   3.140   0.438  0.0770  0.6641  1.3959
  492SOL    HW2 3117   6.183   3.010   0.399 -2.1483 -0.3840  0.9331
  493SOL     OW 3118   0.389   5.102   1.077  0.1575  0.0190 -0.2422
  493SOL    HW1 3119   0.455   5.154   1.032  1.2500 -0.5071  0.7253
  493SOL    HW2 3120   0.391   5.132   1.167  1.5261 -2.3025  0.5915
  494SOL     OW 3121   2.680   4.377   1.327  0.2050 -0.3093 -0.2734
  494SOL    HW1 3122   2.749   4.409   1.385  0.0457  0.2739 -0.4021
  494SOL    HW2 3123   2.640   4.304   1.375  0.8380 -0.5867 -0.1560
  495SOL     OW 3124   4.854   5.282   3.685  0.1159 -0.3516 -0.1760
  495SOL    HW1 3125   4.906   5.203   3.697  1.6864  0.8962  1.7582
  495SOL    HW2 3126   4.823   5.305   3.772 -0.7665  0.8792 -0.7802
  496SOL     OW 3127   3.773   1.736   2.492  0.5515 -0.4539 -0.0469
  496SOL    HW1 3128   3.712   1.703   2.558  2.3598  0.9668  2.4968
  496SOL    HW2 3129   3.727   1.808   2.449 -0.4504 -1.0595 -0.0221
  497SOL     OW 3130   3.931   1.991   2.298 -0.5809  0.1601  0.0761
  497SOL    HW1 3131   3.858   2.038   2.259 -1.4527  0.3203  1.7992
  497SOL    HW2 3132   3.919   2.001   2.392  1.7303  0.2679  0.4248
  498SOL     OW 3133   5.156   2.672   2.252 -0.0044  0.4382  0.0844
  498SOL    HW1 3134   5.236   2.701   2.296  0.5291 -2.5655  1.3228
  498SOL    HW2 3135   5.096   2.746   2.262  1.6382  1.6513  1.8073
  499SOL     OW 3136   0.339   5.204   3.944 -0.0764 -0.4489  0.4855
  499SOL    HW1 3137   0.282   5.209   4.020  0.1872 -0.4573  0.6844
  499SOL    HW2 3138   0.321   5.285   3.895  0.2110 -0.1409  0.8811
  500SOL     OW 3139   0.849   3.222   0.025  0.1648  0.3079 -0.8674
  500SOL    HW1 3140   0.870   3.173  -0.055  0.1939 -3.4057  1.2138
  500SOL    HW2 3141   0.757   3.200   0.043  0.0668  1.3492 -0.0142
  501SOL     OW 3142   4.753   5.661   3.723  0.2929  0.1853 -0.1147
  501SOL    HW1 3143   4.838   5.691   3.692  0.6990  0.6921  1.4336
  501SOL    HW2 3144   4.765   5.645   3.816 -0.9204 -1.1836 -0.1529
  502SOL     OW 3145   4.608   6.214   1.896  0.5696 -0.8528  0.0056
  502SOL    HW1 3146   4.559   6.295   1.907  1.2491 -0.1493 -1.7023
  502SOL    HW2 3147   4.699   6.238   1.916  0.7479 -1.2311 -0.3337
  503SOL     OW 3148   0.692   1.335   2.442 -0.2501  0.0759  0.1128
  503SOL    HW1 3149   0.672   1.327   2.349  0.2355  2.0428 -0.2123
  503SOL    HW2 3150   0.662   1.423   2.465  2.3749  0.8312  1.0269
  504SOL     OW 3151   5.292   1.006   1.224  0.7740  0.1631 -0.2106
  504SOL    HW1 3152   5.382   1.037   1.209  0.1409  2.1559 -0.1522
  504SOL    HW2 3153   5.254   1.071   1.283 -0.5751 -0.9242  0.1615
  505SOL     OW 3154   5.481   2.878   0.279 -0.0552  0.8293 -0.2239
  505SOL    HW1 3155   5.504   2.923   0.197 -0.7119  0.6003 -0.5347
  505SOL    HW2 3156   5.396   2.838   0.262  0.3193 -0.1840  0.1939
  506SOL     OW 3157   5.155   5.706   2.650 -0.0022 -0.1486  0.1844
  506SOL    HW1 3158   5.222   5.672   2.708 -0.1220  0.1409  0.4912
  506SOL    HW2 3159   5.138   5.795   2.681 -1.6190 -0.7396  1.0706
  507SOL     OW 3160   5.777   5.352   3.417  0.2948  0.3120  0.2784
  507SOL    HW1 3161   5.860   5.399   3.428  1.4445 -1.6613  0.6092
  507SOL    HW2 3162   5.771   5.337   3.323  1.6680 -1.7079  0.4462
  508SOL     OW 3163   5.859   2.138   0.131  0.3066  1.2270 -0.1544
  508SOL    HW1 3164   5.871   2.231   0.150 -2.0803  1.3365  1.2087
  508SOL    HW2 3165   5.922   2.094   0.188  0.1647  1.9448  0.5842
  509SOL     OW 3166   4.367   2.116   3.699  0.4077  0.0993 -0.5557
  509SOL    HW1 3167   4.274   2.101   3.686 -0.1812  1.8046  1.2287
  509SOL    HW2 3168   4.403   2.119   3.610 -1.6651  1.7564 -1.4313
  510SOL     OW 3169   3.922   2.919   1.659  0.1296 -0.0048 -0.1860
  510SOL    HW1 3170   3.887   2.995   1.613 -2.1445  1.1466  3.0607
  510SOL    HW2 3171   3.975   2.956   1.729 -0.9332 -1.3397  1.4037
  511SOL     OW 3172   3.938   3.359   1.116 -0.9902 -0.2527 -0.4984
  511SOL    HW1 3173   3.967   3.328   1.030 -0.3949 -0.7814 -0.1157
  511SOL    HW2 3174   4.009   3.334   1.176 -1.2094  0.4748  0.0838
  512SOL     OW 3175   3.678   2.573   2.737 -0.4183 -0.0679  0.0003
  512SOL    HW1 3176   3.707   2.500   2.682  1.2585 -0.2859  1.1076
  512SOL    HW2 3177   3.736   2.646   2.713  0.5399 -0.2461  1.6101
  513SOL     OW 3178   3.066   4.822   0.847 -0.5835  0.4282 -0.0925
  513SOL    HW1 3179   3.052   4.884   0.919 -0.0780  1.3812 -0.7816
  513SOL    HW2 3180   3.084   4.878   0.771  1.6540 -0.5708 -0.3842
  514SOL     OW 3181   1.715   0.728   4.611  0.1499  0.4774  0.8455
  514SOL    HW1 3182   1.799   0.709   4.568 -0.5058  1.2187 -0.8839
  514SOL    HW2 3183   1.738   0.787   4.683  1.2559 -0.4514  1.2802
  515SOL     OW 3184   6.347   3.010   1.128  0.0380  0.3204  0.2038
  515SOL    HW1 3185   6.325   3.056   1.210 -0.4959  0.6571 -0.1196
  515SOL    HW2 3186   6.428   3.051   1.099  0.3396  0.0626  0.6674
  516SOL     OW 3187   0.333   3.963   4.606 -0.1845 -0.0237  0.7636
  516SOL    HW1 3188   0.419   3.985   4.643  0.1518  0.1452 -0.0886
  516SOL    HW2 3189   0.349   3.884   4.555 -0.5690 -0.0845  0.7396
  517SOL     OW 3190   0.223   1.777   2.848 -0.1490 -0.4260  0.2567
  517SOL    HW1 3191   0.251   1.844   2.910 -0.7548 -1.5982  1.8824
  517SOL    HW2 3192   0.302   1.755   2.798 -0.0375  1.7349 -0.5942
  518SOL     OW 3193   3.789   5.193   0.265  0.0925  0.8495  0.3110
  518SOL    HW1 3194   3.733   5.118   0.286  0.8164  0.2163  0.0308
  518SOL    HW2 3195   3.730   5.255   0.222 -0.4064  0.2143  0.0519
  519SOL     OW 3196   5.847   3.105   0.740 -0.2913  0.3540 -0.0321
  519SOL    HW1 3197   5.814   3.055   0.815 -1.6640 -0.0664 -0.8987
  519SOL    HW2 3198   5.931   3.063   0.720  1.4660  2.1114  2.8631
  520SOL     OW 3199   0.424   1.869   3.161 -0.3121  0.4641 -0.3005
  520SOL    HW1 3200   0.517   1.858   3.179 -0.5761  1.1588  1.8260
  520SOL    HW2 3201   0.420   1.896   3.070  1.6298  1.0509 -0.2611
  521SOL     OW 3202   6.096   5.510   2.035  0.2697 -0.1568  0.2177
  521SOL    HW1 3203   6.078   5.445   2.103 -1.6398 -0.9349 -0.9597
  521SOL    HW2 3204   6.150   5.463   1.971 -2.4119 -1.2131 -1.4254
  522SOL     OW 3205   3.221   2.303   0.521  0.0702 -0.0139 -0.1370
  522SOL    HW1 3206   3.247   2.395   0.527 -1.9963  0.6813 -0.9501
  522SOL    HW2 3207   3.227   2.270   0.611 -2.0439  1.8204  0.7808
  523SOL     OW 3208   3.318   4.551   3.483  0.3602 -0.4653  0.7921
  523SOL    HW1 3209   3.343   4.644   3.481  0.4100 -0.4144  2.4654
  523SOL    HW2 3210   3.398   4.505   3.506 -0.1202 -0.6998  2.0816
  524SOL     OW 3211   4.232   4.905   3.220  0.5856 -0.0228 -0.1032
  524SOL    HW1 3212   4.208   4.817   3.193 -0.6597  0.8141 -1.9370
  524SOL    HW2 3213   4.148   4.947   3.241  1.1198  0.8480  0.3456
  525SOL     OW 3214   1.675   3.590   0.242  0.0238 -0.2551 -0.3581
  525SOL    HW1 3215   1.597   3.640   0.220  0.0072 -0.3781 -0.5839
  525SOL    HW2 3216   1.644   3.522   0.303 -0.2434 -0.9511 -1.2523
  526SOL     OW 3217   2.812   4.735   3.771  0.1798 -0.1393  0.9184
  526SOL    HW1 3218   2.905   4.756   3.773  0.1576 -0.0499  1.0363
  526SOL    HW2 3219   2.769   4.817   3.746  0.2452 -0.5633 -0.6900
  527SOL     OW 3220   0.104   1.916   4.067 -0.0950 -0.5665  0.4409
  527SOL    HW1 3221   0.115   1.821   4.066  1.9660 -0.4038 -1.9407
  527SOL    HW2 3222   0.041   1.933   3.997  0.3352 -0.1247  0.1608
  528SOL     OW 3223   5.235   5.754   3.846  0.3878  0.9776 -0.3788
  528SOL    HW1 3224   5.158   5.805   3.874  0.6319  2.3516 -2.0346
  528SOL    HW2 3225   5.235   5.678   3.904 -1.6131  1.4675  0.3714
  529SOL     OW 3226   5.807   5.335   1.911 -0.1481 -0.1009 -0.0969
  529SOL    HW1 3227   5.868   5.302   1.845 -1.1303 -0.7091 -0.7342
  529SOL    HW2 3228   5.727   5.354   1.862 -0.2216  1.5015  0.5751
  530SOL     OW 3229   6.350   2.249   0.139 -0.2326  0.2630  0.3387
  530SOL    HW1 3230   6.351   2.224   0.232  0.1954 -0.3572  0.1683
  530SOL    HW2 3231   6.257   2.260   0.119 -0.4834 -1.5558  0.3352
  531SOL     OW 3232   5.146   4.968   4.000 -0.3614 -0.5079  0.1794
  531SOL    HW1 3233   5.241   4.954   4.008 -0.2917  0.6094  1.7387
  531SOL    HW2 3234   5.124   5.024   4.075 -1.7755  1.6525 -1.7367
  532SOL     OW 3235   0.304   5.717   3.201  0.6016 -0.3365 -0.3759
  532SOL    HW1 3236   0.219   5.752   3.229  0.2151 -0.5031 -1.3015
  532SOL    HW2 3237   0.321   5.644   3.260  0.4807  0.1831  0.3145
  533SOL     OW 3238   2.743   1.940   0.966 -0.9218  0.0434  0.2353
  533SOL    HW1 3239   2.818   1.904   0.919 -0.3581  0.3166  0.9219
  533SOL    HW2 3240   2.689   1.980   0.897 -0.5810 -0.3891 -0.2905
  534SOL     OW 3241   4.494   5.947   2.329 -0.1553  0.3174  0.3279
  534SOL    HW1 3242   4.441   5.984   2.399  0.5089  0.2932  0.8615
  534SOL    HW2 3243   4.584   5.971   2.352  0.2590 -1.2228  0.4561
  535SOL     OW 3244   3.057   4.371   2.236 -0.5964  0.3214  0.1291
  535SOL    HW1 3245   3.042   4.334   2.149 -0.0556 -0.0605  0.1931
  535SOL    HW2 3246   3.145   4.408   2.232 -0.0749 -0.7788  0.8722
  536SOL     OW 3247   0.118   1.011   4.250  0.0534 -0.0606  0.0586
  536SOL    HW1 3248   0.146   1.100   4.273 -2.4294  0.9770 -0.5953
  536SOL    HW2 3249   0.077   0.978   4.330 -1.0919  0.3156 -0.3529
  537SOL     OW 3250   6.038   5.191   3.190 -0.1274  0.1832  0.0338
  537SOL    HW1 3251   6.103   5.136   3.233  0.5897  1.5424  0.7638
  537SOL    HW2 3252   6.081   5.276   3.181 -1.0483  0.5272 -1.4298
  538SOL     OW 3253   2.094   3.981   1.930 -0.0105  0.0066  0.2374
  538SOL    HW1 3254   2.108   3.943   1.843  1.4865 -0.5937  0.7125
  538SOL    HW2 3255   2.105   4.075   1.918  0.7105 -0.1231 -0.1286
  539SOL     OW 3256   3.696   6.574   0.873 -0.3048 -0.1289 -0.3247
  539SOL    HW1 3257   3.622   6.634   0.864  0.8777  1.3457 -0.7555
  539SOL    HW2 3258   3.661   6.499   0.921 -1.5392  1.5437  1.5724
  540SOL     OW 3259   6.380   6.468   2.840 -0.3502 -0.6796  0.4499
  540SOL    HW1 3260   6.339   6.515   2.768 -1.4295 -0.6102  1.0931
  540SOL    HW2 3261   6.472   6.459   2.814 -0.0312  2.0092  0.4080
  541SOL     OW 3262   2.416   1.367   3.558  0.5954  0.2416 -0.2241
  541SOL    HW1 3263   2.453   1.406   3.478  0.5234  0.0670 -0.3448
  541SOL    HW2 3264   2.490   1.326   3.601  0.4405 -0.7268 -0.8272
  542SOL     OW 3265   2.405   1.427   1.833  0.2792  0.3513  0.2107
  542SOL    HW1 3266   2.372   1.355   1.885  0.7702 -1.5596 -1.9637
  542SOL    HW2 3267   2.333   1.447   1.772 -0.2854  2.5270  1.4767
  543SOL     OW 3268   0.705   1.317   0.963 -0.2773 -0.1801 -0.3882
  543SOL    HW1 3269   0.614   1.288   0.972 -0.7261  0.5410 -2.2240
  543SOL    HW2 3270   0.757   1.241   0.986 -1.3523 -0.7894  0.0959
  544SOL     OW 3271   2.145   3.923   0.224 -0.2370  0.2738 -0.0101
  544SOL    HW1 3272   2.101   3.960   0.301  0.3584  0.1036  0.4237
  544SOL    HW2 3273   2.158   3.831   0.247 -1.4908 -0.1734 -0.9830
  545SOL     OW 3274   1.389   1.540   4.273  0.4337  0.1933  0.0301
  545SOL    HW1 3275   1.380   1.447   4.291 -1.0563  0.2712 -0.2190
  545SOL    HW2 3276   1.394   1.545   4.177 -0.5046  0.4335 -0.0136
  546SOL     OW 3277   2.960   3.020   3.758 -0.2905 -0.6985 -0.6149
  546SOL    HW1 3278   2.880   3.037   3.709 -0.3410 -2.5773 -1.2759
  546SOL    HW2 3279   2.930   3.003   3.848 -0.7642 -2.2587 -1.0392
  547SOL     OW 3280   2.713   2.890   2.710 -0.0023 -0.1159  0.6396
  547SOL    HW1 3281   2.663   2.931   2.781 -2.4556 -0.0371 -1.0436
  547SOL    HW2 3282   2.688   2.797   2.714 -0.0582 -0.1323 -0.0346
  548SOL     OW 3283   2.421   4.184   3.837 -0.1229 -0.0443 -0.0456
  548SOL    HW1 3284   2.420   4.101   3.884 -0.0956 -0.0061  0.0230
  548SOL    HW2 3285   2.505   4.224   3.861 -0.9437  0.8806  1.4506
  549SOL     OW 3286   2.463   5.355   2.502 -0.2203 -0.5482  0.3068
  549SOL    HW1 3287   2.380   5.398   2.524  0.9819  0.5089  3.4284
  549SOL    HW2 3288   2.471   5.285   2.567  1.0753 -0.9971 -0.3131
  550SOL     OW 3289   0.037   2.842   1.681  0.1249  0.0537 -0.2734
  550SOL    HW1 3290   0.066   2.784   1.751  0.5015 -0.5760 -0.9422
  550SOL    HW2 3291   0.090   2.921   1.693 -1.1024  0.6883  1.2524
  551SOL     OW 3292   6.107   0.508   4.216 -0.2146  0.2207  0.0811
  551SOL    HW1 3293   6.027   0.490   4.264 -0.7605 -0.7938 -1.1493
  551SOL    HW2 3294   6.097   0.598   4.184 -1.7111 -0.4555 -1.5468
  552SOL     OW 3295   1.316   6.140   2.446 -0.3944  0.3145 -0.2237
  552SOL    HW1 3296   1.376   6.198   2.401 -0.1999  1.7172  1.7338
  552SOL    HW2 3297   1.369   6.098   2.513 -1.2368  0.3608  0.4891
  553SOL     OW 3298   3.902   0.974   1.074 -0.7159 -0.3165  0.0841
  553SOL    HW1 3299   3.813   1.009   1.069 -0.4646  0.4843  0.8111
  553SOL    HW2 3300   3.931   0.968   0.983 -0.8733  1.1716 -0.0890
  554SOL     OW 3301   1.887   4.505   2.131  0.1405 -0.3274  0.7473
  554SOL    HW1 3302   1.935   4.494   2.049  0.9524 -0.0239  1.1709
  554SOL    HW2 3303   1.795   4.496   2.106  0.3455  0.1828 -0.2691
  555SOL     OW 3304   0.085   2.515   2.869 -0.2604  0.4819 -0.0798
  555SOL    HW1 3305   0.111   2.605   2.850 -0.0109 -0.1614 -3.1803
  555SOL    HW2 3306   0.163   2.463   2.851 -0.8806 -0.5324  0.0834
  556SOL     OW 3307   4.812   2.935   1.697  0.0809 -0.0983 -0.0724
  556SOL    HW1 3308   4.854   2.993   1.634 -0.7064  1.4276  0.7565
  556SOL    HW2 3309   4.759   2.876   1.643 -0.0287  0.7239 -0.8822
  557SOL     OW 3310   0.433   4.238   0.983  0.6154 -0.1132 -0.4609
  557SOL    HW1 3311   0.427   4.277   1.070 -0.4644  0.9608 -0.9826
  557SOL    HW2 3312   0.364   4.171   0.982  1.1609 -0.6861 -0.2305
  558SOL     OW 3313   0.268   2.265   0.382  0.2347 -0.1615  0.0980
  558SOL    HW1 3314   0.258   2.170   0.380  0.7035 -0.2174  0.3629
  558SOL    HW2 3315   0.184   2.299   0.350  0.0597 -0.6626  0.0260
  559SOL     OW 3316   5.229   5.207   0.824  0.3915 -0.2380 -0.5059
  559SOL    HW1 3317   5.174   5.282   0.847  1.4328  0.2567  0.4803
  559SOL    HW2 3318   5.227   5.151   0.901  2.1091  0.3299  0.0132
  560SOL     OW 3319   2.570   5.510   2.741  0.3757 -0.2022  0.3949
  560SOL    HW1 3320   2.527   5.501   2.656  0.7835  0.7115  0.0755
  560SOL    HW2 3321   2.579   5.605   2.752 -0.6383 -0.2505  1.9429
  561SOL     OW 3322   5.926   4.379   3.924  0.0725  0.4283  0.0075
  561SOL    HW1 3323   5.998   4.410   3.978  0.6916 -1.3219  0.2242
  561SOL    HW2 3324   5.884   4.460   3.892  1.4258  1.4720  0.7673
  562SOL     OW 3325   4.370   4.323   1.693 -0.6138 -0.1775 -0.9174
  562SOL    HW1 3326   4.438   4.334   1.626  0.1866  0.3308 -0.0540
  562SOL    HW2 3327   4.381   4.399   1.750 -2.2600  0.1751 -1.0395
  563SOL     OW 3328   1.422   3.570   1.487 -0.0646  0.5346 -0.0275
  563SOL    HW1 3329   1.358   3.640   1.493 -1.2414 -0.5139  0.0722
  563SOL    HW2 3330   1.431   3.553   1.394 -0.1243  0.5107 -0.0288
  564SOL     OW 3331   4.827   4.623   0.918 -0.5816 -0.0085 -0.0208
  564SOL    HW1 3332   4.849   4.573   0.997 -0.4212  0.5537  0.3005
  564SOL    HW2 3333   4.815   4.713   0.950  0.6428  0.4558 -0.8088
  565SOL     OW 3334   3.127   6.258   4.448 -0.4113 -0.1433 -0.2723
  565SOL    HW1 3335   3.103   6.166   4.431  2.0189 -0.9906  0.5021
  565SOL    HW2 3336   3.122   6.266   4.544 -1.2254  0.7614 -0.3717
  566SOL     OW 3337   3.643   2.536   3.681 -0.8050 -0.5696  0.4797
  566SOL    HW1 3338   3.551   2.532   3.707  0.0992 -0.1383  4.2978
  566SOL    HW2 3339   3.672   2.444   3.681 -0.8224 -0.5727  0.9100
  567SOL     OW 3340   3.351   6.230   2.406 -0.1065  0.1207  0.0420
  567SOL    HW1 3341   3.401   6.186   2.338  0.5960 -0.2310  0.7861
  567SOL    HW2 3342   3.287   6.165   2.435  0.9529 -0.4423  1.1648
  568SOL     OW 3343   4.462   4.535   1.893 -0.0515  0.3365  0.2197
  568SOL    HW1 3344   4.407   4.607   1.924 -0.8283  0.1654 -0.7284
  568SOL    HW2 3345   4.494   4.493   1.973  0.1498  1.5232  0.7853
  569SOL     OW 3346   0.499   4.013   2.987  0.7383  0.0544  0.9522
  569SOL    HW1 3347   0.591   4.009   3.012  0.5202 -2.2888  1.6451
  569SOL    HW2 3348   0.455   4.052   3.063  0.8816 -1.0296  1.6015
  570SOL     OW 3349   1.182   0.786   1.424  0.0480 -0.2230  0.0339
  570SOL    HW1 3350   1.264   0.763   1.379 -0.8620 -0.9344 -1.3486
  570SOL    HW2 3351   1.130   0.831   1.357 -0.5057  0.6517  1.0321
  571SOL     OW 3352   3.424   4.688   4.558  0.0849 -0.5526 -0.3800
  571SOL    HW1 3353   3.474   4.654   4.632  0.6100  0.3919 -0.2862
  571SOL    HW2 3354   3.490   4.709   4.492 -0.2450  0.0268 -0.5333
  572SOL     OW 3355   2.673   2.710   3.747  0.6210 -0.3512 -0.1122
  572SOL    HW1 3356   2.703   2.619   3.744 -0.9345 -0.8809 -0.2324
  572SOL    HW2 3357   2.583   2.705   3.777  0.5076  1.1642 -0.1185
  573SOL     OW 3358   4.991   2.843   1.364  0.0187 -0.1402 -0.4659
  573SOL    HW1 3359   5.045   2.861   1.441  0.8403  0.5521 -1.1754
  573SOL    HW2 3360   5.048   2.863   1.290 -0.5409 -1.4245 -1.2708
  574SOL     OW 3361   4.660   6.347   4.626 -0.2205 -0.1332  0.1691
  574SOL    HW1 3362   4.617   6.404   4.689 -0.1767 -0.2069  0.2650
  574SOL    HW2 3363   4.725   6.404   4.584 -0.1781 -0.1122  0.2632
  575SOL     OW 3364   1.598   3.608   3.400  0.1961 -0.1567 -0.3974
  575SOL    HW1 3365   1.590   3.618   3.305 -0.0192  0.6959 -0.2980
  575SOL    HW2 3366   1.604   3.698   3.434  1.2055 -0.4800  0.3219
  576SOL     OW 3367   1.669   4.044   1.990  0.5844 -0.6000 -0.0071
  576SOL    HW1 3368   1.584   4.022   2.029  0.9123 -1.3581  0.3076
  576SOL    HW2 3369   1.726   4.060   2.066  0.6222  0.3212 -0.2222
  577SOL     OW 3370   2.626   0.194   2.943  0.2687 -0.4269 -0.2224
  577SOL    HW1 3371   2.656   0.278   2.910  0.4798 -0.2816  0.3325
  577SOL    HW2 3372   2.607   0.143   2.865  0.1230  0.1420 -0.5589
  578SOL     OW 3373   0.227   3.847   0.509  0.1759 -0.2240  0.1299
  578SOL    HW1 3374   0.170   3.921   0.492  1.0758 -0.0169 -2.2883
  578SOL    HW2 3375   0.169   3.781   0.548 -1.5061  0.3165 -1.3364
  579SOL     OW 3376   4.208   1.044   3.047  0.6130 -0.5655 -0.2532
  579SOL    HW1 3377   4.153   1.059   3.124  2.3735 -4.4367  2.0536
  579SOL    HW2 3378   4.274   1.114   3.052 -0.8934  0.9090  0.0423
  580SOL     OW 3379   4.486   0.293   0.306  0.5957 -0.7067 -0.0782
  580SOL    HW1 3380   4.516   0.275   0.217 -0.1302 -0.6387 -0.3499
  580SOL    HW2 3381   4.500   0.387   0.318  1.4804 -0.8694  0.1933
  581SOL     OW 3382   1.287   4.010   3.960  0.3316  0.1744 -0.4031
  581SOL    HW1 3383   1.199   4.037   3.988 -0.0123 -1.5724  0.3902
  581SOL    HW2 3384   1.277   3.988   3.868  0.4408  1.8699 -0.8531
  582SOL     OW 3385   2.786   5.113   1.063 -0.0680  0.2486  0.1877
  582SOL    HW1 3386   2.744   5.106   1.149  0.0096 -0.9449  0.1433
  582SOL    HW2 3387   2.879   5.097   1.081  0.1062  1.0714  0.0289
  583SOL     OW 3388   0.496   2.699   4.211 -0.0632 -0.3276 -0.0046
  583SOL    HW1 3389   0.416   2.715   4.261 -0.4439 -3.4553  0.6115
  583SOL    HW2 3390   0.546   2.638   4.266  2.6956  1.3927 -0.4731
  584SOL     OW 3391   5.191   4.747   0.813  0.4985 -0.1512  0.3878
  584SOL    HW1 3392   5.159   4.675   0.867  1.6323 -0.8446  0.1656
  584SOL    HW2 3393   5.116   4.806   0.806 -1.0510 -2.1315 -0.8825
  585SOL     OW 3394   0.833   0.264   4.265  0.3278  0.2523  0.5899
  585SOL    HW1 3395   0.821   0.177   4.227  1.2900  0.2111  0.3522
  585SOL    HW2 3396   0.767   0.319   4.223  0.7089 -0.0227 -0.3992
  586SOL     OW 3397   2.648   0.992   2.560  0.3187  0.7783 -0.1588
  586SOL    HW1 3398   2.734   0.960   2.587  1.3680  2.4365 -1.3017
  586SOL    HW2 3399   2.650   0.986   2.464 -0.5258  1.5587 -0.2399
  587SOL     OW 3400   3.332   3.640   3.115 -0.3717 -0.4928 -0.5385
  587SOL    HW1 3401   3.404   3.649   3.177 -1.2837  0.1477  0.4761
  587SOL    HW2 3402   3.267   3.588   3.163 -0.9711 -0.2404 -1.0717
  588SOL     OW 3403   0.379   1.415   1.572  0.2930  0.1871  0.0519
  588SOL    HW1 3404   0.430   1.342   1.535  1.6849  0.5290  1.1789
  588SOL    HW2 3405   0.351   1.382   1.658  0.4482  0.7712  0.3297
  589SOL     OW 3406   3.907   0.599   1.115  0.4840  0.1133  0.0524
  589SOL    HW1 3407   3.874   0.550   1.040  0.8289 -0.0380 -0.0012
  589SOL    HW2 3408   3.883   0.690   1.096 -1.4884 -0.1897  0.8600
  590SOL     OW 3409   4.313   3.120   4.012 -0.2079 -0.0714 -0.5549
  590SOL    HW1 3410   4.401   3.152   3.990 -0.2873 -1.0782 -2.5300
  590SOL    HW2 3411   4.317   3.026   3.996 -1.0421 -0.5349  1.5330
  591SOL     OW 3412   5.650   6.560   1.096  0.1417 -0.2777  0.3072
  591SOL    HW1 3413   5.634   6.493   1.163 -0.9469 -0.7404 -0.3819
  591SOL    HW2 3414   5.564   6.599   1.080  0.5704  0.5306 -0.0959
  592SOL     OW 3415   5.675   5.457   1.072 -0.7278  0.5781  0.1612
  592SOL    HW1 3416   5.732   5.414   1.137 -1.8939  0.1576  0.9377
  592SOL    HW2 3417   5.661   5.391   1.005  0.7525  1.1203 -0.7511
  593SOL     OW 3418   2.770   0.331   2.371  0.1580  0.1189  0.0836
  593SOL    HW1 3419   2.791   0.423   2.358  1.1374  0.3269  2.5452
  593SOL    HW2 3420   2.686   0.331   2.416  1.4612  0.0536  2.6995
  594SOL     OW 3421   6.322   5.267   3.945  0.5721 -0.3819 -0.7173
  594SOL    HW1 3422   6.366   5.184   3.968 -0.0592 -0.6563 -0.4817
  594SOL    HW2 3423   6.268   5.287   4.021 -0.8125 -0.7867 -1.5705
  595SOL     OW 3424   2.917   4.601   1.268 -0.0039 -0.2359 -0.2530
  595SOL    HW1 3425   2.846   4.660   1.241 -2.1022 -3.0756 -1.4184
  595SOL    HW2 3426   2.990   4.625   1.212 -0.1844  2.3034  0.4720
  596SOL     OW 3427   3.607   1.796   1.036  0.8648 -0.5388 -0.1850
  596SOL    HW1 3428   3.576   1.714   0.997  1.3155 -0.1978 -1.3055
  596SOL    HW2 3429   3.692   1.774   1.074  0.5852 -0.7890  0.3087
  597SOL     OW 3430   2.815   0.503   4.027  0.3418 -0.7543 -0.0123
  597SOL    HW1 3431   2.874   0.541   3.962  0.6420 -1.1719  0.0094
  597SOL    HW2 3432   2.729   0.539   4.006  0.6424  0.0454  0.0994
  598SOL     OW 3433   3.720   2.765   3.808 -0.0337 -0.7532  0.5563
  598SOL    HW1 3434   3.681   2.695   3.756 -0.1019 -0.6803  0.5083
  598SOL    HW2 3435   3.674   2.761   3.892 -0.9467  0.0530  0.1203
  599SOL     OW 3436   5.406   0.858   3.037  0.3923  0.1487 -0.5109
  599SOL    HW1 3437   5.314   0.885   3.038  0.2637 -0.2824  0.3247
  599SOL    HW2 3438   5.404   0.766   3.062  1.2012  0.7263  2.0405
  600SOL     OW 3439   6.413   4.584   2.751 -0.2800 -0.8184 -0.5740
  600SOL    HW1 3440   6.444   4.641   2.680 -0.4547 -0.0945 -0.0734
  600SOL    HW2 3441   6.365   4.642   2.810  0.1306 -1.3512  0.3069
  601SOL     OW 3442   6.205   5.102   0.278 -0.3202  0.4787  0.2177
  601SOL    HW1 3443   6.130   5.148   0.315 -0.2446  0.6530  0.1528
  601SOL    HW2 3444   6.167   5.025   0.235 -0.5197  0.8558 -0.2928
  602SOL     OW 3445   1.559   2.153   3.668  0.0106 -0.2646 -0.1016
  602SOL    HW1 3446   1.485   2.167   3.609 -0.2271 -0.3231  0.1815
  602SOL    HW2 3447   1.524   2.098   3.738  0.1410  0.2684  0.3935
  603SOL     OW 3448   4.357   6.090   2.142 -0.1939  0.9320  0.3021
  603SOL    HW1 3449   4.426   6.053   2.196 -1.4360  0.1542  1.4297
  603SOL    HW2 3450   4.355   6.035   2.064 -1.5716 -1.0907  1.6554
  604SOL     OW 3451   0.066   2.277   3.587  0.6772 -0.3983  0.0768
  604SOL    HW1 3452   0.030   2.323   3.663  0.4050  1.8433 -1.3168
  604SOL    HW2 3453   0.085   2.189   3.619 -1.5911 -0.2518  2.1214
  605SOL     OW 3454   3.341   2.078   3.129  0.5485  0.2786 -0.2581
  605SOL    HW1 3455   3.407   2.067   3.061  0.1765  1.6925 -0.8681
  605SOL    HW2 3456   3.367   2.158   3.175 -0.1297  0.2445  0.1956
  606SOL     OW 3457   4.083   3.776   0.221 -0.1049  0.1902  0.2405
  606SOL    HW1 3458   4.054   3.716   0.153  2.5347  0.3509 -1.1946
  606SOL    HW2 3459   4.011   3.838   0.231 -1.8801 -1.7143 -0.0078
  607SOL     OW 3460   3.691   0.088   4.615 -0.1192  0.0006  0.0382
  607SOL    HW1 3461   3.766   0.118   4.565  1.6918 -1.1746  1.8951
  607SOL    HW2 3462   3.629   0.057   4.549  0.8548  1.2665 -1.5552
  608SOL     OW 3463   3.488   6.005   3.712 -0.1991  0.3867 -0.6965
  608SOL    HW1 3464   3.581   6.007   3.689  0.1089  1.3040  0.4830
  608SOL    HW2 3465   3.450   6.079   3.666 -0.3476  0.0173 -1.1709
  609SOL     OW 3466   4.694   2.688   2.921 -0.0934 -0.6004 -0.3273
  609SOL    HW1 3467   4.711   2.712   3.012  1.1891 -0.0733 -0.6900
  609SOL    HW2 3468   4.726   2.598   2.914  0.2788 -0.4638 -0.3859
  610SOL     OW 3469   5.540   4.434   4.191  0.4496  0.8313 -0.2672
  610SOL    HW1 3470   5.462   4.380   4.202  1.2322 -0.1944  0.6287
  610SOL    HW2 3471   5.587   4.425   4.275  0.9121  2.4384 -0.3194
  611SOL     OW 3472   3.822   6.324   3.951 -0.2639 -0.7123  0.6716
  611SOL    HW1 3473   3.731   6.306   3.974 -0.6525  0.1587 -0.1358
  611SOL    HW2 3474   3.817   6.398   3.891  1.0420 -0.0373  1.3541
  612SOL     OW 3475   3.038   5.495   0.620 -1.0961 -0.5367  0.1618
  612SOL    HW1 3476   3.029   5.549   0.542 -0.3236 -0.7405 -0.0824
  612SOL    HW2 3477   3.084   5.550   0.683 -0.4164 -0.8604 -0.0445
  613SOL     OW 3478   4.846   5.144   1.422 -0.0899 -0.1171 -0.0999
  613SOL    HW1 3479   4.753   5.124   1.422 -0.0594 -0.8213  3.0139
  613SOL    HW2 3480   4.888   5.067   1.384 -0.6581 -1.1415  1.2807
  614SOL     OW 3481   4.354   6.089   2.505 -0.7670  0.5834 -0.3692
  614SOL    HW1 3482   4.389   6.174   2.477 -0.4568  0.8539  0.7631
  614SOL    HW2 3483   4.271   6.080   2.458 -1.1776  1.8736  0.0576
  615SOL     OW 3484   3.924   0.841   0.405  0.2287  0.0862 -0.1621
  615SOL    HW1 3485   3.994   0.859   0.468  1.0598 -0.6199 -0.8550
  615SOL    HW2 3486   3.956   0.766   0.354 -0.2749  0.8175 -1.6242
  616SOL     OW 3487   6.298   4.543   3.605  0.9392 -0.3759  0.2719
  616SOL    HW1 3488   6.308   4.605   3.533  3.2278 -1.6804 -0.6298
  616SOL    HW2 3489   6.203   4.535   3.616  0.4788 -0.1191 -2.6187
  617SOL     OW 3490   1.987   3.302   2.415  0.6827  0.4731 -0.0393
  617SOL    HW1 3491   2.045   3.366   2.456 -0.7479  0.8558  1.5339
  617SOL    HW2 3492   2.039   3.222   2.408  1.2852  0.6675  1.7412
  618SOL     OW 3493   3.170   1.049   1.623 -0.7921  0.0854 -0.0297
  618SOL    HW1 3494   3.253   1.097   1.617  0.0873 -1.4244 -0.2972
  618SOL    HW2 3495   3.105   1.117   1.640  0.5781  1.2379  0.8408
  619SOL     OW 3496   5.248   1.495   0.580 -0.1726  0.1892 -0.0468
  619SOL    HW1 3497   5.330   1.544   0.585 -1.2226  2.1046 -0.6454
  619SOL    HW2 3498   5.235   1.480   0.487 -0.2646 -0.5556  0.0815
  620SOL     OW 3499   5.900   0.139   3.477  0.2382  0.3039 -0.3349
  620SOL    HW1 3500   5.847   0.219   3.474  1.6758  1.3097  0.0446
  620SOL    HW2 3501   5.986   0.168   3.505  0.4694 -1.5787  1.1140
  621SOL     OW 3502   3.405   4.182   0.621 -0.1991  0.6280 -0.0321
  621SOL    HW1 3503   3.432   4.126   0.693 -0.1324  0.9804  0.2183
  621SOL    HW2 3504   3.309   4.180   0.624 -0.2009  1.4397  0.6957
  622SOL     OW 3505   3.462   2.386   0.908  0.3585 -0.2850  0.1870
  622SOL    HW1 3506   3.438   2.413   0.820 -0.5482 -2.3972 -0.2883
  622SOL    HW2 3507   3.411   2.306   0.923 -0.3285  0.5717  3.0459
  623SOL     OW 3508   3.934   2.857   0.122  0.1782 -0.4885  0.8617
  623SOL    HW1 3509   3.984   2.937   0.106 -1.0731  0.6544  2.2680
  623SOL    HW2 3510   3.962   2.796   0.054  2.5017  0.5133  0.8344
  624SOL     OW 3511   0.285   4.776   3.741  1.1680  0.4589 -0.1036
  624SOL    HW1 3512   0.308   4.834   3.813 -1.5828  1.0848  0.3603
  624SOL    HW2 3513   0.354   4.791   3.676  1.8229  2.4719  0.9673
  625SOL     OW 3514   0.657   2.991   4.186  0.3409 -0.3461 -0.3848
  625SOL    HW1 3515   0.681   2.899   4.193 -1.5119 -0.7758  0.7944
  625SOL    HW2 3516   0.577   2.991   4.133 -0.7620  0.3516  1.2072
  626SOL     OW 3517   2.855   1.330   2.827  0.1429  0.6604  0.0371
  626SOL    HW1 3518   2.829   1.303   2.739 -0.6459 -0.5110  0.5973
  626SOL    HW2 3519   2.949   1.349   2.819  0.8214 -2.3573 -0.4535
  627SOL     OW 3520   3.150   5.932   3.125 -0.4552  0.1636 -0.0065
  627SOL    HW1 3521   3.163   5.964   3.214 -0.0751 -0.8326  0.3229
  627SOL    HW2 3522   3.128   5.839   3.137 -1.2968  0.2395 -0.9141
  628SOL     OW 3523   3.010   5.224   1.479 -0.1028 -0.2544  0.8021
  628SOL    HW1 3524   2.970   5.139   1.459 -1.8409  0.1729  2.2501
  628SOL    HW2 3525   2.937   5.285   1.481  0.8346  0.8673  1.9607
  629SOL     OW 3526   4.603   0.318   3.967 -0.3404  0.4547  0.5075
  629SOL    HW1 3527   4.552   0.382   4.017  1.7714  2.4622  0.2553
  629SOL    HW2 3528   4.630   0.365   3.888  0.9561 -0.8723  0.1192
  630SOL     OW 3529   4.473   5.437   4.332  0.1984 -0.1478  0.0665
  630SOL    HW1 3530   4.549   5.387   4.363  1.2833  1.9577  1.0473
  630SOL    HW2 3531   4.469   5.513   4.391 -2.0130  0.3761 -0.6691
  631SOL     OW 3532   4.858   0.636   0.023 -0.0750  0.0660  0.2777
  631SOL    HW1 3533   4.853   0.695   0.098  0.7384  0.2844  0.1689
  631SOL    HW2 3534   4.815   0.556   0.052 -0.8037  0.5602  0.5749
  632SOL     OW 3535   2.527   4.933   2.523  0.2443 -0.4401  0.1036
  632SOL    HW1 3536   2.607   4.894   2.558  1.7248  0.5145 -1.9911
  632SOL    HW2 3537   2.514   5.012   2.576 -0.6572 -1.7524  1.9252
  633SOL     OW 3538   5.927   2.157   2.892 -0.0381  0.1109  0.5659
  633SOL    HW1 3539   5.933   2.097   2.817 -2.3103 -0.5978  0.8789
  633SOL    HW2 3540   5.835   2.154   2.917  0.3528  1.6528  2.3390
  634SOL     OW 3541   1.776   2.886   3.700 -0.6978 -0.1096  0.5209
  634SOL    HW1 3542   1.841   2.913   3.636 -0.7251  1.1866  1.0193
  634SOL    HW2 3543   1.692   2.889   3.654 -0.6500  0.2693  0.4592
  635SOL     OW 3544   1.995   2.229   4.456 -0.3714 -0.1196  0.5800
  635SOL    HW1 3545   2.022   2.304   4.403 -0.3662 -0.7955 -0.4046
  635SOL    HW2 3546   2.077   2.187   4.482 -0.3936 -0.2230  0.4826
  636SOL     OW 3547   0.948   3.076   2.612 -0.2544 -0.1362 -0.0634
  636SOL    HW1 3548   0.932   2.981   2.609  1.0728 -0.3647 -1.2874
  636SOL    HW2 3549   0.876   3.114   2.562 -0.2551 -0.5976 -0.4179
  637SOL     OW 3550   4.779   0.101   3.846 -0.0142  0.3593  0.2650
  637SOL    HW1 3551   4.762   0.144   3.930 -1.0457 -2.3718  1.5790
  637SOL    HW2 3552   4.741   0.159   3.780 -0.3301  1.9548  1.8011
  638SOL     OW 3553   2.700   5.748   3.585  0.3448 -0.3969  0.2792
  638SOL    HW1 3554   2.681   5.664   3.543 -0.2722  0.3504 -0.9568
  638SOL    HW2 3555   2.788   5.771   3.555  0.2174 -0.2381  0.0327
  639SOL     OW 3556   4.549   0.600   1.697 -0.0058 -0.1954  0.8601
  639SOL    HW1 3557   4.523   0.685   1.662 -1.2145 -0.0602  1.9947
  639SOL    HW2 3558   4.467   0.559   1.724  0.5522 -1.7423  0.3335
  640SOL     OW 3559   0.892   2.466   1.082  0.2132 -0.2304 -0.0626
  640SOL    HW1 3560   0.962   2.488   1.143 -0.9270  1.0360  0.8449
  640SOL    HW2 3561   0.821   2.433   1.137 -0.7712  0.7717 -0.6855
  641SOL     OW 3562   5.309   6.556   1.504  0.4855  0.5270  0.1442
  641SOL    HW1 3563   5.282   6.608   1.428  2.9150  1.0072 -0.4540
  641SOL    HW2 3564   5.373   6.612   1.549  0.2071 -0.3735  1.7149
  642SOL     OW 3565   1.236   3.892   2.976 -0.2670  0.0289 -0.0113
  642SOL    HW1 3566   1.163   3.846   2.935 -0.2882 -0.7463  0.8580
  642SOL    HW2 3567   1.286   3.929   2.903 -2.0700  1.4650 -0.6036
  643SOL     OW 3568   5.933   3.357   2.925 -0.1552  0.0735  0.3776
  643SOL    HW1 3569   5.977   3.442   2.921  1.7657 -0.9042 -2.4948
  643SOL    HW2 3570   5.925   3.338   3.019 -0.3567  3.2023  1.1026
  644SOL     OW 3571   0.241   0.602   2.648  0.2020  0.1653 -0.6638
  644SOL    HW1 3572   0.226   0.509   2.668  2.1405 -0.5007 -1.9378
  644SOL    HW2 3573   0.266   0.602   2.555  0.9608  1.8615 -0.4890
  645SOL     OW 3574   0.783   4.271   0.049  0.9747 -0.4065  0.0492
  645SOL    HW1 3575   0.753   4.258  -0.041  1.0264 -1.6557  0.1830
  645SOL    HW2 3576   0.875   4.244   0.048  0.5304 -2.1177  0.7956
  646SOL     OW 3577   4.355   1.702   3.711  0.1519  0.2545  0.1790
  646SOL    HW1 3578   4.291   1.771   3.729 -0.1126  0.1641 -0.3767
  646SOL    HW2 3579   4.440   1.745   3.716  0.0021  0.5527  0.1363
  647SOL     OW 3580   4.359   4.780   1.895 -1.2148 -0.1395  0.1681
  647SOL    HW1 3581   4.322   4.843   1.957 -0.0048  0.2075  0.5653
  647SOL    HW2 3582   4.429   4.828   1.851  0.0298 -1.3001  0.7984
  648SOL     OW 3583   5.248   1.097   2.978 -0.2775 -0.1221  0.0997
  648SOL    HW1 3584   5.179   1.082   2.914 -1.1800  0.1388  0.9873
  648SOL    HW2 3585   5.329   1.072   2.933 -1.0730 -1.6703 -0.5437
  649SOL     OW 3586   2.346   2.355   3.703 -0.3987  0.2068 -0.1384
  649SOL    HW1 3587   2.398   2.358   3.783  0.9694 -1.8084 -0.8495
  649SOL    HW2 3588   2.297   2.437   3.702  2.0635  1.8050  1.0797
  650SOL     OW 3589   6.338   5.320   3.670 -0.3293 -0.5341 -0.4173
  650SOL    HW1 3590   6.349   5.319   3.765 -2.5051  0.7642 -0.0943
  650SOL    HW2 3591   6.427   5.315   3.636  1.0259  4.0208  1.7372
  651SOL     OW 3592   3.916   0.597   0.630 -0.3030  0.4322  0.5971
  651SOL    HW1 3593   3.912   0.526   0.694  0.9493  1.0504  1.4179
  651SOL    HW2 3594   4.010   0.616   0.622 -0.6362  3.2962  1.9452
  652SOL     OW 3595   3.685   4.726   4.455  0.3077  0.1850 -0.1911
  652SOL    HW1 3596   3.756   4.697   4.512 -0.2306 -1.5197 -0.3180
  652SOL    HW2 3597   3.692   4.822   4.454  1.6917  0.1300  0.9376
  653SOL     OW 3598   5.415   5.439   2.573 -0.3474 -0.2808 -0.2638
  653SOL    HW1 3599   5.465   5.509   2.531  0.8737 -1.8370 -1.5391
  653SOL    HW2 3600   5.387   5.477   2.656 -1.4988  2.3816 -1.7470
  654SOL     OW 3601   1.856   3.141   3.684 -0.2113 -0.7545  0.1889
  654SOL    HW1 3602   1.790   3.193   3.637 -0.0652  0.5453  1.3527
  654SOL    HW2 3603   1.804   3.078   3.735 -0.5803  0.1597  0.9796
  655SOL     OW 3604   6.377   2.871   4.397  0.0448 -0.2710  0.4292
  655SOL    HW1 3605   6.407   2.896   4.484  2.8226 -1.2096 -0.1714
  655SOL    HW2 3606   6.322   2.794   4.412 -1.0103  0.6608  1.4713
  656SOL     OW 3607   6.413   5.060   0.473 -0.3312  0.0188  0.0554
  656SOL    HW1 3608   6.363   5.101   0.403  0.3265 -1.2677 -1.2111
  656SOL    HW2 3609   6.348   5.039   0.541 -1.4839 -1.2842 -1.3799
  657SOL     OW 3610   4.862   6.396   2.944  0.2286  0.6930  0.4265
  657SOL    HW1 3611   4.792   6.394   2.879  0.1554  2.8405  0.3587
  657SOL    HW2 3612   4.823   6.443   3.019  0.8746 -0.1532  1.3131
  658SOL     OW 3613   6.413   0.101   2.628  0.1859 -0.3595  0.0909
  658SOL    HW1 3614   6.508   0.086   2.622  0.1876 -0.3090 -0.0051
  658SOL    HW2 3615   6.385   0.113   2.538  0.5287  2.2389  0.2488
  659SOL     OW 3616   0.836   2.995   3.733  0.0197  0.4177 -0.1532
  659SOL    HW1 3617   0.787   2.936   3.790  1.2473 -1.1340 -0.6141
  659SOL    HW2 3618   0.928   2.975   3.751  0.4541  0.0220 -2.4526
  660SOL     OW 3619   0.380   0.657   3.108 -0.0856 -0.3906  0.4893
  660SOL    HW1 3620   0.464   0.699   3.127 -0.5409  0.0966  1.4870
  660SOL    HW2 3621   0.358   0.686   3.019  0.0250  0.7936  0.8344
  661SOL     OW 3622   4.308   3.151   1.754 -0.4029  0.5759 -0.3074
  661SOL    HW1 3623   4.358   3.225   1.787  0.8142 -0.8488  1.2140
  661SOL    HW2 3624   4.351   3.127   1.672 -1.8271  2.4900 -1.7284
  662SOL     OW 3625   6.515   2.606   4.467 -0.6865 -0.3281  0.7237
  662SOL    HW1 3626   6.539   2.628   4.377 -2.3457 -3.4505 -0.6302
  662SOL    HW2 3627   6.420   2.621   4.471 -1.4601 -4.1096  0.4612
  663SOL     OW 3628   0.888   4.882   4.031  0.8886  0.3941  0.0508
  663SOL    HW1 3629   0.843   4.960   3.999  0.7511  0.8908  1.4057
  663SOL    HW2 3630   0.825   4.811   4.018  0.8783  0.5564 -0.8453
  664SOL     OW 3631   1.387   6.526   2.602 -0.1572 -0.0799  0.4183
  664SOL    HW1 3632   1.358   6.435   2.599 -1.5481  0.3663 -0.4023
  664SOL    HW2 3633   1.470   6.523   2.651  0.2406 -1.8767 -0.2903
  665SOL     OW 3634   5.075   2.671   2.903 -0.4589  0.5466 -0.0579
  665SOL    HW1 3635   5.124   2.685   2.984  1.4131  0.4278 -1.1040
  665SOL    HW2 3636   5.033   2.756   2.886  0.2388  0.9911  0.3588
  666SOL     OW 3637   5.321   1.042   4.066  0.7315  0.5784 -0.4852
  666SOL    HW1 3638   5.303   0.999   4.149 -1.2998  1.5612 -0.3559
  666SOL    HW2 3639   5.410   1.076   4.075  0.9576 -0.3094  0.8415
  667SOL     OW 3640   0.552   3.384   0.186  0.0805 -0.1298  0.1918
  667SOL    HW1 3641   0.582   3.293   0.190 -0.7961 -0.4024  1.1594
  667SOL    HW2 3642   0.508   3.392   0.101 -0.2686 -0.7573  0.3087
  668SOL     OW 3643   1.693   3.841   4.451 -0.1048  0.1071 -0.1557
  668SOL    HW1 3644   1.701   3.879   4.538  0.0923  0.0517 -0.1490
  668SOL    HW2 3645   1.782   3.814   4.428 -0.1017  0.4104 -0.5054
  669SOL     OW 3646   3.259   1.014   0.639  0.1725  0.2943 -0.0198
  669SOL    HW1 3647   3.328   0.964   0.595  0.7456  1.1616 -0.1365
  669SOL    HW2 3648   3.262   1.100   0.597 -0.4830  0.5751  0.4934
  670SOL     OW 3649   4.480   2.597   4.277  0.3166  0.3370 -0.3274
  670SOL    HW1 3650   4.571   2.624   4.289 -0.0768  1.4792  0.1842
  670SOL    HW2 3651   4.457   2.627   4.189  0.2426  0.6261 -0.2105
  671SOL     OW 3652   0.066   1.140   3.342  0.3963  0.1461  0.6291
  671SOL    HW1 3653   0.134   1.169   3.282  0.3647 -0.0948  0.4776
  671SOL    HW2 3654   0.029   1.061   3.302  0.6197 -0.2240  1.1303
  672SOL     OW 3655   2.225   2.256   0.461 -0.0141 -0.2635  0.0564
  672SOL    HW1 3656   2.280   2.266   0.538 -0.4566 -0.3812  0.3924
  672SOL    HW2 3657   2.140   2.292   0.487  0.0723  0.4908 -0.6520
  673SOL     OW 3658   1.603   3.684   4.262  0.4322 -0.1855 -0.0375
  673SOL    HW1 3659   1.524   3.651   4.305  0.3317 -1.1791 -0.9426
  673SOL    HW2 3660   1.642   3.743   4.326 -0.2121 -0.8955  1.0413
  674SOL     OW 3661   3.167   4.903   2.102 -0.3853 -0.5380 -0.5263
  674SOL    HW1 3662   3.259   4.916   2.127 -0.6212  1.6461 -0.5942
  674SOL    HW2 3663   3.168   4.827   2.045  1.3781 -0.5773 -0.4945
  675SOL     OW 3664   4.063   3.234   2.101  0.0279  0.2354  0.4683
  675SOL    HW1 3665   3.999   3.281   2.154 -0.2983  0.7066 -0.3207
  675SOL    HW2 3666   4.141   3.228   2.156 -0.7325 -0.4742  1.5006
  676SOL     OW 3667   0.949   2.811   1.962 -0.2087 -0.0084 -0.5844
  676SOL    HW1 3668   0.997   2.819   2.045  0.2371  0.5421 -0.8940
  676SOL    HW2 3669   0.858   2.796   1.989  0.3051 -2.6093  0.0256
  677SOL     OW 3670   0.516   4.103   2.135 -0.0883  0.3172 -0.2212
  677SOL    HW1 3671   0.432   4.095   2.090  1.3339 -2.1386 -2.7981
  677SOL    HW2 3672   0.532   4.015   2.171  0.7499  1.1318  1.5376
  678SOL     OW 3673   4.694   5.296   2.110  0.4315  0.1351 -0.1903
  678SOL    HW1 3674   4.642   5.257   2.180  2.0490  0.1045  1.0495
  678SOL    HW2 3675   4.722   5.381   2.144  0.7010  0.4073 -1.0529
  679SOL     OW 3676   5.400   1.498   0.031 -0.2996  0.0385 -0.0643
  679SOL    HW1 3677   5.384   1.557   0.104 -4.0308  0.2543 -0.8583
  679SOL    HW2 3678   5.449   1.551  -0.032  1.8450  0.2346  1.6625
  680SOL     OW 3679   5.774   4.508   0.350  0.4526 -0.1345  0.0583
  680SOL    HW1 3680   5.691   4.553   0.334  0.3067 -0.4805 -0.1645
  680SOL    HW2 3681   5.754   4.415   0.339  1.2948 -0.1238 -1.9052
  681SOL     OW 3682   0.927   0.957   3.355 -0.2477  0.0662  0.2501
  681SOL    HW1 3683   0.847   0.999   3.324 -0.8707 -0.5838  0.9427
  681SOL    HW2 3684   0.898   0.892   3.418  0.7357 -1.0468 -0.3915
  682SOL     OW 3685   4.801   0.353   2.213 -0.3774  0.0799 -0.3597
  682SOL    HW1 3686   4.821   0.261   2.228 -0.2621  0.3168  1.0513
  682SOL    HW2 3687   4.760   0.383   2.294 -1.8065  0.9018 -1.3400
  683SOL     OW 3688   5.904   4.807   1.541  0.1459 -0.1010  0.3653
  683SOL    HW1 3689   5.983   4.798   1.593 -0.4119 -0.9947  1.0814
  683SOL    HW2 3690   5.931   4.790   1.451  0.8071 -0.1643  0.5763
  684SOL     OW 3691   4.260   2.420   2.692 -0.6445  0.2922  0.0472
  684SOL    HW1 3692   4.307   2.350   2.648 -0.7509  2.1083 -3.3130
  684SOL    HW2 3693   4.328   2.478   2.725 -0.5702 -0.4411  1.2298
  685SOL     OW 3694   2.735   2.410   0.003  0.2020  0.0916 -0.4616
  685SOL    HW1 3695   2.775   2.434  -0.081  1.0999  1.3673  0.2987
  685SOL    HW2 3696   2.795   2.346   0.041 -0.5421 -0.9991 -1.0443
  686SOL     OW 3697   6.040   0.877   3.022  0.2228  0.5054  0.0821
  686SOL    HW1 3698   6.038   0.962   3.065  1.0660  1.4967 -1.7130
  686SOL    HW2 3699   6.132   0.862   3.002  0.0371 -0.6402 -0.0007
  687SOL     OW 3700   1.913   6.503   3.077  0.1572  0.3851  0.0953
  687SOL    HW1 3701   1.908   6.469   2.987  0.0878  1.3908 -0.2912
  687SOL    HW2 3702   1.894   6.427   3.132  0.6848 -0.3553 -0.7201
  688SOL     OW 3703   3.699   3.576   3.583 -0.1885 -0.2454  0.1738
  688SOL    HW1 3704   3.661   3.614   3.504  0.8801 -0.6693 -0.5757
  688SOL    HW2 3705   3.692   3.646   3.649  2.1008  1.5127 -1.2761
  689SOL     OW 3706   0.707   1.316   1.665 -0.1153  0.3879 -0.4197
  689SOL    HW1 3707   0.674   1.402   1.640 -1.2732  0.0350 -0.1492
  689SOL    HW2 3708   0.679   1.257   1.595 -2.6752 -0.4556  1.1992
  690SOL     OW 3709   0.397   4.889   4.485  0.2260 -0.0759  0.2274
  690SOL    HW1 3710   0.373   4.972   4.443 -1.5408 -1.0088 -0.6753
  690SOL    HW2 3711   0.403   4.826   4.414  1.7785 -0.7205  0.8800
  691SOL     OW 3712   3.242   5.604   1.749  0.2532 -0.2625 -0.2919
  691SOL    HW1 3713   3.275   5.560   1.828  0.7704  2.6031  1.2135
  691SOL    HW2 3714   3.165   5.552   1.724  1.7914 -3.0239  0.2287
  692SOL     OW 3715   5.376   4.272   2.133  0.1342  0.4580 -0.2027
  692SOL    HW1 3716   5.461   4.289   2.092  0.7658 -0.6325  0.5859
  692SOL    HW2 3717   5.377   4.323   2.213  0.5094 -0.3835  0.3411
  693SOL     OW 3718   3.100   5.952   1.388  0.1881  0.3955 -0.2620
  693SOL    HW1 3719   3.178   5.944   1.332  0.3727  0.2173  0.0214
  693SOL    HW2 3720   3.111   5.885   1.455 -0.7230 -0.3339 -0.8160
  694SOL     OW 3721   1.217   5.548   2.965 -0.0846 -0.4167 -0.0320
  694SOL    HW1 3722   1.202   5.528   2.873  1.1982 -2.1985  0.0862
  694SOL    HW2 3723   1.275   5.624   2.965 -2.1330  1.2154 -0.6020
  695SOL     OW 3724   1.297   4.218   1.493 -0.0003  0.5298 -0.2616
  695SOL    HW1 3725   1.360   4.201   1.563 -1.0709 -1.6188  0.2752
  695SOL    HW2 3726   1.314   4.308   1.466  3.2434  0.0537 -0.1206
  696SOL     OW 3727   6.033   2.840   3.069 -0.2623 -0.6528 -0.5331
  696SOL    HW1 3728   5.987   2.765   3.105  0.4174 -0.4157  0.9044
  696SOL    HW2 3729   6.119   2.837   3.110  0.0177  0.5238 -0.9943
  697SOL     OW 3730   5.270   0.835   1.468  0.8167 -0.1292  0.2543
  697SOL    HW1 3731   5.289   0.892   1.393 -1.9605  3.5658  2.0074
  697SOL    HW2 3732   5.353   0.827   1.514  2.0157 -0.3701 -1.7929
  698SOL     OW 3733   4.441   4.418   3.839 -0.5768 -0.1381 -0.1324
  698SOL    HW1 3734   4.488   4.500   3.828  1.0599 -0.7866  1.6639
  698SOL    HW2 3735   4.468   4.365   3.764  0.4645  0.0023  0.1372
  699SOL     OW 3736   1.765   0.397   3.845  0.0036 -0.2034 -0.3912
  699SOL    HW1 3737   1.772   0.489   3.818 -1.1011 -0.3838 -1.3603
  699SOL    HW2 3738   1.689   0.364   3.799 -0.1802 -1.3706  0.6814
  700SOL     OW 3739   6.506   1.294   0.178 -0.4974 -0.1496  0.2973
  700SOL    HW1 3740   6.482   1.383   0.202  1.5867  0.5173  0.0812
  700SOL    HW2 3741   6.449   1.273   0.104  0.5118  1.9083 -1.1688
  701SOL     OW 3742   3.554   0.826   2.657  0.0444  0.7097 -0.2429
  701SOL    HW1 3743   3.517   0.915   2.655 -1.1006  0.3451  2.0070
  701SOL    HW2 3744   3.598   0.820   2.741 -0.9481 -1.2349  0.1912
  702SOL     OW 3745   5.464   6.282   1.851 -0.3435 -0.3175 -0.4645
  702SOL    HW1 3746   5.454   6.246   1.939 -0.6411  0.1521 -0.2994
  702SOL    HW2 3747   5.507   6.367   1.864 -1.9899  0.5868 -0.5841
  703SOL     OW 3748   1.110   4.938   2.953 -0.6086 -0.0151 -0.2895
  703SOL    HW1 3749   1.184   4.883   2.976 -1.0019 -0.7349 -0.6935
  703SOL    HW2 3750   1.089   4.986   3.033 -0.2689 -0.4757  0.0782
  704SOL     OW 3751   1.334   2.370   4.534  0.2282 -0.6672  0.1422
  704SOL    HW1 3752   1.339   2.438   4.467 -2.4609  0.6456  1.1472
  704SOL    HW2 3753   1.412   2.316   4.518  2.3068  2.3654 -0.9490
  705SOL     OW 3754   1.819   5.229   3.290  0.5392  0.3287 -0.3521
  705SOL    HW1 3755   1.811   5.219   3.385 -1.4665 -1.2027 -0.6075
  705SOL    HW2 3756   1.768   5.155   3.254  1.4402  0.7376 -2.6131
  706SOL     OW 3757   6.382   1.812   2.055 -0.2017 -0.3248 -0.0033
  706SOL    HW1 3758   6.407   1.861   2.133 -1.3360 -1.0635  0.8679
  706SOL    HW2 3759   6.348   1.879   1.995 -1.5554  0.0295  1.0911
  707SOL     OW 3760   2.328   4.975   0.191 -0.5132  0.5806  0.0408
  707SOL    HW1 3761   2.250   5.017   0.154 -0.6590  0.6067  0.3744
  707SOL    HW2 3762   2.294   4.916   0.258 -0.1619  1.8439  1.4084
  708SOL     OW 3763   0.571   3.810   1.888  0.6417  0.4889 -0.3378
  708SOL    HW1 3764   0.524   3.894   1.882 -0.7438 -0.3228 -1.2061
  708SOL    HW2 3765   0.598   3.791   1.798 -1.3227 -1.2259 -0.6275
  709SOL     OW 3766   0.642   1.764   0.059 -0.2669  0.0883  0.0832
  709SOL    HW1 3767   0.586   1.831   0.019 -0.9956 -0.9063 -0.6274
  709SOL    HW2 3768   0.622   1.767   0.152 -1.6540 -0.3553 -0.1782
  710SOL     OW 3769   0.525   4.965   2.545  0.4988  0.3311 -0.0230
  710SOL    HW1 3770   0.536   4.875   2.513  0.0767 -0.1796  1.1876
  710SOL    HW2 3771   0.431   4.972   2.562  0.5662  0.9283  0.1056
  711SOL     OW 3772   1.376   3.554   3.128 -0.2586  0.6361  0.2534
  711SOL    HW1 3773   1.457   3.594   3.095  0.4337  1.0765  2.3219
  711SOL    HW2 3774   1.328   3.527   3.049  0.6967  2.7073 -1.1095
  712SOL     OW 3775   4.387   3.342   2.653  0.1642 -0.6933  0.0800
  712SOL    HW1 3776   4.444   3.402   2.701  0.3351 -2.5849  2.4820
  712SOL    HW2 3777   4.301   3.354   2.694 -0.0756 -1.2011 -0.2670
  713SOL     OW 3778   2.384   2.781   1.150 -0.2236 -0.1079  0.1289
  713SOL    HW1 3779   2.462   2.735   1.120 -0.5003 -0.9261  0.6292
  713SOL    HW2 3780   2.397   2.792   1.244 -1.3789 -1.6547  0.5102
  714SOL     OW 3781   1.499   2.151   2.978 -0.8756 -0.7586 -0.3958
  714SOL    HW1 3782   1.565   2.082   2.967 -0.0184  0.4142 -5.0082
  714SOL    HW2 3783   1.432   2.129   2.914 -1.6336  1.5279 -0.4756
  715SOL     OW 3784   0.296   4.187   1.993 -0.0427  0.2920 -0.7450
  715SOL    HW1 3785   0.268   4.137   1.916  0.7496  1.1356 -1.6071
  715SOL    HW2 3786   0.255   4.142   2.067 -0.6053 -0.6980 -1.6303
  716SOL     OW 3787   4.767   4.278   0.648  0.5021  0.5038 -0.5065
  716SOL    HW1 3788   4.719   4.260   0.567  0.8394 -0.7450 -0.4386
  716SOL    HW2 3789   4.851   4.234   0.637  0.3605 -0.0966  0.7239
  717SOL     OW 3790   2.986   4.577   2.972  0.4442 -0.1572  0.0021
  717SOL    HW1 3791   3.047   4.560   2.900 -0.4954 -0.2698 -0.7769
  717SOL    HW2 3792   3.017   4.659   3.010  1.8714 -0.8711  0.4671
  718SOL     OW 3793   5.950   3.884   0.121  0.3270 -0.2164 -0.2415
  718SOL    HW1 3794   6.041   3.862   0.141 -0.0663 -0.1135  1.8643
  718SOL    HW2 3795   5.913   3.915   0.204 -1.2190  1.2432 -1.3865
  719SOL     OW 3796   6.147   3.210   4.018  0.2756 -0.2059  0.4104
  719SOL    HW1 3797   6.106   3.125   4.035 -1.5058  0.5217  0.0238
  719SOL    HW2 3798   6.108   3.240   3.936  4.1870 -0.9282 -1.9808
  720SOL     OW 3799   4.378   6.502   4.017 -0.1121 -0.5469 -0.1597
  720SOL    HW1 3800   4.401   6.583   3.972 -0.3345 -0.9970 -1.1046
  720SOL    HW2 3801   4.285   6.511   4.038  0.2358  0.1205  1.2181
  721SOL     OW 3802   1.154   4.794   3.980  0.5638 -0.5152 -0.2583
  721SOL    HW1 3803   1.070   4.834   4.002  1.2813  0.6091  0.5689
  721SOL    HW2 3804   1.138   4.746   3.899 -0.6666  0.3855 -0.5745
  722SOL     OW 3805   1.322   3.970   0.771 -0.1438  0.1414  0.5855
  722SOL    HW1 3806   1.385   3.918   0.820 -0.1903  0.0944  0.5959
  722SOL    HW2 3807   1.258   3.997   0.837 -0.9134 -0.9901  0.3402
  723SOL     OW 3808   4.281   4.271   1.334 -0.1314 -0.0051  0.9006
  723SOL    HW1 3809   4.268   4.270   1.239  0.0291 -1.8585  0.8607
  723SOL    HW2 3810   4.263   4.361   1.360 -0.5002  0.4552 -0.8442
  724SOL     OW 3811   3.557   3.149   4.003  0.2527 -0.4768 -0.5181
  724SOL    HW1 3812   3.470   3.186   3.985 -0.0211 -1.5815 -1.6499
  724SOL    HW2 3813   3.609   3.173   3.926 -0.1708 -3.0553 -1.7145
  725SOL     OW 3814   0.288   2.799   2.287  0.1545  0.1219  0.0292
  725SOL    HW1 3815   0.326   2.771   2.370  3.5686 -0.8663 -1.6650
  725SOL    HW2 3816   0.212   2.742   2.274  0.0972 -0.3173  2.0006
  726SOL     OW 3817   4.071   0.925   0.828  0.0341 -0.0547 -0.0443
  726SOL    HW1 3818   4.070   0.892   0.738  0.6912  1.3406 -0.5910
  726SOL    HW2 3819   4.115   1.009   0.822 -0.7403  0.4860  1.4549
  727SOL     OW 3820   0.908   0.722   2.746  0.2773  0.4157  0.5667
  727SOL    HW1 3821   0.986   0.671   2.765 -0.1802 -0.8651 -0.8299
  727SOL    HW2 3822   0.917   0.800   2.801  0.6342 -1.4559  3.4037
  728SOL     OW 3823   1.281   4.802   1.795 -0.2873 -0.4598  0.0657
  728SOL    HW1 3824   1.236   4.826   1.876 -1.6944 -1.8577 -0.2397
  728SOL    HW2 3825   1.367   4.773   1.823 -0.0056  1.0512  0.8194
  729SOL     OW 3826   0.454   2.088   0.747  0.0395  0.4543  0.2567
  729SOL    HW1 3827   0.538   2.084   0.792 -0.3742  0.6477  1.0576
  729SOL    HW2 3828   0.476   2.083   0.654  0.7923 -1.5400  0.5077
  730SOL     OW 3829   4.500   2.028   0.691 -0.2934 -0.3901 -0.0539
  730SOL    HW1 3830   4.545   2.100   0.734 -1.0234  0.0294  0.0197
  730SOL    HW2 3831   4.439   2.069   0.631 -1.2784 -0.9109  0.5586
  731SOL     OW 3832   3.040   3.774   2.774  0.2800 -0.2428  0.1101
  731SOL    HW1 3833   3.073   3.728   2.697 -0.1818 -1.1774  0.4503
  731SOL    HW2 3834   3.088   3.735   2.847 -1.6137 -1.7483  0.6307
  732SOL     OW 3835   4.421   0.855   0.987  0.0286 -1.0068 -0.4966
  732SOL    HW1 3836   4.463   0.918   1.046 -0.2665 -1.7873  0.5736
  732SOL    HW2 3837   4.355   0.812   1.040 -0.5659 -1.4241 -1.5318
  733SOL     OW 3838   0.686   4.169   0.863 -0.6277 -0.0881 -0.0400
  733SOL    HW1 3839   0.604   4.210   0.890 -0.4989  0.9100 -1.0991
  733SOL    HW2 3840   0.664   4.077   0.849 -1.3678 -0.0014  0.4968
  734SOL     OW 3841   2.230   0.688   1.341 -0.3185 -0.3846  0.0448
  734SOL    HW1 3842   2.181   0.684   1.259  2.4183  0.5146 -1.7995
  734SOL    HW2 3843   2.180   0.748   1.396 -2.3458 -1.1755 -0.8441
  735SOL     OW 3844   0.898   3.590   2.139 -0.3589  0.1081  0.1343
  735SOL    HW1 3845   0.925   3.592   2.231 -0.9409 -0.0373  0.3143
  735SOL    HW2 3846   0.802   3.590   2.142 -0.4105  2.1224 -0.5211
  736SOL     OW 3847   0.215   2.118   4.379 -0.9570 -0.2635  0.1799
  736SOL    HW1 3848   0.220   2.201   4.330 -1.2332 -2.1528 -3.3970
  736SOL    HW2 3849   0.129   2.083   4.357 -1.1972 -1.1569  2.3529
  737SOL     OW 3850   6.034   4.440   3.667 -0.3180  0.3675  0.3388
  737SOL    HW1 3851   6.067   4.383   3.598  1.7535  0.6802  1.0025
  737SOL    HW2 3852   6.022   4.382   3.742 -0.6269  0.3670  0.2872
  738SOL     OW 3853   2.357   0.685   3.992 -0.0441 -0.9637 -0.7023
  738SOL    HW1 3854   2.441   0.708   4.032 -0.1538  0.9906 -1.5070
  738SOL    HW2 3855   2.293   0.737   4.040 -0.8446 -2.4305 -0.1060
  739SOL     OW 3856   0.642   1.156   3.906  0.0946 -0.0347  0.5122
  739SOL    HW1 3857   0.688   1.086   3.860  0.2722 -0.7226  1.6978
  739SOL    HW2 3858   0.649   1.232   3.847  2.5455 -0.1571  0.5342
  740SOL     OW 3859   4.423   5.577   2.679 -0.2689 -0.3881  0.1889
  740SOL    HW1 3860   4.430   5.595   2.773 -1.7139 -0.8387  0.4064
  740SOL    HW2 3861   4.500   5.620   2.641  0.4015 -0.2859  1.5823
  741SOL     OW 3862   0.376   3.890   1.436  0.2413 -0.4586 -0.3696
  741SOL    HW1 3863   0.450   3.934   1.479  0.1899  0.6036 -1.3078
  741SOL    HW2 3864   0.344   3.828   1.501  0.9702  0.1804  0.6376
  742SOL     OW 3865   1.761   5.640   2.301  0.4838  0.0404  0.6329
  742SOL    HW1 3866   1.735   5.612   2.389 -1.5690 -0.3703 -0.0524
  742SOL    HW2 3867   1.810   5.721   2.315 -1.3471  0.9721  2.0752
  743SOL     OW 3868   2.905   3.781   3.416  0.1092  0.7396 -0.2995
  743SOL    HW1 3869   2.982   3.794   3.472  0.6984  2.0662 -1.3771
  743SOL    HW2 3870   2.925   3.828   3.335 -1.9725  1.4373 -0.4768
  744SOL     OW 3871   5.539   2.473   2.411  0.3304 -0.8345  0.2541
  744SOL    HW1 3872   5.491   2.413   2.354 -2.9099  1.5187  0.1926
  744SOL    HW2 3873   5.541   2.429   2.496 -0.9687 -1.5275 -0.0451
  745SOL     OW 3874   4.250   5.987   1.421 -0.7437  0.3052  0.0713
  745SOL    HW1 3875   4.292   5.923   1.364 -0.4731 -0.9526  1.6126
  745SOL    HW2 3876   4.173   6.016   1.372 -0.1809 -0.2404 -1.1790
  746SOL     OW 3877   2.569   5.579   1.555  0.1030 -0.5261 -0.2557
  746SOL    HW1 3878   2.575   5.485   1.574  0.8742 -0.1322  1.6584
  746SOL    HW2 3879   2.658   5.604   1.532  0.7990  0.4094  2.9994
  747SOL     OW 3880   6.170   5.258   2.487 -0.2371 -0.0412  0.0867
  747SOL    HW1 3881   6.217   5.176   2.499  0.5878  0.4732  0.5178
  747SOL    HW2 3882   6.238   5.326   2.496 -0.4934  0.6377 -2.2626
  748SOL     OW 3883   2.272   5.256   3.982 -0.5456 -0.4043 -0.0670
  748SOL    HW1 3884   2.278   5.270   4.077  0.2483 -0.2366 -0.1346
  748SOL    HW2 3885   2.339   5.314   3.945 -1.4055  0.1554 -0.7965
  749SOL     OW 3886   4.485   1.415   1.024 -0.1211  0.4629 -0.3075
  749SOL    HW1 3887   4.430   1.431   0.948 -1.2618 -0.8151  0.1974
  749SOL    HW2 3888   4.498   1.320   1.025  1.6231  0.6791 -0.0747
  750SOL     OW 3889   3.265   1.947   1.583  0.2320  0.5039 -0.7640
  750SOL    HW1 3890   3.222   1.881   1.637  0.2133  0.8284 -0.3808
  750SOL    HW2 3891   3.325   1.897   1.528  0.6308  0.2243 -0.0818
  751SOL     OW 3892   0.296   1.621   0.144  0.1643 -0.3559  0.4452
  751SOL    HW1 3893   0.298   1.527   0.163  2.1518 -0.0929  1.8483
  751SOL    HW2 3894   0.355   1.659   0.208 -0.6410  1.8928 -0.0689
  752SOL     OW 3895   3.126   0.323   2.532  0.4888 -0.0526  0.3593
  752SOL    HW1 3896   3.171   0.241   2.552  1.6419  0.1789 -1.1056
  752SOL    HW2 3897   3.044   0.295   2.491  1.2359 -0.5317 -0.8999
  753SOL     OW 3898   5.548   3.657   0.298 -0.6401  0.0080 -0.3276
  753SOL    HW1 3899   5.626   3.655   0.353 -0.8485 -1.4590 -0.0483
  753SOL    HW2 3900   5.571   3.603   0.222 -1.0379  0.3985 -0.7312
  754SOL     OW 3901   1.958   3.242   3.213  0.2644 -0.2288 -0.5230
  754SOL    HW1 3902   1.995   3.224   3.299 -1.6212 -0.3143  0.3247
  754SOL    HW2 3903   1.968   3.337   3.202  1.0427 -0.2997 -0.4936
  755SOL     OW 3904   5.804   0.604   1.236 -0.2561  0.6424 -0.5547
  755SOL    HW1 3905   5.721   0.588   1.281  0.3808  3.2294  1.8197
  755SOL    HW2 3906   5.778   0.642   1.151 -1.4506 -1.3735 -1.1667
  756SOL     OW 3907   1.637   2.533   3.521 -0.1657  0.4907  0.3270
  756SOL    HW1 3908   1.719   2.516   3.474 -0.0743 -0.7133  0.8687
  756SOL    HW2 3909   1.584   2.583   3.459 -0.4836 -1.9682 -1.5564
  757SOL     OW 3910   2.762   0.455   1.718 -0.1628 -0.3001 -0.1735
  757SOL    HW1 3911   2.823   0.474   1.789 -0.1421 -1.2903  0.0817
  757SOL    HW2 3912   2.761   0.535   1.665  1.6638 -0.4032 -0.4235
  758SOL     OW 3913   5.679   3.626   0.941 -0.0939  0.2290 -0.2639
  758SOL    HW1 3914   5.646   3.543   0.974 -0.9945 -0.0512 -1.7917
  758SOL    HW2 3915   5.602   3.672   0.910  0.4261  1.5676  0.3651
  759SOL     OW 3916   0.455   2.113   1.239  0.2169  0.1677  0.2004
  759SOL    HW1 3917   0.409   2.031   1.260 -0.8694  0.5140 -0.6930
  759SOL    HW2 3918   0.493   2.141   1.322 -0.2532 -0.7179  0.7409
  760SOL     OW 3919   4.632   5.343   3.494  0.3077  0.7775  0.1148
  760SOL    HW1 3920   4.649   5.428   3.453  1.6867  0.8311  0.7369
  760SOL    HW2 3921   4.692   5.341   3.569  0.0993 -0.6291  0.2554
  761SOL     OW 3922   4.269   2.276   0.844 -0.2633 -0.0541 -0.6780
  761SOL    HW1 3923   4.265   2.367   0.875  0.8479 -0.7055  1.6360
  761SOL    HW2 3924   4.288   2.283   0.750 -0.0451  2.1032 -0.5234
  762SOL     OW 3925   2.099   0.030   4.049 -0.2151  0.4413 -0.3292
  762SOL    HW1 3926   2.048   0.080   3.984 -0.4584  1.3654  0.5485
  762SOL    HW2 3927   2.147   0.097   4.098  1.5455 -0.3859 -0.8611
  763SOL     OW 3928   1.054   1.653   2.477  0.6519  0.0028  0.4208
  763SOL    HW1 3929   1.108   1.679   2.552 -0.7659 -0.5931  1.7180
  763SOL    HW2 3930   1.091   1.570   2.448 -0.8071 -1.6180  2.7733
  764SOL     OW 3931   4.056   1.455   4.370  0.0383  0.3489  0.2143
  764SOL    HW1 3932   4.043   1.498   4.285  2.0802  1.7617  0.5593
  764SOL    HW2 3933   4.089   1.368   4.348 -1.7424 -0.2137 -0.4387
  765SOL     OW 3934   3.946   2.012   2.855  0.2269 -0.5920  0.0556
  765SOL    HW1 3935   3.963   2.100   2.888 -0.7842 -0.0409 -0.8455
  765SOL    HW2 3936   4.020   1.993   2.797  1.3425 -1.0539  1.5653
  766SOL     OW 3937   2.228   6.361   4.223  0.6663 -0.4871  0.3347
  766SOL    HW1 3938   2.281   6.410   4.160 -0.0780  1.2492  0.9995
  766SOL    HW2 3939   2.141   6.358   4.183  0.3249  0.1533  1.0139
  767SOL     OW 3940   6.099   4.832   1.231  0.1184 -0.2204  0.8834
  767SOL    HW1 3941   6.165   4.772   1.197 -1.1701 -1.3626  0.2530
  767SOL    HW2 3942   6.016   4.784   1.220 -0.9205  1.5336  0.7439
  768SOL     OW 3943   2.528   5.918   2.660 -0.8171  0.8222  0.0981
  768SOL    HW1 3944   2.477   5.841   2.634  0.9196  0.1003 -1.3467
  768SOL    HW2 3945   2.531   5.973   2.582  1.1641  0.5155 -0.0852
  769SOL     OW 3946   5.468   2.898   3.234 -0.0703 -0.0448 -0.5562
  769SOL    HW1 3947   5.380   2.923   3.206  0.4773 -0.4640 -2.9131
  769SOL    HW2 3948   5.487   2.818   3.185  1.7257  0.2163 -0.3631
  770SOL     OW 3949   1.509   4.695   1.964 -0.0565 -0.1621 -0.6956
  770SOL    HW1 3950   1.573   4.735   1.906  0.8116 -0.9022 -0.2811
  770SOL    HW2 3951   1.536   4.721   2.052  0.9182 -2.0995 -0.3533
  771SOL     OW 3952   1.815   0.048   3.654  0.5288 -0.3040 -0.6753
  771SOL    HW1 3953   1.827   0.103   3.731  1.5672  0.7026 -1.5278
  771SOL    HW2 3954   1.896  -0.002   3.647 -0.2788 -1.7598 -0.0953
  772SOL     OW 3955   6.308   4.979   0.721  0.1759 -0.3904  0.0791
  772SOL    HW1 3956   6.255   4.916   0.673  0.1639 -0.0508 -0.3541
  772SOL    HW2 3957   6.289   4.960   0.813  1.2637 -1.9809  0.0282
  773SOL     OW 3958   1.004   3.832   0.521  0.2163  0.8240 -0.2650
  773SOL    HW1 3959   0.980   3.741   0.537  0.3985  1.0173  1.2274
  773SOL    HW2 3960   0.950   3.858   0.446  1.6440 -1.0823 -2.0939
  774SOL     OW 3961   5.570   4.515   3.780 -0.2371 -0.0524  0.0372
  774SOL    HW1 3962   5.586   4.539   3.689  0.7336 -1.3635 -0.1717
  774SOL    HW2 3963   5.516   4.436   3.776 -1.6564  0.8346  0.6619
  775SOL     OW 3964   5.378   6.314   4.062  0.1484  0.0506  0.1474
  775SOL    HW1 3965   5.423   6.313   4.146  0.8718  1.5513 -0.1947
  775SOL    HW2 3966   5.340   6.226   4.054  1.1189 -0.5188  1.4628
  776SOL     OW 3967   6.369   3.403   0.015 -0.0348  0.7682  0.4865
  776SOL    HW1 3968   6.420   3.351   0.076 -0.4708  0.0718  0.2704
  776SOL    HW2 3969   6.285   3.418   0.060 -0.6655 -0.4300 -0.2326
  777SOL     OW 3970   3.755   3.989   3.078 -0.1884 -0.3156  0.3822
  777SOL    HW1 3971   3.660   3.992   3.091 -0.1710  0.1421  0.4189
  777SOL    HW2 3972   3.779   4.078   3.051  0.3205 -0.2431  1.0416
  778SOL     OW 3973   6.393   2.025   2.250  0.4108  0.3595 -0.7350
  778SOL    HW1 3974   6.363   2.116   2.250 -0.5529  0.0594 -0.9160
  778SOL    HW2 3975   6.484   2.029   2.223 -0.0842  1.1582 -2.4384
  779SOL     OW 3976   0.041   1.306   1.618  0.0606  0.2193  0.4541
  779SOL    HW1 3977  -0.034   1.259   1.581  0.1270  0.2563  0.2678
  779SOL    HW2 3978   0.077   1.248   1.684 -1.6302  1.1896  2.3521
  780SOL     OW 3979   0.572   6.159   2.257 -0.4275  0.4621 -0.5137
  780SOL    HW1 3980   0.518   6.158   2.178 -2.0427 -1.5964  0.5226
  780SOL    HW2 3981   0.574   6.251   2.285 -1.5603  0.8914 -1.7890
  781SOL     OW 3982   0.813   1.649   2.957 -0.0696  0.0685 -0.3382
  781SOL    HW1 3983   0.860   1.591   2.897  0.3976  0.0101  0.0727
  781SOL    HW2 3984   0.823   1.608   3.043 -0.2045  0.4699 -0.1278
  782SOL     OW 3985   4.318   4.930   3.847 -0.4402 -0.0615 -0.2655
  782SOL    HW1 3986   4.330   4.922   3.753  0.0555 -0.5276 -0.1632
  782SOL    HW2 3987   4.223   4.934   3.858 -0.4933  0.4668 -0.8140
  783SOL     OW 3988   3.766   2.327   0.202  0.3650  0.7927  0.1708
  783SOL    HW1 3989   3.681   2.287   0.185 -0.3047  1.6715  1.2744
  783SOL    HW2 3990   3.782   2.309   0.295  0.7530  1.7495  0.2995
  784SOL     OW 3991   3.058   6.489   2.777 -0.8227 -0.1778 -0.8501
  784SOL    HW1 3992   3.010   6.447   2.706 -4.7718  0.9510  0.8473
  784SOL    HW2 3993   3.080   6.418   2.837 -1.5664 -0.5824 -1.0493
  785SOL     OW 3994   5.013   6.300   2.513  0.0754  0.1699  0.0914
  785SOL    HW1 3995   4.928   6.264   2.540  0.2316  1.1145  1.9419
  785SOL    HW2 3996   5.018   6.279   2.419 -1.9863 -0.3035  0.0299
  786SOL     OW 3997   3.653   3.732   1.216 -0.3957  0.3290 -0.6258
  786SOL    HW1 3998   3.635   3.721   1.122 -0.7353 -0.3500 -0.4877
  786SOL    HW2 3999   3.715   3.661   1.236 -0.3546  0.4490 -0.3267
  787SOL     OW 4000   4.129   1.214   2.351  0.1743  0.0501  0.1628
  787SOL    HW1 4001   4.068   1.226   2.278  1.4918  0.6612 -0.8611
  787SOL    HW2 4002   4.158   1.123   2.343 -0.9099 -0.3979  0.9409
  788SOL     OW 4003   0.397   6.342   4.216 -0.2665 -0.1940 -0.3551
  788SOL    HW1 4004   0.350   6.264   4.187 -2.2575  1.4170 -1.7228
  788SOL    HW2 4005   0.384   6.406   4.146  1.2593  1.4051  0.7265
  789SOL     OW 4006   4.844   2.131   3.441  0.5939 -0.0174  0.7359
  789SOL    HW1 4007   4.877   2.057   3.390  0.8645  0.3941  0.3118
  789SOL    HW2 4008   4.922   2.170   3.481  0.5754  0.6470  0.1439
  790SOL     OW 4009   6.512   4.034   2.251  0.2672  0.2429  0.2727
  790SOL    HW1 4010   6.451   3.992   2.190  1.1297 -0.6503 -0.0056
  790SOL    HW2 4011   6.457   4.087   2.307 -0.9452 -1.5603  0.8827
  791SOL     OW 4012   3.639   5.751   2.098 -0.4829  0.0350  0.1524
  791SOL    HW1 4013   3.641   5.656   2.085 -3.8632  0.0009 -1.0554
  791SOL    HW2 4014   3.605   5.764   2.186 -0.3559  0.1134  0.1901
  792SOL     OW 4015   0.584   3.483   4.460  0.1180  0.9504 -0.0947
  792SOL    HW1 4016   0.562   3.390   4.469 -0.0771  1.1091  1.2075
  792SOL    HW2 4017   0.676   3.483   4.435 -0.3299  0.3791 -1.9242
  793SOL     OW 4018   5.647   4.320   0.797  0.7981  0.0040  0.8535
  793SOL    HW1 4019   5.600   4.403   0.797  0.5432 -0.1048 -0.8372
  793SOL    HW2 4020   5.727   4.337   0.747  1.1853 -0.5563  1.2581
  794SOL     OW 4021   1.377   6.516   3.005  0.5229 -0.1136  0.0887
  794SOL    HW1 4022   1.329   6.497   3.086  0.3481  1.1569  0.3082
  794SOL    HW2 4023   1.313   6.560   2.949  1.0927  0.5151 -0.0865
  795SOL     OW 4024   6.129   4.351   3.411 -0.3846 -0.3413 -0.3214
  795SOL    HW1 4025   6.088   4.436   3.397 -1.6628 -1.1379 -1.6977
  795SOL    HW2 4026   6.221   4.364   3.389  0.0882  1.3357  2.2488
  796SOL     OW 4027   5.781   0.621   2.725  0.7020 -0.1667 -0.7867
  796SOL    HW1 4028   5.713   0.615   2.792  0.9857 -0.0555 -0.4849
  796SOL    HW2 4029   5.804   0.530   2.706  2.4457 -0.1839  1.1531
  797SOL     OW 4030   0.887   0.567   4.065 -0.1115  0.5107 -0.0461
  797SOL    HW1 4031   0.873   0.661   4.060 -0.4678  0.3836 -2.6810
  797SOL    HW2 4032   0.969   0.557   4.114  0.3216  2.2284 -0.3644
  798SOL     OW 4033   6.572   1.398   1.904  0.3933 -0.5272 -0.0798
  798SOL    HW1 4034   6.560   1.406   1.809 -0.5147  0.1104  0.0749
  798SOL    HW2 4035   6.600   1.307   1.917  1.4484 -0.3554 -1.0305
  799SOL     OW 4036   6.535   4.991   2.294 -0.4549 -0.5100  0.0396
  799SOL    HW1 4037   6.620   4.946   2.295 -0.4297 -0.5313  2.3545
  799SOL    HW2 4038   6.532   5.039   2.376 -1.4815  1.9283 -1.3156
  800SOL     OW 4039   5.800   6.442   3.493 -0.4157 -0.3822  0.0081
  800SOL    HW1 4040   5.719   6.449   3.543 -2.0764  1.8849 -2.7162
  800SOL    HW2 4041   5.809   6.527   3.449  2.2244 -1.3548 -1.5832
  801SOL     OW 4042   1.063   1.354   2.429  0.2108  0.1215  0.1449
  801SOL    HW1 4043   0.970   1.334   2.441  0.0629  0.2028 -0.7333
  801SOL    HW2 4044   1.105   1.324   2.509 -0.6265  0.4711  0.7319
  802SOL     OW 4045   4.306   5.812   4.400  0.1814 -0.0726 -0.0159
  802SOL    HW1 4046   4.229   5.758   4.417  0.2765 -0.8249 -1.8173
  802SOL    HW2 4047   4.280   5.873   4.332  1.0992 -0.1490 -0.4550
  803SOL     OW 4048   4.921   1.501   1.655 -0.0890 -0.2371 -0.7751
  803SOL    HW1 4049   4.949   1.507   1.563  2.2385  3.1150 -0.0617
  803SOL    HW2 4050   4.865   1.578   1.668  1.7554  0.8937  1.1346
  804SOL     OW 4051   0.750   2.097   2.141  0.9917  0.4400  0.1212
  804SOL    HW1 4052   0.829   2.139   2.107  1.3829  1.1805  1.8259
  804SOL    HW2 4053   0.713   2.161   2.202 -2.0052  0.8895 -1.9655
  805SOL     OW 4054   2.430   4.717   0.109  0.0143  0.7411 -0.0875
  805SOL    HW1 4055   2.426   4.808   0.140  0.3750  0.7284 -0.0009
  805SOL    HW2 4056   2.341   4.684   0.122  0.0718  0.8471  0.6204
  806SOL     OW 4057   1.470   2.102   4.479 -0.0385 -0.0736  0.3053
  806SOL    HW1 4058   1.523   2.056   4.544  0.8425 -0.7462 -0.8462
  806SOL    HW2 4059   1.532   2.159   4.434 -0.6601  0.4763  0.1332
  807SOL     OW 4060   1.302   5.073   4.097 -0.6519 -0.2357  0.8072
  807SOL    HW1 4061   1.354   5.146   4.131 -1.6663  0.7184  0.3523
  807SOL    HW2 4062   1.284   5.096   4.006 -2.4778 -0.1717  1.1510
  808SOL     OW 4063   6.370   4.125   1.954 -0.3930 -0.1203 -0.0345
  808SOL    HW1 4064   6.413   4.047   1.921  1.8403  0.3257  1.6245
  808SOL    HW2 4065   6.440   4.189   1.965 -1.4566  0.7317  2.6137
  809SOL     OW 4066   5.319   2.099   1.625  0.6564  0.4053 -0.2685
  809SOL    HW1 4067   5.276   2.184   1.621  1.5972  0.9077 -0.1072
  809SOL    HW2 4068   5.387   2.110   1.692  1.6674 -0.0420 -1.1805
  810SOL     OW 4069   5.430   3.570   1.513  0.8406  0.1924 -0.4903
  810SOL    HW1 4070   5.446   3.542   1.423  1.6524 -1.2588  0.0763
  810SOL    HW2 4071   5.343   3.611   1.510 -0.3669 -2.2606 -1.4267
  811SOL     OW 4072   4.297   0.154   2.694  0.1527  0.2894 -0.1354
  811SOL    HW1 4073   4.325   0.185   2.780 -0.2131 -1.7492  0.7924
  811SOL    HW2 4074   4.266   0.065   2.710 -0.7178  0.1491 -2.2525
  812SOL     OW 4075   2.263   1.293   4.593 -0.3594 -0.1968  0.1578
  812SOL    HW1 4076   2.348   1.291   4.549  0.1549  1.8577  0.9817
  812SOL    HW2 4077   2.276   1.346   4.671 -2.3213 -0.1435  0.5110
  813SOL     OW 4078   2.650   2.386   0.985 -0.4823 -0.4976  0.4042
  813SOL    HW1 4079   2.659   2.394   0.890 -0.1440 -0.0502  0.4753
  813SOL    HW2 4080   2.556   2.372   0.998 -0.2913 -2.8879 -0.1572
  814SOL     OW 4081   3.733   1.659   1.417 -0.1788 -0.1019  0.0825
  814SOL    HW1 4082   3.816   1.704   1.400 -0.4434  0.3637 -0.0026
  814SOL    HW2 4083   3.756   1.586   1.475  0.4304 -0.5299 -0.6750
  815SOL     OW 4084   3.087   3.336   2.087 -0.3130  0.2024 -0.2831
  815SOL    HW1 4085   3.088   3.341   1.991 -0.0380 -1.4040 -0.3859
  815SOL    HW2 4086   3.176   3.360   2.113 -0.5393  1.1883 -0.3796
  816SOL     OW 4087   0.840   2.784   4.283  0.0194  0.7053  0.3491
  816SOL    HW1 4088   0.854   2.864   4.333  0.8930 -0.0563  1.3822
  816SOL    HW2 4089   0.841   2.714   4.349 -1.0988 -0.1317 -0.4697
  817SOL     OW 4090   1.266   2.201   3.148 -0.3824 -0.1347  0.5462
  817SOL    HW1 4091   1.315   2.270   3.192 -0.1711 -0.1830  0.3871
  817SOL    HW2 4092   1.333   2.144   3.110 -0.5547  0.5901 -0.9103
  818SOL     OW 4093   1.155   0.047   4.003  0.0751 -0.3159 -0.5589
  818SOL    HW1 4094   1.192  -0.022   4.058  0.4307 -1.1984 -1.8732
  818SOL    HW2 4095   1.080   0.005   3.960  0.2465  0.1435 -1.3114
  819SOL     OW 4096   2.463   2.787   2.085 -0.0325  0.1371  0.0788
  819SOL    HW1 4097   2.431   2.705   2.046 -1.4872  0.7009  0.0192
  819SOL    HW2 4098   2.558   2.780   2.080 -0.1218 -1.4631 -0.1033
  820SOL     OW 4099   2.498   5.212   1.965  0.0189 -0.1649  0.2100
  820SOL    HW1 4100   2.455   5.190   2.048 -1.0047 -0.6742 -0.4311
  820SOL    HW2 4101   2.471   5.302   1.948  0.0329 -0.1410  0.3109
  821SOL     OW 4102   4.309   3.060   3.286 -0.6495  0.2153 -0.3957
  821SOL    HW1 4103   4.246   2.994   3.257  0.2222 -0.1748 -1.4829
  821SOL    HW2 4104   4.346   3.024   3.366  1.5327 -1.8467 -2.1883
  822SOL     OW 4105   4.427   2.119   3.452  0.1074  0.7758 -0.4981
  822SOL    HW1 4106   4.420   2.206   3.412  1.1243  1.0539 -0.1075
  822SOL    HW2 4107   4.393   2.059   3.385 -2.4118  1.5890 -0.0775
  823SOL     OW 4108   3.100   5.623   1.380 -0.1505  0.1392  0.1915
  823SOL    HW1 4109   3.033   5.661   1.324  0.3787  0.3838 -0.2776
  823SOL    HW2 4110   3.052   5.593   1.457 -0.5864  1.8497  0.6324
  824SOL     OW 4111   4.219   1.236   0.436  0.1516  0.7154  0.3184
  824SOL    HW1 4112   4.126   1.257   0.436 -0.2402 -0.7585 -1.2621
  824SOL    HW2 4113   4.247   1.250   0.346  0.8851 -1.0938  0.2291
  825SOL     OW 4114   6.479   2.912   4.150 -0.1299  0.5403  0.3350
  825SOL    HW1 4115   6.405   2.921   4.090  0.9312  0.5444 -1.0009
  825SOL    HW2 4116   6.439   2.919   4.237 -1.7127  0.4120 -0.3425
  826SOL     OW 4117   4.701   1.940   2.831  0.7089  0.2922  0.8354
  826SOL    HW1 4118   4.663   1.860   2.794  2.1810  0.2054 -0.6621
  826SOL    HW2 4119   4.740   1.912   2.914  0.5617 -0.3928  0.6786
  827SOL     OW 4120   0.856   3.518   4.197 -0.2717 -0.5897 -1.0879
  827SOL    HW1 4121   0.938   3.489   4.157  0.3041 -0.8896  0.2784
  827SOL    HW2 4122   0.818   3.578   4.132  1.5877  0.4528 -1.2638
  828SOL     OW 4123   4.825   0.485   2.961  0.1251 -0.0919  0.0235
  828SOL    HW1 4124   4.852   0.555   2.902  0.5284 -0.2529  0.0131
  828SOL    HW2 4125   4.885   0.491   3.035  0.2961 -0.5486 -0.0724
  829SOL     OW 4126   4.107   4.744   4.111 -0.8581  0.3256  0.0519
  829SOL    HW1 4127   4.094   4.651   4.095 -0.9499  0.3788 -0.1937
  829SOL    HW2 4128   4.018   4.780   4.115 -0.8156  0.6078 -1.1162
  830SOL     OW 4129   4.107   0.700   3.428  0.3416 -0.6651  0.1519
  830SOL    HW1 4130   4.194   0.662   3.435 -0.0108 -1.2274  2.2749
  830SOL    HW2 4131   4.049   0.633   3.465 -1.0651 -0.4956 -1.6471
  831SOL     OW 4132   5.312   5.865   4.241 -0.5249 -0.6370 -0.0627
  831SOL    HW1 4133   5.365   5.862   4.320 -0.0330  1.1563 -0.2693
  831SOL    HW2 4134   5.374   5.883   4.170 -1.3208  1.4654 -0.3105
  832SOL     OW 4135   1.059   5.523   3.657  0.8183 -0.2406 -0.1387
  832SOL    HW1 4136   1.111   5.486   3.729  0.8339 -0.9169 -0.4906
  832SOL    HW2 4137   0.971   5.533   3.693  0.8824 -0.3403  0.0470
  833SOL     OW 4138   3.317   2.901   0.235  0.7303  0.1035  0.1930
  833SOL    HW1 4139   3.411   2.885   0.232  1.2684  2.6449  0.8911
  833SOL    HW2 4140   3.306   2.987   0.194 -1.4678 -0.6427 -0.9616
  834SOL     OW 4141   0.812   3.355   2.685  0.6514 -0.1923  0.4882
  834SOL    HW1 4142   0.859   3.308   2.617  0.0522  0.2275 -0.2336
  834SOL    HW2 4143   0.791   3.289   2.751 -0.6272 -1.0751 -0.7462
  835SOL     OW 4144   3.573   6.000   4.082  0.0587 -0.4390 -0.8613
  835SOL    HW1 4145   3.506   5.933   4.095  1.5458 -1.8768 -0.2649
  835SOL    HW2 4146   3.644   5.954   4.037  1.5091  0.4742  0.4134
  836SOL     OW 4147   0.815   6.232   4.401  0.5104 -0.2101 -0.2368
  836SOL    HW1 4148   0.803   6.313   4.450  0.1227 -1.0001  1.0191
  836SOL    HW2 4149   0.818   6.260   4.309 -1.4113  1.0477  0.0208
  837SOL     OW 4150   2.854   3.935   0.428  0.1631 -0.4517 -0.0948
  837SOL    HW1 4151   2.820   3.871   0.491 -3.5979 -0.6136 -1.9936
  837SOL    HW2 4152   2.877   4.011   0.481  0.1342 -1.6620  1.7555
  838SOL     OW 4153   3.784   3.095   1.900  0.5964  0.2175  0.1062
  838SOL    HW1 4154   3.705   3.116   1.851  1.2074  0.4521 -0.8130
  838SOL    HW2 4155   3.855   3.128   1.845  1.4950 -2.1751 -0.2912
  839SOL     OW 4156   5.261   1.802   2.172  0.8088  0.0462 -0.7527
  839SOL    HW1 4157   5.234   1.883   2.217 -0.9089 -0.6865 -0.4041
  839SOL    HW2 4158   5.186   1.744   2.180  1.8425 -1.4366 -1.4179
  840SOL     OW 4159   1.580   4.364   0.406 -0.7066 -0.0628 -0.0504
  840SOL    HW1 4160   1.532   4.446   0.413  2.5695  1.8880  2.0908
  840SOL    HW2 4161   1.597   4.338   0.497  1.8577 -0.7643 -0.6363
  841SOL     OW 4162   3.304   5.834   2.034  0.3346 -0.5413  0.1308
  841SOL    HW1 4163   3.349   5.873   2.109  0.9061  0.3640 -0.6628
  841SOL    HW2 4164   3.254   5.761   2.072  3.3016 -2.3349  0.8771
  842SOL     OW 4165   3.896   6.409   3.449 -1.0875  0.6088  0.5990
  842SOL    HW1 4166   3.962   6.455   3.398 -1.6890  0.6476 -0.1552
  842SOL    HW2 4167   3.937   6.325   3.471  0.0760  1.5330  2.1276
  843SOL     OW 4168   1.221   3.235   0.140 -0.0603 -0.2588  0.0626
  843SOL    HW1 4169   1.249   3.311   0.191  1.6545  0.8004 -2.3001
  843SOL    HW2 4170   1.154   3.193   0.195 -0.3900  2.3835  1.8770
  844SOL     OW 4171   3.624   0.478   1.497 -0.0371  0.2772 -0.3648
  844SOL    HW1 4172   3.624   0.569   1.528 -0.3990  0.5171 -1.0620
  844SOL    HW2 4173   3.709   0.444   1.525  0.2489  0.9398 -0.4085
  845SOL     OW 4174   4.242   0.522   1.147  1.0204 -1.0721  0.1240
  845SOL    HW1 4175   4.173   0.524   1.081  0.9513 -3.7263 -0.0060
  845SOL    HW2 4176   4.306   0.459   1.114  2.2780 -0.5319  1.4031
  846SOL     OW 4177   6.318   3.469   2.084  0.2151 -0.2109 -0.5729
  846SOL    HW1 4178   6.402   3.486   2.041 -0.3135  1.1367 -1.1262
  846SOL    HW2 4179   6.317   3.374   2.096  3.2426 -0.0447  2.4739
  847SOL     OW 4180   5.355   2.713   1.842 -0.1704 -0.4984  0.2055
  847SOL    HW1 4181   5.418   2.777   1.810 -0.2767  0.0390  1.0427
  847SOL    HW2 4182   5.291   2.765   1.891 -1.8214 -0.9122 -1.4391
  848SOL     OW 4183   0.398   3.674   0.245  0.0403 -0.4487 -0.0835
  848SOL    HW1 4184   0.442   3.715   0.320  0.6808  0.4832 -0.9482
  848SOL    HW2 4185   0.440   3.713   0.168 -1.5026 -0.4114 -0.9415
  849SOL     OW 4186   3.617   4.577   1.243 -1.0070 -0.2468 -0.6877
  849SOL    HW1 4187   3.620   4.504   1.181 -0.0785 -0.7165 -0.1057
  849SOL    HW2 4188   3.643   4.654   1.192 -0.8761 -0.5168 -1.0232
  850SOL     OW 4189   6.153   3.330   4.294 -0.5657 -0.3959 -0.2067
  850SOL    HW1 4190   6.153   3.305   4.202 -0.5191 -1.0140 -0.0375
  850SOL    HW2 4191   6.191   3.256   4.340  0.6462  0.4251  0.1747
  851SOL     OW 4192   5.416   3.876   1.883  0.1706 -0.2160 -0.7554
  851SOL    HW1 4193   5.501   3.913   1.903  0.0154 -0.5485  0.6850
  851SOL    HW2 4194   5.356   3.950   1.886  0.1560 -0.2503  0.0872
  852SOL     OW 4195   3.666   3.327   2.479  0.7246  0.3701  0.2684
  852SOL    HW1 4196   3.700   3.286   2.559 -0.9236  0.9649  1.3163
  852SOL    HW2 4197   3.575   3.298   2.474  1.0968 -0.6913 -2.1367
  853SOL     OW 4198   1.316   0.475   4.128 -0.1256 -0.6819  0.1210
  853SOL    HW1 4199   1.324   0.406   4.062 -1.8375  0.7360 -1.6831
  853SOL    HW2 4200   1.232   0.456   4.172  0.1823 -0.6490  0.7315
  854SOL     OW 4201   5.195   1.303   0.028  0.6689 -0.1209  0.2862
  854SOL    HW1 4202   5.159   1.353  -0.046 -0.1874 -0.0653  0.7307
  854SOL    HW2 4203   5.284   1.337   0.039 -0.6683  3.1830  2.1962
  855SOL     OW 4204   3.338   3.836   1.020 -0.7298  0.1633 -0.8197
  855SOL    HW1 4205   3.388   3.847   0.939  2.3035  1.1263  1.0359
  855SOL    HW2 4206   3.340   3.742   1.037 -0.4096  0.0861 -1.2707
  856SOL     OW 4207   0.994   1.177   1.162 -0.0140 -0.1099 -0.2967
  856SOL    HW1 4208   0.998   1.090   1.202  1.7977  0.1388  0.1422
  856SOL    HW2 4209   0.992   1.160   1.068 -1.3927 -0.6390 -0.1960
  857SOL     OW 4210   5.374   6.105   4.456 -0.3112  0.2658 -0.0418
  857SOL    HW1 4211   5.426   6.179   4.424  0.4668 -1.0279 -1.9265
  857SOL    HW2 4212   5.290   6.114   4.410 -0.2561  0.0475 -0.1856
  858SOL     OW 4213   0.721   5.472   2.107 -0.0894  0.0317 -0.4728
  858SOL    HW1 4214   0.761   5.545   2.060  0.1827 -0.7783 -1.5286
  858SOL    HW2 4215   0.647   5.447   2.052 -0.2278 -0.4429 -0.0715
  859SOL     OW 4216   6.557   3.071   1.348 -0.3226  0.0173 -0.2171
  859SOL    HW1 4217   6.626   3.102   1.289 -0.7653  0.4005 -0.5380
  859SOL    HW2 4218   6.570   3.120   1.429 -1.2853  1.4030 -0.8618
  860SOL     OW 4219   6.385   0.190   2.352  0.0856  0.1431 -0.2328
  860SOL    HW1 4220   6.476   0.169   2.333  0.0260  0.0609 -0.4302
  860SOL    HW2 4221   6.387   0.282   2.378 -0.2672  1.4005 -4.0684
  861SOL     OW 4222   6.398   1.208   0.493  0.1757  0.1575  0.4019
  861SOL    HW1 4223   6.410   1.267   0.419  0.5627 -0.1736  0.1962
  861SOL    HW2 4224   6.329   1.148   0.465 -0.7347  0.9466  0.8898
  862SOL     OW 4225   6.396   3.626   3.239 -0.2715  0.3460 -0.6260
  862SOL    HW1 4226   6.480   3.590   3.270  0.3368  1.5603 -0.7927
  862SOL    HW2 4227   6.349   3.550   3.205  0.6335 -0.4151 -0.2551
  863SOL     OW 4228   6.538   4.389   3.532 -0.1645 -0.1445  0.5087
  863SOL    HW1 4229   6.596   4.454   3.493 -1.6616  0.0562 -1.5448
  863SOL    HW2 4230   6.471   4.442   3.576 -0.6445 -0.2979 -0.0266
  864SOL     OW 4231   2.858   5.450   1.092 -0.5017  0.3596  0.3991
  864SOL    HW1 4232   2.888   5.529   1.046 -1.2312  0.4003 -0.0185
  864SOL    HW2 4233   2.816   5.397   1.024  2.8907 -1.9944 -0.1131
  865SOL     OW 4234   5.945   5.270   0.868  0.2640 -0.1507  0.3539
  865SOL    HW1 4235   6.023   5.244   0.818 -0.7898  0.1988 -1.5717
  865SOL    HW2 4236   5.939   5.365   0.853 -0.7583 -0.2454  0.1380
  866SOL     OW 4237   1.886   5.649   0.423  0.4412  0.6602 -0.1769
  866SOL    HW1 4238   1.955   5.639   0.358  0.5237 -0.6350  0.1001
  866SOL    HW2 4239   1.927   5.630   0.506  0.1013  1.3834  0.1734
  867SOL     OW 4240   3.878   4.370   3.758  0.3628  0.2940 -0.3404
  867SOL    HW1 4241   3.898   4.463   3.761  1.8867 -0.0371  0.6105
  867SOL    HW2 4242   3.962   4.326   3.767 -0.2871 -1.1965 -1.0503
  868SOL     OW 4243   1.768   3.166   1.255 -0.0442 -1.0486  0.3042
  868SOL    HW1 4244   1.789   3.238   1.194 -0.4008 -1.7766 -0.7059
  868SOL    HW2 4245   1.750   3.210   1.338 -0.4032  0.0579 -0.3330
  869SOL     OW 4246   4.605   3.623   1.007  0.4059 -0.2870 -0.4921
  869SOL    HW1 4247   4.520   3.643   1.046  0.5433 -2.1187  0.8933
  869SOL    HW2 4248   4.592   3.636   0.913 -0.2198  3.3150 -0.0213
  870SOL     OW 4249   6.405   4.380   4.384  0.0078  0.7907 -0.0662
  870SOL    HW1 4250   6.335   4.322   4.354  1.2589 -0.8426  0.0308
  870SOL    HW2 4251   6.363   4.439   4.446 -1.2123 -0.3643  0.2484
  871SOL     OW 4252   2.433   5.779   1.272  0.3523 -0.0524  0.2822
  871SOL    HW1 4253   2.349   5.738   1.292  0.1743  1.0165  1.9572
  871SOL    HW2 4254   2.471   5.800   1.358  0.7939  2.4630 -0.4203
  872SOL     OW 4255   4.896   1.206   0.392  0.2443 -0.3564  0.0187
  872SOL    HW1 4256   4.856   1.262   0.326 -2.9874 -0.7533  1.4113
  872SOL    HW2 4257   4.943   1.266   0.450 -0.0884  0.4418 -0.5228
  873SOL     OW 4258   5.857   4.053   3.344  0.1430  0.1277 -0.4166
  873SOL    HW1 4259   5.788   4.002   3.302  1.4726 -0.7253 -1.6617
  873SOL    HW2 4260   5.870   4.013   3.429  0.1283 -0.6650 -0.7830
  874SOL     OW 4261   3.645   3.048   4.319  0.1875  0.4152  0.1545
  874SOL    HW1 4262   3.682   2.960   4.310 -0.5297  0.2073 -0.9236
  874SOL    HW2 4263   3.571   3.037   4.380  0.9081  0.5397  1.0751
  875SOL     OW 4264   2.908   0.650   2.361  1.0756 -0.1752  0.0481
  875SOL    HW1 4265   2.845   0.659   2.432  0.7423 -1.4203 -0.0527
  875SOL    HW2 4266   2.855   0.638   2.282  1.3888 -1.6343  0.0171
  876SOL     OW 4267   3.323   0.641   4.023 -0.0154  0.3207  0.2944
  876SOL    HW1 4268   3.360   0.726   4.001  0.8179 -0.1971 -0.3914
  876SOL    HW2 4269   3.239   0.661   4.064  1.3600  1.6022  2.7024
  877SOL     OW 4270   3.023   2.745   1.488 -1.1196  0.1685  0.0517
  877SOL    HW1 4271   3.048   2.768   1.398 -1.2438  0.0795 -0.0057
  877SOL    HW2 4272   2.948   2.686   1.478 -0.3740 -0.8455  0.1663
  878SOL     OW 4273   2.337   3.203   2.924  0.0548 -0.2319 -0.5616
  878SOL    HW1 4274   2.370   3.292   2.928  1.2121 -0.6827  0.9864
  878SOL    HW2 4275   2.245   3.212   2.901 -0.0839  1.4300  0.5015
  879SOL     OW 4276   6.336   3.700   1.299  0.1311 -0.1410  0.4447
  879SOL    HW1 4277   6.255   3.733   1.261 -0.0966 -0.6285  0.5016
  879SOL    HW2 4278   6.314   3.677   1.389 -0.0239 -1.5455  0.0784
  880SOL     OW 4279   0.229   0.975   3.072  0.0592  0.0079 -0.1055
  880SOL    HW1 4280   0.308   0.956   3.122 -0.6630 -0.2663  0.9730
  880SOL    HW2 4281   0.244   1.061   3.033  0.7366  0.1239  0.3988
  881SOL     OW 4282   4.667   5.998   2.676 -0.2985 -0.2319  0.6936
  881SOL    HW1 4283   4.760   5.993   2.656 -0.2860  2.5647 -0.4354
  881SOL    HW2 4284   4.639   6.082   2.639 -2.5719  0.5657  3.8216
  882SOL     OW 4285   0.606   0.769   4.361  0.6016  0.5405  0.3902
  882SOL    HW1 4286   0.526   0.752   4.411  1.1936 -0.1864  1.0895
  882SOL    HW2 4287   0.590   0.855   4.321  0.6196  1.7970  2.8674
  883SOL     OW 4288   6.136   5.647   2.823 -0.0956  0.2964  0.2478
  883SOL    HW1 4289   6.197   5.698   2.875 -1.6380  3.2062 -0.6003
  883SOL    HW2 4290   6.143   5.684   2.735 -2.4499  0.1609 -0.0515
  884SOL     OW 4291   1.580   2.514   0.695 -0.2552  0.2357  0.0722
  884SOL    HW1 4292   1.590   2.477   0.783  0.2673 -0.7071 -0.3729
  884SOL    HW2 4293   1.566   2.608   0.710  0.1583  0.1384  1.1429
  885SOL     OW 4294   3.410   0.616   0.509 -0.4006 -0.0578  0.1010
  885SOL    HW1 4295   3.347   0.681   0.478 -1.3655  0.2486  2.4162
  885SOL    HW2 4296   3.489   0.631   0.457 -1.5292  1.0427 -1.3707
  886SOL     OW 4297   2.690   1.548   2.522  0.2465  0.4238  0.4433
  886SOL    HW1 4298   2.645   1.464   2.528  0.3375  0.3492  0.1090
  886SOL    HW2 4299   2.685   1.584   2.610 -1.0692  0.7332  0.2462
  887SOL     OW 4300   4.218   4.527   1.387 -0.2235  0.0023  0.0112
  887SOL    HW1 4301   4.188   4.556   1.301 -1.6458  0.1473  0.5342
  887SOL    HW2 4302   4.167   4.578   1.449 -1.5369 -2.2719  0.9484
  888SOL     OW 4303   1.183   0.489   3.834  0.0100 -0.2612  0.1165
  888SOL    HW1 4304   1.262   0.539   3.850 -0.0217  0.6961 -2.2672
  888SOL    HW2 4305   1.205   0.399   3.859  1.2411  0.3007  1.1306
  889SOL     OW 4306   3.533   3.491   0.753 -0.0326 -0.2949  0.1378
  889SOL    HW1 4307   3.554   3.545   0.677 -0.6369 -1.1658 -0.6677
  889SOL    HW2 4308   3.445   3.460   0.736  0.8634 -2.8429 -0.2187
  890SOL     OW 4309   0.350   1.920   3.673  0.2767  0.2204 -0.0654
  890SOL    HW1 4310   0.340   1.955   3.584 -2.0166 -0.7437 -0.2630
  890SOL    HW2 4311   0.318   1.989   3.730  1.0066  0.5386 -0.0333
  891SOL     OW 4312   3.107   3.416   4.085  0.2512  0.3348 -0.2534
  891SOL    HW1 4313   3.087   3.448   3.997  2.0715 -0.6287 -1.0527
  891SOL    HW2 4314   3.055   3.336   4.094 -1.6507  1.5649  0.4535
  892SOL     OW 4315   1.611   1.556   2.970 -0.0341  0.4925 -0.3893
  892SOL    HW1 4316   1.691   1.548   3.021  1.6832  2.9648 -2.4502
  892SOL    HW2 4317   1.550   1.605   3.026  0.5730  0.2708  0.4753
  893SOL     OW 4318   4.084   4.659   3.182 -0.5120  0.6347  0.3300
  893SOL    HW1 4319   4.144   4.618   3.120 -0.1322  1.8787 -0.1494
  893SOL    HW2 4320   4.044   4.586   3.229 -1.0938 -0.3659 -1.6277
  894SOL     OW 4321   3.150   3.022   2.095  0.2271 -0.2921 -0.0298
  894SOL    HW1 4322   3.187   2.968   2.025  1.4242 -1.3408  1.3534
  894SOL    HW2 4323   3.126   3.104   2.052 -0.4526 -1.4315 -1.9455
  895SOL     OW 4324   1.474   2.932   1.053 -1.1842  0.6715  0.0168
  895SOL    HW1 4325   1.482   2.846   1.094  1.1502  0.9543  0.2912
  895SOL    HW2 4326   1.565   2.960   1.039 -1.9024  2.4128 -1.4983
  896SOL     OW 4327   0.741   2.140   1.073 -0.5922 -0.4816  0.0763
  896SOL    HW1 4328   0.680   2.133   1.147 -0.5008  1.1939  0.3562
  896SOL    HW2 4329   0.826   2.156   1.114 -0.0589 -2.1696 -0.3347
  897SOL     OW 4330   5.002   3.091   2.667 -0.4373  0.5535 -0.2170
  897SOL    HW1 4331   4.949   3.158   2.625  1.4581  2.2654 -0.0484
  897SOL    HW2 4332   5.066   3.065   2.601  1.4252  1.9657  0.9327
  898SOL     OW 4333   1.375   6.064   3.213 -0.0721 -0.0595 -0.4859
  898SOL    HW1 4334   1.387   5.970   3.228 -2.0484 -0.4993 -1.3025
  898SOL    HW2 4335   1.448   6.089   3.157  0.4019 -1.1304 -0.3725
  899SOL     OW 4336   5.223   2.602   3.659 -0.3239  0.9598  0.1863
  899SOL    HW1 4337   5.222   2.598   3.754 -1.4953 -0.8302  0.1521
  899SOL    HW2 4338   5.181   2.686   3.638 -2.0047  0.4541  1.2784
  900SOL     OW 4339   0.556   0.119   4.612  0.0452  0.2321  0.2666
  900SOL    HW1 4340   0.651   0.127   4.608 -0.0594  1.0954 -1.2535
  900SOL    HW2 4341   0.534   0.058   4.541 -0.4935 -0.6584  1.1647
  901SOL     OW 4342   0.374   4.345   2.718  0.1992  0.0917  0.2051
  901SOL    HW1 4343   0.382   4.252   2.701 -1.3510 -0.3148  1.4557
  901SOL    HW2 4344   0.460   4.372   2.750  0.1526 -1.3235  1.6155
  902SOL     OW 4345   2.240   2.556   1.546  0.1954  0.2169  0.7493
  902SOL    HW1 4346   2.241   2.577   1.639 -1.9721 -1.1996  1.1570
  902SOL    HW2 4347   2.311   2.609   1.509  2.0951 -0.2485  3.4004
  903SOL     OW 4348   1.684   5.496   2.949 -0.6164  0.3635  0.2625
  903SOL    HW1 4349   1.651   5.484   3.038 -1.6289 -0.2186 -0.1723
  903SOL    HW2 4350   1.652   5.420   2.901  0.3567  0.4061 -0.4857
  904SOL     OW 4351   3.496   5.318   4.104  1.0341 -0.7939  0.0480
  904SOL    HW1 4352   3.587   5.334   4.126  0.9636  0.5062 -0.5271
  904SOL    HW2 4353   3.468   5.250   4.165  2.0830 -0.4426  0.9426
  905SOL     OW 4354   1.954   3.736   4.321 -0.1770  0.3685  0.4750
  905SOL    HW1 4355   1.968   3.827   4.294  2.2125  0.3939  1.5215
  905SOL    HW2 4356   1.992   3.684   4.251 -1.4933  0.1404 -0.0955
  906SOL     OW 4357   2.637   0.679   0.962  0.0260 -0.0140 -0.0317
  906SOL    HW1 4358   2.642   0.677   0.866 -0.1545 -1.0192 -0.0346
  906SOL    HW2 4359   2.617   0.770   0.983  0.1450  0.2360 -0.9441
  907SOL     OW 4360   2.277   2.236   2.804 -0.0970  0.1608  0.0671
  907SOL    HW1 4361   2.255   2.275   2.719 -0.6042  1.1452  0.6286
  907SOL    HW2 4362   2.195   2.196   2.833  0.0601 -0.1245  0.1129
  908SOL     OW 4363   2.926   6.088   0.028 -0.1108  0.0739  0.0693
  908SOL    HW1 4364   2.919   6.080   0.123 -1.0946 -0.8846 -0.0737
  908SOL    HW2 4365   2.837   6.105  -0.002 -0.0776 -1.1472 -0.8097
  909SOL     OW 4366   1.108   6.003   2.344 -0.5516 -0.1832 -0.4508
  909SOL    HW1 4367   1.170   5.934   2.320 -0.7091 -0.0463 -1.3141
  909SOL    HW2 4368   1.162   6.070   2.386 -0.6804 -1.6588  2.2800
  910SOL     OW 4369   3.750   3.700   1.632  0.5551  0.0485  0.0621
  910SOL    HW1 4370   3.711   3.741   1.555 -1.2086 -1.5241  0.0424
  910SOL    HW2 4371   3.715   3.749   1.706 -0.9553 -0.8879  0.0058
  911SOL     OW 4372   3.620   1.078   3.734  0.2428 -0.5506  0.3278
  911SOL    HW1 4373   3.668   1.100   3.654  0.3004  0.1489  0.5508
  911SOL    HW2 4374   3.655   1.138   3.800 -0.5183 -0.4417  0.6358
  912SOL     OW 4375   4.674   3.097   2.571  0.1378 -0.6001  0.3262
  912SOL    HW1 4376   4.605   3.074   2.635 -0.7058  1.1847  0.1291
  912SOL    HW2 4377   4.721   3.015   2.556 -0.3808 -1.3341  2.3546
  913SOL     OW 4378   5.566   3.343   4.552  0.5313 -0.8409 -0.0885
  913SOL    HW1 4379   5.607   3.366   4.468 -3.3215  0.9599 -1.7202
  913SOL    HW2 4380   5.492   3.288   4.528 -1.7930  1.2252  1.7939
  914SOL     OW 4381   5.049   6.200   2.260  0.0393  0.4487 -0.3390
  914SOL    HW1 4382   4.993   6.222   2.186 -0.5441  1.2046  0.3047
  914SOL    HW2 4383   5.138   6.198   2.224 -0.3003  0.1790 -1.1787
  915SOL     OW 4384   1.562   3.363   4.274 -0.8613 -0.2374  0.2239
  915SOL    HW1 4385   1.527   3.429   4.213 -1.8692 -1.7827 -0.9441
  915SOL    HW2 4386   1.657   3.367   4.262 -0.8605  1.3076  0.5253
  916SOL     OW 4387   5.101   5.030   0.545  0.4209 -0.3892 -0.5511
  916SOL    HW1 4388   5.101   5.084   0.466  1.8167 -1.1022 -1.0575
  916SOL    HW2 4389   5.071   4.944   0.515  0.9015 -0.6493 -0.2873
  917SOL     OW 4390   3.300   1.640   2.170  0.0608 -0.2203 -0.6135
  917SOL    HW1 4391   3.208   1.667   2.167  0.6542  2.1390  0.2043
  917SOL    HW2 4392   3.314   1.610   2.259  0.3340  0.4769 -0.4160
  918SOL     OW 4393   5.344   2.332   3.834  0.4481  0.6058  0.2196
  918SOL    HW1 4394   5.267   2.275   3.837 -2.3562  3.9151 -1.5474
  918SOL    HW2 4395   5.383   2.314   3.749  0.4955  0.2473  0.3150
  919SOL     OW 4396   0.798   4.579   4.287 -0.7045  0.4976  0.4194
  919SOL    HW1 4397   0.814   4.530   4.368  1.8249 -0.4198 -0.5124
  919SOL    HW2 4398   0.842   4.663   4.301 -1.0621  0.6979  0.3406
  920SOL     OW 4399   0.201   0.960   3.791  0.3169  0.3639 -0.3127
  920SOL    HW1 4400   0.133   0.928   3.850 -0.5682 -3.0188 -2.8422
  920SOL    HW2 4401   0.164   1.040   3.753 -0.7668  0.4099  0.7700
  921SOL     OW 4402   1.803   5.998   2.206  0.1205  0.0270 -0.2578
  921SOL    HW1 4403   1.745   5.961   2.140 -0.5963 -1.2455  1.0280
  921SOL    HW2 4404   1.888   5.956   2.190  0.1341  0.2437 -0.7743
  922SOL     OW 4405   4.387   0.329   1.062  0.1057 -0.5199  0.3288
  922SOL    HW1 4406   4.457   0.351   1.001 -0.9793  0.7877 -0.5207
  922SOL    HW2 4407   4.371   0.235   1.048 -0.7613 -0.0819 -2.1782
  923SOL     OW 4408   6.228   5.850   4.219  0.2189 -0.6018 -0.6315
  923SOL    HW1 4409   6.215   5.901   4.139 -0.0252  1.8012  0.8391
  923SOL    HW2 4410   6.323   5.842   4.227  0.4170  1.9383  0.3935
  924SOL     OW 4411   5.316   2.514   4.552  0.7719  0.2213 -0.4603
  924SOL    HW1 4412   5.317   2.609   4.561  1.6967  0.2288 -0.5716
  924SOL    HW2 4413   5.353   2.481   4.634 -0.6107 -0.0967  0.0604
  925SOL     OW 4414   0.241   2.936   2.981 -0.5478  0.3916 -0.3086
  925SOL    HW1 4415   0.335   2.936   2.963 -0.4549 -1.8028 -0.0892
  925SOL    HW2 4416   0.231   2.883   3.060 -2.0915 -0.6045 -1.1193
  926SOL     OW 4417   5.019   1.027   2.776 -0.4204  0.0773 -0.2929
  926SOL    HW1 4418   4.958   1.024   2.703  0.9926  0.0214 -1.5103
  926SOL    HW2 4419   5.078   1.100   2.756 -0.4953  0.5901  1.2061
  927SOL     OW 4420   0.932   4.274   1.611  0.0083  0.4418  0.1250
  927SOL    HW1 4421   1.019   4.300   1.639 -0.2165 -0.1057  1.3681
  927SOL    HW2 4422   0.906   4.206   1.672 -1.1581  0.3566 -0.4397
  928SOL     OW 4423   5.599   1.857   0.426 -0.4899  0.2368  0.1505
  928SOL    HW1 4424   5.573   1.949   0.424 -0.4188  0.2545  0.0028
  928SOL    HW2 4425   5.693   1.858   0.407 -0.5362  0.1168 -0.0950
  929SOL     OW 4426   4.394   2.791   0.798  0.6793  0.2427  0.2115
  929SOL    HW1 4427   4.316   2.737   0.785  0.8700 -0.1191  0.5365
  929SOL    HW2 4428   4.396   2.849   0.722 -0.1406  0.5528  0.4265
  930SOL     OW 4429   5.679   0.176   4.501  0.0342 -0.0818  0.1673
  930SOL    HW1 4430   5.689   0.081   4.511 -0.4162 -0.3866 -1.7726
  930SOL    HW2 4431   5.655   0.207   4.588  2.1555 -1.4498  1.3104
  931SOL     OW 4432   4.846   1.020   1.688  0.2094  0.9980 -0.1935
  931SOL    HW1 4433   4.900   1.099   1.693  0.3135  0.9722 -0.8867
  931SOL    HW2 4434   4.883   0.970   1.615  1.3769 -0.6136  1.3921
  932SOL     OW 4435   0.627   6.541   3.463 -0.2445  0.1611  0.3310
  932SOL    HW1 4436   0.690   6.473   3.437  1.5992  2.6250 -2.4394
  932SOL    HW2 4437   0.646   6.557   3.555  1.1604 -1.2177  0.3341
  933SOL     OW 4438   5.193   3.817   0.800 -0.2215  0.2852  0.2097
  933SOL    HW1 4439   5.199   3.758   0.725 -0.6353  1.3012 -0.6309
  933SOL    HW2 4440   5.128   3.776   0.857  0.2878 -0.6280  0.1577
  934SOL     OW 4441   6.571   2.298   1.482 -0.6083 -0.6034 -0.0281
  934SOL    HW1 4442   6.665   2.286   1.467  0.4214  1.9343  3.1605
  934SOL    HW2 4443   6.547   2.372   1.426 -0.3017 -0.2773  0.2639
  935SOL     OW 4444   2.655   5.331   1.628 -0.5576  0.1757  0.5966
  935SOL    HW1 4445   2.715   5.310   1.699  0.3155  0.3772 -0.0563
  935SOL    HW2 4446   2.623   5.246   1.597 -2.2517  0.1261  2.2665
  936SOL     OW 4447   0.367   0.712   4.506 -0.2842 -0.1466 -0.5993
  936SOL    HW1 4448   0.364   0.676   4.594 -1.0397  0.8872 -0.1844
  936SOL    HW2 4449   0.309   0.655   4.455 -0.4083 -0.3228 -0.2660
  937SOL     OW 4450   2.769   4.170   2.622  0.6094  0.5200  0.3563
  937SOL    HW1 4451   2.829   4.097   2.640  0.5890  0.8389  1.8367
  937SOL    HW2 4452   2.805   4.211   2.543  1.4390 -0.2308  0.3268
  938SOL     OW 4453   4.749   5.073   2.572  0.3425  0.0020 -0.6091
  938SOL    HW1 4454   4.828   5.109   2.531  1.2581 -0.8497  0.3630
  938SOL    HW2 4455   4.712   5.146   2.622  1.7306 -0.1431  0.6860
  939SOL     OW 4456   0.749   2.809   3.232 -0.2478  0.2201 -0.1583
  939SOL    HW1 4457   0.749   2.836   3.324  0.2027  1.3615 -0.4782
  939SOL    HW2 4458   0.809   2.734   3.230  0.2957  0.6231  0.3728
  940SOL     OW 4459   5.253   6.429   2.026 -0.0810  0.4033 -0.6195
  940SOL    HW1 4460   5.318   6.490   2.061 -0.0367  0.2595 -0.4491
  940SOL    HW2 4461   5.295   6.389   1.951  0.7558 -1.0691  0.5777
  941SOL     OW 4462   3.071   2.674   0.842  0.2730  0.8536  0.5406
  941SOL    HW1 4463   3.164   2.693   0.825  0.5892 -0.1391  1.0377
  941SOL    HW2 4464   3.072   2.619   0.921 -0.6653  0.1164  0.0663
  942SOL     OW 4465   0.054   0.778   3.162 -0.1634  0.2030 -0.3968
  942SOL    HW1 4466   0.139   0.820   3.154  0.0214  0.1885  1.1932
  942SOL    HW2 4467   0.045   0.726   3.082  0.5332  1.5781 -1.4004
  943SOL     OW 4468   6.131   1.188   3.552  0.2591  0.3283 -0.2097
  943SOL    HW1 4469   6.184   1.173   3.630  1.0950  0.4297 -0.7507
  943SOL    HW2 4470   6.115   1.100   3.517 -0.3005  0.2651  0.1788
  944SOL     OW 4471   1.086   3.700   3.540 -0.1011  0.5849 -0.1319
  944SOL    HW1 4472   1.014   3.705   3.603  1.3413  0.2860  1.6461
  944SOL    HW2 4473   1.096   3.607   3.522 -0.7626  0.7015 -1.1301
  945SOL     OW 4474   0.836   2.329   2.333  0.1216  0.4236  0.0158
  945SOL    HW1 4475   0.888   2.292   2.404  2.3412 -0.1675 -1.7923
  945SOL    HW2 4476   0.899   2.376   2.279 -1.7346  2.1471 -0.8018
  946SOL     OW 4477   3.464   2.006   3.601  0.2622  0.0442  0.3350
  946SOL    HW1 4478   3.490   2.050   3.520  0.1259  0.4136  0.4891
  946SOL    HW2 4479   3.371   1.988   3.589  0.5786 -1.2997 -0.2272
  947SOL     OW 4480   1.992   2.100   1.124 -0.4638 -0.4742  0.4895
  947SOL    HW1 4481   2.044   2.147   1.189  1.1757 -1.1619 -0.2749
  947SOL    HW2 4482   1.999   2.008   1.150 -0.0578 -0.7195 -0.4608
  948SOL     OW 4483   0.364   2.746   1.598  0.1911 -0.1340  0.5068
  948SOL    HW1 4484   0.332   2.835   1.585 -0.1646 -0.4378 -0.9049
  948SOL    HW2 4485   0.358   2.731   1.692  3.3829  2.4489  1.2886
  949SOL     OW 4486   1.943   5.582   2.644 -0.3256 -0.0513  0.1419
  949SOL    HW1 4487   1.947   5.542   2.731  0.4037  1.0479  0.6343
  949SOL    HW2 4488   2.027   5.627   2.634 -0.8056  0.6878 -0.7131
  950SOL     OW 4489   5.438   4.922   4.047  0.3667 -0.3095 -0.1064
  950SOL    HW1 4490   5.454   4.828   4.054  1.6642 -0.1461 -0.5882
  950SOL    HW2 4491   5.439   4.953   4.138 -0.9491 -0.8756  0.1207
  951SOL     OW 4492   5.213   4.056   0.241 -0.0453  0.3271 -0.0077
  951SOL    HW1 4493   5.266   4.036   0.164  1.3810  3.8479 -0.1359
  951SOL    HW2 4494   5.262   4.018   0.314 -1.1607 -2.6076 -0.6614
  952SOL     OW 4495   2.110   4.906   3.065 -0.2729 -0.6815  0.5404
  952SOL    HW1 4496   2.149   4.819   3.061  2.1243  0.3332 -0.0178
  952SOL    HW2 4497   2.157   4.950   3.136  0.3100  0.9008 -0.7558
  953SOL     OW 4498   2.057   5.114   0.113 -0.2758  0.3998  0.1130
  953SOL    HW1 4499   2.011   5.134   0.032 -0.1911 -1.9599 -0.5920
  953SOL    HW2 4500   2.102   5.195   0.136 -0.2476  1.1142 -2.2300
  954SOL     OW 4501   0.110   4.481   2.611 -0.7261  0.9097  0.0506
  954SOL    HW1 4502   0.178   4.423   2.646 -2.7128  0.4815  3.6793
  954SOL    HW2 4503   0.072   4.431   2.538 -0.3688 -1.0462  1.1252
  955SOL     OW 4504   3.601   2.886   4.049 -0.1465 -0.3924  0.6341
  955SOL    HW1 4505   3.601   2.982   4.045 -1.3989 -0.4053 -0.1793
  955SOL    HW2 4506   3.515   2.864   4.085 -0.0817 -1.2130  0.3044
  956SOL     OW 4507   0.156   1.240   1.287  0.4972 -0.2078  0.2977
  956SOL    HW1 4508   0.114   1.326   1.284  0.3520 -0.3170 -1.0553
  956SOL    HW2 4509   0.250   1.260   1.278  0.4908 -0.1696  0.3136
  957SOL     OW 4510   4.795   1.823   0.555 -0.0676  0.0336 -0.0609
  957SOL    HW1 4511   4.819   1.886   0.622 -0.5807  0.5557 -0.3609
  957SOL    HW2 4512   4.863   1.755   0.560  0.3411  0.4732  0.4351
  958SOL     OW 4513   0.278   4.425   4.539 -0.5782  0.3605  0.6935
  958SOL    HW1 4514   0.324   4.351   4.499 -0.9242 -0.9431  2.6097
  958SOL    HW2 4515   0.347   4.477   4.580 -0.6149 -1.1787  2.8934
  959SOL     OW 4516   2.644   2.690   1.664 -0.3149  0.0240 -0.1791
  959SOL    HW1 4517   2.694   2.645   1.597 -1.3402  0.8817 -1.5830
  959SOL    HW2 4518   2.645   2.782   1.638 -1.9551  0.1746  0.1427
  960SOL     OW 4519   5.551   4.334   2.811  0.1910  0.1949  0.3028
  960SOL    HW1 4520   5.533   4.415   2.764 -2.4011 -0.6611 -0.3634
  960SOL    HW2 4521   5.636   4.348   2.853  0.4353  2.7098 -0.8903
  961SOL     OW 4522   0.223   1.216   0.830  0.6766  0.2138 -0.6250
  961SOL    HW1 4523   0.155   1.169   0.878  1.8918  0.4194  1.4246
  961SOL    HW2 4524   0.198   1.208   0.738 -1.9377  0.0557  0.0258
  962SOL     OW 4525   4.786   4.903   3.589  0.2018 -0.7372  0.2743
  962SOL    HW1 4526   4.861   4.963   3.592 -0.6353  0.3348  0.3491
  962SOL    HW2 4527   4.753   4.902   3.679 -1.6144  1.1101 -0.3068
  963SOL     OW 4528   6.255   1.073   3.916 -0.2452  0.0187  0.4084
  963SOL    HW1 4529   6.290   1.008   3.976 -1.5776 -0.6897  0.4667
  963SOL    HW2 4530   6.328   1.132   3.898  0.5202 -0.4942  1.7199
  964SOL     OW 4531   2.669   1.861   2.360  0.4899 -0.2398 -0.6337
  964SOL    HW1 4532   2.686   1.824   2.273  2.1408  0.7437 -0.7703
  964SOL    HW2 4533   2.738   1.825   2.415  1.4009  1.6338 -0.4956
  965SOL     OW 4534   2.175   1.418   3.766 -0.2580  0.4475  0.1219
  965SOL    HW1 4535   2.097   1.412   3.821 -1.2407  0.6667 -1.1929
  965SOL    HW2 4536   2.166   1.345   3.704  0.3538  0.7441 -0.3243
  966SOL     OW 4537   5.903   3.732   1.069 -0.1179  0.1870 -0.2435
  966SOL    HW1 4538   5.816   3.719   1.031 -0.6790  2.3605  0.1665
  966SOL    HW2 4539   5.955   3.660   1.034 -1.9858 -0.9796 -0.7593
  967SOL     OW 4540   3.868   2.670   3.591  0.0735  0.0727  0.3024
  967SOL    HW1 4541   3.782   2.636   3.614  0.1508 -0.3999 -0.0950
  967SOL    HW2 4542   3.924   2.644   3.665 -0.5339  2.1878  1.5870
  968SOL     OW 4543   0.834   1.348   3.095 -0.2772  0.1956 -0.3693
  968SOL    HW1 4544   0.834   1.313   3.005 -0.0160  3.4262 -1.7574
  968SOL    HW2 4545   0.925   1.373   3.110 -0.7165  1.6729 -0.0848
  969SOL     OW 4546   6.241   2.541   2.646 -0.1987  0.1389 -0.2751
  969SOL    HW1 4547   6.155   2.507   2.671 -0.1600  0.3214  0.1125
  969SOL    HW2 4548   6.301   2.469   2.664 -0.2666  0.0243 -0.5100
  970SOL     OW 4549   3.143   5.256   3.837  0.2771  0.2938 -0.1304
  970SOL    HW1 4550   3.061   5.217   3.865  0.4447 -0.8852 -1.1940
  970SOL    HW2 4551   3.118   5.314   3.764  0.4154 -0.2723 -0.6312
  971SOL     OW 4552   2.816   3.373   4.424  0.2061 -0.1841  0.3945
  971SOL    HW1 4553   2.881   3.439   4.447  0.1330  0.2036 -0.4757
  971SOL    HW2 4554   2.739   3.398   4.476  0.6042 -0.3944  1.1012
  972SOL     OW 4555   0.675   2.819   1.929  0.0198  0.1115  0.3261
  972SOL    HW1 4556   0.611   2.793   1.995 -0.0004  3.6888  1.9429
  972SOL    HW2 4557   0.630   2.808   1.845 -1.4350 -0.6669  1.1848
  973SOL     OW 4558   2.066   6.218   2.541 -0.0141  0.5265  0.1291
  973SOL    HW1 4559   1.994   6.275   2.516 -1.1223 -1.0092 -0.3340
  973SOL    HW2 4560   2.143   6.256   2.500 -0.4586  2.4449  0.9883
  974SOL     OW 4561   3.904   2.462   3.263 -0.2805  0.4702 -0.8949
  974SOL    HW1 4562   3.817   2.432   3.291  0.9112 -0.4553  2.1927
  974SOL    HW2 4563   3.923   2.411   3.185 -0.9521 -2.2974  0.6349
  975SOL     OW 4564   3.634   4.539   1.879 -0.5249 -0.0470  0.6544
  975SOL    HW1 4565   3.725   4.509   1.883 -0.2392  0.6789 -0.0117
  975SOL    HW2 4566   3.594   4.507   1.959  0.4501  0.0161  1.1832
  976SOL     OW 4567   5.926   2.622   3.257 -0.4613  0.0793 -0.2168
  976SOL    HW1 4568   5.847   2.567   3.260 -1.1220  1.0644  1.1273
  976SOL    HW2 4569   5.971   2.594   3.177 -2.8281  0.4080 -1.7705
  977SOL     OW 4570   2.476   5.753   2.302  0.2964  0.3154 -0.3168
  977SOL    HW1 4571   2.493   5.661   2.281  3.0760  0.1887  1.8302
  977SOL    HW2 4572   2.546   5.800   2.256 -0.6200  1.3065 -0.7294
  978SOL     OW 4573   5.109   5.615   2.978 -0.7024 -0.2659 -0.9925
  978SOL    HW1 4574   5.081   5.706   2.973 -0.1829 -0.0937 -0.8217
  978SOL    HW2 4575   5.201   5.616   2.951  0.0496 -0.3546  1.3492
  979SOL     OW 4576   5.596   0.998   1.140  0.2808 -0.5605  0.1324
  979SOL    HW1 4577   5.642   0.991   1.224  1.3879 -0.4768 -0.4593
  979SOL    HW2 4578   5.591   1.092   1.123  0.4693 -0.5965 -0.1211
  980SOL     OW 4579   3.890   4.186   1.339 -0.2548  0.3092 -0.2457
  980SOL    HW1 4580   3.964   4.143   1.382  0.6326  1.6579 -0.3712
  980SOL    HW2 4581   3.904   4.169   1.246 -0.1032  0.5533 -0.2685
  981SOL     OW 4582   4.111   2.854   3.424 -0.2629  0.2781 -0.5369
  981SOL    HW1 4583   4.053   2.915   3.378 -0.6030 -0.3761 -0.9801
  981SOL    HW2 4584   4.056   2.778   3.444  0.1363  0.1495  0.0974
  982SOL     OW 4585   6.151   2.123   4.587  0.1851  0.1162 -0.6405
  982SOL    HW1 4586   6.161   2.182   4.662  1.0985 -1.1100  0.2329
  982SOL    HW2 4587   6.240   2.090   4.571 -0.6153 -2.8563  0.4435
  983SOL     OW 4588   6.495   2.426   0.864  0.0021 -0.3254  0.4313
  983SOL    HW1 4589   6.412   2.393   0.831 -0.5437  0.9693  0.4464
  983SOL    HW2 4590   6.558   2.405   0.795 -0.7167  0.3965 -0.4781
  984SOL     OW 4591   2.191   1.917   4.183  0.1806 -0.3975  0.4355
  984SOL    HW1 4592   2.246   1.853   4.137  0.9675 -0.7640  1.8241
  984SOL    HW2 4593   2.252   1.985   4.211 -0.5956  0.8143 -0.7039
  985SOL     OW 4594   4.379   5.378   2.191 -0.0078 -0.0499  0.1586
  985SOL    HW1 4595   4.298   5.417   2.224  0.4154  1.9615 -1.0192
  985SOL    HW2 4596   4.441   5.385   2.263 -0.5528 -0.5742  0.6870
  986SOL     OW 4597   0.917   3.367   0.641  0.1506  0.5405 -0.0273
  986SOL    HW1 4598   0.872   3.296   0.594  1.9401 -1.2700  0.8146
  986SOL    HW2 4599   1.005   3.369   0.601  0.8870  0.6599  1.5276
  987SOL     OW 4600   2.608   2.062   1.701 -0.1776  0.1356 -0.4398
  987SOL    HW1 4601   2.637   2.012   1.625 -2.0093 -0.7549 -0.6043
  987SOL    HW2 4602   2.548   2.128   1.666 -1.8228 -0.9203  0.2810
  988SOL     OW 4603   0.796   1.520   1.130  0.0908 -0.5263 -0.3602
  988SOL    HW1 4604   0.801   1.457   1.059 -0.9502 -0.6623 -0.3364
  988SOL    HW2 4605   0.885   1.553   1.140  0.3412 -0.8533 -1.4065
  989SOL     OW 4606   2.372   3.838   2.372 -0.4996 -0.0290 -0.3827
  989SOL    HW1 4607   2.452   3.809   2.329 -0.3383  0.3446 -0.3402
  989SOL    HW2 4608   2.319   3.874   2.301 -0.6015 -0.2131 -0.4004
  990SOL     OW 4609   3.390   4.805   0.978 -0.1546 -0.5552 -0.8949
  990SOL    HW1 4610   3.352   4.751   1.048 -2.9816  1.0557 -1.0586
  990SOL    HW2 4611   3.353   4.769   0.897 -0.4192  0.3332 -1.1746
  991SOL     OW 4612   1.931   3.694   1.464 -0.9909  0.4067  0.1697
  991SOL    HW1 4613   1.842   3.729   1.468 -1.1579  0.3604 -1.9652
  991SOL    HW2 4614   1.979   3.741   1.533 -2.7266  0.1562  1.6041
  992SOL     OW 4615   2.339   3.791   1.354  0.3568  0.0183 -0.1439
  992SOL    HW1 4616   2.376   3.817   1.270 -1.0133 -0.3289 -0.8807
  992SOL    HW2 4617   2.293   3.869   1.385 -0.5773 -0.3522 -0.5557
  993SOL     OW 4618   3.590   6.122   2.061 -0.3716  0.4959  0.1430
  993SOL    HW1 4619   3.655   6.187   2.088  0.4264 -1.3641  3.0601
  993SOL    HW2 4620   3.641   6.054   2.018 -0.7361  0.1863  0.2015
  994SOL     OW 4621   6.419   1.030   2.623  0.5018  0.1532 -0.2559
  994SOL    HW1 4622   6.446   0.986   2.705 -1.3765 -2.3307 -0.8463
  994SOL    HW2 4623   6.475   0.990   2.556  1.2372  1.3425 -0.3728
  995SOL     OW 4624   1.652   5.777   3.035  0.7555 -0.0192  0.4063
  995SOL    HW1 4625   1.724   5.840   3.028  0.3423  0.3414 -0.8595
  995SOL    HW2 4626   1.687   5.695   3.001 -0.2495  0.9012 -3.3113
  996SOL     OW 4627   6.465   5.217   2.146  0.0643  0.9737 -0.4874
  996SOL    HW1 4628   6.493   5.179   2.063  0.6467 -0.4213  0.3113
  996SOL    HW2 4629   6.480   5.148   2.210  1.2000  2.5541  1.0445
  997SOL     OW 4630   5.409   6.175   1.445 -0.1299 -0.0021  0.0178
  997SOL    HW1 4631   5.358   6.237   1.498  1.0615 -0.3636  1.6863
  997SOL    HW2 4632   5.489   6.160   1.497  1.1853 -0.2792 -1.9821
  998SOL     OW 4633   4.090   6.337   3.988 -0.3200 -0.2495 -0.4575
  998SOL    HW1 4634   3.996   6.349   3.985 -0.4212 -1.0770 -1.0104
  998SOL    HW2 4635   4.113   6.348   4.080 -0.9607 -0.1251 -0.3077
  999SOL     OW 4636   1.325   5.293   2.907 -0.4700 -0.0097  0.5160
  999SOL    HW1 4637   1.267   5.219   2.922 -0.1830 -0.1209  1.0879
  999SOL    HW2 4638   1.287   5.365   2.957 -0.0479 -0.1180  0.9959
 1000SOL     OW 4639   0.984   1.825   3.591 -0.0604  0.0276  0.0581
 1000SOL    HW1 4640   0.932   1.800   3.515  0.4968 -0.2724 -0.2370
 1000SOL    HW2 4641   0.954   1.913   3.614  0.2596  0.4199 -0.9636
 1001SOL     OW 4642   3.077   2.660   1.754 -0.6125  0.2484 -0.0309
 1001SOL    HW1 4643   3.160   2.614   1.761 -1.4345 -1.2609  0.2194
 1001SOL    HW2 4644   3.067   2.679   1.661 -0.6245 -0.8194 -0.2552
 1002SOL     OW 4645   2.553   2.193   4.149 -0.3056 -0.4268  0.3732
 1002SOL    HW1 4646   2.543   2.277   4.195 -0.0808 -0.0021 -0.3397
 1002SOL    HW2 4647   2.466   2.173   4.116 -0.0748  0.3012 -0.7517
 1003SOL     OW 4648   2.573   5.107   4.038 -0.2513  0.3530 -0.2698
 1003SOL    HW1 4649   2.493   5.109   4.090  0.5282  0.5558  0.9602
 1003SOL    HW2 4650   2.586   5.198   4.010 -0.1264  0.4344  0.0500
 1004SOL     OW 4651   0.061   5.432   3.765  0.3499 -0.3651 -0.3933
 1004SOL    HW1 4652   0.141   5.423   3.817  0.8144 -1.1204 -1.2142
 1004SOL    HW2 4653   0.072   5.371   3.692 -1.1727 -0.8040 -0.2953
 1005SOL     OW 4654   1.118   1.484   2.862  0.1984  0.2420 -0.1369
 1005SOL    HW1 4655   1.055   1.413   2.852 -1.1149  1.2544  0.6175
 1005SOL    HW2 4656   1.111   1.534   2.781 -0.1788  0.5052  0.0550
 1006SOL     OW 4657   1.308   2.326   0.123 -0.1790 -0.0629  0.2998
 1006SOL    HW1 4658   1.243   2.271   0.168 -0.8093  1.0159  0.7626
 1006SOL    HW2 4659   1.321   2.400   0.183  0.1103  0.6451 -0.6195
 1007SOL     OW 4660   5.292   4.009   2.297 -0.1147  0.3382  0.2343
 1007SOL    HW1 4661   5.373   4.058   2.313 -1.0004  1.8384  0.3950
 1007SOL    HW2 4662   5.285   4.005   2.202  2.4205 -3.8765 -0.0109
 1008SOL     OW 4663   4.305   6.172   3.878  0.3684 -0.0327  0.0709
 1008SOL    HW1 4664   4.284   6.137   3.791 -0.4771  0.8059 -0.0693
 1008SOL    HW2 4665   4.229   6.223   3.903  2.1259  3.1226 -0.4548
 1009SOL     OW 4666   1.294   5.044   1.632 -0.4805 -0.1880 -0.5546
 1009SOL    HW1 4667   1.330   4.956   1.647  1.6545  1.1645  3.9313
 1009SOL    HW2 4668   1.223   5.051   1.696  0.4678  1.8351  0.3430
 1010SOL     OW 4669   0.599   1.284   1.933 -0.2971  0.8939 -0.1535
 1010SOL    HW1 4670   0.621   1.250   1.846  1.8733 -0.2830  0.7653
 1010SOL    HW2 4671   0.658   1.359   1.945 -1.2453  1.6410 -0.0334
 1011SOL     OW 4672   0.561   3.731   0.038 -0.2715  0.8972  0.2106
 1011SOL    HW1 4673   0.593   3.685  -0.039 -0.1038  0.5435  0.4909
 1011SOL    HW2 4674   0.627   3.715   0.105 -0.0453  1.8223  0.2155
 1012SOL     OW 4675   5.416   3.117   1.036  0.6657 -0.2991  0.8342
 1012SOL    HW1 4676   5.467   3.048   0.994  2.9004  1.6140  0.1514
 1012SOL    HW2 4677   5.424   3.099   1.130  0.0478 -1.6928  0.6371
 1013SOL     OW 4678   2.512   6.021   4.154 -0.0687  0.2801 -0.2027
 1013SOL    HW1 4679   2.603   6.025   4.127 -0.2741 -0.4261 -1.0894
 1013SOL    HW2 4680   2.468   6.088   4.101 -0.2942 -0.3770 -0.8707
 1014SOL     OW 4681   5.562   0.360   0.671  0.4713 -0.7406 -0.4867
 1014SOL    HW1 4682   5.488   0.359   0.610  0.5938  0.2851 -0.6724
 1014SOL    HW2 4683   5.637   0.335   0.617  0.4420 -0.6591 -0.5663
 1015SOL     OW 4684   0.887   0.245   3.695  0.5664  0.1480  0.3360
 1015SOL    HW1 4685   0.883   0.340   3.706 -0.2453  0.3996 -1.7876
 1015SOL    HW2 4686   0.972   0.230   3.654  0.9686 -0.1494  1.2368
 1016SOL     OW 4687   6.261   1.113   1.080 -0.2354  0.4053  0.2294
 1016SOL    HW1 4688   6.220   1.058   1.013 -0.1608  1.1089 -0.4132
 1016SOL    HW2 4689   6.350   1.079   1.088 -1.3033 -2.1892  2.7992
 1017SOL     OW 4690   0.625   3.748   1.631  0.7277 -0.5259  0.4861
 1017SOL    HW1 4691   0.702   3.692   1.629  1.8441  0.9157  1.1267
 1017SOL    HW2 4692   0.562   3.704   1.574  2.1710 -1.5196 -0.4117
 1018SOL     OW 4693   5.440   2.753   0.978  0.1229  0.5131 -0.4560
 1018SOL    HW1 4694   5.458   2.742   1.071  0.4306  0.0006 -0.5738
 1018SOL    HW2 4695   5.357   2.709   0.963  0.6538 -0.4478 -0.6491
 1019SOL     OW 4696   2.641   1.668   1.662 -0.0872 -0.2349  0.2807
 1019SOL    HW1 4697   2.574   1.635   1.602  1.5311 -0.6293 -1.4212
 1019SOL    HW2 4698   2.602   1.659   1.749 -2.8383  1.0397 -0.6960
 1020SOL     OW 4699   3.145   2.503   2.696 -0.5759 -0.4105 -0.6773
 1020SOL    HW1 4700   3.233   2.535   2.714 -0.9524  1.3934 -1.8204
 1020SOL    HW2 4701   3.091   2.536   2.767 -0.9003  1.3431 -1.6801
 1021SOL     OW 4702   2.592   1.138   3.226  0.1191  0.3782  0.3559
 1021SOL    HW1 4703   2.605   1.090   3.308  0.0401  0.5353  0.4611
 1021SOL    HW2 4704   2.663   1.108   3.170  0.4829  0.6536  0.6630
 1022SOL     OW 4705   1.979   2.224   0.777 -0.1919 -0.1425  0.8487
 1022SOL    HW1 4706   2.034   2.153   0.810  0.4038  0.1594  0.5012
 1022SOL    HW2 4707   1.987   2.294   0.842  0.6665  0.2994  0.2779
 1023SOL     OW 4708   4.283   6.029   2.997 -0.4501 -0.6932  0.6242
 1023SOL    HW1 4709   4.200   5.983   2.996 -0.0860 -1.3729  0.9214
 1023SOL    HW2 4710   4.331   5.995   2.921 -0.9384  0.6642 -0.3392
 1024SOL     OW 4711   3.995   2.496   1.926  1.0209  0.4796 -0.1862
 1024SOL    HW1 4712   4.069   2.555   1.910 -0.4102  2.2860 -0.5427
 1024SOL    HW2 4713   3.923   2.554   1.950 -0.6096 -1.0975 -1.0044
 1025SOL     OW 4714   5.820   0.151   3.216 -0.6333 -0.0747  0.1589
 1025SOL    HW1 4715   5.731   0.119   3.231 -0.8104  0.5530  0.4740
 1025SOL    HW2 4716   5.870   0.122   3.292 -0.4317 -0.9006 -0.2769
 1026SOL     OW 4717   5.450   4.328   0.177 -0.1643 -0.1401  0.3369
 1026SOL    HW1 4718   5.357   4.322   0.198 -0.0063 -0.0365  1.0618
 1026SOL    HW2 4719   5.495   4.279   0.246  0.3000 -0.5140 -0.2112
 1027SOL     OW 4720   3.605   2.782   0.689  0.1109  0.8004 -0.4950
 1027SOL    HW1 4721   3.663   2.709   0.666 -0.0732 -0.2834  2.0980
 1027SOL    HW2 4722   3.606   2.839   0.612  0.9129 -1.5079 -2.3112
 1028SOL     OW 4723   2.850   0.659   3.777  0.0014 -0.0205  0.5254
 1028SOL    HW1 4724   2.911   0.647   3.705 -0.3755  0.0870  0.1872
 1028SOL    HW2 4725   2.886   0.733   3.826 -0.8494  1.2605 -0.7271
 1029SOL     OW 4726   1.895   2.312   0.232  0.6353 -0.1009  0.4294
 1029SOL    HW1 4727   1.976   2.267   0.204  0.6610 -0.4833  1.1028
 1029SOL    HW2 4728   1.903   2.318   0.327 -0.7773 -1.4396  0.6796
 1030SOL     OW 4729   1.212   4.779   4.339 -0.0208 -0.1602  0.3769
 1030SOL    HW1 4730   1.173   4.730   4.267  0.2340  1.0641 -0.6180
 1030SOL    HW2 4731   1.138   4.820   4.383 -0.3418 -2.0702  1.7792
 1031SOL     OW 4732   1.797   4.300   1.767 -0.2907 -0.2588 -0.3187
 1031SOL    HW1 4733   1.804   4.332   1.677 -2.7618 -0.9630 -0.8506
 1031SOL    HW2 4734   1.761   4.212   1.758 -1.7087  0.0905  1.3818
 1032SOL     OW 4735   4.012   2.719   1.483 -0.4655  0.2526 -0.3584
 1032SOL    HW1 4736   4.035   2.749   1.395 -0.2030  1.3278  0.0589
 1032SOL    HW2 4737   4.008   2.799   1.535 -0.4869 -0.3812  0.6378
 1033SOL     OW 4738   4.111   0.365   3.712  0.2742  0.1111  0.6807
 1033SOL    HW1 4739   4.022   0.392   3.688  0.6731  1.5442  0.7278
 1033SOL    HW2 4740   4.161   0.376   3.632  0.3785 -0.9476  0.5842
 1034SOL     OW 4741   0.978   4.106   2.543  0.2493 -0.3527  0.0027
 1034SOL    HW1 4742   1.030   4.157   2.481  0.0032 -1.6888 -1.3621
 1034SOL    HW2 4743   0.942   4.034   2.491 -0.0338 -1.4858  1.6844
 1035SOL     OW 4744   1.069   5.089   1.469  0.1728 -0.6026  0.2460
 1035SOL    HW1 4745   1.159   5.082   1.501 -0.5074 -1.8135  1.9947
 1035SOL    HW2 4746   1.026   5.148   1.531 -0.5643 -1.0394  0.1610
 1036SOL     OW 4747   5.686   0.310   3.519  0.0617  0.4670 -0.0332
 1036SOL    HW1 4748   5.637   0.388   3.494 -1.6201 -0.6592 -0.4662
 1036SOL    HW2 4749   5.639   0.276   3.595  0.7756 -0.1169  0.1536
 1037SOL     OW 4750   5.001   2.373   0.690 -0.0745  0.1366 -0.3191
 1037SOL    HW1 4751   5.075   2.408   0.740 -1.6045  0.5082  1.8231
 1037SOL    HW2 4752   4.938   2.444   0.688  0.4220  0.6815 -4.1755
 1038SOL     OW 4753   3.995   3.570   1.543 -0.6630 -0.0606  0.2311
 1038SOL    HW1 4754   3.942   3.648   1.559 -0.8954 -0.1786  0.0473
 1038SOL    HW2 4755   4.066   3.601   1.485 -0.9177 -0.0437 -0.0775
 1039SOL     OW 4756   0.911   0.520   3.794  0.1134 -0.3246 -0.2432
 1039SOL    HW1 4757   0.893   0.553   3.882 -0.8988 -0.7895 -0.2615
 1039SOL    HW2 4758   1.005   0.501   3.794 -0.4959 -4.9837  2.4254
 1040SOL     OW 4759   2.108   5.838   2.768 -0.1908 -0.2321  0.5555
 1040SOL    HW1 4760   2.179   5.888   2.727  0.2234 -0.6761  0.7191
 1040SOL    HW2 4761   2.144   5.750   2.777 -1.0887 -0.6817 -0.1671
 1041SOL     OW 4762   0.626   4.166   4.169  0.2095  0.2384 -0.0483
 1041SOL    HW1 4763   0.579   4.098   4.120 -1.5151  1.2377  0.1254
 1041SOL    HW2 4764   0.584   4.248   4.143  3.1916  1.4750 -1.3576
 1042SOL     OW 4765   3.204   5.209   1.049  0.4012 -0.2513  0.0190
 1042SOL    HW1 4766   3.295   5.193   1.023  0.9501  0.8549  1.1778
 1042SOL    HW2 4767   3.160   5.231   0.967  1.3826  0.0459 -0.4515
 1043SOL     OW 4768   4.061   2.568   3.794  0.2504 -0.3711 -0.3396
 1043SOL    HW1 4769   4.114   2.559   3.714 -1.3732 -0.4153 -1.4718
 1043SOL    HW2 4770   4.064   2.481   3.834  0.1744 -0.6644 -0.9554
 1044SOL     OW 4771   2.769   5.441   0.219 -0.1785 -0.1190 -0.9323
 1044SOL    HW1 4772   2.682   5.423   0.253  1.0285  1.0148  3.4863
 1044SOL    HW2 4773   2.760   5.523   0.171 -1.4884  0.4170  0.1491
 1045SOL     OW 4774   6.187   6.357   3.785 -0.1224 -0.4649  0.3312
 1045SOL    HW1 4775   6.208   6.442   3.748 -0.6199 -0.7083 -0.5470
 1045SOL    HW2 4776   6.101   6.335   3.748  0.7196 -2.0971 -0.8280
 1046SOL     OW 4777   5.662   0.150   2.436  0.0950  0.0191  0.0270
 1046SOL    HW1 4778   5.615   0.192   2.508  1.0885 -0.1723  0.8228
 1046SOL    HW2 4779   5.599   0.146   2.365 -0.6123  1.1372  0.5553
 1047SOL     OW 4780   3.822   5.939   4.349 -0.2512 -0.0330 -0.5746
 1047SOL    HW1 4781   3.861   5.879   4.286  0.0070  0.6263 -1.0538
 1047SOL    HW2 4782   3.888   5.947   4.418  0.9167  1.7501 -1.7966
 1048SOL     OW 4783   6.158   5.503   1.541 -0.2587 -0.5651 -0.3830
 1048SOL    HW1 4784   6.230   5.532   1.597 -0.5893  1.4258 -0.8883
 1048SOL    HW2 4785   6.197   5.441   1.480  1.2992  1.2198 -1.2948
 1049SOL     OW 4786   5.795   3.846   1.824 -0.4414  0.5875 -0.4797
 1049SOL    HW1 4787   5.826   3.900   1.751 -1.1920  0.0830 -1.2016
 1049SOL    HW2 4788   5.773   3.762   1.783  2.7585 -1.1102  0.9267
 1050SOL     OW 4789   5.655   2.305   0.470  0.2616  0.2612 -0.8207
 1050SOL    HW1 4790   5.660   2.233   0.533  2.8439 -0.0435 -1.2482
 1050SOL    HW2 4791   5.607   2.373   0.516  0.2017 -0.7249  0.6676
 1051SOL     OW 4792   4.913   6.474   0.978 -0.2657 -0.2249  0.2323
 1051SOL    HW1 4793   4.961   6.531   0.919  0.8155 -0.0322  1.2637
 1051SOL    HW2 4794   4.834   6.524   1.001 -0.8525 -0.4235 -1.2370
 1052SOL     OW 4795   2.236   5.987   2.303  0.1253 -0.0462 -0.2491
 1052SOL    HW1 4796   2.173   5.972   2.232  0.4988  2.4729 -1.2159
 1052SOL    HW2 4797   2.299   6.048   2.266  0.0554  1.7738  2.3826
 1053SOL     OW 4798   0.603   3.427   3.955 -0.0321  0.0846  0.0646
 1053SOL    HW1 4799   0.579   3.494   4.019  0.3192  0.1645  0.1167
 1053SOL    HW2 4800   0.699   3.433   3.948  0.2022 -1.5050  1.2854
 1054SOL     OW 4801   2.990   3.571   1.542 -0.4562 -0.6046 -0.3251
 1054SOL    HW1 4802   2.959   3.482   1.529  0.5454 -1.0475  0.2570
 1054SOL    HW2 4803   2.964   3.617   1.462 -0.4231 -1.5641 -0.9017
 1055SOL     OW 4804   1.637   1.300   3.333 -0.1702 -0.2709  0.0937
 1055SOL    HW1 4805   1.621   1.336   3.420 -3.2893 -0.5398 -0.2664
 1055SOL    HW2 4806   1.686   1.219   3.350 -0.9709 -0.4740  1.6362
 1056SOL     OW 4807   6.523   0.765   3.730 -0.0461  0.5337 -0.0735
 1056SOL    HW1 4808   6.480   0.710   3.796 -1.5705 -0.7751 -2.0209
 1056SOL    HW2 4809   6.497   0.854   3.753 -1.7430 -0.0146  0.3038
 1057SOL     OW 4810   3.647   3.181   3.739 -0.2574 -0.0359 -0.2975
 1057SOL    HW1 4811   3.696   3.099   3.736 -0.2540 -0.0643  0.4706
 1057SOL    HW2 4812   3.585   3.174   3.666  0.1812 -0.4365 -0.6422
 1058SOL     OW 4813   0.451   1.491   3.071  0.2536  0.1914  0.6525
 1058SOL    HW1 4814   0.431   1.463   2.982  1.5141  2.0571 -0.2890
 1058SOL    HW2 4815   0.537   1.532   3.065  0.5369  0.0198  2.8223
 1059SOL     OW 4816   5.509   0.783   1.961 -0.1953 -0.2093 -0.4845
 1059SOL    HW1 4817   5.495   0.694   1.930 -1.3327 -0.3956  0.4942
 1059SOL    HW2 4818   5.468   0.785   2.047  2.8982  0.2334  1.1212
 1060SOL     OW 4819   0.713   4.533   0.439  0.0330  0.6201 -0.3469
 1060SOL    HW1 4820   0.713   4.517   0.344  0.2754  0.6025 -0.3433
 1060SOL    HW2 4821   0.805   4.530   0.464 -0.1299 -1.3088  0.2161
 1061SOL     OW 4822   4.464   3.215   0.483  0.0728  0.0233 -0.1921
 1061SOL    HW1 4823   4.434   3.305   0.470  0.3559 -0.1613 -2.7256
 1061SOL    HW2 4824   4.560   3.221   0.480  0.1290 -0.2194  0.9088
 1062SOL     OW 4825   3.036   1.886   1.941 -0.2109 -0.4569  0.1004
 1062SOL    HW1 4826   3.084   1.964   1.967 -0.6446 -0.3026  0.4298
 1062SOL    HW2 4827   2.945   1.912   1.939 -0.2172 -0.4991 -1.4480
 1063SOL     OW 4828   0.025   3.222   3.887  0.0159 -0.2075  0.1350
 1063SOL    HW1 4829  -0.019   3.251   3.807  0.3149 -0.8446 -0.2689
 1063SOL    HW2 4830  -0.036   3.246   3.957 -0.4122  0.0347 -0.3077
 1064SOL     OW 4831   2.863   2.417   2.641 -0.0787 -0.8791  0.6354
 1064SOL    HW1 4832   2.792   2.476   2.618  0.7053 -0.2164 -0.1790
 1064SOL    HW2 4833   2.941   2.472   2.642  0.1810 -1.0832  3.7404
 1065SOL     OW 4834   3.324   1.618   1.882 -0.3136  0.4679 -0.2035
 1065SOL    HW1 4835   3.317   1.634   1.976 -1.4480 -1.4964  0.0944
 1065SOL    HW2 4836   3.416   1.635   1.862  0.5311 -1.3246  1.7485
 1066SOL     OW 4837   6.273   4.433   2.083  0.0054 -0.2293  0.1583
 1066SOL    HW1 4838   6.354   4.446   2.133 -0.1824 -1.3195  0.7800
 1066SOL    HW2 4839   6.213   4.390   2.145 -0.8739  0.0837 -0.4497
 1067SOL     OW 4840   5.249   1.474   3.785 -0.3102  0.0240  1.2865
 1067SOL    HW1 4841   5.317   1.530   3.825 -1.1276  0.1664  2.5376
 1067SOL    HW2 4842   5.257   1.391   3.832  0.7490 -0.8926 -0.4142
 1068SOL     OW 4843   0.492   2.273   3.944 -0.1757 -0.3063  0.2472
 1068SOL    HW1 4844   0.486   2.177   3.951 -1.8800 -0.2141  0.5157
 1068SOL    HW2 4845   0.401   2.302   3.937  0.3512  1.2644 -0.4439
 1069SOL     OW 4846   2.619   6.318   2.230 -0.6183 -0.5603  0.2599
 1069SOL    HW1 4847   2.656   6.400   2.263 -1.3020  0.2459 -0.9027
 1069SOL    HW2 4848   2.689   6.279   2.177 -0.2670 -0.7896  0.8756
 1070SOL     OW 4849   4.760   2.856   3.594 -0.3263 -0.3100 -0.4891
 1070SOL    HW1 4850   4.750   2.761   3.597  1.2579 -0.5413 -1.0754
 1070SOL    HW2 4851   4.785   2.880   3.684  0.2545 -0.6083 -0.5601
 1071SOL     OW 4852   1.831   3.787   0.752  0.0679  0.8163  0.2685
 1071SOL    HW1 4853   1.916   3.824   0.775 -0.2895  0.6968  1.9767
 1071SOL    HW2 4854   1.798   3.844   0.683  1.1378  1.4098  0.2223
 1072SOL     OW 4855   3.830   6.281   2.234  0.1880 -0.3856 -0.0379
 1072SOL    HW1 4856   3.921   6.305   2.254  0.2155  1.0008 -1.5688
 1072SOL    HW2 4857   3.794   6.251   2.317  2.1441 -1.3261  0.5325
 1073SOL     OW 4858   1.846   2.807   4.454 -0.0985 -0.2595  0.1055
 1073SOL    HW1 4859   1.816   2.898   4.448  1.1556  0.1940  0.4836
 1073SOL    HW2 4860   1.828   2.770   4.368  0.9976  0.8777 -0.6473
 1074SOL     OW 4861   5.980   5.212   0.404  0.5835 -0.6674  0.6217
 1074SOL    HW1 4862   5.950   5.178   0.320 -2.2137 -0.9015  1.6183
 1074SOL    HW2 4863   5.957   5.143   0.467 -0.3558  0.8139  1.9745
 1075SOL     OW 4864   1.789   1.211   3.771  0.4137 -0.3290 -0.3523
 1075SOL    HW1 4865   1.846   1.285   3.750 -0.0452 -0.1702 -1.0708
 1075SOL    HW2 4866   1.827   1.138   3.723  0.9745 -0.6197  0.5035
 1076SOL     OW 4867   1.434   2.840   2.037  0.2039 -0.4898  0.5503
 1076SOL    HW1 4868   1.458   2.791   2.116 -0.9486 -0.3497  1.0079
 1076SOL    HW2 4869   1.481   2.923   2.045  1.7626 -1.2958  0.0270
 1077SOL     OW 4870   6.551   2.335   3.850 -0.2170 -0.1408 -0.0937
 1077SOL    HW1 4871   6.490   2.406   3.869  0.6692  0.6392 -0.0875
 1077SOL    HW2 4872   6.514   2.259   3.895  0.0722  0.8799  2.0226
 1078SOL     OW 4873   5.014   3.470   3.223  0.0520 -0.1760  0.5267
 1078SOL    HW1 4874   4.956   3.415   3.171 -0.6275  1.3639 -0.4128
 1078SOL    HW2 4875   5.062   3.522   3.158  3.3578 -2.0993  1.1558
 1079SOL     OW 4876   1.782   5.833   2.726  0.1131  0.0810  0.5541
 1079SOL    HW1 4877   1.810   5.741   2.731 -0.2924 -0.0197  0.9880
 1079SOL    HW2 4878   1.861   5.883   2.750  0.3770 -0.1432  0.1676
 1080SOL     OW 4879   1.448   3.089   0.405 -0.6912  0.0947  0.9240
 1080SOL    HW1 4880   1.376   3.058   0.350 -0.6319  1.6450 -0.0847
 1080SOL    HW2 4881   1.487   3.009   0.442 -1.4589 -0.9050 -0.3720
 1081SOL     OW 4882   4.146   1.943   2.669 -0.2261 -0.0491 -0.1227
 1081SOL    HW1 4883   4.129   2.006   2.599 -1.4880  3.0726  2.7189
 1081SOL    HW2 4884   4.078   1.876   2.657 -0.3330  0.3301 -1.9173
 1082SOL     OW 4885   1.822   5.797   3.415  0.6533  0.2461 -0.0461
 1082SOL    HW1 4886   1.739   5.842   3.398  0.8753  0.9580  0.6982
 1082SOL    HW2 4887   1.857   5.840   3.493  1.0922 -0.9355  0.4258
 1083SOL     OW 4888   5.498   1.091   0.109  0.1380 -0.1834  0.1768
 1083SOL    HW1 4889   5.448   1.134   0.179  1.4244 -0.4267  1.2918
 1083SOL    HW2 4890   5.542   1.163   0.063  0.6379 -0.1365  0.7159
 1084SOL     OW 4891   2.767   4.271   4.137  0.0344  0.3175 -0.1892
 1084SOL    HW1 4892   2.741   4.229   4.055  0.4675  0.7588 -0.5583
 1084SOL    HW2 4893   2.862   4.260   4.141  0.1215  1.0348 -0.1656
 1085SOL     OW 4894   4.212   0.355   3.956  0.3485  0.0597  0.5227
 1085SOL    HW1 4895   4.171   0.287   4.010  2.8918 -2.0632 -0.0386
 1085SOL    HW2 4896   4.164   0.352   3.873 -0.5756  0.0803  1.0465
 1086SOL     OW 4897   5.474   4.180   0.422 -0.2922  0.0336 -0.7009
 1086SOL    HW1 4898   5.452   4.273   0.433 -0.5613 -0.1451  0.4265
 1086SOL    HW2 4899   5.424   4.135   0.490 -0.4053 -0.9882 -1.4323
 1087SOL     OW 4900   5.727   3.976   2.836 -0.3668 -0.2371 -0.1119
 1087SOL    HW1 4901   5.797   3.935   2.785 -1.4449 -2.1480 -0.1820
 1087SOL    HW2 4902   5.663   4.004   2.771 -0.2638  0.3197  0.0238
 1088SOL     OW 4903   5.600   2.840   3.607 -0.0722 -0.1042 -0.2613
 1088SOL    HW1 4904   5.559   2.919   3.572 -0.9015 -0.3704  0.1001
 1088SOL    HW2 4905   5.632   2.866   3.694  0.0398 -0.0462 -0.3199
 1089SOL     OW 4906   5.737   1.429   2.087 -0.6276  0.1508 -0.1878
 1089SOL    HW1 4907   5.651   1.447   2.127  0.3866  1.0330  1.7182
 1089SOL    HW2 4908   5.750   1.500   2.025 -1.1281  0.2017 -0.2402
 1090SOL     OW 4909   4.957   2.217   0.454 -0.1150 -0.1882 -0.4157
 1090SOL    HW1 4910   4.930   2.155   0.521  1.7883 -0.7964 -0.1506
 1090SOL    HW2 4911   4.974   2.298   0.503  0.1625 -0.2948 -0.3352
 1091SOL     OW 4912   3.104   2.148   4.010  0.1089  0.2553 -0.3238
 1091SOL    HW1 4913   3.086   2.143   3.916  0.9651 -0.4287 -0.4713
 1091SOL    HW2 4914   3.170   2.217   4.018  0.5298 -0.1454 -0.3113
 1092SOL     OW 4915   5.470   5.743   0.348  0.6454 -0.3616  0.1373
 1092SOL    HW1 4916   5.490   5.669   0.290  2.9129 -0.6364  1.1872
 1092SOL    HW2 4917   5.554   5.771   0.382 -0.5569  0.0567  3.0296
 1093SOL     OW 4918   1.620   0.992   2.404  0.4054 -0.4188 -0.2517
 1093SOL    HW1 4919   1.630   1.076   2.451 -0.9351  0.3018 -1.1867
 1093SOL    HW2 4920   1.563   1.013   2.330 -0.3620 -2.2788 -0.2343
 1094SOL     OW 4921   4.813   5.461   1.374 -0.4052 -0.0372 -0.5219
 1094SOL    HW1 4922   4.772   5.379   1.402  2.5238 -0.5780  3.0105
 1094SOL    HW2 4923   4.789   5.525   1.441  1.2695  0.6420 -0.5188
 1095SOL     OW 4924   2.210   1.409   0.194 -0.4882 -0.2592  0.0720
 1095SOL    HW1 4925   2.159   1.399   0.275  0.4374  0.1876  0.7368
 1095SOL    HW2 4926   2.277   1.340   0.200  0.0390  0.2390  0.0608
 1096SOL     OW 4927   3.534   1.198   1.005 -0.3413  0.0221 -0.1610
 1096SOL    HW1 4928   3.554   1.106   0.992 -0.2255  0.0110  0.1039
 1096SOL    HW2 4929   3.537   1.236   0.917  1.0076  0.0601 -0.1177
 1097SOL     OW 4930   0.827   2.334   0.591  0.3444  0.1364  0.5237
 1097SOL    HW1 4931   0.912   2.355   0.630 -0.5259  2.0760  1.5431
 1097SOL    HW2 4932   0.802   2.252   0.632  0.0904  1.4288  3.1809
 1098SOL     OW 4933   1.110   2.653   4.091 -0.2022  0.9665  0.0441
 1098SOL    HW1 4934   1.034   2.622   4.041  0.1621 -1.1841  0.6978
 1098SOL    HW2 4935   1.130   2.739   4.054 -0.9579  0.1888 -2.3744
 1099SOL     OW 4936   2.771   0.463   0.134 -0.0799  0.3578  0.3748
 1099SOL    HW1 4937   2.859   0.459   0.097  0.8663  0.0777  2.4663
 1099SOL    HW2 4938   2.748   0.371   0.149 -0.7418  0.4305 -0.1936
 1100SOL     OW 4939   2.719   5.217   2.373  0.0749 -0.6758 -0.3635
 1100SOL    HW1 4940   2.812   5.229   2.355 -0.0672 -1.6587 -1.9735
 1100SOL    HW2 4941   2.716   5.168   2.455  0.8564  1.6370  1.1449
 1101SOL     OW 4942   0.935   2.879   2.989  0.7037  0.2808  0.0580
 1101SOL    HW1 4943   0.959   2.806   3.047  0.5537  1.0687  1.1589
 1101SOL    HW2 4944   0.908   2.949   3.049  1.7428  1.5809 -0.9249
 1102SOL     OW 4945   4.178   0.918   1.160 -0.3072  0.0280  0.1068
 1102SOL    HW1 4946   4.093   0.898   1.121 -0.2491 -1.3972  0.6607
 1102SOL    HW2 4947   4.187   1.013   1.152 -0.6251 -0.1065 -2.6401
 1103SOL     OW 4948   3.480   3.095   2.062 -0.1683  0.3051 -0.0245
 1103SOL    HW1 4949   3.420   3.072   2.133 -0.5934  0.7989 -0.2182
 1103SOL    HW2 4950   3.531   3.015   2.046 -0.2674  0.1079  0.6376
 1104SOL     OW 4951   1.594   5.829   2.475  0.1080 -0.7755  0.4034
 1104SOL    HW1 4952   1.659   5.764   2.503  1.8751  0.6240 -0.2584
 1104SOL    HW2 4953   1.636   5.913   2.492 -1.1035  0.1746 -1.0920
 1105SOL     OW 4954   2.135   5.516   2.059  0.3376 -0.6991 -0.4080
 1105SOL    HW1 4955   2.070   5.507   2.129 -0.6438  0.3826 -1.1354
 1105SOL    HW2 4956   2.168   5.606   2.069 -0.8365 -0.0202 -2.1410
 1106SOL     OW 4957   5.143   2.930   0.728 -0.3381  0.2024  0.3188
 1106SOL    HW1 4958   5.070   2.940   0.789 -0.1269 -0.3722  0.6831
 1106SOL    HW2 4959   5.124   2.849   0.681  1.7059 -1.9560  2.8408
 1107SOL     OW 4960   1.266   2.369   1.843 -0.0576  0.4302  0.0273
 1107SOL    HW1 4961   1.179   2.371   1.803 -1.0607  2.8704  2.0441
 1107SOL    HW2 4962   1.311   2.445   1.805  0.1934  0.7356  0.9030
 1108SOL     OW 4963   3.959   1.025   4.401  0.0019 -0.0312  0.1610
 1108SOL    HW1 4964   3.901   1.100   4.393  0.9543  0.8277  1.0079
 1108SOL    HW2 4965   3.901   0.949   4.405 -1.0576  0.8013  1.0465
 1109SOL     OW 4966   5.016   4.791   0.494  0.4686 -0.4015 -0.5646
 1109SOL    HW1 4967   4.943   4.814   0.437 -1.7605 -0.5745  1.9733
 1109SOL    HW2 4968   4.984   4.716   0.544  2.1441 -0.1015  1.0678
 1110SOL     OW 4969   4.693   0.069   0.361  0.3918  0.0355 -0.2441
 1110SOL    HW1 4970   4.624   0.061   0.295 -0.3939 -0.5938  0.6291
 1110SOL    HW2 4971   4.758   0.126   0.321  0.0088 -0.4624 -1.6257
 1111SOL     OW 4972   2.925   0.648   1.865  0.1698 -0.5534  0.7646
 1111SOL    HW1 4973   2.987   0.707   1.822 -0.8864 -0.6674 -0.9930
 1111SOL    HW2 4974   2.980   0.581   1.906  1.3229  0.9440  1.7624
 1112SOL     OW 4975   3.922   1.805   0.483 -0.3492 -0.0677  0.3815
 1112SOL    HW1 4976   3.984   1.732   0.481 -1.4020 -0.9736 -0.2558
 1112SOL    HW2 4977   3.852   1.775   0.540 -2.4106 -0.9735 -2.4067
 1113SOL     OW 4978   5.600   2.376   2.664  0.0148 -0.3019 -0.1190
 1113SOL    HW1 4979   5.650   2.306   2.622  0.6719 -0.3779  0.7531
 1113SOL    HW2 4980   5.653   2.401   2.740 -1.7734 -1.1735  1.5191
 1114SOL     OW 4981   4.314   2.606   4.014 -0.3424  0.2335  0.5523
 1114SOL    HW1 4982   4.349   2.690   4.042  0.3097  0.4088 -0.7184
 1114SOL    HW2 4983   4.307   2.613   3.919  1.8289 -1.8838  0.1447
 1115SOL     OW 4984   4.034   4.236   2.910  0.3977  0.3499 -0.3345
 1115SOL    HW1 4985   4.073   4.300   2.851 -0.6824  0.4685 -0.9331
 1115SOL    HW2 4986   3.952   4.211   2.868 -0.4614  0.5305  1.1628
 1116SOL     OW 4987   0.810   6.371   3.356  0.0733 -0.5343  0.5521
 1116SOL    HW1 4988   0.742   6.314   3.393 -1.4984  0.1015 -1.2074
 1116SOL    HW2 4989   0.859   6.315   3.297  0.6560 -0.8255  1.2984
 1117SOL     OW 4990   4.790   0.474   4.341  0.2919  0.4268  0.0486
 1117SOL    HW1 4991   4.785   0.403   4.405 -2.3762 -0.5524 -1.0855
 1117SOL    HW2 4992   4.817   0.430   4.260 -0.2364  0.9141 -0.3991
 1118SOL     OW 4993   5.425   4.478   0.451  0.0201 -0.1669 -0.0681
 1118SOL    HW1 4994   5.359   4.495   0.518  0.7188 -2.1017  1.2193
 1118SOL    HW2 4995   5.459   4.564   0.428 -0.8340  0.6322  1.4816
 1119SOL     OW 4996   3.102   6.340   1.206 -0.4510 -0.7955  0.2976
 1119SOL    HW1 4997   3.126   6.323   1.297  1.0899 -1.0649 -0.1307
 1119SOL    HW2 4998   3.073   6.255   1.172 -1.5492 -0.5865  0.6575
 1120SOL     OW 4999   2.847   4.476   3.476 -0.3523  0.4332  0.2311
 1120SOL    HW1 5000   2.849   4.465   3.571  2.3489 -1.3806  0.0662
 1120SOL    HW2 5001   2.837   4.387   3.442 -0.7789  1.0004 -1.2182
 1121SOL     OW 5002   5.320   0.491   3.118 -0.2407  0.1301  0.0783
 1121SOL    HW1 5003   5.414   0.503   3.106 -0.3778  2.1329  0.5867
 1121SOL    HW2 5004   5.312   0.413   3.172  1.1049 -0.2357 -0.2194
 1122SOL     OW 5005   3.532   5.056   0.233 -0.4719 -0.6621 -0.0856
 1122SOL    HW1 5006   3.598   5.029   0.169  0.1411  1.1455 -0.2613
 1122SOL    HW2 5007   3.534   4.987   0.300  0.7066 -1.2614 -0.7071
 1123SOL     OW 5008   2.590   3.347   1.721 -0.4513 -0.0385  0.3308
 1123SOL    HW1 5009   2.647   3.358   1.645 -0.1544  0.5450  0.6237
 1123SOL    HW2 5010   2.562   3.436   1.742  0.7055  0.0020  1.8298
 1124SOL     OW 5011   2.518   0.067   2.738 -0.0661 -0.4870 -0.4361
 1124SOL    HW1 5012   2.475   0.002   2.793 -1.4566 -0.4856 -1.4562
 1124SOL    HW2 5013   2.565   0.015   2.673  2.3823 -0.5143  1.2359
 1125SOL     OW 5014   4.010   6.461   1.388 -0.8312 -0.2293  0.4627
 1125SOL    HW1 5015   4.043   6.387   1.440 -0.7931  0.4041  1.3583
 1125SOL    HW2 5016   4.080   6.526   1.393 -1.3267  0.2944  0.5923
 1126SOL     OW 5017   6.320   4.694   1.141 -0.0327 -0.1926 -0.2973
 1126SOL    HW1 5018   6.355   4.668   1.055 -0.9780 -0.9353 -0.4823
 1126SOL    HW2 5019   6.354   4.628   1.201 -0.5773 -0.5474 -0.3696
 1127SOL     OW 5020   4.086   3.083   0.115 -0.6588 -0.3093 -0.2337
 1127SOL    HW1 5021   4.174   3.072   0.078 -0.4878  0.9873 -0.2569
 1127SOL    HW2 5022   4.099   3.140   0.191 -1.5466  0.3447 -0.5620
 1128SOL     OW 5023   1.058   4.893   0.462 -0.6413  0.3421  0.2396
 1128SOL    HW1 5024   1.042   4.987   0.470 -0.4804  0.2241  2.9523
 1128SOL    HW2 5025   1.100   4.883   0.377  0.6842  2.9293  0.4801
 1129SOL     OW 5026   5.428   6.331   3.252  0.0240  0.1329 -0.5259
 1129SOL    HW1 5027   5.459   6.241   3.261 -0.5536 -0.0977 -0.7901
 1129SOL    HW2 5028   5.446   6.371   3.336  0.9783 -0.0122 -0.6565
 1130SOL     OW 5029   6.160   6.511   3.540  0.2424  0.0268  0.1648
 1130SOL    HW1 5030   6.215   6.584   3.510  0.2343 -0.5953 -1.4414
 1130SOL    HW2 5031   6.071   6.538   3.518 -0.0422  0.5669  1.8052
 1131SOL     OW 5032   5.121   0.657   1.981 -0.1606 -0.6952 -0.0611
 1131SOL    HW1 5033   5.055   0.723   2.004 -0.3543 -0.4683 -1.2028
 1131SOL    HW2 5034   5.085   0.575   2.014  0.1080 -0.2494  1.4284
 1132SOL     OW 5035   0.245   4.650   4.354  0.2181 -0.2136 -0.0530
 1132SOL    HW1 5036   0.243   4.555   4.371 -1.0465 -0.3458 -0.7680
 1132SOL    HW2 5037   0.328   4.664   4.308 -0.5175 -1.3747 -1.8754
 1133SOL     OW 5038   0.819   1.379   0.701 -0.1289  0.4571 -0.3246
 1133SOL    HW1 5039   0.773   1.357   0.782 -1.0591  0.6154 -0.7938
 1133SOL    HW2 5040   0.750   1.386   0.635  0.7273 -0.9458 -1.4217
 1134SOL     OW 5041   4.304   5.492   3.988  0.2821 -0.3742  0.1244
 1134SOL    HW1 5042   4.330   5.403   4.013 -2.0908 -1.5710 -1.3425
 1134SOL    HW2 5043   4.234   5.480   3.924 -1.0182  2.5526  0.8032
 1135SOL     OW 5044   0.116   6.282   3.518  0.5188 -0.2824  0.3125
 1135SOL    HW1 5045   0.114   6.259   3.611  0.1233 -1.6076  0.0005
 1135SOL    HW2 5046   0.060   6.216   3.477  1.1752 -0.0710 -0.9379
 1136SOL     OW 5047   3.101   4.339   0.415 -0.4119 -0.5144 -0.4564
 1136SOL    HW1 5048   3.047   4.380   0.483  1.6585 -0.0333  1.0003
 1136SOL    HW2 5049   3.071   4.378   0.333 -1.2642  0.8301  0.4651
 1137SOL     OW 5050   3.423   5.460   1.048  0.2714  0.1028 -0.4030
 1137SOL    HW1 5051   3.394   5.416   1.128 -0.8920  0.3788 -0.6531
 1137SOL    HW2 5052   3.453   5.388   0.992 -1.1089 -0.3728 -0.5993
 1138SOL     OW 5053   0.930   4.647   0.294  0.2851 -0.3100 -0.5203
 1138SOL    HW1 5054   0.898   4.737   0.304  0.8476 -0.1120 -0.5222
 1138SOL    HW2 5055   0.860   4.604   0.245 -0.8926 -0.3871  1.1324
 1139SOL     OW 5056   4.373   5.969   0.415 -0.1012  0.7220  0.1372
 1139SOL    HW1 5057   4.313   6.032   0.456 -1.4839 -0.1902 -0.4170
 1139SOL    HW2 5058   4.406   6.015   0.337 -0.3619  1.1105  0.2543
 1140SOL     OW 5059   6.177   1.622   3.234  0.6647 -0.2630  0.3829
 1140SOL    HW1 5060   6.104   1.577   3.191 -0.7628  2.1211  0.1327
 1140SOL    HW2 5061   6.192   1.572   3.315 -0.4603 -1.4863 -0.1327
 1141SOL     OW 5062   4.680   4.527   3.522  0.0169  1.0015  0.0615
 1141SOL    HW1 5063   4.680   4.435   3.495 -2.3092  1.6784 -2.6956
 1141SOL    HW2 5064   4.756   4.565   3.478 -1.2625  1.1463 -2.1691
 1142SOL     OW 5065   5.108   1.335   4.373  0.4552  0.2512 -0.9214
 1142SOL    HW1 5066   5.071   1.304   4.456 -0.6101  0.8649 -1.1527
 1142SOL    HW2 5067   5.173   1.401   4.399 -1.1783  1.8085 -0.5909
 1143SOL     OW 5068   2.769   3.460   3.035  0.4264 -0.5116 -0.0211
 1143SOL    HW1 5069   2.821   3.476   3.113 -1.0006 -0.2378  0.8979
 1143SOL    HW2 5070   2.684   3.432   3.068 -0.8335  1.4416 -1.4046
 1144SOL     OW 5071   0.255   3.198   3.433 -0.3919  0.4730  0.0040
 1144SOL    HW1 5072   0.320   3.224   3.367 -0.6531  2.2189  0.3709
 1144SOL    HW2 5073   0.305   3.193   3.515 -0.2247 -0.8757 -0.1666
 1145SOL     OW 5074   1.947   0.463   2.852  0.5845 -0.2378 -0.0989
 1145SOL    HW1 5075   1.957   0.383   2.903 -1.0530  0.3995  1.3359
 1145SOL    HW2 5076   1.902   0.435   2.772  1.5130 -0.9763 -0.3756
 1146SOL     OW 5077   5.291   3.616   3.629 -0.5322 -0.2537 -0.1015
 1146SOL    HW1 5078   5.306   3.702   3.590 -0.2983 -0.1176  0.2749
 1146SOL    HW2 5079   5.259   3.562   3.557 -2.4179  0.6154  0.0202
 1147SOL     OW 5080   1.514   2.502   1.628 -0.4819  0.2949 -0.3306
 1147SOL    HW1 5081   1.602   2.521   1.595  0.6155 -0.5337  1.9245
 1147SOL    HW2 5082   1.494   2.576   1.685 -1.0853  0.2730 -0.5089
 1148SOL     OW 5083   2.681   5.516   3.441 -0.3228 -0.6645 -0.6040
 1148SOL    HW1 5084   2.766   5.476   3.421  0.7492  1.1939  0.0200
 1148SOL    HW2 5085   2.618   5.447   3.422  1.4701 -3.1665  1.6666
 1149SOL     OW 5086   0.857   2.491   0.360 -0.2590  0.3760  0.2689
 1149SOL    HW1 5087   0.899   2.574   0.385  1.2452 -0.4507  0.6080
 1149SOL    HW2 5088   0.844   2.445   0.443 -1.4985  0.4432  0.1243
 1150SOL     OW 5089   0.194   6.150   4.388 -0.2900 -0.3690 -0.7863
 1150SOL    HW1 5090   0.248   6.215   4.431 -2.5304  1.2269 -0.2100
 1150SOL    HW2 5091   0.213   6.068   4.434  0.7112  0.3903  0.1842
 1151SOL     OW 5092   2.134   2.825   0.844  0.5374 -0.5968  0.6694
 1151SOL    HW1 5093   2.039   2.823   0.830  0.5608 -0.7659  0.5310
 1151SOL    HW2 5094   2.157   2.918   0.842  0.1454 -0.4416  2.2504
 1152SOL     OW 5095   3.750   2.039   1.284  0.0932  0.7081  0.0164
 1152SOL    HW1 5096   3.791   1.956   1.310  0.3292  0.7772 -0.1262
 1152SOL    HW2 5097   3.765   2.098   1.357  0.5994  0.8501 -0.1975
 1153SOL     OW 5098   5.064   5.698   0.389 -0.7165 -0.5378  0.3425
 1153SOL    HW1 5099   5.085   5.618   0.437  0.6198 -0.3944  0.0468
 1153SOL    HW2 5100   5.008   5.669   0.317  2.6974 -1.9300 -2.0204
 1154SOL     OW 5101   0.988   0.916   2.932 -0.1646  0.2363 -0.0683
 1154SOL    HW1 5102   1.042   0.995   2.942  0.7395 -0.4557  0.6883
 1154SOL    HW2 5103   1.009   0.863   3.009 -0.1553 -1.0920 -0.9556
 1155SOL     OW 5104   2.305   2.047   2.500  0.3439  0.5552 -0.4128
 1155SOL    HW1 5105   2.351   2.058   2.583 -0.7964  0.0249  0.3169
 1155SOL    HW2 5106   2.231   2.108   2.505 -1.2260 -1.2709  0.1133
 1156SOL     OW 5107   6.461   2.153   0.506  0.1982 -0.1493  0.0591
 1156SOL    HW1 5108   6.393   2.116   0.450 -1.8796  0.9167  1.7281
 1156SOL    HW2 5109   6.497   2.077   0.553 -2.5272 -0.4502  1.8806
 1157SOL     OW 5110   2.191   4.632   1.426 -0.0009 -0.0303  0.0966
 1157SOL    HW1 5111   2.271   4.613   1.376  0.5562 -0.0058  0.9608
 1157SOL    HW2 5112   2.184   4.560   1.488 -0.4755  0.1377  0.2416
 1158SOL     OW 5113   3.054   4.551   4.199  0.4449  0.0799 -0.0875
 1158SOL    HW1 5114   3.112   4.597   4.138  0.4483  1.3653  0.8506
 1158SOL    HW2 5115   3.109   4.531   4.275  0.0855 -0.2182  0.1010
 1159SOL     OW 5116   5.585   1.059   3.058 -0.5439 -0.6038 -0.2222
 1159SOL    HW1 5117   5.526   0.983   3.059 -0.0524 -1.0291 -1.3783
 1159SOL    HW2 5118   5.582   1.093   3.147 -2.1884 -0.8818 -0.1296
 1160SOL     OW 5119   1.447   4.600   0.386  0.3750 -0.1257  0.5750
 1160SOL    HW1 5120   1.357   4.595   0.418  0.3265  0.7770  0.6019
 1160SOL    HW2 5121   1.498   4.629   0.461  0.5140  0.4273  0.2715
 1161SOL     OW 5122   0.147   2.233   0.867 -0.1644  0.2155  0.5122
 1161SOL    HW1 5123   0.182   2.192   0.788 -0.3691  3.6138 -1.5504
 1161SOL    HW2 5124   0.225   2.251   0.921  0.1584 -0.6953  0.3666
 1162SOL     OW 5125   2.440   1.753   0.742  0.2702 -1.1711 -0.4902
 1162SOL    HW1 5126   2.431   1.733   0.835  0.0393 -2.5825 -0.7979
 1162SOL    HW2 5127   2.533   1.739   0.723  0.0248 -2.4912 -0.8063
 1163SOL     OW 5128   3.104   6.362   3.279  0.0122 -0.2936 -0.0411
 1163SOL    HW1 5129   3.058   6.445   3.292  0.3886  0.0658 -0.8920
 1163SOL    HW2 5130   3.044   6.295   3.312 -1.0115  0.1918 -0.8815
 1164SOL     OW 5131   3.740   2.263   3.735 -0.0679 -0.0111  0.5216
 1164SOL    HW1 5132   3.721   2.170   3.720 -0.0130  0.3011 -2.0716
 1164SOL    HW2 5133   3.830   2.264   3.766  0.3529 -0.8136 -0.5676
 1165SOL     OW 5134   0.687   3.007   3.088 -0.1108  0.0887 -0.5542
 1165SOL    HW1 5135   0.646   3.038   3.169 -0.1091  0.3124 -0.6400
 1165SOL    HW2 5136   0.714   2.917   3.109 -0.1872  0.1147 -0.3341
 1166SOL     OW 5137   4.826   1.844   3.037  0.3477 -0.2560 -0.7290
 1166SOL    HW1 5138   4.899   1.796   2.997 -1.1756 -2.9832 -0.5086
 1166SOL    HW2 5139   4.866   1.896   3.106  2.0982 -1.8341 -0.4819
 1167SOL     OW 5140   4.228   3.405   1.532  0.0764  0.4620  0.4703
 1167SOL    HW1 5141   4.200   3.493   1.560  0.5453  0.3831  1.2271
 1167SOL    HW2 5142   4.303   3.386   1.588 -0.5334 -0.7657  0.8897
 1168SOL     OW 5143   2.755   4.486   0.952 -0.3796  0.3149  0.1619
 1168SOL    HW1 5144   2.807   4.428   1.008 -1.5678  0.3364  1.3322
 1168SOL    HW2 5145   2.673   4.498   1.000 -0.4071  2.4923 -0.3317
 1169SOL     OW 5146   5.539   0.220   3.730  0.2540 -0.2804 -0.3077
 1169SOL    HW1 5147   5.585   0.163   3.792 -0.5277 -2.9375 -1.9988
 1169SOL    HW2 5148   5.520   0.299   3.779  0.7984 -1.7372  2.4168
 1170SOL     OW 5149   1.274   3.153   4.187  0.0083  0.3900  0.0100
 1170SOL    HW1 5150   1.303   3.135   4.277 -1.9725  0.7527  0.7573
 1170SOL    HW2 5151   1.313   3.239   4.167  1.9903 -0.5057 -0.2228
 1171SOL     OW 5152   0.946   2.677   0.885  0.1615 -0.1011 -0.2238
 1171SOL    HW1 5153   0.880   2.695   0.819  0.7636  1.6790 -0.3735
 1171SOL    HW2 5154   0.914   2.599   0.930 -1.0651 -0.3931 -1.5350
 1172SOL     OW 5155   5.055   0.312   0.666 -0.0713 -0.4946  0.1397
 1172SOL    HW1 5156   4.977   0.338   0.616 -0.1810  0.4507  0.7734
 1172SOL    HW2 5157   5.127   0.315   0.603 -0.2849  0.2382 -0.0718
 1173SOL     OW 5158   3.387   5.985   4.612 -0.3138  0.1445 -0.1914
 1173SOL    HW1 5159   3.458   6.009   4.672  0.4708 -1.9283 -0.2361
 1173SOL    HW2 5160   3.307   6.001   4.663  0.3277 -1.1277  1.2803
 1174SOL     OW 5161   3.149   4.782   4.597  0.1823  0.1866  0.2215
 1174SOL    HW1 5162   3.236   4.747   4.578 -0.4175 -0.8417 -0.7994
 1174SOL    HW2 5163   3.105   4.784   4.512 -1.0863 -0.2002  0.8377
 1175SOL     OW 5164   5.928   0.885   2.200  0.2213 -0.4717  0.4952
 1175SOL    HW1 5165   5.986   0.852   2.269  1.9113  0.8733 -0.1836
 1175SOL    HW2 5166   5.916   0.978   2.221 -0.7116 -0.4524 -0.0584
 1176SOL     OW 5167   0.828   1.276   4.474  0.3644  0.0011  0.2550
 1176SOL    HW1 5168   0.798   1.190   4.503  1.9271  0.1552  2.5619
 1176SOL    HW2 5169   0.864   1.317   4.552  0.0747  2.6155 -0.8567
 1177SOL     OW 5170   1.034   3.478   0.254  0.2187 -0.0634  0.3327
 1177SOL    HW1 5171   1.119   3.520   0.249  1.3057 -2.1020  0.5247
 1177SOL    HW2 5172   0.987   3.511   0.177  1.7862 -0.1238 -0.7024
 1178SOL     OW 5173   4.748   3.764   2.684 -0.0941 -0.1519 -0.1046
 1178SOL    HW1 5174   4.716   3.842   2.639  3.1053  0.9892 -0.6825
 1178SOL    HW2 5175   4.735   3.693   2.621 -0.6894  0.3959 -0.6111
 1179SOL     OW 5176   2.636   5.978   3.223  0.3786  0.5175  0.0063
 1179SOL    HW1 5177   2.642   5.999   3.317 -1.6185  0.4078  0.2053
 1179SOL    HW2 5178   2.703   5.912   3.209  0.1350 -0.1061  1.5782
 1180SOL     OW 5179   0.031   1.868   3.051 -0.0311 -0.3237 -0.4119
 1180SOL    HW1 5180   0.104   1.807   3.057  0.1752 -0.0520 -0.1437
 1180SOL    HW2 5181   0.018   1.881   2.957 -0.2334 -0.9617 -0.4783
 1181SOL     OW 5182   1.901   1.062   4.185 -0.5473 -0.1902 -0.4808
 1181SOL    HW1 5183   1.882   0.992   4.121 -1.6238  0.9346 -1.4483
 1181SOL    HW2 5184   1.929   1.015   4.264 -4.2448 -1.9504  0.0105
 1182SOL     OW 5185   1.939   5.011   3.895  0.2634 -0.2441  0.3495
 1182SOL    HW1 5186   1.980   4.941   3.846  0.5623  0.4936 -0.4879
 1182SOL    HW2 5187   1.874   5.048   3.835  0.6265  0.6639  0.4873
 1183SOL     OW 5188   5.794   5.150   2.124  0.2622  0.0756  0.8528
 1183SOL    HW1 5189   5.818   5.198   2.044 -0.1613  2.4043  2.0366
 1183SOL    HW2 5190   5.725   5.203   2.164 -0.4441 -1.7128  2.1478
 1184SOL     OW 5191   3.680   4.177   0.519  0.1796  0.2270  0.0259
 1184SOL    HW1 5192   3.608   4.224   0.561 -2.0038 -3.5466  0.9414
 1184SOL    HW2 5193   3.639   4.131   0.445  1.6539 -1.7240  0.3390
 1185SOL     OW 5194   4.035   0.354   2.810 -0.0707  0.0269 -0.5921
 1185SOL    HW1 5195   3.979   0.298   2.757  0.7059  0.8418 -2.3431
 1185SOL    HW2 5196   4.103   0.385   2.750  0.5758  1.3716  0.7546
 1186SOL     OW 5197   1.553   3.477   0.872 -0.0586 -0.2758 -0.2011
 1186SOL    HW1 5198   1.595   3.391   0.879 -1.7843 -1.1781 -0.3378
 1186SOL    HW2 5199   1.621   3.539   0.897  1.8990 -1.4969 -2.1833
 1187SOL     OW 5200   6.401   3.501   1.025 -0.2078  0.0425 -0.1083
 1187SOL    HW1 5201   6.325   3.452   0.994 -1.8170  2.4782 -0.3165
 1187SOL    HW2 5202   6.369   3.550   1.100  1.1865  1.0722 -0.1438
 1188SOL     OW 5203   3.705   2.947   3.412 -0.6711 -0.5028 -0.1346
 1188SOL    HW1 5204   3.720   2.968   3.505 -1.3241  0.5251 -0.2384
 1188SOL    HW2 5205   3.693   2.853   3.411 -1.4332 -0.4484  0.9605
 1189SOL     OW 5206   4.338   0.079   2.117 -0.2149  0.3273  0.1061
 1189SOL    HW1 5207   4.351   0.079   2.212  2.6106 -2.4990 -0.1269
 1189SOL    HW2 5208   4.355  -0.011   2.090  0.5338  1.3310 -3.2523
 1190SOL     OW 5209   3.781   2.387   2.553  0.0799  0.5418 -0.6373
 1190SOL    HW1 5210   3.816   2.365   2.466  0.4106 -1.4654 -0.0405
 1190SOL    HW2 5211   3.714   2.322   2.569  0.7804  0.1938  1.0617
 1191SOL     OW 5212   0.085   2.641   1.858  0.1148  0.4144 -0.1479
 1191SOL    HW1 5213   0.040   2.674   1.936  0.8775  0.4920  0.2675
 1191SOL    HW2 5214   0.017   2.593   1.810 -1.2097  3.0007 -1.0639
 1192SOL     OW 5215   0.692   4.613   3.463  0.3433 -0.2203 -0.0151
 1192SOL    HW1 5216   0.618   4.553   3.473  0.8341 -0.8740 -0.2122
 1192SOL    HW2 5217   0.666   4.691   3.511 -0.2710 -0.6255  0.3317
 1193SOL     OW 5218   6.547   1.914   0.710  0.4585  0.4080 -0.5159
 1193SOL    HW1 5219   6.622   1.973   0.705  0.8544  0.0254  0.5404
 1193SOL    HW2 5220   6.510   1.929   0.797 -0.8832  0.8053 -1.1301
 1194SOL     OW 5221   4.816   2.074   1.507  0.0771  0.0255 -0.5644
 1194SOL    HW1 5222   4.734   2.094   1.461 -1.7709  0.2624  2.5843
 1194SOL    HW2 5223   4.837   2.155   1.554  0.9531 -0.6923  0.3196
 1195SOL     OW 5224   0.659   3.996   2.495 -0.1519 -0.5083 -0.0147
 1195SOL    HW1 5225   0.641   3.975   2.404  1.3050  0.5634 -0.5850
 1195SOL    HW2 5226   0.615   4.080   2.509  0.8571  0.0795 -0.2135
 1196SOL     OW 5227   4.192   3.918   4.165 -0.4238 -0.2451  0.5854
 1196SOL    HW1 5228   4.256   3.959   4.222 -0.8981 -0.0830  1.0129
 1196SOL    HW2 5229   4.241   3.893   4.087  0.2032 -0.3355  1.0032
 1197SOL     OW 5230   0.348   2.014   3.416  0.0238  0.0465 -0.4596
 1197SOL    HW1 5231   0.265   1.988   3.374 -0.4451  1.3409 -0.3777
 1197SOL    HW2 5232   0.394   2.064   3.349  1.7584 -2.4263 -1.2528
 1198SOL     OW 5233   0.940   5.088   1.234  0.2042  0.3388  0.0385
 1198SOL    HW1 5234   1.010   5.095   1.298  1.1568  0.8496 -1.0149
 1198SOL    HW2 5235   0.940   5.174   1.190  0.1726 -0.2861 -1.2254
 1199SOL     OW 5236   1.698   3.819   3.587 -0.4754  0.5601 -0.2657
 1199SOL    HW1 5237   1.776   3.868   3.560 -0.4198  1.8941  2.0737
 1199SOL    HW2 5238   1.714   3.797   3.678 -2.5487  0.2901  0.0703
 1200SOL     OW 5239   3.333   3.929   1.300 -0.7156 -0.0435 -0.5953
 1200SOL    HW1 5240   3.344   3.906   1.207  1.7302  0.7517 -0.5685
 1200SOL    HW2 5241   3.326   3.845   1.345 -1.6377 -0.4409 -1.4282
 1201SOL     OW 5242   0.111   5.944   3.612  0.1538 -0.4428  0.0544
 1201SOL    HW1 5243   0.089   5.979   3.526 -0.3205  1.5086  0.9100
 1201SOL    HW2 5244   0.030   5.907   3.645  0.1783 -0.6155 -0.0790
 1202SOL     OW 5245   2.730   4.536   4.025 -0.4316  0.5154 -0.0734
 1202SOL    HW1 5246   2.816   4.548   4.063  0.2903 -0.9947 -1.1372
 1202SOL    HW2 5247   2.692   4.462   4.073 -0.8806  0.7613 -0.0422
 1203SOL     OW 5248   1.929   0.561   4.507 -0.3607 -0.4007  0.6175
 1203SOL    HW1 5249   1.916   0.516   4.424  0.2664  0.1642  0.1986
 1203SOL    HW2 5250   1.948   0.492   4.570  0.5591 -0.7400 -0.0075
 1204SOL     OW 5251   5.235   0.054   3.856  1.0374 -0.0200  0.3909
 1204SOL    HW1 5252   5.234   0.053   3.952  1.8483  0.1950  0.4044
 1204SOL    HW2 5253   5.207   0.142   3.833 -0.4927 -0.4811  0.3961
 1205SOL     OW 5254   0.030   5.324   2.733 -0.0737 -0.7655 -0.1537
 1205SOL    HW1 5255   0.121   5.354   2.731 -0.0109 -0.9026 -2.4284
 1205SOL    HW2 5256   0.009   5.317   2.826  0.8549  3.4452  0.6098
 1206SOL     OW 5257   1.801   1.870   2.256 -0.3330  0.1106  0.3039
 1206SOL    HW1 5258   1.885   1.916   2.259 -1.3568  2.0640  0.2826
 1206SOL    HW2 5259   1.819   1.792   2.203  1.2670  0.9131 -0.4171
 1207SOL     OW 5260   1.595   0.819   4.065 -0.0447 -0.0683  0.3213
 1207SOL    HW1 5261   1.507   0.793   4.094 -0.4173 -1.7573 -1.9792
 1207SOL    HW2 5262   1.585   0.909   4.035 -1.1162 -0.3499 -0.2235
 1208SOL     OW 5263   2.574   4.608   3.521  0.1287 -0.0771 -0.1504
 1208SOL    HW1 5264   2.513   4.543   3.556 -0.3511 -0.1027 -1.0254
 1208SOL    HW2 5265   2.661   4.571   3.540 -0.1378 -0.8733 -0.4482
 1209SOL     OW 5266   1.954   3.704   1.184 -0.4516 -0.2182 -0.2548
 1209SOL    HW1 5267   1.974   3.684   1.275 -0.2635 -1.8367 -0.6141
 1209SOL    HW2 5268   2.035   3.741   1.149 -0.7889  1.2122  0.4316
 1210SOL     OW 5269   0.326   1.349   0.145  1.3820  0.5491  0.4748
 1210SOL    HW1 5270   0.422   1.338   0.147  1.4150  0.1894 -1.4735
 1210SOL    HW2 5271   0.294   1.286   0.209  2.4796  1.6761  2.2397
 1211SOL     OW 5272   0.299   0.679   3.884 -0.3299 -0.3570  0.3937
 1211SOL    HW1 5273   0.274   0.747   3.822  0.2205 -0.1735  0.3706
 1211SOL    HW2 5274   0.302   0.723   3.969  2.7470  0.3551  0.0191
 1212SOL     OW 5275   0.404   0.298   3.492 -0.0394  0.3827  0.3471
 1212SOL    HW1 5276   0.316   0.267   3.511 -0.6952  2.1658  0.4098
 1212SOL    HW2 5277   0.401   0.392   3.510  1.7314  0.5775 -0.1670
 1213SOL     OW 5278   3.211   4.131   3.165  0.2509 -0.1129  0.0143
 1213SOL    HW1 5279   3.247   4.197   3.225 -0.4816  0.2576  0.0578
 1213SOL    HW2 5280   3.288   4.091   3.124  0.6861  2.0244 -1.3827
 1214SOL     OW 5281   6.348   0.795   4.081 -0.6920  0.1416 -0.6754
 1214SOL    HW1 5282   6.258   0.767   4.097 -0.5452  0.5124  0.9297
 1214SOL    HW2 5283   6.397   0.763   4.157 -0.2337  3.4251  0.5600
 1215SOL     OW 5284   2.821   0.698   3.225  0.1298 -0.0722  0.6698
 1215SOL    HW1 5285   2.777   0.619   3.192 -0.4831  0.4912  0.1224
 1215SOL    HW2 5286   2.758   0.769   3.210  0.6000  0.4940  1.3353
 1216SOL     OW 5287   4.851   3.328   2.585 -0.6721  0.1167  0.5008
 1216SOL    HW1 5288   4.831   3.416   2.554  1.3980  0.2954 -0.4613
 1216SOL    HW2 5289   4.780   3.274   2.551 -0.2132  0.8724 -1.8197
 1217SOL     OW 5290   5.984   2.506   4.479 -0.2865 -0.0909  0.2523
 1217SOL    HW1 5291   5.969   2.430   4.423 -1.4642  0.3274 -0.0357
 1217SOL    HW2 5292   5.924   2.573   4.445  0.4476  0.8517  0.7360
 1218SOL     OW 5293   2.015   5.310   4.426  0.4474 -0.2455 -0.8767
 1218SOL    HW1 5294   2.009   5.403   4.450  2.2104 -0.4759  0.6422
 1218SOL    HW2 5295   1.924   5.283   4.415 -0.2273  1.1434  0.7771
 1219SOL     OW 5296   0.302   4.009   0.992 -0.3531  0.7704  0.5913
 1219SOL    HW1 5297   0.350   3.965   0.922  0.8924  3.7277 -0.6068
 1219SOL    HW2 5298   0.278   3.939   1.053  1.3250 -1.4967 -1.1684
 1220SOL     OW 5299   2.769   3.745   0.620  0.1097 -0.1646  0.2406
 1220SOL    HW1 5300   2.676   3.745   0.643 -0.1026  0.4598 -0.5524
 1220SOL    HW2 5301   2.815   3.749   0.704 -0.5811 -0.4524  0.6365
 1221SOL     OW 5302   2.223   2.536   0.188  0.1204 -0.3206  0.2334
 1221SOL    HW1 5303   2.205   2.441   0.190 -0.7165 -0.1667  0.6684
 1221SOL    HW2 5304   2.156   2.571   0.130 -0.7202  0.2130  1.4668
 1222SOL     OW 5305   6.240   0.567   2.829 -0.5829 -0.3176  0.1545
 1222SOL    HW1 5306   6.229   0.565   2.734  1.3926 -0.8551 -0.1165
 1222SOL    HW2 5307   6.230   0.476   2.857 -1.3150 -0.1393  0.4926
 1223SOL     OW 5308   1.183   3.748   4.207  0.2198  0.6024 -0.0863
 1223SOL    HW1 5309   1.092   3.726   4.228  0.5000  1.4936  2.3613
 1223SOL    HW2 5310   1.178   3.835   4.167  0.0968  1.6530  2.0766
 1224SOL     OW 5311   3.314   3.263   3.105 -0.2138 -0.4521  0.3474
 1224SOL    HW1 5312   3.400   3.295   3.135 -0.2066  0.6280 -0.7407
 1224SOL    HW2 5313   3.335   3.200   3.037 -0.2625 -1.9889  1.6881
 1225SOL     OW 5314   0.161   1.387   3.527 -0.1663  0.1274 -0.4180
 1225SOL    HW1 5315   0.076   1.425   3.507  0.7906  1.6697 -1.8278
 1225SOL    HW2 5316   0.212   1.399   3.447  1.0212 -1.8568 -0.0377
 1226SOL     OW 5317   4.560   1.063   1.722  0.7386 -0.0554 -0.1856
 1226SOL    HW1 5318   4.654   1.065   1.704  1.1947 -3.1737  1.1446
 1226SOL    HW2 5319   4.553   1.066   1.817 -0.6605  1.8137 -0.3092
 1227SOL     OW 5320   1.009   1.812   0.755 -0.1834  0.4520  0.3574
 1227SOL    HW1 5321   0.948   1.866   0.805 -1.1016 -0.0295 -0.1963
 1227SOL    HW2 5322   1.035   1.742   0.816 -1.8606 -0.5484  0.0028
 1228SOL     OW 5323   0.116   4.149   1.761 -0.0694 -0.0799  0.0893
 1228SOL    HW1 5324   0.158   4.184   1.683 -0.4960  0.1633 -0.0403
 1228SOL    HW2 5325   0.074   4.068   1.732 -1.0358  0.4958 -0.1770
 1229SOL     OW 5326   3.147   2.337   3.022 -0.3609 -0.5619 -0.2400
 1229SOL    HW1 5327   3.106   2.396   2.957 -0.6480 -1.4086 -0.8453
 1229SOL    HW2 5328   3.083   2.268   3.035  0.5434 -1.5036 -0.6181
 1230SOL     OW 5329   5.390   6.033   2.787  0.2283 -0.2114  0.2319
 1230SOL    HW1 5330   5.414   5.969   2.854  1.8402  1.0907  0.9497
 1230SOL    HW2 5331   5.444   6.110   2.806 -1.2250  1.1650 -0.9601
 1231SOL     OW 5332   1.702   2.971   2.776 -0.1768  0.1471  0.0463
 1231SOL    HW1 5333   1.794   2.944   2.780  1.3061  4.3055 -0.4050
 1231SOL    HW2 5334   1.691   3.002   2.687 -1.7718  0.5162  0.3501
 1232SOL     OW 5335   3.541   3.441   1.832  0.3883  0.4081 -0.2014
 1232SOL    HW1 5336   3.632   3.440   1.802  0.8668 -1.8812  1.0690
 1232SOL    HW2 5337   3.514   3.533   1.825  3.1196  1.3363  0.3763
 1233SOL     OW 5338   2.639   4.129   3.400 -0.8148  0.2009 -0.6989
 1233SOL    HW1 5339   2.625   4.216   3.361 -0.4600  1.3058  1.4651
 1233SOL    HW2 5340   2.705   4.088   3.343  0.9715  2.3964 -0.3789
 1234SOL     OW 5341   6.437   3.626   2.402  0.0532 -0.0669 -0.3493
 1234SOL    HW1 5342   6.347   3.659   2.404  0.4400  1.0591 -0.7969
 1234SOL    HW2 5343   6.431   3.538   2.438 -0.9446  0.6510  1.3756
 1235SOL     OW 5344   5.317   4.832   1.729 -0.2105 -0.9508  0.2484
 1235SOL    HW1 5345   5.378   4.894   1.768  0.1961 -1.3934  0.3246
 1235SOL    HW2 5346   5.265   4.885   1.668  1.2454 -0.8317 -0.9463
 1236SOL     OW 5347   1.607   3.064   4.236  0.0407 -0.1246 -0.0766
 1236SOL    HW1 5348   1.587   3.022   4.320  1.2502  0.2378  0.4145
 1236SOL    HW2 5349   1.577   3.154   4.247 -0.9948 -0.4068 -0.5153
 1237SOL     OW 5350   6.280   0.491   2.147  0.0542  0.2140  0.6260
 1237SOL    HW1 5351   6.323   0.408   2.129 -0.9929 -0.3662  0.7055
 1237SOL    HW2 5352   6.291   0.504   2.241 -0.9064 -0.5084  0.8520
 1238SOL     OW 5353   3.287   3.287   4.532  0.6095 -0.6752 -0.0594
 1238SOL    HW1 5354   3.303   3.248   4.446  0.1747  0.0452 -0.4760
 1238SOL    HW2 5355   3.202   3.330   4.523  0.2295 -1.1979  0.9513
 1239SOL     OW 5356   4.522   1.160   2.723 -1.1289 -0.0073 -0.0936
 1239SOL    HW1 5357   4.593   1.218   2.750 -0.7304 -0.6670  0.3193
 1239SOL    HW2 5358   4.479   1.206   2.651  0.5192 -0.1475 -1.2380
 1240SOL     OW 5359   1.314   0.259   3.943 -0.1552  0.4304  0.2081
 1240SOL    HW1 5360   1.409   0.254   3.931  0.2162  2.6991  1.6290
 1240SOL    HW2 5361   1.287   0.168   3.957  1.6052 -0.4040 -1.2988
 1241SOL     OW 5362   1.222   3.779   1.396 -0.4226 -0.3192  0.1957
 1241SOL    HW1 5363   1.180   3.865   1.391 -0.7822 -0.5240 -0.4837
 1241SOL    HW2 5364   1.196   3.736   1.315 -2.3351 -2.0337  1.6007
 1242SOL     OW 5365   0.440   0.205   4.287  0.0311 -0.1095 -0.1748
 1242SOL    HW1 5366   0.496   0.269   4.331 -0.4386 -0.2593  0.6728
 1242SOL    HW2 5367   0.482   0.120   4.303  0.8721  0.0039 -1.6414
 1243SOL     OW 5368   5.023   6.162   2.828 -0.4936  0.0092  0.0524
 1243SOL    HW1 5369   4.987   6.235   2.878  1.4910  0.9887  0.1498
 1243SOL    HW2 5370   5.063   6.105   2.894  2.7225  1.6402 -0.2976
 1244SOL     OW 5371   4.531   5.218   2.727 -0.0389 -0.8731  0.6215
 1244SOL    HW1 5372   4.587   5.287   2.763 -1.6106 -0.2490  1.9669
 1244SOL    HW2 5373   4.480   5.187   2.802 -1.2733 -1.6590 -0.4993
 1245SOL     OW 5374   5.266   1.615   1.287 -0.0259 -0.7172 -0.2253
 1245SOL    HW1 5375   5.212   1.602   1.364 -0.0282 -1.5488 -0.3648
 1245SOL    HW2 5376   5.206   1.651   1.221  0.1769  0.9062  0.4327
 1246SOL     OW 5377   2.478   2.243   0.090  0.1882  0.1891  0.1360
 1246SOL    HW1 5378   2.547   2.283   0.036  1.8732 -2.4645  0.1396
 1246SOL    HW2 5379   2.518   2.234   0.177 -0.5718 -0.3968  0.4343
 1247SOL     OW 5380   2.573   3.194   3.131  0.4581 -0.1964 -0.1344
 1247SOL    HW1 5381   2.575   3.117   3.187  0.8842  1.3624  2.1045
 1247SOL    HW2 5382   2.491   3.238   3.153  1.1390  0.9987  0.0818
 1248SOL     OW 5383   6.382   1.618   2.794 -0.9831 -0.3837  0.4931
 1248SOL    HW1 5384   6.450   1.594   2.731 -0.4118 -2.0294  1.6791
 1248SOL    HW2 5385   6.306   1.565   2.770 -0.6535 -1.2779  1.3680
 1249SOL     OW 5386   6.342   4.666   4.132 -0.4951 -0.0652 -0.6723
 1249SOL    HW1 5387   6.313   4.753   4.157 -0.5040 -0.5003  0.9640
 1249SOL    HW2 5388   6.336   4.665   4.036  0.8781  2.1747 -0.8502
 1250SOL     OW 5389   2.284   3.262   3.694  0.8037 -0.1432  0.1623
 1250SOL    HW1 5390   2.214   3.323   3.718 -0.7679 -1.8186  0.0431
 1250SOL    HW2 5391   2.362   3.317   3.687 -0.6350  1.9483 -0.4906
 1251SOL     OW 5392   5.850   0.196   1.048  0.4738 -0.5822  0.3061
 1251SOL    HW1 5393   5.762   0.234   1.042  0.0609 -1.5898 -0.3723
 1251SOL    HW2 5394   5.834   0.102   1.053  1.5339 -0.7990 -0.2285
 1252SOL     OW 5395   6.003   4.579   3.341 -0.1543 -0.7915  0.7071
 1252SOL    HW1 5396   5.935   4.646   3.347 -1.5797 -2.1521  0.4124
 1252SOL    HW2 5397   6.083   4.628   3.323 -1.1559  0.8230  0.4126
 1253SOL     OW 5398   0.779   5.933   4.194  0.7302 -0.5229 -0.0534
 1253SOL    HW1 5399   0.690   5.970   4.192  0.5705 -0.9211 -0.5661
 1253SOL    HW2 5400   0.819   5.961   4.112  1.3990  0.3913  0.5585
 1254SOL     OW 5401   0.181   0.035   4.224  0.0107  0.0583 -0.0144
 1254SOL    HW1 5402   0.138   0.029   4.309 -1.1009 -2.1628 -0.6472
 1254SOL    HW2 5403   0.248   0.102   4.235 -1.6558  1.5335  1.9021
 1255SOL     OW 5404   2.257   3.681   0.323 -0.3271 -0.1694  0.3985
 1255SOL    HW1 5405   2.289   3.605   0.275 -1.4301 -0.2692 -0.2135
 1255SOL    HW2 5406   2.337   3.724   0.355  0.4991  0.0718 -1.7841
 1256SOL     OW 5407   4.931   1.248   1.247  0.1085 -0.4855 -0.6249
 1256SOL    HW1 5408   4.842   1.239   1.281  0.1074 -0.9267 -0.7344
 1256SOL    HW2 5409   4.927   1.213   1.158  1.0166 -3.3864  0.3581
 1257SOL     OW 5410   3.164   5.796   1.049 -0.3091  0.0932 -0.3253
 1257SOL    HW1 5411   3.222   5.839   1.111  0.9589 -2.2327  0.2203
 1257SOL    HW2 5412   3.076   5.812   1.082  0.3236 -1.0476  2.1012
 1258SOL     OW 5413   0.624   0.741   3.176 -0.3671  0.1123  0.0261
 1258SOL    HW1 5414   0.632   0.820   3.230  0.5510 -0.1312  0.2661
 1258SOL    HW2 5415   0.700   0.687   3.200 -0.4611 -0.4248 -0.8184
 1259SOL     OW 5416   2.125   0.846   4.112  0.2865 -0.4427 -0.5753
 1259SOL    HW1 5417   2.095   0.855   4.202  1.7327 -0.2536 -0.0852
 1259SOL    HW2 5418   2.045   0.843   4.060 -0.6396 -2.4636  0.8526
 1260SOL     OW 5419   1.422   1.790   3.051  0.0166 -0.2725  0.0285
 1260SOL    HW1 5420   1.515   1.811   3.041 -0.3763  2.2722  0.8230
 1260SOL    HW2 5421   1.382   1.819   2.969 -0.1415 -0.9639 -0.1417
 1261SOL     OW 5422   2.540   2.617   3.249  0.0054  0.6481 -0.4248
 1261SOL    HW1 5423   2.589   2.610   3.331 -0.9132 -0.9347  0.0456
 1261SOL    HW2 5424   2.459   2.661   3.273  0.1094  0.9818 -0.6772
 1262SOL     OW 5425   4.166   3.127   2.957 -0.1929 -0.1397 -0.1694
 1262SOL    HW1 5426   4.258   3.141   2.979  0.1300 -1.0878 -0.8765
 1262SOL    HW2 5427   4.139   3.055   3.014 -1.1750  1.6149  1.7136
 1263SOL     OW 5428   3.367   1.389   0.253  0.1024  0.0846 -0.1481
 1263SOL    HW1 5429   3.414   1.354   0.177  1.7715  0.3059  0.7364
 1263SOL    HW2 5430   3.280   1.411   0.219  0.9847  0.7608 -2.1483
 1264SOL     OW 5431   1.539   1.819   3.917  0.4489  0.5756 -0.2159
 1264SOL    HW1 5432   1.453   1.861   3.907 -0.0135 -0.3404 -0.2333
 1264SOL    HW2 5433   1.598   1.890   3.938 -0.2920  1.2498 -0.3552
 1265SOL     OW 5434   0.281   2.725   4.055 -0.2872 -0.8225  0.4216
 1265SOL    HW1 5435   0.252   2.651   4.002  2.3820 -1.3024 -0.5538
 1265SOL    HW2 5436   0.371   2.703   4.079  0.2999  1.6946  0.8693
 1266SOL     OW 5437   1.501   2.650   3.735  0.2385 -0.1524  0.0186
 1266SOL    HW1 5438   1.495   2.573   3.792  0.9556  0.4664  0.9546
 1266SOL    HW2 5439   1.556   2.622   3.662 -0.1343 -0.7483 -0.0397
 1267SOL     OW 5440   2.975   0.377   4.315 -0.1768 -0.2996  0.0878
 1267SOL    HW1 5441   2.885   0.350   4.334  0.3395 -0.8280  2.0283
 1267SOL    HW2 5442   2.967   0.466   4.283 -1.2909  0.3946  2.1292
 1268SOL     OW 5443   4.111   3.004   1.429  0.1322  0.6186 -0.8152
 1268SOL    HW1 5444   4.064   3.027   1.349 -2.6145 -0.3420  0.4127
 1268SOL    HW2 5445   4.050   3.023   1.500  2.2317  0.8449  1.0576
 1269SOL     OW 5446   3.868   5.178   1.519  0.1764  0.1664  0.6442
 1269SOL    HW1 5447   3.791   5.227   1.491  1.0904  1.4793  0.3122
 1269SOL    HW2 5448   3.899   5.224   1.597 -0.0424 -1.0579  1.4690
 1270SOL     OW 5449   5.971   0.643   1.622  0.7232  0.2351  0.1587
 1270SOL    HW1 5450   5.996   0.572   1.683  1.1134  1.0698  0.9969
 1270SOL    HW2 5451   5.879   0.659   1.642  0.5925 -0.1362 -0.1386
 1271SOL     OW 5452   3.674   2.325   0.572 -0.3488  0.1333 -0.4775
 1271SOL    HW1 5453   3.752   2.301   0.522 -0.2011  1.7449 -1.0924
 1271SOL    HW2 5454   3.696   2.306   0.663  2.0458  3.3896 -0.2029
 1272SOL     OW 5455   0.412   4.797   1.612 -0.4302  0.0190 -0.0703
 1272SOL    HW1 5456   0.409   4.892   1.605  1.8037  0.2372  0.9813
 1272SOL    HW2 5457   0.426   4.766   1.523 -0.4294  0.7379 -0.3264
 1273SOL     OW 5458   4.013   0.865   2.885 -0.1285 -0.6501  0.4158
 1273SOL    HW1 5459   4.062   0.830   2.811 -0.2232 -1.0808  0.5548
 1273SOL    HW2 5460   4.081   0.886   2.950 -0.0440 -0.2460  0.1952
 1274SOL     OW 5461   3.685   2.346   3.376  0.0618  0.0923 -0.0331
 1274SOL    HW1 5462   3.728   2.261   3.388  1.0249  0.8488  2.2978
 1274SOL    HW2 5463   3.600   2.336   3.419  0.9006  0.8174  1.8689
 1275SOL     OW 5464   1.515   4.117   2.957 -0.3224 -0.5000  0.2020
 1275SOL    HW1 5465   1.585   4.179   2.976 -1.2483  0.6066  0.0819
 1275SOL    HW2 5466   1.462   4.116   3.036  0.2071 -1.8896  0.5642
 1276SOL     OW 5467   3.135   1.331   2.820  0.2364  0.6281 -0.3279
 1276SOL    HW1 5468   3.221   1.333   2.863 -1.0106  0.3762  2.3142
 1276SOL    HW2 5469   3.140   1.256   2.761  1.8051  0.5754 -0.1844
 1277SOL     OW 5470   5.579   1.200   4.133 -0.7834  0.0597 -0.1258
 1277SOL    HW1 5471   5.640   1.201   4.059  0.4606  1.9662  0.8302
 1277SOL    HW2 5472   5.516   1.269   4.113  0.1525  1.2866  0.9967
 1278SOL     OW 5473   4.162   2.889   3.119  0.0637 -0.2070  0.6559
 1278SOL    HW1 5474   4.241   2.838   3.103 -0.4375 -0.7767 -0.1056
 1278SOL    HW2 5475   4.094   2.823   3.135 -0.4757  0.2270  0.2023
 1279SOL     OW 5476   3.998   0.442   1.315 -0.4032  0.1789  0.2541
 1279SOL    HW1 5477   3.960   0.489   1.241  1.1656 -1.2339 -1.5482
 1279SOL    HW2 5478   4.061   0.503   1.353  1.1085 -0.1395 -1.6168
 1280SOL     OW 5479   4.998   6.473   3.951 -0.4949 -0.3392 -0.3291
 1280SOL    HW1 5480   4.931   6.541   3.940  0.5130  1.0213  1.4469
 1280SOL    HW2 5481   5.045   6.473   3.868 -0.5960  1.0538 -0.4118
 1281SOL     OW 5482   0.585   3.143   0.061  0.1678 -0.1385  0.7968
 1281SOL    HW1 5483   0.589   3.050   0.039  0.7093  0.4400 -1.9729
 1281SOL    HW2 5484   0.492   3.161   0.076 -0.1101 -0.8926  0.0609
 1282SOL     OW 5485   5.036   1.283   4.640  0.1364  0.1035  0.1632
 1282SOL    HW1 5486   4.951   1.261   4.678  1.2259 -1.1185  2.0482
 1282SOL    HW2 5487   5.090   1.307   4.716  0.8595  3.1901 -1.1816
 1283SOL     OW 5488   4.783   5.707   0.392 -0.2871 -0.0157  0.0877
 1283SOL    HW1 5489   4.735   5.790   0.402  0.1957  0.3480 -0.4735
 1283SOL    HW2 5490   4.850   5.710   0.460  0.3206  0.5010 -0.5104
 1284SOL     OW 5491   1.444   5.689   3.290  0.0152 -0.6511 -0.1771
 1284SOL    HW1 5492   1.361   5.708   3.247 -0.9995 -2.3571  0.9132
 1284SOL    HW2 5493   1.505   5.672   3.218 -0.8364 -0.4330 -0.9676
 1285SOL     OW 5494   2.522   5.778   4.267 -0.3196  1.0665 -0.0796
 1285SOL    HW1 5495   2.561   5.709   4.213 -0.9527 -0.3093  1.1619
 1285SOL    HW2 5496   2.511   5.852   4.207  1.3583  0.4661 -1.1832
 1286SOL     OW 5497   1.874   2.491   2.790 -0.0314  0.2097 -0.6001
 1286SOL    HW1 5498   1.882   2.468   2.883 -0.7561 -1.2600 -0.8726
 1286SOL    HW2 5499   1.896   2.584   2.787  0.9760  0.0636  0.8948
 1287SOL     OW 5500   0.810   3.520   1.861 -1.1317 -0.3690  0.1806
 1287SOL    HW1 5501   0.888   3.464   1.866 -0.8012 -0.0536 -1.0014
 1287SOL    HW2 5502   0.818   3.580   1.935 -0.5746 -0.7530  0.4345
 1288SOL     OW 5503   5.457   5.441   2.267 -0.2059 -0.0484 -0.2597
 1288SOL    HW1 5504   5.436   5.485   2.349 -1.8704  1.4962 -1.4524
 1288SOL    HW2 5505   5.540   5.397   2.285 -0.4116  0.3773  2.1744
 1289SOL     OW 5506   0.960   4.103   3.885 -0.2170 -0.0685 -0.5467
 1289SOL    HW1 5507   0.984   4.185   3.929  2.8279 -0.6796 -0.8275
 1289SOL    HW2 5508   0.921   4.050   3.954 -0.2029  0.8063  0.1578
 1290SOL     OW 5509   2.956   3.171   4.098 -0.4071 -0.1042  0.3040
 1290SOL    HW1 5510   2.883   3.151   4.040  0.4206 -2.9027  0.0692
 1290SOL    HW2 5511   3.014   3.094   4.091  0.9597  0.5727  2.9055
 1291SOL     OW 5512   1.953   1.617   4.000  0.5836 -0.6542 -0.4197
 1291SOL    HW1 5513   1.943   1.530   4.038 -0.2630  0.2940  1.6945
 1291SOL    HW2 5514   1.894   1.672   4.050 -0.3141  0.8327 -2.9238
 1292SOL     OW 5515   0.932   2.507   2.643  0.6160  0.4932 -0.1853
 1292SOL    HW1 5516   1.027   2.493   2.635  0.6953  1.1733 -0.4593
 1292SOL    HW2 5517   0.894   2.421   2.625  1.2070  0.0917  0.4498
 1293SOL     OW 5518   2.727   0.630   4.500  0.1544 -0.0501 -0.3497
 1293SOL    HW1 5519   2.696   0.609   4.588  1.5234 -2.3389 -0.3422
 1293SOL    HW2 5520   2.807   0.680   4.513 -0.2662  0.6292 -0.3264
 1294SOL     OW 5521   1.169   4.878   2.327 -0.0781  0.7499 -0.3687
 1294SOL    HW1 5522   1.231   4.918   2.388  0.0034 -1.3306  1.0381
 1294SOL    HW2 5523   1.093   4.936   2.328 -1.3761 -0.5539  4.2055
 1295SOL     OW 5524   3.416   0.478   1.891  0.0824 -0.8312 -0.2531
 1295SOL    HW1 5525   3.506   0.511   1.896 -0.3102  0.1089  0.9404
 1295SOL    HW2 5526   3.426   0.385   1.869  1.2406 -0.1827 -2.9475
 1296SOL     OW 5527   4.364   1.594   2.622  0.1078 -0.2008  0.0620
 1296SOL    HW1 5528   4.302   1.667   2.623 -1.3966 -1.4135  1.8633
 1296SOL    HW2 5529   4.364   1.564   2.531 -1.5738  0.1781 -0.0981
 1297SOL     OW 5530   5.029   5.066   2.500  0.1669 -0.1964  0.6395
 1297SOL    HW1 5531   5.069   5.049   2.415  1.8059 -1.1039  1.5449
 1297SOL    HW2 5532   5.102   5.091   2.557 -0.9947  1.0911  1.6168
 1298SOL     OW 5533   4.264   1.913   2.907  0.1374  0.0501  0.0312
 1298SOL    HW1 5534   4.233   1.929   2.818 -0.3159 -1.8162 -0.1713
 1298SOL    HW2 5535   4.199   1.854   2.945  1.1191 -0.3680  1.0981
 1299SOL     OW 5536   2.918   5.853   1.140 -0.1962 -0.2061  0.1329
 1299SOL    HW1 5537   2.844   5.868   1.200  0.2107  0.9259  0.3788
 1299SOL    HW2 5538   2.877   5.822   1.059 -0.9703  0.4918  0.2340
 1300SOL     OW 5539   5.026   3.422   1.606  0.0789 -0.3484 -0.7650
 1300SOL    HW1 5540   5.109   3.381   1.630 -0.8712 -1.3761  0.9860
 1300SOL    HW2 5541   5.034   3.439   1.512  1.8648 -1.3652 -0.8434
 1301SOL     OW 5542   5.107   1.482   2.097 -0.7736 -0.0555  0.1574
 1301SOL    HW1 5543   5.087   1.568   2.059 -2.1105 -1.3106 -2.2795
 1301SOL    HW2 5544   5.045   1.474   2.170 -0.8092  0.9257  0.2580
 1302SOL     OW 5545   1.756   2.323   2.137 -0.1577 -0.5514 -0.1705
 1302SOL    HW1 5546   1.660   2.321   2.138 -0.1682 -2.9285  1.0586
 1302SOL    HW2 5547   1.782   2.237   2.105  1.4950 -1.2101  2.5564
 1303SOL     OW 5548   0.604   2.987   0.326  0.1451  0.2407 -0.3755
 1303SOL    HW1 5549   0.667   2.994   0.253  0.3780 -1.5951 -0.3936
 1303SOL    HW2 5550   0.639   3.044   0.394  1.2125  0.1450 -0.8300
 1304SOL     OW 5551   4.656   2.211   4.484 -0.0560 -1.0011 -0.4960
 1304SOL    HW1 5552   4.618   2.176   4.403 -3.3200 -1.9284  1.2880
 1304SOL    HW2 5553   4.707   2.287   4.455 -0.0001 -2.0376 -3.5223
 1305SOL     OW 5554   2.406   4.283   2.114 -0.2166  0.5458 -0.0037
 1305SOL    HW1 5555   2.460   4.296   2.191  0.2028 -0.1739 -0.1729
 1305SOL    HW2 5556   2.430   4.355   2.055  0.6008  0.2021 -0.0997
 1306SOL     OW 5557   3.258   3.106   3.329 -0.1200  0.2639 -0.0187
 1306SOL    HW1 5558   3.276   3.155   3.248 -0.7680  0.1808 -0.2222
 1306SOL    HW2 5559   3.162   3.099   3.331 -0.0335 -1.4816 -0.3018
 1307SOL     OW 5560   5.601   1.214   0.625  0.5446 -0.2850  0.2946
 1307SOL    HW1 5561   5.588   1.136   0.678  2.0772 -0.4842  0.4355
 1307SOL    HW2 5562   5.560   1.284   0.675 -0.3759 -0.9036  0.4287
 1308SOL     OW 5563   2.958   1.055   0.518  0.4129  0.2047 -0.6700
 1308SOL    HW1 5564   3.053   1.038   0.518  0.0694 -1.9456 -0.0745
 1308SOL    HW2 5565   2.920   0.979   0.475 -1.3602 -1.4433  3.3017
 1309SOL     OW 5566   1.113   1.357   3.180 -0.0682  0.6275 -0.0330
 1309SOL    HW1 5567   1.169   1.317   3.247 -2.6131 -2.2019  0.6271
 1309SOL    HW2 5568   1.168   1.426   3.142  3.4875 -1.2504  1.1606
 1310SOL     OW 5569   5.401   2.998   3.470  0.1278  0.3194 -0.1431
 1310SOL    HW1 5570   5.437   2.939   3.404 -0.0823  0.8358 -0.7274
 1310SOL    HW2 5571   5.321   3.032   3.431 -2.3840 -2.5971  2.0543
 1311SOL     OW 5572   3.942   0.328   0.424  0.3280 -0.0464 -0.4234
 1311SOL    HW1 5573   3.881   0.322   0.350  0.5767 -0.4776 -0.6017
 1311SOL    HW2 5574   4.011   0.387   0.393  0.8753 -0.8870 -0.8748
 1312SOL     OW 5575   5.347   6.355   2.962 -0.4147  0.4541 -0.4908
 1312SOL    HW1 5576   5.289   6.423   2.996  0.8693  1.7188 -0.7565
 1312SOL    HW2 5577   5.398   6.326   3.038 -0.9330 -0.2059 -0.3853
 1313SOL     OW 5578   2.663   0.969   2.914  0.7070  0.3629 -0.3587
 1313SOL    HW1 5579   2.699   0.888   2.879 -0.7998 -0.1512 -0.7703
 1313SOL    HW2 5580   2.740   1.019   2.943  1.8284 -0.1519 -2.3070
 1314SOL     OW 5581   2.398   0.759   3.463 -0.1055  0.4060  0.5774
 1314SOL    HW1 5582   2.399   0.669   3.432  0.8139  0.5550  0.1504
 1314SOL    HW2 5583   2.346   0.806   3.397 -0.0619  0.3044  0.4705
 1315SOL     OW 5584   0.522   4.378   0.545 -0.0838 -0.6405  0.2751
 1315SOL    HW1 5585   0.543   4.403   0.635  0.2486 -2.6428  0.7861
 1315SOL    HW2 5586   0.574   4.438   0.491 -0.6144  0.8698  1.3756
 1316SOL     OW 5587   3.376   1.161   4.011  0.3325  0.0514  0.1242
 1316SOL    HW1 5588   3.388   1.226   4.080 -1.4631 -0.7410  1.2446
 1316SOL    HW2 5589   3.330   1.209   3.941  1.8049  0.7535 -0.3967
 1317SOL     OW 5590   5.474   5.850   4.466 -0.0538  0.1527 -0.3706
 1317SOL    HW1 5591   5.431   5.934   4.483  0.4839  0.2791  0.4133
 1317SOL    HW2 5592   5.564   5.861   4.499 -0.0713 -0.8374  0.0595
 1318SOL     OW 5593   1.689   0.306   2.922  0.2927 -0.5253 -0.1569
 1318SOL    HW1 5594   1.724   0.308   3.011  0.4541 -1.0103 -0.2034
 1318SOL    HW2 5595   1.599   0.338   2.931 -0.1854 -1.9296  0.4274
 1319SOL     OW 5596   1.193   5.189   0.311  0.2903  0.1141 -0.0519
 1319SOL    HW1 5597   1.217   5.177   0.219  1.2006 -1.1489  0.3213
 1319SOL    HW2 5598   1.098   5.200   0.311  0.4169  1.3971 -1.2438
 1320SOL     OW 5599   0.671   0.551   3.611  0.3132  0.7094  0.0993
 1320SOL    HW1 5600   0.636   0.501   3.685  1.7392  1.2556  1.2045
 1320SOL    HW2 5601   0.668   0.642   3.641 -2.4226  1.3862 -1.9456
 1321SOL     OW 5602   3.770   3.918   0.599 -0.5414 -0.5160  0.0335
 1321SOL    HW1 5603   3.740   4.007   0.578 -1.8444 -0.1654  2.9011
 1321SOL    HW2 5604   3.717   3.861   0.544  0.4992  0.4223 -2.0583
 1322SOL     OW 5605   0.046   3.909   1.655  0.6921 -0.3648  0.2278
 1322SOL    HW1 5606   0.099   3.837   1.623 -0.0936 -0.5704 -0.6671
 1322SOL    HW2 5607  -0.021   3.921   1.588 -0.9497 -0.7258  1.7284
 1323SOL     OW 5608   2.662   3.542   0.124  0.1534  0.5409 -0.3067
 1323SOL    HW1 5609   2.612   3.575   0.199 -0.7363 -0.6281 -0.3680
 1323SOL    HW2 5610   2.750   3.579   0.137 -0.3757  1.5864  0.4888
 1324SOL     OW 5611   3.308   0.112   0.369  0.9640  0.4663  0.5735
 1324SOL    HW1 5612   3.367   0.078   0.437  1.6125 -0.9093 -0.6262
 1324SOL    HW2 5613   3.359   0.180   0.325  0.5324  1.3801  1.4586
 1325SOL     OW 5614   0.780   1.715   2.548  0.1074  0.3817  0.0376
 1325SOL    HW1 5615   0.872   1.691   2.531  0.0546  0.2466 -0.0546
 1325SOL    HW2 5616   0.748   1.747   2.465  0.0678  0.4197  0.0678
 1326SOL     OW 5617   3.770   1.434   4.184 -0.5786 -0.6825  0.1039
 1326SOL    HW1 5618   3.861   1.463   4.179 -0.3360 -0.9243  2.1356
 1326SOL    HW2 5619   3.725   1.503   4.234 -1.2965 -1.0135 -0.0691
 1327SOL     OW 5620   2.858   1.487   0.009 -0.2078  0.2379 -0.3965
 1327SOL    HW1 5621   2.860   1.555   0.077  0.1631 -1.1979  1.0951
 1327SOL    HW2 5622   2.911   1.523  -0.062 -3.7176  3.4773 -1.7172
 1328SOL     OW 5623   4.813   2.444   2.920 -0.5303  0.5329  0.4993
 1328SOL    HW1 5624   4.759   2.371   2.950 -1.0707  1.0305  0.7640
 1328SOL    HW2 5625   4.837   2.420   2.830  0.9523 -0.8812  1.2201
 1329SOL     OW 5626   1.202   3.735   3.214  0.4411 -0.4827  0.2135
 1329SOL    HW1 5627   1.280   3.681   3.226  0.0397 -0.9637  0.7563
 1329SOL    HW2 5628   1.219   3.786   3.135  1.9965  0.6687  1.2411
 1330SOL     OW 5629   2.429   2.261   1.494 -0.1600 -0.3441 -0.1192
 1330SOL    HW1 5630   2.408   2.341   1.541 -0.9544  0.1372 -1.2338
 1330SOL    HW2 5631   2.355   2.203   1.509  0.5036 -0.9728  0.8501
 1331SOL     OW 5632   3.939   6.532   1.146 -0.3942  0.5317  0.2287
 1331SOL    HW1 5633   3.970   6.622   1.145 -0.8429  0.7039  0.8554
 1331SOL    HW2 5634   3.950   6.504   1.237  1.3452 -0.6312 -0.2871
 1332SOL     OW 5635   4.919   5.880   1.559 -0.1569 -0.2799  0.5783
 1332SOL    HW1 5636   4.849   5.815   1.555 -1.5985  0.9663  3.2212
 1332SOL    HW2 5637   4.924   5.905   1.651  2.3638  1.2302  0.1378
 1333SOL     OW 5638   3.379   1.422   1.618  0.1842 -0.2455 -0.2159
 1333SOL    HW1 5639   3.359   1.488   1.551 -1.5856  0.2407  0.7333
 1333SOL    HW2 5640   3.394   1.473   1.698  2.7964 -0.7798 -0.2691
 1334SOL     OW 5641   1.740   1.774   4.147  0.6789  0.0656  0.3431
 1334SOL    HW1 5642   1.799   1.801   4.217 -0.1126  0.9633  0.6849
 1334SOL    HW2 5643   1.657   1.817   4.167  0.6740  1.1349 -1.6352
 1335SOL     OW 5644   1.149   0.161   3.641  0.1731 -0.8395 -0.0962
 1335SOL    HW1 5645   1.199   0.164   3.723  0.9051  1.3947 -0.5649
 1335SOL    HW2 5646   1.212   0.133   3.575  0.5204  0.7110 -0.4586
 1336SOL     OW 5647   5.038   0.500   3.122 -0.3564 -0.2183 -0.4167
 1336SOL    HW1 5648   5.133   0.507   3.134 -0.6424  2.3246  1.1914
 1336SOL    HW2 5649   5.012   0.429   3.182  0.3563  0.2294  0.4584
 1337SOL     OW 5650   3.512   3.027   3.226 -0.2139  0.4762  0.7130
 1337SOL    HW1 5651   3.576   2.995   3.290 -0.1838 -0.8340  0.0551
 1337SOL    HW2 5652   3.427   3.013   3.268 -0.2956 -1.8940 -0.1102
 1338SOL     OW 5653   3.712   2.028   2.168 -0.5985  0.0117  0.0798
 1338SOL    HW1 5654   3.620   2.000   2.167 -0.0974 -1.8054  0.7998
 1338SOL    HW2 5655   3.754   1.972   2.102 -0.1127  1.3483 -0.7914
 1339SOL     OW 5656   3.002   0.127   1.668 -0.1585  0.5277  0.3648
 1339SOL    HW1 5657   2.997   0.075   1.748 -1.5085  0.8293  0.5165
 1339SOL    HW2 5658   3.073   0.088   1.617  1.6439  1.1604  2.2672
 1340SOL     OW 5659   4.602   2.647   3.344  0.2067  0.4072 -0.2707
 1340SOL    HW1 5660   4.626   2.657   3.253 -0.1726  3.2356 -0.1436
 1340SOL    HW2 5661   4.540   2.718   3.361 -2.3120 -1.9200  1.3863
 1341SOL     OW 5662   2.039   4.947   2.611  0.2425 -0.2499  0.1358
 1341SOL    HW1 5663   2.111   4.896   2.574  0.9890 -0.2360  1.5093
 1341SOL    HW2 5664   2.079   5.001   2.679 -0.8835  0.6155  0.1447
 1342SOL     OW 5665   3.551   2.695   1.990 -0.1597  0.0736 -0.4078
 1342SOL    HW1 5666   3.585   2.691   1.901  0.4262 -0.1919 -0.1713
 1342SOL    HW2 5667   3.595   2.771   2.029  0.4467 -0.4829  0.0100
 1343SOL     OW 5668   3.915   6.533   3.770  0.0730  0.6578 -0.3320
 1343SOL    HW1 5669   4.002   6.537   3.729  0.1445 -0.9217 -0.4143
 1343SOL    HW2 5670   3.854   6.538   3.696  0.1751 -0.8825 -0.5523
 1344SOL     OW 5671   2.848   1.134   3.854 -0.1113  0.7884 -0.2917
 1344SOL    HW1 5672   2.887   1.210   3.811  0.2805  0.5270 -0.4027
 1344SOL    HW2 5673   2.754   1.154   3.858 -0.4370  0.1351 -2.7730
 1345SOL     OW 5674   3.318   6.517   3.157 -0.0341  0.2839  1.1033
 1345SOL    HW1 5675   3.252   6.458   3.195 -0.9402  0.8092  0.3777
 1345SOL    HW2 5676   3.337   6.479   3.071 -1.3965  1.5638  0.1852
 1346SOL     OW 5677   5.894   1.989   1.803 -0.2424 -0.4315 -0.1015
 1346SOL    HW1 5678   5.892   2.081   1.829  1.5557 -0.4159  0.1004
 1346SOL    HW2 5679   5.925   1.942   1.881 -1.5065 -1.2781 -0.0777
 1347SOL     OW 5680   4.614   0.826   0.433 -0.2296  0.2886  0.3431
 1347SOL    HW1 5681   4.581   0.901   0.481 -0.5763  0.9206 -0.8453
 1347SOL    HW2 5682   4.679   0.862   0.372  0.7090 -0.5811  0.7895
 1348SOL     OW 5683   3.785   2.244   0.805  0.4195 -0.0870  0.1839
 1348SOL    HW1 5684   3.866   2.203   0.773  0.4463 -0.1582  0.3432
 1348SOL    HW2 5685   3.773   2.208   0.893 -0.8804 -1.6496 -0.5820
 1349SOL     OW 5686   5.756   3.528   3.915  0.0407 -0.0226  0.5024
 1349SOL    HW1 5687   5.766   3.449   3.862  0.7040  0.3784  0.0082
 1349SOL    HW2 5688   5.725   3.595   3.853  1.2437  0.5637  0.4837
 1350SOL     OW 5689   1.729   3.440   2.992 -0.8842  0.2056  0.2474
 1350SOL    HW1 5690   1.649   3.388   2.999  0.5967 -2.2384  0.1116
 1350SOL    HW2 5691   1.746   3.443   2.898  0.3603 -1.2870  0.3914
 1351SOL     OW 5692   5.142   6.333   1.048 -0.0302  0.1404 -0.1174
 1351SOL    HW1 5693   5.125   6.239   1.046  0.8453 -0.1237  1.7531
 1351SOL    HW2 5694   5.061   6.374   1.018 -0.9922 -1.1868  0.5985
 1352SOL     OW 5695   4.268   5.547   1.213 -0.2126 -0.1234  0.7284
 1352SOL    HW1 5696   4.333   5.546   1.283  1.2745  1.8062 -0.5239
 1352SOL    HW2 5697   4.309   5.498   1.142 -0.9691 -0.5658  0.5849
 1353SOL     OW 5698   1.456   4.703   3.287 -0.1599 -0.0178  0.3203
 1353SOL    HW1 5699   1.453   4.608   3.275 -0.6465  0.2431 -2.1546
 1353SOL    HW2 5700   1.542   4.720   3.326  0.5759 -1.3692 -0.6348
 1354SOL     OW 5701   3.532   3.033   2.600 -0.2422  0.4031 -0.2503
 1354SOL    HW1 5702   3.590   2.979   2.547  0.9232 -0.2241  1.5758
 1354SOL    HW2 5703   3.580   3.049   2.681 -1.9309  1.3362  0.6410
 1355SOL     OW 5704   0.309   0.321   2.449  0.2319  0.2394 -0.2543
 1355SOL    HW1 5705   0.271   0.300   2.535 -0.2029 -2.3189 -0.9936
 1355SOL    HW2 5706   0.389   0.369   2.470  0.2097 -0.4251  1.5999
 1356SOL     OW 5707   4.155   4.288   3.511 -0.0391  0.0876  0.0070
 1356SOL    HW1 5708   4.171   4.193   3.511 -4.9197 -1.0239  1.8452
 1356SOL    HW2 5709   4.168   4.314   3.419  1.1857 -2.3370 -0.6008
 1357SOL     OW 5710   3.336   5.751   2.332  0.0618  0.0608 -0.0774
 1357SOL    HW1 5711   3.293   5.731   2.416  0.9695 -0.4535  0.2721
 1357SOL    HW2 5712   3.419   5.705   2.336  1.1808  1.9546 -0.2582
 1358SOL     OW 5713   0.109   1.058   1.014  0.1735  0.0992 -0.6685
 1358SOL    HW1 5714   0.099   1.110   1.094  1.1835  0.3901 -0.7172
 1358SOL    HW2 5715   0.148   0.976   1.044 -2.3561 -1.1132 -0.4445
 1359SOL     OW 5716   3.890   1.459   0.181 -0.3257  0.0422 -0.2341
 1359SOL    HW1 5717   3.981   1.453   0.152  0.5069 -2.0459  2.3655
 1359SOL    HW2 5718   3.882   1.547   0.218  1.6693 -0.6754  2.2178
 1360SOL     OW 5719   6.446   0.549   3.943 -0.1724 -0.4628 -0.0533
 1360SOL    HW1 5720   6.385   0.618   3.970 -1.1332 -1.6485  0.9303
 1360SOL    HW2 5721   6.502   0.536   4.019 -0.1913 -0.9635 -0.1231
 1361SOL     OW 5722   4.694   4.954   3.060  0.3675  0.1896 -0.1925
 1361SOL    HW1 5723   4.755   5.024   3.083  0.7360 -0.8090  2.0552
 1361SOL    HW2 5724   4.750   4.878   3.043 -0.1445 -0.1206 -0.5251
 1362SOL     OW 5725   1.260   2.832   0.398 -0.1103 -0.0608 -0.5013
 1362SOL    HW1 5726   1.188   2.895   0.396 -1.0737 -1.1314 -0.5450
 1362SOL    HW2 5727   1.280   2.821   0.491 -0.1236  0.1125 -0.4787
 1363SOL     OW 5728   1.107   4.856   0.902 -0.1041  0.0061  0.0314
 1363SOL    HW1 5729   1.163   4.790   0.861 -0.5543  0.8304 -2.0738
 1363SOL    HW2 5730   1.160   4.936   0.902 -1.4335  1.0598 -2.9247
 1364SOL     OW 5731   0.039   1.745   1.832 -0.5975 -0.4765 -0.5419
 1364SOL    HW1 5732  -0.019   1.708   1.766 -0.9138  1.1865 -1.2572
 1364SOL    HW2 5733  -0.004   1.826   1.859  0.2743 -0.3625  0.6043
 1365SOL     OW 5734   2.458   5.772   0.859 -0.4343  0.2283 -0.5466
 1365SOL    HW1 5735   2.407   5.845   0.826  0.1730  0.7883 -0.2611
 1365SOL    HW2 5736   2.395   5.700   0.868 -0.5652 -0.1163 -3.3540
 1366SOL     OW 5737   1.092   3.040   2.840 -0.0275  0.1979 -0.2746
 1366SOL    HW1 5738   1.042   3.040   2.758 -1.1000 -2.7718  0.2602
 1366SOL    HW2 5739   1.045   2.979   2.897  2.1713  0.1159  1.6040
 1367SOL     OW 5740   3.086   2.782   3.915  0.4195 -0.4770 -0.1519
 1367SOL    HW1 5741   3.116   2.756   3.828 -0.7405 -0.6424 -0.5226
 1367SOL    HW2 5742   2.995   2.809   3.902  0.2992 -0.2915  0.9734
 1368SOL     OW 5743   6.195   4.073   3.907 -0.0252  0.6315  0.9753
 1368SOL    HW1 5744   6.147   4.110   3.981 -2.7847 -0.5248 -0.0870
 1368SOL    HW2 5745   6.133   4.076   3.834  1.2941 -1.6163 -0.3626
 1369SOL     OW 5746   0.834   4.740   2.658 -0.4164  0.5500  0.0775
 1369SOL    HW1 5747   0.885   4.662   2.680 -2.5812 -0.5717  1.5055
 1369SOL    HW2 5748   0.898   4.801   2.620  1.4900 -1.6221 -0.4429
 1370SOL     OW 5749   6.184   6.218   1.721 -0.3836 -0.2358  0.0774
 1370SOL    HW1 5750   6.137   6.282   1.775 -0.4328  1.7152 -2.1020
 1370SOL    HW2 5751   6.200   6.144   1.780 -2.1798  0.8973  2.1546
 1371SOL     OW 5752   2.143   3.155   0.429 -0.0394 -0.1001  0.4509
 1371SOL    HW1 5753   2.097   3.180   0.349  0.9074  2.1895  0.5616
 1371SOL    HW2 5754   2.208   3.091   0.401 -0.0951  0.2590 -0.5224
 1372SOL     OW 5755   1.502   4.221   4.455  0.5446 -0.0417  0.9614
 1372SOL    HW1 5756   1.586   4.247   4.418  0.8644 -1.0430  0.9498
 1372SOL    HW2 5757   1.506   4.125   4.458 -1.0304 -0.1780 -0.0759
 1373SOL     OW 5758   3.140   4.404   2.821 -0.3103 -0.2917 -0.7209
 1373SOL    HW1 5759   3.163   4.323   2.776  0.1621 -0.2400 -0.5739
 1373SOL    HW2 5760   3.210   4.417   2.885 -1.7193 -1.1676  1.1025
 1374SOL     OW 5761   0.409   2.020   2.910 -0.9755  0.4818 -0.7151
 1374SOL    HW1 5762   0.497   1.982   2.914 -0.9656  0.5929  1.6043
 1374SOL    HW2 5763   0.413   2.095   2.970 -2.4037  1.0397 -1.2847
 1375SOL     OW 5764   5.011   3.043   3.527  0.4564 -0.4081 -0.9989
 1375SOL    HW1 5765   5.075   3.094   3.476  0.8574 -0.7814 -0.8773
 1375SOL    HW2 5766   4.952   3.007   3.462  1.1442 -1.1329 -1.2372
 1376SOL     OW 5767   1.715   4.774   0.865  0.7490 -0.2254 -0.4502
 1376SOL    HW1 5768   1.646   4.719   0.903  1.4410  0.2058  1.5346
 1376SOL    HW2 5769   1.796   4.730   0.888  1.3942  2.0753  2.1496
 1377SOL     OW 5770   0.335   1.068   2.604  0.6013  0.0618  0.3385
 1377SOL    HW1 5771   0.373   1.130   2.666 -0.2115  1.1040 -0.1594
 1377SOL    HW2 5772   0.318   0.989   2.655  2.9707 -0.2943  0.6676
 1378SOL     OW 5773   1.325   4.379   0.805  0.3397  0.0647  0.1987
 1378SOL    HW1 5774   1.277   4.329   0.871 -0.8488 -0.1190 -0.7655
 1378SOL    HW2 5775   1.272   4.457   0.791  0.5107  0.0377 -0.6235
 1379SOL     OW 5776   1.632   4.218   3.984 -0.0935  0.3409  0.6186
 1379SOL    HW1 5777   1.682   4.177   3.914  0.3048  1.9888 -0.1144
 1379SOL    HW2 5778   1.603   4.146   4.039  0.3360 -0.9225 -0.7565
 1380SOL     OW 5779   6.448   1.551   2.083  0.3457 -0.1504 -0.2201
 1380SOL    HW1 5780   6.456   1.637   2.042 -0.9644  0.1258  0.0690
 1380SOL    HW2 5781   6.504   1.494   2.029  1.3138  0.8839 -0.3494
 1381SOL     OW 5782   2.054   5.406   1.109 -0.0890 -0.2915 -0.2212
 1381SOL    HW1 5783   2.120   5.444   1.050  1.0860 -1.9673 -0.0399
 1381SOL    HW2 5784   2.040   5.318   1.075  1.0844 -1.5378  2.3249
 1382SOL     OW 5785   3.437   3.673   1.384 -0.3303 -0.0898 -0.4509
 1382SOL    HW1 5786   3.520   3.695   1.343 -0.4939  0.2531 -0.6010
 1382SOL    HW2 5787   3.449   3.583   1.416 -0.3885 -0.5827 -1.7498
 1383SOL     OW 5788   3.179   2.798   1.215  0.4256 -0.5362 -0.0288
 1383SOL    HW1 5789   3.193   2.862   1.146  1.9139 -0.6500  0.1362
 1383SOL    HW2 5790   3.252   2.737   1.207  1.0715 -0.1201  2.1005
 1384SOL     OW 5791   0.457   3.932   4.013  0.0396 -0.4884  0.0929
 1384SOL    HW1 5792   0.484   3.932   3.922  0.3321 -1.0292  0.1741
 1384SOL    HW2 5793   0.436   3.840   4.032  1.0024 -0.5643  0.8620
 1385SOL     OW 5794   0.983   0.725   1.596  0.2243  0.0433 -0.7168
 1385SOL    HW1 5795   0.925   0.795   1.566  1.5814  1.1423 -0.8617
 1385SOL    HW2 5796   1.058   0.729   1.537  0.4774 -1.3349 -0.5124
[truncated: 980,237 more chars]
