# Supplementary material for: Adding the AMBER 14SB Force Field to the Stochastic Titration CpHMD Method
Source: J Chem Theory Comput. 2025 Jun 16;21(13):6292–304. doi: 10.1021/acs.jctc.5c00415 (PMC12818765; doi:10.1021/acs.jctc.5c00415)
Supplement: Supplementary file 1 [file ct5c00415_si_001.zip › code_availability/CpHMD-runs/HEWL/pH_2/final-HEWL.gro]

Protein in water
19987
    1LY3      N    1   5.778   4.108   3.259 -0.5123  0.3992 -0.6259
    1LY3     H1    2   5.733   4.019   3.272 -1.7288  0.7631 -2.0413
    1LY3     H2    3   5.876   4.095   3.240 -0.4934 -0.4733  0.0029
    1LY3     H3    4   5.769   4.164   3.344 -1.2760 -0.2780 -0.2449
    1LY3     CA    5   5.713   4.171   3.147 -0.8682  0.3852 -0.6307
    1LY3     HA    6   5.775   4.258   3.122  0.7490 -0.7202 -0.6363
    1LY3     CB    7   5.716   4.063   3.030  0.5472  0.8792 -0.5292
    1LY3    HB1    8   5.651   3.980   3.055  0.0734  1.5131  0.3955
    1LY3    HB2    9   5.818   4.032   3.008  1.2321  2.2277  0.5567
    1LY3     CG   10   5.665   4.137   2.904 -0.0443 -1.0829 -0.1603
    1LY3    HG1   11   5.711   4.236   2.904 -2.5408  0.1763  0.4288
    1LY3    HG2   12   5.557   4.153   2.910  0.2442  1.2059  0.1236
    1LY3     CD   13   5.696   4.070   2.767 -0.0708 -0.6965 -0.0325
    1LY3    HD1   14   5.696   3.962   2.783  1.7949 -0.9201 -1.3112
    1LY3    HD2   15   5.795   4.091   2.727  0.0094 -0.2486  0.3893
    1LY3     CE   16   5.593   4.107   2.662  0.5546 -0.0508 -0.7907
    1LY3    HE1   17   5.584   4.215   2.650  3.0294  0.7486  2.9670
    1LY3    HE2   18   5.494   4.067   2.685  0.3406 -0.6894 -2.6438
    1LY3     NZ   19   5.636   4.051   2.532 -0.1407  0.1929  0.3183
    1LY3    HZ1   20   5.728   4.084   2.506 -0.9012  2.2422  0.0751
    1LY3    HZ2   21   5.637   3.950   2.528 -0.4254  0.2247 -0.7909
    1LY3    HZ3   22   5.578   4.086   2.458  0.8502  3.6563  0.9803
    1LY3      C   23   5.572   4.204   3.180 -0.9517 -0.5714 -0.3191
    1LY3      O   24   5.510   4.134   3.254 -0.5746  0.2036 -0.4737
    2VAL      N   25   5.533   4.328   3.144  0.4417  0.1544 -0.1809
    2VAL      H   26   5.590   4.389   3.087  0.0837  1.9574  1.3175
    2VAL     CA   27   5.395   4.376   3.162 -0.2181 -0.4878 -0.3323
    2VAL     HA   28   5.364   4.335   3.258  0.5838 -0.9783 -0.2783
    2VAL     CB   29   5.385   4.531   3.180  0.4802  0.2790 -0.1275
    2VAL     HB   30   5.435   4.579   3.096  1.3038 -0.9699 -0.3927
    2VAL    CG1   31   5.239   4.580   3.177 -0.3230 -0.4178  0.0586
    2VAL   HG11   32   5.238   4.689   3.178  0.0988 -0.4085 -0.3293
    2VAL   HG12   33   5.190   4.546   3.086  0.5393 -0.4796 -0.3891
    2VAL   HG13   34   5.195   4.533   3.266 -1.0922  1.2946  0.6431
    2VAL    CG2   35   5.441   4.581   3.312  0.3539 -0.1373 -0.3154
    2VAL   HG21   36   5.442   4.690   3.321  1.3934 -0.2058  0.4246
    2VAL   HG22   37   5.389   4.545   3.400  1.8935  0.9325  1.0934
    2VAL   HG23   38   5.548   4.565   3.318  0.2099 -0.6165  1.5283
    2VAL      C   39   5.311   4.317   3.056  0.2086  0.1387 -0.5720
    2VAL      O   40   5.321   4.340   2.939 -0.4023 -0.6522 -0.3434
    3PHE      N   41   5.204   4.248   3.091 -0.3811 -0.5157 -0.6046
    3PHE      H   42   5.196   4.231   3.191  1.6987 -1.5244 -0.5608
    3PHE     CA   43   5.097   4.194   3.014 -0.5348 -0.1546  0.2004
    3PHE     HA   44   5.131   4.185   2.911  0.4857  0.4866  0.4650
    3PHE     CB   45   5.053   4.053   3.055 -0.3605 -0.1176  0.1340
    3PHE    HB1   46   4.945   4.058   3.071 -0.4066  1.3591 -0.4931
    3PHE    HB2   47   5.099   4.026   3.150  1.2562  0.1904 -0.5303
    3PHE     CG   48   5.067   3.952   2.949  0.3417  0.3690  0.1758
    3PHE    CD1   49   4.961   3.916   2.862  0.0331  0.2687 -0.2238
    3PHE    HD1   50   4.860   3.952   2.876 -0.0464 -0.6354  1.8782
    3PHE    CE1   51   4.978   3.810   2.765 -0.7038  0.6786 -1.0781
    3PHE    HE1   52   4.898   3.772   2.704 -0.4215 -1.2636 -0.3081
    3PHE     CZ   53   5.106   3.764   2.735  0.1780 -0.0096  0.7148
    3PHE     HZ   54   5.121   3.700   2.649 -0.2228  1.5568 -0.5729
    3PHE    CE2   55   5.214   3.808   2.815  0.4913  1.1490  0.4543
    3PHE    HE2   56   5.312   3.771   2.790 -0.8907 -1.3506 -1.8565
    3PHE    CD2   57   5.192   3.900   2.918 -0.2294 -0.0235  0.8148
    3PHE    HD2   58   5.278   3.927   2.977 -1.8136  0.6311  2.9677
    3PHE      C   59   4.975   4.291   3.010  0.1009 -0.7054  1.0090
    3PHE      O   60   4.949   4.369   3.103 -0.5836 -0.0955  0.1753
    4GLY      N   61   4.906   4.292   2.889 -0.4846 -0.3671 -0.2862
    4GLY      H   62   4.930   4.227   2.816  0.9781  0.8228 -0.9170
    4GLY     CA   63   4.786   4.372   2.866  0.6268  0.3837  0.4162
    4GLY    HA1   64   4.773   4.371   2.757  1.6837  0.2876  0.2801
    4GLY    HA2   65   4.802   4.475   2.897 -1.3326  0.8566  0.0479
    4GLY      C   66   4.655   4.306   2.931  0.2590  0.2371  0.4799
    4GLY      O   67   4.661   4.183   2.931  0.6069 -0.2162 -0.1643
    5ARG      N   68   4.542   4.378   2.960 -0.4647 -0.2459  0.4580
    5ARG      H   69   4.535   4.473   2.927 -0.3637 -0.6018 -0.6275
    5ARG     CA   70   4.422   4.320   3.004  0.8142 -0.2802  0.1361
    5ARG     HA   71   4.433   4.267   3.099 -3.1997  0.4812  1.2415
    5ARG     CB   72   4.318   4.426   3.039 -0.5587  0.7436  0.0065
    5ARG    HB1   73   4.239   4.364   3.081  0.8881 -0.1718  1.5562
    5ARG    HB2   74   4.278   4.474   2.950  1.1521 -2.5979 -2.8087
    5ARG     CG   75   4.359   4.538   3.144 -0.7824  0.5981  1.3301
    5ARG    HG1   76   4.437   4.600   3.101 -1.0871 -0.6789 -1.2927
    5ARG    HG2   77   4.417   4.489   3.222  1.8906  1.1220 -0.2003
    5ARG     CD   78   4.245   4.625   3.196  0.2533  0.3926  0.3784
    5ARG    HD1   79   4.284   4.695   3.270  1.0289  0.2006  0.1636
    5ARG    HD2   80   4.175   4.556   3.242  1.0998 -2.1750 -1.8945
    5ARG     NE   81   4.174   4.710   3.089  0.3518  0.2715  0.1390
    5ARG     HE   82   4.213   4.734   2.999 -1.8827  3.1649 -0.2001
    5ARG     CZ   83   4.063   4.775   3.106  0.9396 -0.4327  0.1670
    5ARG    NH1   84   3.992   4.786   3.216  0.0648  0.4145 -0.4847
    5ARG   HH11   85   4.035   4.767   3.305 -1.1065  1.0394  0.2312
    5ARG   HH12   86   3.903   4.833   3.211 -0.6717 -0.7324  1.0835
    5ARG    NH2   87   4.018   4.836   3.001  0.5820 -0.2163 -0.7068
    5ARG   HH21   88   4.054   4.805   2.913  0.8226 -2.1035  0.0124
    5ARG   HH22   89   3.937   4.897   3.000  0.1368 -0.8055 -1.3130
    5ARG      C   90   4.355   4.224   2.901 -0.2301 -0.2272  0.4571
    5ARG      O   91   4.341   4.107   2.932  0.5322 -0.0449  0.0455
    6CY0      N   92   4.326   4.268   2.778  0.0198  0.5702 -0.5034
    6CY0      H   93   4.327   4.369   2.775 -0.6456  0.6032  0.0739
    6CY0     CA   94   4.273   4.193   2.666  1.1524 -0.6236  0.3574
    6CY0     HA   95   4.183   4.142   2.699  0.0773 -0.5258 -2.1898
    6CY0     CB   96   4.214   4.304   2.574  0.5750 -1.1409 -0.6903
    6CY0    HB1   97   4.299   4.361   2.537 -0.2130 -0.2922 -1.2070
    6CY0    HB2   98   4.148   4.375   2.623  1.8878  0.0732 -0.6086
    6CY0     SG   99   4.129   4.230   2.434  0.1833  0.2550  0.0288
    6CY0    HG1  100   4.086   4.323   2.348 -1.0990  0.8157  1.2311
    6CY0    HG2  101   4.218   4.153   2.371  1.2818 -0.1723  1.9961
    6CY0    HG3  102   4.018   4.170   2.480 -0.2230  0.0586 -1.1878
    6CY0      C  103   4.371   4.096   2.601  0.8192  0.1833  0.0196
    6CY0      O  104   4.332   3.983   2.563 -0.6025  0.3693 -0.3289
    7GL0      N  105   4.499   4.126   2.596  0.3532 -0.5687 -0.0314
    7GL0      H  106   4.521   4.220   2.627 -0.7866  0.0898 -1.1323
    7GL0     CA  107   4.600   4.034   2.550 -0.5882 -0.3938 -0.2894
    7GL0     HA  108   4.570   3.991   2.454 -1.8039 -0.2045 -0.0162
    7GL0     CB  109   4.731   4.113   2.519 -0.1488  0.0725  1.0481
    7GL0    HB1  110   4.800   4.043   2.473 -0.7806 -0.4717  0.9088
    7GL0    HB2  111   4.775   4.148   2.613 -1.9568  0.4925  1.7929
    7GL0     CG  112   4.711   4.232   2.419 -0.0101 -0.4735 -0.3195
    7GL0    HG1  113   4.634   4.209   2.347 -0.4324 -0.9656  0.2743
    7GL0    HG2  114   4.811   4.237   2.377  0.3360 -1.5169  0.3113
    7GL0     CD  115   4.663   4.367   2.483 -0.3439 -0.3919  0.3378
    7GL0    OE1  116   4.665   4.478   2.402 -0.0428 -0.0341 -0.0609
    7GL0   HE11  117   4.703   4.457   2.317 -1.5982  2.6922 -1.5646
    7GL0   HE12  118   4.606   4.549   2.427  0.0616 -0.8002  2.7252
    7GL0    OE2  119   4.601   4.376   2.585  0.1181  0.5763 -0.2655
    7GL0   HE21  120   4.540   4.450   2.582  0.7760  1.1208 -3.8186
    7GL0   HE22  121   4.602   4.299   2.643  0.4762  1.7134  1.3088
    7GL0      C  122   4.621   3.916   2.640 -0.2398  0.0816  0.4600
    7GL0      O  123   4.655   3.813   2.583  0.3379 -0.6280  0.3769
    8LEU      N  124   4.596   3.927   2.769  0.1829  0.0467 -0.1529
    8LEU      H  125   4.551   4.015   2.791  0.9937  0.3994  0.1662
    8LEU     CA  126   4.577   3.815   2.857  0.2477  0.0380  0.3450
    8LEU     HA  127   4.648   3.734   2.839 -1.1373 -0.9774 -0.8252
    8LEU     CB  128   4.595   3.865   2.998 -0.9359 -0.8289  0.6305
    8LEU    HB1  129   4.533   3.954   3.014  1.3958  0.9054  0.6162
    8LEU    HB2  130   4.696   3.907   3.000 -0.9670 -0.5533 -1.3076
    8LEU     CG  131   4.594   3.773   3.116 -0.1814 -0.0273  0.4740
    8LEU     HG  132   4.527   3.686   3.113  1.1914 -1.1076 -0.3432
    8LEU    CD1  133   4.738   3.707   3.122  0.5004 -0.5880  0.0698
    8LEU   HD11  134   4.747   3.646   3.211  2.5910  0.2979  0.5182
    8LEU   HD12  135   4.757   3.648   3.032 -0.4799  0.3563 -0.7942
    8LEU   HD13  136   4.813   3.786   3.132 -1.6224  1.4358  0.8667
    8LEU    CD2  137   4.576   3.851   3.246  0.0368  0.0277 -0.6106
    8LEU   HD21  138   4.670   3.890   3.284  0.0484 -0.4302 -0.1573
    8LEU   HD22  139   4.497   3.924   3.225 -1.4441 -1.0639  0.8869
    8LEU   HD23  140   4.540   3.784   3.324  0.7075 -0.5925 -0.8224
    8LEU      C  141   4.444   3.746   2.834  0.3052 -0.2309 -0.5443
    8LEU      O  142   4.442   3.622   2.833 -0.1920  0.5977 -0.6408
    9ALA      N  143   4.329   3.815   2.816  0.1292 -0.0862  0.1763
    9ALA      H  144   4.337   3.915   2.830  0.2483 -0.3182  1.9537
    9ALA     CA  145   4.197   3.758   2.801 -0.3790  0.8629 -0.0876
    9ALA     HA  146   4.177   3.700   2.891  0.3384  1.0090  0.1741
    9ALA     CB  147   4.090   3.870   2.788 -0.1195  0.0739  0.2247
    9ALA    HB1  148   4.112   3.946   2.864 -1.1845  0.0135  0.6062
    9ALA    HB2  149   4.088   3.922   2.692 -2.2916 -0.1733  0.1061
    9ALA    HB3  150   3.995   3.827   2.820 -0.1243  0.1865  0.3644
    9ALA      C  151   4.195   3.667   2.674  0.4824  0.1834 -0.5872
    9ALA      O  152   4.136   3.560   2.685 -0.2205 -0.0982 -0.2990
   10ALA      N  153   4.254   3.705   2.562 -0.6474  0.5031 -0.3228
   10ALA      H  154   4.288   3.800   2.555 -2.4973  1.1355 -1.4231
   10ALA     CA  155   4.256   3.608   2.453 -0.0235  0.3182  0.4051
   10ALA     HA  156   4.152   3.574   2.447  0.1215 -0.1041  0.2760
   10ALA     CB  157   4.293   3.687   2.322 -0.4745 -0.2212  0.6936
   10ALA    HB1  158   4.400   3.709   2.324 -0.0550 -1.9663 -0.5059
   10ALA    HB2  159   4.279   3.635   2.228  2.6502 -0.2148  0.1290
   10ALA    HB3  160   4.236   3.780   2.326 -1.1005 -0.6230  1.3887
   10ALA      C  161   4.340   3.483   2.492  0.0160  0.6312  0.0029
   10ALA      O  162   4.291   3.369   2.474 -0.2569  0.1865  0.0624
   11ALA      N  163   4.461   3.500   2.545 -0.1868  0.2894 -0.1295
   11ALA      H  164   4.509   3.589   2.541 -1.2747  0.9467  0.7988
   11ALA     CA  165   4.540   3.384   2.599 -0.1204 -0.4614  0.0827
   11ALA     HA  166   4.570   3.314   2.522  0.4397 -1.6338  1.3253
   11ALA     CB  167   4.671   3.436   2.662 -0.1293 -0.8689 -0.3513
   11ALA    HB1  168   4.652   3.471   2.764 -2.5592 -0.8905 -0.7598
   11ALA    HB2  169   4.725   3.344   2.687 -1.8466 -2.3023 -1.7380
   11ALA    HB3  170   4.723   3.510   2.601 -0.5870 -2.4649 -2.8266
   11ALA      C  171   4.468   3.282   2.695 -0.2067 -0.3235  0.4796
   11ALA      O  172   4.493   3.159   2.684 -0.2159  0.5550  0.3584
   12MET      N  173   4.380   3.336   2.784 -0.5523 -0.0788  0.0596
   12MET      H  174   4.382   3.435   2.801 -1.2567 -0.2455  1.2964
   12MET     CA  175   4.296   3.263   2.872  0.0703  0.5256  0.3816
   12MET     HA  176   4.351   3.179   2.914 -0.6269  0.3667  1.0065
   12MET     CB  177   4.245   3.358   2.985  0.2372 -0.3430 -0.9826
   12MET    HB1  178   4.177   3.302   3.048 -0.6580  2.0644  0.3152
   12MET    HB2  179   4.196   3.446   2.945  1.9914  1.2805  0.2524
   12MET     CG  180   4.366   3.392   3.084  0.2253  0.6197  0.6597
   12MET    HG1  181   4.447   3.438   3.027  1.7391 -0.9521  1.4714
   12MET    HG2  182   4.412   3.298   3.115  0.2904  0.2057 -0.6599
   12MET     SD  183   4.323   3.483   3.234  0.1448 -0.2343  0.0069
   12MET     CE  184   4.232   3.633   3.169 -0.3601  0.4565  0.4695
   12MET    HE1  185   4.145   3.593   3.116 -0.7651  2.2435 -0.2744
   12MET    HE2  186   4.195   3.689   3.255 -0.4237 -0.7776  1.2736
   12MET    HE3  187   4.302   3.690   3.108 -1.2520  1.0595 -0.0278
   12MET      C  188   4.183   3.194   2.798 -0.3560 -0.8489 -1.0528
   12MET      O  189   4.172   3.076   2.815 -0.1294  0.2250  0.0221
   13LY3      N  190   4.113   3.266   2.718  0.5159 -0.3319 -0.0719
   13LY3      H  191   4.137   3.364   2.721  0.4794 -0.3302  2.5569
   13LY3     CA  192   4.010   3.208   2.625 -0.3771  0.1206  0.4749
   13LY3     HA  193   3.929   3.170   2.688  0.2209 -3.9416 -0.9269
   13LY3     CB  194   3.957   3.314   2.527  0.2711  0.2244  0.3216
   13LY3    HB1  195   4.033   3.337   2.452  1.2426 -0.6987  0.9766
   13LY3    HB2  196   3.945   3.400   2.592  0.5154 -1.3132  2.5470
   13LY3     CG  197   3.823   3.265   2.467 -0.5603 -0.2644  0.3916
   13LY3    HG1  198   3.750   3.239   2.544 -1.0349 -0.5004 -0.1276
   13LY3    HG2  199   3.842   3.172   2.414  1.4098 -0.5405  1.4726
   13LY3     CD  200   3.749   3.375   2.381  0.9786  0.1807  0.0733
   13LY3    HD1  201   3.817   3.400   2.300  0.0909 -1.9447 -1.4342
   13LY3    HD2  202   3.730   3.468   2.435 -1.9943  0.5723 -1.4298
   13LY3     CE  203   3.611   3.324   2.331 -0.1340 -0.0427  0.3667
   13LY3    HE1  204   3.559   3.412   2.293  1.5916  1.0402  0.4100
   13LY3    HE2  205   3.552   3.286   2.415  0.6079 -0.3166  0.7707
   13LY3     NZ  206   3.625   3.223   2.221 -0.0605  0.3062  0.1409
   13LY3    HZ1  207   3.699   3.247   2.157  0.0698 -3.4316 -1.3740
   13LY3    HZ2  208   3.638   3.133   2.264 -3.5903 -0.9278 -1.0284
   13LY3    HZ3  209   3.539   3.211   2.169 -0.0325  0.7953 -0.0263
   13LY3      C  210   4.061   3.095   2.538 -0.5403  0.7794  0.9932
   13LY3      O  211   3.992   2.994   2.524 -0.0420 -0.0557 -0.9315
   14ARG      N  212   4.183   3.098   2.481  0.7226 -0.0106 -0.3727
   14ARG      H  213   4.235   3.185   2.478 -0.0341  0.5312  1.2174
   14ARG     CA  214   4.251   2.985   2.408  0.3937 -0.0313 -0.3192
   14ARG     HA  215   4.175   2.946   2.339 -0.8689 -0.0534  1.0353
   14ARG     CB  216   4.369   3.038   2.331  0.1495 -0.1512  0.1278
   14ARG    HB1  217   4.423   2.957   2.281  0.7053  0.1005  0.3122
   14ARG    HB2  218   4.435   3.078   2.407 -0.3112  1.5856 -0.3461
   14ARG     CG  219   4.342   3.149   2.229 -0.3327  0.8645 -0.0496
   14ARG    HG1  220   4.271   3.216   2.277 -1.0255 -0.1219  0.3351
   14ARG    HG2  221   4.288   3.096   2.150 -0.3669  0.2553  0.3830
   14ARG     CD  222   4.467   3.213   2.172 -0.5068 -0.0887  0.5010
   14ARG    HD1  223   4.532   3.136   2.131  0.4703 -0.4601  2.6224
   14ARG    HD2  224   4.523   3.265   2.249  1.2041 -0.7222 -0.2777
   14ARG     NE  225   4.425   3.304   2.063  0.0712 -0.3905 -0.5123
   14ARG     HE  226   4.341   3.355   2.086 -0.2399 -0.1325 -2.0842
   14ARG     CZ  227   4.490   3.333   1.948  0.0334 -0.1796 -0.0304
   14ARG    NH1  228   4.608   3.291   1.923  0.2760 -0.0947 -0.4810
   14ARG   HH11  229   4.649   3.219   1.980  0.9018  0.5236 -0.1491
   14ARG   HH12  230   4.647   3.309   1.831  2.5117 -2.2240 -0.0405
   14ARG    NH2  231   4.437   3.414   1.862 -0.2753 -0.0608 -0.1586
   14ARG   HH21  232   4.356   3.468   1.890 -0.7101 -1.1283  0.7216
   14ARG   HH22  233   4.481   3.434   1.774  0.4148  0.5552  0.3173
   14ARG      C  234   4.283   2.863   2.495  0.3701 -0.2563 -0.5614
   14ARG      O  235   4.260   2.751   2.460 -0.0839 -0.2484  0.2263
   15HI2      N  236   4.353   2.881   2.602 -0.1806  0.1879 -0.2114
   15HI2      H  237   4.389   2.975   2.602 -1.1991  0.6207 -1.7029
   15HI2     CA  238   4.381   2.782   2.705  0.3422  0.7636 -0.0388
   15HI2     HA  239   4.424   2.695   2.656 -0.5221 -0.0095  0.5368
   15HI2     CB  240   4.495   2.835   2.796 -0.0923  0.5278  0.0991
   15HI2    HB1  241   4.517   2.767   2.879  0.6964 -0.9246 -1.2362
   15HI2    HB2  242   4.465   2.933   2.831  0.9355  1.5561 -1.7590
   15HI2     CG  243   4.630   2.842   2.731 -0.2610 -1.4791 -0.0956
   15HI2    ND1  244   4.690   2.735   2.666 -0.8111  0.2866 -0.1772
   15HI2    HD1  245   4.659   2.639   2.668 -0.0979  0.0542  1.7996
   15HI2    CE1  246   4.792   2.785   2.595  0.5170 -0.2800 -0.0358
   15HI2    HE1  247   4.860   2.739   2.524  2.2961  1.4358  0.4572
   15HI2    NE2  248   4.812   2.914   2.635  0.3147  0.3817 -0.0156
   15HI2    HE2  249   4.879   2.974   2.590  0.7283 -0.6986 -0.8924
   15HI2    CD2  250   4.715   2.953   2.716  0.4411 -0.3782  0.0707
   15HI2    HD2  251   4.690   3.055   2.745 -1.6005 -0.4373 -1.2302
   15HI2      C  252   4.252   2.733   2.784 -0.0574 -0.5030 -0.6016
   15HI2      O  253   4.256   2.635   2.853 -1.0514 -0.0187  0.9868
   16GLY      N  254   4.131   2.795   2.776 -0.3185  1.1143  0.7376
   16GLY      H  255   4.134   2.889   2.740  0.2419  0.5131 -0.8697
   16GLY     CA  256   4.004   2.728   2.813  0.1666 -0.3245  1.0973
   16GLY    HA1  257   4.008   2.619   2.804  0.6729 -0.2683  0.5663
   16GLY    HA2  258   3.939   2.755   2.730  1.6028 -0.1943 -0.0349
   16GLY      C  259   3.938   2.776   2.946  0.4079  0.1372 -0.3725
   16GLY      O  260   3.846   2.707   2.991  0.1725  0.4068  0.2189
   17LEU      N  261   3.971   2.902   2.988 -0.7325 -0.3391 -0.0661
   17LEU      H  262   4.027   2.955   2.923 -0.0585 -2.9641 -1.8059
   17LEU     CA  263   3.923   2.965   3.118 -0.2961  0.1452 -0.4777
   17LEU     HA  264   3.886   2.881   3.176  0.8604 -0.9317 -1.2264
   17LEU     CB  265   4.048   3.031   3.189  0.2577 -0.1441  0.1465
   17LEU    HB1  266   4.000   3.082   3.272  0.5877 -0.7857  0.7320
   17LEU    HB2  267   4.090   3.099   3.115  1.6284 -1.7666 -0.6388
   17LEU     CG  268   4.149   2.934   3.247 -0.1683 -0.1885 -1.3663
   17LEU     HG  269   4.091   2.852   3.288 -0.4326  0.1598 -1.0369
   17LEU    CD1  270   4.246   2.889   3.134  0.2990 -0.6219  0.5180
   17LEU   HD11  271   4.336   2.841   3.173  0.0093 -3.7317 -2.1614
   17LEU   HD12  272   4.200   2.811   3.073 -0.6127  0.8960 -0.8110
   17LEU   HD13  273   4.272   2.973   3.070 -1.7237 -0.3859 -0.0640
   17LEU    CD2  274   4.229   2.997   3.359  0.0831 -0.6096 -0.3728
   17LEU   HD21  275   4.303   2.920   3.381  0.1005 -0.1038  1.5549
   17LEU   HD22  276   4.266   3.095   3.332 -1.6902 -0.5716 -2.9820
   17LEU   HD23  277   4.159   3.009   3.442  2.2580  1.1237  1.3351
   17LEU      C  278   3.800   3.063   3.114 -0.5282 -0.2721 -0.0631
   17LEU      O  279   3.759   3.122   3.213 -0.0168 -0.3096 -0.0630
   18AS4      N  280   3.743   3.075   2.993  0.2686 -0.0352 -0.3317
   18AS4      H  281   3.774   3.004   2.928  1.1084 -2.7660  2.7769
   18AS4     CA  282   3.617   3.145   2.971 -0.2215  0.9387  0.2566
   18AS4     HA  283   3.620   3.246   3.013  0.0554  0.7197  0.7746
   18AS4     CB  284   3.610   3.161   2.819 -0.0863  0.0236  0.3021
   18AS4    HB1  285   3.601   3.062   2.775  3.2371  0.5048 -1.7948
   18AS4    HB2  286   3.702   3.199   2.774  1.0086 -0.2162  2.1987
   18AS4     CG  287   3.500   3.256   2.779  0.4194 -0.1850 -0.4586
   18AS4    OD1  288   3.457   3.253   2.660 -0.2091  0.0112  0.6122
   18AS4   HD11  289   3.527   3.262   2.595 -0.9171 -1.4217 -0.4146
   18AS4   HD12  290   3.362   3.239   2.656 -0.3333  0.6806  1.0965
   18AS4    OD2  291   3.454   3.334   2.864 -0.4187 -0.0299 -0.4203
   18AS4   HD21  292   3.496   3.420   2.872  2.0108 -1.3130  2.9106
   18AS4   HD22  293   3.378   3.297   2.909 -0.8911  1.8396  0.4149
   18AS4      C  294   3.499   3.065   3.019  0.3474 -0.2365 -0.2574
   18AS4      O  295   3.493   2.948   2.982  0.0167  0.0216 -0.5500
   19ASN      N  296   3.415   3.119   3.105  0.2481  0.0943  0.0121
   19ASN      H  297   3.419   3.218   3.122 -1.4073  0.7060 -2.5688
   19ASN     CA  298   3.303   3.052   3.187 -0.2191 -0.9680 -0.5712
   19ASN     HA  299   3.299   3.108   3.280  0.3062 -1.7372 -0.0757
   19ASN     CB  300   3.168   3.068   3.125  0.0005 -0.3364 -0.5842
   19ASN    HB1  301   3.100   3.028   3.200 -0.0655  1.4181  0.3636
   19ASN    HB2  302   3.168   3.008   3.034 -2.9599 -0.5456 -0.5466
   19ASN     CG  303   3.110   3.204   3.093 -0.0534  0.2311 -0.5921
   19ASN    OD1  304   3.181   3.302   3.079 -0.2427  0.1015 -0.3974
   19ASN    ND2  305   2.976   3.213   3.077 -0.4546  0.6580 -0.1199
   19ASN   HD21  306   2.918   3.131   3.091 -0.1743  0.3058 -0.9677
   19ASN   HD22  307   2.930   3.299   3.051 -0.8270  0.3555 -0.4638
   19ASN      C  308   3.320   2.906   3.227  0.1959 -0.5425  0.3489
   19ASN      O  309   3.239   2.821   3.196 -0.8660  0.2421 -0.1178
   20TY1      N  310   3.426   2.871   3.300  0.3866 -0.1560  0.5613
   20TY1      H  311   3.478   2.952   3.329 -0.8724  1.3394 -1.1351
   20TY1     CA  312   3.458   2.744   3.350 -0.6236  0.3024 -0.1086
   20TY1     HA  313   3.390   2.672   3.303 -0.4241  0.0029  0.0560
   20TY1     CB  314   3.600   2.698   3.307 -0.1313  0.5598  0.3536
   20TY1    HB1  315   3.671   2.774   3.339 -0.3096 -0.2829  3.0274
   20TY1    HB2  316   3.593   2.692   3.198 -1.6101 -0.3438  0.4634
   20TY1     CG  317   3.651   2.560   3.359 -0.0439  0.0758 -0.0243
   20TY1    CD1  318   3.566   2.447   3.371  0.2686  0.1099 -0.0773
   20TY1    HD1  319   3.465   2.441   3.334 -0.9170 -3.0918  3.1408
   20TY1    CE1  320   3.611   2.325   3.415  0.3566 -0.1705  0.2840
   20TY1    HE1  321   3.541   2.243   3.421  0.1658  0.0210  0.7542
   20TY1     CZ  322   3.743   2.314   3.454  0.0610  0.2500 -0.2844
   20TY1     OH  323   3.780   2.189   3.496  0.1773  0.0422 -0.0255
   20TY1    HH1  324   3.874   2.167   3.496 -0.4692 -3.2976  0.9764
   20TY1    HH2  325   3.707   2.132   3.521  0.1135 -0.3140 -0.9687
   20TY1    CE2  326   3.833   2.426   3.452  0.0366  0.2946 -0.5753
   20TY1    HE2  327   3.936   2.409   3.481 -0.1458 -1.9750 -1.0140
   20TY1    CD2  328   3.780   2.547   3.402  0.0672  0.0162 -0.4358
   20TY1    HD2  329   3.853   2.626   3.393 -0.0899  0.0452 -1.6430
   20TY1      C  330   3.449   2.739   3.505  0.6597 -0.3734 -0.0669
   20TY1      O  331   3.494   2.823   3.581  0.8821 -0.1944  0.4363
   21ARG      N  332   3.383   2.632   3.557 -0.3975 -0.2127 -0.2490
   21ARG      H  333   3.355   2.566   3.486  1.0330 -1.3489  0.1868
   21ARG     CA  334   3.354   2.594   3.701  0.2621 -0.5806  0.6780
   21ARG     HA  335   3.267   2.531   3.685 -1.8008  2.7136 -2.3216
   21ARG     CB  336   3.476   2.511   3.752  0.1031 -0.8591  0.4800
   21ARG    HB1  337   3.545   2.581   3.799 -0.1966  0.7403 -1.3502
   21ARG    HB2  338   3.540   2.473   3.672  2.2308  0.5398  1.4247
   21ARG     CG  339   3.422   2.393   3.839 -0.2369 -0.2519  0.2641
   21ARG    HG1  340   3.346   2.334   3.789  0.0742  0.5468 -1.2221
   21ARG    HG2  341   3.384   2.445   3.927  0.7915  0.9321  0.0416
   21ARG     CD  342   3.531   2.297   3.877  0.0056 -0.6554 -0.3426
   21ARG    HD1  343   3.604   2.342   3.944  1.2777 -3.4143  0.2697
   21ARG    HD2  344   3.593   2.266   3.793 -1.2087  0.5557 -1.7486
   21ARG     NE  345   3.474   2.181   3.939  0.0488 -0.5224 -0.6728
   21ARG     HE  346   3.375   2.188   3.961  0.5028  1.4806  1.1012
   21ARG     CZ  347   3.545   2.081   3.995 -0.3605  0.5485 -0.2660
   21ARG    NH1  348   3.675   2.072   4.003  0.3031 -0.4256 -0.0827
   21ARG   HH11  349   3.731   2.155   3.985  0.2098 -0.4005 -0.2657
   21ARG   HH12  350   3.709   1.977   4.010 -1.8262 -1.1989  0.3324
   21ARG    NH2  351   3.484   1.983   4.060  0.1321 -0.4039 -0.5783
   21ARG   HH21  352   3.385   1.963   4.062  0.2903 -1.1788  0.0834
   21ARG   HH22  353   3.535   1.905   4.099 -1.9286 -0.6399  1.8477
   21ARG      C  354   3.301   2.706   3.799  0.5182  0.6255  0.2767
   21ARG      O  355   3.316   2.704   3.922 -0.6462 -0.3493 -0.0818
   22GLY      N  356   3.251   2.808   3.739 -0.1516 -0.6103 -0.4009
   22GLY      H  357   3.219   2.805   3.643 -1.3451 -3.1036 -0.0148
   22GLY     CA  358   3.188   2.926   3.812 -0.3783 -0.4186  0.7027
   22GLY    HA1  359   3.169   2.904   3.917 -0.4424  0.4051  0.8706
   22GLY    HA2  360   3.090   2.940   3.766 -1.1236  0.6006  2.4806
   22GLY      C  361   3.266   3.056   3.795 -0.1830 -0.5444  0.1226
   22GLY      O  362   3.223   3.156   3.853  0.2514  0.8701  0.5656
   23TY1      N  363   3.372   3.055   3.714  0.1312  0.4218  0.2845
   23TY1      H  364   3.396   2.966   3.674  0.5667  1.2670 -1.4278
   23TY1     CA  365   3.466   3.163   3.694 -0.0941 -0.4495  0.0847
   23TY1     HA  366   3.424   3.252   3.742  2.3888  1.4051 -0.9766
   23TY1     CB  367   3.601   3.127   3.748  0.1954  0.1641  0.2492
   23TY1    HB1  368   3.661   3.215   3.773  1.1752 -0.5990  0.6640
   23TY1    HB2  369   3.653   3.069   3.673 -0.6431 -1.3802  0.8229
   23TY1     CG  370   3.598   3.051   3.884  0.1633  0.1404 -0.2910
   23TY1    CD1  371   3.545   3.103   4.006 -0.0865  0.1061 -0.6804
   23TY1    HD1  372   3.513   3.206   4.014  2.5382  0.9506 -0.3060
   23TY1    CE1  373   3.548   3.019   4.120  0.5010 -0.7827  0.2919
   23TY1    HE1  374   3.510   3.069   4.208 -0.2514  1.0200 -0.9805
   23TY1     CZ  375   3.584   2.887   4.115  0.0988 -0.0240 -0.3326
   23TY1     OH  376   3.567   2.813   4.231  0.2256  0.3581  0.2375
   23TY1    HH1  377   3.549   2.869   4.307 -1.5429 -1.4999  1.2691
   23TY1    HH2  378   3.533   2.728   4.203  0.2432  0.6513 -0.6930
   23TY1    CE2  379   3.612   2.828   3.993 -0.6715 -0.7137 -0.4431
   23TY1    HE2  380   3.653   2.728   3.987 -0.1738 -0.6012  0.8119
   23TY1    CD2  381   3.630   2.918   3.881 -0.1670 -0.5783 -0.3014
   23TY1    HD2  382   3.665   2.884   3.785 -1.5104  2.2960 -1.9143
   23TY1      C  383   3.480   3.197   3.547 -0.9154 -0.0519 -1.5966
   23TY1      O  384   3.457   3.110   3.462 -0.1524  0.5542 -0.2078
   24SER      N  385   3.525   3.319   3.515  0.2705 -0.6853  0.2277
   24SER      H  386   3.543   3.385   3.590  2.4069 -1.5564  0.5450
   24SER     CA  387   3.545   3.360   3.373 -0.9116 -0.6186 -0.5474
   24SER     HA  388   3.593   3.283   3.312  1.6765 -2.1811  3.1020
   24SER     CB  389   3.413   3.395   3.316 -0.1973  0.5450  0.4600
   24SER    HB1  390   3.373   3.489   3.355  0.3004  0.4255  1.2747
   24SER    HB2  391   3.340   3.319   3.345 -1.3011  0.4466 -2.2936
   24SER     OG  392   3.430   3.403   3.170 -0.0154 -0.0934 -0.1182
   24SER     HG  393   3.342   3.414   3.132 -0.9759 -3.1721  0.9036
   24SER      C  394   3.653   3.478   3.358  0.4561  0.8831 -0.0971
   24SER      O  395   3.720   3.512   3.458  0.5921 -0.5348  0.2614
   25LEU      N  396   3.671   3.524   3.230  0.4359 -0.3810  0.0423
   25LEU      H  397   3.605   3.493   3.161 -1.3407 -1.7974  2.2335
   25LEU     CA  398   3.793   3.596   3.184 -0.0455  0.1429 -0.1080
   25LEU     HA  399   3.881   3.536   3.208  1.2118  2.1699  0.6699
   25LEU     CB  400   3.778   3.626   3.034  0.2627 -0.0876  0.5938
   25LEU    HB1  401   3.866   3.684   3.005 -0.1796 -0.9307 -3.0114
   25LEU    HB2  402   3.690   3.690   3.022 -0.1926 -0.4444  1.9532
   25LEU     CG  403   3.777   3.507   2.941 -0.2342 -0.0741 -0.2395
   25LEU     HG  404   3.689   3.445   2.961 -0.2610  0.6998  2.3916
   25LEU    CD1  405   3.765   3.564   2.794 -0.4586 -0.2312  0.0505
   25LEU   HD11  406   3.850   3.625   2.764  0.5312 -1.8488 -0.6047
   25LEU   HD12  407   3.762   3.486   2.717  1.1933  0.1498 -0.4450
   25LEU   HD13  408   3.663   3.602   2.790 -0.0115  1.0726  0.5018
   25LEU    CD2  409   3.898   3.404   2.952  0.4673 -0.1744 -0.1243
   25LEU   HD21  410   3.990   3.446   2.912  0.3868 -0.0439 -0.1763
   25LEU   HD22  411   3.910   3.362   3.051 -3.5187 -0.9310  0.2162
   25LEU   HD23  412   3.857   3.319   2.896  2.2915 -2.4994  1.8633
   25LEU      C  413   3.807   3.721   3.265  0.9406  0.3490 -0.3689
   25LEU      O  414   3.921   3.746   3.307 -0.4187 -0.2441 -0.3068
   26GLY      N  415   3.692   3.787   3.293  1.1283 -0.1243 -0.4040
   26GLY      H  416   3.610   3.734   3.267  0.4117  0.2843  0.9042
   26GLY     CA  417   3.686   3.907   3.375  0.0230  0.0274 -0.5731
   26GLY    HA1  418   3.580   3.932   3.377  0.2591  2.1986 -4.6091
   26GLY    HA2  419   3.748   3.975   3.315 -1.4879  2.8454  0.8645
   26GLY      C  420   3.732   3.896   3.522 -0.2698 -0.1529  0.3413
   26GLY      O  421   3.820   3.974   3.560  0.1947  0.9606 -0.1268
   27ASN      N  422   3.706   3.778   3.581 -0.0052 -0.1576  0.4978
   27ASN      H  423   3.654   3.709   3.531 -0.7830  0.2434  0.7336
   27ASN     CA  424   3.756   3.752   3.722 -0.9125 -0.6431  0.4510
   27ASN     HA  425   3.735   3.843   3.777 -0.3247  1.2203 -2.1738
   27ASN     CB  426   3.687   3.625   3.772 -0.8080 -0.2914 -0.1361
   27ASN    HB1  427   3.726   3.612   3.873  1.0368 -0.1508 -0.7904
   27ASN    HB2  428   3.731   3.544   3.713 -0.6211  0.4440 -1.0302
   27ASN     CG  429   3.538   3.620   3.772  0.2363  1.1686  0.9777
   27ASN    OD1  430   3.481   3.524   3.718  0.0620  0.4174  0.7871
   27ASN    ND2  431   3.470   3.722   3.815 -0.5212  0.2868  0.3573
   27ASN   HD21  432   3.519   3.799   3.859  1.3434 -1.0334  0.7484
   27ASN   HD22  433   3.370   3.716   3.804 -0.2798 -1.6907 -1.5970
   27ASN      C  434   3.907   3.736   3.723 -0.0910  0.0632  0.0750
   27ASN      O  435   3.973   3.782   3.809 -0.4826  0.2716 -0.1943
   28TRP      N  436   3.968   3.674   3.619  0.4789 -0.0583  0.2145
   28TRP      H  437   3.908   3.648   3.542  0.4035  0.2797  0.1551
   28TRP     CA  438   4.108   3.646   3.596 -0.5306 -0.0361 -0.4469
   28TRP     HA  439   4.137   3.611   3.696 -1.8204 -0.5039 -0.2126
   28TRP     CB  440   4.129   3.534   3.498 -0.4216 -0.2626 -0.0351
   28TRP    HB1  441   4.236   3.515   3.486 -0.5845 -1.7318  0.6197
   28TRP    HB2  442   4.084   3.558   3.402 -1.8911 -0.5778  0.5561
   28TRP     CG  443   4.073   3.411   3.541 -0.2112  0.5088 -0.7593
   28TRP    CD1  444   3.970   3.346   3.476 -0.5371 -0.4997  0.5202
   28TRP    HD1  445   3.916   3.387   3.393 -1.3651 -2.5856 -0.0447
   28TRP    NE1  446   3.959   3.226   3.544  0.0984 -0.1871  0.3376
   28TRP    HE1  447   3.882   3.163   3.527 -1.4307  1.3896  1.0976
   28TRP    CE2  448   4.050   3.201   3.641 -0.4651 -0.3269  0.3144
   28TRP    CZ2  449   4.064   3.095   3.723 -0.2485  0.0253  0.5383
   28TRP    HZ2  450   3.997   3.012   3.707  0.9084 -0.7185 -0.6833
   28TRP    CH2  451   4.157   3.110   3.831 -0.2551  0.0228 -0.4820
   28TRP    HH2  452   4.168   3.034   3.907  0.5638  1.2761  0.7005
   28TRP    CZ3  453   4.231   3.226   3.848 -0.3392 -0.3030 -0.1960
   28TRP    HZ3  454   4.298   3.240   3.931 -0.1754 -0.3032 -0.3281
   28TRP    CE3  455   4.223   3.330   3.751 -0.5093  0.1640  0.3092
   28TRP    HE3  456   4.289   3.415   3.759  0.8368 -0.6357 -1.3854
   28TRP    CD2  457   4.126   3.326   3.647 -0.1484  0.3067 -0.3617
   28TRP      C  458   4.190   3.768   3.562 -0.1612 -0.2597 -0.2588
   28TRP      O  459   4.307   3.783   3.597  0.2086  0.4474 -0.2044
   29VAL      N  460   4.129   3.864   3.494 -0.4119  0.1074  0.2183
   29VAL      H  461   4.046   3.845   3.439  0.2386  0.6470 -1.0021
   29VAL     CA  462   4.188   3.995   3.459 -0.4526  0.6598  0.2326
   29VAL     HA  463   4.289   3.972   3.426 -1.6435 -0.2897 -3.1175
   29VAL     CB  464   4.115   4.065   3.338  0.0118  0.1046 -0.1877
   29VAL     HB  465   4.009   4.059   3.364 -0.2943  0.2517 -1.3422
   29VAL    CG1  466   4.164   4.211   3.326  0.8524  0.3730 -0.3062
   29VAL   HG11  467   4.101   4.254   3.248 -0.1227 -1.1524 -0.3871
   29VAL   HG12  468   4.127   4.252   3.419  0.9462 -2.7605  1.2417
   29VAL   HG13  469   4.271   4.208   3.302  0.3225 -3.0355 -3.1068
   29VAL    CG2  470   4.141   3.982   3.204  0.1500 -0.5550 -0.0301
   29VAL   HG21  471   4.106   3.880   3.218 -0.4743 -0.0065  3.0216
   29VAL   HG22  472   4.090   4.026   3.118  1.6427  0.4344 -0.4571
   29VAL   HG23  473   4.249   3.972   3.195  0.4529  1.0061  1.4538
   29VAL      C  474   4.191   4.070   3.589  1.3592 -1.0062 -1.4186
   29VAL      O  475   4.291   4.137   3.611 -0.0168 -0.6447  0.1536
   30CY0      N  476   4.094   4.060   3.682  0.7513 -0.5322 -0.7467
   30CY0      H  477   4.009   4.012   3.656  0.0006 -1.0234  2.1946
   30CY0     CA  478   4.102   4.118   3.818  0.7304 -0.6698 -0.5128
   30CY0     HA  479   4.130   4.222   3.801  0.1095 -0.0457  1.8542
   30CY0     CB  480   3.960   4.121   3.884 -0.5825 -0.1754  0.2122
   30CY0    HB1  481   3.912   4.023   3.885 -1.9963  0.4856  0.3596
   30CY0    HB2  482   3.890   4.180   3.825  0.3285 -1.0107 -1.7797
   30CY0     SG  483   3.969   4.197   4.049 -0.3533 -0.5130  0.3652
   30CY0    HG1  484   4.010   4.323   4.032 -0.8357 -0.4277 -0.1711
   30CY0    HG2  485   3.846   4.215   4.097 -0.2223  0.0952  0.4894
   30CY0    HG3  486   4.042   4.136   4.143 -0.7599 -1.9547 -0.2371
   30CY0      C  487   4.196   4.042   3.905  0.3529  0.5658  0.0917
   30CY0      O  488   4.280   4.100   3.977 -0.3995  0.8524  0.1746
   31ALA      N  489   4.206   3.907   3.898 -0.0899  0.3516  0.5292
   31ALA      H  490   4.138   3.862   3.838  0.2128  1.9136 -1.0586
   31ALA     CA  491   4.310   3.830   3.968  0.7466 -0.2412 -0.7478
   31ALA     HA  492   4.308   3.850   4.075  2.7678  2.3615 -1.1110
   31ALA     CB  493   4.280   3.680   3.952 -0.1226  0.1308 -0.2861
   31ALA    HB1  494   4.367   3.623   3.985  0.5408  0.9672 -0.5641
   31ALA    HB2  495   4.202   3.648   4.020  0.7777 -1.1972  0.1658
   31ALA    HB3  496   4.256   3.646   3.851 -5.6093 -0.2806  0.8685
   31ALA      C  497   4.455   3.876   3.927 -0.0068  0.4369 -0.2490
   31ALA      O  498   4.532   3.915   4.012 -0.6434 -0.1920 -1.2402
   32ALA      N  499   4.487   3.874   3.799  0.2736  0.2099  0.5659
   32ALA      H  500   4.416   3.837   3.737  0.0246  0.8603  0.4487
   32ALA     CA  501   4.618   3.925   3.743  0.5521  0.5860 -0.2959
   32ALA     HA  502   4.693   3.890   3.815 -3.3119 -0.4627  3.6369
   32ALA     CB  503   4.627   3.881   3.600  0.6475 -0.2006 -0.4405
   32ALA    HB1  504   4.622   3.773   3.594  1.2683 -0.4801  2.4826
   32ALA    HB2  505   4.546   3.927   3.544  1.5382  2.5444  0.3253
   32ALA    HB3  506   4.722   3.921   3.565  0.8190 -1.2065 -1.1565
   32ALA      C  507   4.647   4.070   3.747  0.4140 -0.2117 -0.3231
   32ALA      O  508   4.766   4.098   3.771 -0.2594 -0.0710  0.1568
   33LY3      N  509   4.551   4.160   3.758  0.8813 -0.0667 -0.6308
   33LY3      H  510   4.461   4.130   3.723  1.3093 -2.6402  0.2187
   33LY3     CA  511   4.570   4.301   3.806 -0.8919 -0.2707 -0.5399
   33LY3     HA  512   4.653   4.344   3.748  1.2384 -1.6405  1.3126
   33LY3     CB  513   4.443   4.387   3.772 -0.0892 -0.1608  0.5937
   33LY3    HB1  514   4.362   4.352   3.837  0.0614 -0.7969  0.4452
   33LY3    HB2  515   4.413   4.387   3.667 -0.9683 -0.7582  0.8305
   33LY3     CG  516   4.456   4.538   3.818  0.1658  0.1740 -0.6205
   33LY3    HG1  517   4.540   4.581   3.764 -1.2795  1.0391 -2.2665
   33LY3    HG2  518   4.472   4.542   3.926 -2.7612 -1.7854  0.0298
   33LY3     CD  519   4.334   4.629   3.793  0.3260  0.2814  0.4354
   33LY3    HD1  520   4.242   4.581   3.827  0.7153 -0.5059  0.4085
   33LY3    HD2  521   4.342   4.661   3.689  0.2289  1.4501  0.7734
   33LY3     CE  522   4.324   4.759   3.869 -0.5323  0.1857 -0.2152
   33LY3    HE1  523   4.279   4.728   3.963  1.2793 -0.2602  0.5625
   33LY3    HE2  524   4.268   4.839   3.822 -1.0818 -0.4565 -0.6630
   33LY3     NZ  525   4.464   4.808   3.888 -0.1421  0.0150 -0.2695
   33LY3    HZ1  526   4.502   4.834   3.798 -1.0528  0.3638 -0.5592
   33LY3    HZ2  527   4.455   4.888   3.948  0.3096 -0.2945  0.2265
   33LY3    HZ3  528   4.524   4.736   3.926 -0.4110 -1.4002 -2.3375
   33LY3      C  529   4.605   4.298   3.959  0.0671 -0.4675 -0.2080
   33LY3      O  530   4.704   4.361   3.996 -0.0279  0.1374  0.2919
   34PHE      N  531   4.530   4.233   4.046  0.2768  0.5128  0.8048
   34PHE      H  532   4.457   4.176   4.005  2.7205  0.1499 -3.6658
   34PHE     CA  533   4.550   4.245   4.189  0.3238  0.2681 -0.2533
   34PHE     HA  534   4.532   4.348   4.219  0.1879 -0.0538  0.8231
   34PHE     CB  535   4.449   4.163   4.272 -0.2760 -0.5614  0.7045
   34PHE    HB1  536   4.476   4.058   4.269  0.5150 -0.3555  0.2161
   34PHE    HB2  537   4.349   4.180   4.233 -0.3147 -2.0171  0.1130
   34PHE     CG  538   4.444   4.201   4.416  0.0305  0.6637  0.2046
   34PHE    CD1  539   4.429   4.337   4.460  0.1459 -0.1926  0.0299
   34PHE    HD1  540   4.405   4.420   4.395 -0.7479 -0.1557  0.3860
   34PHE    CE1  541   4.426   4.367   4.594 -0.4049 -0.0864 -1.0746
   34PHE    HE1  542   4.418   4.471   4.623  1.4493 -0.0302 -0.6438
   34PHE     CZ  543   4.436   4.263   4.690 -0.4473  0.5874  0.1515
   34PHE     HZ  544   4.440   4.282   4.796  0.6805 -1.4341  0.5135
   34PHE    CE2  545   4.451   4.129   4.650 -0.0491  0.0978  0.0637
   34PHE    HE2  546   4.451   4.057   4.730 -3.1750  1.5295  1.5538
   34PHE    CD2  547   4.448   4.096   4.513 -0.2278  0.6727 -0.1150
   34PHE    HD2  548   4.462   3.991   4.491 -1.6330  0.4518 -0.0278
   34PHE      C  549   4.685   4.188   4.230 -0.4517 -0.5192 -0.2535
   34PHE      O  550   4.759   4.253   4.307  0.1352 -0.3896  0.1015
   35GL1      N  551   4.724   4.068   4.183 -0.2450  0.3131 -0.9973
   35GL1      H  552   4.666   4.033   4.107 -2.5966  1.6646  0.0502
   35GL1     CA  553   4.833   3.984   4.234 -0.1201 -0.0451 -0.1673
   35GL1     HA  554   4.838   3.990   4.343  0.5418 -1.4512 -0.0940
   35GL1     CB  555   4.785   3.838   4.213 -0.9144 -0.5873 -0.6347
   35GL1    HB1  556   4.870   3.780   4.249 -0.6058  0.7380  0.8904
   35GL1    HB2  557   4.768   3.817   4.107 -2.3823 -0.9985 -0.3364
   35GL1     CG  558   4.658   3.792   4.297 -0.1454  0.2330 -0.1241
   35GL1    HG1  559   4.612   3.701   4.260 -1.0756  0.3109  0.7907
   35GL1    HG2  560   4.578   3.864   4.278  1.0980  1.1465 -2.3349
   35GL1     CD  561   4.671   3.782   4.444 -0.9065  0.2663 -0.5791
   35GL1    OE1  562   4.587   3.725   4.510 -0.0150  0.7802 -0.1660
   35GL1   HE11  563   4.612   3.713   4.602 -0.5588 -0.6484 -0.1823
   35GL1   HE12  564   4.515   3.691   4.458 -0.2613 -0.2435  0.8144
   35GL1    OE2  565   4.793   3.827   4.501  0.0143 -0.2084  0.1438
   35GL1   HE21  566   4.803   3.819   4.596 -0.9188  2.1946  0.5105
   35GL1   HE22  567   4.844   3.872   4.434 -1.4330  2.4082  0.6884
   35GL1      C  568   4.974   4.004   4.179  0.1344 -0.6326  0.3046
   35GL1      O  569   5.078   3.992   4.244 -0.1831  0.2201  0.4921
   36SER      N  570   4.977   4.055   4.047 -0.0339 -0.1390  0.0916
   36SER      H  571   4.892   4.086   4.003  1.1024  1.2222 -1.2448
   36SER     CA  572   5.102   4.098   3.981  0.3677  0.4784 -1.0348
   36SER     HA  573   5.181   4.102   4.056 -0.5257  1.4696 -0.1077
   36SER     CB  574   5.150   4.001   3.873 -0.0743 -0.4111 -0.5686
   36SER    HB1  575   5.195   3.910   3.914  0.1577  0.8556  2.2075
   36SER    HB2  576   5.230   4.054   3.822  1.0754  1.9469  3.2462
   36SER     OG  577   5.044   3.984   3.786  0.4232  0.4539  0.5096
   36SER     HG  578   4.990   3.910   3.814  1.5011 -0.8514 -0.6618
   36SER      C  579   5.105   4.236   3.920  0.5511 -0.0857 -0.2032
   36SER      O  580   5.209   4.273   3.879 -0.4111  0.4097 -0.3368
   37ASN      N  581   4.998   4.309   3.911  0.3054 -0.2438  0.2805
   37ASN      H  582   4.917   4.282   3.965  1.7819  1.1723  3.5031
   37ASN     CA  583   4.988   4.430   3.821  0.6309  0.2021 -0.2071
   37ASN     HA  584   4.885   4.464   3.826  0.2375 -0.8724 -0.6387
   37ASN     CB  585   5.078   4.543   3.882 -0.6635 -0.0386 -0.1330
   37ASN    HB1  586   5.063   4.638   3.830  0.6390  0.0546 -0.3666
   37ASN    HB2  587   5.183   4.514   3.885 -0.9866 -1.4431 -1.2094
   37ASN     CG  588   5.055   4.584   4.030 -0.5009  0.5549 -0.0050
   37ASN    OD1  589   4.951   4.571   4.093  0.5197  0.3470  0.4255
   37ASN    ND2  590   5.160   4.629   4.095 -0.3348  0.3901 -0.2224
   37ASN   HD21  591   5.246   4.646   4.045 -1.1561  2.9709 -0.8888
   37ASN   HD22  592   5.140   4.671   4.185 -1.8894  3.5194 -1.8841
   37ASN      C  593   5.027   4.384   3.679 -0.1177 -0.2495 -0.5385
   37ASN      O  594   5.109   4.443   3.618  0.3990  0.3894  0.4355
   38PHE      N  595   4.974   4.268   3.650  0.1137 -0.3109  0.0537
   38PHE      H  596   4.897   4.234   3.705 -0.3926  2.9177  1.5613
   38PHE     CA  597   5.006   4.195   3.528 -0.3487  0.0726  0.9732
   38PHE     HA  598   4.971   4.093   3.546 -2.2604  0.6202  0.6284
   38PHE     CB  599   4.944   4.259   3.402 -0.6606 -0.6651  0.3921
   38PHE    HB1  600   4.966   4.200   3.313 -1.9359  0.1472 -0.4848
   38PHE    HB2  601   5.005   4.347   3.381 -0.2274 -1.5091 -2.2422
   38PHE     CG  602   4.793   4.286   3.413 -0.3347 -0.1082  0.6555
   38PHE    CD1  603   4.699   4.183   3.404 -0.2639 -0.4347  0.1651
   38PHE    HD1  604   4.740   4.083   3.397  0.1853 -0.4949  2.6328
   38PHE    CE1  605   4.559   4.198   3.405  0.3505  0.6175 -0.1941
   38PHE    HE1  606   4.490   4.115   3.409 -1.3391  1.8751 -1.9414
   38PHE     CZ  607   4.508   4.324   3.426  0.5854 -0.2094 -0.1098
   38PHE     HZ  608   4.402   4.341   3.440  0.8602  0.0940  1.8181
   38PHE    CE2  609   4.595   4.432   3.431  0.4425 -0.4885 -0.0939
   38PHE    HE2  610   4.547   4.527   3.450  0.9936  0.3435 -2.5312
   38PHE    CD2  611   4.735   4.415   3.425 -0.5714 -0.3364  0.3686
   38PHE    HD2  612   4.798   4.501   3.440  0.5837 -1.3281  1.3755
   38PHE      C  613   5.161   4.176   3.502  0.6709 -0.0539  0.2267
   38PHE      O  614   5.203   4.170   3.386  0.1028  0.0732  0.4283
   39ASN      N  615   5.247   4.169   3.605  0.9777  0.0994  0.3192
   39ASN      H  616   5.216   4.192   3.699  1.3451 -0.9348  0.7105
   39ASN     CA  617   5.391   4.145   3.589 -0.6099  0.4384  0.1824
   39ASN     HA  618   5.420   4.179   3.490 -1.7758 -0.2234 -0.4046
   39ASN     CB  619   5.472   4.233   3.686 -0.0777  0.4224 -0.6400
   39ASN    HB1  620   5.576   4.201   3.688 -0.2428 -0.0870  0.5563
   39ASN    HB2  621   5.433   4.218   3.787 -0.9077 -1.6945 -1.2230
   39ASN     CG  622   5.488   4.372   3.644  1.2314 -0.5226  0.0809
   39ASN    OD1  623   5.585   4.412   3.579  0.1777  0.4494 -0.0705
   39ASN    ND2  624   5.384   4.445   3.679 -0.5233  0.0288 -0.1748
   39ASN   HD21  625   5.309   4.411   3.738  0.1885 -0.9095  0.2263
   39ASN   HD22  626   5.388   4.533   3.630  0.1685 -0.8877 -1.8627
   39ASN      C  627   5.437   3.997   3.602  0.8330  0.6331  0.0917
   39ASN      O  628   5.410   3.935   3.703  0.4949 -0.0388  0.1530
   40THR      N  629   5.497   3.940   3.501  0.0577 -0.3905 -0.9297
   40THR      H  630   5.504   3.987   3.412  3.4437 -0.2110 -0.6914
   40THR     CA  631   5.542   3.805   3.499  0.2766 -0.3885  0.2612
   40THR     HA  632   5.459   3.740   3.526 -0.0198 -1.1888 -2.3206
   40THR     CB  633   5.581   3.771   3.354  0.2800  0.1709  0.0855
   40THR     HB  634   5.621   3.670   3.355 -0.8893 -0.3652 -1.5626
   40THR    CG2  635   5.464   3.776   3.259  0.5572 -0.1776 -0.9966
   40THR   HG21  636   5.482   3.726   3.163 -2.3951 -4.4625  0.3724
   40THR   HG22  637   5.374   3.723   3.292  1.1137 -0.0173  0.8687
   40THR   HG23  638   5.433   3.877   3.233  4.3529  1.0518 -1.2297
   40THR    OG1  639   5.688   3.855   3.318  0.1870 -0.0938 -0.3111
   40THR    HG1  640   5.768   3.812   3.351 -0.5291  0.1443  1.9251
   40THR      C  641   5.658   3.780   3.599  1.1970 -0.4371  0.3429
   40THR      O  642   5.653   3.677   3.663  0.4511  0.2947  0.4783
   41GLN      N  643   5.754   3.870   3.610  0.4323 -0.5529  0.1140
   41GLN      H  644   5.738   3.957   3.561 -4.1005 -0.9052  0.5510
   41GLN     CA  645   5.881   3.859   3.692  0.8540 -0.2113 -0.1126
   41GLN     HA  646   5.921   3.758   3.683  0.2384 -0.4833  0.2126
   41GLN     CB  647   5.994   3.951   3.642  0.1556 -0.1102 -0.3012
   41GLN    HB1  648   5.999   3.934   3.534  1.0419 -0.9279 -0.1431
   41GLN    HB2  649   6.092   3.928   3.683  0.5954  0.5355 -0.9669
   41GLN     CG  650   5.973   4.104   3.674  0.0597 -0.3612  0.1690
   41GLN    HG1  651   6.068   4.155   3.658  0.0267 -0.2579  0.3073
   41GLN    HG2  652   5.969   4.102   3.783  0.7646 -2.2442  0.1980
   41GLN     CD  653   5.857   4.177   3.606  0.5515  0.3460 -0.0999
   41GLN    OE1  654   5.782   4.124   3.518  0.7975  0.4490 -0.1344
   41GLN    NE2  655   5.832   4.302   3.631 -0.0797 -0.8740 -0.4713
   41GLN   HE21  656   5.886   4.354   3.699  0.7575 -1.3429 -0.7602
   41GLN   HE22  657   5.761   4.346   3.575  0.0431 -0.3785 -0.2363
   41GLN      C  658   5.845   3.877   3.852 -0.6087  0.0720  0.2528
   41GLN      O  659   5.938   3.880   3.937 -0.6357  0.4877  0.9402
   42ALA      N  660   5.714   3.900   3.890  0.1034  0.0144 -0.7070
   42ALA      H  661   5.649   3.920   3.815 -0.0934  2.4438  0.0103
   42ALA     CA  662   5.655   3.914   4.025 -1.0051  0.7787 -0.7068
   42ALA     HA  663   5.700   4.001   4.071 -0.5349  0.1252  0.0971
   42ALA     CB  664   5.500   3.938   4.024 -0.0569 -1.2063  0.6315
   42ALA    HB1  665   5.461   3.931   4.125  0.0606 -0.1894  0.7663
   42ALA    HB2  666   5.498   4.043   3.992  1.2721 -0.6477  2.2336
   42ALA    HB3  667   5.457   3.877   3.945  1.9305 -2.3762  0.3742
   42ALA      C  668   5.691   3.784   4.102 -0.2849 -0.5535  0.2319
   42ALA      O  669   5.638   3.674   4.067 -0.5992 -0.2185 -0.2182
   43THR      N  670   5.742   3.800   4.219  0.1979 -0.1543  0.3415
   43THR      H  671   5.786   3.889   4.238  1.1494 -0.1798 -1.5225
   43THR     CA  672   5.743   3.698   4.330 -0.0630  0.1399 -0.2298
   43THR     HA  673   5.657   3.633   4.315  1.5440 -1.7038 -2.0171
   43THR     CB  674   5.869   3.605   4.312 -0.0565 -0.1894  0.2863
   43THR     HB  675   5.858   3.554   4.216  0.8574 -0.2667  0.2106
   43THR    CG2  676   6.008   3.661   4.301  0.4276 -0.2432  0.4643
   43THR   HG21  677   6.081   3.584   4.278 -0.4667 -1.2439  0.8976
   43THR   HG22  678   6.009   3.728   4.216  2.2968  0.9851  1.3888
   43THR   HG23  679   6.036   3.725   4.385 -0.1848 -0.7192  1.0423
   43THR    OG1  680   5.885   3.507   4.417  0.2517 -0.1785 -0.0416
   43THR    HG1  681   5.820   3.437   4.406  0.4821 -0.0629 -2.8893
   43THR      C  682   5.744   3.760   4.471 -0.9021 -0.0266  0.0346
   43THR      O  683   5.801   3.869   4.494 -0.2979  0.6372 -0.1914
   44ASN      N  684   5.681   3.694   4.568  0.4471  0.0112  0.0647
   44ASN      H  685   5.641   3.606   4.541 -0.9313  0.6359  0.0254
   44ASN     CA  686   5.681   3.737   4.710  0.0880 -0.0939 -0.0316
   44ASN     HA  687   5.757   3.814   4.722 -1.8020  1.3647  4.6880
   44ASN     CB  688   5.545   3.794   4.749  0.1570 -0.0908  0.1411
   44ASN    HB1  689   5.537   3.805   4.858  0.1235 -0.6739  0.2008
   44ASN    HB2  690   5.461   3.731   4.718 -2.2975  2.1174  1.8027
   44ASN     CG  691   5.528   3.928   4.684  0.4537 -0.2453 -0.5120
   44ASN    OD1  692   5.576   4.029   4.735  0.3319  0.4351 -0.4123
   44ASN    ND2  693   5.460   3.927   4.573  0.0950 -0.4165 -0.2957
   44ASN   HD21  694   5.421   3.841   4.535 -0.0140 -1.0698  1.2205
   44ASN   HD22  695   5.443   4.013   4.523  2.4632  0.7587  0.7835
   44ASN      C  696   5.702   3.606   4.789  0.2067  0.1577 -1.0324
   44ASN      O  697   5.669   3.496   4.739 -0.1684  0.6418  0.0441
   45ARG      N  698   5.760   3.612   4.913  0.0527 -0.1121  0.2570
   45ARG      H  699   5.783   3.708   4.936 -1.2565  0.4377 -0.5702
   45ARG     CA  700   5.775   3.509   5.011  0.0695 -0.5892 -0.4710
   45ARG     HA  701   5.732   3.418   4.969  3.2219 -1.6561 -1.6609
   45ARG     CB  702   5.926   3.495   5.032  0.4766 -0.4739 -0.5837
   45ARG    HB1  703   5.958   3.568   5.107 -0.4398  0.7397 -1.3325
   45ARG    HB2  704   5.971   3.513   4.935 -1.8914  1.4118 -1.4449
   45ARG     CG  705   5.963   3.361   5.083  0.2602 -0.2260  0.4226
   45ARG    HG1  706   5.938   3.291   5.004  1.0131  1.1500 -1.1079
   45ARG    HG2  707   5.913   3.336   5.176  1.4402 -1.2423  0.8085
   45ARG     CD  708   6.119   3.355   5.093  0.1428 -0.1997 -0.2338
   45ARG    HD1  709   6.158   3.445   5.141  0.8562 -0.8494  0.4079
   45ARG    HD2  710   6.160   3.364   4.992 -0.2721  0.4561 -0.3546
   45ARG     NE  711   6.162   3.224   5.146 -0.3069  0.1312 -0.1925
   45ARG     HE  712   6.101   3.143   5.142  0.0588 -0.0971 -2.1376
   45ARG     CZ  713   6.280   3.194   5.198 -0.2140  0.2404  0.7153
   45ARG    NH1  714   6.377   3.275   5.211  0.2380  0.8233 -0.2567
   45ARG   HH11  715   6.369   3.362   5.160 -2.5409  1.2158  0.6618
   45ARG   HH12  716   6.458   3.247   5.264 -1.5557  0.1783  2.3720
   45ARG    NH2  717   6.313   3.071   5.232 -0.2023  0.1640  0.0181
   45ARG   HH21  718   6.242   3.002   5.212 -0.9430  1.0206 -0.3836
   45ARG   HH22  719   6.412   3.058   5.247 -0.2431 -1.4615 -0.8658
   45ARG      C  720   5.709   3.548   5.140  0.3607 -0.7732 -0.2069
   45ARG      O  721   5.722   3.658   5.190 -0.1654 -0.7115 -0.0517
   46ASN      N  722   5.647   3.443   5.195  0.0722 -0.0849  0.3208
   46ASN      H  723   5.666   3.355   5.150  1.3060  0.6240 -0.6355
   46ASN     CA  724   5.583   3.439   5.325  0.0603 -0.2439 -0.3595
   46ASN     HA  725   5.524   3.528   5.346 -0.7269 -0.9549  0.5651
   46ASN     CB  726   5.473   3.324   5.312 -0.1195 -0.2911 -0.3809
   46ASN    HB1  727   5.413   3.330   5.402  1.2283  0.2007  0.5217
   46ASN    HB2  728   5.516   3.223   5.315 -0.1887 -0.2965  0.9811
   46ASN     CG  729   5.372   3.326   5.198 -0.0760 -0.1865  0.0725
   46ASN    OD1  730   5.298   3.421   5.185  0.3800 -0.2535 -0.9501
   46ASN    ND2  731   5.366   3.225   5.115  0.5212 -0.0509 -0.2699
   46ASN   HD21  732   5.428   3.146   5.127 -0.6807 -0.6705  2.9495
   46ASN   HD22  733   5.319   3.240   5.026  0.4709  2.2563  0.0930
   46ASN      C  734   5.671   3.411   5.439 -0.2266  0.2746 -0.6271
   46ASN      O  735   5.775   3.344   5.430  0.0990 -0.0112  0.2829
   47THR      N  736   5.621   3.452   5.559 -0.2553  0.0058  0.5275
   47THR      H  737   5.532   3.500   5.563  0.0063  0.4059  1.8645
   47THR     CA  738   5.696   3.439   5.681 -0.6193  0.0351 -0.2591
   47THR     HA  739   5.790   3.489   5.654 -2.4115  3.9143  0.0047
   47THR     CB  740   5.641   3.525   5.797 -0.7289 -0.2845  0.1361
   47THR     HB  741   5.539   3.490   5.814 -0.6327 -0.7601 -0.2316
   47THR    CG2  742   5.728   3.531   5.918 -0.0663  0.0720  0.1602
   47THR   HG21  743   5.822   3.576   5.887  0.1266  0.2894  1.0407
   47THR   HG22  744   5.677   3.603   5.982 -0.4655  0.6514 -0.8026
   47THR   HG23  745   5.749   3.432   5.959  0.2608  1.0648  2.5931
   47THR    OG1  746   5.615   3.656   5.743  0.0654  0.1030 -0.6082
   47THR    HG1  747   5.527   3.678   5.774 -0.7379 -1.1166 -1.8950
   47THR      C  748   5.725   3.299   5.730  0.7805  0.4257  0.3995
   47THR      O  749   5.831   3.263   5.778 -0.3644 -0.1408  0.3337
   48AS1      N  750   5.631   3.206   5.696 -0.2206 -0.0247  0.4315
   48AS1      H  751   5.537   3.234   5.669  0.1680  0.1452 -0.8016
   48AS1     CA  752   5.658   3.061   5.711 -1.0076 -0.0740  0.0641
   48AS1     HA  753   5.687   3.041   5.814  0.7376  1.1020 -0.1654
   48AS1     CB  754   5.533   2.972   5.680  0.1124 -0.3006  0.8981
   48AS1    HB1  755   5.460   3.022   5.743  1.2828  1.5166  0.8812
   48AS1    HB2  756   5.546   2.869   5.711 -0.2588 -0.1391  1.6055
   48AS1     CG  757   5.473   2.975   5.543  0.7556 -0.7578 -0.2641
   48AS1    OD1  758   5.539   3.006   5.443  0.1984  0.2655  0.7827
   48AS1   HD11  759   5.622   3.049   5.465  1.6239  0.3112 -3.6267
   48AS1   HD12  760   5.495   2.976   5.362  0.6796  0.0595  0.5923
   48AS1    OD2  761   5.344   2.936   5.535 -0.5335  0.0997 -0.1340
   48AS1   HD21  762   5.307   2.920   5.622  1.2157 -0.5754  0.5280
   48AS1   HD22  763   5.319   2.920   5.444 -1.6277  0.1127  0.1510
   48AS1      C  764   5.772   3.002   5.621 -0.3423 -0.0266 -0.7152
   48AS1      O  765   5.785   2.879   5.609 -0.0545  1.0511 -0.2321
   49GLY      N  766   5.833   3.084   5.537 -0.5856  0.0214 -0.0217
   49GLY      H  767   5.810   3.183   5.541  3.3632  1.1928 -1.7842
   49GLY     CA  768   5.935   3.057   5.437  0.2513  0.0084 -0.5193
   49GLY    HA1  769   5.981   2.961   5.460 -0.8241 -1.0695 -2.5354
   49GLY    HA2  770   6.010   3.136   5.432 -1.1425  1.3195 -2.1655
   49GLY      C  771   5.887   3.028   5.294  0.5578  0.5858 -0.4015
   49GLY      O  772   5.972   3.015   5.204  0.6246 -0.6165  0.6448
   50SER      N  773   5.759   3.005   5.274 -0.7973  0.0197  0.0726
   50SER      H  774   5.699   3.016   5.354  2.2718  0.6237  2.5252
   50SER     CA  775   5.708   2.956   5.141  0.8041 -0.1823 -0.6661
   50SER     HA  776   5.773   2.885   5.090  0.3100  0.4227 -2.2231
   50SER     CB  777   5.570   2.895   5.156 -0.2307 -0.0027 -0.4660
   50SER    HB1  778   5.585   2.816   5.230  2.1778  1.1863  0.4302
   50SER    HB2  779   5.542   2.851   5.061 -0.4499 -2.2248  0.5700
   50SER     OG  780   5.463   2.979   5.196  0.0137  0.8264  0.8005
   50SER     HG  781   5.476   2.998   5.289  2.3923  0.7655  0.5360
   50SER      C  782   5.685   3.070   5.037 -0.2460 -0.5556  0.2089
   50SER      O  783   5.671   3.186   5.072 -0.2900 -0.7530  0.1220
   51THR      N  784   5.686   3.032   4.906 -0.5026 -0.1507 -0.3126
   51THR      H  785   5.675   2.934   4.888  3.7164 -0.9511  0.3806
   51THR     CA  786   5.713   3.130   4.800 -0.0085 -0.7321  0.7835
   51THR     HA  787   5.725   3.231   4.838  1.5805  0.1119 -1.7062
   51THR     CB  788   5.852   3.118   4.732 -0.8756  0.8217  0.0148
   51THR     HB  789   5.848   3.038   4.659 -0.7183  0.8572 -0.0338
   51THR    CG2  790   5.897   3.238   4.646  0.3162 -0.0385  0.4657
   51THR   HG21  791   5.899   3.325   4.711  1.6794  0.3311 -0.0414
   51THR   HG22  792   5.999   3.229   4.611  0.6548  0.4480  1.3073
   51THR   HG23  793   5.838   3.247   4.554  0.7209  1.9188  0.3526
   51THR    OG1  794   5.951   3.097   4.833 -0.0308  0.2744  0.0923
   51THR    HG1  795   5.917   3.014   4.866 -0.4165  0.1875 -0.5085
   51THR      C  796   5.609   3.125   4.691  0.4711  0.0788 -0.2543
   51THR      O  797   5.567   3.025   4.641 -0.3840  0.5810  0.0038
   52AS0      N  798   5.564   3.248   4.659  0.0961 -0.4896  0.1659
   52AS0      H  799   5.611   3.327   4.699 -0.3292 -0.3737  0.4283
   52AS0     CA  800   5.456   3.276   4.558  0.4595  1.0303  0.5802
   52AS0     HA  801   5.395   3.190   4.530 -0.0285  1.2341  0.9999
   52AS0     CB  802   5.367   3.396   4.611 -0.0550 -0.2401  0.1983
   52AS0    HB1  803   5.296   3.425   4.534 -0.3279  2.7870  1.4281
   52AS0    HB2  804   5.439   3.477   4.629  2.4090 -2.5137  1.3207
   52AS0     CG  805   5.296   3.374   4.746 -0.6080  0.8954  0.2382
   52AS0    OD1  806   5.213   3.475   4.770  0.3046 -0.1972  0.4587
   52AS0   HD11  807   5.157   3.453   4.845 -1.1832 -1.1152 -0.8510
   52AS0   HD12  808   5.222   3.554   4.716  1.9264 -0.1456  0.7403
   52AS0    OD2  809   5.312   3.277   4.821 -0.3073 -0.4029 -0.0601
   52AS0   HD21  810   5.376   3.212   4.792  1.5619  0.6947  1.3541
   52AS0   HD22  811   5.244   3.281   4.888  0.4451 -1.1755  0.7759
   52AS0      C  812   5.516   3.326   4.428  0.3621  0.4077 -0.3474
   52AS0      O  813   5.610   3.406   4.444 -0.1587  0.3880 -0.5196
   53TY0      N  814   5.469   3.283   4.312  0.7032  0.1609  0.6587
   53TY0      H  815   5.407   3.204   4.296  0.9819  0.3280 -1.4943
   53TY0     CA  816   5.534   3.326   4.183 -0.6267 -0.0086 -0.3343
   53TY0     HA  817   5.593   3.416   4.197 -1.1462  0.5449 -1.6042
   53TY0     CB  818   5.628   3.218   4.137 -0.0978 -0.0880 -0.0207
   53TY0    HB1  819   5.673   3.257   4.045 -1.1897  1.3746  0.0342
   53TY0    HB2  820   5.570   3.130   4.109 -0.3504 -0.7583  2.3920
   53TY0     CG  821   5.742   3.165   4.233  0.1907 -0.1960  0.4628
   53TY0    CD1  822   5.872   3.223   4.230  0.2099 -0.4490  0.1604
   53TY0    HD1  823   5.883   3.308   4.165 -0.2915 -1.7972 -1.7842
   53TY0    CE1  824   5.980   3.167   4.307 -0.2677  1.0995  0.2485
   53TY0    HE1  825   6.082   3.194   4.286  0.3877 -1.2394  0.0992
   53TY0     CZ  826   5.957   3.056   4.394  0.0867 -0.4923 -0.8009
   53TY0     OH  827   6.049   2.994   4.472 -0.1101 -0.0200  0.2235
   53TY0    HH1  828   6.010   2.924   4.525  0.5064  0.4718  1.3863
   53TY0    HH2  829   6.136   3.034   4.484  0.7379 -2.0793  1.4735
   53TY0    CE2  830   5.821   3.013   4.396  0.6833  0.3000 -0.1119
   53TY0    HE2  831   5.794   2.934   4.464  0.7406  0.8316  0.5447
   53TY0    CD2  832   5.717   3.057   4.313  0.0627  0.2708 -0.5451
   53TY0    HD2  833   5.617   3.017   4.317 -0.1581  0.7511 -1.2564
   53TY0      C  834   5.435   3.357   4.067 -0.1177 -0.7065 -0.6647
   53TY0      O  835   5.334   3.296   4.058 -0.2115  0.3150 -0.2715
   54GLY      N  836   5.486   3.440   3.978  0.1008 -0.3813 -0.6449
   54GLY      H  837   5.568   3.492   4.007  1.8011 -2.6572 -1.0472
   54GLY     CA  838   5.428   3.479   3.850  0.3690  0.2879  0.0241
   54GLY    HA1  839   5.412   3.385   3.797  2.3594  0.6716 -1.3860
   54GLY    HA2  840   5.498   3.547   3.801  1.8148 -1.3452 -0.2870
   54GLY      C  841   5.299   3.552   3.856  0.3944 -0.0257 -0.3374
   54GLY      O  842   5.264   3.619   3.951  0.7142  0.5354 -0.5631
   55ILE      N  843   5.246   3.569   3.735 -0.6225  0.5417 -0.3610
   55ILE      H  844   5.293   3.527   3.656 -1.0527 -0.8072  0.0867
   55ILE     CA  845   5.137   3.672   3.700  0.1688 -0.2485  0.3256
   55ILE     HA  846   5.181   3.771   3.713  2.4284 -1.1986  0.4004
   55ILE     CB  847   5.112   3.652   3.544  0.1862  0.6971  0.2247
   55ILE     HB  848   5.207   3.674   3.496  1.4047 -2.9685  0.6106
   55ILE    CG2  849   5.074   3.515   3.496 -0.4907 -0.2057  0.5996
   55ILE   HG21  850   5.043   3.510   3.392  2.2497 -0.5366 -0.2734
   55ILE   HG22  851   5.156   3.444   3.503 -0.4234 -0.2777 -0.6356
   55ILE   HG23  852   4.992   3.472   3.553  0.1074 -1.6170  0.4419
   55ILE    CG1  853   4.996   3.743   3.499  0.2203 -0.0541  0.0016
   55ILE   HG11  854   4.998   3.837   3.555 -0.2610 -0.2720  0.3899
   55ILE   HG12  855   4.899   3.704   3.529  0.2529 -0.9241 -1.0060
   55ILE     CD  856   5.010   3.774   3.345  0.0184  0.4357 -0.3736
   55ILE    HD1  857   5.106   3.820   3.323 -0.0340 -0.6360 -3.2669
   55ILE    HD2  858   4.986   3.693   3.277 -0.5806  1.7605 -1.8051
   55ILE    HD3  859   4.932   3.847   3.321  1.9142  1.8390 -2.7228
   55ILE      C  860   5.004   3.663   3.788  0.1179 -0.6163 -0.1154
   55ILE      O  861   4.913   3.748   3.790 -0.5339 -0.4941  0.4501
   56LEU      N  862   4.989   3.548   3.855 -0.0829  0.0601 -0.3014
   56LEU      H  863   5.059   3.478   3.836 -1.1105 -0.7180 -1.3231
   56LEU     CA  864   4.885   3.518   3.961 -0.4923  0.2212 -0.0946
   56LEU     HA  865   4.831   3.613   3.964  0.4862  0.7758  0.4701
   56LEU     CB  866   4.796   3.401   3.909  0.3983 -0.1590  0.4729
   56LEU    HB1  867   4.725   3.376   3.989 -2.5222  4.9361 -0.0874
   56LEU    HB2  868   4.858   3.315   3.885 -1.3748 -1.2941 -0.2543
   56LEU     CG  869   4.702   3.428   3.781  0.2138  0.7391 -0.8392
   56LEU     HG  870   4.769   3.452   3.699  0.2821 -1.0122 -1.3473
   56LEU    CD1  871   4.620   3.307   3.734  1.1132  0.1300  0.0398
   56LEU   HD11  872   4.685   3.228   3.698  0.5690  0.0081 -0.6764
   56LEU   HD12  873   4.542   3.267   3.798  0.0834 -0.6782 -1.6614
   56LEU   HD13  874   4.556   3.345   3.655  1.3524  0.3685 -0.0450
   56LEU    CD2  875   4.613   3.541   3.803  0.1515  0.3678 -0.6744
   56LEU   HD21  876   4.585   3.573   3.702 -2.1777  1.3527  0.2008
   56LEU   HD22  877   4.524   3.506   3.855  1.4922 -3.3729 -0.5500
   56LEU   HD23  878   4.665   3.627   3.845 -0.6135  0.9885 -0.9844
   56LEU      C  879   4.933   3.489   4.109  0.0059  0.0719  0.1569
   56LEU      O  880   4.855   3.463   4.203  0.0139 -0.1948 -0.2351
   57GLN      N  881   5.064   3.503   4.134  0.1980 -0.6283 -0.4132
   57GLN      H  882   5.127   3.541   4.065  0.1112 -0.6603 -0.5098
   57GLN     CA  883   5.129   3.472   4.268 -0.0358  0.8459  0.9122
   57GLN     HA  884   5.234   3.461   4.243 -0.4971 -1.6715 -0.2176
   57GLN     CB  885   5.111   3.591   4.364  0.1291  0.5278 -0.5575
   57GLN    HB1  886   5.150   3.571   4.464 -0.5419  1.4067 -0.1104
   57GLN    HB2  887   5.007   3.615   4.382  0.5079  1.5267  0.4163
   57GLN     CG  888   5.189   3.716   4.323 -0.2625  1.0856  0.8407
   57GLN    HG1  889   5.171   3.791   4.399 -2.1421  1.2129  0.3041
   57GLN    HG2  890   5.158   3.743   4.222  0.7934 -1.1244 -0.1432
   57GLN     CD  891   5.339   3.689   4.311 -1.2240  0.3215 -0.0565
   57GLN    OE1  892   5.416   3.690   4.403  0.0220  0.1311 -0.6347
   57GLN    NE2  893   5.393   3.659   4.193  0.1944  0.1658 -0.7026
   57GLN   HE21  894   5.344   3.654   4.105 -0.4729  0.0932 -0.3347
   57GLN   HE22  895   5.493   3.664   4.182  0.1997  0.3320 -0.5656
   57GLN      C  896   5.093   3.331   4.320  0.2306  0.0203  0.0089
   57GLN      O  897   5.055   3.312   4.440  0.2532  0.9731  0.0474
   58ILE      N  898   5.106   3.225   4.238 -0.2271 -0.1401  0.3828
   58ILE      H  899   5.143   3.250   4.147  2.3137  0.5090  1.4917
   58ILE     CA  900   5.087   3.085   4.276 -0.6652  0.5721 -0.0360
   58ILE     HA  901   4.994   3.075   4.333 -0.1488 -0.9459  0.5727
   58ILE     CB  902   5.077   3.005   4.148 -0.2700 -0.7220 -0.2239
   58ILE     HB  903   5.165   3.033   4.090 -0.8254 -2.8927 -2.2541
   58ILE    CG2  904   5.074   2.853   4.166  0.4569  0.2672 -0.5221
   58ILE   HG21  905   5.164   2.813   4.213 -0.6518 -1.9587 -0.1799
   58ILE   HG22  906   4.988   2.818   4.223  0.6128 -0.4601 -0.7227
   58ILE   HG23  907   5.058   2.805   4.070 -0.5461  0.1887 -0.3228
   58ILE    CG1  908   4.960   3.053   4.062 -0.7611 -0.1241 -0.3295
   58ILE   HG11  909   4.959   3.161   4.049  1.6726  0.0905  0.6863
   58ILE   HG12  910   4.867   3.025   4.111 -0.2302 -0.9098  0.2567
   58ILE     CD  911   4.943   3.007   3.918 -0.5025 -0.5007  0.0367
   58ILE    HD1  912   4.875   3.072   3.863  1.6392  0.5781 -1.5309
   58ILE    HD2  913   5.040   2.991   3.869 -0.0068 -2.1408  1.4841
   58ILE    HD3  914   4.898   2.908   3.926  0.0373 -0.7562 -0.0229
   58ILE      C  915   5.197   3.025   4.370  0.1568 -0.0060  0.2926
   58ILE      O  916   5.314   3.036   4.348 -0.0753  0.3373 -0.3930
   59ASN      N  917   5.158   2.969   4.482 -0.0401 -0.1577 -0.0621
   59ASN      H  918   5.059   2.981   4.499  0.4701  2.8404  1.3249
   59ASN     CA  919   5.243   2.918   4.590 -0.0431 -0.5249  0.0696
   59ASN     HA  920   5.332   2.980   4.596 -0.2213 -0.3595  1.2063
   59ASN     CB  921   5.172   2.945   4.725  0.0782 -1.1951 -0.5490
   59ASN    HB1  922   5.095   2.868   4.735 -0.6029 -0.9323 -3.1235
   59ASN    HB2  923   5.123   3.042   4.722 -0.5540 -1.4853  0.0190
   59ASN     CG  924   5.263   2.933   4.848 -0.0467  0.6470 -0.5118
   59ASN    OD1  925   5.380   2.890   4.835  0.5573 -0.6585  0.4314
   59ASN    ND2  926   5.229   2.981   4.972 -0.1108 -0.1881 -0.4866
   59ASN   HD21  927   5.147   3.040   4.980  1.2492  2.1090 -2.1807
   59ASN   HD22  928   5.299   2.983   5.044  0.0594 -0.6181 -0.6365
   59ASN      C  929   5.299   2.776   4.575  0.1781  0.1627 -0.7231
   59ASN      O  930   5.227   2.678   4.572 -0.4358 -0.2819  0.0318
   60SER      N  931   5.431   2.761   4.569 -0.0999 -0.4667 -0.6858
   60SER      H  932   5.480   2.848   4.582  0.0211 -0.7187  0.7937
   60SER     CA  933   5.514   2.636   4.560 -0.3675  0.4255 -0.4213
   60SER     HA  934   5.495   2.583   4.467 -1.6633 -0.1558  0.1509
   60SER     CB  935   5.659   2.671   4.562 -0.4923  0.1209  0.4121
   60SER    HB1  936   5.681   2.729   4.651 -0.6878  0.0746  0.4904
   60SER    HB2  937   5.689   2.728   4.474  1.4172  0.2063  1.0759
   60SER     OG  938   5.743   2.553   4.567  0.4377 -0.1956  0.2493
   60SER     HG  939   5.726   2.501   4.488 -0.1738  0.5656 -0.1387
   60SER      C  940   5.478   2.538   4.674  0.2644 -0.2359  0.3285
   60SER      O  941   5.496   2.419   4.655 -0.4772 -0.4675 -0.5784
   61ARG      N  942   5.435   2.589   4.790  0.6095  0.1843  0.2070
   61ARG      H  943   5.439   2.690   4.795  0.4295  0.2261 -0.3509
   61ARG     CA  944   5.405   2.508   4.909 -0.3384 -0.4189 -0.7802
   61ARG     HA  945   5.499   2.479   4.956  1.5396 -0.0193 -3.9941
   61ARG     CB  946   5.327   2.597   5.004  0.0902  0.7916  0.7523
   61ARG    HB1  947   5.245   2.647   4.952  0.1927  0.8915  0.6871
   61ARG    HB2  948   5.399   2.668   5.045  1.3995 -0.4431  0.6617
   61ARG     CG  949   5.275   2.517   5.125 -0.4862 -0.2475  0.2953
   61ARG    HG1  950   5.363   2.463   5.159  1.1306  0.7324 -2.1097
   61ARG    HG2  951   5.197   2.448   5.092 -0.3511  0.0606 -0.7035
   61ARG     CD  952   5.220   2.604   5.243 -0.0274 -0.4139  0.7493
   61ARG    HD1  953   5.141   2.671   5.207 -3.2887 -2.4687  3.4756
   61ARG    HD2  954   5.297   2.666   5.289  0.4901  1.0238 -1.7873
   61ARG     NE  955   5.159   2.522   5.348 -0.2319 -0.2617  0.5152
   61ARG     HE  956   5.173   2.422   5.340 -2.0267 -0.4646 -0.7567
   61ARG     CZ  957   5.130   2.557   5.473 -0.2773  0.2458 -0.4246
   61ARG    NH1  958   5.110   2.679   5.506  0.0916 -0.2344 -0.1681
   61ARG   HH11  959   5.100   2.750   5.435  0.1495  2.9764  2.7604
   61ARG   HH12  960   5.074   2.696   5.599  0.7763 -0.3646  0.1253
   61ARG    NH2  961   5.108   2.467   5.566  0.3383  0.0727 -0.6744
   61ARG   HH21  962   5.134   2.374   5.536 -0.5574 -0.2678 -0.4396
   61ARG   HH22  963   5.103   2.500   5.662 -3.5466  0.3825 -0.8020
   61ARG      C  964   5.327   2.386   4.873 -0.1353 -0.3461  0.5713
   61ARG      O  965   5.347   2.283   4.932 -0.5161 -0.3676 -0.4101
   62TRP      N  966   5.233   2.400   4.781 -1.0427  0.4069 -0.2180
   62TRP      H  967   5.220   2.495   4.750 -2.5447  0.2996  0.0020
   62TRP     CA  968   5.150   2.299   4.727 -0.0152  0.3769  0.4730
   62TRP     HA  969   5.171   2.203   4.774  0.2729 -1.1505 -2.5651
   62TRP     CB  970   4.999   2.332   4.737  0.4900  0.3097  0.0643
   62TRP    HB1  971   4.951   2.240   4.704  2.1337 -0.4756 -0.2012
   62TRP    HB2  972   4.992   2.412   4.663 -0.5575  0.0690 -0.1116
   62TRP     CG  973   4.949   2.379   4.866 -0.2156 -0.2957 -0.4485
   62TRP    CD1  974   4.921   2.296   4.970  0.1278  0.1403 -0.8416
   62TRP    HD1  975   4.930   2.188   4.969  3.0489  0.2987 -0.7061
   62TRP    NE1  976   4.891   2.370   5.080 -0.2230  0.1194 -0.6210
   62TRP    HE1  977   4.872   2.335   5.173  2.5877  1.8520  0.7521
   62TRP    CE2  978   4.896   2.501   5.058 -0.5653  0.4332 -0.0712
   62TRP    CZ2  979   4.866   2.605   5.141  0.2894 -0.3224  0.2961
   62TRP    HZ2  980   4.847   2.581   5.244 -2.2145  1.9564  0.4618
   62TRP    CH2  981   4.881   2.738   5.095  0.5326  0.3008  0.1590
   62TRP    HH2  982   4.868   2.824   5.160  0.5435  0.1807  0.3218
   62TRP    CZ3  983   4.912   2.755   4.958  0.2010 -0.1543 -0.2461
   62TRP    HZ3  984   4.921   2.855   4.919  2.1800  0.2135  0.9946
   62TRP    CE3  985   4.943   2.645   4.878  0.5371 -0.3109 -0.2178
   62TRP    HE3  986   4.958   2.662   4.773 -0.2715  1.1627 -0.1269
   62TRP    CD2  987   4.934   2.514   4.924  0.1312  0.2123  0.5212
   62TRP      C  988   5.183   2.280   4.575 -0.5277  0.0383  0.1410
   62TRP      O  989   5.193   2.169   4.533 -0.1633 -0.0991  0.0996
   63TRP      N  990   5.186   2.386   4.498  0.3118  0.1713  0.5723
   63TRP      H  991   5.172   2.479   4.534 -0.5693  0.7642 -1.1593
   63TRP     CA  992   5.152   2.372   4.357 -0.4255  0.0222 -0.3602
   63TRP     HA  993   5.083   2.288   4.351  0.3555 -0.5850 -1.0016
   63TRP     CB  994   5.086   2.510   4.314  0.2221 -0.3254 -0.4197
   63TRP    HB1  995   5.075   2.509   4.206  0.4421 -0.2626 -0.4418
   63TRP    HB2  996   5.160   2.584   4.343  0.3082 -1.0119  1.2521
   63TRP     CG  997   4.953   2.538   4.380  0.2150 -0.0042  0.3306
   63TRP    CD1  998   4.932   2.645   4.465  0.4017 -0.5388 -0.2002
   63TRP    HD1  999   4.998   2.725   4.494  1.9758 -0.9174 -2.4965
   63TRP    NE1 1000   4.810   2.636   4.521  0.2253 -0.1890 -0.0340
   63TRP    HE1 1001   4.757   2.703   4.575 -0.7558 -1.8617  1.1771
   63TRP    CE2 1002   4.739   2.528   4.480 -0.0534  0.6829 -0.5699
   63TRP    CZ2 1003   4.608   2.484   4.500 -0.2280  0.2057 -0.7426
   63TRP    HZ2 1004   4.546   2.535   4.572 -0.1622  2.5278 -2.2106
   63TRP    CH2 1005   4.560   2.375   4.425 -1.5075  0.0691  0.0412
   63TRP    HH2 1006   4.463   2.335   4.449 -2.0207  1.3635  0.2028
   63TRP    CZ3 1007   4.643   2.310   4.337  0.1799  0.2498 -0.1342
   63TRP    HZ3 1008   4.613   2.214   4.298 -1.0248  0.2169  0.8113
   63TRP    CE3 1009   4.776   2.352   4.317 -0.3031  0.3912  0.0256
   63TRP    HE3 1010   4.846   2.296   4.256 -1.8718 -2.0928  0.4000
   63TRP    CD2 1011   4.827   2.468   4.380 -0.0368 -0.6987 -0.3138
   63TRP      C 1012   5.268   2.342   4.259  0.0697 -0.6591  0.0973
   63TRP      O 1013   5.245   2.281   4.152  0.0767 -0.3960 -0.4846
   64CY0      N 1014   5.386   2.388   4.290 -0.2281 -0.5358 -0.0010
   64CY0      H 1015   5.393   2.432   4.380 -0.6820  0.2824 -0.3502
   64CY0     CA 1016   5.491   2.397   4.185  0.0185  0.2980  0.0894
   64CY0     HA 1017   5.480   2.308   4.124  2.0310  0.5861 -0.7761
   64CY0     CB 1018   5.476   2.529   4.118  0.7642  0.3412  0.7430
   64CY0    HB1 1019   5.375   2.542   4.078  1.9757  3.2327 -1.8734
   64CY0    HB2 1020   5.537   2.534   4.027  0.1997  1.5743  0.3993
   64CY0     SG 1021   5.517   2.681   4.207  0.4070 -0.3670  0.6888
   64CY0    HG1 1022   5.649   2.684   4.228  0.6468  0.4488 -0.7794
   64CY0    HG2 1023   5.496   2.784   4.125 -3.3091 -1.9163 -0.5109
   64CY0    HG3 1024   5.448   2.694   4.320 -0.9826 -1.2177 -0.0347
   64CY0      C 1025   5.633   2.368   4.238  0.0223 -0.2362  0.6278
   64CY0      O 1026   5.662   2.408   4.351 -0.3345 -0.4897  0.0168
   65ASN      N 1027   5.718   2.298   4.160 -0.0010 -0.3048  0.2524
   65ASN      H 1028   5.697   2.289   4.062 -0.9910  2.8862  0.0439
   65ASN     CA 1029   5.835   2.224   4.204 -0.0873 -0.1324 -0.2418
   65ASN     HA 1030   5.800   2.159   4.284  0.9820  0.6235  0.8822
   65ASN     CB 1031   5.894   2.142   4.093  0.3626 -0.0342 -0.0838
   65ASN    HB1 1032   5.948   2.201   4.018  0.7209  2.0128  1.6879
   65ASN    HB2 1033   5.810   2.090   4.047 -1.2628  1.3488  1.1899
   65ASN     CG 1034   5.992   2.034   4.139  0.4295 -0.0965 -0.5970
   65ASN    OD1 1035   6.008   2.015   4.262  0.2348  0.2117  0.4511
   65ASN    ND2 1036   6.049   1.959   4.050  0.0284 -0.3082 -0.1520
   65ASN   HD21 1037   6.046   1.984   3.952 -1.2005  1.5453  0.2968
   65ASN   HD22 1038   6.119   1.890   4.072 -0.4981 -0.9231 -0.3923
   65ASN      C 1039   5.962   2.303   4.260  0.3733 -0.5940 -0.0746
   65ASN      O 1040   6.005   2.403   4.200 -0.1966  0.4669  0.3686
   66AS1      N 1041   6.015   2.280   4.381  1.0219  0.2758 -0.0479
   66AS1      H 1042   5.981   2.209   4.444 -1.1122  0.7399 -0.5908
   66AS1     CA 1043   6.131   2.357   4.437  0.4426  0.4264 -0.0037
   66AS1     HA 1044   6.151   2.444   4.376  2.6191  0.4019  0.5833
   66AS1     CB 1045   6.099   2.393   4.584  0.1734 -0.5227 -0.2532
   66AS1    HB1 1046   6.011   2.457   4.585  2.2079  2.4761 -1.1096
   66AS1    HB2 1047   6.180   2.456   4.619 -0.0954  0.4813 -1.3641
   66AS1     CG 1048   6.085   2.267   4.669 -0.3320 -0.2676  0.0545
   66AS1    OD1 1049   6.056   2.158   4.624  0.3449 -0.6458  0.4701
   66AS1   HD11 1050   6.058   2.094   4.695  0.5059 -1.2658 -0.0827
   66AS1   HD12 1051   6.075   2.156   4.530  0.8019  1.3407  0.4909
   66AS1    OD2 1052   6.104   2.290   4.801 -0.1131 -0.3011 -0.2218
   66AS1   HD21 1053   6.106   2.385   4.816  0.7528 -0.6251  2.0430
   66AS1   HD22 1054   6.097   2.214   4.860  1.3058  0.9207  1.6453
   66AS1      C 1055   6.266   2.272   4.431 -0.1773 -0.4267 -0.5990
   66AS1      O 1056   6.355   2.296   4.517 -0.4150 -0.5027 -0.5574
   67GLY      N 1057   6.285   2.185   4.330 -0.1915  0.3021 -0.5136
   67GLY      H 1058   6.208   2.162   4.268  1.7360 -3.2858 -1.8241
   67GLY     CA 1059   6.418   2.115   4.314  0.0976 -0.2343  1.0836
   67GLY    HA1 1060   6.495   2.188   4.288 -0.6065  0.1798  0.1152
   67GLY    HA2 1061   6.416   2.051   4.225  0.8102 -0.5276  1.2696
   67GLY      C 1062   6.469   2.046   4.439 -0.1799  0.4192  0.4143
   67GLY      O 1063   6.386   1.993   4.514  0.1294  0.4064  0.1303
   68ARG      N 1064   6.602   2.025   4.455 -0.5802  0.5577  0.0278
   68ARG      H 1065   6.658   2.074   4.387  2.3856 -5.1862 -2.3950
   68ARG     CA 1066   6.674   1.939   4.561 -0.4062 -0.0212 -0.5678
   68ARG     HA 1067   6.617   1.847   4.572  1.0483 -0.6987  2.6127
   68ARG     CB 1068   6.814   1.907   4.504 -0.1863 -0.4708 -1.1037
   68ARG    HB1 1069   6.888   1.987   4.509 -2.1180  1.3290 -0.2431
   68ARG    HB2 1070   6.801   1.897   4.396  2.9215 -0.6364 -1.5519
   68ARG     CG 1071   6.886   1.788   4.565  0.0582  0.5030 -0.1797
   68ARG    HG1 1072   6.813   1.707   4.563 -0.9919  1.3585  1.6786
   68ARG    HG2 1073   6.911   1.809   4.669  1.4940 -1.6352 -0.0170
   68ARG     CD 1074   7.021   1.746   4.498 -0.5036  0.4754  0.6375
   68ARG    HD1 1075   7.098   1.822   4.511  1.0895 -1.0783  0.6944
   68ARG    HD2 1076   7.009   1.725   4.392 -0.1314  1.9366  0.2862
   68ARG     NE 1077   7.072   1.627   4.569  0.0046 -0.8782 -0.0409
   68ARG     HE 1078   6.998   1.577   4.616 -1.0241 -0.7523 -1.4674
   68ARG     CZ 1079   7.187   1.567   4.544  0.6127 -0.2034 -0.1945
   68ARG    NH1 1080   7.278   1.616   4.469 -0.1133  0.0740  0.4118
   68ARG   HH11 1081   7.273   1.701   4.414  1.1383 -0.7056 -0.9499
   68ARG   HH12 1082   7.352   1.553   4.443  0.7587  0.9749  0.6242
   68ARG    NH2 1083   7.196   1.446   4.589 -0.7814 -0.0280 -0.0829
   68ARG   HH21 1084   7.107   1.405   4.613 -1.3272  1.4140  0.4743
   68ARG   HH22 1085   7.277   1.388   4.574 -1.3529 -0.5963 -1.0292
   68ARG      C 1086   6.670   1.980   4.709  0.7586  0.3293 -0.6388
   68ARG      O 1087   6.772   1.991   4.781  0.4825 -0.3298  0.0689
   69THR      N 1088   6.546   1.996   4.762  0.1666 -0.3187 -0.2822
   69THR      H 1089   6.468   1.990   4.699 -0.9416 -0.6834  1.0951
   69THR     CA 1090   6.518   2.023   4.897 -0.3941 -0.7134 -0.2760
   69THR     HA 1091   6.586   1.961   4.955  1.7612 -0.0112 -1.9045
   69THR     CB 1092   6.546   2.179   4.921 -0.6646 -0.1022 -0.3105
   69THR     HB 1093   6.649   2.205   4.897  0.8941 -1.6374  3.9237
   69THR    CG2 1094   6.459   2.287   4.859  0.4714  0.1009  0.1314
   69THR   HG21 1095   6.504   2.379   4.897  3.3799 -1.6509  1.2719
   69THR   HG22 1096   6.463   2.277   4.751  2.7694 -1.6519  0.2979
   69THR   HG23 1097   6.360   2.269   4.901 -0.5673 -0.0506 -2.2416
   69THR    OG1 1098   6.537   2.195   5.064 -0.0487 -0.2012  0.2651
   69THR    HG1 1099   6.624   2.170   5.094 -1.6443 -3.4183  2.9363
   69THR      C 1100   6.376   1.986   4.940  0.1144  0.4848  0.6100
   69THR      O 1101   6.292   1.961   4.850 -0.2451  0.4197  0.0811
   70PRO      N 1102   6.346   1.963   5.065 -0.5387  0.6277  0.1536
   70PRO     CD 1103   6.437   1.921   5.170 -0.2212  0.3324 -0.8686
   70PRO    HD1 1104   6.463   2.002   5.238  2.2248 -0.7046 -0.4404
   70PRO    HD2 1105   6.528   1.878   5.127  0.0728 -2.4893  2.1587
   70PRO     CG 1106   6.356   1.814   5.248  0.3112 -0.8050  0.2149
   70PRO    HG1 1107   6.404   1.813   5.346 -0.8876  3.9675  1.1454
   70PRO    HG2 1108   6.357   1.717   5.199 -0.9144 -1.3963  1.2931
   70PRO     CB 1109   6.220   1.883   5.244  0.4998  0.0468 -0.0819
   70PRO    HB1 1110   6.195   1.955   5.322  0.1183 -0.1385 -0.0339
   70PRO    HB2 1111   6.140   1.810   5.237 -0.6951  1.3857 -1.0908
   70PRO     CA 1112   6.214   1.954   5.110  0.1680 -0.5195  0.7215
   70PRO     HA 1113   6.170   1.883   5.041 -1.2880  1.1473 -0.1487
   70PRO      C 1114   6.142   2.094   5.118 -0.9242  0.4264 -0.4888
   70PRO      O 1115   6.181   2.180   5.199  0.5937 -0.2292  0.3315
   71GLY      N 1116   6.022   2.102   5.059  0.8516  0.3409  0.7292
   71GLY      H 1117   6.002   2.029   4.992  0.4813  0.5535  0.6101
   71GLY     CA 1118   5.922   2.205   5.085 -0.4764  0.0335 -0.1064
   71GLY    HA1 1119   5.979   2.297   5.075 -1.8346  0.9632  0.3769
   71GLY    HA2 1120   5.864   2.180   5.174 -2.1809 -1.4692 -1.5602
   71GLY      C 1121   5.806   2.214   4.986 -0.5663  0.2638 -0.8279
   71GLY      O 1122   5.747   2.324   4.979 -0.3165  0.0235  0.3483
   72SER      N 1123   5.779   2.111   4.903  0.0665 -0.1175 -0.4781
   72SER      H 1124   5.826   2.022   4.910 -0.1327 -0.3211 -1.5478
   72SER     CA 1125   5.677   2.123   4.797  0.0909  0.5901  0.1629
   72SER     HA 1126   5.596   2.189   4.827 -0.0262  0.2078  0.7013
   72SER     CB 1127   5.740   2.186   4.676 -0.0736  0.1071 -0.6590
   72SER    HB1 1128   5.819   2.116   4.652 -1.0559 -1.4656  0.5254
   72SER    HB2 1129   5.781   2.284   4.702 -0.3920 -0.1321  0.7960
   72SER     OG 1130   5.644   2.200   4.571 -0.2788  0.2880 -0.0948
   72SER     HG 1131   5.604   2.286   4.585 -3.1205 -1.0525  0.6039
   72SER      C 1132   5.608   1.995   4.753  0.8952 -0.6854  0.4523
   72SER      O 1133   5.670   1.900   4.701  0.1523  0.5383 -0.0128
   73ARG      N 1134   5.475   1.991   4.769 -0.1704 -0.2945  0.1924
   73ARG      H 1135   5.424   2.076   4.789 -0.2370  0.3843 -2.5093
   73ARG     CA 1136   5.409   1.875   4.719  0.3702  0.3603  0.2637
   73ARG     HA 1137   5.463   1.783   4.744 -2.4011 -1.0717  1.3740
   73ARG     CB 1138   5.270   1.858   4.776  0.8250  0.5749  0.2541
   73ARG    HB1 1139   5.259   1.753   4.748  2.5205  0.4332 -0.0467
   73ARG    HB2 1140   5.207   1.932   4.727  1.3020  0.8962  0.1184
   73ARG     CG 1141   5.273   1.874   4.927  0.4402 -0.3388 -0.3798
   73ARG    HG1 1142   5.281   1.978   4.959  0.2403 -1.2854  3.1631
   73ARG    HG2 1143   5.338   1.803   4.978  0.7057  0.9341  1.1294
   73ARG     CD 1144   5.137   1.839   4.987 -0.1438  0.0420  0.1192
   73ARG    HD1 1145   5.110   1.736   4.963 -0.4616 -0.0908  1.0218
   73ARG    HD2 1146   5.061   1.906   4.946  0.3771 -0.4868 -1.7985
   73ARG     NE 1147   5.148   1.844   5.140 -0.8550  0.1743 -0.2744
   73ARG     HE 1148   5.238   1.866   5.178 -1.6131 -0.6951  2.2332
   73ARG     CZ 1149   5.052   1.850   5.230 -0.1926  1.0330 -0.8635
   73ARG    NH1 1150   4.928   1.855   5.195 -0.5442  0.2525  0.1059
   73ARG   HH11 1151   4.911   1.883   5.100 -2.3169 -2.5812 -0.5168
   73ARG   HH12 1152   4.854   1.849   5.263 -0.6616  0.3409 -0.0141
   73ARG    NH2 1153   5.078   1.848   5.353 -0.3873  0.3728 -0.2781
   73ARG   HH21 1154   5.167   1.808   5.379 -0.1995  0.8019 -0.2497
   73ARG   HH22 1155   5.005   1.860   5.422 -0.2984 -2.2677  0.3866
   73ARG      C 1156   5.402   1.869   4.559  0.0624  0.3592 -0.0584
   73ARG      O 1157   5.372   1.760   4.505  0.0905 -0.2862  0.0881
   74ASN      N 1158   5.413   1.983   4.491  0.3561 -0.1892  0.0583
   74ASN      H 1159   5.448   2.060   4.546  0.0278  0.0058  0.0011
   74ASN     CA 1160   5.403   1.993   4.342 -0.1495 -0.4723 -0.0961
   74ASN     HA 1161   5.395   2.099   4.315  0.7308 -0.3637  0.0429
   74ASN     CB 1162   5.541   1.956   4.299 -0.1537  0.4411 -0.1195
   74ASN    HB1 1163   5.573   1.858   4.334  0.4977  1.6809  3.0817
   74ASN    HB2 1164   5.612   2.031   4.335  1.3802 -1.7673  1.7470
   74ASN     CG 1165   5.555   1.958   4.145 -0.1425 -0.2117 -0.3715
   74ASN    OD1 1166   5.504   2.047   4.077 -0.4411 -0.0821  0.4039
   74ASN    ND2 1167   5.628   1.861   4.093  0.2633 -0.2911  0.1610
   74ASN   HD21 1168   5.666   1.788   4.152 -0.2924 -0.1734  0.6791
   74ASN   HD22 1169   5.651   1.876   3.996 -1.6489 -2.2474 -0.6925
   74ASN      C 1170   5.274   1.918   4.287  0.4783 -0.1774  0.1154
   74ASN      O 1171   5.283   1.838   4.194 -0.1745 -0.4873  0.5554
   75LEU      N 1172   5.152   1.957   4.331 -0.1447 -0.7199  0.0654
   75LEU      H 1173   5.152   2.031   4.400  1.3570 -1.6517  1.1214
   75LEU     CA 1174   5.033   1.914   4.263  0.2861  0.3011 -0.4155
   75LEU     HA 1175   5.023   1.806   4.261  0.2197  0.3065 -2.3174
   75LEU     CB 1176   4.910   1.983   4.329 -0.0675  0.3175  1.0291
   75LEU    HB1 1177   4.829   1.991   4.257 -0.3537  0.3080  1.3487
   75LEU    HB2 1178   4.928   2.090   4.337  2.8811 -0.0977  1.1960
   75LEU     CG 1179   4.832   1.932   4.458  0.0733 -0.5084 -0.3619
   75LEU     HG 1180   4.757   2.009   4.478  0.6690 -0.0076 -0.0421
   75LEU    CD1 1181   4.764   1.799   4.427  0.0570  0.3434 -0.9218
   75LEU   HD11 1182   4.842   1.745   4.375  0.0412  0.8429 -1.4801
   75LEU   HD12 1183   4.738   1.739   4.514  1.4110 -0.7844 -1.2580
   75LEU   HD13 1184   4.683   1.789   4.354  0.4228 -0.0114 -1.2795
   75LEU    CD2 1185   4.927   1.925   4.578  0.3377 -0.0435 -0.7518
   75LEU   HD21 1186   4.866   1.884   4.658 -1.3306 -1.1487 -2.4770
   75LEU   HD22 1187   5.001   1.845   4.570 -0.5990 -0.7941 -2.7209
   75LEU   HD23 1188   4.967   2.025   4.594  2.7571 -1.3428  2.1842
   75LEU      C 1189   5.022   1.948   4.110  0.6862  0.7680 -0.6483
   75LEU      O 1190   4.944   1.873   4.042 -0.6892 -0.3587  0.3344
   76CY1      N 1191   5.090   2.049   4.058  0.3709 -0.4858  0.1828
   76CY1      H 1192   5.138   2.106   4.126 -0.1938 -1.9420  1.8854
   76CY1     CA 1193   5.077   2.093   3.918 -0.1224 -0.0495 -0.5742
   76CY1     HA 1194   4.983   2.046   3.889  0.5549 -1.2401 -0.9063
   76CY1     CB 1195   5.053   2.242   3.913  0.3548  0.0295 -0.4098
   76CY1    HB1 1196   5.065   2.288   3.815 -1.8472  1.7300  0.0244
   76CY1    HB2 1197   5.124   2.305   3.968 -0.8737  1.9106 -0.8574
   76CY1     SG 1198   4.885   2.289   3.970  0.0830  0.0032 -0.2898
   76CY1    HG1 1199   4.868   2.416   3.933 -0.3497 -0.4591 -1.7342
   76CY1    HG2 1200   4.795   2.205   3.918  1.8008 -1.5663 -0.8301
   76CY1    HG3 1201   4.878   2.285   4.103  0.0176 -0.8212 -0.3148
   76CY1      C 1202   5.187   2.040   3.817 -0.0712  0.5350  0.1509
   76CY1      O 1203   5.180   2.066   3.694 -0.4511 -0.4870 -0.2779
   77ASN      N 1204   5.285   1.963   3.868 -0.0816  0.1029 -0.1355
   77ASN      H 1205   5.302   1.968   3.967  1.5436  2.4579 -0.4335
   77ASN     CA 1206   5.382   1.892   3.795  1.1223  0.1514  0.5701
   77ASN     HA 1207   5.448   1.860   3.876  0.1345  1.2230  1.8515
   77ASN     CB 1208   5.311   1.768   3.736  0.1944  0.2843  0.3268
   77ASN    HB1 1209   5.389   1.702   3.697 -1.6890 -2.0229  0.2480
   77ASN    HB2 1210   5.251   1.801   3.651  0.2340  0.4217  0.3509
   77ASN     CG 1211   5.237   1.679   3.836  0.7281  0.3990 -0.0283
   77ASN    OD1 1212   5.135   1.621   3.804  0.1810 -0.1527  0.0529
   77ASN    ND2 1213   5.278   1.669   3.962  0.1862 -0.0048 -0.3089
   77ASN   HD21 1214   5.356   1.720   4.000  1.0943  0.4141 -2.5725
   77ASN   HD22 1215   5.220   1.619   4.028 -0.4041 -1.5222 -1.9100
   77ASN      C 1216   5.481   1.985   3.712  0.2694 -0.2495 -0.0738
   77ASN      O 1217   5.532   1.953   3.605  0.4055  0.4510  0.5433
   78ILE      N 1218   5.494   2.112   3.753  0.0384  0.2589 -0.6408
   78ILE      H 1219   5.476   2.119   3.852 -0.1931 -1.0311 -0.5744
   78ILE     CA 1220   5.573   2.222   3.688 -0.1938 -0.5609  0.4381
   78ILE     HA 1221   5.633   2.178   3.609 -0.6227 -4.4402  2.0434
   78ILE     CB 1222   5.473   2.313   3.613 -0.4374 -0.1315 -0.0927
   78ILE     HB 1223   5.541   2.392   3.583 -0.2896 -1.2022 -2.7902
   78ILE    CG2 1224   5.415   2.243   3.484 -0.0045  0.8384 -0.3678
   78ILE   HG21 1225   5.495   2.191   3.432 -0.1173 -0.9123  1.1046
   78ILE   HG22 1226   5.327   2.181   3.505  0.8071  0.1589  1.2052
   78ILE   HG23 1227   5.380   2.314   3.409  0.2309  0.5288 -0.7694
   78ILE    CG1 1228   5.372   2.382   3.706 -0.0008  0.1517 -0.0005
   78ILE   HG11 1229   5.420   2.451   3.775 -1.2196  0.7237  0.3152
   78ILE   HG12 1230   5.317   2.306   3.761 -1.0165  1.2260  0.5165
   78ILE     CD 1231   5.268   2.463   3.633  0.5267  0.1043  0.4326
   78ILE    HD1 1232   5.218   2.410   3.552  0.0308  1.3597 -0.1243
   78ILE    HD2 1233   5.187   2.498   3.696  0.3315 -0.3508  0.4368
   78ILE    HD3 1234   5.317   2.552   3.591  1.7475 -1.1258 -0.8524
   78ILE      C 1235   5.657   2.308   3.776  0.0730  0.0193  0.2508
   78ILE      O 1236   5.623   2.317   3.892 -0.1338  0.2984 -1.3038
   79PRO      N 1237   5.772   2.363   3.727  0.2341 -0.2517 -0.1845
   79PRO     CD 1238   5.821   2.366   3.591  0.5981 -0.4759  0.0386
   79PRO    HD1 1239   5.748   2.410   3.524 -0.2328 -1.1889  0.4528
   79PRO    HD2 1240   5.841   2.265   3.555 -2.1764 -1.1853  0.2617
   79PRO     CG 1241   5.949   2.442   3.596 -0.1747 -0.2275 -0.5797
   79PRO    HG1 1242   5.923   2.547   3.583  1.5377  0.1904 -0.8446
   79PRO    HG2 1243   6.023   2.418   3.519  0.4048  2.4995 -0.9702
   79PRO     CB 1244   6.000   2.427   3.743 -0.0791 -0.8184 -0.0145
   79PRO    HB1 1245   6.045   2.522   3.769 -0.7144 -0.5662  0.1903
   79PRO    HB2 1246   6.057   2.336   3.762  0.7868  0.0535  1.8043
   79PRO     CA 1247   5.864   2.423   3.820 -0.2110  0.2629  0.0534
   79PRO     HA 1248   5.884   2.352   3.901 -0.2508 -1.5920 -1.4856
   79PRO      C 1249   5.830   2.563   3.870  0.1631 -0.7626 -0.2491
   79PRO      O 1250   5.748   2.632   3.807 -0.3048  0.2380 -0.1515
   80CY1      N 1251   5.890   2.619   3.970 -0.2759 -0.3800 -0.1046
   80CY1      H 1252   5.970   2.578   4.016  0.2517 -1.5411 -1.9584
   80CY1     CA 1253   5.858   2.756   4.005 -0.6545  0.2427  0.0744
   80CY1     HA 1254   5.749   2.767   4.011 -0.8676  2.3276 -3.9679
   80CY1     CB 1255   5.924   2.783   4.140 -0.4362  0.0922 -0.0337
   80CY1    HB1 1256   5.895   2.885   4.164  0.2889  0.6595 -1.4704
   80CY1    HB2 1257   6.033   2.786   4.142 -0.4013 -0.0622 -1.1809
   80CY1     SG 1258   5.861   2.660   4.261  0.5325  0.4489  0.3112
   80CY1    HG1 1259   5.728   2.648   4.266  0.6781 -1.7646 -0.4060
   80CY1    HG2 1260   5.926   2.551   4.221  0.8265  1.5922 -2.5135
   80CY1    HG3 1261   5.911   2.692   4.381 -0.0138 -0.1031  0.6943
   80CY1      C 1262   5.913   2.850   3.899 -0.3469 -0.0259  0.0865
   80CY1      O 1263   5.848   2.953   3.879  0.0321 -0.1911 -0.7539
   81SER      N 1264   6.028   2.825   3.838  0.3881 -0.3318 -0.0214
   81SER      H 1265   6.082   2.748   3.875 -0.7656 -0.9295  0.4524
   81SER     CA 1266   6.094   2.907   3.737 -0.0167 -0.3820  0.3303
   81SER     HA 1267   6.111   3.010   3.770 -1.4184 -0.8455  2.7347
   81SER     CB 1268   6.223   2.839   3.689 -0.2651  0.5461 -0.3754
   81SER    HB1 1269   6.298   2.836   3.769  2.1178 -0.1021 -2.4859
   81SER    HB2 1270   6.264   2.895   3.605  1.1884 -0.0182 -0.0787
   81SER     OG 1271   6.212   2.712   3.637 -0.3237  0.0979 -0.1570
   81SER     HG 1272   6.281   2.664   3.683 -0.9785 -1.2027 -0.4782
   81SER      C 1273   6.007   2.922   3.606 -0.2422  0.1164 -1.1279
   81SER      O 1274   6.021   3.017   3.535 -0.4323 -0.2899  0.2608
   82ALA      N 1275   5.915   2.835   3.574  0.5655 -0.3228 -0.6454
   82ALA      H 1276   5.909   2.749   3.625  1.4131  0.8012  1.5012
   82ALA     CA 1277   5.814   2.858   3.470 -0.0349  0.3346  0.1205
   82ALA     HA 1278   5.857   2.905   3.382 -1.2838  1.2713 -0.0137
   82ALA     CB 1279   5.761   2.719   3.431  0.3877  0.5267 -0.9402
   82ALA    HB1 1280   5.847   2.657   3.405  1.7085  1.2741  1.3396
   82ALA    HB2 1281   5.706   2.669   3.511 -0.7507 -1.1883 -2.7004
   82ALA    HB3 1282   5.692   2.730   3.348 -1.7778  0.5165  0.7598
   82ALA      C 1283   5.712   2.963   3.512 -0.1005  0.2454 -0.4988
   82ALA      O 1284   5.697   3.058   3.428 -0.0535  0.2448  0.3432
   83LEU      N 1285   5.657   2.964   3.634 -0.4415 -0.1913 -0.5181
   83LEU      H 1286   5.673   2.884   3.693 -0.0148  0.9519  0.9760
   83LEU     CA 1287   5.570   3.067   3.676  0.1502 -0.6850 -0.2429
   83LEU     HA 1288   5.473   3.074   3.627 -0.6766 -0.8019  1.3121
   83LEU     CB 1289   5.527   3.031   3.816  0.4547  0.0855 -0.8308
   83LEU    HB1 1290   5.461   3.104   3.862 -0.8267  0.0587 -2.5153
   83LEU    HB2 1291   5.609   3.029   3.888 -1.5513 -0.8291  1.5507
   83LEU     CG 1292   5.454   2.896   3.834 -0.2523 -0.3681  0.3673
   83LEU     HG 1293   5.525   2.815   3.817  0.5391  0.5842 -1.0655
   83LEU    CD1 1294   5.404   2.890   3.975 -0.5329  0.1730  0.5565
   83LEU   HD11 1295   5.321   2.962   3.975 -0.6569  0.0292  0.3436
   83LEU   HD12 1296   5.378   2.786   3.991  1.2156 -0.6591 -1.4741
   83LEU   HD13 1297   5.492   2.909   4.037  0.7188 -2.3201 -0.3396
   83LEU    CD2 1298   5.332   2.876   3.740 -0.4711 -0.8569 -0.3379
   83LEU   HD21 1299   5.351   2.872   3.633  3.0125  1.0651  0.0553
   83LEU   HD22 1300   5.289   2.779   3.763 -2.1534 -0.0239  0.1947
   83LEU   HD23 1301   5.254   2.950   3.758  0.0967 -0.6889  1.6733
   83LEU      C 1302   5.633   3.208   3.682  0.4902 -0.0649  0.4068
   83LEU      O 1303   5.564   3.314   3.666 -0.1311  0.2765 -0.2873
   84LEU      N 1304   5.765   3.216   3.699  0.0874  0.5225  0.2188
   84LEU      H 1305   5.806   3.125   3.713 -0.5638  0.6145  3.6572
   84LEU     CA 1306   5.841   3.341   3.717 -0.5201 -0.4497  0.6197
   84LEU     HA 1307   5.765   3.411   3.751 -0.9025 -1.3417  1.6923
   84LEU     CB 1308   5.945   3.308   3.828  0.0579  0.1271  0.3312
   84LEU    HB1 1309   6.013   3.233   3.789  0.6686 -0.5104  2.4835
   84LEU    HB2 1310   5.895   3.269   3.917 -0.9486  0.5856 -0.0182
   84LEU     CG 1311   6.037   3.424   3.868  0.0134 -0.9777 -0.9751
   84LEU     HG 1312   6.105   3.464   3.793 -0.0685  0.8997 -0.0956
   84LEU    CD1 1313   5.947   3.541   3.909 -0.8682  0.4465  0.3957
   84LEU   HD11 1314   5.893   3.519   4.000 -0.1398  1.1503  1.0218
   84LEU   HD12 1315   6.015   3.626   3.918 -2.0072  1.7633 -2.1664
   84LEU   HD13 1316   5.878   3.570   3.830  0.9271  1.8203 -0.7731
   84LEU    CD2 1317   6.121   3.387   3.992 -0.0920 -0.4533  0.8739
   84LEU   HD21 1318   6.179   3.471   4.030 -0.0449  0.4672 -1.1099
   84LEU   HD22 1319   6.057   3.345   4.070  0.5146 -1.8599  0.6461
   84LEU   HD23 1320   6.188   3.305   3.967  0.9608  0.3169  1.1461
   84LEU      C 1321   5.884   3.401   3.582  0.1949  0.5138  0.3672
   84LEU      O 1322   5.943   3.507   3.569 -0.0169 -0.0045 -0.0684
   85SER      N 1323   5.868   3.317   3.479  0.3978  0.3049  0.5757
   85SER      H 1324   5.812   3.234   3.494 -2.4634  1.9861  0.0588
   85SER     CA 1325   5.902   3.352   3.334 -0.7042  0.4581 -0.0384
   85SER     HA 1326   5.989   3.418   3.333 -1.7294  1.8712 -0.9440
   85SER     CB 1327   5.947   3.227   3.256  0.7878 -0.5067 -0.2850
   85SER    HB1 1328   6.011   3.166   3.320  0.0505 -0.7139  0.2564
   85SER    HB2 1329   6.003   3.264   3.171 -0.6111  0.1343 -0.9554
   85SER     OG 1330   5.836   3.161   3.197 -0.0400 -0.0359  0.3080
   85SER     HG 1331   5.781   3.135   3.271  1.9837 -1.3399  1.4720
   85SER      C 1332   5.788   3.437   3.270  0.5607  0.4564  0.6713
   85SER      O 1333   5.671   3.424   3.308 -0.1581 -0.0656  0.2679
   86SER      N 1334   5.826   3.507   3.161  0.0312 -0.2672  0.3075
   86SER      H 1335   5.925   3.517   3.140  0.3129 -0.6106  1.4226
   86SER     CA 1336   5.736   3.579   3.074 -0.4988  0.3169  0.4044
   86SER     HA 1337   5.679   3.649   3.134  0.6992  2.5910 -0.9799
   86SER     CB 1338   5.826   3.669   2.973 -0.0374  0.2291  0.3296
   86SER    HB1 1339   5.876   3.600   2.905  0.7700  2.1395 -1.0928
   86SER    HB2 1340   5.898   3.730   3.028  0.3187  0.3780 -0.2947
   86SER     OG 1341   5.743   3.755   2.889 -0.1148  0.1260 -0.0465
   86SER     HG 1342   5.689   3.699   2.834  0.9217 -0.4948 -0.4730
   86SER      C 1343   5.645   3.484   2.986 -0.5215  0.4388  0.9945
   86SER      O 1344   5.554   3.529   2.919 -0.2011  0.1174  0.2662
   87AS0      N 1345   5.657   3.349   2.995 -0.6460 -0.2117  0.8382
   87AS0      H 1346   5.730   3.306   3.050 -2.3500 -0.1878  3.2897
   87AS0     CA 1347   5.557   3.248   2.950  0.3086 -0.2876  0.0869
   87AS0     HA 1348   5.530   3.290   2.853  4.5491  0.8567 -0.8085
   87AS0     CB 1349   5.632   3.120   2.916  0.2600  0.1100  0.5159
   87AS0    HB1 1350   5.669   3.076   3.009 -1.3023  0.0438  1.1415
   87AS0    HB2 1351   5.706   3.157   2.844 -2.7256  3.8420 -1.0288
   87AS0     CG 1352   5.540   3.008   2.850 -0.6656 -0.0338 -0.7571
   87AS0    OD1 1353   5.568   2.993   2.719  0.1627  0.1804 -0.1263
   87AS0   HD11 1354   5.508   2.928   2.681  1.0545  0.7912 -2.7882
   87AS0   HD12 1355   5.616   3.069   2.686 -2.2406  2.8396  2.0177
   87AS0    OD2 1356   5.456   2.940   2.908 -0.7994  0.0304  0.2484
   87AS0   HD21 1357   5.399   2.896   2.845 -1.5896  2.5361 -0.9125
   87AS0   HD22 1358   5.459   2.961   3.002  2.8561  1.8079 -0.0849
   87AS0      C 1359   5.443   3.225   3.049 -0.6842 -0.7405 -0.3568
   87AS0      O 1360   5.439   3.129   3.126  0.1261 -0.3400 -0.9403
   88ILE      N 1361   5.339   3.314   3.039  0.3823 -0.1683 -0.2220
   88ILE      H 1362   5.354   3.402   2.992  0.3236  1.7855  3.0773
   88ILE     CA 1363   5.204   3.306   3.107 -0.8975 -0.5265  0.9936
   88ILE     HA 1364   5.222   3.304   3.215 -0.5096  0.1642  0.9493
   88ILE     CB 1365   5.119   3.431   3.070  0.5266  0.9833  0.0288
   88ILE     HB 1366   5.026   3.419   3.125 -0.3477  2.0190 -1.1599
   88ILE    CG2 1367   5.191   3.548   3.121 -0.4250  0.3848 -0.4745
   88ILE   HG21 1368   5.300   3.555   3.119 -0.4019  0.0331 -0.4749
   88ILE   HG22 1369   5.150   3.639   3.077 -1.5356  0.6920  1.0940
   88ILE   HG23 1370   5.164   3.558   3.226  0.0928 -3.0033  0.1113
   88ILE    CG1 1371   5.076   3.446   2.923  0.1138 -0.1630  0.2943
   88ILE   HG11 1372   5.052   3.348   2.881 -0.0168 -0.3997  0.9198
   88ILE   HG12 1373   5.146   3.503   2.862 -1.5297  0.8068 -0.7494
   88ILE     CD 1374   4.949   3.526   2.909 -0.0897 -0.1675 -0.5627
   88ILE    HD1 1375   4.956   3.626   2.952 -0.2405  0.6386 -2.3334
   88ILE    HD2 1376   4.926   3.543   2.804  2.2284 -2.0689 -1.4689
   88ILE    HD3 1377   4.864   3.480   2.960  1.0591 -0.6685  0.9459
   88ILE      C 1378   5.130   3.187   3.072 -0.2003 -0.5740 -0.6271
   88ILE      O 1379   5.044   3.154   3.152 -0.3926 -0.6092 -0.1981
   89THR      N 1380   5.160   3.108   2.967 -0.6772  0.3263  0.3878
   89THR      H 1381   5.214   3.145   2.890 -2.2813  0.2049 -0.8609
   89THR     CA 1382   5.097   2.977   2.943  0.2820  0.2540 -0.4372
   89THR     HA 1383   4.990   2.996   2.933 -0.0769 -1.7223 -0.6747
   89THR     CB 1384   5.136   2.913   2.807  0.6964  0.6628 -0.1308
   89THR     HB 1385   5.244   2.919   2.801  0.6613  0.5836 -0.9084
   89THR    CG2 1386   5.095   2.769   2.801 -0.5223 -0.6627  0.2309
   89THR   HG21 1387   5.178   2.719   2.850 -0.9865  0.8513  2.6863
   89THR   HG22 1388   5.001   2.756   2.854 -0.5068  1.9743  1.0195
   89THR   HG23 1389   5.103   2.727   2.700  1.2185 -3.0638  1.2842
   89THR    OG1 1390   5.081   2.986   2.709 -0.4820  0.6507 -0.5936
   89THR    HG1 1391   5.100   2.941   2.626 -3.4684  0.5793 -1.3570
   89THR      C 1392   5.124   2.884   3.059  0.3853  0.1397 -0.2525
   89THR      O 1393   5.030   2.810   3.092  0.0298  0.1687 -0.6584
   90ALA      N 1394   5.242   2.893   3.130  0.2701  0.1925 -0.3718
   90ALA      H 1395   5.320   2.954   3.108  1.1658 -0.3695  1.0573
   90ALA     CA 1396   5.256   2.808   3.246 -0.0460 -0.0399 -0.0331
   90ALA     HA 1397   5.241   2.704   3.215 -3.0020  0.1362  0.5196
   90ALA     CB 1398   5.402   2.824   3.297  0.9085 -0.2504 -0.1873
   90ALA    HB1 1399   5.422   2.930   3.318 -0.1397  0.3294 -1.9096
   90ALA    HB2 1400   5.413   2.753   3.378 -2.2705 -0.2522  0.3969
   90ALA    HB3 1401   5.470   2.797   3.217  3.4006 -1.0307  2.0688
   90ALA      C 1402   5.154   2.840   3.347  0.3686 -0.3802 -0.2612
   90ALA      O 1403   5.078   2.756   3.391  0.0243  0.3053  0.2202
   91SER      N 1404   5.134   2.971   3.383  0.3867 -0.7069  0.4792
   91SER      H 1405   5.188   3.045   3.341 -2.0978  2.1651  1.9528
   91SER     CA 1406   5.042   3.005   3.494  0.2557 -0.4304  0.4189
   91SER     HA 1407   5.045   2.943   3.584  0.3419 -0.2649  0.5306
   91SER     CB 1408   5.048   3.155   3.533  0.6968 -0.2342  0.8467
   91SER    HB1 1409   4.966   3.182   3.599  2.2552  1.8548  2.0658
   91SER    HB2 1410   5.026   3.215   3.445 -1.2566 -3.9140 -1.4404
   91SER     OG 1411   5.174   3.191   3.597 -0.2029  0.2749 -0.5829
   91SER     HG 1412   5.243   3.197   3.531  1.2112  0.8707  0.8788
   91SER      C 1413   4.899   2.985   3.456  0.0023  0.0204 -0.3926
   91SER      O 1414   4.818   2.953   3.535 -0.5050  0.3386  0.0106
   92VAL      N 1415   4.865   3.016   3.333  0.7118  0.0382  0.5058
   92VAL      H 1416   4.925   3.076   3.278  1.2928  0.5840  1.6977
   92VAL     CA 1417   4.724   3.018   3.296 -0.2533 -0.1407 -0.0034
   92VAL     HA 1418   4.665   3.066   3.374  1.5747  1.5250  0.4209
   92VAL     CB 1419   4.703   3.095   3.160 -1.3819 -0.5460  0.1950
   92VAL     HB 1420   4.781   3.059   3.094  0.2052 -0.0822  1.7338
   92VAL    CG1 1421   4.561   3.064   3.094 -0.9417 -0.1856  0.2335
   92VAL   HG11 1422   4.549   2.967   3.045 -0.1904  0.8939 -2.2758
   92VAL   HG12 1423   4.484   3.066   3.171 -1.0248  1.7735  0.1477
   92VAL   HG13 1424   4.546   3.135   3.012  0.8955 -0.1286 -0.0950
   92VAL    CG2 1425   4.723   3.244   3.185  0.1285 -0.4526  0.0959
   92VAL   HG21 1426   4.708   3.310   3.100 -2.4115  0.1705  0.9516
   92VAL   HG22 1427   4.659   3.278   3.266  0.7365 -0.3550  0.5395
   92VAL   HG23 1428   4.825   3.254   3.224  1.2137 -3.4156 -1.5810
   92VAL      C 1429   4.677   2.872   3.281 -0.3691  0.2697 -0.2224
   92VAL      O 1430   4.566   2.843   3.317 -0.0449 -0.1019 -0.0717
   93ASN      N 1431   4.767   2.783   3.248  0.2793 -0.3460  0.2251
   93ASN      H 1432   4.856   2.816   3.214  0.6212 -0.2482  1.1811
   93ASN     CA 1433   4.744   2.638   3.261  0.1616 -0.2733  0.1923
   93ASN     HA 1434   4.650   2.616   3.211 -1.6221  0.9587  2.7986
   93ASN     CB 1435   4.851   2.564   3.185  0.1002 -0.7180 -0.5924
   93ASN    HB1 1436   4.855   2.465   3.230 -2.9214 -0.1846  1.1570
   93ASN    HB2 1437   4.946   2.613   3.206  0.0814 -1.2541  0.8809
   93ASN     CG 1438   4.835   2.556   3.036 -0.4139  0.1873  0.1519
   93ASN    OD1 1439   4.733   2.594   2.979  0.3650 -0.4842  0.4924
   93ASN    ND2 1440   4.922   2.485   2.968 -0.4050  0.3796 -0.5277
   93ASN   HD21 1441   4.998   2.441   3.017 -1.1466  1.3656  1.6869
   93ASN   HD22 1442   4.910   2.476   2.869 -0.4744  0.6937 -0.5511
   93ASN      C 1443   4.735   2.588   3.410 -1.4800 -0.1021 -0.1384
   93ASN      O 1444   4.637   2.538   3.453 -0.1252 -0.1794 -0.6880
   94CY1      N 1445   4.829   2.632   3.499 -0.1573 -0.4438 -0.3637
   94CY1      H 1446   4.907   2.688   3.467  0.3610  0.6969  2.6155
   94CY1     CA 1447   4.825   2.606   3.642  1.0978  0.2302  0.0774
   94CY1     HA 1448   4.831   2.497   3.649 -1.7625  0.0150  0.0434
   94CY1     CB 1449   4.947   2.678   3.693  0.2636  0.9566 -0.3518
   94CY1    HB1 1450   4.931   2.786   3.700  1.6754  1.1336  0.5778
   94CY1    HB2 1451   5.034   2.668   3.628 -0.1864 -0.6873 -0.7394
   94CY1     SG 1452   5.004   2.626   3.859 -0.2499  0.2812 -0.2857
   94CY1    HG1 1453   4.926   2.690   3.945  1.5313  0.5806  1.1549
   94CY1    HG2 1454   4.986   2.495   3.879  0.6379  0.3025  0.7117
   94CY1    HG3 1455   5.132   2.661   3.878 -0.7307  0.6529  2.7509
   94CY1      C 1456   4.694   2.659   3.703 -0.1826 -0.5609 -0.1252
   94CY1      O 1457   4.633   2.587   3.784 -0.5506  0.0060 -0.2172
   95ALA      N 1458   4.640   2.776   3.663  0.1818  0.8653 -0.2738
   95ALA      H 1459   4.692   2.836   3.601  3.0794 -1.6004 -0.4788
   95ALA     CA 1460   4.504   2.808   3.706 -0.2710 -0.2440  0.1428
   95ALA     HA 1461   4.505   2.803   3.815  0.8120  2.0323  0.2891
   95ALA     CB 1462   4.476   2.948   3.669  0.0979 -0.0079 -0.4822
   95ALA    HB1 1463   4.371   2.962   3.694  0.3541  3.2078 -0.7378
   95ALA    HB2 1464   4.549   3.007   3.723  1.2108 -0.4043 -1.5143
   95ALA    HB3 1465   4.494   2.970   3.564 -0.3819  0.5783 -0.4481
   95ALA      C 1466   4.394   2.712   3.665 -0.2506 -0.0686  0.1673
   95ALA      O 1467   4.314   2.665   3.748 -0.3935  0.1113 -0.2996
   96LY3      N 1468   4.383   2.676   3.534  0.6327 -0.4540 -0.1252
   96LY3      H 1469   4.452   2.717   3.473  0.1049 -1.1119 -1.2079
   96LY3     CA 1470   4.302   2.565   3.482  0.4373  0.1075 -0.7351
   96LY3     HA 1471   4.196   2.592   3.484 -0.2479 -2.3184  0.4625
   96LY3     CB 1472   4.341   2.546   3.334  0.0298  0.4746 -0.3803
   96LY3    HB1 1473   4.431   2.484   3.330 -1.0959 -1.1981 -1.1693
   96LY3    HB2 1474   4.358   2.643   3.288  2.6603  0.0431 -0.4692
   96LY3     CG 1475   4.232   2.473   3.251 -0.8128  0.2119  0.1110
   96LY3    HG1 1476   4.140   2.530   3.246 -1.7873 -1.2663  0.3298
   96LY3    HG2 1477   4.200   2.381   3.301 -2.4950  0.5405 -0.2960
   96LY3     CD 1478   4.308   2.449   3.112 -0.2598  0.7355 -0.7608
   96LY3    HD1 1479   4.397   2.385   3.111  0.6087  1.9152 -1.6354
   96LY3    HD2 1480   4.339   2.543   3.066  1.4456  0.0659 -1.0428
   96LY3     CE 1481   4.207   2.384   3.021 -0.9585 -0.4072 -0.0659
   96LY3    HE1 1482   4.131   2.461   3.018  0.7443  1.4128  0.8954
   96LY3    HE2 1483   4.166   2.293   3.064 -0.2935 -2.1338 -2.8343
   96LY3     NZ 1484   4.257   2.355   2.884 -1.0344 -0.3810 -0.6618
   96LY3    HZ1 1485   4.183   2.335   2.818 -0.4286  1.1023 -1.8581
   96LY3    HZ2 1486   4.318   2.429   2.851 -0.3053 -0.8494 -0.3927
   96LY3    HZ3 1487   4.324   2.280   2.882  2.7487  2.6699  0.1243
   96LY3      C 1488   4.321   2.441   3.568  0.0830  0.1854 -0.0412
   96LY3      O 1489   4.217   2.387   3.612 -0.2855  0.3396  0.2896
   97LY3      N 1490   4.440   2.399   3.591 -0.2258 -0.2711  0.0980
   97LY3      H 1491   4.513   2.461   3.558 -0.4082 -0.0624  0.0927
   97LY3     CA 1492   4.467   2.280   3.674  0.0648  0.0952  0.3274
   97LY3     HA 1493   4.408   2.199   3.631 -0.4015  1.6279 -2.1087
   97LY3     CB 1494   4.613   2.248   3.685 -0.2736  0.2637 -0.1256
   97LY3    HB1 1495   4.635   2.183   3.770  0.5264 -0.4825 -0.8822
   97LY3    HB2 1496   4.668   2.340   3.705  0.4389 -0.3241  0.7408
   97LY3     CG 1497   4.674   2.199   3.550  0.1094 -0.3548  0.0471
   97LY3    HG1 1498   4.686   2.273   3.471  0.8151 -1.9704 -1.4220
   97LY3    HG2 1499   4.605   2.125   3.511 -0.1079  0.7181 -1.7078
   97LY3     CD 1500   4.817   2.147   3.579  0.0277  0.5633 -0.2549
   97LY3    HD1 1501   4.805   2.059   3.642  1.5200 -0.0968 -0.8445
   97LY3    HD2 1502   4.886   2.216   3.627 -0.7611  1.6788 -0.6675
   97LY3     CE 1503   4.882   2.100   3.446  0.0055 -0.0202 -0.1443
   97LY3    HE1 1504   4.926   2.187   3.396  1.4683 -0.4333  0.3636
   97LY3    HE2 1505   4.810   2.064   3.373  1.2378 -1.1089 -0.8726
   97LY3     NZ 1506   4.994   2.003   3.466  0.2433  0.1009  0.2995
   97LY3    HZ1 1507   5.033   1.971   3.378  2.7876 -0.8698  1.6468
   97LY3    HZ2 1508   5.065   2.046   3.524  1.6624  1.6936 -2.4000
   97LY3    HZ3 1509   4.960   1.924   3.518  0.5134 -1.0178 -1.1570
   97LY3      C 1510   4.404   2.293   3.809  0.1254 -0.5197 -0.0318
   97LY3      O 1511   4.348   2.193   3.848  0.6051  0.2625 -0.7202
   98ILE      N 1512   4.417   2.405   3.877 -0.4578 -0.6488  0.5097
   98ILE      H 1513   4.469   2.480   3.835  0.3789 -0.8388  1.1728
   98ILE     CA 1514   4.363   2.442   4.007 -0.7792 -0.1387  0.3502
   98ILE     HA 1515   4.388   2.362   4.076  0.4614 -0.7146 -0.7234
   98ILE     CB 1516   4.421   2.578   4.054 -0.0563  0.1689  0.2822
   98ILE     HB 1517   4.423   2.659   3.981 -0.2940  0.2611  0.3801
   98ILE    CG2 1518   4.341   2.630   4.176  0.0715  0.5476 -1.4572
   98ILE   HG21 1519   4.241   2.656   4.144 -0.2317  0.6254 -0.4787
   98ILE   HG22 1520   4.351   2.554   4.254  0.9101  2.0327 -0.0426
   98ILE   HG23 1521   4.390   2.718   4.219  2.1471 -1.9786  1.9468
   98ILE    CG1 1522   4.565   2.556   4.100  0.7279 -0.1580  0.0389
   98ILE   HG11 1523   4.609   2.493   4.023 -1.1045 -0.0060 -1.2110
   98ILE   HG12 1524   4.567   2.513   4.200  0.3317  0.4930  0.3351
   98ILE     CD 1525   4.643   2.685   4.095  0.3711  0.7254 -0.2040
   98ILE    HD1 1526   4.622   2.725   3.996  1.1740  1.5794 -0.0441
   98ILE    HD2 1527   4.608   2.754   4.172 -0.0623  1.8896 -1.4191
   98ILE    HD3 1528   4.747   2.655   4.108 -0.3104 -1.6505  0.3340
   98ILE      C 1529   4.208   2.438   4.014  0.8411  0.5735 -0.1431
   98ILE      O 1530   4.148   2.391   4.112  0.5552 -0.2735 -0.0593
   99VAL      N 1531   4.143   2.466   3.900 -0.2408  0.3233  0.4147
   99VAL      H 1532   4.188   2.525   3.832 -1.4310 -1.5335 -2.1796
   99VAL     CA 1533   4.002   2.463   3.875  0.5804  0.0806 -0.6330
   99VAL     HA 1534   3.943   2.487   3.963  0.5322  3.4675 -1.4293
   99VAL     CB 1535   3.960   2.565   3.770 -0.1961  0.3973 -0.3733
   99VAL     HB 1536   4.011   2.557   3.674  0.2836  0.9530 -0.1714
   99VAL    CG1 1537   3.808   2.560   3.756  0.2936  0.6023  0.2010
   99VAL   HG11 1538   3.771   2.627   3.679  1.0775  0.4190 -0.3466
   99VAL   HG12 1539   3.774   2.461   3.726  2.9179 -0.9438  1.8997
   99VAL   HG13 1540   3.766   2.577   3.856 -4.3801 -0.4805 -1.3177
   99VAL    CG2 1541   3.988   2.712   3.818 -0.1366 -0.0829 -0.3726
   99VAL   HG21 1542   3.944   2.791   3.758 -0.9400  2.3230  3.0971
   99VAL   HG22 1543   3.964   2.716   3.925  3.3645  2.4067  0.5019
   99VAL   HG23 1544   4.093   2.738   3.833 -0.6418  1.5471  0.6948
   99VAL      C 1545   3.956   2.322   3.847 -0.6099 -0.2446  1.4815
   99VAL      O 1546   3.853   2.277   3.902  0.1847  0.2245 -0.0543
  100SER      N 1547   4.026   2.248   3.762 -1.3731  0.8726  0.4840
  100SER      H 1548   4.108   2.292   3.722 -1.9615  0.9384 -0.6905
  100SER     CA 1549   4.003   2.108   3.734  0.5469 -0.5835 -0.1623
  100SER     HA 1550   3.899   2.099   3.702  0.9029 -0.4298 -1.3885
  100SER     CB 1551   4.096   2.066   3.619 -0.3311  0.3446  0.0712
  100SER    HB1 1552   4.198   2.073   3.655 -0.4024  0.0459  0.3395
  100SER    HB2 1553   4.063   2.125   3.534 -0.4362 -0.9884 -0.8577
  100SER     OG 1554   4.069   1.928   3.587 -0.1331 -0.0817  0.2586
  100SER     HG 1555   4.096   1.873   3.661 -1.0187 -1.4678 -0.4150
  100SER      C 1556   4.019   2.028   3.864 -1.0731  0.3049 -0.5176
  100SER      O 1557   3.955   1.926   3.882 -0.0007 -0.1134  0.7114
  101AS0      N 1558   4.108   2.071   3.954 -0.0119 -0.2196  0.7561
  101AS0      H 1559   4.180   2.132   3.919 -1.6924  2.0298  0.9996
  101AS0     CA 1560   4.115   2.025   4.090 -0.1465  0.3455  0.4670
  101AS0     HA 1561   4.097   1.917   4.087 -0.1437  0.3509 -1.7999
  101AS0     CB 1562   4.256   2.053   4.149  0.6503 -0.0467  0.0674
  101AS0    HB1 1563   4.247   2.033   4.256  0.9127 -0.2656  0.0505
  101AS0    HB2 1564   4.283   2.157   4.136 -0.8069  0.2343 -0.9718
  101AS0     CG 1565   4.370   1.956   4.106  0.2525  0.0308  0.1804
  101AS0    OD1 1566   4.344   1.825   4.103 -0.0851 -0.2244 -0.2787
  101AS0   HD11 1567   4.425   1.776   4.084  0.4696 -0.0397  1.4708
  101AS0   HD12 1568   4.250   1.812   4.090 -0.3651  2.1125 -1.1619
  101AS0    OD2 1569   4.480   2.002   4.069  0.1521 -0.3942  0.2130
  101AS0   HD21 1570   4.484   2.098   4.065  1.3774 -0.4223  0.2051
  101AS0   HD22 1571   4.546   1.934   4.051  0.1121 -0.0414 -1.4204
  101AS0      C 1572   3.999   2.070   4.185 -0.8426  0.1445 -0.5150
  101AS0      O 1573   3.992   2.014   4.298 -0.2469  0.1904  0.0333
  102GLY      N 1574   3.919   2.171   4.145 -0.0115  0.3626 -0.1760
  102GLY      H 1575   3.938   2.220   4.059  0.4807  0.6880  0.1150
  102GLY     CA 1576   3.805   2.211   4.225 -0.4762  0.1005  0.5434
  102GLY    HA1 1577   3.755   2.118   4.250  3.6000 -2.7218 -0.8381
  102GLY    HA2 1578   3.734   2.262   4.160 -1.6112 -1.9072  0.1174
  102GLY      C 1579   3.836   2.302   4.347  0.3427  0.0389  0.0653
  102GLY      O 1580   3.750   2.336   4.425  0.7966 -0.2559 -0.3147
  103ASN      N 1581   3.962   2.337   4.363 -0.2504  0.0870 -0.3588
  103ASN      H 1582   4.032   2.318   4.293 -0.1807  2.7578 -1.1377
  103ASN     CA 1583   4.013   2.428   4.465 -0.5341 -0.5126 -0.9219
  103ASN     HA 1584   3.973   2.400   4.562 -2.2826  0.9464 -1.1752
  103ASN     CB 1585   4.171   2.408   4.472  0.6945 -0.2715 -0.0531
  103ASN    HB1 1586   4.223   2.486   4.528  2.0021 -0.6844 -0.6546
  103ASN    HB2 1587   4.216   2.411   4.373  0.3115 -3.4662 -0.4266
  103ASN     CG 1588   4.216   2.280   4.529  0.0594  0.3173  0.2055
  103ASN    OD1 1589   4.264   2.182   4.470 -0.2093  0.5445  0.6581
  103ASN    ND2 1590   4.195   2.264   4.653 -0.6857 -0.3898  0.3223
  103ASN   HD21 1591   4.158   2.333   4.716  0.5378  1.4199 -0.8203
  103ASN   HD22 1592   4.227   2.180   4.700 -0.9573 -0.5384  0.2423
  103ASN      C 1593   3.964   2.578   4.426 -0.2116  0.1753  0.2413
  103ASN      O 1594   3.904   2.653   4.495  0.9989 -0.1924 -0.4435
  104GLY      N 1595   4.001   2.618   4.304 -0.3851  0.0555 -0.4909
  104GLY      H 1596   4.071   2.567   4.252  1.5293  1.6534  0.3884
  104GLY     CA 1597   3.957   2.744   4.244 -0.1479 -0.5496 -0.0119
  104GLY    HA1 1598   3.848   2.749   4.249 -0.0834 -0.2658  1.2608
  104GLY    HA2 1599   3.994   2.742   4.141  0.3238 -0.3548  0.1511
  104GLY      C 1600   4.013   2.868   4.319  0.0349 -0.4105 -0.1866
  104GLY      O 1601   4.135   2.879   4.344 -0.1849  0.0681 -0.0390
  105MET      N 1602   3.921   2.956   4.363 -0.0588 -0.5930 -0.0968
  105MET      H 1603   3.823   2.947   4.342  0.4885 -0.8939 -3.0063
  105MET     CA 1604   3.962   3.056   4.460  0.2013 -0.1086 -0.0235
  105MET     HA 1605   4.056   3.106   4.436  0.7587 -0.9734  0.3381
  105MET     CB 1606   3.867   3.174   4.451 -0.5113 -0.2259  0.1913
  105MET    HB1 1607   3.907   3.264   4.497  1.1174  0.0613 -1.6804
  105MET    HB2 1608   3.775   3.151   4.505 -1.3403  1.2344 -0.5372
  105MET     CG 1609   3.830   3.211   4.308  0.7304 -1.0897  0.6028
  105MET    HG1 1610   3.757   3.290   4.325 -0.6774 -2.3497  0.6168
  105MET    HG2 1611   3.771   3.136   4.256 -0.8993  0.6220 -0.1209
  105MET     SD 1612   3.969   3.273   4.206  0.0930 -0.1017 -0.3565
  105MET     CE 1613   3.890   3.328   4.056 -0.7045  1.0759  0.0205
  105MET    HE1 1614   3.836   3.246   4.009  0.0427 -0.1143  1.1529
  105MET    HE2 1615   3.805   3.394   4.076 -0.9643  0.7802 -0.0906
  105MET    HE3 1616   3.963   3.382   3.996 -0.9728  1.6024  0.1645
  105MET      C 1617   3.979   3.012   4.604  0.3476  0.4797  0.4486
  105MET      O 1618   4.016   3.092   4.687 -0.4063  0.0585 -0.3735
  106ASN      N 1619   3.983   2.882   4.640  0.4189  0.2838 -0.2943
  106ASN      H 1620   3.963   2.812   4.569 -1.0312  1.1404 -0.7726
  106ASN     CA 1621   4.046   2.835   4.771  0.0265 -0.1434 -0.1321
  106ASN     HA 1622   4.021   2.901   4.855  0.4286 -0.3826  0.1766
  106ASN     CB 1623   3.990   2.696   4.808  0.6898  0.0511  0.8432
  106ASN    HB1 1624   4.041   2.672   4.902  0.5588 -1.4663  0.5505
  106ASN    HB2 1625   4.000   2.621   4.729 -3.6161  0.3286 -0.2071
  106ASN     CG 1626   3.840   2.690   4.825  0.2548 -0.2460 -0.7704
  106ASN    OD1 1627   3.762   2.784   4.814 -1.1561 -0.1603 -0.4791
  106ASN    ND2 1628   3.779   2.579   4.849  0.8564  0.0535 -0.0325
  106ASN   HD21 1629   3.827   2.490   4.858 -1.1564 -0.9159  3.3233
  106ASN   HD22 1630   3.679   2.592   4.848  1.0159  1.3316 -0.6204
  106ASN      C 1631   4.196   2.836   4.763  0.4402  0.4932  0.3603
  106ASN      O 1632   4.253   2.844   4.867 -0.4197  0.3242  0.3026
  107ALA      N 1633   4.255   2.841   4.642  0.1567 -0.0817 -0.4349
  107ALA      H 1634   4.197   2.821   4.562 -0.3966  0.6384 -0.2197
  107ALA     CA 1635   4.395   2.881   4.619 -0.6336  0.3645 -0.3427
  107ALA     HA 1636   4.456   2.853   4.705  0.1156 -0.8066 -1.2386
  107ALA     CB 1637   4.442   2.822   4.479 -0.7163  0.1992  0.0969
  107ALA    HB1 1638   4.367   2.846   4.404 -0.7961 -0.1275  0.0729
  107ALA    HB2 1639   4.544   2.838   4.442 -0.6001  0.6720  0.5867
  107ALA    HB3 1640   4.435   2.714   4.476  1.0631  0.0813 -1.6397
  107ALA      C 1641   4.417   3.036   4.611  0.8178  0.5737  0.2733
  107ALA      O 1642   4.526   3.084   4.623 -0.0754 -0.2101 -0.7542
  108TRP      N 1643   4.310   3.121   4.602 -0.5028  0.1048  0.4713
  108TRP      H 1644   4.222   3.074   4.588 -1.3671  2.0975 -1.3114
  108TRP     CA 1645   4.319   3.271   4.600 -0.1304  0.5147 -0.1653
  108TRP     HA 1646   4.419   3.299   4.631 -0.6567 -0.2998  2.5175
  108TRP     CB 1647   4.296   3.315   4.456 -0.0002  0.1041  0.4397
  108TRP    HB1 1648   4.277   3.422   4.457  2.9451  0.7253  1.9398
  108TRP    HB2 1649   4.212   3.256   4.419  0.8633  0.6404 -2.6027
  108TRP     CG 1650   4.410   3.299   4.365 -0.0132 -0.3470  0.1124
  108TRP    CD1 1651   4.515   3.382   4.357 -0.1258  0.5612 -0.5140
  108TRP    HD1 1652   4.532   3.461   4.428  1.1409 -1.2570  1.3017
  108TRP    NE1 1653   4.598   3.351   4.252 -0.4065 -0.0801  0.6915
  108TRP    HE1 1654   4.676   3.411   4.230 -0.6712  0.2329  0.6093
  108TRP    CE2 1655   4.563   3.229   4.192 -0.0443  0.3204 -0.3730
  108TRP    CZ2 1656   4.610   3.146   4.095  0.4044 -0.0223 -0.0514
  108TRP    HZ2 1657   4.701   3.167   4.040  1.7021 -2.2819  1.1044
  108TRP    CH2 1658   4.537   3.036   4.060  0.4939 -0.4559 -0.0219
  108TRP    HH2 1659   4.574   2.977   3.978  1.5155  0.1225  0.0115
  108TRP    CZ3 1660   4.414   3.008   4.116  0.2134 -0.3562 -0.4852
  108TRP    HZ3 1661   4.351   2.928   4.078  0.5997 -0.0219 -1.9037
  108TRP    CE3 1662   4.360   3.092   4.212  0.5353  0.1804 -0.3193
  108TRP    HE3 1663   4.260   3.078   4.252  0.8213 -0.0945  0.3252
  108TRP    CD2 1664   4.434   3.207   4.251 -0.3671 -0.5579  0.5182
  108TRP      C 1665   4.232   3.339   4.703  0.2420  1.0426 -0.2149
  108TRP      O 1666   4.157   3.427   4.672  0.3008 -0.1801 -0.5550
  109VAL      N 1667   4.260   3.305   4.833  0.0949  1.1496  0.7337
  109VAL      H 1668   4.329   3.237   4.859 -1.0948 -0.7279 -0.8033
  109VAL     CA 1669   4.173   3.342   4.941 -0.8251 -0.1689 -0.2165
  109VAL     HA 1670   4.069   3.322   4.915 -0.8726 -1.0798  0.6405
  109VAL     CB 1671   4.208   3.259   5.067 -0.7420 -0.3254  0.6296
  109VAL     HB 1672   4.312   3.282   5.085 -0.2976 -0.0241 -1.9298
  109VAL    CG1 1673   4.123   3.303   5.182 -0.2161  0.3924  0.0057
  109VAL   HG11 1674   4.136   3.239   5.269 -0.7169  3.1483  2.2331
  109VAL   HG12 1675   4.150   3.402   5.217 -1.1318  1.5151 -2.2649
  109VAL   HG13 1676   4.019   3.289   5.155  0.0125 -2.1991  0.2152
  109VAL    CG2 1677   4.203   3.109   5.040 -0.3146  0.1073 -0.0844
  109VAL   HG21 1678   4.237   3.087   4.939  0.4276 -0.9230  0.3768
  109VAL   HG22 1679   4.271   3.056   5.108  0.7384 -0.3792 -1.4792
  109VAL   HG23 1680   4.098   3.080   5.050 -0.7386  0.1331 -3.5339
  109VAL      C 1681   4.204   3.491   4.968  0.4166 -0.3331  0.1617
  109VAL      O 1682   4.109   3.560   5.004  0.6351 -0.0044 -0.4046
  110ALA      N 1683   4.321   3.546   4.942 -0.0848 -0.3502 -0.1532
  110ALA      H 1684   4.399   3.489   4.913 -0.9280 -2.0334  0.7768
  110ALA     CA 1685   4.349   3.687   4.962 -0.4942 -0.0405  0.0066
  110ALA     HA 1686   4.302   3.714   5.056 -0.7396  1.1568 -0.4419
  110ALA     CB 1687   4.504   3.706   4.977 -0.0672 -0.0816 -0.3815
  110ALA    HB1 1688   4.527   3.809   5.007  1.1732  0.1861 -2.1020
  110ALA    HB2 1689   4.556   3.643   5.049  2.3214 -0.3200 -2.1895
  110ALA    HB3 1690   4.558   3.688   4.885  2.1234  0.1254  0.8040
  110ALA      C 1691   4.283   3.786   4.867 -1.0525  0.0714 -0.8852
  110ALA      O 1692   4.210   3.880   4.899 -0.0451  0.2496 -0.2455
  111TRP      N 1693   4.288   3.751   4.741  0.1363 -0.1238  0.0408
  111TRP      H 1694   4.352   3.676   4.720  2.7098  2.2445 -1.1324
  111TRP     CA 1695   4.211   3.810   4.635 -0.2539 -0.0899  0.2884
  111TRP     HA 1696   4.228   3.917   4.645  0.4735 -0.3895  2.9843
  111TRP     CB 1697   4.256   3.762   4.496 -0.1315  0.1105  0.4227
  111TRP    HB1 1698   4.250   3.653   4.494 -1.8821  0.1416  1.6873
  111TRP    HB2 1699   4.360   3.795   4.485  0.1231 -0.6376  0.5524
  111TRP     CG 1700   4.173   3.802   4.386 -0.3770  0.0032  0.3317
  111TRP    CD1 1701   4.184   3.920   4.323 -0.2071  0.4704 -0.3663
  111TRP    HD1 1702   4.264   3.993   4.334  0.4085 -0.1657 -0.5661
  111TRP    NE1 1703   4.086   3.928   4.225 -0.1165 -0.2005 -0.1746
  111TRP    HE1 1704   4.074   4.011   4.168 -2.4499  1.2014  2.1458
  111TRP    CE2 1705   3.993   3.819   4.234  0.7202 -0.1548  0.2132
  111TRP    CZ2 1706   3.872   3.802   4.177  0.0635  0.1313 -0.6129
  111TRP    HZ2 1707   3.837   3.878   4.109  0.4994  3.2238  2.3338
  111TRP    CH2 1708   3.804   3.686   4.211  0.6422  0.2519  0.3117
  111TRP    HH2 1709   3.710   3.667   4.161  1.3502  1.3372 -1.5093
  111TRP    CZ3 1710   3.861   3.593   4.302 -0.6206  0.1611  0.0403
  111TRP    HZ3 1711   3.807   3.501   4.319 -1.1456  0.4762  0.0933
  111TRP    CE3 1712   3.983   3.622   4.366  0.7081  0.5215 -0.2887
  111TRP    HE3 1713   4.022   3.553   4.439 -2.7364  1.0823  2.3143
  111TRP    CD2 1714   4.058   3.735   4.331  0.6171 -0.3106 -0.9379
  111TRP      C 1715   4.055   3.798   4.650  0.5315 -0.5075 -0.3685
  111TRP      O 1716   3.984   3.892   4.611 -0.1636 -0.6481 -0.0976
  112ARG      N 1717   4.012   3.686   4.711  0.0054  0.4335 -0.0023
  112ARG      H 1718   4.078   3.610   4.720 -1.3234 -0.8769 -0.8577
  112ARG     CA 1719   3.866   3.655   4.733 -0.6022 -0.0343 -0.2598
  112ARG     HA 1720   3.816   3.695   4.644  0.3612 -0.0175 -0.8045
  112ARG     CB 1721   3.846   3.508   4.760  0.4322  0.4821  0.8568
  112ARG    HB1 1722   3.886   3.479   4.857  0.7520  2.0754  1.2256
  112ARG    HB2 1723   3.894   3.443   4.686  0.7855  1.1878  0.4556
  112ARG     CG 1724   3.694   3.480   4.763 -0.4296 -0.3013  0.6359
  112ARG    HG1 1725   3.647   3.519   4.673 -0.8437  0.0706  1.0070
  112ARG    HG2 1726   3.644   3.526   4.848 -0.5329 -0.4988  0.6837
  112ARG     CD 1727   3.649   3.334   4.748 -0.2946  0.0029  0.2980
  112ARG    HD1 1728   3.694   3.295   4.656 -0.1695 -0.9301  0.7374
  112ARG    HD2 1729   3.541   3.340   4.735 -0.2059  1.7239  0.2029
  112ARG     NE 1730   3.681   3.253   4.866 -0.5325  0.1401 -0.4694
  112ARG     HE 1731   3.702   3.302   4.951  0.7649 -2.6284  0.9516
  112ARG     CZ 1732   3.698   3.124   4.868 -0.4356  0.2239  0.7785
  112ARG    NH1 1733   3.666   3.046   4.766 -0.0359  0.3359  0.0444
  112ARG   HH11 1734   3.616   3.084   4.687 -0.8747  1.5007  1.0808
  112ARG   HH12 1735   3.714   2.958   4.757  1.1347  1.0188 -0.5320
  112ARG    NH2 1736   3.724   3.068   4.975  0.8366  0.0661  0.0828
  112ARG   HH21 1737   3.759   3.126   5.050 -0.1129 -1.3749  1.6956
  112ARG   HH22 1738   3.709   2.969   4.980  0.8120  0.1525  2.5270
  112ARG      C 1739   3.816   3.739   4.856  0.2479 -0.8112 -0.0978
  112ARG      O 1740   3.700   3.772   4.869 -0.3632 -0.3024  0.8016
  113ASN      N 1741   3.908   3.771   4.943  0.5862 -0.4548  0.0379
  113ASN      H 1742   4.005   3.748   4.932  1.0209  1.0161  0.6423
  113ASN     CA 1743   3.878   3.859   5.059 -0.2775 -0.2497 -0.0734
  113ASN     HA 1744   3.777   3.835   5.091 -0.3256  0.0067 -0.0302
  113ASN     CB 1745   3.967   3.814   5.169 -0.4765 -0.5218 -0.1183
  113ASN    HB1 1746   3.999   3.898   5.231 -1.4106  1.1158 -1.7913
  113ASN    HB2 1747   4.064   3.783   5.128 -0.2112  1.8387 -1.4415
  113ASN     CG 1748   3.896   3.714   5.261 -0.1840  0.4196  0.1613
  113ASN    OD1 1749   3.848   3.750   5.365 -1.3050 -0.2245  0.1259
  113ASN    ND2 1750   3.875   3.591   5.219 -0.3918  0.5410 -0.3027
  113ASN   HD21 1751   3.923   3.557   5.137 -2.1985 -1.1307 -0.7464
  113ASN   HD22 1752   3.845   3.515   5.279  0.3558 -1.7512 -2.6102
  113ASN      C 1753   3.899   4.014   5.040 -0.3477 -0.6846  0.6563
  113ASN      O 1754   3.864   4.098   5.119  0.1121 -0.0477 -0.3613
  114ARG      N 1755   3.946   4.059   4.922 -0.3552  0.6035 -0.2345
  114ARG      H 1756   3.964   3.987   4.853  0.4700  0.6740 -0.1047
  114ARG     CA 1757   3.985   4.198   4.893  0.0149  0.7252 -0.1069
  114ARG     HA 1758   3.947   4.268   4.968 -3.0232 -0.9795  0.0915
  114ARG     CB 1759   4.136   4.206   4.893 -1.0351  0.0403 -0.6470
  114ARG    HB1 1760   4.182   4.300   4.862 -2.0476  0.4132 -1.0569
  114ARG    HB2 1761   4.184   4.130   4.832  2.6306 -0.0972  2.0423
  114ARG     CG 1762   4.191   4.178   5.033 -0.5367  0.1881 -0.1182
  114ARG    HG1 1763   4.188   4.072   5.060  1.3319  0.6127  2.0839
  114ARG    HG2 1764   4.137   4.238   5.107  1.0632 -1.0321  2.1408
  114ARG     CD 1765   4.340   4.221   5.046 -0.5467  0.5460  0.6959
  114ARG    HD1 1766   4.361   4.321   5.008  1.9418 -0.0104  0.4432
  114ARG    HD2 1767   4.395   4.147   4.987 -0.5367 -0.2771  1.7196
  114ARG     NE 1768   4.382   4.215   5.189 -0.3466  0.0380 -0.0617
  114ARG     HE 1769   4.419   4.132   5.233 -0.1968 -0.7073 -1.5490
  114ARG     CZ 1770   4.376   4.314   5.269 -0.0877 -0.4202 -1.0852
  114ARG    NH1 1771   4.346   4.438   5.232  0.7324  0.1116  0.1255
  114ARG   HH11 1772   4.314   4.454   5.137 -0.1926 -0.3962  0.3417
  114ARG   HH12 1773   4.351   4.510   5.302  0.0924  0.9266 -0.6473
  114ARG    NH2 1774   4.387   4.295   5.400  0.3728 -0.4740 -0.5345
  114ARG   HH21 1775   4.424   4.212   5.444  1.3784  0.8639  1.3036
  114ARG   HH22 1776   4.378   4.373   5.463  2.1961 -1.2049  0.7149
  114ARG      C 1777   3.928   4.249   4.756  0.1692 -0.0894 -0.3033
  114ARG      O 1778   3.911   4.371   4.736  0.0803  0.8612  0.2522
  115CY1      N 1779   3.886   4.156   4.670  0.0124 -0.4370  0.3233
  115CY1      H 1780   3.897   4.058   4.694  0.6114 -0.2711  0.7543
  115CY1     CA 1781   3.839   4.197   4.535  0.1176 -0.4445 -0.2711
  115CY1     HA 1782   3.818   4.304   4.526 -1.1431 -0.6112  0.4708
  115CY1     CB 1783   3.958   4.175   4.436 -0.6936  0.8496  0.0964
  115CY1    HB1 1784   3.920   4.177   4.333  1.7540  0.1027 -0.8827
  115CY1    HB2 1785   3.999   4.076   4.454  3.7334  2.1086 -1.8293
  115CY1     SG 1786   4.088   4.301   4.469 -0.5676 -0.6079 -0.3479
  115CY1    HG1 1787   4.185   4.257   4.389  0.6449  0.4448  0.5096
  115CY1    HG2 1788   4.049   4.422   4.430  0.3305 -1.0459 -2.7612
  115CY1    HG3 1789   4.130   4.282   4.595  0.9414 -0.4479 -0.8095
  115CY1      C 1790   3.716   4.126   4.468  0.1687 -0.0710 -0.5454
  115CY1      O 1791   3.677   4.151   4.350  0.1892 -0.0420  0.3348
  116LY3      N 1792   3.654   4.039   4.548  0.7169  0.3801 -0.7039
  116LY3      H 1793   3.688   4.017   4.640  0.2564 -2.1519 -1.0591
  116LY3     CA 1794   3.525   3.972   4.517 -0.4889 -0.8975  0.5449
  116LY3     HA 1795   3.536   3.924   4.419  0.2018  2.7074 -1.3180
  116LY3     CB 1796   3.494   3.862   4.617  0.1283 -0.2183  0.2144
  116LY3    HB1 1797   3.481   3.903   4.717 -0.9319 -1.4024  0.5896
  116LY3    HB2 1798   3.573   3.787   4.622 -1.6672 -2.3668 -1.4961
  116LY3     CG 1799   3.371   3.791   4.581 -0.4734 -0.0286  0.3795
  116LY3    HG1 1800   3.365   3.774   4.473  2.4830 -0.3585  0.1823
  116LY3    HG2 1801   3.287   3.854   4.609  0.3114  1.1394  0.1515
  116LY3     CD 1802   3.343   3.662   4.655  0.8759  0.8450  0.1936
  116LY3    HD1 1803   3.384   3.658   4.756 -0.5511 -0.6316  0.7609
  116LY3    HD2 1804   3.392   3.589   4.591 -2.1283 -0.1090 -1.2053
  116LY3     CE 1805   3.191   3.631   4.657 -0.3915 -0.7740 -0.5147
  116LY3    HE1 1806   3.151   3.655   4.558  0.9598 -0.0154 -0.9105
  116LY3    HE2 1807   3.143   3.683   4.739  1.6959 -0.1371  0.3436
  116LY3     NZ 1808   3.171   3.491   4.676  0.0720  0.2842  0.2540
  116LY3    HZ1 1809   3.198   3.437   4.596  0.2433 -0.5294  0.8452
  116LY3    HZ2 1810   3.216   3.451   4.757 -1.5507 -0.5723  0.7984
  116LY3    HZ3 1811   3.071   3.473   4.677  0.0836 -0.0984  2.6468
  116LY3      C 1812   3.408   4.072   4.498 -1.0820 -0.1643 -0.3404
  116LY3      O 1813   3.349   4.125   4.592  0.7418 -0.2753 -0.7989
  117GLY      N 1814   3.382   4.099   4.370 -0.3413 -0.0426  0.4978
  117GLY      H 1815   3.436   4.052   4.299 -0.2039  0.3601  0.3352
  117GLY     CA 1816   3.288   4.202   4.326  0.0797  0.9715 -0.1734
  117GLY    HA1 1817   3.203   4.214   4.394  1.7532  1.7924  1.8765
  117GLY    HA2 1818   3.241   4.167   4.234 -2.0030 -2.9199  2.0687
  117GLY      C 1819   3.338   4.343   4.310 -0.1442  0.0576  0.0650
  117GLY      O 1820   3.259   4.425   4.259  0.2610 -0.3387  0.1890
  118THR      N 1821   3.459   4.375   4.356 -0.1615  0.3673 -0.5914
  118THR      H 1822   3.520   4.306   4.399  0.3653  0.0426 -1.8277
  118THR     CA 1823   3.515   4.509   4.331 -0.7860  0.2402  0.1159
  118THR     HA 1824   3.461   4.584   4.389  0.0454 -0.3750  1.7749
  118THR     CB 1825   3.664   4.514   4.384  0.7230  0.0565  0.5016
  118THR     HB 1826   3.723   4.437   4.335  1.0524  0.4190  0.3126
  118THR    CG2 1827   3.742   4.640   4.362 -0.2210  0.2993 -0.2629
  118THR   HG21 1828   3.836   4.621   4.414 -0.7177 -0.2457  0.4728
  118THR   HG22 1829   3.778   4.654   4.260  2.1351  1.4098  0.6321
  118THR   HG23 1830   3.704   4.723   4.423 -1.8208 -1.1748  0.8657
  118THR    OG1 1831   3.673   4.492   4.522 -0.0262 -0.5461 -0.3343
  118THR    HG1 1832   3.745   4.545   4.557 -1.7970  1.0684  1.1093
  118THR      C 1833   3.525   4.544   4.180 -0.3135  0.6861 -0.2982
  118THR      O 1834   3.588   4.462   4.110  0.9986  0.0879 -0.1130
  119AS1      N 1835   3.456   4.647   4.133  0.5845  0.1407  0.1757
  119AS1      H 1836   3.407   4.694   4.207  0.4151 -0.9357  0.7599
  119AS1     CA 1837   3.456   4.708   3.992 -0.3609  0.8809 -0.5972
  119AS1     HA 1838   3.376   4.781   3.982 -2.4903 -0.6331  3.3116
  119AS1     CB 1839   3.594   4.779   3.968  0.2876  0.3400  0.0494
  119AS1    HB1 1840   3.580   4.812   3.865  0.3394  1.3222  0.3469
  119AS1    HB2 1841   3.675   4.706   3.971  0.5842  0.4738 -2.5700
  119AS1     CG 1842   3.629   4.889   4.060 -0.4955 -0.0240 -0.3859
  119AS1    OD1 1843   3.715   4.875   4.142  0.0909  0.0360 -1.4966
  119AS1   HD11 1844   3.753   4.787   4.139 -0.8112 -0.3306 -3.4434
  119AS1   HD12 1845   3.742   4.960   4.177  1.4851 -0.4971 -1.1809
  119AS1    OD2 1846   3.576   5.012   4.036 -0.2602 -0.1133 -0.4152
  119AS1   HD21 1847   3.603   5.076   4.102 -0.4891  1.1959 -1.5367
  119AS1   HD22 1848   3.503   5.017   3.974 -0.7785 -1.2550  0.0896
  119AS1      C 1849   3.432   4.594   3.879  0.0054  0.4553  0.0630
  119AS1      O 1850   3.491   4.597   3.769  0.1982 -0.0386 -0.2034
  120VAL      N 1851   3.358   4.486   3.910 -0.5657  0.0913 -0.1252
  120VAL      H 1852   3.320   4.486   4.003  0.4367 -0.5688  0.3023
  120VAL     CA 1853   3.320   4.371   3.828 -0.0302  0.1327  0.3692
  120VAL     HA 1854   3.399   4.297   3.842 -0.8947 -0.7197  0.8630
  120VAL     CB 1855   3.198   4.298   3.894 -0.6327 -0.8280  0.3683
  120VAL     HB 1856   3.227   4.257   3.991 -1.6930 -1.3578  0.4796
  120VAL    CG1 1857   3.070   4.388   3.919  0.0335 -0.4016  0.1004
  120VAL   HG11 1858   2.988   4.336   3.968 -0.0079 -0.5687 -0.1468
  120VAL   HG12 1859   3.095   4.481   3.970  1.0289 -1.0768  0.8928
  120VAL   HG13 1860   3.031   4.408   3.819 -0.5599  1.1396  0.6144
  120VAL    CG2 1861   3.153   4.180   3.807  0.0204 -0.8212  0.3908
  120VAL   HG21 1862   3.232   4.126   3.756 -0.6058  1.7551 -3.7554
  120VAL   HG22 1863   3.099   4.103   3.863 -0.9470 -1.6036 -1.5346
  120VAL   HG23 1864   3.100   4.219   3.720  0.4540  0.6801  0.7775
  120VAL      C 1865   3.309   4.377   3.671  0.1923 -0.3778  1.1396
  120VAL      O 1866   3.379   4.305   3.601  0.0814 -0.1948 -0.1039
  121GLN      N 1867   3.242   4.484   3.629  0.7743  0.1586 -0.1747
  121GLN      H 1868   3.189   4.534   3.698  0.9947  0.2681 -0.0837
  121GLN     CA 1869   3.223   4.527   3.488  0.2984 -0.5067  0.0725
  121GLN     HA 1870   3.194   4.434   3.439 -1.8297 -0.6441  1.4718
  121GLN     CB 1871   3.095   4.617   3.479 -0.9086 -0.5017  0.3722
  121GLN    HB1 1872   3.071   4.642   3.375 -1.4407 -0.9947  0.3722
  121GLN    HB2 1873   3.112   4.704   3.543 -0.9716 -1.4500  1.6960
  121GLN     CG 1874   2.959   4.571   3.539 -0.1315  0.9686 -0.9568
  121GLN    HG1 1875   2.880   4.645   3.525 -0.0231  1.4875  0.9138
  121GLN    HG2 1876   2.979   4.574   3.646 -0.9100  0.7021 -0.7955
  121GLN     CD 1877   2.903   4.437   3.499  0.6771  0.4700  0.1764
  121GLN    OE1 1878   2.933   4.390   3.389 -0.0654  0.9702  0.6404
  121GLN    NE2 1879   2.821   4.364   3.572  0.0767 -0.6480 -0.0089
  121GLN   HE21 1880   2.802   4.395   3.667 -0.7029  2.0507 -0.9586
  121GLN   HE22 1881   2.793   4.280   3.524 -2.8259  0.5307 -0.5697
  121GLN      C 1882   3.348   4.589   3.420 -0.4691 -0.0373  0.3569
  121GLN      O 1883   3.361   4.576   3.297 -0.4078  0.1643 -0.2603
  122ALA      N 1884   3.436   4.661   3.494  0.0647  0.2122 -0.5353
  122ALA      H 1885   3.431   4.650   3.594  0.3233 -0.0847 -0.5489
  122ALA     CA 1886   3.562   4.714   3.435  0.8693  0.0079  0.4441
  122ALA     HA 1887   3.540   4.791   3.360 -2.7278 -0.0862  1.2024
  122ALA     CB 1888   3.638   4.788   3.545  0.0657 -0.2239  1.0092
  122ALA    HB1 1889   3.718   4.847   3.499 -0.8216  0.4406  0.2739
  122ALA    HB2 1890   3.578   4.845   3.615  0.1902  0.9047  0.2334
  122ALA    HB3 1891   3.683   4.713   3.609 -0.4577 -1.0476  0.4218
  122ALA      C 1892   3.658   4.603   3.382  0.6377  0.2378  0.1087
  122ALA      O 1893   3.732   4.610   3.285  0.3008 -0.4648  0.0237
  123TRP      N 1894   3.655   4.492   3.457  0.7283 -0.1570  0.1915
  123TRP      H 1895   3.601   4.484   3.542  0.3491 -0.0031 -0.0317
  123TRP     CA 1896   3.736   4.380   3.413 -0.2042  0.3402 -0.1805
  123TRP     HA 1897   3.836   4.421   3.403 -0.3036  0.9046  0.9536
  123TRP     CB 1898   3.743   4.288   3.538 -0.1975 -0.3435  0.0525
  123TRP    HB1 1899   3.831   4.230   3.511  2.3005  2.5788  1.3534
  123TRP    HB2 1900   3.655   4.224   3.547  0.3148 -1.0165  0.3202
  123TRP     CG 1901   3.778   4.362   3.667  0.8572 -0.4203  0.4857
  123TRP    CD1 1902   3.706   4.358   3.779  0.2883  0.1011  0.2650
  123TRP    HD1 1903   3.621   4.294   3.799 -0.6624  1.7171  1.6880
  123TRP    NE1 1904   3.751   4.448   3.868 -0.3885  0.1515 -0.1399
  123TRP    HE1 1905   3.714   4.464   3.961 -1.3979  2.1626 -0.8422
  123TRP    CE2 1906   3.844   4.529   3.814 -0.6872 -0.8029 -0.4714
  123TRP    CZ2 1907   3.907   4.645   3.865  0.2592 -0.6196  0.1540
  123TRP    HZ2 1908   3.895   4.671   3.969  0.2599  0.9145 -0.2030
  123TRP    CH2 1909   3.983   4.722   3.777 -0.2781  0.1673  0.4682
  123TRP    HH2 1910   4.015   4.820   3.809  1.5215  0.4098 -1.8647
  123TRP    CZ3 1911   4.010   4.674   3.646  0.3474  0.5180 -0.1802
  123TRP    HZ3 1912   4.075   4.732   3.582  0.3107  0.3932 -0.3328
  123TRP    CE3 1913   3.959   4.549   3.607  0.1733  0.7128  0.1849
  123TRP    HE3 1914   3.987   4.509   3.511 -0.0859  1.6269 -0.2842
  123TRP    CD2 1915   3.871   4.477   3.689  0.6221 -0.1345  0.2790
  123TRP      C 1916   3.686   4.303   3.289  0.1894 -0.1619  0.0323
  123TRP      O 1917   3.763   4.257   3.206  0.2988  0.3643 -0.2707
  124ILE      N 1918   3.552   4.302   3.280 -0.3902 -0.5066  0.3073
  124ILE      H 1919   3.501   4.357   3.348 -1.2222 -2.8421  1.6991
  124ILE     CA 1920   3.478   4.252   3.169 -0.3012  0.3854 -0.0712
  124ILE     HA 1921   3.511   4.151   3.145 -0.9278 -0.3715  2.0344
  124ILE     CB 1922   3.325   4.239   3.203 -0.5138 -0.1108  0.0778
  124ILE     HB 1923   3.291   4.333   3.246 -1.0669 -0.1413 -0.2783
  124ILE    CG2 1924   3.244   4.235   3.075  0.0987 -0.2340  0.0427
  124ILE   HG21 1925   3.279   4.153   3.013  1.1382  0.4637 -0.3138
  124ILE   HG22 1926   3.144   4.203   3.106 -0.0972  0.8446  0.5776
  124ILE   HG23 1927   3.240   4.334   3.029 -1.4506  0.0440  0.7151
  124ILE    CG1 1928   3.309   4.119   3.300 -0.5474 -0.2882 -0.1320
  124ILE   HG11 1929   3.399   4.117   3.361 -0.3209  1.6124 -0.3479
  124ILE   HG12 1930   3.304   4.030   3.238 -2.0404  0.3480 -0.9955
  124ILE     CD 1931   3.184   4.116   3.389  0.1298 -0.0072 -0.6273
  124ILE    HD1 1932   3.103   4.129   3.318  0.1297  0.4969 -0.5413
  124ILE    HD2 1933   3.171   4.027   3.450  0.0749  1.5748  1.8382
  124ILE    HD3 1934   3.174   4.204   3.453  1.7257 -1.9579  2.5800
  124ILE      C 1935   3.509   4.347   3.048  0.1154 -0.9030 -0.4068
  124ILE      O 1936   3.557   4.296   2.951 -0.3776  0.1348  0.0936
  125ARG      N 1937   3.507   4.485   3.058 -0.0720 -0.6029  0.5610
  125ARG      H 1938   3.481   4.530   3.144 -0.6495  0.6927 -0.2677
  125ARG     CA 1939   3.556   4.581   2.954  0.3182 -0.3090  0.4092
  125ARG     HA 1940   3.499   4.556   2.864  2.3568 -0.0638 -1.0284
  125ARG     CB 1941   3.535   4.728   2.982  0.2635 -0.4257  0.5099
  125ARG    HB1 1942   3.580   4.789   2.904 -0.8029  1.0523  1.0103
  125ARG    HB2 1943   3.584   4.751   3.077  1.0441  2.3835 -0.4818
  125ARG     CG 1944   3.382   4.758   2.992  0.1972  0.6117 -0.0729
  125ARG    HG1 1945   3.371   4.859   3.031  1.9153  0.7100  0.2630
  125ARG    HG2 1946   3.351   4.687   3.070  1.3648 -3.0429 -2.6630
  125ARG     CD 1947   3.287   4.737   2.866  0.2934 -1.1520 -0.2483
  125ARG    HD1 1948   3.200   4.796   2.894  1.3102  0.4583 -0.3009
  125ARG    HD2 1949   3.264   4.632   2.849 -1.3271 -0.7794 -0.4717
  125ARG     NE 1950   3.339   4.796   2.744 -0.1910 -0.0901  0.3023
  125ARG     HE 1951   3.402   4.872   2.763 -0.6228  0.4035 -0.1934
  125ARG     CZ 1952   3.327   4.755   2.619 -0.6733  0.3977  0.1663
  125ARG    NH1 1953   3.253   4.657   2.572 -0.1077  0.1362  0.1344
  125ARG   HH11 1954   3.182   4.614   2.630 -0.5018  0.8011  0.1530
  125ARG   HH12 1955   3.284   4.608   2.489  0.3077 -0.7115  0.7770
  125ARG    NH2 1956   3.403   4.803   2.526 -0.2812 -0.5133 -0.1098
  125ARG   HH21 1957   3.432   4.898   2.543  0.8488 -0.5771 -1.4587
  125ARG   HH22 1958   3.412   4.757   2.436 -1.3639 -0.9297 -0.0179
  125ARG      C 1959   3.704   4.551   2.913  0.6200 -0.4248 -0.6111
  125ARG      O 1960   3.732   4.538   2.792 -0.7747 -0.1148 -0.4849
  126GLY      N 1961   3.794   4.531   3.014  0.4383 -0.7743  0.2876
  126GLY      H 1962   3.781   4.574   3.104  0.0978  0.9499 -0.5449
  126GLY     CA 1963   3.930   4.471   2.988 -0.1294 -0.8726  0.3447
  126GLY    HA1 1964   3.980   4.442   3.081  1.3871  0.6981  0.0677
  126GLY    HA2 1965   3.992   4.555   2.959 -1.2142  0.2984  1.2778
  126GLY      C 1966   3.934   4.348   2.900 -0.4198  0.2418  0.1239
  126GLY      O 1967   4.031   4.333   2.829  0.6685  0.3948  0.0804
  127CY0      N 1968   3.835   4.260   2.902  0.2278  0.2383 -0.3031
  127CY0      H 1969   3.762   4.286   2.966  0.3130  0.1884 -0.1853
  127CY0     CA 1970   3.816   4.145   2.815  0.4834  0.1054  0.4890
  127CY0     HA 1971   3.906   4.090   2.787  1.9348  1.3275  2.5292
  127CY0     CB 1972   3.738   4.038   2.894 -0.2425  0.6019 -0.1579
  127CY0    HB1 1973   3.725   3.948   2.834 -1.4583 -0.1211  1.1304
  127CY0    HB2 1974   3.640   4.080   2.919  0.0855  0.6855  1.0270
  127CY0     SG 1975   3.807   3.996   3.065  0.3879  0.3948 -0.3886
  127CY0    HG1 1976   3.817   4.105   3.141  0.6692  1.0531 -1.3430
  127CY0    HG2 1977   3.728   3.914   3.135 -0.9419 -0.1234 -2.4098
  127CY0    HG3 1978   3.929   3.948   3.042  0.3089 -0.0240  0.0559
  127CY0      C 1979   3.748   4.167   2.677  0.2062 -0.3761  0.3900
  127CY0      O 1980   3.762   4.076   2.597 -0.2698 -0.4915  0.2225
  128ARG      N 1981   3.690   4.286   2.652  0.4108 -0.4194 -0.1037
  128ARG      H 1982   3.710   4.356   2.722  1.5257 -2.0384  1.3051
  128ARG     CA 1983   3.612   4.311   2.533  0.7510  0.7297  0.1573
  128ARG     HA 1984   3.619   4.219   2.475 -0.0492  0.7367  0.0362
  128ARG     CB 1985   3.458   4.329   2.572 -0.6437  0.3362 -0.2284
  128ARG    HB1 1986   3.414   4.353   2.475 -0.4995 -1.4185 -0.7597
  128ARG    HB2 1987   3.444   4.408   2.647  0.0996  1.1075 -0.8731
  128ARG     CG 1988   3.395   4.202   2.625 -0.1248 -0.2119 -0.0095
  128ARG    HG1 1989   3.450   4.182   2.717  1.4670 -2.0321 -1.2689
  128ARG    HG2 1990   3.418   4.119   2.558 -1.6671 -1.8040  1.3302
  128ARG     CD 1991   3.250   4.219   2.666 -0.2648  0.7778  0.1915
  128ARG    HD1 1992   3.239   4.305   2.732  0.9146 -0.1540  1.6513
  128ARG    HD2 1993   3.226   4.128   2.722 -2.1877 -1.2970 -3.5839
  128ARG     NE 1994   3.159   4.225   2.550  0.2995 -0.4702 -0.4315
  128ARG     HE 1995   3.192   4.284   2.475 -1.9623 -0.4772 -1.5104
  128ARG     CZ 1996   3.034   4.186   2.542  0.9082 -0.4365  0.8180
  128ARG    NH1 1997   2.972   4.122   2.633  0.4544 -0.2321  0.3454
  128ARG   HH11 1998   3.030   4.068   2.696  0.7158 -2.5700 -1.7130
  128ARG   HH12 1999   2.873   4.107   2.627  0.4245 -0.2354  0.8408
  128ARG    NH2 2000   2.976   4.208   2.426 -0.3883 -0.1663  0.3420
  128ARG   HH21 2001   3.028   4.244   2.348  0.1927 -1.0871  0.2935
  128ARG   HH22 2002   2.876   4.199   2.416 -0.5503  1.3068  0.4402
  128ARG      C 2003   3.653   4.428   2.444  0.0030 -0.9002  0.6464
  128ARG      O 2004   3.626   4.421   2.327 -0.5506 -0.0221  0.1865
  129LEU      N 2005   3.710   4.536   2.494  0.8475  0.9258  0.2786
  129LEU      H 2006   3.716   4.543   2.595  1.5913  2.0793  0.1796
  129LEU     CA 2007   3.776   4.642   2.420  0.0110  0.6864  0.2308
  129LEU     HA 2008   3.723   4.654   2.326  2.8395 -0.2510 -1.6148
  129LEU     CB 2009   3.766   4.779   2.500  0.8619  0.1962 -0.7193
  129LEU    HB1 2010   3.802   4.761   2.602  1.3653  0.7669 -0.7887
  129LEU    HB2 2011   3.662   4.811   2.508  0.8022 -0.1851  0.1650
  129LEU     CG 2012   3.837   4.894   2.431  0.4924 -0.1193  0.0016
  129LEU     HG 2013   3.944   4.876   2.439  1.3713  3.4491 -1.4254
  129LEU    CD1 2014   3.793   4.924   2.292  0.0511 -0.0294 -0.8475
  129LEU   HD11 2015   3.857   5.000   2.247 -1.3149  0.3173 -2.2626
  129LEU   HD12 2016   3.798   4.837   2.227 -1.5581  0.0607 -1.1169
  129LEU   HD13 2017   3.689   4.954   2.302 -0.3002 -1.1541 -1.0541
  129LEU    CD2 2018   3.821   5.032   2.507  0.5142  0.3350  0.4914
  129LEU   HD21 2019   3.834   5.014   2.613  0.2906  0.0834  0.4771
  129LEU   HD22 2020   3.897   5.104   2.476  1.1425 -0.6427 -0.3410
  129LEU   HD23 2021   3.721   5.073   2.493  1.7777  3.1777 -1.1283
  129LEU      C 2022   3.919   4.607   2.390 -0.2921 -0.4148 -0.1334
  129LEU    OC1 2023   4.005   4.591   2.500 -0.3358 -0.1135  0.9607
  129LEU   HC11 2024   4.099   4.588   2.481 -0.0545 -0.9150  2.3501
  129LEU   HC12 2025   3.961   4.597   2.585  1.5039 -0.2624  1.9709
  129LEU    OC2 2026   3.972   4.609   2.275  0.2693  0.0365 -0.8117
  129LEU   HC21 2027   4.067   4.597   2.280  0.6902  2.6182 -1.2518
  129LEU   HC22 2028   3.909   4.615   2.203 -1.3298 -2.0067  0.3142
  130SOL     OW 2029   4.466   5.547   3.594 -0.0173 -0.7357 -0.2031
  130SOL    HW1 2030   4.443   5.634   3.627  1.5075 -0.4637  0.2007
  130SOL    HW2 2031   4.383   5.499   3.595 -0.6202  0.2766  0.8898
  131SOL     OW 2032   2.615   2.378   1.624  0.0007  0.0389  0.0058
  131SOL    HW1 2033   2.668   2.309   1.584 -2.3769 -2.1186  0.3206
  131SOL    HW2 2034   2.647   2.384   1.714  0.8834  0.0811 -0.2994
  132SOL     OW 2035   0.111   3.383   0.497 -0.1151 -0.2611 -0.2052
  132SOL    HW1 2036   0.045   3.368   0.565  0.7798  0.8582  0.9724
  132SOL    HW2 2037   0.105   3.476   0.479 -0.0356 -0.4751 -1.3662
  133SOL     OW 2038   6.457   1.503   0.762 -0.3012  0.1944  0.0351
  133SOL    HW1 2039   6.411   1.440   0.817  1.1830 -0.3315  0.6983
  133SOL    HW2 2040   6.477   1.455   0.682 -2.2245  0.8832 -0.9399
  134SOL     OW 2041   5.848   0.802   2.051  0.0074 -0.7537 -0.2019
  134SOL    HW1 2042   5.862   0.895   2.067 -2.0737 -0.7662  2.3042
  134SOL    HW2 2043   5.771   0.780   2.103  0.2525 -3.8345 -0.9560
  135SOL     OW 2044   6.219   5.053   1.493  0.3676 -0.4693 -0.6818
  135SOL    HW1 2045   6.254   5.142   1.486 -0.0396 -0.3154 -0.7909
  135SOL    HW2 2046   6.260   5.017   1.571 -0.2604  0.1765 -0.0384
  136SOL     OW 2047   4.390   6.336   1.701  0.0411  0.2174 -0.0865
  136SOL    HW1 2048   4.304   6.378   1.696 -0.4765 -0.7423  0.4873
  136SOL    HW2 2049   4.371   6.242   1.689  0.6437 -0.3513  2.6743
  137SOL     OW 2050   0.509   0.565   1.148  0.3741 -0.3797  0.1872
  137SOL    HW1 2051   0.512   0.596   1.057  1.6619  0.1523  0.3948
  137SOL    HW2 2052   0.537   0.474   1.144  0.0825 -0.4649  0.0177
  138SOL     OW 2053   5.957   4.959   3.738 -0.2691  0.0497 -0.1914
  138SOL    HW1 2054   6.021   5.023   3.770  0.3333 -0.4118 -0.4500
  138SOL    HW2 2055   5.872   4.996   3.762  0.0265  1.3206 -1.0098
  139SOL     OW 2056   5.391   4.685   1.101 -0.2723 -0.6202 -0.5004
  139SOL    HW1 2057   5.442   4.607   1.122  1.0389  0.4765  0.5398
  139SOL    HW2 2058   5.348   4.664   1.018  1.4776 -1.7751 -1.1592
  140SOL     OW 2059   4.174   2.665   0.033  0.3109  0.1242  0.0319
  140SOL    HW1 2060   4.229   2.591   0.057  1.2620  0.3574 -1.3409
  140SOL    HW2 2061   4.212   2.699  -0.048 -0.7200  1.4805  0.0714
  141SOL     OW 2062   4.848   4.883   0.983  0.4439  0.1241  0.7231
  141SOL    HW1 2063   4.906   4.937   0.930 -0.1595  0.3972  0.3230
  141SOL    HW2 2064   4.864   4.911   1.073  1.3649 -0.2347  0.6798
  142SOL     OW 2065   3.635   1.129   4.292  0.4614 -0.1456 -0.0094
  142SOL    HW1 2066   3.665   1.045   4.257  0.1310 -0.2184 -0.1218
  142SOL    HW2 2067   3.626   1.185   4.215  1.1710  0.1533  0.1153
  143SOL     OW 2068   6.255   1.013   0.309 -0.0670  0.2877 -0.3974
  143SOL    HW1 2069   6.338   0.967   0.311 -1.0116 -1.5252 -0.5587
  143SOL    HW2 2070   6.220   1.005   0.398 -0.5192  0.1282 -0.5829
  144SOL     OW 2071   2.707   0.730   3.061  0.4957  0.1539 -0.8035
  144SOL    HW1 2072   2.654   0.799   3.020  0.9730  1.7986  1.1844
  144SOL    HW2 2073   2.678   0.730   3.152  0.5326 -2.3232 -0.7401
  145SOL     OW 2074   1.326   0.047   3.778  0.5303 -0.3451  0.0960
  145SOL    HW1 2075   1.232   0.040   3.797  0.2607 -0.0684 -1.0444
  145SOL    HW2 2076   1.354   0.127   3.823  0.3359 -0.6770  0.8289
  146SOL     OW 2077   3.883   3.719   1.723 -0.5368 -0.7976 -0.4880
  146SOL    HW1 2078   3.912   3.790   1.781  1.1580 -0.4778 -1.6303
  146SOL    HW2 2079   3.964   3.673   1.700 -1.1317 -0.9365 -2.5116
  147SOL     OW 2080   2.174   2.922   0.193  0.2282 -0.3619  0.1593
  147SOL    HW1 2081   2.206   2.846   0.146  1.4280  0.8822 -1.1077
  147SOL    HW2 2082   2.251   2.959   0.235 -0.1772  0.6989 -0.0102
  148SOL     OW 2083   3.456   1.065   0.165  0.6323  0.3197  0.0514
  148SOL    HW1 2084   3.382   1.043   0.222  1.8459 -0.9207  1.2263
  148SOL    HW2 2085   3.481   1.154   0.190 -0.1137  0.5467  0.0150
  149SOL     OW 2086   1.906   0.594   2.013  0.2738  0.9125  0.1807
  149SOL    HW1 2087   1.979   0.598   1.951  1.6569 -1.0979  1.5562
  149SOL    HW2 2088   1.847   0.528   1.978 -0.1617  1.4858 -0.1824
  150SOL     OW 2089   1.429   1.294   4.438  0.0007 -0.9176 -0.3165
  150SOL    HW1 2090   1.502   1.235   4.417  1.2239  0.7813 -1.1127
  150SOL    HW2 2091   1.453   1.333   4.522 -1.0751 -1.9108  0.4862
  151SOL     OW 2092   0.887   5.474   0.796  0.2973  0.2932  0.1277
  151SOL    HW1 2093   0.824   5.546   0.797  2.2368  2.1438  1.7762
  151SOL    HW2 2094   0.849   5.408   0.853 -0.1045  1.4728  1.2838
  152SOL     OW 2095   5.748   5.036   2.917  0.6560 -0.0546  0.4485
  152SOL    HW1 2096   5.776   5.046   3.008  0.9338  0.0687  0.3531
  152SOL    HW2 2097   5.829   5.019   2.869  0.5389  0.0890  0.1948
  153SOL     OW 2098   1.594   5.961   2.737 -0.3448  0.1734  0.0551
  153SOL    HW1 2099   1.563   6.004   2.657 -0.4358  1.8494  0.9355
  153SOL    HW2 2100   1.517   5.961   2.795  0.1795  0.5924  0.7656
  154SOL     OW 2101   4.716   1.311   2.978 -0.3235 -0.1615  0.2258
  154SOL    HW1 2102   4.741   1.402   2.960 -1.1251 -0.1472 -0.9814
  154SOL    HW2 2103   4.668   1.284   2.900  0.1085 -1.7130  0.4578
  155SOL     OW 2104   6.257   3.002   1.835 -0.5435 -0.5727  0.7398
  155SOL    HW1 2105   6.272   3.009   1.929  0.8044  0.6320  0.4589
  155SOL    HW2 2106   6.169   3.037   1.822 -0.4813 -0.1360  1.4613
  156SOL     OW 2107   0.368   2.524   0.326  0.4368  0.3583 -0.0578
  156SOL    HW1 2108   0.446   2.468   0.320  0.9507  0.9768  0.6889
  156SOL    HW2 2109   0.366   2.553   0.417  0.1496  1.5092 -0.4160
  157SOL     OW 2110   4.614   3.903   2.201  0.7031  0.6165  0.0046
  157SOL    HW1 2111   4.535   3.957   2.204  0.5158  0.3174  1.6841
  157SOL    HW2 2112   4.659   3.930   2.121 -0.3790  1.8133 -0.2337
  158SOL     OW 2113   2.409   4.869   0.028 -0.1075  0.1560  0.2543
  158SOL    HW1 2114   2.364   4.875  -0.056  0.6396  0.3717 -0.1330
  158SOL    HW2 2115   2.470   4.942   0.028  3.1815 -2.3567 -0.9766
  159SOL     OW 2116   6.015   4.929   2.023 -0.2210 -0.5748  0.4095
  159SOL    HW1 2117   5.995   4.941   2.116  1.6412  2.2725  0.5795
  159SOL    HW2 2118   6.076   4.856   2.021  1.2609  0.5358  1.7727
  160SOL     OW 2119   2.780   2.930   0.479 -0.2867  0.2487  0.9638
  160SOL    HW1 2120   2.748   3.018   0.462 -2.3809 -0.9753 -2.6216
  160SOL    HW2 2121   2.852   2.918   0.417 -1.3838 -1.1301 -0.1160
  161SOL     OW 2122   3.639   5.508   0.234  0.0995  0.3098  0.2145
  161SOL    HW1 2123   3.574   5.440   0.218  0.4565 -0.3082  1.2922
  161SOL    HW2 2124   3.612   5.581   0.179 -1.6329  0.1515  0.8164
  162SOL     OW 2125   6.558   3.630   3.557 -0.5409 -0.3492 -0.1049
  162SOL    HW1 2126   6.465   3.611   3.548 -0.4718 -0.0479 -1.6924
  162SOL    HW2 2127   6.561   3.721   3.588 -0.7811 -0.1572 -0.6273
  163SOL     OW 2128   5.795   0.457   0.080  0.0951 -0.0005 -0.2380
  163SOL    HW1 2129   5.875   0.403   0.081 -1.0516 -1.9180  2.7527
  163SOL    HW2 2130   5.815   0.529   0.140 -0.3153 -0.3808  0.3659
  164SOL     OW 2131   3.379   1.462   0.666  0.8070 -0.0350 -0.5394
  164SOL    HW1 2132   3.444   1.507   0.721  0.1558  0.9806 -0.5745
  164SOL    HW2 2133   3.329   1.533   0.626 -0.8956 -0.7964  0.1545
  165SOL     OW 2134   4.085   1.905   4.524 -0.2124 -0.4038  0.6359
  165SOL    HW1 2135   4.069   1.964   4.451  2.4437  0.5073  0.7114
  165SOL    HW2 2136   4.159   1.851   4.497  0.8292 -0.0609  2.6025
  166SOL     OW 2137   2.178   2.558   3.609 -0.4485 -0.0634 -0.5944
  166SOL    HW1 2138   2.099   2.602   3.640 -1.3075 -1.6382 -0.4352
  166SOL    HW2 2139   2.154   2.523   3.523  0.2982  0.0069 -0.8396
  167SOL     OW 2140   2.137   4.432   2.512 -0.4958  0.0241  0.3598
  167SOL    HW1 2141   2.053   4.451   2.554  0.8556  1.0778  2.7864
  167SOL    HW2 2142   2.134   4.338   2.493 -2.7685  0.3071 -1.0313
  168SOL     OW 2143   4.675   5.389   3.808  0.2724  0.4414  0.5353
  168SOL    HW1 2144   4.594   5.414   3.764  0.0682 -0.5010  0.3541
  168SOL    HW2 2145   4.656   5.400   3.901  0.3207  1.3184  0.4482
  169SOL     OW 2146   0.113   3.639   3.844  0.2990 -0.1490 -0.1136
  169SOL    HW1 2147   0.065   3.717   3.871 -0.5275 -0.6083 -0.2218
  169SOL    HW2 2148   0.155   3.664   3.762 -2.2708 -0.6489 -1.6764
  170SOL     OW 2149   6.363   5.557   1.477 -0.0096 -0.0243  0.1152
  170SOL    HW1 2150   6.362   5.612   1.399  0.7103 -1.4508 -0.9452
  170SOL    HW2 2151   6.438   5.498   1.465  0.1556 -0.2498  1.9131
  171SOL     OW 2152   1.628   6.339   1.445 -0.1429  0.1347 -0.3065
  171SOL    HW1 2153   1.693   6.409   1.434  0.2919 -0.2045  0.1011
  171SOL    HW2 2154   1.559   6.379   1.498  0.0294  0.2971 -0.2031
  172SOL     OW 2155   2.674   5.493   2.982  0.9116 -0.5221  0.2846
  172SOL    HW1 2156   2.602   5.486   3.045  1.8225 -2.0780  1.2331
  172SOL    HW2 2157   2.694   5.402   2.959  1.2728 -0.0251 -1.4950
  173SOL     OW 2158   6.343   2.993   3.098 -0.3787  0.2011  0.7365
  173SOL    HW1 2159   6.268   2.934   3.088  0.9239 -1.5229  0.5103
  173SOL    HW2 2160   6.404   2.964   3.031  1.0854  0.5691  1.8678
  174SOL     OW 2161   2.174   4.441   2.788  0.8747  0.3767  0.1096
  174SOL    HW1 2162   2.220   4.443   2.703  0.1573 -0.0070 -0.3007
  174SOL    HW2 2163   2.083   4.461   2.766  0.9302  1.6740  0.9835
  175SOL     OW 2164   6.455   6.237   2.286  0.4575 -0.5529 -0.2251
  175SOL    HW1 2165   6.364   6.229   2.315  0.9644 -0.7107  1.4133
  175SOL    HW2 2166   6.483   6.147   2.270  0.8418 -0.6660  1.0022
  176SOL     OW 2167   3.156   5.659   3.901  0.0610  0.2247  0.6107
  176SOL    HW1 2168   3.068   5.638   3.869 -0.1538  1.5768  0.2810
  176SOL    HW2 2169   3.146   5.662   3.996 -0.2934  0.5107  0.5689
  177SOL     OW 2170   2.641   5.609   3.951 -0.5436 -0.1539  0.1445
  177SOL    HW1 2171   2.607   5.520   3.951 -0.4819 -0.1958  1.3256
  177SOL    HW2 2172   2.566   5.663   3.975 -0.4215  0.0490  0.0746
  178SOL     OW 2173   1.729   1.052   2.450  0.4392 -0.1236  0.0693
  178SOL    HW1 2174   1.635   1.038   2.439  0.6094 -1.9498  0.5133
  178SOL    HW2 2175   1.740   1.070   2.544  0.5323  0.1811  0.0019
  179SOL     OW 2176   5.871   1.179   1.636  0.2924  0.3763 -0.3176
  179SOL    HW1 2177   5.914   1.183   1.721 -0.3217  1.6342 -0.0451
  179SOL    HW2 2178   5.892   1.263   1.594  0.4896 -0.1782 -1.3588
  180SOL     OW 2179   5.203   0.546   2.956  0.1679 -0.3097 -0.0318
  180SOL    HW1 2180   5.269   0.522   2.891  0.4266  0.5842 -0.1228
  180SOL    HW2 2181   5.247   0.613   3.009 -0.4681 -0.1386  0.2811
  181SOL     OW 2182   5.295   3.403   0.504  0.3171 -0.0425 -0.4837
  181SOL    HW1 2183   5.219   3.453   0.476  0.3428  0.1554 -0.1987
  181SOL    HW2 2184   5.263   3.313   0.514  0.1833 -0.0096 -0.6199
  182SOL     OW 2185   2.579   1.406   2.217 -0.1324  0.3649 -0.4687
  182SOL    HW1 2186   2.638   1.338   2.250 -0.3559  0.1313 -0.5461
  182SOL    HW2 2187   2.528   1.432   2.294  1.6362  2.2204  0.1538
  183SOL     OW 2188   0.652   4.766   4.141  0.6660 -0.5479 -0.8681
  183SOL    HW1 2189   0.587   4.711   4.185  0.9152 -0.4327 -0.3504
  183SOL    HW2 2190   0.712   4.793   4.211  1.7109 -1.2594 -1.4585
  184SOL     OW 2191   2.535   6.419   2.030 -0.7960 -0.2233 -0.0084
  184SOL    HW1 2192   2.463   6.418   2.092 -0.5406 -1.4538  0.2829
  184SOL    HW2 2193   2.558   6.512   2.021  0.2212 -0.1045  2.9550
  185SOL     OW 2194   3.781   0.284   0.465 -0.3951  0.4335 -0.0882
  185SOL    HW1 2195   3.818   0.203   0.430 -0.1476 -0.0908  1.3309
  185SOL    HW2 2196   3.779   0.271   0.559 -0.9204  1.8547  0.1240
  186SOL     OW 2197   0.294   5.161   1.754  0.1044 -0.4145  0.0071
  186SOL    HW1 2198   0.347   5.155   1.834 -0.3939 -1.1369  0.2967
  186SOL    HW2 2199   0.336   5.230   1.703 -1.1449  2.0969  2.1025
  187SOL     OW 2200   5.085   0.337   4.422  0.2836  0.2926 -0.1231
  187SOL    HW1 2201   5.142   0.402   4.464  1.8680 -2.1287  1.7893
  187SOL    HW2 2202   5.043   0.292   4.495  2.2607 -3.3585 -0.9728
  188SOL     OW 2203   3.620   2.595   2.214  0.2270 -0.2104  0.3611
  188SOL    HW1 2204   3.561   2.522   2.237 -0.5415  0.7026  1.3862
  188SOL    HW2 2205   3.573   2.643   2.146  1.5464 -1.6623 -1.7084
  189SOL     OW 2206   5.675   4.908   1.926 -0.4602  0.0903 -0.0044
  189SOL    HW1 2207   5.649   4.936   1.838  0.1732  1.6577  0.2716
  189SOL    HW2 2208   5.770   4.919   1.928 -0.4624  0.0246  0.8613
  190SOL     OW 2209   4.357   0.023   1.399 -0.1815  0.3630 -0.4882
  190SOL    HW1 2210   4.438   0.022   1.348 -1.2679  0.1045 -2.2961
  190SOL    HW2 2211   4.380   0.069   1.480  1.8163  0.0801 -0.8392
  191SOL     OW 2212   2.963   0.752   0.603  0.3483 -0.2915  0.1396
  191SOL    HW1 2213   2.873   0.784   0.589  0.8523  0.5469 -1.5092
  191SOL    HW2 2214   2.962   0.713   0.690 -1.3925  0.4890  0.5044
  192SOL     OW 2215   2.513   4.592   1.233 -0.0460  0.1713  0.0845
  192SOL    HW1 2216   2.423   4.604   1.203  0.5002  0.8421 -1.3689
  192SOL    HW2 2217   2.519   4.498   1.249 -0.5242 -0.1744 -1.5290
  193SOL     OW 2218   1.365   6.455   1.331  0.4508  0.0667  0.5232
  193SOL    HW1 2219   1.350   6.389   1.399  0.0616  0.2348  0.6039
  193SOL    HW2 2220   1.371   6.538   1.378  0.4453  0.1512  0.3777
  194SOL     OW 2221   0.354   5.197   2.393 -0.2997 -0.0648 -0.5329
  194SOL    HW1 2222   0.273   5.237   2.423 -0.4611  0.0778 -1.1480
  194SOL    HW2 2223   0.423   5.239   2.445 -0.5468  0.3868 -0.5664
  195SOL     OW 2224   0.467   0.974   1.339  0.1936 -0.4089 -0.2130
  195SOL    HW1 2225   0.461   1.009   1.428 -0.8295  1.7181 -1.0546
  195SOL    HW2 2226   0.391   0.917   1.330 -1.0361  1.2210 -0.4480
  196SOL     OW 2227   4.114   0.781   3.875  0.5728 -0.0994  0.1627
  196SOL    HW1 2228   4.099   0.716   3.944  1.2599  0.8367  1.2400
  196SOL    HW2 2229   4.146   0.730   3.801  3.0827 -0.8593  1.6404
  197SOL     OW 2230   2.749   6.204   1.100 -0.7380 -0.5359  0.6932
  197SOL    HW1 2231   2.816   6.265   1.068 -0.5990 -1.5927 -1.2007
  197SOL    HW2 2232   2.739   6.140   1.029 -1.8364 -1.9547  2.0537
  198SOL     OW 2233   1.176   2.987   0.047  0.1954 -0.9447  0.2033
  198SOL    HW1 2234   1.257   3.035   0.032  0.1000 -1.4778 -2.5199
  198SOL    HW2 2235   1.134   2.983  -0.039 -2.5966 -0.9688  1.4375
  199SOL     OW 2236   1.709   3.525   3.940  0.1586 -0.3184 -0.3122
  199SOL    HW1 2237   1.621   3.502   3.909 -0.0927  0.2599 -0.0480
  199SOL    HW2 2238   1.767   3.462   3.897 -0.1105  0.7398 -2.3500
  200SOL     OW 2239   3.419   2.582   0.045 -0.0793  0.0277  0.0221
  200SOL    HW1 2240   3.459   2.498   0.025  0.6211  0.5532 -0.8821
  200SOL    HW2 2241   3.451   2.604   0.133  0.3934 -0.2722 -0.0742
  201SOL     OW 2242   4.252   2.908   0.332 -0.4854  0.3842  0.2685
  201SOL    HW1 2243   4.315   2.918   0.261  0.1286 -0.6008  0.6639
  201SOL    HW2 2244   4.238   2.998   0.364  1.0249  0.5831  0.4327
  202SOL     OW 2245   2.300   6.413   4.388 -0.1297 -0.7529  0.0769
  202SOL    HW1 2246   2.385   6.421   4.432 -0.5125 -1.2187  0.9318
  202SOL    HW2 2247   2.259   6.337   4.430  0.0257 -2.0647 -2.0250
  203SOL     OW 2248   4.642   2.700   0.597  0.4987  0.2320 -0.1666
  203SOL    HW1 2249   4.699   2.626   0.619  1.0477  0.3126 -1.2403
  203SOL    HW2 2250   4.555   2.672   0.622  1.1646  0.7159  3.0522
  204SOL     OW 2251   6.541   3.179   1.975  0.5887 -0.2461  0.1813
  204SOL    HW1 2252   6.576   3.267   1.988 -0.0529  0.0461 -0.0775
  204SOL    HW2 2253   6.459   3.191   1.927  0.8651 -1.0323 -0.5255
  205SOL     OW 2254   5.730   4.386   2.477  0.9255  0.6138 -0.4528
  205SOL    HW1 2255   5.708   4.471   2.515  1.4829 -0.1563  1.7798
  205SOL    HW2 2256   5.672   4.377   2.402 -0.3095  2.2568  0.2396
  206SOL     OW 2257   2.393   4.761   0.422 -0.1766 -0.4516 -0.7534
  206SOL    HW1 2258   2.428   4.837   0.377  0.4480 -0.8474 -0.9519
  206SOL    HW2 2259   2.389   4.787   0.514  1.9763 -0.8593 -0.5120
  207SOL     OW 2260   4.882   4.184   0.929 -0.0787  0.1383  0.0591
  207SOL    HW1 2261   4.859   4.218   0.843  0.7082  0.1828 -0.1477
  207SOL    HW2 2262   4.967   4.142   0.915 -0.3654 -0.6588  0.6149
  208SOL     OW 2263   5.139   1.010   0.981  0.2493 -0.5516  0.1170
  208SOL    HW1 2264   5.212   0.950   0.996 -1.6411 -2.9078  0.5011
  208SOL    HW2 2265   5.088   0.970   0.910 -1.1871  0.4970  0.4855
  209SOL     OW 2266   3.471   4.697   1.899  0.3332  0.2209 -0.2897
  209SOL    HW1 2267   3.470   4.618   1.846 -1.7483  0.6762 -1.0171
  209SOL    HW2 2268   3.401   4.751   1.863  0.6750  1.7309  1.1877
  210SOL     OW 2269   6.127   4.560   2.178  0.4909  0.1972  0.1477
  210SOL    HW1 2270   6.084   4.582   2.095  1.5727 -0.0788 -0.5078
  210SOL    HW2 2271   6.152   4.468   2.168  2.8933  0.8391 -0.2718
  211SOL     OW 2272   3.227   5.720   4.456  0.2194 -0.0862 -0.1494
  211SOL    HW1 2273   3.176   5.790   4.497  1.2155 -0.3469  1.6694
  211SOL    HW2 2274   3.218   5.646   4.516  0.2398 -1.1160 -1.3796
  212SOL     OW 2275   1.624   1.201   3.802 -0.4160  0.0351 -0.0698
  212SOL    HW1 2276   1.720   1.204   3.803 -0.2783  1.7693  4.3843
  212SOL    HW2 2277   1.598   1.283   3.760  0.0363 -0.1066 -0.6431
  213SOL     OW 2278   0.757   4.068   0.615  0.3381  0.1679 -0.3464
  213SOL    HW1 2279   0.680   4.110   0.576 -0.4844 -1.2261 -0.3136
  213SOL    HW2 2280   0.826   4.081   0.550 -0.2379  0.4242 -0.9281
  214SOL     OW 2281   5.920   2.044   1.923  0.2966  0.3645 -0.3819
  214SOL    HW1 2282   5.876   2.063   2.006  1.1527  2.8872 -0.4073
  214SOL    HW2 2283   5.850   2.045   1.858 -0.0522  1.0076 -0.0095
  215SOL     OW 2284   0.788   5.005   2.393 -0.5311  0.0958 -0.1818
  215SOL    HW1 2285   0.696   5.023   2.377 -0.7697 -1.5927 -0.8572
  215SOL    HW2 2286   0.800   5.024   2.486 -1.7747 -0.4828  0.1119
  216SOL     OW 2287   2.030   5.324   4.068 -0.8847  0.1423  0.5601
  216SOL    HW1 2288   1.996   5.414   4.063 -1.0143  0.1459  1.3407
  216SOL    HW2 2289   1.966   5.278   4.123  0.1576  0.0499  1.7280
  217SOL     OW 2290   2.804   6.543   1.380 -0.8356  0.4619  0.1291
  217SOL    HW1 2291   2.801   6.639   1.378 -1.6085  0.4354 -0.5343
  217SOL    HW2 2292   2.831   6.518   1.291  0.1697  0.0764  0.5288
  218SOL     OW 2293   5.149   5.909   0.878  0.1131 -0.2291  0.4157
  218SOL    HW1 2294   5.155   5.990   0.828 -0.6555 -0.5678 -0.2484
  218SOL    HW2 2295   5.061   5.876   0.860  1.5395 -3.1309 -2.4228
  219SOL     OW 2296   2.393   4.364   0.246 -0.8364 -0.0595  0.3446
  219SOL    HW1 2297   2.405   4.366   0.151  0.6604 -1.2061  0.4623
  219SOL    HW2 2298   2.391   4.456   0.272  0.8934  0.2744 -0.5774
  220SOL     OW 2299   0.898   1.700   2.240 -0.2704  0.1235  0.5515
  220SOL    HW1 2300   0.850   1.770   2.195  0.9520  0.8246  0.3033
  220SOL    HW2 2301   0.856   1.619   2.210 -0.1913  0.6348 -1.0067
  221SOL     OW 2302   0.414   3.550   1.732 -0.7066  0.3597  0.0612
  221SOL    HW1 2303   0.323   3.523   1.745 -0.7811  0.2739 -0.6077
  221SOL    HW2 2304   0.418   3.577   1.640  0.3904 -1.4596 -0.4888
  222SOL     OW 2305   2.765   3.866   0.848 -0.3653 -0.4046 -0.0036
  222SOL    HW1 2306   2.838   3.817   0.886  2.0028  0.7460 -2.6867
  222SOL    HW2 2307   2.797   3.956   0.840 -1.2669 -0.2351 -2.9930
  223SOL     OW 2308   2.538   0.145   4.584  0.4085  0.0197  0.3273
  223SOL    HW1 2309   2.460   0.188   4.548  1.8979  1.9092 -0.8724
  223SOL    HW2 2310   2.549   0.185   4.670 -1.2446 -2.0446  1.5962
  224SOL     OW 2311   5.569   5.493   1.098  0.0590  0.1691  0.3493
  224SOL    HW1 2312   5.594   5.410   1.138 -0.2239  0.3874  0.9936
  224SOL    HW2 2313   5.510   5.467   1.026  0.9333 -0.2479 -0.2409
  225SOL     OW 2314   2.468   2.377   2.834  0.1697 -0.1835 -0.7026
  225SOL    HW1 2315   2.502   2.467   2.839 -1.0545  0.2731  0.1041
  225SOL    HW2 2316   2.525   2.333   2.772  0.4390  1.3255 -1.5850
  226SOL     OW 2317   5.655   0.264   1.522 -0.0872  0.0315  0.0246
  226SOL    HW1 2318   5.580   0.257   1.463  0.7231  0.4877 -1.0994
  226SOL    HW2 2319   5.625   0.224   1.604 -1.5550  0.2371 -0.3808
  227SOL     OW 2320   5.578   5.833   2.995 -0.1568  0.5637 -0.0350
  227SOL    HW1 2321   5.565   5.799   3.083  0.5128  1.3300  0.3728
  227SOL    HW2 2322   5.672   5.824   2.979 -0.1860  0.9648 -0.4486
  228SOL     OW 2323   3.142   0.332   4.075  0.3156 -0.1997 -0.1413
  228SOL    HW1 2324   3.167   0.369   3.990  3.7743 -2.0907 -0.1378
  228SOL    HW2 2325   3.104   0.247   4.054  0.1695 -0.2132  0.1781
  229SOL     OW 2326   2.562   0.329   1.610  0.4451  0.2004 -0.6427
  229SOL    HW1 2327   2.621   0.347   1.683  1.6689  0.1387 -1.5840
  229SOL    HW2 2328   2.506   0.258   1.642 -0.1677  1.2931  0.8154
  230SOL     OW 2329   2.523   4.419   0.913  0.0998  0.4712  0.6659
  230SOL    HW1 2330   2.582   4.494   0.922  1.1742  0.0804 -2.0846
  230SOL    HW2 2331   2.558   4.354   0.974  2.7638  0.1633 -1.0403
  231SOL     OW 2332   3.583   5.938   1.642 -0.0497 -0.6527  0.0937
  231SOL    HW1 2333   3.492   5.913   1.655 -0.6724 -0.2637 -2.8627
  231SOL    HW2 2334   3.580   6.030   1.615  1.4074 -0.1383  1.4670
  232SOL     OW 2335   4.689   6.208   3.458 -0.6177 -0.2374  0.5668
  232SOL    HW1 2336   4.646   6.260   3.390 -2.1223 -0.6254  1.1677
  232SOL    HW2 2337   4.779   6.240   3.459 -0.9439  0.8283 -0.5637
  233SOL     OW 2338   4.786   3.086   2.079  0.0176 -0.2904  0.7014
  233SOL    HW1 2339   4.735   3.030   2.022 -0.0159 -0.7750  1.2062
  233SOL    HW2 2340   4.869   3.098   2.032 -0.0416 -0.6122  0.5122
  234SOL     OW 2341   1.153   4.868   0.427  0.0341 -0.4434 -0.6276
  234SOL    HW1 2342   1.127   4.915   0.348 -0.7390 -0.2962 -0.3031
  234SOL    HW2 2343   1.243   4.841   0.411  0.4101  0.9187 -0.9391
  235SOL     OW 2344   4.786   5.503   1.422 -0.5367 -0.3492  0.2238
  235SOL    HW1 2345   4.878   5.526   1.432 -0.6186 -0.1897  0.6657
  235SOL    HW2 2346   4.768   5.443   1.495 -0.8436 -0.1709  0.3006
  236SOL     OW 2347   1.558   3.572   0.236 -0.4292  0.1632  0.7642
  236SOL    HW1 2348   1.471   3.611   0.244 -0.0330  0.9239  1.5445
  236SOL    HW2 2349   1.552   3.489   0.283 -1.6101 -1.3966 -1.8645
  237SOL     OW 2350   2.185   2.406   3.832 -0.3286  0.7448  0.9682
  237SOL    HW1 2351   2.194   2.463   3.755  0.1502 -1.5935 -0.8326
  237SOL    HW2 2352   2.092   2.409   3.853 -0.8695 -0.1761 -1.0802
  238SOL     OW 2353   2.174   1.157   2.387  1.0415 -0.6479  0.4008
  238SOL    HW1 2354   2.135   1.070   2.384  1.2287 -0.7068 -0.6597
  238SOL    HW2 2355   2.251   1.147   2.444  2.2562 -1.6925 -1.3362
  239SOL     OW 2356   0.732   1.262   0.391  0.0010 -0.3264  0.3335
  239SOL    HW1 2357   0.700   1.344   0.353 -0.5514 -1.0897 -0.9557
  239SOL    HW2 2358   0.827   1.272   0.395 -0.1038  0.5682  0.6969
  240SOL     OW 2359   0.601   4.634   0.170 -0.0942  0.4471  0.4561
  240SOL    HW1 2360   0.576   4.640   0.077 -0.5058 -0.5824  0.4788
  240SOL    HW2 2361   0.580   4.720   0.206  0.0603  0.8572 -0.4065
  241SOL     OW 2362   6.563   3.477   0.964  0.4150  0.4562 -0.5902
  241SOL    HW1 2363   6.570   3.570   0.943  2.3461  0.6294  0.5599
  241SOL    HW2 2364   6.647   3.440   0.937  0.6987 -0.4193  1.3275
  242SOL     OW 2365   6.368   5.603   3.708  0.7210 -0.3457 -0.0179
  242SOL    HW1 2366   6.423   5.668   3.753 -0.3880 -0.4495  1.5284
  242SOL    HW2 2367   6.345   5.646   3.625 -0.6034  1.6221  1.2668
  243SOL     OW 2368   2.016   5.770   4.493 -0.1440 -0.2750 -0.7039
  243SOL    HW1 2369   1.959   5.702   4.530 -1.5214  1.1358 -0.0966
  243SOL    HW2 2370   2.042   5.735   4.408 -1.7388 -1.1179 -0.9016
  244SOL     OW 2371   0.097   0.944   4.136  0.1204  0.3094  0.0997
  244SOL    HW1 2372   0.056   0.890   4.070 -0.4954 -0.1922  0.8765
  244SOL    HW2 2373   0.144   0.883   4.193 -1.8788  0.3440  1.9225
  245SOL     OW 2374   0.456   0.470   2.966 -0.5043  0.5383  0.4657
  245SOL    HW1 2375   0.492   0.432   3.046 -0.5648 -0.4190  0.0591
  245SOL    HW2 2376   0.461   0.399   2.902 -1.3272  0.9954 -0.1234
  246SOL     OW 2377   1.785   6.011   1.382  0.1442 -0.0566  0.1393
  246SOL    HW1 2378   1.693   5.987   1.394  0.3030 -0.4350  0.6363
  246SOL    HW2 2379   1.810   6.052   1.465 -0.0142  1.5313 -0.5547
  247SOL     OW 2380   6.197   3.235   3.558 -0.0640 -0.1526  0.0566
  247SOL    HW1 2381   6.145   3.156   3.544 -1.4958  0.3580  2.1414
  247SOL    HW2 2382   6.214   3.269   3.470 -2.5573 -0.7828 -0.7231
  248SOL     OW 2383   2.158   3.762   4.537  0.2069 -0.5063 -0.4119
  248SOL    HW1 2384   2.198   3.704   4.602 -2.0284 -1.2076  0.4295
  248SOL    HW2 2385   2.149   3.708   4.459 -0.2077 -0.7477 -0.2031
  249SOL     OW 2386   6.310   3.129   4.479 -0.4497 -0.4432 -0.0246
  249SOL    HW1 2387   6.229   3.081   4.499  0.3861 -1.9662 -0.1138
  249SOL    HW2 2388   6.379   3.076   4.519  0.7028 -0.2910 -1.7195
  250SOL     OW 2389   4.640   2.514   2.438 -0.0463 -0.5668  0.3376
  250SOL    HW1 2390   4.646   2.590   2.382  1.8573 -0.7137  0.2516
  250SOL    HW2 2391   4.549   2.512   2.468 -0.1879  1.5947  0.1805
  251SOL     OW 2392   6.047   5.465   4.346  0.0926  0.5133  0.4698
  251SOL    HW1 2393   6.138   5.438   4.356 -0.0224  0.4430  1.4767
  251SOL    HW2 2394   6.023   5.437   4.258  0.5819 -0.8598  0.7499
  252SOL     OW 2395   0.268   5.547   1.095 -0.3861 -0.1048 -0.8892
  252SOL    HW1 2396   0.277   5.617   1.031 -1.4223  0.1941 -0.7200
  252SOL    HW2 2397   0.284   5.588   1.179  1.3538 -0.5748 -0.9445
  253SOL     OW 2398   2.281   3.791   2.072  0.4622  0.2053 -0.7094
  253SOL    HW1 2399   2.281   3.711   2.126 -3.0911  1.8037  2.1067
  253SOL    HW2 2400   2.302   3.861   2.134  1.1316  1.7348 -2.5842
  254SOL     OW 2401   5.003   5.927   4.218  0.1682 -0.1509 -0.3637
  254SOL    HW1 2402   5.053   5.938   4.300 -2.0980 -0.5425  1.1550
  254SOL    HW2 2403   5.063   5.957   4.150  2.8065 -1.4194  1.2232
  255SOL     OW 2404   1.070   1.513   0.983  0.6672  0.4133 -0.5459
  255SOL    HW1 2405   1.085   1.567   0.906  0.3160  2.1781  0.5829
  255SOL    HW2 2406   1.121   1.555   1.052 -0.3969 -0.1251  0.5992
  256SOL     OW 2407   5.170   1.376   0.567  0.4151 -0.1644  0.4186
  256SOL    HW1 2408   5.120   1.303   0.605 -2.3397  1.8283  0.9423
  256SOL    HW2 2409   5.142   1.379   0.476  1.2923 -0.3326  0.1318
  257SOL     OW 2410   2.392   6.099   2.270  0.6164  0.0366 -0.3359
  257SOL    HW1 2411   2.482   6.090   2.299  0.3598  3.6480  2.2311
  257SOL    HW2 2412   2.339   6.076   2.346 -0.6105 -0.7230 -1.3770
  258SOL     OW 2413   5.169   1.986   2.904 -0.3186 -0.4619 -0.0653
  258SOL    HW1 2414   5.195   2.036   2.981 -0.4380  0.8817 -0.8596
  258SOL    HW2 2415   5.251   1.952   2.869  0.1681  1.6014 -1.1031
  259SOL     OW 2416   1.094   4.116   2.107  0.1915 -0.2603 -0.3559
  259SOL    HW1 2417   1.135   4.110   2.194 -0.2154  1.1362 -0.0366
  259SOL    HW2 2418   1.167   4.111   2.046  0.5519 -0.6031  0.0896
  260SOL     OW 2419   4.120   3.851   1.279  0.2109  0.4437 -0.0064
  260SOL    HW1 2420   4.114   3.758   1.257 -0.9756 -0.0732  2.2181
  260SOL    HW2 2421   4.044   3.891   1.236  0.8119  0.4483 -1.0998
  261SOL     OW 2422   4.514   5.317   2.570  0.3229  0.5036 -0.2260
  261SOL    HW1 2423   4.548   5.403   2.598  1.3947  0.2048 -0.5378
  261SOL    HW2 2424   4.557   5.302   2.485  1.1812 -0.9123  0.4227
  262SOL     OW 2425   5.189   5.927   3.980  0.0970 -0.1201 -0.0433
  262SOL    HW1 2426   5.151   5.959   3.898 -1.3301  0.0014  0.6349
  262SOL    HW2 2427   5.232   6.004   4.017 -0.5185  0.2088  0.0106
  263SOL     OW 2428   0.796   0.846   2.261  0.1238  0.2117  0.2399
  263SOL    HW1 2429   0.867   0.909   2.251 -0.5231  0.5719 -3.9131
  263SOL    HW2 2430   0.827   0.767   2.217 -0.9558 -0.6575  0.9772
  264SOL     OW 2431   3.837   6.512   1.347  0.3001  0.0891 -0.0776
  264SOL    HW1 2432   3.927   6.519   1.316  1.2913 -1.6230  2.1827
  264SOL    HW2 2433   3.805   6.430   1.311 -0.2263  0.4765 -0.5112
  265SOL     OW 2434   4.087   3.844   0.920 -0.0748  0.3760 -0.3452
  265SOL    HW1 2435   4.090   3.924   0.972  0.6201 -1.1293  2.0890
  265SOL    HW2 2436   4.178   3.819   0.908 -0.1955 -2.2944  2.8258
  266SOL     OW 2437   2.177   0.055   2.339  0.0689 -0.3964 -0.1188
  266SOL    HW1 2438   2.177   0.051   2.244 -0.4296 -2.3472 -0.0777
  266SOL    HW2 2439   2.088   0.081   2.362 -0.4980 -2.1558 -0.1769
  267SOL     OW 2440   2.305   1.751   1.872  0.3961  0.5341 -0.1021
  267SOL    HW1 2441   2.239   1.814   1.901 -0.0043  0.7122 -1.3347
  267SOL    HW2 2442   2.285   1.671   1.921  1.0621  1.4071  1.6606
  268SOL     OW 2443   4.529   0.991   1.534 -0.0279  0.1881 -0.3049
  268SOL    HW1 2444   4.531   1.037   1.618  1.7368 -0.2465 -0.0671
  268SOL    HW2 2445   4.618   0.960   1.522 -0.8508 -2.1494 -1.0312
  269SOL     OW 2446   5.239   5.877   2.245 -0.2930 -0.6338 -0.0840
  269SOL    HW1 2447   5.257   5.880   2.151  1.1653 -0.3276  0.1686
  269SOL    HW2 2448   5.174   5.808   2.255  0.1350 -1.2429 -1.2395
  270SOL     OW 2449   3.534   1.684   3.313 -0.2288 -0.1416 -0.2160
  270SOL    HW1 2450   3.505   1.594   3.325  0.4453 -0.2996  0.2937
  270SOL    HW2 2451   3.500   1.731   3.390 -0.4388  0.0033 -0.3961
  271SOL     OW 2452   4.503   1.124   0.278  0.2142 -0.1915  0.2563
  271SOL    HW1 2453   4.529   1.081   0.197  0.3183  0.0726  0.1469
  271SOL    HW2 2454   4.552   1.078   0.346  1.3913  0.6341 -0.0003
  272SOL     OW 2455   2.827   2.823   1.400  0.4708 -0.2977 -0.0414
  272SOL    HW1 2456   2.810   2.735   1.365  0.9036 -0.3811 -0.0500
  272SOL    HW2 2457   2.750   2.844   1.453 -1.9722  1.2681 -3.7778
  273SOL     OW 2458   3.287   1.916   3.071 -0.4228 -0.2584  0.1134
  273SOL    HW1 2459   3.346   1.917   2.996  0.3537 -2.3386  0.6114
  273SOL    HW2 2460   3.342   1.941   3.146 -0.4955 -0.9051  0.3884
  274SOL     OW 2461   4.012   6.261   1.837 -0.2395 -0.1519  0.4199
  274SOL    HW1 2462   3.928   6.216   1.825  1.0627 -2.2516 -1.5457
  274SOL    HW2 2463   4.026   6.260   1.932 -2.9277  1.3274  0.9309
  275SOL     OW 2464   3.066   1.801   0.034 -0.0817  0.4746 -0.0756
  275SOL    HW1 2465   3.104   1.853  -0.037 -0.1245 -0.0920 -0.5262
  275SOL    HW2 2466   2.972   1.803   0.017 -0.2234  1.4130  0.7201
  276SOL     OW 2467   5.012   0.799   0.745  0.1762  0.2642 -0.0708
  276SOL    HW1 2468   4.994   0.753   0.663 -0.5663  0.4165  0.0031
  276SOL    HW2 2469   5.047   0.733   0.803  0.2239  0.0454 -0.3468
  277SOL     OW 2470   0.683   4.959   1.129  0.1016  0.2093 -0.1017
  277SOL    HW1 2471   0.747   4.952   1.058 -0.8093 -0.6120 -0.8703
  277SOL    HW2 2472   0.641   4.873   1.131 -2.7353  1.4524 -1.3097
  278SOL     OW 2473   1.593   3.628   1.516 -0.2974  0.3012 -0.1141
  278SOL    HW1 2474   1.581   3.533   1.515  1.3673  0.0428 -0.0484
  278SOL    HW2 2475   1.675   3.642   1.469 -0.5446  1.7216 -0.1762
  279SOL     OW 2476   1.053   6.473   1.941 -0.2136  0.0788  0.5173
  279SOL    HW1 2477   1.103   6.542   1.986  1.2717 -0.8087  0.3090
  279SOL    HW2 2478   1.107   6.394   1.951 -2.5967 -1.4860  2.1396
  280SOL     OW 2479   5.666   5.385   1.931 -0.0533  0.0095 -0.1707
  280SOL    HW1 2480   5.732   5.322   1.900 -0.6727  0.1734 -1.9310
  280SOL    HW2 2481   5.596   5.330   1.966  0.4072 -0.2002  0.4414
  281SOL     OW 2482   1.367   6.150   1.695  0.6095 -0.3798 -0.0283
  281SOL    HW1 2483   1.286   6.193   1.722  0.3139  0.6624 -2.3487
  281SOL    HW2 2484   1.341   6.061   1.672  0.5612 -0.7342  1.3164
  282SOL     OW 2485   2.798   3.681   3.276 -0.8978 -1.0570 -0.3986
  282SOL    HW1 2486   2.836   3.633   3.350 -0.1492  1.1260  0.7294
  282SOL    HW2 2487   2.871   3.696   3.217 -0.9123 -0.4972 -0.2783
  283SOL     OW 2488   3.115   3.591   2.151  0.1696  0.0078  0.1038
  283SOL    HW1 2489   3.181   3.542   2.199  0.9032 -0.3128 -1.2030
  283SOL    HW2 2490   3.149   3.597   2.062 -0.9139  1.0452 -0.2628
  284SOL     OW 2491   6.100   2.830   0.180 -0.0797  0.1649  0.0620
  284SOL    HW1 2492   6.092   2.736   0.196 -0.3747 -0.0034 -0.9940
  284SOL    HW2 2493   6.178   2.838   0.124 -0.2399  0.5140 -0.1114
  285SOL     OW 2494   0.969   1.645   1.839  0.2109  1.0799 -0.6346
  285SOL    HW1 2495   0.949   1.727   1.884 -1.4361  0.6422 -0.5041
  285SOL    HW2 2496   0.971   1.669   1.746  1.7302  1.6153 -0.4980
  286SOL     OW 2497   3.461   6.167   1.228  0.2084  0.0487  0.2684
  286SOL    HW1 2498   3.392   6.134   1.286  1.1164 -0.7933  0.9114
  286SOL    HW2 2499   3.459   6.262   1.239 -1.5983  0.1420 -0.6170
  287SOL     OW 2500   6.452   0.362   3.110  0.3443 -0.0876 -0.5112
  287SOL    HW1 2501   6.478   0.434   3.052 -0.4213  1.0920  0.5554
  287SOL    HW2 2502   6.533   0.336   3.153  1.1010 -1.5445 -2.6243
  288SOL     OW 2503   5.255   0.709   0.183 -0.0627 -0.0930  0.3532
  288SOL    HW1 2504   5.217   0.709   0.271 -0.5208 -1.1962  0.1610
  288SOL    HW2 2505   5.193   0.661   0.129 -1.7742  3.7415 -1.4981
  289SOL     OW 2506   5.116   6.178   1.004  0.0400  0.0007 -0.0374
  289SOL    HW1 2507   5.182   6.237   1.039  2.5267 -2.9671  0.6754
  289SOL    HW2 2508   5.135   6.173   0.910 -1.6045  1.9028 -0.5383
  290SOL     OW 2509   1.295   6.545   2.689 -0.0698  0.2636  0.3952
  290SOL    HW1 2510   1.204   6.538   2.717 -0.7500 -0.4458 -1.7638
  290SOL    HW2 2511   1.295   6.515   2.598  2.1747  1.0898  0.0351
  291SOL     OW 2512   0.625   5.656   1.323  0.4623 -0.1199 -0.4809
  291SOL    HW1 2513   0.642   5.619   1.409  0.4832 -1.0675 -0.8771
  291SOL    HW2 2514   0.530   5.649   1.312  0.3039  1.1137 -0.0581
  292SOL     OW 2515   5.293   4.919   4.013 -0.0796 -0.2431 -0.0359
  292SOL    HW1 2516   5.293   4.967   4.095  1.7190  0.1855 -0.2452
  292SOL    HW2 2517   5.218   4.955   3.964  1.0994  2.3031 -0.1271
  293SOL     OW 2518   1.163   5.241   0.728 -0.1775  0.3597  0.4569
  293SOL    HW1 2519   1.089   5.199   0.770  0.0363 -0.1449  0.3308
  293SOL    HW2 2520   1.195   5.305   0.793  1.9472 -2.3512  2.2988
  294SOL     OW 2521   6.551   5.501   0.425  0.2648  0.2826 -0.2686
  294SOL    HW1 2522   6.469   5.550   0.437  0.0382 -0.3948  1.1640
  294SOL    HW2 2523   6.617   5.554   0.470  0.7685  1.1070 -1.8838
  295SOL     OW 2524   6.007   0.504   3.155 -0.0175  0.9931 -0.2662
  295SOL    HW1 2525   5.966   0.585   3.184 -1.6702 -0.1308  0.6929
  295SOL    HW2 2526   6.084   0.532   3.106 -0.7737  3.1309 -0.3115
  296SOL     OW 2527   4.506   3.923   1.802 -0.1194  0.5833  0.1735
  296SOL    HW1 2528   4.583   3.873   1.774 -0.5771  0.0089 -0.0902
  296SOL    HW2 2529   4.516   4.008   1.760 -0.6859 -0.1872 -1.6259
  297SOL     OW 2530   2.426   3.916   4.106 -0.6014 -0.1708  0.0790
  297SOL    HW1 2531   2.365   3.968   4.055  2.3554  3.4950 -0.1625
  297SOL    HW2 2532   2.491   3.979   4.138  1.8838 -3.3881  2.0912
  298SOL     OW 2533   2.469   5.221   0.875 -0.8228  0.1763  0.4969
  298SOL    HW1 2534   2.400   5.215   0.942  1.2872 -3.7198  2.6453
  298SOL    HW2 2535   2.444   5.156   0.809  0.1911 -0.4561  0.7221
  299SOL     OW 2536   2.215   6.471   1.753  0.4210  0.0142 -0.3050
  299SOL    HW1 2537   2.277   6.399   1.740  0.1754 -0.0576 -1.1516
  299SOL    HW2 2538   2.268   6.550   1.741  1.1197  0.0740  2.4745
  300SOL     OW 2539   3.724   2.160   2.324 -0.0706 -0.0288  0.1191
  300SOL    HW1 2540   3.737   2.213   2.245  0.7175  0.1472  0.3656
  300SOL    HW2 2541   3.770   2.078   2.305 -2.4282 -1.2332 -0.8265
  301SOL     OW 2542   2.532   0.970   2.250 -0.2912 -0.1808 -0.7023
  301SOL    HW1 2543   2.440   0.995   2.253 -1.1468 -3.1013  1.5744
  301SOL    HW2 2544   2.578   1.046   2.286 -1.8319  1.0692 -1.2427
  302SOL     OW 2545   5.348   6.122   0.563  0.6167 -0.1266  0.0182
  302SOL    HW1 2546   5.301   6.084   0.489  0.8234 -0.8080  0.2363
  302SOL    HW2 2547   5.290   6.109   0.638  0.6351  0.0961  0.0722
  303SOL     OW 2548   3.593   5.253   4.627 -0.3731  0.5275 -0.1274
  303SOL    HW1 2549   3.535   5.254   4.703 -1.9018 -0.7600 -1.1986
  303SOL    HW2 2550   3.573   5.334   4.580 -2.1043 -0.3180 -0.9774
  304SOL     OW 2551   1.388   2.143   3.814  0.2399  0.1050 -0.2195
  304SOL    HW1 2552   1.331   2.179   3.746  1.9606 -1.0530 -2.4110
  304SOL    HW2 2553   1.388   2.049   3.798 -0.9655 -0.5461  2.8206
  305SOL     OW 2554   0.530   3.995   2.166 -0.2934  0.6233  0.0831
  305SOL    HW1 2555   0.545   4.027   2.256  0.0336 -0.9775  0.6262
  305SOL    HW2 2556   0.616   4.000   2.125 -0.2343  0.4202  0.1800
  306SOL     OW 2557   0.709   1.195   2.290 -0.6419  0.2901 -0.0548
  306SOL    HW1 2558   0.620   1.180   2.323  0.4074 -0.1714  2.8065
  306SOL    HW2 2559   0.759   1.120   2.322  1.3150  1.8355  0.6657
  307SOL     OW 2560   1.483   3.511   2.091 -0.1890 -0.0684 -0.6224
  307SOL    HW1 2561   1.460   3.467   2.172  1.0334 -0.8998 -0.7032
  307SOL    HW2 2562   1.426   3.472   2.025 -1.8919  1.3169 -0.0284
  308SOL     OW 2563   0.741   1.191   1.726  0.3362  0.1058  0.0822
  308SOL    HW1 2564   0.788   1.234   1.654 -0.9201  0.9832 -0.2624
  308SOL    HW2 2565   0.667   1.250   1.744 -0.7460 -1.3234  0.4508
  309SOL     OW 2566   1.707   6.301   2.581  0.0615  0.6759  0.4256
  309SOL    HW1 2567   1.691   6.379   2.528  0.8698 -0.1668 -1.1246
  309SOL    HW2 2568   1.642   6.306   2.651 -0.6816  2.1230 -0.3214
  310SOL     OW 2569   6.395   0.260   3.725 -0.4394  0.0363 -0.0062
  310SOL    HW1 2570   6.443   0.228   3.801 -0.0807 -1.5803 -0.8719
  310SOL    HW2 2571   6.453   0.243   3.651 -0.8676  1.3941 -0.6906
  311SOL     OW 2572   4.862   1.663   3.456 -0.6918  0.4071 -0.2547
  311SOL    HW1 2573   4.815   1.708   3.387 -2.1423  0.6927  0.8674
  311SOL    HW2 2574   4.871   1.573   3.425  0.0348  0.8575 -1.4370
  312SOL     OW 2575   0.964   1.298   3.300  0.2483 -0.0731  0.2401
  312SOL    HW1 2576   1.018   1.220   3.309 -0.6620 -0.5221  2.7290
  312SOL    HW2 2577   0.992   1.356   3.371 -1.0818  0.5681  0.2886
  313SOL     OW 2578   1.264   4.733   2.575 -0.1947  0.0995 -0.4503
  313SOL    HW1 2579   1.215   4.814   2.562  1.1024  0.9535 -0.2526
  313SOL    HW2 2580   1.238   4.703   2.662  1.0496  1.6249  0.5160
  314SOL     OW 2581   0.205   3.386   2.518 -0.1576  0.2451 -0.1127
  314SOL    HW1 2582   0.299   3.378   2.532 -0.1513  0.2547 -0.1478
  314SOL    HW2 2583   0.196   3.402   2.424 -0.4429 -3.6671 -0.8918
  315SOL     OW 2584   4.179   3.158   0.244 -0.5609 -0.2274 -0.2011
  315SOL    HW1 2585   4.216   3.209   0.172 -2.2598  0.7712 -0.4052
  315SOL    HW2 2586   4.118   3.098   0.203 -0.4486 -0.6807  0.2834
  316SOL     OW 2587   3.232   2.344   1.111 -0.4899  0.3379  1.0425
  316SOL    HW1 2588   3.180   2.272   1.076 -1.0785  1.1718  0.1817
  316SOL    HW2 2589   3.319   2.330   1.073 -0.4820 -0.1555  1.2269
  317SOL     OW 2590   6.160   1.046   3.733  0.2506  0.2396 -0.2777
  317SOL    HW1 2591   6.173   1.077   3.643  0.1589  1.0440 -0.0224
  317SOL    HW2 2592   6.201   1.114   3.787  0.2690 -0.2196  0.2897
  318SOL     OW 2593   1.431   4.096   0.949  0.6854  0.0472 -0.1044
  318SOL    HW1 2594   1.350   4.055   0.921 -0.6209  1.1675  1.7996
  318SOL    HW2 2595   1.470   4.131   0.869  0.3653 -2.2469 -1.3324
  319SOL     OW 2596   3.979   5.880   3.546 -0.2316  0.4845  0.4515
  319SOL    HW1 2597   4.024   5.964   3.535  2.1899 -0.6356  1.1174
  319SOL    HW2 2598   3.977   5.841   3.459  2.1699 -0.3736  0.7068
  320SOL     OW 2599   2.782   2.699   3.753  0.0096 -0.2584  0.4188
  320SOL    HW1 2600   2.787   2.611   3.718 -1.8857 -0.1654 -0.1843
  320SOL    HW2 2601   2.831   2.695   3.836 -1.3956 -2.2888  1.2191
  321SOL     OW 2602   3.500   0.830   3.243 -0.0997  0.1666  0.4963
  321SOL    HW1 2603   3.493   0.924   3.227 -2.2310  0.1540  0.9586
  321SOL    HW2 2604   3.590   0.808   3.221 -0.0107  1.9984 -1.2428
  322SOL     OW 2605   0.340   2.540   4.461  0.2637  0.8961  0.1739
  322SOL    HW1 2606   0.298   2.508   4.541 -0.6578 -0.3304 -0.7605
  322SOL    HW2 2607   0.352   2.461   4.408 -1.6886  2.0090 -2.0610
  323SOL     OW 2608   1.097   4.936   2.957  0.1916 -0.0881 -0.3883
  323SOL    HW1 2609   1.050   4.896   3.031 -1.5884 -0.6275 -1.7356
  323SOL    HW2 2610   1.139   5.013   2.995 -1.8948  0.4988  0.9279
  324SOL     OW 2611   0.908   0.716   3.439  0.3320  0.0936 -0.0072
  324SOL    HW1 2612   0.945   0.744   3.355 -0.0617  1.4012  0.2194
  324SOL    HW2 2613   0.813   0.727   3.428  0.2809  0.3010  0.6123
  325SOL     OW 2614   0.820   5.733   4.116 -0.5324 -0.6596  0.1994
  325SOL    HW1 2615   0.828   5.694   4.203 -1.5151  0.0594  0.6325
  325SOL    HW2 2616   0.784   5.663   4.061 -1.1564 -0.7212  0.6820
  326SOL     OW 2617   2.011   6.270   1.983  0.5588  0.8001  0.1624
  326SOL    HW1 2618   2.063   6.229   1.914 -0.4692  0.2803 -0.3380
  326SOL    HW2 2619   1.942   6.207   2.001  0.7179  1.0058  1.5736
  327SOL     OW 2620   3.746   5.151   3.634  0.3243  0.2763 -0.6869
  327SOL    HW1 2621   3.800   5.228   3.647  0.9468  0.0390 -1.8046
  327SOL    HW2 2622   3.769   5.094   3.708  0.3059  0.8928 -0.1958
  328SOL     OW 2623   5.283   1.873   1.197 -0.3267  0.4910 -0.1349
  328SOL    HW1 2624   5.293   1.808   1.127  1.2888 -0.8401  1.2236
  328SOL    HW2 2625   5.348   1.847   1.263 -0.5877  2.7051  1.0943
  329SOL     OW 2626   3.351   2.491   0.520  0.5360 -0.4098 -0.0859
  329SOL    HW1 2627   3.368   2.488   0.614  0.6135 -0.1147 -0.0892
  329SOL    HW2 2628   3.256   2.479   0.513  0.3378  0.8762  0.1179
  330SOL     OW 2629   4.691   6.212   0.276 -0.1024  0.0046  0.9336
  330SOL    HW1 2630   4.781   6.199   0.305  0.3065  0.9667  0.1582
  330SOL    HW2 2631   4.689   6.178   0.186 -0.5983 -0.3111  1.0587
  331SOL     OW 2632   1.599   5.437   3.436  0.5974  0.2385  0.2681
  331SOL    HW1 2633   1.520   5.449   3.383 -0.0338 -1.5613  0.7087
  331SOL    HW2 2634   1.581   5.486   3.516 -0.9715 -1.6916  1.1768
  332SOL     OW 2635   4.589   4.834   4.221  0.2066 -0.2501 -0.3629
  332SOL    HW1 2636   4.630   4.920   4.219 -1.2645  0.4721 -0.6095
  332SOL    HW2 2637   4.661   4.773   4.240  1.7747  0.6853 -2.9313
  333SOL     OW 2638   1.864   5.518   0.771  0.0317 -0.6484  0.7585
  333SOL    HW1 2639   1.797   5.468   0.817 -0.9406  0.0888  0.1665
  333SOL    HW2 2640   1.881   5.468   0.691  0.3150 -0.9172  0.9837
  334SOL     OW 2641   4.164   3.379   1.581  0.0334  0.2809 -0.0153
  334SOL    HW1 2642   4.214   3.301   1.553  0.5398 -0.0369  1.6529
  334SOL    HW2 2643   4.073   3.356   1.564  0.2100 -0.5085  0.0295
  335SOL     OW 2644   4.207   1.440   0.456 -0.3107  0.7060 -0.0720
  335SOL    HW1 2645   4.137   1.468   0.397 -1.1119  0.9913  0.9855
  335SOL    HW2 2646   4.182   1.475   0.542  0.4251 -0.3654  0.6048
  336SOL     OW 2647   1.798   1.965   0.855  0.7408 -0.1264 -0.1888
  336SOL    HW1 2648   1.790   1.895   0.790 -2.0482  0.6571 -0.8162
  336SOL    HW2 2649   1.804   2.045   0.804 -0.2687  0.3972  0.4658
  337SOL     OW 2650   5.037   5.379   4.071 -0.1238 -0.3284 -0.2991
  337SOL    HW1 2651   4.963   5.367   4.010 -0.7695  0.1428  0.3733
  337SOL    HW2 2652   5.095   5.439   4.025 -0.0545 -0.8452 -0.9158
  338SOL     OW 2653   0.080   1.609   3.096 -0.6149  0.6199  0.0544
  338SOL    HW1 2654   0.116   1.664   3.026 -0.7414 -0.2128 -0.6799
  338SOL    HW2 2655   0.131   1.528   3.092 -1.1212  0.2739  0.4426
  339SOL     OW 2656   1.852   1.669   4.451  0.3157  0.1306  0.3755
  339SOL    HW1 2657   1.849   1.661   4.355  0.9472  2.2186  0.1217
  339SOL    HW2 2658   1.926   1.614   4.477  0.1555 -0.4375 -0.3212
  340SOL     OW 2659   6.101   0.066   0.971  0.2552  0.1913  0.2367
  340SOL    HW1 2660   6.048  -0.002   1.012  0.6067 -0.1884  0.0705
  340SOL    HW2 2661   6.170   0.018   0.924 -1.4940  0.4298 -2.8520
  341SOL     OW 2662   6.548   0.215   3.475  0.4203  0.3003  0.4312
  341SOL    HW1 2663   6.571   0.129   3.510  0.5154  0.3033  0.3771
  341SOL    HW2 2664   6.463   0.202   3.433 -0.5281  0.6862  2.1482
  342SOL     OW 2665   6.549   1.795   1.203 -0.0162  0.0926  0.6352
  342SOL    HW1 2666   6.543   1.885   1.235  1.8104  0.1575  0.9354
  342SOL    HW2 2667   6.629   1.761   1.244  0.7268 -0.8245 -1.4203
  343SOL     OW 2668   2.071   3.994   3.084  0.1221 -0.3339 -0.3592
  343SOL    HW1 2669   2.044   4.067   3.141 -0.7496 -1.0610  0.1810
  343SOL    HW2 2670   2.075   4.032   2.997 -1.9997 -0.0016 -0.3688
  344SOL     OW 2671   6.351   2.480   3.353  0.3035  0.1357 -0.0045
  344SOL    HW1 2672   6.352   2.446   3.443  0.7366  1.3945  0.4870
  344SOL    HW2 2673   6.424   2.437   3.310 -1.3679 -2.4263 -0.5583
  345SOL     OW 2674   4.328   1.148   4.256  0.9020 -0.4593  0.0431
  345SOL    HW1 2675   4.307   1.063   4.296 -1.2785  0.0111  0.0147
  345SOL    HW2 2676   4.388   1.126   4.185  1.5636 -1.7966  0.9673
  346SOL     OW 2677   3.665   6.028   3.910  0.5074  0.0791  0.0427
  346SOL    HW1 2678   3.667   6.086   3.986 -0.4686  0.9683 -0.5855
  346SOL    HW2 2679   3.591   5.969   3.927  0.4110  0.1518 -0.1192
  347SOL     OW 2680   0.768   3.034   0.367 -0.0541  0.5678  0.4330
  347SOL    HW1 2681   0.744   2.959   0.313  1.0235 -0.2292  1.0196
  347SOL    HW2 2682   0.842   3.074   0.321  1.3735 -0.5732  1.6681
  348SOL     OW 2683   3.321   6.391   0.604  0.7157 -0.3255  0.2367
  348SOL    HW1 2684   3.383   6.427   0.667 -0.6285 -0.0200  1.4658
  348SOL    HW2 2685   3.343   6.298   0.598  1.4260 -0.1748  0.4716
  349SOL     OW 2686   0.914   3.693   0.056  0.1147 -0.1221  0.0849
  349SOL    HW1 2687   0.999   3.735   0.070  0.5821 -0.7430 -0.8170
  349SOL    HW2 2688   0.934   3.601   0.042 -0.5939 -0.1096 -1.2016
  350SOL     OW 2689   1.508   2.209   3.021  0.2744  0.0367 -0.1779
  350SOL    HW1 2690   1.565   2.249   2.955  0.7817 -1.2139 -0.5305
  350SOL    HW2 2691   1.550   2.230   3.105  0.7022 -0.0178 -0.3739
  351SOL     OW 2692   1.930   2.377   1.333 -0.0783 -0.3392  0.1627
  351SOL    HW1 2693   2.012   2.377   1.382 -0.2671  2.4311  0.6139
  351SOL    HW2 2694   1.956   2.381   1.241  0.2895 -0.1506  0.2751
  352SOL     OW 2695   1.949   3.471   3.574  0.1199 -0.3535  0.1632
  352SOL    HW1 2696   1.973   3.387   3.535 -0.8212 -0.6514  0.1997
  352SOL    HW2 2697   1.871   3.498   3.525  2.0918  2.0120 -1.9710
  353SOL     OW 2698   3.890   1.081   0.066 -0.0318 -0.2298  0.2588
  353SOL    HW1 2699   3.879   0.996   0.022  1.7286 -0.2108 -0.3167
  353SOL    HW2 2700   3.801   1.109   0.087 -0.7820 -1.2833 -1.3231
  354SOL     OW 2701   0.468   4.025   2.843  0.2448 -0.4239 -0.2503
  354SOL    HW1 2702   0.390   4.015   2.899  1.0590 -2.1072  0.6534
  354SOL    HW2 2703   0.539   4.041   2.904  0.5879  1.5976 -1.1066
  355SOL     OW 2704   0.301   3.067   2.530 -0.7182 -0.0814  0.2987
  355SOL    HW1 2705   0.270   3.078   2.441 -1.4380 -2.6472  0.1646
  355SOL    HW2 2706   0.322   2.974   2.538 -0.5016  0.0912  2.7557
  356SOL     OW 2707   1.293   0.634   2.575 -0.4095 -0.4075 -0.3377
  356SOL    HW1 2708   1.200   0.630   2.600 -0.1889 -0.4916  0.4784
  356SOL    HW2 2709   1.326   0.546   2.588 -0.0588 -0.2307 -0.0031
  357SOL     OW 2710   1.962   4.635   3.598 -0.3092  0.0447  0.0276
  357SOL    HW1 2711   2.011   4.683   3.665  0.0955 -1.5650  0.9427
  357SOL    HW2 2712   1.924   4.562   3.645 -0.8639 -0.5653 -1.3327
  358SOL     OW 2713   4.258   3.395   0.541 -0.3313  0.1912  0.0929
  358SOL    HW1 2714   4.284   3.439   0.461 -0.4863  0.0347 -0.0449
  358SOL    HW2 2715   4.329   3.413   0.603 -1.0140  1.7878  0.4695
  359SOL     OW 2716   1.384   3.771   2.059 -0.0116  0.0004  0.6397
  359SOL    HW1 2717   1.362   3.679   2.070 -0.1108 -0.1575 -0.7158
  359SOL    HW2 2718   1.301   3.813   2.037  0.2626  0.1685 -0.0916
  360SOL     OW 2719   0.936   3.987   2.391 -0.4155 -0.0438 -0.0962
  360SOL    HW1 2720   1.017   3.997   2.441  0.1382  3.5743 -1.4425
  360SOL    HW2 2721   0.962   3.940   2.312  0.8141  2.3129 -1.1875
  361SOL     OW 2722   0.290   4.621   0.307 -0.4158 -0.6693 -0.0017
  361SOL    HW1 2723   0.366   4.634   0.364 -0.7851 -1.1992  0.6265
  361SOL    HW2 2724   0.316   4.549   0.249 -0.9191 -1.8065  1.1268
  362SOL     OW 2725   3.364   5.414   2.812 -0.3370  0.1644  0.9472
  362SOL    HW1 2726   3.368   5.478   2.740 -1.0604 -0.9103 -0.0748
  362SOL    HW2 2727   3.442   5.361   2.800  0.2895  0.8473  1.8285
  363SOL     OW 2728   2.615   3.242   0.371 -0.1623 -0.3216 -0.0697
  363SOL    HW1 2729   2.686   3.210   0.426 -0.9590 -1.9573  0.0639
  363SOL    HW2 2730   2.656   3.260   0.287  0.6568  0.1415  0.4103
  364SOL     OW 2731   3.515   3.414   1.520  0.3930  0.0141 -0.1658
  364SOL    HW1 2732   3.542   3.445   1.433 -0.0476  0.7234 -0.0563
  364SOL    HW2 2733   3.458   3.340   1.503  1.5999 -0.8919 -0.4296
  365SOL     OW 2734   6.120   4.189   0.697  0.6652 -0.1567 -0.4015
  365SOL    HW1 2735   6.215   4.176   0.696  1.1470  2.6484 -1.4105
  365SOL    HW2 2736   6.109   4.277   0.732 -1.6783 -0.7556  0.5457
  366SOL     OW 2737   2.870   2.940   3.597  0.6950 -0.6231 -0.3836
  366SOL    HW1 2738   2.786   2.907   3.568  1.5509 -1.0574 -2.5803
  366SOL    HW2 2739   2.909   2.869   3.648  0.4187 -1.0388 -0.7566
  367SOL     OW 2740   6.250   1.809   3.538 -0.0088 -0.7363  0.0858
  367SOL    HW1 2741   6.343   1.832   3.538  0.4490 -2.4071  1.1121
  367SOL    HW2 2742   6.230   1.790   3.630 -1.0939 -1.3881 -0.2684
  368SOL     OW 2743   6.145   0.033   4.154 -0.6827 -0.3670  0.1038
  368SOL    HW1 2744   6.226  -0.016   4.172  1.1696  2.2128 -0.6394
  368SOL    HW2 2745   6.148   0.049   4.060 -1.0902  1.3438  0.3602
  369SOL     OW 2746   4.878   5.486   4.521  0.5071 -0.3234 -0.3569
  369SOL    HW1 2747   4.815   5.549   4.557  1.1187  0.6948 -1.0191
  369SOL    HW2 2748   4.939   5.469   4.592  0.4564  0.0041 -0.2325
  370SOL     OW 2749   2.395   0.374   2.990  0.1623 -0.4041 -0.2985
  370SOL    HW1 2750   2.371   0.307   2.926  0.0969 -0.4444 -0.2321
  370SOL    HW2 2751   2.484   0.399   2.966 -0.6707  1.2839 -1.8789
  371SOL     OW 2752   5.036   2.557   2.265 -0.2973  0.5912  0.5580
  371SOL    HW1 2753   5.030   2.559   2.360  1.5570  3.1150  0.7263
  371SOL    HW2 2754   5.130   2.551   2.247 -0.6686 -1.4999 -1.2051
  372SOL     OW 2755   3.291   3.344   0.183 -0.3816  0.7002 -0.5167
  372SOL    HW1 2756   3.256   3.433   0.193  0.3099  1.1536 -1.8292
  372SOL    HW2 2757   3.386   3.356   0.178 -0.2966 -0.0727 -0.9849
  373SOL     OW 2758   1.865   6.147   4.063  0.6205 -0.0647 -0.3821
  373SOL    HW1 2759   1.925   6.166   4.135 -0.1650  1.4452 -0.0886
  373SOL    HW2 2760   1.921   6.127   3.989  1.4495 -0.8319  0.4175
  374SOL     OW 2761   1.344   3.398   1.882 -0.2508 -0.1357 -0.3705
  374SOL    HW1 2762   1.354   3.345   1.803  0.6103 -2.1070  0.9683
  374SOL    HW2 2763   1.254   3.381   1.911 -1.1292  1.8699 -1.7295
  375SOL     OW 2764   2.816   4.053   3.342 -0.0854  0.5593 -0.0553
  375SOL    HW1 2765   2.854   4.055   3.430  0.6269  1.4657 -0.3664
  375SOL    HW2 2766   2.726   4.024   3.355  0.6831 -1.6770  0.7123
  376SOL     OW 2767   0.461   0.642   4.043 -0.1550 -0.5221  0.0178
  376SOL    HW1 2768   0.514   0.588   4.102  3.7462  1.9014 -0.8924
  376SOL    HW2 2769   0.455   0.727   4.087 -1.1406  0.0090 -1.0953
  377SOL     OW 2770   3.991   3.654   1.108 -0.1836  0.5619 -0.3185
  377SOL    HW1 2771   3.902   3.628   1.082 -0.0693  0.2790 -0.4311
  377SOL    HW2 2772   4.017   3.718   1.043  0.1156 -0.1706 -0.9429
  378SOL     OW 2773   2.353   1.598   0.919  0.3010 -0.4436  0.2355
  378SOL    HW1 2774   2.332   1.617   0.828  1.3424 -1.3552 -0.2211
  378SOL    HW2 2775   2.362   1.683   0.961 -2.7124  0.0311  0.1393
  379SOL     OW 2776   1.790   2.657   4.461 -0.3871 -0.2765 -0.0186
  379SOL    HW1 2777   1.746   2.685   4.381  0.1182  0.1461 -0.1604
  379SOL    HW2 2778   1.862   2.719   4.471  0.3427 -1.1186  0.0565
  380SOL     OW 2779   1.902   3.150   1.619 -0.0509 -0.4774 -0.2824
  380SOL    HW1 2780   1.851   3.151   1.538 -0.1057  1.3627 -0.2593
  380SOL    HW2 2781   1.878   3.231   1.664  1.5733 -0.4129  0.5584
  381SOL     OW 2782   0.250   5.362   0.778 -0.4526 -0.1952 -0.8402
  381SOL    HW1 2783   0.327   5.405   0.817 -0.6349  0.0894 -0.7947
  381SOL    HW2 2784   0.194   5.434   0.751 -2.5185 -0.2770  2.6080
  382SOL     OW 2785   2.609   3.479   3.183  0.2843 -0.0685  0.7781
  382SOL    HW1 2786   2.683   3.532   3.211 -0.1642  0.6718  0.5851
  382SOL    HW2 2787   2.533   3.537   3.192 -0.0279 -0.1887 -0.7986
  383SOL     OW 2788   3.638   1.128   1.285  1.0480  0.4569 -0.7090
  383SOL    HW1 2789   3.545   1.115   1.307  0.9396 -2.4922 -2.3968
  383SOL    HW2 2790   3.640   1.212   1.239 -0.6687  0.8905 -0.0723
  384SOL     OW 2791   2.998   5.377   1.297 -0.3300  0.6043  0.3568
  384SOL    HW1 2792   2.903   5.379   1.310 -0.7438 -5.4218  1.4777
  384SOL    HW2 2793   3.009   5.352   1.205  0.3136  2.2515 -0.0458
  385SOL     OW 2794   3.261   4.609   0.736 -0.4378  0.4917  0.1931
  385SOL    HW1 2795   3.271   4.532   0.681  0.0717  1.5477 -1.2402
  385SOL    HW2 2796   3.179   4.594   0.784 -0.7662 -0.5624 -0.6630
  386SOL     OW 2797   4.573   5.245   0.965 -0.1808  0.3513  0.1771
  386SOL    HW1 2798   4.596   5.272   1.054 -0.5895  2.8061 -0.3704
  386SOL    HW2 2799   4.495   5.190   0.975 -0.4408  0.9113  1.3232
  387SOL     OW 2800   1.862   1.893   2.061 -0.3991 -0.4812  0.0331
  387SOL    HW1 2801   1.859   1.982   2.027  0.3397 -0.7623 -0.7957
  387SOL    HW2 2802   1.802   1.894   2.136 -0.5950  0.6371 -0.1231
  388SOL     OW 2803   6.267   6.354   1.305 -0.1339 -0.4155  0.5820
  388SOL    HW1 2804   6.205   6.282   1.321  0.3964 -0.4861  2.7111
  388SOL    HW2 2805   6.223   6.431   1.340 -0.2840  0.1311 -0.7833
  389SOL     OW 2806   0.406   2.691   3.134 -0.2463  0.6677 -0.2185
  389SOL    HW1 2807   0.496   2.716   3.152 -0.4962  2.3264 -1.1005
  389SOL    HW2 2808   0.373   2.657   3.217  0.9044  0.9017  0.3450
  390SOL     OW 2809   3.938   2.212   2.168  0.2363  0.3958 -0.0155
  390SOL    HW1 2810   3.920   2.304   2.145  1.1652  0.4244 -0.6855
  390SOL    HW2 2811   4.003   2.184   2.104 -2.1661 -1.6674 -1.7411
  391SOL     OW 2812   5.413   4.217   1.955  0.2244 -0.2604  0.3359
  391SOL    HW1 2813   5.471   4.292   1.944 -1.2516  0.8587 -0.2131
  391SOL    HW2 2814   5.471   4.142   1.957  1.7268  0.8566  0.4394
  392SOL     OW 2815   5.074   6.400   2.165  0.6001  0.0101  0.1664
  392SOL    HW1 2816   5.165   6.406   2.194  0.4001 -1.7785  1.3016
  392SOL    HW2 2817   5.051   6.308   2.174 -0.7277  0.0320 -2.0623
  393SOL     OW 2818   1.628   1.202   2.031  0.7600 -0.4117  0.5559
  393SOL    HW1 2819   1.576   1.267   2.077  0.1291 -3.1048  4.0758
  393SOL    HW2 2820   1.573   1.173   1.959 -0.3579  0.5624  0.9877
  394SOL     OW 2821   0.873   4.753   2.564  0.5966  0.1518 -0.4673
  394SOL    HW1 2822   0.832   4.787   2.484 -0.0588  1.4811  0.3965
  394SOL    HW2 2823   0.967   4.768   2.550  0.4071  1.3852 -0.5584
  395SOL     OW 2824   5.305   4.912   1.589  0.0703  0.1059 -0.1147
  395SOL    HW1 2825   5.215   4.890   1.565  0.1290 -0.4778  0.1845
  395SOL    HW2 2826   5.359   4.860   1.528  0.2272 -1.5454  1.3525
  396SOL     OW 2827   2.314   1.320   3.349 -0.4462  0.2619 -0.5598
  396SOL    HW1 2828   2.302   1.315   3.254 -4.3292 -0.2133 -0.1876
  396SOL    HW2 2829   2.344   1.233   3.374  0.2842  0.2906 -1.2835
  397SOL     OW 2830   3.898   2.142   1.756  0.2857  0.2795  0.4081
  397SOL    HW1 2831   3.974   2.147   1.814  0.2463  1.6896  0.3902
  397SOL    HW2 2832   3.842   2.215   1.784 -0.6847 -0.2528 -0.0963
  398SOL     OW 2833   3.359   6.424   3.804  0.0851 -0.8047 -0.2512
  398SOL    HW1 2834   3.301   6.460   3.738  0.9255  0.1156 -0.5233
  398SOL    HW2 2835   3.447   6.447   3.774  0.5268 -1.0820  0.7687
  399SOL     OW 2836   2.490   4.978   1.175 -0.0362  0.5074  0.2893
  399SOL    HW1 2837   2.404   4.954   1.142 -0.3220  1.0179  0.6459
  399SOL    HW2 2838   2.476   5.061   1.220  0.5007  0.2336  0.9766
  400SOL     OW 2839   4.517   2.795   1.297 -0.1086 -0.0355  0.3958
  400SOL    HW1 2840   4.546   2.845   1.222  1.0172  1.7967  1.9609
  400SOL    HW2 2841   4.529   2.854   1.372  1.0631 -2.5334  2.3424
  401SOL     OW 2842   3.935   6.517   0.237  0.5209  0.3084 -0.0066
  401SOL    HW1 2843   3.909   6.575   0.309  0.9331  0.4716  0.0140
  401SOL    HW2 2844   4.001   6.459   0.276 -0.2046 -0.4706  0.0890
  402SOL     OW 2845   5.424   5.576   1.401 -0.7318  0.1280 -0.2817
  402SOL    HW1 2846   5.470   5.621   1.330 -0.6107 -0.1179 -0.3614
  402SOL    HW2 2847   5.331   5.589   1.382 -0.7312 -1.0400 -1.2235
  403SOL     OW 2848   1.616   2.508   4.156  0.0681 -0.0761  0.1206
  403SOL    HW1 2849   1.649   2.423   4.184 -0.0515 -1.2847 -2.9893
  403SOL    HW2 2850   1.572   2.491   4.073 -2.1206  2.6605  0.5274
  404SOL     OW 2851   0.830   4.261   0.106 -0.1216  0.3195  0.1830
  404SOL    HW1 2852   0.787   4.200   0.045 -0.2197 -0.2995  0.8541
  404SOL    HW2 2853   0.760   4.288   0.166 -0.1556  1.3699 -0.3071
  405SOL     OW 2854   3.672   6.023   0.605 -0.0802  0.0167  0.0122
  405SOL    HW1 2855   3.684   5.965   0.680 -1.9165  0.1041  0.4243
  405SOL    HW2 2856   3.758   6.025   0.561  0.3906 -1.8867  0.7668
  406SOL     OW 2857   6.106   5.148   2.871  0.5464  0.2858  0.3128
  406SOL    HW1 2858   6.115   5.158   2.776 -0.0265 -0.0212  0.2155
  406SOL    HW2 2859   6.041   5.214   2.896  0.1824 -0.0875  0.3756
  407SOL     OW 2860   4.281   5.993   4.046  0.4436 -0.6411 -0.2013
  407SOL    HW1 2861   4.320   5.916   4.088 -0.5781 -1.2854 -0.3955
  407SOL    HW2 2862   4.190   5.969   4.033  0.2679  0.3538 -0.8962
  408SOL     OW 2863   0.432   1.526   4.243  0.3674 -0.5480  0.0154
  408SOL    HW1 2864   0.405   1.435   4.231  0.1852 -0.1506 -3.8262
  408SOL    HW2 2865   0.528   1.523   4.236  0.4116 -0.5083  0.5766
  409SOL     OW 2866   4.043   5.942   0.338  0.1371 -0.3179  0.9707
  409SOL    HW1 2867   4.093   5.863   0.320  0.1353  0.1604 -1.4024
  409SOL    HW2 2868   4.088   6.011   0.288 -0.8537  0.8328  1.6127
  410SOL     OW 2869   2.413   3.248   4.147 -0.1739  0.3511 -0.0888
  410SOL    HW1 2870   2.351   3.266   4.076  1.2551 -0.4829 -1.6012
  410SOL    HW2 2871   2.441   3.158   4.133  2.6878  1.2158 -0.5315
  411SOL     OW 2872   1.342   4.763   1.805 -0.0488  0.2077  0.0759
  411SOL    HW1 2873   1.317   4.768   1.713 -0.2729  0.5600  0.1542
  411SOL    HW2 2874   1.384   4.846   1.824 -0.5792  0.3951  0.4554
  412SOL     OW 2875   2.063   2.324   0.612 -0.6097  0.1397 -0.1687
  412SOL    HW1 2876   2.147   2.284   0.591 -0.3820 -0.4424  1.6573
  412SOL    HW2 2877   2.086   2.405   0.658 -0.9164 -1.3157  2.7781
  413SOL     OW 2878   6.007   6.353   4.304  0.3767  0.0746  0.1717
  413SOL    HW1 2879   5.950   6.395   4.241  0.4226  0.7723  0.5851
  413SOL    HW2 2880   6.095   6.359   4.266  0.2844 -0.3048 -0.1050
  414SOL     OW 2881   2.763   5.547   0.782 -0.1571 -0.2274  0.4695
  414SOL    HW1 2882   2.790   5.533   0.691  0.0506  1.5534  0.2236
  414SOL    HW2 2883   2.668   5.541   0.781 -0.1182 -1.0175  0.3150
  415SOL     OW 2884   0.238   1.232   0.985  0.0260  0.0829  0.1340
  415SOL    HW1 2885   0.319   1.193   1.017 -0.6127 -0.1333  1.5812
  415SOL    HW2 2886   0.246   1.325   1.008  0.6657  0.4455 -1.4568
  416SOL     OW 2887   3.826   5.731   0.292  0.2416 -0.3295 -0.2478
  416SOL    HW1 2888   3.765   5.685   0.350  1.3267 -0.0989  1.1315
  416SOL    HW2 2889   3.872   5.792   0.350  0.3233  0.9795 -1.6527
  417SOL     OW 2890   3.324   1.379   1.511  0.1436 -0.8628 -0.3055
  417SOL    HW1 2891   3.362   1.306   1.461  0.2185 -0.8166 -0.3176
  417SOL    HW2 2892   3.290   1.439   1.444 -2.0369 -1.9817 -0.2601
  418SOL     OW 2893   2.850   3.184   0.522 -0.4875  0.2293  0.3347
  418SOL    HW1 2894   2.829   3.237   0.599  0.1405  1.9202 -0.5919
  418SOL    HW2 2895   2.941   3.205   0.503 -0.3176 -0.9660 -0.2738
  419SOL     OW 2896   5.199   4.853   3.440  0.0225  0.1812  0.2760
  419SOL    HW1 2897   5.248   4.807   3.507  0.3993  0.4048  0.1607
  419SOL    HW2 2898   5.259   4.923   3.411 -0.2220  0.2261 -0.1252
  420SOL     OW 2899   0.596   1.906   0.405  0.2895 -0.1472 -0.0727
  420SOL    HW1 2900   0.658   1.934   0.472 -0.7191  0.0675  0.7829
  420SOL    HW2 2901   0.642   1.924   0.322  0.8402  1.2802  0.5043
  421SOL     OW 2902   4.205   1.002   2.998 -0.1885  0.0596  0.5201
  421SOL    HW1 2903   4.212   1.077   2.938  1.9021 -0.8518 -0.4708
  421SOL    HW2 2904   4.231   1.036   3.083  1.3916  0.3516 -0.0531
  422SOL     OW 2905   5.674   5.248   1.139  0.5929 -0.1840 -0.1211
  422SOL    HW1 2906   5.620   5.174   1.164 -0.6358  0.6858 -0.1086
  422SOL    HW2 2907   5.735   5.212   1.075 -0.1809 -1.1474 -0.3452
  423SOL     OW 2908   5.182   5.326   4.334  0.7263  0.2035  0.2770
  423SOL    HW1 2909   5.159   5.293   4.247  0.8468  2.2104 -0.5818
  423SOL    HW2 2910   5.105   5.307   4.388 -1.4623  3.0904 -1.4998
  424SOL     OW 2911   2.184   4.815   0.204 -0.2055  0.1923 -0.7008
  424SOL    HW1 2912   2.263   4.831   0.152  0.4836 -1.6044 -0.2688
  424SOL    HW2 2913   2.115   4.801   0.139 -0.0418  1.0564 -1.0828
  425SOL     OW 2914   6.489   0.420   0.719 -0.5457  0.7955 -0.3624
  425SOL    HW1 2915   6.414   0.393   0.772  0.1031  0.0956  0.2257
  425SOL    HW2 2916   6.528   0.493   0.768  0.0866  0.1126  0.1705
  426SOL     OW 2917   1.454   5.617   3.625 -0.4791 -0.0439 -0.1248
  426SOL    HW1 2918   1.441   5.709   3.647  0.9061 -0.1115  1.1154
  426SOL    HW2 2919   1.407   5.605   3.542  0.7950  2.2297 -1.2501
  427SOL     OW 2920   2.422   2.581   1.292 -0.1008  0.0195 -0.3121
  427SOL    HW1 2921   2.415   2.499   1.244  0.3598  0.2175 -0.7307
  427SOL    HW2 2922   2.439   2.647   1.224 -0.8553  0.5245 -0.0334
  428SOL     OW 2923   0.171   3.885   4.291 -0.0953 -0.2863  0.8298
  428SOL    HW1 2924   0.239   3.864   4.227 -1.1391 -0.2971 -0.3256
  428SOL    HW2 2925   0.176   3.814   4.355  0.1791 -0.9612  0.0816
  429SOL     OW 2926   5.017   5.845   2.823  0.1002 -0.2273  0.2290
  429SOL    HW1 2927   5.097   5.884   2.859 -0.4438  2.7267 -1.4512
  429SOL    HW2 2928   5.030   5.847   2.728 -1.8508  0.0716 -0.0652
  430SOL     OW 2929   2.358   3.569   0.889  0.0993 -0.7277  0.1994
  430SOL    HW1 2930   2.428   3.627   0.918  0.6549 -0.3001 -1.8354
  430SOL    HW2 2931   2.373   3.558   0.795 -1.6338 -1.9327  0.0088
  431SOL     OW 2932   1.299   6.337   3.661 -0.0402 -0.1008  0.2005
  431SOL    HW1 2933   1.285   6.402   3.730  0.3558 -0.3740  0.5471
  431SOL    HW2 2934   1.309   6.388   3.581 -0.2467  0.2349  0.3874
  432SOL     OW 2935   4.422   2.849   0.837 -0.0161 -0.0452 -0.0094
  432SOL    HW1 2936   4.362   2.860   0.910  0.4513  0.8838  0.2489
  432SOL    HW2 2937   4.500   2.807   0.875 -0.2069 -0.6025 -0.2088
  433SOL     OW 2938   1.271   2.819   4.335  0.2852  0.5664 -0.0980
  433SOL    HW1 2939   1.267   2.738   4.284 -0.4074 -0.1480  1.0333
  433SOL    HW2 2940   1.212   2.803   4.409 -0.8502  2.5903 -0.5037
  434SOL     OW 2941   1.169   0.379   1.371 -0.1750  0.2090  0.7156
  434SOL    HW1 2942   1.234   0.434   1.415 -0.9006 -0.3104  2.5143
  434SOL    HW2 2943   1.095   0.375   1.432 -0.4186 -2.1983  0.3750
  435SOL     OW 2944   5.311   1.081   3.717 -0.4895 -0.0686 -0.3200
  435SOL    HW1 2945   5.380   1.107   3.656  0.9006 -1.7468  0.4661
  435SOL    HW2 2946   5.300   1.157   3.774  1.0356  0.0786 -0.1871
  436SOL     OW 2947   2.439   4.258   2.674 -0.2452 -0.0998  0.1828
  436SOL    HW1 2948   2.425   4.243   2.768  0.2314 -1.3143  0.0791
  436SOL    HW2 2949   2.391   4.186   2.631 -0.1623  0.2382 -0.4929
  437SOL     OW 2950   2.470   5.891   0.305  0.0478  0.1580 -0.1632
  437SOL    HW1 2951   2.455   5.802   0.274 -0.8226  0.8654 -1.8990
  437SOL    HW2 2952   2.466   5.884   0.400 -2.7917 -1.2156 -0.2900
  438SOL     OW 2953   2.729   0.784   2.774  0.3549 -0.0718  0.2757
  438SOL    HW1 2954   2.651   0.822   2.814  0.6667 -0.2663  1.0921
  438SOL    HW2 2955   2.802   0.823   2.823  0.7438 -0.2850 -0.1345
  439SOL     OW 2956   4.261   0.181   1.709 -0.3319  0.1662  0.0972
  439SOL    HW1 2957   4.275   0.269   1.675  1.4201  1.1460  2.9166
  439SOL    HW2 2958   4.319   0.176   1.785 -0.9975 -3.1536  0.5363
  440SOL     OW 2959   1.490   4.402   2.861 -0.4231 -0.1779  0.3384
  440SOL    HW1 2960   1.564   4.394   2.922  0.9524  0.3033 -1.2062
  440SOL    HW2 2961   1.492   4.494   2.833 -0.9803 -0.4059 -0.4748
  441SOL     OW 2962   1.478   3.875   0.155 -0.3654  0.3345  0.2063
  441SOL    HW1 2963   1.412   3.858   0.222 -1.8339  0.1666 -1.2027
  441SOL    HW2 2964   1.559   3.891   0.204 -1.4470  0.6064  2.0117
  442SOL     OW 2965   0.851   4.209   4.530 -0.3022 -0.1994  0.5662
  442SOL    HW1 2966   0.762   4.183   4.554 -0.9282  0.6837 -0.6772
  442SOL    HW2 2967   0.852   4.206   4.434  1.3888 -1.3640  0.5757
  443SOL     OW 2968   3.721   5.162   1.934  0.7673 -0.0544 -0.3852
  443SOL    HW1 2969   3.654   5.226   1.908  0.5852 -0.1533 -0.1628
  443SOL    HW2 2970   3.696   5.082   1.887  1.4191  0.2344 -1.2524
  444SOL     OW 2971   4.699   1.329   4.069  0.0213  0.2922 -0.3296
  444SOL    HW1 2972   4.725   1.335   3.977  0.0692  0.7606 -0.2869
  444SOL    HW2 2973   4.770   1.281   4.111 -0.2411 -0.3730 -0.6287
  445SOL     OW 2974   1.728   5.379   1.933 -0.3228  0.2987 -0.4606
  445SOL    HW1 2975   1.793   5.415   1.994 -1.1928  2.3462 -0.6772
  445SOL    HW2 2976   1.649   5.429   1.950 -1.2936 -0.7843 -1.5994
  446SOL     OW 2977   3.696   2.628   1.589 -0.8468  0.4849 -0.1432
  446SOL    HW1 2978   3.743   2.548   1.613 -0.4934  0.4832 -0.8206
  446SOL    HW2 2979   3.674   2.669   1.672  0.7841  0.7377  0.1905
  447SOL     OW 2980   6.218   3.257   1.169  0.0481  0.3464  0.1261
  447SOL    HW1 2981   6.145   3.199   1.191  1.4441 -1.1526  0.9699
  447SOL    HW2 2982   6.216   3.262   1.073 -0.4148 -0.6886  0.0657
  448SOL     OW 2983   6.411   0.206   0.394  0.2852 -0.2348  0.0504
  448SOL    HW1 2984   6.491   0.237   0.435  0.4104 -0.1223 -0.2778
  448SOL    HW2 2985   6.353   0.186   0.467  0.4814  0.0294  0.2806
  449SOL     OW 2986   1.518   2.972   4.415 -0.1570  0.2787  0.7138
  449SOL    HW1 2987   1.544   2.894   4.367  0.3109  0.2503  1.0110
  449SOL    HW2 2988   1.567   3.043   4.373  0.8454  0.1518  1.6145
  450SOL     OW 2989   5.948   3.129   2.187  0.0725 -0.7770 -0.0558
  450SOL    HW1 2990   5.946   3.170   2.274 -0.6116 -0.2022 -0.3285
  450SOL    HW2 2991   6.040   3.108   2.172  0.1014 -1.5347  1.1031
  451SOL     OW 2992   0.388   5.088   3.837  0.6892  0.0275  0.1587
  451SOL    HW1 2993   0.482   5.078   3.849  0.5017 -0.8386  1.1049
  451SOL    HW2 2994   0.360   5.005   3.798  0.2451  0.0660  0.3927
  452SOL     OW 2995   2.162   1.987   0.702  0.1374 -0.3369  0.1326
  452SOL    HW1 2996   2.213   1.954   0.628 -0.6354 -1.9837  0.2633
  452SOL    HW2 2997   2.152   1.910   0.759  0.2560  0.7629  1.6859
  453SOL     OW 2998   5.476   4.756   1.390  0.4426 -0.3966 -0.6342
  453SOL    HW1 2999   5.569   4.735   1.388  0.5196 -0.4047  1.3379
  453SOL    HW2 3000   5.448   4.747   1.299  2.6231  0.8418 -1.5090
  454SOL     OW 3001   3.492   0.573   0.504 -0.1443  0.4805  0.1337
  454SOL    HW1 3002   3.460   0.650   0.456 -0.3465  0.6935  0.6057
  454SOL    HW2 3003   3.579   0.556   0.467 -0.7303 -0.0199 -1.0762
  455SOL     OW 3004   5.829   1.705   3.362  0.6615 -0.0145 -0.2308
  455SOL    HW1 3005   5.853   1.719   3.270 -2.4088 -0.3885 -1.1962
  455SOL    HW2 3006   5.834   1.610   3.372 -0.0100 -0.0626 -0.3342
  456SOL     OW 3007   6.274   3.193   0.036 -0.3678 -0.1541  0.1004
  456SOL    HW1 3008   6.187   3.188  -0.003 -0.6662  0.0714  0.7193
  456SOL    HW2 3009   6.321   3.256  -0.019  0.0620 -1.7369 -1.4280
  457SOL     OW 3010   3.760   1.423   0.451  0.4121 -0.1475  0.3464
  457SOL    HW1 3011   3.766   1.459   0.539  1.2448  0.9568 -0.1373
  457SOL    HW2 3012   3.828   1.356   0.447 -0.3154 -0.9488  0.8464
  458SOL     OW 3013   5.094   1.109   2.779 -0.1707  0.1211 -0.1059
  458SOL    HW1 3014   5.044   1.119   2.860 -2.1910  0.9133 -1.3710
  458SOL    HW2 3015   5.027   1.092   2.712  1.3556  0.3738 -1.7641
  459SOL     OW 3016   3.686   2.420   0.183  0.6954 -0.4302 -0.3390
  459SOL    HW1 3017   3.775   2.443   0.207  0.5938 -0.2244 -0.1559
  459SOL    HW2 3018   3.631   2.485   0.227  0.6281  1.8461 -3.4555
  460SOL     OW 3019   2.981   1.685   1.006 -0.0378 -0.0682  0.0057
  460SOL    HW1 3020   3.003   1.615   1.068  1.5727 -0.2561 -0.7156
  460SOL    HW2 3021   2.935   1.750   1.059  0.5753 -0.5935  1.2392
  461SOL     OW 3022   5.047   4.422   0.234  0.4898 -0.2812  0.1903
  461SOL    HW1 3023   5.061   4.378   0.150  1.1573 -0.9753  0.6497
  461SOL    HW2 3024   5.105   4.376   0.294  0.6719  0.7798  0.8413
  462SOL     OW 3025   0.653   2.855   0.976  0.1705 -0.4145  0.4177
  462SOL    HW1 3026   0.688   2.792   0.913  0.8253 -2.2079  2.4591
  462SOL    HW2 3027   0.718   2.924   0.980  0.2047 -0.3585 -0.7135
  463SOL     OW 3028   0.107   2.853   3.918  0.0982  0.1134 -0.4122
  463SOL    HW1 3029   0.168   2.787   3.886 -0.3432 -0.6633  0.2849
  463SOL    HW2 3030   0.047   2.869   3.845  1.3790  1.2188 -1.2534
  464SOL     OW 3031   3.988   2.176   2.877  0.2060  0.3634 -0.1045
  464SOL    HW1 3032   3.994   2.102   2.817 -1.9451  0.5349 -0.5808
  464SOL    HW2 3033   3.913   2.156   2.933  1.3365  0.8552  1.6781
  465SOL     OW 3034   1.555   5.410   2.713 -0.1187  0.0402  0.4755
  465SOL    HW1 3035   1.609   5.454   2.778  0.3316 -1.5842  1.2580
  465SOL    HW2 3036   1.478   5.466   2.704  1.2630  1.9790 -0.0476
  466SOL     OW 3037   2.371   1.365   2.484 -0.0075 -0.3913  0.1243
  466SOL    HW1 3038   2.345   1.280   2.520  2.1887 -0.1431  2.6176
  466SOL    HW2 3039   2.422   1.406   2.554 -2.5779  3.9216 -0.1726
  467SOL     OW 3040   5.960   4.648   1.976  0.0387  0.1421  0.2623
  467SOL    HW1 3041   5.899   4.649   2.050 -0.6748 -2.2408 -0.1969
  467SOL    HW2 3042   5.908   4.677   1.901  0.4222  1.3430  0.4416
  468SOL     OW 3043   3.515   3.979   3.950 -0.1384  0.6529 -0.1953
  468SOL    HW1 3044   3.501   3.942   4.037 -0.5809  0.9132 -0.1488
  468SOL    HW2 3045   3.546   4.068   3.966  0.5098  0.4539 -0.3068
  469SOL     OW 3046   4.594   0.913   2.743 -0.0284 -0.2325 -0.2182
  469SOL    HW1 3047   4.579   1.008   2.741  0.0227 -0.1792  1.1594
  469SOL    HW2 3048   4.547   0.880   2.666 -2.3761  0.6109  0.7557
  470SOL     OW 3049   2.058   2.990   0.611  0.2224 -0.2592 -0.0725
  470SOL    HW1 3050   2.063   2.957   0.521 -2.1310 -0.4499 -0.1976
  470SOL    HW2 3051   1.988   2.938   0.651  0.6179  0.4474  1.6084
  471SOL     OW 3052   0.300   0.180   4.180 -0.1574 -0.6757 -0.2082
  471SOL    HW1 3053   0.321   0.266   4.217 -0.5707 -0.3866 -0.6357
  471SOL    HW2 3054   0.312   0.119   4.253 -2.3784  0.0443  0.8605
  472SOL     OW 3055   6.331   4.197   2.966  0.4113 -0.3759  0.6138
  472SOL    HW1 3056   6.312   4.192   2.872  2.5365  2.3897 -0.1207
  472SOL    HW2 3057   6.404   4.137   2.979 -0.2932 -1.2350  0.6565
  473SOL     OW 3058   3.939   4.756   0.433  0.5706  0.0544 -0.4622
  473SOL    HW1 3059   3.934   4.740   0.527 -0.0011  0.9766 -0.3177
  473SOL    HW2 3060   3.874   4.825   0.418 -0.4195 -1.0940 -1.7591
  474SOL     OW 3061   2.615   5.781   1.859 -0.8379 -0.2877  0.2017
  474SOL    HW1 3062   2.661   5.709   1.901 -2.1477 -0.1187  2.0514
  474SOL    HW2 3063   2.675   5.856   1.867 -0.5883 -0.5393  0.7347
  475SOL     OW 3064   2.720   2.434   2.440  0.2467  0.2195 -0.4194
  475SOL    HW1 3065   2.661   2.474   2.504  0.8735  0.7702 -0.1774
  475SOL    HW2 3066   2.758   2.359   2.486 -0.9720 -0.7304 -0.8917
  476SOL     OW 3067   3.762   0.108   3.033  0.0869 -0.7206  0.6104
  476SOL    HW1 3068   3.776   0.015   3.020  0.5855 -0.2672 -3.5933
  476SOL    HW2 3069   3.846   0.140   3.067  1.7686 -1.2573 -2.6326
  477SOL     OW 3070   3.875   3.017   1.122 -0.4876 -0.1973 -0.0787
  477SOL    HW1 3071   3.843   2.928   1.135  0.6076 -0.9202 -1.9150
  477SOL    HW2 3072   3.899   3.047   1.210  0.3174 -2.1970  0.4418
  478SOL     OW 3073   1.735   0.670   2.429 -0.5316 -0.8097  0.2776
  478SOL    HW1 3074   1.652   0.704   2.395 -0.2905 -0.8539 -0.3611
  478SOL    HW2 3075   1.750   0.722   2.508  1.1197  2.5234 -1.9944
  479SOL     OW 3076   6.356   2.030   3.324  0.0573 -0.2935 -0.7383
  479SOL    HW1 3077   6.296   2.008   3.253  1.5737 -1.7941 -1.6521
  479SOL    HW2 3078   6.443   2.025   3.284  0.8486  1.1833  0.6735
  480SOL     OW 3079   2.982   0.053   0.910  1.1594  0.5449  0.1613
  480SOL    HW1 3080   2.929   0.045   0.831  1.5038 -0.8275  0.0421
  480SOL    HW2 3081   2.989   0.147   0.925  0.0993  0.7935 -0.7624
  481SOL     OW 3082   6.220   0.961   3.019 -0.3398  0.0472  0.1454
  481SOL    HW1 3083   6.303   0.915   3.006  0.1996  1.0869 -0.2224
  481SOL    HW2 3084   6.245   1.052   3.036 -1.3642  0.1851  1.0641
  482SOL     OW 3085   1.002   3.181   4.446  0.2321  0.2859  0.3696
  482SOL    HW1 3086   0.995   3.227   4.530  1.4093 -2.1721  1.9551
  482SOL    HW2 3087   1.095   3.158   4.440  0.0265 -0.2206 -1.2691
  483SOL     OW 3088   1.529   0.235   4.213 -0.5034 -0.3002 -0.7175
  483SOL    HW1 3089   1.515   0.275   4.299 -4.2818  0.4884 -1.5173
  483SOL    HW2 3090   1.607   0.181   4.224  0.3762  1.3616  2.5780
  484SOL     OW 3091   3.521   2.759   2.762  0.2991 -0.0812 -0.0737
  484SOL    HW1 3092   3.559   2.699   2.826  0.7343  0.2558 -0.0122
  484SOL    HW2 3093   3.511   2.842   2.810  1.5037  0.4452 -0.6966
  485SOL     OW 3094   3.802   5.707   2.189 -0.1267  0.5139 -1.0909
  485SOL    HW1 3095   3.838   5.774   2.132 -0.8179  0.6741 -1.3517
  485SOL    HW2 3096   3.802   5.746   2.276 -0.9538  1.0428 -1.3125
  486SOL     OW 3097   6.075   0.417   4.204 -0.2286  0.3090  0.0537
  486SOL    HW1 3098   6.129   0.476   4.257 -0.2488 -0.5191  1.0268
  486SOL    HW2 3099   5.990   0.416   4.248 -0.3222 -0.2010 -0.1332
  487SOL     OW 3100   0.324   0.163   0.667 -0.0949 -0.2700 -0.7096
  487SOL    HW1 3101   0.401   0.168   0.724 -1.1478  1.4388  0.6553
  487SOL    HW2 3102   0.250   0.184   0.724 -1.6902 -2.4409 -1.8483
  488SOL     OW 3103   3.184   3.076   0.144  0.4536 -0.4225  0.0704
  488SOL    HW1 3104   3.206   3.166   0.122 -1.1904 -0.1652 -0.7011
  488SOL    HW2 3105   3.263   3.026   0.124  1.7935  0.9639  1.6255
  489SOL     OW 3106   3.103   1.259   2.256 -0.1456  0.1338 -0.7708
  489SOL    HW1 3107   3.110   1.217   2.170  1.2278  1.2640 -1.2496
  489SOL    HW2 3108   3.194   1.269   2.284 -0.5174  1.3063  0.0562
  490SOL     OW 3109   2.775   0.160   4.423  0.5033 -0.1013  0.1073
  490SOL    HW1 3110   2.681   0.140   4.422  0.7041 -1.3594 -2.5658
  490SOL    HW2 3111   2.818   0.075   4.431  1.4358  0.3297 -0.1734
  491SOL     OW 3112   2.896   4.055   3.065 -0.9205 -0.1099 -0.0202
  491SOL    HW1 3113   2.875   4.017   3.150 -0.6398 -1.6837 -0.6214
  491SOL    HW2 3114   2.881   4.149   3.076 -1.1939 -0.3259  1.6620
  492SOL     OW 3115   1.156   3.796   0.505  0.3484  0.0588 -0.2828
  492SOL    HW1 3116   1.152   3.740   0.583  1.6051 -0.2065 -0.3837
  492SOL    HW2 3117   1.066   3.802   0.475  0.2095 -2.2394 -0.4889
  493SOL     OW 3118   6.139   1.764   2.550  0.1354 -0.6865  0.2537
  493SOL    HW1 3119   6.102   1.849   2.527  0.3425 -0.8013 -0.5336
  493SOL    HW2 3120   6.169   1.727   2.467  1.1306 -1.0200  0.7435
  494SOL     OW 3121   5.767   5.933   0.068 -0.1072  0.0888 -0.2639
  494SOL    HW1 3122   5.722   6.017   0.058  0.3674  0.3430 -0.3127
  494SOL    HW2 3123   5.777   5.922   0.162  1.1287  0.8073 -0.2827
  495SOL     OW 3124   1.194   5.252   3.577  0.6214  0.9190 -0.1765
  495SOL    HW1 3125   1.196   5.183   3.643 -0.3634 -0.4231 -1.4899
  495SOL    HW2 3126   1.285   5.282   3.571  1.6478 -2.0069 -1.2657
  496SOL     OW 3127   5.432   6.383   3.993 -0.6534  0.3561  0.2901
  496SOL    HW1 3128   5.479   6.394   4.075 -1.4917 -0.5635  0.9304
  496SOL    HW2 3129   5.494   6.409   3.925  0.4462  0.0533  1.1471
  497SOL     OW 3130   6.171   6.378   3.558  0.3788  0.2634  0.1641
  497SOL    HW1 3131   6.170   6.473   3.571 -0.8341  0.3881 -0.6398
  497SOL    HW2 3132   6.094   6.347   3.606  0.6629 -0.2986  0.2646
  498SOL     OW 3133   4.674   2.850   0.348  0.0559  0.3147 -0.6592
  498SOL    HW1 3134   4.728   2.926   0.369  0.1330  0.0653  0.0741
  498SOL    HW2 3135   4.665   2.804   0.431  0.2301 -0.6269 -1.1559
  499SOL     OW 3136   3.237   2.165   0.574  0.3490 -0.0515  0.1576
  499SOL    HW1 3137   3.292   2.236   0.606 -1.0308  1.9455 -1.6358
  499SOL    HW2 3138   3.279   2.137   0.493  0.0241 -0.1639  0.0260
  500SOL     OW 3139   2.244   3.699   1.379  0.1445 -0.1395  0.6119
  500SOL    HW1 3140   2.304   3.773   1.365 -1.0393  0.7344  0.0706
  500SOL    HW2 3141   2.202   3.718   1.463 -0.1774 -0.1952  0.4631
  501SOL     OW 3142   0.336   2.136   2.194  0.3485 -0.1877 -0.1983
  501SOL    HW1 3143   0.304   2.220   2.163  0.6049  0.2751  0.7474
  501SOL    HW2 3144   0.331   2.078   2.118 -0.1991  0.5765 -0.7498
  502SOL     OW 3145   1.217   2.856   3.716  0.0648  0.3004 -0.1782
  502SOL    HW1 3146   1.133   2.854   3.669 -0.2451  0.2915  0.3669
  502SOL    HW2 3147   1.253   2.942   3.695 -0.0256  0.2616 -0.5060
  503SOL     OW 3148   4.055   1.618   4.560 -0.5001  0.1062  0.0503
  503SOL    HW1 3149   4.136   1.579   4.592 -0.0034  0.1996 -1.0727
  503SOL    HW2 3150   4.068   1.629   4.466 -2.5086 -1.6422 -0.5254
  504SOL     OW 3151   3.388   1.740   0.452  0.8902 -0.3562  0.3788
  504SOL    HW1 3152   3.420   1.787   0.529  0.4553 -0.7958  0.8261
  504SOL    HW2 3153   3.309   1.788   0.426 -0.3072 -1.5973  1.6206
  505SOL     OW 3154   2.042   5.829   2.709  0.3097 -0.3698 -0.2815
  505SOL    HW1 3155   2.053   5.768   2.636  2.1844  0.3062 -0.6262
  505SOL    HW2 3156   2.129   5.868   2.720 -0.3843  0.8444  1.1603
  506SOL     OW 3157   2.384   2.567   0.927  0.7226  0.2128 -0.2208
  506SOL    HW1 3158   2.311   2.626   0.909 -0.1824  0.3398  3.0494
  506SOL    HW2 3159   2.391   2.512   0.849 -2.1251  0.9512 -1.1163
  507SOL     OW 3160   5.519   0.478   1.211  0.4067 -0.0585 -0.0595
  507SOL    HW1 3161   5.519   0.538   1.136 -2.7688  0.4835  0.2632
  507SOL    HW2 3162   5.561   0.528   1.281  1.4753  0.2171 -0.8538
  508SOL     OW 3163   5.090   0.903   0.011 -0.1482  0.1913  0.9414
  508SOL    HW1 3164   5.178   0.865   0.017  0.0138  0.6051  1.2295
  508SOL    HW2 3165   5.097   0.986   0.057 -0.8418 -0.0330  1.4716
  509SOL     OW 3166   4.604   6.051   2.877 -0.1453  0.0962 -0.5146
  509SOL    HW1 3167   4.580   6.014   2.962  0.2472  2.4487  0.7085
  509SOL    HW2 3168   4.682   6.002   2.850  1.1530  0.7970  1.6675
  510SOL     OW 3169   5.559   3.755   0.804  0.1574  0.2924  0.0900
  510SOL    HW1 3170   5.495   3.784   0.869  0.2560  2.2891 -0.6376
  510SOL    HW2 3171   5.507   3.718   0.733  0.0282 -1.4168  1.0125
  511SOL     OW 3172   3.250   3.028   0.797 -0.3074  0.5627  0.5380
  511SOL    HW1 3173   3.299   3.081   0.734 -1.7437 -0.0992 -1.2420
  511SOL    HW2 3174   3.176   2.994   0.747 -0.8133 -1.0817  2.2674
  512SOL     OW 3175   1.438   4.672   2.806  0.7164 -0.9834  0.3852
  512SOL    HW1 3176   1.364   4.670   2.867  0.9132 -1.5551  0.6160
  512SOL    HW2 3177   1.404   4.718   2.729 -0.2009 -2.1148  0.0811
  513SOL     OW 3178   5.990   6.512   0.710 -0.3838 -0.2364  0.3675
  513SOL    HW1 3179   6.048   6.565   0.764 -0.8292  0.3254  0.2981
  513SOL    HW2 3180   5.932   6.575   0.667 -1.6275 -0.8420  1.1150
  514SOL     OW 3181   4.686   4.276   0.494 -0.2960  0.0817  0.1205
  514SOL    HW1 3182   4.746   4.203   0.487  0.6927  1.0221 -2.2541
  514SOL    HW2 3183   4.675   4.290   0.588  2.8411 -0.4258  0.6603
  515SOL     OW 3184   4.114   2.186   1.973  0.2949  0.4759 -0.0774
  515SOL    HW1 3185   4.165   2.256   2.013  1.2823 -0.6319  0.6645
  515SOL    HW2 3186   4.179   2.118   1.952 -0.8511 -0.9815  0.9025
  516SOL     OW 3187   0.610   5.495   0.647  0.5759 -0.0729  0.6561
  516SOL    HW1 3188   0.636   5.559   0.580 -0.5098 -1.1396 -0.8267
  516SOL    HW2 3189   0.555   5.545   0.707 -1.0724  0.2389 -1.0185
  517SOL     OW 3190   2.977   1.933   4.369 -0.6491  0.3458 -0.0651
  517SOL    HW1 3191   2.924   2.013   4.366 -0.3943  0.5491  0.7352
  517SOL    HW2 3192   2.988   1.915   4.462 -0.0456 -0.1831 -0.2374
  518SOL     OW 3193   3.631   0.478   1.677 -0.1389  0.2536 -0.2444
  518SOL    HW1 3194   3.562   0.518   1.625 -0.4154 -0.2022 -0.2343
  518SOL    HW2 3195   3.711   0.491   1.625 -0.5254 -0.8584 -1.1552
  519SOL     OW 3196   4.676   2.636   0.149 -0.4508 -0.0100  0.2953
  519SOL    HW1 3197   4.681   2.687   0.230 -1.2926  2.6166 -1.2136
  519SOL    HW2 3198   4.767   2.615   0.128 -0.1085  0.6613  1.0565
  520SOL     OW 3199   5.410   3.654   0.578  0.4651 -0.1516  0.2519
  520SOL    HW1 3200   5.382   3.568   0.546  1.0877 -0.5538  0.7657
  520SOL    HW2 3201   5.420   3.706   0.498 -0.7241 -0.2934 -0.0102
  521SOL     OW 3202   3.052   0.324   0.970  0.1203  0.7291 -0.0982
  521SOL    HW1 3203   2.996   0.326   1.047 -1.3707 -0.2031 -1.1177
  521SOL    HW2 3204   3.097   0.409   0.972 -1.9669  1.9049  0.3023
  522SOL     OW 3205   0.964   3.387   3.580  0.1254 -0.6533 -0.4329
  522SOL    HW1 3206   0.889   3.419   3.531 -1.5578 -1.7359  1.3336
  522SOL    HW2 3207   0.940   3.298   3.608  2.4039 -1.3829 -0.5183
  523SOL     OW 3208   0.839   4.707   0.797  0.1590 -0.2661  0.2163
  523SOL    HW1 3209   0.910   4.729   0.737  1.1737  1.0246  1.7911
  523SOL    HW2 3210   0.839   4.611   0.799  1.9563 -0.3147  0.2567
  524SOL     OW 3211   1.269   0.714   4.318 -0.3421 -0.0827  0.3297
  524SOL    HW1 3212   1.255   0.621   4.336 -0.8350 -0.4881 -1.8627
  524SOL    HW2 3213   1.319   0.716   4.237  1.6275  1.5915  1.4933
  525SOL     OW 3214   4.940   0.714   2.911  0.1465 -0.5179  0.6865
  525SOL    HW1 3215   4.976   0.763   2.836 -1.9275  1.1882  0.6960
  525SOL    HW2 3216   4.974   0.626   2.901  2.2230  0.3509 -0.6591
  526SOL     OW 3217   1.541   3.971   1.943  0.4294  0.1413  0.3509
  526SOL    HW1 3218   1.636   3.959   1.945  0.6055  1.3249 -0.2617
  526SOL    HW2 3219   1.506   3.887   1.974  1.6384 -0.8655 -0.8622
  527SOL     OW 3220   1.343   5.939   0.275 -0.1098  0.7071 -0.0417
  527SOL    HW1 3221   1.310   5.861   0.231 -1.1166  0.6202  0.8263
  527SOL    HW2 3222   1.419   5.909   0.324  1.7966  1.0411 -2.5854
  528SOL     OW 3223   3.228   1.788   0.939 -0.0710 -0.3634  0.2160
  528SOL    HW1 3224   3.262   1.762   0.853  0.2944 -0.9307  0.5271
  528SOL    HW2 3225   3.144   1.831   0.920  0.4751  0.4146 -0.5014
  529SOL     OW 3226   2.882   5.860   3.669 -0.7716  0.3865 -0.4920
  529SOL    HW1 3227   2.815   5.901   3.615 -0.0451  1.5724 -0.5198
  529SOL    HW2 3228   2.960   5.914   3.658 -0.9890  1.6729  2.9238
  530SOL     OW 3229   1.482   0.402   2.205 -0.1345  0.3117 -0.3672
  530SOL    HW1 3230   1.505   0.495   2.202  1.3373 -0.0532 -1.4792
  530SOL    HW2 3231   1.542   0.360   2.143  0.0693 -1.5552  1.0109
  531SOL     OW 3232   5.380   0.273   2.597  0.7291  0.2601  0.5614
  531SOL    HW1 3233   5.426   0.355   2.582 -1.0993  0.8277 -2.7808
  531SOL    HW2 3234   5.305   0.276   2.538  0.7103 -3.9090  0.0821
  532SOL     OW 3235   5.855   3.693   1.246  0.5125 -0.0912  0.1919
  532SOL    HW1 3236   5.917   3.629   1.211  1.2849  0.8837 -0.2604
  532SOL    HW2 3237   5.909   3.761   1.285 -0.2347  1.0112 -0.6096
  533SOL     OW 3238   5.873   1.754   4.247 -0.5218  0.6859 -0.6796
  533SOL    HW1 3239   5.898   1.846   4.253 -0.3411  0.6190 -0.3875
  533SOL    HW2 3240   5.914   1.723   4.166  1.3993  0.2598  0.4064
  534SOL     OW 3241   5.698   4.731   4.045  0.4120 -0.4270 -0.1873
  534SOL    HW1 3242   5.790   4.724   4.020  0.4473 -2.4040  0.3784
  534SOL    HW2 3243   5.698   4.728   4.141 -0.2692 -0.7885 -0.1910
  535SOL     OW 3244   1.621   0.538   4.062  0.8268 -0.4196 -1.0429
  535SOL    HW1 3245   1.600   0.539   3.968 -2.8084  0.0708 -0.3708
  535SOL    HW2 3246   1.576   0.615   4.097  1.9935 -0.6749  1.1545
  536SOL     OW 3247   0.612   3.743   4.235 -0.2856 -0.2729 -0.0326
  536SOL    HW1 3248   0.648   3.826   4.266  0.0870 -1.0103  1.6029
  536SOL    HW2 3249   0.631   3.680   4.305 -2.1632 -1.3488 -0.4014
  537SOL     OW 3250   4.417   0.386   3.173 -0.1404 -0.2001 -0.1579
  537SOL    HW1 3251   4.343   0.351   3.124  0.2141 -2.4510  0.7729
  537SOL    HW2 3252   4.408   0.347   3.260  1.4750  0.4366  0.3302
  538SOL     OW 3253   0.088   1.774   2.873 -0.4247  1.2783  0.2174
  538SOL    HW1 3254   0.006   1.754   2.827  0.3842  0.9278 -1.1213
  538SOL    HW2 3255   0.154   1.779   2.804  1.2079 -1.0878  1.4288
  539SOL     OW 3256   3.647   1.893   0.264 -0.1776 -0.0760 -0.3852
  539SOL    HW1 3257   3.647   1.867   0.172  0.5338  2.0866 -1.0594
  539SOL    HW2 3258   3.735   1.871   0.295 -0.6641 -1.5293  0.0433
  540SOL     OW 3259   2.800   0.687   3.817 -0.3247  0.0031  0.5360
  540SOL    HW1 3260   2.820   0.777   3.790  0.2301 -0.0996  0.5971
  540SOL    HW2 3261   2.761   0.697   3.903 -2.0787  0.3330 -0.2573
  541SOL     OW 3262   4.237   6.343   2.613  0.0320  0.4031  0.4975
  541SOL    HW1 3263   4.308   6.371   2.671  0.6641  1.4611 -0.7407
  541SOL    HW2 3264   4.237   6.247   2.620  2.5504  0.2417 -0.5234
  542SOL     OW 3265   1.331   2.601   1.263  0.2661  0.3172 -0.4298
  542SOL    HW1 3266   1.384   2.622   1.339  2.2993  0.3541 -1.7687
  542SOL    HW2 3267   1.365   2.517   1.232 -2.4134 -1.1530  0.2608
  543SOL     OW 3268   2.611   4.836   2.112  0.2564 -0.0499  0.0164
  543SOL    HW1 3269   2.614   4.905   2.179  0.6480 -1.3979  1.4491
  543SOL    HW2 3270   2.518   4.812   2.107  0.2595 -0.1202  0.2695
  544SOL     OW 3271   0.828   1.970   2.751  0.6883  0.3965  0.1058
  544SOL    HW1 3272   0.833   2.044   2.812  0.7177 -1.1387  2.0798
  544SOL    HW2 3273   0.894   1.908   2.783  0.6612 -0.5088 -1.4863
  545SOL     OW 3274   4.327   2.007   1.487  0.4124 -0.2358  0.1889
  545SOL    HW1 3275   4.239   1.978   1.511 -0.0350  1.8099  1.2687
  545SOL    HW2 3276   4.381   1.928   1.494 -1.0948 -1.2645  0.7495
  546SOL     OW 3277   4.087   4.692   2.768 -0.3653 -0.2864 -0.2025
  546SOL    HW1 3278   4.055   4.671   2.681  1.3378 -1.0955 -0.6897
  546SOL    HW2 3279   4.182   4.702   2.757 -0.0640 -0.7724  1.6020
  547SOL     OW 3280   0.186   0.763   0.426  0.5201  0.0070 -0.3388
  547SOL    HW1 3281   0.211   0.750   0.517  0.2427 -1.0819 -0.4048
  547SOL    HW2 3282   0.099   0.803   0.431  1.4981  2.2393 -0.1280
  548SOL     OW 3283   0.168   4.044   1.521 -0.1114 -0.3029 -0.1607
  548SOL    HW1 3284   0.215   3.967   1.553 -0.4016  0.5702  2.6617
  548SOL    HW2 3285   0.184   4.045   1.427  2.4270 -2.0943  0.1637
  549SOL     OW 3286   2.332   5.387   4.547 -0.2591 -0.2959 -0.0858
  549SOL    HW1 3287   2.242   5.416   4.537  0.2319  2.2334  1.5832
  549SOL    HW2 3288   2.338   5.360   4.639  1.0499  1.4860  0.4256
  550SOL     OW 3289   5.743   5.681   1.350 -0.1657 -0.4847  0.2981
  550SOL    HW1 3290   5.829   5.697   1.387  0.4058 -1.6278 -0.4591
  550SOL    HW2 3291   5.697   5.628   1.416 -0.0198 -0.4886  0.3957
  551SOL     OW 3292   5.970   3.505   2.677  0.5613  0.5028  0.2439
  551SOL    HW1 3293   6.040   3.544   2.728 -0.3187  1.0897  1.0352
  551SOL    HW2 3294   6.014   3.441   2.620  1.6652  0.4982  1.0774
  552SOL     OW 3295   5.515   2.582   1.358  0.3918  0.8380  0.2438
  552SOL    HW1 3296   5.559   2.661   1.329 -0.7428  1.6098  0.5412
  552SOL    HW2 3297   5.562   2.511   1.315  1.5270  1.6543  0.0919
  553SOL     OW 3298   0.073   3.918   2.538  0.0274  0.2417  0.3690
  553SOL    HW1 3299   0.037   3.868   2.611 -1.1645  0.4557 -0.0642
  553SOL    HW2 3300   0.037   4.006   2.547 -0.9381  0.0299 -1.0012
  554SOL     OW 3301   6.258   5.850   1.341 -0.1333 -0.5960  0.3670
  554SOL    HW1 3302   6.265   5.810   1.428  0.0936 -0.3098  0.4807
  554SOL    HW2 3303   6.346   5.879   1.320 -0.3046 -0.1087  0.3074
  555SOL     OW 3304   0.499   6.501   4.462  0.3474  0.3582  0.5813
  555SOL    HW1 3305   0.425   6.561   4.464 -1.9367 -2.2284 -0.3316
  555SOL    HW2 3306   0.473   6.428   4.518  2.6357 -0.2608  0.9599
  556SOL     OW 3307   6.173   3.765   1.846 -0.1010 -0.3756  0.6639
  556SOL    HW1 3308   6.152   3.784   1.938  1.4775 -0.2639  1.0253
  556SOL    HW2 3309   6.238   3.695   1.850  0.7765  0.3434 -0.3131
  557SOL     OW 3310   2.125   0.184   2.979  0.0100 -0.1527 -0.4220
  557SOL    HW1 3311   2.155   0.122   2.913  1.5620 -1.7132  1.6123
  557SOL    HW2 3312   2.033   0.161   2.992  0.0201 -0.6532 -1.1621
  558SOL     OW 3313   4.768   3.362   1.700 -0.2077 -0.5685 -0.0919
  558SOL    HW1 3314   4.846   3.409   1.667 -0.6867 -0.4449 -1.0836
  558SOL    HW2 3315   4.705   3.368   1.629 -0.3980 -2.4825 -0.1342
  559SOL     OW 3316   5.961   3.393   1.776  0.1944 -0.7687 -0.1749
  559SOL    HW1 3317   5.961   3.489   1.768 -0.2651 -0.8273 -1.1511
  559SOL    HW2 3318   5.900   3.375   1.847  1.0269 -0.3034  0.6694
  560SOL     OW 3319   2.313   2.658   2.214  0.0438 -0.0109 -0.2394
  560SOL    HW1 3320   2.223   2.665   2.183 -0.3615  1.2103  1.0814
  560SOL    HW2 3321   2.340   2.748   2.231  1.4500 -0.3691 -0.3895
  561SOL     OW 3322   6.190   1.488   3.006 -0.2267  0.2195 -0.5612
  561SOL    HW1 3323   6.233   1.495   2.921 -0.0707  0.3749 -0.4693
  561SOL    HW2 3324   6.236   1.550   3.062  0.4587 -0.7190 -0.0378
  562SOL     OW 3325   0.225   5.142   1.012  0.7096 -0.4610 -0.2119
  562SOL    HW1 3326   0.256   5.215   0.959  0.2989 -1.2822 -1.6398
  562SOL    HW2 3327   0.237   5.171   1.103  1.6957  0.8753 -0.7344
  563SOL     OW 3328   5.655   0.647   0.458 -0.1149 -0.1985  0.5779
  563SOL    HW1 3329   5.697   0.609   0.380 -1.0748 -2.5339  1.0936
  563SOL    HW2 3330   5.725   0.651   0.523 -0.2286 -2.5763  0.9482
  564SOL     OW 3331   2.595   0.874   3.715  0.3507 -0.0872  0.2770
  564SOL    HW1 3332   2.674   0.925   3.694 -0.7282  1.9240  0.8810
  564SOL    HW2 3333   2.531   0.939   3.744 -1.6101 -1.6481 -0.3424
  565SOL     OW 3334   0.154   3.211   0.171 -0.0845 -0.1129  0.5123
  565SOL    HW1 3335   0.130   3.304   0.168  1.0882  0.1740 -0.8120
  565SOL    HW2 3336   0.167   3.193   0.264  1.5504  1.5706  0.6729
  566SOL     OW 3337   1.890   2.084   4.354  0.4905 -0.4348 -0.1320
  566SOL    HW1 3338   1.854   2.009   4.401 -1.0811 -0.0947 -0.7113
  566SOL    HW2 3339   1.855   2.160   4.400  0.2347 -0.0887 -0.8749
  567SOL     OW 3340   0.416   3.215   2.734  0.4641 -0.3766 -0.1480
  567SOL    HW1 3341   0.381   3.153   2.670  0.5116  0.8518 -1.4058
  567SOL    HW2 3342   0.481   3.266   2.686 -0.7039  1.7303  0.3781
  568SOL     OW 3343   6.525   5.174   3.745 -0.0680  0.3486  0.1868
  568SOL    HW1 3344   6.479   5.256   3.761  0.4580  0.7309 -0.2299
  568SOL    HW2 3345   6.464   5.121   3.695 -0.7462  0.1354  1.2105
  569SOL     OW 3346   5.275   4.021   0.308  0.1074 -0.0627 -0.3505
  569SOL    HW1 3347   5.210   3.984   0.249 -1.0442 -0.1627  0.9445
  569SOL    HW2 3348   5.342   3.954   0.315 -0.6596 -0.8159 -0.0897
  570SOL     OW 3349   6.190   5.814   0.834  0.2786  0.2923 -0.0499
  570SOL    HW1 3350   6.221   5.811   0.925  0.7614  0.3510 -0.2094
  570SOL    HW2 3351   6.119   5.751   0.831  1.4124 -1.0170 -0.0652
  571SOL     OW 3352   0.729   2.522   1.803  0.2176 -0.0182  0.5953
  571SOL    HW1 3353   0.819   2.528   1.834 -0.2786  0.8916  1.9492
  571SOL    HW2 3354   0.721   2.433   1.769  1.8275  0.1215 -0.2388
  572SOL     OW 3355   4.650   2.134   0.116 -0.2320  0.0444 -0.0882
  572SOL    HW1 3356   4.705   2.210   0.095  0.7899 -1.0005 -1.3136
  572SOL    HW2 3357   4.561   2.165   0.100  0.2466  0.6267 -1.8551
  573SOL     OW 3358   0.343   3.209   3.280  0.0254 -0.5291 -0.4091
  573SOL    HW1 3359   0.360   3.192   3.188  0.5183 -0.1273 -0.3960
  573SOL    HW2 3360   0.249   3.193   3.291 -0.0845 -0.3210 -1.0363
  574SOL     OW 3361   3.623   5.357   3.032  0.4195  0.1912  0.5265
  574SOL    HW1 3362   3.552   5.407   3.073 -0.8407 -1.0720 -0.0501
  574SOL    HW2 3363   3.676   5.326   3.106 -0.5862 -0.2529  1.0757
  575SOL     OW 3364   0.119   1.788   2.570 -0.0737 -0.4087 -0.4361
  575SOL    HW1 3365   0.153   1.872   2.601 -0.5651 -0.2413 -0.3511
  575SOL    HW2 3366   0.026   1.803   2.554 -0.2806 -1.0676  0.0757
  576SOL     OW 3367   4.458   0.945   3.471  0.3032  0.2359 -0.0804
  576SOL    HW1 3368   4.485   0.856   3.450  0.8128 -0.0436  1.6378
  576SOL    HW2 3369   4.365   0.937   3.493  0.2396  0.2088 -0.3585
  577SOL     OW 3370   4.163   0.333   4.401 -0.6095  0.3269  0.3463
  577SOL    HW1 3371   4.237   0.291   4.445  0.0636 -0.1322 -1.1732
  577SOL    HW2 3372   4.176   0.427   4.414  0.5952  0.2786 -0.4498
  578SOL     OW 3373   3.774   0.927   3.032  0.2694  0.0260  0.0694
  578SOL    HW1 3374   3.769   0.879   2.949  0.6892  2.2675 -1.3148
  578SOL    HW2 3375   3.792   0.859   3.098  1.5357 -1.6370 -1.8779
  579SOL     OW 3376   5.925   3.997   0.655  0.1551  0.3539 -0.8200
  579SOL    HW1 3377   5.947   3.939   0.727  0.4239 -0.5223 -1.5848
  579SOL    HW2 3378   5.987   4.069   0.661 -0.6556  0.9803  0.5866
  580SOL     OW 3379   2.054   4.908   1.821  0.4269  0.4161 -0.2338
  580SOL    HW1 3380   1.990   4.954   1.766 -2.6155 -0.9287  1.9221
  580SOL    HW2 3381   2.041   4.944   1.909  2.0108 -0.5720  0.4461
  581SOL     OW 3382   5.691   3.497   2.045  0.1092 -0.1621  0.0510
  581SOL    HW1 3383   5.682   3.409   2.081 -0.3763  0.0868  0.5593
  581SOL    HW2 3384   5.614   3.508   1.990  0.9485 -0.6131 -1.2491
  582SOL     OW 3385   1.061   0.308   2.081 -0.0207  0.1924 -0.0807
  582SOL    HW1 3386   1.084   0.399   2.099  0.3050  0.2008 -0.5345
  582SOL    HW2 3387   0.968   0.302   2.103  0.2398  0.3228  1.1453
  583SOL     OW 3388   4.694   1.378   0.651  0.0853  0.2444 -0.0665
  583SOL    HW1 3389   4.656   1.466   0.650 -0.6298 -0.0527  0.1254
  583SOL    HW2 3390   4.619   1.320   0.641  0.2735 -0.4238  1.9432
  584SOL     OW 3391   3.730   3.836   2.136  0.4676 -0.2879 -0.0301
  584SOL    HW1 3392   3.765   3.867   2.219  0.4981 -0.8568  0.1739
  584SOL    HW2 3393   3.711   3.916   2.086  0.3745  0.0560  0.5494
  585SOL     OW 3394   1.270   3.938   1.717  0.6633 -0.4383  0.2419
  585SOL    HW1 3395   1.334   3.867   1.717  2.3225  0.9887  1.0287
  585SOL    HW2 3396   1.299   3.997   1.786 -0.0362  1.5275 -1.0432
  586SOL     OW 3397   1.063   1.312   0.332  0.1701 -0.6559  0.4314
  586SOL    HW1 3398   1.136   1.259   0.363 -0.8312 -2.3702 -0.0349
  586SOL    HW2 3399   1.089   1.337   0.243  0.1927 -1.2816  0.2552
  587SOL     OW 3400   4.149   5.308   0.647  0.1316 -0.0270 -0.0794
  587SOL    HW1 3401   4.145   5.231   0.704  2.9061  0.7340  1.3255
  587SOL    HW2 3402   4.168   5.273   0.560 -1.6954 -1.0539 -0.1117
  588SOL     OW 3403   5.410   6.148   0.881 -0.2121 -0.0509 -0.5041
  588SOL    HW1 3404   5.400   6.213   0.950  1.6611  0.5953 -0.7766
  588SOL    HW2 3405   5.505   6.134   0.875 -0.4151 -0.9781 -2.1298
  589SOL     OW 3406   0.753   2.871   2.330  0.1034 -0.4021 -0.2432
  589SOL    HW1 3407   0.825   2.930   2.353  0.1188 -0.6270  0.3008
  589SOL    HW2 3408   0.675   2.927   2.336  0.2488 -0.0976 -1.0709
  590SOL     OW 3409   1.615   6.227   1.172  0.6072  0.8161  0.0356
  590SOL    HW1 3410   1.590   6.228   1.264  1.0181  0.1278  0.1638
  590SOL    HW2 3411   1.556   6.289   1.130 -1.6438 -1.0841  0.2199
  591SOL     OW 3412   5.424   0.159   2.864 -0.2509  0.3068 -0.3363
  591SOL    HW1 3413   5.503   0.188   2.909  0.5486 -0.9224 -0.9095
  591SOL    HW2 3414   5.416   0.218   2.789  1.4436 -0.9521 -1.5783
  592SOL     OW 3415   2.745   3.788   4.087 -0.1810 -0.7866 -0.7519
  592SOL    HW1 3416   2.753   3.879   4.058  0.0446 -0.6585 -0.2947
  592SOL    HW2 3417   2.804   3.739   4.029 -0.8200 -0.7534 -1.4539
  593SOL     OW 3418   2.231   5.122   0.972 -0.1597 -0.0929 -0.0989
  593SOL    HW1 3419   2.203   5.083   0.888  0.8819 -0.1855 -0.4171
  593SOL    HW2 3420   2.215   5.053   1.036  0.8508 -0.7670 -0.5329
  594SOL     OW 3421   4.161   1.904   1.863  0.2304  0.0867 -0.1205
  594SOL    HW1 3422   4.149   1.826   1.917 -1.3107  1.7084  2.0517
  594SOL    HW2 3423   4.161   1.871   1.773 -0.2213 -2.4055  0.7146
  595SOL     OW 3424   6.264   5.691   2.229  0.2204 -0.0092 -0.2710
  595SOL    HW1 3425   6.261   5.731   2.316  0.8061  0.0590 -0.2775
  595SOL    HW2 3426   6.227   5.758   2.171  0.9933  0.4441 -0.2492
  596SOL     OW 3427   3.339   3.310   4.327 -0.3332  0.6381  0.1125
  596SOL    HW1 3428   3.268   3.306   4.391  0.1544 -3.0835  0.6686
  596SOL    HW2 3429   3.296   3.330   4.244 -1.2391  3.5118  1.1320
  597SOL     OW 3430   6.417   4.061   0.421  0.8588 -0.2975  1.0364
  597SOL    HW1 3431   6.487   4.075   0.357 -0.5931 -1.2664 -0.8898
  597SOL    HW2 3432   6.339   4.095   0.378 -0.1194 -0.5879  2.5020
  598SOL     OW 3433   2.225   4.388   3.834  0.0963  0.0733 -0.0133
  598SOL    HW1 3434   2.148   4.352   3.877 -0.9238  1.1970 -0.8287
  598SOL    HW2 3435   2.233   4.477   3.870  0.0951  0.5067 -1.0612
  599SOL     OW 3436   3.219   2.126   3.731  1.1972  0.2287  0.5208
  599SOL    HW1 3437   3.241   2.033   3.740 -0.7592 -0.5997 -1.8704
  599SOL    HW2 3438   3.125   2.130   3.751  0.7378  1.1914 -1.5302
  600SOL     OW 3439   6.321   6.120   3.466  0.1945  0.2061  0.1603
  600SOL    HW1 3440   6.265   6.182   3.512  1.0968  0.5723  0.7902
  600SOL    HW2 3441   6.296   6.128   3.374 -2.5646 -1.4688  0.6657
  601SOL     OW 3442   0.905   4.908   4.023  0.2452  0.5189 -0.1825
  601SOL    HW1 3443   0.939   4.947   4.104  0.0638 -0.3916  0.3480
  601SOL    HW2 3444   0.876   4.820   4.049 -2.8060  1.3296 -0.5498
  602SOL     OW 3445   6.364   6.178   0.985  0.3955 -0.4477 -0.4518
  602SOL    HW1 3446   6.388   6.262   1.025 -0.2732  0.2595 -1.4945
  602SOL    HW2 3447   6.306   6.137   1.049  0.1047  0.2370 -0.2711
  603SOL     OW 3448   1.575   1.615   2.778  0.0318  0.1499  0.4364
  603SOL    HW1 3449   1.494   1.596   2.732  0.3388 -0.7302  0.2471
  603SOL    HW2 3450   1.628   1.536   2.768  1.3516  1.0951 -0.3721
  604SOL     OW 3451   4.935   1.989   2.763 -0.7740 -0.0749 -0.2123
  604SOL    HW1 3452   4.930   1.898   2.734 -1.9444 -0.6361  1.5998
  604SOL    HW2 3453   5.020   1.996   2.806 -0.4205 -0.1141 -0.8849
  605SOL     OW 3454   3.952   1.495   3.494  0.2437  0.4813 -0.3386
  605SOL    HW1 3455   3.925   1.586   3.481 -0.1952  0.0811 -2.7993
  605SOL    HW2 3456   3.885   1.444   3.449  1.3177 -0.9596 -0.3574
  606SOL     OW 3457   0.480   3.537   3.176  0.6777  0.1935 -0.2669
  606SOL    HW1 3458   0.476   3.482   3.254  1.8086  1.2149  0.5600
  606SOL    HW2 3459   0.565   3.518   3.137 -0.0298 -0.5804 -1.4951
  607SOL     OW 3460   3.401   5.796   3.892  0.1383  0.2208 -0.2923
  607SOL    HW1 3461   3.313   5.764   3.873 -0.7740  1.0275  2.1373
  607SOL    HW2 3462   3.386   5.879   3.938  1.9880 -0.9355  2.6843
  608SOL     OW 3463   1.555   5.885   3.370 -0.6991  0.4006  0.3765
  608SOL    HW1 3464   1.646   5.914   3.369 -0.4479 -0.3309  1.0322
  608SOL    HW2 3465   1.530   5.881   3.278 -0.9811  3.3319  0.2233
  609SOL     OW 3466   5.263   3.854   2.476 -0.0046  0.2608 -0.0366
  609SOL    HW1 3467   5.197   3.829   2.540 -0.3484  0.0376 -0.4707
  609SOL    HW2 3468   5.241   3.944   2.453 -0.5354 -0.0138 -0.6334
  610SOL     OW 3469   1.603   0.821   3.385  0.0509  0.4741  0.0727
  610SOL    HW1 3470   1.551   0.773   3.449  0.3854  0.3278  0.2365
  610SOL    HW2 3471   1.540   0.848   3.318  0.2110 -2.2201 -1.2782
  611SOL     OW 3472   2.750   4.404   0.709  0.4693 -0.4909  0.4196
  611SOL    HW1 3473   2.800   4.474   0.750 -2.5364  1.7382  0.5993
  611SOL    HW2 3474   2.721   4.441   0.625 -1.7832 -1.1712  0.8233
  612SOL     OW 3475   3.810   6.128   2.659  0.4815 -0.0883  0.3075
  612SOL    HW1 3476   3.849   6.073   2.591  0.2110 -1.1916  1.0145
  612SOL    HW2 3477   3.855   6.102   2.739 -0.7442 -0.3987  0.9087
  613SOL     OW 3478   4.660   0.166   0.147  0.1451 -0.3705 -0.4365
  613SOL    HW1 3479   4.670   0.183   0.054 -0.1748 -1.0734 -0.6013
  613SOL    HW2 3480   4.652   0.071   0.154  0.5811 -0.3598  0.3433
  614SOL     OW 3481   3.633   0.640   3.446  0.0865 -0.2943 -0.0026
  614SOL    HW1 3482   3.613   0.676   3.533 -0.8523 -1.6752  0.3826
  614SOL    HW2 3483   3.696   0.570   3.463  0.1034 -0.3918 -0.4612
  615SOL     OW 3484   3.778   2.177   0.077  0.7791 -0.1455  0.1962
  615SOL    HW1 3485   3.746   2.257   0.119  0.0579 -1.0277  1.3631
  615SOL    HW2 3486   3.724   2.170  -0.002 -0.4431 -0.4329  1.0185
  616SOL     OW 3487   0.913   4.549   1.977  0.0371  0.6909 -0.0433
  616SOL    HW1 3488   0.893   4.461   2.009  0.2294  0.8867  0.6256
  616SOL    HW2 3489   0.903   4.543   1.882 -0.8201  0.1757  0.0754
  617SOL     OW 3490   1.134   2.040   0.386  0.0051  0.5014  0.2115
  617SOL    HW1 3491   1.178   2.125   0.381  0.4272  0.2052 -2.3006
  617SOL    HW2 3492   1.074   2.039   0.311 -1.5688 -0.6151  1.4047
  618SOL     OW 3493   4.677   0.291   0.994 -0.3798  0.1674  0.0331
  618SOL    HW1 3494   4.626   0.332   0.925 -0.8580  1.3776  1.0785
  618SOL    HW2 3495   4.615   0.233   1.038 -0.6613  1.0435  0.8069
  619SOL     OW 3496   6.396   1.968   1.568  0.1274 -0.3934 -0.3415
  619SOL    HW1 3497   6.462   1.909   1.532  0.5717  0.8544 -1.6726
  619SOL    HW2 3498   6.317   1.949   1.517 -0.5255 -1.7620  1.1292
  620SOL     OW 3499   1.654   1.886   2.353 -0.0471 -0.3432 -0.8478
  620SOL    HW1 3500   1.603   1.812   2.385  2.0294 -2.1647 -1.5402
  620SOL    HW2 3501   1.729   1.892   2.412  1.0918 -0.3985 -2.2254
  621SOL     OW 3502   6.532   0.040   2.332 -0.0991  0.3572 -0.3548
  621SOL    HW1 3503   6.552   0.134   2.333 -0.9958  0.5527  0.0830
  621SOL    HW2 3504   6.617  -0.002   2.317  0.0762  1.2856 -2.2696
  622SOL     OW 3505   5.496   1.915   2.508  0.0227 -0.0347 -0.1842
  622SOL    HW1 3506   5.581   1.958   2.512 -0.7802  1.7104 -0.8165
  622SOL    HW2 3507   5.468   1.910   2.599  0.4469  0.1264 -0.0407
  623SOL     OW 3508   4.481   4.291   0.099 -0.1889 -0.5655 -0.6913
  623SOL    HW1 3509   4.554   4.255   0.048 -0.0578 -2.2235  0.5479
  623SOL    HW2 3510   4.524   4.341   0.168 -0.3484  1.1504 -1.7928
  624SOL     OW 3511   0.797   5.492   2.642  0.0681 -0.4056  0.7729
  624SOL    HW1 3512   0.771   5.436   2.714  0.4537 -0.6751  0.7073
  624SOL    HW2 3513   0.820   5.575   2.683  0.0592 -0.4829  0.9336
  625SOL     OW 3514   3.596   5.933   2.004 -0.5604  0.1387 -0.7731
  625SOL    HW1 3515   3.685   5.953   2.033 -0.6983  0.3040 -0.4527
  625SOL    HW2 3516   3.605   5.856   1.948 -0.3454 -0.4929  0.1056
  626SOL     OW 3517   5.369   3.577   2.412  0.1251  0.5902 -0.3844
  626SOL    HW1 3518   5.344   3.561   2.503  0.3316 -0.3214 -0.4748
  626SOL    HW2 3519   5.337   3.665   2.393  3.8547  2.7527  1.9471
  627SOL     OW 3520   5.437   3.754   0.033 -0.1880 -0.1380 -0.1955
  627SOL    HW1 3521   5.377   3.704   0.087 -0.2869  0.3109  0.1131
  627SOL    HW2 3522   5.476   3.689  -0.026 -0.4853 -0.5353  0.0420
  628SOL     OW 3523   4.127   5.930   2.371 -0.2991  0.2766  0.4102
  628SOL    HW1 3524   4.128   5.857   2.432  0.3131  0.6486  0.8550
  628SOL    HW2 3525   4.180   5.900   2.297 -1.6220 -0.4415 -0.2757
  629SOL     OW 3526   5.849   4.956   4.301 -0.2576 -0.0672  0.0406
  629SOL    HW1 3527   5.831   5.035   4.353  0.8927  0.1523  0.1340
  629SOL    HW2 3528   5.886   4.989   4.219  1.0170 -0.5254  0.4139
  630SOL     OW 3529   4.857   4.477   0.770  0.2039  0.1975 -0.5790
  630SOL    HW1 3530   4.843   4.522   0.687  0.9182  4.2733  1.3074
  630SOL    HW2 3531   4.951   4.462   0.775 -0.0223 -1.8019 -1.2041
  631SOL     OW 3532   0.918   3.051   3.955 -0.0684 -0.6290 -0.4759
  631SOL    HW1 3533   0.855   2.983   3.979 -0.5104  0.0899  0.4573
  631SOL    HW2 3534   0.938   3.096   4.037 -1.3691  1.7070 -1.3409
  632SOL     OW 3535   1.759   1.509   2.507 -0.3662 -0.3890  0.0523
  632SOL    HW1 3536   1.810   1.429   2.494 -0.3575 -0.1335 -1.8360
  632SOL    HW2 3537   1.743   1.541   2.418 -1.1700  1.2060  0.7389
  633SOL     OW 3538   1.830   4.147   3.609 -0.1008  0.0205  0.1803
  633SOL    HW1 3539   1.762   4.142   3.541 -0.4038  0.8600  0.4101
  633SOL    HW2 3540   1.830   4.060   3.649  1.5682 -1.2391 -2.2740
  634SOL     OW 3541   1.789   0.903   0.028 -0.0543 -0.6589 -0.6376
  634SOL    HW1 3542   1.715   0.846   0.047 -0.3837  0.5328  2.2292
  634SOL    HW2 3543   1.861   0.870   0.082  0.2416  0.6155 -0.2012
  635SOL     OW 3544   6.069   4.036   1.066  0.3735  0.1792  0.1543
  635SOL    HW1 3545   6.045   4.124   1.037 -0.3309 -0.3606 -0.9626
  635SOL    HW2 3546   6.074   3.985   0.986  1.3489 -0.6784  0.7421
  636SOL     OW 3547   1.770   4.384   0.011 -0.2250  0.1137  0.2862
  636SOL    HW1 3548   1.779   4.298  -0.029  1.0931 -0.5270  1.8356
  636SOL    HW2 3549   1.734   4.440  -0.058  0.2101 -1.3478 -1.1740
  637SOL     OW 3550   4.048   0.152   3.200 -0.2114  0.8307 -0.0271
  637SOL    HW1 3551   3.992   0.168   3.275 -1.7429  0.0770 -0.9702
  637SOL    HW2 3552   4.117   0.095   3.233 -1.3152 -0.1423  0.6312
  638SOL     OW 3553   5.895   0.495   3.893  0.0725 -0.5323  0.1267
  638SOL    HW1 3554   5.941   0.430   3.946 -0.0540  0.9048  2.0854
  638SOL    HW2 3555   5.939   0.492   3.808  1.7104 -1.3966  0.9564
  639SOL     OW 3556   0.565   5.328   2.516 -0.0213 -0.4284  0.1806
  639SOL    HW1 3557   0.649   5.374   2.517 -0.6479  0.7692  1.1867
  639SOL    HW2 3558   0.499   5.398   2.518 -1.0594 -1.3316 -0.7422
  640SOL     OW 3559   4.688   4.816   0.378 -0.9054  0.3173  0.1768
  640SOL    HW1 3560   4.758   4.881   0.393  0.0576 -1.1175  2.4565
  640SOL    HW2 3561   4.615   4.846   0.432 -0.8690  0.0939  0.3498
  641SOL     OW 3562   6.311   0.862   4.204 -0.3989  0.2209  0.3607
  641SOL    HW1 3563   6.265   0.826   4.129 -2.1173  1.1439  0.9186
  641SOL    HW2 3564   6.243   0.906   4.256  1.0365  1.2808  1.4549
  642SOL     OW 3565   2.832   2.324   0.596 -0.2248 -0.4290 -0.5814
  642SOL    HW1 3566   2.744   2.304   0.565 -0.2586 -0.0025 -0.7703
  642SOL    HW2 3567   2.820   2.343   0.689 -0.5516  0.9239 -0.8763
  643SOL     OW 3568   6.386   5.205   0.809 -0.1781 -0.5043 -0.1445
  643SOL    HW1 3569   6.353   5.150   0.880 -0.2974 -1.4473 -0.9102
  643SOL    HW2 3570   6.470   5.167   0.786 -0.1578 -0.2277 -0.5368
  644SOL     OW 3571   1.055   4.290   2.626 -0.1188 -0.0076 -0.3589
  644SOL    HW1 3572   0.969   4.251   2.638 -0.4202  0.8749  0.5274
  644SOL    HW2 3573   1.044   4.351   2.554  0.2030 -1.0904 -1.3495
  645SOL     OW 3574   2.323   6.326   1.431 -0.5016  0.2854  0.7239
  645SOL    HW1 3575   2.415   6.351   1.426 -0.5299  0.2970  0.2882
  645SOL    HW2 3576   2.322   6.257   1.498 -0.2591  0.6457  1.1064
  646SOL     OW 3577   0.058   2.323   1.352 -0.2826  0.4383  0.3528
  646SOL    HW1 3578  -0.028   2.364   1.344 -0.0057  0.9697  0.0393
  646SOL    HW2 3579   0.118   2.386   1.312  0.1765 -0.1875  0.0442
  647SOL     OW 3580   6.263   4.098   0.051 -0.2758  0.1662  0.5475
  647SOL    HW1 3581   6.217   4.057   0.124 -1.5158 -0.3907 -0.5038
  647SOL    HW2 3582   6.269   4.030  -0.016  1.6742  0.3772  0.4456
  648SOL     OW 3583   2.816   2.567   1.260  0.5247 -0.1735 -0.6033
  648SOL    HW1 3584   2.735   2.561   1.208 -0.4810  0.6257  0.7948
  648SOL    HW2 3585   2.879   2.515   1.212 -1.5339 -3.0634 -0.4337
  649SOL     OW 3586   2.492   1.787   2.087 -0.1630 -0.0818  0.5094
  649SOL    HW1 3587   2.418   1.784   2.027  0.7909 -0.5552 -0.6788
  649SOL    HW2 3588   2.517   1.880   2.090 -0.4285 -0.0077  0.4647
  650SOL     OW 3589   0.256   3.496   1.135  0.4148  0.3270  0.0481
  650SOL    HW1 3590   0.160   3.494   1.138  0.4215 -1.2510  0.3234
  650SOL    HW2 3591   0.279   3.429   1.070  1.3473 -1.5021  2.1096
  651SOL     OW 3592   5.327   5.442   1.724  0.6351  0.4893  0.3061
  651SOL    HW1 3593   5.421   5.439   1.708  0.3799  0.9966 -1.4668
  651SOL    HW2 3594   5.297   5.521   1.679 -0.7002  0.1124  0.4937
  652SOL     OW 3595   2.427   5.948   0.837  0.4731  0.1016 -0.0149
  652SOL    HW1 3596   2.467   5.878   0.889 -1.0114 -0.0222  1.0264
  652SOL    HW2 3597   2.462   6.029   0.873  0.8533 -0.0380 -0.0625
  653SOL     OW 3598   2.231   5.551   3.272  0.1368  0.1569  1.0500
  653SOL    HW1 3599   2.147   5.588   3.245  0.6099  1.0839  0.8051
  653SOL    HW2 3600   2.270   5.618   3.328  0.6053 -0.3748  1.3738
  654SOL     OW 3601   6.085   3.581   0.792  0.5663 -0.1488 -0.0972
  654SOL    HW1 3602   6.045   3.528   0.723 -2.0378 -0.5345  1.5595
  654SOL    HW2 3603   6.053   3.543   0.873  0.7912  2.3232  1.2529
  655SOL     OW 3604   2.417   5.371   2.152  0.7345 -0.5626  0.8240
  655SOL    HW1 3605   2.503   5.343   2.122  0.8802 -2.0443  2.4420
  655SOL    HW2 3606   2.376   5.291   2.185 -0.5589  0.4249  1.7440
  656SOL     OW 3607   0.276   5.377   2.823 -0.1903 -0.6792  0.7102
  656SOL    HW1 3608   0.250   5.337   2.741  0.4196 -1.6829  0.9864
  656SOL    HW2 3609   0.243   5.467   2.818  0.6789 -0.4210 -1.0381
  657SOL     OW 3610   3.572   2.509   0.788 -0.0173  0.0354 -0.3797
  657SOL    HW1 3611   3.515   2.584   0.805 -2.3436 -1.6020 -0.5150
  657SOL    HW2 3612   3.583   2.467   0.873 -0.1574 -0.4140 -0.5793
  658SOL     OW 3613   0.530   4.573   2.762 -0.2795 -0.0806 -0.1198
  658SOL    HW1 3614   0.504   4.612   2.845  1.5204 -0.4703  0.6689
  658SOL    HW2 3615   0.459   4.512   2.740 -0.4993 -0.4089  1.4412
  659SOL     OW 3616   3.324   4.294   1.309 -0.4517 -0.2038  0.2039
  659SOL    HW1 3617   3.387   4.230   1.341  0.5422  0.4139 -0.4668
  659SOL    HW2 3618   3.305   4.350   1.385  0.6610  0.2793  0.1385
  660SOL     OW 3619   3.350   1.927   3.480 -0.2395  0.8388  0.4015
  660SOL    HW1 3620   3.301   1.850   3.509 -1.2411  1.0125 -0.7436
  660SOL    HW2 3621   3.284   1.995   3.467 -0.0564  0.5588 -2.9564
  661SOL     OW 3622   4.573   4.587   2.776 -0.4444 -0.2569  0.5466
  661SOL    HW1 3623   4.634   4.644   2.728  0.3824  0.0999  1.9641
  661SOL    HW2 3624   4.556   4.515   2.715 -1.4713  1.4198 -1.2729
  662SOL     OW 3625   4.619   5.867   4.237 -0.0920 -0.0188 -0.0953
  662SOL    HW1 3626   4.635   5.960   4.220 -1.0618  0.2768  0.5055
  662SOL    HW2 3627   4.573   5.866   4.321 -1.7526 -0.8826 -0.9624
  663SOL     OW 3628   6.283   4.427   0.493 -0.3401  0.2406  0.3469
  663SOL    HW1 3629   6.300   4.417   0.399  1.2400  1.4985  0.4612
  663SOL    HW2 3630   6.206   4.483   0.498 -0.4238  0.1750 -0.2025
  664SOL     OW 3631   2.393   0.126   1.779 -0.2236  0.4437  0.0829
  664SOL    HW1 3632   2.345   0.174   1.847 -0.1775 -1.2901  1.4189
  664SOL    HW2 3633   2.480   0.111   1.817 -0.3591 -0.9950 -0.1015
  665SOL     OW 3634   4.235   1.204   3.567 -0.3019  0.1381  0.1291
  665SOL    HW1 3635   4.196   1.214   3.480  1.1269 -0.3109 -0.5950
  665SOL    HW2 3636   4.206   1.118   3.597  0.5576 -0.4516 -0.6606
  666SOL     OW 3637   1.567   3.038   1.962 -0.7775  0.2894 -0.6365
  666SOL    HW1 3638   1.521   3.101   2.018 -0.0606  1.0900 -0.9252
  666SOL    HW2 3639   1.583   2.963   2.019  0.2072  1.2134  0.3501
  667SOL     OW 3640   0.369   2.713   2.270  0.0251  0.2583 -0.1110
  667SOL    HW1 3641   0.286   2.756   2.246 -0.2089 -0.7028 -1.1163
  667SOL    HW2 3642   0.355   2.621   2.249  1.2721  0.0381 -0.0560
  668SOL     OW 3643   1.811   3.088   3.832 -0.6051  0.1028 -0.4594
  668SOL    HW1 3644   1.871   3.015   3.847  0.9624  1.1259 -1.4772
  668SOL    HW2 3645   1.741   3.074   3.895  1.0885 -0.7132  1.3583
  669SOL     OW 3646   4.929   4.574   4.557  0.3620 -0.0700  0.3417
  669SOL    HW1 3647   4.861   4.510   4.579 -1.5733  2.0784  1.0292
  669SOL    HW2 3648   5.002   4.522   4.525 -0.8720 -2.6369  1.4436
  670SOL     OW 3649   6.298   1.300   4.305  0.5275  0.4333  0.0725
  670SOL    HW1 3650   6.338   1.323   4.222  0.0245 -0.4810 -0.4362
  670SOL    HW2 3651   6.361   1.328   4.371  1.6496 -0.2718 -0.6764
  671SOL     OW 3652   0.012   0.321   2.316 -0.2075 -0.3045  0.4746
  671SOL    HW1 3653   0.090   0.371   2.293 -0.2911 -0.0634  0.7048
  671SOL    HW2 3654  -0.061   0.380   2.296 -0.3438 -0.6196  0.0254
  672SOL     OW 3655   1.424   6.099   0.065 -0.3496 -0.0635  0.3866
  672SOL    HW1 3656   1.435   6.190   0.094 -1.5133  0.0789  0.4347
  672SOL    HW2 3657   1.393   6.053   0.143  0.0745 -0.4693  0.3189
  673SOL     OW 3658   5.946   2.781   4.620 -0.6300 -0.3670  0.0329
  673SOL    HW1 3659   5.951   2.792   4.714 -2.5540 -0.1531  0.1439
  673SOL    HW2 3660   5.933   2.687   4.607 -0.5623 -0.3709 -0.0075
  674SOL     OW 3661   5.332   1.914   1.520  0.0101 -0.0625  0.0974
  674SOL    HW1 3662   5.338   1.862   1.600  0.3620  0.4134  0.3845
  674SOL    HW2 3663   5.414   1.897   1.474  0.3024  0.5253  0.3795
  675SOL     OW 3664   2.955   0.146   1.761 -0.4059 -0.0271  0.2861
  675SOL    HW1 3665   3.013   0.131   1.836 -0.1728  0.3156  0.1731
  675SOL    HW2 3666   2.956   0.062   1.714 -0.1481 -0.0798  0.3835
  676SOL     OW 3667   4.645   5.743   3.879 -0.5828  0.0134  0.6331
  676SOL    HW1 3668   4.687   5.806   3.820 -0.3432  0.3989  1.2124
  676SOL    HW2 3669   4.717   5.700   3.925 -0.4039 -3.3918 -2.3207
  677SOL     OW 3670   6.510   2.428   3.938 -0.1556  0.0072  0.3326
  677SOL    HW1 3671   6.546   2.356   3.886  1.6170  1.2857 -0.2840
  677SOL    HW2 3672   6.532   2.405   4.028 -0.7763 -0.8407  0.2871
  678SOL     OW 3673   1.229   3.311   3.533 -0.1944 -0.1788  0.8099
  678SOL    HW1 3674   1.148   3.341   3.574  0.3975  0.0632  1.8345
  678SOL    HW2 3675   1.202   3.279   3.447 -1.4696 -0.7455  1.4064
  679SOL     OW 3676   6.326   6.179   4.290  0.4894  0.4802 -0.2795
  679SOL    HW1 3677   6.281   6.097   4.311  1.9236 -0.1409  0.5327
  679SOL    HW2 3678   6.375   6.201   4.369  1.9805  0.8378 -1.2526
  680SOL     OW 3679   2.532   5.405   1.137  0.4671 -0.3967  0.0071
  680SOL    HW1 3680   2.526   5.385   1.044 -0.5786  0.5118 -0.1312
  680SOL    HW2 3681   2.465   5.471   1.152 -1.4852 -2.6394  1.9859
  681SOL     OW 3682   3.011   1.625   4.503 -0.2199 -0.2770  0.0695
  681SOL    HW1 3683   2.944   1.618   4.571  0.9845  0.6703  1.4335
  681SOL    HW2 3684   3.093   1.608   4.549  0.9331  3.0908 -0.4679
  682SOL     OW 3685   3.122   2.117   2.244 -0.0736  0.1432 -0.0300
  682SOL    HW1 3686   3.188   2.141   2.309  1.5023 -1.2918 -1.0247
  682SOL    HW2 3687   3.121   2.189   2.182  0.9924 -0.0636 -0.3070
  683SOL     OW 3688   2.630   2.090   1.296  0.0908 -0.9290  0.7460
  683SOL    HW1 3689   2.626   2.075   1.390 -0.7379  2.0908  1.3140
  683SOL    HW2 3690   2.723   2.109   1.279  0.0871 -0.5306  1.1537
  684SOL     OW 3691   5.604   5.195   4.520  0.4730  0.1143  0.2891
  684SOL    HW1 3692   5.609   5.108   4.560  0.2854  0.1462  0.3829
  684SOL    HW2 3693   5.675   5.195   4.455 -0.1262 -0.4642 -0.3884
  685SOL     OW 3694   6.018   2.833   1.431  0.0508  0.3623 -0.6287
  685SOL    HW1 3695   5.982   2.913   1.469 -0.3404  0.1326 -0.5110
  685SOL    HW2 3696   6.080   2.802   1.497 -3.2777 -2.0878  1.7506
  686SOL     OW 3697   1.401   5.060   2.549  0.1573  0.3834 -0.0245
  686SOL    HW1 3698   1.393   5.021   2.462  0.1578 -0.9474  0.5526
  686SOL    HW2 3699   1.328   5.122   2.554 -1.9766 -2.0152  0.2734
  687SOL     OW 3700   3.467   5.042   2.628  0.4283  0.6675 -0.3413
  687SOL    HW1 3701   3.512   5.094   2.695 -0.9954 -1.4762  2.4468
  687SOL    HW2 3702   3.440   5.107   2.562  1.4323  2.9610  1.3633
  688SOL     OW 3703   5.805   6.301   0.891  0.0427 -0.9668 -0.4605
  688SOL    HW1 3704   5.747   6.372   0.920 -0.2109 -0.6206 -1.7510
  688SOL    HW2 3705   5.892   6.329   0.917 -0.3446 -1.5459  1.6197
  689SOL     OW 3706   0.658   1.801   1.031 -0.1876 -0.2269 -0.3277
  689SOL    HW1 3707   0.650   1.891   0.999 -2.7823 -0.0544  0.6237
  689SOL    HW2 3708   0.734   1.767   0.984 -0.0863  1.9427 -1.9305
  690SOL     OW 3709   0.959   3.044   2.392 -0.7732  0.6563 -0.3309
  690SOL    HW1 3710   0.923   3.126   2.359 -0.1306  1.1657  0.1926
  690SOL    HW2 3711   1.048   3.040   2.356 -1.1580 -0.3474 -1.2280
  691SOL     OW 3712   4.538   3.058   1.762 -0.0993 -0.5101 -0.0043
  691SOL    HW1 3713   4.561   3.047   1.669 -0.3635  0.1910 -0.1644
  691SOL    HW2 3714   4.453   3.015   1.770 -0.2589 -0.2343 -0.1830
  692SOL     OW 3715   0.650   4.931   3.025  0.0512 -0.3230 -0.0448
  692SOL    HW1 3716   0.560   4.938   3.056  0.4894 -1.8362  1.7517
  692SOL    HW2 3717   0.644   4.877   2.946 -0.6365 -0.3776  0.0373
  693SOL     OW 3718   0.075   3.102   3.310 -0.5865 -0.3734 -0.3332
  693SOL    HW1 3719   0.069   3.077   3.218  0.5925 -0.2219 -0.4609
  693SOL    HW2 3720  -0.006   3.069   3.349 -0.1189 -2.3884 -0.9630
  694SOL     OW 3721   3.380   3.224   2.092 -0.2654 -0.0876  0.1982
  694SOL    HW1 3722   3.399   3.317   2.078 -0.4684 -0.0261  0.3204
  694SOL    HW2 3723   3.285   3.221   2.105 -0.1002 -0.1311  1.5790
  695SOL     OW 3724   6.354   4.997   0.998  0.2195  0.5136  0.3762
  695SOL    HW1 3725   6.319   4.974   1.084  0.7003 -0.4821  0.3222
  695SOL    HW2 3726   6.439   4.953   0.994  0.5506  1.1780 -0.3111
  696SOL     OW 3727   0.112   4.339   3.874 -0.7083 -0.5122  0.6698
  696SOL    HW1 3728   0.028   4.300   3.895 -1.6984  1.4837  0.6822
  696SOL    HW2 3729   0.100   4.378   3.788  0.8484 -1.8414 -0.2055
  697SOL     OW 3730   4.632   0.352   3.721 -0.0457  0.3714 -0.2146
  697SOL    HW1 3731   4.672   0.358   3.808 -1.0130 -0.4516  0.3026
  697SOL    HW2 3732   4.700   0.314   3.666  0.8110  1.5173  0.0066
  698SOL     OW 3733   1.779   3.312   3.283 -0.2503 -0.2830  0.7609
  698SOL    HW1 3734   1.710   3.273   3.337 -0.3882 -0.3603  0.5314
  698SOL    HW2 3735   1.761   3.406   3.286 -1.8866 -0.4498 -1.3099
  699SOL     OW 3736   5.407   3.523   2.694 -0.6401 -0.1757 -0.1560
  699SOL    HW1 3737   5.344   3.455   2.718 -0.4923 -0.6014 -0.9349
  699SOL    HW2 3738   5.475   3.517   2.760  0.7349 -2.6157 -1.6294
  700SOL     OW 3739   3.013   5.279   1.042  0.6341 -0.7521 -0.1564
  700SOL    HW1 3740   2.927   5.253   1.010 -1.2097  1.9089  2.2569
  700SOL    HW2 3741   3.046   5.340   0.976 -0.9433  0.8991  0.5219
  701SOL     OW 3742   5.448   4.037   1.570  0.4421 -0.3238 -0.1185
  701SOL    HW1 3743   5.477   4.090   1.644 -1.5160  0.2549  0.3011
  701SOL    HW2 3744   5.457   4.094   1.494 -0.9405  0.4200  0.2277
  702SOL     OW 3745   5.696   0.322   0.442 -0.3134  0.3308 -0.2224
  702SOL    HW1 3746   5.619   0.266   0.449  0.8510 -1.4175 -0.9568
  702SOL    HW2 3747   5.732   0.302   0.356  1.5218  0.3916  0.5019
  703SOL     OW 3748   0.174   3.040   1.976  0.1565  0.1120  0.7376
  703SOL    HW1 3749   0.235   3.082   1.916 -0.3826  0.9819  0.7775
  703SOL    HW2 3750   0.097   3.097   1.976 -0.2854 -0.4641  1.4018
  704SOL     OW 3751   5.798   2.287   2.868 -0.4120 -0.4156  0.0140
  704SOL    HW1 3752   5.724   2.344   2.887 -1.4573 -1.1496 -1.5718
  704SOL    HW2 3753   5.861   2.343   2.822 -1.0727 -0.3199 -0.7989
  705SOL     OW 3754   4.575   4.439   0.308 -0.2073 -0.4435  0.0638
  705SOL    HW1 3755   4.601   4.389   0.385 -2.7755  0.7311  1.8148
  705SOL    HW2 3756   4.653   4.491   0.286  0.5175 -0.6559  1.9861
  706SOL     OW 3757   2.393   2.503   0.326  0.2268  0.0937 -0.0784
  706SOL    HW1 3758   2.461   2.571   0.329  0.4624 -0.1673  0.7452
  706SOL    HW2 3759   2.312   2.551   0.311  0.5463  0.4420 -0.7323
  707SOL     OW 3760   2.119   5.491   3.680  0.2137 -0.6697  0.0596
  707SOL    HW1 3761   2.107   5.586   3.676  0.3338 -0.6425  0.2866
  707SOL    HW2 3762   2.210   5.477   3.654  0.4978 -0.6320  0.9983
  708SOL     OW 3763   5.245   5.942   0.373 -0.5407 -0.4883 -0.1061
  708SOL    HW1 3764   5.339   5.940   0.355 -0.2509  2.4138  0.6456
  708SOL    HW2 3765   5.204   5.944   0.286  0.0115 -2.2721 -0.4448
  709SOL     OW 3766   0.323   4.815   1.958 -0.0834  0.4494  0.1134
  709SOL    HW1 3767   0.273   4.893   1.981 -2.6354 -0.6341 -1.3623
  709SOL    HW2 3768   0.293   4.749   2.020  0.9721  0.2421  0.4153
  710SOL     OW 3769   4.353   1.603   2.644  0.3752 -0.0216 -0.3594
  710SOL    HW1 3770   4.346   1.693   2.677 -0.2948 -0.4762  0.7562
  710SOL    HW2 3771   4.424   1.564   2.695  0.3550 -0.2745 -0.5211
  711SOL     OW 3772   1.870   5.230   1.487  0.1548  0.0755  0.4142
  711SOL    HW1 3773   1.938   5.198   1.428  0.2882  0.6790  0.2336
  711SOL    HW2 3774   1.881   5.325   1.487 -0.2353  0.1266  0.9371
  712SOL     OW 3775   1.731   3.169   3.589  0.6059  0.2583 -0.3549
  712SOL    HW1 3776   1.755   3.162   3.681 -2.5619 -0.5518  0.5544
  712SOL    HW2 3777   1.664   3.237   3.586 -1.0573 -1.3177 -1.5818
  713SOL     OW 3778   1.354   2.389   2.690 -0.0729 -0.1001  0.0296
  713SOL    HW1 3779   1.311   2.342   2.761  0.5395 -0.0664  0.4287
  713SOL    HW2 3780   1.412   2.451   2.734  0.1931  0.0334 -0.4991
  714SOL     OW 3781   2.785   2.530   0.333  0.6622 -0.9275  0.2766
  714SOL    HW1 3782   2.728   2.459   0.362  0.1641 -1.1662 -1.1733
  714SOL    HW2 3783   2.729   2.608   0.333  1.1876 -0.5260  1.7933
  715SOL     OW 3784   4.737   4.608   1.027  0.1017  0.1587 -0.3716
  715SOL    HW1 3785   4.772   4.696   1.038  0.5987 -0.2590  2.2419
  715SOL    HW2 3786   4.795   4.567   0.963  0.3368  1.4834 -1.0386
  716SOL     OW 3787   2.909   0.309   4.223  0.2278 -0.2308  0.2497
  716SOL    HW1 3788   3.004   0.297   4.223  0.1283 -1.1325 -0.1754
  716SOL    HW2 3789   2.877   0.249   4.290 -0.0327  0.2173  0.5334
  717SOL     OW 3790   3.189   0.689   3.559  0.1666 -0.1419  0.0862
  717SOL    HW1 3791   3.246   0.622   3.524 -0.9802 -1.3350  0.4220
  717SOL    HW2 3792   3.248   0.759   3.587  1.2956 -0.4294 -1.4598
  718SOL     OW 3793   5.848   5.382   3.836 -0.1989  0.6132  0.1320
  718SOL    HW1 3794   5.813   5.300   3.871  0.9512 -0.1669 -0.4901
  718SOL    HW2 3795   5.773   5.425   3.797 -0.7017 -0.4829 -0.1582
  719SOL     OW 3796   0.708   3.395   1.035 -0.3162  0.1498 -0.0667
  719SOL    HW1 3797   0.792   3.351   1.029 -0.9168 -0.8822 -1.3458
  719SOL    HW2 3798   0.682   3.385   1.127  0.8571  0.3563  0.3064
  720SOL     OW 3799   4.660   0.057   2.255  0.1491  0.4629 -0.1663
  720SOL    HW1 3800   4.584   0.030   2.308  0.8189 -0.2980  0.4483
  720SOL    HW2 3801   4.730  -0.002   2.284  0.7643  0.6285 -1.2900
  721SOL     OW 3802   1.600   2.126   2.036 -0.1083  0.2265  0.2134
  721SOL    HW1 3803   1.551   2.136   2.118 -2.5175  1.0146 -1.2288
  721SOL    HW2 3804   1.549   2.063   1.985  2.0512 -1.2685 -0.2443
  722SOL     OW 3805   6.525   1.034   2.327 -0.7991  0.4434 -0.1930
  722SOL    HW1 3806   6.497   0.949   2.291  0.7420  0.3383 -1.2578
  722SOL    HW2 3807   6.517   1.024   2.422 -0.0969 -1.1305 -0.2647
  723SOL     OW 3808   4.609   5.865   0.158  0.7480  0.1442 -0.3635
  723SOL    HW1 3809   4.623   5.862   0.252 -0.7138  2.3793  0.0193
  723SOL    HW2 3810   4.696   5.870   0.120  1.3491 -0.6555  0.8665
  724SOL     OW 3811   6.160   1.996   1.094 -0.4602  0.1374 -0.4486
  724SOL    HW1 3812   6.191   2.029   1.179 -1.2843  0.7197 -0.3656
  724SOL    HW2 3813   6.240   1.986   1.042  0.0441 -0.1281  0.3631
  725SOL     OW 3814   5.796   3.167   0.489 -0.2269 -0.7169  0.2953
  725SOL    HW1 3815   5.744   3.219   0.428  0.9899 -1.4422 -1.4377
  725SOL    HW2 3816   5.753   3.081   0.490 -0.2043 -0.7271  0.4037
  726SOL     OW 3817   4.610   3.807   1.322  0.3325 -0.7950 -0.7382
  726SOL    HW1 3818   4.567   3.810   1.407  0.3007  0.3359 -0.7775
  726SOL    HW2 3819   4.677   3.740   1.332  1.0368  0.0454  0.5385
  727SOL     OW 3820   3.002   3.697   2.499  0.2473  0.8380  0.0278
  727SOL    HW1 3821   2.991   3.779   2.452 -1.8120  1.1755  0.9922
  727SOL    HW2 3822   2.936   3.638   2.462 -1.8205  1.2703  2.6655
  728SOL     OW 3823   0.907   1.987   2.481 -0.1575  0.0728 -0.1016
  728SOL    HW1 3824   0.971   1.916   2.479  1.0230  1.0265  1.5189
  728SOL    HW2 3825   0.865   1.979   2.567  0.2635  1.5280  0.2655
  729SOL     OW 3826   4.402   4.917   2.633  0.2751  0.1160 -0.5137
  729SOL    HW1 3827   4.445   4.909   2.548  1.7449 -1.7765  0.3418
  729SOL    HW2 3828   4.459   4.975   2.684  1.0237 -1.0949  0.0879
  730SOL     OW 3829   0.950   3.919   4.270 -0.3010 -0.4626  0.2783
  730SOL    HW1 3830   0.862   3.954   4.286 -0.4309 -1.2741  1.4253
  730SOL    HW2 3831   0.987   3.904   4.357 -0.6839 -4.1912 -0.0501
  731SOL     OW 3832   2.982   3.817   2.261  0.4243  0.0950 -0.3890
  731SOL    HW1 3833   3.022   3.738   2.224 -0.4234 -0.0873 -0.9507
  731SOL    HW2 3834   3.003   3.886   2.198  1.6281  0.4445  0.3745
  732SOL     OW 3835   1.756   0.614   1.526  0.3383  0.1812  0.4251
  732SOL    HW1 3836   1.842   0.597   1.488  0.0858 -1.6183  0.5272
  732SOL    HW2 3837   1.773   0.635   1.617  0.7247  0.7308  0.2252
  733SOL     OW 3838   6.227   1.640   1.467 -0.5498  0.3817  0.0734
  733SOL    HW1 3839   6.298   1.643   1.531  0.1641 -3.4794 -0.2924
  733SOL    HW2 3840   6.151   1.674   1.514  0.4087 -0.3196  2.2600
  734SOL     OW 3841   3.551   0.770   1.582  0.5052 -0.7130  0.4844
  734SOL    HW1 3842   3.479   0.831   1.597  1.1690  0.1037  0.3875
  734SOL    HW2 3843   3.630   0.821   1.597  1.1841 -0.6709 -2.6187
  735SOL     OW 3844   2.759   1.495   3.804 -0.2207 -0.3238  0.1308
  735SOL    HW1 3845   2.664   1.501   3.800 -0.2279 -0.1311  0.5320
  735SOL    HW2 3846   2.784   1.449   3.724 -0.5796  0.4015 -0.4029
  736SOL     OW 3847   2.023   1.722   2.978 -0.4952 -0.0955  0.2474
  736SOL    HW1 3848   1.997   1.631   2.965 -2.7124  0.7568 -2.1651
  736SOL    HW2 3849   2.115   1.725   2.949 -0.2628 -1.6049  0.7511
  737SOL     OW 3850   5.753   2.576   0.610 -0.3890  0.2478  0.7803
  737SOL    HW1 3851   5.757   2.508   0.543  0.6119  0.6875  0.3699
  737SOL    HW2 3852   5.697   2.644   0.573  1.2101  1.0837 -0.2099
  738SOL     OW 3853   1.232   5.283   4.301 -0.0570  0.3824 -0.0689
  738SOL    HW1 3854   1.243   5.276   4.206 -1.6056 -0.6656 -0.2118
  738SOL    HW2 3855   1.267   5.369   4.323  0.0752  0.7583 -1.6377
  739SOL     OW 3856   5.380   6.486   0.596 -0.3157  0.1271 -0.6227
  739SOL    HW1 3857   5.293   6.452   0.615 -0.6526  0.7278 -1.0677
  739SOL    HW2 3858   5.429   6.409   0.567 -0.4339 -0.3747  0.4534
  740SOL     OW 3859   4.464   2.371   1.905  0.3916 -0.9459  0.0312
  740SOL    HW1 3860   4.530   2.357   1.837  1.3382 -0.7353  0.8738
  740SOL    HW2 3861   4.475   2.296   1.964  1.4612  0.2134  1.3981
  741SOL     OW 3862   6.219   5.934   2.836  0.3585  0.0782 -0.1592
  741SOL    HW1 3863   6.143   5.896   2.880  0.2582 -0.0930 -0.4763
  741SOL    HW2 3864   6.183   6.008   2.787  0.3261 -0.2420 -0.6262
  742SOL     OW 3865   1.719   4.635   1.346 -0.5023  0.1532 -0.2546
  742SOL    HW1 3866   1.690   4.710   1.398 -1.3546 -0.9035  0.8808
  742SOL    HW2 3867   1.787   4.594   1.399 -0.3368 -0.1135 -0.6655
  743SOL     OW 3868   3.209   3.270   1.721  0.4725  0.2955 -0.5876
  743SOL    HW1 3869   3.244   3.356   1.747 -1.1002  0.3533  1.6509
  743SOL    HW2 3870   3.116   3.274   1.743  0.2608 -1.8317 -0.8821
  744SOL     OW 3871   0.174   2.028   2.730  0.3881 -0.5052  0.5782
  744SOL    HW1 3872   0.082   2.032   2.758 -0.2628  0.2936 -1.5205
  744SOL    HW2 3873   0.214   2.105   2.771  0.1170 -0.8007  1.4300
  745SOL     OW 3874   0.382   3.755   2.242  0.7589  0.2828  0.0311
  745SOL    HW1 3875   0.410   3.840   2.207  3.1381 -0.1807  0.6215
  745SOL    HW2 3876   0.449   3.733   2.306 -1.5645 -0.5713  2.2951
  746SOL     OW 3877   1.337   5.692   0.881  0.5482 -0.1195  0.3082
  746SOL    HW1 3878   1.242   5.687   0.897  0.4711  1.7570  0.7022
  746SOL    HW2 3879   1.347   5.671   0.788 -0.3007  0.0372  0.1700
  747SOL     OW 3880   6.353   5.147   3.091  0.2987 -0.8155 -0.3339
  747SOL    HW1 3881   6.326   5.221   3.147 -0.3936 -0.7176 -0.7990
  747SOL    HW2 3882   6.275   5.122   3.043  1.2906  0.3795 -2.7573
  748SOL     OW 3883   0.966   4.456   2.904  0.0032 -0.2601  0.7575
  748SOL    HW1 3884   1.014   4.373   2.897  0.6757  0.1084  0.8538
  748SOL    HW2 3885   0.874   4.431   2.904  0.1340 -0.8983 -0.9939
  749SOL     OW 3886   3.254   4.537   2.040 -0.4329  0.4529  0.6015
  749SOL    HW1 3887   3.338   4.582   2.041 -0.3589  0.3153  1.2931
  749SOL    HW2 3888   3.207   4.576   1.966  0.5844 -0.1388 -0.3891
  750SOL     OW 3889   2.513   4.663   2.739  0.2687 -0.1348 -0.0405
  750SOL    HW1 3890   2.603   4.693   2.747  0.2355 -0.5155  2.4422
  750SOL    HW2 3891   2.514   4.606   2.662  1.6509  1.4199 -1.2607
  751SOL     OW 3892   0.751   2.209   2.860  0.6395 -0.1129  0.3825
  751SOL    HW1 3893   0.777   2.273   2.793  1.5556 -0.4426  0.4211
  751SOL    HW2 3894   0.663   2.181   2.833  0.1358  1.3005  0.4747
  752SOL     OW 3895   5.545   4.253   4.481 -0.0399 -0.8778 -0.1690
  752SOL    HW1 3896   5.454   4.276   4.465 -0.0337 -1.0476 -0.4479
  752SOL    HW2 3897   5.568   4.300   4.561 -0.5005 -1.1691  0.1369
  753SOL     OW 3898   4.532   5.196   1.482 -0.3214  0.4497  0.3970
  753SOL    HW1 3899   4.491   5.169   1.400  1.6334 -3.6721  0.4796
  753SOL    HW2 3900   4.467   5.176   1.549 -0.3568 -0.4934  0.1052
  754SOL     OW 3901   2.247   1.061   1.300 -0.3997  0.1089 -0.0995
  754SOL    HW1 3902   2.171   1.014   1.333  1.2183 -1.4444  1.6578
  754SOL    HW2 3903   2.232   1.068   1.206 -2.0993 -1.3292  0.0183
  755SOL     OW 3904   3.873   5.686   1.283  0.0320  0.1890  0.4134
  755SOL    HW1 3905   3.790   5.642   1.266 -0.4861  1.8399 -1.8403
  755SOL    HW2 3906   3.853   5.779   1.272  1.7257  0.8069  2.0192
  756SOL     OW 3907   0.744   0.750   1.782  0.2683 -0.1221 -0.3249
  756SOL    HW1 3908   0.650   0.733   1.789  0.0952  0.8398 -0.1688
  756SOL    HW2 3909   0.762   0.750   1.688  0.3152 -1.2926 -0.3307
  757SOL     OW 3910   1.859   1.582   1.884  0.0797  1.0444  0.0134
  757SOL    HW1 3911   1.820   1.553   1.801 -1.9498 -0.3873  1.3718
  757SOL    HW2 3912   1.793   1.638   1.924  1.3727  2.4010  0.3555
  758SOL     OW 3913   5.684   3.837   0.115 -0.5067 -0.1274 -0.1921
  758SOL    HW1 3914   5.596   3.806   0.097  0.5009 -4.2723  1.0351
  758SOL    HW2 3915   5.719   3.863   0.029 -2.0654 -0.8127 -1.0558
  759SOL     OW 3916   4.965   0.388   1.367  0.7093 -0.0740 -0.2778
  759SOL    HW1 3917   4.870   0.392   1.373  0.8039  0.4512  1.4996
  759SOL    HW2 3918   4.984   0.297   1.346 -0.1479 -0.4784  0.6374
  760SOL     OW 3919   3.946   6.544   3.947  0.3840  0.3130 -0.0640
  760SOL    HW1 3920   4.038   6.554   3.970  0.6316  1.5398 -1.4331
  760SOL    HW2 3921   3.899   6.584   4.020  0.9331 -0.1395  0.5458
  761SOL     OW 3922   3.869   1.307   2.278 -0.1022  0.7069  0.3441
  761SOL    HW1 3923   3.799   1.283   2.218 -0.0656  0.3817  0.4301
  761SOL    HW2 3924   3.825   1.322   2.362  0.0201 -0.2989  0.6042
  762SOL     OW 3925   6.323   2.013   2.331  0.0846 -0.4339 -0.3854
  762SOL    HW1 3926   6.299   1.923   2.310 -1.8955  0.6406 -3.4420
  762SOL    HW2 3927   6.393   2.034   2.269 -0.7217  0.6159 -0.9815
  763SOL     OW 3928   2.707   3.715   1.601 -0.1611 -0.3996 -0.2376
  763SOL    HW1 3929   2.642   3.765   1.552 -1.0585 -0.2726  1.0498
  763SOL    HW2 3930   2.749   3.659   1.535 -2.8603 -1.8580 -0.8464
  764SOL     OW 3931   1.761   5.365   4.436  0.2105  0.0154  0.2252
  764SOL    HW1 3932   1.820   5.404   4.501 -0.6668  1.0802  0.4034
  764SOL    HW2 3933   1.705   5.307   4.487 -0.1215  0.4385  0.3481
  765SOL     OW 3934   0.710   4.299   2.560 -0.0280  0.3351  0.3100
  765SOL    HW1 3935   0.623   4.276   2.592  0.5560 -0.1888  1.6164
  765SOL    HW2 3936   0.740   4.367   2.621  1.3197 -1.0519  1.2616
  766SOL     OW 3937   0.714   3.370   4.284  0.4217 -0.0211  0.0679
  766SOL    HW1 3938   0.724   3.375   4.189  0.2146 -1.4101 -0.0510
  766SOL    HW2 3939   0.714   3.276   4.303 -0.4542  0.2160  1.3431
  767SOL     OW 3940   2.853   2.072   0.802 -0.3802  0.6914  0.1328
  767SOL    HW1 3941   2.821   2.161   0.786 -0.7229  0.6719  0.6861
  767SOL    HW2 3942   2.780   2.015   0.776  0.2659  0.5039 -1.3577
  768SOL     OW 3943   0.906   0.663   4.533 -0.5593 -0.2505 -0.1906
  768SOL    HW1 3944   0.942   0.655   4.622 -0.8348  1.4303  0.0943
  768SOL    HW2 3945   0.928   0.751   4.506 -0.9901 -0.5559 -1.5872
  769SOL     OW 3946   3.161   1.358   3.230  0.1633  0.1557 -0.3092
  769SOL    HW1 3947   3.225   1.353   3.160 -1.4822  0.5989 -1.9242
  769SOL    HW2 3948   3.098   1.423   3.200 -3.8839 -3.7066 -1.3343
  770SOL     OW 3949   1.949   5.479   1.482  0.4060  0.2257 -0.3098
  770SOL    HW1 3950   1.986   5.531   1.410  1.7856  0.3355  0.4381
  770SOL    HW2 3951   1.992   5.514   1.561 -1.5169  0.5218  0.6647
  771SOL     OW 3952   2.839   1.099   2.035 -0.2344 -0.4118 -0.2151
  771SOL    HW1 3953   2.849   1.061   1.947  1.4706 -0.8288  0.1271
  771SOL    HW2 3954   2.851   1.193   2.022  1.7176 -0.6322 -0.2262
  772SOL     OW 3955   0.939   0.990   4.302 -0.1674  0.1908 -0.3598
  772SOL    HW1 3956   0.969   0.924   4.240 -0.3358  1.5893 -2.0151
  772SOL    HW2 3957   0.973   0.961   4.387 -0.2940 -2.0030 -1.0106
  773SOL     OW 3958   6.238   5.974   0.499  0.1005 -0.0275  0.3438
  773SOL    HW1 3959   6.299   5.945   0.431  1.0310  1.6274  0.4224
  773SOL    HW2 3960   6.293   5.991   0.575 -0.3763  1.7743  0.3372
  774SOL     OW 3961   2.742   4.030   1.484  0.3133 -0.5581 -0.1017
  774SOL    HW1 3962   2.689   4.108   1.467  0.1029 -0.8512 -0.8131
  774SOL    HW2 3963   2.687   3.976   1.541 -0.0084 -0.6836 -0.5178
  775SOL     OW 3964   0.414   1.028   0.452 -1.0716 -0.1002 -0.2950
  775SOL    HW1 3965   0.491   0.971   0.447 -2.1862 -1.5864 -1.1577
  775SOL    HW2 3966   0.414   1.059   0.543  1.7763  1.7771 -0.8111
  776SOL     OW 3967   1.835   1.176   1.646 -0.1093  0.2351 -0.2234
  776SOL    HW1 3968   1.755   1.216   1.611 -2.0994 -1.0652  2.4409
  776SOL    HW2 3969   1.881   1.247   1.689 -0.0156  0.9178 -1.4013
  777SOL     OW 3970   2.398   3.731   1.660 -0.3046  0.0502  0.1545
  777SOL    HW1 3971   2.422   3.640   1.645  0.2454  0.1183  0.5939
  777SOL    HW2 3972   2.302   3.731   1.659 -0.3316 -0.2486 -1.5193
  778SOL     OW 3973   1.764   5.388   3.804  0.0478  0.4499  0.6795
  778SOL    HW1 3974   1.765   5.446   3.727  0.7015 -0.7295 -0.2352
  778SOL    HW2 3975   1.836   5.328   3.789 -0.6642 -0.6631  1.5723
  779SOL     OW 3976   3.731   6.052   3.405  0.7952  0.1095 -0.3579
  779SOL    HW1 3977   3.691   6.139   3.408  1.7054  0.5873 -1.2827
  779SOL    HW2 3978   3.812   6.064   3.356  0.5852 -1.3994 -1.1615
  780SOL     OW 3979   5.941   3.145   1.225 -0.0056  0.2242 -0.4424
  780SOL    HW1 3980   5.874   3.206   1.195 -1.1777 -1.1256 -0.6801
  780SOL    HW2 3981   5.899   3.059   1.220  1.3802 -0.5466  0.4694
  781SOL     OW 3982   3.590   2.005   3.580 -0.0085  0.5480 -0.0402
  781SOL    HW1 3983   3.496   1.988   3.571  0.3326 -0.9309 -1.4006
  781SOL    HW2 3984   3.619   1.943   3.646  0.2004  0.1762 -0.4779
  782SOL     OW 3985   4.567   5.430   0.623 -0.2823  0.3787 -0.0404
  782SOL    HW1 3986   4.496   5.436   0.688 -0.6855  0.0961 -0.4526
  782SOL    HW2 3987   4.532   5.374   0.554  0.0302  0.9246 -0.6534
  783SOL     OW 3988   1.240   5.941   2.015 -0.1419 -0.1863 -0.4922
  783SOL    HW1 3989   1.181   5.910   1.947 -3.4726  1.6378  1.3092
  783SOL    HW2 3990   1.217   5.890   2.093  1.0597  0.2252  0.1762
  784SOL     OW 3991   6.432   5.325   3.406 -0.1004  0.2694 -0.1273
  784SOL    HW1 3992   6.382   5.244   3.395 -1.2123  1.1384 -1.9620
  784SOL    HW2 3993   6.365   5.392   3.422  0.5745  1.2078 -1.1072
  785SOL     OW 3994   0.157   2.214   0.613  0.1648  0.5754  0.2718
  785SOL    HW1 3995   0.146   2.277   0.684  0.7448 -0.3351  1.2110
  785SOL    HW2 3996   0.093   2.146   0.631  2.0293 -0.9801  1.4872
  786SOL     OW 3997   6.364   5.707   4.234 -0.4544 -0.5813  0.2388
  786SOL    HW1 3998   6.310   5.786   4.232  1.7625  1.0716  1.3220
  786SOL    HW2 3999   6.373   5.683   4.142 -1.6253  0.0712 -0.0793
  787SOL     OW 4000   2.102   5.005   1.411 -0.0917  0.2412 -0.1352
  787SOL    HW1 4001   2.109   5.081   1.353  0.0639 -0.2432 -0.7566
  787SOL    HW2 4002   2.136   5.036   1.495 -0.2318  0.9233 -0.3214
  788SOL     OW 4003   0.682   4.104   3.029  0.0833  0.1901 -0.0607
  788SOL    HW1 4004   0.728   4.035   3.076  1.0320  0.3339 -0.7601
  788SOL    HW2 4005   0.700   4.183   3.080 -1.5908 -0.1571  1.1430
  789SOL     OW 4006   2.165   1.492   0.333  0.0016  0.5601  0.0924
  789SOL    HW1 4007   2.073   1.510   0.348 -0.3151 -0.5501 -0.3931
  789SOL    HW2 4008   2.173   1.484   0.238  0.4870  0.0866  0.1661
  790SOL     OW 4009   2.114   1.923   2.619  0.7528 -0.3064 -0.4635
  790SOL    HW1 4010   2.199   1.896   2.583  1.1863 -0.8207  0.8735
  790SOL    HW2 4011   2.084   1.847   2.669 -0.9234 -0.4380 -1.5805
  791SOL     OW 4012   4.876   6.129   3.080  0.4050  0.2421  0.1773
  791SOL    HW1 4013   4.840   6.042   3.062 -1.6305  1.3155 -1.3013
  791SOL    HW2 4014   4.820   6.163   3.150  1.5391  0.1858  1.1341
  792SOL     OW 4015   0.169   2.561   1.274  0.1647 -0.0470 -0.7603
  792SOL    HW1 4016   0.148   2.633   1.215  0.4441 -0.7249 -1.7122
  792SOL    HW2 4017   0.249   2.588   1.318  1.3140 -0.5254 -2.4694
  793SOL     OW 4018   1.079   5.642   3.985  0.0110 -0.0621  0.2388
  793SOL    HW1 4019   1.018   5.655   4.057  0.8616  1.9122  0.6524
  793SOL    HW2 4020   1.058   5.554   3.952 -1.6451 -0.2562  1.6605
  794SOL     OW 4021   3.302   5.848   3.600  0.3072  0.1893 -0.2977
  794SOL    HW1 4022   3.339   5.847   3.689 -1.3247  1.0942  0.4338
  794SOL    HW2 4023   3.372   5.881   3.545  0.6337  1.8193  1.0272
  795SOL     OW 4024   6.064   2.617   2.735 -0.3074 -0.0748  0.2612
  795SOL    HW1 4025   6.097   2.689   2.788  1.4460 -1.3350  1.0033
  795SOL    HW2 4026   6.136   2.553   2.734 -1.9321 -2.0132  0.0239
  796SOL     OW 4027   1.433   1.332   2.161  0.1216  0.1331 -0.3433
  796SOL    HW1 4028   1.376   1.255   2.154  0.1426 -0.0489  1.1551
  796SOL    HW2 4029   1.375   1.407   2.147 -0.5219 -0.0516  1.1139
  797SOL     OW 4030   4.909   5.774   0.242  0.1597  0.0851 -0.1707
  797SOL    HW1 4031   4.961   5.702   0.205  1.8792  0.0911  2.0484
  797SOL    HW2 4032   4.875   5.740   0.325  1.4781  1.9512  1.2132
  798SOL     OW 4033   2.738   3.873   0.195 -0.4379 -0.2281  0.0149
  798SOL    HW1 4034   2.711   3.960   0.166 -0.1139 -0.0834  0.1463
  798SOL    HW2 4035   2.660   3.818   0.183 -0.8960  0.2600  0.6995
  799SOL     OW 4036   0.377   4.809   3.344 -0.3057  0.3286 -0.0151
  799SOL    HW1 4037   0.388   4.751   3.419  1.4889  2.0410  1.1408
  799SOL    HW2 4038   0.299   4.861   3.365  0.4334  1.0990  0.9308
  800SOL     OW 4039   6.361   3.628   0.737 -0.4205  0.3181  0.9213
  800SOL    HW1 4040   6.333   3.682   0.662 -1.1265  0.8336  1.5362
  800SOL    HW2 4041   6.280   3.587   0.768  0.1735 -1.5567  0.1426
  801SOL     OW 4042   3.584   5.300   2.682 -0.6643 -0.1459 -0.3019
  801SOL    HW1 4043   3.659   5.357   2.664 -0.6164 -0.1805 -0.2184
  801SOL    HW2 4044   3.534   5.299   2.601 -0.8245  0.2518 -0.2079
  802SOL     OW 4045   0.445   5.623   3.775  0.3476  0.0402 -0.7438
  802SOL    HW1 4046   0.481   5.577   3.851  0.8954  3.2999  1.1462
  802SOL    HW2 4047   0.522   5.649   3.725  0.2120  0.8913 -0.5207
  803SOL     OW 4048   3.118   5.519   1.779  0.3113  0.5991  0.1830
  803SOL    HW1 4049   3.082   5.569   1.706  2.8339 -1.3344 -2.6622
  803SOL    HW2 4050   3.205   5.558   1.794 -0.2560  1.1467  2.4756
  804SOL     OW 4051   5.850   5.974   1.899 -0.3076  0.0937  0.0291
  804SOL    HW1 4052   5.801   5.905   1.854 -1.8052  0.3920  1.1115
  804SOL    HW2 4053   5.825   6.055   1.854 -1.9478  0.4161  1.4091
  805SOL     OW 4054   2.121   5.312   2.968  0.3726  0.3061  0.5734
  805SOL    HW1 4055   2.061   5.345   2.901  1.1055  0.4110 -0.0457
  805SOL    HW2 4056   2.197   5.370   2.963  0.8952 -0.3460  0.7560
  806SOL     OW 4057   2.214   3.362   0.990 -0.4289  0.4778  0.3174
  806SOL    HW1 4058   2.190   3.302   0.920 -0.7738  1.1243 -0.1317
  806SOL    HW2 4059   2.271   3.427   0.948 -0.0793  0.4882  0.7901
  807SOL     OW 4060   2.760   0.252   1.417 -0.1082  0.4247  0.4442
  807SOL    HW1 4061   2.747   0.327   1.358  1.6397  1.7911  1.6777
  807SOL    HW2 4062   2.683   0.253   1.473 -0.6899  0.5205 -0.3378
  808SOL     OW 4063   4.083   0.679   1.041  0.6779 -0.2699 -0.0963
  808SOL    HW1 4064   4.056   0.629   0.964 -0.0903  0.5185 -0.3556
  808SOL    HW2 4065   4.171   0.711   1.019 -0.0263  1.0145 -1.2082
  809SOL     OW 4066   6.046   4.384   0.158 -0.2941 -0.2427  0.1844
  809SOL    HW1 4067   6.107   4.318   0.189  1.1907  0.2633 -1.4750
  809SOL    HW2 4068   6.101   4.450   0.115 -1.9798  0.2387 -1.3997
  810SOL     OW 4069   6.297   1.896   1.851 -0.1392  0.4250  0.2461
  810SOL    HW1 4070   6.375   1.840   1.853  0.1197  0.7854  0.2679
  810SOL    HW2 4071   6.286   1.920   1.759 -0.8229 -0.4483  0.0789
  811SOL     OW 4072   0.635   3.092   4.099 -0.4179 -0.3129 -0.3241
  811SOL    HW1 4073   0.710   3.036   4.079 -0.1056 -1.1231  2.6430
  811SOL    HW2 4074   0.661   3.180   4.070  1.1126 -0.8404 -0.5890
  812SOL     OW 4075   6.495   5.991   0.314 -0.5215  0.3060 -0.3668
  812SOL    HW1 4076   6.471   5.955   0.229  0.4411  1.6466 -1.2513
  812SOL    HW2 4077   6.581   5.953   0.332 -0.0095  1.2300 -0.7737
  813SOL     OW 4078   2.953   1.787   0.469 -0.2291  0.2342  0.3280
  813SOL    HW1 4079   2.985   1.835   0.392 -0.6395 -0.3334 -0.2054
  813SOL    HW2 4080   2.989   1.835   0.544 -0.4430  1.2336 -0.1980
  814SOL     OW 4081   0.415   6.335   1.774  0.0819 -0.3849  0.5383
  814SOL    HW1 4082   0.430   6.352   1.681 -1.0817 -0.6989  0.2869
  814SOL    HW2 4083   0.324   6.360   1.789 -0.3569 -2.2181  1.1376
  815SOL     OW 4084   3.887   6.317   3.808 -0.1936 -0.0870  0.5852
  815SOL    HW1 4085   3.965   6.281   3.766 -0.2545 -0.1520  0.5275
  815SOL    HW2 4086   3.917   6.399   3.847 -0.7794  1.5088 -2.0696
  816SOL     OW 4087   1.364   0.853   0.375  0.0901 -0.3180 -0.0259
  816SOL    HW1 4088   1.384   0.944   0.355  1.3825 -0.4841  0.3939
  816SOL    HW2 4089   1.360   0.849   0.470 -1.3996 -0.4372 -0.0710
  817SOL     OW 4090   3.948   1.745   2.270  0.3751  0.1240  0.1215
  817SOL    HW1 4091   4.039   1.741   2.300  0.1971  0.9769  0.8459
  817SOL    HW2 4092   3.907   1.809   2.329 -0.8839 -0.8168  0.3035
  818SOL     OW 4093   3.328   0.754   0.899  0.0153  0.1111  0.1898
  818SOL    HW1 4094   3.360   0.727   0.985  0.7935  1.6034  0.4019
  818SOL    HW2 4095   3.333   0.849   0.901 -0.4647  0.1854 -1.3307
  819SOL     OW 4096   0.391   3.397   4.441  0.3698 -0.1585  0.0204
  819SOL    HW1 4097   0.299   3.421   4.435  0.4871  0.1401 -0.6798
  819SOL    HW2 4098   0.392   3.302   4.433  0.0426 -0.2642  1.0984
  820SOL     OW 4099   3.759   5.535   2.847  0.1450  0.0575 -0.1996
  820SOL    HW1 4100   3.850   5.557   2.864  0.1100 -0.1868  0.3204
  820SOL    HW2 4101   3.726   5.503   2.931 -0.3343 -0.1419 -0.4619
  821SOL     OW 4102   0.220   2.953   3.501 -0.4640  0.2245 -0.5119
  821SOL    HW1 4103   0.265   3.024   3.547 -2.0409  0.1239  1.2870
  821SOL    HW2 4104   0.195   2.991   3.417 -1.0975  1.7766  0.3393
  822SOL     OW 4105   0.915   5.122   3.865  0.1657  0.3508  0.3270
  822SOL    HW1 4106   1.004   5.135   3.832  0.5242 -0.6128  0.8721
  822SOL    HW2 4107   0.922   5.047   3.924 -1.6893 -2.2622 -2.4440
  823SOL     OW 4108   0.035   4.025   0.045 -0.3610  0.1309 -0.1649
  823SOL    HW1 4109   0.049   3.961  -0.025 -0.3113 -0.5927  0.5040
  823SOL    HW2 4110  -0.013   4.096   0.002  1.1719  0.4939 -1.3521
  824SOL     OW 4111   1.082   5.647   0.904  0.4499  0.0741  0.3202
  824SOL    HW1 4112   1.024   5.571   0.906 -0.4225  0.6313 -1.4569
  824SOL    HW2 4113   1.027   5.720   0.932  0.7025  0.3758  0.0388
  825SOL     OW 4114   0.984   1.808   4.266  0.2713 -0.6464  0.3055
  825SOL    HW1 4115   1.035   1.760   4.330  1.7200  1.5595  0.9289
  825SOL    HW2 4116   0.980   1.898   4.300  0.9513  0.5914 -2.5272
  826SOL     OW 4117   3.299   4.218   0.947  0.0704 -0.3623 -0.3178
  826SOL    HW1 4118   3.243   4.141   0.960  1.2392 -1.1774  0.0682
  826SOL    HW2 4119   3.379   4.184   0.907 -0.2295  0.9815 -2.1931
  827SOL     OW 4120   1.043   2.428   3.832 -0.0056  1.0954  0.3565
  827SOL    HW1 4121   1.133   2.435   3.864  0.7779  1.2480 -1.7298
  827SOL    HW2 4122   1.007   2.515   3.843  0.4844  1.3270  0.1860
  828SOL     OW 4123   0.480   0.371   4.314  0.7255 -0.0557 -0.0381
  828SOL    HW1 4124   0.418   0.437   4.345  0.1601 -1.2835  1.6135
  828SOL    HW2 4125   0.518   0.334   4.394  0.5120 -2.1836 -0.8358
  829SOL     OW 4126   1.235   3.526   3.267 -0.4705  0.1753 -0.2841
  829SOL    HW1 4127   1.223   3.433   3.283 -0.7352  0.4137  1.0751
  829SOL    HW2 4128   1.147   3.563   3.275 -0.4176  0.4969 -1.1430
  830SOL     OW 4129   0.208   3.053   0.874  0.0814  0.3221  0.4148
  830SOL    HW1 4130   0.227   2.980   0.933 -0.5577 -0.7936 -0.7209
  830SOL    HW2 4131   0.273   3.046   0.805  0.9172  1.7121  1.0230
  831SOL     OW 4132   2.262   0.819   1.003 -0.2394  0.4008 -0.2302
  831SOL    HW1 4133   2.289   0.818   1.095 -1.1321  0.9741  0.0468
  831SOL    HW2 4134   2.312   0.891   0.965  0.2671  0.0478 -0.2405
  832SOL     OW 4135   0.094   2.657   1.734 -0.4985  0.0711 -0.1620
  832SOL    HW1 4136   0.075   2.641   1.641 -1.0745 -1.6328  0.2219
  832SOL    HW2 4137   0.031   2.724   1.760 -1.9064 -1.0906 -0.4531
  833SOL     OW 4138   5.528   2.475   3.107 -0.2856 -0.1297  0.1745
  833SOL    HW1 4139   5.538   2.550   3.049 -0.3030  0.2446  0.6450
  833SOL    HW2 4140   5.438   2.445   3.093 -0.1303 -0.3535 -0.3547
  834SOL     OW 4141   5.328   0.075   1.997  0.0855 -0.7025 -0.2549
  834SOL    HW1 4142   5.371   0.062   2.081 -0.0763  0.6212  0.0552
  834SOL    HW2 4143   5.262   0.142   2.014  0.7890  0.3965 -1.6689
  835SOL     OW 4144   6.235   0.191   1.566  0.3449  0.1629  0.0601
  835SOL    HW1 4145   6.195   0.189   1.653 -0.1745 -2.0302 -0.1609
  835SOL    HW2 4146   6.165   0.221   1.508  0.0793 -0.2520  0.1572
  836SOL     OW 4147   1.503   0.662   2.151 -0.0194  0.4017  0.1159
  836SOL    HW1 4148   1.583   0.710   2.131 -1.0679  1.4441 -1.7419
  836SOL    HW2 4149   1.433   0.709   2.106 -1.1140 -2.9382 -2.1264
  837SOL     OW 4150   4.220   4.957   4.414 -0.4233 -0.2292  0.2645
  837SOL    HW1 4151   4.253   5.035   4.459 -0.2330 -0.8383  1.2027
  837SOL    HW2 4152   4.162   4.915   4.477 -1.2204 -0.3841 -0.5575
  838SOL     OW 4153   5.516   5.509   0.780 -0.4493 -0.2470  0.2188
  838SOL    HW1 4154   5.454   5.442   0.809 -0.4029  0.4413  1.9774
  838SOL    HW2 4155   5.472   5.592   0.798  0.1149  0.2327 -0.5368
  839SOL     OW 4156   3.530   5.945   2.335  0.3346  0.1614  0.0631
  839SOL    HW1 4157   3.464   5.969   2.401 -0.5598  0.4701 -0.9050
  839SOL    HW2 4158   3.528   5.850   2.332 -0.3200  0.1729 -0.1705
  840SOL     OW 4159   5.771   2.371   3.276  1.1383  0.7924  0.4126
  840SOL    HW1 4160   5.689   2.413   3.251 -0.9009 -1.5687  2.6611
  840SOL    HW2 4161   5.771   2.288   3.229  2.6874  1.0852 -0.1704
  841SOL     OW 4162   2.512   4.284   3.312 -0.1398  0.0362 -0.3161
  841SOL    HW1 4163   2.538   4.349   3.378 -1.0460  1.0383 -0.9188
  841SOL    HW2 4164   2.449   4.329   3.257 -1.3125 -1.5720 -0.3565
  842SOL     OW 4165   3.818   0.010   2.189  0.2350  0.3132 -0.4660
  842SOL    HW1 4166   3.813   0.051   2.275  2.1530 -0.0575 -0.1338
  842SOL    HW2 4167   3.910   0.018   2.164  0.7362 -3.5485 -0.4673
  843SOL     OW 4168   6.272   1.018   1.749  0.6094  0.1679 -0.8546
  843SOL    HW1 4169   6.261   1.093   1.690  0.3267 -0.8187 -2.1083
  843SOL    HW2 4170   6.183   0.987   1.765  0.7498 -0.1108 -0.6073
  844SOL     OW 4171   1.932   5.070   2.987 -0.0016  0.0814 -0.5101
  844SOL    HW1 4172   1.991   5.083   3.062 -0.1220 -2.2610  0.0586
  844SOL    HW2 4173   1.916   5.158   2.955  0.6783  1.1193  1.7464
  845SOL     OW 4174   4.980   2.320   1.817 -0.0850  0.0791  1.0717
  845SOL    HW1 4175   4.935   2.307   1.901 -0.4746  0.0368  0.8566
  845SOL    HW2 4176   5.072   2.330   1.841 -0.3494  1.3248  1.6100
  846SOL     OW 4177   5.427   5.201   1.379 -0.0683  0.1116 -0.1759
  846SOL    HW1 4178   5.334   5.217   1.396 -0.6512 -3.3592  0.6756
  846SOL    HW2 4179   5.428   5.117   1.333  2.6977 -0.3784  0.6439
  847SOL     OW 4180   2.460   5.151   4.470 -0.2598 -0.6052  0.2847
  847SOL    HW1 4181   2.397   5.084   4.498 -0.9911 -0.3544 -0.7157
  847SOL    HW2 4182   2.410   5.233   4.472  0.6465 -0.0590  1.5668
  848SOL     OW 4183   1.918   1.552   0.326  0.3010 -0.4860  0.0791
  848SOL    HW1 4184   1.845   1.603   0.289  0.0465 -0.0042  1.2008
  848SOL    HW2 4185   1.926   1.584   0.416  2.1245 -0.3026 -0.1236
  849SOL     OW 4186   1.918   1.615   0.949 -0.3546  0.2080  0.0778
  849SOL    HW1 4187   1.879   1.625   1.036  0.3508  1.4060  0.2841
  849SOL    HW2 4188   1.855   1.657   0.890 -0.3441  0.3319  0.1534
  850SOL     OW 4189   0.472   0.644   1.811 -0.1556 -0.2902  0.6869
  850SOL    HW1 4190   0.388   0.616   1.845  0.6191 -3.4945  0.2918
  850SOL    HW2 4191   0.469   0.621   1.718  0.7416  0.6655  0.3999
  851SOL     OW 4192   1.743   1.128   0.190 -0.1782  0.4530 -0.7031
  851SOL    HW1 4193   1.738   1.068   0.115 -0.7023 -0.6097  0.1474
  851SOL    HW2 4194   1.831   1.165   0.185  0.9299 -1.8937 -0.1878
  852SOL     OW 4195   2.941   0.886   2.882  0.1864 -0.4609 -0.4195
  852SOL    HW1 4196   3.021   0.876   2.830  1.2341 -1.6305  1.3361
  852SOL    HW2 4197   2.971   0.900   2.971 -1.5754  1.4635 -0.0482
  853SOL     OW 4198   4.578   2.755   2.327  0.3212 -0.1840 -0.3792
  853SOL    HW1 4199   4.596   2.759   2.234 -0.5556 -0.0083 -0.5538
  853SOL    HW2 4200   4.588   2.845   2.358 -1.5297  0.1916 -0.7494
  854SOL     OW 4201   5.747   5.745   0.260  0.6809  0.1474 -0.4794
  854SOL    HW1 4202   5.656   5.733   0.234  1.1782 -0.5486 -2.0326
  854SOL    HW2 4203   5.748   5.730   0.355 -0.2225 -3.7891 -0.9346
  855SOL     OW 4204   3.944   1.220   0.430  0.0350  0.0136  0.0480
  855SOL    HW1 4205   3.932   1.172   0.512 -2.1681 -1.9834 -1.3300
  855SOL    HW2 4206   4.015   1.175   0.386  0.5272  0.4480  0.3815
  856SOL     OW 4207   4.477   4.670   0.123 -0.2216  0.3174  0.6310
  856SOL    HW1 4208   4.544   4.735   0.104  0.2700 -0.7204 -1.5330
  856SOL    HW2 4209   4.525   4.595   0.158 -0.2827 -0.2078 -0.3656
  857SOL     OW 4210   5.726   4.552   1.710 -0.4347  0.4146  0.1786
  857SOL    HW1 4211   5.790   4.624   1.715 -0.0290  0.2459 -1.8674
  857SOL    HW2 4212   5.780   4.473   1.715 -0.6592  0.2644  0.2017
  858SOL     OW 4213   6.359   6.444   1.637 -0.4182 -0.0462 -0.4973
  858SOL    HW1 4214   6.439   6.490   1.615  0.3629 -0.6738  0.8367
  858SOL    HW2 4215   6.297   6.512   1.661 -0.4141  0.4648 -1.9053
  859SOL     OW 4216   1.491   2.641   1.468 -0.4863 -0.0329 -0.0617
  859SOL    HW1 4217   1.573   2.593   1.453 -2.2586 -3.7313  0.7734
  859SOL    HW2 4218   1.518   2.732   1.480  3.1743 -0.6054 -2.4149
  860SOL     OW 4219   3.198   3.325   1.071 -0.1364 -0.0480 -0.5628
  860SOL    HW1 4220   3.145   3.250   1.042 -1.4394  1.1086 -1.2855
  860SOL    HW2 4221   3.239   3.357   0.990 -0.2401  0.5013 -0.4020
  861SOL     OW 4222   2.820   0.528   2.847  0.7484 -0.1419 -0.6004
  861SOL    HW1 4223   2.870   0.583   2.908  0.1718  0.5282 -0.7176
  861SOL    HW2 4224   2.758   0.588   2.807  1.0369 -0.6020 -1.7623
  862SOL     OW 4225   4.688   6.349   4.551  0.3830 -0.2116  0.5058
  862SOL    HW1 4226   4.735   6.432   4.549  0.9062 -0.4761  1.3161
  862SOL    HW2 4227   4.737   6.292   4.492 -0.3668  0.2375 -0.5843
  863SOL     OW 4228   0.485   3.666   2.800 -0.5616  0.0157  0.1168
  863SOL    HW1 4229   0.528   3.615   2.731  0.9018  1.0423  0.2384
  863SOL    HW2 4230   0.396   3.681   2.766 -0.5438 -1.3026 -0.5767
  864SOL     OW 4231   5.076   3.161   2.262 -0.2156 -0.0001  0.0847
  864SOL    HW1 4232   5.044   3.092   2.204 -1.8894  0.2062  0.7267
  864SOL    HW2 4233   5.077   3.239   2.207  1.5976 -0.4666 -0.6182
  865SOL     OW 4234   3.198   5.743   0.497  0.7662  0.2135  0.5428
  865SOL    HW1 4235   3.224   5.670   0.441  1.3329  2.3174 -2.1441
  865SOL    HW2 4236   3.280   5.774   0.535  0.8854  0.9008 -0.2495
  866SOL     OW 4237   5.949   3.820   2.677  0.3146  0.6188  0.4813
  866SOL    HW1 4238   5.951   3.749   2.612  1.9574  1.8438 -0.8975
  866SOL    HW2 4239   5.865   3.810   2.721 -0.1220 -1.2932 -0.6714
  867SOL     OW 4240   1.265   0.663   0.908 -0.1429  0.1739 -0.1936
  867SOL    HW1 4241   1.178   0.659   0.947  0.0283 -2.8173  0.1485
  867SOL    HW2 4242   1.319   0.706   0.974 -0.7197 -0.9718  1.0769
  868SOL     OW 4243   4.047   5.365   1.521  0.0118 -0.3683  0.1758
  868SOL    HW1 4244   3.998   5.318   1.453 -0.4761  1.4781 -0.8286
  868SOL    HW2 4245   3.997   5.446   1.533  3.2118  2.0702 -1.5516
  869SOL     OW 4246   5.904   4.697   0.925  0.2476 -0.2533 -0.5192
  869SOL    HW1 4247   5.921   4.607   0.896  0.2981 -0.5472  0.3846
  869SOL    HW2 4248   5.877   4.743   0.846 -0.2197 -1.1822 -0.9161
  870SOL     OW 4249   4.867   3.833   0.350  0.0656  0.1380 -0.1872
  870SOL    HW1 4250   4.852   3.827   0.256  0.5543 -0.2535 -0.2428
  870SOL    HW2 4251   4.862   3.742   0.381 -2.1708  0.4229  0.5057
  871SOL     OW 4252   6.265   5.402   2.536 -0.1083 -0.1844 -0.1391
  871SOL    HW1 4253   6.329   5.472   2.549 -0.3405  0.0927 -0.4824
  871SOL    HW2 4254   6.293   5.359   2.455  0.3705 -0.8596  0.3715
  872SOL     OW 4255   1.828   3.776   3.943 -0.2033 -0.3572  0.0159
  872SOL    HW1 4256   1.895   3.756   4.009  1.0766 -0.5400 -1.3008
  872SOL    HW2 4257   1.769   3.701   3.945 -0.4514 -0.1557  1.2582
  873SOL     OW 4258   6.287   3.753   0.519 -0.1238  0.3568 -0.2475
  873SOL    HW1 4259   6.291   3.819   0.450  1.3066  0.6893  0.1124
  873SOL    HW2 4260   6.261   3.673   0.474  0.2885  0.6845 -1.0814
  874SOL     OW 4261   4.094   6.523   1.275 -0.4862  0.5972  0.2469
  874SOL    HW1 4262   4.112   6.543   1.183  0.7991 -0.7390  0.1606
  874SOL    HW2 4263   4.172   6.553   1.322 -0.5036 -0.0233  0.6914
  875SOL     OW 4264   6.136   0.097   1.785  0.2153  0.9801  0.0519
  875SOL    HW1 4265   6.046   0.072   1.808  0.8245 -1.6717 -0.1215
  875SOL    HW2 4266   6.186   0.082   1.865  0.9946 -0.6181 -0.6953
  876SOL     OW 4267   1.360   1.876   3.745  0.3274  0.1523 -0.4068
  876SOL    HW1 4268   1.404   1.820   3.681 -0.0686 -1.4355  0.6555
  876SOL    HW2 4269   1.272   1.839   3.752  0.2713  0.4822  0.8311
  877SOL     OW 4270   3.540   5.478   1.654  0.0221 -0.2580 -0.6597
  877SOL    HW1 4271   3.596   5.422   1.600  0.3622  0.5767 -1.1963
  877SOL    HW2 4272   3.473   5.510   1.594 -1.5724 -1.9074  0.1631
  878SOL     OW 4273   2.310   6.401   2.183  0.1528 -0.4164 -0.7861
  878SOL    HW1 4274   2.287   6.437   2.269 -0.1888  0.3270 -1.1767
  878SOL    HW2 4275   2.310   6.306   2.197 -0.0493 -0.3160 -0.0008
  879SOL     OW 4276   2.506   0.418   1.979  0.0257  0.0096 -0.0480
  879SOL    HW1 4277   2.582   0.378   1.937  0.4602  0.8671 -0.0917
  879SOL    HW2 4278   2.493   0.501   1.933 -0.9639 -0.1393 -0.0710
  880SOL     OW 4279   0.568   1.791   1.978  0.2517  0.3238  0.0333
  880SOL    HW1 4280   0.581   1.741   2.058  0.2053 -1.0352 -0.7907
  880SOL    HW2 4281   0.656   1.809   1.945  0.2467 -0.8350 -0.6432
  881SOL     OW 4282   2.048   1.437   1.446 -0.0871 -0.1904  0.1815
  881SOL    HW1 4283   2.097   1.471   1.521  0.3306 -0.2683 -0.0490
  881SOL    HW2 4284   1.963   1.481   1.450 -0.2904 -0.6426  1.0443
  882SOL     OW 4285   0.678   2.635   1.468  0.1161 -0.1713 -0.3045
  882SOL    HW1 4286   0.608   2.630   1.403 -0.7096 -1.7441  0.6180
  882SOL    HW2 4287   0.738   2.564   1.444  0.7109  0.3267 -0.3193
  883SOL     OW 4288   6.372   5.559   0.730 -0.9733  0.2772  0.4634
  883SOL    HW1 4289   6.363   5.650   0.758 -2.0991  0.5667 -0.7175
  883SOL    HW2 4290   6.361   5.508   0.811 -1.7615  1.1515  0.9383
  884SOL     OW 4291   2.876   4.693   2.193 -0.7513 -0.4928 -0.2675
  884SOL    HW1 4292   2.857   4.626   2.259 -3.1598  1.1715  0.8707
  884SOL    HW2 4293   2.790   4.725   2.166  0.2958  1.6998 -1.2289
  885SOL     OW 4294   0.624   0.152   2.306 -0.0720  0.3332 -0.0694
  885SOL    HW1 4295   0.578   0.087   2.358 -0.0399  0.3275 -0.0482
  885SOL    HW2 4296   0.573   0.232   2.316 -1.2521 -0.1569 -1.6698
  886SOL     OW 4297   4.672   3.732   1.691 -0.8374 -0.2732  0.2202
  886SOL    HW1 4298   4.747   3.791   1.680 -0.8970 -0.1661  0.4016
  886SOL    HW2 4299   4.677   3.674   1.615 -0.4093 -0.4435  0.3728
  887SOL     OW 4300   3.698   0.217   3.581 -0.3880  0.1890  0.3333
  887SOL    HW1 4301   3.614   0.261   3.570 -2.2490 -2.6800  1.7797
  887SOL    HW2 4302   3.688   0.134   3.533  2.0199  0.1974 -0.2914
  888SOL     OW 4303   5.055   4.457   1.518 -0.2829  0.3122  0.0568
  888SOL    HW1 4304   5.099   4.501   1.591  0.9385  1.4847 -1.3156
  888SOL    HW2 4305   4.993   4.398   1.560 -0.3788  1.6924  2.0294
  889SOL     OW 4306   4.968   0.405   1.074 -0.0494  0.5849  0.2185
  889SOL    HW1 4307   4.983   0.419   1.168 -0.5321 -0.6027  0.4859
  889SOL    HW2 4308   4.884   0.361   1.070  1.4768 -2.4993 -0.5089
  890SOL     OW 4309   1.477   3.328   3.880  0.5434 -0.2322 -0.4426
  890SOL    HW1 4310   1.413   3.256   3.872  1.0968 -0.8909  0.7493
  890SOL    HW2 4311   1.511   3.340   3.792 -0.1122 -0.9135 -0.8034
  891SOL     OW 4312   3.023   6.017   1.231 -0.4784  0.4362  0.3161
  891SOL    HW1 4313   2.972   6.089   1.194 -0.9371  1.0282  1.9931
  891SOL    HW2 4314   2.964   5.975   1.293  0.5507  0.1476  1.1407
  892SOL     OW 4315   1.580   2.945   3.691  0.0619  0.2798 -0.1124
  892SOL    HW1 4316   1.627   3.027   3.677  0.7552  0.0189  0.6557
  892SOL    HW2 4317   1.491   2.972   3.714  0.3226  0.8224  0.2745
  893SOL     OW 4318   3.162   3.645   2.699  0.3248  0.7700 -0.1015
  893SOL    HW1 4319   3.116   3.626   2.617 -0.2544  1.0196  0.1590
  893SOL    HW2 4320   3.092   3.663   2.762  0.6227 -2.0123  1.1373
  894SOL     OW 4321   5.146   0.343   2.475  0.3346 -0.4775  0.4720
  894SOL    HW1 4322   5.078   0.300   2.425  1.2064 -0.8084 -0.4485
  894SOL    HW2 4323   5.107   0.356   2.562 -0.7122 -1.0978  0.1112
  895SOL     OW 4324   0.896   0.486   3.783  0.3018 -0.2620  0.0212
  895SOL    HW1 4325   0.987   0.501   3.806  0.1381  0.1244  0.4339
  895SOL    HW2 4326   0.895   0.400   3.742  0.7903 -0.4234  0.3422
  896SOL     OW 4327   1.070   3.716   4.540 -0.4965  0.1604  0.1672
  896SOL    HW1 4328   0.982   3.686   4.517 -0.4837  0.2451  0.0090
  896SOL    HW2 4329   1.056   3.776   4.613 -0.4920 -0.4931  0.7142
  897SOL     OW 4330   4.232   1.610   2.272  0.3302 -0.6172 -0.6918
  897SOL    HW1 4331   4.182   1.562   2.338 -0.6585  1.2788  0.0216
  897SOL    HW2 4332   4.277   1.679   2.321  1.5369 -0.6505 -1.6988
  898SOL     OW 4333   2.857   1.056   2.484  0.1359 -0.2970  0.0649
  898SOL    HW1 4334   2.939   1.079   2.527  1.9685  0.2456 -3.3838
  898SOL    HW2 4335   2.862   0.961   2.472  0.8325 -0.1166 -1.1539
  899SOL     OW 4336   2.580   2.360   0.466  0.0456  0.3654 -0.5547
  899SOL    HW1 4337   2.541   2.278   0.497  0.6523  0.4072  0.3558
  899SOL    HW2 4338   2.506   2.410   0.431 -0.3717 -0.4445 -0.8512
  900SOL     OW 4339   5.561   1.697   3.382  0.0293  0.0184  0.3592
  900SOL    HW1 4340   5.651   1.729   3.390 -0.5302  1.4444  1.4551
  900SOL    HW2 4341   5.568   1.603   3.395  1.4607 -0.0152 -0.4665
  901SOL     OW 4342   5.748   0.826   1.775 -0.2442  0.4384 -0.9418
  901SOL    HW1 4343   5.769   0.737   1.747  2.4567  1.1580 -1.5394
  901SOL    HW2 4344   5.780   0.832   1.865  2.1999  1.5000 -1.7858
  902SOL     OW 4345   1.750   5.530   2.892  0.1420 -0.6710 -0.3674
  902SOL    HW1 4346   1.703   5.485   2.963  0.3884 -1.6793 -0.8324
  902SOL    HW2 4347   1.757   5.620   2.922  2.2091 -1.5057  1.9281
  903SOL     OW 4348   3.915   1.144   1.245  0.4292  0.5193  0.0823
  903SOL    HW1 4349   3.905   1.095   1.163  2.1135 -0.4948  0.4551
  903SOL    HW2 4350   3.827   1.147   1.282 -0.0895 -0.2868 -1.0367
  904SOL     OW 4351   5.842   0.088   0.522 -0.0549  0.2696  0.2484
  904SOL    HW1 4352   5.757   0.053   0.549  0.0506  0.9090  1.4977
  904SOL    HW2 4353   5.822   0.170   0.477 -0.1700 -0.3083 -0.7889
  905SOL     OW 4354   6.358   3.285   1.387 -0.1559 -0.4984  0.4111
  905SOL    HW1 4355   6.283   3.299   1.444 -0.2875  1.7318 -0.2219
  905SOL    HW2 4356   6.322   3.287   1.299  0.6536  1.0105  0.0857
  906SOL     OW 4357   4.454   1.649   3.804  0.0386  0.0092  0.2585
  906SOL    HW1 4358   4.487   1.736   3.779 -0.8800  0.1097 -0.6710
  906SOL    HW2 4359   4.533   1.596   3.815  0.5737  0.1929 -2.0667
  907SOL     OW 4360   0.006   5.018   3.045 -0.4644  0.2342  0.4514
  907SOL    HW1 4361  -0.071   5.064   3.079  0.4963  1.9866  0.3790
  907SOL    HW2 4362  -0.012   4.926   3.062 -2.4516  0.6116  0.6801
  908SOL     OW 4363   3.452   2.359   1.762  0.5675 -0.1523  0.5165
  908SOL    HW1 4364   3.513   2.304   1.713 -0.4198 -0.5062 -0.3542
  908SOL    HW2 4365   3.438   2.435   1.706 -0.3176 -0.4057  0.3699
  909SOL     OW 4366   0.780   1.099   0.845  0.4712 -0.4698 -0.3475
  909SOL    HW1 4367   0.757   1.151   0.769 -0.4959 -0.3559  0.0111
  909SOL    HW2 4368   0.791   1.163   0.916 -1.0083 -0.7474  0.1627
  910SOL     OW 4369   4.522   1.334   1.394 -0.7001 -0.2034 -0.3355
  910SOL    HW1 4370   4.469   1.338   1.474 -1.0532  0.1589 -0.5830
  910SOL    HW2 4371   4.606   1.298   1.423 -1.6578 -2.5799 -0.2344
  911SOL     OW 4372   4.974   4.076   1.814 -0.4143  0.2063  0.0018
  911SOL    HW1 4373   5.050   4.071   1.872 -0.3550 -0.4142 -0.1213
  911SOL    HW2 4374   4.970   4.168   1.787 -0.9028  0.6746  1.5991
  912SOL     OW 4375   6.109   1.726   0.125  0.2293  0.3757  0.0992
  912SOL    HW1 4376   6.067   1.643   0.104  0.2220  0.1945  0.7892
  912SOL    HW2 4377   6.062   1.792   0.074 -0.1278  0.0241 -0.0213
  913SOL     OW 4378   3.611   4.331   1.835 -0.1368 -0.7760  0.2080
  913SOL    HW1 4379   3.598   4.406   1.776  1.1022  1.2003  2.2742
  913SOL    HW2 4380   3.669   4.272   1.787 -0.5814 -0.1024 -1.2125
  914SOL     OW 4381   3.081   1.926   0.679  0.2982 -0.6012 -0.3516
  914SOL    HW1 4382   3.016   1.989   0.711  0.5225  0.4295 -1.8367
  914SOL    HW2 4383   3.157   1.979   0.656 -0.1147 -1.1116 -3.2814
  915SOL     OW 4384   4.561   2.154   2.062 -0.6117  0.4047 -0.1192
  915SOL    HW1 4385   4.573   2.155   2.157  0.2981 -0.6340 -0.2021
  915SOL    HW2 4386   4.539   2.063   2.042 -0.4039  0.5320 -0.9457
  916SOL     OW 4387   6.412   0.764   3.225  0.1239 -0.1433 -0.1110
  916SOL    HW1 4388   6.375   0.844   3.261 -0.4296 -0.6067  0.3726
  916SOL    HW2 4389   6.495   0.791   3.185  0.3063  0.5294  0.7123
  917SOL     OW 4390   5.346   5.120   3.378 -0.7724  0.5847 -0.4608
  917SOL    HW1 4391   5.306   5.170   3.449 -1.7693  0.7757 -1.1320
  917SOL    HW2 4392   5.302   5.152   3.299 -0.4924 -0.4357 -1.0436
  918SOL     OW 4393   5.602   0.328   4.161 -0.0538  0.4301  0.2196
  918SOL    HW1 4394   5.584   0.234   4.163  0.0380  0.3912 -0.5234
  918SOL    HW2 4395   5.632   0.345   4.072 -0.6388  1.2741  0.1746
  919SOL     OW 4396   1.658   5.063   3.201  0.7428 -0.2401 -0.6136
  919SOL    HW1 4397   1.674   4.987   3.146  0.4625 -1.5550  1.0452
  919SOL    HW2 4398   1.725   5.058   3.269 -0.0440  0.2810  0.2219
  920SOL     OW 4399   3.626   5.633   2.465 -0.3446 -0.9939  0.8632
  920SOL    HW1 4400   3.553   5.578   2.438  0.3795 -1.2759 -0.6330
  920SOL    HW2 4401   3.683   5.575   2.516 -0.7319 -0.9997  1.2928
  921SOL     OW 4402   0.492   3.984   3.409  0.1756 -0.2169  0.1374
  921SOL    HW1 4403   0.508   4.067   3.363  2.0335 -0.2470  0.6587
  921SOL    HW2 4404   0.473   3.922   3.339 -1.8278  0.7195 -0.2302
  922SOL     OW 4405   2.330   3.588   3.882  0.5201  0.1198  0.4394
  922SOL    HW1 4406   2.297   3.596   3.971 -0.2350 -2.2597  0.4405
  922SOL    HW2 4407   2.252   3.578   3.828  1.0325 -1.4215 -0.0814
  923SOL     OW 4408   6.512   0.910   3.570  0.1813 -0.7370 -0.2537
  923SOL    HW1 4409   6.524   1.000   3.600  2.5807 -1.3951  0.9851
  923SOL    HW2 4410   6.572   0.901   3.496  2.1660 -2.0172  1.3735
  924SOL     OW 4411   0.758   1.978   2.238  0.2680 -0.0742 -0.2816
  924SOL    HW1 4412   0.666   1.990   2.261  0.3715 -0.7175  0.5404
  924SOL    HW2 4413   0.805   1.987   2.321  0.8082 -1.0710 -0.4561
  925SOL     OW 4414   0.420   3.728   3.445  0.2596 -0.0994 -0.1375
  925SOL    HW1 4415   0.443   3.815   3.478  0.8900 -0.0274 -0.7496
  925SOL    HW2 4416   0.493   3.672   3.471  1.1535  0.1142 -2.0257
  926SOL     OW 4417   4.663   2.240   0.935 -0.3442 -0.5499  0.5599
  926SOL    HW1 4418   4.721   2.178   0.891 -0.4004 -0.1913 -0.0293
  926SOL    HW2 4419   4.628   2.192   1.010  0.9766 -0.6724  1.1396
  927SOL     OW 4420   0.597   0.480   2.621 -0.2332 -0.2171 -0.4908
  927SOL    HW1 4421   0.671   0.427   2.593  0.5549 -0.1779  1.3387
  927SOL    HW2 4422   0.616   0.568   2.589  1.2354  0.0841  1.0643
  928SOL     OW 4423   2.636   1.052   2.633  0.0567 -0.0374  0.0988
  928SOL    HW1 4424   2.570   0.995   2.593  1.1257 -0.2022 -1.5167
  928SOL    HW2 4425   2.716   1.035   2.584  0.9820  1.1734  1.1052
  929SOL     OW 4426   5.323   4.726   2.267  0.3678 -0.4355 -0.5474
  929SOL    HW1 4427   5.394   4.735   2.203 -0.2551  1.8513 -0.9769
  929SOL    HW2 4428   5.304   4.815   2.296  0.4570 -1.3327  2.7070
  930SOL     OW 4429   4.145   0.320   3.589 -0.1958 -0.1082 -0.2318
  930SOL    HW1 4430   4.124   0.346   3.678 -0.6800  1.4271 -0.7722
  930SOL    HW2 4431   4.161   0.402   3.542 -1.5603 -0.7716 -1.9680
  931SOL     OW 4432   2.278   2.428   3.094  0.5522  0.2162 -0.5315
  931SOL    HW1 4433   2.357   2.397   3.049  0.5978 -0.0283 -0.2869
  931SOL    HW2 4434   2.206   2.395   3.040  0.6052 -0.1354 -0.3898
  932SOL     OW 4435   2.888   3.645   1.828 -0.0649  0.2963 -0.0313
  932SOL    HW1 4436   2.860   3.715   1.887 -0.5962  0.7452 -0.8039
  932SOL    HW2 4437   2.826   3.648   1.755  0.9635  0.1797 -0.9334
  933SOL     OW 4438   5.389   0.299   2.245 -0.0785  0.1688  0.2729
  933SOL    HW1 4439   5.294   0.290   2.244 -0.1508  0.9304 -0.4660
  933SOL    HW2 4440   5.405   0.391   2.226  0.8542 -0.4925 -2.6949
  934SOL     OW 4441   3.475   5.508   0.906  0.5504  0.2302  0.3819
  934SOL    HW1 4442   3.526   5.451   0.848  0.7081 -0.4800  1.2019
  934SOL    HW2 4443   3.457   5.454   0.983  0.2690  1.1306  0.9597
  935SOL     OW 4444   1.809   5.503   4.061  0.4266  0.3582 -0.0339
  935SOL    HW1 4445   1.758   5.465   4.133  3.2532 -1.0442  1.3943
  935SOL    HW2 4446   1.789   5.448   3.986  0.9209 -1.1340  0.8803
  936SOL     OW 4447   2.288   1.207   4.308  0.3758  0.0320 -0.1148
  936SOL    HW1 4448   2.218   1.272   4.303 -0.1752 -0.5539 -0.2016
  936SOL    HW2 4449   2.368   1.258   4.319 -0.0788  0.7081  0.1057
  937SOL     OW 4450   3.673   1.234   2.043 -1.0922  0.0975 -0.5951
  937SOL    HW1 4451   3.609   1.292   2.002 -3.8546 -1.7632  0.7516
  937SOL    HW2 4452   3.677   1.158   1.986  0.1850  0.3073 -0.8064
  938SOL     OW 4453   6.366   1.657   0.166 -0.5065 -0.2807  0.3489
  938SOL    HW1 4454   6.397   1.698   0.246  1.8027 -0.1725 -0.5257
  938SOL    HW2 4455   6.291   1.710   0.139  0.6530  1.6724  0.7648
  939SOL     OW 4456   4.235   1.008   3.927 -0.3990 -0.1230  0.1973
  939SOL    HW1 4457   4.293   0.986   4.000  2.1929  0.0072 -1.6596
  939SOL    HW2 4458   4.183   0.929   3.913  2.8320 -2.2449 -1.0605
  940SOL     OW 4459   1.415   0.781   4.092 -0.8614 -0.0506  0.2023
  940SOL    HW1 4460   1.485   0.823   4.142 -2.8167  2.3088  1.1712
  940SOL    HW2 4461   1.423   0.816   4.004  1.8518 -3.3108 -1.0802
  941SOL     OW 4462   5.461   5.268   0.268  0.9626 -0.1335 -0.2021
  941SOL    HW1 4463   5.516   5.190   0.261 -0.6564 -1.2356 -1.4849
  941SOL    HW2 4464   5.451   5.281   0.362 -1.6454 -3.7628  0.2501
  942SOL     OW 4465   1.582   6.250   3.900 -0.2489 -0.2887  0.1695
  942SOL    HW1 4466   1.635   6.191   3.954 -1.9378 -0.1634  2.0710
  942SOL    HW2 4467   1.531   6.191   3.843  0.4330 -0.4912 -0.2433
  943SOL     OW 4468   6.261   2.077   0.450 -0.1866  0.4143  0.5142
  943SOL    HW1 4469   6.203   2.035   0.514 -1.6449 -0.9392 -1.5702
  943SOL    HW2 4470   6.342   2.027   0.455  0.0952  0.9619  1.9498
  944SOL     OW 4471   3.764   2.371   1.854 -0.6669 -0.2177  0.1155
  944SOL    HW1 4472   3.826   2.401   1.921 -1.3103 -0.0682  0.6575
  944SOL    HW2 4473   3.697   2.323   1.903 -1.2175  0.0087 -0.4068
  945SOL     OW 4474   2.235   5.286   3.327 -0.1750  0.0336  0.0578
  945SOL    HW1 4475   2.211   5.378   3.317  1.2915  0.3203 -1.2742
  945SOL    HW2 4476   2.160   5.238   3.292 -0.9725  0.7105  0.8020
  946SOL     OW 4477   6.423   1.027   3.896  0.4124 -0.1658  0.2556
  946SOL    HW1 4478   6.449   0.943   3.934  1.0065  0.2284  0.7422
  946SOL    HW2 4479   6.380   1.073   3.967 -1.2068 -0.6005 -0.4025
  947SOL     OW 4480   5.956   3.000   1.746  0.2012 -0.1783  0.3220
  947SOL    HW1 4481   5.953   3.075   1.806 -0.0799  0.6794 -0.7229
  947SOL    HW2 4482   5.971   3.039   1.660 -2.2615 -1.0885 -0.6085
  948SOL     OW 4483   2.019   0.663   2.664  0.8667  0.4008  0.5126
  948SOL    HW1 4484   2.054   0.577   2.690 -1.5838 -0.3404  1.6514
  948SOL    HW2 4485   1.943   0.643   2.611 -1.1014  1.7496  2.6359
  949SOL     OW 4486   1.991   4.504   2.082 -0.1865  0.3304  0.3520
  949SOL    HW1 4487   2.008   4.591   2.118 -0.7852  0.3220  0.6765
  949SOL    HW2 4488   1.920   4.469   2.136 -2.2044  0.9196 -1.7641
  950SOL     OW 4489   3.249   3.401   0.533  0.2431  0.9183 -0.0630
  950SOL    HW1 4490   3.298   3.473   0.494 -1.6216  1.7817 -0.9749
  950SOL    HW2 4491   3.200   3.442   0.605  0.3491  0.2394  0.3982
  951SOL     OW 4492   5.478   5.790   3.268  0.4587  0.0373  0.4699
  951SOL    HW1 4493   5.530   5.865   3.296 -1.0197  1.3579 -0.1803
  951SOL    HW2 4494   5.388   5.810   3.297  0.0978 -1.7249  0.7285
  952SOL     OW 4495   5.215   0.234   4.218 -0.4782  0.2090 -0.0272
  952SOL    HW1 4496   5.163   0.287   4.279 -0.1253 -0.8728  1.2687
  952SOL    HW2 4497   5.254   0.166   4.273 -0.0740 -0.7674 -1.4671
  953SOL     OW 4498   4.767   1.206   1.726 -0.1279 -0.1169 -0.0573
  953SOL    HW1 4499   4.681   1.196   1.766 -1.0665 -0.1474 -1.9715
  953SOL    HW2 4500   4.787   1.120   1.688  0.3338  0.1254 -0.3798
  954SOL     OW 4501   4.163   6.111   0.183 -0.5625  0.3277  0.1326
  954SOL    HW1 4502   4.135   6.163   0.108 -0.2200 -2.3977 -2.0499
  954SOL    HW2 4503   4.256   6.095   0.168 -0.8325 -1.5834  0.1929
  955SOL     OW 4504   0.825   1.503   1.105 -0.6538  0.3915  0.6585
  955SOL    HW1 4505   0.917   1.489   1.083 -0.3856  2.2049  0.4709
  955SOL    HW2 4506   0.784   1.529   1.022 -0.7653  2.0722  1.2026
  956SOL     OW 4507   6.490   3.342   0.693  0.0473  0.2657 -0.4137
  956SOL    HW1 4508   6.451   3.423   0.727  0.7809  0.2876  0.4087
  956SOL    HW2 4509   6.420   3.277   0.699  0.8072 -0.4853  3.8902
  957SOL     OW 4510   4.159   2.117   2.572 -0.5857  0.5066  0.2134
  957SOL    HW1 4511   4.238   2.153   2.533 -0.7350  0.5677 -0.0331
  957SOL    HW2 4512   4.087   2.154   2.520 -0.9775  2.8098  2.2188
  958SOL     OW 4513   2.177   6.337   3.050 -0.2787 -0.2228 -0.3572
  958SOL    HW1 4514   2.245   6.381   3.100 -0.5668  1.3908 -1.2963
  958SOL    HW2 4515   2.219   6.314   2.967 -0.4739 -0.6116 -0.3521
  959SOL     OW 4516   2.107   2.201   0.888  0.4846 -0.1715 -0.2694
  959SOL    HW1 4517   2.025   2.237   0.856  0.3484  1.0697  1.3540
  959SOL    HW2 4518   2.125   2.126   0.830 -1.9005 -0.6309 -0.5023
  960SOL     OW 4519   4.606   0.964   4.234  0.4463 -0.2309 -0.0460
  960SOL    HW1 4520   4.538   0.932   4.174 -0.0336 -1.4265  1.0835
  960SOL    HW2 4521   4.629   1.051   4.200  0.8882 -1.2204 -2.5027
  961SOL     OW 4522   1.354   1.774   2.213 -0.1177 -0.6385 -0.1131
  961SOL    HW1 4523   1.431   1.782   2.157 -0.5756  0.6637 -0.5909
  961SOL    HW2 4524   1.379   1.815   2.296 -0.7762  1.2998 -0.8118
  962SOL     OW 4525   3.418   0.337   3.685 -0.1646 -0.3968  0.3923
  962SOL    HW1 4526   3.449   0.278   3.753  0.9299  0.9472  1.1360
  962SOL    HW2 4527   3.343   0.293   3.646 -0.8677 -1.1923  2.4999
  963SOL     OW 4528   4.349   5.679   2.156  0.5253  0.7459 -0.4279
  963SOL    HW1 4529   4.284   5.619   2.120 -0.7822  2.5984 -1.3034
  963SOL    HW2 4530   4.355   5.655   2.248 -2.0377  1.0055 -0.1238
  964SOL     OW 4531   0.142   0.150   1.243 -0.5288 -0.7414 -0.2959
  964SOL    HW1 4532   0.128   0.229   1.190 -1.6385  0.3615  1.5214
  964SOL    HW2 4533   0.054   0.117   1.261 -0.2759 -0.4451  1.7130
  965SOL     OW 4534   3.390   4.568   2.310 -0.0256 -0.6121  0.4839
  965SOL    HW1 4535   3.476   4.533   2.287  0.4340  1.4929 -1.2465
  965SOL    HW2 4536   3.332   4.537   2.240  0.1416  1.0068 -0.4087
  966SOL     OW 4537   2.054   3.398   2.157 -0.5897 -0.3986 -0.1961
  966SOL    HW1 4538   2.140   3.396   2.115 -1.2137  0.7745 -1.5960
  966SOL    HW2 4539   2.047   3.312   2.200  1.2371 -0.5340 -0.0999
  967SOL     OW 4540   2.333   1.618   3.527 -0.3431  0.6602 -0.2391
  967SOL    HW1 4541   2.272   1.547   3.504 -1.1668  1.1079  0.4977
  967SOL    HW2 4542   2.366   1.649   3.443 -0.7530  0.0771 -0.6275
  968SOL     OW 4543   0.308   3.584   2.042 -0.1349  0.9064  0.2433
  968SOL    HW1 4544   0.351   3.609   1.961  0.2008  0.6847  0.3516
  968SOL    HW2 4545   0.355   3.632   2.110 -0.6977  1.4362  0.2674
  969SOL     OW 4546   0.627   3.099   3.618  0.7166  0.0618  0.3768
  969SOL    HW1 4547   0.614   3.026   3.557  1.2693 -0.5654  0.9836
  969SOL    HW2 4548   0.718   3.126   3.603  0.9477 -0.2780  1.0891
  970SOL     OW 4549   3.163   2.752   4.570  0.3861  0.2970 -0.3850
  970SOL    HW1 4550   3.210   2.685   4.620  2.2519  0.7510 -1.4442
  970SOL    HW2 4551   3.181   2.731   4.478 -1.3630  0.6173 -0.8387
  971SOL     OW 4552   1.495   3.430   4.133  0.2594  0.0571 -0.0288
  971SOL    HW1 4553   1.498   3.418   4.038  1.9262  0.1279 -0.0153
  971SOL    HW2 4554   1.438   3.360   4.164  0.7552 -0.7904 -0.9641
  972SOL     OW 4555   6.134   6.213   2.772  0.5442  0.5500  0.5831
  972SOL    HW1 4556   6.183   6.258   2.703  1.8188 -2.7629 -0.9012
  972SOL    HW2 4557   6.043   6.217   2.742  1.1027 -1.0308 -1.5715
  973SOL     OW 4558   6.113   2.496   2.007 -0.2547  0.7611  0.1812
  973SOL    HW1 4559   6.157   2.540   2.080 -0.8605  1.9281 -0.1345
  973SOL    HW2 4560   6.183   2.446   1.964  0.8748  2.7720 -0.4603
  974SOL     OW 4561   0.795   1.019   3.359  0.2612 -0.0777  0.4015
  974SOL    HW1 4562   0.708   1.007   3.397 -0.0738  3.1135  0.8430
  974SOL    HW2 4563   0.781   1.011   3.265 -0.4106 -0.0088  0.4884
  975SOL     OW 4564   6.505   0.234   2.756  0.0175 -0.4714 -0.1561
  975SOL    HW1 4565   6.446   0.251   2.682  0.9872 -0.0516 -0.8623
  975SOL    HW2 4566   6.450   0.241   2.833 -0.6713  0.9181 -0.7390
  976SOL     OW 4567   0.849   4.630   4.026  0.0601  0.0637 -0.5908
  976SOL    HW1 4568   0.772   4.666   4.069  1.1059  1.0640  0.5408
  976SOL    HW2 4569   0.888   4.572   4.092  1.1661  0.8727 -0.5072
  977SOL     OW 4570   2.600   0.210   2.345 -0.2156 -0.0329  0.8438
  977SOL    HW1 4571   2.639   0.287   2.387 -1.1709  0.3525  1.0383
  977SOL    HW2 4572   2.674   0.167   2.302  0.5318  0.3567  1.7068
  978SOL     OW 4573   2.926   1.647   3.501 -0.0747  0.0839  0.3681
  978SOL    HW1 4574   2.846   1.681   3.460  1.6433  0.8753 -2.6819
  978SOL    HW2 4575   2.903   1.560   3.532 -2.3580  0.6953  0.5510
  979SOL     OW 4576   2.349   4.021   0.822 -0.3744 -0.3321 -0.0309
  979SOL    HW1 4577   2.378   4.025   0.731 -1.6615 -0.5980 -0.4736
  979SOL    HW2 4578   2.297   4.101   0.834  1.9715  1.1150  1.3052
  980SOL     OW 4579   1.270   2.036   4.584  0.1788  0.5500 -0.3987
  980SOL    HW1 4580   1.314   1.981   4.649  0.2887  1.3338  0.2093
  980SOL    HW2 4581   1.306   2.008   4.500 -0.6667 -1.1484 -0.2311
  981SOL     OW 4582   4.929   1.813   3.682 -0.2041 -0.3514  0.5139
  981SOL    HW1 4583   4.993   1.773   3.741 -0.4116 -0.2498  0.8128
  981SOL    HW2 4584   4.921   1.752   3.609  3.3255  1.4325 -1.6785
  982SOL     OW 4585   2.604   1.084   4.265  0.7840 -0.6712  0.1458
  982SOL    HW1 4586   2.621   1.177   4.284  0.4319  0.1328 -2.9301
  982SOL    HW2 4587   2.576   1.048   4.349 -2.5103  2.8313  0.8722
  983SOL     OW 4588   1.659   3.953   0.727  0.1574 -0.3167  0.0776
  983SOL    HW1 4589   1.754   3.962   0.718  0.4756 -2.3499  0.8672
  983SOL    HW2 4590   1.629   4.042   0.748  1.6169  0.7314 -1.9236
  984SOL     OW 4591   0.855   0.321   3.022  0.9937 -0.0686  0.1555
  984SOL    HW1 4592   0.830   0.259   3.091 -1.7788 -1.5351 -1.9630
  984SOL    HW2 4593   0.878   0.267   2.948 -2.3829  1.2128 -2.0769
  985SOL     OW 4594   4.250   1.059   0.607 -0.2094  0.7291 -0.8542
  985SOL    HW1 4595   4.189   1.011   0.663  0.9312  0.9856  0.6619
  985SOL    HW2 4596   4.226   1.033   0.518  0.1446 -2.4010 -0.1503
  986SOL     OW 4597   6.011   1.745   0.375  0.6427 -0.1041  0.2231
  986SOL    HW1 4598   5.975   1.831   0.397  0.2306 -0.3953  0.7105
  986SOL    HW2 4599   6.031   1.750   0.282  1.9987  1.0153  0.5343
  987SOL     OW 4600   2.432   4.301   1.245  0.1443  0.8260 -0.1582
  987SOL    HW1 4601   2.437   4.222   1.190 -0.7705 -0.3901  1.4380
  987SOL    HW2 4602   2.344   4.334   1.229 -0.2747  0.2302  0.8597
  988SOL     OW 4603   2.165   0.941   3.260  0.0593 -0.3526 -0.1574
  988SOL    HW1 4604   2.090   0.883   3.245  0.3949 -0.7421 -0.3299
  988SOL    HW2 4605   2.240   0.892   3.228  0.1799  0.7129 -1.6325
  989SOL     OW 4606   1.330   1.481   4.251 -0.6893  0.3216 -0.3031
  989SOL    HW1 4607   1.288   1.428   4.183  0.3023  0.4602 -1.0447
  989SOL    HW2 4608   1.361   1.418   4.316 -0.7356  0.1095 -0.4871
  990SOL     OW 4609   4.205   4.156   0.509 -0.3415  0.4423 -0.5493
  990SOL    HW1 4610   4.251   4.162   0.426 -2.4764 -2.0303 -2.0421
  990SOL    HW2 4611   4.182   4.064   0.518 -2.4163  1.0560  1.4991
  991SOL     OW 4612   0.934   1.100   3.582  0.2550  0.3384  0.3390
  991SOL    HW1 4613   0.858   1.127   3.633 -1.1000 -0.1463 -1.3118
  991SOL    HW2 4614   0.897   1.063   3.501  2.1972 -1.1101  0.0229
  992SOL     OW 4615   6.168   5.142   2.600  0.6520 -0.5363  0.1115
  992SOL    HW1 4616   6.245   5.195   2.582  0.1096 -0.4960 -2.4929
  992SOL    HW2 4617   6.187   5.057   2.561 -0.5447 -0.5635 -0.4676
  993SOL     OW 4618   1.446   5.163   3.370  0.1590  0.4706 -0.5786
  993SOL    HW1 4619   1.450   5.140   3.277  0.8714 -0.9137 -0.2381
  993SOL    HW2 4620   1.531   5.203   3.388 -0.0638  0.9457 -0.5561
  994SOL     OW 4621   0.819   4.340   1.545  0.2575 -0.3527 -0.2038
  994SOL    HW1 4622   0.747   4.392   1.508 -0.3035  0.9649  2.4531
  994SOL    HW2 4623   0.866   4.306   1.469 -0.6148  2.3192 -2.1046
  995SOL     OW 4624   1.295   1.819   1.407  0.1532 -0.1168 -0.0971
  995SOL    HW1 4625   1.245   1.892   1.442  0.7672  0.0675  0.4272
  995SOL    HW2 4626   1.378   1.859   1.378  0.1693 -0.4768 -0.5515
  996SOL     OW 4627   5.416   5.127   1.752  0.3114 -0.3991 -0.8007
  996SOL    HW1 4628   5.429   5.044   1.706  3.3163  0.0742 -0.9804
  996SOL    HW2 4629   5.489   5.182   1.724 -0.7006  1.7736  0.5434
  997SOL     OW 4630   2.793   2.697   4.332 -0.1104  0.0420  0.5349
  997SOL    HW1 4631   2.747   2.780   4.344 -0.8273 -0.2078 -0.3768
  997SOL    HW2 4632   2.747   2.654   4.261 -0.3468 -1.5727  1.6099
  998SOL     OW 4633   5.723   3.122   0.054  0.6885  0.8718 -0.9851
  998SOL    HW1 4634   5.630   3.115   0.035  0.2093  2.9063  0.3086
  998SOL    HW2 4635   5.764   3.057  -0.003 -1.3265  1.3019 -3.0881
  999SOL     OW 4636   3.971   5.987   4.264 -0.4305  0.4200  0.1993
  999SOL    HW1 4637   3.890   6.035   4.280 -0.0413  1.5148 -0.9419
  999SOL    HW2 4638   3.960   5.950   4.177 -0.6443 -1.4691  0.9886
 1000SOL     OW 4639   1.354   3.700   3.832 -0.4435 -0.0947 -0.2362
 1000SOL    HW1 4640   1.260   3.710   3.814 -0.5980  0.8096  0.9700
 1000SOL    HW2 4641   1.362   3.708   3.927  0.9569  0.8377 -0.3993
 1001SOL     OW 4642   0.715   4.205   1.771  0.1051  0.4773 -0.7168
 1001SOL    HW1 4643   0.762   4.238   1.695 -0.2558  0.8657 -0.7744
 1001SOL    HW2 4644   0.679   4.283   1.813  1.1005  0.3591  0.3960
 1002SOL     OW 4645   0.185   4.558   1.095 -0.1577 -0.3811 -0.7300
 1002SOL    HW1 4646   0.139   4.638   1.119  0.5267 -0.4581  0.9773
 1002SOL    HW2 4647   0.163   4.496   1.164 -0.4864 -1.6131 -1.9028
 1003SOL     OW 4648   6.197   3.543   4.580  0.4575 -0.6722 -0.2792
 1003SOL    HW1 4649   6.229   3.489   4.508  1.3528 -1.8248  0.9219
 1003SOL    HW2 4650   6.106   3.515   4.593  0.5958 -1.1505 -0.3371
 1004SOL     OW 4651   4.286   5.245   2.052 -0.4146  0.1943 -1.0058
 1004SOL    HW1 4652   4.218   5.240   1.984 -1.1288  1.2969 -0.3981
 1004SOL    HW2 4653   4.262   5.177   2.115 -0.0160 -0.5170 -1.6048
 1005SOL     OW 4654   5.444   0.700   4.025 -0.6160  0.0554 -0.1679
 1005SOL    HW1 4655   5.415   0.610   4.041  0.1039 -0.0190  0.7918
 1005SOL    HW2 4656   5.536   0.692   4.001 -0.3831  0.5698  0.5088
 1006SOL     OW 4657   6.499   0.158   1.499 -0.1059  0.2840  0.0053
 1006SOL    HW1 4658   6.414   0.152   1.543 -0.4497 -0.4157 -0.7329
 1006SOL    HW2 4659   6.524   0.250   1.508 -0.8146  0.4464  0.4503
 1007SOL     OW 4660   2.690   4.146   2.747 -0.5926 -0.0465 -0.5054
 1007SOL    HW1 4661   2.609   4.181   2.784 -1.1099 -1.0572 -0.6686
 1007SOL    HW2 4662   2.714   4.074   2.805 -1.2340 -1.4329 -1.9130
 1008SOL     OW 4663   3.251   6.273   3.411 -0.0297  0.3804  0.3784
 1008SOL    HW1 4664   3.346   6.277   3.415  0.1405 -1.4422 -0.6060
 1008SOL    HW2 4665   3.225   6.354   3.366  1.3125 -0.3492 -1.8875
 1009SOL     OW 4666   1.047   2.372   1.102  0.1742 -0.6975  0.4529
 1009SOL    HW1 4667   1.135   2.366   1.064 -0.0539 -2.1053  0.0797
 1009SOL    HW2 4668   1.057   2.429   1.178  1.0833  0.4498 -0.4720
 1010SOL     OW 4669   5.815   6.151   1.107 -0.2975 -0.0876 -0.3012
 1010SOL    HW1 4670   5.792   6.196   1.026 -2.0978 -0.4672 -0.0392
 1010SOL    HW2 4671   5.807   6.058   1.086 -0.8076 -0.1874  0.3202
 1011SOL     OW 4672   0.173   2.300   4.642 -0.7388 -0.0281 -1.0264
 1011SOL    HW1 4673   0.174   2.374   4.702  2.1511  0.4369 -1.5056
 1011SOL    HW2 4674   0.123   2.332   4.566 -0.6098  0.9995 -0.6989
 1012SOL     OW 4675   6.476   3.053   4.223  0.2757 -0.4934 -0.6014
 1012SOL    HW1 4676   6.453   3.103   4.146  1.1795  0.3472 -0.3418
 1012SOL    HW2 4677   6.523   3.114   4.279 -0.7720 -0.9488  0.8406
 1013SOL     OW 4678   6.249   1.442   0.295  0.3424 -0.1340 -0.6495
 1013SOL    HW1 4679   6.304   1.508   0.254  1.0674 -1.5051 -1.9993
 1013SOL    HW2 4680   6.231   1.379   0.225 -1.3810 -0.7124  0.2528
 1014SOL     OW 4681   1.979   1.313   0.192 -0.0208 -0.0389  0.0891
 1014SOL    HW1 4682   2.071   1.323   0.166  0.0459 -0.5491  0.1208
 1014SOL    HW2 4683   1.963   1.385   0.252  1.0113 -1.2104  1.8521
 1015SOL     OW 4684   4.741   6.436   0.963 -0.1617  0.1248  0.2008
 1015SOL    HW1 4685   4.688   6.383   1.022  0.4478  1.3916  1.9769
 1015SOL    HW2 4686   4.691   6.439   0.882 -0.9851 -1.7704  0.5890
 1016SOL     OW 4687   2.094   0.819   1.546 -0.0507 -0.3254  0.1814
 1016SOL    HW1 4688   2.029   0.754   1.571 -0.8975  0.3400 -0.2299
 1016SOL    HW2 4689   2.047   0.879   1.487  1.2477 -0.5118 -1.1050
 1017SOL     OW 4690   3.219   4.001   1.663 -0.6640 -0.0454  0.7533
 1017SOL    HW1 4691   3.130   3.979   1.689 -1.1037 -0.3369 -0.8912
 1017SOL    HW2 4692   3.243   3.933   1.600  0.6855  0.1021  1.0737
 1018SOL     OW 4693   3.961   0.761   1.883 -1.1929 -0.1335 -0.3638
 1018SOL    HW1 4694   3.879   0.748   1.931 -0.5356 -0.6060  0.6735
 1018SOL    HW2 4695   4.011   0.824   1.936 -0.4785 -0.6155 -0.4439
 1019SOL     OW 4696   0.172   0.782   0.700 -0.5059  0.3436 -0.1017
 1019SOL    HW1 4697   0.240   0.850   0.704  0.9288 -1.0021 -0.4010
 1019SOL    HW2 4698   0.217   0.703   0.728 -2.1596 -0.4891  0.3138
 1020SOL     OW 4699   6.068   5.429   4.071 -0.3747  0.1741  0.4875
 1020SOL    HW1 4700   6.010   5.450   3.997 -0.7080 -2.5559 -0.1137
 1020SOL    HW2 4701   6.139   5.493   4.064  0.7099 -1.1659 -3.4884
 1021SOL     OW 4702   0.175   6.048   1.596 -0.2102 -0.2180  0.2254
 1021SOL    HW1 4703   0.244   6.064   1.532 -0.8604 -0.0434 -0.4437
 1021SOL    HW2 4704   0.165   6.132   1.641 -0.4770 -0.0401 -0.1654
 1022SOL     OW 4705   3.793   1.662   1.030  0.5987  0.4916 -0.2538
 1022SOL    HW1 4706   3.753   1.667   1.117 -1.1166 -0.8869 -0.9046
 1022SOL    HW2 4707   3.869   1.604   1.042 -0.7741 -1.3410 -0.0068
 1023SOL     OW 4708   3.783   5.361   3.263 -0.2633  0.6331 -0.2007
 1023SOL    HW1 4709   3.721   5.407   3.318 -0.0109  1.7487 -0.8230
 1023SOL    HW2 4710   3.815   5.289   3.318  0.3137  1.9498  1.2835
 1024SOL     OW 4711   2.245   0.587   3.698 -0.3451  0.2192  0.0275
 1024SOL    HW1 4712   2.216   0.596   3.607  1.0765  0.1987 -0.4542
 1024SOL    HW2 4713   2.337   0.611   3.696  0.0195 -0.9465  1.2549
 1025SOL     OW 4714   0.100   6.521   3.004 -0.2272 -0.3697  0.2953
 1025SOL    HW1 4715   0.182   6.481   3.031 -0.5398 -1.0545  0.2364
 1025SOL    HW2 4716   0.038   6.449   2.997 -0.2416 -0.2207 -2.0234
 1026SOL     OW 4717   1.177   2.508   0.108 -0.4821 -0.1563 -0.3511
 1026SOL    HW1 4718   1.156   2.415   0.113  0.6134 -0.3729  1.0140
 1026SOL    HW2 4719   1.148   2.544   0.192  2.5476 -0.0982  0.7979
 1027SOL     OW 4720   5.936   2.120   3.326  0.4296  0.1667  0.4446
 1027SOL    HW1 4721   5.859   2.125   3.270  0.2449 -1.3214  0.5302
 1027SOL    HW2 4722   5.900   2.109   3.414  0.7174 -0.9446  0.4372
 1028SOL     OW 4723   0.420   6.005   3.580  0.3118 -0.3531  0.1544
 1028SOL    HW1 4724   0.416   6.075   3.645  1.0698  0.9803 -1.1732
 1028SOL    HW2 4725   0.502   5.959   3.599 -0.1327 -0.8348  0.9588
 1029SOL     OW 4726   2.079   0.291   4.077 -0.2635 -1.0070 -0.3337
 1029SOL    HW1 4727   2.124   0.334   4.005  0.0242  1.4337  1.2119
 1029SOL    HW2 4728   1.991   0.329   4.077 -0.2101 -0.8563  0.6740
 1030SOL     OW 4729   5.782   1.844   3.856  0.5491 -0.2659 -0.0333
 1030SOL    HW1 4730   5.841   1.785   3.903  3.0951  0.6931 -1.8001
 1030SOL    HW2 4731   5.834   1.875   3.782 -2.9403 -1.1356 -3.1463
 1031SOL     OW 4732   0.832   4.674   1.256  0.6032  0.3818 -0.2157
 1031SOL    HW1 4733   0.760   4.645   1.200 -1.3102  0.8175  1.8681
 1031SOL    HW2 4734   0.806   4.762   1.284  1.4544  0.1827  1.3316
 1032SOL     OW 4735   4.976   5.586   1.003 -0.7858 -0.1736  0.7227
 1032SOL    HW1 4736   4.889   5.618   1.029 -1.0575 -0.4946  0.2167
 1032SOL    HW2 4737   4.970   5.491   1.009  0.5353 -0.1847  3.8874
 1033SOL     OW 4738   6.083   6.483   0.365 -0.1963 -0.5691  0.0429
 1033SOL    HW1 4739   6.095   6.393   0.395 -2.0514 -0.7787  0.2316
 1033SOL    HW2 4740   6.000   6.511   0.403  0.0704  1.0391 -0.4772
 1034SOL     OW 4741   3.174   1.000   2.027  0.1072  0.0330 -0.0509
 1034SOL    HW1 4742   3.189   1.068   1.961  0.1155 -0.2383 -0.3287
 1034SOL    HW2 4743   3.159   0.920   1.977 -1.4835  0.1195  0.2265
 1035SOL     OW 4744   5.976   3.659   1.698  0.6751  0.4883  0.2619
 1035SOL    HW1 4745   5.934   3.717   1.635  1.6602 -1.1778 -2.0857
 1035SOL    HW2 4746   6.047   3.712   1.735 -0.1916  1.6515  0.3181
 1036SOL     OW 4747   1.657   2.782   4.224 -0.1605  0.2922 -0.3501
 1036SOL    HW1 4748   1.684   2.837   4.150  0.0668  1.4934  0.5944
 1036SOL    HW2 4749   1.654   2.694   4.188 -0.3266  0.8816 -1.8672
 1037SOL     OW 4750   4.887   0.656   3.225  0.3424 -0.0473  0.6780
 1037SOL    HW1 4751   4.888   0.670   3.130  1.2648 -0.0403  0.6806
 1037SOL    HW2 4752   4.841   0.573   3.235  2.2352 -1.2534  0.0189
 1038SOL     OW 4753   1.472   0.105   2.515  0.4628  0.7993  0.1470
 1038SOL    HW1 4754   1.443   0.064   2.597 -0.4072 -3.5213 -2.0291
 1038SOL    HW2 4755   1.563   0.077   2.506 -0.0688 -0.6199 -1.2750
 1039SOL     OW 4756   0.758   0.708   3.705 -0.1739 -0.3767 -0.6286
 1039SOL    HW1 4757   0.811   0.719   3.625 -0.5110 -0.2539 -0.8393
 1039SOL    HW2 4758   0.797   0.634   3.750  1.9901  1.4004  0.6657
 1040SOL     OW 4759   0.173   4.750   0.680  0.3002  0.0195  0.1739
 1040SOL    HW1 4760   0.146   4.702   0.602 -1.2074 -0.5863  1.0359
 1040SOL    HW2 4761   0.188   4.682   0.746 -1.7006  0.6660  1.3640
 1041SOL     OW 4762   2.657   4.132   0.092  0.4036 -0.3705  0.7299
 1041SOL    HW1 4763   2.599   4.209   0.086  0.6814 -0.1496  0.8418
 1041SOL    HW2 4764   2.723   4.146   0.024  0.1670 -0.7592  0.4182
 1042SOL     OW 4765   1.315   2.249   4.402  0.2072  0.0409  0.1894
 1042SOL    HW1 4766   1.329   2.195   4.480 -1.0595 -0.7021 -0.0676
 1042SOL    HW2 4767   1.223   2.233   4.378 -0.1278  2.0619 -0.0841
 1043SOL     OW 4768   4.068   0.619   2.469  0.4208  0.2221  0.0816
 1043SOL    HW1 4769   4.099   0.632   2.379 -0.0920 -0.4427 -0.1969
 1043SOL    HW2 4770   4.031   0.531   2.470 -1.7425  1.0611  0.2968
 1044SOL     OW 4771   0.820   1.225   4.546 -0.6013  0.3319 -0.1921
 1044SOL    HW1 4772   0.867   1.270   4.617 -0.9426 -1.6501  1.3780
 1044SOL    HW2 4773   0.882   1.225   4.473 -0.0228  1.9455  0.2535
 1045SOL     OW 4774   3.201   0.831   2.499  0.1907 -0.2164  0.2466
 1045SOL    HW1 4775   3.148   0.907   2.520  1.1638  0.5461  0.0046
 1045SOL    HW2 4776   3.224   0.793   2.584 -0.8126 -0.6247  0.3522
 1046SOL     OW 4777   4.092   5.059   0.789  0.2379  0.0776  0.1263
 1046SOL    HW1 4778   4.103   4.990   0.723  0.8312 -1.2703  1.5638
 1046SOL    HW2 4779   3.999   5.056   0.811  0.0078  0.6219 -0.6885
 1047SOL     OW 4780   5.329   3.105   2.299 -0.6350  0.0022 -0.2658
 1047SOL    HW1 4781   5.235   3.119   2.287 -0.5168 -1.0957 -3.0422
 1047SOL    HW2 4782   5.368   3.127   2.215  1.6039  0.2003  0.7486
 1048SOL     OW 4783   2.826   5.672   1.193 -0.6601 -0.7625  0.7525
 1048SOL    HW1 4784   2.802   5.598   1.136 -3.0716  0.8215 -0.4980
 1048SOL    HW2 4785   2.764   5.667   1.266 -1.8734  0.7792 -0.1080
 1049SOL     OW 4786   4.966   0.465   3.857 -0.1246 -0.3948  0.4430
 1049SOL    HW1 4787   4.902   0.421   3.913 -0.9879 -1.4404 -1.2644
 1049SOL    HW2 4788   4.913   0.506   3.788  0.9889 -0.9338 -0.7795
 1050SOL     OW 4789   1.483   6.469   1.052 -0.1779 -0.0289 -0.0716
 1050SOL    HW1 4790   1.426   6.473   1.129 -0.1898 -0.9738 -0.0245
 1050SOL    HW2 4791   1.444   6.402   0.996  1.0611 -0.9520  0.1216
 1051SOL     OW 4792   1.606   2.799   2.158 -0.4879  0.1156  0.2730
 1051SOL    HW1 4793   1.577   2.835   2.242  0.6466 -1.8173  1.5691
 1051SOL    HW2 4794   1.525   2.785   2.109 -1.0817  2.4787  0.4764
 1052SOL     OW 4795   1.582   2.838   0.496  0.4854  0.2118  0.0608
 1052SOL    HW1 4796   1.567   2.932   0.483  0.7137  0.1477 -0.7259
 1052SOL    HW2 4797   1.656   2.834   0.557  0.2636  0.5395  0.3565
 1053SOL     OW 4798   3.564   3.398   0.168 -0.0277 -0.2252 -0.8212
 1053SOL    HW1 4799   3.645   3.352   0.146 -0.7082 -0.5945 -2.8583
 1053SOL    HW2 4800   3.564   3.474   0.110 -1.0695 -0.1849 -0.7804
 1054SOL     OW 4801   6.106   3.550   0.078 -0.6722 -0.0112  0.2490
 1054SOL    HW1 4802   6.074   3.504   0.001  2.5436 -0.7012 -0.8557
 1054SOL    HW2 4803   6.155   3.485   0.127  0.8301  1.3128  0.6234
 1055SOL     OW 4804   5.320   1.773   2.364  0.3567  0.1339 -0.2603
 1055SOL    HW1 4805   5.367   1.827   2.428 -0.6996  1.0251 -0.2088
 1055SOL    HW2 4806   5.326   1.822   2.282  2.7172 -1.5660 -1.1906
 1056SOL     OW 4807   3.840   5.038   2.976  0.0781  0.1123 -0.8569
 1056SOL    HW1 4808   3.864   5.131   2.981  0.0028  0.0697  2.1794
 1056SOL    HW2 4809   3.758   5.037   2.927 -0.2973  1.7720 -0.3340
 1057SOL     OW 4810   4.924   5.276   3.842  0.2557 -0.1162 -0.0222
 1057SOL    HW1 4811   4.967   5.300   3.760  0.4959  0.4806  0.2732
 1057SOL    HW2 4812   4.832   5.295   3.827  0.1846 -0.7623 -0.4252
 1058SOL     OW 4813   6.367   5.077   0.292 -0.2006 -0.5834 -0.2712
 1058SOL    HW1 4814   6.434   5.105   0.354  0.0065 -0.7050 -0.4405
 1058SOL    HW2 4815   6.389   5.122   0.211 -0.4406 -0.4667 -0.2718
 1059SOL     OW 4816   0.250   1.749   1.327 -0.5525  0.7690 -0.3624
 1059SOL    HW1 4817   0.304   1.783   1.398 -0.1319  0.8082 -0.6987
 1059SOL    HW2 4818   0.277   1.799   1.250 -1.5472  1.2790 -0.4108
 1060SOL     OW 4819   0.384   4.158   0.763 -0.2722  0.0040  0.0153
 1060SOL    HW1 4820   0.290   4.168   0.781 -0.3593  1.4097 -1.0210
 1060SOL    HW2 4821   0.387   4.122   0.674  0.1885 -1.0956  0.4543
 1061SOL     OW 4822   1.541   0.656   1.319 -0.0683 -0.4015  0.0483
 1061SOL    HW1 4823   1.621   0.664   1.371 -0.1513 -0.0837  0.1333
 1061SOL    HW2 4824   1.498   0.577   1.353  0.4649 -0.8725 -0.3638
 1062SOL     OW 4825   6.405   2.851   1.154  0.3057 -0.0608  0.0020
 1062SOL    HW1 4826   6.365   2.772   1.119 -0.1775 -1.0307  2.5595
 1062SOL    HW2 4827   6.339   2.919   1.140 -0.8486 -0.9177  1.0887
 1063SOL     OW 4828   6.082   4.910   2.447  0.2225 -0.0125 -0.1677
 1063SOL    HW1 4829   6.151   4.925   2.383  1.0005  1.4823  0.9758
 1063SOL    HW2 4830   6.003   4.945   2.406  0.3594 -0.5895 -0.9614
 1064SOL     OW 4831   4.939   0.788   2.466 -0.5222  0.1602  0.6887
 1064SOL    HW1 4832   5.007   0.791   2.533  0.3966  0.1381 -0.2213
 1064SOL    HW2 4833   4.888   0.710   2.488  1.4765 -1.4810 -0.2285
 1065SOL     OW 4834   6.109   1.490   3.911  0.7020 -0.2061  0.3029
 1065SOL    HW1 4835   6.101   1.467   4.004  1.6957 -0.6989  0.2790
 1065SOL    HW2 4836   6.144   1.411   3.870  1.6422  0.4794 -0.2491
 1066SOL     OW 4837   2.961   4.801   0.334 -0.4028 -0.2261  0.6892
 1066SOL    HW1 4838   3.044   4.758   0.313 -0.1891  1.5385 -2.7674
 1066SOL    HW2 4839   2.894   4.740   0.303 -0.3120 -0.4359  0.9018
 1067SOL     OW 4840   3.136   3.057   2.610 -0.1009 -0.2747 -0.1610
 1067SOL    HW1 4841   3.217   3.024   2.571 -0.1500 -3.3996  2.0149
 1067SOL    HW2 4842   3.160   3.141   2.647  1.3206  0.2386 -2.0521
 1068SOL     OW 4843   5.315   4.477   2.385  0.1710  0.2962  0.1037
 1068SOL    HW1 4844   5.344   4.562   2.351  0.2956  0.9134  1.6670
 1068SOL    HW2 4845   5.233   4.460   2.340  1.3764  0.0076 -2.1051
 1069SOL     OW 4846   2.362   5.140   1.389 -0.2941  0.1480 -0.5055
 1069SOL    HW1 4847   2.416   5.215   1.410 -0.6692  0.0349  1.0471
 1069SOL    HW2 4848   2.358   5.090   1.471 -2.2130 -0.1688 -0.7461
 1070SOL     OW 4849   0.693   1.881   4.298 -0.0137 -0.0067 -0.1795
 1070SOL    HW1 4850   0.720   1.971   4.317  0.3136  0.1998 -1.4928
 1070SOL    HW2 4851   0.764   1.846   4.245 -0.8627 -0.5177 -1.0096
 1071SOL     OW 4852   3.556   1.367   1.185  0.5599  0.1785 -0.0685
 1071SOL    HW1 4853   3.595   1.454   1.197  1.3027 -0.1582  0.0259
 1071SOL    HW2 4854   3.466   1.384   1.157  0.6757  0.9764  0.0335
 1072SOL     OW 4855   5.350   2.652   0.302 -0.6861  0.0022  0.4961
 1072SOL    HW1 4856   5.428   2.695   0.267 -0.2879 -1.7594 -0.8885
 1072SOL    HW2 4857   5.382   2.596   0.372 -0.9533  0.4914  1.0205
 1073SOL     OW 4858   0.399   2.644   2.823 -0.1087  0.0350  0.1384
 1073SOL    HW1 4859   0.395   2.662   2.917  2.8863  0.9329  0.1934
 1073SOL    HW2 4860   0.354   2.560   2.812 -1.6705  0.5570  2.1426
 1074SOL     OW 4861   6.454   0.519   4.052  0.4552 -0.1891  0.7804
 1074SOL    HW1 4862   6.405   0.530   3.971 -0.0940  0.3026  1.1697
 1074SOL    HW2 4863   6.406   0.452   4.101  0.9006 -0.6356  0.6214
 1075SOL     OW 4864   3.810   6.243   1.486  0.4855  0.7058  0.0831
 1075SOL    HW1 4865   3.887   6.254   1.542  0.8690 -1.0492 -0.0361
 1075SOL    HW2 4866   3.845   6.237   1.397 -0.2070  4.8572 -0.6896
 1076SOL     OW 4867   0.962   2.061   3.585  0.2094  0.0685  0.3786
 1076SOL    HW1 4868   0.942   2.115   3.509  3.5176  0.8059 -0.1490
 1076SOL    HW2 4869   0.986   1.976   3.549  0.6511  0.0584  0.6914
 1077SOL     OW 4870   4.949   2.129   1.192  0.0994  0.1400  0.0078
 1077SOL    HW1 4871   4.939   2.104   1.100  0.7285  0.1033 -0.0537
 1077SOL    HW2 4872   4.906   2.058   1.240  0.2536 -0.1233 -0.2372
 1078SOL     OW 4873   5.639   5.583   3.854 -0.1099  0.3164  0.2414
 1078SOL    HW1 4874   5.700   5.656   3.865  1.6074 -0.9153 -0.5681
 1078SOL    HW2 4875   5.559   5.612   3.897  0.1385  3.0882 -0.9446
 1079SOL     OW 4876   3.180   0.646   2.289  0.0924 -0.1961  0.6304
 1079SOL    HW1 4877   3.275   0.655   2.283  0.2285 -0.6559  1.7816
 1079SOL    HW2 4878   3.155   0.699   2.365 -0.6503  0.3999 -0.0229
 1080SOL     OW 4879   3.872   1.485   1.816  0.4214 -0.5308  0.2835
 1080SOL    HW1 4880   3.847   1.574   1.790  0.4482 -0.1431  1.4735
 1080SOL    HW2 4881   3.872   1.489   1.912 -0.1360 -1.9822  0.3576
 1081SOL     OW 4882   3.536   0.171   3.335  0.4389 -0.2849 -0.8659
 1081SOL    HW1 4883   3.442   0.189   3.346  0.5306 -0.2015 -0.1536
 1081SOL    HW2 4884   3.568   0.243   3.282  0.7028  1.4813  1.5271
 1082SOL     OW 4885   4.524   3.732   0.415  0.3131  0.1955 -0.2258
 1082SOL    HW1 4886   4.581   3.693   0.348  0.2842 -1.7206  0.8251
 1082SOL    HW2 4887   4.549   3.825   0.415  1.4681 -0.0646 -1.7299
 1083SOL     OW 4888   6.034   1.041   1.452  0.2137 -0.1528 -0.4094
 1083SOL    HW1 4889   5.966   1.101   1.483  1.0403  0.7274 -0.2641
 1083SOL    HW2 4890   6.049   0.982   1.525 -0.1028 -0.0915 -0.2944
 1084SOL     OW 4891   3.798   1.539   4.106 -0.0350  0.3335  0.4026
 1084SOL    HW1 4892   3.760   1.547   4.193 -0.9115  0.3457  0.0324
 1084SOL    HW2 4893   3.771   1.452   4.076 -0.3449  0.6176 -0.1408
 1085SOL     OW 4894   3.208   5.783   4.192  0.1084  0.7784  0.1232
 1085SOL    HW1 4895   3.120   5.821   4.192 -0.7417 -1.0680  0.9111
 1085SOL    HW2 4896   3.225   5.762   4.283  1.7504  1.8522  0.1065
 1086SOL     OW 4897   6.289   3.237   3.075  0.3689  0.1035  0.5508
 1086SOL    HW1 4898   6.295   3.142   3.086  1.6890  0.2560  1.3945
 1086SOL    HW2 4899   6.380   3.265   3.063 -0.1724  1.0518 -1.7665
 1087SOL     OW 4900   6.401   1.163   2.649 -0.1645  0.0982 -0.5997
 1087SOL    HW1 4901   6.404   1.235   2.586 -2.1445  0.0361 -0.7966
 1087SOL    HW2 4902   6.447   1.198   2.726  0.0195  1.0960 -1.1400
 1088SOL     OW 4903   3.334   0.926   2.258 -0.1499  0.0753 -0.0419
 1088SOL    HW1 4904   3.289   0.997   2.214 -0.3267 -1.0015 -1.7005
 1088SOL    HW2 4905   3.285   0.912   2.339  0.1745  2.1003  0.5424
 1089SOL     OW 4906   6.552   2.796   3.047  1.2335 -0.4628  0.4738
 1089SOL    HW1 4907   6.564   2.781   3.141 -2.4902 -3.7586  0.6624
 1089SOL    HW2 4908   6.593   2.721   3.004  0.1269 -0.6755 -0.2545
 1090SOL     OW 4909   0.643   2.663   3.522 -0.3799  0.2118 -0.4552
 1090SOL    HW1 4910   0.607   2.580   3.553  1.2985 -0.2044  0.4553
 1090SOL    HW2 4911   0.609   2.728   3.583 -4.1312  0.8025 -2.7981
 1091SOL     OW 4912   3.961   5.527   2.471 -0.1367  0.4598 -0.0489
 1091SOL    HW1 4913   3.897   5.458   2.488 -0.4112  0.8458  0.4808
 1091SOL    HW2 4914   3.984   5.515   2.379 -1.3863  0.6654 -0.4077
 1092SOL     OW 4915   1.301   3.663   0.272 -0.0726  0.0002 -0.0423
 1092SOL    HW1 4916   1.260   3.709   0.199 -1.5639 -0.8424  0.2347
 1092SOL    HW2 4917   1.250   3.687   0.348  1.2879  0.6292  0.7109
 1093SOL     OW 4918   0.197   4.144   0.261  0.1467 -0.0650  0.1461
 1093SOL    HW1 4919   0.286   4.151   0.229 -0.4742  0.6091 -1.5444
 1093SOL    HW2 4920   0.146   4.116   0.184 -1.0559 -0.7282  1.1400
 1094SOL     OW 4921   2.764   1.350   1.248 -0.3820 -0.4439 -0.3533
 1094SOL    HW1 4922   2.672   1.329   1.232 -0.8661  1.7956 -0.9342
 1094SOL    HW2 4923   2.765   1.387   1.336 -1.3660  5.3296 -2.3399
 1095SOL     OW 4924   0.053   6.551   3.884 -0.4815  0.3548  0.2639
 1095SOL    HW1 4925  -0.008   6.490   3.925 -0.6256  0.3715  0.0772
 1095SOL    HW2 4926   0.017   6.638   3.904 -0.5561  0.3627  0.0957
 1096SOL     OW 4927   1.826   2.943   2.500 -0.1381  0.6606  0.4918
 1096SOL    HW1 4928   1.778   2.862   2.484  0.5485  0.5465 -1.2102
 1096SOL    HW2 4929   1.886   2.922   2.572  0.3059 -0.4627 -0.1877
 1097SOL     OW 4930   0.524   3.203   1.487  0.4460 -0.9441 -0.0943
 1097SOL    HW1 4931   0.443   3.253   1.495  1.6112  0.8024  1.5226
 1097SOL    HW2 4932   0.521   3.142   1.560  1.0289 -0.1533  0.6104
 1098SOL     OW 4933   4.972   0.060   2.185 -0.5167  0.0621 -0.1495
 1098SOL    HW1 4934   5.021  -0.023   2.181  0.6142  0.7202 -0.2423
 1098SOL    HW2 4935   4.892   0.043   2.135 -1.0169 -1.4406  1.0595
 1099SOL     OW 4936   3.422   1.445   3.397  0.4770 -0.8770 -0.1392
 1099SOL    HW1 4937   3.340   1.419   3.356 -0.3995  0.3270  0.7796
 1099SOL    HW2 4938   3.424   1.397   3.479  0.6773 -0.8696 -0.1392
 1100SOL     OW 4939   4.226   0.618   3.179 -0.2055  0.3066 -0.5292
 1100SOL    HW1 4940   4.271   0.677   3.119  0.4913  1.3875  0.9796
 1100SOL    HW2 4941   4.293   0.555   3.205 -0.6333 -0.4511 -1.2365
 1101SOL     OW 4942   6.008   5.588   1.564 -0.2204  0.0164  0.1587
 1101SOL    HW1 4943   6.077   5.533   1.601 -0.7457 -1.2315 -0.6336
 1101SOL    HW2 4944   5.963   5.625   1.640 -1.2648 -2.4717  0.8727
 1102SOL     OW 4945   6.072   4.374   1.938 -0.3676  0.1101  0.1215
 1102SOL    HW1 4946   6.053   4.306   2.003 -0.5753  1.1700  1.1924
 1102SOL    HW2 4947   6.029   4.452   1.972  0.5069  0.9734 -0.7068
 1103SOL     OW 4948   5.063   2.258   0.815  0.6533 -0.4107 -0.2185
 1103SOL    HW1 4949   5.000   2.186   0.826  1.5143 -0.9370  1.7596
 1103SOL    HW2 4950   5.096   2.274   0.903  2.9110  0.2013 -1.1106
 1104SOL     OW 4951   5.700   1.303   2.017 -0.5412  0.3691 -0.3555
 1104SOL    HW1 4952   5.619   1.278   2.063 -0.2581 -0.4544 -0.2980
 1104SOL    HW2 4953   5.763   1.318   2.087 -0.5642  0.7401 -0.4131
 1105SOL     OW 4954   4.848   1.728   1.951 -0.1437  0.6539 -0.2646
 1105SOL    HW1 4955   4.812   1.729   1.862 -0.8446  3.2626 -0.0345
 1105SOL    HW2 4956   4.773   1.701   2.005  0.2185 -0.6952 -0.3865
 1106SOL     OW 4957   0.458   5.349   3.962  0.1036  0.1168  0.1869
 1106SOL    HW1 4958   0.534   5.306   4.000 -0.3771 -0.4634  0.5072
 1106SOL    HW2 4959   0.430   5.293   3.890 -0.8379 -0.4105  0.9339
 1107SOL     OW 4960   6.147   5.445   2.963 -0.0390 -0.0320  0.5230
 1107SOL    HW1 4961   6.082   5.405   3.021  0.3423  1.2116  1.8548
 1107SOL    HW2 4962   6.228   5.446   3.014  0.8864 -0.8528 -0.8408
 1108SOL     OW 4963   5.121   6.091   3.775 -0.0966 -0.1129  0.6133
 1108SOL    HW1 4964   5.136   6.162   3.837  1.9795  0.6266 -0.6106
 1108SOL    HW2 4965   5.119   6.134   3.690  1.1771 -1.4863 -0.1546
 1109SOL     OW 4966   4.617   2.387   1.682  0.2823  0.3834 -0.7169
 1109SOL    HW1 4967   4.561   2.374   1.605 -0.5844 -1.9561  0.2278
 1109SOL    HW2 4968   4.623   2.482   1.691 -2.9719  0.7652 -1.2871
 1110SOL     OW 4969   4.931   5.427   0.512 -0.4331  0.4308 -0.1382
 1110SOL    HW1 4970   4.841   5.422   0.542 -0.4118  0.1831 -0.1096
 1110SOL    HW2 4971   4.971   5.497   0.564 -0.6790  0.7189 -0.3363
 1111SOL     OW 4972   4.644   1.799   0.596  0.3409 -0.0653  0.1476
 1111SOL    HW1 4973   4.690   1.747   0.530 -0.8396 -3.4603  1.7634
 1111SOL    HW2 4974   4.554   1.804   0.563  0.6498  2.0664 -0.5141
 1112SOL     OW 4975   0.687   1.912   0.674  0.0751  0.6172  0.3937
 1112SOL    HW1 4976   0.649   1.966   0.743 -0.3098  0.4369  0.3261
 1112SOL    HW2 4977   0.781   1.913   0.692  0.1495  1.8102  0.0416
 1113SOL     OW 4978   2.134   5.619   3.944  0.1265 -0.2889  0.9051
 1113SOL    HW1 4979   2.065   5.680   3.917 -0.1684 -1.5068 -1.4251
 1113SOL    HW2 4980   2.114   5.538   3.896  3.1690 -0.6824  0.1009
 1114SOL     OW 4981   2.056   4.764   0.442  0.0186  0.3750 -0.3559
 1114SOL    HW1 4982   2.129   4.740   0.384  0.9020  0.3120  0.7522
 1114SOL    HW2 4983   2.095   4.821   0.508  0.0427 -2.6991  2.5956
 1115SOL     OW 4984   5.733   4.069   1.229 -0.7738 -0.4572 -0.4310
 1115SOL    HW1 4985   5.670   4.138   1.207 -1.4340 -1.3024 -1.2699
 1115SOL    HW2 4986   5.708   3.995   1.174  0.4335 -1.1026 -0.1512
 1116SOL     OW 4987   2.722   4.127   0.637  0.2499 -0.5186  0.3957
 1116SOL    HW1 4988   2.767   4.087   0.712 -0.5617 -1.2467  0.5096
 1116SOL    HW2 4989   2.701   4.216   0.666  4.4395  1.0884 -0.7875
 1117SOL     OW 4990   6.260   0.608   4.613  0.5966  0.0977 -0.3355
 1117SOL    HW1 4991   6.174   0.585   4.647  0.7679 -0.0806 -0.0087
 1117SOL    HW2 4992   6.290   0.679   4.669 -0.0620  1.3608 -1.5483
 1118SOL     OW 4993   3.987   5.675   0.671  0.6452 -0.0986  0.5457
 1118SOL    HW1 4994   4.051   5.631   0.616  1.3269  0.6419  0.7288
 1118SOL    HW2 4995   4.022   5.763   0.683  1.3304 -0.6582  3.3887
 1119SOL     OW 4996   1.127   0.303   2.446  0.0298  0.0250  0.1893
 1119SOL    HW1 4997   1.175   0.365   2.501 -0.3549 -0.7009  1.3804
 1119SOL    HW2 4998   1.171   0.308   2.361 -0.6241  2.6729 -0.0797
 1120SOL     OW 4999   1.036   2.142   1.844  0.0998  0.3359 -0.2393
 1120SOL    HW1 5000   0.996   2.152   1.931  0.6132  0.7106 -0.0376
 1120SOL    HW2 5001   1.129   2.162   1.858  0.6875 -2.0118 -0.3934
 1121SOL     OW 5002   5.080   3.989   0.860 -0.6484  0.1714 -0.8359
 1121SOL    HW1 5003   5.003   3.942   0.829  0.9702 -1.0710 -3.3558
 1121SOL    HW2 5004   5.080   3.977   0.954 -2.4042 -1.5711 -1.0119
 1122SOL     OW 5005   2.592   3.473   3.752  0.1658 -0.5857  0.2220
 1122SOL    HW1 5006   2.610   3.536   3.682 -1.4269  0.6287  0.8540
 1122SOL    HW2 5007   2.524   3.514   3.804 -2.0181 -3.4420 -0.1380
 1123SOL     OW 5008   1.095   5.808   1.819 -0.4071  0.6715  0.3694
 1123SOL    HW1 5009   1.079   5.883   1.761 -1.4087  0.6052  0.5534
 1123SOL    HW2 5010   1.008   5.775   1.841  0.0165 -0.3511  0.5582
 1124SOL     OW 5011   2.331   1.943   0.471  0.0869 -0.2547  0.2889
 1124SOL    HW1 5012   2.288   1.905   0.394 -0.1679 -1.0099  0.7874
 1124SOL    HW2 5013   2.418   1.968   0.441 -0.6601  1.2399 -0.7254
 1125SOL     OW 5014   4.386   3.600   1.422 -0.0263 -0.1384  0.2133
 1125SOL    HW1 5015   4.436   3.595   1.341  1.8573 -0.5575  1.3514
 1125SOL    HW2 5016   4.295   3.584   1.395 -0.0467  3.1277 -2.2952
 1126SOL     OW 5017   1.865   2.272   0.804 -0.1977 -0.6382 -0.2321
 1126SOL    HW1 5018   1.778   2.313   0.803 -0.2006 -0.4725  1.7430
 1126SOL    HW2 5019   1.910   2.309   0.728 -1.6106 -0.1832 -0.8819
 1127SOL     OW 5020   4.723   5.107   2.030 -0.0011 -0.1755  0.4412
 1127SOL    HW1 5021   4.722   5.202   2.042  0.0388 -0.1356  0.1389
 1127SOL    HW2 5022   4.740   5.072   2.118 -0.6223  0.0730  0.6693
 1128SOL     OW 5023   3.139   6.503   3.645  0.3445 -0.9725 -0.4476
 1128SOL    HW1 5024   3.071   6.453   3.600 -0.8136 -0.2297  0.4275
 1128SOL    HW2 5025   3.126   6.593   3.616 -0.0058 -0.5859  0.8329
 1129SOL     OW 5026   1.441   4.254   4.084 -0.5283  0.6414 -0.6905
 1129SOL    HW1 5027   1.377   4.293   4.024 -0.5410  1.0929 -0.3870
 1129SOL    HW2 5028   1.436   4.160   4.065 -1.6383  0.6119 -0.3375
 1130SOL     OW 5029   6.244   4.171   1.226  0.9701 -0.1802  0.2551
 1130SOL    HW1 5030   6.319   4.185   1.168  1.5728 -0.1346  1.0255
 1130SOL    HW2 5031   6.186   4.113   1.177  0.8062  0.9458 -0.9440
 1131SOL     OW 5032   1.832   6.221   3.008 -0.2110 -0.2389 -0.8264
 1131SOL    HW1 5033   1.873   6.294   3.054 -0.8896 -0.6309  0.4288
 1131SOL    HW2 5034   1.899   6.193   2.944  1.1324 -0.2746  0.5409
 1132SOL     OW 5035   4.027   1.681   4.047  0.3475 -0.1179  0.4196
 1132SOL    HW1 5036   3.942   1.638   4.048 -0.1191  0.7836  1.3437
 1132SOL    HW2 5037   4.089   1.613   4.020 -0.6369 -0.8280 -0.0729
 1133SOL     OW 5038   3.098   6.243   4.639  0.0075 -0.2483  0.0943
 1133SOL    HW1 5039   3.044   6.228   4.562 -0.2921 -0.7286  0.3966
 1133SOL    HW2 5040   3.078   6.333   4.665 -1.5399 -0.7971  0.8924
 1134SOL     OW 5041   6.320   2.439   2.505  0.3907  0.3139  0.2946
 1134SOL    HW1 5042   6.342   2.464   2.415 -0.3137  0.6127  0.1931
 1134SOL    HW2 5043   6.342   2.517   2.557  0.2998  0.3346  0.3021
 1135SOL     OW 5044   2.574   6.197   1.312  0.3399  0.0113 -0.4685
 1135SOL    HW1 5045   2.642   6.182   1.247  1.9107  0.4982  0.9755
 1135SOL    HW2 5046   2.586   6.288   1.339 -0.5603 -0.0437  0.1858
 1136SOL     OW 5047   2.628   1.983   0.424 -0.0597 -0.3384 -0.0222
 1136SOL    HW1 5048   2.679   2.032   0.360 -1.5117  1.0831 -0.1554
 1136SOL    HW2 5049   2.662   1.894   0.419 -0.7109 -0.5353 -3.4692
 1137SOL     OW 5050   6.509   4.489   4.527 -0.1089 -0.1778  0.3160
 1137SOL    HW1 5051   6.451   4.423   4.488  0.1736  0.0041 -0.4298
 1137SOL    HW2 5052   6.454   4.567   4.537 -0.2117 -0.2595  0.3938
 1138SOL     OW 5053   0.573   2.658   4.511  0.3385  0.0833 -0.4511
 1138SOL    HW1 5054   0.555   2.673   4.604  0.2264 -0.3067 -0.4092
 1138SOL    HW2 5055   0.490   2.626   4.475  0.0783  1.2146 -0.9053
 1139SOL     OW 5056   3.055   1.720   4.212 -0.5397  0.3000  0.0514
 1139SOL    HW1 5057   3.002   1.780   4.265 -0.1186  0.1793  0.6068
 1139SOL    HW2 5058   3.097   1.662   4.275 -0.6551 -0.3541 -0.4587
 1140SOL     OW 5059   6.459   2.120   2.858 -0.2982 -0.0192  0.2362
 1140SOL    HW1 5060   6.438   2.029   2.879  1.2622 -0.6669 -0.8137
 1140SOL    HW2 5061   6.383   2.151   2.808  0.1663 -1.5590 -1.5507
 1141SOL     OW 5062   2.231   4.906   1.159  0.2009  0.1420 -1.0768
 1141SOL    HW1 5063   2.220   4.937   1.249  1.5465  0.9852 -1.1704
 1141SOL    HW2 5064   2.216   4.811   1.164 -0.6765  0.3136 -0.1551
 1142SOL     OW 5065   5.855   1.295   4.001  0.3023 -0.6915 -0.6473
 1142SOL    HW1 5066   5.916   1.357   4.040  0.0640  0.0302 -1.4158
 1142SOL    HW2 5067   5.773   1.308   4.050  0.2437 -0.3786 -0.8297
 1143SOL     OW 5068   4.966   6.542   0.869  0.6701 -0.1580  0.0258
 1143SOL    HW1 5069   4.976   6.497   0.785 -0.8035  1.1344 -0.8891
 1143SOL    HW2 5070   4.895   6.496   0.914  0.2535  0.2407 -0.2163
 1144SOL     OW 5071   2.747   0.756   2.005  0.1474 -0.0972  0.2487
 1144SOL    HW1 5072   2.685   0.825   2.030 -1.2643 -0.6205 -1.5560
 1144SOL    HW2 5073   2.819   0.765   2.066 -1.9496  0.2101  2.8845
 1145SOL     OW 5074   3.729   1.847   0.531 -0.7805 -0.1727 -0.6855
 1145SOL    HW1 5075   3.762   1.767   0.490  0.4099  0.0186 -0.1228
 1145SOL    HW2 5076   3.680   1.891   0.461 -2.6424 -2.0130 -0.6662
 1146SOL     OW 5077   3.539   5.050   0.701 -0.3467 -0.2930  0.0196
 1146SOL    HW1 5078   3.595   5.003   0.763 -1.1769 -0.0457  0.9808
 1146SOL    HW2 5079   3.453   5.008   0.710 -1.1259  1.4340  0.9433
 1147SOL     OW 5080   6.023   2.074   3.778  0.0356  0.0317 -0.0907
 1147SOL    HW1 5081   6.099   2.074   3.720  0.9286 -0.9122  1.0218
 1147SOL    HW2 5082   5.948   2.062   3.720  0.7951  0.2319 -1.1467
 1148SOL     OW 5083   6.536   0.216   3.955  0.5631 -0.2021  0.2782
 1148SOL    HW1 5084   6.573   0.302   3.936 -2.0954  0.7616 -1.0097
 1148SOL    HW2 5085   6.459   0.234   4.009  0.3000 -1.8284  0.5138
 1149SOL     OW 5086   5.943   5.469   0.536  0.1073  0.0737 -0.0449
 1149SOL    HW1 5087   5.999   5.395   0.556  0.0155 -1.0766 -3.4025
 1149SOL    HW2 5088   5.881   5.473   0.609  0.9196 -2.3365  0.8712
 1150SOL     OW 5089   6.356   0.466   2.210  0.6950  0.4795 -0.4441
 1150SOL    HW1 5090   6.325   0.506   2.291 -1.0716 -0.8509 -0.3868
 1150SOL    HW2 5091   6.306   0.509   2.141 -1.5496 -1.7509 -0.3469
 1151SOL     OW 5092   0.645   0.442   3.578  0.4492 -0.2831  0.1807
 1151SOL    HW1 5093   0.589   0.516   3.554 -0.2669 -0.5387  1.0052
 1151SOL    HW2 5094   0.731   0.482   3.595  0.8910 -0.0347 -2.2589
 1152SOL     OW 5095   0.053   3.604   1.694  0.0847 -0.3829 -0.4713
 1152SOL    HW1 5096   0.002   3.551   1.756  0.1416 -1.3984 -1.2585
 1152SOL    HW2 5097  -0.012   3.638   1.633  0.3449 -2.3207 -1.9462
 1153SOL     OW 5098   2.117   4.902   4.564  0.8948 -0.3875  0.1511
 1153SOL    HW1 5099   2.079   4.971   4.619 -2.5426 -0.5712 -1.6923
 1153SOL    HW2 5100   2.211   4.922   4.562  0.4676  2.4217  2.1286
 1154SOL     OW 5101   5.981   1.223   3.229  0.1737  0.5990  0.0966
 1154SOL    HW1 5102   5.929   1.146   3.205  1.4392 -0.2769  0.0988
 1154SOL    HW2 5103   6.059   1.217   3.175 -0.0269  2.3009 -0.4384
 1155SOL     OW 5104   3.270   4.345   0.646 -0.4105 -0.2203 -0.2257
 1155SOL    HW1 5105   3.354   4.331   0.690 -1.5602 -0.6547  1.9482
 1155SOL    HW2 5106   3.252   4.261   0.602  0.3574 -0.0684 -0.8411
 1156SOL     OW 5107   3.931   1.634   2.595  0.6224  0.2101  0.5094
 1156SOL    HW1 5108   3.985   1.604   2.522  0.2904 -0.0289  0.3574
 1156SOL    HW2 5109   3.959   1.724   2.610 -0.7847  1.0290 -1.3481
 1157SOL     OW 5110   3.184   3.323   4.072 -0.3817 -0.4733 -0.6430
 1157SOL    HW1 5111   3.204   3.268   3.996  0.2179 -0.6420 -0.3662
 1157SOL    HW2 5112   3.154   3.406   4.034  0.7163 -0.2638 -1.0776
 1158SOL     OW 5113   5.265   5.391   0.063  0.8283  0.0708 -0.4191
 1158SOL    HW1 5114   5.307   5.346  -0.010  1.0592 -0.8346  0.2653
 1158SOL    HW2 5115   5.302   5.352   0.141  0.0288  0.5027  0.1976
 1159SOL     OW 5116   4.613   5.083   2.848 -0.1941  0.0208  0.3578
 1159SOL    HW1 5117   4.622   5.170   2.809 -2.5393 -0.4498 -1.4714
 1159SOL    HW2 5118   4.539   5.091   2.908 -0.5924 -0.7440 -0.0125
 1160SOL     OW 5119   5.775   6.376   2.273 -0.0514  0.5640  0.1282
 1160SOL    HW1 5120   5.694   6.425   2.261 -0.5261 -0.6031 -1.8450
 1160SOL    HW2 5121   5.774   6.309   2.204  2.1301 -0.1103  0.6528
 1161SOL     OW 5122   1.289   0.095   1.956  0.5247 -0.0783 -0.1734
 1161SOL    HW1 5123   1.257   0.178   1.992  2.7467  1.5019 -1.5650
 1161SOL    HW2 5124   1.346   0.060   2.024 -1.7007 -1.4578  1.1272
 1162SOL     OW 5125   3.131   4.005   1.071 -0.2797  0.0864 -0.5520
 1162SOL    HW1 5126   3.117   3.958   1.154  0.6586  0.0280 -0.4204
 1162SOL    HW2 5127   3.118   3.938   1.003  1.0674 -0.4059 -0.3661
 1163SOL     OW 5128   1.107   3.958   4.063  0.1272 -0.8043  0.2236
 1163SOL    HW1 5129   1.057   3.908   4.129  0.6529  0.9305  2.0335
 1163SOL    HW2 5130   1.084   4.049   4.080  1.1084 -0.2314 -1.3449
 1164SOL     OW 5131   5.558   0.188   1.767  0.0264 -0.1847 -0.0273
 1164SOL    HW1 5132   5.512   0.131   1.829 -1.7258 -0.9032 -1.8634
 1164SOL    HW2 5133   5.505   0.268   1.765 -0.7722 -0.7177 -1.5897
 1165SOL     OW 5134   4.553   0.395   0.777  0.2943  0.7329 -0.1646
 1165SOL    HW1 5135   4.487   0.350   0.724  0.9612 -0.9551  0.3787
 1165SOL    HW2 5136   4.534   0.488   0.764 -0.2470  0.3697 -2.4734
 1166SOL     OW 5137   1.672   0.521   0.516 -0.5038  0.8335 -0.3326
 1166SOL    HW1 5138   1.718   0.448   0.557  2.5653  1.6776 -1.8860
 1166SOL    HW2 5139   1.722   0.598   0.543 -0.1109  1.6888 -3.1523
 1167SOL     OW 5140   5.826   2.551   1.111 -0.4238  0.7610 -0.1532
 1167SOL    HW1 5141   5.887   2.609   1.156 -1.7718  1.5227  0.7602
 1167SOL    HW2 5142   5.785   2.605   1.043  0.8216 -0.0979 -1.6621
 1168SOL     OW 5143   4.918   4.640   1.394  0.3710  0.1107 -0.1838
 1168SOL    HW1 5144   4.838   4.620   1.442  0.9319 -0.6779  0.4566
 1168SOL    HW2 5145   4.977   4.567   1.413  1.6428  1.2006  0.2491
 1169SOL     OW 5146   4.834   6.150   0.554 -0.3875  0.1414 -0.6217
 1169SOL    HW1 5147   4.772   6.133   0.625  1.6923  0.4191  1.3932
 1169SOL    HW2 5148   4.840   6.245   0.550  0.8354  0.1231  0.1482
 1170SOL     OW 5149   6.169   5.719   3.117 -0.3310 -0.3358 -0.2352
 1170SOL    HW1 5150   6.089   5.707   3.066  0.9177  0.1029 -2.4460
 1170SOL    HW2 5151   6.162   5.808   3.152 -2.1685 -1.3594  2.3171
 1171SOL     OW 5152   5.808   0.695   3.242 -0.0461  0.1563 -0.4619
 1171SOL    HW1 5153   5.760   0.759   3.190  0.5393 -0.1936 -1.4767
 1171SOL    HW2 5154   5.761   0.690   3.325 -0.2166  1.7345 -0.4430
 1172SOL     OW 5155   4.372   1.051   3.196 -0.3067  0.6022  0.0361
 1172SOL    HW1 5156   4.403   1.022   3.281  0.5069 -1.3868 -0.8744
 1172SOL    HW2 5157   4.415   1.135   3.181  1.8547 -0.3950  0.3693
 1173SOL     OW 5158   0.509   1.054   3.500  0.7299  0.2654 -0.5074
 1173SOL    HW1 5159   0.415   1.047   3.519  0.8741 -0.0408  0.1197
 1173SOL    HW2 5160   0.551   1.051   3.586  1.3900 -0.9690 -0.8449
 1174SOL     OW 5161   4.058   4.396   0.556  0.3137 -0.4332  0.1782
 1174SOL    HW1 5162   4.026   4.397   0.646 -0.3354 -1.9437 -0.0094
 1174SOL    HW2 5163   4.094   4.308   0.544  1.3872  0.0972 -0.7171
 1175SOL     OW 5164   1.664   0.151   3.533  0.4471 -0.0616  0.0479
 1175SOL    HW1 5165   1.627   0.079   3.584 -1.1671  0.3583 -0.4800
 1175SOL    HW2 5166   1.724   0.195   3.593  0.3944 -1.0015  0.8060
 1176SOL     OW 5167   0.930   3.941   3.295  0.1007 -0.2765  0.5089
 1176SOL    HW1 5168   0.880   4.008   3.342  0.3205 -0.2519  0.7124
 1176SOL    HW2 5169   1.007   3.988   3.263  1.7752 -1.0004  3.1260
 1177SOL     OW 5170   5.624   5.892   4.326  0.5980  0.1483 -0.2823
 1177SOL    HW1 5171   5.702   5.882   4.381  0.9466  1.3727 -0.5192
 1177SOL    HW2 5172   5.562   5.829   4.361  1.3587 -0.1819  0.5255
 1178SOL     OW 5173   0.119   5.594   0.741  0.6062  0.2620 -0.3244
 1178SOL    HW1 5174   0.098   5.658   0.673 -0.0816  0.7933  0.3775
 1178SOL    HW2 5175   0.049   5.602   0.805  1.3082 -0.1404  0.5267
 1179SOL     OW 5176   6.217   0.555   3.827 -0.4800 -0.6677  0.3320
 1179SOL    HW1 5177   6.239   0.514   3.743 -0.4346 -1.8068  0.8724
 1179SOL    HW2 5178   6.232   0.648   3.813 -1.2924 -0.7238 -1.1879
 1180SOL     OW 5179   3.637   0.273   2.342  0.2712 -0.3332  0.2850
 1180SOL    HW1 5180   3.609   0.254   2.432  2.3424 -0.5431  0.9346
 1180SOL    HW2 5181   3.669   0.363   2.345 -1.0903  0.2103 -0.6434
 1181SOL     OW 5182   0.880   0.317   2.567  0.8286 -0.0830 -0.5772
 1181SOL    HW1 5183   0.895   0.258   2.641  1.2925 -0.1769 -0.7414
 1181SOL    HW2 5184   0.952   0.297   2.506  1.7174  1.5024 -0.0990
 1182SOL     OW 5185   5.965   1.466   0.086 -0.1149  0.2647  0.5048
 1182SOL    HW1 5186   6.009   1.402   0.142  1.0831  0.5811 -0.0466
 1182SOL    HW2 5187   5.879   1.428   0.070  1.3041 -2.3719 -1.6808
 1183SOL     OW 5188   2.584   2.397   3.714 -0.1444  0.4303 -0.1058
 1183SOL    HW1 5189   2.511   2.336   3.722  1.1951 -1.2415 -0.1126
 1183SOL    HW2 5190   2.660   2.348   3.744  1.1325  1.8258 -0.8973
 1184SOL     OW 5191   2.906   2.513   3.557 -0.1361  0.5737  0.1197
 1184SOL    HW1 5192   2.881   2.427   3.590  0.9237  0.4376  0.6234
 1184SOL    HW2 5193   2.998   2.502   3.530  0.4107  1.8326  1.3394
 1185SOL     OW 5194   1.729   5.617   1.185  0.4757  0.1974  0.7284
 1185SOL    HW1 5195   1.729   5.544   1.247 -0.9536 -0.8810 -0.4919
 1185SOL    HW2 5196   1.637   5.636   1.169  0.7806  0.1538 -1.3798
 1186SOL     OW 5197   5.453   5.865   2.762  0.4623 -0.0679 -0.0711
 1186SOL    HW1 5198   5.506   5.849   2.839  0.5279  0.5771  0.0171
 1186SOL    HW2 5199   5.428   5.777   2.732 -1.3699 -0.2986  1.9210
 1187SOL     OW 5200   1.245   1.631   1.177  0.5485  0.0575 -0.3124
 1187SOL    HW1 5201   1.258   1.679   1.259  2.1793  0.1297 -0.5833
 1187SOL    HW2 5202   1.285   1.545   1.193  1.3640  0.2671 -1.2157
 1188SOL     OW 5203   0.636   4.448   1.390 -0.0399 -0.6995 -0.0862
 1188SOL    HW1 5204   0.655   4.456   1.297  0.8222  1.0163  0.1971
 1188SOL    HW2 5205   0.563   4.509   1.405  1.0726  0.5130  0.6577
 1189SOL     OW 5206   4.964   2.618   1.822  0.0634 -0.1424  0.5454
 1189SOL    HW1 5207   4.968   2.523   1.806 -0.6734  0.0539 -0.9425
 1189SOL    HW2 5208   5.049   2.650   1.794  0.3268 -0.3636  1.0822
 1190SOL     OW 5209   1.427   0.998   3.933  0.3707  0.0588 -0.1366
 1190SOL    HW1 5210   1.516   0.965   3.917 -0.1462 -1.4866 -0.0486
 1190SOL    HW2 5211   1.429   1.088   3.903  2.3722  0.5298  1.1637
 1191SOL     OW 5212   3.832   3.907   1.167  0.3378  0.5085  0.2027
 1191SOL    HW1 5213   3.795   3.846   1.103  1.6537  0.4596 -0.5615
 1191SOL    HW2 5214   3.773   3.902   1.242 -0.6741 -0.2163 -0.6059
 1192SOL     OW 5215   4.442   6.067   0.181  0.9119 -0.1592 -0.1613
 1192SOL    HW1 5216   4.491   5.985   0.178  0.4372 -0.5048  0.9935
 1192SOL    HW2 5217   4.469   6.107   0.264  1.6289  1.1722 -1.0125
 1193SOL     OW 5218   4.542   2.490   2.836 -0.0488 -0.1049  0.3069
 1193SOL    HW1 5219   4.607   2.534   2.891  0.3558 -0.4298  0.0933
 1193SOL    HW2 5220   4.579   2.403   2.819  1.7440  1.2134 -3.6884
 1194SOL     OW 5221   5.899   6.080   4.445  0.5969  0.5657 -0.3473
 1194SOL    HW1 5222   5.978   6.112   4.488  0.3849 -0.2836  0.6917
 1194SOL    HW2 5223   5.898   5.986   4.463 -1.7227  0.8636  1.4514
 1195SOL     OW 5224   1.150   3.576   2.099 -0.0983 -0.4180 -0.5716
 1195SOL    HW1 5225   1.068   3.571   2.050 -0.1446 -1.1710 -0.4333
 1195SOL    HW2 5226   1.174   3.484   2.116  0.2472 -0.1874  0.2571
 1196SOL     OW 5227   5.490   4.430   4.160  0.4040 -0.2713 -0.3220
 1196SOL    HW1 5228   5.468   4.521   4.183 -2.6070 -0.7275 -0.9108
 1196SOL    HW2 5229   5.406   4.384   4.163  1.8131 -3.0516 -0.1954
 1197SOL     OW 5230   4.756   6.107   4.176 -0.8838  0.0706 -0.1869
 1197SOL    HW1 5231   4.823   6.058   4.223 -1.6377  0.3759  1.2520
 1197SOL    HW2 5232   4.779   6.096   4.084  0.9310 -0.1226  0.2458
 1198SOL     OW 5233   2.708   1.195   0.878  0.3098 -0.0735 -0.2876
 1198SOL    HW1 5234   2.768   1.261   0.844 -0.3277  0.0008 -1.3078
 1198SOL    HW2 5235   2.632   1.245   0.908 -0.4787 -0.3624 -1.7120
 1199SOL     OW 5236   2.819   6.503   1.108 -0.2948  0.0142  0.0760
 1199SOL    HW1 5237   2.733   6.541   1.126 -0.2161 -0.0005  0.4814
 1199SOL    HW2 5238   2.861   6.566   1.050 -0.7602 -0.2081 -0.5149
 1200SOL     OW 5239   1.382   3.446   2.338 -0.7087 -0.4319 -0.0812
 1200SOL    HW1 5240   1.314   3.408   2.395  1.2716 -0.8707  2.1599
 1200SOL    HW2 5241   1.386   3.538   2.364  1.0453 -0.8889  1.5407
 1201SOL     OW 5242   5.370   6.240   3.576 -0.4610 -0.3417 -0.1872
 1201SOL    HW1 5243   5.369   6.202   3.488 -0.1340 -0.6738 -0.0470
 1201SOL    HW2 5244   5.445   6.200   3.619  0.4215  1.0897 -0.3142
 1202SOL     OW 5245   5.885   5.190   1.930 -0.2523  0.4690  0.4870
 1202SOL    HW1 5246   5.858   5.200   2.021 -0.2799 -0.3142  0.5686
 1202SOL    HW2 5247   5.936   5.109   1.928  0.2775  0.7961 -0.0776
 1203SOL     OW 5248   5.296   6.329   0.098  0.2500 -0.0323  0.3813
 1203SOL    HW1 5249   5.214   6.339   0.049  0.4387 -1.4384 -0.2603
 1203SOL    HW2 5250   5.317   6.418   0.128 -1.0007  0.5011 -0.2585
 1204SOL     OW 5251   2.639   1.400   0.588  0.5280 -0.2974  0.0958
 1204SOL    HW1 5252   2.726   1.403   0.627 -0.3382  1.4812  2.0515
 1204SOL    HW2 5253   2.651   1.435   0.500  1.5178  1.7678  0.9933
 1205SOL     OW 5254   5.144   5.328   2.182 -0.5380 -0.1323  0.7207
 1205SOL    HW1 5255   5.236   5.347   2.202  0.0107 -0.4811 -1.2896
 1205SOL    HW2 5256   5.109   5.410   2.149 -0.3098 -0.5381 -0.5958
 1206SOL     OW 5257   2.023   2.424   1.070 -0.2100 -0.6101  0.1694
 1206SOL    HW1 5258   1.950   2.430   1.009 -1.3542 -0.9512  1.4414
 1206SOL    HW2 5259   2.073   2.348   1.042 -0.5236 -0.5616 -0.5322
 1207SOL     OW 5260   1.876   1.050   3.780  0.4872  0.0191  0.6803
 1207SOL    HW1 5261   1.865   1.096   3.697  0.2844 -0.4791  0.4306
 1207SOL    HW2 5262   1.970   1.043   3.791  0.6080  2.1564  1.6441
 1208SOL     OW 5263   4.586   5.130   0.277  0.3841 -0.0702 -0.1056
 1208SOL    HW1 5264   4.653   5.098   0.338 -1.0476 -1.3186  0.8892
 1208SOL    HW2 5265   4.587   5.225   0.289  2.4283  0.0242 -0.6484
 1209SOL     OW 5266   3.869   1.412   4.514 -0.0299 -0.2139 -0.0524
 1209SOL    HW1 5267   3.924   1.485   4.544 -0.7215 -0.1182  1.0311
 1209SOL    HW2 5268   3.931   1.350   4.476  0.6114  0.7717 -0.6810
 1210SOL     OW 5269   4.773   4.728   0.014  0.0861  0.1393 -0.0114
 1210SOL    HW1 5270   4.800   4.672   0.087 -0.2609 -1.7862 -1.2820
 1210SOL    HW2 5271   4.843   4.794   0.007 -0.2118  0.7982  2.4321
 1211SOL     OW 5272   6.113   4.518   2.700  0.4434  0.8929  0.3633
 1211SOL    HW1 5273   6.120   4.555   2.612  0.0838 -0.2633 -0.1632
 1211SOL    HW2 5274   6.070   4.433   2.688  2.0623 -0.1297  1.4354
 1212SOL     OW 5275   0.519   5.396   0.414  0.0930  0.6633  0.4182
 1212SOL    HW1 5276   0.439   5.446   0.401  0.0353  0.5106  0.1517
 1212SOL    HW2 5277   0.546   5.415   0.503 -0.7206  0.0399  0.8230
 1213SOL     OW 5278   5.230   3.128   0.810  0.1304 -0.1857  0.5643
 1213SOL    HW1 5279   5.246   3.184   0.886 -0.8575 -0.6935  1.1571
 1213SOL    HW2 5280   5.149   3.082   0.830 -0.0098 -0.5247 -0.6874
 1214SOL     OW 5281   1.700   2.219   3.229 -0.5177  0.2055 -0.0414
 1214SOL    HW1 5282   1.682   2.126   3.215  0.5974 -0.3530  1.8077
 1214SOL    HW2 5283   1.641   2.245   3.300 -0.5309  0.8023 -0.2616
 1215SOL     OW 5284   0.610   2.821   2.815 -0.6374 -0.2299 -0.5739
 1215SOL    HW1 5285   0.641   2.816   2.905 -0.9680 -2.1453 -0.5314
 1215SOL    HW2 5286   0.529   2.770   2.815 -1.1361  0.5064 -1.7788
 1216SOL     OW 5287   2.222   3.999   2.765 -0.3194  0.1950  0.2731
 1216SOL    HW1 5288   2.171   4.077   2.785  0.1258  0.4931  0.2608
 1216SOL    HW2 5289   2.275   3.984   2.844 -1.0935 -0.6534  0.6510
 1217SOL     OW 5290   1.071   3.138   0.493  0.3066  0.2233  0.3739
 1217SOL    HW1 5291   1.075   3.088   0.412 -0.0935  1.4725 -0.4557
 1217SOL    HW2 5292   1.085   3.229   0.465 -0.7089  0.7848  1.5902
 1218SOL     OW 5293   2.852   0.791   2.537  0.4239  0.6230  0.5463
 1218SOL    HW1 5294   2.856   0.699   2.513  1.2986  1.0171 -0.9639
 1218SOL    HW2 5295   2.797   0.793   2.615  2.1408 -1.4273  1.9440
 1219SOL     OW 5296   0.088   0.315   3.248 -0.2604  0.0404 -0.6132
 1219SOL    HW1 5297   0.051   0.312   3.336  0.8636  1.4127 -0.0565
 1219SOL    HW2 5298   0.177   0.281   3.257  1.0550  3.1761 -0.4795
 1220SOL     OW 5299   6.113   2.773   1.997 -0.2105  0.3093  0.2131
 1220SOL    HW1 5300   6.095   2.689   1.954 -0.2931  0.6284 -0.3694
 1220SOL    HW2 5301   6.027   2.809   2.017 -0.1733  0.1758  0.6253
 1221SOL     OW 5302   1.422   0.386   4.429 -0.0203 -0.1443 -0.1690
 1221SOL    HW1 5303   1.329   0.371   4.446  0.3669 -1.0311  1.3773
 1221SOL    HW2 5304   1.453   0.431   4.508  1.1698 -1.2603  0.0328
 1222SOL     OW 5305   0.680   6.264   4.464 -0.0474  0.7780 -0.3887
 1222SOL    HW1 5306   0.645   6.348   4.434 -4.7127  0.0763  2.2261
 1222SOL    HW2 5307   0.620   6.198   4.428  2.2049 -1.3312 -0.5878
 1223SOL     OW 5308   5.603   6.132   3.671  0.2295  0.4404  0.5425
 1223SOL    HW1 5309   5.694   6.111   3.652  0.5422  1.0118  1.3439
 1223SOL    HW2 5310   5.573   6.060   3.727  0.0458  0.0213 -0.0848
 1224SOL     OW 5311   6.150   6.356   3.869  0.2336 -0.3197 -0.5246
 1224SOL    HW1 5312   6.219   6.318   3.923 -1.4818  0.6400  2.5416
 1224SOL    HW2 5313   6.167   6.450   3.868 -0.7872 -0.1100 -0.0346
 1225SOL     OW 5314   2.399   2.311   3.978  0.4435  0.3416  0.1284
 1225SOL    HW1 5315   2.344   2.244   4.019  0.7347  1.2362  2.1297
 1225SOL    HW2 5316   2.337   2.369   3.934 -0.0113 -0.0167  0.2930
 1226SOL     OW 5317   5.026   5.226   4.520  0.3749 -0.4400 -0.3832
 1226SOL    HW1 5318   5.003   5.274   4.600 -2.4050 -0.9257 -0.7689
 1226SOL    HW2 5319   5.077   5.151   4.550 -1.9668 -1.4957  1.2106
 1227SOL     OW 5320   0.003   3.826   0.501  0.3159 -0.2631  0.4277
 1227SOL    HW1 5321   0.059   3.774   0.443 -0.6878 -2.6162  1.4462
 1227SOL    HW2 5322  -0.033   3.894   0.444  3.2196  0.6405 -0.5142
 1228SOL     OW 5323   2.206   1.405   0.058 -0.1334  0.4515  0.3266
 1228SOL    HW1 5324   2.161   1.351  -0.007 -0.7533 -1.0651  1.9360
 1228SOL    HW2 5325   2.297   1.376   0.053 -0.1898  0.2919  0.1808
 1229SOL     OW 5326   0.240   2.337   1.974 -0.2095 -0.7888 -0.4252
 1229SOL    HW1 5327   0.146   2.329   1.991 -0.1098 -1.4364 -0.1541
 1229SOL    HW2 5328   0.257   2.431   1.976 -1.2470 -0.4704 -2.5701
 1230SOL     OW 5329   1.059   0.067   2.519  0.3735  0.3099 -0.1444
 1230SOL    HW1 5330   1.086   0.152   2.483  0.6132  0.8615  1.2651
 1230SOL    HW2 5331   1.111   0.003   2.470  2.0796  1.1624  0.4416
 1231SOL     OW 5332   1.095   1.434   2.392 -0.4057 -0.2925  0.0620
 1231SOL    HW1 5333   1.006   1.461   2.415 -0.5272 -0.7465  0.1318
 1231SOL    HW2 5334   1.107   1.350   2.437  0.4067  0.2279  0.8605
 1232SOL     OW 5335   0.153   4.935   3.440 -0.1607 -0.1221 -0.6003
 1232SOL    HW1 5336   0.135   5.027   3.418 -2.3139 -0.4904 -0.6409
 1232SOL    HW2 5337   0.154   4.933   3.536 -1.7908 -0.2783 -0.5529
 1233SOL     OW 5338   3.096   5.179   3.297  0.0039  1.1113 -0.0507
 1233SOL    HW1 5339   3.033   5.112   3.325 -1.8997  2.1370 -1.6484
 1233SOL    HW2 5340   3.115   5.229   3.376  0.1447 -0.2161  0.8016
 1234SOL     OW 5341   0.713   0.049   4.391 -0.3453 -0.3101 -0.0875
 1234SOL    HW1 5342   0.738   0.117   4.453 -0.1181 -1.3617  0.9972
 1234SOL    HW2 5343   0.636   0.007   4.430 -0.5157 -0.6452 -0.7631
 1235SOL     OW 5344   1.868   3.727   3.227 -0.8271 -0.3824  1.0245
 1235SOL    HW1 5345   1.795   3.787   3.242 -0.6614  0.5186 -1.2741
 1235SOL    HW2 5346   1.845   3.681   3.146  1.2120  0.1354  0.0706
 1236SOL     OW 5347   6.132   1.977   0.710 -0.0320  0.2669  0.1603
 1236SOL    HW1 5348   6.064   1.978   0.776  0.4256  1.8110  0.6575
 1236SOL    HW2 5349   6.170   1.889   0.716 -1.4491 -0.3566  0.3906
 1237SOL     OW 5350   0.908   3.538   1.582 -0.4324  0.5217  0.2006
 1237SOL    HW1 5351   0.967   3.477   1.538 -0.8327  0.3742 -0.1393
 1237SOL    HW2 5352   0.914   3.619   1.531  0.1351  0.7859  0.6801
 1238SOL     OW 5353   5.788   5.333   1.397 -0.4493  0.0800 -0.1844
 1238SOL    HW1 5354   5.734   5.303   1.324 -1.4961  0.0203  0.6017
 1238SOL    HW2 5355   5.867   5.368   1.355 -0.8573 -0.3118 -1.3189
 1239SOL     OW 5356   2.391   4.905   4.586  1.0032  0.1851 -0.0742
 1239SOL    HW1 5357   2.419   4.901   4.677 -0.5341  0.6921  0.4598
 1239SOL    HW2 5358   2.410   4.819   4.550 -1.8803 -1.4309  1.8623
 1240SOL     OW 5359   2.226   3.234   3.064  0.1408 -0.8673 -0.1883
 1240SOL    HW1 5360   2.134   3.233   3.092  0.4073 -0.0583  0.7967
 1240SOL    HW2 5361   2.266   3.160   3.109  0.2244 -0.5041  0.3448
 1241SOL     OW 5362   0.881   4.739   3.759 -0.2104  0.2391 -0.0145
 1241SOL    HW1 5363   0.946   4.808   3.740  1.0332 -1.1393 -1.0408
 1241SOL    HW2 5364   0.911   4.699   3.840 -0.0867 -0.0187 -0.1834
 1242SOL     OW 5365   6.557   6.014   4.199 -0.0388 -0.2650 -0.5660
 1242SOL    HW1 5366   6.595   6.070   4.131  0.1270  1.4359  0.8358
 1242SOL    HW2 5367   6.469   6.049   4.213 -1.2792 -2.5764 -2.0097
 1243SOL     OW 5368   5.015   5.585   1.906 -0.2987 -0.2830  0.3455
 1243SOL    HW1 5369   5.039   5.613   1.818  0.6806  0.2517  0.7679
 1243SOL    HW2 5370   4.947   5.647   1.933  0.4124  0.4466  0.4961
 1244SOL     OW 5371   5.173   4.679   0.467 -0.1999 -0.0208  0.6946
 1244SOL    HW1 5372   5.209   4.590   0.472 -0.0772  0.1063  3.3687
 1244SOL    HW2 5373   5.150   4.690   0.375  0.5921 -2.4957  0.1223
 1245SOL     OW 5374   2.030   6.515   3.432  0.0475 -0.7568  0.3363
 1245SOL    HW1 5375   2.002   6.482   3.517 -0.3569  0.4058  0.6868
 1245SOL    HW2 5376   2.002   6.449   3.369 -0.9616 -0.9569  0.9712
 1246SOL     OW 5377   1.736   0.801   2.132 -0.0594 -0.5183 -0.1473
 1246SOL    HW1 5378   1.785   0.881   2.152  1.0984 -1.0383 -0.8218
 1246SOL    HW2 5379   1.783   0.762   2.059 -4.1606  1.4459 -4.3736
 1247SOL     OW 5380   5.412   5.336   3.917  0.0879  0.2225 -0.7054
 1247SOL    HW1 5381   5.413   5.297   4.004  1.9701  0.2661 -0.6588
 1247SOL    HW2 5382   5.426   5.429   3.932  1.9811  0.0472 -1.0610
 1248SOL     OW 5383   0.286   2.870   1.051  0.2951 -0.4126 -0.0104
 1248SOL    HW1 5384   0.346   2.802   1.081  0.1249 -0.2278  0.7667
 1248SOL    HW2 5385   0.317   2.950   1.092 -0.4355 -0.3047  0.3536
 1249SOL     OW 5386   0.177   5.055   0.308 -0.7977  0.0866 -0.5667
 1249SOL    HW1 5387   0.265   5.067   0.344 -0.3452 -1.8782 -0.9169
 1249SOL    HW2 5388   0.123   5.117   0.356  0.7138  1.1287 -0.1319
 1250SOL     OW 5389   1.613   5.206   2.976  0.1806 -0.0237  0.3648
 1250SOL    HW1 5390   1.657   5.177   2.896  1.0907  0.0814  0.8135
 1250SOL    HW2 5391   1.608   5.128   3.031  0.5328  0.1406  0.6348
 1251SOL     OW 5392   2.026   0.339   2.158  0.2220  0.4791  0.3226
 1251SOL    HW1 5393   1.986   0.424   2.135  0.6875  0.9250  1.1180
 1251SOL    HW2 5394   2.073   0.356   2.239  0.0728 -0.6298  0.6549
 1252SOL     OW 5395   3.058   2.739   1.068  0.0164 -0.0052 -0.3270
 1252SOL    HW1 5396   2.972   2.760   1.033 -0.8738  0.0292  1.7388
 1252SOL    HW2 5397   3.078   2.652   1.031 -2.1959 -1.3109  1.2694
 1253SOL     OW 5398   6.339   0.150   2.969 -0.3469 -0.4244  0.5169
 1253SOL    HW1 5399   6.381   0.214   3.026  0.7061 -1.4881  0.9835
 1253SOL    HW2 5400   6.312   0.079   3.028 -1.1022 -0.6194 -0.0434
 1254SOL     OW 5401   3.214   0.579   2.954  0.4776 -0.2093  0.1246
 1254SOL    HW1 5402   3.290   0.550   2.903  0.3667  1.0453 -0.8001
 1254SOL    HW2 5403   3.250   0.598   3.041  1.3456  0.7922 -0.4183
 1255SOL     OW 5404   3.265   2.031   4.361 -0.1167  0.0087 -0.2864
 1255SOL    HW1 5405   3.175   1.999   4.361  0.2284 -0.9894 -0.8635
 1255SOL    HW2 5406   3.311   1.971   4.419  0.9264 -1.7340 -2.7887
 1256SOL     OW 5407   2.575   5.106   2.574  0.0101  0.0798  0.4926
 1256SOL    HW1 5408   2.609   5.027   2.615  0.0835 -0.2136 -0.1134
 1256SOL    HW2 5409   2.624   5.178   2.614 -0.2441 -0.1525  1.2369
 1257SOL     OW 5410   1.607   4.450   2.399  0.4735  0.1073 -0.0865
 1257SOL    HW1 5411   1.555   4.451   2.479 -2.5647 -0.0330 -1.9146
 1257SOL    HW2 5412   1.575   4.375   2.349  0.8269  1.3268 -2.2905
 1258SOL     OW 5413   1.557   6.083   2.299 -0.3994  0.0908  0.4157
 1258SOL    HW1 5414   1.648   6.054   2.307 -0.6820 -0.3182  2.6757
 1258SOL    HW2 5415   1.534   6.064   2.208  1.9152  0.7033 -0.3529
 1259SOL     OW 5416   0.699   3.714   0.658  0.4590  0.0742 -0.3887
 1259SOL    HW1 5417   0.618   3.737   0.703  1.4278  3.0736  0.0006
 1259SOL    HW2 5418   0.741   3.650   0.716  0.6867  2.2737  2.0389
 1260SOL     OW 5419   1.235   0.746   1.749  0.1461  0.4028  0.1757
 1260SOL    HW1 5420   1.232   0.675   1.813  0.3740  1.3315  1.2489
 1260SOL    HW2 5421   1.144   0.777   1.743 -0.0558 -0.3384 -0.7222
 1261SOL     OW 5422   1.815   0.276   3.723  0.2181  0.0782  0.1522
 1261SOL    HW1 5423   1.740   0.304   3.774  0.3096 -2.1550  1.6847
 1261SOL    HW2 5424   1.890   0.317   3.765  0.0337  0.6290 -0.0575
 1262SOL     OW 5425   6.538   4.203   1.318  0.2087 -0.3067  0.0749
 1262SOL    HW1 5426   6.584   4.248   1.247  1.2809 -0.5783  0.5646
 1262SOL    HW2 5427   6.584   4.120   1.327  0.0473 -0.3091  1.0332
 1263SOL     OW 5428   0.995   5.421   1.077  0.6857  0.1012 -0.2510
 1263SOL    HW1 5429   1.076   5.370   1.083  0.0373 -0.8866  0.4657
 1263SOL    HW2 5430   0.938   5.384   1.144 -0.0555  1.3671 -0.1411
 1264SOL     OW 5431   1.408   2.638   3.630  0.1569  0.0799  0.4233
 1264SOL    HW1 5432   1.352   2.712   3.654 -0.1068  0.3482 -0.9147
 1264SOL    HW2 5433   1.460   2.671   3.557  0.5590 -0.8405  0.2833
 1265SOL     OW 5434   5.134   0.279   3.473  0.0192 -0.0238  0.3053
 1265SOL    HW1 5435   5.150   0.309   3.562 -0.0262 -0.1743  0.3654
 1265SOL    HW2 5436   5.135   0.358   3.420 -1.1934  0.2107  0.6086
 1266SOL     OW 5437   3.523   6.284   3.455  0.0150  0.2735 -0.6250
 1266SOL    HW1 5438   3.560   6.361   3.412  0.5395  0.4969  0.2140
 1266SOL    HW2 5439   3.576   6.271   3.533 -1.4629  0.4157  0.4498
 1267SOL     OW 5440   6.507   2.894   4.485  0.2009 -0.4105  0.0544
 1267SOL    HW1 5441   6.556   2.917   4.564  0.8790 -0.1358 -0.4302
 1267SOL    HW2 5442   6.566   2.918   4.413 -0.6541 -0.0724 -0.5485
 1268SOL     OW 5443   3.572   5.974   4.264  0.7812 -0.1034 -0.2345
 1268SOL    HW1 5444   3.551   5.901   4.205  1.0022 -0.4059  0.0561
 1268SOL    HW2 5445   3.558   6.052   4.211 -2.4546 -0.1794  0.3154
 1269SOL     OW 5446   6.161   5.226   3.264 -0.3260  0.4619 -1.3293
 1269SOL    HW1 5447   6.115   5.260   3.341 -1.8727  2.8861 -3.1464
 1269SOL    HW2 5448   6.121   5.141   3.248  0.4435 -0.3616  0.8068
 1270SOL     OW 5449   3.937   5.287   3.051 -0.3757  0.2588  0.1909
 1270SOL    HW1 5450   3.941   5.362   2.992 -2.4235  0.7388  0.5963
 1270SOL    HW2 5451   3.883   5.316   3.124  1.1084 -0.7212  1.7655
 1271SOL     OW 5452   6.007   5.487   1.318 -0.0438 -0.4326 -0.4902
 1271SOL    HW1 5453   6.096   5.493   1.285  0.0990 -2.8078 -0.6855
 1271SOL    HW2 5454   6.011   5.527   1.405  0.9948  0.2291 -0.8246
 1272SOL     OW 5455   1.876   0.348   0.634 -0.1553 -0.2224  0.1769
 1272SOL    HW1 5456   1.892   0.259   0.602 -0.5518 -0.3890  0.4366
 1272SOL    HW2 5457   1.943   0.362   0.701  0.5636  0.0602 -0.5794
 1273SOL     OW 5458   0.724   1.448   2.190  0.3988  0.1092 -0.3552
 1273SOL    HW1 5459   0.744   1.437   2.097  0.7107 -0.1646 -0.2565
 1273SOL    HW2 5460   0.749   1.365   2.230  2.1090  0.9034  0.2925
 1274SOL     OW 5461   4.827   1.249   3.319  0.0101 -0.7007  0.5792
 1274SOL    HW1 5462   4.779   1.212   3.393 -1.0639  0.3266  0.4360
 1274SOL    HW2 5463   4.812   1.188   3.247  2.0334 -2.3380  1.4462
 1275SOL     OW 5464   2.135   5.982   2.357  0.0088  0.0836 -0.0661
 1275SOL    HW1 5465   2.167   5.896   2.331  0.1709  0.0715  0.1658
 1275SOL    HW2 5466   2.057   5.996   2.304 -0.0074 -0.1994 -0.1179
 1276SOL     OW 5467   0.499   1.287   3.353  0.2807 -0.2285 -0.0201
 1276SOL    HW1 5468   0.566   1.275   3.285  0.0292 -0.9439 -0.1466
 1276SOL    HW2 5469   0.478   1.198   3.382 -1.0663 -0.0661 -0.4172
 1277SOL     OW 5470   2.235   5.525   0.806 -0.1059  0.5741 -0.4986
 1277SOL    HW1 5471   2.244   5.496   0.715 -1.2286  0.6539 -0.6409
 1277SOL    HW2 5472   2.158   5.479   0.839  2.0131 -1.9067  1.4186
 1278SOL     OW 5473   3.724   1.880   3.244 -0.0780 -0.2137  0.0376
 1278SOL    HW1 5474   3.663   1.807   3.260 -1.8825  0.9692 -1.0954
 1278SOL    HW2 5475   3.740   1.877   3.150 -1.2662  1.6172 -0.2653
 1279SOL     OW 5476   2.372   4.767   0.941 -0.0291 -0.1440  0.0187
 1279SOL    HW1 5477   2.331   4.681   0.954 -0.4714  0.2019  0.9931
 1279SOL    HW2 5478   2.453   4.762   0.991  0.6585 -0.4691 -1.0811
 1280SOL     OW 5479   0.053   6.299   4.040  0.4981  0.2210  0.0811
 1280SOL    HW1 5480   0.085   6.272   3.955  1.0679  3.7295 -0.9649
 1280SOL    HW2 5481   0.123   6.276   4.101 -0.0860 -2.6820 -0.2076
 1281SOL     OW 5482   1.469   4.244   2.250 -0.0681 -0.2986 -0.1931
 1281SOL    HW1 5483   1.534   4.174   2.251  2.4653  1.9059  0.7131
 1281SOL    HW2 5484   1.404   4.217   2.315  0.4702 -2.0840 -0.3379
 1282SOL     OW 5485   1.989   3.483   1.552 -0.8728 -0.1818  0.5693
 1282SOL    HW1 5486   1.932   3.431   1.608 -3.9550  0.7646 -1.4233
 1282SOL    HW2 5487   2.052   3.523   1.613  0.1448 -4.0956  2.4557
 1283SOL     OW 5488   0.144   5.836   2.845  0.3133  0.3904  0.5505
 1283SOL    HW1 5489   0.211   5.838   2.913  1.8526  2.3542 -0.8807
 1283SOL    HW2 5490   0.079   5.901   2.872  0.3728  0.4037  0.6582
 1284SOL     OW 5491   3.278   6.291   2.398 -0.0028  0.1583  0.3589
 1284SOL    HW1 5492   3.357   6.272   2.448 -0.3170  1.5441  1.4743
 1284SOL    HW2 5493   3.307   6.342   2.323  0.2264  0.1375  0.4350
 1285SOL     OW 5494   2.089   5.205   4.500 -0.2059  0.1469 -0.6478
 1285SOL    HW1 5495   2.041   5.138   4.452  3.4651 -1.7421 -2.0618
 1285SOL    HW2 5496   2.113   5.163   4.583 -1.0046  1.1178  0.1100
 1286SOL     OW 5497   3.527   1.570   0.305 -0.6722 -0.0511  0.2663
 1286SOL    HW1 5498   3.471   1.641   0.339 -1.4739  0.1122 -1.3163
 1286SOL    HW2 5499   3.573   1.538   0.382 -0.8200  1.7247  1.1542
 1287SOL     OW 5500   5.232   3.143   0.525 -0.2636  0.4152 -0.0489
 1287SOL    HW1 5501   5.254   3.140   0.618 -0.9568 -0.3341  0.0905
 1287SOL    HW2 5502   5.266   3.061   0.489 -1.7480 -0.2285 -0.0581
 1288SOL     OW 5503   3.459   6.086   2.620 -0.2871 -0.4822  0.1498
 1288SOL    HW1 5504   3.447   6.162   2.678  1.6551  0.3406 -0.4535
 1288SOL    HW2 5505   3.539   6.105   2.572 -0.7674 -2.0832 -1.3837
 1289SOL     OW 5506   2.209   0.900   0.610 -0.1022 -0.4494  0.4141
 1289SOL    HW1 5507   2.215   0.841   0.685  4.1389  2.7959  3.0721
 1289SOL    HW2 5508   2.261   0.856   0.541 -1.7936 -2.2254  0.1744
 1290SOL     OW 5509   0.594   5.061   4.384  0.5975 -0.6244 -0.2146
 1290SOL    HW1 5510   0.576   5.069   4.478  0.7425  1.0485 -0.2993
 1290SOL    HW2 5511   0.660   4.992   4.379 -0.2289 -1.5396  0.7885
 1291SOL     OW 5512   6.558   2.933   0.581  0.0967 -0.2487 -0.5482
 1291SOL    HW1 5513   6.515   2.882   0.513  0.0874  1.2808 -1.7564
 1291SOL    HW2 5514   6.490   2.950   0.646  0.0202 -1.4519 -0.2968
 1292SOL     OW 5515   4.218   0.015   0.854 -0.2057 -0.1158  0.4298
 1292SOL    HW1 5516   4.170   0.004   0.772 -0.2282  0.8354  0.3038
 1292SOL    HW2 5517   4.261   0.100   0.845 -0.4795  0.1545  1.5312
 1293SOL     OW 5518   6.415   3.180   3.677  0.1690 -0.1243  0.5696
 1293SOL    HW1 5519   6.472   3.257   3.669 -0.0117 -0.1357 -1.0096
 1293SOL    HW2 5520   6.331   3.209   3.643 -0.0521 -0.8793  0.4710
 1294SOL     OW 5521   1.601   4.281   3.455  0.0748 -0.2164 -0.0189
 1294SOL    HW1 5522   1.564   4.224   3.388  2.1266 -2.5074  0.6122
 1294SOL    HW2 5523   1.551   4.261   3.534 -1.2334  1.2369 -0.4326
 1295SOL     OW 5524   5.414   3.376   0.228  0.0989 -0.6869 -0.1065
 1295SOL    HW1 5525   5.392   3.375   0.321  0.3886 -0.3573 -0.0322
 1295SOL    HW2 5526   5.363   3.448   0.191  1.4092  0.4298  0.1676
 1296SOL     OW 5527   4.832   1.414   4.335 -0.2000  0.2052  0.0931
 1296SOL    HW1 5528   4.899   1.435   4.270 -0.4111  0.3937 -0.0668
 1296SOL    HW2 5529   4.860   1.459   4.415  0.4759 -0.6624  0.3666
 1297SOL     OW 5530   5.252   4.091   1.287  0.0311  0.1314  0.2773
 1297SOL    HW1 5531   5.337   4.132   1.272 -0.6237  1.2788 -0.5121
 1297SOL    HW2 5532   5.195   4.163   1.314 -1.1848 -0.1817 -1.2596
 1298SOL     OW 5533   2.710   5.542   2.587 -0.0268  0.4704 -0.1915
 1298SOL    HW1 5534   2.678   5.563   2.500 -0.7927  2.0395  0.4211
 1298SOL    HW2 5535   2.772   5.612   2.607  0.1307  0.1351  0.5217
 1299SOL     OW 5536   1.830   6.434   1.019  0.3388 -0.0594 -0.1041
 1299SOL    HW1 5537   1.851   6.345   1.046 -1.7419 -0.2908  1.0197
 1299SOL    HW2 5538   1.797   6.475   1.099 -1.2622  0.8560 -1.1879
 1300SOL     OW 5539   6.500   3.088   0.888  0.2098  1.2905  0.0303
 1300SOL    HW1 5540   6.489   2.994   0.870  1.7994  0.2693  3.4416
 1300SOL    HW2 5541   6.557   3.119   0.818  0.3961 -0.5172 -0.6818
 1301SOL     OW 5542   2.547   5.962   2.642  0.5834 -0.3354  0.0516
 1301SOL    HW1 5543   2.623   5.916   2.679  1.7311  0.0324 -1.7198
 1301SOL    HW2 5544   2.567   5.969   2.548 -1.9296 -0.7680 -0.5883
 1302SOL     OW 5545   6.108   0.903   3.331  0.0935  0.2338  0.8762
 1302SOL    HW1 5546   6.117   0.874   3.241  1.2901 -1.2639  1.4389
 1302SOL    HW2 5547   6.181   0.965   3.344  0.5950 -0.3978  1.1177
 1303SOL     OW 5548   3.600   4.440   0.258 -0.0308  0.5853  0.0584
 1303SOL    HW1 5549   3.676   4.498   0.260  0.4249 -0.0057  0.0732
 1303SOL    HW2 5550   3.631   4.361   0.213 -0.0534 -0.4622  1.8166
 1304SOL     OW 5551   6.009   1.525   1.283 -0.4053  0.4245 -0.1071
 1304SOL    HW1 5552   6.097   1.552   1.310 -0.3889  1.4247 -1.0992
 1304SOL    HW2 5553   6.023   1.466   1.209 -0.5247 -0.9455  0.9109
 1305SOL     OW 5554   0.141   4.080   3.605 -0.3796 -0.0610 -0.2293
 1305SOL    HW1 5555   0.187   4.086   3.689 -0.6139  2.6290 -0.2160
 1305SOL    HW2 5556   0.181   4.148   3.550 -1.4919 -0.5091 -1.6707
 1306SOL     OW 5557   0.556   5.034   0.874 -0.7563 -0.3203  0.3657
 1306SOL    HW1 5558   0.649   5.035   0.897 -0.4504  0.2931 -0.8664
 1306SOL    HW2 5559   0.511   5.060   0.955  0.1224 -0.7424  1.0011
 1307SOL     OW 5560   2.064   2.136   3.229 -0.7118 -0.1077  0.5122
 1307SOL    HW1 5561   2.017   2.217   3.209 -0.1375 -0.3102 -1.8831
 1307SOL    HW2 5562   2.018   2.068   3.179  1.3691 -0.4929 -0.9937
 1308SOL     OW 5563   6.257   1.434   2.713 -0.0841  0.2003  0.5147
 1308SOL    HW1 5564   6.163   1.433   2.692 -0.2462 -1.9254  1.2035
 1308SOL    HW2 5565   6.299   1.448   2.628 -0.9822 -0.2824 -0.0293
 1309SOL     OW 5566   4.202   1.344   2.075 -0.2528 -0.0795  0.8649
 1309SOL    HW1 5567   4.266   1.412   2.095 -1.4918  1.3071  0.2789
 1309SOL    HW2 5568   4.189   1.298   2.158  3.2418 -2.0557  0.5368
 1310SOL     OW 5569   3.408   6.019   4.041 -0.2300  0.0079  0.3005
 1310SOL    HW1 5570   3.349   6.007   4.115 -0.5271 -1.7135 -0.1749
 1310SOL    HW2 5571   3.376   6.098   3.997 -1.8781 -0.6092  0.3434
 1311SOL     OW 5572   1.332   6.441   2.155 -0.0739 -0.3526  0.3782
 1311SOL    HW1 5573   1.406   6.390   2.186 -0.3774 -0.1404  1.5139
 1311SOL    HW2 5574   1.264   6.375   2.136  0.3746 -0.5438 -0.6432
 1312SOL     OW 5575   1.677   6.032   4.448 -0.6840  0.4186 -0.4837
 1312SOL    HW1 5576   1.601   6.060   4.499 -0.0964  0.3687  0.4358
 1312SOL    HW2 5577   1.656   5.943   4.421 -0.8867  0.3399 -0.0844
 1313SOL     OW 5578   5.761   1.435   4.249  0.2912  0.1127  0.0203
 1313SOL    HW1 5579   5.711   1.517   4.245 -1.5246 -0.9700 -0.6816
 1313SOL    HW2 5580   5.815   1.444   4.328 -1.4562  1.1399  1.1785
 1314SOL     OW 5581   4.217   5.383   4.355  0.6602 -0.3903 -0.0871
 1314SOL    HW1 5582   4.269   5.450   4.400 -0.6360  0.5501  0.0780
 1314SOL    HW2 5583   4.144   5.432   4.315  0.0078 -1.6301 -0.4697
 1315SOL     OW 5584   1.613   4.721   2.299 -0.0257 -0.0938 -0.1953
 1315SOL    HW1 5585   1.623   4.629   2.274  0.0129 -0.3109  0.5960
 1315SOL    HW2 5586   1.520   4.730   2.318  0.3387 -0.5978  2.0618
 1316SOL     OW 5587   0.810   2.756   2.641  0.6071  0.1335  0.3629
 1316SOL    HW1 5588   0.739   2.766   2.705  0.1067 -1.1304  0.0343
 1316SOL    HW2 5589   0.765   2.751   2.556  0.9303 -2.0902  0.2630
 1317SOL     OW 5590   6.553   4.029   2.957  0.6323 -0.0852  0.0285
 1317SOL    HW1 5591   6.642   4.001   2.978  0.2442 -0.1429  1.6857
 1317SOL    HW2 5592   6.518   3.958   2.903  2.3426  1.0308 -2.8222
 1318SOL     OW 5593   3.406   3.449   0.862  0.3945  0.2346  0.2603
 1318SOL    HW1 5594   3.476   3.503   0.825 -1.0458  2.6979  0.8870
 1318SOL    HW2 5595   3.452   3.387   0.918  2.1255  1.4432  0.2837
 1319SOL     OW 5596   3.143   0.537   1.258 -0.7619 -0.1890  0.5376
 1319SOL    HW1 5597   3.088   0.615   1.260 -1.3303 -0.3490 -2.7272
 1319SOL    HW2 5598   3.083   0.467   1.233  0.1624 -1.2516  1.1907
 1320SOL     OW 5599   2.076   3.632   3.756  0.0652  0.2110  0.2013
 1320SOL    HW1 5600   2.059   3.613   3.848 -1.4475  2.3229  0.4300
 1320SOL    HW2 5601   2.034   3.560   3.708  0.1766 -0.4822  1.1167
 1321SOL     OW 5602   3.463   2.208   3.056  0.0483 -0.2055  0.0472
 1321SOL    HW1 5603   3.473   2.138   3.121  0.5085 -0.9373 -0.7864
 1321SOL    HW2 5604   3.375   2.242   3.070  0.3880  0.1796  1.5502
 1322SOL     OW 5605   1.570   5.137   0.882  0.5272 -0.2767 -0.0384
 1322SOL    HW1 5606   1.476   5.153   0.890  0.6694  0.2887  0.5017
 1322SOL    HW2 5607   1.586   5.060   0.936  0.4605 -0.0625  0.2892
 1323SOL     OW 5608   2.746   2.678   4.599  0.1886 -0.1129  0.4262
 1323SOL    HW1 5609   2.651   2.672   4.595  0.2003  0.2502 -0.9303
 1323SOL    HW2 5610   2.775   2.658   4.510  1.5109 -2.0102  1.2378
 1324SOL     OW 5611   3.144   5.850   2.740  0.7022 -0.0871  0.2991
 1324SOL    HW1 5612   3.120   5.910   2.811  2.5854 -0.3960  1.2578
 1324SOL    HW2 5613   3.140   5.763   2.780  1.7462 -0.2647  0.0363
 1325SOL     OW 5614   4.331   0.590   1.406 -0.5137  0.7889 -0.4326
 1325SOL    HW1 5615   4.412   0.635   1.433 -0.0600  0.1665 -0.7359
 1325SOL    HW2 5616   4.267   0.660   1.398 -0.8336  1.0016  2.7589
 1326SOL     OW 5617   0.259   2.446   3.592 -0.0622  0.0790 -0.1521
 1326SOL    HW1 5618   0.219   2.507   3.531 -1.2605 -0.3346  0.1934
 1326SOL    HW2 5619   0.186   2.394   3.626  0.5142  0.4539  1.8176
 1327SOL     OW 5620   5.579   1.447   0.618 -0.6039 -0.3612 -0.6299
 1327SOL    HW1 5621   5.601   1.368   0.568 -1.5907 -0.8941 -0.2587
 1327SOL    HW2 5622   5.639   1.514   0.585  0.4765 -1.3395 -0.7234
 1328SOL     OW 5623   5.066   1.447   0.296  0.1909  0.6590 -0.1255
 1328SOL    HW1 5624   5.049   1.523   0.240  2.1473  0.5985 -0.8759
 1328SOL    HW2 5625   5.156   1.421   0.275  0.0243 -1.0677  1.0718
 1329SOL     OW 5626   4.888   0.274   2.348  0.6288  0.2425 -0.1146
 1329SOL    HW1 5627   4.819   0.248   2.409 -0.3099  1.3285 -0.6678
 1329SOL    HW2 5628   4.889   0.204   2.282  1.7790 -1.0303  1.1976
 1330SOL     OW 5629   3.908   0.510   3.141 -0.2169 -0.7659  0.7902
 1330SOL    HW1 5630   3.988   0.530   3.189  0.4830 -0.4057 -0.4646
 1330SOL    HW2 5631   3.938   0.494   3.051 -1.3809 -2.1582  0.6154
 1331SOL     OW 5632   0.141   6.526   2.629 -0.3200  0.4014 -0.1068
 1331SOL    HW1 5633   0.088   6.449   2.606 -2.3825  0.0408  4.7368
 1331SOL    HW2 5634   0.223   6.490   2.661 -0.3238  0.3873 -0.1131
 1332SOL     OW 5635   1.036   1.493   2.894  0.1249  0.4781  0.4052
 1332SOL    HW1 5636   1.064   1.403   2.880  0.7762  0.8682 -0.9254
 1332SOL    HW2 5637   1.049   1.508   2.988  2.9386  0.1293  0.1502
 1333SOL     OW 5638   0.600   4.366   3.632 -0.0510 -0.7440 -0.5147
 1333SOL    HW1 5639   0.694   4.366   3.648 -0.3608 -1.0334  1.6831
 1333SOL    HW2 5640   0.578   4.457   3.611  0.2941  0.1476  2.4500
 1334SOL     OW 5641   0.820   5.349   1.915  0.2049  0.0751 -0.1879
 1334SOL    HW1 5642   0.904   5.352   1.959  1.4485  0.0596 -2.4157
 1334SOL    HW2 5643   0.763   5.299   1.974  1.6472  0.3181  1.4769
 1335SOL     OW 5644   0.124   2.425   0.759 -0.2651 -0.0847 -0.1639
 1335SOL    HW1 5645   0.184   2.499   0.759 -0.9019  0.6162 -3.7637
 1335SOL    HW2 5646   0.040   2.461   0.788 -0.3935  0.4481 -1.1825
 1336SOL     OW 5647   5.202   5.028   4.599 -0.6077  0.5016  0.3123
 1336SOL    HW1 5648   5.187   4.944   4.641  0.5479  0.9675  1.7621
 1336SOL    HW2 5649   5.234   5.007   4.512  2.3720 -0.6938  1.5709
 1337SOL     OW 5650   2.294   3.664   3.527 -0.2461 -0.3849 -1.3714
 1337SOL    HW1 5651   2.282   3.576   3.563  0.6866  0.6682  1.7471
 1337SOL    HW2 5652   2.206   3.691   3.500 -0.9979 -1.3307  0.0163
 1338SOL     OW 5653   2.744   5.288   3.357  0.1941  0.4245 -0.0794
 1338SOL    HW1 5654   2.751   5.260   3.448  2.4797  1.9882  0.3316
 1338SOL    HW2 5655   2.690   5.222   3.314 -0.0710 -0.8946  2.1819
 1339SOL     OW 5656   3.324   5.952   1.739  0.4520 -0.1217  0.3263
 1339SOL    HW1 5657   3.231   5.967   1.726 -0.1031 -1.7225  1.9514
 1339SOL    HW2 5658   3.350   6.017   1.805  0.2007 -0.3811  0.6874
 1340SOL     OW 5659   2.585   1.307   0.234 -0.1250 -0.0991 -0.2498
 1340SOL    HW1 5660   2.522   1.322   0.305  0.4853 -2.8590  0.9933
 1340SOL    HW2 5661   2.670   1.331   0.273 -0.0499  0.8898 -0.9793
 1341SOL     OW 5662   4.245   6.563   3.622  0.6942  0.0418  0.7899
 1341SOL    HW1 5663   4.341   6.568   3.616  0.6292  1.6249  0.6307
 1341SOL    HW2 5664   4.214   6.607   3.543 -0.1622  0.0135  1.1041
 1342SOL     OW 5665   3.981   0.580   4.006 -0.1543  0.3032 -0.3060
 1342SOL    HW1 5666   3.957   0.519   4.076 -0.5394  2.3007  1.3835
 1342SOL    HW2 5667   3.953   0.536   3.926 -1.9784 -1.0061  0.9733
 1343SOL     OW 5668   1.980   2.083   1.822 -0.7171 -0.3686  0.0224
 1343SOL    HW1 5669   2.066   2.114   1.793 -1.2515  1.2760  0.0419
 1343SOL    HW2 5670   1.967   2.001   1.776  0.9453 -0.7532  0.1715
 1344SOL     OW 5671   6.002   5.635   0.827  0.0254  0.5812  0.3640
 1344SOL    HW1 5672   5.969   5.622   0.916  0.4160  1.6688  0.6898
 1344SOL    HW2 5673   5.950   5.576   0.773  0.3448 -0.7084  1.4207
 1345SOL     OW 5674   2.385   1.962   1.314  0.1734  0.4640  0.0713
 1345SOL    HW1 5675   2.409   1.926   1.400  0.2245 -1.4307 -0.6779
 1345SOL    HW2 5676   2.461   2.012   1.287  1.7412 -2.0134 -0.4356
 1346SOL     OW 5677   3.845   0.802   1.631 -0.8381 -0.3929 -0.8979
 1346SOL    HW1 5678   3.797   0.882   1.610 -0.2521  0.0111 -0.7280
 1346SOL    HW2 5679   3.880   0.818   1.719 -2.0744 -1.4868 -0.1725
 1347SOL     OW 5680   2.782   5.914   3.198 -0.1719 -0.4802 -0.6354
 1347SOL    HW1 5681   2.702   5.949   3.237  0.0845 -0.3426 -0.2267
 1347SOL    HW2 5682   2.843   5.988   3.199  0.2692 -0.8411 -0.0655
 1348SOL     OW 5683   0.242   3.722   2.703  0.8220 -0.6664 -0.3808
 1348SOL    HW1 5684   0.178   3.664   2.664 -3.0551  0.7007  3.2364
 1348SOL    HW2 5685   0.294   3.754   2.628  1.1354 -5.9976 -2.8841
 1349SOL     OW 5686   3.787   6.394   2.713  0.1669  0.4593  0.0959
 1349SOL    HW1 5687   3.694   6.411   2.722  0.1539 -0.5914  2.8868
 1349SOL    HW2 5688   3.794   6.298   2.711  1.1072  0.5226 -1.7093
 1350SOL     OW 5689   0.785   0.673   1.406  0.4803 -0.4352 -0.0145
 1350SOL    HW1 5690   0.787   0.749   1.349  2.3804 -0.6165 -0.2497
 1350SOL    HW2 5691   0.699   0.676   1.447  0.9713  2.6463  1.0518
 1351SOL     OW 5692   5.456   1.439   3.624 -0.2617 -0.1965  0.3100
 1351SOL    HW1 5693   5.521   1.509   3.616  0.4617 -0.4552  2.9961
 1351SOL    HW2 5694   5.507   1.358   3.620 -0.8243 -0.5227 -0.5728
 1352SOL     OW 5695   2.552   1.594   2.777 -0.3205 -0.1376  0.3415
 1352SOL    HW1 5696   2.573   1.517   2.724 -0.3279 -0.3352  0.6235
 1352SOL    HW2 5697   2.547   1.666   2.714  1.2853 -0.0565  0.2672
 1353SOL     OW 5698   5.239   0.615   2.453  0.5941 -0.1361  0.0658
 1353SOL    HW1 5699   5.230   0.519   2.452  2.7366 -0.3932 -1.2817
 1353SOL    HW2 5700   5.191   0.644   2.376  2.5795 -0.5199 -1.4068
 1354SOL     OW 5701   0.135   5.829   1.155  0.0900 -0.2807  1.1015
 1354SOL    HW1 5702   0.157   5.772   1.081 -1.7771 -0.4631  0.6217
 1354SOL    HW2 5703   0.214   5.880   1.170  0.2904  0.3837 -1.6058
 1355SOL     OW 5704   1.116   2.370   3.366  0.0685 -0.6059 -0.2061
 1355SOL    HW1 5705   1.158   2.456   3.367 -0.7553 -0.2005 -0.0176
 1355SOL    HW2 5706   1.187   2.309   3.388  0.7587 -0.0282 -0.7508
 1356SOL     OW 5707   0.307   1.724   3.820 -0.3916  0.3771  0.0468
 1356SOL    HW1 5708   0.249   1.669   3.872 -1.4447  0.2955 -1.1385
 1356SOL    HW2 5709   0.248   1.788   3.779  0.3772  0.4487 -0.9978
 1357SOL     OW 5710   5.599   1.042   2.706  0.1862  0.6548 -0.2263
 1357SOL    HW1 5711   5.512   1.010   2.682 -0.1433  0.2863  1.3484
 1357SOL    HW2 5712   5.583   1.106   2.775  1.2038 -0.3157  0.9618
 1358SOL     OW 5713   1.871   0.845   2.931  0.4048 -0.1140  0.3685
 1358SOL    HW1 5714   1.941   0.892   2.887 -0.3684 -0.8124 -1.7615
 1358SOL    HW2 5715   1.908   0.818   3.015  2.3881  0.2386 -0.3477
 1359SOL     OW 5716   2.563   2.724   0.319 -0.4689  0.0753 -0.2398
 1359SOL    HW1 5717   2.572   2.803   0.373  0.8491  0.2848 -0.7236
 1359SOL    HW2 5718   2.541   2.758   0.232  0.1551 -0.0690 -0.4618
 1360SOL     OW 5719   0.012   3.170   1.432  0.5090 -0.3025  0.1348
 1360SOL    HW1 5720  -0.069   3.219   1.422  0.8847  0.5678  1.1355
 1360SOL    HW2 5721   0.037   3.145   1.343 -0.9273 -0.7296 -0.1671
 1361SOL     OW 5722   4.027   3.114   1.354 -0.0212 -0.9394 -0.2394
 1361SOL    HW1 5723   3.982   3.170   1.417  1.7431 -0.7885  0.9558
 1361SOL    HW2 5724   4.064   3.175   1.290 -0.2014 -0.9429 -0.3478
 1362SOL     OW 5725   3.363   0.204   1.482 -0.3066 -0.1718 -0.1666
 1362SOL    HW1 5726   3.338   0.203   1.574 -0.8120 -1.4352 -0.2965
 1362SOL    HW2 5727   3.291   0.161   1.437 -0.0094  0.3227 -1.1510
 1363SOL     OW 5728   2.382   4.220   2.938  0.0759  0.2214 -0.6590
 1363SOL    HW1 5729   2.372   4.152   3.005  2.7302  0.3797  0.0369
 1363SOL    HW2 5730   2.356   4.301   2.982 -0.8618 -0.0299 -0.7391
 1364SOL     OW 5731   2.014   0.998   0.801  0.0360  0.3075 -1.1235
 1364SOL    HW1 5732   2.078   0.992   0.730 -1.5550 -0.7998 -2.5284
 1364SOL    HW2 5733   1.964   0.916   0.795 -0.6841  0.5731  0.7520
 1365SOL     OW 5734   5.538   5.020   1.149  0.2531 -0.1308  0.7864
 1365SOL    HW1 5735   5.450   4.987   1.132  0.1788  0.0457  0.8237
 1365SOL    HW2 5736   5.593   4.942   1.154  0.3975 -0.1768 -0.9061
 1366SOL     OW 5737   0.121   3.563   3.066 -0.8890  0.1554 -0.5233
 1366SOL    HW1 5738   0.169   3.609   3.136 -0.6690  2.3958 -2.0366
 1366SOL    HW2 5739   0.186   3.506   3.026 -0.7118 -0.2649  0.3283
 1367SOL     OW 5740   5.924   6.532   1.904  0.3857  0.1706  0.1019
 1367SOL    HW1 5741   5.848   6.509   1.850  0.5164 -2.6626  0.9412
 1367SOL    HW2 5742   5.982   6.457   1.897  2.6236  1.7752  0.4312
 1368SOL     OW 5743   4.367   4.832   1.783 -0.6266 -0.6023 -0.3628
 1368SOL    HW1 5744   4.449   4.863   1.820 -0.7917  0.1557 -0.6202
 1368SOL    HW2 5745   4.390   4.753   1.734  0.5624  1.3878 -3.2469
 1369SOL     OW 5746   0.234   0.967   4.576  0.1101  0.5330 -0.0079
 1369SOL    HW1 5747   0.295   0.933   4.641 -1.6181 -0.4340  1.2127
 1369SOL    HW2 5748   0.153   0.983   4.626 -0.8048  1.2629 -1.6380
 1370SOL     OW 5749   5.435   1.806   0.112  0.5014 -0.1384 -0.0965
 1370SOL    HW1 5750   5.421   1.884   0.166 -1.1432 -0.1544 -0.4210
 1370SOL    HW2 5751   5.485   1.746   0.167  1.8675  1.1563  0.1230
 1371SOL     OW 5752   2.437   4.159   4.368  0.3138  0.5352 -0.2386
 1371SOL    HW1 5753   2.524   4.138   4.335 -0.5694  0.7837 -2.8967
 1371SOL    HW2 5754   2.421   4.094   4.436  1.7681 -0.7891 -1.1090
 1372SOL     OW 5755   2.370   2.020   2.691  0.3226  0.2226  0.5002
 1372SOL    HW1 5756   2.418   2.101   2.679  0.0785  0.0392 -2.1867
 1372SOL    HW2 5757   2.278   2.042   2.674  0.4157 -0.8069 -1.7480
 1373SOL     OW 5758   2.278   4.051   2.169  0.2079 -0.2222  0.2310
 1373SOL    HW1 5759   2.368   4.077   2.150  0.0082 -0.0685 -0.5539
 1373SOL    HW2 5760   2.224   4.116   2.126 -0.2831 -0.7478  0.0327
 1374SOL     OW 5761   1.381   3.211   1.045 -0.5037  0.1031  0.0607
 1374SOL    HW1 5762   1.352   3.134   0.997 -1.1298 -1.2008  2.3968
 1374SOL    HW2 5763   1.476   3.211   1.036 -0.5826 -0.2755 -0.8965
 1375SOL     OW 5764   0.530   2.004   3.665 -0.3569 -0.6873 -0.0627
 1375SOL    HW1 5765   0.618   1.997   3.703 -0.1262 -1.1169 -0.6703
 1375SOL    HW2 5766   0.501   1.914   3.655 -0.4002 -0.5792 -0.9476
 1376SOL     OW 5767   2.024   5.312   2.171 -0.0934 -0.0568 -0.0612
 1376SOL    HW1 5768   1.953   5.352   2.220 -1.7265  0.2346 -2.5225
 1376SOL    HW2 5769   2.052   5.379   2.108  2.7656  0.0280  1.1180
 1377SOL     OW 5770   0.696   1.282   3.159  0.0017 -0.6320 -0.4473
 1377SOL    HW1 5771   0.701   1.227   3.081  3.0196  0.5480 -1.2209
 1377SOL    HW2 5772   0.780   1.267   3.204 -0.1393  1.4127  0.6257
 1378SOL     OW 5773   6.457   5.628   4.518  0.3413  0.2749  0.1827
 1378SOL    HW1 5774   6.549   5.629   4.490  0.2315 -2.0928 -0.4861
 1378SOL    HW2 5775   6.409   5.603   4.439 -0.5211 -1.4614  1.2093
 1379SOL     OW 5776   1.588   3.539   0.582  0.2298  0.1230 -0.8804
 1379SOL    HW1 5777   1.533   3.617   0.580 -0.6183 -0.4658 -2.1465
 1379SOL    HW2 5778   1.560   3.491   0.660 -2.5673 -1.1550 -2.5370
 1380SOL     OW 5779   3.469   0.552   1.954 -0.4212 -0.0925  0.4875
 1380SOL    HW1 5780   3.406   0.497   1.909 -0.9552  1.2100 -0.4190
 1380SOL    HW2 5781   3.531   0.579   1.885  0.2701 -0.1584  1.0654
 1381SOL     OW 5782   2.194   3.292   0.257  1.1032 -0.1466  0.1240
 1381SOL    HW1 5783   2.271   3.298   0.200  1.4763 -0.7184  0.5603
 1381SOL    HW2 5784   2.120   3.283   0.196  1.7145 -3.5462 -0.3391
 1382SOL     OW 5785   2.801   4.854   3.027 -0.0753  0.2502  0.2776
 1382SOL    HW1 5786   2.795   4.787   2.958 -1.1443  1.0986 -0.4848
 1382SOL    HW2 5787   2.895   4.861   3.045  0.1357 -0.7196 -0.3549
 1383SOL     OW 5788   2.570   4.245   1.511 -0.3290  0.1670  0.2846
 1383SOL    HW1 5789   2.501   4.225   1.575 -0.8503  0.5043 -0.1725
 1383SOL    HW2 5790   2.525   4.287   1.439 -0.1512 -2.3637 -1.4353
 1384SOL     OW 5791   6.175   3.699   3.338 -0.3019 -0.0795  0.1546
 1384SOL    HW1 5792   6.199   3.666   3.425 -0.4663  0.6844  0.4980
 1384SOL    HW2 5793   6.210   3.788   3.337 -4.3906  1.7444  1.2910
 1385SOL     OW 5794   2.024   0.695   4.546 -0.5303  0.0331  0.1655
 1385SOL    HW1 5795   2.042   0.671   4.455  0.2954 -0.1448  0.3688
 1385SOL    HW2 5796   2.071   0.630   4.598  0.7393  1.3393  0.7214
[truncated: 979,271 more chars]
