# Supplementary material for: Adding the AMBER 14SB Force Field to the Stochastic Titration CpHMD Method
Source: J Chem Theory Comput. 2025 Jun 16;21(13):6292–304. doi: 10.1021/acs.jctc.5c00415 (PMC12818765; doi:10.1021/acs.jctc.5c00415)
Supplement: Supplementary file 1 [file ct5c00415_si_001.zip › code_availability/CpHMD-runs/HEWL/pH_7/final-HEWL.gro]

Protein in water
20005
    1LY3      N    1   3.223   1.237   3.470 -0.0253  0.1985 -0.2213
    1LY3     H1    2   3.183   1.264   3.559 -1.3430  0.7095 -0.9391
    1LY3     H2    3   3.301   1.300   3.460 -0.6451  1.0578  0.1721
    1LY3     H3    4   3.164   1.259   3.390  0.8962  1.1256 -0.6801
    1LY3     CA    5   3.262   1.093   3.473 -0.1586  0.0986  0.2983
    1LY3     HA    6   3.335   1.073   3.551 -0.7561 -1.5698  0.4606
    1LY3     CB    7   3.143   1.008   3.515  0.4191  0.1746 -0.7146
    1LY3    HB1    8   3.052   1.048   3.469  1.3659  2.2617 -0.8819
    1LY3    HB2    9   3.134   1.035   3.621  1.6441  0.0240 -0.5581
    1LY3     CG   10   3.149   0.850   3.500 -0.8495 -0.2411 -0.6854
    1LY3    HG1   11   3.232   0.811   3.559 -1.3511  0.5043  0.5678
    1LY3    HG2   12   3.160   0.817   3.397  0.2922 -0.2884 -0.5609
    1LY3     CD   13   3.018   0.798   3.560 -0.9791  0.0053  1.1951
    1LY3    HD1   14   2.941   0.823   3.488  0.1153 -0.8072 -0.3081
    1LY3    HD2   15   3.002   0.853   3.653 -2.1989  2.0582 -0.1705
    1LY3     CE   16   3.023   0.645   3.575 -0.2886  0.4053  0.1574
    1LY3    HE1   17   3.103   0.622   3.645 -0.7208  2.0482  1.2460
    1LY3    HE2   18   3.037   0.602   3.476 -0.5165  0.4290  0.1129
    1LY3     NZ   19   2.890   0.592   3.609 -0.1521 -0.4228 -0.3442
    1LY3    HZ1   20   2.815   0.634   3.556 -2.2285 -1.1938  1.7723
    1LY3    HZ2   21   2.886   0.492   3.597 -0.1060 -0.1082 -3.8984
    1LY3    HZ3   22   2.873   0.618   3.705  0.8325  1.8482 -0.7272
    1LY3      C   23   3.317   1.057   3.340  0.1771  0.3529 -0.2417
    1LY3      O   24   3.266   1.102   3.233  0.2311 -0.1230 -0.2363
    2VAL      N   25   3.426   0.976   3.346  0.2775 -0.2637 -0.3616
    2VAL      H   26   3.464   0.951   3.437 -4.1364  0.2030  1.8653
    2VAL     CA   27   3.474   0.898   3.228  0.4111 -0.0198 -0.5485
    2VAL     HA   28   3.441   0.956   3.142  3.1303  0.6131 -1.2907
    2VAL     CB   29   3.623   0.890   3.235  0.6616 -0.8313 -0.3669
    2VAL     HB   30   3.641   0.816   3.313  1.1284 -0.1840  0.1581
    2VAL    CG1   31   3.680   0.842   3.107  0.6288  0.1666 -0.1063
    2VAL   HG11   32   3.786   0.866   3.094  0.6464  0.2458  0.1882
    2VAL   HG12   33   3.676   0.733   3.111 -0.7101  0.1903 -0.4552
    2VAL   HG13   34   3.615   0.879   3.027  0.4009 -1.7214 -0.8346
    2VAL    CG2   35   3.696   1.019   3.268 -0.2515  0.1572  0.6991
    2VAL   HG21   36   3.801   1.004   3.291 -0.1856  1.5738  1.4338
    2VAL   HG22   37   3.683   1.081   3.180 -1.2129 -0.9723  0.0147
    2VAL   HG23   38   3.645   1.074   3.348 -0.8063  0.5230  0.1079
    2VAL      C   39   3.409   0.760   3.230  0.4073  0.3279  0.4079
    2VAL      O   40   3.414   0.688   3.334  0.4185 -0.0032 -0.1584
    3PHE      N   41   3.345   0.720   3.121  0.1572  0.7128 -0.1234
    3PHE      H   42   3.331   0.788   3.048  2.0213  0.5105 -0.7279
    3PHE     CA   43   3.303   0.579   3.098  0.9223 -0.0696  0.4421
    3PHE     HA   44   3.263   0.546   3.194 -3.1866  3.0895  0.0828
    3PHE     CB   45   3.183   0.579   2.997  0.2198  0.4062 -0.7936
    3PHE    HB1   46   3.162   0.484   2.948 -0.0519 -0.2141  0.4821
    3PHE    HB2   47   3.212   0.642   2.913  2.5271 -1.3107 -1.3849
    3PHE     CG   48   3.049   0.623   3.060  0.1488  0.1560  0.4707
    3PHE    CD1   49   3.030   0.762   3.085  0.1425  0.0994 -0.2109
    3PHE    HD1   50   3.104   0.837   3.062 -0.7299  0.6470 -1.3314
    3PHE    CE1   51   2.912   0.805   3.155 -0.2518  0.6171 -0.4836
    3PHE    HE1   52   2.897   0.905   3.192  2.2066  0.1861  2.0470
    3PHE     CZ   53   2.816   0.705   3.186  0.6317 -0.1023 -0.0185
    3PHE     HZ   54   2.734   0.727   3.252  0.6951 -0.2435  0.1084
    3PHE    CE2   55   2.828   0.577   3.147 -0.3147  0.5491 -0.6349
    3PHE    HE2   56   2.753   0.510   3.186  1.2956  0.3937  2.4422
    3PHE    CD2   57   2.951   0.531   3.097  0.7370  0.0859  0.2183
    3PHE    HD2   58   2.965   0.428   3.068 -0.5104  0.2564 -1.0825
    3PHE      C   59   3.410   0.485   3.045 -0.9056  0.6893  0.3789
    3PHE      O   60   3.505   0.532   2.981 -0.4838 -0.1566  0.4035
    4GLY      N   61   3.389   0.354   3.068 -0.1756 -0.0694  0.2214
    4GLY      H   62   3.303   0.326   3.113 -0.3944 -0.4890 -0.4458
    4GLY     CA   63   3.447   0.247   2.992 -0.2270 -0.0797  0.3966
    4GLY    HA1   64   3.450   0.159   3.057  0.1872 -0.4707 -0.1372
    4GLY    HA2   65   3.550   0.277   2.971 -0.2012 -0.6681 -0.3431
    4GLY      C   66   3.369   0.219   2.862 -0.1759 -0.1809 -1.0268
    4GLY      O   67   3.248   0.236   2.860 -0.4829  0.1464 -0.1171
    5ARG      N   68   3.437   0.179   2.755 -0.5300  0.4953  0.6342
    5ARG      H   69   3.536   0.197   2.755 -0.4836  0.2401  0.8558
    5ARG     CA   70   3.371   0.132   2.633  0.2049  0.0194  0.2492
    5ARG     HA   71   3.332   0.223   2.587  0.3003 -0.1916 -0.2535
    5ARG     CB   72   3.472   0.075   2.535 -0.7032  0.9342  0.8033
    5ARG    HB1   73   3.561   0.137   2.523  0.0729 -0.3576 -0.5488
    5ARG    HB2   74   3.425   0.058   2.438  1.1489  0.3581 -0.0432
    5ARG     CG   75   3.536  -0.067   2.579 -0.2188 -0.6780  0.0470
    5ARG    HG1   76   3.459  -0.143   2.565 -0.8233 -0.3162  1.2542
    5ARG    HG2   77   3.559  -0.064   2.685  1.9847  2.2156 -0.4004
    5ARG     CD   78   3.661  -0.096   2.501  0.4574 -0.7674 -0.4017
    5ARG    HD1   79   3.727  -0.010   2.513 -0.5088 -0.1315  0.5072
    5ARG    HD2   80   3.633  -0.104   2.396 -2.1803 -0.6702  0.2257
    5ARG     NE   81   3.714  -0.221   2.543 -0.2928  0.4554 -0.3105
    5ARG     HE   82   3.662  -0.297   2.500 -1.0470 -0.4758  2.1004
    5ARG     CZ   83   3.801  -0.248   2.645  0.9759 -0.4252 -0.0330
    5ARG    NH1   84   3.881  -0.168   2.698  0.0887 -0.1864 -0.0687
    5ARG   HH11   85   3.869  -0.070   2.677  5.8649  0.7831 -0.4042
    5ARG   HH12   86   3.907  -0.189   2.793 -1.8814  2.9377  1.2911
    5ARG    NH2   87   3.818  -0.373   2.676 -0.3888 -0.5414 -0.3523
    5ARG   HH21   88   3.757  -0.442   2.636 -1.0708 -0.2288  0.1403
    5ARG   HH22   89   3.874  -0.391   2.758  0.0713  0.5887 -0.3953
    5ARG      C   90   3.255   0.039   2.656 -0.5589 -0.0435  0.3542
    5ARG      O   91   3.148   0.058   2.597 -0.1722  0.2205 -0.5950
    6CY2      N   92   3.269  -0.066   2.744  0.4363 -0.6498 -0.0538
    6CY2      H   93   3.352  -0.083   2.799 -0.3529  2.4697  2.3279
    6CY2     CA   94   3.162  -0.166   2.746  0.2287 -0.1465  0.6652
    6CY2     HA   95   3.125  -0.172   2.644  1.3872 -2.8468  0.3162
    6CY2     CB   96   3.229  -0.306   2.776 -0.0673 -0.0120  0.4171
    6CY2    HB1   97   3.152  -0.366   2.826 -1.1107 -1.4221 -2.6134
    6CY2    HB2   98   3.311  -0.287   2.844  0.3761  1.6233 -0.5121
    6CY2     SG   99   3.261  -0.399   2.620  0.2531 -0.0902 -0.3542
    6CY2    HG1  100   3.332  -0.330   2.532 -0.0861  2.5526  1.3425
    6CY2    HG2  101   3.312  -0.520   2.645  2.6250  1.0221  0.5033
    6CY2    HG3  102   3.141  -0.431   2.570 -0.4724 -1.3450  2.0208
    6CY2      C  103   3.048  -0.129   2.842 -0.0341  0.1141 -0.9023
    6CY2      O  104   2.930  -0.156   2.810  0.0670  0.4860 -0.2004
    7GL4      N  105   3.078  -0.055   2.950  0.6935  0.3700 -0.4650
    7GL4      H  106   3.174  -0.039   2.979  0.6884  0.1995 -0.3595
    7GL4     CA  107   2.976   0.003   3.037  0.2749  0.3156  0.2783
    7GL4     HA  108   2.906  -0.077   3.058  0.4980 -0.3976 -1.4678
    7GL4     CB  109   3.037   0.058   3.169  0.1552  0.4039 -0.4421
    7GL4    HB1  110   3.107   0.132   3.133 -1.0890  1.9695  0.2405
    7GL4    HB2  111   3.094  -0.012   3.230 -0.6877  0.4701  0.4546
    7GL4     CG  112   2.930   0.124   3.264 -0.1190  0.0596 -0.3328
    7GL4    HG1  113   2.878   0.203   3.211 -0.5434 -0.5745 -0.8820
    7GL4    HG2  114   2.987   0.158   3.350 -1.4236 -0.6658  0.8674
    7GL4     CD  115   2.828   0.035   3.332  0.4289  0.8739  0.6031
    7GL4    OE1  116   2.740   0.084   3.410  0.1225  0.1885  0.4477
    7GL4   HE11  117   2.733   0.029   3.488 -1.0779 -0.8185 -0.3448
    7GL4   HE12  118   2.698   0.164   3.376  1.3488  0.3678 -0.7007
    7GL4    OE2  119   2.825  -0.083   3.300  0.5968  0.5622  0.5716
    7GL4   HE21  120   2.756  -0.116   3.358  3.0089 -2.3251  2.0443
    7GL4   HE22  121   2.899  -0.115   3.247 -0.1764  1.1228 -0.9225
    7GL4      C  122   2.903   0.113   2.959  0.3350 -0.0120 -0.6299
    7GL4      O  123   2.782   0.123   2.985 -0.3395 -0.0489 -0.3373
    8LEU      N  124   2.959   0.185   2.865 -0.1964  0.2770 -0.4074
    8LEU      H  125   3.057   0.170   2.847  0.1137  0.1700  1.2847
    8LEU     CA  126   2.874   0.292   2.802 -0.7723  0.3366  0.4399
    8LEU     HA  127   2.827   0.350   2.881 -0.0184  0.9147  0.4672
    8LEU     CB  128   2.975   0.379   2.720  0.6480 -0.4694  0.0068
    8LEU    HB1  129   3.037   0.315   2.658  0.1566 -0.7802 -0.1679
    8LEU    HB2  130   3.030   0.422   2.803 -0.6115 -1.0419  1.1812
    8LEU     CG  131   2.909   0.486   2.631  0.6187 -0.3666  0.1119
    8LEU     HG  132   2.846   0.436   2.558 -0.7165 -1.2476  1.8030
    8LEU    CD1  133   2.825   0.597   2.703  0.9868  0.5982 -0.2207
    8LEU   HD11  134   2.784   0.676   2.641 -0.3517  1.0469  1.1701
    8LEU   HD12  135   2.740   0.546   2.748  1.8695  0.9221  1.9407
    8LEU   HD13  136   2.878   0.651   2.782  0.4462  3.0205 -1.4344
    8LEU    CD2  137   3.023   0.552   2.549 -0.4623  0.3937 -1.3278
    8LEU   HD21  138   3.082   0.469   2.509 -0.6891 -0.6179  0.3410
    8LEU   HD22  139   2.984   0.617   2.471 -2.3942  1.0543  0.1194
    8LEU   HD23  140   3.087   0.614   2.611 -0.5093  1.8022 -2.6357
    8LEU      C  141   2.772   0.226   2.711  0.1016 -0.2366 -0.6316
    8LEU      O  142   2.656   0.275   2.698  0.0432 -0.5843 -0.1979
    9ALA      N  143   2.805   0.106   2.663 -0.3923 -0.1418  0.2218
    9ALA      H  144   2.895   0.074   2.696 -0.6460 -0.6222  0.4601
    9ALA     CA  145   2.719   0.015   2.592  0.0452  0.1155  0.0148
    9ALA     HA  146   2.660   0.081   2.528  0.3612 -0.4645 -0.8992
    9ALA     CB  147   2.800  -0.082   2.512 -0.2073  0.8804  0.1765
    9ALA    HB1  148   2.737  -0.133   2.439 -2.5743  1.5800  1.6423
    9ALA    HB2  149   2.879  -0.028   2.460 -1.5664  1.7651 -1.0397
    9ALA    HB3  150   2.861  -0.155   2.566  0.3401  1.2960  0.1345
    9ALA      C  151   2.611  -0.051   2.682 -0.0207  0.1407  0.0666
    9ALA      O  152   2.494  -0.044   2.645 -0.0299 -0.0997  0.6035
   10ALA      N  153   2.649  -0.105   2.802 -0.6688  0.3348 -0.3342
   10ALA      H  154   2.747  -0.110   2.824 -0.8921  0.7487  0.8360
   10ALA     CA  155   2.554  -0.147   2.908  0.1346  1.3084  0.1856
   10ALA     HA  156   2.490  -0.230   2.878  1.6057 -0.1799  0.9703
   10ALA     CB  157   2.642  -0.200   3.022  0.0601  0.2421  0.4691
   10ALA    HB1  158   2.708  -0.274   2.976 -0.0185  0.5661 -0.1742
   10ALA    HB2  159   2.693  -0.115   3.067  1.2414 -0.7717  1.0939
   10ALA    HB3  160   2.592  -0.254   3.102 -0.2567  0.0769  0.1642
   10ALA      C  161   2.460  -0.042   2.957 -0.3255  0.6846 -0.3733
   10ALA      O  162   2.342  -0.068   2.975  0.1265  0.2664  0.0962
   11ALA      N  163   2.503   0.082   2.971  0.1369  0.6049  0.0877
   11ALA      H  164   2.603   0.094   2.959  0.6699 -0.8085  2.4505
   11ALA     CA  165   2.415   0.191   2.998 -0.7520 -0.6686  0.2996
   11ALA     HA  166   2.373   0.187   3.099  2.5601  1.0731  1.9262
   11ALA     CB  167   2.500   0.314   3.026 -0.8030 -0.7398  0.0401
   11ALA    HB1  168   2.419   0.386   3.039  0.4525  1.0446 -1.3758
   11ALA    HB2  169   2.560   0.300   3.116 -0.4113  1.1319  0.1140
   11ALA    HB3  170   2.550   0.340   2.933 -0.0971  0.1518  0.6437
   11ALA      C  171   2.319   0.223   2.891  0.2533 -0.2131 -0.1048
   11ALA      O  172   2.201   0.239   2.916  0.3307 -0.5625  0.6069
   12MET      N  173   2.359   0.218   2.760 -0.3042 -0.0806 -0.2467
   12MET      H  174   2.456   0.191   2.758  0.0416  0.9343  1.1304
   12MET     CA  175   2.267   0.230   2.651 -0.3421  0.3851  0.3218
   12MET     HA  176   2.201   0.315   2.668 -2.3894 -1.4599  2.3116
   12MET     CB  177   2.347   0.261   2.525  0.1391 -0.2995  0.6246
   12MET    HB1  178   2.288   0.251   2.433  0.9602 -0.0512  0.0585
   12MET    HB2  179   2.424   0.186   2.510 -2.1410 -2.8161  0.7462
   12MET     CG  180   2.406   0.399   2.531 -0.0853  0.7026 -0.4090
   12MET    HG1  181   2.478   0.409   2.612  0.7696  0.2674 -1.1059
   12MET    HG2  182   2.329   0.474   2.545  0.0781  1.2008 -2.0623
   12MET     SD  183   2.497   0.440   2.379 -0.1651 -0.6807  0.4513
   12MET     CE  184   2.617   0.558   2.444  1.0317  0.4761 -0.0914
   12MET    HE1  185   2.644   0.512   2.540  2.6613  1.5602 -0.0016
   12MET    HE2  186   2.701   0.568   2.376  0.8915 -2.3312 -0.8224
   12MET    HE3  187   2.568   0.654   2.460 -0.5388 -0.4502  1.0021
   12MET      C  188   2.169   0.105   2.639  0.0393  0.6163  0.4263
   12MET      O  189   2.059   0.125   2.588  0.3393  0.4185  0.1074
   13LY3      N  190   2.206  -0.018   2.686 -0.1222 -0.3141 -0.3308
   13LY3      H  191   2.304  -0.032   2.708 -0.2251 -0.2610  0.1595
   13LY3     CA  192   2.119  -0.137   2.695  0.5109  0.7803 -0.0775
   13LY3     HA  193   2.056  -0.141   2.606 -0.2584  0.3051  0.4777
   13LY3     CB  194   2.206  -0.266   2.709  0.5983 -0.4656  0.2213
   13LY3    HB1  195   2.140  -0.344   2.746  0.8254 -0.1797  1.2643
   13LY3    HB2  196   2.281  -0.249   2.786  0.2232  2.1546  0.0855
   13LY3     CG  197   2.268  -0.315   2.576 -0.6522  1.0415  0.1738
   13LY3    HG1  198   2.311  -0.224   2.532 -3.1566  2.4558  0.4568
   13LY3    HG2  199   2.185  -0.350   2.515  0.1275 -1.9529  0.7003
   13LY3     CD  200   2.372  -0.430   2.598  0.2548 -0.9512  0.3985
   13LY3    HD1  201   2.340  -0.504   2.671 -1.4322  0.3970  1.1245
   13LY3    HD2  202   2.469  -0.387   2.625  0.2224 -1.7555  1.8641
   13LY3     CE  203   2.385  -0.496   2.460 -0.0008 -0.2188 -0.0404
   13LY3    HE1  204   2.405  -0.415   2.389 -0.5199  0.8020  0.9410
   13LY3    HE2  205   2.287  -0.540   2.445 -0.4865  1.0889 -0.8876
   13LY3     NZ  206   2.493  -0.595   2.462  0.1602 -0.4354  0.4035
   13LY3    HZ1  207   2.581  -0.544   2.463  0.4435 -0.8423 -1.0736
   13LY3    HZ2  208   2.494  -0.651   2.546  3.3943  0.7747  1.3154
   13LY3    HZ3  209   2.493  -0.655   2.381 -0.8717  0.9708 -0.6895
   13LY3      C  210   2.011  -0.117   2.802  0.2128 -0.8311 -0.0908
   13LY3      O  211   1.894  -0.145   2.772 -0.2344  0.3931 -0.0970
   14ARG      N  212   2.055  -0.065   2.921  0.2570  0.3127 -1.0470
   14ARG      H  213   2.155  -0.071   2.934 -0.0694 -0.2044  1.9989
   14ARG     CA  214   1.963  -0.026   3.034 -0.4655  0.0640 -0.0631
   14ARG     HA  215   1.919  -0.120   3.066  0.5776  0.0665  1.5018
   14ARG     CB  216   2.052   0.019   3.156 -0.2768  0.1865 -0.3662
   14ARG    HB1  217   1.980   0.056   3.229 -0.9533 -0.8060 -0.5095
   14ARG    HB2  218   2.108   0.107   3.125 -0.3858  1.4572  2.6798
   14ARG     CG  219   2.120  -0.098   3.225  0.5950 -0.3072  0.9594
   14ARG    HG1  220   2.201  -0.135   3.162  0.5707  2.4757 -0.8450
   14ARG    HG2  221   2.050  -0.179   3.248  0.6043  0.5418  4.5162
   14ARG     CD  222   2.193  -0.052   3.349  1.0617  0.8826 -0.4204
   14ARG    HD1  223   2.241  -0.143   3.386  0.2734  0.2577 -0.8956
   14ARG    HD2  224   2.112  -0.038   3.421 -0.2526 -3.1450 -0.8810
   14ARG     NE  225   2.288   0.065   3.336 -0.2652  0.4560  0.3811
   14ARG     HE  226   2.237   0.150   3.317 -0.0498  0.3756 -0.6437
   14ARG     CZ  227   2.421   0.064   3.347  1.0999  0.0330 -0.0077
   14ARG    NH1  228   2.489  -0.047   3.338  0.7686  0.0118 -0.3292
   14ARG   HH11  229   2.443  -0.134   3.358 -0.6352  1.1738  1.9179
   14ARG   HH12  230   2.589  -0.043   3.345  0.8334  1.9665 -1.4103
   14ARG    NH2  231   2.483   0.175   3.381  0.0491  0.0079 -0.3219
   14ARG   HH21  232   2.431   0.261   3.392  1.4925  1.0576 -1.4218
   14ARG   HH22  233   2.583   0.171   3.391  0.1595  3.3443  1.1765
   14ARG      C  234   1.860   0.085   2.995 -0.1538  0.1755 -0.3763
   14ARG      O  235   1.738   0.080   3.025  0.4146  0.4392 -0.0255
   15HI0      N  236   1.902   0.186   2.918  0.5759  0.3896  0.4701
   15HI0      H  237   2.002   0.191   2.901  1.3770 -0.8461  4.0114
   15HI0     CA  238   1.822   0.296   2.869 -0.3904 -0.0059  0.2315
   15HI0     HA  239   1.740   0.306   2.940 -2.7002  0.5988 -2.3260
   15HI0     CB  240   1.904   0.426   2.861  0.1448  0.1162 -0.4088
   15HI0    HB1  241   1.835   0.507   2.837 -1.3300 -0.9795 -0.0056
   15HI0    HB2  242   1.984   0.402   2.791 -1.7256 -0.4649 -2.4333
   15HI0     CG  243   1.963   0.475   2.999 -0.5514  0.0253  0.7519
   15HI0    ND1  244   1.894   0.489   3.115  0.9141 -0.1921 -0.0622
   15HI0    HD1  245   1.812   0.434   3.138  1.0160  0.5987  2.4661
   15HI0    CE1  246   1.982   0.536   3.203 -0.1881 -0.7686 -0.0151
   15HI0    HE1  247   1.970   0.538   3.311 -1.0161  0.0418 -0.1158
   15HI0    NE2  248   2.099   0.557   3.147 -0.0404 -0.4836  0.6896
   15HI0    HE2  249   2.177   0.605   3.189  1.2982 -0.8019 -1.2861
   15HI0    CD2  250   2.091   0.515   3.014  0.0799 -0.6374 -0.0401
   15HI0    HD2  251   2.174   0.517   2.946 -0.9924 -2.0948 -1.4877
   15HI0      C  252   1.749   0.273   2.734 -0.4020 -0.1230  0.9497
   15HI0      O  253   1.685   0.360   2.675  0.2929  0.5702  0.2563
   16GLY      N  254   1.772   0.161   2.673  0.5391  0.1986  1.0592
   16GLY      H  255   1.835   0.090   2.708  0.2141 -0.5101  0.2756
   16GLY     CA  256   1.694   0.116   2.551  0.3136 -0.5083 -0.5208
   16GLY    HA1  257   1.591   0.151   2.558  0.2217 -0.8701 -0.0217
   16GLY    HA2  258   1.694   0.007   2.557  3.2580 -0.7081 -2.0212
   16GLY      C  259   1.754   0.159   2.416 -0.0990 -0.9426 -0.0050
   16GLY      O  260   1.688   0.143   2.311 -0.1327  0.4792 -0.2832
   17LEU      N  261   1.868   0.226   2.403 -0.2474  0.0635  0.0159
   17LEU      H  262   1.935   0.223   2.479 -0.3985 -0.0808  0.1463
   17LEU     CA  263   1.919   0.263   2.269  0.7739 -0.0304 -0.7244
   17LEU     HA  264   1.831   0.301   2.218  1.6441  1.8256 -0.9410
   17LEU     CB  265   2.013   0.379   2.306  0.1177 -0.6059 -0.5876
   17LEU    HB1  266   2.094   0.348   2.373  0.2057  2.5781  0.9988
   17LEU    HB2  267   1.952   0.442   2.371  0.1595 -0.0624 -1.0707
   17LEU     CG  268   2.071   0.461   2.186 -0.2143 -0.0114  0.0410
   17LEU     HG  269   2.131   0.390   2.129  2.0147  0.6056  1.4872
   17LEU    CD1  270   1.982   0.531   2.085  0.0387  0.3234 -0.0834
   17LEU   HD11  271   1.929   0.609   2.140 -0.9285  1.0420 -1.9486
   17LEU   HD12  272   2.027   0.578   1.998 -1.9895  0.6067 -1.0280
   17LEU   HD13  273   1.909   0.464   2.041  0.8678 -1.7735  1.5815
   17LEU    CD2  274   2.165   0.565   2.240 -0.4175 -0.0857  0.3607
   17LEU   HD21  275   2.114   0.644   2.296 -1.5886 -0.4615 -0.1495
   17LEU   HD22  276   2.226   0.519   2.318  0.5597  0.6904  0.0894
   17LEU   HD23  277   2.230   0.607   2.163 -1.9327 -0.4653 -1.1781
   17LEU      C  278   1.996   0.152   2.197  0.4442 -0.5226 -0.6378
   17LEU      O  279   2.037   0.166   2.079 -0.1327  0.7310  0.0498
   18AS4      N  280   2.013   0.030   2.252 -0.0651  0.2729 -0.0599
   18AS4      H  281   1.984   0.014   2.347 -0.7079  3.3115  0.3428
   18AS4     CA  282   2.057  -0.088   2.172  0.8584  0.7421  0.7305
   18AS4     HA  283   2.148  -0.070   2.114  0.5686  0.4497  0.1701
   18AS4     CB  284   2.076  -0.210   2.272  0.4183 -0.4291 -0.0929
   18AS4    HB1  285   1.977  -0.252   2.289 -0.6058  1.2133 -1.6159
   18AS4    HB2  286   2.126  -0.183   2.365 -0.4057  0.4982  0.0939
   18AS4     CG  287   2.162  -0.314   2.202 -0.4043  0.6153 -0.1515
   18AS4    OD1  288   2.247  -0.273   2.120  0.2370 -0.0558  0.2137
   18AS4   HD11  289   2.210  -0.198   2.073  1.9883  0.4929 -0.3627
   18AS4   HD12  290   2.338  -0.300   2.135  0.4241  0.8505  0.7842
   18AS4    OD2  291   2.154  -0.436   2.250 -0.2924  0.2172  0.5243
   18AS4   HD21  292   2.145  -0.437   2.345  0.1339  0.1822  0.5680
   18AS4   HD22  293   2.158  -0.499   2.177  0.6689  0.0593  0.6885
   18AS4      C  294   1.958  -0.124   2.057 -0.3189 -0.3101  0.8117
   18AS4      O  295   1.845  -0.159   2.075 -0.2011 -0.4144 -0.2697
   19ASN      N  296   2.013  -0.127   1.933 -0.3264 -0.0968 -0.3046
   19ASN      H  297   2.106  -0.090   1.920  0.5271 -1.9096  0.3337
   19ASN     CA  298   1.942  -0.166   1.805  0.6291  0.0231  0.1255
   19ASN     HA  299   2.020  -0.154   1.730  0.8177 -0.6857  0.2041
   19ASN     CB  300   1.907  -0.313   1.813 -0.4636  0.6678 -0.0107
   19ASN    HB1  301   1.853  -0.348   1.725  1.1284 -0.4323 -0.5835
   19ASN    HB2  302   1.843  -0.342   1.896 -0.7686 -0.5677 -0.6560
   19ASN     CG  303   2.025  -0.406   1.825 -0.8096  0.2265 -0.2990
   19ASN    OD1  304   2.030  -0.486   1.920  0.7582  0.1473 -0.5621
   19ASN    ND2  305   2.120  -0.400   1.733  0.4277  0.5454 -0.3118
   19ASN   HD21  306   2.101  -0.336   1.657  0.5099  1.7711  0.6749
   19ASN   HD22  307   2.177  -0.483   1.727 -1.8207 -1.0293 -3.5456
   19ASN      C  308   1.813  -0.082   1.786 -0.1625 -0.7545 -0.6229
   19ASN      O  309   1.724  -0.111   1.715  0.5668 -0.3408  0.3026
   20TY0      N  310   1.796   0.034   1.851 -0.1560 -0.1651  0.3257
   20TY0      H  311   1.880   0.070   1.895 -0.6185  0.6792  0.5522
   20TY0     CA  312   1.679   0.118   1.862  0.4005  0.1713  0.7419
   20TY0     HA  313   1.601   0.060   1.912  0.9506 -1.4064 -0.1540
   20TY0     CB  314   1.706   0.245   1.945 -0.4206 -0.0170  0.0875
   20TY0    HB1  315   1.782   0.301   1.890 -2.1999  1.5554 -0.8665
   20TY0    HB2  316   1.745   0.214   2.042 -1.2521  0.0351  0.4379
   20TY0     CG  317   1.596   0.345   1.971 -0.9224  0.2912 -0.4434
   20TY0    CD1  318   1.561   0.441   1.881 -0.6718 -0.5749 -0.4069
   20TY0    HD1  319   1.612   0.456   1.787  0.2489  0.8217  0.2898
   20TY0    CE1  320   1.463   0.541   1.916 -0.7434  0.4480  0.4885
   20TY0    HE1  321   1.429   0.612   1.841 -1.4363 -1.5302 -1.1522
   20TY0     CZ  322   1.390   0.532   2.036 -0.5986 -0.3839  0.1099
   20TY0     OH  323   1.295   0.625   2.059  0.4029 -0.0385  0.7089
   20TY0    HH1  324   1.262   0.679   1.986 -1.1704 -0.2039  1.2434
   20TY0    HH2  325   1.261   0.621   2.149  0.2452  1.1826  0.7201
   20TY0    CE2  326   1.421   0.426   2.124  0.1995  0.0172  0.0864
   20TY0    HE2  327   1.358   0.406   2.210  0.2801 -0.1366  0.1103
   20TY0    CD2  328   1.517   0.331   2.086 -0.0114  0.5207 -0.1607
   20TY0    HD2  329   1.539   0.257   2.160 -0.0865  1.0372  0.3831
   20TY0      C  330   1.620   0.162   1.726  0.3889 -0.0952  0.2605
   20TY0      O  331   1.686   0.232   1.650  0.4762 -0.8232 -0.0238
   21ARG      N  332   1.496   0.125   1.701 -0.0089 -0.6096  0.1607
   21ARG      H  333   1.439   0.095   1.778 -1.1864 -0.4716 -0.6246
   21ARG     CA  334   1.435   0.138   1.565 -0.8645  0.4523  0.3593
   21ARG     HA  335   1.341   0.083   1.574  1.5162 -4.1468  0.1794
   21ARG     CB  336   1.402   0.280   1.524  0.0410  0.0283 -1.0543
   21ARG    HB1  337   1.346   0.282   1.430  1.3628 -1.5143 -1.9314
   21ARG    HB2  338   1.488   0.344   1.506  1.1273 -0.3664  2.0987
   21ARG     CG  339   1.310   0.357   1.627  0.1831  0.6003 -0.1829
   21ARG    HG1  340   1.361   0.378   1.721 -1.0103  0.6719  0.4584
   21ARG    HG2  341   1.228   0.292   1.657 -1.0408  2.6875  1.3129
   21ARG     CD  342   1.274   0.489   1.570  0.1494  0.0851  0.1403
   21ARG    HD1  343   1.358   0.530   1.515  0.9616 -3.1941 -1.3100
   21ARG    HD2  344   1.256   0.559   1.652 -0.3849 -1.5266  1.4739
   21ARG     NE  345   1.166   0.475   1.472 -0.0871 -0.0540  0.1435
   21ARG     HE  346   1.097   0.403   1.487 -2.2128  1.7684 -0.3562
   21ARG     CZ  347   1.143   0.541   1.359 -0.6613  0.4787  1.1986
   21ARG    NH1  348   1.235   0.621   1.311  0.0428  0.3686  0.0663
   21ARG   HH11  349   1.313   0.650   1.368 -0.0074 -2.5308  1.7765
   21ARG   HH12  350   1.225   0.662   1.219  0.0116 -1.3272 -0.7199
   21ARG    NH2  351   1.035   0.511   1.282 -0.1493  0.1007  0.3104
   21ARG   HH21  352   0.970   0.435   1.295  0.0576  0.1397  1.6830
   21ARG   HH22  353   1.023   0.557   1.193  0.1721  1.3416  0.8954
   21ARG      C  354   1.515   0.069   1.451 -0.8012  0.3530 -0.5070
   21ARG      O  355   1.501   0.103   1.336  0.6998 -0.1160 -0.3108
   22GLY      N  356   1.606  -0.024   1.481 -0.0459  0.0342  0.0483
   22GLY      H  357   1.615  -0.035   1.581 -3.3303  0.7405  0.5185
   22GLY     CA  358   1.699  -0.086   1.384  0.0763  0.0450  0.0295
   22GLY    HA1  359   1.668  -0.087   1.280 -0.1968  2.3751  0.0340
   22GLY    HA2  360   1.724  -0.188   1.413  1.8418  0.2297 -0.6782
   22GLY      C  361   1.843  -0.016   1.377  0.0423  0.0906  0.1991
   22GLY      O  362   1.936  -0.072   1.315  0.2436 -0.4533 -0.6098
   23TY1      N  363   1.862   0.104   1.439  0.2907  0.2232  0.2418
   23TY1      H  364   1.787   0.142   1.495 -1.0344 -1.9169  0.0547
   23TY1     CA  365   1.985   0.178   1.440  1.2772 -0.7410  0.1655
   23TY1     HA  366   2.015   0.179   1.335  2.9282  3.5038  0.4777
   23TY1     CB  367   1.964   0.327   1.472  0.1386 -0.6032  0.4533
   23TY1    HB1  368   1.931   0.331   1.576  1.4753 -0.4313  0.8877
   23TY1    HB2  369   1.876   0.347   1.410 -1.0454 -1.5422  1.7744
   23TY1     CG  370   2.083   0.418   1.440  0.5177  0.2633 -0.2396
   23TY1    CD1  371   2.123   0.434   1.307 -0.6509 -1.0713  0.3467
   23TY1    HD1  372   2.070   0.381   1.229 -3.2749  0.7322  0.7911
   23TY1    CE1  373   2.230   0.520   1.282  0.4878  0.5536 -0.3405
   23TY1    HE1  374   2.264   0.543   1.182 -0.8771  1.2882 -0.6642
   23TY1     CZ  375   2.303   0.581   1.386  0.2664 -0.5544  1.1225
   23TY1     OH  376   2.421   0.646   1.361 -0.2063 -0.3721  0.2064
   23TY1    HH1  377   2.475   0.644   1.440 -2.2021  1.0070  1.7188
   23TY1    HH2  378   2.436   0.671   1.270 -0.4343  1.8509  0.7146
   23TY1    CE2  379   2.265   0.558   1.519  0.2716 -0.2348  0.2604
   23TY1    HE2  380   2.325   0.600   1.598  0.8245 -0.1072 -0.2208
   23TY1    CD2  381   2.145   0.486   1.541  0.1409  0.0912  0.0108
   23TY1    HD2  382   2.107   0.465   1.640 -3.7650 -0.4737 -1.4199
   23TY1      C  383   2.087   0.111   1.538  0.1410 -0.4420  1.2910
   23TY1      O  384   2.063   0.076   1.649  0.4885 -0.7029  0.2070
   24SER      N  385   2.215   0.096   1.490 -0.0913 -0.2619  0.3069
   24SER      H  386   2.229   0.124   1.394 -0.0752 -0.7176  0.1742
   24SER     CA  387   2.321   0.030   1.561 -0.4704 -0.7672 -0.2069
   24SER     HA  388   2.286  -0.061   1.610  0.5387 -0.2924  1.4781
   24SER     CB  389   2.431  -0.005   1.460 -0.3452  0.4071 -0.6528
   24SER    HB1  390   2.472   0.089   1.424 -0.7643  0.7315 -0.2925
   24SER    HB2  391   2.402  -0.063   1.372 -2.1628  0.2911 -0.0097
   24SER     OG  392   2.522  -0.076   1.544  0.1026 -0.0287  0.2121
   24SER     HG  393   2.552  -0.151   1.491  0.0517 -0.3160  0.5844
   24SER      C  394   2.386   0.119   1.667  0.8386 -0.3703 -0.6969
   24SER      O  395   2.447   0.225   1.644 -0.0331 -0.3747  0.4477
   25LEU      N  396   2.372   0.075   1.794 -1.0525  0.2842  0.2745
   25LEU      H  397   2.326  -0.014   1.797  0.5779 -0.5609  1.6655
   25LEU     CA  398   2.445   0.132   1.912 -0.5554  0.5669  0.6508
   25LEU     HA  399   2.395   0.225   1.936  1.7096  2.4026 -1.2914
   25LEU     CB  400   2.410   0.033   2.027  0.1877  0.4398  0.1331
   25LEU    HB1  401   2.428  -0.066   1.984 -1.2768  1.4014 -2.8921
   25LEU    HB2  402   2.304   0.046   2.047 -0.0283  2.3410 -1.8942
   25LEU     CG  403   2.490   0.050   2.156 -0.1339 -0.0087 -0.9699
   25LEU     HG  404   2.512   0.156   2.162  2.3219 -0.4948  3.7949
   25LEU    CD1  405   2.412   0.001   2.277 -0.7113  0.1121  1.0446
   25LEU   HD11  406   2.336   0.079   2.284  1.1227  2.2272 -0.9618
   25LEU   HD12  407   2.367  -0.099   2.273  0.5066 -0.4190 -0.1513
   25LEU   HD13  408   2.479   0.008   2.362  1.3271  1.7051 -0.6014
   25LEU    CD2  409   2.623  -0.031   2.152 -0.3760 -0.0574 -0.0145
   25LEU   HD21  410   2.674  -0.011   2.246 -0.9942  0.0402  0.3095
   25LEU   HD22  411   2.603  -0.138   2.142 -0.9208  0.0852 -0.5549
   25LEU   HD23  412   2.690   0.014   2.079 -2.8319  3.7165 -0.2107
   25LEU      C  413   2.593   0.167   1.882  0.5967  0.9243 -0.8710
   25LEU      O  414   2.648   0.253   1.953 -0.3748  0.3781 -0.0962
   26GLY      N  415   2.664   0.098   1.796  0.2542 -0.7308 -0.1874
   26GLY      H  416   2.608   0.027   1.750 -0.5936 -0.7132  0.7964
   26GLY     CA  417   2.803   0.118   1.780 -0.8298  0.2333 -0.3358
   26GLY    HA1  418   2.849   0.045   1.712 -0.1736  0.6230 -0.3221
   26GLY    HA2  419   2.853   0.075   1.867  1.0579  0.6621 -1.1602
   26GLY      C  420   2.852   0.258   1.749 -0.0950 -0.4185 -0.0217
   26GLY      O  421   2.960   0.296   1.798  0.2765 -0.0155 -0.3607
   27ASN      N  422   2.771   0.331   1.674  0.3672 -0.0736  0.4624
   27ASN      H  423   2.685   0.286   1.649  1.4279 -1.5336 -0.7196
   27ASN     CA  424   2.792   0.471   1.631 -0.7044  0.2205  0.0117
   27ASN     HA  425   2.886   0.486   1.577 -0.9833 -0.9775 -0.8442
   27ASN     CB  426   2.682   0.519   1.540 -0.2088  0.1909  0.7189
   27ASN    HB1  427   2.709   0.620   1.509 -0.7341  0.1845  0.2188
   27ASN    HB2  428   2.594   0.512   1.604 -1.6430  1.6813 -0.9487
   27ASN     CG  429   2.658   0.426   1.417  0.4933 -0.0260 -0.4493
   27ASN    OD1  430   2.729   0.431   1.319 -0.2314  0.6924 -0.4062
   27ASN    ND2  431   2.560   0.340   1.429 -0.1541  0.6428  0.1834
   27ASN   HD21  432   2.501   0.341   1.511 -0.7387  0.5076 -0.2227
   27ASN   HD22  433   2.521   0.288   1.352  0.0289 -0.8502  1.0557
   27ASN      C  434   2.817   0.565   1.753 -0.4272  0.8165  0.2781
   27ASN      O  435   2.915   0.635   1.758 -0.7384 -0.2721 -0.2173
   28TRP      N  436   2.730   0.557   1.854 -0.8044 -0.1396  0.3066
   28TRP      H  437   2.667   0.478   1.852 -0.6180 -0.3954  2.1655
   28TRP     CA  438   2.731   0.640   1.976 -0.0319  0.6357  0.0327
   28TRP     HA  439   2.740   0.747   1.957 -0.7924  0.5237 -1.0513
   28TRP     CB  440   2.602   0.623   2.058  0.4813 -0.0552  0.7351
   28TRP    HB1  441   2.594   0.679   2.152  0.3625 -0.9468  1.2661
   28TRP    HB2  442   2.610   0.522   2.098 -0.3222 -0.7560 -0.8102
   28TRP     CG  443   2.469   0.624   1.983 -0.4718  0.2909 -0.0613
   28TRP    CD1  444   2.416   0.506   1.945  0.6492  0.2241 -0.6265
   28TRP    HD1  445   2.467   0.414   1.971  0.4273 -0.8985 -3.7414
   28TRP    NE1  446   2.310   0.534   1.863 -0.9621  0.0931  0.0421
   28TRP    HE1  447   2.255   0.460   1.823  2.4292 -1.6647 -1.8410
   28TRP    CE2  448   2.282   0.669   1.860 -0.6214  0.2778  1.2130
   28TRP    CZ2  449   2.176   0.742   1.794 -0.8225  0.3094  1.0219
   28TRP    HZ2  450   2.107   0.681   1.736  2.3196 -2.9084  0.3589
   28TRP    CH2  451   2.183   0.878   1.782 -0.3185 -0.8304 -0.1150
   28TRP    HH2  452   2.108   0.933   1.728  0.7100  0.9091  0.1577
   28TRP    CZ3  453   2.293   0.950   1.848  0.4110  0.3527  0.4946
   28TRP    HZ3  454   2.305   1.057   1.840  1.3372  0.1622 -1.1688
   28TRP    CE3  455   2.396   0.876   1.915 -0.6135  0.0769 -0.1882
   28TRP    HE3  456   2.480   0.924   1.963 -0.4357 -1.9664  1.6758
   28TRP    CD2  457   2.385   0.736   1.932 -0.0950 -0.0965  0.4905
   28TRP      C  458   2.855   0.608   2.066  1.4588 -0.2949  0.0994
   28TRP      O  459   2.904   0.701   2.130 -0.2123  1.0632 -0.2323
   29VAL      N  460   2.894   0.482   2.066 -0.5657 -0.0236  0.4100
   29VAL      H  461   2.837   0.417   2.015 -1.4132  1.1002 -0.1401
   29VAL     CA  462   3.015   0.428   2.131 -0.3051 -0.4884 -0.3159
   29VAL     HA  463   3.021   0.468   2.233 -0.9747 -1.4564  0.1149
   29VAL     CB  464   3.001   0.281   2.147 -0.0539 -0.0963 -0.2573
   29VAL     HB  465   2.993   0.230   2.051 -1.0632 -0.2283 -0.1181
   29VAL    CG1  466   3.110   0.218   2.230  0.6063 -0.9894  0.0419
   29VAL   HG11  467   3.115   0.258   2.332 -2.1155  0.0145 -0.1338
   29VAL   HG12  468   3.092   0.112   2.244  0.0600 -0.9600 -0.4281
   29VAL   HG13  469   3.205   0.238   2.181 -0.0649  0.9779 -0.5660
   29VAL    CG2  470   2.876   0.236   2.224 -0.5364 -0.1163 -0.0627
   29VAL   HG21  471   2.872   0.273   2.326 -2.4682 -1.6386  0.4722
   29VAL   HG22  472   2.789   0.268   2.167 -0.0780  1.0638 -0.1311
   29VAL   HG23  473   2.887   0.128   2.230 -1.7942 -0.2858 -0.4775
   29VAL      C  474   3.146   0.472   2.056  0.6035 -0.1859 -0.0941
   29VAL      O  475   3.241   0.524   2.112  0.6859 -0.4531 -0.0429
   30CY0      N  476   3.145   0.468   1.920  0.2621  0.4348 -0.2750
   30CY0      H  477   3.065   0.437   1.867  1.1419  0.3475 -1.5785
   30CY0     CA  478   3.259   0.514   1.838 -0.3869  0.1441  0.0210
   30CY0     HA  479   3.344   0.463   1.884 -2.1260 -1.9876  1.1147
   30CY0     CB  480   3.231   0.473   1.688 -0.3000 -0.5713 -0.9277
   30CY0    HB1  481   3.159   0.538   1.638  0.6944  0.1773 -1.4238
   30CY0    HB2  482   3.189   0.372   1.686  1.1924 -1.1993 -1.7188
   30CY0     SG  483   3.380   0.502   1.588 -0.3292 -0.0480  0.1193
   30CY0    HG1  484   3.372   0.502   1.455 -0.1812 -0.1820  0.1103
   30CY0    HG2  485   3.435   0.612   1.640 -0.5087  1.6433 -3.0084
   30CY0    HG3  486   3.470   0.406   1.608  0.3098  0.4132 -0.5102
   30CY0      C  487   3.285   0.664   1.848 -0.1303  0.1186  0.5584
   30CY0      O  488   3.396   0.707   1.875  0.2803  0.0999  0.5224
   31ALA      N  489   3.177   0.752   1.839  0.6323  0.5444  0.5175
   31ALA      H  490   3.090   0.713   1.808 -0.0062  2.4840 -0.2246
   31ALA     CA  491   3.186   0.902   1.851 -0.5417 -0.0223 -0.0321
   31ALA     HA  492   3.253   0.952   1.781 -1.5577  3.3770  1.2209
   31ALA     CB  493   3.047   0.960   1.832 -0.8212 -0.1116 -0.1218
   31ALA    HB1  494   2.967   0.912   1.888 -3.1297  0.5257 -2.6389
   31ALA    HB2  495   3.044   1.058   1.880 -1.1271 -0.8023  1.3153
   31ALA    HB3  496   3.024   0.952   1.726 -0.1465 -1.8701 -0.1681
   31ALA      C  497   3.245   0.942   1.982  0.5342  0.0705 -0.0487
   31ALA      O  498   3.343   1.016   1.994 -0.5124 -0.2457 -0.0054
   32ALA      N  499   3.195   0.874   2.089 -0.2227  1.0792  0.2883
   32ALA      H  500   3.123   0.805   2.076  1.0352 -0.9386  2.9991
   32ALA     CA  501   3.247   0.879   2.228  0.2626  0.6667  0.5262
   32ALA     HA  502   3.230   0.981   2.263 -0.8481  2.3278 -4.1778
   32ALA     CB  503   3.159   0.789   2.312  0.7953 -0.1050  0.3115
   32ALA    HB1  504   3.186   0.799   2.418  1.8836  2.6499 -0.1347
   32ALA    HB2  505   3.061   0.837   2.308 -0.1689 -2.0863 -0.8840
   32ALA    HB3  506   3.160   0.686   2.276  1.4533  0.4253 -1.2792
   32ALA      C  507   3.395   0.838   2.240  0.0478 -0.1351 -0.2530
   32ALA      O  508   3.476   0.912   2.297  0.2207  0.1562 -0.0008
   33LY3      N  509   3.434   0.721   2.188  0.0638 -0.2816 -0.5721
   33LY3      H  510   3.359   0.664   2.152 -0.7029  0.9413 -0.9860
   33LY3     CA  511   3.565   0.655   2.198  0.1618  0.3200 -0.3528
   33LY3     HA  512   3.571   0.613   2.298  1.5928 -2.9494 -1.6525
   33LY3     CB  513   3.572   0.529   2.106  0.3669  0.4742 -0.0357
   33LY3    HB1  514   3.532   0.545   2.006  0.8358  1.4853 -0.0692
   33LY3    HB2  515   3.508   0.453   2.150 -0.4374  1.7915  1.1262
   33LY3     CG  516   3.713   0.481   2.094  0.3311 -0.0172  0.5275
   33LY3    HG1  517   3.768   0.483   2.188 -0.5756 -2.7124  1.2001
   33LY3    HG2  518   3.754   0.547   2.017  0.3808 -1.0126 -0.3320
   33LY3     CD  519   3.724   0.344   2.024 -0.0734 -1.0334 -0.5366
   33LY3    HD1  520   3.637   0.343   1.959 -1.3763  1.0226  1.0087
   33LY3    HD2  521   3.708   0.268   2.101  1.4182 -1.3830 -0.5441
   33LY3     CE  522   3.853   0.325   1.949 -0.0181 -0.1254  0.2914
   33LY3    HE1  523   3.872   0.413   1.888  2.7398 -0.6633  0.2376
   33LY3    HE2  524   3.854   0.230   1.896 -0.4560  0.4960 -0.8739
   33LY3     NZ  525   3.967   0.322   2.050 -0.0300  0.0149  0.3939
   33LY3    HZ1  526   3.968   0.404   2.110  0.2415 -0.5348  1.1573
   33LY3    HZ2  527   3.945   0.248   2.115  0.8197 -0.5295  0.0885
   33LY3    HZ3  528   4.057   0.301   2.008  0.3447  0.7349  0.8164
   33LY3      C  529   3.681   0.753   2.154 -0.0860  0.0293 -1.0474
   33LY3      O  530   3.793   0.757   2.215  0.4220  0.1230 -0.3399
   34PHE      N  531   3.662   0.830   2.049  0.2995  0.0138 -0.3541
   34PHE      H  532   3.569   0.828   2.010  1.2006 -0.7140 -2.5935
   34PHE     CA  533   3.762   0.921   1.993  0.6549 -0.4678  0.1856
   34PHE     HA  534   3.864   0.896   2.020  0.3582 -1.5894  0.3369
   34PHE     CB  535   3.761   0.902   1.837 -0.7333  0.4855  0.4626
   34PHE    HB1  536   3.820   0.982   1.792 -0.8942 -0.8443 -2.3110
   34PHE    HB2  537   3.660   0.919   1.800 -0.2758 -0.4145 -1.3339
   34PHE     CG  538   3.800   0.761   1.777 -0.4650 -0.5659 -0.4328
   34PHE    CD1  539   3.933   0.737   1.747  0.8134  0.7095 -0.0762
   34PHE    HD1  540   4.001   0.819   1.763  1.0339  0.2256  1.6776
   34PHE    CE1  541   3.968   0.605   1.698  0.0481  0.0091  0.5538
   34PHE    HE1  542   4.070   0.581   1.672 -0.2709 -0.0461 -0.7017
   34PHE     CZ  543   3.867   0.514   1.662 -0.5115 -0.1301 -0.1755
   34PHE     HZ  544   3.885   0.415   1.624  0.5754  0.3173 -0.8820
   34PHE    CE2  545   3.738   0.542   1.699 -0.2171  1.0122  0.4538
   34PHE    HE2  546   3.668   0.461   1.686  2.2865 -1.7400  2.4406
   34PHE    CD2  547   3.705   0.661   1.757  0.2946  0.0784 -0.6208
   34PHE    HD2  548   3.600   0.682   1.774  0.4412 -1.1749  2.2706
   34PHE      C  549   3.741   1.067   2.024  0.0376  0.2168 -0.4009
   34PHE      O  550   3.834   1.129   2.064 -0.8067 -0.4724 -0.3841
   35GL4      N  551   3.620   1.122   2.006  0.7026 -0.4813 -0.1773
   35GL4      H  552   3.539   1.067   1.980 -1.9876  1.5787  3.0507
   35GL4     CA  553   3.600   1.267   2.001  0.2880  0.4480  0.6709
   35GL4     HA  554   3.698   1.312   1.992  1.8405 -2.7927 -0.0275
   35GL4     CB  555   3.513   1.300   1.877  0.1333  0.3846  0.2484
   35GL4    HB1  556   3.511   1.409   1.872 -0.6752  0.3975  0.7179
   35GL4    HB2  557   3.412   1.276   1.907  0.1800 -0.7051 -0.4112
   35GL4     CG  558   3.551   1.237   1.747  0.4532  0.4219  0.5664
   35GL4    HG1  559   3.483   1.286   1.677  2.7888  3.0869 -0.0174
   35GL4    HG2  560   3.532   1.130   1.739  0.1002  0.5293 -0.1164
   35GL4     CD  561   3.689   1.279   1.702  0.4463  0.0183 -0.3720
   35GL4    OE1  562   3.755   1.354   1.774 -0.3004  0.4629 -0.6103
   35GL4   HE11  563   3.709   1.377   1.855  1.7974  1.6812  0.3210
   35GL4   HE12  564   3.844   1.373   1.745  0.3619 -1.7062 -0.1728
   35GL4    OE2  565   3.745   1.221   1.604 -0.1033  0.3894 -0.3766
   35GL4   HE21  566   3.765   1.278   1.529  1.2995  0.0510 -0.2851
   35GL4   HE22  567   3.761   1.127   1.618 -1.1906  0.2096 -0.2360
   35GL4      C  568   3.557   1.324   2.136  0.9603 -0.7409 -0.6427
   35GL4      O  569   3.556   1.446   2.159 -0.0768  0.0710 -0.0434
   36SER      N  570   3.531   1.241   2.238  0.4171 -0.2578 -0.2274
   36SER      H  571   3.531   1.141   2.226 -1.2627 -0.3427  0.1861
   36SER     CA  572   3.519   1.274   2.384  0.0529 -0.2186  0.4673
   36SER     HA  573   3.540   1.380   2.397  1.8992 -0.2820 -1.3975
   36SER     CB  574   3.375   1.263   2.436  0.5137  0.6184 -0.0421
   36SER    HB1  575   3.304   1.326   2.384 -2.0534 -1.2557  1.0058
   36SER    HB2  576   3.379   1.294   2.541 -0.4758 -2.0618  0.8468
   36SER     OG  577   3.335   1.130   2.412  0.0517 -0.3825  0.2323
   36SER     HG  578   3.248   1.138   2.372  0.2620  0.9045  0.0116
   36SER      C  579   3.612   1.194   2.477  0.4070 -0.6466 -0.1232
   36SER      O  580   3.625   1.221   2.595  0.3533  0.1840 -0.2283
   37ASN      N  581   3.680   1.096   2.425  0.1826  0.1377 -0.7205
   37ASN      H  582   3.662   1.074   2.328 -1.8084 -1.5748 -0.0343
   37ASN     CA  583   3.748   0.990   2.499 -0.9725 -0.5467  0.3216
   37ASN     HA  584   3.773   0.911   2.428  0.4106 -0.6324  0.8733
   37ASN     CB  585   3.884   1.044   2.542 -0.4176 -1.1605  0.9060
   37ASN    HB1  586   3.930   0.989   2.624  2.3034  0.2612  0.4624
   37ASN    HB2  587   3.892   1.148   2.573  1.3152 -0.1067 -2.5452
   37ASN     CG  588   3.987   1.043   2.428  0.2349 -0.7606 -0.0479
   37ASN    OD1  589   4.057   0.946   2.408 -0.4154  0.6296  0.3943
   37ASN    ND2  590   4.005   1.150   2.354  0.2709  0.0063 -0.2684
   37ASN   HD21  591   3.951   1.235   2.358  0.0614  0.0239 -2.3165
   37ASN   HD22  592   4.062   1.135   2.272 -2.5934  0.2432 -2.4359
   37ASN      C  593   3.669   0.933   2.608  0.8806 -0.2866  0.1332
   37ASN      O  594   3.717   0.910   2.716 -0.7906  0.2979  0.2979
   38PHE      N  595   3.541   0.907   2.580 -0.0290 -0.0710  0.0423
   38PHE      H  596   3.514   0.921   2.484 -1.3107 -3.4262 -0.2390
   38PHE     CA  597   3.442   0.853   2.670 -0.5062  0.3632  0.0531
   38PHE     HA  598   3.353   0.856   2.607  0.4070  0.0330 -1.2862
   38PHE     CB  599   3.472   0.708   2.712 -0.3856 -0.6027 -0.3228
   38PHE    HB1  600   3.387   0.668   2.768 -0.1048 -0.2192  0.3935
   38PHE    HB2  601   3.553   0.706   2.785  0.7890 -1.0418 -1.5883
   38PHE     CG  602   3.506   0.601   2.612 -0.2222 -1.2004 -0.0253
   38PHE    CD1  603   3.633   0.555   2.597 -0.3653 -0.2307  0.0617
   38PHE    HD1  604   3.714   0.606   2.648  1.2277 -2.0281 -0.5574
   38PHE    CE1  605   3.667   0.443   2.515 -0.2898  0.5699 -1.0553
   38PHE    HE1  606   3.771   0.421   2.497 -0.6193  0.6487 -3.3958
   38PHE     CZ  607   3.559   0.389   2.440 -0.4223 -0.1932  0.3524
   38PHE     HZ  608   3.567   0.311   2.366 -0.2750 -1.1756  1.3759
   38PHE    CE2  609   3.423   0.430   2.459  0.2537  0.1497  0.0337
   38PHE    HE2  610   3.340   0.383   2.408  0.1857  0.8772 -0.5330
   38PHE    CD2  611   3.398   0.529   2.556 -0.3966 -0.4133  0.3514
   38PHE    HD2  612   3.297   0.555   2.585  0.2230 -0.4350  2.6846
   38PHE      C  613   3.405   0.944   2.795 -0.3818 -0.0215  0.1680
   38PHE      O  614   3.323   0.907   2.884 -0.3173  0.1540  1.1732
   39ASN      N  615   3.453   1.071   2.799 -0.2662  0.4070  0.2350
   39ASN      H  616   3.513   1.098   2.723 -1.8496  0.5879 -1.0181
   39ASN     CA  617   3.432   1.170   2.900  0.1162  0.2464 -0.2878
   39ASN     HA  618   3.448   1.124   2.998 -1.7493 -3.1470 -1.4239
   39ASN     CB  619   3.548   1.270   2.879 -0.5083  0.4893 -0.0102
   39ASN    HB1  620   3.518   1.316   2.785 -1.8528 -0.5985 -0.1596
   39ASN    HB2  621   3.647   1.224   2.888 -1.6888 -2.0962  0.7713
   39ASN     CG  622   3.555   1.372   2.988  0.7878  0.4622 -0.1059
   39ASN    OD1  623   3.492   1.355   3.087  0.2947 -0.1855 -0.2067
   39ASN    ND2  624   3.622   1.481   2.964  0.4250  0.4140 -0.1439
   39ASN   HD21  625   3.702   1.485   2.903 -0.1020  1.3647 -0.8139
   39ASN   HD22  626   3.620   1.554   3.033  0.2810 -0.6691  1.0300
   39ASN      C  627   3.290   1.240   2.888 -0.0652 -0.0496 -0.3350
   39ASN      O  628   3.262   1.303   2.785 -0.4640  0.7358  0.4595
   40THR      N  629   3.209   1.244   2.992 -0.2829 -0.7523  0.1188
   40THR      H  630   3.234   1.192   3.075  3.7480 -0.5664 -0.7786
   40THR     CA  631   3.093   1.327   2.995  0.1496  0.5043  0.2373
   40THR     HA  632   3.036   1.305   2.905  0.8914  1.5545 -0.5091
   40THR     CB  633   3.000   1.294   3.116  0.7705  0.1388 -0.0481
   40THR     HB  634   2.911   1.356   3.122  1.3850  1.0725 -0.3177
   40THR    CG2  635   2.953   1.149   3.128 -0.5977 -0.4947 -0.6732
   40THR   HG21  636   2.905   1.123   3.034  1.3544 -0.3009 -1.7871
   40THR   HG22  637   3.043   1.092   3.146  0.0953  1.1686  1.6469
   40THR   HG23  638   2.889   1.145   3.216  0.1028  1.5154 -0.0083
   40THR    OG1  639   3.066   1.329   3.236 -0.7173  0.4463  0.5360
   40THR    HG1  640   3.001   1.392   3.271 -2.3118 -0.5385 -0.5068
   40THR      C  641   3.108   1.484   2.973  0.0621  0.8027 -0.3848
   40THR      O  642   3.008   1.554   2.961  0.2186  0.1767 -0.2457
   41GLN      N  643   3.230   1.529   2.994  0.0412 -0.1603 -0.0414
   41GLN      H  644   3.299   1.461   3.023 -0.1527 -0.1611  0.4301
   41GLN     CA  645   3.266   1.674   3.012  0.4730  0.7743  0.3331
   41GLN     HA  646   3.168   1.719   3.022 -0.0475  0.0065 -1.0077
   41GLN     CB  647   3.346   1.688   3.144 -0.7404 -0.7116  0.8084
   41GLN    HB1  648   3.393   1.786   3.141  1.1111 -1.5991 -0.6602
   41GLN    HB2  649   3.425   1.613   3.151 -0.8145 -0.8939 -0.2281
   41GLN     CG  650   3.270   1.689   3.275 -0.1795 -0.0945  0.0577
   41GLN    HG1  651   3.323   1.633   3.352  0.4638  0.4026 -0.0159
   41GLN    HG2  652   3.175   1.640   3.257 -0.1275  0.2023 -1.1572
   41GLN     CD  653   3.233   1.823   3.324 -0.8303 -0.0258 -0.0151
   41GLN    OE1  654   3.322   1.904   3.363 -0.4101  0.6728  0.4261
   41GLN    NE2  655   3.103   1.852   3.323  0.2833  0.3121  0.0261
   41GLN   HE21  656   3.038   1.786   3.282  1.3184 -0.4397 -0.4280
   41GLN   HE22  657   3.072   1.941   3.358 -2.5328 -1.8815  3.9977
   41GLN      C  658   3.323   1.749   2.893 -0.0027 -0.4091  0.2202
   41GLN      O  659   3.354   1.869   2.907 -0.3028 -0.2178  0.4989
   42ALA      N  660   3.327   1.685   2.774 -0.7515  0.4528 -0.5678
   42ALA      H  661   3.287   1.592   2.773 -1.8482  0.8981 -0.0249
   42ALA     CA  662   3.376   1.740   2.648  0.0390  0.1103  0.0351
   42ALA     HA  663   3.472   1.787   2.673 -0.4271  0.2643  1.6908
   42ALA     CB  664   3.405   1.630   2.551  0.9556 -0.0521 -0.3842
   42ALA    HB1  665   3.493   1.574   2.584 -0.2086 -0.8926  1.4790
   42ALA    HB2  666   3.313   1.572   2.547  0.6796  0.4014 -0.6955
   42ALA    HB3  667   3.429   1.661   2.449 -2.2676 -1.2228 -1.6027
   42ALA      C  668   3.275   1.840   2.589  0.0969  0.0084 -0.6691
   42ALA      O  669   3.159   1.802   2.562 -0.3572  0.7664 -0.0018
   43THR      N  670   3.327   1.955   2.554  0.5600  0.5452  0.1417
   43THR      H  671   3.427   1.959   2.562  0.7546  1.0553 -2.0668
   43THR     CA  672   3.263   2.054   2.467  0.4408 -0.4820  0.2641
   43THR     HA  673   3.174   2.015   2.419 -1.3546  1.6811  1.5967
   43THR     CB  674   3.216   2.177   2.544 -0.1524 -0.1754  0.5453
   43THR     HB  675   3.136   2.151   2.614  1.4532  0.3994  2.6691
   43THR    CG2  676   3.319   2.252   2.622 -0.1712 -0.4713 -0.0087
   43THR   HG21  677   3.404   2.270   2.556 -1.1490 -2.2703 -1.9090
   43THR   HG22  678   3.294   2.351   2.659  0.3824  0.2372 -1.4381
   43THR   HG23  679   3.337   2.187   2.707 -2.5906 -1.0865  0.0923
   43THR    OG1  680   3.162   2.281   2.454 -0.1549 -0.4185 -0.0467
   43THR    HG1  681   3.082   2.244   2.415  0.1836 -0.4692 -0.7098
   43THR      C  682   3.370   2.086   2.357  0.4298  0.0040 -0.4465
   43THR      O  683   3.488   2.076   2.387 -0.0252 -0.1981 -0.0759
   44ASN      N  684   3.327   2.123   2.233 -0.1533 -0.1535 -0.0374
   44ASN      H  685   3.228   2.134   2.220 -0.0601 -0.2544 -0.9098
   44ASN     CA  686   3.405   2.181   2.117 -0.7540  0.4987  0.1097
   44ASN     HA  687   3.500   2.214   2.159 -1.3122  1.3455  0.7458
   44ASN     CB  688   3.435   2.072   2.013  0.2506 -0.3825 -0.0795
   44ASN    HB1  689   3.462   2.111   1.915 -2.1240  2.6258  0.2970
   44ASN    HB2  690   3.348   2.010   1.992  1.5155 -1.3947 -2.7666
   44ASN     CG  691   3.555   1.990   2.058 -0.8635  0.5190  0.2242
   44ASN    OD1  692   3.663   2.038   2.067 -0.1577 -0.4693  0.0792
   44ASN    ND2  693   3.532   1.870   2.107  0.0944  0.8086  0.0007
   44ASN   HD21  694   3.438   1.833   2.106 -0.2294  1.5987 -1.7634
   44ASN   HD22  695   3.619   1.830   2.140  0.2600 -2.1361 -3.3649
   44ASN      C  696   3.336   2.294   2.055  0.8116 -0.4657  0.5808
   44ASN      O  697   3.219   2.267   2.021  0.3091 -0.1205 -0.1635
   45ARG      N  698   3.390   2.421   2.053  0.1394 -0.1489  1.0753
   45ARG      H  699   3.487   2.423   2.081  0.2052  1.9804  0.8349
   45ARG     CA  700   3.331   2.535   1.979 -0.3059 -0.8138 -0.0454
   45ARG     HA  701   3.223   2.540   1.982 -0.2587  0.8584 -0.0797
   45ARG     CB  702   3.381   2.668   2.039 -0.5106 -0.3618  0.0117
   45ARG    HB1  703   3.361   2.747   1.966 -0.9169 -0.0946  0.3992
   45ARG    HB2  704   3.489   2.672   2.047 -0.3488 -1.1587 -1.4515
   45ARG     CG  705   3.309   2.704   2.175  0.0948  0.6344  0.5192
   45ARG    HG1  706   3.311   2.610   2.230  0.2536 -0.4096 -1.1988
   45ARG    HG2  707   3.205   2.734   2.160  0.0642 -0.4144 -1.8766
   45ARG     CD  708   3.382   2.812   2.257  0.3450  0.3690 -0.5311
   45ARG    HD1  709   3.358   2.912   2.220  0.5610  1.3398  1.8124
   45ARG    HD2  710   3.488   2.786   2.253  0.7581  1.3592  2.0927
   45ARG     NE  711   3.325   2.813   2.396 -0.3749  0.1726 -0.2721
   45ARG     HE  712   3.320   2.719   2.435 -0.4319  0.2355 -0.1265
   45ARG     CZ  713   3.297   2.914   2.470 -0.0540 -0.0556 -0.5043
   45ARG    NH1  714   3.293   3.035   2.428 -0.6656  0.1792 -0.1654
   45ARG   HH11  715   3.272   3.060   2.332  0.6971 -0.2165 -0.5885
   45ARG   HH12  716   3.255   3.096   2.498  0.4119 -0.2008  0.7770
   45ARG    NH2  717   3.267   2.894   2.598 -0.4307  0.3401 -0.8852
   45ARG   HH21  718   3.281   2.799   2.631 -1.5020  0.2452 -0.6680
   45ARG   HH22  719   3.230   2.959   2.666 -1.0791 -1.5344  0.6556
   45ARG      C  720   3.365   2.538   1.827 -0.7191 -0.5301  0.1427
   45ARG      O  721   3.487   2.535   1.794 -0.2939 -0.3264  1.4830
   46ASN      N  722   3.261   2.529   1.745 -0.1346 -0.0593  0.6881
   46ASN      H  723   3.171   2.537   1.790 -0.0712  0.8501  0.6769
   46ASN     CA  724   3.264   2.516   1.603  0.0673  0.6078 -0.3608
   46ASN     HA  725   3.357   2.464   1.582 -0.4319 -0.9289  1.0609
   46ASN     CB  726   3.142   2.439   1.543 -0.2181  0.0498 -0.0797
   46ASN    HB1  727   3.137   2.432   1.434  0.4350 -0.7411 -0.0706
   46ASN    HB2  728   3.051   2.495   1.565 -1.0605 -1.2596 -0.1006
   46ASN     CG  729   3.135   2.296   1.594 -0.3795  0.1520 -0.3804
   46ASN    OD1  730   3.239   2.233   1.618 -0.7250 -0.2397 -0.0013
   46ASN    ND2  731   3.020   2.252   1.625 -0.2996  0.0177  0.4645
   46ASN   HD21  732   2.940   2.314   1.624 -0.0609  0.3942 -1.9138
   46ASN   HD22  733   3.010   2.167   1.679  0.4451  0.4836  1.3555
   46ASN      C  734   3.271   2.649   1.534  0.5640  1.2429 -0.1913
   46ASN      O  735   3.198   2.740   1.568  0.3089 -0.1395  0.3630
   47THR      N  736   3.365   2.662   1.438 -0.4938 -0.1504  0.4052
   47THR      H  737   3.407   2.577   1.406  0.4830 -0.5884  2.6043
   47THR     CA  738   3.404   2.787   1.363  0.2239 -1.2815  0.0222
   47THR     HA  739   3.452   2.858   1.431  0.0886  0.9159 -2.0173
   47THR     CB  740   3.516   2.754   1.264  0.1771  0.1312  0.1459
   47THR     HB  741   3.545   2.846   1.213 -0.8219 -0.0459 -0.7627
   47THR    CG2  742   3.644   2.673   1.297  0.5051  0.2532 -0.9081
   47THR   HG21  743   3.698   2.733   1.370 -0.5221 -0.6635  0.6717
   47THR   HG22  744   3.621   2.574   1.336  2.4494 -0.2055 -0.8633
   47THR   HG23  745   3.708   2.666   1.209 -0.6201  0.4291 -1.7744
   47THR    OG1  746   3.451   2.686   1.154  0.2439 -0.0211  0.1384
   47THR    HG1  747   3.477   2.595   1.171 -0.0458 -0.1066  0.1311
   47THR      C  748   3.288   2.869   1.291  0.6678  0.5362 -0.8588
   47THR      O  749   3.315   2.982   1.258 -0.0878  0.1206  0.3289
   48AS4      N  750   3.165   2.815   1.289 -0.4070 -0.0930 -0.0682
   48AS4      H  751   3.160   2.720   1.324 -0.0772 -0.9385 -2.1210
   48AS4     CA  752   3.036   2.884   1.251 -1.0051  0.7519  1.2359
   48AS4     HA  753   3.054   2.966   1.182  2.5900 -0.4545  0.5298
   48AS4     CB  754   2.951   2.775   1.178  1.0290  0.0282  0.5696
   48AS4    HB1  755   3.016   2.741   1.097  0.0691  0.4146 -0.3827
   48AS4    HB2  756   2.860   2.819   1.136  0.3640 -0.5858  1.3237
   48AS4     CG  757   2.906   2.656   1.260  0.3281 -0.7041 -0.0935
   48AS4    OD1  758   2.933   2.642   1.384  0.6113  0.4344 -0.3723
   48AS4   HD11  759   3.011   2.587   1.401 -0.7362 -1.4103  0.1439
   48AS4   HD12  760   2.873   2.694   1.438  0.8191  2.6854 -2.1634
   48AS4    OD2  761   2.831   2.575   1.198  0.5551  0.1735 -0.1883
   48AS4   HD21  762   2.864   2.561   1.109  1.1013  0.8334 -0.0956
   48AS4   HD22  763   2.778   2.513   1.249 -1.7310  1.9829 -0.1905
   48AS4      C  764   2.962   2.948   1.370  0.3691 -0.6019  0.7538
   48AS4      O  765   2.848   3.007   1.352 -0.8675 -0.1038  0.6976
   49GLY      N  766   3.018   2.938   1.490  0.6566 -0.0234  0.1407
   49GLY      H  767   3.109   2.896   1.500  0.7434  0.1059 -0.0708
   49GLY     CA  768   2.942   2.984   1.606 -0.0025  0.0879 -0.2381
   49GLY    HA1  769   2.888   3.072   1.572  0.6194 -0.3007 -2.3485
   49GLY    HA2  770   3.013   3.027   1.677  0.1077  0.6757 -0.6948
   49GLY      C  771   2.851   2.887   1.679 -0.1630  0.2835 -0.3245
   49GLY      O  772   2.795   2.922   1.786  0.2488  0.1345  0.4702
   50SER      N  773   2.843   2.770   1.627  0.3917  0.0905 -0.1440
   50SER      H  774   2.893   2.750   1.542 -1.4222 -0.0112 -1.2388
   50SER     CA  775   2.782   2.657   1.701  0.5921  0.8567 -1.1318
   50SER     HA  776   2.704   2.703   1.762 -0.6419 -1.5627 -0.7339
   50SER     CB  777   2.715   2.555   1.615  0.5704 -0.7129 -0.3365
   50SER    HB1  778   2.653   2.591   1.533  1.2055  0.4000 -0.3454
   50SER    HB2  779   2.657   2.487   1.678 -0.1224  1.9447  2.0680
   50SER     OG  780   2.815   2.475   1.558 -0.4980  0.3593  0.0267
   50SER     HG  781   2.863   2.526   1.493  0.6895 -0.1471  0.4907
   50SER      C  782   2.879   2.587   1.798  0.2408 -0.6925  1.0339
   50SER      O  783   2.995   2.623   1.803  0.0002  0.1321  0.6024
   51THR      N  784   2.833   2.485   1.863 -0.2377  0.6535 -0.1587
   51THR      H  785   2.734   2.464   1.859 -0.4072  1.1499  0.9718
   51THR     CA  786   2.914   2.422   1.970  0.4521 -0.1611 -0.0135
   51THR     HA  787   3.018   2.423   1.939  0.5991  1.2109  0.4938
   51THR     CB  788   2.902   2.488   2.109  0.2627  0.1985 -0.5764
   51THR     HB  789   2.797   2.481   2.135  0.1061  0.2666 -1.1765
   51THR    CG2  790   2.994   2.426   2.212  0.8004  0.9685 -0.1277
   51THR   HG21  791   2.979   2.473   2.309  2.5342  0.5324  0.3857
   51THR   HG22  792   2.958   2.323   2.225  1.7253  0.6048 -0.3601
   51THR   HG23  793   3.099   2.431   2.183 -0.0253 -0.5296 -4.1495
   51THR    OG1  794   2.949   2.619   2.097 -0.1458 -0.7000 -0.4956
   51THR    HG1  795   2.884   2.678   2.058 -2.4782 -0.9562  2.5817
   51THR      C  796   2.862   2.275   1.987 -0.2511 -0.3346 -0.1808
   51THR      O  797   2.745   2.241   1.964 -0.1991 -0.2240  0.0457
   52AS4      N  798   2.951   2.180   2.018  0.2351 -0.5185 -0.3997
   52AS4      H  799   3.047   2.205   2.039 -0.5834  0.7752  2.1775
   52AS4     CA  800   2.925   2.046   2.062 -0.1090 -0.0521  0.1945
   52AS4     HA  801   2.829   2.014   2.020  0.4386 -0.2140 -0.9710
   52AS4     CB  802   3.020   1.960   1.989 -0.4904  0.3595 -0.1955
   52AS4    HB1  803   3.002   1.857   2.022 -0.6984 -0.2311 -2.0479
   52AS4    HB2  804   3.116   1.986   2.033 -1.6567  1.8335  1.6805
   52AS4     CG  805   3.011   1.961   1.835 -0.2417 -0.3277  0.0676
   52AS4    OD1  806   3.090   1.894   1.759 -1.0715 -0.0761  0.4743
   52AS4   HD11  807   3.170   1.940   1.734 -0.0446 -1.7269  0.6026
   52AS4   HD12  808   3.083   1.800   1.778 -0.3843 -0.3178 -0.4002
   52AS4    OD2  809   2.922   2.027   1.777  0.4821  0.1368  0.5827
   52AS4   HD21  810   2.916   2.115   1.815 -0.0083  0.5854 -0.4784
   52AS4   HD22  811   2.893   1.980   1.699  2.1100  0.3887 -0.2052
   52AS4      C  812   2.929   2.027   2.217  0.2250 -0.0242 -0.4636
   52AS4      O  813   3.005   2.093   2.291  0.4316 -0.1098 -0.0863
   53TY1      N  814   2.859   1.925   2.270  0.1780  0.3442  0.3456
   53TY1      H  815   2.806   1.862   2.211 -0.0545  0.9693 -0.1250
   53TY1     CA  816   2.840   1.912   2.417  0.0643  0.7651 -0.4228
   53TY1     HA  817   2.923   1.956   2.472  0.8823  0.4469 -1.3679
   53TY1     CB  818   2.719   1.994   2.466 -0.4313  0.4154 -0.3005
   53TY1    HB1  819   2.711   1.971   2.572 -1.2372 -0.6123 -0.5710
   53TY1    HB2  820   2.632   1.954   2.415 -1.2888 -0.1492  1.5353
   53TY1     CG  821   2.732   2.146   2.442  0.2403 -0.2512 -0.0324
   53TY1    CD1  822   2.795   2.232   2.533  0.2999  0.6392  0.3318
   53TY1    HD1  823   2.834   2.185   2.622 -0.6433 -1.9087 -0.5164
   53TY1    CE1  824   2.794   2.370   2.523 -0.7513 -0.1577  0.3211
   53TY1    HE1  825   2.845   2.429   2.598 -3.2920  2.2358  0.2949
   53TY1     CZ  826   2.725   2.429   2.415 -0.2754 -0.2597  0.7007
   53TY1     OH  827   2.732   2.562   2.393 -0.5449  0.0225  0.7348
   53TY1    HH1  828   2.785   2.620   2.448 -0.1967 -0.2712  0.7161
   53TY1    HH2  829   2.662   2.585   2.331 -0.2899 -0.9408  0.0739
   53TY1    CE2  830   2.655   2.354   2.320 -0.5830  0.2184 -0.5626
   53TY1    HE2  831   2.605   2.396   2.234 -0.5216 -0.0727 -0.7401
   53TY1    CD2  832   2.660   2.209   2.336 -0.0301 -0.3656  0.1458
   53TY1    HD2  833   2.622   2.143   2.261  3.5355  0.9810 -3.1933
   53TY1      C  834   2.816   1.760   2.452 -0.6686 -0.7838  0.1765
   53TY1      O  835   2.725   1.701   2.409  0.5825 -0.5244 -0.2853
   54GLY      N  836   2.901   1.713   2.545  0.2779 -0.9509 -0.2307
   54GLY      H  837   2.977   1.774   2.570 -2.4652  2.5247  0.4078
   54GLY     CA  838   2.900   1.588   2.625 -0.6536 -0.8404  0.1479
   54GLY    HA1  839   2.797   1.557   2.644 -0.3509 -2.3368 -0.5409
   54GLY    HA2  840   2.951   1.612   2.718 -1.3172 -1.2639  0.6305
   54GLY      C  841   2.964   1.470   2.552 -0.1536 -0.2850  0.2873
   54GLY      O  842   3.046   1.496   2.459 -0.2214 -0.2695 -0.3134
   55ILE      N  843   2.947   1.356   2.605  0.0173  0.4058 -0.0531
   55ILE      H  844   2.877   1.353   2.678 -0.9357  0.2373 -0.9351
   55ILE     CA  845   3.011   1.230   2.567  0.4473  0.7797  0.3395
   55ILE     HA  846   3.117   1.254   2.570  0.0444  2.7493  0.0054
   55ILE     CB  847   2.974   1.126   2.666  0.6534  0.6616 -0.2150
   55ILE     HB  848   3.007   1.162   2.763 -1.5127  5.7000 -1.0263
   55ILE    CG2  849   2.820   1.105   2.663  0.3545  0.2613  0.2801
   55ILE   HG21  850   2.785   1.103   2.560 -0.7521 -1.7565  0.6326
   55ILE   HG22  851   2.796   1.006   2.704  1.4622  0.3526  1.2131
   55ILE   HG23  852   2.768   1.180   2.723  0.2115  0.1229  0.3301
   55ILE    CG1  853   3.045   0.998   2.621 -0.4655  0.1013 -0.5565
   55ILE   HG11  854   3.147   1.025   2.594 -0.8291  0.2383 -1.8557
   55ILE   HG12  855   3.011   0.945   2.532 -0.0798  2.4986 -2.2450
   55ILE     CD  856   3.065   0.900   2.744  0.6342 -0.0129  0.5492
   55ILE    HD1  857   3.100   0.949   2.834 -0.8316 -0.2275  1.2603
   55ILE    HD2  858   2.972   0.850   2.774  0.9377 -1.7218 -1.1329
   55ILE    HD3  859   3.125   0.819   2.703 -0.8853 -2.2953  2.5151
   55ILE      C  860   2.985   1.198   2.415  0.3810 -0.5571 -0.0387
   55ILE      O  861   3.078   1.148   2.346  0.1407  0.2238 -0.0180
   56LEU      N  862   2.868   1.233   2.358  0.4591 -0.1814 -0.0580
   56LEU      H  863   2.802   1.289   2.411 -0.0570 -0.1856 -0.6958
   56LEU     CA  864   2.830   1.215   2.219  0.0374  0.6051  0.0352
   56LEU     HA  865   2.896   1.141   2.174  0.2979  0.9203 -0.1049
   56LEU     CB  866   2.683   1.176   2.214  0.1172  0.0912 -0.0130
   56LEU    HB1  867   2.658   1.160   2.110 -1.6364  1.1715  0.1994
   56LEU    HB2  868   2.627   1.263   2.249  0.0585  1.7623 -3.8080
   56LEU     CG  869   2.634   1.059   2.307  0.8136 -0.2030  0.6544
   56LEU     HG  870   2.634   1.092   2.411 -1.2507  0.2627  0.5509
   56LEU    CD1  871   2.485   1.019   2.262 -0.6912  0.5155 -0.5292
   56LEU   HD11  872   2.415   1.099   2.288 -1.3522 -0.4667  0.8183
   56LEU   HD12  873   2.496   0.999   2.155 -1.7657  0.9221 -0.7288
   56LEU   HD13  874   2.452   0.926   2.309  2.2333 -0.5100 -0.3015
   56LEU    CD2  875   2.720   0.932   2.283 -0.0655  0.5401  0.1184
   56LEU   HD21  876   2.655   0.852   2.317 -2.0402  1.9742 -0.1073
   56LEU   HD22  877   2.741   0.916   2.178 -3.3669  2.7393 -1.0061
   56LEU   HD23  878   2.809   0.943   2.346  1.6015  1.4008 -2.2383
   56LEU      C  879   2.864   1.339   2.133 -0.4887  0.4383 -0.4420
   56LEU      O  880   2.835   1.333   2.012  0.2105 -0.4286  0.0619
   57GLN      N  881   2.920   1.444   2.194  0.5690  0.2006 -0.3947
   57GLN      H  882   2.932   1.444   2.294 -1.8397 -0.6122 -0.0496
   57GLN     CA  883   2.943   1.571   2.122 -0.1649 -0.0309 -0.3125
   57GLN     HA  884   2.962   1.642   2.202  0.7796 -1.4785  0.7858
   57GLN     CB  885   3.071   1.556   2.037  0.2825 -0.4725 -0.0266
   57GLN    HB1  886   3.098   1.645   1.980  1.0737 -0.4930  0.2960
   57GLN    HB2  887   3.058   1.477   1.964 -1.4571 -1.1662  0.9752
   57GLN     CG  888   3.196   1.535   2.123 -0.4142  0.0922  0.7460
   57GLN    HG1  889   3.279   1.507   2.058 -1.7061  1.1980 -1.4847
   57GLN    HG2  890   3.185   1.464   2.206 -0.6254 -0.0434  0.6042
   57GLN     CD  891   3.229   1.666   2.192 -0.3642  0.6671 -0.1525
   57GLN    OE1  892   3.286   1.761   2.129  0.5774  0.5480  0.2755
   57GLN    NE2  893   3.196   1.675   2.321 -0.4773 -0.1860  0.3127
   57GLN   HE21  894   3.164   1.591   2.367 -2.2344 -0.3451 -1.0647
   57GLN   HE22  895   3.188   1.761   2.375 -1.6838 -1.7252  2.7718
   57GLN      C  896   2.824   1.630   2.051 -0.5267 -0.3554 -0.6793
   57GLN      O  897   2.842   1.685   1.947 -0.2133 -0.0735 -0.3249
   58ILE      N  898   2.702   1.629   2.110 -0.2175  0.0130  0.2122
   58ILE      H  899   2.699   1.601   2.207 -0.4672 -0.7132  0.0022
   58ILE     CA  900   2.577   1.663   2.041  0.4441 -0.6303 -0.5057
   58ILE     HA  901   2.564   1.603   1.951 -1.2916  0.4348 -1.0166
   58ILE     CB  902   2.460   1.632   2.135  0.1266 -0.2217 -0.4552
   58ILE     HB  903   2.486   1.659   2.237 -2.2629  0.6144  0.0024
   58ILE    CG2  904   2.330   1.699   2.097 -0.0450 -0.4627 -0.6842
   58ILE   HG21  905   2.293   1.658   2.003 -0.8734 -0.7168 -0.2508
   58ILE   HG22  906   2.256   1.683   2.175 -1.8526  1.3038 -1.9184
   58ILE   HG23  907   2.349   1.806   2.104  3.4214 -1.0432  0.8395
   58ILE    CG1  908   2.451   1.475   2.135  0.6306  0.5479  0.4470
   58ILE   HG11  909   2.546   1.423   2.143  1.3370  0.8994 -3.7032
   58ILE   HG12  910   2.408   1.452   2.038 -1.1520 -0.0190  1.3237
   58ILE     CD  911   2.355   1.400   2.232  0.1631 -0.2195  0.8941
   58ILE    HD1  912   2.254   1.424   2.199  0.5210 -0.8172 -0.7290
   58ILE    HD2  913   2.354   1.291   2.233 -2.2667 -0.2667 -0.2808
   58ILE    HD3  914   2.363   1.452   2.327  0.3099  1.8871 -0.2231
   58ILE      C  915   2.592   1.811   1.997 -0.7067  0.5082  0.0163
   58ILE      O  916   2.633   1.893   2.081 -0.0947  0.4096  0.1164
   59ASN      N  917   2.556   1.842   1.869  0.1632 -0.2713 -0.4169
   59ASN      H  918   2.534   1.773   1.799 -2.0026  1.0168 -1.0920
   59ASN     CA  919   2.566   1.977   1.822  0.3386  0.2111  0.4279
   59ASN     HA  920   2.646   2.020   1.883  1.5354 -2.7522  1.1326
   59ASN     CB  921   2.595   1.955   1.672  0.4446 -0.4498 -0.1475
   59ASN    HB1  922   2.512   1.898   1.630 -0.1633 -0.0878  0.5366
   59ASN    HB2  923   2.687   1.898   1.665  1.0154  0.3034  0.8077
   59ASN     CG  924   2.602   2.091   1.616  0.5604 -0.2745  0.0185
   59ASN    OD1  925   2.511   2.145   1.562 -0.4964 -0.3655  0.3141
   59ASN    ND2  926   2.713   2.160   1.633  0.8380  0.0729  0.0274
   59ASN   HD21  927   2.784   2.121   1.693 -1.3467 -0.2226  2.6117
   59ASN   HD22  928   2.723   2.251   1.589 -3.8594  0.4427 -0.7144
   59ASN      C  929   2.443   2.062   1.845 -0.4765  0.0778 -0.5001
   59ASN      O  930   2.330   2.016   1.832  0.2700 -0.1668  0.0955
   60SER      N  931   2.464   2.193   1.873 -0.2994  0.9979  0.1675
   60SER      H  932   2.562   2.218   1.866 -0.3265  0.6892 -2.4889
   60SER     CA  933   2.365   2.290   1.912 -0.3746 -0.1979 -0.6656
   60SER     HA  934   2.283   2.245   1.969 -0.5515 -0.0386 -0.7915
   60SER     CB  935   2.438   2.391   1.998 -0.1553 -0.1707 -0.1141
   60SER    HB1  936   2.500   2.326   2.061 -0.5242 -0.6998 -0.2884
   60SER    HB2  937   2.369   2.436   2.069  0.7773  0.8442  0.1774
   60SER     OG  938   2.517   2.478   1.927 -0.4375  0.0128 -0.6287
   60SER     HG  939   2.479   2.566   1.917 -0.8241 -0.1745 -0.8223
   60SER      C  940   2.290   2.361   1.800  0.2039  0.6667 -0.4253
   60SER      O  941   2.205   2.445   1.836 -0.3224 -0.0063 -0.5419
   61ARG      N  942   2.306   2.330   1.671 -0.1373 -0.1067 -0.3668
   61ARG      H  943   2.377   2.263   1.647  0.4118  0.4762 -0.3750
   61ARG     CA  944   2.224   2.391   1.561 -0.5888 -0.6896  0.4112
   61ARG     HA  945   2.220   2.497   1.586 -0.2834 -0.8193  1.0338
   61ARG     CB  946   2.291   2.376   1.425 -0.2828  0.0730 -0.5243
   61ARG    HB1  947   2.235   2.429   1.349  1.7006  0.2269 -1.9398
   61ARG    HB2  948   2.291   2.270   1.398  3.5074 -0.6981  1.7567
   61ARG     CG  949   2.438   2.417   1.416  0.2109  0.6410  0.0230
   61ARG    HG1  950   2.498   2.389   1.503  0.8516  1.5406 -0.1114
   61ARG    HG2  951   2.438   2.526   1.412  0.1135  0.6132 -0.8462
   61ARG     CD  952   2.501   2.368   1.288  0.2753 -0.1147 -0.2479
   61ARG    HD1  953   2.458   2.411   1.198  0.2997 -0.4457 -0.4185
   61ARG    HD2  954   2.488   2.261   1.275  1.5242 -0.3184  0.0546
   61ARG     NE  955   2.641   2.389   1.288 -0.3470 -0.3836 -0.1915
   61ARG     HE  956   2.680   2.481   1.273 -1.9736  0.5688  1.1694
   61ARG     CZ  957   2.728   2.291   1.297 -0.3140 -0.3844  0.2741
   61ARG    NH1  958   2.707   2.167   1.327 -0.0888  0.4502 -0.1700
   61ARG   HH11  959   2.618   2.146   1.369 -0.1723  1.7930  0.3838
   61ARG   HH12  960   2.787   2.108   1.347  0.5568  0.3539 -2.7190
   61ARG    NH2  961   2.854   2.319   1.277  0.0891 -0.0076  0.6990
   61ARG   HH21  962   2.875   2.415   1.253 -0.1416 -0.4539 -1.4661
   61ARG   HH22  963   2.930   2.252   1.285  1.7986  1.6863 -0.4844
   61ARG      C  964   2.086   2.337   1.564  0.0663 -0.8136  0.6841
   61ARG      O  965   1.999   2.418   1.530 -0.0190 -0.3422 -0.4934
   62TRP      N  966   2.063   2.211   1.604 -0.0776  0.1773  0.3384
   62TRP      H  967   2.144   2.153   1.621 -0.1401  0.2650  0.9672
   62TRP     CA  968   1.927   2.159   1.595  0.5201  0.3989 -0.5495
   62TRP     HA  969   1.855   2.234   1.561 -0.6524 -0.1423  0.6643
   62TRP     CB  970   1.931   2.051   1.485 -0.8481  0.2225 -0.4869
   62TRP    HB1  971   1.831   2.009   1.470 -0.6918  0.7453 -3.4266
   62TRP    HB2  972   1.985   1.965   1.525  0.1650  1.4018  0.7632
   62TRP     CG  973   1.980   2.101   1.349  0.2520 -0.5300 -0.2601
   62TRP    CD1  974   1.908   2.168   1.253  0.0230 -0.0496 -0.6497
   62TRP    HD1  975   1.803   2.194   1.258 -0.2343 -1.2698  2.8068
   62TRP    NE1  976   1.988   2.191   1.146 -0.0033  0.0831 -0.6352
   62TRP    HE1  977   1.954   2.241   1.065 -2.3043 -1.0576 -0.4503
   62TRP    CE2  978   2.116   2.150   1.165  0.2508 -0.6732 -0.2550
   62TRP    CZ2  979   2.231   2.147   1.085  0.7502  0.1305  0.2463
   62TRP    HZ2  980   2.226   2.209   0.997  0.1207  0.1932  0.3216
   62TRP    CH2  981   2.341   2.070   1.121 -0.4258  0.3320 -0.3611
   62TRP    HH2  982   2.427   2.074   1.055 -1.6699  0.3704 -2.0344
   62TRP    CZ3  983   2.352   2.016   1.252 -0.2053 -0.1348  0.9988
   62TRP    HZ3  984   2.441   1.961   1.277  0.8698  0.9535 -0.2973
   62TRP    CE3  985   2.236   2.016   1.331 -1.4363 -0.1675 -0.3460
   62TRP    HE3  986   2.236   1.957   1.421 -0.3321 -0.5116 -0.5644
   62TRP    CD2  987   2.114   2.083   1.292  0.0227  0.2046 -0.2318
   62TRP      C  988   1.878   2.100   1.733 -0.2896  0.2757 -0.8199
   62TRP      O  989   1.762   2.116   1.757  0.6549 -0.1114 -0.0727
   63TRP      N  990   1.957   2.026   1.815 -0.0343 -0.2487 -0.3722
   63TRP      H  991   2.054   2.008   1.793  0.5409 -0.4905  2.0862
   63TRP     CA  992   1.903   1.937   1.923  0.2930 -0.6418  0.1019
   63TRP     HA  993   1.804   1.905   1.893  0.5190 -0.4484 -0.8737
   63TRP     CB  994   1.977   1.807   1.924 -0.4202 -0.0717 -0.2975
   63TRP    HB1  995   1.919   1.731   1.976 -0.5102 -1.0061 -1.7050
   63TRP    HB2  996   2.069   1.834   1.975  1.5742 -2.0495 -2.6035
   63TRP     CG  997   2.007   1.752   1.790  0.5427 -0.4320  0.1115
   63TRP    CD1  998   2.125   1.739   1.732 -0.4259 -0.7259  0.6607
   63TRP    HD1  999   2.217   1.767   1.781  1.4400  1.2577 -3.5318
   63TRP    NE1 1000   2.116   1.679   1.597 -0.1257  0.0808 -0.2588
   63TRP    HE1 1001   2.186   1.642   1.535 -1.9843 -2.1801 -1.1687
   63TRP    CE2 1002   1.984   1.661   1.565 -0.2992 -0.2100  0.1665
   63TRP    CZ2 1003   1.929   1.618   1.443  0.0573 -0.0258  0.0474
   63TRP    HZ2 1004   1.994   1.601   1.359  0.3306 -0.7423  0.3997
   63TRP    CH2 1005   1.791   1.599   1.443  0.5035  0.0050  0.2112
   63TRP    HH2 1006   1.742   1.549   1.361  0.2007 -1.0326  1.0084
   63TRP    CZ3 1007   1.708   1.634   1.554  0.2514 -0.1163 -0.1548
   63TRP    HZ3 1008   1.602   1.621   1.567 -0.0742  1.6208 -0.8575
   63TRP    CE3 1009   1.775   1.692   1.667  0.1481  0.3143  0.6513
   63TRP    HE3 1010   1.721   1.724   1.755 -0.2334  0.5518  0.3322
   63TRP    CD2 1011   1.913   1.708   1.677  0.2072 -0.2622 -0.1109
   63TRP      C 1012   1.880   2.003   2.058 -0.3534  0.4587 -0.1264
   63TRP      O 1013   1.799   1.954   2.139 -0.7111 -0.4705 -0.3314
   64CY2      N 1014   1.967   2.104   2.093 -0.5162  0.1138  0.8379
   64CY2      H 1015   2.038   2.133   2.028  1.4208 -2.0616  1.8531
   64CY2     CA 1016   1.970   2.156   2.228  0.3933  0.5277  1.0216
   64CY2     HA 1017   1.881   2.120   2.281 -0.0456 -0.0938 -0.1113
   64CY2     CB 1018   2.091   2.111   2.310 -1.3027  0.3368 -0.0328
   64CY2    HB1 1019   2.111   2.004   2.314  1.4337  0.7850  0.2143
   64CY2    HB2 1020   2.082   2.143   2.413  0.5234 -0.6643  0.4945
   64CY2     SG 1021   2.245   2.187   2.245 -0.2656  0.1989 -0.0483
   64CY2    HG1 1022   2.260   2.161   2.115 -2.5565 -1.4992 -0.0332
   64CY2    HG2 1023   2.249   2.320   2.260  0.7019  0.0708  0.9803
   64CY2    HG3 1024   2.341   2.148   2.330  0.5803 -0.6107 -1.3340
   64CY2      C 1025   1.949   2.305   2.232 -0.7937  0.1015 -0.9553
   64CY2      O 1026   1.975   2.373   2.132  0.1835 -0.2059  0.0962
   65ASN      N 1027   1.916   2.364   2.352 -0.1300 -0.2865  0.3592
   65ASN      H 1028   1.890   2.307   2.431 -0.3213  0.0145  0.5125
   65ASN     CA 1029   1.943   2.504   2.373  0.3623 -0.2881  0.0672
   65ASN     HA 1030   1.940   2.564   2.282  2.2565  2.2085  1.5121
   65ASN     CB 1031   1.842   2.564   2.474  0.3024 -0.4240 -0.2652
   65ASN    HB1 1032   1.845   2.508   2.567  2.5290  1.5123  0.9435
   65ASN    HB2 1033   1.739   2.553   2.437 -0.1672  1.5874  0.3305
   65ASN     CG 1034   1.864   2.714   2.508  0.1926  0.0159  0.4725
   65ASN    OD1 1035   1.930   2.750   2.603 -0.1782  0.3677  0.4462
   65ASN    ND2 1036   1.800   2.802   2.442  0.3348 -0.8493 -0.7287
   65ASN   HD21 1037   1.727   2.779   2.376 -0.6599  1.4380 -0.5148
   65ASN   HD22 1038   1.803   2.896   2.478 -0.3407 -1.0064 -0.2434
   65ASN      C 1039   2.088   2.518   2.426  0.2047  0.8075  0.2403
   65ASN      O 1040   2.132   2.430   2.506  0.2791 -0.2800 -0.0523
   66AS4      N 1041   2.156   2.626   2.400  0.4263 -0.2957 -0.0767
   66AS4      H 1042   2.113   2.694   2.338  0.8783 -0.1809 -0.2727
   66AS4     CA 1043   2.283   2.662   2.456  0.1095  0.1017 -0.0858
   66AS4     HA 1044   2.295   2.602   2.547  0.9858  1.0759  0.4693
   66AS4     CB 1045   2.391   2.605   2.359 -0.6850  0.0320  0.0827
   66AS4    HB1 1046   2.374   2.504   2.321  2.4243 -1.6662  2.6722
   66AS4    HB2 1047   2.474   2.573   2.421  0.2209 -0.3373 -1.2800
   66AS4     CG 1048   2.454   2.697   2.244 -0.2209  0.0716  0.3001
   66AS4    OD1 1049   2.385   2.781   2.188  0.1367 -0.1217 -0.7589
   66AS4   HD11 1050   2.294   2.775   2.218  0.8596 -2.4272  1.2910
   66AS4   HD12 1051   2.439   2.836   2.130  1.4605 -1.0234 -0.4372
   66AS4    OD2 1052   2.571   2.672   2.208  0.2279  0.4542  0.5158
   66AS4   HD21 1053   2.595   2.583   2.236 -2.8792 -0.5183  0.4249
   66AS4   HD22 1054   2.600   2.735   2.142  2.8182 -1.9546 -0.8718
   66AS4      C 1055   2.301   2.811   2.488 -1.1228  0.3706 -0.7269
   66AS4      O 1056   2.419   2.853   2.518  0.1667 -0.2232 -0.5523
   67GLY      N 1057   2.197   2.890   2.465  0.3387 -0.8854  0.5063
   67GLY      H 1058   2.122   2.843   2.418  1.7610 -1.7834 -0.9438
   67GLY     CA 1059   2.197   3.035   2.483  0.4605 -0.3932  1.2157
   67GLY    HA1 1060   2.225   3.066   2.583  1.0312  2.4855  0.2405
   67GLY    HA2 1061   2.094   3.061   2.457  1.1880 -0.6783 -2.5777
   67GLY      C 1062   2.276   3.114   2.381  1.0739  0.5016  0.3803
   67GLY      O 1063   2.259   3.235   2.378 -0.6677  0.7242 -0.2293
   68ARG      N 1064   2.363   3.059   2.299  0.5630  1.0399 -0.3907
   68ARG      H 1065   2.382   2.960   2.310  0.1124  1.2000  2.6677
   68ARG     CA 1066   2.466   3.130   2.229 -0.2558 -0.3801 -0.4640
   68ARG     HA 1067   2.457   3.238   2.243 -1.0857 -0.6372  1.1737
   68ARG     CB 1068   2.599   3.087   2.294  0.4124 -0.3200  0.6717
   68ARG    HB1 1069   2.615   2.980   2.280  2.0819  0.0423 -0.5386
   68ARG    HB2 1070   2.589   3.103   2.401  1.0726  3.7307  0.2881
   68ARG     CG 1071   2.723   3.159   2.244  0.3441 -0.1392  1.0933
   68ARG    HG1 1072   2.723   3.266   2.263 -2.4379  0.2217 -0.3843
   68ARG    HG2 1073   2.744   3.139   2.139 -1.3873 -0.0812  0.7088
   68ARG     CD 1074   2.843   3.111   2.326 -0.0430  0.2305 -0.5527
   68ARG    HD1 1075   2.816   3.121   2.431 -2.2731 -3.3897 -0.6172
   68ARG    HD2 1076   2.927   3.173   2.293 -0.9182  1.6450 -0.2369
   68ARG     NE 1077   2.873   2.964   2.306 -0.3584 -0.0564 -0.0883
   68ARG     HE 1078   2.839   2.923   2.220  1.2828  0.3591 -0.9878
   68ARG     CZ 1079   2.932   2.880   2.385  0.1120 -0.3784  0.6026
   68ARG    NH1 1080   2.969   2.918   2.500 -0.3565  0.5029 -0.0323
   68ARG   HH11 1081   2.955   3.016   2.521  1.1591  0.5813  0.7137
   68ARG   HH12 1082   3.016   2.853   2.561  1.4955  1.9620  0.1908
   68ARG    NH2 1083   2.961   2.756   2.360 -0.2133 -0.5930  0.1554
   68ARG   HH21 1084   2.939   2.720   2.268 -0.4247 -0.0574 -0.0066
   68ARG   HH22 1085   2.998   2.705   2.438 -0.9208 -0.0999  0.8236
   68ARG      C 1086   2.465   3.116   2.077  1.0580  0.4141  0.1824
   68ARG      O 1087   2.504   3.207   2.003 -0.1283 -0.6245  0.0348
   69THR      N 1088   2.413   3.002   2.028  0.7016 -0.5337 -0.3844
   69THR      H 1089   2.367   2.940   2.093 -2.3100  0.1882 -1.6508
   69THR     CA 1090   2.411   2.964   1.890  0.7023  0.1197 -0.4333
   69THR     HA 1091   2.512   2.976   1.851  1.3431 -2.0357  0.4141
   69THR     CB 1092   2.382   2.815   1.873  0.1479 -0.7251 -0.3708
   69THR     HB 1093   2.287   2.798   1.925  0.2512 -1.6502 -0.4647
   69THR    CG2 1094   2.371   2.754   1.733  0.5098 -0.4019  0.7164
   69THR   HG21 1095   2.387   2.827   1.654  0.0828  0.3601  1.3170
   69THR   HG22 1096   2.438   2.670   1.714  1.3037  0.1509  1.0180
   69THR   HG23 1097   2.269   2.721   1.709  0.9670 -0.7059 -0.9789
   69THR    OG1 1098   2.487   2.745   1.937  0.0147  0.0019 -0.2424
   69THR    HG1 1099   2.474   2.771   2.028 -0.7428  2.3610 -0.9524
   69THR      C 1100   2.306   3.044   1.806  0.0501  0.1525  0.6229
   69THR      O 1101   2.191   3.036   1.855  0.0847  0.4520  0.0049
   70PRO      N 1102   2.345   3.116   1.696  0.0804  0.0928 -0.8490
   70PRO     CD 1103   2.481   3.145   1.649 -0.5497  0.7230  0.3536
   70PRO    HD1 1104   2.547   3.058   1.642 -1.0876  0.2958  0.5149
   70PRO    HD2 1105   2.537   3.205   1.721  2.6383  0.0354 -1.3588
   70PRO     CG 1106   2.466   3.216   1.516  0.6210  0.2461  0.2553
   70PRO    HG1 1107   2.460   3.146   1.433 -0.1298  0.4952  0.0870
   70PRO    HG2 1108   2.552   3.278   1.495  0.8133 -0.1217 -0.0566
   70PRO     CB 1109   2.330   3.282   1.522  0.1121 -0.1529  0.4231
   70PRO    HB1 1110   2.285   3.297   1.424  3.5318 -2.0826 -1.6626
   70PRO    HB2 1111   2.335   3.379   1.571 -3.2305  0.9538 -1.1580
   70PRO     CA 1112   2.247   3.192   1.614 -0.0495 -0.2844 -0.4593
   70PRO     HA 1113   2.199   3.258   1.686  1.4315  3.3143 -2.5039
   70PRO      C 1114   2.141   3.098   1.544 -0.4888 -0.4066 -0.3185
   70PRO      O 1115   2.168   3.002   1.483 -0.0748 -0.0588  0.4107
   71GLY      N 1116   2.009   3.122   1.565  0.0250  0.2046 -0.3909
   71GLY      H 1117   1.971   3.202   1.614 -0.1014  0.4916 -0.9395
   71GLY     CA 1118   1.910   3.024   1.518 -0.0791 -0.7184 -0.5404
   71GLY    HA1 1119   1.932   2.994   1.415  0.3909 -0.0551 -0.6356
   71GLY    HA2 1120   1.810   3.068   1.515  0.6160  0.8906 -1.2865
   71GLY      C 1121   1.890   2.907   1.604 -0.0039 -0.2503  0.2821
   71GLY      O 1122   1.864   2.804   1.549  0.4407  0.3411  0.1571
   72SER      N 1123   1.917   2.904   1.730 -0.2222 -0.3778  0.4602
   72SER      H 1124   1.942   2.994   1.769  0.6893 -0.9460  1.2425
   72SER     CA 1125   1.893   2.791   1.816 -0.4834  0.2035 -0.0447
   72SER     HA 1126   1.963   2.714   1.783 -0.9133 -1.1633  2.0008
   72SER     CB 1127   1.920   2.829   1.963  0.5255 -0.2940  0.3283
   72SER    HB1 1128   1.842   2.900   1.992 -0.0397 -0.8862  0.2858
   72SER    HB2 1129   2.014   2.884   1.959  0.8652 -0.8674  0.3754
   72SER     OG 1130   1.915   2.718   2.045 -0.1954  0.4771  0.0044
   72SER     HG 1131   1.973   2.742   2.118  0.8384 -0.4486 -0.4651
   72SER      C 1132   1.752   2.739   1.795 -0.8588  0.5532  0.2047
   72SER      O 1133   1.656   2.816   1.759 -0.3134 -0.0728 -0.1743
   73ARG      N 1134   1.733   2.607   1.819 -0.4733  0.2945  0.6559
   73ARG      H 1135   1.804   2.557   1.871  0.4908  0.6445 -0.2805
   73ARG     CA 1136   1.601   2.544   1.795 -0.0445 -0.0626  0.6884
   73ARG     HA 1137   1.529   2.626   1.793 -0.3165 -0.3065 -0.6584
   73ARG     CB 1138   1.605   2.466   1.665 -0.3601 -0.3281 -0.3661
   73ARG    HB1 1139   1.512   2.410   1.659  0.1508 -1.4493  1.4077
   73ARG    HB2 1140   1.679   2.386   1.675 -0.7700 -0.4503  3.0178
   73ARG     CG 1141   1.626   2.549   1.534 -0.0774 -0.7343 -0.7412
   73ARG    HG1 1142   1.733   2.573   1.540 -0.2085 -0.5845  1.8019
   73ARG    HG2 1143   1.566   2.640   1.532  0.6347  0.0338  3.5306
   73ARG     CD 1144   1.616   2.463   1.412 -0.3761 -0.2039 -0.3123
   73ARG    HD1 1145   1.669   2.370   1.434 -1.5081 -0.3395  2.0732
   73ARG    HD2 1146   1.666   2.508   1.326  0.3598 -1.2842 -0.4710
   73ARG     NE 1147   1.475   2.441   1.375 -0.4104  0.3154  0.4968
   73ARG     HE 1148   1.398   2.471   1.434  0.3996  1.4615  1.0087
   73ARG     CZ 1149   1.454   2.348   1.293  0.0303 -0.1921  0.1508
   73ARG    NH1 1150   1.538   2.305   1.204 -0.3235 -0.3230 -0.4235
   73ARG   HH11 1151   1.619   2.363   1.185 -0.0518 -0.7460 -0.5662
   73ARG   HH12 1152   1.524   2.221   1.151  0.5517  0.0097 -1.2170
   73ARG    NH2 1153   1.345   2.280   1.286 -0.0792 -0.4592 -0.2699
   73ARG   HH21 1154   1.282   2.280   1.365  0.7373 -1.4870  0.4101
   73ARG   HH22 1155   1.343   2.207   1.216  0.0211  0.2659 -1.0509
   73ARG      C 1156   1.552   2.448   1.904 -0.3524 -0.1246  0.5191
   73ARG      O 1157   1.432   2.442   1.926  0.3306  0.1536  0.2029
   74ASN      N 1158   1.644   2.374   1.970 -0.0533  0.1526  0.2151
   74ASN      H 1159   1.735   2.376   1.926 -0.8349  1.8349 -1.4824
   74ASN     CA 1160   1.627   2.287   2.081  0.7162 -0.2562  0.3214
   74ASN     HA 1161   1.724   2.241   2.098 -0.0817 -1.5347  1.6144
   74ASN     CB 1162   1.594   2.379   2.206  0.5555  0.0563  0.3048
   74ASN    HB1 1163   1.491   2.412   2.195 -0.1232 -1.5051  1.6653
   74ASN    HB2 1164   1.674   2.454   2.203  1.8444 -1.2853 -0.0947
   74ASN     CG 1165   1.600   2.304   2.333  0.9106 -0.5845  0.4052
   74ASN    OD1 1166   1.651   2.190   2.343 -0.0126  0.7785  0.3447
   74ASN    ND2 1167   1.545   2.362   2.432  0.0531  0.5715 -0.0265
   74ASN   HD21 1168   1.493   2.448   2.424  0.7016  1.1355  1.5425
   74ASN   HD22 1169   1.547   2.309   2.518 -0.5173 -0.9265 -0.8990
   74ASN      C 1170   1.521   2.179   2.052  0.8071 -1.2324 -0.0769
   74ASN      O 1171   1.424   2.154   2.131 -0.4389  0.1495  0.4138
   75LEU      N 1172   1.541   2.114   1.936  0.4594  0.2661 -0.8661
   75LEU      H 1173   1.620   2.132   1.875  0.9923 -1.4632 -0.7651
   75LEU     CA 1174   1.449   2.000   1.893 -0.4724  0.3922  0.1555
   75LEU     HA 1175   1.351   2.046   1.887  0.5196  2.5391 -0.6532
   75LEU     CB 1176   1.486   1.956   1.752  0.4353  0.1013 -0.0001
   75LEU    HB1 1177   1.418   1.880   1.714  0.4126  0.1883 -0.1323
   75LEU    HB2 1178   1.592   1.928   1.744  0.5820  1.2102 -3.7048
   75LEU     CG 1179   1.458   2.075   1.661  0.6831  0.3251  0.2272
   75LEU     HG 1180   1.497   2.171   1.694 -0.9013  0.2447  2.5156
   75LEU    CD1 1181   1.526   2.042   1.525  0.1768  0.2537  0.0460
   75LEU   HD11 1182   1.489   1.953   1.474  2.3917  0.4817 -2.1465
   75LEU   HD12 1183   1.516   2.136   1.471 -1.0993  0.7934  1.1638
   75LEU   HD13 1184   1.633   2.027   1.537  0.6457  2.8987 -0.2661
   75LEU    CD2 1185   1.309   2.090   1.632  0.1697  1.1571  0.8617
   75LEU   HD21 1186   1.300   2.160   1.549 -1.8424 -1.8340 -1.7451
   75LEU   HD22 1187   1.283   1.992   1.591  1.3692  0.6032  1.3837
   75LEU   HD23 1188   1.247   2.132   1.711  2.2244  2.3990  1.8954
   75LEU      C 1189   1.457   1.867   1.972  0.0503 -0.9160  0.1606
   75LEU      O 1190   1.369   1.778   1.946 -0.1502  0.1522 -0.7447
   76CY2      N 1191   1.528   1.861   2.085 -0.2393  0.4624 -0.0896
   76CY2      H 1192   1.581   1.944   2.107 -0.7331  0.6151  0.5573
   76CY2     CA 1193   1.514   1.753   2.186  0.4014 -0.1185  0.0370
   76CY2     HA 1194   1.422   1.699   2.169  1.7057 -2.5699  0.3678
   76CY2     CB 1195   1.626   1.650   2.186 -0.6983 -0.0908  0.8353
   76CY2    HB1 1196   1.614   1.573   2.262 -0.6246  0.2136  1.1552
   76CY2    HB2 1197   1.713   1.710   2.210 -0.9500 -0.7705  3.8186
   76CY2     SG 1198   1.658   1.574   2.023 -0.1016  0.0097 -0.1115
   76CY2    HG1 1199   1.685   1.661   1.925  0.3108  0.4538  0.3871
   76CY2    HG2 1200   1.762   1.491   2.031  0.3848  0.6809  0.7358
   76CY2    HG3 1201   1.564   1.490   1.979  1.1350 -0.3840 -2.1478
   76CY2      C 1202   1.491   1.807   2.334 -0.2118  0.4995  0.1321
   76CY2      O 1203   1.506   1.729   2.422 -0.4545  0.8929  0.4824
   77ASN      N 1204   1.446   1.932   2.352  0.6945  0.2088 -0.3380
   77ASN      H 1205   1.443   1.990   2.270 -1.8397 -1.0609 -1.2483
   77ASN     CA 1206   1.401   1.990   2.487 -0.4067 -0.9931 -0.5690
   77ASN     HA 1207   1.389   2.098   2.478 -0.5989 -0.9778 -0.1228
   77ASN     CB 1208   1.257   1.941   2.520 -0.4554 -0.5288  0.3037
   77ASN    HB1 1209   1.257   1.835   2.546  1.8499 -0.3025  1.4501
   77ASN    HB2 1210   1.193   1.953   2.432  0.1862  0.6373 -0.0266
   77ASN     CG 1211   1.195   2.041   2.620  0.3321  0.6042 -0.1325
   77ASN    OD1 1212   1.183   2.159   2.596  0.1450 -0.4656 -0.2158
   77ASN    ND2 1213   1.147   1.998   2.733 -0.0548 -0.0833  0.0355
   77ASN   HD21 1214   1.170   1.904   2.759 -1.2238  0.3281  2.8887
   77ASN   HD22 1215   1.079   2.054   2.782 -1.5549 -0.7500 -1.2133
   77ASN      C 1216   1.511   1.988   2.592  0.3944  0.7433 -0.2957
   77ASN      O 1217   1.486   1.996   2.713 -0.0924  0.2850 -0.4260
   78ILE      N 1218   1.641   1.993   2.549  0.2525  0.1075 -0.3505
   78ILE      H 1219   1.651   2.027   2.455 -0.1440 -1.2774 -0.9161
   78ILE     CA 1220   1.756   1.972   2.632  0.3052  0.2284  0.5217
   78ILE     HA 1221   1.730   1.952   2.736  1.7025  2.4538  1.3655
   78ILE     CB 1222   1.834   1.850   2.578 -0.0107  0.3203 -0.0852
   78ILE     HB 1223   1.837   1.844   2.469 -1.2779  3.2713 -0.3747
   78ILE    CG2 1224   1.975   1.851   2.633  0.2897  0.2590  0.6996
   78ILE   HG21 1225   2.030   1.918   2.567  0.0038 -1.9144 -1.9121
   78ILE   HG22 1226   1.976   1.867   2.741 -2.2230 -0.2747  0.8729
   78ILE   HG23 1227   2.018   1.751   2.626 -1.1673 -0.2611 -2.2223
   78ILE    CG1 1228   1.759   1.724   2.639  0.0454 -0.6119 -0.3766
   78ILE   HG11 1229   1.652   1.745   2.642  0.3532  1.4114 -1.9106
   78ILE   HG12 1230   1.791   1.704   2.741 -0.0408 -0.8738 -0.4011
   78ILE     CD 1231   1.786   1.590   2.577 -0.0575  0.1167  0.2706
   78ILE    HD1 1232   1.892   1.566   2.574  0.0528  0.6352 -1.0971
   78ILE    HD2 1233   1.737   1.512   2.634 -0.1804  0.6823  0.9558
   78ILE    HD3 1234   1.753   1.576   2.474 -0.6305  0.1939  0.4405
   78ILE      C 1235   1.831   2.105   2.635 -0.3092 -0.3946 -0.0884
   78ILE      O 1236   1.858   2.161   2.526  0.0406 -0.1744 -0.1503
   79PRO      N 1237   1.872   2.153   2.749  0.2140 -0.0520  0.1886
   79PRO     CD 1238   1.827   2.121   2.886 -0.7258 -1.3230  0.3613
   79PRO    HD1 1239   1.889   2.042   2.930  1.5727  0.7682  1.1408
   79PRO    HD2 1240   1.721   2.099   2.888 -1.2757  1.1433  1.0515
   79PRO     CG 1241   1.847   2.252   2.955  0.7784 -0.2096 -0.1539
   79PRO    HG1 1242   1.851   2.234   3.063 -0.8837  0.1991  0.0180
   79PRO    HG2 1243   1.775   2.331   2.936 -0.0318 -0.6918  0.7829
   79PRO     CB 1244   1.984   2.298   2.909  0.3372  0.2637 -0.4056
   79PRO    HB1 1245   2.055   2.248   2.974  0.7880  0.0852 -1.0245
   79PRO    HB2 1246   1.982   2.407   2.911 -0.4842  0.2453  0.3436
   79PRO     CA 1247   1.986   2.248   2.763 -0.0328  0.0451 -0.2071
   79PRO     HA 1248   1.978   2.331   2.694  0.9645 -2.0213 -2.9943
   79PRO      C 1249   2.120   2.176   2.745  0.2856  0.7041  0.7090
   79PRO      O 1250   2.135   2.056   2.774 -0.3336  0.4003 -0.2446
   80CY2      N 1251   2.222   2.249   2.702 -0.1748 -0.0042  0.0319
   80CY2      H 1252   2.204   2.336   2.654  0.5312 -0.1566 -0.5199
   80CY2     CA 1253   2.360   2.202   2.688 -0.2319  0.2036 -0.0965
   80CY2     HA 1254   2.356   2.114   2.624  0.4489  1.3892 -1.8406
   80CY2     CB 1255   2.440   2.306   2.604 -0.4181 -0.5995 -0.2818
   80CY2    HB1 1256   2.380   2.322   2.515 -0.5909  0.6754  0.0446
   80CY2    HB2 1257   2.532   2.256   2.573  0.4691  2.0597 -2.3048
   80CY2     SG 1258   2.484   2.456   2.698  0.2865 -0.1942 -0.2297
   80CY2    HG1 1259   2.377   2.508   2.759  0.5514  0.2994 -0.1858
   80CY2    HG2 1260   2.585   2.444   2.784  0.5456  1.9009 -0.1941
   80CY2    HG3 1261   2.523   2.550   2.612 -2.5643  0.9856 -0.3404
   80CY2      C 1262   2.428   2.166   2.824  0.4346 -0.3081 -0.6793
   80CY2      O 1263   2.515   2.082   2.823 -0.3480  0.2253 -0.2352
   81SER      N 1264   2.375   2.225   2.933 -0.3396  0.1024  0.2670
   81SER      H 1265   2.301   2.291   2.914 -2.7638 -3.1563 -3.0170
   81SER     CA 1266   2.424   2.208   3.073 -0.1289 -0.0996 -0.4339
   81SER     HA 1267   2.532   2.217   3.078 -0.1381 -0.4635  1.1362
   81SER     CB 1268   2.356   2.306   3.166  0.2407 -0.7203 -0.2166
   81SER    HB1 1269   2.377   2.410   3.140  0.3517 -0.7889 -0.4008
   81SER    HB2 1270   2.391   2.278   3.265  1.6830 -0.2771 -0.5726
   81SER     OG 1271   2.220   2.292   3.159  0.2877 -0.3204  0.0419
   81SER     HG 1272   2.181   2.352   3.223  2.8824  0.1964  1.2631
   81SER      C 1273   2.398   2.059   3.111 -1.1239  0.2365  0.1237
   81SER      O 1274   2.491   1.990   3.162 -0.2719 -0.7754 -0.5284
   82ALA      N 1275   2.281   2.010   3.074 -0.5651  0.1038  0.0213
   82ALA      H 1276   2.210   2.069   3.033 -1.2330 -0.9095 -0.3171
   82ALA     CA 1277   2.242   1.870   3.103  0.5939 -0.4279  0.5652
   82ALA     HA 1278   2.240   1.844   3.209  2.5503 -0.6685  0.5768
   82ALA     CB 1279   2.094   1.862   3.062 -0.2593 -0.5875  0.4055
   82ALA    HB1 1280   2.083   1.890   2.957  0.5042  1.6772  0.8779
   82ALA    HB2 1281   2.054   1.762   3.074 -1.9842 -0.2770 -1.8677
   82ALA    HB3 1282   2.035   1.927   3.127  1.6555  0.7805  0.8541
   82ALA      C 1283   2.324   1.763   3.029 -0.2803  0.0560 -0.1936
   82ALA      O 1284   2.370   1.659   3.080 -0.2439  0.3960 -0.3815
   83LEU      N 1285   2.368   1.795   2.900  0.1554 -0.4188 -0.9109
   83LEU      H 1286   2.339   1.884   2.863 -1.1599 -0.3492  0.1947
   83LEU     CA 1287   2.456   1.705   2.821 -0.1754 -0.2104 -0.1029
   83LEU     HA 1288   2.415   1.604   2.813  1.0436 -0.8192  1.0470
   83LEU     CB 1289   2.479   1.768   2.676  0.7001 -0.2387  0.0517
   83LEU    HB1 1290   2.547   1.701   2.623  0.4749  1.1667 -2.1385
   83LEU    HB2 1291   2.527   1.865   2.686  0.1899  0.1094 -0.8130
   83LEU     CG 1292   2.342   1.759   2.594 -0.7071  0.0938 -0.0204
   83LEU     HG 1293   2.258   1.812   2.639  0.0673  1.9914 -0.6971
   83LEU    CD1 1294   2.363   1.843   2.467 -0.6949 -0.3773 -0.3867
   83LEU   HD11 1295   2.276   1.842   2.401  0.6703 -2.9583 -2.2903
   83LEU   HD12 1296   2.386   1.945   2.498 -2.3890 -0.3161  0.8109
   83LEU   HD13 1297   2.449   1.799   2.418 -0.5438  0.9115 -1.3377
   83LEU    CD2 1298   2.306   1.624   2.556  0.3494  0.2614  0.6360
   83LEU   HD21 1299   2.264   1.576   2.644  1.6310 -1.0879  0.5453
   83LEU   HD22 1300   2.233   1.610   2.477 -0.5944 -1.8588  1.8067
   83LEU   HD23 1301   2.393   1.566   2.527 -0.4183 -0.5209 -0.1455
   83LEU      C 1302   2.590   1.675   2.894  0.1802 -0.1637  0.3451
   83LEU      O 1303   2.641   1.567   2.897  0.1038  0.3173 -0.0068
   84LEU      N 1304   2.638   1.781   2.959 -0.7917 -0.0129  0.7402
   84LEU      H 1305   2.597   1.872   2.945  0.7647  0.9297  1.9170
   84LEU     CA 1306   2.768   1.769   3.031  0.3740  0.4189  0.6130
   84LEU     HA 1307   2.829   1.698   2.976 -0.1173 -1.1649  1.9986
   84LEU     CB 1308   2.839   1.906   3.037 -0.7247  0.3088 -0.0622
   84LEU    HB1 1309   2.940   1.886   3.073 -0.7926  1.0678  0.5808
   84LEU    HB2 1310   2.799   1.966   3.118  0.2320  2.0703 -0.8341
   84LEU     CG 1311   2.850   1.988   2.907  0.2933 -0.4713 -0.4531
   84LEU     HG 1312   2.757   1.997   2.852  0.1086  0.4007 -0.0278
   84LEU    CD1 1313   2.888   2.134   2.945  0.4162 -0.2278  0.3906
   84LEU   HD11 1314   2.902   2.191   2.853  0.5013  0.4601  0.8167
   84LEU   HD12 1315   2.804   2.178   2.998  1.1285 -0.5174  1.8149
   84LEU   HD13 1316   2.977   2.142   3.008  0.7490  1.5989 -0.2413
   84LEU    CD2 1317   2.961   1.932   2.818 -0.1897  0.2905  0.3018
   84LEU   HD21 1318   2.938   1.829   2.792 -1.7205  0.8630 -0.7258
   84LEU   HD22 1319   2.974   1.992   2.728 -0.4343 -1.2514 -0.8042
   84LEU   HD23 1320   3.053   1.937   2.876 -0.3043  0.3280  0.4806
   84LEU      C 1321   2.759   1.715   3.175  0.1104  0.3329 -0.0810
   84LEU      O 1322   2.861   1.705   3.247 -0.2579  0.0977 -0.9560
   85SER      N 1323   2.640   1.669   3.219  0.0880 -0.5985  0.3195
   85SER      H 1324   2.567   1.675   3.150  0.1418 -2.1178  0.0973
   85SER     CA 1325   2.614   1.591   3.340 -0.3686 -0.1609 -0.2556
   85SER     HA 1326   2.654   1.645   3.425 -0.7413 -0.6247  0.2225
   85SER     CB 1327   2.464   1.585   3.362  0.2615 -0.1573  0.2558
   85SER    HB1 1328   2.417   1.511   3.298 -0.0687  0.1167  0.1750
   85SER    HB2 1329   2.414   1.682   3.354 -2.1051 -1.3876 -1.1515
   85SER     OG 1330   2.439   1.537   3.498 -0.1483 -0.2667  0.7251
   85SER     HG 1331   2.345   1.552   3.509 -0.5597 -1.8659 -0.2541
   85SER      C 1332   2.681   1.450   3.330  0.1769  0.2473  0.2603
   85SER      O 1333   2.696   1.389   3.223  0.4589 -0.4917  0.0058
   86SER      N 1334   2.714   1.393   3.440  0.1360  0.2462 -0.8984
   86SER      H 1335   2.707   1.458   3.518 -1.9070  0.3307 -1.0860
   86SER     CA 1336   2.774   1.265   3.453 -0.2323 -0.3459  0.2334
   86SER     HA 1337   2.850   1.247   3.377 -1.8086  0.5539 -1.6601
   86SER     CB 1338   2.843   1.237   3.584 -0.1663 -0.1133 -0.8062
   86SER    HB1 1339   2.856   1.133   3.611  1.6397  0.1391 -0.5434
   86SER    HB2 1340   2.794   1.287   3.668  2.6128 -3.1612  3.0269
   86SER     OG 1341   2.982   1.295   3.575 -0.5783  0.4131  0.1731
   86SER     HG 1342   2.978   1.391   3.579  0.9735  0.4843  0.5883
   86SER      C 1343   2.674   1.150   3.454  0.7810  0.9356  0.0544
   86SER      O 1344   2.714   1.036   3.420 -0.5085  0.3954  0.2273
   87AS4      N 1345   2.548   1.180   3.476  0.4658 -0.1422 -0.3967
   87AS4      H 1346   2.533   1.279   3.491 -0.7886 -0.2236 -0.9953
   87AS4     CA 1347   2.430   1.091   3.432  0.6328 -0.4110  0.5702
   87AS4     HA 1348   2.458   0.987   3.450  1.2892 -0.2411  0.5853
   87AS4     CB 1349   2.314   1.138   3.522 -0.3433 -0.3336 -0.1363
   87AS4    HB1 1350   2.317   1.247   3.529 -2.0217 -0.2886  0.0907
   87AS4    HB2 1351   2.335   1.091   3.619 -1.3765  0.1889  0.3545
   87AS4     CG 1352   2.172   1.106   3.461 -0.1095 -0.3190 -0.6485
   87AS4    OD1 1353   2.079   1.169   3.510  0.6149 -0.1498 -0.5094
   87AS4   HD11 1354   2.088   1.181   3.605  0.3738  1.9015 -0.6932
   87AS4   HD12 1355   2.000   1.157   3.457  1.1300 -1.5269 -0.9954
   87AS4    OD2 1356   2.165   1.025   3.363  0.6351  0.2304 -0.1948
   87AS4   HD21 1357   2.226   0.952   3.376  0.7649 -0.0065 -1.8831
   87AS4   HD22 1358   2.107   1.054   3.293  0.0621 -0.9471 -0.2324
   87AS4      C 1359   2.407   1.118   3.287 -0.1451 -0.3184  0.7192
   87AS4      O 1360   2.399   1.234   3.244  0.2920 -0.2849 -0.5797
   88ILE      N 1361   2.408   1.017   3.198 -0.3266  0.5428 -0.5874
   88ILE      H 1362   2.419   0.924   3.237  0.5802  0.8357 -0.1164
   88ILE     CA 1363   2.404   1.029   3.054 -0.3312 -0.4520  0.0032
   88ILE     HA 1364   2.452   1.124   3.027  0.8711 -1.2570 -0.8327
   88ILE     CB 1365   2.497   0.925   2.981  0.4109 -0.7473  0.4400
   88ILE     HB 1366   2.486   0.947   2.875 -1.4316  0.7434  0.8919
   88ILE    CG2 1367   2.653   0.940   3.005  0.3438  0.3711  0.7125
   88ILE   HG21 1368   2.724   0.875   2.952 -1.4051 -1.0181 -0.0319
   88ILE   HG22 1369   2.692   1.036   2.972  5.2966 -1.0604  1.5416
   88ILE   HG23 1370   2.673   0.945   3.112 -0.3056  0.8823  0.8113
   88ILE    CG1 1371   2.460   0.783   3.014  0.0728 -0.6500  0.3186
   88ILE   HG11 1372   2.352   0.770   3.010  0.1191 -0.9146 -0.0651
   88ILE   HG12 1373   2.488   0.755   3.116  0.3792  1.1101  0.7575
   88ILE     CD 1374   2.515   0.691   2.899  0.5571 -0.1424  0.3695
   88ILE    HD1 1375   2.622   0.705   2.887  0.4943  0.1451  0.1137
   88ILE    HD2 1376   2.490   0.588   2.926  3.0790 -0.9201  0.0473
   88ILE    HD3 1377   2.465   0.696   2.802 -1.2416 -0.7432  1.2219
   88ILE      C 1378   2.267   1.032   3.004  1.1449  0.0301 -0.1358
   88ILE      O 1379   2.252   1.027   2.885  0.0316  0.0206 -0.2127
   89THR      N 1380   2.167   1.039   3.094 -0.1872  0.1107 -0.4909
   89THR      H 1381   2.199   1.035   3.189 -1.2307  1.7855 -0.0274
   89THR     CA 1382   2.029   1.029   3.061  0.7796 -0.9598 -0.1295
   89THR     HA 1383   2.009   0.932   3.017 -0.0025 -0.2901 -1.2948
   89THR     CB 1384   1.934   1.036   3.181 -0.1767  0.8112  0.0265
   89THR     HB 1385   1.952   1.120   3.249 -1.2262  0.3275  0.9408
   89THR    CG2 1386   1.779   1.022   3.158 -0.2119  0.2048  0.2475
   89THR   HG21 1387   1.744   1.115   3.113  2.8528  1.7021  0.7600
   89THR   HG22 1388   1.764   0.942   3.085  0.9441 -1.0807  1.3594
   89THR   HG23 1389   1.727   1.011   3.253 -0.9232  1.3887  0.0177
   89THR    OG1 1390   1.957   0.918   3.247 -0.3865 -0.0287  0.5048
   89THR    HG1 1391   2.010   0.945   3.322  0.7001  1.7192 -0.8035
   89THR      C 1392   1.987   1.135   2.957 -0.0602  0.0012 -0.4660
   89THR      O 1393   1.906   1.101   2.874 -0.1775 -0.2258  0.1739
   90ALA      N 1394   2.050   1.252   2.954 -0.6463 -0.6491 -0.0772
   90ALA      H 1395   2.109   1.275   3.033 -1.2190 -2.7688  1.0402
   90ALA     CA 1396   2.018   1.361   2.858  0.0288  0.3687  0.4076
   90ALA     HA 1397   1.910   1.370   2.844 -0.1877 -1.3376  0.7652
   90ALA     CB 1398   2.067   1.500   2.911  0.1232 -0.1907 -0.1767
   90ALA    HB1 1399   2.051   1.587   2.848  0.6079  0.6113  0.7865
   90ALA    HB2 1400   2.015   1.522   3.005  1.7858 -0.2357  0.7893
   90ALA    HB3 1401   2.171   1.492   2.944 -0.2439 -0.1074  1.0648
   90ALA      C 1402   2.071   1.320   2.725  1.3642 -0.3760  0.3691
   90ALA      O 1403   1.995   1.321   2.628  0.2114 -0.8404 -0.1632
   91SER      N 1404   2.197   1.284   2.710  0.3610 -0.8100  0.2756
   91SER      H 1405   2.258   1.300   2.789  1.1662  1.4597 -0.7002
   91SER     CA 1406   2.263   1.246   2.583 -0.3045  0.5235 -0.3145
   91SER     HA 1407   2.261   1.327   2.510  0.8169  1.3467  0.5327
   91SER     CB 1408   2.415   1.209   2.617 -0.0322 -0.2074  1.4754
   91SER    HB1 1409   2.463   1.184   2.522 -2.3741  3.1281 -0.8239
   91SER    HB2 1410   2.422   1.122   2.682 -1.8738 -0.9951  0.7068
   91SER     OG 1411   2.491   1.317   2.658 -0.2658  0.2216  0.3417
   91SER     HG 1412   2.475   1.324   2.752 -0.3708  0.5518  0.2985
   91SER      C 1413   2.192   1.118   2.523 -0.0905  0.0501 -0.0455
   91SER      O 1414   2.148   1.111   2.407  0.1848 -0.3425  0.1076
   92VAL      N 1415   2.161   1.020   2.602 -0.2472 -0.6212  0.8404
   92VAL      H 1416   2.172   1.025   2.702 -2.3841  2.9151  1.0419
   92VAL     CA 1417   2.096   0.897   2.553 -0.2941  0.3000  0.2628
   92VAL     HA 1418   2.143   0.868   2.458 -0.2685 -1.2571  0.7226
   92VAL     CB 1419   2.123   0.775   2.644  0.7913  0.0414  0.4377
   92VAL     HB 1420   2.125   0.795   2.751 -1.8924 -0.1257  0.5747
   92VAL    CG1 1421   2.025   0.662   2.625  0.4525 -0.0183  0.4768
   92VAL   HG11 1422   2.057   0.575   2.683 -1.4928 -2.5966 -2.0036
   92VAL   HG12 1423   1.927   0.690   2.664  0.9717  1.7452  0.6063
   92VAL   HG13 1424   2.017   0.622   2.524 -1.2605 -2.2168  1.4134
   92VAL    CG2 1425   2.255   0.714   2.601 -0.1444 -0.2023 -0.8325
   92VAL   HG21 1426   2.244   0.674   2.500  1.5808 -1.9120 -0.3990
   92VAL   HG22 1427   2.333   0.791   2.596 -0.0325 -0.2393  0.0980
   92VAL   HG23 1428   2.286   0.640   2.674  1.2828  2.0548  1.0200
   92VAL      C 1429   1.948   0.911   2.522  0.0146  0.0014 -0.1635
   92VAL      O 1430   1.900   0.838   2.431 -0.1372  0.0281 -0.7472
   93ASN      N 1431   1.876   1.004   2.582 -0.2955 -0.1767 -0.1786
   93ASN      H 1432   1.926   1.047   2.658  3.6859 -2.2284 -1.3222
   93ASN     CA 1433   1.739   1.046   2.546 -0.5907 -0.8033 -0.9543
   93ASN     HA 1434   1.669   0.964   2.532 -1.8441  0.1833 -0.7119
   93ASN     CB 1435   1.688   1.125   2.675  0.6074  0.6470  0.4154
   93ASN    HB1 1436   1.761   1.205   2.683  0.1634  1.3241 -1.6623
   93ASN    HB2 1437   1.696   1.060   2.762  0.5424  3.4079  2.6165
   93ASN     CG 1438   1.544   1.183   2.667  0.0840 -1.1384  0.6278
   93ASN    OD1 1439   1.454   1.139   2.597 -0.1170  0.0024  0.3156
   93ASN    ND2 1440   1.518   1.276   2.752  0.0866 -0.1576  0.3615
   93ASN   HD21 1441   1.593   1.296   2.818 -0.1481  0.5809  0.4132
   93ASN   HD22 1442   1.424   1.311   2.751 -0.0661 -0.4942  1.3341
   93ASN      C 1443   1.734   1.133   2.418  0.5446  0.5580  0.2113
   93ASN      O 1444   1.645   1.108   2.334 -0.1573  0.1450 -0.4346
   94CY0      N 1445   1.833   1.220   2.398  0.4743 -0.2392  0.2159
   94CY0      H 1446   1.896   1.232   2.476  1.2806  0.5620 -0.5377
   94CY0     CA 1447   1.853   1.299   2.281  0.2600 -0.5504  0.7170
   94CY0     HA 1448   1.763   1.358   2.264  0.0791 -0.5857  1.5073
   94CY0     CB 1449   1.968   1.408   2.304  0.6425 -0.2395 -0.3465
   94CY0    HB1 1450   2.066   1.360   2.304  0.7523 -0.0347  0.3326
   94CY0    HB2 1451   1.952   1.458   2.400  1.7459  2.1159 -1.3102
   94CY0     SG 1452   1.953   1.538   2.177 -0.2488  0.2288  0.2078
   94CY0    HG1 1453   1.972   1.493   2.052 -1.6602  1.6633 -0.5501
   94CY0    HG2 1454   1.829   1.587   2.181 -0.3831 -0.1494  0.8472
   94CY0    HG3 1455   2.042   1.636   2.197 -1.0208  0.5207  2.4757
   94CY0      C 1456   1.876   1.206   2.156 -0.1820  0.3091  0.6402
   94CY0      O 1457   1.818   1.235   2.052  0.0297 -0.0190 -0.6383
   95ALA      N 1458   1.955   1.099   2.167 -0.5020  0.3371  0.5559
   95ALA      H 1459   2.014   1.099   2.250  1.1846  2.0345 -0.5535
   95ALA     CA 1460   1.988   0.997   2.065 -1.0414 -0.0447 -0.1984
   95ALA     HA 1461   2.035   1.042   1.978 -0.7412 -0.7106 -0.3921
   95ALA     CB 1462   2.092   0.907   2.137 -0.2511 -0.6367  1.4359
   95ALA    HB1 1463   2.174   0.973   2.167 -0.3383 -0.3193  0.9750
   95ALA    HB2 1464   2.051   0.865   2.229  1.8965 -0.5181  2.5135
   95ALA    HB3 1465   2.118   0.817   2.082 -3.3438 -1.2207  0.7593
   95ALA      C 1466   1.869   0.913   2.016  0.4249 -0.9261 -0.0611
   95ALA      O 1467   1.846   0.899   1.899 -0.6621  0.3292  1.0469
   96LY3      N 1468   1.787   0.871   2.115 -0.4987  0.4802 -0.3038
   96LY3      H 1469   1.820   0.881   2.210 -2.1575 -1.3607  0.5194
   96LY3     CA 1470   1.666   0.797   2.081 -0.0484  0.3238  0.6399
   96LY3     HA 1471   1.693   0.715   2.014 -0.7859  0.2092  0.4763
   96LY3     CB 1472   1.597   0.751   2.213 -0.0271 -0.9097 -0.5118
   96LY3    HB1 1473   1.491   0.733   2.193 -0.0077 -1.3628 -0.2178
   96LY3    HB2 1474   1.599   0.831   2.287  0.3025 -1.4515  0.0787
   96LY3     CG 1475   1.665   0.633   2.285  0.0818  0.7189  0.2890
   96LY3    HG1 1476   1.765   0.664   2.316  0.3351  0.7619 -0.5430
   96LY3    HG2 1477   1.671   0.552   2.213 -0.7801  0.0515  0.9532
   96LY3     CD 1478   1.594   0.575   2.405 -0.8661  0.5242 -0.1558
   96LY3    HD1 1479   1.630   0.477   2.437  0.9770  1.5580  1.0921
   96LY3    HD2 1480   1.491   0.559   2.371 -0.4820  1.2565 -1.7870
   96LY3     CE 1481   1.590   0.670   2.528 -0.3895  0.4176  0.7884
   96LY3    HE1 1482   1.528   0.754   2.495 -0.0310  0.6549  0.7175
   96LY3    HE2 1483   1.693   0.696   2.553 -0.3134 -0.3357  1.3090
   96LY3     NZ 1484   1.529   0.604   2.648 -0.0989  0.4119  0.2791
   96LY3    HZ1 1485   1.546   0.660   2.731 -0.4197  0.0980  0.5600
   96LY3    HZ2 1486   1.430   0.588   2.637  0.1041 -1.5272  0.8869
   96LY3    HZ3 1487   1.569   0.512   2.658  2.2203  1.3478  0.1399
   96LY3      C 1488   1.578   0.889   1.994  0.5371  0.2452  0.2846
   96LY3      O 1489   1.548   0.860   1.879  0.1279 -0.3167 -0.6515
   97LY3      N 1490   1.540   1.002   2.045 -0.2703 -0.6701  0.1904
   97LY3      H 1491   1.577   1.026   2.135 -0.3130  1.5218 -0.3070
   97LY3     CA 1492   1.462   1.108   1.983 -0.0122 -0.2765  0.1681
   97LY3     HA 1493   1.361   1.067   1.988  0.5550 -1.6431  3.6300
   97LY3     CB 1494   1.458   1.234   2.068 -0.1362  0.5706  0.3059
   97LY3    HB1 1495   1.401   1.310   2.015  0.2013 -0.3061 -1.3914
   97LY3    HB2 1496   1.560   1.266   2.087 -0.2587  1.5505 -0.6522
   97LY3     CG 1497   1.374   1.199   2.191  0.1879 -0.0527 -0.0650
   97LY3    HG1 1498   1.421   1.111   2.233  0.4788 -0.1927 -0.6666
   97LY3    HG2 1499   1.273   1.177   2.154 -0.3867 -5.1228  3.4315
   97LY3     CD 1500   1.385   1.311   2.293  0.3734  0.8616 -0.5049
   97LY3    HD1 1501   1.352   1.403   2.244 -1.1833  0.5192 -0.1610
   97LY3    HD2 1502   1.488   1.313   2.328  0.5104  1.8814 -0.9356
   97LY3     CE 1503   1.282   1.283   2.406  0.9565  0.3293 -0.6598
   97LY3    HE1 1504   1.311   1.192   2.459 -1.3192 -1.2744 -1.9715
   97LY3    HE2 1505   1.183   1.279   2.362  1.2379 -0.2091 -1.2466
   97LY3     NZ 1506   1.267   1.399   2.495  0.0799 -0.5399 -0.3712
   97LY3    HZ1 1507   1.345   1.418   2.557  0.0698  0.0589 -0.5397
   97LY3    HZ2 1508   1.252   1.487   2.448 -1.0554  1.2963  3.0616
   97LY3    HZ3 1509   1.182   1.402   2.550  0.2505  0.3650 -0.1319
   97LY3      C 1510   1.512   1.143   1.838 -0.0405 -0.5710  0.8530
   97LY3      O 1511   1.428   1.136   1.748  0.1401 -0.4357  0.0774
   98ILE      N 1512   1.645   1.161   1.813 -0.2574  0.3203 -0.6105
   98ILE      H 1513   1.703   1.176   1.893  0.3571 -2.7152 -0.3493
   98ILE     CA 1514   1.706   1.184   1.679  0.0717 -0.0554 -0.0444
   98ILE     HA 1515   1.651   1.270   1.641 -1.6737 -0.6559  0.9999
   98ILE     CB 1516   1.858   1.206   1.711  0.2471 -0.1972 -0.1992
   98ILE     HB 1517   1.894   1.140   1.789  0.9745 -1.4315 -1.5349
   98ILE    CG2 1518   1.938   1.184   1.581 -0.4739 -0.2593 -0.5112
   98ILE   HG21 1519   2.040   1.222   1.591 -0.7328  0.3267 -0.0760
   98ILE   HG22 1520   1.937   1.079   1.550 -1.3065 -0.3225 -0.2931
   98ILE   HG23 1521   1.894   1.250   1.507  1.8070 -0.6080 -2.2972
   98ILE    CG1 1522   1.874   1.349   1.762  0.2662 -0.3018  0.5991
   98ILE   HG11 1523   1.801   1.374   1.839  0.3436  0.4750  0.4267
   98ILE   HG12 1524   1.860   1.417   1.679  2.9208  1.4507  1.4436
   98ILE     CD 1525   2.004   1.377   1.833  0.3575  0.2256 -0.7741
   98ILE    HD1 1526   2.089   1.350   1.770  0.7700  0.8387 -0.4943
   98ILE    HD2 1527   2.007   1.477   1.877 -0.7276  0.0212 -0.2060
   98ILE    HD3 1528   2.018   1.305   1.914 -1.7085  1.2950  0.6232
   98ILE      C 1529   1.680   1.070   1.578  0.2326 -0.1941  0.1818
   98ILE      O 1530   1.672   1.092   1.458  0.3795  0.0639 -0.1301
   99VAL      N 1531   1.676   0.948   1.624 -0.0976  0.4549  0.3628
   99VAL      H 1532   1.699   0.932   1.721  0.0910 -0.7951  0.1362
   99VAL     CA 1533   1.643   0.823   1.552  0.1111  0.3753  0.2881
   99VAL     HA 1534   1.681   0.825   1.450 -1.5452  3.1052 -0.3808
   99VAL     CB 1535   1.697   0.694   1.624 -0.3484  0.4235  0.1664
   99VAL     HB 1536   1.648   0.681   1.721 -1.0288  0.0792 -0.2198
   99VAL    CG1 1537   1.672   0.570   1.537 -0.5505 -0.2401  0.7667
   99VAL   HG11 1538   1.735   0.580   1.448  0.9052  0.8614  1.8774
   99VAL   HG12 1539   1.710   0.488   1.597  0.6240  1.6107  2.7065
   99VAL   HG13 1540   1.567   0.551   1.518 -0.2388 -2.3648  0.9331
   99VAL    CG2 1541   1.852   0.700   1.638  0.7805 -0.2162 -0.3031
   99VAL   HG21 1542   1.867   0.800   1.681  0.6482  0.7368 -2.3786
   99VAL   HG22 1543   1.888   0.621   1.703 -0.4846 -1.0236 -0.5521
   99VAL   HG23 1544   1.907   0.699   1.544 -0.8778  1.2802 -1.3440
   99VAL      C 1545   1.486   0.816   1.541  0.5852  0.4788  0.1293
   99VAL      O 1546   1.434   0.768   1.438  0.7822 -0.3253  0.8609
  100SER      N 1547   1.399   0.855   1.635 -0.0340  0.2790 -0.4386
  100SER      H 1548   1.441   0.884   1.722 -1.9540 -1.3530  1.1528
  100SER     CA 1549   1.255   0.893   1.618 -0.1429 -0.0681 -0.0724
  100SER     HA 1550   1.207   0.806   1.574  0.4162 -1.2948  1.6661
  100SER     CB 1551   1.196   0.916   1.755  0.1145  0.4282 -0.5023
  100SER    HB1 1552   1.090   0.934   1.738 -0.2417  1.9068  2.5018
  100SER    HB2 1553   1.247   1.001   1.801  1.1622 -0.9959  1.0580
  100SER     OG 1554   1.211   0.802   1.832 -0.5493  0.3754 -0.0730
  100SER     HG 1555   1.136   0.742   1.824 -0.6840  0.5517 -0.1271
  100SER      C 1556   1.234   1.011   1.521  0.2606 -0.3064  0.0698
  100SER      O 1557   1.134   1.005   1.454 -0.5779  0.1110 -0.2181
  101AS4      N 1558   1.331   1.101   1.493  0.1082 -0.7929  0.2638
  101AS4      H 1559   1.407   1.119   1.556  1.3632  2.8360 -2.0182
  101AS4     CA 1560   1.328   1.203   1.386  0.5598  0.3947 -0.3044
  101AS4     HA 1561   1.223   1.224   1.367  0.7873  0.9024 -1.0339
  101AS4     CB 1562   1.397   1.338   1.434 -0.1936  0.1304  0.5961
  101AS4    HB1 1563   1.406   1.416   1.359 -0.1332  0.3386  0.8172
  101AS4    HB2 1564   1.497   1.301   1.457 -0.1939 -0.0473  0.3116
  101AS4     CG 1565   1.328   1.412   1.554  0.1566  0.7293  0.5237
  101AS4    OD1 1566   1.219   1.367   1.600  0.6682 -0.0989 -0.3454
  101AS4   HD11 1567   1.221   1.272   1.612  0.3555 -0.0221  0.3735
  101AS4   HD12 1568   1.154   1.437   1.609  0.7571 -0.1466  0.9951
  101AS4    OD2 1569   1.374   1.517   1.600  0.1200 -0.3045 -0.5114
  101AS4   HD21 1570   1.322   1.593   1.573  0.7782  0.8386  1.2072
  101AS4   HD22 1571   1.461   1.513   1.641 -1.0778  0.9719  2.5210
  101AS4      C 1572   1.393   1.156   1.261 -0.3823  0.4274  0.5438
  101AS4      O 1573   1.392   1.230   1.155 -0.0428 -0.0519  0.2850
  102GLY      N 1574   1.427   1.026   1.259 -0.0613 -0.0707 -0.3666
  102GLY      H 1575   1.421   0.983   1.350  0.2200  1.7030  0.5390
  102GLY     CA 1576   1.490   0.948   1.151 -0.8344 -0.8970  0.0466
  102GLY    HA1 1577   1.431   0.955   1.060 -0.2014 -1.6336 -0.4370
  102GLY    HA2 1578   1.490   0.841   1.172 -1.4109 -1.2900 -1.7901
  102GLY      C 1579   1.632   0.993   1.108  0.4529  0.1459  0.4624
  102GLY      O 1580   1.685   0.945   1.005  0.6381  0.3650  0.0092
  103ASN      N 1581   1.680   1.089   1.178 -0.1895 -0.1090  0.1858
  103ASN      H 1582   1.621   1.117   1.255 -1.4137 -3.1471  0.5040
  103ASN     CA 1583   1.804   1.159   1.142 -0.0642  0.0534  0.2013
  103ASN     HA 1584   1.793   1.180   1.036 -1.3866  0.7447  0.4490
  103ASN     CB 1585   1.807   1.295   1.227 -0.3619 -0.1195 -0.2813
  103ASN    HB1 1586   1.910   1.323   1.252  0.1025 -2.0955  0.1532
  103ASN    HB2 1587   1.741   1.288   1.313  0.3015  0.2629  0.2721
  103ASN     CG 1588   1.759   1.394   1.130  0.5391 -0.1007 -0.5085
  103ASN    OD1 1589   1.829   1.483   1.088  0.5552 -0.0811 -0.1158
  103ASN    ND2 1590   1.627   1.416   1.123  0.2683  1.0478  0.0885
  103ASN   HD21 1591   1.558   1.354   1.163  0.0021  0.2577 -1.4738
  103ASN   HD22 1592   1.612   1.504   1.075 -0.5046  0.8495 -0.0540
  103ASN      C 1593   1.932   1.082   1.161 -0.6020 -0.2708  0.0479
  103ASN      O 1594   2.014   1.061   1.068  0.5516 -0.6284 -0.0021
  104GLY      N 1595   1.948   1.032   1.282  0.4098  0.2574 -0.5624
  104GLY      H 1596   1.883   1.057   1.355  1.2520  0.0812  0.2656
  104GLY     CA 1597   2.071   0.955   1.320  0.0826  0.0210 -0.0022
  104GLY    HA1 1598   2.083   0.879   1.243 -2.5336  0.6424 -1.1141
  104GLY    HA2 1599   2.056   0.902   1.413  0.0943  1.9657  1.1625
  104GLY      C 1600   2.199   1.036   1.332  0.5513  0.1316 -0.0329
  104GLY      O 1601   2.191   1.160   1.353  0.6173 -0.0415  0.1623
  105MET      N 1602   2.314   0.976   1.339  0.3646  0.4862  0.4046
  105MET      H 1603   2.310   0.875   1.339 -1.2609  0.4106 -2.5327
  105MET     CA 1604   2.441   1.037   1.345  0.5675 -0.1897 -0.1870
  105MET     HA 1605   2.427   1.133   1.395  0.8942 -0.0670 -0.3300
  105MET     CB 1606   2.544   0.953   1.423  0.2069  0.7280  0.6934
  105MET    HB1 1607   2.637   1.007   1.434  1.0096 -0.4368 -0.1773
  105MET    HB2 1608   2.571   0.864   1.366  0.7399  0.2815  1.6119
  105MET     CG 1609   2.491   0.894   1.556 -0.3553  0.0338  0.6643
  105MET    HG1 1610   2.400   0.837   1.540 -2.6767  3.2929  1.2782
  105MET    HG2 1611   2.447   0.968   1.622 -1.0258 -0.2581  0.5455
  105MET     SD 1612   2.627   0.825   1.660 -0.2923 -0.3268 -0.3716
  105MET     CE 1613   2.676   0.989   1.737 -0.1521  0.0158  0.1774
  105MET    HE1 1614   2.733   1.039   1.659 -0.2885 -0.6229 -0.3466
  105MET    HE2 1615   2.598   1.057   1.769 -0.0376  0.0184  0.4571
  105MET    HE3 1616   2.734   0.972   1.828 -0.8340 -0.4500  0.5301
  105MET      C 1617   2.511   1.080   1.212  0.3873 -0.8693 -1.1974
  105MET      O 1618   2.633   1.105   1.206  0.7683  0.1313 -0.3983
  106ASN      N 1619   2.437   1.091   1.100 -0.9667  0.2268  0.0550
  106ASN      H 1620   2.337   1.080   1.102 -1.5146  3.2689 -2.0456
  106ASN     CA 1621   2.498   1.115   0.967  0.1533  0.0268  0.1829
  106ASN     HA 1622   2.569   1.032   0.959 -0.0707 -0.1728  0.2488
  106ASN     CB 1623   2.387   1.108   0.868  0.6454  1.1170  0.2479
  106ASN    HB1 1624   2.379   1.193   0.800  2.9474  0.4443 -0.9957
  106ASN    HB2 1625   2.287   1.090   0.905  0.1162 -0.9134 -1.9450
  106ASN     CG 1626   2.399   0.980   0.774 -0.3675 -0.1137 -0.0850
  106ASN    OD1 1627   2.359   0.867   0.807  0.4695  0.2503  0.6201
  106ASN    ND2 1628   2.449   0.994   0.652 -0.1727 -0.4044  0.0366
  106ASN   HD21 1629   2.446   1.091   0.623  1.3082  0.2511  1.8615
  106ASN   HD22 1630   2.469   0.917   0.590 -1.5390 -1.3602  0.7215
  106ASN      C 1631   2.579   1.249   0.951  0.0827  0.5419  0.1733
  106ASN      O 1632   2.683   1.259   0.885  0.1840  0.2557  0.4763
  107ALA      N 1633   2.533   1.358   1.014 -0.2940  0.5505 -0.0901
  107ALA      H 1634   2.444   1.360   1.063 -0.1205 -1.6526  0.4057
  107ALA     CA 1635   2.601   1.490   1.008 -0.3330  0.2544  0.2402
  107ALA     HA 1636   2.649   1.496   0.910  2.2014  0.7389  1.4296
  107ALA     CB 1637   2.509   1.609   1.016  0.1382  0.0142  0.5124
  107ALA    HB1 1638   2.414   1.583   0.968  0.3929 -0.9862  0.5376
  107ALA    HB2 1639   2.502   1.643   1.119 -1.3507  2.5508 -0.3186
  107ALA    HB3 1640   2.554   1.690   0.958 -0.4012  0.3969  0.6130
  107ALA      C 1641   2.720   1.500   1.107  0.2943 -0.9556  0.3767
  107ALA      O 1642   2.785   1.605   1.110 -0.4393 -0.1057  0.3184
  108TRP      N 1643   2.757   1.403   1.186  0.1287 -0.1178 -0.0319
  108TRP      H 1644   2.696   1.322   1.186 -1.3573  0.9501 -1.2199
  108TRP     CA 1645   2.878   1.399   1.275  0.4133  0.5961  0.2229
  108TRP     HA 1646   2.883   1.491   1.333  1.2106 -0.2105  1.4703
  108TRP     CB 1647   2.852   1.284   1.380  0.3656  0.7774  0.5044
  108TRP    HB1 1648   2.948   1.235   1.389  0.4795  0.6507 -1.0846
  108TRP    HB2 1649   2.805   1.199   1.331  2.0480 -0.7648  1.4600
  108TRP     CG 1650   2.795   1.324   1.516 -0.1013  0.6276 -0.0847
  108TRP    CD1 1651   2.867   1.329   1.625 -0.4604  0.6509 -0.0380
  108TRP    HD1 1652   2.974   1.311   1.621 -0.1521  2.3988 -0.6764
  108TRP    NE1 1653   2.790   1.344   1.741 -0.2575 -0.0890  0.2185
  108TRP    HE1 1654   2.826   1.362   1.834 -1.7303 -0.9588  0.9875
  108TRP    CE2 1655   2.655   1.344   1.703 -0.3555 -0.4110  0.1979
  108TRP    CZ2 1656   2.538   1.347   1.777  0.9180 -1.0792  0.0689
  108TRP    HZ2 1657   2.535   1.325   1.882  1.7689 -0.6243  0.1965
  108TRP    CH2 1658   2.417   1.349   1.705 -0.9084  0.7403 -0.4060
  108TRP    HH2 1659   2.330   1.329   1.764  0.5346 -2.2649  0.8958
  108TRP    CZ3 1660   2.416   1.360   1.563  0.3302  0.2397 -0.0852
  108TRP    HZ3 1661   2.324   1.364   1.506  0.9801 -0.7669 -1.2578
  108TRP    CE3 1662   2.539   1.361   1.495 -0.3262 -0.5071 -0.0596
  108TRP    HE3 1663   2.541   1.365   1.387 -1.5718  1.7678 -0.0697
  108TRP    CD2 1664   2.661   1.351   1.558  0.5435  0.7478 -0.7257
  108TRP      C 1665   3.010   1.378   1.193 -0.2554 -0.3441  0.3759
  108TRP      O 1666   3.026   1.280   1.120  0.0046 -0.6200  1.0345
  109VAL      N 1667   3.104   1.468   1.214 -0.3026  0.0034  0.1671
  109VAL      H 1668   3.097   1.515   1.303  1.3277  2.1822 -0.7718
  109VAL     CA 1669   3.241   1.454   1.164  0.4756  0.8558 -0.0731
  109VAL     HA 1670   3.244   1.459   1.055 -0.1651  0.7226 -0.0984
  109VAL     CB 1671   3.340   1.558   1.220  0.3985  0.2298  0.6947
  109VAL     HB 1672   3.353   1.548   1.328 -0.1675  1.1511  0.8590
  109VAL    CG1 1673   3.474   1.547   1.145  0.3430 -0.5348  0.0862
  109VAL   HG11 1674   3.529   1.462   1.183  1.9651  0.3995 -0.0706
  109VAL   HG12 1675   3.455   1.531   1.039 -0.1810 -0.2437  0.1284
  109VAL   HG13 1676   3.541   1.632   1.160 -1.8451  0.9964  1.8486
  109VAL    CG2 1677   3.290   1.700   1.193 -0.2094 -0.3054  0.4335
  109VAL   HG21 1678   3.368   1.772   1.221  0.5121 -1.0867  0.4745
  109VAL   HG22 1679   3.260   1.704   1.088 -1.5167 -0.6159  0.7762
  109VAL   HG23 1680   3.202   1.714   1.256  0.2635 -1.5308  1.4066
  109VAL      C 1681   3.289   1.311   1.209 -0.2477 -0.8678 -0.4145
  109VAL      O 1682   3.351   1.246   1.127  0.0220 -0.5768  0.2566
  110ALA      N 1683   3.259   1.265   1.330  0.6315 -0.3977 -0.2424
  110ALA      H 1684   3.224   1.329   1.400 -0.2423 -0.9333 -0.1687
  110ALA     CA 1685   3.289   1.131   1.383  0.6315 -0.2533  0.8458
  110ALA     HA 1686   3.395   1.115   1.367  0.1214 -1.8451 -1.5815
  110ALA     CB 1687   3.235   1.127   1.526 -0.1824 -0.2402  0.1069
  110ALA    HB1 1688   3.126   1.122   1.518 -0.1656 -0.4900  0.0199
  110ALA    HB2 1689   3.274   1.038   1.577 -1.0513  0.3916  1.9539
  110ALA    HB3 1690   3.270   1.211   1.585 -0.4976 -0.6239  0.8514
  110ALA      C 1691   3.224   1.021   1.298  0.4737  0.7629  0.5097
  110ALA      O 1692   3.290   0.932   1.248 -0.5971  0.4273 -0.1518
  111TRP      N 1693   3.097   1.024   1.274 -0.0528 -0.7185 -0.5934
  111TRP      H 1694   3.055   1.108   1.312  2.3578  0.2065  0.2050
  111TRP     CA 1695   3.027   0.918   1.206  0.2132 -0.0309 -0.2264
  111TRP     HA 1696   3.054   0.826   1.258  1.7916 -0.4698 -1.7425
  111TRP     CB 1697   2.876   0.945   1.213 -0.5680  0.0606 -0.1389
  111TRP    HB1 1698   2.862   1.042   1.164  0.1931  0.8302  1.1227
  111TRP    HB2 1699   2.849   0.956   1.318  0.0852  1.2140 -0.0719
  111TRP     CG 1700   2.789   0.842   1.154 -0.1959 -0.8004  0.1830
  111TRP    CD1 1701   2.749   0.725   1.207 -0.5673 -0.7537  0.6196
  111TRP    HD1 1702   2.774   0.702   1.309  2.2696  2.2571  0.7998
  111TRP    NE1 1703   2.694   0.642   1.113  0.3481 -0.2511 -0.0786
  111TRP    HE1 1704   2.666   0.545   1.117 -3.2487  0.7150  1.8895
  111TRP    CE2 1705   2.697   0.705   0.993  0.3355  0.2106  0.1501
  111TRP    CZ2 1706   2.667   0.662   0.864 -0.1032  0.6579  0.4790
  111TRP    HZ2 1707   2.625   0.565   0.844  0.7213  0.6241 -1.2429
  111TRP    CH2 1708   2.679   0.750   0.754  0.9218 -0.1675 -0.1574
  111TRP    HH2 1709   2.650   0.728   0.652 -2.0871  1.4987  0.2348
  111TRP    CZ3 1710   2.743   0.871   0.777  0.4678  0.7518 -0.1271
  111TRP    HZ3 1711   2.764   0.929   0.688  1.8149 -2.2025 -1.8913
  111TRP    CE3 1712   2.772   0.914   0.906  0.2165  0.1278 -0.6015
  111TRP    HE3 1713   2.822   1.007   0.927 -0.5828  0.3748  0.2620
  111TRP    CD2 1714   2.754   0.823   1.014  0.0685 -0.9082  0.0831
  111TRP      C 1715   3.074   0.902   1.062 -0.0401  0.5301 -0.1284
  111TRP      O 1716   3.092   0.790   1.020  0.4956 -0.4849  0.9218
  112ARG      N 1717   3.099   1.012   0.988 -0.2284  0.6005  0.3592
  112ARG      H 1718   3.066   1.098   1.028  1.1712  0.7648  1.2158
  112ARG     CA 1719   3.140   1.018   0.849 -0.7585  0.3435  0.1929
  112ARG     HA 1720   3.087   0.937   0.799 -0.0896  0.5521 -0.8858
  112ARG     CB 1721   3.126   1.153   0.779  0.3421  0.2143  0.0607
  112ARG    HB1 1722   3.160   1.133   0.677  1.0356 -0.4579  0.4141
  112ARG    HB2 1723   3.187   1.229   0.827  1.0835  0.4691 -1.2459
  112ARG     CG 1724   2.978   1.202   0.781 -0.3173  0.3284 -0.0091
  112ARG    HG1 1725   2.941   1.209   0.883 -0.1402  0.8115  0.0236
  112ARG    HG2 1726   2.926   1.133   0.714  0.2462  1.9176 -2.1676
  112ARG     CD 1727   2.974   1.335   0.722  0.2964 -0.5536  0.6374
  112ARG    HD1 1728   3.054   1.332   0.648  0.4835 -1.0336  0.8561
  112ARG    HD2 1729   2.986   1.408   0.801 -0.0823  1.7841 -1.3493
  112ARG     NE 1730   2.846   1.359   0.658  0.4601  0.2172 -0.4579
  112ARG     HE 1731   2.784   1.280   0.645 -2.2913  2.1855 -0.3132
  112ARG     CZ 1732   2.778   1.472   0.645  0.5510  0.8455  0.0500
  112ARG    NH1 1733   2.824   1.585   0.695  0.0700 -0.0753  0.5172
  112ARG   HH11 1734   2.916   1.594   0.734 -0.3679 -2.7350  2.4351
  112ARG   HH12 1735   2.764   1.666   0.680  0.0739 -0.2841 -0.7110
  112ARG    NH2 1736   2.661   1.466   0.580 -0.2987 -0.3694 -0.3361
  112ARG   HH21 1737   2.626   1.375   0.553 -1.0264 -0.6765  1.5323
  112ARG   HH22 1738   2.600   1.546   0.574  1.1671  0.8494  0.4620
  112ARG      C 1739   3.276   0.970   0.842 -0.9362  0.4985  0.8917
  112ARG      O 1740   3.306   0.894   0.747 -0.2124 -0.1654 -0.4376
  113ASN      N 1741   3.367   0.998   0.937 -0.0107  0.1741 -0.1576
  113ASN      H 1742   3.341   1.060   1.012  1.7636  1.0414 -0.2140
  113ASN     CA 1743   3.512   0.960   0.925 -0.0869 -0.1415  0.0878
  113ASN     HA 1744   3.532   0.938   0.820 -0.2863  0.9703 -0.2048
  113ASN     CB 1745   3.602   1.082   0.951  0.3692  0.3309 -0.1793
  113ASN    HB1 1746   3.705   1.047   0.944 -0.1155 -1.0654 -0.5979
  113ASN    HB2 1747   3.582   1.121   1.050  0.6495  1.8343 -0.6879
  113ASN     CG 1748   3.587   1.194   0.854  0.0731 -0.6363  0.4841
  113ASN    OD1 1749   3.662   1.208   0.755 -0.3783  0.0100 -0.4540
  113ASN    ND2 1750   3.499   1.290   0.874 -0.4278  0.1611  0.2116
  113ASN   HD21 1751   3.461   1.286   0.967  0.1849 -1.1809  0.4368
  113ASN   HD22 1752   3.466   1.349   0.799  1.1754 -0.1995 -0.8381
  113ASN      C 1753   3.549   0.828   0.995  0.0142  0.9568 -0.5545
  113ASN      O 1754   3.660   0.777   0.993 -0.4479  0.4910  0.3998
  114ARG      N 1755   3.455   0.772   1.079 -0.3301 -0.3132  0.4922
  114ARG      H 1756   3.366   0.820   1.082  0.5504  1.3216  1.6623
  114ARG     CA 1757   3.479   0.668   1.186  0.4193 -0.3041 -0.1511
  114ARG     HA 1758   3.571   0.614   1.163  1.8088  1.9666 -0.1522
  114ARG     CB 1759   3.507   0.734   1.318 -0.4440 -0.6032 -0.0839
  114ARG    HB1 1760   3.558   0.662   1.383  1.4465 -0.2150 -1.0606
  114ARG    HB2 1761   3.412   0.757   1.367 -0.0480 -0.4340  0.6290
  114ARG     CG 1762   3.601   0.853   1.312 -0.7880 -0.1918  0.2929
  114ARG    HG1 1763   3.534   0.934   1.281  1.1945  0.7108 -1.8909
  114ARG    HG2 1764   3.686   0.834   1.247 -0.6186  0.5353  0.2937
  114ARG     CD 1765   3.654   0.865   1.457 -0.0123  0.0263  0.1214
  114ARG    HD1 1766   3.681   0.765   1.489 -2.1779 -1.5945 -2.6995
  114ARG    HD2 1767   3.570   0.912   1.507 -1.6000 -0.1705 -2.2083
  114ARG     NE 1768   3.761   0.960   1.477 -0.3839 -0.2911 -0.3450
  114ARG     HE 1769   3.736   1.051   1.514 -1.5399 -1.2467  1.3501
  114ARG     CZ 1770   3.896   0.943   1.453 -0.4514 -0.4522  0.8444
  114ARG    NH1 1771   3.946   0.832   1.414  0.2169 -0.4188 -0.2532
  114ARG   HH11 1772   3.890   0.749   1.405 -0.9915  0.3080  0.3124
  114ARG   HH12 1773   4.045   0.826   1.396 -0.1408 -1.8473 -2.0473
  114ARG    NH2 1774   3.982   1.043   1.454  0.8084  0.5722 -0.5801
  114ARG   HH21 1775   3.955   1.140   1.463 -1.1104 -0.0211  0.7308
  114ARG   HH22 1776   4.080   1.026   1.438  0.4548 -0.6773 -1.5714
  114ARG      C 1777   3.377   0.559   1.195 -0.0729  0.1574  0.1359
  114ARG      O 1778   3.407   0.451   1.252 -0.7596 -0.1092  0.1647
  115CY2      N 1779   3.255   0.576   1.140  0.1830 -0.3872  0.1746
  115CY2      H 1780   3.231   0.669   1.107 -0.3013  0.0613  1.6999
  115CY2     CA 1781   3.139   0.477   1.146  0.2582  0.2326  0.5749
  115CY2     HA 1782   3.181   0.383   1.179 -1.3091 -0.3871  0.8818
  115CY2     CB 1783   3.036   0.528   1.245  0.6150  0.1913  0.1396
  115CY2    HB1 1784   2.958   0.453   1.251  1.2964 -0.4569  1.3523
  115CY2    HB2 1785   2.983   0.613   1.202 -2.5072  0.0733  3.2856
  115CY2     SG 1786   3.094   0.584   1.407  0.1115 -0.2392 -0.1000
  115CY2    HG1 1787   3.192   0.673   1.387  0.3010 -0.7099 -1.4013
  115CY2    HG2 1788   3.002   0.646   1.482  1.3323 -0.8155  1.9306
  115CY2    HG3 1789   3.147   0.485   1.478 -2.4494  0.6672  3.3403
  115CY2      C 1790   3.086   0.447   1.008  0.5474  0.4376  0.2694
  115CY2      O 1791   3.004   0.355   0.994 -0.9300  0.0359  0.2661
  116LY3      N 1792   3.111   0.532   0.904  0.1521 -0.1382  0.2357
  116LY3      H 1793   3.169   0.614   0.918 -0.9813  0.9056 -0.8508
  116LY3     CA 1794   3.042   0.520   0.772 -0.6265 -0.3652  0.4402
  116LY3     HA 1795   2.933   0.524   0.772 -0.6024  0.8044  1.5921
  116LY3     CB 1796   3.080   0.641   0.686 -0.3502  0.4795 -0.8092
  116LY3    HB1 1797   3.189   0.638   0.676  0.1601  2.0136  2.8704
  116LY3    HB2 1798   3.063   0.733   0.742 -1.2091 -0.6602  0.8937
  116LY3     CG 1799   3.019   0.653   0.548 -0.2485  0.0427 -0.9670
  116LY3    HG1 1800   2.910   0.655   0.560 -0.0437  0.0657  1.1688
  116LY3    HG2 1801   3.046   0.564   0.491 -1.6531 -2.4662  1.9576
  116LY3     CD 1802   3.039   0.791   0.477  0.1152  0.7462 -0.5274
  116LY3    HD1 1803   3.133   0.844   0.496  0.4415  0.2722 -0.8216
  116LY3    HD2 1804   2.958   0.862   0.495  0.9576  1.7914 -0.7114
  116LY3     CE 1805   3.050   0.770   0.325 -0.0442 -0.4671  0.6022
  116LY3    HE1 1806   2.967   0.707   0.292  1.0061  0.0885 -3.7186
  116LY3    HE2 1807   3.138   0.711   0.298 -0.3147  0.2269 -2.1117
  116LY3     NZ 1808   3.063   0.892   0.237 -0.1444 -0.0434 -0.4922
  116LY3    HZ1 1809   3.153   0.938   0.243 -0.0034 -0.4804  1.6382
  116LY3    HZ2 1810   3.051   0.869   0.140 -3.4123 -0.6922 -0.0563
  116LY3    HZ3 1811   2.984   0.955   0.243 -1.8866 -2.0959 -0.6553
  116LY3      C 1812   3.091   0.387   0.706 -0.2247  0.4912 -0.1649
  116LY3      O 1813   3.211   0.374   0.678  0.6992 -0.2183 -0.1094
  117GLY      N 1814   3.007   0.291   0.684 -0.8975 -0.6556  0.3556
  117GLY      H 1815   2.918   0.311   0.727  0.1381 -0.7511  2.7243
  117GLY     CA 1816   3.029   0.162   0.618  0.0100 -0.2322 -0.4966
  117GLY    HA1 1817   3.064   0.184   0.517  0.2053 -2.0287 -0.8631
  117GLY    HA2 1818   2.932   0.113   0.614 -1.9172  3.3082 -1.4668
  117GLY      C 1819   3.131   0.069   0.687 -0.3719 -0.5476 -0.0092
  117GLY      O 1820   3.202  -0.011   0.621 -0.2000  0.2810  0.8210
  118THR      N 1821   3.139   0.088   0.818  0.1192  0.1992 -0.0065
  118THR      H 1822   3.079   0.160   0.856  1.5244  2.0971 -1.1984
  118THR     CA 1823   3.231   0.030   0.920 -0.1247 -0.0849  0.4173
  118THR     HA 1824   3.323   0.001   0.868 -0.5034  0.8519 -0.8297
  118THR     CB 1825   3.280   0.137   1.025 -0.4354 -0.9887  0.3624
  118THR     HB 1826   3.191   0.166   1.081 -0.4052  1.4949 -0.7509
  118THR    CG2 1827   3.388   0.082   1.123 -0.2419 -0.1094  0.0633
  118THR   HG21 1828   3.474   0.030   1.081  0.3166 -0.5143  1.6320
  118THR   HG22 1829   3.419   0.172   1.176 -1.1673  0.9679 -1.1706
  118THR   HG23 1830   3.345   0.010   1.193  0.4250  0.3572  0.9802
  118THR    OG1 1831   3.325   0.260   0.979  0.4369 -0.0645  0.2248
  118THR    HG1 1832   3.406   0.233   0.934  0.6208  0.9892 -0.0989
  118THR      C 1833   3.165  -0.087   0.991  1.0442 -1.0538  0.0694
  118THR      O 1834   3.042  -0.084   1.027  0.1764 -0.3030  0.3316
  119AS4      N 1835   3.243  -0.184   1.022  0.3945  0.3140 -0.6020
  119AS4      H 1836   3.334  -0.185   0.978  2.3805  1.7217  2.9924
  119AS4     CA 1837   3.210  -0.281   1.128  0.7079 -0.4988 -0.0113
  119AS4     HA 1838   3.109  -0.314   1.106  0.9045 -2.1155  1.3358
  119AS4     CB 1839   3.303  -0.403   1.108 -0.2976  0.0626 -0.2110
  119AS4    HB1 1840   3.397  -0.369   1.149 -0.8028  1.1500  0.0805
  119AS4    HB2 1841   3.313  -0.426   1.002  0.8508 -0.4823  0.0072
  119AS4     CG 1842   3.253  -0.538   1.163  0.8720 -0.2949 -0.1735
  119AS4    OD1 1843   3.340  -0.621   1.197  0.3220 -0.1133 -0.0801
  119AS4   HD11 1844   3.366  -0.681   1.127  0.0633 -0.3995  0.0692
  119AS4   HD12 1845   3.368  -0.614   1.288  3.1810 -1.7996 -0.7033
  119AS4    OD2 1846   3.128  -0.549   1.181 -0.7130 -0.2545 -0.2656
  119AS4   HD21 1847   3.085  -0.465   1.200  0.1876  0.4728 -1.3473
  119AS4   HD22 1848   3.111  -0.639   1.209  1.1176 -1.0214 -1.4381
  119AS4      C 1849   3.213  -0.222   1.269  0.5154 -0.3505  0.2655
  119AS4      O 1850   3.310  -0.242   1.344  0.5112  0.0691 -0.0107
  120VAL      N 1851   3.113  -0.136   1.301 -0.2253 -0.1472 -0.1174
  120VAL      H 1852   3.048  -0.109   1.229 -0.6911  1.8909  0.9924
  120VAL     CA 1853   3.117  -0.045   1.422  0.3463  0.2115 -0.2882
  120VAL     HA 1854   3.222  -0.018   1.429  0.5121  0.4877 -2.9460
  120VAL     CB 1855   3.040   0.081   1.403  0.1242 -0.1757 -0.3583
  120VAL     HB 1856   3.053   0.114   1.300  0.0651 -0.1076 -0.3436
  120VAL    CG1 1857   2.885   0.072   1.418 -0.1395 -0.1046 -0.0615
  120VAL   HG11 1858   2.838   0.164   1.383 -1.9667 -0.8053  0.4462
  120VAL   HG12 1859   2.848  -0.007   1.353  0.8937 -0.2865 -0.4504
  120VAL   HG13 1860   2.858   0.046   1.520 -0.1523 -0.2875 -0.1113
  120VAL    CG2 1861   3.088   0.195   1.488 -0.3525  0.0672 -0.4495
  120VAL   HG21 1862   3.195   0.197   1.467 -0.2771 -1.3544 -0.2698
  120VAL   HG22 1863   3.048   0.292   1.459 -0.5346  0.0494 -0.2553
  120VAL   HG23 1864   3.070   0.178   1.594 -3.1035 -0.4162 -0.9194
  120VAL      C 1865   3.098  -0.118   1.562  0.8725 -0.2698  0.2203
  120VAL      O 1866   3.155  -0.078   1.664  0.4279  0.6500  1.1924
  121GLN      N 1867   3.024  -0.229   1.564 -0.4980 -0.1542  0.1349
  121GLN      H 1868   2.999  -0.274   1.477 -0.2298 -3.6335  1.6766
  121GLN     CA 1869   3.005  -0.306   1.691 -0.1679 -0.6020 -0.3390
  121GLN     HA 1870   2.958  -0.246   1.768  0.6550 -0.0384 -0.2722
  121GLN     CB 1871   2.900  -0.416   1.663 -0.7909  0.0359 -0.2447
  121GLN    HB1 1872   2.897  -0.484   1.749  0.5331 -2.1417 -1.8051
  121GLN    HB2 1873   2.944  -0.464   1.575  0.9936 -1.4958  1.3865
  121GLN     CG 1874   2.752  -0.365   1.644 -0.2957 -0.3032 -0.6402
  121GLN    HG1 1875   2.685  -0.448   1.624 -0.4065 -0.4112  0.1644
  121GLN    HG2 1876   2.759  -0.305   1.553 -0.7774 -1.3839 -1.4140
  121GLN     CD 1877   2.706  -0.289   1.768 -0.0215 -0.7711 -0.2210
  121GLN    OE1 1878   2.736  -0.172   1.792 -0.2984  0.0332  0.0445
  121GLN    NE2 1879   2.609  -0.342   1.835  0.0033  0.3744 -0.3927
  121GLN   HE21 1880   2.553  -0.415   1.795 -0.5092  1.7391 -2.3004
  121GLN   HE22 1881   2.570  -0.289   1.912  0.1900  1.0608 -0.7639
  121GLN      C 1882   3.134  -0.372   1.741 -0.2539  0.6987 -0.5270
  121GLN      O 1883   3.147  -0.423   1.852  0.2595 -0.1127  0.3331
  122ALA      N 1884   3.233  -0.382   1.658 -0.1436  0.0021 -0.1707
  122ALA      H 1885   3.224  -0.344   1.565  0.5276 -0.2783 -0.3534
  122ALA     CA 1886   3.367  -0.442   1.686  0.9081 -0.3690  0.4880
  122ALA     HA 1887   3.354  -0.550   1.695 -0.9393 -0.0488  2.1110
  122ALA     CB 1888   3.447  -0.425   1.556 -0.5934 -0.0914  0.4717
  122ALA    HB1 1889   3.479  -0.322   1.543  0.5602 -0.3890  0.8130
  122ALA    HB2 1890   3.533  -0.492   1.559 -1.5488 -1.5649 -2.0003
  122ALA    HB3 1891   3.389  -0.458   1.470  1.1817 -0.0784 -0.7756
  122ALA      C 1892   3.443  -0.377   1.802  0.2571  0.9590 -0.1904
  122ALA      O 1893   3.522  -0.449   1.868  0.3782 -0.3312  0.3771
  123TRP      N 1894   3.408  -0.257   1.847 -0.8567 -0.4754 -0.4452
  123TRP      H 1895   3.328  -0.210   1.807 -1.4146  1.6310  2.8133
  123TRP     CA 1896   3.442  -0.197   1.973  0.1746  0.6365 -0.2469
  123TRP     HA 1897   3.550  -0.206   1.982  0.1231 -0.4645 -0.6204
  123TRP     CB 1898   3.405  -0.051   1.971 -0.5375  0.4661  0.0193
  123TRP    HB1 1899   3.437  -0.011   2.068  0.1664  0.7869 -0.3367
  123TRP    HB2 1900   3.299  -0.037   1.950 -0.4417 -1.3149 -1.9226
  123TRP     CG 1901   3.486   0.021   1.866  0.5691 -0.1202  0.6040
  123TRP    CD1 1902   3.430   0.090   1.762  0.3357 -0.0017  0.8172
  123TRP    HD1 1903   3.325   0.106   1.748  0.5525  0.7410 -0.0487
  123TRP    NE1 1904   3.527   0.138   1.677  0.3797 -0.3841 -0.2132
  123TRP    HE1 1905   3.495   0.195   1.601 -0.0849 -1.8456 -1.1553
  123TRP    CE2 1906   3.654   0.101   1.716  0.8645  0.1940  0.3605
  123TRP    CZ2 1907   3.773   0.114   1.648 -0.3252 -0.2573 -0.6052
  123TRP    HZ2 1908   3.780   0.163   1.552 -2.8669  0.2615 -0.5789
  123TRP    CH2 1909   3.881   0.068   1.711 -0.9364  0.0454  0.0261
  123TRP    HH2 1910   3.979   0.065   1.665 -0.4117 -3.0594  1.1309
  123TRP    CZ3 1911   3.873   0.013   1.843  0.6148 -0.3487  0.8264
  123TRP    HZ3 1912   3.958  -0.018   1.902  0.2211  1.2946  2.3465
  123TRP    CE3 1913   3.749  -0.008   1.902 -0.1069  0.0440 -0.8950
  123TRP    HE3 1914   3.739  -0.055   1.999  0.6108  2.2280  0.3286
  123TRP    CD2 1915   3.633   0.031   1.838 -0.1925  0.7697 -0.2120
  123TRP      C 1916   3.387  -0.263   2.106 -0.5515 -0.1629 -0.2120
  123TRP      O 1917   3.449  -0.240   2.208 -0.4410  0.2867 -0.3795
  124ILE      N 1918   3.270  -0.327   2.105 -0.1489 -0.0686 -0.0914
  124ILE      H 1919   3.225  -0.340   2.015  0.3314  0.4357 -0.4126
  124ILE     CA 1920   3.206  -0.387   2.220 -0.1340 -0.1308  0.3935
  124ILE     HA 1921   3.255  -0.346   2.308 -0.3916  0.7000  0.1582
  124ILE     CB 1922   3.063  -0.357   2.226  0.1721 -0.7172 -0.0388
  124ILE     HB 1923   3.021  -0.401   2.317 -2.8151 -1.6775 -1.7301
  124ILE    CG2 1924   3.045  -0.200   2.236 -0.2304 -0.2358  0.2346
  124ILE   HG21 1925   2.939  -0.179   2.247  0.2780  1.6148  2.4285
  124ILE   HG22 1926   3.090  -0.150   2.323  0.0266 -1.4805  0.8459
  124ILE   HG23 1927   3.093  -0.146   2.155  2.2426 -0.4706  1.4455
  124ILE    CG1 1928   2.977  -0.407   2.105  0.3522  0.2072  0.1283
  124ILE   HG11 1929   3.020  -0.497   2.063  1.4174  0.1865  1.2086
  124ILE   HG12 1930   2.971  -0.343   2.017 -1.6741 -2.0202 -1.4781
  124ILE     CD 1931   2.830  -0.430   2.133 -0.0450 -0.0332 -0.4108
  124ILE    HD1 1932   2.785  -0.339   2.171  0.6104 -0.1323  0.6646
  124ILE    HD2 1933   2.778  -0.458   2.041  1.2709  1.3262 -1.6239
  124ILE    HD3 1934   2.828  -0.501   2.216  0.1345  0.4284 -0.0104
  124ILE      C 1935   3.238  -0.537   2.226  0.2491  0.5150  0.3461
  124ILE      O 1936   3.210  -0.606   2.326 -0.1624 -0.3642  0.2681
  125ARG      N 1937   3.304  -0.595   2.119  0.2001 -0.4417  0.2635
  125ARG      H 1938   3.341  -0.525   2.056 -2.9082  1.2726  0.0931
  125ARG     CA 1939   3.344  -0.734   2.108 -0.3216  0.2567 -0.0985
  125ARG     HA 1940   3.269  -0.804   2.145  0.6644 -0.7806 -0.0137
  125ARG     CB 1941   3.382  -0.766   1.962  0.3479  0.2581  0.3685
  125ARG    HB1 1942   3.439  -0.859   1.960 -0.3542 -0.1852  0.5861
  125ARG    HB2 1943   3.454  -0.688   1.937  0.4791  0.0568  0.1043
  125ARG     CG 1944   3.253  -0.767   1.879  0.3444  0.9891  0.1079
  125ARG    HG1 1945   3.190  -0.679   1.888 -1.4348  0.0344 -1.9211
  125ARG    HG2 1946   3.188  -0.848   1.913  0.3447  0.4045 -1.2289
  125ARG     CD 1947   3.277  -0.794   1.731 -0.8656  0.1657  0.1529
  125ARG    HD1 1948   3.286  -0.902   1.727  1.2029  0.2599  0.9134
  125ARG    HD2 1949   3.374  -0.753   1.704 -0.8662  1.0848  1.4320
  125ARG     NE 1950   3.172  -0.744   1.646  0.2201 -0.3269 -0.0244
  125ARG     HE 1951   3.074  -0.753   1.672 -0.3629 -0.7729 -2.2028
  125ARG     CZ 1952   3.183  -0.720   1.516 -0.1721  0.2216 -0.1371
  125ARG    NH1 1953   3.299  -0.709   1.454  0.1777  0.2327  0.2638
  125ARG   HH11 1954   3.382  -0.733   1.506 -0.3987  0.6863  1.4467
  125ARG   HH12 1955   3.298  -0.681   1.357  1.0028  3.1024  0.9829
  125ARG    NH2 1956   3.074  -0.679   1.463 -0.1431  0.5541  0.0842
  125ARG   HH21 1957   2.986  -0.691   1.512 -0.2012 -0.4262 -0.2315
  125ARG   HH22 1958   3.085  -0.625   1.378  0.3218  0.0042 -0.2132
  125ARG      C 1959   3.469  -0.749   2.197  0.4063 -0.4319  0.0021
  125ARG      O 1960   3.544  -0.657   2.227  0.5899  0.1645 -0.2556
  126GLY      N 1961   3.499  -0.874   2.223  0.1353  0.1672  0.4979
  126GLY      H 1962   3.434  -0.947   2.197 -3.3863  3.4304 -0.6949
  126GLY     CA 1963   3.624  -0.917   2.289 -0.1697  0.3607  0.0154
  126GLY    HA1 1964   3.703  -0.852   2.253  0.6037  1.1626  2.8796
  126GLY    HA2 1965   3.649  -1.019   2.262 -2.1259 -0.3062  0.5391
  126GLY      C 1966   3.627  -0.899   2.436  0.1354 -0.0857 -1.0136
  126GLY      O 1967   3.535  -0.920   2.510  0.2768 -0.1526 -0.1097
  127CY1      N 1968   3.739  -0.872   2.487  0.6024  0.4957  0.2851
  127CY1      H 1969   3.817  -0.903   2.430  1.4714  0.1124  1.6063
  127CY1     CA 1970   3.757  -0.851   2.632  0.3083  0.3729 -0.2048
  127CY1     HA 1971   3.713  -0.931   2.692  1.2447 -0.1326 -0.1811
  127CY1     CB 1972   3.906  -0.862   2.678 -0.6348 -0.6498  0.9170
  127CY1    HB1 1973   3.919  -0.840   2.784  1.8299  0.1818  0.5025
  127CY1    HB2 1974   3.968  -0.795   2.619 -3.1157  1.6469  0.7204
  127CY1     SG 1975   3.968  -1.023   2.635 -0.0624  0.3569 -0.2740
  127CY1    HG1 1976   4.086  -1.066   2.682 -0.7897 -2.3043 -0.6827
  127CY1    HG2 1977   3.880  -1.117   2.672 -0.8681  0.9960 -0.5305
  127CY1    HG3 1978   3.978  -1.025   2.502 -1.8096 -3.6888 -0.4909
  127CY1      C 1979   3.683  -0.720   2.667 -0.1273 -0.0883 -0.4601
  127CY1      O 1980   3.701  -0.620   2.607  0.7013  0.0941  0.1465
  128ARG      N 1981   3.612  -0.720   2.782 -0.1508  0.3693 -0.6264
  128ARG      H 1982   3.626  -0.794   2.849 -1.1202  0.2941 -0.5015
  128ARG     CA 1983   3.524  -0.608   2.827  0.5637 -0.0134  0.1647
  128ARG     HA 1984   3.487  -0.554   2.740 -0.6517 -0.2187  0.5321
  128ARG     CB 1985   3.401  -0.668   2.890 -0.1286 -0.9022 -0.0449
  128ARG    HB1 1986   3.333  -0.585   2.912  1.6553  1.0391 -1.4589
  128ARG    HB2 1987   3.427  -0.725   2.979 -0.9432  0.6513  1.2545
  128ARG     CG 1988   3.326  -0.755   2.792  0.3075 -0.5144 -0.9992
  128ARG    HG1 1989   3.392  -0.839   2.768  2.0039  1.1381 -2.4470
  128ARG    HG2 1990   3.310  -0.700   2.700  3.9728  0.5817 -1.1459
  128ARG     CD 1991   3.191  -0.796   2.851 -0.3504 -0.3450 -0.8826
  128ARG    HD1 1992   3.142  -0.708   2.893 -0.3901 -1.0395  0.5933
  128ARG    HD2 1993   3.196  -0.867   2.934 -3.0105  1.3704  0.9088
  128ARG     NE 1994   3.105  -0.853   2.737  0.1745 -0.1834 -0.6434
  128ARG     HE 1995   3.151  -0.925   2.683 -1.4317 -0.7668 -1.2892
  128ARG     CZ 1996   2.977  -0.838   2.712 -0.1636 -0.0463 -0.6137
  128ARG    NH1 1997   2.906  -0.751   2.782  0.0716  0.0537 -0.1033
  128ARG   HH11 1998   2.942  -0.714   2.869 -1.7004  0.1637  0.6186
  128ARG   HH12 1999   2.806  -0.758   2.769  0.2148  0.6857 -1.6779
  128ARG    NH2 2000   2.916  -0.904   2.624 -0.3525  0.3203  0.0713
  128ARG   HH21 2001   2.969  -0.967   2.567  0.4535  0.6636  0.4290
  128ARG   HH22 2002   2.817  -0.889   2.612 -0.8847 -2.2845  0.5168
  128ARG      C 2003   3.588  -0.500   2.911  0.2310  0.7894 -0.9341
  128ARG      O 2004   3.545  -0.386   2.916 -0.1766 -0.4353 -0.5761
  129LEU      N 2005   3.701  -0.542   2.977  0.4634  0.0274  0.1415
  129LEU      H 2006   3.728  -0.639   2.977 -0.2669 -0.1803  0.0106
  129LEU     CA 2007   3.782  -0.460   3.067  0.1664  0.0859  0.5233
  129LEU     HA 2008   3.720  -0.389   3.122 -0.8839  0.5156 -1.1271
  129LEU     CB 2009   3.861  -0.548   3.171  0.1401  0.6001 -0.0741
  129LEU    HB1 2010   3.947  -0.590   3.119 -0.6318 -0.7916 -0.2818
  129LEU    HB2 2011   3.801  -0.630   3.210  2.1598 -0.6898  0.4989
  129LEU     CG 2012   3.908  -0.456   3.285  0.0428 -0.0813 -0.9934
  129LEU     HG 2013   3.975  -0.374   3.259  1.9463 -0.9142  0.9793
  129LEU    CD1 2014   3.787  -0.420   3.371 -0.0238 -0.4195  0.5077
  129LEU   HD11 2015   3.717  -0.349   3.327 -0.3058 -1.9035 -1.6280
  129LEU   HD12 2016   3.719  -0.505   3.379 -0.5853 -0.0464 -0.1414
  129LEU   HD13 2017   3.827  -0.385   3.466 -0.0233  1.4491 -0.1515
  129LEU    CD2 2018   4.003  -0.546   3.367  0.2108  0.1810  0.1264
  129LEU   HD21 2019   4.008  -0.505   3.468 -1.6942 -1.3318  0.9088
  129LEU   HD22 2020   3.956  -0.644   3.376 -0.2413  0.2059 -1.5907
  129LEU   HD23 2021   4.103  -0.553   3.324 -1.0799  4.0029 -4.2540
  129LEU      C 2022   3.871  -0.371   2.976  0.6075 -0.3483  0.3588
  129LEU    OC1 2023   3.958  -0.425   2.902  0.3041  0.0317  0.6495
  129LEU   HC11 2024   4.039  -0.373   2.904  0.5033 -0.1183 -1.3924
  129LEU   HC12 2025   3.944  -0.517   2.880 -0.9625 -0.5154  3.3520
  129LEU    OC2 2026   3.854  -0.249   2.987  0.0668 -0.5503  0.2586
  129LEU   HC21 2027   3.777  -0.212   3.032 -0.5288  0.0600 -1.1641
  129LEU   HC22 2028   3.916  -0.206   2.927 -0.6626 -1.5318 -1.2642
  130SOL     OW 2029   1.089   3.673   2.764  0.3395 -0.3271 -0.3007
  130SOL    HW1 2030   1.159   3.704   2.706  0.7545 -0.0088  0.3581
  130SOL    HW2 2031   1.035   3.618   2.708  0.2678  0.6128 -1.1981
  131SOL     OW 2032   3.525   5.195   4.652 -0.4227 -0.0326 -0.3453
  131SOL    HW1 2033   3.548   5.285   4.628  1.1812 -0.3697 -0.1913
  131SOL    HW2 2034   3.430   5.196   4.660 -0.3357  2.0962  1.3977
  132SOL     OW 2035   0.516   4.376   1.639  0.0018 -0.1049  0.3133
  132SOL    HW1 2036   0.462   4.420   1.705  0.3499  0.1928  0.3999
  132SOL    HW2 2037   0.539   4.292   1.679 -1.5082 -0.8248 -0.2504
  133SOL     OW 2038   1.078   4.698   2.734  0.0318 -0.7730 -0.2708
  133SOL    HW1 2039   1.161   4.745   2.724  0.1401 -0.7332  0.6559
  133SOL    HW2 2040   1.014   4.766   2.756 -0.1257 -0.8686 -0.4350
  134SOL     OW 2041   3.953   1.333   1.460 -0.4278 -0.8694  0.1079
  134SOL    HW1 2042   3.883   1.362   1.517 -1.3069  0.4941 -1.5589
  134SOL    HW2 2043   4.033   1.366   1.501 -0.9083 -0.9738  1.1508
  135SOL     OW 2044   4.270   3.014   1.309 -0.3699  0.0516 -0.2496
  135SOL    HW1 2045   4.332   2.945   1.331 -0.6436 -0.0806  0.1181
  135SOL    HW2 2046   4.308   3.094   1.345 -0.2630  0.0223 -0.2979
  136SOL     OW 2047   6.441   1.560   3.743  0.5107  0.2119  0.3865
  136SOL    HW1 2048   6.489   1.606   3.674 -1.7092  1.3714 -0.4773
  136SOL    HW2 2049   6.385   1.498   3.696  1.1417 -1.1620  1.3707
  137SOL     OW 2050   0.629   5.188   0.042  0.7377 -0.0556 -0.4537
  137SOL    HW1 2051   0.649   5.198   0.135 -0.0594  1.4482 -0.4120
  137SOL    HW2 2052   0.617   5.278   0.010 -0.0762 -0.5968 -1.7635
  138SOL     OW 2053   4.100   4.360   2.184  0.4762  0.3432 -0.3216
  138SOL    HW1 2054   4.032   4.408   2.232 -0.2493 -1.2473  0.3254
  138SOL    HW2 2055   4.052   4.292   2.137  1.6775 -1.5246  1.0379
  139SOL     OW 2056   2.746   5.772   4.423  0.2075  0.3794  0.0021
  139SOL    HW1 2057   2.689   5.849   4.426  0.3214  0.4972 -0.6100
  139SOL    HW2 2058   2.750   5.749   4.330 -1.0205 -1.2679  0.3199
  140SOL     OW 2059   5.628   4.818   4.473 -0.0574  0.5890  0.0520
  140SOL    HW1 2060   5.710   4.861   4.498  1.2199 -1.8652  0.4734
  140SOL    HW2 2061   5.619   4.837   4.379  0.6632  1.4022  0.1372
  141SOL     OW 2062   4.805   4.837   0.406 -1.1150 -0.1308 -0.3394
  141SOL    HW1 2063   4.858   4.897   0.353 -1.9138  0.7935 -0.1229
  141SOL    HW2 2064   4.817   4.752   0.364 -1.5228  0.5283 -1.8791
  142SOL     OW 2065   6.082   0.564   1.867  0.3306 -0.6019 -0.0990
  142SOL    HW1 2066   6.151   0.629   1.855  0.6848 -0.5011  2.1094
  142SOL    HW2 2067   6.000   0.614   1.857  0.4929 -0.7180 -2.6782
  143SOL     OW 2068   2.249   1.864   0.016  0.3461 -0.5352 -0.0375
  143SOL    HW1 2069   2.190   1.801  -0.023  1.4332 -1.6489  0.0489
  143SOL    HW2 2070   2.326   1.863  -0.041  0.7443  0.0287  0.4752
  144SOL     OW 2071   6.418   4.292   1.920  0.4023 -0.1509 -0.0103
  144SOL    HW1 2072   6.366   4.211   1.923  0.0751  0.0751  0.5552
  144SOL    HW2 2073   6.355   4.361   1.900  0.8509 -0.1604 -1.6140
  145SOL     OW 2074   5.061   1.774   1.733  0.7358  0.1464  0.4944
  145SOL    HW1 2075   5.054   1.760   1.827  1.7088  0.6884  0.6642
  145SOL    HW2 2076   4.971   1.777   1.702  0.3850  0.6518  1.5126
  146SOL     OW 2077   5.899   3.595   2.443 -0.1809  0.7664  0.6629
  146SOL    HW1 2078   5.958   3.661   2.406  1.3744 -1.0052 -0.2438
  146SOL    HW2 2079   5.852   3.560   2.367 -0.7647  0.6399  1.0835
  147SOL     OW 2080   5.600   4.202   0.420 -0.3219 -0.5430 -0.4578
  147SOL    HW1 2081   5.518   4.251   0.432  0.1102 -0.2224  1.4377
  147SOL    HW2 2082   5.604   4.185   0.326 -0.9195  2.3620 -1.1069
  148SOL     OW 2083   2.749   4.865   2.231  0.1913  0.5445  0.9476
  148SOL    HW1 2084   2.709   4.778   2.231  0.8148  0.2091 -1.0559
  148SOL    HW2 2085   2.820   4.857   2.295  1.3295 -1.0008 -0.4167
  149SOL     OW 2086   6.456   5.811   2.693  0.5360 -0.1315  0.7193
  149SOL    HW1 2087   6.532   5.870   2.689 -0.6090  1.3384 -0.7057
  149SOL    HW2 2088   6.381   5.870   2.696 -0.6273 -1.5387  0.1838
  150SOL     OW 2089   0.226   2.161   3.494 -0.1279 -0.2829 -0.4254
  150SOL    HW1 2090   0.298   2.122   3.543  0.4506  0.5864 -0.5400
  150SOL    HW2 2091   0.248   2.255   3.492 -1.6513  0.1111  0.1757
  151SOL     OW 2092   3.777   5.360   4.527  0.3380 -0.0342 -0.4845
  151SOL    HW1 2093   3.778   5.407   4.610  2.4715 -1.0296  0.1054
  151SOL    HW2 2094   3.758   5.427   4.462  3.1335  1.7329  0.3394
  152SOL     OW 2095   3.956   1.462   3.984  0.0874  0.0019  0.3238
  152SOL    HW1 2096   4.044   1.426   4.000 -0.2579 -1.0524 -0.0878
  152SOL    HW2 2097   3.970   1.531   3.919  0.4363 -1.1285 -0.8346
  153SOL     OW 2098   4.638   4.487   1.370 -0.1497 -0.6642  0.1851
  153SOL    HW1 2099   4.719   4.454   1.409  0.6331 -0.9014 -1.5508
  153SOL    HW2 2100   4.636   4.448   1.283 -0.8352  1.3118 -0.7444
  154SOL     OW 2101   3.649   4.573   3.220 -0.8076  0.2249  0.5471
  154SOL    HW1 2102   3.637   4.668   3.221 -0.3794  0.3273 -1.1137
  154SOL    HW2 2103   3.566   4.539   3.188 -0.2985  0.2058 -0.8202
  155SOL     OW 2104   2.019   5.039   3.610 -0.4764  0.3700  0.2713
  155SOL    HW1 2105   2.039   5.089   3.531  1.5340 -0.3053  0.3135
  155SOL    HW2 2106   1.948   5.089   3.653  0.0552  2.0402 -0.7132
  156SOL     OW 2107   5.983   0.721   2.894 -0.2049  0.7378 -0.6153
  156SOL    HW1 2108   5.985   0.731   2.989  1.1798  1.6751 -0.7214
  156SOL    HW2 2109   5.895   0.687   2.875  0.1327 -1.3234  1.1530
  157SOL     OW 2110   3.793   4.116   4.283 -1.2207  0.1617  0.2375
  157SOL    HW1 2111   3.830   4.179   4.345 -1.8884  0.6374  0.1657
  157SOL    HW2 2112   3.704   4.100   4.316 -1.1570 -0.5204  0.0879
  158SOL     OW 2113   5.964   2.887   2.201 -0.2009  0.7851 -0.3689
  158SOL    HW1 2114   5.952   2.867   2.108  0.2312  2.2381 -0.7558
  158SOL    HW2 2115   6.050   2.928   2.206 -0.7674  1.9154  0.4586
  159SOL     OW 2116   4.478   0.233   0.233  0.1625  0.6220 -0.4632
  159SOL    HW1 2117   4.530   0.268   0.161  0.9219  0.4920  0.0148
  159SOL    HW2 2118   4.537   0.175   0.280 -0.6740 -0.2080 -0.4110
  160SOL     OW 2119   0.329   0.840   1.210 -0.1007  0.0428  0.0337
  160SOL    HW1 2120   0.296   0.818   1.123  1.4827  0.1549 -0.6217
  160SOL    HW2 2121   0.250   0.857   1.262 -1.0531  0.5225 -1.5129
  161SOL     OW 2122   5.240   4.250   1.630  0.4889  0.2110  0.2068
  161SOL    HW1 2123   5.164   4.212   1.586  0.3738  2.2236 -1.4950
  161SOL    HW2 2124   5.314   4.197   1.601 -0.0813 -0.9566  0.8337
  162SOL     OW 2125   0.152   2.368   1.026 -0.2091 -0.0404  0.0633
  162SOL    HW1 2126   0.080   2.424   1.001 -0.0797  0.8807  1.6094
  162SOL    HW2 2127   0.221   2.386   0.962 -0.8588  0.0999 -0.5971
  163SOL     OW 2128   0.621   3.110   1.764 -0.2616  0.0488 -0.1389
  163SOL    HW1 2129   0.711   3.141   1.775  0.2657 -0.4710 -2.3404
  163SOL    HW2 2130   0.631   3.019   1.737 -1.4711 -0.1586  0.1026
  164SOL     OW 2131   2.732   0.314   1.069  0.0701  0.4038  0.7157
  164SOL    HW1 2132   2.737   0.335   1.162  2.2456 -0.6734  0.9065
  164SOL    HW2 2133   2.822   0.318   1.038 -0.5306  0.1954 -1.2301
  165SOL     OW 2134   2.911   1.765   4.428  0.2289  0.2493 -0.5008
  165SOL    HW1 2135   2.830   1.731   4.391  0.9452 -0.8112 -1.1514
  165SOL    HW2 2136   2.910   1.735   4.519 -0.3168  0.6401 -0.3746
  166SOL     OW 2137   2.129   2.842   2.187 -0.2233 -0.0335 -0.0500
  166SOL    HW1 2138   2.211   2.804   2.156 -0.9594 -1.9228  0.1664
  166SOL    HW2 2139   2.138   2.936   2.171  2.4963  0.0117  1.1356
  167SOL     OW 2140   6.312   2.979   0.464 -0.3694  0.2476  0.5679
  167SOL    HW1 2141   6.324   3.043   0.395 -0.7464  1.6585  1.7615
  167SOL    HW2 2142   6.286   2.899   0.419  0.0370  0.9466 -0.9478
  168SOL     OW 2143   1.081   2.997   0.944 -0.1050  0.1812 -0.1214
  168SOL    HW1 2144   0.990   3.025   0.931  0.2635  1.2487 -0.5056
  168SOL    HW2 2145   1.129   3.037   0.873  0.6158 -0.7458 -0.1823
  169SOL     OW 2146   5.318   2.290   0.662  0.6371 -0.2372  0.6403
  169SOL    HW1 2147   5.261   2.258   0.732  1.1791 -1.4351  0.5558
  169SOL    HW2 2148   5.290   2.380   0.648 -1.7342 -0.9759  0.1294
  170SOL     OW 2149   1.978   3.444   1.923  0.1355 -0.2578 -0.4905
  170SOL    HW1 2150   2.069   3.463   1.942  0.2822 -2.0527  0.7915
  170SOL    HW2 2151   1.935   3.530   1.922  1.6021  0.5065  0.0669
  171SOL     OW 2152   2.935   4.621   2.172  0.5809  0.4473 -0.2200
  171SOL    HW1 2153   2.954   4.659   2.086  1.5546  1.3577  0.3781
  171SOL    HW2 2154   2.840   4.624   2.178  0.5533  1.4619 -0.8009
  172SOL     OW 2155   2.523   3.915   1.410 -0.3641 -0.0228  0.0633
  172SOL    HW1 2156   2.617   3.914   1.428 -0.1259  0.6604 -1.0578
  172SOL    HW2 2157   2.504   4.007   1.389 -1.2581 -0.1772  0.1763
  173SOL     OW 2158   2.675   2.659   4.212  0.1054 -0.2617 -0.2056
  173SOL    HW1 2159   2.642   2.743   4.243 -0.2642 -0.5229  0.1256
  173SOL    HW2 2160   2.683   2.605   4.291 -1.1106 -1.0209 -0.5588
  174SOL     OW 2161   6.231   6.215   1.155  0.0153  0.0710 -0.3436
  174SOL    HW1 2162   6.224   6.213   1.059 -0.5225  0.1296 -0.3071
  174SOL    HW2 2163   6.325   6.210   1.172  0.1867  1.0220 -0.9073
  175SOL     OW 2164   1.805   1.814   0.040  0.5269  0.3998  0.7647
  175SOL    HW1 2165   1.892   1.778   0.026  0.7972  1.4035 -0.2762
  175SOL    HW2 2166   1.818   1.886   0.102  0.2927 -0.0055  1.2936
  176SOL     OW 2167   0.894   3.887   1.633  0.0237  0.3234  0.0943
  176SOL    HW1 2168   0.855   3.868   1.718  2.1536 -0.3312  0.9705
  176SOL    HW2 2169   0.979   3.843   1.634  0.2387  0.5291 -2.2752
  177SOL     OW 2170   5.749   1.975   0.154 -0.4299  0.2155 -0.2803
  177SOL    HW1 2171   5.799   2.032   0.095 -0.8825  1.8148  0.8166
  177SOL    HW2 2172   5.658   1.989   0.130 -0.4998 -0.9632 -0.7654
  178SOL     OW 2173   4.683   3.019   2.192  0.5527  0.1043 -0.2863
  178SOL    HW1 2174   4.692   3.110   2.217  2.0337  0.3623 -1.5970
  178SOL    HW2 2175   4.592   2.996   2.213  0.1819  1.8497  0.1047
  179SOL     OW 2176   6.030   2.045   0.254 -0.0261  0.5581  0.4476
  179SOL    HW1 2177   5.978   2.088   0.185  1.6784  1.0588 -0.5766
  179SOL    HW2 2178   5.969   2.036   0.327 -1.3729  1.7191 -0.4700
  180SOL     OW 2179   3.779   0.179   3.249  0.0209  0.1131 -0.1174
  180SOL    HW1 2180   3.805   0.162   3.159  1.8677 -2.0473  0.7419
  180SOL    HW2 2181   3.828   0.258   3.274 -0.8558  1.0004 -1.0721
  181SOL     OW 2182   3.405   5.451   2.472  0.3582 -0.0277 -0.3467
  181SOL    HW1 2183   3.442   5.536   2.492 -1.4876  0.8389 -0.4327
  181SOL    HW2 2184   3.450   5.424   2.392  3.2103 -0.6380  1.3024
  182SOL     OW 2185   5.553   4.951   2.289  0.1522  0.3314  0.1099
  182SOL    HW1 2186   5.599   4.999   2.220  1.1125 -1.9433 -0.9293
  182SOL    HW2 2187   5.622   4.929   2.352  0.4612 -2.3103 -1.0047
  183SOL     OW 2188   1.235   3.943   2.155 -0.1006 -0.4526  0.4274
  183SOL    HW1 2189   1.315   3.916   2.200 -1.2035 -0.4393  2.5697
  183SOL    HW2 2190   1.258   4.024   2.111  1.0483 -0.3921  1.1064
  184SOL     OW 2191   0.980   5.964   0.809 -0.1570 -0.0954  0.3909
  184SOL    HW1 2192   1.004   5.931   0.896  1.0659  1.0789  0.5310
  184SOL    HW2 2193   0.945   6.051   0.825 -1.3761 -0.4622 -0.1684
  185SOL     OW 2194   3.403   3.672   3.233 -0.5406 -0.6621 -0.2609
  185SOL    HW1 2195   3.443   3.739   3.290 -1.0344 -0.2900 -0.3465
  185SOL    HW2 2196   3.411   3.591   3.283  0.2196 -0.5747 -0.2264
  186SOL     OW 2197   1.261   2.494   3.831 -0.5081  0.1107 -0.0089
  186SOL    HW1 2198   1.213   2.418   3.800 -0.6585  0.4575 -0.6311
  186SOL    HW2 2199   1.346   2.459   3.858 -0.2765 -0.1561 -1.0608
  187SOL     OW 2200   1.138   4.071   4.565  0.0466 -0.2506  0.6127
  187SOL    HW1 2201   1.201   4.137   4.538 -0.2482  0.0590  0.6689
  187SOL    HW2 2202   1.184   4.018   4.629  0.0188  0.4311  1.2105
  188SOL     OW 2203   4.267   4.654   3.178 -0.0452 -0.2523  0.2073
  188SOL    HW1 2204   4.301   4.649   3.268  1.5081  0.1119 -0.3349
  188SOL    HW2 2205   4.211   4.577   3.169  0.8261 -1.0098  1.0708
  189SOL     OW 2206   5.644   4.201   1.909 -0.1638 -0.3002 -0.1814
  189SOL    HW1 2207   5.631   4.125   1.967 -1.9774  0.8518  1.0182
  189SOL    HW2 2208   5.602   4.274   1.955  1.9147  1.5794 -1.0716
  190SOL     OW 2209   1.355   0.926   2.473 -0.1072 -0.3167  0.3990
  190SOL    HW1 2210   1.319   0.933   2.385 -2.0180  0.6748  1.2084
  190SOL    HW2 2211   1.391   1.013   2.491 -0.2520 -0.3412  0.8110
  191SOL     OW 2212   3.847   2.622   2.534  0.5984  0.2905  0.2025
  191SOL    HW1 2213   3.846   2.555   2.465  0.9150  0.0587  0.4192
  191SOL    HW2 2214   3.757   2.623   2.567  0.2793  0.8681 -0.6482
  192SOL     OW 2215   5.449   3.716   2.958 -0.4261 -0.3664  0.0470
  192SOL    HW1 2216   5.453   3.793   3.015  2.2822 -0.3094 -0.0712
  192SOL    HW2 2217   5.508   3.737   2.885 -2.7907 -0.9606 -2.1548
  193SOL     OW 2218   5.282   4.911   1.166  0.3329  0.6421 -0.2875
  193SOL    HW1 2219   5.359   4.861   1.138 -0.5987 -1.3886  0.6306
  193SOL    HW2 2220   5.219   4.900   1.096 -0.3165 -0.5260  0.4654
  194SOL     OW 2221   5.089   0.595   1.282 -0.3339 -0.6959  0.0171
  194SOL    HW1 2222   5.142   0.630   1.354 -1.2830 -1.3976  1.0813
  194SOL    HW2 2223   5.045   0.519   1.318 -0.0800 -1.6731 -1.6069
  195SOL     OW 2224   2.455   5.273   2.608 -0.8144 -0.1139  0.1502
  195SOL    HW1 2225   2.493   5.361   2.616  0.0312 -0.3487 -1.0946
  195SOL    HW2 2226   2.400   5.278   2.530 -0.0616 -0.9298 -0.4469
  196SOL     OW 2227   2.194   4.909   0.646  0.4153 -0.3297 -0.3279
  196SOL    HW1 2228   2.191   4.858   0.727 -0.5442 -0.6497 -0.5526
  196SOL    HW2 2229   2.192   4.844   0.576 -0.9100 -0.0121 -0.6206
  197SOL     OW 2230   4.312   2.018   4.559 -0.3155 -0.0182 -0.0233
  197SOL    HW1 2231   4.368   1.996   4.633  0.4539 -0.9262 -0.8540
  197SOL    HW2 2232   4.244   1.950   4.560 -0.7443  0.4105  0.2935
  198SOL     OW 2233   5.894   5.936   0.454  0.8104  0.3941 -0.4893
  198SOL    HW1 2234   5.907   5.928   0.359 -0.3502 -0.8659 -0.5676
  198SOL    HW2 2235   5.886   6.031   0.468 -1.8241  0.5347 -2.1157
  199SOL     OW 2236   2.514   0.392   4.265 -0.1006  0.3035  0.0355
  199SOL    HW1 2237   2.461   0.397   4.185 -1.7065  0.4124  1.0650
  199SOL    HW2 2238   2.496   0.474   4.311  0.2722 -0.0497  0.8318
  200SOL     OW 2239   4.814   1.577   0.258  0.6914  0.1137  0.3854
  200SOL    HW1 2240   4.822   1.491   0.300  0.1002 -0.3242 -0.3883
  200SOL    HW2 2241   4.722   1.585   0.235  0.2613  1.9099  2.3948
  201SOL     OW 2242   5.080   1.987   3.401  0.3101 -0.6105 -0.1071
  201SOL    HW1 2243   5.012   1.986   3.334  0.2505  0.8140 -0.0837
  201SOL    HW2 2244   5.038   2.029   3.477  0.8179 -0.9143  0.3507
  202SOL     OW 2245   2.404   6.017   1.833 -0.0968  0.1196 -0.0933
  202SOL    HW1 2246   2.354   5.995   1.912 -1.5358  2.3600 -0.2892
  202SOL    HW2 2247   2.351   5.983   1.761  0.0743  0.0810 -0.2017
  203SOL     OW 2248   5.947   0.618   2.275 -0.0594  0.0670  0.5021
  203SOL    HW1 2249   5.889   0.583   2.342 -1.6134  0.5490 -0.5361
  203SOL    HW2 2250   5.963   0.545   2.215 -1.9640  0.6300 -0.7646
  204SOL     OW 2251   1.035   3.834   0.417  0.4932 -0.4338 -0.0433
  204SOL    HW1 2252   1.109   3.888   0.444  0.2635 -0.2014  0.1206
  204SOL    HW2 2253   0.964   3.896   0.401  0.7615 -0.4985 -1.6748
  205SOL     OW 2254   4.959   0.179   4.093 -0.0347  0.1885 -0.5948
  205SOL    HW1 2255   4.938   0.264   4.056  1.5885  0.6367 -0.5440
  205SOL    HW2 2256   5.049   0.188   4.124 -0.5314 -0.9021  1.2974
  206SOL     OW 2257   2.370   5.427   0.311 -0.1012  0.2360  0.5026
  206SOL    HW1 2258   2.297   5.438   0.371 -1.1072  0.7700 -0.7605
  206SOL    HW2 2259   2.390   5.516   0.281  0.7509  0.0409  0.4787
  207SOL     OW 2260   1.242   0.250   2.583 -0.1853 -0.0126 -0.4967
  207SOL    HW1 2261   1.231   0.166   2.629 -0.8576  0.6790  0.6720
  207SOL    HW2 2262   1.297   0.229   2.507 -1.6773 -1.8286 -1.1600
  208SOL     OW 2263   6.270   4.526   4.526 -0.3207  0.4993 -0.1229
  208SOL    HW1 2264   6.207   4.572   4.471  0.4997  1.1670 -0.5140
  208SOL    HW2 2265   6.300   4.453   4.471  1.6264  2.0249 -1.1935
  209SOL     OW 2266   3.665   4.191   3.950 -0.1443 -0.0413  0.0815
  209SOL    HW1 2267   3.701   4.262   4.003  0.7221  0.4693 -1.1439
  209SOL    HW2 2268   3.696   4.209   3.862 -0.0462 -1.8686 -0.2960
  210SOL     OW 2269   5.699   1.609   1.753 -0.2078 -0.2792 -0.1847
  210SOL    HW1 2270   5.615   1.613   1.799  0.1582  1.2271  0.4186
  210SOL    HW2 2271   5.689   1.672   1.681  0.3477 -0.1867 -0.1866
  211SOL     OW 2272   0.998   0.403   1.765  0.0863 -0.1291 -0.2437
  211SOL    HW1 2273   0.980   0.327   1.710 -1.0409 -0.4146  0.4749
  211SOL    HW2 2274   1.020   0.367   1.850 -0.1188  0.3322  0.0097
  212SOL     OW 2275   6.265   4.976   4.063  0.3137  0.3502 -0.1932
  212SOL    HW1 2276   6.359   4.980   4.077  0.5817  0.2845 -1.7648
  212SOL    HW2 2277   6.255   4.952   3.970 -1.2456 -0.2501  0.0865
  213SOL     OW 2278   5.140   3.238   2.626 -0.1236 -0.0940  0.0410
  213SOL    HW1 2279   5.050   3.268   2.622 -0.5326 -1.3798 -1.2719
  213SOL    HW2 2280   5.158   3.201   2.540  2.0000  1.0057 -0.0723
  214SOL     OW 2281   6.020   1.412   2.825  0.3799 -0.4044 -0.6811
  214SOL    HW1 2282   6.036   1.451   2.911  2.1412  1.9027 -1.9379
  214SOL    HW2 2283   6.098   1.359   2.807  0.2475 -0.4812 -1.0496
  215SOL     OW 2284   0.599   6.557   3.985 -0.7603 -0.0549  0.4939
  215SOL    HW1 2285   0.641   6.542   4.070 -3.0739  2.6623  2.2761
  215SOL    HW2 2286   0.571   6.470   3.956 -0.2141 -1.0015  2.6651
  216SOL     OW 2287   3.957   3.262   3.622  0.0798 -0.1259 -0.3975
  216SOL    HW1 2288   4.034   3.281   3.675 -0.5107 -0.7993  0.7480
  216SOL    HW2 2289   3.989   3.203   3.553  0.7297  0.2264 -0.4027
  217SOL     OW 2290   3.450   6.027   4.285 -0.0507 -0.6009 -0.1714
  217SOL    HW1 2291   3.406   6.035   4.200  0.4178  0.2210 -0.3447
  217SOL    HW2 2292   3.383   6.054   4.348 -0.0336 -0.0501 -0.3783
  218SOL     OW 2293   4.301   0.956   1.655  0.2497  0.0010 -0.3102
  218SOL    HW1 2294   4.277   1.006   1.576 -1.4532 -1.9308 -1.0918
  218SOL    HW2 2295   4.389   0.922   1.635 -0.0133 -0.1779 -1.2447
  219SOL     OW 2296   5.769   2.857   2.406  0.0071  0.6229 -0.6828
  219SOL    HW1 2297   5.714   2.781   2.388  0.5084 -0.4616  1.9203
  219SOL    HW2 2298   5.849   2.841   2.357  0.0559 -0.4919 -0.2717
  220SOL     OW 2299   2.807   3.256   3.858 -0.8173 -0.0449 -0.3625
  220SOL    HW1 2300   2.864   3.219   3.926 -1.6761  2.4352  1.8462
  220SOL    HW2 2301   2.849   3.229   3.775  0.7235 -2.4987  1.0695
  221SOL     OW 2302   1.108   5.507   2.631  0.0026  0.4725 -0.4514
  221SOL    HW1 2303   1.142   5.533   2.717 -0.9877  0.5567 -0.0637
  221SOL    HW2 2304   1.183   5.513   2.572  0.6170  0.7557  0.3400
  222SOL     OW 2305   1.238   6.260   0.860 -0.7943  0.2110 -0.1552
  222SOL    HW1 2306   1.211   6.173   0.890 -0.0046 -0.9541 -2.5148
  222SOL    HW2 2307   1.159   6.314   0.866 -2.0590 -1.4264 -1.1533
  223SOL     OW 2308   6.245   4.068   4.301 -0.3100 -0.8830 -0.1057
  223SOL    HW1 2309   6.229   4.113   4.218  1.5979 -1.0584 -0.5999
  223SOL    HW2 2310   6.221   3.977   4.282  0.2486 -0.9499 -0.5167
  224SOL     OW 2311   0.425   2.302   2.098 -0.2744 -0.2631 -0.3895
  224SOL    HW1 2312   0.460   2.301   2.009 -0.9995  2.5144 -0.7885
  224SOL    HW2 2313   0.499   2.328   2.153 -0.4954  0.8064 -0.5824
  225SOL     OW 2314   5.630   2.735   1.985  0.2478  0.2053 -0.2727
  225SOL    HW1 2315   5.653   2.828   1.979  1.5406 -0.0170  0.7782
  225SOL    HW2 2316   5.542   2.735   2.023  1.2442  0.9979  2.2920
  226SOL     OW 2317   3.462   2.788   0.717  0.2993 -0.4662 -0.1336
  226SOL    HW1 2318   3.445   2.695   0.729 -0.6508 -0.3201 -0.2862
  226SOL    HW2 2319   3.435   2.829   0.799  3.5682 -0.6296  1.1596
  227SOL     OW 2320   1.562   1.918   3.883  0.2686 -0.9939  0.5460
  227SOL    HW1 2321   1.578   1.869   3.964  2.6257  0.5042  1.0873
  227SOL    HW2 2322   1.595   1.861   3.814  0.0490 -1.4654  0.8232
  228SOL     OW 2323   4.903   5.164   1.645  0.3724 -0.1092 -0.1037
  228SOL    HW1 2324   4.911   5.093   1.581  0.0476  1.0431 -1.4655
  228SOL    HW2 2325   4.830   5.217   1.614  0.6138  0.8373  0.8749
  229SOL     OW 2326   3.789   6.344   2.172  0.6524 -0.6804 -0.2637
  229SOL    HW1 2327   3.853   6.301   2.229  0.3439  1.3308  1.7581
  229SOL    HW2 2328   3.710   6.350   2.226 -0.1635 -0.0936 -1.4865
  230SOL     OW 2329   5.079   4.534   3.202  0.9754  0.9406  0.2773
  230SOL    HW1 2330   5.120   4.485   3.273 -0.4156  0.2115  0.6198
  230SOL    HW2 2331   4.987   4.537   3.226 -0.1157 -1.8123 -2.7707
  231SOL     OW 2332   5.556   1.538   1.445  0.7556 -0.1393 -0.2994
  231SOL    HW1 2333   5.480   1.546   1.386  0.6737 -0.0125 -0.1765
  231SOL    HW2 2334   5.594   1.625   1.447  0.3663  0.0211  0.3634
  232SOL     OW 2335   1.642   0.414   4.475 -0.0618  0.1909 -0.0750
  232SOL    HW1 2336   1.712   0.406   4.540 -0.0388 -1.4999 -0.2623
  232SOL    HW2 2337   1.648   0.505   4.444  1.9927  0.1167 -0.0411
  233SOL     OW 2338   2.605   5.185   3.356  0.1417 -0.3371 -0.6102
  233SOL    HW1 2339   2.682   5.134   3.330 -1.1911 -2.7946 -0.0611
  233SOL    HW2 2340   2.638   5.274   3.366  1.9437 -0.2895 -4.8565
  234SOL     OW 2341   2.238   5.909   2.861 -0.2203 -0.3407 -0.2777
  234SOL    HW1 2342   2.300   5.837   2.870  0.1268  0.1659  1.9124
  234SOL    HW2 2343   2.288   5.988   2.881 -1.3543  0.1363  0.9050
  235SOL     OW 2344   4.806   0.057   2.187 -0.3092  0.3161  0.5275
  235SOL    HW1 2345   4.818  -0.037   2.197  0.1046  0.3312  0.1741
  235SOL    HW2 2346   4.712   0.067   2.169 -0.2572 -0.0712  0.0337
  236SOL     OW 2347   5.139   0.858   0.718  0.0044 -0.0401 -0.1873
  236SOL    HW1 2348   5.189   0.880   0.797  1.7430  1.2489 -1.5763
  236SOL    HW2 2349   5.124   0.941   0.675  0.8922 -0.8671 -2.2303
  237SOL     OW 2350   4.099   2.633   3.153 -0.2178  0.3711  0.5123
  237SOL    HW1 2351   4.149   2.571   3.101 -1.2280 -0.1644  0.1595
  237SOL    HW2 2352   4.130   2.621   3.242  0.1830 -0.0501  0.3159
  238SOL     OW 2353   3.617   6.451   0.002 -0.6719  0.8341  0.0695
  238SOL    HW1 2354   3.680   6.408  -0.056 -0.8272  0.5700  0.0937
  238SOL    HW2 2355   3.635   6.545  -0.008  0.9230  0.7169  1.4242
  239SOL     OW 2356   4.548   1.924   3.042  0.1278  0.5391  0.2382
  239SOL    HW1 2357   4.581   2.013   3.056 -1.5237  1.5170 -1.5259
  239SOL    HW2 2358   4.454   1.932   3.055 -0.1310 -0.7658 -0.7217
  240SOL     OW 2359   6.510   3.668   2.343 -1.0126 -0.1967 -0.4384
  240SOL    HW1 2360   6.512   3.618   2.424  0.9695  2.2906  1.2052
  240SOL    HW2 2361   6.466   3.610   2.280 -1.5178 -2.7180  2.0252
  241SOL     OW 2362   5.724   4.355   4.045 -0.5305 -0.6290  0.4626
  241SOL    HW1 2363   5.752   4.268   4.071  2.2011  0.6691  2.3634
  241SOL    HW2 2364   5.805   4.401   4.023 -1.9827  1.1478 -1.6190
  242SOL     OW 2365   5.786   3.727   1.401  0.0321  0.9009  0.3385
  242SOL    HW1 2366   5.756   3.806   1.446 -2.3819 -0.3913  1.1892
  242SOL    HW2 2367   5.714   3.704   1.342 -0.2606 -1.6413  1.5128
  243SOL     OW 2368   6.326   0.775   0.840  0.6646 -0.3827 -0.2202
  243SOL    HW1 2369   6.317   0.753   0.747 -1.9142  0.3398 -0.2104
  243SOL    HW2 2370   6.305   0.868   0.844  1.5265 -0.2284  1.0090
  244SOL     OW 2371   3.538   2.012   0.960  0.3786 -0.1244 -0.2869
  244SOL    HW1 2372   3.525   1.943   0.896  0.7346 -0.4685  0.0134
  244SOL    HW2 2373   3.544   1.967   1.044  0.5011  0.2765 -0.0761
  245SOL     OW 2374   5.836   2.656   3.922 -0.1262 -0.5014 -0.5998
  245SOL    HW1 2375   5.893   2.613   3.858  0.2837 -0.6189 -0.1655
  245SOL    HW2 2376   5.848   2.750   3.905  0.0977 -0.5290 -0.6026
  246SOL     OW 2377   6.290   5.976   0.157 -0.1094 -0.1739  0.0116
  246SOL    HW1 2378   6.357   5.917   0.121  0.0315  0.3160 -0.5426
  246SOL    HW2 2379   6.293   6.053   0.100 -1.5783 -0.4004 -0.3953
  247SOL     OW 2380   5.224   1.313   4.486 -0.0644 -0.2490  0.3583
  247SOL    HW1 2381   5.235   1.343   4.396 -1.3560 -0.2187  0.1811
  247SOL    HW2 2382   5.211   1.218   4.478 -0.3808 -0.2187  0.4867
  248SOL     OW 2383   4.196   6.205   0.874  0.2482 -0.1307 -0.2348
  248SOL    HW1 2384   4.151   6.128   0.907 -1.6670  1.0577  0.0884
  248SOL    HW2 2385   4.189   6.198   0.779 -1.6178  0.5177 -0.1951
  249SOL     OW 2386   3.773   3.327   0.451  0.5964  0.6675 -0.9794
  249SOL    HW1 2387   3.759   3.353   0.360  1.1716  1.6172 -0.8145
  249SOL    HW2 2388   3.868   3.316   0.459  0.6948  1.8537 -0.1946
  250SOL     OW 2389   1.095   5.917   2.813 -0.8969  0.8040  0.7125
  250SOL    HW1 2390   1.085   6.001   2.767 -0.9301  1.7251  2.3462
  250SOL    HW2 2391   1.033   5.859   2.769 -0.1928  1.3248 -1.0821
  251SOL     OW 2392   2.664   6.021   1.378  1.0937  0.3337 -0.0500
  251SOL    HW1 2393   2.740   6.039   1.323  1.8228 -0.0749  0.7944
  251SOL    HW2 2394   2.694   5.955   1.440 -0.0934 -0.1838  0.0078
  252SOL     OW 2395   6.026   5.384   4.340 -0.2200 -0.1305  0.1376
  252SOL    HW1 2396   6.062   5.473   4.336 -1.8986  0.5628 -3.6275
  252SOL    HW2 2397   6.099   5.328   4.315 -0.1390  0.6789 -1.5939
  253SOL     OW 2398   5.800   4.146   1.698  0.3427  0.1166  0.0146
  253SOL    HW1 2399   5.738   4.143   1.771  1.0453 -0.3254  0.6173
  253SOL    HW2 2400   5.779   4.227   1.652 -0.4369  0.1606  0.4226
  254SOL     OW 2401   2.257   6.231   1.380 -0.4110  0.0259 -0.1774
  254SOL    HW1 2402   2.196   6.294   1.418  0.5982  1.3423 -0.6630
  254SOL    HW2 2403   2.208   6.191   1.307 -1.1641  0.0117  0.3248
  255SOL     OW 2404   1.010   1.527   0.897 -0.2001  0.1042 -0.3251
  255SOL    HW1 2405   1.054   1.594   0.843 -0.9421  1.2387  0.4227
  255SOL    HW2 2406   1.070   1.513   0.971 -0.0877  0.0178 -0.4327
  256SOL     OW 2407   0.870   0.759   3.687 -0.0373 -0.2913  0.1697
  256SOL    HW1 2408   0.819   0.735   3.610 -0.2075  0.8908 -0.1090
  256SOL    HW2 2409   0.835   0.844   3.714  0.5909 -0.2896  1.0396
  257SOL     OW 2410   5.529   4.237   2.936  0.3974  0.9164 -0.1655
  257SOL    HW1 2411   5.624   4.222   2.930  0.2779 -0.5645  0.9943
  257SOL    HW2 2412   5.493   4.192   2.860  0.7097  2.9724 -1.6121
  258SOL     OW 2413   5.777   6.209   1.731  0.1115  0.3902  0.6891
  258SOL    HW1 2414   5.681   6.202   1.731  0.0875  0.3611 -0.8276
  258SOL    HW2 2415   5.804   6.166   1.650  1.1704  3.2582 -0.6039
  259SOL     OW 2416   6.319   5.962   0.900 -0.3332  0.2317 -0.0728
  259SOL    HW1 2417   6.246   6.005   0.858  0.2434  0.6036 -0.7150
  259SOL    HW2 2418   6.312   5.870   0.872  0.6270  0.6613 -1.8634
  260SOL     OW 2419   3.453   5.008   3.091 -0.1699 -0.3240 -0.0321
  260SOL    HW1 2420   3.474   4.973   3.004  1.5669  0.6950 -0.0681
  260SOL    HW2 2421   3.383   5.071   3.074  1.3337  1.1678 -1.0265
  261SOL     OW 2422   1.689   4.998   3.415 -0.2470  0.0244  0.5245
  261SOL    HW1 2423   1.736   5.068   3.459  0.2521  1.2704 -1.8201
  261SOL    HW2 2424   1.751   4.926   3.409 -0.1513  0.0362  1.3396
  262SOL     OW 2425   4.951   1.465   2.803  0.3333  0.0666  0.0548
  262SOL    HW1 2426   4.911   1.544   2.766  0.9150 -0.0979 -0.9729
  262SOL    HW2 2427   4.905   1.451   2.885 -1.1184  0.3658 -0.6769
  263SOL     OW 2428   3.325   3.629   4.563 -0.6111 -0.2103 -0.2788
  263SOL    HW1 2429   3.298   3.709   4.518 -0.4033 -0.2535 -0.4855
  263SOL    HW2 2430   3.321   3.561   4.496  0.3751 -0.1450 -0.4253
  264SOL     OW 2431   5.129   1.914   0.878  0.5474  0.2289  0.0513
  264SOL    HW1 2432   5.179   1.889   0.800 -0.1261  0.0123 -0.3226
  264SOL    HW2 2433   5.105   2.005   0.863  0.9492  0.3761  0.2970
  265SOL     OW 2434   2.156   4.589   1.383  0.9943  0.0869  0.0612
  265SOL    HW1 2435   2.061   4.587   1.390  0.9243  0.4645 -0.6620
  265SOL    HW2 2436   2.186   4.518   1.440  0.2768 -0.1133  0.1975
  266SOL     OW 2437   6.250   1.686   1.121 -0.4420 -0.2063 -0.2821
  266SOL    HW1 2438   6.228   1.759   1.062 -1.8924 -1.3747 -1.2725
  266SOL    HW2 2439   6.178   1.624   1.109  0.3328 -1.4387  1.1633
  267SOL     OW 2440   3.067   2.453   3.638 -0.0683 -0.1316 -0.9819
  267SOL    HW1 2441   2.996   2.445   3.574  0.3635  0.5380 -1.5657
  267SOL    HW2 2442   3.146   2.455   3.585  0.3083  0.3142 -0.4121
  268SOL     OW 2443   1.461   2.054   1.086 -0.0778  0.1884  0.0137
  268SOL    HW1 2444   1.424   2.003   1.158  1.5728 -0.8708  0.1510
  268SOL    HW2 2445   1.408   2.029   1.009 -0.5846 -0.1649  0.4678
  269SOL     OW 2446   1.101   4.619   4.231 -0.0376 -0.1409 -0.1021
  269SOL    HW1 2447   1.118   4.623   4.136 -2.3117 -0.2334 -0.5706
  269SOL    HW2 2448   1.052   4.538   4.243 -1.5200  0.8463  0.8257
  270SOL     OW 2449   3.390   1.262   0.453 -0.5218  0.1685  0.3691
  270SOL    HW1 2450   3.295   1.254   0.458 -0.4327 -0.5181  1.1955
  270SOL    HW2 2451   3.408   1.354   0.470 -1.0333  0.2831  0.2843
  271SOL     OW 2452   5.170   0.220   0.129  0.0416  0.0474  0.6293
  271SOL    HW1 2453   5.218   0.148   0.172  0.2072 -0.3936 -0.2709
  271SOL    HW2 2454   5.238   0.272   0.087 -0.2176 -0.3178 -0.2640
  272SOL     OW 2455   0.539   2.039   3.356  0.0837  0.2359  0.2229
  272SOL    HW1 2456   0.532   1.996   3.441 -1.4092 -0.4804 -0.2231
  272SOL    HW2 2457   0.476   1.993   3.301  0.0069  1.6004 -0.8884
  273SOL     OW 2458   1.588   3.253   0.317 -0.3222 -0.0665  0.5966
  273SOL    HW1 2459   1.662   3.264   0.377  0.8770 -3.6252  0.0245
  273SOL    HW2 2460   1.629   3.236   0.232 -1.8683 -0.3686 -0.1164
  274SOL     OW 2461   0.087   1.340   3.672  0.0070  0.0511  0.2825
  274SOL    HW1 2462   0.056   1.426   3.645 -0.6926 -0.7521 -1.7067
  274SOL    HW2 2463   0.166   1.325   3.621  1.2531  0.2855  2.0810
  275SOL     OW 2464   5.616   3.219   0.470 -0.1886  0.5709  0.2722
  275SOL    HW1 2465   5.635   3.254   0.557 -0.4892  1.8437 -0.1611
  275SOL    HW2 2466   5.624   3.293   0.411 -0.6845 -0.1205 -0.7043
  276SOL     OW 2467   2.978   5.382   4.035 -0.3958  0.2745 -0.1943
  276SOL    HW1 2468   3.068   5.351   4.044 -0.7310 -1.0536 -1.1786
  276SOL    HW2 2469   2.975   5.422   3.948 -0.3239  1.9528  0.5318
  277SOL     OW 2470   5.359   5.235   1.264  0.2338  0.0729  0.1376
  277SOL    HW1 2471   5.418   5.271   1.197  1.0777 -1.0522  0.2531
  277SOL    HW2 2472   5.277   5.220   1.218  1.3174 -2.3745 -1.1624
  278SOL     OW 2473   1.963   3.318   2.227  0.1245 -0.5033  0.2861
  278SOL    HW1 2474   2.000   3.342   2.312  0.1792  1.3667 -0.2177
  278SOL    HW2 2475   1.917   3.397   2.198 -1.0863 -1.5645 -0.7957
  279SOL     OW 2476   6.238   6.471   4.288 -0.3398 -0.5434 -0.2520
  279SOL    HW1 2477   6.288   6.422   4.352  0.5047  1.2877  0.5683
  279SOL    HW2 2478   6.216   6.553   4.332 -0.2795  0.5231 -2.0748
  280SOL     OW 2479   5.643   1.793   1.280  0.3570  0.6481  0.3460
  280SOL    HW1 2480   5.584   1.741   1.225 -0.4274  0.8468  0.9676
  280SOL    HW2 2481   5.713   1.821   1.221  0.5100 -0.6526 -0.1246
  281SOL     OW 2482   1.235   1.898   0.603 -0.3976  0.2825 -0.2466
  281SOL    HW1 2483   1.160   1.886   0.545  0.4267 -1.2935 -1.0450
  281SOL    HW2 2484   1.303   1.938   0.548  0.5253 -1.5820 -0.5426
  282SOL     OW 2485   4.648   4.582   1.800 -0.6301 -0.2331  0.3295
  282SOL    HW1 2486   4.731   4.579   1.753 -0.4522 -1.2280  0.6720
  282SOL    HW2 2487   4.626   4.490   1.815 -0.5029  0.0215  2.4495
  283SOL     OW 2488   5.843   2.038   0.467 -0.0117 -0.0995  0.3543
  283SOL    HW1 2489   5.796   1.965   0.426 -0.2491 -0.2122  0.8203
  283SOL    HW2 2490   5.791   2.060   0.545 -0.4218  1.1441 -0.2456
  284SOL     OW 2491   5.874   4.338   3.200  0.5928  0.4158 -0.3149
  284SOL    HW1 2492   5.887   4.429   3.224  0.5280  0.4383 -0.3661
  284SOL    HW2 2493   5.866   4.340   3.104 -0.3497  0.4627 -0.2379
  285SOL     OW 2494   0.732   6.017   1.199  0.1626 -0.4118 -0.2103
  285SOL    HW1 2495   0.720   6.000   1.105 -0.0765 -1.2820 -0.0297
  285SOL    HW2 2496   0.664   5.965   1.241  1.6258 -1.7564  0.5827
  286SOL     OW 2497   1.988   5.906   3.001  0.0153  0.0917  0.1099
  286SOL    HW1 2498   2.071   5.893   2.954 -0.6443 -0.9926 -0.7932
  286SOL    HW2 2499   1.997   5.853   3.080 -1.1899 -3.2148 -1.7602
  287SOL     OW 2500   2.836   2.896   3.395 -0.1110 -0.1427  0.0278
  287SOL    HW1 2501   2.918   2.869   3.352  0.0883 -0.0147  0.3286
  287SOL    HW2 2502   2.858   2.900   3.488 -0.4476 -0.0603  0.1029
  288SOL     OW 2503   1.758   6.451   3.273  0.0123 -0.2077  0.0616
  288SOL    HW1 2504   1.813   6.372   3.274 -0.5406 -0.6036 -0.3552
  288SOL    HW2 2505   1.678   6.425   3.318 -0.0345  0.2277  0.2373
  289SOL     OW 2506   1.491   0.338   0.191  0.2051  0.4868  0.2535
  289SOL    HW1 2507   1.554   0.304   0.128  2.6031  1.9486  1.7112
  289SOL    HW2 2508   1.416   0.363   0.137  0.7569 -1.4176 -1.5496
  290SOL     OW 2509   0.344   5.343   2.098  0.6020 -0.2289  0.2167
  290SOL    HW1 2510   0.326   5.330   2.191  1.1346 -0.1379  0.3415
  290SOL    HW2 2511   0.301   5.426   2.077 -2.9143 -2.0791 -0.6240
  291SOL     OW 2512   5.923   2.332   0.683 -0.0242 -0.4097 -0.2366
  291SOL    HW1 2513   5.997   2.344   0.624 -0.2674 -0.2191 -0.5062
  291SOL    HW2 2514   5.958   2.282   0.756  0.3165 -0.5139 -0.4714
  292SOL     OW 2515   5.832   6.559   1.584  0.0395  0.2972 -0.3000
  292SOL    HW1 2516   5.856   6.494   1.650 -0.5708 -0.0797 -0.4413
  292SOL    HW2 2517   5.908   6.618   1.579  0.8123 -0.7033 -0.5487
  293SOL     OW 2518   1.506   4.357   2.750  0.5365  0.2822 -0.0117
  293SOL    HW1 2519   1.533   4.265   2.746  1.7386  0.5844  0.5380
  293SOL    HW2 2520   1.521   4.390   2.662 -1.0773 -0.3294 -0.5535
  294SOL     OW 2521   3.719   3.976   1.818 -0.0632  0.2200  0.1133
  294SOL    HW1 2522   3.676   4.028   1.886  1.4817  1.5829  0.0886
  294SOL    HW2 2523   3.794   4.028   1.790  0.5540 -1.2520 -1.1678
  295SOL     OW 2524   5.981   1.474   1.360  0.5734 -0.4285  0.3570
  295SOL    HW1 2525   5.958   1.416   1.432  0.8336  0.1686  0.9301
  295SOL    HW2 2526   5.907   1.468   1.299  0.9916 -2.0485 -0.0399
  296SOL     OW 2527   4.074   1.230   2.798  0.0296 -0.1354  0.1643
  296SOL    HW1 2528   3.995   1.279   2.818  0.8230  1.4992 -0.4689
  296SOL    HW2 2529   4.127   1.290   2.746  0.5855 -2.0981 -1.6865
  297SOL     OW 2530   4.396   2.327   1.034  0.1426 -0.0257 -0.7299
  297SOL    HW1 2531   4.475   2.301   0.988 -0.0282  1.4233 -1.9187
  297SOL    HW2 2532   4.392   2.269   1.110  2.2341 -0.2519 -0.7412
  298SOL     OW 2533   0.721   1.403   1.195 -0.0354 -0.3218  0.0991
  298SOL    HW1 2534   0.653   1.418   1.130  0.1089 -0.3876 -0.0664
  298SOL    HW2 2535   0.722   1.308   1.208 -1.2433 -0.1861  1.4605
  299SOL     OW 2536   3.797   2.150   2.423  0.3062  0.1005  0.1334
  299SOL    HW1 2537   3.866   2.084   2.428 -0.6414 -1.1217 -1.4902
  299SOL    HW2 2538   3.716   2.099   2.416 -0.5810  1.4565  0.0627
  300SOL     OW 2539   0.151   1.085   0.439  0.0478 -0.7016 -0.5571
  300SOL    HW1 2540   0.176   1.046   0.356  0.0565  0.4383 -1.1130
  300SOL    HW2 2541   0.072   1.135   0.419  0.8286  0.7197 -0.2218
  301SOL     OW 2542   0.486   5.179   3.585 -0.1168  0.0215  0.8214
  301SOL    HW1 2543   0.551   5.218   3.643 -0.7216  0.5965  1.1307
  301SOL    HW2 2544   0.424   5.249   3.567 -1.0983 -0.7195  1.1999
  302SOL     OW 2545   3.007   4.616   4.191  0.0175  0.1927  0.0772
  302SOL    HW1 2546   3.101   4.630   4.189 -0.0853  0.9022 -0.4371
  302SOL    HW2 2547   2.981   4.635   4.281  0.0388  2.4927 -0.3393
  303SOL     OW 2548   1.724   5.932   1.431 -0.1324  0.0985 -0.2317
  303SOL    HW1 2549   1.789   5.998   1.407 -1.3264  1.3349 -0.1662
  303SOL    HW2 2550   1.665   5.927   1.355 -0.0910 -0.8652 -0.2131
  304SOL     OW 2551   4.376   2.654   2.315 -0.1844  0.3498  0.6408
  304SOL    HW1 2552   4.356   2.585   2.253 -0.0899 -0.5728  1.6106
  304SOL    HW2 2553   4.471   2.666   2.310 -0.4368  2.1336 -1.2660
  305SOL     OW 2554   3.963   1.497   0.223  0.4811  0.1622  0.2272
  305SOL    HW1 2555   3.877   1.534   0.240  0.6738  0.6954  0.0575
  305SOL    HW2 2556   3.978   1.435   0.295  0.1481  0.3955  0.4951
  306SOL     OW 2557   0.701   6.113   4.463 -0.1908  0.0316  0.4962
  306SOL    HW1 2558   0.672   6.094   4.374  1.4061  0.8241 -0.2437
  306SOL    HW2 2559   0.720   6.028   4.502  2.0896 -0.2663 -1.0382
  307SOL     OW 2560   4.610   4.310   2.977  0.8313 -0.2311 -0.1592
  307SOL    HW1 2561   4.614   4.306   3.072 -2.0802  0.7747  0.0949
  307SOL    HW2 2562   4.689   4.357   2.951  1.9866 -1.0564  1.6693
  308SOL     OW 2563   5.949   2.367   3.992  0.1113 -0.1464 -0.5188
  308SOL    HW1 2564   5.924   2.281   3.958  1.6285 -0.7572 -0.1534
  308SOL    HW2 2565   5.910   2.429   3.930  0.7887 -1.1638 -2.0507
  309SOL     OW 2566   1.270   1.439   1.001  0.0953 -0.0716  0.7727
  309SOL    HW1 2567   1.327   1.515   0.991  0.5159 -0.1128  2.5829
  309SOL    HW2 2568   1.330   1.365   1.013 -0.2622 -0.9952 -2.2303
  310SOL     OW 2569   5.841   3.838   1.755 -0.3291 -0.1215  0.3732
  310SOL    HW1 2570   5.835   3.758   1.808 -0.6671  0.0897  0.6599
  310SOL    HW2 2571   5.856   3.907   1.819 -0.0301  0.0455  0.1233
  311SOL     OW 2572   5.787   2.213   1.800  0.0671 -0.4821  0.0331
  311SOL    HW1 2573   5.806   2.266   1.722 -0.1966  1.4769  1.2527
  311SOL    HW2 2574   5.858   2.233   1.861  0.7797 -2.6959  0.0286
  312SOL     OW 2575   3.775   2.731   3.485 -0.6619  0.4397 -0.7033
  312SOL    HW1 2576   3.776   2.691   3.572 -0.0903 -1.8965 -1.7059
  312SOL    HW2 2577   3.795   2.823   3.501  0.4976 -0.1172  1.5453
  313SOL     OW 2578   0.360   4.834   0.618  0.0803  0.1304 -0.2334
  313SOL    HW1 2579   0.443   4.796   0.647  0.7098  1.2165 -0.5496
  313SOL    HW2 2580   0.371   4.849   0.525  0.3830  2.3000  0.1038
  314SOL     OW 2581   5.491   6.271   2.966  0.0272  0.5902 -0.3989
  314SOL    HW1 2582   5.580   6.304   2.979 -0.0144  0.1045  1.3083
  314SOL    HW2 2583   5.495   6.224   2.882  1.2432  0.9897 -0.5828
  315SOL     OW 2584   1.022   3.239   2.274 -0.0874  0.0178 -0.5239
  315SOL    HW1 2585   1.019   3.331   2.248 -1.6373  0.8831  2.3466
  315SOL    HW2 2586   0.942   3.202   2.238  0.8067 -0.4299 -2.1638
  316SOL     OW 2587   5.883   4.434   1.155  0.5215  0.0351  0.1654
  316SOL    HW1 2588   5.944   4.390   1.096  0.4930 -0.2335  0.3342
  316SOL    HW2 2589   5.895   4.528   1.137  1.1842  0.0007  0.3969
  317SOL     OW 2590   3.355   3.873   2.284  0.0055 -0.1169  0.2407
  317SOL    HW1 2591   3.358   3.941   2.351  0.5079 -0.2097  0.3156
  317SOL    HW2 2592   3.319   3.917   2.207  0.2224  0.2054  0.3238
  318SOL     OW 2593   4.805   0.891   2.281  0.1526  0.2155 -0.0454
  318SOL    HW1 2594   4.759   0.850   2.354  2.2815 -0.4448  1.0257
  318SOL    HW2 2595   4.757   0.864   2.203 -0.7150 -1.1816  0.9447
  319SOL     OW 2596   2.007   3.120   2.723 -0.0979 -0.0276 -0.2641
  319SOL    HW1 2597   2.014   3.044   2.781 -1.7468  0.0261  0.0576
  319SOL    HW2 2598   1.938   3.096   2.661  0.9234  0.3296 -1.5852
  320SOL     OW 2599   4.732   2.196   3.286 -0.2545  0.0925  0.2750
  320SOL    HW1 2600   4.750   2.272   3.341  0.0416 -0.2894  0.7162
  320SOL    HW2 2601   4.636   2.190   3.284 -0.2619 -0.0688  0.9961
  321SOL     OW 2602   5.218   4.998   1.976 -0.2768 -0.3251  0.9824
  321SOL    HW1 2603   5.189   4.907   1.974 -1.2840 -0.0066 -0.7334
  321SOL    HW2 2604   5.143   5.049   1.945  0.0925  1.1600  2.3836
  322SOL     OW 2605   6.459   5.420   3.022  0.0993  0.4000 -0.0350
  322SOL    HW1 2606   6.533   5.360   3.017 -0.3761 -0.2451  0.5275
  322SOL    HW2 2607   6.385   5.365   3.047 -0.1106  1.3939  1.6849
  323SOL     OW 2608   1.725   1.833   4.560 -0.4644  0.0415 -0.2747
  323SOL    HW1 2609   1.775   1.815   4.480 -0.6405  1.3161 -0.6832
  323SOL    HW2 2610   1.760   1.916   4.592 -2.7570  1.3411 -0.9403
  324SOL     OW 2611   1.752   0.212   0.400 -0.3254 -0.1964  0.1637
  324SOL    HW1 2612   1.736   0.121   0.423 -0.0077 -0.8053 -1.8928
  324SOL    HW2 2613   1.763   0.212   0.305  0.4946  1.8609  0.2025
  325SOL     OW 2614   5.024   3.758   3.320  0.3725  1.1496 -0.0051
  325SOL    HW1 2615   4.951   3.755   3.257  0.5373  0.0692 -0.1520
  325SOL    HW2 2616   5.097   3.719   3.273  1.0490  2.1724  0.1659
  326SOL     OW 2617   0.047   2.516   4.526 -0.1298  0.0266  0.1479
  326SOL    HW1 2618   0.112   2.481   4.588 -0.0066 -1.2594 -0.6686
  326SOL    HW2 2619  -0.025   2.453   4.529 -0.0564 -0.1288 -1.1160
  327SOL     OW 2620   0.815   5.173   3.761 -0.0140 -0.3365 -0.1779
  327SOL    HW1 2621   0.908   5.153   3.770  0.2544  0.5493 -0.8651
  327SOL    HW2 2622   0.803   5.190   3.668 -0.8107 -0.1951 -0.0551
  328SOL     OW 2623   0.208   4.194   1.498  0.0665  0.1865  0.3663
  328SOL    HW1 2624   0.215   4.218   1.590  0.1144 -0.9181  0.6685
  328SOL    HW2 2625   0.219   4.276   1.450 -1.7166  1.0653  1.3783
  329SOL     OW 2626   1.225   4.035   1.686  0.4880 -0.0459 -0.3651
  329SOL    HW1 2627   1.196   3.962   1.740  0.0803 -0.8904 -1.6874
  329SOL    HW2 2628   1.207   4.008   1.596  1.3773  1.2168 -0.9612
  330SOL     OW 2629   4.319   0.642   1.736 -0.0984 -0.1677  0.6154
  330SOL    HW1 2630   4.313   0.718   1.794  0.0505 -0.2959  0.8037
  330SOL    HW2 2631   4.330   0.678   1.649  0.4638  0.0304  0.7609
  331SOL     OW 2632   3.686   2.678   0.063  0.8620  0.3442 -0.2090
  331SOL    HW1 2633   3.742   2.600   0.070  0.6167  0.0409 -1.5140
  331SOL    HW2 2634   3.748   2.751   0.054  1.0657  0.1312 -0.5427
  332SOL     OW 2635   3.379   4.324   4.216  0.0250 -0.5969 -0.1268
  332SOL    HW1 2636   3.389   4.402   4.271 -1.5671 -0.8840  0.6434
  332SOL    HW2 2637   3.352   4.358   4.131 -0.7877 -0.2809  0.2381
  333SOL     OW 2638   1.627   2.896   3.359 -0.2038  0.7756  0.2365
  333SOL    HW1 2639   1.625   2.823   3.296  1.1651 -0.1031  1.1551
  333SOL    HW2 2640   1.608   2.855   3.443 -0.2767  1.6509  0.6553
  334SOL     OW 2641   1.503   4.402   0.652  0.0128 -0.0655  0.2759
  334SOL    HW1 2642   1.593   4.368   0.658  0.6715  1.6266  0.8680
  334SOL    HW2 2643   1.451   4.344   0.707  0.7065 -1.1897 -0.2316
  335SOL     OW 2644   1.919   4.524   1.144  0.0025  0.2062  0.6105
  335SOL    HW1 2645   1.959   4.605   1.113  0.4074  0.0412  0.6960
  335SOL    HW2 2646   1.825   4.540   1.137  0.0779  0.2784 -0.4248
  336SOL     OW 2647   5.875   0.853   1.118  0.1650  0.2383 -0.0567
  336SOL    HW1 2648   5.914   0.837   1.032 -1.4420  1.1561 -0.9862
  336SOL    HW2 2649   5.900   0.943   1.139  0.0635  0.2104  0.1855
  337SOL     OW 2650   2.001   2.947   1.063 -0.6414 -0.0504 -0.4986
  337SOL    HW1 2651   2.061   2.962   0.991 -0.7545  0.2966 -0.5232
  337SOL    HW2 2652   2.056   2.914   1.134 -0.2681  1.1056 -0.2258
  338SOL     OW 2653   0.658   2.455   3.042  0.0308  0.4870 -0.2669
  338SOL    HW1 2654   0.645   2.475   3.135  0.5546  0.0574 -0.0929
  338SOL    HW2 2655   0.578   2.485   2.999  0.3127  1.8969  0.1359
  339SOL     OW 2656   5.227   2.124   1.211 -0.1805  0.1463  0.2745
  339SOL    HW1 2657   5.234   2.086   1.299 -1.4080 -0.6810  0.0582
  339SOL    HW2 2658   5.302   2.089   1.163  1.5646  2.0910  1.4636
  340SOL     OW 2659   2.459   1.258   0.545  0.2993 -0.1487 -0.4640
  340SOL    HW1 2660   2.403   1.326   0.581  0.2676  0.2426 -1.2243
  340SOL    HW2 2661   2.455   1.271   0.450  2.2002  0.3086 -0.5168
  341SOL     OW 2662   6.267   2.412   3.284  0.5655 -0.9127 -0.7039
  341SOL    HW1 2663   6.259   2.320   3.261  0.0132 -0.8506 -0.7889
  341SOL    HW2 2664   6.176   2.442   3.296  0.7977 -0.8076  1.0606
  342SOL     OW 2665   0.052   4.310   3.107 -0.2032  0.4501  0.5387
  342SOL    HW1 2666   0.128   4.351   3.148 -0.0403 -0.2673  0.9698
  342SOL    HW2 2667   0.087   4.230   3.068 -0.4727  0.8123 -0.4855
  343SOL     OW 2668   1.295   3.476   0.484 -0.1834  1.2669  0.4348
  343SOL    HW1 2669   1.229   3.481   0.553 -0.0437 -0.8572  0.7917
  343SOL    HW2 2670   1.352   3.552   0.501  0.0728  0.6173  2.9351
  344SOL     OW 2671   2.505   5.684   0.555  0.2762 -0.6045  1.0026
  344SOL    HW1 2672   2.556   5.704   0.477  0.1717 -0.4780  0.9645
  344SOL    HW2 2673   2.417   5.664   0.521  0.4402 -1.3831  1.0217
  345SOL     OW 2674   0.205   2.496   1.451 -0.1348  0.3482 -0.2128
  345SOL    HW1 2675   0.154   2.430   1.499 -1.5664  1.3392 -0.3022
  345SOL    HW2 2676   0.245   2.448   1.379  4.6770 -1.9627  3.4042
  346SOL     OW 2677   6.180   0.093   2.554  0.1822 -0.0047 -0.2739
  346SOL    HW1 2678   6.230   0.138   2.622  0.7851  0.9407 -1.3332
  346SOL    HW2 2679   6.238   0.090   2.478 -0.6256 -0.7145 -0.8844
  347SOL     OW 2680   6.408   4.577   2.348  0.3688 -0.2348  0.1363
  347SOL    HW1 2681   6.387   4.590   2.256 -0.9884  2.9450  0.7641
  347SOL    HW2 2682   6.494   4.535   2.347 -0.3523 -1.8910 -2.5174
  348SOL     OW 2683   2.804   6.465   0.131  0.3794 -0.2497  0.4249
  348SOL    HW1 2684   2.784   6.458   0.038  1.5523 -0.0584  0.1519
  348SOL    HW2 2685   2.758   6.391   0.171 -1.5990  0.6585 -0.0311
  349SOL     OW 2686   4.950   5.915   0.339 -0.1864  0.3643 -0.4344
  349SOL    HW1 2687   5.005   5.986   0.372  0.3690  0.1148 -0.8084
  349SOL    HW2 2688   4.902   5.955   0.266 -2.2184  1.2228  1.2560
  350SOL     OW 2689   3.129   2.448   0.195 -0.5540 -0.6960  0.5654
  350SOL    HW1 2690   3.061   2.505   0.159 -1.2175 -1.4632  0.5636
  350SOL    HW2 2691   3.211   2.484   0.162 -0.9244  0.4810  0.8805
  351SOL     OW 2692   3.796   0.729   4.027  0.2413 -0.4706 -0.8156
  351SOL    HW1 2693   3.727   0.733   4.093  0.1576 -0.8403 -0.8749
  351SOL    HW2 2694   3.786   0.642   3.988 -0.6383  0.2322 -2.2979
  352SOL     OW 2695   6.559   1.428   0.231 -0.0506 -0.3570  0.0784
  352SOL    HW1 2696   6.625   1.497   0.221  0.1286 -0.6053 -0.4561
  352SOL    HW2 2697   6.479   1.475   0.255 -0.0371  0.0855 -0.7081
  353SOL     OW 2698   0.567   5.663   0.150  0.4014  0.5170 -0.6251
  353SOL    HW1 2699   0.566   5.757   0.132 -0.3559  0.4914 -0.7604
  353SOL    HW2 2700   0.639   5.651   0.212 -0.8745  1.5599  1.1888
  354SOL     OW 2701   6.171   3.280   3.581 -0.1085  0.0176 -0.4806
  354SOL    HW1 2702   6.265   3.299   3.575 -0.2916  2.0337  1.5374
  354SOL    HW2 2703   6.167   3.199   3.632  0.5465  0.9461  1.1233
  355SOL     OW 2704   3.091   2.410   0.790 -0.8219 -0.8114  0.6152
  355SOL    HW1 2705   3.055   2.498   0.790 -1.1907 -0.9489 -0.1864
  355SOL    HW2 2706   3.081   2.380   0.699 -0.3690 -1.5387  0.7937
  356SOL     OW 2707   6.230   5.744   4.075 -0.4114 -0.3649 -0.5168
  356SOL    HW1 2708   6.247   5.690   4.152  0.6562  0.6662  0.0160
  356SOL    HW2 2709   6.309   5.735   4.021 -0.7033 -0.2356 -0.9782
  357SOL     OW 2710   2.173   0.753   0.345 -0.3510 -0.0472 -0.0741
  357SOL    HW1 2711   2.178   0.810   0.268  2.1481 -0.1746 -0.1000
  357SOL    HW2 2712   2.110   0.796   0.403  1.0010  2.4718 -0.3222
  358SOL     OW 2713   0.555   2.923   3.358  0.0259  0.3493  0.3191
  358SOL    HW1 2714   0.650   2.909   3.349  0.0177  1.5525 -3.4303
  358SOL    HW2 2715   0.516   2.862   3.296 -1.5070  1.2931  0.3054
  359SOL     OW 2716   1.411   4.194   0.806 -0.3008  0.3074 -0.1714
  359SOL    HW1 2717   1.381   4.125   0.866 -1.6069 -0.3876 -1.5456
  359SOL    HW2 2718   1.331   4.221   0.760  0.1961  2.6850  0.2340
  360SOL     OW 2719   1.161   5.496   0.433  0.4617  0.5206  0.2872
  360SOL    HW1 2720   1.164   5.566   0.367 -0.0124 -0.0925 -0.4043
  360SOL    HW2 2721   1.204   5.533   0.510 -0.2040  1.7522  0.0989
  361SOL     OW 2722   0.541   0.819   3.631 -0.4357  0.0125 -0.1426
  361SOL    HW1 2723   0.461   0.827   3.684 -0.3482 -1.2783  0.2189
  361SOL    HW2 2724   0.580   0.906   3.634 -2.4446  1.0204 -1.3313
  362SOL     OW 2725   1.007   5.850   1.727  0.3412  0.1627 -0.1107
  362SOL    HW1 2726   0.986   5.780   1.664  1.1722  1.0068 -1.3778
  362SOL    HW2 2727   1.039   5.922   1.672  1.7529  0.6857  1.3531
  363SOL     OW 2728   4.344   1.785   0.779 -0.2071 -0.4303  0.0212
  363SOL    HW1 2729   4.418   1.815   0.727  1.1038 -1.6078  1.1213
  363SOL    HW2 2730   4.306   1.866   0.815 -1.5024  0.4742 -3.0676
  364SOL     OW 2731   0.585   1.997   4.441 -0.5977  0.6926  0.7158
  364SOL    HW1 2732   0.560   2.051   4.365 -0.8786 -1.6777 -0.9852
  364SOL    HW2 2733   0.677   2.021   4.457  0.0227  0.0883 -1.5175
  365SOL     OW 2734   1.086   3.915   1.087  0.7476  0.8675  0.1860
  365SOL    HW1 2735   1.005   3.866   1.073  0.9273 -0.0767  2.1401
  365SOL    HW2 2736   1.058   3.997   1.127  0.7651  0.0753  1.9289
  366SOL     OW 2737   5.675   3.887   4.070 -0.5660 -0.1098  0.1385
  366SOL    HW1 2738   5.722   3.948   4.012  1.0186 -0.5752  0.8596
  366SOL    HW2 2739   5.709   3.801   4.046 -1.6610 -0.5610  0.1636
  367SOL     OW 2740   2.370   3.026   0.340 -0.0913 -1.0365 -0.0578
  367SOL    HW1 2741   2.311   2.951   0.337 -0.1022 -0.9957 -2.1326
  367SOL    HW2 2742   2.392   3.036   0.433 -0.8851 -2.9609  0.3725
  368SOL     OW 2743   0.281   0.180   0.298  0.3327  0.0425  0.3698
  368SOL    HW1 2744   0.233   0.155   0.219  2.9294  1.3304 -1.7921
  368SOL    HW2 2745   0.247   0.267   0.320  1.0997  0.6150 -0.6704
  369SOL     OW 2746   2.079   4.431   0.332 -0.6774 -0.5680 -0.3182
  369SOL    HW1 2747   2.171   4.432   0.359 -0.6747 -1.1500 -0.2840
  369SOL    HW2 2748   2.032   4.401   0.409 -1.3618  3.2242  0.9253
  370SOL     OW 2749   1.263   2.925   0.491  0.0110  0.0794 -0.8475
  370SOL    HW1 2750   1.235   3.009   0.529 -0.1559 -1.0364  1.7302
  370SOL    HW2 2751   1.280   2.945   0.399 -0.0922  2.9216 -0.3585
  371SOL     OW 2752   3.824   2.010   2.952 -0.1262  0.0416 -0.0245
  371SOL    HW1 2753   3.774   1.957   3.014 -0.7098 -0.6535 -1.0626
  371SOL    HW2 2754   3.770   2.088   2.938 -0.1617  0.0325  0.0642
  372SOL     OW 2755   1.158   4.971   0.141  0.3737  0.1053  0.3369
  372SOL    HW1 2756   1.088   4.959   0.205 -0.1962  1.0375 -0.0918
  372SOL    HW2 2757   1.168   5.066   0.133 -0.9752  0.1394 -2.4118
  373SOL     OW 2758   4.700   5.405   2.359  0.3540 -0.3117  0.2419
  373SOL    HW1 2759   4.774   5.359   2.398  0.3210 -0.7598 -0.2043
  373SOL    HW2 2760   4.626   5.384   2.416  0.3590 -0.7478  0.0952
  374SOL     OW 2761   3.134   4.003   2.594 -0.7680  0.2780  0.2949
  374SOL    HW1 2762   3.119   3.912   2.570 -1.8830  0.5662 -0.1722
  374SOL    HW2 2763   3.105   4.009   2.685  0.6414 -0.1298  0.8057
  375SOL     OW 2764   1.450   1.559   2.616  0.7068 -0.2273 -0.1871
  375SOL    HW1 2765   1.491   1.621   2.556 -0.4578 -0.1758 -0.9472
  375SOL    HW2 2766   1.411   1.613   2.684 -0.3487 -0.0953 -0.8743
  376SOL     OW 2767   1.283   4.836   1.842  0.2293 -0.5713  0.2466
  376SOL    HW1 2768   1.362   4.890   1.847  1.5291 -2.0853 -2.0789
  376SOL    HW2 2769   1.292   4.787   1.760 -2.8000 -1.3633  0.2524
  377SOL     OW 2770   5.721   3.134   2.507 -0.3184  0.1161  0.0379
  377SOL    HW1 2771   5.663   3.166   2.438 -0.1342  1.2698  0.3941
  377SOL    HW2 2772   5.731   3.041   2.489 -3.8084 -0.6061  1.0228
  378SOL     OW 2773   6.259   5.009   0.815  0.1381  0.5156 -0.1848
  378SOL    HW1 2774   6.340   5.048   0.846  0.7243 -0.9033  0.1376
  378SOL    HW2 2775   6.282   4.918   0.795 -1.8343 -0.6104  2.1361
  379SOL     OW 2776   2.864   4.026   2.020 -0.1682  0.2561  0.3807
  379SOL    HW1 2777   2.924   4.083   1.971 -0.5012  1.9631  1.8417
  379SOL    HW2 2778   2.779   4.038   1.978  0.2053 -1.1489 -0.8653
  380SOL     OW 2779   3.736   1.385   0.476  0.1711 -0.0499 -0.0508
  380SOL    HW1 2780   3.688   1.371   0.558 -1.1779  2.3245 -0.3477
  380SOL    HW2 2781   3.786   1.465   0.491  1.6583 -0.7833 -0.8459
  381SOL     OW 2782   2.354   0.780   1.087  0.4239 -0.5165  0.4767
  381SOL    HW1 2783   2.420   0.780   1.018  0.0742  0.6189  0.1165
  381SOL    HW2 2784   2.271   0.783   1.040  0.1914  0.6788  0.9214
  382SOL     OW 2785   0.702   5.005   2.046 -0.7013  0.1485 -0.7483
  382SOL    HW1 2786   0.683   5.023   2.138 -0.3384  0.6829 -0.7740
  382SOL    HW2 2787   0.620   4.968   2.012 -0.8218 -0.1009 -0.2009
  383SOL     OW 2788   2.966   2.633   0.878 -0.0330  0.1462  0.5309
  383SOL    HW1 2789   2.946   2.579   0.955  1.2450 -0.0840  0.7311
  383SOL    HW2 2790   2.989   2.718   0.914  0.9846 -0.0837  0.4488
  384SOL     OW 2791   3.783   2.996   4.111 -0.1239  0.0356  0.5738
  384SOL    HW1 2792   3.759   2.959   4.196  1.4191 -1.9195  0.2450
  384SOL    HW2 2793   3.700   3.006   4.064 -0.7553 -1.6233  1.2716
  385SOL     OW 2794   6.120   3.368   2.901  0.0522 -1.4261  0.3932
  385SOL    HW1 2795   6.078   3.283   2.910  0.0645 -1.5130 -0.3028
  385SOL    HW2 2796   6.132   3.399   2.991 -1.7914 -1.2388  0.6009
  386SOL     OW 2797   3.228   1.155   4.295 -0.2458 -0.3276  0.0470
  386SOL    HW1 2798   3.192   1.163   4.383 -0.2175 -1.7888  0.2130
  386SOL    HW2 2799   3.318   1.127   4.307  0.1010  0.5191 -0.4418
  387SOL     OW 2800   5.618   4.338   1.119 -0.2926 -0.1091  0.2389
  387SOL    HW1 2801   5.703   4.358   1.158 -0.8425  0.4149  1.2158
  387SOL    HW2 2802   5.557   4.335   1.194 -0.7894 -2.5300 -0.1761
  388SOL     OW 2803   5.217   2.200   1.467  0.4572 -0.0385  0.0031
  388SOL    HW1 2804   5.277   2.187   1.540 -0.4468  0.2887  0.8349
  388SOL    HW2 2805   5.142   2.245   1.506  0.7657  1.9121 -1.4979
  389SOL     OW 2806   0.456   2.252   2.614 -0.6482  0.4357  0.4686
  389SOL    HW1 2807   0.493   2.311   2.549 -0.9563 -0.5751 -0.6478
  389SOL    HW2 2808   0.497   2.279   2.696  0.7861  0.8609 -0.3561
  390SOL     OW 2809   4.418   5.048   2.146 -0.2420  0.1560  0.5131
  390SOL    HW1 2810   4.442   4.987   2.076  0.1952 -0.3988  1.1267
  390SOL    HW2 2811   4.425   4.996   2.226 -1.0977  0.6717  0.9446
  391SOL     OW 2812   6.017   6.484   2.049 -0.0220 -0.7017 -0.8371
  391SOL    HW1 2813   6.070   6.563   2.052  1.3793 -1.4222 -3.7219
  391SOL    HW2 2814   6.074   6.416   2.084 -0.2488 -0.9316 -0.9108
  392SOL     OW 2815   1.025   4.263   0.429 -0.3979  0.2137  0.6072
  392SOL    HW1 2816   1.109   4.282   0.388 -1.7095  2.6624 -1.1360
  392SOL    HW2 2817   1.034   4.297   0.518  0.6328 -0.1566  0.6655
  393SOL     OW 2818   4.698   4.148   0.096  0.7411  0.6257  0.3129
  393SOL    HW1 2819   4.685   4.056   0.120  1.3033  0.7563  1.1757
  393SOL    HW2 2820   4.619   4.172   0.047 -0.7180  0.4768  2.4904
  394SOL     OW 2821   6.429   0.950   1.311  0.0271 -0.6036  0.1201
  394SOL    HW1 2822   6.497   0.997   1.359  0.9451 -0.0735 -1.6200
  394SOL    HW2 2823   6.475   0.876   1.271 -0.5560 -0.6033 -0.5605
  395SOL     OW 2824   0.988   5.285   0.369 -0.1358 -0.0003  0.4395
  395SOL    HW1 2825   1.063   5.343   0.381 -1.4115  1.6993  0.6008
  395SOL    HW2 2826   0.970   5.251   0.456 -0.2661  0.5396  0.6291
  396SOL     OW 2827   0.747   4.374   4.582 -0.1475  0.0969  0.0857
  396SOL    HW1 2828   0.831   4.398   4.545  0.2460 -0.7793  0.3939
  396SOL    HW2 2829   0.748   4.279   4.586 -1.2743  0.0614 -0.1768
  397SOL     OW 2830   2.388   2.054   0.572  0.2751  0.3970 -0.2686
  397SOL    HW1 2831   2.453   2.014   0.514 -1.0132  0.4182 -1.8079
  397SOL    HW2 2832   2.389   2.147   0.549  1.2736  0.8285  1.3274
  398SOL     OW 2833   4.014   4.202   1.280 -0.6796 -0.0323  0.0756
  398SOL    HW1 2834   3.988   4.257   1.353  0.1707  1.1319 -0.4684
  398SOL    HW2 2835   3.932   4.172   1.241 -1.1355 -0.3149  1.2252
  399SOL     OW 2836   0.030   0.190   4.368  0.1437 -0.0207 -0.0384
  399SOL    HW1 2837  -0.065   0.199   4.377  0.4127  2.4475  1.4695
  399SOL    HW2 2838   0.050   0.227   4.282 -0.1576  0.7120  0.2014
  400SOL     OW 2839   2.031   1.409   0.782 -0.1575  0.6960 -0.4935
  400SOL    HW1 2840   1.978   1.429   0.705 -1.7846 -0.9287  0.1395
  400SOL    HW2 2841   1.985   1.453   0.855 -1.1881 -1.3722  0.1822
  401SOL     OW 2842   4.042   4.316   3.547  0.4552  0.0503  0.6500
  401SOL    HW1 2843   3.960   4.359   3.574  0.6245  1.5356 -0.9961
  401SOL    HW2 2844   4.016   4.226   3.528 -0.8018  0.4750  0.2339
  402SOL     OW 2845   4.508   0.837   1.060 -0.2978  0.4556 -0.1526
  402SOL    HW1 2846   4.450   0.762   1.075  0.1777 -0.0449 -0.7709
  402SOL    HW2 2847   4.569   0.807   0.993  0.3817  1.1423  0.1484
  403SOL     OW 2848   4.139   5.948   4.063  0.5105 -0.0298  0.1354
  403SOL    HW1 2849   4.049   5.920   4.079  0.3645 -0.7462 -1.7125
  403SOL    HW2 2850   4.153   6.022   4.123 -1.8312  1.0875 -0.5839
  404SOL     OW 2851   2.846   4.407   3.163  0.1726 -0.2135 -0.0118
  404SOL    HW1 2852   2.836   4.312   3.161  3.1547 -0.5960 -0.7394
  404SOL    HW2 2853   2.756   4.440   3.152 -0.9852 -2.8975  0.5604
  405SOL     OW 2854   1.961   2.084   3.870  0.3799 -0.2563 -0.1369
  405SOL    HW1 2855   2.031   2.149   3.876 -1.8744  2.6793 -2.8048
  405SOL    HW2 2856   1.939   2.064   3.961  2.0659  1.7083  0.7820
  406SOL     OW 2857   4.652   4.202   3.673 -0.1887  0.3480  0.1207
  406SOL    HW1 2858   4.723   4.173   3.730 -0.9390  1.4282  1.7003
  406SOL    HW2 2859   4.575   4.205   3.731 -1.0790  1.0795 -1.0536
  407SOL     OW 2860   6.008   2.715   1.524  0.3471 -0.3355 -0.0598
  407SOL    HW1 2861   5.977   2.805   1.517  0.7456 -0.1958 -0.0487
  407SOL    HW2 2862   5.981   2.687   1.612  0.6166 -0.0779  0.1029
  408SOL     OW 2863   6.527   3.255   3.399 -0.6760  0.7000 -0.5013
  408SOL    HW1 2864   6.521   3.233   3.306 -0.8115 -0.7508 -0.1841
  408SOL    HW2 2865   6.499   3.346   3.405 -0.4201  0.8836 -1.9074
  409SOL     OW 2866   1.296   4.698   1.608  0.5372 -0.4101  0.3268
  409SOL    HW1 2867   1.351   4.621   1.607  0.0884 -0.7449  0.7451
  409SOL    HW2 2868   1.345   4.764   1.560  0.0861 -1.5169 -1.7313
  410SOL     OW 2869   3.796   1.371   2.729  0.9341  0.1929 -0.1775
  410SOL    HW1 2870   3.740   1.301   2.697  0.9700 -0.7340  1.6122
  410SOL    HW2 2871   3.826   1.417   2.651 -0.0647 -1.0378 -1.3203
  411SOL     OW 2872   5.689   5.273   4.407 -0.2404 -0.4762  0.7947
  411SOL    HW1 2873   5.745   5.283   4.483  0.5316  2.2256 -0.0040
  411SOL    HW2 2874   5.734   5.321   4.337 -1.6714 -1.5271 -0.9662
  412SOL     OW 2875   4.548   4.299   0.858  0.3670  0.1429  0.4919
  412SOL    HW1 2876   4.531   4.246   0.781  1.4591  1.5227 -0.7679
  412SOL    HW2 2877   4.463   4.339   0.879 -0.2595 -1.3793  0.9361
  413SOL     OW 2878   4.403   1.865   3.634  0.2548 -0.0392 -0.2968
  413SOL    HW1 2879   4.388   1.817   3.715 -1.6456 -1.2445 -1.2833
  413SOL    HW2 2880   4.392   1.957   3.658  2.0951 -0.1659  1.2485
  414SOL     OW 2881   0.814   3.180   4.164 -0.1842  0.3766  0.5669
  414SOL    HW1 2882   0.792   3.267   4.198 -2.8459 -0.4149  1.1534
  414SOL    HW2 2883   0.828   3.126   4.242 -0.6239 -0.1626  0.2852
  415SOL     OW 2884   3.996   4.979   4.471 -0.9726  0.0395 -0.4852
  415SOL    HW1 2885   3.969   4.887   4.477 -2.4507  0.5274  1.1153
  415SOL    HW2 2886   3.914   5.028   4.468 -0.2119  1.3407 -0.6557
  416SOL     OW 2887   4.898   3.922   0.715 -0.3306 -0.0792 -0.0728
  416SOL    HW1 2888   4.922   3.833   0.691  0.2407  0.7663 -3.0013
  416SOL    HW2 2889   4.802   3.923   0.712 -0.5418 -1.2466  2.9450
  417SOL     OW 2890   2.181   5.806   4.216 -0.0072  0.0183 -0.6151
  417SOL    HW1 2891   2.166   5.855   4.296  0.3977  0.1113 -0.5970
  417SOL    HW2 2892   2.199   5.717   4.245 -1.6163 -0.3592 -0.6852
  418SOL     OW 2893   1.774   2.603   4.031 -0.6091  0.4786  0.3098
  418SOL    HW1 2894   1.734   2.575   4.113 -1.7636  1.2199  0.0236
  418SOL    HW2 2895   1.857   2.643   4.058 -0.0490 -1.0064  0.9183
  419SOL     OW 2896   1.533   6.142   4.094 -0.5389  0.2516 -0.1608
  419SOL    HW1 2897   1.543   6.171   4.185  0.4881  0.6474 -0.3865
  419SOL    HW2 2898   1.593   6.068   4.085 -1.1607 -0.2389 -0.3302
  420SOL     OW 2899   4.950   1.319   4.538 -0.1372  0.4250  0.1922
  420SOL    HW1 2900   5.045   1.329   4.531 -0.3404  1.8110 -1.4289
  420SOL    HW2 2901   4.924   1.274   4.457 -0.9082  0.5046  0.3846
  421SOL     OW 2902   2.771   2.503   3.143  0.2157  0.4701 -0.0350
  421SOL    HW1 2903   2.817   2.514   3.060  0.5851 -0.8035 -0.0175
  421SOL    HW2 2904   2.699   2.567   3.140 -0.6410 -0.4984 -1.9537
  422SOL     OW 2905   1.617   5.172   4.605  0.7525 -0.1915  0.1809
  422SOL    HW1 2906   1.558   5.147   4.535  0.2431 -0.4827  0.7059
  422SOL    HW2 2907   1.606   5.266   4.615 -1.9360 -0.6032  2.2942
  423SOL     OW 2908   5.460   5.005   3.559 -0.2415 -0.1946 -0.2511
  423SOL    HW1 2909   5.506   4.980   3.639 -2.9160 -1.6173  0.9916
  423SOL    HW2 2910   5.528   5.006   3.491  1.4835 -3.1662  1.2115
  424SOL     OW 2911   5.223   5.230   1.612  0.1464 -0.0626  0.7439
  424SOL    HW1 2912   5.135   5.264   1.600 -0.1835 -0.6608  1.3677
  424SOL    HW2 2913   5.228   5.156   1.551  1.0619  1.3940 -1.0359
  425SOL     OW 2914   1.479   0.215   4.217 -0.8835 -0.0092 -0.8050
  425SOL    HW1 2915   1.540   0.233   4.289 -1.6845 -1.1243  0.1865
  425SOL    HW2 2916   1.515   0.139   4.173 -0.6795  0.3510 -1.2708
  426SOL     OW 2917   0.332   5.590   3.555 -0.7538 -0.2749  0.6869
  426SOL    HW1 2918   0.256   5.641   3.529 -1.6019 -1.3613  0.9678
  426SOL    HW2 2919   0.365   5.551   3.474 -0.7675 -0.1670  0.6295
  427SOL     OW 2920   2.502   2.055   4.024 -0.5205  0.2718 -0.4463
  427SOL    HW1 2921   2.568   2.024   4.086 -0.2370 -0.5198 -1.1150
  427SOL    HW2 2922   2.505   2.150   4.031 -0.1603  0.2052  0.4066
  428SOL     OW 2923   6.428   2.230   0.924 -0.4681  0.6374  0.0748
  428SOL    HW1 2924   6.502   2.249   0.867 -1.0877 -0.7592 -1.2941
  428SOL    HW2 2925   6.445   2.279   1.004  1.3610  1.2132 -0.6243
  429SOL     OW 2926   4.340   4.965   1.502  0.1177  0.4867  0.0792
  429SOL    HW1 2927   4.356   4.985   1.410  0.6760  0.4744  0.1709
  429SOL    HW2 2928   4.362   4.872   1.509 -0.1342  0.4350  0.1786
  430SOL     OW 2929   3.786   2.053   3.930  0.2526 -0.7532 -0.1758
  430SOL    HW1 2930   3.697   2.026   3.909 -0.0837 -0.7880  1.2053
  430SOL    HW2 2931   3.821   1.982   3.985  0.1312  0.4907  1.6248
  431SOL     OW 2932   6.449   6.046   0.359 -0.4377  0.2070 -0.2298
  431SOL    HW1 2933   6.385   6.017   0.294  0.3530 -0.6555 -0.6437
  431SOL    HW2 2934   6.455   5.974   0.422  0.9043 -0.2176 -0.7939
  432SOL     OW 2935   4.531   4.600   0.242 -0.2904  0.2884 -0.0305
  432SOL    HW1 2936   4.504   4.508   0.248 -0.2994  0.3395  0.7364
  432SOL    HW2 2937   4.495   4.629   0.159  1.3106 -0.9212 -1.2290
  433SOL     OW 2938   2.117   3.501   0.705 -0.2602 -0.2539  0.7829
  433SOL    HW1 2939   2.184   3.515   0.638 -1.7771  0.5161 -0.6553
  433SOL    HW2 2940   2.113   3.584   0.752 -2.0078  0.7294 -0.9256
  434SOL     OW 2941   5.241   2.626   0.284  0.1506  0.1703  0.0951
  434SOL    HW1 2942   5.334   2.604   0.293 -0.0517  0.1388  3.0535
  434SOL    HW2 2943   5.195   2.545   0.306 -0.5462  0.9394  1.6157
  435SOL     OW 2944   5.259   5.809   4.579 -0.0855 -0.1085  0.3810
  435SOL    HW1 2945   5.315   5.854   4.515 -0.9712 -0.5851 -0.7546
  435SOL    HW2 2946   5.181   5.864   4.585 -0.6959 -0.8887 -0.1790
  436SOL     OW 2947   4.767   5.136   0.033  0.2188 -0.1323 -0.1802
  436SOL    HW1 2948   4.842   5.147  -0.026  0.1533  0.3174 -0.1806
  436SOL    HW2 2949   4.736   5.047   0.016  0.9808 -0.4571  0.0845
  437SOL     OW 2950   2.491   1.853   3.531  0.1968 -0.5179  0.4595
  437SOL    HW1 2951   2.530   1.820   3.612  1.2173 -2.5285 -0.7760
  437SOL    HW2 2952   2.397   1.843   3.544  0.0100  2.7358  2.7982
  438SOL     OW 2953   5.056   4.459   1.965  0.3673 -0.3817  0.7902
  438SOL    HW1 2954   4.980   4.401   1.961  0.3937 -0.3459 -1.2910
  438SOL    HW2 2955   5.119   4.413   2.019 -0.0642 -1.7451  0.1580
  439SOL     OW 2956   4.873   4.458   2.247 -0.2999 -0.4224  0.4620
  439SOL    HW1 2957   4.810   4.432   2.315 -1.7439  0.2657 -0.5501
  439SOL    HW2 2958   4.853   4.402   2.173  0.6509 -0.5495  0.2928
  440SOL     OW 2959   0.188   4.068   3.894 -0.4909 -0.5393  0.3794
  440SOL    HW1 2960   0.205   4.018   3.814 -1.3330  0.7070 -0.6089
  440SOL    HW2 2961   0.271   4.109   3.915  0.1094 -1.9715  0.9754
  441SOL     OW 2962   0.976   2.232   2.818 -0.0083 -0.3101 -0.3218
  441SOL    HW1 2963   1.068   2.260   2.821 -0.3535  0.8882 -0.4923
  441SOL    HW2 2964   0.932   2.301   2.769 -0.9043 -1.1976 -0.8046
  442SOL     OW 2965   4.034   0.579   2.636 -0.1917  0.3683 -0.1566
  442SOL    HW1 2966   4.033   0.654   2.696  0.8205  0.4909 -0.2659
  442SOL    HW2 2967   3.980   0.606   2.562 -0.9410  0.4581  0.4138
  443SOL     OW 2968   5.697   5.717   4.561  0.0163  0.1709  0.1839
  443SOL    HW1 2969   5.634   5.758   4.620  0.4229 -0.6266  1.2212
  443SOL    HW2 2970   5.734   5.645   4.613  1.1360  0.0814 -0.7022
  444SOL     OW 2971   4.013   3.414   4.628 -0.1567 -0.4334  0.1863
  444SOL    HW1 2972   3.924   3.381   4.633  0.3648 -1.8934  0.2601
  444SOL    HW2 2973   4.037   3.431   4.719 -0.3286 -0.0737  0.1691
  445SOL     OW 2974   6.028   3.999   3.001  0.3004  0.6896  0.2630
  445SOL    HW1 2975   6.101   4.049   3.038  0.0449  0.1550  1.5435
  445SOL    HW2 2976   6.067   3.949   2.930  1.0049  1.0703  0.3730
  446SOL     OW 2977   6.265   1.090   2.884  0.1464  0.0234 -0.3530
  446SOL    HW1 2978   6.317   1.013   2.862 -1.1080 -0.5117 -1.5652
  446SOL    HW2 2979   6.293   1.156   2.820  1.4150  0.7120  0.8512
  447SOL     OW 2980   2.774   4.119   4.093 -0.2421  0.1507  0.1567
  447SOL    HW1 2981   2.857   4.166   4.092 -0.1491  0.0126 -1.4076
  447SOL    HW2 2982   2.798   4.028   4.074 -0.4178 -0.6255  3.0736
  448SOL     OW 2983   6.292   4.429   2.847  0.2195 -0.8616  0.7574
  448SOL    HW1 2984   6.331   4.453   2.931 -1.2131  1.1350  0.9191
  448SOL    HW2 2985   6.324   4.494   2.786  1.5097 -2.4916 -0.3956
  449SOL     OW 2986   4.422   0.357   3.513  0.5655 -0.2992  0.8730
  449SOL    HW1 2987   4.500   0.392   3.470 -0.8177  1.0776 -0.6436
  449SOL    HW2 2988   4.411   0.412   3.591 -0.8307  1.9664 -0.7885
  450SOL     OW 2989   4.339   1.642   1.005  0.1204  0.3964  0.1083
  450SOL    HW1 2990   4.352   1.689   0.922 -1.9159  0.7774 -0.0551
  450SOL    HW2 2991   4.322   1.551   0.978  1.2368  0.1259  0.2533
  451SOL     OW 2992   1.862   4.318   0.963  0.0364  0.1563  0.5194
  451SOL    HW1 2993   1.923   4.391   0.971 -0.1972  0.1443  3.1685
  451SOL    HW2 2994   1.911   4.251   0.915  0.4528  1.7494 -1.4422
  452SOL     OW 2995   6.217   5.737   0.790 -0.0738  0.2952 -0.1451
  452SOL    HW1 2996   6.128   5.749   0.825  0.5346  1.4819  1.1180
  452SOL    HW2 2997   6.227   5.642   0.783 -1.2862  0.1217  0.1135
  453SOL     OW 2998   5.358   3.944   4.164 -0.5516 -0.1356 -0.4890
  453SOL    HW1 2999   5.389   4.026   4.126  0.7217  0.0881  0.9450
  453SOL    HW2 3000   5.263   3.950   4.158 -0.5041  1.6672  0.0092
  454SOL     OW 3001   3.977   4.748   1.818 -0.0983  0.2085  0.0305
  454SOL    HW1 3002   3.963   4.815   1.750 -0.7611  0.1098  0.0605
  454SOL    HW2 3003   3.984   4.798   1.899  0.7819  0.3335 -0.1189
  455SOL     OW 3004   6.510   5.836   0.530  0.4532 -0.0472 -0.2531
  455SOL    HW1 3005   6.429   5.801   0.567  1.4440 -2.1203  0.0572
  455SOL    HW2 3006   6.553   5.761   0.490  2.4070  0.9363 -0.1139
  456SOL     OW 3007   1.089   0.352   4.168 -0.0937  0.4195 -0.3056
  456SOL    HW1 3008   1.025   0.288   4.198 -0.1612  0.8167  0.4066
  456SOL    HW2 3009   1.057   0.379   4.082 -0.6926  0.3612 -0.1033
  457SOL     OW 3010   5.810   1.765   4.209  0.5977 -0.3171  0.0043
  457SOL    HW1 3011   5.820   1.797   4.299 -0.7267  0.3272 -0.0611
  457SOL    HW2 3012   5.729   1.804   4.178 -0.2761 -2.4882 -0.6488
  458SOL     OW 3013   5.772   4.630   0.343  1.4033  0.0123  0.2843
  458SOL    HW1 3014   5.826   4.665   0.272  1.5950 -0.8794 -0.0216
  458SOL    HW2 3015   5.685   4.622   0.305  1.9834 -2.8020 -0.7165
  459SOL     OW 3016   2.177   5.551   3.786 -0.0949  0.7498 -0.3842
  459SOL    HW1 3017   2.232   5.527   3.860  0.6936  0.9279 -0.9059
  459SOL    HW2 3018   2.210   5.498   3.714 -1.5246 -0.1960 -0.3801
  460SOL     OW 3019   3.638   2.402   0.293  0.2020 -0.2465 -0.3038
  460SOL    HW1 3020   3.682   2.325   0.328  0.2120  0.0648  0.3769
  460SOL    HW2 3021   3.697   2.434   0.224  1.2122  0.3485  0.8084
  461SOL     OW 3022   1.510   0.104   2.883  0.1648 -0.2014  0.6246
  461SOL    HW1 3023   1.509   0.023   2.831 -0.0047 -0.2106  0.6437
  461SOL    HW2 3024   1.600   0.110   2.915  0.4743  0.2000 -0.2893
  462SOL     OW 3025   5.254   1.361   2.508 -0.1488  0.1129 -0.0040
  462SOL    HW1 3026   5.169   1.388   2.472 -0.4361  0.5369  0.9488
  462SOL    HW2 3027   5.283   1.290   2.451 -0.6722  0.6374 -0.9354
  463SOL     OW 3028   0.045   1.664   3.587 -0.3208  0.3571 -0.0799
  463SOL    HW1 3029   0.071   1.735   3.645 -0.1067  1.1953 -1.1713
  463SOL    HW2 3030   0.065   1.696   3.499  0.7713 -1.4584 -0.5479
  464SOL     OW 3031   3.941   2.393   1.635 -0.0897 -0.2076 -0.1899
  464SOL    HW1 3032   3.926   2.342   1.714  0.3905  1.0837  0.7658
  464SOL    HW2 3033   3.853   2.419   1.606 -0.2546 -0.5342  0.0169
  465SOL     OW 3034   0.157   4.655   1.623  0.0370  0.1623  0.3844
  465SOL    HW1 3035   0.202   4.614   1.697 -1.5712 -0.3842  1.1100
  465SOL    HW2 3036   0.215   4.726   1.596  1.4928 -0.7362  1.0050
  466SOL     OW 3037   1.278   4.331   1.364 -0.3662  0.3327 -0.3941
  466SOL    HW1 3038   1.350   4.272   1.343 -1.4174 -1.1230 -0.0235
  466SOL    HW2 3039   1.310   4.382   1.439 -0.3300 -1.5219  0.9054
  467SOL     OW 3040   5.277   4.188   1.278  0.7388 -0.5672 -0.8725
  467SOL    HW1 3041   5.204   4.205   1.218  1.3197 -0.9893 -1.7062
  467SOL    HW2 3042   5.332   4.125   1.232  1.1273 -1.0029  0.1656
  468SOL     OW 3043   0.326   5.105   0.511  0.5135 -0.7878  0.4919
  468SOL    HW1 3044   0.408   5.127   0.556  1.4654 -0.7992 -1.1662
  468SOL    HW2 3045   0.289   5.033   0.562  1.7096 -1.0213  1.0627
  469SOL     OW 3046   2.026   2.611   3.048  0.0864 -0.0946  0.1740
  469SOL    HW1 3047   1.968   2.587   2.976 -1.1676 -1.5450  1.6097
  469SOL    HW2 3048   1.972   2.664   3.106 -0.0250 -1.8852  1.7868
  470SOL     OW 3049   0.722   1.565   0.219  1.2487  0.1045 -0.1183
  470SOL    HW1 3050   0.668   1.639   0.246 -0.1228  0.8115 -4.1284
  470SOL    HW2 3051   0.663   1.490   0.220  1.5240 -0.1119  0.0762
  471SOL     OW 3052   3.802   2.140   0.326 -0.0842  0.4777 -0.6809
  471SOL    HW1 3053   3.794   2.099   0.412 -2.0427  1.1374 -0.4908
  471SOL    HW2 3054   3.880   2.101   0.287 -0.9149 -2.1591  0.1386
  472SOL     OW 3055   2.623   1.515   0.224 -0.6673 -0.0021  0.4271
  472SOL    HW1 3056   2.550   1.526   0.163  1.0193 -0.0359 -1.7205
  472SOL    HW2 3057   2.652   1.604   0.244  0.6282  0.0221 -1.2822
  473SOL     OW 3058   0.266   1.059   3.161  0.3838 -0.4935  0.1835
  473SOL    HW1 3059   0.258   0.970   3.125 -1.4152 -1.2077  2.1614
  473SOL    HW2 3060   0.216   1.113   3.100  1.9967 -0.6417 -1.3811
  474SOL     OW 3061   6.504   6.349   4.376  0.3448 -0.0372 -0.0189
  474SOL    HW1 3062   6.560   6.405   4.430 -0.5163  0.3566  0.4863
  474SOL    HW2 3063   6.502   6.392   4.290  0.9107 -0.1222 -0.0766
  475SOL     OW 3064   4.227   6.288   3.242 -0.0075  0.5099  0.6948
  475SOL    HW1 3065   4.132   6.290   3.255 -0.3025  0.1734 -1.0682
  475SOL    HW2 3066   4.263   6.279   3.330 -1.6054  0.7281  1.4116
  476SOL     OW 3067   1.141   6.401   2.040  0.2643 -0.7440  0.8023
  476SOL    HW1 3068   1.236   6.395   2.054  0.0802 -0.6200  2.3298
  476SOL    HW2 3069   1.104   6.340   2.105 -0.6363 -2.9927 -1.6464
  477SOL     OW 3070   1.143   6.435   2.522  0.2232 -0.1018 -0.8245
  477SOL    HW1 3071   1.234   6.463   2.529 -0.4480  1.8818  0.7689
  477SOL    HW2 3072   1.110   6.438   2.611 -2.0328  1.4571 -1.6431
  478SOL     OW 3073   6.090   1.916   2.151  0.2399 -0.2791 -0.6705
  478SOL    HW1 3074   6.179   1.942   2.174  0.7234 -1.5747 -0.9634
  478SOL    HW2 3075   6.036   1.991   2.174  1.4187  0.5632 -0.5658
  479SOL     OW 3076   2.537   2.654   3.081  0.6782  0.3453  0.2276
  479SOL    HW1 3077   2.556   2.747   3.075  2.8255 -0.1292 -1.8878
  479SOL    HW2 3078   2.452   2.643   3.038  1.8156  1.0262 -2.3722
  480SOL     OW 3079   5.401   3.923   2.469  0.1056  0.3684  0.1193
  480SOL    HW1 3080   5.422   3.874   2.389 -0.4103 -0.2040  0.3280
  480SOL    HW2 3081   5.318   3.886   2.499  0.4115  0.4209  1.0489
  481SOL     OW 3082   1.592   0.727   0.825  0.4386 -0.5173  0.4586
  481SOL    HW1 3083   1.603   0.652   0.883  1.3206  0.9462  2.2779
  481SOL    HW2 3084   1.565   0.798   0.883 -2.0943  0.2247 -1.4429
  482SOL     OW 3085   1.347   3.007   1.078 -0.3876 -0.1884 -0.2792
  482SOL    HW1 3086   1.392   2.933   1.120  1.4452  0.3965 -1.0853
  482SOL    HW2 3087   1.264   2.971   1.047  0.5735 -1.9937 -0.8845
  483SOL     OW 3088   3.487   2.926   2.934 -0.3139  0.1531  0.4893
  483SOL    HW1 3089   3.432   2.854   2.965  1.0825 -1.4164 -0.4296
  483SOL    HW2 3090   3.563   2.924   2.992  0.0160  0.4687  0.0738
  484SOL     OW 3091   0.146   3.796   1.309  0.0631 -0.6670  0.3658
  484SOL    HW1 3092   0.120   3.885   1.332 -0.0141  0.3671 -3.0887
  484SOL    HW2 3093   0.065   3.746   1.307 -0.1787 -0.2681  0.2718
  485SOL     OW 3094   6.273   0.727   0.082 -0.4071  0.6106 -0.4481
  485SOL    HW1 3095   6.296   0.787   0.011  0.5314 -0.4438 -1.0713
  485SOL    HW2 3096   6.335   0.655   0.073 -1.3258 -0.3259  0.4440
  486SOL     OW 3097   0.584   3.834   1.488  1.0768 -0.0363  0.3779
  486SOL    HW1 3098   0.601   3.819   1.395 -0.4213 -3.1880  0.4743
  486SOL    HW2 3099   0.669   3.820   1.531  1.1681 -1.7085 -0.2810
  487SOL     OW 3100   5.424   1.339   3.364  0.5503 -0.2140 -0.0089
  487SOL    HW1 3101   5.436   1.312   3.455  0.8925 -0.1232 -0.0255
  487SOL    HW2 3102   5.454   1.430   3.362  0.1759 -0.0914 -0.1288
  488SOL     OW 3103   0.762   3.435   1.483 -1.1970 -0.5935  0.5424
  488SOL    HW1 3104   0.700   3.494   1.524 -1.3400 -0.1836 -0.2394
  488SOL    HW2 3105   0.709   3.382   1.423 -0.8434 -0.4271  0.0737
  489SOL     OW 3106   0.769   1.161   2.249  0.1059 -0.0000  0.2242
  489SOL    HW1 3107   0.816   1.136   2.328  1.3370  1.3439 -0.0534
  489SOL    HW2 3108   0.712   1.233   2.277  2.1175  1.9630 -0.4879
  490SOL     OW 3109   4.892   3.552   4.610  0.2789  0.2257  0.0474
  490SOL    HW1 3110   4.842   3.584   4.535  0.5661  0.6107  0.0200
  490SOL    HW2 3111   4.869   3.459   4.616  1.4229 -0.2008 -1.4694
  491SOL     OW 3112   3.696   4.748   1.275 -0.2068 -0.4752  0.3858
  491SOL    HW1 3113   3.722   4.656   1.278 -0.6149 -0.5736  1.2496
  491SOL    HW2 3114   3.702   4.771   1.183 -0.6506 -1.5376  0.0662
  492SOL     OW 3115   4.762   3.603   3.504 -0.2313  0.3919  0.4063
  492SOL    HW1 3116   4.810   3.521   3.493 -1.8818 -0.6371  0.4752
  492SOL    HW2 3117   4.830   3.670   3.511  1.1603 -0.9296  0.1084
  493SOL     OW 3118   4.321   0.880   3.994 -0.0222 -0.2255 -0.0260
  493SOL    HW1 3119   4.302   0.960   3.945  0.9097  0.3402  0.4966
  493SOL    HW2 3120   4.242   0.828   3.987  0.2358 -0.3841 -2.5511
  494SOL     OW 3121   4.868   1.343   1.673 -0.6275  0.3680  0.3825
  494SOL    HW1 3122   4.894   1.273   1.613  0.6590 -0.0200  1.3579
  494SOL    HW2 3123   4.949   1.367   1.719 -1.7693 -0.1716  2.8181
  495SOL     OW 3124   3.413   2.883   1.757  0.5702 -0.0934 -0.0099
  495SOL    HW1 3125   3.451   2.918   1.837  0.6504  0.4782 -0.2959
  495SOL    HW2 3126   3.322   2.864   1.779  0.5984  0.0465  0.2187
  496SOL     OW 3127   1.581   4.885   2.192  0.4420 -0.0060 -0.1726
  496SOL    HW1 3128   1.515   4.954   2.183  1.8799  1.1762 -2.7163
  496SOL    HW2 3129   1.603   4.886   2.285  1.1587  3.7724 -0.2160
  497SOL     OW 3130   3.180   4.026   1.827  0.3199  0.0902  0.2454
  497SOL    HW1 3131   3.115   4.061   1.766  0.2472  0.3319  0.4627
  497SOL    HW2 3132   3.255   4.004   1.771 -0.7399 -2.3319 -0.3941
  498SOL     OW 3133   3.926   6.205   4.059  0.2615 -0.0092  0.4122
  498SOL    HW1 3134   3.919   6.217   4.154  1.1190  0.1953  0.4624
  498SOL    HW2 3135   4.002   6.258   4.034 -0.4218  0.5528 -0.5085
  499SOL     OW 3136   1.309   6.411   4.202  0.5580  0.5701 -0.7705
  499SOL    HW1 3137   1.398   6.414   4.239 -0.2211  0.2115  1.2465
  499SOL    HW2 3138   1.301   6.322   4.168  0.6496  0.2969 -0.0918
  500SOL     OW 3139   3.452   3.648   0.801 -0.0930  0.2934 -0.1775
  500SOL    HW1 3140   3.468   3.741   0.815 -0.2886  0.3993 -0.6434
  500SOL    HW2 3141   3.497   3.627   0.720  0.0536 -0.0503 -0.0116
  501SOL     OW 3142   0.500   2.930   0.047 -0.2156 -0.0283  0.1389
  501SOL    HW1 3143   0.429   2.890  -0.003  1.1256  0.2094 -2.0566
  501SOL    HW2 3144   0.551   2.856   0.080 -0.3009 -0.1698 -0.0479
  502SOL     OW 3145   3.386   0.317   0.018  0.1722 -0.1041 -0.6045
  502SOL    HW1 3146   3.452   0.367  -0.029  0.8775 -0.5686 -0.1400
  502SOL    HW2 3147   3.409   0.328   0.110 -0.9636  0.4873 -0.3827
  503SOL     OW 3148   5.144   1.402   1.776  0.3232 -0.8707  0.3615
  503SOL    HW1 3149   5.170   1.320   1.818  0.9910 -1.3899 -1.0110
  503SOL    HW2 3150   5.226   1.441   1.747 -0.1025 -0.3664 -0.1790
  504SOL     OW 3151   4.596   3.505   2.138  0.1441  0.2262 -0.4287
  504SOL    HW1 3152   4.528   3.441   2.156 -1.0512  1.0718 -1.7253
  504SOL    HW2 3153   4.555   3.589   2.158  0.8101  0.7449 -1.2094
  505SOL     OW 3154   0.379   6.080   2.949 -0.0745  0.0566 -0.5132
  505SOL    HW1 3155   0.349   6.150   2.891  0.1158  0.2287 -0.4051
  505SOL    HW2 3156   0.320   6.083   3.024  0.7999  1.0387  0.1642
  506SOL     OW 3157   1.350   6.105   3.051  0.2195  0.1525  0.0670
  506SOL    HW1 3158   1.301   6.178   3.013  1.4198  1.0979  0.2614
  506SOL    HW2 3159   1.285   6.054   3.099 -0.3426  2.2591  1.7091
  507SOL     OW 3160   2.051   4.539   3.928 -0.0725 -0.1799 -0.2361
  507SOL    HW1 3161   2.134   4.538   3.880  0.6236  0.9583  0.8807
  507SOL    HW2 3162   1.991   4.585   3.869  0.3366 -0.1904 -0.6712
  508SOL     OW 3163   6.087   2.722   3.303 -0.4167 -0.5127  0.3705
  508SOL    HW1 3164   6.010   2.717   3.359 -0.5860  0.4358  0.2426
  508SOL    HW2 3165   6.160   2.735   3.363 -0.5348 -0.0273  0.4160
  509SOL     OW 3166   5.374   4.001   1.535 -0.1593  0.3141 -0.0577
  509SOL    HW1 3167   5.374   3.958   1.450  1.5156  0.3703 -0.1312
  509SOL    HW2 3168   5.316   3.949   1.589  1.6075 -1.9753 -0.2048
  510SOL     OW 3169   4.195   6.491   2.618 -0.2390  0.1581 -0.3452
  510SOL    HW1 3170   4.159   6.409   2.583 -2.1050  1.9836 -3.1240
  510SOL    HW2 3171   4.125   6.525   2.674  1.2814 -0.9163  2.4214
  511SOL     OW 3172   5.283   5.765   2.529 -0.2272  0.5535 -0.4516
  511SOL    HW1 3173   5.336   5.686   2.523  1.1189  1.4863 -1.3293
  511SOL    HW2 3174   5.210   5.750   2.469  0.0318 -0.0022 -0.6330
  512SOL     OW 3175   5.904   1.698   2.206  0.8039 -0.0901  0.5871
  512SOL    HW1 3176   5.842   1.770   2.213  0.4454 -0.2888 -0.3293
  512SOL    HW2 3177   5.988   1.741   2.191  1.0729  0.2130  2.6661
  513SOL     OW 3178   4.810   3.781   3.120 -0.2462  0.0899  0.2459
  513SOL    HW1 3179   4.888   3.813   3.075 -0.0816  1.3100  1.3310
  513SOL    HW2 3180   4.739   3.795   3.058  0.2559 -0.1363 -0.3900
  514SOL     OW 3181   1.113   2.805   1.923  0.1808 -0.1540 -0.4043
  514SOL    HW1 3182   1.046   2.838   1.983 -1.1385 -0.5886 -1.5900
  514SOL    HW2 3183   1.125   2.874   1.859  0.8765 -0.0888 -0.2183
  515SOL     OW 3184   3.072   4.324   0.163 -0.9859 -0.0522 -0.0277
  515SOL    HW1 3185   3.056   4.401   0.109  0.0620 -0.2806 -0.6890
  515SOL    HW2 3186   3.056   4.250   0.104  0.6500 -0.2979 -0.1949
  516SOL     OW 3187   5.964   1.232   3.468 -0.7304 -0.1463  0.1977
  516SOL    HW1 3188   5.911   1.156   3.444  0.2285 -1.0973  0.9725
  516SOL    HW2 3189   6.044   1.195   3.506  0.4219  1.2361 -0.7381
  517SOL     OW 3190   3.678   6.317   1.028 -0.1724  0.1198 -0.2746
  517SOL    HW1 3191   3.653   6.225   1.019  1.7818 -0.6440  1.3234
  517SOL    HW2 3192   3.664   6.336   1.121  2.7247  0.3041  0.2249
  518SOL     OW 3193   3.138   5.101   3.343  0.1517  0.0997 -0.1982
  518SOL    HW1 3194   3.052   5.131   3.372  1.1566  1.2583  1.7872
  518SOL    HW2 3195   3.152   5.145   3.259 -1.5092 -0.8053 -1.0121
  519SOL     OW 3196   5.381   2.218   3.726 -0.5315 -0.3235 -0.1701
  519SOL    HW1 3197   5.454   2.260   3.771 -0.1127 -0.7316 -0.4578
  519SOL    HW2 3198   5.397   2.124   3.738 -2.3330 -0.4327  1.8924
  520SOL     OW 3199   6.072   0.999   3.056  0.0094  0.0299 -0.0975
  520SOL    HW1 3200   6.061   0.919   3.004 -1.5922  1.9699 -3.0390
  520SOL    HW2 3201   6.119   1.059   2.999  0.7784  1.4024  1.8654
  521SOL     OW 3202   3.874   1.336   4.195 -0.1500 -0.2900  0.0757
  521SOL    HW1 3203   3.896   1.376   4.111 -0.3079  0.8288  0.5447
  521SOL    HW2 3204   3.915   1.393   4.260 -3.0227  0.9736  0.9240
  522SOL     OW 3205   4.944   5.899   4.328  0.3272  0.1818 -0.1297
  522SOL    HW1 3206   4.862   5.943   4.352  0.2527  0.1325 -0.2918
  522SOL    HW2 3207   5.005   5.970   4.311  1.3242  0.3001  3.2608
  523SOL     OW 3208   1.398   5.100   2.223  0.2006  0.0902 -0.0948
  523SOL    HW1 3209   1.459   5.170   2.246 -0.4222  0.9462 -0.9355
  523SOL    HW2 3210   1.367   5.123   2.135 -0.7424 -0.7300  0.0027
  524SOL     OW 3211   2.052   4.363   2.106 -0.2246  0.2996  0.5034
  524SOL    HW1 3212   1.988   4.427   2.074 -0.5805 -0.1812  0.2345
  524SOL    HW2 3213   2.010   4.278   2.090  1.2746 -0.1272 -1.4551
  525SOL     OW 3214   0.600   3.148   3.769 -0.0933  0.0682  0.3523
  525SOL    HW1 3215   0.540   3.110   3.705 -1.6337  1.3116  0.9726
  525SOL    HW2 3216   0.596   3.089   3.844  0.1761 -0.3482  0.0371
  526SOL     OW 3217   1.165   4.241   0.677  0.2631 -0.0116  0.1601
  526SOL    HW1 3218   1.095   4.177   0.689 -0.8916  1.0109 -0.7612
  526SOL    HW2 3219   1.147   4.309   0.742  1.0330 -0.2373  0.6219
  527SOL     OW 3220   3.243   3.559   0.961 -0.3981  0.2805  0.0733
  527SOL    HW1 3221   3.321   3.606   0.929 -0.1056 -0.7400 -0.7768
  527SOL    HW2 3222   3.221   3.499   0.890 -2.9390  1.6221 -0.3824
  528SOL     OW 3223   4.112   6.274   1.153  0.3885 -0.2555  0.1570
  528SOL    HW1 3224   4.023   6.245   1.176  0.0538 -0.0552 -0.8277
  528SOL    HW2 3225   4.124   6.244   1.063  1.4631 -0.5764  0.3908
  529SOL     OW 3226   2.879   1.427   0.275  0.8743  0.3840 -0.3667
  529SOL    HW1 3227   2.789   1.454   0.254  0.4096 -0.5189  0.4049
  529SOL    HW2 3228   2.884   1.337   0.245  2.3088  1.1211 -2.6096
  530SOL     OW 3229   1.549   5.796   0.132 -1.0050 -0.3343 -0.1968
  530SOL    HW1 3230   1.589   5.843   0.059 -2.6954 -0.2027 -1.0654
  530SOL    HW2 3231   1.563   5.703   0.112 -0.8454 -0.2822 -0.3248
  531SOL     OW 3232   6.514   1.231   2.116  0.0594  0.2631  0.5187
  531SOL    HW1 3233   6.547   1.156   2.066 -0.5783 -0.3274  0.9775
  531SOL    HW2 3234   6.593   1.278   2.143  0.5060 -0.7067  0.9408
  532SOL     OW 3235   0.128   1.167   1.282 -0.9822 -0.4520 -0.1201
  532SOL    HW1 3236   0.103   1.134   1.196 -0.6315  1.6595 -1.0983
  532SOL    HW2 3237   0.209   1.215   1.267 -1.6346  1.1217  1.0933
  533SOL     OW 3238   1.836   2.556   3.608 -0.4442 -0.5834 -0.2531
  533SOL    HW1 3239   1.858   2.639   3.567 -1.1136  1.7771  3.5957
  533SOL    HW2 3240   1.744   2.565   3.635 -0.7880 -2.9232 -0.3603
  534SOL     OW 3241   4.485   0.787   1.559  0.3474 -0.0957 -0.4931
  534SOL    HW1 3242   4.544   0.725   1.603 -1.0601 -1.1176  0.0153
  534SOL    HW2 3243   4.483   0.757   1.468 -1.0976 -1.4703 -0.0525
  535SOL     OW 3244   2.979   3.414   3.557 -0.1868  0.0399 -0.5310
  535SOL    HW1 3245   3.004   3.465   3.479 -2.0806  2.0174  0.0742
  535SOL    HW2 3246   2.916   3.350   3.524 -0.3037  0.2716 -0.7655
  536SOL     OW 3247   5.646   1.752   2.942  0.3051 -0.3011 -0.3326
  536SOL    HW1 3248   5.715   1.749   2.876 -1.7783 -3.0112 -2.6169
  536SOL    HW2 3249   5.567   1.775   2.893 -0.5347  3.4477  2.2804
  537SOL     OW 3250   3.507   4.604   4.249  0.6495 -0.3211 -0.6051
  537SOL    HW1 3251   3.594   4.568   4.232  0.4568 -0.1010 -2.1336
  537SOL    HW2 3252   3.520   4.699   4.250 -0.1722  0.0709 -5.2982
  538SOL     OW 3253   5.363   5.730   3.224  0.1803  0.1156  0.5443
  538SOL    HW1 3254   5.353   5.822   3.202 -0.7173 -0.0292  0.2704
  538SOL    HW2 3255   5.417   5.694   3.153  0.3318  0.3822  0.5243
  539SOL     OW 3256   3.989   6.537   4.529 -0.2153  0.5971 -0.4819
  539SOL    HW1 3257   3.925   6.601   4.560  0.5367  0.6959  0.9954
  539SOL    HW2 3258   4.069   6.588   4.516 -0.1142  0.2738 -1.1425
  540SOL     OW 3259   4.633   6.547   3.787 -0.6340 -0.6155 -0.1213
  540SOL    HW1 3260   4.717   6.569   3.827  0.6557  1.9775 -3.8196
  540SOL    HW2 3261   4.653   6.480   3.723 -1.6533 -0.8237 -0.2482
  541SOL     OW 3262   0.189   2.191   2.552  0.1829  0.1824 -0.1158
  541SOL    HW1 3263   0.284   2.195   2.561  0.1504 -0.8818  0.8352
  541SOL    HW2 3264   0.158   2.158   2.636 -0.7748 -2.5864 -1.4403
  542SOL     OW 3265   0.328   3.660   1.817  0.7369 -0.8117  0.1946
  542SOL    HW1 3266   0.266   3.603   1.771 -0.9750  2.0337 -1.3257
  542SOL    HW2 3267   0.303   3.653   1.909 -2.6817  0.8998 -0.4283
  543SOL     OW 3268   5.941   4.656   2.201  0.2893  0.1038 -0.3793
  543SOL    HW1 3269   5.982   4.704   2.273 -0.2322  0.0556 -0.0465
  543SOL    HW2 3270   5.934   4.720   2.131  0.5928  0.2138 -0.3109
  544SOL     OW 3271   0.095   4.810   3.255  0.5755  0.0347  0.1564
  544SOL    HW1 3272   0.028   4.793   3.189 -0.0521 -0.3352  0.8839
  544SOL    HW2 3273   0.176   4.822   3.204  0.4073 -1.8053 -0.5978
  545SOL     OW 3274   3.042   3.831   4.338  0.5185  0.2097 -0.0218
  545SOL    HW1 3275   3.010   3.920   4.322  0.8224  0.0346 -1.7295
  545SOL    HW2 3276   2.972   3.774   4.305  0.1305 -0.2297  1.4539
  546SOL     OW 3277   1.691   3.644   3.762  0.1216  0.3813 -0.1074
  546SOL    HW1 3278   1.683   3.693   3.680 -0.6615 -0.7650 -0.7304
  546SOL    HW2 3279   1.779   3.666   3.794  0.1544  1.4231 -0.8578
  547SOL     OW 3280   5.059   4.770   0.577 -1.2065  0.4579 -0.1222
  547SOL    HW1 3281   4.987   4.805   0.525 -1.2368  0.6283  0.0298
  547SOL    HW2 3282   5.027   4.774   0.667 -0.9430  0.6956 -0.0373
  548SOL     OW 3283   4.800   0.388   1.524 -0.6641 -0.0299  0.0590
  548SOL    HW1 3284   4.706   0.391   1.502 -0.6597 -1.4689 -0.2569
  548SOL    HW2 3285   4.806   0.437   1.606 -2.0135 -1.3946  1.0468
  549SOL     OW 3286   5.737   2.200   3.836  0.7279  0.4478  0.3876
  549SOL    HW1 3287   5.789   2.205   3.756  1.2812  2.3978  0.8374
  549SOL    HW2 3288   5.681   2.277   3.834 -0.2892 -0.2391  1.2001
  550SOL     OW 3289   3.588   1.972   0.221 -0.1443  1.1103  0.1866
  550SOL    HW1 3290   3.636   2.050   0.247  1.1556  0.0039  1.2346
  550SOL    HW2 3291   3.637   1.938   0.146  0.1820  0.4800  0.6819
  551SOL     OW 3292   0.078   1.029   2.892 -0.2025  0.7128  0.5922
  551SOL    HW1 3293   0.006   0.967   2.903  0.2231 -0.3363 -1.8422
  551SOL    HW2 3294   0.049   1.108   2.938 -2.5082  0.0210  0.4526
  552SOL     OW 3295   2.766   1.845   0.596  0.1788  0.2839  0.1625
  552SOL    HW1 3296   2.847   1.896   0.591 -0.5356  1.4079 -0.4763
  552SOL    HW2 3297   2.730   1.865   0.682  0.3359  0.1494  0.2614
  553SOL     OW 3298   1.401   1.674   1.034 -0.1608 -0.6642 -0.1298
  553SOL    HW1 3299   1.360   1.677   1.121 -0.4719  3.2715 -0.2699
  553SOL    HW2 3300   1.353   1.738   0.982  1.4603 -1.3087 -2.5880
  554SOL     OW 3301   2.837   6.186   4.416  0.1437 -0.1577 -0.0410
  554SOL    HW1 3302   2.761   6.143   4.377  0.5831  0.1736 -1.3092
  554SOL    HW2 3303   2.802   6.265   4.457 -0.1039  0.3989 -1.2894
  555SOL     OW 3304   0.041   0.870   4.647 -0.3098  0.1033 -0.1618
  555SOL    HW1 3305  -0.004   0.916   4.718  0.3137 -0.3101  0.5066
  555SOL    HW2 3306  -0.013   0.793   4.630  0.8535 -1.1897  1.6447
  556SOL     OW 3307   4.109   2.484   4.456  0.7122 -0.1656 -0.0827
  556SOL    HW1 3308   4.116   2.558   4.396 -1.3700  1.6680  1.7793
  556SOL    HW2 3309   4.064   2.416   4.405 -1.0455  1.3393 -0.6287
  557SOL     OW 3310   6.579   2.155   2.356  0.6542  0.0262 -0.3515
  557SOL    HW1 3311   6.658   2.147   2.409  0.3310 -0.6367  0.0336
  557SOL    HW2 3312   6.563   2.249   2.352  0.7568  0.0931  0.6123
  558SOL     OW 3313   2.157   2.779   2.745 -0.4645 -0.2093  0.3946
  558SOL    HW1 3314   2.079   2.756   2.694 -1.2700  2.5557  0.2488
  558SOL    HW2 3315   2.124   2.822   2.823  0.8610  2.2026 -0.2730
  559SOL     OW 3316   0.126   2.320   3.769  0.0949  0.1766  0.4764
  559SOL    HW1 3317   0.202   2.320   3.711 -0.7491  0.2408 -0.6634
  559SOL    HW2 3318   0.138   2.398   3.823  1.1674 -0.1789  0.7789
  560SOL     OW 3319   2.793   4.539   4.017 -0.5334 -0.6737 -0.1084
  560SOL    HW1 3320   2.868   4.560   3.962 -0.3009 -1.0040  0.0786
  560SOL    HW2 3321   2.823   4.556   4.106 -1.1619  0.6253 -0.1197
  561SOL     OW 3322   5.963   5.071   0.363  0.3207 -0.0078 -0.3174
  561SOL    HW1 3323   6.053   5.048   0.388  0.3750 -0.5511 -0.9835
  561SOL    HW2 3324   5.973   5.145   0.303  0.3336 -0.1653 -0.5102
  562SOL     OW 3325   3.746   2.676   3.756  0.0490 -0.8972 -0.0791
  562SOL    HW1 3326   3.740   2.676   3.852  0.4143  1.5854  0.0250
  562SOL    HW2 3327   3.832   2.637   3.738  1.1418  0.9320  0.8188
  563SOL     OW 3328   5.133   0.633   1.027 -0.4986 -0.1501 -0.4917
  563SOL    HW1 3329   5.091   0.714   0.998  0.0868 -0.0175 -1.0105
  563SOL    HW2 3330   5.120   0.631   1.121  1.4712  1.7539 -0.1052
  564SOL     OW 3331   3.890   0.708   3.670 -0.0169  0.1110  0.4771
  564SOL    HW1 3332   3.866   0.801   3.665 -0.1972  0.0880  0.8631
  564SOL    HW2 3333   3.983   0.706   3.647 -0.5777  0.0784 -2.0513
  565SOL     OW 3334   5.488   5.647   4.070  0.2684 -0.3730  0.2352
  565SOL    HW1 3335   5.476   5.563   4.114 -1.7618 -0.3839 -0.2388
  565SOL    HW2 3336   5.527   5.625   3.985 -0.6414 -0.9238 -0.0616
  566SOL     OW 3337   5.041   2.909   4.215  0.2648 -0.3917 -0.2071
  566SOL    HW1 3338   4.967   2.901   4.155  1.5641 -1.6328 -1.7826
  566SOL    HW2 3339   5.072   2.818   4.226  0.6568 -0.0728  1.5975
  567SOL     OW 3340   4.461   0.808   4.582 -0.8513 -1.0595 -0.1848
  567SOL    HW1 3341   4.469   0.768   4.496  0.0714 -2.4179  0.4949
  567SOL    HW2 3342   4.438   0.736   4.640  0.1460 -0.4833  0.9733
  568SOL     OW 3343   3.895   1.559   4.455 -0.0031  0.0965  0.3452
  568SOL    HW1 3344   3.989   1.552   4.439  0.1281  1.2060  0.5892
  568SOL    HW2 3345   3.866   1.468   4.469  0.9441 -0.2939 -0.1586
  569SOL     OW 3346   2.467   3.917   0.150 -0.5711 -0.4304 -0.3486
  569SOL    HW1 3347   2.437   3.888   0.064  0.1414  1.6978 -1.3635
  569SOL    HW2 3348   2.532   3.851   0.176  1.7497  0.6331 -3.0321
  570SOL     OW 3349   1.180   5.797   3.853  0.5181  0.4507  0.1008
  570SOL    HW1 3350   1.228   5.714   3.846 -2.1925 -1.1808 -0.5309
  570SOL    HW2 3351   1.158   5.804   3.946  0.9939  0.6473  0.2049
  571SOL     OW 3352   3.247   4.936   1.722  0.5839  0.0130 -0.4222
  571SOL    HW1 3353   3.289   4.877   1.786 -0.1804 -0.5375 -0.4157
  571SOL    HW2 3354   3.264   4.895   1.638 -0.8108 -0.7998 -0.3477
  572SOL     OW 3355   1.047   4.980   1.485  0.1777 -0.3167  0.1004
  572SOL    HW1 3356   1.084   4.944   1.404 -0.0396 -0.8674  0.2429
  572SOL    HW2 3357   1.097   4.938   1.555  0.5308  0.3438  0.2506
  573SOL     OW 3358   3.337   6.416   0.019 -0.0291  0.2822  0.0440
  573SOL    HW1 3359   3.429   6.440   0.011  0.1805 -0.7481 -1.0004
  573SOL    HW2 3360   3.291   6.498   0.035  0.9539  0.9470 -0.4757
  574SOL     OW 3361   1.652   3.461   0.665 -0.2220 -0.6151  0.4050
  574SOL    HW1 3362   1.739   3.423   0.676 -0.0930 -1.8624 -3.3935
  574SOL    HW2 3363   1.664   3.530   0.600 -2.0839 -1.1004 -0.5241
  575SOL     OW 3364   4.862   3.166   0.973 -0.0516  0.1734 -0.6310
  575SOL    HW1 3365   4.809   3.097   1.011 -2.1944  1.1147 -1.7631
  575SOL    HW2 3366   4.934   3.120   0.929 -0.7317 -1.2328 -0.3087
  576SOL     OW 3367   5.423   0.988   3.623 -0.4406 -0.1935 -0.4834
  576SOL    HW1 3368   5.402   0.931   3.697  2.3036 -0.3607  0.2558
  576SOL    HW2 3369   5.397   0.938   3.545 -1.1725 -0.9945  0.2607
  577SOL     OW 3370   4.633   6.507   3.163  0.5358  0.7035 -0.3043
  577SOL    HW1 3371   4.587   6.459   3.094  0.6435 -0.1422  0.1924
  577SOL    HW2 3372   4.719   6.524   3.126  0.3494  0.9059 -0.6543
  578SOL     OW 3373   6.212   5.330   1.927 -0.2652  0.6641  0.1949
  578SOL    HW1 3374   6.154   5.404   1.946 -1.3571  0.5213 -2.1870
  578SOL    HW2 3375   6.274   5.364   1.863 -0.5586 -0.3594 -0.6552
  579SOL     OW 3376   0.204   2.949   1.187 -0.5866  0.0827 -0.2661
  579SOL    HW1 3377   0.147   2.994   1.249 -1.2048 -0.5407 -0.3705
  579SOL    HW2 3378   0.154   2.873   1.159  0.0750 -0.1704 -0.7950
  580SOL     OW 3379   0.344   3.875   2.901 -0.5159 -0.1664 -0.0578
  580SOL    HW1 3380   0.366   3.896   2.810  2.1201 -0.0878  0.5179
  580SOL    HW2 3381   0.359   3.780   2.908 -1.8148 -0.3763  0.0307
  581SOL     OW 3382   2.073   3.671   2.343 -0.5610 -0.1531  0.0350
  581SOL    HW1 3383   2.003   3.606   2.336 -1.7763  1.1082  0.2125
  581SOL    HW2 3384   2.110   3.656   2.430 -0.9303 -0.4991  0.1370
  582SOL     OW 3385   0.294   4.477   3.916  0.3763 -0.0935 -0.5254
  582SOL    HW1 3386   0.367   4.521   3.961 -0.2458  1.0011 -0.5414
  582SOL    HW2 3387   0.334   4.402   3.873  1.0010 -1.2506  1.8762
  583SOL     OW 3388   4.385   2.563   1.343  0.2445  0.4135 -0.1348
  583SOL    HW1 3389   4.365   2.543   1.252 -0.2006  0.2421 -0.0015
  583SOL    HW2 3390   4.333   2.500   1.393  1.2464 -0.1643  0.2166
  584SOL     OW 3391   6.255   2.791   3.526 -0.6000  0.0751  0.3149
  584SOL    HW1 3392   6.266   2.767   3.618 -0.2451  0.4019  0.3596
  584SOL    HW2 3393   6.340   2.826   3.500 -0.3962 -0.9313 -0.4215
  585SOL     OW 3394   1.615   4.107   2.712  0.6878 -0.2145  0.1292
  585SOL    HW1 3395   1.535   4.054   2.717  0.5021  0.0057 -0.4498
  585SOL    HW2 3396   1.642   4.100   2.621 -1.3025  3.5277 -0.9528
  586SOL     OW 3397   0.064   1.487   4.211  0.0399  0.5223  0.0158
  586SOL    HW1 3398  -0.024   1.525   4.206  0.1308  0.6905 -0.3393
  586SOL    HW2 3399   0.082   1.459   4.121  0.8690  1.6474 -0.1806
  587SOL     OW 3400   4.681   1.364   0.386  0.0132  0.0384  0.0548
  587SOL    HW1 3401   4.646   1.344   0.473  0.8316  1.7132  0.8156
  587SOL    HW2 3402   4.630   1.310   0.326 -1.5182 -0.1113  1.4429
  588SOL     OW 3403   5.381   5.738   0.638  0.5278 -0.2308 -0.3747
  588SOL    HW1 3404   5.306   5.728   0.579  0.2864 -0.4440 -0.0319
  588SOL    HW2 3405   5.420   5.822   0.613  0.7882 -0.6033 -1.2401
  589SOL     OW 3406   4.282   6.254   1.407 -0.1540 -0.0096 -0.4946
  589SOL    HW1 3407   4.237   6.187   1.459  2.4187 -1.2811  0.2910
  589SOL    HW2 3408   4.228   6.265   1.329 -2.0531 -1.0178  0.6188
  590SOL     OW 3409   2.074   3.773   3.297 -0.3824  0.0263 -0.2903
  590SOL    HW1 3410   2.009   3.781   3.367  0.8883 -1.6127  1.1616
  590SOL    HW2 3411   2.061   3.685   3.262  0.1997  0.1643 -0.8677
  591SOL     OW 3412   4.883   4.635   4.619 -0.1630  0.2837 -0.2402
  591SOL    HW1 3413   4.882   4.625   4.524 -1.4893 -1.1842 -0.1084
  591SOL    HW2 3414   4.792   4.646   4.643 -0.5993 -4.2832  1.2104
  592SOL     OW 3415   5.203   3.532   3.673  0.6716 -0.4877 -0.0175
  592SOL    HW1 3416   5.275   3.474   3.698  1.0467 -0.4407 -0.9485
  592SOL    HW2 3417   5.178   3.503   3.585 -0.2758 -0.3309  0.1914
  593SOL     OW 3418   2.996   0.825   4.504 -0.4017 -0.0807  0.2371
  593SOL    HW1 3419   2.947   0.747   4.479 -0.2347 -0.6544  1.5915
  593SOL    HW2 3420   2.996   0.880   4.426 -1.4001 -0.9859 -0.4268
  594SOL     OW 3421   2.517   5.876   4.132 -0.0301 -0.0278 -0.2636
  594SOL    HW1 3422   2.544   5.895   4.042 -0.3066 -1.8998 -0.7871
  594SOL    HW2 3423   2.443   5.817   4.122 -2.2534  2.3182  1.1884
  595SOL     OW 3424   1.112   1.851   1.965 -0.1225  0.1212 -0.3635
  595SOL    HW1 3425   1.201   1.819   1.952  0.2114  1.5391 -1.9201
  595SOL    HW2 3426   1.070   1.841   1.879 -1.0722  0.6187  0.0318
  596SOL     OW 3427   2.392   4.564   0.125 -0.4820  0.1084  0.8759
  596SOL    HW1 3428   2.342   4.599   0.051 -1.3627 -0.2730  1.2718
  596SOL    HW2 3429   2.458   4.507   0.085 -1.2682 -0.4917  0.3940
  597SOL     OW 3430   4.649   3.849   2.829  0.0182  0.1499  0.1714
  597SOL    HW1 3431   4.600   3.774   2.795  1.2405 -1.9482  2.6303
  597SOL    HW2 3432   4.689   3.888   2.751 -4.2472  1.1781 -1.7619
  598SOL     OW 3433   3.333   0.983   0.234 -0.3106  0.3684  0.3400
  598SOL    HW1 3434   3.331   1.064   0.184 -2.4546  0.7914  0.9853
  598SOL    HW2 3435   3.390   1.002   0.309 -0.6188  1.2337  0.3684
  599SOL     OW 3436   3.040   6.093   0.182  0.4742  0.8034  0.2952
  599SOL    HW1 3437   3.125   6.059   0.208  0.4936  0.6703  0.0577
  599SOL    HW2 3438   3.057   6.145   0.103  0.2377  0.2068 -0.1577
  600SOL     OW 3439   4.912   3.679   1.566  0.1406 -0.0292 -0.0664
  600SOL    HW1 3440   4.842   3.654   1.507  0.5635 -0.1757 -0.5139
  600SOL    HW2 3441   4.892   3.633   1.648  0.3853 -1.0865 -0.5772
  601SOL     OW 3442   4.385   4.560   1.146  0.0377 -0.5701  0.1391
  601SOL    HW1 3443   4.457   4.498   1.158  0.5318  0.2981  2.0940
  601SOL    HW2 3444   4.428   4.645   1.135 -0.6569 -0.2443 -0.0983
  602SOL     OW 3445   2.384   5.522   3.975 -0.0257 -0.1558  0.5999
  602SOL    HW1 3446   2.425   5.544   4.059  1.2292  0.0743 -0.0505
  602SOL    HW2 3447   2.370   5.427   3.980  0.7855 -0.2705  0.7464
  603SOL     OW 3448   3.950   2.039   2.123  0.2117  0.4241  0.3911
  603SOL    HW1 3449   3.855   2.032   2.116  0.1269  0.6556  1.1482
  603SOL    HW2 3450   3.978   1.950   2.145 -0.0747  0.7768  2.3725
  604SOL     OW 3451   1.730   2.111   3.732 -0.3002 -0.1415  0.0680
  604SOL    HW1 3452   1.808   2.107   3.786 -0.1717  0.3390 -0.0778
  604SOL    HW2 3453   1.664   2.062   3.781  0.0777 -0.5046  0.2127
  605SOL     OW 3454   0.164   3.923   3.619 -0.8507 -0.1650 -0.4945
  605SOL    HW1 3455   0.202   3.839   3.645 -1.6501 -1.2178 -2.4906
  605SOL    HW2 3456   0.078   3.901   3.584 -1.8576  1.7381  0.5783
  606SOL     OW 3457   3.292   3.167   1.788 -0.3871 -1.0493 -0.4292
  606SOL    HW1 3458   3.386   3.149   1.788 -0.5856 -2.2822 -1.7573
  606SOL    HW2 3459   3.253   3.094   1.836 -0.6348 -0.2083  0.6830
  607SOL     OW 3460   0.359   4.924   3.560  0.0862 -0.0901 -0.2792
  607SOL    HW1 3461   0.349   4.899   3.652  0.5706 -0.8162 -0.4192
  607SOL    HW2 3462   0.426   4.993   3.561 -2.9494  3.1256  0.3936
  608SOL     OW 3463   3.983   0.003   0.535  0.1143  0.4380  0.1313
  608SOL    HW1 3464   3.940  -0.077   0.566  0.1722  0.6046  0.6472
  608SOL    HW2 3465   4.031   0.035   0.611 -0.4585  1.3429  0.1177
  609SOL     OW 3466   2.565   3.111   0.070  0.1608  0.2816  0.4647
  609SOL    HW1 3467   2.513   3.070   0.139  2.3185 -0.1442  1.9221
  609SOL    HW2 3468   2.640   3.052   0.058  1.1710  1.6829 -0.3979
  610SOL     OW 3469   2.305   2.726   3.264 -0.1977 -0.2042  0.0412
  610SOL    HW1 3470   2.323   2.684   3.180  1.5581  1.5171 -0.5219
  610SOL    HW2 3471   2.334   2.662   3.329  0.0791 -0.8600 -0.7071
  611SOL     OW 3472   5.156   5.202   4.331  0.1024 -0.0914  0.4796
  611SOL    HW1 3473   5.244   5.233   4.355  0.5710 -0.1039 -1.0698
  611SOL    HW2 3474   5.117   5.274   4.282 -0.2266 -0.5651  0.0225
  612SOL     OW 3475   4.310   5.914   3.837  0.1712  0.4936 -0.1564
  612SOL    HW1 3476   4.242   5.918   3.904  0.6099  3.8379  0.2342
  612SOL    HW2 3477   4.373   5.849   3.870 -1.4540 -0.6905  0.7555
  613SOL     OW 3478   5.580   0.255   0.436 -0.2520  0.3392 -0.3086
  613SOL    HW1 3479   5.669   0.246   0.471 -0.5230 -0.1617  0.2602
  613SOL    HW2 3480   5.593   0.277   0.344  0.4848 -1.6720 -0.7368
  614SOL     OW 3481   1.255   3.701   0.760  0.0908 -0.0865 -0.0820
  614SOL    HW1 3482   1.302   3.657   0.830 -0.9136 -0.0089  0.6647
  614SOL    HW2 3483   1.316   3.702   0.686  1.5399  0.6846  1.0707
  615SOL     OW 3484   4.110   1.614   1.142  0.0843  0.4841 -0.3444
  615SOL    HW1 3485   4.192   1.640   1.102  0.8057  0.3299  0.9787
  615SOL    HW2 3486   4.098   1.676   1.214 -1.0224  0.5753 -0.5922
  616SOL     OW 3487   2.303   5.878   0.899 -0.1119  0.9519  0.6195
  616SOL    HW1 3488   2.398   5.864   0.900 -0.2587 -0.3348 -0.6895
  616SOL    HW2 3489   2.272   5.828   0.824 -1.8863  1.1003  1.2103
  617SOL     OW 3490   0.389   3.428   4.637 -0.6458  0.2780 -0.4569
  617SOL    HW1 3491   0.483   3.416   4.624 -0.8918 -0.3913 -1.8667
  617SOL    HW2 3492   0.366   3.502   4.581 -0.5083  2.4496  2.1643
  618SOL     OW 3493   6.017   0.577   3.546  0.0384 -0.1827 -0.4198
  618SOL    HW1 3494   6.104   0.544   3.522 -0.3915 -1.5594 -0.1728
  618SOL    HW2 3495   5.957   0.505   3.523 -1.1298  1.0332 -1.3058
  619SOL     OW 3496   0.725   1.789   4.524 -0.0127  0.1237 -0.3901
  619SOL    HW1 3497   0.677   1.867   4.495 -0.0900  0.5209  0.7826
  619SOL    HW2 3498   0.782   1.820   4.594  0.9848 -0.6132 -0.8501
  620SOL     OW 3499   5.458   4.224   4.476 -0.0496 -0.1229  0.2870
  620SOL    HW1 3500   5.378   4.275   4.461  0.6126  1.5563  2.1066
  620SOL    HW2 3501   5.523   4.265   4.419  0.4782  1.1353  1.7370
  621SOL     OW 3502   4.416   1.463   3.762 -0.2957 -0.3033  0.3550
  621SOL    HW1 3503   4.456   1.377   3.775 -0.7594 -0.5456  0.1982
  621SOL    HW2 3504   4.417   1.503   3.849  1.8464  0.4001  0.0711
  622SOL     OW 3505   1.565   6.545   4.096 -0.7611 -0.3291  0.6420
  622SOL    HW1 3506   1.546   6.478   4.031 -0.1396  0.9755 -0.9545
  622SOL    HW2 3507   1.582   6.496   4.177 -2.1491 -1.9637  0.0080
  623SOL     OW 3508   3.520   4.527   0.103 -0.2416  0.0732 -0.2208
  623SOL    HW1 3509   3.608   4.539   0.068 -0.9189 -0.6273 -2.3200
  623SOL    HW2 3510   3.512   4.594   0.171  1.9757 -0.0264  0.2247
  624SOL     OW 3511   5.195   2.896   1.287  0.7135 -0.0974  0.1651
  624SOL    HW1 3512   5.254   2.823   1.304  2.8017  1.3909 -0.2884
  624SOL    HW2 3513   5.211   2.957   1.359 -1.2951 -0.1946  0.7601
  625SOL     OW 3514   0.626   0.262   3.628 -0.4284  0.1978  0.1284
  625SOL    HW1 3515   0.645   0.175   3.663 -0.3888  0.0507 -0.2531
  625SOL    HW2 3516   0.532   0.261   3.610 -0.1792 -0.2802 -1.2533
  626SOL     OW 3517   0.390   3.763   0.542  0.2960  0.3734 -0.1820
  626SOL    HW1 3518   0.385   3.707   0.465 -1.2798 -0.1025  0.2370
  626SOL    HW2 3519   0.313   3.820   0.535  1.2441  1.7146 -0.0077
  627SOL     OW 3520   3.420   0.679   3.919  0.3655 -0.4416  0.2390
  627SOL    HW1 3521   3.465   0.630   3.988  2.2235 -0.1183 -0.6859
  627SOL    HW2 3522   3.477   0.671   3.842 -0.8758  0.5004 -0.8357
  628SOL     OW 3523   4.217   4.668   1.661 -0.1528  0.2300 -0.3414
  628SOL    HW1 3524   4.250   4.664   1.751 -0.2815 -1.2857 -0.3224
  628SOL    HW2 3525   4.296   4.674   1.607  0.1848 -2.2069 -0.2392
  629SOL     OW 3526   5.896   1.072   2.343 -0.1280 -0.0432  0.7679
  629SOL    HW1 3527   5.974   1.054   2.289 -1.0704 -2.0627 -0.0289
  629SOL    HW2 3528   5.928   1.128   2.413  2.2333 -1.3763  0.8666
  630SOL     OW 3529   5.395   2.965   0.767 -0.0772 -0.4591 -0.2865
  630SOL    HW1 3530   5.478   3.013   0.756 -0.2185 -0.3906 -1.1060
  630SOL    HW2 3531   5.354   2.968   0.680 -1.4331  0.4109  0.3490
  631SOL     OW 3532   2.248   5.103   4.109  0.1902 -0.5603 -0.4399
  631SOL    HW1 3533   2.216   5.038   4.171  0.1880  0.3829  0.5847
  631SOL    HW2 3534   2.227   5.187   4.149  2.3166  0.1015 -0.5459
  632SOL     OW 3535   0.568   3.148   4.501 -0.3797 -0.0674  0.0967
  632SOL    HW1 3536   0.635   3.092   4.540 -1.9413 -0.8894  1.7735
  632SOL    HW2 3537   0.600   3.237   4.516  0.4852 -0.4512  0.5907
  633SOL     OW 3538   6.083   4.117   1.323 -0.2729  0.2861 -0.4177
  633SOL    HW1 3539   6.157   4.097   1.380 -1.8119 -1.6402  1.0426
  633SOL    HW2 3540   6.022   4.165   1.379 -1.0098  0.0283 -0.9759
  634SOL     OW 3541   1.805   0.721   3.371 -0.0383  0.9979  0.4292
  634SOL    HW1 3542   1.852   0.768   3.302 -0.4532 -2.2111 -2.2922
  634SOL    HW2 3543   1.713   0.726   3.345 -0.0139 -2.0787 -0.6561
  635SOL     OW 3544   1.995   5.391   0.897 -0.0964  0.4039  0.4378
  635SOL    HW1 3545   2.029   5.423   0.813 -0.6765  0.7077  0.3126
  635SOL    HW2 3546   1.906   5.362   0.876  0.0914 -0.4174  0.7499
  636SOL     OW 3547   6.371   6.173   2.526 -0.3307 -0.2865 -0.9551
  636SOL    HW1 3548   6.302   6.236   2.507  0.9138  2.1070  1.6334
  636SOL    HW2 3549   6.452   6.223   2.516  0.7195 -1.4245  1.0947
  637SOL     OW 3550   6.261   2.855   2.627  0.2957 -0.1343  0.0697
  637SOL    HW1 3551   6.312   2.809   2.560  1.6770  2.8321 -1.0989
  637SOL    HW2 3552   6.301   2.828   2.710  1.8266 -0.1669 -0.6344
  638SOL     OW 3553   4.483   0.397   3.133  1.1110 -0.0062  0.1215
  638SOL    HW1 3554   4.514   0.342   3.206 -2.3252  0.1125  1.8286
  638SOL    HW2 3555   4.525   0.481   3.148  0.1844  0.1469  2.2920
  639SOL     OW 3556   6.080   5.159   3.728  0.2010  0.4243 -0.1885
  639SOL    HW1 3557   6.169   5.174   3.758  0.8748 -0.8407 -1.4147
  639SOL    HW2 3558   6.080   5.189   3.637 -0.4701 -0.0358 -0.3506
  640SOL     OW 3559   1.956   2.446   0.700  0.0081 -0.0511 -0.1696
  640SOL    HW1 3560   1.910   2.435   0.617  0.5419 -1.4063 -0.3105
  640SOL    HW2 3561   2.020   2.375   0.702  0.8888  0.7358  0.8245
  641SOL     OW 3562   1.129   4.023   3.425  0.0570 -0.3204  0.5935
  641SOL    HW1 3563   1.049   3.995   3.381  0.1909  0.5264 -0.2397
  641SOL    HW2 3564   1.190   4.041   3.353  0.9034 -0.6689  1.2043
  642SOL     OW 3565   4.917   4.818   2.595 -0.0723  0.3775  0.0467
  642SOL    HW1 3566   4.938   4.730   2.628  0.0584 -0.6154 -2.4870
  642SOL    HW2 3567   5.001   4.862   2.588  0.0324  0.1406 -0.1783
  643SOL     OW 3568   1.825   1.306   4.039  0.0309 -0.3989 -0.2977
  643SOL    HW1 3569   1.759   1.323   4.107 -1.0597  0.5164 -1.5253
  643SOL    HW2 3570   1.775   1.267   3.967  0.6858  0.9235 -1.5199
  644SOL     OW 3571   6.406   2.059   2.798  0.8406 -0.7363  0.1860
  644SOL    HW1 3572   6.335   1.995   2.790  1.2683 -1.2859  0.7453
  644SOL    HW2 3573   6.362   2.141   2.822  0.1756 -0.5475 -1.4790
  645SOL     OW 3574   4.670   2.988   1.077 -0.4630 -0.0358  1.3310
  645SOL    HW1 3575   4.574   2.987   1.067 -0.5966 -1.0332  2.4971
  645SOL    HW2 3576   4.699   2.907   1.035  0.1276  1.2649 -0.9328
  646SOL     OW 3577   1.007   5.219   2.672 -0.1080  0.2006  0.4280
  646SOL    HW1 3578   1.084   5.237   2.619  1.5118  2.0518  3.1736
  646SOL    HW2 3579   0.983   5.304   2.709 -2.1602 -0.7145  1.3761
  647SOL     OW 3580   4.140   0.539   0.853 -0.3140 -0.1369  0.0468
  647SOL    HW1 3581   4.064   0.501   0.897 -0.1276 -1.8599 -1.0261
  647SOL    HW2 3582   4.103   0.605   0.794 -0.5052  2.8685  3.2303
  648SOL     OW 3583   0.408   5.561   0.619  0.2494  0.4513 -0.1434
  648SOL    HW1 3584   0.366   5.554   0.705  1.5421 -2.7557  0.3645
  648SOL    HW2 3585   0.363   5.496   0.565  2.0149 -0.3757 -0.6885
  649SOL     OW 3586   5.448   6.199   0.076  0.8719  0.5492  0.5905
  649SOL    HW1 3587   5.473   6.285   0.041 -1.3456  0.8193 -0.4843
  649SOL    HW2 3588   5.416   6.151   0.000  2.0344 -1.2619  1.1943
  650SOL     OW 3589   0.747   4.829   0.420  0.2328 -0.3103 -0.2707
  650SOL    HW1 3590   0.706   4.864   0.499 -0.0100  0.7813 -0.8486
  650SOL    HW2 3591   0.785   4.745   0.447 -0.3284 -0.2210  0.8528
  651SOL     OW 3592   2.865   3.297   2.617 -0.5080  0.3808 -0.6690
  651SOL    HW1 3593   2.837   3.367   2.557  1.4256  2.1228  0.3078
  651SOL    HW2 3594   2.833   3.326   2.703  2.5714  1.6199  0.2109
  652SOL     OW 3595   1.399   5.598   3.888  0.0659  0.0455  0.2432
  652SOL    HW1 3596   1.459   5.668   3.914  1.1177 -0.9095  0.4289
  652SOL    HW2 3597   1.414   5.528   3.951 -0.3988 -0.6596 -0.4067
  653SOL     OW 3598   1.539   1.247   3.310 -0.0515  0.6126 -0.0588
  653SOL    HW1 3599   1.612   1.215   3.363  1.6973 -0.6288 -2.9805
  653SOL    HW2 3600   1.576   1.318   3.258 -0.8259 -0.2075 -1.7829
  654SOL     OW 3601   0.019   3.752   2.745 -0.8540  0.2982  0.4199
  654SOL    HW1 3602  -0.042   3.755   2.819  1.2187  0.4446  2.2147
  654SOL    HW2 3603   0.016   3.840   2.709 -2.6712 -0.0496 -0.4276
  655SOL     OW 3604   4.754   2.516   1.634  0.1147 -0.3739 -0.5293
  655SOL    HW1 3605   4.703   2.590   1.667 -1.1311 -0.4847 -2.0802
  655SOL    HW2 3606   4.809   2.553   1.567  1.4268 -0.4314  0.4801
  656SOL     OW 3607   2.452   3.340   3.432  0.0160 -0.1109 -0.0053
  656SOL    HW1 3608   2.406   3.301   3.357  1.0593 -0.8034 -0.2973
  656SOL    HW2 3609   2.419   3.292   3.507  0.7954 -1.1096 -0.2933
  657SOL     OW 3610   5.112   5.123   1.212  0.0328 -0.5878 -0.1182
  657SOL    HW1 3611   5.031   5.088   1.249  0.5622 -0.8372  0.8263
  657SOL    HW2 3612   5.167   5.047   1.196  0.8647 -0.2956  1.1681
  658SOL     OW 3613   4.420   3.244   2.972  0.0589 -0.1308 -0.6177
  658SOL    HW1 3614   4.467   3.170   3.010 -0.2516 -0.7278 -1.3695
  658SOL    HW2 3615   4.484   3.314   2.969  0.2733 -0.2745  0.3886
  659SOL     OW 3616   6.123   6.392   2.543  0.0678  0.0539  0.3735
  659SOL    HW1 3617   6.146   6.485   2.538 -0.4378  0.2231  1.0068
  659SOL    HW2 3618   6.058   6.379   2.475 -0.0126  0.2171  0.4188
  660SOL     OW 3619   3.108   5.606   1.122 -0.4030  0.9439 -0.0435
  660SOL    HW1 3620   3.189   5.580   1.078  0.4729  0.7601  1.5953
  660SOL    HW2 3621   3.038   5.564   1.071  0.7773 -2.6850  1.0078
  661SOL     OW 3622   6.381   3.526   3.248 -0.0757 -0.2626 -0.3362
  661SOL    HW1 3623   6.366   3.492   3.160  1.9891  1.1696 -1.3393
  661SOL    HW2 3624   6.315   3.594   3.259  0.3312  0.3079 -1.2796
  662SOL     OW 3625   5.987   5.407   1.401 -0.9619 -0.3786 -0.2137
  662SOL    HW1 3626   6.069   5.380   1.442  0.1273  1.2773 -1.1745
  662SOL    HW2 3627   5.931   5.330   1.406  0.4606 -1.3955  0.9269
  663SOL     OW 3628   1.778   0.965   4.402  0.2871  0.1614  0.0697
  663SOL    HW1 3629   1.699   0.995   4.357  0.2924  0.7742  0.4455
  663SOL    HW2 3630   1.751   0.953   4.493  0.7466  0.9106  0.3146
  664SOL     OW 3631   1.567   5.547   2.824 -0.2661 -0.9681 -0.1380
  664SOL    HW1 3632   1.552   5.638   2.849 -0.4631 -1.2767  0.9208
  664SOL    HW2 3633   1.652   5.524   2.862 -0.9175 -1.6757  0.9573
  665SOL     OW 3634   0.544   3.026   0.510 -0.6366 -0.3375 -0.8439
  665SOL    HW1 3635   0.604   2.974   0.457  0.4829  0.5585 -0.4797
  665SOL    HW2 3636   0.541   3.111   0.466  0.0126  0.2946  0.2975
  666SOL     OW 3637   3.067   1.741   0.775  0.5218  0.2287  0.8646
  666SOL    HW1 3638   3.155   1.774   0.793  0.2292  0.3833  2.1312
  666SOL    HW2 3639   3.061   1.738   0.680  2.5671 -1.6019  0.7114
  667SOL     OW 3640   3.874   0.355   2.709  0.0460  0.2439  0.1094
  667SOL    HW1 3641   3.818   0.404   2.770 -1.5752  0.4744 -1.5046
  667SOL    HW2 3642   3.937   0.419   2.678 -0.3486  0.6256  0.0844
  668SOL     OW 3643   5.149   3.513   2.888  0.0351 -0.3631  0.3571
  668SOL    HW1 3644   5.177   3.438   2.941 -1.0177 -2.4741 -1.8389
  668SOL    HW2 3645   5.227   3.567   2.880  0.2752  0.0212  3.8128
  669SOL     OW 3646   0.070   2.812   1.796 -0.0860  0.7465 -0.3949
  669SOL    HW1 3647   0.033   2.802   1.884  0.0591  0.4040 -0.3703
  669SOL    HW2 3648   0.036   2.895   1.765 -1.0808  0.3175 -0.4732
  670SOL     OW 3649   3.803   3.673   1.437 -0.2604 -0.1702 -0.4549
  670SOL    HW1 3650   3.835   3.625   1.361  4.3230  1.6900 -0.0472
  670SOL    HW2 3651   3.845   3.630   1.512 -1.4158  0.4976  0.6236
  671SOL     OW 3652   4.108   3.965   1.193 -0.1630  0.0634 -0.6465
  671SOL    HW1 3653   4.147   3.940   1.277 -0.3252  2.1401  0.1122
  671SOL    HW2 3654   4.084   4.057   1.205 -1.8676 -0.1019 -2.3632
  672SOL     OW 3655   4.920   2.724   0.661 -0.5756  0.3278  0.6191
  672SOL    HW1 3656   4.833   2.757   0.683 -0.9607 -0.9697  1.1872
  672SOL    HW2 3657   4.956   2.696   0.745  0.3830  0.8253  0.3804
  673SOL     OW 3658   0.035   4.050   4.424  0.3589  0.2805 -0.3867
  673SOL    HW1 3659  -0.052   4.086   4.406  0.0524 -0.0787  0.3390
  673SOL    HW2 3660   0.075   4.113   4.485  1.0690  1.0506 -1.5900
  674SOL     OW 3661   2.426   6.261   3.898 -0.0678 -0.3990 -0.4968
  674SOL    HW1 3662   2.380   6.215   3.968 -1.5956  1.3063 -0.3308
  674SOL    HW2 3663   2.511   6.283   3.937 -0.3530 -0.7126  0.3354
  675SOL     OW 3664   6.468   2.030   3.720 -0.2106 -0.5359 -0.2025
  675SOL    HW1 3665   6.402   2.008   3.787  0.4966  1.1922  1.1401
  675SOL    HW2 3666   6.428   2.003   3.637 -2.0285 -0.8094  0.7147
  676SOL     OW 3667   5.862   1.076   0.464  0.0902  0.2111  0.2759
  676SOL    HW1 3668   5.801   1.143   0.495  0.5625 -0.1923  2.2712
  676SOL    HW2 3669   5.823   1.043   0.384 -0.5473  2.3205 -0.3553
  677SOL     OW 3670   1.701   1.592   3.954 -0.0065  0.2173  0.3389
  677SOL    HW1 3671   1.639   1.525   3.926 -0.9488  1.5724 -0.9687
  677SOL    HW2 3672   1.653   1.644   4.017  0.0187  0.8790 -0.1810
  678SOL     OW 3673   3.930   2.825   1.958  0.1998  0.3996  0.0874
  678SOL    HW1 3674   3.994   2.893   1.936  2.0062 -1.5708 -1.1301
  678SOL    HW2 3675   3.864   2.833   1.889  0.8899  0.3522 -0.6025
  679SOL     OW 3676   4.674   0.409   3.420 -0.3859 -0.2396 -0.0351
  679SOL    HW1 3677   4.665   0.334   3.361 -0.8039 -0.6208  0.5071
  679SOL    HW2 3678   4.764   0.403   3.453 -0.2163 -0.1415 -0.4628
  680SOL     OW 3679   6.349   2.119   2.528  0.0237  0.1842  0.1756
  680SOL    HW1 3680   6.376   2.073   2.607 -0.1997  1.9492  1.3439
  680SOL    HW2 3681   6.430   2.137   2.481  0.2704  0.0726  0.5603
  681SOL     OW 3682   6.118   1.001   2.592 -0.0597  0.2227  0.0101
  681SOL    HW1 3683   6.120   1.018   2.498  0.1021 -0.1017 -0.0485
  681SOL    HW2 3684   6.206   1.025   2.622 -0.1353  0.3990  0.0932
  682SOL     OW 3685   5.882   3.522   1.597 -0.2108 -0.2487  0.1095
  682SOL    HW1 3686   5.815   3.455   1.611 -0.6764  0.3697  0.9604
  682SOL    HW2 3687   5.836   3.595   1.557  0.2306 -0.3141 -0.5285
  683SOL     OW 3688   6.576   1.262   3.021  0.0387 -0.2968  0.7358
  683SOL    HW1 3689   6.650   1.311   3.057  0.0006 -0.6401  1.2965
  683SOL    HW2 3690   6.521   1.329   2.981  1.2322 -0.1543 -0.7646
  684SOL     OW 3691   4.606   4.945   1.850 -0.2832  0.1275  0.0877
  684SOL    HW1 3692   4.665   5.015   1.879  0.7480 -0.7931  0.2938
  684SOL    HW2 3693   4.523   4.989   1.833 -0.5326  1.0088  2.9321
  685SOL     OW 3694   3.951   3.775   1.034  0.1472 -0.3666 -0.4612
  685SOL    HW1 3695   3.950   3.695   1.086 -2.6985  1.4211  2.6185
  685SOL    HW2 3696   4.000   3.838   1.088  0.5151  0.5617 -1.8339
  686SOL     OW 3697   0.089   0.953   2.294  0.1768  0.0208 -0.2470
  686SOL    HW1 3698   0.132   1.012   2.356 -0.2526  0.1554 -0.0755
  686SOL    HW2 3699   0.117   0.984   2.208  1.2007 -0.4910 -0.1167
  687SOL     OW 3700   0.277   2.549   0.065 -0.3328  0.0493  0.2373
  687SOL    HW1 3701   0.235   2.579   0.146  0.5041 -0.6149  0.9440
  687SOL    HW2 3702   0.369   2.536   0.090 -0.2112 -0.8481 -0.6422
  688SOL     OW 3703   0.841   0.178   0.204 -0.2302 -0.5544  0.2491
  688SOL    HW1 3704   0.930   0.211   0.212  0.3368 -1.9731  0.0192
  688SOL    HW2 3705   0.814   0.160   0.294  0.5129 -2.0751  0.2067
  689SOL     OW 3706   0.580   4.382   2.350  0.5734  0.4189  0.0422
  689SOL    HW1 3707   0.656   4.439   2.335  0.8031 -0.2074 -1.3846
  689SOL    HW2 3708   0.577   4.326   2.272 -0.5470 -0.4928  0.7138
  690SOL     OW 3709   4.105   5.761   0.175  0.8353  0.3558  0.2173
  690SOL    HW1 3710   4.145   5.693   0.229 -1.0737  0.2911  1.6464
  690SOL    HW2 3711   4.093   5.835   0.234 -0.5996  0.5564 -0.2679
  691SOL     OW 3712   4.512   0.936   4.272 -0.4400  0.1230 -0.2154
  691SOL    HW1 3713   4.428   0.934   4.225 -0.4100  2.5436 -0.5068
  691SOL    HW2 3714   4.540   0.845   4.275 -2.9488 -0.7275 -0.3425
  692SOL     OW 3715   1.498   2.401   0.555  0.0272 -0.0202 -0.1248
  692SOL    HW1 3716   1.476   2.448   0.474  1.5005  1.2008  0.1398
  692SOL    HW2 3717   1.524   2.470   0.616 -1.0031 -0.9350  1.4013
  693SOL     OW 3718   6.039   3.445   1.209 -0.2891  0.3100 -0.3458
  693SOL    HW1 3719   5.986   3.467   1.133 -1.8425 -0.2763  0.5147
  693SOL    HW2 3720   5.979   3.398   1.267  1.0827 -0.0266  0.8586
  694SOL     OW 3721   5.299   5.539   1.123 -0.1392 -0.2782  0.4900
  694SOL    HW1 3722   5.286   5.519   1.216 -1.9172 -0.9022  0.1540
  694SOL    HW2 3723   5.213   5.523   1.083  0.6091 -0.0995 -1.2829
  695SOL     OW 3724   0.472   2.776   2.747 -0.2678 -0.2201 -0.0379
  695SOL    HW1 3725   0.408   2.826   2.798  1.1306  0.5462  1.0551
  695SOL    HW2 3726   0.475   2.690   2.789 -0.9265 -0.4257 -0.4036
  696SOL     OW 3727   2.403   2.075   4.348 -0.1940 -0.0873 -0.4972
  696SOL    HW1 3728   2.342   2.015   4.392 -2.7545  1.7865 -1.2042
  696SOL    HW2 3729   2.346   2.137   4.303  2.2868  2.5006 -0.3488
  697SOL     OW 3730   4.170   2.512   1.533  0.5728  0.0373  0.1153
  697SOL    HW1 3731   4.177   2.601   1.568  0.8720 -0.0334  0.2424
  697SOL    HW2 3732   4.084   2.482   1.560  0.0661  0.6436 -0.7662
  698SOL     OW 3733   2.712   3.516   0.446  0.5369 -0.1323  0.1902
  698SOL    HW1 3734   2.786   3.520   0.506 -1.1209  0.8398  2.2972
  698SOL    HW2 3735   2.665   3.436   0.471 -0.8532  0.9255  1.1516
  699SOL     OW 3736   5.308   3.328   1.235  0.7092  0.1762  0.1074
  699SOL    HW1 3737   5.229   3.353   1.187  1.3634  2.7656  0.2208
  699SOL    HW2 3738   5.376   3.320   1.167  1.0139  1.0507  0.2988
  700SOL     OW 3739   5.689   1.284   0.215  0.6487  0.3682  0.2104
  700SOL    HW1 3740   5.732   1.231   0.148 -0.4031 -0.8201  0.4213
  700SOL    HW2 3741   5.649   1.219   0.273  1.3856  1.3640  1.8990
  701SOL     OW 3742   1.272   6.516   4.596  0.1845  0.1697 -0.0747
  701SOL    HW1 3743   1.210   6.449   4.567  1.0939 -0.1516 -1.3498
  701SOL    HW2 3744   1.231   6.554   4.674 -0.5195 -1.6286  0.4835
  702SOL     OW 3745   3.080   3.718   1.097  0.4950  0.0353  0.4155
  702SOL    HW1 3746   3.059   3.656   1.167  3.0686 -0.2970  0.9682
  702SOL    HW2 3747   3.139   3.669   1.039  2.9332  2.0330  1.0816
  703SOL     OW 3748   1.918   4.682   3.680  0.1829  0.1251  0.4492
  703SOL    HW1 3749   2.000   4.638   3.659 -0.2138 -1.4841  2.0114
  703SOL    HW2 3750   1.888   4.718   3.596  1.6887 -0.6058 -0.4498
  704SOL     OW 3751   0.775   5.741   4.502 -0.4020  0.5179 -0.6554
  704SOL    HW1 3752   0.805   5.652   4.484 -1.1034  0.4496 -1.5627
  704SOL    HW2 3753   0.719   5.732   4.579 -2.1475 -0.1972 -1.9532
  705SOL     OW 3754   0.128   5.742   3.434  0.3882 -0.6903  0.3749
  705SOL    HW1 3755   0.045   5.696   3.446 -1.6205  2.3864 -0.4633
  705SOL    HW2 3756   0.103   5.829   3.401  3.8435  0.9299  1.4828
  706SOL     OW 3757   3.133   3.217   2.600 -0.0829  0.1741 -0.3796
  706SOL    HW1 3758   3.042   3.238   2.622  0.3981  1.0901  0.8219
  706SOL    HW2 3759   3.178   3.302   2.597  0.4353 -0.1145 -2.5163
  707SOL     OW 3760   5.910   2.570   0.463 -0.8786 -0.3936 -0.3631
  707SOL    HW1 3761   5.945   2.481   0.457 -0.2907 -0.2738  0.9174
  707SOL    HW2 3762   5.967   2.622   0.406  0.8690 -0.2775  1.3725
  708SOL     OW 3763   5.704   2.194   1.387  0.1135  0.1506  0.3008
  708SOL    HW1 3764   5.756   2.247   1.447  0.8917 -0.1353 -0.1071
  708SOL    HW2 3765   5.730   2.225   1.300 -0.7109  0.2929  0.1015
  709SOL     OW 3766   6.077   6.317   4.099 -0.7604 -0.8879  0.3035
  709SOL    HW1 3767   6.159   6.353   4.132 -0.2853 -2.2012  0.6257
  709SOL    HW2 3768   6.090   6.222   4.102 -1.9228 -1.0990 -0.5832
  710SOL     OW 3769   2.343   5.175   3.429  0.1569 -0.0633  0.1966
  710SOL    HW1 3770   2.316   5.084   3.441  1.4993 -0.2111  2.4847
  710SOL    HW2 3771   2.435   5.170   3.406  0.3492  0.7396  0.7736
  711SOL     OW 3772   6.413   5.515   4.026  0.5532  0.0600  0.4698
  711SOL    HW1 3773   6.318   5.506   4.018  0.3660 -2.6347  3.6674
  711SOL    HW2 3774   6.448   5.469   3.949 -0.8090 -2.6894  1.3867
  712SOL     OW 3775   5.960   4.235   4.191 -0.4917 -0.3344 -0.0797
  712SOL    HW1 3776   5.977   4.325   4.163 -0.1124  0.0960  1.4271
  712SOL    HW2 3777   6.019   4.182   4.138 -0.4637  0.3340 -0.7406
  713SOL     OW 3778   3.587   5.675   3.256  0.1508 -0.4694 -0.2243
  713SOL    HW1 3779   3.680   5.683   3.279  0.1641  1.0158 -0.6619
  713SOL    HW2 3780   3.553   5.609   3.316  1.3639 -0.6112  0.3431
  714SOL     OW 3781   5.737   5.373   1.943  0.2309 -0.0515  0.3569
  714SOL    HW1 3782   5.695   5.434   1.883 -1.0807 -0.5885  0.6927
  714SOL    HW2 3783   5.787   5.429   2.003  0.5823  0.5564 -0.4798
  715SOL     OW 3784   3.271   5.035   1.211  0.4271 -0.8349 -0.3563
  715SOL    HW1 3785   3.337   5.071   1.152 -1.2720 -0.8769 -2.3750
  715SOL    HW2 3786   3.188   5.049   1.166 -0.8583 -1.8149  1.5778
  716SOL     OW 3787   2.015   5.120   3.290 -0.0804  0.3581  0.8594
  716SOL    HW1 3788   2.094   5.131   3.237  0.1317  3.6990  1.6516
  716SOL    HW2 3789   1.944   5.155   3.235 -0.2465  1.5261  1.7686
  717SOL     OW 3790   4.416   5.271   4.614  0.0917  0.0739 -0.7292
  717SOL    HW1 3791   4.325   5.249   4.635 -0.2914  2.3770  0.2739
  717SOL    HW2 3792   4.442   5.204   4.551 -1.4006 -2.2833  0.9524
  718SOL     OW 3793   4.373   1.604   2.952 -0.1071 -0.0040 -0.2479
  718SOL    HW1 3794   4.313   1.657   3.005 -2.0965 -1.1809 -1.1961
  718SOL    HW2 3795   4.385   1.524   3.004 -1.7728 -1.0064 -1.3190
  719SOL     OW 3796   4.283   2.633   1.988  0.3553  0.0773  0.0254
  719SOL    HW1 3797   4.217   2.633   1.918 -0.4958 -1.1962  0.7778
  719SOL    HW2 3798   4.233   2.655   2.066  1.2599  1.2682  0.2949
  720SOL     OW 3799   5.741   3.808   0.855 -0.0449 -0.0519  0.5472
  720SOL    HW1 3800   5.791   3.818   0.774 -3.2158  0.5470 -1.5568
  720SOL    HW2 3801   5.720   3.898   0.882 -2.0472 -0.2309 -0.1806
  721SOL     OW 3802   3.675   4.148   1.511  0.0473  0.1050 -0.2333
  721SOL    HW1 3803   3.722   4.081   1.462  1.5596  0.3702  0.7836
  721SOL    HW2 3804   3.661   4.110   1.598 -0.1863  0.6380 -0.0280
  722SOL     OW 3805   5.637   1.913   3.177  0.3155  0.4771  0.3532
  722SOL    HW1 3806   5.542   1.909   3.192  0.4055  1.3839  1.2997
  722SOL    HW2 3807   5.652   1.852   3.105 -0.6431 -1.5549  1.7599
  723SOL     OW 3808   3.028   1.734   3.703 -0.3421  0.5540 -0.0367
  723SOL    HW1 3809   2.979   1.795   3.647  0.8507  0.6505 -1.0293
  723SOL    HW2 3810   3.104   1.785   3.732 -0.5999  0.2917  1.1528
  724SOL     OW 3811   5.379   4.606   3.065  0.1439  0.1101 -0.4999
  724SOL    HW1 3812   5.374   4.647   3.151 -0.3681  0.4689 -0.6928
  724SOL    HW2 3813   5.295   4.627   3.024  0.1250 -0.6207 -0.8378
  725SOL     OW 3814   0.641   1.742   3.494  0.0648 -0.0150 -0.1250
  725SOL    HW1 3815   0.636   1.719   3.401  0.8488 -0.1971 -0.1353
  725SOL    HW2 3816   0.552   1.728   3.527  0.1956 -1.9212 -0.4134
  726SOL     OW 3817   1.113   0.932   2.601  0.2790  0.6043 -0.1793
  726SOL    HW1 3818   1.099   0.854   2.654 -0.3826  1.3292  0.7537
  726SOL    HW2 3819   1.204   0.926   2.573  0.6503  0.1910  1.0444
  727SOL     OW 3820   2.356   3.320   0.102  0.5779  0.4011 -0.2421
  727SOL    HW1 3821   2.438   3.273   0.087  0.1716 -0.1129 -0.9560
  727SOL    HW2 3822   2.304   3.260   0.155  1.4499  1.6153  2.1261
  728SOL     OW 3823   4.307   5.550   2.067 -0.1182 -0.1774 -0.1971
  728SOL    HW1 3824   4.303   5.502   2.149  0.4866  1.3252  0.7601
  728SOL    HW2 3825   4.399   5.575   2.058 -0.0211 -0.9309 -1.7349
  729SOL     OW 3826   4.488   0.715   3.846 -0.0073  0.2982  0.1447
  729SOL    HW1 3827   4.437   0.762   3.912  1.5396  0.3993  1.3368
  729SOL    HW2 3828   4.566   0.769   3.834  0.0336 -0.0454 -1.3343
  730SOL     OW 3829   5.030   5.021   3.597 -0.7114  0.2123 -0.0865
  730SOL    HW1 3830   5.089   5.064   3.659 -1.2048 -0.0580  0.5788
  730SOL    HW2 3831   5.016   4.934   3.634  1.1738 -1.0062 -1.9747
  731SOL     OW 3832   1.328   3.122   1.759 -0.1322 -0.3492 -0.3936
  731SOL    HW1 3833   1.260   3.065   1.725 -0.2768 -0.8464  0.6984
  731SOL    HW2 3834   1.398   3.117   1.694 -0.9022 -0.2683 -1.2464
  732SOL     OW 3835   5.385   5.906   1.383  0.3692  0.1486 -0.0674
  732SOL    HW1 3836   5.384   5.872   1.472  1.4779 -0.8690 -0.4144
  732SOL    HW2 3837   5.436   5.842   1.333 -1.4808 -0.0925 -1.7786
  733SOL     OW 3838   0.152   1.059   2.043  1.0287  0.3035  0.5366
  733SOL    HW1 3839   0.182   0.983   1.993  1.0193 -0.3262  1.4732
  733SOL    HW2 3840   0.123   1.121   1.976  0.7517 -0.6359 -0.2368
  734SOL     OW 3841   5.607   0.183   1.043  0.6277  0.0460 -0.4843
  734SOL    HW1 3842   5.512   0.191   1.042  0.6439  0.2780 -0.3267
  734SOL    HW2 3843   5.623   0.089   1.051  0.4145 -0.0199 -0.8248
  735SOL     OW 3844   6.502   5.840   4.189 -0.2170  0.1854  0.6814
  735SOL    HW1 3845   6.522   5.877   4.103 -0.5394 -1.5887 -0.2078
  735SOL    HW2 3846   6.445   5.905   4.230 -1.3381  0.3941 -1.0834
  736SOL     OW 3847   5.492   2.602   0.610  0.1122  0.2484  0.3499
  736SOL    HW1 3848   5.537   2.517   0.605 -0.2750  0.0659 -0.0884
  736SOL    HW2 3849   5.538   2.649   0.680  0.4416 -0.2560  0.4805
  737SOL     OW 3850   0.919   3.751   3.529  0.0358  0.3133 -0.2532
  737SOL    HW1 3851   0.846   3.742   3.468 -0.2996 -1.2695  0.3385
  737SOL    HW2 3852   0.990   3.700   3.489 -0.0371 -0.3376  0.4301
  738SOL     OW 3853   0.670   5.885   0.021  0.1410 -0.4417  0.2862
  738SOL    HW1 3854   0.584   5.903  -0.019  0.3831  1.8422  0.6631
  738SOL    HW2 3855   0.719   5.840  -0.048 -0.9555 -0.7239 -0.3454
  739SOL     OW 3856   1.346   4.265   0.075 -0.3371  0.2074 -0.2245
  739SOL    HW1 3857   1.342   4.359   0.058  0.4799  0.0599 -1.3701
  739SOL    HW2 3858   1.279   4.228   0.017 -2.1212  0.2115  1.7008
  740SOL     OW 3859   6.271   6.546   3.278  0.2029 -0.2135 -0.2828
  740SOL    HW1 3860   6.331   6.492   3.226  0.1403  0.0355 -0.6179
  740SOL    HW2 3861   6.270   6.630   3.233  1.2508  0.4814  0.9253
  741SOL     OW 3862   3.105   2.796   3.306 -0.5217 -0.2692  0.5539
  741SOL    HW1 3863   3.093   2.879   3.259  1.4513 -0.9160 -1.2198
  741SOL    HW2 3864   3.176   2.814   3.367 -0.9212 -0.3446  1.0516
  742SOL     OW 3865   3.877   3.831   1.993  0.1158  0.2488  0.4054
  742SOL    HW1 3866   3.916   3.909   2.031  1.7637 -0.2586 -0.1773
  742SOL    HW2 3867   3.843   3.860   1.909 -0.6829  0.6608  0.8555
  743SOL     OW 3868   2.405   4.655   4.428 -0.9110  0.5173  0.4182
  743SOL    HW1 3869   2.326   4.612   4.394 -1.0791  0.1471  1.2506
  743SOL    HW2 3870   2.408   4.740   4.383 -0.6861 -0.2594 -1.1038
  744SOL     OW 3871   3.761   2.302   2.639  0.0566 -0.6304  0.0092
  744SOL    HW1 3872   3.804   2.387   2.629  0.0966 -0.5895  0.4919
  744SOL    HW2 3873   3.787   2.253   2.561  0.0213 -0.1982 -0.2797
  745SOL     OW 3874   3.680   5.184   2.541 -0.3696  0.1258  0.6067
  745SOL    HW1 3875   3.622   5.224   2.606  0.8818  1.7035  0.7915
  745SOL    HW2 3876   3.655   5.224   2.458  0.0768  0.3736  0.5936
  746SOL     OW 3877   2.687   1.083   0.495 -0.0368 -0.1246  0.5461
  746SOL    HW1 3878   2.598   1.087   0.529 -0.9264 -0.7263 -1.5847
  746SOL    HW2 3879   2.685   1.013   0.430  1.8793  0.1641  0.1137
  747SOL     OW 3880   0.883   6.536   3.367  0.1335 -0.1492 -0.3082
  747SOL    HW1 3881   0.946   6.470   3.336  0.3725 -0.1772  0.2286
  747SOL    HW2 3882   0.817   6.485   3.414 -0.8839 -0.2431 -1.7702
  748SOL     OW 3883   1.664   4.672   2.066 -0.1876 -0.1955 -0.2261
  748SOL    HW1 3884   1.634   4.682   1.975 -1.9140  0.1455  0.3310
  748SOL    HW2 3885   1.638   4.754   2.108 -0.1251 -0.6715  0.7621
  749SOL     OW 3886   2.348   5.094   4.539  0.1046 -0.1950  0.3030
  749SOL    HW1 3887   2.302   5.103   4.456  0.5523 -0.4801  0.0161
  749SOL    HW2 3888   2.319   5.169   4.591  0.1545  0.2375 -0.2754
  750SOL     OW 3889   5.428   2.640   3.832 -0.1329 -0.1548  0.0705
  750SOL    HW1 3890   5.341   2.674   3.811  0.2768 -0.3916 -2.2621
  750SOL    HW2 3891   5.487   2.714   3.817  0.0612  0.2921  2.5401
  751SOL     OW 3892   1.357   2.121   3.109  0.0598  0.2186 -0.6182
  751SOL    HW1 3893   1.274   2.113   3.155 -0.1949  1.4253 -0.8370
  751SOL    HW2 3894   1.369   2.215   3.097  1.6112  0.0805 -0.3294
  752SOL     OW 3895   0.559   5.046   4.040 -0.0390 -0.3511 -0.5728
  752SOL    HW1 3896   0.606   5.122   4.005  0.4857  0.1358  1.1111
  752SOL    HW2 3897   0.467   5.064   4.022  0.0998  0.5790 -0.4152
  753SOL     OW 3898   6.485   3.111   2.007  0.0637  0.1217  0.2885
  753SOL    HW1 3899   6.517   3.090   1.919 -2.6819 -0.1400 -0.7695
  753SOL    HW2 3900   6.423   3.183   1.993 -1.1281 -0.5280  1.8553
  754SOL     OW 3901   5.782   2.700   1.758 -0.1347 -0.1321  0.3693
  754SOL    HW1 3902   5.738   2.685   1.841  0.8013  0.2134  0.9469
  754SOL    HW2 3903   5.735   2.646   1.695 -0.9157 -0.3178  1.1032
  755SOL     OW 3904   6.391   5.184   2.571  0.0359  0.7009 -0.2148
  755SOL    HW1 3905   6.440   5.263   2.548 -1.9985  1.8145 -0.9324
  755SOL    HW2 3906   6.343   5.208   2.651 -0.2988  0.0625 -0.2152
  756SOL     OW 3907   0.643   5.719   1.584 -0.3064  0.1038  0.7472
  756SOL    HW1 3908   0.730   5.742   1.552 -0.7777  0.6744 -0.2061
  756SOL    HW2 3909   0.630   5.774   1.661 -0.1140  0.6033  0.4329
  757SOL     OW 3910   6.510   5.855   1.166  0.2334 -0.1316  0.1770
  757SOL    HW1 3911   6.480   5.906   1.091 -0.8019  0.3900  0.9169
  757SOL    HW2 3912   6.464   5.771   1.158  1.3694 -0.7112 -0.6325
  758SOL     OW 3913   3.169   5.595   0.305 -0.0705 -0.4593 -0.8391
  758SOL    HW1 3914   3.108   5.667   0.319 -0.7783 -1.3872  1.3730
  758SOL    HW2 3915   3.188   5.562   0.393 -1.3787 -4.2443 -1.7927
  759SOL     OW 3916   0.095   2.513   3.974 -0.5132  0.0659 -0.4751
  759SOL    HW1 3917   0.001   2.501   3.991 -1.0495  1.4953 -2.0683
  759SOL    HW2 3918   0.112   2.604   4.000 -0.2130  0.6588 -2.5702
  760SOL     OW 3919   3.200   3.676   0.336  0.2846 -0.2668  0.4289
  760SOL    HW1 3920   3.210   3.633   0.421  1.9600 -1.6444 -0.3970
  760SOL    HW2 3921   3.213   3.606   0.272  0.6356  1.0233 -0.9794
  761SOL     OW 3922   5.117   2.534   1.902 -0.4408 -0.0497 -0.6006
  761SOL    HW1 3923   5.039   2.484   1.926 -0.3954  0.3149  0.3443
  761SOL    HW2 3924   5.190   2.478   1.930 -0.3917  0.9295  1.3578
  762SOL     OW 3925   3.520   4.847   4.096 -0.3492 -0.3741 -0.1441
  762SOL    HW1 3926   3.484   4.935   4.087  1.4931  0.2488 -2.7258
  762SOL    HW2 3927   3.588   4.856   4.162  0.8935  0.5956 -1.4895
  763SOL     OW 3928   4.642   6.280   0.344 -0.2994  0.6455 -0.0860
  763SOL    HW1 3929   4.586   6.214   0.302  1.1904 -0.6386 -0.1453
  763SOL    HW2 3930   4.645   6.254   0.436  0.5073  0.4684 -0.1576
  764SOL     OW 3931   0.532   3.833   1.802  0.1518 -0.7387  0.0264
  764SOL    HW1 3932   0.483   3.768   1.852  2.1363 -2.1748  0.2348
  764SOL    HW2 3933   0.547   3.791   1.717 -0.0226  0.1593 -0.4517
  765SOL     OW 3934   0.825   6.186   1.507  0.1569  0.4714 -0.0994
  765SOL    HW1 3935   0.894   6.226   1.454 -0.3968 -0.4591 -1.5689
  765SOL    HW2 3936   0.760   6.255   1.517 -0.1576  0.3893 -1.4374
  766SOL     OW 3937   5.920   0.354   1.762 -0.0071 -0.5336  0.3052
  766SOL    HW1 3938   5.874   0.433   1.733  0.7186  1.0557  3.1017
  766SOL    HW2 3939   6.011   0.370   1.737  0.1237 -0.5185  0.7812
  767SOL     OW 3940   1.033   3.969   4.301 -0.5984 -0.2571 -0.3762
  767SOL    HW1 3941   1.027   3.881   4.338 -0.5320 -0.3060 -0.4813
  767SOL    HW2 3942   1.054   4.026   4.375  0.7380 -0.5140 -0.5273
  768SOL     OW 3943   2.413   6.536   3.920  0.0695  0.1707  0.2223
  768SOL    HW1 3944   2.411   6.550   4.015  0.5754  0.9829  0.1262
  768SOL    HW2 3945   2.411   6.441   3.909  1.2230  0.0203  1.0987
  769SOL     OW 3946   4.124   4.077   4.604 -0.7226 -0.0909  0.4609
  769SOL    HW1 3947   4.130   3.983   4.590 -1.5135  0.0729 -1.1744
  769SOL    HW2 3948   4.177   4.115   4.534  0.4523  0.6967  1.7091
  770SOL     OW 3949   5.521   0.182   0.164 -0.3017  0.1994 -0.0378
  770SOL    HW1 3950   5.593   0.120   0.152 -1.0946 -0.6971 -0.3274
  770SOL    HW2 3951   5.453   0.132   0.210 -0.0448  1.5582  1.9259
  771SOL     OW 3952   1.500   5.200   1.210  0.1404 -0.6585  0.1583
  771SOL    HW1 3953   1.576   5.259   1.215  0.4032 -1.0985  1.7462
  771SOL    HW2 3954   1.439   5.234   1.276 -1.2877 -0.0430 -1.3909
  772SOL     OW 3955   6.327   0.081   1.790  0.8869 -0.6350  0.2894
  772SOL    HW1 3956   6.410   0.046   1.758  0.2529 -1.2118 -0.7875
  772SOL    HW2 3957   6.266   0.069   1.717  0.1137  0.7656  0.6544
  773SOL     OW 3958   1.042   6.494   0.455  0.1104  0.4513 -0.2724
  773SOL    HW1 3959   0.971   6.507   0.392 -0.6589  1.2031  0.7149
  773SOL    HW2 3960   1.050   6.399   0.462 -0.9446  0.3534 -0.2396
  774SOL     OW 3961   5.571   2.737   3.074 -0.0299 -0.3246 -0.1526
  774SOL    HW1 3962   5.507   2.805   3.096 -0.0695 -0.9996  2.0112
  774SOL    HW2 3963   5.649   2.786   3.047 -0.5362  0.5637 -0.0465
  775SOL     OW 3964   0.316   2.829   2.519  0.3169 -0.3899  0.0931
  775SOL    HW1 3965   0.247   2.894   2.505  1.3006  0.9287  1.0263
  775SOL    HW2 3966   0.282   2.771   2.588 -0.8716 -1.3625 -1.2735
  776SOL     OW 3967   0.498   1.077   1.916 -0.5102 -0.2510  0.7452
  776SOL    HW1 3968   0.464   1.004   1.863 -0.0657  0.7972 -1.0664
  776SOL    HW2 3969   0.527   1.036   1.997  1.0792 -2.3602 -0.7785
  777SOL     OW 3970   6.478   0.463   2.010 -0.6498 -0.2838  0.0366
  777SOL    HW1 3971   6.394   0.416   2.012  0.2933 -2.0602  1.5011
  777SOL    HW2 3972   6.471   0.526   2.081 -0.4996 -0.9429  0.6493
  778SOL     OW 3973   4.592   2.755   3.917 -0.5494  0.4887 -0.4042
  778SOL    HW1 3974   4.581   2.667   3.880  3.1248  0.0862 -0.8764
  778SOL    HW2 3975   4.594   2.813   3.840 -0.0215  0.5825 -0.3223
  779SOL     OW 3976   0.078   2.060   4.271 -0.0117  0.1367 -0.4950
  779SOL    HW1 3977   0.153   2.033   4.324 -0.9763  1.9880  2.0448
  779SOL    HW2 3978   0.076   1.998   4.198  2.1502 -1.8553  0.9972
  780SOL     OW 3979   6.466   1.199   4.344  0.3249  0.5400  0.1339
  780SOL    HW1 3980   6.421   1.225   4.424 -0.2423 -0.4441  0.1496
  780SOL    HW2 3981   6.540   1.146   4.373  0.3005  0.4437  0.0216
  781SOL     OW 3982   1.386   6.539   0.164  0.2663  0.1660  0.0742
  781SOL    HW1 3983   1.305   6.580   0.193  0.8253  2.3642 -1.2047
  781SOL    HW2 3984   1.444   6.543   0.240 -0.4628 -0.4992  0.6869
  782SOL     OW 3985   5.515   1.894   1.919 -0.7078 -0.0458  0.6922
  782SOL    HW1 3986   5.448   1.895   1.851 -0.9984 -2.0733  0.8768
  782SOL    HW2 3987   5.596   1.874   1.872 -0.1587  2.4691  0.4594
  783SOL     OW 3988   5.043   4.611   2.407 -0.3863  0.2753  0.4481
  783SOL    HW1 3989   5.057   4.697   2.368  1.6153 -0.4676 -0.6039
  783SOL    HW2 3990   4.988   4.565   2.345 -1.5279  0.7929  1.0510
  784SOL     OW 3991   1.235   4.002   2.471 -0.3105 -0.3181  0.7934
  784SOL    HW1 3992   1.268   3.930   2.525  0.6581 -0.8886 -0.4977
  784SOL    HW2 3993   1.150   3.970   2.438 -0.1511 -0.6368  0.6871
  785SOL     OW 3994   1.245   4.146   2.734  0.0654  0.3315  0.3813
  785SOL    HW1 3995   1.196   4.093   2.671 -0.2631 -0.4404  1.2518
  785SOL    HW2 3996   1.299   4.204   2.681 -0.2034 -0.3037 -0.6034
  786SOL     OW 3997   5.264   1.276   0.578 -0.1472  0.0964 -0.5087
  786SOL    HW1 3998   5.295   1.186   0.586  0.9444  0.4782 -0.1473
  786SOL    HW2 3999   5.224   1.281   0.492 -0.5424 -0.8271 -0.3833
  787SOL     OW 4000   0.914   4.876   0.753  0.3681  0.0991  0.2970
  787SOL    HW1 4001   0.917   4.798   0.809  1.0039 -0.5566 -0.6203
  787SOL    HW2 4002   0.824   4.907   0.760  0.1610 -0.6003  0.8476
  788SOL     OW 4003   4.096   4.394   3.123 -0.0391  1.0692  0.4311
  788SOL    HW1 4004   4.065   4.403   3.033  0.5005  0.4426  0.1827
  788SOL    HW2 4005   4.016   4.392   3.176 -0.4386 -0.3181 -0.1847
  789SOL     OW 4006   1.728   3.564   1.473  0.4841 -0.4452 -0.0380
  789SOL    HW1 4007   1.717   3.563   1.378  1.4624  0.1879 -0.1698
  789SOL    HW2 4008   1.670   3.634   1.503  2.2867  1.3252 -0.4942
  790SOL     OW 4009   6.445   2.917   3.975 -0.0256  0.4351  0.0794
  790SOL    HW1 4010   6.364   2.963   3.998  0.9019  1.5828  1.1668
  790SOL    HW2 4011   6.503   2.933   4.049  1.5951  0.6004 -1.1898
  791SOL     OW 4012   0.015   4.270   3.463  0.1803  0.5268 -0.1554
  791SOL    HW1 4013  -0.077   4.266   3.491  0.7668  0.5298  1.9690
  791SOL    HW2 4014   0.017   4.225   3.379 -1.6273 -0.1959  0.1450
  792SOL     OW 4015   4.972   4.577   0.822 -0.0444  0.3053 -0.0010
  792SOL    HW1 4016   4.910   4.645   0.845 -0.4988  0.6981 -2.2129
  792SOL    HW2 4017   4.920   4.497   0.818 -0.3672  0.5640 -1.4450
  793SOL     OW 4018   3.472   0.935   4.081 -0.3456  0.6121  0.1973
  793SOL    HW1 4019   3.466   0.905   4.171 -0.1657  1.5148  0.5214
  793SOL    HW2 4020   3.478   0.855   4.029  2.1047  0.0767  1.1748
  794SOL     OW 4021   4.011   2.135   3.586  0.2266 -0.6089  0.2887
  794SOL    HW1 4022   4.006   2.207   3.649 -0.7984 -1.1872  0.8988
  794SOL    HW2 4023   4.053   2.173   3.510  0.5166  0.3992  0.9287
  795SOL     OW 4024   0.826   3.156   4.612 -0.2201  0.1663 -0.1401
  795SOL    HW1 4025   0.861   3.100   4.682  1.4545  1.9163  0.5352
  795SOL    HW2 4026   0.848   3.245   4.640 -0.4173  1.0003 -2.4275
  796SOL     OW 4027   5.089   0.418   3.061  0.2804 -0.3711  1.0963
  796SOL    HW1 4028   5.171   0.460   3.086  1.1408  0.2086 -2.2558
  796SOL    HW2 4029   5.116   0.337   3.016 -0.7955  0.4721 -1.2611
  797SOL     OW 4030   3.841   5.008   3.679  0.4737  0.5032  0.0868
  797SOL    HW1 4031   3.754   5.039   3.653  0.2251  0.2541  0.5989
  797SOL    HW2 4032   3.855   4.930   3.626 -0.3175 -0.3909  1.1216
  798SOL     OW 4033   1.249   5.989   3.407  0.3666  0.2760  0.4318
  798SOL    HW1 4034   1.341   5.987   3.432  0.4265 -0.7948  0.1734
  798SOL    HW2 4035   1.241   5.922   3.339 -0.9454 -0.9095  1.6788
  799SOL     OW 4036   1.459   1.449   4.093 -0.3122  0.3982  0.1414
  799SOL    HW1 4037   1.533   1.433   4.152 -3.0228 -0.7540  3.5244
  799SOL    HW2 4038   1.474   1.389   4.020  1.1011 -1.2161  1.6769
  800SOL     OW 4039   1.850   2.695   1.130 -0.1553  0.4290 -0.0735
  800SOL    HW1 4040   1.896   2.672   1.211  0.7762  1.2428 -0.3533
  800SOL    HW2 4041   1.890   2.778   1.103 -1.2012  0.7120 -0.7972
  801SOL     OW 4042   0.844   0.491   0.870  0.0152  0.3065 -0.6292
  801SOL    HW1 4043   0.879   0.411   0.909 -0.2904 -0.0648 -1.1077
  801SOL    HW2 4044   0.843   0.555   0.942  0.1603 -0.1503 -0.2206
  802SOL     OW 4045   1.578   3.891   1.984  0.4870 -0.0805 -0.8764
  802SOL    HW1 4046   1.552   3.911   2.074 -0.4018  2.6617 -1.6303
  802SOL    HW2 4047   1.500   3.852   1.945  0.4210 -0.0436 -0.7827
  803SOL     OW 4048   4.699   5.699   2.364  0.2104  0.0919  0.0045
  803SOL    HW1 4049   4.760   5.744   2.423 -0.0966 -0.8680  1.0869
  803SOL    HW2 4050   4.668   5.624   2.415  0.2031 -0.9731 -1.5227
  804SOL     OW 4051   2.421   5.035   1.349 -1.1327  0.8773 -0.1309
  804SOL    HW1 4052   2.460   4.958   1.307 -1.3933 -0.3964  1.8174
  804SOL    HW2 4053   2.327   5.027   1.331 -1.2212  0.4328  0.4778
  805SOL     OW 4054   3.606   2.700   0.347 -0.1063  0.0573  0.3400
  805SOL    HW1 4055   3.654   2.717   0.266  2.1222  0.6049  1.6867
  805SOL    HW2 4056   3.579   2.608   0.339  0.5589 -0.0647 -0.7893
  806SOL     OW 4057   4.202   4.744   2.923 -0.1826  0.1747 -0.4710
  806SOL    HW1 4058   4.268   4.812   2.934  0.1025  0.0832 -1.4869
  806SOL    HW2 4059   4.223   4.679   2.990 -0.1855  0.8670  0.2133
  807SOL     OW 4060   1.781   2.421   1.080  0.2542 -0.4642 -0.0861
  807SOL    HW1 4061   1.814   2.510   1.084 -0.0498 -0.3711  0.7086
  807SOL    HW2 4062   1.761   2.406   0.988  2.0550 -0.3784 -0.5119
  808SOL     OW 4063   4.045   3.564   3.139 -0.7710 -0.5386 -0.0902
  808SOL    HW1 4064   4.000   3.532   3.217 -1.6839 -3.1433 -1.5321
  808SOL    HW2 4065   4.130   3.521   3.141 -0.2237  0.5276  0.1650
  809SOL     OW 4066   6.455   4.520   0.639 -0.5663  0.2920 -0.2262
  809SOL    HW1 4067   6.465   4.522   0.544  0.2904  0.2189 -0.1535
  809SOL    HW2 4068   6.419   4.434   0.657  1.8307 -0.8152 -0.3131
  810SOL     OW 4069   3.356   2.633   2.773 -0.1521 -0.2628  0.0337
  810SOL    HW1 4070   3.357   2.543   2.804 -1.4776 -0.5127 -0.5879
  810SOL    HW2 4071   3.351   2.686   2.853  0.7419 -0.7216  0.4043
  811SOL     OW 4072   0.827   2.153   4.484  0.4919  0.4532 -0.6978
  811SOL    HW1 4073   0.879   2.082   4.520  1.7046  1.4710 -0.3918
  811SOL    HW2 4074   0.833   2.223   4.548 -1.4396  0.5567 -0.5558
  812SOL     OW 4075   5.204   3.524   4.010  0.0202  0.1362  0.3238
  812SOL    HW1 4076   5.261   3.592   4.045 -0.3464 -0.1789  1.6012
  812SOL    HW2 4077   5.209   3.534   3.915 -1.1229  2.8997  0.4474
  813SOL     OW 4078   4.743   5.797   3.529 -0.0473 -0.2633 -0.4191
  813SOL    HW1 4079   4.712   5.802   3.620  0.4862  0.0042 -0.2520
  813SOL    HW2 4080   4.684   5.856   3.481 -0.0434 -0.0554 -0.1707
  814SOL     OW 4081   6.274   0.106   3.965  0.6012 -0.2368  0.5452
  814SOL    HW1 4082   6.273   0.029   3.908  0.9644  0.5141 -0.5106
  814SOL    HW2 4083   6.230   0.078   4.045 -1.2386 -0.9167 -0.6360
  815SOL     OW 4084   0.474   6.576   1.062  0.1520 -0.0484  0.2477
  815SOL    HW1 4085   0.507   6.495   1.024  0.9990  0.1801  0.4721
  815SOL    HW2 4086   0.466   6.558   1.156  0.2423  0.0984  0.2840
  816SOL     OW 4087   6.048   1.898   1.593  0.0202 -0.4180 -0.6858
  816SOL    HW1 4088   6.106   1.829   1.625 -0.5551 -0.4080  0.4340
  816SOL    HW2 4089   5.976   1.851   1.551 -0.2678 -0.5046 -0.1055
  817SOL     OW 4090   6.146   3.088   3.805  0.1819 -0.2817  0.3698
  817SOL    HW1 4091   6.093   3.161   3.836 -1.7463 -1.1763 -0.6475
  817SOL    HW2 4092   6.198   3.061   3.881  0.6225  1.8236  0.8793
  818SOL     OW 4093   0.331   5.677   4.067  0.2380 -0.9548  0.0689
  818SOL    HW1 4094   0.286   5.594   4.087 -2.8996  0.6711  0.4821
  818SOL    HW2 4095   0.365   5.707   4.151 -0.0659 -1.0515  0.2287
  819SOL     OW 4096   0.851   3.103   0.320  0.6465 -0.5690 -0.3734
  819SOL    HW1 4097   0.946   3.090   0.317  0.7279  0.1883 -1.6098
  819SOL    HW2 4098   0.820   3.076   0.234 -0.2695 -0.7350 -0.0085
  820SOL     OW 4099   1.489   3.684   3.919 -0.1414 -0.2229  0.9842
  820SOL    HW1 4100   1.470   3.776   3.900  0.9337 -0.3020 -0.7247
  820SOL    HW2 4101   1.557   3.660   3.856 -1.6393 -2.6766  0.1467
  821SOL     OW 4102   1.439   5.891   4.376 -0.1960 -0.2816 -0.0552
  821SOL    HW1 4103   1.369   5.890   4.312  0.0866  0.0799 -0.3731
  821SOL    HW2 4104   1.460   5.799   4.391 -0.5505 -0.3787 -0.1631
  822SOL     OW 4105   6.196   2.955   1.857  0.3196  0.1460 -0.6204
  822SOL    HW1 4106   6.237   2.938   1.772  3.5612 -1.5668  1.0969
  822SOL    HW2 4107   6.221   3.045   1.878  0.6748  0.1165 -0.9035
  823SOL     OW 4108   0.065   5.496   0.474  0.2990  0.3876  0.3703
  823SOL    HW1 4109   0.133   5.436   0.443  0.2569  0.4114  0.2298
  823SOL    HW2 4110   0.080   5.503   0.568  0.7989  0.7764  0.2653
  824SOL     OW 4111   0.581   1.391   0.703  0.0791 -0.1064 -0.2740
  824SOL    HW1 4112   0.655   1.397   0.765  0.2265 -0.3926 -0.4223
  824SOL    HW2 4113   0.529   1.318   0.735  0.6824 -0.8989 -1.0473
  825SOL     OW 4114   0.994   3.745   4.428 -0.3965  0.4577 -0.5235
  825SOL    HW1 4115   0.947   3.767   4.509  0.2227 -0.1669  0.0139
  825SOL    HW2 4116   1.070   3.695   4.457 -0.7572 -0.7578 -1.5684
  826SOL     OW 4117   1.256   2.003   1.294  0.5473  0.0315 -0.9887
  826SOL    HW1 4118   1.165   2.021   1.268  0.4515 -0.0965 -0.7427
  826SOL    HW2 4119   1.251   1.924   1.347  0.4918  1.2852  0.9585
  827SOL     OW 4120   3.513   3.397   4.237  0.1218  0.0900 -0.3731
  827SOL    HW1 4121   3.566   3.377   4.160  0.3730 -1.2613  0.1238
  827SOL    HW2 4122   3.548   3.340   4.306 -1.4170 -0.2194  0.1977
  828SOL     OW 4123   1.839   5.839   2.332  0.2773 -0.2757 -0.6830
  828SOL    HW1 4124   1.926   5.829   2.370  0.3766  0.7610 -0.6131
  828SOL    HW2 4125   1.839   5.927   2.294 -2.0772  1.5313  2.9398
  829SOL     OW 4126   5.054   3.731   2.749 -0.7817 -0.3755  1.1000
  829SOL    HW1 4127   5.069   3.643   2.785  0.6173 -0.8236 -0.4541
  829SOL    HW2 4128   5.032   3.784   2.825 -0.9169 -1.9108  2.1861
  830SOL     OW 4129   1.666   0.508   0.982  0.1389 -0.1363 -0.2547
  830SOL    HW1 4130   1.675   0.450   1.058 -0.7297 -0.4311 -0.3593
  830SOL    HW2 4131   1.755   0.536   0.961  0.3784  0.0780  0.9748
  831SOL     OW 4132   0.868   0.415   2.173 -0.1303  0.2496 -0.0042
  831SOL    HW1 4133   0.912   0.492   2.136  0.3591 -0.9743 -2.1456
  831SOL    HW2 4134   0.778   0.422   2.142 -0.8940  1.4534  2.2997
  832SOL     OW 4135   4.351   3.782   3.133 -0.5669  0.2889 -0.2767
  832SOL    HW1 4136   4.372   3.752   3.222 -1.5748 -1.2937 -0.5313
  832SOL    HW2 4137   4.424   3.839   3.109 -0.5314  1.2154  1.7618
  833SOL     OW 4138   0.051   2.541   3.462 -0.0578  0.2146  0.4090
  833SOL    HW1 4139   0.134   2.517   3.503  0.4114  0.4670 -0.3771
  833SOL    HW2 4140  -0.009   2.553   3.536  0.6363  0.1591  0.9971
  834SOL     OW 4141   6.573   6.536   4.199 -0.2630  0.3262 -0.2968
  834SOL    HW1 4142   6.545   6.584   4.121 -3.2313  1.5970  1.3803
  834SOL    HW2 4143   6.554   6.596   4.272  1.9525 -0.9810  1.4700
  835SOL     OW 4144   3.962   4.128   1.839  0.5899  0.0931  0.0308
  835SOL    HW1 4145   3.987   4.218   1.822 -1.9494  1.2346  1.6455
  835SOL    HW2 4146   3.959   4.121   1.935 -0.6404 -1.2526 -0.0638
  836SOL     OW 4147   6.425   6.404   1.374 -0.1413 -0.4821 -0.2392
  836SOL    HW1 4148   6.346   6.374   1.418  0.7144 -0.1154  1.6428
  836SOL    HW2 4149   6.478   6.443   1.444  1.3686 -0.0265 -1.5812
  837SOL     OW 4150   1.210   5.198   2.497  0.0916 -0.4063  0.2183
  837SOL    HW1 4151   1.215   5.111   2.459 -0.6771  0.3162 -1.6548
  837SOL    HW2 4152   1.198   5.256   2.422 -1.8563  1.0771  1.5584
  838SOL     OW 4153   3.750   5.910   1.341 -0.1802  0.3826 -0.1397
  838SOL    HW1 4154   3.713   5.948   1.261 -0.0051 -1.4178 -1.1312
  838SOL    HW2 4155   3.803   5.981   1.378 -1.0429  1.5712 -1.0827
  839SOL     OW 4156   3.242   5.836   0.948 -0.4993  0.2724 -0.1442
  839SOL    HW1 4157   3.163   5.884   0.921 -0.2761  0.2252 -0.8977
  839SOL    HW2 4158   3.255   5.861   1.040 -1.8761 -0.3862  0.2613
  840SOL     OW 4159   4.274   1.579   0.575  0.1684  0.7401 -0.4220
  840SOL    HW1 4160   4.212   1.643   0.541  1.3167  2.7550  1.0257
  840SOL    HW2 4161   4.310   1.620   0.654  0.9301 -1.7490  0.6508
  841SOL     OW 4162   0.991   2.692   0.380 -0.9007  0.1114 -0.5112
  841SOL    HW1 4163   0.977   2.611   0.333 -0.7514 -0.0842 -0.2228
  841SOL    HW2 4164   1.071   2.677   0.431  0.9736  1.5016 -2.8073
  842SOL     OW 4165   3.188   0.098   0.018  0.1245  0.3117  0.3139
  842SOL    HW1 4166   3.185   0.078   0.111 -0.4176  0.9868  0.4458
  842SOL    HW2 4167   3.226   0.186   0.013  0.5377  0.1182 -0.1334
  843SOL     OW 4168   2.636   3.531   1.477 -0.2608 -0.4583 -0.2143
  843SOL    HW1 4169   2.606   3.536   1.567 -0.5411 -2.0801 -0.2010
  843SOL    HW2 4170   2.684   3.613   1.463  1.1379 -0.8630  1.8920
  844SOL     OW 4171   2.439   0.853   0.124 -0.0751 -0.0095  0.5835
  844SOL    HW1 4172   2.515   0.796   0.117  0.4910  0.7665  0.1146
  844SOL    HW2 4173   2.365   0.798   0.099  0.6174 -0.2015 -1.2073
  845SOL     OW 4174   3.792   2.383   1.257 -0.3938  0.2241 -0.0906
  845SOL    HW1 4175   3.808   2.477   1.255 -1.4514  0.4593  0.9764
  845SOL    HW2 4176   3.714   2.370   1.203 -1.6865  0.3316  1.6656
  846SOL     OW 4177   5.091   2.825   0.437  0.6623  0.1093 -0.2759
  846SOL    HW1 4178   5.046   2.775   0.505  1.6314  0.8602  0.9698
  846SOL    HW2 4179   5.146   2.760   0.392 -0.6611 -0.5622 -0.9710
  847SOL     OW 4180   3.612   3.061   2.734 -0.1497 -0.0528  0.2117
  847SOL    HW1 4181   3.697   3.082   2.771 -0.0966 -0.0884  0.1088
  847SOL    HW2 4182   3.570   3.006   2.800  0.6635 -1.6616 -0.5754
  848SOL     OW 4183   5.617   0.445   0.796 -0.6976  0.8909  0.0782
  848SOL    HW1 4184   5.663   0.443   0.712  0.4479  0.3740  0.6979
  848SOL    HW2 4185   5.686   0.453   0.862 -1.4811  0.1368  1.0403
  849SOL     OW 4186   6.365   2.161   1.685 -0.1847 -0.3213 -0.2160
  849SOL    HW1 4187   6.449   2.133   1.648 -0.1805  0.0063 -0.4582
  849SOL    HW2 4188   6.381   2.168   1.779  0.2324  0.3487 -0.3314
  850SOL     OW 4189   0.611   0.687   3.380 -0.1180 -0.3329 -0.2973
  850SOL    HW1 4190   0.584   0.711   3.469  1.0402  0.3637 -0.1047
  850SOL    HW2 4191   0.672   0.757   3.354  0.6897 -1.2904 -1.0754
  851SOL     OW 4192   6.302   5.579   3.640  0.0853  0.0069  0.2368
  851SOL    HW1 4193   6.306   5.664   3.597 -0.7923 -0.3518 -0.5949
  851SOL    HW2 4194   6.209   5.565   3.657  0.2097 -0.8429  0.2558
  852SOL     OW 4195   4.298   0.670   1.059  0.2551 -0.0446 -0.1749
  852SOL    HW1 4196   4.246   0.643   0.983  0.7636 -0.5078 -0.3624
  852SOL    HW2 4197   4.336   0.589   1.092  1.1008  0.3190 -0.2201
  853SOL     OW 4198   5.963   1.469   4.640 -0.5816  0.2683  0.2751
  853SOL    HW1 4199   5.960   1.564   4.651  0.9068  0.3785 -0.0492
  853SOL    HW2 4200   5.923   1.434   4.720 -0.6735  1.1639  0.6306
  854SOL     OW 4201   5.889   6.236   0.405  0.2006  0.0333 -0.5662
  854SOL    HW1 4202   5.837   6.269   0.332  0.1688 -0.8805 -0.9675
  854SOL    HW2 4203   5.977   6.227   0.370 -0.4590 -3.7629 -1.6420
  855SOL     OW 4204   2.970   4.446   1.685 -0.0171 -0.0118  0.2904
  855SOL    HW1 4205   2.989   4.528   1.640 -0.7466  0.3903  0.6847
  855SOL    HW2 4206   2.986   4.378   1.620 -0.2160  0.5032 -0.3051
  856SOL     OW 4207   0.493   2.780   3.121  0.0247 -0.3434  0.9128
  856SOL    HW1 4208   0.438   2.701   3.122  0.3569 -0.6290 -0.8444
  856SOL    HW2 4209   0.437   2.848   3.086  0.5694 -0.4864 -0.2784
  857SOL     OW 4210   5.900   5.370   3.782 -0.2210 -0.2992  0.0156
  857SOL    HW1 4211   5.825   5.349   3.837 -2.7896  0.6705 -2.7907
  857SOL    HW2 4212   5.898   5.304   3.712 -0.0149  1.1425 -1.4169
  858SOL     OW 4213   5.626   0.201   2.623 -0.2371 -0.2321 -0.3572
  858SOL    HW1 4214   5.637   0.132   2.689 -0.2957  0.3115  0.2345
  858SOL    HW2 4215   5.602   0.154   2.543 -0.5791 -0.8740  0.1076
  859SOL     OW 4216   3.661   4.578   2.896  0.3013 -0.0191  0.2569
  859SOL    HW1 4217   3.575   4.537   2.906  0.5546 -0.3552  1.1924
  859SOL    HW2 4218   3.657   4.656   2.952  0.2897  0.4951 -0.4430
  860SOL     OW 4219   0.021   2.979   3.763  0.2234  0.5248  0.2043
  860SOL    HW1 4220  -0.035   2.930   3.823  0.1481 -0.0212 -0.3046
  860SOL    HW2 4221   0.110   2.953   3.785  0.2050  0.4452  0.1818
  861SOL     OW 4222   2.682   3.669   3.896 -0.4984 -0.3863  0.4592
  861SOL    HW1 4223   2.618   3.654   3.966 -0.0603 -0.2966  0.8866
  861SOL    HW2 4224   2.630   3.673   3.816 -1.0936  0.1924  0.8601
  862SOL     OW 4225   1.608   4.527   2.533  0.0548  0.0590 -0.3996
  862SOL    HW1 4226   1.608   4.532   2.437 -0.5930  1.1636 -0.3557
  862SOL    HW2 4227   1.693   4.564   2.558 -1.3367  3.6314 -0.4363
  863SOL     OW 4228   4.837   3.177   2.631  0.1905 -0.4019  0.2279
  863SOL    HW1 4229   4.773   3.234   2.588 -0.2801  0.0688  1.4995
  863SOL    HW2 4230   4.809   3.175   2.722  1.6997 -0.6130  0.7016
  864SOL     OW 4231   5.698   5.205   1.552 -0.0024  0.0459  0.1115
  864SOL    HW1 4232   5.752   5.167   1.621 -1.1937 -0.1083  0.9947
  864SOL    HW2 4233   5.621   5.238   1.598 -0.6265  0.3302 -1.1062
  865SOL     OW 4234   6.403   3.935   2.026  0.4898  0.2569 -0.6072
  865SOL    HW1 4235   6.328   3.995   2.016 -0.2117 -0.5931 -0.5252
  865SOL    HW2 4236   6.475   3.981   1.982 -0.0877  1.0640 -0.7464
  866SOL     OW 4237   3.131   3.761   3.259 -0.1767  0.4432 -0.3787
  866SOL    HW1 4238   3.224   3.743   3.246 -0.7786 -2.0484 -1.7128
  866SOL    HW2 4239   3.126   3.800   3.347  1.8844 -1.6007  0.7471
  867SOL     OW 4240   0.938   4.806   3.573 -0.0892  0.2534 -0.0325
  867SOL    HW1 4241   0.974   4.875   3.518  1.4267  0.0576  0.6660
  867SOL    HW2 4242   0.880   4.852   3.634  0.3981  0.8286  0.0087
  868SOL     OW 4243   2.110   0.307   1.838  0.1140 -0.1559  0.6598
  868SOL    HW1 4244   2.054   0.256   1.780 -2.1787  2.3596  0.4760
  868SOL    HW2 4245   2.080   0.286   1.926 -1.0908  1.0311  0.5694
  869SOL     OW 4246   3.294   5.172   0.867 -0.3524 -0.3884 -0.1110
  869SOL    HW1 4247   3.221   5.216   0.824 -0.2470 -1.0746 -1.0075
  869SOL    HW2 4248   3.370   5.190   0.812 -0.1179 -0.8493  0.0514
  870SOL     OW 4249   3.868   0.110   2.960 -0.5321 -0.1623  0.2348
  870SOL    HW1 4250   3.909   0.195   2.972 -2.4225  0.7941  0.1790
  870SOL    HW2 4251   3.940   0.047   2.968  1.0388  1.4615 -0.5344
  871SOL     OW 4252   3.064   3.049   4.488  0.0766  0.0796 -0.4519
  871SOL    HW1 4253   2.995   3.048   4.554 -0.5986 -0.9173 -1.1551
  871SOL    HW2 4254   3.054   3.133   4.444  1.0185  1.1005  1.1823
  872SOL     OW 4255   4.958   3.764   1.914  0.1034  0.0282  0.3947
  872SOL    HW1 4256   4.870   3.746   1.948  0.1891 -1.8502 -0.2608
  872SOL    HW2 4257   5.011   3.691   1.944  1.2703  0.7445  0.1313
  873SOL     OW 4258   5.116   5.734   3.379 -0.1314  0.2011 -0.3451
  873SOL    HW1 4259   5.193   5.703   3.331  0.5334  1.4042 -0.0925
  873SOL    HW2 4260   5.112   5.677   3.456  0.6343  0.2625 -0.2562
  874SOL     OW 4261   3.535   0.513   3.520 -0.0406 -0.3682 -0.1809
  874SOL    HW1 4262   3.486   0.546   3.445  0.4924  1.7166  0.3130
  874SOL    HW2 4263   3.573   0.431   3.490 -1.3794 -0.5413 -1.5383
  875SOL     OW 4264   4.635   5.892   1.323  0.1948  0.4877 -0.2299
  875SOL    HW1 4265   4.577   5.904   1.248 -0.0787  0.2458 -0.0564
  875SOL    HW2 4266   4.711   5.948   1.303  0.8316 -0.7290 -1.4121
  876SOL     OW 4267   2.800   1.577   3.704 -0.2750 -0.2677 -0.0586
  876SOL    HW1 4268   2.872   1.630   3.740 -0.8328  0.2718  0.2826
  876SOL    HW2 4269   2.759   1.634   3.639  0.3178 -0.9982 -1.1055
  877SOL     OW 4270   5.026   1.749   3.999  0.9250  0.4679 -0.0832
  877SOL    HW1 4271   5.023   1.784   3.910 -1.0698  0.3158 -0.1102
  877SOL    HW2 4272   5.044   1.824   4.055  0.2250  0.9165 -0.4534
  878SOL     OW 4273   5.258   6.223   3.813 -0.0459 -0.1071 -0.3851
  878SOL    HW1 4274   5.345   6.201   3.847 -0.0689 -0.2487 -0.4162
  878SOL    HW2 4275   5.251   6.173   3.731 -0.4013 -0.5860 -0.0707
  879SOL     OW 4276   3.081   2.912   0.879 -0.0389  0.0292  0.0936
  879SOL    HW1 4277   3.170   2.889   0.909 -0.6650  0.4105  2.4995
  879SOL    HW2 4278   3.074   3.006   0.894 -0.3243  0.3267 -1.7060
  880SOL     OW 4279   4.556   2.977   0.465  0.7109  0.3041 -0.0288
  880SOL    HW1 4280   4.575   2.909   0.529  1.1017  0.8021  0.3885
  880SOL    HW2 4281   4.475   2.949   0.423  1.0172 -0.5652 -0.0645
  881SOL     OW 4282   6.266   2.734   1.419  0.0732  0.0520 -0.3796
  881SOL    HW1 4283   6.254   2.714   1.326 -2.0122 -0.6491 -0.0188
  881SOL    HW2 4284   6.177   2.735   1.455  0.9101 -1.9453  2.0575
  882SOL     OW 4285   4.936   3.655   1.083  0.1029  0.1433  0.3036
  882SOL    HW1 4286   4.962   3.586   1.022  0.3906  0.7106 -0.2281
  882SOL    HW2 4287   4.850   3.684   1.051  0.8421  1.3620 -0.6676
  883SOL     OW 4288   3.687   0.312   1.194  0.2987  0.3294  0.2795
  883SOL    HW1 4289   3.608   0.345   1.151  0.0280 -0.1246  0.4112
  883SOL    HW2 4290   3.722   0.248   1.132  0.6449  0.6323  0.1594
  884SOL     OW 4291   1.844   6.244   4.653  0.1128 -0.1258  0.0344
  884SOL    HW1 4292   1.860   6.338   4.662  0.1314 -0.2973  2.1885
  884SOL    HW2 4293   1.796   6.236   4.570 -2.3420  2.1235  1.0980
  885SOL     OW 4294   2.475   0.652   4.333 -0.2135  0.3693 -0.4102
  885SOL    HW1 4295   2.465   0.723   4.396 -2.6421  1.2926 -1.6988
  885SOL    HW2 4296   2.448   0.690   4.250  2.0154 -1.0666 -1.8961
  886SOL     OW 4297   5.050   1.221   0.754  0.2634 -0.4649  0.1420
  886SOL    HW1 4298   5.089   1.205   0.840  1.0674 -0.4790 -0.2153
  886SOL    HW2 4299   5.124   1.222   0.693 -0.2124  0.2310 -0.4609
  887SOL     OW 4300   5.631   5.976   3.231  0.5407 -0.8556  0.3924
  887SOL    HW1 4301   5.623   6.030   3.310 -0.0057  0.0120 -0.2369
  887SOL    HW2 4302   5.544   5.938   3.219 -0.3812  1.5790 -1.5487
  888SOL     OW 4303   0.473   5.794   0.845 -0.2074  0.3223  0.0495
  888SOL    HW1 4304   0.442   5.883   0.827 -0.2928  0.1836 -0.5138
  888SOL    HW2 4305   0.551   5.806   0.898 -0.2036  0.7363 -0.0473
  889SOL     OW 4306   0.743   6.055   2.427  0.1006 -0.1752  0.5394
  889SOL    HW1 4307   0.698   5.970   2.420  1.0252 -0.6929  0.7542
  889SOL    HW2 4308   0.794   6.062   2.346 -1.6138  1.1918 -0.5188
  890SOL     OW 4309   2.349   4.268   3.750  0.0163  0.3537 -0.0423
  890SOL    HW1 4310   2.348   4.337   3.816 -2.5648  2.3069 -1.9236
  890SOL    HW2 4311   2.260   4.232   3.752  0.7485 -1.6552 -0.4743
  891SOL     OW 4312   3.595   0.227   3.472 -0.2199 -0.2751 -0.0382
  891SOL    HW1 4313   3.511   0.211   3.430  0.2227  0.0434 -1.0692
  891SOL    HW2 4314   3.659   0.223   3.401  0.5984 -0.1333  0.6688
  892SOL     OW 4315   4.026   2.881   2.801  1.0739 -0.0332 -0.0444
  892SOL    HW1 4316   3.981   2.896   2.718  1.5729  0.7192 -0.1880
  892SOL    HW2 4317   3.960   2.842   2.858  0.3198  0.7942 -0.3417
  893SOL     OW 4318   3.062   4.300   1.444 -0.3050  0.6551 -0.0908
  893SOL    HW1 4319   3.085   4.210   1.465 -1.0189  0.7169  1.0341
  893SOL    HW2 4320   3.145   4.341   1.420 -0.1815 -0.6437 -2.0197
  894SOL     OW 4321   4.982   3.648   3.837  0.5750 -0.2906  0.4674
  894SOL    HW1 4322   4.944   3.708   3.773 -2.6488 -2.4430  0.1340
  894SOL    HW2 4323   5.049   3.600   3.788  0.4146  0.3054 -0.3561
  895SOL     OW 4324   1.232   4.503   3.324  0.2402 -0.0280  0.2850
  895SOL    HW1 4325   1.164   4.481   3.261 -0.2366 -1.2469  1.1815
  895SOL    HW2 4326   1.313   4.473   3.282 -0.1285 -1.3099  0.4242
  896SOL     OW 4327   0.401   2.235   1.691 -0.1785 -0.4316  0.1745
  896SOL    HW1 4328   0.326   2.185   1.659 -1.0927  0.8593  0.2251
  896SOL    HW2 4329   0.432   2.187   1.768  0.5787 -2.2831 -1.2154
  897SOL     OW 4330   0.858   2.427   2.654  0.0638 -0.1419 -0.1686
  897SOL    HW1 4331   0.785   2.463   2.604  0.2176 -1.0368 -1.0711
  897SOL    HW2 4332   0.928   2.416   2.589  0.4936 -0.6940  0.3788
  898SOL     OW 4333   3.062   2.363   0.534 -0.1794 -0.1954 -0.2215
  898SOL    HW1 4334   2.997   2.409   0.480 -0.2242  1.4154  1.1201
  898SOL    HW2 4335   3.136   2.348   0.475 -1.4871 -1.5184 -1.6178
  899SOL     OW 4336   5.962   2.364   3.264  0.0264 -0.1014 -0.1497
  899SOL    HW1 4337   5.935   2.351   3.173 -0.0703 -0.7253 -0.0372
  899SOL    HW2 4338   5.925   2.289   3.311 -0.1068  0.3268  0.4443
  900SOL     OW 4339   2.307   3.830   1.185  0.0888  0.4609  0.4177
  900SOL    HW1 4340   2.268   3.772   1.120  0.8418 -0.0125  0.3833
  900SOL    HW2 4341   2.362   3.773   1.238  1.1047  1.1886  0.1742
  901SOL     OW 4342   4.924   3.791   3.581 -0.1757  0.0538  0.2174
  901SOL    HW1 4343   4.956   3.775   3.492 -0.5762 -0.8479  0.2199
  901SOL    HW2 4344   4.932   3.885   3.594  0.7995  0.0623 -0.4197
  902SOL     OW 4345   6.337   5.101   1.335  0.0918 -0.6742 -0.0754
  902SOL    HW1 4346   6.255   5.104   1.287 -0.1086 -0.8455  0.2537
  902SOL    HW2 4347   6.402   5.074   1.270  0.2039  1.0531 -0.7389
  903SOL     OW 4348   4.847   5.664   1.904 -0.0721  0.0458 -0.1272
  903SOL    HW1 4349   4.823   5.661   1.811 -0.4416  2.0717 -0.1322
  903SOL    HW2 4350   4.765   5.685   1.949  0.2057 -0.4506  0.6214
  904SOL     OW 4351   3.969   2.550   3.677 -0.3442  0.0599  0.6039
  904SOL    HW1 4352   3.989   2.481   3.740 -1.6372 -1.2638 -0.3496
  904SOL    HW2 4353   3.972   2.506   3.592 -1.7628  1.0319  0.0164
  905SOL     OW 4354   0.235   2.887   3.456  0.2697  0.3909  0.2048
  905SOL    HW1 4355   0.146   2.876   3.423  1.1527 -0.8573 -1.9784
  905SOL    HW2 4356   0.233   2.849   3.544 -1.4858  1.1003  0.5236
  906SOL     OW 4357   2.441   2.490   0.762  0.0536 -0.2902 -0.1724
  906SOL    HW1 4358   2.402   2.577   0.769 -1.3021 -0.7988 -1.0234
  906SOL    HW2 4359   2.518   2.503   0.707 -0.4048  0.2986 -0.6895
  907SOL     OW 4360   2.075   5.958   4.020 -0.2054 -0.3566  0.4414
  907SOL    HW1 4361   2.081   5.931   3.928 -0.0331 -0.0211  0.3544
  907SOL    HW2 4362   2.115   5.886   4.069  0.0811 -0.3430  0.2237
  908SOL     OW 4363   5.522   1.910   2.465  0.9448 -0.3352  0.2908
  908SOL    HW1 4364   5.479   1.835   2.507  0.9889 -0.4396  0.1533
  908SOL    HW2 4365   5.510   1.894   2.371  0.9862 -0.1877  0.2615
  909SOL     OW 4366   3.621   3.894   0.803 -0.0686 -0.3957  0.1565
  909SOL    HW1 4367   3.632   3.972   0.749 -0.4743 -0.0991  0.4957
  909SOL    HW2 4368   3.704   3.848   0.796  0.2876  0.2306  0.2124
  910SOL     OW 4369   3.906   6.012   0.438  0.3116 -0.7114 -0.0387
  910SOL    HW1 4370   3.926   6.079   0.372 -0.0218 -0.9894 -0.4272
  910SOL    HW2 4371   3.811   6.015   0.448  0.4226 -0.1080  1.0461
  911SOL     OW 4372   0.178   6.193   1.247 -0.3755  0.1331  0.0733
  911SOL    HW1 4373   0.093   6.149   1.239  0.7179 -1.7474 -1.8708
  911SOL    HW2 4374   0.188   6.241   1.165 -0.3343  1.9437  1.0720
  912SOL     OW 4375   1.904   4.706   2.885 -0.2496 -0.0711  0.4410
  912SOL    HW1 4376   1.834   4.652   2.921 -0.8471 -0.0696 -0.6727
  912SOL    HW2 4377   1.868   4.740   2.802  1.1883 -0.3746 -0.3403
  913SOL     OW 4378   4.327   3.864   3.564  0.2137 -0.3472  0.1115
  913SOL    HW1 4379   4.316   3.942   3.619  1.2778  0.2697 -0.4995
  913SOL    HW2 4380   4.308   3.895   3.475  0.2640 -0.8861 -0.0911
  914SOL     OW 4381   1.004   3.272   2.911  0.0403  0.0033  0.0626
  914SOL    HW1 4382   1.076   3.241   2.966  0.7698  0.6937 -0.4743
  914SOL    HW2 4383   1.000   3.366   2.928  0.8337  0.3854 -1.6393
  915SOL     OW 4384   5.536   0.649   0.203 -0.0944 -0.1645  0.0985
  915SOL    HW1 4385   5.590   0.571   0.191  0.4445  0.1212  0.6294
  915SOL    HW2 4386   5.590   0.709   0.254 -0.6180  0.4408 -0.0330
  916SOL     OW 4387   5.448   6.134   1.235  0.2177  0.1471 -0.0800
  916SOL    HW1 4388   5.474   6.188   1.310 -1.1596  0.1159  0.4517
  916SOL    HW2 4389   5.402   6.060   1.275 -0.0150 -0.1687 -0.9286
  917SOL     OW 4390   1.958   0.143   1.006  0.1914 -0.1638 -0.4705
  917SOL    HW1 4391   1.882   0.142   0.948 -0.5895  1.4886  0.4495
  917SOL    HW2 4392   2.007   0.221   0.979  0.3416  0.0622  0.4416
  918SOL     OW 4393   0.171   6.212   2.082 -0.1369 -0.0555  0.9263
  918SOL    HW1 4394   0.229   6.258   2.021  0.0249 -0.1062  1.0415
  918SOL    HW2 4395   0.175   6.263   2.162  0.6081 -0.6624  1.2904
  919SOL     OW 4396   3.249   3.143   4.202 -0.1614  0.1874  0.0267
  919SOL    HW1 4397   3.171   3.194   4.225 -1.0085 -0.4538 -1.3234
  919SOL    HW2 4398   3.284   3.185   4.124  1.7246  1.3397  1.4213
  920SOL     OW 4399   2.455   5.654   2.763 -0.3797 -0.2684 -0.0648
  920SOL    HW1 4400   2.489   5.595   2.830  1.3246  0.3496 -0.3227
  920SOL    HW2 4401   2.504   5.632   2.684  0.4894  1.6195 -0.1036
  921SOL     OW 4402   6.374   0.622   2.199  0.1820  0.0393 -0.6677
  921SOL    HW1 4403   6.371   0.716   2.213  0.5869 -0.1523  0.8594
  921SOL    HW2 4404   6.337   0.584   2.278  0.4923 -1.0943 -1.0426
  922SOL     OW 4405   5.683   5.839   0.067 -0.6219 -0.2041 -0.2259
  922SOL    HW1 4406   5.622   5.870   0.134 -2.3566 -2.2487 -0.7454
  922SOL    HW2 4407   5.628   5.821  -0.009  0.9240 -0.3745 -1.3589
  923SOL     OW 4408   2.129   3.111   2.125 -0.1723  0.1721 -0.3071
  923SOL    HW1 4409   2.060   3.170   2.153  1.0644  0.6623  1.9152
  923SOL    HW2 4410   2.128   3.116   2.029 -2.4953  0.9324 -0.2814
  924SOL     OW 4411   3.165   4.762   1.255  0.1987  0.1299 -0.3663
  924SOL    HW1 4412   3.256   4.757   1.282  0.2171  1.8039 -0.0069
  924SOL    HW2 4413   3.167   4.812   1.173 -0.3776 -0.0962 -0.5255
  925SOL     OW 4414   0.532   3.337   1.271  0.0206  0.0978 -0.8173
  925SOL    HW1 4415   0.543   3.242   1.276  2.0195  0.3258 -0.0706
  925SOL    HW2 4416   0.579   3.364   1.192 -0.5553  0.4833 -1.0405
  926SOL     OW 4417   5.182   4.924   2.609  0.8310 -0.7713  0.0620
  926SOL    HW1 4418   5.223   4.948   2.526 -1.0843  0.7086 -0.5088
  926SOL    HW2 4419   5.170   5.007   2.655 -0.3670 -1.3013  0.7413
  927SOL     OW 4420   2.196   4.325   0.776  0.6847  0.2856  0.1945
  927SOL    HW1 4421   2.236   4.238   0.772  0.4912  0.1806  0.5305
  927SOL    HW2 4422   2.225   4.361   0.859 -1.7714 -0.7221  1.5938
  928SOL     OW 4423   4.951   3.091   3.900  0.4213 -0.1093  0.2297
  928SOL    HW1 4424   4.912   3.013   3.941  0.8301 -0.2076  0.4373
  928SOL    HW2 4425   5.044   3.083   3.919  0.6191 -0.1634 -0.7416
  929SOL     OW 4426   0.765   5.129   3.493  0.4900 -0.8682  0.6642
  929SOL    HW1 4427   0.765   5.159   3.402 -2.1165 -0.2233  0.7962
  929SOL    HW2 4428   0.674   5.107   3.511  0.8633 -0.6339  3.2524
  930SOL     OW 4429   1.726   3.211   0.069  0.2734 -0.3811  0.1151
  930SOL    HW1 4430   1.689   3.129   0.037  1.0264 -0.6006 -0.2355
  930SOL    HW2 4431   1.820   3.203   0.052  0.4699  0.2127  0.8358
  931SOL     OW 4432   0.294   6.197   2.655  0.2018 -0.0500  0.6176
  931SOL    HW1 4433   0.241   6.117   2.654 -0.1234  0.1213  2.0199
  931SOL    HW2 4434   0.230   6.268   2.652  0.4150  0.1606  1.0921
  932SOL     OW 4435   6.575   2.616   0.201  0.3036  0.8491  0.2586
  932SOL    HW1 4436   6.563   2.680   0.271  0.0067  0.0319  0.9684
  932SOL    HW2 4437   6.650   2.563   0.229 -1.0383 -0.7570  0.9591
  933SOL     OW 4438   5.594   5.060   4.244  0.0941 -0.2510 -0.0189
  933SOL    HW1 4439   5.504   5.081   4.269  0.3421  1.7555 -0.5947
  933SOL    HW2 4440   5.648   5.121   4.295  1.1309 -1.3132  0.1915
  934SOL     OW 4441   6.327   4.641   3.222  0.3835 -0.7380 -0.1280
  934SOL    HW1 4442   6.300   4.647   3.313 -0.8916 -0.1204 -0.5187
  934SOL    HW2 4443   6.259   4.688   3.173  1.5693 -0.1608 -1.3038
  935SOL     OW 4444   5.594   4.537   0.824 -0.5145  0.0284 -0.0012
  935SOL    HW1 4445   5.607   4.630   0.808 -1.3900  0.3951  1.2841
  935SOL    HW2 4446   5.670   4.510   0.876  0.6061 -0.3995 -1.7674
  936SOL     OW 4447   1.154   4.606   3.702  0.5748  0.0583  0.0451
  936SOL    HW1 4448   1.088   4.538   3.708  0.0716  0.6281  1.1134
  936SOL    HW2 4449   1.133   4.653   3.621  1.4436 -1.5515 -1.1673
  937SOL     OW 4450   1.299   4.454   2.030  0.3141 -0.1646 -0.5575
  937SOL    HW1 4451   1.226   4.507   1.999 -1.9791 -1.6428  1.7693
  937SOL    HW2 4452   1.315   4.486   2.119  0.5034 -1.7250  0.0015
  938SOL     OW 4453   1.494   0.519   3.608 -0.4739 -0.5796 -0.0167
  938SOL    HW1 4454   1.589   0.512   3.606 -0.4152 -0.3345  1.0356
  938SOL    HW2 4455   1.465   0.441   3.657 -0.9007 -1.1764 -1.1716
  939SOL     OW 4456   6.570   0.408   0.878 -0.0047  0.0694 -0.0018
  939SOL    HW1 4457   6.480   0.428   0.903 -0.0155 -1.1977  1.0764
  939SOL    HW2 4458   6.562   0.370   0.791 -0.7111 -1.4219  0.6789
  940SOL     OW 4459   5.009   1.366   1.199 -0.1059  0.4350 -0.2468
  940SOL    HW1 4460   4.978   1.277   1.217 -0.6641  0.7503  0.4368
  940SOL    HW2 4461   4.944   1.422   1.241 -0.0902  1.1829 -1.1819
  941SOL     OW 4462   0.669   3.916   0.477  0.2027 -0.0751 -0.4627
  941SOL    HW1 4463   0.581   3.876   0.473 -0.2338  0.7877  0.2328
  941SOL    HW2 4464   0.717   3.862   0.540  0.0925 -0.3886 -0.6430
  942SOL     OW 4465   5.080   4.393   0.341 -0.4189 -0.6842 -0.3009
  942SOL    HW1 4466   5.005   4.333   0.348 -0.7153 -0.2302  0.5355
  942SOL    HW2 4467   5.086   4.433   0.427  0.6487 -0.5346 -0.4363
  943SOL     OW 4468   3.626   4.099   3.215  0.5541  0.1167  0.2461
  943SOL    HW1 4469   3.593   4.132   3.299 -1.9568 -0.7176 -0.3095
  943SOL    HW2 4470   3.694   4.037   3.238 -1.3917 -1.5610  1.8711
  944SOL     OW 4471   6.144   3.652   3.509  0.0789  0.3199  0.6433
  944SOL    HW1 4472   6.154   3.566   3.549 -0.2443 -0.2673 -0.4823
  944SOL    HW2 4473   6.179   3.713   3.573 -1.0371 -0.4994  2.1073
  945SOL     OW 4474   1.714   2.321   3.970 -0.5768 -0.3253  0.4773
  945SOL    HW1 4475   1.773   2.394   3.949  0.4913 -1.7060 -1.7596
  945SOL    HW2 4476   1.763   2.269   4.033  0.3751 -1.0772 -0.8205
  946SOL     OW 4477   2.365   0.344   3.621 -0.0072 -0.1991  0.0658
  946SOL    HW1 4478   2.335   0.255   3.641 -0.1129 -0.0568  0.5449
  946SOL    HW2 4479   2.285   0.391   3.597 -0.3358  0.3956  2.1151
  947SOL     OW 4480   2.721   5.561   0.674  0.6142  0.1093  0.1044
  947SOL    HW1 4481   2.692   5.479   0.714  1.4720 -0.4477 -0.3673
  947SOL    HW2 4482   2.643   5.597   0.633  0.6116 -1.4912 -1.3895
  948SOL     OW 4483   3.331   5.600   0.762 -0.2553 -0.1903  0.2458
  948SOL    HW1 4484   3.342   5.684   0.716 -2.4364 -0.2607 -0.5390
  948SOL    HW2 4485   3.266   5.553   0.709 -0.0394 -1.8391  1.3957
  949SOL     OW 4486   3.612   3.789   2.397 -0.1998 -0.5071  0.0293
  949SOL    HW1 4487   3.653   3.749   2.320 -1.3864 -0.7212 -0.5256
  949SOL    HW2 4488   3.530   3.827   2.363 -0.7099 -0.5506  1.1724
  950SOL     OW 4489   5.747   0.016   2.885  0.6851 -0.4757  0.1652
  950SOL    HW1 4490   5.652   0.001   2.888  0.3159  0.9117 -2.3371
  950SOL    HW2 4491   5.783  -0.067   2.855 -0.0188 -0.3360 -1.1437
  951SOL     OW 4492   4.196   2.454   0.507 -0.1243 -0.0402  0.2826
  951SOL    HW1 4493   4.164   2.429   0.421 -0.8542  1.3974  0.1029
  951SOL    HW2 4494   4.138   2.410   0.569 -1.2030  0.9367 -0.0161
  952SOL     OW 4495   1.061   3.475   1.070  0.1387  0.2093 -0.5723
  952SOL    HW1 4496   1.014   3.463   1.153  1.5785  1.8254  0.5468
  952SOL    HW2 4497   1.009   3.540   1.022 -0.6124 -0.6099 -0.8880
  953SOL     OW 4498   2.064   4.327   4.255 -0.2851 -0.0825 -0.0067
  953SOL    HW1 4499   2.089   4.235   4.264  1.2154  0.3138  0.0878
  953SOL    HW2 4500   2.028   4.334   4.167 -0.1770 -0.7013 -0.1035
  954SOL     OW 4501   3.814   2.763   0.539 -0.1575 -0.2747 -0.2183
  954SOL    HW1 4502   3.752   2.712   0.486 -0.4375  0.3452 -0.5059
  954SOL    HW2 4503   3.856   2.699   0.595 -0.5133 -0.8206 -0.5611
  955SOL     OW 4504   4.516   3.229   4.286  0.0706  0.1020  0.5983
  955SOL    HW1 4505   4.579   3.301   4.277 -0.3011  0.6964  2.3284
  955SOL    HW2 4506   4.438   3.260   4.239  0.5888 -0.0774 -0.4201
  956SOL     OW 4507   5.571   6.101   3.523 -0.3970  0.0240 -1.2511
  956SOL    HW1 4508   5.476   6.110   3.523 -0.4451 -0.2762 -2.4886
  956SOL    HW2 4509   5.603   6.185   3.489 -0.1130  0.7046  0.5643
  957SOL     OW 4510   3.415   4.111   3.002 -0.0829  0.3679  0.2580
  957SOL    HW1 4511   3.470   4.124   3.080 -1.5470 -0.8167  1.5573
  957SOL    HW2 4512   3.441   4.025   2.969 -0.3738  0.2964  0.2151
  958SOL     OW 4513   2.509   4.219   2.217  0.4934  0.4783 -0.4783
  958SOL    HW1 4514   2.573   4.290   2.211  1.4915 -0.3783 -0.2585
  958SOL    HW2 4515   2.489   4.198   2.126  0.4907  0.7698 -0.5488
  959SOL     OW 4516   6.461   2.523   2.574 -0.0581 -0.8111  0.0086
  959SOL    HW1 4517   6.534   2.575   2.610 -0.5066 -0.2840  0.1702
  959SOL    HW2 4518   6.462   2.443   2.626  0.1948 -0.6598  0.2443
  960SOL     OW 4519   3.592   5.164   0.413  0.3044  0.7666  0.0534
  960SOL    HW1 4520   3.560   5.223   0.345 -0.1004  0.7759  0.2509
  960SOL    HW2 4521   3.622   5.086   0.365  2.2049  1.6928 -0.3465
  961SOL     OW 4522   5.854   1.635   2.801 -0.2058  0.1987  0.3062
  961SOL    HW1 4523   5.884   1.552   2.839  1.4200 -0.0736 -1.4370
  961SOL    HW2 4524   5.921   1.658   2.738 -2.8281  0.4880 -2.5975
  962SOL     OW 4525   3.498   3.667   4.284  0.0805  0.5646 -0.2131
  962SOL    HW1 4526   3.568   3.676   4.349  1.7763 -1.9419 -1.5420
  962SOL    HW2 4527   3.509   3.578   4.249 -4.3925 -0.3977  0.1600
  963SOL     OW 4528   2.029   4.664   1.772 -0.3180 -0.2658 -0.2259
  963SOL    HW1 4529   2.065   4.659   1.861 -0.4699 -0.9327 -0.1982
  963SOL    HW2 4530   2.102   4.640   1.715 -0.6219 -1.3248 -0.1868
  964SOL     OW 4531   4.462   2.243   0.554 -0.1238 -0.1052 -0.3189
  964SOL    HW1 4532   4.433   2.218   0.467 -1.6990  1.9771 -0.4681
  964SOL    HW2 4533   4.493   2.334   0.544  1.3789 -0.4291  0.9546
  965SOL     OW 4534   5.159   4.637   2.910  0.3027  0.4815  0.7374
  965SOL    HW1 4535   5.107   4.563   2.942 -1.1644  1.2737  0.2289
  965SOL    HW2 4536   5.154   4.631   2.814  0.3966  1.0953  0.6880
  966SOL     OW 4537   3.674   2.456   1.613 -0.0944  0.2247  0.2575
  966SOL    HW1 4538   3.614   2.386   1.587  0.8367 -0.3635 -0.3636
  966SOL    HW2 4539   3.631   2.498   1.687 -1.4531  0.0738 -0.4229
  967SOL     OW 4540   6.146   5.118   0.574 -0.0070  0.0181 -0.2483
  967SOL    HW1 4541   6.184   5.072   0.649 -0.1485 -1.0615 -0.8220
  967SOL    HW2 4542   6.198   5.087   0.499  0.6749  1.7060 -0.5151
  968SOL     OW 4543   1.401   1.596   4.603  0.9784 -0.1677 -0.7878
  968SOL    HW1 4544   1.382   1.504   4.583 -2.4812  0.2673 -0.1134
  968SOL    HW2 4545   1.338   1.646   4.551  2.0256  1.8038 -0.2845
  969SOL     OW 4546   0.683   3.878   0.200  0.2263  0.4875 -0.1646
  969SOL    HW1 4547   0.664   3.785   0.211 -0.5861  0.4654 -1.4712
  969SOL    HW2 4548   0.697   3.911   0.288 -3.0514 -0.1369  0.6889
  970SOL     OW 4549   2.113   0.817   0.949 -0.0484  0.0063 -0.6107
  970SOL    HW1 4550   2.058   0.895   0.950 -1.2335 -0.7593 -2.2022
  970SOL    HW2 4551   2.172   0.831   0.875 -0.4233 -0.6909 -1.0507
  971SOL     OW 4552   5.452   4.492   3.437 -0.3505  0.0172  0.2546
  971SOL    HW1 4553   5.545   4.483   3.456 -0.3127  1.0014  0.6114
  971SOL    HW2 4554   5.446   4.572   3.386 -1.0141  0.0239  0.3337
  972SOL     OW 4555   5.254   5.562   0.784 -0.5369 -0.3036  0.2900
  972SOL    HW1 4556   5.311   5.627   0.743 -0.0964 -0.9569 -0.1516
  972SOL    HW2 4557   5.289   5.478   0.755 -1.2423 -0.7344  0.6651
  973SOL     OW 4558   0.133   1.819   3.367 -0.6036 -0.4675  0.4867
  973SOL    HW1 4559   0.223   1.811   3.396  0.3874  4.4342 -0.3707
  973SOL    HW2 4560   0.139   1.825   3.271 -1.8652 -0.3499  0.3972
  974SOL     OW 4561   0.867   4.363   2.834  0.9458  0.6557  0.4180
  974SOL    HW1 4562   0.908   4.290   2.788  1.2728  0.3431  1.1795
  974SOL    HW2 4563   0.824   4.322   2.910  0.9299  1.2241  0.7207
  975SOL     OW 4564   0.031   2.797   1.511  0.9285  0.5736  0.1081
  975SOL    HW1 4565  -0.033   2.782   1.580 -0.2451 -1.7040 -1.3265
  975SOL    HW2 4566  -0.002   2.872   1.462  0.5885  0.8145  0.7058
  976SOL     OW 4567   0.824   2.912   3.380  0.2841 -0.0673  0.2518
  976SOL    HW1 4568   0.876   2.992   3.377 -0.4665  0.6357  2.9475
  976SOL    HW2 4569   0.854   2.867   3.459 -3.2672  0.5617  2.1732
  977SOL     OW 4570   2.391   1.730   4.309  0.6642  0.1489 -0.0165
  977SOL    HW1 4571   2.468   1.684   4.277 -0.4469 -0.3058 -2.1727
  977SOL    HW2 4572   2.377   1.694   4.397  1.1348 -1.9960 -0.7648
  978SOL     OW 4573   5.331   0.846   3.431  0.0732 -0.6344 -0.0599
  978SOL    HW1 4574   5.285   0.906   3.373 -0.9210 -0.9621  0.3662
  978SOL    HW2 4575   5.362   0.776   3.373  1.1202  0.1884 -0.5352
  979SOL     OW 4576   4.854   1.750   2.670  0.2266 -0.0078 -0.0831
  979SOL    HW1 4577   4.785   1.813   2.650 -0.2095  0.0589  1.5276
  979SOL    HW2 4578   4.936   1.799   2.656 -0.0714  0.3348 -0.6603
  980SOL     OW 4579   4.599   0.619   0.090 -0.7857 -0.3774 -0.0367
  980SOL    HW1 4580   4.671   0.644   0.147 -1.1797  0.6356  0.0381
  980SOL    HW2 4581   4.604   0.523   0.085  1.2420 -0.2694 -0.9432
  981SOL     OW 4582   4.133   5.514   4.517  0.0844  0.4428 -0.1535
  981SOL    HW1 4583   4.109   5.436   4.568 -4.1247  1.5649 -0.0266
  981SOL    HW2 4584   4.209   5.550   4.561 -0.3409 -1.3949  2.2649
  982SOL     OW 4585   5.780   2.902   3.322  0.3300 -0.2072  0.4485
  982SOL    HW1 4586   5.791   2.820   3.369 -0.7948  0.2479  1.5700
  982SOL    HW2 4587   5.815   2.885   3.235  1.6251 -1.3619  1.1634
  983SOL     OW 4588   5.007   6.278   0.904  0.2244 -1.1980 -0.2216
  983SOL    HW1 4589   5.083   6.220   0.913  0.4355 -0.7097  1.4878
  983SOL    HW2 4590   5.039   6.363   0.932 -0.5558 -0.6241 -1.0384
  984SOL     OW 4591   1.108   1.633   1.719 -0.5204 -0.2763 -0.1447
  984SOL    HW1 4592   1.130   1.541   1.734 -0.8013 -0.5504 -1.3391
  984SOL    HW2 4593   1.174   1.664   1.658  0.3991  0.7286  1.2927
  985SOL     OW 4594   2.551   0.502   3.400 -0.4609 -0.8462  0.2027
  985SOL    HW1 4595   2.531   0.593   3.377  2.3975 -0.1509  0.0620
  985SOL    HW2 4596   2.558   0.503   3.496  2.7838  0.0089  0.0990
  986SOL     OW 4597   5.815   6.030   3.035  0.3061 -0.2787 -0.3485
  986SOL    HW1 4598   5.783   5.963   2.975  0.6714 -1.0541  0.3030
  986SOL    HW2 4599   5.749   6.032   3.105  1.5329 -1.7620  0.9136
  987SOL     OW 4600   5.912   1.744   1.414  0.2108  0.1417  0.1389
  987SOL    HW1 4601   5.925   1.659   1.373 -0.3984  0.8795 -1.6686
  987SOL    HW2 4602   5.818   1.750   1.430  0.3189  0.2604  0.7597
  988SOL     OW 4603   2.688   0.002   0.798  0.5548 -0.1459 -0.8368
  988SOL    HW1 4604   2.767  -0.053   0.790 -0.4360 -1.5091 -1.6342
  988SOL    HW2 4605   2.661   0.017   0.707  0.4380  1.1587 -0.6001
  989SOL     OW 4606   6.363   4.594   4.179 -0.8323 -0.0340 -0.0702
  989SOL    HW1 4607   6.355   4.677   4.226 -0.7477  0.8136 -1.4788
  989SOL    HW2 4608   6.446   4.558   4.208 -0.8605  0.3770  0.5541
  990SOL     OW 4609   0.101   0.092   2.895  0.6831 -0.6236 -0.1394
  990SOL    HW1 4610   0.068   0.170   2.850  1.2594  0.3030  0.9859
  990SOL    HW2 4611   0.023   0.051   2.932  0.3851 -0.5669 -0.6883
  991SOL     OW 4612   5.102   3.045   1.073 -0.2381  0.5547 -0.0349
  991SOL    HW1 4613   5.122   2.984   1.002  1.6888  1.9461 -0.8039
  991SOL    HW2 4614   5.133   3.001   1.152  2.3953  0.9733 -0.7316
  992SOL     OW 4615   2.065   1.817   4.294  0.1347 -0.6549  0.0231
  992SOL    HW1 4616   2.126   1.821   4.220 -0.3262 -1.0426 -0.3900
  992SOL    HW2 4617   2.112   1.768   4.362 -0.0990 -1.9292 -0.6915
  993SOL     OW 4618   3.546   5.677   4.223  0.0038  0.0304  0.4648
  993SOL    HW1 4619   3.640   5.668   4.209 -0.2060 -0.7721 -0.5743
  993SOL    HW2 4620   3.538   5.721   4.307  1.3018 -0.2920  0.7737
  994SOL     OW 4621   0.878   2.653   1.753 -0.0173 -0.4152 -0.6186
  994SOL    HW1 4622   0.936   2.691   1.819 -0.2392 -2.2328  0.6885
  994SOL    HW2 4623   0.808   2.612   1.803 -1.8539  0.7268 -2.1221
  995SOL     OW 4624   6.242   2.364   3.917 -0.0531  0.5425  0.3661
  995SOL    HW1 4625   6.156   2.389   3.950 -0.1857  0.3376  0.1855
  995SOL    HW2 4626   6.295   2.348   3.995  0.4267  2.6217  0.5098
  996SOL     OW 4627   6.448   0.510   0.142 -0.2366  0.2489  0.5518
  996SOL    HW1 4628   6.467   0.445   0.075  0.2865  2.2977 -1.4114
  996SOL    HW2 4629   6.386   0.467   0.201  0.1716 -2.0221 -0.5774
  997SOL     OW 4630   2.539   2.145   0.784 -0.0460 -0.4558 -0.1580
  997SOL    HW1 4631   2.552   2.208   0.855  1.3477 -0.9039  0.0088
  997SOL    HW2 4632   2.445   2.147   0.768 -0.5128 -0.7728  2.1123
  998SOL     OW 4633   0.064   0.474   1.303 -0.1140  0.5266  0.3697
  998SOL    HW1 4634   0.087   0.386   1.271  1.0273  0.5345  1.1071
  998SOL    HW2 4635   0.149   0.515   1.321 -0.6390  1.7884  0.0301
  999SOL     OW 4636   3.288   4.414   3.952 -0.3918  0.0263 -0.0805
  999SOL    HW1 4637   3.219   4.407   3.886 -0.7528 -0.3901  0.3399
  999SOL    HW2 4638   3.267   4.493   4.001 -2.2033 -1.5614  1.8774
 1000SOL     OW 4639   5.958   5.730   2.623 -0.0137 -0.0584  0.1045
 1000SOL    HW1 4640   5.966   5.780   2.704  0.9760 -0.7907  0.4786
 1000SOL    HW2 4641   5.894   5.661   2.644 -0.0548 -0.0117  0.1344
 1001SOL     OW 4642   3.465   6.491   3.306  0.4665  0.2421 -0.1798
 1001SOL    HW1 4643   3.551   6.500   3.348  0.3081 -0.4585  0.3002
 1001SOL    HW2 4644   3.474   6.415   3.249  0.1581  0.1493 -0.1061
 1002SOL     OW 4645   0.740   1.975   2.261 -0.5780 -0.1320  0.1362
 1002SOL    HW1 4646   0.809   1.908   2.261  1.0267  1.4603  0.9463
 1002SOL    HW2 4647   0.703   1.971   2.350 -1.6705 -1.0724 -0.3353
 1003SOL     OW 4648   5.096   0.284   4.452  0.0407  0.4059  0.6850
 1003SOL    HW1 4649   5.145   0.300   4.533  0.6382  1.6671  0.1086
 1003SOL    HW2 4650   5.024   0.226   4.478 -0.0713  1.1877  2.2188
 1004SOL     OW 4651   5.695   2.260   2.648  0.3218  0.0951 -0.2257
 1004SOL    HW1 4652   5.723   2.178   2.689  0.4262  0.6811  0.9076
 1004SOL    HW2 4653   5.608   2.240   2.612 -0.4951 -0.0087  1.7028
 1005SOL     OW 4654   1.844   3.648   4.534  0.2827  0.2299  0.7681
 1005SOL    HW1 4655   1.849   3.715   4.465 -2.0732 -0.1081  0.1892
 1005SOL    HW2 4656   1.919   3.667   4.590  1.1589  1.7480 -0.7878
 1006SOL     OW 4657   5.711   2.001   0.986  0.8601 -0.3112  0.0465
 1006SOL    HW1 4658   5.788   1.947   0.969  1.6885  1.3228 -1.6963
 1006SOL    HW2 4659   5.746   2.085   1.016 -0.2582  0.2413 -0.1420
 1007SOL     OW 4660   4.462   4.262   0.583 -0.3193 -0.3735 -0.0894
 1007SOL    HW1 4661   4.550   4.245   0.552  0.5790  1.9663  0.9902
 1007SOL    HW2 4662   4.452   4.357   0.580 -2.6137 -0.5388  0.3095
 1008SOL     OW 4663   0.125   0.678   2.134 -0.0693  0.1644 -0.3454
 1008SOL    HW1 4664   0.160   0.741   2.197  0.2553  0.1093 -0.4674
 1008SOL    HW2 4665   0.158   0.709   2.049 -1.4208  0.8883 -0.6360
 1009SOL     OW 4666   3.782   5.478   4.231  0.2990  0.5398  0.1900
 1009SOL    HW1 4667   3.792   5.544   4.299  0.7717 -0.9493  1.6364
 1009SOL    HW2 4668   3.867   5.475   4.187  0.2516  0.9252  0.0665
 1010SOL     OW 4669   4.746   3.573   1.286  0.1850 -0.3260  1.0401
 1010SOL    HW1 4670   4.813   3.575   1.218  0.0528 -0.5750  0.8985
 1010SOL    HW2 4671   4.685   3.642   1.262  1.5052  1.3916  2.3479
 1011SOL     OW 4672   0.479   5.494   4.610 -0.0310 -0.0895  0.3081
 1011SOL    HW1 4673   0.503   5.522   4.522  2.4966 -1.2065  0.5782
 1011SOL    HW2 4674   0.519   5.560   4.667 -0.1836 -0.3182  0.6785
 1012SOL     OW 4675   5.653   5.915   2.340  0.2615 -0.2141  0.2364
 1012SOL    HW1 4676   5.737   5.942   2.376  0.4002 -0.2512 -0.0521
 1012SOL    HW2 4677   5.631   5.834   2.386 -0.4213  0.6637  1.4979
 1013SOL     OW 4678   1.011   2.089   1.181  0.2656  0.1791 -0.2022
 1013SOL    HW1 4679   1.006   2.089   1.277  0.1631 -0.9804 -0.1993
 1013SOL    HW2 4680   0.921   2.073   1.153  0.0724  1.7257 -0.5269
 1014SOL     OW 4681   3.851   4.392   3.247 -0.3335 -0.0026  0.4384
 1014SOL    HW1 4682   3.782   4.459   3.251  0.8007  1.4045 -1.7135
 1014SOL    HW2 4683   3.807   4.315   3.211 -1.0411  0.4993  0.2108
 1015SOL     OW 4684   3.279   5.449   3.613 -0.3066 -0.1509  0.0442
 1015SOL    HW1 4685   3.318   5.430   3.698 -0.9213 -0.2286  0.3189
 1015SOL    HW2 4686   3.268   5.544   3.612  2.9604  0.3206 -1.4154
 1016SOL     OW 4687   4.043   0.356   2.990 -0.5810 -0.1264  0.0284
 1016SOL    HW1 4688   4.132   0.320   2.993 -0.5362 -0.0805 -0.5751
 1016SOL    HW2 4689   4.048   0.437   3.042 -0.7254 -1.0522  1.5349
 1017SOL     OW 4690   4.761   3.952   1.557  0.8475  0.0963 -0.3408
 1017SOL    HW1 4691   4.667   3.933   1.547  0.6700  0.2021  0.9471
 1017SOL    HW2 4692   4.800   3.867   1.575  0.9742  0.0854 -0.6590
 1018SOL     OW 4693   2.826   0.388   3.393  0.0196  0.3466  0.2008
 1018SOL    HW1 4694   2.832   0.295   3.370 -1.2659 -0.5741  3.1372
 1018SOL    HW2 4695   2.735   0.412   3.374  0.5978  1.3845 -1.5336
 1019SOL     OW 4696   1.534   5.821   2.867 -0.2128 -0.0252  0.0759
 1019SOL    HW1 4697   1.486   5.902   2.883  1.1216  0.4648  2.0439
 1019SOL    HW2 4698   1.626   5.847   2.867  0.1943 -1.3612 -0.5725
 1020SOL     OW 4699   4.830   2.744   0.261  0.4458 -0.1783  0.4789
 1020SOL    HW1 4700   4.786   2.664   0.292  2.1195 -2.4128 -2.3786
 1020SOL    HW2 4701   4.922   2.718   0.250  1.5543  2.8502  1.4684
 1021SOL     OW 4702   6.062   1.817   4.458 -0.4099 -0.1533  0.0070
 1021SOL    HW1 4703   5.994   1.749   4.458  0.2528 -0.8825  1.7225
 1021SOL    HW2 4704   6.015   1.897   4.479 -1.1010 -0.1700 -1.3639
 1022SOL     OW 4705   6.392   1.533   4.028  0.4817  0.3905 -0.4395
 1022SOL    HW1 4706   6.424   1.529   3.938 -0.4647  0.9481 -0.8162
 1022SOL    HW2 4707   6.369   1.625   4.041 -1.1658 -0.0100 -0.2803
 1023SOL     OW 4708   3.124   3.819   1.980  0.2367  1.2930 -0.4082
 1023SOL    HW1 4709   3.146   3.892   1.921 -1.8609  1.4853 -1.0499
 1023SOL    HW2 4710   3.046   3.848   2.026 -0.0126 -0.1393  0.1256
 1024SOL     OW 4711   4.439   6.409   0.641 -0.2877 -0.1747  0.0646
 1024SOL    HW1 4712   4.349   6.425   0.669 -0.4192 -1.2468  0.2942
 1024SOL    HW2 4713   4.461   6.486   0.587 -0.6784  1.0053  1.5184
 1025SOL     OW 4714   4.874   6.091   3.416  1.2754  0.1417 -0.2082
 1025SOL    HW1 4715   4.857   6.135   3.333 -0.2131  1.5449  0.7635
 1025SOL    HW2 4716   4.789   6.056   3.443  2.1531 -2.1397 -0.2378
 1026SOL     OW 4717   2.169   4.348   0.010  0.7164 -0.0369 -0.9204
 1026SOL    HW1 4718   2.211   4.262   0.015 -0.3877 -0.6469 -1.8505
 1026SOL    HW2 4719   2.132   4.362   0.097 -1.3979 -1.7204 -1.4899
 1027SOL     OW 4720   1.045   3.285   0.856  0.7287 -0.1335  0.0749
 1027SOL    HW1 4721   1.057   3.349   0.927  0.6328  1.3638 -1.1998
 1027SOL    HW2 4722   0.980   3.325   0.799  0.8022 -1.3045 -0.8569
 1028SOL     OW 4723   1.981   0.464   3.717 -0.2859  0.1179  0.0252
 1028SOL    HW1 4724   2.039   0.515   3.661  0.2438 -0.9201 -0.3995
 1028SOL    HW2 4725   1.996   0.374   3.690 -0.3766 -0.3634  1.5091
 1029SOL     OW 4726   0.957   0.434   3.952 -0.3090 -0.0091  0.4777
 1029SOL    HW1 4727   0.865   0.431   3.926 -0.2416 -0.9896  0.3296
 1029SOL    HW2 4728   1.003   0.464   3.874 -0.1336 -2.7228 -0.5804
 1030SOL     OW 4729   2.720   2.515   0.042 -0.1980 -0.5609 -0.1446
 1030SOL    HW1 4730   2.689   2.489  -0.045  1.0719  0.4262 -0.9249
 1030SOL    HW2 4731   2.810   2.544   0.028 -0.1501  0.1353  1.4047
 1031SOL     OW 4732   5.868   2.945   3.967 -0.0757 -0.0442  0.1191
 1031SOL    HW1 4733   5.848   3.035   3.939 -1.6038 -0.6197 -0.7740
 1031SOL    HW2 4734   5.790   2.918   4.015  0.0625 -1.1368 -0.2479
 1032SOL     OW 4735   1.635   1.871   0.382  0.1523 -0.3925  0.4620
 1032SOL    HW1 4736   1.719   1.899   0.419  0.5696  1.7828 -1.8258
 1032SOL    HW2 4737   1.657   1.801   0.321  0.4037  0.3699 -0.3500
 1033SOL     OW 4738   1.693   3.891   3.259  0.3148 -0.0974  0.2039
 1033SOL    HW1 4739   1.672   3.983   3.241 -2.5104 -0.5758  0.6061
 1033SOL    HW2 4740   1.749   3.893   3.336  3.0875  1.3832 -1.6934
 1034SOL     OW 4741   6.303   4.841   2.824  0.8467 -0.0661  0.1258
 1034SOL    HW1 4742   6.235   4.862   2.761  0.6883  0.6254  0.5171
 1034SOL    HW2 4743   6.365   4.787   2.775 -0.0959 -0.9119 -0.1648
 1035SOL     OW 4744   3.595   2.396   1.069  0.4768  0.2431  0.6338
 1035SOL    HW1 4745   3.524   2.340   1.040 -0.2533  1.3732  0.1777
 1035SOL    HW2 4746   3.629   2.436   0.989  0.8292  0.6321  0.9688
 1036SOL     OW 4747   3.849   5.086   4.195 -0.3037  0.5660 -0.3483
 1036SOL    HW1 4748   3.814   4.999   4.212 -0.2946  0.4930 -0.6817
 1036SOL    HW2 4749   3.863   5.087   4.100  1.2937  0.3342 -0.1341
 1037SOL     OW 4750   3.743   6.392   1.529 -0.8520  0.2685 -0.0131
 1037SOL    HW1 4751   3.828   6.352   1.548 -1.5642 -0.0427  3.0077
 1037SOL    HW2 4752   3.735   6.463   1.593 -2.2479  1.3018 -1.2512
 1038SOL     OW 4753   4.888   3.391   3.174 -0.6415  0.1089 -0.8400
 1038SOL    HW1 4754   4.830   3.452   3.220 -0.7653 -0.1520 -0.6544
 1038SOL    HW2 4755   4.843   3.307   3.177 -0.7864  0.1447 -1.6771
 1039SOL     OW 4756   4.491   5.410   1.324 -0.6230 -0.6802 -0.4584
 1039SOL    HW1 4757   4.453   5.395   1.237  2.3993 -1.9776 -1.6716
 1039SOL    HW2 4758   4.467   5.501   1.345 -1.9133 -0.5318 -2.3566
 1040SOL     OW 4759   2.104   5.506   1.143  0.0768 -0.2673  0.0480
 1040SOL    HW1 4760   2.056   5.526   1.062  0.5513  2.1743  0.3125
 1040SOL    HW2 4761   2.037   5.506   1.211 -0.2202 -1.6616 -0.2122
 1041SOL     OW 4762   6.283   4.961   3.322  0.6000 -0.4538  0.1411
 1041SOL    HW1 4763   6.345   4.950   3.394 -0.6695 -3.0932  0.9833
 1041SOL    HW2 4764   6.327   4.924   3.246  0.3625 -1.6761  0.5780
 1042SOL     OW 4765   3.780   5.193   0.037  0.4504  0.3010 -0.2097
 1042SOL    HW1 4766   3.871   5.203   0.064  0.0469  1.4406  0.8520
 1042SOL    HW2 4767   3.758   5.278  -0.002  0.2033 -0.3972 -1.6235
 1043SOL     OW 4768   3.123   3.732   2.519 -0.2861 -0.6178  0.5837
 1043SOL    HW1 4769   3.204   3.682   2.523  0.1892  0.0762  0.0360
 1043SOL    HW2 4770   3.079   3.700   2.440  0.4106  0.3647 -0.2361
 1044SOL     OW 4771   0.569   5.599   1.352  0.6204 -0.3698 -0.6368
 1044SOL    HW1 4772   0.639   5.611   1.288 -0.4857  0.8526 -1.6717
 1044SOL    HW2 4773   0.598   5.647   1.429  1.1487 -0.2943 -0.8826
 1045SOL     OW 4774   1.480   3.908   2.251 -0.3483 -0.1156  0.1766
 1045SOL    HW1 4775   1.456   3.835   2.308 -1.4305 -0.3364 -0.5345
 1045SOL    HW2 4776   1.534   3.964   2.306 -1.0419 -0.5165  1.3047
 1046SOL     OW 4777   6.207   3.042   4.070 -0.1343  0.0877 -0.0514
 1046SOL    HW1 4778   6.134   2.981   4.084 -1.8633  1.3419 -2.6954
 1046SOL    HW2 4779   6.204   3.100   4.146 -2.9627  0.9979 -0.7205
 1047SOL     OW 4780   6.111   2.565   4.148 -0.3482  0.1212  0.8610
 1047SOL    HW1 4781   6.061   2.495   4.105 -0.2155  0.7801 -0.4317
 1047SOL    HW2 4782   6.184   2.520   4.190 -0.3468 -0.5430  0.1690
 1048SOL     OW 4783   0.624   3.403   3.855  0.6434 -0.0581  0.0146
 1048SOL    HW1 4784   0.615   3.325   3.800  0.1400  0.8804 -1.2770
 1048SOL    HW2 4785   0.580   3.380   3.937  2.8865 -2.1165  0.7705
 1049SOL     OW 4786   2.966   1.796   1.018 -1.0533 -0.4930 -0.0396
 1049SOL    HW1 4787   2.924   1.716   1.051  1.1029 -0.9436  1.9239
 1049SOL    HW2 4788   2.990   1.776   0.928 -2.5689 -1.1868 -0.3151
 1050SOL     OW 4789   5.236   2.819   0.949 -0.1715 -0.6109 -0.6346
 1050SOL    HW1 4790   5.280   2.851   0.870  0.6294 -1.7069 -0.6505
 1050SOL    HW2 4791   5.307   2.802   1.011 -0.7182 -0.7144 -0.0248
 1051SOL     OW 4792   6.221   3.052   2.907  0.2512  0.2902  0.0878
 1051SOL    HW1 4793   6.230   2.988   2.978 -1.2236 -0.3664 -0.2628
 1051SOL    HW2 4794   6.242   3.003   2.828 -0.7556  0.2597 -0.1721
 1052SOL     OW 4795   3.339   4.343   0.849  0.0695 -0.5499 -0.1397
 1052SOL    HW1 4796   3.430   4.367   0.834 -0.1060  0.2469 -0.0328
 1052SOL    HW2 4797   3.342   4.253   0.881  0.7246 -0.9088 -1.1710
 1053SOL     OW 4798   1.594   1.786   4.124 -0.4123 -0.2639  0.0757
 1053SOL    HW1 4799   1.673   1.783   4.178 -0.7630 -0.3000  0.5946
 1053SOL    HW2 4800   1.537   1.849   4.168 -0.7793 -0.4350 -0.1479
 1054SOL     OW 4801   4.283   5.952   1.351  0.3810 -0.7157 -0.1010
 1054SOL    HW1 4802   4.342   5.983   1.282  0.4818 -0.4779  0.0895
 1054SOL    HW2 4803   4.244   5.872   1.315  0.2448 -0.4617 -0.5304
 1055SOL     OW 4804   3.304   2.173   3.797  0.2279 -0.1313  0.0683
 1055SOL    HW1 4805   3.264   2.256   3.822  2.4340  0.5651  1.5564
 1055SOL    HW2 4806   3.344   2.189   3.712  2.4756  1.0874  1.2637
 1056SOL     OW 4807   2.829   2.147   4.251  0.2459 -0.5846 -0.2361
 1056SOL    HW1 4808   2.787   2.210   4.194  0.2887  0.1494  0.5217
 1056SOL    HW2 4809   2.760   2.083   4.272  0.3304 -1.0709 -1.3780
 1057SOL     OW 4810   1.859   5.272   4.350  0.1846 -0.7640  0.2055
 1057SOL    HW1 4811   1.900   5.284   4.264 -0.7547  0.9856 -0.0572
 1057SOL    HW2 4812   1.792   5.206   4.336  1.7277 -2.4083  0.2458
 1058SOL     OW 4813   1.480   0.553   0.508  0.1199 -0.0450 -0.6618
 1058SOL    HW1 4814   1.488   0.631   0.453  1.0865 -0.3762 -0.9916
 1058SOL    HW2 4815   1.560   0.503   0.493 -0.8014 -1.4716 -0.9876
 1059SOL     OW 4816   5.248   5.069   3.406 -0.3201  0.1847  0.1867
 1059SOL    HW1 4817   5.179   5.016   3.445 -0.0456 -2.0344 -2.0603
 1059SOL    HW2 4818   5.329   5.032   3.441 -0.1583  0.0795 -0.2978
 1060SOL     OW 4819   5.468   5.347   1.011  0.1842 -0.7809 -0.5053
 1060SOL    HW1 4820   5.407   5.421   1.022  0.0954 -0.9060 -0.1399
 1060SOL    HW2 4821   5.452   5.317   0.921  1.3322  0.6281 -1.2340
 1061SOL     OW 4822   4.341   2.957   2.558  0.2548  0.0551  0.3432
 1061SOL    HW1 4823   4.345   2.861   2.563  1.8841  0.1543  2.2021
 1061SOL    HW2 4824   4.298   2.983   2.640 -0.2245  0.9286 -0.1765
 1062SOL     OW 4825   1.380   0.503   3.908  0.0746  0.1411 -0.5377
 1062SOL    HW1 4826   1.370   0.545   3.993  1.7492 -1.5771  0.5980
 1062SOL    HW2 4827   1.310   0.437   3.906 -0.3229  0.5641 -0.7608
 1063SOL     OW 4828   4.980   2.451   3.229  0.3420  0.1947 -0.1333
 1063SOL    HW1 4829   4.953   2.405   3.309 -1.5480  0.0418 -0.8249
 1063SOL    HW2 4830   5.063   2.494   3.254  0.1826 -0.4446  1.6763
 1064SOL     OW 4831   2.393   1.570   3.917 -0.3266  0.2016 -0.1444
 1064SOL    HW1 4832   2.453   1.642   3.933  0.0275  0.3152 -1.8801
 1064SOL    HW2 4833   2.450   1.498   3.889 -0.8728 -0.1378 -0.3838
 1065SOL     OW 4834   6.064   2.829   4.156  0.0195 -0.6708  1.1231
 1065SOL    HW1 4835   5.976   2.854   4.128  0.1485 -0.9196  0.4788
 1065SOL    HW2 4836   6.067   2.734   4.145  0.8903 -0.4905 -0.4005
 1066SOL     OW 4837   2.551   4.644   3.970  0.5961 -0.5217  0.1418
 1066SOL    HW1 4838   2.639   4.618   3.997  0.8023 -0.0646 -0.0890
 1066SOL    HW2 4839   2.547   4.623   3.877  1.0079  0.8896 -0.2181
 1067SOL     OW 4840   4.647   0.925   1.891  0.0389 -0.1964  0.0710
 1067SOL    HW1 4841   4.601   0.992   1.942 -1.1709 -0.9853  0.0549
 1067SOL    HW2 4842   4.580   0.859   1.871  0.8062 -0.6046 -1.3296
 1068SOL     OW 4843   1.431   4.466   1.567 -0.0311  0.4237  0.2086
 1068SOL    HW1 4844   1.388   4.399   1.620 -0.0245 -0.2613 -0.6285
 1068SOL    HW2 4845   1.515   4.482   1.611 -0.4424  0.5881  0.9439
 1069SOL     OW 4846   0.365   1.575   2.195  0.4379  0.7052 -0.3527
 1069SOL    HW1 4847   0.385   1.500   2.139 -0.0332 -0.8735  1.4612
 1069SOL    HW2 4848   0.351   1.648   2.135  0.4941 -0.7561 -2.2198
 1070SOL     OW 4849   2.379   2.449   4.025  0.0486  0.3434 -0.0905
 1070SOL    HW1 4850   2.330   2.512   3.972 -0.5179 -0.2666 -0.3120
 1070SOL    HW2 4851   2.436   2.404   3.962  0.9023  1.0441  0.1663
 1071SOL     OW 4852   4.971   6.192   0.391  0.1039 -0.6050  0.6985
 1071SOL    HW1 4853   4.996   6.243   0.314  1.2325 -1.0204  0.7664
 1071SOL    HW2 4854   4.897   6.240   0.429  1.5318  1.3796  1.1574
 1072SOL     OW 4855   3.440   5.983   3.279 -0.7715 -0.7938  0.2062
 1072SOL    HW1 4856   3.454   5.957   3.370  1.9550  0.9100  0.4044
 1072SOL    HW2 4857   3.516   5.947   3.232 -1.1778 -0.1112 -1.0164
 1073SOL     OW 4858   1.231   0.608   3.597  0.0143 -0.1669 -0.0045
 1073SOL    HW1 4859   1.318   0.569   3.606  0.8010  1.2012 -1.2890
 1073SOL    HW2 4860   1.247   0.702   3.594 -1.2556  0.0512 -2.3866
 1074SOL     OW 4861   1.559   3.023   1.624  0.1245  0.7205 -0.4350
 1074SOL    HW1 4862   1.601   2.949   1.668  1.4601  0.4754 -2.0238
 1074SOL    HW2 4863   1.513   2.983   1.550  1.5841  1.5285 -1.8239
 1075SOL     OW 4864   4.198   0.892   1.306  0.1154 -0.2776  0.4483
 1075SOL    HW1 4865   4.206   0.851   1.220 -0.0307 -0.5853  0.5819
 1075SOL    HW2 4866   4.260   0.965   1.303  0.9346 -0.9634  0.4802
 1076SOL     OW 4867   5.260   4.843   3.941  0.6579 -0.9558 -0.0727
 1076SOL    HW1 4868   5.251   4.764   3.888 -0.1637 -0.6903 -0.3498
 1076SOL    HW2 4869   5.172   4.881   3.942  1.3264  0.7588 -1.1967
 1077SOL     OW 4870   4.717   5.704   1.469  0.0567  0.1725  0.1963
 1077SOL    HW1 4871   4.675   5.778   1.425 -1.2758 -0.7241 -0.1028
 1077SOL    HW2 4872   4.716   5.633   1.405  0.3217 -0.4231  0.8315
 1078SOL     OW 4873   0.613   2.284   2.845 -0.1141  0.8771  0.3424
 1078SOL    HW1 4874   0.657   2.200   2.856 -1.8029  0.0924  1.5543
 1078SOL    HW2 4875   0.656   2.342   2.908 -1.6877 -0.2950  2.6340
 1079SOL     OW 4876   5.349   3.834   1.310  0.1561  0.2521 -0.9504
 1079SOL    HW1 4877   5.411   3.763   1.292 -1.2044 -1.2058 -0.1674
 1079SOL    HW2 4878   5.324   3.866   1.223  2.5662  1.4641 -1.2833
 1080SOL     OW 4879   1.708   2.060   4.302 -0.2161  0.2768 -0.3932
 1080SOL    HW1 4880   1.630   2.006   4.290 -0.2553  0.5065 -1.2472
 1080SOL    HW2 4881   1.725   2.057   4.396 -1.0421 -0.0702 -0.2424
 1081SOL     OW 4882   6.372   5.617   1.156  0.4617 -1.2943 -0.0073
 1081SOL    HW1 4883   6.317   5.540   1.142  0.3606 -1.5052  1.3879
 1081SOL    HW2 4884   6.336   5.658   1.235 -1.3656  1.8942 -2.3171
 1082SOL     OW 4885   5.520   1.115   0.344 -0.1311 -0.6792 -0.0544
 1082SOL    HW1 4886   5.474   1.081   0.420 -1.0772  0.4522 -0.0858
 1082SOL    HW2 4887   5.482   1.068   0.270  0.8110 -1.8007  0.1390
 1083SOL     OW 4888   4.903   2.904   3.469  0.1784 -0.3705 -0.2969
 1083SOL    HW1 4889   4.987   2.904   3.422  0.1699  1.4213 -0.3608
 1083SOL    HW2 4890   4.837   2.892   3.401  0.3267 -0.7646 -0.3726
 1084SOL     OW 4891   6.417   0.906   3.254  0.2725  0.9722  0.5913
 1084SOL    HW1 4892   6.343   0.965   3.236 -1.1064 -0.6868  0.5438
 1084SOL    HW2 4893   6.480   0.961   3.300 -0.0449  2.9969 -1.2040
 1085SOL     OW 4894   5.079   5.214   2.977 -0.3648 -0.1408 -0.0002
 1085SOL    HW1 4895   5.100   5.291   3.030 -0.0120 -0.5923  0.5260
 1085SOL    HW2 4896   5.115   5.141   3.026 -0.6193 -0.6364 -0.5434
 1086SOL     OW 4897   6.280   4.276   0.628  0.8590 -0.8580  0.3377
 1086SOL    HW1 4898   6.287   4.219   0.705 -0.6043 -4.2440 -1.7961
 1086SOL    HW2 4899   6.314   4.223   0.556 -0.0541  1.2145 -1.7437
 1087SOL     OW 4900   0.049   2.717   2.339  0.2691 -0.0600 -0.6884
 1087SOL    HW1 4901  -0.046   2.734   2.343 -0.1023 -1.1607 -3.0309
 1087SOL    HW2 4902   0.089   2.801   2.359 -1.2687  1.0778 -2.1266
 1088SOL     OW 4903   1.534   3.208   2.278 -0.2298  0.2004  0.6319
 1088SOL    HW1 4904   1.482   3.277   2.237  0.9722  1.0771  0.5189
 1088SOL    HW2 4905   1.475   3.133   2.283 -1.6619  1.2968  0.9808
 1089SOL     OW 4906   4.354   4.851   4.480 -0.1523 -0.0552  0.0047
 1089SOL    HW1 4907   4.417   4.789   4.444 -0.6819 -0.5736 -0.0338
 1089SOL    HW2 4908   4.268   4.813   4.461 -0.4972  0.8830 -0.3814
 1090SOL     OW 4909   2.104   1.151   0.060 -0.3422 -0.8328 -0.3845
 1090SOL    HW1 4910   2.164   1.200   0.003  0.7858  0.9314  2.1068
 1090SOL    HW2 4911   2.027   1.136   0.006 -0.3130  2.7907 -1.7585
 1091SOL     OW 4912   3.572   3.195   1.774 -0.2372  0.5752 -0.0449
 1091SOL    HW1 4913   3.535   3.231   1.855  0.9248 -1.5074  1.5337
 1091SOL    HW2 4914   3.665   3.219   1.778  0.0558 -0.4776 -0.1509
 1092SOL     OW 4915   1.224   0.134   4.351  0.2794 -0.1666 -0.3599
 1092SOL    HW1 4916   1.274   0.054   4.359 -0.2588 -0.4102  0.6584
 1092SOL    HW2 4917   1.279   0.192   4.297 -0.0234 -1.7532 -2.5034
 1093SOL     OW 4918   6.404   4.984   3.565 -0.3230  0.3263 -0.1516
 1093SOL    HW1 4919   6.386   4.894   3.592  1.2425 -0.2084 -0.7606
 1093SOL    HW2 4920   6.496   4.984   3.539 -0.7170  1.6879 -1.8233
 1094SOL     OW 4921   1.461   6.354   3.928 -0.0761 -0.3308  0.8097
 1094SOL    HW1 4922   1.479   6.280   3.985 -1.9171 -0.4547  1.2849
 1094SOL    HW2 4923   1.369   6.344   3.903  0.6034 -0.2686 -2.1718
 1095SOL     OW 4924   2.419   4.326   4.257  0.4120 -0.0643 -0.9239
 1095SOL    HW1 4925   2.348   4.293   4.312  0.7321 -1.0512 -1.0854
 1095SOL    HW2 4926   2.376   4.363   4.180  0.0966 -1.2342 -1.3167
 1096SOL     OW 4927   0.169   4.324   1.725 -0.2376  0.5780  0.3109
 1096SOL    HW1 4928   0.185   4.326   1.819 -0.8838  0.4146  0.4323
 1096SOL    HW2 4929   0.097   4.386   1.711  0.4208  1.2544 -0.2010
 1097SOL     OW 4930   2.095   3.986   2.630  0.7351 -0.3597 -0.3531
 1097SOL    HW1 4931   2.103   4.036   2.549  0.7106  0.7795  0.3291
 1097SOL    HW2 4932   2.180   3.994   2.672  0.8014 -1.0890 -0.3314
 1098SOL     OW 4933   4.805   3.266   1.945 -0.5596 -0.4084 -0.4986
 1098SOL    HW1 4934   4.870   3.196   1.943 -0.3119 -0.1659 -1.0649
 1098SOL    HW2 4935   4.721   3.220   1.943 -0.4008 -0.7002 -0.5624
 1099SOL     OW 4936   0.167   2.708   3.680  0.1639  0.1706  0.7152
 1099SOL    HW1 4937   0.159   2.719   3.774  1.4426 -0.0405  0.8678
 1099SOL    HW2 4938   0.229   2.636   3.669 -0.3510 -0.1519 -0.2931
 1100SOL     OW 4939   2.507   4.828   2.535  0.1324  0.7308  0.3031
 1100SOL    HW1 4940   2.468   4.855   2.453  0.7225  1.6269  0.3010
 1100SOL    HW2 4941   2.582   4.887   2.547  2.3613 -1.7731 -0.3998
 1101SOL     OW 4942   2.028   4.224   3.698 -0.0333 -0.0019 -0.3627
 1101SOL    HW1 4943   2.038   4.192   3.609 -2.3041 -0.9691 -0.3295
 1101SOL    HW2 4944   2.006   4.146   3.750  2.6845  0.2564  1.3936
 1102SOL     OW 4945   2.044   4.098   0.315 -0.3554  0.6160 -0.1419
 1102SOL    HW1 4946   2.035   4.031   0.383 -1.1202 -1.6562 -2.3516
 1102SOL    HW2 4947   2.049   4.180   0.364 -0.5946 -0.9051  2.6584
 1103SOL     OW 4948   1.502   4.832   0.342  0.3939  0.3212 -0.0898
 1103SOL    HW1 4949   1.504   4.923   0.373 -1.4638 -0.0101  1.1784
 1103SOL    HW2 4950   1.539   4.782   0.415 -0.4598 -0.1201  0.0435
 1104SOL     OW 4951   6.539   6.234   1.918 -0.1448 -0.2138  0.3883
 1104SOL    HW1 4952   6.474   6.179   1.961  1.8927 -2.2472  1.0911
 1104SOL    HW2 4953   6.621   6.214   1.963  0.9816  2.4465 -0.2519
 1105SOL     OW 4954   0.526   4.929   0.065 -0.1361  0.2628 -0.3392
 1105SOL    HW1 4955   0.550   5.022   0.061  1.5177 -0.0873  0.4877
 1105SOL    HW2 4956   0.536   4.898  -0.025 -0.9546  0.9271 -0.6742
 1106SOL     OW 4957   3.621   6.446   2.918 -0.1486  0.3723 -0.1270
 1106SOL    HW1 4958   3.702   6.431   2.967  0.7229 -0.9139 -1.8543
 1106SOL    HW2 4959   3.582   6.360   2.908 -0.4855  0.6380 -1.3248
 1107SOL     OW 4960   2.231   4.902   3.747  0.1505  0.1786  0.3256
 1107SOL    HW1 4961   2.151   4.932   3.705 -0.3543  0.4295  1.4290
 1107SOL    HW2 4962   2.285   4.980   3.757 -0.0400  0.2541  0.7921
 1108SOL     OW 4963   2.122   2.194   0.668 -0.1424 -0.4025  0.1928
 1108SOL    HW1 4964   2.108   2.129   0.599 -0.2370 -2.1583  1.8128
 1108SOL    HW2 4965   2.208   2.231   0.649 -0.7466  0.1820 -1.6385
 1109SOL     OW 4966   1.911   3.342   0.705  0.2508  0.0540  0.3808
 1109SOL    HW1 4967   1.939   3.286   0.777 -0.5313  0.5158  1.0504
 1109SOL    HW2 4968   1.989   3.393   0.683  0.5720 -0.2902  0.6975
 1110SOL     OW 4969   2.772   6.261   0.511 -0.9245  0.3833 -0.2071
 1110SOL    HW1 4970   2.710   6.325   0.545 -1.4287  0.2065 -0.7761
 1110SOL    HW2 4971   2.757   6.261   0.417  0.1151  0.5176 -0.3881
 1111SOL     OW 4972   6.202   5.922   1.191  0.0153 -0.5899 -0.4050
 1111SOL    HW1 4973   6.276   5.912   1.252 -0.9503  0.9034  1.1097
 1111SOL    HW2 4974   6.204   6.015   1.167 -1.7429 -0.3716  0.1989
 1112SOL     OW 4975   0.582   2.530   1.286 -0.1346  0.1289  0.4572
 1112SOL    HW1 4976   0.537   2.490   1.360 -0.6819  0.0514  0.0849
 1112SOL    HW2 4977   0.651   2.584   1.327 -0.8107  0.5613  1.0538
 1113SOL     OW 4978   0.776   2.727   3.808 -0.2839 -0.0177  0.3861
 1113SOL    HW1 4979   0.756   2.723   3.901 -1.0849  0.6542  0.2561
 1113SOL    HW2 4980   0.719   2.661   3.768  0.9083 -1.1560  0.4809
 1114SOL     OW 4981   4.776   5.387   2.866  0.5793 -0.1486 -0.2944
 1114SOL    HW1 4982   4.867   5.359   2.861  0.1624 -1.6049 -0.1242
 1114SOL    HW2 4983   4.726   5.316   2.826 -0.6065 -0.1166  1.0121
 1115SOL     OW 4984   3.492   2.152   0.645  0.3462 -0.1017 -0.2432
 1115SOL    HW1 4985   3.460   2.234   0.606 -0.0796  0.9282  2.0658
 1115SOL    HW2 4986   3.581   2.172   0.673  0.6641 -0.8293 -0.7112
 1116SOL     OW 4987   4.013   4.466   0.837  0.2286 -0.0579  0.4511
 1116SOL    HW1 4988   3.990   4.379   0.803 -1.6411  0.7525 -0.5086
 1116SOL    HW2 4989   3.930   4.511   0.847  1.2186  2.1269 -0.4353
 1117SOL     OW 4990   0.776   3.827   2.133  0.5037 -0.0571  0.0923
 1117SOL    HW1 4991   0.791   3.919   2.151  0.8022 -0.0095 -0.3682
 1117SOL    HW2 4992   0.690   3.808   2.171  1.2301 -0.0565  1.8096
 1118SOL     OW 4993   3.276   2.310   0.354  0.4177  0.1805  0.0759
 1118SOL    HW1 4994   3.309   2.230   0.314  1.6247  0.1607  1.0545
 1118SOL    HW2 4995   3.204   2.338   0.297 -2.3289 -3.3663  1.4632
 1119SOL     OW 4996   4.245   3.955   1.471  0.2799 -0.2489 -0.1070
 1119SOL    HW1 4997   4.246   4.013   1.547  1.7061 -0.4930  0.0910
 1119SOL    HW2 4998   4.329   3.910   1.474 -1.1108 -3.0437  0.2791
 1120SOL     OW 4999   6.004   5.656   0.025 -1.0032 -0.6961  0.1881
 1120SOL    HW1 5000   6.040   5.596   0.091 -0.8068 -2.6430 -1.5811
 1120SOL    HW2 5001   6.080   5.701  -0.011 -1.0990  0.2843  1.1789
 1121SOL     OW 5002   1.556   6.514   0.739  0.5953 -0.0235 -0.4532
 1121SOL    HW1 5003   1.491   6.465   0.687  0.5283  0.3983 -0.7773
 1121SOL    HW2 5004   1.532   6.606   0.725  0.2389  0.0822  0.7745
 1122SOL     OW 5005   0.958   2.439   3.070 -0.4015  0.1819  0.2199
 1122SOL    HW1 5006   0.864   2.426   3.061 -0.6907  1.1554  1.5182
 1122SOL    HW2 5007   0.991   2.440   2.980 -1.6636  0.0658 -0.2581
 1123SOL     OW 5008   0.258   1.136   3.996 -0.3768 -0.1758 -0.0111
 1123SOL    HW1 5009   0.334   1.134   4.055 -1.5323  1.1690  1.6231
 1123SOL    HW2 5010   0.295   1.141   3.908  1.4178 -0.0641  0.7169
 1124SOL     OW 5011   5.905   4.830   0.179 -0.3501 -0.3948  0.0868
 1124SOL    HW1 5012   5.993   4.840   0.144 -0.3435  1.0004  0.4595
 1124SOL    HW2 5013   5.892   4.906   0.235 -1.8137 -0.5487 -0.0004
 1125SOL     OW 5014   4.201   3.297   3.404  0.2347  0.5384 -0.6879
 1125SOL    HW1 5015   4.253   3.366   3.446 -0.1712  0.1363  0.5247
 1125SOL    HW2 5016   4.122   3.342   3.374  0.1905  0.6978 -0.3408
 1126SOL     OW 5017   0.710   2.631   0.593 -0.0504  0.0199 -0.2407
 1126SOL    HW1 5018   0.727   2.696   0.524  0.0216  0.0330 -0.2105
 1126SOL    HW2 5019   0.763   2.661   0.667  1.7163 -1.2703 -0.9199
 1127SOL     OW 5020   6.260   4.094   0.840  0.0948  0.2511  0.2507
 1127SOL    HW1 5021   6.220   4.130   0.919  1.4820  1.1813  0.5578
 1127SOL    HW2 5022   6.348   4.067   0.867 -0.0271 -1.0764 -0.5691
 1128SOL     OW 5023   4.742   1.530   1.009 -0.0144  0.0391  0.4231
 1128SOL    HW1 5024   4.661   1.575   1.032  0.7490  0.9223  1.4730
 1128SOL    HW2 5025   4.801   1.546   1.083  0.4777 -2.2599  0.6134
 1129SOL     OW 5026   0.143   1.382   3.952  0.6386  0.2209 -0.7303
 1129SOL    HW1 5027   0.103   1.375   3.865  0.4434 -1.5651 -0.5364
 1129SOL    HW2 5028   0.186   1.298   3.965  0.0657  0.1935  1.2016
 1130SOL     OW 5029   3.191   4.450   1.238  0.1390 -0.2444 -0.5861
 1130SOL    HW1 5030   3.146   4.508   1.299 -1.5430 -2.0252 -0.0299
 1130SOL    HW2 5031   3.283   4.456   1.264  0.1466  2.5150 -0.9322
 1131SOL     OW 5032   0.943   1.128   1.880 -0.7600  0.0966 -0.0933
 1131SOL    HW1 5033   1.028   1.165   1.905 -0.2210 -1.5785  0.7665
 1131SOL    HW2 5034   0.940   1.139   1.785 -0.1669  1.3419  0.0153
 1132SOL     OW 5035   1.692   5.999   4.320  0.7968  0.4376 -0.5208
 1132SOL    HW1 5036   1.742   5.918   4.311 -2.9798 -2.1784 -0.4778
 1132SOL    HW2 5037   1.623   5.977   4.383  0.5185  4.2716  0.7565
 1133SOL     OW 5038   4.593   0.900   3.314 -0.1206  0.1203  0.3072
 1133SOL    HW1 5039   4.649   0.974   3.336 -1.0957  0.2494  2.6190
 1133SOL    HW2 5040   4.514   0.939   3.276  0.5164  0.0441 -1.1724
 1134SOL     OW 5041   5.734   5.402   0.278  0.4846 -0.6160  0.4980
 1134SOL    HW1 5042   5.734   5.435   0.368 -0.7267 -0.5987  0.5044
 1134SOL    HW2 5043   5.695   5.472   0.226 -0.1846 -1.1980  0.1967
 1135SOL     OW 5044   4.614   3.910   0.734 -0.0132 -0.1371  0.5214
 1135SOL    HW1 5045   4.579   3.914   0.823  1.7291 -0.1871  1.2422
 1135SOL    HW2 5046   4.559   3.971   0.684  0.1232  1.3378  2.0657
 1136SOL     OW 5047   0.264   3.335   0.353  0.7393  0.5523  0.2906
 1136SOL    HW1 5048   0.309   3.419   0.343  1.6307 -0.1023 -1.9300
 1136SOL    HW2 5049   0.296   3.282   0.279 -0.8447 -1.2602  0.8232
 1137SOL     OW 5050   0.071   3.385   2.243 -0.0493 -0.0062  0.2953
 1137SOL    HW1 5051   0.082   3.448   2.314  1.2535 -0.1757  0.2819
 1137SOL    HW2 5052   0.020   3.431   2.177  1.0691  1.1516  0.1942
 1138SOL     OW 5053   5.777   4.910   2.521  0.7377 -0.1622 -0.0866
 1138SOL    HW1 5054   5.736   4.837   2.566  0.3984  0.2092  0.2194
 1138SOL    HW2 5055   5.854   4.873   2.479 -0.4042 -1.0741 -1.4465
 1139SOL     OW 5056   4.657   5.141   3.985  0.0904  0.3090  0.2257
 1139SOL    HW1 5057   4.621   5.106   3.903  0.3672 -0.1777  0.3089
 1139SOL    HW2 5058   4.612   5.224   3.997 -0.0150  0.3439 -0.3812
 1140SOL     OW 5059   1.465   1.128   0.875  0.0304  0.8203  0.1554
 1140SOL    HW1 5060   1.557   1.142   0.900 -0.5327  2.6118  1.3974
 1140SOL    HW2 5061   1.468   1.114   0.781  1.7711 -1.3113  0.4186
 1141SOL     OW 5062   6.429   1.201   1.112 -0.0193  0.6583 -0.0824
 1141SOL    HW1 5063   6.402   1.141   1.181 -0.5025 -0.9451 -1.5902
 1141SOL    HW2 5064   6.510   1.163   1.078 -0.7268  0.4009 -1.5516
 1142SOL     OW 5065   2.768   3.753   4.582  0.2839 -0.1812  0.7153
 1142SOL    HW1 5066   2.734   3.842   4.569  0.3776 -0.2263  0.1347
 1142SOL    HW2 5067   2.737   3.705   4.505 -1.3168 -1.1209  1.8991
 1143SOL     OW 5068   3.946   5.782   1.037 -0.1805  0.2544  0.5241
 1143SOL    HW1 5069   3.940   5.761   1.130  0.1662  1.7650  0.9243
 1143SOL    HW2 5070   3.886   5.721   0.994  1.3392 -1.9948  1.4367
 1144SOL     OW 5071   2.737   3.374   4.167 -0.3364  0.0292 -0.4807
 1144SOL    HW1 5072   2.716   3.336   4.253  1.4250 -2.2060 -0.9656
 1144SOL    HW2 5073   2.702   3.312   4.104 -0.4354  0.9784 -1.3835
 1145SOL     OW 5074   2.304   5.954   2.109 -0.5314 -0.4653 -0.3562
 1145SOL    HW1 5075   2.262   6.026   2.156 -0.8740 -1.8013  1.4677
 1145SOL    HW2 5076   2.374   5.925   2.168  1.6698  0.3224 -2.3971
 1146SOL     OW 5077   5.831   1.017   1.921 -0.6173  0.1238 -0.2047
 1146SOL    HW1 5078   5.896   1.043   1.856 -0.4326  0.7764  0.2286
 1146SOL    HW2 5079   5.831   1.089   1.985 -0.7906 -0.5037  0.5166
 1147SOL     OW 5080   4.512   1.572   4.326 -0.4203 -0.7209 -0.2985
 1147SOL    HW1 5081   4.468   1.620   4.396  1.1665  0.9873 -0.3838
 1147SOL    HW2 5082   4.585   1.528   4.369 -0.1167 -0.6102 -0.6942
 1148SOL     OW 5083   0.672   4.014   1.263 -0.1551  0.2676 -0.5162
 1148SOL    HW1 5084   0.749   3.957   1.269 -0.2486  0.0372 -1.4438
 1148SOL    HW2 5085   0.627   4.002   1.346 -1.6179 -3.0729 -1.6395
 1149SOL     OW 5086   4.148   0.617   1.345  0.4754  0.9838 -0.2353
 1149SOL    HW1 5087   4.191   0.702   1.343  0.6570  0.8897 -0.3849
 1149SOL    HW2 5088   4.220   0.554   1.349  0.4572  0.7204 -2.5268
 1150SOL     OW 5089   0.569   1.336   0.225  0.1027 -0.0053 -0.2579
 1150SOL    HW1 5090   0.493   1.309   0.174  0.5023 -1.8264  0.0183
 1150SOL    HW2 5091   0.552   1.303   0.313  0.6654  0.6529  0.1111
 1151SOL     OW 5092   1.855   4.714   2.580 -0.0872 -0.3183  0.2378
 1151SOL    HW1 5093   1.908   4.777   2.531  0.4687 -0.9179  0.0429
 1151SOL    HW2 5094   1.913   4.638   2.589 -0.9098 -0.9786  0.0420
 1152SOL     OW 5095   4.594   3.250   1.284 -0.8521  0.2148  0.0439
 1152SOL    HW1 5096   4.652   3.326   1.280 -2.3541  1.3899 -0.3612
 1152SOL    HW2 5097   4.615   3.200   1.204 -0.0885  0.3603  0.1456
 1153SOL     OW 5098   4.641   4.041   1.041 -0.1028 -0.2905 -0.1118
 1153SOL    HW1 5099   4.569   3.980   1.024  0.9102 -2.7412  3.3377
 1153SOL    HW2 5100   4.624   4.075   1.129  2.5550 -0.4226  0.5399
 1154SOL     OW 5101   4.560   0.672   1.319  0.5067  0.2599 -0.3717
 1154SOL    HW1 5102   4.602   0.617   1.253 -0.1417 -0.4530 -0.2166
 1154SOL    HW2 5103   4.491   0.616   1.355 -1.5614  1.8489 -1.6422
 1155SOL     OW 5104   6.017   1.454   3.109  0.4379 -0.1209 -0.0839
 1155SOL    HW1 5105   5.941   1.396   3.109  0.3096 -0.0592 -2.6507
 1155SOL    HW2 5106   5.996   1.521   3.175 -1.0508 -0.9148  0.2940
 1156SOL     OW 5107   1.563   1.040   4.258 -0.0306  0.1904 -0.2423
 1156SOL    HW1 5108   1.488   0.981   4.250 -0.5455  0.9990 -1.7973
 1156SOL    HW2 5109   1.622   1.014   4.187  0.4755  0.5193  0.0500
 1157SOL     OW 5110   5.490   1.847   2.191 -0.1596  0.0906  0.3901
 1157SOL    HW1 5111   5.476   1.758   2.220  2.2424 -0.4216  0.2169
 1157SOL    HW2 5112   5.487   1.842   2.095 -1.0124  0.4101  0.3906
 1158SOL     OW 5113   3.499   5.950   3.544 -0.2164 -0.0967 -0.0781
 1158SOL    HW1 5114   3.576   5.893   3.541 -0.7600 -0.8007 -2.8711
 1158SOL    HW2 5115   3.525   6.021   3.604  0.7084 -2.8278  3.0720
 1159SOL     OW 5116   0.669   1.079   3.697  0.5731  0.0644  0.2326
 1159SOL    HW1 5117   0.701   1.120   3.777  2.3053 -1.9105  0.6423
 1159SOL    HW2 5118   0.731   1.105   3.629  0.7737 -0.5717  0.1657
 1160SOL     OW 5119   1.303   3.119   1.422 -0.3475 -0.0097 -0.3267
 1160SOL    HW1 5120   1.363   3.051   1.392 -0.5774 -0.3156 -0.1012
 1160SOL    HW2 5121   1.359   3.191   1.450 -0.0141 -0.8133  1.1848
 1161SOL     OW 5122   1.731   5.919   0.994  0.3423 -0.1836  0.0833
 1161SOL    HW1 5123   1.774   5.977   0.931  0.8686 -0.1413  0.4784
 1161SOL    HW2 5124   1.639   5.948   0.993  0.5858  0.6282  0.2293
 1162SOL     OW 5125   5.881   5.242   0.612  0.3182 -0.0884  0.5695
 1162SOL    HW1 5126   5.828   5.178   0.564  2.3144 -1.1888 -0.2456
 1162SOL    HW2 5127   5.967   5.202   0.620  1.7445  2.5734 -0.1736
 1163SOL     OW 5128   0.116   3.665   1.607  0.0127  0.6833  1.0599
 1163SOL    HW1 5129   0.091   3.724   1.536  0.8919 -1.5729 -1.3120
 1163SOL    HW2 5130   0.160   3.721   1.671 -2.1047  3.0558  0.5855
 1164SOL     OW 5131   6.551   0.206   3.975  0.1786 -0.0212  0.6126
 1164SOL    HW1 5132   6.469   0.241   4.009  1.3684  3.9375 -0.1296
 1164SOL    HW2 5133   6.527   0.161   3.894 -1.2423  1.0463  0.4173
 1165SOL     OW 5134   5.823   5.405   3.342  0.0203 -0.5501  0.4905
 1165SOL    HW1 5135   5.899   5.348   3.355  0.7792  0.4708  0.6803
 1165SOL    HW2 5136   5.794   5.428   3.430 -0.5534 -0.9859  0.4195
 1166SOL     OW 5137   3.796   4.547   1.768  0.0052 -0.7790 -0.0063
 1166SOL    HW1 5138   3.856   4.621   1.759 -0.6242 -0.1889  0.5478
 1166SOL    HW2 5139   3.824   4.503   1.848  0.1659 -0.9398 -0.1509
 1167SOL     OW 5140   5.721   5.475   3.594  0.1033 -0.4493  0.1191
 1167SOL    HW1 5141   5.757   5.506   3.677  0.5970  1.9402 -0.9093
 1167SOL    HW2 5142   5.637   5.435   3.618  0.1063  0.4219  1.7413
 1168SOL     OW 5143   1.225   5.725   0.238 -0.7287  0.2767 -0.5564
 1168SOL    HW1 5144   1.181   5.808   0.251  0.0495  0.8456 -1.3797
 1168SOL    HW2 5145   1.277   5.738   0.158 -1.7647 -1.4844 -1.5771
 1169SOL     OW 5146   5.200   3.189   3.344 -0.0880 -0.0999 -0.0636
 1169SOL    HW1 5147   5.215   3.096   3.326 -0.8346 -0.2101 -0.1756
 1169SOL    HW2 5148   5.158   3.190   3.430  2.2070  0.3296  1.1410
 1170SOL     OW 5149   5.919   2.743   1.174  0.5304  0.2271 -0.4652
 1170SOL    HW1 5150   5.986   2.676   1.166  0.1344 -0.1620 -0.5926
 1170SOL    HW2 5151   5.964   2.819   1.210  0.7499 -0.5001  0.8760
 1171SOL     OW 5152   0.887   6.310   2.626 -0.1693 -0.5866  0.1659
 1171SOL    HW1 5153   0.911   6.277   2.540 -0.4608 -1.1649  0.3013
 1171SOL    HW2 5154   0.792   6.317   2.624 -0.0985  0.4828  0.0626
 1172SOL     OW 5155   5.958   4.382   0.797  0.0823  0.4902 -0.1965
 1172SOL    HW1 5156   5.977   4.289   0.791 -0.4209  0.4011 -0.4472
 1172SOL    HW2 5157   5.919   4.405   0.713 -1.5929  0.4997  0.5453
 1173SOL     OW 5158   2.235   6.544   0.069  0.0032 -0.1440  0.2794
 1173SOL    HW1 5159   2.316   6.527   0.021  1.3864  1.1748  2.0129
 1173SOL    HW2 5160   2.184   6.601   0.012  0.6891 -0.2510 -0.4591
 1174SOL     OW 5161   3.224   5.455   1.812  0.3976  0.7736  0.0543
 1174SOL    HW1 5162   3.315   5.468   1.840  0.6448  0.2803 -0.4952
 1174SOL    HW2 5163   3.226   5.373   1.762 -0.5323  0.2646  0.8244
 1175SOL     OW 5164   5.205   0.790   2.756 -0.2132  0.3287  0.0895
 1175SOL    HW1 5165   5.217   0.882   2.732 -0.2280  0.4097  0.3840
 1175SOL    HW2 5166   5.285   0.746   2.725 -0.8519  0.1612 -1.3877
 1176SOL     OW 5167   5.134   4.529   0.566 -0.0370 -0.1199  0.5340
 1176SOL    HW1 5168   5.101   4.498   0.650 -0.0667  1.0800  0.9871
 1176SOL    HW2 5169   5.136   4.625   0.574 -1.3806  0.1183 -1.3185
 1177SOL     OW 5170   4.022   5.286   0.126 -0.1522 -0.0875 -0.7302
 1177SOL    HW1 5171   4.041   5.272   0.219 -2.2113 -2.0267 -0.5022
 1177SOL    HW2 5172   4.004   5.380   0.119  0.9618  0.2587  0.6139
 1178SOL     OW 5173   3.573   4.770   0.252 -0.6385 -0.2502  0.4871
 1178SOL    HW1 5174   3.628   4.722   0.313  0.4938 -1.2901 -1.2692
 1178SOL    HW2 5175   3.618   4.854   0.240  0.6946 -1.1348 -1.0192
 1179SOL     OW 5176   1.037   3.576   0.280 -0.0124  0.1254 -0.2367
 1179SOL    HW1 5177   1.004   3.666   0.287  1.3017  0.6880 -0.9303
 1179SOL    HW2 5178   1.117   3.575   0.332  0.1132 -0.5706 -0.4368
 1180SOL     OW 5179   2.352   5.575   1.251 -0.0264 -0.8397 -0.0068
 1180SOL    HW1 5180   2.272   5.595   1.202  1.6062  0.7140 -2.2672
 1180SOL    HW2 5181   2.390   5.660   1.271  0.9986 -1.5384  1.1630
 1181SOL     OW 5182   6.013   2.220   4.543 -0.4532  0.4664 -0.2626
 1181SOL    HW1 5183   5.957   2.297   4.553 -1.1538 -0.0790  0.0765
 1181SOL    HW2 5184   6.089   2.238   4.600 -1.3943  0.1864  1.1263
 1182SOL     OW 5185   3.605   6.328   1.308 -0.2720  0.0639  0.1487
 1182SOL    HW1 5186   3.511   6.343   1.311 -0.1885  1.4833 -2.2208
 1182SOL    HW2 5187   3.636   6.354   1.395 -2.2743 -2.8213  1.8973
 1183SOL     OW 5188   4.526   3.145   3.882 -0.0156  0.1620  0.5293
 1183SOL    HW1 5189   4.437   3.178   3.883  0.4345  1.5873 -1.1230
 1183SOL    HW2 5190   4.574   3.204   3.940 -0.0817 -0.4013  1.1585
 1184SOL     OW 5191   2.888   6.202   4.118  0.3251  0.0958 -0.0160
 1184SOL    HW1 5192   2.800   6.199   4.081 -0.0756  2.6809  0.5671
 1184SOL    HW2 5193   2.877   6.174   4.209 -0.0494  1.0709  0.2524
 1185SOL     OW 5194   5.061   4.516   1.069  0.3436  0.0388 -0.0962
 1185SOL    HW1 5195   5.029   4.549   0.985  0.8961 -2.1350 -1.2271
 1185SOL    HW2 5196   5.083   4.424   1.052 -2.3868 -1.4434  3.1208
 1186SOL     OW 5197   6.155   2.882   0.874 -0.2976 -0.0931 -0.0511
 1186SOL    HW1 5198   6.092   2.811   0.864 -0.1776 -0.1505 -0.4001
 1186SOL    HW2 5199   6.222   2.865   0.808  0.6108 -0.5888  0.9430
 1187SOL     OW 5200   4.826   1.704   4.326  0.5518  0.2221 -0.2544
 1187SOL    HW1 5201   4.783   1.653   4.394 -1.0612  0.9788 -0.6380
 1187SOL    HW2 5202   4.908   1.658   4.308  0.2189 -0.9081  1.0083
 1188SOL     OW 5203   5.613   3.468   3.287 -0.2557 -0.3435 -0.6983
 1188SOL    HW1 5204   5.587   3.491   3.197 -0.6572 -0.2052 -0.5501
 1188SOL    HW2 5205   5.542   3.412   3.319 -0.0452 -0.5063 -0.5123
 1189SOL     OW 5206   6.446   0.187   0.578  0.4683 -0.0888  0.0000
 1189SOL    HW1 5207   6.351   0.197   0.589  0.8811  2.1245  2.4784
 1189SOL    HW2 5208   6.455   0.132   0.499 -2.8026  1.5011 -1.6844
 1190SOL     OW 5209   0.330   4.583   1.858 -0.0485  0.7057 -0.1661
 1190SOL    HW1 5210   0.403   4.636   1.824  0.2610 -0.6860 -1.7968
 1190SOL    HW2 5211   0.372   4.519   1.915 -0.3311  1.5759  1.0712
 1191SOL     OW 5212   0.968   0.135   1.732  0.5876  0.0323 -0.0530
 1191SOL    HW1 5213   0.987   0.061   1.674 -2.3138  0.8435 -2.2448
 1191SOL    HW2 5214   0.978   0.099   1.820  1.8734 -2.1816 -1.0085
 1192SOL     OW 5215   5.116   0.160   0.744 -0.1288  0.1355 -0.0919
 1192SOL    HW1 5216   5.196   0.212   0.741 -0.2977  0.4345  0.4486
 1192SOL    HW2 5217   5.056   0.205   0.684  0.0756 -0.0311 -0.4194
 1193SOL     OW 5218   4.588   1.537   2.184  0.0696  0.4150 -0.1574
 1193SOL    HW1 5219   4.672   1.504   2.155  0.3990  1.3592 -0.3171
 1193SOL    HW2 5220   4.524   1.489   2.132  0.4782 -0.5812  0.2357
 1194SOL     OW 5221   3.971   4.292   4.441 -0.4106 -0.3209  0.8888
 1194SOL    HW1 5222   4.020   4.220   4.481 -0.1840 -0.4916  0.3161
 1194SOL    HW2 5223   3.894   4.303   4.497  0.4983  0.2525  2.0740
 1195SOL     OW 5224   1.899   6.107   1.311  0.0762  0.0538  0.3369
 1195SOL    HW1 5225   1.912   6.035   1.250 -1.5599 -0.5184  0.6070
 1195SOL    HW2 5226   1.855   6.175   1.260 -1.6393 -0.5699  0.9038
 1196SOL     OW 5227   3.125   6.254   0.752  0.2267 -0.3380 -0.0753
 1196SOL    HW1 5228   3.097   6.176   0.801 -2.1406  0.2388 -0.3843
 1196SOL    HW2 5229   3.108   6.233   0.661  2.5190 -0.5605 -0.5089
 1197SOL     OW 5230   5.790   3.362   0.968 -0.0855  0.2407  0.1715
 1197SOL    HW1 5231   5.858   3.428   0.975  0.3052 -0.1680  0.2828
 1197SOL    HW2 5232   5.834   3.285   0.931 -0.3644 -0.1967  0.7361
 1198SOL     OW 5233   5.125   5.701   1.845 -0.1193  0.4116 -0.0972
 1198SOL    HW1 5234   5.035   5.686   1.874  0.0061 -2.7859 -0.9827
 1198SOL    HW2 5235   5.177   5.696   1.925 -0.4665 -1.0541  0.0638
 1199SOL     OW 5236   4.784   1.175   1.280 -0.6389  0.1703  0.4324
 1199SOL    HW1 5237   4.773   1.080   1.287 -0.1912  0.1523  0.8989
 1199SOL    HW2 5238   4.713   1.202   1.222 -2.5184 -0.0869  2.5037
 1200SOL     OW 5239   3.622   1.067   0.042 -0.4001  0.3163  0.3583
 1200SOL    HW1 5240   3.530   1.089   0.033 -0.8089 -1.0845  0.8333
 1200SOL    HW2 5241   3.646   1.098   0.130 -0.7155 -0.2459  0.6508
 1201SOL     OW 5242   0.957   2.647   3.242 -0.4653  0.2682  0.1502
 1201SOL    HW1 5243   0.895   2.714   3.212  1.2862  1.3118 -1.3810
 1201SOL    HW2 5244   0.954   2.579   3.174  0.3585  0.5416 -0.1751
 1202SOL     OW 5245   2.641   3.803   0.315 -0.4736  0.1458 -0.2277
 1202SOL    HW1 5246   2.684   3.731   0.361 -2.4450 -0.3917  0.9332
 1202SOL    HW2 5247   2.708   3.871   0.307  1.7954 -2.1565 -2.3414
 1203SOL     OW 5248   3.668   0.417   0.307  0.4392 -0.1704  0.6357
 1203SOL    HW1 5249   3.726   0.375   0.371 -0.1080 -1.4042  0.3561
 1203SOL    HW2 5250   3.589   0.436   0.356  0.4048 -0.1639  0.5776
 1204SOL     OW 5251   3.215   4.077   3.976 -0.1831 -0.3677 -0.0370
 1204SOL    HW1 5252   3.173   4.131   4.043  1.0118  0.2702  0.2320
 1204SOL    HW2 5253   3.170   4.101   3.895 -1.6639 -1.1714  0.5150
 1205SOL     OW 5254   1.537   6.493   3.086  0.6975  0.2338 -0.3795
 1205SOL    HW1 5255   1.564   6.585   3.079  0.9720  0.1837 -0.0087
 1205SOL    HW2 5256   1.605   6.452   3.138  0.1684 -0.0134  0.1276
 1206SOL     OW 5257   2.775   5.418   2.848  0.2566  0.2920 -0.1213
 1206SOL    HW1 5258   2.841   5.379   2.791 -2.9409 -1.4820 -2.9423
 1206SOL    HW2 5259   2.741   5.345   2.899  0.5521  1.2391  1.5147
 1207SOL     OW 5260   5.090   1.966   4.144  0.8710  0.6333 -0.2602
 1207SOL    HW1 5261   5.009   2.010   4.171  0.0838 -0.2176 -1.1451
 1207SOL    HW2 5262   5.149   2.036   4.117  0.5951  1.2943  0.8063
 1208SOL     OW 5263   1.503   3.228   0.581  0.3203  0.1120 -0.7880
 1208SOL    HW1 5264   1.560   3.293   0.622 -0.0295 -0.8684  1.4416
 1208SOL    HW2 5265   1.521   3.235   0.488  3.0402  0.8210 -0.3081
 1209SOL     OW 5266   0.236   5.143   2.482 -0.6003 -0.1752 -0.0286
 1209SOL    HW1 5267   0.331   5.137   2.484 -0.5154  0.9516  0.0552
 1209SOL    HW2 5268   0.205   5.056   2.509  0.3831 -0.9897 -1.4205
 1210SOL     OW 5269   0.721   5.167   4.580 -0.0120 -0.4530  0.2230
 1210SOL    HW1 5270   0.768   5.117   4.646  0.1515 -0.4214  0.1316
 1210SOL    HW2 5271   0.786   5.226   4.543 -0.4008  0.4537  0.9306
 1211SOL     OW 5272   3.931   1.919   4.355 -0.4150 -0.2067  0.4202
 1211SOL    HW1 5273   3.881   1.860   4.298  0.0959 -0.1058 -0.1370
 1211SOL    HW2 5274   3.865   1.980   4.389 -0.5309  0.5177 -1.0603
 1212SOL     OW 5275   3.632   1.978   3.184 -0.0542  0.5378  0.2146
 1212SOL    HW1 5276   3.546   2.021   3.186 -0.0519  0.5600 -0.0742
 1212SOL    HW2 5277   3.657   1.971   3.276 -1.2171 -1.1913  0.4396
 1213SOL     OW 5278   5.885   5.139   3.257 -0.5559 -0.6577 -0.4588
 1213SOL    HW1 5279   5.942   5.126   3.333 -0.6272 -2.3991 -0.6526
 1213SOL    HW2 5280   5.942   5.122   3.182 -0.5483  0.8015 -0.8089
 1214SOL     OW 5281   2.029   4.313   0.563 -0.2050  0.2676 -0.0527
 1214SOL    HW1 5282   2.093   4.317   0.634 -0.1173  0.2373 -0.1303
 1214SOL    HW2 5283   1.946   4.295   0.607 -0.3585  1.4295  0.1752
 1215SOL     OW 5284   3.658   1.538   3.376  0.4430  0.2214 -0.3481
 1215SOL    HW1 5285   3.667   1.597   3.302  0.8646 -0.6240 -0.9996
 1215SOL    HW2 5286   3.746   1.533   3.414  0.7599 -1.0373 -1.1606
 1216SOL     OW 5287   5.795   6.030   2.665  0.5182  0.5068 -0.0530
 1216SOL    HW1 5288   5.809   5.992   2.578 -0.4099  1.3899 -0.6271
 1216SOL    HW2 5289   5.865   6.095   2.674 -0.2857  1.5162 -0.8358
 1217SOL     OW 5290   3.183   4.741   2.527  0.4145 -0.2243 -0.1233
 1217SOL    HW1 5291   3.246   4.731   2.598 -0.2959 -0.3354  0.5007
 1217SOL    HW2 5292   3.111   4.683   2.550 -0.4929  0.8608 -0.1589
 1218SOL     OW 5293   2.501   2.284   3.844  0.3298  0.0599  0.5498
 1218SOL    HW1 5294   2.575   2.292   3.783 -0.4785  2.9392 -0.2094
 1218SOL    HW2 5295   2.427   2.261   3.788  0.0351  0.4508  0.7743
 1219SOL     OW 5296   5.844   5.727   0.608 -0.5691 -0.0339  0.3304
 1219SOL    HW1 5297   5.793   5.671   0.550  1.9217 -0.3801 -1.6654
 1219SOL    HW2 5298   5.851   5.811   0.562 -0.7292  0.5760  1.3655
 1220SOL     OW 5299   1.451   2.902   1.414  0.0898 -0.8137  0.3773
 1220SOL    HW1 5300   1.415   2.822   1.453 -0.0784 -1.4509 -1.0216
 1220SOL    HW2 5301   1.491   2.872   1.332 -0.3882  0.6105 -0.4018
 1221SOL     OW 5302   4.979   0.347   3.395 -0.0548 -0.0894 -0.6032
 1221SOL    HW1 5303   4.957   0.360   3.487  0.8821  0.1402 -0.4016
 1221SOL    HW2 5304   5.070   0.378   3.387 -0.3331  0.4910 -1.7413
 1222SOL     OW 5305   5.939   2.582   4.651 -0.3068 -0.0084 -0.1223
 1222SOL    HW1 5306   5.903   2.600   4.738  1.9650  0.2133  0.8352
 1222SOL    HW2 5307   5.877   2.622   4.591 -0.0997  3.1837  1.5654
 1223SOL     OW 5308   1.721   2.331   0.818  0.0175  0.7431 -0.0271
 1223SOL    HW1 5309   1.798   2.274   0.815  0.7362  1.7017  0.0297
 1223SOL    HW2 5310   1.650   2.275   0.787  0.5481 -0.4335  0.8033
 1224SOL     OW 5311   5.625   0.367   3.260 -0.2367  0.6629 -0.2612
 1224SOL    HW1 5312   5.548   0.356   3.316  1.0758 -0.6733  1.3783
 1224SOL    HW2 5313   5.609   0.308   3.186  0.0457 -1.1843  1.0701
 1225SOL     OW 5314   6.483   3.525   2.581 -0.6451 -0.0104  0.1927
 1225SOL    HW1 5315   6.551   3.459   2.594  0.7181  1.3953  0.6374
 1225SOL    HW2 5316   6.402   3.482   2.607  0.2981 -1.2677  1.1767
 1226SOL     OW 5317   0.806   0.418   3.450 -0.0687  0.1197 -0.3312
 1226SOL    HW1 5318   0.753   0.470   3.389 -1.4387 -0.1386  0.5934
 1226SOL    HW2 5319   0.745   0.395   3.521  0.4114 -2.9778 -0.8066
 1227SOL     OW 5320   0.369   4.059   0.426  0.3648 -0.6846 -0.1403
 1227SOL    HW1 5321   0.380   4.070   0.520 -0.4237 -0.9189 -0.0168
 1227SOL    HW2 5322   0.285   4.016   0.416 -0.1704  0.4932 -1.0196
 1228SOL     OW 5323   5.075   1.766   2.914  0.3108 -0.1374 -0.0801
 1228SOL    HW1 5324   5.102   1.699   2.978  1.0643  2.1906  2.2001
 1228SOL    HW2 5325   4.979   1.766   2.919  0.3381 -0.3903  0.5980
 1229SOL     OW 5326   4.596   3.435   2.987 -0.2807 -0.0539 -0.3707
 1229SOL    HW1 5327   4.684   3.407   2.961 -0.2291  0.4695 -0.7819
 1229SOL    HW2 5328   4.606   3.466   3.077  0.2890  1.4082 -0.8987
 1230SOL     OW 5329   3.686   4.854   1.751 -0.0490 -0.1820  0.2190
 1230SOL    HW1 5330   3.634   4.778   1.777 -0.7247  0.5822  1.1748
 1230SOL    HW2 5331   3.691   4.908   1.830  1.2834  0.2958 -0.1541
 1231SOL     OW 5332   0.641   5.814   2.408 -0.1695 -0.2810  0.0027
 1231SOL    HW1 5333   0.632   5.721   2.431 -1.1538 -0.2119 -0.0495
 1231SOL    HW2 5334   0.564   5.833   2.354  0.2925  0.4423 -0.4151
 1232SOL     OW 5335   3.193   5.018   2.915  0.1630 -0.3615 -0.2841
 1232SOL    HW1 5336   3.214   5.023   2.821 -1.4179  2.5454 -0.6162
 1232SOL    HW2 5337   3.106   4.977   2.918 -0.7670  1.4843 -0.3770
 1233SOL     OW 5338   4.073   0.603   4.620 -0.3229  0.8386 -0.3441
 1233SOL    HW1 5339   4.059   0.693   4.589 -0.1743  0.2323 -2.3435
 1233SOL    HW2 5340   4.040   0.603   4.710 -4.3736  1.9016 -1.5840
 1234SOL     OW 5341   5.616   6.035   4.380  0.6333 -0.6284 -0.2615
 1234SOL    HW1 5342   5.641   6.085   4.302  0.6810 -0.1801  0.0412
 1234SOL    HW2 5343   5.686   6.052   4.443 -0.6028  1.0267  0.7703
 1235SOL     OW 5344   3.154   5.480   2.606  0.0002  0.4096  0.0500
 1235SOL    HW1 5345   3.233   5.494   2.553 -0.3179 -0.1873 -0.6078
 1235SOL    HW2 5346   3.095   5.434   2.547 -0.5369  0.1288  0.8013
 1236SOL     OW 5347   3.455   4.443   1.346  0.1777 -0.3515 -0.3087
 1236SOL    HW1 5348   3.486   4.412   1.432 -1.6548 -1.4013  0.0209
 1236SOL    HW2 5349   3.525   4.418   1.286  0.4974 -1.6745  0.5507
 1237SOL     OW 5350   4.223   5.762   3.088 -0.6496  0.6889 -0.2015
 1237SOL    HW1 5351   4.217   5.752   2.993  0.8428  0.6247 -0.3109
 1237SOL    HW2 5352   4.268   5.846   3.101  0.2386  0.1313  0.4192
 1238SOL     OW 5353   4.540   4.894   4.123 -0.4109  0.2035  0.0280
 1238SOL    HW1 5354   4.586   4.978   4.120 -2.1347  1.1983 -0.2031
 1238SOL    HW2 5355   4.548   4.865   4.214  1.5951 -0.2319 -0.2544
 1239SOL     OW 5356   5.544   0.766   1.774 -0.4799 -0.1697  0.5499
 1239SOL    HW1 5357   5.556   0.847   1.725  0.1424  0.2488  1.3703
 1239SOL    HW2 5358   5.571   0.787   1.863  1.8519 -1.8526  0.3396
 1240SOL     OW 5359   2.370   4.500   3.527 -0.4795 -0.4291 -0.2692
 1240SOL    HW1 5360   2.458   4.464   3.512 -1.3364 -2.7490 -0.1286
 1240SOL    HW2 5361   2.335   4.513   3.439  0.1049  0.8258 -0.3299
 1241SOL     OW 5362   4.716   3.253   2.279  0.3190 -0.2085 -0.1628
 1241SOL    HW1 5363   4.703   3.329   2.222  2.2114 -1.5091 -2.4859
 1241SOL    HW2 5364   4.706   3.288   2.367  1.5399  2.8432 -1.0960
 1242SOL     OW 5365   3.224   4.592   1.807 -0.3655 -0.2206 -0.6044
 1242SOL    HW1 5366   3.260   4.547   1.883 -0.2203 -0.4845 -0.8263
 1242SOL    HW2 5367   3.253   4.540   1.732 -1.4801 -0.6321 -0.7710
 1243SOL     OW 5368   1.368   4.961   0.700 -0.2878 -0.6828  0.9568
 1243SOL    HW1 5369   1.334   4.900   0.765 -0.5667  0.9477  2.4085
 1243SOL    HW2 5370   1.387   5.041   0.749  0.4007  0.2988 -0.8076
 1244SOL     OW 5371   2.325   3.874   3.317 -0.0096  0.0064  0.0168
 1244SOL    HW1 5372   2.385   3.805   3.288 -0.0611 -0.3700  0.7637
 1244SOL    HW2 5373   2.238   3.840   3.296 -0.1059 -0.6790  1.3601
 1245SOL     OW 5374   3.423   6.146   0.770 -0.1838  0.0505  0.1391
 1245SOL    HW1 5375   3.327   6.147   0.769 -0.1984  1.2266  0.4291
 1245SOL    HW2 5376   3.448   6.201   0.696  0.2391  0.8101  0.8317
 1246SOL     OW 5377   4.314   5.399   2.781 -0.4450 -0.1400 -0.5918
 1246SOL    HW1 5378   4.265   5.386   2.863 -1.8351  0.8578 -1.2239
 1246SOL    HW2 5379   4.360   5.482   2.794  1.5314 -1.2892  0.1722
 1247SOL     OW 5380   4.946   3.980   2.458  0.0417  0.3923  0.1526
 1247SOL    HW1 5381   4.892   3.903   2.438  0.5747 -0.6069  2.2464
 1247SOL    HW2 5382   4.895   4.027   2.525  0.7497  0.6430  0.5213
 1248SOL     OW 5383   1.506   6.075   1.040 -0.2780 -0.6289 -0.3601
 1248SOL    HW1 5384   1.518   6.149   0.980  0.1777 -1.3565 -1.1952
 1248SOL    HW2 5385   1.424   6.035   1.012 -0.8491 -0.0859  0.4965
 1249SOL     OW 5386   5.303   0.016   0.985 -0.2364  0.2683 -0.7589
 1249SOL    HW1 5387   5.304   0.101   0.940 -0.3008  0.6056 -0.1387
 1249SOL    HW2 5388   5.393  -0.016   0.978 -0.0687  0.6700 -0.4825
 1250SOL     OW 5389   6.549   5.793   4.485 -0.8313 -0.3990  0.3203
 1250SOL    HW1 5390   6.620   5.761   4.541  1.3903  2.4030 -0.6621
 1250SOL    HW2 5391   6.564   5.751   4.400  0.4808  1.0835 -0.2262
 1251SOL     OW 5392   0.366   0.676   4.272  0.4063 -0.4845  0.2388
 1251SOL    HW1 5393   0.394   0.603   4.216  0.8960  0.6422 -1.0288
 1251SOL    HW2 5394   0.416   0.751   4.241  0.3672  0.2897  1.9317
 1252SOL     OW 5395   1.437   5.300   2.807  0.0067  0.1403  0.3912
 1252SOL    HW1 5396   1.457   5.393   2.814 -0.7987  0.3438  0.1425
 1252SOL    HW2 5397   1.464   5.276   2.719 -0.0970  0.2239  0.3361
 1253SOL     OW 5398   3.793   1.596   2.503 -0.2983 -0.6472 -0.5058
 1253SOL    HW1 5399   3.747   1.672   2.468 -1.0207 -0.2399  1.2403
 1253SOL    HW2 5400   3.834   1.627   2.584 -1.3748 -2.3039  0.7354
 1254SOL     OW 5401   3.821   1.330   1.132  0.6979  0.2825  0.0616
 1254SOL    HW1 5402   3.875   1.398   1.173  1.4871 -0.3300  0.0719
 1254SOL    HW2 5403   3.765   1.298   1.203  1.6159 -0.3387  0.5270
 1255SOL     OW 5404   6.331   1.242   4.578  0.1155 -0.4177 -0.4236
 1255SOL    HW1 5405   6.248   1.239   4.624 -0.1789  0.8641 -0.8386
 1255SOL    HW2 5406   6.382   1.308   4.624  0.7773 -0.9318 -0.4004
 1256SOL     OW 5407   4.763   5.197   1.024 -0.3550  0.0797 -0.4487
 1256SOL    HW1 5408   4.734   5.289   1.027 -1.6691 -0.2924 -1.0414
 1256SOL    HW2 5409   4.755   5.168   1.115  0.8767  0.7680 -0.0963
 1257SOL     OW 5410   3.389   6.364   4.272 -0.1963  0.2947  0.8680
 1257SOL    HW1 5411   3.369   6.393   4.361  2.6734 -0.8198  1.9931
 1257SOL    HW2 5412   3.304   6.335   4.237 -1.5055  1.2610  3.0038
 1258SOL     OW 5413   4.381   4.748   0.025  0.0778  0.3913  0.7141
 1258SOL    HW1 5414   4.324   4.687   0.072  1.8328 -0.1743  2.2596
 1258SOL    HW2 5415   4.357   4.738  -0.067 -1.6282 -0.5011  1.2119
 1259SOL     OW 5416   2.821   4.470   0.070  0.3364 -0.1698 -0.2134
 1259SOL    HW1 5417   2.791   4.471   0.161  1.0599  0.0977  0.0315
 1259SOL    HW2 5418   2.754   4.421   0.023  0.2265 -0.7962  0.5664
 1260SOL     OW 5419   4.492   1.980   0.589  0.8946  0.2898  0.0442
 1260SOL    HW1 5420   4.512   2.071   0.565 -1.5147  0.6751 -0.8568
 1260SOL    HW2 5421   4.521   1.929   0.513  1.0474  0.4828 -0.0282
 1261SOL     OW 5422   4.341   3.642   2.057 -0.1240  0.0722 -0.0899
 1261SOL    HW1 5423   4.324   3.705   1.987  1.6341  0.6073 -0.0793
 1261SOL    HW2 5424   4.382   3.568   2.014 -0.8782 -0.4646  0.1027
 1262SOL     OW 5425   5.564   2.992   1.992 -0.7856 -0.4420  0.4336
 1262SOL    HW1 5426   5.600   3.058   1.933  0.3121 -1.9068 -0.6163
 1262SOL    HW2 5427   5.476   2.975   1.958 -0.9546  0.2432  0.5227
 1263SOL     OW 5428   0.971   6.216   0.917 -0.3174 -0.1902 -0.1534
 1263SOL    HW1 5429   0.953   6.309   0.903  0.8602  0.2283  0.9305
 1263SOL    HW2 5430   0.929   6.196   1.001 -1.8408 -1.0471 -1.0681
 1264SOL     OW 5431   5.564   6.560   3.264 -0.3438  0.0279  0.3583
 1264SOL    HW1 5432   5.494   6.514   3.217 -1.1694  0.6760  0.9402
 1264SOL    HW2 5433   5.526   6.644   3.288  0.7817  0.5747  0.3099
 1265SOL     OW 5434   4.434   0.066   1.959  0.1914 -0.0943  0.2118
 1265SOL    HW1 5435   4.395   0.059   2.046  0.5544 -0.2111  0.3682
 1265SOL    HW2 5436   4.490  -0.011   1.951 -0.5253 -0.5512 -0.4826
 1266SOL     OW 5437   5.530   4.903   4.054 -0.1329 -0.0251  0.0800
 1266SOL    HW1 5438   5.440   4.912   4.022 -0.1339 -0.8209 -0.1745
 1266SOL    HW2 5439   5.540   4.973   4.119 -0.3886  1.1077 -1.0801
 1267SOL     OW 5440   2.766   3.279   1.906  0.3616  0.4198  0.0784
 1267SOL    HW1 5441   2.675   3.257   1.924  0.6616  0.2214  1.5266
 1267SOL    HW2 5442   2.772   3.285   1.811 -1.6667  2.7192  0.0233
 1268SOL     OW 5443   3.217   0.572   0.002  0.5775  0.2038  0.5324
 1268SOL    HW1 5444   3.310   0.568   0.027  1.0644  1.3625 -0.9557
 1268SOL    HW2 5445   3.209   0.652  -0.049 -1.0062 -0.4772 -0.3567
 1269SOL     OW 5446   4.541   2.469   0.786 -0.2674 -0.0471  0.1788
 1269SOL    HW1 5447   4.518   2.378   0.803  0.4852 -0.0262  1.4329
 1269SOL    HW2 5448   4.489   2.519   0.850  0.5089  0.2627  0.5861
 1270SOL     OW 5449   5.916   2.368   2.027 -0.2507  0.0790 -0.1841
 1270SOL    HW1 5450   5.910   2.461   2.049 -0.7039  0.3476 -1.3793
 1270SOL    HW2 5451   6.007   2.355   2.001 -0.0530  0.0573  0.4955
 1271SOL     OW 5452   3.707   0.207   3.711 -0.0689 -0.4958 -0.0027
 1271SOL    HW1 5453   3.653   0.183   3.635  1.6808 -3.5955 -0.4395
 1271SOL    HW2 5454   3.760   0.281   3.680 -0.6651 -0.5442 -1.1938
 1272SOL     OW 5455   0.382   2.964   1.767 -0.5054 -0.0106  0.0177
 1272SOL    HW1 5456   0.464   3.012   1.759  0.1802 -1.2493 -0.8063
 1272SOL    HW2 5457   0.386   2.897   1.698 -1.3221 -1.3508  1.1943
 1273SOL     OW 5458   0.119   4.259   2.548  0.0209  0.3261  0.4178
 1273SOL    HW1 5459   0.136   4.259   2.642 -0.5133  2.0490  0.5467
 1273SOL    HW2 5460   0.088   4.347   2.529  0.7760  0.2319 -1.5068
 1274SOL     OW 5461   3.259   2.322   4.514 -0.4588 -0.0970  0.7035
 1274SOL    HW1 5462   3.304   2.239   4.529 -2.3040 -1.2696  0.1342
 1274SOL    HW2 5463   3.321   2.389   4.544  2.1245 -1.4938 -1.0946
 1275SOL     OW 5464   3.762   1.585   1.913  0.7252  0.0725  0.6534
 1275SOL    HW1 5465   3.823   1.629   1.855  0.8346 -0.0303  0.6889
 1275SOL    HW2 5466   3.758   1.495   1.880 -0.1456  0.3215  0.0650
 1276SOL     OW 5467   1.991   5.769   3.756  0.5892  0.4227  0.5293
 1276SOL    HW1 5468   1.945   5.751   3.675  0.7217  1.1256  0.2896
 1276SOL    HW2 5469   2.067   5.711   3.754  0.5035  0.3206  0.2230
 1277SOL     OW 5470   5.537   3.321   1.105  0.0666  0.0352  0.2960
 1277SOL    HW1 5471   5.622   3.332   1.061 -0.0011  0.0292  0.1625
 1277SOL    HW2 5472   5.529   3.227   1.119 -0.4305 -0.0972 -0.7318
 1278SOL     OW 5473   0.016   6.331   2.852 -0.2015 -0.2548 -0.2150
 1278SOL    HW1 5474   0.019   6.316   2.757 -1.2736 -0.8106 -0.1715
 1278SOL    HW2 5475  -0.077   6.340   2.872  0.0634  0.7059  0.6646
 1279SOL     OW 5476   2.757   5.113   1.720 -0.3713  0.0495 -0.0388
 1279SOL    HW1 5477   2.744   5.153   1.634  2.0513 -0.2070 -0.5745
 1279SOL    HW2 5478   2.741   5.020   1.706 -0.7913  0.1102  0.0068
 1280SOL     OW 5479   1.041   3.250   1.508  0.3561  0.0125 -0.0939
 1280SOL    HW1 5480   1.104   3.182   1.484 -0.1240 -0.7538  0.7602
 1280SOL    HW2 5481   0.971   3.241   1.443  0.0991 -0.5941  0.2598
 1281SOL     OW 5482   4.749   5.227   0.473 -0.2996 -0.2824  0.2266
 1281SOL    HW1 5483   4.838   5.194   0.485 -0.2175  0.0326  0.5146
 1281SOL    HW2 5484   4.696   5.178   0.535  0.0910  1.2021  1.8107
 1282SOL     OW 5485   0.940   4.157   0.846  0.1564 -0.4038 -0.0673
 1282SOL    HW1 5486   1.020   4.182   0.893  0.0817 -1.0189  0.3953
 1282SOL    HW2 5487   0.882   4.122   0.914 -0.2444 -0.6015 -0.5056
 1283SOL     OW 5488   0.378   4.452   1.357  0.3857  0.3355 -0.2574
 1283SOL    HW1 5489   0.423   4.514   1.299  0.5040  0.3273 -0.1757
 1283SOL    HW2 5490   0.390   4.488   1.445  1.9702 -0.6930 -0.0087
 1284SOL     OW 5491   4.065   3.107   0.462  0.7146  0.3391 -0.0777
 1284SOL    HW1 5492   4.040   3.015   0.450 -1.7747  1.1025 -1.7700
 1284SOL    HW2 5493   4.076   3.117   0.556  0.0124 -1.4637  0.2470
 1285SOL     OW 5494   5.668   5.581   3.879 -0.1044 -0.1057  0.1422
 1285SOL    HW1 5495   5.677   5.491   3.909  0.0904 -0.4195 -0.8056
 1285SOL    HW2 5496   5.756   5.618   3.888 -0.0137 -0.2426 -0.1435
 1286SOL     OW 5497   4.221   5.751   2.826  0.4032 -0.3803 -0.2810
 1286SOL    HW1 5498   4.212   5.843   2.802  0.8581 -0.1668  0.3213
 1286SOL    HW2 5499   4.187   5.703   2.751  0.3614  0.2776 -0.6937
 1287SOL     OW 5500   5.362   1.137   0.120 -0.5762 -0.6987 -0.3821
 1287SOL    HW1 5501   5.360   1.219   0.071 -2.8218 -1.3334 -1.4727
 1287SOL    HW2 5502   5.311   1.155   0.199 -0.7983 -0.9319 -0.4689
 1288SOL     OW 5503   1.685   5.512   1.449 -0.4329 -0.5001 -0.5165
 1288SOL    HW1 5504   1.749   5.444   1.467 -1.1193 -0.7953  0.9430
 1288SOL    HW2 5505   1.726   5.593   1.480 -1.1810 -0.8531  1.4847
 1289SOL     OW 5506   2.409   2.893   4.544  0.4238 -0.3861  0.4891
 1289SOL    HW1 5507   2.430   2.984   4.566 -0.4033 -0.8310  3.4530
 1289SOL    HW2 5508   2.472   2.841   4.593 -2.3205 -1.4826  3.1944
 1290SOL     OW 5509   6.056   3.507   3.160  0.0001  0.2325  0.3494
 1290SOL    HW1 5510   6.081   3.577   3.220 -1.4262 -0.0879  1.3583
 1290SOL    HW2 5511   5.992   3.456   3.208 -2.2152  0.7335 -1.8779
 1291SOL     OW 5512   5.252   4.668   2.574 -0.7013  0.3093  0.2235
 1291SOL    HW1 5513   5.192   4.617   2.520 -1.6716  0.6583  0.9645
 1291SOL    HW2 5514   5.220   4.758   2.569  0.6982  0.8046 -0.6582
 1292SOL     OW 5515   5.754   6.549   0.153 -0.1808 -0.1838 -0.3132
 1292SOL    HW1 5516   5.840   6.540   0.196 -0.8785 -2.0630  0.8319
 1292SOL    HW2 5517   5.691   6.533   0.224 -1.5054  1.5082 -1.0599
 1293SOL     OW 5518   4.308   2.994   4.119 -0.1188 -0.3957  0.4985
 1293SOL    HW1 5519   4.320   2.996   4.024  0.0694 -1.3569  0.4906
 1293SOL    HW2 5520   4.362   2.920   4.148 -1.0688 -0.8211  1.2152
 1294SOL     OW 5521   0.466   5.206   4.649  0.4813 -0.4993  0.3989
 1294SOL    HW1 5522   0.552   5.194   4.608  0.2826 -0.6150  0.0075
 1294SOL    HW2 5523   0.452   5.301   4.647  0.0600 -0.5704 -0.6764
 1295SOL     OW 5524   3.287   6.253   0.321  0.4115 -0.7004  0.7695
 1295SOL    HW1 5525   3.241   6.319   0.268 -2.2136  0.2945  3.9311
 1295SOL    HW2 5526   3.356   6.220   0.263 -1.4505  1.0227 -2.7913
 1296SOL     OW 5527   3.727   2.171   1.411  0.0288  0.3664 -0.1669
 1296SOL    HW1 5528   3.656   2.219   1.453  1.2105  3.0349 -0.9827
 1296SOL    HW2 5529   3.775   2.237   1.362  0.7345 -1.9826 -2.9550
 1297SOL     OW 5530   0.281   2.023   1.583 -0.4744  0.0169 -0.0644
 1297SOL    HW1 5531   0.337   1.945   1.579 -0.1000  0.2348  0.8231
 1297SOL    HW2 5532   0.215   2.002   1.649  0.8222  1.2030  1.6803
 1298SOL     OW 5533   5.437   3.601   2.198 -0.1972 -0.5363  0.2678
 1298SOL    HW1 5534   5.344   3.600   2.178 -0.0624 -1.3089 -0.3460
 1298SOL    HW2 5535   5.457   3.513   2.230 -0.1249  0.2603  2.6392
 1299SOL     OW 5536   6.351   2.755   1.120 -0.1759 -0.4747 -0.4357
 1299SOL    HW1 5537   6.336   2.827   1.059  1.2712 -1.4374 -2.0101
 1299SOL    HW2 5538   6.446   2.745   1.123 -0.1271 -0.0570  2.5595
 1300SOL     OW 5539   1.033   5.881   1.301  0.1168 -0.2781 -0.3629
 1300SOL    HW1 5540   1.057   5.940   1.373 -1.5976  0.5573 -0.4129
 1300SOL    HW2 5541   0.938   5.893   1.291  0.2577 -0.5858 -2.5634
 1301SOL     OW 5542   5.882   4.608   0.922  0.4680  0.0576  0.4347
 1301SOL    HW1 5543   5.919   4.664   0.855  0.2155  0.1481  0.3682
 1301SOL    HW2 5544   5.908   4.519   0.896  0.5833  0.1148  0.3557
 1302SOL     OW 5545   6.358   4.161   4.012 -0.2149 -0.4304 -0.1008
 1302SOL    HW1 5546   6.274   4.118   3.992 -0.3790  0.2487 -0.9419
 1302SOL    HW2 5547   6.333   4.235   4.067  0.0168 -1.0900  0.9355
 1303SOL     OW 5548   0.013   1.495   3.259 -0.2722 -0.0982  0.3994
 1303SOL    HW1 5549  -0.080   1.478   3.248  0.2455 -3.2482 -0.1656
 1303SOL    HW2 5550   0.042   1.430   3.324  2.0902 -1.7706 -2.0780
 1304SOL     OW 5551   5.254   4.011   2.179 -0.6653 -0.0565 -0.1993
 1304SOL    HW1 5552   5.188   3.946   2.158  1.4924 -2.4452 -0.0979
 1304SOL    HW2 5553   5.325   3.994   2.117  0.5807  1.2536  0.7974
 1305SOL     OW 5554   6.049   4.848   3.459  0.1739 -0.8753  0.1683
 1305SOL    HW1 5555   5.987   4.817   3.393  1.8262 -2.5639 -0.6790
 1305SOL    HW2 5556   6.128   4.870   3.409  0.7479 -0.1292  1.3604
 1306SOL     OW 5557   4.951   2.463   3.726 -0.6826 -0.0992 -0.0905
 1306SOL    HW1 5558   4.947   2.559   3.719 -0.7936 -0.0467  0.6029
 1306SOL    HW2 5559   4.863   2.434   3.705 -0.7678 -0.0151  0.1457
 1307SOL     OW 5560   1.840   6.108   0.207  0.1831 -0.5472  0.0293
 1307SOL    HW1 5561   1.750   6.133   0.225 -0.7263 -1.7403 -2.4595
 1307SOL    HW2 5562   1.857   6.137   0.118  1.5340 -2.1891 -0.3170
 1308SOL     OW 5563   5.655   2.230   2.051  0.0671  0.2498  0.2255
 1308SOL    HW1 5564   5.681   2.187   1.969  0.1635 -1.0390  0.9060
 1308SOL    HW2 5565   5.716   2.303   2.061 -0.1464  0.6190 -1.0008
 1309SOL     OW 5566   1.720   4.636   0.185  0.2604  0.4884  0.0575
 1309SOL    HW1 5567   1.694   4.602   0.099  4.2428 -0.6637 -0.8585
 1309SOL    HW2 5568   1.675   4.579   0.247 -2.6309  1.2754 -1.1275
 1310SOL     OW 5569   0.765   6.400   1.776 -0.2356  0.1763 -0.1638
 1310SOL    HW1 5570   0.858   6.394   1.753  0.3549  0.5343  1.9012
 1310SOL    HW2 5571   0.747   6.318   1.824 -0.1225  1.3412  2.0255
 1311SOL     OW 5572   5.329   3.974   0.697 -0.2509  0.4297 -0.3015
 1311SOL    HW1 5573   5.269   3.919   0.748  0.2918 -1.3323 -1.4843
 1311SOL    HW2 5574   5.396   4.001   0.760 -0.2046 -0.7707  0.1881
 1312SOL     OW 5575   3.844   5.659   3.346  0.1437  0.1994  0.4055
 1312SOL    HW1 5576   3.921   5.635   3.295 -1.6960 -4.0894 -0.8046
 1312SOL    HW2 5577   3.839   5.592   3.414 -2.9591 -0.2148 -0.1158
 1313SOL     OW 5578   5.945   1.372   0.631  0.1616  0.1135  0.4865
 1313SOL    HW1 5579   6.010   1.435   0.662 -0.1193  1.0135 -0.7086
 1313SOL    HW2 5580   5.874   1.425   0.594 -0.0801 -0.8782 -0.5573
 1314SOL     OW 5581   6.571   5.170   3.052  0.6404 -0.7332  0.1348
 1314SOL    HW1 5582   6.611   5.180   3.138  1.1578 -0.3192 -0.1518
 1314SOL    HW2 5583   6.517   5.091   3.060 -0.1673 -0.1171  1.1626
 1315SOL     OW 5584   4.973   4.382   3.472 -0.0656 -0.0640 -0.2711
 1315SOL    HW1 5585   4.916   4.433   3.530  0.0836 -0.0503 -0.1361
 1315SOL    HW2 5586   5.060   4.387   3.512  0.4225  1.4087 -1.4012
 1316SOL     OW 5587   1.123   5.630   4.383  0.0477 -0.7967  0.0609
 1316SOL    HW1 5588   1.108   5.549   4.335 -0.7724 -0.0835 -0.9134
 1316SOL    HW2 5589   1.105   5.607   4.474  0.9585 -1.9886 -0.0257
 1317SOL     OW 5590   4.000   6.024   0.921  0.1394  0.0374  0.1697
 1317SOL    HW1 5591   4.004   5.947   0.979  0.3863 -0.3698 -0.3817
 1317SOL    HW2 5592   3.906   6.039   0.909 -0.0297 -2.0307 -2.0936
 1318SOL     OW 5593   1.025   5.226   4.024 -1.0958  0.1344 -0.3030
 1318SOL    HW1 5594   1.036   5.136   4.054  1.3922  0.2683 -0.5377
 1318SOL    HW2 5595   1.043   5.222   3.930  0.4360  1.0076 -0.0949
 1319SOL     OW 5596   6.315   6.022   2.811  0.3065  0.3652 -0.3387
 1319SOL    HW1 5597   6.359   6.026   2.896  2.8025 -1.2589 -1.4435
 1319SOL    HW2 5598   6.359   6.088   2.758 -0.5675  0.6887 -0.6855
 1320SOL     OW 5599   2.296   0.628   0.738 -0.0567  0.2132  0.1221
 1320SOL    HW1 5600   2.325   0.718   0.753  0.3764  0.0960 -0.0329
 1320SOL    HW2 5601   2.329   0.605   0.652  0.0321 -0.1800  0.2595
 1321SOL     OW 5602   6.042   5.668   1.451  0.3265  0.5399 -0.1894
 1321SOL    HW1 5603   6.016   5.582   1.417 -0.3574  1.1347 -1.2281
 1321SOL    HW2 5604   6.137   5.670   1.441  0.5554 -0.7207  1.3846
 1322SOL     OW 5605   1.423   6.449   2.034 -0.3540  0.2780  0.2279
 1322SOL    HW1 5606   1.479   6.405   1.970  0.3423  3.0809 -1.2266
 1322SOL    HW2 5607   1.461   6.425   2.119 -0.3830 -2.2914 -0.3956
 1323SOL     OW 5608   6.462   4.103   3.729 -0.0393  0.0015 -0.6523
 1323SOL    HW1 5609   6.451   4.186   3.684 -2.8336 -0.2147 -0.5348
 1323SOL    HW2 5610   6.436   4.120   3.820 -1.7575 -1.2036 -0.8802
 1324SOL     OW 5611   1.062   4.957   3.993 -0.3022  0.2017 -0.1629
 1324SOL    HW1 5612   1.145   4.976   3.950 -0.3156  0.3814 -0.1093
 1324SOL    HW2 5613   1.084   4.896   4.063 -0.4418 -0.9978 -1.1309
 1325SOL     OW 5614   5.770   6.512   3.637 -0.3053  0.2507 -0.2867
 1325SOL    HW1 5615   5.835   6.457   3.681 -0.1894  0.5217 -0.1131
 1325SOL    HW2 5616   5.780   6.598   3.679  0.4530  0.7752 -1.4790
 1326SOL     OW 5617   0.934   2.835   3.621 -0.2262 -0.0387  0.0312
 1326SOL    HW1 5618   0.990   2.762   3.594  0.6132 -0.0786  1.7731
 1326SOL    HW2 5619   0.870   2.796   3.679 -0.7985  0.3581 -0.3228
 1327SOL     OW 5620   5.260   1.595   2.100 -0.4096  0.1607  0.4277
 1327SOL    HW1 5621   5.200   1.528   2.067  0.6069 -0.1562 -0.8700
 1327SOL    HW2 5622   5.204   1.667   2.125 -1.3179  0.3631 -1.9007
 1328SOL     OW 5623   6.104   4.045   4.031  0.0657 -0.0431  0.4553
 1328SOL    HW1 5624   6.110   3.954   4.061 -2.8690  0.5133  3.1612
 1328SOL    HW2 5625   6.023   4.048   3.980  0.3496  0.9804  0.0515
 1329SOL     OW 5626   6.123   4.386   2.200 -0.0813  0.3502 -0.2346
 1329SOL    HW1 5627   6.173   4.330   2.141  1.2158  0.7723  0.4356
 1329SOL    HW2 5628   6.032   4.364   2.181  0.3607 -1.1578 -0.7772
 1330SOL     OW 5629   4.265   3.795   4.411 -0.5278 -0.1390 -0.1610
 1330SOL    HW1 5630   4.220   3.725   4.458  0.8781 -1.1655 -0.2843
 1330SOL    HW2 5631   4.313   3.842   4.479 -2.3031  1.4434  0.0892
 1331SOL     OW 5632   5.216   3.063   4.359  0.1419  0.6962  0.3639
 1331SOL    HW1 5633   5.284   3.001   4.386  0.3972  0.8567  0.0912
 1331SOL    HW2 5634   5.146   3.007   4.325  0.3653  0.5571  0.1327
 1332SOL     OW 5635   6.380   3.472   0.012  0.7585  0.3543 -0.2588
 1332SOL    HW1 5636   6.468   3.471   0.050  1.0323 -1.8791 -0.8403
 1332SOL    HW2 5637   6.393   3.448  -0.079 -0.4631 -0.0888 -0.3303
 1333SOL     OW 5638   2.259   5.942   1.614 -0.4808 -0.2368 -0.2830
 1333SOL    HW1 5639   2.224   5.853   1.611  0.3618 -0.5649 -0.8390
 1333SOL    HW2 5640   2.277   5.964   1.522 -0.0537  0.2436 -0.0920
 1334SOL     OW 5641   3.367   4.043   2.470  0.1512  0.0645  0.0060
 1334SOL    HW1 5642   3.277   4.048   2.503  1.0106  1.1302  2.4082
 1334SOL    HW2 5643   3.420   4.020   2.547  1.8690 -1.5655 -1.5572
 1335SOL     OW 5644   3.160   6.251   3.068  0.7809 -0.2799 -0.1594
 1335SOL    HW1 5645   3.235   6.310   3.065  0.7326 -0.0993  1.2422
 1335SOL    HW2 5646   3.197   6.168   3.097  0.6089 -0.5113 -0.5979
 1336SOL     OW 5647   0.184   1.164   2.433 -0.0730 -0.8218 -0.1938
 1336SOL    HW1 5648   0.149   1.188   2.519  0.9769 -1.2982  0.3751
 1336SOL    HW2 5649   0.169   1.242   2.379 -0.8079 -0.5443  0.3831
 1337SOL     OW 5650   3.834   5.545   3.828  0.7290  0.2553 -0.0645
 1337SOL    HW1 5651   3.907   5.570   3.884 -1.6369  1.8814  2.5921
 1337SOL    HW2 5652   3.770   5.615   3.841 -1.7323 -1.6056 -1.4015
 1338SOL     OW 5653   3.245   4.370   4.525 -0.0366 -0.2425 -0.7224
 1338SOL    HW1 5654   3.240   4.285   4.569  1.2555 -0.3603 -0.7582
 1338SOL    HW2 5655   3.250   4.349   4.432  1.5501 -0.2233 -0.6736
 1339SOL     OW 5656   0.111   4.578   2.704 -0.1833  0.0111  1.3356
 1339SOL    HW1 5657   0.143   4.641   2.768  0.1329 -0.4833  1.6772
 1339SOL    HW2 5658   0.173   4.505   2.710  0.3298  0.3033 -0.1232
 1340SOL     OW 5659   5.489   3.018   1.144  0.2087  0.3011  0.2858
 1340SOL    HW1 5660   5.441   2.939   1.170  1.0513  0.0733  1.2181
 1340SOL    HW2 5661   5.562   2.985   1.092  1.0504  0.3570  1.3801
 1341SOL     OW 5662   0.685   4.111   4.487  0.0207 -0.0618  0.0784
 1341SOL    HW1 5663   0.666   4.169   4.414  1.7551  0.6131  0.1015
 1341SOL    HW2 5664   0.605   4.111   4.540 -0.1603  2.0606 -0.1084
 1342SOL     OW 5665   1.909   2.662   4.291 -0.3079  0.3497 -0.4892
 1342SOL    HW1 5666   1.817   2.681   4.311 -0.2678 -0.9443  1.1130
 1342SOL    HW2 5667   1.910   2.568   4.271  0.9479 -0.1390  1.6282
 1343SOL     OW 5668   1.087   5.919   2.416 -0.5063 -0.1811  0.0126
 1343SOL    HW1 5669   1.172   5.917   2.459 -0.1782  2.4009 -0.3442
 1343SOL    HW2 5670   1.087   5.842   2.360  2.4790  0.7746 -1.5267
 1344SOL     OW 5671   4.668   6.487   1.865  0.0103 -0.0558 -0.3925
 1344SOL    HW1 5672   4.606   6.442   1.807  0.4770 -1.0559 -0.1324
 1344SOL    HW2 5673   4.754   6.456   1.836  0.2485 -0.6260  0.8682
 1345SOL     OW 5674   0.964   0.207   3.482  0.1154  0.2883 -0.0603
 1345SOL    HW1 5675   0.893   0.271   3.480  0.2361  0.4653 -2.6084
 1345SOL    HW2 5676   0.923   0.126   3.451  0.3805 -0.4301  1.3807
 1346SOL     OW 5677   0.274   1.798   0.817  0.4350 -0.0503  0.1509
 1346SOL    HW1 5678   0.345   1.734   0.815  1.2995  0.4330  4.8919
 1346SOL    HW2 5679   0.195   1.745   0.823  1.0186 -0.7962  2.2651
 1347SOL     OW 5680   0.350   2.050   2.207  0.1967 -0.6139 -0.2046
 1347SOL    HW1 5681   0.395   2.133   2.196 -0.0887 -0.1696  1.6624
 1347SOL    HW2 5682   0.286   2.048   2.137  0.4293  0.5839 -0.4712
 1348SOL     OW 5683   1.653   6.005   3.216  0.1092  0.1269  0.4950
 1348SOL    HW1 5684   1.629   6.098   3.215  1.5596  0.5315 -0.8858
 1348SOL    HW2 5685   1.748   6.005   3.228 -0.1680 -1.3364  3.8032
 1349SOL     OW 5686   6.178   2.869   0.257  0.1348  0.0860 -0.6710
 1349SOL    HW1 5687   6.194   2.775   0.245  2.2539  0.2195  0.5526
 1349SOL    HW2 5688   6.229   2.911   0.188  0.7919  0.3765 -0.0217
 1350SOL     OW 5689   1.600   4.799   1.602  0.2002 -0.6649 -0.6051
 1350SOL    HW1 5690   1.641   4.877   1.638 -1.7526  0.3538 -0.4364
 1350SOL    HW2 5691   1.620   4.730   1.664 -2.4843  0.8794  2.2536
 1351SOL     OW 5692   4.389   3.632   1.053 -0.1158  0.3098  0.1230
 1351SOL    HW1 5693   4.323   3.568   1.030  0.4178 -1.4972  3.1550
 1351SOL    HW2 5694   4.472   3.584   1.051  0.6884  1.6387 -0.2183
 1352SOL     OW 5695   1.784   2.963   3.683 -0.2669  0.3819  0.2653
 1352SOL    HW1 5696   1.709   2.963   3.743  0.5214  1.6025  1.3093
 1352SOL    HW2 5697   1.852   2.913   3.730 -0.8643 -2.0779 -1.3289
 1353SOL     OW 5698   5.564   2.377   4.126  0.0504  0.2732  0.2662
 1353SOL    HW1 5699   5.580   2.285   4.148 -0.5213 -0.0458 -0.5906
 1353SOL    HW2 5700   5.470   2.388   4.140  0.0312  0.5885 -0.1026
 1354SOL     OW 5701   5.238   4.555   1.365 -0.2612  0.0606  0.1321
 1354SOL    HW1 5702   5.173   4.501   1.321  0.1874 -2.1526  1.9872
 1354SOL    HW2 5703   5.191   4.595   1.439 -0.1196  0.6305 -0.0767
 1355SOL     OW 5704   0.325   2.399   0.519  0.5796  0.3587 -0.4187
 1355SOL    HW1 5705   0.352   2.489   0.497  1.8791 -0.3072 -1.7590
 1355SOL    HW2 5706   0.395   2.366   0.575  0.4746 -0.0611 -0.5352
 1356SOL     OW 5707   4.079   0.844   4.499  0.3917  0.3202  0.4055
 1356SOL    HW1 5708   4.059   0.924   4.452 -0.5369  0.2363  0.6305
 1356SOL    HW2 5709   4.116   0.785   4.433 -0.3810  0.3932 -0.0993
 1357SOL     OW 5710   3.560   3.620   3.003 -0.4739  0.2035  0.5912
 1357SOL    HW1 5711   3.555   3.713   2.983 -0.6795  0.0502 -0.1224
 1357SOL    HW2 5712   3.488   3.605   3.064  0.1672  0.6881  1.4877
 1358SOL     OW 5713   6.248   0.857   4.655 -0.2497 -0.2657  0.5042
 1358SOL    HW1 5714   6.161   0.858   4.694 -0.2519 -2.4373  0.6788
 1358SOL    HW2 5715   6.232   0.855   4.560 -0.2488  4.1657  0.1973
 1359SOL     OW 5716   2.958   5.221   1.280  0.0190 -0.3091 -0.2847
 1359SOL    HW1 5717   2.994   5.183   1.199  0.7227 -0.3753  0.0554
 1359SOL    HW2 5718   2.992   5.166   1.350 -0.2608 -0.0050  0.0956
 1360SOL     OW 5719   1.211   4.627   3.970 -0.0325  0.1188 -0.2884
 1360SOL    HW1 5720   1.203   4.609   3.877 -0.5292  2.1649 -0.7061
 1360SOL    HW2 5721   1.275   4.698   3.975  0.8157 -0.7011  1.0451
 1361SOL     OW 5722   1.198   1.799   3.566  0.3013  0.5208 -0.2060
 1361SOL    HW1 5723   1.170   1.797   3.475  2.4064 -0.6917 -0.9037
 1361SOL    HW2 5724   1.268   1.734   3.571 -0.2181  0.0638  2.4552
 1362SOL     OW 5725   3.701   4.130   3.651  0.1721  0.0979 -1.0193
 1362SOL    HW1 5726   3.773   4.099   3.597  0.0611 -1.5540 -0.2785
 1362SOL    HW2 5727   3.667   4.051   3.693  0.1197  1.2791  1.3047
 1363SOL     OW 5728   3.694   2.907   3.167  0.4274 -0.7168 -0.4609
 1363SOL    HW1 5729   3.642   2.840   3.211  0.0846  0.4185  0.9113
 1363SOL    HW2 5730   3.743   2.858   3.100 -1.4157 -2.0025 -0.9570
 1364SOL     OW 5731   4.782   0.628   4.455 -0.1156  0.6085 -0.1241
 1364SOL    HW1 5732   4.781   0.602   4.547  2.7598  4.2031  1.1498
 1364SOL    HW2 5733   4.829   0.558   4.410 -1.1056 -0.9502  1.1699
 1365SOL     OW 5734   0.574   0.929   1.141 -0.4702  0.1513 -0.2272
 1365SOL    HW1 5735   0.492   0.914   1.188  0.2453 -0.4899  0.8778
 1365SOL    HW2 5736   0.571   0.868   1.066 -0.4516 -0.8401  0.5503
 1366SOL     OW 5737   6.496   6.582   4.549  0.8355  0.0265 -0.2593
 1366SOL    HW1 5738   6.430   6.611   4.612  2.5079  2.4428  0.5165
 1366SOL    HW2 5739   6.517   6.660   4.498  1.4616 -1.2381 -2.0754
 1367SOL     OW 5740   0.788   4.376   0.394 -0.4267  0.2923  0.5517
 1367SOL    HW1 5741   0.756   4.325   0.320  2.7117 -0.6705 -0.2962
 1367SOL    HW2 5742   0.828   4.311   0.453 -0.2811  1.3545  1.6747
 1368SOL     OW 5743   5.903   3.628   3.924  1.1164  0.0449  0.5968
 1368SOL    HW1 5744   5.902   3.659   3.833  2.3413 -1.3050  0.0828
 1368SOL    HW2 5745   5.960   3.691   3.970  1.7123 -0.1080  0.0815
 1369SOL     OW 5746   6.051   5.617   3.243 -0.2367 -0.2794  0.4483
 1369SOL    HW1 5747   5.982   5.556   3.219 -0.1059 -1.4481  2.8482
 1369SOL    HW2 5748   6.005   5.697   3.269 -0.4323  0.4717 -1.9205
 1370SOL     OW 5749   3.723   3.613   4.457  0.1058 -0.3102 -0.5068
 1370SOL    HW1 5750   3.775   3.532   4.458  1.3437  0.4379 -1.1259
 1370SOL    HW2 5751   3.670   3.608   4.536  1.5959 -0.8547  0.5182
 1371SOL     OW 5752   2.849   5.021   3.462 -0.4263 -0.3139  0.1877
 1371SOL    HW1 5753   2.853   5.054   3.552  3.5006  0.2091 -0.0183
 1371SOL    HW2 5754   2.865   4.927   3.470 -1.0449 -0.4338  0.0694
 1372SOL     OW 5755   0.183   1.169   1.560  0.2698 -0.2169 -0.0708
 1372SOL    HW1 5756   0.178   1.135   1.471  0.4232  1.2171 -0.6568
 1372SOL    HW2 5757   0.103   1.220   1.571  0.4241 -0.0849  0.4880
 1373SOL     OW 5758   3.940   1.672   3.407 -0.2370 -0.3418 -0.1862
 1373SOL    HW1 5759   3.924   1.682   3.501 -2.1881  0.7121 -0.5937
 1373SOL    HW2 5760   3.953   1.578   3.395  2.8179 -0.2868  1.4790
 1374SOL     OW 5761   0.704   4.689   4.650  0.1496  0.0659 -0.5400
 1374SOL    HW1 5762   0.618   4.652   4.629  0.4003  0.0811 -1.6302
 1374SOL    HW2 5763   0.694   4.723   4.739 -0.4411 -1.5598  0.0626
 1375SOL     OW 5764   0.076   1.009   4.153 -0.6809 -0.0740 -0.4888
 1375SOL    HW1 5765   0.091   1.075   4.086 -0.9499 -0.3497 -0.8276
 1375SOL    HW2 5766   0.006   0.954   4.118  1.5855 -2.4328 -1.6731
 1376SOL     OW 5767   2.638   5.163   2.335  0.1151  0.5113  0.1824
 1376SOL    HW1 5768   2.677   5.135   2.417  0.5365 -1.3918 -0.6261
 1376SOL    HW2 5769   2.589   5.088   2.304 -0.1831  1.2413 -1.2259
 1377SOL     OW 5770   5.932   1.541   3.805 -0.0755  0.3134  0.2952
 1377SOL    HW1 5771   6.005   1.603   3.809  1.9964 -1.7834 -1.7177
 1377SOL    HW2 5772   5.941   1.488   3.884  0.0434  0.6160  0.4852
 1378SOL     OW 5773   0.338   4.074   0.719 -0.1801 -0.1113 -0.1767
 1378SOL    HW1 5774   0.344   4.031   0.804  1.1506 -0.7543 -0.5600
 1378SOL    HW2 5775   0.370   4.163   0.735  0.1694 -0.2621 -0.0088
 1379SOL     OW 5776   3.455   1.351   3.350  0.2109  0.0012  0.4492
 1379SOL    HW1 5777   3.456   1.364   3.255 -0.4174 -1.3100  0.2464
 1379SOL    HW2 5778   3.538   1.388   3.380 -0.3010  1.9284 -0.3806
 1380SOL     OW 5779   1.206   2.439   2.812 -0.1456  0.6026 -0.1917
 1380SOL    HW1 5780   1.290   2.479   2.791  0.5994 -0.4237  0.7303
 1380SOL    HW2 5781   1.142   2.488   2.761  1.1472  0.6165 -1.8473
 1381SOL     OW 5782   4.651   2.332   2.718 -0.1327 -0.0387 -0.6211
 1381SOL    HW1 5783   4.712   2.261   2.699 -0.4629 -0.7685  0.9309
 1381SOL    HW2 5784   4.595   2.337   2.640 -0.8236 -2.2259 -0.3163
 1382SOL     OW 5785   5.260   6.375   0.701 -0.6405 -0.1022  0.8028
 1382SOL    HW1 5786   5.232   6.370   0.793 -3.2051  1.1090  0.1676
 1382SOL    HW2 5787   5.263   6.284   0.672 -3.5970 -0.4124  1.1290
 1383SOL     OW 5788   0.075   4.516   3.524  0.0489 -0.1748  0.2216
 1383SOL    HW1 5789   0.057   4.422   3.524 -1.2000  0.0140 -1.4590
 1383SOL    HW2 5790  -0.009   4.557   3.543  0.5532  0.6361  0.8093
 1384SOL     OW 5791   2.820   5.325   4.483  0.1555 -0.0643  0.3326
 1384SOL    HW1 5792   2.880   5.342   4.555  1.0949  1.3708 -0.7136
 1384SOL    HW2 5793   2.847   5.240   4.448  0.2494 -0.3698  1.1369
 1385SOL     OW 5794   2.512   3.803   3.637 -0.2472 -0.4185  0.1027
 1385SOL    HW1 5795   2.564   3.861   3.581 -1.0136 -0.6200 -0.8391
 1385SOL    HW2 5796   2.504   3.722   3.587  0.7621 -1.3489  1.3792
[truncated: 980,513 more chars]
