# Supplementary material for: Adding the AMBER 14SB Force Field to the Stochastic Titration CpHMD Method
Source: J Chem Theory Comput. 2025 Jun 16;21(13):6292–304. doi: 10.1021/acs.jctc.5c00415 (PMC12818765; doi:10.1021/acs.jctc.5c00415)
Supplement: Supplementary file 1 [file ct5c00415_si_001.zip › code_availability/CpHMD-runs/HEWL/pH_8/final-HEWL.gro]

Protein in water
20005
    1LY3      N    1   5.171   2.404   3.086 -0.0611  0.4414 -0.1554
    1LY3     H1    2   5.201   2.351   3.005  2.0703  0.0124  0.8577
    1LY3     H2    3   5.165   2.504   3.076 -0.1470  1.2134  5.0320
    1LY3     H3    4   5.243   2.388   3.155  1.4493  2.2841 -1.2041
    1LY3     CA    5   5.037   2.354   3.131 -0.7483  0.2289  0.1370
    1LY3     HA    6   4.968   2.349   3.047  2.4369 -2.2192 -2.5786
    1LY3     CB    7   5.041   2.212   3.179 -0.0424  0.4401 -0.3061
    1LY3    HB1    8   5.119   2.205   3.254 -2.0267  0.4376  1.8683
    1LY3    HB2    9   5.057   2.141   3.098 -1.8890 -0.8988  0.4383
    1LY3     CG   10   4.909   2.167   3.248 -0.3226 -0.2776  0.3565
    1LY3    HG1   11   4.828   2.190   3.179  0.0364  1.8104  0.5671
    1LY3    HG2   12   4.884   2.230   3.333 -1.9309 -0.0488 -0.2513
    1LY3     CD   13   4.921   2.021   3.302 -0.2315  0.3512  0.5318
    1LY3    HD1   14   5.000   2.021   3.377 -0.9632 -2.0319  1.3865
    1LY3    HD2   15   4.949   1.954   3.221  1.4972  1.3495  0.2544
    1LY3     CE   16   4.797   1.968   3.368 -0.3888  0.0382 -0.3531
    1LY3    HE1   17   4.785   2.019   3.463 -1.3306 -2.2639  0.8494
    1LY3    HE2   18   4.819   1.863   3.389  0.3619  0.6071  1.9858
    1LY3     NZ   19   4.674   1.990   3.288 -0.1944 -0.2328  0.3455
    1LY3    HZ1   20   4.682   1.913   3.224 -0.1181  0.6376 -0.7140
    1LY3    HZ2   21   4.588   1.978   3.340 -0.1204 -2.8205 -0.0120
    1LY3    HZ3   22   4.677   2.075   3.233  0.8399  0.3527  1.2615
    1LY3      C   23   4.987   2.439   3.249 -0.0672 -0.2967  0.0102
    1LY3      O   24   5.052   2.456   3.350  0.0307  0.2457  0.2069
    2VAL      N   25   4.866   2.486   3.231  0.2647 -0.1656 -0.3843
    2VAL      H   26   4.826   2.473   3.139  2.1605  0.5695 -1.3481
    2VAL     CA   27   4.781   2.544   3.332 -0.3116  0.7190  0.0814
    2VAL     HA   28   4.836   2.608   3.401  0.8801  1.7635 -1.7581
    2VAL     CB   29   4.689   2.633   3.260  0.6479  0.1137 -0.0669
    2VAL     HB   30   4.649   2.577   3.176  2.2560  1.0737 -1.5387
    2VAL    CG1   31   4.573   2.692   3.352 -0.2853 -0.7062  1.1742
    2VAL   HG11   32   4.505   2.612   3.381  0.2415 -1.8863 -0.7049
    2VAL   HG12   33   4.617   2.731   3.444 -1.2300 -0.8071  1.6789
    2VAL   HG13   34   4.514   2.774   3.310 -0.3389 -0.6493  1.3610
    2VAL    CG2   35   4.767   2.747   3.211  0.3147  0.3468  0.2463
    2VAL   HG21   36   4.836   2.782   3.288 -0.6354  0.6406  0.9865
    2VAL   HG22   37   4.819   2.711   3.122  0.2033  1.3463 -0.2517
    2VAL   HG23   38   4.696   2.826   3.185 -4.1052 -2.2422  3.2318
    2VAL      C   39   4.704   2.435   3.401 -0.2087 -0.0724  0.1412
    2VAL      O   40   4.648   2.350   3.329 -0.2450  0.1303  0.3945
    3PHE      N   41   4.698   2.447   3.532  0.2782 -0.5183 -0.1032
    3PHE      H   42   4.749   2.521   3.577 -1.3817  0.8508 -0.3618
    3PHE     CA   43   4.639   2.345   3.619 -0.1362 -0.2186 -0.6971
    3PHE     HA   44   4.617   2.252   3.567 -1.3588 -0.9324  0.9803
    3PHE     CB   45   4.739   2.315   3.733  0.3267  0.1183  0.1410
    3PHE    HB1   46   4.687   2.267   3.816 -1.8173  2.5889  0.3613
    3PHE    HB2   47   4.789   2.405   3.770  0.4469  0.2575 -0.3563
    3PHE     CG   48   4.846   2.222   3.685 -0.1529 -0.7063  0.0322
    3PHE    CD1   49   4.962   2.272   3.625  0.0617  0.0028  0.5968
    3PHE    HD1   50   4.965   2.377   3.600 -1.7123 -0.6292 -2.8616
    3PHE    CE1   51   5.070   2.186   3.603 -0.2488  0.4001 -0.3406
    3PHE    HE1   52   5.161   2.218   3.554  1.5057 -3.0243  0.3830
    3PHE     CZ   53   5.056   2.053   3.642 -0.0587 -0.4445  0.9090
    3PHE     HZ   54   5.144   1.991   3.629 -0.4209 -0.9588  0.8768
    3PHE    CE2   55   4.933   1.997   3.692  0.1841 -0.5545  0.0060
    3PHE    HE2   56   4.932   1.893   3.723 -2.2810 -0.5621  0.1004
    3PHE    CD2   57   4.829   2.083   3.712  0.1162 -0.0486 -0.7858
    3PHE    HD2   58   4.740   2.043   3.758  1.4290 -1.8484  0.3861
    3PHE      C   59   4.505   2.375   3.677 -0.3975 -0.4877  0.3232
    3PHE      O   60   4.483   2.496   3.688 -0.0471  0.9315 -0.1190
    4GLY      N   61   4.431   2.267   3.706  0.2753 -0.2502  0.2004
    4GLY      H   62   4.451   2.177   3.666  3.2022  0.4119 -0.0855
    4GLY     CA   63   4.317   2.291   3.802  0.2471  1.1795 -0.0982
    4GLY    HA1   64   4.234   2.232   3.764 -0.3845  2.2383 -0.3967
    4GLY    HA2   65   4.301   2.399   3.808  3.2336  1.7013  0.3166
    4GLY      C   66   4.348   2.247   3.946 -0.4702 -0.3811 -0.0640
    4GLY      O   67   4.457   2.194   3.972  0.5023 -0.4189 -0.3233
    5ARG      N   68   4.255   2.275   4.036  0.2297 -0.3735 -0.3658
    5ARG      H   69   4.173   2.326   4.007 -0.1998 -0.8995 -0.0850
    5ARG     CA   70   4.279   2.259   4.186  0.6057  0.3027  0.0853
    5ARG     HA   71   4.362   2.320   4.221  0.0010  0.2341  1.6976
    5ARG     CB   72   4.153   2.311   4.259  0.2182  0.0404  0.9567
    5ARG    HB1   73   4.152   2.266   4.358  1.6896  0.8265  1.3535
    5ARG    HB2   74   4.053   2.290   4.222 -0.1199 -0.4824  2.1271
    5ARG     CG   75   4.153   2.459   4.282 -1.0913 -0.1128 -0.4995
    5ARG    HG1   76   4.172   2.513   4.190  0.3682  1.4116  0.6266
    5ARG    HG2   77   4.240   2.480   4.344 -2.0196 -1.3269  1.3009
    5ARG     CD   78   4.031   2.514   4.352  0.2789 -0.1004  0.3058
    5ARG    HD1   79   4.056   2.620   4.358  1.7457 -0.4444  0.8396
    5ARG    HD2   80   4.019   2.477   4.454  0.9478  0.8123  0.7306
    5ARG     NE   81   3.907   2.507   4.273 -0.5744 -0.4471  0.1193
    5ARG     HE   82   3.905   2.563   4.189 -0.8724  2.2121  1.7992
    5ARG     CZ   83   3.794   2.453   4.314 -0.8679 -0.2338 -0.2300
    5ARG    NH1   84   3.775   2.385   4.424 -0.1498 -0.6120 -0.0417
    5ARG   HH11   85   3.849   2.380   4.492 -0.1011  0.2353 -0.0194
    5ARG   HH12   86   3.694   2.331   4.447  0.6246 -0.9221  2.1787
    5ARG    NH2   87   3.681   2.461   4.253 -0.4434 -0.5974  0.3799
    5ARG   HH21   88   3.672   2.527   4.177  0.8156  1.1504  1.6556
    5ARG   HH22   89   3.599   2.410   4.282 -1.1551  0.6223  0.5652
    5ARG      C   90   4.317   2.113   4.223  0.3224  0.1540  1.0699
    5ARG      O   91   4.426   2.087   4.272  0.2023  0.4177 -0.3125
    6CY0      N   92   4.222   2.021   4.197  0.2531  0.1573 -0.5339
    6CY0      H   93   4.134   2.044   4.152  0.5585  0.3702 -1.0187
    6CY0     CA   94   4.242   1.881   4.235 -0.4756  0.6907 -0.6142
    6CY0     HA   95   4.278   1.860   4.336  0.7783 -0.7480 -1.3321
    6CY0     CB   96   4.110   1.808   4.223  0.5158 -0.4079  0.4929
    6CY0    HB1   97   4.127   1.701   4.234 -0.4328 -0.4190  2.1578
    6CY0    HB2   98   4.059   1.840   4.133 -0.1413  1.8906  1.6035
    6CY0     SG   99   3.998   1.869   4.351 -0.1737  0.3878 -0.0819
    6CY0    HG1  100   4.035   1.818   4.470 -0.2142 -0.9004 -0.5994
    6CY0    HG2  101   4.011   2.001   4.347  1.4043  0.3283  1.4973
    6CY0    HG3  102   3.874   1.839   4.312 -0.8232  1.6387  0.9564
    6CY0      C  103   4.344   1.815   4.132  0.0621 -0.1180  0.3364
    6CY0      O  104   4.423   1.729   4.168 -0.2074  0.0443  0.6669
    7GL4      N  105   4.341   1.857   4.003  0.6634  0.9391 -0.0516
    7GL4      H  106   4.277   1.928   3.969 -0.1685 -0.1874 -0.8726
    7GL4     CA  107   4.448   1.827   3.907  0.7348 -0.0917 -0.6920
    7GL4     HA  108   4.450   1.719   3.891 -0.6111 -0.3646  0.7293
    7GL4     CB  109   4.427   1.896   3.775  0.3725 -0.7515  0.5213
    7GL4    HB1  110   4.443   2.004   3.785 -0.1824 -0.4648 -1.3926
    7GL4    HB2  111   4.327   1.868   3.742  1.1458 -3.1681  0.0698
    7GL4     CG  112   4.518   1.837   3.670  1.5793  0.1005  0.1315
    7GL4    HG1  113   4.496   1.730   3.662  0.7900  0.2013  0.8433
    7GL4    HG2  114   4.623   1.849   3.696  2.7020 -2.4036 -2.6308
    7GL4     CD  115   4.493   1.914   3.547 -0.0041  0.0615 -0.2834
    7GL4    OE1  116   4.484   1.846   3.444 -0.7194  0.1294 -0.9870
    7GL4   HE11  117   4.563   1.818   3.398 -0.9307  1.5491 -2.3069
    7GL4   HE12  118   4.393   1.816   3.432 -0.4230 -0.4380 -1.9616
    7GL4    OE2  119   4.496   2.041   3.533 -0.0132 -0.1756 -0.1030
    7GL4   HE21  120   4.584   2.072   3.513  0.0169  1.0629  1.7443
    7GL4   HE22  121   4.414   2.088   3.551  0.7834  1.0667  0.3815
    7GL4      C  122   4.590   1.846   3.960 -0.2613  0.1122 -0.1337
    7GL4      O  123   4.675   1.760   3.945 -0.1987 -0.0436 -0.2339
    8LEU      N  124   4.612   1.957   4.034 -0.2525 -0.1283  0.0951
    8LEU      H  125   4.536   2.021   4.051  0.3297  0.4570  0.5383
    8LEU     CA  126   4.736   1.994   4.099  0.3898 -0.7746 -0.9792
    8LEU     HA  127   4.817   1.965   4.032  1.9335 -1.2683  1.0043
    8LEU     CB  128   4.740   2.142   4.127 -0.3014 -0.2561 -0.9543
    8LEU    HB1  129   4.664   2.159   4.203 -1.8294  0.7789 -2.6108
    8LEU    HB2  130   4.720   2.211   4.044  1.2479  0.0747 -1.0863
    8LEU     CG  131   4.876   2.194   4.183 -0.4848 -0.3213  0.0801
    8LEU     HG  132   4.912   2.138   4.269 -0.5637 -0.0321  0.2994
    8LEU    CD1  133   4.981   2.187   4.069  0.3661 -1.2492 -0.0817
    8LEU   HD11  134   5.075   2.233   4.100 -0.5867  1.0270 -0.3810
    8LEU   HD12  135   5.009   2.086   4.039  0.6575 -0.7853 -1.4209
    8LEU   HD13  136   4.932   2.236   3.984 -0.2573 -1.1347  0.3356
    8LEU    CD2  137   4.860   2.338   4.236  0.2967 -0.4925  0.3107
    8LEU   HD21  138   4.950   2.367   4.292 -0.8561  0.6404  1.6481
    8LEU   HD22  139   4.838   2.413   4.160 -1.4369 -0.5129  0.7511
    8LEU   HD23  140   4.782   2.325   4.310 -0.1895  2.1761  0.3609
    8LEU      C  141   4.773   1.905   4.217  0.0301 -0.5661 -0.1901
    8LEU      O  142   4.882   1.853   4.222  0.0572 -0.0077 -1.2240
    9ALA      N  143   4.672   1.873   4.297  0.0476  0.2003  0.3702
    9ALA      H  144   4.582   1.915   4.276  1.0715  2.7474  0.6942
    9ALA     CA  145   4.686   1.763   4.400  0.4578 -0.4406  0.5326
    9ALA     HA  146   4.768   1.797   4.464  0.7275 -0.1188  0.0247
    9ALA     CB  147   4.567   1.775   4.496  0.3894  0.2064  0.3337
    9ALA    HB1  148   4.579   1.712   4.584  0.6419 -1.1394 -0.6318
    9ALA    HB2  149   4.564   1.879   4.527  1.3161  0.5366 -0.6203
    9ALA    HB3  150   4.469   1.746   4.457  0.3189  0.3297  0.4159
    9ALA      C  151   4.705   1.625   4.343 -0.4216 -0.5512 -0.5998
    9ALA      O  152   4.771   1.551   4.416  0.9341 -0.5737  0.0965
   10ALA      N  153   4.663   1.590   4.225  0.2028 -0.1034  0.4394
   10ALA      H  154   4.609   1.658   4.174  2.3516  0.6590 -0.9250
   10ALA     CA  155   4.691   1.465   4.153 -0.1519  0.4290  0.5267
   10ALA     HA  156   4.677   1.382   4.223 -0.9889 -0.8088 -1.0298
   10ALA     CB  157   4.594   1.451   4.033 -0.3880 -0.7271  0.3172
   10ALA    HB1  158   4.608   1.350   3.995 -1.5183  0.0386 -2.4222
   10ALA    HB2  159   4.489   1.455   4.062 -0.5779 -1.5913 -0.2109
   10ALA    HB3  160   4.627   1.528   3.964 -1.1953  1.1368  1.9143
   10ALA      C  161   4.842   1.464   4.106  0.1118  0.0344 -0.6731
   10ALA      O  162   4.912   1.370   4.140  0.3923  0.0302  0.7965
   11ALA      N  163   4.880   1.564   4.034 -0.7804  0.0659  0.1115
   11ALA      H  164   4.817   1.642   4.023 -1.4894 -0.5240 -0.0235
   11ALA     CA  165   5.016   1.582   3.988  0.0334  0.2082 -0.4709
   11ALA     HA  166   5.043   1.494   3.929  0.0056 -0.3142  0.2780
   11ALA     CB  167   5.016   1.695   3.891 -0.0368 -0.1295 -0.1924
   11ALA    HB1  168   5.011   1.793   3.937  1.7379  0.7140 -1.6681
   11ALA    HB2  169   5.105   1.700   3.829  0.5444 -1.2561  0.5140
   11ALA    HB3  170   4.926   1.688   3.830  0.3156 -2.4841 -0.5351
   11ALA      C  171   5.114   1.599   4.100 -0.6715  1.0387  0.7680
   11ALA      O  172   5.215   1.528   4.094  0.4913  0.0911 -0.6549
   12MET      N  173   5.092   1.680   4.202  0.2270  0.0050 -0.1730
   12MET      H  174   5.011   1.739   4.194 -0.6533 -1.1404  0.1811
   12MET     CA  175   5.182   1.685   4.319 -0.6612 -0.5994 -0.2302
   12MET     HA  176   5.283   1.707   4.285 -0.7455 -0.3081 -0.3001
   12MET     CB  177   5.138   1.802   4.402 -0.5953 -0.4261 -0.3783
   12MET    HB1  178   5.198   1.815   4.492 -1.9816  0.1619  0.4837
   12MET    HB2  179   5.033   1.802   4.430 -0.6791 -1.0824 -0.6872
   12MET     CG  180   5.160   1.941   4.333  0.4359 -0.5328 -0.1469
   12MET    HG1  181   5.102   2.018   4.383  0.7793 -0.8338  0.7519
   12MET    HG2  182   5.116   1.935   4.234  1.9109 -0.5972 -0.8317
   12MET     SD  183   5.336   1.993   4.320  0.1886  0.0404 -0.0269
   12MET     CE  184   5.310   2.151   4.235 -0.2024 -0.8640  0.3317
   12MET    HE1  185   5.402   2.209   4.236 -1.6938  1.7146  3.3495
   12MET    HE2  186   5.277   2.135   4.132  0.7388 -1.5319  0.1149
   12MET    HE3  187   5.235   2.212   4.284  0.8829  0.5796  0.2660
   12MET      C  188   5.202   1.552   4.394  0.3845  0.0682 -0.4339
   12MET      O  189   5.314   1.523   4.434 -0.5941 -0.0017 -0.2846
   13LY3      N  190   5.098   1.471   4.402  0.2557 -0.1793  0.2093
   13LY3      H  191   5.004   1.502   4.382  0.3824 -1.2092 -2.3126
   13LY3     CA  192   5.109   1.340   4.464  0.1069 -0.7012  0.4293
   13LY3     HA  193   5.171   1.357   4.552  0.1555  1.6030  0.0024
   13LY3     CB  194   4.976   1.293   4.522  0.8294  0.0570  0.0408
   13LY3    HB1  195   4.897   1.288   4.446 -0.6267 -3.4514  1.5759
   13LY3    HB2  196   4.949   1.371   4.593  0.1342  0.6402 -0.8386
   13LY3     CG  197   4.983   1.155   4.591  0.0113  0.4436  0.0676
   13LY3    HG1  198   5.037   1.176   4.683 -1.3430  0.7893  0.8087
   13LY3    HG2  199   5.035   1.086   4.524  0.8715  1.9533 -0.8830
   13LY3     CD  200   4.843   1.091   4.619  0.4550  0.1765 -0.0807
   13LY3    HD1  201   4.854   1.001   4.679  0.6943  1.7003  2.2923
   13LY3    HD2  202   4.797   1.068   4.522 -3.3227 -1.2202  1.8295
   13LY3     CE  203   4.737   1.171   4.697  0.3374  0.0234  0.7884
   13LY3    HE1  204   4.636   1.142   4.669  0.4293  0.6862 -0.2869
   13LY3    HE2  205   4.745   1.274   4.660  0.1014 -0.5096 -0.8159
   13LY3     NZ  206   4.758   1.174   4.845 -0.1325  0.2840  0.5956
   13LY3    HZ1  207   4.759   1.077   4.873 -0.3232 -0.1321 -0.7678
   13LY3    HZ2  208   4.845   1.219   4.869 -0.6696  1.5842  0.1401
   13LY3    HZ3  209   4.685   1.231   4.886  1.1226  2.4136 -0.0178
   13LY3      C  210   5.182   1.245   4.371 -0.3487 -0.1043 -0.4261
   13LY3      O  211   5.279   1.176   4.416 -0.2200  0.3823  0.0166
   14ARG      N  212   5.155   1.245   4.237 -0.2483  0.5892 -0.5689
   14ARG      H  213   5.074   1.298   4.207  0.6515  1.7069 -1.0955
   14ARG     CA  214   5.222   1.168   4.137  0.2811  0.7558 -0.2827
   14ARG     HA  215   5.200   1.063   4.155 -1.7162  0.9659 -1.2259
   14ARG     CB  216   5.145   1.179   4.005  0.3845  0.0662  0.5686
   14ARG    HB1  217   5.154   1.283   3.973 -1.0315  1.1497  3.3873
   14ARG    HB2  218   5.039   1.161   4.020  0.4503  0.4601  1.5406
   14ARG     CG  219   5.196   1.082   3.895 -0.2786  0.4137 -0.4565
   14ARG    HG1  220   5.187   0.980   3.930  0.7735  1.1668  2.2538
   14ARG    HG2  221   5.303   1.102   3.883  0.3738 -2.3678  0.1860
   14ARG     CD  222   5.134   1.106   3.757 -0.0211 -0.0388 -0.0243
   14ARG    HD1  223   5.027   1.093   3.772 -0.2480 -0.0734 -1.5581
   14ARG    HD2  224   5.170   1.029   3.689  0.4183 -0.6089  0.8285
   14ARG     NE  225   5.156   1.241   3.700 -0.3665  0.6480 -1.0204
   14ARG     HE  226   5.222   1.251   3.625  0.9572 -1.0913 -0.1508
   14ARG     CZ  227   5.066   1.339   3.699 -0.2699 -0.4522 -0.1216
   14ARG    NH1  228   4.943   1.336   3.744 -0.2163  0.2605  0.1448
   14ARG   HH11  229   4.893   1.254   3.776 -1.0785  0.1283 -1.4329
   14ARG   HH12  230   4.886   1.410   3.706  2.7561  3.2661  1.0582
   14ARG    NH2  231   5.104   1.449   3.642  0.1913 -0.5401 -0.1786
   14ARG   HH21  232   5.194   1.466   3.599  1.7270  0.0958  2.9972
   14ARG   HH22  233   5.035   1.521   3.627 -0.5607 -0.8605  1.4591
   14ARG      C  234   5.367   1.195   4.129  0.0205  0.7964 -0.5005
   14ARG      O  235   5.449   1.110   4.115  0.1807  0.7777 -0.1986
   15HI0      N  236   5.400   1.322   4.132  0.0420  0.4125 -0.0282
   15HI0      H  237   5.327   1.390   4.149 -1.1160 -1.2544  2.0561
   15HI0     CA  238   5.542   1.364   4.132 -0.3793  0.3242 -0.0391
   15HI0     HA  239   5.598   1.281   4.088 -1.9381 -3.9044  4.8408
   15HI0     CB  240   5.554   1.494   4.043  0.2639  0.1039  0.2116
   15HI0    HB1  241   5.661   1.513   4.045  0.2900  0.1043  3.5166
   15HI0    HB2  242   5.511   1.581   4.092 -1.0416 -0.8883  0.8999
   15HI0     CG  243   5.505   1.482   3.897 -0.2166 -0.0030 -0.8778
   15HI0    ND1  244   5.562   1.415   3.790  0.0583  0.0332  0.1101
   15HI0    HD1  245   5.648   1.364   3.793  0.1551  0.1159 -0.7874
   15HI0    CE1  246   5.492   1.446   3.680  0.3639  0.3580  0.4606
   15HI0    HE1  247   5.501   1.409   3.579 -2.3662  0.9446 -0.0808
   15HI0    NE2  248   5.393   1.528   3.712 -0.4233  0.0706 -0.5859
   15HI0    HE2  249   5.325   1.560   3.645  0.1612 -3.4714 -3.1533
   15HI0    CD2  250   5.398   1.550   3.850 -0.5495  0.0395  0.2088
   15HI0    HD2  251   5.340   1.620   3.908  0.5542  2.1037 -1.0768
   15HI0      C  252   5.612   1.380   4.271  0.5607  0.4367  0.1271
   15HI0      O  253   5.736   1.385   4.285 -0.7846 -0.6352 -0.7350
   16GLY      N  254   5.535   1.353   4.379 -0.8812 -0.4429 -0.3049
   16GLY      H  255   5.436   1.338   4.368 -0.9805 -0.8148  0.9575
   16GLY     CA  256   5.595   1.309   4.506 -0.8110 -0.5976  0.7358
   16GLY    HA1  257   5.684   1.250   4.485 -0.3176  0.7976 -1.3780
   16GLY    HA2  258   5.520   1.245   4.554 -0.4544 -2.2076 -0.7516
   16GLY      C  259   5.618   1.420   4.607 -0.0261  0.0476  0.2474
   16GLY      O  260   5.699   1.407   4.692  0.0853  0.3262 -0.4635
   17LEU      N  261   5.554   1.537   4.601 -0.8741  0.0156  0.0011
   17LEU      H  262   5.493   1.553   4.521 -0.6751 -0.2913 -0.2137
   17LEU     CA  263   5.557   1.644   4.703 -0.2554 -0.3559  0.0331
   17LEU     HA  264   5.660   1.644   4.740 -0.0288 -0.2599 -0.5914
   17LEU     CB  265   5.551   1.777   4.634 -0.1169 -0.1645 -0.3139
   17LEU    HB1  266   5.451   1.792   4.591 -0.8868  2.0627  2.0303
   17LEU    HB2  267   5.624   1.777   4.553  1.7937 -0.1061  1.3478
   17LEU     CG  268   5.590   1.903   4.715 -0.4598  0.5287  1.2632
   17LEU     HG  269   5.520   1.914   4.798 -0.2103 -0.5009  1.6212
   17LEU    CD1  270   5.728   1.900   4.780  0.3850 -0.3714  0.5490
   17LEU   HD11  271   5.736   1.825   4.858  1.8229 -0.2135  0.5875
   17LEU   HD12  272   5.807   1.881   4.707  0.6832 -2.1744  1.3115
   17LEU   HD13  273   5.762   1.991   4.830  3.2775 -0.1732 -1.5130
   17LEU    CD2  274   5.583   2.016   4.613  0.1959 -0.2937  0.3358
   17LEU   HD21  275   5.485   2.017   4.566 -0.9134  0.3087  2.5468
   17LEU   HD22  276   5.602   2.116   4.652 -1.9423  0.2929 -0.0215
   17LEU   HD23  277   5.661   2.009   4.536  0.7335  2.0821  0.5822
   17LEU      C  278   5.454   1.628   4.812 -0.1398  0.0036 -0.3355
   17LEU      O  279   5.470   1.671   4.925 -0.2494 -0.1589  0.2950
   18AS4      N  280   5.348   1.560   4.777  0.4589  0.4430 -0.5964
   18AS4      H  281   5.331   1.539   4.680  1.1358 -2.2493 -0.2206
   18AS4     CA  282   5.231   1.556   4.869 -0.1226  0.4173  0.6232
   18AS4     HA  283   5.205   1.654   4.910 -0.4221  0.7562 -0.3359
   18AS4     CB  284   5.120   1.504   4.785  0.0884 -0.7649 -1.0723
   18AS4    HB1  285   5.145   1.405   4.746 -2.4192 -1.6948 -0.5104
   18AS4    HB2  286   5.098   1.581   4.713 -1.3481  2.6538  2.6564
   18AS4     CG  287   5.006   1.484   4.884  0.4806  0.2190 -0.4098
   18AS4    OD1  288   4.934   1.383   4.869  0.4409 -0.1761 -0.3857
   18AS4   HD11  289   4.982   1.311   4.827 -1.2495 -2.0119  0.6612
   18AS4   HD12  290   4.850   1.391   4.915  1.4430 -1.6089  1.8799
   18AS4    OD2  291   4.977   1.579   4.960  0.1719 -0.0958 -0.1236
   18AS4   HD21  292   4.924   1.639   4.907  0.3233  0.3577  0.2282
   18AS4   HD22  293   4.968   1.558   5.054 -1.2409 -0.8999 -0.4072
   18AS4      C  294   5.272   1.468   4.985 -0.0013 -0.7527 -0.6029
   18AS4      O  295   5.337   1.366   4.970 -0.0273  0.1975  0.0988
   19ASN      N  296   5.249   1.522   5.105  0.0165  0.2522  0.9965
   19ASN      H  297   5.213   1.616   5.103 -0.1053  0.2770  2.9964
   19ASN     CA  298   5.296   1.466   5.231 -0.0332  0.7923 -0.2279
   19ASN     HA  299   5.282   1.543   5.307 -1.9714 -0.2866  0.5591
   19ASN     CB  300   5.221   1.345   5.273 -0.2810  0.0786 -0.6000
   19ASN    HB1  301   5.240   1.322   5.378 -0.8907  1.4146 -0.1702
   19ASN    HB2  302   5.241   1.256   5.213 -0.2739  0.6815 -1.5144
   19ASN     CG  303   5.074   1.356   5.260  0.1384  0.0570  0.2919
   19ASN    OD1  304   5.009   1.279   5.186 -1.2728 -0.0533 -0.3311
   19ASN    ND2  305   5.005   1.430   5.339  0.1158 -0.3157 -0.0826
   19ASN   HD21  306   5.053   1.468   5.420 -0.2888 -0.2372  0.1221
   19ASN   HD22  307   4.906   1.413   5.344  0.2371 -1.0224  0.1305
   19ASN      C  308   5.453   1.444   5.241 -0.5657 -0.1830 -0.4135
   19ASN      O  309   5.491   1.368   5.327 -0.2289  0.1378  0.1742
   20TY1      N  310   5.542   1.485   5.137  0.4776  0.2892 -1.1457
   20TY1      H  311   5.515   1.549   5.064  1.0239  1.4164 -0.3771
   20TY1     CA  312   5.684   1.446   5.138  0.3449  0.4038  0.4009
   20TY1     HA  313   5.679   1.338   5.128 -1.8637  0.6445 -2.5057
   20TY1     CB  314   5.751   1.517   5.021 -0.1389  0.0564  0.7399
   20TY1    HB1  315   5.747   1.625   5.030 -0.6340  0.0670  0.4544
   20TY1    HB2  316   5.699   1.502   4.926  3.5342  0.9658 -1.6637
   20TY1     CG  317   5.897   1.477   4.993  0.8103  0.7170  0.2598
   20TY1    CD1  318   5.995   1.569   5.023  0.2546  0.1061  0.0937
   20TY1    HD1  319   5.970   1.664   5.070  0.4404 -0.6366  1.7717
   20TY1    CE1  320   6.127   1.539   4.991 -0.2943 -0.0377  0.3873
   20TY1    HE1  321   6.206   1.606   5.021  1.3157 -2.5723  2.3148
   20TY1     CZ  322   6.161   1.416   4.933 -0.8846  0.4115  0.2854
   20TY1     OH  323   6.291   1.380   4.919 -0.8183 -0.4418 -0.2013
   20TY1    HH1  324   6.302   1.285   4.917  1.8083 -0.3514  2.2642
   20TY1    HH2  325   6.340   1.450   4.876 -1.3613 -0.6651 -1.2039
   20TY1    CE2  326   6.058   1.321   4.904 -0.0533 -0.4609 -0.8498
   20TY1    HE2  327   6.091   1.229   4.861  2.0838 -1.3029  2.2315
   20TY1    CD2  328   5.925   1.354   4.927 -0.9278  0.3358 -0.0658
   20TY1    HD2  329   5.847   1.286   4.896 -1.3141 -0.7513  2.9562
   20TY1      C  330   5.754   1.489   5.268 -0.3833 -0.2636  0.0752
   20TY1      O  331   5.735   1.602   5.321 -0.5801  0.0467  0.1525
   21ARG      N  332   5.824   1.395   5.338 -0.2497 -0.2601 -1.0372
   21ARG      H  333   5.838   1.306   5.292 -1.2097 -0.1726 -1.5273
   21ARG     CA  334   5.884   1.419   5.473  1.1731 -0.5188  0.6242
   21ARG     HA  335   5.907   1.320   5.513  0.6286  0.0213  2.3252
   21ARG     CB  336   6.014   1.499   5.461  0.2461 -0.2460  0.3112
   21ARG    HB1  337   6.062   1.517   5.557  0.6202 -0.8997  0.2492
   21ARG    HB2  338   5.994   1.598   5.418 -0.7293 -0.5083  0.1368
   21ARG     CG  339   6.124   1.432   5.370 -0.4501 -0.0803 -0.2177
   21ARG    HG1  340   6.090   1.423   5.267  1.3827  0.6358 -0.9327
   21ARG    HG2  341   6.134   1.327   5.395  1.2606  0.1878  0.3139
   21ARG     CD  342   6.256   1.500   5.383  0.4414 -0.6867 -0.6528
   21ARG    HD1  343   6.288   1.490   5.487 -1.1251 -0.1602 -0.0834
   21ARG    HD2  344   6.249   1.609   5.380 -0.5237 -0.7157 -0.1546
   21ARG     NE  345   6.353   1.449   5.283  0.2844  0.0934  0.3115
   21ARG     HE  346   6.334   1.482   5.190 -1.0462  0.9400  0.8563
   21ARG     CZ  347   6.467   1.389   5.308  0.6410 -0.4715 -1.0173
   21ARG    NH1  348   6.510   1.364   5.427 -0.2833  0.0259  0.6712
   21ARG   HH11  349   6.451   1.378   5.508 -2.0928 -1.3256 -0.3308
   21ARG   HH12  350   6.597   1.314   5.436 -0.3428 -0.0251  0.9718
   21ARG    NH2  351   6.542   1.339   5.218  0.0564  0.2082  0.4313
   21ARG   HH21  352   6.514   1.346   5.122 -0.3862  0.8387  0.5966
   21ARG   HH22  353   6.621   1.282   5.243  0.4260  0.3564 -0.3656
   21ARG      C  354   5.780   1.479   5.576  0.4199  0.7030 -0.2618
   21ARG      O  355   5.820   1.561   5.655  0.6330 -0.0852  0.5323
   22GLY      N  356   5.654   1.429   5.576  0.3101  0.5531  0.4696
   22GLY      H  357   5.623   1.367   5.502 -1.0670  0.4253  1.1035
   22GLY     CA  358   5.546   1.477   5.656  0.5706  0.6148  0.1020
   22GLY    HA1  359   5.595   1.482   5.753  1.8335  1.0903 -0.5393
   22GLY    HA2  360   5.464   1.408   5.634  1.8460 -0.8515 -0.1964
   22GLY      C  361   5.489   1.611   5.621  0.3495  1.0942  0.1618
   22GLY      O  362   5.398   1.662   5.693  0.3608  0.2616  0.2047
   23TY0      N  363   5.537   1.679   5.519 -0.4730  0.3505 -0.3299
   23TY0      H  364   5.619   1.642   5.475 -1.1088 -0.8025 -0.5609
   23TY0     CA  365   5.511   1.825   5.501 -0.6551  0.2901  0.0385
   23TY0     HA  366   5.478   1.873   5.593 -0.1322  0.2044  0.2699
   23TY0     CB  367   5.640   1.894   5.459  0.7028 -0.3373 -0.2913
   23TY0    HB1  368   5.680   1.853   5.366  1.6312 -0.9434  0.3543
   23TY0    HB2  369   5.717   1.868   5.532  0.2542  0.1624  0.3749
   23TY0     CG  370   5.626   2.047   5.441 -0.0060  0.3665 -0.5755
   23TY0    CD1  371   5.649   2.106   5.313  0.0595  0.1412 -0.5076
   23TY0    HD1  372   5.661   2.043   5.226  1.1254 -0.2133 -0.1280
   23TY0    CE1  373   5.676   2.243   5.312 -0.6743  0.0792 -0.2389
   23TY0    HE1  374   5.703   2.299   5.223  2.9170  0.5159  0.9459
   23TY0     CZ  375   5.660   2.323   5.422  0.1353  0.1883  0.4774
   23TY0     OH  376   5.667   2.455   5.406  0.0556 -0.0694 -0.7367
   23TY0    HH1  377   5.663   2.493   5.495  2.5583 -1.3364  0.0087
   23TY0    HH2  378   5.690   2.480   5.317  1.7999 -1.2164 -0.6478
   23TY0    CE2  379   5.630   2.266   5.549 -0.5045  0.0595  0.1209
   23TY0    HE2  380   5.612   2.319   5.641  1.7222 -1.7548  1.7346
   23TY0    CD2  381   5.608   2.128   5.554 -0.8459  0.0382 -0.2974
   23TY0    HD2  382   5.602   2.088   5.654  0.2889  0.2087 -0.1454
   23TY0      C  383   5.391   1.846   5.407  0.1431  0.4760  0.8317
   23TY0      O  384   5.390   1.800   5.294  0.0608  0.7530  0.3067
   24SER      N  385   5.295   1.923   5.448  0.1615  0.0825  0.3865
   24SER      H  386   5.302   1.967   5.539 -2.1521 -2.1920  1.7672
   24SER     CA  387   5.164   1.936   5.381  0.6244 -0.0814  0.6278
   24SER     HA  388   5.125   1.835   5.376  0.3500 -0.0724  2.1512
   24SER     CB  389   5.072   2.029   5.461 -0.2949 -0.2925  0.2336
   24SER    HB1  390   5.120   2.120   5.498 -1.5989 -0.4334  2.4976
   24SER    HB2  391   5.043   1.982   5.555 -2.0335 -3.0606 -1.5453
   24SER     OG  392   4.950   2.053   5.391 -0.1799 -0.3428 -0.1488
   24SER     HG  393   4.880   2.044   5.455  1.0226 -0.1610  1.2475
   24SER      C  394   5.171   1.997   5.232  1.2586 -0.2002 -0.5798
   24SER      O  395   5.235   2.106   5.208 -0.3815  0.7226 -0.0564
   25LEU      N  396   5.092   1.943   5.134  0.3584 -0.0062  0.0434
   25LEU      H  397   5.033   1.865   5.161  0.9067 -0.6759 -0.6589
   25LEU     CA  398   5.076   2.021   5.006 -1.0731  0.2016  0.1674
   25LEU     HA  399   5.178   2.030   4.966 -2.0393  3.4143 -2.0423
   25LEU     CB  400   4.990   1.932   4.912  0.2205 -0.2049 -0.5182
   25LEU    HB1  401   4.896   1.918   4.965  0.5850  0.1265  0.2471
   25LEU    HB2  402   5.045   1.838   4.907  1.9620  0.5460  2.2697
   25LEU     CG  403   4.963   1.982   4.775  0.9159  0.7355  0.3526
   25LEU     HG  404   4.918   2.081   4.774 -2.0164 -0.4863 -1.2148
   25LEU    CD1  405   5.089   1.995   4.692 -0.1583 -0.0483  0.2982
   25LEU   HD11  406   5.146   2.083   4.721  0.3519 -0.3706  0.2915
   25LEU   HD12  407   5.163   1.915   4.697  0.2780  0.4080  1.6203
   25LEU   HD13  408   5.061   2.006   4.588 -2.5760 -1.0433  0.7808
   25LEU    CD2  409   4.869   1.878   4.713 -0.4652 -0.0695 -0.1619
   25LEU   HD21  410   4.850   1.913   4.611 -0.2578 -1.4708 -0.6975
   25LEU   HD22  411   4.914   1.780   4.729  1.3321  1.0138  1.9495
   25LEU   HD23  412   4.771   1.877   4.761 -0.2402 -0.8042  0.2852
   25LEU      C  413   5.019   2.163   5.021 -0.3987 -0.0005 -0.1804
   25LEU      O  414   5.037   2.249   4.938 -0.3385  0.3956  0.4414
   26GLY      N  415   4.951   2.192   5.133 -0.3715 -0.0939 -0.1672
   26GLY      H  416   4.946   2.119   5.203 -1.7613  0.8301  0.7148
   26GLY     CA  417   4.890   2.318   5.166  0.0961 -0.5224 -0.2281
   26GLY    HA1  418   4.867   2.313   5.272  3.7337  4.4723  1.2265
   26GLY    HA2  419   4.799   2.342   5.111  0.6603 -1.5346 -1.6783
   26GLY      C  420   4.983   2.437   5.161  0.0398 -0.1513  0.8034
   26GLY      O  421   4.939   2.539   5.106  0.1706  0.3740  0.2063
   27ASN      N  422   5.102   2.421   5.207 -0.7457 -0.0120  0.1242
   27ASN      H  423   5.124   2.334   5.253 -1.0207  0.9213  2.1303
   27ASN     CA  424   5.198   2.527   5.205 -0.5087  0.1802 -0.0814
   27ASN     HA  425   5.153   2.610   5.260 -0.4191  1.2134 -1.5245
   27ASN     CB  426   5.335   2.480   5.263 -0.7299  0.2366  0.2084
   27ASN    HB1  427   5.404   2.564   5.264 -0.2498 -0.0620  3.3154
   27ASN    HB2  428   5.374   2.402   5.198 -0.2417 -0.1965  1.0017
   27ASN     CG  429   5.332   2.419   5.404 -0.2982 -0.5124 -0.1823
   27ASN    OD1  430   5.357   2.492   5.500 -0.1569 -0.5259  0.1093
   27ASN    ND2  431   5.316   2.291   5.407  0.6416 -0.3393 -0.7296
   27ASN   HD21  432   5.303   2.236   5.323 -2.3834  0.4449 -0.8886
   27ASN   HD22  433   5.339   2.246   5.494  0.9074  1.4023  0.1500
   27ASN      C  434   5.226   2.577   5.061  1.0056 -0.2618 -0.0595
   27ASN      O  435   5.217   2.697   5.038 -0.5454 -0.3997  0.1419
   28TRP      N  436   5.256   2.487   4.971 -0.7285  0.6529 -0.1006
   28TRP      H  437   5.252   2.390   4.999  0.1380  0.4197 -0.7487
   28TRP     CA  438   5.282   2.517   4.829 -0.3777 -0.6964  0.0995
   28TRP     HA  439   5.350   2.602   4.824  1.0515 -1.7821  0.2583
   28TRP     CB  440   5.333   2.403   4.749 -0.3792 -0.2590 -0.4440
   28TRP    HB1  441   5.356   2.429   4.645  1.1597 -1.0419 -0.3273
   28TRP    HB2  442   5.253   2.331   4.734 -0.6509 -0.4840  1.7970
   28TRP     CG  443   5.447   2.336   4.809  0.2846  0.4277 -0.1270
   28TRP    CD1  444   5.444   2.219   4.875 -0.2497 -0.4924  0.3715
   28TRP    HD1  445   5.359   2.158   4.898 -0.5040 -0.2036  0.2163
   28TRP    NE1  446   5.573   2.191   4.929  0.8091 -0.0867  0.1617
   28TRP    HE1  447   5.589   2.105   4.978 -3.4512 -1.4841 -0.4384
   28TRP    CE2  448   5.667   2.282   4.883  0.3887 -0.4631  0.6159
   28TRP    CZ2  449   5.799   2.305   4.916 -0.0584  0.7656 -0.4458
   28TRP    HZ2  450   5.851   2.230   4.973  0.1959 -0.4729 -2.2409
   28TRP    CH2  451   5.869   2.415   4.862  0.8315  0.2036  0.0143
   28TRP    HH2  452   5.977   2.410   4.865  0.8642 -0.5732 -1.3789
   28TRP    CZ3  453   5.799   2.516   4.789  1.3721  0.0281 -0.8604
   28TRP    HZ3  454   5.850   2.594   4.734  2.1383  0.2735  0.1596
   28TRP    CE3  455   5.662   2.499   4.771 -0.0393  0.0144 -0.6648
   28TRP    HE3  456   5.608   2.576   4.718 -0.4482  1.1267  1.2734
   28TRP    CD2  457   5.592   2.384   4.811 -0.5612 -0.6885  0.0249
   28TRP      C  458   5.152   2.573   4.759 -0.4544 -0.0685  0.1000
   28TRP      O  459   5.153   2.665   4.681 -0.1395 -0.2591 -0.0810
   29VAL      N  460   5.035   2.520   4.789 -0.1916 -0.0738 -0.5923
   29VAL      H  461   5.027   2.444   4.855 -3.1807  1.8063  1.4622
   29VAL     CA  462   4.906   2.566   4.728  0.1185 -0.1311 -0.3745
   29VAL     HA  463   4.909   2.560   4.619 -2.0159 -2.8832 -0.4216
   29VAL     CB  464   4.781   2.480   4.764 -0.0655 -0.2962  0.5424
   29VAL     HB  465   4.765   2.460   4.870 -0.2743 -0.3726  0.4982
   29VAL    CG1  466   4.657   2.537   4.686  0.0847 -0.1185  1.0027
   29VAL   HG11  467   4.643   2.632   4.737 -0.7583 -0.1436  0.8359
   29VAL   HG12  468   4.675   2.550   4.579  1.9088  0.3318  1.3223
   29VAL   HG13  469   4.567   2.479   4.708 -0.0044 -0.6711 -0.6824
   29VAL    CG2  470   4.806   2.347   4.695  0.1595  0.1766 -0.2406
   29VAL   HG21  471   4.720   2.282   4.714 -0.4217  0.9190 -0.2809
   29VAL   HG22  472   4.816   2.370   4.589  3.0244 -0.3823 -0.1740
   29VAL   HG23  473   4.899   2.301   4.729  1.3625  1.6687 -1.4113
   29VAL      C  474   4.885   2.712   4.759  0.0351 -0.1842  0.1500
   29VAL      O  475   4.831   2.788   4.674 -0.7623 -0.2031  0.2354
   30CY1      N  476   4.918   2.755   4.880 -0.2902  0.3226 -0.4058
   30CY1      H  477   4.969   2.691   4.939  3.8002  2.3363 -1.3382
   30CY1     CA  478   4.906   2.895   4.933  0.6153  0.5632  0.4589
   30CY1     HA  479   4.801   2.923   4.932  0.3747 -0.0282 -2.6913
   30CY1     CB  480   4.942   2.910   5.076 -1.1605  0.1225 -0.4011
   30CY1    HB1  481   4.949   2.812   5.123  1.8968 -0.1417 -1.1628
   30CY1    HB2  482   4.864   2.976   5.116 -0.0234  0.1084  2.0324
   30CY1     SG  483   5.100   2.987   5.091  0.0629 -0.3801  0.0066
   30CY1    HG1  484   5.123   2.999   5.222 -0.2118 -1.0313  0.1152
   30CY1    HG2  485   5.187   2.902   5.035  2.7476  1.9591  0.3928
   30CY1    HG3  486   5.099   3.109   5.036  1.0435 -0.4054 -0.0897
   30CY1      C  487   4.982   2.987   4.841  0.7410 -0.5243  0.5423
   30CY1      O  488   4.946   3.107   4.837  0.0910  0.1188  0.0107
   31ALA      N  489   5.075   2.941   4.756 -0.1858 -0.8804  0.3425
   31ALA      H  490   5.087   2.841   4.768  0.4072 -0.7076  1.3242
   31ALA     CA  491   5.139   3.019   4.649  0.2194 -0.2619 -0.1444
   31ALA     HA  492   5.117   3.126   4.657  0.7133 -0.1939  0.3778
   31ALA     CB  493   5.297   3.011   4.665  0.2381  0.0223 -0.2117
   31ALA    HB1  494   5.329   2.909   4.638 -1.5946 -0.4264 -0.8201
   31ALA    HB2  495   5.337   3.086   4.596  0.2561  0.2220  0.0180
   31ALA    HB3  496   5.329   3.036   4.766  1.5274 -0.4226 -0.4845
   31ALA      C  497   5.089   2.975   4.511 -0.4528  0.6583  0.9816
   31ALA      O  498   5.066   3.061   4.429 -0.3598 -0.4507  0.5212
   32ALA      N  499   5.059   2.845   4.475  0.9455 -0.3112  0.1224
   32ALA      H  500   5.084   2.767   4.535 -1.7158 -0.7301  0.8476
   32ALA     CA  501   5.012   2.812   4.339  0.7637  1.1239 -0.3867
   32ALA     HA  502   5.084   2.848   4.265  0.6811  0.4687 -0.7929
   32ALA     CB  503   5.022   2.660   4.317  0.5574  0.0472  0.0090
   32ALA    HB1  504   4.942   2.604   4.366  0.0427 -1.3049 -2.2335
   32ALA    HB2  505   5.009   2.623   4.216 -1.2664 -1.0639  0.5947
   32ALA    HB3  506   5.114   2.626   4.365  1.1844 -0.4939 -1.5442
   32ALA      C  507   4.878   2.864   4.296  0.6415  0.9000  0.3436
   32ALA      O  508   4.864   2.913   4.189 -0.1730  0.0509  0.3219
   33LY3      N  509   4.786   2.885   4.394  0.6109  0.2020  0.5220
   33LY3      H  510   4.808   2.849   4.486  0.0307 -0.8888  0.2665
   33LY3     CA  511   4.653   2.944   4.367  0.8123  0.0790 -0.2555
   33LY3     HA  512   4.603   2.888   4.288  0.1344  0.8034 -0.3598
   33LY3     CB  513   4.561   2.931   4.491 -0.4102 -0.5414  0.2417
   33LY3    HB1  514   4.614   2.976   4.575  1.0933 -0.6948 -0.6090
   33LY3    HB2  515   4.545   2.825   4.511 -0.5616 -0.8118 -1.2103
   33LY3     CG  516   4.416   2.984   4.459 -0.4139  0.3896  0.1287
   33LY3    HG1  517   4.377   2.942   4.367 -2.9214 -0.9047  1.6807
   33LY3    HG2  518   4.425   3.091   4.442  1.5673  0.3032  0.3762
   33LY3     CD  519   4.310   2.962   4.571  0.1828  0.3902  0.1106
   33LY3    HD1  520   4.358   2.991   4.665 -1.2470 -0.5478  1.1850
   33LY3    HD2  521   4.293   2.855   4.581 -0.8094  0.1535 -3.0543
   33LY3     CE  522   4.180   3.035   4.557 -0.2815  0.2683  0.3583
   33LY3    HE1  523   4.155   3.050   4.453  0.0680  1.6188  0.4539
   33LY3    HE2  524   4.192   3.129   4.611  0.1213  0.9137 -0.8154
   33LY3     NZ  525   4.075   2.955   4.620 -0.3374 -0.2294  0.2668
   33LY3    HZ1  526   3.985   3.002   4.616 -0.0149  0.4332  0.6644
   33LY3    HZ2  527   4.073   2.861   4.583 -2.1423  0.3168 -1.1820
   33LY3    HZ3  528   4.087   2.951   4.720 -3.3738  1.2781  0.8452
   33LY3      C  529   4.657   3.091   4.323  0.6708 -0.1908 -0.5100
   33LY3      O  530   4.574   3.136   4.246  0.2215  0.4281  0.2332
   34PHE      N  531   4.759   3.165   4.368 -0.1913  0.6582  0.5239
   34PHE      H  532   4.832   3.113   4.414 -0.3865  0.1232  0.2386
   34PHE     CA  533   4.775   3.311   4.358 -0.1752  0.0342  1.1133
   34PHE     HA  534   4.681   3.341   4.313  0.7290  1.7828  0.3017
   34PHE     CB  535   4.751   3.382   4.491 -0.5724  0.2496  0.2238
   34PHE    HB1  536   4.735   3.484   4.457 -1.1276 -0.1848 -0.8731
   34PHE    HB2  537   4.843   3.384   4.548 -1.8323 -0.2300  2.3830
   34PHE     CG  538   4.645   3.337   4.587  0.0973 -0.0219 -0.1639
   34PHE    CD1  539   4.517   3.394   4.573 -0.0666 -0.9350  0.3573
   34PHE    HD1  540   4.498   3.454   4.486  0.9469  2.7006  2.3902
   34PHE    CE1  541   4.414   3.375   4.665 -0.7658  0.5849  0.2778
   34PHE    HE1  542   4.316   3.417   4.645 -0.1721  1.2998 -1.2400
   34PHE     CZ  543   4.445   3.287   4.772  0.0496 -0.2888  0.5290
   34PHE     HZ  544   4.367   3.255   4.839  1.0513  0.1082  1.9365
   34PHE    CE2  545   4.572   3.232   4.790  0.2585  0.9915 -0.5690
   34PHE    HE2  546   4.596   3.150   4.857 -0.0882 -0.4767 -2.1882
   34PHE    CD2  547   4.671   3.261   4.702  0.0547  0.4236  0.6253
   34PHE    HD2  548   4.771   3.222   4.712  0.8320  1.4516 -2.1367
   34PHE      C  549   4.885   3.366   4.269  0.0723 -0.6279  0.6966
   34PHE      O  550   4.861   3.429   4.168 -0.1653 -0.4471 -0.1425
   35GL4      N  551   5.012   3.332   4.305  0.3092 -0.0045 -0.0401
   35GL4      H  552   5.022   3.264   4.380  2.1033 -0.3583 -0.5688
   35GL4     CA  553   5.129   3.385   4.252 -0.0925 -0.4525 -0.2904
   35GL4     HA  554   5.128   3.493   4.241 -0.4556 -0.4706 -0.4466
   35GL4     CB  555   5.249   3.351   4.349  0.8216  0.4325  0.7749
   35GL4    HB1  556   5.338   3.402   4.313 -0.0286  0.1869 -1.8796
   35GL4    HB2  557   5.275   3.245   4.350  3.6988  0.9669 -1.5949
   35GL4     CG  558   5.218   3.389   4.493 -0.4925 -0.4601  0.3308
   35GL4    HG1  559   5.304   3.371   4.559 -1.0286 -0.7916  0.9579
   35GL4    HG2  560   5.143   3.323   4.538 -1.1644  0.0842  0.0226
   35GL4     CD  561   5.169   3.535   4.506  0.4651  0.0732 -0.1377
   35GL4    OE1  562   5.066   3.556   4.574  0.0173 -0.0254  0.2508
   35GL4   HE11  563   5.032   3.645   4.568 -0.4135 -0.1582  0.6974
   35GL4   HE12  564   5.033   3.473   4.610  0.3984  0.0220  0.7208
   35GL4    OE2  565   5.226   3.625   4.446  0.6379  0.4514  0.2842
   35GL4   HE21  566   5.244   3.691   4.513  0.1405  0.0700  0.7959
   35GL4   HE22  567   5.226   3.626   4.350 -0.0991 -1.5457  0.2201
   35GL4      C  568   5.152   3.353   4.106 -0.2113 -0.1954 -0.3889
   35GL4      O  569   5.226   3.422   4.046  0.3098 -0.3533 -0.0241
   36SER      N  570   5.101   3.237   4.060 -0.1274 -0.9502 -0.0423
   36SER      H  571   5.047   3.175   4.119  0.3342 -1.7877 -0.4804
   36SER     CA  572   5.117   3.188   3.924  0.4874 -0.3407 -0.6793
   36SER     HA  573   5.182   3.258   3.872  2.4386 -1.1256  0.6040
   36SER     CB  574   5.196   3.055   3.928  0.5866  0.4742 -0.1160
   36SER    HB1  575   5.296   3.076   3.964  0.8822 -0.4571 -0.3605
   36SER    HB2  576   5.197   3.018   3.825  1.2601 -3.1912  1.0590
   36SER     OG  577   5.135   2.953   4.014 -0.1721 -0.6079  0.2578
   36SER     HG  578   5.203   2.908   4.063  0.7633  0.4961  0.0288
   36SER      C  579   4.988   3.172   3.841  0.7597  0.1478  0.4505
   36SER      O  580   4.989   3.113   3.730  0.7633  0.2478  0.1959
   37ASN      N  581   4.874   3.207   3.893 -0.3111  0.2892 -0.3636
   37ASN      H  582   4.879   3.254   3.983  1.6179 -0.3374 -0.0985
   37ASN     CA  583   4.738   3.171   3.847  0.1608 -0.0285  0.1562
   37ASN     HA  584   4.680   3.170   3.939  2.0717 -1.3800  1.4282
   37ASN     CB  585   4.679   3.270   3.756  0.3820  0.5395  0.0122
   37ASN    HB1  586   4.572   3.248   3.762  0.8448 -2.0575 -0.1893
   37ASN    HB2  587   4.710   3.260   3.652  0.8633  2.4888 -0.0778
   37ASN     CG  588   4.694   3.417   3.795 -0.1681  0.4410  0.3677
   37ASN    OD1  589   4.647   3.457   3.903 -0.0599  0.0650 -0.1235
   37ASN    ND2  590   4.746   3.503   3.712  0.1651 -0.4753 -0.1820
   37ASN   HD21  591   4.779   3.466   3.624  0.9628  0.8478 -0.4487
   37ASN   HD22  592   4.784   3.580   3.764  0.3463 -1.6647  1.5660
   37ASN      C  593   4.726   3.024   3.802 -0.4289  0.0907  0.2191
   37ASN      O  594   4.688   3.002   3.686  0.4573  0.0533  0.6144
   38PHE      N  595   4.787   2.930   3.878 -0.0574  0.7477  0.2193
   38PHE      H  596   4.817   2.967   3.967 -0.3061  1.1559  0.1381
   38PHE     CA  597   4.813   2.785   3.842  0.0832 -0.0945 -0.2686
   38PHE     HA  598   4.872   2.743   3.924 -0.3695  1.4675  0.9129
   38PHE     CB  599   4.676   2.707   3.837 -0.2711 -0.5998 -0.1570
   38PHE    HB1  600   4.695   2.603   3.810 -0.7696 -1.3168  2.0511
   38PHE    HB2  601   4.616   2.764   3.767 -0.0847  0.7616  0.7514
   38PHE     CG  602   4.597   2.689   3.970  0.2235 -0.7452 -0.1360
   38PHE    CD1  603   4.652   2.623   4.081 -0.7923 -0.1541  0.6235
   38PHE    HD1  604   4.749   2.577   4.063 -1.1923 -0.1106 -2.0526
   38PHE    CE1  605   4.576   2.600   4.195 -0.3360 -0.2673 -0.1625
   38PHE    HE1  606   4.609   2.542   4.280  1.3050  1.2762  0.3143
   38PHE     CZ  607   4.445   2.656   4.208 -0.1353  1.1787 -1.0547
   38PHE     HZ  608   4.378   2.638   4.291 -0.4847  0.3436 -1.5018
   38PHE    CE2  609   4.389   2.724   4.097  0.1310 -0.0461 -0.5608
   38PHE    HE2  610   4.292   2.770   4.107 -0.0506 -0.0998 -1.9234
   38PHE    CD2  611   4.467   2.747   3.981  0.4971  0.4468 -0.2410
   38PHE    HD2  612   4.419   2.799   3.899 -0.3369 -0.7443 -0.5351
   38PHE      C  613   4.888   2.749   3.715 -0.2015  0.0186 -0.0158
   38PHE      O  614   4.866   2.640   3.661  0.3918 -0.0258 -0.5680
   39ASN      N  615   4.982   2.826   3.671  0.4467 -0.3956  0.7400
   39ASN      H  616   4.993   2.917   3.713  0.3952  0.6077 -1.2631
   39ASN     CA  617   5.046   2.812   3.539 -0.2538  0.2754  1.2654
   39ASN     HA  618   5.004   2.728   3.484  1.6949 -0.9677  1.5508
   39ASN     CB  619   5.021   2.948   3.470  0.2700  0.9826  0.1101
   39ASN    HB1  620   5.088   3.025   3.507 -1.2264  0.7688  3.6531
   39ASN    HB2  621   4.914   2.962   3.482 -0.1546 -1.2314 -0.5770
   39ASN     CG  622   5.044   2.940   3.314  0.2366  0.2342 -0.5687
   39ASN    OD1  623   5.124   2.862   3.263 -0.2995  0.1314 -0.5617
   39ASN    ND2  624   4.973   3.009   3.235  0.0184  0.0856 -0.6303
   39ASN   HD21  625   4.905   3.068   3.281  1.4911 -0.4010  2.3789
   39ASN   HD22  626   4.998   3.004   3.137  0.5334  0.3620 -0.5134
   39ASN      C  627   5.202   2.788   3.542 -0.2129 -0.4376  0.6753
   39ASN      O  628   5.270   2.848   3.624 -0.4780 -0.2820  0.5428
   40THR      N  629   5.256   2.687   3.469  0.3874 -0.6953  0.1911
   40THR      H  630   5.197   2.625   3.414 -0.3465 -0.5415  0.7828
   40THR     CA  631   5.402   2.658   3.464 -0.7535 -0.3280  0.6399
   40THR     HA  632   5.433   2.645   3.568 -0.0386  1.4279  0.6824
   40THR     CB  633   5.422   2.522   3.395  0.2646  0.1200  0.2852
   40THR     HB  634   5.531   2.513   3.393  0.1898 -1.2169 -1.9757
   40THR    CG2  635   5.363   2.406   3.464  0.1769  0.2280  0.4743
   40THR   HG21  636   5.376   2.320   3.399 -1.8031 -0.0023  0.3123
   40THR   HG22  637   5.411   2.395   3.561  0.0942 -0.1440  0.4754
   40THR   HG23  638   5.254   2.407   3.469 -0.0229 -1.1879 -2.0639
   40THR    OG1  639   5.371   2.533   3.260  0.0206 -0.1641  0.1911
   40THR    HG1  640   5.446   2.567   3.210  1.4123  1.4968  3.1388
   40THR      C  641   5.481   2.773   3.401 -0.2848 -0.1286  0.5623
   40THR      O  642   5.593   2.804   3.450  0.0501 -0.1719  0.3766
   41GLN      N  643   5.423   2.846   3.307 -0.5597  0.0028 -0.4174
   41GLN      H  644   5.330   2.831   3.271 -1.7589  3.7277  0.6561
   41GLN     CA  645   5.502   2.949   3.238  0.0445  0.5292  1.6784
   41GLN     HA  646   5.606   2.923   3.223  0.6176  3.0899  0.7420
   41GLN     CB  647   5.443   2.975   3.102  0.1853  0.1390  0.1934
   41GLN    HB1  648   5.501   3.051   3.051  0.9287 -1.3685 -1.3031
   41GLN    HB2  649   5.342   3.013   3.119  0.2030  0.0054  0.6006
   41GLN     CG  650   5.428   2.852   3.013  0.5360 -0.0286 -0.2273
   41GLN    HG1  651   5.369   2.771   3.056 -0.0968  0.3941 -0.2984
   41GLN    HG2  652   5.525   2.803   2.998  0.1025 -0.5972 -1.2494
   41GLN     CD  653   5.365   2.894   2.878 -0.3387  0.4477  0.5793
   41GLN    OE1  654   5.248   2.877   2.851 -0.9801  0.3208  0.1851
   41GLN    NE2  655   5.437   2.969   2.797 -0.5104  0.0572 -0.3021
   41GLN   HE21  656   5.532   2.994   2.820 -1.1790  1.2412  1.3921
   41GLN   HE22  657   5.401   3.000   2.707 -1.5139 -0.1718  0.0076
   41GLN      C  658   5.522   3.077   3.321 -0.5422  0.3222  0.1977
   41GLN      O  659   5.589   3.175   3.284 -0.2961  0.3318  0.3891
   42ALA      N  660   5.470   3.078   3.444 -0.6786 -0.1417  0.0931
   42ALA      H  661   5.445   2.992   3.491  0.7077 -0.3377  0.5179
   42ALA     CA  662   5.475   3.199   3.535 -0.0430 -0.1218  0.0599
   42ALA     HA  663   5.426   3.279   3.479 -1.3244 -2.3742 -2.2964
   42ALA     CB  664   5.386   3.159   3.656 -0.0376 -0.2585 -0.0391
   42ALA    HB1  665   5.377   3.236   3.733 -2.9201  0.3959 -0.8796
   42ALA    HB2  666   5.284   3.140   3.622 -0.7191 -0.0327  1.7855
   42ALA    HB3  667   5.418   3.069   3.706 -2.2384 -0.7294  0.6354
   42ALA      C  668   5.613   3.242   3.574 -0.2061  0.0124 -0.2549
   42ALA      O  669   5.692   3.159   3.622  0.1444 -0.0011 -0.0815
   43THR      N  670   5.645   3.373   3.564  0.2495  0.1576  0.0637
   43THR      H  671   5.576   3.428   3.514 -1.3100 -2.8338 -1.3627
   43THR     CA  672   5.774   3.435   3.606  0.1016  0.0978 -0.3926
   43THR     HA  673   5.794   3.372   3.692 -1.5839 -0.3606 -0.2923
   43THR     CB  674   5.887   3.411   3.505  0.3928  0.0541  1.0227
   43THR     HB  675   5.890   3.302   3.495 -2.1101  0.1408 -2.2496
   43THR    CG2  676   5.851   3.458   3.360 -0.0370  0.0282 -0.4627
   43THR   HG21  677   5.948   3.460   3.309  1.2469  0.5420  1.8528
   43THR   HG22  678   5.786   3.388   3.307 -0.3547  1.6982 -2.3783
   43THR   HG23  679   5.824   3.563   3.362 -0.4504 -0.0691  1.9699
   43THR    OG1  680   6.003   3.462   3.557 -0.7219 -0.4060  0.0197
   43THR    HG1  681   6.017   3.426   3.645  1.2129  0.6935  0.2151
   43THR      C  682   5.743   3.588   3.637  0.4046  1.0302 -0.3402
   43THR      O  683   5.676   3.651   3.561  0.4957 -0.1082  0.2616
   44ASN      N  684   5.812   3.637   3.736 -0.0455  0.3459 -1.3094
   44ASN      H  685   5.883   3.581   3.781 -1.3478 -1.4920 -1.4494
   44ASN     CA  686   5.790   3.774   3.790 -0.6592  0.3390 -0.1010
   44ASN     HA  687   5.751   3.834   3.708 -0.8181  2.1345  1.2332
   44ASN     CB  688   5.681   3.772   3.900 -0.8873 -0.2415 -0.2151
   44ASN    HB1  689   5.667   3.875   3.932  1.2261  0.2945 -0.9072
   44ASN    HB2  690   5.711   3.730   3.997  0.6259  2.3575  0.5473
   44ASN     CG  691   5.544   3.730   3.855 -0.4786 -0.0042 -0.4236
   44ASN    OD1  692   5.475   3.802   3.789 -0.4184 -0.4558 -0.4818
   44ASN    ND2  693   5.504   3.609   3.885 -0.2937 -0.3453 -0.2099
   44ASN   HD21  694   5.570   3.542   3.922  0.3599 -0.4846 -1.5877
   44ASN   HD22  695   5.406   3.591   3.865 -0.1532 -1.4668  0.0472
   44ASN      C  696   5.918   3.833   3.849 -0.3577 -0.1448 -0.1228
   44ASN      O  697   6.000   3.769   3.915 -0.2927  0.4749 -0.8738
   45ARG      N  698   5.941   3.962   3.818  0.1555  0.6311  0.0051
   45ARG      H  699   5.869   4.030   3.796 -0.0638  0.8085  1.2045
   45ARG     CA  700   6.055   4.037   3.886  0.6684  0.7600  0.3538
   45ARG     HA  701   6.138   3.967   3.899 -1.1942 -1.3278  1.7276
   45ARG     CB  702   6.098   4.161   3.798  0.1275 -0.0668 -0.4795
   45ARG    HB1  703   6.168   4.221   3.856 -0.3807  0.3970 -0.3326
   45ARG    HB2  704   6.015   4.220   3.758  0.7546  0.7798 -0.5557
   45ARG     CG  705   6.178   4.105   3.684 -0.2551  0.6367 -0.4743
   45ARG    HG1  706   6.111   4.048   3.620 -2.1015  0.6922  1.2956
   45ARG    HG2  707   6.249   4.034   3.726 -1.0613  1.2023  2.0559
   45ARG     CD  708   6.246   4.201   3.590 -0.6809  0.1698  0.3823
   45ARG    HD1  709   6.173   4.280   3.571 -0.6459  1.3562  4.2981
   45ARG    HD2  710   6.293   4.153   3.504 -0.8895  1.0380 -0.2386
   45ARG     NE  711   6.354   4.273   3.667  0.5589  0.0010  0.1192
   45ARG     HE  712   6.326   4.293   3.762  0.9710 -2.2069  0.7675
   45ARG     CZ  713   6.477   4.290   3.627 -0.0334 -0.1517 -0.2722
   45ARG    NH1  714   6.520   4.271   3.507 -0.0990  0.0461 -0.0408
   45ARG   HH11  715   6.452   4.250   3.435  0.2364  2.9040 -1.3169
   45ARG   HH12  716   6.612   4.304   3.483  0.0077  1.1425  1.6831
   45ARG    NH2  717   6.562   4.330   3.717 -0.4018  0.4603  0.3841
   45ARG   HH21  718   6.537   4.334   3.815  1.9940 -0.7772  1.1389
   45ARG   HH22  719   6.653   4.363   3.686 -0.4538  1.6054  1.4151
   45ARG      C  720   6.019   4.081   4.026 -0.6759  0.1622  0.0590
   45ARG      O  721   5.909   4.129   4.049  0.3196 -0.2694  0.4741
   46ASN      N  722   6.124   4.091   4.108 -0.1235  0.6686  0.1888
   46ASN      H  723   6.216   4.072   4.073 -0.9247 -1.3232 -0.9895
   46ASN     CA  724   6.119   4.145   4.246 -0.2123 -0.6116  0.9428
   46ASN     HA  725   6.015   4.175   4.261  0.0831  0.9263  0.1769
   46ASN     CB  726   6.160   4.040   4.352  0.0078  0.0057  0.2146
   46ASN    HB1  727   6.145   4.084   4.451 -0.0193 -0.6495  0.5051
   46ASN    HB2  728   6.268   4.034   4.338  0.2100  1.6689  0.7997
   46ASN     CG  729   6.090   3.907   4.338 -0.6295  0.9266 -0.7016
   46ASN    OD1  730   5.983   3.880   4.396  0.7331  0.3488 -0.0005
   46ASN    ND2  731   6.152   3.809   4.274 -0.4867 -0.4571  1.0178
   46ASN   HD21  732   6.225   3.830   4.208 -0.0688 -1.7690  1.0347
   46ASN   HD22  733   6.112   3.717   4.286 -2.9429  0.0573 -1.8345
   46ASN      C  734   6.205   4.272   4.255 -0.0348  0.0248  0.8680
   46ASN      O  735   6.300   4.289   4.171  0.4789  0.2698  0.4379
   47THR      N  736   6.173   4.360   4.349 -0.2200  0.5212 -0.5681
   47THR      H  737   6.100   4.342   4.417  0.2840  3.8447  1.1130
   47THR     CA  738   6.235   4.498   4.358 -0.0353  0.3629 -0.2302
   47THR     HA  739   6.214   4.542   4.260  0.7258  0.4639 -0.3533
   47THR     CB  740   6.166   4.579   4.472 -0.5411  0.1514  0.7737
   47THR     HB  741   6.164   4.511   4.557 -1.5851 -2.9908 -1.6088
   47THR    CG2  742   6.229   4.712   4.524 -0.0263  0.2640  0.8388
   47THR   HG21  743   6.275   4.770   4.444  1.7527  1.8085  2.8551
   47THR   HG22  744   6.141   4.763   4.562 -1.4796 -0.7975 -0.9578
   47THR   HG23  745   6.309   4.700   4.598  0.4692  1.3685  0.4925
   47THR    OG1  746   6.038   4.611   4.426  0.0865  0.1768 -0.4633
   47THR    HG1  747   6.012   4.686   4.479 -0.9302 -1.7843  2.0326
   47THR      C  748   6.381   4.483   4.393 -0.0670 -0.0119  0.8870
   47THR      O  749   6.463   4.571   4.345  0.6415  0.3820  0.4004
   48AS4      N  750   6.426   4.380   4.467 -0.4849  0.1670  0.2109
   48AS4      H  751   6.360   4.325   4.520 -0.4910  0.0597  0.0916
   48AS4     CA  752   6.569   4.348   4.498  0.2701  0.1349 -0.2701
   48AS4     HA  753   6.622   4.441   4.521  0.8919 -0.5981  1.4263
   48AS4     CB  754   6.578   4.255   4.622 -0.0803 -0.2848  1.3414
   48AS4    HB1  755   6.502   4.291   4.692 -0.8162  0.5771  0.1412
   48AS4    HB2  756   6.677   4.257   4.668  0.3495 -0.1916  0.4370
   48AS4     CG  757   6.529   4.114   4.583  0.1137 -0.0190  0.1228
   48AS4    OD1  758   6.467   4.081   4.478 -0.1867  0.9232  0.7546
   48AS4   HD11  759   6.527   4.046   4.412 -1.6860  1.4115 -0.9427
   48AS4   HD12  760   6.393   4.141   4.466 -0.9946 -0.3276 -0.7725
   48AS4    OD2  761   6.545   4.033   4.669 -0.2620  0.2626  0.2154
   48AS4   HD21  762   6.543   4.068   4.758 -0.7515 -0.1762  0.3789
   48AS4   HD22  763   6.522   3.946   4.637  0.4948 -0.5401  1.7488
   48AS4      C  764   6.639   4.294   4.373  0.5079 -0.3671  0.0194
   48AS4      O  765   6.756   4.264   4.387  0.1122  0.0773  0.1728
   49GLY      N  766   6.572   4.274   4.255  0.5572 -0.3849  0.1542
   49GLY      H  767   6.475   4.297   4.240  1.0517  1.2443 -0.8491
   49GLY     CA  768   6.651   4.236   4.138  0.1052  0.3625 -0.6517
   49GLY    HA1  769   6.750   4.281   4.135  1.6930 -2.9188 -2.0622
   49GLY    HA2  770   6.600   4.265   4.046  1.0258 -0.0579 -1.3101
   49GLY      C  771   6.669   4.080   4.131  0.1801  0.0567  0.1562
   49GLY      O  772   6.757   4.033   4.058 -0.3441  0.1983  0.1326
   50SER      N  773   6.588   4.002   4.198 -0.2146 -0.5003  0.1716
   50SER      H  774   6.521   4.045   4.260  0.4442  2.6536 -1.1394
   50SER     CA  775   6.576   3.857   4.181  0.3781 -0.4857  0.5701
   50SER     HA  776   6.658   3.818   4.122 -0.2842  0.4920 -1.0873
   50SER     CB  777   6.561   3.784   4.315  0.3840 -0.0813 -0.0492
   50SER    HB1  778   6.655   3.808   4.365  1.1989 -2.4552 -0.3038
   50SER    HB2  779   6.558   3.676   4.302 -0.6986 -0.1752  0.7854
   50SER     OG  780   6.444   3.824   4.389 -0.4889 -0.0266  0.1946
   50SER     HG  781   6.455   3.915   4.420 -2.7527  0.3136  0.1619
   50SER      C  782   6.450   3.831   4.092 -0.4670 -0.9435 -0.5404
   50SER      O  783   6.366   3.917   4.083  0.1928 -0.8160 -0.4591
   51THR      N  784   6.430   3.705   4.042  0.3534  0.3483 -0.0263
   51THR      H  785   6.487   3.630   4.079 -0.0641 -0.1152 -0.3312
   51THR     CA  786   6.324   3.660   3.960  0.2822  0.3915 -0.1619
   51THR     HA  787   6.239   3.728   3.968 -0.5717 -0.8249  1.6577
   51THR     CB  788   6.363   3.653   3.810  0.0981  0.3036 -0.0908
   51THR     HB  789   6.434   3.572   3.795 -1.8329 -1.7678  1.3355
   51THR    CG2  790   6.242   3.629   3.724  0.4378 -1.3139  0.2785
   51THR   HG21  791   6.184   3.721   3.729  1.4613 -0.6565  0.2534
   51THR   HG22  792   6.268   3.604   3.621  2.3244 -0.5934  0.5376
   51THR   HG23  793   6.169   3.560   3.766 -2.1288 -0.8676 -3.0217
   51THR    OG1  794   6.407   3.780   3.773 -0.2086 -0.2046  0.7238
   51THR    HG1  795   6.501   3.772   3.794 -0.0505  1.9414  1.0622
   51THR      C  796   6.268   3.525   4.017 -0.3201 -0.8252  0.2646
   51THR      O  797   6.346   3.430   4.031 -0.3434 -0.4636  0.3439
   52AS4      N  798   6.137   3.523   4.045 -0.0472 -0.0892  0.9466
   52AS4      H  799   6.075   3.596   4.013 -1.4439 -2.1310 -1.3827
   52AS4     CA  800   6.064   3.398   4.079  0.8775 -0.1546 -0.4005
   52AS4     HA  801   6.133   3.333   4.132  0.1405 -0.3341  0.3698
   52AS4     CB  802   5.943   3.435   4.167  0.6815 -0.0647  0.1820
   52AS4    HB1  803   5.873   3.352   4.176  0.0848  0.0513 -2.4474
   52AS4    HB2  804   5.889   3.515   4.117 -0.4059 -0.1173  1.2217
   52AS4     CG  805   5.969   3.495   4.310 -0.1429  0.5533  0.2848
   52AS4    OD1  806   6.085   3.537   4.338  0.2691  0.1060 -0.1499
   52AS4   HD11  807   6.130   3.467   4.385 -1.4460 -1.7588 -1.1152
   52AS4   HD12  808   6.089   3.633   4.343  2.1436 -0.0131  2.0425
   52AS4    OD2  809   5.870   3.518   4.380  0.4255 -0.8291  0.6245
   52AS4   HD21  810   5.816   3.578   4.328  0.9215  0.3727  1.4522
   52AS4   HD22  811   5.867   3.469   4.462 -1.2984  1.5739  2.1456
   52AS4      C  812   6.009   3.320   3.954 -0.1984 -0.3807  0.3727
   52AS4      O  813   5.977   3.381   3.853 -0.2370 -0.6779  0.7500
   53TY0      N  814   6.021   3.187   3.958  0.2729  0.0819 -0.9457
   53TY0      H  815   6.043   3.144   4.047 -2.4917  1.4444  0.4885
   53TY0     CA  816   5.998   3.096   3.849 -1.0912 -0.4516  0.3204
   53TY0     HA  817   5.942   3.153   3.775 -2.0119 -1.3851  0.2599
   53TY0     CB  818   6.128   3.053   3.781 -0.3455  0.2760 -0.0002
   53TY0    HB1  819   6.104   2.967   3.719 -2.5373  0.0454  1.0845
   53TY0    HB2  820   6.199   3.025   3.859 -1.5632 -0.1870  0.9722
   53TY0     CG  821   6.203   3.157   3.691  0.1321 -0.2831 -0.2213
   53TY0    CD1  822   6.160   3.197   3.563  0.4894  0.5643 -0.2208
   53TY0    HD1  823   6.068   3.150   3.532 -0.0290  0.9039  0.7721
   53TY0    CE1  824   6.239   3.281   3.484  0.9548 -0.3079  0.4975
   53TY0    HE1  825   6.211   3.312   3.385  2.7792 -1.1169 -0.3148
   53TY0     CZ  826   6.356   3.340   3.538  0.5902  0.2306 -0.7414
   53TY0     OH  827   6.411   3.439   3.465 -0.0436 -0.2511  0.5116
   53TY0    HH1  828   6.360   3.448   3.385 -0.8648 -4.2065  0.3872
   53TY0    HH2  829   6.490   3.485   3.497 -1.0432  2.0420 -0.1253
   53TY0    CE2  830   6.386   3.319   3.674  0.2461  0.1140 -0.0596
   53TY0    HE2  831   6.474   3.365   3.716 -0.1904 -2.3045  3.9957
   53TY0    CD2  832   6.311   3.228   3.749  0.3482  0.2752  0.4305
   53TY0    HD2  833   6.337   3.190   3.847 -2.2082 -1.0815  0.6634
   53TY0      C  834   5.917   2.969   3.869  0.5648  0.5444 -0.0481
   53TY0      O  835   5.931   2.901   3.973  0.0200  0.4239  0.5173
   54GLY      N  836   5.836   2.943   3.764 -0.0100  0.0919 -0.2978
   54GLY      H  837   5.813   3.015   3.697 -4.3259 -1.0641 -0.3553
   54GLY     CA  838   5.749   2.821   3.751 -0.6578 -0.1292  0.1575
   54GLY    HA1  839   5.802   2.726   3.756 -1.0492 -0.2845  2.6189
   54GLY    HA2  840   5.712   2.827   3.648  3.4716  0.5551 -1.5233
   54GLY      C  841   5.624   2.823   3.844 -0.6823 -0.3670  0.4675
   54GLY      O  842   5.601   2.928   3.908  0.0647  0.0345  0.0899
   55ILE      N  843   5.542   2.716   3.844  0.1367 -0.2330  0.2244
   55ILE      H  844   5.556   2.640   3.779  0.4380 -0.1073  0.1395
   55ILE     CA  845   5.417   2.717   3.922  0.1718 -0.4264  0.3605
   55ILE     HA  846   5.355   2.791   3.872 -1.9848 -2.0285  0.4793
   55ILE     CB  847   5.336   2.584   3.901 -0.5040  0.0153  0.4174
   55ILE     HB  848   5.342   2.574   3.793 -0.4873  2.2176  0.1687
   55ILE    CG2  849   5.402   2.461   3.961  0.0046 -0.7183 -0.2026
   55ILE   HG21  850   5.510   2.475   3.959  0.0288 -0.7698  0.5279
   55ILE   HG22  851   5.368   2.449   4.064 -2.6892 -2.3032 -1.1623
   55ILE   HG23  852   5.366   2.367   3.920 -1.2500  0.0547 -0.9706
   55ILE    CG1  853   5.190   2.601   3.943 -0.3654  0.3674  0.3480
   55ILE   HG11  854   5.149   2.693   3.902  1.7549  0.9389 -0.5950
   55ILE   HG12  855   5.188   2.607   4.052  0.0103  1.6193  0.2909
   55ILE     CD  856   5.103   2.488   3.878 -0.7344 -0.0797  0.5962
   55ILE    HD1  857   4.999   2.502   3.906 -1.0738 -1.4068  0.0560
   55ILE    HD2  858   5.115   2.498   3.770 -0.1078  0.1713  0.6799
   55ILE    HD3  859   5.136   2.387   3.899  1.6331  0.0403 -1.8714
   55ILE      C  860   5.424   2.751   4.070  0.5034  0.9681 -0.0671
   55ILE      O  861   5.330   2.811   4.124  0.1708  0.0053  0.5367
   56LEU      N  862   5.537   2.731   4.132 -0.5683  0.2754 -0.2546
   56LEU      H  863   5.609   2.692   4.072 -0.3105  0.7325 -0.2466
   56LEU     CA  864   5.560   2.738   4.281  0.0103 -0.2995  0.8446
   56LEU     HA  865   5.463   2.758   4.327 -0.1155 -0.7829  0.7964
   56LEU     CB  866   5.622   2.614   4.341 -0.8096  0.1062 -0.3516
   56LEU    HB1  867   5.645   2.620   4.448  1.1466  1.5710 -0.7958
   56LEU    HB2  868   5.719   2.604   4.293 -0.8524 -0.7934 -0.2551
   56LEU     CG  869   5.548   2.485   4.317  0.0373 -0.5252 -0.3607
   56LEU     HG  870   5.531   2.468   4.211  0.7660  1.3296 -0.8236
   56LEU    CD1  871   5.627   2.369   4.365  0.1859  0.4959 -0.0254
   56LEU   HD11  872   5.711   2.360   4.297  2.8706 -0.2652  3.1479
   56LEU   HD12  873   5.666   2.383   4.466  1.0369 -1.3612 -0.0560
   56LEU   HD13  874   5.566   2.278   4.359 -0.8827  1.2567 -1.6321
   56LEU    CD2  875   5.410   2.497   4.381  0.4346 -0.4102  0.1118
   56LEU   HD21  876   5.342   2.551   4.314  0.8587  1.1822  0.9160
   56LEU   HD22  877   5.368   2.398   4.397 -1.5089  0.2159 -0.8534
   56LEU   HD23  878   5.399   2.547   4.477 -1.5248 -1.3387  0.4093
   56LEU      C  879   5.643   2.870   4.310 -0.3051  0.8788  0.0078
   56LEU      O  880   5.679   2.899   4.426 -0.4676  0.7981 -0.0040
   57GLN      N  881   5.676   2.948   4.200  0.2793  0.8709  0.0443
   57GLN      H  882   5.636   2.917   4.113 -2.8176  1.2598  1.2068
   57GLN     CA  883   5.736   3.080   4.203  0.2953  0.5602 -0.5048
   57GLN     HA  884   5.779   3.100   4.105  0.7801  0.2288 -0.3632
   57GLN     CB  885   5.631   3.184   4.238 -0.3154  0.6575  0.5141
   57GLN    HB1  886   5.678   3.274   4.278  2.5003 -0.4768 -0.0289
   57GLN    HB2  887   5.563   3.145   4.314  0.6512 -0.5775  0.7893
   57GLN     CG  888   5.546   3.217   4.113 -0.0037  0.4150  0.0847
   57GLN    HG1  889   5.476   3.294   4.144  0.4701  0.7146  0.4221
   57GLN    HG2  890   5.494   3.127   4.079  3.2970 -1.9676  0.8676
   57GLN     CD  891   5.619   3.285   4.001 -0.4919  0.3748  0.6138
   57GLN    OE1  892   5.653   3.403   4.008  0.3272  0.2708 -0.2969
   57GLN    NE2  893   5.660   3.214   3.897  0.2800 -0.0243 -0.0299
   57GLN   HE21  894   5.627   3.119   3.888 -2.2281  0.7078  0.6297
   57GLN   HE22  895   5.695   3.262   3.815 -0.5481 -1.9205 -1.5477
   57GLN      C  896   5.861   3.078   4.294  0.1605 -0.2203  0.1219
   57GLN      O  897   5.867   3.144   4.398  0.2541 -0.1677 -0.5101
   58ILE      N  898   5.961   3.004   4.244  0.0535  0.2232  0.2831
   58ILE      H  899   5.943   2.955   4.157 -0.0305  0.8355 -0.0548
   58ILE     CA  900   6.084   2.968   4.319 -0.5647  0.3720  0.7293
   58ILE     HA  901   6.073   2.972   4.428  1.8980  1.6040  0.9954
   58ILE     CB  902   6.131   2.821   4.278 -0.3632 -0.0370 -0.3092
   58ILE     HB  903   6.147   2.831   4.170 -0.1238  1.1247 -0.1804
   58ILE    CG2  904   6.266   2.789   4.357 -0.2695  0.6185 -0.6657
   58ILE   HG21  905   6.240   2.770   4.461  0.5937  1.1440 -0.3404
   58ILE   HG22  906   6.309   2.698   4.314 -2.4302  0.9481 -3.8312
   58ILE   HG23  907   6.336   2.873   4.356 -1.6069  1.7633 -0.3021
   58ILE    CG1  908   6.016   2.719   4.305  0.0061 -0.0687 -0.1248
   58ILE   HG11  909   5.930   2.743   4.242  0.9472 -0.0169 -1.4351
   58ILE   HG12  910   5.996   2.715   4.412  0.0842 -0.1088 -0.1117
   58ILE     CD  911   6.041   2.575   4.271 -0.4418 -0.2072 -0.2423
   58ILE    HD1  912   5.952   2.512   4.260 -0.0798 -1.2112  1.9499
   58ILE    HD2  913   6.099   2.564   4.180 -0.4427 -1.4303 -0.1171
   58ILE    HD3  914   6.095   2.530   4.355  2.3327  0.5994 -1.4801
   58ILE      C  915   6.180   3.075   4.286  0.2153  0.3532  0.0475
   58ILE      O  916   6.195   3.098   4.165 -0.2557  0.1782 -0.5066
   59ASN      N  917   6.230   3.151   4.385 -0.3547 -0.1847  0.3121
   59ASN      H  918   6.187   3.139   4.476 -0.6291 -0.7868  0.1061
   59ASN     CA  919   6.312   3.276   4.360 -0.7825 -0.5236  0.2823
   59ASN     HA  920   6.273   3.335   4.277  1.2622  0.3588 -0.1038
   59ASN     CB  921   6.299   3.357   4.488  0.6857  0.1915  0.1145
   59ASN    HB1  922   6.333   3.297   4.572 -2.7911 -0.2309  1.4105
   59ASN    HB2  923   6.195   3.389   4.501  0.1811 -0.3476 -2.0776
   59ASN     CG  924   6.378   3.486   4.480  0.2688 -0.2129  0.5511
   59ASN    OD1  925   6.496   3.490   4.502 -0.4219 -0.1128  0.3031
   59ASN    ND2  926   6.314   3.599   4.459 -0.4718 -0.7912  0.2233
   59ASN   HD21  927   6.214   3.583   4.463 -0.3839 -1.3172  0.3156
   59ASN   HD22  928   6.364   3.686   4.446 -1.3987 -0.6479 -3.1982
   59ASN      C  929   6.465   3.247   4.331  0.2535  0.3302  0.0002
   59ASN      O  930   6.535   3.150   4.377  0.3692  0.5364  0.2940
   60SER      N  931   6.520   3.339   4.248  0.2390  0.0251  0.1004
   60SER      H  932   6.461   3.410   4.206 -1.2569 -1.3997 -0.2735
   60SER     CA  933   6.657   3.319   4.196 -0.0561  0.1330  0.8933
   60SER     HA  934   6.673   3.211   4.191 -0.0102  0.0944  1.7093
   60SER     CB  935   6.669   3.368   4.059  0.2358  0.1203 -0.8361
   60SER    HB1  936   6.586   3.337   3.995 -0.6470  0.9792 -0.1306
   60SER    HB2  937   6.760   3.331   4.011 -0.3186 -2.4782 -0.0392
   60SER     OG  938   6.668   3.514   4.060 -0.4828  0.9766  0.3356
   60SER     HG  939   6.691   3.545   3.973 -0.7621 -1.2691 -0.6073
   60SER      C  940   6.773   3.372   4.274 -0.1304  0.1539 -0.2581
   60SER      O  941   6.889   3.373   4.232 -0.1390 -0.6234 -0.1797
   61ARG      N  942   6.744   3.433   4.391 -0.3997  0.5269 -0.5947
   61ARG      H  943   6.644   3.434   4.411 -0.2301  1.1097  0.2902
   61ARG     CA  944   6.832   3.493   4.484  0.1802  0.2263 -0.0365
   61ARG     HA  945   6.898   3.555   4.424 -0.1915  0.0198 -0.6562
   61ARG     CB  946   6.762   3.576   4.592  0.1148  0.8748 -0.0799
   61ARG    HB1  947   6.705   3.509   4.657  1.0691  0.7447  0.6458
   61ARG    HB2  948   6.682   3.633   4.544 -1.5123  2.0871  3.6719
   61ARG     CG  949   6.839   3.666   4.695  0.0592 -0.0295  0.1749
   61ARG    HG1  950   6.928   3.611   4.727 -0.5746 -0.2870  1.5763
   61ARG    HG2  951   6.782   3.676   4.787 -2.1339 -3.1660 -0.6552
   61ARG     CD  952   6.873   3.810   4.644  0.5192  0.3606 -0.5504
   61ARG    HD1  953   6.781   3.868   4.635 -0.9061 -1.2496  2.3566
   61ARG    HD2  954   6.913   3.813   4.542  2.1996 -0.7984  0.0288
   61ARG     NE  955   6.976   3.867   4.734 -0.0367  0.2189  0.1990
   61ARG     HE  956   7.025   3.796   4.787  1.5601 -1.4521 -3.1535
   61ARG     CZ  957   7.017   3.996   4.740 -0.4202 -0.6779 -0.0878
   61ARG    NH1  958   6.985   4.086   4.652  0.1524  0.5697 -0.7616
   61ARG   HH11  959   6.949   4.053   4.563  1.0255 -0.8003 -0.6225
   61ARG   HH12  960   7.021   4.179   4.671  0.2009  0.5021 -0.5294
   61ARG    NH2  961   7.091   4.037   4.840  0.0437  0.4097 -0.3287
   61ARG   HH21  962   7.122   3.967   4.906 -0.8070  0.4088  0.0764
   61ARG   HH22  963   7.106   4.137   4.844  0.4626  0.3996 -1.2682
   61ARG      C  964   6.925   3.385   4.555 -1.3877 -0.1351 -0.1674
   61ARG      O  965   7.045   3.412   4.560 -0.0241 -0.2717  0.1215
   62TRP      N  966   6.878   3.271   4.602 -0.2808  0.3667  0.4710
   62TRP      H  967   6.777   3.259   4.600 -0.2800 -0.1573 -2.9287
   62TRP     CA  968   6.958   3.159   4.659 -0.3995  0.4185 -0.2017
   62TRP     HA  969   7.062   3.183   4.636 -0.6664  1.6883 -0.1625
   62TRP     CB  970   6.956   3.178   4.811  0.3934  0.7190  0.2800
   62TRP    HB1  971   7.025   3.106   4.854  0.2539 -0.8016 -1.8674
   62TRP    HB2  972   6.859   3.148   4.850  1.1975 -1.8205  0.4489
   62TRP     CG  973   6.989   3.307   4.878 -1.0277  0.3013  0.6640
   62TRP    CD1  974   7.110   3.368   4.870 -1.0913 -0.0690 -1.1027
   62TRP    HD1  975   7.203   3.325   4.836  0.5686 -0.0642  2.8390
   62TRP    NE1  976   7.107   3.486   4.943  0.3311 -0.4237 -0.5821
   62TRP    HE1  977   7.169   3.565   4.951 -0.8230  0.3682  1.3749
   62TRP    CE2  978   6.975   3.513   4.988 -0.2822  0.5460 -0.0122
   62TRP    CZ2  979   6.912   3.626   5.055 -0.2870  0.3761 -0.8577
   62TRP    HZ2  980   6.963   3.719   5.079  0.8738 -0.3677 -0.3070
   62TRP    CH2  981   6.777   3.613   5.093  0.0397 -0.1548  0.7562
   62TRP    HH2  982   6.727   3.691   5.148 -1.7461 -0.5777 -0.2271
   62TRP    CZ3  983   6.703   3.497   5.062  0.5782 -0.4172  0.8263
   62TRP    HZ3  984   6.599   3.492   5.093  0.0665  0.2827 -0.7063
   62TRP    CE3  985   6.767   3.390   4.996 -0.6935 -0.2202  0.3637
   62TRP    HE3  986   6.707   3.304   4.970  0.2976 -0.5246 -1.0455
   62TRP    CD2  987   6.904   3.392   4.952 -0.1273 -0.7500 -0.9808
   62TRP      C  988   6.926   3.013   4.610  0.6273  0.4133 -0.8072
   62TRP      O  989   7.014   2.927   4.614  0.3169 -0.2797 -0.4346
   63TRP      N  990   6.802   2.988   4.565  0.0195  0.5393 -1.4495
   63TRP      H  991   6.725   3.054   4.573 -1.4609 -1.3713  2.1689
   63TRP     CA  992   6.755   2.855   4.531  0.0282 -0.1097  1.1869
   63TRP     HA  993   6.795   2.783   4.602 -2.6430 -2.7723  0.1705
   63TRP     CB  994   6.604   2.845   4.541 -0.5276  0.5943 -0.0866
   63TRP    HB1  995   6.585   2.738   4.545  1.4817  0.1661 -0.8394
   63TRP    HB2  996   6.553   2.882   4.452  2.3353 -1.5611 -2.7958
   63TRP     CG  997   6.540   2.906   4.667 -0.2905 -0.0574 -0.5419
   63TRP    CD1  998   6.431   2.991   4.661 -0.6595  0.3556 -0.1221
   63TRP    HD1  999   6.381   3.026   4.572 -1.3201  0.4595  0.2815
   63TRP    NE1 1000   6.403   3.021   4.794  0.4019 -0.3561  0.0401
   63TRP    HE1 1001   6.321   3.073   4.822  2.3218  2.0357  1.6411
   63TRP    CE2 1002   6.479   2.957   4.885 -0.3191  0.3164 -0.5600
   63TRP    CZ2 1003   6.482   2.951   5.023  0.0202 -0.0034  0.3336
   63TRP    HZ2 1004   6.417   3.013   5.083  0.3939  0.6826  0.0394
   63TRP    CH2 1005   6.572   2.868   5.091 -0.6181 -0.0176  0.0529
   63TRP    HH2 1006   6.571   2.866   5.199 -1.9556  3.9797  0.2541
   63TRP    CZ3 1007   6.677   2.810   5.016 -0.6259  0.1778  0.5187
   63TRP    HZ3 1008   6.758   2.756   5.064 -0.6577  1.2510  1.8481
   63TRP    CE3 1009   6.679   2.819   4.877 -0.7183  0.2727  0.2418
   63TRP    HE3 1010   6.764   2.782   4.821  0.0013  2.5164 -0.2377
   63TRP    CD2 1011   6.574   2.886   4.808 -0.4016  0.1669  1.2316
   63TRP      C 1012   6.802   2.808   4.386  0.1052 -0.0281 -0.2360
   63TRP      O 1013   6.873   2.710   4.365 -0.0675  0.2177  0.3093
   64CY1      N 1014   6.766   2.886   4.280  0.0934  0.2516  0.0820
   64CY1      H 1015   6.723   2.974   4.303  1.7392  1.5539 -1.5529
   64CY1     CA 1016   6.783   2.859   4.139  1.2055 -0.1081  0.2580
   64CY1     HA 1017   6.843   2.768   4.133 -1.0088 -1.8162  2.3308
   64CY1     CB 1018   6.647   2.831   4.068 -0.2927 -0.1432  0.2411
   64CY1    HB1 1019   6.611   2.730   4.085  1.2602 -0.4922  1.7147
   64CY1    HB2 1020   6.656   2.839   3.960  1.4864 -0.2730  0.3432
   64CY1     SG 1021   6.524   2.956   4.124  0.2580  0.3730 -0.0742
   64CY1    HG1 1022   6.519   2.957   4.258 -0.6937 -0.8918 -0.0816
   64CY1    HG2 1023   6.565   3.081   4.099 -1.8607  0.9493 -0.8903
   64CY1    HG3 1024   6.399   2.931   4.083  0.0731 -1.1474  1.3205
   64CY1      C 1025   6.866   2.962   4.063  0.7206 -0.8389 -0.8684
   64CY1      O 1026   6.843   3.084   4.082  0.1926 -0.5384 -0.4557
   65ASN      N 1027   6.952   2.914   3.972 -0.3457  0.0019 -0.1117
   65ASN      H 1028   6.964   2.817   3.950  0.6361  0.0300  0.2474
   65ASN     CA 1029   7.033   3.009   3.893  0.7658 -0.0399  0.1210
   65ASN     HA 1030   7.064   3.098   3.948 -0.5510  0.5006  0.0113
   65ASN     CB 1031   7.165   2.937   3.853 -0.2897 -0.2050 -0.5152
   65ASN    HB1 1032   7.142   2.873   3.767 -2.7229 -1.1201  0.7204
   65ASN    HB2 1033   7.199   2.872   3.934 -1.6394  0.0239  0.2624
   65ASN     CG 1034   7.276   3.033   3.819  0.6331 -0.3130  0.5860
   65ASN    OD1 1035   7.267   3.155   3.847  0.1395 -0.0487  0.4538
   65ASN    ND2 1036   7.375   3.000   3.741 -0.0216  0.2443  0.6206
   65ASN   HD21 1037   7.392   2.903   3.718 -0.7571  0.3046 -0.2330
   65ASN   HD22 1038   7.425   3.074   3.695  0.0401 -1.5621 -2.6103
   65ASN      C 1039   6.960   3.061   3.761  0.0245 -0.3065  0.0199
   65ASN      O 1040   6.916   2.981   3.679 -0.1807  0.5383 -0.4291
   66AS4      N 1041   6.966   3.193   3.742  0.2771  0.7943 -0.6516
   66AS4      H 1042   6.988   3.242   3.828 -2.1880 -0.6952  0.9480
   66AS4     CA 1043   6.921   3.268   3.620  0.0499  0.1941 -0.0058
   66AS4     HA 1044   6.886   3.198   3.545 -0.0577  2.4858 -2.2345
   66AS4     CB 1045   6.804   3.358   3.650  0.3309 -0.6268  0.9554
   66AS4    HB1 1046   6.723   3.298   3.690  0.8329 -0.6338  1.9801
   66AS4    HB2 1047   6.766   3.394   3.554  1.0467 -1.4702  0.3471
   66AS4     CG 1048   6.829   3.478   3.744  0.7255 -0.2683 -0.3695
   66AS4    OD1 1049   6.945   3.511   3.777 -0.2661 -0.3051 -0.5840
   66AS4   HD11 1050   6.948   3.588   3.835  0.9674 -0.8118  0.0579
   66AS4   HD12 1051   7.010   3.457   3.734 -0.7753  0.4148 -2.3416
   66AS4    OD2 1052   6.732   3.543   3.793  0.4593 -0.3810  0.2517
   66AS4   HD21 1053   6.750   3.558   3.886  1.0116 -0.3671  0.1473
   66AS4   HD22 1054   6.689   3.591   3.722 -0.0585  0.3576  1.0413
   66AS4      C 1055   7.040   3.352   3.557 -0.5226  0.4178 -0.5233
   66AS4      O 1056   7.022   3.416   3.451 -0.0832 -0.1296 -0.3039
   67GLY      N 1057   7.164   3.341   3.614  0.4113  0.0650 -0.0670
   67GLY      H 1058   7.174   3.294   3.703 -0.6127 -0.5986 -0.2896
   67GLY     CA 1059   7.293   3.394   3.559 -0.3523  0.9576 -0.2155
   67GLY    HA1 1060   7.313   3.362   3.457 -0.6516 -0.9020  0.2792
   67GLY    HA2 1061   7.368   3.361   3.630 -2.3920  1.1730  2.1838
   67GLY      C 1062   7.300   3.549   3.570 -0.3736 -0.2706  0.2794
   67GLY      O 1063   7.414   3.600   3.567 -0.3713 -0.0043  0.3286
   68ARG      N 1064   7.182   3.614   3.588  1.0796 -0.0352 -0.3022
   68ARG      H 1065   7.095   3.562   3.593  1.2364 -0.2102  0.9474
   68ARG     CA 1066   7.164   3.758   3.605 -0.3373  0.0761 -0.3002
   68ARG     HA 1067   7.258   3.803   3.573  0.7854 -0.6094  1.8366
   68ARG     CB 1068   7.039   3.819   3.524 -0.0989  0.0638  0.7358
   68ARG    HB1 1069   7.028   3.776   3.424 -2.2819  1.9895  0.0267
   68ARG    HB2 1070   7.057   3.925   3.502  1.3716 -0.2565  0.2886
   68ARG     CG 1071   6.901   3.808   3.583 -0.2081 -0.5405  0.6836
   68ARG    HG1 1072   6.913   3.864   3.675 -1.6195  0.5931  0.2077
   68ARG    HG2 1073   6.869   3.707   3.607  0.1284 -0.7295  0.3522
   68ARG     CD 1074   6.805   3.884   3.496  0.4896 -0.2198  0.2269
   68ARG    HD1 1075   6.803   3.834   3.399  1.2051  3.2092 -1.7199
   68ARG    HD2 1076   6.850   3.979   3.467  1.0054 -0.4971  0.0964
   68ARG     NE 1077   6.670   3.913   3.553 -0.0335 -0.0808 -0.2792
   68ARG     HE 1078   6.645   3.868   3.641  0.4119 -2.1556 -1.1477
   68ARG     CZ 1079   6.564   3.935   3.478  0.2567  0.0191 -0.1496
   68ARG    NH1 1080   6.570   3.972   3.350  0.0870 -0.5653 -0.0616
   68ARG   HH11 1081   6.660   4.009   3.323  0.5267 -2.4386 -1.4589
   68ARG   HH12 1082   6.493   3.993   3.289  1.1318  2.6150 -0.4451
   68ARG    NH2 1083   6.442   3.916   3.520 -0.4253 -0.0254  0.5517
   68ARG   HH21 1084   6.420   3.891   3.616 -2.6321  0.1754  0.1447
   68ARG   HH22 1085   6.366   3.939   3.458 -2.0201  0.6010  2.6031
   68ARG      C 1086   7.164   3.806   3.747 -0.6234  0.3887 -0.1295
   68ARG      O 1087   7.220   3.917   3.770  0.2062  0.1592 -0.2497
   69THR      N 1088   7.123   3.729   3.845 -0.4230  0.1282 -0.2517
   69THR      H 1089   7.088   3.636   3.826  0.3902 -0.0273 -1.0109
   69THR     CA 1090   7.110   3.773   3.980  0.3981  0.3533 -0.1649
   69THR     HA 1091   7.083   3.879   3.979  1.2371  0.6086  1.1437
   69THR     CB 1092   6.997   3.701   4.047 -0.3178 -0.5041 -0.9460
   69THR     HB 1093   7.023   3.598   4.071 -0.2293 -0.1195  0.7549
   69THR    CG2 1094   6.953   3.771   4.177 -0.2029  0.1644 -0.1796
   69THR   HG21 1095   6.855   3.730   4.203 -1.2693  2.6767 -0.0107
   69THR   HG22 1096   7.034   3.774   4.250 -0.5090  1.1241  0.1301
   69THR   HG23 1097   6.929   3.876   4.161  0.2294  0.3461  0.3457
   69THR    OG1 1098   6.876   3.717   3.966 -0.2474 -0.0743 -0.8071
   69THR    HG1 1099   6.885   3.658   3.891 -2.8168  2.0706 -3.0092
   69THR      C 1100   7.236   3.760   4.055 -0.2322  1.2714  0.0049
   69THR      O 1101   7.283   3.645   4.061 -0.6001  0.3649 -0.3067
   70PRO      N 1102   7.289   3.860   4.123 -0.0782  0.6554 -0.3533
   70PRO     CD 1103   7.241   3.992   4.129 -0.5077 -0.1480 -0.5886
   70PRO    HD1 1104   7.138   3.994   4.164 -0.6209 -1.9592 -0.6883
   70PRO    HD2 1105   7.252   4.036   4.030 -0.1250  2.6049  0.5864
   70PRO     CG 1106   7.318   4.063   4.237 -0.7434 -0.8972  0.0382
   70PRO    HG1 1107   7.272   4.045   4.335 -4.7618  0.7468 -1.3296
   70PRO    HG2 1108   7.326   4.168   4.207  2.1490 -1.0933 -0.1456
   70PRO     CB 1109   7.459   3.996   4.235  0.9268  0.1468 -0.4263
   70PRO    HB1 1110   7.513   4.017   4.327 -1.8116  1.5756  0.9875
   70PRO    HB2 1111   7.518   4.033   4.151  1.0332  1.8605  0.3752
   70PRO     CA 1112   7.409   3.855   4.203 -0.1601 -0.1222 -0.4160
   70PRO     HA 1113   7.489   3.810   4.144  0.8301 -1.1340  1.5754
   70PRO      C 1114   7.391   3.762   4.321  1.1230  0.4826  0.3567
   70PRO      O 1115   7.277   3.733   4.366 -0.2838  0.6960 -0.1415
   71GLY      N 1116   7.502   3.717   4.382 -0.0813  0.3114  0.6583
   71GLY      H 1117   7.596   3.735   4.350  0.1134 -2.6416 -0.8351
   71GLY     CA 1118   7.495   3.626   4.501  0.3507  0.0327  0.2925
   71GLY    HA1 1119   7.437   3.684   4.573  0.2554 -1.4837  1.5047
   71GLY    HA2 1120   7.593   3.601   4.541  0.4308 -1.6596 -0.8464
   71GLY      C 1121   7.420   3.501   4.493  0.2239  0.5140  0.0562
   71GLY      O 1122   7.396   3.431   4.594 -0.3719  0.4000  0.4291
   72SER      N 1123   7.381   3.462   4.374 -0.0310  0.3007 -0.1699
   72SER      H 1124   7.394   3.526   4.298  0.9396 -2.4134 -2.4704
   72SER     CA 1125   7.321   3.329   4.342 -0.0537 -0.4535 -0.3950
   72SER     HA 1126   7.225   3.331   4.394  0.4817  1.9299  0.6699
   72SER     CB 1127   7.309   3.322   4.188  0.8150 -0.2844  0.5377
   72SER    HB1 1128   7.402   3.349   4.138  0.1703 -1.3787 -1.3517
   72SER    HB2 1129   7.234   3.393   4.154  1.9926  0.5696 -0.3334
   72SER     OG 1130   7.280   3.195   4.139 -0.3147  0.0334  0.0594
   72SER     HG 1131   7.285   3.198   4.043 -0.2660 -1.4891 -0.0171
   72SER      C 1132   7.399   3.212   4.401  0.4947 -0.2055  0.0967
   72SER      O 1133   7.516   3.194   4.369 -0.4734 -0.7880 -0.1599
   73ARG      N 1134   7.329   3.145   4.494 -0.2863 -0.3757 -0.3591
   73ARG      H 1135   7.230   3.157   4.510 -0.4497 -2.2290  0.2925
   73ARG     CA 1136   7.396   3.027   4.567  0.0033  0.0455 -0.0108
   73ARG     HA 1137   7.504   3.025   4.557  0.2123  0.5484  1.7760
   73ARG     CB 1138   7.357   3.039   4.713  0.3446  0.1998  0.0867
   73ARG    HB1 1139   7.387   2.951   4.770  0.5718 -1.6661 -2.7418
   73ARG    HB2 1140   7.251   3.063   4.722  0.4840  0.4254  1.2822
   73ARG     CG 1141   7.422   3.146   4.792 -0.3878 -0.7401  0.0719
   73ARG    HG1 1142   7.398   3.245   4.753  3.0617  0.5208  0.8028
   73ARG    HG2 1143   7.530   3.133   4.784 -0.5065 -1.6149 -0.2578
   73ARG     CD 1144   7.377   3.132   4.938 -0.2004  0.2148  0.1717
   73ARG    HD1 1145   7.270   3.147   4.947 -0.2766 -0.4236  0.3801
   73ARG    HD2 1146   7.433   3.207   4.995 -1.1813  0.4257  0.8821
   73ARG     NE 1147   7.406   3.003   4.998  0.0773  0.3512 -0.2876
   73ARG     HE 1148   7.451   2.930   4.944 -0.3267 -1.2142  1.3696
   73ARG     CZ 1149   7.373   2.965   5.122  0.3673 -0.1099  0.4485
   73ARG    NH1 1150   7.299   3.035   5.203 -0.3111 -0.2640  0.0549
   73ARG   HH11 1151   7.280   3.133   5.187  2.1613  0.3017  0.2977
   73ARG   HH12 1152   7.263   2.995   5.289  2.5225 -2.6899  0.2368
   73ARG    NH2 1153   7.408   2.844   5.146  0.2744 -0.7823  0.6220
   73ARG   HH21 1154   7.484   2.799   5.097 -0.6244 -0.9252 -0.6989
   73ARG   HH22 1155   7.362   2.792   5.220 -2.6592  2.1110  1.0626
   73ARG      C 1156   7.349   2.886   4.523 -0.4484 -0.5776 -0.2650
   73ARG      O 1157   7.422   2.788   4.541 -0.2920 -0.6850  0.3768
   74ASN      N 1158   7.234   2.872   4.455 -0.0903  0.6723  0.1867
   74ASN      H 1159   7.181   2.955   4.431  1.0106  0.7431 -2.3963
   74ASN     CA 1160   7.199   2.759   4.364  0.2369 -0.4289  0.7518
   74ASN     HA 1161   7.103   2.784   4.320  0.7601  3.6426  1.4906
   74ASN     CB 1162   7.293   2.761   4.243 -0.1276  0.4785 -0.2452
   74ASN    HB1 1163   7.385   2.713   4.277 -0.0012  1.2959  0.6127
   74ASN    HB2 1164   7.320   2.859   4.205  2.0435  0.3053  0.7016
   74ASN     CG 1165   7.246   2.674   4.129  0.2011 -0.6273  0.8663
   74ASN    OD1 1166   7.132   2.637   4.116  0.7217  0.2953  0.2666
   74ASN    ND2 1167   7.334   2.650   4.034  0.0839 -0.1317  0.4235
   74ASN   HD21 1168   7.432   2.655   4.057 -0.1484 -0.9328  1.6575
   74ASN   HD22 1169   7.303   2.605   3.949 -0.0530  0.5320  0.1093
   74ASN      C 1170   7.168   2.631   4.438  0.5125  0.1836 -0.6232
   74ASN      O 1171   7.215   2.532   4.400 -0.1638  0.1399  0.1937
   75LEU      N 1172   7.107   2.638   4.558 -0.2651 -0.1709 -0.4184
   75LEU      H 1173   7.087   2.731   4.593 -0.1327  0.3345 -1.6326
   75LEU     CA 1174   7.096   2.530   4.656 -0.2105 -0.2418 -0.1062
   75LEU     HA 1175   7.196   2.486   4.665  0.9237  2.2102  0.2840
   75LEU     CB 1176   7.053   2.591   4.791 -0.1392  0.4708  0.5783
   75LEU    HB1 1177   7.029   2.500   4.846 -2.0077 -1.0643 -2.4953
   75LEU    HB2 1178   6.952   2.626   4.769 -0.5367 -0.8767  0.1836
   75LEU     CG 1179   7.145   2.690   4.865  0.2251 -0.0402  0.2299
   75LEU     HG 1180   7.164   2.775   4.799 -0.1200 -1.5781 -2.0013
   75LEU    CD1 1181   7.096   2.744   4.995 -0.0835 -0.0983  0.4125
   75LEU   HD11 1182   7.106   2.667   5.071 -0.1753  1.5695  2.1863
   75LEU   HD12 1183   7.151   2.831   5.030 -0.7664 -0.2306  1.8669
   75LEU   HD13 1184   6.994   2.781   4.980  0.7683  1.7944 -1.2604
   75LEU    CD2 1185   7.278   2.624   4.892  0.1301  0.0579  0.1281
   75LEU   HD21 1186   7.330   2.691   4.961 -0.4768 -0.3346  0.9846
   75LEU   HD22 1187   7.271   2.520   4.922  0.7022 -0.3691 -1.1668
   75LEU   HD23 1188   7.337   2.633   4.801 -0.2109  0.6878 -0.0396
   75LEU      C 1189   7.013   2.416   4.607 -0.0986 -0.4326 -0.0029
   75LEU      O 1190   7.023   2.305   4.657  0.0567 -0.1852 -0.4788
   76CY0      N 1191   6.932   2.445   4.506  0.1610  0.0401 -0.5595
   76CY0      H 1192   6.926   2.544   4.483 -0.7604  0.1442  0.1046
   76CY0     CA 1193   6.852   2.352   4.435  0.6708  0.8500  0.1411
   76CY0     HA 1194   6.845   2.266   4.503  0.2275 -0.4641 -1.5020
   76CY0     CB 1195   6.717   2.399   4.411 -0.1345  0.4941  0.4692
   76CY0    HB1 1196   6.648   2.330   4.363 -0.0341  0.7832 -0.1139
   76CY0    HB2 1197   6.729   2.482   4.341  0.3551  0.5958  0.6704
   76CY0     SG 1198   6.646   2.455   4.561  0.1504 -0.1975  0.0124
   76CY0    HG1 1199   6.513   2.473   4.555  0.0856 -0.3827  0.7514
   76CY0    HG2 1200   6.664   2.368   4.661 -0.4267  0.7168  0.9328
   76CY0    HG3 1201   6.710   2.566   4.597  1.2658 -0.8189 -0.0080
   76CY0      C 1202   6.919   2.291   4.307 -0.3676 -0.0235  0.0321
   76CY0      O 1203   6.866   2.196   4.252 -0.4639 -0.1475 -0.2252
   77ASN      N 1204   7.043   2.344   4.278 -0.2196  1.0514  0.0875
   77ASN      H 1205   7.087   2.413   4.337 -0.3275  0.1451  1.2553
   77ASN     CA 1206   7.128   2.317   4.161  0.0328  0.3741  0.3439
   77ASN     HA 1207   7.202   2.395   4.148 -0.8261  1.4453  1.6380
   77ASN     CB 1208   7.207   2.190   4.181 -0.1484  0.5986  0.2290
   77ASN    HB1 1209   7.147   2.099   4.189 -0.1083  0.3148 -1.9912
   77ASN    HB2 1210   7.265   2.192   4.274  0.2981  0.4699 -0.0417
   77ASN     CG 1211   7.314   2.167   4.076  0.9133  0.0188  0.5457
   77ASN    OD1 1212   7.389   2.254   4.041 -0.1083 -0.3150  1.1203
   77ASN    ND2 1213   7.318   2.045   4.016 -0.2404 -0.6376  0.1926
   77ASN   HD21 1214   7.240   1.984   4.035 -1.1399  0.6908  0.8738
   77ASN   HD22 1215   7.376   2.028   3.935 -0.3035 -0.3658  0.0873
   77ASN      C 1216   7.045   2.308   4.028 -0.0380  0.0745 -0.1800
   77ASN      O 1217   7.043   2.210   3.954  0.2669  0.4425 -0.6221
   78ILE      N 1218   6.978   2.423   3.997  0.0384  0.2270  0.1047
   78ILE      H 1219   6.978   2.496   4.066 -1.3344 -2.4613  3.2161
   78ILE     CA 1220   6.883   2.412   3.884  0.2649  0.2739  0.8359
   78ILE     HA 1221   6.918   2.342   3.808  0.0457  2.9332 -1.8931
   78ILE     CB 1222   6.750   2.350   3.943  0.2796  0.0698  0.4841
   78ILE     HB 1223   6.777   2.258   3.995 -1.3860  0.2023  1.6569
   78ILE    CG2 1224   6.675   2.435   4.041  0.3793 -0.3535 -1.1196
   78ILE   HG21 1225   6.634   2.522   3.990 -0.9786 -1.3618 -1.8219
   78ILE   HG22 1226   6.606   2.380   4.106  1.2853 -1.2983 -0.9330
   78ILE   HG23 1227   6.757   2.474   4.102 -0.6919  0.4144 -0.1129
   78ILE    CG1 1228   6.650   2.299   3.835 -0.1248 -0.8872  0.1114
   78ILE   HG11 1229   6.711   2.256   3.755  0.5984 -0.3730  0.3770
   78ILE   HG12 1230   6.593   2.383   3.796  0.0341 -0.1958  1.3338
   78ILE     CD 1231   6.547   2.198   3.872  0.1687  0.2054  0.1658
   78ILE    HD1 1232   6.516   2.164   3.774  2.1474 -1.3501  0.0094
   78ILE    HD2 1233   6.589   2.117   3.931  0.6923 -0.7616 -1.4718
   78ILE    HD3 1234   6.465   2.238   3.931  0.8147  0.5570  0.8585
   78ILE      C 1235   6.869   2.548   3.806  0.0373  0.0891  0.5012
   78ILE      O 1236   6.818   2.643   3.860  0.3339 -0.2220 -0.0750
   79PRO      N 1237   6.902   2.555   3.674  0.1901 -0.4256 -0.5985
   79PRO     CD 1238   6.996   2.468   3.610  0.2631 -0.3013  0.1041
   79PRO    HD1 1239   6.943   2.384   3.566 -2.2474  0.7618  0.9191
   79PRO    HD2 1240   7.079   2.451   3.680 -0.8290 -0.9251  1.2852
   79PRO     CG 1241   7.039   2.540   3.479 -0.9791 -0.7443 -1.1952
   79PRO    HG1 1242   7.063   2.470   3.399  1.9091  0.4344 -1.4574
   79PRO    HG2 1243   7.130   2.594   3.505 -1.3416 -1.4231  2.0152
   79PRO     CB 1244   6.926   2.642   3.456  0.2552  0.5576  0.0208
   79PRO    HB1 1245   6.851   2.588   3.397  1.4528  0.0537 -1.0855
   79PRO    HB2 1246   6.963   2.722   3.393 -0.1249 -0.0357 -0.9856
   79PRO     CA 1247   6.877   2.679   3.594 -0.5819  0.3980 -0.3130
   79PRO     HA 1248   6.935   2.765   3.627  0.8323 -0.4050 -0.6048
   79PRO      C 1249   6.725   2.706   3.581 -0.6690 -0.2350 -0.2097
   79PRO      O 1250   6.643   2.610   3.562 -0.4612 -0.1201  0.2064
   80CY0      N 1251   6.691   2.836   3.588 -0.0384  0.1102 -0.9461
   80CY0      H 1252   6.762   2.907   3.585  0.0029  0.0201 -3.0454
   80CY0     CA 1253   6.550   2.876   3.602  0.3145  0.0159 -0.4047
   80CY0     HA 1254   6.500   2.825   3.684 -1.7009 -0.6609 -1.9765
   80CY0     CB 1255   6.551   3.021   3.632 -0.4057 -0.0335 -0.2843
   80CY0    HB1 1256   6.449   3.056   3.618 -0.8014 -1.4071 -1.0424
   80CY0    HB2 1257   6.620   3.072   3.564  0.6246  1.0749  1.5220
   80CY0     SG 1258   6.599   3.057   3.800  0.1309 -0.0255  0.0176
   80CY0    HG1 1259   6.512   3.007   3.888 -0.9451  0.7651 -0.5740
   80CY0    HG2 1260   6.725   3.014   3.818  0.1776 -0.8550 -2.0195
   80CY0    HG3 1261   6.585   3.189   3.806 -1.3681 -0.1795  0.2735
   80CY0      C 1262   6.463   2.837   3.488 -0.7014  0.5556 -0.1662
   80CY0      O 1263   6.342   2.820   3.501  1.2631  0.1447 -0.2400
   81SER      N 1264   6.528   2.802   3.376  0.3296  0.1455 -0.3426
   81SER      H 1265   6.626   2.825   3.369  0.3435 -0.4651 -2.9475
   81SER     CA 1266   6.461   2.755   3.257  0.3846 -0.5147  0.1669
   81SER     HA 1267   6.380   2.821   3.226  1.2685 -0.7447 -2.9949
   81SER     CB 1268   6.565   2.763   3.146  0.3354 -0.1066  0.0889
   81SER    HB1 1269   6.598   2.867   3.146 -0.5012  0.1838  1.0488
   81SER    HB2 1270   6.517   2.729   3.054 -0.8196 -0.4407  0.7888
   81SER     OG 1271   6.666   2.676   3.180 -0.3162  0.0693 -0.4030
   81SER     HG 1272   6.746   2.711   3.141 -1.2086  2.1703 -0.4887
   81SER      C 1273   6.401   2.611   3.266 -0.6048 -0.2559 -0.1238
   81SER      O 1274   6.300   2.576   3.204 -0.2717 -0.4738 -0.1056
   82ALA      N 1275   6.447   2.535   3.367 -0.2197 -0.1368  0.1848
   82ALA      H 1276   6.518   2.576   3.425 -0.9727 -0.3517  1.2819
   82ALA     CA 1277   6.387   2.402   3.403 -0.4063 -0.4725 -0.3512
   82ALA     HA 1278   6.343   2.357   3.314  1.6314 -4.2385  0.3431
   82ALA     CB 1279   6.492   2.304   3.456  0.0239  0.2736 -0.1785
   82ALA    HB1 1280   6.556   2.362   3.523  0.1779  1.0562 -0.9806
   82ALA    HB2 1281   6.448   2.230   3.523  1.5591  0.4517  1.0814
   82ALA    HB3 1282   6.546   2.257   3.374  1.1136  1.7608 -0.3613
   82ALA      C 1283   6.274   2.411   3.505  0.1440 -0.5468  0.1970
   82ALA      O 1284   6.176   2.338   3.491 -0.1728 -0.8658  0.1903
   83LEU      N 1285   6.274   2.504   3.596  0.0610 -0.2842 -0.8829
   83LEU      H 1286   6.338   2.581   3.587 -0.9695  1.1504  2.6740
   83LEU     CA 1287   6.155   2.546   3.673 -0.4854  0.5955 -0.0007
   83LEU     HA 1288   6.123   2.462   3.735  2.9135 -0.2161  0.8714
   83LEU     CB 1289   6.190   2.640   3.784  0.3455 -1.0541  0.4797
   83LEU    HB1 1290   6.099   2.663   3.840 -0.4384 -0.1712 -1.0785
   83LEU    HB2 1291   6.224   2.726   3.726  1.2143 -1.3021  0.6115
   83LEU     CG 1292   6.298   2.591   3.881 -0.2917 -0.4958 -0.0290
   83LEU     HG 1293   6.387   2.588   3.819 -0.9745 -1.0382 -1.0104
   83LEU    CD1 1294   6.327   2.704   3.983  0.4254  0.2218  0.4450
   83LEU   HD11 1295   6.407   2.673   4.050  1.2537  1.9177  0.2944
   83LEU   HD12 1296   6.360   2.792   3.927 -2.6291  1.3335  0.1986
   83LEU   HD13 1297   6.235   2.722   4.039  0.0072  5.3217 -1.3134
   83LEU    CD2 1298   6.279   2.460   3.949 -0.1633 -0.0170 -0.4180
   83LEU   HD21 1299   6.275   2.378   3.877 -0.2650 -1.3763  1.0781
   83LEU   HD22 1300   6.358   2.446   4.022 -1.4708 -2.3353  0.6342
   83LEU   HD23 1301   6.183   2.464   4.001  0.1504 -0.2640  0.1830
   83LEU      C 1302   6.043   2.601   3.580  0.0385 -0.6042 -0.3501
   83LEU      O 1303   5.926   2.588   3.618 -0.0149 -0.6301  0.0164
   84LEU      N 1304   6.071   2.666   3.461  0.4729  0.2588  0.0050
   84LEU      H 1305   6.169   2.681   3.441  0.1054  2.6089 -0.2836
   84LEU     CA 1306   5.977   2.704   3.354  0.0975 -0.5280  0.2330
   84LEU     HA 1307   5.886   2.750   3.393  1.5468  2.7964  0.0483
   84LEU     CB 1308   6.039   2.819   3.273 -0.3838  0.0327 -0.1212
   84LEU    HB1 1309   5.986   2.828   3.179  0.0714 -0.0571 -0.3902
   84LEU    HB2 1310   6.145   2.799   3.253 -0.0423 -1.1661  2.4227
   84LEU     CG 1311   6.033   2.955   3.339  0.2889  0.2249  0.3271
   84LEU     HG 1312   6.083   2.955   3.436 -0.0727  0.5499  0.5167
   84LEU    CD1 1313   6.089   3.074   3.253 -0.1538 -0.0710  0.3112
   84LEU   HD11 1314   6.059   3.073   3.148  3.7337  4.7338 -1.2327
   84LEU   HD12 1315   6.052   3.169   3.292 -1.1446 -1.0729  1.9608
   84LEU   HD13 1316   6.196   3.064   3.240 -0.3762 -0.0923 -1.8931
   84LEU    CD2 1317   5.880   2.987   3.361  0.1614 -0.3237  0.5679
   84LEU   HD21 1318   5.861   3.092   3.343  1.9778  0.1060  0.9268
   84LEU   HD22 1319   5.817   2.929   3.294  0.7334  0.9646 -1.1339
   84LEU   HD23 1320   5.841   2.962   3.460 -2.9419  1.6712 -0.0249
   84LEU      C 1321   5.930   2.581   3.271  0.5196  0.2468 -0.3494
   84LEU      O 1322   5.845   2.600   3.186  0.6808  0.1174  0.0068
   85SER      N 1323   5.982   2.462   3.292  0.3836 -0.3016  0.3718
   85SER      H 1324   6.041   2.458   3.374  0.5469 -0.8829  0.2292
   85SER     CA 1325   5.946   2.340   3.228 -0.0507 -0.1188  1.0356
   85SER     HA 1326   5.953   2.363   3.122  1.8293 -1.0347  0.9208
   85SER     CB 1327   6.039   2.223   3.261  0.0669  0.9314  0.2612
   85SER    HB1 1328   6.023   2.182   3.361  1.1881 -0.1684  0.0119
   85SER    HB2 1329   6.139   2.265   3.257  0.9305 -0.9710  0.7255
   85SER     OG 1330   6.013   2.107   3.180  0.1752  0.1917 -0.8888
   85SER     HG 1331   6.097   2.091   3.137  0.5973  0.4731 -0.1968
   85SER      C 1332   5.801   2.292   3.257  0.2624 -0.2697  0.9679
   85SER      O 1333   5.758   2.290   3.373  1.0618  0.4974  0.0223
   86SER      N 1334   5.716   2.265   3.158  0.1762 -0.1669  0.4027
   86SER      H 1335   5.764   2.262   3.069  1.4758  0.3514  1.0608
   86SER     CA 1336   5.573   2.229   3.165 -0.1524 -0.2842 -0.1018
   86SER     HA 1337   5.528   2.303   3.231 -0.5461 -0.1247 -0.5438
   86SER     CB 1338   5.509   2.234   3.029 -0.8100 -0.0908 -0.1720
   86SER    HB1 1339   5.559   2.159   2.967  2.0960  0.0374  1.8643
   86SER    HB2 1340   5.522   2.336   2.992  0.5354 -0.0717  0.3305
   86SER     OG 1341   5.368   2.199   3.030 -0.4106 -0.9198 -0.0435
   86SER     HG 1342   5.349   2.143   2.954 -2.3538  1.1013 -1.1381
   86SER      C 1343   5.550   2.093   3.233  0.8774  0.5439  0.0272
   86SER      O 1344   5.450   2.077   3.301 -0.2597 -0.4017 -0.0716
   87AS4      N 1345   5.637   1.995   3.221 -0.2816 -0.0712 -0.0281
   87AS4      H 1346   5.720   2.007   3.164  0.3220 -0.4769  0.7582
   87AS4     CA 1347   5.643   1.886   3.316  0.3976 -0.0273 -0.6173
   87AS4     HA 1348   5.541   1.851   3.326  0.0120  1.2362  0.0729
   87AS4     CB 1349   5.736   1.779   3.260  0.5760  0.5039  0.0447
   87AS4    HB1 1350   5.839   1.813   3.267  0.8229 -0.5088  2.9521
   87AS4    HB2 1351   5.711   1.757   3.156 -0.9030  0.4867  0.3841
   87AS4     CG 1352   5.730   1.654   3.343 -0.2344  0.0139  0.4234
   87AS4    OD1 1353   5.799   1.556   3.304  0.0662 -0.4174 -0.0428
   87AS4   HD11 1354   5.738   1.486   3.278 -2.0975  0.4731  2.2060
   87AS4   HD12 1355   5.893   1.572   3.310 -0.4600  2.9480  2.3303
   87AS4    OD2 1356   5.661   1.650   3.447 -0.2754 -0.1287  0.1251
   87AS4   HD21 1357   5.674   1.571   3.500 -0.6731 -0.7251 -0.6573
   87AS4   HD22 1358   5.596   1.719   3.462 -0.2302 -0.4948  2.3617
   87AS4      C 1359   5.699   1.942   3.446 -0.1547  0.5900 -0.6532
   87AS4      O 1360   5.815   1.988   3.458  0.6570  0.8529  0.0678
   88ILE      N 1361   5.611   1.934   3.544  0.2087 -0.4026 -0.6208
   88ILE      H 1362   5.517   1.902   3.524  0.3418  0.6494 -3.3857
   88ILE     CA 1363   5.637   1.990   3.679 -0.0218  0.1503 -1.0917
   88ILE     HA 1364   5.689   2.085   3.669  1.3766 -0.3430  0.8654
   88ILE     CB 1365   5.501   2.029   3.746  0.0388  0.5235  0.7680
   88ILE     HB 1366   5.529   2.085   3.835 -0.1920  0.0780  1.1280
   88ILE    CG2 1367   5.407   2.121   3.657 -1.3878 -0.6138  0.1043
   88ILE   HG21 1368   5.320   2.143   3.718 -0.5563 -1.4738  1.6652
   88ILE   HG22 1369   5.470   2.209   3.644 -0.9196 -0.8688  0.6382
   88ILE   HG23 1370   5.373   2.070   3.566 -0.6132  1.2598 -1.3056
   88ILE    CG1 1371   5.411   1.906   3.791 -0.6225  0.9240  0.8715
   88ILE   HG11 1372   5.482   1.831   3.826 -2.3220 -1.7081 -0.9111
   88ILE   HG12 1373   5.357   1.863   3.707  0.0221  1.3534  0.2278
   88ILE     CD 1374   5.325   1.930   3.915 -0.2762  0.1163 -0.2162
   88ILE    HD1 1375   5.382   1.991   3.985 -2.5597  3.9917 -1.4261
   88ILE    HD2 1376   5.239   1.994   3.894 -0.9815 -0.2012  1.5337
   88ILE    HD3 1377   5.293   1.837   3.963 -0.6521  0.7203  0.7540
   88ILE      C 1378   5.716   1.896   3.772  0.2504 -0.5226 -0.0694
   88ILE      O 1379   5.742   1.932   3.888  0.0283 -0.4701 -0.1992
   89THR      N 1380   5.761   1.791   3.714 -0.1957  0.8404  0.2934
   89THR      H 1381   5.730   1.774   3.619  1.1993 -0.4223  0.0279
   89THR     CA 1382   5.865   1.705   3.767  0.2046  0.2421 -0.1330
   89THR     HA 1383   5.825   1.661   3.858 -3.1757  0.6803 -1.2706
   89THR     CB 1384   5.896   1.596   3.671  0.2275  0.6231  0.1423
   89THR     HB 1385   5.934   1.636   3.577  3.8493 -2.3822  0.0773
   89THR    CG2 1386   6.010   1.502   3.709  0.1532  0.3352 -0.4555
   89THR   HG21 1387   6.005   1.460   3.810  1.9007 -0.7531 -0.7807
   89THR   HG22 1388   6.032   1.421   3.641  2.4444  0.3265  0.2013
   89THR   HG23 1389   6.107   1.552   3.709  0.1167  0.5053  1.6253
   89THR    OG1 1390   5.786   1.511   3.643  0.5768  0.6522  0.3773
   89THR    HG1 1391   5.726   1.565   3.590  2.5694  1.7123 -0.9347
   89THR      C 1392   5.996   1.784   3.814 -0.6220  0.2155 -0.0267
   89THR      O 1393   6.034   1.756   3.929  0.7005  0.1154 -0.3360
   90ALA      N 1394   6.047   1.883   3.739 -0.6032 -0.8257 -0.4049
   90ALA      H 1395   6.001   1.899   3.650 -2.3137 -0.1671  0.5535
   90ALA     CA 1396   6.164   1.964   3.772  0.2861 -0.0464  0.7311
   90ALA     HA 1397   6.241   1.898   3.810  0.2119  0.0050  0.9770
   90ALA     CB 1398   6.215   2.039   3.652  0.1205 -0.1843  0.4887
   90ALA    HB1 1399   6.311   2.082   3.683  1.1622  0.0251 -2.6185
   90ALA    HB2 1400   6.223   1.976   3.564 -0.9535  0.9710 -0.4802
   90ALA    HB3 1401   6.142   2.115   3.626 -0.4514 -1.0998 -0.6662
   90ALA      C 1402   6.121   2.066   3.885  0.8104  0.5945 -0.0882
   90ALA      O 1403   6.191   2.072   3.990  0.1543 -0.2126  1.0842
   91SER      N 1404   6.001   2.135   3.879 -0.3842 -0.5806 -0.1098
   91SER      H 1405   5.953   2.137   3.790  0.0978  0.4779 -0.3671
   91SER     CA 1406   5.957   2.221   3.988  0.1084  0.0322 -0.0560
   91SER     HA 1407   6.035   2.295   4.004 -1.9800  2.4459 -0.5445
   91SER     CB 1408   5.828   2.294   3.955 -0.2594 -0.0548  0.4764
   91SER    HB1 1409   5.795   2.345   4.045  0.6142  2.3019 -0.4780
   91SER    HB2 1410   5.753   2.227   3.912 -1.6162  0.1376  2.4168
   91SER     OG 1411   5.867   2.383   3.852 -0.4310 -0.9259  0.0709
   91SER     HG 1412   5.868   2.337   3.767  2.0379 -0.0087 -0.4942
   91SER      C 1413   5.938   2.136   4.117  0.1813 -0.2922 -0.3154
   91SER      O 1414   5.969   2.186   4.229  0.2921  0.0832 -0.1371
   92VAL      N 1415   5.888   2.009   4.107 -0.3931 -0.3304 -0.0957
   92VAL      H 1416   5.869   1.967   4.017 -1.8027 -3.3819  1.4860
   92VAL     CA 1417   5.865   1.921   4.223  0.5766  0.0925  0.5250
   92VAL     HA 1418   5.815   1.987   4.293 -0.0859 -1.5732  1.7005
   92VAL     CB 1419   5.767   1.803   4.195 -0.9432 -0.0653 -0.4505
   92VAL     HB 1420   5.786   1.750   4.102  2.6858  1.3973 -0.7006
   92VAL    CG1 1421   5.768   1.704   4.304 -0.1740  0.5747 -0.7485
   92VAL   HG11 1422   5.771   1.756   4.400 -0.1229  0.7379 -0.8395
   92VAL   HG12 1423   5.690   1.630   4.285  0.4244  0.3280 -2.4529
   92VAL   HG13 1424   5.862   1.649   4.302  1.9181  3.7470  1.4205
   92VAL    CG2 1425   5.630   1.866   4.186 -0.0365 -0.0470 -0.2535
   92VAL   HG21 1426   5.624   1.936   4.270  3.7621 -2.4639  2.3590
   92VAL   HG22 1427   5.612   1.905   4.086  2.6583 -0.6042 -1.0419
   92VAL   HG23 1428   5.556   1.788   4.197  1.4876 -1.2914  2.2857
   92VAL      C 1429   6.000   1.871   4.288  0.2438 -0.2637 -0.0809
   92VAL      O 1430   6.006   1.877   4.413  0.6041 -0.1584  0.3540
   93ASN      N 1431   6.100   1.819   4.213 -0.0266 -0.0361  0.3668
   93ASN      H 1432   6.086   1.788   4.118 -0.3745  0.3656  0.2852
   93ASN     CA 1433   6.233   1.791   4.261 -0.6977 -0.4247  0.3996
   93ASN     HA 1434   6.227   1.705   4.328  0.2266 -0.1319  0.8785
   93ASN     CB 1435   6.320   1.738   4.143  0.8319  0.0741 -0.6879
   93ASN    HB1 1436   6.415   1.711   4.189 -1.1455 -1.5954  2.8141
   93ASN    HB2 1437   6.337   1.810   4.064  2.3158  0.2048 -0.2760
   93ASN     CG 1438   6.278   1.612   4.078 -0.4831  0.3019 -0.5009
   93ASN    OD1 1439   6.195   1.539   4.128  0.1919  0.0989  0.3558
   93ASN    ND2 1440   6.347   1.566   3.977  0.3285 -0.2163  0.5827
   93ASN   HD21 1441   6.409   1.629   3.927 -1.1176  0.5703 -0.2711
   93ASN   HD22 1442   6.309   1.483   3.935  0.5127 -1.4028  2.6091
   93ASN      C 1443   6.297   1.912   4.335 -0.2368  0.4785 -0.2960
   93ASN      O 1444   6.346   1.893   4.445  0.2368  0.3132 -0.2071
   94CY0      N 1445   6.274   2.038   4.286 -0.2361 -0.2044 -0.6928
   94CY0      H 1446   6.227   2.054   4.198 -2.8878  0.5375  0.7423
   94CY0     CA 1447   6.315   2.162   4.366 -0.6555 -0.7441 -0.2429
   94CY0     HA 1448   6.418   2.154   4.400 -0.0592  0.6755 -1.5712
   94CY0     CB 1449   6.316   2.282   4.265 -0.2116  0.2047  0.5130
   94CY0    HB1 1450   6.214   2.307   4.234 -0.0777 -1.4115 -1.4353
   94CY0    HB2 1451   6.370   2.268   4.171 -1.2347  2.2055 -0.4445
   94CY0     SG 1452   6.385   2.428   4.331 -0.7055  0.0110 -0.1701
   94CY0    HG1 1453   6.326   2.452   4.449  0.5156 -1.6310  0.8220
   94CY0    HG2 1454   6.514   2.397   4.345 -1.0756 -2.6047 -1.9497
   94CY0    HG3 1455   6.369   2.526   4.242 -1.8132  1.4060  1.4800
   94CY0      C 1456   6.233   2.193   4.496 -0.4292  0.5690 -0.1329
   94CY0      O 1457   6.300   2.219   4.596 -0.0279 -0.1305  0.6650
   95ALA      N 1458   6.100   2.167   4.495  0.0569  0.7641 -0.0833
   95ALA      H 1459   6.051   2.147   4.409 -1.7088  0.8614  0.8490
   95ALA     CA 1460   6.025   2.159   4.625 -0.4846  0.3972 -0.8458
   95ALA     HA 1461   6.036   2.256   4.674  1.5548 -0.7591  1.1951
   95ALA     CB 1462   5.879   2.139   4.592 -0.9418  0.6623  0.9660
   95ALA    HB1 1463   5.820   2.160   4.681 -0.2656  1.9322  1.1444
   95ALA    HB2 1464   5.849   2.213   4.519 -0.5627  1.1591  1.3069
   95ALA    HB3 1465   5.861   2.045   4.540  0.7567  0.7276  0.1930
   95ALA      C 1466   6.080   2.053   4.718  0.2585 -0.4039 -0.6571
   95ALA      O 1467   6.102   2.085   4.834 -0.1287  0.3956 -0.1050
   96LY3      N 1468   6.103   1.932   4.669  0.2143 -0.1063  0.1804
   96LY3      H 1469   6.077   1.906   4.575 -0.8071  1.7616 -0.1171
   96LY3     CA 1470   6.159   1.831   4.743  0.1742  0.4695  0.4396
   96LY3     HA 1471   6.098   1.807   4.830  2.4551 -1.3468  1.6574
   96LY3     CB 1472   6.164   1.701   4.661 -0.0612  0.1086 -0.5952
   96LY3    HB1 1473   6.216   1.633   4.728 -0.7549  1.9459  1.9599
   96LY3    HB2 1474   6.218   1.714   4.567 -1.3965  0.1295 -1.4000
   96LY3     CG 1475   6.027   1.642   4.627  0.5018 -0.2570 -0.8230
   96LY3    HG1 1476   5.948   1.713   4.602 -0.8503 -1.2289  0.5804
   96LY3    HG2 1477   5.993   1.593   4.718 -0.2131  1.8738  0.1230
   96LY3     CD 1478   6.039   1.533   4.516  0.6747  0.3242  0.0601
   96LY3    HD1 1479   6.074   1.583   4.425 -1.1887 -0.8193 -1.3511
   96LY3    HD2 1480   5.942   1.491   4.492  0.4301  0.4916  0.7339
   96LY3     CE 1481   6.146   1.424   4.547  0.5697  0.3153 -0.1562
   96LY3    HE1 1482   6.143   1.375   4.644  2.5606 -1.0753 -0.7262
   96LY3    HE2 1483   6.243   1.474   4.546  0.1902  1.2236  2.0558
   96LY3     NZ 1484   6.135   1.311   4.455 -0.5636  0.0506 -0.1382
   96LY3    HZ1 1485   6.167   1.229   4.504  0.2777 -0.6696 -1.7858
   96LY3    HZ2 1486   6.040   1.282   4.437 -0.1249 -0.4942 -1.8864
   96LY3    HZ3 1487   6.192   1.323   4.372 -0.5008 -0.2176 -0.1368
   96LY3      C 1488   6.298   1.864   4.794 -0.0734  0.3540  0.3645
   96LY3      O 1489   6.312   1.842   4.908  0.2530  0.2536 -0.5746
   97LY3      N 1490   6.396   1.917   4.717 -0.1360  0.7573 -0.1930
   97LY3      H 1491   6.372   1.920   4.618 -1.0530  2.1513  0.0408
   97LY3     CA 1492   6.522   1.958   4.776 -0.3456  0.3674  0.3945
   97LY3     HA 1493   6.567   1.870   4.822  0.4958  1.6649  2.1661
   97LY3     CB 1494   6.615   2.018   4.667 -0.1259  0.0660 -0.0450
   97LY3    HB1 1495   6.564   2.108   4.635 -1.1253 -0.4624  0.0106
   97LY3    HB2 1496   6.620   1.945   4.586 -1.2842 -0.3363  0.2288
   97LY3     CG 1497   6.759   2.053   4.702  0.6048  0.3641 -0.1406
   97LY3    HG1 1498   6.757   2.142   4.764 -1.5005 -0.8715  1.7154
   97LY3    HG2 1499   6.795   2.069   4.600  1.5846  0.9899  0.2997
   97LY3     CD 1500   6.840   1.942   4.771 -0.2087  0.6116  0.1686
   97LY3    HD1 1501   6.813   1.849   4.722 -1.5063 -0.3521  2.5287
   97LY3    HD2 1502   6.808   1.933   4.875 -0.6989  1.3006  0.0883
   97LY3     CE 1503   6.995   1.962   4.771  0.6983 -0.1029  0.4959
   97LY3    HE1 1504   7.031   1.954   4.669 -1.6685 -1.0151 -0.3381
   97LY3    HE2 1505   7.043   1.887   4.834  0.8670 -0.9351 -0.6050
   97LY3     NZ 1506   7.021   2.093   4.831  0.5233 -0.2110 -0.0413
   97LY3    HZ1 1507   6.960   2.108   4.910  2.3513  1.8351  1.0840
   97LY3    HZ2 1508   7.118   2.094   4.859 -0.3708 -1.3603  3.6861
   97LY3    HZ3 1509   6.996   2.160   4.759 -3.5177 -1.7121 -0.3284
   97LY3      C 1510   6.515   2.053   4.897 -0.3697  0.3575 -0.4863
   97LY3      O 1511   6.585   2.034   4.996  0.2415  0.0664 -0.0982
   98ILE      N 1512   6.439   2.162   4.879  0.4619 -0.1162  0.0857
   98ILE      H 1513   6.380   2.165   4.797  0.1152 -0.1574  0.3304
   98ILE     CA 1514   6.412   2.264   4.982  0.3235 -0.0461  0.8838
   98ILE     HA 1515   6.508   2.306   5.014  0.5674  2.7092 -2.6994
   98ILE     CB 1516   6.330   2.377   4.926 -0.2404 -0.0933  0.6239
   98ILE     HB 1517   6.249   2.327   4.873 -1.6724  2.3576  0.3424
   98ILE    CG2 1518   6.269   2.468   5.036 -0.4646  0.4411 -0.1790
   98ILE   HG21 1519   6.199   2.540   4.992 -1.4492 -1.0455 -1.1638
   98ILE   HG22 1520   6.207   2.410   5.104 -0.1782 -0.3987 -0.6251
   98ILE   HG23 1521   6.347   2.512   5.097  0.1364  0.0452 -0.6522
   98ILE    CG1 1522   6.413   2.463   4.823  0.4476  0.0758  0.5514
   98ILE   HG11 1523   6.448   2.389   4.752 -0.3014  2.0225 -1.9972
   98ILE   HG12 1524   6.495   2.505   4.882  0.4757  0.6056  0.1417
   98ILE     CD 1525   6.334   2.578   4.748 -0.4004 -0.3421 -0.1795
   98ILE    HD1 1526   6.237   2.539   4.720 -1.0334  0.2500  1.1208
   98ILE    HD2 1527   6.307   2.659   4.815  0.8659 -0.7171  0.8375
   98ILE    HD3 1528   6.388   2.621   4.664 -1.5809 -0.1021 -0.8259
   98ILE      C 1529   6.354   2.191   5.106  1.1737  0.0009 -0.5412
   98ILE      O 1530   6.394   2.222   5.220  0.0891  0.5817 -0.5712
   99VAL      N 1531   6.269   2.087   5.086  0.2259  0.6762 -0.6362
   99VAL      H 1532   6.237   2.064   4.993 -0.8616 -2.0691  0.3142
   99VAL     CA 1533   6.221   1.997   5.201 -0.0535 -1.0551  0.3143
   99VAL     HA 1534   6.196   2.061   5.285 -1.1925 -2.1932  0.8751
   99VAL     CB 1535   6.086   1.930   5.164  0.2738 -0.5131 -0.3736
   99VAL     HB 1536   6.104   1.887   5.066  2.5848  0.7008 -0.5687
   99VAL    CG1 1537   6.044   1.832   5.272 -0.2114  0.0846 -0.2626
   99VAL   HG11 1538   5.937   1.811   5.275 -0.0359 -0.9495 -0.7467
   99VAL   HG12 1539   6.095   1.738   5.251 -2.1363 -0.6154 -2.2529
   99VAL   HG13 1540   6.061   1.864   5.374  1.0038  0.4061 -0.5519
   99VAL    CG2 1541   5.985   2.045   5.152  0.6028  0.1486  0.4085
   99VAL   HG21 1542   5.943   2.080   5.246  0.9704  0.3520  0.4960
   99VAL   HG22 1543   6.028   2.120   5.086  1.4794 -1.7730 -1.2978
   99VAL   HG23 1544   5.903   2.003   5.093  0.9095 -1.0206  0.7836
   99VAL      C 1545   6.328   1.907   5.259 -0.6836 -0.2673  0.0457
   99VAL      O 1546   6.348   1.900   5.381  0.6259  0.3587  0.2071
  100SER      N 1547   6.419   1.850   5.173 -0.0655 -0.0051 -0.1165
  100SER      H 1548   6.400   1.861   5.075 -1.3394 -0.2295  0.0789
  100SER     CA 1549   6.531   1.758   5.219  0.2328 -0.3013  0.0429
  100SER     HA 1550   6.483   1.694   5.294 -1.9174  0.3759 -0.6778
  100SER     CB 1551   6.582   1.676   5.105  0.9704 -1.1776 -0.0791
  100SER    HB1 1552   6.648   1.598   5.143  1.5882 -0.6893 -0.1372
  100SER    HB2 1553   6.630   1.745   5.035  0.5543  0.6145  1.3108
  100SER     OG 1554   6.469   1.609   5.054 -0.3184 -0.1423  0.1566
  100SER     HG 1555   6.492   1.590   4.963  0.3524  0.1128  0.2693
  100SER      C 1556   6.642   1.849   5.283  0.2283  0.6708 -0.0561
  100SER      O 1557   6.698   1.805   5.386 -0.2424 -0.0371  0.6512
  101AS4      N 1558   6.662   1.968   5.233  0.0669 -0.5919  0.1625
  101AS4      H 1559   6.611   2.001   5.153  0.6622  0.0979  0.0540
  101AS4     CA 1560   6.743   2.074   5.296  0.0831  0.0702  0.1415
  101AS4     HA 1561   6.843   2.036   5.317  0.0567 -1.4768 -2.2074
  101AS4     CB 1562   6.755   2.195   5.205 -0.2480 -0.5970 -0.4996
  101AS4    HB1 1563   6.807   2.275   5.258 -0.1838 -0.4804 -0.7364
  101AS4    HB2 1564   6.653   2.227   5.185 -0.6129 -0.0365  1.9581
  101AS4     CG 1565   6.842   2.171   5.083 -0.3078  0.5930  0.6835
  101AS4    OD1 1566   6.926   2.082   5.086  0.4881  0.2184  0.0263
  101AS4   HD11 1567   6.890   2.007   5.039  0.2552 -1.8100  3.1172
  101AS4   HD12 1568   6.981   2.082   5.165  0.5100 -0.6047  0.0131
  101AS4    OD2 1569   6.841   2.244   4.987 -0.3106 -0.1277 -0.2932
  101AS4   HD21 1570   6.804   2.205   4.907 -1.6812 -0.0669  0.2854
  101AS4   HD22 1571   6.905   2.313   5.008  0.9698 -2.0809  2.9131
  101AS4      C 1572   6.690   2.128   5.432  0.4224 -0.2890  0.1277
  101AS4      O 1573   6.767   2.185   5.513  0.1490  0.5292  0.6142
  102GLY      N 1574   6.561   2.117   5.450  0.4322 -0.3152 -0.7441
  102GLY      H 1575   6.504   2.077   5.376 -0.7677  0.6361 -0.3668
  102GLY     CA 1576   6.498   2.162   5.578 -0.4162  0.7392 -0.5777
  102GLY    HA1 1577   6.570   2.137   5.656 -0.6071  0.3019 -0.5378
  102GLY    HA2 1578   6.411   2.104   5.610  1.7463 -0.5296  3.7357
  102GLY      C 1579   6.454   2.304   5.585 -0.3365  0.0189 -0.5469
  102GLY      O 1580   6.431   2.349   5.700  0.2826  0.1936 -0.0677
  103ASN      N 1581   6.441   2.372   5.472 -0.0247 -0.3804  0.2150
  103ASN      H 1582   6.448   2.329   5.381 -2.8145  0.9581 -0.7509
  103ASN     CA 1583   6.417   2.516   5.457 -0.0812 -0.3972 -0.9769
  103ASN     HA 1584   6.461   2.555   5.548  1.0122  0.1045 -1.6978
  103ASN     CB 1585   6.503   2.572   5.339 -0.0826  0.6635  0.5120
  103ASN    HB1 1586   6.449   2.662   5.309 -2.5441 -1.0319 -0.5031
  103ASN    HB2 1587   6.494   2.512   5.248 -2.1316 -0.7996  1.5922
  103ASN     CG 1588   6.646   2.589   5.382 -0.0564  0.1987 -0.0923
  103ASN    OD1 1589   6.671   2.648   5.486  0.0138 -0.5559 -0.0125
  103ASN    ND2 1590   6.744   2.558   5.296 -0.5491  0.6947  0.1960
  103ASN   HD21 1591   6.728   2.499   5.216 -1.0080  0.1303  0.6966
  103ASN   HD22 1592   6.841   2.567   5.325 -0.6076  0.8247  0.3510
  103ASN      C 1593   6.266   2.556   5.450  0.0408  0.0054  0.6090
  103ASN      O 1594   6.231   2.667   5.474  0.6336 -0.2526  0.5656
  104GLY      N 1595   6.182   2.455   5.421 -0.2598  0.0590 -0.5760
  104GLY      H 1596   6.219   2.364   5.399 -1.4728 -0.7420  0.5508
  104GLY     CA 1597   6.034   2.478   5.401 -0.5693 -0.5757  0.1260
  104GLY    HA1 1598   5.986   2.494   5.498 -1.1727  2.4376 -0.5961
  104GLY    HA2 1599   6.000   2.386   5.354 -0.7169 -0.6353  0.3503
  104GLY      C 1600   5.993   2.599   5.306 -0.2876 -0.4462 -0.5500
  104GLY      O 1601   6.047   2.620   5.199  0.2004 -0.3208  0.1845
  105MET      N 1602   5.892   2.673   5.353  0.0222  0.1193 -0.6918
  105MET      H 1603   5.843   2.657   5.439  0.6720  2.1045  0.1241
  105MET     CA 1604   5.848   2.795   5.282  0.9309  0.7168 -0.9608
  105MET     HA 1605   5.913   2.808   5.196  0.2236  2.7932 -1.2344
  105MET     CB 1606   5.713   2.763   5.226 -0.0581  0.3914  0.1367
  105MET    HB1 1607   5.682   2.859   5.185 -0.0871  0.8957  1.2999
  105MET    HB2 1608   5.638   2.722   5.293 -0.0848 -0.7406 -0.5708
  105MET     CG 1609   5.707   2.668   5.106 -0.4607  0.7518  0.6774
  105MET    HG1 1610   5.729   2.566   5.138 -0.8798  1.7770  4.7929
  105MET    HG2 1611   5.791   2.701   5.046  1.4000  0.0320  2.7407
  105MET     SD 1612   5.548   2.678   5.026  0.1305 -0.3815 -0.0958
  105MET     CE 1613   5.552   2.846   4.960 -0.1927 -0.4360 -0.4356
  105MET    HE1 1614   5.570   2.923   5.034  1.7391 -0.9427 -0.3209
  105MET    HE2 1615   5.619   2.846   4.874  3.2775 -2.1659  2.0118
  105MET    HE3 1616   5.461   2.870   4.905  0.1529  1.2350 -0.3162
  105MET      C 1617   5.868   2.919   5.363 -0.4587  0.1745 -0.1068
  105MET      O 1618   5.819   3.024   5.327 -0.1188 -0.4148  0.3576
  106ASN      N 1619   5.946   2.916   5.472 -0.0303  0.1965 -0.3071
  106ASN      H 1620   5.983   2.829   5.509 -0.7252  0.9678  2.4489
  106ASN     CA 1621   5.963   3.039   5.551 -0.0304  0.3741  0.8701
  106ASN     HA 1622   5.866   3.063   5.595 -1.2448 -2.6729  0.0969
  106ASN     CB 1623   6.059   3.011   5.662  0.2809  0.0249 -0.2338
  106ASN    HB1 1624   6.149   2.965   5.623  0.3461 -0.5791  0.6164
  106ASN    HB2 1625   6.007   2.948   5.734 -1.7969  0.4847 -1.2489
  106ASN     CG 1626   6.095   3.126   5.742  0.5863 -0.3488 -0.3389
  106ASN    OD1 1627   6.013   3.185   5.804 -0.1100  0.0506 -0.3494
  106ASN    ND2 1628   6.224   3.171   5.742  0.2574 -0.2360 -0.1918
  106ASN   HD21 1629   6.294   3.131   5.680 -0.8887  0.1138 -1.7674
  106ASN   HD22 1630   6.248   3.247   5.804  1.4630 -0.1111 -0.7785
  106ASN      C 1631   6.012   3.159   5.466  0.7076  0.0215  0.7708
  106ASN      O 1632   5.978   3.271   5.491 -1.2075 -0.0028  0.0463
  107ALA      N 1633   6.087   3.135   5.355  0.6586  0.0510 -0.1298
  107ALA      H 1634   6.103   3.042   5.320  6.0712  0.2854  0.7525
  107ALA     CA 1635   6.138   3.247   5.274 -0.5662 -0.1318  0.1652
  107ALA     HA 1636   6.192   3.319   5.335 -0.5202  0.7488 -0.8984
  107ALA     CB 1637   6.243   3.181   5.180  0.0496  0.1378  0.1852
  107ALA    HB1 1638   6.184   3.115   5.117 -0.1310  0.6055 -0.1443
  107ALA    HB2 1639   6.294   3.257   5.120  0.5063  0.1980  0.6388
  107ALA    HB3 1640   6.310   3.126   5.245 -0.9878 -0.6885  0.5777
  107ALA      C 1641   6.037   3.317   5.185  0.0331  0.3465 -0.1214
  107ALA      O 1642   6.055   3.430   5.137 -0.4446  0.2297  0.0837
  108TRP      N 1643   5.921   3.250   5.153  0.0357  0.6990 -0.5112
  108TRP      H 1644   5.907   3.161   5.198 -2.2377  1.0375 -0.3928
  108TRP     CA 1645   5.807   3.303   5.071 -0.8249 -0.8209  0.7270
  108TRP     HA 1646   5.851   3.354   4.985 -2.3330  2.8638  1.9380
  108TRP     CB 1647   5.717   3.184   5.019 -0.1738  0.0685  0.1500
  108TRP    HB1 1648   5.625   3.223   4.975  0.8664  1.6793 -0.6678
  108TRP    HB2 1649   5.693   3.112   5.097  0.0708  0.5801  0.7026
  108TRP     CG 1650   5.773   3.106   4.908 -0.1948 -0.3092 -0.2179
  108TRP    CD1 1651   5.718   3.114   4.783 -0.2493 -0.5217  0.3437
  108TRP    HD1 1652   5.632   3.173   4.756 -0.2293 -0.5433  0.2303
  108TRP    NE1 1653   5.772   3.019   4.702 -0.7241  0.2116  0.2170
  108TRP    HE1 1654   5.747   3.028   4.604 -0.4601  1.1896  0.2233
  108TRP    CE2 1655   5.866   2.949   4.767  0.6052 -0.5503 -0.7095
  108TRP    CZ2 1656   5.951   2.842   4.736 -0.0676 -0.6540  0.3872
  108TRP    HZ2 1657   5.942   2.812   4.633  2.3436  1.1709 -0.4705
  108TRP    CH2 1658   6.045   2.784   4.828 -0.1666 -0.5391  0.6324
  108TRP    HH2 1659   6.098   2.692   4.805 -1.5172 -1.4719  1.1057
  108TRP    CZ3 1660   6.059   2.852   4.951  0.2516  0.9649  0.4093
  108TRP    HZ3 1661   6.146   2.825   5.010 -0.5568  0.8750  1.5823
  108TRP    CE3 1662   5.974   2.957   4.990  0.4427  0.7266 -0.3614
  108TRP    HE3 1663   5.991   3.014   5.080  2.3546  0.4228 -0.4913
  108TRP    CD2 1664   5.875   3.003   4.901  0.7744 -0.7855 -0.3389
  108TRP      C 1665   5.725   3.409   5.148 -0.6241  0.3180 -0.3791
  108TRP      O 1666   5.662   3.383   5.252  0.2250  0.5726 -0.3899
  109VAL      N 1667   5.719   3.530   5.091  0.0857  0.3293 -0.4588
  109VAL      H 1668   5.754   3.548   4.998  4.6368  0.5366  1.0459
  109VAL     CA 1669   5.638   3.642   5.145 -0.0547  0.0995 -0.1179
  109VAL     HA 1670   5.658   3.658   5.251 -1.5301  0.7161  0.0902
  109VAL     CB 1671   5.667   3.771   5.070 -0.1996 -0.3211 -0.3279
  109VAL     HB 1672   5.642   3.760   4.964 -0.9934 -2.6745  0.0463
  109VAL    CG1 1673   5.579   3.885   5.117  0.0850 -0.1672  0.4949
  109VAL   HG11 1674   5.476   3.872   5.084 -0.3896  1.5106  1.2029
  109VAL   HG12 1675   5.571   3.880   5.225 -1.3126 -0.8987  0.3794
  109VAL   HG13 1676   5.611   3.983   5.080  0.2095  0.1988  1.5355
  109VAL    CG2 1677   5.816   3.822   5.084  0.0977  0.1155 -0.0390
  109VAL   HG21 1678   5.836   3.916   5.033 -0.7919  0.4243  0.1658
  109VAL   HG22 1679   5.827   3.829   5.192  0.4839  0.9073 -0.1231
  109VAL   HG23 1680   5.883   3.749   5.039 -1.1845  0.1331 -2.0950
  109VAL      C 1681   5.490   3.602   5.145  0.1312 -0.6098 -0.6560
  109VAL      O 1682   5.420   3.636   5.242 -0.2385  0.4168  0.7717
  110ALA      N 1683   5.458   3.511   5.054  0.5450 -0.4907  0.4490
  110ALA      H 1684   5.523   3.503   4.977 -1.7299 -0.7613 -1.5450
  110ALA     CA 1685   5.324   3.446   5.042  0.1235  0.6885 -0.2194
  110ALA     HA 1686   5.252   3.528   5.040  1.0641  1.6278  1.7519
  110ALA     CB 1687   5.311   3.364   4.909  0.5903 -0.4324  0.1166
  110ALA    HB1 1688   5.273   3.433   4.834  0.1101  0.2436  0.9721
  110ALA    HB2 1689   5.409   3.321   4.886  1.7252  1.8689  0.4206
  110ALA    HB3 1690   5.240   3.282   4.925  0.7403 -0.2060  2.1866
  110ALA      C 1691   5.297   3.364   5.168  0.2529 -0.0878  0.2501
  110ALA      O 1692   5.192   3.380   5.229 -0.0851 -0.3072 -0.0613
  111TRP      N 1693   5.383   3.271   5.215 -0.3356 -0.2908 -0.3506
  111TRP      H 1694   5.472   3.270   5.166 -1.0235 -2.8683 -1.7899
  111TRP     CA 1695   5.370   3.181   5.328  0.1088  0.5987  0.5331
  111TRP     HA 1696   5.276   3.131   5.308 -0.2365  0.8089  1.5673
  111TRP     CB 1697   5.484   3.075   5.317 -0.0322 -0.0413  0.0580
  111TRP    HB1 1698   5.573   3.132   5.344  1.6535 -2.2440 -0.6151
  111TRP    HB2 1699   5.503   3.030   5.220  0.8946  2.2027 -0.8737
  111TRP     CG 1700   5.475   2.964   5.421  0.0437 -0.3372 -0.8014
  111TRP    CD1 1701   5.426   2.841   5.391 -0.9405 -0.5605  0.6696
  111TRP    HD1 1702   5.415   2.819   5.286  1.1418 -0.6395  0.4158
  111TRP    NE1 1703   5.433   2.773   5.507 -0.5315 -0.1772 -0.1226
  111TRP    HE1 1704   5.389   2.682   5.514 -1.5897 -0.2842 -4.7981
  111TRP    CE2 1705   5.491   2.833   5.616  0.7041 -0.5824  0.1427
  111TRP    CZ2 1706   5.507   2.806   5.753  0.8488  0.3093  0.2724
  111TRP    HZ2 1707   5.476   2.710   5.793 -1.5365  0.9951  0.2024
  111TRP    CH2 1708   5.572   2.898   5.838 -0.0956 -0.5058 -0.7300
  111TRP    HH2 1709   5.597   2.869   5.939 -1.1759 -2.7655 -1.0337
  111TRP    CZ3 1710   5.621   3.016   5.780 -0.0995 -0.0264  0.4232
  111TRP    HZ3 1711   5.685   3.085   5.834  1.0399 -0.1282 -0.7651
  111TRP    CE3 1712   5.591   3.052   5.644 -0.1674 -0.2211 -0.2008
  111TRP    HE3 1713   5.627   3.144   5.600 -0.9534  0.4233  0.4722
  111TRP    CD2 1714   5.522   2.964   5.560  0.1962 -0.3630 -0.1452
  111TRP      C 1715   5.371   3.258   5.464 -0.1462 -0.0133 -0.1855
  111TRP      O 1716   5.294   3.223   5.552 -1.2570  0.1439 -0.1167
  112ARG      N 1717   5.434   3.373   5.478  0.4438  0.5721 -0.1500
  112ARG      H 1718   5.491   3.407   5.401  2.1951 -0.5466  0.5897
  112ARG     CA 1719   5.429   3.458   5.594 -0.0464  0.2266  0.5877
  112ARG     HA 1720   5.453   3.397   5.681 -0.7677 -0.7605  0.1184
  112ARG     CB 1721   5.534   3.572   5.581 -0.0607  1.3290 -0.1544
  112ARG    HB1 1722   5.517   3.636   5.668 -4.2552  1.1977 -0.6843
  112ARG    HB2 1723   5.517   3.635   5.493 -1.9144  1.3905  0.2111
  112ARG     CG 1724   5.671   3.511   5.590  0.5987  0.4421 -0.2291
  112ARG    HG1 1725   5.676   3.431   5.516 -4.6688  1.0129 -1.5834
  112ARG    HG2 1726   5.674   3.465   5.689 -0.0128  0.7978 -0.0443
  112ARG     CD 1727   5.797   3.604   5.586  0.5032 -0.0867  0.2820
  112ARG    HD1 1728   5.782   3.676   5.666 -3.2074  0.8147 -1.0213
  112ARG    HD2 1729   5.785   3.670   5.500 -0.9556  0.4696  0.8767
  112ARG     NE 1730   5.916   3.527   5.596  0.0838  0.3197 -0.0135
  112ARG     HE 1731   5.911   3.427   5.584  1.2003  0.3600 -1.0562
  112ARG     CZ 1732   6.037   3.570   5.606 -0.4306  0.1898 -0.5269
  112ARG    NH1 1733   6.067   3.695   5.628 -0.2812 -0.3022 -0.6264
  112ARG   HH11 1734   5.985   3.752   5.609  1.7506  2.6563 -1.2387
  112ARG   HH12 1735   6.162   3.730   5.637 -0.0827 -0.9892 -0.0201
  112ARG    NH2 1736   6.136   3.491   5.607  0.1816  0.2214  0.0086
  112ARG   HH21 1737   6.113   3.394   5.587  1.2203  0.0462 -0.3739
  112ARG   HH22 1738   6.232   3.523   5.605  0.7331 -1.3630 -0.4465
  112ARG      C 1739   5.289   3.517   5.612 -0.0420 -0.8496 -0.9876
  112ARG      O 1740   5.237   3.513   5.728  0.3411 -0.6027 -0.4304
  113ASN      N 1741   5.233   3.566   5.503  0.2062  0.0677 -0.2989
  113ASN      H 1742   5.272   3.561   5.410  0.5045  0.5905 -0.2079
  113ASN     CA 1743   5.097   3.622   5.507 -0.6583 -0.3433 -0.4018
  113ASN     HA 1744   5.081   3.677   5.601 -2.8637 -1.2155 -0.2096
  113ASN     CB 1745   5.082   3.710   5.380  0.1941 -0.1125 -1.0854
  113ASN    HB1 1746   4.977   3.739   5.372  0.4422  0.9453 -0.6111
  113ASN    HB2 1747   5.115   3.654   5.292  0.6808 -1.4542 -0.0744
  113ASN     CG 1748   5.165   3.844   5.397 -0.0055  0.9173 -0.2279
  113ASN    OD1 1749   5.148   3.928   5.482  0.2518  0.0845  0.1380
  113ASN    ND2 1750   5.276   3.863   5.325  0.0810  0.0249  0.1332
  113ASN   HD21 1751   5.316   3.789   5.269 -2.1455 -0.0168 -1.5350
  113ASN   HD22 1752   5.337   3.940   5.347 -0.9314  0.6812  0.7606
  113ASN      C 1753   4.988   3.518   5.521  0.3272  0.4698 -0.2645
  113ASN      O 1754   4.876   3.569   5.547  0.6459  0.0496 -0.5988
  114ARG      N 1755   5.010   3.390   5.479 -0.7725  0.2105  0.0085
  114ARG      H 1756   5.096   3.378   5.427 -0.4469  0.4475  0.4871
  114ARG     CA 1757   4.902   3.291   5.461 -0.4340  0.3750 -0.1668
  114ARG     HA 1758   4.805   3.331   5.491 -0.9921 -0.8750 -0.2619
  114ARG     CB 1759   4.888   3.251   5.315 -0.0748 -0.8644 -0.2188
  114ARG    HB1 1760   4.816   3.171   5.297 -0.9896  0.0817 -0.9331
  114ARG    HB2 1761   4.984   3.222   5.273 -1.5004 -1.7289 -3.1698
  114ARG     CG 1762   4.838   3.368   5.223 -0.1662 -0.7276  0.4437
  114ARG    HG1 1763   4.884   3.463   5.250  1.8890 -0.8976 -2.0426
  114ARG    HG2 1764   4.733   3.396   5.224 -0.1039 -0.4815  0.0015
  114ARG     CD 1765   4.869   3.334   5.074 -0.2624 -0.1776  0.6230
  114ARG    HD1 1766   4.795   3.260   5.045 -0.2677 -1.2915  3.1596
  114ARG    HD2 1767   4.969   3.290   5.063  0.5892  0.9133  3.2232
  114ARG     NE 1768   4.855   3.452   4.983  0.1616 -0.2205 -0.1136
  114ARG     HE 1769   4.820   3.541   5.015  0.2303  0.0568 -0.8030
  114ARG     CZ 1770   4.910   3.468   4.864 -0.0627 -0.6308  0.4134
  114ARG    NH1 1771   4.981   3.387   4.799 -0.2671 -0.0094 -0.4510
  114ARG   HH11 1772   4.979   3.290   4.828  2.0133  0.1906  0.5154
  114ARG   HH12 1773   5.011   3.417   4.707  1.3582 -0.1458  0.0011
  114ARG    NH2 1774   4.887   3.577   4.801  0.5314 -0.2652  0.0865
  114ARG   HH21 1775   4.831   3.640   4.856 -0.1268 -0.5830 -0.2077
  114ARG   HH22 1776   4.944   3.588   4.718  0.0486  1.0754 -0.0866
  114ARG      C 1777   4.919   3.163   5.549 -0.4649 -0.4444 -1.0017
  114ARG      O 1778   4.818   3.098   5.576  0.6136 -0.5928 -0.4446
  115CY1      N 1779   5.039   3.128   5.588 -0.1287  0.1522  0.1990
  115CY1      H 1780   5.119   3.187   5.571 -1.3716  1.7827 -0.1459
  115CY1     CA 1781   5.057   2.992   5.654 -0.5769  0.4543 -0.0601
  115CY1     HA 1782   4.964   2.941   5.680 -0.1984 -0.5330 -0.5791
  115CY1     CB 1783   5.127   2.899   5.560 -0.8028  0.3967  0.0397
  115CY1    HB1 1784   5.178   2.817   5.611  0.1755  1.6558  1.1492
  115CY1    HB2 1785   5.202   2.962   5.512 -0.8616  0.7604  0.4271
  115CY1     SG 1786   5.000   2.834   5.438 -0.3073 -0.1800 -0.3004
  115CY1    HG1 1787   4.895   2.770   5.491 -0.2923 -1.1162 -1.3672
  115CY1    HG2 1788   4.961   2.941   5.368  2.8139  1.5348  0.4194
  115CY1    HG3 1789   5.057   2.750   5.351  1.1166  1.0385 -0.5817
  115CY1      C 1790   5.132   3.002   5.788  0.3992 -0.7169  0.9778
  115CY1      O 1791   5.096   2.930   5.884 -0.4433  0.0400 -0.2295
  116LY3      N 1792   5.218   3.103   5.807  0.3216 -0.2371 -0.0067
  116LY3      H 1793   5.229   3.159   5.724 -2.6546 -0.5069 -0.7171
  116LY3     CA 1794   5.277   3.128   5.936  0.0020  0.4037 -0.2981
  116LY3     HA 1795   5.335   3.040   5.963  1.3944  0.7644 -1.9490
  116LY3     CB 1796   5.382   3.248   5.932 -0.3875  0.9946 -0.4178
  116LY3    HB1 1797   5.331   3.344   5.917  0.3621  1.1565 -2.1077
  116LY3    HB2 1798   5.445   3.228   5.845 -0.4887  0.0208 -0.2702
  116LY3     CG 1799   5.476   3.248   6.047 -0.4383  0.5730 -0.6486
  116LY3    HG1 1800   5.511   3.146   6.061 -1.1796  0.4735  0.6248
  116LY3    HG2 1801   5.424   3.281   6.137 -0.4291 -1.7146  0.2606
  116LY3     CD 1802   5.587   3.350   6.047 -1.3570 -0.0546 -0.2396
  116LY3    HD1 1803   5.539   3.448   6.048 -1.2395  0.0035  1.1838
  116LY3    HD2 1804   5.640   3.339   5.952 -1.1452  3.4327 -0.6761
  116LY3     CE 1805   5.695   3.341   6.153  0.9647 -0.4365  0.6924
  116LY3    HE1 1806   5.767   3.423   6.145 -1.1626  1.3499 -2.5900
  116LY3    HE2 1807   5.748   3.245   6.157  2.5441  0.2621 -1.4852
  116LY3     NZ 1808   5.637   3.338   6.286  0.6266  0.0475 -0.1175
  116LY3    HZ1 1809   5.588   3.250   6.294  0.6149  0.1033  0.5355
  116LY3    HZ2 1810   5.696   3.341   6.368  1.7257  3.3647 -0.8690
  116LY3    HZ3 1811   5.575   3.417   6.293  0.9227  0.2982 -0.2748
  116LY3      C 1812   5.173   3.164   6.039 -1.2519  0.0021  0.2731
  116LY3      O 1813   5.112   3.271   6.033 -0.5759  0.1578 -0.2642
  117GLY      N 1814   5.148   3.071   6.138  0.6152 -0.0085  0.2329
  117GLY      H 1815   5.184   2.977   6.140 -0.0560 -0.3261 -1.1811
  117GLY     CA 1816   5.072   3.115   6.260 -0.3928 -0.5621  0.8584
  117GLY    HA1 1817   5.077   3.221   6.281 -2.5597  0.2422 -2.1639
  117GLY    HA2 1818   5.115   3.057   6.342  0.2644  0.7214  1.4521
  117GLY      C 1819   4.923   3.095   6.231  0.2401  0.4949  0.4438
  117GLY      O 1820   4.834   3.167   6.274  0.4153  0.2356 -0.0261
  118THR      N 1821   4.898   2.993   6.151 -0.3960 -0.3251 -0.1422
  118THR      H 1822   4.977   2.943   6.110 -0.8357  0.0993 -1.5684
  118THR     CA 1823   4.755   2.954   6.110 -0.1856 -0.6154 -0.6598
  118THR     HA 1824   4.711   2.940   6.209  2.4316 -3.2413  0.2587
  118THR     CB 1825   4.688   3.062   6.024  0.7206  0.2583 -0.6263
  118THR     HB 1826   4.666   3.152   6.081  1.0388 -1.9599  3.3788
  118THR    CG2 1827   4.779   3.102   5.910  0.0429 -0.7000  0.7415
  118THR   HG21 1828   4.859   3.162   5.954  3.1819 -4.4831  0.7773
  118THR   HG22 1829   4.828   3.019   5.860  0.2425 -0.1180 -0.0476
  118THR   HG23 1830   4.726   3.175   5.849 -0.4027  1.4084  3.4347
  118THR    OG1 1831   4.558   3.021   5.977  0.1049  0.2409  0.1204
  118THR    HG1 1832   4.517   3.001   6.061  0.6262  0.6053  0.4712
  118THR      C 1833   4.754   2.815   6.054 -0.3370 -0.4862  0.3703
  118THR      O 1834   4.857   2.767   6.012  0.1824 -0.0681 -0.6622
  119AS4      N 1835   4.642   2.746   6.049 -0.0058  0.0164 -0.1129
  119AS4      H 1836   4.569   2.792   6.102  0.8543 -0.1982  1.3187
  119AS4     CA 1837   4.619   2.611   6.004 -0.2885 -0.4244 -0.7397
  119AS4     HA 1838   4.694   2.544   6.046  1.0554  1.8891  0.7448
  119AS4     CB 1839   4.469   2.576   6.025  0.3649  0.2770  0.1228
  119AS4    HB1 1840   4.414   2.655   5.975  1.3630 -0.1496 -1.7473
  119AS4    HB2 1841   4.458   2.589   6.133  0.5509  1.9257 -0.0217
  119AS4     CG 1842   4.426   2.439   5.974 -1.1217 -0.9057 -0.1665
  119AS4    OD1 1843   4.308   2.419   5.943  1.1206 -0.0638  0.2262
  119AS4   HD11 1844   4.262   2.502   5.926  0.5571 -0.5233 -0.5615
  119AS4   HD12 1845   4.268   2.343   5.986  0.1240 -0.3840 -1.1941
  119AS4    OD2 1846   4.517   2.350   5.965  0.8478  0.1570  0.1220
  119AS4   HD21 1847   4.596   2.364   5.913 -0.0334  1.1671 -1.0012
  119AS4   HD22 1848   4.485   2.274   6.014 -1.5635  0.6151 -0.6203
  119AS4      C 1849   4.644   2.594   5.852  0.2752 -0.5927  0.6793
  119AS4      O 1850   4.564   2.626   5.765 -0.0761 -0.0303  0.2188
  120VAL      N 1851   4.761   2.540   5.818  0.5468 -0.2361 -0.2664
  120VAL      H 1852   4.825   2.510   5.890  0.1202 -1.1313 -0.2453
  120VAL     CA 1853   4.798   2.534   5.675  0.6392 -0.6881 -0.6705
  120VAL     HA 1854   4.805   2.637   5.640 -1.2608  0.2539  1.4950
  120VAL     CB 1855   4.937   2.472   5.659  0.3540 -0.4254 -0.1647
  120VAL     HB 1856   4.964   2.491   5.555  1.4866  0.0382  0.1964
  120VAL    CG1 1857   5.041   2.537   5.750 -0.0853 -0.3353 -0.3825
  120VAL   HG11 1858   5.136   2.553   5.698 -0.3472  0.8620 -0.5377
  120VAL   HG12 1859   5.007   2.636   5.782 -0.9947 -0.5946 -0.5253
  120VAL   HG13 1860   5.048   2.474   5.838 -0.6434 -0.1354 -0.1901
  120VAL    CG2 1861   4.947   2.319   5.685 -0.4971 -0.3996  0.8948
  120VAL   HG21 1862   4.894   2.258   5.612  0.8292 -1.0807  0.4628
  120VAL   HG22 1863   5.053   2.295   5.675  0.2529  2.9546 -0.5301
  120VAL   HG23 1864   4.910   2.286   5.782  0.0472  1.2654  1.7103
  120VAL      C 1865   4.701   2.453   5.591  0.1690 -0.5558  0.6887
  120VAL      O 1866   4.704   2.480   5.469  0.1480  0.0913 -1.2067
  121GLN      N 1867   4.625   2.357   5.650 -0.0337 -0.3860  0.0747
  121GLN      H 1868   4.629   2.349   5.750 -1.9136 -0.5301  0.1791
  121GLN     CA 1869   4.528   2.277   5.584  0.2340 -0.5744  0.1582
  121GLN     HA 1870   4.577   2.237   5.495  0.8288  0.7958 -0.1620
  121GLN     CB 1871   4.481   2.160   5.670 -0.0232 -0.3523 -0.2168
  121GLN    HB1 1872   4.425   2.094   5.603  0.0952 -0.4954 -0.1765
  121GLN    HB2 1873   4.408   2.189   5.745 -0.7225 -0.5887 -0.7874
  121GLN     CG 1874   4.592   2.087   5.746 -0.2896  0.2579  0.8182
  121GLN    HG1 1875   4.538   2.021   5.814 -1.4113  1.4435  1.1285
  121GLN    HG2 1876   4.643   2.161   5.809  1.2560 -1.5774  1.8264
  121GLN     CD 1877   4.705   2.015   5.661  0.3971  0.1033  0.5548
  121GLN    OE1 1878   4.688   1.998   5.538  0.2186 -0.6587  0.2335
  121GLN    NE2 1879   4.812   1.967   5.715 -0.5630  0.3959 -0.2216
  121GLN   HE21 1880   4.823   1.969   5.816  1.3754 -0.2049 -0.3782
  121GLN   HE22 1881   4.892   1.943   5.658 -1.2983  1.8205 -1.9537
  121GLN      C 1882   4.406   2.358   5.535 -0.5613 -0.1067  0.5060
  121GLN      O 1883   4.348   2.303   5.441  0.0907  0.6482  0.1800
  122ALA      N 1884   4.381   2.489   5.564 -0.5005 -0.1183  0.1227
  122ALA      H 1885   4.419   2.517   5.654  0.0855 -0.0094 -0.1546
  122ALA     CA 1886   4.295   2.577   5.484 -0.2167  0.3467 -0.3748
  122ALA     HA 1887   4.193   2.552   5.513  0.3290 -2.1388 -0.3793
  122ALA     CB 1888   4.313   2.725   5.518  0.3550 -0.1653  0.3491
  122ALA    HB1 1889   4.317   2.723   5.627 -2.1198 -2.4557  0.4854
  122ALA    HB2 1890   4.406   2.773   5.486 -0.8208  1.2650 -1.0812
  122ALA    HB3 1891   4.237   2.792   5.478  1.3642  0.3137 -0.8435
  122ALA      C 1892   4.321   2.560   5.333  0.0266  0.0956 -0.4780
  122ALA      O 1893   4.232   2.526   5.255  0.3577  0.4146 -0.5291
  123TRP      N 1894   4.450   2.566   5.289 -0.5786  0.1610 -0.5294
  123TRP      H 1895   4.524   2.572   5.359 -2.1546  0.7477  1.1621
  123TRP     CA 1896   4.496   2.559   5.150 -0.2302 -0.0098  0.0779
  123TRP     HA 1897   4.430   2.625   5.094 -3.2950 -1.8529  1.2787
  123TRP     CB 1898   4.640   2.614   5.148  0.3545  0.4278 -0.4006
  123TRP    HB1 1899   4.675   2.622   5.045 -0.3989 -0.4656 -0.7506
  123TRP    HB2 1900   4.706   2.546   5.203 -0.0555  0.2367 -0.1365
  123TRP     CG 1901   4.637   2.754   5.220 -0.3094  0.1033  0.4350
  123TRP    CD1 1902   4.704   2.782   5.334  0.6531  0.9632  0.2136
  123TRP    HD1 1903   4.755   2.704   5.388 -1.9425 -0.2524  1.0989
  123TRP    NE1 1904   4.669   2.904   5.381  0.1570 -0.4109  0.2051
  123TRP    HE1 1905   4.673   2.926   5.480  0.4041  0.6961 -0.0390
  123TRP    CE2 1906   4.598   2.974   5.287  0.1538  0.8629  0.2007
  123TRP    CZ2 1907   4.552   3.104   5.291  0.4807 -0.4261 -0.0823
  123TRP    HZ2 1908   4.553   3.165   5.380  0.3903  0.4464 -0.6665
  123TRP    CH2 1909   4.469   3.139   5.181 -0.3682 -0.0845 -0.6997
  123TRP    HH2 1910   4.416   3.233   5.193 -0.5503 -0.2153 -0.4658
  123TRP    CZ3 1911   4.448   3.058   5.070  0.7599 -0.2512 -0.3164
  123TRP    HZ3 1912   4.383   3.095   4.992 -1.1388  0.0919  1.3378
  123TRP    CE3 1913   4.489   2.925   5.072 -0.3653 -0.0672  0.3201
  123TRP    HE3 1914   4.467   2.864   4.986  1.3882  0.5337 -0.6060
  123TRP    CD2 1915   4.569   2.880   5.181 -0.7081  0.1075 -0.6901
  123TRP      C 1916   4.484   2.423   5.087 -0.0578  0.9833  0.0377
  123TRP      O 1917   4.486   2.410   4.965  0.0987 -0.0569 -0.2412
  124ILE      N 1918   4.456   2.322   5.169 -0.9972  0.6162  0.7278
  124ILE      H 1919   4.440   2.340   5.267  2.4288  2.1679  1.1439
  124ILE     CA 1920   4.435   2.186   5.130  0.3448 -0.3356  1.1452
  124ILE     HA 1921   4.490   2.180   5.035 -1.3189 -3.1436  0.2367
  124ILE     CB 1922   4.493   2.085   5.231 -0.7017 -0.2460 -0.3317
  124ILE     HB 1923   4.516   2.145   5.320 -1.8087  1.0956 -0.9059
  124ILE    CG2 1924   4.403   1.976   5.292  0.1211  0.5662 -0.3380
  124ILE   HG21 1925   4.355   1.932   5.204 -2.6853  2.4429  0.1257
  124ILE   HG22 1926   4.453   1.899   5.350 -2.3363  0.5655  1.9495
  124ILE   HG23 1927   4.320   2.007   5.355 -0.4347  0.8325 -1.1759
  124ILE    CG1 1928   4.625   2.023   5.173 -0.0379 -0.5491 -0.0396
  124ILE   HG11 1929   4.686   2.000   5.260 -2.1152 -0.4254  1.5381
  124ILE   HG12 1930   4.677   2.102   5.119 -0.9890  0.4092  0.3988
  124ILE     CD 1931   4.612   1.896   5.090  0.0086 -0.0812  0.3425
  124ILE    HD1 1932   4.580   1.819   5.161  1.7506  1.1260  2.5748
  124ILE    HD2 1933   4.529   1.917   5.024 -1.6419 -0.4848  2.1956
  124ILE    HD3 1934   4.708   1.868   5.048  0.8333  2.0192  0.6915
  124ILE      C 1935   4.282   2.170   5.105 -0.6169 -0.0638 -0.0753
  124ILE      O 1936   4.248   2.111   5.003  0.4010 -0.3852  0.0961
  125ARG      N 1937   4.196   2.216   5.199 -0.2118 -0.4806 -0.1330
  125ARG      H 1938   4.232   2.261   5.281 -0.9024 -1.1868  0.5846
  125ARG     CA 1939   4.050   2.190   5.184  0.2597  1.4262 -0.3118
  125ARG     HA 1940   4.051   2.081   5.182 -0.3604  1.4111 -0.0185
  125ARG     CB 1941   3.971   2.222   5.309 -0.2800 -0.4396 -0.8716
  125ARG    HB1 1942   3.866   2.204   5.289 -0.2901  0.0216 -1.2635
  125ARG    HB2 1943   3.969   2.329   5.332  0.5452 -0.7840  1.0559
  125ARG     CG 1944   4.017   2.141   5.440  0.2545 -0.7966 -0.0732
  125ARG    HG1 1945   4.126   2.135   5.442  0.3739  0.9782  1.3987
  125ARG    HG2 1946   4.004   2.035   5.416  1.8643 -0.3445 -3.5922
  125ARG     CD 1947   3.950   2.177   5.575  0.3864  0.1929  0.1906
  125ARG    HD1 1948   3.845   2.150   5.587  0.4196  0.0309  0.1246
  125ARG    HD2 1949   3.953   2.285   5.584  2.4375  0.2406 -0.5673
  125ARG     NE 1950   4.018   2.099   5.679  0.6855  0.4458  0.1556
  125ARG     HE 1951   4.009   1.998   5.677 -0.3679  0.4989  0.8670
  125ARG     CZ 1952   4.102   2.150   5.769  1.1396 -0.6014  0.3733
  125ARG    NH1 1953   4.086   2.264   5.826  0.1490  0.1210  0.4618
  125ARG   HH11 1954   4.006   2.321   5.801  1.1208  1.2659 -0.1714
  125ARG   HH12 1955   4.166   2.301   5.876  0.9495  0.1448 -0.7844
  125ARG    NH2 1956   4.188   2.077   5.832 -0.1168  0.2251 -0.1576
  125ARG   HH21 1957   4.187   1.977   5.819  0.2933 -0.0072  1.3823
  125ARG   HH22 1958   4.255   2.120   5.895  0.1263  1.2628 -1.0864
  125ARG      C 1959   3.975   2.229   5.058  0.0009 -0.3833  0.1374
  125ARG      O 1960   3.883   2.158   5.019 -0.1423 -0.1633  0.5741
  126GLY      N 1961   4.038   2.326   4.975  0.3860 -1.3729  0.0034
  126GLY      H 1962   4.121   2.369   5.014 -0.4164 -0.1164  0.3686
  126GLY     CA 1963   3.984   2.369   4.842 -0.9251  0.1614 -0.0014
  126GLY    HA1 1964   4.017   2.466   4.804 -4.3651  1.1097 -0.9482
  126GLY    HA2 1965   3.878   2.390   4.858 -1.0575 -2.2912  3.2016
  126GLY      C 1966   4.007   2.263   4.735 -0.3450  0.3682  0.0822
  126GLY      O 1967   3.951   2.274   4.628 -0.3298 -0.3214 -0.0272
  127CY1      N 1968   4.103   2.172   4.756 -0.9256  0.1826 -0.2633
  127CY1      H 1969   4.158   2.162   4.841  0.7734 -3.0730 -1.5675
  127CY1     CA 1970   4.155   2.086   4.652  0.3335 -0.4922 -0.2059
  127CY1     HA 1971   4.091   2.098   4.565  1.0017  0.1808 -0.6145
  127CY1     CB 1972   4.296   2.142   4.618  0.4340 -0.3298  0.3717
  127CY1    HB1 1973   4.284   2.248   4.595  0.0819 -0.8018 -1.8446
  127CY1    HB2 1974   4.328   2.096   4.524 -1.1688 -0.9600  0.1012
  127CY1     SG 1975   4.435   2.123   4.735 -0.0821 -0.4797  0.1826
  127CY1    HG1 1976   4.545   2.177   4.682 -0.5102  0.7856  0.5504
  127CY1    HG2 1977   4.414   2.193   4.846 -0.6967 -0.7734  0.2534
  127CY1    HG3 1978   4.459   1.993   4.759  2.5539 -0.3436 -1.3177
  127CY1      C 1979   4.157   1.944   4.691  0.3432 -0.1102  0.7927
  127CY1      O 1980   4.173   1.863   4.603  0.8337 -0.2497  0.3502
  128ARG      N 1981   4.138   1.908   4.819  0.1738 -0.2323 -0.4481
  128ARG      H 1982   4.127   1.980   4.889 -1.1545 -0.3075 -0.5488
  128ARG     CA 1983   4.125   1.772   4.875 -0.0861 -0.2347  0.6436
  128ARG     HA 1984   4.093   1.702   4.798 -1.0492 -0.9344  1.6540
  128ARG     CB 1985   4.271   1.723   4.919 -0.0385 -0.6817  1.2014
  128ARG    HB1 1986   4.310   1.798   4.987  0.3410 -0.0962  0.3624
  128ARG    HB2 1987   4.317   1.716   4.820 -1.3920 -2.5608  0.6585
  128ARG     CG 1988   4.288   1.586   4.989  0.6389 -0.0142 -0.2927
  128ARG    HG1 1989   4.247   1.502   4.933  0.5820 -1.0633  1.2567
  128ARG    HG2 1990   4.233   1.588   5.083 -0.5338 -1.3828 -0.9191
  128ARG     CD 1991   4.433   1.559   5.014  0.4651 -0.0204  0.0871
  128ARG    HD1 1992   4.450   1.469   5.072 -2.2052 -1.0772 -0.6290
  128ARG    HD2 1993   4.470   1.649   5.063  2.4902 -0.7067 -0.0740
  128ARG     NE 1994   4.513   1.543   4.889 -0.4241 -0.3396 -0.7005
  128ARG     HE 1995   4.460   1.518   4.806 -1.4335 -0.9287  0.1016
  128ARG     CZ 1996   4.644   1.541   4.887  0.8746  0.8190 -0.1710
  128ARG    NH1 1997   4.717   1.569   4.987 -0.1901 -0.1646  0.2511
  128ARG   HH11 1998   4.679   1.594   5.077  2.5986  2.5499  0.8394
  128ARG   HH12 1999   4.815   1.545   4.979 -0.2200 -0.5497  0.9243
  128ARG    NH2 2000   4.698   1.486   4.787  0.4118 -0.1929 -0.1249
  128ARG   HH21 2001   4.645   1.482   4.701 -2.9548 -1.3957  1.7733
  128ARG   HH22 2002   4.791   1.450   4.796 -0.1701 -1.9931 -0.8876
  128ARG      C 2003   4.023   1.768   4.992  0.9256  0.2019  0.1813
  128ARG      O 2004   4.046   1.831   5.092  0.3610  0.0550  0.3705
  129LEU      N 2005   3.914   1.690   4.977  0.3390  0.2202 -0.3642
  129LEU      H 2006   3.894   1.648   4.888 -1.7819 -1.1794  0.6759
  129LEU     CA 2007   3.795   1.674   5.071  0.4667 -0.7039  0.0341
  129LEU     HA 2008   3.755   1.773   5.092 -2.2577 -1.2528 -2.0381
  129LEU     CB 2009   3.680   1.595   4.988 -0.2377 -0.1897 -0.5436
  129LEU    HB1 2010   3.724   1.498   4.968  1.8077  0.3548  0.9248
  129LEU    HB2 2011   3.674   1.638   4.888  1.3677  1.0080 -0.1823
  129LEU     CG 2012   3.535   1.566   5.045  0.4424  0.2830 -0.3617
  129LEU     HG 2013   3.536   1.511   5.139 -2.0817 -0.2231 -0.5602
  129LEU    CD1 2014   3.454   1.693   5.064 -0.5183 -0.3632  0.3197
  129LEU   HD11 2015   3.428   1.737   4.968  2.4432 -0.7013 -0.7505
  129LEU   HD12 2016   3.365   1.665   5.120  0.6079 -3.0341  0.9057
  129LEU   HD13 2017   3.502   1.760   5.135 -1.6755 -0.7515  1.5133
  129LEU    CD2 2018   3.446   1.478   4.957  0.0504 -0.3101 -0.1527
  129LEU   HD21 2019   3.492   1.381   4.938 -1.7966 -1.0966 -0.8678
  129LEU   HD22 2020   3.358   1.445   5.012  0.7676 -1.2535  0.4571
  129LEU   HD23 2021   3.420   1.528   4.863 -1.0979 -2.5037 -1.0604
  129LEU      C 2022   3.827   1.602   5.201  0.3490  0.5532  0.6315
  129LEU    OC1 2023   3.880   1.487   5.198 -1.2082  0.1070  0.2209
  129LEU   HC11 2024   3.814   1.428   5.163 -2.3385  1.3646  0.1321
  129LEU   HC12 2025   3.960   1.479   5.250  0.2012  1.5490 -1.5611
  129LEU    OC2 2026   3.809   1.663   5.305  0.0895 -0.6160 -0.1590
  129LEU   HC21 2027   3.893   1.680   5.349  1.0749 -2.2943 -1.2653
  129LEU   HC22 2028   3.717   1.686   5.322  0.5681  1.4600 -0.1947
  130SOL     OW 2029   2.570   6.416   1.706 -0.2854 -0.1808  0.3360
  130SOL    HW1 2030   2.507   6.345   1.717  0.8665 -1.1529  0.9114
  130SOL    HW2 2031   2.609   6.400   1.620 -1.5384  1.0452 -0.5052
  131SOL     OW 2032   6.038   3.224   1.656 -0.2722  0.7910 -0.7557
  131SOL    HW1 2033   6.020   3.224   1.562 -2.8641  0.2741 -0.3452
  131SOL    HW2 2034   5.977   3.159   1.692 -0.0181  1.6534  1.3897
  132SOL     OW 2035   6.131   3.584   1.100  0.0763 -0.5798  0.0894
  132SOL    HW1 2036   6.128   3.517   1.032 -1.5488 -0.4949  0.0381
  132SOL    HW2 2037   6.043   3.585   1.137  1.0754 -1.0211  2.6262
  133SOL     OW 2038   3.847   0.034   1.350 -0.6382  0.3329 -0.0717
  133SOL    HW1 2039   3.908   0.089   1.398 -2.3622 -0.0357  2.7736
  133SOL    HW2 2040   3.856   0.061   1.259  2.1978  1.7079  0.5167
  134SOL     OW 2041   1.982   4.563   3.252 -0.2197  0.0542 -0.6007
  134SOL    HW1 2042   2.051   4.624   3.280 -0.0710 -0.5499  0.4138
  134SOL    HW2 2043   1.949   4.600   3.170  1.9305 -0.1227 -1.6132
  135SOL     OW 2044   3.537   4.561   4.145  0.8520  0.5384 -0.1898
  135SOL    HW1 2045   3.601   4.531   4.210 -0.4773  0.8321  1.3061
  135SOL    HW2 2046   3.465   4.499   4.151  0.7462  0.5109 -1.4938
  136SOL     OW 2047   6.026   6.082   3.095  0.6504  0.3732 -0.3649
  136SOL    HW1 2048   6.024   6.055   3.003  0.2116 -0.0632 -0.2302
  136SOL    HW2 2049   5.938   6.113   3.113  0.7747  0.5900 -0.1317
  137SOL     OW 2050   0.331   5.711   4.115 -0.0933 -0.1355  0.1533
  137SOL    HW1 2051   0.319   5.805   4.124 -1.9885 -0.3585  0.3699
  137SOL    HW2 2052   0.364   5.683   4.200  1.7906  0.4577 -0.3190
  138SOL     OW 2053   4.582   2.601   1.860  0.7306 -0.0299  0.3148
  138SOL    HW1 2054   4.651   2.534   1.869  1.7597  0.8727 -0.5997
  138SOL    HW2 2055   4.623   2.682   1.891 -0.4734  0.2222  1.3177
  139SOL     OW 2056   0.283   5.717   2.774 -0.3173 -0.4275 -0.6616
  139SOL    HW1 2057   0.189   5.701   2.785 -0.6868  0.5271 -2.1315
  139SOL    HW2 2058   0.323   5.683   2.854 -2.1103  0.8002  0.8570
  140SOL     OW 2059   0.493   1.156   0.253  0.5144  0.1867  0.7610
  140SOL    HW1 2060   0.425   1.208   0.296 -1.8148 -1.6774 -0.3966
  140SOL    HW2 2061   0.527   1.212   0.184 -0.3829  0.9191  0.8972
  141SOL     OW 2062   1.379   3.310   0.766 -0.5565  0.4256  0.3784
  141SOL    HW1 2063   1.388   3.389   0.819 -0.1160 -0.8587  2.3094
  141SOL    HW2 2064   1.469   3.286   0.743 -0.5808 -0.2005  0.9023
  142SOL     OW 2065   3.938   4.811   3.291  0.3370 -0.1840  0.4525
  142SOL    HW1 2066   3.913   4.887   3.343 -0.0143 -0.9947  1.5063
  142SOL    HW2 2067   3.857   4.784   3.247  0.5498  0.2756 -0.2405
  143SOL     OW 2068   5.492   4.247   3.347  0.0125 -0.0199  0.1371
  143SOL    HW1 2069   5.429   4.318   3.361 -0.8986 -0.8144  0.2403
  143SOL    HW2 2070   5.571   4.275   3.392 -0.1540  1.1572 -0.2771
  144SOL     OW 2071   4.351   4.125   0.341 -0.2295  0.4103  0.4850
  144SOL    HW1 2072   4.370   4.214   0.314  2.6764 -0.4924 -0.9010
  144SOL    HW2 2073   4.299   4.088   0.269  1.8747 -0.0680 -0.8584
  145SOL     OW 2074   5.195   0.203   4.442  0.2783 -0.2892 -0.0084
  145SOL    HW1 2075   5.228   0.247   4.520  2.0513 -2.9235  0.8826
  145SOL    HW2 2076   5.272   0.196   4.384 -0.3328 -0.7452 -0.7885
  146SOL     OW 2077   2.712   1.814   0.806 -0.4598 -0.0591 -0.1972
  146SOL    HW1 2078   2.683   1.838   0.894 -0.5590 -1.7952  0.2808
  146SOL    HW2 2079   2.655   1.864   0.747 -3.3776 -2.0057  0.7187
  147SOL     OW 2080   3.183   1.501   4.506 -0.6164  0.6291  0.0732
  147SOL    HW1 2081   3.177   1.411   4.476  0.0002  0.9687 -1.1368
  147SOL    HW2 2082   3.098   1.539   4.486 -0.2169  0.8523 -1.3339
  148SOL     OW 2083   2.104   6.382   3.533  0.1588  0.1659  0.7865
  148SOL    HW1 2084   2.080   6.440   3.605 -1.1266 -1.6910  1.9398
  148SOL    HW2 2085   2.106   6.439   3.456  2.1237  2.3136  2.2983
  149SOL     OW 2086   3.208   3.209   2.326  0.5007 -0.3221 -0.0799
  149SOL    HW1 2087   3.278   3.249   2.275 -0.0528  0.2525 -0.4079
  149SOL    HW2 2088   3.132   3.208   2.267 -0.2890  0.8147  0.8768
  150SOL     OW 2089   2.748   0.473   2.411 -0.0544 -0.7993  0.2205
  150SOL    HW1 2090   2.737   0.378   2.405  2.3148 -1.1876  1.0329
  150SOL    HW2 2091   2.837   0.485   2.443  0.0671  1.7458 -0.8538
  151SOL     OW 2092   3.772   5.882   3.151  0.3456 -0.2046  0.4253
  151SOL    HW1 2093   3.863   5.912   3.152 -0.0922  1.5390 -2.1325
  151SOL    HW2 2094   3.771   5.813   3.084 -0.2677 -0.0274  0.2507
  152SOL     OW 2095   0.928   0.887   1.363 -0.0923 -0.1923  0.2227
  152SOL    HW1 2096   0.848   0.899   1.414  0.9900 -1.4804  2.3889
  152SOL    HW2 2097   0.952   0.975   1.334 -1.6791  0.3453  0.4763
  153SOL     OW 2098   0.747   3.580   0.984 -0.6088  0.8797 -0.2291
  153SOL    HW1 2099   0.700   3.512   1.032 -0.9149  0.3989 -1.1724
  153SOL    HW2 2100   0.747   3.656   1.042  0.8097 -0.2844  1.3625
  154SOL     OW 2101   4.658   2.304   1.249  0.0651  0.3531 -0.4339
  154SOL    HW1 2102   4.683   2.213   1.266 -0.1921  0.1867 -0.9282
  154SOL    HW2 2103   4.691   2.322   1.161  0.0575  0.7173 -0.3630
  155SOL     OW 2104   5.120   0.923   0.403 -0.4041 -0.1150 -0.4653
  155SOL    HW1 2105   5.116   0.964   0.489 -0.3527 -1.1699  0.0434
  155SOL    HW2 2106   5.042   0.957   0.357 -0.5251  0.3112  0.0509
  156SOL     OW 2107   3.023   4.377   0.958  0.6471 -0.6107 -0.0922
  156SOL    HW1 2108   3.071   4.389   1.040 -1.6124 -1.0454  1.4016
  156SOL    HW2 2109   3.015   4.282   0.948  0.6091 -0.5539 -0.6315
  157SOL     OW 2110   1.783   1.055   1.222  0.1149  0.3774 -0.3095
  157SOL    HW1 2111   1.740   1.101   1.149  1.5615  1.4909 -0.5070
  157SOL    HW2 2112   1.711   1.031   1.280 -1.0584 -0.2773 -1.9373
  158SOL     OW 2113   5.562   3.858   1.319 -0.6979  0.7846 -0.3075
  158SOL    HW1 2114   5.603   3.944   1.306  1.8853 -0.1058  1.0848
  158SOL    HW2 2115   5.537   3.857   1.411 -0.6006  0.0269 -0.2827
  159SOL     OW 2116   0.613   4.915   0.905  0.2986  0.0752  0.1809
  159SOL    HW1 2117   0.590   4.909   0.813  0.9205  0.8570 -0.0335
  159SOL    HW2 2118   0.596   4.827   0.940  0.0075 -0.2055 -0.6583
  160SOL     OW 2119   0.734   2.961   2.928 -0.1832 -0.0217  0.0021
  160SOL    HW1 2120   0.806   2.944   2.989  1.1221  2.0213 -0.8744
  160SOL    HW2 2121   0.731   2.883   2.873  1.1615 -0.2964  0.2776
  161SOL     OW 2122   0.983   0.656   1.263  0.6950 -0.3768 -0.0011
  161SOL    HW1 2123   0.955   0.726   1.322 -1.4225 -0.9482 -0.2313
  161SOL    HW2 2124   1.021   0.702   1.188  0.7886  0.4677  0.5555
  162SOL     OW 2125   3.540   6.135   3.325  0.5663 -0.0624  0.0309
  162SOL    HW1 2126   3.525   6.122   3.419  0.5823  1.9250  0.3666
  162SOL    HW2 2127   3.635   6.130   3.315  0.9059  2.9581  0.7850
  163SOL     OW 2128   6.159   0.170   1.258 -0.4544 -0.1478 -0.2039
  163SOL    HW1 2129   6.237   0.171   1.203 -0.1595 -0.8694  0.1937
  163SOL    HW2 2130   6.178   0.230   1.329  0.3664 -1.4378  0.7189
  164SOL     OW 2131   1.851   4.845   0.909  0.1866  0.3843  0.0981
  164SOL    HW1 2132   1.937   4.866   0.945  0.3732  1.1108 -0.7430
  164SOL    HW2 2133   1.793   4.911   0.946  0.5321  1.6537 -1.5293
  165SOL     OW 2134   5.229   5.347   2.245  0.6896  0.1929  0.2803
  165SOL    HW1 2135   5.256   5.284   2.312  0.1029 -2.2531 -1.6113
  165SOL    HW2 2136   5.308   5.366   2.196  0.3120 -2.0006 -1.3418
  166SOL     OW 2137   5.693   6.117   1.773 -0.0844  0.3112  0.1708
  166SOL    HW1 2138   5.781   6.133   1.739 -0.1783  0.4986  0.0169
  166SOL    HW2 2139   5.642   6.089   1.697 -0.3216  0.8316  0.1372
  167SOL     OW 2140   3.237   4.788   3.487  0.2642 -0.5501 -0.0829
  167SOL    HW1 2141   3.248   4.693   3.491 -1.6200 -0.7856  1.1077
  167SOL    HW2 2142   3.303   4.817   3.425  1.8315 -2.4621  0.5562
  168SOL     OW 2143   3.082   3.321   2.069 -1.4838  0.2886  0.0721
  168SOL    HW1 2144   3.145   3.292   2.003  0.0864  3.5240 -0.0351
  168SOL    HW2 2145   3.014   3.366   2.018 -1.2056  1.2276  0.5165
  169SOL     OW 2146   0.824   5.247   2.239 -0.7163  0.1922  0.5382
  169SOL    HW1 2147   0.798   5.296   2.161  0.9858  0.4261  0.0796
  169SOL    HW2 2148   0.903   5.292   2.270 -0.4446 -0.8825  1.4419
  170SOL     OW 2149   6.033   3.746   3.442 -0.0846  0.5081  0.2481
  170SOL    HW1 2150   5.949   3.792   3.442 -0.1344  0.4313  1.0024
  170SOL    HW2 2151   6.017   3.668   3.495  0.0638 -0.2678 -0.8111
  171SOL     OW 2152   3.078   2.492   1.436 -0.5258  0.5761 -0.5191
  171SOL    HW1 2153   2.998   2.543   1.433 -1.0836 -0.2798 -0.4855
  171SOL    HW2 2154   3.113   2.507   1.523 -0.6079  1.0031 -0.5565
  172SOL     OW 2155   1.545   3.701   4.322 -0.1736 -0.4061  0.3143
  172SOL    HW1 2156   1.613   3.754   4.283 -0.2057 -0.0923  0.6839
  172SOL    HW2 2157   1.576   3.611   4.312 -0.5872 -0.4098 -1.2314
  173SOL     OW 2158   0.619   0.179   4.605 -0.1142 -0.3447  0.9679
  173SOL    HW1 2159   0.533   0.212   4.628 -0.1510  0.2060  0.0987
  173SOL    HW2 2160   0.651   0.136   4.684 -1.8449 -1.9643  0.8668
  174SOL     OW 2161   5.469   1.882   2.502 -0.1938  0.3396  0.7604
  174SOL    HW1 2162   5.450   1.788   2.498 -0.1797  0.3226  1.0951
  174SOL    HW2 2163   5.454   1.913   2.412  3.2435 -0.6182 -0.2942
  175SOL     OW 2164   5.407   0.642   3.924  0.2762  0.5509  0.3186
  175SOL    HW1 2165   5.391   0.550   3.903 -0.9815  0.4571  1.6061
  175SOL    HW2 2166   5.405   0.686   3.839 -2.9703 -0.0696 -0.0677
  176SOL     OW 2167   2.573   0.850   2.489 -0.1812  0.0330  0.3894
  176SOL    HW1 2168   2.647   0.894   2.530 -0.1915  0.1459  0.2894
  176SOL    HW2 2169   2.498   0.872   2.544  0.0029 -0.7921  0.9784
  177SOL     OW 2170   1.338   0.167   2.772  0.0138  0.0479 -0.0040
  177SOL    HW1 2171   1.308   0.077   2.758  1.5438 -0.2949 -1.3742
  177SOL    HW2 2172   1.258   0.217   2.788 -0.9318 -1.4019 -0.0400
  178SOL     OW 2173   4.648   0.663   0.754 -0.7779 -0.1102 -0.3810
  178SOL    HW1 2174   4.680   0.746   0.790 -0.6159 -0.5875  0.6090
  178SOL    HW2 2175   4.709   0.598   0.787 -1.0973 -0.6706 -0.8808
  179SOL     OW 2176   2.271   2.020   0.370  0.0083  0.0258  0.0493
  179SOL    HW1 2177   2.290   1.958   0.299  0.9945  0.3596  0.0065
  179SOL    HW2 2178   2.176   2.012   0.384  0.3385 -3.1920  1.5988
  180SOL     OW 2179   1.319   1.499   0.428 -0.5024  0.2861  0.5134
  180SOL    HW1 2180   1.389   1.459   0.377  0.2220 -1.4105  2.6759
  180SOL    HW2 2181   1.241   1.449   0.406 -0.6564  0.9088 -0.4226
  181SOL     OW 2182   4.338   6.264   0.929  0.3751 -0.3295 -0.3385
  181SOL    HW1 2183   4.361   6.201   0.861 -0.1403 -1.0707  0.1576
  181SOL    HW2 2184   4.315   6.210   1.005  0.5274  0.4727  0.2912
  182SOL     OW 2185   2.273   3.697   0.067 -0.3509  0.3325  0.1591
  182SOL    HW1 2186   2.333   3.764   0.034 -1.1394  0.7049 -0.5373
  182SOL    HW2 2187   2.237   3.656  -0.011 -0.0744 -0.7444  0.5802
  183SOL     OW 2188   0.064   5.512   2.353 -0.0931  0.9600 -0.0737
  183SOL    HW1 2189   0.098   5.423   2.363  0.6038  0.9051 -2.3737
  183SOL    HW2 2190   0.089   5.556   2.435 -0.3947 -0.8963  1.0865
  184SOL     OW 2191   5.747   5.548   1.904  0.8571  0.2013 -0.1284
  184SOL    HW1 2192   5.829   5.521   1.864 -0.1754 -1.8946 -1.0427
  184SOL    HW2 2193   5.737   5.640   1.882  2.5036  0.2391 -0.7787
  185SOL     OW 2194   5.707   3.514   0.930 -0.5527 -0.2266  0.2457
  185SOL    HW1 2195   5.616   3.515   0.900 -0.8210 -0.9636  1.0045
  185SOL    HW2 2196   5.712   3.585   0.994 -1.4420 -2.1188  2.5327
  186SOL     OW 2197   5.887   2.566   2.641  0.1327 -0.1488 -0.0213
  186SOL    HW1 2198   5.954   2.520   2.692  1.2398  0.3900 -0.9429
  186SOL    HW2 2199   5.873   2.510   2.564  1.1070  0.7494 -0.8888
  187SOL     OW 2200   3.826   1.265   0.328 -0.3992 -0.7977  0.4211
  187SOL    HW1 2201   3.812   1.359   0.313 -1.5007 -0.6727  1.9027
  187SOL    HW2 2202   3.759   1.242   0.392  1.0419 -2.1831  1.5115
  188SOL     OW 2203   4.303   6.230   4.299  0.0146 -0.6625 -0.3207
  188SOL    HW1 2204   4.319   6.136   4.303 -1.7342 -1.0372 -1.3748
  188SOL    HW2 2205   4.228   6.244   4.356 -0.3636 -0.0752 -0.9495
  189SOL     OW 2206   5.391   3.390   1.762 -0.0191  0.0429 -0.3883
  189SOL    HW1 2207   5.458   3.333   1.723  0.7779  0.7489 -0.0652
  189SOL    HW2 2208   5.440   3.460   1.805 -0.9224 -0.0160  0.7948
  190SOL     OW 2209   3.282   0.162   1.353  0.2982  0.1994 -0.2468
  190SOL    HW1 2210   3.251   0.152   1.443 -1.9572  0.6516 -0.9008
  190SOL    HW2 2211   3.375   0.181   1.361  0.1888 -0.0033  1.9689
  191SOL     OW 2212   0.631   0.683   4.573 -0.2253 -0.6655  0.1504
  191SOL    HW1 2213   0.594   0.600   4.604  0.4063 -1.9816 -2.3010
  191SOL    HW2 2214   0.566   0.715   4.509 -0.5167  0.8357  1.1581
  192SOL     OW 2215   1.361   1.727   2.574 -0.6264  0.2205 -0.1300
  192SOL    HW1 2216   1.411   1.714   2.493  0.5901 -1.5598  0.8277
  192SOL    HW2 2217   1.281   1.773   2.547  0.1499  0.4369 -2.1808
  193SOL     OW 2218   0.956   1.526   2.959 -0.2957 -0.3240 -0.1317
  193SOL    HW1 2219   0.945   1.548   2.866 -1.5282 -1.2843 -0.2255
  193SOL    HW2 2220   1.051   1.514   2.969 -0.1570 -0.3325 -1.2856
  194SOL     OW 2221   1.714   2.827   4.186 -0.0746 -0.1243  0.0576
  194SOL    HW1 2222   1.651   2.838   4.115  0.1894 -0.3717 -0.2172
  194SOL    HW2 2223   1.660   2.822   4.265 -0.3950 -0.2546 -0.1663
  195SOL     OW 2224   3.778   3.069   1.430  0.3178  0.1371 -0.1478
  195SOL    HW1 2225   3.833   2.996   1.454  0.7301  0.5703  0.2370
  195SOL    HW2 2226   3.689   3.033   1.427  0.5065 -0.3485  0.1362
  196SOL     OW 2227   3.178   5.768   3.635  0.1366 -0.2029 -0.3767
  196SOL    HW1 2228   3.199   5.823   3.559  1.2490  0.5386  0.4468
  196SOL    HW2 2229   3.088   5.790   3.657 -0.2053 -0.4342 -1.4765
  197SOL     OW 2230   2.794   6.164   1.899 -0.4417  0.4197  0.3346
  197SOL    HW1 2231   2.791   6.073   1.928 -0.7548  0.4639  0.4546
  197SOL    HW2 2232   2.794   6.160   1.804  0.4349  0.2730  0.3319
  198SOL     OW 2233   2.789   3.916   3.555 -0.1623  0.3605  0.3984
  198SOL    HW1 2234   2.707   3.964   3.565 -1.0374 -1.1847  1.1128
  198SOL    HW2 2235   2.782   3.844   3.618  2.0684  0.6011  0.9894
  199SOL     OW 2236   4.991   2.956   2.283 -0.1077  0.2870 -0.5322
  199SOL    HW1 2237   5.037   2.925   2.205  0.2693 -0.3281 -0.0706
  199SOL    HW2 2238   4.901   2.971   2.253  0.3430  1.3873 -1.4114
  200SOL     OW 2239   2.962   4.194   2.923 -0.6955 -0.3486  0.6628
  200SOL    HW1 2240   3.034   4.150   2.878 -1.6564 -3.8608  2.2011
  200SOL    HW2 2241   2.971   4.166   3.015 -2.2576  1.6385  1.4818
  201SOL     OW 2242   3.084   3.058   0.311  0.2162 -0.3404  0.6804
  201SOL    HW1 2243   3.107   2.974   0.351 -1.8597 -2.1392 -1.4874
  201SOL    HW2 2244   2.990   3.050   0.292  0.7368  0.6824 -3.3360
  202SOL     OW 2245   4.183   6.477   1.088 -0.0466  0.7571 -0.2267
  202SOL    HW1 2246   4.228   6.408   1.039  1.0267  1.1706  0.1626
  202SOL    HW2 2247   4.223   6.558   1.058 -0.5034  1.1319  0.1643
  203SOL     OW 2248   0.909   5.292   2.728  0.1254 -0.0094  0.2287
  203SOL    HW1 2249   0.883   5.331   2.645  0.1175  1.2569  0.8132
  203SOL    HW2 2250   0.869   5.205   2.726  0.3198 -0.1006 -1.1871
  204SOL     OW 2251   5.554   3.503   0.222 -0.3668 -0.4335  0.2964
  204SOL    HW1 2252   5.522   3.554   0.147 -1.6146 -0.6918  0.6420
  204SOL    HW2 2253   5.480   3.450   0.249  0.5062 -1.4206  0.8273
  205SOL     OW 2254   2.461   3.421   2.394  0.2449  0.0682  0.3942
  205SOL    HW1 2255   2.498   3.498   2.437  0.0679 -0.0278  0.7203
  205SOL    HW2 2256   2.383   3.399   2.446 -0.0570  0.0432 -0.0633
  206SOL     OW 2257   4.137   5.409   4.547 -0.5695 -0.0447  0.3495
  206SOL    HW1 2258   4.089   5.331   4.576 -0.8363 -0.5950 -1.3896
  206SOL    HW2 2259   4.107   5.422   4.457 -0.7528  2.2705  0.6907
  207SOL     OW 2260   0.783   0.605   4.011 -0.2990 -0.4104  0.5964
  207SOL    HW1 2261   0.858   0.545   4.015  1.9119  2.1630  0.7613
  207SOL    HW2 2262   0.743   0.598   4.098  1.0577 -0.3353  1.2629
  208SOL     OW 2263   4.952   1.077   0.200 -0.4018  0.4403 -0.1675
  208SOL    HW1 2264   5.037   1.046   0.169 -0.1575  0.9999 -0.0709
  208SOL    HW2 2265   4.928   1.145   0.137 -1.2983 -0.4719 -0.8327
  209SOL     OW 2266   4.338   4.766   2.092 -0.1462  0.6462  0.4372
  209SOL    HW1 2267   4.424   4.733   2.066 -0.0013  0.3744  1.2154
  209SOL    HW2 2268   4.356   4.825   2.165 -0.7458 -0.9734  1.9876
  210SOL     OW 2269   2.591   1.359   1.219  0.1043 -0.4714  0.1459
  210SOL    HW1 2270   2.634   1.401   1.144  1.6098 -0.5162  0.9405
  210SOL    HW2 2271   2.555   1.431   1.270  1.4443 -0.1911  0.7589
  211SOL     OW 2272   4.510   1.749   2.334  0.1003 -0.7548 -0.3570
  211SOL    HW1 2273   4.457   1.688   2.386  0.6682 -0.7089  0.2919
  211SOL    HW2 2274   4.600   1.721   2.349  0.2550 -1.3082 -2.0392
  212SOL     OW 2275   5.085   3.052   1.192 -0.2004  0.2915  0.2217
  212SOL    HW1 2276   5.068   3.114   1.263  0.7358  1.0605 -0.2023
  212SOL    HW2 2277   5.030   2.976   1.213  0.6544  0.1473  2.2051
  213SOL     OW 2278   1.290   2.923   0.012  0.6309 -0.0863 -0.2459
  213SOL    HW1 2279   1.333   2.854   0.062 -1.0768 -1.8698 -1.0984
  213SOL    HW2 2280   1.273   2.884  -0.074 -1.6443  0.8678 -0.3033
  214SOL     OW 2281   1.387   4.486   3.643  0.9839  0.3008 -0.4318
  214SOL    HW1 2282   1.316   4.424   3.661 -0.4379  2.0783  0.4080
  214SOL    HW2 2283   1.449   4.437   3.590 -0.3845 -1.6340 -0.3419
  215SOL     OW 2284   2.478   0.626   2.361 -0.1204 -0.6416  0.4927
  215SOL    HW1 2285   2.525   0.584   2.289 -1.8134 -0.4344 -0.8017
  215SOL    HW2 2286   2.518   0.713   2.370  0.1688 -0.7113 -0.1350
  216SOL     OW 2287   6.340   5.321   1.211  0.6397 -0.5816 -0.2074
  216SOL    HW1 2288   6.311   5.351   1.124  0.4782  0.7470  0.2752
  216SOL    HW2 2289   6.419   5.270   1.194  0.2983 -0.8064 -1.1852
  217SOL     OW 2290   2.386   2.425   2.553 -0.5796  0.2934  0.0105
  217SOL    HW1 2291   2.380   2.369   2.476 -0.4759 -0.1245  0.3008
  217SOL    HW2 2292   2.323   2.496   2.537  0.3476  0.9127 -1.0170
  218SOL     OW 2293   5.407   4.906   1.225  0.1186 -0.4463 -0.1318
  218SOL    HW1 2294   5.475   4.875   1.165 -0.8687  0.4806 -1.7848
  218SOL    HW2 2295   5.339   4.838   1.221  0.2548 -0.6136  0.3223
  219SOL     OW 2296   0.982   4.821   2.941  0.5224  0.0304 -0.8683
  219SOL    HW1 2297   0.933   4.784   3.015  0.9042  0.3200 -0.4573
  219SOL    HW2 2298   0.998   4.747   2.883 -0.0466 -0.1451 -0.8096
  220SOL     OW 2299   3.579   0.697   3.911 -0.8054 -0.7998 -0.2303
  220SOL    HW1 2300   3.602   0.715   3.819 -0.3864 -0.9337 -0.1518
  220SOL    HW2 2301   3.535   0.612   3.908  1.3904 -2.0175 -0.0142
  221SOL     OW 2302   0.604   0.937   2.556 -0.6124 -0.1075 -0.1240
  221SOL    HW1 2303   0.576   0.849   2.530 -0.0467 -0.7598  1.3530
  221SOL    HW2 2304   0.550   0.957   2.632  0.9883 -0.2487  1.0859
  222SOL     OW 2305   6.546   2.477   3.006  0.0736  0.8104 -0.4077
  222SOL    HW1 2306   6.582   2.390   3.026  2.3591  1.3762 -1.6101
  222SOL    HW2 2307   6.593   2.536   3.065 -2.0476  1.2068  0.9761
  223SOL     OW 2308   4.101   1.826   0.995  0.7470 -0.5172  0.2141
  223SOL    HW1 2309   4.024   1.839   0.940 -1.2698 -0.3280  2.8792
  223SOL    HW2 2310   4.115   1.731   0.993 -0.7003 -0.7881  1.0318
  224SOL     OW 2311   5.263   4.433   2.948 -0.0710 -0.0424  0.3355
  224SOL    HW1 2312   5.258   4.527   2.935 -2.1229 -0.1470  0.0406
  224SOL    HW2 2313   5.349   4.418   2.986  0.1158  1.9860  0.7925
  225SOL     OW 2314   4.058   5.128   4.476 -0.1081  0.4451  0.1804
  225SOL    HW1 2315   4.135   5.123   4.532  2.2780  0.3504 -2.8942
  225SOL    HW2 2316   3.991   5.079   4.524  1.2326  1.6424  3.5757
  226SOL     OW 2317   4.781   3.810   3.536 -0.1444 -0.2960  0.2438
  226SOL    HW1 2318   4.703   3.818   3.590 -1.0247 -1.7112 -0.7776
  226SOL    HW2 2319   4.852   3.844   3.591 -1.1079 -1.0907  2.0257
  227SOL     OW 2320   6.065   4.743   1.447 -0.1043 -0.1507 -0.9608
  227SOL    HW1 2321   6.082   4.722   1.539  0.4016  0.5046 -0.8937
  227SOL    HW2 2322   6.151   4.736   1.404 -0.3106 -0.3187 -1.3537
  228SOL     OW 2323   1.083   4.253   2.759 -0.4855  0.0975  0.4639
  228SOL    HW1 2324   1.006   4.197   2.755  0.4485 -1.1943 -1.4166
  228SOL    HW2 2325   1.073   4.313   2.685  0.2822 -0.1115  0.1703
  229SOL     OW 2326   3.062   4.033   2.358 -0.1280  0.3479  0.3645
  229SOL    HW1 2327   3.066   4.082   2.276 -0.3591 -2.0923 -1.2209
  229SOL    HW2 2328   3.002   3.960   2.339  0.1440 -0.5333  2.5773
  230SOL     OW 2329   0.461   4.856   2.142 -0.0565  0.3382  0.1310
  230SOL    HW1 2330   0.517   4.922   2.182 -1.8426  1.8397  0.2719
  230SOL    HW2 2331   0.433   4.894   2.059 -2.2249  0.4371  0.8357
  231SOL     OW 2332   5.058   5.078   1.138  0.4721  0.2996  0.0282
  231SOL    HW1 2333   5.003   5.000   1.127  1.0336  0.2087 -2.8662
  231SOL    HW2 2334   5.008   5.134   1.198 -0.5807 -1.6760  1.0966
  232SOL     OW 2335   1.221   3.714   1.571 -0.6701  0.7898 -0.4157
  232SOL    HW1 2336   1.242   3.789   1.626  1.0531  0.2844 -0.3439
  232SOL    HW2 2337   1.257   3.638   1.618  0.1119  0.2568 -1.8111
  233SOL     OW 2338   3.907   0.498   4.592  0.0055 -0.9285 -0.0794
  233SOL    HW1 2339   3.987   0.536   4.557 -1.0103  0.3146 -1.1999
  233SOL    HW2 2340   3.904   0.528   4.682  0.3159 -0.1303 -0.3237
  234SOL     OW 2341   1.289   4.907   4.153 -0.8308 -0.1136 -0.2441
  234SOL    HW1 2342   1.376   4.921   4.192 -1.4186  1.0340  0.7255
  234SOL    HW2 2343   1.306   4.893   4.060  0.4671 -0.9702  0.0953
  235SOL     OW 2344   4.436   1.751   1.541  0.8077  0.3030  0.3281
  235SOL    HW1 2345   4.351   1.776   1.508 -0.5723 -1.2434  2.4182
  235SOL    HW2 2346   4.497   1.766   1.469 -0.7679  3.8012 -0.4333
  236SOL     OW 2347   4.861   0.162   2.840 -0.3157  0.4697  0.1126
  236SOL    HW1 2348   4.935   0.186   2.784  2.0505 -2.5576  1.6255
  236SOL    HW2 2349   4.787   0.152   2.780  1.2859  0.5015 -1.9886
  237SOL     OW 2350   4.101   0.425   1.892 -0.4735 -0.2107  0.0897
  237SOL    HW1 2351   4.057   0.340   1.894  0.4446 -0.7571 -1.4397
  237SOL    HW2 2352   4.115   0.447   1.985 -1.6419 -1.2198  0.5276
  238SOL     OW 2353   5.313   4.111   0.291  0.4921  0.0523  0.3595
  238SOL    HW1 2354   5.381   4.043   0.287  0.9379  0.4728  0.7726
  238SOL    HW2 2355   5.252   4.087   0.220  0.5573 -0.8649  0.5979
  239SOL     OW 2356   4.396   3.298   0.897 -0.8295  0.3386  0.3429
  239SOL    HW1 2357   4.373   3.206   0.914  0.3970 -0.7187 -2.8744
  239SOL    HW2 2358   4.382   3.309   0.803  1.2727  2.7448  0.2119
  240SOL     OW 2359   4.757   4.306   4.298  0.0650  0.1833 -0.5622
  240SOL    HW1 2360   4.733   4.391   4.259  0.7518  0.5404 -0.2302
  240SOL    HW2 2361   4.740   4.317   4.391  0.9282  0.2457 -0.4003
  241SOL     OW 2362   0.091   0.758   0.401  0.4878  0.9230 -0.5449
  241SOL    HW1 2363   0.022   0.824   0.402 -1.7858 -1.2231 -2.2182
  241SOL    HW2 2364   0.058   0.690   0.342  2.4855 -1.8845  1.3239
  242SOL     OW 2365   4.012   3.007   2.826 -0.3735 -0.0855 -0.2499
  242SOL    HW1 2366   3.927   2.975   2.796 -0.3356 -1.5502  1.0545
  242SOL    HW2 2367   4.067   2.928   2.830  1.4261  0.9644 -2.0989
  243SOL     OW 2368   1.513   2.418   3.875  0.2769  0.1876 -0.1769
  243SOL    HW1 2369   1.519   2.326   3.849  0.9790  0.0473  0.4583
  243SOL    HW2 2370   1.431   2.449   3.836 -0.3905 -0.9323  0.3173
  244SOL     OW 2371   1.614   5.055   2.179  0.0861  0.5387 -0.8773
  244SOL    HW1 2372   1.667   4.994   2.127  0.5256 -0.7117  0.9112
  244SOL    HW2 2373   1.679   5.114   2.219  0.1936 -0.8523  1.1381
  245SOL     OW 2374   3.348   4.199   2.218 -0.7212  0.6400  0.1905
  245SOL    HW1 2375   3.342   4.222   2.310 -0.4619  1.7650 -0.0632
  245SOL    HW2 2376   3.396   4.271   2.178  0.9294 -0.7861 -0.4930
  246SOL     OW 2377   5.440   4.013   4.336 -0.4217  0.2624 -0.3947
  246SOL    HW1 2378   5.452   4.058   4.420  0.4762  0.0182 -0.3821
  246SOL    HW2 2379   5.528   3.983   4.312 -0.7927 -0.3298 -1.0542
  247SOL     OW 2380   3.986   4.467   3.027 -0.1558 -0.4812 -0.5557
  247SOL    HW1 2381   4.062   4.450   2.971  0.8347  0.8264  0.3282
  247SOL    HW2 2382   4.016   4.535   3.087 -2.1721  0.3714 -0.4526
  248SOL     OW 2383   1.316   2.129   1.571  0.0377  0.1578  0.4790
  248SOL    HW1 2384   1.367   2.169   1.642 -1.4860  0.7929  1.2611
  248SOL    HW2 2385   1.262   2.201   1.538 -0.6448 -0.5912 -0.0592
  249SOL     OW 2386   0.728   6.119   3.515 -0.2128 -0.5971  0.0619
  249SOL    HW1 2387   0.789   6.048   3.535  1.3782  0.7362  0.1548
  249SOL    HW2 2388   0.724   6.171   3.595 -0.8401 -0.2029 -0.2144
  250SOL     OW 2389   0.785   5.390   3.070 -0.3071 -0.3887 -0.1935
  250SOL    HW1 2390   0.766   5.439   2.989 -1.8056  1.1713  1.0243
  250SOL    HW2 2391   0.732   5.433   3.137 -1.6449 -3.6287  1.0428
  251SOL     OW 2392   3.987   0.506   4.193 -0.3048  0.3055 -0.3373
  251SOL    HW1 2393   3.999   0.437   4.259 -2.2184 -0.5017 -0.7536
  251SOL    HW2 2394   3.967   0.459   4.112  0.7922  1.3170 -1.2265
  252SOL     OW 2395   1.458   4.086   0.689 -0.3095 -0.0639 -0.0322
  252SOL    HW1 2396   1.374   4.114   0.724 -0.2448 -0.9451  0.8526
  252SOL    HW2 2397   1.522   4.144   0.732 -0.2952 -0.6713  0.7733
  253SOL     OW 2398   4.738   3.474   0.643  0.2528 -0.3159  0.8124
  253SOL    HW1 2399   4.713   3.402   0.585 -0.5852 -1.6303  2.7073
  253SOL    HW2 2400   4.759   3.432   0.726  2.9948  1.3485  1.0828
  254SOL     OW 2401   5.819   0.887   2.578  1.1591  0.5372 -0.1405
  254SOL    HW1 2402   5.830   0.794   2.560  0.6266  0.4815 -0.2023
  254SOL    HW2 2403   5.758   0.889   2.652 -1.7503  0.8991 -2.3819
  255SOL     OW 2404   5.578   5.300   3.969  0.4187  0.1130 -0.4258
  255SOL    HW1 2405   5.579   5.206   3.982 -0.0541 -0.0238 -1.3102
  255SOL    HW2 2406   5.620   5.313   3.884 -1.6441  0.4790 -1.4592
  256SOL     OW 2407   0.136   2.400   2.497  0.0474 -0.0205 -0.1153
  256SOL    HW1 2408   0.205   2.334   2.507 -0.1685 -0.4360 -1.1544
  256SOL    HW2 2409   0.109   2.421   2.586  0.2313 -1.2330  0.2484
  257SOL     OW 2410   1.780   2.513   3.461 -0.4358  0.5179 -0.8299
  257SOL    HW1 2411   1.696   2.468   3.471 -0.2785  0.5114  0.6355
  257SOL    HW2 2412   1.788   2.528   3.367 -1.1263 -1.2727 -1.2079
  258SOL     OW 2413   0.553   3.489   2.879 -0.2210 -0.2759  0.8687
  258SOL    HW1 2414   0.559   3.397   2.905  1.0221  0.0083  1.6431
  258SOL    HW2 2415   0.563   3.538   2.961  0.3500  0.5741  0.3056
  259SOL     OW 2416   0.300   1.295   0.944 -0.1163 -0.6151 -0.7959
  259SOL    HW1 2417   0.368   1.238   0.910 -1.9322 -2.1642 -2.0917
  259SOL    HW2 2418   0.310   1.377   0.896  3.2350  0.7800  1.8853
  260SOL     OW 2419   4.628   2.391   2.552 -0.1071  0.3911  0.2266
  260SOL    HW1 2420   4.719   2.412   2.572  0.9178 -3.1438 -0.1256
  260SOL    HW2 2421   4.577   2.454   2.603  2.4890  1.7775  1.2727
  261SOL     OW 2422   0.716   4.400   0.513 -0.4721  0.4243 -0.1137
  261SOL    HW1 2423   0.758   4.353   0.440 -2.4537  0.5915 -1.4336
  261SOL    HW2 2424   0.668   4.471   0.471  0.7357  2.4180  1.6631
  262SOL     OW 2425   3.454   4.925   3.675 -0.2294  0.1156 -0.1214
  262SOL    HW1 2426   3.404   4.848   3.703 -0.1396 -0.1915 -0.7954
  262SOL    HW2 2427   3.387   4.991   3.654 -0.3388 -0.1251 -0.5358
  263SOL     OW 2428   1.972   6.274   4.209 -0.6124  0.4786 -0.4289
  263SOL    HW1 2429   2.044   6.213   4.196 -1.3296 -0.5711  0.3875
  263SOL    HW2 2430   1.902   6.222   4.248 -1.9122  1.4213 -1.4010
  264SOL     OW 2431   4.198   6.206   1.820 -0.4428 -0.0908  0.3338
  264SOL    HW1 2432   4.206   6.111   1.821  0.4205 -0.0210  0.2175
  264SOL    HW2 2433   4.137   6.225   1.892  1.8487 -0.5112  2.5098
  265SOL     OW 2434   5.726   0.988   1.972  0.0388 -0.0208  0.1120
  265SOL    HW1 2435   5.644   1.031   1.993 -0.0290 -0.8589  1.6981
  265SOL    HW2 2436   5.713   0.952   1.884 -1.2688 -0.1122  0.3354
  266SOL     OW 2437   5.824   5.678   3.464 -0.0658 -0.2484 -0.1581
  266SOL    HW1 2438   5.786   5.755   3.507 -1.0199  0.1608 -1.6473
  266SOL    HW2 2439   5.761   5.608   3.482  0.4665 -0.5303  0.6382
  267SOL     OW 2440   0.766   1.548   1.264  0.1226 -0.2703  0.8467
  267SOL    HW1 2441   0.744   1.563   1.356  0.6489  0.3411  0.8804
  267SOL    HW2 2442   0.693   1.497   1.230 -0.4093  0.0896  1.4300
  268SOL     OW 2443   0.395   6.355   3.246  0.3876 -0.1954  0.3124
  268SOL    HW1 2444   0.414   6.431   3.299  0.1180  0.6536 -0.7655
  268SOL    HW2 2445   0.408   6.280   3.305 -1.1080  0.7413  1.9033
  269SOL     OW 2446   2.105   1.007   3.951 -0.2996 -0.7679  0.1653
  269SOL    HW1 2447   2.170   1.072   3.925 -1.3851 -0.2045 -1.3041
  269SOL    HW2 2448   2.156   0.934   3.986  1.3014 -1.2241 -2.7937
  270SOL     OW 2449   3.728   4.870   3.625 -0.1565 -0.4700 -0.5036
  270SOL    HW1 2450   3.636   4.876   3.653 -0.1592 -1.2470 -0.3256
  270SOL    HW2 2451   3.762   4.959   3.636 -0.9466 -0.1213 -0.7809
  271SOL     OW 2452   3.248   2.754   4.340  0.3567 -0.2517 -0.6876
  271SOL    HW1 2453   3.215   2.679   4.390  0.1177  0.8981  0.9245
  271SOL    HW2 2454   3.334   2.725   4.308  0.1282 -1.3230 -0.3862
  272SOL     OW 2455   1.132   0.424   1.364  0.0677 -0.6633  0.0572
  272SOL    HW1 2456   1.090   0.352   1.317  0.4861 -1.3276  0.6951
  272SOL    HW2 2457   1.105   0.502   1.316 -0.2767 -1.2508 -0.7257
  273SOL     OW 2458   1.176   4.177   1.574  0.2541  0.5517 -0.2329
  273SOL    HW1 2459   1.114   4.125   1.624 -0.9936  0.4646 -1.8008
  273SOL    HW2 2460   1.123   4.245   1.532  1.1936  0.4454 -1.6547
  274SOL     OW 2461   4.383   4.377   0.291 -0.1577  0.2675  0.2563
  274SOL    HW1 2462   4.431   4.448   0.249 -0.6459  0.4850  0.0596
  274SOL    HW2 2463   4.303   4.418   0.325 -0.3915 -0.1631  0.2449
  275SOL     OW 2464   3.680   4.220   0.616 -0.1971 -0.3463  0.5377
  275SOL    HW1 2465   3.724   4.195   0.535 -1.1650  2.2295 -0.9266
  275SOL    HW2 2466   3.680   4.141   0.669  1.1688 -1.9354 -1.6502
  276SOL     OW 2467   0.039   1.226   0.906 -0.1191 -0.6603  0.2634
  276SOL    HW1 2468   0.125   1.236   0.949 -0.0886 -2.0607  0.5662
  276SOL    HW2 2469   0.054   1.256   0.816  1.0427 -2.0514 -0.0428
  277SOL     OW 2470   4.046   2.359   1.190 -0.1588  0.3960 -0.4233
  277SOL    HW1 2471   4.129   2.374   1.236 -0.7899  0.4165  0.7528
  277SOL    HW2 2472   3.979   2.386   1.253 -1.0751 -0.0138 -1.2030
  278SOL     OW 2473   2.745   1.054   1.101 -0.1598  0.3533 -0.6914
  278SOL    HW1 2474   2.809   1.124   1.118  1.8311 -1.4640 -0.2487
  278SOL    HW2 2475   2.765   1.024   1.013  1.2218 -1.7229  0.2472
  279SOL     OW 2476   2.195   3.717   1.934  0.6536  0.7970 -0.1143
  279SOL    HW1 2477   2.253   3.659   1.885  0.6741  1.0832 -0.4362
  279SOL    HW2 2478   2.113   3.716   1.884 -1.1089 -2.7806  2.4062
  280SOL     OW 2479   1.034   5.648   3.183  0.0046  0.3844  0.1753
  280SOL    HW1 2480   1.080   5.713   3.130 -0.1874 -0.0526 -0.5506
  280SOL    HW2 2481   1.049   5.565   3.137 -2.6033  0.4128 -0.8512
  281SOL     OW 2482   4.313   0.455   3.873  0.2844 -0.1471 -0.5575
  281SOL    HW1 2483   4.292   0.517   3.803 -1.5214 -0.6243 -0.4833
  281SOL    HW2 2484   4.343   0.376   3.827  0.4357  0.0054 -0.7263
  282SOL     OW 2485   4.042   3.926   4.583  0.1828 -0.0141  0.3697
  282SOL    HW1 2486   3.998   3.958   4.504 -0.8840 -1.6270  0.2596
  282SOL    HW2 2487   4.089   4.002   4.617  1.2926  0.5641 -2.2045
  283SOL     OW 2488   3.781   4.016   0.232 -0.1142  0.1658  0.4470
  283SOL    HW1 2489   3.785   4.110   0.215  0.0463 -0.0034 -0.4955
  283SOL    HW2 2490   3.763   4.009   0.326  2.3268  1.1197  1.0495
  284SOL     OW 2491   4.375   1.761   3.218 -0.0229  0.0869 -0.2276
  284SOL    HW1 2492   4.409   1.782   3.305  1.2418 -1.8324 -0.2189
  284SOL    HW2 2493   4.366   1.847   3.176  2.2874  0.8819  0.7156
  285SOL     OW 2494   2.301   4.317   4.615  0.4442  0.4205  0.5454
  285SOL    HW1 2495   2.315   4.411   4.604 -1.1812  0.7681  1.1471
  285SOL    HW2 2496   2.228   4.310   4.677  1.9860 -1.2781  2.3117
  286SOL     OW 2497   4.475   4.472   4.540 -0.1005  0.0943  0.2298
  286SOL    HW1 2498   4.432   4.557   4.538  0.1323  0.3937 -4.3072
  286SOL    HW2 2499   4.410   4.412   4.503  0.5702 -1.2285  1.1034
  287SOL     OW 2500   1.989   5.439   2.045  0.9463  0.2996 -0.3876
  287SOL    HW1 2501   1.956   5.446   2.135  1.2967  1.2510 -0.3279
  287SOL    HW2 2502   2.071   5.488   2.045  1.4491 -0.5101 -0.9953
  288SOL     OW 2503   5.950   6.350   1.936  0.3732  0.1302 -0.2697
  288SOL    HW1 2504   5.986   6.275   1.888  4.2486  1.9150 -0.5724
  288SOL    HW2 2505   5.929   6.414   1.869 -1.1730  0.0276  0.0881
  289SOL     OW 2506   0.404   4.288   3.298  0.0010  0.0798 -0.5708
  289SOL    HW1 2507   0.458   4.255   3.226  0.9290 -0.7379  0.4586
  289SOL    HW2 2508   0.461   4.351   3.343 -0.9285  1.3456 -1.1167
  290SOL     OW 2509   0.887   5.935   0.371  0.6091 -0.1225 -0.0840
  290SOL    HW1 2510   0.901   5.906   0.461  1.5960  1.7154  0.4029
  290SOL    HW2 2511   0.791   5.935   0.360  0.1880  3.0203  2.2434
  291SOL     OW 2512   4.383   1.176   0.743 -0.3380  0.4004 -0.2131
  291SOL    HW1 2513   4.355   1.107   0.804 -0.9963  1.2211  0.4490
  291SOL    HW2 2514   4.473   1.154   0.721 -1.1356 -1.7523 -1.5676
  292SOL     OW 2515   2.893   4.548   3.081 -0.2593 -0.0495  0.2786
  292SOL    HW1 2516   2.807   4.589   3.071 -0.2665 -0.2121 -0.3309
  292SOL    HW2 2517   2.955   4.619   3.066 -0.2803  0.1853  1.2236
  293SOL     OW 2518   4.493   3.819   3.664 -0.2281 -0.0776  0.9692
  293SOL    HW1 2519   4.481   3.764   3.742  0.7183 -0.2558  1.0004
  293SOL    HW2 2520   4.438   3.778   3.598 -0.5752 -0.2766  1.3766
  294SOL     OW 2521   0.351   4.821   3.906 -0.0569  0.0551  0.0989
  294SOL    HW1 2522   0.300   4.767   3.845  1.1258  0.9112 -1.7474
  294SOL    HW2 2523   0.294   4.895   3.926 -0.0731  0.3015 -0.8277
  295SOL     OW 2524   4.805   1.575   1.753  0.1370  0.8360  0.1356
  295SOL    HW1 2525   4.872   1.556   1.687  1.0721  2.3024  0.5946
  295SOL    HW2 2526   4.722   1.568   1.707  0.6944  0.4969 -0.8409
  296SOL     OW 2527   3.367   2.137   0.453 -0.3793 -0.1016 -0.2763
  296SOL    HW1 2528   3.272   2.138   0.463 -0.2013  0.4662  1.9126
  296SOL    HW2 2529   3.401   2.158   0.540  1.7372  1.8304 -1.4404
  297SOL     OW 2530   0.288   4.263   0.849 -0.4261  0.2259  0.7022
  297SOL    HW1 2531   0.345   4.266   0.772 -0.1580 -0.7614  0.8503
  297SOL    HW2 2532   0.342   4.298   0.920 -0.1113 -0.3970  0.7740
  298SOL     OW 2533   3.103   0.933   1.279 -0.6875  0.3108  0.1660
  298SOL    HW1 2534   3.116   0.850   1.326  0.3743 -0.2030 -0.9651
  298SOL    HW2 2535   3.104   0.999   1.348  1.4111 -0.3652  0.8883
  299SOL     OW 2536   6.025   5.931   1.493  0.1976  0.3884 -0.7417
  299SOL    HW1 2537   6.007   5.839   1.472 -1.5257  0.4182  0.4059
  299SOL    HW2 2538   6.116   5.931   1.521 -0.0976 -1.2316  0.4031
  300SOL     OW 2539   6.455   5.964   1.352  0.5292  0.0118  0.2424
  300SOL    HW1 2540   6.484   6.026   1.419  2.3619  0.7802 -1.1763
  300SOL    HW2 2541   6.517   5.891   1.357 -0.7441 -1.0631  0.9215
  301SOL     OW 2542   6.340   5.832   0.358  0.3035  0.3919  0.7386
  301SOL    HW1 2543   6.387   5.913   0.378 -0.9472  1.6561 -1.2001
  301SOL    HW2 2544   6.330   5.833   0.263 -1.4712 -1.0682  0.8683
  302SOL     OW 2545   4.256   0.725   2.515  0.1154  0.5381 -0.6461
  302SOL    HW1 2546   4.347   0.705   2.540 -0.2253 -1.7731 -1.0069
  302SOL    HW2 2547   4.206   0.712   2.595 -0.3310 -2.0074 -1.2472
  303SOL     OW 2548   1.838   4.114   0.494  0.4429 -0.1774 -0.0623
  303SOL    HW1 2549   1.908   4.050   0.482  0.9274 -0.2991  2.7932
  303SOL    HW2 2550   1.809   4.103   0.585 -0.5993  2.5208  0.0479
  304SOL     OW 2551   1.512   4.422   1.688 -0.2342 -0.5912  0.2324
  304SOL    HW1 2552   1.513   4.468   1.772  1.5362 -0.8814  0.4229
  304SOL    HW2 2553   1.455   4.347   1.703 -0.9898  0.0749  0.7578
  305SOL     OW 2554   2.059   5.809   1.327  0.2916  0.0492  0.4456
  305SOL    HW1 2555   2.071   5.755   1.405 -0.1706 -1.3555 -0.4173
  305SOL    HW2 2556   1.977   5.856   1.343  0.0278 -0.4796  0.6714
  306SOL     OW 2557   1.671   5.934   4.267  0.4025  0.0203 -0.7711
  306SOL    HW1 2558   1.579   5.946   4.290  0.7477 -0.5895  1.0799
  306SOL    HW2 2559   1.710   6.021   4.278  0.2706  0.0380 -0.4264
  307SOL     OW 2560   4.544   2.999   1.686 -0.1069  0.2169 -0.6023
  307SOL    HW1 2561   4.607   3.041   1.627 -0.1601  1.9215  0.4968
  307SOL    HW2 2562   4.529   3.063   1.755 -1.6077 -0.9197  0.1868
  308SOL     OW 2563   5.246   5.292   2.817  0.0456 -0.8870 -0.2520
  308SOL    HW1 2564   5.333   5.325   2.838  0.3923 -1.9479 -0.0049
  308SOL    HW2 2565   5.261   5.210   2.771 -0.8076 -0.6133 -1.0706
  309SOL     OW 2566   1.022   2.769   4.081 -0.5325  0.5075 -0.4234
  309SOL    HW1 2567   1.053   2.744   4.168 -0.3899 -0.5621 -0.7651
  309SOL    HW2 2568   0.994   2.860   4.091  0.3639  0.7050  0.5037
  310SOL     OW 2569   6.484   6.119   3.062  0.0325 -0.5103  0.2889
  310SOL    HW1 2570   6.442   6.202   3.083  1.4719  0.0326  1.1265
  310SOL    HW2 2571   6.551   6.107   3.130 -0.0083 -2.2600  0.0792
  311SOL     OW 2572   5.665   5.080   1.148  0.3580  0.3537  0.4643
  311SOL    HW1 2573   5.750   5.074   1.192 -0.5021 -0.6867  2.1197
  311SOL    HW2 2574   5.608   5.122   1.213 -0.9065 -0.9791  0.2684
  312SOL     OW 2575   1.561   0.487   1.427  0.3029 -0.6523 -0.6252
  312SOL    HW1 2576   1.543   0.447   1.342  2.5918 -1.8774 -0.6231
  312SOL    HW2 2577   1.494   0.449   1.485 -1.1264  0.0032 -1.7686
  313SOL     OW 2578   4.260   5.064   1.249  0.2793 -0.1282 -0.1566
  313SOL    HW1 2579   4.195   4.999   1.223 -1.7353  1.8326 -0.3819
  313SOL    HW2 2580   4.288   5.037   1.336  0.2949 -1.8347 -0.6685
  314SOL     OW 2581   0.102   0.957   0.807  0.0624  0.4463  0.2986
  314SOL    HW1 2582   0.156   0.941   0.885  1.8375  0.6218 -0.8585
  314SOL    HW2 2583   0.052   1.036   0.828 -0.9770 -0.5706  1.9870
  315SOL     OW 2584   6.305   0.837   3.009 -0.0084  0.0722  0.5585
  315SOL    HW1 2585   6.317   0.744   3.023  0.9093 -0.1181 -1.1299
  315SOL    HW2 2586   6.394   0.871   2.996 -0.3588  1.0966  0.7267
  316SOL     OW 2587   4.181   5.191   4.234 -0.0263 -0.8030  0.6266
  316SOL    HW1 2588   4.120   5.171   4.163 -0.3930 -0.8193  0.9437
  316SOL    HW2 2589   4.141   5.153   4.312 -1.1750  1.8004  1.4141
  317SOL     OW 2590   2.410   3.044   1.669 -0.3406 -0.4388  0.0424
  317SOL    HW1 2591   2.464   2.975   1.632  3.8205  2.0110  0.8012
  317SOL    HW2 2592   2.439   3.051   1.760 -1.0199  1.8073  0.1617
  318SOL     OW 2593   4.109   3.844   4.218 -0.0276  0.4794 -0.0900
  318SOL    HW1 2594   4.132   3.915   4.158  0.5872 -0.2125 -0.6791
  318SOL    HW2 2595   4.191   3.823   4.263 -0.3707  0.6346  0.6199
  319SOL     OW 2596   2.309   5.696   4.256  0.3047 -0.9243 -0.0746
  319SOL    HW1 2597   2.352   5.775   4.289 -0.7031  0.6979 -2.3692
  319SOL    HW2 2598   2.271   5.723   4.172 -0.5594 -3.7244 -0.6789
  320SOL     OW 2599   4.565   4.436   3.985 -0.6300  0.4478 -0.1374
  320SOL    HW1 2600   4.542   4.408   4.074  0.1703 -0.1042 -0.0932
  320SOL    HW2 2601   4.544   4.529   3.983  0.6451  0.8040  1.0952
  321SOL     OW 2602   2.364   3.620   3.283  0.4698  0.1128 -0.4174
  321SOL    HW1 2603   2.297   3.581   3.228 -0.6028 -0.0027  0.9147
  321SOL    HW2 2604   2.440   3.629   3.226 -0.1903 -1.1594 -1.5517
  322SOL     OW 2605   0.877   5.889   3.608 -0.2222  0.4280 -0.5823
  322SOL    HW1 2606   0.838   5.901   3.694  2.0833  2.6366  0.2563
  322SOL    HW2 2607   0.925   5.807   3.614 -1.1162 -0.0801 -0.2200
  323SOL     OW 2608   1.532   3.600   2.494  0.0841 -0.5477 -0.5879
  323SOL    HW1 2609   1.440   3.602   2.520  0.1154 -4.0203  0.2250
  323SOL    HW2 2610   1.530   3.619   2.400 -1.4584 -0.6154 -0.6055
  324SOL     OW 2611   6.120   3.629   0.486 -0.9164  0.8730 -0.7473
  324SOL    HW1 2612   6.195   3.571   0.467 -1.6193  0.6119 -3.0308
  324SOL    HW2 2613   6.142   3.669   0.570 -0.1007 -2.2260  0.6896
  325SOL     OW 2614   1.622   1.920   3.728  0.2028  0.0546 -0.4091
  325SOL    HW1 2615   1.599   2.009   3.756 -0.1188 -0.3393  0.6207
  325SOL    HW2 2616   1.704   1.901   3.773 -0.1433 -0.4613  0.0183
  326SOL     OW 2617   5.653   1.723   2.302 -0.0038 -0.1900  0.0598
  326SOL    HW1 2618   5.722   1.739   2.237  0.1695  3.5918  0.9606
  326SOL    HW2 2619   5.576   1.703   2.250  0.8230 -0.3112 -1.1767
  327SOL     OW 2620   0.506   4.498   3.680 -0.2069 -0.1630 -0.1037
  327SOL    HW1 2621   0.570   4.520   3.748 -0.4589 -1.7139  0.6737
  327SOL    HW2 2622   0.553   4.440   3.621 -0.1145  0.8519 -1.0717
  328SOL     OW 2623   0.580   3.754   0.283  0.4210  0.8247 -0.0400
  328SOL    HW1 2624   0.645   3.813   0.244 -0.0581  1.7628  0.5672
  328SOL    HW2 2625   0.524   3.811   0.335  0.5808 -0.2924  1.4166
  329SOL     OW 2626   5.523   4.299   4.109 -0.0559  0.1686 -0.1172
  329SOL    HW1 2627   5.476   4.325   4.189 -0.4729 -0.0017 -0.3005
  329SOL    HW2 2628   5.607   4.267   4.140  0.7635  2.3513  0.0713
  330SOL     OW 2629   2.135   3.402   1.169  0.4739 -0.0262 -0.0283
  330SOL    HW1 2630   2.108   3.313   1.146 -0.9498  0.1823  0.7395
  330SOL    HW2 2631   2.070   3.459   1.127  0.1538  0.5339  1.1674
  331SOL     OW 2632   0.430   0.367   0.003 -0.0804 -0.3311 -0.2465
  331SOL    HW1 2633   0.348   0.356   0.052 -0.5006  0.4013 -0.7789
  331SOL    HW2 2634   0.471   0.444   0.042 -0.2991  0.1097 -0.8785
  332SOL     OW 2635   3.585   1.831   2.076 -0.2259 -0.4255  0.5513
  332SOL    HW1 2636   3.619   1.806   2.162  1.4117  1.3863  0.4997
  332SOL    HW2 2637   3.549   1.918   2.088  0.3602  0.0159 -0.6493
  333SOL     OW 2638   1.001   0.674   3.451 -0.0361 -0.9311 -0.0165
  333SOL    HW1 2639   1.026   0.743   3.389 -1.9524 -0.0025  0.1548
  333SOL    HW2 2640   1.023   0.593   3.406  1.7487 -0.2560 -0.4744
  334SOL     OW 2641   3.700   0.845   3.422  0.5548  0.3166  0.0341
  334SOL    HW1 2642   3.646   0.784   3.372 -0.6836 -0.0563  1.7362
  334SOL    HW2 2643   3.728   0.910   3.358 -0.8975 -0.1699 -1.1588
  335SOL     OW 2644   2.189   0.122   4.230  0.6088  0.4278 -0.0877
  335SOL    HW1 2645   2.121   0.189   4.240  2.0651  1.6974  2.1493
  335SOL    HW2 2646   2.159   0.049   4.286  2.3125  2.1518  3.3608
  336SOL     OW 2647   3.338   1.183   3.687 -0.3052  0.1351  0.3544
  336SOL    HW1 2648   3.343   1.278   3.690 -0.1242  0.1333  0.1712
  336SOL    HW2 2649   3.425   1.155   3.659 -0.4748 -0.0644  0.0119
  337SOL     OW 2650   0.116   4.812   2.978 -0.1593  0.3152  0.4516
  337SOL    HW1 2651   0.199   4.852   3.004 -0.1519 -0.5208  1.7937
  337SOL    HW2 2652   0.120   4.810   2.882  1.3040  0.4456  0.4776
  338SOL     OW 2653   0.332   0.197   3.037 -0.4195  0.5005 -0.2181
  338SOL    HW1 2654   0.420   0.197   3.073  1.0024 -2.3752 -3.2038
  338SOL    HW2 2655   0.278   0.160   3.107  0.8904  1.1545  1.2099
  339SOL     OW 2656   6.472   2.168   2.736 -0.1061  0.9363  0.4802
  339SOL    HW1 2657   6.381   2.155   2.764 -0.0350 -0.7198  0.0177
  339SOL    HW2 2658   6.523   2.108   2.789  0.4260  0.2088 -0.8076
  340SOL     OW 2659   4.405   6.385   2.641  0.1859 -0.0852  0.0370
  340SOL    HW1 2660   4.440   6.300   2.669  0.1352  0.1689  0.8945
  340SOL    HW2 2661   4.443   6.448   2.701 -1.0614  0.3022  0.4671
  341SOL     OW 2662   0.795   5.776   3.275  0.8007  0.1754  0.1397
  341SOL    HW1 2663   0.874   5.738   3.235 -0.2031 -0.3159 -1.4619
  341SOL    HW2 2664   0.818   5.867   3.292  1.4151  0.2894 -1.2015
  342SOL     OW 2665   4.095   4.553   3.798 -0.4058 -0.2395  0.3698
  342SOL    HW1 2666   4.098   4.484   3.732 -0.3338  0.1215 -0.0150
  342SOL    HW2 2667   4.008   4.591   3.789 -0.0230  0.5232 -0.2751
  343SOL     OW 2668   0.382   2.542   1.896  0.3961  0.5736  0.1524
  343SOL    HW1 2669   0.417   2.620   1.852 -0.8160  1.2102  0.2736
  343SOL    HW2 2670   0.299   2.571   1.935  0.4917 -0.4773  1.2105
  344SOL     OW 2671   2.297   2.182   3.702  0.6682 -0.3466 -0.1940
  344SOL    HW1 2672   2.345   2.203   3.622 -0.0476  1.1152 -0.2631
  344SOL    HW2 2673   2.206   2.207   3.684  0.1259 -1.7019  0.4451
  345SOL     OW 2674   2.826   3.059   3.075 -0.0139  0.9268 -0.3228
  345SOL    HW1 2675   2.798   3.066   2.984 -1.5337 -2.3797 -0.2722
  345SOL    HW2 2676   2.745   3.071   3.125  0.1446 -0.5610  0.3390
  346SOL     OW 2677   6.442   6.287   1.906 -0.3706  0.3570  0.0726
  346SOL    HW1 2678   6.434   6.377   1.874 -0.9332  0.0250 -0.7624
  346SOL    HW2 2679   6.426   6.293   2.000 -0.6014  1.1037 -0.0123
  347SOL     OW 2680   0.229   1.214   2.389  0.1351  0.3190 -0.2498
  347SOL    HW1 2681   0.165   1.269   2.344  0.7747  1.0836 -0.2549
  347SOL    HW2 2682   0.293   1.191   2.322  1.2696  1.7355  0.2968
  348SOL     OW 2683   1.402   2.367   1.793 -0.5270  0.2597 -0.4939
  348SOL    HW1 2684   1.335   2.355   1.726 -0.7481  1.1957 -0.4588
  348SOL    HW2 2685   1.458   2.290   1.785 -2.4203 -1.2850  0.4454
  349SOL     OW 2686   2.195   4.186   4.355 -0.8114 -0.1331  0.6628
  349SOL    HW1 2687   2.234   4.098   4.357  0.6585  0.3965 -1.5648
  349SOL    HW2 2688   2.210   4.221   4.443 -0.3724 -1.6648  1.2349
  350SOL     OW 2689   1.574   4.288   3.941 -0.3704 -1.0940  0.4093
  350SOL    HW1 2690   1.575   4.233   3.862 -0.5625 -2.8306  1.5415
  350SOL    HW2 2691   1.481   4.295   3.964 -0.5853  1.6444 -0.9171
  351SOL     OW 2692   2.860   2.602   4.290 -0.0585  0.5041 -0.2696
  351SOL    HW1 2693   2.856   2.671   4.223  0.4214  0.5856 -0.2187
  351SOL    HW2 2694   2.807   2.635   4.362 -0.1493  0.6508 -0.4040
  352SOL     OW 2695   2.124   1.697   0.889  0.3945 -0.2456 -0.4177
  352SOL    HW1 2696   2.122   1.612   0.845 -0.0614  1.0892 -3.2416
  352SOL    HW2 2697   2.149   1.758   0.820 -1.9597  2.2860  0.7736
  353SOL     OW 2698   5.749   3.419   2.667 -0.3313 -0.1840  0.0128
  353SOL    HW1 2699   5.762   3.461   2.752  1.0175  1.5052 -0.9744
  353SOL    HW2 2700   5.837   3.411   2.630 -0.8693 -1.1188 -1.1489
  354SOL     OW 2701   3.928   6.415   1.015  0.0208 -0.1481 -0.0735
  354SOL    HW1 2702   3.878   6.400   1.096  0.0147  0.3017  0.0078
  354SOL    HW2 2703   4.009   6.457   1.044 -0.3074  0.6923 -0.3745
  355SOL     OW 2704   3.076   0.076   4.142  0.1607 -0.2818 -0.3820
  355SOL    HW1 2705   3.092   0.167   4.163 -1.2618  0.2129 -1.2751
  355SOL    HW2 2706   2.981   0.070   4.128  0.1182 -2.0440  0.3313
  356SOL     OW 2707   1.144   0.394   1.632  0.8095 -0.2644 -0.1984
  356SOL    HW1 2708   1.143   0.486   1.657  0.5314 -0.4556  0.5247
  356SOL    HW2 2709   1.128   0.395   1.537  0.9377  0.4308 -0.2190
  357SOL     OW 2710   4.038   2.857   3.867  0.3210 -0.2378 -0.1750
  357SOL    HW1 2711   4.080   2.842   3.951  1.1216 -1.2924 -0.7327
  357SOL    HW2 2712   3.960   2.909   3.887  0.8994  0.1673  1.1070
  358SOL     OW 2713   2.427   3.593   4.612 -0.3145 -0.1207  0.7283
  358SOL    HW1 2714   2.349   3.627   4.656  0.2214  2.6086 -0.1868
  358SOL    HW2 2715   2.458   3.667   4.559  2.2621 -1.4734  0.1865
  359SOL     OW 2716   4.298   3.007   3.779  0.1022 -0.6343  0.2781
  359SOL    HW1 2717   4.236   2.976   3.845 -1.4729  3.4773  1.0590
  359SOL    HW2 2718   4.366   3.052   3.829 -0.4312  1.4258 -0.7292
  360SOL     OW 2719   6.312   3.778   2.621  0.0523 -0.6654 -0.3997
  360SOL    HW1 2720   6.377   3.819   2.677 -0.7009  0.9282 -0.6167
  360SOL    HW2 2721   6.247   3.743   2.682  0.9659 -2.0478 -0.1927
  361SOL     OW 2722   5.924   6.104   0.290 -0.3707 -0.3043  0.0002
  361SOL    HW1 2723   5.866   6.028   0.294 -0.9603  0.1627  0.7147
  361SOL    HW2 2724   6.008   6.073   0.324 -0.6093 -0.6315  0.2941
  362SOL     OW 2725   2.908   3.295   1.496  0.0987 -0.2720  0.1555
  362SOL    HW1 2726   2.849   3.238   1.447  1.4079 -1.9480  0.4411
  362SOL    HW2 2727   2.893   3.273   1.588 -0.0923  0.5835  0.3362
  363SOL     OW 2728   6.159   1.566   2.828  0.1373 -0.2957 -0.6676
  363SOL    HW1 2729   6.154   1.479   2.788  0.9937 -0.6089 -0.1066
  363SOL    HW2 2730   6.169   1.549   2.922 -0.3564  0.4195 -0.4772
  364SOL     OW 2731   1.374   1.894   0.268  0.3202  0.1181  0.1818
  364SOL    HW1 2732   1.397   1.945   0.345 -1.9237 -0.9488  1.6730
  364SOL    HW2 2733   1.441   1.826   0.263  0.2541 -0.0702  1.4952
  365SOL     OW 2734   5.917   6.381   4.572 -0.8744  0.1124 -0.0842
  365SOL    HW1 2735   5.872   6.307   4.531 -0.3049 -0.4048  0.2050
  365SOL    HW2 2736   5.847   6.438   4.603 -1.3151  0.1656 -1.1605
  366SOL     OW 2737   3.306   1.015   3.918 -0.5096  0.0688 -0.2667
  366SOL    HW1 2738   3.302   1.085   3.853 -0.7934 -0.4663 -0.8307
  366SOL    HW2 2739   3.397   1.017   3.950 -0.1246 -0.2351 -1.3138
  367SOL     OW 2740   4.707   0.132   2.622 -0.5807  0.3877 -0.0472
  367SOL    HW1 2741   4.726   0.123   2.529 -0.6416  1.8812 -0.2196
  367SOL    HW2 2742   4.620   0.171   2.625 -0.5116  0.5000  0.6441
  368SOL     OW 2743   1.448   3.898   2.168 -0.2743 -0.6578 -0.1347
  368SOL    HW1 2744   1.395   3.963   2.121 -1.2305  0.6368  2.5569
  368SOL    HW2 2745   1.509   3.949   2.220  0.1212 -1.9599  0.7350
  369SOL     OW 2746   2.781   5.132   1.498 -0.7033 -0.0488 -0.0260
  369SOL    HW1 2747   2.850   5.191   1.470 -0.6727 -0.7333 -1.4505
  369SOL    HW2 2748   2.820   5.081   1.569  0.1018 -0.1258 -0.5176
  370SOL     OW 2749   3.635   4.586   4.478 -0.4032  0.1115  0.2381
  370SOL    HW1 2750   3.580   4.509   4.489 -0.7454 -0.2546 -2.9828
  370SOL    HW2 2751   3.577   4.651   4.437  0.9719  0.4501 -1.2939
  371SOL     OW 2752   4.987   6.326   2.500  0.0265 -0.5273 -0.6288
  371SOL    HW1 2753   5.061   6.275   2.532 -0.7885 -0.5896  1.2594
  371SOL    HW2 2754   5.026   6.391   2.441  1.6353 -0.3127  0.6055
  372SOL     OW 2755   2.676   6.190   3.179  0.2056 -0.0146  0.7110
  372SOL    HW1 2756   2.691   6.097   3.161 -0.1739  0.1489 -0.5450
  372SOL    HW2 2757   2.761   6.223   3.207  0.9388 -0.2666 -1.0740
  373SOL     OW 2758   1.160   0.091   1.728  0.1481 -0.3234  0.6560
  373SOL    HW1 2759   1.193   0.139   1.653  2.4017  1.0463  2.3837
  373SOL    HW2 2760   1.204   0.006   1.723  1.4543  0.2869  1.1277
  374SOL     OW 2761   0.125   1.983   4.174 -0.5794  0.0502 -0.6125
  374SOL    HW1 2762   0.126   2.075   4.200 -1.8464  0.9378 -3.3252
  374SOL    HW2 2763   0.209   1.969   4.132  0.4388 -0.6848  1.5061
  375SOL     OW 2764   3.367   1.817   4.286  0.0877 -0.5595  0.4429
  375SOL    HW1 2765   3.296   1.858   4.335 -0.2484 -1.4863  0.7555
  375SOL    HW2 2766   3.447   1.849   4.327 -0.1514  0.1522  0.3641
  376SOL     OW 2767   5.453   0.810   1.470 -0.0604 -0.5382  0.8557
  376SOL    HW1 2768   5.525   0.822   1.408  0.5585 -0.3888  1.5858
  376SOL    HW2 2769   5.379   0.785   1.415  0.0488  1.1248 -0.1199
  377SOL     OW 2770   1.299   0.361   3.579  0.4476  0.2026 -0.4001
  377SOL    HW1 2771   1.385   0.337   3.614  1.2280  0.1888 -2.2116
  377SOL    HW2 2772   1.314   0.442   3.531 -0.7334  0.6269 -0.0954
  378SOL     OW 2773   5.369   0.980   2.825 -0.7877  0.4081  0.1100
  378SOL    HW1 2774   5.291   0.925   2.823 -0.2064 -0.6207 -4.2418
  378SOL    HW2 2775   5.335   1.070   2.825 -1.8699  0.0198  1.3853
  379SOL     OW 2776   6.052   0.619   0.563 -0.5938 -0.1796 -0.3496
  379SOL    HW1 2777   5.960   0.594   0.569 -0.3934 -0.8377  0.2037
  379SOL    HW2 2778   6.051   0.710   0.535 -1.3643 -0.6941 -2.0798
  380SOL     OW 2779   6.400   3.287   1.239  0.2862 -0.1189  0.2650
  380SOL    HW1 2780   6.467   3.271   1.172 -0.0125  1.2133 -0.3867
  380SOL    HW2 2781   6.389   3.382   1.240  2.0601  0.2437  3.9634
  381SOL     OW 2782   0.625   6.527   2.378 -0.9119  0.2881 -0.2687
  381SOL    HW1 2783   0.713   6.549   2.406 -1.0542 -0.4453  0.8370
  381SOL    HW2 2784   0.637   6.475   2.298 -0.4887  2.2801 -1.5638
  382SOL     OW 2785   3.422   1.604   2.412 -0.2495 -0.0111  0.0030
  382SOL    HW1 2786   3.355   1.554   2.364  0.1506 -0.7956  0.2360
  382SOL    HW2 2787   3.398   1.695   2.399 -0.6031 -0.2380 -1.0316
  383SOL     OW 2788   2.257   2.567   3.877 -0.3441 -0.4567 -0.0144
  383SOL    HW1 2789   2.207   2.641   3.913  0.6542  0.0747  0.2946
  383SOL    HW2 2790   2.195   2.524   3.818 -0.7718  0.9908 -0.6817
  384SOL     OW 2791   3.431   3.261   0.275  0.6213  0.4206 -0.4424
  384SOL    HW1 2792   3.507   3.288   0.326 -1.4863  1.0506  2.6625
  384SOL    HW2 2793   3.423   3.167   0.293  0.8124  0.2958 -0.9965
  385SOL     OW 2794   3.246   3.454   3.793 -0.0623 -0.2043 -0.2604
  385SOL    HW1 2795   3.329   3.456   3.745 -0.8074  2.4698 -1.6517
  385SOL    HW2 2796   3.200   3.378   3.759  1.3672 -1.1293 -0.2244
  386SOL     OW 2797   2.474   1.099   1.183  0.1514 -0.1384  0.2317
  386SOL    HW1 2798   2.459   1.193   1.170 -0.4594 -0.2299  0.2334
  386SOL    HW2 2799   2.561   1.084   1.148 -0.6489  0.0043 -2.0002
  387SOL     OW 2800   0.847   6.251   4.174  0.1401 -0.0899 -0.1348
  387SOL    HW1 2801   0.805   6.171   4.205  1.1124 -0.1974  0.9823
  387SOL    HW2 2802   0.933   6.252   4.218 -0.4205  2.3100  1.1234
  388SOL     OW 2803   0.364   0.852   0.227 -0.1975 -0.1666  0.3304
  388SOL    HW1 2804   0.279   0.833   0.186  0.0877 -0.6424 -0.0511
  388SOL    HW2 2805   0.349   0.932   0.277 -0.7907 -0.0728  0.0127
  389SOL     OW 2806   3.003   4.600   1.675  0.2554 -0.6939  0.3335
  389SOL    HW1 2807   2.972   4.576   1.588  3.0092 -1.3272 -0.5720
  389SOL    HW2 2808   3.007   4.517   1.723  2.8618 -1.1010 -0.4343
  390SOL     OW 2809   3.519   0.806   0.921  0.1603 -0.4411  0.1161
  390SOL    HW1 2810   3.473   0.857   0.989 -0.0501 -0.1413 -0.2483
  390SOL    HW2 2811   3.532   0.868   0.850  0.9862 -0.5759  0.1482
  391SOL     OW 2812   0.525   3.890   2.543  0.2891  0.0548  0.1160
  391SOL    HW1 2813   0.554   3.803   2.571 -0.7222  0.1344  1.5456
  391SOL    HW2 2814   0.430   3.887   2.555  0.0966  0.9182 -1.1140
  392SOL     OW 2815   0.664   0.465   2.518  0.0036 -0.2009 -0.3883
  392SOL    HW1 2816   0.719   0.538   2.547  0.1897 -0.6366  0.4068
  392SOL    HW2 2817   0.706   0.432   2.439 -0.3505  0.8440 -1.0295
  393SOL     OW 2818   1.618   2.873   2.355  0.8646 -0.4968 -0.0805
  393SOL    HW1 2819   1.626   2.808   2.425  2.1934  0.2936  0.5366
  393SOL    HW2 2820   1.693   2.855   2.298 -0.4889 -1.4767 -1.6519
  394SOL     OW 2821   6.234   5.452   0.984  0.2783 -0.3589  0.0816
  394SOL    HW1 2822   6.252   5.481   0.895  0.0942 -1.3538 -0.2953
  394SOL    HW2 2823   6.138   5.450   0.989  0.1722  2.7855  1.3644
  395SOL     OW 2824   2.419   1.603   2.487 -0.0961 -0.1994  0.2315
  395SOL    HW1 2825   2.427   1.661   2.563  1.1831  1.2446 -0.9349
  395SOL    HW2 2826   2.485   1.536   2.500  0.5086  0.3687  0.1485
  396SOL     OW 2827   1.187   6.111   3.993  0.2914 -0.2261  0.0314
  396SOL    HW1 2828   1.161   6.022   3.968  3.8335 -0.9183 -1.8781
  396SOL    HW2 2829   1.191   6.159   3.909 -1.5690  1.8475  1.0151
  397SOL     OW 2830   1.295   3.812   3.474 -0.4047 -0.8356  0.1260
  397SOL    HW1 2831   1.365   3.816   3.540 -0.0029 -3.2369 -0.0598
  397SOL    HW2 2832   1.231   3.751   3.511 -1.1722 -0.6296 -0.8238
  398SOL     OW 2833   2.551   0.479   4.364  0.0924  0.1978  0.1807
  398SOL    HW1 2834   2.484   0.528   4.412  0.9449 -0.2820  1.8978
  398SOL    HW2 2835   2.507   0.398   4.338 -0.5192  0.6772 -0.3364
  399SOL     OW 2836   3.223   0.561   1.103  0.2292  0.4631 -0.3873
  399SOL    HW1 2837   3.207   0.537   1.195  1.6245 -1.0907 -0.4831
  399SOL    HW2 2838   3.313   0.593   1.102 -0.2464  1.8390 -1.0066
  400SOL     OW 2839   5.331   6.500   4.110  0.4125 -0.7550 -0.9782
  400SOL    HW1 2840   5.244   6.503   4.069 -0.1140  0.4589  0.1566
  400SOL    HW2 2841   5.384   6.450   4.048 -1.3476 -2.4903 -1.1842
  401SOL     OW 2842   6.474   5.353   3.516 -0.6649  0.1707  0.0018
  401SOL    HW1 2843   6.457   5.339   3.609  0.1903  0.4865  0.2103
  401SOL    HW2 2844   6.458   5.447   3.502 -1.4696 -0.0075 -0.3234
  402SOL     OW 2845   4.309   2.651   1.186 -0.2115 -0.6349 -0.3195
  402SOL    HW1 2846   4.240   2.695   1.136 -0.6544 -0.3145  0.5577
  402SOL    HW2 2847   4.390   2.693   1.158 -0.5185 -0.0475 -0.3275
  403SOL     OW 2848   5.851   1.381   2.095  0.1038  0.0939 -0.5403
  403SOL    HW1 2849   5.936   1.341   2.077  0.0316  0.1252 -0.9444
  403SOL    HW2 2850   5.789   1.331   2.042 -0.2603 -0.5062  0.4214
  404SOL     OW 2851   6.088   0.718   1.801 -0.2790 -0.1917  0.0936
  404SOL    HW1 2852   5.998   0.685   1.805  0.7852 -4.3349 -3.2667
  404SOL    HW2 2853   6.130   0.682   1.880 -1.0946  0.1909  0.7172
  405SOL     OW 2854   0.512   0.632   1.783  0.5541 -0.1987 -0.4247
  405SOL    HW1 2855   0.546   0.562   1.839 -0.1585 -0.5051 -0.3506
  405SOL    HW2 2856   0.484   0.700   1.845 -0.2187 -0.5304 -0.3977
  406SOL     OW 2857   1.503   0.625   3.695  0.3056  0.1300  0.3450
  406SOL    HW1 2858   1.555   0.697   3.659  0.1501  0.5514  0.9458
  406SOL    HW2 2859   1.430   0.616   3.634 -0.2100  1.1526  0.7695
  407SOL     OW 2860   4.168   3.263   0.404 -0.1342  0.1329 -0.7962
  407SOL    HW1 2861   4.233   3.326   0.372 -0.0986  0.5584  0.0769
  407SOL    HW2 2862   4.208   3.227   0.484 -0.8944  0.2714 -0.3468
  408SOL     OW 2863   1.072   1.581   0.785  0.1350 -0.0227  0.1405
  408SOL    HW1 2864   1.125   1.634   0.844  0.3181 -0.7972  0.7045
  408SOL    HW2 2865   1.002   1.547   0.841 -0.0701 -0.2334 -0.2418
  409SOL     OW 2866   2.012   2.595   0.475 -0.4183 -0.4625 -1.1049
  409SOL    HW1 2867   2.016   2.544   0.556 -2.4561 -0.7339 -1.1308
  409SOL    HW2 2868   1.933   2.565   0.431 -0.7955  1.5494 -1.9216
  410SOL     OW 2869   0.195   0.868   4.305 -0.2296 -0.4882 -0.4885
  410SOL    HW1 2870   0.134   0.836   4.239 -1.1151 -1.5097  0.7697
  410SOL    HW2 2871   0.139   0.895   4.378  0.8133 -2.2181  1.0366
  411SOL     OW 2872   1.546   0.683   0.071  0.1016  0.3431 -0.1149
  411SOL    HW1 2873   1.467   0.637   0.041  0.8580 -0.4027 -1.0599
  411SOL    HW2 2874   1.568   0.742  -0.001  0.5497  0.3416  0.0179
  412SOL     OW 2875   3.259   2.377   1.259 -0.7229 -0.1230  0.3039
  412SOL    HW1 2876   3.348   2.395   1.291 -0.6463  0.2994 -0.1179
  412SOL    HW2 2877   3.203   2.435   1.310 -0.4785  1.3656 -1.0383
  413SOL     OW 2878   1.324   0.895   1.197 -0.4085  0.2331 -0.1627
  413SOL    HW1 2879   1.330   0.966   1.261  1.9536 -0.4988  0.5512
  413SOL    HW2 2880   1.390   0.832   1.226 -0.4862 -0.9476 -2.3624
  414SOL     OW 2881   3.981   1.582   3.935  0.4442  0.5846  0.0619
  414SOL    HW1 2882   4.026   1.519   3.991  1.0158  1.0746  0.1663
  414SOL    HW2 2883   3.907   1.614   3.989  0.4753  0.4060  0.2094
  415SOL     OW 2884   2.842   4.009   3.296  0.0855  0.3390 -0.5075
  415SOL    HW1 2885   2.852   4.103   3.309  1.1070  0.1783 -0.0557
  415SOL    HW2 2886   2.824   3.974   3.383 -0.8742  0.1658 -0.7574
  416SOL     OW 2887   3.189   1.024   2.218 -0.1994  0.4250  0.6442
  416SOL    HW1 2888   3.136   0.954   2.256  1.4660 -0.0498  2.1807
  416SOL    HW2 2889   3.134   1.102   2.227 -1.1919 -0.2772  0.9299
  417SOL     OW 2890   0.925   0.073   3.938 -0.0327 -0.8905  0.0446
  417SOL    HW1 2891   0.901  -0.015   3.968  1.2193 -0.6091  2.1026
  417SOL    HW2 2892   0.854   0.129   3.969  1.1272 -0.6432  2.5103
  418SOL     OW 2893   5.236   3.349   0.538  0.3999 -0.2823  0.8217
  418SOL    HW1 2894   5.264   3.375   0.626  0.3750 -0.3884  0.8613
  418SOL    HW2 2895   5.179   3.421   0.509  1.3223  0.3090  0.4312
  419SOL     OW 2896   1.296   4.069   3.363  0.1630 -0.0898 -0.0413
  419SOL    HW1 2897   1.380   4.067   3.317 -0.3838  0.8859 -1.1512
  419SOL    HW2 2898   1.303   4.001   3.430  0.6201 -2.3821 -2.2533
  420SOL     OW 2899   2.856   0.646   1.208 -0.1689  0.6953 -0.0086
  420SOL    HW1 2900   2.941   0.650   1.165  0.2436  0.9735  0.8169
  420SOL    HW2 2901   2.793   0.665   1.139  0.2832 -1.3945 -1.0868
  421SOL     OW 2902   4.989   4.023   0.542 -0.3331 -0.3602  0.0946
  421SOL    HW1 2903   5.019   3.956   0.481  0.7781 -3.2539  3.5283
  421SOL    HW2 2904   5.069   4.065   0.574 -0.9233  1.4152 -0.6275
  422SOL     OW 2905   2.008   0.277   3.483  0.1450  0.0809 -0.1618
  422SOL    HW1 2906   1.944   0.345   3.503 -0.6461 -1.3269  2.5837
  422SOL    HW2 2907   2.070   0.281   3.556 -0.0053 -2.2077  0.1509
  423SOL     OW 2908   0.647   3.364   1.589 -0.1600 -0.0194  0.7241
  423SOL    HW1 2909   0.572   3.414   1.622 -0.9600 -1.2087  0.7641
  423SOL    HW2 2910   0.643   3.281   1.636  2.0737  0.4280  1.8505
  424SOL     OW 2911   4.746   0.768   1.547 -0.0283  0.1757  0.0982
  424SOL    HW1 2912   4.688   0.793   1.619 -0.3779 -1.3458  0.3762
  424SOL    HW2 2913   4.748   0.845   1.490 -1.4508  0.6516  0.6492
  425SOL     OW 2914   3.836   3.524   0.992  0.4821 -0.1811 -0.7281
  425SOL    HW1 2915   3.766   3.461   1.008  2.0445 -1.9397 -0.4674
  425SOL    HW2 2916   3.914   3.483   1.030  1.6258  1.7863 -0.8452
  426SOL     OW 2917   2.769   1.176   4.064  0.0903 -0.7907  0.0553
  426SOL    HW1 2918   2.851   1.197   4.110  0.0702  1.3460 -0.7560
  426SOL    HW2 2919   2.705   1.235   4.103  0.2348  1.7164 -3.0733
  427SOL     OW 2920   4.243   2.644   1.454 -0.3733  0.7037  0.1773
  427SOL    HW1 2921   4.270   2.642   1.362  1.3551 -1.6430  0.6394
  427SOL    HW2 2922   4.262   2.556   1.486  2.3555  2.3166  3.6586
  428SOL     OW 2923   4.150   2.997   0.287  0.2593  0.3719 -0.4224
  428SOL    HW1 2924   4.094   3.075   0.291  1.0013  0.9402 -0.8817
  428SOL    HW2 2925   4.234   3.030   0.257  0.4106 -0.7125 -1.2220
  429SOL     OW 2926   2.039   5.748   1.614 -0.0683  0.3614 -0.1952
  429SOL    HW1 2927   2.044   5.653   1.632  0.1670  0.2748 -0.7206
  429SOL    HW2 2928   1.946   5.764   1.595 -0.0395  0.1677 -0.4969
  430SOL     OW 2929   0.568   5.273   1.837 -0.2158  0.8151  0.2176
  430SOL    HW1 2930   0.566   5.289   1.743  1.8232 -1.2763 -0.2836
  430SOL    HW2 2931   0.646   5.218   1.850 -0.3198  1.1972  3.1561
  431SOL     OW 2932   0.769   4.005   2.059  0.2733  0.3802 -0.0272
  431SOL    HW1 2933   0.751   3.934   1.998  1.8592  0.0061 -0.0937
  431SOL    HW2 2934   0.755   3.967   2.146  1.1060 -0.0229 -0.0635
  432SOL     OW 2935   5.469   2.544   0.336  0.2649  0.5758  0.0397
  432SOL    HW1 2936   5.376   2.545   0.311  0.3213  1.6883 -0.2133
  432SOL    HW2 2937   5.496   2.636   0.329  1.3512  0.2867  0.2481
  433SOL     OW 2938   0.642   2.627   1.455  0.1778 -0.2803 -0.1108
  433SOL    HW1 2939   0.563   2.589   1.415  0.8607 -2.0055  0.1098
  433SOL    HW2 2940   0.615   2.715   1.482 -1.8177 -0.9980  0.3952
  434SOL     OW 2941   5.919   1.641   2.167 -0.7833 -0.3079  0.1273
  434SOL    HW1 2942   5.984   1.639   2.097 -1.2031  2.0735 -0.3996
  434SOL    HW2 2943   5.876   1.556   2.162  2.2019 -1.9702  0.4813
  435SOL     OW 2944   2.610   2.028   1.590  0.1841  0.5676 -0.5145
  435SOL    HW1 2945   2.702   2.048   1.603  0.3790 -0.0666 -0.8731
  435SOL    HW2 2946   2.567   2.057   1.670  0.6621  1.0527 -0.4289
  436SOL     OW 2947   4.710   5.121   1.262  0.1656 -0.5716 -0.7076
  436SOL    HW1 2948   4.779   5.168   1.309 -0.3188  0.6269 -1.1559
  436SOL    HW2 2949   4.636   5.181   1.260 -0.4044 -1.2612 -1.5146
  437SOL     OW 2950   1.345   4.868   0.636 -0.0773  0.2456  0.2166
  437SOL    HW1 2951   1.360   4.783   0.677 -0.5334  0.9628  1.9836
  437SOL    HW2 2952   1.329   4.927   0.710 -1.7806  1.4560 -1.0525
  438SOL     OW 2953   2.878   3.580   0.066  0.1581 -0.6136  0.2481
  438SOL    HW1 2954   2.794   3.581   0.112 -1.3787  2.7791 -2.2356
  438SOL    HW2 2955   2.860   3.531  -0.015  0.8681 -0.7385  0.1580
  439SOL     OW 2956   1.701   1.098   2.668 -0.2694  0.5554  0.1412
  439SOL    HW1 2957   1.751   1.063   2.594 -1.6964  0.6931 -0.9352
  439SOL    HW2 2958   1.767   1.130   2.729  1.0332 -1.8744  0.1270
  440SOL     OW 2959   3.354   2.026   4.626 -0.0661  0.3353  0.3122
  440SOL    HW1 2960   3.332   2.036   4.718  0.7721 -0.8691  0.6750
  440SOL    HW2 2961   3.336   2.111   4.587  0.0715  1.0223  1.6950
  441SOL     OW 2962   0.356   1.182   3.883  0.6093  0.2724  0.0459
  441SOL    HW1 2963   0.315   1.234   3.815  1.7883 -0.3190 -1.1506
  441SOL    HW2 2964   0.434   1.232   3.908  0.9426 -0.1928 -0.0533
  442SOL     OW 2965   4.818   1.654   0.082  0.4155  1.1841  0.0351
  442SOL    HW1 2966   4.795   1.618   0.168  0.7465  1.3447  0.1908
  442SOL    HW2 2967   4.807   1.748   0.092  0.4071  1.1985 -0.1138
  443SOL     OW 2968   3.977   4.343   3.643  0.4735 -0.7618  0.1307
  443SOL    HW1 2969   3.891   4.384   3.633 -0.6568 -2.0708  3.2953
  443SOL    HW2 2970   3.981   4.278   3.574  0.2530  1.2484 -1.9082
  444SOL     OW 2971   2.874   2.109   1.666  0.3879 -0.5210  0.3713
  444SOL    HW1 2972   2.948   2.145   1.714 -0.6722  1.3744  0.7022
  444SOL    HW2 2973   2.797   2.141   1.713 -0.6618  0.0428 -1.6112
  445SOL     OW 2974   5.658   0.978   0.618 -0.0689 -0.3052  0.1795
  445SOL    HW1 2975   5.661   1.040   0.692  0.6204 -0.4850  0.3009
  445SOL    HW2 2976   5.600   1.020   0.555 -1.3557 -0.5215  1.1582
  446SOL     OW 2977   4.757   5.306   2.289  0.3718 -0.3901  0.1177
  446SOL    HW1 2978   4.754   5.386   2.237 -2.6744  0.3228  1.1474
  446SOL    HW2 2979   4.823   5.324   2.356  0.5215  0.8072 -0.3202
  447SOL     OW 2980   5.115   4.684   3.931 -1.0371  0.1522 -0.5000
  447SOL    HW1 2981   5.084   4.595   3.941 -1.8306  0.2672 -1.7111
  447SOL    HW2 2982   5.133   4.693   3.837  1.7035  0.4253 -0.0311
  448SOL     OW 2983   6.057   6.513   0.932 -0.1025  0.0195 -0.0132
  448SOL    HW1 2984   6.147   6.503   0.962 -0.4421  0.3355  1.1428
  448SOL    HW2 2985   6.034   6.426   0.899  0.3308 -0.3101  0.5191
  449SOL     OW 2986   0.806   1.371   3.801 -0.8249  0.3792  0.3570
  449SOL    HW1 2987   0.879   1.396   3.857 -1.5963  2.7918  0.4213
  449SOL    HW2 2988   0.847   1.342   3.720  0.2634  1.7281  0.3770
  450SOL     OW 2989   4.077   0.884   0.015  0.6543  0.0985  0.7099
  450SOL    HW1 2990   4.121   0.802   0.037  1.6834  0.4298 -0.0377
  450SOL    HW2 2991   4.090   0.939   0.093  3.1046  0.7921 -0.1012
  451SOL     OW 2992   0.804   5.860   3.946  0.6993  0.1177  0.4099
  451SOL    HW1 2993   0.862   5.850   4.021  1.1158  0.2303  0.1091
  451SOL    HW2 2994   0.730   5.911   3.979  1.1726  0.6938  0.5931
  452SOL     OW 2995   5.600   4.715   0.829 -0.4836  0.0478 -0.3417
  452SOL    HW1 2996   5.548   4.741   0.753  0.1616  3.5089  0.2123
  452SOL    HW2 2997   5.646   4.636   0.801 -0.2388  1.2024 -3.6054
  453SOL     OW 2998   4.497   4.110   0.038  0.7958  0.3495 -0.4741
  453SOL    HW1 2999   4.547   4.174  -0.012 -0.4570  2.0009  0.2918
  453SOL    HW2 3000   4.540   4.106   0.123 -0.1358  1.5512  0.0843
  454SOL     OW 3001   1.569   3.749   1.509  0.0439  0.2441 -0.8730
  454SOL    HW1 3002   1.501   3.810   1.537 -0.4228 -1.0638  1.0814
  454SOL    HW2 3003   1.650   3.784   1.548 -0.0247  0.2398 -0.7251
  455SOL     OW 3004   5.277   5.237   2.505  0.4411  0.2297 -0.3874
  455SOL    HW1 3005   5.346   5.171   2.503  0.2165  0.0106 -1.0029
  455SOL    HW2 3006   5.316   5.310   2.554  0.9128 -0.1031 -0.2593
  456SOL     OW 3007   1.565   1.688   0.214 -0.1081  0.3165 -0.0660
  456SOL    HW1 3008   1.635   1.707   0.152  0.9565 -1.3294  0.5337
  456SOL    HW2 3009   1.526   1.607   0.181 -1.2903  0.8614 -0.0189
  457SOL     OW 3010   5.895   2.362   1.190 -0.2494  0.1064 -0.0969
  457SOL    HW1 3011   5.988   2.345   1.176 -0.2180  0.2687 -0.0912
  457SOL    HW2 3012   5.880   2.448   1.149 -0.4955 -0.1261 -0.4975
  458SOL     OW 3013   4.978   2.101   1.978  0.1736 -0.0883 -0.4201
  458SOL    HW1 3014   4.961   2.112   1.885  0.0665 -0.8685 -0.4986
  458SOL    HW2 3015   4.892   2.082   2.016  0.1039  0.9224 -0.0493
  459SOL     OW 3016   6.295   4.304   1.156 -0.1323 -0.1834 -0.2518
  459SOL    HW1 3017   6.389   4.286   1.165  0.0101  0.3585 -0.6190
  459SOL    HW2 3018   6.266   4.245   1.087 -0.0042 -0.1487 -0.3347
  460SOL     OW 3019   0.899   4.417   3.119 -0.1655 -0.5179  0.2997
  460SOL    HW1 3020   0.918   4.391   3.209 -1.4920 -2.1457  0.1632
  460SOL    HW2 3021   0.875   4.335   3.075  1.6387  0.0319 -1.8838
  461SOL     OW 3022   3.139   1.360   1.005 -0.2759 -0.0348  0.3220
  461SOL    HW1 3023   3.060   1.314   0.976  0.1217 -0.5421  0.0490
  461SOL    HW2 3024   3.105   1.434   1.056 -0.9961  0.8074 -1.2980
  462SOL     OW 3025   2.944   0.595   0.731  0.0452 -0.7279 -0.2458
  462SOL    HW1 3026   2.939   0.651   0.654 -0.5790  1.3718  1.2353
  462SOL    HW2 3027   2.953   0.507   0.696 -0.9550  0.0673 -2.7229
  463SOL     OW 3028   3.235   4.481   0.001 -0.1906  0.0961  0.3226
  463SOL    HW1 3029   3.255   4.520  -0.085 -0.8487  0.4925  0.3395
  463SOL    HW2 3030   3.311   4.428   0.022 -1.0301 -2.0571 -1.6678
  464SOL     OW 3031   5.982   2.419   0.273 -0.1394 -0.3671 -0.1761
  464SOL    HW1 3032   6.077   2.418   0.264  0.0647 -2.3708  1.3518
  464SOL    HW2 3033   5.967   2.407   0.367 -1.9235  1.4173 -0.1609
  465SOL     OW 3034   5.252   0.951   2.332 -0.0004 -0.2144 -0.2126
  465SOL    HW1 3035   5.330   0.913   2.373  0.7653  2.1078  0.6298
  465SOL    HW2 3036   5.285   1.024   2.280 -1.5136  0.0726 -0.8274
  466SOL     OW 3037   1.595   2.077   2.329  0.1524 -0.2069  0.3533
  466SOL    HW1 3038   1.625   1.987   2.341  0.7082  0.0803  1.2170
  466SOL    HW2 3039   1.672   2.131   2.347 -0.2751  0.4534  0.2376
  467SOL     OW 3040   0.087   2.104   0.027  0.6034  0.3062 -0.1199
  467SOL    HW1 3041   0.014   2.053   0.064  0.7060 -0.1798 -0.5760
  467SOL    HW2 3042   0.125   2.047  -0.040  0.3000  1.2307 -1.1222
  468SOL     OW 3043   1.417   3.159   3.758 -0.1197 -0.4900  0.1575
  468SOL    HW1 3044   1.350   3.162   3.827 -0.2903  1.1793 -0.0409
  468SOL    HW2 3045   1.413   3.246   3.717 -0.1711 -1.5024 -2.1197
  469SOL     OW 3046   0.545   0.367   4.428 -0.0562 -0.0377  0.3181
  469SOL    HW1 3047   0.593   0.389   4.348 -1.5331  0.2058 -0.5373
  469SOL    HW2 3048   0.593   0.294   4.466  0.7555 -0.0543 -0.7078
  470SOL     OW 3049   5.229   0.899   0.120  0.0423  0.0274  0.0746
  470SOL    HW1 3050   5.187   0.834   0.064 -1.5699  0.8516  0.2597
  470SOL    HW2 3051   5.233   0.858   0.206 -1.8104  0.4601  0.4045
  471SOL     OW 3052   0.708   6.090   3.094 -0.5383 -0.1302  0.1390
  471SOL    HW1 3053   0.692   6.146   3.019  0.9742 -1.9357 -1.6515
  471SOL    HW2 3054   0.685   6.002   3.064  0.2366 -0.9333  1.7411
  472SOL     OW 3055   3.654   2.319   0.554  0.0224  0.5229 -0.6295
  472SOL    HW1 3056   3.721   2.353   0.613  0.9803  1.1784 -2.0475
  472SOL    HW2 3057   3.635   2.232   0.588 -0.6725  1.4536  1.6148
  473SOL     OW 3058   0.477   4.572   0.709  0.0187 -0.2261 -0.4640
  473SOL    HW1 3059   0.544   4.627   0.670  1.4778 -0.0011  2.1122
  473SOL    HW2 3060   0.401   4.630   0.722  0.2087  0.1750 -1.1325
  474SOL     OW 3061   0.522   6.440   1.709 -0.0084  0.2595  0.3811
  474SOL    HW1 3062   0.521   6.406   1.799  0.8270  0.5997  0.5227
  474SOL    HW2 3063   0.439   6.409   1.672 -0.4022  0.1735  1.2859
  475SOL     OW 3064   5.679   6.134   3.054 -0.0570 -0.3613  0.1287
  475SOL    HW1 3065   5.609   6.073   3.081 -1.0802 -0.5184 -2.5743
  475SOL    HW2 3066   5.637   6.220   3.056 -0.3579 -0.4498 -1.4480
  476SOL     OW 3067   5.276   3.470   3.762  0.4106  0.3174 -0.6016
  476SOL    HW1 3068   5.263   3.456   3.856  1.5503  0.2978 -0.4258
  476SOL    HW2 3069   5.195   3.510   3.732 -0.2136 -0.2479  0.2676
  477SOL     OW 3070   4.228   4.822   0.377  0.3751  0.3438 -0.0202
  477SOL    HW1 3071   4.304   4.879   0.366  1.3627 -0.8040  0.6603
  477SOL    HW2 3072   4.236   4.788   0.466 -1.8210  1.4207  0.6556
  478SOL     OW 3073   2.052   3.926   4.095 -0.6542  0.5024  0.0047
  478SOL    HW1 3074   2.006   3.950   4.175 -2.7575 -1.3695 -0.5147
  478SOL    HW2 3075   2.081   3.836   4.110 -2.2472 -0.3924 -1.6871
  479SOL     OW 3076   6.143   1.053   0.873  0.0665  0.2612  0.1124
  479SOL    HW1 3077   6.111   1.133   0.915 -0.4005 -0.4660  1.1923
  479SOL    HW2 3078   6.236   1.052   0.892 -0.2438 -0.3888  1.7672
  480SOL     OW 3079   3.602   4.733   2.771  0.0313  0.1125 -0.2832
  480SOL    HW1 3080   3.650   4.689   2.841 -1.1563 -0.2600  0.3340
  480SOL    HW2 3081   3.531   4.673   2.750 -0.5484  0.9292 -0.6993
  481SOL     OW 3082   4.280   3.666   3.570 -0.1804  0.7596 -0.3222
  481SOL    HW1 3083   4.240   3.677   3.656 -1.0633 -0.8166 -0.4919
  481SOL    HW2 3084   4.208   3.674   3.508 -0.5010 -2.6554 -0.6009
  482SOL     OW 3085   5.371   2.377   0.904  0.7082  0.0712 -0.1936
  482SOL    HW1 3086   5.351   2.394   0.996 -0.5373  2.9439 -0.8875
  482SOL    HW2 3087   5.444   2.435   0.884  0.6406 -0.1459 -1.1301
  483SOL     OW 3088   2.390   2.211   1.706 -0.2946 -0.0182 -0.3655
  483SOL    HW1 3089   2.344   2.140   1.752  0.6106 -0.9143 -0.8065
  483SOL    HW2 3090   2.323   2.254   1.653 -0.5932 -1.4413 -1.1692
  484SOL     OW 3091   3.076   0.904   4.023  0.2719  0.9984  0.0918
  484SOL    HW1 3092   3.149   0.965   4.017 -0.3314  1.6093 -2.2006
  484SOL    HW2 3093   3.037   0.905   3.935 -2.5349  0.7604  1.2136
  485SOL     OW 3094   3.218   3.047   3.067  0.1099  0.1801 -0.2772
  485SOL    HW1 3095   3.233   3.014   3.156  0.2301  0.1727 -0.3006
  485SOL    HW2 3096   3.213   2.969   3.013  0.1034  0.1881 -0.2882
  486SOL     OW 3097   5.768   6.367   3.750  0.0551  0.2227  0.0710
  486SOL    HW1 3098   5.821   6.296   3.786  1.1868  0.3874 -1.1928
  486SOL    HW2 3099   5.689   6.323   3.716  1.7293 -0.8648 -2.7669
  487SOL     OW 3100   5.379   1.376   0.731  0.9936 -0.0556  0.1855
  487SOL    HW1 3101   5.326   1.412   0.660  4.0556  0.1515 -2.2326
  487SOL    HW2 3102   5.410   1.453   0.779 -2.1007 -0.2358  2.7681
  488SOL     OW 3103   4.864   5.274   0.929 -0.2984 -0.5456 -0.4809
  488SOL    HW1 3104   4.864   5.313   1.016  0.1427  1.8165 -1.4655
  488SOL    HW2 3105   4.773   5.247   0.915 -0.3285 -1.1610  0.7624
  489SOL     OW 3106   4.343   2.200   2.977  0.4392  0.0661 -0.4609
  489SOL    HW1 3107   4.352   2.185   2.883  0.3518  0.7194 -0.5776
  489SOL    HW2 3108   4.432   2.196   3.011  0.4286 -0.6106 -0.5008
  490SOL     OW 3109   1.372   2.854   4.362  0.4046  0.6128 -0.1788
  490SOL    HW1 3110   1.351   2.852   4.269 -1.5630 -2.8575  0.1715
  490SOL    HW2 3111   1.424   2.774   4.377  0.2797  0.8375  1.7851
  491SOL     OW 3112   0.833   1.712   3.895  0.0795 -0.6230  0.1058
  491SOL    HW1 3113   0.762   1.665   3.852 -2.0758  0.6246  2.0904
  491SOL    HW2 3114   0.859   1.655   3.967 -3.1931  1.2760  3.1188
  492SOL     OW 3115   5.419   3.464   0.737  0.0744 -0.9751 -0.1314
  492SOL    HW1 3116   5.489   3.486   0.675 -0.3356 -1.1736 -0.6683
  492SOL    HW2 3117   5.360   3.539   0.734 -0.4109 -1.3731 -0.6514
  493SOL     OW 3118   5.063   2.231   1.047 -0.5160  0.3893 -0.0357
  493SOL    HW1 3119   5.064   2.244   0.953 -0.2402 -0.1526 -0.1089
  493SOL    HW2 3120   5.029   2.314   1.082 -1.4814  0.2599 -0.6499
  494SOL     OW 3121   1.966   2.335   4.595  0.3230 -0.1625 -0.2718
  494SOL    HW1 3122   1.904   2.274   4.554  1.0731 -1.2496  0.1475
  494SOL    HW2 3123   2.006   2.382   4.522  0.6051 -1.0584 -0.7090
  495SOL     OW 3124   5.846   4.529   1.553 -0.0393 -0.0438 -0.1560
  495SOL    HW1 3125   5.799   4.612   1.542  1.3824  0.7980 -0.0450
  495SOL    HW2 3126   5.898   4.541   1.632  1.0167 -0.6424 -0.7431
  496SOL     OW 3127   4.016   0.402   2.859  0.0219  0.4179  0.5857
  496SOL    HW1 3128   3.974   0.316   2.853  0.6720 -0.3445  4.5136
  496SOL    HW2 3129   3.949   0.458   2.899 -0.0154  1.5217 -0.9415
  497SOL     OW 3130   6.310   3.109   0.347  0.1928  0.7653 -0.6123
  497SOL    HW1 3131   6.347   3.039   0.400  0.0304  0.6295 -0.6750
  497SOL    HW2 3132   6.219   3.082   0.331  0.1621  0.9335 -0.7337
  498SOL     OW 3133   3.383   4.471   1.665 -0.4374  0.4739 -0.0115
  498SOL    HW1 3134   3.298   4.445   1.698  0.2272 -1.0721  0.5673
  498SOL    HW2 3135   3.401   4.555   1.708 -1.0800  0.1582  0.9015
  499SOL     OW 3136   2.878   1.229   3.365  0.2341  0.1742 -0.5877
  499SOL    HW1 3137   2.831   1.309   3.388  1.2253  0.7189 -0.3696
  499SOL    HW2 3138   2.969   1.247   3.392  0.3934 -1.1757 -0.1574
  500SOL     OW 3139   1.635   1.641   0.571 -0.4612 -0.7238 -0.0486
  500SOL    HW1 3140   1.643   1.545   0.571 -2.6537 -0.9412 -0.1625
  500SOL    HW2 3141   1.544   1.658   0.549 -0.1117  1.4219 -0.0503
  501SOL     OW 3142   2.028   3.047   2.454 -0.0211  0.0923  0.0298
  501SOL    HW1 3143   1.960   3.039   2.521 -1.5718 -0.9570 -1.5878
  501SOL    HW2 3144   2.025   3.139   2.428 -1.1978 -0.0444 -0.3687
  502SOL     OW 3145   3.288   0.060   1.619 -0.3844  0.4337  0.4517
  502SOL    HW1 3146   3.338   0.087   1.696  0.8187  0.4698 -0.3166
  502SOL    HW2 3147   3.333  -0.019   1.587 -0.5970  0.6692 -0.4594
  503SOL     OW 3148   2.794   3.698   0.628  0.2049  0.0987 -0.2256
  503SOL    HW1 3149   2.804   3.772   0.688  0.0969 -0.7507  0.8742
  503SOL    HW2 3150   2.848   3.629   0.665  0.6078 -0.2751 -1.4480
  504SOL     OW 3151   5.105   1.727   0.295  0.2052 -0.0220 -0.1298
  504SOL    HW1 3152   5.104   1.797   0.230 -0.5056  0.1990  0.1094
  504SOL    HW2 3153   5.090   1.771   0.378  1.5161 -0.2531  0.2582
  505SOL     OW 3154   4.633   4.590   3.075 -0.0302 -0.2957 -0.0695
  505SOL    HW1 3155   4.682   4.577   2.993 -0.3009  0.9949 -0.4523
  505SOL    HW2 3156   4.661   4.676   3.107 -0.1744 -0.6453  1.0372
  506SOL     OW 3157   5.862   0.815   3.850 -0.5043 -0.0176 -0.1993
  506SOL    HW1 3158   5.867   0.901   3.809  1.0539 -0.1813 -0.4428
  506SOL    HW2 3159   5.942   0.809   3.903 -0.5256 -1.3454 -0.2735
  507SOL     OW 3160   5.975   4.200   2.703  0.3005  0.0841 -0.1966
  507SOL    HW1 3161   5.907   4.140   2.733  0.2933  0.1660 -0.0462
  507SOL    HW2 3162   5.939   4.241   2.624 -0.0647  0.5609  0.2113
  508SOL     OW 3163   2.381   5.729   2.975 -0.8682 -1.0435 -0.1759
  508SOL    HW1 3164   2.408   5.654   2.922 -2.3949 -0.3603 -2.0790
  508SOL    HW2 3165   2.353   5.692   3.058  1.3949 -2.1938  0.1530
  509SOL     OW 3166   2.791   5.088   3.092  0.0359 -0.4324  0.1546
  509SOL    HW1 3167   2.848   5.045   3.029  0.4377 -0.8619  0.7974
  509SOL    HW2 3168   2.849   5.148   3.139 -0.3377  0.1651 -0.1335
  510SOL     OW 3169   2.232   4.673   3.723 -0.1033 -0.2152 -0.5480
  510SOL    HW1 3170   2.152   4.656   3.673  1.2970 -0.5576 -2.8163
  510SOL    HW2 3171   2.255   4.763   3.703  1.6757 -1.0192 -2.4425
  511SOL     OW 3172   4.142   3.118   3.576  0.1723 -0.6096 -0.5015
  511SOL    HW1 3173   4.087   3.040   3.574  0.2540 -0.7063  0.4090
  511SOL    HW2 3174   4.207   3.100   3.645  0.3737  0.1329 -0.4862
  512SOL     OW 3175   4.607   0.208   3.327 -0.4902  0.4477  0.1232
  512SOL    HW1 3176   4.591   0.128   3.376 -1.5484  1.4977  1.5631
  512SOL    HW2 3177   4.667   0.259   3.382 -2.6286  2.1641  1.0091
  513SOL     OW 3178   3.561   5.819   3.835  0.0576 -0.4495  0.7238
  513SOL    HW1 3179   3.534   5.854   3.920  0.0926 -1.0089  0.9757
  513SOL    HW2 3180   3.530   5.728   3.836 -3.3961  0.5128 -1.4022
  514SOL     OW 3181   4.646   5.243   3.243  0.3985  0.4414 -0.0574
  514SOL    HW1 3182   4.648   5.331   3.281 -2.9571  0.9199 -0.6961
  514SOL    HW2 3183   4.627   5.257   3.151 -1.8443 -0.9121  0.1133
  515SOL     OW 3184   6.478   0.855   3.504  0.0347 -0.3415  0.0355
  515SOL    HW1 3185   6.570   0.876   3.490  0.4620 -1.4341  1.0634
  515SOL    HW2 3186   6.430   0.915   3.446  1.4388 -0.8429 -1.7442
  516SOL     OW 3187   1.691   1.044   0.603 -0.3645  0.1126  0.2893
  516SOL    HW1 3188   1.622   1.109   0.608 -0.1696  0.5254 -1.8224
  516SOL    HW2 3189   1.736   1.050   0.688  0.0686  3.1743 -0.0800
  517SOL     OW 3190   3.712   4.438   0.415 -0.4498 -0.1770  0.2701
  517SOL    HW1 3191   3.717   4.388   0.333 -1.4932  0.5436 -0.2541
  517SOL    HW2 3192   3.620   4.465   0.421 -0.0312  1.2035  0.8189
  518SOL     OW 3193   4.338   5.979   1.573 -0.0318 -0.0624 -0.4417
  518SOL    HW1 3194   4.379   6.063   1.594  3.0015 -1.5702  0.2738
  518SOL    HW2 3195   4.317   5.941   1.658 -1.0956 -0.1734 -0.7476
  519SOL     OW 3196   3.421   2.100   0.787 -0.6266 -0.5679  0.2154
  519SOL    HW1 3197   3.350   2.037   0.786 -0.3292 -0.9258 -1.3248
  519SOL    HW2 3198   3.391   2.170   0.845 -0.7575 -2.3164  2.3467
  520SOL     OW 3199   0.624   1.707   4.526 -0.4590 -0.3146  0.7572
  520SOL    HW1 3200   0.682   1.746   4.592 -1.2846  1.2946  0.5809
  520SOL    HW2 3201   0.667   1.625   4.501  1.5051  0.6151  0.9407
  521SOL     OW 3202   6.147   2.579   2.984  0.4536  0.8895 -0.1183
  521SOL    HW1 3203   6.066   2.626   3.007 -0.6829 -0.6746 -0.7446
  521SOL    HW2 3204   6.193   2.569   3.067 -1.7817 -1.3515  1.0022
  522SOL     OW 3205   2.948   3.424   3.773 -0.1345  1.1855 -0.1599
  522SOL    HW1 3206   2.885   3.428   3.702 -1.6115 -1.8918  0.8162
  522SOL    HW2 3207   3.004   3.349   3.752 -0.5797  0.2223  1.7815
  523SOL     OW 3208   2.451   2.675   3.035 -0.1246 -0.1962  0.3914
  523SOL    HW1 3209   2.386   2.630   3.089  0.0565 -2.0438 -0.8130
  523SOL    HW2 3210   2.510   2.717   3.098 -1.2798 -0.2331  1.5438
  524SOL     OW 3211   6.125   3.057   2.225  0.5150 -0.1163 -0.1146
  524SOL    HW1 3212   6.163   3.106   2.298  0.6119  1.2341 -1.0386
  524SOL    HW2 3213   6.199   3.039   2.167  0.3380 -0.6338 -0.1766
  525SOL     OW 3214   2.310   1.416   2.908 -0.2491  0.8018  0.2706
  525SOL    HW1 3215   2.293   1.505   2.877  0.1664  0.4406 -1.0559
  525SOL    HW2 3216   2.252   1.361   2.855  1.0425  0.0828 -0.4337
  526SOL     OW 3217   6.143   3.407   0.872 -0.2227  0.9136  0.4035
  526SOL    HW1 3218   6.140   3.421   0.777 -2.3881 -1.5594 -0.0001
  526SOL    HW2 3219   6.191   3.324   0.882 -3.5043 -1.0823  1.0006
  527SOL     OW 3220   0.855   0.816   3.836  0.0164  0.1050  0.4203
  527SOL    HW1 3221   0.770   0.858   3.826  0.0480 -0.1137 -0.9641
  527SOL    HW2 3222   0.837   0.735   3.884 -0.7157 -0.4457 -0.7599
  528SOL     OW 3223   1.015   6.074   2.904  0.3132 -0.0351  0.6051
  528SOL    HW1 3224   1.050   6.144   2.960  2.2327 -0.0288 -0.5281
  528SOL    HW2 3225   1.044   6.096   2.816 -2.2746 -0.2961 -0.4138
  529SOL     OW 3226   6.515   1.257   3.041 -0.2738 -0.3402 -0.6010
  529SOL    HW1 3227   6.450   1.253   2.970 -0.5990 -1.2775 -0.2743
  529SOL    HW2 3228   6.591   1.210   3.007 -0.3125 -0.5164 -0.4459
  530SOL     OW 3229   4.513   5.873   1.367 -0.1391  0.8235 -0.3004
  530SOL    HW1 3230   4.455   5.822   1.310  0.0962  0.2735 -0.0550
  530SOL    HW2 3231   4.455   5.917   1.429 -0.3343  0.7441 -0.4282
  531SOL     OW 3232   1.076   5.209   1.955 -0.5735 -0.0512  0.1938
  531SOL    HW1 3233   1.126   5.268   2.010 -0.4810  0.2386 -0.1974
  531SOL    HW2 3234   1.037   5.146   2.016 -1.3664  0.9171  0.7011
  532SOL     OW 3235   5.346   6.422   4.629 -0.2811  0.0874  0.3506
  532SOL    HW1 3236   5.349   6.469   4.546 -0.2797 -0.0164  0.2909
  532SOL    HW2 3237   5.370   6.332   4.605  1.8014  0.4709  0.7808
  533SOL     OW 3238   4.977   1.232   0.444  0.3057  0.7869  0.1554
  533SOL    HW1 3239   4.891   1.262   0.473 -0.3194  0.6000 -1.4276
  533SOL    HW2 3240   4.960   1.183   0.364  1.6520 -1.2021  1.0007
  534SOL     OW 3241   3.245   0.755   2.654  0.3966  0.0546  0.2498
  534SOL    HW1 3242   3.339   0.769   2.644  0.2183  0.4835 -1.0006
  534SOL    HW2 3243   3.238   0.678   2.710  1.5504 -1.8791 -2.0595
  535SOL     OW 3244   5.560   5.653   2.937 -0.4132 -0.4973 -0.2623
  535SOL    HW1 3245   5.550   5.653   3.033  0.1968  0.7009 -0.1811
  535SOL    HW2 3246   5.648   5.686   2.922 -0.3918 -0.9774 -1.2436
  536SOL     OW 3247   1.751   6.167   4.606 -0.3596 -0.1173  0.3796
  536SOL    HW1 3248   1.759   6.257   4.635  1.9606 -0.9386  2.6323
  536SOL    HW2 3249   1.695   6.125   4.673 -1.0226 -0.4862 -0.3818
  537SOL     OW 3250   4.578   2.854   0.828  0.1247  0.1263 -0.0333
  537SOL    HW1 3251   4.600   2.947   0.817  0.4135  0.1819  0.9414
  537SOL    HW2 3252   4.546   2.827   0.741 -0.9521  1.3978 -0.0730
  538SOL     OW 3253   5.896   4.670   2.512  0.1581 -0.1857 -0.3974
  538SOL    HW1 3254   5.868   4.762   2.511 -0.3757 -0.3449 -0.5105
  538SOL    HW2 3255   5.986   4.672   2.480  0.5326  0.4169  0.6499
  539SOL     OW 3256   1.944   0.953   3.683 -0.3303  0.1656 -0.1341
  539SOL    HW1 3257   2.018   0.944   3.622 -0.0491  0.8493  0.0982
  539SOL    HW2 3258   1.983   0.945   3.769 -0.6108  0.0072 -0.0200
  540SOL     OW 3259   1.990   3.662   3.526  0.5596  0.3755 -0.0827
  540SOL    HW1 3260   2.057   3.597   3.549  0.6619  0.1007 -1.1369
  540SOL    HW2 3261   2.021   3.701   3.444 -1.1233 -0.5568 -1.2016
  541SOL     OW 3262   3.258   4.526   3.479  0.0374  0.2882 -0.0094
  541SOL    HW1 3263   3.326   4.497   3.540 -0.6005 -2.1740 -0.3552
  541SOL    HW2 3264   3.195   4.454   3.479 -1.8663  1.8774 -0.7727
  542SOL     OW 3265   3.869   2.169   1.084 -0.1159 -0.2959  0.1103
  542SOL    HW1 3266   3.926   2.242   1.107  1.4042 -0.6779 -2.1498
  542SOL    HW2 3267   3.781   2.201   1.102  0.5486  1.8633 -0.2343
  543SOL     OW 3268   1.245   3.174   4.012  0.7115  0.5595 -0.1875
  543SOL    HW1 3269   1.268   3.244   4.073 -0.3157  0.1453  0.7087
  543SOL    HW2 3270   1.154   3.192   3.988  1.2118  0.9126 -1.8850
  544SOL     OW 3271   5.876   5.114   2.154  0.9471 -0.7903 -0.1449
  544SOL    HW1 3272   5.844   5.176   2.089  0.4824  0.1273  0.9276
  544SOL    HW2 3273   5.828   5.033   2.134 -2.0368  0.4518  1.2398
  545SOL     OW 3274   3.039   3.852   1.107 -0.1467  1.6762  0.0752
  545SOL    HW1 3275   3.064   3.939   1.077 -1.8901  1.7942 -1.1497
  545SOL    HW2 3276   3.082   3.843   1.193 -0.0189  3.7681  0.2745
  546SOL     OW 3277   3.375   2.696   3.880 -0.2453 -0.0673  0.1850
  546SOL    HW1 3278   3.396   2.765   3.942 -0.9378 -0.1886  0.5547
  546SOL    HW2 3279   3.280   2.698   3.871 -0.2052 -0.4278 -0.4330
  547SOL     OW 3280   4.599   3.585   1.478  0.6115  0.5459  0.0901
  547SOL    HW1 3281   4.540   3.645   1.526 -0.3435 -0.3069  0.0130
  547SOL    HW2 3282   4.661   3.555   1.544 -0.3712 -0.2030  0.7138
  548SOL     OW 3283   0.233   1.102   1.737 -0.3369 -0.0667  0.7150
  548SOL    HW1 3284   0.257   1.010   1.752 -0.3913 -0.2889 -0.4695
  548SOL    HW2 3285   0.160   1.097   1.676  0.1169  0.7837  0.0865
  549SOL     OW 3286   1.955   1.732   1.719 -0.9639 -0.1580  0.1722
  549SOL    HW1 3287   1.997   1.650   1.691  0.0007  0.6494 -0.8368
  549SOL    HW2 3288   2.027   1.788   1.746 -1.2803  1.4363 -2.0247
  550SOL     OW 3289   5.069   1.361   2.140  0.3998  0.5003  0.1984
  550SOL    HW1 3290   5.033   1.335   2.055  0.4860 -2.0081  0.8610
  550SOL    HW2 3291   4.997   1.347   2.201  1.2698 -0.7540  0.9649
  551SOL     OW 3292   0.491   4.119   2.371 -0.4440  0.2167  0.3286
  551SOL    HW1 3293   0.571   4.168   2.392 -0.9077  0.8780  0.5740
  551SOL    HW2 3294   0.488   4.050   2.437  0.3988 -0.3847 -0.2299
  552SOL     OW 3295   1.077   4.670   3.448  0.4833 -0.0488 -0.5707
  552SOL    HW1 3296   1.076   4.725   3.526  0.4553  0.0932 -0.6705
  552SOL    HW2 3297   1.169   4.669   3.421  0.4682  0.0262 -0.6236
  553SOL     OW 3298   2.864   3.966   2.023 -0.6962  0.3461 -0.0134
  553SOL    HW1 3299   2.809   4.044   2.012 -0.4359  0.5427  0.0801
  553SOL    HW2 3300   2.953   4.000   2.028 -0.5213 -0.0093 -0.6389
  554SOL     OW 3301   6.380   3.965   0.620  0.7716 -0.2518 -0.0193
  554SOL    HW1 3302   6.326   3.888   0.640 -1.0440  0.1122 -2.9524
  554SOL    HW2 3303   6.469   3.931   0.614  0.3392 -1.6630  0.9058
  555SOL     OW 3304   4.845   3.726   2.739 -0.1402 -0.3367 -0.1731
  555SOL    HW1 3305   4.778   3.711   2.672 -0.4771  0.5552 -0.0538
  555SOL    HW2 3306   4.844   3.821   2.752  0.6065 -0.4004  0.3960
  556SOL     OW 3307   1.743   2.957   3.618  0.7639  0.0698 -0.1693
  556SOL    HW1 3308   1.658   2.951   3.574 -0.5604  0.4683  2.1520
  556SOL    HW2 3309   1.721   2.984   3.707  3.4709  1.9553  0.0351
  557SOL     OW 3310   4.835   3.074   1.021 -0.1121  0.0324  0.2540
  557SOL    HW1 3311   4.924   3.074   1.055  0.1957  0.1330 -0.5334
  557SOL    HW2 3312   4.780   3.094   1.097  0.5651  0.4093  0.6539
  558SOL     OW 3313   3.007   1.321   1.656  0.0862 -0.3099  0.2344
  558SOL    HW1 3314   2.977   1.408   1.628 -2.7284 -1.1126  0.4277
  558SOL    HW2 3315   3.098   1.316   1.627 -0.8480  1.1238 -3.5219
  559SOL     OW 3316   1.915   3.578   2.370  0.3648  0.0040 -0.0183
  559SOL    HW1 3317   2.008   3.588   2.350 -0.1601  0.5758 -2.4256
  559SOL    HW2 3318   1.870   3.617   2.296 -1.8256 -0.1933  1.1304
  560SOL     OW 3319   3.292   1.295   4.223 -0.2269  0.2723  0.0939
  560SOL    HW1 3320   3.274   1.271   4.314  0.7205  1.8135  0.7379
  560SOL    HW2 3321   3.386   1.280   4.213 -0.5614 -1.2792 -1.1170
  561SOL     OW 3322   3.101   4.783   2.770  0.2260 -0.5200 -0.1354
  561SOL    HW1 3323   3.077   4.741   2.688 -0.2150  0.1186 -0.3422
  561SOL    HW2 3324   3.195   4.799   2.762 -0.0370  0.6987 -1.0717
  562SOL     OW 3325   1.463   0.518   3.063  0.0677 -0.2165  0.2824
  562SOL    HW1 3326   1.489   0.610   3.051 -2.3792  0.3616 -1.4242
  562SOL    HW2 3327   1.458   0.484   2.974 -0.2628 -1.6554  0.8319
  563SOL     OW 3328   4.229   2.501   2.612 -0.3254  0.4653 -0.1048
  563SOL    HW1 3329   4.308   2.530   2.657  0.9180 -1.6985 -0.7315
  563SOL    HW2 3330   4.241   2.528   2.521 -0.7714  0.9691 -0.0196
  564SOL     OW 3331   1.804   2.526   3.159  0.6135 -0.2057  0.0833
  564SOL    HW1 3332   1.718   2.539   3.119  0.0280 -0.2409  1.2696
  564SOL    HW2 3333   1.865   2.526   3.086 -0.5834 -2.2516 -1.0158
  565SOL     OW 3334   2.707   2.948   3.519  0.5226 -0.1276  0.1699
  565SOL    HW1 3335   2.761   2.924   3.444  2.9642 -2.5481  2.4758
  565SOL    HW2 3336   2.629   2.894   3.512  0.4146  0.1379 -0.8886
  566SOL     OW 3337   2.267   6.171   3.706  0.5100  0.4435  0.1786
  566SOL    HW1 3338   2.247   6.077   3.711  1.0853  0.3034 -0.0559
  566SOL    HW2 3339   2.219   6.201   3.629 -1.4659  0.8235  1.4876
  567SOL     OW 3340   6.247   6.057   3.262 -0.1148 -0.4349 -0.2382
  567SOL    HW1 3341   6.197   6.096   3.334  0.5726 -1.6540  0.9494
  567SOL    HW2 3342   6.185   6.055   3.189 -0.6203  1.4739  0.0678
  568SOL     OW 3343   2.184   6.172   2.343  0.5810  0.4084 -0.3784
  568SOL    HW1 3344   2.090   6.183   2.330  0.5920  2.6047  0.8919
  568SOL    HW2 3345   2.224   6.235   2.282  1.4376 -2.1788 -2.7127
  569SOL     OW 3346   2.899   2.753   2.558 -0.0793 -0.2202 -0.3204
  569SOL    HW1 3347   2.989   2.778   2.535  0.8429 -0.8255  2.2769
  569SOL    HW2 3348   2.894   2.660   2.538  0.0847 -0.3235  0.1149
  570SOL     OW 3349   0.117   1.485   3.370 -0.8457  0.2774  0.5310
  570SOL    HW1 3350   0.167   1.404   3.368  0.4302  1.0495 -0.2899
  570SOL    HW2 3351   0.040   1.464   3.423 -1.4523 -1.9475 -1.0987
  571SOL     OW 3352   5.383   2.851   2.020 -0.4400 -0.3090 -0.4537
  571SOL    HW1 3353   5.434   2.798   2.082 -1.8031  0.4309  1.4101
  571SOL    HW2 3354   5.434   2.931   2.008 -0.2973 -0.3368 -0.0454
  572SOL     OW 3355   1.694   1.301   2.977  0.5378  0.0573  0.3272
  572SOL    HW1 3356   1.764   1.364   2.992 -0.6009  1.4497  0.0446
  572SOL    HW2 3357   1.614   1.347   3.004 -0.4969 -0.7312 -1.2007
  573SOL     OW 3358   2.874   6.016   4.220 -0.1425  0.2838  0.0414
  573SOL    HW1 3359   2.887   5.943   4.280  1.3583  2.2133  2.2770
  573SOL    HW2 3360   2.924   5.992   4.142  1.5239 -0.5268  1.2771
  574SOL     OW 3361   4.447   0.989   2.229 -0.6016 -0.2633  0.3585
  574SOL    HW1 3362   4.458   0.903   2.270  0.0931 -1.2387 -1.7430
  574SOL    HW2 3363   4.352   1.002   2.227 -0.6848  0.5065  3.4472
  575SOL     OW 3364   4.829   1.838   2.111  0.0642  0.6035 -0.2945
  575SOL    HW1 3365   4.763   1.899   2.078  0.4447  1.5784  0.7006
  575SOL    HW2 3366   4.903   1.849   2.052 -0.7626 -0.8026 -1.6772
  576SOL     OW 3367   1.780   1.874   0.428  0.0920  0.3503 -0.1148
  576SOL    HW1 3368   1.702   1.929   0.416 -0.6098 -0.5002  0.3924
  576SOL    HW2 3369   1.753   1.788   0.396 -0.2573 -0.7690  2.8547
  577SOL     OW 3370   2.306   6.099   4.616 -0.3507 -0.1544  0.2763
  577SOL    HW1 3371   2.327   6.135   4.530  0.0953  0.5882  0.6851
  577SOL    HW2 3372   2.309   6.174   4.676 -1.4059 -0.5212  0.8280
  578SOL     OW 3373   1.879   2.451   2.739  0.4295  0.1027 -0.2082
  578SOL    HW1 3374   1.791   2.490   2.736  0.4431  0.1443 -0.1002
  578SOL    HW2 3375   1.901   2.451   2.833  0.2489 -0.5684 -0.1623
  579SOL     OW 3376   0.808   4.145   3.502 -0.2522  0.2113  0.6179
  579SOL    HW1 3377   0.767   4.106   3.425  0.6499 -1.7585  1.0964
  579SOL    HW2 3378   0.891   4.181   3.469  0.5838 -1.4777  0.8103
  580SOL     OW 3379   5.891   2.024   2.966  0.6227  0.2152 -0.4538
  580SOL    HW1 3380   5.868   1.932   2.974 -0.0418  0.4304  0.2017
  580SOL    HW2 3381   5.931   2.046   3.050  0.1373  0.7022 -0.3482
  581SOL     OW 3382   3.783   0.023   4.327 -0.0749 -0.2935 -0.7797
  581SOL    HW1 3383   3.725   0.075   4.382  0.9031 -0.4605  0.4715
  581SOL    HW2 3384   3.810  -0.051   4.383  0.8940 -0.5096 -1.4936
  582SOL     OW 3385   5.094   6.130   2.146  0.6654  0.2471  0.2019
  582SOL    HW1 3386   5.101   6.084   2.062  0.7140 -0.4539  0.5778
  582SOL    HW2 3387   5.127   6.067   2.210  0.0162  0.5278  0.8296
  583SOL     OW 3388   3.107   1.568   2.568 -0.2729  0.3907  0.1526
  583SOL    HW1 3389   3.125   1.478   2.540 -1.2022 -0.1232  1.1540
  583SOL    HW2 3390   3.193   1.608   2.578  0.1384  0.3037 -2.3821
  584SOL     OW 3391   3.124   2.713   3.784  0.1634  0.1428 -0.7382
  584SOL    HW1 3392   3.050   2.696   3.843  0.0519  2.0798 -0.2252
  584SOL    HW2 3393   3.108   2.659   3.707 -1.6638  0.3283 -0.5202
  585SOL     OW 3394   5.727   3.019   2.864  0.5674 -0.1893  0.9173
  585SOL    HW1 3395   5.765   2.932   2.878  1.7877  0.4144  1.6212
  585SOL    HW2 3396   5.800   3.072   2.833  0.1079  0.8237  1.4981
  586SOL     OW 3397   3.713   6.453   0.835  0.2304 -0.2991 -0.0964
  586SOL    HW1 3398   3.664   6.477   0.914 -1.9298 -2.5844 -0.6168
  586SOL    HW2 3399   3.777   6.389   0.866  2.0607  1.6698  0.3590
  587SOL     OW 3400   6.529   3.630   1.443  0.0176 -0.4321 -0.3287
  587SOL    HW1 3401   6.605   3.615   1.387 -0.0692  0.8893 -0.8253
  587SOL    HW2 3402   6.566   3.651   1.529  0.2015 -0.2225 -0.4593
  588SOL     OW 3403   3.526   4.105   0.979 -0.0326  0.1199  0.1077
  588SOL    HW1 3404   3.621   4.121   0.973  0.0565 -0.6267 -0.6888
  588SOL    HW2 3405   3.514   4.069   1.067  0.3689  0.5790  0.3555
  589SOL     OW 3406   2.476   2.516   0.113  0.4221  0.2409 -0.6569
  589SOL    HW1 3407   2.513   2.495   0.199 -0.4631  0.7863 -0.1280
  589SOL    HW2 3408   2.459   2.430   0.073  0.2431 -0.0267 -0.0195
  590SOL     OW 3409   3.468   1.069   2.113  0.0792 -0.3888  0.0722
  590SOL    HW1 3410   3.509   1.102   2.193  1.4586 -0.3564 -0.6206
  590SOL    HW2 3411   3.379   1.045   2.139  0.5634 -0.5494  1.6578
  591SOL     OW 3412   6.363   1.032   2.029 -0.0033 -0.2890  0.0269
  591SOL    HW1 3413   6.375   1.127   2.020  2.2314 -0.3825  1.1770
  591SOL    HW2 3414   6.275   1.015   1.995 -0.2080  2.0922 -0.8237
  592SOL     OW 3415   4.737   0.513   4.003  0.1611  0.5568 -0.1731
  592SOL    HW1 3416   4.757   0.606   3.998 -1.7261  1.0118 -0.1007
  592SOL    HW2 3417   4.781   0.483   4.082  2.0318  1.0184 -0.9973
  593SOL     OW 3418   5.225   1.396   1.284  0.2569 -0.4676 -0.1585
  593SOL    HW1 3419   5.255   1.389   1.194 -1.0020  1.4865 -0.8067
  593SOL    HW2 3420   5.303   1.385   1.338  1.3195  0.0290 -1.5637
  594SOL     OW 3421   5.194   0.157   3.355 -0.1205 -0.1415  0.0749
  594SOL    HW1 3422   5.265   0.127   3.299 -0.4985  0.9778 -1.0645
  594SOL    HW2 3423   5.237   0.190   3.433  1.0161  3.2433 -1.7544
  595SOL     OW 3424   3.420   2.094   2.633 -0.0103 -0.1425  0.6401
  595SOL    HW1 3425   3.454   2.012   2.670 -1.1765 -0.8435  0.2146
  595SOL    HW2 3426   3.328   2.095   2.660 -0.3406  0.3661 -0.4927
  596SOL     OW 3427   6.535   3.134   2.819 -0.1942 -0.6959 -0.0208
  596SOL    HW1 3428   6.586   3.121   2.899  0.4462 -1.9636 -0.6170
  596SOL    HW2 3429   6.505   3.225   2.825  1.2374 -0.2568  0.8506
  597SOL     OW 3430   4.641   5.918   2.065  0.2771  1.0241 -0.0531
  597SOL    HW1 3431   4.676   5.952   1.983 -0.7079 -0.0861 -0.9775
  597SOL    HW2 3432   4.564   5.972   2.082  0.5329  1.3123  0.1934
  598SOL     OW 3433   3.231   4.695   4.075 -0.4514 -0.0435 -0.2063
  598SOL    HW1 3434   3.216   4.603   4.095  1.1950 -0.5283 -0.9946
  598SOL    HW2 3435   3.146   4.727   4.045 -1.1838 -1.1422  0.6063
  599SOL     OW 3436   2.086   0.191   2.650  0.1863 -0.0988 -0.4843
  599SOL    HW1 3437   2.156   0.134   2.619  0.9262  0.3396  0.3163
  599SOL    HW2 3438   2.037   0.138   2.713  1.1382  0.2376  0.5929
  600SOL     OW 3439   4.782   1.550   3.181  0.1598  0.1035 -0.6278
  600SOL    HW1 3440   4.834   1.530   3.259 -2.4504 -1.1764  0.9397
  600SOL    HW2 3441   4.826   1.503   3.110  1.7984  0.0805  0.3648
  601SOL     OW 3442   5.658   1.447   0.626 -0.9760 -0.0107 -0.2198
  601SOL    HW1 3443   5.692   1.462   0.714 -0.2944  1.0571 -0.6445
  601SOL    HW2 3444   5.607   1.366   0.634  1.0650 -1.3111  0.6349
  602SOL     OW 3445   3.293   3.246   0.598  0.1768  0.2985  0.0533
  602SOL    HW1 3446   3.233   3.176   0.624  0.3434 -0.8913 -2.4613
  602SOL    HW2 3447   3.379   3.214   0.624  0.4308 -1.2238 -2.3239
  603SOL     OW 3448   5.506   0.001   3.649 -0.0382 -0.5497 -0.3261
  603SOL    HW1 3449   5.544  -0.050   3.577  0.3431 -1.7854  0.7256
  603SOL    HW2 3450   5.564  -0.015   3.723 -0.0805  1.2038  0.1356
  604SOL     OW 3451   3.233   1.768   3.036 -0.2892  0.2180  0.5153
  604SOL    HW1 3452   3.160   1.707   3.037 -0.9973  0.7496 -3.3557
  604SOL    HW2 3453   3.310   1.713   3.021 -0.2493 -0.0624  1.6372
  605SOL     OW 3454   2.700   4.836   1.248  0.4327  0.0442  0.3290
  605SOL    HW1 3455   2.674   4.889   1.173 -0.4085  1.2469  1.4228
  605SOL    HW2 3456   2.754   4.766   1.211  0.6267  1.0085 -1.2970
  606SOL     OW 3457   6.069   5.372   2.031  0.2503 -0.2397 -0.1417
  606SOL    HW1 3458   6.139   5.326   2.076 -0.6465 -1.3414  0.1869
  606SOL    HW2 3459   5.992   5.359   2.087 -0.5038 -0.1669 -1.1369
  607SOL     OW 3460   0.106   3.110   1.589  0.0208 -0.0063  0.2095
  607SOL    HW1 3461   0.058   3.063   1.521  2.2953 -1.7160 -0.3310
  607SOL    HW2 3462   0.131   3.193   1.548 -0.9032  0.1351 -0.0863
  608SOL     OW 3463   5.200   6.060   0.344  0.3028  0.1926 -0.0778
  608SOL    HW1 3464   5.270   6.018   0.293 -0.0842  0.1458 -0.5778
  608SOL    HW2 3465   5.225   6.046   0.435 -0.6561 -2.6433 -0.1426
  609SOL     OW 3466   3.581   1.940   2.960  0.1914  0.4476 -0.1654
  609SOL    HW1 3467   3.532   1.955   3.041 -1.0163  0.9727 -0.9612
  609SOL    HW2 3468   3.533   1.871   2.915 -2.4965  3.7135 -2.9072
  610SOL     OW 3469   1.362   3.154   0.178  0.0581 -0.6710 -0.2124
  610SOL    HW1 3470   1.358   3.127   0.269 -0.2919  2.3137  0.7732
  610SOL    HW2 3471   1.334   3.077   0.128  0.7732 -2.5399  2.1187
  611SOL     OW 3472   3.216   2.549   0.117 -0.2439 -0.1063 -0.7282
  611SOL    HW1 3473   3.147   2.598   0.163 -0.0568  0.7536 -1.3307
  611SOL    HW2 3474   3.268   2.509   0.187 -0.4111  0.5607 -0.2128
  612SOL     OW 3475   4.138   0.898   3.941  0.3942  0.2697  0.1137
  612SOL    HW1 3476   4.222   0.855   3.922  0.1252  0.2006 -1.0286
  612SOL    HW2 3477   4.072   0.835   3.912 -0.0291  0.7906 -0.0742
  613SOL     OW 3478   1.391   4.152   1.393  0.1082  0.2700 -0.1797
  613SOL    HW1 3479   1.470   4.149   1.448 -0.1550 -2.4355  0.2066
  613SOL    HW2 3480   1.319   4.156   1.456 -0.1134  0.1361 -0.4237
  614SOL     OW 3481   0.101   6.173   3.556  0.2622  0.0709  0.2207
  614SOL    HW1 3482   0.192   6.194   3.574  0.7412 -1.3736 -0.4069
  614SOL    HW2 3483   0.073   6.118   3.630 -0.0365  0.3132  0.2931
  615SOL     OW 3484   0.607   2.143   3.696 -0.1559  0.8234  0.5783
  615SOL    HW1 3485   0.549   2.155   3.771  0.1205 -0.9644  1.1202
  615SOL    HW2 3486   0.659   2.066   3.718  0.3950  0.6587 -1.1614
  616SOL     OW 3487   4.450   4.418   4.219  0.6825 -0.1647 -0.3950
  616SOL    HW1 3488   4.473   4.500   4.264 -0.7852  0.0317  0.0646
  616SOL    HW2 3489   4.378   4.382   4.271  3.0479 -3.2424  1.0849
  617SOL     OW 3490   1.457   4.653   0.765  0.1700  0.4944 -0.1183
  617SOL    HW1 3491   1.487   4.700   0.843  0.8998 -0.9279  0.5050
  617SOL    HW2 3492   1.433   4.566   0.798  0.1312 -0.0039 -1.4279
  618SOL     OW 3493   0.303   2.292   0.075  0.9331 -0.1681 -0.3508
  618SOL    HW1 3494   0.294   2.315   0.167  0.0153 -0.9602 -0.2374
  618SOL    HW2 3495   0.235   2.227   0.058  1.2269 -0.2071 -1.5338
  619SOL     OW 3496   1.646   2.362   1.460  0.2326 -0.1576  0.3467
  619SOL    HW1 3497   1.714   2.425   1.486  0.3585 -1.1813  2.7996
  619SOL    HW2 3498   1.682   2.277   1.483 -0.3199 -1.0924 -2.0566
  620SOL     OW 3499   5.217   4.959   3.761 -0.6752  0.8302 -0.0068
  620SOL    HW1 3500   5.169   4.893   3.710  2.6632 -0.2528 -2.0293
  620SOL    HW2 3501   5.196   4.938   3.852 -1.3853 -1.6920 -0.6626
  621SOL     OW 3502   5.007   2.023   0.247 -0.3181  0.3407 -0.5523
  621SOL    HW1 3503   5.039   2.093   0.190  0.3200  1.2599  0.8915
  621SOL    HW2 3504   5.037   2.047   0.334 -2.6658 -0.1598  0.4793
  622SOL     OW 3505   4.305   3.639   2.722  0.8145 -0.8081  0.4646
  622SOL    HW1 3506   4.360   3.677   2.653  2.3060 -0.5657  1.7344
  622SOL    HW2 3507   4.348   3.558   2.746 -0.4206 -1.5602  0.2366
  623SOL     OW 3508   4.978   6.490   1.548 -0.0501 -0.3028 -0.3345
  623SOL    HW1 3509   4.913   6.503   1.478  0.2237  0.5999 -0.4420
  623SOL    HW2 3510   5.048   6.441   1.506  0.0318  0.0774 -0.6586
  624SOL     OW 3511   0.567   1.751   1.988  0.6959  0.0741  0.0646
  624SOL    HW1 3512   0.543   1.815   1.921 -0.7532  0.4942  0.9590
  624SOL    HW2 3513   0.615   1.801   2.054 -0.1482  0.1857  0.6025
  625SOL     OW 3514   2.620   0.760   1.891 -0.4312 -0.1506 -0.3443
  625SOL    HW1 3515   2.658   0.721   1.812 -0.0427  0.5438 -0.5077
  625SOL    HW2 3516   2.692   0.810   1.929 -1.4457  2.1800 -1.3029
  626SOL     OW 3517   1.175   2.831   4.551 -0.5343  0.1341  0.4629
  626SOL    HW1 3518   1.180   2.916   4.595  0.7129 -0.1165  0.8503
  626SOL    HW2 3519   1.228   2.841   4.472  0.1133 -0.4325  0.8061
  627SOL     OW 3520   5.160   2.446   1.512 -0.3972  0.0586 -0.4800
  627SOL    HW1 3521   5.217   2.496   1.569  1.2807 -1.8883 -0.3403
  627SOL    HW2 3522   5.073   2.485   1.525  0.4481  1.5333  1.1602
  628SOL     OW 3523   1.659   6.240   3.514 -0.0341 -0.1128  0.1716
  628SOL    HW1 3524   1.610   6.309   3.560  0.8806  0.1566  0.7573
  628SOL    HW2 3525   1.591   6.185   3.475 -0.9238 -0.9194  2.6336
  629SOL     OW 3526   3.188   2.235   0.192 -0.1310 -0.4951 -0.7360
  629SOL    HW1 3527   3.190   2.141   0.178  0.6379 -0.4058 -1.2500
  629SOL    HW2 3528   3.149   2.270   0.112 -0.2292 -0.3577 -0.6289
  630SOL     OW 3529   1.449   5.017   3.579 -0.7770 -0.0524  0.3850
  630SOL    HW1 3530   1.536   5.058   3.573 -1.2660  0.7823 -1.8134
  630SOL    HW2 3531   1.464   4.927   3.552 -0.1702 -0.7090  2.6714
  631SOL     OW 3532   3.131   2.730   4.090  0.5422  0.1769 -0.1401
  631SOL    HW1 3533   3.152   2.754   4.180  1.4122  2.7905 -0.9449
  631SOL    HW2 3534   3.092   2.809   4.053  3.4098  0.4231 -3.0098
  632SOL     OW 3535   4.311   3.611   1.742 -0.1371  0.1367 -0.0984
  632SOL    HW1 3536   4.363   3.686   1.771  0.2501  0.5879 -1.8128
  632SOL    HW2 3537   4.375   3.541   1.731 -0.2737 -0.0214  0.1116
  633SOL     OW 3538   3.502   2.494   1.353 -0.0420  0.1989  0.4092
  633SOL    HW1 3539   3.461   2.533   1.431  1.2209 -1.6308  2.1025
  633SOL    HW2 3540   3.586   2.461   1.385  0.7003 -0.2646 -1.8717
  634SOL     OW 3541   5.300   4.484   0.031  0.2008 -0.3393 -0.3472
  634SOL    HW1 3542   5.395   4.497   0.034 -0.0462  1.7647 -0.1449
  634SOL    HW2 3543   5.276   4.464   0.122  0.3989 -0.5121 -0.3313
  635SOL     OW 3544   4.802   4.861   1.412  0.3191  0.0672 -0.1070
  635SOL    HW1 3545   4.808   4.952   1.442 -0.2574 -0.8548  3.1533
  635SOL    HW2 3546   4.880   4.850   1.357  1.7659  1.8663  1.4263
  636SOL     OW 3547   4.011   0.826   1.975 -0.2345 -0.2981 -0.5145
  636SOL    HW1 3548   3.963   0.804   1.895 -0.5929 -2.5686  0.2334
  636SOL    HW2 3549   4.043   0.741   2.007 -0.0961  0.5455  1.7448
  637SOL     OW 3550   5.010   5.475   1.882  0.3965  0.3017 -0.5128
  637SOL    HW1 3551   5.086   5.498   1.828  0.7399  0.1065 -0.1262
  637SOL    HW2 3552   4.943   5.539   1.859 -0.3724 -1.3086 -3.0670
  638SOL     OW 3553   3.525   2.248   4.405 -0.7036  0.2460 -0.1862
  638SOL    HW1 3554   3.430   2.244   4.410 -0.6341 -2.5133  0.6753
  638SOL    HW2 3555   3.549   2.172   4.352  1.0115  1.2767 -0.9716
  639SOL     OW 3556   6.335   0.337   2.551 -0.7658 -0.2923 -0.2480
  639SOL    HW1 3557   6.333   0.412   2.611 -1.4789 -0.4107 -0.1234
  639SOL    HW2 3558   6.415   0.289   2.576 -0.6433  0.0804  0.0911
  640SOL     OW 3559   3.902   4.115   1.337 -0.6826 -0.0165 -0.0018
  640SOL    HW1 3560   3.859   4.072   1.410 -1.1200 -0.2082 -0.3704
  640SOL    HW2 3561   3.887   4.208   1.352 -0.8107 -0.0577  0.1250
  641SOL     OW 3562   6.207   1.561   1.232 -0.9436 -0.1947 -0.4124
  641SOL    HW1 3563   6.203   1.485   1.289 -0.6633 -0.3142 -0.5527
  641SOL    HW2 3564   6.244   1.631   1.286  0.2371 -0.5639 -0.7233
  642SOL     OW 3565   4.276   5.209   1.957 -0.2415  0.2701  0.1060
  642SOL    HW1 3566   4.316   5.289   1.924  0.3530 -0.8253 -2.0740
  642SOL    HW2 3567   4.349   5.162   1.999 -0.3567  0.4569  0.5071
  643SOL     OW 3568   1.798   3.040   3.972  0.1809  0.5713 -0.2135
  643SOL    HW1 3569   1.731   3.057   4.038 -2.3161 -2.9940 -1.5437
  643SOL    HW2 3570   1.831   2.952   3.991  4.0490  1.8120 -0.1612
  644SOL     OW 3571   1.111   2.842   3.436  0.0401 -0.1897  0.3887
  644SOL    HW1 3572   1.028   2.878   3.468 -1.6751 -3.0700 -0.4110
  644SOL    HW2 3573   1.176   2.869   3.501 -1.4595  2.2039  1.0308
  645SOL     OW 3574   3.115   0.145   2.145 -0.1033 -0.3386  0.1954
  645SOL    HW1 3575   3.070   0.075   2.097  0.4002 -1.0269  0.7017
  645SOL    HW2 3576   3.166   0.191   2.079 -0.3408 -0.5359 -0.1286
  646SOL     OW 3577   4.766   0.424   2.907  0.1533  0.9210  0.3898
  646SOL    HW1 3578   4.795   0.337   2.881 -0.3435  0.9102 -0.1370
  646SOL    HW2 3579   4.711   0.409   2.984  0.0591  0.7692  0.2931
  647SOL     OW 3580   4.912   3.801   0.359 -0.0972 -0.0953 -0.1875
  647SOL    HW1 3581   4.893   3.822   0.268  0.6066 -1.8075 -0.7589
  647SOL    HW2 3582   4.830   3.767   0.394 -0.4900  0.9652 -0.0199
  648SOL     OW 3583   0.209   3.566   2.112  0.1874  0.0837  0.7229
  648SOL    HW1 3584   0.150   3.532   2.045  0.7942  1.4249 -0.5565
  648SOL    HW2 3585   0.251   3.488   2.149 -0.8601 -0.7483  0.2047
  649SOL     OW 3586   6.131   4.633   1.040 -0.1186 -0.3604  0.1882
  649SOL    HW1 3587   6.142   4.649   0.946  0.0758 -1.5227 -0.0017
  649SOL    HW2 3588   6.220   4.636   1.076 -0.3047  1.4327  0.5911
  650SOL     OW 3589   3.739   5.683   2.978  0.0484  0.3468 -0.4695
  650SOL    HW1 3590   3.738   5.676   2.883 -2.1817 -1.0718 -0.4205
  650SOL    HW2 3591   3.694   5.604   3.008  1.1836  0.4833  1.8092
  651SOL     OW 3592   3.817   4.106   0.959 -0.4996  0.1679  0.4279
  651SOL    HW1 3593   3.878   4.050   0.910 -0.5774 -0.6997  1.2819
  651SOL    HW2 3594   3.873   4.171   1.000 -0.2368 -0.1315  0.5540
  652SOL     OW 3595   6.062   0.813   2.380  0.4169 -0.6515 -0.9083
  652SOL    HW1 3596   6.018   0.839   2.461 -0.5883 -0.1712 -1.5834
  652SOL    HW2 3597   6.091   0.896   2.342  0.8324 -0.8707 -1.0729
  653SOL     OW 3598   1.533   5.506   3.539  0.2013  0.2053 -0.3719
  653SOL    HW1 3599   1.468   5.448   3.578 -0.8372  0.8130 -1.1617
  653SOL    HW2 3600   1.563   5.561   3.611  0.6975 -0.8371  0.2423
  654SOL     OW 3601   2.578   4.132   3.563  0.1884  0.3746 -0.2427
  654SOL    HW1 3602   2.484   4.116   3.557 -0.1333  1.0023  1.9934
  654SOL    HW2 3603   2.586   4.228   3.564  0.6444  0.3544  1.2646
  655SOL     OW 3604   4.738   6.498   4.378  0.1349 -0.1290  0.1600
  655SOL    HW1 3605   4.650   6.479   4.410 -0.0787  1.9373  0.9591
  655SOL    HW2 3606   4.794   6.498   4.455  0.2031  1.7150  0.1721
  656SOL     OW 3607   0.184   1.671   3.730 -0.2922 -0.0356 -0.4328
  656SOL    HW1 3608   0.166   1.765   3.731 -2.2856 -0.3704  0.5263
  656SOL    HW2 3609   0.133   1.637   3.656  0.2406 -0.4071 -0.6393
  657SOL     OW 3610   2.740   4.383   2.587 -0.4245 -0.0606 -0.0192
  657SOL    HW1 3611   2.751   4.302   2.539  0.6566 -0.5020  0.9312
  657SOL    HW2 3612   2.822   4.394   2.636 -0.3249  1.8843 -0.5398
  658SOL     OW 3613   4.836   0.291   1.881  0.0212 -0.4778 -0.1264
  658SOL    HW1 3614   4.755   0.316   1.836 -0.8575 -1.3953  0.8781
  658SOL    HW2 3615   4.901   0.284   1.811 -1.3096 -1.9717 -1.3072
  659SOL     OW 3616   4.948   1.778   1.872  0.3366  0.9026  0.0795
  659SOL    HW1 3617   4.893   1.705   1.844 -0.1467  1.1078  0.4576
  659SOL    HW2 3618   4.961   1.831   1.794  1.6883 -0.1990 -0.4810
  660SOL     OW 3619   1.773   2.358   1.067 -0.6766  0.7284 -0.1839
  660SOL    HW1 3620   1.804   2.418   1.135 -0.1673  2.3366 -1.7425
  660SOL    HW2 3621   1.835   2.284   1.070  0.1560  1.4198  0.2199
  661SOL     OW 3622   1.644   3.495   0.848 -0.1506 -0.3604  0.3124
  661SOL    HW1 3623   1.609   3.472   0.934 -2.2803 -2.7194 -1.0413
  661SOL    HW2 3624   1.696   3.419   0.822 -0.9693 -0.4620 -1.1451
  662SOL     OW 3625   1.926   0.817   1.436  0.0300 -0.4382  0.9199
  662SOL    HW1 3626   1.995   0.750   1.429  0.0334 -0.3577  0.1084
  662SOL    HW2 3627   1.970   0.899   1.412 -0.5656 -0.5318 -0.5913
  663SOL     OW 3628   2.624   1.131   0.388  0.1615  0.2093 -0.0731
  663SOL    HW1 3629   2.701   1.119   0.332 -0.9535  0.6507 -1.7569
  663SOL    HW2 3630   2.577   1.048   0.382 -0.3482  0.5211 -0.3840
  664SOL     OW 3631   2.104   6.535   3.745  0.8227 -0.1895 -0.6276
  664SOL    HW1 3632   2.127   6.620   3.784 -1.1049  0.3159 -0.4948
  664SOL    HW2 3633   2.085   6.478   3.819  0.5289 -0.2517 -0.7498
  665SOL     OW 3634   4.919   6.191   1.557  0.0990  0.0506  0.4933
  665SOL    HW1 3635   4.931   6.234   1.642 -0.7702  0.2070  0.5486
  665SOL    HW2 3636   4.850   6.242   1.514  0.5603 -0.0050 -0.3252
  666SOL     OW 3637   4.553   2.028   0.795 -0.3617  0.4939 -0.7647
  666SOL    HW1 3638   4.520   1.960   0.854  0.8765  0.5790  0.0613
  666SOL    HW2 3639   4.492   2.101   0.808  0.6558  1.0275  1.5315
  667SOL     OW 3640   2.058   0.003   3.328 -0.6781 -0.0551 -0.4580
  667SOL    HW1 3641   2.073   0.056   3.406 -0.4297  1.6175 -1.5842
  667SOL    HW2 3642   2.008   0.060   3.269  0.5472 -0.6470 -2.1596
  668SOL     OW 3643   5.769   5.877   1.908 -1.0044 -0.6075 -0.0329
  668SOL    HW1 3644   5.808   5.893   1.994  3.5776  1.3726 -2.1715
  668SOL    HW2 3645   5.726   5.959   1.885  0.4044 -0.0284 -0.7369
  669SOL     OW 3646   0.469   3.940   3.116 -0.1509 -0.0478 -0.3032
  669SOL    HW1 3647   0.441   3.986   3.037  0.5623  0.5891 -0.1983
  669SOL    HW2 3648   0.388   3.906   3.154 -1.2084  3.5977  1.1909
  670SOL     OW 3649   2.440   6.129   2.640 -0.3228  0.0283 -0.4324
  670SOL    HW1 3650   2.347   6.108   2.650  0.0134 -2.4421 -1.8208
  670SOL    HW2 3651   2.449   6.160   2.551  0.4442 -1.7587 -1.0287
  671SOL     OW 3652   1.749   3.723   3.294 -0.1112 -0.6060  0.3303
  671SOL    HW1 3653   1.747   3.803   3.242 -1.5830 -1.7207 -1.4916
  671SOL    HW2 3654   1.825   3.732   3.351  0.3842  1.5869 -0.6017
  672SOL     OW 3655   3.841   5.243   4.626 -0.4637 -0.4296 -0.5980
  672SOL    HW1 3656   3.844   5.259   4.720 -1.9363  0.5639 -0.6872
  672SOL    HW2 3657   3.787   5.315   4.591  1.6996  0.4254 -2.4698
  673SOL     OW 3658   5.285   2.106   2.622  0.6397 -0.1450 -0.9867
  673SOL    HW1 3659   5.330   2.043   2.566  0.8404 -0.3298 -0.6213
  673SOL    HW2 3660   5.355   2.161   2.658  0.5665 -0.3603 -0.5088
  674SOL     OW 3661   4.072   4.810   1.522  0.0882 -0.6685  0.2819
  674SOL    HW1 3662   4.164   4.784   1.513 -0.1379 -1.9379  1.3445
  674SOL    HW2 3663   4.072   4.871   1.595  0.2051  0.0644 -0.3214
  675SOL     OW 3664   5.540   1.954   1.260  0.3093 -0.0354  0.6382
  675SOL    HW1 3665   5.532   1.859   1.255  0.4800  0.0251 -1.4167
  675SOL    HW2 3666   5.513   1.975   1.350  0.9299 -2.0607  1.3581
  676SOL     OW 3667   4.300   5.344   0.865  0.0027 -0.0653  0.2072
  676SOL    HW1 3668   4.350   5.275   0.910  0.4774 -1.0863 -1.7689
  676SOL    HW2 3669   4.361   5.417   0.857 -0.2031  0.2735  1.4840
  677SOL     OW 3670   5.119   5.578   1.296  0.1263 -0.0292 -0.1205
  677SOL    HW1 3671   5.203   5.596   1.254  0.7825  1.2784  1.6386
  677SOL    HW2 3672   5.139   5.513   1.364  0.0025  1.2111  1.1400
  678SOL     OW 3673   2.248   4.655   3.323 -0.1255  0.1824  0.2661
  678SOL    HW1 3674   2.190   4.695   3.387 -0.1868  1.9722 -0.8272
  678SOL    HW2 3675   2.281   4.576   3.366 -0.9868  0.7484  2.0688
  679SOL     OW 3676   3.243   6.356   1.326  0.1855 -0.2633  0.0123
  679SOL    HW1 3677   3.273   6.393   1.410  0.6846 -0.9821  0.1629
  679SOL    HW2 3678   3.148   6.350   1.335  0.3699 -1.9460  1.2267
  680SOL     OW 3679   5.557   5.389   1.172  0.2013  0.0930  0.2203
  680SOL    HW1 3680   5.507   5.309   1.184  1.9540 -1.3538 -1.4720
  680SOL    HW2 3681   5.602   5.377   1.088  0.1219  3.0845 -0.3734
  681SOL     OW 3682   6.362   2.787   1.270 -0.2910  0.1451 -0.5826
  681SOL    HW1 3683   6.321   2.847   1.208  0.8414 -0.4377 -1.9358
  681SOL    HW2 3684   6.314   2.705   1.260  0.2285 -0.1026 -1.0869
  682SOL     OW 3685   5.354   2.722   0.038 -0.2302  0.4842 -0.7830
  682SOL    HW1 3686   5.293   2.716  -0.035 -0.0567 -0.3552 -0.8725
  682SOL    HW2 3687   5.436   2.753  -0.002 -0.1403  0.0422 -0.9491
  683SOL     OW 3688   6.568   6.014   2.243  0.7473  0.0189 -0.2440
  683SOL    HW1 3689   6.636   5.972   2.295 -0.4417  0.7214  2.0242
  683SOL    HW2 3690   6.504   5.945   2.226  0.6170  0.0275  0.1979
  684SOL     OW 3691   6.510   5.923   1.817  0.0783  0.1199 -0.1411
  684SOL    HW1 3692   6.429   5.969   1.841  0.1428 -0.2719  0.8452
  684SOL    HW2 3693   6.552   5.982   1.754 -0.9060  0.3883 -0.5696
  685SOL     OW 3694   0.090   0.557   1.799  0.3352 -0.1826  0.1391
  685SOL    HW1 3695   0.104   0.557   1.894  0.9488  1.0323  0.0677
  685SOL    HW2 3696   0.151   0.622   1.766 -0.1263 -0.3369 -1.0658
  686SOL     OW 3697   0.824   0.487   2.797  0.6455 -0.0303 -0.2970
  686SOL    HW1 3698   0.862   0.427   2.732 -0.8567  0.1095 -1.3727
  686SOL    HW2 3699   0.899   0.517   2.849  2.0742  0.5205 -2.5245
  687SOL     OW 3700   0.101   2.243   3.062 -0.2306 -0.3105  0.4971
  687SOL    HW1 3701   0.174   2.247   3.124 -0.8884 -0.3407  1.2955
  687SOL    HW2 3702   0.101   2.152   3.032  1.0215  0.0625 -0.7226
  688SOL     OW 3703   0.908   6.413   2.602  0.2716  0.7394  0.5048
  688SOL    HW1 3704   0.863   6.399   2.686 -0.4598  0.7261  0.1204
  688SOL    HW2 3705   0.893   6.505   2.582  1.2401  0.9826  0.8307
  689SOL     OW 3706   1.590   4.625   2.678  0.3208  0.3103 -0.3975
  689SOL    HW1 3707   1.527   4.695   2.694 -0.9928 -0.7903 -0.5581
  689SOL    HW2 3708   1.593   4.616   2.583  0.0892 -0.1904 -0.3613
  690SOL     OW 3709   1.909   4.722   4.304  0.1427  0.3664 -0.8302
  690SOL    HW1 3710   1.861   4.734   4.386  1.1404  2.3454 -0.4657
  690SOL    HW2 3711   1.849   4.673   4.248 -1.9641  1.9208 -0.0817
  691SOL     OW 3712   5.658   3.050   0.192 -0.2347 -0.1309 -0.5568
  691SOL    HW1 3713   5.628   3.073   0.104  1.4268  0.3888 -1.0210
  691SOL    HW2 3714   5.684   3.133   0.231 -0.7205 -0.3940  0.3561
  692SOL     OW 3715   6.543   1.198   2.276 -0.2734  0.3932 -0.2375
  692SOL    HW1 3716   6.489   1.121   2.292 -0.8037  1.1274  1.8184
  692SOL    HW2 3717   6.580   1.183   2.189 -1.8965 -1.2454 -0.7272
  693SOL     OW 3718   1.449   2.150   3.768 -0.0507  0.2750 -0.8206
  693SOL    HW1 3719   1.357   2.132   3.788 -0.2884  1.9207 -0.3265
  693SOL    HW2 3720   1.454   2.144   3.673 -0.3514 -1.1781 -0.7614
  694SOL     OW 3721   1.815   6.197   2.838 -0.2103  0.4078  0.1637
  694SOL    HW1 3722   1.762   6.274   2.858  0.1921  0.4074  1.3494
  694SOL    HW2 3723   1.840   6.163   2.924  0.2709 -0.5923 -0.3548
  695SOL     OW 3724   4.656   3.125   1.221  0.2110  0.2011  0.0527
  695SOL    HW1 3725   4.573   3.077   1.224  0.1510 -0.1586 -3.1958
  695SOL    HW2 3726   4.631   3.217   1.230 -0.4656  0.0524 -0.2401
  696SOL     OW 3727   4.148   4.104   4.100 -0.2074  0.3316 -0.6971
  696SOL    HW1 3728   4.240   4.117   4.125 -0.5449  1.4652  0.0461
  696SOL    HW2 3729   4.141   4.143   4.013  0.4756 -1.6817 -1.7185
  697SOL     OW 3730   0.934   3.511   1.930  0.3198  0.1217 -0.2019
  697SOL    HW1 3731   0.948   3.502   1.836 -0.0299  1.3259 -0.3940
  697SOL    HW2 3732   0.838   3.510   1.940  0.3624 -1.7735  0.3628
  698SOL     OW 3733   5.331   1.581   2.571 -0.5219 -0.2531  0.4205
  698SOL    HW1 3734   5.389   1.558   2.644  0.6879  1.1345 -0.0319
  698SOL    HW2 3735   5.328   1.502   2.516 -0.9764 -1.1126  1.6496
  699SOL     OW 3736   5.846   4.851   0.053 -0.1594 -0.3346  0.3986
  699SOL    HW1 3737   5.869   4.915  -0.014 -1.5198  1.9981  2.0074
  699SOL    HW2 3738   5.924   4.846   0.109  0.7168 -1.7564 -0.8645
  700SOL     OW 3739   6.070   6.104   2.203  0.4967 -0.0873  0.5367
  700SOL    HW1 3740   6.128   6.140   2.135 -0.4740 -0.1127 -0.3363
  700SOL    HW2 3741   6.007   6.050   2.154  0.6225 -1.2524  1.6039
  701SOL     OW 3742   1.000   6.394   4.519 -0.0409 -0.4109  0.0855
  701SOL    HW1 3743   0.919   6.344   4.522 -0.5726  0.4815  1.0940
  701SOL    HW2 3744   1.051   6.353   4.448 -0.7032 -1.9712  0.4744
  702SOL     OW 3745   3.976   0.638   1.744 -0.9664  0.2071 -0.3428
  702SOL    HW1 3746   4.002   0.556   1.788  1.8408 -0.5123 -2.9353
  702SOL    HW2 3747   3.890   0.619   1.707 -0.8479 -1.1780  0.0270
  703SOL     OW 3748   4.319   6.514   3.664  0.0973 -0.0659  0.6038
  703SOL    HW1 3749   4.235   6.506   3.620 -0.2353 -2.0197  1.4890
  703SOL    HW2 3750   4.297   6.554   3.749  0.1104 -0.1965  0.6695
  704SOL     OW 3751   6.502   0.943   0.082 -0.3586 -0.0324 -0.0958
  704SOL    HW1 3752   6.481   0.954   0.174  2.1212  0.1033  0.5372
  704SOL    HW2 3753   6.538   0.854   0.076 -0.7974 -0.1592 -0.9985
  705SOL     OW 3754   1.876   0.742   0.127  0.4261  0.2378  0.2496
  705SOL    HW1 3755   1.839   0.691   0.055  0.3931  0.2383  0.2661
  705SOL    HW2 3756   1.810   0.735   0.197  0.1622  0.7677  0.0575
  706SOL     OW 3757   4.224   4.207   2.878 -1.0002  0.5568 -0.1762
  706SOL    HW1 3758   4.215   4.301   2.865  1.2049  1.1519  1.9339
  706SOL    HW2 3759   4.270   4.198   2.962 -0.1741 -2.3618 -0.8121
  707SOL     OW 3760   4.581   6.262   1.792  0.0187  0.0082  0.0119
  707SOL    HW1 3761   4.529   6.289   1.868  1.3672 -2.0554  1.8002
  707SOL    HW2 3762   4.610   6.344   1.752  0.0968  1.1876  2.3310
  708SOL     OW 3763   1.441   5.452   1.720 -0.2851  0.1571 -0.3197
  708SOL    HW1 3764   1.457   5.503   1.799 -1.3805 -0.5779  0.4170
  708SOL    HW2 3765   1.525   5.410   1.701  0.7186  2.3537 -1.0994
  709SOL     OW 3766   3.161   3.317   0.244  0.2435 -0.2703 -0.1847
  709SOL    HW1 3767   3.133   3.231   0.275  0.8326 -0.5144 -0.3108
  709SOL    HW2 3768   3.256   3.313   0.244  0.2858 -0.3276 -2.1439
  710SOL     OW 3769   0.356   4.131   0.267 -0.0125  0.1055 -0.1045
  710SOL    HW1 3770   0.340   4.223   0.249 -0.2016  0.3417  1.1893
  710SOL    HW2 3771   0.370   4.091   0.181  2.1198  1.7193 -0.5853
  711SOL     OW 3772   5.779   2.161   1.879  0.0611  0.3271  0.0077
  711SOL    HW1 3773   5.717   2.165   1.806  1.2064  2.0053 -0.9484
  711SOL    HW2 3774   5.822   2.076   1.869  1.3096  1.1402 -2.3115
  712SOL     OW 3775   5.593   4.251   2.744 -0.2116 -0.0290 -0.1349
  712SOL    HW1 3776   5.582   4.273   2.836 -3.5714  0.2248 -0.4777
  712SOL    HW2 3777   5.545   4.318   2.697  0.0122 -1.0934 -1.9861
  713SOL     OW 3778   5.691   0.618   4.559 -0.5970  0.0755  0.4371
  713SOL    HW1 3779   5.750   0.599   4.487 -2.0470 -2.2103 -0.2392
  713SOL    HW2 3780   5.748   0.651   4.629  0.9867  1.1807 -1.2837
  714SOL     OW 3781   4.278   5.888   0.402  0.1124 -0.1787 -0.3068
  714SOL    HW1 3782   4.216   5.818   0.380  1.1925 -1.7646  1.3810
  714SOL    HW2 3783   4.363   5.844   0.407  0.6755  1.0046  1.8062
  715SOL     OW 3784   0.185   2.076   0.312  0.4511 -0.3360 -0.1350
  715SOL    HW1 3785   0.106   2.096   0.261  1.1491  0.7844 -0.8082
  715SOL    HW2 3786   0.165   2.109   0.400 -0.2362 -1.0549 -0.0053
  716SOL     OW 3787   3.004   1.614   2.205  0.7521 -0.0272  0.1995
  716SOL    HW1 3788   2.915   1.593   2.178  0.4992  0.0214  0.9842
  716SOL    HW2 3789   3.041   1.661   2.131  0.8469 -1.9003 -1.0256
  717SOL     OW 3790   5.311   1.015   3.320 -0.2073  0.5972  0.0877
  717SOL    HW1 3791   5.362   1.079   3.270 -0.0074 -0.0452 -0.5421
  717SOL    HW2 3792   5.322   0.933   3.272 -0.0853 -0.0157  1.1303
  718SOL     OW 3793   2.986   2.394   1.047 -0.1454 -0.1826 -0.6237
  718SOL    HW1 3794   3.027   2.387   1.133 -0.7833  1.6560 -0.1407
  718SOL    HW2 3795   2.992   2.305   1.011  0.3596 -0.9278  1.1846
  719SOL     OW 3796   4.671   3.367   0.375  0.3395 -0.1913 -0.1400
  719SOL    HW1 3797   4.703   3.456   0.356  1.9198 -0.8227 -0.6313
  719SOL    HW2 3798   4.666   3.325   0.289  1.5621 -1.1718  0.2258
  720SOL     OW 3799   2.361   2.121   2.500 -0.2165  0.4237  0.0542
  720SOL    HW1 3800   2.295   2.136   2.567 -1.2517 -0.1101 -0.8088
  720SOL    HW2 3801   2.413   2.047   2.534 -1.0459 -0.1728  0.0598
  721SOL     OW 3802   0.528   5.933   0.022 -0.2747  0.3833 -0.1631
  721SOL    HW1 3803   0.446   5.886   0.031  0.3726 -0.6494  0.6449
  721SOL    HW2 3804   0.516   5.990  -0.054 -1.1379 -0.9937 -1.0919
  722SOL     OW 3805   2.809   0.048   3.792 -0.1679 -0.1703  0.4023
  722SOL    HW1 3806   2.874  -0.021   3.777 -1.3430 -1.4870  1.1195
  722SOL    HW2 3807   2.848   0.103   3.859  0.8007 -0.0911 -0.1940
  723SOL     OW 3808   2.311   4.172   2.181  0.0905 -0.0622 -0.1445
  723SOL    HW1 3809   2.311   4.116   2.258 -0.0738 -0.7561 -0.6467
  723SOL    HW2 3810   2.339   4.116   2.110  2.0259  1.0078 -0.2986
  724SOL     OW 3811   3.608   5.912   1.969  0.1940  0.5610 -0.8542
  724SOL    HW1 3812   3.611   5.963   2.050 -1.2614 -0.6981  0.0594
  724SOL    HW2 3813   3.638   5.972   1.901  3.8393  0.9750  0.8889
  725SOL     OW 3814   0.373   3.880   0.984  0.1265 -0.3896 -0.5569
  725SOL    HW1 3815   0.299   3.938   1.004 -0.7980 -1.4650 -0.7058
  725SOL    HW2 3816   0.429   3.931   0.926  0.8188  1.3648  1.5268
  726SOL     OW 3817   3.713   1.864   0.041  0.3177  0.4797 -0.6698
  726SOL    HW1 3818   3.729   1.770   0.034 -1.1722  0.0826  0.6390
  726SOL    HW2 3819   3.626   1.877   0.002  0.4652  1.3087 -0.7496
  727SOL     OW 3820   0.704   5.052   3.861  0.0165 -0.2976 -0.2012
  727SOL    HW1 3821   0.645   5.036   3.788 -0.1304 -2.0026  0.2547
  727SOL    HW2 3822   0.785   5.083   3.820 -1.5636  3.6026 -0.7467
  728SOL     OW 3823   0.998   1.969   1.115  0.2205  0.0104 -0.0169
  728SOL    HW1 3824   0.927   2.020   1.076  0.2972  1.1492  1.2356
  728SOL    HW2 3825   1.037   2.029   1.179  1.2556 -1.1556  0.4708
  729SOL     OW 3826   4.164   6.165   3.043  0.3055  0.8507 -0.2544
  729SOL    HW1 3827   4.243   6.188   2.994  0.2050 -0.3310 -0.9861
  729SOL    HW2 3828   4.106   6.126   2.979 -0.9679  1.8550  0.2491
  730SOL     OW 3829   6.074   4.484   3.372 -0.5642  0.1721 -0.5001
  730SOL    HW1 3830   6.036   4.531   3.447 -1.7101 -1.0923 -0.2599
  730SOL    HW2 3831   6.168   4.496   3.383 -0.7334  0.4630  0.8555
  731SOL     OW 3832   4.344   3.434   2.021  0.0692 -0.1727  0.1740
  731SOL    HW1 3833   4.272   3.436   1.958 -1.9490  2.0987  2.3316
  731SOL    HW2 3834   4.414   3.483   1.978 -1.7985  2.7297  0.1360
  732SOL     OW 3835   1.743   1.399   0.157  0.0816 -0.3682 -0.3583
  732SOL    HW1 3836   1.652   1.427   0.151  0.0066 -0.1972  1.1123
  732SOL    HW2 3837   1.743   1.309   0.124 -0.9752 -0.9919  1.1987
  733SOL     OW 3838   0.936   2.429   4.207 -0.2530  0.2436 -0.7486
  733SOL    HW1 3839   0.876   2.389   4.144 -1.1771 -1.0701  0.8764
  733SOL    HW2 3840   0.975   2.355   4.254 -0.1392  1.1602  0.6942
  734SOL     OW 3841   2.803   5.723   2.230  0.0683  0.0567 -0.0433
  734SOL    HW1 3842   2.839   5.672   2.303 -1.0772  0.5719  0.9119
  734SOL    HW2 3843   2.830   5.675   2.152  0.9067 -0.7827  0.7429
  735SOL     OW 3844   5.402   4.003   2.661  0.2326 -0.3705 -0.3661
  735SOL    HW1 3845   5.427   4.021   2.751 -0.7495  0.3923 -0.2306
  735SOL    HW2 3846   5.372   3.912   2.662 -1.7504  0.2552  0.5444
  736SOL     OW 3847   0.048   5.728   0.583  0.2368 -0.0052  0.6494
  736SOL    HW1 3848   0.038   5.712   0.489  1.6743 -2.7615  0.8609
  736SOL    HW2 3849   0.105   5.804   0.588  0.2964  0.0796 -0.7258
  737SOL     OW 3850   4.631   4.759   2.037  0.3376  0.1680 -0.0747
  737SOL    HW1 3851   4.714   4.742   2.082 -0.2741  2.5458  2.1631
  737SOL    HW2 3852   4.643   4.844   1.995  0.7423 -1.7518 -4.4102
  738SOL     OW 3853   6.431   0.034   0.355  0.2925 -0.1317 -0.4650
  738SOL    HW1 3854   6.387   0.023   0.439  1.2091  1.3614  0.2632
  738SOL    HW2 3855   6.523   0.050   0.378  0.6569 -0.1907 -1.7719
  739SOL     OW 3856   5.259   0.707   1.300 -0.0128  0.2134  0.4460
  739SOL    HW1 3857   5.164   0.712   1.310 -0.0091  1.6124 -0.0144
  739SOL    HW2 3858   5.277   0.614   1.288 -1.5466  0.0933 -1.4238
  740SOL     OW 3859   0.232   5.133   2.649 -0.2993  0.6540  0.7632
  740SOL    HW1 3860   0.245   5.219   2.689  1.5219  1.1068 -0.6761
  740SOL    HW2 3861   0.293   5.132   2.575 -1.5953 -1.1850 -0.3474
  741SOL     OW 3862   0.551   0.980   3.892 -0.2459  0.1132  0.1326
  741SOL    HW1 3863   0.460   0.965   3.866 -0.0447  0.7935 -1.0326
  741SOL    HW2 3864   0.568   1.071   3.868  1.1187 -0.3642 -0.8373
  742SOL     OW 3865   0.198   1.489   1.108  0.4791 -0.1349 -0.0505
  742SOL    HW1 3866   0.102   1.493   1.114  0.5542  1.8566  0.6375
  742SOL    HW2 3867   0.218   1.521   1.020  0.5308  0.1511  0.0639
  743SOL     OW 3868   1.355   2.911   2.467  0.1596 -0.2451  0.0381
  743SOL    HW1 3869   1.432   2.899   2.411 -0.5038  0.0419 -0.9797
  743SOL    HW2 3870   1.283   2.925   2.405 -0.4760  0.8665  0.9928
  744SOL     OW 3871   5.150   2.253   0.152  0.4417  0.7611 -0.2283
  744SOL    HW1 3872   5.206   2.274   0.078  1.0931  0.4129  0.1586
  744SOL    HW2 3873   5.188   2.300   0.226 -0.9039  2.0919 -0.3347
  745SOL     OW 3874   1.104   3.614   4.038  0.1763  0.1146  0.5023
  745SOL    HW1 3875   1.155   3.624   4.119 -0.2237  0.3062  0.7382
  745SOL    HW2 3876   1.167   3.630   3.968  0.4675  0.2240  0.7833
  746SOL     OW 3877   4.477   0.725   2.310 -0.1906 -0.2092  0.0255
  746SOL    HW1 3878   4.528   0.722   2.391 -0.4589  0.4869  0.2241
  746SOL    HW2 3879   4.416   0.651   2.317  0.9877 -1.2496 -0.3590
  747SOL     OW 3880   5.442   5.150   3.756  0.2099 -0.1297  0.3983
  747SOL    HW1 3881   5.389   5.075   3.785  0.8855 -1.4714 -1.6079
  747SOL    HW2 3882   5.384   5.199   3.698  0.2489  0.0210  0.4882
  748SOL     OW 3883   5.171   2.671   2.294 -0.8177 -0.1657  0.5947
  748SOL    HW1 3884   5.097   2.731   2.292 -1.3140 -0.7705  0.1236
  748SOL    HW2 3885   5.239   2.714   2.242 -0.3619  0.9623  2.0604
  749SOL     OW 3886   5.037   1.523   0.776  0.3339 -0.1266 -0.1276
  749SOL    HW1 3887   5.079   1.437   0.779 -1.2259 -0.9107  0.5772
  749SOL    HW2 3888   4.962   1.510   0.718 -1.2723  0.0833  1.8241
  750SOL     OW 3889   3.835   0.471   0.984  0.7974  0.0680 -0.7121
  750SOL    HW1 3890   3.801   0.445   0.898 -0.4262 -1.9500  0.3093
  750SOL    HW2 3891   3.802   0.560   0.997 -0.8216 -0.3920 -1.4491
  751SOL     OW 3892   1.580   3.008   1.956 -0.5060 -0.0710  0.3311
  751SOL    HW1 3893   1.503   2.961   1.923  0.5926 -1.8034  0.1282
  751SOL    HW2 3894   1.569   3.009   2.051 -1.2352  0.5541  0.2514
  752SOL     OW 3895   6.368   0.284   1.928 -0.7138 -0.6475 -0.5115
  752SOL    HW1 3896   6.348   0.376   1.948 -0.0545 -1.0429  2.5291
  752SOL    HW2 3897   6.318   0.234   1.993  3.1220 -2.0455  1.6995
  753SOL     OW 3898   5.462   0.041   1.240 -0.0357 -0.2787  0.4108
  753SOL    HW1 3899   5.449   0.081   1.154 -0.3092  0.8768  0.9641
  753SOL    HW2 3900   5.433  -0.049   1.230 -0.0901 -0.1473 -0.7015
  754SOL     OW 3901   5.652   6.453   2.247 -0.2943 -0.2563  0.2103
  754SOL    HW1 3902   5.708   6.384   2.213  0.5807 -0.0414  1.1725
  754SOL    HW2 3903   5.621   6.420   2.331 -0.3260  0.2893  0.4174
  755SOL     OW 3904   2.631   6.064   4.630 -0.0614  0.6214 -0.2912
  755SOL    HW1 3905   2.560   6.061   4.694 -0.5819 -0.4314 -0.8856
  755SOL    HW2 3906   2.687   5.990   4.653  0.5933  1.1636 -0.1176
  756SOL     OW 3907   2.683   0.629   1.413  0.2333  0.7080 -0.0089
  756SOL    HW1 3908   2.760   0.629   1.356 -1.1025  1.4584 -1.8762
  756SOL    HW2 3909   2.652   0.719   1.411  0.1799  0.7803  2.0192
  757SOL     OW 3910   5.132   0.664   0.455  0.9734 -0.1958  0.3484
  757SOL    HW1 3911   5.115   0.758   0.449  0.3355 -0.3727 -0.9822
  757SOL    HW2 3912   5.220   0.658   0.492  0.4235  0.8750  1.9341
  758SOL     OW 3913   0.342   6.050   2.498 -0.0437 -0.1049  0.4020
  758SOL    HW1 3914   0.319   6.141   2.479 -3.6465  0.0202  3.8842
  758SOL    HW2 3915   0.409   6.056   2.566 -0.5729  0.0228  0.9248
  759SOL     OW 3916   1.861   3.664   3.922 -0.0888 -0.2807  0.2911
  759SOL    HW1 3917   1.885   3.595   3.861  1.7728  1.3014 -0.8918
  759SOL    HW2 3918   1.879   3.746   3.874  0.7341  1.0274  2.6448
  760SOL     OW 3919   4.579   5.119   2.758 -0.2392  0.2090 -0.2390
  760SOL    HW1 3920   4.494   5.151   2.787  0.3826  0.7770  1.0802
  760SOL    HW2 3921   4.559   5.047   2.699 -1.6421 -0.9023  1.4732
  761SOL     OW 3922   3.915   3.138   2.119 -0.1602 -0.1998  0.9343
  761SOL    HW1 3923   3.857   3.196   2.070 -1.0197 -0.4382  1.6349
  761SOL    HW2 3924   3.890   3.050   2.090  0.4859 -0.2678  0.5711
  762SOL     OW 3925   3.888   1.663   2.484  0.4368 -0.1157  0.0776
  762SOL    HW1 3926   3.949   1.592   2.501  0.7064 -0.2024 -1.1122
  762SOL    HW2 3927   3.845   1.680   2.568  0.4728 -1.5729  0.4029
  763SOL     OW 3928   3.135   2.268   2.531  0.2676 -0.2373 -0.3440
  763SOL    HW1 3929   3.124   2.198   2.466  0.6295 -0.2698 -0.3731
  763SOL    HW2 3930   3.064   2.254   2.593  0.4125 -0.7134 -0.2770
  764SOL     OW 3931   0.408   1.350   1.248 -0.1693  0.5102 -0.4900
  764SOL    HW1 3932   0.402   1.256   1.260 -0.0431  0.5763  0.1974
  764SOL    HW2 3933   0.323   1.377   1.213 -1.1956  0.4687  1.7854
  765SOL     OW 3934   1.736   2.547   0.230  0.3870  0.2411 -0.2653
  765SOL    HW1 3935   1.697   2.526   0.316  3.2743  2.2643  1.7142
  765SOL    HW2 3936   1.807   2.483   0.221  0.8705  0.8143 -0.5361
  766SOL     OW 3937   0.803   6.362   1.920  0.0770  0.6276  0.5772
  766SOL    HW1 3938   0.890   6.339   1.953 -0.2090 -0.7528  0.4125
  766SOL    HW2 3939   0.814   6.450   1.886  1.4608  0.4161  0.3921
  767SOL     OW 3940   2.753   2.063   4.510  0.0182 -0.6012 -0.6561
  767SOL    HW1 3941   2.799   2.076   4.427 -0.5247 -1.0314 -1.0398
  767SOL    HW2 3942   2.792   1.983   4.547  1.3822  0.4709  0.3106
  768SOL     OW 3943   1.119   4.048   2.989  0.2941  0.3269 -0.4383
  768SOL    HW1 3944   1.159   4.129   2.958 -0.3660  0.1973 -1.6696
  768SOL    HW2 3945   1.026   4.067   2.995 -0.1033 -0.7657 -2.3111
  769SOL     OW 3946   6.252   1.417   3.430 -0.6962 -0.1883 -0.2374
  769SOL    HW1 3947   6.312   1.489   3.452 -2.3334  1.0171  0.5318
  769SOL    HW2 3948   6.266   1.353   3.499 -2.2772  1.3821  1.6576
  770SOL     OW 3949   3.633   5.081   1.570 -0.0342  0.1438  0.5948
  770SOL    HW1 3950   3.683   5.051   1.494 -1.7906  0.5650 -0.7736
  770SOL    HW2 3951   3.683   5.156   1.603  0.0361  0.8370 -1.0099
  771SOL     OW 3952   3.492   2.867   4.430 -0.4104 -0.0428 -0.4575
  771SOL    HW1 3953   3.433   2.919   4.377 -1.4181  1.7302  2.1805
  771SOL    HW2 3954   3.473   2.893   4.520  2.3378 -1.6009  0.7155
  772SOL     OW 3955   4.755   6.363   0.643  0.0770  0.0163 -0.3821
  772SOL    HW1 3956   4.837   6.411   0.637  1.3118 -2.1567 -2.8247
  772SOL    HW2 3957   4.714   6.374   0.557 -0.3698 -1.8681 -0.4538
  773SOL     OW 3958   3.405   5.052   1.376 -0.3684  0.0791 -0.1310
  773SOL    HW1 3959   3.460   5.061   1.298 -0.8702 -0.4500 -0.5608
  773SOL    HW2 3960   3.382   5.141   1.400 -0.7406  0.2237 -0.9816
  774SOL     OW 3961   3.069   0.311   4.310  0.3220  0.6464 -0.0706
  774SOL    HW1 3962   2.993   0.369   4.311  0.1117  0.4258 -1.4308
  774SOL    HW2 3963   3.116   0.332   4.390 -1.5774  0.2339  1.2403
  775SOL     OW 3964   6.008   0.187   3.124 -0.0357  0.1212  0.1352
  775SOL    HW1 3965   5.943   0.256   3.139 -0.1477 -0.0820  0.6277
  775SOL    HW2 3966   6.042   0.168   3.211  1.8711  1.3488 -0.2751
  776SOL     OW 3967   3.858   3.462   3.142 -0.1968 -0.6834  0.0355
  776SOL    HW1 3968   3.924   3.470   3.073 -0.3237  0.3230  0.0218
  776SOL    HW2 3969   3.775   3.471   3.097 -0.3764 -1.9833  0.0490
  777SOL     OW 3970   0.013   3.630   3.560 -0.1160  0.1039 -0.4233
  777SOL    HW1 3971  -0.034   3.555   3.526  0.7100 -0.9702  0.7233
  777SOL    HW2 3972   0.049   3.601   3.644  2.3247  0.9385 -1.0937
  778SOL     OW 3973   2.335   0.345   2.388 -0.5041  0.0848  0.0482
  778SOL    HW1 3974   2.365   0.404   2.457 -0.1755 -0.4535  0.3757
  778SOL    HW2 3975   2.411   0.288   2.371 -1.1009 -0.8426  0.3954
  779SOL     OW 3976   5.024   6.198   3.515 -0.7173  0.1016  0.5319
  779SOL    HW1 3977   4.986   6.231   3.596 -1.5899 -0.7819  0.5028
  779SOL    HW2 3978   4.989   6.256   3.447  1.3991  1.9575  0.9116
  780SOL     OW 3979   2.565   3.381   3.542 -0.2947 -0.2894  0.7466
  780SOL    HW1 3980   2.524   3.452   3.591  0.9256  0.2507  1.0283
  780SOL    HW2 3981   2.494   3.319   3.526 -1.5395  1.2469 -0.0145
  781SOL     OW 3982   2.419   3.647   3.020  0.4473  0.6572  0.4742
  781SOL    HW1 3983   2.412   3.592   2.942  0.6722  1.3034 -0.0104
  781SOL    HW2 3984   2.507   3.685   3.016  0.0238  1.6789  0.3621
  782SOL     OW 3985   0.186   4.687   3.343 -0.5767 -0.0653 -0.2853
  782SOL    HW1 3986   0.260   4.687   3.404 -0.1431 -2.0231 -0.7406
  782SOL    HW2 3987   0.138   4.768   3.364  2.0341  1.6623 -0.4535
  783SOL     OW 3988   4.449   4.269   1.140  0.1792 -0.1019 -0.1689
  783SOL    HW1 3989   4.368   4.271   1.088  0.7470  1.3482 -1.0421
  783SOL    HW2 3990   4.446   4.184   1.184 -1.8751 -0.0401 -0.0906
  784SOL     OW 3991   5.325   1.278   2.766  0.0841 -0.9241  0.4918
  784SOL    HW1 3992   5.392   1.344   2.785 -0.3741 -0.5693  0.9026
  784SOL    HW2 3993   5.347   1.246   2.679  0.6472 -0.6382  0.5233
  785SOL     OW 3994   0.163   4.366   2.692 -0.5164 -0.3062 -0.4717
  785SOL    HW1 3995   0.198   4.441   2.643  0.6259 -0.7502 -0.3762
  785SOL    HW2 3996   0.077   4.351   2.654  0.4038 -0.7642 -2.5379
  786SOL     OW 3997   5.979   0.961   4.643  0.2725 -0.1143  0.1322
  786SOL    HW1 3998   6.017   0.877   4.615 -0.1604 -0.1474 -0.3593
  786SOL    HW2 3999   5.899   0.970   4.592 -0.1057  0.2211  0.7696
  787SOL     OW 4000   4.495   0.850   0.549 -0.3633  0.5833  0.2384
  787SOL    HW1 4001   4.439   0.882   0.478  0.0501  0.3332 -0.2026
  787SOL    HW2 4002   4.517   0.761   0.524  0.6375  0.8453  0.1594
  788SOL     OW 4003   2.053   5.468   1.612  0.0548 -0.4011 -0.5321
  788SOL    HW1 4004   2.009   5.400   1.664 -1.2925 -0.6917 -1.9519
  788SOL    HW2 4005   2.116   5.507   1.672 -2.3186  0.2253  1.7768
  789SOL     OW 4006   2.431   6.068   4.294 -0.2609 -0.2039 -0.3693
  789SOL    HW1 4007   2.472   5.994   4.340 -0.0489  1.1521  1.7921
  789SOL    HW2 4008   2.499   6.101   4.236  1.1898  0.8563  1.7901
  790SOL     OW 4009   4.593   5.098   2.331 -0.5310  0.2839  0.5662
  790SOL    HW1 4010   4.651   5.172   2.315  0.0436 -0.5639 -1.6670
  790SOL    HW2 4011   4.651   5.027   2.358 -1.0877  0.5889  2.7956
  791SOL     OW 4012   3.303   6.560   2.567 -0.6188 -0.0927 -0.5113
  791SOL    HW1 4013   3.392   6.549   2.600 -0.3514 -1.6494 -1.6101
  791SOL    HW2 4014   3.253   6.489   2.609 -1.5280  1.1446  0.5875
  792SOL     OW 4015   3.783   2.227   1.398 -0.1950  0.1901  0.4113
  792SOL    HW1 4016   3.874   2.227   1.368  0.1004  1.8582  1.1924
  792SOL    HW2 4017   3.789   2.227   1.494 -0.9544  1.8486  0.4929
  793SOL     OW 4018   0.861   1.463   2.703 -0.0497  0.6928  0.0313
  793SOL    HW1 4019   0.790   1.524   2.723 -0.0656  0.7222 -0.1117
  793SOL    HW2 4020   0.838   1.383   2.750  0.5810  1.1748  1.2098
  794SOL     OW 4021   1.328   2.696   2.866 -0.1659 -0.1365  0.4615
  794SOL    HW1 4022   1.310   2.790   2.868 -1.9672 -0.4707  1.2136
  794SOL    HW2 4023   1.262   2.657   2.923  1.2269 -1.7779  1.0380
  795SOL     OW 4024   1.160   6.261   1.560 -0.0492  0.3138  0.9508
  795SOL    HW1 4025   1.206   6.305   1.632 -1.1555  0.1457  1.7748
  795SOL    HW2 4026   1.069   6.259   1.587 -0.3683 -0.4377 -0.1276
  796SOL     OW 4027   4.610   0.663   2.009  0.2930 -0.0477  0.3094
  796SOL    HW1 4028   4.534   0.711   2.042 -0.6918 -0.8696 -0.6713
  796SOL    HW2 4029   4.680   0.681   2.072 -0.2348  2.0410  0.3842
  797SOL     OW 4030   1.154   4.400   2.270 -0.2835  0.4011  0.2052
  797SOL    HW1 4031   1.078   4.438   2.315 -0.7256  2.1777 -1.8467
  797SOL    HW2 4032   1.121   4.320   2.230 -0.8549  0.6680  0.1269
  798SOL     OW 4033   3.539   3.587   3.771 -0.6960 -0.2142  0.7670
  798SOL    HW1 4034   3.508   3.594   3.681  1.2551 -0.3786  0.0430
  798SOL    HW2 4035   3.544   3.678   3.802 -0.6697 -0.1091  0.4568
  799SOL     OW 4036   4.808   0.824   0.457  0.1568 -0.9854  0.1246
  799SOL    HW1 4037   4.804   0.728   0.461  0.1401 -0.9994 -0.2070
  799SOL    HW2 4038   4.772   0.853   0.540 -0.5777 -1.2498 -0.0898
  800SOL     OW 4039   5.333   4.628   1.939  0.2953  0.5347  0.1896
  800SOL    HW1 4040   5.264   4.691   1.917  1.0516  1.9172  1.5931
  800SOL    HW2 4041   5.291   4.543   1.928 -1.1103  1.2906 -0.6548
  801SOL     OW 4042   2.375   0.546   2.596  0.2584 -0.1981  0.2277
  801SOL    HW1 4043   2.413   0.600   2.666  2.3041 -0.9745 -0.2182
  801SOL    HW2 4044   2.403   0.588   2.515  0.5381 -1.0291 -0.1175
  802SOL     OW 4045   3.033   3.945   4.631 -0.1353 -0.2155  0.2449
  802SOL    HW1 4046   3.057   3.853   4.631 -0.5943 -0.3522 -0.9361
  802SOL    HW2 4047   3.026   3.968   4.724  2.5412 -0.6468  0.6223
  803SOL     OW 4048   3.495   6.008   4.429  0.3878  0.2075  0.4597
  803SOL    HW1 4049   3.402   6.028   4.439  0.6836  3.3509 -1.7589
  803SOL    HW2 4050   3.513   6.019   4.336  2.8857 -1.0019  0.7008
  804SOL     OW 4051   1.133   1.963   1.436 -0.4332 -0.4215  0.8078
  804SOL    HW1 4052   1.220   1.996   1.460 -0.1216 -0.1817 -0.5514
  804SOL    HW2 4053   1.072   2.030   1.468  0.0212  0.2948  0.2058
  805SOL     OW 4054   5.521   1.516   2.756  0.1011  0.1561 -0.0709
  805SOL    HW1 4055   5.616   1.518   2.740  0.1313  0.0551  0.0984
  805SOL    HW2 4056   5.510   1.564   2.838  0.0019  0.2103 -0.1178
  806SOL     OW 4057   4.844   1.351   2.288 -0.4113 -0.1569 -0.3622
  806SOL    HW1 4058   4.809   1.309   2.209 -2.7507 -1.0855  1.0689
  806SOL    HW2 4059   4.785   1.425   2.303  1.0897  1.1025 -0.4168
  807SOL     OW 4060   3.587   0.498   4.614 -0.3481  0.0941 -0.6159
  807SOL    HW1 4061   3.677   0.479   4.637  0.4957  0.8329 -2.9931
  807SOL    HW2 4062   3.588   0.509   4.519 -2.9328  0.1991 -0.7135
  808SOL     OW 4063   4.251   6.568   4.609  0.4327 -0.2554  0.8242
  808SOL    HW1 4064   4.189   6.530   4.671  0.2812 -1.1056  0.1743
  808SOL    HW2 4065   4.231   6.661   4.608 -0.2017 -0.3848  1.3325
  809SOL     OW 4066   2.336   4.513   4.352 -0.9063 -0.0684  0.0363
  809SOL    HW1 4067   2.400   4.447   4.381 -2.3927 -1.5139  0.1965
  809SOL    HW2 4068   2.384   4.567   4.290  0.7781 -0.3949  0.9992
  810SOL     OW 4069   3.272   4.086   3.425 -0.2405 -0.2333 -0.2085
  810SOL    HW1 4070   3.250   4.002   3.466 -2.6274  0.2962 -0.2957
  810SOL    HW2 4071   3.269   4.067   3.331  0.7665 -0.3814 -0.2243
  811SOL     OW 4072   3.683   2.041   4.573 -0.0683 -0.3759  0.4417
  811SOL    HW1 4073   3.680   2.010   4.663  0.1498 -1.2565  0.1613
  811SOL    HW2 4074   3.617   2.109   4.568 -0.1668 -0.4095  1.2344
  812SOL     OW 4075   6.408   1.209   0.057  0.0357  0.4874  0.0367
  812SOL    HW1 4076   6.458   1.129   0.039  0.2260  0.9923 -1.9254
  812SOL    HW2 4077   6.459   1.278   0.016 -1.7340  1.1653 -1.1181
  813SOL     OW 4078   4.353   5.616   2.986 -0.5201  0.0165 -0.0657
  813SOL    HW1 4079   4.432   5.611   3.039 -1.2842  2.2408  1.3948
  813SOL    HW2 4080   4.323   5.525   2.979  0.7121 -0.5604  1.5804
  814SOL     OW 4081   3.717   6.320   1.151  0.2699 -0.0480 -0.7974
  814SOL    HW1 4082   3.657   6.257   1.109  0.7749 -0.5626 -0.7645
  814SOL    HW2 4083   3.665   6.399   1.163 -0.0535 -0.0752 -1.8990
  815SOL     OW 4084   2.100   6.114   2.602 -0.8151 -0.1041 -0.2653
  815SOL    HW1 4085   2.127   6.186   2.659  2.2770 -2.4869  1.6202
  815SOL    HW2 4086   2.135   6.138   2.516 -0.3512  0.9242  0.1947
  816SOL     OW 4087   0.296   2.989   2.522 -0.3017  0.3829  0.6558
  816SOL    HW1 4088   0.268   2.967   2.611  0.6347 -1.2739  0.5657
  816SOL    HW2 4089   0.310   2.905   2.479  0.5224  1.1570 -0.6677
  817SOL     OW 4090   5.029   5.043   1.551 -0.3621 -0.3762 -0.3570
  817SOL    HW1 4091   4.988   5.083   1.628 -0.8727 -1.2190 -0.1798
  817SOL    HW2 4092   5.070   4.964   1.585  0.0249 -0.3809 -0.8294
  818SOL     OW 4093   5.706   4.240   1.242  0.7616 -0.2134  0.9107
  818SOL    HW1 4094   5.741   4.305   1.181  2.3701 -0.1796  1.8281
  818SOL    HW2 4095   5.689   4.163   1.188 -0.4625  0.6784 -0.0524
  819SOL     OW 4096   5.797   3.072   0.704  0.1405  0.2073  0.0422
  819SOL    HW1 4097   5.759   3.148   0.747 -3.0753 -0.9762 -0.4266
  819SOL    HW2 4098   5.816   3.011   0.775 -0.4783  0.1664  0.1810
  820SOL     OW 4099   2.842   1.031   0.866 -0.5607 -0.8705  0.0078
  820SOL    HW1 4100   2.867   1.120   0.840 -1.3945 -0.4552  0.5883
  820SOL    HW2 4101   2.921   0.979   0.852 -0.4069 -0.2897 -1.5160
  821SOL     OW 4102   0.720   5.785   2.752  0.1102 -0.4400  0.1870
  821SOL    HW1 4103   0.717   5.852   2.684 -0.4437 -1.0672 -0.4092
  821SOL    HW2 4104   0.681   5.828   2.829 -1.4301 -0.4817 -0.5447
  822SOL     OW 4105   4.421   0.138   1.729  0.2139 -0.4836  0.2596
  822SOL    HW1 4106   4.361   0.083   1.680 -0.8011  0.1634  0.7265
  822SOL    HW2 4107   4.470   0.187   1.663 -2.1496  1.4634 -0.1955
  823SOL     OW 4108   4.478   3.084   2.879 -0.2179  0.5755 -0.2002
  823SOL    HW1 4109   4.546   3.085   2.947  0.0977  0.7743 -0.5200
  823SOL    HW2 4110   4.526   3.091   2.797 -0.3608 -2.3316 -0.6427
  824SOL     OW 4111   2.493   2.770   0.398 -0.4328 -0.1617 -0.1012
  824SOL    HW1 4112   2.473   2.681   0.369 -0.3622 -0.0558 -0.4920
  824SOL    HW2 4113   2.549   2.759   0.474 -0.0986 -0.4546 -0.3859
  825SOL     OW 4114   1.717   3.442   0.366 -0.5893 -0.6646 -0.3956
  825SOL    HW1 4115   1.763   3.508   0.314  0.2949 -0.0841  1.0501
  825SOL    HW2 4116   1.759   3.359   0.342  1.1159 -0.1821  0.6856
  826SOL     OW 4117   6.324   0.594   2.651  0.1936  0.5671  0.7474
  826SOL    HW1 4118   6.378   0.608   2.729  0.6686  1.2949  0.2963
  826SOL    HW2 4119   6.357   0.657   2.587 -0.3286  0.1187  0.0218
  827SOL     OW 4120   0.225   5.243   3.907 -0.1172  0.0146 -0.6012
  827SOL    HW1 4121   0.316   5.231   3.937 -0.2336  0.8164  0.1187
  827SOL    HW2 4122   0.230   5.313   3.842 -0.4132  1.2316  0.6351
  828SOL     OW 4123   0.805   1.030   3.173  0.1066 -0.1587 -0.4552
  828SOL    HW1 4124   0.853   1.108   3.144 -0.2371  0.5012  0.6993
  828SOL    HW2 4125   0.733   1.022   3.110  0.1085  0.4906 -0.5513
  829SOL     OW 4126   6.316   6.100   2.854 -0.5953  0.0374 -0.3739
  829SOL    HW1 4127   6.376   6.083   2.926  0.0155 -0.3325 -0.9614
  829SOL    HW2 4128   6.369   6.146   2.789 -1.1058  0.2554 -0.6435
  830SOL     OW 4129   1.184   1.711   4.464  0.0352 -0.1187 -0.2381
  830SOL    HW1 4130   1.092   1.733   4.449 -0.1976 -0.4084  0.7234
  830SOL    HW2 4131   1.198   1.728   4.557  0.2011 -2.7367  0.2820
  831SOL     OW 4132   0.915   1.274   3.092 -0.1645  0.4528 -0.3723
  831SOL    HW1 4133   0.869   1.323   3.160 -0.7095  0.3304 -0.6552
  831SOL    HW2 4134   0.933   1.338   3.023 -1.2858  0.1709 -0.9491
  832SOL     OW 4135   2.307   0.182   2.061  0.2618 -0.2692 -0.4172
  832SOL    HW1 4136   2.245   0.172   2.132  0.7317  1.0131  0.2009
  832SOL    HW2 4137   2.270   0.130   1.989  0.4746 -2.7664  1.1467
  833SOL     OW 4138   3.591   1.035   3.673  0.2704 -0.6494 -0.1779
  833SOL    HW1 4139   3.631   1.046   3.759 -0.7696 -1.0051  0.3676
  833SOL    HW2 4140   3.664   1.010   3.616  0.9814 -0.3512  0.5786
  834SOL     OW 4141   1.754   3.234   3.533 -0.0480 -0.5285  0.6378
  834SOL    HW1 4142   1.751   3.261   3.625  0.8355  0.4797  0.3979
  834SOL    HW2 4143   1.729   3.142   3.534 -0.0812 -0.5243  1.8843
  835SOL     OW 4144   1.493   0.428   2.787 -0.0646 -0.0297 -0.3203
  835SOL    HW1 4145   1.459   0.348   2.748  0.6386  0.1593 -1.3821
  835SOL    HW2 4146   1.579   0.403   2.821 -1.0143 -0.4079  1.9685
  836SOL     OW 4147   6.253   3.167   0.910 -0.1745 -0.1848  0.3119
  836SOL    HW1 4148   6.332   3.157   0.858 -0.8316  1.7562 -1.1776
  836SOL    HW2 4149   6.199   3.092   0.887  0.9751 -1.2407  0.9454
  837SOL     OW 4150   2.897   1.524   1.523 -1.1017 -0.4257  0.3820
  837SOL    HW1 4151   2.864   1.606   1.487  0.4714  1.0880  2.1510
  837SOL    HW2 4152   2.834   1.458   1.495 -1.7609  1.1368 -2.1688
  838SOL     OW 4153   2.218   2.209   4.031  0.5592  0.2822 -0.0892
  838SOL    HW1 4154   2.271   2.265   3.974  1.3994  0.9918  1.3302
  838SOL    HW2 4155   2.276   2.186   4.103  0.5835 -3.3003 -1.0490
  839SOL     OW 4156   3.260   4.340   2.830 -0.4513  0.2927  0.1267
  839SOL    HW1 4157   3.233   4.249   2.823  0.1943  0.0860  0.2643
  839SOL    HW2 4158   3.335   4.348   2.771  1.5459 -0.0893  2.4531
  840SOL     OW 4159   1.479   2.585   0.832 -0.0906 -1.0270 -0.4527
  840SOL    HW1 4160   1.479   2.497   0.794  0.7415 -0.3550 -2.1402
  840SOL    HW2 4161   1.434   2.639   0.766  0.8238  0.0755 -0.2111
  841SOL     OW 4162   1.931   5.651   4.575  0.4945  0.0987 -0.4239
  841SOL    HW1 4163   2.016   5.666   4.534  0.8516 -0.9466 -0.1050
  841SOL    HW2 4164   1.867   5.678   4.509  1.0680 -0.2466 -1.1318
  842SOL     OW 4165   4.152   1.215   4.615  0.3110  1.0327 -0.7364
  842SOL    HW1 4166   4.122   1.267   4.690 -1.0275  0.6416 -0.9733
  842SOL    HW2 4167   4.091   1.238   4.545 -2.3534 -3.0328 -0.0786
  843SOL     OW 4168   5.426   1.164   3.509  0.0474 -0.1276  0.1085
  843SOL    HW1 4169   5.516   1.138   3.487  1.1316  2.5762  0.8373
  843SOL    HW2 4170   5.371   1.102   3.462  2.2867 -0.7172 -1.9799
  844SOL     OW 4171   5.918   3.243   0.125 -0.4071  0.4600 -0.0998
  844SOL    HW1 4172   5.957   3.243   0.038  1.1965  0.7382  0.5868
  844SOL    HW2 4173   5.911   3.336   0.148 -1.3659  0.4109 -0.1465
  845SOL     OW 4174   5.197   0.999   1.338  0.2475  0.7281  0.0798
  845SOL    HW1 4175   5.148   0.988   1.257 -1.0492  1.7192  0.6855
  845SOL    HW2 4176   5.260   0.927   1.339 -0.9601 -0.3900 -0.9170
  846SOL     OW 4177   5.433   4.183   1.540  0.0867 -1.0709 -0.0704
  846SOL    HW1 4178   5.390   4.097   1.543 -1.4601 -0.3014  0.8949
  846SOL    HW2 4179   5.482   4.189   1.622 -1.4431 -0.2628  0.8306
  847SOL     OW 4180   2.551   4.270   1.137  0.4413  0.1666 -0.3678
  847SOL    HW1 4181   2.616   4.322   1.091 -0.5286  2.2760  0.5387
  847SOL    HW2 4182   2.564   4.290   1.229 -2.5402  2.1189 -0.2181
  848SOL     OW 4183   2.565   6.316   4.490 -0.3031  0.1676 -0.2176
  848SOL    HW1 4184   2.571   6.224   4.515  2.1959  0.4115  0.3557
  848SOL    HW2 4185   2.635   6.328   4.426  0.2636  1.9181  0.6578
  849SOL     OW 4186   1.445   5.612   1.497 -0.2855 -0.2886 -0.6056
  849SOL    HW1 4187   1.361   5.623   1.453 -0.4277  0.3241 -0.1900
  849SOL    HW2 4188   1.446   5.520   1.524 -0.9746 -0.2180 -0.3124
  850SOL     OW 4189   3.133   6.336   2.265 -0.0553 -0.0964 -0.5642
  850SOL    HW1 4190   3.095   6.385   2.338 -0.7584  0.7356 -1.4706
  850SOL    HW2 4191   3.226   6.357   2.268  0.0352 -0.5731  0.4597
  851SOL     OW 4192   5.083   4.788   1.965 -0.2085 -0.5774 -0.1129
  851SOL    HW1 4193   5.059   4.871   1.925  0.8641 -0.2713 -0.1495
  851SOL    HW2 4194   5.015   4.727   1.935 -1.5371  0.4630  0.6590
  852SOL     OW 4195   0.498   0.621   0.107  0.2726 -0.7650 -0.3319
  852SOL    HW1 4196   0.456   0.707   0.104  2.2538  0.3169  0.8541
  852SOL    HW2 4197   0.584   0.638   0.148  0.8473 -3.2500 -0.3857
  853SOL     OW 4198   2.889   1.036   0.326  0.4690  0.4218 -0.0715
  853SOL    HW1 4199   2.907   1.060   0.417  2.9825 -0.8159 -0.1510
  853SOL    HW2 4200   2.944   1.094   0.274  0.6176 -0.2434 -0.6777
  854SOL     OW 4201   2.213   2.644   2.513 -0.0858 -0.0175 -0.4111
  854SOL    HW1 4202   2.241   2.689   2.434  1.3685 -0.0710  0.0542
  854SOL    HW2 4203   2.133   2.690   2.539 -0.5652  0.0323 -1.8562
  855SOL     OW 4204   0.211   3.359   3.195  0.2839 -0.3963  0.2699
  855SOL    HW1 4205   0.306   3.347   3.195  0.3487  0.0785 -0.1996
  855SOL    HW2 4206   0.197   3.440   3.244  0.1481 -0.2921  0.0609
  856SOL     OW 4207   2.781   5.330   4.265 -0.4786  0.6158 -0.9322
  856SOL    HW1 4208   2.861   5.355   4.219 -0.3902 -0.5081 -1.4102
  856SOL    HW2 4209   2.711   5.350   4.204 -0.3173 -1.5463 -1.9256
  857SOL     OW 4210   1.959   5.633   3.429 -0.3771  0.7271 -0.1796
  857SOL    HW1 4211   1.911   5.713   3.407 -0.9113  0.5323  0.2660
  857SOL    HW2 4212   1.985   5.645   3.520 -0.9993  0.1249  0.0839
  858SOL     OW 4213   1.174   3.885   4.330  0.3589  0.2363  0.0045
  858SOL    HW1 4214   1.251   3.918   4.283 -0.2984  0.6404 -0.8159
  858SOL    HW2 4215   1.174   3.933   4.413  2.0001 -1.0785  0.8348
  859SOL     OW 4216   0.352   2.239   2.525 -0.3610  0.5087 -0.7087
  859SOL    HW1 4217   0.415   2.190   2.578 -0.4032  0.6305 -0.5460
  859SOL    HW2 4218   0.384   2.230   2.436 -0.3164  0.2614 -0.6686
  860SOL     OW 4219   4.869   3.580   1.339 -0.1255 -0.2698 -0.1853
  860SOL    HW1 4220   4.868   3.607   1.248 -0.6608 -1.9566 -0.7083
  860SOL    HW2 4221   4.783   3.605   1.373  0.2163  0.7233  0.0123
  861SOL     OW 4222   3.353   2.396   0.332  0.2028  0.2819  0.0102
  861SOL    HW1 4223   3.421   2.329   0.346  1.6084  0.7889 -3.5195
  861SOL    HW2 4224   3.281   2.348   0.291  0.6963  0.6548 -1.3313
  862SOL     OW 4225   3.980   5.671   3.374 -0.2299 -0.3401  0.4320
  862SOL    HW1 4226   3.927   5.599   3.340  0.1410 -0.3168 -0.2067
  862SOL    HW2 4227   4.030   5.702   3.299 -0.8370  1.0024  0.5534
  863SOL     OW 4228   2.874   2.193   0.695 -0.3305  0.7850  0.1120
  863SOL    HW1 4229   2.835   2.155   0.617  2.1710 -1.2478 -0.2996
  863SOL    HW2 4230   2.867   2.124   0.761  0.6577  1.1635  0.6315
  864SOL     OW 4231   1.297   3.016   0.696  0.1586  0.6207 -0.1771
  864SOL    HW1 4232   1.221   2.958   0.705  0.7052 -0.2551 -0.9108
  864SOL    HW2 4233   1.306   3.057   0.782 -1.2157  0.8431 -0.1182
  865SOL     OW 4234   3.035   4.888   3.620  0.4973 -0.9970 -0.7573
  865SOL    HW1 4235   3.106   4.840   3.577 -0.7593 -1.6671 -2.1549
  865SOL    HW2 4236   2.967   4.895   3.554 -0.1414  1.0575  0.0356
  866SOL     OW 4237   5.633   2.452   0.885 -0.1206 -0.2102 -0.3381
  866SOL    HW1 4238   5.675   2.532   0.917  1.3747 -0.5092 -1.4311
  866SOL    HW2 4239   5.627   2.464   0.790  1.0822 -1.7836 -0.6609
  867SOL     OW 4240   5.378   4.933   0.437  0.1903 -0.1305  0.2679
  867SOL    HW1 4241   5.333   4.952   0.355  0.3570 -1.0290 -0.0462
  867SOL    HW2 4242   5.334   4.988   0.502 -1.8825 -1.4871  0.1151
  868SOL     OW 4243   5.260   0.787   3.586  0.7727 -0.5372 -0.5148
  868SOL    HW1 4244   5.194   0.824   3.526  0.4270  0.5034  0.4891
  868SOL    HW2 4245   5.228   0.698   3.602 -1.1850  0.3594  1.0063
  869SOL     OW 4246   5.596   6.449   3.426  0.0462 -0.7418 -0.0708
  869SOL    HW1 4247   5.638   6.465   3.341 -0.7770  1.4764 -0.1371
  869SOL    HW2 4248   5.505   6.430   3.405 -0.1673 -0.1544  0.3022
  870SOL     OW 4249   3.459   4.785   2.051 -0.4850  0.2596 -0.2713
  870SOL    HW1 4250   3.497   4.812   1.967 -1.1744 -1.0437 -1.0309
  870SOL    HW2 4251   3.518   4.718   2.084  0.2752  1.3926  0.7627
  871SOL     OW 4252   6.563   3.626   2.297 -0.0193  0.3200  0.0560
  871SOL    HW1 4253   6.533   3.535   2.299 -0.9432  0.5740 -1.2616
  871SOL    HW2 4254   6.640   3.625   2.240 -0.5619  0.5014 -0.6893
  872SOL     OW 4255   4.291   0.479   2.314 -0.6475 -0.7395 -0.5770
  872SOL    HW1 4256   4.259   0.466   2.403 -0.3228  0.3136 -0.2933
  872SOL    HW2 4257   4.347   0.403   2.297  2.9641  1.0762  1.8231
  873SOL     OW 4258   3.751   4.665   3.461  0.5446  0.4313 -0.3234
  873SOL    HW1 4259   3.765   4.671   3.367  0.3809  1.3008 -0.2957
  873SOL    HW2 4260   3.771   4.752   3.495 -1.0938  0.6328  0.2175
  874SOL     OW 4261   0.034   3.447   0.646  0.3792  0.2293  0.2886
  874SOL    HW1 4262   0.116   3.439   0.694  0.6428 -0.3809 -0.2398
  874SOL    HW2 4263   0.011   3.357   0.622 -0.2205  0.4340  0.0648
  875SOL     OW 4264   2.977   1.651   3.569  0.6559  0.0731  0.0807
  875SOL    HW1 4265   3.070   1.662   3.591  0.8764  1.3251 -1.3324
  875SOL    HW2 4266   2.975   1.583   3.502  0.9814  2.3052 -2.3317
  876SOL     OW 4267   3.019   1.556   1.159  0.1931  0.3810 -0.3615
  876SOL    HW1 4268   3.088   1.621   1.146 -0.1503  0.3255 -3.0669
  876SOL    HW2 4269   2.938   1.603   1.140 -0.3455 -0.0826  0.7121
  877SOL     OW 4270   3.123   3.988   4.260  0.0291  0.2610 -0.0324
  877SOL    HW1 4271   3.084   4.043   4.327  1.6004  0.5924  0.6568
  877SOL    HW2 4272   3.050   3.965   4.202 -1.3175  0.1419  1.6499
  878SOL     OW 4273   2.886   6.114   2.389  0.0536  0.1770  0.0248
  878SOL    HW1 4274   2.823   6.080   2.453 -0.2764  0.4693 -0.1402
  878SOL    HW2 4275   2.832   6.147   2.318  0.3989  0.4293 -0.1222
  879SOL     OW 4276   1.381   1.547   1.838  0.2860  0.3282 -0.1957
  879SOL    HW1 4277   1.392   1.545   1.933 -2.2949  0.3712  0.1880
  879SOL    HW2 4278   1.381   1.455   1.811 -1.7387  0.1196  0.3208
  880SOL     OW 4279   0.703   0.646   0.501 -0.3173 -0.1285 -0.6542
  880SOL    HW1 4280   0.687   0.688   0.416  0.5413 -1.6400 -1.5955
  880SOL    HW2 4281   0.758   0.709   0.549 -0.9391  0.8060 -1.1353
  881SOL     OW 4282   3.724   2.790   2.960 -0.4575  0.4478 -0.7499
  881SOL    HW1 4283   3.792   2.802   3.026 -0.0997  1.3376 -1.2628
  881SOL    HW2 4284   3.681   2.708   2.985 -0.6412  0.9932  0.8606
  882SOL     OW 4285   3.624   3.246   4.542  0.4853 -0.0192 -0.2679
  882SOL    HW1 4286   3.535   3.210   4.546  0.7460 -0.9483 -2.0391
  882SOL    HW2 4287   3.611   3.341   4.541 -0.4822 -0.1407 -0.4379
  883SOL     OW 4288   3.767   6.553   2.006 -0.4306  0.2590 -0.6259
  883SOL    HW1 4289   3.681   6.563   2.048 -0.1813  0.8153 -0.2497
  883SOL    HW2 4290   3.829   6.552   2.078 -0.1826 -1.1038 -0.8278
  884SOL     OW 4291   4.550   5.675   4.597 -0.2728 -0.1724  0.0524
  884SOL    HW1 4292   4.521   5.755   4.553  0.8916 -0.1889 -0.7987
  884SOL    HW2 4293   4.634   5.699   4.636 -0.8630 -0.4147  1.5565
  885SOL     OW 4294   5.133   3.521   1.452  0.1797 -0.6591 -0.3079
  885SOL    HW1 4295   5.188   3.482   1.383 -0.2168  1.0673 -1.6670
  885SOL    HW2 4296   5.049   3.536   1.409  0.3072  1.6325  0.1352
  886SOL     OW 4297   2.463   6.552   4.087 -0.0790 -0.3468 -0.4474
  886SOL    HW1 4298   2.442   6.565   4.179  2.0781  0.2723  0.0298
  886SOL    HW2 4299   2.409   6.478   4.059 -1.4591  0.0541  1.0350
  887SOL     OW 4300   6.272   2.381   0.239  0.2862 -0.0944 -0.0080
  887SOL    HW1 4301   6.309   2.353   0.155  2.9436 -0.1629  1.1108
  887SOL    HW2 4302   6.318   2.329   0.304 -1.0533  0.6342  1.5850
  888SOL     OW 4303   5.061   5.545   4.342 -0.1586  0.6226  0.1707
  888SOL    HW1 4304   5.144   5.517   4.382 -1.1452 -0.3463  1.6152
  888SOL    HW2 4305   4.994   5.517   4.404 -1.6908  0.0942 -1.6660
  889SOL     OW 4306   4.398   4.126   4.226  0.1369 -0.3071 -0.5243
  889SOL    HW1 4307   4.443   4.210   4.230  0.9490 -0.7674  0.3545
  889SOL    HW2 4308   4.455   4.066   4.274 -0.7760 -1.2017 -0.5318
  890SOL     OW 4309   1.759   5.726   1.723 -0.0017  0.1089  0.1597
  890SOL    HW1 4310   1.676   5.771   1.739  0.2904  0.0489  2.0945
  890SOL    HW2 4311   1.756   5.701   1.631 -2.4347 -0.5114  0.3571
  891SOL     OW 4312   3.562   4.261   1.805  0.0731  0.5193  0.3425
  891SOL    HW1 4313   3.627   4.327   1.779 -0.7934  2.1364  2.0661
  891SOL    HW2 4314   3.483   4.312   1.824 -0.5232 -0.9838  2.0925
  892SOL     OW 4315   3.112   1.398   3.414 -0.2838 -0.1220 -0.6238
  892SOL    HW1 4316   3.181   1.386   3.349 -0.6478 -1.4917 -0.7712
  892SOL    HW2 4317   3.157   1.392   3.499  0.1687  1.5422 -0.6952
  893SOL     OW 4318   5.195   5.979   1.160  0.1302  0.2936 -0.0860
  893SOL    HW1 4319   5.204   5.902   1.103  1.1416 -1.1475  1.8861
  893SOL    HW2 4320   5.100   5.985   1.176  0.0646 -0.9040  0.1288
  894SOL     OW 4321   0.031   2.148   0.561  0.1094  0.8058  0.4098
  894SOL    HW1 4322   0.012   2.055   0.548 -0.0598  1.0190 -0.9633
  894SOL    HW2 4323   0.057   2.154   0.653  0.9769 -0.7494  0.3037
  895SOL     OW 4324   1.688   1.013   4.250  0.8952 -0.4302 -0.1765
  895SOL    HW1 4325   1.707   1.050   4.336 -0.3417  0.0657 -0.0979
  895SOL    HW2 4326   1.746   1.061   4.190  0.5989  0.3722  0.1636
  896SOL     OW 4327   4.405   4.657   2.940  0.0273  0.0635  0.6579
  896SOL    HW1 4328   4.456   4.664   2.859  0.7314  0.5572  1.1357
  896SOL    HW2 4329   4.467   4.625   3.005 -0.6754 -0.8908  0.8902
  897SOL     OW 4330   5.226   4.872   0.893 -0.2289 -0.2717  0.1559
  897SOL    HW1 4331   5.296   4.938   0.898  0.7105 -1.0127 -1.9676
  897SOL    HW2 4332   5.152   4.919   0.856  0.4925 -0.3881 -1.5175
  898SOL     OW 4333   4.342   2.522   2.956 -0.1751 -0.3447  0.3614
  898SOL    HW1 4334   4.265   2.474   2.926  2.0373 -3.5180 -0.6654
  898SOL    HW2 4335   4.328   2.532   3.050 -2.2465  0.0738  0.0613
  899SOL     OW 4336   1.599   4.334   2.232  0.5767  0.2739 -1.0007
  899SOL    HW1 4337   1.592   4.240   2.251 -0.2032  0.1431 -1.8813
  899SOL    HW2 4338   1.693   4.349   2.223  0.6613 -0.6957 -2.0755
  900SOL     OW 4339   1.597   0.103   2.977  0.5462  0.7561  0.5573
  900SOL    HW1 4340   1.658   0.161   2.933  1.2531 -1.3326 -1.4387
  900SOL    HW2 4341   1.512   0.121   2.935  1.0617 -0.6502 -1.1944
  901SOL     OW 4342   6.110   2.955   0.574  0.1326  0.2141  0.0287
  901SOL    HW1 4343   6.106   2.955   0.479  1.1129  0.8084 -0.0307
  901SOL    HW2 4344   6.056   3.029   0.601 -1.5288 -0.9456  0.0459
  902SOL     OW 4345   0.874   3.715   0.468 -0.6504  0.3535  0.6425
  902SOL    HW1 4346   0.789   3.759   0.457 -0.6228  0.1093 -0.7923
  902SOL    HW2 4347   0.858   3.625   0.441  0.6078  0.8902 -2.3596
  903SOL     OW 4348   3.465   6.340   3.072 -0.2331  0.1671  0.1421
  903SOL    HW1 4349   3.514   6.293   3.139 -0.5855  3.4304  3.0157
  903SOL    HW2 4350   3.416   6.406   3.121 -1.5072  2.0379 -3.3010
  904SOL     OW 4351   1.938   3.315   2.259 -0.2313  0.7045  0.3652
  904SOL    HW1 4352   1.894   3.398   2.277 -0.5409  0.2814  1.7271
  904SOL    HW2 4353   2.031   3.335   2.262 -0.2871  1.4278 -1.6037
  905SOL     OW 4354   0.042   1.436   2.795 -0.5793 -0.4305  0.5839
  905SOL    HW1 4355   0.060   1.434   2.889  2.8122 -2.5230  0.0378
  905SOL    HW2 4356  -0.032   1.376   2.784 -0.8057 -0.4185  1.8352
  906SOL     OW 4357   0.479   4.055   1.717  0.2635 -0.0685  0.3021
  906SOL    HW1 4358   0.496   3.994   1.645  0.3057 -1.2402  1.2730
  906SOL    HW2 4359   0.496   4.141   1.680 -1.0882 -0.5127 -1.5067
  907SOL     OW 4360   0.074   4.945   4.466  0.5174  0.6179  0.8311
  907SOL    HW1 4361  -0.013   4.966   4.499 -0.7703  0.1267 -1.9804
  907SOL    HW2 4362   0.127   5.022   4.489 -1.2676  2.0347  0.4647
  908SOL     OW 4363   6.110   1.538   0.817  0.0175  0.7601  0.7577
  908SOL    HW1 4364   6.058   1.591   0.758  1.5144  1.2778 -0.1358
  908SOL    HW2 4365   6.088   1.571   0.905 -2.5610 -0.3221  0.6045
  909SOL     OW 4366   5.522   0.059   1.765  0.0878  0.0258  0.4717
  909SOL    HW1 4367   5.513  -0.036   1.751 -0.0019 -0.0778  1.1967
  909SOL    HW2 4368   5.615   0.072   1.782 -0.2082 -0.2458  2.5034
  910SOL     OW 4369   0.448   5.268   1.220  0.2158 -0.4621 -0.2150
  910SOL    HW1 4370   0.474   5.353   1.255  1.4725 -0.7605 -0.3948
  910SOL    HW2 4371   0.464   5.207   1.292 -0.0277 -0.6571 -0.3228
  911SOL     OW 4372   5.163   1.715   2.794  0.1514  0.0063  0.0434
  911SOL    HW1 4373   5.127   1.642   2.844 -0.7719 -0.6458 -1.5098
  911SOL    HW2 4374   5.183   1.678   2.708  2.3674  0.9204  0.0936
  912SOL     OW 4375   3.955   5.849   1.226 -0.3473  0.0347  0.0078
  912SOL    HW1 4376   3.932   5.932   1.268  1.2913  0.2966  0.4542
  912SOL    HW2 4377   3.997   5.798   1.295  1.9028  0.2500 -1.1197
  913SOL     OW 4378   5.539   0.325   0.949 -0.0159  0.3413  0.3488
  913SOL    HW1 4379   5.590   0.313   0.869 -0.5838  0.2286  0.0041
  913SOL    HW2 4380   5.571   0.257   1.008 -1.5572 -1.4042 -0.7573
  914SOL     OW 4381   6.139   1.701   1.549 -0.2472  0.4995  0.1627
  914SOL    HW1 4382   6.203   1.631   1.563 -0.9915  0.0642  1.6271
  914SOL    HW2 4383   6.178   1.778   1.591  0.2740  0.8164 -0.8688
  915SOL     OW 4384   5.571   6.199   4.038 -0.4450 -0.1130  0.0462
  915SOL    HW1 4385   5.638   6.229   4.099  0.9187 -1.1798 -0.9000
  915SOL    HW2 4386   5.547   6.278   3.989  0.2798  0.2196  0.2207
  916SOL     OW 4387   0.091   1.020   2.482 -0.1007 -0.2061  0.0748
  916SOL    HW1 4388   0.006   1.021   2.439 -1.0349  0.4554  1.8556
  916SOL    HW2 4389   0.138   1.095   2.446 -1.3224  1.0560  1.0249
  917SOL     OW 4390   2.329   2.465   0.730 -0.0715 -0.3154 -0.1194
  917SOL    HW1 4391   2.398   2.424   0.782  0.4056  0.5035 -0.0868
  917SOL    HW2 4392   2.343   2.559   0.741 -1.7371 -0.1160  0.6058
  918SOL     OW 4393   4.798   0.167   4.239 -0.1311  0.0933 -0.6601
  918SOL    HW1 4394   4.738   0.145   4.167 -1.2620  0.0470  0.2566
  918SOL    HW2 4395   4.782   0.100   4.305 -0.0329  0.8394  0.1469
  919SOL     OW 4396   0.868   5.089   4.394  0.0708 -0.0846  0.1634
  919SOL    HW1 4397   0.957   5.063   4.416 -0.4082 -0.1275  2.2968
  919SOL    HW2 4398   0.813   5.022   4.435 -0.9773  0.5108 -0.2202
  920SOL     OW 4399   1.258   6.439   0.989  0.1752  0.4413 -0.2991
  920SOL    HW1 4400   1.351   6.439   0.968 -0.1405 -0.7534 -1.9370
  920SOL    HW2 4401   1.228   6.352   0.964 -1.4848  0.9876 -0.3288
  921SOL     OW 4402   4.172   3.726   2.927  0.8867 -0.1400 -0.3110
  921SOL    HW1 4403   4.098   3.784   2.911  1.7801  1.5752  1.4103
  921SOL    HW2 4404   4.196   3.693   2.841 -3.2656 -2.6917 -0.7793
  922SOL     OW 4405   4.561   1.204   3.300  0.1487  0.0181  0.1702
  922SOL    HW1 4406   4.641   1.173   3.257 -0.4731 -2.0012  0.3482
  922SOL    HW2 4407   4.506   1.236   3.229  0.1633 -0.8895 -0.2671
  923SOL     OW 4408   0.056   5.600   4.367  0.2090 -0.0932 -0.7261
  923SOL    HW1 4409   0.036   5.510   4.391 -3.3187 -0.1184 -2.9835
  923SOL    HW2 4410  -0.006   5.653   4.418  2.5536  1.2542  0.9567
  924SOL     OW 4411   2.680   1.923   3.918 -0.4721  0.0919 -0.3329
  924SOL    HW1 4412   2.706   1.869   3.844  1.0487  0.0622  0.1864
  924SOL    HW2 4413   2.677   2.012   3.883 -0.8103 -0.0596 -0.6832
  925SOL     OW 4414   2.993   0.506   1.626  0.3888 -0.1213  0.3635
  925SOL    HW1 4415   3.084   0.521   1.651  1.2164 -0.4082 -2.1877
  925SOL    HW2 4416   2.989   0.412   1.607  0.3972  0.3314 -2.2638
  926SOL     OW 4417   3.065   6.117   2.096 -0.5722 -0.0279 -0.0682
  926SOL    HW1 4418   3.053   6.158   2.010  3.0524 -0.0361 -0.7584
  926SOL    HW2 4419   3.073   6.190   2.157  1.5937  0.2402 -0.5986
  927SOL     OW 4420   0.075   3.791   0.602  0.2070  0.5083 -0.4028
  927SOL    HW1 4421   0.158   3.782   0.556 -0.1085  1.2147 -1.1386
  927SOL    HW2 4422   0.042   3.702   0.610  1.5076  0.0886  0.8332
  928SOL     OW 4423   4.112   3.819   1.714 -0.3381  0.0281  0.0313
  928SOL    HW1 4424   4.044   3.794   1.777 -0.7567  1.0416 -0.0029
  928SOL    HW2 4425   4.182   3.755   1.728 -0.3034  0.3907  1.7264
  929SOL     OW 4426   0.666   3.195   2.831  0.3055 -0.0123 -0.3265
  929SOL    HW1 4427   0.707   3.179   2.746 -1.2594 -0.8112 -0.9727
  929SOL    HW2 4428   0.682   3.114   2.881  0.5996  0.1778 -0.1040
  930SOL     OW 4429   2.339   1.088   1.430  0.3794  0.4839  1.2743
  930SOL    HW1 4430   2.390   1.070   1.351  2.2509  1.9431  2.0878
  930SOL    HW2 4431   2.326   1.183   1.428 -2.0430  0.2230  1.3032
  931SOL     OW 4432   2.724   3.205   1.004 -0.1521 -0.1962 -0.1477
  931SOL    HW1 4433   2.798   3.214   0.944  0.2827 -1.6571  0.1298
  931SOL    HW2 4434   2.697   3.113   0.994  0.0776 -0.5420  2.0169
  932SOL     OW 4435   0.324   4.805   0.754  1.0867  0.0090  0.2317
  932SOL    HW1 4436   0.282   4.874   0.806  2.3124  0.0905  1.1748
  932SOL    HW2 4437   0.399   4.849   0.713  1.1417 -0.4715 -0.1895
  933SOL     OW 4438   6.563   1.438   1.969 -0.3968 -0.4117 -0.7510
  933SOL    HW1 4439   6.644   1.403   1.934  0.5187  1.3424 -0.4950
  933SOL    HW2 4440   6.579   1.449   2.063 -1.2837 -0.9452 -0.5174
  934SOL     OW 4441   5.533   3.875   0.852 -0.3463  0.7074  0.5794
  934SOL    HW1 4442   5.485   3.897   0.773 -1.7554  0.9785  1.4819
  934SOL    HW2 4443   5.469   3.830   0.908  0.3575  1.2851  1.9133
  935SOL     OW 4444   4.929   6.027   0.133 -0.1881 -0.0226 -0.3431
  935SOL    HW1 4445   5.014   5.997   0.165  0.7570  0.2679 -2.4036
  935SOL    HW2 4446   4.883   5.947   0.108  0.9481 -0.0670 -2.5453
  936SOL     OW 4447   5.891   2.012   0.483  1.0188 -0.6413  0.1841
  936SOL    HW1 4448   5.806   1.969   0.494  0.3266  0.1888 -1.4671
  936SOL    HW2 4449   5.936   1.999   0.566 -0.3187 -1.9801  0.7471
  937SOL     OW 4450   4.366   2.789   2.311  0.6457 -0.7491 -0.0216
  937SOL    HW1 4451   4.392   2.813   2.400  0.7497 -2.6640  0.5125
  937SOL    HW2 4452   4.436   2.731   2.281  2.4138  2.3783 -2.7125
  938SOL     OW 4453   2.310   4.235   0.661 -0.3039 -0.2406  0.0604
  938SOL    HW1 4454   2.249   4.279   0.603 -1.7182 -0.2306  1.4665
  938SOL    HW2 4455   2.254   4.183   0.719  0.9930  0.0459  1.6445
  939SOL     OW 4456   6.157   0.279   4.364 -0.3423  0.1868  0.3802
  939SOL    HW1 4457   6.073   0.245   4.335 -0.5109  0.9258 -0.0207
  939SOL    HW2 4458   6.142   0.373   4.380  0.4576  0.3841  0.0552
  940SOL     OW 4459   0.679   4.603   1.277  0.5572  0.0596  0.5057
  940SOL    HW1 4460   0.773   4.616   1.287  0.8355 -1.3555  0.0143
  940SOL    HW2 4461   0.639   4.658   1.344  1.8626 -1.5352  2.7068
  941SOL     OW 4462   2.398   3.071   1.066 -0.3182 -0.5729 -0.0524
  941SOL    HW1 4463   2.395   3.148   1.122  1.5686  1.0090 -1.9731
  941SOL    HW2 4464   2.383   2.997   1.126  0.4390  1.0710  2.3157
  942SOL     OW 4465   0.444   3.519   0.258 -0.2356  0.2150  0.6565
  942SOL    HW1 4466   0.517   3.581   0.248 -0.4023  0.1061 -2.3163
  942SOL    HW2 4467   0.486   3.436   0.279  0.7490 -0.1144 -2.1625
  943SOL     OW 4468   0.024   0.246   1.308 -0.2861  0.5142  0.5740
  943SOL    HW1 4469  -0.020   0.255   1.392  1.2344  1.6421  1.3109
  943SOL    HW2 4470   0.117   0.244   1.330  0.0942 -2.2561 -0.8723
  944SOL     OW 4471   4.925   5.761   1.416 -0.4250  0.2243  0.2087
  944SOL    HW1 4472   4.996   5.728   1.361  0.0946  0.4305  0.7558
  944SOL    HW2 4473   4.874   5.817   1.357 -0.9473 -1.0060 -0.5630
  945SOL     OW 4474   0.192   1.679   1.546 -0.3620  0.0896 -0.0265
  945SOL    HW1 4475   0.284   1.658   1.562 -0.4302 -1.4645 -1.4181
  945SOL    HW2 4476   0.149   1.665   1.630  0.6244  0.5821  0.5748
  946SOL     OW 4477   2.702   5.653   4.176 -0.2604  0.2688 -0.6719
  946SOL    HW1 4478   2.629   5.593   4.189 -1.4182  1.5068 -1.2987
  946SOL    HW2 4479   2.694   5.718   4.245  0.6531  0.0610 -0.3454
  947SOL     OW 4480   5.813   5.601   0.716 -0.0942 -0.7900 -0.2547
  947SOL    HW1 4481   5.887   5.660   0.726 -0.4152 -0.0959 -1.6498
  947SOL    HW2 4482   5.851   5.520   0.682  0.2561 -1.1599  0.9788
  948SOL     OW 4483   1.084   0.733   4.447  0.2843 -0.0604 -0.9316
  948SOL    HW1 4484   1.149   0.687   4.395  0.3349 -1.5770  0.3818
  948SOL    HW2 4485   1.125   0.745   4.532  0.1616  2.2445 -1.1266
  949SOL     OW 4486   4.056   2.737   1.029  0.2123  0.1068 -0.5464
  949SOL    HW1 4487   3.994   2.778   0.968  0.7247 -0.0919 -1.2023
  949SOL    HW2 4488   4.108   2.678   0.976  0.5739 -0.1829  0.1120
  950SOL     OW 4489   0.405   4.200   4.011  0.2669 -0.2465 -0.0688
  950SOL    HW1 4490   0.444   4.209   4.097 -1.3970  0.3732  0.6629
  950SOL    HW2 4491   0.338   4.132   4.022 -1.0329  0.9189 -0.4373
  951SOL     OW 4492   5.080   5.267   3.595 -0.2534 -0.0352  0.0874
  951SOL    HW1 4493   5.171   5.291   3.575 -0.3980  0.8716  0.4922
  951SOL    HW2 4494   5.066   5.186   3.545  1.4224 -1.3508  1.6173
  952SOL     OW 4495   4.322   6.127   0.185 -0.4854  0.0014  0.1850
  952SOL    HW1 4496   4.351   6.047   0.229  1.6093  1.0160  0.7715
  952SOL    HW2 4497   4.373   6.129   0.104 -0.5503  0.7389  0.1603
  953SOL     OW 4498   4.049   1.446   4.304 -0.0179  0.5369  0.6551
  953SOL    HW1 4499   4.140   1.471   4.319  0.3921 -0.3931 -0.1941
  953SOL    HW2 4500   4.050   1.401   4.220 -1.0779 -0.4073  1.1236
  954SOL     OW 4501   4.108   5.590   2.000  0.4247  0.3783 -0.5960
  954SOL    HW1 4502   4.088   5.499   2.022 -1.0376  0.4848 -1.3623
  954SOL    HW2 4503   4.203   5.598   2.014  0.7184 -1.4635 -1.2583
  955SOL     OW 4504   2.582   1.568   3.971 -0.0522 -0.1487  0.0953
  955SOL    HW1 4505   2.664   1.572   4.020 -0.0177 -2.6241  0.3455
  955SOL    HW2 4506   2.610   1.570   3.879  0.1391  0.6296  0.1578
  956SOL     OW 4507   4.040   1.707   3.454  0.8493  0.2505 -0.2214
  956SOL    HW1 4508   4.064   1.694   3.362  1.2716 -0.3628 -0.0331
  956SOL    HW2 4509   3.983   1.783   3.453 -0.3290 -0.6016 -1.1896
  957SOL     OW 4510   1.558   4.043   3.319 -0.1822  0.2225  0.0808
  957SOL    HW1 4511   1.585   4.008   3.234  0.2602 -1.0809  0.7353
  957SOL    HW2 4512   1.639   4.073   3.360 -0.4861  1.5404 -0.2317
  958SOL     OW 4513   4.832   2.966   1.336  0.1594  0.5965 -0.3377
  958SOL    HW1 4514   4.766   3.013   1.283  1.1672  1.4986 -0.8278
  958SOL    HW2 4515   4.868   3.033   1.393  0.0551 -0.0901  0.5510
  959SOL     OW 4516   2.652   4.705   3.090 -0.1271 -0.3763  0.0556
  959SOL    HW1 4517   2.592   4.730   3.161  0.5291  1.1740  0.1081
  959SOL    HW2 4518   2.655   4.782   3.034  0.9318 -0.8535 -0.5600
  960SOL     OW 4519   3.295   2.467   0.645  0.3818  0.3729 -0.0557
  960SOL    HW1 4520   3.358   2.516   0.698 -0.8214  0.6684  1.1471
  960SOL    HW2 4521   3.336   2.460   0.559  2.3426  0.0037  0.8559
  961SOL     OW 4522   0.356   5.978   4.468  0.5163  0.1444  0.6807
  961SOL    HW1 4523   0.361   6.070   4.494  1.0284  1.2056 -2.6073
  961SOL    HW2 4524   0.269   5.950   4.496 -0.2610  2.1469  0.4736
  962SOL     OW 4525   6.068   1.203   1.363  0.2386  0.2242 -0.3893
  962SOL    HW1 4526   5.995   1.209   1.300 -0.7929 -0.8768  0.6382
  962SOL    HW2 4527   6.135   1.153   1.317 -0.7226 -1.0537 -0.4550
  963SOL     OW 4528   5.186   2.794   0.222 -0.1066 -0.0449 -0.6275
  963SOL    HW1 4529   5.244   2.777   0.148 -0.3923  0.1543 -0.8988
  963SOL    HW2 4530   5.217   2.736   0.291  0.7112  0.3902 -0.6205
  964SOL     OW 4531   3.835   5.682   1.053 -0.3208 -0.0128  0.5717
  964SOL    HW1 4532   3.873   5.747   1.113  0.6206 -0.1176  0.1086
  964SOL    HW2 4533   3.752   5.721   1.024 -0.5782  0.2303  1.5972
  965SOL     OW 4534   1.990   1.947   4.328 -0.1316 -0.0631 -0.3447
  965SOL    HW1 4535   1.982   1.964   4.234 -0.7780  0.1249 -0.2602
  965SOL    HW2 4536   2.064   2.001   4.356  0.6094 -0.7567 -0.8897
  966SOL     OW 4537   4.455   5.119   3.657  0.1499  0.9842 -0.0710
  966SOL    HW1 4538   4.372   5.161   3.637  0.2056  1.1119 -0.0363
  966SOL    HW2 4539   4.436   5.026   3.656 -0.0160  1.0170  0.0326
  967SOL     OW 4540   4.031   2.542   0.590 -0.2835 -0.0399  0.3656
  967SOL    HW1 4541   3.965   2.572   0.529 -1.1502 -1.0792  0.7696
  967SOL    HW2 4542   4.076   2.622   0.618  1.2013  0.3481 -2.7628
  968SOL     OW 4543   5.298   0.402   0.840 -0.2220 -0.3311  0.2763
  968SOL    HW1 4544   5.375   0.374   0.891 -0.6466 -0.2551  0.9757
  968SOL    HW2 4545   5.230   0.339   0.864 -0.3615 -0.4461 -0.4010
  969SOL     OW 4546   3.194   4.310   3.092  0.0126  0.8269  0.7727
  969SOL    HW1 4547   3.232   4.336   3.008 -2.1830  0.6687 -0.3362
  969SOL    HW2 4548   3.128   4.377   3.110 -1.2284 -0.4315  1.1184
  970SOL     OW 4549   5.993   0.496   0.213 -0.2935  0.4334 -0.0086
  970SOL    HW1 4550   6.063   0.561   0.225 -0.5778  0.4302  1.9993
  970SOL    HW2 4551   5.913   0.548   0.209 -0.4672  0.2516  1.0106
  971SOL     OW 4552   0.537   0.162   1.704 -0.6304 -0.3413  0.5371
  971SOL    HW1 4553   0.447   0.133   1.690 -0.5289 -0.1069 -0.7697
  971SOL    HW2 4554   0.583   0.084   1.734 -0.7751 -1.1081 -1.0898
  972SOL     OW 4555   5.919   2.342   0.520  0.4990  0.2400  0.0794
  972SOL    HW1 4556   5.834   2.304   0.499  0.6210 -0.6137  1.0294
  972SOL    HW2 4557   5.900   2.409   0.587  0.6152 -0.3295  0.6967
  973SOL     OW 4558   1.988   3.936   2.164  0.5308  0.2367 -0.0950
  973SOL    HW1 4559   1.950   3.940   2.251  0.2695  1.7546 -0.2369
  973SOL    HW2 4560   1.926   3.885   2.112  0.0669  0.3719  0.3187
  974SOL     OW 4561   2.656   6.212   2.859  0.4951 -0.7305  0.3794
  974SOL    HW1 4562   2.577   6.259   2.833  1.4657  0.1490 -1.1136
  974SOL    HW2 4563   2.669   6.235   2.951 -0.5951 -0.3579  0.4530
  975SOL     OW 4564   3.170   0.866   4.566 -0.1607  0.6632 -0.0637
  975SOL    HW1 4565   3.217   0.863   4.650  0.9356  0.0999 -0.6732
  975SOL    HW2 4566   3.080   0.887   4.590  0.0848  0.3028  1.2747
  976SOL     OW 4567   2.116   1.649   3.097  0.5331 -1.0151 -0.7089
  976SOL    HW1 4568   2.198   1.690   3.068  0.0886  1.3022  1.0189
  976SOL    HW2 4569   2.114   1.661   3.192 -1.5500 -1.4827 -0.6266
  977SOL     OW 4570   3.680   2.821   0.944 -0.0739  0.3065 -0.0443
  977SOL    HW1 4571   3.711   2.797   1.031  1.4806  0.7024 -0.4682
  977SOL    HW2 4572   3.748   2.878   0.908 -1.0655  0.8069 -1.2116
  978SOL     OW 4573   1.630   3.342   2.567  0.3990 -0.2766 -0.2673
  978SOL    HW1 4574   1.590   3.416   2.521  2.9800  1.0904 -0.4943
  978SOL    HW2 4575   1.670   3.381   2.645  1.5868 -1.4632 -0.2419
  979SOL     OW 4576   4.692   0.520   1.759 -0.3354  0.2577 -0.1257
  979SOL    HW1 4577   4.688   0.550   1.850 -1.5696 -1.1514  0.3306
  979SOL    HW2 4578   4.638   0.583   1.711  1.4793  1.8518 -0.1905
  980SOL     OW 4579   4.723   1.411   0.924  0.1417  0.6127 -0.4998
  980SOL    HW1 4580   4.727   1.449   0.836  0.3454  0.7322 -0.4405
  980SOL    HW2 4581   4.749   1.483   0.982 -2.0168  1.1920 -0.1473
  981SOL     OW 4582   3.717   3.185   0.813 -0.0751  0.1936 -0.2370
  981SOL    HW1 4583   3.663   3.161   0.737 -0.4702 -1.1283  0.4195
  981SOL    HW2 4584   3.792   3.231   0.776  0.1777 -1.1881 -1.5290
  982SOL     OW 4585   2.918   1.277   3.101  0.0183  0.1206  0.5113
  982SOL    HW1 4586   2.904   1.248   3.191 -0.3605 -0.3302  0.3109
  982SOL    HW2 4587   2.935   1.371   3.108 -0.4956  0.1779  1.0059
  983SOL     OW 4588   3.023   1.252   2.357  0.0966  0.5346  0.5992
  983SOL    HW1 4589   2.937   1.220   2.330  0.1483 -0.2013  1.2686
  983SOL    HW2 4590   3.014   1.271   2.450 -0.4615  4.2984 -0.0395
  984SOL     OW 4591   1.478   1.381   3.826 -0.2033 -0.2441  0.5468
  984SOL    HW1 4592   1.398   1.329   3.833  0.3966 -0.9488  3.9641
  984SOL    HW2 4593   1.476   1.439   3.902  1.5675  1.2438 -0.4514
  985SOL     OW 4594   1.358   5.905   3.363 -0.3535 -0.3305 -0.1084
  985SOL    HW1 4595   1.354   5.819   3.321 -0.0686 -0.4854  0.1776
  985SOL    HW2 4596   1.305   5.962   3.307 -0.9586 -0.8027 -0.0194
  986SOL     OW 4597   2.941   6.076   4.571 -0.0792 -0.2222 -0.5870
  986SOL    HW1 4598   2.952   6.048   4.662  1.0699  0.0032 -0.6344
  986SOL    HW2 4599   2.847   6.075   4.556 -0.2585 -0.6088  0.4964
  987SOL     OW 4600   5.571   6.083   0.643  0.2853 -0.0409 -0.1682
  987SOL    HW1 4601   5.591   6.103   0.551 -1.9158 -1.3717 -1.0159
  987SOL    HW2 4602   5.504   6.148   0.667 -0.8211 -1.0889 -0.2970
  988SOL     OW 4603   3.856   6.056   1.367 -0.1374 -0.3778 -0.0732
  988SOL    HW1 4604   3.850   6.151   1.354 -0.9158 -0.6325 -1.8590
  988SOL    HW2 4605   3.765   6.027   1.368 -0.0182 -0.9102  2.5864
  989SOL     OW 4606   0.210   5.314   2.977  0.0332 -0.3296 -0.0033
  989SOL    HW1 4607   0.239   5.330   2.888  1.5787  3.2182  0.9632
  989SOL    HW2 4608   0.290   5.295   3.026 -0.7289 -1.7250  0.7684
  990SOL     OW 4609   2.304   3.254   4.091  0.3453  0.6256  0.3669
  990SOL    HW1 4610   2.213   3.226   4.105 -1.4199  4.7272 -1.2868
  990SOL    HW2 4611   2.341   3.263   4.178 -1.5858  0.9004  1.2018
  991SOL     OW 4612   3.693   1.603   0.004  0.5505 -0.0238  0.5678
  991SOL    HW1 4613   3.701   1.576  -0.088  0.0767  2.5534 -0.3103
  991SOL    HW2 4614   3.635   1.537   0.043 -1.1016  0.0376 -1.5837
  992SOL     OW 4615   2.638   3.200   4.007  0.3957 -0.5093 -0.5029
  992SOL    HW1 4616   2.640   3.143   4.084  0.5382  0.0966 -0.0473
  992SOL    HW2 4617   2.565   3.260   4.024  0.3251 -0.4774 -0.9137
  993SOL     OW 4618   4.288   0.604   3.654 -0.0056  0.1014  0.0311
  993SOL    HW1 4619   4.242   0.543   3.596  0.3184 -0.4747  0.3724
  993SOL    HW2 4620   4.244   0.688   3.639  0.2806  0.0422 -1.2912
  994SOL     OW 4621   6.289   6.065   1.844  0.2014 -0.0035 -0.7930
  994SOL    HW1 4622   6.285   6.054   1.749 -0.7513  0.9753 -0.8812
  994SOL    HW2 4623   6.323   6.153   1.857  0.4190 -0.1640 -0.2164
  995SOL     OW 4624   2.567   0.312   2.815  0.0453  0.6091 -0.4801
  995SOL    HW1 4625   2.635   0.344   2.875  1.3482  0.1601 -1.6747
  995SOL    HW2 4626   2.536   0.390   2.770  0.6887  0.6553 -0.8479
  996SOL     OW 4627   3.323   4.626   3.070 -0.5706 -0.0341 -0.1198
  996SOL    HW1 4628   3.235   4.663   3.059 -0.6462 -0.0331  0.4801
  996SOL    HW2 4629   3.335   4.570   2.993 -0.5312  1.0788 -0.9539
  997SOL     OW 4630   0.037   4.874   2.467 -0.2597  1.2101 -0.0538
  997SOL    HW1 4631   0.071   4.789   2.494  0.9917  1.8048  0.3154
  997SOL    HW2 4632  -0.001   4.858   2.380  0.9887  0.5034 -0.4993
  998SOL     OW 4633   1.824   1.184   0.378  0.1692  0.1919  0.0063
  998SOL    HW1 4634   1.813   1.279   0.376  0.0014  0.4182  4.0290
  998SOL    HW2 4635   1.754   1.153   0.434  1.0662 -2.1476 -0.0597
  999SOL     OW 4636   5.593   4.322   0.629  0.3294 -0.2034  0.1438
  999SOL    HW1 4637   5.661   4.390   0.638 -1.5206  1.8272 -0.3061
  999SOL    HW2 4638   5.574   4.297   0.719  0.3140  0.6797  0.4027
 1000SOL     OW 4639   4.072   4.357   0.583 -0.1306 -0.6331  0.0789
 1000SOL    HW1 4640   4.036   4.275   0.548  1.3403 -1.1871 -0.2162
 1000SOL    HW2 4641   3.996   4.406   0.613 -1.1647 -1.5290 -0.9904
 1001SOL     OW 4642   5.687   0.114   0.149  0.1510 -0.0194 -0.2929
 1001SOL    HW1 4643   5.683   0.178   0.221 -2.1346 -0.7455  0.3329
 1001SOL    HW2 4644   5.682   0.167   0.070 -0.3002  0.6793  0.1843
 1002SOL     OW 4645   0.507   1.443   1.479  0.1503 -0.4369  0.3689
 1002SOL    HW1 4646   0.589   1.399   1.502  0.8295  0.4255 -0.3141
 1002SOL    HW2 4647   0.474   1.394   1.403  0.9285  0.2235 -0.4210
 1003SOL     OW 4648   2.862   6.434   0.194  0.1799 -0.2966 -0.0459
 1003SOL    HW1 4649   2.803   6.370   0.234 -0.0829 -0.1708 -0.2260
 1003SOL    HW2 4650   2.816   6.461   0.114  0.4911 -0.2109 -0.1977
 1004SOL     OW 4651   3.445   3.872   1.404  1.0329 -0.1506 -0.2302
 1004SOL    HW1 4652   3.487   3.948   1.363 -0.7598  1.6587  1.0771
 1004SOL    HW2 4653   3.451   3.889   1.498 -0.0544 -1.2813  0.0723
 1005SOL     OW 4654   5.641   1.914   0.517  0.7266  0.6663 -0.1643
 1005SOL    HW1 4655   5.571   1.879   0.461  1.9215  0.7007 -1.7367
 1005SOL    HW2 4656   5.629   1.870   0.601 -0.0763 -0.6885 -0.9541
 1006SOL     OW 4657   2.049   4.800   1.274  0.4105  0.0546 -0.7507
 1006SOL    HW1 4658   2.098   4.854   1.336  1.5942 -0.0580 -1.5450
 1006SOL    HW2 4659   2.063   4.843   1.189 -1.4557  0.4090 -0.9219
 1007SOL     OW 4660   1.616   2.068   0.332  0.0318  0.2051 -0.0234
 1007SOL    HW1 4661   1.562   2.112   0.267 -1.1535 -3.7686 -2.0405
 1007SOL    HW2 4662   1.559   2.057   0.408  0.1738  1.5386  0.2987
 1008SOL     OW 4663   0.637   6.320   1.034 -0.1419 -0.3299 -0.3630
 1008SOL    HW1 4664   0.659   6.243   1.086  1.8702 -0.2484 -0.9899
 1008SOL    HW2 4665   0.557   6.295   0.987 -1.0440 -1.0109  1.4351
 1009SOL     OW 4666   4.396   3.040   1.282 -0.6225 -0.1241  0.1949
 1009SOL    HW1 4667   4.427   2.966   1.334  0.1430  0.1290  0.1135
 1009SOL    HW2 4668   4.314   3.067   1.324  0.7868  1.1364  2.3308
 1010SOL     OW 4669   3.930   5.118   1.089  0.4207  0.5408 -0.4833
 1010SOL    HW1 4670   3.894   5.103   1.002 -2.2289  0.3766  0.5541
 1010SOL    HW2 4671   3.954   5.030   1.120  4.5823  0.8480 -2.1647
 1011SOL     OW 4672   2.526   3.414   0.924 -0.3384  0.1453 -0.5367
 1011SOL    HW1 4673   2.583   3.342   0.951  0.4617  0.7451 -0.6161
 1011SOL    HW2 4674   2.513   3.466   1.003 -0.9854 -0.1226 -0.4603
 1012SOL     OW 4675   4.510   2.806   1.107 -0.3587 -0.1565  0.4070
 1012SOL    HW1 4676   4.588   2.784   1.159  0.8086 -2.5527 -2.0599
 1012SOL    HW2 4677   4.540   2.801   1.016 -2.9188  1.0491 -0.6036
 1013SOL     OW 4678   1.099   3.693   1.121  0.5926  0.0972  0.1290
 1013SOL    HW1 4679   1.037   3.676   1.193  0.6721 -4.3222 -0.5395
 1013SOL    HW2 4680   1.184   3.667   1.157  0.5996 -2.4297 -1.4593
 1014SOL     OW 4681   2.801   0.352   4.441  0.0260  0.0563  0.0131
 1014SOL    HW1 4682   2.725   0.409   4.426  0.8040  0.9193 -0.8221
 1014SOL    HW2 4683   2.764   0.264   4.447 -0.9856  0.3695 -1.1125
 1015SOL     OW 4684   2.508   6.203   4.043 -0.3177  0.1912  0.3156
 1015SOL    HW1 4685   2.421   6.230   4.016 -0.1639  0.8569  0.4720
 1015SOL    HW2 4686   2.562   6.217   3.965 -0.6163 -1.6222 -0.2605
 1016SOL     OW 4687   1.723   4.124   2.787  0.3206 -0.4874  0.0875
 1016SOL    HW1 4688   1.667   4.046   2.784  1.0729 -1.1316  1.8855
 1016SOL    HW2 4689   1.799   4.101   2.734 -0.1691 -0.3612 -0.6891
 1017SOL     OW 4690   6.200   2.874   0.818 -0.0813  0.4365  0.2197
 1017SOL    HW1 4691   6.154   2.791   0.824 -0.1445  0.4766  0.2929
 1017SOL    HW2 4692   6.167   2.915   0.738 -1.5207  1.2774  1.1919
 1018SOL     OW 4693   4.434   1.388   3.152  0.5026  0.1877  0.6172
 1018SOL    HW1 4694   4.507   1.425   3.102  0.5407  0.6374  0.9929
 1018SOL    HW2 4695   4.366   1.456   3.147 -0.2215 -0.5882 -0.4547
 1019SOL     OW 4696   0.532   1.328   0.034  1.1234 -0.0423 -0.1338
 1019SOL    HW1 4697   0.483   1.318  -0.047  1.1251  1.1880 -0.3089
 1019SOL    HW2 4698   0.488   1.399   0.080  3.0218  1.4931 -0.5613
 1020SOL     OW 4699   1.900   1.875   0.061  0.2315  0.6274  0.2670
 1020SOL    HW1 4700   1.981   1.925   0.064  1.5259 -1.1075 -2.4537
 1020SOL    HW2 4701   1.912   1.805   0.125  0.0331  1.4665  1.2491
 1021SOL     OW 4702   0.311   0.409   2.040  0.0195 -0.1781  0.1280
 1021SOL    HW1 4703   0.235   0.464   2.058 -0.0418 -0.2446  0.0736
 1021SOL    HW2 4704   0.276   0.319   2.039 -0.2335 -0.1035 -1.5839
 1022SOL     OW 4705   4.862   5.705   3.995 -0.1372  0.0352  0.3028
 1022SOL    HW1 4706   4.940   5.654   4.017  0.0678  0.8686  1.5808
 1022SOL    HW2 4707   4.789   5.650   4.026  0.0099 -0.1502  0.3228
 1023SOL     OW 4708   1.641   3.217   0.702  0.6117  0.0777  0.2117
 1023SOL    HW1 4709   1.723   3.194   0.657  1.1792  0.8621  0.8268
 1023SOL    HW2 4710   1.648   3.175   0.788 -0.3532 -1.1932 -0.2999
 1024SOL     OW 4711   4.952   3.151   1.821  0.1057 -0.1320  0.4218
 1024SOL    HW1 4712   4.907   3.189   1.896 -2.4781 -0.3178 -0.9239
 1024SOL    HW2 4713   4.999   3.225   1.782  0.6757  0.1675  1.6257
 1025SOL     OW 4714   5.383   4.562   1.177  0.3947 -0.0188  0.1050
 1025SOL    HW1 4715   5.365   4.475   1.212  1.5550 -0.7205 -0.9399
 1025SOL    HW2 4716   5.416   4.547   1.088 -0.1855  1.5448 -0.4203
 1026SOL     OW 4717   4.971   4.997   4.612  0.2781  0.6146  0.0499
 1026SOL    HW1 4718   4.911   5.023   4.543  0.6790  0.0641 -0.5198
 1026SOL    HW2 4719   5.048   5.053   4.600  0.0883  0.9733  0.4670
 1027SOL     OW 4720   3.155   3.245   2.904  0.3469  0.0911  0.4341
 1027SOL    HW1 4721   3.195   3.214   2.823  0.5768  0.0340  0.5707
 1027SOL    HW2 4722   3.179   3.180   2.970 -0.4484 -0.2518  0.3961
 1028SOL     OW 4723   4.581   3.712   0.918  0.2359  0.5023  0.3065
 1028SOL    HW1 4724   4.501   3.725   0.970  0.3975  1.3530  0.3483
 1028SOL    HW2 4725   4.582   3.786   0.857 -0.3433 -0.8411 -1.4442
 1029SOL     OW 4726   6.331   6.433   1.047  0.5954  0.3743 -0.3444
 1029SOL    HW1 4727   6.288   6.355   1.081  0.4552  0.2878 -0.7170
 1029SOL    HW2 4728   6.356   6.409   0.957  1.4975  0.3899 -0.1047
 1030SOL     OW 4729   6.228   3.457   2.406  0.3473  0.2404 -0.2333
 1030SOL    HW1 4730   6.206   3.411   2.325 -0.3004 -1.2326  0.7428
 1030SOL    HW2 4731   6.324   3.462   2.405  0.3482  0.2036 -1.0560
 1031SOL     OW 4732   2.601   5.222   3.968  0.8070 -0.6431  0.2205
 1031SOL    HW1 4733   2.567   5.311   3.960  4.4514  0.8068 -1.4266
 1031SOL    HW2 4734   2.600   5.188   3.879 -0.2240 -2.1618  0.7841
 1032SOL     OW 4735   1.899   2.027   0.808 -0.0183  0.0022  0.1419
 1032SOL    HW1 4736   1.860   2.036   0.895 -2.1189  2.3959 -0.9201
 1032SOL    HW2 4737   1.846   1.961   0.765  0.9959 -1.1522  0.6022
 1033SOL     OW 4738   2.029   5.358   1.059  0.2189  0.2239  0.1743
 1033SOL    HW1 4739   2.045   5.282   1.115 -1.2996 -0.5166 -0.3059
 1033SOL    HW2 4740   2.019   5.431   1.120  1.0092 -0.0828  0.6938
 1034SOL     OW 4741   1.574   1.733   4.331  0.1963  0.3610  0.1073
 1034SOL    HW1 4742   1.615   1.698   4.252 -1.3309  0.6758 -0.8519
 1034SOL    HW2 4743   1.638   1.796   4.365  1.2580 -0.4444 -0.3457
 1035SOL     OW 4744   0.688   3.322   1.166 -0.2406  0.1947 -1.4201
 1035SOL    HW1 4745   0.760   3.361   1.217 -0.8151 -0.6332  0.0816
 1035SOL    HW2 4746   0.722   3.238   1.137 -1.4761 -1.6359  1.8700
 1036SOL     OW 4747   2.032   1.825   3.681 -0.0619 -0.1666  0.5428
 1036SOL    HW1 4748   2.024   1.745   3.732 -3.0873  0.5936  1.4743
 1036SOL    HW2 4749   2.048   1.894   3.745 -0.6894  0.3802  0.1316
 1037SOL     OW 4750   1.998   5.951   2.059 -0.2618  0.3721  0.8944
 1037SOL    HW1 4751   1.989   6.023   2.122  0.3730  0.2515  1.1341
 1037SOL    HW2 4752   1.933   5.886   2.087 -1.7039  1.3391 -0.0438
 1038SOL     OW 4753   0.193   2.776   2.198 -0.6569 -0.3559  0.7728
 1038SOL    HW1 4754   0.190   2.733   2.113  0.6276 -1.1732  1.1040
 1038SOL    HW2 4755   0.198   2.870   2.177  0.1999 -0.5693 -0.0861
 1039SOL     OW 4756   5.518   0.293   3.335  0.3043 -0.0441  0.2147
 1039SOL    HW1 4757   5.483   0.293   3.424  2.1323 -0.2277  0.9930
 1039SOL    HW2 4758   5.504   0.205   3.303  0.3014 -0.1971  0.6279
 1040SOL     OW 4759   2.125   0.784   0.795  0.4299 -0.5904 -0.2182
 1040SOL    HW1 4760   2.187   0.829   0.852  1.2563 -0.4968 -1.1532
 1040SOL    HW2 4761   2.080   0.723   0.852  0.6037  0.1183  0.7070
 1041SOL     OW 4762   1.302   5.461   4.257  0.1636  0.0912 -0.4798
 1041SOL    HW1 4763   1.313   5.526   4.187 -1.4046  0.5736 -0.3206
 1041SOL    HW2 4764   1.343   5.502   4.333  0.5137  0.2390 -0.7423
 1042SOL     OW 4765   3.622   3.808   0.142 -0.1729  0.3633 -0.1618
 1042SOL    HW1 4766   3.684   3.879   0.155  0.3972  0.1789 -1.7366
 1042SOL    HW2 4767   3.608   3.804   0.048 -2.4277  0.2479  0.1152
 1043SOL     OW 4768   0.439   6.191   0.311 -0.0775 -0.2248 -0.3972
 1043SOL    HW1 4769   0.482   6.275   0.295  1.1203 -0.9295 -0.9858
 1043SOL    HW2 4770   0.414   6.194   0.403 -1.2419  1.2879 -0.7127
 1044SOL     OW 4771   0.374   1.615   4.592  0.4895 -0.2020 -0.1298
 1044SOL    HW1 4772   0.467   1.613   4.568  0.4054 -2.6471 -0.4713
 1044SOL    HW2 4773   0.345   1.525   4.583 -1.7880  0.3956  0.6185
 1045SOL     OW 4774   3.590   1.936   1.778  0.2792 -0.4968  0.0165
 1045SOL    HW1 4775   3.607   2.029   1.760  1.5080 -0.8068 -0.4849
 1045SOL    HW2 4776   3.622   1.923   1.868  2.0625 -0.8950 -0.6454
 1046SOL     OW 4777   1.945   2.056   3.034 -0.0425  0.6563  0.7607
 1046SOL    HW1 4778   1.909   2.107   2.961  1.6257  1.4721  0.4629
 1046SOL    HW2 4779   1.938   2.114   3.110  0.4037  0.7192  0.7535
 1047SOL     OW 4780   3.283   4.069   3.164  0.3340 -0.4685 -0.1512
 1047SOL    HW1 4781   3.274   4.165   3.158  0.3607 -0.4799 -0.3746
 1047SOL    HW2 4782   3.210   4.035   3.112  0.8666 -0.5641 -0.8397
 1048SOL     OW 4783   4.032   1.267   0.544 -0.3538 -0.0788  0.5456
 1048SOL    HW1 4784   4.000   1.264   0.454 -1.3496 -0.2633  0.8853
 1048SOL    HW2 4785   3.994   1.189   0.585  1.2986 -0.8127  0.7584
 1049SOL     OW 4786   0.061   1.413   4.213  0.0862  0.3056 -0.2426
 1049SOL    HW1 4787   0.071   1.507   4.233  1.7071  0.7096 -2.4641
 1049SOL    HW2 4788   0.077   1.408   4.119 -1.4567 -2.0626 -0.4462
 1050SOL     OW 4789   1.483   6.327   3.779 -0.5002 -0.3706  0.0159
 1050SOL    HW1 4790   1.397   6.315   3.739 -1.2572  1.7698  0.8399
 1050SOL    HW2 4791   1.471   6.301   3.871 -0.5380  0.6662  0.3273
 1051SOL     OW 4792   3.931   3.853   2.961  0.2448 -0.1910  0.2277
 1051SOL    HW1 4793   3.867   3.925   2.962  0.8905  0.4129 -0.8011
 1051SOL    HW2 4794   3.906   3.799   3.036 -0.7034  0.7107  0.5962
 1052SOL     OW 4795   2.722   0.022   2.765 -0.0634 -0.4223 -0.6289
 1052SOL    HW1 4796   2.636   0.045   2.799  1.0142  1.5245  0.9521
 1052SOL    HW2 4797   2.706  -0.057   2.713 -2.3257 -1.8794  1.9830
 1053SOL     OW 4798   6.114   3.749   1.849  0.5216 -0.4496 -0.4131
 1053SOL    HW1 4799   6.209   3.751   1.834  0.4744  0.3595 -0.6105
 1053SOL    HW2 4800   6.087   3.664   1.814  0.9817 -0.1675 -1.4978
 1054SOL     OW 4801   2.328   1.771   4.311  0.0746 -0.3541 -0.4621
 1054SOL    HW1 4802   2.359   1.730   4.231  2.4839 -2.1157  1.2131
 1054SOL    HW2 4803   2.279   1.702   4.356 -1.1838  0.5865 -0.3463
 1055SOL     OW 4804   2.795   4.841   3.447 -0.7974  0.2783 -0.2114
 1055SOL    HW1 4805   2.706   4.856   3.413 -0.6299 -0.3308 -0.9561
 1055SOL    HW2 4806   2.823   4.761   3.404  0.0219  0.3234  0.2275
 1056SOL     OW 4807   1.181   4.600   2.803 -0.8075 -0.2594  0.0287
 1056SOL    HW1 4808   1.230   4.525   2.771 -1.1342  0.0754 -1.3268
 1056SOL    HW2 4809   1.090   4.569   2.810 -0.5631 -0.6715  1.8399
 1057SOL     OW 4810   5.303   1.051   1.770  0.7161 -0.2359 -0.1849
 1057SOL    HW1 4811   5.238   1.034   1.702 -1.0707  1.6604  0.9455
 1057SOL    HW2 4812   5.374   0.990   1.750 -1.0439 -1.8754 -1.9340
 1058SOL     OW 4813   3.505   4.135   3.001 -0.1480 -0.1494 -0.2164
 1058SOL    HW1 4814   3.449   4.103   2.930 -1.8599  0.5849  0.7426
 1058SOL    HW2 4815   3.485   4.077   3.075 -1.1409  1.3033  0.7030
 1059SOL     OW 4816   1.396   5.620   3.317  0.3576  0.1338  0.3598
 1059SOL    HW1 4817   1.439   5.600   3.400 -1.2371 -0.3939  1.0788
 1059SOL    HW2 4818   1.322   5.560   3.313 -0.9963  1.7920 -0.2985
 1060SOL     OW 4819   2.646   1.853   4.191 -0.0817  0.0552  0.1661
 1060SOL    HW1 4820   2.576   1.912   4.218  1.0335  0.6651  1.8333
 1060SOL    HW2 4821   2.670   1.883   4.103  0.6015  2.2508  1.0588
 1061SOL     OW 4822   0.241   6.388   0.727  0.5578  0.4279 -0.0828
 1061SOL    HW1 4823   0.237   6.483   0.732 -2.3452  0.3856  0.4847
 1061SOL    HW2 4824   0.174   6.358   0.789 -0.8561 -1.8405 -2.4485
 1062SOL     OW 4825   0.860   3.495   1.320  0.5763  0.0848 -0.1892
 1062SOL    HW1 4826   0.775   3.536   1.337  0.2858 -0.7631  0.4837
 1062SOL    HW2 4827   0.922   3.544   1.375 -0.0073 -1.2584  1.7777
 1063SOL     OW 4828   1.564   3.416   1.109  0.2480 -0.4539 -0.3753
 1063SOL    HW1 4829   1.609   3.428   1.192  0.1034 -0.9768 -0.2170
 1063SOL    HW2 4830   1.472   3.431   1.129  0.3701  0.9621 -0.7705
 1064SOL     OW 4831   3.960   3.527   2.652 -0.3146 -0.3088  0.1949
 1064SOL    HW1 4832   4.020   3.556   2.583  1.3678  0.4819  1.9021
 1064SOL    HW2 4833   4.017   3.496   2.722 -1.9758 -1.6277  1.0429
 1065SOL     OW 4834   0.204   5.106   2.243  0.3544  0.0128  0.4314
 1065SOL    HW1 4835   0.253   5.084   2.322 -1.1167 -0.7250  1.1710
 1065SOL    HW2 4836   0.139   5.170   2.272  1.5251  1.8519 -0.7647
 1066SOL     OW 4837   5.374   5.836   2.328 -0.0303  0.1277  0.0751
 1066SOL    HW1 4838   5.380   5.929   2.350  1.8997  0.1819 -0.4796
 1066SOL    HW2 4839   5.414   5.829   2.242 -0.9766 -1.1055 -0.2855
 1067SOL     OW 4840   1.270   4.801   1.696  0.5218 -0.5693 -0.0750
 1067SOL    HW1 4841   1.289   4.881   1.646  4.5825 -0.5273  1.1392
 1067SOL    HW2 4842   1.274   4.731   1.632 -0.5234 -0.0195 -0.7582
 1068SOL     OW 4843   0.220   1.143   2.993  0.2841 -0.0105 -0.3542
 1068SOL    HW1 4844   0.301   1.104   2.960  0.9450  2.1812 -1.5156
 1068SOL    HW2 4845   0.248   1.194   3.069 -0.2482 -0.2431  0.0042
 1069SOL     OW 4846   2.332   5.856   2.556  0.0146  0.8092 -0.4866
 1069SOL    HW1 4847   2.400   5.886   2.496  1.0706 -0.1589  0.1767
 1069SOL    HW2 4848   2.343   5.761   2.559 -1.3974  0.6235 -0.3843
 1070SOL     OW 4849   0.495   6.126   3.340  0.2712 -0.1172 -0.2587
 1070SOL    HW1 4850   0.515   6.086   3.256  0.9168 -2.3651  0.8976
 1070SOL    HW2 4851   0.579   6.124   3.388  0.0159  1.4709  0.3406
 1071SOL     OW 4852   5.616   2.418   0.508  0.4001  0.3480  0.2798
 1071SOL    HW1 4853   5.687   2.480   0.495  0.8027  0.0425  0.9504
 1071SOL    HW2 4854   5.552   2.438   0.439  0.2549  1.8605  0.8352
 1072SOL     OW 4855   5.745   6.158   4.503  0.0806  0.0305  0.0189
 1072SOL    HW1 4856   5.654   6.174   4.479 -0.4688 -0.6138  1.5574
 1072SOL    HW2 4857   5.755   6.063   4.499  0.3615  0.0139  0.9122
 1073SOL     OW 4858   3.082   0.991   3.700 -0.0386 -0.0227  0.1217
 1073SOL    HW1 4859   3.007   1.038   3.665 -0.4824  0.6277  1.8310
 1073SOL    HW2 4860   3.158   1.031   3.657 -0.6387 -1.9375 -3.0599
 1074SOL     OW 4861   5.230   6.324   3.708 -0.1250  0.1617 -0.3444
 1074SOL    HW1 4862   5.297   6.324   3.776  1.1398 -0.3525 -1.5394
 1074SOL    HW2 4863   5.196   6.413   3.707 -0.9555 -0.0873  1.6682
 1075SOL     OW 4864   6.174   0.214   2.359 -0.1814 -0.2361  0.1548
 1075SOL    HW1 4865   6.195   0.122   2.378  0.3205 -0.1721 -0.0744
 1075SOL    HW2 4866   6.228   0.263   2.421 -0.5747 -0.0991  0.3900
 1076SOL     OW 4867   3.158   2.603   2.793  0.6257 -0.4626 -0.0579
 1076SOL    HW1 4868   3.178   2.518   2.754 -0.0442 -1.0685  0.8771
 1076SOL    HW2 4869   3.066   2.596   2.819  0.3035  0.8554 -0.7183
 1077SOL     OW 4870   0.364   0.282   3.643  0.2964 -0.2576 -0.1385
 1077SOL    HW1 4871   0.280   0.237   3.635 -0.4038  1.0873 -0.6758
 1077SOL    HW2 4872   0.429   0.212   3.647 -0.7714 -1.3026 -0.6435
 1078SOL     OW 4873   3.424   4.745   4.374 -0.2408  0.7115  0.3468
 1078SOL    HW1 4874   3.385   4.712   4.293  0.1068 -0.7207  0.7345
 1078SOL    HW2 4875   3.427   4.840   4.362 -2.1795  0.7107 -0.4091
 1079SOL     OW 4876   0.177   5.588   2.096 -0.1382 -0.4106 -0.2241
 1079SOL    HW1 4877   0.245   5.533   2.055 -1.1997 -1.7665 -0.2241
 1079SOL    HW2 4878   0.168   5.553   2.184  0.8281  1.3296  0.6157
 1080SOL     OW 4879   1.162   1.635   1.308 -0.1978 -0.1938  0.2852
 1080SOL    HW1 4880   1.233   1.699   1.309 -1.1275  0.8826 -0.5701
 1080SOL    HW2 4881   1.112   1.653   1.387 -1.0045  0.8181 -0.4194
 1081SOL     OW 4882   1.104   4.806   3.692 -0.2133  0.4919  0.3776
 1081SOL    HW1 4883   1.137   4.895   3.701  1.5713 -0.2848  2.2101
 1081SOL    HW2 4884   1.049   4.793   3.770  0.2601 -0.2868  0.5914
 1082SOL     OW 4885   2.803   6.181   3.916  0.0685 -0.0640  0.1670
 1082SOL    HW1 4886   2.777   6.121   3.846  1.7066  0.9440 -1.3902
 1082SOL    HW2 4887   2.806   6.126   3.994 -1.0164 -1.4151 -0.6836
 1083SOL     OW 4888   2.394   5.233   4.319  0.0226 -0.1934  0.3327
 1083SOL    HW1 4889   2.448   5.202   4.392 -1.4426 -1.0890  1.0689
 1083SOL    HW2 4890   2.388   5.157   4.260 -0.4335 -0.0986  0.2550
 1084SOL     OW 4891   4.908   2.514   0.427 -0.3383 -0.0440 -0.3370
 1084SOL    HW1 4892   4.849   2.447   0.461 -0.2187  0.0236  0.0065
 1084SOL    HW2 4893   4.860   2.596   0.440 -1.0331 -0.1607 -1.9282
 1085SOL     OW 4894   2.366   0.593   4.538  0.5104 -0.1973 -0.5440
 1085SOL    HW1 4895   2.395   0.593   4.629  0.3073  1.0509 -0.4537
 1085SOL    HW2 4896   2.314   0.673   4.530  2.4961  1.0157 -2.3489
 1086SOL     OW 4897   2.745   0.909   4.330 -0.3405 -0.4771  0.2668
 1086SOL    HW1 4898   2.797   0.869   4.399 -1.6882 -1.7184  0.6202
 1086SOL    HW2 4899   2.785   0.878   4.248 -0.3813 -1.2513  0.5294
 1087SOL     OW 4900   3.018   2.956   3.927  0.2089 -0.3424 -0.1034
 1087SOL    HW1 4901   3.052   3.038   3.891 -1.0002  0.4235  0.4397
 1087SOL    HW2 4902   3.033   2.891   3.858  1.1622  0.3285 -0.5441
 1088SOL     OW 4903   1.453   2.072   3.017  0.0122  0.5012 -0.2109
 1088SOL    HW1 4904   1.437   2.158   3.057  1.7957  1.1476 -0.7703
 1088SOL    HW2 4905   1.490   2.093   2.931 -1.5415 -0.8601 -1.2795
 1089SOL     OW 4906   1.351   0.312   1.811  0.2040  0.0441  0.5548
 1089SOL    HW1 4907   1.302   0.278   1.886 -0.6647  0.9286  0.4078
 1089SOL    HW2 4908   1.285   0.323   1.742  1.0237 -1.0090 -0.4519
 1090SOL     OW 4909   4.914   5.060   3.121  0.3376 -0.1409 -0.1188
 1090SOL    HW1 4910   4.852   4.991   3.146  0.0616  0.2782  0.3742
 1090SOL    HW2 4911   4.887   5.085   3.032 -1.8297  1.7588  0.9655
 1091SOL     OW 4912   3.935   0.171   1.102 -0.0387 -0.1072 -0.7653
 1091SOL    HW1 4913   3.920   0.265   1.108 -1.2604 -0.3665  1.8704
 1091SOL    HW2 4914   4.029   0.162   1.091  0.4116  1.4407  1.1882
 1092SOL     OW 4915   1.902   2.193   2.804  0.2115 -0.1509 -0.2215
 1092SOL    HW1 4916   1.868   2.158   2.722 -1.0487  1.2095 -0.3129
 1092SOL    HW2 4917   1.914   2.287   2.788 -0.7136  0.2683  1.3422
 1093SOL     OW 4918   0.524   0.544   0.857  0.0050  0.2032  0.0923
 1093SOL    HW1 4919   0.470   0.465   0.848  1.4945 -0.9079  0.4957
 1093SOL    HW2 4920   0.514   0.571   0.948  1.8161 -1.3449  0.8214
 1094SOL     OW 4921   4.922   6.157   1.188  0.4724 -0.2143 -0.2347
 1094SOL    HW1 4922   4.865   6.101   1.240  0.1900  0.0538 -0.2490
 1094SOL    HW2 4923   4.937   6.234   1.242 -0.9391  0.6865 -1.0598
 1095SOL     OW 4924   6.003   0.342   2.733 -0.2643  0.3462 -1.0401
 1095SOL    HW1 4925   6.067   0.290   2.782 -0.0030 -0.3531 -2.0678
 1095SOL    HW2 4926   5.919   0.301   2.752 -0.3971  1.1467  0.1607
 1096SOL     OW 4927   4.129   3.212   1.937 -0.4432  0.5457 -0.0092
 1096SOL    HW1 4928   4.045   3.214   1.982  0.1478  0.7038  1.1255
 1096SOL    HW2 4929   4.185   3.157   1.993 -0.0079 -0.1899 -1.1402
 1097SOL     OW 4930   3.830   4.336   1.730  0.0203 -0.1644  0.3737
 1097SOL    HW1 4931   3.903   4.299   1.780  1.5243  1.3161 -0.5981
 1097SOL    HW2 4932   3.850   4.430   1.725 -0.4040 -0.1366 -2.3714
 1098SOL     OW 4933   3.951   1.859   2.320  0.2852 -0.5431 -0.0797
 1098SOL    HW1 4934   3.922   1.784   2.372 -0.7518  1.1461  1.9363
 1098SOL    HW2 4935   4.032   1.887   2.362  0.5121 -0.3487 -0.6398
 1099SOL     OW 4936   2.223   4.932   1.438 -0.0224 -0.4917  0.0530
 1099SOL    HW1 4937   2.303   4.936   1.386  0.1099 -0.1576  0.2741
 1099SOL    HW2 4938   2.251   4.957   1.526  0.2910 -3.7103  0.9730
 1100SOL     OW 4939   4.961   3.910   3.727 -0.7853  0.5438 -0.2562
 1100SOL    HW1 4940   4.904   3.983   3.751 -2.4888 -0.6202 -0.5848
 1100SOL    HW2 4941   5.023   3.903   3.799 -0.4548  2.4072 -0.3043
 1101SOL     OW 4942   6.093   5.467   0.498  0.3027  0.3410 -0.4630
 1101SOL    HW1 4943   6.172   5.427   0.462  1.2038  2.2754 -0.7754
 1101SOL    HW2 4944   6.084   5.550   0.451 -1.4032  0.5968  0.2170
 1102SOL     OW 4945   4.234   2.443   2.320 -0.0137 -0.3396  0.5922
 1102SOL    HW1 4946   4.220   2.462   2.227  0.0465  1.6382  0.9434
 1102SOL    HW2 4947   4.330   2.443   2.329 -0.0186 -0.6390  0.6308
 1103SOL     OW 4948   6.352   5.780   4.140  0.0833 -0.1105 -0.5202
 1103SOL    HW1 4949   6.330   5.713   4.075  1.1423 -2.5674  1.4977
 1103SOL    HW2 4950   6.274   5.786   4.195  0.0831  0.1906 -0.5477
 1104SOL     OW 4951   1.368   3.775   4.098 -0.3848 -0.2226  0.2161
 1104SOL    HW1 4952   1.390   3.744   4.186 -0.2498  0.1591  0.3191
 1104SOL    HW2 4953   1.452   3.791   4.056 -0.4475  0.6246  0.3896
 1105SOL     OW 4954   3.487   5.462   3.543  0.4789 -0.1489  0.4234
 1105SOL    HW1 4955   3.559   5.522   3.560 -0.6743  1.0660  1.1851
 1105SOL    HW2 4956   3.520   5.404   3.474  2.1403  0.4150  0.7006
 1106SOL     OW 4957   3.567   2.808   0.186 -0.1642  0.2292  0.7175
 1106SOL    HW1 4958   3.577   2.853   0.102 -0.2712 -0.8771  0.0834
 1106SOL    HW2 4959   3.588   2.717   0.166  2.5650  0.3784  2.4929
 1107SOL     OW 4960   4.467   5.568   3.299 -0.3117 -0.0520  0.7407
 1107SOL    HW1 4961   4.560   5.548   3.298 -0.2055  0.4171  0.8062
 1107SOL    HW2 4962   4.424   5.487   3.327  0.0799 -0.2421  0.7880
 1108SOL     OW 4963   3.251   4.909   1.856  0.6135  0.2526 -0.2562
 1108SOL    HW1 4964   3.309   4.968   1.808  0.4515 -1.9906 -3.5148
 1108SOL    HW2 4965   3.309   4.863   1.917  1.4071  1.1087 -0.3428
 1109SOL     OW 4966   3.239   1.898   0.777 -0.2704  0.4114 -0.2054
 1109SOL    HW1 4967   3.155   1.875   0.737 -2.0193  0.3534  3.1153
 1109SOL    HW2 4968   3.273   1.815   0.811  0.9702  0.5128 -1.1264
 1110SOL     OW 4969   0.764   3.942   0.218  0.3982 -0.3595  0.4382
 1110SOL    HW1 4970   0.802   3.976   0.299 -0.4243  1.7443 -0.0003
 1110SOL    HW2 4971   0.799   3.999   0.149 -1.6413  0.1644 -0.2433
 1111SOL     OW 4972   5.352   4.140   3.144  0.6852  0.1032  1.2193
 1111SOL    HW1 4973   5.382   4.182   3.225  0.7028  0.4923  1.0142
 1111SOL    HW2 4974   5.421   4.158   3.081  0.1285  0.8239  0.7985
 1112SOL     OW 4975   0.999   2.210   1.417 -0.7011  0.2613  0.0275
 1112SOL    HW1 4976   1.039   2.280   1.468 -1.2757 -1.1579  2.5871
 1112SOL    HW2 4977   0.939   2.255   1.357  0.5693  2.0459  0.0505
 1113SOL     OW 4978   2.126   0.663   4.233 -0.0938  0.0537 -0.4792
 1113SOL    HW1 4979   2.122   0.687   4.325 -0.2164 -1.7532  0.0248
 1113SOL    HW2 4980   2.034   0.661   4.205 -0.0433  0.9212 -0.7666
 1114SOL     OW 4981   2.715   6.174   2.197  0.3083  0.0539 -0.2906
 1114SOL    HW1 4982   2.652   6.232   2.155  0.8065  0.6510 -0.2302
 1114SOL    HW2 4983   2.755   6.125   2.125  0.2114  0.1150 -0.3857
 1115SOL     OW 4984   2.974   5.442   3.408  0.0855 -0.0213  0.9301
 1115SOL    HW1 4985   3.065   5.455   3.435  0.0343  0.5345  0.8480
 1115SOL    HW2 4986   2.928   5.519   3.441 -0.6203 -0.9125  2.1091
 1116SOL     OW 4987   0.326   4.294   1.295 -0.2232  0.4544  0.0140
 1116SOL    HW1 4988   0.409   4.330   1.264  0.5021 -0.6067  0.6543
 1116SOL    HW2 4989   0.305   4.346   1.373 -0.0608  0.6076 -0.0444
 1117SOL     OW 4990   5.578   0.726   0.689 -0.1946  0.1852  0.2005
 1117SOL    HW1 4991   5.621   0.809   0.706  1.9655 -0.8568  0.1841
 1117SOL    HW2 4992   5.629   0.662   0.738 -1.4963 -1.2112 -0.1815
 1118SOL     OW 4993   5.834   5.755   1.673  0.0706  0.6231  0.0935
 1118SOL    HW1 4994   5.929   5.754   1.679  0.1431  0.7753 -0.8532
 1118SOL    HW2 4995   5.805   5.814   1.742  0.5711 -0.5283  1.3394
 1119SOL     OW 4996   2.476   3.879   4.585  0.1956 -0.6910  0.4527
 1119SOL    HW1 4997   2.483   3.868   4.680  1.2552 -1.2457  0.3277
 1119SOL    HW2 4998   2.508   3.968   4.569 -0.0115 -0.5856  0.6077
 1120SOL     OW 4999   3.800   4.778   4.380  0.3045  0.1026 -0.2731
 1120SOL    HW1 5000   3.748   4.708   4.420  0.5574 -0.1992 -0.4728
 1120SOL    HW2 5001   3.875   4.734   4.342 -0.2858  0.2838 -1.7353
 1121SOL     OW 5002   6.164   2.698   0.399  0.1476  0.6524  0.0248
 1121SOL    HW1 5003   6.195   2.655   0.479 -0.5999 -0.7694 -0.4264
 1121SOL    HW2 5004   6.074   2.722   0.419  0.3350  1.3940  0.0158
 1122SOL     OW 5005   5.597   0.288   4.474  0.3020  0.0669 -0.1118
 1122SOL    HW1 5006   5.656   0.316   4.404 -0.8961  0.1559 -1.1227
 1122SOL    HW2 5007   5.603   0.193   4.474 -0.4440  0.0123 -1.0284
 1123SOL     OW 5008   1.499   2.649   4.025  0.2164 -0.1825  0.6278
 1123SOL    HW1 5009   1.407   2.673   4.013 -0.1535 -1.4944  0.6598
 1123SOL    HW2 5010   1.504   2.558   3.994  1.7591  0.2437 -0.4777
 1124SOL     OW 5011   6.505   0.616   2.855 -0.3698 -0.2787 -0.4582
 1124SOL    HW1 5012   6.457   0.574   2.926 -0.6301  0.2462 -0.3194
 1124SOL    HW2 5013   6.530   0.701   2.890  1.1817 -0.7542 -0.3131
 1125SOL     OW 5014   5.876   0.255   0.621  0.0008 -0.3093  0.2514
 1125SOL    HW1 5015   5.849   0.262   0.529 -0.8807 -1.4640  0.3994
 1125SOL    HW2 5016   5.844   0.169   0.649 -0.8748  0.5424  2.0076
 1126SOL     OW 5017   2.735   4.245   0.256 -0.3800 -0.3055  0.5292
 1126SOL    HW1 5018   2.757   4.231   0.164 -1.6542 -0.8291  0.2835
 1126SOL    HW2 5019   2.647   4.283   0.254 -0.4234 -0.3325  1.5270
 1127SOL     OW 5020   0.738   5.330   4.386  1.2624  0.2397  0.2509
 1127SOL    HW1 5021   0.808   5.357   4.326  0.9948  1.2489  0.3856
 1127SOL    HW2 5022   0.771   5.249   4.425  0.6378 -1.6033 -2.6996
 1128SOL     OW 5023   5.612   5.014   0.310  0.2631  0.0077 -0.4031
 1128SOL    HW1 5024   5.562   5.008   0.392  2.6594 -2.4325  1.0708
 1128SOL    HW2 5025   5.595   5.102   0.277 -1.3832  0.8272  2.3416
 1129SOL     OW 5026   6.221   0.899   4.270 -0.0517  0.2919  0.0497
 1129SOL    HW1 5027   6.299   0.848   4.295 -0.8485 -0.5958  0.8201
 1129SOL    HW2 5028   6.160   0.885   4.342 -1.1141  0.5792 -0.7752
 1130SOL     OW 5029   2.961   0.708   0.025  0.2271 -0.0856 -0.2658
 1130SOL    HW1 5030   3.052   0.733   0.037 -0.4019  1.6840  1.4097
 1130SOL    HW2 5031   2.961   0.612   0.032  2.2425 -0.3920 -3.0807
 1131SOL     OW 5032   3.193   3.834   3.891  0.0238  0.1133  0.3593
 1131SOL    HW1 5033   3.254   3.783   3.944  1.5222  0.5166 -0.9269
 1131SOL    HW2 5034   3.194   3.921   3.932 -1.2967 -0.3990  1.5681
 1132SOL     OW 5035   2.977   3.674   3.904  0.3230 -1.1329  0.0408
 1132SOL    HW1 5036   3.012   3.604   3.848  1.7092  1.2462 -2.3400
 1132SOL    HW2 5037   3.044   3.743   3.900 -0.6580  0.1086  2.7828
 1133SOL     OW 5038   3.755   5.332   1.557  0.3010  0.3160 -0.3017
 1133SOL    HW1 5039   3.771   5.427   1.557  0.2812  0.3188  0.0894
 1133SOL    HW2 5040   3.752   5.309   1.464  4.2469  0.0207 -0.5153
 1134SOL     OW 5041   4.059   1.271   0.956 -0.0904  0.3466  0.2498
 1134SOL    HW1 5042   4.093   1.316   0.879  0.3790  0.8945  0.7661
 1134SOL    HW2 5043   3.973   1.238   0.929  1.1681 -1.9067 -1.4082
 1135SOL     OW 5044   5.467   5.669   3.491  0.3876 -0.2528 -0.2768
 1135SOL    HW1 5045   5.395   5.725   3.521  0.1982  0.6417 -2.1895
 1135SOL    HW2 5046   5.498   5.625   3.569 -2.2468 -0.6763  0.6168
 1136SOL     OW 5047   1.691   2.724   3.799 -0.2675 -0.1215  0.1839
 1136SOL    HW1 5048   1.646   2.649   3.838  0.2272 -0.3864  0.2466
 1136SOL    HW2 5049   1.639   2.800   3.826 -0.1681 -0.3426  0.9966
 1137SOL     OW 5050   2.785   1.531   2.042  0.0349 -0.0239 -0.3738
 1137SOL    HW1 5051   2.862   1.524   1.986  0.7810  1.2641  0.4522
 1137SOL    HW2 5052   2.722   1.580   1.990  1.0173  1.8840  0.1539
 1138SOL     OW 5053   3.780   4.298   0.159 -0.1166  0.0496 -0.0278
 1138SOL    HW1 5054   3.873   4.294   0.180 -0.3553  1.7070  1.5868
 1138SOL    HW2 5055   3.777   4.328   0.068  0.9425  1.7542  0.4602
 1139SOL     OW 5056   4.429   5.101   4.350 -0.2074  0.7204 -0.0249
 1139SOL    HW1 5057   4.362   5.119   4.284 -0.5306  1.7293  0.5549
 1139SOL    HW2 5058   4.509   5.087   4.299 -0.9771 -1.2840 -0.7677
 1140SOL     OW 5059   5.403   6.181   1.770 -0.3625  0.6740  0.0194
 1140SOL    HW1 5060   5.430   6.196   1.860  1.8182  0.4496 -0.5112
 1140SOL    HW2 5061   5.484   6.194   1.719 -1.3664  0.1094 -1.8133
 1141SOL     OW 5062   4.053   6.502   3.545 -0.2375  0.8347 -0.4485
 1141SOL    HW1 5063   3.981   6.446   3.515 -0.2176  1.1661 -1.1465
 1141SOL    HW2 5064   4.009   6.580   3.580 -0.2445  0.6296  0.0137
 1142SOL     OW 5065   1.162   6.513   4.093  0.0484 -0.3033  0.1951
 1142SOL    HW1 5066   1.185   6.446   4.028 -0.1883 -0.1790 -0.0146
 1142SOL    HW2 5067   1.080   6.550   4.061  0.4516  0.4559  0.0330
 1143SOL     OW 5068   4.017   2.857   3.591  0.2443  0.1344  0.0955
 1143SOL    HW1 5069   3.923   2.872   3.592  0.2187  0.3289 -1.8075
 1143SOL    HW2 5070   4.046   2.877   3.680 -1.2952  1.5384  0.3198
 1144SOL     OW 5071   2.720   0.612   2.696 -0.4664 -0.1036  0.0315
 1144SOL    HW1 5072   2.808   0.650   2.701 -1.3096  1.7987  1.6638
 1144SOL    HW2 5073   2.707   0.594   2.603  1.7730 -0.8345 -0.2027
 1145SOL     OW 5074   0.552   4.643   3.249  0.0654 -0.1146 -0.3859
 1145SOL    HW1 5075   0.640   4.643   3.211 -0.3364 -0.3879 -1.3572
 1145SOL    HW2 5076   0.503   4.582   3.194 -0.2814 -1.3743  1.2539
 1146SOL     OW 5077   1.263   3.877   0.309 -0.2889 -0.2998  0.4208
 1146SOL    HW1 5078   1.285   3.848   0.398 -0.4792 -0.2237  0.4922
 1146SOL    HW2 5079   1.336   3.845   0.256 -0.9925 -1.8213  0.3119
 1147SOL     OW 5080   4.477   4.717   1.804  0.0260  0.6661 -0.1122
 1147SOL    HW1 5081   4.516   4.790   1.754 -0.7315  1.7506  0.8204
 1147SOL    HW2 5082   4.515   4.725   1.891 -0.8673  0.6086  0.2918
 1148SOL     OW 5083   2.659   2.182   1.827  1.1750 -0.0920  0.4193
 1148SOL    HW1 5084   2.682   2.169   1.919  0.7348 -0.9693  0.4107
 1148SOL    HW2 5085   2.579   2.234   1.830 -0.3466 -2.3094  0.6411
 1149SOL     OW 5086   0.127   2.355   2.231 -0.1285 -0.5808 -0.4838
 1149SOL    HW1 5087   0.109   2.430   2.175  1.5993  0.9322  0.9036
 1149SOL    HW2 5088   0.100   2.382   2.318 -1.1389 -2.2656 -0.2112
 1150SOL     OW 5089   4.724   2.377   1.950  0.7024  0.0932 -0.0411
 1150SOL    HW1 5090   4.750   2.406   2.037  0.3702 -0.4194  0.2360
 1150SOL    HW2 5091   4.802   2.334   1.915  1.0521  0.8949 -0.2765
 1151SOL     OW 5092   3.460   4.491   2.194  0.6084 -0.8630 -0.0532
 1151SOL    HW1 5093   3.535   4.454   2.240  1.0128  0.6520  0.5745
 1151SOL    HW2 5094   3.400   4.519   2.263  1.5068  2.0242 -0.3007
 1152SOL     OW 5095   3.830   6.565   2.755 -1.1645  0.0615  0.2835
 1152SOL    HW1 5096   3.847   6.588   2.664 -0.1176  0.6116  0.6001
 1152SOL    HW2 5097   3.813   6.471   2.754  1.3021 -0.4406 -0.1938
 1153SOL     OW 5098   4.214   1.592   4.593 -0.1177 -0.2454  0.2869
 1153SOL    HW1 5099   4.205   1.688   4.591 -0.9584 -0.2823  1.1543
 1153SOL    HW2 5100   4.244   1.569   4.506 -0.0400  0.7988  0.0155
 1154SOL     OW 5101   5.077   0.022   1.184  0.0994  0.2235 -0.0883
 1154SOL    HW1 5102   5.115  -0.057   1.222 -0.5140 -0.2015 -0.3327
 1154SOL    HW2 5103   5.088   0.010   1.089 -0.9613 -0.0900 -0.1857
 1155SOL     OW 5104   0.539   3.128   2.203  0.1331 -0.7405 -0.3683
 1155SOL    HW1 5105   0.611   3.189   2.190 -1.2173  1.0774  0.2816
 1155SOL    HW2 5106   0.541   3.107   2.296  1.0672 -2.3760 -0.7180
 1156SOL     OW 5107   0.099   4.607   4.090 -0.1793  0.3070 -0.4837
 1156SOL    HW1 5108   0.190   4.577   4.088 -0.3646 -0.3562  0.3273
 1156SOL    HW2 5109   0.104   4.698   4.118  0.2194  0.1136  0.1065
 1157SOL     OW 5110   2.364   3.283   3.364 -0.1904  0.3908  0.4723
 1157SOL    HW1 5111   2.293   3.314   3.308  0.4412  0.5669 -0.2391
 1157SOL    HW2 5112   2.336   3.196   3.392  0.3103 -0.5190 -1.6620
 1158SOL     OW 5113   1.901   2.922   1.863  0.5756  0.3271 -0.0055
 1158SOL    HW1 5114   1.974   2.974   1.830 -0.9908  2.6362 -0.0536
 1158SOL    HW2 5115   1.858   2.979   1.926 -1.0477 -1.0634  0.2005
 1159SOL     OW 5116   5.562   5.454   4.213 -0.6041 -0.1233 -0.5382
 1159SOL    HW1 5117   5.596   5.382   4.160  1.7126  2.1363 -2.4107
 1159SOL    HW2 5118   5.493   5.492   4.159 -0.5011  0.1804 -0.4591
 1160SOL     OW 5119   1.377   4.209   2.121  0.5492  0.3803 -0.1663
 1160SOL    HW1 5120   1.462   4.250   2.140 -0.3504  1.5461  1.6217
 1160SOL    HW2 5121   1.350   4.246   2.037  1.9460 -0.2981 -0.9535
 1161SOL     OW 5122   4.108   2.791   0.697 -0.1864 -0.6337 -0.3392
 1161SOL    HW1 5123   4.033   2.848   0.715 -0.4632 -1.0643 -0.1141
 1161SOL    HW2 5124   4.146   2.827   0.617  0.3616  0.6054  0.4322
 1162SOL     OW 5125   5.208   5.475   3.057  0.1371  0.0077 -0.2741
 1162SOL    HW1 5126   5.201   5.428   2.973 -1.1133  0.3645 -0.3942
 1162SOL    HW2 5127   5.258   5.416   3.113  0.7962 -0.3377 -1.2045
 1163SOL     OW 5128   3.195   5.142   1.030 -0.3048 -0.0057 -0.4916
 1163SOL    HW1 5129   3.194   5.175   0.940 -1.5965 -0.3747 -0.6372
 1163SOL    HW2 5130   3.108   5.103   1.041  1.0555 -3.2811 -0.3113
 1164SOL     OW 5131   2.354   2.926   4.275  0.2245  0.4583 -0.5194
 1164SOL    HW1 5132   2.259   2.923   4.269  0.2926 -0.4477 -1.3725
 1164SOL    HW2 5133   2.372   3.009   4.320 -0.9797  0.2438  0.4014
 1165SOL     OW 5134   1.498   3.844   2.733  0.7031 -0.0959 -0.6903
 1165SOL    HW1 5135   1.415   3.850   2.779  1.7240 -0.5102  1.2959
 1165SOL    HW2 5136   1.503   3.753   2.702  0.2881  0.0220 -1.1153
 1166SOL     OW 5137   5.015   1.467   3.335  0.5578  0.5244 -0.1277
 1166SOL    HW1 5138   5.082   1.402   3.315 -1.3603 -2.0077  1.1895
 1166SOL    HW2 5139   4.950   1.421   3.388  0.6252  4.3296  3.8103
 1167SOL     OW 5140   2.403   1.079   1.705 -0.4258  0.1514  0.2731
 1167SOL    HW1 5141   2.394   1.061   1.612  0.0806 -1.4149  0.5029
 1167SOL    HW2 5142   2.487   1.124   1.713 -1.1126  1.6014 -0.1514
 1168SOL     OW 5143   2.965   0.686   0.467  0.6939 -0.5210  0.8194
 1168SOL    HW1 5144   2.889   0.706   0.413  0.9479 -0.1684  0.5910
 1168SOL    HW2 5145   3.020   0.631   0.412  0.9348 -0.1924  0.7290
 1169SOL     OW 5146   4.059   4.751   3.056 -0.4101  0.4003  0.0113
 1169SOL    HW1 5147   4.044   4.825   2.997 -0.5323  1.0658  0.8451
 1169SOL    HW2 5148   4.017   4.778   3.138 -0.3845 -0.5679  0.3508
 1170SOL     OW 5149   1.827   1.350   2.484 -0.2023 -0.1429 -0.2940
 1170SOL    HW1 5150   1.770   1.370   2.558 -1.5004 -0.3293 -1.2094
 1170SOL    HW2 5151   1.822   1.427   2.428 -0.5607 -0.6595 -0.9847
 1171SOL     OW 5152   4.582   6.556   3.522 -0.2154 -0.2193 -0.1648
 1171SOL    HW1 5153   4.489   6.551   3.545 -0.0328 -0.3226  0.5574
 1171SOL    HW2 5154   4.618   6.472   3.552  0.2751  0.1521  0.2943
 1172SOL     OW 5155   3.382   5.608   1.509  0.3913 -0.1954 -0.5520
 1172SOL    HW1 5156   3.311   5.547   1.492 -0.7624  1.5377 -2.3666
 1172SOL    HW2 5157   3.339   5.694   1.518  2.2155  0.9510 -2.0002
 1173SOL     OW 5158   4.199   2.926   2.610  0.1328 -0.6085 -1.1728
 1173SOL    HW1 5159   4.134   2.988   2.577 -1.0190 -0.6091  0.9037
 1173SOL    HW2 5160   4.149   2.865   2.664  1.8149 -0.7654  0.2920
 1174SOL     OW 5161   5.958   4.623   1.803 -0.2976  0.1587  0.1700
 1174SOL    HW1 5162   5.890   4.594   1.863  0.1522 -0.3297  0.4413
 1174SOL    HW2 5163   5.938   4.716   1.788 -1.8544 -0.2917 -0.8634
 1175SOL     OW 5164   6.057   3.656   2.233 -0.3349  0.7440 -0.2951
 1175SOL    HW1 5165   6.010   3.683   2.312  0.6102  0.9098  0.2192
 1175SOL    HW2 5166   6.056   3.561   2.236 -0.0516  0.7512  0.0700
 1176SOL     OW 5167   4.122   1.942   1.986  0.3577 -0.5115 -0.7019
 1176SOL    HW1 5168   4.154   2.007   1.923 -0.1470  2.0593  1.5178
 1176SOL    HW2 5169   4.199   1.915   2.035  0.0954  1.4007  0.8868
 1177SOL     OW 5170   4.954   0.945   1.125  0.3736  0.4158 -0.1039
 1177SOL    HW1 5171   4.963   0.849   1.129  0.0393  0.3558 -0.7311
 1177SOL    HW2 5172   4.860   0.960   1.119  0.5054  0.6324 -3.1270
 1178SOL     OW 5173   5.667   2.941   1.395  0.3777 -0.1318  0.3766
 1178SOL    HW1 5174   5.604   3.004   1.360 -0.6508 -2.5062 -2.3570
 1178SOL    HW2 5175   5.623   2.903   1.471  0.3007  1.1234  0.9946
 1179SOL     OW 5176   5.715   1.300   3.300  0.2397 -0.5414 -0.2830
 1179SOL    HW1 5177   5.754   1.274   3.383 -0.2953  0.1147  0.1846
 1179SOL    HW2 5178   5.719   1.395   3.300  0.5510 -0.5477 -1.1707
 1180SOL     OW 5179   2.514   5.376   2.520 -0.2547  0.4775  0.0584
 1180SOL    HW1 5180   2.502   5.325   2.440 -0.1635  3.3781 -1.9588
 1180SOL    HW2 5181   2.576   5.324   2.572 -0.8334 -1.8377 -1.3919
 1181SOL     OW 5182   3.063   0.241   3.040 -0.0985  0.2114  0.1117
 1181SOL    HW1 5183   3.141   0.212   2.994  0.5930  1.7505  0.2376
 1181SOL    HW2 5184   3.008   0.163   3.047  0.3922 -0.3984 -2.0297
 1182SOL     OW 5185   3.546   3.420   2.680  0.2527 -0.2253  0.1306
 1182SOL    HW1 5186   3.592   3.466   2.609  1.7260 -0.9180  0.6051
 1182SOL    HW2 5187   3.602   3.344   2.700  1.0387  1.0514  3.4596
 1183SOL     OW 5188   0.503   6.186   1.505  0.4437  0.3488  0.0992
 1183SOL    HW1 5189   0.436   6.229   1.453  0.4005  0.0303 -0.1146
 1183SOL    HW2 5190   0.460   6.107   1.539  0.6408  0.2587  0.1448
 1184SOL     OW 5191   5.914   0.921   0.842 -0.5433  0.1889  0.2792
 1184SOL    HW1 5192   5.994   0.975   0.838 -0.1977 -0.1670  1.8377
 1184SOL    HW2 5193   5.921   0.863   0.767 -0.6778  1.9414 -1.1765
 1185SOL     OW 5194   4.861   5.952   3.193 -0.1100 -0.7572 -0.2787
 1185SOL    HW1 5195   4.946   5.992   3.209 -0.6799 -0.3599  2.2132
 1185SOL    HW2 5196   4.822   6.005   3.124  0.6393  0.7299  0.3934
 1186SOL     OW 5197   0.316   1.308   0.426  0.0359  0.2083  0.8124
 1186SOL    HW1 5198   0.249   1.377   0.417  0.0862  0.2179  0.4699
 1186SOL    HW2 5199   0.295   1.264   0.508 -1.4920 -0.9562 -0.1520
 1187SOL     OW 5200   4.272   2.573   0.911  0.6254 -1.1255  0.0612
 1187SOL    HW1 5201   4.279   2.483   0.944  0.5164 -1.1736 -0.0447
 1187SOL    HW2 5202   4.320   2.572   0.828  1.4303 -0.8486  0.5146
 1188SOL     OW 5203   3.656   1.831   3.384  0.1569  0.6801 -0.0769
 1188SOL    HW1 5204   3.717   1.894   3.422  0.4659  0.4574 -0.1963
 1188SOL    HW2 5205   3.685   1.820   3.293  1.6312 -1.4225  0.5559
 1189SOL     OW 5206   4.232   3.523   4.430  0.0998 -0.4095  0.2657
 1189SOL    HW1 5207   4.161   3.492   4.374  0.2716 -0.2057 -0.0666
 1189SOL    HW2 5208   4.298   3.454   4.425 -0.0529 -0.5777  0.5386
 1190SOL     OW 5209   5.015   5.271   2.068 -0.1254  0.4391  0.2151
 1190SOL    HW1 5210   5.080   5.304   2.129 -0.4280  0.6846  0.4041
 1190SOL    HW2 5211   5.012   5.336   1.998 -0.3161  0.5330  0.3097
 1191SOL     OW 5212   6.509   2.509   2.100  0.3974 -0.2775  0.3823
 1191SOL    HW1 5213   6.433   2.546   2.145 -1.5763 -0.4348 -2.5645
 1191SOL    HW2 5214   6.478   2.425   2.066  2.8413 -1.7540  1.4953
 1192SOL     OW 5215   1.585   0.476   3.922  0.4938  1.1252 -0.2938
 1192SOL    HW1 5216   1.671   0.453   3.890  0.4275  2.0700 -1.2168
 1192SOL    HW2 5217   1.543   0.522   3.849 -1.6553 -1.2477 -0.7005
 1193SOL     OW 5218   4.677   5.223   4.217  0.0063 -0.3008  0.1047
 1193SOL    HW1 5219   4.717   5.310   4.211  0.6484 -0.5808  0.2480
 1193SOL    HW2 5220   4.691   5.185   4.131  0.7654 -0.7000  0.3951
 1194SOL     OW 5221   5.428   0.161   4.217  0.2142 -0.1157  0.6307
 1194SOL    HW1 5222   5.512   0.152   4.171 -1.5403  0.7020 -3.1516
 1194SOL    HW2 5223   5.384   0.077   4.203 -1.0378  0.7404 -0.8809
 1195SOL     OW 5224   1.508   6.360   2.513 -0.5072  0.4239 -0.5878
 1195SOL    HW1 5225   1.487   6.344   2.605  1.0726  1.9450  0.0883
 1195SOL    HW2 5226   1.581   6.301   2.494  1.1400  2.1589  0.0620
 1196SOL     OW 5227   1.030   1.055   3.992  0.7418 -0.0350 -0.3557
 1196SOL    HW1 5228   0.995   0.984   3.937 -0.1882 -0.4406  0.7225
 1196SOL    HW2 5229   1.117   1.025   4.017 -0.5172 -2.0443  2.1062
 1197SOL     OW 5230   2.814   0.300   1.303  0.2649  0.0200 -0.1779
 1197SOL    HW1 5231   2.801   0.368   1.237 -0.7831 -0.9587 -1.0222
 1197SOL    HW2 5232   2.896   0.258   1.279 -0.6249 -1.0319 -1.5605
 1198SOL     OW 5233   6.173   5.838   1.942 -0.3325 -0.2872 -0.3068
 1198SOL    HW1 5234   6.142   5.817   2.030 -1.7983 -0.1968 -0.7747
 1198SOL    HW2 5235   6.224   5.919   1.953  0.4543 -0.8838  0.6081
 1199SOL     OW 5236   0.925   2.204   0.866  0.0348 -0.1352  0.4931
 1199SOL    HW1 5237   0.903   2.228   0.956  1.5786  1.1569  0.5792
 1199SOL    HW2 5238   0.848   2.227   0.815  0.0103  1.4106  1.1742
 1200SOL     OW 5239   1.235   2.199   2.151  0.4809  0.5050 -0.2211
 1200SOL    HW1 5240   1.261   2.133   2.086 -0.0300 -0.2589  0.3388
 1200SOL    HW2 5241   1.273   2.168   2.233 -1.7532 -0.4140  0.5392
 1201SOL     OW 5242   3.981   6.036   4.158  0.0092  0.5198 -0.1386
 1201SOL    HW1 5243   3.959   5.950   4.193 -2.2614  1.0759 -0.0772
 1201SOL    HW2 5244   4.077   6.036   4.154  0.2599 -0.8136  2.9032
 1202SOL     OW 5245   0.846   1.832   1.308 -0.1836  0.0117 -0.2668
 1202SOL    HW1 5246   0.850   1.741   1.277  1.1180 -0.7708  1.9644
 1202SOL    HW2 5247   0.895   1.881   1.243  1.3077 -1.3367 -0.2343
 1203SOL     OW 5248   2.566   2.381   3.297  0.4309 -0.1885 -0.0254
 1203SOL    HW1 5249   2.632   2.449   3.311  0.4860 -0.2670  0.0969
 1203SOL    HW2 5250   2.591   2.340   3.215  0.6513 -0.3527  0.1231
 1204SOL     OW 5251   4.345   5.314   3.386  0.6561 -0.2725  0.5463
 1204SOL    HW1 5252   4.295   5.333   3.466  0.4414 -1.4938  0.7132
 1204SOL    HW2 5253   4.338   5.219   3.375  1.0605 -0.1749 -0.6821
 1205SOL     OW 5254   4.441   0.900   1.382  0.1574 -0.4407 -0.5553
 1205SOL    HW1 5255   4.491   0.979   1.362  1.9665 -1.3356  0.2250
 1205SOL    HW2 5256   4.414   0.910   1.473 -0.6580 -0.1965 -0.8172
 1206SOL     OW 5257   2.216   1.372   3.404 -0.1675 -0.6606  0.6148
 1206SOL    HW1 5258   2.234   1.365   3.498  0.8300 -1.2940  0.3877
 1206SOL    HW2 5259   2.147   1.307   3.388 -0.2430 -0.6479  0.8789
 1207SOL     OW 5260   5.005   3.971   1.320 -0.3273 -0.4011 -0.1722
 1207SOL    HW1 5261   5.048   4.054   1.300 -1.5262 -0.3882 -3.1653
 1207SOL    HW2 5262   5.063   3.905   1.283 -0.4882 -0.7580  0.2016
 1208SOL     OW 5263   5.161   4.061   4.360 -0.4770  0.2065 -0.7833
 1208SOL    HW1 5264   5.245   4.025   4.331 -0.7038 -0.2990 -0.8363
 1208SOL    HW2 5265   5.148   4.023   4.447  0.0051  1.3859 -0.1848
 1209SOL     OW 5266   3.013   6.434   3.807  0.1215 -0.0934  0.0841
 1209SOL    HW1 5267   3.040   6.384   3.730 -1.1309  1.1100 -1.1809
 1209SOL    HW2 5268   2.951   6.377   3.852  1.5252 -1.1698  0.7493
 1210SOL     OW 5269   2.511   2.245   1.456 -0.2508 -0.4944 -0.0643
 1210SOL    HW1 5270   2.576   2.175   1.462 -0.7635 -0.9498  0.2067
 1210SOL    HW2 5271   2.488   2.264   1.547  2.0668  2.1143  0.1095
 1211SOL     OW 5272   6.092   5.054   1.930  0.8273 -0.1285 -0.3438
 1211SOL    HW1 5273   6.062   5.055   2.021  2.7525  1.7926  0.3460
 1211SOL    HW2 5274   6.184   5.078   1.935  1.2170 -0.8387 -2.7686
 1212SOL     OW 5275   5.934   0.215   4.137  0.4415  0.3288  0.3579
 1212SOL    HW1 5276   5.975   0.129   4.123 -0.5588  0.1667 -1.9632
 1212SOL    HW2 5277   5.958   0.266   4.060 -0.9902  1.3010  0.5143
 1213SOL     OW 5278   0.216   1.314   1.894  0.1572 -0.1032  0.0918
 1213SOL    HW1 5279   0.300   1.340   1.933  0.3569  1.1373 -1.1188
 1213SOL    HW2 5280   0.240   1.270   1.813 -0.3461 -0.7020  0.2577
 1214SOL     OW 5281   3.423   3.184   0.955  0.3375  0.4432 -0.3233
 1214SOL    HW1 5282   3.488   3.227   0.899 -0.0827  1.8652  0.2208
 1214SOL    HW2 5283   3.339   3.204   0.913  0.2144 -2.6240 -1.8624
 1215SOL     OW 5284   6.008   5.504   2.320 -0.0008 -0.8708  0.1943
 1215SOL    HW1 5285   5.934   5.500   2.381 -0.4815  0.5493 -0.2492
 1215SOL    HW2 5286   6.079   5.458   2.365 -0.6707 -0.8093  1.3460
 1216SOL     OW 5287   4.328   4.316   0.642  0.1673  0.3452  0.5797
 1216SOL    HW1 5288   4.244   4.341   0.605  0.2465  0.2132  0.3118
 1216SOL    HW2 5289   4.318   4.225   0.668  0.8591 -0.3224 -1.3375
 1217SOL     OW 5290   1.024   1.528   4.073 -0.3285 -0.0708  0.3104
 1217SOL    HW1 5291   1.011   1.462   4.142  0.2217 -0.4973  0.0157
 1217SOL    HW2 5292   1.036   1.477   3.993 -0.1924  0.3990  0.0280
 1218SOL     OW 5293   0.588   4.977   1.534  0.0313 -0.4568 -0.1299
 1218SOL    HW1 5294   0.611   5.063   1.569 -1.3439 -0.0677 -0.1601
 1218SOL    HW2 5295   0.575   4.922   1.612 -2.7001  0.3244  0.0407
 1219SOL     OW 5296   1.032   2.078   2.935 -0.5717  0.1955 -0.2046
 1219SOL    HW1 5297   1.115   2.038   2.909  0.5409  1.3851  1.3429
 1219SOL    HW2 5298   1.012   2.038   3.019 -1.9481 -0.5462 -0.8465
 1220SOL     OW 5299   5.311   4.098   3.609 -0.5038 -0.9600  0.6567
 1220SOL    HW1 5300   5.276   4.157   3.676  0.6563 -1.4556  1.7233
 1220SOL    HW2 5301   5.405   4.113   3.610 -0.5183 -0.2085 -1.6415
 1221SOL     OW 5302   0.553   0.377   4.064 -0.3923 -0.1201  0.1594
 1221SOL    HW1 5303   0.609   0.392   4.141 -0.0693  0.9762 -0.2700
 1221SOL    HW2 5304   0.568   0.453   4.008 -2.3584  0.2458  0.0571
 1222SOL     OW 5305   4.394   0.105   1.996  0.5362  0.0019  0.1202
 1222SOL    HW1 5306   4.392   0.125   1.902 -0.2086 -1.2929 -0.1715
 1222SOL    HW2 5307   4.408   0.189   2.038 -1.4261  0.9877 -1.0509
 1223SOL     OW 5308   5.958   5.139   1.059 -0.5047  0.1866 -0.4354
 1223SOL    HW1 5309   5.939   5.229   1.085  1.1402  0.5585 -0.4008
 1223SOL    HW2 5310   6.004   5.101   1.134 -1.2465 -0.7201 -0.4206
 1224SOL     OW 5311   2.732   3.654   4.288  0.4469 -0.3276 -0.6724
 1224SOL    HW1 5312   2.790   3.579   4.292  2.3162  1.0329 -1.1139
 1224SOL    HW2 5313   2.748   3.702   4.369  1.0293  0.7960 -1.4168
 1225SOL     OW 5314   0.901   0.843   1.054 -0.1940 -0.4819 -0.9801
 1225SOL    HW1 5315   0.921   0.792   0.976 -0.5375 -1.4914 -0.4344
 1225SOL    HW2 5316   0.906   0.934   1.026  0.8503 -0.8016 -1.8793
 1226SOL     OW 5317   2.173   0.877   3.102 -0.3019  0.0279 -0.2290
 1226SOL    HW1 5318   2.232   0.927   3.046 -0.5887 -0.1991 -0.7439
 1226SOL    HW2 5319   2.223   0.798   3.123 -0.1212  0.2007 -0.0080
 1227SOL     OW 5320   4.897   5.027   2.054 -0.4510  0.0220 -0.8007
 1227SOL    HW1 5321   4.919   5.118   2.074 -1.1532  0.5556 -2.3651
 1227SOL    HW2 5322   4.830   5.032   1.986 -1.2009 -1.6589 -0.2477
 1228SOL     OW 5323   3.751   2.960   3.963 -0.9252 -0.2914  0.1530
 1228SOL    HW1 5324   3.730   2.997   3.877 -2.4650 -1.7079 -0.1386
 1228SOL    HW2 5325   3.780   3.035   4.014 -0.6541  0.7142 -1.3842
 1229SOL     OW 5326   2.192   2.694   1.861 -0.1948 -0.1119 -0.5643
 1229SOL    HW1 5327   2.256   2.694   1.932  0.8651 -0.3684 -1.4947
 1229SOL    HW2 5328   2.187   2.786   1.834  0.1211 -0.1551 -0.7785
 1230SOL     OW 5329   1.196   1.168   1.015  0.0501 -0.3339 -0.4470
 1230SOL    HW1 5330   1.230   1.251   1.049 -2.0098  0.3964  0.0006
 1230SOL    HW2 5331   1.245   1.101   1.062 -0.1912  0.6589  1.3079
 1231SOL     OW 5332   2.658   5.159   3.694 -0.4260 -0.3272  0.2043
 1231SOL    HW1 5333   2.726   5.093   3.683 -0.0558  0.3031 -1.6531
 1231SOL    HW2 5334   2.673   5.221   3.622 -2.2989  0.4079  0.3930
 1232SOL     OW 5335   4.318   5.088   0.616  0.6395 -0.1856 -0.3929
 1232SOL    HW1 5336   4.323   5.153   0.687  0.6594 -2.0323  1.3785
 1232SOL    HW2 5337   4.228   5.095   0.584  0.3418  0.0563  0.4633
 1233SOL     OW 5338   1.908   0.201   3.243 -0.1931 -0.3298 -0.2122
 1233SOL    HW1 5339   1.851   0.273   3.216  0.4256  0.0189 -0.6205
 1233SOL    HW2 5340   1.965   0.239   3.309  1.0378 -0.0565 -1.3859
 1234SOL     OW 5341   1.450   1.032   0.821  0.1033 -1.1111  0.0904
 1234SOL    HW1 5342   1.467   0.938   0.822 -1.3246 -1.4130  2.1227
 1234SOL    HW2 5343   1.358   1.040   0.797  0.2482 -0.2017 -0.2119
 1235SOL     OW 5344   0.325   0.526   4.500  0.3599 -0.1743  0.6394
 1235SOL    HW1 5345   0.387   0.459   4.473  0.3732 -0.3050  0.9946
 1235SOL    HW2 5346   0.239   0.487   4.482  0.3790  0.3468 -0.6817
 1236SOL     OW 5347   0.680   2.639   0.827 -0.2527 -0.1912 -0.7496
 1236SOL    HW1 5348   0.667   2.705   0.758 -0.0991  0.2410 -0.3674
 1236SOL    HW2 5349   0.774   2.619   0.824 -0.2388 -0.1423 -0.6367
 1237SOL     OW 5350   4.157   3.093   0.811 -0.2082 -0.2147  0.3682
 1237SOL    HW1 5351   4.192   3.034   0.879  0.0799  0.8723  1.1883
 1237SOL    HW2 5352   4.218   3.083   0.738  1.2335  0.8269  1.3803
 1238SOL     OW 5353   5.590   2.895   2.401 -0.3557 -0.1904 -0.5581
 1238SOL    HW1 5354   5.523   2.948   2.357  0.7659  0.7099 -1.2629
 1238SOL    HW2 5355   5.542   2.844   2.466 -1.9139 -0.6462 -1.9916
 1239SOL     OW 5356   0.355   1.048   4.525  0.6257 -0.2914 -0.4231
 1239SOL    HW1 5357   0.388   1.114   4.465  0.0671  0.5702  0.2000
 1239SOL    HW2 5358   0.379   0.964   4.485  2.8739  0.2724 -0.3895
 1240SOL     OW 5359   6.156   4.807   0.145 -0.3880  0.3399 -0.0499
 1240SOL    HW1 5360   6.147   4.732   0.087 -1.5457  2.5225 -2.9333
 1240SOL    HW2 5361   6.245   4.838   0.131 -0.6153  0.7713 -0.5692
 1241SOL     OW 5362   1.714   6.085   3.758 -0.2722  0.1516  0.1981
 1241SOL    HW1 5363   1.705   6.118   3.669  0.0042  0.2599  0.2097
 1241SOL    HW2 5364   1.787   6.023   3.754 -0.8943 -0.5986  0.1372
 1242SOL     OW 5365   1.029   1.325   4.301  0.4121 -0.4444  0.3462
 1242SOL    HW1 5366   1.053   1.319   4.394  0.7320 -0.7603  0.2468
 1242SOL    HW2 5367   0.995   1.238   4.280  1.0773 -0.6170 -0.0308
 1243SOL     OW 5368   2.548   4.197   0.831  0.2020 -0.3843 -0.5100
 1243SOL    HW1 5369   2.530   4.239   0.915  2.7091  1.5986 -0.8550
 1243SOL    HW2 5370   2.465   4.202   0.784 -1.0481 -0.8421  1.5127
 1244SOL     OW 5371   3.965   0.110   0.821  0.2720  0.1108 -0.4046
 1244SOL    HW1 5372   3.949   0.107   0.916 -2.4490  1.4248 -0.7164
 1244SOL    HW2 5373   3.951   0.020   0.792  1.9076 -0.4743  0.4844
 1245SOL     OW 5374   2.710   4.894   4.344 -0.5644 -0.0606  0.0658
 1245SOL    HW1 5375   2.797   4.934   4.337 -1.4851  2.3816  1.2501
 1245SOL    HW2 5376   2.726   4.800   4.348  1.9076  0.2479 -1.0715
 1246SOL     OW 5377   1.151   3.112   3.164  0.4358  0.3592  0.9231
 1246SOL    HW1 5378   1.071   3.120   3.216  0.6703 -0.1479  1.3681
 1246SOL    HW2 5379   1.120   3.100   3.074  0.0124  0.1104  1.1003
 1247SOL     OW 5380   1.503   2.041   0.801  0.1432 -0.1984 -0.3457
 1247SOL    HW1 5381   1.436   2.047   0.870 -0.7991  1.4542 -1.3485
 1247SOL    HW2 5382   1.535   2.130   0.790  1.9060 -0.8191 -0.5301
 1248SOL     OW 5383   2.820   2.255   3.832 -0.1092  0.0471  0.1116
 1248SOL    HW1 5384   2.804   2.316   3.760  0.4949  0.3093  0.1950
 1248SOL    HW2 5385   2.854   2.310   3.903 -1.1515 -0.1337  0.7722
 1249SOL     OW 5386   1.498   0.574   1.027  0.0232  0.0103  0.2702
 1249SOL    HW1 5387   1.525   0.646   1.085  1.3785  0.5872 -1.0321
 1249SOL    HW2 5388   1.511   0.495   1.080  2.2282  0.4412  0.4843
 1250SOL     OW 5389   1.141   0.261   3.887 -0.0796 -0.4464 -0.0877
 1250SOL    HW1 5390   1.106   0.185   3.934 -1.9938  2.3629  3.5475
 1250SOL    HW2 5391   1.232   0.266   3.914 -0.4553 -0.4157  1.2209
 1251SOL     OW 5392   4.526   6.481   3.895 -0.2938  0.2499 -0.4209
 1251SOL    HW1 5393   4.512   6.394   3.857  1.3886  0.1746 -0.9458
 1251SOL    HW2 5394   4.438   6.516   3.907 -0.9631 -0.8133 -1.8761
 1252SOL     OW 5395   6.146   1.861   2.697  0.8694 -0.3480 -0.5871
 1252SOL    HW1 5396   6.108   1.894   2.615 -0.9254  2.6348  1.2459
 1252SOL    HW2 5397   6.142   1.766   2.689 -1.9278 -0.1682 -2.8163
 1253SOL     OW 5398   2.776   3.229   3.523 -0.6397 -0.8617 -0.3750
 1253SOL    HW1 5399   2.743   3.152   3.476  0.1697 -2.9352  2.1626
 1253SOL    HW2 5400   2.700   3.286   3.534 -1.7675 -2.2606 -0.6143
 1254SOL     OW 5401   5.197   4.907   2.684  0.0319 -0.3600  0.7272
 1254SOL    HW1 5402   5.122   4.966   2.684 -0.1449 -0.4593 -1.8400
 1254SOL    HW2 5403   5.161   4.822   2.657  0.9021 -0.6615  0.4743
 1255SOL     OW 5404   6.445   5.490   0.146  0.5659  0.1180 -0.7065
 1255SOL    HW1 5405   6.419   5.401   0.168 -2.0562  0.9392 -0.1375
 1255SOL    HW2 5406   6.438   5.495   0.051  0.3882 -0.1721 -0.7084
 1256SOL     OW 5407   3.676   6.066   2.188  0.0911  0.8302  0.2138
 1256SOL    HW1 5408   3.652   6.002   2.255  1.5380  0.1588  0.1431
 1256SOL    HW2 5409   3.654   6.151   2.225  0.7056  0.4551  1.4803
 1257SOL     OW 5410   0.802   4.319   1.104 -0.0180 -0.4073 -0.3400
 1257SOL    HW1 5411   0.877   4.260   1.101  0.0362 -0.3405 -0.2992
 1257SOL    HW2 5412   0.823   4.388   1.041 -0.2210 -0.5969 -0.6189
 1258SOL     OW 5413   0.858   0.684   2.513 -0.2888 -0.2452  0.3943
 1258SOL    HW1 5414   0.909   0.658   2.437 -1.2362 -0.4760 -0.1807
 1258SOL    HW2 5415   0.815   0.766   2.486 -1.4901 -0.8943  0.2611
 1259SOL     OW 5416   1.974   3.328   2.620 -0.1374 -0.0528  0.0918
 1259SOL    HW1 5417   1.932   3.280   2.691  0.1238  0.7834  0.8425
 1259SOL    HW2 5418   1.902   3.368   2.571 -0.2949 -0.1521  0.2441
 1260SOL     OW 5419   5.128   3.964   1.072  0.1358 -0.2151 -0.0520
 1260SOL    HW1 5420   5.072   3.943   0.997  0.1492  1.1976 -0.4827
 1260SOL    HW2 5421   5.207   3.912   1.057  0.4074  0.5168 -1.4039
 1261SOL     OW 5422   0.450   0.590   2.196 -1.0909  0.1375 -0.6281
 1261SOL    HW1 5423   0.412   0.675   2.171  1.8434  2.0968  1.0199
 1261SOL    HW2 5424   0.445   0.537   2.116 -1.7507  2.3457 -2.1432
 1262SOL     OW 5425   1.083   0.134   3.510  0.0274  0.2426  0.3214
 1262SOL    HW1 5426   1.122   0.221   3.505  0.2224  0.0867 -1.2552
 1262SOL    HW2 5427   1.158   0.074   3.509 -0.1612 -0.0096 -1.3581
 1263SOL     OW 5428   0.293   0.262   4.140  0.8153  0.2847  0.3489
 1263SOL    HW1 5429   0.372   0.315   4.136  0.6040  0.6234  0.5557
 1263SOL    HW2 5430   0.318   0.184   4.188  1.2489 -0.0184 -0.3541
 1264SOL     OW 5431   2.834   0.968   2.552 -0.1663 -0.1346  0.0896
 1264SOL    HW1 5432   2.909   1.024   2.575  0.7956 -0.4373 -2.0623
 1264SOL    HW2 5433   2.863   0.880   2.573  0.1247 -0.2562 -0.7806
 1265SOL     OW 5434   6.097   4.161   3.162 -0.4830 -0.1727 -0.2406
 1265SOL    HW1 5435   6.084   4.075   3.124  1.4368 -0.7541  0.2829
 1265SOL    HW2 5436   6.045   4.160   3.243 -2.5840  0.1814 -1.5114
 1266SOL     OW 5437   3.883   2.837   1.533  0.1644  0.0189  0.7583
 1266SOL    HW1 5438   3.887   2.743   1.516  1.3830 -0.1105  1.6271
 1266SOL    HW2 5439   3.826   2.845   1.609  0.2314 -0.0316  0.8133
 1267SOL     OW 5440   1.402   4.103   3.836  0.0807 -0.3294 -0.1597
 1267SOL    HW1 5441   1.358   4.142   3.761 -1.1975 -1.7502 -0.1946
 1267SOL    HW2 5442   1.331   4.075   3.894  1.0267  0.0225  1.2091
 1268SOL     OW 5443   4.525   1.330   2.664 -0.1180  0.4420  0.8806
 1268SOL    HW1 5444   4.491   1.299   2.580 -0.7670 -3.3433  2.3666
 1268SOL    HW2 5445   4.618   1.308   2.663  0.6196  3.1983  0.0876
 1269SOL     OW 5446   1.416   1.529   4.483 -0.3182 -0.2899 -0.0550
 1269SOL    HW1 5447   1.475   1.597   4.448 -1.1419  0.2129 -0.4831
 1269SOL    HW2 5448   1.339   1.577   4.513 -0.3374 -0.8994  0.9182
 1270SOL     OW 5449   0.408   6.439   2.554 -0.5888  0.3239 -0.0278
 1270SOL    HW1 5450   0.484   6.465   2.503  0.9357  0.5122  2.2032
 1270SOL    HW2 5451   0.359   6.380   2.497  3.2375 -2.9636 -0.3095
 1271SOL     OW 5452   2.303   3.732   0.923 -0.4145 -0.8331 -0.0672
 1271SOL    HW1 5453   2.320   3.645   0.957  0.3070 -0.0333  1.7693
 1271SOL    HW2 5454   2.208   3.742   0.928 -0.8949 -2.5629 -3.2214
 1272SOL     OW 5455   2.009   4.477   3.948 -0.3431  0.1753 -0.1393
 1272SOL    HW1 5456   2.030   4.566   3.976  0.7014  0.4559 -1.7162
 1272SOL    HW2 5457   2.084   4.425   3.977  0.5501  0.3949 -1.9588
 1273SOL     OW 5458   3.970   0.818   3.193 -0.7255  0.5025  0.1507
 1273SOL    HW1 5459   3.998   0.830   3.102 -2.3918  1.3449 -0.2955
 1273SOL    HW2 5460   4.002   0.896   3.239 -0.1296  0.2127  0.2393
 1274SOL     OW 5461   5.764   3.704   3.141 -0.8504 -0.1818  0.3156
 1274SOL    HW1 5462   5.695   3.726   3.203  0.0329  3.3631  0.2723
 1274SOL    HW2 5463   5.795   3.789   3.108  2.8317 -1.5903 -0.4073
 1275SOL     OW 5464   0.847   4.122   0.021 -0.0947 -0.3616 -0.0450
 1275SOL    HW1 5465   0.755   4.122  -0.006 -0.3660  0.7344  0.7855
 1275SOL    HW2 5466   0.896   4.130  -0.061 -0.8079  0.6356 -0.3953
 1276SOL     OW 5467   1.756   4.886   2.998  0.1850 -0.4369  0.0668
 1276SOL    HW1 5468   1.818   4.928   2.937 -0.3792  2.3857  1.2765
 1276SOL    HW2 5469   1.670   4.906   2.962 -0.0981 -1.7094  0.0131
 1277SOL     OW 5470   0.996   4.597   1.592  0.2160 -0.1979 -0.5140
 1277SOL    HW1 5471   0.987   4.667   1.657  0.0897 -0.7452  0.0780
 1277SOL    HW2 5472   1.003   4.642   1.508 -0.6780  0.4924 -0.2287
 1278SOL     OW 5473   5.191   4.729   1.154 -0.4641  0.5474 -0.2601
 1278SOL    HW1 5474   5.251   4.655   1.147 -0.3386  0.3352  2.2375
 1278SOL    HW2 5475   5.198   4.774   1.069  2.0099 -0.3714 -0.6173
 1279SOL     OW 5476   1.292   4.235   4.276 -0.4561 -0.6804  0.0011
 1279SOL    HW1 5477   1.268   4.322   4.306  0.5890  0.1622 -1.4384
 1279SOL    HW2 5478   1.211   4.197   4.243 -0.7996  0.0411 -0.0018
 1280SOL     OW 5479   4.616   1.059   0.635 -0.0804  0.1269  0.0769
 1280SOL    HW1 5480   4.559   0.987   0.607  0.4769  0.1032 -1.0151
 1280SOL    HW2 5481   4.679   1.018   0.695  0.3999 -0.3614 -0.7443
 1281SOL     OW 5482   3.607   0.276   1.191 -0.4939 -0.0167 -0.1963
 1281SOL    HW1 5483   3.621   0.337   1.118  0.4516 -0.5496 -0.4752
 1281SOL    HW2 5484   3.603   0.332   1.269 -1.8892  0.5954 -0.6701
 1282SOL     OW 5485   5.024   4.652   3.031 -0.1263 -0.0151  0.0863
 1282SOL    HW1 5486   5.026   4.727   3.091  2.0831  0.6445 -0.6941
 1282SOL    HW2 5487   5.109   4.655   2.987 -0.3251 -2.4865 -0.6105
 1283SOL     OW 5488   6.480   1.196   0.392 -0.6688  0.4173  0.0072
 1283SOL    HW1 5489   6.411   1.257   0.368 -2.1763 -1.6388 -1.2609
 1283SOL    HW2 5490   6.552   1.217   0.331 -1.5668  0.2564 -1.1394
 1284SOL     OW 5491   2.164   5.224   2.489  0.3278 -0.0422  0.2291
 1284SOL    HW1 5492   2.234   5.227   2.424 -0.3076  0.0753 -0.4629
 1284SOL    HW2 5493   2.124   5.311   2.484 -0.0999 -0.2290  0.3476
 1285SOL     OW 5494   3.224   0.784   0.275  0.0918  0.2869 -0.0573
 1285SOL    HW1 5495   3.248   0.779   0.183 -1.6078  0.0934 -0.5107
 1285SOL    HW2 5496   3.198   0.875   0.289  1.2055  0.5393  0.4741
 1286SOL     OW 5497   3.606   0.165   4.448  0.0878  0.5231  0.1339
 1286SOL    HW1 5498   3.532   0.204   4.401 -0.6803 -0.9640  0.0704
 1286SOL    HW2 5499   3.582   0.172   4.541  0.2426  0.7502  0.1592
 1287SOL     OW 5500   0.760   3.302   2.472  0.2576 -0.3182  0.7175
 1287SOL    HW1 5501   0.787   3.337   2.556  0.5300 -1.3757  1.0842
 1287SOL    HW2 5502   0.678   3.255   2.490 -0.7425  1.0985  0.0127
 1288SOL     OW 5503   5.381   2.841   0.548  0.3143  0.5278 -0.1425
 1288SOL    HW1 5504   5.452   2.837   0.484  1.4131  0.2561  1.0619
 1288SOL    HW2 5505   5.366   2.934   0.563  0.3833  0.5843 -0.4211
 1289SOL     OW 5506   1.900   5.153   2.118  0.3014 -0.2446  0.1910
 1289SOL    HW1 5507   1.886   5.208   2.041 -0.2238 -0.5091  0.0903
 1289SOL    HW2 5508   1.993   5.132   2.116  0.0708 -1.2899 -1.1098
 1290SOL     OW 5509   2.965   5.321   1.476 -0.2267 -0.4587  0.0856
 1290SOL    HW1 5510   2.958   5.407   1.517 -0.5779 -0.7027  0.5500
 1290SOL    HW2 5511   3.040   5.328   1.417 -0.2746  0.1746  0.0933
 1291SOL     OW 5512   4.546   4.455   1.740  0.6741 -0.1242  0.6379
 1291SOL    HW1 5513   4.539   4.550   1.747  1.7306  0.2436 -2.1347
 1291SOL    HW2 5514   4.637   4.435   1.760  0.3744 -0.6102  1.5574
 1292SOL     OW 5515   3.552   3.601   2.000  0.1824  0.4922  0.4568
 1292SOL    HW1 5516   3.540   3.695   2.014  1.4715  0.5171  1.6396
 1292SOL    HW2 5517   3.597   3.594   1.916  0.4168  0.9600  0.5430
 1293SOL     OW 5518   3.374   1.123   1.510 -0.9799  0.7636  0.4437
 1293SOL    HW1 5519   3.394   1.116   1.417  0.5142  0.1488  0.7745
 1293SOL    HW2 5520   3.311   1.195   1.516 -1.2192  0.7087 -1.0453
 1294SOL     OW 5521   0.778   0.898   0.041 -0.1720  0.1869  0.2967
 1294SOL    HW1 5522   0.756   0.961  -0.027  1.2482  0.4693  0.0730
 1294SOL    HW2 5523   0.830   0.948   0.105  1.0789 -0.7586  0.0533
 1295SOL     OW 5524   1.000   4.359   1.452  0.1754 -0.1457  0.0311
 1295SOL    HW1 5525   1.050   4.394   1.378 -0.9788 -1.7815 -1.6053
 1295SOL    HW2 5526   0.975   4.437   1.502 -0.1798  1.1826 -2.0812
 1296SOL     OW 5527   5.974   5.776   2.649 -0.2056 -0.2190 -0.6068
 1296SOL    HW1 5528   5.975   5.715   2.723 -0.1605  1.0659  0.4898
 1296SOL    HW2 5529   5.882   5.798   2.637 -0.3396 -1.2720 -1.6879
 1297SOL     OW 5530   3.184   5.536   3.823  0.0922  0.0493 -0.0340
 1297SOL    HW1 5531   3.161   5.583   3.743 -1.0304  2.8300  1.7837
 1297SOL    HW2 5532   3.279   5.543   3.829  0.2678 -0.8258 -1.4444
 1298SOL     OW 5533   2.142   2.970   3.863  0.4310  0.4592  0.0889
 1298SOL    HW1 5534   2.100   3.004   3.942 -1.0873 -0.6694 -0.1861
 1298SOL    HW2 5535   2.235   2.965   3.886 -0.0349 -0.4754  2.0743
 1299SOL     OW 5536   0.213   2.692   1.648 -0.0510  0.0826 -0.1565
 1299SOL    HW1 5537   0.274   2.719   1.716  1.1936  1.9408 -1.9232
 1299SOL    HW2 5538   0.129   2.682   1.694  1.1338 -0.6987  1.9737
 1300SOL     OW 5539   2.070   4.917   3.076 -0.0170 -0.1292 -0.0620
 1300SOL    HW1 5540   2.134   4.846   3.077  0.9821  0.7545  0.2561
 1300SOL    HW2 5541   2.101   4.975   3.007  1.1721  1.7311  1.8990
 1301SOL     OW 5542   6.124   0.664   3.738 -0.4561 -0.0946  0.3203
 1301SOL    HW1 5543   6.046   0.610   3.731 -0.5787  0.2052 -0.8094
 1301SOL    HW2 5544   6.163   0.661   3.650  1.2808 -0.9481  1.0779
 1302SOL     OW 5545   3.697   1.008   1.886  0.1023 -0.3892  0.0286
 1302SOL    HW1 5546   3.730   1.048   1.966  0.8204 -2.5814  0.9313
 1302SOL    HW2 5547   3.619   1.058   1.864  1.2082  1.7609  0.7216
 1303SOL     OW 5548   4.100   0.563   0.687  0.3584 -0.3966  0.2986
 1303SOL    HW1 5549   4.008   0.577   0.662  0.0545 -2.7001 -0.1116
 1303SOL    HW2 5550   4.139   0.650   0.685 -1.6505  0.5506 -0.2257
 1304SOL     OW 5551   4.515   0.767   3.431 -0.0798 -0.2009 -0.3106
 1304SOL    HW1 5552   4.589   0.709   3.413  0.7807  0.0329  2.0617
 1304SOL    HW2 5553   4.444   0.734   3.376  1.2585 -1.5939 -1.2668
 1305SOL     OW 5554   4.506   4.741   3.432 -0.1566 -0.1164 -0.0459
 1305SOL    HW1 5555   4.598   4.713   3.438 -0.3121 -0.4305  1.1244
 1305SOL    HW2 5556   4.508   4.819   3.376  0.7023 -0.6265 -0.7492
 1306SOL     OW 5557   3.653   1.321   2.208  0.0349  0.2407  0.0249
 1306SOL    HW1 5558   3.573   1.362   2.174  0.4567  2.6060  1.6352
 1306SOL    HW2 5559   3.722   1.352   2.151 -0.0146 -0.8762 -0.6706
 1307SOL     OW 5560   1.828   4.673   1.402 -0.2342  0.8103 -0.4699
 1307SOL    HW1 5561   1.775   4.745   1.369  0.5209  0.8957 -1.5222
 1307SOL    HW2 5562   1.918   4.700   1.387  0.0736 -0.1015 -0.3427
 1308SOL     OW 5563   2.382   1.001   2.655 -0.1026  0.5453  0.1352
 1308SOL    HW1 5564   2.364   0.969   2.744 -0.8941  0.3435 -0.0856
 1308SOL    HW2 5565   2.297   0.997   2.611  0.5377 -0.7090 -1.0616
 1309SOL     OW 5566   1.209   4.391   1.269  0.2317 -0.2482  0.0876
 1309SOL    HW1 5567   1.286   4.410   1.216 -0.3283  1.3264 -0.2093
 1309SOL    HW2 5568   1.244   4.362   1.353  1.1691  0.6980  0.0437
 1310SOL     OW 5569   1.653   1.801   0.806 -0.1299 -0.1997 -0.8135
 1310SOL    HW1 5570   1.584   1.868   0.807  0.4324  0.3756 -0.2502
 1310SOL    HW2 5571   1.653   1.770   0.715 -2.4371 -1.5979 -0.4010
 1311SOL     OW 5572   6.037   1.524   0.243 -0.2465  0.1906  0.3598
 1311SOL    HW1 5573   6.058   1.607   0.200  0.8802  0.0548  0.6071
 1311SOL    HW2 5574   5.995   1.549   0.325 -0.1801  0.5172  0.2955
 1312SOL     OW 5575   1.352   4.292   2.468 -0.1413  0.3309 -0.2662
 1312SOL    HW1 5576   1.293   4.330   2.404  0.8817 -1.8079 -2.6461
 1312SOL    HW2 5577   1.306   4.214   2.499  0.5372 -0.1955 -0.5593
 1313SOL     OW 5578   1.412   6.170   3.404 -0.6219 -0.5684 -0.9060
 1313SOL    HW1 5579   1.331   6.217   3.423  0.3712  1.7618 -2.0761
 1313SOL    HW2 5580   1.389   6.078   3.418 -3.4487 -0.0113 -1.1699
 1314SOL     OW 5581   2.912   2.489   2.439 -0.3670 -0.0167 -0.4074
 1314SOL    HW1 5582   2.938   2.400   2.417 -0.0309  0.1212 -0.5635
 1314SOL    HW2 5583   2.993   2.540   2.438 -0.4186  0.1177  0.5355
 1315SOL     OW 5584   1.555   0.007   3.896 -0.1416  0.2429 -0.2364
 1315SOL    HW1 5585   1.537  -0.070   3.842 -0.8955 -0.6107  1.1493
 1315SOL    HW2 5586   1.612   0.062   3.843  1.4765 -1.8693 -0.8310
 1316SOL     OW 5587   3.470   4.445   0.665  0.1416  0.2676  0.0185
 1316SOL    HW1 5588   3.429   4.380   0.721  0.9659 -2.3871 -2.2142
 1316SOL    HW2 5589   3.563   4.422   0.665  0.7295  2.4230  0.3003
 1317SOL     OW 5590   6.420   5.944   3.455  0.4523 -0.3948 -0.4107
 1317SOL    HW1 5591   6.497   6.000   3.452  0.1673 -0.0165 -0.9117
 1317SOL    HW2 5592   6.363   5.979   3.386  0.6959 -1.9218 -1.4228
 1318SOL     OW 5593   0.151   1.105   2.084 -0.4195  0.6567 -0.3125
 1318SOL    HW1 5594   0.241   1.114   2.116 -1.2099  1.8847  1.7056
 1318SOL    HW2 5595   0.161   1.097   1.989  1.9598 -1.8819  0.0215
 1319SOL     OW 5596   0.032   6.008   0.836  0.0400 -0.0701 -0.0804
 1319SOL    HW1 5597   0.002   6.095   0.811 -0.3620 -0.6109 -1.5651
 1319SOL    HW2 5598  -0.047   5.961   0.862 -0.0445 -0.6357 -1.3206
 1320SOL     OW 5599   5.499   1.855   0.972 -0.1213 -0.4604  0.1833
 1320SOL    HW1 5600   5.570   1.830   0.912  0.2063  1.8689 -0.4923
 1320SOL    HW2 5601   5.482   1.947   0.951 -3.5873 -1.0041  0.1078
 1321SOL     OW 5602   3.328   5.568   3.178  0.4154 -0.0844  0.4059
 1321SOL    HW1 5603   3.296   5.653   3.148 -0.3070 -0.4666  0.0726
 1321SOL    HW2 5604   3.321   5.573   3.274 -2.8628 -0.9434  0.3276
 1322SOL     OW 5605   2.525   0.044   3.822 -0.4925  0.0120 -0.5042
 1322SOL    HW1 5606   2.492   0.034   3.912 -1.2215 -0.5099 -0.8179
 1322SOL    HW2 5607   2.620   0.034   3.830 -0.6917 -1.7632 -0.0086
 1323SOL     OW 5608   5.265   1.514   0.243  0.3624  0.2935  0.8739
 1323SOL    HW1 5609   5.326   1.535   0.172  0.2308 -1.5048  0.1870
 1323SOL    HW2 5610   5.221   1.597   0.261  1.0381  1.0002 -0.5290
 1324SOL     OW 5611   4.197   4.474   2.859 -0.2144  0.0542 -0.3173
 1324SOL    HW1 5612   4.253   4.535   2.907  1.7541 -0.1818 -2.1310
 1324SOL    HW2 5613   4.191   4.511   2.771 -3.2825  0.2226 -0.1492
 1325SOL     OW 5614   5.864   6.321   1.340  0.6505  0.4550 -0.5356
 1325SOL    HW1 5615   5.895   6.411   1.328 -0.7579  1.7368  3.7451
 1325SOL    HW2 5616   5.772   6.324   1.312  0.7547  0.1748 -0.9119
 1326SOL     OW 5617   0.451   6.387   1.987  0.5869  0.0134 -0.3438
 1326SOL    HW1 5618   0.502   6.339   2.052  0.5470  0.1552 -0.2076
 1326SOL    HW2 5619   0.387   6.323   1.955  0.4766  0.0002 -0.1002
 1327SOL     OW 5620   4.890   4.083   4.450  0.4749 -0.5709  0.4728
 1327SOL    HW1 5621   4.942   4.018   4.402  1.1768  0.2266  0.1186
 1327SOL    HW2 5622   4.872   4.151   4.386  0.4619 -0.0186  1.0564
 1328SOL     OW 5623   5.917   2.982   2.050  0.5256 -0.2531  0.0561
 1328SOL    HW1 5624   5.879   2.910   2.101  0.4805  0.1925  0.6552
 1328SOL    HW2 5625   5.990   3.013   2.103  0.6926 -0.0092 -0.3126
 1329SOL     OW 5626   2.014   1.211   4.277 -0.6428  0.6894 -0.0192
 1329SOL    HW1 5627   1.943   1.253   4.326  0.3587  2.6502 -0.1889
 1329SOL    HW2 5628   1.995   1.231   4.186 -0.2012  0.6702 -0.1133
 1330SOL     OW 5629   1.087   5.415   1.404 -0.1811  0.1683  0.1283
 1330SOL    HW1 5630   1.129   5.500   1.393 -1.1337  0.5931 -0.3950
 1330SOL    HW2 5631   1.150   5.362   1.453  1.9039  0.0577 -2.4370
 1331SOL     OW 5632   4.557   5.311   2.497 -0.7348 -0.1218 -0.6314
 1331SOL    HW1 5633   4.495   5.273   2.558 -0.5097 -0.4430 -0.5982
 1331SOL    HW2 5634   4.582   5.238   2.439 -1.9777  0.4775 -1.9782
 1332SOL     OW 5635   5.114   1.423   1.712  0.3127  0.7461 -0.4819
 1332SOL    HW1 5636   5.167   1.490   1.755  0.4672  0.8075 -0.7725
 1332SOL    HW2 5637   5.160   1.341   1.730 -0.4976  0.5619  0.8860
 1333SOL     OW 5638   1.478   1.962   1.445 -0.2200 -0.6761 -0.4655
 1333SOL    HW1 5639   1.431   2.020   1.504 -0.8136 -2.8185  1.2966
 1333SOL    HW2 5640   1.566   1.955   1.483  0.7562  1.0991 -2.1899
 1334SOL     OW 5641   1.845   3.142   2.833  0.1949 -0.1669 -0.0068
 1334SOL    HW1 5642   1.809   3.190   2.907  0.1226 -1.1169  0.5848
 1334SOL    HW2 5643   1.894   3.070   2.872  1.3884  0.1474 -0.8451
 1335SOL     OW 5644   5.225   5.566   1.738 -0.4133 -0.1731 -0.2073
 1335SOL    HW1 5645   5.312   5.538   1.766 -0.7027 -0.0358  0.8978
 1335SOL    HW2 5646   5.226   5.661   1.751 -1.1765 -0.3221  1.2230
 1336SOL     OW 5647   2.641   2.513   2.396 -0.0502  0.7440 -0.1857
 1336SOL    HW1 5648   2.733   2.517   2.423 -0.0937 -1.5354  0.5459
 1336SOL    HW2 5649   2.597   2.467   2.468 -0.8992 -2.2709 -2.4397
 1337SOL     OW 5650   1.322   3.697   1.305  0.7236 -0.1982 -0.2663
 1337SOL    HW1 5651   1.388   3.631   1.327  1.3102  0.9956  1.8433
 1337SOL    HW2 5652   1.286   3.723   1.390  0.1370  1.8015 -1.0757
 1338SOL     OW 5653   1.672   4.123   4.157  0.4654  0.2164  0.5085
 1338SOL    HW1 5654   1.743   4.166   4.204  0.2412  0.4142  0.6724
 1338SOL    HW2 5655   1.634   4.192   4.103  0.9782 -0.1026 -0.2736
 1339SOL     OW 5656   5.300   2.503   2.869  0.4764  0.0005 -0.5098
 1339SOL    HW1 5657   5.243   2.496   2.793 -1.2484 -0.8612  0.7938
 1339SOL    HW2 5658   5.359   2.576   2.848 -0.4851  0.3217 -2.2985
 1340SOL     OW 5659   1.904   4.639   2.993 -0.0509  0.3230 -0.1805
 1340SOL    HW1 5660   1.895   4.734   2.985 -0.9187  0.2939  0.3539
 1340SOL    HW2 5661   1.816   4.605   2.976  0.1882 -0.3666 -0.0721
 1341SOL     OW 5662   0.413   0.609   3.816  0.1221 -0.4573  0.1306
 1341SOL    HW1 5663   0.366   0.545   3.762  0.2967 -1.0633  0.6758
 1341SOL    HW2 5664   0.347   0.674   3.839 -0.0456 -0.4033 -0.4814
 1342SOL     OW 5665   5.925   5.752   3.714 -0.3017  0.3089 -0.0839
 1342SOL    HW1 5666   5.955   5.828   3.664  0.1822 -0.8306 -1.6151
 1342SOL    HW2 5667   5.968   5.678   3.672  2.8596 -0.5802  4.0792
 1343SOL     OW 5668   4.526   2.950   0.389 -0.0437 -0.1217  0.1888
 1343SOL    HW1 5669   4.618   2.975   0.381 -0.3002  0.5232 -0.9621
 1343SOL    HW2 5670   4.489   2.967   0.302 -1.4007  0.2395  0.8100
 1344SOL     OW 5671   5.662   5.402   3.154 -0.0626  0.0936  0.3861
 1344SOL    HW1 5672   5.607   5.471   3.192 -1.1815 -0.7530  0.3447
 1344SOL    HW2 5673   5.620   5.320   3.179  0.8272 -0.5686 -0.2017
 1345SOL     OW 5674   3.368   3.182   4.498 -0.6443  0.3035  0.0154
 1345SOL    HW1 5675   3.286   3.138   4.523 -2.5666  3.2463 -0.6396
 1345SOL    HW2 5676   3.345   3.233   4.421  1.4872  2.2450  0.5678
 1346SOL     OW 5677   3.463   3.609   2.875  0.0278 -0.3209 -0.4730
 1346SOL    HW1 5678   3.495   3.555   2.803  0.7860  0.7155 -0.9353
 1346SOL    HW2 5679   3.370   3.587   2.882 -0.2045 -0.0013 -2.1678
 1347SOL     OW 5680   0.843   6.205   0.251  0.1687 -0.1999  0.1573
 1347SOL    HW1 5681   0.815   6.278   0.305 -3.1061 -1.0321 -0.2137
 1347SOL    HW2 5682   0.840   6.129   0.309  2.3190 -0.3072  0.2126
 1348SOL     OW 5683   6.227   5.632   3.886 -0.6122  0.7211 -0.0867
 1348SOL    HW1 5684   6.287   5.696   3.849  1.8853 -1.3959  0.0186
 1348SOL    HW2 5685   6.176   5.601   3.812 -1.0254  1.9270 -0.3311
 1349SOL     OW 5686   5.348   6.020   1.383  0.0929 -0.0868 -0.4964
 1349SOL    HW1 5687   5.281   6.012   1.316  0.8280 -0.0020 -1.2601
 1349SOL    HW2 5688   5.417   5.959   1.356  0.6115  0.3076 -0.0870
 1350SOL     OW 5689   2.834   1.556   3.157 -0.1592 -0.0627 -0.0981
 1350SOL    HW1 5690   2.758   1.572   3.102  0.4978  0.8597 -0.7597
 1350SOL    HW2 5691   2.806   1.582   3.245 -0.5167  0.5346 -0.3859
 1351SOL     OW 5692   0.898   2.346   4.546  0.4554 -0.4522  0.8540
 1351SOL    HW1 5693   0.884   2.369   4.638  1.7440 -1.9621  1.4908
 1351SOL    HW2 5694   0.848   2.410   4.497 -0.6679  0.1004  2.6222
 1352SOL     OW 5695   1.421   2.684   1.571 -0.6882  0.8432  0.7870
 1352SOL    HW1 5696   1.369   2.605   1.556 -0.0845  0.8265 -1.5587
 1352SOL    HW2 5697   1.404   2.707   1.662 -4.8577  0.8865  0.1536
 1353SOL     OW 5698   0.839   1.100   4.404 -0.2303 -0.7481  0.1424
 1353SOL    HW1 5699   0.932   1.082   4.390  0.3685  1.4174  0.8990
 1353SOL    HW2 5700   0.797   1.014   4.404  1.2625 -1.6744 -3.3702
 1354SOL     OW 5701   1.371   4.295   3.250  0.7701 -0.2946 -0.4523
 1354SOL    HW1 5702   1.302   4.246   3.296  1.7901 -1.2556  0.1013
 1354SOL    HW2 5703   1.340   4.299   3.159 -1.4676  1.9690  0.2952
 1355SOL     OW 5704   6.389   6.476   3.924 -0.2784 -0.0078 -0.1645
 1355SOL    HW1 5705   6.336   6.526   3.863  0.7885  0.2456 -0.9149
 1355SOL    HW2 5706   6.409   6.538   3.994  1.4195  0.8274 -1.3129
 1356SOL     OW 5707   2.297   4.205   3.510 -0.0285 -0.8275  0.5345
 1356SOL    HW1 5708   2.245   4.242   3.581 -3.1947 -0.7264 -1.6380
 1356SOL    HW2 5709   2.340   4.281   3.470 -1.7387 -0.2307 -0.2556
 1357SOL     OW 5710   5.930   1.381   4.071  0.2863  0.1222  0.3040
 1357SOL    HW1 5711   5.890   1.388   4.159 -1.6828 -0.0808 -0.5181
 1357SOL    HW2 5712   5.986   1.459   4.065  1.4058 -0.4589  2.1510
 1358SOL     OW 5713   6.186   4.200   2.892 -0.5807 -0.1731  0.6344
 1358SOL    HW1 5714   6.098   4.183   2.858 -0.2622 -3.0979  1.0243
 1358SOL    HW2 5715   6.171   4.237   2.979 -1.4450 -0.8017  0.7665
 1359SOL     OW 5716   5.862   1.685   2.891 -0.0919  0.5393 -0.1701
 1359SOL    HW1 5717   5.843   1.752   2.825 -0.4868  0.7762  0.1769
 1359SOL    HW2 5718   5.924   1.626   2.848 -0.6843  0.4354 -0.9040
 1360SOL     OW 5719   3.915   5.683   2.177 -0.4626 -0.0280  0.5104
 1360SOL    HW1 5720   3.992   5.642   2.138  0.6513  0.8664  1.6792
 1360SOL    HW2 5721   3.908   5.768   2.133 -0.0597  0.3746  1.1877
 1361SOL     OW 5722   4.966   3.882   0.899  0.3572 -0.0264 -0.3058
 1361SOL    HW1 5723   4.925   3.810   0.850 -0.0208 -0.6241  0.8691
 1361SOL    HW2 5724   4.932   3.961   0.857 -1.0328 -0.5219 -0.1608
 1362SOL     OW 5725   5.634   1.748   0.010  0.0973 -0.4024 -0.1607
 1362SOL    HW1 5726   5.686   1.808   0.063 -1.4016  0.4915  0.3578
 1362SOL    HW2 5727   5.562   1.721   0.067 -1.3870  0.3367 -1.5736
 1363SOL     OW 5728   3.539   1.289   1.001  0.5398 -0.1290 -0.4377
 1363SOL    HW1 5729   3.503   1.208   1.037  1.6819 -0.4003  0.1609
 1363SOL    HW2 5730   3.620   1.263   0.958 -0.1413  0.4009 -2.1161
 1364SOL     OW 5731   0.735   1.228   2.815  0.0316  0.4835  0.5124
 1364SOL    HW1 5732   0.698   1.156   2.867 -0.0897 -0.4999 -0.8729
 1364SOL    HW2 5733   0.667   1.250   2.753 -0.1274  2.2020  1.2422
 1365SOL     OW 5734   4.125   4.794   1.928 -0.4375  0.2107 -1.2037
 1365SOL    HW1 5735   4.056   4.811   1.993 -0.0879 -0.3062 -0.6902
 1365SOL    HW2 5736   4.206   4.791   1.979  0.2853  2.8598 -2.0471
 1366SOL     OW 5737   2.299   3.915   4.382 -0.2439  0.2266  0.2226
 1366SOL    HW1 5738   2.364   3.917   4.452  1.4085 -0.3954 -1.2352
 1366SOL    HW2 5739   2.283   3.822   4.367  1.7561  0.1744 -2.2228
 1367SOL     OW 5740   1.318   0.310   3.176 -0.4365 -0.3374 -0.9637
 1367SOL    HW1 5741   1.365   0.305   3.259  0.7906  0.1203 -1.6081
 1367SOL    HW2 5742   1.380   0.352   3.116 -1.9853  1.0519 -1.6386
 1368SOL     OW 5743   5.420   0.368   0.579 -0.0778  0.3060  0.1085
 1368SOL    HW1 5744   5.423   0.276   0.603  0.5074  0.5548  1.0245
 1368SOL    HW2 5745   5.378   0.411   0.654  0.4303  0.8970  0.0638
 1369SOL     OW 5746   3.679   3.305   2.095  0.7558  0.0672  0.3759
 1369SOL    HW1 5747   3.615   3.318   2.025  1.4166 -1.2422 -0.5265
 1369SOL    HW2 5748   3.638   3.343   2.173 -1.3050 -1.0861 -0.0639
 1370SOL     OW 5749   3.337   4.465   1.179 -0.0890 -0.0245  0.0207
 1370SOL    HW1 5750   3.246   4.474   1.207  0.0156  0.4880  0.1972
 1370SOL    HW2 5751   3.388   4.499   1.252  0.2022  0.8819 -0.6012
 1371SOL     OW 5752   4.899   5.200   3.345  0.2321 -0.1992  0.2247
 1371SOL    HW1 5753   4.914   5.145   3.267  0.0462 -1.9700  1.3667
 1371SOL    HW2 5754   4.807   5.224   3.340  0.4659  0.5457 -0.6140
 1372SOL     OW 5755   3.399   0.275   4.296  0.9899 -0.1990  0.1173
 1372SOL    HW1 5756   3.403   0.302   4.204  0.6888  1.0259  0.4476
 1372SOL    HW2 5757   3.336   0.202   4.297  1.1290 -0.3354 -0.6682
 1373SOL     OW 5758   0.454   5.173   0.980 -0.5581  0.1916  0.1875
 1373SOL    HW1 5759   0.422   5.197   1.068 -1.9746 -3.3832  0.8155
 1373SOL    HW2 5760   0.548   5.160   0.992 -0.5855  0.6038  0.9458
 1374SOL     OW 5761   4.794   0.206   3.526  0.1992  0.5779 -0.4821
 1374SOL    HW1 5762   4.757   0.117   3.525  0.8974  0.2819 -0.4866
 1374SOL    HW2 5763   4.786   0.234   3.617 -0.0859  0.5399 -0.4937
 1375SOL     OW 5764   1.903   1.650   0.215  0.1711  0.4811 -0.8333
 1375SOL    HW1 5765   1.845   1.574   0.227 -0.3342  1.0420  0.5110
 1375SOL    HW2 5766   1.947   1.660   0.299 -0.0955  1.9310 -0.8411
 1376SOL     OW 5767   4.186   5.091   2.385 -0.0886 -0.1534 -0.4792
 1376SOL    HW1 5768   4.109   5.076   2.441 -0.3192 -1.1596 -1.0304
 1376SOL    HW2 5769   4.232   5.164   2.426 -2.9053  2.5561 -1.7432
 1377SOL     OW 5770   5.581   5.660   4.405  0.1834 -0.1448  0.3685
 1377SOL    HW1 5771   5.577   5.612   4.488  1.2459  0.7520  0.9701
 1377SOL    HW2 5772   5.596   5.593   4.339  0.0527 -0.7976  0.9829
 1378SOL     OW 5773   0.038   0.528   1.179 -0.4102 -0.1875 -0.0971
 1378SOL    HW1 5774  -0.037   0.541   1.120 -0.7286  0.8865  0.5304
 1378SOL    HW2 5775   0.001   0.481   1.254 -0.0111 -1.5211 -0.6980
 1379SOL     OW 5776   1.576   3.732   1.150  0.1600  0.2095 -0.2068
 1379SOL    HW1 5777   1.509   3.750   1.216 -0.0396 -0.4272 -0.2236
 1379SOL    HW2 5778   1.532   3.676   1.086  0.4081  0.6607 -0.7860
 1380SOL     OW 5779   3.749   5.595   1.498 -0.4397  0.3146 -0.6570
 1380SOL    HW1 5780   3.692   5.652   1.446 -2.4278  0.0124  1.0516
 1380SOL    HW2 5781   3.765   5.643   1.579 -1.7297 -1.2494  0.6018
 1381SOL     OW 5782   5.309   2.551   1.119 -0.3474  0.3568 -0.4169
 1381SOL    HW1 5783   5.296   2.643   1.096 -2.5980  0.6701  1.6710
 1381SOL    HW2 5784   5.221   2.513   1.120  0.4546 -1.6530 -0.4715
 1382SOL     OW 5785   3.846   3.723   3.687 -0.1393  0.1921  0.0750
 1382SOL    HW1 5786   3.915   3.732   3.753  1.1998 -1.4559 -1.0115
 1382SOL    HW2 5787   3.764   3.733   3.735  0.8027 -0.4290  1.8737
 1383SOL     OW 5788   0.505   4.913   2.739  0.3305 -0.1116  0.7124
 1383SOL    HW1 5789   0.483   4.932   2.831 -2.2056  3.5224 -0.4133
 1383SOL    HW2 5790   0.496   4.818   2.731 -0.1651 -0.4713  4.0127
 1384SOL     OW 5791   6.213   5.293   0.327  0.4290 -0.1087 -0.5548
 1384SOL    HW1 5792   6.298   5.292   0.370  0.5723  1.2900 -0.7596
 1384SOL    HW2 5793   6.228   5.249   0.243  0.5341 -1.3511  0.0904
 1385SOL     OW 5794   5.694   5.574   1.309 -0.5183 -0.2226 -0.0287
 1385SOL    HW1 5795   5.641   5.505   1.270 -0.8245  0.0555 -0.1038
 1385SOL    HW2 5796   5.738   5.531   1.383 -2.1640 -0.0662  1.1082
[truncated: 980,513 more chars]
