# Supplementary material for: Adding the AMBER 14SB Force Field to the Stochastic Titration CpHMD Method
Source: J Chem Theory Comput. 2025 Jun 16;21(13):6292–304. doi: 10.1021/acs.jctc.5c00415 (PMC12818765; doi:10.1021/acs.jctc.5c00415)
Supplement: Supplementary file 1 [file ct5c00415_si_001.zip › code_availability/CpHMD-runs/HEWL/pH_8/hewl.top]

;
;	File 'hewl.top' was generated
;	By user: unknown (1081)
;	On host: bio007
;	At date: Mon Oct 23 17:22:50 2023
;
;	This is a standalone topology file
;
;	Created by:
;	                    :-) GROMACS - gmx pdb2gmx, 2021.5 (-:
;	
;	Executable:   /gromacs/gromacs-2021.5/bin/gmx
;	Data prefix:  /gromacs/gromacs-2021.5
;	Working dir:  /home/jsequeira/Projects/04_ASICs/FF/tests/Test_systems/CpHMD/HEWL/files/pH_8/Cph-amber/box-min/box-min_R1
;	Command line:
;	  gmx pdb2gmx -f HEWL.pdb -p hewl.top -o hewl.gro -i hewl_posre.itp -ff Amber14SBpH -water tip3p -ter -ignh -merge all -renum -v
;	Force field was read from current directory or a relative path - path added.
;

; Include forcefield parameters
#include "./Amber14SBpH.ff/forcefield.itp"

;[ begin_tit_molecule ]
[ moleculetype ]
; Name            nrexcl
Protein_chain_A     3

[ atoms ]
;   nr       type  resnr residue  atom   cgnr     charge       mass  typeB    chargeB      massB
; residue   1 LY3 rtp LY3  q +2.0
     1         N3      1    LY3      N      1     0.1295     14.011
     2          H      1    LY3     H1      2     0.2058      1.008
     3          H      1    LY3     H2      3     0.2058      1.008
     4          H      1    LY3     H3      4     0.2058      1.008
     5         CX      1    LY3     CA      5     0.0674     12.011
     6         HP      1    LY3     HA      6     0.1425      1.008
     7         C8      1    LY3     CB      7    -0.0181      12.01
     8         HC      1    LY3    HB1      8     0.0276      1.008
     9         HC      1    LY3    HB2      9     0.0276      1.008
    10         C8      1    LY3     CG     10     0.0187      12.01
    11         HC      1    LY3    HG1     11     0.0103      1.008
    12         HC      1    LY3    HG2     12     0.0103      1.008
    13         C8      1    LY3     CD     13    -0.0479      12.01
    14         HC      1    LY3    HD1     14     0.0621      1.008
    15         HC      1    LY3    HD2     15     0.0621      1.008
    16         C8      1    LY3     CE     16    -0.0143      12.01
    17         HP      1    LY3    HE1     17     0.1135      1.008
    18         HP      1    LY3    HE2     18     0.1135      1.008
    19         N3      1    LY3     NZ     19    -0.3854      14.01
    20          H      1    LY3    HZ1     20       0.34      1.008
    21          H      1    LY3    HZ2     21       0.34      1.008
    22          H      1    LY3    HZ3     22       0.34      1.008
    23          C      1    LY3      C     23       0.62     12.011
    24          O      1    LY3      O     24    -0.5768         16   ; qtot 2
; residue   2 VAL rtp VAL  q  0.0
    25          N      2    VAL      N     25    -0.4157      14.01
    26          H      2    VAL      H     26     0.2719      1.008
    27         CX      2    VAL     CA     27    -0.0875      12.01
    28         H1      2    VAL     HA     28     0.0969      1.008
    29         3C      2    VAL     CB     29     0.2985      12.01
    30         HC      2    VAL     HB     30    -0.0297      1.008
    31         CT      2    VAL    CG1     31    -0.3192      12.01
    32         HC      2    VAL   HG11     32     0.0791      1.008
    33         HC      2    VAL   HG12     33     0.0791      1.008
    34         HC      2    VAL   HG13     34     0.0791      1.008
    35         CT      2    VAL    CG2     35    -0.3192      12.01
    36         HC      2    VAL   HG21     36     0.0791      1.008
    37         HC      2    VAL   HG22     37     0.0791      1.008
    38         HC      2    VAL   HG23     38     0.0791      1.008
    39          C      2    VAL      C     39     0.5973      12.01
    40          O      2    VAL      O     40    -0.5679         16   ; qtot 2
; residue   3 PHE rtp PHE  q  0.0
    41          N      3    PHE      N     41    -0.4157      14.01
    42          H      3    PHE      H     42     0.2719      1.008
    43         CX      3    PHE     CA     43    -0.0024      12.01
    44         H1      3    PHE     HA     44     0.0978      1.008
    45         CT      3    PHE     CB     45    -0.0343      12.01
    46         HC      3    PHE    HB1     46     0.0295      1.008
    47         HC      3    PHE    HB2     47     0.0295      1.008
    48         CA      3    PHE     CG     48     0.0118      12.01
    49         CA      3    PHE    CD1     49    -0.1256      12.01
    50         HA      3    PHE    HD1     50      0.133      1.008
    51         CA      3    PHE    CE1     51    -0.1704      12.01
    52         HA      3    PHE    HE1     52      0.143      1.008
    53         CA      3    PHE     CZ     53    -0.1072      12.01
    54         HA      3    PHE     HZ     54     0.1297      1.008
    55         CA      3    PHE    CE2     55    -0.1704      12.01
    56         HA      3    PHE    HE2     56      0.143      1.008
    57         CA      3    PHE    CD2     57    -0.1256      12.01
    58         HA      3    PHE    HD2     58      0.133      1.008
    59          C      3    PHE      C     59     0.5973      12.01
    60          O      3    PHE      O     60    -0.5679         16   ; qtot 2
; residue   4 GLY rtp GLY  q  0.0
    61          N      4    GLY      N     61    -0.4157      14.01
    62          H      4    GLY      H     62     0.2719      1.008
    63         CX      4    GLY     CA     63    -0.0252      12.01
    64         H1      4    GLY    HA1     64     0.0698      1.008
    65         H1      4    GLY    HA2     65     0.0698      1.008
    66          C      4    GLY      C     66     0.5973      12.01
    67          O      4    GLY      O     67    -0.5679         16   ; qtot 2
; residue   5 ARG rtp ARG  q +1.0
    68          N      5    ARG      N     68    -0.3479      14.01
    69          H      5    ARG      H     69     0.2747      1.008
    70         CX      5    ARG     CA     70    -0.2637      12.01
    71         H1      5    ARG     HA     71      0.156      1.008
    72         C8      5    ARG     CB     72    -0.0007      12.01
    73         HC      5    ARG    HB1     73     0.0327      1.008
    74         HC      5    ARG    HB2     74     0.0327      1.008
    75         C8      5    ARG     CG     75      0.039      12.01
    76         HC      5    ARG    HG1     76     0.0285      1.008
    77         HC      5    ARG    HG2     77     0.0285      1.008
    78         C8      5    ARG     CD     78     0.0486      12.01
    79         H1      5    ARG    HD1     79     0.0687      1.008
    80         H1      5    ARG    HD2     80     0.0687      1.008
    81         N2      5    ARG     NE     81    -0.5295      14.01
    82          H      5    ARG     HE     82     0.3456      1.008
    83         CA      5    ARG     CZ     83     0.8076      12.01
    84         N2      5    ARG    NH1     84    -0.8627      14.01
    85          H      5    ARG   HH11     85     0.4478      1.008
    86          H      5    ARG   HH12     86     0.4478      1.008
    87         N2      5    ARG    NH2     87    -0.8627      14.01
    88          H      5    ARG   HH21     88     0.4478      1.008
    89          H      5    ARG   HH22     89     0.4478      1.008
    90          C      5    ARG      C     90     0.7341      12.01
    91          O      5    ARG      O     91    -0.5894         16   ; qtot 3
; residue   6 CY0 rtp CY0  q  0.0
    92          N      6    CY0      N     92    -0.4157      14.01
    93          H      6    CY0      H     93     0.2719      1.008
    94         CX      6    CY0     CA     94     0.0116      12.01
    95         H1      6    CY0     HA     95     0.1028      1.008
    96         2C      6    CY0     CB     96    -0.1166      12.01
    97         H1      6    CY0    HB1     97     0.1176      1.008
    98         H1      6    CY0    HB2     98     0.1176      1.008
    99         SH      6    CY0     SG     99    -0.3119      32.06
   100         HS      6    CY0    HG1    100     0.1933      1.008
   101        HGS      6    CY0    HG2    101          0      1.008
   102        HGS      6    CY0    HG3    102          0      1.008
   103          C      6    CY0      C    103     0.5973      12.01
   104          O      6    CY0      O    104    -0.5679         16   ; qtot 3
; residue   7 GL4 rtp GL4  q -1.0
   105          N      7    GL4      N    105    -0.5163      14.01
   106          H      7    GL4      H    106     0.2936      1.008
   107         CX      7    GL4     CA    107     0.0997      12.01
   108         H1      7    GL4     HA    108     0.1683      1.008
   109         2C      7    GL4     CB    109     0.0166      12.01
   110         HC      7    GL4    HB1    110    -0.0565      1.008
   111         HC      7    GL4    HB2    111    -0.0565      1.008
   112         2C      7    GL4     CG    112     0.0136      12.01
   113         HC      7    GL4    HG1    113    -0.0425      1.008
   114         HC      7    GL4    HG2    114    -0.0425      1.008
   115         CO      7    GL4     CD    115     0.8054      12.01
   116         O2      7    GL4    OE1    116    -0.8188         16
   117         HO      7    GL4   HE11    117          0      1.008
   118        HOB      7    GL4   HE12    118          0      1.008
   119         O2      7    GL4    OE2    119    -0.8188         16
   120         HO      7    GL4   HE21    120          0      1.008
   121        HOB      7    GL4   HE22    121          0      1.008
   122          C      7    GL4      C    122     0.5366      12.01
   123          O      7    GL4      O    123    -0.5819         16   ; qtot 2
; residue   8 LEU rtp LEU  q  0.0
   124          N      8    LEU      N    124    -0.4157      14.01
   125          H      8    LEU      H    125     0.2719      1.008
   126         CX      8    LEU     CA    126    -0.0518      12.01
   127         H1      8    LEU     HA    127     0.0922      1.008
   128         2C      8    LEU     CB    128    -0.1102      12.01
   129         HC      8    LEU    HB1    129     0.0457      1.008
   130         HC      8    LEU    HB2    130     0.0457      1.008
   131         3C      8    LEU     CG    131     0.3531      12.01
   132         HC      8    LEU     HG    132    -0.0361      1.008
   133         CT      8    LEU    CD1    133    -0.4121      12.01
   134         HC      8    LEU   HD11    134        0.1      1.008
   135         HC      8    LEU   HD12    135        0.1      1.008
   136         HC      8    LEU   HD13    136        0.1      1.008
   137         CT      8    LEU    CD2    137    -0.4121      12.01
   138         HC      8    LEU   HD21    138        0.1      1.008
   139         HC      8    LEU   HD22    139        0.1      1.008
   140         HC      8    LEU   HD23    140        0.1      1.008
   141          C      8    LEU      C    141     0.5973      12.01
   142          O      8    LEU      O    142    -0.5679         16   ; qtot 2
; residue   9 ALA rtp ALA  q  0.0
   143          N      9    ALA      N    143    -0.4157      14.01
   144          H      9    ALA      H    144     0.2719      1.008
   145         CX      9    ALA     CA    145     0.0337      12.01
   146         H1      9    ALA     HA    146     0.0823      1.008
   147         CT      9    ALA     CB    147    -0.1825      12.01
   148         HC      9    ALA    HB1    148     0.0603      1.008
   149         HC      9    ALA    HB2    149     0.0603      1.008
   150         HC      9    ALA    HB3    150     0.0603      1.008
   151          C      9    ALA      C    151     0.5973      12.01
   152          O      9    ALA      O    152    -0.5679         16   ; qtot 2
; residue  10 ALA rtp ALA  q  0.0
   153          N     10    ALA      N    153    -0.4157      14.01
   154          H     10    ALA      H    154     0.2719      1.008
   155         CX     10    ALA     CA    155     0.0337      12.01
   156         H1     10    ALA     HA    156     0.0823      1.008
   157         CT     10    ALA     CB    157    -0.1825      12.01
   158         HC     10    ALA    HB1    158     0.0603      1.008
   159         HC     10    ALA    HB2    159     0.0603      1.008
   160         HC     10    ALA    HB3    160     0.0603      1.008
   161          C     10    ALA      C    161     0.5973      12.01
   162          O     10    ALA      O    162    -0.5679         16   ; qtot 2
; residue  11 ALA rtp ALA  q  0.0
   163          N     11    ALA      N    163    -0.4157      14.01
   164          H     11    ALA      H    164     0.2719      1.008
   165         CX     11    ALA     CA    165     0.0337      12.01
   166         H1     11    ALA     HA    166     0.0823      1.008
   167         CT     11    ALA     CB    167    -0.1825      12.01
   168         HC     11    ALA    HB1    168     0.0603      1.008
   169         HC     11    ALA    HB2    169     0.0603      1.008
   170         HC     11    ALA    HB3    170     0.0603      1.008
   171          C     11    ALA      C    171     0.5973      12.01
   172          O     11    ALA      O    172    -0.5679         16   ; qtot 2
; residue  12 MET rtp MET  q  0.0
   173          N     12    MET      N    173    -0.4157      14.01
   174          H     12    MET      H    174     0.2719      1.008
   175         CX     12    MET     CA    175    -0.0237      12.01
   176         H1     12    MET     HA    176      0.088      1.008
   177         2C     12    MET     CB    177     0.0342      12.01
   178         HC     12    MET    HB1    178     0.0241      1.008
   179         HC     12    MET    HB2    179     0.0241      1.008
   180         2C     12    MET     CG    180     0.0018      12.01
   181         H1     12    MET    HG1    181      0.044      1.008
   182         H1     12    MET    HG2    182      0.044      1.008
   183          S     12    MET     SD    183    -0.2737      32.06
   184         CT     12    MET     CE    184    -0.0536      12.01
   185         H1     12    MET    HE1    185     0.0684      1.008
   186         H1     12    MET    HE2    186     0.0684      1.008
   187         H1     12    MET    HE3    187     0.0684      1.008
   188          C     12    MET      C    188     0.5973      12.01
   189          O     12    MET      O    189    -0.5679         16   ; qtot 2
; residue  13 LY3 rtp LY3  q +1.0
   190          N     13    LY3      N    190    -0.3479      14.01
   191          H     13    LY3      H    191     0.2747      1.008
   192         CX     13    LY3     CA    192     -0.227      12.01
   193         H1     13    LY3     HA    193     0.1555      1.008
   194         C8     13    LY3     CB    194    -0.0181      12.01
   195         HC     13    LY3    HB1    195     0.0276      1.008
   196         HC     13    LY3    HB2    196     0.0276      1.008
   197         C8     13    LY3     CG    197     0.0187      12.01
   198         HC     13    LY3    HG1    198     0.0103      1.008
   199         HC     13    LY3    HG2    199     0.0103      1.008
   200         C8     13    LY3     CD    200    -0.0479      12.01
   201         HC     13    LY3    HD1    201     0.0621      1.008
   202         HC     13    LY3    HD2    202     0.0621      1.008
   203         C8     13    LY3     CE    203    -0.0143      12.01
   204         HP     13    LY3    HE1    204     0.1135      1.008
   205         HP     13    LY3    HE2    205     0.1135      1.008
   206         N3     13    LY3     NZ    206    -0.3854      14.01
   207          H     13    LY3    HZ1    207       0.34      1.008
   208          H     13    LY3    HZ2    208       0.34      1.008
   209          H     13    LY3    HZ3    209       0.34      1.008
   210          C     13    LY3      C    210     0.7341      12.01
   211          O     13    LY3      O    211    -0.5894         16   ; qtot 3
; residue  14 ARG rtp ARG  q +1.0
   212          N     14    ARG      N    212    -0.3479      14.01
   213          H     14    ARG      H    213     0.2747      1.008
   214         CX     14    ARG     CA    214    -0.2637      12.01
   215         H1     14    ARG     HA    215      0.156      1.008
   216         C8     14    ARG     CB    216    -0.0007      12.01
   217         HC     14    ARG    HB1    217     0.0327      1.008
   218         HC     14    ARG    HB2    218     0.0327      1.008
   219         C8     14    ARG     CG    219      0.039      12.01
   220         HC     14    ARG    HG1    220     0.0285      1.008
   221         HC     14    ARG    HG2    221     0.0285      1.008
   222         C8     14    ARG     CD    222     0.0486      12.01
   223         H1     14    ARG    HD1    223     0.0687      1.008
   224         H1     14    ARG    HD2    224     0.0687      1.008
   225         N2     14    ARG     NE    225    -0.5295      14.01
   226          H     14    ARG     HE    226     0.3456      1.008
   227         CA     14    ARG     CZ    227     0.8076      12.01
   228         N2     14    ARG    NH1    228    -0.8627      14.01
   229          H     14    ARG   HH11    229     0.4478      1.008
   230          H     14    ARG   HH12    230     0.4478      1.008
   231         N2     14    ARG    NH2    231    -0.8627      14.01
   232          H     14    ARG   HH21    232     0.4478      1.008
   233          H     14    ARG   HH22    233     0.4478      1.008
   234          C     14    ARG      C    234     0.7341      12.01
   235          O     14    ARG      O    235    -0.5894         16   ; qtot 4
; residue  15 HI1 rtp HI1  q  0.0
   236          N     15    HI1      N    236    -0.4157      14.01
   237          H     15    HI1      H    237     0.2719      1.008
   238         CX     15    HI1     CA    238    -0.0398      12.01
   239         H1     15    HI1     HA    239     0.1542      1.008
   240         CT     15    HI1     CB    240    -0.0197      12.01
   241         HC     15    HI1    HB1    241     0.0246      1.008
   242         HC     15    HI1    HB2    242     0.0246      1.008
   243         CC     15    HI1     CG    243     0.1868      12.01
   244         NB     15    HI1    ND1    244    -0.5432      14.01
   245        HGH     15    HI1    HD1    245          0      1.008
   246         CR     15    HI1    CE1    246     0.1635      12.01
   247         H5     15    HI1    HE1    247     0.1435      1.008
   248         NA     15    HI1    NE2    248    -0.2795      14.01
   249          H     15    HI1    HE2    249     0.3339      1.008
   250         CW     15    HI1    CD2    250    -0.2207      12.01
   251         H4     15    HI1    HD2    251     0.1862      1.008
   252          C     15    HI1      C    252     0.5973      12.01
   253          O     15    HI1      O    253    -0.5679         16   ; qtot 4
; residue  16 GLY rtp GLY  q  0.0
   254          N     16    GLY      N    254    -0.4157      14.01
   255          H     16    GLY      H    255     0.2719      1.008
   256         CX     16    GLY     CA    256    -0.0252      12.01
   257         H1     16    GLY    HA1    257     0.0698      1.008
   258         H1     16    GLY    HA2    258     0.0698      1.008
   259          C     16    GLY      C    259     0.5973      12.01
   260          O     16    GLY      O    260    -0.5679         16   ; qtot 4
; residue  17 LEU rtp LEU  q  0.0
   261          N     17    LEU      N    261    -0.4157      14.01
   262          H     17    LEU      H    262     0.2719      1.008
   263         CX     17    LEU     CA    263    -0.0518      12.01
   264         H1     17    LEU     HA    264     0.0922      1.008
   265         2C     17    LEU     CB    265    -0.1102      12.01
   266         HC     17    LEU    HB1    266     0.0457      1.008
   267         HC     17    LEU    HB2    267     0.0457      1.008
   268         3C     17    LEU     CG    268     0.3531      12.01
   269         HC     17    LEU     HG    269    -0.0361      1.008
   270         CT     17    LEU    CD1    270    -0.4121      12.01
   271         HC     17    LEU   HD11    271        0.1      1.008
   272         HC     17    LEU   HD12    272        0.1      1.008
   273         HC     17    LEU   HD13    273        0.1      1.008
   274         CT     17    LEU    CD2    274    -0.4121      12.01
   275         HC     17    LEU   HD21    275        0.1      1.008
   276         HC     17    LEU   HD22    276        0.1      1.008
   277         HC     17    LEU   HD23    277        0.1      1.008
   278          C     17    LEU      C    278     0.5973      12.01
   279          O     17    LEU      O    279    -0.5679         16   ; qtot 4
; residue  18 AS4 rtp AS4  q -1.0
   280          N     18    AS4      N    280    -0.5163      14.01
   281          H     18    AS4      H    281     0.2936      1.008
   282         CX     18    AS4     CA    282     0.1091      12.01
   283         H1     18    AS4     HA    283     0.1589      1.008
   284         2C     18    AS4     CB    284    -0.0776      12.01
   285         HC     18    AS4    HB1    285    -0.0595      1.008
   286         HC     18    AS4    HB2    286    -0.0595      1.008
   287         CO     18    AS4     CG    287     0.7994      12.01
   288         O2     18    AS4    OD1    288    -0.8014         16
   289         HO     18    AS4   HD11    289          0      1.008
   290        HOB     18    AS4   HD12    290          0      1.008
   291         O2     18    AS4    OD2    291    -0.8014         16
   292         HO     18    AS4   HD21    292          0      1.008
   293        HOB     18    AS4   HD22    293          0      1.008
   294          C     18    AS4      C    294     0.5366      12.01
   295          O     18    AS4      O    295    -0.5819         16   ; qtot 3
; residue  19 ASN rtp ASN  q  0.0
   296          N     19    ASN      N    296    -0.4157      14.01
   297          H     19    ASN      H    297     0.2719      1.008
   298         CX     19    ASN     CA    298     0.0143      12.01
   299         H1     19    ASN     HA    299     0.1048      1.008
   300         2C     19    ASN     CB    300    -0.2041      12.01
   301         HC     19    ASN    HB1    301     0.0797      1.008
   302         HC     19    ASN    HB2    302     0.0797      1.008
   303          C     19    ASN     CG    303      0.713      12.01
   304          O     19    ASN    OD1    304    -0.5931         16
   305          N     19    ASN    ND2    305    -0.9191      14.01
   306          H     19    ASN   HD21    306     0.4196      1.008
   307          H     19    ASN   HD22    307     0.4196      1.008
   308          C     19    ASN      C    308     0.5973      12.01
   309          O     19    ASN      O    309    -0.5679         16   ; qtot 3
; residue  20 TY0 rtp TY0  q  0.0
   310          N     20    TY0      N    310    -0.4157      14.01
   311          H     20    TY0      H    311     0.2719      1.008
   312         CX     20    TY0     CA    312     0.0127      12.01
   313         H1     20    TY0     HA    313     0.1017      1.008
   314         CT     20    TY0     CB    314    -0.0246      12.01
   315         HC     20    TY0    HB1    315     0.0201      1.008
   316         HC     20    TY0    HB2    316     0.0201      1.008
   317         CA     20    TY0     CG    317    -0.0011      12.01
   318         CA     20    TY0    CD1    318    -0.1906      12.01
   319         HA     20    TY0    HD1    319     0.1699      1.008
   320         CA     20    TY0    CE1    320    -0.2341      12.01
   321         HA     20    TY0    HE1    321     0.1656      1.008
   322          C     20    TY0     CZ    322     0.3226      12.01
   323         OH     20    TY0     OH    323    -0.5579         16
   324         HO     20    TY0    HH1    324     0.3992      1.008
   325        HOB     20    TY0    HH2    325          0      1.008
   326         CA     20    TY0    CE2    326    -0.2341      12.01
   327         HA     20    TY0    HE2    327     0.1656      1.008
   328         CA     20    TY0    CD2    328    -0.1906      12.01
   329         HA     20    TY0    HD2    329     0.1699      1.008
   330          C     20    TY0      C    330     0.5973      12.01
   331          O     20    TY0      O    331    -0.5679         16   ; qtot 3
; residue  21 ARG rtp ARG  q +1.0
   332          N     21    ARG      N    332    -0.3479      14.01
   333          H     21    ARG      H    333     0.2747      1.008
   334         CX     21    ARG     CA    334    -0.2637      12.01
   335         H1     21    ARG     HA    335      0.156      1.008
   336         C8     21    ARG     CB    336    -0.0007      12.01
   337         HC     21    ARG    HB1    337     0.0327      1.008
   338         HC     21    ARG    HB2    338     0.0327      1.008
   339         C8     21    ARG     CG    339      0.039      12.01
   340         HC     21    ARG    HG1    340     0.0285      1.008
   341         HC     21    ARG    HG2    341     0.0285      1.008
   342         C8     21    ARG     CD    342     0.0486      12.01
   343         H1     21    ARG    HD1    343     0.0687      1.008
   344         H1     21    ARG    HD2    344     0.0687      1.008
   345         N2     21    ARG     NE    345    -0.5295      14.01
   346          H     21    ARG     HE    346     0.3456      1.008
   347         CA     21    ARG     CZ    347     0.8076      12.01
   348         N2     21    ARG    NH1    348    -0.8627      14.01
   349          H     21    ARG   HH11    349     0.4478      1.008
   350          H     21    ARG   HH12    350     0.4478      1.008
   351         N2     21    ARG    NH2    351    -0.8627      14.01
   352          H     21    ARG   HH21    352     0.4478      1.008
   353          H     21    ARG   HH22    353     0.4478      1.008
   354          C     21    ARG      C    354     0.7341      12.01
   355          O     21    ARG      O    355    -0.5894         16   ; qtot 4
; residue  22 GLY rtp GLY  q  0.0
   356          N     22    GLY      N    356    -0.4157      14.01
   357          H     22    GLY      H    357     0.2719      1.008
   358         CX     22    GLY     CA    358    -0.0252      12.01
   359         H1     22    GLY    HA1    359     0.0698      1.008
   360         H1     22    GLY    HA2    360     0.0698      1.008
   361          C     22    GLY      C    361     0.5973      12.01
   362          O     22    GLY      O    362    -0.5679         16   ; qtot 4
; residue  23 TY0 rtp TY0  q  0.0
   363          N     23    TY0      N    363    -0.4157      14.01
   364          H     23    TY0      H    364     0.2719      1.008
   365         CX     23    TY0     CA    365     0.0127      12.01
   366         H1     23    TY0     HA    366     0.1017      1.008
   367         CT     23    TY0     CB    367    -0.0246      12.01
   368         HC     23    TY0    HB1    368     0.0201      1.008
   369         HC     23    TY0    HB2    369     0.0201      1.008
   370         CA     23    TY0     CG    370    -0.0011      12.01
   371         CA     23    TY0    CD1    371    -0.1906      12.01
   372         HA     23    TY0    HD1    372     0.1699      1.008
   373         CA     23    TY0    CE1    373    -0.2341      12.01
   374         HA     23    TY0    HE1    374     0.1656      1.008
   375          C     23    TY0     CZ    375     0.3226      12.01
   376         OH     23    TY0     OH    376    -0.5579         16
   377         HO     23    TY0    HH1    377     0.3992      1.008
   378        HOB     23    TY0    HH2    378          0      1.008
   379         CA     23    TY0    CE2    379    -0.2341      12.01
   380         HA     23    TY0    HE2    380     0.1656      1.008
   381         CA     23    TY0    CD2    381    -0.1906      12.01
   382         HA     23    TY0    HD2    382     0.1699      1.008
   383          C     23    TY0      C    383     0.5973      12.01
   384          O     23    TY0      O    384    -0.5679         16   ; qtot 4
; residue  24 SER rtp SER  q  0.0
   385          N     24    SER      N    385    -0.4157      14.01
   386          H     24    SER      H    386     0.2719      1.008
   387         CX     24    SER     CA    387    -0.0249      12.01
   388         H1     24    SER     HA    388     0.0843      1.008
   389         2C     24    SER     CB    389     0.2117      12.01
   390         H1     24    SER    HB1    390     0.0352      1.008
   391         H1     24    SER    HB2    391     0.0352      1.008
   392         OH     24    SER     OG    392    -0.6546         16
   393         HO     24    SER     HG    393     0.4275      1.008
   394          C     24    SER      C    394     0.5973      12.01
   395          O     24    SER      O    395    -0.5679         16   ; qtot 4
; residue  25 LEU rtp LEU  q  0.0
   396          N     25    LEU      N    396    -0.4157      14.01
   397          H     25    LEU      H    397     0.2719      1.008
   398         CX     25    LEU     CA    398    -0.0518      12.01
   399         H1     25    LEU     HA    399     0.0922      1.008
   400         2C     25    LEU     CB    400    -0.1102      12.01
   401         HC     25    LEU    HB1    401     0.0457      1.008
   402         HC     25    LEU    HB2    402     0.0457      1.008
   403         3C     25    LEU     CG    403     0.3531      12.01
   404         HC     25    LEU     HG    404    -0.0361      1.008
   405         CT     25    LEU    CD1    405    -0.4121      12.01
   406         HC     25    LEU   HD11    406        0.1      1.008
   407         HC     25    LEU   HD12    407        0.1      1.008
   408         HC     25    LEU   HD13    408        0.1      1.008
   409         CT     25    LEU    CD2    409    -0.4121      12.01
   410         HC     25    LEU   HD21    410        0.1      1.008
   411         HC     25    LEU   HD22    411        0.1      1.008
   412         HC     25    LEU   HD23    412        0.1      1.008
   413          C     25    LEU      C    413     0.5973      12.01
   414          O     25    LEU      O    414    -0.5679         16   ; qtot 4
; residue  26 GLY rtp GLY  q  0.0
   415          N     26    GLY      N    415    -0.4157      14.01
   416          H     26    GLY      H    416     0.2719      1.008
   417         CX     26    GLY     CA    417    -0.0252      12.01
   418         H1     26    GLY    HA1    418     0.0698      1.008
   419         H1     26    GLY    HA2    419     0.0698      1.008
   420          C     26    GLY      C    420     0.5973      12.01
   421          O     26    GLY      O    421    -0.5679         16   ; qtot 4
; residue  27 ASN rtp ASN  q  0.0
   422          N     27    ASN      N    422    -0.4157      14.01
   423          H     27    ASN      H    423     0.2719      1.008
   424         CX     27    ASN     CA    424     0.0143      12.01
   425         H1     27    ASN     HA    425     0.1048      1.008
   426         2C     27    ASN     CB    426    -0.2041      12.01
   427         HC     27    ASN    HB1    427     0.0797      1.008
   428         HC     27    ASN    HB2    428     0.0797      1.008
   429          C     27    ASN     CG    429      0.713      12.01
   430          O     27    ASN    OD1    430    -0.5931         16
   431          N     27    ASN    ND2    431    -0.9191      14.01
   432          H     27    ASN   HD21    432     0.4196      1.008
   433          H     27    ASN   HD22    433     0.4196      1.008
   434          C     27    ASN      C    434     0.5973      12.01
   435          O     27    ASN      O    435    -0.5679         16   ; qtot 4
; residue  28 TRP rtp TRP  q  0.0
   436          N     28    TRP      N    436    -0.4157      14.01
   437          H     28    TRP      H    437     0.2719      1.008
   438         CX     28    TRP     CA    438    -0.0275      12.01
   439         H1     28    TRP     HA    439     0.1123      1.008
   440         CT     28    TRP     CB    440     -0.005      12.01
   441         HC     28    TRP    HB1    441     0.0339      1.008
   442         HC     28    TRP    HB2    442     0.0339      1.008
   443         C*     28    TRP     CG    443    -0.1415      12.01
   444         CW     28    TRP    CD1    444    -0.1638      12.01
   445         H4     28    TRP    HD1    445     0.2062      1.008
   446         NA     28    TRP    NE1    446    -0.3418      14.01
   447          H     28    TRP    HE1    447     0.3412      1.008
   448         CN     28    TRP    CE2    448      0.138      12.01
   449         CA     28    TRP    CZ2    449    -0.2601      12.01
   450         HA     28    TRP    HZ2    450     0.1572      1.008
   451         CA     28    TRP    CH2    451    -0.1134      12.01
   452         HA     28    TRP    HH2    452     0.1417      1.008
   453         CA     28    TRP    CZ3    453    -0.1972      12.01
   454         HA     28    TRP    HZ3    454     0.1447      1.008
   455         CA     28    TRP    CE3    455    -0.2387      12.01
   456         HA     28    TRP    HE3    456       0.17      1.008
   457         CB     28    TRP    CD2    457     0.1243      12.01
   458          C     28    TRP      C    458     0.5973      12.01
   459          O     28    TRP      O    459    -0.5679         16   ; qtot 4
; residue  29 VAL rtp VAL  q  0.0
   460          N     29    VAL      N    460    -0.4157      14.01
   461          H     29    VAL      H    461     0.2719      1.008
   462         CX     29    VAL     CA    462    -0.0875      12.01
   463         H1     29    VAL     HA    463     0.0969      1.008
   464         3C     29    VAL     CB    464     0.2985      12.01
   465         HC     29    VAL     HB    465    -0.0297      1.008
   466         CT     29    VAL    CG1    466    -0.3192      12.01
   467         HC     29    VAL   HG11    467     0.0791      1.008
   468         HC     29    VAL   HG12    468     0.0791      1.008
   469         HC     29    VAL   HG13    469     0.0791      1.008
   470         CT     29    VAL    CG2    470    -0.3192      12.01
   471         HC     29    VAL   HG21    471     0.0791      1.008
   472         HC     29    VAL   HG22    472     0.0791      1.008
   473         HC     29    VAL   HG23    473     0.0791      1.008
   474          C     29    VAL      C    474     0.5973      12.01
   475          O     29    VAL      O    475    -0.5679         16   ; qtot 4
; residue  30 CY0 rtp CY0  q  0.0
   476          N     30    CY0      N    476    -0.4157      14.01
   477          H     30    CY0      H    477     0.2719      1.008
   478         CX     30    CY0     CA    478     0.0116      12.01
   479         H1     30    CY0     HA    479     0.1028      1.008
   480         2C     30    CY0     CB    480    -0.1166      12.01
   481         H1     30    CY0    HB1    481     0.1176      1.008
   482         H1     30    CY0    HB2    482     0.1176      1.008
   483         SH     30    CY0     SG    483    -0.3119      32.06
   484         HS     30    CY0    HG1    484     0.1933      1.008
   485        HGS     30    CY0    HG2    485          0      1.008
   486        HGS     30    CY0    HG3    486          0      1.008
   487          C     30    CY0      C    487     0.5973      12.01
   488          O     30    CY0      O    488    -0.5679         16   ; qtot 4
; residue  31 ALA rtp ALA  q  0.0
   489          N     31    ALA      N    489    -0.4157      14.01
   490          H     31    ALA      H    490     0.2719      1.008
   491         CX     31    ALA     CA    491     0.0337      12.01
   492         H1     31    ALA     HA    492     0.0823      1.008
   493         CT     31    ALA     CB    493    -0.1825      12.01
   494         HC     31    ALA    HB1    494     0.0603      1.008
   495         HC     31    ALA    HB2    495     0.0603      1.008
   496         HC     31    ALA    HB3    496     0.0603      1.008
   497          C     31    ALA      C    497     0.5973      12.01
   498          O     31    ALA      O    498    -0.5679         16   ; qtot 4
; residue  32 ALA rtp ALA  q  0.0
   499          N     32    ALA      N    499    -0.4157      14.01
   500          H     32    ALA      H    500     0.2719      1.008
   501         CX     32    ALA     CA    501     0.0337      12.01
   502         H1     32    ALA     HA    502     0.0823      1.008
   503         CT     32    ALA     CB    503    -0.1825      12.01
   504         HC     32    ALA    HB1    504     0.0603      1.008
   505         HC     32    ALA    HB2    505     0.0603      1.008
   506         HC     32    ALA    HB3    506     0.0603      1.008
   507          C     32    ALA      C    507     0.5973      12.01
   508          O     32    ALA      O    508    -0.5679         16   ; qtot 4
; residue  33 LY3 rtp LY3  q +1.0
   509          N     33    LY3      N    509    -0.3479      14.01
   510          H     33    LY3      H    510     0.2747      1.008
   511         CX     33    LY3     CA    511     -0.227      12.01
   512         H1     33    LY3     HA    512     0.1555      1.008
   513         C8     33    LY3     CB    513    -0.0181      12.01
   514         HC     33    LY3    HB1    514     0.0276      1.008
   515         HC     33    LY3    HB2    515     0.0276      1.008
   516         C8     33    LY3     CG    516     0.0187      12.01
   517         HC     33    LY3    HG1    517     0.0103      1.008
   518         HC     33    LY3    HG2    518     0.0103      1.008
   519         C8     33    LY3     CD    519    -0.0479      12.01
   520         HC     33    LY3    HD1    520     0.0621      1.008
   521         HC     33    LY3    HD2    521     0.0621      1.008
   522         C8     33    LY3     CE    522    -0.0143      12.01
   523         HP     33    LY3    HE1    523     0.1135      1.008
   524         HP     33    LY3    HE2    524     0.1135      1.008
   525         N3     33    LY3     NZ    525    -0.3854      14.01
   526          H     33    LY3    HZ1    526       0.34      1.008
   527          H     33    LY3    HZ2    527       0.34      1.008
   528          H     33    LY3    HZ3    528       0.34      1.008
   529          C     33    LY3      C    529     0.7341      12.01
   530          O     33    LY3      O    530    -0.5894         16   ; qtot 5
; residue  34 PHE rtp PHE  q  0.0
   531          N     34    PHE      N    531    -0.4157      14.01
   532          H     34    PHE      H    532     0.2719      1.008
   533         CX     34    PHE     CA    533    -0.0024      12.01
   534         H1     34    PHE     HA    534     0.0978      1.008
   535         CT     34    PHE     CB    535    -0.0343      12.01
   536         HC     34    PHE    HB1    536     0.0295      1.008
   537         HC     34    PHE    HB2    537     0.0295      1.008
   538         CA     34    PHE     CG    538     0.0118      12.01
   539         CA     34    PHE    CD1    539    -0.1256      12.01
   540         HA     34    PHE    HD1    540      0.133      1.008
   541         CA     34    PHE    CE1    541    -0.1704      12.01
   542         HA     34    PHE    HE1    542      0.143      1.008
   543         CA     34    PHE     CZ    543    -0.1072      12.01
   544         HA     34    PHE     HZ    544     0.1297      1.008
   545         CA     34    PHE    CE2    545    -0.1704      12.01
   546         HA     34    PHE    HE2    546      0.143      1.008
   547         CA     34    PHE    CD2    547    -0.1256      12.01
   548         HA     34    PHE    HD2    548      0.133      1.008
   549          C     34    PHE      C    549     0.5973      12.01
   550          O     34    PHE      O    550    -0.5679         16   ; qtot 5
; residue  35 GL4 rtp GL4  q -1.0
   551          N     35    GL4      N    551    -0.5163      14.01
   552          H     35    GL4      H    552     0.2936      1.008
   553         CX     35    GL4     CA    553     0.0997      12.01
   554         H1     35    GL4     HA    554     0.1683      1.008
   555         2C     35    GL4     CB    555     0.0166      12.01
   556         HC     35    GL4    HB1    556    -0.0565      1.008
   557         HC     35    GL4    HB2    557    -0.0565      1.008
   558         2C     35    GL4     CG    558     0.0136      12.01
   559         HC     35    GL4    HG1    559    -0.0425      1.008
   560         HC     35    GL4    HG2    560    -0.0425      1.008
   561         CO     35    GL4     CD    561     0.8054      12.01
   562         O2     35    GL4    OE1    562    -0.8188         16
   563         HO     35    GL4   HE11    563          0      1.008
   564        HOB     35    GL4   HE12    564          0      1.008
   565         O2     35    GL4    OE2    565    -0.8188         16
   566         HO     35    GL4   HE21    566          0      1.008
   567        HOB     35    GL4   HE22    567          0      1.008
   568          C     35    GL4      C    568     0.5366      12.01
   569          O     35    GL4      O    569    -0.5819         16   ; qtot 4
; residue  36 SER rtp SER  q  0.0
   570          N     36    SER      N    570    -0.4157      14.01
   571          H     36    SER      H    571     0.2719      1.008
   572         CX     36    SER     CA    572    -0.0249      12.01
   573         H1     36    SER     HA    573     0.0843      1.008
   574         2C     36    SER     CB    574     0.2117      12.01
   575         H1     36    SER    HB1    575     0.0352      1.008
   576         H1     36    SER    HB2    576     0.0352      1.008
   577         OH     36    SER     OG    577    -0.6546         16
   578         HO     36    SER     HG    578     0.4275      1.008
   579          C     36    SER      C    579     0.5973      12.01
   580          O     36    SER      O    580    -0.5679         16   ; qtot 4
; residue  37 ASN rtp ASN  q  0.0
   581          N     37    ASN      N    581    -0.4157      14.01
   582          H     37    ASN      H    582     0.2719      1.008
   583         CX     37    ASN     CA    583     0.0143      12.01
   584         H1     37    ASN     HA    584     0.1048      1.008
   585         2C     37    ASN     CB    585    -0.2041      12.01
   586         HC     37    ASN    HB1    586     0.0797      1.008
   587         HC     37    ASN    HB2    587     0.0797      1.008
   588          C     37    ASN     CG    588      0.713      12.01
   589          O     37    ASN    OD1    589    -0.5931         16
   590          N     37    ASN    ND2    590    -0.9191      14.01
   591          H     37    ASN   HD21    591     0.4196      1.008
   592          H     37    ASN   HD22    592     0.4196      1.008
   593          C     37    ASN      C    593     0.5973      12.01
   594          O     37    ASN      O    594    -0.5679         16   ; qtot 4
; residue  38 PHE rtp PHE  q  0.0
   595          N     38    PHE      N    595    -0.4157      14.01
   596          H     38    PHE      H    596     0.2719      1.008
   597         CX     38    PHE     CA    597    -0.0024      12.01
   598         H1     38    PHE     HA    598     0.0978      1.008
   599         CT     38    PHE     CB    599    -0.0343      12.01
   600         HC     38    PHE    HB1    600     0.0295      1.008
   601         HC     38    PHE    HB2    601     0.0295      1.008
   602         CA     38    PHE     CG    602     0.0118      12.01
   603         CA     38    PHE    CD1    603    -0.1256      12.01
   604         HA     38    PHE    HD1    604      0.133      1.008
   605         CA     38    PHE    CE1    605    -0.1704      12.01
   606         HA     38    PHE    HE1    606      0.143      1.008
   607         CA     38    PHE     CZ    607    -0.1072      12.01
   608         HA     38    PHE     HZ    608     0.1297      1.008
   609         CA     38    PHE    CE2    609    -0.1704      12.01
   610         HA     38    PHE    HE2    610      0.143      1.008
   611         CA     38    PHE    CD2    611    -0.1256      12.01
   612         HA     38    PHE    HD2    612      0.133      1.008
   613          C     38    PHE      C    613     0.5973      12.01
   614          O     38    PHE      O    614    -0.5679         16   ; qtot 4
; residue  39 ASN rtp ASN  q  0.0
   615          N     39    ASN      N    615    -0.4157      14.01
   616          H     39    ASN      H    616     0.2719      1.008
   617         CX     39    ASN     CA    617     0.0143      12.01
   618         H1     39    ASN     HA    618     0.1048      1.008
   619         2C     39    ASN     CB    619    -0.2041      12.01
   620         HC     39    ASN    HB1    620     0.0797      1.008
   621         HC     39    ASN    HB2    621     0.0797      1.008
   622          C     39    ASN     CG    622      0.713      12.01
   623          O     39    ASN    OD1    623    -0.5931         16
   624          N     39    ASN    ND2    624    -0.9191      14.01
   625          H     39    ASN   HD21    625     0.4196      1.008
   626          H     39    ASN   HD22    626     0.4196      1.008
   627          C     39    ASN      C    627     0.5973      12.01
   628          O     39    ASN      O    628    -0.5679         16   ; qtot 4
; residue  40 THR rtp THR  q  0.0
   629          N     40    THR      N    629    -0.4157      14.01
   630          H     40    THR      H    630     0.2719      1.008
   631         CX     40    THR     CA    631    -0.0389      12.01
   632         H1     40    THR     HA    632     0.1007      1.008
   633         3C     40    THR     CB    633     0.3654      12.01
   634         H1     40    THR     HB    634     0.0043      1.008
   635         CT     40    THR    CG2    635    -0.2438      12.01
   636         HC     40    THR   HG21    636     0.0642      1.008
   637         HC     40    THR   HG22    637     0.0642      1.008
   638         HC     40    THR   HG23    638     0.0642      1.008
   639         OH     40    THR    OG1    639    -0.6761         16
   640         HO     40    THR    HG1    640     0.4102      1.008
   641          C     40    THR      C    641     0.5973      12.01
   642          O     40    THR      O    642    -0.5679         16   ; qtot 4
; residue  41 GLN rtp GLN  q  0.0
   643          N     41    GLN      N    643    -0.4157      14.01
   644          H     41    GLN      H    644     0.2719      1.008
   645         CX     41    GLN     CA    645    -0.0031      12.01
   646         H1     41    GLN     HA    646      0.085      1.008
   647         2C     41    GLN     CB    647    -0.0036      12.01
   648         HC     41    GLN    HB1    648     0.0171      1.008
   649         HC     41    GLN    HB2    649     0.0171      1.008
   650         2C     41    GLN     CG    650    -0.0645      12.01
   651         HC     41    GLN    HG1    651     0.0352      1.008
   652         HC     41    GLN    HG2    652     0.0352      1.008
   653          C     41    GLN     CD    653     0.6951      12.01
   654          O     41    GLN    OE1    654    -0.6086         16
   655          N     41    GLN    NE2    655    -0.9407      14.01
   656          H     41    GLN   HE21    656     0.4251      1.008
   657          H     41    GLN   HE22    657     0.4251      1.008
   658          C     41    GLN      C    658     0.5973      12.01
   659          O     41    GLN      O    659    -0.5679         16   ; qtot 4
; residue  42 ALA rtp ALA  q  0.0
   660          N     42    ALA      N    660    -0.4157      14.01
   661          H     42    ALA      H    661     0.2719      1.008
   662         CX     42    ALA     CA    662     0.0337      12.01
   663         H1     42    ALA     HA    663     0.0823      1.008
   664         CT     42    ALA     CB    664    -0.1825      12.01
   665         HC     42    ALA    HB1    665     0.0603      1.008
   666         HC     42    ALA    HB2    666     0.0603      1.008
   667         HC     42    ALA    HB3    667     0.0603      1.008
   668          C     42    ALA      C    668     0.5973      12.01
   669          O     42    ALA      O    669    -0.5679         16   ; qtot 4
; residue  43 THR rtp THR  q  0.0
   670          N     43    THR      N    670    -0.4157      14.01
   671          H     43    THR      H    671     0.2719      1.008
   672         CX     43    THR     CA    672    -0.0389      12.01
   673         H1     43    THR     HA    673     0.1007      1.008
   674         3C     43    THR     CB    674     0.3654      12.01
   675         H1     43    THR     HB    675     0.0043      1.008
   676         CT     43    THR    CG2    676    -0.2438      12.01
   677         HC     43    THR   HG21    677     0.0642      1.008
   678         HC     43    THR   HG22    678     0.0642      1.008
   679         HC     43    THR   HG23    679     0.0642      1.008
   680         OH     43    THR    OG1    680    -0.6761         16
   681         HO     43    THR    HG1    681     0.4102      1.008
   682          C     43    THR      C    682     0.5973      12.01
   683          O     43    THR      O    683    -0.5679         16   ; qtot 4
; residue  44 ASN rtp ASN  q  0.0
   684          N     44    ASN      N    684    -0.4157      14.01
   685          H     44    ASN      H    685     0.2719      1.008
   686         CX     44    ASN     CA    686     0.0143      12.01
   687         H1     44    ASN     HA    687     0.1048      1.008
   688         2C     44    ASN     CB    688    -0.2041      12.01
   689         HC     44    ASN    HB1    689     0.0797      1.008
   690         HC     44    ASN    HB2    690     0.0797      1.008
   691          C     44    ASN     CG    691      0.713      12.01
   692          O     44    ASN    OD1    692    -0.5931         16
   693          N     44    ASN    ND2    693    -0.9191      14.01
   694          H     44    ASN   HD21    694     0.4196      1.008
   695          H     44    ASN   HD22    695     0.4196      1.008
   696          C     44    ASN      C    696     0.5973      12.01
   697          O     44    ASN      O    697    -0.5679         16   ; qtot 4
; residue  45 ARG rtp ARG  q +1.0
   698          N     45    ARG      N    698    -0.3479      14.01
   699          H     45    ARG      H    699     0.2747      1.008
   700         CX     45    ARG     CA    700    -0.2637      12.01
   701         H1     45    ARG     HA    701      0.156      1.008
   702         C8     45    ARG     CB    702    -0.0007      12.01
   703         HC     45    ARG    HB1    703     0.0327      1.008
   704         HC     45    ARG    HB2    704     0.0327      1.008
   705         C8     45    ARG     CG    705      0.039      12.01
   706         HC     45    ARG    HG1    706     0.0285      1.008
   707         HC     45    ARG    HG2    707     0.0285      1.008
   708         C8     45    ARG     CD    708     0.0486      12.01
   709         H1     45    ARG    HD1    709     0.0687      1.008
   710         H1     45    ARG    HD2    710     0.0687      1.008
   711         N2     45    ARG     NE    711    -0.5295      14.01
   712          H     45    ARG     HE    712     0.3456      1.008
   713         CA     45    ARG     CZ    713     0.8076      12.01
   714         N2     45    ARG    NH1    714    -0.8627      14.01
   715          H     45    ARG   HH11    715     0.4478      1.008
   716          H     45    ARG   HH12    716     0.4478      1.008
   717         N2     45    ARG    NH2    717    -0.8627      14.01
   718          H     45    ARG   HH21    718     0.4478      1.008
   719          H     45    ARG   HH22    719     0.4478      1.008
   720          C     45    ARG      C    720     0.7341      12.01
   721          O     45    ARG      O    721    -0.5894         16   ; qtot 5
; residue  46 ASN rtp ASN  q  0.0
   722          N     46    ASN      N    722    -0.4157      14.01
   723          H     46    ASN      H    723     0.2719      1.008
   724         CX     46    ASN     CA    724     0.0143      12.01
   725         H1     46    ASN     HA    725     0.1048      1.008
   726         2C     46    ASN     CB    726    -0.2041      12.01
   727         HC     46    ASN    HB1    727     0.0797      1.008
   728         HC     46    ASN    HB2    728     0.0797      1.008
   729          C     46    ASN     CG    729      0.713      12.01
   730          O     46    ASN    OD1    730    -0.5931         16
   731          N     46    ASN    ND2    731    -0.9191      14.01
   732          H     46    ASN   HD21    732     0.4196      1.008
   733          H     46    ASN   HD22    733     0.4196      1.008
   734          C     46    ASN      C    734     0.5973      12.01
   735          O     46    ASN      O    735    -0.5679         16   ; qtot 5
; residue  47 THR rtp THR  q  0.0
   736          N     47    THR      N    736    -0.4157      14.01
   737          H     47    THR      H    737     0.2719      1.008
   738         CX     47    THR     CA    738    -0.0389      12.01
   739         H1     47    THR     HA    739     0.1007      1.008
   740         3C     47    THR     CB    740     0.3654      12.01
   741         H1     47    THR     HB    741     0.0043      1.008
   742         CT     47    THR    CG2    742    -0.2438      12.01
   743         HC     47    THR   HG21    743     0.0642      1.008
   744         HC     47    THR   HG22    744     0.0642      1.008
   745         HC     47    THR   HG23    745     0.0642      1.008
   746         OH     47    THR    OG1    746    -0.6761         16
   747         HO     47    THR    HG1    747     0.4102      1.008
   748          C     47    THR      C    748     0.5973      12.01
   749          O     47    THR      O    749    -0.5679         16   ; qtot 5
; residue  48 AS4 rtp AS4  q -1.0
   750          N     48    AS4      N    750    -0.5163      14.01
   751          H     48    AS4      H    751     0.2936      1.008
   752         CX     48    AS4     CA    752     0.1091      12.01
   753         H1     48    AS4     HA    753     0.1589      1.008
   754         2C     48    AS4     CB    754    -0.0776      12.01
   755         HC     48    AS4    HB1    755    -0.0595      1.008
   756         HC     48    AS4    HB2    756    -0.0595      1.008
   757         CO     48    AS4     CG    757     0.7994      12.01
   758         O2     48    AS4    OD1    758    -0.8014         16
   759         HO     48    AS4   HD11    759          0      1.008
   760        HOB     48    AS4   HD12    760          0      1.008
   761         O2     48    AS4    OD2    761    -0.8014         16
   762         HO     48    AS4   HD21    762          0      1.008
   763        HOB     48    AS4   HD22    763          0      1.008
   764          C     48    AS4      C    764     0.5366      12.01
   765          O     48    AS4      O    765    -0.5819         16   ; qtot 4
; residue  49 GLY rtp GLY  q  0.0
   766          N     49    GLY      N    766    -0.4157      14.01
   767          H     49    GLY      H    767     0.2719      1.008
   768         CX     49    GLY     CA    768    -0.0252      12.01
   769         H1     49    GLY    HA1    769     0.0698      1.008
   770         H1     49    GLY    HA2    770     0.0698      1.008
   771          C     49    GLY      C    771     0.5973      12.01
   772          O     49    GLY      O    772    -0.5679         16   ; qtot 4
; residue  50 SER rtp SER  q  0.0
   773          N     50    SER      N    773    -0.4157      14.01
   774          H     50    SER      H    774     0.2719      1.008
   775         CX     50    SER     CA    775    -0.0249      12.01
   776         H1     50    SER     HA    776     0.0843      1.008
   777         2C     50    SER     CB    777     0.2117      12.01
   778         H1     50    SER    HB1    778     0.0352      1.008
   779         H1     50    SER    HB2    779     0.0352      1.008
   780         OH     50    SER     OG    780    -0.6546         16
   781         HO     50    SER     HG    781     0.4275      1.008
   782          C     50    SER      C    782     0.5973      12.01
   783          O     50    SER      O    783    -0.5679         16   ; qtot 4
; residue  51 THR rtp THR  q  0.0
   784          N     51    THR      N    784    -0.4157      14.01
   785          H     51    THR      H    785     0.2719      1.008
   786         CX     51    THR     CA    786    -0.0389      12.01
   787         H1     51    THR     HA    787     0.1007      1.008
   788         3C     51    THR     CB    788     0.3654      12.01
   789         H1     51    THR     HB    789     0.0043      1.008
   790         CT     51    THR    CG2    790    -0.2438      12.01
   791         HC     51    THR   HG21    791     0.0642      1.008
   792         HC     51    THR   HG22    792     0.0642      1.008
   793         HC     51    THR   HG23    793     0.0642      1.008
   794         OH     51    THR    OG1    794    -0.6761         16
   795         HO     51    THR    HG1    795     0.4102      1.008
   796          C     51    THR      C    796     0.5973      12.01
   797          O     51    THR      O    797    -0.5679         16   ; qtot 4
; residue  52 AS4 rtp AS4  q -1.0
   798          N     52    AS4      N    798    -0.5163      14.01
   799          H     52    AS4      H    799     0.2936      1.008
   800         CX     52    AS4     CA    800     0.1091      12.01
   801         H1     52    AS4     HA    801     0.1589      1.008
   802         2C     52    AS4     CB    802    -0.0776      12.01
   803         HC     52    AS4    HB1    803    -0.0595      1.008
   804         HC     52    AS4    HB2    804    -0.0595      1.008
   805         CO     52    AS4     CG    805     0.7994      12.01
   806         O2     52    AS4    OD1    806    -0.8014         16
   807         HO     52    AS4   HD11    807          0      1.008
   808        HOB     52    AS4   HD12    808          0      1.008
   809         O2     52    AS4    OD2    809    -0.8014         16
   810         HO     52    AS4   HD21    810          0      1.008
   811        HOB     52    AS4   HD22    811          0      1.008
   812          C     52    AS4      C    812     0.5366      12.01
   813          O     52    AS4      O    813    -0.5819         16   ; qtot 3
; residue  53 TY0 rtp TY0  q  0.0
   814          N     53    TY0      N    814    -0.4157      14.01
   815          H     53    TY0      H    815     0.2719      1.008
   816         CX     53    TY0     CA    816     0.0127      12.01
   817         H1     53    TY0     HA    817     0.1017      1.008
   818         CT     53    TY0     CB    818    -0.0246      12.01
   819         HC     53    TY0    HB1    819     0.0201      1.008
   820         HC     53    TY0    HB2    820     0.0201      1.008
   821         CA     53    TY0     CG    821    -0.0011      12.01
   822         CA     53    TY0    CD1    822    -0.1906      12.01
   823         HA     53    TY0    HD1    823     0.1699      1.008
   824         CA     53    TY0    CE1    824    -0.2341      12.01
   825         HA     53    TY0    HE1    825     0.1656      1.008
   826          C     53    TY0     CZ    826     0.3226      12.01
   827         OH     53    TY0     OH    827    -0.5579         16
   828         HO     53    TY0    HH1    828     0.3992      1.008
   829        HOB     53    TY0    HH2    829          0      1.008
   830         CA     53    TY0    CE2    830    -0.2341      12.01
   831         HA     53    TY0    HE2    831     0.1656      1.008
   832         CA     53    TY0    CD2    832    -0.1906      12.01
   833         HA     53    TY0    HD2    833     0.1699      1.008
   834          C     53    TY0      C    834     0.5973      12.01
   835          O     53    TY0      O    835    -0.5679         16   ; qtot 3
; residue  54 GLY rtp GLY  q  0.0
   836          N     54    GLY      N    836    -0.4157      14.01
   837          H     54    GLY      H    837     0.2719      1.008
   838         CX     54    GLY     CA    838    -0.0252      12.01
   839         H1     54    GLY    HA1    839     0.0698      1.008
   840         H1     54    GLY    HA2    840     0.0698      1.008
   841          C     54    GLY      C    841     0.5973      12.01
   842          O     54    GLY      O    842    -0.5679         16   ; qtot 3
; residue  55 ILE rtp ILE  q  0.0
   843          N     55    ILE      N    843    -0.4157      14.01
   844          H     55    ILE      H    844     0.2719      1.008
   845         CX     55    ILE     CA    845    -0.0597      12.01
   846         H1     55    ILE     HA    846     0.0869      1.008
   847         3C     55    ILE     CB    847     0.1303      12.01
   848         HC     55    ILE     HB    848     0.0187      1.008
   849         CT     55    ILE    CG2    849    -0.3204      12.01
   850         HC     55    ILE   HG21    850     0.0882      1.008
   851         HC     55    ILE   HG22    851     0.0882      1.008
   852         HC     55    ILE   HG23    852     0.0882      1.008
   853         2C     55    ILE    CG1    853     -0.043      12.01
   854         HC     55    ILE   HG11    854     0.0236      1.008
   855         HC     55    ILE   HG12    855     0.0236      1.008
   856         CT     55    ILE     CD    856     -0.066      12.01
   857         HC     55    ILE    HD1    857     0.0186      1.008
   858         HC     55    ILE    HD2    858     0.0186      1.008
   859         HC     55    ILE    HD3    859     0.0186      1.008
   860          C     55    ILE      C    860     0.5973      12.01
   861          O     55    ILE      O    861    -0.5679         16   ; qtot 3
; residue  56 LEU rtp LEU  q  0.0
   862          N     56    LEU      N    862    -0.4157      14.01
   863          H     56    LEU      H    863     0.2719      1.008
   864         CX     56    LEU     CA    864    -0.0518      12.01
   865         H1     56    LEU     HA    865     0.0922      1.008
   866         2C     56    LEU     CB    866    -0.1102      12.01
   867         HC     56    LEU    HB1    867     0.0457      1.008
   868         HC     56    LEU    HB2    868     0.0457      1.008
   869         3C     56    LEU     CG    869     0.3531      12.01
   870         HC     56    LEU     HG    870    -0.0361      1.008
   871         CT     56    LEU    CD1    871    -0.4121      12.01
   872         HC     56    LEU   HD11    872        0.1      1.008
   873         HC     56    LEU   HD12    873        0.1      1.008
   874         HC     56    LEU   HD13    874        0.1      1.008
   875         CT     56    LEU    CD2    875    -0.4121      12.01
   876         HC     56    LEU   HD21    876        0.1      1.008
   877         HC     56    LEU   HD22    877        0.1      1.008
   878         HC     56    LEU   HD23    878        0.1      1.008
   879          C     56    LEU      C    879     0.5973      12.01
   880          O     56    LEU      O    880    -0.5679         16   ; qtot 3
; residue  57 GLN rtp GLN  q  0.0
   881          N     57    GLN      N    881    -0.4157      14.01
   882          H     57    GLN      H    882     0.2719      1.008
   883         CX     57    GLN     CA    883    -0.0031      12.01
   884         H1     57    GLN     HA    884      0.085      1.008
   885         2C     57    GLN     CB    885    -0.0036      12.01
   886         HC     57    GLN    HB1    886     0.0171      1.008
   887         HC     57    GLN    HB2    887     0.0171      1.008
   888         2C     57    GLN     CG    888    -0.0645      12.01
   889         HC     57    GLN    HG1    889     0.0352      1.008
   890         HC     57    GLN    HG2    890     0.0352      1.008
   891          C     57    GLN     CD    891     0.6951      12.01
   892          O     57    GLN    OE1    892    -0.6086         16
   893          N     57    GLN    NE2    893    -0.9407      14.01
   894          H     57    GLN   HE21    894     0.4251      1.008
   895          H     57    GLN   HE22    895     0.4251      1.008
   896          C     57    GLN      C    896     0.5973      12.01
   897          O     57    GLN      O    897    -0.5679         16   ; qtot 3
; residue  58 ILE rtp ILE  q  0.0
   898          N     58    ILE      N    898    -0.4157      14.01
   899          H     58    ILE      H    899     0.2719      1.008
   900         CX     58    ILE     CA    900    -0.0597      12.01
   901         H1     58    ILE     HA    901     0.0869      1.008
   902         3C     58    ILE     CB    902     0.1303      12.01
   903         HC     58    ILE     HB    903     0.0187      1.008
   904         CT     58    ILE    CG2    904    -0.3204      12.01
   905         HC     58    ILE   HG21    905     0.0882      1.008
   906         HC     58    ILE   HG22    906     0.0882      1.008
   907         HC     58    ILE   HG23    907     0.0882      1.008
   908         2C     58    ILE    CG1    908     -0.043      12.01
   909         HC     58    ILE   HG11    909     0.0236      1.008
   910         HC     58    ILE   HG12    910     0.0236      1.008
   911         CT     58    ILE     CD    911     -0.066      12.01
   912         HC     58    ILE    HD1    912     0.0186      1.008
   913         HC     58    ILE    HD2    913     0.0186      1.008
   914         HC     58    ILE    HD3    914     0.0186      1.008
   915          C     58    ILE      C    915     0.5973      12.01
   916          O     58    ILE      O    916    -0.5679         16   ; qtot 3
; residue  59 ASN rtp ASN  q  0.0
   917          N     59    ASN      N    917    -0.4157      14.01
   918          H     59    ASN      H    918     0.2719      1.008
   919         CX     59    ASN     CA    919     0.0143      12.01
   920         H1     59    ASN     HA    920     0.1048      1.008
   921         2C     59    ASN     CB    921    -0.2041      12.01
   922         HC     59    ASN    HB1    922     0.0797      1.008
   923         HC     59    ASN    HB2    923     0.0797      1.008
   924          C     59    ASN     CG    924      0.713      12.01
   925          O     59    ASN    OD1    925    -0.5931         16
   926          N     59    ASN    ND2    926    -0.9191      14.01
   927          H     59    ASN   HD21    927     0.4196      1.008
   928          H     59    ASN   HD22    928     0.4196      1.008
   929          C     59    ASN      C    929     0.5973      12.01
   930          O     59    ASN      O    930    -0.5679         16   ; qtot 3
; residue  60 SER rtp SER  q  0.0
   931          N     60    SER      N    931    -0.4157      14.01
   932          H     60    SER      H    932     0.2719      1.008
   933         CX     60    SER     CA    933    -0.0249      12.01
   934         H1     60    SER     HA    934     0.0843      1.008
   935         2C     60    SER     CB    935     0.2117      12.01
   936         H1     60    SER    HB1    936     0.0352      1.008
   937         H1     60    SER    HB2    937     0.0352      1.008
   938         OH     60    SER     OG    938    -0.6546         16
   939         HO     60    SER     HG    939     0.4275      1.008
   940          C     60    SER      C    940     0.5973      12.01
   941          O     60    SER      O    941    -0.5679         16   ; qtot 3
; residue  61 ARG rtp ARG  q +1.0
   942          N     61    ARG      N    942    -0.3479      14.01
   943          H     61    ARG      H    943     0.2747      1.008
   944         CX     61    ARG     CA    944    -0.2637      12.01
   945         H1     61    ARG     HA    945      0.156      1.008
   946         C8     61    ARG     CB    946    -0.0007      12.01
   947         HC     61    ARG    HB1    947     0.0327      1.008
   948         HC     61    ARG    HB2    948     0.0327      1.008
   949         C8     61    ARG     CG    949      0.039      12.01
   950         HC     61    ARG    HG1    950     0.0285      1.008
   951         HC     61    ARG    HG2    951     0.0285      1.008
   952         C8     61    ARG     CD    952     0.0486      12.01
   953         H1     61    ARG    HD1    953     0.0687      1.008
   954         H1     61    ARG    HD2    954     0.0687      1.008
   955         N2     61    ARG     NE    955    -0.5295      14.01
   956          H     61    ARG     HE    956     0.3456      1.008
   957         CA     61    ARG     CZ    957     0.8076      12.01
   958         N2     61    ARG    NH1    958    -0.8627      14.01
   959          H     61    ARG   HH11    959     0.4478      1.008
   960          H     61    ARG   HH12    960     0.4478      1.008
   961         N2     61    ARG    NH2    961    -0.8627      14.01
   962          H     61    ARG   HH21    962     0.4478      1.008
   963          H     61    ARG   HH22    963     0.4478      1.008
   964          C     61    ARG      C    964     0.7341      12.01
   965          O     61    ARG      O    965    -0.5894         16   ; qtot 4
; residue  62 TRP rtp TRP  q  0.0
   966          N     62    TRP      N    966    -0.4157      14.01
   967          H     62    TRP      H    967     0.2719      1.008
   968         CX     62    TRP     CA    968    -0.0275      12.01
   969         H1     62    TRP     HA    969     0.1123      1.008
   970         CT     62    TRP     CB    970     -0.005      12.01
   971         HC     62    TRP    HB1    971     0.0339      1.008
   972         HC     62    TRP    HB2    972     0.0339      1.008
   973         C*     62    TRP     CG    973    -0.1415      12.01
   974         CW     62    TRP    CD1    974    -0.1638      12.01
   975         H4     62    TRP    HD1    975     0.2062      1.008
   976         NA     62    TRP    NE1    976    -0.3418      14.01
   977          H     62    TRP    HE1    977     0.3412      1.008
   978         CN     62    TRP    CE2    978      0.138      12.01
   979         CA     62    TRP    CZ2    979    -0.2601      12.01
   980         HA     62    TRP    HZ2    980     0.1572      1.008
   981         CA     62    TRP    CH2    981    -0.1134      12.01
   982         HA     62    TRP    HH2    982     0.1417      1.008
   983         CA     62    TRP    CZ3    983    -0.1972      12.01
   984         HA     62    TRP    HZ3    984     0.1447      1.008
   985         CA     62    TRP    CE3    985    -0.2387      12.01
   986         HA     62    TRP    HE3    986       0.17      1.008
   987         CB     62    TRP    CD2    987     0.1243      12.01
   988          C     62    TRP      C    988     0.5973      12.01
   989          O     62    TRP      O    989    -0.5679         16   ; qtot 4
; residue  63 TRP rtp TRP  q  0.0
   990          N     63    TRP      N    990    -0.4157      14.01
   991          H     63    TRP      H    991     0.2719      1.008
   992         CX     63    TRP     CA    992    -0.0275      12.01
   993         H1     63    TRP     HA    993     0.1123      1.008
   994         CT     63    TRP     CB    994     -0.005      12.01
   995         HC     63    TRP    HB1    995     0.0339      1.008
   996         HC     63    TRP    HB2    996     0.0339      1.008
   997         C*     63    TRP     CG    997    -0.1415      12.01
   998         CW     63    TRP    CD1    998    -0.1638      12.01
   999         H4     63    TRP    HD1    999     0.2062      1.008
  1000         NA     63    TRP    NE1   1000    -0.3418      14.01
  1001          H     63    TRP    HE1   1001     0.3412      1.008
  1002         CN     63    TRP    CE2   1002      0.138      12.01
  1003         CA     63    TRP    CZ2   1003    -0.2601      12.01
  1004         HA     63    TRP    HZ2   1004     0.1572      1.008
  1005         CA     63    TRP    CH2   1005    -0.1134      12.01
  1006         HA     63    TRP    HH2   1006     0.1417      1.008
  1007         CA     63    TRP    CZ3   1007    -0.1972      12.01
  1008         HA     63    TRP    HZ3   1008     0.1447      1.008
  1009         CA     63    TRP    CE3   1009    -0.2387      12.01
  1010         HA     63    TRP    HE3   1010       0.17      1.008
  1011         CB     63    TRP    CD2   1011     0.1243      12.01
  1012          C     63    TRP      C   1012     0.5973      12.01
  1013          O     63    TRP      O   1013    -0.5679         16   ; qtot 4
; residue  64 CY0 rtp CY0  q  0.0
  1014          N     64    CY0      N   1014    -0.4157      14.01
  1015          H     64    CY0      H   1015     0.2719      1.008
  1016         CX     64    CY0     CA   1016     0.0116      12.01
  1017         H1     64    CY0     HA   1017     0.1028      1.008
  1018         2C     64    CY0     CB   1018    -0.1166      12.01
  1019         H1     64    CY0    HB1   1019     0.1176      1.008
  1020         H1     64    CY0    HB2   1020     0.1176      1.008
  1021         SH     64    CY0     SG   1021    -0.3119      32.06
  1022         HS     64    CY0    HG1   1022     0.1933      1.008
  1023        HGS     64    CY0    HG2   1023          0      1.008
  1024        HGS     64    CY0    HG3   1024          0      1.008
  1025          C     64    CY0      C   1025     0.5973      12.01
  1026          O     64    CY0      O   1026    -0.5679         16   ; qtot 4
; residue  65 ASN rtp ASN  q  0.0
  1027          N     65    ASN      N   1027    -0.4157      14.01
  1028          H     65    ASN      H   1028     0.2719      1.008
  1029         CX     65    ASN     CA   1029     0.0143      12.01
  1030         H1     65    ASN     HA   1030     0.1048      1.008
  1031         2C     65    ASN     CB   1031    -0.2041      12.01
  1032         HC     65    ASN    HB1   1032     0.0797      1.008
  1033         HC     65    ASN    HB2   1033     0.0797      1.008
  1034          C     65    ASN     CG   1034      0.713      12.01
  1035          O     65    ASN    OD1   1035    -0.5931         16
  1036          N     65    ASN    ND2   1036    -0.9191      14.01
  1037          H     65    ASN   HD21   1037     0.4196      1.008
  1038          H     65    ASN   HD22   1038     0.4196      1.008
  1039          C     65    ASN      C   1039     0.5973      12.01
  1040          O     65    ASN      O   1040    -0.5679         16   ; qtot 4
; residue  66 AS4 rtp AS4  q -1.0
  1041          N     66    AS4      N   1041    -0.5163      14.01
  1042          H     66    AS4      H   1042     0.2936      1.008
  1043         CX     66    AS4     CA   1043     0.1091      12.01
  1044         H1     66    AS4     HA   1044     0.1589      1.008
  1045         2C     66    AS4     CB   1045    -0.0776      12.01
  1046         HC     66    AS4    HB1   1046    -0.0595      1.008
  1047         HC     66    AS4    HB2   1047    -0.0595      1.008
  1048         CO     66    AS4     CG   1048     0.7994      12.01
  1049         O2     66    AS4    OD1   1049    -0.8014         16
  1050         HO     66    AS4   HD11   1050          0      1.008
  1051        HOB     66    AS4   HD12   1051          0      1.008
  1052         O2     66    AS4    OD2   1052    -0.8014         16
  1053         HO     66    AS4   HD21   1053          0      1.008
  1054        HOB     66    AS4   HD22   1054          0      1.008
  1055          C     66    AS4      C   1055     0.5366      12.01
  1056          O     66    AS4      O   1056    -0.5819         16   ; qtot 3
; residue  67 GLY rtp GLY  q  0.0
  1057          N     67    GLY      N   1057    -0.4157      14.01
  1058          H     67    GLY      H   1058     0.2719      1.008
  1059         CX     67    GLY     CA   1059    -0.0252      12.01
  1060         H1     67    GLY    HA1   1060     0.0698      1.008
  1061         H1     67    GLY    HA2   1061     0.0698      1.008
  1062          C     67    GLY      C   1062     0.5973      12.01
  1063          O     67    GLY      O   1063    -0.5679         16   ; qtot 3
; residue  68 ARG rtp ARG  q +1.0
  1064          N     68    ARG      N   1064    -0.3479      14.01
  1065          H     68    ARG      H   1065     0.2747      1.008
  1066         CX     68    ARG     CA   1066    -0.2637      12.01
  1067         H1     68    ARG     HA   1067      0.156      1.008
  1068         C8     68    ARG     CB   1068    -0.0007      12.01
  1069         HC     68    ARG    HB1   1069     0.0327      1.008
  1070         HC     68    ARG    HB2   1070     0.0327      1.008
  1071         C8     68    ARG     CG   1071      0.039      12.01
  1072         HC     68    ARG    HG1   1072     0.0285      1.008
  1073         HC     68    ARG    HG2   1073     0.0285      1.008
  1074         C8     68    ARG     CD   1074     0.0486      12.01
  1075         H1     68    ARG    HD1   1075     0.0687      1.008
  1076         H1     68    ARG    HD2   1076     0.0687      1.008
  1077         N2     68    ARG     NE   1077    -0.5295      14.01
  1078          H     68    ARG     HE   1078     0.3456      1.008
  1079         CA     68    ARG     CZ   1079     0.8076      12.01
  1080         N2     68    ARG    NH1   1080    -0.8627      14.01
  1081          H     68    ARG   HH11   1081     0.4478      1.008
  1082          H     68    ARG   HH12   1082     0.4478      1.008
  1083         N2     68    ARG    NH2   1083    -0.8627      14.01
  1084          H     68    ARG   HH21   1084     0.4478      1.008
  1085          H     68    ARG   HH22   1085     0.4478      1.008
  1086          C     68    ARG      C   1086     0.7341      12.01
  1087          O     68    ARG      O   1087    -0.5894         16   ; qtot 4
; residue  69 THR rtp THR  q  0.0
  1088          N     69    THR      N   1088    -0.4157      14.01
  1089          H     69    THR      H   1089     0.2719      1.008
  1090         CX     69    THR     CA   1090    -0.0389      12.01
  1091         H1     69    THR     HA   1091     0.1007      1.008
  1092         3C     69    THR     CB   1092     0.3654      12.01
  1093         H1     69    THR     HB   1093     0.0043      1.008
  1094         CT     69    THR    CG2   1094    -0.2438      12.01
  1095         HC     69    THR   HG21   1095     0.0642      1.008
  1096         HC     69    THR   HG22   1096     0.0642      1.008
  1097         HC     69    THR   HG23   1097     0.0642      1.008
  1098         OH     69    THR    OG1   1098    -0.6761         16
  1099         HO     69    THR    HG1   1099     0.4102      1.008
  1100          C     69    THR      C   1100     0.5973      12.01
  1101          O     69    THR      O   1101    -0.5679         16   ; qtot 4
; residue  70 PRO rtp PRO  q  0.0
  1102          N     70    PRO      N   1102    -0.2548      14.01
  1103         CT     70    PRO     CD   1103     0.0192      12.01
  1104         H1     70    PRO    HD1   1104     0.0391      1.008
  1105         H1     70    PRO    HD2   1105     0.0391      1.008
  1106         CT     70    PRO     CG   1106     0.0189      12.01
  1107         HC     70    PRO    HG1   1107     0.0213      1.008
  1108         HC     70    PRO    HG2   1108     0.0213      1.008
  1109         CT     70    PRO     CB   1109     -0.007      12.01
  1110         HC     70    PRO    HB1   1110     0.0253      1.008
  1111         HC     70    PRO    HB2   1111     0.0253      1.008
  1112         CX     70    PRO     CA   1112    -0.0266      12.01
  1113         H1     70    PRO     HA   1113     0.0641      1.008
  1114          C     70    PRO      C   1114     0.5896      12.01
  1115          O     70    PRO      O   1115    -0.5748         16   ; qtot 4
; residue  71 GLY rtp GLY  q  0.0
  1116          N     71    GLY      N   1116    -0.4157      14.01
  1117          H     71    GLY      H   1117     0.2719      1.008
  1118         CX     71    GLY     CA   1118    -0.0252      12.01
  1119         H1     71    GLY    HA1   1119     0.0698      1.008
  1120         H1     71    GLY    HA2   1120     0.0698      1.008
  1121          C     71    GLY      C   1121     0.5973      12.01
  1122          O     71    GLY      O   1122    -0.5679         16   ; qtot 4
; residue  72 SER rtp SER  q  0.0
  1123          N     72    SER      N   1123    -0.4157      14.01
  1124          H     72    SER      H   1124     0.2719      1.008
  1125         CX     72    SER     CA   1125    -0.0249      12.01
  1126         H1     72    SER     HA   1126     0.0843      1.008
  1127         2C     72    SER     CB   1127     0.2117      12.01
  1128         H1     72    SER    HB1   1128     0.0352      1.008
  1129         H1     72    SER    HB2   1129     0.0352      1.008
  1130         OH     72    SER     OG   1130    -0.6546         16
  1131         HO     72    SER     HG   1131     0.4275      1.008
  1132          C     72    SER      C   1132     0.5973      12.01
  1133          O     72    SER      O   1133    -0.5679         16   ; qtot 4
; residue  73 ARG rtp ARG  q +1.0
  1134          N     73    ARG      N   1134    -0.3479      14.01
  1135          H     73    ARG      H   1135     0.2747      1.008
  1136         CX     73    ARG     CA   1136    -0.2637      12.01
  1137         H1     73    ARG     HA   1137      0.156      1.008
  1138         C8     73    ARG     CB   1138    -0.0007      12.01
  1139         HC     73    ARG    HB1   1139     0.0327      1.008
  1140         HC     73    ARG    HB2   1140     0.0327      1.008
  1141         C8     73    ARG     CG   1141      0.039      12.01
  1142         HC     73    ARG    HG1   1142     0.0285      1.008
  1143         HC     73    ARG    HG2   1143     0.0285      1.008
  1144         C8     73    ARG     CD   1144     0.0486      12.01
  1145         H1     73    ARG    HD1   1145     0.0687      1.008
  1146         H1     73    ARG    HD2   1146     0.0687      1.008
  1147         N2     73    ARG     NE   1147    -0.5295      14.01
  1148          H     73    ARG     HE   1148     0.3456      1.008
  1149         CA     73    ARG     CZ   1149     0.8076      12.01
  1150         N2     73    ARG    NH1   1150    -0.8627      14.01
  1151          H     73    ARG   HH11   1151     0.4478      1.008
  1152          H     73    ARG   HH12   1152     0.4478      1.008
  1153         N2     73    ARG    NH2   1153    -0.8627      14.01
  1154          H     73    ARG   HH21   1154     0.4478      1.008
  1155          H     73    ARG   HH22   1155     0.4478      1.008
  1156          C     73    ARG      C   1156     0.7341      12.01
  1157          O     73    ARG      O   1157    -0.5894         16   ; qtot 5
; residue  74 ASN rtp ASN  q  0.0
  1158          N     74    ASN      N   1158    -0.4157      14.01
  1159          H     74    ASN      H   1159     0.2719      1.008
  1160         CX     74    ASN     CA   1160     0.0143      12.01
  1161         H1     74    ASN     HA   1161     0.1048      1.008
  1162         2C     74    ASN     CB   1162    -0.2041      12.01
  1163         HC     74    ASN    HB1   1163     0.0797      1.008
  1164         HC     74    ASN    HB2   1164     0.0797      1.008
  1165          C     74    ASN     CG   1165      0.713      12.01
  1166          O     74    ASN    OD1   1166    -0.5931         16
  1167          N     74    ASN    ND2   1167    -0.9191      14.01
  1168          H     74    ASN   HD21   1168     0.4196      1.008
  1169          H     74    ASN   HD22   1169     0.4196      1.008
  1170          C     74    ASN      C   1170     0.5973      12.01
  1171          O     74    ASN      O   1171    -0.5679         16   ; qtot 5
; residue  75 LEU rtp LEU  q  0.0
  1172          N     75    LEU      N   1172    -0.4157      14.01
  1173          H     75    LEU      H   1173     0.2719      1.008
  1174         CX     75    LEU     CA   1174    -0.0518      12.01
  1175         H1     75    LEU     HA   1175     0.0922      1.008
  1176         2C     75    LEU     CB   1176    -0.1102      12.01
  1177         HC     75    LEU    HB1   1177     0.0457      1.008
  1178         HC     75    LEU    HB2   1178     0.0457      1.008
  1179         3C     75    LEU     CG   1179     0.3531      12.01
  1180         HC     75    LEU     HG   1180    -0.0361      1.008
  1181         CT     75    LEU    CD1   1181    -0.4121      12.01
  1182         HC     75    LEU   HD11   1182        0.1      1.008
  1183         HC     75    LEU   HD12   1183        0.1      1.008
  1184         HC     75    LEU   HD13   1184        0.1      1.008
  1185         CT     75    LEU    CD2   1185    -0.4121      12.01
  1186         HC     75    LEU   HD21   1186        0.1      1.008
  1187         HC     75    LEU   HD22   1187        0.1      1.008
  1188         HC     75    LEU   HD23   1188        0.1      1.008
  1189          C     75    LEU      C   1189     0.5973      12.01
  1190          O     75    LEU      O   1190    -0.5679         16   ; qtot 5
; residue  76 CY0 rtp CY0  q  0.0
  1191          N     76    CY0      N   1191    -0.4157      14.01
  1192          H     76    CY0      H   1192     0.2719      1.008
  1193         CX     76    CY0     CA   1193     0.0116      12.01
  1194         H1     76    CY0     HA   1194     0.1028      1.008
  1195         2C     76    CY0     CB   1195    -0.1166      12.01
  1196         H1     76    CY0    HB1   1196     0.1176      1.008
  1197         H1     76    CY0    HB2   1197     0.1176      1.008
  1198         SH     76    CY0     SG   1198    -0.3119      32.06
  1199         HS     76    CY0    HG1   1199     0.1933      1.008
  1200        HGS     76    CY0    HG2   1200          0      1.008
  1201        HGS     76    CY0    HG3   1201          0      1.008
  1202          C     76    CY0      C   1202     0.5973      12.01
  1203          O     76    CY0      O   1203    -0.5679         16   ; qtot 5
; residue  77 ASN rtp ASN  q  0.0
  1204          N     77    ASN      N   1204    -0.4157      14.01
  1205          H     77    ASN      H   1205     0.2719      1.008
  1206         CX     77    ASN     CA   1206     0.0143      12.01
  1207         H1     77    ASN     HA   1207     0.1048      1.008
  1208         2C     77    ASN     CB   1208    -0.2041      12.01
  1209         HC     77    ASN    HB1   1209     0.0797      1.008
  1210         HC     77    ASN    HB2   1210     0.0797      1.008
  1211          C     77    ASN     CG   1211      0.713      12.01
  1212          O     77    ASN    OD1   1212    -0.5931         16
  1213          N     77    ASN    ND2   1213    -0.9191      14.01
  1214          H     77    ASN   HD21   1214     0.4196      1.008
  1215          H     77    ASN   HD22   1215     0.4196      1.008
  1216          C     77    ASN      C   1216     0.5973      12.01
  1217          O     77    ASN      O   1217    -0.5679         16   ; qtot 5
; residue  78 ILE rtp ILE  q  0.0
  1218          N     78    ILE      N   1218    -0.4157      14.01
  1219          H     78    ILE      H   1219     0.2719      1.008
  1220         CX     78    ILE     CA   1220    -0.0597      12.01
  1221         H1     78    ILE     HA   1221     0.0869      1.008
  1222         3C     78    ILE     CB   1222     0.1303      12.01
  1223         HC     78    ILE     HB   1223     0.0187      1.008
  1224         CT     78    ILE    CG2   1224    -0.3204      12.01
  1225         HC     78    ILE   HG21   1225     0.0882      1.008
  1226         HC     78    ILE   HG22   1226     0.0882      1.008
  1227         HC     78    ILE   HG23   1227     0.0882      1.008
  1228         2C     78    ILE    CG1   1228     -0.043      12.01
  1229         HC     78    ILE   HG11   1229     0.0236      1.008
  1230         HC     78    ILE   HG12   1230     0.0236      1.008
  1231         CT     78    ILE     CD   1231     -0.066      12.01
  1232         HC     78    ILE    HD1   1232     0.0186      1.008
  1233         HC     78    ILE    HD2   1233     0.0186      1.008
  1234         HC     78    ILE    HD3   1234     0.0186      1.008
  1235          C     78    ILE      C   1235     0.5973      12.01
  1236          O     78    ILE      O   1236    -0.5679         16   ; qtot 5
; residue  79 PRO rtp PRO  q  0.0
  1237          N     79    PRO      N   1237    -0.2548      14.01
  1238         CT     79    PRO     CD   1238     0.0192      12.01
  1239         H1     79    PRO    HD1   1239     0.0391      1.008
  1240         H1     79    PRO    HD2   1240     0.0391      1.008
  1241         CT     79    PRO     CG   1241     0.0189      12.01
  1242         HC     79    PRO    HG1   1242     0.0213      1.008
  1243         HC     79    PRO    HG2   1243     0.0213      1.008
  1244         CT     79    PRO     CB   1244     -0.007      12.01
  1245         HC     79    PRO    HB1   1245     0.0253      1.008
  1246         HC     79    PRO    HB2   1246     0.0253      1.008
  1247         CX     79    PRO     CA   1247    -0.0266      12.01
  1248         H1     79    PRO     HA   1248     0.0641      1.008
  1249          C     79    PRO      C   1249     0.5896      12.01
  1250          O     79    PRO      O   1250    -0.5748         16   ; qtot 5
; residue  80 CY0 rtp CY0  q  0.0
  1251          N     80    CY0      N   1251    -0.4157      14.01
  1252          H     80    CY0      H   1252     0.2719      1.008
  1253         CX     80    CY0     CA   1253     0.0116      12.01
  1254         H1     80    CY0     HA   1254     0.1028      1.008
  1255         2C     80    CY0     CB   1255    -0.1166      12.01
  1256         H1     80    CY0    HB1   1256     0.1176      1.008
  1257         H1     80    CY0    HB2   1257     0.1176      1.008
  1258         SH     80    CY0     SG   1258    -0.3119      32.06
  1259         HS     80    CY0    HG1   1259     0.1933      1.008
  1260        HGS     80    CY0    HG2   1260          0      1.008
  1261        HGS     80    CY0    HG3   1261          0      1.008
  1262          C     80    CY0      C   1262     0.5973      12.01
  1263          O     80    CY0      O   1263    -0.5679         16   ; qtot 5
; residue  81 SER rtp SER  q  0.0
  1264          N     81    SER      N   1264    -0.4157      14.01
  1265          H     81    SER      H   1265     0.2719      1.008
  1266         CX     81    SER     CA   1266    -0.0249      12.01
  1267         H1     81    SER     HA   1267     0.0843      1.008
  1268         2C     81    SER     CB   1268     0.2117      12.01
  1269         H1     81    SER    HB1   1269     0.0352      1.008
  1270         H1     81    SER    HB2   1270     0.0352      1.008
  1271         OH     81    SER     OG   1271    -0.6546         16
  1272         HO     81    SER     HG   1272     0.4275      1.008
  1273          C     81    SER      C   1273     0.5973      12.01
  1274          O     81    SER      O   1274    -0.5679         16   ; qtot 5
; residue  82 ALA rtp ALA  q  0.0
  1275          N     82    ALA      N   1275    -0.4157      14.01
  1276          H     82    ALA      H   1276     0.2719      1.008
  1277         CX     82    ALA     CA   1277     0.0337      12.01
  1278         H1     82    ALA     HA   1278     0.0823      1.008
  1279         CT     82    ALA     CB   1279    -0.1825      12.01
  1280         HC     82    ALA    HB1   1280     0.0603      1.008
  1281         HC     82    ALA    HB2   1281     0.0603      1.008
  1282         HC     82    ALA    HB3   1282     0.0603      1.008
  1283          C     82    ALA      C   1283     0.5973      12.01
  1284          O     82    ALA      O   1284    -0.5679         16   ; qtot 5
; residue  83 LEU rtp LEU  q  0.0
  1285          N     83    LEU      N   1285    -0.4157      14.01
  1286          H     83    LEU      H   1286     0.2719      1.008
  1287         CX     83    LEU     CA   1287    -0.0518      12.01
  1288         H1     83    LEU     HA   1288     0.0922      1.008
  1289         2C     83    LEU     CB   1289    -0.1102      12.01
  1290         HC     83    LEU    HB1   1290     0.0457      1.008
  1291         HC     83    LEU    HB2   1291     0.0457      1.008
  1292         3C     83    LEU     CG   1292     0.3531      12.01
  1293         HC     83    LEU     HG   1293    -0.0361      1.008
  1294         CT     83    LEU    CD1   1294    -0.4121      12.01
  1295         HC     83    LEU   HD11   1295        0.1      1.008
  1296         HC     83    LEU   HD12   1296        0.1      1.008
  1297         HC     83    LEU   HD13   1297        0.1      1.008
  1298         CT     83    LEU    CD2   1298    -0.4121      12.01
  1299         HC     83    LEU   HD21   1299        0.1      1.008
  1300         HC     83    LEU   HD22   1300        0.1      1.008
  1301         HC     83    LEU   HD23   1301        0.1      1.008
  1302          C     83    LEU      C   1302     0.5973      12.01
  1303          O     83    LEU      O   1303    -0.5679         16   ; qtot 5
; residue  84 LEU rtp LEU  q  0.0
  1304          N     84    LEU      N   1304    -0.4157      14.01
  1305          H     84    LEU      H   1305     0.2719      1.008
  1306         CX     84    LEU     CA   1306    -0.0518      12.01
  1307         H1     84    LEU     HA   1307     0.0922      1.008
  1308         2C     84    LEU     CB   1308    -0.1102      12.01
  1309         HC     84    LEU    HB1   1309     0.0457      1.008
  1310         HC     84    LEU    HB2   1310     0.0457      1.008
  1311         3C     84    LEU     CG   1311     0.3531      12.01
  1312         HC     84    LEU     HG   1312    -0.0361      1.008
  1313         CT     84    LEU    CD1   1313    -0.4121      12.01
  1314         HC     84    LEU   HD11   1314        0.1      1.008
  1315         HC     84    LEU   HD12   1315        0.1      1.008
  1316         HC     84    LEU   HD13   1316        0.1      1.008
  1317         CT     84    LEU    CD2   1317    -0.4121      12.01
  1318         HC     84    LEU   HD21   1318        0.1      1.008
  1319         HC     84    LEU   HD22   1319        0.1      1.008
  1320         HC     84    LEU   HD23   1320        0.1      1.008
  1321          C     84    LEU      C   1321     0.5973      12.01
  1322          O     84    LEU      O   1322    -0.5679         16   ; qtot 5
; residue  85 SER rtp SER  q  0.0
  1323          N     85    SER      N   1323    -0.4157      14.01
  1324          H     85    SER      H   1324     0.2719      1.008
  1325         CX     85    SER     CA   1325    -0.0249      12.01
  1326         H1     85    SER     HA   1326     0.0843      1.008
  1327         2C     85    SER     CB   1327     0.2117      12.01
  1328         H1     85    SER    HB1   1328     0.0352      1.008
  1329         H1     85    SER    HB2   1329     0.0352      1.008
  1330         OH     85    SER     OG   1330    -0.6546         16
  1331         HO     85    SER     HG   1331     0.4275      1.008
  1332          C     85    SER      C   1332     0.5973      12.01
  1333          O     85    SER      O   1333    -0.5679         16   ; qtot 5
; residue  86 SER rtp SER  q  0.0
  1334          N     86    SER      N   1334    -0.4157      14.01
  1335          H     86    SER      H   1335     0.2719      1.008
  1336         CX     86    SER     CA   1336    -0.0249      12.01
  1337         H1     86    SER     HA   1337     0.0843      1.008
  1338         2C     86    SER     CB   1338     0.2117      12.01
  1339         H1     86    SER    HB1   1339     0.0352      1.008
  1340         H1     86    SER    HB2   1340     0.0352      1.008
  1341         OH     86    SER     OG   1341    -0.6546         16
  1342         HO     86    SER     HG   1342     0.4275      1.008
  1343          C     86    SER      C   1343     0.5973      12.01
  1344          O     86    SER      O   1344    -0.5679         16   ; qtot 5
; residue  87 AS4 rtp AS4  q -1.0
  1345          N     87    AS4      N   1345    -0.5163      14.01
  1346          H     87    AS4      H   1346     0.2936      1.008
  1347         CX     87    AS4     CA   1347     0.1091      12.01
  1348         H1     87    AS4     HA   1348     0.1589      1.008
  1349         2C     87    AS4     CB   1349    -0.0776      12.01
  1350         HC     87    AS4    HB1   1350    -0.0595      1.008
  1351         HC     87    AS4    HB2   1351    -0.0595      1.008
  1352         CO     87    AS4     CG   1352     0.7994      12.01
  1353         O2     87    AS4    OD1   1353    -0.8014         16
  1354         HO     87    AS4   HD11   1354          0      1.008
  1355        HOB     87    AS4   HD12   1355          0      1.008
  1356         O2     87    AS4    OD2   1356    -0.8014         16
  1357         HO     87    AS4   HD21   1357          0      1.008
  1358        HOB     87    AS4   HD22   1358          0      1.008
  1359          C     87    AS4      C   1359     0.5366      12.01
  1360          O     87    AS4      O   1360    -0.5819         16   ; qtot 4
; residue  88 ILE rtp ILE  q  0.0
  1361          N     88    ILE      N   1361    -0.4157      14.01
  1362          H     88    ILE      H   1362     0.2719      1.008
  1363         CX     88    ILE     CA   1363    -0.0597      12.01
  1364         H1     88    ILE     HA   1364     0.0869      1.008
  1365         3C     88    ILE     CB   1365     0.1303      12.01
  1366         HC     88    ILE     HB   1366     0.0187      1.008
  1367         CT     88    ILE    CG2   1367    -0.3204      12.01
  1368         HC     88    ILE   HG21   1368     0.0882      1.008
  1369         HC     88    ILE   HG22   1369     0.0882      1.008
  1370         HC     88    ILE   HG23   1370     0.0882      1.008
  1371         2C     88    ILE    CG1   1371     -0.043      12.01
  1372         HC     88    ILE   HG11   1372     0.0236      1.008
  1373         HC     88    ILE   HG12   1373     0.0236      1.008
  1374         CT     88    ILE     CD   1374     -0.066      12.01
  1375         HC     88    ILE    HD1   1375     0.0186      1.008
  1376         HC     88    ILE    HD2   1376     0.0186      1.008
  1377         HC     88    ILE    HD3   1377     0.0186      1.008
  1378          C     88    ILE      C   1378     0.5973      12.01
  1379          O     88    ILE      O   1379    -0.5679         16   ; qtot 4
; residue  89 THR rtp THR  q  0.0
  1380          N     89    THR      N   1380    -0.4157      14.01
  1381          H     89    THR      H   1381     0.2719      1.008
  1382         CX     89    THR     CA   1382    -0.0389      12.01
  1383         H1     89    THR     HA   1383     0.1007      1.008
  1384         3C     89    THR     CB   1384     0.3654      12.01
  1385         H1     89    THR     HB   1385     0.0043      1.008
  1386         CT     89    THR    CG2   1386    -0.2438      12.01
  1387         HC     89    THR   HG21   1387     0.0642      1.008
  1388         HC     89    THR   HG22   1388     0.0642      1.008
  1389         HC     89    THR   HG23   1389     0.0642      1.008
  1390         OH     89    THR    OG1   1390    -0.6761         16
  1391         HO     89    THR    HG1   1391     0.4102      1.008
  1392          C     89    THR      C   1392     0.5973      12.01
  1393          O     89    THR      O   1393    -0.5679         16   ; qtot 4
; residue  90 ALA rtp ALA  q  0.0
  1394          N     90    ALA      N   1394    -0.4157      14.01
  1395          H     90    ALA      H   1395     0.2719      1.008
  1396         CX     90    ALA     CA   1396     0.0337      12.01
  1397         H1     90    ALA     HA   1397     0.0823      1.008
  1398         CT     90    ALA     CB   1398    -0.1825      12.01
  1399         HC     90    ALA    HB1   1399     0.0603      1.008
  1400         HC     90    ALA    HB2   1400     0.0603      1.008
  1401         HC     90    ALA    HB3   1401     0.0603      1.008
  1402          C     90    ALA      C   1402     0.5973      12.01
  1403          O     90    ALA      O   1403    -0.5679         16   ; qtot 4
; residue  91 SER rtp SER  q  0.0
  1404          N     91    SER      N   1404    -0.4157      14.01
  1405          H     91    SER      H   1405     0.2719      1.008
  1406         CX     91    SER     CA   1406    -0.0249      12.01
  1407         H1     91    SER     HA   1407     0.0843      1.008
  1408         2C     91    SER     CB   1408     0.2117      12.01
  1409         H1     91    SER    HB1   1409     0.0352      1.008
  1410         H1     91    SER    HB2   1410     0.0352      1.008
  1411         OH     91    SER     OG   1411    -0.6546         16
  1412         HO     91    SER     HG   1412     0.4275      1.008
  1413          C     91    SER      C   1413     0.5973      12.01
  1414          O     91    SER      O   1414    -0.5679         16   ; qtot 4
; residue  92 VAL rtp VAL  q  0.0
  1415          N     92    VAL      N   1415    -0.4157      14.01
  1416          H     92    VAL      H   1416     0.2719      1.008
  1417         CX     92    VAL     CA   1417    -0.0875      12.01
  1418         H1     92    VAL     HA   1418     0.0969      1.008
  1419         3C     92    VAL     CB   1419     0.2985      12.01
  1420         HC     92    VAL     HB   1420    -0.0297      1.008
  1421         CT     92    VAL    CG1   1421    -0.3192      12.01
  1422         HC     92    VAL   HG11   1422     0.0791      1.008
  1423         HC     92    VAL   HG12   1423     0.0791      1.008
  1424         HC     92    VAL   HG13   1424     0.0791      1.008
  1425         CT     92    VAL    CG2   1425    -0.3192      12.01
  1426         HC     92    VAL   HG21   1426     0.0791      1.008
  1427         HC     92    VAL   HG22   1427     0.0791      1.008
  1428         HC     92    VAL   HG23   1428     0.0791      1.008
  1429          C     92    VAL      C   1429     0.5973      12.01
  1430          O     92    VAL      O   1430    -0.5679         16   ; qtot 4
; residue  93 ASN rtp ASN  q  0.0
  1431          N     93    ASN      N   1431    -0.4157      14.01
  1432          H     93    ASN      H   1432     0.2719      1.008
  1433         CX     93    ASN     CA   1433     0.0143      12.01
  1434         H1     93    ASN     HA   1434     0.1048      1.008
  1435         2C     93    ASN     CB   1435    -0.2041      12.01
  1436         HC     93    ASN    HB1   1436     0.0797      1.008
  1437         HC     93    ASN    HB2   1437     0.0797      1.008
  1438          C     93    ASN     CG   1438      0.713      12.01
  1439          O     93    ASN    OD1   1439    -0.5931         16
  1440          N     93    ASN    ND2   1440    -0.9191      14.01
  1441          H     93    ASN   HD21   1441     0.4196      1.008
  1442          H     93    ASN   HD22   1442     0.4196      1.008
  1443          C     93    ASN      C   1443     0.5973      12.01
  1444          O     93    ASN      O   1444    -0.5679         16   ; qtot 4
; residue  94 CY0 rtp CY0  q  0.0
  1445          N     94    CY0      N   1445    -0.4157      14.01
  1446          H     94    CY0      H   1446     0.2719      1.008
  1447         CX     94    CY0     CA   1447     0.0116      12.01
  1448         H1     94    CY0     HA   1448     0.1028      1.008
  1449         2C     94    CY0     CB   1449    -0.1166      12.01
  1450         H1     94    CY0    HB1   1450     0.1176      1.008
  1451         H1     94    CY0    HB2   1451     0.1176      1.008
  1452         SH     94    CY0     SG   1452    -0.3119      32.06
  1453         HS     94    CY0    HG1   1453     0.1933      1.008
  1454        HGS     94    CY0    HG2   1454          0      1.008
  1455        HGS     94    CY0    HG3   1455          0      1.008
  1456          C     94    CY0      C   1456     0.5973      12.01
  1457          O     94    CY0      O   1457    -0.5679         16   ; qtot 4
; residue  95 ALA rtp ALA  q  0.0
  1458          N     95    ALA      N   1458    -0.4157      14.01
  1459          H     95    ALA      H   1459     0.2719      1.008
  1460         CX     95    ALA     CA   1460     0.0337      12.01
  1461         H1     95    ALA     HA   1461     0.0823      1.008
  1462         CT     95    ALA     CB   1462    -0.1825      12.01
  1463         HC     95    ALA    HB1   1463     0.0603      1.008
  1464         HC     95    ALA    HB2   1464     0.0603      1.008
  1465         HC     95    ALA    HB3   1465     0.0603      1.008
  1466          C     95    ALA      C   1466     0.5973      12.01
  1467          O     95    ALA      O   1467    -0.5679         16   ; qtot 4
; residue  96 LY3 rtp LY3  q +1.0
  1468          N     96    LY3      N   1468    -0.3479      14.01
  1469          H     96    LY3      H   1469     0.2747      1.008
  1470         CX     96    LY3     CA   1470     -0.227      12.01
  1471         H1     96    LY3     HA   1471     0.1555      1.008
  1472         C8     96    LY3     CB   1472    -0.0181      12.01
  1473         HC     96    LY3    HB1   1473     0.0276      1.008
  1474         HC     96    LY3    HB2   1474     0.0276      1.008
  1475         C8     96    LY3     CG   1475     0.0187      12.01
  1476         HC     96    LY3    HG1   1476     0.0103      1.008
  1477         HC     96    LY3    HG2   1477     0.0103      1.008
  1478         C8     96    LY3     CD   1478    -0.0479      12.01
  1479         HC     96    LY3    HD1   1479     0.0621      1.008
  1480         HC     96    LY3    HD2   1480     0.0621      1.008
  1481         C8     96    LY3     CE   1481    -0.0143      12.01
  1482         HP     96    LY3    HE1   1482     0.1135      1.008
  1483         HP     96    LY3    HE2   1483     0.1135      1.008
  1484         N3     96    LY3     NZ   1484    -0.3854      14.01
  1485          H     96    LY3    HZ1   1485       0.34      1.008
  1486          H     96    LY3    HZ2   1486       0.34      1.008
  1487          H     96    LY3    HZ3   1487       0.34      1.008
  1488          C     96    LY3      C   1488     0.7341      12.01
  1489          O     96    LY3      O   1489    -0.5894         16   ; qtot 5
; residue  97 LY3 rtp LY3  q +1.0
  1490          N     97    LY3      N   1490    -0.3479      14.01
  1491          H     97    LY3      H   1491     0.2747      1.008
  1492         CX     97    LY3     CA   1492     -0.227      12.01
  1493         H1     97    LY3     HA   1493     0.1555      1.008
  1494         C8     97    LY3     CB   1494    -0.0181      12.01
  1495         HC     97    LY3    HB1   1495     0.0276      1.008
  1496         HC     97    LY3    HB2   1496     0.0276      1.008
  1497         C8     97    LY3     CG   1497     0.0187      12.01
  1498         HC     97    LY3    HG1   1498     0.0103      1.008
  1499         HC     97    LY3    HG2   1499     0.0103      1.008
  1500         C8     97    LY3     CD   1500    -0.0479      12.01
  1501         HC     97    LY3    HD1   1501     0.0621      1.008
  1502         HC     97    LY3    HD2   1502     0.0621      1.008
  1503         C8     97    LY3     CE   1503    -0.0143      12.01
  1504         HP     97    LY3    HE1   1504     0.1135      1.008
  1505         HP     97    LY3    HE2   1505     0.1135      1.008
  1506         N3     97    LY3     NZ   1506    -0.3854      14.01
  1507          H     97    LY3    HZ1   1507       0.34      1.008
  1508          H     97    LY3    HZ2   1508       0.34      1.008
  1509          H     97    LY3    HZ3   1509       0.34      1.008
  1510          C     97    LY3      C   1510     0.7341      12.01
  1511          O     97    LY3      O   1511    -0.5894         16   ; qtot 6
; residue  98 ILE rtp ILE  q  0.0
  1512          N     98    ILE      N   1512    -0.4157      14.01
  1513          H     98    ILE      H   1513     0.2719      1.008
  1514         CX     98    ILE     CA   1514    -0.0597      12.01
  1515         H1     98    ILE     HA   1515     0.0869      1.008
  1516         3C     98    ILE     CB   1516     0.1303      12.01
  1517         HC     98    ILE     HB   1517     0.0187      1.008
  1518         CT     98    ILE    CG2   1518    -0.3204      12.01
  1519         HC     98    ILE   HG21   1519     0.0882      1.008
  1520         HC     98    ILE   HG22   1520     0.0882      1.008
  1521         HC     98    ILE   HG23   1521     0.0882      1.008
  1522         2C     98    ILE    CG1   1522     -0.043      12.01
  1523         HC     98    ILE   HG11   1523     0.0236      1.008
  1524         HC     98    ILE   HG12   1524     0.0236      1.008
  1525         CT     98    ILE     CD   1525     -0.066      12.01
  1526         HC     98    ILE    HD1   1526     0.0186      1.008
  1527         HC     98    ILE    HD2   1527     0.0186      1.008
  1528         HC     98    ILE    HD3   1528     0.0186      1.008
  1529          C     98    ILE      C   1529     0.5973      12.01
  1530          O     98    ILE      O   1530    -0.5679         16   ; qtot 6
; residue  99 VAL rtp VAL  q  0.0
  1531          N     99    VAL      N   1531    -0.4157      14.01
  1532          H     99    VAL      H   1532     0.2719      1.008
  1533         CX     99    VAL     CA   1533    -0.0875      12.01
  1534         H1     99    VAL     HA   1534     0.0969      1.008
  1535         3C     99    VAL     CB   1535     0.2985      12.01
  1536         HC     99    VAL     HB   1536    -0.0297      1.008
  1537         CT     99    VAL    CG1   1537    -0.3192      12.01
  1538         HC     99    VAL   HG11   1538     0.0791      1.008
  1539         HC     99    VAL   HG12   1539     0.0791      1.008
  1540         HC     99    VAL   HG13   1540     0.0791      1.008
  1541         CT     99    VAL    CG2   1541    -0.3192      12.01
  1542         HC     99    VAL   HG21   1542     0.0791      1.008
  1543         HC     99    VAL   HG22   1543     0.0791      1.008
  1544         HC     99    VAL   HG23   1544     0.0791      1.008
  1545          C     99    VAL      C   1545     0.5973      12.01
  1546          O     99    VAL      O   1546    -0.5679         16   ; qtot 6
; residue 100 SER rtp SER  q  0.0
  1547          N    100    SER      N   1547    -0.4157      14.01
  1548          H    100    SER      H   1548     0.2719      1.008
  1549         CX    100    SER     CA   1549    -0.0249      12.01
  1550         H1    100    SER     HA   1550     0.0843      1.008
  1551         2C    100    SER     CB   1551     0.2117      12.01
  1552         H1    100    SER    HB1   1552     0.0352      1.008
  1553         H1    100    SER    HB2   1553     0.0352      1.008
  1554         OH    100    SER     OG   1554    -0.6546         16
  1555         HO    100    SER     HG   1555     0.4275      1.008
  1556          C    100    SER      C   1556     0.5973      12.01
  1557          O    100    SER      O   1557    -0.5679         16   ; qtot 6
; residue 101 AS4 rtp AS4  q -1.0
  1558          N    101    AS4      N   1558    -0.5163      14.01
  1559          H    101    AS4      H   1559     0.2936      1.008
  1560         CX    101    AS4     CA   1560     0.1091      12.01
  1561         H1    101    AS4     HA   1561     0.1589      1.008
  1562         2C    101    AS4     CB   1562    -0.0776      12.01
  1563         HC    101    AS4    HB1   1563    -0.0595      1.008
  1564         HC    101    AS4    HB2   1564    -0.0595      1.008
  1565         CO    101    AS4     CG   1565     0.7994      12.01
  1566         O2    101    AS4    OD1   1566    -0.8014         16
  1567         HO    101    AS4   HD11   1567          0      1.008
  1568        HOB    101    AS4   HD12   1568          0      1.008
  1569         O2    101    AS4    OD2   1569    -0.8014         16
  1570         HO    101    AS4   HD21   1570          0      1.008
  1571        HOB    101    AS4   HD22   1571          0      1.008
  1572          C    101    AS4      C   1572     0.5366      12.01
  1573          O    101    AS4      O   1573    -0.5819         16   ; qtot 5
; residue 102 GLY rtp GLY  q  0.0
  1574          N    102    GLY      N   1574    -0.4157      14.01
  1575          H    102    GLY      H   1575     0.2719      1.008
  1576         CX    102    GLY     CA   1576    -0.0252      12.01
  1577         H1    102    GLY    HA1   1577     0.0698      1.008
  1578         H1    102    GLY    HA2   1578     0.0698      1.008
  1579          C    102    GLY      C   1579     0.5973      12.01
  1580          O    102    GLY      O   1580    -0.5679         16   ; qtot 5
; residue 103 ASN rtp ASN  q  0.0
  1581          N    103    ASN      N   1581    -0.4157      14.01
  1582          H    103    ASN      H   1582     0.2719      1.008
  1583         CX    103    ASN     CA   1583     0.0143      12.01
  1584         H1    103    ASN     HA   1584     0.1048      1.008
  1585         2C    103    ASN     CB   1585    -0.2041      12.01
  1586         HC    103    ASN    HB1   1586     0.0797      1.008
  1587         HC    103    ASN    HB2   1587     0.0797      1.008
  1588          C    103    ASN     CG   1588      0.713      12.01
  1589          O    103    ASN    OD1   1589    -0.5931         16
  1590          N    103    ASN    ND2   1590    -0.9191      14.01
  1591          H    103    ASN   HD21   1591     0.4196      1.008
  1592          H    103    ASN   HD22   1592     0.4196      1.008
  1593          C    103    ASN      C   1593     0.5973      12.01
  1594          O    103    ASN      O   1594    -0.5679         16   ; qtot 5
; residue 104 GLY rtp GLY  q  0.0
  1595          N    104    GLY      N   1595    -0.4157      14.01
  1596          H    104    GLY      H   1596     0.2719      1.008
  1597         CX    104    GLY     CA   1597    -0.0252      12.01
  1598         H1    104    GLY    HA1   1598     0.0698      1.008
  1599         H1    104    GLY    HA2   1599     0.0698      1.008
  1600          C    104    GLY      C   1600     0.5973      12.01
  1601          O    104    GLY      O   1601    -0.5679         16   ; qtot 5
; residue 105 MET rtp MET  q  0.0
  1602          N    105    MET      N   1602    -0.4157      14.01
  1603          H    105    MET      H   1603     0.2719      1.008
  1604         CX    105    MET     CA   1604    -0.0237      12.01
  1605         H1    105    MET     HA   1605      0.088      1.008
  1606         2C    105    MET     CB   1606     0.0342      12.01
  1607         HC    105    MET    HB1   1607     0.0241      1.008
  1608         HC    105    MET    HB2   1608     0.0241      1.008
  1609         2C    105    MET     CG   1609     0.0018      12.01
  1610         H1    105    MET    HG1   1610      0.044      1.008
  1611         H1    105    MET    HG2   1611      0.044      1.008
  1612          S    105    MET     SD   1612    -0.2737      32.06
  1613         CT    105    MET     CE   1613    -0.0536      12.01
  1614         H1    105    MET    HE1   1614     0.0684      1.008
  1615         H1    105    MET    HE2   1615     0.0684      1.008
  1616         H1    105    MET    HE3   1616     0.0684      1.008
  1617          C    105    MET      C   1617     0.5973      12.01
  1618          O    105    MET      O   1618    -0.5679         16   ; qtot 5
; residue 106 ASN rtp ASN  q  0.0
  1619          N    106    ASN      N   1619    -0.4157      14.01
  1620          H    106    ASN      H   1620     0.2719      1.008
  1621         CX    106    ASN     CA   1621     0.0143      12.01
  1622         H1    106    ASN     HA   1622     0.1048      1.008
  1623         2C    106    ASN     CB   1623    -0.2041      12.01
  1624         HC    106    ASN    HB1   1624     0.0797      1.008
  1625         HC    106    ASN    HB2   1625     0.0797      1.008
  1626          C    106    ASN     CG   1626      0.713      12.01
  1627          O    106    ASN    OD1   1627    -0.5931         16
  1628          N    106    ASN    ND2   1628    -0.9191      14.01
  1629          H    106    ASN   HD21   1629     0.4196      1.008
  1630          H    106    ASN   HD22   1630     0.4196      1.008
  1631          C    106    ASN      C   1631     0.5973      12.01
  1632          O    106    ASN      O   1632    -0.5679         16   ; qtot 5
; residue 107 ALA rtp ALA  q  0.0
  1633          N    107    ALA      N   1633    -0.4157      14.01
  1634          H    107    ALA      H   1634     0.2719      1.008
  1635         CX    107    ALA     CA   1635     0.0337      12.01
  1636         H1    107    ALA     HA   1636     0.0823      1.008
  1637         CT    107    ALA     CB   1637    -0.1825      12.01
  1638         HC    107    ALA    HB1   1638     0.0603      1.008
  1639         HC    107    ALA    HB2   1639     0.0603      1.008
  1640         HC    107    ALA    HB3   1640     0.0603      1.008
  1641          C    107    ALA      C   1641     0.5973      12.01
  1642          O    107    ALA      O   1642    -0.5679         16   ; qtot 5
; residue 108 TRP rtp TRP  q  0.0
  1643          N    108    TRP      N   1643    -0.4157      14.01
  1644          H    108    TRP      H   1644     0.2719      1.008
  1645         CX    108    TRP     CA   1645    -0.0275      12.01
  1646         H1    108    TRP     HA   1646     0.1123      1.008
  1647         CT    108    TRP     CB   1647     -0.005      12.01
  1648         HC    108    TRP    HB1   1648     0.0339      1.008
  1649         HC    108    TRP    HB2   1649     0.0339      1.008
  1650         C*    108    TRP     CG   1650    -0.1415      12.01
  1651         CW    108    TRP    CD1   1651    -0.1638      12.01
  1652         H4    108    TRP    HD1   1652     0.2062      1.008
  1653         NA    108    TRP    NE1   1653    -0.3418      14.01
  1654          H    108    TRP    HE1   1654     0.3412      1.008
  1655         CN    108    TRP    CE2   1655      0.138      12.01
  1656         CA    108    TRP    CZ2   1656    -0.2601      12.01
  1657         HA    108    TRP    HZ2   1657     0.1572      1.008
  1658         CA    108    TRP    CH2   1658    -0.1134      12.01
  1659         HA    108    TRP    HH2   1659     0.1417      1.008
  1660         CA    108    TRP    CZ3   1660    -0.1972      12.01
  1661         HA    108    TRP    HZ3   1661     0.1447      1.008
  1662         CA    108    TRP    CE3   1662    -0.2387      12.01
  1663         HA    108    TRP    HE3   1663       0.17      1.008
  1664         CB    108    TRP    CD2   1664     0.1243      12.01
  1665          C    108    TRP      C   1665     0.5973      12.01
  1666          O    108    TRP      O   1666    -0.5679         16   ; qtot 5
; residue 109 VAL rtp VAL  q  0.0
  1667          N    109    VAL      N   1667    -0.4157      14.01
  1668          H    109    VAL      H   1668     0.2719      1.008
  1669         CX    109    VAL     CA   1669    -0.0875      12.01
  1670         H1    109    VAL     HA   1670     0.0969      1.008
  1671         3C    109    VAL     CB   1671     0.2985      12.01
  1672         HC    109    VAL     HB   1672    -0.0297      1.008
  1673         CT    109    VAL    CG1   1673    -0.3192      12.01
  1674         HC    109    VAL   HG11   1674     0.0791      1.008
  1675         HC    109    VAL   HG12   1675     0.0791      1.008
  1676         HC    109    VAL   HG13   1676     0.0791      1.008
  1677         CT    109    VAL    CG2   1677    -0.3192      12.01
  1678         HC    109    VAL   HG21   1678     0.0791      1.008
  1679         HC    109    VAL   HG22   1679     0.0791      1.008
  1680         HC    109    VAL   HG23   1680     0.0791      1.008
  1681          C    109    VAL      C   1681     0.5973      12.01
  1682          O    109    VAL      O   1682    -0.5679         16   ; qtot 5
; residue 110 ALA rtp ALA  q  0.0
  1683          N    110    ALA      N   1683    -0.4157      14.01
  1684          H    110    ALA      H   1684     0.2719      1.008
  1685         CX    110    ALA     CA   1685     0.0337      12.01
  1686         H1    110    ALA     HA   1686     0.0823      1.008
  1687         CT    110    ALA     CB   1687    -0.1825      12.01
  1688         HC    110    ALA    HB1   1688     0.0603      1.008
  1689         HC    110    ALA    HB2   1689     0.0603      1.008
  1690         HC    110    ALA    HB3   1690     0.0603      1.008
  1691          C    110    ALA      C   1691     0.5973      12.01
  1692          O    110    ALA      O   1692    -0.5679         16   ; qtot 5
; residue 111 TRP rtp TRP  q  0.0
  1693          N    111    TRP      N   1693    -0.4157      14.01
  1694          H    111    TRP      H   1694     0.2719      1.008
  1695         CX    111    TRP     CA   1695    -0.0275      12.01
  1696         H1    111    TRP     HA   1696     0.1123      1.008
  1697         CT    111    TRP     CB   1697     -0.005      12.01
  1698         HC    111    TRP    HB1   1698     0.0339      1.008
  1699         HC    111    TRP    HB2   1699     0.0339      1.008
  1700         C*    111    TRP     CG   1700    -0.1415      12.01
  1701         CW    111    TRP    CD1   1701    -0.1638      12.01
  1702         H4    111    TRP    HD1   1702     0.2062      1.008
  1703         NA    111    TRP    NE1   1703    -0.3418      14.01
  1704          H    111    TRP    HE1   1704     0.3412      1.008
  1705         CN    111    TRP    CE2   1705      0.138      12.01
  1706         CA    111    TRP    CZ2   1706    -0.2601      12.01
  1707         HA    111    TRP    HZ2   1707     0.1572      1.008
  1708         CA    111    TRP    CH2   1708    -0.1134      12.01
  1709         HA    111    TRP    HH2   1709     0.1417      1.008
  1710         CA    111    TRP    CZ3   1710    -0.1972      12.01
  1711         HA    111    TRP    HZ3   1711     0.1447      1.008
  1712         CA    111    TRP    CE3   1712    -0.2387      12.01
  1713         HA    111    TRP    HE3   1713       0.17      1.008
  1714         CB    111    TRP    CD2   1714     0.1243      12.01
  1715          C    111    TRP      C   1715     0.5973      12.01
  1716          O    111    TRP      O   1716    -0.5679         16   ; qtot 5
; residue 112 ARG rtp ARG  q +1.0
  1717          N    112    ARG      N   1717    -0.3479      14.01
  1718          H    112    ARG      H   1718     0.2747      1.008
  1719         CX    112    ARG     CA   1719    -0.2637      12.01
  1720         H1    112    ARG     HA   1720      0.156      1.008
  1721         C8    112    ARG     CB   1721    -0.0007      12.01
  1722         HC    112    ARG    HB1   1722     0.0327      1.008
  1723         HC    112    ARG    HB2   1723     0.0327      1.008
  1724         C8    112    ARG     CG   1724      0.039      12.01
  1725         HC    112    ARG    HG1   1725     0.0285      1.008
  1726         HC    112    ARG    HG2   1726     0.0285      1.008
  1727         C8    112    ARG     CD   1727     0.0486      12.01
  1728         H1    112    ARG    HD1   1728     0.0687      1.008
  1729         H1    112    ARG    HD2   1729     0.0687      1.008
  1730         N2    112    ARG     NE   1730    -0.5295      14.01
  1731          H    112    ARG     HE   1731     0.3456      1.008
  1732         CA    112    ARG     CZ   1732     0.8076      12.01
  1733         N2    112    ARG    NH1   1733    -0.8627      14.01
  1734          H    112    ARG   HH11   1734     0.4478      1.008
  1735          H    112    ARG   HH12   1735     0.4478      1.008
  1736         N2    112    ARG    NH2   1736    -0.8627      14.01
  1737          H    112    ARG   HH21   1737     0.4478      1.008
  1738          H    112    ARG   HH22   1738     0.4478      1.008
  1739          C    112    ARG      C   1739     0.7341      12.01
  1740          O    112    ARG      O   1740    -0.5894         16   ; qtot 6
; residue 113 ASN rtp ASN  q  0.0
  1741          N    113    ASN      N   1741    -0.4157      14.01
  1742          H    113    ASN      H   1742     0.2719      1.008
  1743         CX    113    ASN     CA   1743     0.0143      12.01
  1744         H1    113    ASN     HA   1744     0.1048      1.008
  1745         2C    113    ASN     CB   1745    -0.2041      12.01
  1746         HC    113    ASN    HB1   1746     0.0797      1.008
  1747         HC    113    ASN    HB2   1747     0.0797      1.008
  1748          C    113    ASN     CG   1748      0.713      12.01
  1749          O    113    ASN    OD1   1749    -0.5931         16
  1750          N    113    ASN    ND2   1750    -0.9191      14.01
  1751          H    113    ASN   HD21   1751     0.4196      1.008
  1752          H    113    ASN   HD22   1752     0.4196      1.008
  1753          C    113    ASN      C   1753     0.5973      12.01
  1754          O    113    ASN      O   1754    -0.5679         16   ; qtot 6
; residue 114 ARG rtp ARG  q +1.0
  1755          N    114    ARG      N   1755    -0.3479      14.01
  1756          H    114    ARG      H   1756     0.2747      1.008
  1757         CX    114    ARG     CA   1757    -0.2637      12.01
  1758         H1    114    ARG     HA   1758      0.156      1.008
  1759         C8    114    ARG     CB   1759    -0.0007      12.01
  1760         HC    114    ARG    HB1   1760     0.0327      1.008
  1761         HC    114    ARG    HB2   1761     0.0327      1.008
  1762         C8    114    ARG     CG   1762      0.039      12.01
  1763         HC    114    ARG    HG1   1763     0.0285      1.008
  1764         HC    114    ARG    HG2   1764     0.0285      1.008
  1765         C8    114    ARG     CD   1765     0.0486      12.01
  1766         H1    114    ARG    HD1   1766     0.0687      1.008
  1767         H1    114    ARG    HD2   1767     0.0687      1.008
  1768         N2    114    ARG     NE   1768    -0.5295      14.01
  1769          H    114    ARG     HE   1769     0.3456      1.008
  1770         CA    114    ARG     CZ   1770     0.8076      12.01
  1771         N2    114    ARG    NH1   1771    -0.8627      14.01
  1772          H    114    ARG   HH11   1772     0.4478      1.008
  1773          H    114    ARG   HH12   1773     0.4478      1.008
  1774         N2    114    ARG    NH2   1774    -0.8627      14.01
  1775          H    114    ARG   HH21   1775     0.4478      1.008
  1776          H    114    ARG   HH22   1776     0.4478      1.008
  1777          C    114    ARG      C   1777     0.7341      12.01
  1778          O    114    ARG      O   1778    -0.5894         16   ; qtot 7
; residue 115 CY0 rtp CY0  q  0.0
  1779          N    115    CY0      N   1779    -0.4157      14.01
  1780          H    115    CY0      H   1780     0.2719      1.008
  1781         CX    115    CY0     CA   1781     0.0116      12.01
  1782         H1    115    CY0     HA   1782     0.1028      1.008
  1783         2C    115    CY0     CB   1783    -0.1166      12.01
  1784         H1    115    CY0    HB1   1784     0.1176      1.008
  1785         H1    115    CY0    HB2   1785     0.1176      1.008
  1786         SH    115    CY0     SG   1786    -0.3119      32.06
  1787         HS    115    CY0    HG1   1787     0.1933      1.008
  1788        HGS    115    CY0    HG2   1788          0      1.008
  1789        HGS    115    CY0    HG3   1789          0      1.008
  1790          C    115    CY0      C   1790     0.5973      12.01
  1791          O    115    CY0      O   1791    -0.5679         16   ; qtot 7
; residue 116 LY3 rtp LY3  q +1.0
  1792          N    116    LY3      N   1792    -0.3479      14.01
  1793          H    116    LY3      H   1793     0.2747      1.008
  1794         CX    116    LY3     CA   1794     -0.227      12.01
  1795         H1    116    LY3     HA   1795     0.1555      1.008
  1796         C8    116    LY3     CB   1796    -0.0181      12.01
  1797         HC    116    LY3    HB1   1797     0.0276      1.008
  1798         HC    116    LY3    HB2   1798     0.0276      1.008
  1799         C8    116    LY3     CG   1799     0.0187      12.01
  1800         HC    116    LY3    HG1   1800     0.0103      1.008
  1801         HC    116    LY3    HG2   1801     0.0103      1.008
  1802         C8    116    LY3     CD   1802    -0.0479      12.01
  1803         HC    116    LY3    HD1   1803     0.0621      1.008
  1804         HC    116    LY3    HD2   1804     0.0621      1.008
  1805         C8    116    LY3     CE   1805    -0.0143      12.01
  1806         HP    116    LY3    HE1   1806     0.1135      1.008
  1807         HP    116    LY3    HE2   1807     0.1135      1.008
  1808         N3    116    LY3     NZ   1808    -0.3854      14.01
  1809          H    116    LY3    HZ1   1809       0.34      1.008
  1810          H    116    LY3    HZ2   1810       0.34      1.008
  1811          H    116    LY3    HZ3   1811       0.34      1.008
  1812          C    116    LY3      C   1812     0.7341      12.01
  1813          O    116    LY3      O   1813    -0.5894         16   ; qtot 8
; residue 117 GLY rtp GLY  q  0.0
  1814          N    117    GLY      N   1814    -0.4157      14.01
  1815          H    117    GLY      H   1815     0.2719      1.008
  1816         CX    117    GLY     CA   1816    -0.0252      12.01
  1817         H1    117    GLY    HA1   1817     0.0698      1.008
  1818         H1    117    GLY    HA2   1818     0.0698      1.008
  1819          C    117    GLY      C   1819     0.5973      12.01
  1820          O    117    GLY      O   1820    -0.5679         16   ; qtot 8
; residue 118 THR rtp THR  q  0.0
  1821          N    118    THR      N   1821    -0.4157      14.01
  1822          H    118    THR      H   1822     0.2719      1.008
  1823         CX    118    THR     CA   1823    -0.0389      12.01
  1824         H1    118    THR     HA   1824     0.1007      1.008
  1825         3C    118    THR     CB   1825     0.3654      12.01
  1826         H1    118    THR     HB   1826     0.0043      1.008
  1827         CT    118    THR    CG2   1827    -0.2438      12.01
  1828         HC    118    THR   HG21   1828     0.0642      1.008
  1829         HC    118    THR   HG22   1829     0.0642      1.008
  1830         HC    118    THR   HG23   1830     0.0642      1.008
  1831         OH    118    THR    OG1   1831    -0.6761         16
  1832         HO    118    THR    HG1   1832     0.4102      1.008
  1833          C    118    THR      C   1833     0.5973      12.01
  1834          O    118    THR      O   1834    -0.5679         16   ; qtot 8
; residue 119 AS4 rtp AS4  q -1.0
  1835          N    119    AS4      N   1835    -0.5163      14.01
  1836          H    119    AS4      H   1836     0.2936      1.008
  1837         CX    119    AS4     CA   1837     0.1091      12.01
  1838         H1    119    AS4     HA   1838     0.1589      1.008
  1839         2C    119    AS4     CB   1839    -0.0776      12.01
  1840         HC    119    AS4    HB1   1840    -0.0595      1.008
  1841         HC    119    AS4    HB2   1841    -0.0595      1.008
  1842         CO    119    AS4     CG   1842     0.7994      12.01
  1843         O2    119    AS4    OD1   1843    -0.8014         16
  1844         HO    119    AS4   HD11   1844          0      1.008
  1845        HOB    119    AS4   HD12   1845          0      1.008
  1846         O2    119    AS4    OD2   1846    -0.8014         16
  1847         HO    119    AS4   HD21   1847          0      1.008
  1848        HOB    119    AS4   HD22   1848          0      1.008
  1849          C    119    AS4      C   1849     0.5366      12.01
  1850          O    119    AS4      O   1850    -0.5819         16   ; qtot 7
; residue 120 VAL rtp VAL  q  0.0
  1851          N    120    VAL      N   1851    -0.4157      14.01
  1852          H    120    VAL      H   1852     0.2719      1.008
  1853         CX    120    VAL     CA   1853    -0.0875      12.01
  1854         H1    120    VAL     HA   1854     0.0969      1.008
  1855         3C    120    VAL     CB   1855     0.2985      12.01
  1856         HC    120    VAL     HB   1856    -0.0297      1.008
  1857         CT    120    VAL    CG1   1857    -0.3192      12.01
  1858         HC    120    VAL   HG11   1858     0.0791      1.008
  1859         HC    120    VAL   HG12   1859     0.0791      1.008
  1860         HC    120    VAL   HG13   1860     0.0791      1.008
  1861         CT    120    VAL    CG2   1861    -0.3192      12.01
  1862         HC    120    VAL   HG21   1862     0.0791      1.008
  1863         HC    120    VAL   HG22   1863     0.0791      1.008
  1864         HC    120    VAL   HG23   1864     0.0791      1.008
  1865          C    120    VAL      C   1865     0.5973      12.01
  1866          O    120    VAL      O   1866    -0.5679         16   ; qtot 7
; residue 121 GLN rtp GLN  q  0.0
  1867          N    121    GLN      N   1867    -0.4157      14.01
  1868          H    121    GLN      H   1868     0.2719      1.008
  1869         CX    121    GLN     CA   1869    -0.0031      12.01
  1870         H1    121    GLN     HA   1870      0.085      1.008
  1871         2C    121    GLN     CB   1871    -0.0036      12.01
  1872         HC    121    GLN    HB1   1872     0.0171      1.008
  1873         HC    121    GLN    HB2   1873     0.0171      1.008
  1874         2C    121    GLN     CG   1874    -0.0645      12.01
  1875         HC    121    GLN    HG1   1875     0.0352      1.008
  1876         HC    121    GLN    HG2   1876     0.0352      1.008
  1877          C    121    GLN     CD   1877     0.6951      12.01
  1878          O    121    GLN    OE1   1878    -0.6086         16
  1879          N    121    GLN    NE2   1879    -0.9407      14.01
  1880          H    121    GLN   HE21   1880     0.4251      1.008
  1881          H    121    GLN   HE22   1881     0.4251      1.008
  1882          C    121    GLN      C   1882     0.5973      12.01
  1883          O    121    GLN      O   1883    -0.5679         16   ; qtot 7
; residue 122 ALA rtp ALA  q  0.0
  1884          N    122    ALA      N   1884    -0.4157      14.01
  1885          H    122    ALA      H   1885     0.2719      1.008
  1886         CX    122    ALA     CA   1886     0.0337      12.01
  1887         H1    122    ALA     HA   1887     0.0823      1.008
  1888         CT    122    ALA     CB   1888    -0.1825      12.01
  1889         HC    122    ALA    HB1   1889     0.0603      1.008
  1890         HC    122    ALA    HB2   1890     0.0603      1.008
  1891         HC    122    ALA    HB3   1891     0.0603      1.008
  1892          C    122    ALA      C   1892     0.5973      12.01
  1893          O    122    ALA      O   1893    -0.5679         16   ; qtot 7
; residue 123 TRP rtp TRP  q  0.0
  1894          N    123    TRP      N   1894    -0.4157      14.01
  1895          H    123    TRP      H   1895     0.2719      1.008
  1896         CX    123    TRP     CA   1896    -0.0275      12.01
  1897         H1    123    TRP     HA   1897     0.1123      1.008
  1898         CT    123    TRP     CB   1898     -0.005      12.01
  1899         HC    123    TRP    HB1   1899     0.0339      1.008
  1900         HC    123    TRP    HB2   1900     0.0339      1.008
  1901         C*    123    TRP     CG   1901    -0.1415      12.01
  1902         CW    123    TRP    CD1   1902    -0.1638      12.01
  1903         H4    123    TRP    HD1   1903     0.2062      1.008
  1904         NA    123    TRP    NE1   1904    -0.3418      14.01
  1905          H    123    TRP    HE1   1905     0.3412      1.008
  1906         CN    123    TRP    CE2   1906      0.138      12.01
  1907         CA    123    TRP    CZ2   1907    -0.2601      12.01
  1908         HA    123    TRP    HZ2   1908     0.1572      1.008
  1909         CA    123    TRP    CH2   1909    -0.1134      12.01
  1910         HA    123    TRP    HH2   1910     0.1417      1.008
  1911         CA    123    TRP    CZ3   1911    -0.1972      12.01
  1912         HA    123    TRP    HZ3   1912     0.1447      1.008
  1913         CA    123    TRP    CE3   1913    -0.2387      12.01
  1914         HA    123    TRP    HE3   1914       0.17      1.008
  1915         CB    123    TRP    CD2   1915     0.1243      12.01
  1916          C    123    TRP      C   1916     0.5973      12.01
  1917          O    123    TRP      O   1917    -0.5679         16   ; qtot 7
; residue 124 ILE rtp ILE  q  0.0
  1918          N    124    ILE      N   1918    -0.4157      14.01
  1919          H    124    ILE      H   1919     0.2719      1.008
  1920         CX    124    ILE     CA   1920    -0.0597      12.01
  1921         H1    124    ILE     HA   1921     0.0869      1.008
  1922         3C    124    ILE     CB   1922     0.1303      12.01
  1923         HC    124    ILE     HB   1923     0.0187      1.008
  1924         CT    124    ILE    CG2   1924    -0.3204      12.01
  1925         HC    124    ILE   HG21   1925     0.0882      1.008
  1926         HC    124    ILE   HG22   1926     0.0882      1.008
  1927         HC    124    ILE   HG23   1927     0.0882      1.008
  1928         2C    124    ILE    CG1   1928     -0.043      12.01
  1929         HC    124    ILE   HG11   1929     0.0236      1.008
  1930         HC    124    ILE   HG12   1930     0.0236      1.008
  1931         CT    124    ILE     CD   1931     -0.066      12.01
  1932         HC    124    ILE    HD1   1932     0.0186      1.008
  1933         HC    124    ILE    HD2   1933     0.0186      1.008
  1934         HC    124    ILE    HD3   1934     0.0186      1.008
  1935          C    124    ILE      C   1935     0.5973      12.01
  1936          O    124    ILE      O   1936    -0.5679         16   ; qtot 7
; residue 125 ARG rtp ARG  q +1.0
  1937          N    125    ARG      N   1937    -0.3479      14.01
  1938          H    125    ARG      H   1938     0.2747      1.008
  1939         CX    125    ARG     CA   1939    -0.2637      12.01
  1940         H1    125    ARG     HA   1940      0.156      1.008
  1941         C8    125    ARG     CB   1941    -0.0007      12.01
  1942         HC    125    ARG    HB1   1942     0.0327      1.008
  1943         HC    125    ARG    HB2   1943     0.0327      1.008
  1944         C8    125    ARG     CG   1944      0.039      12.01
  1945         HC    125    ARG    HG1   1945     0.0285      1.008
  1946         HC    125    ARG    HG2   1946     0.0285      1.008
  1947         C8    125    ARG     CD   1947     0.0486      12.01
  1948         H1    125    ARG    HD1   1948     0.0687      1.008
  1949         H1    125    ARG    HD2   1949     0.0687      1.008
  1950         N2    125    ARG     NE   1950    -0.5295      14.01
  1951          H    125    ARG     HE   1951     0.3456      1.008
  1952         CA    125    ARG     CZ   1952     0.8076      12.01
  1953         N2    125    ARG    NH1   1953    -0.8627      14.01
  1954          H    125    ARG   HH11   1954     0.4478      1.008
  1955          H    125    ARG   HH12   1955     0.4478      1.008
  1956         N2    125    ARG    NH2   1956    -0.8627      14.01
  1957          H    125    ARG   HH21   1957     0.4478      1.008
  1958          H    125    ARG   HH22   1958     0.4478      1.008
  1959          C    125    ARG      C   1959     0.7341      12.01
  1960          O    125    ARG      O   1960    -0.5894         16   ; qtot 8
; residue 126 GLY rtp GLY  q  0.0
  1961          N    126    GLY      N   1961    -0.4157      14.01
  1962          H    126    GLY      H   1962     0.2719      1.008
  1963         CX    126    GLY     CA   1963    -0.0252      12.01
  1964         H1    126    GLY    HA1   1964     0.0698      1.008
  1965         H1    126    GLY    HA2   1965     0.0698      1.008
  1966          C    126    GLY      C   1966     0.5973      12.01
  1967          O    126    GLY      O   1967    -0.5679         16   ; qtot 8
; residue 127 CY0 rtp CY0  q  0.0
  1968          N    127    CY0      N   1968    -0.4157      14.01
  1969          H    127    CY0      H   1969     0.2719      1.008
  1970         CX    127    CY0     CA   1970     0.0116      12.01
  1971         H1    127    CY0     HA   1971     0.1028      1.008
  1972         2C    127    CY0     CB   1972    -0.1166      12.01
  1973         H1    127    CY0    HB1   1973     0.1176      1.008
  1974         H1    127    CY0    HB2   1974     0.1176      1.008
  1975         SH    127    CY0     SG   1975    -0.3119      32.06
  1976         HS    127    CY0    HG1   1976     0.1933      1.008
  1977        HGS    127    CY0    HG2   1977          0      1.008
  1978        HGS    127    CY0    HG3   1978          0      1.008
  1979          C    127    CY0      C   1979     0.5973      12.01
  1980          O    127    CY0      O   1980    -0.5679         16   ; qtot 8
; residue 128 ARG rtp ARG  q +1.0
  1981          N    128    ARG      N   1981    -0.3479      14.01
  1982          H    128    ARG      H   1982     0.2747      1.008
  1983         CX    128    ARG     CA   1983    -0.2637      12.01
  1984         H1    128    ARG     HA   1984      0.156      1.008
  1985         C8    128    ARG     CB   1985    -0.0007      12.01
  1986         HC    128    ARG    HB1   1986     0.0327      1.008
  1987         HC    128    ARG    HB2   1987     0.0327      1.008
  1988         C8    128    ARG     CG   1988      0.039      12.01
  1989         HC    128    ARG    HG1   1989     0.0285      1.008
  1990         HC    128    ARG    HG2   1990     0.0285      1.008
  1991         C8    128    ARG     CD   1991     0.0486      12.01
  1992         H1    128    ARG    HD1   1992     0.0687      1.008
  1993         H1    128    ARG    HD2   1993     0.0687      1.008
  1994         N2    128    ARG     NE   1994    -0.5295      14.01
  1995          H    128    ARG     HE   1995     0.3456      1.008
  1996         CA    128    ARG     CZ   1996     0.8076      12.01
  1997         N2    128    ARG    NH1   1997    -0.8627      14.01
  1998          H    128    ARG   HH11   1998     0.4478      1.008
  1999          H    128    ARG   HH12   1999     0.4478      1.008
  2000         N2    128    ARG    NH2   2000    -0.8627      14.01
  2001          H    128    ARG   HH21   2001     0.4478      1.008
  2002          H    128    ARG   HH22   2002     0.4478      1.008
  2003          C    128    ARG      C   2003     0.7341      12.01
  2004          O    128    ARG      O   2004    -0.5894         16   ; qtot 9
; residue 129 LEU rtp CLEU q -1.0
  2005          N    129    LEU      N   2005    -0.3873      14.01
  2006          H    129    LEU      H   2006     0.2729      1.008
  2007         CX    129    LEU     CA   2007    -0.2098      12.01
  2008         H1    129    LEU     HA   2008     0.1522      1.008
  2009         2C    129    LEU     CB   2009    -0.2708      12.01
  2010         HC    129    LEU    HB1   2010     0.0737      1.008
  2011         HC    129    LEU    HB2   2011     0.0737      1.008
  2012         3C    129    LEU     CG   2012     0.3706      12.01
  2013         HC    129    LEU     HG   2013    -0.0374      1.008
  2014         CT    129    LEU    CD1   2014    -0.4163      12.01
  2015         HC    129    LEU   HD11   2015     0.1038      1.008
  2016         HC    129    LEU   HD12   2016     0.1038      1.008
  2017         HC    129    LEU   HD13   2017     0.1038      1.008
  2018         CT    129    LEU    CD2   2018    -0.4163      12.01
  2019         HC    129    LEU   HD21   2019     0.1038      1.008
  2020         HC    129    LEU   HD22   2020     0.1038      1.008
  2021         HC    129    LEU   HD23   2021     0.1038      1.008
  2022         CO    129    LEU      C   2022     0.7832      12.01
  2023         O2    129    LEU    OC1   2023    -0.8056         16
  2024         HO    129    LEU   HC11   2024          0      1.008
  2025        HOB    129    LEU   HC12   2025          0      1.008
  2026         O2    129    LEU    OC2   2026    -0.8056         16
  2027         HO    129    LEU   HC21   2027          0      1.008
  2028        HOB    129    LEU   HC22   2028          0      1.008   ; qtot 8

[ bonds ]
;  ai    aj funct            c0            c1            c2            c3
    1     2     1 
    1     3     1 
    1     4     1 
    1     5     1 
    5     6     1 
    5     7     1 
    5    23     1 
    7     8     1 
    7     9     1 
    7    10     1 
   10    11     1 
   10    12     1 
   10    13     1 
   13    14     1 
   13    15     1 
   13    16     1 
   16    17     1 
   16    18     1 
   16    19     1 
   19    20     1 
   19    21     1 
   19    22     1 
   23    24     1 
   23    25     1 
   25    26     1 
   25    27     1 
   27    28     1 
   27    29     1 
   27    39     1 
   29    30     1 
   29    31     1 
   29    35     1 
   31    32     1 
   31    33     1 
   31    34     1 
   35    36     1 
   35    37     1 
   35    38     1 
   39    40     1 
   39    41     1 
   41    42     1 
   41    43     1 
   43    44     1 
   43    45     1 
   43    59     1 
   45    46     1 
   45    47     1 
   45    48     1 
   48    49     1 
   48    57     1 
   49    50     1 
   49    51     1 
   51    52     1 
   51    53     1 
   53    54     1 
   53    55     1 
   55    56     1 
   55    57     1 
   57    58     1 
   59    60     1 
   59    61     1 
   61    62     1 
   61    63     1 
   63    64     1 
   63    65     1 
   63    66     1 
   66    67     1 
   66    68     1 
   68    69     1 
   68    70     1 
   70    71     1 
   70    72     1 
   70    90     1 
   72    73     1 
   72    74     1 
   72    75     1 
   75    76     1 
   75    77     1 
   75    78     1 
   78    79     1 
   78    80     1 
   78    81     1 
   81    82     1 
   81    83     1 
   83    84     1 
   83    87     1 
   84    85     1 
   84    86     1 
   87    88     1 
   87    89     1 
   90    91     1 
   90    92     1 
   92    93     1 
   92    94     1 
   94    95     1 
   94    96     1 
   94   103     1 
   96    97     1 
   96    98     1 
   96    99     1 
   99   100     1 
   99   101     1 
   99   102     1 
  103   104     1 
  103   105     1 
  105   106     1 
  105   107     1 
  107   108     1 
  107   109     1 
  107   122     1 
  109   110     1 
  109   111     1 
  109   112     1 
  112   113     1 
  112   114     1 
  112   115     1 
  115   116     1 
  115   119     1 
  116   117     1 
  116   118     1 
  119   120     1 
  119   121     1 
  122   123     1 
  122   124     1 
  124   125     1 
  124   126     1 
  126   127     1 
  126   128     1 
  126   141     1 
  128   129     1 
  128   130     1 
  128   131     1 
  131   132     1 
  131   133     1 
  131   137     1 
  133   134     1 
  133   135     1 
  133   136     1 
  137   138     1 
  137   139     1 
  137   140     1 
  141   142     1 
  141   143     1 
  143   144     1 
  143   145     1 
  145   146     1 
  145   147     1 
  145   151     1 
  147   148     1 
  147   149     1 
  147   150     1 
  151   152     1 
  151   153     1 
  153   154     1 
  153   155     1 
  155   156     1 
  155   157     1 
  155   161     1 
  157   158     1 
  157   159     1 
  157   160     1 
  161   162     1 
  161   163     1 
  163   164     1 
  163   165     1 
  165   166     1 
  165   167     1 
  165   171     1 
  167   168     1 
  167   169     1 
  167   170     1 
  171   172     1 
  171   173     1 
  173   174     1 
  173   175     1 
  175   176     1 
  175   177     1 
  175   188     1 
  177   178     1 
  177   179     1 
  177   180     1 
  180   181     1 
  180   182     1 
  180   183     1 
  183   184     1 
  184   185     1 
  184   186     1 
  184   187     1 
  188   189     1 
  188   190     1 
  190   191     1 
  190   192     1 
  192   193     1 
  192   194     1 
  192   210     1 
  194   195     1 
  194   196     1 
  194   197     1 
  197   198     1 
  197   199     1 
  197   200     1 
  200   201     1 
  200   202     1 
  200   203     1 
  203   204     1 
  203   205     1 
  203   206     1 
  206   207     1 
  206   208     1 
  206   209     1 
  210   211     1 
  210   212     1 
  212   213     1 
  212   214     1 
  214   215     1 
  214   216     1 
  214   234     1 
  216   217     1 
  216   218     1 
  216   219     1 
  219   220     1 
  219   221     1 
  219   222     1 
  222   223     1 
  222   224     1 
  222   225     1 
  225   226     1 
  225   227     1 
  227   228     1 
  227   231     1 
  228   229     1 
  228   230     1 
  231   232     1 
  231   233     1 
  234   235     1 
  234   236     1 
  236   237     1 
  236   238     1 
  238   239     1 
  238   240     1 
  238   252     1 
  240   241     1 
  240   242     1 
  240   243     1 
  243   244     1 
  243   250     1 
  244   245     1 
  244   246     1 
  246   247     1 
  246   248     1 
  248   249     1 
  248   250     1 
  250   251     1 
  252   253     1 
  252   254     1 
  254   255     1 
  254   256     1 
  256   257     1 
  256   258     1 
  256   259     1 
  259   260     1 
  259   261     1 
  261   262     1 
  261   263     1 
  263   264     1 
  263   265     1 
  263   278     1 
  265   266     1 
  265   267     1 
  265   268     1 
  268   269     1 
  268   270     1 
  268   274     1 
  270   271     1 
  270   272     1 
  270   273     1 
  274   275     1 
  274   276     1 
  274   277     1 
  278   279     1 
  278   280     1 
  280   281     1 
  280   282     1 
  282   283     1 
  282   284     1 
  282   294     1 
  284   285     1 
  284   286     1 
  284   287     1 
  287   288     1 
  287   291     1 
  288   289     1 
  288   290     1 
  291   292     1 
  291   293     1 
  294   295     1 
  294   296     1 
  296   297     1 
  296   298     1 
  298   299     1 
  298   300     1 
  298   308     1 
  300   301     1 
  300   302     1 
  300   303     1 
  303   304     1 
  303   305     1 
  305   306     1 
  305   307     1 
  308   309     1 
  308   310     1 
  310   311     1 
  310   312     1 
  312   313     1 
  312   314     1 
  312   330     1 
  314   315     1 
  314   316     1 
  314   317     1 
  317   318     1 
  317   328     1 
  318   319     1 
  318   320     1 
  320   321     1 
  320   322     1 
  322   323     1 
  322   326     1 
  323   324     1 
  323   325     1 
  326   327     1 
  326   328     1 
  328   329     1 
  330   331     1 
  330   332     1 
  332   333     1 
  332   334     1 
  334   335     1 
  334   336     1 
  334   354     1 
  336   337     1 
  336   338     1 
  336   339     1 
  339   340     1 
  339   341     1 
  339   342     1 
  342   343     1 
  342   344     1 
  342   345     1 
  345   346     1 
  345   347     1 
  347   348     1 
  347   351     1 
  348   349     1 
  348   350     1 
  351   352     1 
  351   353     1 
  354   355     1 
  354   356     1 
  356   357     1 
  356   358     1 
  358   359     1 
  358   360     1 
  358   361     1 
  361   362     1 
  361   363     1 
  363   364     1 
  363   365     1 
  365   366     1 
  365   367     1 
  365   383     1 
  367   368     1 
  367   369     1 
  367   370     1 
  370   371     1 
  370   381     1 
  371   372     1 
  371   373     1 
  373   374     1 
  373   375     1 
  375   376     1 
  375   379     1 
  376   377     1 
  376   378     1 
  379   380     1 
  379   381     1 
  381   382     1 
  383   384     1 
  383   385     1 
  385   386     1 
  385   387     1 
  387   388     1 
  387   389     1 
  387   394     1 
  389   390     1 
  389   391     1 
  389   392     1 
  392   393     1 
  394   395     1 
  394   396     1 
  396   397     1 
  396   398     1 
  398   399     1 
  398   400     1 
  398   413     1 
  400   401     1 
  400   402     1 
  400   403     1 
  403   404     1 
  403   405     1 
  403   409     1 
  405   406     1 
  405   407     1 
  405   408     1 
  409   410     1 
  409   411     1 
  409   412     1 
  413   414     1 
  413   415     1 
  415   416     1 
  415   417     1 
  417   418     1 
  417   419     1 
  417   420     1 
  420   421     1 
  420   422     1 
  422   423     1 
  422   424     1 
  424   425     1 
  424   426     1 
  424   434     1 
  426   427     1 
  426   428     1 
  426   429     1 
  429   430     1 
  429   431     1 
  431   432     1 
  431   433     1 
  434   435     1 
  434   436     1 
  436   437     1 
  436   438     1 
  438   439     1 
  438   440     1 
  438   458     1 
  440   441     1 
  440   442     1 
  440   443     1 
  443   444     1 
  443   457     1 
  444   445     1 
  444   446     1 
  446   447     1 
  446   448     1 
  448   449     1 
  448   457     1 
  449   450     1 
  449   451     1 
  451   452     1 
  451   453     1 
  453   454     1 
  453   455     1 
  455   456     1 
  455   457     1 
  458   459     1 
  458   460     1 
  460   461     1 
  460   462     1 
  462   463     1 
  462   464     1 
  462   474     1 
  464   465     1 
  464   466     1 
  464   470     1 
  466   467     1 
  466   468     1 
  466   469     1 
  470   471     1 
  470   472     1 
  470   473     1 
  474   475     1 
  474   476     1 
  476   477     1 
  476   478     1 
  478   479     1 
  478   480     1 
  478   487     1 
  480   481     1 
  480   482     1 
  480   483     1 
  483   484     1 
  483   485     1 
  483   486     1 
  487   488     1 
  487   489     1 
  489   490     1 
  489   491     1 
  491   492     1 
  491   493     1 
  491   497     1 
  493   494     1 
  493   495     1 
  493   496     1 
  497   498     1 
  497   499     1 
  499   500     1 
  499   501     1 
  501   502     1 
  501   503     1 
  501   507     1 
  503   504     1 
  503   505     1 
  503   506     1 
  507   508     1 
  507   509     1 
  509   510     1 
  509   511     1 
  511   512     1 
  511   513     1 
  511   529     1 
  513   514     1 
  513   515     1 
  513   516     1 
  516   517     1 
  516   518     1 
  516   519     1 
  519   520     1 
  519   521     1 
  519   522     1 
  522   523     1 
  522   524     1 
  522   525     1 
  525   526     1 
  525   527     1 
  525   528     1 
  529   530     1 
  529   531     1 
  531   532     1 
  531   533     1 
  533   534     1 
  533   535     1 
  533   549     1 
  535   536     1 
  535   537     1 
  535   538     1 
  538   539     1 
  538   547     1 
  539   540     1 
  539   541     1 
  541   542     1 
  541   543     1 
  543   544     1 
  543   545     1 
  545   546     1 
  545   547     1 
  547   548     1 
  549   550     1 
  549   551     1 
  551   552     1 
  551   553     1 
  553   554     1 
  553   555     1 
  553   568     1 
  555   556     1 
  555   557     1 
  555   558     1 
  558   559     1 
  558   560     1 
  558   561     1 
  561   562     1 
  561   565     1 
  562   563     1 
  562   564     1 
  565   566     1 
  565   567     1 
  568   569     1 
  568   570     1 
  570   571     1 
  570   572     1 
  572   573     1 
  572   574     1 
  572   579     1 
  574   575     1 
  574   576     1 
  574   577     1 
  577   578     1 
  579   580     1 
  579   581     1 
  581   582     1 
  581   583     1 
  583   584     1 
  583   585     1 
  583   593     1 
  585   586     1 
  585   587     1 
  585   588     1 
  588   589     1 
  588   590     1 
  590   591     1 
  590   592     1 
  593   594     1 
  593   595     1 
  595   596     1 
  595   597     1 
  597   598     1 
  597   599     1 
  597   613     1 
  599   600     1 
  599   601     1 
  599   602     1 
  602   603     1 
  602   611     1 
  603   604     1 
  603   605     1 
  605   606     1 
  605   607     1 
  607   608     1 
  607   609     1 
  609   610     1 
  609   611     1 
  611   612     1 
  613   614     1 
  613   615     1 
  615   616     1 
  615   617     1 
  617   618     1 
  617   619     1 
  617   627     1 
  619   620     1 
  619   621     1 
  619   622     1 
  622   623     1 
  622   624     1 
  624   625     1 
  624   626     1 
  627   628     1 
  627   629     1 
  629   630     1 
  629   631     1 
  631   632     1 
  631   633     1 
  631   641     1 
  633   634     1 
  633   635     1 
  633   639     1 
  635   636     1 
  635   637     1 
  635   638     1 
  639   640     1 
  641   642     1 
  641   643     1 
  643   644     1 
  643   645     1 
  645   646     1 
  645   647     1 
  645   658     1 
  647   648     1 
  647   649     1 
  647   650     1 
  650   651     1 
  650   652     1 
  650   653     1 
  653   654     1 
  653   655     1 
  655   656     1 
  655   657     1 
  658   659     1 
  658   660     1 
  660   661     1 
  660   662     1 
  662   663     1 
  662   664     1 
  662   668     1 
  664   665     1 
  664   666     1 
  664   667     1 
  668   669     1 
  668   670     1 
  670   671     1 
  670   672     1 
  672   673     1 
  672   674     1 
  672   682     1 
  674   675     1 
  674   676     1 
  674   680     1 
  676   677     1 
  676   678     1 
  676   679     1 
  680   681     1 
  682   683     1 
  682   684     1 
  684   685     1 
  684   686     1 
  686   687     1 
  686   688     1 
  686   696     1 
  688   689     1 
  688   690     1 
  688   691     1 
  691   692     1 
  691   693     1 
  693   694     1 
  693   695     1 
  696   697     1 
  696   698     1 
  698   699     1 
  698   700     1 
  700   701     1 
  700   702     1 
  700   720     1 
  702   703     1 
  702   704     1 
  702   705     1 
  705   706     1 
  705   707     1 
  705   708     1 
  708   709     1 
  708   710     1 
  708   711     1 
  711   712     1 
  711   713     1 
  713   714     1 
  713   717     1 
  714   715     1 
  714   716     1 
  717   718     1 
  717   719     1 
  720   721     1 
  720   722     1 
  722   723     1 
  722   724     1 
  724   725     1 
  724   726     1 
  724   734     1 
  726   727     1 
  726   728     1 
  726   729     1 
  729   730     1 
  729   731     1 
  731   732     1 
  731   733     1 
  734   735     1 
  734   736     1 
  736   737     1 
  736   738     1 
  738   739     1 
  738   740     1 
  738   748     1 
  740   741     1 
  740   742     1 
  740   746     1 
  742   743     1 
  742   744     1 
  742   745     1 
  746   747     1 
  748   749     1 
  748   750     1 
  750   751     1 
  750   752     1 
  752   753     1 
  752   754     1 
  752   764     1 
  754   755     1 
  754   756     1 
  754   757     1 
  757   758     1 
  757   761     1 
  758   759     1 
  758   760     1 
  761   762     1 
  761   763     1 
  764   765     1 
  764   766     1 
  766   767     1 
  766   768     1 
  768   769     1 
  768   770     1 
  768   771     1 
  771   772     1 
  771   773     1 
  773   774     1 
  773   775     1 
  775   776     1 
  775   777     1 
  775   782     1 
  777   778     1 
  777   779     1 
  777   780     1 
  780   781     1 
  782   783     1 
  782   784     1 
  784   785     1 
  784   786     1 
  786   787     1 
  786   788     1 
  786   796     1 
  788   789     1 
  788   790     1 
  788   794     1 
  790   791     1 
  790   792     1 
  790   793     1 
  794   795     1 
  796   797     1 
  796   798     1 
  798   799     1 
  798   800     1 
  800   801     1 
  800   802     1 
  800   812     1 
  802   803     1 
  802   804     1 
  802   805     1 
  805   806     1 
  805   809     1 
  806   807     1 
  806   808     1 
  809   810     1 
  809   811     1 
  812   813     1 
  812   814     1 
  814   815     1 
  814   816     1 
  816   817     1 
  816   818     1 
  816   834     1 
  818   819     1 
  818   820     1 
  818   821     1 
  821   822     1 
  821   832     1 
  822   823     1 
  822   824     1 
  824   825     1 
  824   826     1 
  826   827     1 
  826   830     1 
  827   828     1 
  827   829     1 
  830   831     1 
  830   832     1 
  832   833     1 
  834   835     1 
  834   836     1 
  836   837     1 
  836   838     1 
  838   839     1 
  838   840     1 
  838   841     1 
  841   842     1 
  841   843     1 
  843   844     1 
  843   845     1 
  845   846     1 
  845   847     1 
  845   860     1 
  847   848     1 
  847   849     1 
  847   853     1 
  849   850     1 
  849   851     1 
  849   852     1 
  853   854     1 
  853   855     1 
  853   856     1 
  856   857     1 
  856   858     1 
  856   859     1 
  860   861     1 
  860   862     1 
  862   863     1 
  862   864     1 
  864   865     1 
  864   866     1 
  864   879     1 
  866   867     1 
  866   868     1 
  866   869     1 
  869   870     1 
  869   871     1 
  869   875     1 
  871   872     1 
  871   873     1 
  871   874     1 
  875   876     1 
  875   877     1 
  875   878     1 
  879   880     1 
  879   881     1 
  881   882     1 
  881   883     1 
  883   884     1 
  883   885     1 
  883   896     1 
  885   886     1 
  885   887     1 
  885   888     1 
  888   889     1 
  888   890     1 
  888   891     1 
  891   892     1 
  891   893     1 
  893   894     1 
  893   895     1 
  896   897     1 
  896   898     1 
  898   899     1 
  898   900     1 
  900   901     1 
  900   902     1 
  900   915     1 
  902   903     1 
  902   904     1 
  902   908     1 
  904   905     1 
  904   906     1 
  904   907     1 
  908   909     1 
  908   910     1 
  908   911     1 
  911   912     1 
  911   913     1 
  911   914     1 
  915   916     1 
  915   917     1 
  917   918     1 
  917   919     1 
  919   920     1 
  919   921     1 
  919   929     1 
  921   922     1 
  921   923     1 
  921   924     1 
  924   925     1 
  924   926     1 
  926   927     1 
  926   928     1 
  929   930     1 
  929   931     1 
  931   932     1 
  931   933     1 
  933   934     1 
  933   935     1 
  933   940     1 
  935   936     1 
  935   937     1 
  935   938     1 
  938   939     1 
  940   941     1 
  940   942     1 
  942   943     1 
  942   944     1 
  944   945     1 
  944   946     1 
  944   964     1 
  946   947     1 
  946   948     1 
  946   949     1 
  949   950     1 
  949   951     1 
  949   952     1 
  952   953     1 
  952   954     1 
  952   955     1 
  955   956     1 
  955   957     1 
  957   958     1 
  957   961     1 
  958   959     1 
  958   960     1 
  961   962     1 
  961   963     1 
  964   965     1 
  964   966     1 
  966   967     1 
  966   968     1 
  968   969     1 
  968   970     1 
  968   988     1 
  970   971     1 
  970   972     1 
  970   973     1 
  973   974     1 
  973   987     1 
  974   975     1 
  974   976     1 
  976   977     1 
  976   978     1 
  978   979     1 
  978   987     1 
  979   980     1 
  979   981     1 
  981   982     1 
  981   983     1 
  983   984     1 
  983   985     1 
  985   986     1 
  985   987     1 
  988   989     1 
  988   990     1 
  990   991     1 
  990   992     1 
  992   993     1 
  992   994     1 
  992  1012     1 
  994   995     1 
  994   996     1 
  994   997     1 
  997   998     1 
  997  1011     1 
  998   999     1 
  998  1000     1 
 1000  1001     1 
 1000  1002     1 
 1002  1003     1 
 1002  1011     1 
 1003  1004     1 
 1003  1005     1 
 1005  1006     1 
 1005  1007     1 
 1007  1008     1 
 1007  1009     1 
 1009  1010     1 
 1009  1011     1 
 1012  1013     1 
 1012  1014     1 
 1014  1015     1 
 1014  1016     1 
 1016  1017     1 
 1016  1018     1 
 1016  1025     1 
 1018  1019     1 
 1018  1020     1 
 1018  1021     1 
 1021  1022     1 
 1021  1023     1 
 1021  1024     1 
 1025  1026     1 
 1025  1027     1 
 1027  1028     1 
 1027  1029     1 
 1029  1030     1 
 1029  1031     1 
 1029  1039     1 
 1031  1032     1 
 1031  1033     1 
 1031  1034     1 
 1034  1035     1 
 1034  1036     1 
 1036  1037     1 
 1036  1038     1 
 1039  1040     1 
 1039  1041     1 
 1041  1042     1 
 1041  1043     1 
 1043  1044     1 
 1043  1045     1 
 1043  1055     1 
 1045  1046     1 
 1045  1047     1 
 1045  1048     1 
 1048  1049     1 
 1048  1052     1 
 1049  1050     1 
 1049  1051     1 
 1052  1053     1 
 1052  1054     1 
 1055  1056     1 
 1055  1057     1 
 1057  1058     1 
 1057  1059     1 
 1059  1060     1 
 1059  1061     1 
 1059  1062     1 
 1062  1063     1 
 1062  1064     1 
 1064  1065     1 
 1064  1066     1 
 1066  1067     1 
 1066  1068     1 
 1066  1086     1 
 1068  1069     1 
 1068  1070     1 
 1068  1071     1 
 1071  1072     1 
 1071  1073     1 
 1071  1074     1 
 1074  1075     1 
 1074  1076     1 
 1074  1077     1 
 1077  1078     1 
 1077  1079     1 
 1079  1080     1 
 1079  1083     1 
 1080  1081     1 
 1080  1082     1 
 1083  1084     1 
 1083  1085     1 
 1086  1087     1 
 1086  1088     1 
 1088  1089     1 
 1088  1090     1 
 1090  1091     1 
 1090  1092     1 
 1090  1100     1 
 1092  1093     1 
 1092  1094     1 
 1092  1098     1 
 1094  1095     1 
 1094  1096     1 
 1094  1097     1 
 1098  1099     1 
 1100  1101     1 
 1100  1102     1 
 1102  1103     1 
 1102  1112     1 
 1103  1104     1 
 1103  1105     1 
 1103  1106     1 
 1106  1107     1 
 1106  1108     1 
 1106  1109     1 
 1109  1110     1 
 1109  1111     1 
 1109  1112     1 
 1112  1113     1 
 1112  1114     1 
 1114  1115     1 
 1114  1116     1 
 1116  1117     1 
 1116  1118     1 
 1118  1119     1 
 1118  1120     1 
 1118  1121     1 
 1121  1122     1 
 1121  1123     1 
 1123  1124     1 
 1123  1125     1 
 1125  1126     1 
 1125  1127     1 
 1125  1132     1 
 1127  1128     1 
 1127  1129     1 
 1127  1130     1 
 1130  1131     1 
 1132  1133     1 
 1132  1134     1 
 1134  1135     1 
 1134  1136     1 
 1136  1137     1 
 1136  1138     1 
 1136  1156     1 
 1138  1139     1 
 1138  1140     1 
 1138  1141     1 
 1141  1142     1 
 1141  1143     1 
 1141  1144     1 
 1144  1145     1 
 1144  1146     1 
 1144  1147     1 
 1147  1148     1 
 1147  1149     1 
 1149  1150     1 
 1149  1153     1 
 1150  1151     1 
 1150  1152     1 
 1153  1154     1 
 1153  1155     1 
 1156  1157     1 
 1156  1158     1 
 1158  1159     1 
 1158  1160     1 
 1160  1161     1 
 1160  1162     1 
 1160  1170     1 
 1162  1163     1 
 1162  1164     1 
 1162  1165     1 
 1165  1166     1 
 1165  1167     1 
 1167  1168     1 
 1167  1169     1 
 1170  1171     1 
 1170  1172     1 
 1172  1173     1 
 1172  1174     1 
 1174  1175     1 
 1174  1176     1 
 1174  1189     1 
 1176  1177     1 
 1176  1178     1 
 1176  1179     1 
 1179  1180     1 
 1179  1181     1 
 1179  1185     1 
 1181  1182     1 
 1181  1183     1 
 1181  1184     1 
 1185  1186     1 
 1185  1187     1 
 1185  1188     1 
 1189  1190     1 
 1189  1191     1 
 1191  1192     1 
 1191  1193     1 
 1193  1194     1 
 1193  1195     1 
 1193  1202     1 
 1195  1196     1 
 1195  1197     1 
 1195  1198     1 
 1198  1199     1 
 1198  1200     1 
 1198  1201     1 
 1202  1203     1 
 1202  1204     1 
 1204  1205     1 
 1204  1206     1 
 1206  1207     1 
 1206  1208     1 
 1206  1216     1 
 1208  1209     1 
 1208  1210     1 
 1208  1211     1 
 1211  1212     1 
 1211  1213     1 
 1213  1214     1 
 1213  1215     1 
 1216  1217     1 
 1216  1218     1 
 1218  1219     1 
 1218  1220     1 
 1220  1221     1 
 1220  1222     1 
 1220  1235     1 
 1222  1223     1 
 1222  1224     1 
 1222  1228     1 
 1224  1225     1 
 1224  1226     1 
 1224  1227     1 
 1228  1229     1 
 1228  1230     1 
 1228  1231     1 
 1231  1232     1 
 1231  1233     1 
 1231  1234     1 
 1235  1236     1 
 1235  1237     1 
 1237  1238     1 
 1237  1247     1 
 1238  1239     1 
 1238  1240     1 
 1238  1241     1 
 1241  1242     1 
 1241  1243     1 
 1241  1244     1 
 1244  1245     1 
 1244  1246     1 
 1244  1247     1 
 1247  1248     1 
 1247  1249     1 
 1249  1250     1 
 1249  1251     1 
 1251  1252     1 
 1251  1253     1 
 1253  1254     1 
 1253  1255     1 
 1253  1262     1 
 1255  1256     1 
 1255  1257     1 
 1255  1258     1 
 1258  1259     1 
 1258  1260     1 
 1258  1261     1 
 1262  1263     1 
 1262  1264     1 
 1264  1265     1 
 1264  1266     1 
 1266  1267     1 
 1266  1268     1 
 1266  1273     1 
 1268  1269     1 
 1268  1270     1 
 1268  1271     1 
 1271  1272     1 
 1273  1274     1 
 1273  1275     1 
 1275  1276     1 
 1275  1277     1 
 1277  1278     1 
 1277  1279     1 
 1277  1283     1 
 1279  1280     1 
 1279  1281     1 
 1279  1282     1 
 1283  1284     1 
 1283  1285     1 
 1285  1286     1 
 1285  1287     1 
 1287  1288     1 
 1287  1289     1 
 1287  1302     1 
 1289  1290     1 
 1289  1291     1 
 1289  1292     1 
 1292  1293     1 
 1292  1294     1 
 1292  1298     1 
 1294  1295     1 
 1294  1296     1 
 1294  1297     1 
 1298  1299     1 
 1298  1300     1 
 1298  1301     1 
 1302  1303     1 
 1302  1304     1 
 1304  1305     1 
 1304  1306     1 
 1306  1307     1 
 1306  1308     1 
 1306  1321     1 
 1308  1309     1 
 1308  1310     1 
 1308  1311     1 
 1311  1312     1 
 1311  1313     1 
 1311  1317     1 
 1313  1314     1 
 1313  1315     1 
 1313  1316     1 
 1317  1318     1 
 1317  1319     1 
 1317  1320     1 
 1321  1322     1 
 1321  1323     1 
 1323  1324     1 
 1323  1325     1 
 1325  1326     1 
 1325  1327     1 
 1325  1332     1 
 1327  1328     1 
 1327  1329     1 
 1327  1330     1 
 1330  1331     1 
 1332  1333     1 
 1332  1334     1 
 1334  1335     1 
 1334  1336     1 
 1336  1337     1 
 1336  1338     1 
 1336  1343     1 
 1338  1339     1 
 1338  1340     1 
 1338  1341     1 
 1341  1342     1 
 1343  1344     1 
 1343  1345     1 
 1345  1346     1 
 1345  1347     1 
 1347  1348     1 
 1347  1349     1 
 1347  1359     1 
 1349  1350     1 
 1349  1351     1 
 1349  1352     1 
 1352  1353     1 
 1352  1356     1 
 1353  1354     1 
 1353  1355     1 
 1356  1357     1 
 1356  1358     1 
 1359  1360     1 
 1359  1361     1 
 1361  1362     1 
 1361  1363     1 
 1363  1364     1 
 1363  1365     1 
 1363  1378     1 
 1365  1366     1 
 1365  1367     1 
 1365  1371     1 
 1367  1368     1 
 1367  1369     1 
 1367  1370     1 
 1371  1372     1 
 1371  1373     1 
 1371  1374     1 
 1374  1375     1 
 1374  1376     1 
 1374  1377     1 
 1378  1379     1 
 1378  1380     1 
 1380  1381     1 
 1380  1382     1 
 1382  1383     1 
 1382  1384     1 
 1382  1392     1 
 1384  1385     1 
 1384  1386     1 
 1384  1390     1 
 1386  1387     1 
 1386  1388     1 
 1386  1389     1 
 1390  1391     1 
 1392  1393     1 
 1392  1394     1 
 1394  1395     1 
 1394  1396     1 
 1396  1397     1 
 1396  1398     1 
 1396  1402     1 
 1398  1399     1 
 1398  1400     1 
 1398  1401     1 
 1402  1403     1 
 1402  1404     1 
 1404  1405     1 
 1404  1406     1 
 1406  1407     1 
 1406  1408     1 
 1406  1413     1 
 1408  1409     1 
 1408  1410     1 
 1408  1411     1 
 1411  1412     1 
 1413  1414     1 
 1413  1415     1 
 1415  1416     1 
 1415  1417     1 
 1417  1418     1 
 1417  1419     1 
 1417  1429     1 
 1419  1420     1 
 1419  1421     1 
 1419  1425     1 
 1421  1422     1 
 1421  1423     1 
 1421  1424     1 
 1425  1426     1 
 1425  1427     1 
 1425  1428     1 
 1429  1430     1 
 1429  1431     1 
 1431  1432     1 
 1431  1433     1 
 1433  1434     1 
 1433  1435     1 
 1433  1443     1 
 1435  1436     1 
 1435  1437     1 
 1435  1438     1 
 1438  1439     1 
 1438  1440     1 
 1440  1441     1 
 1440  1442     1 
 1443  1444     1 
 1443  1445     1 
 1445  1446     1 
 1445  1447     1 
 1447  1448     1 
 1447  1449     1 
 1447  1456     1 
 1449  1450     1 
 1449  1451     1 
 1449  1452     1 
 1452  1453     1 
 1452  1454     1 
 1452  1455     1 
 1456  1457     1 
 1456  1458     1 
 1458  1459     1 
 1458  1460     1 
 1460  1461     1 
 1460  1462     1 
 1460  1466     1 
 1462  1463     1 
 1462  1464     1 
 1462  1465     1 
 1466  1467     1 
 1466  1468     1 
 1468  1469     1 
 1468  1470     1 
 1470  1471     1 
 1470  1472     1 
 1470  1488     1 
 1472  1473     1 
 1472  1474     1 
 1472  1475     1 
 1475  1476     1 
 1475  1477     1 
 1475  1478     1 
 1478  1479     1 
 1478  1480     1 
 1478  1481     1 
 1481  1482     1 
 1481  1483     1 
 1481  1484     1 
 1484  1485     1 
 1484  1486     1 
 1484  1487     1 
 1488  1489     1 
 1488  1490     1 
 1490  1491     1 
 1490  1492     1 
 1492  1493     1 
 1492  1494     1 
 1492  1510     1 
 1494  1495     1 
 1494  1496     1 
 1494  1497     1 
 1497  1498     1 
 1497  1499     1 
 1497  1500     1 
 1500  1501     1 
 1500  1502     1 
 1500  1503     1 
 1503  1504     1 
 1503  1505     1 
 1503  1506     1 
 1506  1507     1 
 1506  1508     1 
 1506  1509     1 
 1510  1511     1 
 1510  1512     1 
 1512  1513     1 
 1512  1514     1 
 1514  1515     1 
 1514  1516     1 
 1514  1529     1 
 1516  1517     1 
 1516  1518     1 
 1516  1522     1 
 1518  1519     1 
 1518  1520     1 
 1518  1521     1 
 1522  1523     1 
 1522  1524     1 
 1522  1525     1 
 1525  1526     1 
 1525  1527     1 
 1525  1528     1 
 1529  1530     1 
 1529  1531     1 
 1531  1532     1 
 1531  1533     1 
 1533  1534     1 
 1533  1535     1 
 1533  1545     1 
 1535  1536     1 
 1535  1537     1 
 1535  1541     1 
 1537  1538     1 
 1537  1539     1 
 1537  1540     1 
 1541  1542     1 
 1541  1543     1 
 1541  1544     1 
 1545  1546     1 
 1545  1547     1 
 1547  1548     1 
 1547  1549     1 
 1549  1550     1 
 1549  1551     1 
 1549  1556     1 
 1551  1552     1 
 1551  1553     1 
 1551  1554     1 
 1554  1555     1 
 1556  1557     1 
 1556  1558     1 
 1558  1559     1 
 1558  1560     1 
 1560  1561     1 
 1560  1562     1 
 1560  1572     1 
 1562  1563     1 
 1562  1564     1 
 1562  1565     1 
 1565  1566     1 
 1565  1569     1 
 1566  1567     1 
 1566  1568     1 
 1569  1570     1 
 1569  1571     1 
 1572  1573     1 
 1572  1574     1 
 1574  1575     1 
 1574  1576     1 
 1576  1577     1 
 1576  1578     1 
 1576  1579     1 
 1579  1580     1 
 1579  1581     1 
 1581  1582     1 
 1581  1583     1 
 1583  1584     1 
 1583  1585     1 
 1583  1593     1 
 1585  1586     1 
 1585  1587     1 
 1585  1588     1 
 1588  1589     1 
 1588  1590     1 
 1590  1591     1 
 1590  1592     1 
 1593  1594     1 
 1593  1595     1 
 1595  1596     1 
 1595  1597     1 
 1597  1598     1 
 1597  1599     1 
 1597  1600     1 
 1600  1601     1 
 1600  1602     1 
 1602  1603     1 
 1602  1604     1 
 1604  1605     1 
 1604  1606     1 
 1604  1617     1 
 1606  1607     1 
 1606  1608     1 
 1606  1609     1 
 1609  1610     1 
 1609  1611     1 
 1609  1612     1 
 1612  1613     1 
 1613  1614     1 
 1613  1615     1 
 1613  1616     1 
 1617  1618     1 
 1617  1619     1 
 1619  1620     1 
 1619  1621     1 
 1621  1622     1 
 1621  1623     1 
 1621  1631     1 
 1623  1624     1 
 1623  1625     1 
 1623  1626     1 
 1626  1627     1 
 1626  1628     1 
 1628  1629     1 
 1628  1630     1 
 1631  1632     1 
 1631  1633     1 
 1633  1634     1 
 1633  1635     1 
 1635  1636     1 
 1635  1637     1 
 1635  1641     1 
 1637  1638     1 
 1637  1639     1 
 1637  1640     1 
 1641  1642     1 
 1641  1643     1 
 1643  1644     1 
 1643  1645     1 
 1645  1646     1 
 1645  1647     1 
 1645  1665     1 
 1647  1648     1 
 1647  1649     1 
 1647  1650     1 
 1650  1651     1 
 1650  1664     1 
 1651  1652     1 
 1651  1653     1 
 1653  1654     1 
 1653  1655     1 
 1655  1656     1 
 1655  1664     1 
 1656  1657     1 
 1656  1658     1 
 1658  1659     1 
 1658  1660     1 
 1660  1661     1 
 1660  1662     1 
 1662  1663     1 
 1662  1664     1 
 1665  1666     1 
 1665  1667     1 
 1667  1668     1 
 1667  1669     1 
 1669  1670     1 
 1669  1671     1 
 1669  1681     1 
 1671  1672     1 
 1671  1673     1 
 1671  1677     1 
 1673  1674     1 
 1673  1675     1 
 1673  1676     1 
 1677  1678     1 
 1677  1679     1 
 1677  1680     1 
 1681  1682     1 
 1681  1683     1 
 1683  1684     1 
 1683  1685     1 
 1685  1686     1 
 1685  1687     1 
 1685  1691     1 
 1687  1688     1 
 1687  1689     1 
 1687  1690     1 
 1691  1692     1 
 1691  1693     1 
 1693  1694     1 
 1693  1695     1 
 1695  1696     1 
 1695  1697     1 
 1695  1715     1 
 1697  1698     1 
 1697  1699     1 
 1697  1700     1 
 1700  1701     1 
 1700  1714     1 
 1701  1702     1 
 1701  1703     1 
 1703  1704     1 
 1703  1705     1 
 1705  1706     1 
 1705  1714     1 
 1706  1707     1 
 1706  1708     1 
 1708  1709     1 
 1708  1710     1 
 1710  1711     1 
 1710  1712     1 
 1712  1713     1 
 1712  1714     1 
 1715  1716     1 
 1715  1717     1 
 1717  1718     1 
 1717  1719     1 
 1719  1720     1 
 1719  1721     1 
 1719  1739     1 
 1721  1722     1 
 1721  1723     1 
 1721  1724     1 
 1724  1725     1 
 1724  1726     1 
 1724  1727     1 
 1727  1728     1 
 1727  1729     1 
 1727  1730     1 
 1730  1731     1 
 1730  1732     1 
 1732  1733     1 
 1732  1736     1 
 1733  1734     1 
 1733  1735     1 
 1736  1737     1 
 1736  1738     1 
 1739  1740     1 
 1739  1741     1 
 1741  1742     1 
 1741  1743     1 
 1743  1744     1 
 1743  1745     1 
 1743  1753     1 
 1745  1746     1 
 1745  1747     1 
 1745  1748     1 
 1748  1749     1 
 1748  1750     1 
 1750  1751     1 
 1750  1752     1 
 1753  1754     1 
 1753  1755     1 
 1755  1756     1 
 1755  1757     1 
 1757  1758     1 
 1757  1759     1 
 1757  1777     1 
 1759  1760     1 
 1759  1761     1 
 1759  1762     1 
 1762  1763     1 
 1762  1764     1 
 1762  1765     1 
 1765  1766     1 
 1765  1767     1 
 1765  1768     1 
 1768  1769     1 
 1768  1770     1 
 1770  1771     1 
 1770  1774     1 
 1771  1772     1 
 1771  1773     1 
 1774  1775     1 
 1774  1776     1 
 1777  1778     1 
 1777  1779     1 
 1779  1780     1 
 1779  1781     1 
 1781  1782     1 
 1781  1783     1 
 1781  1790     1 
 1783  1784     1 
 1783  1785     1 
 1783  1786     1 
 1786  1787     1 
 1786  1788     1 
 1786  1789     1 
 1790  1791     1 
 1790  1792     1 
 1792  1793     1 
 1792  1794     1 
 1794  1795     1 
 1794  1796     1 
 1794  1812     1 
 1796  1797     1 
 1796  1798     1 
 1796  1799     1 
 1799  1800     1 
 1799  1801     1 
 1799  1802     1 
 1802  1803     1 
 1802  1804     1 
 1802  1805     1 
 1805  1806     1 
 1805  1807     1 
 1805  1808     1 
 1808  1809     1 
 1808  1810     1 
 1808  1811     1 
 1812  1813     1 
 1812  1814     1 
 1814  1815     1 
 1814  1816     1 
 1816  1817     1 
 1816  1818     1 
 1816  1819     1 
 1819  1820     1 
 1819  1821     1 
 1821  1822     1 
 1821  1823     1 
 1823  1824     1 
 1823  1825     1 
 1823  1833     1 
 1825  1826     1 
 1825  1827     1 
 1825  1831     1 
 1827  1828     1 
 1827  1829     1 
 1827  1830     1 
 1831  1832     1 
 1833  1834     1 
 1833  1835     1 
 1835  1836     1 
 1835  1837     1 
 1837  1838     1 
 1837  1839     1 
 1837  1849     1 
 1839  1840     1 
 1839  1841     1 
 1839  1842     1 
 1842  1843     1 
 1842  1846     1 
 1843  1844     1 
 1843  1845     1 
 1846  1847     1 
 1846  1848     1 
 1849  1850     1 
 1849  1851     1 
 1851  1852     1 
 1851  1853     1 
 1853  1854     1 
 1853  1855     1 
 1853  1865     1 
 1855  1856     1 
 1855  1857     1 
 1855  1861     1 
 1857  1858     1 
 1857  1859     1 
 1857  1860     1 
 1861  1862     1 
 1861  1863     1 
 1861  1864     1 
 1865  1866     1 
 1865  1867     1 
 1867  1868     1 
 1867  1869     1 
 1869  1870     1 
 1869  1871     1 
 1869  1882     1 
 1871  1872     1 
 1871  1873     1 
 1871  1874     1 
 1874  1875     1 
 1874  1876     1 
 1874  1877     1 
 1877  1878     1 
 1877  1879     1 
 1879  1880     1 
 1879  1881     1 
 1882  1883     1 
 1882  1884     1 
 1884  1885     1 
 1884  1886     1 
 1886  1887     1 
 1886  1888     1 
 1886  1892     1 
 1888  1889     1 
 1888  1890     1 
 1888  1891     1 
 1892  1893     1 
 1892  1894     1 
 1894  1895     1 
 1894  1896     1 
 1896  1897     1 
 1896  1898     1 
 1896  1916     1 
 1898  1899     1 
 1898  1900     1 
 1898  1901     1 
 1901  1902     1 
 1901  1915     1 
 1902  1903     1 
 1902  1904     1 
 1904  1905     1 
 1904  1906     1 
 1906  1907     1 
 1906  1915     1 
 1907  1908     1 
 1907  1909     1 
 1909  1910     1 
 1909  1911     1 
 1911  1912     1 
 1911  1913     1 
 1913  1914     1 
 1913  1915     1 
 1916  1917     1 
 1916  1918     1 
 1918  1919     1 
 1918  1920     1 
 1920  1921     1 
 1920  1922     1 
 1920  1935     1 
 1922  1923     1 
 1922  1924     1 
 1922  1928     1 
 1924  1925     1 
 1924  1926     1 
 1924  1927     1 
 1928  1929     1 
 1928  1930     1 
 1928  1931     1 
 1931  1932     1 
 1931  1933     1 
 1931  1934     1 
 1935  1936     1 
 1935  1937     1 
 1937  1938     1 
 1937  1939     1 
 1939  1940     1 
 1939  1941     1 
 1939  1959     1 
 1941  1942     1 
 1941  1943     1 
 1941  1944     1 
 1944  1945     1 
 1944  1946     1 
 1944  1947     1 
 1947  1948     1 
 1947  1949     1 
 1947  1950     1 
 1950  1951     1 
 1950  1952     1 
 1952  1953     1 
 1952  1956     1 
 1953  1954     1 
 1953  1955     1 
 1956  1957     1 
 1956  1958     1 
 1959  1960     1 
 1959  1961     1 
 1961  1962     1 
 1961  1963     1 
 1963  1964     1 
 1963  1965     1 
 1963  1966     1 
 1966  1967     1 
 1966  1968     1 
 1968  1969     1 
 1968  1970     1 
 1970  1971     1 
 1970  1972     1 
 1970  1979     1 
 1972  1973     1 
 1972  1974     1 
 1972  1975     1 
 1975  1976     1 
 1975  1977     1 
 1975  1978     1 
 1979  1980     1 
 1979  1981     1 
 1981  1982     1 
 1981  1983     1 
 1983  1984     1 
 1983  1985     1 
 1983  2003     1 
 1985  1986     1 
 1985  1987     1 
 1985  1988     1 
 1988  1989     1 
 1988  1990     1 
 1988  1991     1 
 1991  1992     1 
 1991  1993     1 
 1991  1994     1 
 1994  1995     1 
 1994  1996     1 
 1996  1997     1 
 1996  2000     1 
 1997  1998     1 
 1997  1999     1 
 2000  2001     1 
 2000  2002     1 
 2003  2004     1 
 2003  2005     1 
 2005  2006     1 
 2005  2007     1 
 2007  2008     1 
 2007  2009     1 
 2007  2022     1 
 2009  2010     1 
 2009  2011     1 
 2009  2012     1 
 2012  2013     1 
 2012  2014     1 
 2012  2018     1 
 2014  2015     1 
 2014  2016     1 
 2014  2017     1 
 2018  2019     1 
 2018  2020     1 
 2018  2021     1 
 2022  2023     1 
 2022  2026     1 
 2023  2024     1 
 2023  2025     1 
 2026  2027     1 
 2026  2028     1 

[ pairs ]
;  ai    aj funct            c0            c1            c2            c3
    1     8     1 
    1     9     1 
    1    10     1 
    1    24     1 
    1    25     1 
    2     6     1 
    2     7     1 
    2    23     1 
    3     6     1 
    3     7     1 
    3    23     1 
    4     6     1 
    4     7     1 
    4    23     1 
    5    11     1 
    5    12     1 
    5    13     1 
    5    26     1 
    5    27     1 
    6     8     1 
    6     9     1 
    6    10     1 
    6    24     1 
    6    25     1 
    7    14     1 
    7    15     1 
    7    16     1 
    7    24     1 
    7    25     1 
    8    11     1 
    8    12     1 
    8    13     1 
    8    23     1 
    9    11     1 
    9    12     1 
    9    13     1 
    9    23     1 
   10    17     1 
   10    18     1 
   10    19     1 
   10    23     1 
   11    14     1 
   11    15     1 
   11    16     1 
   12    14     1 
   12    15     1 
   12    16     1 
   13    20     1 
   13    21     1 
   13    22     1 
   14    17     1 
   14    18     1 
   14    19     1 
   15    17     1 
   15    18     1 
   15    19     1 
   17    20     1 
   17    21     1 
   17    22     1 
   18    20     1 
   18    21     1 
   18    22     1 
   23    28     1 
   23    29     1 
   23    39     1 
   24    26     1 
   24    27     1 
   25    30     1 
   25    31     1 
   25    35     1 
   25    40     1 
   25    41     1 
   26    28     1 
   26    29     1 
   26    39     1 
   27    32     1 
   27    33     1 
   27    34     1 
   27    36     1 
   27    37     1 
   27    38     1 
   27    42     1 
   27    43     1 
   28    30     1 
   28    31     1 
   28    35     1 
   28    40     1 
   28    41     1 
   29    40     1 
   29    41     1 
   30    32     1 
   30    33     1 
   30    34     1 
   30    36     1 
   30    37     1 
   30    38     1 
   30    39     1 
   31    36     1 
   31    37     1 
   31    38     1 
   31    39     1 
   32    35     1 
   33    35     1 
   34    35     1 
   35    39     1 
   39    44     1 
   39    45     1 
   39    59     1 
   40    42     1 
   40    43     1 
   41    46     1 
   41    47     1 
   41    48     1 
   41    60     1 
   41    61     1 
   42    44     1 
   42    45     1 
   42    59     1 
   43    49     1 
   43    57     1 
   43    62     1 
   43    63     1 
   44    46     1 
   44    47     1 
   44    48     1 
   44    60     1 
   44    61     1 
   45    50     1 
   45    51     1 
   45    55     1 
   45    58     1 
   45    60     1 
   45    61     1 
   46    49     1 
   46    57     1 
   46    59     1 
   47    49     1 
   47    57     1 
   47    59     1 
   48    52     1 
   48    53     1 
   48    56     1 
   48    59     1 
   49    54     1 
   49    55     1 
   49    58     1 
   50    52     1 
   50    53     1 
   50    57     1 
   51    56     1 
   51    57     1 
   52    54     1 
   52    55     1 
   53    58     1 
   54    56     1 
   54    57     1 
   56    58     1 
   59    64     1 
   59    65     1 
   59    66     1 
   60    62     1 
   60    63     1 
   61    67     1 
   61    68     1 
   62    64     1 
   62    65     1 
   62    66     1 
   63    69     1 
   63    70     1 
   64    67     1 
   64    68     1 
   65    67     1 
   65    68     1 
   66    71     1 
   66    72     1 
   66    90     1 
   67    69     1 
   67    70     1 
   68    73     1 
   68    74     1 
   68    75     1 
   68    91     1 
   68    92     1 
   69    71     1 
   69    72     1 
   69    90     1 
   70    76     1 
   70    77     1 
   70    78     1 
   70    93     1 
   70    94     1 
   71    73     1 
   71    74     1 
   71    75     1 
   71    91     1 
   71    92     1 
   72    79     1 
   72    80     1 
   72    81     1 
   72    91     1 
   72    92     1 
   73    76     1 
   73    77     1 
   73    78     1 
   73    90     1 
   74    76     1 
   74    77     1 
   74    78     1 
   74    90     1 
   75    82     1 
   75    83     1 
   75    90     1 
   76    79     1 
   76    80     1 
   76    81     1 
   77    79     1 
   77    80     1 
   77    81     1 
   78    84     1 
   78    87     1 
   79    82     1 
   79    83     1 
   80    82     1 
   80    83     1 
   81    85     1 
   81    86     1 
   81    88     1 
   81    89     1 
   82    84     1 
   82    87     1 
   84    88     1 
   84    89     1 
   85    87     1 
   86    87     1 
   90    95     1 
   90    96     1 
   90   103     1 
   91    93     1 
   91    94     1 
   92    97     1 
   92    98     1 
   92    99     1 
   92   104     1 
   92   105     1 
   93    95     1 
   93    96     1 
   93   103     1 
   94   100     1 
   94   101     1 
   94   102     1 
   94   106     1 
   94   107     1 
   95    97     1 
   95    98     1 
   95    99     1 
   95   104     1 
   95   105     1 
   96   104     1 
   96   105     1 
   97   100     1 
   97   101     1 
   97   102     1 
   97   103     1 
   98   100     1 
   98   101     1 
   98   102     1 
   98   103     1 
   99   103     1 
  103   108     1 
  103   109     1 
  103   122     1 
  104   106     1 
  104   107     1 
  105   110     1 
  105   111     1 
  105   112     1 
  105   123     1 
  105   124     1 
  106   108     1 
  106   109     1 
  106   122     1 
  107   113     1 
  107   114     1 
  107   115     1 
  107   125     1 
  107   126     1 
  108   110     1 
  108   111     1 
  108   112     1 
  108   123     1 
  108   124     1 
  109   116     1 
  109   119     1 
  109   123     1 
  109   124     1 
  110   113     1 
  110   114     1 
  110   115     1 
  110   122     1 
  111   113     1 
  111   114     1 
  111   115     1 
  111   122     1 
  112   117     1 
  112   118     1 
  112   120     1 
  112   121     1 
  112   122     1 
  113   116     1 
  113   119     1 
  114   116     1 
  114   119     1 
  116   120     1 
  116   121     1 
  117   119     1 
  118   119     1 
  122   127     1 
  122   128     1 
  122   141     1 
  123   125     1 
  123   126     1 
  124   129     1 
  124   130     1 
  124   131     1 
  124   142     1 
  124   143     1 
  125   127     1 
  125   128     1 
  125   141     1 
  126   132     1 
  126   133     1 
  126   137     1 
  126   144     1 
  126   145     1 
  127   129     1 
  127   130     1 
  127   131     1 
  127   142     1 
  127   143     1 
  128   134     1 
  128   135     1 
  128   136     1 
  128   138     1 
  128   139     1 
  128   140     1 
  128   142     1 
  128   143     1 
  129   132     1 
  129   133     1 
  129   137     1 
  129   141     1 
  130   132     1 
  130   133     1 
  130   137     1 
  130   141     1 
  131   141     1 
  132   134     1 
  132   135     1 
  132   136     1 
  132   138     1 
  132   139     1 
  132   140     1 
  133   138     1 
  133   139     1 
  133   140     1 
  134   137     1 
  135   137     1 
  136   137     1 
  141   146     1 
  141   147     1 
  141   151     1 
  142   144     1 
  142   145     1 
  143   148     1 
  143   149     1 
  143   150     1 
  143   152     1 
  143   153     1 
  144   146     1 
  144   147     1 
  144   151     1 
  145   154     1 
  145   155     1 
  146   148     1 
  146   149     1 
  146   150     1 
  146   152     1 
  146   153     1 
  147   152     1 
  147   153     1 
  148   151     1 
  149   151     1 
  150   151     1 
  151   156     1 
  151   157     1 
  151   161     1 
  152   154     1 
  152   155     1 
  153   158     1 
  153   159     1 
  153   160     1 
  153   162     1 
  153   163     1 
  154   156     1 
  154   157     1 
  154   161     1 
  155   164     1 
  155   165     1 
  156   158     1 
  156   159     1 
  156   160     1 
  156   162     1 
  156   163     1 
  157   162     1 
  157   163     1 
  158   161     1 
  159   161     1 
  160   161     1 
  161   166     1 
  161   167     1 
  161   171     1 
  162   164     1 
  162   165     1 
  163   168     1 
  163   169     1 
  163   170     1 
  163   172     1 
  163   173     1 
  164   166     1 
  164   167     1 
  164   171     1 
  165   174     1 
  165   175     1 
  166   168     1 
  166   169     1 
  166   170     1 
  166   172     1 
  166   173     1 
  167   172     1 
  167   173     1 
  168   171     1 
  169   171     1 
  170   171     1 
  171   176     1 
  171   177     1 
  171   188     1 
  172   174     1 
  172   175     1 
  173   178     1 
  173   179     1 
  173   180     1 
  173   189     1 
  173   190     1 
  174   176     1 
  174   177     1 
  174   188     1 
  175   181     1 
  175   182     1 
  175   183     1 
  175   191     1 
  175   192     1 
  176   178     1 
  176   179     1 
  176   180     1 
  176   189     1 
  176   190     1 
  177   184     1 
  177   189     1 
  177   190     1 
  178   181     1 
  178   182     1 
  178   183     1 
  178   188     1 
  179   181     1 
  179   182     1 
  179   183     1 
  179   188     1 
  180   185     1 
  180   186     1 
  180   187     1 
  180   188     1 
  181   184     1 
  182   184     1 
  188   193     1 
  188   194     1 
  188   210     1 
  189   191     1 
  189   192     1 
  190   195     1 
  190   196     1 
  190   197     1 
  190   211     1 
  190   212     1 
  191   193     1 
  191   194     1 
  191   210     1 
  192   198     1 
  192   199     1 
  192   200     1 
  192   213     1 
  192   214     1 
  193   195     1 
  193   196     1 
  193   197     1 
  193   211     1 
  193   212     1 
  194   201     1 
  194   202     1 
  194   203     1 
  194   211     1 
  194   212     1 
  195   198     1 
  195   199     1 
  195   200     1 
  195   210     1 
  196   198     1 
  196   199     1 
  196   200     1 
  196   210     1 
  197   204     1 
  197   205     1 
  197   206     1 
  197   210     1 
  198   201     1 
  198   202     1 
  198   203     1 
  199   201     1 
  199   202     1 
  199   203     1 
  200   207     1 
  200   208     1 
  200   209     1 
  201   204     1 
  201   205     1 
  201   206     1 
  202   204     1 
  202   205     1 
  202   206     1 
  204   207     1 
  204   208     1 
  204   209     1 
  205   207     1 
  205   208     1 
  205   209     1 
  210   215     1 
  210   216     1 
  210   234     1 
  211   213     1 
  211   214     1 
  212   217     1 
  212   218     1 
  212   219     1 
  212   235     1 
  212   236     1 
  213   215     1 
  213   216     1 
  213   234     1 
  214   220     1 
  214   221     1 
  214   222     1 
  214   237     1 
  214   238     1 
  215   217     1 
  215   218     1 
  215   219     1 
  215   235     1 
  215   236     1 
  216   223     1 
  216   224     1 
  216   225     1 
  216   235     1 
  216   236     1 
  217   220     1 
  217   221     1 
  217   222     1 
  217   234     1 
  218   220     1 
  218   221     1 
  218   222     1 
  218   234     1 
  219   226     1 
  219   227     1 
  219   234     1 
  220   223     1 
  220   224     1 
  220   225     1 
  221   223     1 
  221   224     1 
  221   225     1 
  222   228     1 
  222   231     1 
  223   226     1 
  223   227     1 
  224   226     1 
  224   227     1 
  225   229     1 
  225   230     1 
  225   232     1 
  225   233     1 
  226   228     1 
  226   231     1 
  228   232     1 
  228   233     1 
  229   231     1 
  230   231     1 
  234   239     1 
  234   240     1 
  234   252     1 
  235   237     1 
  235   238     1 
  236   241     1 
  236   242     1 
  236   243     1 
  236   253     1 
  236   254     1 
  237   239     1 
  237   240     1 
  237   252     1 
  238   244     1 
  238   250     1 
  238   255     1 
  238   256     1 
  239   241     1 
  239   242     1 
  239   243     1 
  239   253     1 
  239   254     1 
  240   245     1 
  240   246     1 
  240   248     1 
  240   251     1 
  240   253     1 
  240   254     1 
  241   244     1 
  241   250     1 
  241   252     1 
  242   244     1 
  242   250     1 
  242   252     1 
  243   247     1 
  243   249     1 
  243   252     1 
  244   249     1 
  244   251     1 
  245   247     1 
  245   248     1 
  245   250     1 
  246   251     1 
  247   249     1 
  247   250     1 
  249   251     1 
  252   257     1 
  252   258     1 
  252   259     1 
  253   255     1 
  253   256     1 
  254   260     1 
  254   261     1 
  255   257     1 
  255   258     1 
  255   259     1 
  256   262     1 
  256   263     1 
  257   260     1 
  257   261     1 
  258   260     1 
  258   261     1 
  259   264     1 
  259   265     1 
  259   278     1 
  260   262     1 
  260   263     1 
  261   266     1 
  261   267     1 
  261   268     1 
  261   279     1 
  261   280     1 
  262   264     1 
  262   265     1 
  262   278     1 
  263   269     1 
  263   270     1 
  263   274     1 
  263   281     1 
  263   282     1 
  264   266     1 
  264   267     1 
  264   268     1 
  264   279     1 
  264   280     1 
  265   271     1 
  265   272     1 
  265   273     1 
  265   275     1 
  265   276     1 
  265   277     1 
  265   279     1 
  265   280     1 
  266   269     1 
  266   270     1 
  266   274     1 
  266   278     1 
  267   269     1 
  267   270     1 
  267   274     1 
  267   278     1 
  268   278     1 
  269   271     1 
  269   272     1 
  269   273     1 
  269   275     1 
  269   276     1 
  269   277     1 
  270   275     1 
  270   276     1 
  270   277     1 
  271   274     1 
  272   274     1 
  273   274     1 
  278   283     1 
  278   284     1 
  278   294     1 
  279   281     1 
  279   282     1 
  280   285     1 
  280   286     1 
  280   287     1 
  280   295     1 
  280   296     1 
  281   283     1 
  281   284     1 
  281   294     1 
  282   288     1 
  282   291     1 
  282   297     1 
  282   298     1 
  283   285     1 
  283   286     1 
  283   287     1 
  283   295     1 
  283   296     1 
  284   289     1 
  284   290     1 
  284   292     1 
  284   293     1 
  284   295     1 
  284   296     1 
  285   288     1 
  285   291     1 
  285   294     1 
  286   288     1 
  286   291     1 
  286   294     1 
  287   294     1 
  288   292     1 
  288   293     1 
  289   291     1 
  290   291     1 
  294   299     1 
  294   300     1 
  294   308     1 
  295   297     1 
  295   298     1 
  296   301     1 
  296   302     1 
  296   303     1 
  296   309     1 
  296   310     1 
  297   299     1 
  297   300     1 
  297   308     1 
  298   304     1 
  298   305     1 
  298   311     1 
  298   312     1 
  299   301     1 
  299   302     1 
  299   303     1 
  299   309     1 
  299   310     1 
  300   306     1 
  300   307     1 
  300   309     1 
  300   310     1 
  301   304     1 
  301   305     1 
  301   308     1 
  302   304     1 
  302   305     1 
  302   308     1 
  303   308     1 
  304   306     1 
  304   307     1 
  308   313     1 
  308   314     1 
  308   330     1 
  309   311     1 
  309   312     1 
  310   315     1 
  310   316     1 
  310   317     1 
  310   331     1 
  310   332     1 
  311   313     1 
  311   314     1 
  311   330     1 
  312   318     1 
  312   328     1 
  312   333     1 
  312   334     1 
  313   315     1 
  313   316     1 
  313   317     1 
  313   331     1 
  313   332     1 
  314   319     1 
  314   320     1 
  314   326     1 
  314   329     1 
  314   331     1 
  314   332     1 
  315   318     1 
  315   328     1 
  315   330     1 
  316   318     1 
  316   328     1 
  316   330     1 
  317   321     1 
  317   322     1 
  317   327     1 
  317   330     1 
  318   323     1 
  318   326     1 
  318   329     1 
  319   321     1 
  319   322     1 
  319   328     1 
  320   324     1 
  320   325     1 
  320   327     1 
  320   328     1 
  321   323     1 
  321   326     1 
  322   329     1 
  323   327     1 
  323   328     1 
  324   326     1 
  325   326     1 
  327   329     1 
  330   335     1 
  330   336     1 
  330   354     1 
  331   333     1 
  331   334     1 
  332   337     1 
  332   338     1 
  332   339     1 
  332   355     1 
  332   356     1 
  333   335     1 
  333   336     1 
  333   354     1 
  334   340     1 
  334   341     1 
  334   342     1 
  334   357     1 
  334   358     1 
  335   337     1 
  335   338     1 
  335   339     1 
  335   355     1 
  335   356     1 
  336   343     1 
  336   344     1 
  336   345     1 
  336   355     1 
  336   356     1 
  337   340     1 
  337   341     1 
  337   342     1 
  337   354     1 
  338   340     1 
  338   341     1 
  338   342     1 
  338   354     1 
  339   346     1 
  339   347     1 
  339   354     1 
  340   343     1 
  340   344     1 
  340   345     1 
  341   343     1 
  341   344     1 
  341   345     1 
  342   348     1 
  342   351     1 
  343   346     1 
  343   347     1 
  344   346     1 
  344   347     1 
  345   349     1 
  345   350     1 
  345   352     1 
  345   353     1 
  346   348     1 
  346   351     1 
  348   352     1 
  348   353     1 
  349   351     1 
  350   351     1 
  354   359     1 
  354   360     1 
  354   361     1 
  355   357     1 
  355   358     1 
  356   362     1 
  356   363     1 
  357   359     1 
  357   360     1 
  357   361     1 
  358   364     1 
  358   365     1 
  359   362     1 
  359   363     1 
  360   362     1 
  360   363     1 
  361   366     1 
  361   367     1 
  361   383     1 
  362   364     1 
  362   365     1 
  363   368     1 
  363   369     1 
  363   370     1 
  363   384     1 
  363   385     1 
  364   366     1 
  364   367     1 
  364   383     1 
  365   371     1 
  365   381     1 
  365   386     1 
  365   387     1 
  366   368     1 
  366   369     1 
  366   370     1 
  366   384     1 
  366   385     1 
  367   372     1 
  367   373     1 
  367   379     1 
  367   382     1 
  367   384     1 
  367   385     1 
  368   371     1 
  368   381     1 
  368   383     1 
  369   371     1 
  369   381     1 
  369   383     1 
  370   374     1 
  370   375     1 
  370   380     1 
  370   383     1 
  371   376     1 
  371   379     1 
  371   382     1 
  372   374     1 
  372   375     1 
  372   381     1 
  373   377     1 
  373   378     1 
  373   380     1 
  373   381     1 
  374   376     1 
  374   379     1 
  375   382     1 
  376   380     1 
  376   381     1 
  377   379     1 
  378   379     1 
  380   382     1 
  383   388     1 
  383   389     1 
  383   394     1 
  384   386     1 
  384   387     1 
  385   390     1 
  385   391     1 
  385   392     1 
  385   395     1 
  385   396     1 
  386   388     1 
  386   389     1 
  386   394     1 
  387   393     1 
  387   397     1 
  387   398     1 
  388   390     1 
  388   391     1 
  388   392     1 
  388   395     1 
  388   396     1 
  389   395     1 
  389   396     1 
  390   393     1 
  390   394     1 
  391   393     1 
  391   394     1 
  392   394     1 
  394   399     1 
  394   400     1 
  394   413     1 
  395   397     1 
  395   398     1 
  396   401     1 
  396   402     1 
  396   403     1 
  396   414     1 
  396   415     1 
  397   399     1 
  397   400     1 
  397   413     1 
  398   404     1 
  398   405     1 
  398   409     1 
  398   416     1 
  398   417     1 
  399   401     1 
  399   402     1 
  399   403     1 
  399   414     1 
  399   415     1 
  400   406     1 
  400   407     1 
  400   408     1 
  400   410     1 
  400   411     1 
  400   412     1 
  400   414     1 
  400   415     1 
  401   404     1 
  401   405     1 
  401   409     1 
  401   413     1 
  402   404     1 
  402   405     1 
  402   409     1 
  402   413     1 
  403   413     1 
  404   406     1 
  404   407     1 
  404   408     1 
  404   410     1 
  404   411     1 
  404   412     1 
  405   410     1 
  405   411     1 
  405   412     1 
  406   409     1 
  407   409     1 
  408   409     1 
  413   418     1 
  413   419     1 
  413   420     1 
  414   416     1 
  414   417     1 
  415   421     1 
  415   422     1 
  416   418     1 
  416   419     1 
  416   420     1 
  417   423     1 
  417   424     1 
  418   421     1 
  418   422     1 
  419   421     1 
  419   422     1 
  420   425     1 
  420   426     1 
  420   434     1 
  421   423     1 
  421   424     1 
  422   427     1 
  422   428     1 
  422   429     1 
  422   435     1 
  422   436     1 
  423   425     1 
  423   426     1 
  423   434     1 
  424   430     1 
  424   431     1 
  424   437     1 
  424   438     1 
  425   427     1 
  425   428     1 
  425   429     1 
  425   435     1 
  425   436     1 
  426   432     1 
  426   433     1 
  426   435     1 
  426   436     1 
  427   430     1 
  427   431     1 
  427   434     1 
  428   430     1 
  428   431     1 
  428   434     1 
  429   434     1 
  430   432     1 
  430   433     1 
  434   439     1 
  434   440     1 
  434   458     1 
  435   437     1 
  435   438     1 
  436   441     1 
  436   442     1 
  436   443     1 
  436   459     1 
  436   460     1 
  437   439     1 
  437   440     1 
  437   458     1 
  438   444     1 
  438   457     1 
  438   461     1 
  438   462     1 
  439   441     1 
  439   442     1 
  439   443     1 
  439   459     1 
  439   460     1 
  440   445     1 
  440   446     1 
  440   448     1 
  440   455     1 
  440   459     1 
  440   460     1 
  441   444     1 
  441   457     1 
  441   458     1 
  442   444     1 
  442   457     1 
  442   458     1 
  443   447     1 
  443   449     1 
  443   453     1 
  443   456     1 
  443   458     1 
  444   449     1 
  444   455     1 
  445   447     1 
  445   448     1 
  445   457     1 
  446   450     1 
  446   451     1 
  446   455     1 
  447   449     1 
  447   457     1 
  448   452     1 
  448   453     1 
  448   456     1 
  449   454     1 
  449   455     1 
  450   452     1 
  450   453     1 
  450   457     1 
  451   456     1 
  451   457     1 
  452   454     1 
  452   455     1 
  454   456     1 
  454   457     1 
  458   463     1 
  458   464     1 
  458   474     1 
  459   461     1 
  459   462     1 
  460   465     1 
  460   466     1 
  460   470     1 
  460   475     1 
  460   476     1 
  461   463     1 
  461   464     1 
  461   474     1 
  462   467     1 
  462   468     1 
  462   469     1 
  462   471     1 
  462   472     1 
  462   473     1 
  462   477     1 
  462   478     1 
  463   465     1 
  463   466     1 
  463   470     1 
  463   475     1 
  463   476     1 
  464   475     1 
  464   476     1 
  465   467     1 
  465   468     1 
  465   469     1 
  465   471     1 
  465   472     1 
  465   473     1 
  465   474     1 
  466   471     1 
  466   472     1 
  466   473     1 
  466   474     1 
  467   470     1 
  468   470     1 
  469   470     1 
  470   474     1 
  474   479     1 
  474   480     1 
  474   487     1 
  475   477     1 
  475   478     1 
  476   481     1 
  476   482     1 
  476   483     1 
  476   488     1 
  476   489     1 
  477   479     1 
  477   480     1 
  477   487     1 
  478   484     1 
  478   485     1 
  478   486     1 
  478   490     1 
  478   491     1 
  479   481     1 
  479   482     1 
  479   483     1 
  479   488     1 
  479   489     1 
  480   488     1 
  480   489     1 
  481   484     1 
  481   485     1 
  481   486     1 
  481   487     1 
  482   484     1 
  482   485     1 
  482   486     1 
  482   487     1 
  483   487     1 
  487   492     1 
  487   493     1 
  487   497     1 
  488   490     1 
  488   491     1 
  489   494     1 
  489   495     1 
  489   496     1 
  489   498     1 
  489   499     1 
  490   492     1 
  490   493     1 
  490   497     1 
  491   500     1 
  491   501     1 
  492   494     1 
  492   495     1 
  492   496     1 
  492   498     1 
  492   499     1 
  493   498     1 
  493   499     1 
  494   497     1 
  495   497     1 
  496   497     1 
  497   502     1 
  497   503     1 
  497   507     1 
  498   500     1 
  498   501     1 
  499   504     1 
  499   505     1 
  499   506     1 
  499   508     1 
  499   509     1 
  500   502     1 
  500   503     1 
  500   507     1 
  501   510     1 
  501   511     1 
  502   504     1 
  502   505     1 
  502   506     1 
  502   508     1 
  502   509     1 
  503   508     1 
  503   509     1 
  504   507     1 
  505   507     1 
  506   507     1 
  507   512     1 
  507   513     1 
  507   529     1 
  508   510     1 
  508   511     1 
  509   514     1 
  509   515     1 
  509   516     1 
  509   530     1 
  509   531     1 
  510   512     1 
  510   513     1 
  510   529     1 
  511   517     1 
  511   518     1 
  511   519     1 
  511   532     1 
  511   533     1 
  512   514     1 
  512   515     1 
  512   516     1 
  512   530     1 
  512   531     1 
  513   520     1 
  513   521     1 
  513   522     1 
  513   530     1 
  513   531     1 
  514   517     1 
  514   518     1 
  514   519     1 
  514   529     1 
  515   517     1 
  515   518     1 
  515   519     1 
  515   529     1 
  516   523     1 
  516   524     1 
  516   525     1 
  516   529     1 
  517   520     1 
  517   521     1 
  517   522     1 
  518   520     1 
  518   521     1 
  518   522     1 
  519   526     1 
  519   527     1 
  519   528     1 
  520   523     1 
  520   524     1 
  520   525     1 
  521   523     1 
  521   524     1 
  521   525     1 
  523   526     1 
  523   527     1 
  523   528     1 
  524   526     1 
  524   527     1 
  524   528     1 
  529   534     1 
  529   535     1 
  529   549     1 
  530   532     1 
  530   533     1 
  531   536     1 
  531   537     1 
  531   538     1 
  531   550     1 
  531   551     1 
  532   534     1 
  532   535     1 
  532   549     1 
  533   539     1 
  533   547     1 
  533   552     1 
  533   553     1 
  534   536     1 
  534   537     1 
  534   538     1 
  534   550     1 
  534   551     1 
  535   540     1 
  535   541     1 
  535   545     1 
  535   548     1 
  535   550     1 
  535   551     1 
  536   539     1 
  536   547     1 
  536   549     1 
  537   539     1 
  537   547     1 
  537   549     1 
  538   542     1 
  538   543     1 
  538   546     1 
  538   549     1 
  539   544     1 
  539   545     1 
  539   548     1 
  540   542     1 
  540   543     1 
  540   547     1 
  541   546     1 
  541   547     1 
  542   544     1 
  542   545     1 
  543   548     1 
  544   546     1 
  544   547     1 
  546   548     1 
  549   554     1 
  549   555     1 
  549   568     1 
  550   552     1 
  550   553     1 
  551   556     1 
  551   557     1 
  551   558     1 
  551   569     1 
  551   570     1 
  552   554     1 
  552   555     1 
  552   568     1 
  553   559     1 
  553   560     1 
  553   561     1 
  553   571     1 
  553   572     1 
  554   556     1 
  554   557     1 
  554   558     1 
  554   569     1 
  554   570     1 
  555   562     1 
  555   565     1 
  555   569     1 
  555   570     1 
  556   559     1 
  556   560     1 
  556   561     1 
  556   568     1 
  557   559     1 
  557   560     1 
  557   561     1 
  557   568     1 
  558   563     1 
  558   564     1 
  558   566     1 
  558   567     1 
  558   568     1 
  559   562     1 
  559   565     1 
  560   562     1 
  560   565     1 
  562   566     1 
  562   567     1 
  563   565     1 
  564   565     1 
  568   573     1 
  568   574     1 
  568   579     1 
  569   571     1 
  569   572     1 
  570   575     1 
  570   576     1 
  570   577     1 
  570   580     1 
  570   581     1 
  571   573     1 
  571   574     1 
  571   579     1 
  572   578     1 
  572   582     1 
  572   583     1 
  573   575     1 
  573   576     1 
  573   577     1 
  573   580     1 
  573   581     1 
  574   580     1 
  574   581     1 
  575   578     1 
  575   579     1 
  576   578     1 
  576   579     1 
  577   579     1 
  579   584     1 
  579   585     1 
  579   593     1 
  580   582     1 
  580   583     1 
  581   586     1 
  581   587     1 
  581   588     1 
  581   594     1 
  581   595     1 
  582   584     1 
  582   585     1 
  582   593     1 
  583   589     1 
  583   590     1 
  583   596     1 
  583   597     1 
  584   586     1 
  584   587     1 
  584   588     1 
  584   594     1 
  584   595     1 
  585   591     1 
  585   592     1 
  585   594     1 
  585   595     1 
  586   589     1 
  586   590     1 
  586   593     1 
  587   589     1 
  587   590     1 
  587   593     1 
  588   593     1 
  589   591     1 
  589   592     1 
  593   598     1 
  593   599     1 
  593   613     1 
  594   596     1 
  594   597     1 
  595   600     1 
  595   601     1 
  595   602     1 
  595   614     1 
  595   615     1 
  596   598     1 
  596   599     1 
  596   613     1 
  597   603     1 
  597   611     1 
  597   616     1 
  597   617     1 
  598   600     1 
  598   601     1 
  598   602     1 
  598   614     1 
  598   615     1 
  599   604     1 
  599   605     1 
  599   609     1 
  599   612     1 
  599   614     1 
  599   615     1 
  600   603     1 
  600   611     1 
  600   613     1 
  601   603     1 
  601   611     1 
  601   613     1 
  602   606     1 
  602   607     1 
  602   610     1 
  602   613     1 
  603   608     1 
  603   609     1 
  603   612     1 
  604   606     1 
  604   607     1 
  604   611     1 
  605   610     1 
  605   611     1 
  606   608     1 
  606   609     1 
  607   612     1 
  608   610     1 
  608   611     1 
  610   612     1 
  613   618     1 
  613   619     1 
  613   627     1 
  614   616     1 
  614   617     1 
  615   620     1 
  615   621     1 
  615   622     1 
  615   628     1 
  615   629     1 
  616   618     1 
  616   619     1 
  616   627     1 
  617   623     1 
  617   624     1 
  617   630     1 
  617   631     1 
  618   620     1 
  618   621     1 
  618   622     1 
  618   628     1 
  618   629     1 
  619   625     1 
  619   626     1 
  619   628     1 
  619   629     1 
  620   623     1 
  620   624     1 
  620   627     1 
  621   623     1 
  621   624     1 
  621   627     1 
  622   627     1 
  623   625     1 
  623   626     1 
  627   632     1 
  627   633     1 
  627   641     1 
  628   630     1 
  628   631     1 
  629   634     1 
  629   635     1 
  629   639     1 
  629   642     1 
  629   643     1 
  630   632     1 
  630   633     1 
  630   641     1 
  631   636     1 
  631   637     1 
  631   638     1 
  631   640     1 
  631   644     1 
  631   645     1 
  632   634     1 
  632   635     1 
  632   639     1 
  632   642     1 
  632   643     1 
  633   642     1 
  633   643     1 
  634   636     1 
  634   637     1 
  634   638     1 
  634   640     1 
  634   641     1 
  635   640     1 
  635   641     1 
  636   639     1 
  637   639     1 
  638   639     1 
  639   641     1 
  641   646     1 
  641   647     1 
  641   658     1 
  642   644     1 
  642   645     1 
  643   648     1 
  643   649     1 
  643   650     1 
  643   659     1 
  643   660     1 
  644   646     1 
  644   647     1 
  644   658     1 
  645   651     1 
  645   652     1 
  645   653     1 
  645   661     1 
  645   662     1 
  646   648     1 
  646   649     1 
  646   650     1 
  646   659     1 
  646   660     1 
  647   654     1 
  647   655     1 
  647   659     1 
  647   660     1 
  648   651     1 
  648   652     1 
  648   653     1 
  648   658     1 
  649   651     1 
  649   652     1 
  649   653     1 
  649   658     1 
  650   656     1 
  650   657     1 
  650   658     1 
  651   654     1 
  651   655     1 
  652   654     1 
  652   655     1 
  654   656     1 
  654   657     1 
  658   663     1 
  658   664     1 
  658   668     1 
  659   661     1 
  659   662     1 
  660   665     1 
  660   666     1 
  660   667     1 
  660   669     1 
  660   670     1 
  661   663     1 
  661   664     1 
  661   668     1 
  662   671     1 
  662   672     1 
  663   665     1 
  663   666     1 
  663   667     1 
  663   669     1 
  663   670     1 
  664   669     1 
  664   670     1 
  665   668     1 
  666   668     1 
  667   668     1 
  668   673     1 
  668   674     1 
  668   682     1 
  669   671     1 
  669   672     1 
  670   675     1 
  670   676     1 
  670   680     1 
  670   683     1 
  670   684     1 
  671   673     1 
  671   674     1 
  671   682     1 
  672   677     1 
  672   678     1 
  672   679     1 
  672   681     1 
  672   685     1 
  672   686     1 
  673   675     1 
  673   676     1 
  673   680     1 
  673   683     1 
  673   684     1 
  674   683     1 
  674   684     1 
  675   677     1 
  675   678     1 
  675   679     1 
  675   681     1 
  675   682     1 
  676   681     1 
  676   682     1 
  677   680     1 
  678   680     1 
  679   680     1 
  680   682     1 
  682   687     1 
  682   688     1 
  682   696     1 
  683   685     1 
  683   686     1 
  684   689     1 
  684   690     1 
  684   691     1 
  684   697     1 
  684   698     1 
  685   687     1 
  685   688     1 
  685   696     1 
  686   692     1 
  686   693     1 
  686   699     1 
  686   700     1 
  687   689     1 
  687   690     1 
  687   691     1 
  687   697     1 
  687   698     1 
  688   694     1 
  688   695     1 
  688   697     1 
  688   698     1 
  689   692     1 
  689   693     1 
  689   696     1 
  690   692     1 
  690   693     1 
  690   696     1 
  691   696     1 
  692   694     1 
  692   695     1 
  696   701     1 
  696   702     1 
  696   720     1 
  697   699     1 
  697   700     1 
  698   703     1 
  698   704     1 
  698   705     1 
  698   721     1 
  698   722     1 
  699   701     1 
  699   702     1 
  699   720     1 
  700   706     1 
  700   707     1 
  700   708     1 
  700   723     1 
  700   724     1 
  701   703     1 
  701   704     1 
  701   705     1 
  701   721     1 
  701   722     1 
  702   709     1 
  702   710     1 
  702   711     1 
  702   721     1 
  702   722     1 
  703   706     1 
  703   707     1 
  703   708     1 
  703   720     1 
  704   706     1 
  704   707     1 
  704   708     1 
  704   720     1 
  705   712     1 
  705   713     1 
  705   720     1 
  706   709     1 
  706   710     1 
  706   711     1 
  707   709     1 
  707   710     1 
  707   711     1 
  708   714     1 
  708   717     1 
  709   712     1 
  709   713     1 
  710   712     1 
  710   713     1 
  711   715     1 
  711   716     1 
  711   718     1 
  711   719     1 
  712   714     1 
  712   717     1 
  714   718     1 
  714   719     1 
  715   717     1 
  716   717     1 
  720   725     1 
  720   726     1 
  720   734     1 
  721   723     1 
  721   724     1 
  722   727     1 
  722   728     1 
  722   729     1 
  722   735     1 
  722   736     1 
  723   725     1 
  723   726     1 
  723   734     1 
  724   730     1 
  724   731     1 
  724   737     1 
  724   738     1 
  725   727     1 
  725   728     1 
  725   729     1 
  725   735     1 
  725   736     1 
  726   732     1 
  726   733     1 
  726   735     1 
  726   736     1 
  727   730     1 
  727   731     1 
  727   734     1 
  728   730     1 
  728   731     1 
  728   734     1 
  729   734     1 
  730   732     1 
  730   733     1 
  734   739     1 
  734   740     1 
  734   748     1 
  735   737     1 
  735   738     1 
  736   741     1 
  736   742     1 
  736   746     1 
  736   749     1 
  736   750     1 
  737   739     1 
  737   740     1 
  737   748     1 
  738   743     1 
  738   744     1 
  738   745     1 
  738   747     1 
  738   751     1 
  738   752     1 
  739   741     1 
  739   742     1 
  739   746     1 
  739   749     1 
  739   750     1 
  740   749     1 
  740   750     1 
  741   743     1 
  741   744     1 
  741   745     1 
  741   747     1 
  741   748     1 
  742   747     1 
  742   748     1 
  743   746     1 
  744   746     1 
  745   746     1 
  746   748     1 
  748   753     1 
  748   754     1 
  748   764     1 
  749   751     1 
  749   752     1 
  750   755     1 
  750   756     1 
  750   757     1 
  750   765     1 
  750   766     1 
  751   753     1 
  751   754     1 
  751   764     1 
  752   758     1 
  752   761     1 
  752   767     1 
  752   768     1 
  753   755     1 
  753   756     1 
  753   757     1 
  753   765     1 
  753   766     1 
  754   759     1 
  754   760     1 
  754   762     1 
  754   763     1 
  754   765     1 
  754   766     1 
  755   758     1 
  755   761     1 
  755   764     1 
  756   758     1 
  756   761     1 
  756   764     1 
  757   764     1 
  758   762     1 
  758   763     1 
  759   761     1 
  760   761     1 
  764   769     1 
  764   770     1 
  764   771     1 
  765   767     1 
  765   768     1 
  766   772     1 
  766   773     1 
  767   769     1 
  767   770     1 
  767   771     1 
  768   774     1 
  768   775     1 
  769   772     1 
  769   773     1 
  770   772     1 
  770   773     1 
  771   776     1 
  771   777     1 
  771   782     1 
  772   774     1 
  772   775     1 
  773   778     1 
  773   779     1 
  773   780     1 
  773   783     1 
  773   784     1 
  774   776     1 
  774   777     1 
  774   782     1 
  775   781     1 
  775   785     1 
  775   786     1 
  776   778     1 
  776   779     1 
  776   780     1 
  776   783     1 
  776   784     1 
  777   783     1 
  777   784     1 
  778   781     1 
  778   782     1 
  779   781     1 
  779   782     1 
  780   782     1 
  782   787     1 
  782   788     1 
  782   796     1 
  783   785     1 
  783   786     1 
  784   789     1 
  784   790     1 
  784   794     1 
  784   797     1 
  784   798     1 
  785   787     1 
  785   788     1 
  785   796     1 
  786   791     1 
  786   792     1 
  786   793     1 
  786   795     1 
  786   799     1 
  786   800     1 
  787   789     1 
  787   790     1 
  787   794     1 
  787   797     1 
  787   798     1 
  788   797     1 
  788   798     1 
  789   791     1 
  789   792     1 
  789   793     1 
  789   795     1 
  789   796     1 
  790   795     1 
  790   796     1 
  791   794     1 
  792   794     1 
  793   794     1 
  794   796     1 
  796   801     1 
  796   802     1 
  796   812     1 
  797   799     1 
  797   800     1 
  798   803     1 
  798   804     1 
  798   805     1 
  798   813     1 
  798   814     1 
  799   801     1 
  799   802     1 
  799   812     1 
  800   806     1 
  800   809     1 
  800   815     1 
  800   816     1 
  801   803     1 
  801   804     1 
  801   805     1 
  801   813     1 
  801   814     1 
  802   807     1 
  802   808     1 
  802   810     1 
  802   811     1 
  802   813     1 
  802   814     1 
  803   806     1 
  803   809     1 
  803   812     1 
  804   806     1 
  804   809     1 
  804   812     1 
  805   812     1 
  806   810     1 
  806   811     1 
  807   809     1 
  808   809     1 
  812   817     1 
  812   818     1 
  812   834     1 
  813   815     1 
  813   816     1 
  814   819     1 
  814   820     1 
  814   821     1 
  814   835     1 
  814   836     1 
  815   817     1 
  815   818     1 
  815   834     1 
  816   822     1 
  816   832     1 
  816   837     1 
  816   838     1 
  817   819     1 
  817   820     1 
  817   821     1 
  817   835     1 
  817   836     1 
  818   823     1 
  818   824     1 
  818   830     1 
  818   833     1 
  818   835     1 
  818   836     1 
  819   822     1 
  819   832     1 
  819   834     1 
  820   822     1 
  820   832     1 
  820   834     1 
  821   825     1 
  821   826     1 
  821   831     1 
  821   834     1 
  822   827     1 
  822   830     1 
  822   833     1 
  823   825     1 
  823   826     1 
  823   832     1 
  824   828     1 
  824   829     1 
  824   831     1 
  824   832     1 
  825   827     1 
  825   830     1 
  826   833     1 
  827   831     1 
  827   832     1 
  828   830     1 
  829   830     1 
  831   833     1 
  834   839     1 
  834   840     1 
  834   841     1 
  835   837     1 
  835   838     1 
  836   842     1 
  836   843     1 
  837   839     1 
  837   840     1 
  837   841     1 
  838   844     1 
  838   845     1 
  839   842     1 
  839   843     1 
  840   842     1 
  840   843     1 
  841   846     1 
  841   847     1 
  841   860     1 
  842   844     1 
  842   845     1 
  843   848     1 
  843   849     1 
  843   853     1 
  843   861     1 
  843   862     1 
  844   846     1 
  844   847     1 
  844   860     1 
  845   850     1 
  845   851     1 
  845   852     1 
  845   854     1 
  845   855     1 
  845   856     1 
  845   863     1 
  845   864     1 
  846   848     1 
  846   849     1 
  846   853     1 
  846   861     1 
  846   862     1 
  847   857     1 
  847   858     1 
  847   859     1 
  847   861     1 
  847   862     1 
  848   850     1 
  848   851     1 
  848   852     1 
  848   854     1 
  848   855     1 
  848   856     1 
  848   860     1 
  849   854     1 
  849   855     1 
  849   856     1 
  849   860     1 
  850   853     1 
  851   853     1 
  852   853     1 
  853   860     1 
  854   857     1 
  854   858     1 
  854   859     1 
  855   857     1 
  855   858     1 
  855   859     1 
  860   865     1 
  860   866     1 
  860   879     1 
  861   863     1 
  861   864     1 
  862   867     1 
  862   868     1 
  862   869     1 
  862   880     1 
  862   881     1 
  863   865     1 
  863   866     1 
  863   879     1 
  864   870     1 
  864   871     1 
  864   875     1 
  864   882     1 
  864   883     1 
  865   867     1 
  865   868     1 
  865   869     1 
  865   880     1 
  865   881     1 
  866   872     1 
  866   873     1 
  866   874     1 
  866   876     1 
  866   877     1 
  866   878     1 
  866   880     1 
  866   881     1 
  867   870     1 
  867   871     1 
  867   875     1 
  867   879     1 
  868   870     1 
  868   871     1 
  868   875     1 
  868   879     1 
  869   879     1 
  870   872     1 
  870   873     1 
  870   874     1 
  870   876     1 
  870   877     1 
  870   878     1 
  871   876     1 
  871   877     1 
  871   878     1 
  872   875     1 
  873   875     1 
  874   875     1 
  879   884     1 
  879   885     1 
  879   896     1 
  880   882     1 
  880   883     1 
  881   886     1 
  881   887     1 
  881   888     1 
  881   897     1 
  881   898     1 
  882   884     1 
  882   885     1 
  882   896     1 
  883   889     1 
  883   890     1 
  883   891     1 
  883   899     1 
  883   900     1 
  884   886     1 
  884   887     1 
  884   888     1 
  884   897     1 
  884   898     1 
  885   892     1 
  885   893     1 
  885   897     1 
  885   898     1 
  886   889     1 
  886   890     1 
  886   891     1 
  886   896     1 
  887   889     1 
  887   890     1 
  887   891     1 
  887   896     1 
  888   894     1 
  888   895     1 
  888   896     1 
  889   892     1 
  889   893     1 
  890   892     1 
  890   893     1 
  892   894     1 
  892   895     1 
  896   901     1 
  896   902     1 
  896   915     1 
  897   899     1 
  897   900     1 
  898   903     1 
  898   904     1 
  898   908     1 
  898   916     1 
  898   917     1 
  899   901     1 
  899   902     1 
  899   915     1 
  900   905     1 
  900   906     1 
  900   907     1 
  900   909     1 
  900   910     1 
  900   911     1 
  900   918     1 
  900   919     1 
  901   903     1 
  901   904     1 
  901   908     1 
  901   916     1 
  901   917     1 
  902   912     1 
  902   913     1 
  902   914     1 
  902   916     1 
  902   917     1 
  903   905     1 
  903   906     1 
  903   907     1 
  903   909     1 
  903   910     1 
  903   911     1 
  903   915     1 
  904   909     1 
  904   910     1 
  904   911     1 
  904   915     1 
  905   908     1 
  906   908     1 
  907   908     1 
  908   915     1 
  909   912     1 
  909   913     1 
  909   914     1 
  910   912     1 
  910   913     1 
  910   914     1 
  915   920     1 
  915   921     1 
  915   929     1 
  916   918     1 
  916   919     1 
  917   922     1 
  917   923     1 
  917   924     1 
  917   930     1 
  917   931     1 
  918   920     1 
  918   921     1 
  918   929     1 
  919   925     1 
  919   926     1 
  919   932     1 
  919   933     1 
  920   922     1 
  920   923     1 
  920   924     1 
  920   930     1 
  920   931     1 
  921   927     1 
  921   928     1 
  921   930     1 
  921   931     1 
  922   925     1 
  922   926     1 
  922   929     1 
  923   925     1 
  923   926     1 
  923   929     1 
  924   929     1 
  925   927     1 
  925   928     1 
  929   934     1 
  929   935     1 
  929   940     1 
  930   932     1 
  930   933     1 
  931   936     1 
  931   937     1 
  931   938     1 
  931   941     1 
  931   942     1 
  932   934     1 
  932   935     1 
  932   940     1 
  933   939     1 
  933   943     1 
  933   944     1 
  934   936     1 
  934   937     1 
  934   938     1 
  934   941     1 
  934   942     1 
  935   941     1 
  935   942     1 
  936   939     1 
  936   940     1 
  937   939     1 
  937   940     1 
  938   940     1 
  940   945     1 
  940   946     1 
  940   964     1 
  941   943     1 
  941   944     1 
  942   947     1 
  942   948     1 
  942   949     1 
  942   965     1 
  942   966     1 
  943   945     1 
  943   946     1 
  943   964     1 
  944   950     1 
  944   951     1 
  944   952     1 
  944   967     1 
  944   968     1 
  945   947     1 
  945   948     1 
  945   949     1 
  945   965     1 
  945   966     1 
  946   953     1 
  946   954     1 
  946   955     1 
  946   965     1 
  946   966     1 
  947   950     1 
  947   951     1 
  947   952     1 
  947   964     1 
  948   950     1 
  948   951     1 
  948   952     1 
  948   964     1 
  949   956     1 
  949   957     1 
  949   964     1 
  950   953     1 
  950   954     1 
  950   955     1 
  951   953     1 
  951   954     1 
  951   955     1 
  952   958     1 
  952   961     1 
  953   956     1 
  953   957     1 
  954   956     1 
  954   957     1 
  955   959     1 
  955   960     1 
  955   962     1 
  955   963     1 
  956   958     1 
  956   961     1 
  958   962     1 
  958   963     1 
  959   961     1 
  960   961     1 
  964   969     1 
  964   970     1 
  964   988     1 
  965   967     1 
  965   968     1 
  966   971     1 
  966   972     1 
  966   973     1 
  966   989     1 
  966   990     1 
  967   969     1 
  967   970     1 
  967   988     1 
  968   974     1 
  968   987     1 
  968   991     1 
  968   992     1 
  969   971     1 
  969   972     1 
  969   973     1 
  969   989     1 
  969   990     1 
  970   975     1 
  970   976     1 
  970   978     1 
  970   985     1 
  970   989     1 
  970   990     1 
  971   974     1 
  971   987     1 
  971   988     1 
  972   974     1 
  972   987     1 
  972   988     1 
  973   977     1 
  973   979     1 
  973   983     1 
  973   986     1 
  973   988     1 
  974   979     1 
  974   985     1 
  975   977     1 
  975   978     1 
  975   987     1 
  976   980     1 
  976   981     1 
  976   985     1 
  977   979     1 
  977   987     1 
  978   982     1 
  978   983     1 
  978   986     1 
  979   984     1 
  979   985     1 
  980   982     1 
  980   983     1 
  980   987     1 
  981   986     1 
  981   987     1 
  982   984     1 
  982   985     1 
  984   986     1 
  984   987     1 
  988   993     1 
  988   994     1 
  988  1012     1 
  989   991     1 
  989   992     1 
  990   995     1 
  990   996     1 
  990   997     1 
  990  1013     1 
  990  1014     1 
  991   993     1 
  991   994     1 
  991  1012     1 
  992   998     1 
  992  1011     1 
  992  1015     1 
  992  1016     1 
  993   995     1 
  993   996     1 
  993   997     1 
  993  1013     1 
  993  1014     1 
  994   999     1 
  994  1000     1 
  994  1002     1 
  994  1009     1 
  994  1013     1 
  994  1014     1 
  995   998     1 
  995  1011     1 
  995  1012     1 
  996   998     1 
  996  1011     1 
  996  1012     1 
  997  1001     1 
  997  1003     1 
  997  1007     1 
  997  1010     1 
  997  1012     1 
  998  1003     1 
  998  1009     1 
  999  1001     1 
  999  1002     1 
  999  1011     1 
 1000  1004     1 
 1000  1005     1 
 1000  1009     1 
 1001  1003     1 
 1001  1011     1 
 1002  1006     1 
 1002  1007     1 
 1002  1010     1 
 1003  1008     1 
 1003  1009     1 
 1004  1006     1 
 1004  1007     1 
 1004  1011     1 
 1005  1010     1 
 1005  1011     1 
 1006  1008     1 
 1006  1009     1 
 1008  1010     1 
 1008  1011     1 
 1012  1017     1 
 1012  1018     1 
 1012  1025     1 
 1013  1015     1 
 1013  1016     1 
 1014  1019     1 
 1014  1020     1 
 1014  1021     1 
 1014  1026     1 
 1014  1027     1 
 1015  1017     1 
 1015  1018     1 
 1015  1025     1 
 1016  1022     1 
 1016  1023     1 
 1016  1024     1 
 1016  1028     1 
 1016  1029     1 
 1017  1019     1 
 1017  1020     1 
 1017  1021     1 
 1017  1026     1 
 1017  1027     1 
 1018  1026     1 
 1018  1027     1 
 1019  1022     1 
 1019  1023     1 
 1019  1024     1 
 1019  1025     1 
 1020  1022     1 
 1020  1023     1 
 1020  1024     1 
 1020  1025     1 
 1021  1025     1 
 1025  1030     1 
 1025  1031     1 
 1025  1039     1 
 1026  1028     1 
 1026  1029     1 
 1027  1032     1 
 1027  1033     1 
 1027  1034     1 
 1027  1040     1 
 1027  1041     1 
 1028  1030     1 
 1028  1031     1 
 1028  1039     1 
 1029  1035     1 
 1029  1036     1 
 1029  1042     1 
 1029  1043     1 
 1030  1032     1 
 1030  1033     1 
 1030  1034     1 
 1030  1040     1 
 1030  1041     1 
 1031  1037     1 
 1031  1038     1 
 1031  1040     1 
 1031  1041     1 
 1032  1035     1 
 1032  1036     1 
 1032  1039     1 
 1033  1035     1 
 1033  1036     1 
 1033  1039     1 
 1034  1039     1 
 1035  1037     1 
 1035  1038     1 
 1039  1044     1 
 1039  1045     1 
 1039  1055     1 
 1040  1042     1 
 1040  1043     1 
 1041  1046     1 
 1041  1047     1 
 1041  1048     1 
 1041  1056     1 
 1041  1057     1 
 1042  1044     1 
 1042  1045     1 
 1042  1055     1 
 1043  1049     1 
 1043  1052     1 
 1043  1058     1 
 1043  1059     1 
 1044  1046     1 
 1044  1047     1 
 1044  1048     1 
 1044  1056     1 
 1044  1057     1 
 1045  1050     1 
 1045  1051     1 
 1045  1053     1 
 1045  1054     1 
 1045  1056     1 
 1045  1057     1 
 1046  1049     1 
 1046  1052     1 
 1046  1055     1 
 1047  1049     1 
 1047  1052     1 
 1047  1055     1 
 1048  1055     1 
 1049  1053     1 
 1049  1054     1 
 1050  1052     1 
 1051  1052     1 
 1055  1060     1 
 1055  1061     1 
 1055  1062     1 
 1056  1058     1 
 1056  1059     1 
 1057  1063     1 
 1057  1064     1 
 1058  1060     1 
 1058  1061     1 
 1058  1062     1 
 1059  1065     1 
 1059  1066     1 
 1060  1063     1 
 1060  1064     1 
 1061  1063     1 
 1061  1064     1 
 1062  1067     1 
 1062  1068     1 
 1062  1086     1 
 1063  1065     1 
 1063  1066     1 
 1064  1069     1 
 1064  1070     1 
 1064  1071     1 
 1064  1087     1 
 1064  1088     1 
 1065  1067     1 
 1065  1068     1 
 1065  1086     1 
 1066  1072     1 
 1066  1073     1 
 1066  1074     1 
 1066  1089     1 
 1066  1090     1 
 1067  1069     1 
 1067  1070     1 
 1067  1071     1 
 1067  1087     1 
 1067  1088     1 
 1068  1075     1 
 1068  1076     1 
 1068  1077     1 
 1068  1087     1 
 1068  1088     1 
 1069  1072     1 
 1069  1073     1 
 1069  1074     1 
 1069  1086     1 
 1070  1072     1 
 1070  1073     1 
 1070  1074     1 
 1070  1086     1 
 1071  1078     1 
 1071  1079     1 
 1071  1086     1 
 1072  1075     1 
 1072  1076     1 
 1072  1077     1 
 1073  1075     1 
 1073  1076     1 
 1073  1077     1 
 1074  1080     1 
 1074  1083     1 
 1075  1078     1 
 1075  1079     1 
 1076  1078     1 
 1076  1079     1 
 1077  1081     1 
 1077  1082     1 
 1077  1084     1 
 1077  1085     1 
 1078  1080     1 
 1078  1083     1 
 1080  1084     1 
 1080  1085     1 
 1081  1083     1 
 1082  1083     1 
 1086  1091     1 
 1086  1092     1 
 1086  1100     1 
 1087  1089     1 
 1087  1090     1 
 1088  1093     1 
 1088  1094     1 
 1088  1098     1 
 1088  1101     1 
 1088  1102     1 
 1089  1091     1 
 1089  1092     1 
 1089  1100     1 
 1090  1095     1 
 1090  1096     1 
 1090  1097     1 
 1090  1099     1 
 1090  1103     1 
 1090  1112     1 
 1091  1093     1 
 1091  1094     1 
 1091  1098     1 
 1091  1101     1 
 1091  1102     1 
 1092  1101     1 
 1092  1102     1 
 1093  1095     1 
 1093  1096     1 
 1093  1097     1 
 1093  1099     1 
 1093  1100     1 
 1094  1099     1 
 1094  1100     1 
 1095  1098     1 
 1096  1098     1 
 1097  1098     1 
 1098  1100     1 
 1100  1104     1 
 1100  1105     1 
 1100  1106     1 
 1100  1109     1 
 1100  1113     1 
 1100  1114     1 
 1101  1103     1 
 1101  1112     1 
 1102  1107     1 
 1102  1108     1 
 1102  1110     1 
 1102  1111     1 
 1102  1115     1 
 1102  1116     1 
 1103  1110     1 
 1103  1111     1 
 1103  1113     1 
 1103  1114     1 
 1104  1107     1 
 1104  1108     1 
 1104  1109     1 
 1104  1112     1 
 1105  1107     1 
 1105  1108     1 
 1105  1109     1 
 1105  1112     1 
 1106  1113     1 
 1106  1114     1 
 1107  1110     1 
 1107  1111     1 
 1107  1112     1 
 1108  1110     1 
 1108  1111     1 
 1108  1112     1 
 1109  1115     1 
 1109  1116     1 
 1110  1113     1 
 1110  1114     1 
 1111  1113     1 
 1111  1114     1 
 1112  1117     1 
 1112  1118     1 
 1113  1115     1 
 1113  1116     1 
 1114  1119     1 
 1114  1120     1 
 1114  1121     1 
 1115  1117     1 
 1115  1118     1 
 1116  1122     1 
 1116  1123     1 
 1117  1119     1 
 1117  1120     1 
 1117  1121     1 
 1118  1124     1 
 1118  1125     1 
 1119  1122     1 
 1119  1123     1 
 1120  1122     1 
 1120  1123     1 
 1121  1126     1 
 1121  1127     1 
 1121  1132     1 
 1122  1124     1 
 1122  1125     1 
 1123  1128     1 
 1123  1129     1 
 1123  1130     1 
 1123  1133     1 
 1123  1134     1 
 1124  1126     1 
 1124  1127     1 
 1124  1132     1 
 1125  1131     1 
 1125  1135     1 
 1125  1136     1 
 1126  1128     1 
 1126  1129     1 
 1126  1130     1 
 1126  1133     1 
 1126  1134     1 
 1127  1133     1 
 1127  1134     1 
 1128  1131     1 
 1128  1132     1 
 1129  1131     1 
 1129  1132     1 
 1130  1132     1 
 1132  1137     1 
 1132  1138     1 
 1132  1156     1 
 1133  1135     1 
 1133  1136     1 
 1134  1139     1 
 1134  1140     1 
 1134  1141     1 
 1134  1157     1 
 1134  1158     1 
 1135  1137     1 
 1135  1138     1 
 1135  1156     1 
 1136  1142     1 
 1136  1143     1 
 1136  1144     1 
 1136  1159     1 
 1136  1160     1 
 1137  1139     1 
 1137  1140     1 
 1137  1141     1 
 1137  1157     1 
 1137  1158     1 
 1138  1145     1 
 1138  1146     1 
 1138  1147     1 
 1138  1157     1 
 1138  1158     1 
 1139  1142     1 
 1139  1143     1 
 1139  1144     1 
 1139  1156     1 
 1140  1142     1 
 1140  1143     1 
 1140  1144     1 
 1140  1156     1 
 1141  1148     1 
 1141  1149     1 
 1141  1156     1 
 1142  1145     1 
 1142  1146     1 
 1142  1147     1 
 1143  1145     1 
 1143  1146     1 
 1143  1147     1 
 1144  1150     1 
 1144  1153     1 
 1145  1148     1 
 1145  1149     1 
 1146  1148     1 
 1146  1149     1 
 1147  1151     1 
 1147  1152     1 
 1147  1154     1 
 1147  1155     1 
 1148  1150     1 
 1148  1153     1 
 1150  1154     1 
 1150  1155     1 
 1151  1153     1 
 1152  1153     1 
 1156  1161     1 
 1156  1162     1 
 1156  1170     1 
 1157  1159     1 
 1157  1160     1 
 1158  1163     1 
 1158  1164     1 
 1158  1165     1 
 1158  1171     1 
 1158  1172     1 
 1159  1161     1 
 1159  1162     1 
 1159  1170     1 
 1160  1166     1 
 1160  1167     1 
 1160  1173     1 
 1160  1174     1 
 1161  1163     1 
 1161  1164     1 
 1161  1165     1 
 1161  1171     1 
 1161  1172     1 
 1162  1168     1 
 1162  1169     1 
 1162  1171     1 
 1162  1172     1 
 1163  1166     1 
 1163  1167     1 
 1163  1170     1 
 1164  1166     1 
 1164  1167     1 
 1164  1170     1 
 1165  1170     1 
 1166  1168     1 
 1166  1169     1 
 1170  1175     1 
 1170  1176     1 
 1170  1189     1 
 1171  1173     1 
 1171  1174     1 
 1172  1177     1 
 1172  1178     1 
 1172  1179     1 
 1172  1190     1 
 1172  1191     1 
 1173  1175     1 
 1173  1176     1 
 1173  1189     1 
 1174  1180     1 
 1174  1181     1 
 1174  1185     1 
 1174  1192     1 
 1174  1193     1 
 1175  1177     1 
 1175  1178     1 
 1175  1179     1 
 1175  1190     1 
 1175  1191     1 
 1176  1182     1 
 1176  1183     1 
 1176  1184     1 
 1176  1186     1 
 1176  1187     1 
 1176  1188     1 
 1176  1190     1 
 1176  1191     1 
 1177  1180     1 
 1177  1181     1 
 1177  1185     1 
 1177  1189     1 
 1178  1180     1 
 1178  1181     1 
 1178  1185     1 
 1178  1189     1 
 1179  1189     1 
 1180  1182     1 
 1180  1183     1 
 1180  1184     1 
 1180  1186     1 
 1180  1187     1 
 1180  1188     1 
 1181  1186     1 
 1181  1187     1 
 1181  1188     1 
 1182  1185     1 
 1183  1185     1 
 1184  1185     1 
 1189  1194     1 
 1189  1195     1 
 1189  1202     1 
 1190  1192     1 
 1190  1193     1 
 1191  1196     1 
 1191  1197     1 
 1191  1198     1 
 1191  1203     1 
 1191  1204     1 
 1192  1194     1 
 1192  1195     1 
 1192  1202     1 
 1193  1199     1 
 1193  1200     1 
 1193  1201     1 
 1193  1205     1 
 1193  1206     1 
 1194  1196     1 
 1194  1197     1 
 1194  1198     1 
 1194  1203     1 
 1194  1204     1 
 1195  1203     1 
 1195  1204     1 
 1196  1199     1 
 1196  1200     1 
 1196  1201     1 
 1196  1202     1 
 1197  1199     1 
 1197  1200     1 
 1197  1201     1 
 1197  1202     1 
 1198  1202     1 
 1202  1207     1 
 1202  1208     1 
 1202  1216     1 
 1203  1205     1 
 1203  1206     1 
 1204  1209     1 
 1204  1210     1 
 1204  1211     1 
 1204  1217     1 
 1204  1218     1 
 1205  1207     1 
 1205  1208     1 
 1205  1216     1 
 1206  1212     1 
 1206  1213     1 
 1206  1219     1 
 1206  1220     1 
 1207  1209     1 
 1207  1210     1 
 1207  1211     1 
 1207  1217     1 
 1207  1218     1 
 1208  1214     1 
 1208  1215     1 
 1208  1217     1 
 1208  1218     1 
 1209  1212     1 
 1209  1213     1 
 1209  1216     1 
 1210  1212     1 
 1210  1213     1 
 1210  1216     1 
 1211  1216     1 
 1212  1214     1 
 1212  1215     1 
 1216  1221     1 
 1216  1222     1 
 1216  1235     1 
 1217  1219     1 
 1217  1220     1 
 1218  1223     1 
 1218  1224     1 
 1218  1228     1 
 1218  1236     1 
 1218  1237     1 
 1219  1221     1 
 1219  1222     1 
 1219  1235     1 
 1220  1225     1 
 1220  1226     1 
 1220  1227     1 
 1220  1229     1 
 1220  1230     1 
 1220  1231     1 
 1220  1238     1 
 1220  1247     1 
 1221  1223     1 
 1221  1224     1 
 1221  1228     1 
 1221  1236     1 
 1221  1237     1 
 1222  1232     1 
 1222  1233     1 
 1222  1234     1 
 1222  1236     1 
 1222  1237     1 
 1223  1225     1 
 1223  1226     1 
 1223  1227     1 
 1223  1229     1 
 1223  1230     1 
 1223  1231     1 
 1223  1235     1 
 1224  1229     1 
 1224  1230     1 
 1224  1231     1 
 1224  1235     1 
 1225  1228     1 
 1226  1228     1 
 1227  1228     1 
 1228  1235     1 
 1229  1232     1 
 1229  1233     1 
 1229  1234     1 
 1230  1232     1 
 1230  1233     1 
 1230  1234     1 
 1235  1239     1 
 1235  1240     1 
 1235  1241     1 
 1235  1244     1 
 1235  1248     1 
 1235  1249     1 
 1236  1238     1 
 1236  1247     1 
 1237  1242     1 
 1237  1243     1 
 1237  1245     1 
 1237  1246     1 
 1237  1250     1 
 1237  1251     1 
 1238  1245     1 
 1238  1246     1 
 1238  1248     1 
 1238  1249     1 
 1239  1242     1 
 1239  1243     1 
 1239  1244     1 
 1239  1247     1 
 1240  1242     1 
 1240  1243     1 
 1240  1244     1 
 1240  1247     1 
 1241  1248     1 
 1241  1249     1 
 1242  1245     1 
 1242  1246     1 
 1242  1247     1 
 1243  1245     1 
 1243  1246     1 
 1243  1247     1 
 1244  1250     1 
 1244  1251     1 
 1245  1248     1 
 1245  1249     1 
 1246  1248     1 
 1246  1249     1 
 1247  1252     1 
 1247  1253     1 
 1248  1250     1 
 1248  1251     1 
 1249  1254     1 
 1249  1255     1 
 1249  1262     1 
 1250  1252     1 
 1250  1253     1 
 1251  1256     1 
 1251  1257     1 
 1251  1258     1 
 1251  1263     1 
 1251  1264     1 
 1252  1254     1 
 1252  1255     1 
 1252  1262     1 
 1253  1259     1 
 1253  1260     1 
 1253  1261     1 
 1253  1265     1 
 1253  1266     1 
 1254  1256     1 
 1254  1257     1 
 1254  1258     1 
 1254  1263     1 
 1254  1264     1 
 1255  1263     1 
 1255  1264     1 
 1256  1259     1 
 1256  1260     1 
 1256  1261     1 
 1256  1262     1 
 1257  1259     1 
 1257  1260     1 
 1257  1261     1 
 1257  1262     1 
 1258  1262     1 
 1262  1267     1 
 1262  1268     1 
 1262  1273     1 
 1263  1265     1 
 1263  1266     1 
 1264  1269     1 
 1264  1270     1 
 1264  1271     1 
 1264  1274     1 
 1264  1275     1 
 1265  1267     1 
 1265  1268     1 
 1265  1273     1 
 1266  1272     1 
 1266  1276     1 
 1266  1277     1 
 1267  1269     1 
 1267  1270     1 
 1267  1271     1 
 1267  1274     1 
 1267  1275     1 
 1268  1274     1 
 1268  1275     1 
 1269  1272     1 
 1269  1273     1 
 1270  1272     1 
 1270  1273     1 
 1271  1273     1 
 1273  1278     1 
 1273  1279     1 
 1273  1283     1 
 1274  1276     1 
 1274  1277     1 
 1275  1280     1 
 1275  1281     1 
 1275  1282     1 
 1275  1284     1 
 1275  1285     1 
 1276  1278     1 
 1276  1279     1 
 1276  1283     1 
 1277  1286     1 
 1277  1287     1 
 1278  1280     1 
 1278  1281     1 
 1278  1282     1 
 1278  1284     1 
 1278  1285     1 
 1279  1284     1 
 1279  1285     1 
 1280  1283     1 
 1281  1283     1 
 1282  1283     1 
 1283  1288     1 
 1283  1289     1 
 1283  1302     1 
 1284  1286     1 
 1284  1287     1 
 1285  1290     1 
 1285  1291     1 
 1285  1292     1 
 1285  1303     1 
 1285  1304     1 
 1286  1288     1 
 1286  1289     1 
 1286  1302     1 
 1287  1293     1 
 1287  1294     1 
 1287  1298     1 
 1287  1305     1 
 1287  1306     1 
 1288  1290     1 
 1288  1291     1 
 1288  1292     1 
 1288  1303     1 
 1288  1304     1 
 1289  1295     1 
 1289  1296     1 
 1289  1297     1 
 1289  1299     1 
 1289  1300     1 
 1289  1301     1 
 1289  1303     1 
 1289  1304     1 
 1290  1293     1 
 1290  1294     1 
 1290  1298     1 
 1290  1302     1 
 1291  1293     1 
 1291  1294     1 
 1291  1298     1 
 1291  1302     1 
 1292  1302     1 
 1293  1295     1 
 1293  1296     1 
 1293  1297     1 
 1293  1299     1 
 1293  1300     1 
 1293  1301     1 
 1294  1299     1 
 1294  1300     1 
 1294  1301     1 
 1295  1298     1 
 1296  1298     1 
 1297  1298     1 
 1302  1307     1 
 1302  1308     1 
 1302  1321     1 
 1303  1305     1 
 1303  1306     1 
 1304  1309     1 
 1304  1310     1 
 1304  1311     1 
 1304  1322     1 
 1304  1323     1 
 1305  1307     1 
 1305  1308     1 
 1305  1321     1 
 1306  1312     1 
 1306  1313     1 
 1306  1317     1 
 1306  1324     1 
 1306  1325     1 
 1307  1309     1 
 1307  1310     1 
 1307  1311     1 
 1307  1322     1 
 1307  1323     1 
 1308  1314     1 
 1308  1315     1 
 1308  1316     1 
 1308  1318     1 
 1308  1319     1 
 1308  1320     1 
 1308  1322     1 
 1308  1323     1 
 1309  1312     1 
 1309  1313     1 
 1309  1317     1 
 1309  1321     1 
 1310  1312     1 
 1310  1313     1 
 1310  1317     1 
 1310  1321     1 
 1311  1321     1 
 1312  1314     1 
 1312  1315     1 
 1312  1316     1 
 1312  1318     1 
 1312  1319     1 
 1312  1320     1 
 1313  1318     1 
 1313  1319     1 
 1313  1320     1 
 1314  1317     1 
 1315  1317     1 
 1316  1317     1 
 1321  1326     1 
 1321  1327     1 
 1321  1332     1 
 1322  1324     1 
 1322  1325     1 
 1323  1328     1 
 1323  1329     1 
 1323  1330     1 
 1323  1333     1 
 1323  1334     1 
 1324  1326     1 
 1324  1327     1 
 1324  1332     1 
 1325  1331     1 
 1325  1335     1 
 1325  1336     1 
 1326  1328     1 
 1326  1329     1 
 1326  1330     1 
 1326  1333     1 
 1326  1334     1 
 1327  1333     1 
 1327  1334     1 
 1328  1331     1 
 1328  1332     1 
 1329  1331     1 
 1329  1332     1 
 1330  1332     1 
 1332  1337     1 
 1332  1338     1 
 1332  1343     1 
 1333  1335     1 
 1333  1336     1 
 1334  1339     1 
 1334  1340     1 
 1334  1341     1 
 1334  1344     1 
 1334  1345     1 
 1335  1337     1 
 1335  1338     1 
 1335  1343     1 
 1336  1342     1 
 1336  1346     1 
 1336  1347     1 
 1337  1339     1 
 1337  1340     1 
 1337  1341     1 
 1337  1344     1 
 1337  1345     1 
 1338  1344     1 
 1338  1345     1 
 1339  1342     1 
 1339  1343     1 
 1340  1342     1 
 1340  1343     1 
 1341  1343     1 
 1343  1348     1 
 1343  1349     1 
 1343  1359     1 
 1344  1346     1 
 1344  1347     1 
 1345  1350     1 
 1345  1351     1 
 1345  1352     1 
 1345  1360     1 
 1345  1361     1 
 1346  1348     1 
 1346  1349     1 
 1346  1359     1 
 1347  1353     1 
 1347  1356     1 
 1347  1362     1 
 1347  1363     1 
 1348  1350     1 
 1348  1351     1 
 1348  1352     1 
 1348  1360     1 
 1348  1361     1 
 1349  1354     1 
 1349  1355     1 
 1349  1357     1 
 1349  1358     1 
 1349  1360     1 
 1349  1361     1 
 1350  1353     1 
 1350  1356     1 
 1350  1359     1 
 1351  1353     1 
 1351  1356     1 
 1351  1359     1 
 1352  1359     1 
 1353  1357     1 
 1353  1358     1 
 1354  1356     1 
 1355  1356     1 
 1359  1364     1 
 1359  1365     1 
 1359  1378     1 
 1360  1362     1 
 1360  1363     1 
 1361  1366     1 
 1361  1367     1 
 1361  1371     1 
 1361  1379     1 
 1361  1380     1 
 1362  1364     1 
 1362  1365     1 
 1362  1378     1 
 1363  1368     1 
 1363  1369     1 
 1363  1370     1 
 1363  1372     1 
 1363  1373     1 
 1363  1374     1 
 1363  1381     1 
 1363  1382     1 
 1364  1366     1 
 1364  1367     1 
 1364  1371     1 
 1364  1379     1 
 1364  1380     1 
 1365  1375     1 
 1365  1376     1 
 1365  1377     1 
 1365  1379     1 
 1365  1380     1 
 1366  1368     1 
 1366  1369     1 
 1366  1370     1 
 1366  1372     1 
 1366  1373     1 
 1366  1374     1 
 1366  1378     1 
 1367  1372     1 
 1367  1373     1 
 1367  1374     1 
 1367  1378     1 
 1368  1371     1 
 1369  1371     1 
 1370  1371     1 
 1371  1378     1 
 1372  1375     1 
 1372  1376     1 
 1372  1377     1 
 1373  1375     1 
 1373  1376     1 
 1373  1377     1 
 1378  1383     1 
 1378  1384     1 
 1378  1392     1 
 1379  1381     1 
 1379  1382     1 
 1380  1385     1 
 1380  1386     1 
 1380  1390     1 
 1380  1393     1 
 1380  1394     1 
 1381  1383     1 
 1381  1384     1 
 1381  1392     1 
 1382  1387     1 
 1382  1388     1 
 1382  1389     1 
 1382  1391     1 
 1382  1395     1 
 1382  1396     1 
 1383  1385     1 
 1383  1386     1 
 1383  1390     1 
 1383  1393     1 
 1383  1394     1 
 1384  1393     1 
 1384  1394     1 
 1385  1387     1 
 1385  1388     1 
 1385  1389     1 
 1385  1391     1 
 1385  1392     1 
 1386  1391     1 
 1386  1392     1 
 1387  1390     1 
 1388  1390     1 
 1389  1390     1 
 1390  1392     1 
 1392  1397     1 
 1392  1398     1 
 1392  1402     1 
 1393  1395     1 
 1393  1396     1 
 1394  1399     1 
 1394  1400     1 
 1394  1401     1 
 1394  1403     1 
 1394  1404     1 
 1395  1397     1 
 1395  1398     1 
 1395  1402     1 
 1396  1405     1 
 1396  1406     1 
 1397  1399     1 
 1397  1400     1 
 1397  1401     1 
 1397  1403     1 
 1397  1404     1 
 1398  1403     1 
 1398  1404     1 
 1399  1402     1 
 1400  1402     1 
 1401  1402     1 
 1402  1407     1 
 1402  1408     1 
 1402  1413     1 
 1403  1405     1 
 1403  1406     1 
 1404  1409     1 
 1404  1410     1 
 1404  1411     1 
 1404  1414     1 
 1404  1415     1 
 1405  1407     1 
 1405  1408     1 
 1405  1413     1 
 1406  1412     1 
 1406  1416     1 
 1406  1417     1 
 1407  1409     1 
 1407  1410     1 
 1407  1411     1 
 1407  1414     1 
 1407  1415     1 
 1408  1414     1 
 1408  1415     1 
 1409  1412     1 
 1409  1413     1 
 1410  1412     1 
 1410  1413     1 
 1411  1413     1 
 1413  1418     1 
 1413  1419     1 
 1413  1429     1 
 1414  1416     1 
 1414  1417     1 
 1415  1420     1 
 1415  1421     1 
 1415  1425     1 
 1415  1430     1 
 1415  1431     1 
 1416  1418     1 
 1416  1419     1 
 1416  1429     1 
 1417  1422     1 
 1417  1423     1 
 1417  1424     1 
 1417  1426     1 
 1417  1427     1 
 1417  1428     1 
 1417  1432     1 
 1417  1433     1 
 1418  1420     1 
 1418  1421     1 
 1418  1425     1 
 1418  1430     1 
 1418  1431     1 
 1419  1430     1 
 1419  1431     1 
 1420  1422     1 
 1420  1423     1 
 1420  1424     1 
 1420  1426     1 
 1420  1427     1 
 1420  1428     1 
 1420  1429     1 
 1421  1426     1 
 1421  1427     1 
 1421  1428     1 
 1421  1429     1 
 1422  1425     1 
 1423  1425     1 
 1424  1425     1 
 1425  1429     1 
 1429  1434     1 
 1429  1435     1 
 1429  1443     1 
 1430  1432     1 
 1430  1433     1 
 1431  1436     1 
 1431  1437     1 
 1431  1438     1 
 1431  1444     1 
 1431  1445     1 
 1432  1434     1 
 1432  1435     1 
 1432  1443     1 
 1433  1439     1 
 1433  1440     1 
 1433  1446     1 
 1433  1447     1 
 1434  1436     1 
 1434  1437     1 
 1434  1438     1 
 1434  1444     1 
 1434  1445     1 
 1435  1441     1 
 1435  1442     1 
 1435  1444     1 
 1435  1445     1 
 1436  1439     1 
 1436  1440     1 
 1436  1443     1 
 1437  1439     1 
 1437  1440     1 
 1437  1443     1 
 1438  1443     1 
 1439  1441     1 
 1439  1442     1 
 1443  1448     1 
 1443  1449     1 
 1443  1456     1 
 1444  1446     1 
 1444  1447     1 
 1445  1450     1 
 1445  1451     1 
 1445  1452     1 
 1445  1457     1 
 1445  1458     1 
 1446  1448     1 
 1446  1449     1 
 1446  1456     1 
 1447  1453     1 
 1447  1454     1 
 1447  1455     1 
 1447  1459     1 
 1447  1460     1 
 1448  1450     1 
 1448  1451     1 
 1448  1452     1 
 1448  1457     1 
 1448  1458     1 
 1449  1457     1 
 1449  1458     1 
 1450  1453     1 
 1450  1454     1 
 1450  1455     1 
 1450  1456     1 
 1451  1453     1 
 1451  1454     1 
 1451  1455     1 
 1451  1456     1 
 1452  1456     1 
 1456  1461     1 
 1456  1462     1 
 1456  1466     1 
 1457  1459     1 
 1457  1460     1 
 1458  1463     1 
 1458  1464     1 
 1458  1465     1 
 1458  1467     1 
 1458  1468     1 
 1459  1461     1 
 1459  1462     1 
 1459  1466     1 
 1460  1469     1 
 1460  1470     1 
 1461  1463     1 
 1461  1464     1 
 1461  1465     1 
 1461  1467     1 
 1461  1468     1 
 1462  1467     1 
 1462  1468     1 
 1463  1466     1 
 1464  1466     1 
 1465  1466     1 
 1466  1471     1 
 1466  1472     1 
 1466  1488     1 
 1467  1469     1 
 1467  1470     1 
 1468  1473     1 
 1468  1474     1 
 1468  1475     1 
 1468  1489     1 
 1468  1490     1 
 1469  1471     1 
 1469  1472     1 
 1469  1488     1 
 1470  1476     1 
 1470  1477     1 
 1470  1478     1 
 1470  1491     1 
 1470  1492     1 
 1471  1473     1 
 1471  1474     1 
 1471  1475     1 
 1471  1489     1 
 1471  1490     1 
 1472  1479     1 
 1472  1480     1 
 1472  1481     1 
 1472  1489     1 
 1472  1490     1 
 1473  1476     1 
 1473  1477     1 
 1473  1478     1 
 1473  1488     1 
 1474  1476     1 
 1474  1477     1 
 1474  1478     1 
 1474  1488     1 
 1475  1482     1 
 1475  1483     1 
 1475  1484     1 
 1475  1488     1 
 1476  1479     1 
 1476  1480     1 
 1476  1481     1 
 1477  1479     1 
 1477  1480     1 
 1477  1481     1 
 1478  1485     1 
 1478  1486     1 
 1478  1487     1 
 1479  1482     1 
 1479  1483     1 
 1479  1484     1 
 1480  1482     1 
 1480  1483     1 
 1480  1484     1 
 1482  1485     1 
 1482  1486     1 
 1482  1487     1 
 1483  1485     1 
 1483  1486     1 
 1483  1487     1 
 1488  1493     1 
 1488  1494     1 
 1488  1510     1 
 1489  1491     1 
 1489  1492     1 
 1490  1495     1 
 1490  1496     1 
 1490  1497     1 
 1490  1511     1 
 1490  1512     1 
 1491  1493     1 
 1491  1494     1 
 1491  1510     1 
 1492  1498     1 
 1492  1499     1 
 1492  1500     1 
 1492  1513     1 
 1492  1514     1 
 1493  1495     1 
 1493  1496     1 
 1493  1497     1 
 1493  1511     1 
 1493  1512     1 
 1494  1501     1 
 1494  1502     1 
 1494  1503     1 
 1494  1511     1 
 1494  1512     1 
 1495  1498     1 
 1495  1499     1 
 1495  1500     1 
 1495  1510     1 
 1496  1498     1 
 1496  1499     1 
 1496  1500     1 
 1496  1510     1 
 1497  1504     1 
 1497  1505     1 
 1497  1506     1 
 1497  1510     1 
 1498  1501     1 
 1498  1502     1 
 1498  1503     1 
 1499  1501     1 
 1499  1502     1 
 1499  1503     1 
 1500  1507     1 
 1500  1508     1 
 1500  1509     1 
 1501  1504     1 
 1501  1505     1 
 1501  1506     1 
 1502  1504     1 
 1502  1505     1 
 1502  1506     1 
 1504  1507     1 
 1504  1508     1 
 1504  1509     1 
 1505  1507     1 
 1505  1508     1 
 1505  1509     1 
 1510  1515     1 
 1510  1516     1 
 1510  1529     1 
 1511  1513     1 
 1511  1514     1 
 1512  1517     1 
 1512  1518     1 
 1512  1522     1 
 1512  1530     1 
 1512  1531     1 
 1513  1515     1 
 1513  1516     1 
 1513  1529     1 
 1514  1519     1 
 1514  1520     1 
 1514  1521     1 
 1514  1523     1 
 1514  1524     1 
 1514  1525     1 
 1514  1532     1 
 1514  1533     1 
 1515  1517     1 
 1515  1518     1 
 1515  1522     1 
 1515  1530     1 
 1515  1531     1 
 1516  1526     1 
 1516  1527     1 
 1516  1528     1 
 1516  1530     1 
 1516  1531     1 
 1517  1519     1 
 1517  1520     1 
 1517  1521     1 
 1517  1523     1 
 1517  1524     1 
 1517  1525     1 
 1517  1529     1 
 1518  1523     1 
 1518  1524     1 
 1518  1525     1 
 1518  1529     1 
 1519  1522     1 
 1520  1522     1 
 1521  1522     1 
 1522  1529     1 
 1523  1526     1 
 1523  1527     1 
 1523  1528     1 
 1524  1526     1 
 1524  1527     1 
 1524  1528     1 
 1529  1534     1 
 1529  1535     1 
 1529  1545     1 
 1530  1532     1 
 1530  1533     1 
 1531  1536     1 
 1531  1537     1 
 1531  1541     1 
 1531  1546     1 
 1531  1547     1 
 1532  1534     1 
 1532  1535     1 
 1532  1545     1 
 1533  1538     1 
 1533  1539     1 
 1533  1540     1 
 1533  1542     1 
 1533  1543     1 
 1533  1544     1 
 1533  1548     1 
 1533  1549     1 
 1534  1536     1 
 1534  1537     1 
 1534  1541     1 
 1534  1546     1 
 1534  1547     1 
 1535  1546     1 
 1535  1547     1 
 1536  1538     1 
 1536  1539     1 
 1536  1540     1 
 1536  1542     1 
 1536  1543     1 
 1536  1544     1 
 1536  1545     1 
 1537  1542     1 
 1537  1543     1 
 1537  1544     1 
 1537  1545     1 
 1538  1541     1 
 1539  1541     1 
 1540  1541     1 
 1541  1545     1 
 1545  1550     1 
 1545  1551     1 
 1545  1556     1 
 1546  1548     1 
 1546  1549     1 
 1547  1552     1 
 1547  1553     1 
 1547  1554     1 
 1547  1557     1 
 1547  1558     1 
 1548  1550     1 
 1548  1551     1 
 1548  1556     1 
 1549  1555     1 
 1549  1559     1 
 1549  1560     1 
 1550  1552     1 
 1550  1553     1 
 1550  1554     1 
 1550  1557     1 
 1550  1558     1 
 1551  1557     1 
 1551  1558     1 
 1552  1555     1 
 1552  1556     1 
 1553  1555     1 
 1553  1556     1 
 1554  1556     1 
 1556  1561     1 
 1556  1562     1 
 1556  1572     1 
 1557  1559     1 
 1557  1560     1 
 1558  1563     1 
 1558  1564     1 
 1558  1565     1 
 1558  1573     1 
 1558  1574     1 
 1559  1561     1 
 1559  1562     1 
 1559  1572     1 
 1560  1566     1 
 1560  1569     1 
 1560  1575     1 
 1560  1576     1 
 1561  1563     1 
 1561  1564     1 
 1561  1565     1 
 1561  1573     1 
 1561  1574     1 
 1562  1567     1 
 1562  1568     1 
 1562  1570     1 
 1562  1571     1 
 1562  1573     1 
 1562  1574     1 
 1563  1566     1 
 1563  1569     1 
 1563  1572     1 
 1564  1566     1 
 1564  1569     1 
 1564  1572     1 
 1565  1572     1 
 1566  1570     1 
 1566  1571     1 
 1567  1569     1 
 1568  1569     1 
 1572  1577     1 
 1572  1578     1 
 1572  1579     1 
 1573  1575     1 
 1573  1576     1 
 1574  1580     1 
 1574  1581     1 
 1575  1577     1 
 1575  1578     1 
 1575  1579     1 
 1576  1582     1 
 1576  1583     1 
 1577  1580     1 
 1577  1581     1 
 1578  1580     1 
 1578  1581     1 
 1579  1584     1 
 1579  1585     1 
 1579  1593     1 
 1580  1582     1 
 1580  1583     1 
 1581  1586     1 
 1581  1587     1 
 1581  1588     1 
 1581  1594     1 
 1581  1595     1 
 1582  1584     1 
 1582  1585     1 
 1582  1593     1 
 1583  1589     1 
 1583  1590     1 
 1583  1596     1 
 1583  1597     1 
 1584  1586     1 
 1584  1587     1 
 1584  1588     1 
 1584  1594     1 
 1584  1595     1 
 1585  1591     1 
 1585  1592     1 
 1585  1594     1 
 1585  1595     1 
 1586  1589     1 
 1586  1590     1 
 1586  1593     1 
 1587  1589     1 
 1587  1590     1 
 1587  1593     1 
 1588  1593     1 
 1589  1591     1 
 1589  1592     1 
 1593  1598     1 
 1593  1599     1 
 1593  1600     1 
 1594  1596     1 
 1594  1597     1 
 1595  1601     1 
 1595  1602     1 
 1596  1598     1 
 1596  1599     1 
 1596  1600     1 
 1597  1603     1 
 1597  1604     1 
 1598  1601     1 
 1598  1602     1 
 1599  1601     1 
 1599  1602     1 
 1600  1605     1 
 1600  1606     1 
 1600  1617     1 
 1601  1603     1 
 1601  1604     1 
 1602  1607     1 
 1602  1608     1 
 1602  1609     1 
 1602  1618     1 
 1602  1619     1 
 1603  1605     1 
 1603  1606     1 
 1603  1617     1 
 1604  1610     1 
 1604  1611     1 
 1604  1612     1 
 1604  1620     1 
 1604  1621     1 
 1605  1607     1 
 1605  1608     1 
 1605  1609     1 
 1605  1618     1 
 1605  1619     1 
 1606  1613     1 
 1606  1618     1 
 1606  1619     1 
 1607  1610     1 
 1607  1611     1 
 1607  1612     1 
 1607  1617     1 
 1608  1610     1 
 1608  1611     1 
 1608  1612     1 
 1608  1617     1 
 1609  1614     1 
 1609  1615     1 
 1609  1616     1 
 1609  1617     1 
 1610  1613     1 
 1611  1613     1 
 1617  1622     1 
 1617  1623     1 
 1617  1631     1 
 1618  1620     1 
 1618  1621     1 
 1619  1624     1 
 1619  1625     1 
 1619  1626     1 
 1619  1632     1 
 1619  1633     1 
 1620  1622     1 
 1620  1623     1 
 1620  1631     1 
 1621  1627     1 
 1621  1628     1 
 1621  1634     1 
 1621  1635     1 
 1622  1624     1 
 1622  1625     1 
 1622  1626     1 
 1622  1632     1 
 1622  1633     1 
 1623  1629     1 
 1623  1630     1 
 1623  1632     1 
 1623  1633     1 
 1624  1627     1 
 1624  1628     1 
 1624  1631     1 
 1625  1627     1 
 1625  1628     1 
 1625  1631     1 
 1626  1631     1 
 1627  1629     1 
 1627  1630     1 
 1631  1636     1 
 1631  1637     1 
 1631  1641     1 
 1632  1634     1 
 1632  1635     1 
 1633  1638     1 
 1633  1639     1 
 1633  1640     1 
 1633  1642     1 
 1633  1643     1 
 1634  1636     1 
 1634  1637     1 
 1634  1641     1 
 1635  1644     1 
 1635  1645     1 
 1636  1638     1 
 1636  1639     1 
 1636  1640     1 
 1636  1642     1 
 1636  1643     1 
 1637  1642     1 
 1637  1643     1 
 1638  1641     1 
 1639  1641     1 
 1640  1641     1 
 1641  1646     1 
 1641  1647     1 
 1641  1665     1 
 1642  1644     1 
 1642  1645     1 
 1643  1648     1 
 1643  1649     1 
 1643  1650     1 
 1643  1666     1 
 1643  1667     1 
 1644  1646     1 
 1644  1647     1 
 1644  1665     1 
 1645  1651     1 
 1645  1664     1 
 1645  1668     1 
 1645  1669     1 
 1646  1648     1 
 1646  1649     1 
 1646  1650     1 
 1646  1666     1 
 1646  1667     1 
 1647  1652     1 
 1647  1653     1 
 1647  1655     1 
 1647  1662     1 
 1647  1666     1 
 1647  1667     1 
 1648  1651     1 
 1648  1664     1 
 1648  1665     1 
 1649  1651     1 
 1649  1664     1 
 1649  1665     1 
 1650  1654     1 
 1650  1656     1 
 1650  1660     1 
 1650  1663     1 
 1650  1665     1 
 1651  1656     1 
 1651  1662     1 
 1652  1654     1 
 1652  1655     1 
 1652  1664     1 
 1653  1657     1 
 1653  1658     1 
 1653  1662     1 
 1654  1656     1 
 1654  1664     1 
 1655  1659     1 
 1655  1660     1 
 1655  1663     1 
 1656  1661     1 
 1656  1662     1 
 1657  1659     1 
 1657  1660     1 
 1657  1664     1 
 1658  1663     1 
 1658  1664     1 
 1659  1661     1 
 1659  1662     1 
 1661  1663     1 
 1661  1664     1 
 1665  1670     1 
 1665  1671     1 
 1665  1681     1 
 1666  1668     1 
 1666  1669     1 
 1667  1672     1 
 1667  1673     1 
 1667  1677     1 
 1667  1682     1 
 1667  1683     1 
 1668  1670     1 
 1668  1671     1 
 1668  1681     1 
 1669  1674     1 
 1669  1675     1 
 1669  1676     1 
 1669  1678     1 
 1669  1679     1 
 1669  1680     1 
 1669  1684     1 
 1669  1685     1 
 1670  1672     1 
 1670  1673     1 
 1670  1677     1 
 1670  1682     1 
 1670  1683     1 
 1671  1682     1 
 1671  1683     1 
 1672  1674     1 
 1672  1675     1 
 1672  1676     1 
 1672  1678     1 
 1672  1679     1 
 1672  1680     1 
 1672  1681     1 
 1673  1678     1 
 1673  1679     1 
 1673  1680     1 
 1673  1681     1 
 1674  1677     1 
 1675  1677     1 
 1676  1677     1 
 1677  1681     1 
 1681  1686     1 
 1681  1687     1 
 1681  1691     1 
 1682  1684     1 
 1682  1685     1 
 1683  1688     1 
 1683  1689     1 
 1683  1690     1 
 1683  1692     1 
 1683  1693     1 
 1684  1686     1 
 1684  1687     1 
 1684  1691     1 
 1685  1694     1 
 1685  1695     1 
 1686  1688     1 
 1686  1689     1 
 1686  1690     1 
 1686  1692     1 
 1686  1693     1 
 1687  1692     1 
 1687  1693     1 
 1688  1691     1 
 1689  1691     1 
 1690  1691     1 
 1691  1696     1 
 1691  1697     1 
 1691  1715     1 
 1692  1694     1 
 1692  1695     1 
 1693  1698     1 
 1693  1699     1 
 1693  1700     1 
 1693  1716     1 
 1693  1717     1 
 1694  1696     1 
 1694  1697     1 
 1694  1715     1 
 1695  1701     1 
 1695  1714     1 
 1695  1718     1 
 1695  1719     1 
 1696  1698     1 
 1696  1699     1 
 1696  1700     1 
 1696  1716     1 
 1696  1717     1 
 1697  1702     1 
 1697  1703     1 
 1697  1705     1 
 1697  1712     1 
 1697  1716     1 
 1697  1717     1 
 1698  1701     1 
 1698  1714     1 
 1698  1715     1 
 1699  1701     1 
 1699  1714     1 
 1699  1715     1 
 1700  1704     1 
 1700  1706     1 
 1700  1710     1 
 1700  1713     1 
 1700  1715     1 
 1701  1706     1 
 1701  1712     1 
 1702  1704     1 
 1702  1705     1 
 1702  1714     1 
 1703  1707     1 
 1703  1708     1 
 1703  1712     1 
 1704  1706     1 
 1704  1714     1 
 1705  1709     1 
 1705  1710     1 
 1705  1713     1 
 1706  1711     1 
 1706  1712     1 
 1707  1709     1 
 1707  1710     1 
 1707  1714     1 
 1708  1713     1 
 1708  1714     1 
 1709  1711     1 
 1709  1712     1 
 1711  1713     1 
 1711  1714     1 
 1715  1720     1 
 1715  1721     1 
 1715  1739     1 
 1716  1718     1 
 1716  1719     1 
 1717  1722     1 
 1717  1723     1 
 1717  1724     1 
 1717  1740     1 
 1717  1741     1 
 1718  1720     1 
 1718  1721     1 
 1718  1739     1 
 1719  1725     1 
 1719  1726     1 
 1719  1727     1 
 1719  1742     1 
 1719  1743     1 
 1720  1722     1 
 1720  1723     1 
 1720  1724     1 
 1720  1740     1 
 1720  1741     1 
 1721  1728     1 
 1721  1729     1 
 1721  1730     1 
 1721  1740     1 
 1721  1741     1 
 1722  1725     1 
 1722  1726     1 
 1722  1727     1 
 1722  1739     1 
 1723  1725     1 
 1723  1726     1 
 1723  1727     1 
 1723  1739     1 
 1724  1731     1 
 1724  1732     1 
 1724  1739     1 
 1725  1728     1 
 1725  1729     1 
 1725  1730     1 
 1726  1728     1 
 1726  1729     1 
 1726  1730     1 
 1727  1733     1 
 1727  1736     1 
 1728  1731     1 
 1728  1732     1 
 1729  1731     1 
 1729  1732     1 
 1730  1734     1 
 1730  1735     1 
 1730  1737     1 
 1730  1738     1 
 1731  1733     1 
 1731  1736     1 
 1733  1737     1 
 1733  1738     1 
 1734  1736     1 
 1735  1736     1 
 1739  1744     1 
 1739  1745     1 
 1739  1753     1 
 1740  1742     1 
 1740  1743     1 
 1741  1746     1 
 1741  1747     1 
 1741  1748     1 
 1741  1754     1 
 1741  1755     1 
 1742  1744     1 
 1742  1745     1 
 1742  1753     1 
 1743  1749     1 
 1743  1750     1 
 1743  1756     1 
 1743  1757     1 
 1744  1746     1 
 1744  1747     1 
 1744  1748     1 
 1744  1754     1 
 1744  1755     1 
 1745  1751     1 
 1745  1752     1 
 1745  1754     1 
 1745  1755     1 
 1746  1749     1 
 1746  1750     1 
 1746  1753     1 
 1747  1749     1 
 1747  1750     1 
 1747  1753     1 
 1748  1753     1 
 1749  1751     1 
 1749  1752     1 
 1753  1758     1 
 1753  1759     1 
 1753  1777     1 
 1754  1756     1 
 1754  1757     1 
 1755  1760     1 
 1755  1761     1 
 1755  1762     1 
 1755  1778     1 
 1755  1779     1 
 1756  1758     1 
 1756  1759     1 
 1756  1777     1 
 1757  1763     1 
 1757  1764     1 
 1757  1765     1 
 1757  1780     1 
 1757  1781     1 
 1758  1760     1 
 1758  1761     1 
 1758  1762     1 
 1758  1778     1 
 1758  1779     1 
 1759  1766     1 
 1759  1767     1 
 1759  1768     1 
 1759  1778     1 
 1759  1779     1 
 1760  1763     1 
 1760  1764     1 
 1760  1765     1 
 1760  1777     1 
 1761  1763     1 
 1761  1764     1 
 1761  1765     1 
 1761  1777     1 
 1762  1769     1 
 1762  1770     1 
 1762  1777     1 
 1763  1766     1 
 1763  1767     1 
 1763  1768     1 
 1764  1766     1 
 1764  1767     1 
 1764  1768     1 
 1765  1771     1 
 1765  1774     1 
 1766  1769     1 
 1766  1770     1 
 1767  1769     1 
 1767  1770     1 
 1768  1772     1 
 1768  1773     1 
 1768  1775     1 
 1768  1776     1 
 1769  1771     1 
 1769  1774     1 
 1771  1775     1 
 1771  1776     1 
 1772  1774     1 
 1773  1774     1 
 1777  1782     1 
 1777  1783     1 
 1777  1790     1 
 1778  1780     1 
 1778  1781     1 
 1779  1784     1 
 1779  1785     1 
 1779  1786     1 
 1779  1791     1 
 1779  1792     1 
 1780  1782     1 
 1780  1783     1 
 1780  1790     1 
 1781  1787     1 
 1781  1788     1 
 1781  1789     1 
 1781  1793     1 
 1781  1794     1 
 1782  1784     1 
 1782  1785     1 
 1782  1786     1 
 1782  1791     1 
 1782  1792     1 
 1783  1791     1 
 1783  1792     1 
 1784  1787     1 
 1784  1788     1 
 1784  1789     1 
 1784  1790     1 
 1785  1787     1 
 1785  1788     1 
 1785  1789     1 
 1785  1790     1 
 1786  1790     1 
 1790  1795     1 
 1790  1796     1 
 1790  1812     1 
 1791  1793     1 
 1791  1794     1 
 1792  1797     1 
 1792  1798     1 
 1792  1799     1 
 1792  1813     1 
 1792  1814     1 
 1793  1795     1 
 1793  1796     1 
 1793  1812     1 
 1794  1800     1 
 1794  1801     1 
 1794  1802     1 
 1794  1815     1 
 1794  1816     1 
 1795  1797     1 
 1795  1798     1 
 1795  1799     1 
 1795  1813     1 
 1795  1814     1 
 1796  1803     1 
 1796  1804     1 
 1796  1805     1 
 1796  1813     1 
 1796  1814     1 
 1797  1800     1 
 1797  1801     1 
 1797  1802     1 
 1797  1812     1 
 1798  1800     1 
 1798  1801     1 
 1798  1802     1 
 1798  1812     1 
 1799  1806     1 
 1799  1807     1 
 1799  1808     1 
 1799  1812     1 
 1800  1803     1 
 1800  1804     1 
 1800  1805     1 
 1801  1803     1 
 1801  1804     1 
 1801  1805     1 
 1802  1809     1 
 1802  1810     1 
 1802  1811     1 
 1803  1806     1 
 1803  1807     1 
 1803  1808     1 
 1804  1806     1 
 1804  1807     1 
 1804  1808     1 
 1806  1809     1 
 1806  1810     1 
 1806  1811     1 
 1807  1809     1 
 1807  1810     1 
 1807  1811     1 
 1812  1817     1 
 1812  1818     1 
 1812  1819     1 
 1813  1815     1 
 1813  1816     1 
 1814  1820     1 
 1814  1821     1 
 1815  1817     1 
 1815  1818     1 
 1815  1819     1 
 1816  1822     1 
 1816  1823     1 
 1817  1820     1 
 1817  1821     1 
 1818  1820     1 
 1818  1821     1 
 1819  1824     1 
 1819  1825     1 
 1819  1833     1 
 1820  1822     1 
 1820  1823     1 
 1821  1826     1 
 1821  1827     1 
 1821  1831     1 
 1821  1834     1 
 1821  1835     1 
 1822  1824     1 
 1822  1825     1 
 1822  1833     1 
 1823  1828     1 
 1823  1829     1 
 1823  1830     1 
 1823  1832     1 
 1823  1836     1 
 1823  1837     1 
 1824  1826     1 
 1824  1827     1 
 1824  1831     1 
 1824  1834     1 
 1824  1835     1 
 1825  1834     1 
 1825  1835     1 
 1826  1828     1 
 1826  1829     1 
 1826  1830     1 
 1826  1832     1 
 1826  1833     1 
 1827  1832     1 
 1827  1833     1 
 1828  1831     1 
 1829  1831     1 
 1830  1831     1 
 1831  1833     1 
 1833  1838     1 
 1833  1839     1 
 1833  1849     1 
 1834  1836     1 
 1834  1837     1 
 1835  1840     1 
 1835  1841     1 
 1835  1842     1 
 1835  1850     1 
 1835  1851     1 
 1836  1838     1 
 1836  1839     1 
 1836  1849     1 
 1837  1843     1 
 1837  1846     1 
 1837  1852     1 
 1837  1853     1 
 1838  1840     1 
 1838  1841     1 
 1838  1842     1 
 1838  1850     1 
 1838  1851     1 
 1839  1844     1 
 1839  1845     1 
 1839  1847     1 
 1839  1848     1 
 1839  1850     1 
 1839  1851     1 
 1840  1843     1 
 1840  1846     1 
 1840  1849     1 
 1841  1843     1 
 1841  1846     1 
 1841  1849     1 
 1842  1849     1 
 1843  1847     1 
 1843  1848     1 
 1844  1846     1 
 1845  1846     1 
 1849  1854     1 
 1849  1855     1 
 1849  1865     1 
 1850  1852     1 
 1850  1853     1 
 1851  1856     1 
 1851  1857     1 
 1851  1861     1 
 1851  1866     1 
 1851  1867     1 
 1852  1854     1 
 1852  1855     1 
 1852  1865     1 
 1853  1858     1 
 1853  1859     1 
 1853  1860     1 
 1853  1862     1 
 1853  1863     1 
 1853  1864     1 
 1853  1868     1 
 1853  1869     1 
 1854  1856     1 
 1854  1857     1 
 1854  1861     1 
 1854  1866     1 
 1854  1867     1 
 1855  1866     1 
 1855  1867     1 
 1856  1858     1 
 1856  1859     1 
 1856  1860     1 
 1856  1862     1 
 1856  1863     1 
 1856  1864     1 
 1856  1865     1 
 1857  1862     1 
 1857  1863     1 
 1857  1864     1 
 1857  1865     1 
 1858  1861     1 
 1859  1861     1 
 1860  1861     1 
 1861  1865     1 
 1865  1870     1 
 1865  1871     1 
 1865  1882     1 
 1866  1868     1 
 1866  1869     1 
 1867  1872     1 
 1867  1873     1 
 1867  1874     1 
 1867  1883     1 
 1867  1884     1 
 1868  1870     1 
 1868  1871     1 
 1868  1882     1 
 1869  1875     1 
 1869  1876     1 
 1869  1877     1 
 1869  1885     1 
 1869  1886     1 
 1870  1872     1 
 1870  1873     1 
 1870  1874     1 
 1870  1883     1 
 1870  1884     1 
 1871  1878     1 
 1871  1879     1 
 1871  1883     1 
 1871  1884     1 
 1872  1875     1 
 1872  1876     1 
 1872  1877     1 
 1872  1882     1 
 1873  1875     1 
 1873  1876     1 
 1873  1877     1 
 1873  1882     1 
 1874  1880     1 
 1874  1881     1 
 1874  1882     1 
 1875  1878     1 
 1875  1879     1 
 1876  1878     1 
 1876  1879     1 
 1878  1880     1 
 1878  1881     1 
 1882  1887     1 
 1882  1888     1 
 1882  1892     1 
 1883  1885     1 
 1883  1886     1 
 1884  1889     1 
 1884  1890     1 
 1884  1891     1 
 1884  1893     1 
 1884  1894     1 
 1885  1887     1 
 1885  1888     1 
 1885  1892     1 
 1886  1895     1 
 1886  1896     1 
 1887  1889     1 
 1887  1890     1 
 1887  1891     1 
 1887  1893     1 
 1887  1894     1 
 1888  1893     1 
 1888  1894     1 
 1889  1892     1 
 1890  1892     1 
 1891  1892     1 
 1892  1897     1 
 1892  1898     1 
 1892  1916     1 
 1893  1895     1 
 1893  1896     1 
 1894  1899     1 
 1894  1900     1 
 1894  1901     1 
 1894  1917     1 
 1894  1918     1 
 1895  1897     1 
 1895  1898     1 
 1895  1916     1 
 1896  1902     1 
 1896  1915     1 
 1896  1919     1 
 1896  1920     1 
 1897  1899     1 
 1897  1900     1 
 1897  1901     1 
 1897  1917     1 
 1897  1918     1 
 1898  1903     1 
 1898  1904     1 
 1898  1906     1 
 1898  1913     1 
 1898  1917     1 
 1898  1918     1 
 1899  1902     1 
 1899  1915     1 
 1899  1916     1 
 1900  1902     1 
 1900  1915     1 
 1900  1916     1 
 1901  1905     1 
 1901  1907     1 
 1901  1911     1 
 1901  1914     1 
 1901  1916     1 
 1902  1907     1 
 1902  1913     1 
 1903  1905     1 
 1903  1906     1 
 1903  1915     1 
 1904  1908     1 
 1904  1909     1 
 1904  1913     1 
 1905  1907     1 
 1905  1915     1 
 1906  1910     1 
 1906  1911     1 
 1906  1914     1 
 1907  1912     1 
 1907  1913     1 
 1908  1910     1 
 1908  1911     1 
 1908  1915     1 
 1909  1914     1 
 1909  1915     1 
 1910  1912     1 
 1910  1913     1 
 1912  1914     1 
 1912  1915     1 
 1916  1921     1 
 1916  1922     1 
 1916  1935     1 
 1917  1919     1 
 1917  1920     1 
 1918  1923     1 
 1918  1924     1 
 1918  1928     1 
 1918  1936     1 
 1918  1937     1 
 1919  1921     1 
 1919  1922     1 
 1919  1935     1 
 1920  1925     1 
 1920  1926     1 
 1920  1927     1 
 1920  1929     1 
 1920  1930     1 
 1920  1931     1 
 1920  1938     1 
 1920  1939     1 
 1921  1923     1 
 1921  1924     1 
 1921  1928     1 
 1921  1936     1 
 1921  1937     1 
 1922  1932     1 
 1922  1933     1 
 1922  1934     1 
 1922  1936     1 
 1922  1937     1 
 1923  1925     1 
 1923  1926     1 
 1923  1927     1 
 1923  1929     1 
 1923  1930     1 
 1923  1931     1 
 1923  1935     1 
 1924  1929     1 
 1924  1930     1 
 1924  1931     1 
 1924  1935     1 
 1925  1928     1 
 1926  1928     1 
 1927  1928     1 
 1928  1935     1 
 1929  1932     1 
 1929  1933     1 
 1929  1934     1 
 1930  1932     1 
 1930  1933     1 
 1930  1934     1 
 1935  1940     1 
 1935  1941     1 
 1935  1959     1 
 1936  1938     1 
 1936  1939     1 
 1937  1942     1 
 1937  1943     1 
 1937  1944     1 
 1937  1960     1 
 1937  1961     1 
 1938  1940     1 
 1938  1941     1 
 1938  1959     1 
 1939  1945     1 
 1939  1946     1 
 1939  1947     1 
 1939  1962     1 
 1939  1963     1 
 1940  1942     1 
 1940  1943     1 
 1940  1944     1 
 1940  1960     1 
 1940  1961     1 
 1941  1948     1 
 1941  1949     1 
 1941  1950     1 
 1941  1960     1 
 1941  1961     1 
 1942  1945     1 
 1942  1946     1 
 1942  1947     1 
 1942  1959     1 
 1943  1945     1 
 1943  1946     1 
 1943  1947     1 
 1943  1959     1 
 1944  1951     1 
 1944  1952     1 
 1944  1959     1 
 1945  1948     1 
 1945  1949     1 
 1945  1950     1 
 1946  1948     1 
 1946  1949     1 
 1946  1950     1 
 1947  1953     1 
 1947  1956     1 
 1948  1951     1 
 1948  1952     1 
 1949  1951     1 
 1949  1952     1 
 1950  1954     1 
 1950  1955     1 
 1950  1957     1 
 1950  1958     1 
 1951  1953     1 
 1951  1956     1 
 1953  1957     1 
 1953  1958     1 
 1954  1956     1 
 1955  1956     1 
 1959  1964     1 
 1959  1965     1 
 1959  1966     1 
 1960  1962     1 
 1960  1963     1 
 1961  1967     1 
 1961  1968     1 
 1962  1964     1 
 1962  1965     1 
 1962  1966     1 
 1963  1969     1 
 1963  1970     1 
 1964  1967     1 
 1964  1968     1 
 1965  1967     1 
 1965  1968     1 
 1966  1971     1 
 1966  1972     1 
 1966  1979     1 
 1967  1969     1 
 1967  1970     1 
 1968  1973     1 
 1968  1974     1 
 1968  1975     1 
 1968  1980     1 
 1968  1981     1 
 1969  1971     1 
 1969  1972     1 
 1969  1979     1 
 1970  1976     1 
 1970  1977     1 
 1970  1978     1 
 1970  1982     1 
 1970  1983     1 
 1971  1973     1 
 1971  1974     1 
 1971  1975     1 
 1971  1980     1 
 1971  1981     1 
 1972  1980     1 
 1972  1981     1 
 1973  1976     1 
 1973  1977     1 
 1973  1978     1 
 1973  1979     1 
 1974  1976     1 
 1974  1977     1 
 1974  1978     1 
 1974  1979     1 
 1975  1979     1 
 1979  1984     1 
 1979  1985     1 
 1979  2003     1 
 1980  1982     1 
 1980  1983     1 
 1981  1986     1 
 1981  1987     1 
 1981  1988     1 
 1981  2004     1 
 1981  2005     1 
 1982  1984     1 
 1982  1985     1 
 1982  2003     1 
 1983  1989     1 
 1983  1990     1 
 1983  1991     1 
 1983  2006     1 
 1983  2007     1 
 1984  1986     1 
 1984  1987     1 
 1984  1988     1 
 1984  2004     1 
 1984  2005     1 
 1985  1992     1 
 1985  1993     1 
 1985  1994     1 
 1985  2004     1 
 1985  2005     1 
 1986  1989     1 
 1986  1990     1 
 1986  1991     1 
 1986  2003     1 
 1987  1989     1 
 1987  1990     1 
 1987  1991     1 
 1987  2003     1 
 1988  1995     1 
 1988  1996     1 
 1988  2003     1 
 1989  1992     1 
 1989  1993     1 
 1989  1994     1 
 1990  1992     1 
 1990  1993     1 
 1990  1994     1 
 1991  1997     1 
 1991  2000     1 
 1992  1995     1 
 1992  1996     1 
 1993  1995     1 
 1993  1996     1 
 1994  1998     1 
 1994  1999     1 
 1994  2001     1 
 1994  2002     1 
 1995  1997     1 
 1995  2000     1 
 1997  2001     1 
 1997  2002     1 
 1998  2000     1 
 1999  2000     1 
 2003  2008     1 
 2003  2009     1 
 2003  2022     1 
 2004  2006     1 
 2004  2007     1 
 2005  2010     1 
 2005  2011     1 
 2005  2012     1 
 2005  2023     1 
 2005  2026     1 
 2006  2008     1 
 2006  2009     1 
 2006  2022     1 
 2007  2013     1 
 2007  2014     1 
 2007  2018     1 
 2007  2024     1 
 2007  2025     1 
 2007  2027     1 
 2007  2028     1 
 2008  2010     1 
 2008  2011     1 
 2008  2012     1 
 2008  2023     1 
 2008  2026     1 
 2009  2015     1 
 2009  2016     1 
 2009  2017     1 
 2009  2019     1 
 2009  2020     1 
 2009  2021     1 
 2009  2023     1 
 2009  2026     1 
 2010  2013     1 
 2010  2014     1 
 2010  2018     1 
 2010  2022     1 
 2011  2013     1 
 2011  2014     1 
 2011  2018     1 
 2011  2022     1 
 2012  2022     1 
 2013  2015     1 
 2013  2016     1 
 2013  2017     1 
 2013  2019     1 
 2013  2020     1 
 2013  2021     1 
 2014  2019     1 
 2014  2020     1 
 2014  2021     1 
 2015  2018     1 
 2016  2018     1 
 2017  2018     1 
 2023  2027     1 
 2023  2028     1 
 2024  2026     1 
 2025  2026     1 

[ angles ]
;  ai    aj    ak funct            c0            c1            c2            c3
    2     1     3     1 
    2     1     4     1 
    2     1     5     1 
    3     1     4     1 
    3     1     5     1 
    4     1     5     1 
    1     5     6     1 
    1     5     7     1 
    1     5    23     1 
    6     5     7     1 
    6     5    23     1 
    7     5    23     1 
    5     7     8     1 
    5     7     9     1 
    5     7    10     1 
    8     7     9     1 
    8     7    10     1 
    9     7    10     1 
    7    10    11     1 
    7    10    12     1 
    7    10    13     1 
   11    10    12     1 
   11    10    13     1 
   12    10    13     1 
   10    13    14     1 
   10    13    15     1 
   10    13    16     1 
   14    13    15     1 
   14    13    16     1 
   15    13    16     1 
   13    16    17     1 
   13    16    18     1 
   13    16    19     1 
   17    16    18     1 
   17    16    19     1 
   18    16    19     1 
   16    19    20     1 
   16    19    21     1 
   16    19    22     1 
   20    19    21     1 
   20    19    22     1 
   21    19    22     1 
    5    23    24     1 
    5    23    25     1 
   24    23    25     1 
   23    25    26     1 
   23    25    27     1 
   26    25    27     1 
   25    27    28     1 
   25    27    29     1 
   25    27    39     1 
   28    27    29     1 
   28    27    39     1 
   29    27    39     1 
   27    29    30     1 
   27    29    31     1 
   27    29    35     1 
   30    29    31     1 
   30    29    35     1 
   31    29    35     1 
   29    31    32     1 
   29    31    33     1 
   29    31    34     1 
   32    31    33     1 
   32    31    34     1 
   33    31    34     1 
   29    35    36     1 
   29    35    37     1 
   29    35    38     1 
   36    35    37     1 
   36    35    38     1 
   37    35    38     1 
   27    39    40     1 
   27    39    41     1 
   40    39    41     1 
   39    41    42     1 
   39    41    43     1 
   42    41    43     1 
   41    43    44     1 
   41    43    45     1 
   41    43    59     1 
   44    43    45     1 
   44    43    59     1 
   45    43    59     1 
   43    45    46     1 
   43    45    47     1 
   43    45    48     1 
   46    45    47     1 
   46    45    48     1 
   47    45    48     1 
   45    48    49     1 
   45    48    57     1 
   49    48    57     1 
   48    49    50     1 
   48    49    51     1 
   50    49    51     1 
   49    51    52     1 
   49    51    53     1 
   52    51    53     1 
   51    53    54     1 
   51    53    55     1 
   54    53    55     1 
   53    55    56     1 
   53    55    57     1 
   56    55    57     1 
   48    57    55     1 
   48    57    58     1 
   55    57    58     1 
   43    59    60     1 
   43    59    61     1 
   60    59    61     1 
   59    61    62     1 
   59    61    63     1 
   62    61    63     1 
   61    63    64     1 
   61    63    65     1 
   61    63    66     1 
   64    63    65     1 
   64    63    66     1 
   65    63    66     1 
   63    66    67     1 
   63    66    68     1 
   67    66    68     1 
   66    68    69     1 
   66    68    70     1 
   69    68    70     1 
   68    70    71     1 
   68    70    72     1 
   68    70    90     1 
   71    70    72     1 
   71    70    90     1 
   72    70    90     1 
   70    72    73     1 
   70    72    74     1 
   70    72    75     1 
   73    72    74     1 
   73    72    75     1 
   74    72    75     1 
   72    75    76     1 
   72    75    77     1 
   72    75    78     1 
   76    75    77     1 
   76    75    78     1 
   77    75    78     1 
   75    78    79     1 
   75    78    80     1 
   75    78    81     1 
   79    78    80     1 
   79    78    81     1 
   80    78    81     1 
   78    81    82     1 
   78    81    83     1 
   82    81    83     1 
   81    83    84     1 
   81    83    87     1 
   84    83    87     1 
   83    84    85     1 
   83    84    86     1 
   85    84    86     1 
   83    87    88     1 
   83    87    89     1 
   88    87    89     1 
   70    90    91     1 
   70    90    92     1 
   91    90    92     1 
   90    92    93     1 
   90    92    94     1 
   93    92    94     1 
   92    94    95     1 
   92    94    96     1 
   92    94   103     1 
   95    94    96     1 
   95    94   103     1 
   96    94   103     1 
   94    96    97     1 
   94    96    98     1 
   94    96    99     1 
   97    96    98     1 
   97    96    99     1 
   98    96    99     1 
   96    99   100     1 
   96    99   101     1 
   96    99   102     1 
  100    99   101     1 
  100    99   102     1 
  101    99   102     1 
   94   103   104     1 
   94   103   105     1 
  104   103   105     1 
  103   105   106     1 
  103   105   107     1 
  106   105   107     1 
  105   107   108     1 
  105   107   109     1 
  105   107   122     1 
  108   107   109     1 
  108   107   122     1 
  109   107   122     1 
  107   109   110     1 
  107   109   111     1 
  107   109   112     1 
  110   109   111     1 
  110   109   112     1 
  111   109   112     1 
  109   112   113     1 
  109   112   114     1 
  109   112   115     1 
  113   112   114     1 
  113   112   115     1 
  114   112   115     1 
  112   115   116     1 
  112   115   119     1 
  116   115   119     1 
  115   116   117     1 
  115   116   118     1 
  117   116   118     1 
  115   119   120     1 
  115   119   121     1 
  120   119   121     1 
  107   122   123     1 
  107   122   124     1 
  123   122   124     1 
  122   124   125     1 
  122   124   126     1 
  125   124   126     1 
  124   126   127     1 
  124   126   128     1 
  124   126   141     1 
  127   126   128     1 
  127   126   141     1 
  128   126   141     1 
  126   128   129     1 
  126   128   130     1 
  126   128   131     1 
  129   128   130     1 
  129   128   131     1 
  130   128   131     1 
  128   131   132     1 
  128   131   133     1 
  128   131   137     1 
  132   131   133     1 
  132   131   137     1 
  133   131   137     1 
  131   133   134     1 
  131   133   135     1 
  131   133   136     1 
  134   133   135     1 
  134   133   136     1 
  135   133   136     1 
  131   137   138     1 
  131   137   139     1 
  131   137   140     1 
  138   137   139     1 
  138   137   140     1 
  139   137   140     1 
  126   141   142     1 
  126   141   143     1 
  142   141   143     1 
  141   143   144     1 
  141   143   145     1 
  144   143   145     1 
  143   145   146     1 
  143   145   147     1 
  143   145   151     1 
  146   145   147     1 
  146   145   151     1 
  147   145   151     1 
  145   147   148     1 
  145   147   149     1 
  145   147   150     1 
  148   147   149     1 
  148   147   150     1 
  149   147   150     1 
  145   151   152     1 
  145   151   153     1 
  152   151   153     1 
  151   153   154     1 
  151   153   155     1 
  154   153   155     1 
  153   155   156     1 
  153   155   157     1 
  153   155   161     1 
  156   155   157     1 
  156   155   161     1 
  157   155   161     1 
  155   157   158     1 
  155   157   159     1 
  155   157   160     1 
  158   157   159     1 
  158   157   160     1 
  159   157   160     1 
  155   161   162     1 
  155   161   163     1 
  162   161   163     1 
  161   163   164     1 
  161   163   165     1 
  164   163   165     1 
  163   165   166     1 
  163   165   167     1 
  163   165   171     1 
  166   165   167     1 
  166   165   171     1 
  167   165   171     1 
  165   167   168     1 
  165   167   169     1 
  165   167   170     1 
  168   167   169     1 
  168   167   170     1 
  169   167   170     1 
  165   171   172     1 
  165   171   173     1 
  172   171   173     1 
  171   173   174     1 
  171   173   175     1 
  174   173   175     1 
  173   175   176     1 
  173   175   177     1 
  173   175   188     1 
  176   175   177     1 
  176   175   188     1 
  177   175   188     1 
  175   177   178     1 
  175   177   179     1 
  175   177   180     1 
  178   177   179     1 
  178   177   180     1 
  179   177   180     1 
  177   180   181     1 
  177   180   182     1 
  177   180   183     1 
  181   180   182     1 
  181   180   183     1 
  182   180   183     1 
  180   183   184     1 
  183   184   185     1 
  183   184   186     1 
  183   184   187     1 
  185   184   186     1 
  185   184   187     1 
  186   184   187     1 
  175   188   189     1 
  175   188   190     1 
  189   188   190     1 
  188   190   191     1 
  188   190   192     1 
  191   190   192     1 
  190   192   193     1 
  190   192   194     1 
  190   192   210     1 
  193   192   194     1 
  193   192   210     1 
  194   192   210     1 
  192   194   195     1 
  192   194   196     1 
  192   194   197     1 
  195   194   196     1 
  195   194   197     1 
  196   194   197     1 
  194   197   198     1 
  194   197   199     1 
  194   197   200     1 
  198   197   199     1 
  198   197   200     1 
  199   197   200     1 
  197   200   201     1 
  197   200   202     1 
  197   200   203     1 
  201   200   202     1 
  201   200   203     1 
  202   200   203     1 
  200   203   204     1 
  200   203   205     1 
  200   203   206     1 
  204   203   205     1 
  204   203   206     1 
  205   203   206     1 
  203   206   207     1 
  203   206   208     1 
  203   206   209     1 
  207   206   208     1 
  207   206   209     1 
  208   206   209     1 
  192   210   211     1 
  192   210   212     1 
  211   210   212     1 
  210   212   213     1 
  210   212   214     1 
  213   212   214     1 
  212   214   215     1 
  212   214   216     1 
  212   214   234     1 
  215   214   216     1 
  215   214   234     1 
  216   214   234     1 
  214   216   217     1 
  214   216   218     1 
  214   216   219     1 
  217   216   218     1 
  217   216   219     1 
  218   216   219     1 
  216   219   220     1 
  216   219   221     1 
  216   219   222     1 
  220   219   221     1 
  220   219   222     1 
  221   219   222     1 
  219   222   223     1 
  219   222   224     1 
  219   222   225     1 
  223   222   224     1 
  223   222   225     1 
  224   222   225     1 
  222   225   226     1 
  222   225   227     1 
  226   225   227     1 
  225   227   228     1 
  225   227   231     1 
  228   227   231     1 
  227   228   229     1 
  227   228   230     1 
  229   228   230     1 
  227   231   232     1 
  227   231   233     1 
  232   231   233     1 
  214   234   235     1 
  214   234   236     1 
  235   234   236     1 
  234   236   237     1 
  234   236   238     1 
  237   236   238     1 
  236   238   239     1 
  236   238   240     1 
  236   238   252     1 
  239   238   240     1 
  239   238   252     1 
  240   238   252     1 
  238   240   241     1 
  238   240   242     1 
  238   240   243     1 
  241   240   242     1 
  241   240   243     1 
  242   240   243     1 
  240   243   244     1 
  240   243   250     1 
  244   243   250     1 
  243   244   245     1 
  243   244   246     1 
  245   244   246     1 
  244   246   247     1 
  244   246   248     1 
  247   246   248     1 
  246   248   249     1 
  246   248   250     1 
  249   248   250     1 
  243   250   248     1 
  243   250   251     1 
  248   250   251     1 
  238   252   253     1 
  238   252   254     1 
  253   252   254     1 
  252   254   255     1 
  252   254   256     1 
  255   254   256     1 
  254   256   257     1 
  254   256   258     1 
  254   256   259     1 
  257   256   258     1 
  257   256   259     1 
  258   256   259     1 
  256   259   260     1 
  256   259   261     1 
  260   259   261     1 
  259   261   262     1 
  259   261   263     1 
  262   261   263     1 
  261   263   264     1 
  261   263   265     1 
  261   263   278     1 
  264   263   265     1 
  264   263   278     1 
  265   263   278     1 
  263   265   266     1 
  263   265   267     1 
  263   265   268     1 
  266   265   267     1 
  266   265   268     1 
  267   265   268     1 
  265   268   269     1 
  265   268   270     1 
  265   268   274     1 
  269   268   270     1 
  269   268   274     1 
  270   268   274     1 
  268   270   271     1 
  268   270   272     1 
  268   270   273     1 
  271   270   272     1 
  271   270   273     1 
  272   270   273     1 
  268   274   275     1 
  268   274   276     1 
  268   274   277     1 
  275   274   276     1 
  275   274   277     1 
  276   274   277     1 
  263   278   279     1 
  263   278   280     1 
  279   278   280     1 
  278   280   281     1 
  278   280   282     1 
  281   280   282     1 
  280   282   283     1 
  280   282   284     1 
  280   282   294     1 
  283   282   284     1 
  283   282   294     1 
  284   282   294     1 
  282   284   285     1 
  282   284   286     1 
  282   284   287     1 
  285   284   286     1 
  285   284   287     1 
  286   284   287     1 
  284   287   288     1 
  284   287   291     1 
  288   287   291     1 
  287   288   289     1 
  287   288   290     1 
  289   288   290     1 
  287   291   292     1 
  287   291   293     1 
  292   291   293     1 
  282   294   295     1 
  282   294   296     1 
  295   294   296     1 
  294   296   297     1 
  294   296   298     1 
  297   296   298     1 
  296   298   299     1 
  296   298   300     1 
  296   298   308     1 
  299   298   300     1 
  299   298   308     1 
  300   298   308     1 
  298   300   301     1 
  298   300   302     1 
  298   300   303     1 
  301   300   302     1 
  301   300   303     1 
  302   300   303     1 
  300   303   304     1 
  300   303   305     1 
  304   303   305     1 
  303   305   306     1 
  303   305   307     1 
  306   305   307     1 
  298   308   309     1 
  298   308   310     1 
  309   308   310     1 
  308   310   311     1 
  308   310   312     1 
  311   310   312     1 
  310   312   313     1 
  310   312   314     1 
  310   312   330     1 
  313   312   314     1 
  313   312   330     1 
  314   312   330     1 
  312   314   315     1 
  312   314   316     1 
  312   314   317     1 
  315   314   316     1 
  315   314   317     1 
  316   314   317     1 
  314   317   318     1 
  314   317   328     1 
  318   317   328     1 
  317   318   319     1 
  317   318   320     1 
  319   318   320     1 
  318   320   321     1 
  318   320   322     1 
  321   320   322     1 
  320   322   323     1 
  320   322   326     1 
  323   322   326     1 
  322   323   324     1 
  322   323   325     1 
  324   323   325     1 
  322   326   327     1 
  322   326   328     1 
  327   326   328     1 
  317   328   326     1 
  317   328   329     1 
  326   328   329     1 
  312   330   331     1 
  312   330   332     1 
  331   330   332     1 
  330   332   333     1 
  330   332   334     1 
  333   332   334     1 
  332   334   335     1 
  332   334   336     1 
  332   334   354     1 
  335   334   336     1 
  335   334   354     1 
  336   334   354     1 
  334   336   337     1 
  334   336   338     1 
  334   336   339     1 
  337   336   338     1 
  337   336   339     1 
  338   336   339     1 
  336   339   340     1 
  336   339   341     1 
  336   339   342     1 
  340   339   341     1 
  340   339   342     1 
  341   339   342     1 
  339   342   343     1 
  339   342   344     1 
  339   342   345     1 
  343   342   344     1 
  343   342   345     1 
  344   342   345     1 
  342   345   346     1 
  342   345   347     1 
  346   345   347     1 
  345   347   348     1 
  345   347   351     1 
  348   347   351     1 
  347   348   349     1 
  347   348   350     1 
  349   348   350     1 
  347   351   352     1 
  347   351   353     1 
  352   351   353     1 
  334   354   355     1 
  334   354   356     1 
  355   354   356     1 
  354   356   357     1 
  354   356   358     1 
  357   356   358     1 
  356   358   359     1 
  356   358   360     1 
  356   358   361     1 
  359   358   360     1 
  359   358   361     1 
  360   358   361     1 
  358   361   362     1 
  358   361   363     1 
  362   361   363     1 
  361   363   364     1 
  361   363   365     1 
  364   363   365     1 
  363   365   366     1 
  363   365   367     1 
  363   365   383     1 
  366   365   367     1 
  366   365   383     1 
  367   365   383     1 
  365   367   368     1 
  365   367   369     1 
  365   367   370     1 
  368   367   369     1 
  368   367   370     1 
  369   367   370     1 
  367   370   371     1 
  367   370   381     1 
  371   370   381     1 
  370   371   372     1 
  370   371   373     1 
  372   371   373     1 
  371   373   374     1 
  371   373   375     1 
  374   373   375     1 
  373   375   376     1 
  373   375   379     1 
  376   375   379     1 
  375   376   377     1 
  375   376   378     1 
  377   376   378     1 
  375   379   380     1 
  375   379   381     1 
  380   379   381     1 
  370   381   379     1 
  370   381   382     1 
  379   381   382     1 
  365   383   384     1 
  365   383   385     1 
  384   383   385     1 
  383   385   386     1 
  383   385   387     1 
  386   385   387     1 
  385   387   388     1 
  385   387   389     1 
  385   387   394     1 
  388   387   389     1 
  388   387   394     1 
  389   387   394     1 
  387   389   390     1 
  387   389   391     1 
  387   389   392     1 
  390   389   391     1 
  390   389   392     1 
  391   389   392     1 
  389   392   393     1 
  387   394   395     1 
  387   394   396     1 
  395   394   396     1 
  394   396   397     1 
  394   396   398     1 
  397   396   398     1 
  396   398   399     1 
  396   398   400     1 
  396   398   413     1 
  399   398   400     1 
  399   398   413     1 
  400   398   413     1 
  398   400   401     1 
  398   400   402     1 
  398   400   403     1 
  401   400   402     1 
  401   400   403     1 
  402   400   403     1 
  400   403   404     1 
  400   403   405     1 
  400   403   409     1 
  404   403   405     1 
  404   403   409     1 
  405   403   409     1 
  403   405   406     1 
  403   405   407     1 
  403   405   408     1 
  406   405   407     1 
  406   405   408     1 
  407   405   408     1 
  403   409   410     1 
  403   409   411     1 
  403   409   412     1 
  410   409   411     1 
  410   409   412     1 
  411   409   412     1 
  398   413   414     1 
  398   413   415     1 
  414   413   415     1 
  413   415   416     1 
  413   415   417     1 
  416   415   417     1 
  415   417   418     1 
  415   417   419     1 
  415   417   420     1 
  418   417   419     1 
  418   417   420     1 
  419   417   420     1 
  417   420   421     1 
  417   420   422     1 
  421   420   422     1 
  420   422   423     1 
  420   422   424     1 
  423   422   424     1 
  422   424   425     1 
  422   424   426     1 
  422   424   434     1 
  425   424   426     1 
  425   424   434     1 
  426   424   434     1 
  424   426   427     1 
  424   426   428     1 
  424   426   429     1 
  427   426   428     1 
  427   426   429     1 
  428   426   429     1 
  426   429   430     1 
  426   429   431     1 
  430   429   431     1 
  429   431   432     1 
  429   431   433     1 
  432   431   433     1 
  424   434   435     1 
  424   434   436     1 
  435   434   436     1 
  434   436   437     1 
  434   436   438     1 
  437   436   438     1 
  436   438   439     1 
  436   438   440     1 
  436   438   458     1 
  439   438   440     1 
  439   438   458     1 
  440   438   458     1 
  438   440   441     1 
  438   440   442     1 
  438   440   443     1 
  441   440   442     1 
  441   440   443     1 
  442   440   443     1 
  440   443   444     1 
  440   443   457     1 
  444   443   457     1 
  443   444   445     1 
  443   444   446     1 
  445   444   446     1 
  444   446   447     1 
  444   446   448     1 
  447   446   448     1 
  446   448   449     1 
  446   448   457     1 
  449   448   457     1 
  448   449   450     1 
  448   449   451     1 
  450   449   451     1 
  449   451   452     1 
  449   451   453     1 
  452   451   453     1 
  451   453   454     1 
  451   453   455     1 
  454   453   455     1 
  453   455   456     1 
  453   455   457     1 
  456   455   457     1 
  443   457   448     1 
  443   457   455     1 
  448   457   455     1 
  438   458   459     1 
  438   458   460     1 
  459   458   460     1 
  458   460   461     1 
  458   460   462     1 
  461   460   462     1 
  460   462   463     1 
  460   462   464     1 
  460   462   474     1 
  463   462   464     1 
  463   462   474     1 
  464   462   474     1 
  462   464   465     1 
  462   464   466     1 
  462   464   470     1 
  465   464   466     1 
  465   464   470     1 
  466   464   470     1 
  464   466   467     1 
  464   466   468     1 
  464   466   469     1 
  467   466   468     1 
  467   466   469     1 
  468   466   469     1 
  464   470   471     1 
  464   470   472     1 
  464   470   473     1 
  471   470   472     1 
  471   470   473     1 
  472   470   473     1 
  462   474   475     1 
  462   474   476     1 
  475   474   476     1 
  474   476   477     1 
  474   476   478     1 
  477   476   478     1 
  476   478   479     1 
  476   478   480     1 
  476   478   487     1 
  479   478   480     1 
  479   478   487     1 
  480   478   487     1 
  478   480   481     1 
  478   480   482     1 
  478   480   483     1 
  481   480   482     1 
  481   480   483     1 
  482   480   483     1 
  480   483   484     1 
  480   483   485     1 
  480   483   486     1 
  484   483   485     1 
  484   483   486     1 
  485   483   486     1 
  478   487   488     1 
  478   487   489     1 
  488   487   489     1 
  487   489   490     1 
  487   489   491     1 
  490   489   491     1 
  489   491   492     1 
  489   491   493     1 
  489   491   497     1 
  492   491   493     1 
  492   491   497     1 
  493   491   497     1 
  491   493   494     1 
  491   493   495     1 
  491   493   496     1 
  494   493   495     1 
  494   493   496     1 
  495   493   496     1 
  491   497   498     1 
  491   497   499     1 
  498   497   499     1 
  497   499   500     1 
  497   499   501     1 
  500   499   501     1 
  499   501   502     1 
  499   501   503     1 
  499   501   507     1 
  502   501   503     1 
  502   501   507     1 
  503   501   507     1 
  501   503   504     1 
  501   503   505     1 
  501   503   506     1 
  504   503   505     1 
  504   503   506     1 
  505   503   506     1 
  501   507   508     1 
  501   507   509     1 
  508   507   509     1 
  507   509   510     1 
  507   509   511     1 
  510   509   511     1 
  509   511   512     1 
  509   511   513     1 
  509   511   529     1 
  512   511   513     1 
  512   511   529     1 
  513   511   529     1 
  511   513   514     1 
  511   513   515     1 
  511   513   516     1 
  514   513   515     1 
  514   513   516     1 
  515   513   516     1 
  513   516   517     1 
  513   516   518     1 
  513   516   519     1 
  517   516   518     1 
  517   516   519     1 
  518   516   519     1 
  516   519   520     1 
  516   519   521     1 
  516   519   522     1 
  520   519   521     1 
  520   519   522     1 
  521   519   522     1 
  519   522   523     1 
  519   522   524     1 
  519   522   525     1 
  523   522   524     1 
  523   522   525     1 
  524   522   525     1 
  522   525   526     1 
  522   525   527     1 
  522   525   528     1 
  526   525   527     1 
  526   525   528     1 
  527   525   528     1 
  511   529   530     1 
  511   529   531     1 
  530   529   531     1 
  529   531   532     1 
  529   531   533     1 
  532   531   533     1 
  531   533   534     1 
  531   533   535     1 
  531   533   549     1 
  534   533   535     1 
  534   533   549     1 
  535   533   549     1 
  533   535   536     1 
  533   535   537     1 
  533   535   538     1 
  536   535   537     1 
  536   535   538     1 
  537   535   538     1 
  535   538   539     1 
  535   538   547     1 
  539   538   547     1 
  538   539   540     1 
  538   539   541     1 
  540   539   541     1 
  539   541   542     1 
  539   541   543     1 
  542   541   543     1 
  541   543   544     1 
  541   543   545     1 
  544   543   545     1 
  543   545   546     1 
  543   545   547     1 
  546   545   547     1 
  538   547   545     1 
  538   547   548     1 
  545   547   548     1 
  533   549   550     1 
  533   549   551     1 
  550   549   551     1 
  549   551   552     1 
  549   551   553     1 
  552   551   553     1 
  551   553   554     1 
  551   553   555     1 
  551   553   568     1 
  554   553   555     1 
  554   553   568     1 
  555   553   568     1 
  553   555   556     1 
  553   555   557     1 
  553   555   558     1 
  556   555   557     1 
  556   555   558     1 
  557   555   558     1 
  555   558   559     1 
  555   558   560     1 
  555   558   561     1 
  559   558   560     1 
  559   558   561     1 
  560   558   561     1 
  558   561   562     1 
  558   561   565     1 
  562   561   565     1 
  561   562   563     1 
  561   562   564     1 
  563   562   564     1 
  561   565   566     1 
  561   565   567     1 
  566   565   567     1 
  553   568   569     1 
  553   568   570     1 
  569   568   570     1 
  568   570   571     1 
  568   570   572     1 
  571   570   572     1 
  570   572   573     1 
  570   572   574     1 
  570   572   579     1 
  573   572   574     1 
  573   572   579     1 
  574   572   579     1 
  572   574   575     1 
  572   574   576     1 
  572   574   577     1 
  575   574   576     1 
  575   574   577     1 
  576   574   577     1 
  574   577   578     1 
  572   579   580     1 
  572   579   581     1 
  580   579   581     1 
  579   581   582     1 
  579   581   583     1 
  582   581   583     1 
  581   583   584     1 
  581   583   585     1 
  581   583   593     1 
  584   583   585     1 
  584   583   593     1 
  585   583   593     1 
  583   585   586     1 
  583   585   587     1 
  583   585   588     1 
  586   585   587     1 
  586   585   588     1 
  587   585   588     1 
  585   588   589     1 
  585   588   590     1 
  589   588   590     1 
  588   590   591     1 
  588   590   592     1 
  591   590   592     1 
  583   593   594     1 
  583   593   595     1 
  594   593   595     1 
  593   595   596     1 
  593   595   597     1 
  596   595   597     1 
  595   597   598     1 
  595   597   599     1 
  595   597   613     1 
  598   597   599     1 
  598   597   613     1 
  599   597   613     1 
  597   599   600     1 
  597   599   601     1 
  597   599   602     1 
  600   599   601     1 
  600   599   602     1 
  601   599   602     1 
  599   602   603     1 
  599   602   611     1 
  603   602   611     1 
  602   603   604     1 
  602   603   605     1 
  604   603   605     1 
  603   605   606     1 
  603   605   607     1 
  606   605   607     1 
  605   607   608     1 
  605   607   609     1 
  608   607   609     1 
  607   609   610     1 
  607   609   611     1 
  610   609   611     1 
  602   611   609     1 
  602   611   612     1 
  609   611   612     1 
  597   613   614     1 
  597   613   615     1 
  614   613   615     1 
  613   615   616     1 
  613   615   617     1 
  616   615   617     1 
  615   617   618     1 
  615   617   619     1 
  615   617   627     1 
  618   617   619     1 
  618   617   627     1 
  619   617   627     1 
  617   619   620     1 
  617   619   621     1 
  617   619   622     1 
  620   619   621     1 
  620   619   622     1 
  621   619   622     1 
  619   622   623     1 
  619   622   624     1 
  623   622   624     1 
  622   624   625     1 
  622   624   626     1 
  625   624   626     1 
  617   627   628     1 
  617   627   629     1 
  628   627   629     1 
  627   629   630     1 
  627   629   631     1 
  630   629   631     1 
  629   631   632     1 
  629   631   633     1 
  629   631   641     1 
  632   631   633     1 
  632   631   641     1 
  633   631   641     1 
  631   633   634     1 
  631   633   635     1 
  631   633   639     1 
  634   633   635     1 
  634   633   639     1 
  635   633   639     1 
  633   635   636     1 
  633   635   637     1 
  633   635   638     1 
  636   635   637     1 
  636   635   638     1 
  637   635   638     1 
  633   639   640     1 
  631   641   642     1 
  631   641   643     1 
  642   641   643     1 
  641   643   644     1 
  641   643   645     1 
  644   643   645     1 
  643   645   646     1 
  643   645   647     1 
  643   645   658     1 
  646   645   647     1 
  646   645   658     1 
  647   645   658     1 
  645   647   648     1 
  645   647   649     1 
  645   647   650     1 
  648   647   649     1 
  648   647   650     1 
  649   647   650     1 
  647   650   651     1 
  647   650   652     1 
  647   650   653     1 
  651   650   652     1 
  651   650   653     1 
  652   650   653     1 
  650   653   654     1 
  650   653   655     1 
  654   653   655     1 
  653   655   656     1 
  653   655   657     1 
  656   655   657     1 
  645   658   659     1 
  645   658   660     1 
  659   658   660     1 
  658   660   661     1 
  658   660   662     1 
  661   660   662     1 
  660   662   663     1 
  660   662   664     1 
  660   662   668     1 
  663   662   664     1 
  663   662   668     1 
  664   662   668     1 
  662   664   665     1 
  662   664   666     1 
  662   664   667     1 
  665   664   666     1 
  665   664   667     1 
  666   664   667     1 
  662   668   669     1 
  662   668   670     1 
  669   668   670     1 
  668   670   671     1 
  668   670   672     1 
  671   670   672     1 
  670   672   673     1 
  670   672   674     1 
  670   672   682     1 
  673   672   674     1 
  673   672   682     1 
  674   672   682     1 
  672   674   675     1 
  672   674   676     1 
  672   674   680     1 
  675   674   676     1 
  675   674   680     1 
  676   674   680     1 
  674   676   677     1 
  674   676   678     1 
  674   676   679     1 
  677   676   678     1 
  677   676   679     1 
  678   676   679     1 
  674   680   681     1 
  672   682   683     1 
  672   682   684     1 
  683   682   684     1 
  682   684   685     1 
  682   684   686     1 
  685   684   686     1 
  684   686   687     1 
  684   686   688     1 
  684   686   696     1 
  687   686   688     1 
  687   686   696     1 
  688   686   696     1 
  686   688   689     1 
  686   688   690     1 
  686   688   691     1 
  689   688   690     1 
  689   688   691     1 
  690   688   691     1 
  688   691   692     1 
  688   691   693     1 
  692   691   693     1 
  691   693   694     1 
  691   693   695     1 
  694   693   695     1 
  686   696   697     1 
  686   696   698     1 
  697   696   698     1 
  696   698   699     1 
  696   698   700     1 
  699   698   700     1 
  698   700   701     1 
  698   700   702     1 
  698   700   720     1 
  701   700   702     1 
  701   700   720     1 
  702   700   720     1 
  700   702   703     1 
  700   702   704     1 
  700   702   705     1 
  703   702   704     1 
  703   702   705     1 
  704   702   705     1 
  702   705   706     1 
  702   705   707     1 
  702   705   708     1 
  706   705   707     1 
  706   705   708     1 
  707   705   708     1 
  705   708   709     1 
  705   708   710     1 
  705   708   711     1 
  709   708   710     1 
  709   708   711     1 
  710   708   711     1 
  708   711   712     1 
  708   711   713     1 
  712   711   713     1 
  711   713   714     1 
  711   713   717     1 
  714   713   717     1 
  713   714   715     1 
  713   714   716     1 
  715   714   716     1 
  713   717   718     1 
  713   717   719     1 
  718   717   719     1 
  700   720   721     1 
  700   720   722     1 
  721   720   722     1 
  720   722   723     1 
  720   722   724     1 
  723   722   724     1 
  722   724   725     1 
  722   724   726     1 
  722   724   734     1 
  725   724   726     1 
  725   724   734     1 
  726   724   734     1 
  724   726   727     1 
  724   726   728     1 
  724   726   729     1 
  727   726   728     1 
  727   726   729     1 
  728   726   729     1 
  726   729   730     1 
  726   729   731     1 
  730   729   731     1 
  729   731   732     1 
  729   731   733     1 
  732   731   733     1 
  724   734   735     1 
  724   734   736     1 
  735   734   736     1 
  734   736   737     1 
  734   736   738     1 
  737   736   738     1 
  736   738   739     1 
  736   738   740     1 
  736   738   748     1 
  739   738   740     1 
  739   738   748     1 
  740   738   748     1 
  738   740   741     1 
  738   740   742     1 
  738   740   746     1 
  741   740   742     1 
  741   740   746     1 
  742   740   746     1 
  740   742   743     1 
  740   742   744     1 
  740   742   745     1 
  743   742   744     1 
  743   742   745     1 
  744   742   745     1 
  740   746   747     1 
  738   748   749     1 
  738   748   750     1 
  749   748   750     1 
  748   750   751     1 
  748   750   752     1 
  751   750   752     1 
  750   752   753     1 
  750   752   754     1 
  750   752   764     1 
  753   752   754     1 
  753   752   764     1 
  754   752   764     1 
  752   754   755     1 
  752   754   756     1 
  752   754   757     1 
  755   754   756     1 
  755   754   757     1 
  756   754   757     1 
  754   757   758     1 
  754   757   761     1 
  758   757   761     1 
  757   758   759     1 
  757   758   760     1 
  759   758   760     1 
  757   761   762     1 
  757   761   763     1 
  762   761   763     1 
  752   764   765     1 
  752   764   766     1 
  765   764   766     1 
  764   766   767     1 
  764   766   768     1 
  767   766   768     1 
  766   768   769     1 
  766   768   770     1 
  766   768   771     1 
  769   768   770     1 
  769   768   771     1 
  770   768   771     1 
  768   771   772     1 
  768   771   773     1 
  772   771   773     1 
  771   773   774     1 
  771   773   775     1 
  774   773   775     1 
  773   775   776     1 
  773   775   777     1 
  773   775   782     1 
  776   775   777     1 
  776   775   782     1 
  777   775   782     1 
  775   777   778     1 
  775   777   779     1 
  775   777   780     1 
  778   777   779     1 
  778   777   780     1 
  779   777   780     1 
  777   780   781     1 
  775   782   783     1 
  775   782   784     1 
  783   782   784     1 
  782   784   785     1 
  782   784   786     1 
  785   784   786     1 
  784   786   787     1 
  784   786   788     1 
  784   786   796     1 
  787   786   788     1 
  787   786   796     1 
  788   786   796     1 
  786   788   789     1 
  786   788   790     1 
  786   788   794     1 
  789   788   790     1 
  789   788   794     1 
  790   788   794     1 
  788   790   791     1 
  788   790   792     1 
  788   790   793     1 
  791   790   792     1 
  791   790   793     1 
  792   790   793     1 
  788   794   795     1 
  786   796   797     1 
  786   796   798     1 
  797   796   798     1 
  796   798   799     1 
  796   798   800     1 
  799   798   800     1 
  798   800   801     1 
  798   800   802     1 
  798   800   812     1 
  801   800   802     1 
  801   800   812     1 
  802   800   812     1 
  800   802   803     1 
  800   802   804     1 
  800   802   805     1 
  803   802   804     1 
  803   802   805     1 
  804   802   805     1 
  802   805   806     1 
  802   805   809     1 
  806   805   809     1 
  805   806   807     1 
  805   806   808     1 
  807   806   808     1 
  805   809   810     1 
  805   809   811     1 
  810   809   811     1 
  800   812   813     1 
  800   812   814     1 
  813   812   814     1 
  812   814   815     1 
  812   814   816     1 
  815   814   816     1 
  814   816   817     1 
  814   816   818     1 
  814   816   834     1 
  817   816   818     1 
  817   816   834     1 
  818   816   834     1 
  816   818   819     1 
  816   818   820     1 
  816   818   821     1 
  819   818   820     1 
  819   818   821     1 
  820   818   821     1 
  818   821   822     1 
  818   821   832     1 
  822   821   832     1 
  821   822   823     1 
  821   822   824     1 
  823   822   824     1 
  822   824   825     1 
  822   824   826     1 
  825   824   826     1 
  824   826   827     1 
  824   826   830     1 
  827   826   830     1 
  826   827   828     1 
  826   827   829     1 
  828   827   829     1 
  826   830   831     1 
  826   830   832     1 
  831   830   832     1 
  821   832   830     1 
  821   832   833     1 
  830   832   833     1 
  816   834   835     1 
  816   834   836     1 
  835   834   836     1 
  834   836   837     1 
  834   836   838     1 
  837   836   838     1 
  836   838   839     1 
  836   838   840     1 
  836   838   841     1 
  839   838   840     1 
  839   838   841     1 
  840   838   841     1 
  838   841   842     1 
  838   841   843     1 
  842   841   843     1 
  841   843   844     1 
  841   843   845     1 
  844   843   845     1 
  843   845   846     1 
  843   845   847     1 
  843   845   860     1 
  846   845   847     1 
  846   845   860     1 
  847   845   860     1 
  845   847   848     1 
  845   847   849     1 
  845   847   853     1 
  848   847   849     1 
  848   847   853     1 
  849   847   853     1 
  847   849   850     1 
  847   849   851     1 
  847   849   852     1 
  850   849   851     1 
  850   849   852     1 
  851   849   852     1 
  847   853   854     1 
  847   853   855     1 
  847   853   856     1 
  854   853   855     1 
  854   853   856     1 
  855   853   856     1 
  853   856   857     1 
  853   856   858     1 
  853   856   859     1 
  857   856   858     1 
  857   856   859     1 
  858   856   859     1 
  845   860   861     1 
  845   860   862     1 
  861   860   862     1 
  860   862   863     1 
  860   862   864     1 
  863   862   864     1 
  862   864   865     1 
  862   864   866     1 
  862   864   879     1 
  865   864   866     1 
  865   864   879     1 
  866   864   879     1 
  864   866   867     1 
  864   866   868     1 
  864   866   869     1 
  867   866   868     1 
  867   866   869     1 
  868   866   869     1 
  866   869   870     1 
  866   869   871     1 
  866   869   875     1 
  870   869   871     1 
  870   869   875     1 
  871   869   875     1 
  869   871   872     1 
  869   871   873     1 
  869   871   874     1 
  872   871   873     1 
  872   871   874     1 
  873   871   874     1 
  869   875   876     1 
  869   875   877     1 
  869   875   878     1 
  876   875   877     1 
  876   875   878     1 
  877   875   878     1 
  864   879   880     1 
  864   879   881     1 
  880   879   881     1 
  879   881   882     1 
  879   881   883     1 
  882   881   883     1 
  881   883   884     1 
  881   883   885     1 
  881   883   896     1 
  884   883   885     1 
  884   883   896     1 
  885   883   896     1 
  883   885   886     1 
  883   885   887     1 
  883   885   888     1 
  886   885   887     1 
  886   885   888     1 
  887   885   888     1 
  885   888   889     1 
  885   888   890     1 
  885   888   891     1 
  889   888   890     1 
  889   888   891     1 
  890   888   891     1 
  888   891   892     1 
  888   891   893     1 
  892   891   893     1 
  891   893   894     1 
  891   893   895     1 
  894   893   895     1 
  883   896   897     1 
  883   896   898     1 
  897   896   898     1 
  896   898   899     1 
  896   898   900     1 
  899   898   900     1 
  898   900   901     1 
  898   900   902     1 
  898   900   915     1 
  901   900   902     1 
  901   900   915     1 
  902   900   915     1 
  900   902   903     1 
  900   902   904     1 
  900   902   908     1 
  903   902   904     1 
  903   902   908     1 
  904   902   908     1 
  902   904   905     1 
  902   904   906     1 
  902   904   907     1 
  905   904   906     1 
  905   904   907     1 
  906   904   907     1 
  902   908   909     1 
  902   908   910     1 
  902   908   911     1 
  909   908   910     1 
  909   908   911     1 
  910   908   911     1 
  908   911   912     1 
  908   911   913     1 
  908   911   914     1 
  912   911   913     1 
  912   911   914     1 
  913   911   914     1 
  900   915   916     1 
  900   915   917     1 
  916   915   917     1 
  915   917   918     1 
  915   917   919     1 
  918   917   919     1 
  917   919   920     1 
  917   919   921     1 
  917   919   929     1 
  920   919   921     1 
  920   919   929     1 
  921   919   929     1 
  919   921   922     1 
  919   921   923     1 
  919   921   924     1 
  922   921   923     1 
  922   921   924     1 
  923   921   924     1 
  921   924   925     1 
  921   924   926     1 
  925   924   926     1 
  924   926   927     1 
  924   926   928     1 
  927   926   928     1 
  919   929   930     1 
  919   929   931     1 
  930   929   931     1 
  929   931   932     1 
  929   931   933     1 
  932   931   933     1 
  931   933   934     1 
  931   933   935     1 
  931   933   940     1 
  934   933   935     1 
  934   933   940     1 
  935   933   940     1 
  933   935   936     1 
  933   935   937     1 
  933   935   938     1 
  936   935   937     1 
  936   935   938     1 
  937   935   938     1 
  935   938   939     1 
  933   940   941     1 
  933   940   942     1 
  941   940   942     1 
  940   942   943     1 
  940   942   944     1 
  943   942   944     1 
  942   944   945     1 
  942   944   946     1 
  942   944   964     1 
  945   944   946     1 
  945   944   964     1 
  946   944   964     1 
  944   946   947     1 
  944   946   948     1 
  944   946   949     1 
  947   946   948     1 
  947   946   949     1 
  948   946   949     1 
  946   949   950     1 
  946   949   951     1 
  946   949   952     1 
  950   949   951     1 
  950   949   952     1 
  951   949   952     1 
  949   952   953     1 
  949   952   954     1 
  949   952   955     1 
  953   952   954     1 
  953   952   955     1 
  954   952   955     1 
  952   955   956     1 
  952   955   957     1 
  956   955   957     1 
  955   957   958     1 
  955   957   961     1 
  958   957   961     1 
  957   958   959     1 
  957   958   960     1 
  959   958   960     1 
  957   961   962     1 
  957   961   963     1 
  962   961   963     1 
  944   964   965     1 
  944   964   966     1 
  965   964   966     1 
  964   966   967     1 
  964   966   968     1 
  967   966   968     1 
  966   968   969     1 
  966   968   970     1 
  966   968   988     1 
  969   968   970     1 
  969   968   988     1 
  970   968   988     1 
  968   970   971     1 
  968   970   972     1 
  968   970   973     1 
  971   970   972     1 
  971   970   973     1 
  972   970   973     1 
  970   973   974     1 
  970   973   987     1 
  974   973   987     1 
  973   974   975     1 
  973   974   976     1 
  975   974   976     1 
  974   976   977     1 
  974   976   978     1 
  977   976   978     1 
  976   978   979     1 
  976   978   987     1 
  979   978   987     1 
  978   979   980     1 
  978   979   981     1 
  980   979   981     1 
  979   981   982     1 
  979   981   983     1 
  982   981   983     1 
  981   983   984     1 
  981   983   985     1 
  984   983   985     1 
  983   985   986     1 
  983   985   987     1 
  986   985   987     1 
  973   987   978     1 
  973   987   985     1 
  978   987   985     1 
  968   988   989     1 
  968   988   990     1 
  989   988   990     1 
  988   990   991     1 
  988   990   992     1 
  991   990   992     1 
  990   992   993     1 
  990   992   994     1 
  990   992  1012     1 
  993   992   994     1 
  993   992  1012     1 
  994   992  1012     1 
  992   994   995     1 
  992   994   996     1 
  992   994   997     1 
  995   994   996     1 
  995   994   997     1 
  996   994   997     1 
  994   997   998     1 
  994   997  1011     1 
  998   997  1011     1 
  997   998   999     1 
  997   998  1000     1 
  999   998  1000     1 
  998  1000  1001     1 
  998  1000  1002     1 
 1001  1000  1002     1 
 1000  1002  1003     1 
 1000  1002  1011     1 
 1003  1002  1011     1 
 1002  1003  1004     1 
 1002  1003  1005     1 
 1004  1003  1005     1 
 1003  1005  1006     1 
 1003  1005  1007     1 
 1006  1005  1007     1 
 1005  1007  1008     1 
 1005  1007  1009     1 
 1008  1007  1009     1 
 1007  1009  1010     1 
 1007  1009  1011     1 
 1010  1009  1011     1 
  997  1011  1002     1 
  997  1011  1009     1 
 1002  1011  1009     1 
  992  1012  1013     1 
  992  1012  1014     1 
 1013  1012  1014     1 
 1012  1014  1015     1 
 1012  1014  1016     1 
 1015  1014  1016     1 
 1014  1016  1017     1 
 1014  1016  1018     1 
 1014  1016  1025     1 
 1017  1016  1018     1 
 1017  1016  1025     1 
 1018  1016  1025     1 
 1016  1018  1019     1 
 1016  1018  1020     1 
 1016  1018  1021     1 
 1019  1018  1020     1 
 1019  1018  1021     1 
 1020  1018  1021     1 
 1018  1021  1022     1 
 1018  1021  1023     1 
 1018  1021  1024     1 
 1022  1021  1023     1 
 1022  1021  1024     1 
 1023  1021  1024     1 
 1016  1025  1026     1 
 1016  1025  1027     1 
 1026  1025  1027     1 
 1025  1027  1028     1 
 1025  1027  1029     1 
 1028  1027  1029     1 
 1027  1029  1030     1 
 1027  1029  1031     1 
 1027  1029  1039     1 
 1030  1029  1031     1 
 1030  1029  1039     1 
 1031  1029  1039     1 
 1029  1031  1032     1 
 1029  1031  1033     1 
 1029  1031  1034     1 
 1032  1031  1033     1 
 1032  1031  1034     1 
 1033  1031  1034     1 
 1031  1034  1035     1 
 1031  1034  1036     1 
 1035  1034  1036     1 
 1034  1036  1037     1 
 1034  1036  1038     1 
 1037  1036  1038     1 
 1029  1039  1040     1 
 1029  1039  1041     1 
 1040  1039  1041     1 
 1039  1041  1042     1 
 1039  1041  1043     1 
 1042  1041  1043     1 
 1041  1043  1044     1 
 1041  1043  1045     1 
 1041  1043  1055     1 
 1044  1043  1045     1 
 1044  1043  1055     1 
 1045  1043  1055     1 
 1043  1045  1046     1 
 1043  1045  1047     1 
 1043  1045  1048     1 
 1046  1045  1047     1 
 1046  1045  1048     1 
 1047  1045  1048     1 
 1045  1048  1049     1 
 1045  1048  1052     1 
 1049  1048  1052     1 
 1048  1049  1050     1 
 1048  1049  1051     1 
 1050  1049  1051     1 
 1048  1052  1053     1 
 1048  1052  1054     1 
 1053  1052  1054     1 
 1043  1055  1056     1 
 1043  1055  1057     1 
 1056  1055  1057     1 
 1055  1057  1058     1 
 1055  1057  1059     1 
 1058  1057  1059     1 
 1057  1059  1060     1 
 1057  1059  1061     1 
 1057  1059  1062     1 
 1060  1059  1061     1 
 1060  1059  1062     1 
 1061  1059  1062     1 
 1059  1062  1063     1 
 1059  1062  1064     1 
 1063  1062  1064     1 
 1062  1064  1065     1 
 1062  1064  1066     1 
 1065  1064  1066     1 
 1064  1066  1067     1 
 1064  1066  1068     1 
 1064  1066  1086     1 
 1067  1066  1068     1 
 1067  1066  1086     1 
 1068  1066  1086     1 
 1066  1068  1069     1 
 1066  1068  1070     1 
 1066  1068  1071     1 
 1069  1068  1070     1 
 1069  1068  1071     1 
 1070  1068  1071     1 
 1068  1071  1072     1 
 1068  1071  1073     1 
 1068  1071  1074     1 
 1072  1071  1073     1 
 1072  1071  1074     1 
 1073  1071  1074     1 
 1071  1074  1075     1 
 1071  1074  1076     1 
 1071  1074  1077     1 
 1075  1074  1076     1 
 1075  1074  1077     1 
 1076  1074  1077     1 
 1074  1077  1078     1 
 1074  1077  1079     1 
 1078  1077  1079     1 
 1077  1079  1080     1 
 1077  1079  1083     1 
 1080  1079  1083     1 
 1079  1080  1081     1 
 1079  1080  1082     1 
 1081  1080  1082     1 
 1079  1083  1084     1 
 1079  1083  1085     1 
 1084  1083  1085     1 
 1066  1086  1087     1 
 1066  1086  1088     1 
 1087  1086  1088     1 
 1086  1088  1089     1 
 1086  1088  1090     1 
 1089  1088  1090     1 
 1088  1090  1091     1 
 1088  1090  1092     1 
 1088  1090  1100     1 
 1091  1090  1092     1 
 1091  1090  1100     1 
 1092  1090  1100     1 
 1090  1092  1093     1 
 1090  1092  1094     1 
 1090  1092  1098     1 
 1093  1092  1094     1 
 1093  1092  1098     1 
 1094  1092  1098     1 
 1092  1094  1095     1 
 1092  1094  1096     1 
 1092  1094  1097     1 
 1095  1094  1096     1 
 1095  1094  1097     1 
 1096  1094  1097     1 
 1092  1098  1099     1 
 1090  1100  1101     1 
 1090  1100  1102     1 
 1101  1100  1102     1 
 1100  1102  1103     1 
 1100  1102  1112     1 
 1103  1102  1112     1 
 1102  1103  1104     1 
 1102  1103  1105     1 
 1102  1103  1106     1 
 1104  1103  1105     1 
 1104  1103  1106     1 
 1105  1103  1106     1 
 1103  1106  1107     1 
 1103  1106  1108     1 
 1103  1106  1109     1 
 1107  1106  1108     1 
 1107  1106  1109     1 
 1108  1106  1109     1 
 1106  1109  1110     1 
 1106  1109  1111     1 
 1106  1109  1112     1 
 1110  1109  1111     1 
 1110  1109  1112     1 
 1111  1109  1112     1 
 1102  1112  1109     1 
 1102  1112  1113     1 
 1102  1112  1114     1 
 1109  1112  1113     1 
 1109  1112  1114     1 
 1113  1112  1114     1 
 1112  1114  1115     1 
 1112  1114  1116     1 
 1115  1114  1116     1 
 1114  1116  1117     1 
 1114  1116  1118     1 
 1117  1116  1118     1 
 1116  1118  1119     1 
 1116  1118  1120     1 
 1116  1118  1121     1 
 1119  1118  1120     1 
 1119  1118  1121     1 
 1120  1118  1121     1 
 1118  1121  1122     1 
 1118  1121  1123     1 
 1122  1121  1123     1 
 1121  1123  1124     1 
 1121  1123  1125     1 
 1124  1123  1125     1 
 1123  1125  1126     1 
 1123  1125  1127     1 
 1123  1125  1132     1 
 1126  1125  1127     1 
 1126  1125  1132     1 
 1127  1125  1132     1 
 1125  1127  1128     1 
 1125  1127  1129     1 
 1125  1127  1130     1 
 1128  1127  1129     1 
 1128  1127  1130     1 
 1129  1127  1130     1 
 1127  1130  1131     1 
 1125  1132  1133     1 
 1125  1132  1134     1 
 1133  1132  1134     1 
 1132  1134  1135     1 
 1132  1134  1136     1 
 1135  1134  1136     1 
 1134  1136  1137     1 
 1134  1136  1138     1 
 1134  1136  1156     1 
 1137  1136  1138     1 
 1137  1136  1156     1 
 1138  1136  1156     1 
 1136  1138  1139     1 
 1136  1138  1140     1 
 1136  1138  1141     1 
 1139  1138  1140     1 
 1139  1138  1141     1 
 1140  1138  1141     1 
 1138  1141  1142     1 
 1138  1141  1143     1 
 1138  1141  1144     1 
 1142  1141  1143     1 
 1142  1141  1144     1 
 1143  1141  1144     1 
 1141  1144  1145     1 
 1141  1144  1146     1 
 1141  1144  1147     1 
 1145  1144  1146     1 
 1145  1144  1147     1 
 1146  1144  1147     1 
 1144  1147  1148     1 
 1144  1147  1149     1 
 1148  1147  1149     1 
 1147  1149  1150     1 
 1147  1149  1153     1 
 1150  1149  1153     1 
 1149  1150  1151     1 
 1149  1150  1152     1 
 1151  1150  1152     1 
 1149  1153  1154     1 
 1149  1153  1155     1 
 1154  1153  1155     1 
 1136  1156  1157     1 
 1136  1156  1158     1 
 1157  1156  1158     1 
 1156  1158  1159     1 
 1156  1158  1160     1 
 1159  1158  1160     1 
 1158  1160  1161     1 
 1158  1160  1162     1 
 1158  1160  1170     1 
 1161  1160  1162     1 
 1161  1160  1170     1 
 1162  1160  1170     1 
 1160  1162  1163     1 
 1160  1162  1164     1 
 1160  1162  1165     1 
 1163  1162  1164     1 
 1163  1162  1165     1 
 1164  1162  1165     1 
 1162  1165  1166     1 
 1162  1165  1167     1 
 1166  1165  1167     1 
 1165  1167  1168     1 
 1165  1167  1169     1 
 1168  1167  1169     1 
 1160  1170  1171     1 
 1160  1170  1172     1 
 1171  1170  1172     1 
 1170  1172  1173     1 
 1170  1172  1174     1 
 1173  1172  1174     1 
 1172  1174  1175     1 
 1172  1174  1176     1 
 1172  1174  1189     1 
 1175  1174  1176     1 
 1175  1174  1189     1 
 1176  1174  1189     1 
 1174  1176  1177     1 
 1174  1176  1178     1 
 1174  1176  1179     1 
 1177  1176  1178     1 
 1177  1176  1179     1 
 1178  1176  1179     1 
 1176  1179  1180     1 
 1176  1179  1181     1 
 1176  1179  1185     1 
 1180  1179  1181     1 
 1180  1179  1185     1 
 1181  1179  1185     1 
 1179  1181  1182     1 
 1179  1181  1183     1 
 1179  1181  1184     1 
 1182  1181  1183     1 
 1182  1181  1184     1 
 1183  1181  1184     1 
 1179  1185  1186     1 
 1179  1185  1187     1 
 1179  1185  1188     1 
 1186  1185  1187     1 
 1186  1185  1188     1 
 1187  1185  1188     1 
 1174  1189  1190     1 
 1174  1189  1191     1 
 1190  1189  1191     1 
 1189  1191  1192     1 
 1189  1191  1193     1 
 1192  1191  1193     1 
 1191  1193  1194     1 
 1191  1193  1195     1 
 1191  1193  1202     1 
 1194  1193  1195     1 
 1194  1193  1202     1 
 1195  1193  1202     1 
 1193  1195  1196     1 
 1193  1195  1197     1 
 1193  1195  1198     1 
 1196  1195  1197     1 
 1196  1195  1198     1 
 1197  1195  1198     1 
 1195  1198  1199     1 
 1195  1198  1200     1 
 1195  1198  1201     1 
 1199  1198  1200     1 
 1199  1198  1201     1 
 1200  1198  1201     1 
 1193  1202  1203     1 
 1193  1202  1204     1 
 1203  1202  1204     1 
 1202  1204  1205     1 
 1202  1204  1206     1 
 1205  1204  1206     1 
 1204  1206  1207     1 
 1204  1206  1208     1 
 1204  1206  1216     1 
 1207  1206  1208     1 
 1207  1206  1216     1 
 1208  1206  1216     1 
 1206  1208  1209     1 
 1206  1208  1210     1 
 1206  1208  1211     1 
 1209  1208  1210     1 
 1209  1208  1211     1 
 1210  1208  1211     1 
 1208  1211  1212     1 
 1208  1211  1213     1 
 1212  1211  1213     1 
 1211  1213  1214     1 
 1211  1213  1215     1 
 1214  1213  1215     1 
 1206  1216  1217     1 
 1206  1216  1218     1 
 1217  1216  1218     1 
 1216  1218  1219     1 
 1216  1218  1220     1 
 1219  1218  1220     1 
 1218  1220  1221     1 
 1218  1220  1222     1 
 1218  1220  1235     1 
 1221  1220  1222     1 
 1221  1220  1235     1 
 1222  1220  1235     1 
 1220  1222  1223     1 
 1220  1222  1224     1 
 1220  1222  1228     1 
 1223  1222  1224     1 
 1223  1222  1228     1 
 1224  1222  1228     1 
 1222  1224  1225     1 
 1222  1224  1226     1 
 1222  1224  1227     1 
 1225  1224  1226     1 
 1225  1224  1227     1 
 1226  1224  1227     1 
 1222  1228  1229     1 
 1222  1228  1230     1 
 1222  1228  1231     1 
 1229  1228  1230     1 
 1229  1228  1231     1 
 1230  1228  1231     1 
 1228  1231  1232     1 
 1228  1231  1233     1 
 1228  1231  1234     1 
 1232  1231  1233     1 
 1232  1231  1234     1 
 1233  1231  1234     1 
 1220  1235  1236     1 
 1220  1235  1237     1 
 1236  1235  1237     1 
 1235  1237  1238     1 
 1235  1237  1247     1 
 1238  1237  1247     1 
 1237  1238  1239     1 
 1237  1238  1240     1 
 1237  1238  1241     1 
 1239  1238  1240     1 
 1239  1238  1241     1 
 1240  1238  1241     1 
 1238  1241  1242     1 
 1238  1241  1243     1 
 1238  1241  1244     1 
 1242  1241  1243     1 
 1242  1241  1244     1 
 1243  1241  1244     1 
 1241  1244  1245     1 
 1241  1244  1246     1 
 1241  1244  1247     1 
 1245  1244  1246     1 
 1245  1244  1247     1 
 1246  1244  1247     1 
 1237  1247  1244     1 
 1237  1247  1248     1 
 1237  1247  1249     1 
 1244  1247  1248     1 
 1244  1247  1249     1 
 1248  1247  1249     1 
 1247  1249  1250     1 
 1247  1249  1251     1 
 1250  1249  1251     1 
 1249  1251  1252     1 
 1249  1251  1253     1 
 1252  1251  1253     1 
 1251  1253  1254     1 
 1251  1253  1255     1 
 1251  1253  1262     1 
 1254  1253  1255     1 
 1254  1253  1262     1 
 1255  1253  1262     1 
 1253  1255  1256     1 
 1253  1255  1257     1 
 1253  1255  1258     1 
 1256  1255  1257     1 
 1256  1255  1258     1 
 1257  1255  1258     1 
 1255  1258  1259     1 
 1255  1258  1260     1 
 1255  1258  1261     1 
 1259  1258  1260     1 
 1259  1258  1261     1 
 1260  1258  1261     1 
 1253  1262  1263     1 
 1253  1262  1264     1 
 1263  1262  1264     1 
 1262  1264  1265     1 
 1262  1264  1266     1 
 1265  1264  1266     1 
 1264  1266  1267     1 
 1264  1266  1268     1 
 1264  1266  1273     1 
 1267  1266  1268     1 
 1267  1266  1273     1 
 1268  1266  1273     1 
 1266  1268  1269     1 
 1266  1268  1270     1 
 1266  1268  1271     1 
 1269  1268  1270     1 
 1269  1268  1271     1 
 1270  1268  1271     1 
 1268  1271  1272     1 
 1266  1273  1274     1 
 1266  1273  1275     1 
 1274  1273  1275     1 
 1273  1275  1276     1 
 1273  1275  1277     1 
 1276  1275  1277     1 
 1275  1277  1278     1 
 1275  1277  1279     1 
 1275  1277  1283     1 
 1278  1277  1279     1 
 1278  1277  1283     1 
 1279  1277  1283     1 
 1277  1279  1280     1 
 1277  1279  1281     1 
 1277  1279  1282     1 
 1280  1279  1281     1 
 1280  1279  1282     1 
 1281  1279  1282     1 
 1277  1283  1284     1 
 1277  1283  1285     1 
 1284  1283  1285     1 
 1283  1285  1286     1 
 1283  1285  1287     1 
 1286  1285  1287     1 
 1285  1287  1288     1 
 1285  1287  1289     1 
 1285  1287  1302     1 
 1288  1287  1289     1 
 1288  1287  1302     1 
 1289  1287  1302     1 
 1287  1289  1290     1 
 1287  1289  1291     1 
 1287  1289  1292     1 
 1290  1289  1291     1 
 1290  1289  1292     1 
 1291  1289  1292     1 
 1289  1292  1293     1 
 1289  1292  1294     1 
 1289  1292  1298     1 
 1293  1292  1294     1 
 1293  1292  1298     1 
 1294  1292  1298     1 
 1292  1294  1295     1 
 1292  1294  1296     1 
 1292  1294  1297     1 
 1295  1294  1296     1 
 1295  1294  1297     1 
 1296  1294  1297     1 
 1292  1298  1299     1 
 1292  1298  1300     1 
 1292  1298  1301     1 
 1299  1298  1300     1 
 1299  1298  1301     1 
 1300  1298  1301     1 
 1287  1302  1303     1 
 1287  1302  1304     1 
 1303  1302  1304     1 
 1302  1304  1305     1 
 1302  1304  1306     1 
 1305  1304  1306     1 
 1304  1306  1307     1 
 1304  1306  1308     1 
 1304  1306  1321     1 
 1307  1306  1308     1 
 1307  1306  1321     1 
 1308  1306  1321     1 
 1306  1308  1309     1 
 1306  1308  1310     1 
 1306  1308  1311     1 
 1309  1308  1310     1 
 1309  1308  1311     1 
 1310  1308  1311     1 
 1308  1311  1312     1 
 1308  1311  1313     1 
 1308  1311  1317     1 
 1312  1311  1313     1 
 1312  1311  1317     1 
 1313  1311  1317     1 
 1311  1313  1314     1 
 1311  1313  1315     1 
 1311  1313  1316     1 
 1314  1313  1315     1 
 1314  1313  1316     1 
 1315  1313  1316     1 
 1311  1317  1318     1 
 1311  1317  1319     1 
 1311  1317  1320     1 
 1318  1317  1319     1 
 1318  1317  1320     1 
 1319  1317  1320     1 
 1306  1321  1322     1 
 1306  1321  1323     1 
 1322  1321  1323     1 
 1321  1323  1324     1 
 1321  1323  1325     1 
 1324  1323  1325     1 
 1323  1325  1326     1 
 1323  1325  1327     1 
 1323  1325  1332     1 
 1326  1325  1327     1 
 1326  1325  1332     1 
 1327  1325  1332     1 
 1325  1327  1328     1 
 1325  1327  1329     1 
 1325  1327  1330     1 
 1328  1327  1329     1 
 1328  1327  1330     1 
 1329  1327  1330     1 
 1327  1330  1331     1 
 1325  1332  1333     1 
 1325  1332  1334     1 
 1333  1332  1334     1 
 1332  1334  1335     1 
 1332  1334  1336     1 
 1335  1334  1336     1 
 1334  1336  1337     1 
 1334  1336  1338     1 
 1334  1336  1343     1 
 1337  1336  1338     1 
 1337  1336  1343     1 
 1338  1336  1343     1 
 1336  1338  1339     1 
 1336  1338  1340     1 
 1336  1338  1341     1 
 1339  1338  1340     1 
 1339  1338  1341     1 
 1340  1338  1341     1 
 1338  1341  1342     1 
 1336  1343  1344     1 
 1336  1343  1345     1 
 1344  1343  1345     1 
 1343  1345  1346     1 
 1343  1345  1347     1 
 1346  1345  1347     1 
 1345  1347  1348     1 
 1345  1347  1349     1 
 1345  1347  1359     1 
 1348  1347  1349     1 
 1348  1347  1359     1 
 1349  1347  1359     1 
 1347  1349  1350     1 
 1347  1349  1351     1 
 1347  1349  1352     1 
 1350  1349  1351     1 
 1350  1349  1352     1 
 1351  1349  1352     1 
 1349  1352  1353     1 
 1349  1352  1356     1 
 1353  1352  1356     1 
 1352  1353  1354     1 
 1352  1353  1355     1 
 1354  1353  1355     1 
 1352  1356  1357     1 
 1352  1356  1358     1 
 1357  1356  1358     1 
 1347  1359  1360     1 
 1347  1359  1361     1 
 1360  1359  1361     1 
 1359  1361  1362     1 
 1359  1361  1363     1 
 1362  1361  1363     1 
 1361  1363  1364     1 
 1361  1363  1365     1 
 1361  1363  1378     1 
 1364  1363  1365     1 
 1364  1363  1378     1 
 1365  1363  1378     1 
 1363  1365  1366     1 
 1363  1365  1367     1 
 1363  1365  1371     1 
 1366  1365  1367     1 
 1366  1365  1371     1 
 1367  1365  1371     1 
 1365  1367  1368     1 
 1365  1367  1369     1 
 1365  1367  1370     1 
 1368  1367  1369     1 
 1368  1367  1370     1 
 1369  1367  1370     1 
 1365  1371  1372     1 
 1365  1371  1373     1 
 1365  1371  1374     1 
 1372  1371  1373     1 
 1372  1371  1374     1 
 1373  1371  1374     1 
 1371  1374  1375     1 
 1371  1374  1376     1 
 1371  1374  1377     1 
 1375  1374  1376     1 
 1375  1374  1377     1 
 1376  1374  1377     1 
 1363  1378  1379     1 
 1363  1378  1380     1 
 1379  1378  1380     1 
 1378  1380  1381     1 
 1378  1380  1382     1 
 1381  1380  1382     1 
 1380  1382  1383     1 
 1380  1382  1384     1 
 1380  1382  1392     1 
 1383  1382  1384     1 
 1383  1382  1392     1 
 1384  1382  1392     1 
 1382  1384  1385     1 
 1382  1384  1386     1 
 1382  1384  1390     1 
 1385  1384  1386     1 
 1385  1384  1390     1 
 1386  1384  1390     1 
 1384  1386  1387     1 
 1384  1386  1388     1 
 1384  1386  1389     1 
 1387  1386  1388     1 
 1387  1386  1389     1 
 1388  1386  1389     1 
 1384  1390  1391     1 
 1382  1392  1393     1 
 1382  1392  1394     1 
 1393  1392  1394     1 
 1392  1394  1395     1 
 1392  1394  1396     1 
 1395  1394  1396     1 
 1394  1396  1397     1 
 1394  1396  1398     1 
 1394  1396  1402     1 
 1397  1396  1398     1 
 1397  1396  1402     1 
 1398  1396  1402     1 
 1396  1398  1399     1 
 1396  1398  1400     1 
 1396  1398  1401     1 
 1399  1398  1400     1 
 1399  1398  1401     1 
 1400  1398  1401     1 
 1396  1402  1403     1 
 1396  1402  1404     1 
 1403  1402  1404     1 
 1402  1404  1405     1 
 1402  1404  1406     1 
 1405  1404  1406     1 
 1404  1406  1407     1 
 1404  1406  1408     1 
 1404  1406  1413     1 
 1407  1406  1408     1 
 1407  1406  1413     1 
 1408  1406  1413     1 
 1406  1408  1409     1 
 1406  1408  1410     1 
 1406  1408  1411     1 
 1409  1408  1410     1 
 1409  1408  1411     1 
 1410  1408  1411     1 
 1408  1411  1412     1 
 1406  1413  1414     1 
 1406  1413  1415     1 
 1414  1413  1415     1 
 1413  1415  1416     1 
 1413  1415  1417     1 
 1416  1415  1417     1 
 1415  1417  1418     1 
 1415  1417  1419     1 
 1415  1417  1429     1 
 1418  1417  1419     1 
 1418  1417  1429     1 
 1419  1417  1429     1 
 1417  1419  1420     1 
 1417  1419  1421     1 
 1417  1419  1425     1 
 1420  1419  1421     1 
 1420  1419  1425     1 
 1421  1419  1425     1 
 1419  1421  1422     1 
 1419  1421  1423     1 
 1419  1421  1424     1 
 1422  1421  1423     1 
 1422  1421  1424     1 
 1423  1421  1424     1 
 1419  1425  1426     1 
 1419  1425  1427     1 
 1419  1425  1428     1 
 1426  1425  1427     1 
 1426  1425  1428     1 
 1427  1425  1428     1 
 1417  1429  1430     1 
 1417  1429  1431     1 
 1430  1429  1431     1 
 1429  1431  1432     1 
 1429  1431  1433     1 
 1432  1431  1433     1 
 1431  1433  1434     1 
 1431  1433  1435     1 
 1431  1433  1443     1 
 1434  1433  1435     1 
 1434  1433  1443     1 
 1435  1433  1443     1 
 1433  1435  1436     1 
 1433  1435  1437     1 
 1433  1435  1438     1 
 1436  1435  1437     1 
 1436  1435  1438     1 
 1437  1435  1438     1 
 1435  1438  1439     1 
 1435  1438  1440     1 
 1439  1438  1440     1 
 1438  1440  1441     1 
 1438  1440  1442     1 
 1441  1440  1442     1 
 1433  1443  1444     1 
 1433  1443  1445     1 
 1444  1443  1445     1 
 1443  1445  1446     1 
 1443  1445  1447     1 
 1446  1445  1447     1 
 1445  1447  1448     1 
 1445  1447  1449     1 
 1445  1447  1456     1 
 1448  1447  1449     1 
 1448  1447  1456     1 
 1449  1447  1456     1 
 1447  1449  1450     1 
 1447  1449  1451     1 
 1447  1449  1452     1 
 1450  1449  1451     1 
 1450  1449  1452     1 
 1451  1449  1452     1 
 1449  1452  1453     1 
 1449  1452  1454     1 
 1449  1452  1455     1 
 1453  1452  1454     1 
 1453  1452  1455     1 
 1454  1452  1455     1 
 1447  1456  1457     1 
 1447  1456  1458     1 
 1457  1456  1458     1 
 1456  1458  1459     1 
 1456  1458  1460     1 
 1459  1458  1460     1 
 1458  1460  1461     1 
 1458  1460  1462     1 
 1458  1460  1466     1 
 1461  1460  1462     1 
 1461  1460  1466     1 
 1462  1460  1466     1 
 1460  1462  1463     1 
 1460  1462  1464     1 
 1460  1462  1465     1 
 1463  1462  1464     1 
 1463  1462  1465     1 
 1464  1462  1465     1 
 1460  1466  1467     1 
 1460  1466  1468     1 
 1467  1466  1468     1 
 1466  1468  1469     1 
 1466  1468  1470     1 
 1469  1468  1470     1 
 1468  1470  1471     1 
 1468  1470  1472     1 
 1468  1470  1488     1 
 1471  1470  1472     1 
 1471  1470  1488     1 
 1472  1470  1488     1 
 1470  1472  1473     1 
 1470  1472  1474     1 
 1470  1472  1475     1 
 1473  1472  1474     1 
 1473  1472  1475     1 
 1474  1472  1475     1 
 1472  1475  1476     1 
 1472  1475  1477     1 
 1472  1475  1478     1 
 1476  1475  1477     1 
 1476  1475  1478     1 
 1477  1475  1478     1 
 1475  1478  1479     1 
 1475  1478  1480     1 
 1475  1478  1481     1 
 1479  1478  1480     1 
 1479  1478  1481     1 
 1480  1478  1481     1 
 1478  1481  1482     1 
 1478  1481  1483     1 
 1478  1481  1484     1 
 1482  1481  1483     1 
 1482  1481  1484     1 
 1483  1481  1484     1 
 1481  1484  1485     1 
 1481  1484  1486     1 
 1481  1484  1487     1 
 1485  1484  1486     1 
 1485  1484  1487     1 
 1486  1484  1487     1 
 1470  1488  1489     1 
 1470  1488  1490     1 
 1489  1488  1490     1 
 1488  1490  1491     1 
 1488  1490  1492     1 
 1491  1490  1492     1 
 1490  1492  1493     1 
 1490  1492  1494     1 
 1490  1492  1510     1 
 1493  1492  1494     1 
 1493  1492  1510     1 
 1494  1492  1510     1 
 1492  1494  1495     1 
 1492  1494  1496     1 
 1492  1494  1497     1 
 1495  1494  1496     1 
 1495  1494  1497     1 
 1496  1494  1497     1 
 1494  1497  1498     1 
 1494  1497  1499     1 
 1494  1497  1500     1 
 1498  1497  1499     1 
 1498  1497  1500     1 
 1499  1497  1500     1 
 1497  1500  1501     1 
 1497  1500  1502     1 
 1497  1500  1503     1 
 1501  1500  1502     1 
 1501  1500  1503     1 
 1502  1500  1503     1 
 1500  1503  1504     1 
 1500  1503  1505     1 
 1500  1503  1506     1 
 1504  1503  1505     1 
 1504  1503  1506     1 
 1505  1503  1506     1 
 1503  1506  1507     1 
 1503  1506  1508     1 
 1503  1506  1509     1 
 1507  1506  1508     1 
 1507  1506  1509     1 
 1508  1506  1509     1 
 1492  1510  1511     1 
 1492  1510  1512     1 
 1511  1510  1512     1 
 1510  1512  1513     1 
 1510  1512  1514     1 
 1513  1512  1514     1 
 1512  1514  1515     1 
 1512  1514  1516     1 
 1512  1514  1529     1 
 1515  1514  1516     1 
 1515  1514  1529     1 
 1516  1514  1529     1 
 1514  1516  1517     1 
 1514  1516  1518     1 
 1514  1516  1522     1 
 1517  1516  1518     1 
 1517  1516  1522     1 
 1518  1516  1522     1 
 1516  1518  1519     1 
 1516  1518  1520     1 
 1516  1518  1521     1 
 1519  1518  1520     1 
 1519  1518  1521     1 
 1520  1518  1521     1 
 1516  1522  1523     1 
 1516  1522  1524     1 
 1516  1522  1525     1 
 1523  1522  1524     1 
 1523  1522  1525     1 
 1524  1522  1525     1 
 1522  1525  1526     1 
 1522  1525  1527     1 
 1522  1525  1528     1 
 1526  1525  1527     1 
 1526  1525  1528     1 
 1527  1525  1528     1 
 1514  1529  1530     1 
 1514  1529  1531     1 
 1530  1529  1531     1 
 1529  1531  1532     1 
 1529  1531  1533     1 
 1532  1531  1533     1 
 1531  1533  1534     1 
 1531  1533  1535     1 
 1531  1533  1545     1 
 1534  1533  1535     1 
 1534  1533  1545     1 
 1535  1533  1545     1 
 1533  1535  1536     1 
 1533  1535  1537     1 
 1533  1535  1541     1 
 1536  1535  1537     1 
 1536  1535  1541     1 
 1537  1535  1541     1 
 1535  1537  1538     1 
 1535  1537  1539     1 
 1535  1537  1540     1 
 1538  1537  1539     1 
 1538  1537  1540     1 
 1539  1537  1540     1 
 1535  1541  1542     1 
 1535  1541  1543     1 
 1535  1541  1544     1 
 1542  1541  1543     1 
 1542  1541  1544     1 
 1543  1541  1544     1 
 1533  1545  1546     1 
 1533  1545  1547     1 
 1546  1545  1547     1 
 1545  1547  1548     1 
 1545  1547  1549     1 
 1548  1547  1549     1 
 1547  1549  1550     1 
 1547  1549  1551     1 
 1547  1549  1556     1 
 1550  1549  1551     1 
 1550  1549  1556     1 
 1551  1549  1556     1 
 1549  1551  1552     1 
 1549  1551  1553     1 
 1549  1551  1554     1 
 1552  1551  1553     1 
 1552  1551  1554     1 
 1553  1551  1554     1 
 1551  1554  1555     1 
 1549  1556  1557     1 
 1549  1556  1558     1 
 1557  1556  1558     1 
 1556  1558  1559     1 
 1556  1558  1560     1 
 1559  1558  1560     1 
 1558  1560  1561     1 
 1558  1560  1562     1 
 1558  1560  1572     1 
 1561  1560  1562     1 
 1561  1560  1572     1 
 1562  1560  1572     1 
 1560  1562  1563     1 
 1560  1562  1564     1 
 1560  1562  1565     1 
 1563  1562  1564     1 
 1563  1562  1565     1 
 1564  1562  1565     1 
 1562  1565  1566     1 
 1562  1565  1569     1 
 1566  1565  1569     1 
 1565  1566  1567     1 
 1565  1566  1568     1 
 1567  1566  1568     1 
 1565  1569  1570     1 
 1565  1569  1571     1 
 1570  1569  1571     1 
 1560  1572  1573     1 
 1560  1572  1574     1 
 1573  1572  1574     1 
 1572  1574  1575     1 
 1572  1574  1576     1 
 1575  1574  1576     1 
 1574  1576  1577     1 
 1574  1576  1578     1 
 1574  1576  1579     1 
 1577  1576  1578     1 
 1577  1576  1579     1 
 1578  1576  1579     1 
 1576  1579  1580     1 
 1576  1579  1581     1 
 1580  1579  1581     1 
 1579  1581  1582     1 
 1579  1581  1583     1 
 1582  1581  1583     1 
 1581  1583  1584     1 
 1581  1583  1585     1 
 1581  1583  1593     1 
 1584  1583  1585     1 
 1584  1583  1593     1 
 1585  1583  1593     1 
 1583  1585  1586     1 
 1583  1585  1587     1 
 1583  1585  1588     1 
 1586  1585  1587     1 
 1586  1585  1588     1 
 1587  1585  1588     1 
 1585  1588  1589     1 
 1585  1588  1590     1 
 1589  1588  1590     1 
 1588  1590  1591     1 
 1588  1590  1592     1 
 1591  1590  1592     1 
 1583  1593  1594     1 
 1583  1593  1595     1 
 1594  1593  1595     1 
 1593  1595  1596     1 
 1593  1595  1597     1 
 1596  1595  1597     1 
 1595  1597  1598     1 
 1595  1597  1599     1 
 1595  1597  1600     1 
 1598  1597  1599     1 
 1598  1597  1600     1 
 1599  1597  1600     1 
 1597  1600  1601     1 
 1597  1600  1602     1 
 1601  1600  1602     1 
 1600  1602  1603     1 
 1600  1602  1604     1 
 1603  1602  1604     1 
 1602  1604  1605     1 
 1602  1604  1606     1 
 1602  1604  1617     1 
 1605  1604  1606     1 
 1605  1604  1617     1 
 1606  1604  1617     1 
 1604  1606  1607     1 
 1604  1606  1608     1 
 1604  1606  1609     1 
 1607  1606  1608     1 
 1607  1606  1609     1 
 1608  1606  1609     1 
 1606  1609  1610     1 
 1606  1609  1611     1 
 1606  1609  1612     1 
 1610  1609  1611     1 
 1610  1609  1612     1 
 1611  1609  1612     1 
 1609  1612  1613     1 
 1612  1613  1614     1 
 1612  1613  1615     1 
 1612  1613  1616     1 
 1614  1613  1615     1 
 1614  1613  1616     1 
 1615  1613  1616     1 
 1604  1617  1618     1 
 1604  1617  1619     1 
 1618  1617  1619     1 
 1617  1619  1620     1 
 1617  1619  1621     1 
 1620  1619  1621     1 
 1619  1621  1622     1 
 1619  1621  1623     1 
 1619  1621  1631     1 
 1622  1621  1623     1 
 1622  1621  1631     1 
 1623  1621  1631     1 
 1621  1623  1624     1 
 1621  1623  1625     1 
 1621  1623  1626     1 
 1624  1623  1625     1 
 1624  1623  1626     1 
 1625  1623  1626     1 
 1623  1626  1627     1 
 1623  1626  1628     1 
 1627  1626  1628     1 
 1626  1628  1629     1 
 1626  1628  1630     1 
 1629  1628  1630     1 
 1621  1631  1632     1 
 1621  1631  1633     1 
 1632  1631  1633     1 
 1631  1633  1634     1 
 1631  1633  1635     1 
 1634  1633  1635     1 
 1633  1635  1636     1 
 1633  1635  1637     1 
 1633  1635  1641     1 
 1636  1635  1637     1 
 1636  1635  1641     1 
 1637  1635  1641     1 
 1635  1637  1638     1 
 1635  1637  1639     1 
 1635  1637  1640     1 
 1638  1637  1639     1 
 1638  1637  1640     1 
 1639  1637  1640     1 
 1635  1641  1642     1 
 1635  1641  1643     1 
 1642  1641  1643     1 
 1641  1643  1644     1 
 1641  1643  1645     1 
 1644  1643  1645     1 
 1643  1645  1646     1 
 1643  1645  1647     1 
 1643  1645  1665     1 
 1646  1645  1647     1 
 1646  1645  1665     1 
 1647  1645  1665     1 
 1645  1647  1648     1 
 1645  1647  1649     1 
 1645  1647  1650     1 
 1648  1647  1649     1 
 1648  1647  1650     1 
 1649  1647  1650     1 
 1647  1650  1651     1 
 1647  1650  1664     1 
 1651  1650  1664     1 
 1650  1651  1652     1 
 1650  1651  1653     1 
 1652  1651  1653     1 
 1651  1653  1654     1 
 1651  1653  1655     1 
 1654  1653  1655     1 
 1653  1655  1656     1 
 1653  1655  1664     1 
 1656  1655  1664     1 
 1655  1656  1657     1 
 1655  1656  1658     1 
 1657  1656  1658     1 
 1656  1658  1659     1 
 1656  1658  1660     1 
 1659  1658  1660     1 
 1658  1660  1661     1 
 1658  1660  1662     1 
 1661  1660  1662     1 
 1660  1662  1663     1 
 1660  1662  1664     1 
 1663  1662  1664     1 
 1650  1664  1655     1 
 1650  1664  1662     1 
 1655  1664  1662     1 
 1645  1665  1666     1 
 1645  1665  1667     1 
 1666  1665  1667     1 
 1665  1667  1668     1 
 1665  1667  1669     1 
 1668  1667  1669     1 
 1667  1669  1670     1 
 1667  1669  1671     1 
 1667  1669  1681     1 
 1670  1669  1671     1 
 1670  1669  1681     1 
 1671  1669  1681     1 
 1669  1671  1672     1 
 1669  1671  1673     1 
 1669  1671  1677     1 
 1672  1671  1673     1 
 1672  1671  1677     1 
 1673  1671  1677     1 
 1671  1673  1674     1 
 1671  1673  1675     1 
 1671  1673  1676     1 
 1674  1673  1675     1 
 1674  1673  1676     1 
 1675  1673  1676     1 
 1671  1677  1678     1 
 1671  1677  1679     1 
 1671  1677  1680     1 
 1678  1677  1679     1 
 1678  1677  1680     1 
 1679  1677  1680     1 
 1669  1681  1682     1 
 1669  1681  1683     1 
 1682  1681  1683     1 
 1681  1683  1684     1 
 1681  1683  1685     1 
 1684  1683  1685     1 
 1683  1685  1686     1 
 1683  1685  1687     1 
 1683  1685  1691     1 
 1686  1685  1687     1 
 1686  1685  1691     1 
 1687  1685  1691     1 
 1685  1687  1688     1 
 1685  1687  1689     1 
 1685  1687  1690     1 
 1688  1687  1689     1 
 1688  1687  1690     1 
 1689  1687  1690     1 
 1685  1691  1692     1 
 1685  1691  1693     1 
 1692  1691  1693     1 
 1691  1693  1694     1 
 1691  1693  1695     1 
 1694  1693  1695     1 
 1693  1695  1696     1 
 1693  1695  1697     1 
 1693  1695  1715     1 
 1696  1695  1697     1 
 1696  1695  1715     1 
 1697  1695  1715     1 
 1695  1697  1698     1 
 1695  1697  1699     1 
 1695  1697  1700     1 
 1698  1697  1699     1 
 1698  1697  1700     1 
 1699  1697  1700     1 
 1697  1700  1701     1 
 1697  1700  1714     1 
 1701  1700  1714     1 
 1700  1701  1702     1 
 1700  1701  1703     1 
 1702  1701  1703     1 
 1701  1703  1704     1 
 1701  1703  1705     1 
 1704  1703  1705     1 
 1703  1705  1706     1 
 1703  1705  1714     1 
 1706  1705  1714     1 
 1705  1706  1707     1 
 1705  1706  1708     1 
 1707  1706  1708     1 
 1706  1708  1709     1 
 1706  1708  1710     1 
 1709  1708  1710     1 
 1708  1710  1711     1 
 1708  1710  1712     1 
 1711  1710  1712     1 
 1710  1712  1713     1 
 1710  1712  1714     1 
 1713  1712  1714     1 
 1700  1714  1705     1 
 1700  1714  1712     1 
 1705  1714  1712     1 
 1695  1715  1716     1 
 1695  1715  1717     1 
 1716  1715  1717     1 
 1715  1717  1718     1 
 1715  1717  1719     1 
 1718  1717  1719     1 
 1717  1719  1720     1 
 1717  1719  1721     1 
 1717  1719  1739     1 
 1720  1719  1721     1 
 1720  1719  1739     1 
 1721  1719  1739     1 
 1719  1721  1722     1 
 1719  1721  1723     1 
 1719  1721  1724     1 
 1722  1721  1723     1 
 1722  1721  1724     1 
 1723  1721  1724     1 
 1721  1724  1725     1 
 1721  1724  1726     1 
 1721  1724  1727     1 
 1725  1724  1726     1 
 1725  1724  1727     1 
 1726  1724  1727     1 
 1724  1727  1728     1 
 1724  1727  1729     1 
 1724  1727  1730     1 
 1728  1727  1729     1 
 1728  1727  1730     1 
 1729  1727  1730     1 
 1727  1730  1731     1 
 1727  1730  1732     1 
 1731  1730  1732     1 
 1730  1732  1733     1 
 1730  1732  1736     1 
 1733  1732  1736     1 
 1732  1733  1734     1 
 1732  1733  1735     1 
 1734  1733  1735     1 
 1732  1736  1737     1 
 1732  1736  1738     1 
 1737  1736  1738     1 
 1719  1739  1740     1 
 1719  1739  1741     1 
 1740  1739  1741     1 
 1739  1741  1742     1 
 1739  1741  1743     1 
 1742  1741  1743     1 
 1741  1743  1744     1 
 1741  1743  1745     1 
 1741  1743  1753     1 
 1744  1743  1745     1 
 1744  1743  1753     1 
 1745  1743  1753     1 
 1743  1745  1746     1 
 1743  1745  1747     1 
 1743  1745  1748     1 
 1746  1745  1747     1 
 1746  1745  1748     1 
 1747  1745  1748     1 
 1745  1748  1749     1 
 1745  1748  1750     1 
 1749  1748  1750     1 
 1748  1750  1751     1 
 1748  1750  1752     1 
 1751  1750  1752     1 
 1743  1753  1754     1 
 1743  1753  1755     1 
 1754  1753  1755     1 
 1753  1755  1756     1 
 1753  1755  1757     1 
 1756  1755  1757     1 
 1755  1757  1758     1 
 1755  1757  1759     1 
 1755  1757  1777     1 
 1758  1757  1759     1 
 1758  1757  1777     1 
 1759  1757  1777     1 
 1757  1759  1760     1 
 1757  1759  1761     1 
 1757  1759  1762     1 
 1760  1759  1761     1 
 1760  1759  1762     1 
 1761  1759  1762     1 
 1759  1762  1763     1 
 1759  1762  1764     1 
 1759  1762  1765     1 
 1763  1762  1764     1 
 1763  1762  1765     1 
 1764  1762  1765     1 
 1762  1765  1766     1 
 1762  1765  1767     1 
 1762  1765  1768     1 
 1766  1765  1767     1 
 1766  1765  1768     1 
 1767  1765  1768     1 
 1765  1768  1769     1 
 1765  1768  1770     1 
 1769  1768  1770     1 
 1768  1770  1771     1 
 1768  1770  1774     1 
 1771  1770  1774     1 
 1770  1771  1772     1 
 1770  1771  1773     1 
 1772  1771  1773     1 
 1770  1774  1775     1 
 1770  1774  1776     1 
 1775  1774  1776     1 
 1757  1777  1778     1 
 1757  1777  1779     1 
 1778  1777  1779     1 
 1777  1779  1780     1 
 1777  1779  1781     1 
 1780  1779  1781     1 
 1779  1781  1782     1 
 1779  1781  1783     1 
 1779  1781  1790     1 
 1782  1781  1783     1 
 1782  1781  1790     1 
 1783  1781  1790     1 
 1781  1783  1784     1 
 1781  1783  1785     1 
 1781  1783  1786     1 
 1784  1783  1785     1 
 1784  1783  1786     1 
 1785  1783  1786     1 
 1783  1786  1787     1 
 1783  1786  1788     1 
 1783  1786  1789     1 
 1787  1786  1788     1 
 1787  1786  1789     1 
 1788  1786  1789     1 
 1781  1790  1791     1 
 1781  1790  1792     1 
 1791  1790  1792     1 
 1790  1792  1793     1 
 1790  1792  1794     1 
 1793  1792  1794     1 
 1792  1794  1795     1 
 1792  1794  1796     1 
 1792  1794  1812     1 
 1795  1794  1796     1 
 1795  1794  1812     1 
 1796  1794  1812     1 
 1794  1796  1797     1 
 1794  1796  1798     1 
 1794  1796  1799     1 
 1797  1796  1798     1 
 1797  1796  1799     1 
 1798  1796  1799     1 
 1796  1799  1800     1 
 1796  1799  1801     1 
 1796  1799  1802     1 
 1800  1799  1801     1 
 1800  1799  1802     1 
 1801  1799  1802     1 
 1799  1802  1803     1 
 1799  1802  1804     1 
 1799  1802  1805     1 
 1803  1802  1804     1 
 1803  1802  1805     1 
 1804  1802  1805     1 
 1802  1805  1806     1 
 1802  1805  1807     1 
 1802  1805  1808     1 
 1806  1805  1807     1 
 1806  1805  1808     1 
 1807  1805  1808     1 
 1805  1808  1809     1 
 1805  1808  1810     1 
 1805  1808  1811     1 
 1809  1808  1810     1 
 1809  1808  1811     1 
 1810  1808  1811     1 
 1794  1812  1813     1 
 1794  1812  1814     1 
 1813  1812  1814     1 
 1812  1814  1815     1 
 1812  1814  1816     1 
 1815  1814  1816     1 
 1814  1816  1817     1 
 1814  1816  1818     1 
 1814  1816  1819     1 
 1817  1816  1818     1 
 1817  1816  1819     1 
 1818  1816  1819     1 
 1816  1819  1820     1 
 1816  1819  1821     1 
 1820  1819  1821     1 
 1819  1821  1822     1 
 1819  1821  1823     1 
 1822  1821  1823     1 
 1821  1823  1824     1 
 1821  1823  1825     1 
 1821  1823  1833     1 
 1824  1823  1825     1 
 1824  1823  1833     1 
 1825  1823  1833     1 
 1823  1825  1826     1 
 1823  1825  1827     1 
 1823  1825  1831     1 
 1826  1825  1827     1 
 1826  1825  1831     1 
 1827  1825  1831     1 
 1825  1827  1828     1 
 1825  1827  1829     1 
 1825  1827  1830     1 
 1828  1827  1829     1 
 1828  1827  1830     1 
 1829  1827  1830     1 
 1825  1831  1832     1 
 1823  1833  1834     1 
 1823  1833  1835     1 
 1834  1833  1835     1 
 1833  1835  1836     1 
 1833  1835  1837     1 
 1836  1835  1837     1 
 1835  1837  1838     1 
 1835  1837  1839     1 
 1835  1837  1849     1 
 1838  1837  1839     1 
 1838  1837  1849     1 
 1839  1837  1849     1 
 1837  1839  1840     1 
 1837  1839  1841     1 
 1837  1839  1842     1 
 1840  1839  1841     1 
 1840  1839  1842     1 
 1841  1839  1842     1 
 1839  1842  1843     1 
 1839  1842  1846     1 
 1843  1842  1846     1 
 1842  1843  1844     1 
 1842  1843  1845     1 
 1844  1843  1845     1 
 1842  1846  1847     1 
 1842  1846  1848     1 
 1847  1846  1848     1 
 1837  1849  1850     1 
 1837  1849  1851     1 
 1850  1849  1851     1 
 1849  1851  1852     1 
 1849  1851  1853     1 
 1852  1851  1853     1 
 1851  1853  1854     1 
 1851  1853  1855     1 
 1851  1853  1865     1 
 1854  1853  1855     1 
 1854  1853  1865     1 
 1855  1853  1865     1 
 1853  1855  1856     1 
 1853  1855  1857     1 
 1853  1855  1861     1 
 1856  1855  1857     1 
 1856  1855  1861     1 
 1857  1855  1861     1 
 1855  1857  1858     1 
 1855  1857  1859     1 
 1855  1857  1860     1 
 1858  1857  1859     1 
 1858  1857  1860     1 
 1859  1857  1860     1 
 1855  1861  1862     1 
 1855  1861  1863     1 
 1855  1861  1864     1 
 1862  1861  1863     1 
 1862  1861  1864     1 
 1863  1861  1864     1 
 1853  1865  1866     1 
 1853  1865  1867     1 
 1866  1865  1867     1 
 1865  1867  1868     1 
 1865  1867  1869     1 
 1868  1867  1869     1 
 1867  1869  1870     1 
 1867  1869  1871     1 
 1867  1869  1882     1 
 1870  1869  1871     1 
 1870  1869  1882     1 
 1871  1869  1882     1 
 1869  1871  1872     1 
 1869  1871  1873     1 
 1869  1871  1874     1 
 1872  1871  1873     1 
 1872  1871  1874     1 
 1873  1871  1874     1 
 1871  1874  1875     1 
 1871  1874  1876     1 
 1871  1874  1877     1 
 1875  1874  1876     1 
 1875  1874  1877     1 
 1876  1874  1877     1 
 1874  1877  1878     1 
 1874  1877  1879     1 
 1878  1877  1879     1 
 1877  1879  1880     1 
 1877  1879  1881     1 
 1880  1879  1881     1 
 1869  1882  1883     1 
 1869  1882  1884     1 
 1883  1882  1884     1 
 1882  1884  1885     1 
 1882  1884  1886     1 
 1885  1884  1886     1 
 1884  1886  1887     1 
 1884  1886  1888     1 
 1884  1886  1892     1 
 1887  1886  1888     1 
 1887  1886  1892     1 
 1888  1886  1892     1 
 1886  1888  1889     1 
 1886  1888  1890     1 
 1886  1888  1891     1 
 1889  1888  1890     1 
 1889  1888  1891     1 
 1890  1888  1891     1 
 1886  1892  1893     1 
 1886  1892  1894     1 
 1893  1892  1894     1 
 1892  1894  1895     1 
 1892  1894  1896     1 
 1895  1894  1896     1 
 1894  1896  1897     1 
 1894  1896  1898     1 
 1894  1896  1916     1 
 1897  1896  1898     1 
 1897  1896  1916     1 
 1898  1896  1916     1 
 1896  1898  1899     1 
 1896  1898  1900     1 
 1896  1898  1901     1 
 1899  1898  1900     1 
 1899  1898  1901     1 
 1900  1898  1901     1 
 1898  1901  1902     1 
 1898  1901  1915     1 
 1902  1901  1915     1 
 1901  1902  1903     1 
 1901  1902  1904     1 
 1903  1902  1904     1 
 1902  1904  1905     1 
 1902  1904  1906     1 
 1905  1904  1906     1 
 1904  1906  1907     1 
 1904  1906  1915     1 
 1907  1906  1915     1 
 1906  1907  1908     1 
 1906  1907  1909     1 
 1908  1907  1909     1 
 1907  1909  1910     1 
 1907  1909  1911     1 
 1910  1909  1911     1 
 1909  1911  1912     1 
 1909  1911  1913     1 
 1912  1911  1913     1 
 1911  1913  1914     1 
 1911  1913  1915     1 
 1914  1913  1915     1 
 1901  1915  1906     1 
 1901  1915  1913     1 
 1906  1915  1913     1 
 1896  1916  1917     1 
 1896  1916  1918     1 
 1917  1916  1918     1 
 1916  1918  1919     1 
 1916  1918  1920     1 
 1919  1918  1920     1 
 1918  1920  1921     1 
 1918  1920  1922     1 
 1918  1920  1935     1 
 1921  1920  1922     1 
 1921  1920  1935     1 
 1922  1920  1935     1 
 1920  1922  1923     1 
 1920  1922  1924     1 
 1920  1922  1928     1 
 1923  1922  1924     1 
 1923  1922  1928     1 
 1924  1922  1928     1 
 1922  1924  1925     1 
 1922  1924  1926     1 
 1922  1924  1927     1 
 1925  1924  1926     1 
 1925  1924  1927     1 
 1926  1924  1927     1 
 1922  1928  1929     1 
 1922  1928  1930     1 
 1922  1928  1931     1 
 1929  1928  1930     1 
 1929  1928  1931     1 
 1930  1928  1931     1 
 1928  1931  1932     1 
 1928  1931  1933     1 
 1928  1931  1934     1 
 1932  1931  1933     1 
 1932  1931  1934     1 
 1933  1931  1934     1 
 1920  1935  1936     1 
 1920  1935  1937     1 
 1936  1935  1937     1 
 1935  1937  1938     1 
 1935  1937  1939     1 
 1938  1937  1939     1 
 1937  1939  1940     1 
 1937  1939  1941     1 
 1937  1939  1959     1 
 1940  1939  1941     1 
 1940  1939  1959     1 
 1941  1939  1959     1 
 1939  1941  1942     1 
 1939  1941  1943     1 
 1939  1941  1944     1 
 1942  1941  1943     1 
 1942  1941  1944     1 
 1943  1941  1944     1 
 1941  1944  1945     1 
 1941  1944  1946     1 
 1941  1944  1947     1 
 1945  1944  1946     1 
 1945  1944  1947     1 
 1946  1944  1947     1 
 1944  1947  1948     1 
 1944  1947  1949     1 
 1944  1947  1950     1 
 1948  1947  1949     1 
 1948  1947  1950     1 
 1949  1947  1950     1 
 1947  1950  1951     1 
 1947  1950  1952     1 
 1951  1950  1952     1 
 1950  1952  1953     1 
 1950  1952  1956     1 
 1953  1952  1956     1 
 1952  1953  1954     1 
 1952  1953  1955     1 
 1954  1953  1955     1 
 1952  1956  1957     1 
 1952  1956  1958     1 
 1957  1956  1958     1 
 1939  1959  1960     1 
 1939  1959  1961     1 
 1960  1959  1961     1 
 1959  1961  1962     1 
 1959  1961  1963     1 
 1962  1961  1963     1 
 1961  1963  1964     1 
 1961  1963  1965     1 
 1961  1963  1966     1 
 1964  1963  1965     1 
 1964  1963  1966     1 
 1965  1963  1966     1 
 1963  1966  1967     1 
 1963  1966  1968     1 
 1967  1966  1968     1 
 1966  1968  1969     1 
 1966  1968  1970     1 
 1969  1968  1970     1 
 1968  1970  1971     1 
 1968  1970  1972     1 
 1968  1970  1979     1 
 1971  1970  1972     1 
 1971  1970  1979     1 
 1972  1970  1979     1 
 1970  1972  1973     1 
 1970  1972  1974     1 
 1970  1972  1975     1 
 1973  1972  1974     1 
 1973  1972  1975     1 
 1974  1972  1975     1 
 1972  1975  1976     1 
 1972  1975  1977     1 
 1972  1975  1978     1 
 1976  1975  1977     1 
 1976  1975  1978     1 
 1977  1975  1978     1 
 1970  1979  1980     1 
 1970  1979  1981     1 
 1980  1979  1981     1 
 1979  1981  1982     1 
 1979  1981  1983     1 
 1982  1981  1983     1 
 1981  1983  1984     1 
 1981  1983  1985     1 
 1981  1983  2003     1 
 1984  1983  1985     1 
 1984  1983  2003     1 
 1985  1983  2003     1 
 1983  1985  1986     1 
 1983  1985  1987     1 
 1983  1985  1988     1 
 1986  1985  1987     1 
 1986  1985  1988     1 
 1987  1985  1988     1 
 1985  1988  1989     1 
 1985  1988  1990     1 
 1985  1988  1991     1 
 1989  1988  1990     1 
 1989  1988  1991     1 
 1990  1988  1991     1 
 1988  1991  1992     1 
 1988  1991  1993     1 
 1988  1991  1994     1 
 1992  1991  1993     1 
 1992  1991  1994     1 
 1993  1991  1994     1 
 1991  1994  1995     1 
 1991  1994  1996     1 
 1995  1994  1996     1 
 1994  1996  1997     1 
 1994  1996  2000     1 
 1997  1996  2000     1 
 1996  1997  1998     1 
 1996  1997  1999     1 
 1998  1997  1999     1 
 1996  2000  2001     1 
 1996  2000  2002     1 
 2001  2000  2002     1 
 1983  2003  2004     1 
 1983  2003  2005     1 
 2004  2003  2005     1 
 2003  2005  2006     1 
 2003  2005  2007     1 
 2006  2005  2007     1 
 2005  2007  2008     1 
 2005  2007  2009     1 
 2005  2007  2022     1 
 2008  2007  2009     1 
 2008  2007  2022     1 
 2009  2007  2022     1 
 2007  2009  2010     1 
 2007  2009  2011     1 
 2007  2009  2012     1 
 2010  2009  2011     1 
 2010  2009  2012     1 
 2011  2009  2012     1 
 2009  2012  2013     1 
 2009  2012  2014     1 
 2009  2012  2018     1 
 2013  2012  2014     1 
 2013  2012  2018     1 
 2014  2012  2018     1 
 2012  2014  2015     1 
 2012  2014  2016     1 
 2012  2014  2017     1 
 2015  2014  2016     1 
 2015  2014  2017     1 
 2016  2014  2017     1 
 2012  2018  2019     1 
 2012  2018  2020     1 
 2012  2018  2021     1 
 2019  2018  2020     1 
 2019  2018  2021     1 
 2020  2018  2021     1 
 2007  2022  2023     1 
 2007  2022  2026     1 
 2023  2022  2026     1 
 2022  2023  2024     1 
 2022  2023  2025     1 
 2024  2023  2025     1 
 2022  2026  2027     1 
 2022  2026  2028     1 
 2027  2026  2028     1 

[ dihedrals ]
;  ai    aj    ak    al funct            c0            c1            c2            c3            c4            c5
    2     1     5     6     9 
    2     1     5     7     9 
    2     1     5    23     9 
    3     1     5     6     9 
    3     1     5     7     9 
    3     1     5    23     9 
    4     1     5     6     9 
    4     1     5     7     9 
    4     1     5    23     9 
    1     5     7     8     9 
    1     5     7     9     9 
    1     5     7    10     9 
    6     5     7     8     9 
    6     5     7     9     9 
    6     5     7    10     9 
   23     5     7     8     9 
   23     5     7     9     9 
   23     5     7    10     9 
    1     5    23    24     9 
    1     5    23    25     9 
    6     5    23    24     9 
    6     5    23    25     9 
    7     5    23    24     9 
    7     5    23    25     9 
    5     7    10    11     9 
    5     7    10    12     9 
    5     7    10    13     9 
    8     7    10    11     9 
    8     7    10    12     9 
    8     7    10    13     9 
    9     7    10    11     9 
    9     7    10    12     9 
    9     7    10    13     9 
    7    10    13    14     9 
    7    10    13    15     9 
    7    10    13    16     9 
   11    10    13    14     9 
   11    10    13    15     9 
   11    10    13    16     9 
   12    10    13    14     9 
   12    10    13    15     9 
   12    10    13    16     9 
   10    13    16    17     9 
   10    13    16    18     9 
   10    13    16    19     9 
   14    13    16    17     9 
   14    13    16    18     9 
   14    13    16    19     9 
   15    13    16    17     9 
   15    13    16    18     9 
   15    13    16    19     9 
   13    16    19    20     9 
   13    16    19    21     9 
   13    16    19    22     9 
   17    16    19    20     9 
   17    16    19    21     9 
   17    16    19    22     9 
   18    16    19    20     9 
   18    16    19    21     9 
   18    16    19    22     9 
    5    23    25    26     9 
    5    23    25    27     9 
   24    23    25    26     9 
   24    23    25    27     9 
   23    25    27    28     9 
   23    25    27    29     9 
   23    25    27    39     9 
   26    25    27    28     9 
   26    25    27    29     9 
   26    25    27    39     9 
   25    27    29    30     9 
   25    27    29    31     9 
   25    27    29    35     9 
   28    27    29    30     9 
   28    27    29    31     9 
   28    27    29    35     9 
   39    27    29    30     9 
   39    27    29    31     9 
   39    27    29    35     9 
   25    27    39    40     9 
   25    27    39    41     9 
   28    27    39    40     9 
   28    27    39    41     9 
   29    27    39    40     9 
   29    27    39    41     9 
   27    29    31    32     9 
   27    29    31    33     9 
   27    29    31    34     9 
   30    29    31    32     9 
   30    29    31    33     9 
   30    29    31    34     9 
   35    29    31    32     9 
   35    29    31    33     9 
   35    29    31    34     9 
   27    29    35    36     9 
   27    29    35    37     9 
   27    29    35    38     9 
   30    29    35    36     9 
   30    29    35    37     9 
   30    29    35    38     9 
   31    29    35    36     9 
   31    29    35    37     9 
   31    29    35    38     9 
   27    39    41    42     9 
   27    39    41    43     9 
   40    39    41    42     9 
   40    39    41    43     9 
   39    41    43    44     9 
   39    41    43    45     9 
   39    41    43    59     9 
   42    41    43    44     9 
   42    41    43    45     9 
   42    41    43    59     9 
   41    43    45    46     9 
   41    43    45    47     9 
   41    43    45    48     9 
   44    43    45    46     9 
   44    43    45    47     9 
   44    43    45    48     9 
   59    43    45    46     9 
   59    43    45    47     9 
   59    43    45    48     9 
   41    43    59    60     9 
   41    43    59    61     9 
   44    43    59    60     9 
   44    43    59    61     9 
   45    43    59    60     9 
   45    43    59    61     9 
   43    45    48    49     9 
   43    45    48    57     9 
   46    45    48    49     9 
   46    45    48    57     9 
   47    45    48    49     9 
   47    45    48    57     9 
   45    48    49    50     9 
   45    48    49    51     9 
   57    48    49    50     9 
   57    48    49    51     9 
   45    48    57    55     9 
   45    48    57    58     9 
   49    48    57    55     9 
   49    48    57    58     9 
   48    49    51    52     9 
   48    49    51    53     9 
   50    49    51    52     9 
   50    49    51    53     9 
   49    51    53    54     9 
   49    51    53    55     9 
   52    51    53    54     9 
   52    51    53    55     9 
   51    53    55    56     9 
   51    53    55    57     9 
   54    53    55    56     9 
   54    53    55    57     9 
   53    55    57    48     9 
   53    55    57    58     9 
   56    55    57    48     9 
   56    55    57    58     9 
   43    59    61    62     9 
   43    59    61    63     9 
   60    59    61    62     9 
   60    59    61    63     9 
   59    61    63    64     9 
   59    61    63    65     9 
   59    61    63    66     9 
   62    61    63    64     9 
   62    61    63    65     9 
   62    61    63    66     9 
   61    63    66    67     9 
   61    63    66    68     9 
   64    63    66    67     9 
   64    63    66    68     9 
   65    63    66    67     9 
   65    63    66    68     9 
   63    66    68    69     9 
   63    66    68    70     9 
   67    66    68    69     9 
   67    66    68    70     9 
   66    68    70    71     9 
   66    68    70    72     9 
   66    68    70    90     9 
   69    68    70    71     9 
   69    68    70    72     9 
   69    68    70    90     9 
   68    70    72    73     9 
   68    70    72    74     9 
   68    70    72    75     9 
   71    70    72    73     9 
   71    70    72    74     9 
   71    70    72    75     9 
   90    70    72    73     9 
   90    70    72    74     9 
   90    70    72    75     9 
   68    70    90    91     9 
   68    70    90    92     9 
   71    70    90    91     9 
   71    70    90    92     9 
   72    70    90    91     9 
   72    70    90    92     9 
   70    72    75    76     9 
   70    72    75    77     9 
   70    72    75    78     9 
   73    72    75    76     9 
   73    72    75    77     9 
   73    72    75    78     9 
   74    72    75    76     9 
   74    72    75    77     9 
   74    72    75    78     9 
   72    75    78    79     9 
   72    75    78    80     9 
   72    75    78    81     9 
   76    75    78    79     9 
   76    75    78    80     9 
   76    75    78    81     9 
   77    75    78    79     9 
   77    75    78    80     9 
   77    75    78    81     9 
   75    78    81    82     9 
   75    78    81    83     9 
   79    78    81    82     9 
   79    78    81    83     9 
   80    78    81    82     9 
   80    78    81    83     9 
   78    81    83    84     9 
   78    81    83    87     9 
   82    81    83    84     9 
   82    81    83    87     9 
   81    83    84    85     9 
   81    83    84    86     9 
   87    83    84    85     9 
   87    83    84    86     9 
   81    83    87    88     9 
   81    83    87    89     9 
   84    83    87    88     9 
   84    83    87    89     9 
   70    90    92    93     9 
   70    90    92    94     9 
   91    90    92    93     9 
   91    90    92    94     9 
   90    92    94    95     9 
   90    92    94    96     9 
   90    92    94   103     9 
   93    92    94    95     9 
   93    92    94    96     9 
   93    92    94   103     9 
   92    94    96    97     9 
   92    94    96    98     9 
   92    94    96    99     9 
   95    94    96    97     9 
   95    94    96    98     9 
   95    94    96    99     9 
  103    94    96    97     9 
  103    94    96    98     9 
  103    94    96    99     9 
   92    94   103   104     9 
   92    94   103   105     9 
   95    94   103   104     9 
   95    94   103   105     9 
   96    94   103   104     9 
   96    94   103   105     9 
   94    96    99   100     9 
   94    96    99   101     9 
   94    96    99   102     9 
   97    96    99   100     9 
   97    96    99   101     9 
   97    96    99   102     9 
   98    96    99   100     9 
   98    96    99   101     9 
   98    96    99   102     9 
   94   103   105   106     9 
   94   103   105   107     9 
  104   103   105   106     9 
  104   103   105   107     9 
  103   105   107   108     9 
  103   105   107   109     9 
  103   105   107   122     9 
  106   105   107   108     9 
  106   105   107   109     9 
  106   105   107   122     9 
  105   107   109   110     9 
  105   107   109   111     9 
  105   107   109   112     9 
  108   107   109   110     9 
  108   107   109   111     9 
  108   107   109   112     9 
  122   107   109   110     9 
  122   107   109   111     9 
  122   107   109   112     9 
  105   107   122   123     9 
  105   107   122   124     9 
  108   107   122   123     9 
  108   107   122   124     9 
  109   107   122   123     9 
  109   107   122   124     9 
  107   109   112   113     9 
  107   109   112   114     9 
  107   109   112   115     9 
  110   109   112   113     9 
  110   109   112   114     9 
  110   109   112   115     9 
  111   109   112   113     9 
  111   109   112   114     9 
  111   109   112   115     9 
  109   112   115   116     9 
  109   112   115   119     9 
  113   112   115   116     9 
  113   112   115   119     9 
  114   112   115   116     9 
  114   112   115   119     9 
  112   115   116   117     9 
  112   115   116   118     9 
  119   115   116   117     9 
  119   115   116   118     9 
  112   115   119   120     9 
  112   115   119   121     9 
  116   115   119   120     9 
  116   115   119   121     9 
  107   122   124   125     9 
  107   122   124   126     9 
  123   122   124   125     9 
  123   122   124   126     9 
  122   124   126   127     9 
  122   124   126   128     9 
  122   124   126   141     9 
  125   124   126   127     9 
  125   124   126   128     9 
  125   124   126   141     9 
  124   126   128   129     9 
  124   126   128   130     9 
  124   126   128   131     9 
  127   126   128   129     9 
  127   126   128   130     9 
  127   126   128   131     9 
  141   126   128   129     9 
  141   126   128   130     9 
  141   126   128   131     9 
  124   126   141   142     9 
  124   126   141   143     9 
  127   126   141   142     9 
  127   126   141   143     9 
  128   126   141   142     9 
  128   126   141   143     9 
  126   128   131   132     9 
  126   128   131   133     9 
  126   128   131   137     9 
  129   128   131   132     9 
  129   128   131   133     9 
  129   128   131   137     9 
  130   128   131   132     9 
  130   128   131   133     9 
  130   128   131   137     9 
  128   131   133   134     9 
  128   131   133   135     9 
  128   131   133   136     9 
  132   131   133   134     9 
  132   131   133   135     9 
  132   131   133   136     9 
  137   131   133   134     9 
  137   131   133   135     9 
  137   131   133   136     9 
  128   131   137   138     9 
  128   131   137   139     9 
  128   131   137   140     9 
  132   131   137   138     9 
  132   131   137   139     9 
  132   131   137   140     9 
  133   131   137   138     9 
  133   131   137   139     9 
  133   131   137   140     9 
  126   141   143   144     9 
  126   141   143   145     9 
  142   141   143   144     9 
  142   141   143   145     9 
  141   143   145   146     9 
  141   143   145   147     9 
  141   143   145   151     9 
  144   143   145   146     9 
  144   143   145   147     9 
  144   143   145   151     9 
  143   145   147   148     9 
  143   145   147   149     9 
  143   145   147   150     9 
  146   145   147   148     9 
  146   145   147   149     9 
  146   145   147   150     9 
  151   145   147   148     9 
  151   145   147   149     9 
  151   145   147   150     9 
  143   145   151   152     9 
  143   145   151   153     9 
  146   145   151   152     9 
  146   145   151   153     9 
  147   145   151   152     9 
  147   145   151   153     9 
  145   151   153   154     9 
  145   151   153   155     9 
  152   151   153   154     9 
  152   151   153   155     9 
  151   153   155   156     9 
  151   153   155   157     9 
  151   153   155   161     9 
  154   153   155   156     9 
  154   153   155   157     9 
  154   153   155   161     9 
  153   155   157   158     9 
  153   155   157   159     9 
  153   155   157   160     9 
  156   155   157   158     9 
  156   155   157   159     9 
  156   155   157   160     9 
  161   155   157   158     9 
  161   155   157   159     9 
  161   155   157   160     9 
  153   155   161   162     9 
  153   155   161   163     9 
  156   155   161   162     9 
  156   155   161   163     9 
  157   155   161   162     9 
  157   155   161   163     9 
  155   161   163   164     9 
  155   161   163   165     9 
  162   161   163   164     9 
  162   161   163   165     9 
  161   163   165   166     9 
  161   163   165   167     9 
  161   163   165   171     9 
  164   163   165   166     9 
  164   163   165   167     9 
  164   163   165   171     9 
  163   165   167   168     9 
  163   165   167   169     9 
  163   165   167   170     9 
  166   165   167   168     9 
  166   165   167   169     9 
  166   165   167   170     9 
  171   165   167   168     9 
  171   165   167   169     9 
  171   165   167   170     9 
  163   165   171   172     9 
  163   165   171   173     9 
  166   165   171   172     9 
  166   165   171   173     9 
  167   165   171   172     9 
  167   165   171   173     9 
  165   171   173   174     9 
  165   171   173   175     9 
  172   171   173   174     9 
  172   171   173   175     9 
  171   173   175   176     9 
  171   173   175   177     9 
  171   173   175   188     9 
  174   173   175   176     9 
  174   173   175   177     9 
  174   173   175   188     9 
  173   175   177   178     9 
  173   175   177   179     9 
  173   175   177   180     9 
  176   175   177   178     9 
  176   175   177   179     9 
  176   175   177   180     9 
  188   175   177   178     9 
  188   175   177   179     9 
  188   175   177   180     9 
  173   175   188   189     9 
  173   175   188   190     9 
  176   175   188   189     9 
  176   175   188   190     9 
  177   175   188   189     9 
  177   175   188   190     9 
  175   177   180   181     9 
  175   177   180   182     9 
  175   177   180   183     9 
  178   177   180   181     9 
  178   177   180   182     9 
  178   177   180   183     9 
  179   177   180   181     9 
  179   177   180   182     9 
  179   177   180   183     9 
  177   180   183   184     9 
  181   180   183   184     9 
  182   180   183   184     9 
  180   183   184   185     9 
  180   183   184   186     9 
  180   183   184   187     9 
  175   188   190   191     9 
  175   188   190   192     9 
  189   188   190   191     9 
  189   188   190   192     9 
  188   190   192   193     9 
  188   190   192   194     9 
  188   190   192   210     9 
  191   190   192   193     9 
  191   190   192   194     9 
  191   190   192   210     9 
  190   192   194   195     9 
  190   192   194   196     9 
  190   192   194   197     9 
  193   192   194   195     9 
  193   192   194   196     9 
  193   192   194   197     9 
  210   192   194   195     9 
  210   192   194   196     9 
  210   192   194   197     9 
  190   192   210   211     9 
  190   192   210   212     9 
  193   192   210   211     9 
  193   192   210   212     9 
  194   192   210   211     9 
  194   192   210   212     9 
  192   194   197   198     9 
  192   194   197   199     9 
  192   194   197   200     9 
  195   194   197   198     9 
  195   194   197   199     9 
  195   194   197   200     9 
  196   194   197   198     9 
  196   194   197   199     9 
  196   194   197   200     9 
  194   197   200   201     9 
  194   197   200   202     9 
  194   197   200   203     9 
  198   197   200   201     9 
  198   197   200   202     9 
  198   197   200   203     9 
  199   197   200   201     9 
  199   197   200   202     9 
  199   197   200   203     9 
  197   200   203   204     9 
  197   200   203   205     9 
  197   200   203   206     9 
  201   200   203   204     9 
  201   200   203   205     9 
  201   200   203   206     9 
  202   200   203   204     9 
  202   200   203   205     9 
  202   200   203   206     9 
  200   203   206   207     9 
  200   203   206   208     9 
  200   203   206   209     9 
  204   203   206   207     9 
  204   203   206   208     9 
  204   203   206   209     9 
  205   203   206   207     9 
  205   203   206   208     9 
  205   203   206   209     9 
  192   210   212   213     9 
  192   210   212   214     9 
  211   210   212   213     9 
  211   210   212   214     9 
  210   212   214   215     9 
  210   212   214   216     9 
  210   212   214   234     9 
  213   212   214   215     9 
  213   212   214   216     9 
  213   212   214   234     9 
  212   214   216   217     9 
  212   214   216   218     9 
  212   214   216   219     9 
  215   214   216   217     9 
  215   214   216   218     9 
  215   214   216   219     9 
  234   214   216   217     9 
  234   214   216   218     9 
  234   214   216   219     9 
  212   214   234   235     9 
  212   214   234   236     9 
  215   214   234   235     9 
  215   214   234   236     9 
  216   214   234   235     9 
  216   214   234   236     9 
  214   216   219   220     9 
  214   216   219   221     9 
  214   216   219   222     9 
  217   216   219   220     9 
  217   216   219   221     9 
  217   216   219   222     9 
  218   216   219   220     9 
  218   216   219   221     9 
  218   216   219   222     9 
  216   219   222   223     9 
  216   219   222   224     9 
  216   219   222   225     9 
  220   219   222   223     9 
  220   219   222   224     9 
  220   219   222   225     9 
  221   219   222   223     9 
  221   219   222   224     9 
  221   219   222   225     9 
  219   222   225   226     9 
  219   222   225   227     9 
  223   222   225   226     9 
  223   222   225   227     9 
  224   222   225   226     9 
  224   222   225   227     9 
  222   225   227   228     9 
  222   225   227   231     9 
  226   225   227   228     9 
  226   225   227   231     9 
  225   227   228   229     9 
  225   227   228   230     9 
  231   227   228   229     9 
  231   227   228   230     9 
  225   227   231   232     9 
  225   227   231   233     9 
  228   227   231   232     9 
  228   227   231   233     9 
  214   234   236   237     9 
  214   234   236   238     9 
  235   234   236   237     9 
  235   234   236   238     9 
  234   236   238   239     9 
  234   236   238   240     9 
  234   236   238   252     9 
  237   236   238   239     9 
  237   236   238   240     9 
  237   236   238   252     9 
  236   238   240   241     9 
  236   238   240   242     9 
  236   238   240   243     9 
  239   238   240   241     9 
  239   238   240   242     9 
  239   238   240   243     9 
  252   238   240   241     9 
  252   238   240   242     9 
  252   238   240   243     9 
  236   238   252   253     9 
  236   238   252   254     9 
  239   238   252   253     9 
  239   238   252   254     9 
  240   238   252   253     9 
  240   238   252   254     9 
  238   240   243   244     9 
  238   240   243   250     9 
  241   240   243   244     9 
  241   240   243   250     9 
  242   240   243   244     9 
  242   240   243   250     9 
  240   243   244   245     9 
  240   243   244   246     9 
  250   243   244   245     9 
  250   243   244   246     9 
  240   243   250   248     9 
  240   243   250   251     9 
  244   243   250   248     9 
  244   243   250   251     9 
  243   244   246   247     9 
  243   244   246   248     9 
  245   244   246   247     9 
  245   244   246   248     9 
  244   246   248   249     9 
  244   246   248   250     9 
  247   246   248   249     9 
  247   246   248   250     9 
  246   248   250   243     9 
  246   248   250   251     9 
  249   248   250   243     9 
  249   248   250   251     9 
  238   252   254   255     9 
  238   252   254   256     9 
  253   252   254   255     9 
  253   252   254   256     9 
  252   254   256   257     9 
  252   254   256   258     9 
  252   254   256   259     9 
  255   254   256   257     9 
  255   254   256   258     9 
  255   254   256   259     9 
  254   256   259   260     9 
  254   256   259   261     9 
  257   256   259   260     9 
  257   256   259   261     9 
  258   256   259   260     9 
  258   256   259   261     9 
  256   259   261   262     9 
  256   259   261   263     9 
  260   259   261   262     9 
  260   259   261   263     9 
  259   261   263   264     9 
  259   261   263   265     9 
  259   261   263   278     9 
  262   261   263   264     9 
  262   261   263   265     9 
  262   261   263   278     9 
  261   263   265   266     9 
  261   263   265   267     9 
  261   263   265   268     9 
  264   263   265   266     9 
  264   263   265   267     9 
  264   263   265   268     9 
  278   263   265   266     9 
  278   263   265   267     9 
  278   263   265   268     9 
  261   263   278   279     9 
  261   263   278   280     9 
  264   263   278   279     9 
  264   263   278   280     9 
  265   263   278   279     9 
  265   263   278   280     9 
  263   265   268   269     9 
  263   265   268   270     9 
  263   265   268   274     9 
  266   265   268   269     9 
  266   265   268   270     9 
  266   265   268   274     9 
  267   265   268   269     9 
  267   265   268   270     9 
  267   265   268   274     9 
  265   268   270   271     9 
  265   268   270   272     9 
  265   268   270   273     9 
  269   268   270   271     9 
  269   268   270   272     9 
  269   268   270   273     9 
  274   268   270   271     9 
  274   268   270   272     9 
  274   268   270   273     9 
  265   268   274   275     9 
  265   268   274   276     9 
  265   268   274   277     9 
  269   268   274   275     9 
  269   268   274   276     9 
  269   268   274   277     9 
  270   268   274   275     9 
  270   268   274   276     9 
  270   268   274   277     9 
  263   278   280   281     9 
  263   278   280   282     9 
  279   278   280   281     9 
  279   278   280   282     9 
  278   280   282   283     9 
  278   280   282   284     9 
  278   280   282   294     9 
  281   280   282   283     9 
  281   280   282   284     9 
  281   280   282   294     9 
  280   282   284   285     9 
  280   282   284   286     9 
  280   282   284   287     9 
  283   282   284   285     9 
  283   282   284   286     9 
  283   282   284   287     9 
  294   282   284   285     9 
  294   282   284   286     9 
  294   282   284   287     9 
  280   282   294   295     9 
  280   282   294   296     9 
  283   282   294   295     9 
  283   282   294   296     9 
  284   282   294   295     9 
  284   282   294   296     9 
  282   284   287   288     9 
  282   284   287   291     9 
  285   284   287   288     9 
  285   284   287   291     9 
  286   284   287   288     9 
  286   284   287   291     9 
  284   287   288   289     9 
  284   287   288   290     9 
  291   287   288   289     9 
  291   287   288   290     9 
  284   287   291   292     9 
  284   287   291   293     9 
  288   287   291   292     9 
  288   287   291   293     9 
  282   294   296   297     9 
  282   294   296   298     9 
  295   294   296   297     9 
  295   294   296   298     9 
  294   296   298   299     9 
  294   296   298   300     9 
  294   296   298   308     9 
  297   296   298   299     9 
  297   296   298   300     9 
  297   296   298   308     9 
  296   298   300   301     9 
  296   298   300   302     9 
  296   298   300   303     9 
  299   298   300   301     9 
  299   298   300   302     9 
  299   298   300   303     9 
  308   298   300   301     9 
  308   298   300   302     9 
  308   298   300   303     9 
  296   298   308   309     9 
  296   298   308   310     9 
  299   298   308   309     9 
  299   298   308   310     9 
  300   298   308   309     9 
  300   298   308   310     9 
  298   300   303   304     9 
  298   300   303   305     9 
  301   300   303   304     9 
  301   300   303   305     9 
  302   300   303   304     9 
  302   300   303   305     9 
  300   303   305   306     9 
  300   303   305   307     9 
  304   303   305   306     9 
  304   303   305   307     9 
  298   308   310   311     9 
  298   308   310   312     9 
  309   308   310   311     9 
  309   308   310   312     9 
  308   310   312   313     9 
  308   310   312   314     9 
  308   310   312   330     9 
  311   310   312   313     9 
  311   310   312   314     9 
  311   310   312   330     9
[truncated: 154,472 more chars]
