# Supplementary material for: Adding the AMBER 14SB Force Field to the Stochastic Titration CpHMD Method
Source: J Chem Theory Comput. 2025 Jun 16;21(13):6292–304. doi: 10.1021/acs.jctc.5c00415 (PMC12818765; doi:10.1021/acs.jctc.5c00415)
Supplement: Supplementary file 1 [file ct5c00415_si_001.zip › code_availability/CpHMD-runs/HEWL/pH_10/final-HEWL.gro]

Protein in water
20011
    1LY2      N    1   0.232   5.653   3.620 -0.4536  0.0271 -0.1320
    1LY2     H1    2   0.170   5.732   3.627 -1.6677 -0.8890 -0.1812
    1LY2     H2    3   0.312   5.687   3.569 -1.5054  1.2294 -1.0334
    1LY2     H3    4   0.198   5.575   3.567  2.4773 -1.1798 -0.4439
    1LY2     CA    5   0.261   5.605   3.762 -0.2141  0.1314 -0.2645
    1LY2     HA    6   0.162   5.582   3.803 -0.4621  3.4920  1.3294
    1LY2     CB    7   0.358   5.488   3.769  0.1377 -0.0865  0.3709
    1LY2    HB1    8   0.357   5.453   3.872 -2.2486 -1.5296 -0.0598
    1LY2    HB2    9   0.456   5.513   3.728 -0.3869  1.2827 -0.0821
    1LY2     CG   10   0.308   5.365   3.693 -0.0737  0.6435  0.1296
    1LY2    HG1   11   0.382   5.284   3.689 -0.0235  0.7173 -0.7738
    1LY2    HG2   12   0.285   5.396   3.591  1.9568 -1.0173 -0.9349
    1LY2     CD   13   0.180   5.302   3.751  0.3662 -0.4876 -0.5718
    1LY2    HD1   14   0.100   5.376   3.753  0.4021 -0.4642  0.2140
    1LY2    HD2   15   0.205   5.262   3.849  0.6947 -1.3245 -0.9873
    1LY2     CE   16   0.129   5.180   3.672  0.3855  0.3313 -0.8205
    1LY2    HE1   17   0.206   5.123   3.621 -0.2576 -2.7881  1.3808
    1LY2    HE2   18   0.053   5.214   3.601 -1.5581 -2.5982 -0.3237
    1LY2     NZ   19   0.052   5.084   3.765  0.0582  0.1321 -0.0499
    1LY2    HZ1   20   0.034   4.996   3.720 -1.0968  0.3751 -0.0771
    1LY2    HZ2   21   0.121   5.066   3.837  1.2655 -0.1726 -1.2466
    1LY2    HZ3   22  -0.034   5.118   3.806 -0.5458 -2.9386  1.4936
    1LY2      C   23   0.318   5.718   3.856  0.8472  0.2436  0.2001
    1LY2      O   24   0.436   5.755   3.852  0.3438  0.2954  0.0937
    2VAL      N   25   0.223   5.764   3.935 -0.1835  0.2099  0.5318
    2VAL      H   26   0.128   5.735   3.916 -0.2888  0.7077  0.2637
    2VAL     CA   27   0.241   5.878   4.021 -0.3228 -1.1966 -0.0657
    2VAL     HA   28   0.250   5.966   3.957 -0.2287 -1.7006 -0.7603
    2VAL     CB   29   0.125   5.896   4.116  0.4306  0.6022 -0.3666
    2VAL     HB   30   0.034   5.917   4.060  0.3493 -0.4507 -0.6520
    2VAL    CG1   31   0.081   5.774   4.211  0.2660  0.2224  0.4945
    2VAL   HG11   32  -0.001   5.813   4.272  0.2802  0.1296  0.5724
    2VAL   HG12   33   0.049   5.688   4.153 -0.3382 -1.2775  2.8987
    2VAL   HG13   34   0.164   5.745   4.276  1.5181  0.1791 -1.0625
    2VAL    CG2   35   0.154   6.014   4.208  0.5489  0.3679 -0.8620
    2VAL   HG21   36   0.209   6.087   4.149 -1.2943  2.4725 -0.1087
    2VAL   HG22   37   0.061   6.059   4.241  1.1520  0.2342  1.1558
    2VAL   HG23   38   0.218   5.976   4.287 -0.4745 -4.2527 -1.9365
    2VAL      C   39   0.377   5.864   4.091  0.3960 -0.7077  0.1598
    2VAL      O   40   0.406   5.761   4.147 -0.6259 -0.2538 -0.3142
    3PHE      N   41   0.461   5.965   4.090  0.2454 -0.5709  0.3909
    3PHE      H   42   0.436   6.050   4.041  1.7225 -0.6717 -0.5991
    3PHE     CA   43   0.585   5.961   4.170 -0.3877 -0.0298  0.5605
    3PHE     HA   44   0.627   5.862   4.158 -0.3894  0.1572 -1.2181
    3PHE     CB   45   0.681   6.065   4.103  0.6532  0.3359 -0.3504
    3PHE    HB1   46   0.644   6.160   4.143  1.0241  0.6817 -0.8193
    3PHE    HB2   47   0.681   6.064   3.994  1.3912 -0.1171 -0.3458
    3PHE     CG   48   0.825   6.040   4.145  0.1122 -0.0362 -0.1428
    3PHE    CD1   49   0.882   6.101   4.263  0.6386  0.4677  0.4440
    3PHE    HD1   50   0.827   6.169   4.327 -4.1174 -1.8125 -0.7337
    3PHE    CE1   51   1.000   6.051   4.321 -0.1502 -0.3486  0.1987
    3PHE    HE1   52   1.046   6.088   4.412  3.0797 -2.4058 -0.4530
    3PHE     CZ   53   1.073   5.951   4.254  0.0214 -0.7880 -0.1647
    3PHE     HZ   54   1.161   5.905   4.298 -1.2937 -2.8002  0.4594
    3PHE    CE2   55   1.019   5.903   4.135 -0.2666  0.7207  0.5945
    3PHE    HE2   56   1.082   5.839   4.076 -0.4867  2.0428 -1.1535
    3PHE    CD2   57   0.899   5.944   4.082 -0.2361 -0.1307  0.1103
    3PHE    HD2   58   0.868   5.907   3.985  1.0196 -1.1932  0.0856
    3PHE      C   59   0.558   5.979   4.321 -0.2751 -0.1969  0.0923
    3PHE      O   60   0.457   6.040   4.359  0.2061  0.5660 -0.3106
    4GLY      N   61   0.652   5.937   4.411  0.5109  0.6199  0.0361
    4GLY      H   62   0.733   5.886   4.379 -0.4550  0.5142 -2.5130
    4GLY     CA   63   0.644   5.947   4.557 -0.7328  0.0557 -0.0414
    4GLY    HA1   64   0.600   6.038   4.595 -2.0398 -0.1315 -1.0347
    4GLY    HA2   65   0.746   5.947   4.596 -0.8778 -2.3006  0.4900
    4GLY      C   66   0.576   5.826   4.626 -0.3338  0.4490 -0.2628
    4GLY      O   67   0.622   5.791   4.732 -0.0914  0.4683 -0.0256
    5ARG      N   68   0.468   5.776   4.564 -0.2500  0.1230 -0.6762
    5ARG      H   69   0.433   5.840   4.495 -0.0435  0.0957 -0.8074
    5ARG     CA   70   0.382   5.664   4.614 -0.1049 -0.5808  0.1701
    5ARG     HA   71   0.353   5.683   4.717 -1.6645 -0.9883 -0.1670
    5ARG     CB   72   0.256   5.648   4.531  0.1608  0.4737 -0.7126
    5ARG    HB1   73   0.284   5.633   4.427 -0.1046  1.9700 -1.0161
    5ARG    HB2   74   0.216   5.749   4.531  2.1468  1.3156  0.5829
    5ARG     CG   75   0.159   5.532   4.566  0.3141  0.6073  0.5453
    5ARG    HG1   76   0.165   5.514   4.673  3.1552 -3.0251 -0.0382
    5ARG    HG2   77   0.203   5.438   4.533 -1.2839  0.0113  0.0076
    5ARG     CD   78   0.018   5.537   4.514  0.5832 -0.2365 -0.2627
    5ARG    HD1   79  -0.010   5.642   4.515  3.0380  0.5040 -1.3451
    5ARG    HD2   80  -0.051   5.478   4.574 -1.7558  0.3869 -2.1699
    5ARG     NE   81   0.019   5.477   4.383  0.3732 -0.3597 -0.3709
    5ARG     HE   82   0.108   5.470   4.336  0.2832  1.3181 -0.8488
    5ARG     CZ   83  -0.088   5.428   4.321 -0.4802 -0.3811 -0.2727
    5ARG    NH1   84  -0.212   5.440   4.368 -0.0540 -0.0822  0.5310
    5ARG   HH11   85  -0.217   5.488   4.456 -0.1270  0.2035  0.3732
    5ARG   HH12   86  -0.291   5.404   4.317  0.1399  1.3950 -0.8927
    5ARG    NH2   87  -0.071   5.365   4.208 -0.4110  0.7139 -1.0826
    5ARG   HH21   88   0.024   5.342   4.183 -0.1344 -0.1862  0.6236
    5ARG   HH22   89  -0.147   5.324   4.156 -0.1536  1.2958 -1.9306
    5ARG      C   90   0.458   5.537   4.635  0.0101 -0.6840 -0.8524
    5ARG      O   91   0.457   5.494   4.748 -0.1308 -0.7668  0.5051
    6CY3      N   92   0.523   5.479   4.531 -0.0816 -0.4596 -0.1562
    6CY3      H   93   0.511   5.523   4.441  1.0327  0.3719  0.0805
    6CY3     CA   94   0.593   5.351   4.530  0.5361  0.1205 -0.2512
    6CY3     HA   95   0.531   5.275   4.578 -0.0380  1.6119  1.5007
    6CY3     CB   96   0.622   5.306   4.384 -0.3352  0.3427  0.3833
    6CY3    HB1   97   0.654   5.202   4.393 -0.1918  0.5657  4.0593
    6CY3    HB2   98   0.707   5.366   4.353 -0.8912  0.0039 -2.0394
    6CY3     SG   99   0.493   5.334   4.253  0.0315 -0.1898 -0.3001
    6CY3    HG1  100   0.473   5.462   4.221  1.8932  0.4942  1.0575
    6CY3    HG2  101   0.525   5.259   4.148  0.9639 -0.3535  0.0883
    6CY3    HG3  102   0.385   5.277   4.309 -0.0883 -1.7966 -2.0752
    6CY3      C  103   0.712   5.358   4.627  0.0606  0.2592  1.4918
    6CY3      O  104   0.738   5.268   4.697  0.0524  0.0356  0.1213
    7GL4      N  105   0.791   5.470   4.620 -0.2695 -0.3960 -1.0108
    7GL4      H  106   0.764   5.543   4.556 -2.0694  1.0318  1.2025
    7GL4     CA  107   0.917   5.490   4.692 -0.1787 -0.1836 -0.2015
    7GL4     HA  108   0.987   5.408   4.681  1.6666  1.3274 -0.1372
    7GL4     CB  109   0.985   5.623   4.641  0.5257  0.1053 -0.3752
    7GL4    HB1  110   0.912   5.704   4.634 -0.3131 -0.3931  1.7195
    7GL4    HB2  111   1.021   5.607   4.540  0.5357 -1.4620 -0.1473
    7GL4     CG  112   1.111   5.661   4.735  0.6778  0.2343  0.1856
    7GL4    HG1  113   1.083   5.689   4.837  0.4774  0.2407  0.1301
    7GL4    HG2  114   1.159   5.750   4.696  1.8639 -0.3733  0.2334
    7GL4     CD  115   1.216   5.547   4.750  0.6482 -0.8018 -0.9072
    7GL4    OE1  116   1.289   5.551   4.851 -0.1490  0.0795  0.5646
    7GL4   HE11  117   1.374   5.518   4.821 -0.5608 -0.4603 -0.0338
    7GL4   HE12  118   1.249   5.588   4.930 -0.1784  1.0519  0.0973
    7GL4    OE2  119   1.219   5.451   4.672  0.7568 -0.4878 -0.0840
    7GL4   HE21  120   1.250   5.371   4.716 -0.0836 -0.7018  0.1349
    7GL4   HE22  121   1.209   5.471   4.579 -1.3949  0.2857  0.2367
    7GL4      C  122   0.885   5.498   4.840  0.2710  0.4107 -0.3017
    7GL4      O  123   0.950   5.436   4.923 -0.6658  0.0667 -0.0083
    8LEU      N  124   0.776   5.561   4.875  0.3933 -0.0674 -0.0586
    8LEU      H  125   0.718   5.600   4.802 -0.5322 -2.9218 -0.9837
    8LEU     CA  126   0.721   5.559   5.011 -0.8827 -0.1931 -0.3663
    8LEU     HA  127   0.800   5.597   5.077 -2.6812  0.4615  1.5269
    8LEU     CB  128   0.611   5.663   5.021  0.6122  0.1247  0.3185
    8LEU    HB1  129   0.542   5.652   4.937 -0.1739  1.1975  0.8010
    8LEU    HB2  130   0.648   5.765   5.025 -1.9982  1.1461 -0.0008
    8LEU     CG  131   0.526   5.637   5.158  0.1925  0.1809 -0.1048
    8LEU     HG  132   0.497   5.535   5.182  1.0407  0.6697  3.7213
    8LEU    CD1  133   0.605   5.689   5.284  0.5573 -0.5345  0.3786
    8LEU   HD11  134   0.555   5.661   5.376 -2.0359  0.4793 -0.6479
    8LEU   HD12  135   0.708   5.651   5.284  1.0165  0.6145 -0.9088
    8LEU   HD13  136   0.626   5.796   5.285  0.7203 -0.5682  0.8894
    8LEU    CD2  137   0.395   5.724   5.157  0.4740  0.4108 -0.1043
    8LEU   HD21  138   0.410   5.828   5.126  0.1339  0.8908  1.2756
    8LEU   HD22  139   0.322   5.673   5.094 -1.4015  1.2086  1.3636
    8LEU   HD23  140   0.342   5.722   5.251  0.1161  1.4028 -0.2757
    8LEU      C  141   0.684   5.419   5.066  0.0390  0.5273 -0.1812
    8LEU      O  142   0.750   5.382   5.161 -0.0336  0.3275  0.0861
    9ALA      N  143   0.600   5.339   4.999  0.0176 -0.3028 -0.3640
    9ALA      H  144   0.534   5.382   4.936 -0.2592 -1.3246 -0.7976
    9ALA     CA  145   0.577   5.200   5.034  0.4335 -0.2066 -0.0797
    9ALA     HA  146   0.534   5.207   5.134  0.3608  0.8822 -0.1784
    9ALA     CB  147   0.476   5.141   4.937  0.6665  0.7909 -0.6320
    9ALA    HB1  148   0.399   5.218   4.930 -1.3922 -1.2349 -1.3818
    9ALA    HB2  149   0.517   5.124   4.837  0.7054  1.3270 -0.7126
    9ALA    HB3  150   0.438   5.047   4.977  0.9705  0.1073 -1.8959
    9ALA      C  151   0.706   5.115   5.044  0.4378  0.0829 -0.1803
    9ALA      O  152   0.727   5.042   5.142 -0.2394 -0.3555  0.2310
   10ALA      N  153   0.788   5.117   4.940  0.1247 -0.5936  0.4513
   10ALA      H  154   0.762   5.178   4.863  1.9393  1.1903  1.1783
   10ALA     CA  155   0.923   5.060   4.938 -0.2580  0.0833 -0.0505
   10ALA     HA  156   0.904   4.953   4.937  0.1259  0.0049  0.4454
   10ALA     CB  157   0.993   5.101   4.803  1.0137  0.0224 -0.1261
   10ALA    HB1  158   1.091   5.053   4.806 -0.8189 -4.1395  2.4806
   10ALA    HB2  159   0.935   5.081   4.713  2.2580 -0.5480 -0.8203
   10ALA    HB3  160   1.000   5.210   4.806 -2.6782  0.3927  0.4183
   10ALA      C  161   1.000   5.099   5.063 -0.2062  0.6629  0.2323
   10ALA      O  162   1.043   5.012   5.140 -0.1033 -0.0942  0.3936
   11ALA      N  163   1.018   5.230   5.086 -0.0359 -0.5130  0.5168
   11ALA      H  164   0.988   5.297   5.017 -1.1233  0.3305  1.7712
   11ALA     CA  165   1.100   5.281   5.194 -0.2900 -0.4349  0.2625
   11ALA     HA  166   1.203   5.247   5.182 -0.4803 -2.2431  2.8804
   11ALA     CB  167   1.102   5.443   5.198 -0.1968  0.4550 -0.4217
   11ALA    HB1  168   1.161   5.488   5.277  0.2241  0.6805 -0.8566
   11ALA    HB2  169   1.141   5.473   5.101 -1.7393 -0.2223 -1.3064
   11ALA    HB3  170   1.000   5.477   5.215  0.4598  2.1930  0.2595
   11ALA      C  171   1.054   5.236   5.336 -0.3587  0.6554 -0.2720
   11ALA      O  172   1.137   5.205   5.420  0.3058  0.2660  0.6706
   12MET      N  173   0.922   5.243   5.363 -0.2564  0.1981  0.3297
   12MET      H  174   0.863   5.289   5.294  0.1512 -0.1647 -0.2750
   12MET     CA  175   0.857   5.198   5.491 -0.0368 -0.2046 -0.7506
   12MET     HA  176   0.915   5.240   5.573  1.0669 -0.5333 -1.3403
   12MET     CB  177   0.711   5.243   5.511 -0.2085  0.7870  0.1297
   12MET    HB1  178   0.668   5.203   5.602 -0.4179 -0.2931 -0.4163
   12MET    HB2  179   0.650   5.200   5.431  1.2036 -0.0277 -0.5647
   12MET     CG  180   0.678   5.392   5.501 -0.3589 -0.0543 -0.0296
   12MET    HG1  181   0.698   5.423   5.399 -0.2019  0.3830  0.1299
   12MET    HG2  182   0.741   5.452   5.566 -0.6693  0.2407  0.0045
   12MET     SD  183   0.516   5.431   5.550 -0.0694 -0.1582  0.1372
   12MET     CE  184   0.419   5.361   5.418 -0.1842 -0.2913  0.4737
   12MET    HE1  185   0.341   5.431   5.389 -1.2291 -1.5883  0.0561
   12MET    HE2  186   0.487   5.339   5.335  0.2687  2.6887 -0.0503
   12MET    HE3  187   0.360   5.275   5.448 -2.8454  0.7625 -1.2954
   12MET      C  188   0.875   5.050   5.514 -0.1655  0.1634 -0.1241
   12MET      O  189   0.882   5.005   5.629  0.6862 -0.1078  0.5829
   13LY1      N  190   0.895   4.968   5.411 -0.3584  0.2172  0.0284
   13LY1      H  191   0.881   5.008   5.319 -0.7201  1.3443  0.5470
   13LY1     CA  192   0.953   4.832   5.419  0.0550 -0.1446 -0.0064
   13LY1     HA  193   0.896   4.777   5.494 -0.1433 -0.6159 -0.4952
   13LY1     CB  194   0.929   4.752   5.286  0.3820  0.3656  0.1937
   13LY1    HB1  195   0.983   4.787   5.198 -1.9445 -2.0616 -2.4085
   13LY1    HB2  196   0.822   4.755   5.266  0.7702  1.6351 -1.9336
   13LY1     CG  197   0.954   4.601   5.315  0.2773 -0.2425 -0.1475
   13LY1    HG1  198   0.890   4.561   5.394 -1.5651  1.3757 -0.7452
   13LY1    HG2  199   1.056   4.585   5.350 -0.1506 -1.9526  0.4002
   13LY1     CD  200   0.922   4.523   5.193  0.0760 -0.2536  0.7988
   13LY1    HD1  201   0.980   4.568   5.111 -1.1117  1.9165  1.0678
   13LY1    HD2  202   0.817   4.536   5.165  0.2026  0.8434  0.7990
   13LY1     CE  203   0.953   4.374   5.206  0.2802  0.3726 -0.8742
   13LY1    HE1  204   0.897   4.320   5.282  0.4806 -0.4083 -1.2650
   13LY1    HE2  205   1.058   4.359   5.234  0.2390 -0.7218 -1.2788
   13LY1     NZ  206   0.929   4.306   5.074  0.2269  0.5395  0.7461
   13LY1    HZ1  207   0.981   4.220   5.080 -0.4066  0.1758  1.0889
   13LY1    HZ2  208   0.835   4.277   5.053 -0.2251  1.2889  1.6599
   13LY1    HZ3  209   0.976   4.357   5.000 -0.7472 -1.6040 -1.4937
   13LY1      C  210   1.098   4.834   5.463  0.1364  0.4589  0.9135
   13LY1      O  211   1.132   4.768   5.561  0.1215  0.3802 -0.2782
   14ARG      N  212   1.187   4.918   5.398 -0.5302 -0.2689  0.4137
   14ARG      H  213   1.160   4.959   5.310  1.1832 -0.9960 -0.5029
   14ARG     CA  214   1.335   4.929   5.437  0.1128  0.0390 -0.4322
   14ARG     HA  215   1.379   4.830   5.420  3.1980  1.1191  0.5765
   14ARG     CB  216   1.400   5.032   5.349 -0.2267  0.1947  0.3497
   14ARG    HB1  217   1.499   5.059   5.385  0.1677 -2.6768  1.6641
   14ARG    HB2  218   1.346   5.126   5.358 -0.4317  0.0836  0.2972
   14ARG     CG  219   1.422   4.997   5.205 -0.0273  0.2407 -0.2744
   14ARG    HG1  220   1.323   4.988   5.160  0.2628  2.3980 -1.5222
   14ARG    HG2  221   1.467   4.900   5.185 -3.5968 -1.5180 -0.4769
   14ARG     CD  222   1.494   5.110   5.130  0.1897  0.8559 -0.0321
   14ARG    HD1  223   1.601   5.092   5.116  0.4679  1.0451  1.6077
   14ARG    HD2  224   1.488   5.195   5.199  0.8744  0.2889  0.7501
   14ARG     NE  225   1.427   5.114   4.995 -0.0149  0.3029 -0.1093
   14ARG     HE  226   1.444   5.034   4.935  0.1870 -0.2209  0.6284
   14ARG     CZ  227   1.380   5.223   4.937 -0.1262 -0.3667 -0.3812
   14ARG    NH1  228   1.384   5.338   5.001 -0.0767 -0.3101  0.3760
   14ARG   HH11  229   1.447   5.350   5.079  0.1283  0.5672  0.0868
   14ARG   HH12  230   1.346   5.418   4.953  1.8771  1.1409  1.0947
   14ARG    NH2  231   1.314   5.222   4.823  0.0545  0.4620  0.6457
   14ARG   HH21  232   1.316   5.138   4.767 -1.6552  0.2509  0.8542
   14ARG   HH22  233   1.265   5.305   4.792  0.3452  0.9457  1.4549
   14ARG      C  234   1.364   4.960   5.579  0.1927 -0.4329  0.3155
   14ARG      O  235   1.456   4.905   5.639 -0.2428 -0.1681  0.8971
   15HI0      N  236   1.271   5.034   5.635  0.2042  0.0948  0.4338
   15HI0      H  237   1.197   5.064   5.573 -0.4303 -0.7743  0.7576
   15HI0     CA  238   1.255   5.070   5.774 -0.5126  0.2368  0.5360
   15HI0     HA  239   1.356   5.073   5.816  1.2377 -0.3898 -3.1983
   15HI0     CB  240   1.210   5.211   5.780 -0.7585  0.2067  0.9473
   15HI0    HB1  241   1.212   5.245   5.883 -0.2451 -0.5569  1.1942
   15HI0    HB2  242   1.111   5.221   5.735  0.7122 -0.0000 -2.6484
   15HI0     CG  243   1.298   5.327   5.725 -0.1476 -0.0289  0.7284
   15HI0    ND1  244   1.409   5.383   5.779  0.0582  0.1439 -0.5615
   15HI0    HD1  245   1.456   5.343   5.859 -0.0189  0.6458 -0.2593
   15HI0    CE1  246   1.446   5.483   5.703 -0.3939  0.0453 -0.2260
   15HI0    HE1  247   1.533   5.545   5.714 -0.4257 -0.1181  1.0004
   15HI0    NE2  248   1.356   5.503   5.607 -0.3310 -0.0704 -0.3398
   15HI0    HE2  249   1.367   5.577   5.539  0.8831  0.1487  0.0685
   15HI0    CD2  250   1.254   5.407   5.620 -0.8084 -0.2293  0.1946
   15HI0    HD2  251   1.162   5.398   5.566 -0.6755  1.1478 -0.3130
   15HI0      C  252   1.161   4.982   5.861  0.0597 -0.4477  0.5460
   15HI0      O  253   1.119   5.034   5.961  0.5783  0.4726 -0.1723
   16GLY      N  254   1.129   4.857   5.825  0.2365 -0.2038 -0.1970
   16GLY      H  255   1.162   4.828   5.734 -0.5276  1.4944 -1.0633
   16GLY     CA  256   1.063   4.750   5.903 -0.2941  0.0933  0.1066
   16GLY    HA1  257   1.128   4.718   5.985  2.2110 -0.8466 -2.0988
   16GLY    HA2  258   1.054   4.660   5.842 -0.4534 -0.7455  1.3291
   16GLY      C  259   0.919   4.772   5.955  0.2105  0.4782 -0.4342
   16GLY      O  260   0.871   4.689   6.034  0.0476  0.4970 -0.3892
   17LEU      N  261   0.844   4.877   5.919  0.8510  0.5389  0.1062
   17LEU      H  262   0.888   4.946   5.861  1.6840 -0.4694 -0.5070
   17LEU     CA  263   0.705   4.909   5.953  0.3689 -0.6239 -0.3889
   17LEU     HA  264   0.693   4.902   6.062  0.4534  1.5200 -0.2114
   17LEU     CB  265   0.676   5.050   5.900 -0.9961 -0.1676  0.1952
   17LEU    HB1  266   0.682   5.054   5.792 -0.1127  2.8779  0.2511
   17LEU    HB2  267   0.761   5.111   5.930  0.5138 -1.7157 -0.7667
   17LEU     CG  268   0.548   5.119   5.952 -1.4582 -0.1915 -0.1057
   17LEU     HG  269   0.461   5.071   5.908 -0.5800 -1.7901 -0.1824
   17LEU    CD1  270   0.557   5.135   6.106  0.8663 -0.8466  0.5730
   17LEU   HD11  271   0.568   5.036   6.152 -0.5111 -0.4643  1.8224
   17LEU   HD12  272   0.641   5.197   6.134  0.0500 -0.2245  1.7184
   17LEU   HD13  273   0.460   5.174   6.138  0.2577 -1.5109 -0.3970
   17LEU    CD2  274   0.543   5.261   5.897  0.4159 -0.8033 -0.0987
   17LEU   HD21  275   0.454   5.303   5.942  1.4154  1.4460 -0.0910
   17LEU   HD22  276   0.629   5.316   5.934 -0.8049  2.1829 -1.4106
   17LEU   HD23  277   0.528   5.258   5.789 -1.4360 -0.3314  0.1266
   17LEU      C  278   0.603   4.810   5.877 -0.1468 -0.1528 -0.5003
   17LEU      O  279   0.494   4.792   5.931  0.1254  0.3010  0.5865
   18AS4      N  280   0.642   4.748   5.764  0.3598  0.1788 -0.8665
   18AS4      H  281   0.737   4.771   5.737 -0.0498  1.4819 -1.2493
   18AS4     CA  282   0.570   4.641   5.695 -0.1263  0.0062 -0.8500
   18AS4     HA  283   0.476   4.683   5.658 -0.4413 -1.2813 -1.5569
   18AS4     CB  284   0.667   4.600   5.577  0.0560  0.2373  0.2268
   18AS4    HB1  285   0.765   4.575   5.618  1.1224  1.0577 -1.7223
   18AS4    HB2  286   0.677   4.680   5.504  0.1404 -0.2314 -0.2806
   18AS4     CG  287   0.614   4.471   5.511 -0.2458 -0.1511 -0.1666
   18AS4    OD1  288   0.699   4.380   5.489  0.0132  0.0319  0.2532
   18AS4   HD11  289   0.656   4.294   5.494 -1.7826  0.6694 -2.1383
   18AS4   HD12  290   0.789   4.411   5.484  0.7507 -2.0284 -0.4020
   18AS4    OD2  291   0.487   4.455   5.494 -0.2461  0.1990  0.1875
   18AS4   HD21  292   0.462   4.443   5.402  0.1856  0.5280  0.0296
   18AS4   HD22  293   0.440   4.472   5.576  1.7582  1.8285  1.0636
   18AS4      C  294   0.534   4.532   5.794 -0.1160 -0.3794 -1.0314
   18AS4      O  295   0.626   4.461   5.836 -0.0359 -0.5076  0.2049
   19ASN      N  296   0.407   4.513   5.837 -0.1165  0.1675  0.1379
   19ASN      H  297   0.338   4.582   5.810  1.8661  2.0459 -0.3443
   19ASN     CA  298   0.356   4.407   5.927 -0.2016  0.0279  1.1030
   19ASN     HA  299   0.247   4.409   5.924 -0.2018  0.5441 -1.8547
   19ASN     CB  300   0.390   4.265   5.873  0.2229  0.2093  0.2186
   19ASN    HB1  301   0.495   4.251   5.899  0.8581  0.4215 -2.0174
   19ASN    HB2  302   0.376   4.259   5.765  0.1806 -1.1830  0.2852
   19ASN     CG  303   0.318   4.152   5.947 -0.0043  0.1424  0.3134
   19ASN    OD1  304   0.203   4.158   5.977  0.5352 -0.0239  0.3042
   19ASN    ND2  305   0.379   4.049   5.996 -1.0075  0.1857 -0.0967
   19ASN   HD21  306   0.477   4.028   5.979 -1.1575 -1.3162  0.6912
   19ASN   HD22  307   0.320   3.968   6.010  0.5258 -0.7409  1.4453
   19ASN      C  308   0.396   4.428   6.075  0.3865  0.2659  0.0674
   19ASN      O  309   0.401   4.335   6.153  0.3633  0.2246 -0.0096
   20TY1      N  310   0.433   4.546   6.120  0.8171  0.1695  0.3375
   20TY1      H  311   0.422   4.623   6.056 -3.4211  0.6209  1.3197
   20TY1     CA  312   0.477   4.580   6.258 -0.1243  0.1030  0.6566
   20TY1     HA  313   0.534   4.500   6.306  1.3388  1.3946  1.1516
   20TY1     CB  314   0.560   4.711   6.261  0.0063  0.3789 -0.7030
   20TY1    HB1  315   0.503   4.788   6.210  1.5541  1.3660 -0.9996
   20TY1    HB2  316   0.654   4.701   6.206 -0.3245  0.4177 -1.2841
   20TY1     CG  317   0.578   4.748   6.404  0.6789  0.3813 -0.4277
   20TY1    CD1  318   0.664   4.672   6.489  0.4932  0.2660 -0.0257
   20TY1    HD1  319   0.720   4.588   6.451 -1.6645 -0.6677 -1.3137
   20TY1    CE1  320   0.692   4.710   6.621 -0.1116  0.0620  0.0268
   20TY1    HE1  321   0.768   4.665   6.683  0.4248  1.8817  0.7358
   20TY1     CZ  322   0.623   4.819   6.680 -0.8029 -0.1621 -0.7499
   20TY1     OH  323   0.643   4.857   6.811 -0.0853 -0.3778 -0.3971
   20TY1    HH1  324   0.568   4.911   6.837 -0.1672  0.8668 -2.9043
   20TY1    HH2  325   0.736   4.843   6.827 -0.4222 -3.0387 -0.3283
   20TY1    CE2  326   0.521   4.884   6.601 -0.0308 -0.2266  0.0968
   20TY1    HE2  327   0.461   4.957   6.654 -1.0849 -0.9914 -0.0031
   20TY1    CD2  328   0.506   4.854   6.465  0.6779 -0.8696  0.1715
   20TY1    HD2  329   0.431   4.910   6.411  1.3927 -1.2566 -1.2973
   20TY1      C  330   0.353   4.590   6.351 -0.0910 -0.1220  0.3408
   20TY1      O  331   0.260   4.666   6.312 -0.5574  0.0120 -0.4784
   21ARG      N  332   0.351   4.514   6.462 -0.2611  0.5649 -0.3166
   21ARG      H  333   0.436   4.463   6.480 -0.0009  0.5116 -1.5810
   21ARG     CA  334   0.230   4.490   6.547  0.2002  0.3135  0.3202
   21ARG     HA  335   0.246   4.405   6.614  1.5990 -0.0528 -0.4319
   21ARG     CB  336   0.195   4.610   6.636 -0.1110  0.0643 -0.0198
   21ARG    HB1  337   0.104   4.594   6.693  0.1397 -3.1138 -0.3091
   21ARG    HB2  338   0.175   4.694   6.569 -2.2302 -1.9019 -2.0851
   21ARG     CG  339   0.299   4.639   6.745 -0.1290  0.5886  0.2940
   21ARG    HG1  340   0.393   4.671   6.700  0.1746 -0.5903  0.0472
   21ARG    HG2  341   0.314   4.545   6.798  2.1324  1.3060  1.0172
   21ARG     CD  342   0.256   4.743   6.844 -0.2323 -0.4859  0.1849
   21ARG    HD1  343   0.157   4.712   6.878 -0.1347 -0.8212  0.1613
   21ARG    HD2  344   0.251   4.839   6.791  1.0044 -0.7480 -0.4518
   21ARG     NE  345   0.359   4.761   6.954 -0.2740  0.2826  0.2989
   21ARG     HE  346   0.445   4.811   6.937 -0.0147 -0.0888  0.5073
   21ARG     CZ  347   0.349   4.719   7.081  0.2371  0.5506  0.2830
   21ARG    NH1  348   0.237   4.662   7.120 -0.2381 -0.4874 -0.5086
   21ARG   HH11  349   0.154   4.674   7.063 -1.9875 -1.8154  1.5985
   21ARG   HH12  350   0.215   4.624   7.211 -0.0965  0.3655 -0.1061
   21ARG    NH2  351   0.450   4.700   7.159  0.0253 -0.5568 -0.9871
   21ARG   HH21  352   0.544   4.717   7.127 -0.1201 -0.2850 -1.2824
   21ARG   HH22  353   0.428   4.643   7.240  0.6866 -1.1861 -1.2459
   21ARG      C  354   0.114   4.442   6.467 -0.5554 -0.5143  0.7484
   21ARG      O  355   0.002   4.454   6.511  0.1391 -0.8351 -0.9250
   22GLY      N  356   0.139   4.360   6.364  0.1912 -0.5845 -0.1019
   22GLY      H  357   0.236   4.335   6.350 -0.1224 -1.6981 -0.3036
   22GLY     CA  358   0.039   4.310   6.269  0.2256  0.3895  0.6457
   22GLY    HA1  359  -0.035   4.240   6.308  0.3551  0.2030  0.5543
   22GLY    HA2  360   0.097   4.246   6.203  0.6912  1.6795 -0.2360
   22GLY      C  361  -0.030   4.415   6.182  0.1598  0.1713  0.3779
   22GLY      O  362  -0.126   4.380   6.115 -0.0573 -0.3426 -0.4217
   23TY1      N  363   0.030   4.534   6.180  1.0283  0.1409 -0.4029
   23TY1      H  364   0.116   4.542   6.231  0.6017 -1.4076  0.6541
   23TY1     CA  365  -0.032   4.650   6.118  0.4070  0.8059  0.1567
   23TY1     HA  366  -0.140   4.635   6.110  0.7877 -1.3187 -2.8290
   23TY1     CB  367  -0.017   4.776   6.197  0.3377 -0.6064  0.0067
   23TY1    HB1  368   0.075   4.830   6.179  0.4212 -0.7114  0.1173
   23TY1    HB2  369   0.003   4.749   6.301  1.5454 -2.4853 -0.6712
   23TY1     CG  370  -0.134   4.878   6.200 -0.7536 -0.1697 -0.6180
   23TY1    CD1  371  -0.117   5.003   6.143 -0.1417 -0.6985  0.3072
   23TY1    HD1  372  -0.021   5.027   6.099  0.2099 -2.2251  0.1767
   23TY1    CE1  373  -0.216   5.095   6.158  0.2694 -0.2039 -0.2512
   23TY1    HE1  374  -0.192   5.198   6.137 -0.8276  0.2461  0.6033
   23TY1     CZ  375  -0.340   5.060   6.223 -0.2875  0.4576  0.1897
   23TY1     OH  376  -0.437   5.149   6.224 -0.2689 -0.4614  0.1020
   23TY1    HH1  377  -0.404   5.236   6.200  0.3014 -0.1371  1.9636
   23TY1    HH2  378  -0.511   5.118   6.277 -0.3677 -0.5377 -0.0787
   23TY1    CE2  379  -0.357   4.930   6.271 -0.1531  0.2934 -0.7750
   23TY1    HE2  380  -0.446   4.895   6.322  1.2458  0.9229  2.3514
   23TY1    CD2  381  -0.256   4.837   6.257  0.4384  0.4061  0.0847
   23TY1    HD2  382  -0.269   4.735   6.290 -3.7931  0.9390  0.5611
   23TY1      C  383   0.021   4.685   5.976  0.2555 -0.0358 -0.1593
   23TY1      O  384   0.138   4.688   5.948 -0.0028  0.3498  0.3156
   24SER      N  385  -0.063   4.687   5.871  0.0750 -0.9679  0.2578
   24SER      H  386  -0.158   4.673   5.901  0.1819 -2.3340  0.0175
   24SER     CA  387  -0.036   4.690   5.726 -0.1280 -0.3873  0.1093
   24SER     HA  388   0.032   4.607   5.707 -2.3603 -2.0605 -0.9549
   24SER     CB  389  -0.159   4.657   5.641  0.4006 -0.3185  0.3763
   24SER    HB1  390  -0.243   4.714   5.682  1.2713  0.2500  1.4394
   24SER    HB2  391  -0.173   4.549   5.635  1.0510 -0.4889  1.5720
   24SER     OG  392  -0.136   4.697   5.499  0.3200  0.6942 -0.5752
   24SER     HG  393  -0.189   4.631   5.452  0.6906 -0.9491  1.2058
   24SER      C  394   0.032   4.824   5.684  0.0582 -0.1216 -0.2533
   24SER      O  395   0.002   4.931   5.738  0.2324 -0.3670 -0.3044
   25LEU      N  396   0.124   4.822   5.591  0.2310 -0.2829  0.7606
   25LEU      H  397   0.139   4.729   5.553  1.6244 -0.6474  2.0884
   25LEU     CA  398   0.167   4.945   5.520 -0.1148 -0.3104  1.2449
   25LEU     HA  399   0.207   5.022   5.586 -0.8799  2.6257 -1.4108
   25LEU     CB  400   0.278   4.928   5.408  0.3549 -0.1303  0.0723
   25LEU    HB1  401   0.283   5.024   5.358  1.1218  0.1061  0.5871
   25LEU    HB2  402   0.241   4.865   5.328  1.6554  0.6343 -1.1756
   25LEU     CG  403   0.417   4.872   5.452 -0.5605 -0.5118  0.2940
   25LEU     HG  404   0.393   4.767   5.469 -1.5651 -0.6137 -1.4355
   25LEU    CD1  405   0.513   4.876   5.337  0.2894  0.3826 -0.0900
   25LEU   HD11  406   0.541   4.975   5.301  0.4759  1.1962  2.1396
   25LEU   HD12  407   0.601   4.816   5.363  0.1259  0.7980  1.5186
   25LEU   HD13  408   0.469   4.827   5.250 -0.6376  1.4767 -0.2556
   25LEU    CD2  409   0.484   4.947   5.576 -0.1574  0.3845  0.1174
   25LEU   HD21  410   0.425   4.918   5.663  1.8797 -0.0192  1.4263
   25LEU   HD22  411   0.586   4.915   5.596 -0.4878 -1.5949 -1.1098
   25LEU   HD23  412   0.466   5.053   5.558  0.1341  0.5955  1.0202
   25LEU      C  413   0.047   5.024   5.452  0.1364 -0.3029 -0.1484
   25LEU      O  414   0.055   5.142   5.427 -0.7990  0.2118 -0.7064
   26GLY      N  415  -0.062   4.958   5.412 -0.1760 -0.9966  0.3718
   26GLY      H  416  -0.075   4.863   5.443 -2.8266  0.1031  3.2228
   26GLY     CA  417  -0.183   5.028   5.363 -0.8386  0.0549  0.7537
   26GLY    HA1  418  -0.260   4.951   5.360  1.0590 -2.0026 -2.8918
   26GLY    HA2  419  -0.164   5.068   5.263 -1.8343  0.1810  0.6048
   26GLY      C  420  -0.247   5.130   5.457 -0.0109  0.9084 -0.0437
   26GLY      O  421  -0.311   5.226   5.411 -0.1406 -0.3031  0.6100
   27ASN      N  422  -0.226   5.119   5.590 -0.1586 -0.2790 -0.1618
   27ASN      H  423  -0.156   5.052   5.620 -0.9074 -1.4210 -0.8953
   27ASN     CA  424  -0.267   5.225   5.680  0.3637  0.3333 -0.4698
   27ASN     HA  425  -0.374   5.237   5.665  0.8802  2.9541 -2.8790
   27ASN     CB  426  -0.255   5.193   5.826  0.4891  0.0941 -0.4211
   27ASN    HB1  427  -0.303   5.280   5.871  0.9567 -0.2231  0.7245
   27ASN    HB2  428  -0.158   5.196   5.875 -0.2761  2.2913  1.1290
   27ASN     CG  429  -0.336   5.075   5.871  0.3085  0.2996 -0.6198
   27ASN    OD1  430  -0.453   5.086   5.916 -0.5257 -0.5135  0.1340
   27ASN    ND2  431  -0.275   4.960   5.869 -0.3521  0.2539  0.1953
   27ASN   HD21  432  -0.181   4.950   5.835 -1.3144 -0.0887 -2.6059
   27ASN   HD22  433  -0.317   4.895   5.935 -2.0635  2.2035  1.1465
   27ASN      C  434  -0.202   5.362   5.655 -0.4450 -0.2975 -0.0472
   27ASN      O  435  -0.269   5.463   5.644  0.2520 -0.0407  0.2812
   28TRP      N  436  -0.070   5.363   5.628  0.3903 -0.8586  0.3115
   28TRP      H  437  -0.024   5.274   5.638  1.2028 -0.5387 -0.5110
   28TRP     CA  438   0.015   5.474   5.608 -0.0009 -0.6312 -0.0056
   28TRP     HA  439  -0.027   5.558   5.662 -0.5229  2.0563 -4.1176
   28TRP     CB  440   0.153   5.440   5.667  0.0802  0.1997 -0.0594
   28TRP    HB1  441   0.221   5.525   5.679  0.5026 -0.4439  2.5669
   28TRP    HB2  442   0.204   5.381   5.591  1.8754  1.9290 -0.2922
   28TRP     CG  443   0.150   5.376   5.801  0.1743  0.6358  0.4327
   28TRP    CD1  444   0.148   5.235   5.812  0.1844 -0.3406  0.5792
   28TRP    HD1  445   0.169   5.155   5.742 -0.9663 -0.6583  0.5763
   28TRP    NE1  446   0.126   5.203   5.945  0.4497  0.4559  0.4953
   28TRP    HE1  447   0.119   5.108   5.980 -0.2052 -0.2262 -1.3793
   28TRP    CE2  448   0.127   5.312   6.025 -0.1677  0.0067 -0.7068
   28TRP    CZ2  449   0.115   5.323   6.166 -0.1760 -0.4201  0.0628
   28TRP    HZ2  450   0.105   5.235   6.229 -1.2344 -0.1648  0.2623
   28TRP    CH2  451   0.111   5.451   6.221  0.0135  0.5795  0.0618
   28TRP    HH2  452   0.111   5.464   6.328  2.7200  1.9175 -0.0253
   28TRP    CZ3  453   0.123   5.566   6.142 -0.1733  0.4453 -0.0082
   28TRP    HZ3  454   0.133   5.662   6.190 -1.4179  1.6591 -2.0259
   28TRP    CE3  455   0.135   5.551   6.002 -0.4139  0.9928  0.0091
   28TRP    HE3  456   0.139   5.646   5.952 -1.9409  1.3987  0.6137
   28TRP    CD2  457   0.135   5.423   5.939  0.6495 -0.4880  0.0337
   28TRP      C  458   0.016   5.526   5.465 -0.3968 -0.0389 -0.7039
   28TRP      O  459   0.029   5.646   5.450  0.0572 -0.4272 -0.3849
   29VAL      N  460   0.009   5.435   5.370  0.3749  0.0399 -0.2341
   29VAL      H  461   0.012   5.337   5.395 -0.3851  0.3589  1.1963
   29VAL     CA  462  -0.014   5.482   5.232  0.3922  0.4534 -0.2700
   29VAL     HA  463   0.072   5.543   5.203  1.7755 -0.8538  0.8898
   29VAL     CB  464  -0.011   5.370   5.136  0.1996 -0.1014  0.4901
   29VAL     HB  465  -0.093   5.301   5.154  0.7037 -1.3384 -1.6165
   29VAL    CG1  466  -0.028   5.418   4.988 -0.5653  0.9138 -0.4831
   29VAL   HG11  467   0.033   5.507   4.973  3.7748 -1.9173 -1.4432
   29VAL   HG12  468  -0.005   5.341   4.914 -1.0530  0.2298  0.0608
   29VAL   HG13  469  -0.132   5.447   4.972 -0.4656  1.4151 -0.2240
   29VAL    CG2  470   0.125   5.303   5.133  0.3723  0.0860  0.7856
   29VAL   HG21  471   0.134   5.208   5.079  2.2583  0.2377  0.7655
   29VAL   HG22  472   0.197   5.375   5.096 -2.9094  2.9507 -0.5982
   29VAL   HG23  473   0.152   5.271   5.234  3.1386  0.1115  0.1213
   29VAL      C  474  -0.141   5.559   5.221 -0.5612  0.1592  0.3781
   29VAL      O  475  -0.144   5.661   5.146  0.1297  0.2311  0.1447
   30CY1      N  476  -0.251   5.521   5.280  0.7929  1.2753 -0.2117
   30CY1      H  477  -0.250   5.438   5.338 -1.2255  0.0616 -1.8107
   30CY1     CA  478  -0.381   5.593   5.279 -0.2332  0.5734 -0.4090
   30CY1     HA  479  -0.428   5.610   5.182  2.3871  2.3465 -1.4813
   30CY1     CB  480  -0.487   5.502   5.353  0.0316  0.1499 -0.2324
   30CY1    HB1  481  -0.462   5.488   5.458  0.0904  1.5083 -0.0409
   30CY1    HB2  482  -0.477   5.399   5.319 -1.8322  0.2920 -1.3343
   30CY1     SG  483  -0.651   5.565   5.331  0.4538  0.0116 -0.1540
   30CY1    HG1  484  -0.669   5.534   5.203 -0.4823  1.2933 -0.3502
   30CY1    HG2  485  -0.740   5.506   5.411 -1.7724  3.0063 -0.2623
   30CY1    HG3  486  -0.640   5.698   5.337 -0.5542  0.2867 -2.9932
   30CY1      C  487  -0.368   5.731   5.344  0.5683  0.0985  0.7492
   30CY1      O  488  -0.403   5.833   5.284 -0.2542  0.4070 -0.4334
   31ALA      N  489  -0.295   5.738   5.453 -0.6795  0.2063 -0.9152
   31ALA      H  490  -0.261   5.655   5.500 -1.0203  0.7854  0.4142
   31ALA     CA  491  -0.262   5.870   5.518  0.2354  0.2321 -0.3605
   31ALA     HA  492  -0.350   5.933   5.522  0.9454  1.1667  1.4227
   31ALA     CB  493  -0.193   5.858   5.662  0.7037 -0.1190  0.7867
   31ALA    HB1  494  -0.266   5.828   5.737 -0.0850 -2.5703 -0.8534
   31ALA    HB2  495  -0.116   5.781   5.657 -1.3211 -2.2661  0.8771
   31ALA    HB3  496  -0.147   5.951   5.695  0.8185 -0.0846  0.5343
   31ALA      C  497  -0.168   5.955   5.434 -0.1105 -0.0204  0.5323
   31ALA      O  498  -0.200   6.071   5.423  0.1538 -0.1002  0.0089
   32ALA      N  499  -0.064   5.907   5.369 -0.5159  0.2505  0.5098
   32ALA      H  500  -0.026   5.815   5.385 -1.7094 -0.6831 -1.5421
   32ALA     CA  501   0.008   6.000   5.277  0.4860  0.6256  0.0417
   32ALA     HA  502   0.029   6.093   5.330  1.8796  0.4750 -0.2119
   32ALA     CB  503   0.134   5.931   5.241 -0.4897  0.2473 -0.8588
   32ALA    HB1  504   0.194   5.915   5.330 -2.2432  0.8617  0.4743
   32ALA    HB2  505   0.118   5.830   5.205  0.3156  0.3104 -1.4515
   32ALA    HB3  506   0.203   5.987   5.177  0.5336  0.4547  0.3913
   32ALA      C  507  -0.070   6.031   5.149  0.2604 -0.4689 -0.1452
   32ALA      O  508  -0.078   6.148   5.111 -0.5056 -0.1419 -0.1988
   33LY2      N  509  -0.140   5.935   5.096  0.0018  0.3329  0.0155
   33LY2      H  510  -0.122   5.843   5.131 -2.4581 -0.2337 -0.0255
   33LY2     CA  511  -0.222   5.957   4.976 -0.2978  0.8979  0.6497
   33LY2     HA  512  -0.156   6.004   4.903 -0.0235 -1.3234 -0.6274
   33LY2     CB  513  -0.270   5.814   4.918 -0.4326  0.3447 -0.1481
   33LY2    HB1  514  -0.337   5.766   4.989  1.1332  2.2034  2.7887
   33LY2    HB2  515  -0.182   5.749   4.922 -0.4601  0.3582  0.7810
   33LY2     CG  516  -0.329   5.816   4.777 -0.1389 -0.8843  0.1750
   33LY2    HG1  517  -0.247   5.843   4.711 -0.4011  1.5203  0.7503
   33LY2    HG2  518  -0.401   5.897   4.765 -1.3568 -2.0661 -0.7544
   33LY2     CD  519  -0.386   5.684   4.725  0.1311  0.1038  1.1295
   33LY2    HD1  520  -0.405   5.699   4.619  0.9601  1.9595  1.2077
   33LY2    HD2  521  -0.484   5.653   4.763  0.4873 -1.4615  0.8260
   33LY2     CE  522  -0.294   5.566   4.733  0.1663 -0.2227 -0.7581
   33LY2    HE1  523  -0.297   5.524   4.834 -0.7122 -0.9711 -1.0909
   33LY2    HE2  524  -0.189   5.594   4.719  0.6993 -1.4668  0.4378
   33LY2     NZ  525  -0.326   5.469   4.624  0.0388  0.3154 -0.2051
   33LY2    HZ1  526  -0.251   5.402   4.617  0.4343  0.7938 -0.6667
   33LY2    HZ2  527  -0.414   5.424   4.642 -0.9344  0.7297 -3.2393
   33LY2    HZ3  528  -0.336   5.513   4.533 -3.9436  0.0658 -0.0645
   33LY2      C  529  -0.330   6.062   4.990  0.0593 -0.0560  0.3528
   33LY2      O  530  -0.346   6.145   4.905 -0.2268 -0.3563  0.9418
   34PHE      N  531  -0.399   6.061   5.101 -0.4838 -0.0037  0.1272
   34PHE      H  532  -0.371   5.991   5.168  0.0973  0.2432  0.1544
   34PHE     CA  533  -0.512   6.150   5.124  0.2946  0.0048  0.4711
   34PHE     HA  534  -0.544   6.181   5.025  0.0804  0.2823  0.6223
   34PHE     CB  535  -0.629   6.065   5.185 -0.0276 -0.2474 -0.2484
   34PHE    HB1  536  -0.712   6.132   5.205  0.3934  0.7565 -1.7266
   34PHE    HB2  537  -0.596   6.018   5.278  1.1975  0.3317 -0.3660
   34PHE     CG  538  -0.685   5.968   5.079 -0.3585  0.0239  0.3379
   34PHE    CD1  539  -0.672   5.828   5.088 -0.6453  0.4848 -0.1603
   34PHE    HD1  540  -0.636   5.791   5.183 -0.1086 -0.7694 -0.8361
   34PHE    CE1  541  -0.720   5.741   4.992 -0.1581 -0.4462 -0.1346
   34PHE    HE1  542  -0.704   5.635   4.999 -1.5823 -0.7484 -1.1898
   34PHE     CZ  543  -0.781   5.796   4.874  0.0942 -0.2987 -1.1031
   34PHE     HZ  544  -0.830   5.743   4.794 -0.4127 -1.6156  0.0393
   34PHE    CE2  545  -0.788   5.935   4.868 -0.1323 -0.6101 -0.2133
   34PHE    HE2  546  -0.834   5.978   4.780 -0.4442 -1.1905 -0.3398
   34PHE    CD2  547  -0.747   6.019   4.974  0.3325 -0.6201 -0.2456
   34PHE    HD2  548  -0.762   6.126   4.963  3.1335 -0.2088 -0.8665
   34PHE      C  549  -0.476   6.270   5.211 -0.4231  0.3949  0.3786
   34PHE      O  550  -0.506   6.388   5.185 -0.3002 -0.0838  0.1550
   35GL4      N  551  -0.415   6.253   5.324  0.2601  0.3833  0.3171
   35GL4      H  552  -0.378   6.163   5.352  1.3239  0.0736 -1.8787
   35GL4     CA  553  -0.377   6.375   5.409  0.3367  0.8977 -0.7131
   35GL4     HA  554  -0.466   6.437   5.404 -1.0700 -1.1284 -2.3010
   35GL4     CB  555  -0.357   6.329   5.554 -0.3171 -0.3186 -0.3227
   35GL4    HB1  556  -0.376   6.415   5.620 -1.7735  1.4676 -2.8989
   35GL4    HB2  557  -0.251   6.309   5.572  0.2519  1.7815 -1.0510
   35GL4     CG  558  -0.433   6.215   5.616 -0.3783 -0.1259  0.4633
   35GL4    HG1  559  -0.377   6.168   5.697  2.9453  3.2780  0.4079
   35GL4    HG2  560  -0.451   6.125   5.558 -1.1389  0.3938 -0.1238
   35GL4     CD  561  -0.572   6.257   5.656 -0.2956 -0.0732 -0.3578
   35GL4    OE1  562  -0.616   6.208   5.763  0.5378  0.5250  0.3797
   35GL4   HE11  563  -0.636   6.277   5.827  2.1929 -1.1370  2.8909
   35GL4   HE12  564  -0.568   6.125   5.775 -0.5527 -0.3627 -1.0115
   35GL4    OE2  565  -0.637   6.340   5.587  0.0484  0.0876  0.0290
   35GL4   HE21  566  -0.670   6.297   5.508  1.7413  2.1758 -1.9569
   35GL4   HE22  567  -0.669   6.419   5.630 -0.1496  1.2668 -2.1485
   35GL4      C  568  -0.259   6.466   5.368 -0.6019 -0.2163  0.4565
   35GL4      O  569  -0.261   6.592   5.372  0.4020  0.1045  0.4143
   36SER      N  570  -0.148   6.401   5.328 -0.7213  0.0248  0.0118
   36SER      H  571  -0.142   6.300   5.328  0.0742 -0.0488 -2.9936
   36SER     CA  572  -0.033   6.478   5.270 -0.1573  0.3400  0.6234
   36SER     HA  573  -0.038   6.582   5.303 -2.3660  0.0830  1.2646
   36SER     CB  574   0.113   6.424   5.300 -0.1787  0.0598 -0.2593
   36SER    HB1  575   0.125   6.417   5.408 -0.8979 -0.9729 -0.2301
   36SER    HB2  576   0.186   6.498   5.266 -0.1210 -1.0246 -2.7528
   36SER     OG  577   0.138   6.299   5.250 -0.5195  0.0124 -0.1819
   36SER     HG  578   0.139   6.238   5.324 -2.4483  0.0895 -0.0455
   36SER      C  579  -0.033   6.496   5.119  0.6487  0.1703  0.2766
   36SER      O  580   0.033   6.585   5.063 -0.1998  0.1381 -0.2213
   37ASN      N  581  -0.108   6.414   5.051  0.0435 -0.0466  0.2613
   37ASN      H  582  -0.158   6.338   5.095 -1.0022 -0.1045 -0.9616
   37ASN     CA  583  -0.102   6.395   4.903 -0.0866  0.2099  0.1658
   37ASN     HA  584  -0.150   6.300   4.878 -1.8580  1.5071 -1.6514
   37ASN     CB  585  -0.169   6.512   4.825 -0.0361  0.5558  0.1239
   37ASN    HB1  586  -0.174   6.479   4.721  0.0553  1.1221 -0.0591
   37ASN    HB2  587  -0.103   6.597   4.836 -0.0148  0.5322  0.1806
   37ASN     CG  588  -0.305   6.558   4.875 -0.4991  0.6490  0.4544
   37ASN    OD1  589  -0.344   6.671   4.889 -0.3367 -0.0862  0.0650
   37ASN    ND2  590  -0.393   6.459   4.885 -0.4151  0.4262 -0.8115
   37ASN   HD21  591  -0.366   6.361   4.884  1.7575  0.9109  1.3017
   37ASN   HD22  592  -0.491   6.482   4.894 -0.7732 -0.9841 -0.8182
   37ASN      C  593   0.045   6.373   4.854  0.0909  0.0240 -0.4201
   37ASN      O  594   0.090   6.418   4.750 -0.1262 -0.4295  0.0807
   38PHE      N  595   0.127   6.293   4.928  0.2527  0.3941 -0.6043
   38PHE      H  596   0.078   6.246   5.004  0.5571  0.7270 -0.1944
   38PHE     CA  597   0.266   6.258   4.919 -0.2216  0.0913 -0.6706
   38PHE     HA  598   0.286   6.187   4.999  1.3570 -1.1681 -2.1050
   38PHE     CB  599   0.291   6.181   4.783 -0.0340  1.3462  0.2355
   38PHE    HB1  600   0.394   6.144   4.786 -0.8547 -1.2840 -0.8381
   38PHE    HB2  601   0.272   6.243   4.695  2.1977 -2.4918 -3.3960
   38PHE     CG  602   0.200   6.065   4.761  0.3608  0.3294 -0.7057
   38PHE    CD1  603   0.096   6.071   4.665 -0.2712 -0.2973 -0.6746
   38PHE    HD1  604   0.089   6.162   4.608  2.0794  0.0975 -0.4531
   38PHE    CE1  605   0.018   5.957   4.645  0.6531  0.2132 -0.4199
   38PHE    HE1  606  -0.069   5.953   4.582 -0.5353  1.3726  1.0866
   38PHE     CZ  607   0.030   5.845   4.728 -0.1397  0.2110  0.2507
   38PHE     HZ  608  -0.037   5.760   4.724 -2.1961  1.4797  3.5652
   38PHE    CE2  609   0.129   5.839   4.825  0.1913  0.1256  0.8862
   38PHE    HE2  610   0.140   5.747   4.880  0.0517 -0.0769  0.5775
   38PHE    CD2  611   0.219   5.943   4.827  0.1440  0.2775 -0.2121
   38PHE    HD2  612   0.296   5.935   4.903  0.0772 -1.0903 -0.2520
   38PHE      C  613   0.366   6.370   4.947  0.3024 -0.4658 -0.4656
   38PHE      O  614   0.487   6.342   4.937 -0.5987  0.3789  0.6893
   39ASN      N  615   0.324   6.493   4.986  0.1135  0.8996 -0.0781
   39ASN      H  616   0.227   6.514   5.005 -0.4515 -0.2160 -1.5333
   39ASN     CA  617   0.423   6.600   5.006  0.3328  0.4405  0.2533
   39ASN     HA  618   0.492   6.588   4.923 -0.7227 -1.2200 -0.4225
   39ASN     CB  619   0.337   6.727   4.987 -0.5807 -1.1967 -0.1787
   39ASN    HB1  620   0.394   6.819   5.003 -1.6874 -0.3263 -1.0786
   39ASN    HB2  621   0.251   6.722   5.053 -1.6510 -0.9577 -1.5180
   39ASN     CG  622   0.277   6.744   4.855  0.5280 -0.1134 -0.1824
   39ASN    OD1  623   0.345   6.752   4.757 -0.0896  1.1369  0.0814
   39ASN    ND2  624   0.147   6.747   4.854  0.2445 -0.0297 -0.2528
   39ASN   HD21  625   0.094   6.726   4.938  0.1087 -0.7901 -0.5210
   39ASN   HD22  626   0.107   6.748   4.762 -0.7784  0.1297  0.1774
   39ASN      C  627   0.503   6.590   5.136  0.0361  0.2884  0.3015
   39ASN      O  628   0.458   6.545   5.241 -0.2860 -0.6240  0.1076
   40THR      N  629   0.634   6.618   5.123  0.2811 -0.3742  0.5582
   40THR      H  630   0.667   6.655   5.036  1.8180  0.1772  1.3414
   40THR     CA  631   0.728   6.614   5.233 -0.4767 -0.1138  0.0325
   40THR     HA  632   0.714   6.519   5.283 -1.2274 -0.0205  0.0203
   40THR     CB  633   0.880   6.632   5.190  0.8785 -0.8359 -0.0937
   40THR     HB  634   0.903   6.728   5.144 -0.3802  0.6909  2.2858
   40THR    CG2  635   0.970   6.605   5.308 -0.4259 -0.2018 -0.8350
   40THR   HG21  636   0.959   6.504   5.347  0.3576 -0.3648 -1.0233
   40THR   HG22  637   1.073   6.641   5.296 -0.3574  0.0913  0.3992
   40THR   HG23  638   0.944   6.671   5.391 -0.6371 -1.5450  0.1920
   40THR    OG1  639   0.902   6.528   5.098 -0.1638  0.1537 -0.8214
   40THR    HG1  640   0.843   6.544   5.024  0.5924 -1.0611 -1.7294
   40THR      C  641   0.695   6.724   5.339  0.1709  0.3953 -0.5132
   40THR      O  642   0.679   6.687   5.456  0.0314 -0.3349  0.1153
   41GLN      N  643   0.679   6.847   5.296 -0.4175 -0.2566 -0.1810
   41GLN      H  644   0.693   6.864   5.198 -1.7947  0.8699 -0.2137
   41GLN     CA  645   0.667   6.956   5.391 -0.8830 -0.1066  0.2102
   41GLN     HA  646   0.709   6.930   5.488 -1.6873  1.3526  0.9843
   41GLN     CB  647   0.755   7.081   5.352 -0.2325  0.4144  0.4812
   41GLN    HB1  648   0.746   7.154   5.432 -1.1278 -0.0364  0.8049
   41GLN    HB2  649   0.724   7.137   5.264  0.0541 -0.3804 -0.1346
   41GLN     CG  650   0.903   7.033   5.346  0.3534  0.9266 -0.0211
   41GLN    HG1  651   0.926   6.952   5.416 -1.0412  0.2438 -0.3122
   41GLN    HG2  652   0.978   7.108   5.370  0.1579  0.4247  2.4835
   41GLN     CD  653   0.948   6.981   5.209  0.3965 -0.9019 -0.3544
   41GLN    OE1  654   0.879   6.994   5.103  0.4645  0.7180 -0.3472
   41GLN    NE2  655   1.065   6.927   5.192  0.0494 -0.2715 -0.0752
   41GLN   HE21  656   1.079   6.906   5.095 -1.6133  0.7171 -0.5681
   41GLN   HE22  657   1.133   6.950   5.263 -1.2255  0.8328  0.8372
   41GLN      C  658   0.518   6.992   5.427  0.4674 -0.4289  0.9635
   41GLN      O  659   0.485   7.107   5.449  0.0306  0.0172 -0.0620
   42ALA      N  660   0.429   6.890   5.425 -0.4382 -0.3215  0.3574
   42ALA      H  661   0.470   6.799   5.412 -2.1318 -1.3449  1.7733
   42ALA     CA  662   0.288   6.900   5.447 -0.0864  0.4450 -0.0034
   42ALA     HA  663   0.246   6.976   5.382 -1.5571 -0.5261 -0.2457
   42ALA     CB  664   0.222   6.761   5.414  0.1198 -0.9893 -0.5421
   42ALA    HB1  665   0.265   6.688   5.483  2.1152  0.4638 -0.1557
   42ALA    HB2  666   0.114   6.774   5.419  0.2304 -0.4349  1.0547
   42ALA    HB3  667   0.231   6.726   5.311 -0.9427 -1.2475 -0.5618
   42ALA      C  668   0.259   6.945   5.592  0.1195  1.1626 -0.0822
   42ALA      O  669   0.302   6.881   5.689  0.0405  0.6449  0.1397
   43THR      N  670   0.184   7.054   5.605 -0.6839  0.7761 -0.2280
   43THR      H  671   0.156   7.089   5.514 -0.7629 -3.0863 -1.8902
   43THR     CA  672   0.145   7.118   5.737  0.8714 -0.1379  0.1005
   43THR     HA  673   0.161   7.055   5.824  0.5310  0.1600  0.3785
   43THR     CB  674   0.226   7.253   5.752 -0.3719  0.4881 -0.9550
   43THR     HB  675   0.214   7.320   5.667 -0.7537  3.0457  0.9796
   43THR    CG2  676   0.210   7.325   5.890  0.3419 -0.5310  0.0904
   43THR   HG21  677   0.239   7.262   5.973 -3.2306 -2.3838  0.1375
   43THR   HG22  678   0.268   7.417   5.898 -1.0742  0.4018  0.0765
   43THR   HG23  679   0.107   7.361   5.903  1.0300  1.7666 -0.3438
   43THR    OG1  680   0.371   7.231   5.740  0.5629 -0.1783 -0.1228
   43THR    HG1  681   0.394   7.204   5.651  1.6925  1.5961 -0.3980
   43THR      C  682  -0.003   7.162   5.736 -0.1629  0.7167 -0.0905
   43THR      O  683  -0.041   7.230   5.643  0.5398 -0.6314  0.4196
   44ASN      N  684  -0.086   7.117   5.829 -0.0864 -0.3091  0.0832
   44ASN      H  685  -0.044   7.059   5.900  2.0412 -0.0339 -0.8759
   44ASN     CA  686  -0.227   7.134   5.837  0.3115  0.2294 -0.2360
   44ASN     HA  687  -0.249   7.228   5.786  1.4299  1.3554  1.2656
   44ASN     CB  688  -0.304   7.018   5.774 -0.3771 -0.0234  0.5391
   44ASN    HB1  689  -0.409   7.036   5.794 -0.2738 -0.5675  1.6557
   44ASN    HB2  690  -0.294   6.922   5.826 -1.5618 -0.4324  0.0341
   44ASN     CG  691  -0.292   7.003   5.620 -0.0566 -0.3966 -0.7093
   44ASN    OD1  692  -0.320   7.094   5.542 -0.2316  1.0158 -0.7049
   44ASN    ND2  693  -0.254   6.888   5.572 -0.0088 -0.2754  0.3935
   44ASN   HD21  694  -0.249   6.808   5.632 -0.3826 -0.3064  0.3838
   44ASN   HD22  695  -0.249   6.889   5.471 -1.8303  0.2971  0.2734
   44ASN      C  696  -0.267   7.146   5.981 -0.3677  0.9160 -0.6900
   44ASN      O  697  -0.198   7.094   6.075 -0.2011  0.6165 -0.4965
   45ARG      N  698  -0.372   7.214   6.019 -0.1873  0.4051  0.5303
   45ARG      H  699  -0.434   7.240   5.944 -1.0013 -1.3730  0.5365
   45ARG     CA  700  -0.424   7.238   6.154  0.0306  0.2637  0.1997
   45ARG     HA  701  -0.351   7.201   6.226  0.9376 -0.0677 -0.8570
   45ARG     CB  702  -0.451   7.385   6.164 -0.8250 -0.1684 -0.1013
   45ARG    HB1  703  -0.550   7.401   6.122 -1.0706 -0.5838  0.3009
   45ARG    HB2  704  -0.377   7.437   6.103 -0.5604 -1.6561 -1.1002
   45ARG     CG  705  -0.448   7.441   6.308  0.2453 -0.1396  0.6201
   45ARG    HG1  706  -0.349   7.440   6.353  0.7168 -2.3033 -0.3020
   45ARG    HG2  707  -0.506   7.376   6.374  0.9108 -0.2586  1.0889
   45ARG     CD  708  -0.497   7.585   6.306 -0.3378  0.0472 -0.3241
   45ARG    HD1  709  -0.457   7.629   6.215  1.8909 -0.0242  0.5436
   45ARG    HD2  710  -0.447   7.634   6.390  1.8413 -0.5673 -1.1953
   45ARG     NE  711  -0.638   7.615   6.296  0.3587 -0.1989  0.1517
   45ARG     HE  712  -0.683   7.557   6.226  0.4042 -0.5853  0.4402
   45ARG     CZ  713  -0.723   7.706   6.341 -0.7127  0.1919  0.0836
   45ARG    NH1  714  -0.696   7.795   6.433 -0.4248  0.2733  0.3301
   45ARG   HH11  715  -0.609   7.797   6.484 -0.2925  1.0028  0.0819
   45ARG   HH12  716  -0.765   7.862   6.464  0.3104  1.0442  0.2967
   45ARG    NH2  717  -0.843   7.707   6.290 -0.8301 -0.1052  0.2103
   45ARG   HH21  718  -0.866   7.630   6.228  0.5802  0.1433 -0.6866
   45ARG   HH22  719  -0.910   7.779   6.311 -0.5291  1.1666 -2.6943
   45ARG      C  720  -0.547   7.144   6.181 -0.0231  0.8143 -0.3759
   45ARG      O  721  -0.645   7.128   6.108  0.8091 -0.6033 -0.1964
   46ASN      N  722  -0.550   7.082   6.299 -0.2327  0.6972 -0.0508
   46ASN      H  723  -0.474   7.094   6.365  0.9229  0.7302 -1.3496
   46ASN     CA  724  -0.662   6.997   6.349 -0.2980  0.0526  0.0542
   46ASN     HA  725  -0.705   6.938   6.268 -0.1350  0.1867 -0.1313
   46ASN     CB  726  -0.604   6.894   6.445 -0.5992 -0.1833  0.0479
   46ASN    HB1  727  -0.580   6.941   6.540 -0.8816 -1.8584  0.9946
   46ASN    HB2  728  -0.510   6.850   6.411 -0.0952  0.2808  0.8063
   46ASN     CG  729  -0.699   6.781   6.490  0.5033 -0.0745  0.4265
   46ASN    OD1  730  -0.790   6.747   6.420  0.1932  0.0923  0.4818
   46ASN    ND2  731  -0.710   6.757   6.615 -0.1984 -0.1541 -0.2040
   46ASN   HD21  732  -0.653   6.799   6.687  0.4501 -0.7381 -0.3769
   46ASN   HD22  733  -0.785   6.694   6.638  0.4593 -1.1104 -0.6337
   46ASN      C  734  -0.776   7.084   6.418 -0.5229  0.3787  0.2439
   46ASN      O  735  -0.759   7.202   6.453  0.1240  0.5136 -0.3846
   47THR      N  736  -0.898   7.027   6.433 -0.5157 -0.0286 -0.1503
   47THR      H  737  -0.913   6.930   6.412 -0.4884 -0.3501  1.2555
   47THR     CA  738  -1.015   7.098   6.496 -0.5117  0.2927 -0.0341
   47THR     HA  739  -1.029   7.194   6.445 -0.3117  1.3702  1.8422
   47THR     CB  740  -1.143   7.020   6.482  0.2054  0.6082  0.3127
   47THR     HB  741  -1.223   7.066   6.540  1.4867 -0.3667  3.0316
   47THR    CG2  742  -1.190   7.005   6.341 -0.0270 -0.0556 -0.3885
   47THR   HG21  743  -1.297   6.983   6.339  0.0087 -0.2947 -3.2598
   47THR   HG22  744  -1.178   7.097   6.283  0.6517  0.0247 -0.1296
   47THR   HG23  745  -1.144   6.919   6.292  0.5641  0.7252 -1.2278
   47THR    OG1  746  -1.124   6.895   6.529  0.3434 -0.2321  0.0719
   47THR    HG1  747  -1.118   6.901   6.624  1.6711 -2.7971  0.2269
   47THR      C  748  -0.994   7.141   6.638  0.5524 -0.4231 -0.2539
   47THR      O  749  -1.062   7.233   6.688  0.0236  0.6006  0.4197
   48AS4      N  750  -0.898   7.087   6.718 -0.2463  0.8821  0.4137
   48AS4      H  751  -0.848   7.004   6.688 -1.3746  0.3204  0.0162
   48AS4     CA  752  -0.869   7.125   6.854  0.2238  0.1621  0.5476
   48AS4     HA  753  -0.958   7.164   6.904  2.4426  1.7689  3.6667
   48AS4     CB  754  -0.832   7.002   6.943 -0.4528  0.4771 -0.0812
   48AS4    HB1  755  -0.916   6.935   6.927 -0.5988  0.7792 -0.6241
   48AS4    HB2  756  -0.842   7.030   7.048  0.2603  2.4002 -0.4817
   48AS4     CG  757  -0.695   6.929   6.918 -0.2836  0.5083 -0.2743
   48AS4    OD1  758  -0.651   6.850   7.008 -0.2538  0.0108  0.0969
   48AS4   HD11  759  -0.722   6.804   7.054  1.0397 -1.0898  1.0636
   48AS4   HD12  760  -0.557   6.833   7.003 -0.2290  0.0474  0.3924
   48AS4    OD2  761  -0.638   6.948   6.809  0.0680  0.4904 -0.1378
   48AS4   HD21  762  -0.597   7.034   6.808 -1.7976  1.4180 -0.1033
   48AS4   HD22  763  -0.630   6.860   6.770 -2.4636 -0.1495  0.6225
   48AS4      C  764  -0.759   7.232   6.865 -0.2627 -0.1665  0.0349
   48AS4      O  765  -0.726   7.273   6.974 -0.5224 -0.5607 -0.1538
   49GLY      N  766  -0.708   7.286   6.752 -0.2800 -0.6147 -0.5415
   49GLY      H  767  -0.738   7.254   6.662 -0.7950  0.3230 -0.7190
   49GLY     CA  768  -0.607   7.397   6.747  0.1786  0.2589  0.0890
   49GLY    HA1  769  -0.625   7.464   6.831  0.6788 -2.1016  2.2130
   49GLY    HA2  770  -0.620   7.440   6.648 -0.9985  0.4127  0.2937
   49GLY      C  771  -0.455   7.360   6.749  0.9745  0.7090 -0.6003
   49GLY      O  772  -0.366   7.442   6.728  0.5210 -0.6188  0.0041
   50SER      N  773  -0.430   7.228   6.754  0.7785 -0.5851  0.4289
   50SER      H  774  -0.509   7.166   6.764 -1.8140  2.0392 -1.9300
   50SER     CA  775  -0.298   7.164   6.738  0.2282  0.3875  0.3934
   50SER     HA  776  -0.221   7.226   6.786  0.3074 -0.9579  2.0889
   50SER     CB  777  -0.297   7.031   6.813  0.2629 -0.8133 -0.1192
   50SER    HB1  778  -0.339   7.045   6.912  1.4652 -0.8025  0.4043
   50SER    HB2  779  -0.200   6.982   6.817 -0.4704 -2.2041  2.3090
   50SER     OG  780  -0.379   6.940   6.746  0.1852  0.1334 -0.7987
   50SER     HG  781  -0.472   6.936   6.767 -1.0750 -1.7302 -5.5412
   50SER      C  782  -0.266   7.149   6.585 -0.6388  0.0861  0.2020
   50SER      O  783  -0.347   7.189   6.503  0.5374  0.0401 -0.1975
   51THR      N  784  -0.154   7.086   6.549  0.3948 -0.1466  0.4607
   51THR      H  785  -0.116   7.027   6.622 -1.0907  0.0923  1.4798
   51THR     CA  786  -0.100   7.082   6.414  0.4923  0.2224  0.7434
   51THR     HA  787  -0.183   7.106   6.348 -0.6415 -0.6843  1.7732
   51THR     CB  788   0.012   7.197   6.391 -0.7426 -0.1295 -0.3173
   51THR     HB  789   0.103   7.163   6.439 -2.2182 -1.6926  1.5238
   51THR    CG2  790   0.049   7.232   6.248  0.8822  0.0930  0.2891
   51THR   HG21  791   0.117   7.317   6.242  0.8815  0.1124  0.5380
   51THR   HG22  792   0.093   7.143   6.204  2.0223  1.2672 -1.0760
   51THR   HG23  793  -0.041   7.250   6.190  0.5504  0.8322  0.9983
   51THR    OG1  794  -0.034   7.317   6.451 -0.1303  0.6572  0.1145
   51THR    HG1  795   0.051   7.361   6.463  0.3925  0.1397 -1.4806
   51THR      C  796  -0.039   6.954   6.366  0.1928  0.9064 -0.2058
   51THR      O  797   0.028   6.878   6.434  0.2347  0.4303 -0.2978
   52AS4      N  798  -0.064   6.918   6.243 -0.2822 -0.1370 -0.2972
   52AS4      H  799  -0.126   6.983   6.197  0.4034  1.0072  0.3253
   52AS4     CA  800  -0.025   6.795   6.172 -0.3282 -0.4500  0.4421
   52AS4     HA  801   0.009   6.718   6.241 -1.5314 -0.5609  0.9362
   52AS4     CB  802  -0.146   6.730   6.103  0.1295 -0.3527  0.3750
   52AS4    HB1  803  -0.113   6.645   6.044 -1.1245 -0.9106  0.4485
   52AS4    HB2  804  -0.178   6.807   6.032 -1.7266 -1.1625  0.2758
   52AS4     CG  805  -0.262   6.686   6.194  0.5517 -0.4593  0.6829
   52AS4    OD1  806  -0.270   6.721   6.315  0.5099  0.1373  0.4688
   52AS4   HD11  807  -0.317   6.804   6.320 -0.8054 -0.6379  1.3871
   52AS4   HD12  808  -0.210   6.675   6.375  2.3439  1.4834 -0.2314
   52AS4    OD2  809  -0.349   6.618   6.135 -0.6670 -0.3827  0.1923
   52AS4   HD21  810  -0.297   6.561   6.077 -0.5605 -0.4502  0.3529
   52AS4   HD22  811  -0.434   6.662   6.131 -2.5943 -3.8528 -0.6764
   52AS4      C  812   0.081   6.826   6.064  0.5310  0.0449 -0.9247
   52AS4      O  813   0.066   6.905   5.979  0.2445  0.1264  0.2683
   53TY1      N  814   0.190   6.752   6.074 -0.4995  0.2979  0.1062
   53TY1      H  815   0.185   6.687   6.151  0.1463 -1.0763 -0.9640
   53TY1     CA  816   0.323   6.770   6.014  0.4556 -0.2782 -0.6167
   53TY1     HA  817   0.328   6.860   5.952  1.0477  1.0127  1.1820
   53TY1     CB  818   0.417   6.815   6.131 -1.0372  0.6952  0.0981
   53TY1    HB1  819   0.517   6.824   6.089 -1.3502  0.1340 -0.8011
   53TY1    HB2  820   0.417   6.735   6.205 -1.9643 -0.9335 -1.5599
   53TY1     CG  821   0.389   6.954   6.192  0.1065 -0.1237  0.0524
   53TY1    CD1  822   0.418   7.072   6.114  0.7207  0.3786 -0.5707
   53TY1    HD1  823   0.440   7.062   6.009  1.9543 -0.7664 -0.2271
   53TY1    CE1  824   0.414   7.201   6.180 -1.0231 -0.1277 -0.5451
   53TY1    HE1  825   0.442   7.291   6.128  2.0374 -0.4013  0.4723
   53TY1     CZ  826   0.370   7.208   6.313 -0.2873  0.1733  0.2967
   53TY1     OH  827   0.351   7.333   6.360 -0.2917  0.6130 -0.0977
   53TY1    HH1  828   0.294   7.332   6.438  0.3022 -0.5263  0.3450
   53TY1    HH2  829   0.415   7.393   6.322  2.3368 -1.0177  1.4107
   53TY1    CE2  830   0.342   7.095   6.384  0.3156 -0.1140 -0.1565
   53TY1    HE2  831   0.305   7.108   6.485 -0.9993  0.1838 -0.6582
   53TY1    CD2  832   0.348   6.969   6.329 -0.8886 -0.0382  0.0507
   53TY1    HD2  833   0.346   6.881   6.391  1.9324  1.3538  2.3551
   53TY1      C  834   0.389   6.642   5.957 -0.4554 -0.4191  0.6456
   53TY1      O  835   0.407   6.535   6.014 -0.0309 -0.0983 -0.0344
   54GLY      N  836   0.442   6.663   5.836 -0.8678  0.2835  0.3599
   54GLY      H  837   0.426   6.748   5.783  1.7524 -0.2101 -1.4290
   54GLY     CA  838   0.517   6.567   5.754  0.3655 -0.0352 -0.1504
   54GLY    HA1  839   0.588   6.509   5.813  1.0766 -0.2879 -1.2334
   54GLY    HA2  840   0.576   6.620   5.679 -0.4089 -0.3384 -0.9998
   54GLY      C  841   0.422   6.476   5.674 -0.6709  0.2801  0.4749
   54GLY      O  842   0.299   6.479   5.686  0.4752  0.0049 -0.1425
   55ILE      N  843   0.486   6.389   5.593  0.7440 -0.2696 -0.1558
   55ILE      H  844   0.585   6.379   5.578  0.3390 -2.1031 -2.1871
   55ILE     CA  845   0.417   6.303   5.493  0.4772 -0.2739  0.0997
   55ILE     HA  846   0.363   6.374   5.430 -0.8280 -1.4589 -0.1541
   55ILE     CB  847   0.522   6.233   5.409  0.1943  0.2069  0.2404
   55ILE     HB  848   0.589   6.301   5.356  0.3631 -0.3080 -0.2071
   55ILE    CG2  849   0.600   6.136   5.500  1.0502  0.0471 -0.0976
   55ILE   HG21  850   0.539   6.050   5.528  0.4870 -0.7380 -3.3899
   55ILE   HG22  851   0.692   6.105   5.452  2.2600  0.4921  1.7991
   55ILE   HG23  852   0.625   6.190   5.592 -0.4431 -0.8001  0.8460
   55ILE    CG1  853   0.457   6.141   5.295  0.0326  1.0038 -0.3278
   55ILE   HG11  854   0.388   6.198   5.232  0.7383  2.1836 -0.0633
   55ILE   HG12  855   0.406   6.055   5.339  2.4636  0.7886  2.3218
   55ILE     CD  856   0.560   6.083   5.204 -0.9401  0.3130  0.0349
   55ILE    HD1  857   0.620   6.002   5.246 -1.5901  0.3707  1.1205
   55ILE    HD2  858   0.527   6.048   5.106  0.9717 -1.1300 -0.1521
   55ILE    HD3  859   0.633   6.158   5.172 -1.5582 -0.0597 -2.4667
   55ILE      C  860   0.316   6.208   5.551 -0.1119 -0.0832 -0.5022
   55ILE      O  861   0.220   6.174   5.481 -0.3300  0.5276 -0.4795
   56LEU      N  862   0.326   6.172   5.679  0.0109  0.1361 -0.2173
   56LEU      H  863   0.391   6.223   5.737  0.7487 -1.5418  0.5114
   56LEU     CA  864   0.233   6.087   5.745  0.2633  0.1095 -0.3409
   56LEU     HA  865   0.172   6.035   5.670 -0.2317  1.5159 -0.9384
   56LEU     CB  866   0.307   5.980   5.835  0.2855 -0.0970 -0.2206
   56LEU    HB1  867   0.233   5.917   5.884 -0.0960  0.0871 -0.5590
   56LEU    HB2  868   0.366   6.038   5.906  1.6643  1.0347 -2.1954
   56LEU     CG  869   0.405   5.885   5.771  0.2783  0.0144 -0.0814
   56LEU     HG  870   0.494   5.935   5.733  0.6049  0.3197  1.0402
   56LEU    CD1  871   0.453   5.780   5.877 -0.0661  0.5030 -0.2342
   56LEU   HD11  872   0.528   5.717   5.830 -1.6193 -1.1368 -0.6414
   56LEU   HD12  873   0.499   5.824   5.966 -0.2025 -0.8957  0.5451
   56LEU   HD13  874   0.375   5.715   5.916  1.9342 -1.0179  1.4210
   56LEU    CD2  875   0.343   5.812   5.654  0.3169 -1.0125 -0.1240
   56LEU   HD21  876   0.420   5.749   5.611 -0.0235 -0.3059 -1.8505
   56LEU   HD22  877   0.254   5.762   5.692  0.4867 -1.9399 -0.8955
   56LEU   HD23  878   0.308   5.887   5.582  0.1836 -1.7662 -0.8623
   56LEU      C  879   0.130   6.165   5.836 -0.0467 -0.2940 -0.1915
   56LEU      O  880   0.060   6.110   5.919  0.3063 -0.9355 -0.5993
   57GLN      N  881   0.133   6.301   5.841 -0.1391 -0.6394  0.0871
   57GLN      H  882   0.209   6.343   5.788  1.1372 -2.2737  0.5289
   57GLN     CA  883   0.048   6.394   5.923 -0.0377  0.4489 -0.2860
   57GLN     HA  884   0.096   6.491   5.908 -0.8817  0.9060 -0.0766
   57GLN     CB  885  -0.085   6.419   5.851 -0.1572 -0.2111  0.7858
   57GLN    HB1  886  -0.155   6.472   5.915  0.1572 -1.3343  2.1227
   57GLN    HB2  887  -0.132   6.323   5.829  2.2587 -1.2617 -0.2653
   57GLN     CG  888  -0.070   6.493   5.712 -0.1603  0.0227 -0.0864
   57GLN    HG1  889  -0.165   6.481   5.659  0.3590 -0.8429 -0.8438
   57GLN    HG2  890   0.017   6.455   5.658  2.7092 -0.1357  4.1443
   57GLN     CD  891  -0.052   6.639   5.741 -0.1264 -0.3156  0.3146
   57GLN    OE1  892  -0.152   6.710   5.762 -0.5108  0.2927  0.2759
   57GLN    NE2  893   0.070   6.694   5.746  0.2824 -0.0746  0.2238
   57GLN   HE21  894   0.151   6.648   5.706 -1.0723 -2.9826  0.5657
   57GLN   HE22  895   0.077   6.791   5.773  0.5692  0.3532 -1.3204
   57GLN      C  896   0.042   6.367   6.071 -0.0421  0.5412 -0.4386
   57GLN      O  897  -0.067   6.349   6.136 -0.1174  0.1910  0.0112
   58ILE      N  898   0.165   6.360   6.126  0.9538  0.9109  0.6048
   58ILE      H  899   0.248   6.379   6.072  0.6092 -0.9492 -0.6610
   58ILE     CA  900   0.177   6.337   6.265 -0.6019  0.0243  0.0252
   58ILE     HA  901   0.103   6.268   6.307 -1.1783  1.4538  1.4437
   58ILE     CB  902   0.320   6.282   6.293  1.3772 -0.0213  0.8183
   58ILE     HB  903   0.401   6.343   6.253  3.8456 -3.1490  0.5965
   58ILE    CG2  904   0.354   6.284   6.442  0.3773 -0.0797  0.7059
   58ILE   HG21  905   0.459   6.259   6.459  0.5946 -1.0460 -1.6059
   58ILE   HG22  906   0.332   6.377   6.494  0.8597  0.8626 -0.7202
   58ILE   HG23  907   0.291   6.210   6.490  1.4244 -1.3907  0.1300
   58ILE    CG1  908   0.332   6.136   6.238  0.2976 -0.3412  0.0385
   58ILE   HG11  909   0.275   6.118   6.148 -1.4941 -0.1984  1.1072
   58ILE   HG12  910   0.293   6.062   6.308 -0.4717 -1.5480 -1.6286
   58ILE     CD  911   0.472   6.089   6.202 -0.3001  0.5101 -0.4152
   58ILE    HD1  912   0.550   6.107   6.275 -0.9749  0.6172  0.2856
   58ILE    HD2  913   0.472   5.981   6.188  1.9952  0.1808  1.5850
   58ILE    HD3  914   0.503   6.126   6.104 -0.4204 -2.6047 -1.7747
   58ILE      C  915   0.147   6.471   6.348  0.5993  0.0505  0.1764
   58ILE      O  916   0.191   6.583   6.314 -0.2124  0.0167 -0.0757
   59ASN      N  917   0.075   6.453   6.460  0.4094 -0.3314  0.0389
   59ASN      H  918   0.043   6.358   6.474 -1.2836  0.0549 -0.9976
   59ASN     CA  919   0.016   6.565   6.542  0.3401 -0.3382 -0.3550
   59ASN     HA  920   0.008   6.652   6.476  1.6410 -0.1138 -0.2407
   59ASN     CB  921  -0.128   6.535   6.586 -0.1253  0.1050 -0.3742
   59ASN    HB1  922  -0.139   6.464   6.668 -0.5310  0.4355 -0.1360
   59ASN    HB2  923  -0.196   6.506   6.507 -1.0351 -0.5443  0.6129
   59ASN     CG  924  -0.189   6.659   6.650  0.3335 -0.9070  0.0877
   59ASN    OD1  925  -0.176   6.685   6.768  0.0706 -0.5042 -0.2329
   59ASN    ND2  926  -0.254   6.740   6.577  0.2023 -0.2751  0.0491
   59ASN   HD21  927  -0.250   6.723   6.478  1.7108 -3.9664  0.5720
   59ASN   HD22  928  -0.296   6.820   6.623 -0.4653 -1.0247  0.7938
   59ASN      C  929   0.116   6.604   6.661  0.3413 -0.0924 -0.0425
   59ASN      O  930   0.173   6.520   6.723  0.5849 -0.7411 -0.2736
   60SER      N  931   0.118   6.737   6.676 -0.1505 -0.0103 -0.4172
   60SER      H  932   0.068   6.783   6.601 -3.2930 -0.0350  1.4793
   60SER     CA  933   0.194   6.814   6.776  0.1505  0.8200  0.7604
   60SER     HA  934   0.290   6.763   6.782 -0.6168 -0.5869  1.8059
   60SER     CB  935   0.213   6.952   6.712  0.0398 -0.4040  0.5380
   60SER    HB1  936   0.255   6.957   6.612  0.3943 -0.1360  0.7007
   60SER    HB2  937   0.275   7.002   6.787 -1.0592  0.7668  0.6860
   60SER     OG  938   0.092   7.018   6.703  0.3097 -0.1034  0.1363
   60SER     HG  939   0.121   7.109   6.695  2.3674 -0.8425 -3.5966
   60SER      C  940   0.139   6.824   6.917  0.1603  0.0500 -0.6930
   60SER      O  941   0.213   6.859   7.015  0.1804  0.3595 -0.5820
   61ARG      N  942   0.010   6.787   6.944  0.1802  0.3846  0.4167
   61ARG      H  943  -0.028   6.754   6.856  3.1782  1.6001 -1.4972
   61ARG     CA  944  -0.053   6.769   7.078  0.2176  0.5472 -0.4806
   61ARG     HA  945  -0.003   6.840   7.144  0.6047  1.1356 -1.3895
   61ARG     CB  946  -0.209   6.797   7.078 -0.1672  0.1897  0.2962
   61ARG    HB1  947  -0.259   6.702   7.058 -1.0222  1.1675 -2.8556
   61ARG    HB2  948  -0.236   6.867   6.999 -1.0592 -1.8493 -1.2898
   61ARG     CG  949  -0.262   6.843   7.212 -0.0511  0.7862  0.6221
   61ARG    HG1  950  -0.215   6.936   7.244 -1.6316  2.0099 -0.4865
   61ARG    HG2  951  -0.254   6.761   7.284 -0.3347  1.6235  1.6271
   61ARG     CD  952  -0.408   6.875   7.202 -0.0385  0.4078 -0.0323
   61ARG    HD1  953  -0.456   6.798   7.142  0.4193  1.5811 -1.9986
   61ARG    HD2  954  -0.428   6.968   7.148 -2.0213 -0.5545 -1.0857
   61ARG     NE  955  -0.467   6.885   7.338 -0.6419 -0.2856  0.2935
   61ARG     HE  956  -0.407   6.892   7.419  0.3561 -2.8297 -0.1516
   61ARG     CZ  957  -0.590   6.863   7.362 -1.1852  0.3477 -0.4491
   61ARG    NH1  958  -0.674   6.846   7.272  0.2501  0.2362  0.8450
   61ARG   HH11  959  -0.653   6.838   7.174  2.5808  2.3604  1.0668
   61ARG   HH12  960  -0.763   6.809   7.302 -0.9411  1.4593 -0.9751
   61ARG    NH2  961  -0.632   6.835   7.479 -0.0491 -0.3581  0.2172
   61ARG   HH21  962  -0.563   6.815   7.550 -0.7367 -0.8457  0.7611
   61ARG   HH22  963  -0.730   6.830   7.503 -0.5454  4.2173  0.0732
   61ARG      C  964  -0.021   6.627   7.132 -0.0588  0.0229  0.2988
   61ARG      O  965  -0.030   6.604   7.252  0.1394 -0.1012 -0.1555
   62TRP      N  966  -0.000   6.527   7.047  0.3788  0.0324  0.2156
   62TRP      H  967  -0.004   6.545   6.948  0.3447  0.0419  0.2184
   62TRP     CA  968   0.018   6.385   7.091 -0.1680 -0.6714  0.4797
   62TRP     HA  969   0.007   6.380   7.200  2.5074  1.0593  0.9184
   62TRP     CB  970  -0.086   6.304   7.019 -0.6717  0.0116 -0.1273
   62TRP    HB1  971  -0.075   6.198   7.042  0.9903  0.2246  0.1725
   62TRP    HB2  972  -0.067   6.313   6.912 -0.3858  0.1595 -0.0657
   62TRP     CG  973  -0.223   6.352   7.050  0.1702  0.4444  0.4213
   62TRP    CD1  974  -0.297   6.412   6.957 -0.3727  0.2232 -0.1149
   62TRP    HD1  975  -0.263   6.429   6.856 -0.6648 -0.3023 -0.3063
   62TRP    NE1  976  -0.415   6.459   7.010  0.2253 -0.2224  0.1266
   62TRP    HE1  977  -0.486   6.499   6.950 -0.6090 -1.2769  0.3933
   62TRP    CE2  978  -0.420   6.443   7.147 -0.7909  0.2215 -0.2292
   62TRP    CZ2  979  -0.506   6.478   7.254  0.4818 -0.7949 -0.5443
   62TRP    HZ2  980  -0.593   6.540   7.238  0.5809 -0.1060  1.2943
   62TRP    CH2  981  -0.493   6.422   7.383  0.0788 -0.2565  0.4122
   62TRP    HH2  982  -0.567   6.432   7.460 -1.0867  0.0825 -0.7173
   62TRP    CZ3  983  -0.395   6.327   7.403 -0.1836  0.5606  0.3137
   62TRP    HZ3  984  -0.390   6.268   7.493 -3.4660 -0.3525  0.0512
   62TRP    CE3  985  -0.300   6.301   7.300 -0.3214  0.6546  0.0877
   62TRP    HE3  986  -0.216   6.235   7.319 -0.8275  0.0794  0.3887
   62TRP    CD2  987  -0.307   6.359   7.173 -0.1385  0.0866 -0.0987
   62TRP      C  988   0.161   6.340   7.071 -0.6334 -0.1716 -1.1085
   62TRP      O  989   0.218   6.306   7.177  0.5341  0.1332  0.6471
   63TRP      N  990   0.226   6.350   6.953 -0.0484  0.1677 -0.3478
   63TRP      H  991   0.179   6.399   6.879  0.8867  2.6749  0.5917
   63TRP     CA  992   0.333   6.256   6.921 -0.0963 -0.1536 -0.7990
   63TRP     HA  993   0.332   6.181   7.000 -0.4311 -0.7490 -1.3535
   63TRP     CB  994   0.306   6.180   6.789 -0.0730 -0.3368  0.5290
   63TRP    HB1  995   0.386   6.107   6.780 -0.6936 -1.0487  0.7063
   63TRP    HB2  996   0.328   6.245   6.705 -1.2607 -0.5966 -0.0114
   63TRP     CG  997   0.173   6.118   6.766 -0.4357 -0.0669 -0.9927
   63TRP    CD1  998   0.062   6.182   6.714 -0.0980 -0.4110 -0.3293
   63TRP    HD1  999   0.065   6.287   6.690  0.4591  0.9153  4.4599
   63TRP    NE1 1000  -0.048   6.103   6.730  0.0653  0.5583  0.4616
   63TRP    HE1 1001  -0.144   6.118   6.702  0.5767 -1.4660 -2.8561
   63TRP    CE2 1002  -0.019   5.998   6.810  0.1809  0.7981 -0.8237
   63TRP    CZ2 1003  -0.097   5.899   6.866  0.6659 -0.1619 -0.6824
   63TRP    HZ2 1004  -0.203   5.893   6.843  0.9274 -0.0276 -1.9782
   63TRP    CH2 1005  -0.030   5.797   6.942  1.0871 -0.1823  1.1377
   63TRP    HH2 1006  -0.079   5.707   6.976  0.0235 -0.8769 -1.9043
   63TRP    CZ3 1007   0.105   5.808   6.972  0.2878 -0.0217  0.0778
   63TRP    HZ3 1008   0.157   5.733   7.030  1.2748  0.5189 -0.0869
   63TRP    CE3 1009   0.179   5.911   6.923 -0.0926 -0.0186 -0.1966
   63TRP    HE3 1010   0.284   5.917   6.950 -0.1613  1.4634 -0.1900
   63TRP    CD2 1011   0.120   6.004   6.834 -0.1356  0.2792  0.5971
   63TRP      C 1012   0.474   6.327   6.928 -0.0873 -0.7811 -0.2839
   63TRP      O 1013   0.580   6.267   6.938  0.0523 -0.1936  0.5176
   64CY2      N 1014   0.478   6.463   6.901  0.7349 -0.6593  0.1317
   64CY2      H 1015   0.387   6.505   6.886 -0.1746 -3.0273 -1.5488
   64CY2     CA 1016   0.591   6.545   6.860 -0.2281 -0.9857 -0.1838
   64CY2     HA 1017   0.686   6.505   6.897  0.5015 -0.0207 -0.9573
   64CY2     CB 1018   0.602   6.539   6.705  0.1511 -0.4226  0.2057
   64CY2    HB1 1019   0.580   6.436   6.677  0.3015 -0.8298  1.5121
   64CY2    HB2 1020   0.705   6.560   6.676  0.7563 -3.3035 -0.0834
   64CY2     SG 1021   0.500   6.653   6.617  0.4151 -0.0978  0.2601
   64CY2    HG1 1022   0.561   6.771   6.632  1.7574 -0.9166  1.4579
   64CY2    HG2 1023   0.494   6.624   6.487 -0.4410  0.8022  0.0876
   64CY2    HG3 1024   0.377   6.636   6.667 -0.0903 -0.7297 -1.1456
   64CY2      C 1025   0.580   6.691   6.908  0.0067  0.4051  0.1260
   64CY2      O 1026   0.472   6.735   6.944  0.0815  0.6859 -0.2867
   65ASN      N 1027   0.694   6.755   6.900  0.4444  0.0642  0.3225
   65ASN      H 1028   0.764   6.709   6.842 -1.8497 -0.5350 -2.2090
   65ASN     CA 1029   0.722   6.884   6.958 -0.7018  0.0325  0.1541
   65ASN     HA 1030   0.647   6.912   7.032 -0.9079  1.4620 -0.5662
   65ASN     CB 1031   0.860   6.875   7.029  0.2238 -0.2588  0.2837
   65ASN    HB1 1032   0.934   6.867   6.950  0.2218  2.4920 -0.0904
   65ASN    HB2 1033   0.860   6.786   7.092 -2.5504 -0.1534  0.5387
   65ASN     CG 1034   0.903   6.993   7.104 -0.2322  0.7601 -0.6098
   65ASN    OD1 1035   0.859   7.110   7.079  0.2548  0.0663  0.3811
   65ASN    ND2 1036   0.988   6.978   7.201 -0.0408 -0.0118 -0.1228
   65ASN   HD21 1037   1.038   6.890   7.204  0.8731  0.4311 -1.5588
   65ASN   HD22 1038   1.020   7.065   7.240 -0.7202 -0.2621  1.0480
   65ASN      C 1039   0.715   6.991   6.847 -0.0890  0.5159 -0.4240
   65ASN      O 1040   0.806   7.000   6.767  0.0490 -0.3841  0.6070
   66AS4      N 1041   0.611   7.077   6.844 -0.5925 -0.0324  0.3623
   66AS4      H 1042   0.543   7.071   6.919 -1.0518  0.3698 -0.0167
   66AS4     CA 1043   0.619   7.198   6.758 -0.3888 -0.9679 -0.0952
   66AS4     HA 1044   0.695   7.189   6.681 -0.5609 -0.2606 -0.3508
   66AS4     CB 1045   0.485   7.217   6.685 -0.3472  0.4151 -0.5973
   66AS4    HB1 1046   0.454   7.131   6.627  1.5234  0.0519 -1.1539
   66AS4    HB2 1047   0.491   7.299   6.613  0.6671  1.5204  0.6864
   66AS4     CG 1048   0.371   7.245   6.779  0.7160 -0.2066  0.1089
   66AS4    OD1 1049   0.388   7.241   6.905 -0.0757 -0.4099  0.8726
   66AS4   HD11 1050   0.306   7.225   6.953 -0.3440 -0.9215  0.2516
   66AS4   HD12 1051   0.480   7.227   6.928 -0.0682  0.9061  1.7798
   66AS4    OD2 1052   0.255   7.255   6.730 -0.3989 -0.6794 -0.1684
   66AS4   HD21 1053   0.210   7.339   6.740  0.0125 -0.3572 -0.9931
   66AS4   HD22 1054   0.217   7.170   6.707 -1.1662 -0.1760 -0.8129
   66AS4      C 1055   0.662   7.326   6.841  0.2880  0.7207 -0.5151
   66AS4      O 1056   0.670   7.431   6.784  0.2187 -0.0529 -0.3671
   67GLY      N 1057   0.684   7.307   6.974 -0.1550  0.3726 -0.6618
   67GLY      H 1058   0.687   7.213   7.012  2.1869  1.4630  2.3160
   67GLY     CA 1059   0.723   7.403   7.070 -0.1364 -0.5459 -0.0158
   67GLY    HA1 1060   0.823   7.440   7.046 -0.3160 -0.2136 -0.2541
   67GLY    HA2 1061   0.739   7.356   7.167  0.0010  0.3069  0.3880
   67GLY      C 1062   0.640   7.537   7.075 -0.2609  0.0250 -0.3548
   67GLY      O 1063   0.692   7.636   7.125 -0.2628 -0.0229 -0.6062
   68ARG      N 1064   0.514   7.525   7.032 -0.0604  0.1088 -0.1301
   68ARG      H 1065   0.493   7.440   6.981  3.4006 -1.0024  0.0345
   68ARG     CA 1066   0.410   7.626   7.037  0.4838 -0.2348 -0.7003
   68ARG     HA 1067   0.438   7.712   7.097 -0.5671 -0.0607 -0.4387
   68ARG     CB 1068   0.408   7.681   6.893  0.0146 -0.2144 -0.1489
   68ARG    HB1 1069   0.386   7.607   6.816 -0.3330 -1.0553  0.7334
   68ARG    HB2 1070   0.505   7.729   6.878  0.3973 -0.6319  0.8902
   68ARG     CG 1071   0.304   7.793   6.857 -0.9328 -0.3799 -0.4987
   68ARG    HG1 1072   0.204   7.751   6.855 -1.0976  0.0493 -2.0323
   68ARG    HG2 1073   0.318   7.821   6.753  1.6849  0.6365  0.0332
   68ARG     CD 1074   0.300   7.909   6.951  0.1931 -0.4399 -0.6697
   68ARG    HD1 1075   0.249   7.877   7.042  1.6252  0.0741  0.3619
   68ARG    HD2 1076   0.234   7.985   6.910 -2.2898 -2.2085 -0.1587
   68ARG     NE 1077   0.435   7.962   6.994 -0.4980 -0.0518 -0.6492
   68ARG     HE 1078   0.513   7.939   6.934 -0.0424  0.6310 -0.3358
   68ARG     CZ 1079   0.460   8.070   7.069 -1.0367  0.0179  0.6631
   68ARG    NH1 1080   0.368   8.131   7.135  0.1726  0.5084 -0.2294
   68ARG   HH11 1081   0.275   8.092   7.130  1.2037 -2.1197 -0.8608
   68ARG   HH12 1082   0.401   8.184   7.215  0.8358 -0.7281  0.3494
   68ARG    NH2 1083   0.582   8.107   7.073  0.8360  0.0219 -0.7455
   68ARG   HH21 1084   0.655   8.043   7.047  0.0554 -0.3130 -2.2800
   68ARG   HH22 1085   0.613   8.197   7.107  1.8210 -1.6900  3.5583
   68ARG      C 1086   0.268   7.576   7.081 -0.3325  0.0396  0.4206
   68ARG      O 1087   0.188   7.654   7.138 -0.6775  0.4187 -0.4584
   69THR      N 1088   0.241   7.449   7.058  0.5912  0.0080  0.4262
   69THR      H 1089   0.319   7.393   7.027  1.0770  0.7750  0.2253
   69THR     CA 1090   0.116   7.386   7.106 -0.1981 -0.1662  0.5484
   69THR     HA 1091   0.030   7.452   7.091  0.5272  0.3571 -1.6859
   69THR     CB 1092   0.090   7.261   7.023  0.7573  0.6480  0.3165
   69THR     HB 1093   0.177   7.195   7.019 -1.1177 -2.0798  1.6409
   69THR    CG2 1094  -0.024   7.176   7.076  0.2170  0.4762  0.5335
   69THR   HG21 1095  -0.010   7.157   7.182  2.5685  0.8820  0.3579
   69THR   HG22 1096  -0.119   7.227   7.064  1.3512  2.5756 -0.0770
   69THR   HG23 1097  -0.019   7.083   7.019 -0.7220  0.8825 -0.2286
   69THR    OG1 1098   0.048   7.289   6.889  0.2419 -0.3882 -0.0046
   69THR    HG1 1099   0.120   7.288   6.826 -0.2284  1.6096 -0.6373
   69THR      C 1100   0.138   7.353   7.254 -0.8205 -0.0513 -0.2312
   69THR      O 1101   0.221   7.261   7.277  0.0845 -0.1635 -0.8025
   70PRO      N 1102   0.073   7.416   7.353 -0.3589  0.6721 -0.5702
   70PRO     CD 1103  -0.038   7.509   7.336 -0.5445  0.0751 -0.0628
   70PRO    HD1 1104  -0.127   7.465   7.291 -0.9028 -0.5448  1.2120
   70PRO    HD2 1105  -0.005   7.585   7.265  1.2023  1.4082  2.0532
   70PRO     CG 1106  -0.070   7.572   7.479  0.0376  0.1115 -0.0464
   70PRO    HG1 1107  -0.159   7.531   7.527  0.4038 -1.4235 -0.6248
   70PRO    HG2 1108  -0.085   7.680   7.478  2.0544  0.4343 -0.3564
   70PRO     CB 1109   0.058   7.533   7.554  0.1829 -0.1352 -0.5643
   70PRO    HB1 1110   0.036   7.527   7.660  0.5782  0.6198 -0.4352
   70PRO    HB2 1111   0.132   7.613   7.543 -0.9900  0.8489 -1.6015
   70PRO     CA 1112   0.110   7.401   7.494 -0.4322 -0.1026  0.3673
   70PRO     HA 1113   0.218   7.402   7.509 -0.2718  2.7112 -0.4789
   70PRO      C 1114   0.040   7.282   7.562  0.4166  0.3012 -0.1347
   70PRO      O 1115  -0.085   7.262   7.544  0.0408 -0.2292 -0.6385
   71GLY      N 1116   0.097   7.198   7.643  0.0129  0.5275  0.2428
   71GLY      H 1117   0.188   7.231   7.672  0.0599 -1.0673  2.0694
   71GLY     CA 1118   0.045   7.078   7.715  0.4765  0.2502 -0.0079
   71GLY    HA1 1119  -0.060   7.089   7.742 -0.4374 -1.4042 -2.4582
   71GLY    HA2 1120   0.100   7.065   7.808 -0.4989  1.6266  0.8054
   71GLY      C 1121   0.052   6.950   7.627  0.1429 -0.1476  0.5310
   71GLY      O 1122  -0.020   6.857   7.656 -0.3125 -0.4469  0.5044
   72SER      N 1123   0.145   6.941   7.530  0.3657 -0.6677 -0.0006
   72SER      H 1124   0.203   7.023   7.519  0.4621 -1.0348 -2.9619
   72SER     CA 1125   0.158   6.826   7.445 -0.7418 -0.5854  0.5044
   72SER     HA 1126   0.065   6.799   7.394 -0.1419 -0.0773 -0.9283
   72SER     CB 1127   0.257   6.847   7.327  0.0640  0.1699 -0.8463
   72SER    HB1 1128   0.359   6.853   7.367  0.3202 -0.5245 -1.3681
   72SER    HB2 1129   0.235   6.944   7.282 -3.5376  0.0761  0.4277
   72SER     OG 1130   0.261   6.740   7.237 -0.5829 -0.1978 -0.3585
   72SER     HG 1131   0.241   6.774   7.150 -1.7546 -0.7667 -0.3326
   72SER      C 1132   0.205   6.711   7.533 -0.7416  0.7182 -0.3927
   72SER      O 1133   0.284   6.726   7.632  0.1786 -0.1103  0.1864
   73ARG      N 1134   0.164   6.588   7.507  0.0736  0.3699 -0.4399
   73ARG      H 1135   0.077   6.583   7.457  0.3041  2.5351 -1.1735
   73ARG     CA 1136   0.221   6.454   7.547  0.0745  0.7607  0.4533
   73ARG     HA 1137   0.243   6.463   7.653 -0.4753  1.4496  0.5179
   73ARG     CB 1138   0.111   6.340   7.534 -0.6108  1.3069  0.2494
   73ARG    HB1 1139   0.054   6.344   7.441  0.2490  0.2799 -0.3453
   73ARG    HB2 1140   0.032   6.359   7.607  0.0281 -0.3405  1.4242
   73ARG     CG 1141   0.158   6.197   7.581  0.3753 -0.1304  0.0048
   73ARG    HG1 1142   0.206   6.209   7.678  0.8316  0.3040 -0.2667
   73ARG    HG2 1143   0.235   6.175   7.508 -0.1898  0.7142 -0.8774
   73ARG     CD 1144   0.043   6.088   7.587  0.3913 -0.7970 -0.2290
   73ARG    HD1 1145  -0.011   6.090   7.492 -1.9727  0.0761  1.0503
   73ARG    HD2 1146  -0.033   6.109   7.661  0.6730  1.8156 -0.5864
   73ARG     NE 1147   0.102   5.957   7.619 -0.2451 -0.6331 -0.0142
   73ARG     HE 1148   0.136   5.940   7.712 -0.1831  0.3528  0.1483
   73ARG     CZ 1149   0.089   5.847   7.541  0.2910 -0.5523 -0.3951
   73ARG    NH1 1150   0.044   5.852   7.416 -0.5946 -0.0813  0.9838
   73ARG   HH11 1151  -0.005   5.935   7.385  0.4062  0.1965  0.0780
   73ARG   HH12 1152   0.019   5.760   7.383  2.1813 -0.4348 -0.4511
   73ARG    NH2 1153   0.119   5.730   7.591  0.2542 -0.8971 -0.1385
   73ARG   HH21 1154   0.154   5.727   7.686 -0.0920 -0.3129  0.0087
   73ARG   HH22 1155   0.109   5.652   7.528  1.0873  0.2715 -1.7547
   73ARG      C 1156   0.354   6.421   7.479 -0.2328  0.5520 -0.0207
   73ARG      O 1157   0.421   6.335   7.530  0.2561  0.6344 -0.7812
   74ASN      N 1158   0.386   6.479   7.358 -0.2732  0.1217  0.4580
   74ASN      H 1159   0.323   6.552   7.329 -1.4568 -0.6210  1.0770
   74ASN     CA 1160   0.517   6.478   7.287  0.2732  0.1455  0.2506
   74ASN     HA 1161   0.483   6.513   7.190 -1.2456  2.2309  1.4393
   74ASN     CB 1162   0.607   6.588   7.343 -0.4934  0.5449  0.2451
   74ASN    HB1 1163   0.633   6.558   7.444  1.2218  1.6011  0.1715
   74ASN    HB2 1164   0.540   6.674   7.345 -2.7180 -1.0956  0.5163
   74ASN     CG 1165   0.740   6.615   7.274  0.5615 -0.4472 -0.2667
   74ASN    OD1 1166   0.764   6.563   7.165  0.7330 -0.5564  0.0402
   74ASN    ND2 1167   0.836   6.692   7.325  0.2423  0.0257 -0.4873
   74ASN   HD21 1168   0.817   6.727   7.418 -1.9881 -0.5106 -0.6983
   74ASN   HD22 1169   0.916   6.710   7.266  2.1221  0.1443  1.9090
   74ASN      C 1170   0.587   6.345   7.277 -0.6363  0.3242 -0.0410
   74ASN      O 1171   0.705   6.324   7.309  0.2549  0.2341 -0.1267
   75LEU      N 1172   0.515   6.238   7.248  0.1059 -0.1972  0.4872
   75LEU      H 1173   0.416   6.250   7.230 -0.1314  1.3125  2.4311
   75LEU     CA 1174   0.559   6.109   7.294  0.1263 -0.2672  0.2798
   75LEU     HA 1175   0.567   6.115   7.402 -2.1443  0.8042  0.4518
   75LEU     CB 1176   0.444   6.014   7.258  0.0771 -0.5718 -0.5566
   75LEU    HB1 1177   0.428   6.020   7.150  0.5896  3.6601 -0.5547
   75LEU    HB2 1178   0.354   6.055   7.302  0.2649 -2.3265  1.6743
   75LEU     CG 1179   0.470   5.872   7.313  0.7013 -0.5399  0.0374
   75LEU     HG 1180   0.563   5.826   7.279  1.2420  0.1919  0.5086
   75LEU    CD1 1181   0.456   5.857   7.464  0.6153  0.0788  0.3582
   75LEU   HD11 1182   0.350   5.868   7.486 -0.4758 -3.6592 -1.9776
   75LEU   HD12 1183   0.482   5.753   7.484 -3.4989 -1.1267  0.3536
   75LEU   HD13 1184   0.523   5.926   7.515 -0.9721  1.8714  0.0955
   75LEU    CD2 1185   0.358   5.788   7.251  0.1844  0.9290 -0.2533
   75LEU   HD21 1186   0.369   5.781   7.143  2.1285 -1.2848  0.0104
   75LEU   HD22 1187   0.368   5.685   7.286  1.0966  0.5582 -1.5231
   75LEU   HD23 1188   0.259   5.829   7.271 -0.0612  1.1506 -1.8355
   75LEU      C 1189   0.691   6.062   7.235  0.6354  0.1331 -0.2283
   75LEU      O 1190   0.766   5.992   7.307  0.0128  0.7246 -0.0872
   76CY1      N 1191   0.725   6.100   7.114 -0.2292 -0.1402  0.0318
   76CY1      H 1192   0.660   6.152   7.057  0.9239  1.9137  0.4837
   76CY1     CA 1193   0.854   6.063   7.048  0.0459 -0.2274 -0.1241
   76CY1     HA 1194   0.889   5.963   7.073 -0.3574 -0.4465 -0.4214
   76CY1     CB 1195   0.843   6.072   6.894 -0.2283 -0.2208 -0.0284
   76CY1    HB1 1196   0.934   6.056   6.836 -1.1274  2.5911 -2.4837
   76CY1    HB2 1197   0.799   6.169   6.869  2.0895  1.0230  0.3751
   76CY1     SG 1198   0.737   5.931   6.857 -0.0434  0.1140 -0.2322
   76CY1    HG1 1199   0.696   5.953   6.732 -2.6481  0.4532  0.6185
   76CY1    HG2 1200   0.813   5.821   6.852  1.5239  1.2047 -1.4782
   76CY1    HG3 1201   0.630   5.929   6.937 -0.3887 -0.2804 -0.6942
   76CY1      C 1202   0.974   6.155   7.091 -0.0112  0.5359  0.1111
   76CY1      O 1203   1.093   6.129   7.062 -0.3402 -0.1196  0.2941
   77ASN      N 1204   0.946   6.266   7.168 -0.0345 -0.0271  0.4594
   77ASN      H 1205   0.849   6.289   7.184 -0.2012  0.5791 -1.2841
   77ASN     CA 1206   1.043   6.365   7.218 -0.1302  0.0743 -0.1815
   77ASN     HA 1207   0.988   6.457   7.237  0.3380  0.3082  0.0613
   77ASN     CB 1208   1.117   6.311   7.343 -0.4826 -0.3528 -0.3343
   77ASN    HB1 1209   1.164   6.392   7.398 -0.8474 -1.6362  2.0328
   77ASN    HB2 1210   1.204   6.251   7.319  1.7692  1.0490  3.3831
   77ASN     CG 1211   1.050   6.224   7.444  0.6187  0.6689  0.5729
   77ASN    OD1 1212   1.059   6.099   7.435  0.4000  0.1503  0.1549
   77ASN    ND2 1213   0.985   6.285   7.546  0.9166  0.1079  0.7373
   77ASN   HD21 1214   0.979   6.385   7.542 -1.8193 -0.0210 -2.0570
   77ASN   HD22 1215   0.920   6.228   7.599  0.7018  0.2467  0.6197
   77ASN      C 1216   1.133   6.416   7.102 -0.3197 -0.7002  0.6892
   77ASN      O 1217   1.255   6.424   7.120  0.1360 -0.4064  0.0108
   78ILE      N 1218   1.080   6.459   6.983  0.3435  0.3754 -0.6817
   78ILE      H 1219   0.980   6.447   6.979  0.4636 -2.0609  0.9247
   78ILE     CA 1220   1.152   6.507   6.869  0.2097  0.0685 -0.7208
   78ILE     HA 1221   1.242   6.560   6.902 -0.4290  0.9161 -0.3207
   78ILE     CB 1222   1.179   6.395   6.760 -0.5730 -0.0151  0.2931
   78ILE     HB 1223   1.217   6.444   6.670 -0.4015 -1.5261 -0.4948
   78ILE    CG2 1224   1.287   6.293   6.812 -0.2293  0.3038 -0.0940
   78ILE   HG21 1225   1.375   6.348   6.845  0.7186 -0.0226 -1.9576
   78ILE   HG22 1226   1.245   6.242   6.899 -1.2918  1.9582  0.4344
   78ILE   HG23 1227   1.311   6.225   6.731 -0.1639  0.1792  0.0305
   78ILE    CG1 1228   1.056   6.313   6.725  0.2687 -0.0883  0.4205
   78ILE   HG11 1229   0.977   6.385   6.707  0.5116 -0.3994 -2.3338
   78ILE   HG12 1230   1.039   6.242   6.807  0.4219 -2.2932 -1.3599
   78ILE     CD 1231   1.077   6.234   6.601 -0.2678  0.4652 -0.0503
   78ILE    HD1 1232   0.984   6.183   6.579  1.0798 -1.0133 -2.8237
   78ILE    HD2 1233   1.092   6.305   6.520  0.1742  0.2404 -0.1686
   78ILE    HD3 1234   1.148   6.152   6.614  0.2799  0.9448  0.0021
   78ILE      C 1235   1.070   6.618   6.804 -0.2582  0.5443 -0.6013
   78ILE      O 1236   0.947   6.616   6.805  0.3794 -0.2046  0.2478
   79PRO      N 1237   1.133   6.717   6.743  0.5801 -0.2465 -0.3180
   79PRO     CD 1238   1.277   6.721   6.725  0.4090  0.2441 -0.7899
   79PRO    HD1 1239   1.309   6.631   6.672 -0.6619 -0.2079 -0.7041
   79PRO    HD2 1240   1.337   6.720   6.816 -0.4069  3.0634 -0.1321
   79PRO     CG 1241   1.306   6.859   6.657  0.0001  0.9539  0.2467
   79PRO    HG1 1242   1.300   6.841   6.550  1.4827 -0.9831  0.4324
   79PRO    HG2 1243   1.403   6.898   6.687  0.5436 -1.3444  1.8142
   79PRO     CB 1244   1.184   6.943   6.697 -0.0854  1.2259  0.0001
   79PRO    HB1 1245   1.177   7.025   6.627 -0.0330  1.8041  0.6601
   79PRO    HB2 1246   1.202   6.986   6.796 -0.7761  3.4655 -0.7965
   79PRO     CA 1247   1.073   6.840   6.696  0.6627 -0.1638 -0.2673
   79PRO     HA 1248   0.994   6.868   6.766  1.2149  2.0331 -0.4409
   79PRO      C 1249   1.004   6.829   6.557 -0.0878 -0.5418 -0.3900
   79PRO      O 1250   1.046   6.747   6.477  0.0488 -0.1085  0.6199
   80CY0      N 1251   0.893   6.896   6.529 -0.0686 -0.0982  0.5079
   80CY0      H 1252   0.852   6.951   6.604 -1.0043  1.2413 -0.9261
   80CY0     CA 1253   0.824   6.894   6.395 -0.2792 -0.3179  0.2564
   80CY0     HA 1254   0.796   6.790   6.378  1.2479 -0.6606 -0.2705
   80CY0     CB 1255   0.708   6.994   6.384 -0.2753  0.2785 -0.2250
   80CY0    HB1 1256   0.630   6.966   6.455  0.5190 -0.5110  0.3685
   80CY0    HB2 1257   0.656   6.978   6.290 -1.9170  1.7470  0.3809
   80CY0     SG 1258   0.755   7.165   6.414  0.1282  0.2181  0.5057
   80CY0    HG1 1259   0.813   7.212   6.304 -2.2359  3.6210  0.5803
   80CY0    HG2 1260   0.655   7.243   6.455 -0.3488 -0.4106  0.5489
   80CY0    HG3 1261   0.852   7.184   6.504  1.2399 -3.1475  0.1508
   80CY0      C 1262   0.919   6.924   6.273  0.4634 -0.2562 -0.9934
   80CY0      O 1263   0.894   6.868   6.164 -0.1588  0.0474 -0.4992
   81SER      N 1264   1.020   7.010   6.287  0.1303  0.5524  1.0415
   81SER      H 1265   1.027   7.070   6.368 -0.6967  1.9749  0.0919
   81SER     CA 1266   1.125   7.022   6.186 -0.3716  0.4779 -0.3423
   81SER     HA 1267   1.078   7.048   6.092  1.1612  3.1587 -0.4730
   81SER     CB 1268   1.212   7.139   6.232  0.6247  0.3362  0.0037
   81SER    HB1 1269   1.146   7.225   6.241 -1.7026 -1.0155 -2.6075
   81SER    HB2 1270   1.284   7.162   6.154  0.6715  1.0893  0.2567
   81SER     OG 1271   1.269   7.113   6.361  0.5722 -0.7499  0.3100
   81SER     HG 1272   1.338   7.047   6.352  1.2058  0.0297 -0.9627
   81SER      C 1273   1.200   6.896   6.150 -0.4583 -0.5290  0.1474
   81SER      O 1274   1.248   6.885   6.035 -0.7360 -0.1024 -0.3214
   82ALA      N 1275   1.198   6.793   6.233  0.0103 -0.3737 -0.4648
   82ALA      H 1276   1.160   6.813   6.324 -0.3900  1.7665 -1.0495
   82ALA     CA 1277   1.247   6.661   6.195 -0.0077  0.5568 -0.7916
   82ALA     HA 1278   1.334   6.671   6.130 -1.2926 -1.4418 -2.9872
   82ALA     CB 1279   1.299   6.588   6.322 -0.0399  0.7429 -0.4334
   82ALA    HB1 1280   1.391   6.628   6.363  0.2426  1.2091 -1.4876
   82ALA    HB2 1281   1.223   6.587   6.401  1.2007  0.0333  0.7896
   82ALA    HB3 1282   1.321   6.485   6.294  2.8510  1.0731  0.3555
   82ALA      C 1283   1.140   6.579   6.119  0.9769 -0.4062  0.2388
   82ALA      O 1284   1.176   6.504   6.023  0.0398  0.0904 -0.7340
   83LEU      N 1285   1.012   6.588   6.145 -0.3468 -0.3481 -0.4477
   83LEU      H 1286   0.981   6.642   6.225  2.0720  1.4291 -0.5986
   83LEU     CA 1287   0.907   6.529   6.054 -0.3984 -0.1137 -0.4236
   83LEU     HA 1288   0.917   6.425   6.025 -2.3313  0.2792 -2.7972
   83LEU     CB 1289   0.775   6.553   6.122 -0.0800  0.3971 -0.0025
   83LEU    HB1 1290   0.701   6.512   6.053  0.6305  0.1076 -0.6143
   83LEU    HB2 1291   0.756   6.660   6.128 -0.4515  0.2229  3.1178
   83LEU     CG 1292   0.760   6.487   6.256 -0.1073  0.3266 -0.8814
   83LEU     HG 1293   0.840   6.522   6.322 -0.9871 -1.9672  1.5924
   83LEU    CD1 1294   0.620   6.525   6.317  0.2612  0.2984 -0.4845
   83LEU   HD11 1295   0.542   6.505   6.243 -0.1736  1.7669 -0.4584
   83LEU   HD12 1296   0.598   6.476   6.411 -1.1648  1.4749 -0.1733
   83LEU   HD13 1297   0.624   6.630   6.344  0.9647  0.5790 -1.5993
   83LEU    CD2 1298   0.765   6.336   6.250 -0.2696  0.1813  0.2364
   83LEU   HD21 1299   0.839   6.295   6.181  0.3542  0.3972  0.7769
   83LEU   HD22 1300   0.787   6.295   6.348 -1.9398 -0.8943  0.1965
   83LEU   HD23 1301   0.671   6.297   6.210 -0.3702  1.8817 -1.3203
   83LEU      C 1302   0.894   6.601   5.911 -0.1002 -0.0260 -0.8880
   83LEU      O 1303   0.857   6.542   5.813  0.3091 -0.1407 -0.2558
   84LEU      N 1304   0.916   6.730   5.909  0.2085 -0.3204  0.1432
   84LEU      H 1305   0.936   6.779   5.995 -0.1636 -0.1281  0.1202
   84LEU     CA 1306   0.927   6.810   5.791 -0.3336 -1.1732  0.4069
   84LEU     HA 1307   0.862   6.770   5.714  0.9962 -0.7836 -0.9562
   84LEU     CB 1308   0.888   6.953   5.825 -0.5357 -0.1979 -0.1699
   84LEU    HB1 1309   0.899   7.010   5.733 -0.1009 -0.2317 -0.1402
   84LEU    HB2 1310   0.966   6.988   5.892  1.1667 -1.1998 -1.5575
   84LEU     CG 1311   0.743   6.970   5.883 -0.2592  0.3494  0.2440
   84LEU     HG 1312   0.716   6.898   5.961 -3.3220  1.2450  0.1173
   84LEU    CD1 1313   0.751   7.106   5.955  0.1390 -0.0397  0.3053
   84LEU   HD11 1314   0.652   7.141   5.986  0.1766  0.9855 -0.6406
   84LEU   HD12 1315   0.813   7.100   6.044  0.7807  2.0290  0.0438
   84LEU   HD13 1316   0.795   7.188   5.897 -1.6255  0.8615  0.1663
   84LEU    CD2 1317   0.637   6.985   5.772 -0.0273  0.2659  0.0648
   84LEU   HD21 1318   0.539   6.999   5.819  1.0023  0.1424  2.3926
   84LEU   HD22 1319   0.655   7.071   5.707 -1.2995 -0.4396 -1.2558
   84LEU   HD23 1320   0.623   6.905   5.700 -2.8763  0.7032  0.0081
   84LEU      C 1321   1.069   6.802   5.732  0.2569 -0.9204 -0.2796
   84LEU      O 1322   1.126   6.904   5.684 -0.5944 -0.6621  0.0404
   85SER      N 1323   1.112   6.678   5.718  0.1689 -0.1451 -0.7021
   85SER      H 1324   1.068   6.597   5.760  1.1025 -0.5447 -0.4535
   85SER     CA 1325   1.245   6.644   5.670 -0.1815 -0.5080 -0.1662
   85SER     HA 1326   1.286   6.743   5.649  1.1473 -0.6027  1.7079
   85SER     CB 1327   1.328   6.588   5.788 -0.0515  0.2144 -0.6261
   85SER    HB1 1328   1.284   6.491   5.811 -2.2413  1.2499 -0.1366
   85SER    HB2 1329   1.328   6.666   5.865 -0.7138  3.6487 -3.8344
   85SER     OG 1330   1.466   6.565   5.760  0.0294 -0.2827 -0.0768
   85SER     HG 1331   1.518   6.584   5.838  1.2539 -1.1588 -0.6464
   85SER      C 1332   1.246   6.547   5.554 -0.1575  0.7349 -0.2696
   85SER      O 1333   1.156   6.462   5.543  0.0702  0.0906 -0.0977
   86SER      N 1334   1.335   6.561   5.459  0.1099  0.4048 -0.2925
   86SER      H 1335   1.394   6.643   5.459  1.3134 -0.4342 -0.1268
   86SER     CA 1336   1.350   6.470   5.344 -0.1191  0.5864  0.5492
   86SER     HA 1337   1.254   6.463   5.292 -1.1200  0.7965  2.2676
   86SER     CB 1338   1.460   6.528   5.257  0.0372  0.2975  0.0520
   86SER    HB1 1339   1.487   6.474   5.166 -0.5284  3.0528 -1.8838
   86SER    HB2 1340   1.557   6.537   5.306  1.4532 -0.8272 -2.3502
   86SER     OG 1341   1.428   6.658   5.224  0.5346  0.5217  0.1611
   86SER     HG 1342   1.376   6.650   5.144  2.0687  0.4505 -0.8746
   86SER      C 1343   1.398   6.329   5.387  0.3098 -0.0561  0.2029
   86SER      O 1344   1.365   6.230   5.313 -0.4080  0.0811  0.1786
   87AS4      N 1345   1.462   6.319   5.503  0.4238 -0.0111 -0.2177
   87AS4      H 1346   1.495   6.403   5.548 -2.8537  1.6656 -0.6691
   87AS4     CA 1347   1.484   6.195   5.579  0.1629 -0.5127 -0.0630
   87AS4     HA 1348   1.508   6.113   5.512  0.9285 -0.4747  0.1590
   87AS4     CB 1349   1.600   6.210   5.676  0.1504  0.4196 -0.2196
   87AS4    HB1 1350   1.573   6.292   5.743 -0.1667 -0.5287  0.8496
   87AS4    HB2 1351   1.694   6.239   5.628  1.1676  0.3956  1.6485
   87AS4     CG 1352   1.614   6.077   5.754  0.0335  0.4847  0.1539
   87AS4    OD1 1353   1.702   6.078   5.842  0.5097  0.0743  0.0407
   87AS4   HD11 1354   1.695   6.161   5.890  2.4407  0.4861 -0.2874
   87AS4   HD12 1355   1.763   6.004   5.836  1.0109  0.5825 -1.5203
   87AS4    OD2 1356   1.547   5.975   5.715  0.1355  0.2576 -1.0018
   87AS4   HD21 1357   1.454   5.986   5.735  0.0333 -0.3532 -1.1253
   87AS4   HD22 1358   1.597   5.895   5.697 -1.3165 -0.6408 -1.2368
   87AS4      C 1359   1.354   6.153   5.644 -0.1092 -0.0210 -0.4550
   87AS4      O 1360   1.305   6.211   5.741 -0.1364  0.1441 -0.3349
   88ILE      N 1361   1.293   6.048   5.591 -0.1515 -0.2246 -0.5123
   88ILE      H 1362   1.342   5.994   5.521  2.7789  0.9603  0.5002
   88ILE     CA 1363   1.164   6.000   5.649 -0.5524 -0.0182 -0.4664
   88ILE     HA 1364   1.101   6.082   5.684  0.3622 -0.2677  2.0198
   88ILE     CB 1365   1.076   5.921   5.544 -0.3249 -0.0011 -0.3922
   88ILE     HB 1366   1.085   5.979   5.452  2.0230  1.6195  0.7589
   88ILE    CG2 1367   1.125   5.779   5.532  0.2313  0.7634 -0.1882
   88ILE   HG21 1368   1.233   5.766   5.529  0.0155 -1.4272 -0.1938
   88ILE   HG22 1369   1.066   5.708   5.590 -1.7535  1.2244 -1.5603
   88ILE   HG23 1370   1.096   5.752   5.431 -3.3265  3.1463  0.0396
   88ILE    CG1 1371   0.931   5.923   5.580 -0.1298  0.0483 -0.1706
   88ILE   HG11 1372   0.904   6.027   5.599  0.4012 -0.0981  1.6237
   88ILE   HG12 1373   0.919   5.878   5.679 -1.2038  0.6465 -0.0057
   88ILE     CD 1374   0.837   5.862   5.470 -0.6055  0.0593  0.2935
   88ILE    HD1 1375   0.835   5.753   5.476 -0.4545  0.1514  3.3264
   88ILE    HD2 1376   0.734   5.893   5.485 -0.5872  1.1227 -1.4664
   88ILE    HD3 1377   0.871   5.900   5.373  3.4522 -0.6994  1.2399
   88ILE      C 1378   1.187   5.919   5.781  0.1102  0.0707 -0.2788
   88ILE      O 1379   1.087   5.885   5.841 -0.5583  0.2928 -0.4628
   89THR      N 1380   1.310   5.893   5.831  0.3367  0.1223 -0.7279
   89THR      H 1381   1.394   5.922   5.783 -1.3238  1.8139 -2.8080
   89THR     CA 1382   1.329   5.797   5.942  0.0998  0.1164  0.0836
   89THR     HA 1383   1.291   5.703   5.902  0.2336  1.2875 -3.0965
   89THR     CB 1384   1.483   5.796   5.961  0.0212  0.0237 -0.3087
   89THR     HB 1385   1.520   5.896   5.983 -0.4768  0.1567 -0.0828
   89THR    CG2 1386   1.506   5.693   6.071 -0.3637 -0.2140  0.5917
   89THR   HG21 1387   1.610   5.663   6.061 -0.3470 -0.0537  0.2587
   89THR   HG22 1388   1.510   5.754   6.162 -0.8768 -0.2878  0.6661
   89THR   HG23 1389   1.449   5.601   6.080  0.6221 -0.9539 -0.5519
   89THR    OG1 1390   1.548   5.744   5.850  0.0183 -0.7787  0.0387
   89THR    HG1 1391   1.557   5.819   5.790 -1.4549 -0.8078 -0.2643
   89THR      C 1392   1.261   5.834   6.065  0.7592 -0.1265 -0.3371
   89THR      O 1393   1.204   5.746   6.129  0.6723 -0.1914 -0.4398
   90ALA      N 1394   1.244   5.961   6.093 -0.0818 -0.8266  0.6004
   90ALA      H 1395   1.307   6.031   6.056 -1.0713  1.1915  2.5125
   90ALA     CA 1396   1.174   6.006   6.217 -0.2470  0.3949  0.1281
   90ALA     HA 1397   1.217   5.955   6.303  1.2286  1.1419 -0.1408
   90ALA     CB 1398   1.211   6.154   6.225 -0.4624 -0.3311  0.1186
   90ALA    HB1 1399   1.318   6.171   6.241 -0.0422  0.7744 -2.9676
   90ALA    HB2 1400   1.197   6.198   6.126  0.4705 -2.1638 -0.8770
   90ALA    HB3 1401   1.153   6.211   6.298 -0.3288  0.4163 -0.3384
   90ALA      C 1402   1.018   5.977   6.208  0.1958  0.0940 -0.0369
   90ALA      O 1403   0.961   5.934   6.307  0.1264 -0.2228 -0.4491
   91SER      N 1404   0.961   5.999   6.091  0.3660 -0.2141  0.1889
   91SER      H 1405   1.019   6.012   6.010  0.8168 -0.3818  0.4849
   91SER     CA 1406   0.818   5.978   6.068  0.1483  0.3635 -0.2518
   91SER     HA 1407   0.761   6.036   6.141 -2.8060 -2.0693 -0.4478
   91SER     CB 1408   0.769   6.027   5.931 -0.0396  0.1700  0.0634
   91SER    HB1 1409   0.663   6.003   5.923 -0.4336  1.6723  0.6581
   91SER    HB2 1410   0.819   5.958   5.862 -1.8222 -0.2234 -0.8831
   91SER     OG 1411   0.776   6.169   5.916 -0.2137 -0.1142 -0.8667
   91SER     HG 1412   0.869   6.194   5.906 -0.1526  0.2296  0.4111
   91SER      C 1413   0.782   5.826   6.090 -0.1571  0.3474 -0.4887
   91SER      O 1414   0.703   5.791   6.176 -0.0463 -0.2122  0.1350
   92VAL      N 1415   0.864   5.739   6.036  0.0674  0.6569 -0.5414
   92VAL      H 1416   0.930   5.785   5.976 -1.0235  1.7685 -0.9215
   92VAL     CA 1417   0.857   5.588   6.047 -0.1767  0.5768 -0.4770
   92VAL     HA 1418   0.760   5.543   6.025 -0.1826  0.2144  0.2466
   92VAL     CB 1419   0.955   5.539   5.936 -0.3368 -0.1449 -0.0129
   92VAL     HB 1420   0.994   5.624   5.880  1.0683 -0.7563 -0.0014
   92VAL    CG1 1421   1.089   5.474   5.985  0.7405  0.0239 -0.3255
   92VAL   HG11 1422   1.158   5.466   5.901 -0.4390 -3.5317 -1.1183
   92VAL   HG12 1423   1.133   5.518   6.074 -1.2294  1.0208  0.2158
   92VAL   HG13 1424   1.064   5.370   6.003 -0.5764  0.1669 -1.1776
   92VAL    CG2 1425   0.898   5.444   5.839 -0.6566  0.5647  0.0474
   92VAL   HG21 1426   0.860   5.352   5.882 -2.2094  0.1561 -2.0334
   92VAL   HG22 1427   0.809   5.490   5.796  0.0818  0.4928 -1.6465
   92VAL   HG23 1428   0.967   5.439   5.755 -1.1459 -0.5352 -0.3000
   92VAL      C 1429   0.894   5.527   6.181 -0.3634  0.1014  0.4203
   92VAL      O 1430   0.833   5.425   6.218 -0.2738  1.0340 -0.5729
   93ASN      N 1431   0.982   5.593   6.259 -0.7234  0.3851 -0.7761
   93ASN      H 1432   1.036   5.667   6.216  2.9467 -1.7241 -0.2678
   93ASN     CA 1433   0.990   5.557   6.397  0.5679  0.5085  0.3894
   93ASN     HA 1434   1.012   5.451   6.403  1.8354  0.8052  1.8258
   93ASN     CB 1435   1.115   5.613   6.459  0.3455  0.0173 -0.5874
   93ASN    HB1 1436   1.142   5.584   6.561  1.0476  2.6482  0.0772
   93ASN    HB2 1437   1.117   5.722   6.446 -0.2484  0.1639  0.4550
   93ASN     CG 1438   1.247   5.576   6.395 -0.0341  0.7448  0.9780
   93ASN    OD1 1439   1.264   5.466   6.332  0.1869 -0.3709  0.0662
   93ASN    ND2 1440   1.340   5.668   6.388 -0.1045 -0.4290  0.4469
   93ASN   HD21 1441   1.333   5.752   6.443  2.0428  1.8563 -2.4800
   93ASN   HD22 1442   1.425   5.654   6.337 -0.1794 -0.5398  0.3512
   93ASN      C 1443   0.869   5.604   6.480 -0.2887 -0.9754 -0.0900
   93ASN      O 1444   0.825   5.524   6.563  0.1426 -0.2687  0.0365
   94CY0      N 1445   0.811   5.722   6.458  0.2680  0.5232  0.2377
   94CY0      H 1446   0.855   5.786   6.393 -0.4370  0.1356 -0.6588
   94CY0     CA 1447   0.689   5.765   6.519 -0.4454  0.1520 -0.0382
   94CY0     HA 1448   0.708   5.757   6.626 -0.2238 -1.3996 -0.1750
   94CY0     CB 1449   0.674   5.911   6.485 -0.2514  0.4936  0.4800
   94CY0    HB1 1450   0.654   5.916   6.378  1.0461  0.6763  0.2313
   94CY0    HB2 1451   0.764   5.966   6.513  2.0352 -1.8963 -1.6068
   94CY0     SG 1452   0.531   5.985   6.572 -0.3527 -0.0981  0.0660
   94CY0    HG1 1453   0.410   5.945   6.530  0.2500 -0.0169 -1.7929
   94CY0    HG2 1454   0.536   5.946   6.700 -0.2992  0.6531  0.2972
   94CY0    HG3 1455   0.531   6.118   6.580 -0.6846 -0.0403 -0.8627
   94CY0      C 1456   0.564   5.684   6.488  0.1433  0.1450  0.1846
   94CY0      O 1457   0.494   5.647   6.585 -0.6311  0.0591  0.0682
   95ALA      N 1458   0.562   5.625   6.369 -0.1704 -0.4771  0.0248
   95ALA      H 1459   0.636   5.659   6.308 -0.5801 -0.6443 -0.5723
   95ALA     CA 1460   0.459   5.525   6.329  0.1126  0.6558 -0.0916
   95ALA     HA 1461   0.352   5.547   6.340  0.0761  0.6571 -0.4442
   95ALA     CB 1462   0.476   5.477   6.187 -0.1709  0.0672 -0.0749
   95ALA    HB1 1463   0.569   5.424   6.166 -1.1013 -1.9262  0.5748
   95ALA    HB2 1464   0.394   5.410   6.162  0.3464 -0.3945 -0.5593
   95ALA    HB3 1465   0.470   5.553   6.110  0.9909 -0.2723 -0.5292
   95ALA      C 1466   0.462   5.397   6.422  0.0934 -0.0194  0.4941
   95ALA      O 1467   0.352   5.342   6.444  0.0510 -0.3345 -0.6634
   96LY0      N 1468   0.578   5.344   6.460 -0.0047 -0.2285  0.5146
   96LY0      H 1469   0.658   5.387   6.416 -0.1544 -0.6303 -0.1703
   96LY0     CA 1470   0.600   5.231   6.542 -0.2346  0.3785 -0.2276
   96LY0     HA 1471   0.536   5.149   6.510  1.4627 -1.0176 -0.1815
   96LY0     CB 1472   0.744   5.191   6.541 -0.1243  0.4353  0.0239
   96LY0    HB1 1473   0.753   5.106   6.608  0.0987  0.0127 -0.5362
   96LY0    HB2 1474   0.807   5.275   6.572  0.0585  0.3276 -0.0528
   96LY0     CG 1475   0.790   5.127   6.409 -0.6136 -0.0875  0.2237
   96LY0    HG1 1476   0.777   5.192   6.323  2.7604 -0.8120 -0.9732
   96LY0    HG2 1477   0.733   5.036   6.391 -0.7145  0.0595 -0.2057
   96LY0     CD 1478   0.940   5.086   6.406 -0.3888  0.3775 -0.0319
   96LY0    HD1 1479   0.948   4.990   6.457 -1.7688 -0.3850 -1.1790
   96LY0    HD2 1480   1.008   5.157   6.453  0.7690 -0.2873 -0.6528
   96LY0     CE 1481   0.991   5.048   6.268 -0.2407  0.1953  0.4155
   96LY0    HE1 1482   0.924   4.978   6.218  1.3280  0.1525 -1.7699
   96LY0    HE2 1483   1.087   4.996   6.271  0.0757  0.7131 -0.3638
   96LY0     NZ 1484   1.010   5.168   6.185 -0.0028  0.2335 -0.7126
   96LY0    HZ1 1485   1.077   5.231   6.228 -0.8088  0.6016  0.0220
   96LY0    HZ2 1486   1.049   5.137   6.097 -1.2665  0.5507 -1.4092
   96LY0    HZ3 1487   0.922   5.215   6.171  0.2210  0.6502 -0.7552
   96LY0      C 1488   0.559   5.261   6.687 -0.4006 -0.2523 -0.9952
   96LY0      O 1489   0.493   5.182   6.754 -0.2955  0.2903 -0.3221
   97LY3      N 1490   0.573   5.391   6.724 -0.3797  0.2699  0.0707
   97LY3      H 1491   0.633   5.447   6.665  0.7734  0.6484  1.5252
   97LY3     CA 1492   0.527   5.436   6.855  0.5988 -0.0793  0.2981
   97LY3     HA 1493   0.543   5.359   6.930  1.0463  1.1091  1.4658
   97LY3     CB 1494   0.598   5.569   6.887  0.1585  0.8641 -0.0167
   97LY3    HB1 1495   0.547   5.636   6.818 -3.8418 -0.2358  1.5911
   97LY3    HB2 1496   0.700   5.567   6.849 -0.7971  0.0352 -2.8003
   97LY3     CG 1497   0.593   5.616   7.041 -0.2032 -0.9103  0.6894
   97LY3    HG1 1498   0.493   5.600   7.082 -0.4779 -1.9156 -0.3191
   97LY3    HG2 1499   0.614   5.723   7.045 -0.1692 -0.9510  2.8675
   97LY3     CD 1500   0.701   5.547   7.123 -0.3006  0.0236 -0.5921
   97LY3    HD1 1501   0.801   5.571   7.088  0.0268 -1.5034 -0.7737
   97LY3    HD2 1502   0.690   5.439   7.111  0.7141 -0.3180  1.1692
   97LY3     CE 1503   0.684   5.579   7.272 -0.1058  0.2231 -0.1805
   97LY3    HE1 1504   0.677   5.486   7.328  1.1055  1.2905  1.9016
   97LY3    HE2 1505   0.591   5.631   7.296 -0.0155  0.3912 -0.1929
   97LY3     NZ 1506   0.797   5.664   7.328  0.6844  0.2854  0.3355
   97LY3    HZ1 1507   0.882   5.609   7.326  0.7985  0.4400 -1.6229
   97LY3    HZ2 1508   0.810   5.751   7.278 -1.1048  0.1654 -0.4274
   97LY3    HZ3 1509   0.783   5.684   7.426 -2.2904 -2.0940  0.5540
   97LY3      C 1510   0.382   5.469   6.857  0.0743 -0.7875  0.1207
   97LY3      O 1511   0.318   5.449   6.959  0.0853 -0.0515 -0.8169
   98ILE      N 1512   0.318   5.513   6.748 -0.3364 -0.2073  0.1125
   98ILE      H 1513   0.381   5.551   6.679 -0.2472  1.0597  0.8583
   98ILE     CA 1514   0.166   5.537   6.746 -0.3198  0.5105 -0.3230
   98ILE     HA 1515   0.146   5.602   6.831 -0.2049 -0.1495  0.2144
   98ILE     CB 1516   0.127   5.600   6.613 -0.2748  0.0392  0.0337
   98ILE     HB 1517   0.182   5.549   6.533 -0.3649  1.4581 -0.9684
   98ILE    CG2 1518  -0.019   5.595   6.574  0.1202  0.0083 -0.1232
   98ILE   HG21 1519  -0.027   5.642   6.476  0.5610 -1.2558 -0.7995
   98ILE   HG22 1520  -0.055   5.492   6.575  0.4401 -0.1033  0.1938
   98ILE   HG23 1521  -0.072   5.657   6.645  0.9803  1.3909 -0.6546
   98ILE    CG1 1522   0.171   5.748   6.618  0.3265 -0.7820  1.0081
   98ILE   HG11 1523   0.263   5.751   6.675  1.6271  2.2759 -0.9998
   98ILE   HG12 1524   0.092   5.808   6.664  0.1045  0.8414 -1.2966
   98ILE     CD 1525   0.202   5.806   6.483  0.8626  0.0099  0.4243
   98ILE    HD1 1526   0.116   5.796   6.417 -0.2369 -1.8860  2.0421
   98ILE    HD2 1527   0.211   5.915   6.487 -2.5858  0.6793 -3.2613
   98ILE    HD3 1528   0.296   5.771   6.440  0.7601  0.7435 -0.4466
   98ILE      C 1529   0.094   5.403   6.761 -0.2421 -0.4927 -0.6595
   98ILE      O 1530   0.007   5.397   6.848 -0.5825 -0.1153 -0.0872
   99VAL      N 1531   0.129   5.302   6.685  0.1001  0.3344  0.4974
   99VAL      H 1532   0.202   5.313   6.616 -1.2399 -1.6341 -1.3977
   99VAL     CA 1533   0.076   5.168   6.705 -0.0368  0.9533  0.3869
   99VAL     HA 1534  -0.032   5.178   6.705 -0.2829 -1.2718  0.1619
   99VAL     CB 1535   0.106   5.070   6.591 -0.9812  0.0379  0.2005
   99VAL     HB 1536   0.212   5.043   6.594 -1.2354 -0.8754  0.9993
   99VAL    CG1 1537   0.020   4.942   6.597 -0.4110  0.3749 -0.4909
   99VAL   HG11 1538   0.028   4.875   6.683 -0.5622  0.8767 -0.0790
   99VAL   HG12 1539  -0.086   4.965   6.592 -0.3967  0.7476  0.6101
   99VAL   HG13 1540   0.059   4.886   6.512  1.4628 -1.4441  1.4240
   99VAL    CG2 1541   0.080   5.136   6.455 -0.1978  0.5021 -0.1486
   99VAL   HG21 1542   0.093   5.062   6.376 -0.5620 -0.1069  0.3544
   99VAL   HG22 1543  -0.021   5.178   6.452 -0.8614 -1.0796 -1.7451
   99VAL   HG23 1544   0.148   5.217   6.431  0.2933 -0.2609 -1.4082
   99VAL      C 1545   0.110   5.105   6.838  0.1922 -0.4137  0.4610
   99VAL      O 1546   0.025   5.032   6.897  0.4804  0.0940 -0.0033
  100SER      N 1547   0.229   5.132   6.890  0.3942 -0.1482  0.5607
  100SER      H 1548   0.304   5.178   6.841  0.6734 -0.1192  1.0125
  100SER     CA 1549   0.262   5.102   7.026  0.1970 -0.2108  0.3635
  100SER     HA 1550   0.253   4.995   7.044  0.5094 -0.3252 -0.1645
  100SER     CB 1551   0.401   5.136   7.070 -0.1216 -0.3135  0.0078
  100SER    HB1 1552   0.415   5.121   7.177  1.8836  0.8148 -0.0382
  100SER    HB2 1553   0.434   5.239   7.054  1.2306 -1.0667 -2.9000
  100SER     OG 1554   0.497   5.053   7.003 -0.0713 -0.4690 -0.7064
  100SER     HG 1555   0.520   5.081   6.914  2.8413  2.9478  0.8302
  100SER      C 1556   0.170   5.158   7.132  0.5101 -0.0545  0.5077
  100SER      O 1557   0.167   5.109   7.248  0.0914 -0.8064  0.0568
  101AS4      N 1558   0.105   5.272   7.099  0.5482  0.2617  0.1563
  101AS4      H 1559   0.102   5.312   7.006  1.2048  1.5942  0.6754
  101AS4     CA 1560   0.029   5.348   7.201  0.2845 -0.1900 -0.0773
  101AS4     HA 1561   0.086   5.348   7.293  1.1221  1.4790 -0.5619
  101AS4     CB 1562   0.028   5.497   7.164 -0.3703 -0.3026  0.4249
  101AS4    HB1 1563  -0.044   5.504   7.082  0.7716  1.2891 -0.5114
  101AS4    HB2 1564   0.120   5.535   7.121 -0.8145 -0.3369 -0.5788
  101AS4     CG 1565  -0.033   5.583   7.269  0.2320 -0.4513 -0.9251
  101AS4    OD1 1566  -0.114   5.671   7.239 -0.3872  0.2538  0.2709
  101AS4   HD11 1567  -0.163   5.650   7.159 -0.2590  2.8122 -0.5828
  101AS4   HD12 1568  -0.096   5.755   7.282 -1.9252 -0.0574  1.5868
  101AS4    OD2 1569  -0.004   5.568   7.388 -0.4916  0.2483  0.4291
  101AS4   HD21 1570  -0.041   5.639   7.441  0.8128 -0.4556  2.3518
  101AS4   HD22 1571   0.078   5.519   7.394 -0.5973 -0.0828 -0.6704
  101AS4      C 1572  -0.118   5.306   7.220  0.9300 -0.3321  0.2596
  101AS4      O 1573  -0.182   5.339   7.319  0.2871 -0.6854  0.0676
  102GLY      N 1574  -0.177   5.230   7.123  0.0570 -0.0828 -0.0179
  102GLY      H 1575  -0.128   5.211   7.037  0.3165 -1.8708  0.4988
  102GLY     CA 1576  -0.312   5.188   7.126 -0.2700 -0.1027  0.8429
  102GLY    HA1 1577  -0.377   5.275   7.133  0.4337  0.6702 -1.5773
  102GLY    HA2 1578  -0.328   5.141   7.224 -0.9187  0.8513  1.2046
  102GLY      C 1579  -0.349   5.093   7.014 -1.1391 -0.4547  0.2274
  102GLY      O 1580  -0.269   5.005   6.975  0.0667  0.2538 -0.6876
  103ASN      N 1581  -0.470   5.104   6.960  0.3817  0.2451  0.1048
  103ASN      H 1582  -0.533   5.171   7.000  0.8716  0.5463  0.3775
  103ASN     CA 1583  -0.524   5.006   6.865  0.4039  0.0442  0.1995
  103ASN     HA 1584  -0.488   4.909   6.899 -1.0942 -0.5888  0.0786
  103ASN     CB 1585  -0.680   5.003   6.882  0.1830  0.2687 -0.5524
  103ASN    HB1 1586  -0.702   4.953   6.976  0.6075  1.5895  0.2802
  103ASN    HB2 1587  -0.728   4.945   6.803 -2.0660 -0.8158  1.4589
  103ASN     CG 1588  -0.757   5.132   6.882 -0.5062  0.3085  0.3061
  103ASN    OD1 1589  -0.725   5.222   6.802 -0.2179  0.3333 -0.6060
  103ASN    ND2 1590  -0.851   5.158   6.972 -0.4854  0.8381 -0.2743
  103ASN   HD21 1591  -0.875   5.091   7.044 -2.1362 -0.0940 -1.6370
  103ASN   HD22 1592  -0.902   5.245   6.967 -0.1920  0.9427 -1.8375
  103ASN      C 1593  -0.490   5.023   6.718 -0.3651 -0.2450 -0.2901
  103ASN      O 1594  -0.521   4.938   6.633  0.2975  0.0025  0.5488
  104GLY      N 1595  -0.420   5.132   6.679  0.5442 -0.2052 -0.5946
  104GLY      H 1596  -0.388   5.193   6.752 -0.8301  2.1518 -1.8349
  104GLY     CA 1597  -0.384   5.170   6.543  0.5141  0.3268 -0.8386
  104GLY    HA1 1598  -0.475   5.137   6.492  1.5022 -0.4007 -2.1840
  104GLY    HA2 1599  -0.301   5.119   6.495  0.3357 -0.8550  0.0806
  104GLY      C 1600  -0.367   5.319   6.527  0.2498 -0.8699 -0.6342
  104GLY      O 1601  -0.346   5.386   6.629  0.1438 -0.3088 -0.4492
  105MET      N 1602  -0.380   5.372   6.402  0.4986  0.1876 -0.3495
  105MET      H 1603  -0.404   5.307   6.328  0.6135  0.1116 -0.3206
  105MET     CA 1604  -0.371   5.517   6.371 -0.1882 -0.0474 -0.3007
  105MET     HA 1605  -0.347   5.577   6.458  0.1986  0.9474 -1.0743
  105MET     CB 1606  -0.269   5.535   6.263  0.5226  0.0307  1.2981
  105MET    HB1 1607  -0.179   5.480   6.291  0.6546  1.4062  3.8941
  105MET    HB2 1608  -0.237   5.639   6.256 -0.1212  0.1913  0.7651
  105MET     CG 1609  -0.311   5.474   6.127  1.2606 -0.1620 -0.5775
  105MET    HG1 1610  -0.399   5.527   6.090  1.5551  0.3880 -0.4957
  105MET    HG2 1611  -0.327   5.366   6.128 -0.0064 -0.0760  3.3342
  105MET     SD 1612  -0.190   5.514   6.001  0.6487 -0.3640  0.3859
  105MET     CE 1613  -0.184   5.700   6.004 -0.1129 -0.2480  1.1761
  105MET    HE1 1614  -0.176   5.751   6.099  0.4902  2.9495 -0.4587
  105MET    HE2 1615  -0.106   5.730   5.934 -1.4393 -1.1721 -0.8069
  105MET    HE3 1616  -0.280   5.738   5.967  0.2619  0.7698  1.2326
  105MET      C 1617  -0.515   5.557   6.338 -0.0600  0.7547 -0.5608
  105MET      O 1618  -0.541   5.639   6.257  0.2388 -0.2344 -0.1500
  106ASN      N 1619  -0.619   5.501   6.403  0.6204  0.0577  0.1310
  106ASN      H 1620  -0.597   5.433   6.474 -0.3517 -1.5492 -1.0220
  106ASN     CA 1621  -0.763   5.509   6.368 -0.7388 -0.1953 -0.0589
  106ASN     HA 1622  -0.778   5.489   6.262 -0.8107  1.7188 -0.4461
  106ASN     CB 1623  -0.839   5.419   6.460  0.7973  0.0456 -0.0796
  106ASN    HB1 1624  -0.943   5.451   6.458  0.9877  0.6982  0.4105
  106ASN    HB2 1625  -0.816   5.441   6.564 -0.1514 -1.1990  0.4169
  106ASN     CG 1626  -0.814   5.270   6.436 -0.1945 -0.3182  0.4333
  106ASN    OD1 1627  -0.719   5.226   6.372  0.9711  0.0541  0.1206
  106ASN    ND2 1628  -0.888   5.185   6.494 -0.3496 -0.2312 -0.2716
  106ASN   HD21 1629  -0.966   5.219   6.549 -0.1229  0.7823 -0.5541
  106ASN   HD22 1630  -0.884   5.085   6.483 -2.0855 -0.1389 -2.6222
  106ASN      C 1631  -0.825   5.650   6.382  0.5439 -0.5825 -0.2255
  106ASN      O 1632  -0.933   5.682   6.328  0.0535 -0.0492 -0.3861
  107ALA      N 1633  -0.758   5.744   6.450 -0.3449 -0.0759  0.3340
  107ALA      H 1634  -0.680   5.708   6.504  0.5433 -3.4773 -2.8444
  107ALA     CA 1635  -0.786   5.889   6.459  0.0827 -0.0087 -0.3887
  107ALA     HA 1636  -0.893   5.895   6.478  0.4900  2.6542  1.7330
  107ALA     CB 1637  -0.716   5.956   6.567  0.1578 -0.4323 -1.1022
  107ALA    HB1 1638  -0.607   5.956   6.557  0.3175 -0.8308  0.3612
  107ALA    HB2 1639  -0.750   6.058   6.585 -0.0576 -0.7051  0.1228
  107ALA    HB3 1640  -0.740   5.902   6.658  0.6789  2.0885  0.6232
  107ALA      C 1641  -0.764   5.962   6.322  0.2187  0.0145  0.1347
  107ALA      O 1642  -0.814   6.071   6.305 -0.1553 -0.4185  0.5734
  108TRP      N 1643  -0.684   5.906   6.226 -0.6681 -0.4862 -0.0478
  108TRP      H 1644  -0.661   5.808   6.233 -3.3955 -1.1725  0.9504
  108TRP     CA 1645  -0.650   5.980   6.100 -0.4899  0.8765 -0.2881
  108TRP     HA 1646  -0.625   6.085   6.116 -1.3055  1.4628 -2.5450
  108TRP     CB 1647  -0.531   5.914   6.027 -0.4756  0.1560  0.7062
  108TRP    HB1 1648  -0.543   5.939   5.921 -0.9051 -1.7385  0.2636
  108TRP    HB2 1649  -0.534   5.805   6.029 -1.3592 -0.0995 -3.8965
  108TRP     CG 1650  -0.391   5.954   6.060  0.0644 -0.9722  0.5800
  108TRP    CD1 1651  -0.310   6.021   5.974  0.1151  0.4175 -0.1585
  108TRP    HD1 1652  -0.333   6.053   5.873  2.2427 -0.6057 -1.0151
  108TRP    NE1 1653  -0.187   6.048   6.031 -0.8504  0.3588  0.8399
  108TRP    HE1 1654  -0.109   6.085   5.978 -1.1279  1.4928  1.2039
  108TRP    CE2 1655  -0.191   6.017   6.167  0.3137  0.1005  0.7022
  108TRP    CZ2 1656  -0.110   6.048   6.278 -0.1150 -0.3655  0.1327
  108TRP    HZ2 1657  -0.020   6.104   6.257  1.1514 -2.9199 -1.9055
  108TRP    CH2 1658  -0.135   5.996   6.406 -0.4421  0.0591 -0.2183
  108TRP    HH2 1659  -0.069   6.030   6.485  0.7823 -0.9945 -0.7440
  108TRP    CZ3 1660  -0.253   5.919   6.418 -0.5180  0.5419  0.2801
  108TRP    HZ3 1661  -0.272   5.879   6.517  1.4849  1.4355  1.0976
  108TRP    CE3 1662  -0.341   5.893   6.313  0.0751  0.2037  0.4638
  108TRP    HE3 1663  -0.430   5.834   6.330  0.9952 -1.8241 -1.2477
  108TRP    CD2 1664  -0.314   5.945   6.187  0.6204 -0.1044  0.8837
  108TRP      C 1665  -0.782   5.992   6.026 -0.3390 -0.1825  0.4529
  108TRP      O 1666  -0.844   5.888   5.993 -0.6738 -0.1009  0.0728
  109VAL      N 1667  -0.822   6.108   5.978 -0.0932 -0.0715 -0.2082
  109VAL      H 1668  -0.764   6.188   6.001 -0.1375  0.1031 -0.6877
  109VAL     CA 1669  -0.938   6.126   5.893 -0.5608  0.0667  0.5517
  109VAL     HA 1670  -1.024   6.095   5.953  0.7024 -2.0416  1.3682
  109VAL     CB 1671  -0.959   6.279   5.859  0.2983  0.0167 -0.2932
  109VAL     HB 1672  -0.872   6.314   5.803 -0.0695  1.8591  0.2302
  109VAL    CG1 1673  -1.090   6.310   5.778  0.3970 -0.5123  0.0341
  109VAL   HG11 1674  -1.092   6.250   5.688  1.5651 -2.0224  0.9538
  109VAL   HG12 1675  -1.176   6.271   5.833  1.1042 -2.8753 -0.4101
  109VAL   HG13 1676  -1.103   6.416   5.757 -0.4347 -0.3989  1.0695
  109VAL    CG2 1677  -0.965   6.371   5.980  0.2973 -0.0398  0.7343
  109VAL   HG21 1678  -0.868   6.361   6.029  0.8800  1.7724  0.0392
  109VAL   HG22 1679  -0.988   6.477   5.967  1.2081  0.1187  0.3772
  109VAL   HG23 1680  -1.047   6.335   6.042 -2.3845  1.4749 -1.6653
  109VAL      C 1681  -0.934   6.034   5.769 -0.1564 -0.1069 -0.0997
  109VAL      O 1682  -1.042   5.988   5.734 -0.9280  0.6349 -0.0873
  110ALA      N 1683  -0.820   6.007   5.707 -0.7299  0.0641  0.4343
  110ALA      H 1684  -0.732   6.052   5.726  0.0169 -0.6082 -1.2495
  110ALA     CA 1685  -0.808   5.898   5.605  0.5541  0.1975  0.5210
  110ALA     HA 1686  -0.889   5.917   5.534  0.8369  5.5518  1.2713
  110ALA     CB 1687  -0.678   5.900   5.536 -0.2587  0.1359  0.2369
  110ALA    HB1 1688  -0.593   5.888   5.604  0.9016 -0.0245 -1.2015
  110ALA    HB2 1689  -0.667   5.828   5.456  2.2532  1.5673 -0.8624
  110ALA    HB3 1690  -0.662   5.998   5.490 -0.2469  0.7988  1.5895
  110ALA      C 1691  -0.849   5.757   5.647 -0.3309  0.2177 -0.3185
  110ALA      O 1692  -0.919   5.689   5.578  0.5775  0.0764 -0.7544
  111TRP      N 1693  -0.814   5.727   5.775 -0.3283 -0.2059  0.1082
  111TRP      H 1694  -0.777   5.799   5.834 -1.5072  0.3381  0.1983
  111TRP     CA 1695  -0.849   5.597   5.829 -0.1660 -0.2800 -0.8972
  111TRP     HA 1696  -0.812   5.517   5.765  0.4640 -1.1612  0.5191
  111TRP     CB 1697  -0.779   5.560   5.967 -0.2928 -0.6428 -0.0020
  111TRP    HB1 1698  -0.826   5.625   6.040 -2.0115  2.1251 -3.2940
  111TRP    HB2 1699  -0.674   5.589   5.963 -1.1346  2.8343  0.4050
  111TRP     CG 1700  -0.795   5.420   6.012  0.4629 -0.6352 -0.4355
  111TRP    CD1 1701  -0.714   5.319   5.982  0.1704  0.1619  0.0924
  111TRP    HD1 1702  -0.618   5.336   5.934 -0.2415  0.1321 -0.7554
  111TRP    NE1 1703  -0.762   5.203   6.032  0.6457 -1.4788 -0.5981
  111TRP    HE1 1704  -0.724   5.112   6.010 -0.8901 -2.2417 -0.2274
  111TRP    CE2 1705  -0.883   5.225   6.101 -0.2836  0.4302 -0.0707
  111TRP    CZ2 1706  -0.973   5.140   6.167  0.1106 -0.0551 -0.1845
  111TRP    HZ2 1707  -0.955   5.034   6.170  0.3622 -0.0110 -0.1122
  111TRP    CH2 1708  -1.078   5.195   6.241 -0.2548  0.3065  0.2014
  111TRP    HH2 1709  -1.139   5.128   6.300 -0.0846  1.2202  1.4558
  111TRP    CZ3 1710  -1.096   5.333   6.237  0.0552 -0.4723  0.2704
  111TRP    HZ3 1711  -1.185   5.369   6.286 -0.7617 -0.0697 -1.4587
  111TRP    CE3 1712  -1.003   5.421   6.174  0.1869  0.3649  0.8252
  111TRP    HE3 1713  -1.021   5.527   6.176  0.5577  0.4245  1.0517
  111TRP    CD2 1714  -0.895   5.365   6.099  0.5797 -0.4555 -0.1909
  111TRP      C 1715  -1.000   5.577   5.846 -0.0831  0.1110 -0.3350
  111TRP      O 1716  -1.056   5.484   5.795 -0.0324 -0.1790  0.2128
  112ARG      N 1717  -1.069   5.664   5.921 -0.0736 -0.1171  0.2584
  112ARG      H 1718  -1.016   5.733   5.973 -0.3351  1.0937 -1.0283
  112ARG     CA 1719  -1.213   5.651   5.940 -0.3342 -0.4915 -0.8457
  112ARG     HA 1720  -1.230   5.552   5.983  0.3639  0.0219  0.6804
  112ARG     CB 1721  -1.252   5.756   6.051  0.7423 -0.1826  0.6071
  112ARG    HB1 1722  -1.207   5.853   6.034  1.1016 -0.3678  0.4838
  112ARG    HB2 1723  -1.221   5.712   6.146  0.9500 -0.9810  0.1771
  112ARG     CG 1724  -1.410   5.786   6.049  0.4890 -0.1441  0.7602
  112ARG    HG1 1725  -1.466   5.698   6.079 -1.0315  0.5978  0.2347
  112ARG    HG2 1726  -1.450   5.834   5.959 -0.3816 -0.1757  1.1176
  112ARG     CD 1727  -1.437   5.887   6.161  0.0168 -0.5211 -0.1729
  112ARG    HD1 1728  -1.538   5.927   6.155 -0.0720 -0.9088 -1.4622
  112ARG    HD2 1729  -1.367   5.969   6.143  1.3834 -1.9002 -1.4496
  112ARG     NE 1730  -1.398   5.840   6.293  0.3738  0.2989  0.3815
  112ARG     HE 1731  -1.308   5.872   6.326 -0.1675  1.1403  1.0993
  112ARG     CZ 1732  -1.455   5.757   6.375  0.7454  0.5504 -0.1488
  112ARG    NH1 1733  -1.573   5.699   6.354 -0.9284 -0.1263 -0.2253
  112ARG   HH11 1734  -1.629   5.746   6.285  0.8340  2.6636  0.0554
  112ARG   HH12 1735  -1.624   5.671   6.436  0.8953 -0.5243  0.8466
  112ARG    NH2 1736  -1.390   5.711   6.480  0.5630  0.1926 -0.6738
  112ARG   HH21 1737  -1.298   5.751   6.475  1.1531 -1.0871 -0.5626
  112ARG   HH22 1738  -1.433   5.640   6.538 -4.5299  2.1534 -1.5377
  112ARG      C 1739  -1.309   5.662   5.813  0.0279 -0.1581 -0.8673
  112ARG      O 1740  -1.419   5.609   5.808 -0.3981  0.2629 -0.1590
  113ASN      N 1741  -1.259   5.726   5.709 -0.4849  0.2869  0.5855
  113ASN      H 1742  -1.169   5.771   5.718  0.7052 -1.5053 -1.3660
  113ASN     CA 1743  -1.328   5.731   5.578 -0.2470  0.9550 -0.4498
  113ASN     HA 1744  -1.437   5.732   5.591 -0.1351  1.9272  0.5490
  113ASN     CB 1745  -1.292   5.870   5.518 -0.6674  0.1654  0.8626
  113ASN    HB1 1746  -1.327   5.860   5.415  0.0331 -1.9846  0.7895
  113ASN    HB2 1747  -1.184   5.871   5.510 -0.7544 -0.1579 -0.8749
  113ASN     CG 1748  -1.352   5.988   5.589  0.2522  0.3034 -0.8870
  113ASN    OD1 1749  -1.469   6.023   5.560 -0.2485  0.3147  0.0975
  113ASN    ND2 1750  -1.287   6.051   5.682  0.4399 -0.8906 -0.4096
  113ASN   HD21 1751  -1.188   6.039   5.699  0.4550  0.9358  1.1458
  113ASN   HD22 1752  -1.338   6.124   5.729  1.3287 -1.1218  0.9456
  113ASN      C 1753  -1.292   5.619   5.481  0.1097 -0.2103  0.2231
  113ASN      O 1754  -1.368   5.586   5.387 -0.0476  0.0365  0.1222
  114ARG      N 1755  -1.167   5.565   5.500  0.0383  0.4595 -0.3052
  114ARG      H 1756  -1.106   5.606   5.568  1.4400  0.1723 -1.3435
  114ARG     CA 1757  -1.104   5.490   5.392 -0.3611  0.0512  0.9239
  114ARG     HA 1758  -1.183   5.446   5.331  0.4903  1.4068 -1.2648
  114ARG     CB 1759  -1.016   5.580   5.304  0.1079 -0.4881 -0.4048
  114ARG    HB1 1760  -0.973   5.520   5.224  0.9508  1.2247 -1.2766
  114ARG    HB2 1761  -0.936   5.636   5.354 -0.1380  3.0989 -3.6374
  114ARG     CG 1762  -1.101   5.688   5.239  0.1719  0.0388 -0.0151
  114ARG    HG1 1763  -1.124   5.757   5.321  0.3369  0.5721 -0.4140
  114ARG    HG2 1764  -1.195   5.650   5.199  0.8873  0.0872 -1.8011
  114ARG     CD 1765  -1.028   5.762   5.131  0.2197  0.7594  0.1238
  114ARG    HD1 1766  -1.011   5.696   5.046 -2.6385  0.4318 -0.3014
  114ARG    HD2 1767  -0.931   5.789   5.172  0.2666  1.1363 -0.2289
  114ARG     NE 1768  -1.087   5.884   5.087 -0.1894 -0.1506  0.1966
  114ARG     HE 1769  -1.047   5.961   5.140  0.5100 -0.7476  0.5555
  114ARG     CZ 1770  -1.174   5.914   4.990  0.3602  0.5221  0.1340
  114ARG    NH1 1771  -1.222   5.816   4.916 -0.1277  0.0286 -0.2867
  114ARG   HH11 1772  -1.204   5.718   4.929  0.3493 -0.2087 -2.3603
  114ARG   HH12 1773  -1.281   5.839   4.837  1.6032 -2.7974 -2.6164
  114ARG    NH2 1774  -1.216   6.034   4.985 -0.4399 -0.3280  0.0809
  114ARG   HH21 1775  -1.195   6.087   5.068  0.6865  1.1421 -1.0909
  114ARG   HH22 1776  -1.296   6.064   4.932 -1.7582  0.6697  2.4575
  114ARG      C 1777  -1.022   5.366   5.437  0.0263 -0.6004  0.1201
  114ARG      O 1778  -0.961   5.302   5.350 -0.9070  0.3766  0.0365
  115CY1      N 1779  -1.015   5.334   5.566 -0.1882  0.3109  0.3701
  115CY1      H 1780  -1.063   5.395   5.630 -0.5556  0.1469  0.2480
  115CY1     CA 1781  -0.961   5.210   5.622 -0.6926 -0.2796 -0.4564
  115CY1     HA 1782  -0.961   5.130   5.548  0.9864  0.5476 -1.4277
  115CY1     CB 1783  -0.813   5.235   5.663  0.4481 -0.5998 -0.5210
  115CY1    HB1 1784  -0.800   5.175   5.753  1.4678  0.0127 -0.2457
  115CY1    HB2 1785  -0.806   5.336   5.702 -2.9423 -0.7544  0.7875
  115CY1     SG 1786  -0.690   5.202   5.535 -0.3089  0.2371  0.0740
  115CY1    HG1 1787  -0.689   5.074   5.497  3.0047  0.4271 -0.8319
  115CY1    HG2 1788  -0.717   5.279   5.430  0.7427  0.9604  0.3130
  115CY1    HG3 1789  -0.564   5.234   5.566  0.5477 -2.0982 -0.7384
  115CY1      C 1790  -1.043   5.152   5.743  0.7354  0.4051  0.1207
  115CY1      O 1791  -1.021   5.033   5.776 -0.0976 -0.4558  0.1284
  116LY0      N 1792  -1.140   5.224   5.802  0.6513 -0.4128 -0.2759
  116LY0      H 1793  -1.137   5.325   5.792  0.9524 -0.4164 -0.2307
  116LY0     CA 1794  -1.236   5.166   5.902 -1.1290  0.1072  0.3358
  116LY0     HA 1795  -1.178   5.129   5.987 -1.3355  1.6493  1.1830
  116LY0     CB 1796  -1.324   5.277   5.962  0.0159  0.1352  0.4839
  116LY0    HB1 1797  -1.376   5.324   5.878 -1.2925  0.1180  1.2608
  116LY0    HB2 1798  -1.260   5.359   5.995 -1.5263  1.3630  0.5584
  116LY0     CG 1799  -1.414   5.236   6.081  0.5111  0.0139 -0.7112
  116LY0    HG1 1800  -1.360   5.186   6.161  0.9515  2.4939  0.6245
  116LY0    HG2 1801  -1.494   5.166   6.055 -0.0977 -0.1620  1.4494
  116LY0     CD 1802  -1.486   5.357   6.139 -0.4098  0.0394 -0.4984
  116LY0    HD1 1803  -1.416   5.435   6.168  1.2849 -1.0110 -1.5642
  116LY0    HD2 1804  -1.545   5.327   6.226  0.0531  1.0505  0.1852
  116LY0     CE 1805  -1.596   5.412   6.041  0.3616  0.2232  0.2579
  116LY0    HE1 1806  -1.663   5.327   6.029 -0.3578  0.7354  0.5798
  116LY0    HE2 1807  -1.548   5.424   5.944 -0.1814 -0.9863 -0.1795
  116LY0     NZ 1808  -1.665   5.531   6.085 -0.0345 -0.3072 -0.3935
  116LY0    HZ1 1809  -1.654   5.611   6.024 -3.0896  3.2377  3.1523
  116LY0    HZ2 1810  -1.760   5.495   6.084 -0.6805  1.3488 -0.7691
  116LY0    HZ3 1811  -1.651   5.551   6.183 -1.5070 -3.3186  0.5836
  116LY0      C 1812  -1.312   5.058   5.828  0.4066  0.3468  0.1250
  116LY0      O 1813  -1.372   5.087   5.724 -0.1265 -0.5571  0.0718
  117GLY      N 1814  -1.333   4.941   5.891 -0.5189  0.4290  0.0534
  117GLY      H 1815  -1.280   4.928   5.976  0.7466 -0.1151 -0.7918
  117GLY     CA 1816  -1.423   4.829   5.840 -0.2626 -0.3585 -0.7531
  117GLY    HA1 1817  -1.527   4.859   5.851 -0.1155 -0.1998  0.3508
  117GLY    HA2 1818  -1.415   4.748   5.912 -0.5680  1.2293  1.1521
  117GLY      C 1819  -1.383   4.791   5.696 -0.2658  0.4496  0.6632
  117GLY      O 1820  -1.468   4.761   5.617 -0.2091  0.4957  0.2214
  118THR      N 1821  -1.257   4.781   5.663 -0.0254  0.0860 -0.4572
  118THR      H 1822  -1.189   4.808   5.733  1.5449  0.6490 -2.1284
  118THR     CA 1823  -1.208   4.773   5.525  0.3413 -0.1380  0.0395
  118THR     HA 1824  -1.289   4.738   5.461 -0.7066  2.1697  0.0045
  118THR     CB 1825  -1.163   4.910   5.461  0.1882 -0.0979  0.0543
  118THR     HB 1826  -1.072   4.943   5.512  0.1639 -0.1908  0.1611
  118THR    CG2 1827  -1.131   4.908   5.311  0.5661 -0.8054 -0.1046
  118THR   HG21 1828  -1.029   4.869   5.309  0.9737  0.1659  1.0440
  118THR   HG22 1829  -1.203   4.850   5.253  0.6257  0.5876 -1.6155
  118THR   HG23 1830  -1.121   5.004   5.262 -0.8914 -1.1033 -1.0698
  118THR    OG1 1831  -1.263   5.004   5.481 -0.4888  0.2109 -0.4454
  118THR    HG1 1832  -1.255   5.033   5.573 -0.9258 -0.5968 -0.1468
  118THR      C 1833  -1.089   4.680   5.518  0.5868 -0.2324  0.3419
  118THR      O 1834  -1.004   4.684   5.609  0.1487 -0.3604  0.0091
  119AS4      N 1835  -1.085   4.604   5.409  0.5686 -0.3373  0.9854
  119AS4      H 1836  -1.164   4.605   5.346  2.4001  1.3884 -1.4574
  119AS4     CA 1837  -0.973   4.531   5.363 -0.6424  0.0656 -0.3475
  119AS4     HA 1838  -0.934   4.481   5.452  1.9085 -1.0788 -2.0284
  119AS4     CB 1839  -1.000   4.427   5.250  0.2973 -0.2503 -0.7607
  119AS4    HB1 1840  -1.025   4.483   5.159  0.6872 -0.6358 -1.1105
  119AS4    HB2 1841  -1.084   4.361   5.269  1.8772 -2.6801 -1.7579
  119AS4     CG 1842  -0.870   4.347   5.233  0.0313  0.1181  0.2102
  119AS4    OD1 1843  -0.800   4.317   5.332 -0.0355  0.4474  0.3594
  119AS4   HD11 1844  -0.829   4.365   5.410 -2.2696  1.4392 -0.9936
  119AS4   HD12 1845  -0.720   4.272   5.303 -1.4399 -1.5163 -0.7217
  119AS4    OD2 1846  -0.834   4.307   5.116  0.2583  0.5340 -0.4085
  119AS4   HD21 1847  -0.894   4.335   5.046 -2.2537  2.2155  2.1974
  119AS4   HD22 1848  -0.744   4.274   5.120 -0.7076 -2.6575 -2.0423
  119AS4      C 1849  -0.855   4.628   5.318  0.1599 -0.2587  0.2435
  119AS4      O 1850  -0.839   4.666   5.201 -0.3838  0.6795  0.6181
  120VAL      N 1851  -0.778   4.677   5.417  0.2009 -0.2215  0.2767
  120VAL      H 1852  -0.804   4.666   5.514  1.3545  1.3830  0.8181
  120VAL     CA 1853  -0.682   4.786   5.393  0.5388 -0.0133  0.3921
  120VAL     HA 1854  -0.731   4.872   5.346 -1.4041 -1.0795  0.3921
  120VAL     CB 1855  -0.624   4.829   5.524  0.7916 -0.8995 -0.1030
  120VAL     HB 1856  -0.554   4.911   5.509 -0.4364  0.2714  0.2997
  120VAL    CG1 1857  -0.728   4.874   5.631  1.3931 -0.2563 -0.6061
  120VAL   HG11 1858  -0.798   4.948   5.592 -0.1145 -0.7711  0.9940
  120VAL   HG12 1859  -0.789   4.796   5.676  0.1528  1.0560  0.0811
  120VAL   HG13 1860  -0.680   4.916   5.720 -0.7096  2.7423 -0.7134
  120VAL    CG2 1861  -0.548   4.715   5.593 -0.0691  0.0709 -0.2305
  120VAL   HG21 1862  -0.615   4.647   5.645  1.0365 -1.0355 -0.1987
  120VAL   HG22 1863  -0.466   4.669   5.537  1.6285  1.3526  1.0866
  120VAL   HG23 1864  -0.495   4.763   5.675  1.5372 -2.2267  0.1505
  120VAL      C 1865  -0.564   4.763   5.303 -0.3584 -0.8251  0.1480
  120VAL      O 1866  -0.500   4.862   5.263 -0.0118 -0.0521  0.3041
  121GLN      N 1867  -0.539   4.640   5.257 -0.3292  0.2890 -0.5396
  121GLN      H 1868  -0.612   4.575   5.282 -0.8343  1.6272  1.7442
  121GLN     CA 1869  -0.444   4.597   5.152 -0.0082  0.0071  0.1883
  121GLN     HA 1870  -0.347   4.636   5.184  0.8593 -0.1644 -2.0173
  121GLN     CB 1871  -0.435   4.446   5.146  0.1156  0.0746 -0.5409
  121GLN    HB1 1872  -0.366   4.410   5.070  0.4855 -0.0975 -0.1248
  121GLN    HB2 1873  -0.534   4.417   5.108  0.2257  0.2069 -0.9345
  121GLN     CG 1874  -0.397   4.357   5.271 -0.3526 -0.5777  0.0083
  121GLN    HG1 1875  -0.386   4.255   5.235 -2.4529 -1.0977  0.6912
  121GLN    HG2 1876  -0.478   4.354   5.343 -1.7674 -1.9213 -1.5575
  121GLN     CD 1877  -0.265   4.406   5.342 -0.2528  0.1382  0.1400
  121GLN    OE1 1878  -0.219   4.519   5.341  0.5253  0.1353  0.3051
  121GLN    NE2 1879  -0.188   4.320   5.404 -0.5560 -0.3577 -0.6860
  121GLN   HE21 1880  -0.230   4.230   5.421  0.0292 -1.2998 -3.6922
  121GLN   HE22 1881  -0.107   4.357   5.453 -2.2226  2.2896  0.2662
  121GLN      C 1882  -0.484   4.646   5.009  0.3121 -0.4005 -0.6462
  121GLN      O 1883  -0.404   4.651   4.919  0.0779 -0.1939  0.3844
  122ALA      N 1884  -0.607   4.704   5.001  0.2900  0.7718  0.6131
  122ALA      H 1885  -0.672   4.710   5.078  0.8880 -0.2016  1.2045
  122ALA     CA 1886  -0.650   4.767   4.877 -0.8701  0.1323 -0.2729
  122ALA     HA 1887  -0.661   4.688   4.803  0.5089 -0.2392 -0.1042
  122ALA     CB 1888  -0.785   4.829   4.906  0.2249 -0.0518 -0.0944
  122ALA    HB1 1889  -0.772   4.902   4.985  0.6932  0.5038 -0.6713
  122ALA    HB2 1890  -0.831   4.878   4.819  1.3221 -0.5607 -0.9940
  122ALA    HB3 1891  -0.854   4.757   4.950 -0.2682  1.1658  1.2193
  122ALA      C 1892  -0.554   4.875   4.832 -1.2117 -0.0594  0.0949
  122ALA      O 1893  -0.534   4.906   4.714  0.3544  0.4668 -0.4279
  123TRP      N 1894  -0.500   4.945   4.936 -0.5280  0.2895  0.0714
  123TRP      H 1895  -0.520   4.914   5.030 -0.4290  0.3432  0.1103
  123TRP     CA 1896  -0.414   5.062   4.916  0.3795  0.2883 -1.1092
  123TRP     HA 1897  -0.446   5.112   4.825  0.7620  0.8647 -0.9281
  123TRP     CB 1898  -0.419   5.159   5.033  0.1422 -0.6930  0.3184
  123TRP    HB1 1899  -0.355   5.241   5.001  1.1967 -1.8332 -0.6017
  123TRP    HB2 1900  -0.367   5.121   5.121  1.3584 -0.4107 -0.2629
  123TRP     CG 1901  -0.557   5.201   5.057  0.2717 -0.6128 -0.0484
  123TRP    CD1 1902  -0.637   5.164   5.165 -0.7024 -0.0472  0.1096
  123TRP    HD1 1903  -0.609   5.105   5.251 -2.2579  0.7918  1.2461
  123TRP    NE1 1904  -0.763   5.215   5.161 -0.1222 -0.2076 -0.3283
  123TRP    HE1 1905  -0.834   5.222   5.232 -0.1197  0.1315 -0.3575
  123TRP    CE2 1906  -0.769   5.292   5.045  0.1992 -0.1952 -0.9226
  123TRP    CZ2 1907  -0.870   5.366   4.989  0.1678 -1.1088 -0.0631
  123TRP    HZ2 1908  -0.962   5.376   5.045 -0.8205 -2.0823 -1.4446
  123TRP    CH2 1909  -0.851   5.432   4.862  0.2002  0.0391  0.0495
  123TRP    HH2 1910  -0.927   5.494   4.816  0.1053 -0.8976 -1.0857
  123TRP    CZ3 1911  -0.734   5.416   4.791  0.2356  0.7663 -0.0041
  123TRP    HZ3 1912  -0.710   5.456   4.693  0.8477 -2.7409 -1.4210
  123TRP    CE3 1913  -0.634   5.333   4.844  0.5033  0.3754  0.4696
  123TRP    HE3 1914  -0.539   5.323   4.793  0.0333 -0.1722 -0.3128
  123TRP    CD2 1915  -0.651   5.272   4.969 -0.4165  0.5013  0.3332
  123TRP      C 1916  -0.278   5.030   4.882 -1.3075  0.2312 -0.4247
  123TRP      O 1917  -0.202   5.115   4.835 -0.2362 -0.0235 -0.4372
  124ILE      N 1918  -0.248   4.903   4.898 -0.6865  0.5569 -0.0788
  124ILE      H 1919  -0.324   4.847   4.934 -0.6266  0.8523  0.5139
  124ILE     CA 1920  -0.130   4.833   4.847  0.1850 -0.3254 -1.2619
  124ILE     HA 1921  -0.052   4.908   4.830 -0.2809  0.6192  0.5509
  124ILE     CB 1922  -0.063   4.740   4.954  0.4520 -0.5137 -0.6029
  124ILE     HB 1923  -0.138   4.674   4.997  0.9119  0.5933  2.1296
  124ILE    CG2 1924   0.045   4.642   4.898  0.3792  0.6021 -0.2738
  124ILE   HG21 1925  -0.009   4.560   4.851 -0.8334  0.0909  1.8976
  124ILE   HG22 1926   0.108   4.688   4.821  1.4062  0.6953  0.6004
  124ILE   HG23 1927   0.096   4.586   4.976 -1.0366 -0.3339 -0.0011
  124ILE    CG1 1928   0.009   4.830   5.055 -0.0229 -0.7113 -0.3498
  124ILE   HG11 1929   0.046   4.760   5.130 -1.1068 -0.2074  0.7147
  124ILE   HG12 1930  -0.053   4.894   5.119  1.0698 -1.2770  1.3344
  124ILE     CD 1931   0.128   4.916   5.006  0.5646 -0.0713 -0.5941
  124ILE    HD1 1932   0.178   4.945   5.099 -0.1770 -0.0912 -0.1816
  124ILE    HD2 1933   0.194   4.847   4.953 -1.0966 -3.0882  0.9317
  124ILE    HD3 1934   0.102   5.008   4.956  0.5714  0.9147  1.1327
  124ILE      C 1935  -0.153   4.775   4.706 -0.0531 -0.1803 -0.4261
  124ILE      O 1936  -0.062   4.791   4.621 -0.1060  0.1896 -0.4006
  125ARG      N 1937  -0.264   4.713   4.672 -0.1654  0.2383  0.7091
  125ARG      H 1938  -0.308   4.688   4.759  2.4864 -0.0395  2.0414
  125ARG     CA 1939  -0.288   4.648   4.541  0.2290 -0.5518 -0.5156
  125ARG     HA 1940  -0.199   4.599   4.501  0.7394 -0.2501  0.2212
  125ARG     CB 1941  -0.404   4.552   4.564 -0.3391  0.5697  0.1039
  125ARG    HB1 1942  -0.446   4.524   4.468 -0.6514 -2.2457  0.9698
  125ARG    HB2 1943  -0.475   4.618   4.615  0.1483  0.9693  0.2758
  125ARG     CG 1944  -0.375   4.420   4.641  0.3675  0.2332  0.4605
  125ARG    HG1 1945  -0.356   4.440   4.746 -4.2394 -2.2298  2.0096
  125ARG    HG2 1946  -0.289   4.377   4.589  0.2163  0.8781 -0.3482
  125ARG     CD 1947  -0.500   4.325   4.639  0.4927 -0.5240 -0.7829
  125ARG    HD1 1948  -0.478   4.236   4.698  1.5252 -0.8788 -1.6488
  125ARG    HD2 1949  -0.522   4.275   4.544 -1.4310  0.1644 -0.7309
  125ARG     NE 1950  -0.607   4.400   4.697 -0.2879 -0.5582  0.5444
  125ARG     HE 1951  -0.628   4.491   4.660 -0.7235 -0.2050  1.6236
  125ARG     CZ 1952  -0.679   4.365   4.804 -0.3278 -0.1078 -0.3779
  125ARG    NH1 1953  -0.656   4.267   4.887  0.0524  0.6347 -0.4047
  125ARG   HH11 1954  -0.617   4.181   4.851 -0.9525  0.4552 -1.1069
  125ARG   HH12 1955  -0.711   4.269   4.972  1.5225 -0.9871  0.6494
  125ARG    NH2 1956  -0.781   4.444   4.845  0.3095  0.1036  0.4634
  125ARG   HH21 1957  -0.819   4.490   4.764  3.1724 -0.0611 -1.1189
  125ARG   HH22 1958  -0.840   4.398   4.913 -0.2905 -0.7232 -0.5719
  125ARG      C 1959  -0.330   4.749   4.432  0.1269 -0.2516  0.0791
  125ARG      O 1960  -0.349   4.705   4.319 -0.3445  0.6673  0.2316
  126GLY      N 1961  -0.379   4.870   4.458 -0.8464  0.4864 -0.3736
  126GLY      H 1962  -0.392   4.896   4.554  0.8256 -2.2662  0.7192
  126GLY     CA 1963  -0.406   4.968   4.353 -0.8876  0.8690  0.3044
  126GLY    HA1 1964  -0.481   4.927   4.285  1.5253 -2.1968 -0.7062
  126GLY    HA2 1965  -0.312   4.994   4.304 -0.4501  0.1422  0.7470
  126GLY      C 1966  -0.450   5.106   4.394 -0.2240  0.0915  0.5693
  126GLY      O 1967  -0.428   5.152   4.507  0.4066  0.0038  0.1960
  127CY3      N 1968  -0.509   5.172   4.302  0.4100 -0.6205 -0.6022
  127CY3      H 1969  -0.517   5.130   4.210  1.3489 -3.2971  0.4412
  127CY3     CA 1970  -0.535   5.317   4.327  0.3601 -0.9399 -0.1911
  127CY3     HA 1971  -0.457   5.354   4.393 -0.2164  0.9322 -0.5218
  127CY3     CB 1972  -0.521   5.389   4.187  0.3118 -0.7268 -0.8714
  127CY3    HB1 1973  -0.530   5.493   4.217 -2.6832 -1.2199  0.2756
  127CY3    HB2 1974  -0.606   5.351   4.130 -0.3857 -1.7882  0.8035
  127CY3     SG 1975  -0.371   5.366   4.096  0.1041 -0.2429  0.0407
  127CY3    HG1 1976  -0.272   5.414   4.171  0.0566  1.3276 -0.8678
  127CY3    HG2 1977  -0.345   5.235   4.083 -1.1328 -0.5595  0.6045
  127CY3    HG3 1978  -0.374   5.430   3.978  2.4590 -1.3310 -0.6655
  127CY3      C 1979  -0.670   5.351   4.391  0.3969  0.1711  0.0645
  127CY3      O 1980  -0.701   5.466   4.423 -0.1249  0.4428  0.2175
  128ARG      N 1981  -0.770   5.256   4.391  0.0237 -0.1019 -0.3312
  128ARG      H 1982  -0.739   5.172   4.344 -0.1301 -0.1216 -0.3999
  128ARG     CA 1983  -0.911   5.261   4.446  0.5273 -0.4579  0.1666
  128ARG     HA 1984  -0.906   5.332   4.528  0.8339  0.0367 -0.2735
  128ARG     CB 1985  -1.012   5.298   4.336 -0.1362 -0.1846  0.0413
  128ARG    HB1 1986  -0.964   5.378   4.279  0.7178 -0.8650 -0.2161
  128ARG    HB2 1987  -1.109   5.342   4.360  0.7947  2.5205 -0.7770
  128ARG     CG 1988  -1.040   5.190   4.223  0.2946  0.1493  0.4238
  128ARG    HG1 1989  -1.096   5.109   4.269 -1.0372  0.0473 -1.2789
  128ARG    HG2 1990  -0.942   5.154   4.191 -0.0829  1.2857 -2.2677
  128ARG     CD 1991  -1.119   5.254   4.105  0.1670 -0.5610 -0.3052
  128ARG    HD1 1992  -1.060   5.331   4.055 -0.1843 -0.3638 -0.4184
  128ARG    HD2 1993  -1.208   5.302   4.145 -0.4517 -2.5105  0.7737
  128ARG     NE 1994  -1.154   5.156   4.010  0.8593 -0.1438  0.5100
  128ARG     HE 1995  -1.135   5.060   4.033  1.0291 -0.2263  0.0295
  128ARG     CZ 1996  -1.231   5.175   3.904  0.3156 -0.3141 -0.1511
  128ARG    NH1 1997  -1.300   5.281   3.894 -0.5146  0.0284 -0.5003
  128ARG   HH11 1998  -1.277   5.361   3.952  1.9569 -1.9762  1.5020
  128ARG   HH12 1999  -1.377   5.287   3.829 -0.1458  0.3253 -0.9204
  128ARG    NH2 2000  -1.244   5.081   3.816  0.3952 -0.4627  0.1025
  128ARG   HH21 2001  -1.202   4.992   3.836  1.9203  0.1221 -0.3415
  128ARG   HH22 2002  -1.297   5.098   3.731  0.1577 -0.7031  0.2044
  128ARG      C 2003  -0.959   5.124   4.501  0.1685  0.4189 -0.4685
  128ARG      O 2004  -0.908   5.019   4.456  0.4400  0.5597  0.1144
  129LEU      N 2005  -1.062   5.126   4.589  0.8251 -0.0424  1.6406
  129LEU      H 2006  -1.101   5.212   4.625  0.5916 -0.5562  2.6630
  129LEU     CA 2007  -1.134   5.007   4.636  0.0618  0.7264 -0.0748
  129LEU     HA 2008  -1.062   4.937   4.678 -0.9262  0.0223  0.4893
  129LEU     CB 2009  -1.245   5.031   4.747 -0.6182 -0.2375 -0.3319
  129LEU    HB1 2010  -1.283   4.938   4.788 -1.1794  0.6211  1.2029
  129LEU    HB2 2011  -1.322   5.094   4.701 -1.7872 -0.1766  1.5735
  129LEU     CG 2012  -1.187   5.114   4.862  0.3588  0.1775 -0.1609
  129LEU     HG 2013  -1.141   5.206   4.829 -0.7916  0.7945 -0.1056
  129LEU    CD1 2014  -1.307   5.137   4.952 -0.4198 -0.4041  0.8585
  129LEU   HD11 2015  -1.274   5.212   5.024  0.6768  0.5305 -0.5756
  129LEU   HD12 2016  -1.393   5.168   4.892  0.5886  1.0263  0.0846
  129LEU   HD13 2017  -1.338   5.044   5.000 -0.5403  0.6507  2.9545
  129LEU    CD2 2018  -1.087   5.041   4.948  0.4713  0.2665  0.1496
  129LEU   HD21 2019  -1.124   4.945   4.983  2.2291 -0.5433 -0.1099
  129LEU   HD22 2020  -1.009   5.015   4.876  1.1863 -0.3072  1.1151
  129LEU   HD23 2021  -1.041   5.101   5.027  2.6765 -0.3084 -0.6130
  129LEU      C 2022  -1.173   4.927   4.516 -0.3982  0.1610 -0.0838
  129LEU    OC1 2023  -1.136   4.810   4.509  0.6154 -0.4782 -0.4217
  129LEU   HC11 2024  -1.056   4.805   4.456  0.5185 -0.8594 -0.5425
  129LEU   HC12 2025  -1.179   4.753   4.573 -0.4936 -0.3361 -1.0143
  129LEU    OC2 2026  -1.256   4.972   4.436  0.0847  0.7613  0.0473
  129LEU   HC21 2027  -1.323   5.016   4.489 -0.5154 -1.6273  1.4117
  129LEU   HC22 2028  -1.243   4.940   4.346  0.8221 -0.9371  0.7028
  130SOL     OW 2029   2.490   4.527   2.196 -0.2094 -0.1703  0.3059
  130SOL    HW1 2030   2.496   4.587   2.122  2.2394 -0.6288  0.0244
  130SOL    HW2 2031   2.490   4.583   2.273 -0.8619  0.2596 -0.0036
  131SOL     OW 2032   3.713   4.429   3.470 -0.1131  0.4163 -0.2840
  131SOL    HW1 2033   3.630   4.447   3.514 -0.5975  0.7083 -1.2627
  131SOL    HW2 2034   3.772   4.498   3.501  0.3380 -0.8096  1.7687
  132SOL     OW 2035   5.135   3.184   1.678 -0.2522 -0.1492  0.0723
  132SOL    HW1 2036   5.100   3.233   1.604 -2.0166 -0.6782  0.5207
  132SOL    HW2 2037   5.225   3.164   1.653 -0.0928  1.6263 -0.9405
  133SOL     OW 2038   3.770   0.090   2.485  0.3652  0.2157 -0.2517
  133SOL    HW1 2039   3.757   0.185   2.490  0.7898  0.2218  2.2701
  133SOL    HW2 2040   3.715   0.055   2.556  1.3787 -1.2618 -0.1583
  134SOL     OW 2041   3.624   0.956   2.187  0.1972 -0.3981 -0.1216
  134SOL    HW1 2042   3.547   0.944   2.132 -0.3758  0.2164  0.5267
  134SOL    HW2 2043   3.688   0.893   2.153 -1.4885 -2.9071  1.0260
  135SOL     OW 2044   2.619   1.691   1.719 -0.1236 -0.3533  0.1938
  135SOL    HW1 2045   2.603   1.675   1.812  2.3504 -3.1876  0.2718
  135SOL    HW2 2046   2.580   1.777   1.703 -0.4397  0.3601  3.8771
  136SOL     OW 2047   5.664   4.478   0.917  0.4674  0.2056  0.0119
  136SOL    HW1 2048   5.572   4.451   0.917  0.1914  1.0911 -0.3331
  136SOL    HW2 2049   5.667   4.553   0.858  1.1416  1.0424  1.0583
  137SOL     OW 2050   1.063   4.893   2.222  0.0140 -0.0302 -0.4051
  137SOL    HW1 2051   1.114   4.865   2.146 -0.6515 -1.2781 -0.4226
  137SOL    HW2 2052   1.037   4.983   2.203  1.4705  0.3423 -0.7736
  138SOL     OW 2053   6.471   0.765   0.382  0.1540  0.0810 -0.1690
  138SOL    HW1 2054   6.419   0.810   0.315  0.2153  0.2537 -0.1020
  138SOL    HW2 2055   6.434   0.795   0.465  0.9638  0.9402 -0.1020
  139SOL     OW 2056   0.756   2.473   0.457  0.2524  0.5279  0.3505
  139SOL    HW1 2057   0.662   2.492   0.457  0.0524 -0.4055  0.4484
  139SOL    HW2 2058   0.791   2.526   0.386 -0.0548  2.1852  1.3828
  140SOL     OW 2059   4.832   6.153   1.780 -0.6356  0.3744 -0.8103
  140SOL    HW1 2060   4.920   6.142   1.815 -1.4060 -2.4711  0.5904
  140SOL    HW2 2061   4.839   6.126   1.688 -0.4598 -2.8490  0.0206
  141SOL     OW 2062   2.664   5.054   2.029  0.1368  0.0534 -0.3261
  141SOL    HW1 2063   2.583   5.035   1.981 -1.4266  0.0597  2.1171
  141SOL    HW2 2064   2.634   5.087   2.114  2.7362  1.0591  0.2998
  142SOL     OW 2065   5.910   2.170   0.448 -0.1710  0.6479 -0.0221
  142SOL    HW1 2066   5.887   2.117   0.524 -3.0035  1.2658 -0.3302
  142SOL    HW2 2067   5.929   2.257   0.484 -1.0865  0.8294  0.0426
  143SOL     OW 2068   4.008   0.514   1.450 -0.5205 -0.2927 -0.2852
  143SOL    HW1 2069   3.979   0.588   1.397  1.8573 -0.6610 -2.3193
  143SOL    HW2 2070   3.960   0.439   1.416  0.3783 -0.3855 -1.3972
  144SOL     OW 2071   2.366   5.541   2.969  0.1070 -0.2729 -0.0243
  144SOL    HW1 2072   2.422   5.535   3.047 -1.3718  2.5147  1.3989
  144SOL    HW2 2073   2.367   5.634   2.946  1.1302 -1.0666 -3.9655
  145SOL     OW 2074   1.886   6.308   1.393  0.0426 -0.0507 -0.2306
  145SOL    HW1 2075   1.943   6.364   1.341  0.4886  1.0349  1.3451
  145SOL    HW2 2076   1.816   6.366   1.423 -0.4248 -0.7475  0.0688
  146SOL     OW 2077   2.511   4.753   3.238  0.0610 -0.5411 -0.6982
  146SOL    HW1 2078   2.429   4.777   3.281 -0.4816 -0.6811 -1.6404
  146SOL    HW2 2079   2.577   4.760   3.307 -0.6124  0.3643 -0.1207
  147SOL     OW 2080   6.138   5.947   0.715  0.1902  0.6305  0.4336
  147SOL    HW1 2081   6.115   6.040   0.714 -0.4671  0.4968  1.4163
  147SOL    HW2 2082   6.232   5.946   0.729  0.0039  1.1686  2.0891
  148SOL     OW 2083   2.319   6.478   3.999 -0.1017 -0.4371  0.3115
  148SOL    HW1 2084   2.398   6.526   3.976 -0.8202  0.8288  0.4241
  148SOL    HW2 2085   2.299   6.506   4.088 -0.2374 -1.3633  0.5819
  149SOL     OW 2086   0.112   4.569   1.363  0.3206 -0.3982  0.0822
  149SOL    HW1 2087   0.204   4.545   1.377  0.4541 -0.5550 -1.0032
  149SOL    HW2 2088   0.098   4.644   1.421  1.8379  1.1859 -1.4643
  150SOL     OW 2089   5.956   4.977   0.319  0.2370  0.0432 -0.6994
  150SOL    HW1 2090   6.045   4.947   0.299  0.7192  1.8842 -1.4772
  150SOL    HW2 2091   5.956   4.993   0.413  0.8315  0.3650 -0.7529
  151SOL     OW 2092   4.113   4.579   3.271  0.2267  0.5029 -0.4672
  151SOL    HW1 2093   4.148   4.590   3.360  0.3425 -0.1748 -0.4242
  151SOL    HW2 2094   4.024   4.615   3.276 -0.5259 -1.3572  0.4705
  152SOL     OW 2095   1.007   3.475   0.237  0.2135 -0.7833 -0.3319
  152SOL    HW1 2096   1.014   3.446   0.146  0.3252 -1.2656 -0.1744
  152SOL    HW2 2097   1.096   3.499   0.261 -0.2589  2.2204 -1.2587
  153SOL     OW 2098   0.892   2.736   1.814  0.2581 -0.3271 -0.1429
  153SOL    HW1 2099   0.890   2.823   1.776  4.0667  0.3044  0.6784
  153SOL    HW2 2100   0.921   2.679   1.743 -0.2185 -0.5536 -0.1564
  154SOL     OW 2101   4.623   0.378   4.013 -0.7955  0.0186  0.1064
  154SOL    HW1 2102   4.624   0.288   3.980  1.3246  0.9519 -2.7380
  154SOL    HW2 2103   4.586   0.430   3.942  0.0561  1.6772  0.8022
  155SOL     OW 2104   0.970   1.471   4.336 -0.0540  0.1944  0.4505
  155SOL    HW1 2105   0.910   1.477   4.261  0.0581  0.3563  0.3745
  155SOL    HW2 2106   0.927   1.522   4.405  0.8900  1.9239 -0.1862
  156SOL     OW 2107   5.537   4.100   2.608 -0.2967 -0.3692 -0.6549
  156SOL    HW1 2108   5.620   4.147   2.597 -0.8402  0.5002 -1.1204
  156SOL    HW2 2109   5.520   4.104   2.702 -0.6151  0.8793 -0.7480
  157SOL     OW 2110   3.900   5.614   0.932  0.4054  0.1088 -0.2150
  157SOL    HW1 2111   3.909   5.519   0.942 -0.1611  0.0934  0.2352
  157SOL    HW2 2112   3.977   5.650   0.976 -0.2712 -0.0921  1.1977
  158SOL     OW 2113   0.439   5.634   0.433 -0.6085 -0.1089  0.5765
  158SOL    HW1 2114   0.344   5.629   0.421 -0.4384 -1.3736 -0.3411
  158SOL    HW2 2115   0.472   5.548   0.408  0.6204 -0.3027  2.6120
  159SOL     OW 2116   3.031   5.046   2.523  0.2422 -0.3803  0.6887
  159SOL    HW1 2117   3.090   5.121   2.528 -0.3802  0.0788  1.2690
  159SOL    HW2 2118   3.055   4.992   2.599  1.5194 -1.4087 -0.3979
  160SOL     OW 2119   6.094   5.225   2.387  0.3845  0.2010 -0.5114
  160SOL    HW1 2120   6.020   5.174   2.355  0.3234  0.0414 -0.1255
  160SOL    HW2 2121   6.073   5.316   2.364  0.9287 -0.0326 -2.0386
  161SOL     OW 2122   0.136   5.794   2.993 -0.2730 -0.1066  0.4313
  161SOL    HW1 2123   0.142   5.855   3.066  0.9090 -0.5108  0.7020
  161SOL    HW2 2124   0.093   5.717   3.030  0.6882 -0.4689  0.8413
  162SOL     OW 2125   4.182   4.370   4.079  0.0285 -0.1326  0.2293
  162SOL    HW1 2126   4.250   4.435   4.063  0.4614 -0.1375  1.8581
  162SOL    HW2 2127   4.210   4.325   4.159 -0.7617 -1.6626 -0.3154
  163SOL     OW 2128   5.415   1.471   0.234  0.2938  0.4569 -0.1966
  163SOL    HW1 2129   5.432   1.458   0.328  0.6311 -0.4433 -0.3740
  163SOL    HW2 2130   5.336   1.525   0.231 -0.2609 -0.2795  0.6082
  164SOL     OW 2131   2.857   5.978   0.019  0.3544  0.4107  0.3228
  164SOL    HW1 2132   2.866   6.046   0.086 -0.8135  0.2415  0.6796
  164SOL    HW2 2133   2.881   6.021  -0.063  0.0273  1.1424  0.6011
  165SOL     OW 2134   0.093   0.880   1.924 -0.2270 -0.3869  0.3912
  165SOL    HW1 2135   0.092   0.805   1.864  1.1349 -0.9353  0.9949
  165SOL    HW2 2136   0.129   0.844   2.006 -0.3919  0.7381  0.9774
  166SOL     OW 2137   4.174   6.048   1.553  0.4766 -0.7111  0.7919
  166SOL    HW1 2138   4.137   5.969   1.513 -0.1770  0.5136 -1.1827
  166SOL    HW2 2139   4.267   6.043   1.533  0.3954 -0.8651  0.4255
  167SOL     OW 2140   6.458   3.474   2.364  0.2758 -0.0717  0.6336
  167SOL    HW1 2141   6.445   3.469   2.458  0.3037  1.3494  0.7343
  167SOL    HW2 2142   6.385   3.424   2.327 -1.9137  2.3916  1.3449
  168SOL     OW 2143   0.657   3.474   4.358 -0.5135 -0.5841  0.0007
  168SOL    HW1 2144   0.614   3.544   4.406 -0.5485 -1.6179  1.5561
  168SOL    HW2 2145   0.720   3.519   4.302 -1.9166  0.7922 -0.5460
  169SOL     OW 2146   1.226   2.171   2.487 -0.0653  0.0021 -0.4000
  169SOL    HW1 2147   1.136   2.184   2.517 -0.7053 -0.7522 -1.8565
  169SOL    HW2 2148   1.248   2.082   2.516  0.7087  0.6485  1.0746
  170SOL     OW 2149   6.032   6.407   1.900  0.1818 -0.2157  0.1154
  170SOL    HW1 2150   5.955   6.459   1.922 -1.1612 -1.3560 -1.5993
  170SOL    HW2 2151   5.999   6.317   1.893  1.6385 -0.7261 -0.7030
  171SOL     OW 2152   6.413   4.721   1.476 -0.5148  0.0529 -0.0823
  171SOL    HW1 2153   6.495   4.766   1.496 -0.8187  0.6551 -0.1900
  171SOL    HW2 2154   6.357   4.787   1.437 -0.7198 -0.5835 -0.8927
  172SOL     OW 2155   6.015   1.096   3.125  0.3621  0.0757  0.9879
  172SOL    HW1 2156   5.968   1.043   3.060 -0.6063  0.6166  1.2195
  172SOL    HW2 2157   5.959   1.095   3.202  0.5623  1.0127  1.1627
  173SOL     OW 2158   2.264   0.252   1.712  0.3292  0.2738  0.3411
  173SOL    HW1 2159   2.259   0.160   1.738  0.6668  0.1343 -0.0815
  173SOL    HW2 2160   2.267   0.300   1.795  2.2898 -0.2144  0.6107
  174SOL     OW 2161   1.893   4.833   1.502  0.7572  0.1728  0.3211
  174SOL    HW1 2162   1.894   4.743   1.536 -1.6436  0.6671  2.0071
  174SOL    HW2 2163   1.925   4.886   1.575  0.3088  0.8328  0.0484
  175SOL     OW 2164   4.653   3.045   3.279  0.4272 -0.7169 -0.1964
  175SOL    HW1 2165   4.569   3.004   3.300 -0.4777  0.7456 -0.7790
  175SOL    HW2 2166   4.683   2.999   3.200 -0.0736 -0.9270 -0.2705
  176SOL     OW 2167   4.806   4.117   4.524 -0.2236  0.0113  0.5556
  176SOL    HW1 2168   4.771   4.043   4.474  2.1029 -0.2432 -0.8424
  176SOL    HW2 2169   4.814   4.188   4.460  1.9801 -0.0419  0.6890
  177SOL     OW 2170   5.449   0.375   1.858 -0.0440  0.0440 -0.0678
  177SOL    HW1 2171   5.374   0.432   1.840  0.0422 -0.2903 -1.6217
  177SOL    HW2 2172   5.444   0.307   1.791  1.4386 -0.1922  0.0369
  178SOL     OW 2173   6.016   0.443   0.320  0.3815 -0.2765 -0.5131
  178SOL    HW1 2174   6.103   0.448   0.282  0.9178  0.7918  0.8273
  178SOL    HW2 2175   5.967   0.514   0.279 -0.4723 -1.9362 -2.6139
  179SOL     OW 2176   3.429   0.651   3.285 -0.1723  0.0012  0.1783
  179SOL    HW1 2177   3.438   0.746   3.276 -0.4945 -0.0490 -0.7445
  179SOL    HW2 2178   3.365   0.639   3.355  0.9989  0.4396  1.3649
  180SOL     OW 2179   5.539   2.390   3.537  0.2830 -0.1050 -0.3266
  180SOL    HW1 2180   5.593   2.446   3.593  0.6526  2.3058 -2.8690
  180SOL    HW2 2181   5.449   2.409   3.564  0.4937 -0.0656  0.3748
  181SOL     OW 2182   0.113   5.899   3.619  0.0520 -0.2333 -0.1848
  181SOL    HW1 2183   0.078   5.943   3.696  1.0328 -0.8381  0.6123
  181SOL    HW2 2184   0.193   5.947   3.597  0.5291 -0.9205  0.0236
  182SOL     OW 2185   2.860   6.119   3.343  0.5636 -1.0554  0.5742
  182SOL    HW1 2186   2.817   6.136   3.427  0.6610 -1.1205  0.6379
  182SOL    HW2 2187   2.796   6.067   3.293  0.5657 -1.1486  0.6668
  183SOL     OW 2188   3.503   0.994   0.509 -0.5675 -0.3803  0.3203
  183SOL    HW1 2189   3.559   0.958   0.578  0.5795 -2.5139 -1.5861
  183SOL    HW2 2190   3.525   1.088   0.507  0.1158 -0.4608  2.1058
  184SOL     OW 2191   1.211   1.719   1.789 -0.0612  0.2619  1.1664
  184SOL    HW1 2192   1.231   1.632   1.754 -2.2613  0.7228 -1.5409
  184SOL    HW2 2193   1.248   1.717   1.878  3.2990 -2.0339 -0.0609
  185SOL     OW 2194   1.181   0.631   0.764 -0.0202 -0.0025 -0.1480
  185SOL    HW1 2195   1.256   0.572   0.756 -0.3440 -0.3860 -0.3917
  185SOL    HW2 2196   1.206   0.693   0.833  1.2536  1.0117 -1.4712
  186SOL     OW 2197   1.678   5.010   3.556 -0.1837  0.0791 -0.0025
  186SOL    HW1 2198   1.772   4.998   3.563 -0.0472  1.1924  0.2688
  186SOL    HW2 2199   1.646   4.929   3.516  0.8083 -0.5402  0.4316
  187SOL     OW 2200   2.551   0.652   0.778 -0.1638 -0.2989 -0.0033
  187SOL    HW1 2201   2.577   0.712   0.708  0.2763  0.4060  0.7522
  187SOL    HW2 2202   2.590   0.568   0.754  0.9839  0.2219 -0.0110
  188SOL     OW 2203   0.150   2.757   4.341  0.1748  0.5188  0.1749
  188SOL    HW1 2204   0.210   2.802   4.399  0.0249  0.6327  0.2420
  188SOL    HW2 2205   0.064   2.793   4.363  0.1476  0.7442 -0.2840
  189SOL     OW 2206   4.161   4.611   2.088  0.1737 -0.0571 -0.3671
  189SOL    HW1 2207   4.149   4.594   1.994  0.1563 -1.8852 -0.0706
  189SOL    HW2 2208   4.247   4.575   2.108 -0.1639 -0.4134  0.4813
  190SOL     OW 2209   5.812   1.565   2.199  0.3292 -0.0820  0.0779
  190SOL    HW1 2210   5.847   1.642   2.155  0.0043 -0.0998 -0.2061
  190SOL    HW2 2211   5.882   1.540   2.260  0.8050 -0.0965 -0.4609
  191SOL     OW 2212   3.441   4.963   4.401 -0.0275 -0.0374 -0.3842
  191SOL    HW1 2213   3.520   4.912   4.416 -0.7917 -1.4366 -0.8808
  191SOL    HW2 2214   3.371   4.910   4.440 -0.7534  1.0755 -0.1193
  192SOL     OW 2215   2.833   5.218   3.038  0.1512  0.0826  0.4928
  192SOL    HW1 2216   2.864   5.239   3.126  0.5786  1.2960  0.0724
  192SOL    HW2 2217   2.737   5.219   3.046  0.1827 -1.1927  1.2359
  193SOL     OW 2218   2.199   3.907   3.566  0.7154 -0.3342 -0.2783
  193SOL    HW1 2219   2.173   3.908   3.659 -0.5387 -0.0132 -0.6084
  193SOL    HW2 2220   2.199   3.814   3.543 -2.8874 -0.3256 -0.9252
  194SOL     OW 2221   1.465   1.796   2.952  0.1552  0.3359  0.2645
  194SOL    HW1 2222   1.425   1.809   2.866 -0.3722  1.4551  0.6604
  194SOL    HW2 2223   1.392   1.803   3.014  0.3245 -1.6434  0.7584
  195SOL     OW 2224   4.605   4.528   1.689  0.0352 -0.5425 -0.4562
  195SOL    HW1 2225   4.686   4.531   1.739 -0.2598  1.2940 -0.0208
  195SOL    HW2 2226   4.630   4.486   1.606  1.7755  1.2171 -0.8995
  196SOL     OW 2227   0.848   1.228   1.392  0.1641 -0.5996 -0.3801
  196SOL    HW1 2228   0.849   1.133   1.407  1.2340 -0.8492 -1.7661
  196SOL    HW2 2229   0.799   1.239   1.310 -1.9728  0.3010  0.9374
  197SOL     OW 2230   1.537   0.308   3.282 -0.3466  0.4225 -0.0535
  197SOL    HW1 2231   1.452   0.304   3.240 -0.7629  3.4658  0.2979
  197SOL    HW2 2232   1.600   0.285   3.213 -1.3187 -0.1200 -0.7735
  198SOL     OW 2233   0.775   5.653   0.253 -0.6361 -0.1242 -0.4044
  198SOL    HW1 2234   0.797   5.601   0.331 -0.7264 -0.4766 -0.6145
  198SOL    HW2 2235   0.750   5.589   0.187 -2.9928  0.2863  0.0224
  199SOL     OW 2236   1.264   0.607   2.773  0.1136  0.6951  0.2705
  199SOL    HW1 2237   1.172   0.617   2.798  0.3000 -0.8138  1.7476
  199SOL    HW2 2238   1.263   0.541   2.703  0.0561  0.8568  0.1184
  200SOL     OW 2239   1.931   0.187   3.939 -0.1732  0.5597 -0.1090
  200SOL    HW1 2240   2.018   0.215   3.968 -0.4890  0.5506  0.8932
  200SOL    HW2 2241   1.888   0.268   3.911  0.1833  0.5506 -0.7038
  201SOL     OW 2242   5.965   3.332   2.038 -0.1097  0.0467 -0.1228
  201SOL    HW1 2243   5.966   3.418   2.081 -2.7313 -0.0466  0.2993
  201SOL    HW2 2244   5.874   3.319   2.013  0.5559 -1.8533 -1.8286
  202SOL     OW 2245   6.310   1.669   0.094  0.3068 -0.1689 -0.3445
  202SOL    HW1 2246   6.365   1.644   0.169 -0.1906  0.3224  0.1891
  202SOL    HW2 2247   6.305   1.765   0.099  1.1687 -0.0244 -1.6498
  203SOL     OW 2248   1.973   4.634   2.582  0.1420 -0.0154 -0.6796
  203SOL    HW1 2249   1.981   4.721   2.622  1.8081 -0.6286  0.4820
  203SOL    HW2 2250   1.892   4.637   2.533 -0.9772  1.5020  1.1224
  204SOL     OW 2251   3.167   5.490   4.444  0.1308 -0.2718  0.8347
  204SOL    HW1 2252   3.166   5.403   4.485 -0.2490 -0.4340  0.4804
  204SOL    HW2 2253   3.256   5.522   4.460  0.1368 -0.5376  1.3617
  205SOL     OW 2254   0.339   1.118   1.263 -0.4325  0.3678  0.0397
  205SOL    HW1 2255   0.419   1.072   1.287  0.4791  1.0472 -1.5718
  205SOL    HW2 2256   0.310   1.161   1.344  3.0063  3.3587 -0.0836
  206SOL     OW 2257   6.071   5.960   4.230  0.4288 -0.0648 -0.4105
  206SOL    HW1 2258   6.004   6.001   4.174  1.9568  0.7757 -1.7063
  206SOL    HW2 2259   6.026   5.946   4.314 -1.1695  1.1360 -0.9989
  207SOL     OW 2260   3.932   5.320   0.961  0.1268 -0.1600  0.3183
  207SOL    HW1 2261   3.860   5.278   0.913  1.0760 -0.5830 -0.7756
  207SOL    HW2 2262   3.952   5.259   1.032 -0.5148 -0.0849  0.5728
  208SOL     OW 2263   0.316   4.208   1.919  0.1630  0.4821 -0.0836
  208SOL    HW1 2264   0.252   4.231   1.985 -2.1593  1.2666 -2.4308
  208SOL    HW2 2265   0.266   4.201   1.838  2.5300 -2.1156 -1.5402
  209SOL     OW 2266   0.339   1.864   3.228  0.0834 -0.3278 -0.0251
  209SOL    HW1 2267   0.309   1.842   3.140  1.1585  1.0295 -0.7665
  209SOL    HW2 2268   0.392   1.942   3.217 -1.1205  0.8987  2.0590
  210SOL     OW 2269   3.484   6.221   0.387  0.6907  0.8649 -0.6495
  210SOL    HW1 2270   3.517   6.216   0.477 -0.7698 -0.8993 -0.1637
  210SOL    HW2 2271   3.488   6.314   0.365 -0.6542  1.6011  1.9195
  211SOL     OW 2272   0.033   1.987   2.467  0.1871  0.0415 -0.1358
  211SOL    HW1 2273  -0.018   1.957   2.542 -0.4699 -1.8999 -1.2878
  211SOL    HW2 2274   0.087   1.912   2.442  1.0465  0.9341 -1.0846
  212SOL     OW 2275   0.023   2.270   3.886 -0.2593  0.8645 -0.4199
  212SOL    HW1 2276   0.118   2.258   3.894 -0.5774 -1.1567  1.3416
  212SOL    HW2 2277  -0.002   2.311   3.969 -1.1911 -1.1011  0.3354
  213SOL     OW 2278   3.319   5.302   3.651 -0.2559  0.4136  0.5740
  213SOL    HW1 2279   3.334   5.361   3.577  0.7760 -2.2373 -1.5243
  213SOL    HW2 2280   3.245   5.340   3.698 -1.0197  2.2225 -1.8984
  214SOL     OW 2281   2.572   1.266   1.960 -0.2818 -0.2382 -0.6951
  214SOL    HW1 2282   2.644   1.319   1.927  0.1591  0.3294  1.0636
  214SOL    HW2 2283   2.548   1.210   1.887  0.7067  0.8547 -1.9032
  215SOL     OW 2284   2.602   4.879   0.941 -0.1921  0.0338  0.1533
  215SOL    HW1 2285   2.567   4.893   0.853  0.1345  0.3161  0.0644
  215SOL    HW2 2286   2.601   4.784   0.953  0.3992 -0.0580 -0.4228
  216SOL     OW 2287   2.617   1.645   1.353 -0.5296 -0.3634  0.5779
  216SOL    HW1 2288   2.662   1.562   1.366  0.8960  0.4074  0.8281
  216SOL    HW2 2289   2.686   1.706   1.328 -1.5875  0.6860  0.0982
  217SOL     OW 2290   1.505   4.565   4.228  0.2083  0.2363 -0.4412
  217SOL    HW1 2291   1.566   4.589   4.298 -1.1666  2.1946  0.2033
  217SOL    HW2 2292   1.474   4.478   4.251 -0.2545  0.8564  1.4947
  218SOL     OW 2293   2.560   6.390   3.669  0.6872  0.3005  0.7819
  218SOL    HW1 2294   2.656   6.389   3.663  0.5904 -1.1382 -1.6198
  218SOL    HW2 2295   2.535   6.298   3.668 -0.7109  0.5393  3.4917
  219SOL     OW 2296   1.623   2.742   1.201 -0.3302  0.0137  0.2221
  219SOL    HW1 2297   1.619   2.648   1.220 -0.3017 -0.1279 -0.4339
  219SOL    HW2 2298   1.547   2.759   1.145 -0.8138  0.5559  1.0213
  220SOL     OW 2299   0.848   2.251   3.317  0.2825  0.1937 -0.1385
  220SOL    HW1 2300   0.799   2.331   3.336 -1.0880 -0.2853 -1.4195
  220SOL    HW2 2301   0.802   2.183   3.368  1.2811  0.1534  0.7432
  221SOL     OW 2302   0.112   1.710   0.102 -0.0960 -0.1574 -0.0582
  221SOL    HW1 2303   0.057   1.660   0.162 -1.3997  0.4971 -0.6695
  221SOL    HW2 2304   0.157   1.773   0.158  0.3291 -0.9278  0.4949
  222SOL     OW 2305   0.288   6.487   3.072  0.2963 -0.5396 -0.6862
  222SOL    HW1 2306   0.214   6.480   3.133  0.5435  2.9546  0.2136
  222SOL    HW2 2307   0.363   6.458   3.122  0.1100 -0.1628 -0.1800
  223SOL     OW 2308   5.234   3.641   2.247  0.0025  0.0390 -0.0274
  223SOL    HW1 2309   5.251   3.690   2.328 -0.5373 -0.0998  0.1708
  223SOL    HW2 2310   5.142   3.616   2.253  0.0013 -0.0992 -0.6190
  224SOL     OW 2311   3.929   1.806   4.106  0.5257  0.4129  0.0929
  224SOL    HW1 2312   3.868   1.880   4.104  1.0505  0.8603  0.3981
  224SOL    HW2 2313   3.987   1.825   4.179  1.9938  0.7511 -1.1302
  225SOL     OW 2314   3.897   3.184   4.046  0.1337 -0.9308  0.2013
  225SOL    HW1 2315   3.923   3.230   4.127  0.0007 -0.2886 -0.1178
  225SOL    HW2 2316   3.834   3.243   4.004  0.0932 -1.3303 -0.3010
  226SOL     OW 2317   0.918   0.593   0.897 -0.0747  0.2119  0.0138
  226SOL    HW1 2318   0.977   0.638   0.837  0.5195 -0.0623  0.3776
  226SOL    HW2 2319   0.921   0.501   0.868 -1.5235  0.4387 -0.9267
  227SOL     OW 2320   4.609   2.463   0.415 -0.2475 -0.1216  0.1214
  227SOL    HW1 2321   4.530   2.511   0.389  2.0377  2.1191 -3.7299
  227SOL    HW2 2322   4.612   2.388   0.356  0.7700  0.2166 -0.2869
  228SOL     OW 2323   3.302   5.172   4.278 -0.0403  0.0914 -0.2252
  228SOL    HW1 2324   3.231   5.138   4.224 -0.4363  0.1720  0.2428
  228SOL    HW2 2325   3.343   5.093   4.314  0.1659  0.0417 -0.5613
  229SOL     OW 2326   1.639   2.428   4.560 -0.1969 -0.3138  0.1910
  229SOL    HW1 2327   1.567   2.472   4.606 -0.4529 -0.5380  0.0045
  229SOL    HW2 2328   1.682   2.376   4.628 -0.2212 -0.1931  0.2998
  230SOL     OW 2329   4.551   1.408   3.962  0.4632  0.4377 -0.0745
  230SOL    HW1 2330   4.640   1.428   3.933 -0.4497  2.9882 -1.4722
  230SOL    HW2 2331   4.551   1.433   4.055  0.7850  2.1332 -0.4960
  231SOL     OW 2332   6.284   2.724   2.356  0.8806  0.3600  0.0890
  231SOL    HW1 2333   6.200   2.739   2.313  1.9933  1.7562 -1.7368
  231SOL    HW2 2334   6.299   2.803   2.407  0.4136 -0.5419  1.6997
  232SOL     OW 2335   2.772   1.287   4.234 -0.4941 -0.1597 -0.8871
  232SOL    HW1 2336   2.855   1.249   4.205 -0.8194 -0.6854 -1.1584
  232SOL    HW2 2337   2.784   1.302   4.328 -0.3758 -1.0005 -0.7619
  233SOL     OW 2338   4.999   4.677   0.327  0.0614 -0.3495  0.1967
  233SOL    HW1 2339   4.907   4.696   0.308  0.3269  0.6422 -0.1928
  233SOL    HW2 2340   4.997   4.597   0.379 -1.0084 -0.4568  0.0168
  234SOL     OW 2341   1.240   5.053   2.687  0.4818  0.4306 -1.0481
  234SOL    HW1 2342   1.318   5.092   2.726 -0.8043  2.7064 -0.5333
  234SOL    HW2 2343   1.229   5.100   2.605 -0.5027  0.3606 -0.9650
  235SOL     OW 2344   5.323   1.220   4.136 -0.1478  0.5259  0.2781
  235SOL    HW1 2345   5.395   1.267   4.177  0.3439  0.3728 -0.3987
  235SOL    HW2 2346   5.263   1.289   4.107  1.8345  1.0330 -3.1559
  236SOL     OW 2347   5.368   0.480   0.132  0.2201  0.1126  0.5213
  236SOL    HW1 2348   5.441   0.541   0.144  0.8002 -0.8398  2.2106
  236SOL    HW2 2349   5.368   0.462   0.038  2.9171 -0.6821  0.5631
  237SOL     OW 2350   3.094   3.029   4.406  0.5414 -0.1702 -0.6682
  237SOL    HW1 2351   3.016   2.984   4.375  1.1339 -1.1632 -0.7548
  237SOL    HW2 2352   3.133   2.969   4.470  1.8405 -0.2095 -1.4598
  238SOL     OW 2353   2.970   3.859   4.325 -0.1532 -0.6706 -0.0480
  238SOL    HW1 2354   3.009   3.901   4.403 -1.1838 -1.2552  0.8155
  238SOL    HW2 2355   2.890   3.909   4.310  1.6011  1.6857 -2.8836
  239SOL     OW 2356   1.342   5.721   3.741  0.3353 -0.3426  0.3935
  239SOL    HW1 2357   1.350   5.639   3.693  1.8188 -0.0005 -0.0071
  239SOL    HW2 2358   1.282   5.702   3.813 -0.1892 -1.4656 -0.3234
  240SOL     OW 2359   6.255   3.953   0.064 -0.1397 -0.5580 -0.3761
  240SOL    HW1 2360   6.320   3.887   0.087  2.2090  0.9373 -2.2551
  240SOL    HW2 2361   6.274   3.975  -0.027 -3.0684  0.2960 -0.9120
  241SOL     OW 2362   0.134   3.730   2.954 -0.1355 -0.1092  0.1072
  241SOL    HW1 2363   0.138   3.637   2.976 -1.1655 -0.7176 -2.0571
  241SOL    HW2 2364   0.062   3.737   2.892  0.0531  2.1272  0.0575
  242SOL     OW 2365   4.502   1.770   2.177 -0.0739  0.1730  0.0563
  242SOL    HW1 2366   4.540   1.686   2.202  0.2666  1.4665  4.9504
  242SOL    HW2 2367   4.486   1.815   2.260 -0.8591  4.7224 -2.2120
  243SOL     OW 2368   0.025   0.272   2.341 -0.6038 -0.4476 -0.9202
  243SOL    HW1 2369   0.013   0.255   2.435 -1.2406 -0.5500 -1.0172
  243SOL    HW2 2370  -0.063   0.280   2.307 -0.3751 -0.5820 -1.5509
  244SOL     OW 2371   4.062   4.984   3.885  0.1371  0.0655 -0.1424
  244SOL    HW1 2372   3.969   4.962   3.892 -0.2170  0.7208 -2.0511
  244SOL    HW2 2373   4.099   4.962   3.970 -1.8086  0.0138  0.7329
  245SOL     OW 2374   2.164   5.844   2.081  0.3620  0.4293 -0.0364
  245SOL    HW1 2375   2.205   5.770   2.037 -1.6567 -1.5252  1.1237
  245SOL    HW2 2376   2.070   5.826   2.075 -0.1648  2.4086  1.1668
  246SOL     OW 2377   4.706   4.773   0.293  0.0471  0.5002  0.0170
  246SOL    HW1 2378   4.622   4.800   0.329  0.5598  1.0436  0.8413
  246SOL    HW2 2379   4.698   4.788   0.199 -0.5265  1.2260  0.1734
  247SOL     OW 2380   4.109   4.992   2.085  0.4964  0.3476 -0.4959
  247SOL    HW1 2381   4.174   4.967   2.020  0.4499 -0.6194 -0.1952
  247SOL    HW2 2382   4.080   5.079   2.059  0.8229  0.1678 -1.4866
  248SOL     OW 2383   0.930   5.968   0.319 -0.2239  0.5438  0.0811
  248SOL    HW1 2384   0.856   6.027   0.337 -0.9783 -0.1278 -0.7209
  248SOL    HW2 2385   0.916   5.894   0.378  0.5209  0.9804  0.8263
  249SOL     OW 2386   6.220   3.320   1.948 -0.3308 -0.1251 -0.2815
  249SOL    HW1 2387   6.201   3.414   1.940 -1.2374 -0.1769  1.0187
  249SOL    HW2 2388   6.138   3.281   1.979  0.7288 -0.9404  1.7021
  250SOL     OW 2389   1.073   0.051   1.529 -0.5031 -0.1632 -0.1722
  250SOL    HW1 2390   1.033   0.129   1.567 -2.3921 -0.6246 -1.1075
  250SOL    HW2 2391   1.039   0.048   1.440  2.3456 -0.1234 -1.3713
  251SOL     OW 2392   1.812   0.928   4.345 -0.2150 -0.0161  0.0064
  251SOL    HW1 2393   1.851   0.931   4.432 -3.5037 -1.3582  1.6612
  251SOL    HW2 2394   1.884   0.952   4.286  2.0941  1.0711  3.0398
  252SOL     OW 2395   4.218   1.598   2.177  0.0540  0.1188  0.3522
  252SOL    HW1 2396   4.298   1.582   2.227 -0.6173 -2.2568  0.7708
  252SOL    HW2 2397   4.209   1.694   2.176  2.1000  0.3782  1.5209
  253SOL     OW 2398   6.193   6.436   2.518  0.2236  0.2588  0.0209
  253SOL    HW1 2399   6.107   6.400   2.540 -0.0850  0.9957  0.0728
  253SOL    HW2 2400   6.181   6.531   2.525  0.7585  0.4161 -0.9934
  254SOL     OW 2401   0.920   0.423   4.068 -0.1625 -0.2562  0.0257
  254SOL    HW1 2402   0.845   0.476   4.097 -0.1753 -0.0171 -0.4410
  254SOL    HW2 2403   0.890   0.383   3.986 -0.2411 -1.1824  0.4962
  255SOL     OW 2404   1.498   4.796   1.575  0.2197 -0.0519  0.1342
  255SOL    HW1 2405   1.542   4.753   1.502 -0.1864 -1.9778  0.9549
  255SOL    HW2 2406   1.408   4.807   1.546  0.5662  1.3174 -0.4915
  256SOL     OW 2407   0.596   0.579   3.213  0.7815  0.1403  0.1396
  256SOL    HW1 2408   0.553   0.661   3.189  1.3412  0.7565  1.1389
  256SOL    HW2 2409   0.527   0.514   3.210  0.3014  0.6668 -0.5666
  257SOL     OW 2410   0.694   2.494   3.503 -0.0616 -0.1925  0.5613
  257SOL    HW1 2411   0.632   2.561   3.531 -1.0782 -1.0054  0.3168
  257SOL    HW2 2412   0.743   2.535   3.432 -0.0358  0.5956  1.0242
  258SOL     OW 2413   1.015   2.297   4.500 -0.5498 -0.1495  0.0193
  258SOL    HW1 2414   0.940   2.257   4.456 -0.0559 -0.0625 -0.9207
  258SOL    HW2 2415   0.980   2.379   4.536 -1.0312 -0.3591  0.0340
  259SOL     OW 2416   4.387   4.258   3.810 -0.1572  0.3127 -0.0278
  259SOL    HW1 2417   4.317   4.200   3.840  0.3477  0.0299  0.6155
  259SOL    HW2 2418   4.429   4.289   3.890 -0.2690  1.3981 -0.3662
  260SOL     OW 2419   4.212   4.676   4.446  0.1161  0.2167 -0.4961
  260SOL    HW1 2420   4.289   4.707   4.397  1.6306 -0.6871  1.1847
  260SOL    HW2 2421   4.243   4.670   4.536 -1.6800 -1.0944  0.0752
  261SOL     OW 2422   1.449   2.520   1.580  0.2180 -0.1424  0.1688
  261SOL    HW1 2423   1.391   2.445   1.594 -2.8492  1.7293 -1.4944
  261SOL    HW2 2424   1.424   2.582   1.649  0.1149  0.7652 -0.6701
  262SOL     OW 2425   0.295   4.871   0.206 -0.7337 -0.4721  0.1742
  262SOL    HW1 2426   0.336   4.889   0.122 -0.6172 -2.3058 -0.2128
  262SOL    HW2 2427   0.348   4.919   0.270 -0.8410  0.9569 -0.7824
  263SOL     OW 2428   5.970   4.371   1.956 -0.2545 -0.0000 -0.2203
  263SOL    HW1 2429   6.032   4.363   2.028  0.3046 -1.3039 -0.8157
  263SOL    HW2 2430   5.927   4.455   1.970  1.2148  0.6457  0.5411
  264SOL     OW 2431   3.075   3.159   3.578  0.7445 -0.6401  0.1768
  264SOL    HW1 2432   3.152   3.128   3.627  0.5583  0.1054  0.9718
  264SOL    HW2 2433   3.096   3.250   3.556  0.2957 -0.5837 -0.0300
  265SOL     OW 2434   6.513   1.908   0.794 -0.3621 -0.6082 -0.4986
  265SOL    HW1 2435   6.530   1.866   0.878 -0.8634  1.7053  0.8391
  265SOL    HW2 2436   6.545   1.998   0.805 -2.8695  0.5593 -1.7829
  266SOL     OW 2437   3.183   4.103   0.312 -0.7041  0.3562 -0.0810
  266SOL    HW1 2438   3.195   4.087   0.406  0.8090 -1.4184 -0.5133
  266SOL    HW2 2439   3.219   4.025   0.270 -0.7985  1.3790 -2.1743
  267SOL     OW 2440   1.876   5.383   1.849  0.1949 -0.1838  0.2158
  267SOL    HW1 2441   1.829   5.435   1.914  1.1519  0.5744  0.3301
  267SOL    HW2 2442   1.891   5.299   1.892  0.8655  0.3282  1.0150
  268SOL     OW 2443   5.489   4.888   3.932 -0.2572 -0.1758 -0.3727
  268SOL    HW1 2444   5.435   4.820   3.971  1.0346 -1.4934 -0.7818
  268SOL    HW2 2445   5.577   4.872   3.967 -0.2736  2.6983  1.3041
  269SOL     OW 2446   5.247   5.362   0.214  0.4580 -1.1524  0.2735
  269SOL    HW1 2447   5.183   5.384   0.146  0.3581 -1.2251  0.3444
  269SOL    HW2 2448   5.225   5.272   0.240  1.0160 -1.4361 -0.1922
  270SOL     OW 2449   4.948   2.502   1.764  0.1843 -0.5349 -0.1715
  270SOL    HW1 2450   4.968   2.413   1.735 -3.6122 -1.1332 -1.4892
  270SOL    HW2 2451   4.905   2.491   1.848 -1.8692 -0.2149 -1.1173
  271SOL     OW 2452   1.956   5.006   3.972  0.6127  0.6266 -0.2248
  271SOL    HW1 2453   1.890   4.977   4.035  1.2294  1.0610  0.6391
  271SOL    HW2 2454   1.964   5.100   3.987  0.9575  0.6947 -0.7831
  272SOL     OW 2455   4.831   2.144   2.248  0.3209 -0.6088  0.3044
  272SOL    HW1 2456   4.839   2.148   2.153  1.6787 -1.0554  0.3722
  272SOL    HW2 2457   4.833   2.050   2.267 -0.2370 -0.5314  0.7589
  273SOL     OW 2458   5.158   0.952   2.953  0.6465  0.1895  0.1899
  273SOL    HW1 2459   5.141   0.868   2.995  0.8635 -0.0449 -0.1886
  273SOL    HW2 2460   5.210   1.000   3.018 -0.2970  0.4118  0.8071
  274SOL     OW 2461   5.216   1.704   3.038 -0.1570 -0.1544  0.4751
  274SOL    HW1 2462   5.232   1.752   2.956  1.5088 -0.8180  0.3715
  274SOL    HW2 2463   5.298   1.711   3.086 -0.3742 -1.6417  1.1171
  275SOL     OW 2464   5.668   6.385   1.586  0.6367 -0.0931 -0.9116
  275SOL    HW1 2465   5.612   6.383   1.664 -1.6729 -1.2893 -2.4776
  275SOL    HW2 2466   5.720   6.305   1.593  2.4726  1.1466  0.6801
  276SOL     OW 2467   1.792   1.737   3.763 -0.1365  0.4963 -0.4006
  276SOL    HW1 2468   1.696   1.740   3.771 -0.1882  0.8609 -1.0941
  276SOL    HW2 2469   1.808   1.672   3.695  0.0582  1.1398 -0.9867
  277SOL     OW 2470   1.622   1.859   0.066  0.5746  0.0159  0.1225
  277SOL    HW1 2471   1.575   1.823   0.141 -1.7680  1.9503 -0.3042
  277SOL    HW2 2472   1.612   1.953   0.074  0.6236  0.3107 -2.3814
  278SOL     OW 2473   2.969   4.735   1.060 -0.6600  0.0508  0.1237
  278SOL    HW1 2474   2.948   4.707   0.971 -1.7078  0.3745  0.2533
  278SOL    HW2 2475   2.967   4.831   1.056 -0.3252  0.0701  0.4082
  279SOL     OW 2476   0.376   3.190   1.578 -0.2239  0.7214  0.0673
  279SOL    HW1 2477   0.373   3.098   1.554 -0.3632  0.9013 -0.6193
  279SOL    HW2 2478   0.386   3.190   1.673 -1.3248 -0.0065  0.1962
  280SOL     OW 2479   4.417   0.056   0.665 -0.2951  0.0984  0.1807
  280SOL    HW1 2480   4.402   0.090   0.576 -0.6548  1.1946  0.6481
  280SOL    HW2 2481   4.485  -0.011   0.654  0.3085  0.8503 -0.7894
  281SOL     OW 2482   6.262   2.717   0.985 -0.5717 -0.0525 -0.2710
  281SOL    HW1 2483   6.247   2.742   1.076  0.3008  0.8261 -0.3564
  281SOL    HW2 2484   6.222   2.787   0.933 -1.8327 -0.9824 -0.5929
  282SOL     OW 2485   3.627   0.278   3.692 -0.1085 -0.1339 -0.5608
  282SOL    HW1 2486   3.711   0.231   3.686  0.1511  0.0827  1.0068
  282SOL    HW2 2487   3.630   0.323   3.776 -1.7560 -0.0035 -0.5332
  283SOL     OW 2488   4.269   0.835   3.513  0.4564  1.0139 -0.2174
  283SOL    HW1 2489   4.323   0.896   3.564 -1.9912  3.9593 -0.8514
  283SOL    HW2 2490   4.281   0.751   3.557  2.8062  2.2123  1.7245
  284SOL     OW 2491   3.108   5.423   3.799 -0.1137  0.3881 -0.2453
  284SOL    HW1 2492   3.026   5.398   3.842  0.1937  0.6130  0.4797
  284SOL    HW2 2493   3.143   5.493   3.854 -0.2647  1.4553 -1.4671
  285SOL     OW 2494   5.303   6.448   1.081 -0.6301 -0.7215  0.4078
  285SOL    HW1 2495   5.225   6.486   1.122 -0.2588  1.2806 -0.5873
  285SOL    HW2 2496   5.287   6.459   0.987  0.2624 -1.5745  0.1388
  286SOL     OW 2497   6.474   2.988   3.611  0.2904 -0.0433 -0.7567
  286SOL    HW1 2498   6.552   2.949   3.649 -0.7249 -0.1554  1.4112
  286SOL    HW2 2499   6.402   2.935   3.645 -0.8957  1.6858 -0.4249
  287SOL     OW 2500   0.887   1.899   0.959 -0.2394 -0.6482 -0.3442
  287SOL    HW1 2501   0.926   1.967   0.904  1.9281  0.3269  2.1585
  287SOL    HW2 2502   0.824   1.945   1.014 -0.2128 -1.0136  0.0010
  288SOL     OW 2503   1.511   5.230   1.506  0.2454  0.5601 -0.1052
  288SOL    HW1 2504   1.485   5.307   1.456  0.5900  0.5395 -0.3233
  288SOL    HW2 2505   1.578   5.261   1.567  0.6875  0.3618 -0.4786
  289SOL     OW 2506   2.190   1.395   0.372 -0.2398  0.1366 -0.5161
  289SOL    HW1 2507   2.179   1.378   0.279 -2.6424 -1.0856 -0.0866
  289SOL    HW2 2508   2.284   1.384   0.388  0.0476 -0.7812 -2.5696
  290SOL     OW 2509   5.945   6.046   0.432  0.3051  0.2666  0.2452
  290SOL    HW1 2510   5.968   5.963   0.391 -2.3806 -1.0972  1.2398
  290SOL    HW2 2511   5.967   6.034   0.524  0.5166  0.9326  0.2862
  291SOL     OW 2512   5.061   3.301   3.774 -0.0361  0.6449  0.5197
  291SOL    HW1 2513   5.050   3.310   3.679  1.2939 -2.4545 -0.0540
  291SOL    HW2 2514   5.149   3.333   3.792  1.0254 -1.7424  0.0387
  292SOL     OW 2515   5.625   6.444   4.062 -0.1590 -0.0389 -0.4585
  292SOL    HW1 2516   5.539   6.472   4.094 -0.4026  0.1797 -1.2805
  292SOL    HW2 2517   5.682   6.519   4.075 -0.1389 -0.1159 -0.0977
  293SOL     OW 2518   4.529   5.159   1.665 -0.0257 -0.1434 -0.2740
  293SOL    HW1 2519   4.507   5.199   1.581  1.3047  0.1785 -0.4964
  293SOL    HW2 2520   4.612   5.114   1.649 -0.2909 -0.9791  0.5991
  294SOL     OW 2521   3.972   4.744   0.769  0.1319  0.3699 -0.2171
  294SOL    HW1 2522   4.026   4.720   0.844  1.1102 -1.2310 -1.3553
  294SOL    HW2 2523   3.969   4.665   0.715 -2.3453  0.7950 -0.8383
  295SOL     OW 2524   3.288   1.396   4.207  0.1868  0.1736 -0.1997
  295SOL    HW1 2525   3.349   1.435   4.145  1.8568 -0.5420  0.8961
  295SOL    HW2 2526   3.341   1.382   4.286 -1.4492 -0.3789  0.8503
  296SOL     OW 2527   1.303   0.724   1.030  0.1506 -0.0713  0.4282
  296SOL    HW1 2528   1.276   0.815   1.027 -1.0575 -0.4094  0.4447
  296SOL    HW2 2529   1.366   0.720   1.102 -1.2885  0.3883  1.7747
  297SOL     OW 2530   2.867   5.373   4.564  0.4019  0.3958  0.4897
  297SOL    HW1 2531   2.867   5.311   4.491 -0.5976 -0.5213  1.2403
  297SOL    HW2 2532   2.897   5.455   4.525 -3.2044  0.8586 -1.8249
  298SOL     OW 2533   6.391   3.424   0.872 -0.3233 -0.4054 -0.1231
  298SOL    HW1 2534   6.431   3.427   0.959  0.4298  0.4163 -0.4745
  298SOL    HW2 2535   6.379   3.516   0.848 -1.3742 -0.6332 -0.5157
  299SOL     OW 2536   1.637   6.543   2.491 -0.0200  0.1550 -0.1679
  299SOL    HW1 2537   1.606   6.453   2.502  0.8701 -0.0700  0.6800
  299SOL    HW2 2538   1.604   6.590   2.567  0.9486  0.1087  0.3069
  300SOL     OW 2539   6.337   0.437   3.902  0.2344  0.2642 -0.1280
  300SOL    HW1 2540   6.383   0.358   3.874 -0.0706  0.0911 -0.1403
  300SOL    HW2 2541   6.333   0.429   3.998  0.5375  0.4503 -0.0980
  301SOL     OW 2542   3.703   1.137   0.223 -0.5102  0.2224  0.2913
  301SOL    HW1 2543   3.780   1.145   0.279  1.2774 -0.3898 -1.9327
  301SOL    HW2 2544   3.700   1.045   0.199 -0.0685  0.7413 -2.0410
  302SOL     OW 2545   1.481   4.309   0.972 -0.0585 -1.0132 -0.2333
  302SOL    HW1 2546   1.510   4.237   0.916  2.5810  0.5968 -1.1684
  302SOL    HW2 2547   1.561   4.339   1.015 -1.4104  0.1416  1.5986
  303SOL     OW 2548   0.294   2.424   3.283 -0.4412 -1.1255 -0.1223
  303SOL    HW1 2549   0.328   2.423   3.372 -0.9201  0.4354  0.1099
  303SOL    HW2 2550   0.369   2.449   3.229 -0.1688 -2.0008 -0.1613
  304SOL     OW 2551   6.218   6.220   0.406  0.4789  0.7224 -0.0086
  304SOL    HW1 2552   6.146   6.197   0.346  0.5685  1.5573 -0.4486
  304SOL    HW2 2553   6.278   6.146   0.400 -0.5731 -0.2369  0.7555
  305SOL     OW 2554   0.096   3.720   3.683 -0.2833  0.5499  0.3973
  305SOL    HW1 2555   0.189   3.702   3.698 -0.2315  1.7604  1.7395
  305SOL    HW2 2556   0.066   3.760   3.764 -2.3149 -0.9327  0.4432
  306SOL     OW 2557   3.139   2.167   4.447  0.1291 -0.4393 -0.1676
  306SOL    HW1 2558   3.146   2.227   4.373 -0.2567 -0.1898 -0.0027
  306SOL    HW2 2559   3.224   2.124   4.451 -0.1407 -1.1326 -1.3370
  307SOL     OW 2560   6.157   3.852   3.802  0.1601  0.0958 -0.3348
  307SOL    HW1 2561   6.098   3.780   3.826  2.3331 -1.6338  0.0852
  307SOL    HW2 2562   6.203   3.820   3.725 -0.6778  2.1829 -1.7935
  308SOL     OW 2563   3.991   4.072   0.263 -0.1107  0.1240 -0.4360
  308SOL    HW1 2564   4.076   4.034   0.284  0.2968  1.0731 -0.3045
  308SOL    HW2 2565   3.944   4.002   0.216  0.9816 -0.2028 -1.0805
  309SOL     OW 2566   0.529   0.721   1.844  0.2431 -0.1216 -0.4515
  309SOL    HW1 2567   0.514   0.706   1.937  0.2820 -0.4766 -0.4991
  309SOL    HW2 2568   0.483   0.649   1.801 -0.6178  0.6046 -0.7581
  310SOL     OW 2569   4.259   5.579   3.706  0.0513 -0.4143 -0.4264
  310SOL    HW1 2570   4.200   5.554   3.635 -0.0576  0.2964 -0.5927
  310SOL    HW2 2571   4.275   5.672   3.692  1.2379 -0.6059 -0.3980
  311SOL     OW 2572   3.094   3.160   3.080 -0.1864  0.5962 -1.0384
  311SOL    HW1 2573   3.095   3.180   2.987 -0.1728  2.7606 -0.6176
  311SOL    HW2 2574   3.123   3.240   3.123  0.2443 -0.4815  0.8275
  312SOL     OW 2575   4.239   0.292   4.302 -0.1225 -0.6105 -0.1073
  312SOL    HW1 2576   4.152   0.253   4.311  0.6860 -2.0975  1.9745
  312SOL    HW2 2577   4.244   0.356   4.373  0.4798 -0.5232 -0.2253
  313SOL     OW 2578   4.609   5.907   0.897 -0.0723  0.1268 -0.3455
  313SOL    HW1 2579   4.626   5.926   0.804 -1.8136  0.0267 -0.7198
  313SOL    HW2 2580   4.689   5.865   0.927  0.1900 -0.7317 -2.0771
  314SOL     OW 2581   6.476   1.099   4.340  0.0843 -0.6520  0.3849
  314SOL    HW1 2582   6.392   1.068   4.374  0.4511 -3.4713 -0.9479
  314SOL    HW2 2583   6.540   1.070   4.406  0.4410 -3.1737 -0.9164
  315SOL     OW 2584   1.174   4.780   1.968  0.0553 -0.2119  0.0925
  315SOL    HW1 2585   1.096   4.731   1.940  1.4191 -2.3226 -0.2130
  315SOL    HW2 2586   1.244   4.748   1.911  1.6406 -0.1020  1.9135
  316SOL     OW 2587   1.574   2.115   0.072  0.0380 -0.0948 -0.0074
  316SOL    HW1 2588   1.528   2.151  -0.004 -1.4829 -0.4298  0.7226
  316SOL    HW2 2589   1.555   2.177   0.143  1.1266  0.0096  0.2144
  317SOL     OW 2590   5.462   1.696   1.014 -0.2077 -0.2100 -0.2344
  317SOL    HW1 2591   5.424   1.623   0.966 -1.3133 -0.0956  0.4268
  317SOL    HW2 2592   5.414   1.697   1.097 -0.2793  1.3235 -0.2725
  318SOL     OW 2593   0.974   4.932   3.115  0.1840 -0.9332  0.1171
  318SOL    HW1 2594   0.987   4.983   3.035  0.3284  0.8241  1.2095
  318SOL    HW2 2595   1.058   4.889   3.131  0.1545 -1.2953 -0.6575
  319SOL     OW 2596   3.852   0.535   2.337 -0.0448  0.6548  0.2943
  319SOL    HW1 2597   3.793   0.587   2.282  0.1810  1.2964  0.6598
  319SOL    HW2 2598   3.807   0.528   2.421  0.1751  0.7239  0.4182
  320SOL     OW 2599   6.511   2.474   0.903  0.3382  0.1496  0.1018
  320SOL    HW1 2600   6.572   2.462   0.830 -0.0782 -0.4706 -0.1486
  320SOL    HW2 2601   6.568   2.485   0.980  0.7720  0.2835 -0.2346
  321SOL     OW 2602   5.831   6.545   2.058  0.1514  0.5507  0.3094
  321SOL    HW1 2603   5.738   6.560   2.073  0.2035  1.1693  0.0330
  321SOL    HW2 2604   5.857   6.485   2.128 -0.5220  0.1176  0.1979
  322SOL     OW 2605   4.293   0.836   0.057 -0.0851  0.4319 -0.2372
  322SOL    HW1 2606   4.240   0.914   0.043 -1.6701 -0.3780  0.9173
  322SOL    HW2 2607   4.260   0.799   0.139 -0.2011 -2.0799 -1.3357
  323SOL     OW 2608   5.006   1.870   3.691 -0.2620 -0.1006 -0.1757
  323SOL    HW1 2609   4.950   1.857   3.768  0.2584 -0.9904  0.0734
  323SOL    HW2 2610   5.006   1.784   3.648 -1.2376  0.5969 -1.6641
  324SOL     OW 2611   2.452   2.269   3.995 -0.7257  0.9385  0.7204
  324SOL    HW1 2612   2.402   2.215   4.056  1.1784 -0.2823  1.2966
  324SOL    HW2 2613   2.394   2.282   3.920 -1.6829 -0.9399  1.0932
  325SOL     OW 2614   5.456   4.837   2.223  0.0360  0.0338  0.6168
  325SOL    HW1 2615   5.388   4.902   2.239 -2.3924 -2.1379 -0.2061
  325SOL    HW2 2616   5.412   4.767   2.175  2.9183 -1.4466 -0.1117
  326SOL     OW 2617   5.958   5.268   0.104 -0.2711  0.0228  0.1412
  326SOL    HW1 2618   5.965   5.234   0.015  0.6841 -0.3189  0.3387
  326SOL    HW2 2619   5.929   5.193   0.156 -0.1789  0.0527  0.2339
  327SOL     OW 2620   0.520   1.557   2.326 -0.2881  0.0664 -0.2265
  327SOL    HW1 2621   0.569   1.488   2.371 -1.4897  1.7903  4.1869
  327SOL    HW2 2622   0.430   1.547   2.356 -0.8268  2.5025 -0.8144
  328SOL     OW 2623   1.347   0.715   3.028  0.3921 -0.3490 -0.3052
  328SOL    HW1 2624   1.300   0.699   2.947  0.1509 -0.1548 -0.2042
  328SOL    HW2 2625   1.294   0.673   3.096  0.2091  0.1186 -0.1547
  329SOL     OW 2626   4.718   5.589   1.925  0.5858 -0.2829  0.1947
  329SOL    HW1 2627   4.683   5.596   2.013 -0.7213 -1.5202 -0.1988
  329SOL    HW2 2628   4.793   5.649   1.924 -0.3266  0.9533  1.6517
  330SOL     OW 2629   2.729   5.309   1.539 -0.2436  0.4363  0.0763
  330SOL    HW1 2630   2.649   5.307   1.592  0.4713  0.7827  1.2057
  330SOL    HW2 2631   2.704   5.265   1.458 -0.8753 -1.8161  1.3785
  331SOL     OW 2632   2.626   0.436   1.288  0.4743  0.4799  0.4354
  331SOL    HW1 2633   2.702   0.470   1.241  1.4595  0.6742  2.0920
  331SOL    HW2 2634   2.652   0.439   1.380 -0.6853 -1.6294  0.8754
  332SOL     OW 2635   2.742   1.947   4.165 -0.9490 -0.6582  0.0473
  332SOL    HW1 2636   2.655   1.940   4.127 -0.6200 -0.9791 -0.6675
  332SOL    HW2 2637   2.738   2.024   4.222 -0.3222  2.5617 -3.8273
  333SOL     OW 2638   0.486   1.492   1.144 -0.2293  0.8575 -0.4050
  333SOL    HW1 2639   0.472   1.555   1.074 -1.7539  1.5675  0.4891
  333SOL    HW2 2640   0.414   1.429   1.135  1.5605 -1.1243 -1.6126
  334SOL     OW 2641   0.639   5.294   3.457 -0.3970  0.0683 -0.2446
  334SOL    HW1 2642   0.621   5.218   3.403 -2.1259  1.0620 -1.1697
  334SOL    HW2 2643   0.630   5.263   3.547 -0.2524 -0.9948 -0.5897
  335SOL     OW 2644   6.201   2.846   4.442 -0.2755  0.0382 -0.1602
  335SOL    HW1 2645   6.196   2.939   4.466  1.2119  0.2756 -0.6192
  335SOL    HW2 2646   6.153   2.839   4.360  1.5998  0.9392 -1.4087
  336SOL     OW 2647   0.547   3.332   3.036  0.2959 -0.2053 -0.4572
  336SOL    HW1 2648   0.508   3.262   3.087 -1.8940 -0.1191 -1.8663
  336SOL    HW2 2649   0.490   3.408   3.051 -0.2095 -0.0808 -2.6417
  337SOL     OW 2650   2.426   5.159   0.406  0.7107 -0.3430  0.3574
  337SOL    HW1 2651   2.416   5.204   0.322 -2.5496  1.2129  1.4117
  337SOL    HW2 2652   2.408   5.067   0.385 -1.6680  0.2329 -0.5038
  338SOL     OW 2653   1.334   5.426   2.719 -0.4766  0.3774 -0.1369
  338SOL    HW1 2654   1.376   5.509   2.739 -0.9036  0.3190  1.1297
  338SOL    HW2 2655   1.269   5.415   2.789 -2.4550  0.3566 -1.8652
  339SOL     OW 2656   2.593   2.279   2.691 -0.1114  0.0779 -0.0591
  339SOL    HW1 2657   2.598   2.365   2.650 -1.3974  0.9953  1.5641
  339SOL    HW2 2658   2.683   2.261   2.720 -0.2210  2.1413  1.8723
  340SOL     OW 2659   1.637   2.741   4.391  0.1199 -0.5307 -0.5051
  340SOL    HW1 2660   1.671   2.714   4.305 -1.7548 -0.5755 -1.2715
  340SOL    HW2 2661   1.680   2.825   4.408 -0.9737  0.4903 -2.4554
  341SOL     OW 2662   1.513   4.256   0.171 -0.1035 -0.1358  0.1198
  341SOL    HW1 2663   1.607   4.253   0.191 -0.6489 -1.2987  2.9582
  341SOL    HW2 2664   1.499   4.179   0.115  0.7092  0.4015 -0.8575
  342SOL     OW 2665   6.114   5.796   2.805 -0.0484  0.3892 -0.2927
  342SOL    HW1 2666   6.145   5.706   2.797  0.3093  0.5470 -0.7664
  342SOL    HW2 2667   6.190   5.844   2.839 -0.4431  0.3968  0.6117
  343SOL     OW 2668   2.182   4.783   1.780 -0.3826  0.1351  0.3820
  343SOL    HW1 2669   2.107   4.805   1.835 -1.2599  0.8625 -1.0210
  343SOL    HW2 2670   2.190   4.858   1.721 -1.5687 -1.8980 -2.6344
  344SOL     OW 2671   0.904   4.125   3.167  0.0957 -0.2231 -0.4461
  344SOL    HW1 2672   0.988   4.171   3.167  0.3432 -0.6576  0.0806
  344SOL    HW2 2673   0.855   4.166   3.238 -0.8430  1.2455 -1.8781
  345SOL     OW 2674   2.701   0.481   1.636  0.2906 -0.0859 -0.3561
  345SOL    HW1 2675   2.732   0.479   1.726  0.4364 -0.7877 -0.4125
  345SOL    HW2 2676   2.742   0.405   1.595  0.3524  0.3108 -1.0589
  346SOL     OW 2677   5.432   2.353   0.888  1.1362 -0.2404  0.1647
  346SOL    HW1 2678   5.498   2.324   0.951  0.4777 -1.4020  0.3440
  346SOL    HW2 2679   5.351   2.358   0.939  0.9146  0.4036 -0.2322
  347SOL     OW 2680   6.541   0.120   3.953 -0.5263 -0.6002  0.5654
  347SOL    HW1 2681   6.628   0.081   3.942 -0.2377  0.2396 -0.2748
  347SOL    HW2 2682   6.558   0.207   3.989 -1.1668 -1.2373  2.4978
  348SOL     OW 2683   2.264   3.410   2.257  0.5414 -0.4360  0.4893
  348SOL    HW1 2684   2.282   3.378   2.169  0.8207  2.0257 -0.4412
  348SOL    HW2 2685   2.338   3.379   2.310  1.1588 -0.6789 -0.4892
  349SOL     OW 2686   6.552   6.144   3.769 -0.5786 -0.4981 -0.2054
  349SOL    HW1 2687   6.494   6.193   3.711 -0.5051  0.6546  0.6503
  349SOL    HW2 2688   6.502   6.065   3.792 -1.4419  0.0454 -0.1885
  350SOL     OW 2689   0.093   3.952   3.525  0.2233 -0.5628  0.2789
  350SOL    HW1 2690   0.094   3.869   3.574  0.6614  0.9750  3.0858
  350SOL    HW2 2691   0.182   3.985   3.534 -0.5980  1.4606  1.6205
  351SOL     OW 2692   3.033   5.479   1.182  0.1501 -0.2922 -0.4289
  351SOL    HW1 2693   3.018   5.556   1.237 -0.5854 -0.9737  0.3409
  351SOL    HW2 2694   3.122   5.491   1.149  0.1849  0.7013 -0.0301
  352SOL     OW 2695   4.986   6.246   0.910 -0.2223  0.2608 -1.1115
  352SOL    HW1 2696   5.004   6.154   0.929 -0.9817  0.3977  0.3986
  352SOL    HW2 2697   5.013   6.257   0.818 -0.0570 -1.4317 -1.2989
  353SOL     OW 2698   6.210   2.180   3.413 -0.3328 -0.6084 -0.0179
  353SOL    HW1 2699   6.149   2.229   3.467  0.6321 -0.9227  1.3911
  353SOL    HW2 2700   6.295   2.220   3.430 -0.0917 -0.0928 -2.0451
  354SOL     OW 2701   1.074   3.607   4.520 -0.4460  0.2705  0.1145
  354SOL    HW1 2702   1.110   3.672   4.460 -0.0286 -1.7671 -2.0024
  354SOL    HW2 2703   1.054   3.531   4.465 -1.5717 -1.1739  2.3253
  355SOL     OW 2704   1.244   4.527   1.647 -0.5621 -0.6937  0.2582
  355SOL    HW1 2705   1.260   4.441   1.686 -0.4106 -0.6509  0.2882
  355SOL    HW2 2706   1.239   4.509   1.553  0.3539 -0.6017  0.1883
  356SOL     OW 2707   3.788   0.902   3.245  0.1655  0.0376  0.2145
  356SOL    HW1 2708   3.794   0.875   3.337  0.5840  0.9622  0.4797
  356SOL    HW2 2709   3.695   0.914   3.229 -0.3363 -3.7889 -0.6351
  357SOL     OW 2710   0.809   1.478   4.105  0.5272  0.6776  0.1227
  357SOL    HW1 2711   0.723   1.476   4.146  0.3360  0.0906 -0.2963
  357SOL    HW2 2712   0.792   1.469   4.011  1.1237 -1.8466  0.1752
  358SOL     OW 2713   6.349   1.705   2.054  0.2526 -0.4520  0.0484
  358SOL    HW1 2714   6.414   1.674   2.117  0.4169 -0.8251 -0.2985
  358SOL    HW2 2715   6.330   1.628   2.000 -0.8409 -0.4751  0.4572
  359SOL     OW 2716   4.347   0.453   2.280 -0.4430  0.0565  0.5191
  359SOL    HW1 2717   4.396   0.475   2.359 -1.3354 -0.6740  1.2951
  359SOL    HW2 2718   4.266   0.503   2.287 -1.0338 -0.9015  0.6518
  360SOL     OW 2719   3.151   2.228   3.241 -0.0380  0.2822 -0.0277
  360SOL    HW1 2720   3.114   2.168   3.305  0.3289  0.5799  0.4752
  360SOL    HW2 2721   3.130   2.189   3.156  2.8492 -2.2554  0.2503
  361SOL     OW 2722   4.474   1.920   2.398  0.4682 -0.0488  0.2475
  361SOL    HW1 2723   4.508   1.914   2.487 -0.1771 -2.0749  0.4203
  361SOL    HW2 2724   4.479   2.013   2.376  1.2546  0.4021  2.1401
  362SOL     OW 2725   4.808   0.655   0.832  0.4841  0.5471  0.5420
  362SOL    HW1 2726   4.733   0.703   0.798 -0.4039 -0.1830  1.3882
  362SOL    HW2 2727   4.879   0.719   0.834 -0.0571  1.2046 -0.4389
  363SOL     OW 2728   4.035   4.247   2.777 -0.1377 -0.5582 -0.4411
  363SOL    HW1 2729   4.108   4.229   2.718 -0.0150 -0.1777 -0.4111
  363SOL    HW2 2730   4.073   4.238   2.865 -0.9711 -4.0135 -0.2799
  364SOL     OW 2731   6.116   2.912   2.115  0.2661  0.1018  0.0396
  364SOL    HW1 2732   6.197   2.941   2.156 -0.7634 -0.9012  3.0717
  364SOL    HW2 2733   6.134   2.822   2.087  0.2999 -0.0285  0.4706
  365SOL     OW 2734   5.891   0.579   4.422 -0.0948 -0.0811 -0.5407
  365SOL    HW1 2735   5.893   0.484   4.416 -2.0383 -0.1380 -1.1135
  365SOL    HW2 2736   5.916   0.598   4.513 -0.5965 -1.2136 -0.1434
  366SOL     OW 2737   2.779   5.278   2.267  0.3091 -0.0095  0.1502
  366SOL    HW1 2738   2.826   5.350   2.310  0.0111  1.0475 -1.2158
  366SOL    HW2 2739   2.779   5.207   2.331  0.9315  1.0867  1.4004
  367SOL     OW 2740   0.680   2.731   2.023 -0.2497  0.2670 -0.2411
  367SOL    HW1 2741   0.741   2.794   2.061  0.3019 -1.3080  1.6390
  367SOL    HW2 2742   0.731   2.685   1.957  0.9097 -1.3883  1.6579
  368SOL     OW 2743   1.862   1.278   4.443 -0.0694 -0.1099 -0.4845
  368SOL    HW1 2744   1.844   1.185   4.457  0.7624 -0.1598  0.3744
  368SOL    HW2 2745   1.878   1.313   4.530 -1.2884  1.0653 -0.7005
  369SOL     OW 2746   2.060   6.133   2.419 -0.3211 -0.1232 -0.2199
  369SOL    HW1 2747   2.129   6.189   2.456  0.1059 -1.2118  0.7097
  369SOL    HW2 2748   2.106   6.078   2.355 -0.6790  0.3757 -0.9119
  370SOL     OW 2749   4.320   2.533   4.563  0.5969 -0.1281  0.5047
  370SOL    HW1 2750   4.338   2.502   4.651 -1.0534 -2.2310  0.2028
  370SOL    HW2 2751   4.406   2.543   4.522  1.3230 -2.0351  1.4461
  371SOL     OW 2752   1.792   2.060   3.101  0.2678  0.0047 -0.3611
  371SOL    HW1 2753   1.842   2.094   3.175  1.3074 -0.3156 -0.9032
  371SOL    HW2 2754   1.732   2.131   3.079 -0.2346  0.0143  0.9341
  372SOL     OW 2755   0.176   5.633   0.353  0.1800  0.3849  0.7855
  372SOL    HW1 2756   0.172   5.659   0.262 -0.4794  2.5776  1.3933
  372SOL    HW2 2757   0.106   5.567   0.363  0.1744  0.2292 -0.2390
  373SOL     OW 2758   4.998   1.080   1.481  0.0876  0.2216  0.0721
  373SOL    HW1 2759   4.903   1.090   1.494 -0.0432 -1.4328  0.6365
  373SOL    HW2 2760   5.031   1.056   1.567  0.8945  0.0151 -0.2872
  374SOL     OW 2761   5.340   5.751   1.229 -0.5262 -0.4230 -0.7066
  374SOL    HW1 2762   5.368   5.685   1.165 -0.8610 -1.1987 -0.0661
  374SOL    HW2 2763   5.393   5.733   1.307 -2.3306 -1.5512  0.3294
  375SOL     OW 2764   1.549   2.550   4.150  0.5477  0.0302  1.0596
  375SOL    HW1 2765   1.467   2.569   4.195  0.4589 -1.3374  1.5201
  375SOL    HW2 2766   1.589   2.480   4.201  0.7137 -1.1964 -0.6460
  376SOL     OW 2767   2.972   0.829   0.933 -0.0772  0.3593 -0.2308
  376SOL    HW1 2768   2.880   0.809   0.951 -0.0627 -0.9256 -1.4649
  376SOL    HW2 2769   2.998   0.766   0.866  1.8141  0.4858  0.3373
  377SOL     OW 2770   1.024   3.426   3.716  0.4844  0.1763  0.1217
  377SOL    HW1 2771   1.073   3.464   3.644  0.0275 -2.3177 -1.6454
  377SOL    HW2 2772   0.954   3.375   3.674  0.5736 -1.8768  2.2476
  378SOL     OW 2773   5.413   5.340   2.564 -0.2272 -0.0530 -0.1174
  378SOL    HW1 2774   5.405   5.351   2.659  1.6303 -1.5748  0.2611
  378SOL    HW2 2775   5.507   5.333   2.548 -0.5935 -1.7819 -1.8222
  379SOL     OW 2776   5.393   2.767   4.206 -0.7414  0.6084 -0.0987
  379SOL    HW1 2777   5.334   2.840   4.226  0.0792  1.0055  0.9685
  379SOL    HW2 2778   5.464   2.776   4.270 -0.2349 -0.6762 -0.4634
  380SOL     OW 2779   1.958   4.709   4.539  0.4058 -0.2920  0.2600
  380SOL    HW1 2780   1.928   4.692   4.628  1.1210 -0.8468  0.4006
  380SOL    HW2 2781   2.052   4.723   4.547  0.2570  1.1565 -0.2153
  381SOL     OW 2782   5.179   0.807   0.202 -0.5133  0.2481  0.5614
  381SOL    HW1 2783   5.243   0.805   0.130 -1.1560  1.3737 -0.0815
  381SOL    HW2 2784   5.096   0.785   0.160 -0.5440 -1.4654  1.4393
  382SOL     OW 2785   6.337   5.277   2.271 -0.1645  0.2057 -0.1867
  382SOL    HW1 2786   6.274   5.264   2.342  1.0797  0.9654  1.1040
  382SOL    HW2 2787   6.296   5.343   2.215 -1.6255 -1.1530 -0.7864
  383SOL     OW 2788   0.008   1.521   0.543  0.0506  0.5051  0.0015
  383SOL    HW1 2789  -0.086   1.529   0.523  0.4488  0.3943 -2.2431
  383SOL    HW2 2790   0.016   1.438   0.589 -0.9643  0.6081  0.4005
  384SOL     OW 2791   1.329   3.311   2.631 -0.3868 -0.2201 -0.1208
  384SOL    HW1 2792   1.247   3.270   2.605 -0.2060 -0.4768 -0.2876
  384SOL    HW2 2793   1.345   3.278   2.720  0.2880 -1.3441 -0.6351
  385SOL     OW 2794   2.089   5.026   2.460  0.6518 -0.3026  0.3863
  385SOL    HW1 2795   2.097   5.012   2.554 -0.8002  0.7127  0.7053
  385SOL    HW2 2796   2.025   4.961   2.431  1.4257 -0.9111 -0.0034
  386SOL     OW 2797   5.863   0.273   1.773  0.3614  0.0801  0.9277
  386SOL    HW1 2798   5.796   0.310   1.831  0.3453  1.5177  0.0296
  386SOL    HW2 2799   5.818   0.204   1.725 -0.1522  0.2269  1.1902
  387SOL     OW 2800   4.360   3.566   3.413 -0.0571  0.2999 -0.4179
  387SOL    HW1 2801   4.442   3.529   3.446  0.2564  1.5334  0.2676
  387SOL    HW2 2802   4.297   3.552   3.483 -1.2814 -3.1926 -2.0140
  388SOL     OW 2803   1.580   2.375   1.023  0.1869 -0.0037 -0.1568
  388SOL    HW1 2804   1.527   2.421   1.088  0.1202 -0.2678 -0.0239
  388SOL    HW2 2805   1.668   2.372   1.061 -0.0302 -0.8903  0.2991
  389SOL     OW 2806   4.589   0.032   2.928  0.5982  0.3270 -0.2776
  389SOL    HW1 2807   4.567   0.113   2.974  1.0763 -0.1851  0.8860
  389SOL    HW2 2808   4.583   0.055   2.835 -1.8791  0.9825 -0.0169
  390SOL     OW 2809   3.297   4.063   4.131  0.0009  0.6585 -0.1810
  390SOL    HW1 2810   3.336   4.123   4.068 -2.0916  0.5259 -1.7280
  390SOL    HW2 2811   3.254   3.997   4.078 -1.1511  0.0536  1.4050
  391SOL     OW 2812   2.973   4.560   1.780  0.0387  0.2689 -0.0922
  391SOL    HW1 2813   3.011   4.497   1.841  2.2665 -0.8570 -2.4284
  391SOL    HW2 2814   3.046   4.619   1.759 -0.5908  0.5128 -1.7382
  392SOL     OW 2815   3.725   4.206   2.708 -0.0979 -0.5235  0.0707
  392SOL    HW1 2816   3.807   4.247   2.735 -1.3875  1.3889  1.3765
  392SOL    HW2 2817   3.751   4.123   2.670  2.4039 -0.2005  0.8850
  393SOL     OW 2818   5.253   3.108   3.415 -0.3915 -0.0084 -0.9368
  393SOL    HW1 2819   5.236   3.175   3.349 -1.9338  0.7433  0.1704
  393SOL    HW2 2820   5.227   3.026   3.373  0.1167  0.2461 -1.7812
  394SOL     OW 2821   3.196   3.842   3.986 -0.1965 -0.2174 -0.2372
  394SOL    HW1 2822   3.241   3.801   4.061 -1.1742 -0.3436  0.2925
  394SOL    HW2 2823   3.107   3.809   3.991 -0.0185 -1.1063 -2.1290
  395SOL     OW 2824   0.710   2.052   0.588 -0.3712 -0.1377 -0.3630
  395SOL    HW1 2825   0.778   2.043   0.655 -0.3279 -0.4435 -0.4451
  395SOL    HW2 2826   0.660   1.971   0.593 -1.8468  0.7964  0.8993
  396SOL     OW 2827   2.352   4.496   1.060  0.0810  0.1805 -0.3002
  396SOL    HW1 2828   2.358   4.480   1.154  1.1097  1.8910 -0.0337
  396SOL    HW2 2829   2.356   4.409   1.020 -2.9786 -0.8356  1.2757
  397SOL     OW 2830   4.823   3.157   3.734 -0.2132 -0.0663 -0.3088
  397SOL    HW1 2831   4.901   3.207   3.761 -0.7441  1.5314 -1.5834
  397SOL    HW2 2832   4.766   3.159   3.811 -0.2110  1.3066 -0.3224
  398SOL     OW 2833   4.079   5.857   1.797  0.2894  0.2489  0.0996
  398SOL    HW1 2834   4.148   5.795   1.773  0.7078  0.8913 -0.3960
  398SOL    HW2 2835   4.001   5.825   1.752  0.5994  0.3187 -0.4921
  399SOL     OW 2836   3.391   0.045   1.519 -0.6775 -0.4048 -0.3427
  399SOL    HW1 2837   3.463   0.094   1.479 -1.9648  0.6867 -1.3926
  399SOL    HW2 2838   3.358   0.102   1.588 -1.2358 -0.4318 -0.5842
  400SOL     OW 2839   4.508   0.379   0.686 -0.1542 -0.4767 -0.3949
  400SOL    HW1 2840   4.418   0.407   0.670 -0.3826 -1.1742 -0.3300
  400SOL    HW2 2841   4.502   0.321   0.762  0.3715 -0.4019 -0.2941
  401SOL     OW 2842   6.149   3.895   3.304 -0.7744  0.6629  0.2137
  401SOL    HW1 2843   6.081   3.848   3.353 -0.2005 -1.1064 -0.5783
  401SOL    HW2 2844   6.195   3.826   3.256 -1.0274  2.2557 -2.5003
  402SOL     OW 2845   4.838   2.264   2.816  0.4194 -0.0679  0.6331
  402SOL    HW1 2846   4.787   2.258   2.736  1.5491  2.4055 -0.3855
  402SOL    HW2 2847   4.867   2.175   2.833  1.2354 -0.5267 -2.4984
  403SOL     OW 2848   6.376   1.893   1.273 -0.2280 -0.1658 -0.1372
  403SOL    HW1 2849   6.378   1.988   1.262 -0.6161  0.0534  1.4124
  403SOL    HW2 2850   6.348   1.880   1.364 -1.4542 -1.7900 -0.6997
  404SOL     OW 2851   2.654   1.417   1.583  0.3143  0.1869  0.4809
  404SOL    HW1 2852   2.720   1.348   1.587  0.0508 -0.0632  0.4614
  404SOL    HW2 2853   2.677   1.476   1.654  0.9202  0.4193  0.1030
  405SOL     OW 2854   5.291   1.520   4.247 -0.8879 -0.0969  0.7778
  405SOL    HW1 2855   5.359   1.487   4.306 -1.2861  0.1901  1.4149
  405SOL    HW2 2856   5.209   1.499   4.291 -1.1688  1.3246  0.9894
  406SOL     OW 2857   3.068   2.535   4.566 -0.1754  0.3101 -0.2367
  406SOL    HW1 2858   3.112   2.453   4.587 -1.3273 -0.6028 -1.2828
  406SOL    HW2 2859   3.129   2.579   4.506  0.1335 -0.0842 -0.2197
  407SOL     OW 2860   3.414   3.607   4.416  0.2229  0.0940 -0.0962
  407SOL    HW1 2861   3.388   3.695   4.442 -0.7168 -0.8091  2.3571
  407SOL    HW2 2862   3.381   3.596   4.327  0.4109  2.1982 -0.4630
  408SOL     OW 2863   5.663   0.357   0.103  0.4337  0.7075 -0.0470
  408SOL    HW1 2864   5.661   0.436   0.156  0.7636  0.8204 -0.1980
  408SOL    HW2 2865   5.705   0.291   0.159  0.4242  0.7190 -0.0265
  409SOL     OW 2866   2.129   2.290   4.087  0.2109 -0.5640 -0.1245
  409SOL    HW1 2867   2.130   2.329   3.999  0.5740  1.3929  0.6885
  409SOL    HW2 2868   2.207   2.324   4.129  0.8838 -2.7289  0.5023
  410SOL     OW 2869   5.088   2.110   2.539 -0.1744  0.2273 -0.1127
  410SOL    HW1 2870   5.157   2.128   2.603 -1.9103  0.2268  1.8558
  410SOL    HW2 2871   5.083   2.014   2.537 -0.0833  0.2261 -0.3064
  411SOL     OW 2872   2.043   4.984   0.736  0.3017 -0.4956 -0.3273
  411SOL    HW1 2873   1.976   4.919   0.759  0.6683 -0.9553 -0.5419
  411SOL    HW2 2874   2.114   4.967   0.798  0.3489 -0.2172 -0.3066
  412SOL     OW 2875   4.641   0.183   4.289 -0.1112 -0.3206 -0.2165
  412SOL    HW1 2876   4.556   0.147   4.315 -0.1433  0.0634  0.2341
  412SOL    HW2 2877   4.637   0.190   4.194 -0.0472 -1.6471 -0.3468
  413SOL     OW 2878   5.329   5.155   1.716 -0.0756  0.2277  0.1946
  413SOL    HW1 2879   5.365   5.079   1.762 -0.6676  0.8118  1.6689
  413SOL    HW2 2880   5.323   5.223   1.783  1.2362  1.8827 -1.2612
  414SOL     OW 2881   0.677   4.441   1.409 -0.1636  0.4145  0.3837
  414SOL    HW1 2882   0.699   4.364   1.357 -0.9393 -0.0414  0.7094
  414SOL    HW2 2883   0.607   4.411   1.468  0.8759  0.8322  1.8985
  415SOL     OW 2884   1.330   5.007   0.379  0.0908 -0.1156 -0.3794
  415SOL    HW1 2885   1.398   4.988   0.444 -1.0315 -0.1902  0.8155
  415SOL    HW2 2886   1.305   4.922   0.344 -0.0271 -0.1775 -0.1461
  416SOL     OW 2887   1.681   3.626   0.405 -0.4697  0.0291  0.7143
  416SOL    HW1 2888   1.646   3.680   0.476  0.8401  1.0604  0.6021
  416SOL    HW2 2889   1.660   3.674   0.326 -0.1418 -0.1039  0.5438
  417SOL     OW 2890   2.350   3.744   2.688  0.1278  0.2290  0.1241
  417SOL    HW1 2891   2.376   3.737   2.779 -0.5939 -0.9675  0.2564
  417SOL    HW2 2892   2.352   3.654   2.655 -2.5264  0.1891 -0.1879
  418SOL     OW 2893   0.178   4.545   0.804  0.5460 -0.0034  0.3065
  418SOL    HW1 2894   0.090   4.544   0.767  1.4254 -2.1771 -2.0373
  418SOL    HW2 2895   0.188   4.460   0.846  1.6311  0.0785  0.2530
  419SOL     OW 2896   5.009   3.966   3.586  0.6557  0.3340 -0.2752
  419SOL    HW1 2897   4.965   3.980   3.670  1.0001 -0.5319  0.0624
  419SOL    HW2 2898   4.946   3.997   3.521 -0.3892 -0.6734  0.2073
  420SOL     OW 2899   4.007   3.330   4.602  0.1738  0.1796  0.1955
  420SOL    HW1 2900   4.038   3.377   4.525 -1.2221  0.8526  0.0214
  420SOL    HW2 2901   4.081   3.274   4.627  1.9105  2.4659  0.4464
  421SOL     OW 2902   5.276   5.084   0.979  0.4426  0.2011  0.5425
  421SOL    HW1 2903   5.297   5.088   0.886 -1.5931  1.8643  0.0612
  421SOL    HW2 2904   5.314   5.165   1.015 -2.6279  1.9692  0.1377
  422SOL     OW 2905   5.802   0.629   3.041 -0.1275 -0.7119  0.3796
  422SOL    HW1 2906   5.865   0.558   3.047  1.1801  0.2698 -0.9354
  422SOL    HW2 2907   5.781   0.651   3.132 -0.6513 -2.8126  0.8033
  423SOL     OW 2908   0.685   3.405   2.668  0.5725  0.2460 -0.0300
  423SOL    HW1 2909   0.705   3.365   2.752 -1.5599 -0.1839  0.3147
  423SOL    HW2 2910   0.765   3.451   2.644  1.7462 -0.9138  1.4669
  424SOL     OW 2911   2.152   3.702   2.917 -0.3697 -0.2853  0.0041
  424SOL    HW1 2912   2.096   3.684   2.841  0.7423 -0.5321 -0.7811
  424SOL    HW2 2913   2.162   3.797   2.918 -0.1694 -0.3040 -0.3116
  425SOL     OW 2914   4.172   1.563   3.581 -0.3207  0.5104 -0.2026
  425SOL    HW1 2915   4.144   1.619   3.508 -0.1111  1.8987  0.7311
  425SOL    HW2 2916   4.121   1.595   3.655  1.8985  1.4618  1.0098
  426SOL     OW 2917   5.678   1.842   1.742 -0.2445 -0.6561  0.0998
  426SOL    HW1 2918   5.656   1.780   1.812  0.0408 -0.5285  0.3035
  426SOL    HW2 2919   5.612   1.825   1.674 -0.5683 -0.7306  0.4276
  427SOL     OW 2920   5.866   2.815   0.881  0.2144  0.4877 -0.3294
  427SOL    HW1 2921   5.915   2.808   0.799  0.4432  2.5040 -0.4389
  427SOL    HW2 2922   5.774   2.808   0.855  0.3477 -2.5416 -0.2280
  428SOL     OW 2923   6.373   2.205   0.830 -0.1954  0.2687 -0.3350
  428SOL    HW1 2924   6.468   2.203   0.819 -0.2110 -0.1986 -0.4158
  428SOL    HW2 2925   6.347   2.293   0.802  0.1263  0.1531 -1.0022
  429SOL     OW 2926   3.009   5.995   1.470  0.3511 -0.2732 -0.4122
  429SOL    HW1 2927   2.996   6.058   1.400 -0.6565  0.0310  0.0170
  429SOL    HW2 2928   3.103   5.995   1.486  0.3713  1.2057 -0.3611
  430SOL     OW 2929   0.271   1.438   0.239  0.3012  0.0929 -0.3302
  430SOL    HW1 2930   0.353   1.446   0.191 -0.0662 -0.3869 -1.0642
  430SOL    HW2 2931   0.295   1.402   0.324  0.9942  1.1944 -0.0441
  431SOL     OW 2932   3.858   2.031   2.965 -1.0772  0.1995 -0.1035
  431SOL    HW1 2933   3.889   1.954   2.917  0.8703  1.8270 -1.6363
  431SOL    HW2 2934   3.766   2.039   2.941 -1.4358 -1.7879  0.3744
  432SOL     OW 2935   4.507   4.233   4.504  0.1048  0.0997 -0.1406
  432SOL    HW1 2936   4.421   4.193   4.507  0.0214  0.2785 -0.1525
  432SOL    HW2 2937   4.566   4.161   4.481  0.2556 -0.5174  1.9525
  433SOL     OW 2938   1.463   4.516   2.149 -0.0590 -0.8008 -0.2258
  433SOL    HW1 2939   1.545   4.526   2.099  0.9067  0.3405  1.4734
  433SOL    HW2 2940   1.489   4.473   2.230 -1.2720 -0.9968  0.0790
  434SOL     OW 2941   5.064   2.127   2.887 -0.6961  0.3519  0.0261
  434SOL    HW1 2942   5.028   2.142   2.974 -1.3127  1.3700 -0.3789
  434SOL    HW2 2943   5.024   2.044   2.858  1.4726 -1.3963  1.6550
  435SOL     OW 2944   1.128   6.119   0.193  0.1770 -0.3096  0.5264
  435SOL    HW1 2945   1.064   6.071   0.247 -2.9071 -1.8208 -3.8706
  435SOL    HW2 2946   1.082   6.200   0.169  0.7089 -0.4788 -1.1296
  436SOL     OW 2947   4.217   2.721   3.862 -0.6697 -0.4758  0.5162
  436SOL    HW1 2948   4.128   2.689   3.847 -0.9837  1.0825 -1.3646
  436SOL    HW2 2949   4.206   2.812   3.890  0.3238 -0.1806  0.0053
  437SOL     OW 2950   4.635   3.731   2.759 -0.6249 -0.3995  0.3029
  437SOL    HW1 2951   4.686   3.659   2.719 -1.8934 -0.7871 -0.6899
  437SOL    HW2 2952   4.586   3.689   2.829 -0.5931 -0.2975  0.3857
  438SOL     OW 2953   0.994   6.415   4.569  0.0795  0.1249 -0.3053
  438SOL    HW1 2954   0.985   6.323   4.593 -2.2529 -0.1784 -2.0067
  438SOL    HW2 2955   1.068   6.417   4.509 -0.5771 -0.8799 -1.1805
  439SOL     OW 2956   0.838   0.413   1.906  0.1114 -0.5998 -0.7831
  439SOL    HW1 2957   0.799   0.368   1.830  0.1085 -2.0481  0.0376
  439SOL    HW2 2958   0.911   0.462   1.869 -0.0728 -1.0407 -1.7828
  440SOL     OW 2959   4.689   1.951   3.177  0.3906  0.3916 -0.2228
  440SOL    HW1 2960   4.633   2.017   3.137  1.1516 -0.6035 -3.2283
  440SOL    HW2 2961   4.776   1.991   3.179  0.4177  0.3160  0.1502
  441SOL     OW 2962   2.276   5.988   2.320  0.4381 -0.2281  0.3471
  441SOL    HW1 2963   2.263   5.906   2.272  0.8314 -1.6548  2.5664
  441SOL    HW2 2964   2.349   6.031   2.275  0.3544 -1.1676 -0.7325
  442SOL     OW 2965   0.894   4.110   4.447 -0.2370  0.8109 -0.5321
  442SOL    HW1 2966   0.950   4.078   4.517 -1.4264  1.0687  0.5800
  442SOL    HW2 2967   0.932   4.194   4.421  0.0552  0.8470  0.0121
  443SOL     OW 2968   4.765   0.114   0.407 -0.5133  0.1541 -0.4220
  443SOL    HW1 2969   4.845   0.109   0.356  0.2695 -2.3192  0.9294
  443SOL    HW2 2970   4.745   0.024   0.431 -2.5872  0.9096  1.0010
  444SOL     OW 2971   0.120   3.150   2.864  0.3554  0.1883  0.2667
  444SOL    HW1 2972   0.173   3.071   2.863 -0.7139 -0.5549  0.3437
  444SOL    HW2 2973   0.172   3.215   2.817  0.5982 -0.9908 -1.1560
  445SOL     OW 2974   0.761   3.949   0.298 -0.0582 -0.3164 -0.4739
  445SOL    HW1 2975   0.679   3.927   0.343 -0.2206  0.0283 -0.6014
  445SOL    HW2 2976   0.761   3.895   0.219 -1.8917  2.2078 -2.3707
  446SOL     OW 2977   1.400   4.792   3.847 -0.0746 -0.0913  0.3773
  446SOL    HW1 2978   1.486   4.801   3.808  0.3424 -0.5740  1.1634
  446SOL    HW2 2979   1.397   4.860   3.915  0.5579 -1.4718  1.8555
  447SOL     OW 2980   6.226   3.876   0.425  0.4160 -0.5291  0.1356
  447SOL    HW1 2981   6.273   3.835   0.352 -1.0597 -0.8765 -0.6647
  447SOL    HW2 2982   6.279   3.951   0.448  2.2461 -1.8315  0.4103
  448SOL     OW 2983   3.672   5.517   3.715  0.7659 -0.6512 -0.1006
  448SOL    HW1 2984   3.670   5.446   3.780 -2.0721 -0.4666  0.1515
  448SOL    HW2 2985   3.597   5.572   3.738  0.9048  0.5741 -2.3158
  449SOL     OW 2986   0.346   2.442   0.908  0.1756 -0.1156  0.4985
  449SOL    HW1 2987   0.325   2.360   0.954 -1.0990 -0.3750 -0.4797
  449SOL    HW2 2988   0.419   2.479   0.957  0.0056 -1.2520  1.6671
  450SOL     OW 2989   1.419   3.852   1.076 -0.6117 -0.3109 -0.1199
  450SOL    HW1 2990   1.433   3.817   1.163  0.1446  0.5752  0.1378
  450SOL    HW2 2991   1.500   3.834   1.029 -0.4659  0.4697 -0.1874
  451SOL     OW 2992   2.630   6.103   3.017  0.2308  0.0052 -0.1013
  451SOL    HW1 2993   2.607   6.066   2.932  0.7264 -0.0133 -0.2328
  451SOL    HW2 2994   2.591   6.044   3.081  0.6219 -0.4866 -0.3121
  452SOL     OW 2995   5.637   2.005   3.288 -0.4818 -0.4224  0.5337
  452SOL    HW1 2996   5.609   2.051   3.367 -0.4503  0.6670 -0.0672
  452SOL    HW2 2997   5.561   2.011   3.230  1.2665  4.0730 -1.7907
  453SOL     OW 2998   1.038   0.212   4.253  0.0936 -0.7322 -0.2534
  453SOL    HW1 2999   0.988   0.168   4.322 -0.4096 -1.2948 -0.9544
  453SOL    HW2 3000   0.981   0.282   4.223  0.3389 -0.4468 -0.0530
  454SOL     OW 3001   1.555   1.263   2.019  0.1198  0.0072  0.6817
  454SOL    HW1 3002   1.484   1.291   1.962  0.7990 -1.2884 -0.8576
  454SOL    HW2 3003   1.614   1.337   2.022 -0.2874  0.3507  0.3003
  455SOL     OW 3004   5.982   0.057   0.426 -0.2179 -0.0582  0.3668
  455SOL    HW1 3005   6.044  -0.002   0.469  0.8423 -1.0939 -2.3171
  455SOL    HW2 3006   5.918  -0.001   0.385  0.6367  0.5762 -2.0256
  456SOL     OW 3007   4.549   3.949   0.473 -0.4076  0.2444  0.0453
  456SOL    HW1 3008   4.574   3.857   0.482 -1.9831 -0.2411 -0.1526
  456SOL    HW2 3009   4.605   3.983   0.404  0.0378 -0.6366 -0.0369
  457SOL     OW 3010   2.521   6.106   1.643 -0.2521  0.1639 -0.3355
  457SOL    HW1 3011   2.517   6.182   1.584 -1.0365  1.4160  1.2264
  457SOL    HW2 3012   2.548   6.033   1.588 -1.9188  1.0495 -2.4501
  458SOL     OW 3013   4.149   0.422   1.040 -0.0579  0.2417 -0.0137
  458SOL    HW1 3014   4.076   0.388   1.091 -1.3733  0.7811 -1.4531
  458SOL    HW2 3015   4.220   0.433   1.103 -1.7480  1.3390  1.7760
  459SOL     OW 3016   2.726   0.626   3.416  0.1119 -0.2699  0.5230
  459SOL    HW1 3017   2.693   0.633   3.505 -0.6111  0.5431  0.1972
  459SOL    HW2 3018   2.810   0.672   3.417  0.4424 -0.8703  0.9435
  460SOL     OW 3019   2.799   0.713   0.197  0.5646  0.3319  0.2588
  460SOL    HW1 3020   2.709   0.682   0.211 -0.1197  1.2849 -1.7170
  460SOL    HW2 3021   2.834   0.656   0.129  2.0093 -0.9228  1.9494
  461SOL     OW 3022   3.953   2.280   2.921  0.3212 -0.2567  0.0793
  461SOL    HW1 3023   3.898   2.203   2.905 -0.4059  0.1657  0.4768
  461SOL    HW2 3024   3.933   2.305   3.011 -0.0375  0.8641 -0.2987
  462SOL     OW 3025   2.293   2.307   2.552  0.0953  0.4246 -0.8005
  462SOL    HW1 3026   2.207   2.302   2.510 -0.2770  0.9082 -0.1018
  462SOL    HW2 3027   2.352   2.261   2.491 -0.4415  1.0433 -1.8088
  463SOL     OW 3028   6.548   3.608   4.351 -0.2603 -0.3003 -0.3376
  463SOL    HW1 3029   6.582   3.520   4.336  1.1582  0.1844 -0.1452
  463SOL    HW2 3030   6.582   3.659   4.278 -0.3215  0.2809  0.0357
  464SOL     OW 3031   2.857   1.164   3.857  0.1612 -0.1339 -0.2573
  464SOL    HW1 3032   2.845   1.258   3.860  1.1139  0.0192 -0.7198
  464SOL    HW2 3033   2.797   1.134   3.789 -0.4534  0.0738  0.1858
  465SOL     OW 3034   2.369   5.615   2.385  0.6003 -0.9700 -0.2283
  465SOL    HW1 3035   2.375   5.657   2.299  1.4179  1.5412  0.9489
  465SOL    HW2 3036   2.460   5.599   2.410  0.3430 -2.3611 -0.0950
  466SOL     OW 3037   3.702   4.834   0.569  0.5392  0.0472  0.4948
  466SOL    HW1 3038   3.752   4.763   0.529  0.4597  0.1829  0.1519
  466SOL    HW2 3039   3.730   4.913   0.522 -0.9830 -0.0390 -0.6618
  467SOL     OW 3040   2.340   2.532   4.131  0.0687  0.0711  0.1412
  467SOL    HW1 3041   2.344   2.623   4.160 -1.1426  0.0353  0.4826
  467SOL    HW2 3042   2.430   2.509   4.111  0.7152  0.6914  2.1001
  468SOL     OW 3043   4.078   2.078   3.496 -0.0383 -0.3591  0.0158
  468SOL    HW1 3044   4.143   2.047   3.432 -0.4261  1.6116 -1.4252
  468SOL    HW2 3045   4.005   2.016   3.488  0.5354 -1.0024 -0.3509
  469SOL     OW 3046   2.482   4.981   1.790  0.1032  0.0824  0.2283
  469SOL    HW1 3047   2.562   5.009   1.746 -0.3528  1.0110 -0.0490
  469SOL    HW2 3048   2.451   4.906   1.739  0.3277  0.2791 -0.2021
  470SOL     OW 3049   0.072   6.461   0.712  0.9106 -0.5871 -0.7351
  470SOL    HW1 3050   0.018   6.415   0.776 -1.3995  1.0549 -1.3712
  470SOL    HW2 3051   0.142   6.501   0.763  0.7135 -1.5540  0.3391
  471SOL     OW 3052   3.358   0.178   4.144 -0.2399  0.3325  0.0268
  471SOL    HW1 3053   3.308   0.258   4.159 -0.2087  0.3123  0.2331
  471SOL    HW2 3054   3.321   0.142   4.063 -0.0402  0.7205 -0.2434
  472SOL     OW 3055   4.940   3.470   1.800  0.2757 -0.0719  0.6109
  472SOL    HW1 3056   4.919   3.379   1.822 -0.9891 -0.3076 -1.3040
  472SOL    HW2 3057   5.026   3.466   1.758 -0.1923 -0.5585 -0.3365
  473SOL     OW 3058   0.094   3.501   3.990  0.3128 -0.0808  0.0874
  473SOL    HW1 3059   0.169   3.449   3.960  0.7908  0.0827  0.9575
  473SOL    HW2 3060   0.132   3.565   4.051 -0.3623  0.8140 -0.3980
  474SOL     OW 3061   3.992   2.373   4.007 -0.3426 -0.0581  0.0305
  474SOL    HW1 3062   4.075   2.357   4.051  0.4674  1.9554 -0.6543
  474SOL    HW2 3063   3.926   2.347   4.071  0.7994 -0.6015  1.0382
  475SOL     OW 3064   5.585   5.392   1.379 -0.1219 -0.4634  0.7247
  475SOL    HW1 3065   5.636   5.400   1.299  0.3800  0.2497  1.1087
  475SOL    HW2 3066   5.494   5.405   1.351  0.2062  1.6328  0.5421
  476SOL     OW 3067   5.896   1.681   1.298  0.2269 -0.3932 -0.1043
  476SOL    HW1 3068   5.976   1.714   1.257 -0.2038  1.2373  0.2845
  476SOL    HW2 3069   5.925   1.604   1.348  1.5470  0.1277 -0.0123
  477SOL     OW 3070   3.508   4.549   0.267  0.3618  0.0202  0.2621
  477SOL    HW1 3071   3.508   4.489   0.342 -0.7591  1.9544  1.9385
  477SOL    HW2 3072   3.500   4.636   0.307 -0.0694  1.1517 -2.1282
  478SOL     OW 3073   5.173   0.229   0.861 -0.0547 -0.0054  0.9151
  478SOL    HW1 3074   5.123   0.175   0.800  0.0587 -0.5918  1.3383
  478SOL    HW2 3075   5.110   0.295   0.892 -0.3382 -0.2259  0.8088
  479SOL     OW 3076   6.180   4.964   2.419 -0.6819  0.5100 -0.1683
  479SOL    HW1 3077   6.118   4.937   2.487 -1.4219  1.5443 -0.4084
  479SOL    HW2 3078   6.169   5.059   2.413  1.3491  0.8075  0.1764
  480SOL     OW 3079   0.926   2.673   3.737  0.1463  0.2229 -0.7571
  480SOL    HW1 3080   1.006   2.694   3.785  0.4005 -0.2000 -0.9832
  480SOL    HW2 3081   0.888   2.758   3.715  0.5794  0.4306 -0.7220
  481SOL     OW 3082   6.026   5.027   1.935 -0.4280 -0.1031 -0.5423
  481SOL    HW1 3083   6.120   5.047   1.938  0.1728 -2.4364 -1.2994
  481SOL    HW2 3084   6.005   4.996   2.023 -0.6361  0.8616 -0.2374
  482SOL     OW 3085   4.346   6.391   4.334  0.1599  0.1073 -0.2453
  482SOL    HW1 3086   4.399   6.334   4.280  1.9865  0.4206  1.0997
  482SOL    HW2 3087   4.298   6.332   4.392  1.0422 -0.1562  0.2514
  483SOL     OW 3088   3.416   5.762   0.002 -0.0711  0.1932  0.3505
  483SOL    HW1 3089   3.391   5.771   0.094 -0.4447  2.1176  0.1014
  483SOL    HW2 3090   3.492   5.704   0.003  1.0789  1.6507  2.0674
  484SOL     OW 3091   2.528   5.406   1.124  0.0488 -0.4460  0.0480
  484SOL    HW1 3092   2.575   5.452   1.194  1.2920  0.7663 -1.4889
  484SOL    HW2 3093   2.472   5.474   1.085 -1.3469 -1.3407  0.4349
  485SOL     OW 3094   6.545   3.315   4.353 -0.1832 -0.3880 -0.1015
  485SOL    HW1 3095   6.539   3.226   4.386  0.4460 -0.2559  0.3910
  485SOL    HW2 3096   6.537   3.306   4.258  1.1733 -1.1136 -0.1652
  486SOL     OW 3097   3.005   5.978   0.316 -0.2520 -0.5721 -0.1769
  486SOL    HW1 3098   3.099   5.996   0.306 -0.5640  1.1030 -0.3900
  486SOL    HW2 3099   2.962   6.058   0.287 -1.7719 -1.3223 -0.1161
  487SOL     OW 3100   3.275   0.642   2.888  0.3727  0.4271  0.7362
  487SOL    HW1 3101   3.348   0.639   2.949 -0.6251  0.1802  1.9720
  487SOL    HW2 3102   3.258   0.550   2.866  0.6461  0.5058  0.1725
  488SOL     OW 3103   4.988   4.090   2.037 -0.1994  0.4557  0.1914
  488SOL    HW1 3104   4.908   4.073   2.086 -1.1019 -2.2370 -1.9767
  488SOL    HW2 3105   5.047   4.018   2.060 -0.4346 -0.5466 -2.0548
  489SOL     OW 3106   1.652   0.909   1.214 -0.2806  0.0918 -0.1953
  489SOL    HW1 3107   1.573   0.963   1.215 -0.7231 -0.5556  0.6546
  489SOL    HW2 3108   1.719   0.964   1.255 -0.6476  0.1059  0.3829
  490SOL     OW 3109   4.360   4.340   0.818  0.3333 -0.9392 -0.1212
  490SOL    HW1 3110   4.406   4.334   0.901  1.2223 -0.0178 -0.5216
  490SOL    HW2 3111   4.397   4.270   0.764  1.9452  0.3092 -0.7267
  491SOL     OW 3112   5.904   4.285   1.155  0.6255  0.2178  0.9066
  491SOL    HW1 3113   5.852   4.209   1.181 -0.1287  0.8928  1.4358
  491SOL    HW2 3114   5.906   4.281   1.059 -0.8646  0.4454  0.8341
  492SOL     OW 3115   2.896   5.615   2.508  0.0226 -0.6531  0.4892
  492SOL    HW1 3116   2.940   5.543   2.463  2.6190  1.2897 -0.3011
  492SOL    HW2 3117   2.946   5.627   2.589  0.6333  1.2019 -0.1226
  493SOL     OW 3118   5.711   4.720   3.769  0.2543  0.0383  0.3107
  493SOL    HW1 3119   5.691   4.653   3.835 -1.3969 -0.1368 -0.3288
  493SOL    HW2 3120   5.625   4.754   3.743  0.9553  0.9645 -0.8656
  494SOL     OW 3121   3.206   3.639   0.047 -0.3520  0.3731  0.2447
  494SOL    HW1 3122   3.137   3.580   0.017  0.8632 -0.7022 -0.5304
  494SOL    HW2 3123   3.261   3.653  -0.030 -0.0639  1.7276  0.6830
  495SOL     OW 3124   0.808   5.737   3.111 -0.5176  0.0331 -0.3382
  495SOL    HW1 3125   0.731   5.682   3.126 -0.0465 -0.9508 -1.3331
  495SOL    HW2 3126   0.880   5.674   3.103  0.4043  0.9340  0.5739
  496SOL     OW 3127   4.407   2.417   2.437  0.8784  0.1104  0.3747
  496SOL    HW1 3128   4.466   2.492   2.440  0.3770  0.4880  1.2999
  496SOL    HW2 3129   4.388   2.397   2.529 -0.2070 -0.1727  0.1053
  497SOL     OW 3130   4.584   6.297   3.446 -0.5244  0.9679 -0.0891
  497SOL    HW1 3131   4.528   6.235   3.399  0.0024  2.4226 -2.8503
  497SOL    HW2 3132   4.673   6.269   3.426 -0.2818  1.7176 -0.1041
  498SOL     OW 3133   4.720   4.260   3.587  0.1604 -0.2679  0.5998
  498SOL    HW1 3134   4.658   4.197   3.550  2.1622 -1.5928 -0.7292
  498SOL    HW2 3135   4.755   4.217   3.665  0.6073 -0.2721  0.4014
  499SOL     OW 3136   3.626   1.256   0.573 -0.0593 -0.1324  0.1894
  499SOL    HW1 3137   3.568   1.309   0.518  0.9518  0.1577 -0.6316
  499SOL    HW2 3138   3.584   1.257   0.659 -1.2359  0.1109 -0.3625
  500SOL     OW 3139   5.312   0.975   2.051  0.6454 -0.1979 -0.2252
  500SOL    HW1 3140   5.323   0.945   1.961 -0.0543 -0.0067 -0.3828
  500SOL    HW2 3141   5.401   0.982   2.085  1.1839  2.5915 -1.8637
  501SOL     OW 3142   3.281   6.056   3.006 -0.1047  0.2459 -0.0971
  501SOL    HW1 3143   3.189   6.050   3.031 -0.6710 -1.3377 -2.2411
  501SOL    HW2 3144   3.282   6.121   2.935  0.0419 -1.0922 -1.3763
  502SOL     OW 3145   6.415   5.297   0.960  0.4544  0.0357  0.4552
  502SOL    HW1 3146   6.444   5.211   0.928 -0.4719  0.2512 -1.0804
  502SOL    HW2 3147   6.495   5.350   0.960  0.5805 -0.0737 -1.2969
  503SOL     OW 3148   6.092   1.817   0.296 -0.9938  0.2141 -0.6060
  503SOL    HW1 3149   6.005   1.778   0.295 -0.3556 -1.2944  0.3486
  503SOL    HW2 3150   6.133   1.784   0.216  0.1235 -2.5632  1.0041
  504SOL     OW 3151   6.047   5.979   2.350 -0.1167  0.2785 -0.4066
  504SOL    HW1 3152   5.955   5.953   2.359 -0.5611  1.7294 -0.4594
  504SOL    HW2 3153   6.056   6.054   2.409  1.5685 -1.0211  1.1157
  505SOL     OW 3154   0.703   0.162   3.683  0.2120  0.4007 -0.3747
  505SOL    HW1 3155   0.782   0.122   3.648 -0.1278 -0.8739  0.2520
  505SOL    HW2 3156   0.648   0.179   3.607  0.6911  0.3966 -0.7237
  506SOL     OW 3157   6.356   4.830   2.605 -0.1519 -0.4895 -0.1267
  506SOL    HW1 3158   6.288   4.882   2.562  1.2547  1.1081 -0.5152
  506SOL    HW2 3159   6.413   4.802   2.534  2.8417  3.1158  0.5501
  507SOL     OW 3160   4.973   5.199   1.326  0.2896  0.2046 -0.1927
  507SOL    HW1 3161   5.058   5.179   1.367  0.4789  1.6242  0.1406
  507SOL    HW2 3162   4.992   5.202   1.233  0.2071 -1.3335 -0.2823
  508SOL     OW 3163   6.187   4.045   1.699  0.1219 -0.0542 -0.6571
  508SOL    HW1 3164   6.139   4.126   1.718 -1.9082 -1.6125  1.3635
  508SOL    HW2 3165   6.181   4.035   1.604 -0.1110  1.8162 -0.8733
  509SOL     OW 3166   4.794   6.486   2.827 -0.2541  0.1612 -0.4120
  509SOL    HW1 3167   4.800   6.391   2.815 -0.1714 -0.0329  0.9968
  509SOL    HW2 3168   4.708   6.500   2.865 -0.8685  0.8323 -1.9803
  510SOL     OW 3169   3.997   4.208   1.434 -0.1099 -0.2645  0.0864
  510SOL    HW1 3170   3.961   4.180   1.350  1.0139 -1.7788  0.0847
  510SOL    HW2 3171   3.923   4.201   1.495  0.0694 -3.3542  0.0978
  511SOL     OW 3172   3.217   0.035   2.889  0.5215  0.0179 -0.1166
  511SOL    HW1 3173   3.199   0.031   2.795 -0.5435 -0.3038  0.0866
  511SOL    HW2 3174   3.193   0.124   2.914  1.1662  0.2234 -0.2105
  512SOL     OW 3175   0.427   0.739   0.023  0.0594 -0.2121  0.6498
  512SOL    HW1 3176   0.405   0.782   0.106  0.2285 -1.1979  1.2149
  512SOL    HW2 3177   0.404   0.647   0.037 -1.8162 -0.0710 -1.0813
  513SOL     OW 3178   2.158   5.344   1.847  0.3898  0.3667  0.1716
  513SOL    HW1 3179   2.093   5.286   1.888  2.4108 -1.1174  1.4794
  513SOL    HW2 3180   2.145   5.330   1.753 -1.0799  0.0245  0.3946
  514SOL     OW 3181   5.486   4.069   3.685 -0.3713 -1.0196  0.2817
  514SOL    HW1 3182   5.458   3.978   3.695 -2.2527 -0.4027  1.0572
  514SOL    HW2 3183   5.513   4.076   3.594 -1.4381 -2.0517 -0.1365
  515SOL     OW 3184   1.235   1.419   1.191  0.8802 -0.0719 -0.0511
  515SOL    HW1 3185   1.163   1.479   1.212  1.1037 -0.4723  2.1123
  515SOL    HW2 3186   1.302   1.475   1.151  0.9762  1.1073  1.6567
  516SOL     OW 3187   0.292   2.344   1.367  0.1994 -0.4411  0.2647
  516SOL    HW1 3188   0.224   2.387   1.420  0.4176 -1.1930  1.2008
  516SOL    HW2 3189   0.343   2.415   1.329 -1.1376  0.1440 -0.5018
  517SOL     OW 3190   3.501   6.382   2.857  0.1533 -0.0895  0.2514
  517SOL    HW1 3191   3.551   6.317   2.808 -0.5204 -1.8517  1.7590
  517SOL    HW2 3192   3.414   6.381   2.816  0.5093  0.9021 -0.5776
  518SOL     OW 3193   0.973   5.140   4.223 -0.8757  0.5523  0.0526
  518SOL    HW1 3194   0.958   5.182   4.308  0.6096  1.4722 -0.1004
  518SOL    HW2 3195   0.898   5.166   4.170 -1.9427 -0.2328  1.1457
  519SOL     OW 3196   0.951   1.627   2.895 -0.3988 -0.4799  0.4003
  519SOL    HW1 3197   1.032   1.622   2.947 -0.5722  3.2434  1.3743
  519SOL    HW2 3198   0.891   1.566   2.938  0.2635  0.6532  3.1770
  520SOL     OW 3199   5.345   6.206   4.341 -0.1703 -0.4070  0.6448
  520SOL    HW1 3200   5.264   6.174   4.301  0.1595  0.9159 -1.2286
  520SOL    HW2 3201   5.385   6.260   4.273  1.4781  0.2959  2.1066
  521SOL     OW 3202   1.053   5.417   3.749 -0.2060 -0.2685 -0.3489
  521SOL    HW1 3203   1.142   5.387   3.730 -0.6606 -1.2210 -1.0802
  521SOL    HW2 3204   1.059   5.460   3.834  0.8117 -0.9978 -0.0326
  522SOL     OW 3205   5.012   2.471   3.417 -0.4648  0.2697 -0.2819
  522SOL    HW1 3206   5.044   2.521   3.342 -0.3689  0.9088  0.1701
  522SOL    HW2 3207   5.062   2.506   3.491 -1.9816  1.0922  0.3956
  523SOL     OW 3208   2.816   1.912   4.463  0.4086  0.2263 -0.0283
  523SOL    HW1 3209   2.805   1.861   4.383  1.4854 -0.0312 -0.0295
  523SOL    HW2 3210   2.834   2.000   4.432 -0.3074  0.3770 -0.0413
  524SOL     OW 3211   6.370   5.126   3.583 -0.0846 -0.1435 -0.7048
  524SOL    HW1 3212   6.451   5.141   3.632  0.0445 -1.6486 -0.3917
  524SOL    HW2 3213   6.307   5.187   3.621  0.8136  0.8687 -0.7739
  525SOL     OW 3214   0.138   6.252   3.570  1.1231  0.1016 -0.0678
  525SOL    HW1 3215   0.214   6.296   3.610 -1.0883  1.3124  3.2452
  525SOL    HW2 3216   0.098   6.204   3.643 -1.2867 -0.4762 -1.6822
  526SOL     OW 3217   2.098   0.374   3.199 -0.0795  0.5705  0.1225
  526SOL    HW1 3218   2.178   0.378   3.148  0.1080  0.2656  0.3886
  526SOL    HW2 3219   2.029   0.361   3.134  0.1745  0.0109 -0.0422
  527SOL     OW 3220   5.285   4.260   1.307 -0.0945  0.4893  0.4724
  527SOL    HW1 3221   5.368   4.307   1.316  0.2928 -0.2187  0.7034
  527SOL    HW2 3222   5.303   4.173   1.341 -0.2617 -0.4359 -1.6393
  528SOL     OW 3223   5.915   1.614   4.033  0.2542 -0.3044 -0.2048
  528SOL    HW1 3224   5.825   1.585   4.049  0.6098 -0.4256  1.8494
  528SOL    HW2 3225   5.947   1.556   3.964 -1.8001  0.9851 -2.4228
  529SOL     OW 3226   2.573   1.582   2.811 -0.0649 -0.1606 -0.0169
  529SOL    HW1 3227   2.580   1.492   2.779 -1.7233  0.0079 -0.9830
  529SOL    HW2 3228   2.483   1.608   2.790 -0.0859  1.2307  1.5704
  530SOL     OW 3229   3.044   5.704   1.737 -0.3152  0.0762  0.3516
  530SOL    HW1 3230   3.130   5.663   1.744 -0.8946 -1.6052 -1.4354
  530SOL    HW2 3231   2.994   5.670   1.812 -0.0086 -0.5036  0.2983
  531SOL     OW 3232   0.231   3.419   1.100  0.3230  0.1397  0.1404
  531SOL    HW1 3233   0.309   3.414   1.156  1.2399  3.1553 -0.6654
  531SOL    HW2 3234   0.259   3.381   1.017  0.5888  0.2180  0.1926
  532SOL     OW 3235   1.049   2.953   1.190 -0.1838 -0.1377  0.3780
  532SOL    HW1 3236   1.027   3.013   1.119 -1.2380  0.1399  0.9168
  532SOL    HW2 3237   0.996   2.982   1.264  3.3673  1.7854  2.4339
  533SOL     OW 3238   1.312   2.613   4.323 -0.0606 -0.1046  0.9699
  533SOL    HW1 3239   1.305   2.518   4.316 -0.7255  0.0488 -1.9140
  533SOL    HW2 3240   1.305   2.631   4.416  3.6069 -3.0842  2.0872
  534SOL     OW 3241   2.956   4.336   3.040  0.2683  0.4137  0.0869
  534SOL    HW1 3242   2.939   4.244   3.061 -1.5830  0.7650  0.2175
  534SOL    HW2 3243   3.016   4.365   3.109 -0.5441 -0.2260  1.0919
  535SOL     OW 3244   4.149   3.620   3.221 -0.6993  0.5819  0.4903
  535SOL    HW1 3245   4.223   3.564   3.244 -1.0587 -0.7885 -1.4133
  535SOL    HW2 3246   4.082   3.599   3.285 -0.7354 -1.0504 -0.0268
  536SOL     OW 3247   1.720   0.352   0.164  0.3999 -0.6348 -0.8490
  536SOL    HW1 3248   1.722   0.257   0.151  1.7958 -0.4881 -1.8748
  536SOL    HW2 3249   1.629   0.370   0.187 -0.2301 -2.0633 -1.9947
  537SOL     OW 3250   6.283   2.446   0.748 -0.3985 -0.2318 -0.1847
  537SOL    HW1 3251   6.342   2.464   0.820  0.0395 -1.0944 -0.3149
  537SOL    HW2 3252   6.315   2.501   0.676  0.0962 -0.5068 -0.1781
  538SOL     OW 3253   1.817   5.558   3.016  0.6953  0.3827  0.1185
  538SOL    HW1 3254   1.863   5.642   3.014  1.5941 -0.1263 -1.2173
  538SOL    HW2 3255   1.816   5.535   3.109  0.7440  1.6898  0.4738
  539SOL     OW 3256   3.537   4.138   0.595 -0.8266 -0.0050 -0.4286
  539SOL    HW1 3257   3.622   4.138   0.638  0.1171  0.9100 -2.1698
  539SOL    HW2 3258   3.480   4.088   0.654  1.2378 -1.8557  0.1330
  540SOL     OW 3259   3.464   2.514   4.614 -0.2204 -0.0118 -0.4696
  540SOL    HW1 3260   3.557   2.519   4.635 -0.2956  0.0953 -0.1493
  540SOL    HW2 3261   3.460   2.512   4.518  0.0523  1.3171 -0.5192
  541SOL     OW 3262   3.824   2.669   3.164  0.5336 -0.0592 -0.1009
  541SOL    HW1 3263   3.846   2.707   3.080  2.2530 -1.4327 -0.3302
  541SOL    HW2 3264   3.867   2.725   3.228 -0.3489  0.6890 -0.1434
  542SOL     OW 3265   3.360   0.914   2.385 -0.6352 -0.0206 -0.2304
  542SOL    HW1 3266   3.318   0.843   2.336 -0.9724  0.8959 -1.3138
  542SOL    HW2 3267   3.453   0.902   2.367 -0.5001 -1.2914  1.1353
  543SOL     OW 3268   5.081   1.848   2.553  0.4910 -0.2140 -0.6832
  543SOL    HW1 3269   5.136   1.823   2.479 -0.6150 -3.3552 -0.5908
  543SOL    HW2 3270   4.993   1.819   2.527 -0.4183  1.0573  0.8080
  544SOL     OW 3271   4.729   4.325   1.969  0.0924 -0.2613 -0.3923
  544SOL    HW1 3272   4.779   4.312   2.050 -0.5072 -0.0256  0.0214
  544SOL    HW2 3273   4.775   4.397   1.925 -0.2339  0.3842  0.2857
  545SOL     OW 3274   1.847   0.894   4.636  0.1337  0.2413 -0.3356
  545SOL    HW1 3275   1.799   0.812   4.638 -0.1444  0.3314 -2.0366
  545SOL    HW2 3276   1.938   0.869   4.616  0.2763  0.2701  0.2622
  546SOL     OW 3277   4.315   5.823   3.562  0.5747 -0.0464 -0.3857
  546SOL    HW1 3278   4.245   5.863   3.512  0.8765  2.4609  1.0395
  546SOL    HW2 3279   4.360   5.766   3.499 -2.5158 -1.6191 -1.3883
  547SOL     OW 3280   1.656   3.058   1.103  0.3116  0.2305 -0.2489
  547SOL    HW1 3281   1.588   3.033   1.165 -0.7149 -0.5967 -1.6460
  547SOL    HW2 3282   1.724   2.992   1.112 -0.8099 -1.1573 -1.4626
  548SOL     OW 3283   1.057   1.600   3.804 -0.0452 -0.4029  0.3220
  548SOL    HW1 3284   1.121   1.670   3.801 -2.5441  2.0489 -1.9917
  548SOL    HW2 3285   0.982   1.638   3.851 -1.2867 -1.6274 -0.5724
  549SOL     OW 3286   3.527   6.205   4.576 -0.6902  0.2827  0.3330
  549SOL    HW1 3287   3.513   6.164   4.491 -0.0527 -0.0127  0.3582
  549SOL    HW2 3288   3.440   6.229   4.606 -0.8101  1.7986 -1.0903
  550SOL     OW 3289   2.545   0.743   1.308  0.0362 -0.1803  0.4123
  550SOL    HW1 3290   2.630   0.782   1.327 -0.3300  1.6672 -1.4374
  550SOL    HW2 3291   2.561   0.686   1.233  0.0412 -1.6743  1.4916
  551SOL     OW 3292   4.890   1.912   2.794 -0.5657  0.3334  0.0283
  551SOL    HW1 3293   4.888   1.912   2.698 -1.0475 -0.4385  0.0373
  551SOL    HW2 3294   4.835   1.838   2.820 -1.4990  1.2993  0.9198
  552SOL     OW 3295   3.887   2.400   3.157 -0.4302  0.1103  0.4017
  552SOL    HW1 3296   3.876   2.494   3.145  1.0180  0.4248  1.2742
  552SOL    HW2 3297   3.927   2.391   3.243  2.8844 -0.9806 -1.0766
  553SOL     OW 3298   6.116   4.534   0.846  0.2206 -0.3332 -0.1208
  553SOL    HW1 3299   6.037   4.587   0.860  0.6868  0.3489 -0.0454
  553SOL    HW2 3300   6.165   4.543   0.928 -0.0808 -1.5699  0.2256
  554SOL     OW 3301   0.660   0.946   2.464 -0.7915  0.4806 -0.2543
  554SOL    HW1 3302   0.636   0.897   2.542  0.5619  1.1728  0.6344
  554SOL    HW2 3303   0.696   0.880   2.404 -1.5168  0.0027 -0.1756
  555SOL     OW 3304   3.964   5.477   4.324  0.1705 -0.1268 -0.0161
  555SOL    HW1 3305   3.950   5.387   4.294 -1.5560 -0.0863  0.5457
  555SOL    HW2 3306   4.010   5.468   4.408 -0.1303 -0.4959  0.1120
  556SOL     OW 3307   0.495   3.466   3.345  0.0497  0.2187  0.3492
  556SOL    HW1 3308   0.451   3.469   3.260 -0.2748 -1.2941  0.4281
  556SOL    HW2 3309   0.461   3.540   3.393 -0.0186  0.9029 -0.7213
  557SOL     OW 3310   3.751   3.390   3.930 -0.4771 -0.0453  0.3062
  557SOL    HW1 3311   3.701   3.440   3.865 -0.5543 -3.0934 -2.2216
  557SOL    HW2 3312   3.701   3.399   4.011 -3.6761 -0.6489 -1.4400
  558SOL     OW 3313   5.425   5.708   3.354  0.0104 -0.2551 -0.1670
  558SOL    HW1 3314   5.349   5.691   3.298  2.0018 -1.0987 -2.7782
  558SOL    HW2 3315   5.442   5.802   3.343  0.2407 -0.3674 -0.7835
  559SOL     OW 3316   2.940   1.138   3.119 -0.1965 -0.0106  0.0983
  559SOL    HW1 3317   3.004   1.093   3.064  0.5917  0.0014  0.9878
  559SOL    HW2 3318   2.870   1.163   3.058 -1.0269 -3.0198 -0.3595
  560SOL     OW 3319   4.868   3.349   3.355 -0.0291  0.1210 -0.3353
  560SOL    HW1 3320   4.887   3.441   3.372  2.4780 -0.7570  2.5647
  560SOL    HW2 3321   4.792   3.330   3.411 -0.3174  0.3000 -0.6570
  561SOL     OW 3322   1.313   0.054   3.863  0.3459 -0.1862 -0.0419
  561SOL    HW1 3323   1.407   0.056   3.884  0.1089 -0.6355  1.1663
  561SOL    HW2 3324   1.272   0.026   3.945 -1.0478  2.0240  0.0800
  562SOL     OW 3325   0.571   3.510   0.980  0.1090 -0.4957  0.1539
  562SOL    HW1 3326   0.614   3.592   0.956 -1.7491  0.8720  1.2320
  562SOL    HW2 3327   0.576   3.457   0.901 -0.0207  1.2766 -1.1172
  563SOL     OW 3328   6.235   0.093   1.770  0.5639 -0.2893  0.5190
  563SOL    HW1 3329   6.159   0.077   1.826 -0.1828  1.2277 -0.0200
  563SOL    HW2 3330   6.203   0.083   1.681  1.7619 -2.7174  0.2566
  564SOL     OW 3331   2.343   6.005   0.667  0.4084 -0.0303  0.1358
  564SOL    HW1 3332   2.409   5.946   0.632 -1.2501 -2.6359  1.0725
  564SOL    HW2 3333   2.261   5.955   0.661 -1.1729  2.3559  0.6534
  565SOL     OW 3334   5.080   6.119   1.921  0.1375  0.0792  0.0064
  565SOL    HW1 3335   5.169   6.089   1.938  0.0266 -0.2349  0.0422
  565SOL    HW2 3336   5.045   6.139   2.008 -1.0421 -3.2532  0.4548
  566SOL     OW 3337   1.596   2.095   2.395 -0.0646 -0.5316 -0.6285
  566SOL    HW1 3338   1.524   2.036   2.416  1.0234 -1.4812  0.5960
  566SOL    HW2 3339   1.666   2.037   2.365  1.2316  0.0185  1.1461
  567SOL     OW 3340   6.181   4.615   1.737  0.6940 -0.1322  0.5193
  567SOL    HW1 3341   6.234   4.593   1.814 -0.1248  1.0328  1.4525
  567SOL    HW2 3342   6.124   4.686   1.767  0.4840  0.4682 -1.2317
  568SOL     OW 3343   2.131   4.383   1.524  0.5183 -0.0698 -0.3772
  568SOL    HW1 3344   2.160   4.309   1.579  2.4564  1.8921  1.4270
  568SOL    HW2 3345   2.051   4.414   1.567 -0.0458 -0.7945 -0.8743
  569SOL     OW 3346   0.723   2.952   1.054 -0.3409 -0.0909 -0.2799
  569SOL    HW1 3347   0.739   2.945   1.148  1.2033  0.3050 -0.4804
  569SOL    HW2 3348   0.631   2.929   1.043 -0.6766  0.3404  1.3847
  570SOL     OW 3349   2.148   4.163   1.698 -0.9782 -0.7135  0.5967
  570SOL    HW1 3350   2.060   4.186   1.729 -0.3596 -1.1676  2.8703
  570SOL    HW2 3351   2.204   4.173   1.775  0.9462 -0.6424 -0.7452
  571SOL     OW 3352   4.878   4.086   1.199 -0.3868  0.4678  0.0398
  571SOL    HW1 3353   4.861   4.004   1.153  1.1514 -0.6062  1.2741
  571SOL    HW2 3354   4.953   4.067   1.256 -0.3614  2.5639  0.8124
  572SOL     OW 3355   1.518   4.264   1.898  0.4894  0.3011  0.0688
  572SOL    HW1 3356   1.570   4.286   1.821  0.3482 -1.6662 -0.6477
  572SOL    HW2 3357   1.574   4.206   1.949  0.4473  1.3082  1.2756
  573SOL     OW 3358   5.303   3.433   3.743 -0.1926 -0.2602 -0.2943
  573SOL    HW1 3359   5.326   3.343   3.721 -1.5437 -0.6407 -0.2435
  573SOL    HW2 3360   5.321   3.482   3.663 -1.8664 -1.0493 -1.2101
  574SOL     OW 3361   5.093   1.915   1.673  0.0897  0.1963  0.1364
  574SOL    HW1 3362   5.088   1.922   1.768 -1.9585 -1.4152  0.2114
  574SOL    HW2 3363   5.007   1.942   1.642 -0.2587 -2.0078 -0.9993
  575SOL     OW 3364   4.333   2.333   3.322  0.0774 -0.0097  0.3783
  575SOL    HW1 3365   4.312   2.411   3.374  0.3204  0.1302  0.2672
  575SOL    HW2 3366   4.253   2.314   3.273 -0.0719  0.0070  0.6136
  576SOL     OW 3367   4.914   4.847   1.683  0.9105 -0.0923 -0.2146
  576SOL    HW1 3368   4.920   4.817   1.592 -2.8521 -0.7613 -0.4019
  576SOL    HW2 3369   4.878   4.935   1.678 -0.7375 -0.6678  0.5667
  577SOL     OW 3370   5.535   6.389   0.836 -0.1256  0.0555  0.4605
  577SOL    HW1 3371   5.507   6.479   0.851  1.6456  0.3896  2.3495
  577SOL    HW2 3372   5.629   6.390   0.855 -0.1197 -2.2622  0.9154
  578SOL     OW 3373   0.332   6.478   0.540 -0.1931  0.0139 -0.2822
  578SOL    HW1 3374   0.349   6.572   0.545  0.2709 -0.0538 -0.5850
  578SOL    HW2 3375   0.243   6.468   0.573  0.0741  0.4596  0.5957
  579SOL     OW 3376   6.418   3.738   1.549  0.4105 -0.6610  0.2386
  579SOL    HW1 3377   6.373   3.676   1.491  0.5344  0.2177 -0.8309
  579SOL    HW2 3378   6.471   3.792   1.490 -0.5588  1.1954  0.9960
  580SOL     OW 3379   1.357   2.600   0.687  0.0115 -0.1282  0.1444
  580SOL    HW1 3380   1.347   2.652   0.608  0.1739  0.9201  0.7972
  580SOL    HW2 3381   1.276   2.549   0.693  0.3291 -0.8145 -1.1053
  581SOL     OW 3382   1.208   2.828   0.262 -0.2757 -0.4919 -0.8097
  581SOL    HW1 3383   1.266   2.767   0.307  0.0156 -0.1003 -0.6514
  581SOL    HW2 3384   1.254   2.849   0.180  0.5975  1.0708  0.0263
  582SOL     OW 3385   3.098   5.893   0.845 -0.1208  0.7034 -0.2093
  582SOL    HW1 3386   3.056   5.874   0.929  2.7246  0.1859  1.2169
  582SOL    HW2 3387   3.181   5.845   0.848  0.1894  0.8290 -3.2730
  583SOL     OW 3388   1.885   2.558   4.453 -0.3303 -0.1251 -0.3542
  583SOL    HW1 3389   1.954   2.623   4.450 -0.4204 -0.0107 -0.0295
  583SOL    HW2 3390   1.807   2.606   4.482 -0.2626 -0.4787  0.4585
  584SOL     OW 3391   2.500   5.020   1.148 -0.4898  0.9358  0.3460
  584SOL    HW1 3392   2.561   4.982   1.212 -0.8307  0.9508  0.6804
  584SOL    HW2 3393   2.533   4.990   1.063 -0.5364  0.2094  0.5814
  585SOL     OW 3394   3.336   6.205   3.862 -0.3593 -0.4396 -0.3529
  585SOL    HW1 3395   3.383   6.143   3.807  0.1761 -0.2803 -0.0791
  585SOL    HW2 3396   3.401   6.272   3.885  0.2284 -1.8696  2.6516
  586SOL     OW 3397   0.469   4.365   1.570 -0.4345  0.2902  1.0207
  586SOL    HW1 3398   0.434   4.276   1.566 -0.4651  0.3244  0.3189
  586SOL    HW2 3399   0.395   4.421   1.548  0.0295  0.3595 -0.5483
  587SOL     OW 3400   1.750   5.464   3.283 -0.0767  0.1862 -0.0825
  587SOL    HW1 3401   1.705   5.380   3.286 -0.2201  0.2827  0.7243
  587SOL    HW2 3402   1.732   5.504   3.368  0.2132  0.9177 -0.3572
  588SOL     OW 3403   1.563   3.729   0.625 -0.1499 -0.2064  0.0921
  588SOL    HW1 3404   1.489   3.671   0.607 -1.0309  0.7833  0.4154
  588SOL    HW2 3405   1.614   3.682   0.691 -0.3798 -0.9865 -0.2739
  589SOL     OW 3406   5.714   0.246   3.562  0.1426  0.5453 -0.4690
  589SOL    HW1 3407   5.701   0.339   3.576 -0.0024  0.3342  0.9213
  589SOL    HW2 3408   5.657   0.204   3.626  1.4831 -0.4875  0.0776
  590SOL     OW 3409   4.336   0.551   1.203  0.0843 -0.1671 -0.6429
  590SOL    HW1 3410   4.343   0.540   1.298  0.7693  1.5792 -0.4518
  590SOL    HW2 3411   4.272   0.622   1.192 -0.2458 -0.5845 -1.5116
  591SOL     OW 3412   2.964   4.492   2.239  0.1707 -0.6034 -0.4895
  591SOL    HW1 3413   3.028   4.561   2.256 -0.0064 -0.5393 -0.0617
  591SOL    HW2 3414   3.016   4.412   2.230  0.3454 -0.4792 -0.5912
  592SOL     OW 3415   3.739   5.428   1.756  0.3827  0.2409 -0.7165
  592SOL    HW1 3416   3.789   5.350   1.735  0.4914  0.5707 -1.7341
  592SOL    HW2 3417   3.790   5.472   1.823 -0.0125 -0.8810  0.3643
  593SOL     OW 3418   1.375   3.124   3.289  0.4894  0.1205  0.0601
  593SOL    HW1 3419   1.351   3.065   3.360  0.6154 -1.4049 -1.1179
  593SOL    HW2 3420   1.374   3.211   3.329  1.2462 -0.7462  2.0985
  594SOL     OW 3421   0.074   2.674   1.339 -0.4227  0.8069 -0.3153
  594SOL    HW1 3422   0.044   2.613   1.272 -2.1419  0.5016  0.6798
  594SOL    HW2 3423   0.011   2.746   1.336 -0.5573  0.7614  1.0159
  595SOL     OW 3424   2.351   6.051   3.465  0.3020 -0.0085 -0.1540
  595SOL    HW1 3425   2.307   5.969   3.485  0.0943  0.2894  0.6372
  595SOL    HW2 3426   2.295   6.092   3.399 -0.9014  0.5813  1.1703
  596SOL     OW 3427   2.218   4.472   0.276  0.1441  0.1150 -0.1616
  596SOL    HW1 3428   2.191   4.425   0.197  1.1992  0.3607 -0.6994
  596SOL    HW2 3429   2.235   4.404   0.341  2.2485 -0.3466 -1.1124
  597SOL     OW 3430   5.975   0.534   3.539 -0.1116 -0.3939  0.3204
  597SOL    HW1 3431   6.030   0.513   3.614  1.9025  0.7099 -0.7673
  597SOL    HW2 3432   6.029   0.509   3.463 -0.9811  1.0210 -0.7990
  598SOL     OW 3433   3.226   5.299   0.394 -0.2665  1.3152  0.4280
  598SOL    HW1 3434   3.316   5.265   0.394 -0.2131  1.3589 -1.6207
  598SOL    HW2 3435   3.176   5.233   0.347 -1.0333  1.9613  0.3266
  599SOL     OW 3436   0.529   4.982   3.053 -0.3572  0.1404 -0.3872
  599SOL    HW1 3437   0.532   5.033   3.134 -0.8503  0.1658 -0.3831
  599SOL    HW2 3438   0.597   4.916   3.064 -0.0799  0.4625 -0.1667
  600SOL     OW 3439   6.386   3.435   3.835 -0.2149 -0.2540  0.8072
  600SOL    HW1 3440   6.414   3.450   3.926  2.1945 -0.1552  0.1063
  600SOL    HW2 3441   6.354   3.345   3.835  0.6806 -0.5958  1.5693
  601SOL     OW 3442   5.488   1.025   1.601 -0.1501 -0.6888  0.2180
  601SOL    HW1 3443   5.536   0.998   1.679  0.4374  1.1540  0.5466
  601SOL    HW2 3444   5.513   0.961   1.534  0.1620 -1.6809  1.2499
  602SOL     OW 3445   0.570   3.651   2.866  0.7321 -0.0474 -0.4435
  602SOL    HW1 3446   0.506   3.681   2.802  2.5821  1.7026 -1.6155
  602SOL    HW2 3447   0.649   3.702   2.847  1.8040 -0.4295  2.3818
  603SOL     OW 3448   6.533   2.516   0.239 -0.3013 -0.4983  0.1439
  603SOL    HW1 3449   6.604   2.453   0.233 -0.3493 -0.3920 -2.3745
  603SOL    HW2 3450   6.464   2.480   0.184 -0.5981  1.3790 -0.7784
  604SOL     OW 3451   1.834   3.991   3.846 -0.2493  0.1648 -0.2851
  604SOL    HW1 3452   1.841   4.077   3.805  1.1134  0.1339 -0.1556
  604SOL    HW2 3453   1.765   3.947   3.797 -0.2763  0.9697 -0.9991
  605SOL     OW 3454   6.033   5.276   0.577 -0.0599  0.0969 -0.4603
  605SOL    HW1 3455   6.112   5.222   0.578 -0.6426 -0.7758  0.2108
  605SOL    HW2 3456   6.057   5.353   0.526  1.5474  0.3438  0.6186
  606SOL     OW 3457   1.249   0.174   0.061 -0.0730  0.3565 -0.4889
  606SOL    HW1 3458   1.275   0.265   0.047  1.5341  0.0650  0.4777
  606SOL    HW2 3459   1.319   0.122   0.022  1.2669 -0.4468  2.7069
  607SOL     OW 3460   3.512   4.890   3.704  0.1936 -0.0876  0.0604
  607SOL    HW1 3461   3.535   4.982   3.714 -0.6510  0.0616  0.7293
  607SOL    HW2 3462   3.560   4.845   3.773  0.6104 -0.1637 -0.2697
  608SOL     OW 3463   5.253   4.022   4.528  0.2793  0.0247  0.2236
  608SOL    HW1 3464   5.311   3.968   4.475 -0.8724  0.5685 -1.6950
  608SOL    HW2 3465   5.183   3.964   4.555 -2.2584  0.8013 -3.8219
  609SOL     OW 3466   5.607   2.810   0.791 -0.1091  0.1659 -0.0471
  609SOL    HW1 3467   5.582   2.718   0.799 -1.3105  0.3708 -1.1796
  609SOL    HW2 3468   5.525   2.858   0.805  0.8613  1.2409  2.8355
  610SOL     OW 3469   5.767   3.894   2.863 -0.2575 -0.4496  0.1903
  610SOL    HW1 3470   5.786   3.801   2.856 -1.4559 -0.6747 -0.1702
  610SOL    HW2 3471   5.821   3.935   2.795 -0.4671 -0.9860 -0.3019
  611SOL     OW 3472   4.735   0.232   3.124 -0.4837  0.3174 -0.8939
  611SOL    HW1 3473   4.763   0.323   3.139 -1.4966  0.4604  0.2157
  611SOL    HW2 3474   4.641   0.238   3.110 -0.3240 -0.4026 -2.4766
  612SOL     OW 3475   1.055   1.772   4.057 -0.1982  0.2720 -0.0178
  612SOL    HW1 3476   0.965   1.754   4.029 -0.0604  2.3190 -2.0872
  612SOL    HW2 3477   1.079   1.696   4.111 -2.4692 -1.2676 -1.0015
  613SOL     OW 3478   3.381   5.255   4.036 -0.5020  0.0726  0.4309
  613SOL    HW1 3479   3.333   5.317   3.982  0.0620 -0.6697 -0.9775
  613SOL    HW2 3480   3.338   5.259   4.121 -0.4649  2.3859  0.4037
  614SOL     OW 3481   0.018   1.826   3.823 -0.2246 -0.0005  0.2218
  614SOL    HW1 3482   0.001   1.902   3.766 -2.5417  0.1467  0.9938
  614SOL    HW2 3483   0.043   1.865   3.907  0.5787 -0.1604  0.0631
  615SOL     OW 3484   1.912   0.634   0.778 -0.1688  0.1504 -0.2225
  615SOL    HW1 3485   1.829   0.666   0.815  0.5138  2.4254 -0.4697
  615SOL    HW2 3486   1.973   0.635   0.852 -0.1512 -0.6566 -0.2276
  616SOL     OW 3487   2.077   3.476   2.444  0.2378 -0.4187 -0.4437
  616SOL    HW1 3488   2.009   3.408   2.454 -0.6731  0.5570  0.2494
  616SOL    HW2 3489   2.135   3.441   2.377  0.0598 -2.0918  0.2049
  617SOL     OW 3490   2.301   1.420   4.183  0.5306 -0.5775  0.4310
  617SOL    HW1 3491   2.255   1.461   4.256 -1.8263  1.2070 -1.8339
  617SOL    HW2 3492   2.273   1.470   4.106  0.1628 -4.3230 -2.1527
  618SOL     OW 3493   3.111   0.813   3.649  0.3161 -0.4756 -0.0296
  618SOL    HW1 3494   3.033   0.771   3.685  0.4161 -0.2496  0.4468
  618SOL    HW2 3495   3.080   0.897   3.617  0.3475 -0.4273  0.0685
  619SOL     OW 3496   0.132   1.807   1.609  0.4458 -0.8589 -0.0626
  619SOL    HW1 3497   0.040   1.793   1.584  0.3274 -0.0650 -0.0801
  619SOL    HW2 3498   0.136   1.779   1.701 -0.6094  2.1451  1.0281
  620SOL     OW 3499   0.469   2.706   2.611 -0.1768 -0.2731 -0.8195
  620SOL    HW1 3500   0.524   2.632   2.586  0.7425  0.5207 -1.2283
  620SOL    HW2 3501   0.478   2.713   2.706  2.0664  1.0531 -1.0704
  621SOL     OW 3502   3.566   2.847   3.496  0.1579 -0.2294 -0.2138
  621SOL    HW1 3503   3.514   2.770   3.471  1.9865 -1.8083  0.5877
  621SOL    HW2 3504   3.549   2.911   3.426 -0.9346 -1.5808 -1.2514
  622SOL     OW 3505   2.845   5.035   3.312  0.1362  0.1232  0.0967
  622SOL    HW1 3506   2.893   4.965   3.357  0.1844 -0.1174 -0.3234
  622SOL    HW2 3507   2.767   4.992   3.277  0.3236  0.2114 -0.4340
  623SOL     OW 3508   6.476   5.898   3.864  0.1374  0.6557 -0.7511
  623SOL    HW1 3509   6.401   5.904   3.922  0.4817  0.0684 -0.2320
  623SOL    HW2 3510   6.482   5.805   3.842  0.0848  0.8475 -1.6366
  624SOL     OW 3511   0.095   4.705   2.688 -0.0064  0.4171  0.1083
  624SOL    HW1 3512   0.173   4.674   2.734  1.0730  1.9176 -0.6068
  624SOL    HW2 3513   0.052   4.763   2.750 -0.1873  0.1108  0.2694
  625SOL     OW 3514   2.236   0.949   1.662 -0.0923  0.3252 -0.4510
  625SOL    HW1 3515   2.205   0.858   1.662 -0.3566  0.4128 -0.1593
  625SOL    HW2 3516   2.332   0.942   1.666  0.0122  0.0350 -2.5053
  626SOL     OW 3517   3.358   5.928   2.131  0.2195  0.3843 -0.4056
  626SOL    HW1 3518   3.420   5.865   2.096  1.1613  0.0147  1.7391
  626SOL    HW2 3519   3.304   5.877   2.191 -0.1721  1.2676  0.0084
  627SOL     OW 3520   1.605   3.355   0.535  0.8837  0.2893 -0.2489
  627SOL    HW1 3521   1.516   3.350   0.569  1.7343 -3.0804  1.9176
  627SOL    HW2 3522   1.636   3.442   0.562 -1.1776  0.9009  0.3229
  628SOL     OW 3523   5.449   4.789   3.632  0.0865  0.0708  0.3477
  628SOL    HW1 3524   5.403   4.768   3.551  0.6218  1.7979 -0.4440
  628SOL    HW2 3525   5.379   4.807   3.695 -0.3513  1.5457 -0.5263
  629SOL     OW 3526   5.243   0.012   0.442 -0.5209 -0.1278 -0.1654
  629SOL    HW1 3527   5.288   0.080   0.392 -0.2448 -0.7456 -0.7633
  629SOL    HW2 3528   5.309  -0.021   0.502 -0.1259 -1.0967 -1.1044
  630SOL     OW 3529   4.349   2.400   4.244 -0.1730 -0.3417  0.0485
  630SOL    HW1 3530   4.304   2.482   4.224  0.2062  0.4086  2.0570
  630SOL    HW2 3531   4.279   2.336   4.258 -0.5773  0.3723  1.3760
  631SOL     OW 3532   0.227   3.814   1.125 -0.1130 -1.0835 -0.6493
  631SOL    HW1 3533   0.215   3.782   1.036  0.9534 -0.2257 -1.1223
  631SOL    HW2 3534   0.322   3.820   1.137 -0.2304 -1.4392  0.6497
  632SOL     OW 3535   5.218   4.558   0.786 -0.1110 -0.4289  0.3039
  632SOL    HW1 3536   5.182   4.645   0.769 -0.3517 -0.6094 -0.1229
  632SOL    HW2 3537   5.313   4.569   0.775 -0.2581 -0.6080 -1.5973
  633SOL     OW 3538   3.933   6.401   3.393 -0.7073 -0.5880  0.2118
  633SOL    HW1 3539   3.898   6.395   3.481  0.4725  0.5475  0.7950
  633SOL    HW2 3540   3.979   6.485   3.391 -2.1580  0.2622 -2.0239
  634SOL     OW 3541   0.392   1.689   0.096  0.0040  0.2933  0.5578
  634SOL    HW1 3542   0.416   1.782   0.097 -0.2939  0.3894 -0.3569
  634SOL    HW2 3543   0.297   1.689   0.097 -0.0070  0.0183 -0.0574
  635SOL     OW 3544   6.510   4.490   1.943  0.2654  0.0208 -0.3482
  635SOL    HW1 3545   6.506   4.470   2.037 -3.0519 -0.4280 -0.4866
  635SOL    HW2 3546   6.507   4.405   1.900  0.5700  0.2838 -0.8992
  636SOL     OW 3547   4.498   5.862   4.308 -0.6077 -0.1707 -0.1574
  636SOL    HW1 3548   4.504   5.772   4.277 -1.4005 -0.5591  0.7697
  636SOL    HW2 3549   4.516   5.915   4.231 -0.1281 -1.1145 -0.7142
  637SOL     OW 3550   5.739   1.770   1.049  0.0129 -0.1399 -0.5005
  637SOL    HW1 3551   5.646   1.790   1.039  0.2836  1.9394  0.5948
  637SOL    HW2 3552   5.743   1.711   1.124 -0.5527 -1.8836 -1.7941
  638SOL     OW 3553   3.419   1.470   2.925  0.5612  0.0043  0.1666
  638SOL    HW1 3554   3.413   1.467   3.021  1.5896 -1.2256  0.2266
  638SOL    HW2 3555   3.483   1.538   2.908  0.1248  0.4650  0.3247
  639SOL     OW 3556   4.245   2.977   0.822  0.6167  0.3133  0.1932
  639SOL    HW1 3557   4.181   3.030   0.871  1.3374  0.0798  1.4335
  639SOL    HW2 3558   4.323   3.032   0.817  0.2107  0.7793 -1.7258
  640SOL     OW 3559   2.043   3.590   3.176 -0.2042  0.2600 -0.4835
  640SOL    HW1 3560   2.077   3.599   3.087 -1.0513 -0.5499 -0.9012
  640SOL    HW2 3561   2.111   3.543   3.223 -0.8150 -1.6735 -1.4063
  641SOL     OW 3562   0.563   1.707   2.918  0.5629 -0.1955  0.4345
  641SOL    HW1 3563   0.545   1.640   2.985  4.4785 -0.4788  1.4674
  641SOL    HW2 3564   0.597   1.658   2.844 -0.0095  0.4276 -0.2493
  642SOL     OW 3565   2.875   4.970   0.962  0.3681 -0.1502 -0.1304
  642SOL    HW1 3566   2.867   5.065   0.974  1.0968  0.1472 -1.7493
  642SOL    HW2 3567   2.786   4.937   0.972  0.0929  0.7013  0.3871
  643SOL     OW 3568   2.576   4.701   0.626 -0.4328  0.3170 -0.2370
  643SOL    HW1 3569   2.514   4.768   0.655 -0.9520 -0.6375  0.9412
  643SOL    HW2 3570   2.523   4.623   0.611  0.3013 -0.1393 -0.5333
  644SOL     OW 3571   1.469   5.962   0.101  0.0993 -0.0770  0.0558
  644SOL    HW1 3572   1.535   6.004   0.046  1.5568 -0.3203  1.5262
  644SOL    HW2 3573   1.442   6.029   0.162 -1.8812  0.3344 -1.1940
  645SOL     OW 3574   4.938   1.399   2.039  0.0492  0.5073 -0.2987
  645SOL    HW1 3575   5.010   1.337   2.043  0.4060  0.7415 -2.0035
  645SOL    HW2 3576   4.882   1.367   1.968  0.1456  2.0064 -1.0893
  646SOL     OW 3577   3.670   0.810   3.864  0.2779 -0.4345  0.6287
  646SOL    HW1 3578   3.632   0.754   3.932  2.4806 -1.9746  0.7144
  646SOL    HW2 3579   3.672   0.754   3.786  0.3373  0.3625  0.0436
  647SOL     OW 3580   1.073   0.997   3.861 -0.3783 -0.0199  0.1144
  647SOL    HW1 3581   1.040   1.051   3.932 -1.0636  0.0473 -0.2372
  647SOL    HW2 3582   1.060   0.907   3.891  0.7218 -0.0022  0.6806
  648SOL     OW 3583   3.649   3.920   4.277 -0.0857 -0.2178 -0.2113
  648SOL    HW1 3584   3.714   3.912   4.208  0.9429  1.0151  0.5566
  648SOL    HW2 3585   3.700   3.933   4.357 -1.2587 -0.4538  0.6043
  649SOL     OW 3586   1.999   2.108   2.921 -0.3794 -0.2284 -0.6944
  649SOL    HW1 3587   1.923   2.065   2.960 -0.0636  0.9090  1.2992
  649SOL    HW2 3588   1.971   2.198   2.905  0.1171 -0.1682 -1.2489
  650SOL     OW 3589   5.997   4.104   0.349  0.5418 -0.2553  0.0763
  650SOL    HW1 3590   5.930   4.144   0.293 -1.0054  0.2744  2.1892
  650SOL    HW2 3591   6.080   4.127   0.306 -0.5494 -0.6429 -2.4433
  651SOL     OW 3592   2.647   3.442   3.278 -0.4251 -0.5492  0.1356
  651SOL    HW1 3593   2.642   3.412   3.369 -1.9055  0.1969  0.3248
  651SOL    HW2 3594   2.557   3.439   3.246 -0.2389  1.1136 -0.6513
  652SOL     OW 3595   5.239   4.790   3.793 -0.8903  0.3795 -0.1248
  652SOL    HW1 3596   5.205   4.701   3.779 -1.9754  0.9911 -1.5980
  652SOL    HW2 3597   5.162   4.846   3.786 -0.1699  1.4774  0.5119
  653SOL     OW 3598   2.313   6.284   0.039  0.1458 -0.1507  0.0547
  653SOL    HW1 3599   2.279   6.243   0.119 -0.4916 -1.3365 -0.8001
  653SOL    HW2 3600   2.398   6.241   0.024 -0.4867 -1.1445 -0.7983
  654SOL     OW 3601   5.229   2.473   1.677  0.3458  0.3142  0.1853
  654SOL    HW1 3602   5.208   2.432   1.761 -1.3141 -2.5696 -1.4374
  654SOL    HW2 3603   5.189   2.559   1.681  0.2702  0.2288  2.3118
  655SOL     OW 3604   4.518   6.078   1.126  0.0653 -0.4276 -0.0741
  655SOL    HW1 3605   4.435   6.094   1.171  1.5167  0.3273  2.5707
  655SOL    HW2 3606   4.513   5.987   1.098 -1.7771 -0.2860 -0.3286
  656SOL     OW 3607   4.212   0.962   0.909  0.3546 -0.4424  0.2406
  656SOL    HW1 3608   4.141   1.020   0.883  0.6278  0.4159  1.3418
  656SOL    HW2 3609   4.214   0.894   0.841 -0.4149  0.4502 -0.6982
  657SOL     OW 3610   2.957   3.783   0.093 -0.4004  0.2620 -1.0108
  657SOL    HW1 3611   3.025   3.850   0.102 -0.2794  0.0254 -0.0504
  657SOL    HW2 3612   2.990   3.725   0.023  0.4031  0.1435 -0.5530
  658SOL     OW 3613   4.389   0.163   0.095  0.4242  0.1055 -0.2473
  658SOL    HW1 3614   4.484   0.168   0.108  0.0974  0.9927  2.1930
  658SOL    HW2 3615   4.373   0.216   0.017  1.9058  0.0265 -0.6352
  659SOL     OW 3616   1.233   5.183   3.187  0.2105  0.0513  0.1894
  659SOL    HW1 3617   1.284   5.242   3.131  0.8827 -0.7734 -0.1083
  659SOL    HW2 3618   1.249   5.096   3.149 -0.4763 -0.3583  0.8182
  660SOL     OW 3619   5.765   6.478   0.307  0.0272  0.1388 -0.0309
  660SOL    HW1 3620   5.685   6.491   0.256  0.3921  0.3411 -0.5662
  660SOL    HW2 3621   5.781   6.384   0.304  1.1917  0.3430 -2.1115
  661SOL     OW 3622   3.114   4.256   2.249  0.5465  0.4247  0.5238
  661SOL    HW1 3623   3.159   4.184   2.293 -1.8812 -1.2765  0.4109
  661SOL    HW2 3624   3.098   4.223   2.161  1.6734  2.1803 -0.3962
  662SOL     OW 3625   0.283   4.725   0.630  0.0024 -0.1932 -0.9393
  662SOL    HW1 3626   0.266   4.796   0.693  1.4026 -0.1882 -0.5295
  662SOL    HW2 3627   0.259   4.645   0.677 -0.1526 -0.1012 -0.8608
  663SOL     OW 3628   1.277   0.277   2.137  0.5599  0.0874 -0.5611
  663SOL    HW1 3629   1.279   0.247   2.046  0.6023  1.3402 -0.9970
  663SOL    HW2 3630   1.351   0.234   2.179  1.0066  0.1028 -1.3256
  664SOL     OW 3631   0.429   4.701   1.988 -0.0660 -0.1600 -0.0802
  664SOL    HW1 3632   0.464   4.789   1.996 -0.5079 -0.0093  0.2518
  664SOL    HW2 3633   0.439   4.679   1.895  4.3768 -1.6334  0.5330
  665SOL     OW 3634   3.608   5.071   2.984  0.0343 -0.0232 -0.4430
  665SOL    HW1 3635   3.569   5.037   2.903  0.2642  1.2727 -1.1230
  665SOL    HW2 3636   3.632   5.161   2.963  3.8111 -0.8236 -0.2165
  666SOL     OW 3637   5.467   0.234   4.236 -0.0225  0.4827  0.1275
  666SOL    HW1 3638   5.434   0.291   4.167 -0.4500  0.1669  0.0710
  666SOL    HW2 3639   5.525   0.290   4.287 -2.2659  1.6850  1.5159
  667SOL     OW 3640   1.015   3.648   3.951  0.7311 -0.0239  0.2392
  667SOL    HW1 3641   1.003   3.581   3.884 -0.3176 -0.3005  0.6851
  667SOL    HW2 3642   1.107   3.674   3.943  1.0225 -1.1500 -0.2776
  668SOL     OW 3643   6.033   2.981   0.459 -0.6198 -0.0328  0.3472
  668SOL    HW1 3644   5.951   2.989   0.509 -2.2484 -0.5778 -2.0606
  668SOL    HW2 3645   6.005   2.957   0.371  2.2141 -0.9220 -0.4190
  669SOL     OW 3646   5.350   1.657   3.583  0.0712  0.3556  0.1057
  669SOL    HW1 3647   5.428   1.676   3.532 -0.8834 -0.0868 -1.6108
  669SOL    HW2 3648   5.290   1.729   3.564  0.0358  0.6733  1.3695
  670SOL     OW 3649   3.185   1.322   2.948  0.2111  0.0114 -0.8026
  670SOL    HW1 3650   3.103   1.370   2.944  0.5684  0.8532  0.9094
  670SOL    HW2 3651   3.252   1.387   2.931  0.6185 -0.1607  0.0507
  671SOL     OW 3652   5.012   3.492   0.632 -0.6624  0.0261  0.8067
  671SOL    HW1 3653   5.016   3.587   0.627 -0.7220  0.0925  1.8977
  671SOL    HW2 3654   4.923   3.472   0.659 -1.1861 -0.4473 -1.0694
  672SOL     OW 3655   5.128   5.681   3.866  0.1366  0.2485 -0.3787
  672SOL    HW1 3656   5.079   5.758   3.894  2.5336  2.0721 -0.8622
  672SOL    HW2 3657   5.125   5.685   3.770  0.2198 -0.3422 -0.4107
  673SOL     OW 3658   5.203   5.189   1.474 -0.5415 -0.3786 -0.2697
  673SOL    HW1 3659   5.285   5.139   1.470 -0.7769 -1.4740  3.8306
  673SOL    HW2 3660   5.228   5.277   1.446  1.9421 -0.8038  0.3485
  674SOL     OW 3661   0.042   6.199   3.062  0.4121  0.0009  0.4081
  674SOL    HW1 3662  -0.024   6.152   3.112  0.0820  0.5129  0.4658
  674SOL    HW2 3663   0.125   6.165   3.094  0.1750 -1.2521 -0.2604
  675SOL     OW 3664   0.323   2.149   0.367  0.7314  0.2600 -0.0796
  675SOL    HW1 3665   0.393   2.086   0.381  1.6627  1.1729 -0.4920
  675SOL    HW2 3666   0.255   2.101   0.320  1.2172 -0.5490  0.0390
  676SOL     OW 3667   4.885   2.762   0.232  0.2386 -0.3670 -0.0424
  676SOL    HW1 3668   4.876   2.695   0.164 -1.6732 -0.1843 -0.0106
  676SOL    HW2 3669   4.816   2.743   0.295  0.8108  0.5717  0.9107
  677SOL     OW 3670   3.234   3.810   0.302 -0.7137  0.6438  0.5236
  677SOL    HW1 3671   3.287   3.803   0.223  2.3947 -0.6404  2.4777
  677SOL    HW2 3672   3.173   3.737   0.297 -0.8047  0.7896 -0.8095
  678SOL     OW 3673   1.938   0.803   4.008  1.0089  0.4651 -0.2279
  678SOL    HW1 3674   1.929   0.720   4.056 -0.2746  1.3989  1.2566
  678SOL    HW2 3675   2.027   0.833   4.028  1.5113 -0.5637 -0.8419
  679SOL     OW 3676   3.829   1.005   1.866 -0.5114 -0.2566  0.3167
  679SOL    HW1 3677   3.819   0.911   1.852 -1.9330 -0.0743 -0.0352
  679SOL    HW2 3678   3.918   1.024   1.836  0.3236 -1.7002  1.6870
  680SOL     OW 3679   5.515   4.390   4.238  0.0610 -0.0382 -0.4519
  680SOL    HW1 3680   5.588   4.445   4.208 -0.8738  1.5976  0.1253
  680SOL    HW2 3681   5.549   4.346   4.316  0.6003  0.3071 -0.4888
  681SOL     OW 3682   0.452   3.979   2.978 -0.0994 -0.1053 -0.2208
  681SOL    HW1 3683   0.375   3.971   2.921  0.5560 -0.3028 -1.0985
  681SOL    HW2 3684   0.420   3.955   3.065 -1.0127 -0.2613 -0.5881
  682SOL     OW 3685   2.498   4.975   3.799  0.3361  0.3659  0.5536
  682SOL    HW1 3686   2.480   4.898   3.854  2.9436  1.7476  3.6936
  682SOL    HW2 3687   2.480   5.049   3.856 -1.6131  2.2067 -2.2121
  683SOL     OW 3688   2.892   0.707   3.740  0.8527 -0.4234  0.3004
  683SOL    HW1 3689   2.805   0.714   3.699  0.9229  2.1350  0.4588
  683SOL    HW2 3690   2.876   0.725   3.833  1.6075  0.7318  0.2238
  684SOL     OW 3691   5.125   4.802   2.916 -0.2437 -0.4062  0.3441
  684SOL    HW1 3692   5.073   4.835   2.843 -0.8009 -1.6370  0.1676
  684SOL    HW2 3693   5.207   4.853   2.912 -0.3152 -0.3698 -1.0567
  685SOL     OW 3694   1.798   3.818   2.637 -0.4501  0.5884  0.3554
  685SOL    HW1 3695   1.815   3.912   2.625 -1.4631  0.5789 -1.3598
  685SOL    HW2 3696   1.744   3.793   2.562  0.0891 -1.4608  0.5959
  686SOL     OW 3697   4.501   6.355   0.901 -0.1898 -0.4801  0.3592
  686SOL    HW1 3698   4.546   6.403   0.831 -0.4505 -1.6158 -0.6267
  686SOL    HW2 3699   4.569   6.299   0.938 -0.0793  0.0405  0.9665
  687SOL     OW 3700   1.489   0.384   3.570 -0.2960 -0.5795 -0.1892
  687SOL    HW1 3701   1.534   0.366   3.487  1.5063  0.2767  0.5635
  687SOL    HW2 3702   1.396   0.374   3.549  0.0220  0.8363 -2.6266
  688SOL     OW 3703   5.894   5.064   2.328 -0.2401 -0.1193 -0.0931
  688SOL    HW1 3704   5.903   4.994   2.263 -0.0714  0.3953 -0.6383
  688SOL    HW2 3705   5.840   5.026   2.397 -1.4773 -0.3013 -1.1201
  689SOL     OW 3706   5.616   1.845   0.112  0.2708 -0.0839  0.6530
  689SOL    HW1 3707   5.637   1.802   0.029 -1.4599  1.2688 -0.5779
  689SOL    HW2 3708   5.687   1.907   0.126 -0.4460  1.2063 -1.0182
  690SOL     OW 3709   6.044   0.497   2.518 -0.5741 -0.7681  0.2633
  690SOL    HW1 3710   6.115   0.556   2.541 -0.5680 -0.1447 -1.2639
  690SOL    HW2 3711   5.964   0.547   2.535 -0.7443 -1.6849  2.5881
  691SOL     OW 3712   5.382   5.790   2.077  0.6024 -0.2194  0.4586
  691SOL    HW1 3713   5.337   5.784   2.161 -0.9084 -0.8233 -0.3600
  691SOL    HW2 3714   5.380   5.701   2.042  0.2339  0.2206 -0.6934
  692SOL     OW 3715   2.176   3.207   4.138 -0.6862  0.3771 -0.3386
  692SOL    HW1 3716   2.244   3.271   4.117 -0.7856  0.2989 -0.9154
  692SOL    HW2 3717   2.218   3.122   4.124 -0.7993  0.3252 -0.3602
  693SOL     OW 3718   0.280   0.525   3.260 -0.2166 -0.1207 -0.4330
  693SOL    HW1 3719   0.311   0.613   3.283 -0.2015 -0.9685  3.3312
  693SOL    HW2 3720   0.318   0.509   3.174  2.4567  2.3321  0.1222
  694SOL     OW 3721   0.592   0.066   1.633  0.0610 -0.1565  0.3386
  694SOL    HW1 3722   0.531   0.078   1.560  0.7563 -1.1147 -0.4356
  694SOL    HW2 3723   0.604  -0.029   1.637  1.3618  0.0079  0.5834
  695SOL     OW 3724   1.865   2.967   3.443 -0.1760  0.1295  0.4455
  695SOL    HW1 3725   1.960   2.970   3.448 -0.1196  0.7803 -0.6879
  695SOL    HW2 3726   1.835   3.029   3.510  0.1924  0.1034  0.6380
  696SOL     OW 3727   0.604   1.077   3.464 -0.0679 -0.9597  0.1747
  696SOL    HW1 3728   0.602   1.172   3.479 -0.1033 -1.1068  1.1458
  696SOL    HW2 3729   0.546   1.063   3.389  0.8999 -0.0796 -0.7899
  697SOL     OW 3730   0.561   3.826   2.376  0.2767 -0.3329 -0.1194
  697SOL    HW1 3731   0.465   3.824   2.371  0.2942  0.2430 -0.8632
  697SOL    HW2 3732   0.589   3.866   2.294  1.0343  1.7791  1.0791
  698SOL     OW 3733   6.169   2.914   0.831  0.9179 -0.8894 -0.5939
  698SOL    HW1 3734   6.177   2.921   0.736  0.2019 -2.1583 -0.7673
  698SOL    HW2 3735   6.144   3.002   0.860 -1.1162 -0.9870 -1.8550
  699SOL     OW 3736   2.296   6.169   2.986 -0.1346 -0.1393 -0.0906
  699SOL    HW1 3737   2.254   6.201   3.066  0.2293 -0.8234  0.3874
  699SOL    HW2 3738   2.228   6.119   2.942 -0.1158 -0.4141  0.1867
  700SOL     OW 3739   0.018   6.318   2.820  0.0466 -0.2046 -0.3069
  700SOL    HW1 3740   0.021   6.262   2.897 -0.4972  0.2277  0.0330
  700SOL    HW2 3741   0.072   6.272   2.755  1.0678 -0.2520  0.5420
  701SOL     OW 3742   5.222   1.685   1.551 -0.6087  0.8172  0.2425
  701SOL    HW1 3743   5.136   1.647   1.570  1.3542 -2.4416  4.0565
  701SOL    HW2 3744   5.218   1.773   1.589 -1.8777  0.2272  1.5774
  702SOL     OW 3745   5.574   3.824   3.846 -0.2530 -0.1159  0.5474
  702SOL    HW1 3746   5.489   3.786   3.827  0.0205 -1.3057  1.5538
  702SOL    HW2 3747   5.625   3.752   3.881  1.2769  0.5024 -0.2995
  703SOL     OW 3748   3.935   0.911   1.493  0.0741  0.5274 -0.0931
  703SOL    HW1 3749   3.862   0.972   1.484  0.6553  1.0137 -1.7610
  703SOL    HW2 3750   4.012   0.967   1.502  0.2280  0.0360  2.4817
  704SOL     OW 3751   2.139   5.425   3.023  0.1701 -0.2325 -0.9082
  704SOL    HW1 3752   2.168   5.374   3.098  0.1129  2.5377  1.1392
  704SOL    HW2 3753   2.216   5.477   2.998  0.0021 -0.6576 -2.4137
  705SOL     OW 3754   0.814   4.447   2.643 -0.4336 -0.7529 -0.4501
  705SOL    HW1 3755   0.737   4.497   2.617 -0.0408  0.3196  0.3802
  705SOL    HW2 3756   0.861   4.504   2.704  1.1962 -1.2414 -1.1868
  706SOL     OW 3757   3.951   6.356   2.023  0.4562  0.0167 -0.5772
  706SOL    HW1 3758   3.996   6.358   2.107 -0.0708  1.3314 -0.3099
  706SOL    HW2 3759   3.994   6.424   1.971  0.6782 -0.6794 -1.3459
  707SOL     OW 3760   2.994   1.529   2.801 -0.0404 -0.0046 -0.1981
  707SOL    HW1 3761   2.995   1.505   2.709  0.2865 -2.4645  0.3758
  707SOL    HW2 3762   2.917   1.484   2.837 -1.1042  2.1973  0.4842
  708SOL     OW 3763   5.365   4.307   2.914 -0.2755 -0.1000 -0.3626
  708SOL    HW1 3764   5.302   4.259   2.860 -0.4812  0.7656 -0.9035
  708SOL    HW2 3765   5.315   4.380   2.950  0.5421  0.9307 -1.2628
  709SOL     OW 3766   4.883   5.834   1.969  0.1568  0.0679  0.1158
  709SOL    HW1 3767   4.829   5.912   1.964  0.3895  0.3258  1.3005
  709SOL    HW2 3768   4.946   5.843   1.898  0.1497  0.9398  0.2137
  710SOL     OW 3769   0.360   1.625   2.557  0.0285  0.0887  1.0209
  710SOL    HW1 3770   0.316   1.560   2.612 -0.2026  0.2764  1.0572
  710SOL    HW2 3771   0.449   1.628   2.590  0.8346 -2.1906 -0.6637
  711SOL     OW 3772   2.570   2.790   3.135 -0.4806  0.3326  0.1160
  711SOL    HW1 3773   2.656   2.752   3.116 -0.4191 -0.5661  1.9506
  711SOL    HW2 3774   2.560   2.779   3.229 -2.0872  1.5762  0.1277
  712SOL     OW 3775   2.101   3.634   1.377  0.1894  0.5524 -0.3765
  712SOL    HW1 3776   2.130   3.663   1.291  1.1262  2.4790  0.5401
  712SOL    HW2 3777   2.181   3.618   1.426 -0.3348 -0.1083  0.3004
  713SOL     OW 3778   0.988   6.087   1.680 -0.2731 -0.3009 -0.1846
  713SOL    HW1 3779   1.010   6.076   1.587 -0.6914 -1.5492 -0.1613
  713SOL    HW2 3780   0.897   6.058   1.686 -0.1829 -0.4236  0.6436
  714SOL     OW 3781   3.919   3.961   3.123 -0.0102 -0.0441  0.4585
  714SOL    HW1 3782   3.867   4.042   3.127 -0.7043 -0.5176  1.6950
  714SOL    HW2 3783   4.009   3.991   3.127 -0.1136  0.8171 -2.1132
  715SOL     OW 3784   0.080   5.556   0.828 -0.1428 -0.4849  0.2053
  715SOL    HW1 3785   0.110   5.593   0.910 -2.8128  0.9371  0.6448
  715SOL    HW2 3786   0.133   5.598   0.761  0.0908  0.5448  1.0248
  716SOL     OW 3787   2.780   3.578   3.082 -0.1426 -0.2120  0.5793
  716SOL    HW1 3788   2.789   3.662   3.126  0.8570 -0.4369  0.8353
  716SOL    HW2 3789   2.730   3.524   3.144  2.6193 -1.0403  2.2764
  717SOL     OW 3790   4.668   5.508   1.499  0.2941 -0.0518 -0.2793
  717SOL    HW1 3791   4.693   5.599   1.511 -0.6168  0.2562 -0.6514
  717SOL    HW2 3792   4.738   5.470   1.447  1.0571  0.2347  0.5202
  718SOL     OW 3793   3.042   4.526   2.636 -0.3633 -0.3903 -0.6785
  718SOL    HW1 3794   3.032   4.443   2.589 -1.5445 -1.1821  0.8709
  718SOL    HW2 3795   3.133   4.551   2.622 -0.2862 -1.3689 -2.0955
  719SOL     OW 3796   5.567   5.104   3.382  0.2996 -0.3579 -0.1074
  719SOL    HW1 3797   5.579   5.118   3.476  0.6532 -0.2927 -0.1615
  719SOL    HW2 3798   5.612   5.021   3.364  0.6232 -0.1479 -0.2970
  720SOL     OW 3799   0.092   2.149   4.243  0.0509  0.5785 -0.4543
  720SOL    HW1 3800   0.136   2.234   4.250 -0.0070  0.4768  1.9104
  720SOL    HW2 3801   0.001   2.166   4.266 -0.9599  0.5105 -3.8637
  721SOL     OW 3802   3.647   3.022   4.157  0.2737 -0.3817 -0.2548
  721SOL    HW1 3803   3.667   3.006   4.249  0.2979 -1.2096 -0.3959
  721SOL    HW2 3804   3.727   3.063   4.122 -0.2832  1.3493  0.4251
  722SOL     OW 3805   5.513   6.256   1.111 -0.0443  0.1143  0.3449
  722SOL    HW1 3806   5.562   6.275   1.032  0.3116 -1.5413  0.1213
  722SOL    HW2 3807   5.429   6.300   1.099  0.2653  0.4426 -0.6476
  723SOL     OW 3808   2.267   2.695   3.605 -0.1602  0.0899  0.4990
  723SOL    HW1 3809   2.209   2.620   3.590  1.0940 -0.5902 -1.2706
  723SOL    HW2 3810   2.322   2.668   3.678  0.5536 -0.9352 -0.3763
  724SOL     OW 3811   0.854   4.565   4.444  0.0112  0.0745  0.0353
  724SOL    HW1 3812   0.906   4.644   4.457  0.7497 -0.2657 -0.7531
  724SOL    HW2 3813   0.768   4.585   4.483 -0.2713  1.7518 -1.3659
  725SOL     OW 3814   3.668   4.376   3.869 -0.6831 -0.8380 -0.5852
  725SOL    HW1 3815   3.624   4.416   3.794 -2.6097  2.0847  1.8518
  725SOL    HW2 3816   3.750   4.426   3.877 -0.8590 -0.5896 -0.3064
  726SOL     OW 3817   1.311   5.789   2.279  0.2166  0.2679  0.2995
  726SOL    HW1 3818   1.403   5.771   2.296  0.5275  0.8438 -0.7154
  726SOL    HW2 3819   1.310   5.875   2.237 -0.6250 -0.4041 -1.1332
  727SOL     OW 3820   2.702   3.820   0.047  0.5285  0.0398 -0.2448
  727SOL    HW1 3821   2.791   3.788   0.061 -0.2456 -1.5467  1.2617
  727SOL    HW2 3822   2.692   3.892   0.109  1.0178  0.7771 -1.0042
  728SOL     OW 3823   5.489   2.312   2.315 -0.5134 -0.1585  0.4015
  728SOL    HW1 3824   5.546   2.324   2.391 -0.3407  1.0661  0.1028
  728SOL    HW2 3825   5.542   2.337   2.240 -1.1717  0.1699  0.0321
  729SOL     OW 3826   1.344   5.012   1.784  0.1012 -0.1747 -0.5599
  729SOL    HW1 3827   1.280   4.997   1.715 -0.5178 -1.8343  0.3351
  729SOL    HW2 3828   1.421   4.962   1.758  0.9362  1.4531 -1.4057
  730SOL     OW 3829   1.801   5.680   4.329 -0.2511  0.1097  0.0207
  730SOL    HW1 3830   1.828   5.685   4.420  0.7388  2.8397 -0.3298
  730SOL    HW2 3831   1.725   5.739   4.324  0.1818  0.6027 -1.0328
  731SOL     OW 3832   4.711   1.706   1.609 -0.5287  0.2382  0.4967
  731SOL    HW1 3833   4.659   1.787   1.613  0.6261  0.9595  1.2797
  731SOL    HW2 3834   4.773   1.722   1.538  0.4712  0.5405  1.4066
  732SOL     OW 3835   0.866   0.930   1.058 -0.0135 -0.2410  0.2747
  732SOL    HW1 3836   0.887   0.973   0.975  0.0531  0.3457  0.5917
  732SOL    HW2 3837   0.787   0.974   1.088 -0.0278 -0.4419  0.5294
  733SOL     OW 3838   1.532   2.075   4.480 -0.0617 -0.5116 -0.1904
  733SOL    HW1 3839   1.440   2.101   4.476 -0.1654 -0.6212  1.0171
  733SOL    HW2 3840   1.531   1.992   4.528  0.7239 -0.1517  0.4655
  734SOL     OW 3841   1.166   3.735   1.397 -0.1350 -0.6136 -0.0368
  734SOL    HW1 3842   1.246   3.787   1.390 -0.8769  0.4556 -1.0235
  734SOL    HW2 3843   1.147   3.732   1.491 -0.3716  1.4198  0.0255
  735SOL     OW 3844   1.606   2.415   2.314 -0.4575  0.1926  0.3437
  735SOL    HW1 3845   1.513   2.394   2.326 -0.6396 -2.2829 -3.6096
  735SOL    HW2 3846   1.652   2.352   2.369 -1.1885 -1.2392 -0.6127
  736SOL     OW 3847   1.745   4.792   2.008 -0.3064  0.3003 -0.0136
  736SOL    HW1 3848   1.711   4.856   2.071  0.9209  0.2777  0.7094
  736SOL    HW2 3849   1.828   4.830   1.979 -0.0409 -0.5130 -0.3228
  737SOL     OW 3850   1.064   2.128   1.323  0.1909  0.0100  0.1602
  737SOL    HW1 3851   1.115   2.104   1.245  0.1864 -0.1414  0.2030
  737SOL    HW2 3852   1.052   2.045   1.370  0.5918  0.1730  0.5602
  738SOL     OW 3853   5.881   4.085   1.981 -0.2648  0.0082  0.0660
  738SOL    HW1 3854   5.921   4.160   1.936 -0.1209  0.1732  0.4648
  738SOL    HW2 3855   5.848   4.121   2.063 -0.9107 -0.2053 -0.0912
  739SOL     OW 3856   1.654   1.843   0.410  0.1110  0.0164  0.1588
  739SOL    HW1 3857   1.649   1.935   0.387  0.4352 -0.0716 -0.2786
  739SOL    HW2 3858   1.669   1.842   0.504  1.0223  0.4304  0.0255
  740SOL     OW 3859   4.204   0.271   0.808 -0.1171 -0.1485  0.5866
  740SOL    HW1 3860   4.226   0.178   0.817  2.0072  0.3668  1.3118
  740SOL    HW2 3861   4.204   0.304   0.898  2.7311  1.2458  0.1765
  741SOL     OW 3862   2.037   1.586   1.509  0.1093  0.2529  0.0502
  741SOL    HW1 3863   2.071   1.497   1.506 -1.5373 -0.4381  0.8016
  741SOL    HW2 3864   1.944   1.577   1.490 -0.2150  1.7196  0.8104
  742SOL     OW 3865   3.389   4.282   4.002 -0.6390 -0.1482 -0.1030
  742SOL    HW1 3866   3.321   4.346   4.025  0.3403  0.6358  0.6500
  742SOL    HW2 3867   3.466   4.335   3.981 -0.1893 -1.0380 -0.7627
  743SOL     OW 3868   2.695   4.966   1.570  0.2047 -0.0189  0.3630
  743SOL    HW1 3869   2.778   4.964   1.618 -0.4179 -0.8289  1.4754
  743SOL    HW2 3870   2.717   4.937   1.482  1.2650  0.7839  0.3497
  744SOL     OW 3871   4.944   4.672   2.540 -0.3659 -0.0889 -0.0448
  744SOL    HW1 3872   4.976   4.641   2.625  0.7418  0.8554 -0.0959
  744SOL    HW2 3873   4.849   4.659   2.544 -0.5398  1.2749  1.9324
  745SOL     OW 3874   6.272   2.005   0.402  0.1793 -0.3908 -0.3420
  745SOL    HW1 3875   6.229   1.949   0.467 -0.8725  0.3241 -0.4135
  745SOL    HW2 3876   6.235   1.977   0.318 -0.1088  0.1928 -0.4103
  746SOL     OW 3877   3.391   6.037   0.029  0.6367  0.2049 -0.0072
  746SOL    HW1 3878   3.447   5.963   0.006  2.2832  1.5270 -0.3823
  746SOL    HW2 3879   3.313   6.026  -0.026  1.1652 -0.8455 -0.5719
  747SOL     OW 3880   1.328   2.331   0.504 -0.3545  0.1122  0.0917
  747SOL    HW1 3881   1.245   2.379   0.500 -0.5497 -0.2835 -0.7023
  747SOL    HW2 3882   1.326   2.287   0.590 -0.1639  1.5117  0.8440
  748SOL     OW 3883   4.213   2.812   4.579  0.6847  0.1456  0.1623
  748SOL    HW1 3884   4.212   2.784   4.488  0.1385  0.6069  0.0177
  748SOL    HW2 3885   4.193   2.733   4.629  1.0661 -0.1255 -0.1127
  749SOL     OW 3886   3.683   5.926   1.905  0.2230 -0.2862  0.7802
  749SOL    HW1 3887   3.760   5.976   1.932  0.0748 -0.2663  1.1651
  749SOL    HW2 3888   3.691   5.920   1.810  1.3191 -1.2941  0.9175
  750SOL     OW 3889   4.187   2.119   2.147  0.0097 -0.4480  0.4432
  750SOL    HW1 3890   4.152   2.160   2.069  1.1877 -0.3582 -0.0569
  750SOL    HW2 3891   4.255   2.059   2.115 -0.5835 -1.6193  1.2774
  751SOL     OW 3892   0.952   3.570   2.361 -0.0671 -0.0510  0.2778
  751SOL    HW1 3893   0.974   3.577   2.454 -1.1917 -3.9887  1.0247
  751SOL    HW2 3894   0.857   3.582   2.358 -0.0271  0.1365 -0.3880
  752SOL     OW 3895   1.617   6.328   1.173  0.6745  0.4924  0.8599
  752SOL    HW1 3896   1.611   6.322   1.268  1.0418 -1.9281  0.7961
  752SOL    HW2 3897   1.562   6.403   1.150 -1.6399 -0.5117  2.7599
  753SOL     OW 3898   5.002   3.635   3.745  0.2636  0.1649  0.0049
  753SOL    HW1 3899   5.083   3.598   3.781  0.2542 -1.8784 -1.8383
  753SOL    HW2 3900   4.992   3.719   3.790  4.2788  1.3052 -0.8001
  754SOL     OW 3901   2.126   4.007   2.900  0.1328  0.2770 -1.0086
  754SOL    HW1 3902   2.119   4.102   2.898 -0.9118  0.2099 -1.1484
  754SOL    HW2 3903   2.129   3.981   2.808 -1.7357  0.0633 -1.0537
  755SOL     OW 3904   5.217   4.284   0.689 -0.0629 -0.0565 -0.1951
  755SOL    HW1 3905   5.246   4.368   0.725  0.3417 -0.0142 -0.6123
  755SOL    HW2 3906   5.135   4.266   0.735  0.2986  0.1296  0.5482
  756SOL     OW 3907   3.196   4.557   0.739 -0.4579  0.2045  0.2926
  756SOL    HW1 3908   3.178   4.473   0.696  0.6940  0.5275 -0.8945
  756SOL    HW2 3909   3.109   4.593   0.758 -0.9807 -1.6050  1.5837
  757SOL     OW 3910   5.112   0.332   3.544 -0.1920  0.1063  0.1238
  757SOL    HW1 3911   5.201   0.314   3.575  1.2878  2.5719 -2.1422
  757SOL    HW2 3912   5.113   0.304   3.452 -2.0330 -0.5108  0.2659
  758SOL     OW 3913   1.271   6.363   4.492 -0.5425  0.2719 -0.2300
  758SOL    HW1 3914   1.321   6.443   4.473 -0.2259 -0.2837 -1.8964
  758SOL    HW2 3915   1.325   6.316   4.555  0.4043  0.3257 -0.9666
  759SOL     OW 3916   6.122   0.383   2.785  0.4549  0.2766  0.1303
  759SOL    HW1 3917   6.101   0.290   2.780  0.6671  0.1045  1.8337
  759SOL    HW2 3918   6.099   0.417   2.699 -0.2106 -1.2256 -0.3263
  760SOL     OW 3919   2.093   3.825   0.820 -0.0471 -0.2703 -0.3116
  760SOL    HW1 3920   2.082   3.850   0.729  1.6664  1.7910 -0.0416
  760SOL    HW2 3921   2.144   3.744   0.818  0.2491 -0.0627 -1.1582
  761SOL     OW 3922   2.946   5.342   2.766  0.4447 -0.3512 -0.1018
  761SOL    HW1 3923   2.879   5.327   2.700  0.8991 -1.3177 -0.3497
  761SOL    HW2 3924   2.911   5.301   2.846  0.1106  0.3973  0.1464
  762SOL     OW 3925   2.325   5.280   1.254 -0.0802 -0.3453  0.0238
  762SOL    HW1 3926   2.391   5.298   1.188  0.3664 -1.3733  0.1707
  762SOL    HW2 3927   2.363   5.211   1.308 -1.0040 -0.4975  0.5018
  763SOL     OW 3928   3.454   6.554   2.282  0.1133 -0.3789  0.4149
  763SOL    HW1 3929   3.528   6.495   2.267  0.1197 -0.5712  1.1812
  763SOL    HW2 3930   3.492   6.631   2.324 -0.1622 -0.6232  1.1289
  764SOL     OW 3931   1.226   4.848   3.109 -0.2681 -0.2192  0.1167
  764SOL    HW1 3932   1.282   4.776   3.137 -0.8976 -0.9326 -0.3942
  764SOL    HW2 3933   1.233   4.849   3.013 -1.1383 -0.3399  0.0436
  765SOL     OW 3934   5.598   2.972   4.098 -0.4513 -0.4871  0.2222
  765SOL    HW1 3935   5.551   3.056   4.094  0.0365 -0.1672  0.9872
  765SOL    HW2 3936   5.530   2.906   4.092 -0.7056 -0.1037 -2.8804
  766SOL     OW 3937   2.692   5.619   1.284 -0.2130  0.5265 -0.1842
  766SOL    HW1 3938   2.764   5.662   1.331 -1.2494  1.1329  0.8863
  766SOL    HW2 3939   2.693   5.660   1.197  0.7645  0.4719 -0.2162
  767SOL     OW 3940   3.927   0.132   1.423  0.3214 -0.2488  0.2188
  767SOL    HW1 3941   3.995   0.162   1.484  1.5099 -2.2057 -0.0595
  767SOL    HW2 3942   3.897   0.049   1.459 -0.8367 -0.1543 -0.4881
  768SOL     OW 3943   1.663   3.154   4.343 -0.6968  0.4079 -0.2247
  768SOL    HW1 3944   1.647   3.114   4.258 -2.0082  0.5673 -0.0719
  768SOL    HW2 3945   1.586   3.132   4.395 -0.6402  1.6378  0.4196
  769SOL     OW 3946   5.777   4.883   3.106  0.0398 -0.4835 -0.1661
  769SOL    HW1 3947   5.864   4.878   3.144  0.0842 -1.0016 -0.3387
  769SOL    HW2 3948   5.718   4.883   3.181  0.0926 -2.1861 -0.1022
  770SOL     OW 3949   1.890   6.480   1.084  0.5833 -0.7803  0.1636
  770SOL    HW1 3950   1.798   6.493   1.061  0.6430  0.2001  0.4153
  770SOL    HW2 3951   1.927   6.434   1.009 -0.1846 -1.5137  0.2159
  771SOL     OW 3952   1.499   0.894   1.920 -0.0400  0.5192  0.1699
  771SOL    HW1 3953   1.493   0.844   2.002 -3.2744  0.1385 -0.1668
  771SOL    HW2 3954   1.546   0.973   1.944  0.5403 -0.3294  2.0088
  772SOL     OW 3955   5.532   3.562   4.287  0.0582 -0.1167 -0.3769
  772SOL    HW1 3956   5.581   3.487   4.321  1.6367  0.6297 -0.9554
  772SOL    HW2 3957   5.581   3.638   4.318 -1.1923  0.6809 -0.3044
  773SOL     OW 3958   1.165   2.750   1.487 -0.7627  0.6678  0.5296
  773SOL    HW1 3959   1.219   2.705   1.422 -1.5278 -1.4273  1.2620
  773SOL    HW2 3960   1.094   2.689   1.505 -1.7650  2.1278  1.7391
  774SOL     OW 3961   5.815   1.482   1.879 -0.4840  0.0568 -0.8967
  774SOL    HW1 3962   5.842   1.534   1.955  1.8744 -0.2346 -1.4608
  774SOL    HW2 3963   5.835   1.538   1.804 -0.0664 -0.7720 -1.4086
  775SOL     OW 3964   5.301   0.404   2.856  0.0463 -0.3793  0.3279
  775SOL    HW1 3965   5.213   0.385   2.889  0.7586 -2.0631  1.3947
  775SOL    HW2 3966   5.349   0.436   2.932  0.4126  0.4298 -0.2225
  776SOL     OW 3967   2.788   2.044   3.577 -0.5977 -0.2548  0.2426
  776SOL    HW1 3968   2.827   1.969   3.532  2.3492  1.1495  0.2478
  776SOL    HW2 3969   2.739   2.005   3.650  2.1655 -2.2011  1.2335
  777SOL     OW 3970   6.325   1.255   0.717  0.0069 -0.1570 -0.2827
  777SOL    HW1 3971   6.308   1.179   0.773 -1.7563  0.6430  0.3330
  777SOL    HW2 3972   6.299   1.330   0.770  0.7291  0.8182 -1.2617
  778SOL     OW 3973   6.321   6.243   1.551 -0.2110 -0.0561  0.4956
  778SOL    HW1 3974   6.314   6.276   1.640 -0.8017  0.5869  0.2145
  778SOL    HW2 3975   6.414   6.220   1.542 -0.3140 -0.9958  1.5627
  779SOL     OW 3976   0.463   4.316   2.795  0.1328 -0.0714  0.1476
  779SOL    HW1 3977   0.516   4.257   2.849  2.7708  0.9578 -1.1386
  779SOL    HW2 3978   0.464   4.277   2.708  1.6838  1.5962 -0.6635
  780SOL     OW 3979   0.759   3.304   3.715 -0.1246  0.4882 -0.1380
  780SOL    HW1 3980   0.703   3.226   3.711  1.0789 -0.3398 -2.7044
  780SOL    HW2 3981   0.714   3.369   3.660 -1.3001  1.8529  2.2523
  781SOL     OW 3982   0.080   3.518   2.156  0.3124 -0.7039  0.7413
  781SOL    HW1 3983   0.041   3.591   2.109 -1.4675 -1.2928  1.2334
  781SOL    HW2 3984   0.022   3.504   2.231  0.8183 -2.3909  0.8582
  782SOL     OW 3985   5.848   5.450   1.544  0.1228  0.1964  0.4705
  782SOL    HW1 3986   5.856   5.373   1.600  0.8515 -1.4996 -1.8178
  782SOL    HW2 3987   5.939   5.472   1.521 -0.1836  0.5848 -0.3878
  783SOL     OW 3988   4.248   6.517   2.318 -0.1624 -0.7183  0.1060
  783SOL    HW1 3989   4.300   6.473   2.385 -0.2721  0.7751  1.2239
  783SOL    HW2 3990   4.162   6.474   2.322 -0.4511 -0.0672  1.5850
  784SOL     OW 3991   6.272   0.596   2.809 -0.4497 -0.5635 -0.0807
  784SOL    HW1 3992   6.223   0.515   2.795  0.8324 -1.4649  0.5107
  784SOL    HW2 3993   6.212   0.651   2.859 -2.4383  0.0293 -2.8267
  785SOL     OW 3994   0.862   1.818   0.169  0.0124 -0.3880 -0.2202
  785SOL    HW1 3995   0.826   1.896   0.127  0.5887 -0.1183 -0.2231
  785SOL    HW2 3996   0.845   1.831   0.262 -0.4893 -0.5761 -0.2840
  786SOL     OW 3997   4.998   1.561   1.608  0.3836  0.0272  0.3653
  786SOL    HW1 3998   5.027   1.475   1.637  1.0822  0.0273 -0.3062
  786SOL    HW2 3999   4.922   1.580   1.663 -0.6014 -1.5897 -0.3583
  787SOL     OW 4000   0.725   1.200   0.435 -0.0005  0.2220  0.0612
  787SOL    HW1 4001   0.663   1.242   0.495  0.4934  0.8096  0.1729
  787SOL    HW2 4002   0.772   1.137   0.489  0.2670  0.5686  0.2348
  788SOL     OW 4003   1.243   4.762   0.270  0.3627  0.3442 -0.7029
  788SOL    HW1 4004   1.325   4.715   0.282 -0.4594 -1.1663 -0.6547
  788SOL    HW2 4005   1.180   4.714   0.324 -0.6515  1.1919 -1.0945
  789SOL     OW 4006   0.597   4.342   2.022 -0.0056  0.4849  0.2350
  789SOL    HW1 4007   0.567   4.402   2.090 -1.3751 -1.1046  1.1025
  789SOL    HW2 4008   0.531   4.273   2.019  2.0948 -1.6882  0.1974
  790SOL     OW 4009   1.194   5.456   2.397 -0.4747  0.1692  0.4887
  790SOL    HW1 4010   1.286   5.481   2.388  0.2839 -2.2663  0.8383
  790SOL    HW2 4011   1.147   5.521   2.344  1.4939  1.0144 -0.3428
  791SOL     OW 4012   0.118   3.989   1.571 -0.8519  0.2452 -0.0813
  791SOL    HW1 4013   0.199   4.039   1.558 -0.8732  0.5283  0.8373
  791SOL    HW2 4014   0.077   3.987   1.484 -0.1313  0.5626 -0.4393
  792SOL     OW 4015   4.120   4.606   1.500  0.0417 -0.0973 -0.4499
  792SOL    HW1 4016   4.179   4.681   1.489 -1.0579  0.7993 -0.3918
  792SOL    HW2 4017   4.036   4.637   1.466 -0.4636 -1.2608 -0.2849
  793SOL     OW 4018   4.346   5.035   0.756 -0.1761  0.2110 -0.2370
  793SOL    HW1 4019   4.275   5.078   0.803 -0.5314 -1.0057  0.3657
  793SOL    HW2 4020   4.323   4.943   0.756  0.7086 -0.0301 -1.2788
  794SOL     OW 4021   2.836   0.531   3.002 -0.0207  0.4747  0.3120
  794SOL    HW1 4022   2.850   0.600   2.937 -0.5204 -0.0510 -0.3626
  794SOL    HW2 4023   2.793   0.575   3.075 -0.2067  0.9092 -0.0552
  795SOL     OW 4024   2.134   6.374   0.847  0.4226  1.0258 -0.3003
  795SOL    HW1 4025   2.058   6.320   0.826  0.0722  1.7228 -0.8516
  795SOL    HW2 4026   2.141   6.436   0.774  1.8876  0.5850 -0.5605
  796SOL     OW 4027   5.586   3.656   3.136 -0.1438  0.2768  0.3562
  796SOL    HW1 4028   5.665   3.708   3.152 -0.6172  0.3933  2.6364
  796SOL    HW2 4029   5.564   3.618   3.221 -2.0796 -0.4361 -0.3953
  797SOL     OW 4030   2.797   4.629   0.428  0.7142 -0.7592 -0.0165
  797SOL    HW1 4031   2.725   4.672   0.475  0.4933 -0.7562 -0.3564
  797SOL    HW2 4032   2.837   4.572   0.493  1.3791  0.3810  0.6216
  798SOL     OW 4033   4.608   1.888   2.634  0.1490  0.1459  0.0532
  798SOL    HW1 4034   4.567   1.810   2.671  2.3243 -0.3614  1.6188
  798SOL    HW2 4035   4.613   1.949   2.707 -0.7135  1.4354 -0.9302
  799SOL     OW 4036   0.429   1.157   3.229  0.5091 -0.0734 -0.0813
  799SOL    HW1 4037   0.448   1.186   3.140  1.9813  0.8653  0.5010
  799SOL    HW2 4038   0.404   1.065   3.219  2.0306 -0.3981 -1.3420
  800SOL     OW 4039   5.551   5.315   0.319 -0.5454 -0.1851  0.4408
  800SOL    HW1 4040   5.607   5.288   0.246 -0.5050 -0.3127  0.5182
  800SOL    HW2 4041   5.470   5.266   0.306 -0.4396 -0.4164  0.6310
  801SOL     OW 4042   3.754   0.771   0.964 -0.1344  0.1349 -0.3160
  801SOL    HW1 4043   3.759   0.687   1.009 -0.7875  0.3322  0.1591
  801SOL    HW2 4044   3.824   0.823   1.003 -0.5898  0.2490  0.3820
  802SOL     OW 4045   5.929   4.124   3.199  0.0706 -0.1607 -0.1227
  802SOL    HW1 4046   5.912   4.171   3.281 -0.3509  2.3902 -1.5974
  802SOL    HW2 4047   6.007   4.071   3.218  0.0567  0.4465  1.8737
  803SOL     OW 4048   3.381   0.865   2.700  0.0313  0.3020 -0.6931
  803SOL    HW1 4049   3.397   0.883   2.607  0.7844 -1.3264 -0.9031
  803SOL    HW2 4050   3.382   0.770   2.707  0.3741  0.4036  1.0623
  804SOL     OW 4051   1.101   2.112   3.472 -0.3349 -0.1875  0.2470
  804SOL    HW1 4052   1.110   2.147   3.383 -1.5997  0.1700  0.2405
  804SOL    HW2 4053   1.050   2.178   3.519  0.9807 -0.0061  1.4806
  805SOL     OW 4054   0.826   1.631   0.671 -0.1967 -0.0853 -0.1479
  805SOL    HW1 4055   0.818   1.595   0.760  0.6379  0.3763  0.1232
  805SOL    HW2 4056   0.912   1.603   0.642 -0.0459  0.6430 -0.4120
  806SOL     OW 4057   5.367   3.158   0.117  0.1094  0.4696  0.1795
  806SOL    HW1 4058   5.439   3.126   0.062  0.0115 -0.4311  0.5548
  806SOL    HW2 4059   5.356   3.090   0.184 -1.4597  0.2993 -0.1968
  807SOL     OW 4060   3.408   5.911   1.275 -0.2890  0.4525 -0.2921
  807SOL    HW1 4061   3.481   5.955   1.232 -1.2278  2.1033 -0.2721
  807SOL    HW2 4062   3.334   5.926   1.216 -1.0586  0.6265  0.6967
  808SOL     OW 4063   0.267   3.322   0.226 -0.1524 -0.1902  0.4161
  808SOL    HW1 4064   0.293   3.286   0.141 -0.8538 -4.2771  1.6741
  808SOL    HW2 4065   0.188   3.373   0.208  0.4456  0.1293 -1.5036
  809SOL     OW 4066   1.037   3.336   2.806  0.0913 -0.4903  0.0776
  809SOL    HW1 4067   1.049   3.397   2.733  0.9357  0.6413  1.1334
  809SOL    HW2 4068   0.952   3.360   2.844  0.8687  0.7154  1.0996
  810SOL     OW 4069   1.370   5.295   0.726  0.5732 -0.2715 -0.3574
  810SOL    HW1 4070   1.368   5.278   0.632  0.8413  2.7492 -1.0187
  810SOL    HW2 4071   1.282   5.327   0.746 -0.1388 -2.7853  0.9363
  811SOL     OW 4072   2.722   0.693   4.202  0.7080  0.2599  0.7760
  811SOL    HW1 4073   2.748   0.641   4.126  1.3049  0.1088  1.0843
  811SOL    HW2 4074   2.716   0.783   4.168 -1.7818 -0.1505 -0.1270
  812SOL     OW 4075   4.840   3.353   2.947  0.3425 -0.7538 -0.2847
  812SOL    HW1 4076   4.828   3.448   2.954 -0.6933 -0.9764  2.0563
  812SOL    HW2 4077   4.875   3.339   2.859  1.5872  1.8840 -0.2976
  813SOL     OW 4078   4.136   0.104   3.956 -0.0966 -0.1162  0.5114
  813SOL    HW1 4079   4.056   0.090   3.905 -1.8214  0.0566  3.0073
  813SOL    HW2 4080   4.162   0.016   3.984  0.5368 -0.1558 -0.1680
  814SOL     OW 4081   0.615   3.281   4.590  0.0355  0.1722 -0.1941
  814SOL    HW1 4082   0.589   3.323   4.509  0.9123 -0.4656 -0.8298
  814SOL    HW2 4083   0.615   3.352   4.655 -2.4527  0.3467 -0.2913
  815SOL     OW 4084   6.377   0.247   0.080  0.7476  0.1823 -0.2873
  815SOL    HW1 4085   6.330   0.281   0.004  1.0888 -0.3773 -0.7611
  815SOL    HW2 4086   6.325   0.275   0.156  0.4286  0.7816 -0.7248
  816SOL     OW 4087   4.808   1.758   2.477  0.2793  0.5045 -1.1310
  816SOL    HW1 4088   4.776   1.670   2.499  2.7468  0.0124  1.1421
  816SOL    HW2 4089   4.748   1.817   2.522  1.1814 -0.2936  1.3222
  817SOL     OW 4090   6.136   3.560   4.378 -0.2107 -0.0270 -0.1845
  817SOL    HW1 4091   6.174   3.603   4.302  0.2515  2.6319  1.4224
  817SOL    HW2 4092   6.210   3.539   4.434 -0.5824 -1.6041 -0.2200
  818SOL     OW 4093   6.135   0.469   3.312  0.1753 -0.6403  0.3673
  818SOL    HW1 4094   6.202   0.455   3.379 -1.0861 -2.5936  1.3216
  818SOL    HW2 4095   6.177   0.525   3.247  1.6977  0.7544  2.4176
  819SOL     OW 4096   0.353   6.421   2.803  0.4331 -0.2418  0.7893
  819SOL    HW1 4097   0.350   6.326   2.789  2.7623 -0.1569 -0.7661
  819SOL    HW2 4098   0.305   6.434   2.885  2.4839 -3.1142  2.6449
  820SOL     OW 4099   0.076   4.863   2.080 -0.0028  0.8358 -0.5075
  820SOL    HW1 4100   0.078   4.954   2.110  0.2959  1.5633 -2.5604
  820SOL    HW2 4101   0.129   4.816   2.144  1.0560  2.3824 -0.1730
  821SOL     OW 4102   1.979   1.307   0.554  0.2107  0.1315 -0.3564
  821SOL    HW1 4103   2.054   1.327   0.498  1.2883 -0.3007  0.8941
  821SOL    HW2 4104   1.904   1.344   0.507  1.0319 -0.4276 -2.1967
  822SOL     OW 4105   6.546   2.814   0.965 -0.4793  0.4194 -0.1461
  822SOL    HW1 4106   6.593   2.779   0.890  0.2960 -0.8090  0.8746
  822SOL    HW2 4107   6.458   2.777   0.957 -0.1313 -0.4728  0.0371
  823SOL     OW 4108   0.592   0.412   0.474 -0.5289 -0.2712  0.0565
  823SOL    HW1 4109   0.625   0.460   0.549  0.1275 -0.1485 -0.3042
  823SOL    HW2 4110   0.648   0.334   0.469  1.0638  0.9069 -1.7486
  824SOL     OW 4111   5.288   4.859   1.828 -0.2065 -0.5118  0.2987
  824SOL    HW1 4112   5.271   4.779   1.877 -1.3301 -0.4629  0.0164
  824SOL    HW2 4113   5.245   4.928   1.879 -0.9199 -0.3805 -0.4554
  825SOL     OW 4114   2.608   1.114   3.705  0.2425  0.3725 -0.4356
  825SOL    HW1 4115   2.575   1.077   3.623  2.9384 -0.0467 -1.4326
  825SOL    HW2 4116   2.533   1.158   3.744 -1.6515 -1.2438 -2.0592
  826SOL     OW 4117   2.636   5.406   1.883 -0.0932  0.4509 -0.2706
  826SOL    HW1 4118   2.551   5.382   1.844 -0.7026  2.5779 -0.3613
  826SOL    HW2 4119   2.613   5.443   1.968  0.7288  1.2165 -0.3743
  827SOL     OW 4120   4.184   6.105   2.311 -0.0424  0.3489 -0.0233
  827SOL    HW1 4121   4.132   6.157   2.373 -0.1104 -0.3909  0.5425
  827SOL    HW2 4122   4.211   6.169   2.244 -0.9824  0.9124  0.1110
  828SOL     OW 4123   3.506   1.707   2.833  0.0128 -0.5028 -0.4309
  828SOL    HW1 4124   3.491   1.716   2.739 -1.0068 -1.3859 -0.3773
  828SOL    HW2 4125   3.436   1.758   2.874  1.3874  1.2303 -0.1074
  829SOL     OW 4126   5.426   5.530   0.637  0.0268 -0.6005  0.2333
  829SOL    HW1 4127   5.455   5.452   0.685  2.1130 -0.3359 -0.4726
  829SOL    HW2 4128   5.496   5.546   0.573 -2.1973 -0.3990 -2.3042
  830SOL     OW 4129   2.720   0.299   0.903  0.0243 -0.0971 -0.0908
  830SOL    HW1 4130   2.641   0.247   0.915  1.3066 -2.2703 -0.6401
  830SOL    HW2 4131   2.714   0.331   0.813 -0.5326  0.3177  0.0875
  831SOL     OW 4132   3.329   6.496   1.799  0.3344  0.6474  0.0357
  831SOL    HW1 4133   3.262   6.462   1.739  1.4104  0.1433 -0.9440
  831SOL    HW2 4134   3.374   6.418   1.831  0.8477  0.9975  0.1849
  832SOL     OW 4135   0.180   1.300   2.568 -0.5635  0.4326 -0.9387
  832SOL    HW1 4136   0.156   1.219   2.614  1.6770 -0.2558 -0.8185
  832SOL    HW2 4137   0.226   1.352   2.635 -0.4997  1.0487 -1.4567
  833SOL     OW 4138   6.351   4.631   2.914 -0.5908  0.5262 -0.8750
  833SOL    HW1 4139   6.323   4.635   3.006 -2.2097 -1.5909 -1.1941
  833SOL    HW2 4140   6.332   4.718   2.879  0.0347  1.3561  0.7631
  834SOL     OW 4141   3.367   0.344   3.648 -0.5641  0.4415  0.3181
  834SOL    HW1 4142   3.459   0.317   3.655 -1.2557 -1.9095  1.3106
  834SOL    HW2 4143   3.341   0.314   3.561 -0.7409 -0.1577  0.5713
  835SOL     OW 4144   6.179   3.678   2.431 -0.1768  0.1268  0.2148
  835SOL    HW1 4145   6.244   3.725   2.378 -1.3849 -0.1742 -1.6322
  835SOL    HW2 4146   6.191   3.586   2.407 -3.3210  0.2940 -2.7481
  836SOL     OW 4147   4.496   0.733   2.924  0.1641 -0.0260 -0.3499
  836SOL    HW1 4148   4.533   0.819   2.905 -0.7616  0.2967 -0.7669
  836SOL    HW2 4149   4.547   0.672   2.870  1.1138  0.1906  0.2833
  837SOL     OW 4150   4.638   3.777   3.844  0.4193  0.3523 -0.2752
  837SOL    HW1 4151   4.692   3.722   3.787  0.0462  0.2356 -0.5247
  837SOL    HW2 4152   4.549   3.742   3.833  0.6210 -1.1173  2.0616
  838SOL     OW 4153   2.592   2.934   2.920  0.1150  0.1357  0.0393
  838SOL    HW1 4154   2.582   2.871   2.992 -0.7183 -0.5612 -0.6654
  838SOL    HW2 4155   2.606   3.018   2.964  1.1907 -0.5153  0.9937
  839SOL     OW 4156   6.182   6.192   4.340 -0.5314  0.1855 -0.1518
  839SOL    HW1 4157   6.196   6.205   4.434 -0.4337  1.6228 -0.3388
  839SOL    HW2 4158   6.174   6.097   4.329  0.9585 -0.1130  1.0949
  840SOL     OW 4159   2.139   2.541   1.787 -0.5155  0.3747  0.2010
  840SOL    HW1 4160   2.196   2.473   1.750  2.8022  3.1814 -0.4597
  840SOL    HW2 4161   2.182   2.566   1.869 -1.8708  1.3591  0.6327
  841SOL     OW 4162   5.314   4.763   3.164  0.5497  0.3406  0.1204
  841SOL    HW1 4163   5.246   4.757   3.097 -0.4377 -2.1609  1.2045
  841SOL    HW2 4164   5.339   4.672   3.180  0.3767  0.7565  3.4644
  842SOL     OW 4165   0.970   1.808   4.372 -0.0104  0.0368  0.3609
  842SOL    HW1 4166   0.915   1.840   4.300 -0.4015  0.4201  0.8169
  842SOL    HW2 4167   0.917   1.742   4.416  0.4053 -0.5241  0.0289
  843SOL     OW 4168   3.418   5.906   4.017  0.0924 -0.1756 -0.0763
  843SOL    HW1 4169   3.332   5.949   4.010  0.8322  1.3559 -0.1688
  843SOL    HW2 4170   3.410   5.850   4.094 -1.3168 -0.8850 -0.6863
  844SOL     OW 4171   5.077   3.696   1.475  0.1018  0.1981  0.6238
  844SOL    HW1 4172   5.089   3.742   1.393  0.7385  1.2580  1.2940
  844SOL    HW2 4173   4.993   3.650   1.465 -1.3567  2.7475  0.5165
  845SOL     OW 4174   0.458   0.375   1.973  0.2314 -0.2229  0.7040
  845SOL    HW1 4175   0.469   0.282   1.992  1.9342  0.2625  2.2889
  845SOL    HW2 4176   0.449   0.417   2.058 -0.1317  1.1373  0.0365
  846SOL     OW 4177   5.138   3.356   1.380  0.2676 -0.8553 -0.2071
  846SOL    HW1 4178   5.184   3.277   1.353  0.7075 -0.3237 -1.0524
  846SOL    HW2 4179   5.200   3.427   1.361 -0.3384 -0.2569  0.0251
  847SOL     OW 4180   2.973   6.374   2.380 -0.6565 -0.4016  0.2813
  847SOL    HW1 4181   2.917   6.451   2.380 -1.7818 -1.1600 -1.2383
  847SOL    HW2 4182   3.061   6.407   2.364 -1.0177  0.6078  0.3183
  848SOL     OW 4183   2.887   6.561   3.855 -0.6476 -0.5713 -0.0969
  848SOL    HW1 4184   2.805   6.609   3.846  0.4648  1.4846  0.1830
  848SOL    HW2 4185   2.955   6.624   3.831  0.8832 -2.1493 -0.1287
  849SOL     OW 4186   1.708   5.335   2.674 -0.6584 -0.1935  0.4209
  849SOL    HW1 4187   1.790   5.292   2.699  1.0648  1.5323 -1.8562
  849SOL    HW2 4188   1.704   5.412   2.731  0.4401  0.8166 -0.8008
  850SOL     OW 4189   1.340   3.303   0.699  0.5807  0.7245 -0.5010
  850SOL    HW1 4190   1.247   3.319   0.686  0.6570  0.0080 -2.1158
  850SOL    HW2 4191   1.357   3.336   0.787 -1.2647  0.5448 -0.0232
  851SOL     OW 4192   4.435   2.501   3.850 -0.4052 -0.2710  0.2089
  851SOL    HW1 4193   4.386   2.584   3.849 -1.8816 -1.0981  0.3911
  851SOL    HW2 4194   4.448   2.481   3.757  0.0626  0.2065  0.1630
  852SOL     OW 4195   5.882   5.988   3.958  0.0376 -0.9102 -0.1566
  852SOL    HW1 4196   5.893   5.899   3.926 -2.7808 -1.2014 -0.5979
  852SOL    HW2 4197   5.870   6.041   3.880 -0.8875 -0.5973  0.1865
  853SOL     OW 4198   3.107   1.106   2.512  0.7211  0.2810  0.1346
  853SOL    HW1 4199   3.102   1.012   2.496  0.7765  0.5004 -1.3091
  853SOL    HW2 4200   3.164   1.114   2.589 -1.3431 -0.9591  1.8994
  854SOL     OW 4201   3.884   5.108   2.934  0.2183 -0.2466 -0.0539
  854SOL    HW1 4202   3.841   5.190   2.909  1.1989  0.6165  0.9550
  854SOL    HW2 4203   3.815   5.056   2.974 -0.3295  0.2581 -0.3209
  855SOL     OW 4204   1.538   1.815   1.972  1.0666  0.2224  0.4952
  855SOL    HW1 4205   1.509   1.886   1.915  0.6148 -0.6560 -0.3974
  855SOL    HW2 4206   1.459   1.764   1.989  1.1837  0.4738  1.9509
  856SOL     OW 4207   1.976   1.175   3.063  0.3169 -0.6821  0.0599
  856SOL    HW1 4208   1.969   1.267   3.038  3.3271  0.0412  1.4599
  856SOL    HW2 4209   1.892   1.155   3.105 -0.8536  1.0100 -1.3591
  857SOL     OW 4210   0.925   3.427   3.454  0.6421 -0.4369  0.1541
  857SOL    HW1 4211   0.938   3.521   3.464 -1.1133 -0.3016  1.7036
  857SOL    HW2 4212   0.837   3.418   3.418  0.3172 -1.4896  1.1491
  858SOL     OW 4213   4.306   1.423   2.434  0.3921  0.6573  0.4063
  858SOL    HW1 4214   4.284   1.484   2.504 -0.4807  0.4596  0.3155
  858SOL    HW2 4215   4.338   1.345   2.480  0.5509  0.8039  0.5500
  859SOL     OW 4216   5.592   5.034   3.663  0.1929 -0.5279  0.7582
  859SOL    HW1 4217   5.576   5.057   3.754  0.3840  1.0123  0.4202
  859SOL    HW2 4218   5.552   4.947   3.653 -0.8529 -0.2187  2.0036
  860SOL     OW 4219   3.080   6.217   1.740 -0.0225 -0.0336 -0.2623
  860SOL    HW1 4220   3.006   6.228   1.800 -1.7400 -0.5803 -2.1670
  860SOL    HW2 4221   3.130   6.145   1.778 -0.4135  0.3719  1.1011
  861SOL     OW 4222   5.431   2.443   2.727 -0.0333  0.2924 -0.2511
  861SOL    HW1 4223   5.362   2.420   2.664  0.7033 -0.4349 -0.8246
  861SOL    HW2 4224   5.450   2.361   2.772 -1.0661  0.9643  1.4707
  862SOL     OW 4225   0.150   6.279   4.355 -0.4244  0.5903 -0.2594
  862SOL    HW1 4226   0.071   6.257   4.406  0.6590 -0.9579  0.8261
  862SOL    HW2 4227   0.133   6.242   4.268  0.1228 -2.1301  0.6978
  863SOL     OW 4228   4.656   0.566   4.290  0.4104 -0.5803  0.6226
  863SOL    HW1 4229   4.634   0.519   4.371 -2.5793  0.3820  0.4716
  863SOL    HW2 4230   4.629   0.507   4.220 -1.1848  0.3197  0.4232
  864SOL     OW 4231   5.015   5.150   1.659  0.2823 -0.4377  0.4548
  864SOL    HW1 4232   5.080   5.086   1.685  0.1586 -0.7240  0.0696
  864SOL    HW2 4233   5.052   5.193   1.582  0.1528 -0.3854  0.4207
  865SOL     OW 4234   1.348   1.315   2.653 -0.4593 -0.1483 -0.5398
  865SOL    HW1 4235   1.302   1.354   2.578  1.4068  0.3012 -1.5281
  865SOL    HW2 4236   1.337   1.221   2.642 -0.3921 -0.0787 -1.2694
  866SOL     OW 4237   5.156   5.518   2.988 -0.1498  0.4800 -0.1366
  866SOL    HW1 4238   5.180   5.433   2.950 -2.3612  0.8122 -2.6163
  866SOL    HW2 4239   5.070   5.537   2.949 -0.8201  2.7594  2.2123
  867SOL     OW 4240   3.342   0.623   3.980  0.5442  0.2736 -0.3505
  867SOL    HW1 4241   3.420   0.641   4.033  0.0602 -0.7136  0.7532
  867SOL    HW2 4242   3.274   0.676   4.020 -0.0817 -1.2852  0.7649
  868SOL     OW 4243   4.140   5.298   0.406  0.7152  0.6392  0.0242
  868SOL    HW1 4244   4.229   5.265   0.419  1.0084  1.0565 -0.8776
  868SOL    HW2 4245   4.148   5.362   0.336 -0.0998  1.5241  0.7053
  869SOL     OW 4246   5.028   6.383   2.517 -0.2790  0.0533  0.2892
  869SOL    HW1 4247   4.962   6.385   2.448  0.7106  0.4373 -0.6701
  869SOL    HW2 4248   5.058   6.292   2.519  1.5765  0.5510 -1.6671
  870SOL     OW 4249   4.091   4.504   0.725  0.4987  0.4815  0.0090
  870SOL    HW1 4250   4.122   4.415   0.709  1.6311  1.1769 -1.8761
  870SOL    HW2 4251   4.137   4.532   0.804  1.5162  0.0201 -0.4101
  871SOL     OW 4252   6.410   6.400   4.120 -0.1222 -0.2118  0.0104
  871SOL    HW1 4253   6.466   6.410   4.197 -0.3343 -1.0158  0.2714
  871SOL    HW2 4254   6.471   6.382   4.048  0.1447  1.3238 -0.1816
  872SOL     OW 4255   0.195   5.351   0.156 -0.2864  0.1426 -0.3299
  872SOL    HW1 4256   0.250   5.319   0.084  0.9993  1.9674 -0.2408
  872SOL    HW2 4257   0.241   5.323   0.235 -0.2794  0.4055 -0.2415
  873SOL     OW 4258   2.641   5.406   2.904  0.1730 -0.5818  0.1864
  873SOL    HW1 4259   2.724   5.442   2.935 -0.2277 -0.3742  1.0393
  873SOL    HW2 4260   2.598   5.479   2.860 -0.1597 -0.3033  0.9606
  874SOL     OW 4261   4.915   4.711   3.784  0.6784 -0.1525  0.4188
  874SOL    HW1 4262   4.879   4.690   3.870 -1.3955  2.5271  0.3588
  874SOL    HW2 4263   4.953   4.798   3.795 -0.3184  0.5843 -1.4980
  875SOL     OW 4264   3.166   3.450   3.770  0.4680  0.3728  0.3571
  875SOL    HW1 4265   3.240   3.487   3.721 -0.2754  0.7710 -0.4958
  875SOL    HW2 4266   3.090   3.501   3.740 -0.0314  0.5659  1.8622
  876SOL     OW 4267   6.313   4.610   3.174 -0.3634 -0.2041  0.0202
  876SOL    HW1 4268   6.341   4.654   3.255 -0.0484  0.1057 -0.2531
  876SOL    HW2 4269   6.311   4.517   3.197  0.9039 -0.2384  0.0542
  877SOL     OW 4270   3.231   6.506   3.791  0.3113  0.0624 -0.0944
  877SOL    HW1 4271   3.274   6.464   3.717 -1.3562  0.2795 -1.2575
  877SOL    HW2 4272   3.191   6.585   3.753 -0.0569  0.5014  1.1667
  878SOL     OW 4273   4.514   2.260   4.469  0.0402  0.2390  0.1964
  878SOL    HW1 4274   4.481   2.334   4.419 -1.0240 -0.1082  0.3631
  878SOL    HW2 4275   4.609   2.265   4.459 -0.1586 -0.2875 -2.4910
  879SOL     OW 4276   2.431   3.003   0.795 -0.1073 -0.2040 -0.1862
  879SOL    HW1 4277   2.375   3.075   0.824 -1.5552 -1.7171  0.9629
  879SOL    HW2 4278   2.508   3.008   0.853  0.5278  1.2727 -1.1028
  880SOL     OW 4279   1.411   2.277   0.817  0.4563 -0.3860  0.0477
  880SOL    HW1 4280   1.497   2.238   0.801 -0.1276 -0.6466 -3.0430
  880SOL    HW2 4281   1.424   2.371   0.799 -0.1034 -0.5938 -1.5615
  881SOL     OW 4282   4.297   3.034   4.327  0.3599  0.4915 -0.6369
  881SOL    HW1 4283   4.332   3.111   4.281  0.3843  0.0483 -1.3668
  881SOL    HW2 4284   4.206   3.055   4.344  0.3052  0.5839 -1.0486
  882SOL     OW 4285   1.518   3.226   1.824  0.4828 -0.0034  0.1608
  882SOL    HW1 4286   1.560   3.250   1.742  1.5655 -2.1368  0.0228
  882SOL    HW2 4287   1.584   3.243   1.891  0.2169  0.1131  0.3992
  883SOL     OW 4288   2.067   0.835   0.654 -0.2769  0.4014  0.1911
  883SOL    HW1 4289   2.014   0.770   0.699 -0.0751 -0.3434 -0.6144
  883SOL    HW2 4290   2.140   0.852   0.713 -0.7206  0.4648  0.7326
  884SOL     OW 4291   6.551   4.168   0.171 -0.2864 -1.0398 -0.0741
  884SOL    HW1 4292   6.583   4.086   0.210 -0.6668 -1.7547 -1.1983
  884SOL    HW2 4293   6.606   4.236   0.209  1.0286 -1.9765 -0.2226
  885SOL     OW 4294   4.578   0.409   4.504  0.1210  0.5141  0.1068
  885SOL    HW1 4295   4.619   0.353   4.570 -1.3251 -1.1795 -0.3360
  885SOL    HW2 4296   4.562   0.350   4.430  0.6396  2.0984 -1.3159
  886SOL     OW 4297   0.306   0.926   2.722  0.3468 -0.2051 -0.1576
  886SOL    HW1 4298   0.214   0.913   2.745  0.5405 -3.6024 -0.8838
  886SOL    HW2 4299   0.354   0.865   2.777  2.0461  0.4371 -0.8568
  887SOL     OW 4300   2.007   0.270   0.561 -0.1092  0.4766 -0.7100
  887SOL    HW1 4301   1.976   0.262   0.652  0.6750 -0.1856 -0.4940
  887SOL    HW2 4302   2.059   0.192   0.546 -2.0735 -0.5973 -2.5124
  888SOL     OW 4303   0.135   2.289   2.180 -0.0493 -0.4095  0.0044
  888SOL    HW1 4304   0.098   2.368   2.221  1.5232 -0.6974  2.1282
  888SOL    HW2 4305   0.220   2.278   2.222  0.3123 -2.5463 -1.1685
  889SOL     OW 4306   0.887   2.403   2.270 -0.1649  0.4835  0.4017
  889SOL    HW1 4307   0.858   2.399   2.179 -0.7894 -1.4431  0.6381
  889SOL    HW2 4308   0.975   2.439   2.265 -0.3121  0.7248 -0.9394
  890SOL     OW 4309   3.569   3.241   3.675 -0.1348  0.0492 -0.1490
  890SOL    HW1 4310   3.565   3.257   3.581 -0.5966 -0.8764 -0.3040
  890SOL    HW2 4311   3.663   3.234   3.694 -0.0183  0.7075 -0.4449
  891SOL     OW 4312   5.863   1.049   1.792  0.2065 -0.2675  0.3900
  891SOL    HW1 4313   5.792   1.061   1.854 -0.8146 -1.8451 -0.4300
  891SOL    HW2 4314   5.827   1.079   1.708  0.7442 -0.4418  0.0927
  892SOL     OW 4315   0.627   6.307   2.685 -0.2802 -0.3526  0.5092
  892SOL    HW1 4316   0.665   6.361   2.754  0.2736 -0.1702  0.0687
  892SOL    HW2 4317   0.680   6.228   2.685  2.0801  1.0909 -2.0745
  893SOL     OW 4318   5.342   3.632   4.573  0.2524  0.2865 -0.1619
  893SOL    HW1 4319   5.390   3.709   4.544 -0.6345  1.3199  1.0154
  893SOL    HW2 4320   5.268   3.624   4.512  0.8045 -0.1397 -0.7837
  894SOL     OW 4321   1.805   0.577   4.112  0.2066 -0.2755 -0.1124
  894SOL    HW1 4322   1.859   0.567   4.190  1.1477 -0.3664 -0.7553
  894SOL    HW2 4323   1.816   0.494   4.065 -0.8829 -0.4860 -0.0309
  895SOL     OW 4324   5.649   2.631   1.060  0.1186 -0.0202  0.0869
  895SOL    HW1 4325   5.628   2.546   1.021  2.4507  0.3979 -2.3800
  895SOL    HW2 4326   5.740   2.624   1.086  0.3478  1.7098 -0.1545
  896SOL     OW 4327   2.868   4.505   2.853  0.6897  0.6078  0.1083
  896SOL    HW1 4328   2.897   4.434   2.910 -0.1031  1.4798  1.6904
  896SOL    HW2 4329   2.948   4.536   2.810  1.0452 -1.1832 -0.5848
  897SOL     OW 4330   1.456   2.333   0.271  0.0988 -0.1728  0.7256
  897SOL    HW1 4331   1.423   2.295   0.352  1.1087  1.6064  2.0407
  897SOL    HW2 4332   1.550   2.317   0.273  0.2110  0.3904  0.1787
  898SOL     OW 4333   5.445   2.145   1.308 -0.0054 -0.2679  0.1280
  898SOL    HW1 4334   5.390   2.074   1.342 -0.0347 -0.2719  0.0714
  898SOL    HW2 4335   5.533   2.109   1.306  0.3752  0.3862  2.2266
  899SOL     OW 4336   4.048   1.532   2.821  0.0039 -0.5799 -0.3545
  899SOL    HW1 4337   3.955   1.542   2.841 -0.1953 -0.2760 -1.3865
  899SOL    HW2 4338   4.085   1.489   2.898 -0.6110  1.0324  0.8842
  900SOL     OW 4339   6.422   2.891   3.938 -0.5040 -0.2397  0.1900
  900SOL    HW1 4340   6.338   2.937   3.948 -0.9687 -0.3030 -2.4911
  900SOL    HW2 4341   6.486   2.962   3.925 -0.6632 -0.2188 -0.5813
  901SOL     OW 4342   0.862   5.786   3.422  0.4225 -0.1912  0.3946
  901SOL    HW1 4343   0.842   5.767   3.331 -0.8466  0.8218  0.4284
  901SOL    HW2 4344   0.834   5.708   3.470  3.1472 -1.6764 -0.2326
  902SOL     OW 4345   4.185   5.435   2.364  0.2935 -0.0319 -0.2284
  902SOL    HW1 4346   4.264   5.385   2.384  0.0690 -0.5908 -0.7178
  902SOL    HW2 4347   4.190   5.512   2.421  1.3922  0.1475 -0.5413
  903SOL     OW 4348   4.805   3.601   1.431 -0.1505 -0.2219 -0.0003
  903SOL    HW1 4349   4.716   3.616   1.399  0.2997 -1.3119 -1.8948
  903SOL    HW2 4350   4.821   3.508   1.414  0.1510 -0.9722  3.5006
  904SOL     OW 4351   3.314   0.675   1.581 -0.5160 -0.2475 -0.1163
  904SOL    HW1 4352   3.239   0.709   1.628 -0.2912  0.2959 -0.1454
  904SOL    HW2 4353   3.293   0.583   1.566 -0.3687 -0.5674  1.4851
  905SOL     OW 4354   4.652   4.178   1.745  0.1503  0.0895 -0.0607
  905SOL    HW1 4355   4.679   4.239   1.815  1.0888  0.5976 -0.8463
  905SOL    HW2 4356   4.708   4.102   1.757 -0.0877 -0.0625  0.0900
  906SOL     OW 4357   2.320   1.177   3.356  0.7445  0.1539 -0.2544
  906SOL    HW1 4358   2.319   1.185   3.261  0.7869  0.9507 -0.1912
  906SOL    HW2 4359   2.262   1.103   3.375  3.5214 -2.4420 -1.0997
  907SOL     OW 4360   6.051   0.121   2.695  0.5836  0.5304 -0.1486
  907SOL    HW1 4361   6.100   0.123   2.613 -0.4426 -0.7521 -0.8369
  907SOL    HW2 4362   6.086   0.046   2.742  1.1152  1.2166  0.5800
  908SOL     OW 4363   1.791   1.070   0.865  0.0851 -0.0758  0.0049
  908SOL    HW1 4364   1.697   1.085   0.856  0.2852  1.5703  0.3675
  908SOL    HW2 4365   1.823   1.066   0.775 -0.2325  0.0856 -0.1172
  909SOL     OW 4366   6.341   1.586   3.058 -0.0321  0.2846 -0.3943
  909SOL    HW1 4367   6.253   1.574   3.093  0.4270 -1.6477  0.1971
  909SOL    HW2 4368   6.358   1.680   3.066 -1.7250  0.5600  0.2185
  910SOL     OW 4369   2.720   6.128   3.822 -0.2926 -0.3615 -0.5261
  910SOL    HW1 4370   2.763   6.207   3.788 -2.1534  1.2554  0.6375
  910SOL    HW2 4371   2.631   6.133   3.788 -0.5394 -1.8292 -0.1566
  911SOL     OW 4372   6.243   4.209   4.377 -0.0718  0.2490  0.1353
  911SOL    HW1 4373   6.196   4.161   4.309 -0.2757 -0.4111  0.7330
  911SOL    HW2 4374   6.308   4.146   4.410  1.8209  1.3766 -1.2228
  912SOL     OW 4375   4.837   0.215   1.039 -0.5366  0.2122 -0.1203
  912SOL    HW1 4376   4.865   0.304   1.018 -2.1099  0.7936  0.1120
  912SOL    HW2 4377   4.779   0.190   0.967  1.2464 -1.3452 -1.1105
  913SOL     OW 4378   0.743   1.330   1.926 -0.0482  0.1358  0.2486
  913SOL    HW1 4379   0.678   1.377   1.978 -1.3049 -0.8274 -0.3988
  913SOL    HW2 4380   0.713   1.339   1.836  0.5812 -0.5613 -0.0411
  914SOL     OW 4381   5.432   6.461   0.569 -0.3365  0.9252 -0.1396
  914SOL    HW1 4382   5.434   6.408   0.649 -0.8310  1.0752 -0.0229
  914SOL    HW2 4383   5.518   6.502   0.565  0.3069 -0.4306 -0.6041
  915SOL     OW 4384   2.851   3.017   3.961 -0.0382  0.0139  0.3316
  915SOL    HW1 4385   2.918   2.951   3.979 -0.7960 -0.4337  1.6258
  915SOL    HW2 4386   2.900   3.093   3.932  0.9740 -0.5975  0.3951
  916SOL     OW 4387   3.475   4.068   3.604 -0.2106 -0.4171 -0.3016
  916SOL    HW1 4388   3.506   4.149   3.564 -0.4291  0.2775  0.9082
  916SOL    HW2 4389   3.433   4.021   3.532 -1.1895  1.0952 -0.7526
  917SOL     OW 4390   2.401   3.207   2.520 -0.0260  0.4832 -0.1326
  917SOL    HW1 4391   2.460   3.231   2.449  0.5115 -1.6334 -0.4680
  917SOL    HW2 4392   2.320   3.180   2.477 -0.0496  0.1540  0.1099
  918SOL     OW 4393   5.421   2.720   3.861 -0.0561  0.5058  0.2218
  918SOL    HW1 4394   5.330   2.697   3.843 -0.0458 -0.6488  1.5244
  918SOL    HW2 4395   5.445   2.668   3.937  1.7489  0.6691 -0.1801
  919SOL     OW 4396   4.718   6.390   3.989  0.3969 -0.1818  0.1600
  919SOL    HW1 4397   4.624   6.395   4.010  0.6674 -0.4680  1.5076
  919SOL    HW2 4398   4.762   6.402   4.073  1.6365  1.7664 -0.7247
  920SOL     OW 4399   1.572   5.372   4.102 -0.1483  0.2082 -0.9023
  920SOL    HW1 4400   1.647   5.432   4.108 -0.7388  0.8608  0.3747
  920SOL    HW2 4401   1.579   5.316   4.179  0.7365 -1.8599 -2.3841
  921SOL     OW 4402   0.745   2.391   2.048  0.5805  0.5896  0.1895
  921SOL    HW1 4403   0.714   2.312   2.004  2.9874  1.0943 -2.7288
  921SOL    HW2 4404   0.668   2.423   2.095 -1.2149 -1.9877 -0.7220
  922SOL     OW 4405   5.339   2.323   0.409  0.1393  0.0055  0.3227
  922SOL    HW1 4406   5.300   2.248   0.455 -0.2828  0.6188  0.9772
  922SOL    HW2 4407   5.395   2.283   0.342 -0.1957 -0.8955  0.5642
  923SOL     OW 4408   0.828   1.190   3.816  0.1363  0.0774 -0.1705
  923SOL    HW1 4409   0.818   1.096   3.797  1.2715 -0.0541 -0.1655
  923SOL    HW2 4410   0.879   1.224   3.743 -1.5552  1.0268 -0.9532
  924SOL     OW 4411   5.506   2.067   4.308  0.1894  0.2489  0.1745
  924SOL    HW1 4412   5.542   2.075   4.219 -0.1078  0.0784  0.0368
  924SOL    HW2 4413   5.490   1.974   4.319 -0.4436  0.3533  0.1392
  925SOL     OW 4414   2.983   2.972   1.704  0.2928 -0.1625 -0.4676
  925SOL    HW1 4415   2.964   3.021   1.624  0.5600 -0.7823 -0.9169
  925SOL    HW2 4416   3.011   2.886   1.673  2.5870  0.2675  0.1866
  926SOL     OW 4417   2.619   6.116   0.648 -0.9338  0.5377  0.1349
  926SOL    HW1 4418   2.678   6.047   0.617 -0.5218  0.8399  0.2323
  926SOL    HW2 4419   2.532   6.078   0.641 -0.7983  0.3640 -0.7615
  927SOL     OW 4420   4.270   0.366   0.366 -0.4394  0.3395  0.1079
  927SOL    HW1 4421   4.315   0.284   0.385 -0.2733  0.6310  1.0303
  927SOL    HW2 4422   4.296   0.424   0.438 -0.2711  1.3129 -0.7204
  928SOL     OW 4423   2.910   6.358   2.858  0.1164  0.7749  0.4435
  928SOL    HW1 4424   2.963   6.438   2.859 -0.2081  0.9926  1.4956
  928SOL    HW2 4425   2.846   6.371   2.929 -0.5798  0.0069 -0.0302
  929SOL     OW 4426   0.267   2.199   0.638 -0.9920  0.0736  0.1963
  929SOL    HW1 4427   0.302   2.144   0.568 -1.4344 -0.6474  0.5334
  929SOL    HW2 4428   0.344   2.227   0.688 -0.7813 -0.3988  0.1359
  930SOL     OW 4429   6.325   3.026   0.346 -0.3706  0.1538  0.3787
  930SOL    HW1 4430   6.307   3.010   0.439 -0.2631 -0.0410  0.3664
  930SOL    HW2 4431   6.389   2.959   0.322  0.3993  0.8527  0.4309
  931SOL     OW 4432   3.481   5.074   0.784 -0.3981 -0.1324 -0.1921
  931SOL    HW1 4433   3.437   5.101   0.865  0.1024 -0.3694  0.1614
  931SOL    HW2 4434   3.434   4.994   0.758  0.8103 -1.3049  1.0528
  932SOL     OW 4435   0.649   2.495   2.420 -0.1153  0.1176 -0.3153
  932SOL    HW1 4436   0.638   2.474   2.513  2.0898  4.0598  1.0681
  932SOL    HW2 4437   0.740   2.475   2.401 -0.4281 -0.2419 -1.6136
  933SOL     OW 4438   6.331   0.719   4.412  0.4846  0.3983  0.4923
  933SOL    HW1 4439   6.244   0.690   4.442  0.9106  0.5823  1.9546
  933SOL    HW2 4440   6.318   0.809   4.383 -0.2751 -0.3038 -1.4868
  934SOL     OW 4441   2.445   0.389   0.328  0.1694 -0.0804 -0.4659
  934SOL    HW1 4442   2.431   0.323   0.397  0.7880 -0.5528 -0.7767
  934SOL    HW2 4443   2.357   0.414   0.300 -0.0757 -0.6033 -0.1756
  935SOL     OW 4444   4.623   5.652   2.226  0.3347 -0.1650  0.4737
  935SOL    HW1 4445   4.692   5.593   2.256  1.2546  1.2644  1.2688
  935SOL    HW2 4446   4.565   5.661   2.302  0.2733  0.0592  0.4008
  936SOL     OW 4447   2.086   0.884   2.267 -0.4613  0.1313 -0.4350
  936SOL    HW1 4448   2.048   0.811   2.316 -3.6931  1.5319 -0.6402
  936SOL    HW2 4449   2.123   0.844   2.189 -2.3143 -1.3207 -0.6353
  937SOL     OW 4450   5.121   1.642   0.980  0.0439 -0.4670  0.5818
  937SOL    HW1 4451   5.126   1.565   0.924  0.6635 -0.5501  0.7378
  937SOL    HW2 4452   5.041   1.687   0.954  0.0228 -0.8208  0.0408
  938SOL     OW 4453   4.216   2.169   3.743  0.1103 -0.7725  0.0306
  938SOL    HW1 4454   4.300   2.134   3.772  0.9956  0.7513 -0.6143
  938SOL    HW2 4455   4.188   2.110   3.673  0.1774 -1.8049  0.8377
  939SOL     OW 4456   6.478   4.248   2.882  0.5628  0.1865  0.9094
  939SOL    HW1 4457   6.527   4.190   2.823  0.8115 -1.3456  2.5421
  939SOL    HW2 4458   6.508   4.336   2.859 -0.2711 -0.1813 -2.0769
  940SOL     OW 4459   1.876   3.768   3.636  0.0648 -0.0147  0.3145
  940SOL    HW1 4460   1.876   3.795   3.544 -1.0231  1.2584  0.6576
  940SOL    HW2 4461   1.891   3.674   3.633 -2.0667 -0.3921 -1.3136
  941SOL     OW 4462   6.524   0.227   2.629 -0.2195 -0.0137  0.0047
  941SOL    HW1 4463   6.511   0.132   2.619  0.4630  0.0025 -1.1917
  941SOL    HW2 4464   6.482   0.248   2.713  1.8800 -1.8507  1.6788
  942SOL     OW 4465   6.473   1.947   4.570  0.4531  0.3037 -0.8023
  942SOL    HW1 4466   6.436   1.983   4.490  0.0436 -1.8841 -1.6693
  942SOL    HW2 4467   6.401   1.898   4.610  0.2611  2.3857  1.6379
  943SOL     OW 4468   2.498   4.969   2.724 -0.7696  0.3354  0.2460
  943SOL    HW1 4469   2.508   4.986   2.630 -0.2779 -0.0089  0.2315
  943SOL    HW2 4470   2.588   4.957   2.756 -0.9435  0.2908  0.7303
  944SOL     OW 4471   0.458   1.903   0.765  0.0813 -0.3170  0.0606
  944SOL    HW1 4472   0.473   1.997   0.751 -1.0942 -0.2090 -0.6497
  944SOL    HW2 4473   0.362   1.895   0.767  0.1363 -1.1955  2.3683
  945SOL     OW 4474   5.587   4.888   0.361  0.2335 -0.4709 -0.5174
  945SOL    HW1 4475   5.599   4.798   0.330 -2.4398 -1.6132  1.3281
  945SOL    HW2 4476   5.595   4.881   0.457  2.4957  1.7971 -0.4593
  946SOL     OW 4477   3.188   0.371   2.821 -0.0322  0.4761  0.0784
  946SOL    HW1 4478   3.121   0.359   2.888  0.9460 -1.9516  0.7283
  946SOL    HW2 4479   3.144   0.353   2.738 -0.6970  1.1472  0.2815
  947SOL     OW 4480   4.944   5.795   2.516 -0.6343  0.2119  0.4894
  947SOL    HW1 4481   4.915   5.793   2.425 -2.4086  0.5291  1.0087
  947SOL    HW2 4482   4.930   5.706   2.547 -0.9537  0.3360  0.7080
  948SOL     OW 4483   3.623   6.140   2.963  0.1925 -0.3860  0.2495
  948SOL    HW1 4484   3.619   6.075   2.893 -1.1291 -0.0633 -0.0052
  948SOL    HW2 4485   3.552   6.115   3.022 -0.0195  0.5370  0.3956
  949SOL     OW 4486   1.799   3.580   2.102  0.2804  0.4031  0.5045
  949SOL    HW1 4487   1.854   3.502   2.104 -0.4276 -0.1888 -1.2219
  949SOL    HW2 4488   1.799   3.612   2.192  0.9085 -1.3557  1.1652
  950SOL     OW 4489   1.475   1.192   4.080  0.3759 -0.2622  0.3870
  950SOL    HW1 4490   1.530   1.119   4.109  0.8279 -0.7687 -1.5624
  950SOL    HW2 4491   1.481   1.256   4.150  1.0452 -1.5502  1.5609
  951SOL     OW 4492   5.637   2.239   4.499 -0.2092 -0.0194  0.1406
  951SOL    HW1 4493   5.582   2.210   4.572  1.2690 -2.4600  0.3713
  951SOL    HW2 4494   5.589   2.212   4.421 -1.7246  2.4698  0.0691
  952SOL     OW 4495   3.890   3.790   3.884  0.4127 -0.4850  0.1764
  952SOL    HW1 4496   3.917   3.699   3.899 -2.3665 -1.5536 -0.7815
  952SOL    HW2 4497   3.895   3.831   3.971 -0.1001 -2.0737  0.9844
  953SOL     OW 4498   3.352   6.148   1.550  0.3601  0.3285  0.7131
  953SOL    HW1 4499   3.330   6.060   1.520 -1.0503  1.2391 -1.1775
  953SOL    HW2 4500   3.345   6.145   1.645  3.0371 -2.2458  0.9610
  954SOL     OW 4501   0.638   5.605   4.168  0.0926 -0.0898  0.2200
  954SOL    HW1 4502   0.613   5.517   4.197  0.4130  0.5465  2.5852
  954SOL    HW2 4503   0.555   5.653   4.163  0.1870  0.4698  2.6621
  955SOL     OW 4504   2.206   2.910   1.676  0.0875 -0.3723  0.2031
  955SOL    HW1 4505   2.182   2.854   1.750  2.1912 -0.2059  1.0823
  955SOL    HW2 4506   2.294   2.882   1.653  0.1863  0.8665 -1.0136
  956SOL     OW 4507   4.477   4.117   3.554  0.5619 -0.4869 -0.0204
  956SOL    HW1 4508   4.461   4.126   3.648  1.2272 -0.7590  0.1230
  956SOL    HW2 4509   4.389   4.113   3.516  0.1405  2.7345  0.2528
  957SOL     OW 4510   0.099   1.968   4.044  0.1578  0.0001  0.2162
  957SOL    HW1 4511   0.188   1.994   4.018 -0.0447  0.5840  0.0935
  957SOL    HW2 4512   0.065   2.043   4.092 -0.5194  0.0674 -0.3412
  958SOL     OW 4513   0.996   5.436   1.337  0.0188 -0.3913 -0.0650
  958SOL    HW1 4514   0.934   5.483   1.282  0.7921  0.5272 -0.1860
  958SOL    HW2 4515   1.024   5.501   1.402  1.5073 -0.4964 -0.5547
  959SOL     OW 4516   0.302   1.012   3.872 -0.4685 -0.1180 -0.0864
  959SOL    HW1 4517   0.311   1.094   3.921  2.4921  0.0577 -0.7178
  959SOL    HW2 4518   0.241   1.033   3.801 -1.5541  0.8238  1.0813
  960SOL     OW 4519   4.879   0.608   3.902  0.2213 -0.4765  0.3020
  960SOL    HW1 4520   4.877   0.586   3.995  0.8580 -1.2761  0.1434
  960SOL    HW2 4521   4.947   0.551   3.866  0.7618  0.6110 -0.4495
  961SOL     OW 4522   4.499   3.936   2.639  0.3046  0.2198 -0.3617
  961SOL    HW1 4523   4.515   3.952   2.546 -1.1473 -0.6256 -0.7811
  961SOL    HW2 4524   4.550   3.857   2.659  0.0943  0.0178 -0.6146
  962SOL     OW 4525   1.882   5.295   2.884 -0.1041  0.2336  0.4153
  962SOL    HW1 4526   1.970   5.266   2.908 -0.3975 -0.6400  0.4801
  962SOL    HW2 4527   1.873   5.381   2.925  0.6201  0.2096  0.6389
  963SOL     OW 4528   1.559   6.158   3.238  0.0604 -0.1490  0.1715
  963SOL    HW1 4529   1.614   6.097   3.288  1.1492 -1.2935 -2.2807
  963SOL    HW2 4530   1.471   6.144   3.272  0.4169 -2.4929  0.2742
  964SOL     OW 4531   1.742   5.284   1.646  0.4300 -0.2266 -0.1290
  964SOL    HW1 4532   1.765   5.307   1.737  0.3185 -0.1054 -0.1306
  964SOL    HW2 4533   1.813   5.226   1.618  0.1613 -0.7290  0.2245
  965SOL     OW 4534   6.285   6.351   1.783  0.0499 -0.0991  0.2351
  965SOL    HW1 4535   6.334   6.352   1.864 -2.2010 -3.8824  1.9360
  965SOL    HW2 4536   6.206   6.402   1.802  0.2239  0.3104 -0.1290
  966SOL     OW 4537   4.561   1.746   1.928 -0.2760  0.3302 -0.1430
  966SOL    HW1 4538   4.534   1.750   2.019  2.2246 -1.5150  0.7940
  966SOL    HW2 4539   4.610   1.827   1.913 -0.7298  0.6556  0.1243
  967SOL     OW 4540   3.219   1.780   3.333 -0.3332 -0.0202 -0.2640
  967SOL    HW1 4541   3.161   1.713   3.368 -1.5276 -0.0812 -2.2562
  967SOL    HW2 4542   3.298   1.733   3.308 -1.6983 -1.0778 -3.0219
  968SOL     OW 4543   4.547   4.045   2.397  0.1921  0.1737  0.1586
  968SOL    HW1 4544   4.475   4.005   2.347 -0.9400  0.0743  1.8045
  968SOL    HW2 4545   4.537   4.139   2.383  1.5128  0.0857 -1.8996
  969SOL     OW 4546   5.509   3.426   4.610  0.4708 -0.1679 -0.4266
  969SOL    HW1 4547   5.460   3.505   4.588 -1.1808 -1.2608 -0.9269
  969SOL    HW2 4548   5.585   3.427   4.552  0.5403  1.0948 -0.3342
  970SOL     OW 4549   2.382   4.492   3.476  0.3520  0.2792 -0.0371
  970SOL    HW1 4550   2.337   4.505   3.392 -1.5090 -1.1844  0.6691
  970SOL    HW2 4551   2.404   4.399   3.477  0.9077  0.4101  0.8542
  971SOL     OW 4552   6.347   3.239   1.521 -0.2741  0.1052  0.0128
  971SOL    HW1 4553   6.433   3.264   1.487 -0.7979 -0.8261 -2.1500
  971SOL    HW2 4554   6.309   3.183   1.453 -1.2072 -2.3890  2.4041
  972SOL     OW 4555   6.363   3.508   2.621  0.4014  0.1335  0.5788
  972SOL    HW1 4556   6.270   3.530   2.619  0.5267  0.7619  1.4178
  972SOL    HW2 4557   6.366   3.419   2.655  0.1590  0.4363  1.4019
  973SOL     OW 4558   2.434   0.798   2.249  0.0354  0.5172  0.0850
  973SOL    HW1 4559   2.436   0.884   2.206  0.7003  0.3410 -0.2387
  973SOL    HW2 4560   2.360   0.753   2.209  0.6964  0.3230 -0.9583
  974SOL     OW 4561   1.210   5.624   2.067  0.1991 -0.6592  0.5759
  974SOL    HW1 4562   1.270   5.634   2.141  0.4707 -0.7033  0.3671
  974SOL    HW2 4563   1.125   5.604   2.106  0.3055 -0.5150  0.8796
  975SOL     OW 4564   5.941   2.624   1.122 -0.2462 -0.1852  0.2379
  975SOL    HW1 4565   6.026   2.662   1.098 -1.0190  1.4154 -0.0698
  975SOL    HW2 4566   5.919   2.666   1.205 -1.2046  0.1646 -0.1860
  976SOL     OW 4567   0.975   6.476   2.636  0.4208  0.5576 -0.1768
  976SOL    HW1 4568   1.017   6.467   2.722  0.9392 -1.0030 -0.5553
  976SOL    HW2 4569   0.891   6.518   2.655  1.1612  1.6047  0.8984
  977SOL     OW 4570   3.854   0.335   2.828  0.2630  0.0292 -0.3136
  977SOL    HW1 4571   3.798   0.270   2.872  0.6130 -0.2111 -0.2181
  977SOL    HW2 4572   3.855   0.409   2.888  2.9674 -1.3025  1.5043
  978SOL     OW 4573   1.652   5.678   0.037 -0.1177 -0.2091 -0.0916
  978SOL    HW1 4574   1.564   5.691   0.071 -0.7528  0.0844 -1.7652
  978SOL    HW2 4575   1.694   5.620   0.101 -1.6001 -0.5840  0.5865
  979SOL     OW 4576   5.793   0.830   1.329  0.0490  0.4211 -0.3688
  979SOL    HW1 4577   5.839   0.839   1.412 -1.0876 -1.4911  0.5347
  979SOL    HW2 4578   5.843   0.885   1.268  1.0548  1.6808  1.4845
  980SOL     OW 4579   4.901   0.195   4.421 -0.1539  0.3757  0.2460
  980SOL    HW1 4580   4.809   0.181   4.399  0.2481 -1.4574 -0.4912
  980SOL    HW2 4581   4.944   0.212   4.337  0.4556 -0.7539  0.2953
  981SOL     OW 4582   2.063   6.471   1.291  0.4865  0.4528  0.0924
  981SOL    HW1 4583   2.017   6.480   1.207  0.3376  0.6238  0.1898
  981SOL    HW2 4584   2.127   6.542   1.291 -0.3129  1.1981  0.6251
  982SOL     OW 4585   4.661   1.846   4.309 -0.3617  0.0466 -0.3563
  982SOL    HW1 4586   4.683   1.773   4.251  0.8143  0.5667 -0.5867
  982SOL    HW2 4587   4.620   1.910   4.251  0.1919  0.2862 -0.4817
  983SOL     OW 4588   6.489   5.711   2.482 -0.2728  0.7381 -0.1691
  983SOL    HW1 4589   6.397   5.713   2.505  0.1385 -1.4063  2.0072
  983SOL    HW2 4590   6.529   5.778   2.538 -0.1930  0.0420  0.6151
  984SOL     OW 4591   1.921   0.132   4.201 -0.4159 -0.1040 -0.4090
  984SOL    HW1 4592   1.904   0.134   4.106 -0.6213 -1.8268 -0.4303
  984SOL    HW2 4593   1.981   0.059   4.213 -0.7923 -0.2226  0.8593
  985SOL     OW 4594   1.137   5.215   1.258 -0.0185  0.0711 -0.1752
  985SOL    HW1 4595   1.193   5.242   1.185  0.1904  1.6752  0.5332
  985SOL    HW2 4596   1.087   5.294   1.281 -0.2125 -0.4354  1.2891
  986SOL     OW 4597   4.991   1.425   4.157  0.4214 -0.0769 -0.6617
  986SOL    HW1 4598   4.948   1.341   4.136  1.5658 -0.7674 -0.3449
  986SOL    HW2 4599   5.055   1.437   4.087 -0.7642  1.3418 -1.5641
  987SOL     OW 4600   0.725   0.875   3.185 -0.3578  0.1877 -0.0633
  987SOL    HW1 4601   0.760   0.861   3.273  0.1084 -2.9969 -0.6287
  987SOL    HW2 4602   0.630   0.874   3.196 -0.3692  2.5955  0.6689
  988SOL     OW 4603   4.745   0.907   1.689 -0.0342  0.5806 -0.1261
  988SOL    HW1 4604   4.682   0.967   1.650  0.3094  0.0789 -1.4948
  988SOL    HW2 4605   4.815   0.964   1.722 -0.2616  1.0087 -0.3736
  989SOL     OW 4606   1.612   1.001   4.196  0.6624  0.2593  0.1860
  989SOL    HW1 4607   1.690   0.975   4.246  1.3323  2.4335  0.3492
  989SOL    HW2 4608   1.545   0.938   4.222  0.5741  1.9013  4.8248
  990SOL     OW 4609   4.096   5.191   3.713 -0.4090 -0.6933 -0.1608
  990SOL    HW1 4610   4.191   5.195   3.716 -0.3933 -0.0802 -1.1484
  990SOL    HW2 4611   4.074   5.109   3.758  0.5771 -0.8631  0.0299
  991SOL     OW 4612   0.525   0.551   4.421  0.7710  0.3747  0.8804
  991SOL    HW1 4613   0.494   0.556   4.512  0.1840  1.2086  0.6476
  991SOL    HW2 4614   0.578   0.630   4.410 -0.4277  1.0995  0.0583
  992SOL     OW 4615   3.484   5.487   0.744  0.5757  0.1055 -0.7445
  992SOL    HW1 4616   3.572   5.501   0.710  1.1821  1.4377  1.2122
  992SOL    HW2 4617   3.497   5.462   0.836 -1.0561  0.8644 -0.2586
  993SOL     OW 4618   2.175   0.898   2.748  0.5324 -0.0138 -0.2238
  993SOL    HW1 4619   2.194   0.833   2.816 -1.2942  0.6333  0.9735
  993SOL    HW2 4620   2.130   0.848   2.680  0.0459 -0.2182  0.2343
  994SOL     OW 4621   3.572   0.487   1.333 -0.4564  0.0228 -0.0543
  994SOL    HW1 4622   3.593   0.460   1.422 -0.0167  1.2294  0.2265
  994SOL    HW2 4623   3.477   0.497   1.332 -0.6971 -2.0121 -0.3246
  995SOL     OW 4624   4.862   3.686   4.334  0.6562 -0.2703  0.4223
  995SOL    HW1 4625   4.841   3.621   4.266 -2.9110  2.2692 -1.2602
  995SOL    HW2 4626   4.813   3.656   4.411  1.2778 -0.9759  0.5502
  996SOL     OW 4627   4.808   4.700   0.629  0.0596 -0.2730  0.1718
  996SOL    HW1 4628   4.832   4.617   0.670 -0.3885  0.2974  1.6430
  996SOL    HW2 4629   4.887   4.726   0.581 -0.2929 -2.2765 -1.6419
  997SOL     OW 4630   1.234   4.777   2.816  0.7007 -0.2921 -0.5035
  997SOL    HW1 4631   1.221   4.737   2.730  1.9466  0.6476 -1.1621
  997SOL    HW2 4632   1.261   4.867   2.797  1.1631 -0.1135  0.8596
  998SOL     OW 4633   2.975   0.623   4.285  0.3245 -0.5975  0.2774
  998SOL    HW1 4634   2.993   0.690   4.351  0.1195  0.0721 -0.3456
  998SOL    HW2 4635   2.880   0.621   4.279  0.3694  0.6817 -1.3480
  999SOL     OW 4636   5.171   1.323   2.510 -0.2141 -0.2120  0.2605
  999SOL    HW1 4637   5.225   1.283   2.441 -0.1859  1.8461 -0.9862
  999SOL    HW2 4638   5.088   1.342   2.466 -0.8709 -0.5378  1.3309
 1000SOL     OW 4639   1.457   5.697   0.458 -0.3812 -0.6901  0.2724
 1000SOL    HW1 4640   1.527   5.721   0.398 -0.0075 -0.9521  0.6025
 1000SOL    HW2 4641   1.387   5.760   0.439  0.3181  0.2281  0.6285
 1001SOL     OW 4642   1.075   5.332   0.315 -0.4830 -0.3383  0.9860
 1001SOL    HW1 4643   1.135   5.379   0.373  0.2274 -0.4833  0.3810
 1001SOL    HW2 4644   1.114   5.340   0.228 -1.5346 -0.1264  0.5170
 1002SOL     OW 4645   1.799   1.441   4.036  0.1908 -0.1677 -0.3181
 1002SOL    HW1 4646   1.738   1.510   4.010  0.6725  0.8251  1.0544
 1002SOL    HW2 4647   1.885   1.473   4.008  0.8434  1.3188  2.9020
 1003SOL     OW 4648   2.236   1.158   1.101 -0.0632 -0.1831  0.1041
 1003SOL    HW1 4649   2.296   1.110   1.158 -0.3311  1.2355  1.6819
 1003SOL    HW2 4650   2.290   1.225   1.060 -0.1240 -0.3822 -0.3020
 1004SOL     OW 4651   0.339   2.133   4.385 -0.1185  0.3278 -0.4996
 1004SOL    HW1 4652   0.277   2.111   4.315 -0.8136 -0.6714  0.3938
 1004SOL    HW2 4653   0.328   2.063   4.450  1.5678  0.4298 -0.0571
 1005SOL     OW 4654   1.754   5.045   3.163 -0.0351 -0.1261  0.6443
 1005SOL    HW1 4655   1.688   5.112   3.181 -0.4968  0.0598 -1.4457
 1005SOL    HW2 4656   1.830   5.071   3.216 -0.6137  1.4047  0.7677
 1006SOL     OW 4657   0.807   0.875   3.469  0.4124  0.3958 -0.2114
 1006SOL    HW1 4658   0.735   0.927   3.505  0.8461  0.3854  0.7096
 1006SOL    HW2 4659   0.885   0.909   3.514  0.8013 -0.5314 -0.1730
 1007SOL     OW 4660   5.925   4.027   2.660  0.6293  0.4495 -0.5345
 1007SOL    HW1 4661   6.010   4.073   2.658  1.3639 -0.8694 -0.7650
 1007SOL    HW2 4662   5.940   3.948   2.609 -0.0205 -1.0108  1.4295
 1008SOL     OW 4663   1.574   4.032   0.009 -0.2361 -0.0636 -0.6985
 1008SOL    HW1 4664   1.576   4.070  -0.079  1.0520 -1.0571 -1.1204
 1008SOL    HW2 4665   1.493   3.980   0.010  1.1840 -2.5326 -2.4394
 1009SOL     OW 4666   2.944   5.617   4.511  0.1556  0.3000 -0.3434
 1009SOL    HW1 4667   3.026   5.585   4.473  0.3340 -0.5950  0.7519
 1009SOL    HW2 4668   2.909   5.676   4.445  0.8912 -0.5261 -1.5103
 1010SOL     OW 4669   4.291   5.778   3.176  0.3850 -0.1669 -0.1976
 1010SOL    HW1 4670   4.272   5.725   3.253 -0.0228  2.0975  1.3838
 1010SOL    HW2 4671   4.376   5.819   3.195 -0.0138  0.9103 -0.6184
 1011SOL     OW 4672   4.931   0.846   2.382  0.0271  0.0661 -0.5289
 1011SOL    HW1 4673   4.993   0.896   2.330  1.0072 -1.0955 -0.5058
 1011SOL    HW2 4674   4.892   0.783   2.321 -2.6216  1.9881 -1.0274
 1012SOL     OW 4675   4.210   4.041   1.507 -0.4001  0.3318 -0.6483
 1012SOL    HW1 4676   4.151   4.104   1.466  2.1928  2.4242 -1.4871
 1012SOL    HW2 4677   4.271   4.094   1.557  1.2490 -1.6197 -0.4393
 1013SOL     OW 4678   2.213   2.329   4.471 -0.4878  0.0586 -0.3630
 1013SOL    HW1 4679   2.231   2.420   4.448 -0.9898  0.3977  0.5478
 1013SOL    HW2 4680   2.133   2.333   4.524 -1.4683 -1.0720 -1.6662
 1014SOL     OW 4681   2.792   3.200   1.736 -0.6740 -0.3013 -0.1343
 1014SOL    HW1 4682   2.838   3.116   1.731  0.5368  0.2501  1.2183
 1014SOL    HW2 4683   2.852   3.263   1.695 -0.4747  0.3078  1.0498
 1015SOL     OW 4684   5.701   5.319   2.550  0.2048  0.0100 -0.1153
 1015SOL    HW1 4685   5.664   5.358   2.629 -0.3428  0.5750 -0.6358
 1015SOL    HW2 4686   5.777   5.270   2.581 -0.7816 -0.9151  0.9410
 1016SOL     OW 4687   5.069   5.518   1.803 -0.2877  0.0774  0.0868
 1016SOL    HW1 4688   4.995   5.569   1.835 -0.7272  0.5056 -1.4842
 1016SOL    HW2 4689   5.063   5.526   1.707  2.2956  0.8149 -0.0738
 1017SOL     OW 4690   1.812   0.957   0.110  0.0013 -0.2894 -0.1355
 1017SOL    HW1 4691   1.894   0.928   0.150  0.5264  1.8268  0.4892
 1017SOL    HW2 4692   1.807   1.051   0.131 -1.2315  0.2524 -2.4554
 1018SOL     OW 4693   4.676   0.067   3.683 -0.5326  0.7104 -0.1698
 1018SOL    HW1 4694   4.618   0.052   3.608  0.2461 -0.6178 -0.5336
 1018SOL    HW2 4695   4.764   0.061   3.646 -0.1433  1.8182  0.5431
 1019SOL     OW 4696   3.485   2.254   4.319  0.2498 -0.3409 -0.0773
 1019SOL    HW1 4697   3.420   2.314   4.282 -1.1114 -2.1858 -0.8782
 1019SOL    HW2 4698   3.440   2.170   4.321  2.3200 -1.4996  0.2935
 1020SOL     OW 4699   0.347   5.850   1.731 -0.0798 -0.3598  0.3437
 1020SOL    HW1 4700   0.387   5.889   1.809 -0.3333  1.2624 -0.3187
 1020SOL    HW2 4701   0.392   5.766   1.721  1.5691  0.4134  0.9266
 1021SOL     OW 4702   1.690   5.880   3.367 -0.1015 -0.4496 -0.7618
 1021SOL    HW1 4703   1.611   5.833   3.391 -0.4693 -0.0148 -1.1068
 1021SOL    HW2 4704   1.721   5.919   3.449 -0.1242 -0.7940 -0.5888
 1022SOL     OW 4705   0.500   4.901   1.484  0.7393 -0.3811 -0.0481
 1022SOL    HW1 4706   0.556   4.828   1.457 -0.0792 -0.4559 -1.7009
 1022SOL    HW2 4707   0.470   4.940   1.401 -0.7944  0.2972  0.7753
 1023SOL     OW 4708   2.100   6.126   2.019  0.1351  0.7153  0.2719
 1023SOL    HW1 4709   2.117   6.044   2.064  0.2576 -0.4169 -1.7260
 1023SOL    HW2 4710   2.172   6.134   1.957 -1.3605  0.8454 -1.5346
 1024SOL     OW 4711   5.272   3.005   3.877  0.1175 -0.0737  0.0044
 1024SOL    HW1 4712   5.334   2.931   3.878  1.5888  1.1041  0.5757
 1024SOL    HW2 4713   5.295   3.055   3.955 -1.0997  0.7942 -0.1782
 1025SOL     OW 4714   1.244   6.331   4.208  0.1157 -0.4399 -0.2091
 1025SOL    HW1 4715   1.240   6.355   4.301 -2.3763 -0.4432 -0.2419
 1025SOL    HW2 4716   1.338   6.326   4.189  0.9277  4.6021  0.9682
 1026SOL     OW 4717   1.202   6.071   2.687 -0.0798 -0.2564 -0.7820
 1026SOL    HW1 4718   1.114   6.108   2.675 -0.8197 -2.0890 -1.5028
 1026SOL    HW2 4719   1.259   6.128   2.635 -0.6594  1.4653  0.3767
 1027SOL     OW 4720   5.652   3.423   3.039 -0.1094 -0.1230  0.3337
 1027SOL    HW1 4721   5.633   3.514   3.061  1.0091  0.2593 -0.2098
 1027SOL    HW2 4722   5.626   3.415   2.947 -0.8093 -0.5382  0.5641
 1028SOL     OW 4723   5.722   0.816   4.531 -0.4402  0.1140 -0.6322
 1028SOL    HW1 4724   5.719   0.908   4.503  2.8173  0.4336 -0.3527
 1028SOL    HW2 4725   5.732   0.767   4.449  0.2435  0.2541 -0.6402
 1029SOL     OW 4726   2.033   2.605   3.445 -0.3740  0.6406 -0.1264
 1029SOL    HW1 4727   1.975   2.538   3.409 -1.0490  0.0898  1.8313
 1029SOL    HW2 4728   2.102   2.616   3.379 -0.0068 -2.2515 -0.3512
 1030SOL     OW 4729   6.053   0.092   3.190 -0.2399 -0.0699 -0.1246
 1030SOL    HW1 4730   6.087   0.006   3.166  1.2289  0.3856  0.1597
 1030SOL    HW2 4731   6.056   0.143   3.109  0.8292  0.2714  0.0997
 1031SOL     OW 4732   2.924   4.981   0.439  0.0451 -0.8342 -0.3596
 1031SOL    HW1 4733   2.857   5.043   0.469 -1.3328 -2.0363 -0.8626
 1031SOL    HW2 4734   3.006   5.016   0.475 -0.5530  1.6814 -1.1866
 1032SOL     OW 4735   1.661   6.444   4.442 -0.1676  0.3750  0.2084
 1032SOL    HW1 4736   1.683   6.456   4.534 -0.4083 -1.0735  0.4762
 1032SOL    HW2 4737   1.742   6.418   4.400 -0.7540 -2.7094  0.7684
 1033SOL     OW 4738   5.474   0.659   1.984 -0.3725 -0.3857  0.4737
 1033SOL    HW1 4739   5.388   0.632   2.018 -1.0662  0.9805 -0.0951
 1033SOL    HW2 4740   5.489   0.602   1.910 -0.6533 -0.8380  0.7593
 1034SOL     OW 4741   1.344   2.588   0.366  0.1550 -0.5842 -0.4521
 1034SOL    HW1 4742   1.404   2.624   0.301  0.7809 -0.9900 -0.1138
 1034SOL    HW2 4743   1.379   2.500   0.384 -0.9639 -1.1174 -0.7891
 1035SOL     OW 4744   4.915   5.858   3.934 -0.4581  0.5302  0.0547
 1035SOL    HW1 4745   4.866   5.917   3.877 -1.9996 -0.4352  0.3207
 1035SOL    HW2 4746   4.849   5.823   3.994  0.7637 -0.0132  1.1236
 1036SOL     OW 4747   0.912   4.587   2.858  0.1359 -0.3675  0.7505
 1036SOL    HW1 4748   0.862   4.531   2.918  0.7195 -1.1923  0.4820
 1036SOL    HW2 4749   1.000   4.591   2.896  0.3898 -0.5272  0.1856
 1037SOL     OW 4750   0.511   3.814   0.827 -0.0269 -0.4631 -0.6696
 1037SOL    HW1 4751   0.571   3.861   0.885 -1.7092 -1.4087  1.9996
 1037SOL    HW2 4752   0.429   3.809   0.876 -1.4388 -1.7041 -3.0016
 1038SOL     OW 4753   2.411   5.321   1.649  0.2449 -0.1442 -0.1235
 1038SOL    HW1 4754   2.401   5.259   1.577  0.0402  0.1225 -0.3300
 1038SOL    HW2 4755   2.327   5.368   1.652  0.9721  1.3056 -1.0897
 1039SOL     OW 4756   5.116   3.620   4.395 -0.0401  0.3083 -0.4431
 1039SOL    HW1 4757   5.114   3.528   4.370 -0.3503 -0.1783  1.2283
 1039SOL    HW2 4758   5.024   3.648   4.390 -0.2709 -0.0866  1.0362
 1040SOL     OW 4759   2.232   4.223   0.089 -0.7572 -0.0350  0.3897
 1040SOL    HW1 4760   2.190   4.166   0.154 -4.3069  1.4811 -0.3393
 1040SOL    HW2 4761   2.290   4.164   0.040  0.2201 -1.7140  3.2828
 1041SOL     OW 4762   0.299   2.626   0.480 -0.7272  0.5981 -0.2494
 1041SOL    HW1 4763   0.284   2.555   0.419 -1.4126  0.3906  0.1450
 1041SOL    HW2 4764   0.218   2.631   0.532  0.3748 -0.2406  1.6732
 1042SOL     OW 4765   2.308   5.795   2.942  0.2380 -0.3501 -0.0362
 1042SOL    HW1 4766   2.238   5.859   2.934 -1.9563 -2.1702  2.7545
 1042SOL    HW2 4767   2.379   5.841   2.986 -0.7981  0.5319  0.7524
 1043SOL     OW 4768   0.747   6.281   2.068  0.0291 -0.1984 -0.3270
 1043SOL    HW1 4769   0.820   6.262   2.010 -0.2779  1.3458 -1.2775
 1043SOL    HW2 4770   0.733   6.376   2.059 -1.2825 -0.2553  0.7773
 1044SOL     OW 4771   1.951   4.369   1.770  0.6512  0.5558 -0.4099
 1044SOL    HW1 4772   1.973   4.345   1.860  0.2008  0.1809 -0.3981
 1044SOL    HW2 4773   1.868   4.325   1.752  1.1915 -0.1406 -1.3233
 1045SOL     OW 4774   4.189   1.150   1.170  0.1291 -0.0504 -0.0370
 1045SOL    HW1 4775   4.097   1.166   1.187  0.1580  1.1437 -0.9078
 1045SOL    HW2 4776   4.190   1.090   1.096  0.0525 -0.3004  0.1638
 1046SOL     OW 4777   1.363   1.807   0.517  0.1474 -0.0442 -0.2577
 1046SOL    HW1 4778   1.399   1.734   0.568 -1.7037 -0.4164  0.6241
 1046SOL    HW2 4779   1.334   1.870   0.583 -3.4059 -1.0528 -0.6530
 1047SOL     OW 4780   3.827   5.556   2.229 -0.0259 -0.5095 -0.3384
 1047SOL    HW1 4781   3.773   5.507   2.168 -1.5451 -0.4805  0.9135
 1047SOL    HW2 4782   3.867   5.625   2.177  1.0193 -2.1549 -1.8445
 1048SOL     OW 4783   2.230   2.114   2.318 -0.3278 -0.0958  0.4232
 1048SOL    HW1 4784   2.186   2.192   2.284 -0.3858 -0.2362  0.1759
 1048SOL    HW2 4785   2.160   2.058   2.350 -0.4804 -1.0141 -1.3929
 1049SOL     OW 4786   2.661   1.464   3.102  0.7237 -0.0302  0.3674
 1049SOL    HW1 4787   2.647   1.475   3.008 -2.0687 -0.1837  0.6623
 1049SOL    HW2 4788   2.651   1.370   3.118 -2.6316  0.2979  1.1482
 1050SOL     OW 4789   2.357   3.411   4.076  0.3414  0.5948  0.0952
 1050SOL    HW1 4790   2.361   3.420   3.981  1.1878 -0.9731 -0.0357
 1050SOL    HW2 4791   2.314   3.492   4.105  1.2358  1.6942 -1.4938
 1051SOL     OW 4792   2.074   5.146   2.003 -0.6509 -0.9635  0.2301
 1051SOL    HW1 4793   2.170   5.140   1.998 -0.6496 -1.1833  0.5138
 1051SOL    HW2 4794   2.057   5.195   2.083 -0.7704 -0.7102  0.0487
 1052SOL     OW 4795   5.454   0.488   3.810 -0.0348  0.4973 -0.2962
 1052SOL    HW1 4796   5.439   0.497   3.905  0.4566  1.0433 -0.2645
 1052SOL    HW2 4797   5.432   0.574   3.774 -0.5279  0.1986 -0.7302
 1053SOL     OW 4798   5.124   3.322   3.490 -0.1256 -0.3207  0.6819
 1053SOL    HW1 4799   5.061   3.323   3.418 -0.0628  0.5724  0.6282
 1053SOL    HW2 4800   5.172   3.240   3.479 -0.1165 -0.1973 -0.2944
 1054SOL     OW 4801   3.235   1.083   3.071  0.0558  0.4434 -0.0216
 1054SOL    HW1 4802   3.246   1.094   3.165 -0.6432  1.0458  0.0014
 1054SOL    HW2 4803   3.244   1.171   3.035  2.4399 -0.0298 -0.7867
 1055SOL     OW 4804   6.361   0.534   1.799 -0.6850  0.5643  0.1919
 1055SOL    HW1 4805   6.381   0.628   1.793 -0.5369  0.5817  0.8540
 1055SOL    HW2 4806   6.272   0.526   1.766 -0.1947  0.7285 -1.2302
 1056SOL     OW 4807   5.176   0.523   0.369 -0.0294 -0.4315 -0.0887
 1056SOL    HW1 4808   5.248   0.523   0.307 -0.8092  1.1372 -1.0626
 1056SOL    HW2 4809   5.121   0.449   0.342  0.9155 -1.2984  0.3243
 1057SOL     OW 4810   4.675   5.774   1.158  0.2852 -0.2925  0.3105
 1057SOL    HW1 4811   4.764   5.759   1.189  1.0185 -1.1026 -1.9714
 1057SOL    HW2 4812   4.644   5.688   1.131 -1.4856 -0.1408  1.6539
 1058SOL     OW 4813   4.884   6.214   0.238  0.5317 -0.1951  0.5721
 1058SOL    HW1 4814   4.905   6.124   0.213 -0.4146 -0.5472  1.0160
 1058SOL    HW2 4815   4.966   6.247   0.276  0.6286 -1.1905  1.2830
 1059SOL     OW 4816   2.890   6.486   3.232  0.0656 -0.3081 -0.6186
 1059SOL    HW1 4817   2.935   6.532   3.161 -0.0991  0.3187 -0.3185
 1059SOL    HW2 4818   2.816   6.443   3.189 -0.0474  0.0886 -0.8242
 1060SOL     OW 4819   5.329   2.876   2.239 -0.1392 -0.4689  0.1245
 1060SOL    HW1 4820   5.261   2.910   2.297  0.9611 -0.6497  1.5591
 1060SOL    HW2 4821   5.386   2.951   2.223 -1.0888 -0.0948 -1.7632
 1061SOL     OW 4822   4.315   3.270   4.605  0.6049 -0.5117 -0.0656
 1061SOL    HW1 4823   4.386   3.216   4.640  1.2464  0.1131 -0.4043
 1061SOL    HW2 4824   4.348   3.359   4.608 -0.7195 -0.0067  1.1916
 1062SOL     OW 4825   4.632   2.630   3.966 -0.2891 -0.0052  0.2694
 1062SOL    HW1 4826   4.557   2.579   3.935 -1.3816  0.0046  2.6995
 1062SOL    HW2 4827   4.703   2.566   3.969 -0.3174 -0.1796 -1.3855
 1063SOL     OW 4828   5.411   5.319   1.001 -0.1522 -0.2680 -0.3229
 1063SOL    HW1 4829   5.488   5.322   0.944  0.8066  1.2556  0.9869
 1063SOL    HW2 4830   5.391   5.410   1.020 -2.1215 -0.6380 -0.3700
 1064SOL     OW 4831   0.661   4.248   4.330 -0.5047  0.4211 -0.0417
 1064SOL    HW1 4832   0.745   4.204   4.339  0.7687  2.3667 -1.5611
 1064SOL    HW2 4833   0.633   4.265   4.420  0.3453 -0.8817  0.4997
 1065SOL     OW 4834   4.025   1.192   2.768 -0.4052  0.1212 -0.0590
 1065SOL    HW1 4835   4.084   1.122   2.795 -0.9567 -0.2446  0.2064
 1065SOL    HW2 4836   4.083   1.264   2.744  0.1644 -0.3953 -0.2574
 1066SOL     OW 4837   6.162   1.528   2.268 -0.3012  0.2107 -0.4175
 1066SOL    HW1 4838   6.176   1.608   2.218  0.4927 -0.1673 -0.8109
 1066SOL    HW2 4839   6.244   1.513   2.315 -0.8596  0.2760  0.6046
 1067SOL     OW 4840   2.860   2.670   2.712 -0.1143  0.1347  0.2188
 1067SOL    HW1 4841   2.879   2.605   2.645  1.0912 -0.4632  1.1095
 1067SOL    HW2 4842   2.778   2.710   2.684  0.5449  0.1706 -1.8135
 1068SOL     OW 4843   3.422   6.299   1.942 -0.4629 -0.1575  0.0782
 1068SOL    HW1 4844   3.391   6.288   2.032 -1.0552  1.3492  0.0781
 1068SOL    HW2 4845   3.513   6.326   1.952  0.0061 -1.6487  0.1504
 1069SOL     OW 4846   4.101   4.241   0.633 -0.3355 -0.0083  0.1050
 1069SOL    HW1 4847   4.030   4.244   0.569  0.1445  0.8339 -0.3970
 1069SOL    HW2 4848   4.174   4.201   0.586 -0.1255  0.1840  0.2663
 1070SOL     OW 4849   2.912   2.462   4.178  0.5501 -0.0637 -0.3063
 1070SOL    HW1 4850   2.989   2.405   4.165  0.8134 -0.2273  1.7040
 1070SOL    HW2 4851   2.841   2.416   4.134  1.0285 -1.3187  0.1942
 1071SOL     OW 4852   3.781   5.048   3.700  0.2745  0.2167 -0.0869
 1071SOL    HW1 4853   3.704   5.067   3.647  0.0278  1.0717  0.5505
 1071SOL    HW2 4854   3.852   5.095   3.657  0.1114  0.7513  0.2091
 1072SOL     OW 4855   1.982   0.452   1.699 -0.2220 -0.4924 -0.6499
 1072SOL    HW1 4856   1.889   0.472   1.691 -0.0383  0.4194 -0.5958
 1072SOL    HW2 4857   1.986   0.380   1.762 -0.6867  1.6325  1.9907
 1073SOL     OW 4858   3.861   5.078   1.573 -0.2335  0.9058  0.2914
 1073SOL    HW1 4859   3.864   4.983   1.563  2.1578  1.0458 -0.9986
 1073SOL    HW2 4860   3.883   5.093   1.665  0.1283  0.2222  0.3228
 1074SOL     OW 4861   0.937   1.139   4.544  0.2743 -0.7525 -0.5003
 1074SOL    HW1 4862   1.017   1.172   4.504  0.1844 -2.1844 -1.9906
 1074SOL    HW2 4863   0.869   1.199   4.515  0.1747 -1.8747 -2.8399
 1075SOL     OW 4864   3.844   5.185   1.330  0.1646  0.0937  0.5839
 1075SOL    HW1 4865   3.823   5.148   1.415 -0.2793  0.2916  0.5595
 1075SOL    HW2 4866   3.815   5.118   1.267  0.4307 -0.0229  0.5834
 1076SOL     OW 4867   1.276   3.724   3.917 -0.1335  0.5038  0.7891
 1076SOL    HW1 4868   1.260   3.809   3.877 -2.3946 -0.3879 -0.3703
 1076SOL    HW2 4869   1.371   3.712   3.910  0.0679  2.3153 -0.2613
 1077SOL     OW 4870   5.044   5.402   2.067  0.6772  0.1008  0.0865
 1077SOL    HW1 4871   4.982   5.344   2.021 -0.2611 -0.0767  1.5204
 1077SOL    HW2 4872   5.087   5.450   1.997  1.2363 -2.0615 -1.1563
 1078SOL     OW 4873   2.477   5.688   3.779 -0.6848  0.2511 -0.4632
 1078SOL    HW1 4874   2.509   5.634   3.852  0.9031  0.9062 -0.6393
 1078SOL    HW2 4875   2.521   5.653   3.702  0.3958  1.7667 -0.5743
 1079SOL     OW 4876   5.376   6.209   1.371  0.5979 -0.2079  0.0009
 1079SOL    HW1 4877   5.421   6.270   1.313 -0.9413  1.0144  0.0308
 1079SOL    HW2 4878   5.343   6.141   1.312  2.3357 -1.0822 -0.0275
 1080SOL     OW 4879   4.067   4.119   0.902  0.1297 -0.1345 -0.2181
 1080SOL    HW1 4880   4.059   4.155   0.814 -1.6343 -1.1560 -0.5103
 1080SOL    HW2 4881   4.091   4.194   0.956  3.7314  0.1157 -1.8454
 1081SOL     OW 4882   4.808   1.590   4.586 -0.0949  0.1971  0.8747
 1081SOL    HW1 4883   4.810   1.576   4.681 -1.5292  0.6388  0.9954
 1081SOL    HW2 4884   4.797   1.685   4.577  1.2309  0.3119  0.2244
 1082SOL     OW 4885   2.346   6.412   4.638 -0.1415 -0.9482  0.3526
 1082SOL    HW1 4886   2.390   6.350   4.580 -2.4890 -0.6242 -1.9682
 1082SOL    HW2 4887   2.351   6.496   4.591 -1.5254 -0.5218  0.9214
 1083SOL     OW 4888   4.611   5.000   2.449  0.0828  0.0959  0.3214
 1083SOL    HW1 4889   4.585   4.909   2.431 -0.2141  0.4343 -1.0619
 1083SOL    HW2 4890   4.534   5.052   2.425 -0.0931  0.6676  2.0026
 1084SOL     OW 4891   3.683   1.868   3.682  0.0019  0.3453  0.7588
 1084SOL    HW1 4892   3.679   1.937   3.615  1.5962  0.4195  0.6984
 1084SOL    HW2 4893   3.722   1.911   3.759  0.1846 -0.2570  1.0141
 1085SOL     OW 4894   4.085   4.320   3.598 -0.1361 -0.4552 -0.1259
 1085SOL    HW1 4895   4.105   4.402   3.553 -2.7196  0.3233 -0.0373
 1085SOL    HW2 4896   4.104   4.252   3.534  1.6293  0.2143 -0.3553
 1086SOL     OW 4897   3.329   2.749   3.327  0.4897 -0.0201 -0.8538
 1086SOL    HW1 4898   3.263   2.698   3.280 -0.3476  1.2165 -1.0493
 1086SOL    HW2 4899   3.328   2.835   3.286  0.7766  0.6476  0.4647
 1087SOL     OW 4900   1.755   2.942   2.772  0.1367 -0.1906 -0.5488
 1087SOL    HW1 4901   1.697   2.990   2.712 -2.9831 -0.4699  1.9585
 1087SOL    HW2 4902   1.752   2.852   2.740 -2.1680 -0.5002  0.3099
 1088SOL     OW 4903   6.151   3.430   1.171 -0.7336 -0.0838  0.1783
 1088SOL    HW1 4904   6.138   3.441   1.076 -0.4796 -0.9974  0.0263
 1088SOL    HW2 4905   6.066   3.450   1.209 -0.8818  0.1448 -0.2597
 1089SOL     OW 4906   1.815   1.052   2.699  0.0602 -0.4637  0.0950
 1089SOL    HW1 4907   1.790   0.992   2.769 -0.2553  0.7322  1.0528
 1089SOL    HW2 4908   1.908   1.067   2.712  0.8211 -2.9325 -1.9119
 1090SOL     OW 4909   5.029   5.765   4.256  0.1529  0.3348 -0.3639
 1090SOL    HW1 4910   5.031   5.860   4.249 -0.0293  0.3870  0.2431
 1090SOL    HW2 4911   5.121   5.740   4.271 -0.0186  0.5655  1.2139
 1091SOL     OW 4912   2.772   4.803   2.701 -0.3944 -0.4865 -0.4526
 1091SOL    HW1 4913   2.815   4.791   2.617  0.5869  0.0182 -0.0423
 1091SOL    HW2 4914   2.826   4.867   2.747 -2.1321  0.9150 -0.2810
 1092SOL     OW 4915   2.996   3.870   0.488 -0.1873  0.1732  0.6393
 1092SOL    HW1 4916   3.041   3.860   0.405 -1.1755  0.3635  0.0601
 1092SOL    HW2 4917   3.049   3.933   0.537  2.5975 -2.7828  1.7935
 1093SOL     OW 4918   3.667   6.407   1.961  0.2509 -0.2817  0.3890
 1093SOL    HW1 4919   3.631   6.491   1.989  0.8860  0.2984 -0.4981
 1093SOL    HW2 4920   3.760   6.412   1.984  0.3454 -0.6310  0.0850
 1094SOL     OW 4921   6.112   2.327   4.111  0.2761  0.2945 -0.3438
 1094SOL    HW1 4922   6.026   2.284   4.111  0.0318  0.7713  0.6987
 1094SOL    HW2 4923   6.103   2.398   4.048 -0.3093  0.7466  0.2387
 1095SOL     OW 4924   1.080   0.359   0.818  0.3065  0.3863  0.1409
 1095SOL    HW1 4925   1.117   0.385   0.902  1.2282  0.2680 -0.2162
 1095SOL    HW2 4926   1.140   0.395   0.752  1.3441 -2.0517 -0.3906
 1096SOL     OW 4927   6.007   3.579   2.085 -0.0951 -0.4345 -0.1077
 1096SOL    HW1 4928   5.958   3.660   2.076  0.1126 -0.2785  0.1535
 1096SOL    HW2 4929   6.073   3.583   2.016  0.2478 -0.1395  0.2330
 1097SOL     OW 4930   3.538   5.774   3.505 -0.7888 -0.0489 -0.3877
 1097SOL    HW1 4931   3.513   5.732   3.587  0.0961  0.1312 -0.0244
 1097SOL    HW2 4932   3.463   5.758   3.447 -1.4947 -0.0229  0.4990
 1098SOL     OW 4933   4.995   3.904   0.051 -0.3034  0.2401 -0.1990
 1098SOL    HW1 4934   4.957   3.854  -0.021 -4.2462  0.8004  1.2130
 1098SOL    HW2 4935   5.025   3.838   0.113 -1.6256 -0.3723 -0.1776
 1099SOL     OW 4936   0.825   5.624   1.199 -0.9213 -0.1962 -0.3687
 1099SOL    HW1 4937   0.866   5.709   1.182 -0.1026 -0.6731 -0.8271
 1099SOL    HW2 4938   0.756   5.643   1.262  0.0317  0.6243  0.4591
 1100SOL     OW 4939   5.714   5.039   0.079  0.0278  0.2340  0.0447
 1100SOL    HW1 4940   5.783   4.989   0.036  1.4140  0.9086  1.3903
 1100SOL    HW2 4941   5.731   5.028   0.173 -0.5073  2.0100  0.3909
 1101SOL     OW 4942   5.510   3.606   3.411 -0.5991 -0.2233 -0.6709
 1101SOL    HW1 4943   5.548   3.527   3.451  0.5593  0.8513  0.4750
 1101SOL    HW2 4944   5.417   3.600   3.430 -0.1363  0.1603  2.2697
 1102SOL     OW 4945   1.769   2.456   3.895  0.2205 -0.2578  0.4231
 1102SOL    HW1 4946   1.680   2.462   3.928 -0.3412 -2.1108 -0.6010
 1102SOL    HW2 4947   1.824   2.484   3.968 -1.1567  0.2627  1.2937
 1103SOL     OW 4948   2.693   6.360   3.071 -0.1860  0.3935 -0.2466
 1103SOL    HW1 4949   2.702   6.265   3.061  3.0761  0.7630 -2.4370
 1103SOL    HW2 4950   2.618   6.383   3.017  0.5294 -0.7452 -1.8047
 1104SOL     OW 4951   5.664   0.690   0.702  0.0554  0.6024  0.1969
 1104SOL    HW1 4952   5.619   0.722   0.779 -0.9170  1.9376 -0.8782
 1104SOL    HW2 4953   5.757   0.694   0.725 -0.2506  0.0560  1.6093
 1105SOL     OW 4954   4.190   2.540   3.522 -0.6721 -0.5851 -0.1521
 1105SOL    HW1 4955   4.284   2.552   3.540 -0.8285 -1.1133  1.1152
 1105SOL    HW2 4956   4.148   2.553   3.607 -2.0209  2.0073 -1.1088
 1106SOL     OW 4957   5.006   0.321   2.944 -0.0712  0.1245  0.1671
 1106SOL    HW1 4958   5.008   0.260   2.870  0.5584  1.6295 -1.1125
 1106SOL    HW2 4959   4.973   0.269   3.017 -0.4405 -1.4917 -1.0927
 1107SOL     OW 4960   0.478   0.660   2.457  0.2451 -0.4220  0.4513
 1107SOL    HW1 4961   0.565   0.622   2.461  0.7305  0.4407 -1.0771
 1107SOL    HW2 4962   0.478   0.726   2.527  0.8394 -0.3861  0.4251
 1108SOL     OW 4963   3.142   0.155   1.774 -0.3977 -0.1735  0.1141
 1108SOL    HW1 4964   3.225   0.112   1.791  0.2708  0.2528 -1.8030
 1108SOL    HW2 4965   3.076   0.088   1.790  0.5875 -1.9422 -2.5760
 1109SOL     OW 4966   0.855   0.173   4.426  0.3330 -0.0589 -0.5856
 1109SOL    HW1 4967   0.807   0.093   4.407 -0.9719  0.1048  1.5981
 1109SOL    HW2 4968   0.788   0.241   4.427  0.3952  0.1545  2.7027
 1110SOL     OW 4969   5.699   3.122   3.499  0.3936 -1.0010  0.0131
 1110SOL    HW1 4970   5.670   3.210   3.475 -1.0596 -1.1890  0.9235
 1110SOL    HW2 4971   5.634   3.064   3.461  0.0585 -1.5167  1.3153
 1111SOL     OW 4972   4.417   0.088   4.354 -0.0377  0.3910  0.3049
 1111SOL    HW1 4973   4.404  -0.006   4.358  0.7430  0.1742 -1.4416
 1111SOL    HW2 4974   4.344   0.120   4.300 -1.1595  1.0355  2.0843
 1112SOL     OW 4975   4.245   6.156   0.132  0.7127  0.7090 -0.0669
 1112SOL    HW1 4976   4.261   6.209   0.210  0.3120 -0.7894  1.0813
 1112SOL    HW2 4977   4.292   6.074   0.149  0.5666  0.3334 -1.3844
 1113SOL     OW 4978   6.001   0.482   0.940 -0.3918  0.5321  0.1537
 1113SOL    HW1 4979   5.975   0.390   0.932 -1.4051  0.9094 -1.3755
 1113SOL    HW2 4980   6.031   0.490   1.030 -0.4464 -1.2526  0.3816
 1114SOL     OW 4981   5.725   4.572   1.229  0.8014  0.0898 -0.7009
 1114SOL    HW1 4982   5.770   4.642   1.182  1.5208 -0.8886 -1.4979
 1114SOL    HW2 4983   5.772   4.493   1.206 -1.4622 -1.0381 -1.7481
 1115SOL     OW 4984   0.081   2.177   0.828  0.1161  0.1285 -0.1439
 1115SOL    HW1 4985   0.135   2.186   0.906  0.8980  1.0434 -0.7674
 1115SOL    HW2 4986   0.136   2.208   0.756 -1.3745  1.5495 -0.7463
 1116SOL     OW 4987   0.466   4.412   0.170  0.0245  0.0850 -0.1672
 1116SOL    HW1 4988   0.451   4.498   0.207 -2.7401 -0.5833  0.4248
 1116SOL    HW2 4989   0.488   4.429   0.078 -0.4241  1.4144 -0.0428
 1117SOL     OW 4990   3.559   5.773   3.813  0.0697 -0.2582 -0.6459
 1117SOL    HW1 4991   3.496   5.835   3.852  0.0664 -0.2705 -0.6313
 1117SOL    HW2 4992   3.606   5.737   3.888  0.1174 -0.2238 -0.6593
 1118SOL     OW 4993   4.576   1.947   1.556  0.1923 -0.2317  0.0564
 1118SOL    HW1 4994   4.496   1.903   1.527  0.4619 -1.3501  0.9498
 1118SOL    HW2 4995   4.547   2.035   1.582 -0.3905  0.0805 -1.5440
 1119SOL     OW 4996   6.473   4.521   0.733 -0.3995 -0.1311 -0.2841
 1119SOL    HW1 4997   6.428   4.446   0.772 -1.5121 -0.4754 -2.1263
 1119SOL    HW2 4998   6.403   4.577   0.700  0.4659  0.2220 -1.6070
 1120SOL     OW 4999   2.651   1.227   3.204 -0.1107  0.7775  0.4397
 1120SOL    HW1 5000   2.600   1.247   3.283  2.4567  1.5626  2.0060
 1120SOL    HW2 5001   2.737   1.202   3.237  0.0886 -2.3788 -2.0061
 1121SOL     OW 5002   4.188   4.601   2.830 -0.1874  0.1892 -0.1208
 1121SOL    HW1 5003   4.105   4.554   2.832 -0.8416  1.3356  0.7383
 1121SOL    HW2 5004   4.208   4.619   2.922  1.0168 -0.0594 -0.3143
 1122SOL     OW 5005   4.202   1.884   4.177 -0.2146  0.1858  0.0986
 1122SOL    HW1 5006   4.181   1.949   4.110  2.4203  1.1109  0.0471
 1122SOL    HW2 5007   4.237   1.935   4.250  0.8342 -1.0573  0.5077
 1123SOL     OW 5008   2.036   0.821   3.746  0.0832 -0.4525  0.0526
 1123SOL    HW1 5009   2.039   0.916   3.738  1.0124 -0.5580 -1.2252
 1123SOL    HW2 5010   2.014   0.805   3.838  0.2880  0.9886  0.3757
 1124SOL     OW 5011   4.962   6.018   3.171 -0.6000  0.1498  0.8583
 1124SOL    HW1 5012   4.869   6.032   3.156 -0.6202  0.8776  1.5900
 1124SOL    HW2 5013   5.001   6.106   3.168  0.0878 -0.1600  0.3948
 1125SOL     OW 5014   2.009   1.266   1.620  0.3757  0.4103 -0.3163
 1125SOL    HW1 5015   2.041   1.196   1.563  0.4217 -0.1134  0.3529
 1125SOL    HW2 5016   1.944   1.225   1.677 -2.9201  1.7952 -2.7759
 1126SOL     OW 5017   5.967   3.541   4.596  0.3812  0.4755 -0.2240
 1126SOL    HW1 5018   6.007   3.572   4.514  0.5316  3.0453  0.7050
 1126SOL    HW2 5019   5.912   3.467   4.570  1.7792  0.0901 -2.3422
 1127SOL     OW 5020   4.552   0.098   2.661 -0.4372 -0.7109  0.1576
 1127SOL    HW1 5021   4.469   0.051   2.669 -0.8123 -0.3382 -1.2319
 1127SOL    HW2 5022   4.603   0.047   2.597 -1.5506  1.5611 -2.8092
 1128SOL     OW 5023   4.158   0.741   4.143  0.1058  0.6867  0.1198
 1128SOL    HW1 5024   4.078   0.715   4.190 -0.4219  3.5713  1.0941
 1128SOL    HW2 5025   4.227   0.686   4.180 -0.6011  1.6243  3.1594
 1129SOL     OW 5026   3.846   4.397   0.719  0.7767  0.0397 -0.2832
 1129SOL    HW1 5027   3.856   4.319   0.663  0.3375  0.0099 -0.3193
 1129SOL    HW2 5028   3.925   4.449   0.701  0.3795  0.2975 -1.3591
 1130SOL     OW 5029   6.039   4.538   2.987  0.5960 -0.1297 -0.1404
 1130SOL    HW1 5030   6.117   4.483   2.974  0.7170  0.1953 -0.7781
 1130SOL    HW2 5031   5.967   4.475   2.995  0.7718 -0.3939 -0.6150
 1131SOL     OW 5032   6.504   2.114   2.240  0.1999 -0.2043 -0.1333
 1131SOL    HW1 5033   6.571   2.170   2.201  0.4946 -0.8318 -0.5507
 1131SOL    HW2 5034   6.544   2.079   2.319  0.5912 -1.0573 -0.7045
 1132SOL     OW 5035   1.685   0.076   0.162  0.3972  0.0610  0.0480
 1132SOL    HW1 5036   1.608   0.101   0.212  0.9323 -0.4549  1.1631
 1132SOL    HW2 5037   1.657   0.000   0.110 -0.3604  1.0353 -1.0127
 1133SOL     OW 5038   0.222   6.311   1.234  0.7501 -0.5806  0.7112
 1133SOL    HW1 5039   0.162   6.381   1.260 -0.8136 -2.1024  1.4215
 1133SOL    HW2 5040   0.252   6.336   1.147 -2.1058 -0.4519 -0.3287
 1134SOL     OW 5041   2.383   0.954   4.411 -0.4932  0.0769  0.8351
 1134SOL    HW1 5042   2.407   0.861   4.411  0.7054  0.3721  1.0337
 1134SOL    HW2 5043   2.418   0.987   4.328 -0.4803  0.4612  0.9954
 1135SOL     OW 5044   4.873   1.620   1.832 -0.5896 -0.1644  0.6007
 1135SOL    HW1 5045   4.791   1.659   1.802 -0.5703 -0.0075  0.7517
 1135SOL    HW2 5046   4.846   1.555   1.897 -0.6941 -1.0805 -0.3167
 1136SOL     OW 5047   2.579   6.289   0.883 -0.0946 -0.2851 -0.1114
 1136SOL    HW1 5048   2.609   6.244   0.804  0.5368  0.5952 -0.3821
 1136SOL    HW2 5049   2.651   6.347   0.907  0.0394 -1.0589  1.5447
 1137SOL     OW 5050   3.730   3.777   2.437 -0.3063 -0.6630 -0.7390
 1137SOL    HW1 5051   3.718   3.852   2.380  0.8184 -1.0908 -1.5878
 1137SOL    HW2 5052   3.659   3.717   2.415  0.4596 -1.0974 -2.1979
 1138SOL     OW 5053   1.398   0.588   2.103 -0.2852  0.2493 -0.1422
 1138SOL    HW1 5054   1.319   0.640   2.093 -0.8061  0.6692  4.3354
 1138SOL    HW2 5055   1.465   0.651   2.129  0.4977 -0.6301  0.0249
 1139SOL     OW 5056   2.238   0.605   4.270 -0.6775 -0.0616 -0.4498
 1139SOL    HW1 5057   2.334   0.605   4.267 -0.6482 -1.7089 -0.4844
 1139SOL    HW2 5058   2.212   0.683   4.221  0.6396 -0.0155 -1.1051
 1140SOL     OW 5059   3.536   2.317   3.509  0.2672  0.3542 -0.1503
 1140SOL    HW1 5060   3.551   2.384   3.576 -0.9967  0.0634  0.4376
 1140SOL    HW2 5061   3.441   2.316   3.497  0.2183 -1.7160  0.2243
 1141SOL     OW 5062   1.775   4.392   2.051  0.5228 -0.5043  0.1983
 1141SOL    HW1 5063   1.749   4.300   2.057  1.0352 -0.5645  1.5467
 1141SOL    HW2 5064   1.724   4.425   1.976 -1.5525 -1.2640  1.1838
 1142SOL     OW 5065   2.171   0.077   0.504 -0.1721  0.3834  0.1106
 1142SOL    HW1 5066   2.189   0.094   0.412  1.6495  2.7298  0.7645
 1142SOL    HW2 5067   2.191  -0.015   0.517  1.2604  0.4266 -1.5179
 1143SOL     OW 5068   1.227   2.620   1.235 -0.4767  1.3167  0.2716
 1143SOL    HW1 5069   1.131   2.612   1.238 -0.4238 -0.5816 -0.8910
 1143SOL    HW2 5070   1.247   2.629   1.142  0.4545  2.3867  0.5633
 1144SOL     OW 5071   0.691   2.901   3.712  0.1726 -0.5400  0.4530
 1144SOL    HW1 5072   0.630   2.975   3.715  1.1397  0.4559 -1.6788
 1144SOL    HW2 5073   0.765   2.929   3.766  0.1996 -0.2648  0.2777
 1145SOL     OW 5074   6.292   4.072   3.938 -0.7205  0.5100  0.1751
 1145SOL    HW1 5075   6.370   4.062   3.993  0.4659 -0.5808 -1.5984
 1145SOL    HW2 5076   6.262   3.983   3.922 -1.7302  0.8690 -0.0044
 1146SOL     OW 5077   3.880   5.157   4.505  0.2074  0.5587  0.2671
 1146SOL    HW1 5078   3.960   5.207   4.522  0.6142 -0.4399  1.4373
 1146SOL    HW2 5079   3.904   5.066   4.525 -1.1332  0.2010  0.3242
 1147SOL     OW 5080   6.540   0.291   1.755  0.0969  0.4937 -0.7351
 1147SOL    HW1 5081   6.559   0.262   1.845  0.3176  0.9849 -0.6188
 1147SOL    HW2 5082   6.487   0.371   1.767  1.6957  1.6334 -1.0110
 1148SOL     OW 5083   1.869   2.740   3.705 -0.4983  0.2971 -0.0088
 1148SOL    HW1 5084   1.782   2.775   3.687  0.1569  1.3015 -1.3566
 1148SOL    HW2 5085   1.928   2.796   3.655  0.7080 -1.9382 -1.2296
 1149SOL     OW 5086   4.617   1.734   3.603 -0.2189 -0.2894  0.1641
 1149SOL    HW1 5087   4.545   1.704   3.659 -0.5190 -3.0630 -1.5053
 1149SOL    HW2 5088   4.576   1.747   3.517  1.0469 -0.7425 -0.5270
 1150SOL     OW 5089   2.260   4.801   2.831  0.7791 -0.5646 -0.1275
 1150SOL    HW1 5090   2.341   4.839   2.797  0.1271  0.7745 -0.2553
 1150SOL    HW2 5091   2.270   4.707   2.816  2.4428 -0.4752  0.1761
 1151SOL     OW 5092   2.381   4.559   4.293 -0.1024  0.6336 -0.0319
 1151SOL    HW1 5093   2.456   4.501   4.298 -1.3205 -0.8858  2.1390
 1151SOL    HW2 5094   2.315   4.509   4.245 -1.2118  0.0555  1.9801
 1152SOL     OW 5095   0.538   5.143   2.836  0.0726 -0.6441 -0.1979
 1152SOL    HW1 5096   0.573   5.068   2.788  0.2211 -0.6669 -0.0564
 1152SOL    HW2 5097   0.518   5.108   2.923  0.0298 -0.5472 -0.1693
 1153SOL     OW 5098   5.540   6.270   2.069 -0.0160 -0.1199  0.4849
 1153SOL    HW1 5099   5.575   6.298   2.153  1.6149  1.4086 -0.6243
 1153SOL    HW2 5100   5.610   6.218   2.030  0.2329  1.1507 -0.8610
 1154SOL     OW 5101   3.250   2.137   2.983 -0.0547 -0.7509 -0.0519
 1154SOL    HW1 5102   3.262   2.176   2.897 -0.1144  1.1295  0.7218
 1154SOL    HW2 5103   3.310   2.186   3.040 -1.7640 -0.2381  1.4116
 1155SOL     OW 5104   2.434   1.113   2.817  0.1318 -0.3597  0.6134
 1155SOL    HW1 5105   2.339   1.120   2.822 -0.0446 -1.9847  0.1886
 1155SOL    HW2 5106   2.450   1.022   2.790  1.7764  0.1088 -0.1271
 1156SOL     OW 5107   2.515   0.313   2.065 -0.1977  0.0133 -0.1393
 1156SOL    HW1 5108   2.552   0.289   1.980  1.2746 -0.3107  0.5587
 1156SOL    HW2 5109   2.541   0.404   2.077 -1.6490  0.5198 -0.6527
 1157SOL     OW 5110   0.328   5.698   2.201  0.1435 -0.1467  0.1840
 1157SOL    HW1 5111   0.233   5.688   2.203  0.0696  0.4393 -0.2154
 1157SOL    HW2 5112   0.354   5.697   2.293 -0.3456  0.5660  0.3360
 1158SOL     OW 5113   5.009   6.099   3.691 -0.4808  0.6949  0.0970
 1158SOL    HW1 5114   5.093   6.068   3.725 -0.5147  0.1037 -0.3528
 1158SOL    HW2 5115   5.031   6.151   3.615 -0.5381  0.2088 -0.2594
 1159SOL     OW 5116   2.046   3.028   3.898  0.2580 -0.7073 -0.1183
 1159SOL    HW1 5117   2.046   3.037   3.993  0.3173 -0.4960 -0.1384
 1159SOL    HW2 5118   1.963   3.065   3.870  0.9197  0.7271 -0.2854
 1160SOL     OW 5119   1.432   3.205   3.849  0.7257  0.7107 -0.2802
 1160SOL    HW1 5120   1.381   3.251   3.782 -0.9937  0.4210  0.7543
 1160SOL    HW2 5121   1.450   3.119   3.811  1.8566  1.3426 -1.2676
 1161SOL     OW 5122   4.416   2.564   2.045 -0.2344  0.5808 -0.4419
 1161SOL    HW1 5123   4.478   2.579   2.116  1.0207 -0.6116 -1.2470
 1161SOL    HW2 5124   4.333   2.546   2.089 -0.8217  4.7785  0.6733
 1162SOL     OW 5125   2.562   3.196   3.068 -0.3700  0.5823  0.3753
 1162SOL    HW1 5126   2.502   3.223   3.138  0.5322 -1.5310  2.0819
 1162SOL    HW2 5127   2.647   3.188   3.111  0.2304 -0.6883 -0.9715
 1163SOL     OW 5128   5.119   1.362   1.774 -0.0203 -0.4006 -0.1067
 1163SOL    HW1 5129   5.074   1.315   1.844 -0.7012  0.2745 -0.0769
 1163SOL    HW2 5130   5.189   1.303   1.747  2.1796  0.4711  3.1441
 1164SOL     OW 5131   1.216   3.250   1.263 -0.2536 -0.0649 -0.1062
 1164SOL    HW1 5132   1.171   3.316   1.210  1.9022  2.4063  0.8870
 1164SOL    HW2 5133   1.181   3.262   1.351  1.2161  0.9170  0.3895
 1165SOL     OW 5134   0.118   0.672   1.728  0.5760 -0.2374  0.1563
 1165SOL    HW1 5135   0.157   0.601   1.781  0.7831  0.2963  0.7299
 1165SOL    HW2 5136   0.184   0.690   1.661  0.1092 -1.2494 -0.6101
 1166SOL     OW 5137   5.003   2.880   4.332 -0.3737  0.0111 -0.0049
 1166SOL    HW1 5138   5.059   2.821   4.382  1.3779 -1.0993 -2.9997
 1166SOL    HW2 5139   4.915   2.846   4.345  0.3748 -2.1218 -0.0623
 1167SOL     OW 5140   2.402   5.249   3.660  0.1087 -0.3883 -0.2604
 1167SOL    HW1 5141   2.408   5.155   3.643 -2.1985 -0.9894  1.6929
 1167SOL    HW2 5142   2.401   5.289   3.573  2.7535 -1.9430 -1.1236
 1168SOL     OW 5143   3.917   0.325   0.720 -0.0136  0.2321  0.8714
 1168SOL    HW1 5144   4.001   0.313   0.764 -0.8199 -1.1926  2.0812
 1168SOL    HW2 5145   3.893   0.238   0.688 -0.5798  0.8055 -0.3603
 1169SOL     OW 5146   2.092   6.520   2.942  0.1058 -0.0599 -0.0516
 1169SOL    HW1 5147   2.072   6.430   2.917  1.1525 -0.5654  0.8715
 1169SOL    HW2 5148   2.008   6.555   2.973 -0.1141 -1.0087  0.4673
 1170SOL     OW 5149   0.198   1.286   1.443  0.4344 -0.3246 -0.1011
 1170SOL    HW1 5150   0.175   1.249   1.528  0.5460  1.1927  0.6111
 1170SOL    HW2 5151   0.183   1.380   1.452  1.2712 -0.0244 -1.4899
 1171SOL     OW 5152   4.779   4.340   2.596 -0.0126  0.4562  0.4421
 1171SOL    HW1 5153   4.727   4.392   2.657  0.8090 -0.1336  1.7016
 1171SOL    HW2 5154   4.868   4.343   2.632  0.4453 -0.1276 -0.5959
 1172SOL     OW 5155   4.354   3.755   4.231  0.7847 -0.6522  0.0840
 1172SOL    HW1 5156   4.434   3.715   4.199  1.0620  0.1145 -0.2165
 1172SOL    HW2 5157   4.367   3.849   4.216 -0.0738 -0.5019  0.2386
 1173SOL     OW 5158   0.790   1.919   2.201  0.0949 -0.4376  0.1068
 1173SOL    HW1 5159   0.711   1.961   2.236  0.9934  1.1043  0.3701
 1173SOL    HW2 5160   0.861   1.951   2.256  1.4132  1.2078 -2.3253
 1174SOL     OW 5161   4.770   5.045   4.044  0.1121  0.1218  0.3901
 1174SOL    HW1 5162   4.739   5.032   4.134 -0.7223 -1.5423 -0.0954
 1174SOL    HW2 5163   4.857   5.082   4.054  0.4910 -1.0712  1.9376
 1175SOL     OW 5164   0.548   0.259   4.453 -0.5201 -0.3794  0.0079
 1175SOL    HW1 5165   0.481   0.327   4.441 -0.7873 -0.5902  0.2992
 1175SOL    HW2 5166   0.567   0.229   4.365  0.1003  0.5559 -0.1906
 1176SOL     OW 5167   5.019   4.157   3.979  0.1356  0.0864 -0.0696
 1176SOL    HW1 5168   5.107   4.166   4.016  0.4811 -0.5790 -0.7207
 1176SOL    HW2 5169   5.021   4.075   3.930 -0.5243  0.6065 -0.9998
 1177SOL     OW 5170   6.311   5.546   2.007  0.0771 -0.3558  0.1892
 1177SOL    HW1 5171   6.265   5.568   1.926 -1.4531 -1.0493  0.8354
 1177SOL    HW2 5172   6.372   5.476   1.982 -0.4296 -0.6116 -0.3547
 1178SOL     OW 5173   3.852   6.072   0.772 -0.3664  0.1273 -0.2717
 1178SOL    HW1 5174   3.898   5.988   0.777 -0.8815 -0.3740 -2.6329
 1178SOL    HW2 5175   3.791   6.071   0.846 -1.0497 -2.0437 -0.7917
 1179SOL     OW 5176   2.337   0.346   3.069  0.6265 -0.5294  0.6451
 1179SOL    HW1 5177   2.347   0.266   3.017  1.9044 -0.3309  0.5408
 1179SOL    HW2 5178   2.418   0.352   3.119  0.1642  0.2366  1.3263
 1180SOL     OW 5179   5.252   0.598   2.652  0.0536 -0.5091 -0.3674
 1180SOL    HW1 5180   5.253   0.572   2.560  1.6984 -0.8455 -0.2774
 1180SOL    HW2 5181   5.305   0.532   2.697 -0.4915 -0.1964  0.7965
 1181SOL     OW 5182   5.577   4.247   0.585  0.8081 -0.2158 -0.1895
 1181SOL    HW1 5183   5.540   4.197   0.657 -0.2471 -0.0147 -0.5736
 1181SOL    HW2 5184   5.531   4.214   0.507  0.9341  0.5354 -0.5911
 1182SOL     OW 5185   2.508   3.257   3.461  0.1307 -0.0462 -0.1908
 1182SOL    HW1 5186   2.448   3.295   3.396 -1.5666 -1.5325  0.4102
 1182SOL    HW2 5187   2.524   3.168   3.430 -2.1127 -1.4148  2.1617
 1183SOL     OW 5188   3.220   3.760   4.284  0.0691  0.7485  0.7003
 1183SOL    HW1 5189   3.128   3.787   4.283 -0.3657 -0.6456  0.6048
 1183SOL    HW2 5190   3.253   3.790   4.369 -0.0976  2.3750  0.2273
 1184SOL     OW 5191   0.990   1.366   3.641  0.2480 -0.2501  0.1857
 1184SOL    HW1 5192   0.986   1.461   3.652 -1.4375 -0.2683 -0.0138
 1184SOL    HW2 5193   1.057   1.337   3.704  0.0298  0.9492  1.0030
 1185SOL     OW 5194   1.158   5.186   2.427 -0.1397 -0.0871 -0.3004
 1185SOL    HW1 5195   1.070   5.176   2.392 -0.0040  0.0984 -0.7044
 1185SOL    HW2 5196   1.169   5.280   2.441 -0.5270 -0.2411  1.1478
 1186SOL     OW 5197   5.613   2.784   3.661 -0.3664  0.3977  0.2674
 1186SOL    HW1 5198   5.657   2.812   3.742 -0.4333  0.6984  0.2006
 1186SOL    HW2 5199   5.552   2.716   3.690  0.9616 -0.8815  0.1999
 1187SOL     OW 5200   3.717   5.387   2.681  0.3351  0.6141  0.7305
 1187SOL    HW1 5201   3.727   5.453   2.613  0.7540 -0.4944 -0.3350
 1187SOL    HW2 5202   3.699   5.306   2.633  1.7759 -0.4300  1.8482
 1188SOL     OW 5203   3.366   3.565   3.609 -0.3052 -0.1066  0.1758
 1188SOL    HW1 5204   3.324   3.645   3.641 -0.4589  0.4140 -1.2388
 1188SOL    HW2 5205   3.454   3.591   3.584 -0.1709 -0.5018  0.2226
 1189SOL     OW 5206   0.151   1.933   0.286  0.0065 -0.2342  0.4749
 1189SOL    HW1 5207   0.144   1.873   0.360 -0.3467 -1.0230 -0.1683
 1189SOL    HW2 5208   0.074   1.989   0.292  0.2130  0.0018  0.9485
 1190SOL     OW 5209   3.898   4.978   4.210 -0.2249 -0.4440 -0.4264
 1190SOL    HW1 5210   3.865   4.973   4.120  1.7322 -1.0699 -1.1598
 1190SOL    HW2 5211   3.840   4.919   4.259 -0.6492 -0.9644 -1.5010
 1191SOL     OW 5212   4.124   4.018   4.619  0.4089 -0.2545  0.1068
 1191SOL    HW1 5213   4.072   3.960   4.565  1.2394 -0.5951 -0.3415
 1191SOL    HW2 5214   4.100   3.995   4.709 -1.8916  1.1473 -0.0702
 1192SOL     OW 5215   0.282   1.585   1.912  0.3630  0.1424 -0.1572
 1192SOL    HW1 5216   0.316   1.516   1.854 -1.4519 -1.9964  1.1605
 1192SOL    HW2 5217   0.196   1.606   1.876  0.1320  0.3847  0.5388
 1193SOL     OW 5218   3.659   2.991   4.428  0.4561 -0.0740  0.2488
 1193SOL    HW1 5219   3.703   3.073   4.451  1.8828 -0.7925  0.1750
 1193SOL    HW2 5220   3.577   2.994   4.477  1.0818  0.8044  1.3015
 1194SOL     OW 5221   4.539   1.251   2.282  0.4297 -0.1398  0.9299
 1194SOL    HW1 5222   4.606   1.183   2.288  0.3227 -0.2186  1.2741
 1194SOL    HW2 5223   4.506   1.260   2.371  0.5349  0.4640  0.9095
 1195SOL     OW 5224   4.375   5.189   3.751 -0.1985 -0.2131  0.1388
 1195SOL    HW1 5225   4.415   5.103   3.761 -0.1398 -0.0415  1.6308
 1195SOL    HW2 5226   4.375   5.226   3.839 -3.2325  0.0020  0.1491
 1196SOL     OW 5227   2.823   4.055   2.436  0.3669 -0.1859 -0.3526
 1196SOL    HW1 5228   2.818   4.032   2.529  1.2326  1.8081  0.2395
 1196SOL    HW2 5229   2.733   4.043   2.404  0.1953 -1.5214  0.5580
 1197SOL     OW 5230   3.105   2.010   4.063  0.1435  0.8661  0.1849
 1197SOL    HW1 5231   3.175   2.016   3.998 -0.5967  1.1722 -0.5949
 1197SOL    HW2 5232   3.024   2.020   4.013 -0.4635  0.6188  1.0873
 1198SOL     OW 5233   4.836   3.167   4.637 -0.7039  0.6356 -0.3409
 1198SOL    HW1 5234   4.797   3.079   4.642  1.8131 -0.5905 -0.9323
 1198SOL    HW2 5235   4.784   3.213   4.571 -3.0090  0.1720  1.0273
 1199SOL     OW 5236   0.867   2.939   2.075 -0.1861  0.2603 -0.0546
 1199SOL    HW1 5237   0.863   3.033   2.055 -0.3356  0.3926  0.5845
 1199SOL    HW2 5238   0.959   2.916   2.066  0.3414  1.0726  2.4305
 1200SOL     OW 5239   5.283   5.991   4.083  0.7688 -0.1746 -0.2913
 1200SOL    HW1 5240   5.227   6.055   4.126  2.5150  0.7258  0.7250
 1200SOL    HW2 5241   5.284   5.916   4.142  0.9512 -0.0358 -0.1184
 1201SOL     OW 5242   6.063   5.108   4.008 -0.2866  0.3408  0.9213
 1201SOL    HW1 5243   6.099   5.181   4.060  1.5082 -0.0443  0.2706
 1201SOL    HW2 5244   6.121   5.101   3.933 -1.6532 -0.4546 -0.0957
 1202SOL     OW 5245   1.216   4.773   1.374  0.1864  0.2996  0.1328
 1202SOL    HW1 5246   1.158   4.784   1.449  0.7464 -0.4423  0.6837
 1202SOL    HW2 5247   1.204   4.854   1.323 -2.0065 -0.2184 -0.2653
 1203SOL     OW 5248   4.218   5.802   2.734  0.0304 -0.2063 -0.3223
 1203SOL    HW1 5249   4.286   5.797   2.800  1.8387  0.4321 -2.0427
 1203SOL    HW2 5250   4.169   5.881   2.755 -0.7253 -1.0655  1.3675
 1204SOL     OW 5251   5.677   1.029   2.801 -0.2167 -0.5937  0.1019
 1204SOL    HW1 5252   5.714   0.970   2.735 -1.4507  0.0275 -1.1882
 1204SOL    HW2 5253   5.582   1.017   2.794 -0.5662  2.0162 -0.7285
 1205SOL     OW 5254   1.084   3.551   0.895  0.2887 -0.2601 -0.5422
 1205SOL    HW1 5255   1.149   3.618   0.872 -0.2086  0.5637  0.3445
 1205SOL    HW2 5256   1.103   3.530   0.986  0.2831 -1.1643 -0.7433
 1206SOL     OW 5257   1.612   5.788   2.260 -0.1174  0.0013  0.0943
 1206SOL    HW1 5258   1.653   5.812   2.177 -0.0910 -1.6871 -0.4274
 1206SOL    HW2 5259   1.660   5.838   2.326  1.5753 -0.5129 -0.6885
 1207SOL     OW 5260   4.927   2.781   2.956  0.6026 -0.1576 -0.2600
 1207SOL    HW1 5261   4.869   2.857   2.954  0.9222  0.0868 -0.2893
 1207SOL    HW2 5262   4.867   2.706   2.955  0.2411  0.0832  1.2427
 1208SOL     OW 5263   2.972   6.085   2.894 -0.5780 -0.1444  0.4071
 1208SOL    HW1 5264   2.953   6.166   2.848  1.0504 -1.0370 -2.0147
 1208SOL    HW2 5265   2.934   6.016   2.839 -0.0940 -1.1626  1.2982
 1209SOL     OW 5266   6.121   0.901   0.736 -0.0633  0.2573 -0.5849
 1209SOL    HW1 5267   6.082   0.982   0.704  0.0779  1.2349  1.5942
 1209SOL    HW2 5268   6.170   0.926   0.814  0.8406 -1.7689 -0.4234
 1210SOL     OW 5269   2.330   2.570   4.445 -0.2399  0.0999  0.1781
 1210SOL    HW1 5270   2.253   2.627   4.444 -1.2553 -1.1677  1.5476
 1210SOL    HW2 5271   2.380   2.600   4.521  0.0799  0.2168 -0.0746
 1211SOL     OW 5272   4.255   0.214   1.267 -0.2071  0.3114  0.7650
 1211SOL    HW1 5273   4.185   0.175   1.319  0.4162  0.1175  1.4762
 1211SOL    HW2 5274   4.312   0.141   1.246  0.0765  0.5611  0.6713
 1212SOL     OW 5275   0.745   4.701   0.353  0.0506 -0.5094  0.2066
 1212SOL    HW1 5276   0.676   4.658   0.404 -0.7824  0.0974 -0.3863
 1212SOL    HW2 5277   0.764   4.781   0.402  0.2541 -0.6110  0.2979
 1213SOL     OW 5278   0.175   2.686   1.786  0.4534 -0.0822 -0.6960
 1213SOL    HW1 5279   0.080   2.681   1.795  0.4108  0.2016 -0.9438
 1213SOL    HW2 5280   0.209   2.676   1.875  0.1592  0.5008 -0.5099
 1214SOL     OW 5281   5.140   5.103   2.898  0.0595  0.4331  0.0079
 1214SOL    HW1 5282   5.218   5.049   2.902  0.9489  1.3644 -2.7277
 1214SOL    HW2 5283   5.090   5.070   2.824 -0.6073  1.7925 -0.1906
 1215SOL     OW 5284   6.068   2.364   2.420 -0.1567 -0.8006 -0.2023
 1215SOL    HW1 5285   6.085   2.449   2.461 -1.1672 -1.1722  1.0584
 1215SOL    HW2 5286   6.150   2.342   2.376  0.5544  0.2256  0.5583
 1216SOL     OW 5287   5.630   2.745   0.443  0.1101  0.0601  0.3604
 1216SOL    HW1 5288   5.552   2.793   0.470 -0.5075 -0.1707 -0.9410
 1216SOL    HW2 5289   5.612   2.654   0.469 -0.3036 -0.0894 -0.4278
 1217SOL     OW 5290   3.245   6.509   3.415 -0.0417 -0.5213 -0.1559
 1217SOL    HW1 5291   3.303   6.480   3.344  0.6103  0.6155 -0.1060
 1217SOL    HW2 5292   3.170   6.449   3.409 -0.2789 -0.1149 -2.1826
 1218SOL     OW 5293   1.417   1.714   4.310  0.3534 -0.1749  0.3404
 1218SOL    HW1 5294   1.500   1.719   4.358 -0.1493 -0.3625  1.2455
 1218SOL    HW2 5295   1.434   1.651   4.240  0.9156 -0.3570  0.6358
 1219SOL     OW 5296   3.260   5.001   3.888 -0.1307  0.4446 -0.0864
 1219SOL    HW1 5297   3.321   5.073   3.905 -0.3474  0.9651 -1.4016
 1219SOL    HW2 5298   3.247   5.003   3.794 -0.6203 -0.9516 -0.0637
 1220SOL     OW 5299   5.447   0.086   3.021  0.2858 -0.6057 -0.5582
 1220SOL    HW1 5300   5.374   0.025   3.019 -1.3887  1.1719  1.3444
 1220SOL    HW2 5301   5.453   0.120   2.932 -0.2425 -1.8233 -1.0776
 1221SOL     OW 5302   6.097   0.424   1.648 -0.3195  0.2594 -0.1355
 1221SOL    HW1 5303   6.052   0.410   1.731 -0.3744 -0.9886 -0.3635
 1221SOL    HW2 5304   6.104   0.337   1.609  0.1344  0.7637 -1.2207
 1222SOL     OW 5305   0.032   5.491   3.052  0.1046  0.0579  0.0168
 1222SOL    HW1 5306  -0.050   5.488   3.101  1.0215 -0.1357  1.6024
 1222SOL    HW2 5307   0.045   5.402   3.020  0.4970 -0.3139  1.1695
 1223SOL     OW 5308   2.616   4.599   2.822 -0.5881 -0.1549  0.1131
 1223SOL    HW1 5309   2.644   4.682   2.784  2.0598  0.9173  3.8118
 1223SOL    HW2 5310   2.697   4.550   2.834 -2.0006 -3.0138 -1.1683
 1224SOL     OW 5311   3.788   3.479   3.186  0.6142 -0.4686 -0.5621
 1224SOL    HW1 5312   3.728   3.454   3.116 -0.6995 -1.0616  0.7131
 1224SOL    HW2 5313   3.796   3.574   3.178 -1.6631 -0.1627  0.0726
 1225SOL     OW 5314   6.151   5.505   0.777  0.2859 -0.5806  0.5256
 1225SOL    HW1 5315   6.242   5.518   0.749  0.2985 -0.4219  0.6395
 1225SOL    HW2 5316   6.114   5.447   0.711  0.3663 -0.3567  0.2805
 1226SOL     OW 5317   3.286   2.408   3.450  0.0528  0.1776 -0.0386
 1226SOL    HW1 5318   3.256   2.483   3.399  1.1810  1.4281  1.0502
 1226SOL    HW2 5319   3.230   2.335   3.422 -1.0193  1.3966 -1.1747
 1227SOL     OW 5320   3.980   1.236   4.298  0.9184 -0.7933  0.4928
 1227SOL    HW1 5321   4.004   1.322   4.263 -0.6864  0.1904  1.6692
 1227SOL    HW2 5322   3.959   1.184   4.221  2.1456 -0.2380 -0.2541
 1228SOL     OW 5323   1.623   3.847   3.402  0.0230 -0.6039  0.1641
 1228SOL    HW1 5324   1.716   3.833   3.385  0.4719  0.3844  1.6718
 1228SOL    HW2 5325   1.602   3.929   3.357  0.2106 -0.1489  0.8908
 1229SOL     OW 5326   2.164   1.528   3.965  0.0255  0.0160  0.2677
 1229SOL    HW1 5327   2.121   1.610   3.943 -0.4983 -0.3526 -0.1317
 1229SOL    HW2 5328   2.124   1.464   3.905  1.8010 -0.1711 -0.7871
 1230SOL     OW 5329   4.294   3.391   0.006  0.0801 -0.1930 -0.2935
 1230SOL    HW1 5330   4.278   3.297   0.000 -0.3547 -0.0782 -1.0773
 1230SOL    HW2 5331   4.247   3.428  -0.068  1.8097  0.4544 -1.1108
 1231SOL     OW 5332   2.020   0.099   1.622  0.1878 -0.2883 -0.7719
 1231SOL    HW1 5333   2.059   0.173   1.575  2.3318 -0.0479  1.1739
 1231SOL    HW2 5334   2.087   0.031   1.620  0.5015 -0.1805  2.0182
 1232SOL     OW 5335   3.271   0.331   2.409  0.4944 -0.2495  0.4956
 1232SOL    HW1 5336   3.194   0.375   2.373  1.0027 -0.1888 -0.5617
 1232SOL    HW2 5337   3.246   0.308   2.499 -0.3186  0.8363  0.5671
 1233SOL     OW 5338   3.855   5.438   3.141 -0.0731  0.0340  0.3064
 1233SOL    HW1 5339   3.800   5.379   3.090  0.8667 -0.8869  0.3334
 1233SOL    HW2 5340   3.793   5.494   3.188 -0.9600  0.1202 -0.9273
 1234SOL     OW 5341   6.405   3.649   3.325 -0.1611  0.2967 -0.0602
 1234SOL    HW1 5342   6.426   3.592   3.251 -1.0989  0.3119 -0.3553
 1234SOL    HW2 5343   6.453   3.611   3.399 -0.9675 -1.0501 -0.1878
 1235SOL     OW 5344   0.382   4.009   3.491  0.1129  0.0250 -0.0746
 1235SOL    HW1 5345   0.338   4.093   3.478  0.3242  0.4486  1.6111
 1235SOL    HW2 5346   0.471   4.032   3.515  0.7657 -0.7762 -1.5987
 1236SOL     OW 5347   3.315   0.477   0.523 -0.1914  0.2940  0.1422
 1236SOL    HW1 5348   3.326   0.487   0.429 -1.9752  2.1522  0.0623
 1236SOL    HW2 5349   3.240   0.418   0.532  0.1060 -0.0472  0.4091
 1237SOL     OW 5350   4.149   4.617   0.995  0.2684  0.6659  0.2756
 1237SOL    HW1 5351   4.240   4.643   1.011  0.5599 -0.1438 -0.0397
 1237SOL    HW2 5352   4.143   4.527   1.028 -0.5102  0.8243  0.5943
 1238SOL     OW 5353   2.419   5.587   0.548 -0.7125 -0.8136 -0.1944
 1238SOL    HW1 5354   2.482   5.574   0.477  1.1677  1.0738  0.9961
 1238SOL    HW2 5355   2.350   5.642   0.509  0.6432  0.7975 -0.4752
 1239SOL     OW 5356   2.156   0.683   1.648 -0.1254 -0.1617  0.3076
 1239SOL    HW1 5357   2.228   0.665   1.588  1.5296  0.2784  2.0601
 1239SOL    HW2 5358   2.112   0.598   1.658 -0.3911 -0.2660 -1.3884
 1240SOL     OW 5359   2.407   4.701   1.867 -0.3450  0.0807 -0.0275
 1240SOL    HW1 5360   2.322   4.730   1.833  0.2586  0.5254 -1.2039
 1240SOL    HW2 5361   2.422   4.756   1.944 -1.0245  0.1520  0.0579
 1241SOL     OW 5362   1.856   5.907   0.195 -0.2951 -0.3337 -0.4753
 1241SOL    HW1 5363   1.900   5.941   0.273 -1.0275  0.0758 -0.2273
 1241SOL    HW2 5364   1.799   5.838   0.229  0.7494 -1.4390 -0.9013
 1242SOL     OW 5365   5.837   0.963   2.519 -0.3746 -0.3786  0.2736
 1242SOL    HW1 5366   5.749   0.977   2.485  0.0502 -0.5901 -0.9713
 1242SOL    HW2 5367   5.863   0.878   2.484  0.2277 -0.4471  0.8519
 1243SOL     OW 5368   1.634   6.553   3.601 -0.1607 -0.0091  0.1773
 1243SOL    HW1 5369   1.673   6.483   3.548  0.5654  0.2528  0.3566
 1243SOL    HW2 5370   1.545   6.561   3.567  0.5834  0.8549 -1.7500
 1244SOL     OW 5371   6.121   2.466   3.443 -0.5832 -0.1990  0.1384
 1244SOL    HW1 5372   6.097   2.549   3.403 -0.7239 -0.8183 -1.1445
 1244SOL    HW2 5373   6.039   2.416   3.446 -0.3203 -0.6537 -0.0410
 1245SOL     OW 5374   4.527   5.591   0.265 -0.2561 -0.1062 -0.0164
 1245SOL    HW1 5375   4.526   5.583   0.170  0.0510  0.0513 -0.0362
 1245SOL    HW2 5376   4.558   5.506   0.297  2.5544  0.7428 -0.2003
 1246SOL     OW 5377   1.954   5.924   3.252 -0.3188  0.6027  0.0596
 1246SOL    HW1 5378   1.940   6.008   3.295 -0.9856  1.2745 -1.3963
 1246SOL    HW2 5379   1.878   5.871   3.277  1.3987 -0.6528  3.2398
 1247SOL     OW 5380   6.373   5.483   3.560  0.0063 -0.4102  0.3423
 1247SOL    HW1 5381   6.363   5.579   3.564 -0.1087 -0.4425  0.9256
 1247SOL    HW2 5382   6.334   5.458   3.477 -2.7958 -0.2801  1.5153
 1248SOL     OW 5383   3.463   0.065   0.813  0.1827 -0.0281 -0.0336
 1248SOL    HW1 5384   3.543   0.117   0.809 -0.6833  1.3512 -0.4338
 1248SOL    HW2 5385   3.422   0.078   0.727 -0.5279 -0.5833  0.2128
 1249SOL     OW 5386   0.371   3.104   2.532  0.2841 -0.2914 -0.2873
 1249SOL    HW1 5387   0.320   3.043   2.479 -0.7435 -1.0361  1.4709
 1249SOL    HW2 5388   0.365   3.069   2.621  2.3548  0.6299  0.2713
 1250SOL     OW 5389   4.215   6.015   0.796  0.3588 -0.1913 -0.2785
 1250SOL    HW1 5390   4.168   5.997   0.878  0.5571 -0.2084 -0.1673
 1250SOL    HW2 5391   4.224   5.929   0.755 -0.9975 -0.0095 -1.0125
 1251SOL     OW 5392   1.618   4.509   3.411 -0.2222  0.0848  0.0361
 1251SOL    HW1 5393   1.649   4.443   3.348  0.3411 -1.3885  1.7649
 1251SOL    HW2 5394   1.633   4.469   3.496 -0.7816  2.0962  1.1374
 1252SOL     OW 5395   6.168   1.160   1.932 -0.1320 -0.4936 -0.2243
 1252SOL    HW1 5396   6.086   1.152   1.883  1.0416  1.6214 -2.8702
 1252SOL    HW2 5397   6.147   1.221   2.003 -1.2872 -1.5874  0.4138
 1253SOL     OW 5398   1.846   3.600   1.481 -0.3750  0.0768 -0.0335
 1253SOL    HW1 5399   1.938   3.609   1.456 -0.0657 -2.2313  0.0295
 1253SOL    HW2 5400   1.824   3.682   1.524  0.8326  1.7571 -2.4310
 1254SOL     OW 5401   2.038   0.569   0.227 -0.0198  0.4544 -0.5290
 1254SOL    HW1 5402   2.032   0.523   0.144  1.1626  0.7356 -0.7913
 1254SOL    HW2 5403   2.065   0.502   0.290 -0.2821  0.3722 -0.5056
 1255SOL     OW 5404   4.389   6.441   0.003  0.0130  0.1516 -0.2349
 1255SOL    HW1 5405   4.460   6.378   0.015 -0.6643 -0.3065  1.7195
 1255SOL    HW2 5406   4.430   6.527   0.017  0.1373 -0.1298  1.2458
 1256SOL     OW 5407   4.725   2.317   4.195  0.1977  0.1053 -0.0106
 1256SOL    HW1 5408   4.696   2.226   4.187  1.5356 -0.4555  1.1444
 1256SOL    HW2 5409   4.746   2.328   4.287 -0.6869  1.8549  0.0337
 1257SOL     OW 5410   0.361   1.793   2.122  0.2620  0.4910  0.2795
 1257SOL    HW1 5411   0.453   1.816   2.136  0.3252 -0.0605  0.8416
 1257SOL    HW2 5412   0.362   1.731   2.050  0.1286  1.9012 -0.9894
 1258SOL     OW 5413   6.504   4.840   0.024 -0.2269  0.6835  0.8812
 1258SOL    HW1 5414   6.462   4.923   0.004  0.4209  1.1056  1.2394
 1258SOL    HW2 5415   6.580   4.837  -0.035  1.0407  1.4091  2.4017
 1259SOL     OW 5416   5.196   1.624   0.260  0.3879 -0.2915 -0.3591
 1259SOL    HW1 5417   5.122   1.618   0.320  0.8034 -1.7124  0.0582
 1259SOL    HW2 5418   5.156   1.617   0.173 -0.0077 -0.7993 -0.1470
 1260SOL     OW 5419   5.760   4.061   4.625 -0.5955  0.3183  0.6187
 1260SOL    HW1 5420   5.768   3.995   4.693 -0.1641 -1.3490 -0.9625
 1260SOL    HW2 5421   5.793   4.018   4.546 -2.7255  1.5431 -1.0452
 1261SOL     OW 5422   3.516   0.446   4.218 -0.2970  0.4246 -0.4904
 1261SOL    HW1 5423   3.421   0.433   4.221 -0.1734 -1.3647 -2.3051
 1261SOL    HW2 5424   3.553   0.359   4.234  0.9741  0.7508 -1.4870
 1262SOL     OW 5425   1.998   4.897   4.283 -0.4951 -0.3629  0.5183
 1262SOL    HW1 5426   1.985   4.837   4.357 -0.3875  0.8587  1.5758
 1262SOL    HW2 5427   1.917   4.946   4.277  0.2401  1.0218  1.2538
 1263SOL     OW 5428   0.355   4.684   0.951  0.0301 -0.1938  0.1209
 1263SOL    HW1 5429   0.300   4.639   0.887  0.2636  1.5964 -1.4295
 1263SOL    HW2 5430   0.304   4.684   1.032 -0.1740 -2.7406  0.0825
 1264SOL     OW 5431   4.431   4.590   0.185  0.2162  0.2970  0.1047
 1264SOL    HW1 5432   4.412   4.590   0.091 -1.2622 -2.6848  0.2849
 1264SOL    HW2 5433   4.520   4.556   0.191  0.7470  1.5731 -0.2168
 1265SOL     OW 5434   1.887   3.381   1.824  0.0477 -0.1428 -0.0729
 1265SOL    HW1 5435   1.821   3.352   1.761  2.4132 -3.4513 -1.2883
 1265SOL    HW2 5436   1.968   3.389   1.773  1.0373  2.1146  1.6617
 1266SOL     OW 5437   3.106   0.719   0.562 -0.4542 -0.3018 -0.4256
 1266SOL    HW1 5438   3.170   0.786   0.536 -0.7113 -0.1028 -0.5597
 1266SOL    HW2 5439   3.154   0.637   0.558 -0.0686 -0.1001 -0.0278
 1267SOL     OW 5440   1.438   4.112   2.702  0.2860  0.4554 -0.6972
 1267SOL    HW1 5441   1.428   4.205   2.682 -3.4341  0.1083 -1.2214
 1267SOL    HW2 5442   1.378   4.097   2.775  2.7186 -1.1466  1.1419
 1268SOL     OW 5443   2.154   0.752   0.390  0.7099 -0.0866  0.2348
 1268SOL    HW1 5444   2.103   0.789   0.462 -0.4092  0.2433 -0.7111
 1268SOL    HW2 5445   2.090   0.706   0.336  1.6583 -1.0390 -0.1273
 1269SOL     OW 5446   0.640   0.606   0.671  0.1832  0.5267  0.5364
 1269SOL    HW1 5447   0.600   0.640   0.591  1.0297 -0.6623 -0.4405
 1269SOL    HW2 5448   0.714   0.663   0.687  1.8209 -0.9149 -1.3010
 1270SOL     OW 5449   4.780   5.686   3.090 -0.1342 -0.5351 -0.0646
 1270SOL    HW1 5450   4.766   5.592   3.105  0.1955 -0.4632  0.7448
 1270SOL    HW2 5451   4.744   5.702   3.003  2.4575 -2.0494 -1.5752
 1271SOL     OW 5452   1.486   1.719   3.645  0.4358  0.2939 -0.3669
 1271SOL    HW1 5453   1.518   1.787   3.705 -0.6170  0.1089  0.4380
 1271SOL    HW2 5454   1.448   1.767   3.572 -0.4924  0.5950  0.2966
 1272SOL     OW 5455   3.880   6.057   4.126  0.4661  0.0650  0.3385
 1272SOL    HW1 5456   3.786   6.061   4.110  0.6539  0.4407 -0.7421
 1272SOL    HW2 5457   3.918   6.028   4.043  0.9994 -4.2596  1.8190
 1273SOL     OW 5458   2.246   3.217   0.824  0.4097 -0.3843  0.4383
 1273SOL    HW1 5459   2.153   3.197   0.837  0.2530  0.3909  0.6210
 1273SOL    HW2 5460   2.245   3.308   0.792  1.1423 -0.0776  1.2529
 1274SOL     OW 5461   4.999   0.450   0.896  0.2908 -0.5775 -0.0235
 1274SOL    HW1 5462   5.085   0.476   0.863  0.5829 -0.9328  0.4397
 1274SOL    HW2 5463   4.946   0.529   0.890  0.5709 -0.4284 -0.5744
 1275SOL     OW 5464   5.259   3.055   0.426 -0.0125  0.3017 -0.6875
 1275SOL    HW1 5465   5.197   2.989   0.395 -0.2768 -0.4593  1.3344
 1275SOL    HW2 5466   5.212   3.104   0.493  0.5581  1.8257 -1.3502
 1276SOL     OW 5467   1.159   2.380   3.376  0.3274  0.3045 -0.2781
 1276SOL    HW1 5468   1.200   2.422   3.301  0.6608  0.0356 -0.2497
 1276SOL    HW2 5469   1.198   2.422   3.452  1.6062 -0.9178 -0.2332
 1277SOL     OW 5470   1.532   3.600   1.662 -0.5994  0.3652 -0.2652
 1277SOL    HW1 5471   1.600   3.596   1.729 -0.1934 -1.7937 -0.7313
 1277SOL    HW2 5472   1.471   3.667   1.694  0.5938  0.7976  1.2436
 1278SOL     OW 5473   6.554   3.547   1.794  0.8668  0.4563 -0.2094
 1278SOL    HW1 5474   6.509   3.463   1.781  1.1092  0.0684  1.2399
 1278SOL    HW2 5475   6.540   3.594   1.712  0.8445 -1.0509 -1.1214
 1279SOL     OW 5476   3.632   6.174   2.656  0.4507  0.0124 -0.0423
 1279SOL    HW1 5477   3.603   6.093   2.697  0.9528 -0.3896 -0.4766
 1279SOL    HW2 5478   3.599   6.169   2.566  1.1716 -0.0869 -0.3092
 1280SOL     OW 5479   0.895   0.086   4.027  0.7459  0.3978 -0.6447
 1280SOL    HW1 5480   0.915  -0.003   3.996 -0.3939 -0.2240  0.3370
 1280SOL    HW2 5481   0.965   0.106   4.089  1.0040  0.1868 -0.8664
 1281SOL     OW 5482   0.811   0.959   0.592 -0.7199  0.1358 -0.4283
 1281SOL    HW1 5483   0.754   0.898   0.545 -0.4216 -1.8153  1.5624
 1281SOL    HW2 5484   0.898   0.945   0.555 -0.8909  0.4038 -0.9378
 1282SOL     OW 5485   5.356   0.713   1.212 -0.2439  0.2736 -0.0743
 1282SOL    HW1 5486   5.364   0.656   1.135  0.7525 -1.0120  0.9312
 1282SOL    HW2 5487   5.284   0.675   1.262 -1.1945  1.3807 -0.5691
 1283SOL     OW 5488   1.255   2.226   2.141 -0.1866 -0.1649  0.7766
 1283SOL    HW1 5489   1.297   2.293   2.195 -1.6725  1.1117  0.4151
 1283SOL    HW2 5490   1.212   2.275   2.071 -1.9994 -1.3924  0.9604
 1284SOL     OW 5491   4.618   0.628   3.821 -0.1473  0.3923 -0.2733
 1284SOL    HW1 5492   4.706   0.644   3.853 -0.9828  0.5375  2.1780
 1284SOL    HW2 5493   4.623   0.545   3.774  1.0114 -0.3748  1.1346
 1285SOL     OW 5494   2.634   5.905   1.819  0.6444 -0.0917 -0.4745
 1285SOL    HW1 5495   2.705   5.897   1.755  1.0795 -0.3455  0.0296
 1285SOL    HW2 5496   2.581   5.978   1.788  1.4773  0.5083 -0.5260
 1286SOL     OW 5497   2.865   2.937   4.318 -0.2229  0.1078  0.3469
 1286SOL    HW1 5498   2.868   2.841   4.324 -0.0185  0.1766  1.5622
 1286SOL    HW2 5499   2.791   2.954   4.260 -0.8971 -0.7784  0.8992
 1287SOL     OW 5500   4.970   0.567   2.369 -0.2313  0.0952 -0.3882
 1287SOL    HW1 5501   5.048   0.620   2.381  0.0010  0.0064 -1.4415
 1287SOL    HW2 5502   4.953   0.529   2.455 -0.3016  1.7194  0.3401
 1288SOL     OW 5503   0.658   5.543   0.027 -0.5201  0.4319  0.0872
 1288SOL    HW1 5504   0.589   5.537  -0.039 -0.7353  1.0956  0.2456
 1288SOL    HW2 5505   0.706   5.460   0.018 -2.8822 -1.2535  1.7041
 1289SOL     OW 5506   5.666   2.566   2.791  0.5174 -0.1599 -0.8199
 1289SOL    HW1 5507   5.729   2.516   2.739 -0.8830 -0.3218 -2.4311
 1289SOL    HW2 5508   5.582   2.523   2.775 -0.0679  0.1411  1.1688
 1290SOL     OW 5509   0.565   6.043   1.205  0.0604 -0.0883  0.3208
 1290SOL    HW1 5510   0.473   6.025   1.189  0.7369 -1.3611 -2.8649
 1290SOL    HW2 5511   0.588   6.111   1.141  1.3424  0.2744  1.1272
 1291SOL     OW 5512   3.796   0.409   1.843  0.5774 -0.3310 -0.4593
 1291SOL    HW1 5513   3.747   0.375   1.917  0.0176 -0.6233 -0.9587
 1291SOL    HW2 5514   3.887   0.382   1.859  0.7019  0.7835  0.8022
 1292SOL     OW 5515   6.389   5.842   3.187 -0.6043  0.1403  0.2561
 1292SOL    HW1 5516   6.306   5.830   3.234  0.4558 -1.1114  1.9355
 1292SOL    HW2 5517   6.449   5.876   3.253 -0.2277  3.0784 -1.4286
 1293SOL     OW 5518   2.533   1.222   2.216  0.1031  0.2836  0.0865
 1293SOL    HW1 5519   2.569   1.237   2.128  1.5869  0.1278  0.6412
 1293SOL    HW2 5520   2.449   1.179   2.200  0.0630  0.8130 -1.2749
 1294SOL     OW 5521   1.543   1.160   1.731 -0.0943 -0.2230  0.2448
 1294SOL    HW1 5522   1.479   1.097   1.764  0.5684  0.1731  2.4424
 1294SOL    HW2 5523   1.603   1.108   1.678 -0.7218 -1.0624  0.3404
 1295SOL     OW 5524   4.518   3.094   3.637  0.3670  0.2689 -0.1673
 1295SOL    HW1 5525   4.560   3.097   3.723  0.8227  0.9782 -0.4051
 1295SOL    HW2 5526   4.427   3.073   3.655  0.3028  1.1133  0.5601
 1296SOL     OW 5527   0.702   5.642   2.216  0.1755 -0.2222 -0.2812
 1296SOL    HW1 5528   0.691   5.727   2.259 -2.2579 -0.9397  0.6433
 1296SOL    HW2 5529   0.664   5.579   2.277 -1.0177 -1.5948 -2.3453
 1297SOL     OW 5530   1.214   1.834   3.791  0.0951  0.1380 -0.2113
 1297SOL    HW1 5531   1.241   1.925   3.802  1.7514 -0.0542 -2.0509
 1297SOL    HW2 5532   1.159   1.835   3.712 -2.1909 -0.0998  1.2874
 1298SOL     OW 5533   0.725   5.124   2.140 -0.0011  0.1517 -0.0761
 1298SOL    HW1 5534   0.655   5.161   2.085  1.0983  1.9074 -0.3626
 1298SOL    HW2 5535   0.750   5.043   2.095 -0.8930  0.2049 -0.7095
 1299SOL     OW 5536   0.584   4.169   0.883 -0.3325  0.3936 -0.2323
 1299SOL    HW1 5537   0.646   4.103   0.914  0.1456  0.1474 -1.6712
 1299SOL    HW2 5538   0.623   4.252   0.911  0.1047  0.1794 -0.1890
 1300SOL     OW 5539   0.267   5.105   2.731  0.3717  0.9171 -0.7038
 1300SOL    HW1 5540   0.346   5.133   2.777  0.8806 -0.6421 -0.5599
 1300SOL    HW2 5541   0.293   5.024   2.686 -0.6019  1.4341 -2.2857
 1301SOL     OW 5542   1.108   4.534   3.291 -0.3931 -0.1064 -0.0246
 1301SOL    HW1 5543   1.080   4.518   3.201 -2.1282 -1.8937  0.7646
 1301SOL    HW2 5544   1.064   4.467   3.343 -1.2390  2.1607  2.4832
 1302SOL     OW 5545   5.325   4.166   0.462 -0.2010 -0.0386  0.5591
 1302SOL    HW1 5546   5.290   4.208   0.540 -0.3998  2.1740 -0.6599
 1302SOL    HW2 5547   5.300   4.074   0.471 -1.6227  0.4781  2.3082
 1303SOL     OW 5548   3.404   4.593   1.764 -0.0016 -0.2639 -0.5057
 1303SOL    HW1 5549   3.331   4.655   1.756  0.2009  0.3016  1.3895
 1303SOL    HW2 5550   3.367   4.509   1.738 -0.7210  0.3814 -1.6309
 1304SOL     OW 5551   5.801   2.958   0.608 -0.3686 -0.3645  0.1490
 1304SOL    HW1 5552   5.747   2.896   0.657  0.9435 -0.6137  1.3519
 1304SOL    HW2 5553   5.742   2.996   0.543 -1.9656 -0.6287  1.3963
 1305SOL     OW 5554   1.516   0.416   2.525 -0.2982 -0.6385  0.4362
 1305SOL    HW1 5555   1.423   0.432   2.541  0.0333  0.8309  1.0801
 1305SOL    HW2 5556   1.520   0.391   2.433 -1.1910  0.8351 -0.0499
 1306SOL     OW 5557   0.002   1.187   0.545 -0.2542 -0.5500 -0.0753
 1306SOL    HW1 5558  -0.087   1.185   0.579  0.0106 -0.3005  0.6700
 1306SOL    HW2 5559  -0.005   1.233   0.461 -0.8648 -0.7889 -0.1581
 1307SOL     OW 5560   1.340   3.389   2.960  0.5587 -0.6054 -0.2437
 1307SOL    HW1 5561   1.431   3.376   2.986  1.4978  0.8717 -2.4910
 1307SOL    HW2 5562   1.311   3.303   2.928  2.0520 -0.5488 -1.8871
 1308SOL     OW 5563   0.159   4.335   0.963  0.4645  0.6852 -0.5033
 1308SOL    HW1 5564   0.201   4.331   1.049 -0.8008 -0.1832  0.0972
 1308SOL    HW2 5565   0.066   4.345   0.982 -0.0075 -0.9866 -1.7314
 1309SOL     OW 5566   5.461   0.771   2.859  0.4983 -0.2031  0.0067
 1309SOL    HW1 5567   5.438   0.843   2.800  1.1660  0.4937  0.5828
 1309SOL    HW2 5568   5.381   0.756   2.911  0.4631  0.3505  0.1127
 1310SOL     OW 5569   4.018   1.862   3.833 -0.5876 -0.2474  0.1660
 1310SOL    HW1 5570   4.089   1.809   3.797 -2.0894 -1.6646 -0.8637
 1310SOL    HW2 5571   3.994   1.818   3.914 -1.0420 -0.4323 -0.0694
 1311SOL     OW 5572   6.133   0.139   3.520 -1.1380  0.2306 -0.1114
 1311SOL    HW1 5573   6.194   0.066   3.533 -1.2756 -0.1275 -1.3503
 1311SOL    HW2 5574   6.140   0.160   3.427 -0.1993  2.6370  0.4337
 1312SOL     OW 5575   1.774   5.058   4.330 -0.4419 -0.3440 -0.0082
 1312SOL    HW1 5576   1.681   5.035   4.328 -0.5739  0.2309 -1.0721
 1312SOL    HW2 5577   1.780   5.139   4.280  0.5204  0.0750  0.7502
 1313SOL     OW 5578   2.531   4.175   0.612  0.1062 -0.1429 -0.3358
 1313SOL    HW1 5579   2.495   4.107   0.670  1.0117 -0.5296 -0.2027
 1313SOL    HW2 5580   2.590   4.127   0.554  0.6069  0.5077 -0.3673
 1314SOL     OW 5581   3.155   3.830   3.515 -0.2820 -0.3605 -0.0868
 1314SOL    HW1 5582   3.191   3.909   3.554 -2.5679  0.8426 -0.2242
 1314SOL    HW2 5583   3.158   3.765   3.586  2.9901 -0.7111 -0.4089
 1315SOL     OW 5584   0.869   0.660   1.165 -0.0029 -0.6503  0.2887
 1315SOL    HW1 5585   0.894   0.635   1.076 -0.4733 -2.1055  0.5406
 1315SOL    HW2 5586   0.836   0.750   1.156 -0.1664 -0.8222 -1.0198
 1316SOL     OW 5587   5.432   1.505   0.518 -0.0893  0.4575 -0.2546
 1316SOL    HW1 5588   5.458   1.446   0.588 -2.1463  0.6870  0.7778
 1316SOL    HW2 5589   5.394   1.581   0.563 -1.2472  0.7157 -1.5759
 1317SOL     OW 5590   3.413   0.587   2.538  0.2907  0.5948 -0.9012
 1317SOL    HW1 5591   3.456   0.502   2.551 -1.9907 -0.6670 -0.9451
 1317SOL    HW2 5592   3.410   0.598   2.443 -0.8230 -0.1261 -0.9771
 1318SOL     OW 5593   0.057   2.467   1.187  0.8049  0.1611 -0.2596
 1318SOL    HW1 5594   0.119   2.415   1.135  1.5563  0.1462  0.6045
 1318SOL    HW2 5595   0.013   2.402   1.243  1.8280  0.4306  0.9059
 1319SOL     OW 5596   6.054   3.292   3.683 -0.0982 -0.4122 -0.0812
 1319SOL    HW1 5597   6.069   3.317   3.591  2.2994 -0.3779  0.2522
 1319SOL    HW2 5598   6.005   3.365   3.720 -1.7160 -0.7321 -1.4697
 1320SOL     OW 5599   0.212   2.304   3.594  0.0237  0.1651  0.0543
 1320SOL    HW1 5600   0.284   2.275   3.539  0.7122  2.6844 -0.5131
 1320SOL    HW2 5601   0.250   2.315   3.680  0.3722  1.4758 -0.2408
 1321SOL     OW 5602   2.171   5.258   1.023 -0.1852  0.0643  0.4357
 1321SOL    HW1 5603   2.213   5.344   1.016  1.3881 -0.5842  1.2600
 1321SOL    HW2 5604   2.159   5.245   1.117 -1.3804 -0.2018  0.2673
 1322SOL     OW 5605   0.187   5.963   0.583 -0.4695 -0.1553  0.5169
 1322SOL    HW1 5606   0.115   6.023   0.566 -0.3911 -0.8240 -2.7569
 1322SOL    HW2 5607   0.254   5.987   0.519  1.5662 -0.7037  2.2886
 1323SOL     OW 5608   1.995   0.844   1.315  0.2103 -0.0259  0.7339
 1323SOL    HW1 5609   1.940   0.828   1.238  0.2039  1.1595  0.4707
 1323SOL    HW2 5610   2.083   0.817   1.287  0.0935 -0.1898  0.5219
 1324SOL     OW 5611   1.402   1.472   3.770  0.1157  0.0820  0.6094
 1324SOL    HW1 5612   1.375   1.545   3.826 -0.0374 -0.1316  0.8183
 1324SOL    HW2 5613   1.445   1.513   3.696  0.7106  0.3515  1.0973
 1325SOL     OW 5614   1.923   3.853   4.104 -0.1994 -0.0730 -0.1187
 1325SOL    HW1 5615   1.875   3.912   4.046 -0.0108  0.5491  0.3431
 1325SOL    HW2 5616   1.975   3.799   4.045 -0.7698 -0.1292 -0.5758
 1326SOL     OW 5617   0.158   3.698   0.168 -0.1393  0.3996  0.2379
 1326SOL    HW1 5618   0.242   3.652   0.161  0.3274  0.9947  1.4752
 1326SOL    HW2 5619   0.093   3.629   0.179  0.2455 -0.0551 -0.3041
 1327SOL     OW 5620   2.378   5.866   2.640 -0.7338  0.4549  0.3173
 1327SOL    HW1 5621   2.406   5.882   2.550  0.2129 -0.9685  0.3286
 1327SOL    HW2 5622   2.309   5.800   2.632  1.1135 -1.6439  0.7367
 1328SOL     OW 5623   0.401   4.884   2.611  0.1208 -0.0078 -0.1102
 1328SOL    HW1 5624   0.358   4.816   2.558 -0.1698 -0.5807  0.8497
 1328SOL    HW2 5625   0.457   4.835   2.671 -1.5233  0.4641  1.9098
 1329SOL     OW 5626   4.915   0.252   1.630 -0.2306  0.3925 -0.2408
 1329SOL    HW1 5627   4.861   0.311   1.684  0.2990  1.1852 -0.5592
 1329SOL    HW2 5628   4.897   0.279   1.540 -1.4824 -1.2487 -0.5186
 1330SOL     OW 5629   3.210   0.404   3.210  0.2877 -0.5080  0.1605
 1330SOL    HW1 5630   3.270   0.342   3.252  1.9038 -0.2568 -1.6740
 1330SOL    HW2 5631   3.255   0.488   3.216  0.3312 -0.3745 -1.5606
 1331SOL     OW 5632   2.325   3.148   4.545 -0.4230 -0.1817 -0.1054
 1331SOL    HW1 5633   2.330   3.155   4.641 -0.3819  0.4504 -0.1491
 1331SOL    HW2 5634   2.394   3.206   4.513  0.2531 -1.1797 -0.5102
 1332SOL     OW 5635   0.019   3.655   2.673  0.0080 -0.1609 -0.2351
 1332SOL    HW1 5636  -0.061   3.602   2.670 -0.5851  0.6955  0.1678
 1332SOL    HW2 5637   0.025   3.694   2.586  0.1514 -0.4385 -0.3545
 1333SOL     OW 5638   0.679   4.075   1.639  0.2051  0.5789 -0.1081
 1333SOL    HW1 5639   0.735   4.152   1.626  1.0432  0.7079  3.2957
 1333SOL    HW2 5640   0.727   4.003   1.598 -0.1759  1.6179 -2.5667
 1334SOL     OW 5641   1.968   1.220   3.425  0.1792 -0.1115 -0.7220
 1334SOL    HW1 5642   2.030   1.292   3.420  0.0081  0.0877 -0.0132
 1334SOL    HW2 5643   1.944   1.215   3.517  0.5603 -1.3906 -0.6727
 1335SOL     OW 5644   5.491   0.915   0.088  0.2527  0.0136  0.4013
 1335SOL    HW1 5645   5.426   0.914   0.018 -0.6618  1.4903  1.1891
 1335SOL    HW2 5646   5.500   1.007   0.112  1.8521 -0.2784  1.0526
 1336SOL     OW 5647   4.749   0.495   1.084 -0.6682  0.4978  0.4753
 1336SOL    HW1 5648   4.662   0.457   1.100 -1.1794  0.9184 -1.0582
 1336SOL    HW2 5649   4.734   0.558   1.012  0.8178  0.9387  0.5256
 1337SOL     OW 5650   3.688   6.329   4.013 -0.4461 -0.0263 -0.0722
 1337SOL    HW1 5651   3.609   6.345   3.962  0.4266 -2.1615 -2.2589
 1337SOL    HW2 5652   3.688   6.235   4.029  1.0321  0.1183  1.0036
 1338SOL     OW 5653   2.793   5.022   2.390  0.2848  0.2147 -0.3361
 1338SOL    HW1 5654   2.789   4.936   2.347  0.6199  1.4891 -3.1338
 1338SOL    HW2 5655   2.883   5.030   2.419  0.0720 -0.6413  0.6399
 1339SOL     OW 5656   0.917   2.409   3.655  0.2050  0.1606  0.0701
 1339SOL    HW1 5657   0.850   2.417   3.587  0.3338 -1.1667 -0.2377
 1339SOL    HW2 5658   0.955   2.497   3.662 -0.7680  0.6488 -0.5710
 1340SOL     OW 5659   1.540   3.806   0.204  0.3369 -0.0175  0.2975
 1340SOL    HW1 5660   1.544   3.747   0.128 -1.1665  0.0490  0.1270
 1340SOL    HW2 5661   1.457   3.852   0.193  0.0855 -0.0197  1.9954
 1341SOL     OW 5662   6.123   2.674   0.647 -0.0098  0.3104 -0.3504
 1341SOL    HW1 5663   6.150   2.586   0.672 -2.5783  0.3027  3.2539
 1341SOL    HW2 5664   6.083   2.664   0.561 -1.1400 -2.3242  0.3762
 1342SOL     OW 5665   4.764   3.047   2.572 -0.3690  0.0321 -0.0162
 1342SOL    HW1 5666   4.700   3.085   2.512 -0.0399 -1.4515 -1.3742
 1342SOL    HW2 5667   4.838   3.024   2.516  0.1344 -0.9926  1.0453
 1343SOL     OW 5668   3.962   1.073   2.497 -0.7421 -0.2355  0.2408
 1343SOL    HW1 5669   3.992   1.156   2.536 -0.8543  0.8560 -1.8407
 1343SOL    HW2 5670   3.998   1.006   2.554  0.2801  1.2215  1.4130
 1344SOL     OW 5671   1.093   3.027   1.542  0.1841  0.1870  0.2304
 1344SOL    HW1 5672   1.088   2.959   1.474  0.7529 -0.3858  0.7493
 1344SOL    HW2 5673   1.178   3.013   1.583 -0.8969 -0.7196  2.3351
 1345SOL     OW 5674   0.701   5.636   0.807  0.0891  0.3914  0.3897
 1345SOL    HW1 5675   0.676   5.716   0.854  1.2043  1.6453 -1.0837
 1345SOL    HW2 5676   0.674   5.651   0.717  1.3075 -0.4380 -0.1374
 1346SOL     OW 5677   2.551   5.810   2.162 -0.2617 -0.0452  0.1596
 1346SOL    HW1 5678   2.551   5.843   2.251  1.7274  0.6684 -0.0420
 1346SOL    HW2 5679   2.558   5.888   2.107  2.4035 -0.5861 -0.4099
 1347SOL     OW 5680   5.598   5.669   2.442  0.5454 -0.1133 -0.2190
 1347SOL    HW1 5681   5.648   5.751   2.452 -0.7068  0.6307  0.1811
 1347SOL    HW2 5682   5.513   5.689   2.480  0.2548 -1.6630 -0.0141
 1348SOL     OW 5683   3.016   6.378   1.538  0.6044 -0.3031 -0.0381
 1348SOL    HW1 5684   3.046   6.324   1.612  0.0515 -0.4674  0.0726
 1348SOL    HW2 5685   2.977   6.315   1.478 -1.1275  0.0829  0.6295
 1349SOL     OW 5686   3.042   1.961   3.389  0.1244  0.1393  0.2699
 1349SOL    HW1 5687   3.112   1.903   3.358  0.5977  0.4311  0.7631
 1349SOL    HW2 5688   2.966   1.904   3.399  0.3027 -0.1907 -0.2324
 1350SOL     OW 5689   3.060   6.131   2.577  0.7105  0.1130  0.0459
 1350SOL    HW1 5690   3.048   6.187   2.501 -1.3782  1.2356  1.1099
 1350SOL    HW2 5691   2.981   6.076   2.578  2.7967 -3.2092 -1.1442
 1351SOL     OW 5692   0.936   5.933   0.863 -0.6148  0.1791  0.1491
 1351SOL    HW1 5693   0.848   5.966   0.850 -0.7529 -0.7213 -1.4947
 1351SOL    HW2 5694   0.924   5.839   0.881 -0.0763  0.4094  1.9780
 1352SOL     OW 5695   1.223   1.031   2.437 -0.3727  0.2221  0.3231
 1352SOL    HW1 5696   1.187   1.044   2.524 -0.6947  0.5212  0.1480
 1352SOL    HW2 5697   1.315   1.007   2.452 -0.4092  0.3330  0.7371
 1353SOL     OW 5698   6.471   6.188   0.016 -0.4405 -0.2564  0.3298
 1353SOL    HW1 5699   6.554   6.186  -0.031 -1.6507  0.7312 -2.0066
 1353SOL    HW2 5700   6.477   6.265   0.073  0.0862  0.0902 -0.1841
 1354SOL     OW 5701   5.465   5.004   0.756  0.1161  0.1333  0.4766
 1354SOL    HW1 5702   5.523   4.929   0.742  0.1087  0.3585 -0.8049
 1354SOL    HW2 5703   5.452   5.041   0.669  2.1453  3.1563  1.2906
 1355SOL     OW 5704   0.863   4.074   1.088  0.9566 -0.0167  0.0198
 1355SOL    HW1 5705   0.823   4.018   1.022 -2.6268  2.3026 -0.0172
 1355SOL    HW2 5706   0.941   4.109   1.045 -0.3214  0.1007 -2.3756
 1356SOL     OW 5707   0.946   6.188   2.589 -0.1876 -0.5251  0.2551
 1356SOL    HW1 5708   0.955   6.181   2.494  0.8177 -1.0648  0.3736
 1356SOL    HW2 5709   0.951   6.282   2.606 -1.6312 -0.3168 -0.3156
 1357SOL     OW 5710   1.102   5.732   0.172  0.6230 -0.0294  0.3405
 1357SOL    HW1 5711   1.039   5.789   0.215 -0.3761 -0.4087 -0.5657
 1357SOL    HW2 5712   1.060   5.646   0.173  1.1057 -0.2793 -0.3177
 1358SOL     OW 5713   5.515   2.558   0.704 -0.1643  0.1481  0.2238
 1358SOL    HW1 5714   5.462   2.609   0.642 -0.8819  0.7367  1.2833
 1358SOL    HW2 5715   5.459   2.485   0.729  0.9769 -1.4157 -1.5207
 1359SOL     OW 5716   4.695   4.408   1.480 -0.3097  0.2502 -0.1303
 1359SOL    HW1 5717   4.739   4.448   1.406  1.1707 -1.7484 -0.3941
 1359SOL    HW2 5718   4.689   4.315   1.458  0.6455 -0.5046  2.4084
 1360SOL     OW 5719   4.531   4.285   4.028  0.1476 -0.4151 -0.4633
 1360SOL    HW1 5720   4.497   4.348   4.092 -0.4126 -0.2625 -0.9059
 1360SOL    HW2 5721   4.626   4.298   4.031  0.0442  0.4388 -0.5260
 1361SOL     OW 5722   1.770   3.888   1.562 -0.2427  0.0406  0.1176
 1361SOL    HW1 5723   1.735   3.874   1.650 -0.7553  0.2360 -0.0537
 1361SOL    HW2 5724   1.803   3.977   1.563 -0.7478  0.2321 -0.0523
 1362SOL     OW 5725   4.082   0.098   3.415  0.3829  0.6663 -1.2948
 1362SOL    HW1 5726   4.156   0.098   3.354  0.4968  1.7252 -1.1807
 1362SOL    HW2 5727   4.079   0.188   3.448 -0.6208  0.4913 -0.8855
 1363SOL     OW 5728   1.022   4.734   3.656 -0.8208  0.2048 -0.3170
 1363SOL    HW1 5729   0.993   4.712   3.745  1.1741  0.8173  0.5577
 1363SOL    HW2 5730   1.086   4.667   3.634  1.1616  1.8475  0.1168
 1364SOL     OW 5731   0.206   0.074   3.413  0.0332 -0.1953 -0.1147
 1364SOL    HW1 5732   0.160   0.025   3.345 -0.3582  0.3338 -0.2381
 1364SOL    HW2 5733   0.156   0.060   3.493  0.8565 -1.3442  0.2141
 1365SOL     OW 5734   2.096   5.607   0.187  0.0695  0.4615  0.4500
 1365SOL    HW1 5735   2.121   5.698   0.172  4.0619 -0.6181 -0.8114
 1365SOL    HW2 5736   2.049   5.608   0.270 -1.2074  3.7612 -0.1628
 1366SOL     OW 5737   6.098   0.920   1.771  0.1754 -0.1118 -0.1871
 1366SOL    HW1 5738   6.032   0.986   1.793  0.8130  0.9875 -1.4772
 1366SOL    HW2 5739   6.075   0.845   1.826 -1.9985  0.3217 -0.4114
 1367SOL     OW 5740   1.604   0.663   2.439 -0.1725 -0.6335  0.6704
 1367SOL    HW1 5741   1.630   0.574   2.465  1.3668  0.2693  2.4890
 1367SOL    HW2 5742   1.556   0.696   2.515 -1.3128 -0.0949 -0.2547
 1368SOL     OW 5743   0.511   2.049   4.148 -0.3667  0.4716 -0.4990
 1368SOL    HW1 5744   0.459   2.032   4.070 -1.0841  1.3061 -0.2231
 1368SOL    HW2 5745   0.494   1.974   4.205  0.0450 -0.0672 -1.0776
 1369SOL     OW 5746   4.640   0.869   0.728  0.0692  0.1410  0.0311
 1369SOL    HW1 5747   4.606   0.791   0.685 -2.4688 -0.3742  2.6239
 1369SOL    HW2 5748   4.566   0.931   0.728  0.4886  0.7352  1.9740
 1370SOL     OW 5749   5.284   5.540   4.062 -0.5099  0.4026  0.0699
 1370SOL    HW1 5750   5.327   5.603   4.120 -0.6627 -0.9310  1.7030
 1370SOL    HW2 5751   5.223   5.593   4.010 -0.7219  1.5931  1.4721
 1371SOL     OW 5752   5.810   6.144   2.140  0.2211  0.2871  0.0410
 1371SOL    HW1 5753   5.871   6.175   2.207  0.4279  2.2089 -0.9723
 1371SOL    HW2 5754   5.852   6.166   2.057 -0.5642 -0.9757 -0.7293
 1372SOL     OW 5755   3.494   2.195   3.086  1.2211  0.1455  0.2985
 1372SOL    HW1 5756   3.468   2.116   3.135  2.6297 -1.0749 -0.8127
 1372SOL    HW2 5757   3.566   2.232   3.138  1.3742 -0.0054  0.1955
 1373SOL     OW 5758   6.345   3.881   2.325  0.0469  0.7013  0.1346
 1373SOL    HW1 5759   6.408   3.950   2.343  0.9429 -0.0074 -0.1987
 1373SOL    HW2 5760   6.325   3.890   2.232 -0.4956  1.0418  0.2806
 1374SOL     OW 5761   4.249   5.977   1.255  0.1507 -0.1022 -0.1186
 1374SOL    HW1 5762   4.207   5.922   1.321  0.2462  0.8530  0.7574
 1374SOL    HW2 5763   4.176   6.011   1.202 -0.0156 -0.0212  0.1610
 1375SOL     OW 5764   1.040   2.397   2.014  0.3242  0.7265  0.0143
 1375SOL    HW1 5765   1.066   2.487   2.034 -0.5071  0.9721  0.0138
 1375SOL    HW2 5766   0.945   2.401   2.003  0.4163  0.1016 -1.2679
 1376SOL     OW 5767   1.062   3.225   0.893  0.1386 -0.0516 -0.2430
 1376SOL    HW1 5768   1.017   3.278   0.828 -0.7330 -1.3885 -0.7866
 1376SOL    HW2 5769   1.034   3.135   0.874  1.4919 -0.7076  0.6815
 1377SOL     OW 5770   5.487   3.000   3.131 -0.1399 -0.1960  0.2466
 1377SOL    HW1 5771   5.405   2.980   3.176  0.4248 -1.7802  0.6333
 1377SOL    HW2 5772   5.550   2.937   3.166  1.3674  1.2442  0.2635
 1378SOL     OW 5773   4.626   4.999   2.122  0.0240 -0.0476 -0.1368
 1378SOL    HW1 5774   4.713   5.038   2.125 -0.1819  0.7046 -2.2979
 1378SOL    HW2 5775   4.567   5.072   2.105 -1.0211 -0.5810  1.0767
 1379SOL     OW 5776   3.909   5.580   2.716 -0.0547 -0.0821 -0.2681
 1379SOL    HW1 5777   3.843   5.511   2.726  1.5914 -1.5183  1.2165
 1379SOL    HW2 5778   3.889   5.620   2.632 -1.4589 -1.9514 -0.8854
 1380SOL     OW 5779   1.377   2.330   4.328 -0.4724  0.5496  0.4594
 1380SOL    HW1 5780   1.465   2.301   4.350 -0.6469  1.5600  2.7587
 1380SOL    HW2 5781   1.322   2.253   4.343 -0.0672  0.0182 -0.6473
 1381SOL     OW 5782   4.073   0.048   1.887  0.1575 -0.2105  0.2776
 1381SOL    HW1 5783   4.030   0.130   1.911  0.7806  0.5296 -1.0116
 1381SOL    HW2 5784   4.157   0.050   1.933  0.3302  0.0739 -0.0386
 1382SOL     OW 5785   5.301   6.427   2.111 -0.1433  0.6506  0.5700
 1382SOL    HW1 5786   5.296   6.433   2.206  0.5584 -0.8117  0.7245
 1382SOL    HW2 5787   5.377   6.371   2.094 -0.0447  1.1739 -0.8632
 1383SOL     OW 5788   5.328   1.054   3.132 -0.0838 -0.6444  0.6485
 1383SOL    HW1 5789   5.412   1.012   3.149  0.6422  0.8925  0.9877
 1383SOL    HW2 5790   5.350   1.140   3.097 -1.4338  0.9155  3.2887
 1384SOL     OW 5791   3.229   5.186   4.567  0.5689 -0.0285  0.2762
 1384SOL    HW1 5792   3.246   5.173   4.474  2.3234  0.6212  0.4743
 1384SOL    HW2 5793   3.280   5.117   4.611 -1.3087 -1.1934  0.7394
 1385SOL     OW 5794   3.461   5.189   3.269  0.3567 -0.0532 -0.3205
 1385SOL    HW1 5795   3.509   5.211   3.190  0.6289 -3.0301 -1.1052
 1385SOL    HW2 5796   3.465   5.093   3.275 -2.6808 -0.2414  1.3678
[truncated: 980,927 more chars]
