# Supplementary material for: Adding the AMBER 14SB Force Field to the Stochastic Titration CpHMD Method
Source: J Chem Theory Comput. 2025 Jun 16;21(13):6292–304. doi: 10.1021/acs.jctc.5c00415 (PMC12818765; doi:10.1021/acs.jctc.5c00415)
Supplement: Supplementary file 1 [file ct5c00415_si_001.zip › code_availability/CpHMD-runs/HEWL/pH_11/final-HEWL.gro]

Protein in water
20017
    1LY0      N    1   2.591   0.769   2.840 -0.7297 -0.1174  0.3958
    1LY0     H1    2   2.562   0.848   2.895 -0.3569 -0.2778  0.8332
    1LY0     H2    3   2.653   0.796   2.765 -1.0630  0.3885  0.2978
    1LY0     H3    4   2.510   0.734   2.791 -0.1904  1.3306 -1.6535
    1LY0     CA    5   2.657   0.667   2.928 -0.9606  1.1210 -0.1917
    1LY0     HA    6   2.664   0.567   2.885 -0.1892  1.3040 -0.5037
    1LY0     CB    7   2.805   0.702   2.962 -0.3879 -0.1374 -0.1211
    1LY0    HB1    8   2.839   0.656   3.054  1.2816  0.3600 -0.4517
    1LY0    HB2    9   2.812   0.811   2.964  1.5977 -0.1383 -2.3529
    1LY0     CG   10   2.885   0.644   2.854 -0.1894 -0.5026 -0.0709
    1LY0    HG1   11   2.852   0.681   2.757 -0.3907 -1.3357 -0.3317
    1LY0    HG2   12   2.869   0.536   2.860  0.5571 -0.6020  0.1732
    1LY0     CD   13   3.031   0.672   2.878 -0.7313  0.3940  0.1173
    1LY0    HD1   14   3.071   0.600   2.950  0.1352  0.7133 -0.0334
    1LY0    HD2   15   3.054   0.773   2.912  0.5721  0.3196 -0.4893
    1LY0     CE   16   3.097   0.657   2.738  0.6063  0.0560 -0.5270
    1LY0    HE1   17   3.042   0.717   2.665  1.7086 -0.7541 -2.0939
    1LY0    HE2   18   3.081   0.561   2.689 -1.1585  0.6266 -1.1457
    1LY0     NZ   19   3.239   0.704   2.741  0.1290  0.5504  0.6575
    1LY0    HZ1   20   3.239   0.802   2.765  0.1340  0.5187  0.7834
    1LY0    HZ2   21   3.289   0.640   2.801  0.8566 -1.6736 -2.0650
    1LY0    HZ3   22   3.278   0.688   2.649 -1.0825  3.0092 -0.3600
    1LY0      C   23   2.571   0.643   3.055 -0.0712 -0.6004  0.2331
    1LY0      O   24   2.588   0.544   3.127 -0.2013  0.2779 -0.5935
    2VAL      N   25   2.482   0.732   3.089  0.5894 -0.4381 -0.3116
    2VAL      H   26   2.482   0.820   3.038  1.4477  0.6798  1.5478
    2VAL     CA   27   2.383   0.708   3.200 -0.4493  0.2293  0.5871
    2VAL     HA   28   2.378   0.602   3.227 -0.3996  0.6604  2.4006
    2VAL     CB   29   2.422   0.791   3.327  0.1423 -0.0732 -0.3137
    2VAL     HB   30   2.440   0.894   3.297  2.5805  0.8471  3.5697
    2VAL    CG1   31   2.333   0.783   3.442 -0.1528 -0.1066 -0.7375
    2VAL   HG11   32   2.312   0.682   3.477  0.4519 -0.1254 -0.4115
    2VAL   HG12   33   2.375   0.837   3.527 -1.9079  1.0272 -0.5245
    2VAL   HG13   34   2.242   0.836   3.414 -0.6081  0.0660  0.9560
    2VAL    CG2   35   2.559   0.741   3.378 -0.4182  0.1280 -0.1720
    2VAL   HG21   36   2.550   0.634   3.396  0.1487 -0.3628 -2.4738
    2VAL   HG22   37   2.637   0.746   3.301 -1.1684 -1.2546 -1.0450
    2VAL   HG23   38   2.589   0.795   3.468  1.0962 -0.9842  0.0275
    2VAL      C   39   2.240   0.753   3.174  0.1579 -0.1065 -0.4966
    2VAL      O   40   2.225   0.859   3.111  0.5640 -0.0565  0.6458
    3PHE      N   41   2.139   0.688   3.239 -0.8121  0.6294 -0.6865
    3PHE      H   42   2.173   0.619   3.304  1.6171  0.8484 -1.5974
    3PHE     CA   43   1.995   0.710   3.227  0.2171 -0.2948 -0.7922
    3PHE     HA   44   1.998   0.805   3.173  1.4351  0.9047  1.2717
    3PHE     CB   45   1.922   0.593   3.156 -0.4181  0.0672 -0.1349
    3PHE    HB1   46   1.814   0.608   3.164 -0.1730  2.5965 -0.7468
    3PHE    HB2   47   1.941   0.507   3.219  1.5917 -0.6175 -1.5601
    3PHE     CG   48   1.962   0.569   3.011  0.5817  0.4411  0.0403
    3PHE    CD1   49   1.859   0.589   2.913  0.4323 -0.0070  0.1224
    3PHE    HD1   50   1.760   0.617   2.947  0.1876  0.3115 -0.8268
    3PHE    CE1   51   1.892   0.579   2.775 -0.4585  0.4753  0.0531
    3PHE    HE1   52   1.812   0.611   2.710 -1.0767  0.4094  0.7654
    3PHE     CZ   53   2.019   0.534   2.731 -0.7842  0.1245 -0.1459
    3PHE     HZ   54   2.045   0.526   2.626  0.1233  1.0132 -0.0111
    3PHE    CE2   55   2.113   0.501   2.832  0.2547  0.3083  0.1386
    3PHE    HE2   56   2.213   0.475   2.800 -0.0360 -1.7005  0.7046
    3PHE    CD2   57   2.084   0.518   2.971  0.0039  0.0709  0.4456
    3PHE    HD2   58   2.160   0.497   3.045 -0.4469 -2.7365  0.2232
    3PHE      C   59   1.918   0.755   3.356  0.3000 -0.1611 -0.3304
    3PHE      O   60   1.943   0.705   3.465 -0.2795 -0.6239 -0.5362
    4GLY      N   61   1.805   0.823   3.341 -0.0968 -0.5878  0.4657
    4GLY      H   62   1.794   0.869   3.252  3.2321  2.3355  1.3306
    4GLY     CA   63   1.692   0.821   3.432  0.6301  0.2766 -0.7678
    4GLY    HA1   64   1.628   0.909   3.441 -0.5040 -0.5492 -0.6215
    4GLY    HA2   65   1.737   0.806   3.530  0.7278  1.5735 -0.5994
    4GLY      C   66   1.599   0.714   3.395  1.1103  1.2407  0.6789
    4GLY      O   67   1.581   0.668   3.279  0.3986  0.5704 -0.0746
    5ARG      N   68   1.516   0.675   3.495 -0.2410 -0.3945  0.8354
    5ARG      H   69   1.511   0.730   3.579 -2.3641  0.1054  0.4445
    5ARG     CA   70   1.424   0.558   3.485 -0.4256  0.1632  0.2814
    5ARG     HA   71   1.483   0.474   3.449  1.5862  1.0049  1.4427
    5ARG     CB   72   1.366   0.539   3.626  0.0365 -0.2358 -0.2279
    5ARG    HB1   73   1.317   0.631   3.658  0.7785  0.4835 -1.1230
    5ARG    HB2   74   1.449   0.536   3.697 -0.4459  2.7718  0.6110
    5ARG     CG   75   1.280   0.411   3.658 -0.1452  0.0366 -0.4244
    5ARG    HG1   76   1.263   0.400   3.765  0.1310 -0.6728 -0.4449
    5ARG    HG2   77   1.333   0.320   3.627 -0.4056 -0.2488 -0.0468
    5ARG     CD   78   1.136   0.414   3.588 -0.0467  0.9362 -0.4718
    5ARG    HD1   79   1.077   0.332   3.630 -3.5128  2.4475 -1.9519
    5ARG    HD2   80   1.150   0.404   3.480  1.1771 -0.9533 -0.1792
    5ARG     NE   81   1.062   0.543   3.610 -0.2858 -0.2946  1.1079
    5ARG     HE   82   1.038   0.591   3.524  0.5191 -1.2700  0.3058
    5ARG     CZ   83   1.010   0.587   3.721 -0.2112  0.3530 -0.2586
    5ARG    NH1   84   1.019   0.519   3.831 -0.1089 -0.3277  0.1903
    5ARG   HH11   85   1.051   0.424   3.833  0.1907 -0.2194  1.1905
    5ARG   HH12   86   0.963   0.548   3.910 -0.3438 -2.8432  1.0252
    5ARG    NH2   87   0.937   0.693   3.720 -0.8386  0.3934  0.5434
    5ARG   HH21   88   0.924   0.740   3.632 -1.2993 -0.6025  0.0584
    5ARG   HH22   89   0.914   0.732   3.810 -3.6667 -0.0602  0.1017
    5ARG      C   90   1.319   0.576   3.373 -0.5104 -0.3277  0.1632
    5ARG      O   91   1.296   0.482   3.296  0.3481 -0.5235 -0.3346
    6CY3      N   92   1.245   0.687   3.375  0.3237  0.2234 -0.1050
    6CY3      H   93   1.253   0.749   3.454  1.8801 -0.6177  0.4570
    6CY3     CA   94   1.133   0.690   3.280  0.2830  0.0916 -0.6582
    6CY3     HA   95   1.072   0.601   3.297 -0.7578  1.3066  2.9578
    6CY3     CB   96   1.061   0.822   3.316  0.1406 -0.1011 -0.3420
    6CY3    HB1   97   1.015   0.848   3.220  0.5987  0.4044 -0.4278
    6CY3    HB2   98   1.137   0.897   3.337  1.3242 -0.8935 -1.6270
    6CY3     SG   99   0.936   0.806   3.448  0.2126  0.2532  0.3583
    6CY3    HG1  100   0.883   0.921   3.489  0.5018 -0.1989  2.0852
    6CY3    HG2  101   0.844   0.714   3.416  0.4175  0.9876 -2.6283
    6CY3    HG3  102   0.996   0.755   3.556  2.0191 -0.5897 -0.9951
    6CY3      C  103   1.184   0.686   3.138  0.1790 -0.1923 -0.0640
    6CY3      O  104   1.122   0.618   3.052 -0.1482 -0.3694 -0.4859
    7GL4      N  105   1.298   0.756   3.104  0.7795  0.1504  0.4913
    7GL4      H  106   1.349   0.801   3.180 -0.1654  1.5963  0.3036
    7GL4     CA  107   1.342   0.755   2.964  1.0008  0.4834  0.2602
    7GL4     HA  108   1.263   0.765   2.890  0.8888  1.5516  0.4982
    7GL4     CB  109   1.432   0.886   2.950  0.5510  0.8003 -0.5188
    7GL4    HB1  110   1.517   0.872   3.016  1.0712 -1.2937 -1.5340
    7GL4    HB2  111   1.376   0.976   2.977 -0.7267 -0.0279 -0.3258
    7GL4     CG  112   1.497   0.891   2.805  0.9014 -0.0086  0.2867
    7GL4    HG1  113   1.541   0.794   2.782 -0.8181 -0.6646 -0.4084
    7GL4    HG2  114   1.571   0.970   2.792  1.1480 -0.2038  0.4893
    7GL4     CD  115   1.379   0.906   2.708 -0.8970  0.4034 -0.4687
    7GL4    OE1  116   1.396   0.893   2.589 -0.2194 -0.6217  0.2947
    7GL4   HE11  117   1.312   0.854   2.561 -1.3731  0.1151  2.4896
    7GL4   HE12  118   1.475   0.932   2.552  0.4072 -2.0122  0.0803
    7GL4    OE2  119   1.266   0.949   2.744 -0.4448 -0.2271  0.4977
    7GL4   HE21  120   1.223   0.994   2.671 -2.9420  1.4703  2.7993
    7GL4   HE22  121   1.234   0.903   2.822  0.8919  0.4463  1.4883
    7GL4      C  122   1.415   0.628   2.932 -0.2319 -0.4477  0.4558
    7GL4      O  123   1.404   0.586   2.816  0.0149 -0.1811 -0.3261
    8LEU      N  124   1.480   0.560   3.031  0.1019  0.1356  0.6114
    8LEU      H  125   1.482   0.599   3.124  1.8422 -0.5260  0.8965
    8LEU     CA  126   1.506   0.414   3.012 -0.6879 -0.5116 -0.2316
    8LEU     HA  127   1.576   0.413   2.929 -1.0915  1.2858 -0.6320
    8LEU     CB  128   1.588   0.360   3.135  0.3285  0.1233  0.2740
    8LEU    HB1  129   1.518   0.350   3.217  0.9520  0.1124  0.8162
    8LEU    HB2  130   1.665   0.427   3.174  1.8868 -2.8298  2.7347
    8LEU     CG  131   1.645   0.223   3.119 -0.2410  0.1440  0.2823
    8LEU     HG  132   1.570   0.144   3.112  1.3820 -1.5627  1.1805
    8LEU    CD1  133   1.740   0.208   2.997 -0.4738  0.8755 -0.2576
    8LEU   HD11  134   1.699   0.228   2.898 -0.6847  0.0515 -0.3421
    8LEU   HD12  135   1.835   0.262   3.007 -0.9863  1.5759  1.1215
    8LEU   HD13  136   1.761   0.102   2.985 -2.3936  0.5752 -1.4032
    8LEU    CD2  137   1.726   0.177   3.239  0.0879  0.2438 -1.2280
    8LEU   HD21  138   1.822   0.228   3.245  0.7270 -0.9393 -0.9431
    8LEU   HD22  139   1.675   0.200   3.333 -1.2477  0.8613 -2.0845
    8LEU   HD23  140   1.755   0.072   3.227 -0.0730 -0.0627  0.6341
    8LEU      C  141   1.391   0.324   2.984  0.8284  0.1248 -0.3808
    8LEU      O  142   1.394   0.253   2.884  0.0296  0.4187 -0.1316
    9ALA      N  143   1.279   0.332   3.062 -0.5037 -0.3259  0.1050
    9ALA      H  144   1.281   0.390   3.144  0.7130 -0.1365 -0.0365
    9ALA     CA  145   1.158   0.255   3.035  0.1307 -0.1577  0.5620
    9ALA     HA  146   1.183   0.149   3.035  0.6535 -0.0734 -1.0366
    9ALA     CB  147   1.047   0.280   3.145  0.1953 -0.2787 -0.1275
    9ALA    HB1  148   1.078   0.260   3.247 -0.1601  0.6223  0.1734
    9ALA    HB2  149   1.021   0.386   3.136 -1.2240 -0.3595  2.2191
    9ALA    HB3  150   0.964   0.213   3.124  1.9602 -2.0225 -2.0540
    9ALA      C  151   1.101   0.295   2.894 -0.8320 -0.7256  0.3481
    9ALA      O  152   1.060   0.205   2.824 -0.3755  0.0086  0.4048
   10ALA      N  153   1.109   0.421   2.854  0.4112 -0.1711 -0.4645
   10ALA      H  154   1.144   0.493   2.916  1.6960 -0.1045 -1.2413
   10ALA     CA  155   1.066   0.461   2.724  0.2760 -0.0198  0.0937
   10ALA     HA  156   0.976   0.407   2.693  0.7502 -0.2998 -0.8382
   10ALA     CB  157   1.050   0.608   2.718 -0.1448  0.4414 -0.3074
   10ALA    HB1  158   0.978   0.641   2.644 -0.5599 -0.6002 -0.3922
   10ALA    HB2  159   1.007   0.634   2.815  0.5051 -2.0701  0.7447
   10ALA    HB3  160   1.148   0.655   2.709  0.2934 -0.2466  0.6521
   10ALA      C  161   1.157   0.409   2.614 -0.3484 -0.3608  0.1223
   10ALA      O  162   1.111   0.379   2.505 -0.3621  0.1753 -0.0560
   11ALA      N  163   1.287   0.394   2.639  0.0810 -0.4882 -0.0909
   11ALA      H  164   1.317   0.422   2.731 -1.3695 -1.0164  0.5750
   11ALA     CA  165   1.384   0.354   2.540 -0.0125  0.3577 -0.1325
   11ALA     HA  166   1.364   0.389   2.438 -0.3317 -1.2589 -0.6521
   11ALA     CB  167   1.525   0.395   2.587  0.0781 -0.2952  0.1847
   11ALA    HB1  168   1.537   0.374   2.693 -0.0004 -1.3273  0.0009
   11ALA    HB2  169   1.605   0.350   2.529  1.1182 -1.5230  2.4466
   11ALA    HB3  170   1.540   0.501   2.564  2.5767 -0.9892 -1.9124
   11ALA      C  171   1.375   0.204   2.517 -0.0315 -0.6923 -0.1475
   11ALA      O  172   1.364   0.149   2.405  0.0566  0.1354 -0.2210
   12MET      N  173   1.366   0.125   2.625 -0.2492 -0.0577 -0.2635
   12MET      H  174   1.357   0.170   2.715 -2.5319 -0.9470  0.0115
   12MET     CA  175   1.336  -0.020   2.614  0.8407 -0.0747 -0.2922
   12MET     HA  176   1.403  -0.073   2.546  1.1246  0.5797 -0.5295
   12MET     CB  177   1.352  -0.091   2.751 -0.3713  0.0414  0.4779
   12MET    HB1  178   1.314  -0.192   2.739  1.2655 -0.5939  0.3745
   12MET    HB2  179   1.287  -0.035   2.818  0.8922  2.1462  0.0469
   12MET     CG  180   1.508  -0.112   2.795 -0.5577  0.5394 -0.1796
   12MET    HG1  181   1.548  -0.016   2.828 -0.2037  0.8799 -1.5273
   12MET    HG2  182   1.563  -0.130   2.703 -1.7240 -0.8211 -0.6549
   12MET     SD  183   1.548  -0.242   2.914 -0.2526  0.2771  0.0262
   12MET     CE  184   1.494  -0.183   3.070 -0.0067  0.1465  0.2848
   12MET    HE1  185   1.387  -0.183   3.089 -0.3081  0.8662 -1.2287
   12MET    HE2  186   1.545  -0.254   3.135  1.5143  0.5941 -0.3770
   12MET    HE3  187   1.543  -0.085   3.075 -0.4117  0.5798 -2.4658
   12MET      C  188   1.195  -0.045   2.549 -0.0974  0.3395 -0.5472
   12MET      O  189   1.182  -0.152   2.485 -0.0559 -0.2954 -0.2367
   13LY1      N  190   1.108   0.052   2.545  0.3167 -0.4666 -0.4551
   13LY1      H  191   1.124   0.144   2.584 -1.1976 -0.5223  0.3715
   13LY1     CA  192   0.978   0.033   2.477  0.1167 -0.2228 -0.4033
   13LY1     HA  193   0.949  -0.072   2.481 -2.0570  0.2358 -1.9304
   13LY1     CB  194   0.866   0.128   2.537 -0.0559 -0.2500 -0.3680
   13LY1    HB1  195   0.890   0.234   2.527  2.1058 -0.7501 -1.0592
   13LY1    HB2  196   0.854   0.103   2.642  0.4921  1.4745  0.1358
   13LY1     CG  197   0.735   0.109   2.461  0.1351 -0.3460  1.0896
   13LY1    HG1  198   0.703   0.008   2.485  1.6539 -0.7580  1.4756
   13LY1    HG2  199   0.735   0.113   2.352 -2.8670 -0.1028  1.0111
   13LY1     CD  200   0.615   0.194   2.510  0.0965 -0.0646 -0.1798
   13LY1    HD1  201   0.629   0.302   2.518 -3.2301  0.3577  1.9105
   13LY1    HD2  202   0.588   0.160   2.610  0.3068  1.6849  0.4959
   13LY1     CE  203   0.491   0.177   2.422  0.9097  0.9956 -0.1639
   13LY1    HE1  204   0.478   0.073   2.393  1.1364  0.9432 -0.0739
   13LY1    HE2  205   0.508   0.239   2.334  1.4192  0.8219 -0.1898
   13LY1     NZ  206   0.368   0.231   2.495  0.0881  0.0536 -0.3678
   13LY1    HZ1  207   0.340   0.185   2.581 -1.5512  1.3049 -0.1771
   13LY1    HZ2  208   0.366   0.332   2.497 -0.2297  0.0567 -0.6800
   13LY1    HZ3  209   0.288   0.208   2.437 -0.0888  0.8509 -0.4489
   13LY1      C  210   1.008   0.060   2.326  0.1446  0.3481  0.1280
   13LY1      O  211   0.949  -0.008   2.240 -0.7507 -0.4240  0.0379
   14ARG      N  212   1.105   0.140   2.295 -0.2450  0.8319  0.4021
   14ARG      H  213   1.158   0.186   2.368 -0.0138  2.4041 -0.7056
   14ARG     CA  214   1.142   0.167   2.150 -0.1641  0.2608 -0.6333
   14ARG     HA  215   1.048   0.178   2.096 -2.4894 -0.7391  2.8133
   14ARG     CB  216   1.235   0.280   2.122 -0.7582  0.1839  0.0539
   14ARG    HB1  217   1.268   0.280   2.019  0.1023  0.9381  0.3128
   14ARG    HB2  218   1.321   0.279   2.188 -0.4064  0.4585 -0.3997
   14ARG     CG  219   1.174   0.416   2.159  0.2085  0.9278  0.4575
   14ARG    HG1  220   1.118   0.422   2.253  0.5350  2.2373  0.5859
   14ARG    HG2  221   1.102   0.457   2.087  0.2045  0.7444  0.3550
   14ARG     CD  222   1.292   0.521   2.157  0.6744  0.2792 -0.3957
   14ARG    HD1  223   1.338   0.522   2.059  0.8466  2.2402 -0.3420
   14ARG    HD2  224   1.350   0.487   2.243  0.2208  1.5119  0.4359
   14ARG     NE  225   1.257   0.661   2.202  0.1714 -0.0343 -0.0999
   14ARG     HE  226   1.186   0.709   2.149 -1.5883  0.0343  2.1298
   14ARG     CZ  227   1.292   0.718   2.315 -0.0206 -0.1681 -0.3235
   14ARG    NH1  228   1.402   0.693   2.386  0.0054  0.2949 -0.3898
   14ARG   HH11  229   1.482   0.659   2.337 -1.5639  0.2444 -3.0907
   14ARG   HH12  230   1.408   0.752   2.469  0.1824  0.7015 -0.6871
   14ARG    NH2  231   1.225   0.820   2.358  0.1664  0.4017 -0.1805
   14ARG   HH21  232   1.129   0.827   2.328  0.0916 -0.8864 -0.3258
   14ARG   HH22  233   1.254   0.871   2.440 -2.0415  1.7995 -0.1884
   14ARG      C  234   1.195   0.033   2.088  0.4836  0.0314 -0.5303
   14ARG      O  235   1.163  -0.011   1.980 -0.8188 -0.4312  0.2741
   15HI1      N  236   1.284  -0.035   2.162 -0.1864 -0.0250 -0.0863
   15HI1      H  237   1.309   0.000   2.253 -0.1730 -0.3198  0.0257
   15HI1     CA  238   1.348  -0.166   2.132 -0.7623  0.0225 -0.0705
   15HI1     HA  239   1.388  -0.155   2.032  4.8841  0.2090  1.8461
   15HI1     CB  240   1.473  -0.198   2.220  0.1388 -0.6314  0.9383
   15HI1    HB1  241   1.505  -0.301   2.204  3.0786  0.2877  0.3996
   15HI1    HB2  242   1.445  -0.210   2.324  2.4220 -2.5252  1.4125
   15HI1     CG  243   1.590  -0.107   2.201  0.3236 -0.2139  0.0799
   15HI1    ND1  244   1.598   0.028   2.231 -0.6516 -0.5242 -0.1120
   15HI1    HD1  245   1.521   0.085   2.264 -0.1153 -1.4061  2.9451
   15HI1    CE1  246   1.722   0.069   2.197  0.2000  0.2715  0.8013
   15HI1    HE1  247   1.756   0.170   2.212 -2.7348  1.0584  3.4063
   15HI1    NE2  248   1.793  -0.035   2.151  0.1792  0.0300  0.2648
   15HI1    HE2  249   1.885  -0.035   2.109  0.7845  2.0147  1.4353
   15HI1    CD2  250   1.712  -0.149   2.159  0.3489 -0.8475  0.7677
   15HI1    HD2  251   1.738  -0.252   2.141  1.0646 -0.4299 -0.7457
   15HI1      C  252   1.243  -0.280   2.131  0.8437 -0.4462  0.4635
   15HI1      O  253   1.259  -0.381   2.072  0.2161  0.3355  0.1514
   16GLY      N  254   1.128  -0.261   2.197  0.3868  0.0289  0.1921
   16GLY      H  255   1.107  -0.175   2.246 -1.4467  0.4380 -1.2160
   16GLY     CA  256   1.013  -0.348   2.201 -0.4335 -0.2916 -0.1472
   16GLY    HA1  257   1.003  -0.395   2.103 -2.2569 -1.4408  0.5287
   16GLY    HA2  258   0.919  -0.293   2.208 -0.6169 -0.7860  1.7995
   16GLY      C  259   1.001  -0.446   2.318 -0.9466  0.4407 -0.1637
   16GLY      O  260   0.923  -0.542   2.306  0.7706 -0.0923  0.6047
   17LEU      N  261   1.091  -0.437   2.419 -0.0346 -0.6197  0.3504
   17LEU      H  262   1.145  -0.351   2.423 -1.4165  0.2766  0.3490
   17LEU     CA  263   1.094  -0.528   2.537  0.1675 -0.2356 -0.3226
   17LEU     HA  264   1.088  -0.627   2.491  1.1188 -1.4147  1.9091
   17LEU     CB  265   1.236  -0.518   2.609  0.0871 -0.3477  0.2152
   17LEU    HB1  266   1.252  -0.412   2.630 -0.1156  0.0213 -1.3530
   17LEU    HB2  267   1.305  -0.543   2.528 -1.3929 -0.3715 -1.0773
   17LEU     CG  268   1.265  -0.599   2.732  0.0958 -0.9949 -0.1097
   17LEU     HG  269   1.193  -0.571   2.809 -0.8720 -1.6730 -0.7572
   17LEU    CD1  270   1.243  -0.741   2.712  0.2291  0.6977 -0.1351
   17LEU   HD11  271   1.319  -0.788   2.651 -0.3375 -0.8895  0.3223
   17LEU   HD12  272   1.240  -0.781   2.814  1.4530  0.8144 -0.0408
   17LEU   HD13  273   1.148  -0.761   2.663  0.4263 -1.7682  0.3574
   17LEU    CD2  274   1.410  -0.570   2.786 -1.0084 -0.4826 -0.0012
   17LEU   HD21  275   1.481  -0.589   2.705 -0.3966  0.5798  0.2771
   17LEU   HD22  276   1.423  -0.466   2.815 -3.5650 -0.5331  1.6313
   17LEU   HD23  277   1.424  -0.632   2.875  2.1872 -1.1361 -0.8191
   17LEU      C  278   0.970  -0.519   2.628  0.1294 -1.2622 -0.2291
   17LEU      O  279   0.946  -0.597   2.724 -0.9601  0.0530 -0.3032
   18AS4      N  280   0.891  -0.414   2.607 -0.1993  0.8279 -0.0450
   18AS4      H  281   0.908  -0.350   2.531  0.1453  1.2648  0.3949
   18AS4     CA  282   0.783  -0.375   2.705 -0.5094 -0.1890 -0.4868
   18AS4     HA  283   0.814  -0.400   2.807 -1.6216 -2.6516 -0.6654
   18AS4     CB  284   0.749  -0.229   2.686 -0.2225 -0.2694  0.5400
   18AS4    HB1  285   0.709  -0.220   2.584  1.7539 -1.3857 -0.3900
   18AS4    HB2  286   0.839  -0.167   2.685  0.0566 -0.6505 -0.7670
   18AS4     CG  287   0.663  -0.163   2.798 -0.1652 -0.2085 -0.1773
   18AS4    OD1  288   0.628  -0.242   2.890  0.3659 -0.3696  0.0051
   18AS4   HD11  289   0.661  -0.226   2.979  0.2329 -1.7417  0.3225
   18AS4   HD12  290   0.573  -0.312   2.854  1.1945 -1.2076  0.3289
   18AS4    OD2  291   0.617  -0.046   2.791  0.4072 -0.4847  0.1535
   18AS4   HD21  292   0.672   0.018   2.837  0.7344 -0.0041 -0.8850
   18AS4   HD22  293   0.531  -0.042   2.749  0.2319 -2.6947  0.2044
   18AS4      C  294   0.660  -0.464   2.675  0.3284 -0.0244  0.0863
   18AS4      O  295   0.625  -0.480   2.556  0.4842  0.1764 -0.0527
   19ASN      N  296   0.610  -0.533   2.776  0.2019 -0.0373 -0.3438
   19ASN      H  297   0.633  -0.496   2.867  0.9489 -2.6004  0.5922
   19ASN     CA  298   0.525  -0.648   2.787 -0.3678  0.2266 -0.5114
   19ASN     HA  299   0.539  -0.687   2.888  0.8118  2.4107  0.2513
   19ASN     CB  300   0.375  -0.603   2.767  0.0893  0.0822  0.0902
   19ASN    HB1  301   0.316  -0.692   2.789  1.3365 -0.6425  0.6089
   19ASN    HB2  302   0.360  -0.565   2.666 -1.3351  2.2442  1.0417
   19ASN     CG  303   0.322  -0.502   2.870  0.1122 -0.1607  0.1930
   19ASN    OD1  304   0.278  -0.394   2.834  0.5157  0.1417  0.6266
   19ASN    ND2  305   0.312  -0.541   2.996 -0.4468  0.0926 -0.3579
   19ASN   HD21  306   0.352  -0.634   3.009 -1.6123 -0.4127 -0.3019
   19ASN   HD22  307   0.307  -0.469   3.066  0.9759  1.2448 -1.3717
   19ASN      C  308   0.568  -0.766   2.695 -0.0697 -0.8294 -0.1377
   19ASN      O  309   0.487  -0.859   2.680  0.2454 -0.2227  0.5049
   20TY1      N  310   0.694  -0.766   2.648  0.7713  0.1113  0.1805
   20TY1      H  311   0.755  -0.687   2.664 -0.9837  1.2801  1.5209
   20TY1     CA  312   0.736  -0.867   2.553  0.5055 -0.1112  0.3777
   20TY1     HA  313   0.668  -0.860   2.468 -0.6021  1.6523  1.3451
   20TY1     CB  314   0.879  -0.850   2.499 -0.0584 -0.0556  0.7256
   20TY1    HB1  315   0.951  -0.847   2.581  2.0764 -1.1427 -0.9852
   20TY1    HB2  316   0.874  -0.753   2.448 -0.9133  0.9211  2.5643
   20TY1     CG  317   0.925  -0.953   2.400  0.6957 -0.2290  0.6642
   20TY1    CD1  318   0.868  -0.958   2.271  0.5562  0.1871 -0.7514
   20TY1    HD1  319   0.791  -0.885   2.252 -1.7813 -0.9940  3.0575
   20TY1    CE1  320   0.920  -1.039   2.169  0.1743  0.2580  0.1996
   20TY1    HE1  321   0.881  -1.034   2.069  1.4134 -1.2727 -0.3846
   20TY1     CZ  322   1.026  -1.126   2.194 -0.3401  0.7209 -0.6794
   20TY1     OH  323   1.073  -1.204   2.095  0.0546  0.4776  0.2413
   20TY1    HH1  324   1.016  -1.228   2.021 -0.2945  0.8052  0.4045
   20TY1    HH2  325   1.168  -1.211   2.107  0.2881  1.2942 -0.9906
   20TY1    CE2  326   1.078  -1.130   2.328  0.2859  0.0394  0.8382
   20TY1    HE2  327   1.156  -1.199   2.357 -0.4391 -1.8369 -1.3667
   20TY1    CD2  328   1.032  -1.040   2.422 -0.4110  0.1837  0.2406
   20TY1    HD2  329   1.058  -1.043   2.527 -0.2229  3.1280  0.3754
   20TY1      C  330   0.721  -1.010   2.612  0.2628  0.1635 -0.3276
   20TY1      O  331   0.762  -1.032   2.724  0.0372 -0.2349 -0.0579
   21ARG      N  332   0.656  -1.099   2.534  0.2292  0.2650  0.1899
   21ARG      H  333   0.650  -1.063   2.440 -0.4789  0.2428  0.2191
   21ARG     CA  334   0.601  -1.232   2.559 -0.7534  0.0125 -0.5006
   21ARG     HA  335   0.528  -1.252   2.481 -0.3355 -2.4404 -0.3431
   21ARG     CB  336   0.707  -1.345   2.536 -0.0423  0.3423 -0.3468
   21ARG    HB1  337   0.668  -1.442   2.566  1.0281 -0.5989 -1.8517
   21ARG    HB2  338   0.789  -1.330   2.607  1.0781 -0.1994 -1.4807
   21ARG     CG  339   0.770  -1.351   2.396  0.2008  0.0464 -1.0469
   21ARG    HG1  340   0.831  -1.265   2.368  0.7003 -0.3132 -1.0871
   21ARG    HG2  341   0.690  -1.358   2.322 -1.0001 -2.5659  0.3583
   21ARG     CD  342   0.848  -1.475   2.379 -0.8935 -0.1738  0.2272
   21ARG    HD1  343   0.776  -1.557   2.370  0.5773 -1.4406 -0.5111
   21ARG    HD2  344   0.909  -1.496   2.467 -1.8947  0.8652  1.1977
   21ARG     NE  345   0.933  -1.472   2.257 -0.6867  0.0620  0.2002
   21ARG     HE  346   1.033  -1.461   2.263 -0.4929 -0.5699 -1.2547
   21ARG     CZ  347   0.895  -1.522   2.142 -0.9698  0.1375  0.1561
   21ARG    NH1  348   0.787  -1.593   2.122  0.0905 -0.7361  0.5194
   21ARG   HH11  349   0.720  -1.606   2.196  0.5586 -1.1410  0.8791
   21ARG   HH12  350   0.777  -1.651   2.039 -1.8205  0.9689 -0.5505
   21ARG    NH2  351   0.968  -1.503   2.036  0.2694 -0.6722  0.1380
   21ARG   HH21  352   1.053  -1.448   2.034  0.6500 -1.2404 -2.1951
   21ARG   HH22  353   0.939  -1.557   1.956  1.2791 -1.1110  0.0562
   21ARG      C  354   0.521  -1.252   2.694 -0.3435 -0.6559  0.6514
   21ARG      O  355   0.493  -1.359   2.737 -0.1737  0.2966  0.3169
   22GLY      N  356   0.462  -1.142   2.743 -0.1411  0.1832 -0.2657
   22GLY      H  357   0.471  -1.057   2.690  1.9347 -0.1300 -0.4940
   22GLY     CA  358   0.402  -1.132   2.874  0.6815 -0.1679 -0.4803
   22GLY    HA1  359   0.335  -1.216   2.893  0.8413 -0.1781  0.0449
   22GLY    HA2  360   0.344  -1.040   2.878 -0.2975 -0.7709 -0.3611
   22GLY      C  361   0.496  -1.115   2.992  0.1118 -0.7342  0.6183
   22GLY      O  362   0.450  -1.107   3.112  0.3736  0.1708  0.7098
   23TY0      N  363   0.623  -1.089   2.969  0.2296 -0.3813  0.5013
   23TY0      H  364   0.642  -1.084   2.870 -2.0810 -0.8025 -0.0275
   23TY0     CA  365   0.728  -1.045   3.057 -0.7781  0.1827 -0.1666
   23TY0     HA  366   0.705  -1.088   3.154 -2.1054  0.2588 -0.4256
   23TY0     CB  367   0.864  -1.105   3.023 -0.2933  0.1508 -0.0833
   23TY0    HB1  368   0.924  -1.055   2.946  1.7021 -1.5485  0.2875
   23TY0    HB2  369   0.851  -1.204   2.979  0.1547  0.7425 -1.6279
   23TY0     CG  370   0.954  -1.125   3.146  0.0731 -0.3896  0.0707
   23TY0    CD1  371   0.909  -1.226   3.238  0.6387 -0.1746 -0.1276
   23TY0    HD1  372   0.807  -1.262   3.239  0.0227  1.3599  1.9535
   23TY0    CE1  373   0.986  -1.260   3.346 -0.3213 -0.0990  0.2693
   23TY0    HE1  374   0.952  -1.327   3.424 -0.3622  0.5705  0.8372
   23TY0     CZ  375   1.117  -1.205   3.353  0.6190 -0.6556  0.9880
   23TY0     OH  376   1.189  -1.234   3.455 -0.1284  0.0868 -0.2059
   23TY0    HH1  377   1.158  -1.302   3.515  2.2377 -0.4526  0.5123
   23TY0    HH2  378   1.268  -1.180   3.459  0.0452 -0.0480 -1.3543
   23TY0    CE2  379   1.164  -1.105   3.256  0.1545 -0.2759 -0.1865
   23TY0    HE2  380   1.261  -1.060   3.269  0.1999 -0.5396  0.4212
   23TY0    CD2  381   1.080  -1.064   3.157  0.4086  0.1996  0.2063
   23TY0    HD2  382   1.107  -0.982   3.091 -1.5146 -0.0837 -1.0277
   23TY0      C  383   0.731  -0.896   3.077 -0.0868 -0.2707  0.2022
   23TY0      O  384   0.769  -0.822   2.984 -0.1850 -0.1786  0.0727
   24SER      N  385   0.701  -0.858   3.195 -0.0885  0.3586  0.0546
   24SER      H  386   0.670  -0.928   3.261 -2.7109 -0.9842 -2.4052
   24SER     CA  387   0.706  -0.718   3.244  0.3490  0.1738  0.4959
   24SER     HA  388   0.639  -0.658   3.182 -0.4915 -1.0684  0.1857
   24SER     CB  389   0.646  -0.722   3.387  0.0171 -0.2658  0.5462
   24SER    HB1  390   0.694  -0.801   3.445  1.3749  0.2884  0.1994
   24SER    HB2  391   0.538  -0.740   3.377 -0.5576  2.6052  0.8493
   24SER     OG  392   0.668  -0.604   3.457  0.0152 -0.4032 -0.6600
   24SER     HG  393   0.616  -0.539   3.409  1.8517  1.4486 -0.2947
   24SER      C  394   0.845  -0.661   3.243 -0.0222 -0.6116  0.5711
   24SER      O  395   0.944  -0.722   3.279  0.2698 -0.2438  0.0935
   25LEU      N  396   0.857  -0.537   3.190  0.2679  0.0889 -0.3074
   25LEU      H  397   0.771  -0.488   3.168  0.7581  1.0337 -0.1708
   25LEU     CA  398   0.970  -0.453   3.175  0.8073 -0.5890 -0.1372
   25LEU     HA  399   1.046  -0.516   3.128  0.8407 -0.8412  0.2523
   25LEU     CB  400   0.936  -0.327   3.091  0.5721  0.4180 -0.0216
   25LEU    HB1  401   0.879  -0.261   3.156  1.2653  2.5583 -1.4708
   25LEU    HB2  402   0.884  -0.347   2.998  0.0505  2.5946 -0.2477
   25LEU     CG  403   1.065  -0.257   3.047  0.1745  0.2625 -0.1653
   25LEU     HG  404   1.126  -0.239   3.136 -1.8364 -1.0257  1.5831
   25LEU    CD1  405   1.145  -0.339   2.941 -0.1377 -0.6804  0.6600
   25LEU   HD11  406   1.191  -0.426   2.988  0.9380  0.1959  1.2755
   25LEU   HD12  407   1.075  -0.366   2.862 -0.4357  1.9395 -0.0801
   25LEU   HD13  408   1.229  -0.282   2.902  0.4884 -0.0548  2.7722
   25LEU    CD2  409   1.039  -0.121   2.977  0.5715  0.3520 -0.3077
   25LEU   HD21  410   0.992  -0.145   2.882  0.6545  0.1256 -0.2927
   25LEU   HD22  411   0.970  -0.056   3.032  0.7434  0.9955 -0.8372
   25LEU   HD23  412   1.122  -0.053   2.957  0.2920  0.3996 -1.3527
   25LEU      C  413   1.020  -0.427   3.319  0.4948 -0.2837  0.7148
   25LEU      O  414   1.139  -0.411   3.336  0.4286  0.2260  0.3942
   26GLY      N  415   0.929  -0.414   3.417 -0.2284 -0.0956  0.5636
   26GLY      H  416   0.830  -0.424   3.399 -1.1305  0.1303  4.4965
   26GLY     CA  417   0.962  -0.383   3.551 -0.3716 -0.1255 -0.4580
   26GLY    HA1  418   0.874  -0.383   3.615  0.4842  0.0211  0.7534
   26GLY    HA2  419   1.009  -0.284   3.550 -2.1120  0.7532  0.4945
   26GLY      C  420   1.063  -0.486   3.611  0.3001 -0.8160 -1.0074
   26GLY      O  421   1.154  -0.444   3.689  0.2329  0.4649 -0.2935
   27ASN      N  422   1.076  -0.605   3.551 -0.3300  0.3975 -0.2699
   27ASN      H  423   1.003  -0.635   3.488  0.5080 -0.3977 -0.8935
   27ASN     CA  424   1.169  -0.702   3.599 -0.1180 -0.4871  0.3759
   27ASN     HA  425   1.148  -0.717   3.705 -0.9223 -1.4593  0.0927
   27ASN     CB  426   1.151  -0.837   3.528 -0.3159  0.2052  0.0594
   27ASN    HB1  427   1.224  -0.907   3.568 -0.2842  1.9511  3.4678
   27ASN    HB2  428   1.163  -0.825   3.420  0.5469 -1.1657 -0.0167
   27ASN     CG  429   1.020  -0.911   3.552  1.2073  0.2239  0.3620
   27ASN    OD1  430   0.980  -0.939   3.662  0.0610 -0.7223 -0.5649
   27ASN    ND2  431   0.937  -0.942   3.455  0.6882 -1.1767 -0.3263
   27ASN   HD21  432   0.945  -0.920   3.357 -2.7900 -1.7841 -0.8708
   27ASN   HD22  433   0.849  -0.980   3.488  0.6477 -0.6597  0.1635
   27ASN      C  434   1.314  -0.656   3.576  0.1753  0.2639 -0.2824
   27ASN      O  435   1.398  -0.659   3.669 -0.4282 -0.8736  0.8334
   28TRP      N  436   1.337  -0.602   3.462 -0.2915  0.6008  0.5481
   28TRP      H  437   1.254  -0.563   3.419 -0.0669  0.3132 -0.1644
   28TRP     CA  438   1.464  -0.554   3.412  0.2577  0.0563  0.8203
   28TRP     HA  439   1.536  -0.628   3.447 -0.5225 -1.2642 -0.2661
   28TRP     CB  440   1.474  -0.563   3.259 -0.0733  0.0116  0.0488
   28TRP    HB1  441   1.571  -0.528   3.224 -0.8345  1.7310 -0.4906
   28TRP    HB2  442   1.402  -0.492   3.218 -2.9831 -3.3199 -1.1417
   28TRP     CG  443   1.446  -0.694   3.190  0.5984 -0.3571 -0.1107
   28TRP    CD1  444   1.328  -0.736   3.139 -0.0475 -0.0157  0.0472
   28TRP    HD1  445   1.240  -0.674   3.131  0.1466  0.6118  2.1615
   28TRP    NE1  446   1.346  -0.853   3.077 -0.8925  0.1245 -0.1658
   28TRP    HE1  447   1.277  -0.908   3.027  0.5134 -1.6630 -0.2442
   28TRP    CE2  448   1.478  -0.898   3.097  0.6306  0.2363 -0.2288
   28TRP    CZ2  449   1.541  -1.021   3.061 -0.4582 -0.0619 -0.0549
   28TRP    HZ2  450   1.489  -1.109   3.026  0.6976 -0.7037 -0.2235
   28TRP    CH2  451   1.681  -1.038   3.095 -0.7822  0.3056 -0.1677
   28TRP    HH2  452   1.736  -1.131   3.083 -1.3027 -0.0583  0.2127
   28TRP    CZ3  453   1.752  -0.926   3.147  0.4808  0.0556 -0.6923
   28TRP    HZ3  454   1.853  -0.944   3.180 -0.1502 -0.9925  0.7496
   28TRP    CE3  455   1.681  -0.808   3.176 -0.3386 -0.3152  0.3860
   28TRP    HE3  456   1.728  -0.725   3.226 -1.4670  0.8883 -0.4748
   28TRP    CD2  457   1.542  -0.793   3.155  0.1658 -0.3805  0.2825
   28TRP      C  458   1.499  -0.415   3.454 -0.2547  0.4186 -0.3843
   28TRP      O  459   1.617  -0.373   3.463 -0.0487  0.3074 -0.0271
   29VAL      N  460   1.401  -0.330   3.482  0.5437 -0.1153 -0.0102
   29VAL      H  461   1.312  -0.369   3.455  0.6126 -0.7703  0.6977
   29VAL     CA  462   1.414  -0.198   3.542 -0.2594 -0.1975  0.9825
   29VAL     HA  463   1.492  -0.152   3.480 -0.7050 -2.7377 -1.6683
   29VAL     CB  464   1.283  -0.106   3.516 -0.3879  0.2959 -0.2122
   29VAL     HB  465   1.190  -0.159   3.536 -1.4354  3.2153  3.9164
   29VAL    CG1  466   1.278   0.029   3.590 -0.5000 -0.0646  0.7457
   29VAL   HG11  467   1.183   0.082   3.580  0.3817  1.2562 -1.4338
   29VAL   HG12  468   1.281   0.002   3.695  3.1636 -1.6455  0.3777
   29VAL   HG13  469   1.365   0.093   3.575 -0.2869 -0.8358 -1.7938
   29VAL    CG2  470   1.290  -0.055   3.370 -0.4614  0.0053  0.6375
   29VAL   HG21  471   1.387  -0.008   3.353  1.0784 -1.2298  4.8073
   29VAL   HG22  472   1.288  -0.143   3.307  1.0594  0.1503  0.3638
   29VAL   HG23  473   1.208   0.014   3.350 -0.6605  0.0973  1.6857
   29VAL      C  474   1.445  -0.202   3.695  0.2655 -0.3224  0.6165
   29VAL      O  475   1.527  -0.122   3.740 -0.1468  0.0954  0.7233
   30CY0      N  476   1.379  -0.290   3.770  0.0617 -0.9007 -0.5989
   30CY0      H  477   1.305  -0.344   3.727  1.1584 -2.8318 -0.1954
   30CY0     CA  478   1.418  -0.325   3.911  0.1713  0.1604  0.4190
   30CY0     HA  479   1.400  -0.234   3.969  1.6900  1.2327 -0.7240
   30CY0     CB  480   1.317  -0.431   3.966  0.7279  0.2460 -1.1090
   30CY0    HB1  481   1.325  -0.527   3.916  0.2200  0.6961 -2.0909
   30CY0    HB2  482   1.215  -0.396   3.949 -0.0524 -1.5701 -0.3708
   30CY0     SG  483   1.337  -0.468   4.138 -0.0850  0.1028 -0.3506
   30CY0    HG1  484   1.329  -0.354   4.208  0.8272  0.1823 -0.3694
   30CY0    HG2  485   1.258  -0.569   4.175  2.4270 -1.5292  0.8616
   30CY0    HG3  486   1.457  -0.522   4.161  0.5590  0.0752 -3.3615
   30CY0      C  487   1.567  -0.353   3.922  1.0913  0.3755 -0.0714
   30CY0      O  488   1.633  -0.307   4.011  0.1602  0.2605  0.0479
   31ALA      N  489   1.626  -0.428   3.830  0.4620  0.4698  0.0158
   31ALA      H  490   1.569  -0.475   3.762  2.4425  0.5541 -1.7826
   31ALA     CA  491   1.771  -0.465   3.831  0.1040  0.3738  0.4061
   31ALA     HA  492   1.812  -0.482   3.931 -1.4664  0.8008  1.1570
   31ALA     CB  493   1.799  -0.576   3.732 -0.1724  0.2150  0.2704
   31ALA    HB1  494   1.849  -0.543   3.641 -1.8825  0.5592 -0.5888
   31ALA    HB2  495   1.858  -0.661   3.766 -1.3867 -0.0196  1.8644
   31ALA    HB3  496   1.707  -0.613   3.688  1.4608 -1.1731 -2.2127
   31ALA      C  497   1.850  -0.343   3.794  0.2680  0.7699  0.4872
   31ALA      O  498   1.949  -0.314   3.863 -0.0744 -0.1304  0.6137
   32ALA      N  499   1.810  -0.268   3.699  0.3509  0.1920 -0.3035
   32ALA      H  500   1.739  -0.309   3.640 -0.7442 -1.1533  1.8006
   32ALA     CA  501   1.879  -0.146   3.643 -0.5087  0.0476 -0.1409
   32ALA     HA  502   1.975  -0.187   3.612 -1.2913 -2.0735  0.1068
   32ALA     CB  503   1.810  -0.118   3.516 -0.4963 -0.2077  0.1215
   32ALA    HB1  504   1.809  -0.208   3.454 -1.0189 -0.3557  0.3376
   32ALA    HB2  505   1.708  -0.081   3.527 -0.2842  1.3456 -2.3753
   32ALA    HB3  506   1.876  -0.050   3.462  1.2586  0.0269  2.4094
   32ALA      C  507   1.892  -0.029   3.739 -0.1346  0.4347 -0.3566
   32ALA      O  508   1.997   0.032   3.751  0.0771  0.1494  0.0492
   33LY1      N  509   1.780  -0.009   3.810 -0.5085 -0.9745  0.5924
   33LY1      H  510   1.697  -0.057   3.779 -0.8652  0.1221 -0.2074
   33LY1     CA  511   1.767   0.084   3.929 -0.2168 -0.4432 -0.2778
   33LY1     HA  512   1.772   0.189   3.899  1.1897 -0.7581 -1.2507
   33LY1     CB  513   1.622   0.079   3.980 -0.6073 -0.2585  0.2201
   33LY1    HB1  514   1.601  -0.024   4.007 -0.6872 -0.2154  0.3206
   33LY1    HB2  515   1.564   0.123   3.898  0.3898  2.0400  0.6468
   33LY1     CG  516   1.599   0.158   4.105 -0.4077  0.0801 -0.8667
   33LY1    HG1  517   1.634   0.261   4.104 -0.2029  0.1192  1.7568
   33LY1    HG2  518   1.655   0.110   4.185  0.4833  1.4844 -0.6136
   33LY1     CD  519   1.445   0.159   4.122 -0.5507  0.6898 -0.9875
   33LY1    HD1  520   1.405   0.058   4.128 -1.2480  1.0012 -0.2042
   33LY1    HD2  521   1.394   0.220   4.047 -0.0873  2.4573  0.0837
   33LY1     CE  522   1.421   0.228   4.261  0.2945  1.0722  0.6947
   33LY1    HE1  523   1.498   0.197   4.331 -0.2007  0.7148  1.0947
   33LY1    HE2  524   1.341   0.172   4.310 -0.4633  1.0390 -0.5498
   33LY1     NZ  525   1.395   0.365   4.256  0.2024  0.3196  0.4816
   33LY1    HZ1  526   1.363   0.388   4.349 -0.4137  0.2930  0.2764
   33LY1    HZ2  527   1.477   0.422   4.239  0.4337  0.1996  1.1642
   33LY1    HZ3  528   1.324   0.376   4.186 -0.1929  2.9071  1.1794
   33LY1      C  529   1.869   0.062   4.040  0.2377  0.6435 -0.3919
   33LY1      O  530   1.945   0.146   4.083 -0.4452 -0.3323  0.0040
   34PHE      N  531   1.870  -0.066   4.091 -0.0263  0.0624  0.3834
   34PHE      H  532   1.802  -0.133   4.058  1.3712 -1.0543 -0.3246
   34PHE     CA  533   1.927  -0.107   4.214 -0.5804  1.2110  0.2572
   34PHE     HA  534   1.945  -0.019   4.276  0.3648  1.4579 -0.3375
   34PHE     CB  535   1.839  -0.209   4.287  0.0179  0.3585 -0.4272
   34PHE    HB1  536   1.892  -0.244   4.376  0.4394  0.5990 -0.5818
   34PHE    HB2  537   1.811  -0.293   4.224  0.9973 -1.9598  2.0227
   34PHE     CG  538   1.719  -0.148   4.348 -0.0041  0.3886  0.1523
   34PHE    CD1  539   1.594  -0.200   4.309  0.0073 -0.7584  1.1764
   34PHE    HD1  540   1.593  -0.276   4.232  3.8386 -0.3943  0.5654
   34PHE    CE1  541   1.477  -0.149   4.355  0.1401  1.0004 -0.0857
   34PHE    HE1  542   1.387  -0.197   4.318  0.9533 -0.1397 -0.6482
   34PHE     CZ  543   1.478  -0.043   4.449 -0.2196 -0.1455 -0.7310
   34PHE     HZ  544   1.383  -0.000   4.478  0.5655  1.1367  0.0425
   34PHE    CE2  545   1.600   0.006   4.499 -0.5435 -0.4517  0.2226
   34PHE    HE2  546   1.606   0.092   4.564 -1.4046  0.5854 -1.0232
   34PHE    CD2  547   1.722  -0.051   4.450  0.1156  0.1427  0.8112
   34PHE    HD2  548   1.817  -0.022   4.493  1.6369 -0.4996 -1.9253
   34PHE      C  549   2.069  -0.174   4.193  0.1563  0.4330 -0.4412
   34PHE      O  550   2.150  -0.162   4.285  0.3499 -0.3689  0.5605
   35GL4      N  551   2.104  -0.242   4.085 -0.0868 -0.2664  0.2247
   35GL4      H  552   2.030  -0.259   4.018  0.2562  0.3968 -0.3340
   35GL4     CA  553   2.240  -0.300   4.068 -0.0996 -0.4688  0.6179
   35GL4     HA  554   2.295  -0.291   4.161 -1.3114  2.9753  1.1655
   35GL4     CB  555   2.231  -0.450   4.026  0.0957 -0.0149 -0.0868
   35GL4    HB1  556   2.333  -0.485   4.007  1.1521  1.3006  2.5610
   35GL4    HB2  557   2.175  -0.466   3.934 -1.0531  0.6639  0.4661
   35GL4     CG  558   2.167  -0.543   4.129  0.6089  0.5131  0.3008
   35GL4    HG1  559   2.185  -0.646   4.098 -3.9921 -0.3014 -0.5207
   35GL4    HG2  560   2.060  -0.524   4.138  0.5029 -0.2940  0.8951
   35GL4     CD  561   2.230  -0.534   4.267  0.0901  0.3001 -0.4305
   35GL4    OE1  562   2.355  -0.514   4.271 -0.1097 -0.1850 -0.5038
   35GL4   HE11  563   2.410  -0.590   4.291 -0.2803 -0.8448 -2.3667
   35GL4   HE12  564   2.380  -0.421   4.270 -0.9064  0.0425 -0.2210
   35GL4    OE2  565   2.156  -0.543   4.367 -0.0651 -0.4444 -0.4689
   35GL4   HE21  566   2.204  -0.566   4.447 -0.3210 -0.2440 -0.2592
   35GL4   HE22  567   2.064  -0.516   4.356 -0.3669 -1.3035 -0.1138
   35GL4      C  568   2.329  -0.215   3.977 -0.6667 -0.1257  0.7712
   35GL4      O  569   2.428  -0.151   4.021  0.1429 -0.0507 -0.8605
   36SER      N  570   2.302  -0.206   3.845  0.5265  0.8166 -0.4376
   36SER      H  571   2.220  -0.254   3.813 -0.8296  2.6460  0.1367
   36SER     CA  572   2.383  -0.124   3.751  0.0722 -0.4746  0.3844
   36SER     HA  573   2.488  -0.152   3.763  1.5823  3.4542 -1.9932
   36SER     CB  574   2.345  -0.150   3.604 -0.3436 -0.1317 -0.2977
   36SER    HB1  575   2.345  -0.258   3.593  0.6680 -0.0214 -1.5537
   36SER    HB2  576   2.419  -0.102   3.540 -0.0590  0.2384  0.2951
   36SER     OG  577   2.212  -0.108   3.572 -0.5980  0.0081  0.2778
   36SER     HG  578   2.182  -0.159   3.497 -0.2657  0.1455  0.0487
   36SER      C  579   2.368   0.031   3.782  0.6603 -0.2737  0.1496
   36SER      O  580   2.442   0.109   3.723  0.0492 -0.7765  0.2168
   37ASN      N  581   2.271   0.068   3.866  0.1738  0.1713 -0.7448
   37ASN      H  582   2.208  -0.005   3.897 -0.3921 -0.1866 -2.6311
   37ASN     CA  583   2.228   0.203   3.900 -0.3568  0.2046  0.3361
   37ASN     HA  584   2.124   0.197   3.932 -0.8464 -0.1317 -1.2275
   37ASN     CB  585   2.314   0.260   4.014  0.7174  0.3217 -0.1615
   37ASN    HB1  586   2.259   0.351   4.039 -0.2258  0.1217 -1.4023
   37ASN    HB2  587   2.414   0.288   3.980  0.2567  0.8643 -1.1345
   37ASN     CG  588   2.316   0.182   4.145 -0.2230  0.0324 -0.0472
   37ASN    OD1  589   2.419   0.160   4.199  0.2540  0.1970  0.1347
   37ASN    ND2  590   2.201   0.157   4.201 -0.0608 -0.6559 -0.6142
   37ASN   HD21  591   2.116   0.164   4.147 -0.1087  0.7269 -0.4014
   37ASN   HD22  592   2.195   0.123   4.296 -0.6843  0.2361 -0.3177
   37ASN      C  593   2.217   0.293   3.775  0.3222  0.1377 -0.3488
   37ASN      O  594   2.251   0.406   3.779  0.4803 -1.0977  0.0399
   38PHE      N  595   2.160   0.235   3.667  0.4669  0.1873  0.4540
   38PHE      H  596   2.116   0.145   3.672 -3.3515  1.8823  0.6957
   38PHE     CA  597   2.153   0.298   3.527 -0.6451  0.4566  0.3804
   38PHE     HA  598   2.127   0.214   3.462 -0.7069  2.3426 -2.1752
   38PHE     CB  599   2.045   0.405   3.517  0.3836  0.2957 -0.1392
   38PHE    HB1  600   2.017   0.420   3.413  1.0176 -0.5498 -0.4398
   38PHE    HB2  601   2.074   0.499   3.566  1.3287  0.8168 -1.6173
   38PHE     CG  602   1.908   0.371   3.574 -0.4259  0.8393  0.2040
   38PHE    CD1  603   1.844   0.251   3.548 -0.0635 -0.1407 -0.8226
   38PHE    HD1  604   1.889   0.178   3.483 -1.6460 -2.2630  0.3512
   38PHE    CE1  605   1.716   0.228   3.598 -0.3524  0.4488  0.3229
   38PHE    HE1  606   1.657   0.145   3.563  0.0756 -0.1273  0.9501
   38PHE     CZ  607   1.656   0.322   3.690  0.0876  0.1545  0.7386
   38PHE     HZ  608   1.565   0.301   3.744  0.3171 -1.7579  0.4348
   38PHE    CE2  609   1.715   0.446   3.715  0.2546  0.1990  0.0059
   38PHE    HE2  610   1.662   0.513   3.781  1.2685  1.4427 -0.4192
   38PHE    CD2  611   1.839   0.469   3.657  0.0813  0.4862  0.1298
   38PHE    HD2  612   1.903   0.554   3.675  1.9489 -0.9797  0.7610
   38PHE      C  613   2.277   0.352   3.455 -0.3819 -0.2052 -0.1948
   38PHE      O  614   2.260   0.430   3.361 -0.0730 -0.3989  0.1231
   39ASN      N  615   2.393   0.309   3.488 -0.5157 -0.0333 -0.4255
   39ASN      H  616   2.400   0.231   3.551  2.6315  0.4541 -0.0068
   39ASN     CA  617   2.523   0.349   3.427  0.9222 -0.2907  1.2285
   39ASN     HA  618   2.507   0.441   3.370  1.0659  0.0416  1.7237
   39ASN     CB  619   2.620   0.386   3.537  0.1405  0.2153 -0.2914
   39ASN    HB1  620   2.625   0.288   3.585  2.9691 -1.0495 -2.7714
   39ASN    HB2  621   2.576   0.458   3.605  1.2597  0.0873  0.6000
   39ASN     CG  622   2.758   0.432   3.492 -0.5208  0.0549 -0.3355
   39ASN    OD1  623   2.795   0.433   3.377 -0.5154 -0.4127  0.4620
   39ASN    ND2  624   2.844   0.466   3.586  0.0496  0.3708 -0.4686
   39ASN   HD21  625   2.811   0.449   3.680 -3.2550 -1.4266 -1.8184
   39ASN   HD22  626   2.937   0.499   3.565  0.2247  2.4090  2.8449
   39ASN      C  627   2.578   0.240   3.332  0.7145  0.1020 -0.3245
   39ASN      O  628   2.591   0.122   3.370 -0.0700  0.2201  0.0101
   40THR      N  629   2.597   0.271   3.202  0.4307  0.2009 -0.1421
   40THR      H  630   2.600   0.369   3.179 -0.2834  0.4268  0.6576
   40THR     CA  631   2.635   0.168   3.105  0.6238  0.5472  0.1974
   40THR     HA  632   2.567   0.084   3.123  0.7894  0.6362  1.3303
   40THR     CB  633   2.622   0.210   2.959  0.3360 -0.2060 -0.4152
   40THR     HB  634   2.638   0.124   2.894  0.4709 -1.2262  0.9285
   40THR    CG2  635   2.486   0.271   2.923  0.0551  0.4950  0.2246
   40THR   HG21  636   2.452   0.330   3.009  2.4282  0.1257  1.5127
   40THR   HG22  637   2.503   0.329   2.833  0.8576 -0.4822 -0.2641
   40THR   HG23  638   2.410   0.198   2.898 -0.0685  0.9819 -0.8678
   40THR    OG1  639   2.717   0.313   2.935 -0.0451  0.1866 -0.3732
   40THR    HG1  640   2.789   0.261   2.899 -1.7557 -2.8182  0.2261
   40THR      C  641   2.776   0.113   3.136 -0.2444 -0.7027 -0.0402
   40THR      O  642   2.798  -0.008   3.126  0.6606 -0.4013 -0.0788
   41GLN      N  643   2.861   0.194   3.205  0.4133  0.0726  0.8545
   41GLN      H  644   2.838   0.292   3.213 -2.0092 -0.5273  2.3646
   41GLN     CA  645   2.996   0.145   3.237 -0.0506  0.3174 -0.5122
   41GLN     HA  646   3.025   0.078   3.156  0.0301 -0.7623  0.3910
   41GLN     CB  647   3.102   0.259   3.238 -0.7823 -0.4141 -1.0036
   41GLN    HB1  648   3.203   0.221   3.251 -0.6044  0.4050  0.1507
   41GLN    HB2  649   3.081   0.320   3.326  1.9012 -0.2987 -0.3620
   41GLN     CG  650   3.103   0.351   3.120 -0.0997  0.2126  0.3153
   41GLN    HG1  651   3.144   0.442   3.164  1.6878 -0.4451  0.0845
   41GLN    HG2  652   3.005   0.377   3.080 -0.3151  0.4476  0.9825
   41GLN     CD  653   3.204   0.304   3.012 -0.3658  0.5369  0.0402
   41GLN    OE1  654   3.326   0.324   3.025  0.7218 -0.3853 -0.3407
   41GLN    NE2  655   3.157   0.251   2.898 -0.6572  0.3108 -0.5510
   41GLN   HE21  656   3.058   0.232   2.890 -0.6221  0.5435 -1.7924
   41GLN   HE22  657   3.228   0.197   2.851 -0.5343  0.3314 -0.3899
   41GLN      C  658   3.007   0.063   3.364 -0.6927  0.3741 -0.1012
   41GLN      O  659   3.114   0.047   3.424  0.1603 -0.2701 -1.3483
   42ALA      N  660   2.891   0.015   3.423 -0.7683  0.3010  0.4756
   42ALA      H  661   2.806   0.020   3.369 -0.9008  0.1617  0.6724
   42ALA     CA  662   2.881  -0.062   3.549 -0.2171 -0.2797 -0.7592
   42ALA     HA  663   2.953  -0.019   3.619  1.0425 -2.4188 -0.6527
   42ALA     CB  664   2.736  -0.055   3.595  0.4570 -0.2604  0.1228
   42ALA    HB1  665   2.719  -0.096   3.695 -2.6129  2.8839  1.0807
   42ALA    HB2  666   2.722   0.053   3.597  0.9591 -0.1684 -0.9883
   42ALA    HB3  667   2.678  -0.110   3.521  1.8271 -1.5678 -0.0347
   42ALA      C  668   2.911  -0.208   3.538 -0.5793 -0.1465 -0.0964
   42ALA      O  669   2.863  -0.277   3.450  0.3749 -0.9373  0.0009
   43THR      N  670   2.986  -0.268   3.629  0.0449  0.0502  0.2833
   43THR      H  671   3.026  -0.218   3.708 -0.0974 -0.6988  0.8423
   43THR     CA  672   3.036  -0.406   3.616  0.3486  0.2588 -0.0353
   43THR     HA  673   2.955  -0.468   3.577 -0.0173  1.0189 -0.5044
   43THR     CB  674   3.163  -0.408   3.528  0.0613  0.3426 -0.6456
   43THR     HB  675   3.135  -0.364   3.432 -1.3261  0.8040 -0.0539
   43THR    CG2  676   3.271  -0.316   3.587 -0.6309 -0.6997  0.3698
   43THR   HG21  677   3.246  -0.213   3.564 -1.7411 -0.8916  0.6403
   43THR   HG22  678   3.286  -0.335   3.694 -0.1888 -2.0258  0.0977
   43THR   HG23  679   3.367  -0.332   3.537 -0.0859  0.7800  0.9005
   43THR    OG1  680   3.213  -0.541   3.510  1.1100 -0.3245 -0.2687
   43THR    HG1  681   3.152  -0.599   3.464 -0.4139 -0.0422  1.3183
   43THR      C  682   3.057  -0.465   3.760  0.2098  0.4463  0.3822
   43THR      O  683   3.091  -0.395   3.856 -0.4739  0.6876  0.0803
   44ASN      N  684   3.014  -0.588   3.769 -0.1784 -0.0144  0.5544
   44ASN      H  685   2.990  -0.630   3.680 -0.6738 -0.8287  1.0631
   44ASN     CA  686   3.035  -0.671   3.890 -0.0183 -0.2783  0.3259
   44ASN     HA  687   3.096  -0.613   3.960  1.6007 -1.2810 -0.2018
   44ASN     CB  688   2.890  -0.700   3.945  0.3597  1.3639 -0.9813
   44ASN    HB1  689   2.833  -0.756   3.871  1.1886 -0.6980 -0.1441
   44ASN    HB2  690   2.840  -0.613   3.988  0.4496  1.1580 -0.4516
   44ASN     CG  691   2.893  -0.803   4.055 -0.9220 -0.4553  0.1635
   44ASN    OD1  692   2.940  -0.784   4.170 -1.2139  0.4968 -0.3328
   44ASN    ND2  693   2.836  -0.922   4.028  0.5533  0.4119  0.0142
   44ASN   HD21  694   2.782  -0.930   3.943 -0.5248 -0.0472  0.7016
   44ASN   HD22  695   2.834  -0.999   4.094  0.2197  0.8332  0.5006
   44ASN      C  696   3.114  -0.794   3.862  1.4424  0.1582  0.7342
   44ASN      O  697   3.072  -0.870   3.778  0.0223 -0.4348  0.2215
   45ARG      N  698   3.222  -0.817   3.931  1.2553  0.9196 -0.3143
   45ARG      H  699   3.239  -0.745   4.000 -2.0775  0.7333  0.9363
   45ARG     CA  700   3.288  -0.945   3.936  0.1742 -0.2237 -0.0158
   45ARG     HA  701   3.278  -0.989   3.836 -0.0959  0.5790 -0.3529
   45ARG     CB  702   3.429  -0.906   3.984  0.0212  0.3116 -0.0794
   45ARG    HB1  703   3.415  -0.860   4.082  3.1523 -1.2507  1.2339
   45ARG    HB2  704   3.477  -0.829   3.924  1.3321 -1.0460 -0.8306
   45ARG     CG  705   3.522  -1.032   3.977  0.4225  0.2625  0.1003
   45ARG    HG1  706   3.520  -1.075   3.877  1.8575 -0.2609  0.2824
   45ARG    HG2  707   3.481  -1.109   4.042 -0.5427  1.9732  1.5921
   45ARG     CD  708   3.667  -1.008   4.023  0.7529  0.2351 -0.0432
   45ARG    HD1  709   3.650  -0.977   4.126 -1.7307 -0.6883 -0.1142
   45ARG    HD2  710   3.711  -0.925   3.968  1.1903 -0.4976 -0.8169
   45ARG     NE  711   3.744  -1.127   4.018 -0.2450  0.1865 -0.0802
   45ARG     HE  712   3.747  -1.178   4.105  1.2874  0.2682 -0.0438
   45ARG     CZ  713   3.800  -1.176   3.909  0.2333  0.1786  0.2521
   45ARG    NH1  714   3.779  -1.128   3.788 -0.7707 -0.3195  0.8648
   45ARG   HH11  715   3.719  -1.047   3.779  0.1970  0.3271  0.0451
   45ARG   HH12  716   3.828  -1.162   3.707  2.7312  0.2917  2.5375
   45ARG    NH2  717   3.866  -1.288   3.918 -0.0903  0.3569 -0.1048
   45ARG   HH21  718   3.888  -1.316   4.012  0.5154  3.2900  0.7297
   45ARG   HH22  719   3.901  -1.334   3.835  0.5031 -0.0237  0.3500
   45ARG      C  720   3.214  -1.041   4.039 -0.1292 -0.2343  0.2379
   45ARG      O  721   3.182  -0.997   4.145 -0.5176 -0.5008 -0.4446
   46ASN      N  722   3.195  -1.171   4.004 -0.2691 -0.0437 -0.1883
   46ASN      H  723   3.234  -1.200   3.915  0.6524  0.7235 -0.0542
   46ASN     CA  724   3.139  -1.270   4.087  0.0614  0.0818  0.6779
   46ASN     HA  725   3.079  -1.214   4.158 -0.3705  0.3513  0.1180
   46ASN     CB  726   3.043  -1.364   4.015  0.2465  0.0579  0.0560
   46ASN    HB1  727   3.006  -1.440   4.084 -3.8941  0.7733 -1.0653
   46ASN    HB2  728   3.083  -1.413   3.926 -1.2346 -1.2840  0.0800
   46ASN     CG  729   2.919  -1.283   3.982  0.9927  0.8908 -0.8959
   46ASN    OD1  730   2.846  -1.226   4.063 -0.4570 -0.2660  0.6193
   46ASN    ND2  731   2.897  -1.274   3.853  0.3852 -0.0359  0.1983
   46ASN   HD21  732   2.956  -1.337   3.800 -0.3720 -0.1747 -0.4962
   46ASN   HD22  733   2.832  -1.211   3.808 -0.2414 -1.1380 -0.4791
   46ASN      C  734   3.253  -1.351   4.163 -0.8967 -0.7224 -0.2879
   46ASN      O  735   3.369  -1.350   4.114 -0.1198 -0.2117  0.1726
   47THR      N  736   3.214  -1.434   4.260  0.3512  0.3475  0.2188
   47THR      H  737   3.117  -1.435   4.288  0.4547 -0.7086  0.5897
   47THR     CA  738   3.305  -1.518   4.343  0.7178 -0.1419  0.4602
   47THR     HA  739   3.382  -1.464   4.396 -0.3567 -1.4009  3.5192
   47THR     CB  740   3.215  -1.595   4.441 -0.4844 -0.5413  0.3205
   47THR     HB  741   3.140  -1.643   4.379 -0.5475 -0.7340  0.5433
   47THR    CG2  742   3.291  -1.700   4.525 -0.1674 -0.2846 -0.5167
   47THR   HG21  743   3.394  -1.670   4.545 -0.3815  0.9832 -1.2365
   47THR   HG22  744   3.230  -1.726   4.611  2.2363 -1.7489  0.8763
   47THR   HG23  745   3.293  -1.792   4.467 -3.6431 -0.8192  0.0146
   47THR    OG1  746   3.149  -1.499   4.525  0.3042  0.1072  0.8138
   47THR    HG1  747   3.074  -1.458   4.483 -1.8616 -2.7368  1.5653
   47THR      C  748   3.388  -1.616   4.253  0.6296  0.0421  0.2403
   47THR      O  749   3.510  -1.622   4.276  0.4476 -0.3896  0.5014
   48AS4      N  750   3.335  -1.659   4.143 -0.0947  0.1685  0.2643
   48AS4      H  751   3.242  -1.624   4.123  0.2152  0.9867  0.2282
   48AS4     CA  752   3.406  -1.749   4.052  0.2257  1.2428  0.4225
   48AS4     HA  753   3.472  -1.809   4.115 -0.1629  0.4687  0.1118
   48AS4     CB  754   3.298  -1.835   3.982 -0.7342  0.7562  0.5412
   48AS4    HB1  755   3.238  -1.875   4.064 -2.1611  0.3114 -0.6795
   48AS4    HB2  756   3.337  -1.920   3.926  0.0438  0.5901  1.2968
   48AS4     CG  757   3.196  -1.766   3.897 -0.6941 -0.0587  0.1856
   48AS4    OD1  758   3.094  -1.837   3.870 -0.0034 -0.2106 -0.0283
   48AS4   HD11  759   3.013  -1.795   3.902  0.3297  0.3302  0.1283
   48AS4   HD12  760   3.121  -1.915   3.823  2.2986  0.4468  0.0760
   48AS4    OD2  761   3.216  -1.645   3.860  0.2961  0.5424  0.0623
   48AS4   HD21  762   3.267  -1.593   3.922 -0.1442  1.1832 -0.1013
   48AS4   HD22  763   3.154  -1.624   3.790 -0.4906 -2.6814 -0.3957
   48AS4      C  764   3.495  -1.681   3.941 -0.6514  0.3017 -0.2109
   48AS4      O  765   3.558  -1.744   3.858  0.6116  0.2467  0.1559
   49GLY      N  766   3.498  -1.550   3.943 -0.7622 -0.3457 -0.6188
   49GLY      H  767   3.454  -1.508   4.024  1.5056  0.3210  0.3432
   49GLY     CA  768   3.580  -1.470   3.858  0.1822 -0.9446  0.2710
   49GLY    HA1  769   3.675  -1.521   3.846 -0.1653 -2.0742  1.8718
   49GLY    HA2  770   3.595  -1.379   3.915  0.3477  0.3099 -1.7038
   49GLY      C  771   3.519  -1.434   3.722 -0.0279 -0.1073  1.1117
   49GLY      O  772   3.585  -1.377   3.632 -0.2056 -0.2228 -0.4061
   50SER      N  773   3.392  -1.473   3.698 -0.4747  0.5522 -0.2436
   50SER      H  774   3.340  -1.539   3.755 -1.3581  1.1178 -0.3733
   50SER     CA  775   3.308  -1.413   3.593 -0.5157 -0.6210 -0.4442
   50SER     HA  776   3.357  -1.434   3.498  0.4311  0.6971 -0.2626
   50SER     CB  777   3.178  -1.490   3.583 -0.1556  0.1283  0.3688
   50SER    HB1  778   3.192  -1.598   3.572  0.5325  0.0392  1.8456
   50SER    HB2  779   3.111  -1.448   3.508 -0.0299 -1.5332 -0.7341
   50SER     OG  780   3.099  -1.491   3.697  0.0065 -0.0834 -0.1569
   50SER     HG  781   3.153  -1.531   3.766  1.8015 -0.4736 -1.6875
   50SER      C  782   3.292  -1.266   3.613  0.5817 -0.3379  0.5818
   50SER      O  783   3.289  -1.217   3.727 -0.0635  0.7727  0.4793
   51THR      N  784   3.262  -1.200   3.500 -0.3849 -0.2645 -0.2111
   51THR      H  785   3.267  -1.239   3.407  2.2843  0.1066 -0.2991
   51THR     CA  786   3.231  -1.055   3.509  0.5467  0.5276  0.4953
   51THR     HA  787   3.205  -1.025   3.610 -2.7400 -0.1877 -0.0193
   51THR     CB  788   3.341  -0.966   3.461  0.3074 -0.0346  0.4997
   51THR     HB  789   3.354  -0.982   3.354  1.2321 -1.3190  0.7793
   51THR    CG2  790   3.314  -0.818   3.481 -0.1624  0.4507 -0.7611
   51THR   HG21  791   3.402  -0.761   3.450  0.1150  1.0631  1.0244
   51THR   HG22  792   3.231  -0.784   3.420  1.3975 -0.1667 -3.4148
   51THR   HG23  793   3.288  -0.793   3.583 -0.5120  0.0433 -0.7493
   51THR    OG1  794   3.458  -0.988   3.528 -0.7283  0.3748 -0.9053
   51THR    HG1  795   3.480  -1.079   3.507 -2.0511 -0.9676  2.6843
   51THR      C  796   3.106  -1.016   3.440  0.7189 -0.1451  0.4434
   51THR      O  797   3.083  -1.042   3.326  0.2075 -0.1196  0.2276
   52AS4      N  798   3.020  -0.947   3.511 -0.2126  0.2261 -0.4120
   52AS4      H  799   3.041  -0.949   3.609  2.6009  0.8737 -0.9167
   52AS4     CA  800   2.887  -0.896   3.461 -0.0395 -0.6885 -0.1787
   52AS4     HA  801   2.858  -0.959   3.377  0.8606 -0.3841 -0.7486
   52AS4     CB  802   2.781  -0.879   3.574 -1.1597  0.3127  0.7911
   52AS4    HB1  803   2.694  -0.858   3.511 -1.2939 -1.3097  0.3835
   52AS4    HB2  804   2.813  -0.796   3.636 -0.6309 -0.9228  2.2264
   52AS4     CG  805   2.749  -0.993   3.667  0.0065  0.8829 -0.1714
   52AS4    OD1  806   2.773  -1.112   3.630 -0.1440 -0.2381 -0.1251
   52AS4   HD11  807   2.696  -1.164   3.656 -0.4696  0.5498  0.5710
   52AS4   HD12  808   2.843  -1.116   3.565 -0.8385  2.1466 -1.1511
   52AS4    OD2  809   2.694  -0.975   3.780  0.4439  0.0513 -0.2741
   52AS4   HD21  810   2.734  -1.034   3.844  1.0204 -1.4162 -1.9087
   52AS4   HD22  811   2.636  -0.899   3.782  0.4200  0.0292  0.8419
   52AS4      C  812   2.907  -0.749   3.399 -0.0755  0.8080 -0.0983
   52AS4      O  813   2.952  -0.660   3.467 -0.0457  0.5378 -0.0749
   53TY0      N  814   2.877  -0.731   3.267  0.2523 -0.2573  0.3880
   53TY0      H  815   2.823  -0.809   3.234  0.1768 -0.4200  0.8919
   53TY0     CA  816   2.900  -0.606   3.190  0.0834 -0.3831  0.2387
   53TY0     HA  817   2.955  -0.537   3.254  1.6488 -1.7128  0.3791
   53TY0     CB  818   2.984  -0.632   3.060  0.2746 -0.1039 -0.4111
   53TY0    HB1  819   2.996  -0.536   3.010  1.1113  1.7831  3.0458
   53TY0    HB2  820   2.934  -0.703   2.994 -0.2946  0.4340 -0.5676
   53TY0     CG  821   3.115  -0.684   3.097  0.0507 -0.0961 -0.3530
   53TY0    CD1  822   3.221  -0.596   3.130  0.3371 -0.4104  0.5767
   53TY0    HD1  823   3.200  -0.490   3.124 -1.3141 -0.7876 -1.5945
   53TY0    CE1  824   3.350  -0.644   3.147  0.1622  0.2422  0.4969
   53TY0    HE1  825   3.434  -0.576   3.152  1.1912 -0.9568  0.0340
   53TY0     CZ  826   3.371  -0.780   3.145  0.0094  0.8431  0.8104
   53TY0     OH  827   3.490  -0.839   3.146 -0.4502 -0.1718 -0.2326
   53TY0    HH1  828   3.554  -0.777   3.110 -0.3314 -0.4161 -0.4460
   53TY0    HH2  829   3.477  -0.933   3.165  0.4571 -0.1863  0.3826
   53TY0    CE2  830   3.263  -0.873   3.125 -0.2911 -0.5157 -0.2669
   53TY0    HE2  831   3.288  -0.978   3.131  1.0245 -0.1916  0.1068
   53TY0    CD2  832   3.136  -0.821   3.095 -0.5634  0.0321  0.6872
   53TY0    HD2  833   3.061  -0.889   3.059 -2.0855  2.2702 -0.6252
   53TY0      C  834   2.766  -0.542   3.160 -0.1349  0.1623  0.1990
   53TY0      O  835   2.672  -0.613   3.114  0.0021  0.5677  0.2459
   54GLY      N  836   2.756  -0.412   3.184 -0.1991 -0.6333 -0.3613
   54GLY      H  837   2.820  -0.367   3.247 -0.7383 -0.1385 -0.1597
   54GLY     CA  838   2.658  -0.329   3.118  0.2399 -0.9791  0.2771
   54GLY    HA1  839   2.625  -0.371   3.024 -0.8218  0.3961 -0.0051
   54GLY    HA2  840   2.695  -0.234   3.080 -1.3279 -1.7102 -3.5514
   54GLY      C  841   2.532  -0.300   3.200  0.7687 -1.0399  0.1045
   54GLY      O  842   2.522  -0.344   3.316  0.2667 -0.6704 -0.2990
   55ILE      N  843   2.447  -0.210   3.142  0.5090  0.2041 -0.6501
   55ILE      H  844   2.471  -0.169   3.053 -2.2527 -1.6143 -2.3893
   55ILE     CA  845   2.325  -0.156   3.213 -0.5571 -0.2260 -0.0423
   55ILE     HA  846   2.364  -0.102   3.300 -2.8332  2.2805 -0.4338
   55ILE     CB  847   2.261  -0.045   3.137  0.1731 -0.0144  0.3210
   55ILE     HB  848   2.338   0.022   3.099  0.5559 -0.6418 -0.0139
   55ILE    CG2  849   2.200  -0.091   3.003 -0.4616 -0.4344 -0.5507
   55ILE   HG21  850   2.117  -0.160   3.018  0.6977 -1.4138  2.1103
   55ILE   HG22  851   2.167  -0.000   2.952 -0.2794  0.7603  1.3757
   55ILE   HG23  852   2.271  -0.138   2.935  0.7624  0.0236  0.3731
   55ILE    CG1  853   2.165   0.045   3.221 -0.4982 -0.6090  0.2507
   55ILE   HG11  854   2.219   0.062   3.314 -2.1082  1.9790  0.7870
   55ILE   HG12  855   2.067   0.001   3.239 -0.4930 -0.4237  0.7398
   55ILE     CD  856   2.143   0.181   3.152  0.7967  0.5545 -0.2354
   55ILE    HD1  857   2.227   0.246   3.130  0.6595  1.7036  2.2785
   55ILE    HD2  858   2.072   0.164   3.071  0.7025  1.6573 -0.3983
   55ILE    HD3  859   2.094   0.244   3.227 -1.0461 -0.8160 -0.2008
   55ILE      C  860   2.224  -0.253   3.268 -0.5607  0.3299  0.4760
   55ILE      O  861   2.140  -0.226   3.356 -1.1450 -0.2948 -0.6666
   56LEU      N  862   2.233  -0.381   3.226  0.3488 -0.2584  0.8303
   56LEU      H  863   2.305  -0.396   3.157  1.7236  0.2204  2.1148
   56LEU     CA  864   2.159  -0.502   3.263  0.7254 -1.1839  0.1217
   56LEU     HA  865   2.105  -0.462   3.349 -0.5791 -1.2355 -0.6476
   56LEU     CB  866   2.054  -0.546   3.155 -0.0218 -0.0709  0.7967
   56LEU    HB1  867   1.988  -0.626   3.188 -0.3703  0.8031  2.2943
   56LEU    HB2  868   2.120  -0.593   3.081 -0.8492 -0.9654  0.6034
   56LEU     CG  869   1.972  -0.447   3.086  0.7527 -0.4491  0.4106
   56LEU     HG  870   2.042  -0.379   3.039  2.0217 -2.4857 -0.8358
   56LEU    CD1  871   1.884  -0.523   2.975 -0.3190  0.2548  0.2226
   56LEU   HD11  872   1.823  -0.601   3.019  1.3218 -1.8423 -1.0241
   56LEU   HD12  873   1.830  -0.449   2.915 -2.1730 -2.0647 -1.1338
   56LEU   HD13  874   1.953  -0.566   2.902 -0.3515  1.2168 -0.4037
   56LEU    CD2  875   1.880  -0.379   3.186  0.1897  0.1041 -0.7876
   56LEU   HD21  876   1.941  -0.334   3.264  0.5230  0.0450 -1.0136
   56LEU   HD22  877   1.821  -0.296   3.145 -2.6088 -0.5767  1.5177
   56LEU   HD23  878   1.818  -0.455   3.234 -0.1022  1.1661  0.5803
   56LEU      C  879   2.244  -0.617   3.321 -0.2528 -0.1368 -0.0954
   56LEU      O  880   2.190  -0.724   3.352 -0.7568 -0.2112  0.6366
   57GLN      N  881   2.376  -0.597   3.350  0.0362  0.1221  0.0531
   57GLN      H  882   2.409  -0.506   3.320  1.6739  0.1438  1.7435
   57GLN     CA  883   2.464  -0.687   3.421 -0.3141 -0.0896 -1.0071
   57GLN     HA  884   2.563  -0.649   3.395 -0.7453  1.0660 -1.0399
   57GLN     CB  885   2.431  -0.683   3.574  0.0710 -0.5273 -0.0411
   57GLN    HB1  886   2.512  -0.733   3.628 -1.5435  1.0647  4.2569
   57GLN    HB2  887   2.338  -0.736   3.593 -1.1703  1.1465 -1.2244
   57GLN     CG  888   2.420  -0.543   3.645 -0.0783  0.9285  0.0639
   57GLN    HG1  889   2.357  -0.558   3.733  0.0381  1.1435  0.1813
   57GLN    HG2  890   2.368  -0.472   3.581 -1.0325  0.8615  0.7343
   57GLN     CD  891   2.557  -0.487   3.682 -0.9770  0.7083 -0.6192
   57GLN    OE1  892   2.612  -0.515   3.792  0.0539 -0.2266 -0.1711
   57GLN    NE2  893   2.623  -0.422   3.592  0.1130 -0.4021  0.6032
   57GLN   HE21  894   2.581  -0.410   3.501 -0.7077 -0.8634  0.9147
   57GLN   HE22  895   2.717  -0.395   3.616 -0.0747 -1.2785  2.5919
   57GLN      C  896   2.450  -0.835   3.375  1.3578  0.4721  0.1206
   57GLN      O  897   2.439  -0.929   3.451  0.6494 -0.4988  0.1387
   58ILE      N  898   2.474  -0.839   3.244  0.2461  0.5789 -0.1188
   58ILE      H  899   2.504  -0.752   3.202  1.1617  0.0231 -0.6120
   58ILE     CA  900   2.488  -0.958   3.164 -0.5500 -0.2978  0.3916
   58ILE     HA  901   2.413  -1.033   3.187  3.8625 -4.8326  1.8756
   58ILE     CB  902   2.467  -0.920   3.018 -0.4726  0.0071 -0.1804
   58ILE     HB  903   2.539  -0.839   3.004  1.9618 -1.9844  0.1196
   58ILE    CG2  904   2.499  -1.028   2.913  0.0237 -0.6870  0.3230
   58ILE   HG21  905   2.529  -0.988   2.816  0.8248  0.6253  1.0868
   58ILE   HG22  906   2.559  -1.109   2.954  0.0298 -0.8566 -0.0160
   58ILE   HG23  907   2.406  -1.080   2.888 -0.2765  0.1362 -0.3440
   58ILE    CG1  908   2.321  -0.865   3.003 -0.1193  0.2919 -0.7567
   58ILE   HG11  909   2.297  -0.786   3.074  0.0416  1.2189 -1.7045
   58ILE   HG12  910   2.260  -0.954   3.022 -0.3399  0.7586  0.8339
   58ILE     CD  911   2.294  -0.805   2.870 -0.2393 -0.2712 -0.3128
   58ILE    HD1  912   2.333  -0.704   2.867  0.5203 -0.5111  0.9906
   58ILE    HD2  913   2.338  -0.869   2.793  1.4172 -0.8873  1.0932
   58ILE    HD3  914   2.185  -0.802   2.861 -0.5736  1.8967  2.7945
   58ILE      C  915   2.621  -1.024   3.190  0.2679 -0.5008 -0.3301
   58ILE      O  916   2.719  -0.955   3.215 -0.3818 -0.2436 -0.2345
   59ASN      N  917   2.635  -1.156   3.194 -0.2613 -0.4845 -0.0028
   59ASN      H  918   2.548  -1.206   3.184 -1.1347  0.8455  0.7334
   59ASN     CA  919   2.752  -1.219   3.263  0.0086  0.3554  0.7298
   59ASN     HA  920   2.815  -1.148   3.316  0.8486  2.7996 -3.1077
   59ASN     CB  921   2.697  -1.321   3.361 -0.0695 -0.0311 -0.7160
   59ASN    HB1  922   2.627  -1.385   3.307 -1.5795  1.9268 -1.1800
   59ASN    HB2  923   2.634  -1.276   3.437 -0.5395 -0.7480 -0.6678
   59ASN     CG  924   2.802  -1.407   3.434  0.2786 -0.4034  0.0748
   59ASN    OD1  925   2.848  -1.505   3.393  0.3472  0.5106 -0.1703
   59ASN    ND2  926   2.844  -1.366   3.553 -0.1101  0.0956  0.1514
   59ASN   HD21  927   2.800  -1.285   3.594  0.2887 -1.2733  3.5558
   59ASN   HD22  928   2.904  -1.424   3.609 -2.2735 -2.1403  0.3469
   59ASN      C  929   2.846  -1.294   3.165  0.0433  0.3444  0.1055
   59ASN      O  930   2.799  -1.359   3.068  0.4040  0.0935 -0.6687
   60SER      N  931   2.976  -1.286   3.190 -0.2375 -0.0891  0.1992
   60SER      H  932   3.004  -1.220   3.262  0.4815  0.6871 -0.7606
   60SER     CA  933   3.084  -1.343   3.096  0.3658 -0.0470 -0.2987
   60SER     HA  934   3.048  -1.312   2.998 -0.9038  3.2971  1.0750
   60SER     CB  935   3.215  -1.280   3.114  0.2833  0.0107  0.3157
   60SER    HB1  936   3.196  -1.173   3.124 -1.8243 -0.2223 -0.7387
   60SER    HB2  937   3.272  -1.300   3.024 -3.1202  1.4323 -2.3503
   60SER     OG  938   3.281  -1.320   3.234  0.8125 -0.6253  0.1260
   60SER     HG  939   3.375  -1.316   3.217  0.4537 -0.2037 -1.9584
   60SER      C  940   3.097  -1.491   3.091 -0.8537  0.1576 -0.5973
   60SER      O  941   3.172  -1.539   3.008  0.1259  0.0717  0.0466
   61ARG      N  942   3.023  -1.568   3.176 -0.2910 -0.3545 -0.7241
   61ARG      H  943   2.963  -1.518   3.240  0.6826 -1.3551  1.0544
   61ARG     CA  944   2.999  -1.713   3.166 -1.0087  0.0052 -0.1865
   61ARG     HA  945   3.096  -1.757   3.144 -2.0604 -2.4076 -0.3669
   61ARG     CB  946   2.966  -1.770   3.303  0.4161 -0.2952  0.1541
   61ARG    HB1  947   2.858  -1.770   3.320  0.3572 -0.9320 -0.1658
   61ARG    HB2  948   2.998  -1.713   3.389 -1.5533 -0.6681  1.1921
   61ARG     CG  949   3.011  -1.909   3.319 -0.1359  1.4412  0.3156
   61ARG    HG1  950   3.119  -1.905   3.304 -0.4462  0.5623 -2.9309
   61ARG    HG2  951   2.978  -1.973   3.236 -0.5827 -1.3354  2.4790
   61ARG     CD  952   2.961  -1.972   3.454 -0.4765 -0.0766  0.0708
   61ARG    HD1  953   2.956  -2.081   3.449 -1.5008 -0.0625  0.4307
   61ARG    HD2  954   2.857  -1.951   3.480 -0.6633 -1.0741  0.1597
   61ARG     NE  955   3.046  -1.948   3.571 -0.5928  0.3381  0.5207
   61ARG     HE  956   3.009  -1.886   3.641  0.1563 -0.0301  1.2648
   61ARG     CZ  957   3.172  -1.999   3.588  0.0747  0.7707  0.4899
   61ARG    NH1  958   3.236  -2.072   3.497 -0.0824  0.3518  0.0094
   61ARG   HH11  959   3.189  -2.125   3.425  1.7697  0.4880 -1.3760
   61ARG   HH12  960   3.327  -2.107   3.522  0.3185 -0.4211 -2.3016
   61ARG    NH2  961   3.241  -1.977   3.693 -1.0399  0.1775 -0.6496
   61ARG   HH21  962   3.199  -1.940   3.777  0.1084 -2.2962  1.1252
   61ARG   HH22  963   3.337  -2.008   3.694 -0.6955  1.1828  0.7891
   61ARG      C  964   2.898  -1.755   3.056  0.8101 -0.3369 -0.4598
   61ARG      O  965   2.911  -1.856   2.994  0.6204 -0.2191  0.0905
   62TRP      N  966   2.794  -1.669   3.035 -0.2817 -0.5423  0.6745
   62TRP      H  967   2.797  -1.578   3.080 -0.9302 -0.5185  0.6816
   62TRP     CA  968   2.670  -1.704   2.962 -0.6520 -0.7697  0.3886
   62TRP     HA  969   2.684  -1.798   2.908  0.2216 -0.9981  1.0080
   62TRP     CB  970   2.559  -1.704   3.056 -0.2892  0.4697 -0.3294
   62TRP    HB1  971   2.466  -1.727   3.004  0.2347  0.0765 -1.1150
   62TRP    HB2  972   2.547  -1.606   3.103 -1.9220  1.0890 -1.9523
   62TRP     CG  973   2.561  -1.802   3.170  0.0018  0.0422  0.5379
   62TRP    CD1  974   2.605  -1.927   3.149 -0.4711  0.0630 -0.7482
   62TRP    HD1  975   2.649  -1.970   3.060  2.3754 -0.5362  0.7918
   62TRP    NE1  976   2.619  -1.984   3.276  0.1922  0.1981  0.3967
   62TRP    HE1  977   2.665  -2.072   3.294  0.3717  0.0929 -0.5364
   62TRP    CE2  978   2.573  -1.906   3.375 -0.2614  0.2580 -0.5689
   62TRP    CZ2  979   2.575  -1.922   3.515 -0.3215 -0.2913 -0.0382
   62TRP    HZ2  980   2.596  -2.019   3.558  2.5090 -0.9708 -2.6441
   62TRP    CH2  981   2.531  -1.815   3.597 -0.1641  0.4725  0.2571
   62TRP    HH2  982   2.553  -1.821   3.703 -0.9713 -1.0154  0.3672
   62TRP    CZ3  983   2.485  -1.694   3.535  0.2392  0.1703 -0.0922
   62TRP    HZ3  984   2.444  -1.608   3.586 -2.5879 -0.3352 -1.3553
   62TRP    CE3  985   2.492  -1.680   3.396  0.7752 -0.0270  1.0491
   62TRP    HE3  986   2.462  -1.583   3.359  1.0259  0.2585  1.5959
   62TRP    CD2  987   2.532  -1.787   3.310 -0.7074  0.0890  0.1892
   62TRP      C  988   2.623  -1.611   2.846  0.3675 -0.1154 -0.4834
   62TRP      O  989   2.543  -1.659   2.766 -0.4427 -0.2252  0.0968
   63TRP      N  990   2.668  -1.488   2.832 -0.5157 -0.6712 -0.5748
   63TRP      H  991   2.732  -1.448   2.899 -2.0329 -0.9938  1.1238
   63TRP     CA  992   2.629  -1.394   2.725 -0.6589  0.4928  0.0594
   63TRP     HA  993   2.630  -1.464   2.641  3.3504 -1.0612  1.1719
   63TRP     CB  994   2.488  -1.343   2.751  0.4271 -0.1534 -0.2404
   63TRP    HB1  995   2.476  -1.241   2.713 -0.0930 -0.2200 -0.2618
   63TRP    HB2  996   2.471  -1.327   2.857 -1.3514  0.7510 -0.6147
   63TRP     CG  997   2.381  -1.432   2.698  0.1328  0.2217  0.2824
   63TRP    CD1  998   2.293  -1.507   2.774 -0.6069 -0.5520  0.3375
   63TRP    HD1  999   2.303  -1.513   2.882 -0.4906 -0.8079  0.3126
   63TRP    NE1 1000   2.206  -1.570   2.690 -0.4038  0.7065 -0.3769
   63TRP    HE1 1001   2.139  -1.639   2.721 -0.7592  0.8249 -0.8698
   63TRP    CE2 1002   2.222  -1.533   2.560 -0.7583  0.3392  0.1759
   63TRP    CZ2 1003   2.145  -1.560   2.441 -0.3167  0.6515 -0.3620
   63TRP    HZ2 1004   2.060  -1.627   2.447 -0.7486  1.1236 -1.0837
   63TRP    CH2 1005   2.188  -1.495   2.324  0.4377 -0.5005  0.2295
   63TRP    HH2 1006   2.134  -1.503   2.231  0.8843  1.5813 -0.2422
   63TRP    CZ3 1007   2.298  -1.415   2.322  0.7588 -0.4167 -0.9762
   63TRP    HZ3 1008   2.319  -1.362   2.231  1.7655 -0.9837 -1.0922
   63TRP    CE3 1009   2.376  -1.394   2.438  0.6250  0.3171 -0.3879
   63TRP    HE3 1010   2.464  -1.333   2.446  0.9924 -0.4154  2.9911
   63TRP    CD2 1011   2.340  -1.451   2.559 -0.0133  0.1351 -0.4949
   63TRP      C 1012   2.732  -1.288   2.687 -0.4273  0.6167  0.0290
   63TRP      O 1013   2.735  -1.250   2.575  0.1059 -0.1319  0.3708
   64CY2      N 1014   2.803  -1.225   2.778  0.7270 -0.1996  0.8309
   64CY2      H 1015   2.773  -1.237   2.874 -4.3541  1.4736 -0.2230
   64CY2     CA 1016   2.935  -1.170   2.746 -0.5019 -0.3242 -0.0358
   64CY2     HA 1017   2.927  -1.108   2.657 -1.9086 -0.0169  0.2890
   64CY2     CB 1018   2.973  -1.067   2.853  0.4565  0.6420 -0.4040
   64CY2    HB1 1019   3.020  -1.113   2.940  0.2438  0.5397 -0.3424
   64CY2    HB2 1020   2.883  -1.008   2.870  0.0510  0.2578 -1.1802
   64CY2     SG 1021   3.105  -0.969   2.792  0.4051 -1.0031  0.4004
   64CY2    HG1 1022   3.120  -0.869   2.878 -0.4687  0.3228 -0.9394
   64CY2    HG2 1023   3.220  -1.036   2.779 -0.0475 -1.6665 -0.2895
   64CY2    HG3 1024   3.069  -0.904   2.681 -1.4276 -1.3138  0.7752
   64CY2      C 1025   3.039  -1.283   2.718  0.0843 -0.0666  0.0541
   64CY2      O 1026   3.037  -1.395   2.761 -0.4797 -0.0789 -0.1392
   65ASN      N 1027   3.136  -1.237   2.644 -0.7594 -0.0878  0.0173
   65ASN      H 1028   3.134  -1.145   2.603 -0.0590  0.6650  1.5941
   65ASN     CA 1029   3.268  -1.295   2.633 -0.1659  0.3451 -0.0431
   65ASN     HA 1030   3.287  -1.385   2.690  1.9695  1.3149  0.9032
   65ASN     CB 1031   3.287  -1.328   2.485  0.0400  0.1254  0.0943
   65ASN    HB1 1032   3.263  -1.242   2.423  0.6067  1.0000  1.0615
   65ASN    HB2 1033   3.225  -1.415   2.466  2.3461 -1.3296 -1.3015
   65ASN     CG 1034   3.433  -1.369   2.460 -0.8683 -0.5761  0.3808
   65ASN    OD1 1035   3.463  -1.486   2.470 -0.3737 -0.7084 -0.0311
   65ASN    ND2 1036   3.524  -1.284   2.420 -0.1347 -0.3947 -0.2037
   65ASN   HD21 1037   3.498  -1.186   2.421  0.2512 -0.2748 -1.1932
   65ASN   HD22 1038   3.620  -1.308   2.401 -0.5343 -0.7544 -1.8969
   65ASN      C 1039   3.367  -1.197   2.691 -0.4663  0.9635  0.4793
   65ASN      O 1040   3.393  -1.098   2.629  0.2789 -0.2492 -0.2169
   66AS4      N 1041   3.428  -1.232   2.800 -0.5074  0.6273  0.3447
   66AS4      H 1042   3.411  -1.323   2.840  1.2153  0.5181  0.9474
   66AS4     CA 1043   3.531  -1.157   2.857  0.1286  0.2401  0.1555
   66AS4     HA 1044   3.523  -1.052   2.828  1.1845  0.1198 -0.6364
   66AS4     CB 1045   3.531  -1.164   3.010 -0.3083  0.5719  0.0111
   66AS4    HB1 1046   3.435  -1.127   3.046 -0.5084  0.0497  0.0137
   66AS4    HB2 1047   3.602  -1.089   3.045 -0.4219 -0.1282  1.8424
   66AS4     CG 1048   3.567  -1.298   3.075  0.2625  0.0542  0.0832
   66AS4    OD1 1049   3.600  -1.399   3.014  0.9118  0.1814 -0.1586
   66AS4   HD11 1050   3.671  -1.393   2.950  0.3699 -0.3767 -0.8287
   66AS4   HD12 1051   3.531  -1.463   3.032  0.5800  1.2848  3.4530
   66AS4    OD2 1052   3.554  -1.301   3.197  0.8906  0.1291 -0.5728
   66AS4   HD21 1053   3.594  -1.231   3.249  2.0137  0.2191 -1.5004
   66AS4   HD22 1054   3.483  -1.362   3.216  0.4020  1.1643  1.1254
   66AS4      C 1055   3.670  -1.192   2.807 -0.4778  0.0741 -0.3062
   66AS4      O 1056   3.770  -1.130   2.855 -0.1853 -0.9901  0.0201
   67GLY      N 1057   3.678  -1.299   2.729 -0.1071 -0.1786  0.4273
   67GLY      H 1058   3.599  -1.351   2.695  0.3348 -0.7057  0.1974
   67GLY     CA 1059   3.803  -1.347   2.667  0.6812  0.6581  0.4430
   67GLY    HA1 1060   3.873  -1.268   2.637  0.6393  0.3796 -0.4147
   67GLY    HA2 1061   3.778  -1.398   2.574 -0.0851  1.7436  0.0271
   67GLY      C 1062   3.881  -1.446   2.752 -0.2129 -0.0002  0.0711
   67GLY      O 1063   3.996  -1.476   2.711 -0.0867  0.1579 -0.2802
   68ARG      N 1064   3.827  -1.492   2.871 -0.5049 -0.2139  1.1961
   68ARG      H 1065   3.738  -1.454   2.895  0.0852  0.7844  1.8427
   68ARG     CA 1066   3.898  -1.575   2.975  0.0405  0.1759  0.5056
   68ARG     HA 1067   3.960  -1.640   2.913 -0.4363  0.7669 -0.6051
   68ARG     CB 1068   3.990  -1.484   3.057 -0.4151 -0.3565  0.2593
   68ARG    HB1 1069   4.059  -1.427   2.995  1.0802  0.0022  2.1212
   68ARG    HB2 1070   4.051  -1.555   3.114 -0.2111  0.6788  1.3816
   68ARG     CG 1071   3.916  -1.393   3.154  0.6759 -0.1841 -0.5923
   68ARG    HG1 1072   3.870  -1.451   3.234  1.2112  0.6265  0.3228
   68ARG    HG2 1073   3.843  -1.328   3.106 -0.6641  0.0183  1.5850
   68ARG     CD 1074   4.017  -1.308   3.227 -0.3552 -0.2602 -0.2756
   68ARG    HD1 1075   4.093  -1.273   3.157 -0.6028 -0.8577 -0.8492
   68ARG    HD2 1076   4.062  -1.371   3.304 -0.3803 -1.7388 -1.4287
   68ARG     NE 1077   3.959  -1.193   3.293  0.1135 -0.2282  0.4383
   68ARG     HE 1078   3.877  -1.224   3.344  0.1567 -0.4309  0.3866
   68ARG     CZ 1079   4.005  -1.075   3.324 -0.0742  0.4566 -0.4670
   68ARG    NH1 1080   4.116  -1.030   3.283 -0.7782  0.3783  0.0868
   68ARG   HH11 1081   4.178  -1.076   3.219 -1.2652 -1.9031  1.1654
   68ARG   HH12 1082   4.142  -0.939   3.320 -1.2950 -0.0257  1.5228
   68ARG    NH2 1083   3.941  -1.001   3.411  0.6620  0.0975  0.5759
   68ARG   HH21 1084   3.845  -1.024   3.433 -0.2824  0.9979 -2.2298
   68ARG   HH22 1085   3.974  -0.908   3.430 -0.2165  0.6093 -0.2960
   68ARG      C 1086   3.812  -1.678   3.051  0.4827  0.1570  0.0658
   68ARG      O 1087   3.866  -1.787   3.083 -0.0369 -0.0948 -0.5843
   69THR      N 1088   3.675  -1.656   3.075 -0.7939 -0.1491  0.6674
   69THR      H 1089   3.644  -1.567   3.039  1.9855  0.0919 -1.5472
   69THR     CA 1090   3.588  -1.752   3.154  0.0753 -0.1096 -0.0547
   69THR     HA 1091   3.639  -1.788   3.243  1.1658 -0.0346 -0.6381
   69THR     CB 1092   3.468  -1.668   3.209 -0.1667  0.5718  0.7515
   69THR     HB 1093   3.433  -1.616   3.120  0.9980 -1.0109 -0.7158
   69THR    CG2 1094   3.360  -1.736   3.286  0.0606 -0.2063 -0.1472
   69THR   HG21 1095   3.292  -1.657   3.316  1.1580 -0.0595  2.1738
   69THR   HG22 1096   3.314  -1.822   3.237 -0.2281  1.0842 -2.2676
   69THR   HG23 1097   3.404  -1.785   3.373  2.0111  0.0500 -0.9299
   69THR    OG1 1098   3.533  -1.579   3.295 -0.1927 -0.1964  0.5966
   69THR    HG1 1099   3.549  -1.497   3.248  0.5682 -1.0422 -0.6619
   69THR      C 1100   3.535  -1.875   3.079 -0.4894 -0.6552  0.4006
   69THR      O 1101   3.504  -1.861   2.961  0.3814  0.1845 -0.5344
   70PRO      N 1102   3.544  -1.996   3.140  0.6896 -0.4707  0.1299
   70PRO     CD 1103   3.588  -2.019   3.276  0.3053 -0.6597  0.5565
   70PRO    HD1 1104   3.529  -1.960   3.347  0.2626  0.0088 -0.0226
   70PRO    HD2 1105   3.696  -2.007   3.285  0.4307 -0.8070 -0.6160
   70PRO     CG 1106   3.549  -2.164   3.297 -0.5138 -0.0454  0.2626
   70PRO    HG1 1107   3.443  -2.164   3.322 -0.3110  0.7135  1.1970
   70PRO    HG2 1108   3.610  -2.216   3.371  0.1523  2.7824  1.8864
   70PRO     CB 1109   3.571  -2.227   3.165 -0.0075  0.2029  1.2263
   70PRO    HB1 1110   3.515  -2.319   3.151 -2.8542  1.6436  2.3363
   70PRO    HB2 1111   3.678  -2.246   3.158  0.1049  0.1867  2.5605
   70PRO     CA 1112   3.526  -2.119   3.061 -0.6990  0.2742 -0.8570
   70PRO     HA 1113   3.596  -2.114   2.978  0.6225  1.1530  0.2609
   70PRO      C 1114   3.377  -2.146   3.031 -0.3606  0.6627 -0.5644
   70PRO      O 1115   3.287  -2.111   3.105  0.3394 -0.1627  0.0122
   71GLY      N 1116   3.346  -2.221   2.921  0.1682  0.1062  0.3389
   71GLY      H 1117   3.412  -2.251   2.851 -2.5261 -0.1228 -2.2969
   71GLY     CA 1118   3.210  -2.242   2.874 -0.1312  0.3797 -1.1941
   71GLY    HA1 1119   3.152  -2.262   2.964  0.6734  0.0224 -0.7437
   71GLY    HA2 1120   3.209  -2.327   2.806 -4.6154 -0.2478 -0.6886
   71GLY      C 1121   3.138  -2.128   2.798  0.1191  0.2218 -0.0642
   71GLY      O 1122   3.035  -2.152   2.730  0.2810 -0.8602 -0.4494
   72SER      N 1123   3.193  -2.011   2.801 -0.2016 -0.4630  0.5859
   72SER      H 1124   3.281  -2.007   2.852  2.2584 -1.3132 -3.2170
   72SER     CA 1125   3.150  -1.898   2.717 -0.0831 -0.4886  0.9872
   72SER     HA 1126   3.041  -1.898   2.719 -0.1516  0.3832 -0.9924
   72SER     CB 1127   3.206  -1.762   2.769 -0.9279  0.1287 -0.1197
   72SER    HB1 1128   3.313  -1.755   2.748 -0.7940 -0.0762  0.4670
   72SER    HB2 1129   3.187  -1.749   2.876 -0.1391  1.2981 -0.1018
   72SER     OG 1130   3.132  -1.662   2.708  0.3436 -0.0812 -0.2283
   72SER     HG 1131   3.107  -1.603   2.779  3.0434  0.8739  0.0346
   72SER      C 1132   3.191  -1.909   2.570 -0.4594 -0.2122 -0.3655
   72SER      O 1133   3.306  -1.963   2.541 -0.1616  0.6649  0.2210
   73ARG      N 1134   3.104  -1.868   2.483  0.2761  0.1260  0.3581
   73ARG      H 1135   3.017  -1.827   2.514  0.0453  1.2433 -1.6090
   73ARG     CA 1136   3.117  -1.884   2.334  0.8106  0.1037  0.1132
   73ARG     HA 1137   3.162  -1.980   2.308  0.4509  0.3781 -1.6172
   73ARG     CB 1138   2.979  -1.894   2.274  0.8721  0.0989  0.4898
   73ARG    HB1 1139   2.991  -1.913   2.167  1.1657 -1.2548  0.7437
   73ARG    HB2 1140   2.925  -1.801   2.289 -1.1548 -1.0960  1.0952
   73ARG     CG 1141   2.886  -2.009   2.317 -0.3041  0.3261 -0.7080
   73ARG    HG1 1142   2.864  -2.006   2.423 -3.0944 -1.6178 -1.1247
   73ARG    HG2 1143   2.931  -2.106   2.297  0.8517  0.5075  0.8561
   73ARG     CD 1144   2.755  -1.990   2.238  0.6873  0.0126  0.5893
   73ARG    HD1 1145   2.710  -1.892   2.250 -1.1929 -0.8457  0.9580
   73ARG    HD2 1146   2.677  -2.055   2.279 -0.4376  1.5771  1.0038
   73ARG     NE 1147   2.761  -2.014   2.093  0.4080 -0.6292  0.4030
   73ARG     HE 1148   2.794  -1.943   2.028  3.2262 -1.0225  1.2793
   73ARG     CZ 1149   2.741  -2.134   2.037  0.1057 -0.1645  0.2995
   73ARG    NH1 1150   2.720  -2.242   2.114 -0.0187 -0.2328  0.5330
   73ARG   HH11 1151   2.712  -2.224   2.213  0.0207 -0.0669  0.5067
   73ARG   HH12 1152   2.690  -2.333   2.081  0.0666 -0.4855  1.1392
   73ARG    NH2 1153   2.741  -2.150   1.908  0.1962 -0.5693  0.0575
   73ARG   HH21 1154   2.785  -2.077   1.854 -1.1037 -2.1580 -3.4782
   73ARG   HH22 1155   2.724  -2.237   1.859  1.1318  1.9197 -5.3754
   73ARG      C 1156   3.188  -1.766   2.267 -0.5542  0.2762  0.0185
   73ARG      O 1157   3.133  -1.658   2.267  0.8836  0.0138  0.1985
   74ASN      N 1158   3.305  -1.786   2.210  0.1938 -0.5486  0.4563
   74ASN      H 1159   3.345  -1.879   2.212  0.5572 -0.4155 -0.1476
   74ASN     CA 1160   3.397  -1.669   2.179  0.2780  0.8630  0.7102
   74ASN     HA 1161   3.394  -1.606   2.268  0.0724  0.1331  1.2319
   74ASN     CB 1162   3.534  -1.738   2.172 -0.0002 -0.5732 -0.3024
   74ASN    HB1 1163   3.542  -1.798   2.081 -1.4470 -0.1702 -0.7208
   74ASN    HB2 1164   3.552  -1.804   2.257  0.7566 -1.7797 -1.3551
   74ASN     CG 1165   3.656  -1.641   2.159  0.4818 -0.3391 -0.5247
   74ASN    OD1 1166   3.748  -1.650   2.075 -0.1093 -0.3518  0.0793
   74ASN    ND2 1167   3.642  -1.524   2.222  0.3495  0.5790  0.4436
   74ASN   HD21 1168   3.559  -1.508   2.278 -0.4383  2.7157 -1.1819
   74ASN   HD22 1169   3.713  -1.454   2.216 -0.7844  1.6434 -1.6032
   74ASN      C 1170   3.353  -1.584   2.054 -0.3336 -0.3021 -0.1323
   74ASN      O 1171   3.383  -1.469   2.058 -0.0858  0.1568 -0.2028
   75LEU      N 1172   3.285  -1.634   1.956 -0.0423  0.4951  0.3169
   75LEU      H 1173   3.258  -1.731   1.958 -0.5549  0.5280 -1.7946
   75LEU     CA 1174   3.233  -1.557   1.837  0.2317  0.0872  0.1371
   75LEU     HA 1175   3.285  -1.463   1.819 -0.8363  1.2007  2.4099
   75LEU     CB 1176   3.255  -1.643   1.716  0.7655  0.9996 -0.3091
   75LEU    HB1 1177   3.191  -1.731   1.727  0.8668  1.0675  0.8971
   75LEU    HB2 1178   3.360  -1.673   1.720  0.5243  0.0242 -0.7981
   75LEU     CG 1179   3.232  -1.578   1.580 -0.3512  0.3195  0.6401
   75LEU     HG 1180   3.127  -1.564   1.558  0.1536  2.5057 -0.6656
   75LEU    CD1 1181   3.311  -1.448   1.564  0.0798 -0.4438  0.3296
   75LEU   HD11 1182   3.417  -1.451   1.588  0.2335  0.1952 -0.2480
   75LEU   HD12 1183   3.317  -1.423   1.459  2.9637  0.2941  0.6066
   75LEU   HD13 1184   3.266  -1.370   1.626  0.2761  0.4060 -0.5684
   75LEU    CD2 1185   3.286  -1.668   1.471 -0.2958 -0.1798 -0.3349
   75LEU   HD21 1186   3.390  -1.688   1.497 -0.2015  0.9081  0.2095
   75LEU   HD22 1187   3.236  -1.764   1.465 -0.6937 -0.0772  1.0599
   75LEU   HD23 1188   3.268  -1.612   1.379 -0.6378 -0.8759 -0.6961
   75LEU      C 1189   3.087  -1.518   1.857 -0.1641 -0.3172 -0.3289
   75LEU      O 1190   3.040  -1.404   1.823  0.1401  0.5913  0.4440
   76CY3      N 1191   3.010  -1.605   1.923 -0.1664 -0.5673  0.5416
   76CY3      H 1192   3.056  -1.692   1.945  1.1242 -0.4615 -1.4470
   76CY3     CA 1193   2.869  -1.599   1.944  0.3937  0.1570 -0.3749
   76CY3     HA 1194   2.821  -1.569   1.850 -0.8774 -2.4497 -0.6497
   76CY3     CB 1195   2.813  -1.745   1.968 -1.2769 -0.6138 -0.2311
   76CY3    HB1 1196   2.706  -1.731   1.985 -1.0996  0.9217 -0.2445
   76CY3    HB2 1197   2.864  -1.787   2.054 -0.6519  1.4218  0.4624
   76CY3     SG 1198   2.847  -1.860   1.828  0.0578 -0.1138  0.8847
   76CY3    HG1 1199   2.971  -1.911   1.823  0.2016  0.2713  0.4524
   76CY3    HG2 1200   2.774  -1.969   1.852  1.0494 -1.0376 -0.1808
   76CY3    HG3 1201   2.812  -1.814   1.708  0.2670  0.5918  1.0858
   76CY3      C 1202   2.829  -1.508   2.061 -0.0828  0.3001 -0.7518
   76CY3      O 1203   2.728  -1.440   2.048  0.0229 -0.3343 -0.0082
   77ASN      N 1204   2.900  -1.498   2.172 -0.0832  0.0429 -0.2169
   77ASN      H 1205   2.994  -1.534   2.168  0.2871  1.0677 -1.6006
   77ASN     CA 1206   2.866  -1.411   2.283 -0.5316 -0.0624 -0.3152
   77ASN     HA 1207   2.757  -1.398   2.282 -0.3788  1.3998 -0.7273
   77ASN     CB 1208   2.909  -1.477   2.421 -0.2503 -0.2247  1.0634
   77ASN    HB1 1209   2.919  -1.389   2.485  1.1723  0.3349  0.1075
   77ASN    HB2 1210   3.016  -1.496   2.413  0.2538  2.6603 -0.0193
   77ASN     CG 1211   2.836  -1.605   2.462 -0.5465  0.2702  0.4677
   77ASN    OD1 1212   2.733  -1.630   2.406  0.0581  0.1090 -0.3707
   77ASN    ND2 1213   2.881  -1.674   2.561 -0.2358  0.3483  0.1597
   77ASN   HD21 1214   2.969  -1.640   2.595 -0.7261  1.5420  0.2981
   77ASN   HD22 1215   2.822  -1.742   2.608  2.0111 -1.8987 -0.1033
   77ASN      C 1216   2.914  -1.270   2.259  0.0942 -0.3693  0.1187
   77ASN      O 1217   3.006  -1.244   2.177 -0.1350  0.3121 -0.5581
   78ILE      N 1218   2.844  -1.175   2.324  0.1323  0.3038  0.1240
   78ILE      H 1219   2.788  -1.200   2.403 -0.4410 -0.9268 -0.6353
   78ILE     CA 1220   2.848  -1.024   2.300 -0.6095 -0.1209 -0.2729
   78ILE     HA 1221   2.857  -1.002   2.194  1.2467  2.6414  0.3510
   78ILE     CB 1222   2.721  -0.953   2.343 -0.2402 -0.3170  0.3886
   78ILE     HB 1223   2.699  -0.973   2.448 -1.3390  1.2024  0.4779
   78ILE    CG2 1224   2.715  -0.802   2.310  0.5802  0.5093  0.3878
   78ILE   HG21 1225   2.627  -0.766   2.364 -0.7191 -1.5191 -0.2732
   78ILE   HG22 1226   2.805  -0.748   2.342  1.2572  0.2825 -1.0523
   78ILE   HG23 1227   2.691  -0.778   2.207  1.6361 -0.7174 -0.1783
   78ILE    CG1 1228   2.600  -1.007   2.266  0.2462  0.2729 -0.0072
   78ILE   HG11 1229   2.618  -1.114   2.254  1.5505  0.6095 -1.2109
   78ILE   HG12 1230   2.603  -0.968   2.164  0.2779 -2.7643 -1.2719
   78ILE     CD 1231   2.468  -1.004   2.339  0.5423  0.1272  0.0432
   78ILE    HD1 1232   2.431  -0.902   2.340  2.6263  0.9614 -1.2097
   78ILE    HD2 1233   2.400  -1.070   2.285  0.1479  0.6823 -0.1505
   78ILE    HD3 1234   2.484  -1.049   2.437  3.4643  0.9130  0.0200
   78ILE      C 1235   2.979  -0.961   2.365  0.1799  0.2540 -0.1975
   78ILE      O 1236   3.023  -1.003   2.475  0.0312 -0.3748 -0.2268
   79PRO      N 1237   3.053  -0.877   2.287 -0.0158 -0.2072  0.1556
   79PRO     CD 1238   3.030  -0.838   2.152 -0.0973  0.5886 -0.0780
   79PRO    HD1 1239   2.949  -0.766   2.164  0.2756  1.1241 -0.7499
   79PRO    HD2 1240   3.008  -0.916   2.079  0.8914  0.8788 -0.7098
   79PRO     CG 1241   3.164  -0.787   2.101  0.0605  0.2524  0.0943
   79PRO    HG1 1242   3.135  -0.711   2.028  1.8943 -0.4182 -1.4135
   79PRO    HG2 1243   3.232  -0.865   2.068 -0.4087  1.2227 -3.5768
   79PRO     CB 1244   3.228  -0.716   2.224 -0.3082  0.0431  0.1891
   79PRO    HB1 1245   3.195  -0.613   2.233  0.3768  0.3637 -0.7652
   79PRO    HB2 1246   3.337  -0.715   2.221 -0.2669 -0.4334  1.0584
   79PRO     CA 1247   3.170  -0.805   2.339 -0.2337  0.3604 -0.4468
   79PRO     HA 1248   3.241  -0.881   2.370 -0.5005  0.3954  0.2554
   79PRO      C 1249   3.141  -0.725   2.466  0.4746  0.3639  0.5651
   79PRO      O 1250   3.031  -0.669   2.481  0.3875  0.4191  0.6168
   80CY3      N 1251   3.236  -0.708   2.555  0.0821 -0.3214  0.2951
   80CY3      H 1252   3.320  -0.763   2.543  0.2792 -0.5674  2.4926
   80CY3     CA 1253   3.230  -0.638   2.677 -0.5099 -0.8072 -0.0977
   80CY3     HA 1254   3.143  -0.669   2.733 -1.9568  1.4834 -0.9531
   80CY3     CB 1255   3.362  -0.673   2.748 -0.7098 -0.4313 -0.0149
   80CY3    HB1 1256   3.355  -0.777   2.782 -0.3276 -0.2507  0.6308
   80CY3    HB2 1257   3.367  -0.621   2.844  2.1512  0.2174 -0.4181
   80CY3     SG 1258   3.513  -0.633   2.655  0.1389  0.3267 -0.2706
   80CY3    HG1 1259   3.517  -0.686   2.532 -1.1957  0.0299 -0.2001
   80CY3    HG2 1260   3.517  -0.502   2.632 -0.5353  0.2286 -0.9996
   80CY3    HG3 1261   3.625  -0.696   2.692 -0.9220 -1.0070  0.8121
   80CY3      C 1262   3.216  -0.486   2.659  0.0940  0.0492 -0.0036
   80CY3      O 1263   3.117  -0.429   2.705  0.4547 -0.5266 -0.6007
   81SER      N 1264   3.302  -0.427   2.571 -0.2572 -0.4517  0.1633
   81SER      H 1265   3.369  -0.494   2.536  0.3464  0.2052  0.0377
   81SER     CA 1266   3.286  -0.287   2.518  0.1446 -0.2933 -0.2023
   81SER     HA 1267   3.295  -0.218   2.602 -0.1168  0.2327 -0.5968
   81SER     CB 1268   3.394  -0.250   2.419 -0.3304  0.0873  0.1057
   81SER    HB1 1269   3.489  -0.264   2.470 -0.3972  1.3574  0.6100
   81SER    HB2 1270   3.386  -0.144   2.398 -1.0833  0.0885  0.3516
   81SER     OG 1271   3.393  -0.330   2.300 -0.3043  0.2058  0.1095
   81SER     HG 1272   3.439  -0.412   2.323  0.6504  1.0204  1.2030
   81SER      C 1273   3.142  -0.270   2.455 -0.2769 -0.8043 -0.4788
   81SER      O 1274   3.088  -0.161   2.470 -0.7280  0.6201 -0.2008
   82ALA      N 1275   3.075  -0.365   2.391  0.3784  0.2044 -0.0581
   82ALA      H 1276   3.130  -0.447   2.369 -1.6298 -1.5857  1.2020
   82ALA     CA 1277   2.938  -0.350   2.330  0.2036 -0.0316 -0.5423
   82ALA     HA 1278   2.931  -0.258   2.271 -1.4074  0.4402  0.3205
   82ALA     CB 1279   2.924  -0.469   2.238  0.0470  0.5703 -0.2047
   82ALA    HB1 1280   2.826  -0.466   2.190  0.0079 -1.2238 -0.2775
   82ALA    HB2 1281   2.997  -0.464   2.156  0.2844  0.2924 -0.0124
   82ALA    HB3 1282   2.929  -0.565   2.288 -2.0470  0.2932 -0.4577
   82ALA      C 1283   2.828  -0.337   2.434  0.2507 -0.1048  0.1753
   82ALA      O 1284   2.717  -0.285   2.415  0.3291  0.5315  0.2138
   83LEU      N 1285   2.857  -0.395   2.552  0.3976  0.4005  0.3859
   83LEU      H 1286   2.950  -0.431   2.563  0.8151  1.1251 -0.6919
   83LEU     CA 1287   2.763  -0.403   2.668  0.9636 -0.5966  0.3721
   83LEU     HA 1288   2.660  -0.399   2.631  1.5080  2.2302 -1.1434
   83LEU     CB 1289   2.784  -0.529   2.742 -0.4758 -0.1001  0.1400
   83LEU    HB1 1290   2.749  -0.525   2.845 -0.8059  0.5367  0.0092
   83LEU    HB2 1291   2.890  -0.551   2.753 -0.9236 -1.3646  2.3878
   83LEU     CG 1292   2.720  -0.646   2.659 -0.5173 -0.0251 -0.0217
   83LEU     HG 1293   2.742  -0.635   2.553 -0.9798  0.6497 -0.0571
   83LEU    CD1 1294   2.783  -0.780   2.705  0.3522 -0.3694 -0.4177
   83LEU   HD11 1295   2.747  -0.860   2.641  1.1714 -0.5150 -0.7171
   83LEU   HD12 1296   2.889  -0.761   2.689  0.1220  2.3633  0.7699
   83LEU   HD13 1297   2.750  -0.799   2.807 -0.6859 -0.2830 -0.7266
   83LEU    CD2 1298   2.568  -0.655   2.670 -0.3639  0.3737  0.0598
   83LEU   HD21 1299   2.533  -0.746   2.622 -0.8194  0.1154  0.8747
   83LEU   HD22 1300   2.531  -0.658   2.772 -2.1979 -1.4498 -0.5964
   83LEU   HD23 1301   2.523  -0.570   2.619  0.5030  2.1097  2.0287
   83LEU      C 1302   2.784  -0.283   2.751 -0.3097 -0.0794 -0.4951
   83LEU      O 1303   2.689  -0.223   2.808 -0.1505 -1.0172 -0.5547
   84LEU      N 1304   2.909  -0.233   2.774  1.2002 -0.1588 -0.1148
   84LEU      H 1305   2.984  -0.271   2.718 -1.0733  1.3499 -4.7144
   84LEU     CA 1306   2.940  -0.106   2.835 -0.2131 -0.3020  0.0428
   84LEU     HA 1307   2.879  -0.103   2.925 -1.0837 -0.0022 -0.5515
   84LEU     CB 1308   3.085  -0.104   2.887 -0.0653 -0.0455 -0.5918
   84LEU    HB1 1309   3.105  -0.010   2.938 -0.8004 -0.6135  0.7733
   84LEU    HB2 1310   3.150  -0.104   2.799 -1.5656  2.5733 -1.8233
   84LEU     CG 1311   3.131  -0.220   2.977 -0.3832  0.4601  0.2760
   84LEU     HG 1312   3.086  -0.313   2.942  0.3311  0.1083  0.2762
   84LEU    CD1 1313   3.280  -0.220   2.992 -0.4936  0.1122  0.8397
   84LEU   HD11 1314   3.326  -0.214   2.893 -2.6010 -0.3514 -0.2402
   84LEU   HD12 1315   3.321  -0.130   3.038  0.7790  0.4933 -0.9408
   84LEU   HD13 1316   3.310  -0.309   3.046  0.9551  0.7748  1.1649
   84LEU    CD2 1317   3.087  -0.194   3.117 -0.0357  0.2795 -0.4387
   84LEU   HD21 1318   2.978  -0.185   3.119 -0.0739  1.3418 -3.0776
   84LEU   HD22 1319   3.112  -0.278   3.183 -0.9666  0.8324  0.6481
   84LEU   HD23 1320   3.146  -0.116   3.166  1.0608 -1.5933  1.4146
   84LEU      C 1321   2.910   0.025   2.754  0.0772 -0.2955 -0.8767
   84LEU      O 1322   2.903   0.133   2.819 -0.8146 -0.1733  0.4537
   85SER      N 1323   2.905   0.011   2.619  0.1956 -0.0982 -0.0760
   85SER      H 1324   2.899  -0.085   2.588 -1.8543 -0.1216  0.2255
   85SER     CA 1325   2.861   0.114   2.516  0.1977 -0.1442 -0.0901
   85SER     HA 1326   2.943   0.180   2.484 -1.5406  1.4704 -1.4358
   85SER     CB 1327   2.808   0.036   2.391 -0.1640 -0.8815 -0.1297
   85SER    HB1 1328   2.720  -0.024   2.414  0.0749 -0.8651  0.8756
   85SER    HB2 1329   2.885  -0.033   2.357  1.7870  0.0646  2.0349
   85SER     OG 1330   2.773   0.135   2.289  0.0744 -0.4918  0.1025
   85SER     HG 1331   2.757   0.087   2.208 -1.1763  0.9355 -0.5448
   85SER      C 1332   2.758   0.206   2.571 -0.6542 -0.0774  0.0795
   85SER      O 1333   2.665   0.157   2.641  0.1449 -0.4250 -0.9693
   86SER      N 1334   2.756   0.333   2.536  0.3697  0.5683  0.0918
   86SER      H 1335   2.827   0.366   2.473 -1.8128  2.2328 -1.6778
   86SER     CA 1336   2.641   0.420   2.571  0.0392  0.1812  0.2885
   86SER     HA 1337   2.624   0.419   2.679  1.1234 -0.4121  0.4717
   86SER     CB 1338   2.672   0.562   2.529 -0.1118 -0.1894 -0.4626
   86SER    HB1 1339   2.767   0.587   2.575 -0.3399  0.6217 -0.4298
   86SER    HB2 1340   2.590   0.625   2.564 -1.1825 -0.1111 -2.9160
   86SER     OG 1341   2.679   0.575   2.391  0.3605 -0.1199  0.0919
   86SER     HG 1342   2.690   0.666   2.362 -1.4720  0.6098  1.5123
   86SER      C 1343   2.511   0.374   2.504 -0.2216 -0.1573 -0.5834
   86SER      O 1344   2.406   0.402   2.563 -0.4148  0.4393 -0.4787
   87AS4      N 1345   2.514   0.311   2.385  0.6171  0.2896 -0.2345
   87AS4      H 1346   2.602   0.284   2.343  0.7862  2.8229 -1.7094
   87AS4     CA 1347   2.402   0.239   2.323 -0.2644 -0.0914  0.2513
   87AS4     HA 1348   2.309   0.294   2.315 -0.2318  0.1007  1.1028
   87AS4     CB 1349   2.453   0.220   2.180  0.7096  0.3763 -0.5735
   87AS4    HB1 1350   2.542   0.158   2.172 -0.5151 -1.4033 -0.9380
   87AS4    HB2 1351   2.468   0.322   2.146 -0.4420  0.9381  0.5000
   87AS4     CG 1352   2.335   0.165   2.093 -0.2524 -0.5917 -0.0216
   87AS4    OD1 1353   2.223   0.145   2.143 -0.1094 -0.6175  0.2440
   87AS4   HD11 1354   2.195   0.054   2.151 -0.7121 -0.3947  0.7474
   87AS4   HD12 1355   2.197   0.228   2.184  0.2204  0.0218 -0.7840
   87AS4    OD2 1356   2.354   0.164   1.971  0.1382 -0.1960  0.2418
   87AS4   HD21 1357   2.432   0.206   1.933 -1.0714  0.0892 -2.1218
   87AS4   HD22 1358   2.298   0.098   1.930 -0.4707  0.5355 -0.1288
   87AS4      C 1359   2.364   0.116   2.404  0.0194 -0.4250 -0.3714
   87AS4      O 1360   2.436   0.014   2.406  0.2834 -0.0977  0.4916
   88ILE      N 1361   2.244   0.116   2.466 -0.3995 -0.4679  0.1657
   88ILE      H 1362   2.190   0.200   2.451  2.0297  1.3628  1.0098
   88ILE     CA 1363   2.183   0.007   2.543  0.1826 -0.2730 -0.0192
   88ILE     HA 1364   2.256  -0.030   2.616 -1.8213 -2.8687  0.8234
   88ILE     CB 1365   2.058   0.053   2.625 -0.5609 -0.7334  1.1623
   88ILE     HB 1366   2.026  -0.033   2.684 -0.0410 -1.0608  0.9774
   88ILE    CG2 1367   2.100   0.162   2.721 -0.0162  0.0507  0.2153
   88ILE   HG21 1368   2.041   0.145   2.811 -2.9268 -0.7539 -1.6976
   88ILE   HG22 1369   2.205   0.150   2.748  0.3391 -0.0128 -1.1260
   88ILE   HG23 1370   2.093   0.265   2.687  1.8272  0.2778  0.4064
   88ILE    CG1 1371   1.937   0.097   2.538  0.1506  0.6257 -0.1210
   88ILE   HG11 1372   1.918   0.018   2.464 -1.2941 -0.0271  0.9098
   88ILE   HG12 1373   1.963   0.190   2.487  3.0754 -0.4052 -0.7164
   88ILE     CD 1374   1.804   0.125   2.611  0.3703 -0.1997 -0.0773
   88ILE    HD1 1375   1.717   0.116   2.547 -0.4774  2.2785  0.6018
   88ILE    HD2 1376   1.787   0.058   2.696 -0.4243 -0.7374 -0.6505
   88ILE    HD3 1377   1.812   0.230   2.640 -1.4738  0.1055 -0.6127
   88ILE      C 1378   2.142  -0.113   2.451  0.2655 -0.1486 -0.9484
   88ILE      O 1379   2.109  -0.219   2.510 -0.7979 -0.7218  0.3995
   89THR      N 1380   2.150  -0.096   2.316 -0.4287  0.6142  0.5545
   89THR      H 1381   2.203  -0.015   2.287  3.4468 -2.3873 -1.8453
   89THR     CA 1382   2.112  -0.199   2.212 -0.4624  0.1641  0.0099
   89THR     HA 1383   2.005  -0.216   2.222 -0.5576  0.6382 -0.1741
   89THR     CB 1384   2.148  -0.152   2.068 -0.6768  0.9499 -0.3635
   89THR     HB 1385   2.255  -0.135   2.064 -0.3426 -0.2616  1.8862
   89THR    CG2 1386   2.095  -0.263   1.975  0.2553 -0.8422  0.9820
   89THR   HG21 1387   2.153  -0.354   1.990  1.3243 -0.9120 -2.6534
   89THR   HG22 1388   1.990  -0.283   1.994  0.3859 -0.4597  2.2076
   89THR   HG23 1389   2.106  -0.230   1.872  1.5535 -2.6588  0.4919
   89THR    OG1 1390   2.074  -0.033   2.040  0.3597  0.4725  0.0370
   89THR    HG1 1391   2.119   0.039   2.086  0.2824  0.9361 -0.6061
   89THR      C 1392   2.164  -0.341   2.249 -0.2632 -0.6382  1.0748
   89THR      O 1393   2.082  -0.428   2.276  0.0427 -0.0238 -0.1090
   90ALA      N 1394   2.298  -0.369   2.248  0.7729 -0.6594  0.3596
   90ALA      H 1395   2.357  -0.291   2.225 -1.7754  1.6029  1.0476
   90ALA     CA 1396   2.340  -0.505   2.274 -0.1981  0.4094 -0.1226
   90ALA     HA 1397   2.320  -0.574   2.191  1.0557 -1.0347  0.7395
   90ALA     CB 1398   2.485  -0.510   2.281  0.4939  0.0923  0.2029
   90ALA    HB1 1399   2.524  -0.465   2.190  2.6970  3.9142  2.7346
   90ALA    HB2 1400   2.528  -0.459   2.368 -0.3056  2.0845 -0.5219
   90ALA    HB3 1401   2.516  -0.615   2.282  1.7750  0.4333 -0.8317
   90ALA      C 1402   2.275  -0.564   2.399 -0.0774  0.1110  0.1265
   90ALA      O 1403   2.241  -0.685   2.397 -0.1168 -0.1967  0.3636
   91SER      N 1404   2.266  -0.497   2.513 -0.1223 -0.1166  0.2090
   91SER      H 1405   2.307  -0.405   2.520 -1.3961  0.3941  1.3540
   91SER     CA 1406   2.201  -0.558   2.632  0.0400 -0.6170 -0.2690
   91SER     HA 1407   2.240  -0.658   2.652  0.3695 -1.0872 -2.9628
   91SER     CB 1408   2.218  -0.473   2.755 -0.6315  0.5547  0.8876
   91SER    HB1 1409   2.176  -0.518   2.845  1.2141 -0.8301  1.1166
   91SER    HB2 1410   2.168  -0.378   2.734 -2.2370 -0.5062 -0.2352
   91SER     OG 1411   2.354  -0.434   2.781 -0.2715  0.6366  0.1512
   91SER     HG 1412   2.384  -0.376   2.711  0.3273  1.3432  0.9710
   91SER      C 1413   2.049  -0.578   2.613 -0.1054  0.1087 -0.4475
   91SER      O 1414   1.995  -0.683   2.653 -0.1393 -0.3707 -0.1085
   92VAL      N 1415   1.969  -0.483   2.551 -0.5056 -0.5531 -0.4205
   92VAL      H 1416   2.009  -0.391   2.539 -1.5463 -0.0651 -0.3146
   92VAL     CA 1417   1.821  -0.502   2.539 -0.4043  0.4556  0.5216
   92VAL     HA 1418   1.785  -0.542   2.634 -0.4447  0.8403  0.6680
   92VAL     CB 1419   1.751  -0.375   2.514 -0.0904 -0.2173 -0.7741
   92VAL     HB 1420   1.783  -0.338   2.417 -1.1926  2.3121 -0.2453
   92VAL    CG1 1421   1.590  -0.382   2.517  0.0829  0.5773 -1.3031
   92VAL   HG11 1422   1.552  -0.280   2.513 -2.7585 -0.4459 -3.1541
   92VAL   HG12 1423   1.536  -0.445   2.446 -1.1446 -2.2163  1.8462
   92VAL   HG13 1424   1.550  -0.418   2.612  3.2758  1.8589  0.7342
   92VAL    CG2 1425   1.795  -0.278   2.628 -0.0495  0.8095  0.1958
   92VAL   HG21 1426   1.762  -0.177   2.602 -2.1337  0.2507  0.4458
   92VAL   HG22 1427   1.759  -0.313   2.725 -0.1577 -1.0139 -0.4640
   92VAL   HG23 1428   1.901  -0.257   2.643 -0.3797  1.3029  2.0679
   92VAL      C 1429   1.790  -0.601   2.428  0.8505  1.0097 -0.2198
   92VAL      O 1430   1.699  -0.685   2.448  0.4437  0.7101 -0.0907
   93ASN      N 1431   1.875  -0.619   2.330 -0.0353 -0.5779 -0.3970
   93ASN      H 1432   1.945  -0.549   2.309  0.7842 -1.3849 -0.3853
   93ASN     CA 1433   1.866  -0.729   2.232  0.8971  0.9549 -0.1527
   93ASN     HA 1434   1.766  -0.738   2.190  1.1152  1.4016 -0.7858
   93ASN     CB 1435   1.964  -0.709   2.116 -0.8856 -0.1413  0.0805
   93ASN    HB1 1436   1.977  -0.801   2.060 -1.4212 -0.3460  0.2901
   93ASN    HB2 1437   2.063  -0.685   2.157 -0.7213  0.1446 -0.4685
   93ASN     CG 1438   1.910  -0.597   2.026 -0.4565 -0.5043  0.4834
   93ASN    OD1 1439   1.802  -0.535   2.039  0.1079 -0.6186  0.1262
   93ASN    ND2 1440   1.969  -0.587   1.908 -0.2694  0.1265 -0.4316
   93ASN   HD21 1441   2.059  -0.633   1.897  0.2822  0.7697  1.1016
   93ASN   HD22 1442   1.932  -0.521   1.841  0.9004  1.1616 -0.1034
   93ASN      C 1443   1.891  -0.867   2.303 -0.9417 -0.6815 -0.0995
   93ASN      O 1444   1.821  -0.963   2.281  0.1878  0.1957  0.2510
   94CY1      N 1445   1.995  -0.865   2.394  0.0016  0.3090 -0.1857
   94CY1      H 1446   2.051  -0.783   2.414 -0.7843  1.0181 -0.7598
   94CY1     CA 1447   2.022  -0.980   2.465  0.2428 -0.0306 -0.3482
   94CY1     HA 1448   2.033  -1.061   2.394  2.0562  0.6906 -0.9275
   94CY1     CB 1449   2.151  -0.958   2.535 -0.5287 -0.1136  0.1366
   94CY1    HB1 1450   2.148  -0.869   2.599  3.0280  0.1523  0.1713
   94CY1    HB2 1451   2.227  -0.932   2.461 -0.6586 -0.8282 -0.2501
   94CY1     SG 1452   2.193  -1.100   2.639 -0.2277  0.1372 -0.1597
   94CY1    HG1 1453   2.156  -1.080   2.766  0.3336 -0.6370  0.1338
   94CY1    HG2 1454   2.159  -1.218   2.588  0.0396 -0.3597  0.7809
   94CY1    HG3 1455   2.326  -1.097   2.654  0.1262  3.7512 -2.6547
   94CY1      C 1456   1.907  -1.023   2.571  0.2003  0.8578 -0.3893
   94CY1      O 1457   1.874  -1.142   2.562 -0.3723 -0.2963  0.4584
   95ALA      N 1458   1.843  -0.930   2.644 -0.6365  0.6478 -0.0818
   95ALA      H 1459   1.873  -0.834   2.630  2.1555 -0.2177 -0.7190
   95ALA     CA 1460   1.732  -0.955   2.729  0.0579  0.4796  0.0598
   95ALA     HA 1461   1.752  -1.029   2.807 -1.5524 -0.0979 -0.0350
   95ALA     CB 1462   1.712  -0.820   2.799 -0.0521  0.2054  0.3188
   95ALA    HB1 1463   1.622  -0.837   2.858 -0.2210  0.3582  0.1073
   95ALA    HB2 1464   1.795  -0.786   2.861  1.8515 -1.7440 -0.9827
   95ALA    HB3 1465   1.682  -0.748   2.723  1.6869  1.3359  0.6516
   95ALA      C 1466   1.615  -0.999   2.638  0.2487 -0.1961 -0.3915
   95ALA      O 1467   1.542  -1.097   2.670  0.1214 -0.1414  0.5291
   96LY0      N 1468   1.598  -0.945   2.514  0.5576 -0.0548 -0.1351
   96LY0      H 1469   1.657  -0.867   2.485 -2.1648  1.5411 -1.8217
   96LY0     CA 1470   1.491  -1.004   2.424 -0.1755 -0.5252  0.2232
   96LY0     HA 1471   1.399  -1.006   2.483 -0.9096  0.3766 -0.8526
   96LY0     CB 1472   1.470  -0.924   2.291  0.1889  0.0932 -0.3653
   96LY0    HB1 1473   1.406  -0.981   2.224  1.5801  1.1316 -2.6837
   96LY0    HB2 1474   1.568  -0.899   2.250  1.4059 -0.1652  2.1744
   96LY0     CG 1475   1.398  -0.785   2.308 -0.5822 -0.2425 -0.0625
   96LY0    HG1 1476   1.458  -0.736   2.385 -1.9067 -0.4942  1.1751
   96LY0    HG2 1477   1.300  -0.791   2.355 -0.5676 -0.5706 -0.0756
   96LY0     CD 1478   1.372  -0.694   2.187  0.2644  0.2058 -0.5453
   96LY0    HD1 1479   1.292  -0.623   2.208 -0.2589 -0.6370  0.3751
   96LY0    HD2 1480   1.351  -0.754   2.098 -1.7611 -1.2460  0.8358
   96LY0     CE 1481   1.505  -0.622   2.163  0.0016  0.1505  0.3553
   96LY0    HE1 1482   1.584  -0.695   2.179 -1.4827 -1.7683 -0.6542
   96LY0    HE2 1483   1.525  -0.541   2.234 -0.1993  1.0657 -0.6038
   96LY0     NZ 1484   1.517  -0.569   2.024 -0.3328 -0.2062 -0.4223
   96LY0    HZ1 1485   1.484  -0.635   1.955  1.5214 -0.0915 -1.4728
   96LY0    HZ2 1486   1.482  -0.475   2.017 -1.2984 -0.4698  0.5473
   96LY0    HZ3 1487   1.618  -0.566   2.014 -0.1918 -0.0637  0.8396
   96LY0      C 1488   1.519  -1.153   2.390 -0.8146 -0.4548  0.4436
   96LY0      O 1489   1.428  -1.230   2.397 -0.1100  0.4589 -0.4272
   97LY0      N 1490   1.649  -1.189   2.365 -0.3386 -0.4829 -0.1098
   97LY0      H 1491   1.719  -1.116   2.365 -0.7001 -0.0683  2.5399
   97LY0     CA 1492   1.692  -1.334   2.344  0.4057 -1.1528  0.9276
   97LY0     HA 1493   1.617  -1.379   2.279  0.3131  1.6714 -1.0947
   97LY0     CB 1494   1.833  -1.343   2.287  0.4399 -0.4307 -0.4661
   97LY0    HB1 1495   1.854  -1.450   2.275 -0.1072 -0.3331 -2.9160
   97LY0    HB2 1496   1.902  -1.295   2.356  0.1453  1.9757 -1.7329
   97LY0     CG 1497   1.843  -1.286   2.149  0.0212 -0.2640 -0.1333
   97LY0    HG1 1498   1.841  -1.180   2.173 -0.0006 -0.6414  1.6524
   97LY0    HG2 1499   1.760  -1.320   2.087  1.0365  0.8986 -2.2572
   97LY0     CD 1500   1.984  -1.315   2.083  0.3991  0.1103  0.0632
   97LY0    HD1 1501   1.996  -1.420   2.056  0.4800  0.3827 -1.0330
   97LY0    HD2 1502   2.063  -1.293   2.155  0.2292  0.8547  0.0344
   97LY0     CE 1503   2.019  -1.228   1.964  0.1526 -0.2135  0.6194
   97LY0    HE1 1504   2.125  -1.241   1.942  0.4846 -0.9770  2.4959
   97LY0    HE2 1505   1.994  -1.126   1.993 -1.1492 -0.3979  0.2262
   97LY0     NZ 1506   1.938  -1.271   1.845 -0.0789 -0.3042  0.3881
   97LY0    HZ1 1507   1.920  -1.371   1.840 -2.4551  0.1185 -3.4678
   97LY0    HZ2 1508   1.849  -1.227   1.861  0.5421  0.9681  0.4152
   97LY0    HZ3 1509   1.989  -1.233   1.767 -0.6729  0.1432  0.2176
   97LY0      C 1510   1.687  -1.418   2.469  0.8025 -0.5029  0.6214
   97LY0      O 1511   1.682  -1.537   2.459  0.0317 -0.5244  0.5328
   98ILE      N 1512   1.683  -1.364   2.589  0.2413  0.1232  0.1392
   98ILE      H 1513   1.701  -1.264   2.593 -0.6566  0.3477 -0.9748
   98ILE     CA 1514   1.653  -1.438   2.716  0.4622 -0.0817 -0.6170
   98ILE     HA 1515   1.686  -1.542   2.723  1.3940  0.2918  0.9953
   98ILE     CB 1516   1.733  -1.368   2.834 -0.3697  0.1340  0.4843
   98ILE     HB 1517   1.717  -1.261   2.823 -1.8612 -0.2815 -2.2973
   98ILE    CG2 1518   1.679  -1.399   2.975  0.5395  0.3451 -0.1576
   98ILE   HG21 1519   1.572  -1.381   2.973  0.4870  0.0050 -0.4204
   98ILE   HG22 1520   1.672  -1.507   2.987 -3.3162  0.1889 -2.1503
   98ILE   HG23 1521   1.734  -1.342   3.050  1.6512  1.4218 -1.7149
   98ILE    CG1 1522   1.883  -1.395   2.815  1.1677  0.0056  0.1820
   98ILE   HG11 1523   1.907  -1.388   2.709  1.9087 -0.6465  0.2936
   98ILE   HG12 1524   1.902  -1.500   2.837  0.9148  0.2136  1.5054
   98ILE     CD 1525   1.971  -1.303   2.897 -0.3316  0.2765 -0.0794
   98ILE    HD1 1526   1.960  -1.323   3.003  1.4504  0.8785  0.2473
   98ILE    HD2 1527   2.076  -1.303   2.868 -0.1341 -0.4502  0.6015
   98ILE    HD3 1528   1.927  -1.204   2.891 -0.2778  0.2461 -1.4646
   98ILE      C 1529   1.503  -1.463   2.739  0.2155 -0.3998  0.4388
   98ILE      O 1530   1.455  -1.573   2.771  0.2951  0.2063  0.1591
   99VAL      N 1531   1.414  -1.360   2.722 -0.2658  0.3982 -0.5806
   99VAL      H 1532   1.450  -1.272   2.690  0.0682 -0.6451 -3.3353
   99VAL     CA 1533   1.267  -1.376   2.736 -0.1334  0.4495 -0.1139
   99VAL     HA 1534   1.241  -1.427   2.828 -0.5894 -2.6845 -1.8508
   99VAL     CB 1535   1.191  -1.245   2.726  0.0913 -0.6123 -0.1777
   99VAL     HB 1536   1.228  -1.193   2.638  1.4865  0.2443  0.8788
   99VAL    CG1 1537   1.041  -1.263   2.718  0.6473 -0.6557  0.4485
   99VAL   HG11 1538   0.993  -1.165   2.708  1.6444 -0.1246  0.7810
   99VAL   HG12 1539   1.008  -1.332   2.640  0.0297 -0.0083  0.1158
   99VAL   HG13 1540   1.003  -1.308   2.810 -0.2931 -1.0889 -0.1313
   99VAL    CG2 1541   1.216  -1.150   2.841  0.1093 -0.1483 -0.2691
   99VAL   HG21 1542   1.170  -1.055   2.813 -2.9457 -1.3498  0.3657
   99VAL   HG22 1543   1.179  -1.196   2.933  1.1594  1.5249  1.0670
   99VAL   HG23 1544   1.325  -1.136   2.841  0.0256  0.8835 -2.6544
   99VAL      C 1545   1.217  -1.481   2.642  0.6096  1.0861 -0.0219
   99VAL      O 1546   1.143  -1.572   2.689 -0.1709 -0.1394  0.5340
  100SER      N 1547   1.256  -1.479   2.516 -0.1885  0.2807 -0.0002
  100SER      H 1548   1.318  -1.404   2.489 -0.9144  1.1186  0.5824
  100SER     CA 1549   1.239  -1.578   2.409 -0.3553  0.1320 -0.1533
  100SER     HA 1550   1.135  -1.609   2.399 -0.1901 -1.0197  1.3910
  100SER     CB 1551   1.301  -1.532   2.280  0.7972 -0.1519  0.3091
  100SER    HB1 1552   1.310  -1.612   2.206  0.0978  0.6249 -0.6313
  100SER    HB2 1553   1.394  -1.480   2.303  1.8614 -1.8304 -0.0226
  100SER     OG 1554   1.217  -1.432   2.227  0.0030 -0.0711 -0.1535
  100SER     HG 1555   1.278  -1.375   2.180  0.3195  0.0864  0.4326
  100SER      C 1556   1.298  -1.719   2.439 -0.1813 -0.3721  0.3996
  100SER      O 1557   1.263  -1.810   2.373 -0.6916  0.4348  0.1897
  101AS4      N 1558   1.389  -1.733   2.540 -0.0865  0.2085 -0.0811
  101AS4      H 1559   1.403  -1.658   2.606  0.5920 -1.4124  1.7133
  101AS4     CA 1560   1.435  -1.871   2.584 -0.3007  0.4433 -0.4285
  101AS4     HA 1561   1.421  -1.944   2.505 -0.7184 -2.2753  2.0066
  101AS4     CB 1562   1.579  -1.870   2.629  0.7771  0.1361  0.1837
  101AS4    HB1 1563   1.591  -1.801   2.712  2.0169  1.7059 -1.2374
  101AS4    HB2 1564   1.636  -1.835   2.542  0.2103 -0.8404 -0.6094
  101AS4     CG 1565   1.651  -1.998   2.660  0.0362  0.4280 -0.0100
  101AS4    OD1 1566   1.644  -2.097   2.586  0.3664 -0.0796  0.3603
  101AS4   HD11 1567   1.708  -2.089   2.515 -2.1732  2.0323 -1.9047
  101AS4   HD12 1568   1.583  -2.162   2.622 -1.4679  1.4147  0.1267
  101AS4    OD2 1569   1.737  -1.995   2.751  0.2672  0.0625  0.2685
  101AS4   HD21 1570   1.714  -1.927   2.815  0.3696 -0.4505  0.8568
  101AS4   HD22 1571   1.817  -2.043   2.730  0.1714  0.8515 -2.2208
  101AS4      C 1572   1.347  -1.924   2.704  0.4929 -0.4866 -0.2749
  101AS4      O 1573   1.364  -2.039   2.741  0.0721 -0.8568 -0.1249
  102GLY      N 1574   1.253  -1.845   2.757  0.0559  0.2409  0.1521
  102GLY      H 1575   1.232  -1.756   2.714 -1.0613 -0.8459 -1.7369
  102GLY     CA 1576   1.161  -1.887   2.871 -0.0017  0.2633  0.2225
  102GLY    HA1 1577   1.104  -1.977   2.846 -1.9957  0.9815  1.9470
  102GLY    HA2 1578   1.083  -1.813   2.886 -1.1381 -0.8644  0.0298
  102GLY      C 1579   1.230  -1.895   3.006 -0.8638 -0.2978  0.1429
  102GLY      O 1580   1.181  -1.947   3.108 -0.5522  0.3805  0.6158
  103ASN      N 1581   1.353  -1.833   3.015 -0.7757  0.6701 -0.1002
  103ASN      H 1582   1.396  -1.799   2.930  0.9088 -3.5748 -1.2370
  103ASN     CA 1583   1.445  -1.837   3.126 -0.4592 -0.4462 -0.0136
  103ASN     HA 1584   1.452  -1.938   3.166 -1.1194 -1.2412 -1.8112
  103ASN     CB 1585   1.584  -1.792   3.071  0.4398 -0.3526 -0.2737
  103ASN    HB1 1586   1.603  -1.687   3.093 -0.6492 -0.3408  0.7598
  103ASN    HB2 1587   1.597  -1.821   2.967  2.7786 -0.4312 -0.0070
  103ASN     CG 1588   1.695  -1.873   3.141 -0.1306  0.2878 -0.2441
  103ASN    OD1 1589   1.718  -1.872   3.263 -0.2254 -0.0460 -0.8592
  103ASN    ND2 1590   1.758  -1.945   3.055  0.1454 -0.5629  0.9343
  103ASN   HD21 1591   1.727  -1.942   2.959 -0.4596  1.0078  1.1542
  103ASN   HD22 1592   1.829  -2.011   3.082  0.7263 -0.6029 -0.5972
  103ASN      C 1593   1.402  -1.742   3.242  0.4455  0.1213 -0.4824
  103ASN      O 1594   1.437  -1.778   3.355  0.0708  0.0150  0.4596
  104GLY      N 1595   1.319  -1.643   3.214 -0.0917  0.0120  0.0660
  104GLY      H 1596   1.282  -1.637   3.121 -0.0564 -1.5612 -0.0822
  104GLY     CA 1597   1.300  -1.529   3.304  0.1433  0.4032 -0.2862
  104GLY    HA1 1598   1.243  -1.554   3.394 -0.6443 -0.4576 -1.0064
  104GLY    HA2 1599   1.253  -1.446   3.250 -0.5070 -0.6143 -1.3215
  104GLY      C 1600   1.437  -1.475   3.347 -0.4146  0.6223 -0.0549
  104GLY      O 1601   1.534  -1.483   3.275  0.0498  0.2595  0.8752
  105MET      N 1602   1.446  -1.404   3.458  0.0112  0.7926 -0.7756
  105MET      H 1603   1.358  -1.395   3.507 -0.6204  0.0660 -1.7327
  105MET     CA 1604   1.564  -1.337   3.511 -0.1229 -0.3342  0.5809
  105MET     HA 1605   1.642  -1.335   3.434  2.3922  1.0882  2.9894
  105MET     CB 1606   1.526  -1.197   3.547  0.1347 -0.4335  0.3492
  105MET    HB1 1607   1.588  -1.156   3.628  0.5953  0.6191 -0.5121
  105MET    HB2 1608   1.429  -1.195   3.596  0.9796  2.7539  2.1837
  105MET     CG 1609   1.516  -1.105   3.425  0.4624  0.1329 -0.6071
  105MET    HG1 1610   1.431  -1.144   3.370  0.2101  1.0067 -0.8400
  105MET    HG2 1611   1.603  -1.122   3.362 -0.0494  1.2421 -1.6319
  105MET     SD 1612   1.501  -0.924   3.459 -0.2172 -0.3063 -0.6917
  105MET     CE 1613   1.672  -0.903   3.513 -0.3933 -0.0565 -0.6653
  105MET    HE1 1614   1.697  -0.798   3.531  1.2586 -0.4835 -0.3407
  105MET    HE2 1615   1.673  -0.970   3.599  0.1035  0.5945 -0.1543
  105MET    HE3 1616   1.741  -0.943   3.439 -0.1581 -1.0927  0.0952
  105MET      C 1617   1.635  -1.417   3.620  0.0933 -0.3860  0.3323
  105MET      O 1618   1.696  -1.359   3.709  0.2339 -0.1692  0.0914
  106ASN      N 1619   1.617  -1.552   3.620 -0.2497 -0.1392  0.2442
  106ASN      H 1620   1.563  -1.593   3.546  0.8116  2.4527 -2.1847
  106ASN     CA 1621   1.668  -1.640   3.722  0.9347  0.2001  0.5362
  106ASN     HA 1622   1.598  -1.631   3.805 -0.5651 -1.1318 -0.5051
  106ASN     CB 1623   1.641  -1.781   3.671  0.3771  0.6227 -1.0643
  106ASN    HB1 1624   1.728  -1.817   3.616  1.9786  0.6662  1.3348
  106ASN    HB2 1625   1.552  -1.788   3.608 -0.6575 -1.4542  0.4777
  106ASN     CG 1626   1.616  -1.883   3.790 -0.5433 -0.2543  0.4910
  106ASN    OD1 1627   1.526  -1.858   3.864 -0.1389  0.5034  0.1172
  106ASN    ND2 1628   1.690  -1.989   3.801  0.1935 -0.4215  0.3634
  106ASN   HD21 1629   1.762  -2.013   3.734 -1.1092 -1.2496 -0.7987
  106ASN   HD22 1630   1.673  -2.051   3.879  0.6108 -0.5124  0.3823
  106ASN      C 1631   1.814  -1.626   3.759 -0.3591 -0.2318 -0.0111
  106ASN      O 1632   1.860  -1.648   3.873  0.0702  0.4419 -0.6113
  107ALA      N 1633   1.896  -1.599   3.657 -0.4021 -0.2672  0.1926
  107ALA      H 1634   1.866  -1.623   3.563  1.5560 -0.5525 -0.4125
  107ALA     CA 1635   2.037  -1.576   3.671 -0.4015 -0.4995  0.0788
  107ALA     HA 1636   2.082  -1.662   3.719  0.5554 -0.2846 -0.4093
  107ALA     CB 1637   2.091  -1.559   3.530  0.1284  0.2096 -0.5683
  107ALA    HB1 1638   2.054  -1.634   3.462 -2.6664  0.7127  0.2843
  107ALA    HB2 1639   2.073  -1.459   3.490 -1.3842 -0.6987 -2.2565
  107ALA    HB3 1640   2.196  -1.588   3.530 -0.5983 -2.9254  1.7850
  107ALA      C 1641   2.077  -1.449   3.756 -0.3254  1.0467 -0.4599
  107ALA      O 1642   2.191  -1.446   3.804 -0.3943  0.7994 -0.5875
  108TRP      N 1643   1.987  -1.351   3.767  0.4233 -0.1957  0.8459
  108TRP      H 1644   1.893  -1.368   3.734  1.2143 -0.0846 -1.7083
  108TRP     CA 1645   2.011  -1.219   3.827  0.3419 -0.4871 -0.5743
  108TRP     HA 1646   2.119  -1.205   3.828  0.1813  1.1455  1.6205
  108TRP     CB 1647   1.920  -1.118   3.758 -0.1850 -0.1015  0.4747
  108TRP    HB1 1648   1.903  -1.035   3.826  2.0044 -0.8120  1.9978
  108TRP    HB2 1649   1.825  -1.158   3.722 -0.5300  0.6535  0.5258
  108TRP     CG 1650   1.984  -1.058   3.639  0.1877  0.0472 -0.1961
  108TRP    CD1 1651   2.059  -0.947   3.639 -0.3154  0.3198 -0.3723
  108TRP    HD1 1652   2.083  -0.890   3.728 -2.3765 -3.3699  2.8874
  108TRP    NE1 1653   2.114  -0.931   3.519 -0.1252 -0.3912  0.6016
  108TRP    HE1 1654   2.165  -0.847   3.494  0.4856 -1.4036 -1.9262
  108TRP    CE2 1655   2.078  -1.023   3.427  0.1272 -0.0822  0.0741
  108TRP    CZ2 1656   2.101  -1.043   3.291  0.0547 -0.7745  0.2767
  108TRP    HZ2 1657   2.172  -0.977   3.244  0.9830 -0.7883  1.6000
  108TRP    CH2 1658   2.054  -1.151   3.223 -0.1108  0.3140 -0.5272
  108TRP    HH2 1659   2.078  -1.162   3.118 -0.5718  4.5673 -1.2762
  108TRP    CZ3 1660   1.981  -1.246   3.300 -0.9781  0.3444 -0.4936
  108TRP    HZ3 1661   1.945  -1.333   3.247 -1.0385 -0.4278  0.7934
  108TRP    CE3 1662   1.950  -1.223   3.432  0.2570 -0.3162 -0.5627
  108TRP    HE3 1663   1.893  -1.298   3.485 -1.8361  2.0246  0.7112
  108TRP    CD2 1664   1.998  -1.111   3.504  0.6158  0.6995  0.1810
  108TRP      C 1665   1.976  -1.225   3.978  0.1567  0.7001 -0.7007
  108TRP      O 1666   1.856  -1.235   4.016 -0.6247 -0.6532 -0.2998
  109VAL      N 1667   2.079  -1.218   4.063 -0.5092 -0.0134 -0.0477
  109VAL      H 1668   2.173  -1.207   4.030  0.1035 -1.3113  1.1807
  109VAL     CA 1669   2.061  -1.219   4.214 -0.6674 -0.2550  0.1721
  109VAL     HA 1670   2.016  -1.315   4.239 -1.2857 -0.3350 -1.1538
  109VAL     CB 1671   2.194  -1.207   4.285 -0.6761 -0.5912 -0.1552
  109VAL     HB 1672   2.250  -1.125   4.242  0.8477 -1.6942 -0.3464
  109VAL    CG1 1673   2.186  -1.198   4.438  0.6142  0.1527  0.7592
  109VAL   HG11 1674   2.118  -1.274   4.476 -0.6713  0.6221 -0.5458
  109VAL   HG12 1675   2.287  -1.186   4.479  0.2779  1.2206  1.3009
  109VAL   HG13 1676   2.134  -1.105   4.460  0.0696 -0.1980  0.9718
  109VAL    CG2 1677   2.281  -1.334   4.255  1.0586  0.6010  0.2831
  109VAL   HG21 1678   2.283  -1.356   4.148 -1.8630 -0.3813  0.3362
  109VAL   HG22 1679   2.379  -1.303   4.291  2.0613 -1.5977 -0.3391
  109VAL   HG23 1680   2.243  -1.418   4.315  0.8874  0.6378  0.2270
  109VAL      C 1681   1.963  -1.115   4.267  0.3160  0.7083  0.7067
  109VAL      O 1682   1.888  -1.141   4.353  0.5115 -0.4466  0.2103
  110ALA      N 1683   1.954  -0.998   4.203  0.1445 -1.0900 -0.2715
  110ALA      H 1684   2.011  -0.973   4.124 -0.7019 -2.4319 -1.3634
  110ALA     CA 1685   1.857  -0.898   4.247 -0.0612  0.7041 -0.0282
  110ALA     HA 1686   1.864  -0.873   4.353  0.4176 -0.4540  0.2309
  110ALA     CB 1687   1.894  -0.771   4.172  0.2126  0.1461 -0.8678
  110ALA    HB1 1688   1.993  -0.741   4.207 -0.4226  1.0920  0.2006
  110ALA    HB2 1689   1.882  -0.790   4.065 -1.5053  0.3799 -0.7417
  110ALA    HB3 1690   1.825  -0.691   4.198  1.5368  0.5900  1.6689
  110ALA      C 1691   1.712  -0.937   4.213 -0.1470  0.5053  0.0937
  110ALA      O 1692   1.621  -0.918   4.292  0.0042 -0.2070  0.2584
  111TRP      N 1693   1.684  -0.995   4.093  0.3828 -0.1779 -0.3064
  111TRP      H 1694   1.764  -1.021   4.039  0.8601 -0.7134  0.6348
  111TRP     CA 1695   1.551  -1.051   4.065 -0.1716 -0.4304  0.8018
  111TRP     HA 1696   1.475  -0.974   4.080 -0.5045 -0.0773 -2.1576
  111TRP     CB 1697   1.543  -1.090   3.916 -0.0111  0.4384 -0.1510
  111TRP    HB1 1698   1.603  -1.181   3.909  2.4869  1.9197  0.7139
  111TRP    HB2 1699   1.602  -1.017   3.861 -1.5015  0.7000 -1.4639
  111TRP     CG 1700   1.407  -1.113   3.859 -0.4697 -0.0300 -0.7869
  111TRP    CD1 1701   1.320  -1.020   3.802  0.2259 -0.7681  0.0532
  111TRP    HD1 1702   1.352  -0.919   3.779 -1.6417  0.0788  0.9897
  111TRP    NE1 1703   1.202  -1.080   3.772 -0.0551 -0.4921 -0.2141
  111TRP    HE1 1704   1.127  -1.047   3.714 -2.0577  1.2227  3.0204
  111TRP    CE2 1705   1.191  -1.208   3.837 -0.3007  0.2490 -0.0496
  111TRP    CZ2 1706   1.089  -1.302   3.848  0.5061 -0.2289  0.4273
  111TRP    HZ2 1707   0.991  -1.281   3.809  0.1821 -2.0231  0.2214
  111TRP    CH2 1708   1.115  -1.428   3.900 -0.6304  0.2986  0.3375
  111TRP    HH2 1709   1.037  -1.503   3.904  0.7657 -1.3122 -1.1111
  111TRP    CZ3 1710   1.247  -1.458   3.939 -0.5464 -0.1493  0.2709
  111TRP    HZ3 1711   1.270  -1.555   3.980  1.0918 -0.6772 -1.6826
  111TRP    CE3 1712   1.354  -1.371   3.915  0.6019 -0.3596  0.2692
  111TRP    HE3 1713   1.449  -1.405   3.955  0.3327  0.5813  1.7843
  111TRP    CD2 1714   1.328  -1.240   3.874  0.1397 -0.3357  0.3404
  111TRP      C 1715   1.508  -1.169   4.152 -0.5829 -0.4806 -0.7826
  111TRP      O 1716   1.399  -1.167   4.204  1.0281  1.0605 -0.3939
  112ARG      N 1717   1.598  -1.266   4.177  0.0895  0.2787  0.1722
  112ARG      H 1718   1.693  -1.255   4.145  0.5900 -1.1373  1.0411
  112ARG     CA 1719   1.572  -1.375   4.277  0.5425 -0.8660 -0.5080
  112ARG     HA 1720   1.483  -1.428   4.243 -1.3074  1.5759  0.2393
  112ARG     CB 1721   1.691  -1.463   4.301  0.0406  0.5723 -0.1217
  112ARG    HB1 1722   1.660  -1.534   4.377 -0.3715 -0.8081 -1.5158
  112ARG    HB2 1723   1.782  -1.408   4.328  0.3590 -0.7691  1.6798
  112ARG     CG 1724   1.733  -1.540   4.177 -0.4949  0.3043  0.5184
  112ARG    HG1 1725   1.798  -1.480   4.113  0.1667  0.2012  1.0801
  112ARG    HG2 1726   1.641  -1.553   4.120 -0.4208  1.7136  0.0278
  112ARG     CD 1727   1.812  -1.674   4.201 -0.1128 -0.2479 -0.5637
  112ARG    HD1 1728   1.823  -1.731   4.109 -2.7239 -1.3981 -0.2557
  112ARG    HD2 1729   1.754  -1.744   4.263  0.2241 -0.0072  0.0356
  112ARG     NE 1730   1.940  -1.656   4.258  0.4102  0.0530 -0.0802
  112ARG     HE 1731   1.952  -1.646   4.358  0.5606  2.1662 -0.2503
  112ARG     CZ 1732   2.056  -1.662   4.197 -0.5092  0.5627 -0.2305
  112ARG    NH1 1733   2.076  -1.668   4.069  0.2024  0.4559  0.1915
  112ARG   HH11 1734   1.996  -1.668   4.007 -2.7772 -1.0203  3.6951
  112ARG   HH12 1735   2.164  -1.704   4.033 -0.2124  0.6869 -1.1241
  112ARG    NH2 1736   2.164  -1.659   4.274 -0.0305  0.4791  0.0298
  112ARG   HH21 1737   2.143  -1.655   4.373 -2.3338 -1.4229 -0.2836
  112ARG   HH22 1738   2.252  -1.681   4.229 -0.4330 -1.0871 -0.0642
  112ARG      C 1739   1.534  -1.316   4.412  0.6091  0.0771  0.4926
  112ARG      O 1740   1.432  -1.357   4.474 -0.1655 -0.3217 -0.0367
  113ASN      N 1741   1.609  -1.214   4.456 -0.3315  0.5293 -0.0159
  113ASN      H 1742   1.699  -1.210   4.409 -0.0096 -2.9943  0.0264
  113ASN     CA 1743   1.585  -1.156   4.589 -0.3653 -0.0849 -0.3613
  113ASN     HA 1744   1.566  -1.231   4.666  0.3818  1.2721  1.1953
  113ASN     CB 1745   1.710  -1.074   4.633  0.0885  0.3454 -0.3087
  113ASN    HB1 1746   1.688  -1.008   4.717  0.8290 -2.4583  2.2694
  113ASN    HB2 1747   1.756  -1.019   4.550 -1.3990  0.3325 -1.1759
  113ASN     CG 1748   1.817  -1.159   4.688  0.0610 -0.4528  0.3778
  113ASN    OD1 1749   1.795  -1.251   4.763 -0.1366 -0.3241 -0.1022
  113ASN    ND2 1750   1.942  -1.133   4.654  0.1825 -0.1482  0.3468
  113ASN   HD21 1751   1.961  -1.059   4.588  1.0831 -2.4484 -2.1289
  113ASN   HD22 1752   2.002  -1.214   4.664 -1.5893 -1.5823 -0.0285
  113ASN      C 1753   1.462  -1.066   4.599  0.0328 -0.2950  0.2490
  113ASN      O 1754   1.405  -1.064   4.706  0.0642  0.4815 -0.5415
  114ARG      N 1755   1.435  -0.987   4.495 -0.1519 -0.2031 -0.0192
  114ARG      H 1756   1.490  -0.998   4.411 -0.1665 -1.4675  0.1253
  114ARG     CA 1757   1.335  -0.875   4.498 -0.0822 -0.3620 -0.5920
  114ARG     HA 1758   1.312  -0.839   4.598  2.5991  1.7727 -0.6299
  114ARG     CB 1759   1.396  -0.753   4.430 -0.0550  0.6191 -0.4579
  114ARG    HB1 1760   1.318  -0.677   4.424  1.1659  1.9234 -0.4163
  114ARG    HB2 1761   1.424  -0.780   4.328 -0.1121 -0.0043 -0.3100
  114ARG     CG 1762   1.509  -0.690   4.517 -0.4980  0.2852 -1.1839
  114ARG    HG1 1763   1.604  -0.744   4.524  0.8216  2.7314  2.5026
  114ARG    HG2 1764   1.467  -0.662   4.614 -0.1033  0.5570 -1.0915
  114ARG     CD 1765   1.557  -0.561   4.452  0.1145 -0.3398  0.2942
  114ARG    HD1 1766   1.474  -0.498   4.420  0.6011  1.3158  2.1125
  114ARG    HD2 1767   1.604  -0.589   4.357  0.6258 -2.8322  1.2127
  114ARG     NE 1768   1.647  -0.474   4.535  0.5777  0.1115  0.3250
  114ARG     HE 1769   1.748  -0.483   4.533  0.7169  1.4453  0.0687
  114ARG     CZ 1770   1.611  -0.379   4.615 -0.5666 -0.3764 -0.0747
  114ARG    NH1 1771   1.489  -0.355   4.657 -0.6282 -0.2432  0.0963
  114ARG   HH11 1772   1.417  -0.413   4.617  1.7664 -2.6569 -1.0548
  114ARG   HH12 1773   1.471  -0.291   4.733  1.2641 -0.9220  1.1908
  114ARG    NH2 1774   1.697  -0.294   4.661 -0.5451 -0.1719  0.6284
  114ARG   HH21 1775   1.796  -0.308   4.643 -0.8912  0.9228 -2.8571
  114ARG   HH22 1776   1.670  -0.226   4.731 -0.8518 -0.2927  0.6280
  114ARG      C 1777   1.205  -0.913   4.436  0.2930  0.6362  0.7381
  114ARG      O 1778   1.095  -0.906   4.489  0.1587  0.1142 -0.0740
  115CY2      N 1779   1.211  -0.970   4.312 -0.1047 -0.2954 -0.2415
  115CY2      H 1780   1.309  -0.981   4.289  1.2329  0.3793  4.1091
  115CY2     CA 1781   1.095  -0.978   4.219 -0.2919  1.0914  0.4669
  115CY2     HA 1782   1.023  -0.899   4.243 -1.7036  0.2347 -0.7656
  115CY2     CB 1783   1.152  -0.951   4.077  0.5514 -0.2534 -0.1341
  115CY2    HB1 1784   1.072  -0.950   4.002  0.5441  2.9037 -0.2201
  115CY2    HB2 1785   1.216  -1.036   4.051 -0.1446 -0.7055 -0.3866
  115CY2     SG 1786   1.253  -0.802   4.068 -0.0353 -0.0568  0.0708
  115CY2    HG1 1787   1.375  -0.818   4.119 -0.6788  0.1264  1.7180
  115CY2    HG2 1788   1.254  -0.790   3.935  0.1818  1.0186  0.1596
  115CY2    HG3 1789   1.191  -0.688   4.099 -1.0660  0.2894 -2.8955
  115CY2      C 1790   1.024  -1.110   4.225  0.6689  0.0021 -0.3485
  115CY2      O 1791   0.902  -1.124   4.204 -0.0780 -0.2704  0.2240
  116LY0      N 1792   1.092  -1.222   4.260  0.0302  0.0328 -0.2473
  116LY0      H 1793   1.187  -1.215   4.293  0.0346  1.1654 -0.4692
  116LY0     CA 1794   1.026  -1.357   4.264 -0.3110 -0.9056 -0.4250
  116LY0     HA 1795   0.980  -1.371   4.166 -2.0166  0.0538  0.2008
  116LY0     CB 1796   1.131  -1.462   4.307 -0.0407  0.0169  0.1235
  116LY0    HB1 1797   1.153  -1.451   4.413 -0.5114  0.6977  0.1599
  116LY0    HB2 1798   1.219  -1.435   4.249  1.2492 -0.1437  1.9177
  116LY0     CG 1799   1.098  -1.609   4.263  0.0794 -0.9616 -0.7438
  116LY0    HG1 1800   1.073  -1.607   4.157 -1.0078 -1.0917 -0.5042
  116LY0    HG2 1801   1.006  -1.643   4.311 -1.0061  0.3224 -1.8147
  116LY0     CD 1802   1.208  -1.705   4.295 -0.0884  0.2268  1.1118
  116LY0    HD1 1803   1.301  -1.656   4.266  1.0091  0.0725  3.9673
  116LY0    HD2 1804   1.205  -1.798   4.238 -0.3628  0.4314  0.7942
  116LY0     CE 1805   1.241  -1.736   4.442 -0.0959  0.7858  0.0149
  116LY0    HE1 1806   1.243  -1.641   4.495 -1.6355  1.5283 -1.1935
  116LY0    HE2 1807   1.337  -1.788   4.444 -1.1403 -1.2245  0.5371
  116LY0     NZ 1808   1.145  -1.825   4.504  0.4721  0.2394  0.0263
  116LY0    HZ1 1809   1.190  -1.851   4.590 -1.3220  0.9774  1.2490
  116LY0    HZ2 1810   1.061  -1.775   4.529 -0.3752 -0.1252 -1.8349
  116LY0    HZ3 1811   1.125  -1.904   4.444  0.6561  0.8173 -0.8098
  116LY0      C 1812   0.906  -1.358   4.368 -0.8261  0.0835  0.0541
  116LY0      O 1813   0.929  -1.305   4.480 -0.0963  0.3562  0.0604
  117GLY      N 1814   0.792  -1.425   4.340 -0.3033 -0.0353  0.1952
  117GLY      H 1815   0.783  -1.475   4.253 -0.3223  0.7832 -0.2746
  117GLY     CA 1816   0.695  -1.449   4.444  0.2164 -0.3703  0.4948
  117GLY    HA1 1817   0.738  -1.506   4.526  1.2166 -1.4247 -0.7105
  117GLY    HA2 1818   0.607  -1.500   4.403 -0.8772  1.1431  0.8604
  117GLY      C 1819   0.631  -1.318   4.488 -0.0216 -0.5801 -0.1091
  117GLY      O 1820   0.567  -1.315   4.593  0.5284  0.0641  0.0447
  118THR      N 1821   0.634  -1.211   4.409  0.2702 -0.2673 -0.3216
  118THR      H 1822   0.680  -1.218   4.319  2.0060 -1.5682  0.6025
  118THR     CA 1823   0.567  -1.082   4.425 -0.2878 -0.8050 -0.1926
  118THR     HA 1824   0.472  -1.103   4.473  0.2808  1.3052  2.0754
  118THR     CB 1825   0.647  -0.993   4.527  0.6392  0.2466  1.1370
  118THR     HB 1826   0.656  -1.050   4.619 -0.3262 -1.5705  0.1658
  118THR    CG2 1827   0.780  -0.930   4.491 -0.4235  0.3371 -0.5262
  118THR   HG21 1828   0.778  -0.864   4.405 -0.9090 -0.0977 -0.8544
  118THR   HG22 1829   0.821  -0.887   4.583  1.1415  0.4036 -1.2212
  118THR   HG23 1830   0.844  -1.014   4.463  0.1655  0.0225  1.5441
  118THR    OG1 1831   0.562  -0.883   4.563  0.3677  0.0691  0.4647
  118THR    HG1 1832   0.506  -0.913   4.636  1.5102 -1.5588  0.7391
  118THR      C 1833   0.556  -0.997   4.297 -0.0955 -0.6769  0.1683
  118THR      O 1834   0.603  -1.042   4.190 -0.5516  0.0066 -0.7066
  119AS4      N 1835   0.497  -0.872   4.293 -0.0068 -0.1637  0.7624
  119AS4      H 1836   0.442  -0.851   4.375 -0.9653  0.5097 -0.0325
  119AS4     CA 1837   0.482  -0.776   4.180  0.4498 -0.6395 -1.1876
  119AS4     HA 1838   0.454  -0.826   4.087 -2.2924  0.2330 -0.9204
  119AS4     CB 1839   0.358  -0.689   4.210 -0.5179 -0.5064  0.4724
  119AS4    HB1 1840   0.352  -0.631   4.118 -0.0077 -0.4541  0.4681
  119AS4    HB2 1841   0.383  -0.617   4.288  1.1936 -0.1320 -0.3651
  119AS4     CG 1842   0.231  -0.778   4.229  0.7213 -0.2665  0.1678
  119AS4    OD1 1843   0.145  -0.744   4.316 -0.3496  0.0109  0.3050
  119AS4   HD11 1844   0.102  -0.661   4.296 -2.2450 -0.9343  0.2141
  119AS4   HD12 1845   0.114  -0.817   4.370 -0.8648 -0.8087 -1.0525
  119AS4    OD2 1846   0.219  -0.876   4.162  0.0568  0.6352 -0.4513
  119AS4   HD21 1847   0.247  -0.955   4.210  1.2620  0.3848 -1.5207
  119AS4   HD22 1848   0.192  -0.853   4.073 -1.9310  0.1209 -0.0533
  119AS4      C 1849   0.608  -0.690   4.154  0.2396  0.1589 -0.1245
  119AS4      O 1850   0.684  -0.656   4.239 -0.1293  0.1568 -0.5344
  120VAL      N 1851   0.627  -0.657   4.029 -0.2003 -0.3541 -0.6664
  120VAL      H 1852   0.557  -0.687   3.963 -1.3250  1.1798 -0.2370
  120VAL     CA 1853   0.734  -0.562   3.985 -0.3582  0.4898 -0.3685
  120VAL     HA 1854   0.795  -0.518   4.065 -0.6355  1.6155 -0.7594
  120VAL     CB 1855   0.834  -0.626   3.888  0.2887  0.6584 -0.5183
  120VAL     HB 1856   0.909  -0.549   3.872  1.5023 -0.0872  1.1732
  120VAL    CG1 1857   0.907  -0.750   3.949 -0.0605  0.0736 -1.2653
  120VAL   HG11 1858   0.973  -0.790   3.871  1.7436 -1.1496  0.7658
  120VAL   HG12 1859   0.960  -0.711   4.036 -1.8669 -0.5437  0.1763
  120VAL   HG13 1860   0.831  -0.824   3.978 -1.4840  1.5359 -1.1244
  120VAL    CG2 1861   0.766  -0.679   3.761  0.3539 -0.2265  0.5731
  120VAL   HG21 1862   0.728  -0.781   3.769 -0.2107 -0.1423 -0.7629
  120VAL   HG22 1863   0.683  -0.619   3.723  2.3623  2.7510  0.5530
  120VAL   HG23 1864   0.837  -0.683   3.678 -1.6565  1.1417 -1.3290
  120VAL      C 1865   0.666  -0.437   3.919 -0.8859  0.4982 -0.2472
  120VAL      O 1866   0.743  -0.362   3.863  0.0598  0.0037  0.4809
  121GLN      N 1867   0.533  -0.420   3.918  0.1884  0.5316 -0.0170
  121GLN      H 1868   0.484  -0.505   3.942  0.5829 -0.0433 -1.1678
  121GLN     CA 1869   0.463  -0.308   3.849  0.2260  0.4664 -0.2676
  121GLN     HA 1870   0.493  -0.315   3.744  1.8799  3.8016 -0.1526
  121GLN     CB 1871   0.314  -0.331   3.866  0.6818 -0.4483  0.3212
  121GLN    HB1 1872   0.284  -0.427   3.825 -0.8854 -0.1220  0.6151
  121GLN    HB2 1873   0.254  -0.257   3.812  1.6587  0.7931  0.8905
  121GLN     CG 1874   0.261  -0.332   4.005 -0.7578  0.0422 -0.2963
  121GLN    HG1 1875   0.215  -0.238   4.038  1.3582  0.5879  1.3311
  121GLN    HG2 1876   0.346  -0.350   4.070 -0.1517 -1.7405 -1.5213
  121GLN     CD 1877   0.147  -0.438   4.029  0.8044  0.1366  0.3042
  121GLN    OE1 1878   0.065  -0.463   3.943 -0.1311  0.3779 -0.0510
  121GLN    NE2 1879   0.126  -0.462   4.157  0.4875 -0.4776  0.4787
  121GLN   HE21 1880   0.189  -0.423   4.225  2.5504 -1.2804 -0.8780
  121GLN   HE22 1881   0.056  -0.530   4.182 -1.3892  1.1066 -0.1967
  121GLN      C 1882   0.496  -0.164   3.891 -0.9204 -0.0958  0.3076
  121GLN      O 1883   0.489  -0.070   3.815 -0.3236  0.2406  0.3099
  122ALA      N 1884   0.525  -0.151   4.021 -0.4686  0.4978 -0.0157
  122ALA      H 1885   0.532  -0.234   4.077 -0.9259  0.8521  0.5844
  122ALA     CA 1886   0.533  -0.032   4.097 -0.2737 -0.2129 -0.2743
  122ALA     HA 1887   0.451   0.036   4.072  0.3768  1.1106  0.9901
  122ALA     CB 1888   0.536  -0.058   4.251  0.0885  0.2729 -0.6575
  122ALA    HB1 1889   0.562   0.030   4.309  2.4654 -0.0081 -1.2165
  122ALA    HB2 1890   0.440  -0.099   4.281 -0.1987 -1.7167 -3.8342
  122ALA    HB3 1891   0.617  -0.128   4.267 -1.2402 -1.6965 -2.0187
  122ALA      C 1892   0.659   0.053   4.061  0.1764 -0.6504 -0.1078
  122ALA      O 1893   0.664   0.166   4.096 -0.7233  0.0861 -0.3643
  123TRP      N 1894   0.761  -0.010   3.995  0.7333  0.4177  0.2963
  123TRP      H 1895   0.736  -0.106   3.974 -2.1154  1.1271 -0.0004
  123TRP     CA 1896   0.885   0.057   3.960 -0.1672 -0.1548  0.7273
  123TRP     HA 1897   0.915   0.123   4.042  0.3967  0.5622 -0.0413
  123TRP     CB 1898   0.997  -0.043   3.948 -0.4108  0.1182 -0.0778
  123TRP    HB1 1899   1.085   0.021   3.934 -0.5118  0.1329 -0.6512
  123TRP    HB2 1900   0.982  -0.106   3.861  0.8412  1.0544 -1.0103
  123TRP     CG 1901   1.018  -0.120   4.069 -0.5383 -0.4718  0.6125
  123TRP    CD1 1902   0.984  -0.248   4.075  0.0403 -0.2016 -0.0252
  123TRP    HD1 1903   0.935  -0.296   3.991 -0.7142  0.2685  0.1407
  123TRP    NE1 1904   1.007  -0.304   4.198  0.1531  0.1267 -0.1253
  123TRP    HE1 1905   0.979  -0.395   4.231 -2.2447  0.8015 -0.1259
  123TRP    CE2 1906   1.050  -0.212   4.284 -0.4879 -0.2368 -0.3454
  123TRP    CZ2 1907   1.078  -0.218   4.424  0.7777  0.3954  0.4774
  123TRP    HZ2 1908   1.064  -0.309   4.480 -0.8879 -0.7429 -1.6388
  123TRP    CH2 1909   1.120  -0.103   4.485 -0.4255  0.2939  0.3511
  123TRP    HH2 1910   1.139  -0.109   4.591  0.8836 -2.3955  0.0323
  123TRP    CZ3 1911   1.137   0.012   4.410  0.3065 -0.1168  0.4636
  123TRP    HZ3 1912   1.167   0.098   4.467 -0.6394  0.9895 -0.6359
  123TRP    CE3 1913   1.106   0.022   4.274 -0.1849 -0.1745  0.1708
  123TRP    HE3 1914   1.108   0.117   4.223  0.7714 -0.2954 -0.0272
  123TRP    CD2 1915   1.059  -0.093   4.202 -0.1959 -0.4064 -0.2770
  123TRP      C 1916   0.871   0.155   3.838 -0.2439  0.2792  0.3154
  123TRP      O 1917   0.953   0.245   3.827 -0.6443  0.0304  0.0717
  124ILE      N 1918   0.781   0.130   3.738  0.0005  0.6559  0.7296
  124ILE      H 1919   0.740   0.038   3.735  0.2208  0.4808  2.1043
  124ILE     CA 1920   0.754   0.221   3.623  0.0990 -0.0709  0.4208
  124ILE     HA 1921   0.839   0.281   3.590 -0.7908  0.6203 -0.7236
  124ILE     CB 1922   0.727   0.130   3.492 -0.1506  0.5082 -0.8877
  124ILE     HB 1923   0.650   0.060   3.523 -0.3808  1.8465  1.9051
  124ILE    CG2 1924   0.668   0.209   3.375 -0.5719  0.4026  0.2380
  124ILE   HG21 1925   0.746   0.272   3.333  0.4585  0.9502  2.7844
  124ILE   HG22 1926   0.652   0.141   3.291 -2.2439  0.6381  0.3239
  124ILE   HG23 1927   0.572   0.257   3.395 -0.7469  0.1905 -0.0712
  124ILE    CG1 1928   0.854   0.044   3.455  0.8929 -0.5979 -0.8711
  124ILE   HG11 1929   0.901   0.004   3.545 -2.1576  0.5993  1.4354
  124ILE   HG12 1930   0.918   0.117   3.405  0.6658 -0.0725 -0.4050
  124ILE     CD 1931   0.826  -0.063   3.353  0.1540  0.6663  0.1903
  124ILE    HD1 1932   0.799  -0.153   3.408  5.6369 -1.1062  0.5250
  124ILE    HD2 1933   0.750  -0.039   3.279  0.4967 -1.2454 -0.8280
  124ILE    HD3 1934   0.911  -0.100   3.297 -1.3511 -0.6055 -1.3724
  124ILE      C 1935   0.649   0.316   3.659  0.8579  0.3427  0.4581
  124ILE      O 1936   0.550   0.280   3.725  0.2541  0.0031 -0.0593
  125ARG      N 1937   0.640   0.432   3.599 -1.0715  0.1418  0.3658
  125ARG      H 1938   0.698   0.448   3.519 -2.3324 -2.0129 -1.0827
  125ARG     CA 1939   0.522   0.524   3.609 -0.0975  0.2016  0.5028
  125ARG     HA 1940   0.497   0.545   3.712 -0.3135  1.3716  0.2183
  125ARG     CB 1941   0.573   0.661   3.559  0.3577 -0.3762 -0.4605
  125ARG    HB1 1942   0.582   0.664   3.450  1.2223  0.6659 -0.3666
  125ARG    HB2 1943   0.668   0.685   3.605 -0.3349  1.4485  0.0906
  125ARG     CG 1944   0.470   0.774   3.602 -0.8229  1.0169 -1.2086
  125ARG    HG1 1945   0.448   0.776   3.708 -1.5497  1.4277 -1.3622
  125ARG    HG2 1946   0.375   0.776   3.549 -1.1570  1.8486 -0.5973
  125ARG     CD 1947   0.528   0.908   3.570  0.5341 -0.1442 -0.0519
  125ARG    HD1 1948   0.526   0.921   3.462 -0.3587 -0.5196 -0.0875
  125ARG    HD2 1949   0.636   0.905   3.584  0.1606 -2.1236  3.3698
  125ARG     NE 1950   0.465   1.023   3.641  0.6694 -0.2933 -1.1150
  125ARG     HE 1951   0.404   0.994   3.717  0.7112 -1.5146 -1.5273
  125ARG     CZ 1952   0.461   1.150   3.611 -0.0578 -0.0572  0.9088
  125ARG    NH1 1953   0.534   1.204   3.517  0.0356 -0.0684 -0.3963
  125ARG   HH11 1954   0.615   1.154   3.484  0.1801 -2.5153  3.0042
  125ARG   HH12 1955   0.512   1.302   3.508  1.4937  0.3583  0.4003
  125ARG    NH2 1956   0.397   1.231   3.693 -0.3972  0.1151  0.1851
  125ARG   HH21 1957   0.337   1.202   3.768  1.2886 -1.4496  0.9991
  125ARG   HH22 1958   0.403   1.330   3.671 -0.0257  0.8991  3.3783
  125ARG      C 1959   0.396   0.463   3.542  0.0445  0.0354 -0.8509
  125ARG      O 1960   0.394   0.407   3.434 -0.2523  0.6819  0.5995
  126GLY      N 1961   0.284   0.490   3.607  0.0630 -0.3919 -0.1549
  126GLY      H 1962   0.292   0.550   3.687 -2.1947 -1.6957  1.1419
  126GLY     CA 1963   0.153   0.434   3.597  0.0989 -0.3342  0.0789
  126GLY    HA1 1964   0.129   0.397   3.497  0.7114 -0.8412  0.1094
  126GLY    HA2 1965   0.082   0.510   3.628  1.0835  0.1096  1.3417
  126GLY      C 1966   0.120   0.322   3.692  0.2212 -0.3866  0.5642
  126GLY      O 1967   0.192   0.293   3.789 -0.3703 -0.0331 -0.2841
  127CY3      N 1968  -0.005   0.263   3.679 -0.3593  0.3913 -0.0511
  127CY3      H 1969  -0.072   0.304   3.617 -0.2013  1.1406  0.2611
  127CY3     CA 1970  -0.051   0.148   3.758  0.8396  0.0548  0.6549
  127CY3     HA 1971   0.006   0.140   3.850  0.5589  2.0855  1.0449
  127CY3     CB 1972  -0.195   0.195   3.799 -0.1454  0.0025 -0.0548
  127CY3    HB1 1973  -0.239   0.109   3.848 -0.3555  0.0374 -0.1801
  127CY3    HB2 1974  -0.242   0.217   3.703  0.8328  0.1729 -0.5066
  127CY3     SG 1975  -0.201   0.332   3.915 -0.3467 -0.1844 -0.3213
  127CY3    HG1 1976  -0.322   0.386   3.908 -1.1975 -1.4870  2.8462
  127CY3    HG2 1977  -0.178   0.274   4.033  0.9252 -0.4222 -0.6662
  127CY3    HG3 1978  -0.107   0.421   3.880 -2.4198  1.8887 -0.8182
  127CY3      C 1979  -0.054   0.012   3.684  0.0539  0.2995 -0.3686
  127CY3      O 1980  -0.137  -0.071   3.702  0.3319 -0.0675 -0.6021
  128ARG      N 1981   0.044  -0.013   3.596  0.1548 -0.1522 -0.1542
  128ARG      H 1982   0.122   0.050   3.612 -0.2518 -0.1465  2.1520
  128ARG     CA 1983   0.062  -0.143   3.526  0.5434 -0.2596  0.0826
  128ARG     HA 1984  -0.009  -0.210   3.575  0.8126  0.6473  1.7799
  128ARG     CB 1985   0.015  -0.105   3.383  0.2711 -0.0309  0.3096
  128ARG    HB1 1986  -0.078  -0.049   3.381 -0.6781 -1.4969 -2.6357
  128ARG    HB2 1987  -0.011  -0.188   3.317  0.5574  1.1408 -1.3488
  128ARG     CG 1988   0.108  -0.019   3.296  0.2500  0.1483  1.0595
  128ARG    HG1 1989   0.140   0.073   3.346  1.4710  1.4643 -1.8814
  128ARG    HG2 1990   0.046   0.023   3.217  1.7375  0.6795  0.1373
  128ARG     CD 1991   0.225  -0.093   3.243  0.3025 -0.1353 -0.3814
  128ARG    HD1 1992   0.191  -0.185   3.196 -1.4713 -0.1447  0.8438
  128ARG    HD2 1993   0.298  -0.111   3.323 -0.4078 -0.8404  0.1214
  128ARG     NE 1994   0.304  -0.013   3.147  0.3261 -0.6305  0.0830
  128ARG     HE 1995   0.304   0.085   3.169  1.4028 -0.7858  0.8530
  128ARG     CZ 1996   0.389  -0.056   3.063  0.2277 -0.3217  0.4342
  128ARG    NH1 1997   0.424  -0.181   3.051  0.4755  0.0089 -0.2670
  128ARG   HH11 1998   0.390  -0.252   3.115  0.3632  0.0268 -0.3065
  128ARG   HH12 1999   0.473  -0.210   2.968 -0.8611 -0.9313 -0.7674
  128ARG    NH2 2000   0.451   0.024   2.988 -0.2787 -0.3038  0.1792
  128ARG   HH21 2001   0.444   0.124   2.999  1.1683 -0.4141  3.0877
  128ARG   HH22 2002   0.530  -0.006   2.933  1.0932 -0.0771  1.9297
  128ARG      C 2003   0.195  -0.219   3.519 -0.4960  0.3601  0.7793
  128ARG      O 2004   0.293  -0.163   3.558 -0.1817 -0.3064  0.2979
  129LEU      N 2005   0.190  -0.337   3.460  0.3291  0.7284  0.2311
  129LEU      H 2006   0.101  -0.352   3.415  0.1770  0.0910  0.7307
  129LEU     CA 2007   0.307  -0.435   3.444 -0.7747 -0.2771  0.3603
  129LEU     HA 2008   0.365  -0.412   3.533 -0.9470  2.4517 -0.1568
  129LEU     CB 2009   0.260  -0.583   3.442  0.1213  0.5979 -0.3931
  129LEU    HB1 2010   0.346  -0.636   3.401 -0.1609  0.8693 -1.3631
  129LEU    HB2 2011   0.174  -0.597   3.376  0.1233  0.8138 -0.4426
  129LEU     CG 2012   0.214  -0.648   3.575 -0.5321  0.5071  0.3498
  129LEU     HG 2013   0.299  -0.632   3.641  0.0001 -1.5617  0.2388
  129LEU    CD1 2014   0.088  -0.598   3.640  0.1271  0.1686  0.1800
  129LEU   HD11 2015   0.006  -0.600   3.568  1.0146 -0.7538 -0.8439
  129LEU   HD12 2016   0.073  -0.670   3.720  2.6552  0.3641  0.9202
  129LEU   HD13 2017   0.107  -0.500   3.683 -1.4847 -0.0950  1.6076
  129LEU    CD2 2018   0.213  -0.798   3.548 -0.2002 -0.2751 -0.1138
  129LEU   HD21 2019   0.303  -0.834   3.499 -1.3801 -0.9249 -1.9336
  129LEU   HD22 2020   0.188  -0.858   3.635 -0.5113 -0.0720 -0.0613
  129LEU   HD23 2021   0.129  -0.820   3.482 -1.2790  0.7744  0.8623
  129LEU      C 2022   0.396  -0.405   3.325 -0.2815 -0.1090  0.1668
  129LEU    OC1 2023   0.335  -0.378   3.221  0.2688 -0.3648  0.4196
  129LEU   HC11 2024   0.240  -0.366   3.232  0.3490 -0.5373  1.3957
  129LEU   HC12 2025   0.392  -0.356   3.148 -0.4672  0.2449  0.0134
  129LEU    OC2 2026   0.522  -0.414   3.340 -0.0689 -0.3770  0.3640
  129LEU   HC21 2027   0.567  -0.417   3.256 -0.3743 -0.0521  0.1892
  129LEU   HC22 2028   0.550  -0.426   3.432  0.8544 -0.4756  0.0821
  130SOL     OW 2029   0.285   5.894   0.305 -0.4123  0.3040  0.1197
  130SOL    HW1 2030   0.193   5.909   0.327 -0.3455  0.5510  0.2284
  130SOL    HW2 2031   0.314   5.977   0.266  0.1530  0.7066  1.3735
  131SOL     OW 2032   0.403   2.909   1.124 -0.2749 -0.1941 -0.6104
  131SOL    HW1 2033   0.349   2.833   1.103 -0.9689  0.6530 -2.0877
  131SOL    HW2 2034   0.340   2.981   1.134  0.3041  0.1037  1.4151
  132SOL     OW 2035   6.159   2.451   1.983 -0.3068  0.0208  0.2518
  132SOL    HW1 2036   6.111   2.531   2.004 -0.2675  1.0620 -3.0327
  132SOL    HW2 2037   6.093   2.395   1.940  0.7901  0.5521 -2.2857
  133SOL     OW 2038   2.458   2.490   2.243  0.1251 -0.4065 -0.3581
  133SOL    HW1 2039   2.414   2.489   2.158 -3.2416 -1.2958  1.2042
  133SOL    HW2 2040   2.513   2.411   2.243 -0.9504 -1.1895 -1.2214
  134SOL     OW 2041   3.444   1.891   1.248 -0.2725 -0.7489  0.2562
  134SOL    HW1 2042   3.460   1.986   1.253 -1.6891 -0.4762 -0.0363
  134SOL    HW2 2043   3.520   1.856   1.201  0.7118  0.1098  1.1604
  135SOL     OW 2044   6.513   6.544   1.208 -0.5418  0.0612  0.5226
  135SOL    HW1 2045   6.516   6.470   1.268 -1.9797  0.9748  1.7864
  135SOL    HW2 2046   6.595   6.538   1.159  0.5013 -0.9543  2.2790
  136SOL     OW 2047   2.796   1.214   3.554 -0.2822 -0.4108  0.9675
  136SOL    HW1 2048   2.738   1.141   3.575 -0.6465 -0.2889  0.4058
  136SOL    HW2 2049   2.880   1.190   3.593  0.2865 -2.2598 -1.2077
  137SOL     OW 2050   4.228   1.654   0.841 -0.8780 -0.2034 -0.2540
  137SOL    HW1 2051   4.299   1.606   0.798  0.3798  0.4752  0.9933
  137SOL    HW2 2052   4.235   1.743   0.806 -2.1688 -0.4902 -1.3288
  138SOL     OW 2053   1.951   4.604   3.575  0.0075 -0.0817  0.3829
  138SOL    HW1 2054   2.002   4.685   3.585 -0.6728  0.4964 -0.7031
  138SOL    HW2 2055   1.964   4.579   3.484 -0.1807 -0.9454  0.5868
  139SOL     OW 2056   4.579   5.172   3.159  0.1185 -0.0852 -0.2458
  139SOL    HW1 2057   4.617   5.135   3.239  0.1827 -2.5069 -1.3170
  139SOL    HW2 2058   4.485   5.168   3.173  0.1045  2.0012  0.7085
  140SOL     OW 2059   2.700   2.491   1.361 -0.0137 -0.6622  0.4309
  140SOL    HW1 2060   2.702   2.396   1.354  1.6687 -0.6293  0.0008
  140SOL    HW2 2061   2.759   2.522   1.292  0.3925  0.6299  1.3081
  141SOL     OW 2062   2.388   3.361   0.516  0.1120 -0.9152 -0.3465
  141SOL    HW1 2063   2.391   3.457   0.525 -1.1873 -0.8026 -0.8300
  141SOL    HW2 2064   2.312   3.335   0.567  0.6087 -1.7370 -0.0111
  142SOL     OW 2065   1.776   1.955   0.855 -0.2784  0.3896  0.0167
  142SOL    HW1 2066   1.799   2.029   0.800 -1.4925  0.1410 -0.8702
  142SOL    HW2 2067   1.680   1.959   0.863 -0.2899 -0.6306  0.5944
  143SOL     OW 2068   3.194   3.595   0.308 -0.6792  0.5414 -0.4942
  143SOL    HW1 2069   3.154   3.681   0.296 -0.4179  0.5577 -1.3461
  143SOL    HW2 2070   3.124   3.533   0.288 -0.7267  0.5607 -0.3860
  144SOL     OW 2071   5.038   4.100   3.287 -0.0404  0.2545  0.0001
  144SOL    HW1 2072   4.945   4.124   3.284 -0.2913 -0.7134 -0.2595
  144SOL    HW2 2073   5.058   4.091   3.380 -0.5059 -0.6443  0.0196
  145SOL     OW 2074   4.083   5.861   3.180  0.2314  0.3298  0.1480
  145SOL    HW1 2075   4.009   5.905   3.223 -0.2631  0.2677 -0.6142
  145SOL    HW2 2076   4.129   5.932   3.135  0.0497  0.2283 -0.2031
  146SOL     OW 2077   4.544   4.471   0.524  0.3807  0.2381 -0.6496
  146SOL    HW1 2078   4.619   4.413   0.514 -0.6426 -0.9955 -1.5664
  146SOL    HW2 2079   4.555   4.537   0.456 -0.1482 -0.8802 -1.8736
  147SOL     OW 2080   0.344   3.866   0.275  0.2926  0.2005 -0.2906
  147SOL    HW1 2081   0.319   3.942   0.223  0.3534 -0.0741 -0.7260
  147SOL    HW2 2082   0.288   3.870   0.352 -0.1546  0.3317 -0.6166
  148SOL     OW 2083   6.029   0.562   2.102  0.3003  0.1654  0.2309
  148SOL    HW1 2084   6.102   0.532   2.048  0.5006  1.8663 -0.4982
  148SOL    HW2 2085   5.972   0.609   2.041 -0.2769  0.7743  1.2187
  149SOL     OW 2086   5.865   4.222   1.336  0.9518 -0.2520 -0.3152
  149SOL    HW1 2087   5.904   4.188   1.416  1.0556 -2.3501 -1.1753
  149SOL    HW2 2088   5.938   4.262   1.289  1.1756 -0.2492  0.0316
  150SOL     OW 2089   1.553   5.803   0.748  0.0903  0.6554 -0.0887
  150SOL    HW1 2090   1.493   5.728   0.743  2.2866 -1.3051  0.7101
  150SOL    HW2 2091   1.498   5.876   0.775 -2.1250 -0.7280 -0.5744
  151SOL     OW 2092   3.248   1.694   1.768 -0.8480  0.5442 -0.1800
  151SOL    HW1 2093   3.282   1.610   1.736 -1.0026 -1.0699  3.3762
  151SOL    HW2 2094   3.158   1.698   1.735 -1.4756 -1.7138  1.0222
  152SOL     OW 2095   5.645   4.323   3.571 -0.3182 -0.4298 -0.3543
  152SOL    HW1 2096   5.710   4.390   3.591 -0.3212 -0.4071 -0.4216
  152SOL    HW2 2097   5.570   4.373   3.537 -0.4240 -0.4423 -0.1424
  153SOL     OW 2098   6.395   1.355   3.257  0.0526 -0.6896 -0.1580
  153SOL    HW1 2099   6.415   1.416   3.186 -2.4730  3.1078  2.0210
  153SOL    HW2 2100   6.302   1.336   3.246 -0.9078  1.4818  2.8890
  154SOL     OW 2101   2.341   4.180   1.669 -0.5152  0.9709  0.4135
  154SOL    HW1 2102   2.329   4.222   1.754 -0.4712  0.0480  0.8879
  154SOL    HW2 2103   2.276   4.109   1.668  3.2566 -2.9689  2.2594
  155SOL     OW 2104   1.846   0.689   1.525 -0.1808  0.1615 -0.1400
  155SOL    HW1 2105   1.813   0.611   1.569 -1.2314  1.1035  0.8007
  155SOL    HW2 2106   1.881   0.657   1.441 -1.8800 -1.1220 -0.3964
  156SOL     OW 2107   2.503   5.243   0.405 -0.2451  0.6356 -0.5754
  156SOL    HW1 2108   2.475   5.151   0.407  2.0054 -0.1904 -2.1466
  156SOL    HW2 2109   2.473   5.279   0.487 -1.7715 -1.3470 -0.1868
  157SOL     OW 2110   3.265   0.790   1.118 -0.0065  0.0023  0.6526
  157SOL    HW1 2111   3.187   0.770   1.067  0.1095  0.7708  0.1673
  157SOL    HW2 2112   3.323   0.835   1.057  2.4864 -3.8785 -0.2226
  158SOL     OW 2113   3.492   0.829   2.826  0.1045  0.0883  0.0565
  158SOL    HW1 2114   3.517   0.808   2.916 -0.0382  3.3280  0.9761
  158SOL    HW2 2115   3.402   0.797   2.819 -0.1771  0.5142  1.3733
  159SOL     OW 2116   5.325   3.328   3.400  0.1863  0.0326 -0.4179
  159SOL    HW1 2117   5.246   3.374   3.429 -1.2097 -0.7416 -2.6981
  159SOL    HW2 2118   5.348   3.371   3.318  0.0116 -1.9672 -1.5768
  160SOL     OW 2119   1.292   2.670   3.715 -0.1631 -0.4163 -0.0295
  160SOL    HW1 2120   1.363   2.701   3.771 -0.1245  0.4342 -0.5180
  160SOL    HW2 2121   1.216   2.665   3.773  0.2188 -1.0205  0.4261
  161SOL     OW 2122   4.344   0.765   1.651 -0.6741  0.4363 -0.5835
  161SOL    HW1 2123   4.287   0.817   1.594 -0.7339  0.6138 -0.3585
  161SOL    HW2 2124   4.287   0.696   1.685 -0.4339 -0.1875 -1.4220
  162SOL     OW 2125   4.323   0.799   3.860  0.0069  0.2144  0.7922
  162SOL    HW1 2126   4.404   0.749   3.855  0.1044  0.3711  0.8029
  162SOL    HW2 2127   4.283   0.789   3.774  0.4863  0.8925  0.4803
  163SOL     OW 2128   4.943   4.797   4.105  0.3487 -0.0761  0.2372
  163SOL    HW1 2129   5.013   4.824   4.045 -0.8403 -0.4653 -1.3895
  163SOL    HW2 2130   4.913   4.879   4.144  0.6732  0.2754 -0.2376
  164SOL     OW 2131   4.110   0.411   3.543  0.2625 -0.6079 -0.2637
  164SOL    HW1 2132   4.127   0.437   3.453 -0.6728 -0.6071 -0.4505
  164SOL    HW2 2133   4.015   0.417   3.553  0.2973 -1.1371  0.5569
  165SOL     OW 2134   4.157   1.527   4.153 -0.0289  0.3355  0.4325
  165SOL    HW1 2135   4.080   1.471   4.164 -0.5413  0.5777 -1.5127
  165SOL    HW2 2136   4.231   1.466   4.158 -0.5649 -0.5467 -1.3801
  166SOL     OW 2137   6.538   6.446   4.087 -0.3728 -0.2680 -0.1476
  166SOL    HW1 2138   6.580   6.435   4.002 -0.0202  0.9740 -0.1596
  166SOL    HW2 2139   6.506   6.536   4.086  0.6338  0.1453  1.4591
  167SOL     OW 2140   5.379   5.007   2.616  0.6879  0.2163  0.1519
  167SOL    HW1 2141   5.372   4.964   2.701  1.4256 -0.1716  0.0226
  167SOL    HW2 2142   5.446   5.075   2.628  0.8170  0.1390 -0.1282
  168SOL     OW 2143   1.137   4.435   3.622  0.6728 -0.5363 -0.2543
  168SOL    HW1 2144   1.222   4.443   3.665  1.3013  2.9724 -1.7855
  168SOL    HW2 2145   1.156   4.403   3.534  0.2553 -0.8971 -0.2199
  169SOL     OW 2146   2.327   4.168   0.623  0.0225  0.2419 -0.1339
  169SOL    HW1 2147   2.241   4.133   0.603  0.1937  0.3966 -1.1949
  169SOL    HW2 2148   2.338   4.152   0.717 -0.2106 -1.8553 -0.4067
  170SOL     OW 2149   1.399   3.954   0.588 -0.1018  0.2322  0.3455
  170SOL    HW1 2150   1.386   3.866   0.624 -0.4118 -0.6354 -1.7376
  170SOL    HW2 2151   1.311   3.987   0.572 -0.0268  1.4340  2.1430
  171SOL     OW 2152   6.179   2.092   2.542  1.0101  0.2114 -0.5185
  171SOL    HW1 2153   6.275   2.103   2.540  1.2509 -1.7274 -1.9858
  171SOL    HW2 2154   6.163   2.011   2.494 -1.4125  0.5581 -0.3990
  172SOL     OW 2155   2.908   3.519   1.490 -0.4249 -0.2290 -0.1861
  172SOL    HW1 2156   2.981   3.459   1.474 -2.6816 -3.3754  0.2584
  172SOL    HW2 2157   2.944   3.606   1.474  3.1449 -1.6429 -0.7844
  173SOL     OW 2158   1.609   0.234   0.534  0.0562  0.0045  0.1814
  173SOL    HW1 2159   1.592   0.288   0.612 -1.8156 -1.9223  1.2098
  173SOL    HW2 2160   1.696   0.198   0.549  0.0867  0.3603  0.9474
  174SOL     OW 2161   2.378   3.817   0.504 -0.3973 -0.0281 -0.2149
  174SOL    HW1 2162   2.468   3.844   0.523  0.3355 -1.3973 -1.5263
  174SOL    HW2 2163   2.376   3.808   0.409 -0.9448 -3.1223 -0.0233
  175SOL     OW 2164   5.193   3.000   0.587  0.3516 -0.0318  0.4202
  175SOL    HW1 2165   5.229   2.983   0.674  0.2878  2.7170  1.0468
  175SOL    HW2 2166   5.257   3.057   0.545  0.1809 -0.9835 -1.2296
  176SOL     OW 2167   5.194   4.858   3.970 -0.1227  0.1986  0.0183
  176SOL    HW1 2168   5.269   4.823   4.018  0.7613 -0.4026 -1.6970
  176SOL    HW2 2169   5.195   4.951   3.990  0.6477  0.0842  0.5991
  177SOL     OW 2170   3.699   4.292   2.770 -0.2128 -0.1989  0.8725
  177SOL    HW1 2171   3.694   4.198   2.783 -0.3355 -0.6891 -1.9856
  177SOL    HW2 2172   3.791   4.314   2.785  0.5721 -1.4315 -1.5785
  178SOL     OW 2173   4.167   2.087   2.612  0.5997 -0.1713  0.0986
  178SOL    HW1 2174   4.086   2.136   2.623  0.7332  0.6291 -1.9684
  178SOL    HW2 2175   4.236   2.153   2.621  0.8816 -0.3667 -0.5071
  179SOL     OW 2176   4.792   6.081   2.824 -0.0316  0.2129  0.2170
  179SOL    HW1 2177   4.885   6.072   2.805  0.0120  1.2884 -0.1341
  179SOL    HW2 2178   4.769   6.168   2.792 -1.2168 -0.1335  0.0655
  180SOL     OW 2179   0.640   2.108   4.373 -0.5203 -0.1895 -0.2289
  180SOL    HW1 2180   0.709   2.059   4.418 -0.6148 -1.6562 -1.5670
  180SOL    HW2 2181   0.640   2.194   4.415  0.3799 -0.9835  1.5152
  181SOL     OW 2182   3.573   2.876   0.038 -0.0628  0.2987  0.4522
  181SOL    HW1 2183   3.637   2.816   0.078 -0.1151  0.0903  0.2288
  181SOL    HW2 2184   3.490   2.830   0.047  0.2649 -0.9774 -2.2279
  182SOL     OW 2185   2.447   4.161   1.334 -0.3711  0.5604  0.3269
  182SOL    HW1 2186   2.460   4.250   1.365  1.3420  0.0978  1.0517
  182SOL    HW2 2187   2.472   4.164   1.242  2.1388  0.3774  0.9261
  183SOL     OW 2188   6.564   4.406   2.105  0.9711 -0.6061 -0.1368
  183SOL    HW1 2189   6.650   4.407   2.062  0.5060 -1.0069 -1.1066
  183SOL    HW2 2190   6.578   4.357   2.186  2.5451  2.6111  1.7211
  184SOL     OW 2191   0.181   3.978   0.477  0.2324 -0.3217 -0.5509
  184SOL    HW1 2192   0.251   3.964   0.541 -0.9179  1.3191  1.1768
  184SOL    HW2 2193   0.103   3.943   0.520 -0.5650  0.8376 -1.0154
  185SOL     OW 2194   5.007   3.839   3.738 -0.4002  0.3433 -0.6236
  185SOL    HW1 2195   5.003   3.770   3.672 -0.9834  2.0473 -2.4772
  185SOL    HW2 2196   4.929   3.825   3.793 -0.1635 -0.8104 -0.5600
  186SOL     OW 2197   0.154   6.513   1.073 -0.7646  0.3638 -0.8354
  186SOL    HW1 2198   0.209   6.488   1.147 -0.7400  0.7093 -0.7358
  186SOL    HW2 2199   0.207   6.576   1.024 -1.0589  0.6845 -0.7476
  187SOL     OW 2200   0.668   2.994   3.698 -0.5620 -0.2959 -0.3838
  187SOL    HW1 2201   0.726   2.925   3.730 -1.1281 -0.4540  0.3216
  187SOL    HW2 2202   0.585   2.950   3.680 -0.4425 -0.0950 -1.5176
  188SOL     OW 2203   5.575   5.408   2.830  0.0197  0.3880  0.0663
  188SOL    HW1 2204   5.554   5.495   2.797 -1.5281  0.2098  0.4899
  188SOL    HW2 2205   5.610   5.423   2.918 -0.2790  0.5756  0.1526
  189SOL     OW 2206   5.969   0.939   0.168 -0.4039 -0.1011  0.0426
  189SOL    HW1 2207   5.975   1.027   0.132  1.2277  0.7056  2.0776
  189SOL    HW2 2208   5.888   0.904   0.132 -2.3140  3.0532  0.9160
  190SOL     OW 2209   1.664   1.467   3.541  0.7744  0.9065 -0.0874
  190SOL    HW1 2210   1.681   1.375   3.561  1.4672  0.8253 -1.0050
  190SOL    HW2 2211   1.576   1.467   3.501  0.5926  0.7065  0.3084
  191SOL     OW 2212   0.539   1.964   3.766 -0.1009  0.8542  0.2233
  191SOL    HW1 2213   0.623   2.009   3.757 -0.2788  1.2908  0.7071
  191SOL    HW2 2214   0.561   1.871   3.758  0.4428  0.9573  0.4512
  192SOL     OW 2215   1.894   0.686   1.834  0.1791  0.5396 -0.4735
  192SOL    HW1 2216   1.847   0.611   1.797  1.3333 -0.6159  0.3212
  192SOL    HW2 2217   1.979   0.685   1.790  0.0389  1.7170 -0.8186
  193SOL     OW 2218   6.459   0.228   3.058  0.2184 -0.0614  0.2165
  193SOL    HW1 2219   6.459   0.132   3.060  0.2039 -0.0904 -0.5679
  193SOL    HW2 2220   6.386   0.250   3.001 -1.6062  0.5243  2.6293
  194SOL     OW 2221   4.614   5.198   4.152  0.3841 -0.1588  0.0739
  194SOL    HW1 2222   4.571   5.280   4.177  0.6065 -0.3846  1.2803
  194SOL    HW2 2223   4.577   5.176   4.067 -1.5043 -0.0700  0.8281
  195SOL     OW 2224   2.952   3.657   2.828  0.8316 -0.6810  0.1351
  195SOL    HW1 2225   2.965   3.726   2.763  0.5615 -1.0518 -0.3178
  195SOL    HW2 2226   2.873   3.683   2.877  1.2428 -0.2184  0.5577
  196SOL     OW 2227   3.950   2.862   0.302 -0.6857 -0.3157 -0.1003
  196SOL    HW1 2228   4.014   2.927   0.274 -0.3721 -0.1233  1.0076
  196SOL    HW2 2229   3.950   2.868   0.398 -3.4136  0.7379 -0.0714
  197SOL     OW 2230   0.652   4.815   2.517  0.1515 -0.3292  0.2767
  197SOL    HW1 2231   0.631   4.726   2.545 -0.2473 -0.4923 -0.4897
  197SOL    HW2 2232   0.648   4.867   2.597  4.1283 -1.5776  1.5002
  198SOL     OW 2233   4.022   0.687   0.707  0.1881 -0.3123 -0.2606
  198SOL    HW1 2234   4.017   0.662   0.799  0.1955  0.8598  0.0794
  198SOL    HW2 2235   4.099   0.743   0.701  0.1886 -0.3729 -0.9768
  199SOL     OW 2236   0.101   3.657   0.986 -0.1907  0.1084 -0.2208
  199SOL    HW1 2237   0.048   3.596   0.935  0.7072 -1.1012  0.2444
  199SOL    HW2 2238   0.037   3.707   1.036 -1.1995  2.1685 -3.2771
  200SOL     OW 2239   6.500   4.191   0.956 -0.1085 -0.0539  0.1187
  200SOL    HW1 2240   6.580   4.220   0.912  0.9592 -1.1775  1.2356
  200SOL    HW2 2241   6.504   4.232   1.043  0.2581 -1.6358  0.8746
  201SOL     OW 2242   0.379   4.397   1.626  0.3569  0.0548  0.3731
  201SOL    HW1 2243   0.331   4.390   1.709 -0.3588  2.2531  0.2043
  201SOL    HW2 2244   0.323   4.353   1.562 -1.1640  1.9195  0.3284
  202SOL     OW 2245   6.521   2.869   3.805 -0.0823  0.0052  0.4560
  202SOL    HW1 2246   6.433   2.894   3.832 -0.5229 -1.5100  0.4858
  202SOL    HW2 2247   6.528   2.776   3.826  1.2291 -0.0997 -0.3004
  203SOL     OW 2248   1.277   5.309   0.456  0.1248 -0.4209 -0.1906
  203SOL    HW1 2249   1.349   5.338   0.400  0.4705 -1.1856 -0.1566
  203SOL    HW2 2250   1.220   5.260   0.398  1.0573 -2.1847  0.3154
  204SOL     OW 2251   4.731   2.998   1.687  0.0801  0.4162  0.6009
  204SOL    HW1 2252   4.696   3.042   1.610  0.6321 -0.3340 -0.0922
  204SOL    HW2 2253   4.821   3.032   1.695 -0.4663  1.6549  1.8398
  205SOL     OW 2254   1.214   4.460   3.325 -0.0225 -0.1902 -0.1981
  205SOL    HW1 2255   1.199   4.510   3.245 -0.1087 -1.0308 -0.7203
  205SOL    HW2 2256   1.291   4.407   3.306  0.6276  0.4258  0.6867
  206SOL     OW 2257   5.094   3.491   0.846  0.4383 -0.6153  0.0941
  206SOL    HW1 2258   5.180   3.528   0.866  0.9231 -1.8868  0.4560
  206SOL    HW2 2259   5.113   3.403   0.812 -0.7794 -1.8884  2.4624
  207SOL     OW 2260   1.644   2.271   1.010 -0.0011  0.5990 -0.3199
  207SOL    HW1 2261   1.665   2.291   1.101  0.1280  2.1793 -0.6683
  207SOL    HW2 2262   1.554   2.302   0.999 -0.8011 -1.5300 -0.1885
  208SOL     OW 2263   4.586   0.516   1.193  0.2212 -0.2807 -0.0269
  208SOL    HW1 2264   4.544   0.601   1.206  1.2458  0.1785  0.3209
  208SOL    HW2 2265   4.669   0.536   1.151  0.4581 -1.1140  0.0276
  209SOL     OW 2266   1.336   5.350   1.714  0.1734 -0.6301 -0.4997
  209SOL    HW1 2267   1.336   5.426   1.772 -1.5883 -0.1372 -1.0861
  209SOL    HW2 2268   1.407   5.367   1.652 -0.7641  1.0358 -1.1914
  210SOL     OW 2269   3.171   3.368   3.408 -0.3823  0.1095 -0.1769
  210SOL    HW1 2270   3.240   3.434   3.397 -1.7074  1.7576  0.7837
  210SOL    HW2 2271   3.131   3.390   3.493 -1.9268 -0.9199 -0.5925
  211SOL     OW 2272   0.143   4.879   2.088 -0.1737 -0.3201  0.4186
  211SOL    HW1 2273   0.144   4.967   2.052  1.9165  0.4541  2.1100
  211SOL    HW2 2274   0.209   4.832   2.037  0.2954 -0.2344  0.9354
  212SOL     OW 2275   5.563   3.128   3.430 -0.5971 -0.0158  0.2005
  212SOL    HW1 2276   5.494   3.188   3.402 -0.3835  1.1298  1.9656
  212SOL    HW2 2277   5.516   3.050   3.460 -0.9226 -0.4410 -1.3168
  213SOL     OW 2278   1.724   2.978   3.728  0.5731  0.0901 -0.1237
  213SOL    HW1 2279   1.672   3.034   3.786 -0.1401 -0.1371 -0.5339
  213SOL    HW2 2280   1.666   2.904   3.709  0.2669  0.8073 -2.2013
  214SOL     OW 2281   5.523   3.741   0.599  0.4281  0.2466 -0.4923
  214SOL    HW1 2282   5.593   3.740   0.664 -0.1274 -0.0104  0.1197
  214SOL    HW2 2283   5.518   3.652   0.567  1.0546  0.4900 -1.2875
  215SOL     OW 2284   6.529   0.068   4.457 -0.3195  0.2284  0.2410
  215SOL    HW1 2285   6.539   0.159   4.484 -2.3960  0.4530  0.3904
  215SOL    HW2 2286   6.473   0.072   4.379  1.6704 -0.7717 -1.3425
  216SOL     OW 2287   0.352   4.787   4.039 -0.0672  0.2717  0.2252
  216SOL    HW1 2288   0.293   4.818   3.970 -0.0127 -0.3693 -0.1071
  216SOL    HW2 2289   0.392   4.867   4.073  0.9538  0.5109 -1.4164
  217SOL     OW 2290   3.044   3.703   3.225  0.3295 -0.2515 -0.4598
  217SOL    HW1 2291   2.984   3.775   3.244  2.0616  1.0980  0.2045
  217SOL    HW2 2292   3.095   3.693   3.305  0.3032 -2.0592 -0.6456
  218SOL     OW 2293   4.648   0.049   0.052  0.5447 -0.1412 -0.1932
  218SOL    HW1 2294   4.629   0.012  -0.035  0.5194 -0.1101 -0.2009
  218SOL    HW2 2295   4.724   0.106   0.037  0.5926 -0.2012 -0.1785
  219SOL     OW 2296   0.364   3.618   0.013  0.2624  0.3780 -0.5930
  219SOL    HW1 2297   0.378   3.525  -0.002  0.1638  0.3094 -0.2785
  219SOL    HW2 2298   0.439   3.644   0.067  0.0606  0.3828 -0.3139
  220SOL     OW 2299   0.522   1.179   0.045 -0.1553  0.2716 -0.4307
  220SOL    HW1 2300   0.533   1.095   0.089  0.3711  0.4173 -0.2711
  220SOL    HW2 2301   0.457   1.226   0.097  1.0641  0.7696  0.7052
  221SOL     OW 2302   0.629   5.268   2.084 -0.2055  0.0069  0.0800
  221SOL    HW1 2303   0.567   5.195   2.088  0.4729 -0.6481 -0.8684
  221SOL    HW2 2304   0.615   5.307   1.997  0.7090 -0.1604 -0.1529
  222SOL     OW 2305   4.415   6.039   0.253  0.1684 -0.4932  0.3831
  222SOL    HW1 2306   4.392   6.122   0.296  0.3220 -0.4950  0.4703
  222SOL    HW2 2307   4.483   6.063   0.190 -1.7222 -0.0715 -1.5819
  223SOL     OW 2308   3.101   2.472   0.419 -0.3820  0.3675 -0.2866
  223SOL    HW1 2309   3.073   2.531   0.489 -1.4873  1.0699 -1.2928
  223SOL    HW2 2310   3.195   2.488   0.410 -0.3293  0.6755  0.6390
  224SOL     OW 2311   0.266   5.136   3.254 -0.3676 -0.3234  0.4317
  224SOL    HW1 2312   0.219   5.068   3.302  0.9169 -0.1371  2.0355
  224SOL    HW2 2313   0.270   5.103   3.164 -1.8801 -1.1974  0.6547
  225SOL     OW 2314   1.461   3.316   0.394 -0.3521  0.4194 -0.0054
  225SOL    HW1 2315   1.395   3.280   0.336  0.2204 -0.6790 -0.0026
  225SOL    HW2 2316   1.527   3.247   0.401 -0.2555  0.6491  1.7045
  226SOL     OW 2317   4.188   5.081   2.443  0.0561  0.4645  0.0817
  226SOL    HW1 2318   4.145   5.130   2.513 -0.3013  1.6588 -0.9190
  226SOL    HW2 2319   4.116   5.040   2.395  0.3794 -1.4547  1.1566
  227SOL     OW 2320   4.881   6.491   1.092  0.5721  0.1009 -0.2182
  227SOL    HW1 2321   4.831   6.439   1.029  2.2127 -1.4050 -0.3688
  227SOL    HW2 2322   4.843   6.469   1.177 -1.5551  2.0280 -0.5865
  228SOL     OW 2323   1.092   1.719   3.885  0.0101 -0.4413  0.1556
  228SOL    HW1 2324   1.065   1.641   3.835  0.3399  0.8507 -2.1892
  228SOL    HW2 2325   1.014   1.775   3.884 -0.9422 -1.4395  3.6220
  229SOL     OW 2326   2.968   3.786   4.258 -0.1198 -0.2988 -0.0064
  229SOL    HW1 2327   3.004   3.738   4.333 -1.1257  0.4448  0.9862
  229SOL    HW2 2328   2.885   3.820   4.290 -0.1366  0.8098 -1.1793
  230SOL     OW 2329   5.947   2.179   0.141 -0.0907 -0.5081 -0.1227
  230SOL    HW1 2330   5.855   2.197   0.162  0.1190  0.5136 -0.0549
  230SOL    HW2 2331   5.943   2.132   0.058 -0.6244  0.9227 -0.9486
  231SOL     OW 2332   2.223   5.221   1.549 -0.5027  0.0806  0.3432
  231SOL    HW1 2333   2.205   5.172   1.630 -0.0466  0.0677  0.4361
  231SOL    HW2 2334   2.220   5.313   1.575  0.7058  0.0601  0.6057
  232SOL     OW 2335   1.838   4.103   1.597 -0.7157 -0.7037 -0.1757
  232SOL    HW1 2336   1.818   4.183   1.645  0.7918 -0.6723  0.4511
  232SOL    HW2 2337   1.807   4.033   1.654 -2.0759 -0.5902 -0.7449
  233SOL     OW 2338   4.890   3.871   4.360  0.2170 -0.4496 -0.0283
  233SOL    HW1 2339   4.956   3.894   4.426  1.7702  1.0585 -1.9893
  233SOL    HW2 2340   4.856   3.787   4.389  0.9733  0.0388  2.5633
  234SOL     OW 2341   0.648   3.270   3.716  0.2232  0.7503 -0.1783
  234SOL    HW1 2342   0.651   3.175   3.712 -1.4690  0.7070 -1.8088
  234SOL    HW2 2343   0.738   3.297   3.733  0.9340 -1.0807 -0.8577
  235SOL     OW 2344   0.018   5.967   0.407  0.0700  0.6899 -0.0832
  235SOL    HW1 2345  -0.071   5.981   0.374  0.5810  1.0371 -1.4047
  235SOL    HW2 2346   0.029   6.034   0.475 -1.0465 -0.0846  0.8774
  236SOL     OW 2347   4.154   3.287   2.544  0.0615  0.2417  0.1401
  236SOL    HW1 2348   4.208   3.226   2.492 -1.0518  0.3176 -1.1602
  236SOL    HW2 2349   4.076   3.237   2.565 -0.3324  0.8333  0.0974
  237SOL     OW 2350   4.580   4.779   2.899  0.1597 -0.5146  0.3989
  237SOL    HW1 2351   4.565   4.745   2.987  2.2536 -1.2099  0.5489
  237SOL    HW2 2352   4.615   4.867   2.912  0.3054 -0.5500  0.2593
  238SOL     OW 2353   2.517   5.283   0.113 -0.5243  0.1520 -0.4211
  238SOL    HW1 2354   2.511   5.193   0.081 -3.1901  0.3633 -0.7843
  238SOL    HW2 2355   2.526   5.274   0.208 -3.8514 -0.6511 -0.0471
  239SOL     OW 2356   1.857   4.307   2.584  0.3820  0.4589 -0.4281
  239SOL    HW1 2357   1.782   4.366   2.578 -0.4074 -0.5279 -0.4057
  239SOL    HW2 2358   1.884   4.312   2.676 -0.3138  0.0324 -0.1923
  240SOL     OW 2359   3.850   0.542   1.696  0.3462 -0.2458 -0.1009
  240SOL    HW1 2360   3.805   0.500   1.770 -1.3763  0.2579 -0.8340
  240SOL    HW2 2361   3.862   0.471   1.633 -2.4870  0.2258 -1.3024
  241SOL     OW 2362   3.859   1.641   2.123 -0.0304 -0.1800  0.0332
  241SOL    HW1 2363   3.794   1.676   2.063 -1.2411 -1.0927  0.7803
  241SOL    HW2 2364   3.903   1.572   2.072  0.5750  0.6292 -0.5654
  242SOL     OW 2365   5.641   3.151   4.589 -0.3718 -0.3221 -0.0496
  242SOL    HW1 2366   5.735   3.169   4.585 -0.3731 -0.4427 -0.7180
  242SOL    HW2 2367   5.626   3.121   4.679  0.1124  0.3142  0.2500
  243SOL     OW 2368   5.355   4.057   3.843 -0.6725 -1.2096 -0.3083
  243SOL    HW1 2369   5.354   4.151   3.830 -0.3075 -1.1179  0.2709
  243SOL    HW2 2370   5.285   4.040   3.906 -1.8300 -1.5351 -1.6410
  244SOL     OW 2371   0.359   4.195   2.194  0.0584 -0.0155  0.2686
  244SOL    HW1 2372   0.287   4.135   2.176 -1.5173  1.3019  1.8468
  244SOL    HW2 2373   0.345   4.268   2.135  0.7347 -0.2072 -0.1447
  245SOL     OW 2374   1.514   4.308   3.860  0.9159  0.6893  0.4739
  245SOL    HW1 2375   1.502   4.221   3.898  0.8553 -0.3297 -1.7626
  245SOL    HW2 2376   1.600   4.336   3.891  1.0237 -0.2362  1.0495
  246SOL     OW 2377   5.844   3.718   3.371  0.3132 -0.2942  0.6755
  246SOL    HW1 2378   5.799   3.798   3.397 -1.5269 -0.8935 -0.4836
  246SOL    HW2 2379   5.785   3.647   3.399  0.6070 -1.1157 -0.6839
  247SOL     OW 2380   6.300   5.652   3.458 -0.4588  0.5508 -0.1011
  247SOL    HW1 2381   6.358   5.642   3.534 -0.4146 -0.4632 -0.2584
  247SOL    HW2 2382   6.309   5.570   3.410  0.2382  1.5280 -1.7335
  248SOL     OW 2383   1.461   2.314   4.624  0.7891  0.1118  0.3467
  248SOL    HW1 2384   1.427   2.228   4.649  0.0314  0.7075  1.4827
  248SOL    HW2 2385   1.501   2.301   4.538 -1.2360 -0.9310 -0.5137
  249SOL     OW 2386   4.502   3.912   1.733 -0.0462 -0.1666  0.0916
  249SOL    HW1 2387   4.529   3.857   1.660 -0.0805 -0.1286  0.0502
  249SOL    HW2 2388   4.407   3.920   1.723  0.0119  0.2552 -0.1503
  250SOL     OW 2389   4.599   1.473   0.235 -0.0407  0.6255 -1.0754
  250SOL    HW1 2390   4.591   1.517   0.151 -0.1356  0.7704 -0.9920
  250SOL    HW2 2391   4.576   1.540   0.299  0.2798  0.5893 -0.9207
  251SOL     OW 2392   0.482   4.787   4.546  0.0820  0.2998 -0.6493
  251SOL    HW1 2393   0.450   4.765   4.633 -0.6543  1.8511 -0.4918
  251SOL    HW2 2394   0.403   4.799   4.493  0.5198 -1.4699 -1.7949
  252SOL     OW 2395   5.104   5.949   2.246  0.3975  0.3193 -0.0367
  252SOL    HW1 2396   5.189   5.987   2.224 -0.1045  0.6544 -1.5824
  252SOL    HW2 2397   5.085   5.980   2.334  2.3368 -0.6256  0.7682
  253SOL     OW 2398   3.644   4.855   3.499  0.3443  0.1930  0.0560
  253SOL    HW1 2399   3.577   4.907   3.455  1.0925 -0.5931 -2.1451
  253SOL    HW2 2400   3.698   4.919   3.545 -1.7676  0.8452  1.7987
  254SOL     OW 2401   3.037   0.942   0.720 -0.2006 -0.2563  0.4739
  254SOL    HW1 2402   3.025   0.948   0.626 -2.7916  0.6317  0.7858
  254SOL    HW2 2403   3.128   0.970   0.734 -0.2753  1.3149 -1.6186
  255SOL     OW 2404   5.968   1.855   3.231 -0.3424 -0.4598  0.0012
  255SOL    HW1 2405   5.953   1.760   3.227 -0.0678 -0.4978 -0.2073
  255SOL    HW2 2406   6.019   1.867   3.311 -1.5402 -0.3172  0.7675
  256SOL     OW 2407   0.694   1.390   1.352  0.1759  0.4876 -0.2829
  256SOL    HW1 2408   0.771   1.398   1.409 -0.0553  0.8569 -0.0177
  256SOL    HW2 2409   0.722   1.330   1.283  0.3344 -0.2681  0.4234
  257SOL     OW 2410   4.950   1.663   3.844 -0.1284  0.1616  0.3675
  257SOL    HW1 2411   4.896   1.590   3.815 -1.1245  0.7285  0.7365
  257SOL    HW2 2412   5.025   1.662   3.786 -1.3121  0.3158 -1.2229
  258SOL     OW 2413   4.729   6.464   2.177 -0.4024  0.2662 -0.2253
  258SOL    HW1 2414   4.683   6.503   2.251 -0.4240 -1.0806  0.5092
  258SOL    HW2 2415   4.815   6.439   2.213 -0.3781 -0.3070 -0.6655
  259SOL     OW 2416   1.900   2.511   2.292  0.4587  0.1535 -0.1465
  259SOL    HW1 2417   1.884   2.507   2.387 -0.2036 -0.3770 -0.2740
  259SOL    HW2 2418   1.993   2.535   2.285  0.7585 -0.7056  0.6464
  260SOL     OW 2419   2.758   5.677   1.460 -0.1856 -0.1570  0.5226
  260SOL    HW1 2420   2.742   5.771   1.448 -0.1791 -0.3394 -1.2632
  260SOL    HW2 2421   2.765   5.643   1.370 -3.4618 -2.4324  0.9221
  261SOL     OW 2422   0.396   2.492   3.318 -0.5157 -0.1664  0.1898
  261SOL    HW1 2423   0.442   2.456   3.393 -0.3590  1.0134  0.6847
  261SOL    HW2 2424   0.465   2.515   3.256 -0.5093  0.5879  0.4718
  262SOL     OW 2425   6.182   6.370   3.633  0.3249  0.2262 -0.1556
  262SOL    HW1 2426   6.269   6.366   3.672  0.8560 -0.5951 -1.3704
  262SOL    HW2 2427   6.187   6.441   3.569  0.5854 -0.7854 -1.2942
  263SOL     OW 2428   5.678   4.224   2.991 -0.1611  0.4465  0.3130
  263SOL    HW1 2429   5.709   4.247   3.078 -2.3896  1.0360  1.0073
  263SOL    HW2 2430   5.602   4.169   3.006 -0.4414  0.3415 -1.2791
  264SOL     OW 2431   1.642   4.067   2.636  0.6538  0.6028  0.4386
  264SOL    HW1 2432   1.643   4.096   2.727  1.5749 -3.1978  1.8516
  264SOL    HW2 2433   1.553   4.035   2.622  1.1822 -1.3002  1.0446
  265SOL     OW 2434   5.029   0.497   1.992 -0.1370  0.6014  0.0950
  265SOL    HW1 2435   5.119   0.498   2.026 -0.1918  1.1787  0.2356
  265SOL    HW2 2436   5.040   0.493   1.897  0.0242 -0.1101  0.1362
  266SOL     OW 2437   5.866   3.389   0.888  0.1027  0.8318 -0.0204
  266SOL    HW1 2438   5.852   3.423   0.799 -1.0999 -0.2474 -0.2674
  266SOL    HW2 2439   5.796   3.428   0.940 -3.2169 -3.3188 -0.9124
  267SOL     OW 2440   0.958   0.447   4.128  0.4146  0.1004 -0.0687
  267SOL    HW1 2441   0.940   0.531   4.171 -0.1750  0.8494 -1.6700
  267SOL    HW2 2442   1.048   0.455   4.098  1.0609 -0.6945  1.5370
  268SOL     OW 2443   0.296   4.719   1.924 -0.0225 -0.3470  0.0617
  268SOL    HW1 2444   0.361   4.755   1.864  0.2796 -0.1959  0.4774
  268SOL    HW2 2445   0.347   4.682   1.995 -0.3769 -0.6280  0.1728
  269SOL     OW 2446   0.045   4.720   3.453 -0.2764 -0.0461  0.5102
  269SOL    HW1 2447   0.002   4.662   3.391 -2.2477  1.7639  0.0879
  269SOL    HW2 2448   0.022   4.685   3.539 -1.6123  0.2136  0.2688
  270SOL     OW 2449   5.778   0.771   3.609 -0.0491 -0.1344 -0.0406
  270SOL    HW1 2450   5.749   0.684   3.638 -1.7735  0.7284  0.9551
  270SOL    HW2 2451   5.830   0.804   3.682 -0.6448  0.2511  0.2164
  271SOL     OW 2452   5.972   3.243   3.055  0.2118  0.0311  0.2792
  271SOL    HW1 2453   5.962   3.320   3.111  2.2991  0.2701  0.4036
  271SOL    HW2 2454   5.964   3.277   2.966 -0.0139  0.1985  0.3637
  272SOL     OW 2455   3.665   5.787   3.376  0.3907  0.1800  0.1119
  272SOL    HW1 2456   3.615   5.866   3.397 -0.5559 -0.0353 -1.2430
  272SOL    HW2 2457   3.599   5.723   3.348  1.2775 -0.6328 -0.1715
  273SOL     OW 2458   0.381   0.570   1.099 -0.3886  0.2425  0.4942
  273SOL    HW1 2459   0.429   0.489   1.082 -0.2604  0.4506 -0.1488
  273SOL    HW2 2460   0.371   0.572   1.194  0.0682 -0.2616  0.5574
  274SOL     OW 2461   6.070   5.860   1.294 -0.7820  0.4239  0.2238
  274SOL    HW1 2462   6.114   5.940   1.265 -1.3914  0.9221  0.6558
  274SOL    HW2 2463   6.114   5.836   1.376 -0.4781  0.2011  0.0026
  275SOL     OW 2464   3.017   0.599   0.702  0.0299  0.4719  0.3461
  275SOL    HW1 2465   3.009   0.686   0.663 -0.6591  0.2579 -0.0105
  275SOL    HW2 2466   3.101   0.565   0.670  0.4662  1.1344  0.7653
  276SOL     OW 2467   1.987   4.449   3.024 -0.1196 -0.1680 -0.2392
  276SOL    HW1 2468   2.048   4.377   3.037 -0.5589 -0.2425  1.7400
  276SOL    HW2 2469   2.043   4.527   3.017  0.2715 -0.4556 -0.3361
  277SOL     OW 2470   2.208   3.161   1.265  0.2701 -0.4984 -0.3399
  277SOL    HW1 2471   2.185   3.113   1.186 -0.9481 -0.9331  0.2634
  277SOL    HW2 2472   2.212   3.253   1.237  0.9481 -0.7465 -1.1250
  278SOL     OW 2473   5.343   2.995   2.486  0.0627 -0.0006  0.2832
  278SOL    HW1 2474   5.271   3.010   2.424 -1.5192 -1.1671  1.7308
  278SOL    HW2 2475   5.361   2.901   2.480  0.4838  0.0280  0.9419
  279SOL     OW 2476   4.560   5.349   3.447  0.3113  0.7806 -0.0815
  279SOL    HW1 2477   4.575   5.270   3.394  1.9379  0.3365  0.9583
  279SOL    HW2 2478   4.599   5.420   3.396  0.7232  0.5663 -0.0671
  280SOL     OW 2479   4.534   6.416   1.976 -0.0547  0.3769 -0.2222
  280SOL    HW1 2480   4.598   6.437   1.908 -0.2720 -0.8321 -0.8278
  280SOL    HW2 2481   4.587   6.404   2.055  0.1316  2.5571  0.0628
  281SOL     OW 2482   2.404   4.894   3.869  0.4997  0.0733  0.3177
  281SOL    HW1 2483   2.334   4.956   3.846  0.2599 -0.6645 -1.0987
  281SOL    HW2 2484   2.484   4.933   3.834  0.4348 -0.1119 -0.0542
  282SOL     OW 2485   1.350   5.320   2.072 -0.2891  0.3325  0.1100
  282SOL    HW1 2486   1.415   5.249   2.068 -0.9382 -0.2180 -1.7969
  282SOL    HW2 2487   1.397   5.397   2.038 -0.1540  0.3377  0.3076
  283SOL     OW 2488   1.507   1.654   4.432  0.5630  0.0168 -0.2802
  283SOL    HW1 2489   1.431   1.693   4.475  0.8256  0.6693 -0.4009
  283SOL    HW2 2490   1.481   1.646   4.340  1.4161  2.2892 -0.7609
  284SOL     OW 2491   5.487   3.177   4.196  0.1343  0.4070 -0.1010
  284SOL    HW1 2492   5.570   3.146   4.231  0.3362  0.3397 -0.6451
  284SOL    HW2 2493   5.491   3.272   4.204  0.9500  0.5259 -1.6446
  285SOL     OW 2494   0.151   3.217   3.562 -0.1269  0.2737 -0.3034
  285SOL    HW1 2495   0.083   3.166   3.518  0.7647 -0.8730 -0.3697
  285SOL    HW2 2496   0.184   3.276   3.494  0.4126 -0.6582 -0.8676
  286SOL     OW 2497   3.277   2.098   0.697 -0.3468  0.8433 -0.6393
  286SOL    HW1 2498   3.302   2.179   0.741  3.4833 -0.7985  0.6124
  286SOL    HW2 2499   3.270   2.034   0.768  1.6907 -0.9503 -1.9406
  287SOL     OW 2500   5.834   0.496   2.727  0.0072 -0.5078  0.5625
  287SOL    HW1 2501   5.797   0.581   2.751  0.2354 -0.1123 -0.4419
  287SOL    HW2 2502   5.917   0.518   2.684 -0.4785 -1.1719 -0.7426
  288SOL     OW 2503   6.387   5.906   1.069  0.8030  0.0785 -0.3638
  288SOL    HW1 2504   6.389   5.818   1.105 -0.1326 -0.2873 -1.1548
  288SOL    HW2 2505   6.329   5.900   0.993 -0.6822  1.7177  0.5383
  289SOL     OW 2506   5.511   2.192   1.520  0.4303 -0.2143 -0.1575
  289SOL    HW1 2507   5.478   2.123   1.463 -0.3090  1.4546 -1.8804
  289SOL    HW2 2508   5.589   2.225   1.475  2.4332 -1.6673  2.0342
  290SOL     OW 2509   0.582   6.107   0.309  0.2976  0.0309  0.2147
  290SOL    HW1 2510   0.626   6.191   0.319  1.0119 -0.0674 -1.5834
  290SOL    HW2 2511   0.506   6.112   0.366 -0.5987  2.5738 -1.0543
  291SOL     OW 2512   5.371   4.207   1.708 -0.6162  0.3719 -0.0814
  291SOL    HW1 2513   5.365   4.282   1.767  0.2131  0.3908 -0.0204
  291SOL    HW2 2514   5.358   4.245   1.621  1.0236  0.7858 -0.1647
  292SOL     OW 2515   4.452   1.969   3.118 -0.1661 -0.2541  0.0578
  292SOL    HW1 2516   4.482   2.057   3.094  0.0200 -0.1157  0.7705
  292SOL    HW2 2517   4.359   1.968   3.096  0.3376 -0.7551 -2.3903
  293SOL     OW 2518   4.362   0.087   2.036 -0.2533 -0.2927 -0.4469
  293SOL    HW1 2519   4.420   0.014   2.015 -0.2003 -0.0136 -1.3283
  293SOL    HW2 2520   4.400   0.126   2.115  0.4086 -0.4952 -0.6581
  294SOL     OW 2521   1.278   1.777   4.491  0.3193  0.2345  0.1281
  294SOL    HW1 2522   1.263   1.850   4.432  0.8684  0.5563  0.3833
  294SOL    HW2 2523   1.193   1.732   4.496  0.1063  0.5767 -0.3945
  295SOL     OW 2524   3.436   1.309   0.668  0.1426 -0.6296  0.4094
  295SOL    HW1 2525   3.447   1.404   0.663 -0.0656 -0.6010 -4.8984
  295SOL    HW2 2526   3.519   1.277   0.704 -0.0668  1.4514  3.0247
  296SOL     OW 2527   1.474   1.617   0.512 -0.1304 -0.1767 -0.3127
  296SOL    HW1 2528   1.478   1.693   0.454 -0.2003 -0.8782 -1.2725
  296SOL    HW2 2529   1.558   1.618   0.558  0.1146  0.1427 -0.7565
  297SOL     OW 2530   3.199   3.866   0.280  0.2429 -0.5915  0.1827
  297SOL    HW1 2531   3.175   3.923   0.207  0.7854 -1.1959 -0.4800
  297SOL    HW2 2532   3.288   3.892   0.303 -0.2858  0.3130  1.3485
  298SOL     OW 2533   1.347   4.359   0.559  0.1953  0.4089 -0.4495
  298SOL    HW1 2534   1.427   4.352   0.612 -0.2874  2.6084  0.7014
  298SOL    HW2 2535   1.278   4.323   0.615  0.0855  0.2027 -0.7132
  299SOL     OW 2536   5.358   4.109   4.472 -0.2987 -0.1269  0.5476
  299SOL    HW1 2537   5.421   4.037   4.483  0.6037  0.2709 -1.5177
  299SOL    HW2 2538   5.393   4.160   4.399  0.0610  3.5034  3.0194
  300SOL     OW 2539   2.750   0.891   2.632 -0.3547 -0.6020 -0.6529
  300SOL    HW1 2540   2.787   0.873   2.546  1.4660 -0.8155  0.1367
  300SOL    HW2 2541   2.743   0.986   2.637 -2.6866 -0.6236 -1.8697
  301SOL     OW 2542   0.433   5.175   0.603  0.5312  0.1582 -0.6823
  301SOL    HW1 2543   0.491   5.158   0.677 -0.1234 -0.0711 -0.2135
  301SOL    HW2 2544   0.354   5.124   0.622 -0.7885  2.2731 -0.0960
  302SOL     OW 2545   2.758   2.171   0.962 -0.5729 -0.2722 -0.1141
  302SOL    HW1 2546   2.790   2.238   0.901 -3.5865  2.5776  1.1425
  302SOL    HW2 2547   2.675   2.142   0.923 -1.3049 -0.2204  1.3601
  303SOL     OW 2548   2.617   2.810   2.761 -0.0846  0.1061 -0.8388
  303SOL    HW1 2549   2.618   2.757   2.841 -0.1357 -0.8903 -1.4717
  303SOL    HW2 2550   2.670   2.760   2.699  0.3936  1.1290 -1.2705
  304SOL     OW 2551   5.063   3.559   3.092  0.0354 -0.7475  0.2359
  304SOL    HW1 2552   5.098   3.471   3.077  1.5249  0.0681 -1.3864
  304SOL    HW2 2553   5.021   3.583   3.010 -2.2687 -0.6892  1.3381
  305SOL     OW 2554   5.191   0.145   0.256  0.2388  0.3397 -0.4892
  305SOL    HW1 2555   5.189   0.219   0.195  0.6997  0.9514  0.2286
  305SOL    HW2 2556   5.173   0.184   0.341  1.9704 -0.1289  0.1245
  306SOL     OW 2557   0.645   5.122   3.056 -0.0535 -0.3811  0.5309
  306SOL    HW1 2558   0.659   5.124   3.151  0.6037 -0.9016  0.4546
  306SOL    HW2 2559   0.642   5.029   3.034  1.4056 -0.3039 -0.1641
  307SOL     OW 2560   3.332   3.490   2.741 -0.2085  0.2270 -0.5450
  307SOL    HW1 2561   3.264   3.426   2.720  0.3614  0.1019 -2.1761
  307SOL    HW2 2562   3.344   3.539   2.660  0.6129  1.2324  0.1599
  308SOL     OW 2563   0.212   6.071   2.052  0.4813  0.2768  0.3763
  308SOL    HW1 2564   0.152   6.011   2.095  0.8453  1.0904  2.0743
  308SOL    HW2 2565   0.261   6.016   1.990 -0.1769 -0.8842  0.8603
  309SOL     OW 2566   5.764   1.470   3.728 -0.4492  0.0976  0.7289
  309SOL    HW1 2567   5.836   1.456   3.666 -1.3550  2.4142 -0.9967
  309SOL    HW2 2568   5.752   1.385   3.770  1.2362 -1.1833 -1.1604
  310SOL     OW 2569   0.070   4.237   3.360  0.0997 -0.3934 -0.1707
  310SOL    HW1 2570  -0.025   4.226   3.367 -0.3248  1.8532 -1.5856
  310SOL    HW2 2571   0.094   4.185   3.283 -0.0753 -0.4386 -0.1957
  311SOL     OW 2572   0.952   1.894   2.389  0.2134 -0.5818  0.5503
  311SOL    HW1 2573   0.939   1.809   2.347  0.0036 -0.0636 -0.4651
  311SOL    HW2 2574   0.995   1.947   2.322 -1.1803  0.6196  0.5632
  312SOL     OW 2575   2.330   4.944   4.560  0.6786  0.1099 -0.0384
  312SOL    HW1 2576   2.322   5.030   4.601 -0.4951 -0.6152  1.3467
  312SOL    HW2 2577   2.419   4.943   4.524  1.0904  1.5016  0.8347
  313SOL     OW 2578   0.171   5.979   1.735 -0.0595  0.2798 -0.0570
  313SOL    HW1 2579   0.184   5.894   1.778  0.8277  0.6056  0.3497
  313SOL    HW2 2580   0.081   6.003   1.756  0.0815  0.0216  0.8973
  314SOL     OW 2581   5.763   2.079   1.333  0.5726 -0.1996  0.2727
  314SOL    HW1 2582   5.716   2.001   1.361  1.4297 -0.6234  0.5671
  314SOL    HW2 2583   5.853   2.049   1.320  0.6809  0.4979 -0.6786
  315SOL     OW 2584   1.845   2.807   1.455 -0.5588  0.0122  0.1277
  315SOL    HW1 2585   1.829   2.810   1.550  0.3984  0.7811  0.2827
  315SOL    HW2 2586   1.941   2.807   1.447 -0.6241  0.9478 -0.8581
  316SOL     OW 2587   1.481   4.171   1.630 -0.2197  0.7766 -0.1293
  316SOL    HW1 2588   1.527   4.141   1.709 -0.5913  1.4169  0.3476
  316SOL    HW2 2589   1.515   4.260   1.616  0.4205  0.3868 -1.1578
  317SOL     OW 2590   2.704   2.154   3.139 -0.2675  0.1245  0.1881
  317SOL    HW1 2591   2.765   2.103   3.086  0.1150  0.0832  0.6640
  317SOL    HW2 2592   2.618   2.120   3.115 -0.1118  0.1753 -0.4798
  318SOL     OW 2593   0.327   3.791   0.942  0.1301 -0.3081  0.2205
  318SOL    HW1 2594   0.251   3.733   0.946  0.8575 -1.4652 -1.2148
  318SOL    HW2 2595   0.395   3.745   0.991  0.3077  0.0013  0.2647
  319SOL     OW 2596   6.075   4.623   0.453  0.3901  0.1898  0.4125
  319SOL    HW1 2597   6.029   4.591   0.530  1.1187  0.5249  0.9879
  319SOL    HW2 2598   6.167   4.623   0.477  0.6916 -0.3296 -0.6844
  320SOL     OW 2599   6.304   3.071   1.933  0.4208 -0.0391 -0.2982
  320SOL    HW1 2600   6.367   3.128   1.889  0.7576  1.7974  2.3053
  320SOL    HW2 2601   6.230   3.128   1.955 -0.6297 -1.3530 -0.3004
  321SOL     OW 2602   1.289   4.668   0.451  0.0537  0.3762 -0.1880
  321SOL    HW1 2603   1.293   4.705   0.363 -0.0619  1.0126  0.0702
  321SOL    HW2 2604   1.349   4.722   0.503  1.5006 -1.0713 -0.2486
  322SOL     OW 2605   3.079   5.271   1.131 -0.4624  0.4691 -0.0450
  322SOL    HW1 2606   3.013   5.241   1.193 -1.7845 -0.0696 -1.6439
  322SOL    HW2 2607   3.140   5.323   1.184 -1.2595 -0.3630  1.7604
  323SOL     OW 2608   1.430   2.978   2.216  0.4805 -0.4105 -1.1740
  323SOL    HW1 2609   1.353   3.017   2.175 -2.0408 -2.9444  0.6968
  323SOL    HW2 2610   1.433   3.016   2.303  0.4698 -1.3448 -0.7523
  324SOL     OW 2611   4.103   0.718   1.233 -0.7246  0.0830 -0.1696
  324SOL    HW1 2612   4.143   0.647   1.285  0.1566 -0.2629 -1.2820
  324SOL    HW2 2613   4.177   0.772   1.205 -1.4411  1.9118  1.2519
  325SOL     OW 2614   1.531   4.540   3.389  0.4849 -0.0737  0.6219
  325SOL    HW1 2615   1.621   4.573   3.391  0.3298  0.3676  0.5279
  325SOL    HW2 2616   1.477   4.619   3.379  0.0318 -0.2383  1.6519
  326SOL     OW 2617   4.462   4.348   2.797  0.5312 -0.4583 -0.0748
  326SOL    HW1 2618   4.523   4.418   2.822 -0.0944 -1.1308  4.0311
  326SOL    HW2 2619   4.382   4.394   2.772  0.8074  0.3558  0.5000
  327SOL     OW 2620   1.451   3.853   2.590 -0.0238 -0.2660 -0.0283
  327SOL    HW1 2621   1.473   3.810   2.673  0.4944 -1.0892 -0.5808
  327SOL    HW2 2622   1.374   3.906   2.611  0.6256  0.2514  1.1957
  328SOL     OW 2623   6.109   6.159   0.379  0.3506  0.4593 -0.3571
  328SOL    HW1 2624   6.021   6.155   0.342 -0.1121  0.0124  0.7483
  328SOL    HW2 2625   6.126   6.070   0.410  1.7817  0.1766 -1.8564
  329SOL     OW 2626   0.774   1.710   0.042  0.3454 -0.4783 -0.7300
  329SOL    HW1 2627   0.858   1.692   0.000  0.7345 -0.1405 -0.1035
  329SOL    HW2 2628   0.709   1.692  -0.026  1.0112  1.0134 -1.8019
  330SOL     OW 2629   4.651   4.141   1.033  0.1118  0.5487  0.3714
  330SOL    HW1 2630   4.744   4.126   1.016  0.1777  1.8714 -0.6254
  330SOL    HW2 2631   4.633   4.226   0.994 -1.4889  0.4080  0.7206
  331SOL     OW 2632   5.017   6.173   1.609 -0.1951 -0.3991  0.1529
  331SOL    HW1 2633   4.965   6.248   1.582 -0.9394 -1.3830 -1.2635
  331SOL    HW2 2634   4.970   6.137   1.684  0.0234  0.3778  0.6732
  332SOL     OW 2635   3.133   4.658   1.930 -0.0209 -0.2961 -0.5265
  332SOL    HW1 2636   3.058   4.668   1.871 -0.5772 -1.1143  0.0245
  332SOL    HW2 2637   3.126   4.568   1.962  0.3044  0.1081  0.7280
  333SOL     OW 2638   5.696   0.372   0.599 -0.0983 -0.7327  0.0576
  333SOL    HW1 2639   5.694   0.344   0.508  0.1149 -2.1497  0.4624
  333SOL    HW2 2640   5.739   0.458   0.598  4.0834 -2.5991 -0.7450
  334SOL     OW 2641   0.952   2.539   1.125 -0.0017  0.3030  0.4415
  334SOL    HW1 2642   0.905   2.619   1.101 -3.2233 -1.0178  1.7479
  334SOL    HW2 2643   0.981   2.554   1.216  2.2610  1.0861 -0.3339
  335SOL     OW 2644   0.424   5.823   2.150 -0.1135 -0.4788  0.3031
  335SOL    HW1 2645   0.492   5.852   2.088 -0.2555  1.3575  0.9471
  335SOL    HW2 2646   0.445   5.869   2.231 -2.0481  0.0448  0.5456
  336SOL     OW 2647   5.072   4.228   3.780  0.0871 -0.2145 -0.3900
  336SOL    HW1 2648   5.001   4.268   3.830  0.0541 -0.4946 -0.2089
  336SOL    HW2 2649   5.096   4.150   3.831  0.9866  0.2429 -0.0697
  337SOL     OW 2650   4.177   6.156   2.812  0.1059  0.0333 -1.0084
  337SOL    HW1 2651   4.109   6.147   2.745  1.4873  0.1993 -2.4824
  337SOL    HW2 2652   4.203   6.247   2.807 -0.8669  0.4740  0.9200
  338SOL     OW 2653   5.645   2.911   1.629  0.6410 -0.1489  0.0105
  338SOL    HW1 2654   5.659   2.863   1.711  0.2960  1.0613  0.8056
  338SOL    HW2 2655   5.723   2.967   1.620  1.8685 -1.9840 -1.7862
  339SOL     OW 2656   4.677   1.345   3.545 -0.3132  0.0605 -0.1166
  339SOL    HW1 2657   4.715   1.265   3.510  0.8416  0.4926  0.0984
  339SOL    HW2 2658   4.670   1.404   3.470  2.2514  1.0215  0.2685
  340SOL     OW 2659   6.479   3.780   1.188  0.1643  0.0663 -0.1718
  340SOL    HW1 2660   6.454   3.701   1.235 -1.2324  0.5247 -0.1082
  340SOL    HW2 2661   6.523   3.834   1.254  1.2215 -0.6804 -0.2439
  341SOL     OW 2662   2.639   0.053   0.960 -0.0915 -0.5240  0.3152
  341SOL    HW1 2663   2.666  -0.034   0.931 -0.7088 -0.5532 -0.2050
  341SOL    HW2 2664   2.548   0.061   0.930  0.2976  0.7272 -0.6455
  342SOL     OW 2665   3.991   5.241   1.513  0.5136 -0.0284 -0.7352
  342SOL    HW1 2666   3.975   5.335   1.504  2.2233  0.3631 -0.0414
  342SOL    HW2 2667   3.997   5.209   1.423  1.8021  0.8937 -1.0070
  343SOL     OW 2668   0.222   1.631   2.796 -0.2404  0.3217 -0.2274
  343SOL    HW1 2669   0.161   1.559   2.812  1.3942 -1.1434 -0.2286
  343SOL    HW2 2670   0.288   1.621   2.864  0.0329  1.8328 -0.2497
  344SOL     OW 2671   6.521   5.383   3.848 -0.0058  0.2270 -0.1022
  344SOL    HW1 2672   6.553   5.294   3.833  1.5346  0.7122  0.1264
  344SOL    HW2 2673   6.430   5.381   3.819  0.0786 -1.3527 -0.3424
  345SOL     OW 2674   4.677   4.992   0.932  0.1933  0.4777 -0.1068
  345SOL    HW1 2675   4.670   5.014   1.025  1.3712 -1.6573  0.5670
  345SOL    HW2 2676   4.588   4.971   0.906 -0.0561  0.4312  0.7481
  346SOL     OW 2677   3.084   3.444   3.671 -0.2232 -0.1599 -0.8521
  346SOL    HW1 2678   3.053   3.531   3.693 -0.8506 -0.2895 -1.2142
  346SOL    HW2 2679   3.006   3.389   3.671  0.0285 -0.5345 -1.5599
  347SOL     OW 2680   4.817   3.269   4.199 -0.5052 -0.5989  0.1717
  347SOL    HW1 2681   4.845   3.346   4.150 -0.5138 -0.2728  0.6733
  347SOL    HW2 2682   4.873   3.198   4.167  0.4620 -0.0895  0.7064
  348SOL     OW 2683   4.714   3.617   0.461 -0.5021 -0.2073  0.1859
  348SOL    HW1 2684   4.741   3.548   0.400  1.5682  0.6503  0.0523
  348SOL    HW2 2685   4.673   3.570   0.534 -0.0698 -1.5001 -0.3770
  349SOL     OW 2686   1.245   4.232   2.892  0.2653 -0.4569  0.3799
  349SOL    HW1 2687   1.266   4.313   2.940  0.6074 -1.2816  1.6635
  349SOL    HW2 2688   1.275   4.162   2.950 -1.4965 -1.5650  0.0046
  350SOL     OW 2689   1.290   1.079   3.985 -0.3866  0.2915 -0.2621
  350SOL    HW1 2690   1.355   1.025   4.030  0.1539 -0.3155 -1.7048
  350SOL    HW2 2691   1.215   1.080   4.044  1.0475  1.4205  1.7097
  351SOL     OW 2692   1.730   2.264   4.479 -0.1174 -0.1283 -0.3459
  351SOL    HW1 2693   1.798   2.228   4.422  1.3370  0.5579  0.8666
  351SOL    HW2 2694   1.694   2.188   4.525  2.3605 -0.2566  1.6035
  352SOL     OW 2695   3.307   3.168   0.480  0.1577  0.1797  0.1081
  352SOL    HW1 2696   3.306   3.231   0.407 -0.4236 -1.8642 -1.7500
  352SOL    HW2 2697   3.223   3.123   0.475  0.6810 -0.9903  1.1615
  353SOL     OW 2698   4.031   3.911   0.903 -0.0302  0.0937  0.1887
  353SOL    HW1 2699   4.123   3.933   0.892  0.3364 -0.3914  1.9376
  353SOL    HW2 2700   4.027   3.816   0.890  0.0912 -0.1900  1.9184
  354SOL     OW 2701   5.793   3.904   2.705  0.0738 -0.2215  0.7390
  354SOL    HW1 2702   5.780   3.954   2.624  0.3478  0.4927  1.1290
  354SOL    HW2 2703   5.732   3.943   2.767  0.9660  0.2600  1.3226
  355SOL     OW 2704   1.325   2.759   2.879 -0.0427  0.3492 -0.3997
  355SOL    HW1 2705   1.353   2.760   2.970 -0.7762 -0.3961 -0.1507
  355SOL    HW2 2706   1.348   2.846   2.845 -0.2123  0.8074  0.6306
  356SOL     OW 2707   5.527   1.447   4.291 -0.0885 -0.7553  0.0701
  356SOL    HW1 2708   5.438   1.479   4.276  0.1782  0.5025  0.9423
  356SOL    HW2 2709   5.532   1.366   4.241 -0.7558  0.6689 -2.5490
  357SOL     OW 2710   0.710   3.125   2.526  0.3392  0.2351  0.0253
  357SOL    HW1 2711   0.717   3.110   2.432 -1.9771  0.1951 -0.1975
  357SOL    HW2 2712   0.731   3.218   2.537 -1.2986  0.7452 -0.8445
  358SOL     OW 2713   4.995   0.140   1.680 -0.4946 -0.6453  0.3708
  358SOL    HW1 2714   4.994   0.118   1.587  0.7010 -1.2258  0.4821
  358SOL    HW2 2715   4.902   0.140   1.705 -0.7286 -2.8787 -0.2673
  359SOL     OW 2716   3.864   0.965   1.062 -0.2850 -0.1832  0.5450
  359SOL    HW1 2717   3.886   0.892   1.004 -0.9307  0.0885 -0.0480
  359SOL    HW2 2718   3.942   1.021   1.059 -0.6150  0.2330 -0.6962
  360SOL     OW 2719   4.495   4.463   1.844  0.1616 -0.3517 -0.2880
  360SOL    HW1 2720   4.427   4.513   1.889  0.1228 -1.2604  0.6844
  360SOL    HW2 2721   4.509   4.511   1.762 -0.1212  1.0445  0.4557
  361SOL     OW 2722   6.264   1.113   0.809 -0.3629 -0.5172  0.3109
  361SOL    HW1 2723   6.275   1.068   0.725  0.5142  0.9188 -0.3794
  361SOL    HW2 2724   6.169   1.119   0.821 -0.4936 -0.6248 -0.6268
  362SOL     OW 2725   1.774   2.490   1.802  0.3405  0.2353 -0.1378
  362SOL    HW1 2726   1.809   2.569   1.842 -0.4768  0.0628  0.9523
  362SOL    HW2 2727   1.851   2.443   1.768  0.8011  1.6330 -1.1028
  363SOL     OW 2728   2.679   0.482   1.968 -0.5863  0.6104 -0.3736
  363SOL    HW1 2729   2.594   0.445   1.946 -0.3579 -0.4314  0.4121
  363SOL    HW2 2730   2.694   0.457   2.059  0.4682  0.9449 -0.4360
  364SOL     OW 2731   4.333   0.851   0.253  0.2300  0.0415  0.1642
  364SOL    HW1 2732   4.403   0.882   0.196 -0.8628  2.7156  0.1131
  364SOL    HW2 2733   4.376   0.832   0.336  1.2113  0.4643 -0.2281
  365SOL     OW 2734   1.875   2.853   3.145 -0.1954 -0.6006  0.3602
  365SOL    HW1 2735   1.908   2.912   3.077 -0.0034  0.0455  0.9937
  365SOL    HW2 2736   1.806   2.803   3.103 -0.7742  0.5113 -0.0313
  366SOL     OW 2737   0.944   0.970   0.141  0.0408 -0.5694 -0.5716
  366SOL    HW1 2738   0.930   1.063   0.124 -0.6024 -0.7678 -1.1494
  366SOL    HW2 2739   0.881   0.948   0.210  0.5254 -0.4749 -0.0883
  367SOL     OW 2740   4.051   3.930   2.770 -0.2666  0.3466  0.2593
  367SOL    HW1 2741   4.069   3.904   2.860 -0.5106 -1.6567 -0.2237
  367SOL    HW2 2742   4.112   4.002   2.753  1.4848 -0.8362  1.2665
  368SOL     OW 2743   2.798   3.778   0.474  0.2129  0.0417  0.1105
  368SOL    HW1 2744   2.713   3.776   0.517  1.2095  0.8733  2.2586
  368SOL    HW2 2745   2.840   3.695   0.499  0.1243 -0.3052 -0.8264
  369SOL     OW 2746   3.933   5.408   0.460  0.1005  0.4820 -0.5811
  369SOL    HW1 2747   3.860   5.418   0.520 -0.2803 -1.5048 -0.6344
  369SOL    HW2 2748   4.006   5.454   0.502  0.2703 -2.0077  2.2128
  370SOL     OW 2749   6.233   3.310   4.017 -0.1594 -0.2015  0.2591
  370SOL    HW1 2750   6.177   3.321   3.940  1.8760 -0.0029 -1.2887
  370SOL    HW2 2751   6.236   3.397   4.057 -2.5796 -0.6768  1.6273
  371SOL     OW 2752   5.320   3.418   1.101 -0.4430 -0.2400 -0.0552
  371SOL    HW1 2753   5.280   3.504   1.117 -0.8636 -0.6198  1.0627
  371SOL    HW2 2754   5.246   3.357   1.106 -0.0019 -0.7632  0.1002
  372SOL     OW 2755   1.848   6.349   1.218 -0.3195 -0.1592  0.5516
  372SOL    HW1 2756   1.782   6.402   1.174 -0.9375 -1.3425 -0.0056
  372SOL    HW2 2757   1.814   6.338   1.307 -1.5938 -1.8606 -0.0942
  373SOL     OW 2758   6.449   4.157   1.956 -0.1962  0.5881 -0.1104
  373SOL    HW1 2759   6.438   4.152   1.861 -1.8499 -1.8494  0.1165
  373SOL    HW2 2760   6.375   4.107   1.992  1.0544  0.3581  2.4147
  374SOL     OW 2761   6.062   1.725   1.956  0.4921  0.6527 -0.6990
  374SOL    HW1 2762   5.967   1.723   1.942  0.2892  2.3497  0.1912
  374SOL    HW2 2763   6.093   1.801   1.907  1.1122  1.1519  0.4110
  375SOL     OW 2764   2.806   6.307   3.988 -0.0605 -0.0366 -0.3155
  375SOL    HW1 2765   2.893   6.282   3.955  1.8948  1.8168  2.9916
  375SOL    HW2 2766   2.760   6.223   3.998  2.2035 -1.3259  0.0324
  376SOL     OW 2767   0.454   0.684   4.266  0.1719 -0.4879  1.0192
  376SOL    HW1 2768   0.375   0.682   4.213  1.8466  0.3236 -1.7136
  376SOL    HW2 2769   0.495   0.598   4.251  0.1050 -0.6991  1.9841
  377SOL     OW 2770   5.665   0.041   2.059 -0.3280  0.2331  0.5359
  377SOL    HW1 2771   5.654   0.114   2.120  0.9529  0.0342  1.0417
  377SOL    HW2 2772   5.751   0.056   2.018 -0.9978  0.1749 -0.9792
  378SOL     OW 2773   3.928   0.794   1.422  0.2907 -0.1076 -0.2506
  378SOL    HW1 2774   3.846   0.748   1.405 -0.1212  0.8446 -0.8762
  378SOL    HW2 2775   3.983   0.775   1.346 -0.4283  1.6274 -1.2482
  379SOL     OW 2776   1.937   3.079   3.520  0.2355 -0.2066  0.4708
  379SOL    HW1 2777   1.897   2.993   3.532  0.5141 -0.2144  1.4070
  379SOL    HW2 2778   1.986   3.071   3.438  2.4606 -1.8345  1.8401
  380SOL     OW 2779   3.185   0.989   2.747 -0.9071 -0.3532  0.3446
  380SOL    HW1 2780   3.125   0.991   2.822 -0.6216 -2.2475  0.6643
  380SOL    HW2 2781   3.209   0.897   2.737  1.3391  0.2384 -0.2884
  381SOL     OW 2782   2.316   1.413   3.293 -0.5524  0.8452  0.2574
  381SOL    HW1 2783   2.344   1.324   3.273  0.8971  1.7837 -2.2753
  381SOL    HW2 2784   2.241   1.429   3.235  1.1266  2.2461 -1.6316
  382SOL     OW 2785   4.789   0.603   3.683  0.3903 -0.0062  0.1890
  382SOL    HW1 2786   4.766   0.683   3.637 -0.6176 -0.2235  0.2775
  382SOL    HW2 2787   4.866   0.626   3.736  0.4328  0.7425 -0.1949
  383SOL     OW 2788   5.822   0.246   3.491  0.0031 -0.9703  0.0964
  383SOL    HW1 2789   5.807   0.162   3.448 -1.1882 -0.0129 -1.4678
  383SOL    HW2 2790   5.744   0.260   3.545  0.1027 -0.7735  0.1918
  384SOL     OW 2791   5.549   5.792   0.406  0.3706 -0.1081  0.1344
  384SOL    HW1 2792   5.544   5.852   0.481 -0.7047 -2.1729  1.8030
  384SOL    HW2 2793   5.624   5.735   0.426  0.3309 -0.4124 -0.5735
  385SOL     OW 2794   0.312   0.712   2.772 -0.0501  0.0107 -0.2119
  385SOL    HW1 2795   0.326   0.658   2.849  0.6085 -1.1750 -1.1245
  385SOL    HW2 2796   0.320   0.652   2.698  0.4342  1.2933 -1.2589
  386SOL     OW 2797   4.665   3.641   2.545  0.0683  0.2110 -0.3610
  386SOL    HW1 2798   4.598   3.575   2.527 -0.9486  1.5519 -1.6936
  386SOL    HW2 2799   4.688   3.676   2.460  1.3200  0.9024  0.2334
  387SOL     OW 2800   4.522   0.396   1.775 -0.0425 -0.3823  0.7233
  387SOL    HW1 2801   4.524   0.300   1.765 -1.6633 -0.5078  1.3296
  387SOL    HW2 2802   4.534   0.429   1.686  2.1671 -1.0794  0.6966
  388SOL     OW 2803   3.007   0.242   1.984 -0.1653 -0.4303 -0.4307
  388SOL    HW1 2804   3.071   0.174   2.005 -0.2398 -0.4667 -0.3196
  388SOL    HW2 2805   2.988   0.229   1.891  0.3018 -0.1535 -0.5677
  389SOL     OW 2806   0.601   0.108   0.917  0.5821  0.4986 -0.5269
  389SOL    HW1 2807   0.619   0.104   0.823  0.2465  0.0503 -0.5733
  389SOL    HW2 2808   0.660   0.044   0.956 -0.1283 -0.1951 -0.5665
  390SOL     OW 2809   5.134   2.002   0.377 -0.3749  0.4177  0.4052
  390SOL    HW1 2810   5.102   2.066   0.441  0.4956  0.3920  0.8741
  390SOL    HW2 2811   5.114   2.042   0.292  0.2169  1.3603  0.6880
  391SOL     OW 2812   4.339   1.740   1.103  0.3793 -0.4609  0.0120
  391SOL    HW1 2813   4.338   1.692   1.020  0.9311 -0.0655 -0.2244
  391SOL    HW2 2814   4.314   1.829   1.080  1.7296 -0.0484  0.0684
  392SOL     OW 2815   3.824   4.755   3.908  0.0594 -0.0399  0.4578
  392SOL    HW1 2816   3.732   4.762   3.883 -0.5001 -0.5487  2.2822
  392SOL    HW2 2817   3.840   4.831   3.963 -0.0666 -1.3381  2.3886
  393SOL     OW 2818   4.415   5.261   3.658 -0.0865 -0.1595 -0.1182
  393SOL    HW1 2819   4.339   5.317   3.646  0.5115  0.7051  0.0310
  393SOL    HW2 2820   4.475   5.286   3.587  0.0418 -0.8613 -0.2684
  394SOL     OW 2821   6.270   1.214   1.244 -0.2802 -0.1648  0.4155
  394SOL    HW1 2822   6.357   1.230   1.282 -0.4199  0.3847  0.5108
  394SOL    HW2 2823   6.253   1.122   1.262 -0.1958  0.0038  1.3870
  395SOL     OW 2824   1.397   5.846   1.854  0.3653 -0.1728 -0.0226
  395SOL    HW1 2825   1.401   5.899   1.774  0.3738 -0.7218 -0.3888
  395SOL    HW2 2826   1.433   5.903   1.922 -1.7147  1.1399  0.0574
  396SOL     OW 2827   0.230   0.116   0.338 -0.0084 -0.2037  0.1534
  396SOL    HW1 2828   0.240   0.021   0.344  1.7139 -0.0689 -0.0133
  396SOL    HW2 2829   0.258   0.147   0.424  0.0693  0.1910 -0.0157
  397SOL     OW 2830   0.846   5.856   1.908  0.1699  0.4693  0.0017
  397SOL    HW1 2831   0.802   5.824   1.829  0.2427  1.6261 -0.5211
  397SOL    HW2 2832   0.935   5.822   1.901  0.3184  0.9798 -0.6761
  398SOL     OW 2833   5.074   1.320   0.536 -0.4108 -0.0161  0.0739
  398SOL    HW1 2834   4.999   1.270   0.568 -1.3062  1.3542  0.2015
  398SOL    HW2 2835   5.051   1.411   0.554  1.6122  0.4102  0.8221
  399SOL     OW 2836   3.941   2.768   3.811 -0.6834  0.0166 -0.1053
  399SOL    HW1 2837   4.023   2.807   3.839 -0.6685  0.4562 -0.7510
  399SOL    HW2 2838   3.875   2.808   3.867 -0.5271  0.0700  0.0412
  400SOL     OW 2839   1.874   2.712   3.943  0.1165 -0.8222  0.3105
  400SOL    HW1 2840   1.929   2.640   3.910 -0.8322 -1.9344  1.0956
  400SOL    HW2 2841   1.897   2.786   3.887 -0.1354 -2.1772 -1.7137
  401SOL     OW 2842   5.170   0.118   4.312 -0.1382 -0.3060 -0.0248
  401SOL    HW1 2843   5.114   0.191   4.284  0.8831  0.4108 -0.2585
  401SOL    HW2 2844   5.244   0.161   4.355 -0.2475 -1.2812  1.1521
  402SOL     OW 2845   6.157   4.036   0.446 -0.1264  0.2009 -0.0524
  402SOL    HW1 2846   6.104   4.050   0.367 -1.0321  1.6103  0.7694
  402SOL    HW2 2847   6.207   4.116   0.456  1.4967 -0.7405 -0.2706
  403SOL     OW 2848   4.570   2.198   1.616  0.7934  0.2606 -0.1234
  403SOL    HW1 2849   4.541   2.149   1.693  1.1119  1.3327  0.6945
  403SOL    HW2 2850   4.527   2.154   1.542  0.2977 -0.6367  0.6794
  404SOL     OW 2851   4.025   3.983   1.441 -0.0349 -0.3043  0.0677
  404SOL    HW1 2852   4.118   3.997   1.423 -0.2117  0.3235 -0.3950
  404SOL    HW2 2853   3.986   3.968   1.355 -0.2540 -1.2647  0.3253
  405SOL     OW 2854   0.730   3.368   4.282 -0.5254 -0.4667 -0.0869
  405SOL    HW1 2855   0.713   3.285   4.327  5.5510 -1.9780  0.2241
  405SOL    HW2 2856   0.735   3.345   4.190 -1.1268  0.1402 -0.2843
  406SOL     OW 2857   4.300   0.834   3.439 -0.6324 -0.1223  0.2097
  406SOL    HW1 2858   4.321   0.752   3.394 -2.4321 -0.8850  0.6692
  406SOL    HW2 2859   4.233   0.875   3.383  1.2598  1.8120 -0.7899
  407SOL     OW 2860   3.464   2.868   1.341 -0.0130  0.1243 -0.1446
  407SOL    HW1 2861   3.544   2.897   1.384  0.2546  1.3034 -1.3908
  407SOL    HW2 2862   3.482   2.777   1.316  1.2765  0.6467 -1.1903
  408SOL     OW 2863   3.250   3.088   1.972 -0.6226  0.5719 -0.1108
  408SOL    HW1 2864   3.326   3.092   1.914 -0.0978 -2.2652  0.2264
  408SOL    HW2 2865   3.198   3.164   1.948  1.8265  2.0726 -1.0296
  409SOL     OW 2866   1.896   4.878   2.132 -0.1975  0.2648 -0.3569
  409SOL    HW1 2867   1.839   4.886   2.208 -0.6993 -0.3925 -0.6530
  409SOL    HW2 2868   1.921   4.786   2.130  0.5265  0.4603 -0.4817
  410SOL     OW 2869   5.313   5.652   0.482  0.4523  0.1942  0.0395
  410SOL    HW1 2870   5.390   5.677   0.431  0.2038 -0.7912 -0.8463
  410SOL    HW2 2871   5.240   5.658   0.420 -0.3900  2.0952  1.1099
  411SOL     OW 2872   6.564   2.358   2.201  0.0317  0.5259  0.3147
  411SOL    HW1 2873   6.580   2.347   2.295  1.8433  2.1902  0.2846
  411SOL    HW2 2874   6.502   2.431   2.196 -0.3513  0.1946  0.2254
  412SOL     OW 2875   1.664   1.095   1.367 -0.5316 -0.1507  0.4071
  412SOL    HW1 2876   1.646   1.161   1.434  0.6219 -0.7710  1.3791
  412SOL    HW2 2877   1.722   1.032   1.411  0.7380 -0.2835 -1.3352
  413SOL     OW 2878   1.268   1.820   4.064 -0.0937  0.2264  0.3761
  413SOL    HW1 2879   1.308   1.902   4.034  1.5894  0.1934  2.2702
  413SOL    HW2 2880   1.259   1.767   3.985  2.2484  0.8619 -0.4056
  414SOL     OW 2881   6.412   4.528   0.465  0.3369  1.2048  0.1442
  414SOL    HW1 2882   6.413   4.485   0.551  0.0603 -1.8993 -1.2524
  414SOL    HW2 2883   6.504   4.526   0.436  0.5434  2.8514  0.5610
  415SOL     OW 2884   1.842   0.262   0.162  0.0240  0.0381  0.4060
  415SOL    HW1 2885   1.843   0.233   0.071  1.2145  1.1616  0.0216
  415SOL    HW2 2886   1.784   0.201   0.207  0.9408 -1.7403 -0.7242
  416SOL     OW 2887   1.392   2.764   2.476 -0.2730 -0.1740 -0.1589
  416SOL    HW1 2888   1.404   2.857   2.496 -0.7365 -0.4843  1.6747
  416SOL    HW2 2889   1.459   2.719   2.527  1.6544 -0.7651 -2.9378
  417SOL     OW 2890   1.191   4.050   1.301 -0.0734  0.4702  0.0924
  417SOL    HW1 2891   1.266   4.095   1.339 -0.7976  2.1266 -0.3569
  417SOL    HW2 2892   1.222   3.961   1.286  1.3722  0.7559  1.1480
  418SOL     OW 2893   2.429   3.690   2.412  0.4831  0.1784  0.1365
  418SOL    HW1 2894   2.421   3.763   2.473 -1.6535 -0.9184  1.2546
  418SOL    HW2 2895   2.491   3.631   2.453 -0.5105 -0.2864  0.9946
  419SOL     OW 2896   3.543   3.164   0.893 -0.5115  0.3006 -0.4053
  419SOL    HW1 2897   3.637   3.150   0.906 -0.3626  0.9944 -0.6776
  419SOL    HW2 2898   3.526   3.127   0.806 -0.5062  0.1240 -0.3324
  420SOL     OW 2899   1.121   2.107   1.198 -0.0109 -0.0474  0.2055
  420SOL    HW1 2900   1.180   2.180   1.219 -0.7867  0.3017  1.2515
  420SOL    HW2 2901   1.043   2.123   1.250 -1.0843 -0.4727 -1.2009
  421SOL     OW 2902   6.303   3.454   0.031  1.1269  0.0875 -0.2348
  421SOL    HW1 2903   6.361   3.522   0.066  2.8583 -1.2798 -0.2896
  421SOL    HW2 2904   6.343   3.429  -0.052  0.5697 -1.0386 -0.1866
  422SOL     OW 2905   0.925   4.139   1.276 -0.2931 -0.5739  0.6242
  422SOL    HW1 2906   0.993   4.105   1.333 -0.4245 -0.0183  1.1214
  422SOL    HW2 2907   0.897   4.064   1.224  0.9658 -0.7311  0.1342
  423SOL     OW 2908   3.177   2.978   2.468  0.0144 -0.1398  0.0595
  423SOL    HW1 2909   3.208   2.996   2.379 -0.7279 -0.0765 -0.1943
  423SOL    HW2 2910   3.247   3.009   2.525 -0.9118  3.0212 -0.3577
  424SOL     OW 2911   5.364   0.149   2.603  0.1376 -0.1143  0.1124
  424SOL    HW1 2912   5.356   0.124   2.511 -0.9534  1.2752 -0.2033
  424SOL    HW2 2913   5.343   0.069   2.651 -0.0110 -0.6698 -0.8531
  425SOL     OW 2914   2.299   0.567   1.583 -0.6260 -0.0876  0.4581
  425SOL    HW1 2915   2.306   0.591   1.490 -2.3348 -0.6547  0.1496
  425SOL    HW2 2916   2.271   0.475   1.582  2.0443 -1.0293  1.5949
  426SOL     OW 2917   5.089   4.680   0.771 -0.7380  0.1733  0.2829
  426SOL    HW1 2918   5.030   4.615   0.731  0.4034 -1.7137  1.4806
  426SOL    HW2 2919   5.135   4.719   0.697 -0.7285 -1.1355 -0.4333
  427SOL     OW 2920   3.623   3.023   4.631  0.1464 -0.3207  0.5494
  427SOL    HW1 2921   3.602   2.934   4.602  0.6161 -0.9423  2.0210
  427SOL    HW2 2922   3.542   3.072   4.621 -1.4232 -2.0038  3.6187
  428SOL     OW 2923   0.432   5.512   1.137 -0.2045  0.2886  0.3229
  428SOL    HW1 2924   0.346   5.537   1.170 -0.3672  1.2213 -0.7428
  428SOL    HW2 2925   0.478   5.594   1.123  0.5156 -0.1579 -0.0094
  429SOL     OW 2926   4.800   0.102   3.928 -0.2536  0.1778  0.4115
  429SOL    HW1 2927   4.712   0.106   3.964 -1.3885 -0.0279 -2.1424
  429SOL    HW2 2928   4.805   0.177   3.867  0.2485 -1.4032 -1.6133
  430SOL     OW 2929   2.912   4.834   4.079 -0.2461  0.2326  0.6545
  430SOL    HW1 2930   2.862   4.866   4.005 -0.1107 -0.4932  0.2371
  430SOL    HW2 2931   3.001   4.823   4.045  0.0840  0.9889  1.2384
  431SOL     OW 2932   5.155   1.474   1.903 -0.4234  0.4172  0.0331
  431SOL    HW1 2933   5.213   1.434   1.839  0.9414 -2.4146  2.7666
  431SOL    HW2 2934   5.183   1.565   1.907  2.5411 -0.3699 -0.2547
  432SOL     OW 2935   2.796   2.731   2.380  0.2527  0.4036  0.2515
  432SOL    HW1 2936   2.767   2.759   2.294 -0.2512 -1.5159 -0.2522
  432SOL    HW2 2937   2.718   2.690   2.420  0.3388  1.6713  1.8211
  433SOL     OW 2938   5.386   0.813   1.681  0.1302 -0.3463 -0.5260
  433SOL    HW1 2939   5.407   0.823   1.773  0.9113 -0.1461 -0.7166
  433SOL    HW2 2940   5.368   0.720   1.670 -0.6409 -0.2573 -0.0395
  434SOL     OW 2941   5.820   5.889   2.147 -0.0068 -0.3424  0.0115
  434SOL    HW1 2942   5.824   5.926   2.059 -1.0499  0.5891  0.3439
  434SOL    HW2 2943   5.834   5.963   2.205  1.4796 -1.0708  0.6559
  435SOL     OW 2944   3.444   6.556   1.950 -0.5699 -0.6164  0.3829
  435SOL    HW1 2945   3.452   6.643   1.910 -3.4337 -0.1491  0.6228
  435SOL    HW2 2946   3.492   6.563   2.032 -1.1087  0.8976  0.5998
  436SOL     OW 2947   5.705   2.622   3.832 -0.0853 -0.4248  0.2947
  436SOL    HW1 2948   5.674   2.581   3.752  0.2603 -0.2857  0.0867
  436SOL    HW2 2949   5.675   2.564   3.902 -1.5356  0.1303  0.1737
  437SOL     OW 2950   2.081   5.273   1.102 -0.1569  0.1850  0.1151
  437SOL    HW1 2951   2.039   5.206   1.156  0.0596  0.3580  0.5022
  437SOL    HW2 2952   2.174   5.249   1.101 -0.2112  0.0036 -0.4417
  438SOL     OW 2953   0.556   2.585   0.707  0.2052  0.5096 -0.1177
  438SOL    HW1 2954   0.647   2.556   0.698 -0.0449 -0.2597 -0.2583
  438SOL    HW2 2955   0.562   2.675   0.739  1.0050 -0.0035  1.2648
  439SOL     OW 2956   4.692   6.283   4.227  0.4860  0.8698 -0.0787
  439SOL    HW1 2957   4.630   6.217   4.258  0.0906  1.6421  0.8666
  439SOL    HW2 2958   4.682   6.356   4.289  3.7315  0.2922  1.3574
  440SOL     OW 2959   5.906   2.616   0.575 -0.7841 -0.1396 -0.2288
  440SOL    HW1 2960   5.889   2.534   0.528 -1.4595 -0.9827  1.3742
  440SOL    HW2 2961   5.895   2.684   0.509  0.1037 -1.3421 -1.6925
  441SOL     OW 2962   4.904   5.017   1.555  0.1221  0.4643  0.4599
  441SOL    HW1 2963   4.832   5.055   1.606 -2.4481 -0.9959 -1.8671
  441SOL    HW2 2964   4.884   5.039   1.464  2.9725  0.4464 -0.2888
  442SOL     OW 2965   4.397   4.052   1.158 -0.2785 -0.0692 -0.0931
  442SOL    HW1 2966   4.492   4.044   1.156 -0.2747 -0.3105  0.7048
  442SOL    HW2 2967   4.374   4.095   1.075  0.4750 -0.4554 -0.5115
  443SOL     OW 2968   4.656   1.939   2.642 -0.1360 -0.3486  0.3016
  443SOL    HW1 2969   4.588   1.889   2.597 -0.2799 -0.7055  0.9049
  443SOL    HW2 2970   4.607   2.003   2.695  0.0049 -0.3778  0.4683
  444SOL     OW 2971   5.884   4.041   3.206  0.3629 -0.0709 -0.6799
  444SOL    HW1 2972   5.836   3.961   3.228  2.7942 -1.5462 -0.4467
  444SOL    HW2 2973   5.919   4.072   3.289 -0.8324  1.5203 -0.7048
  445SOL     OW 2974   0.852   3.303   1.683  0.3168  0.5080 -0.5422
  445SOL    HW1 2975   0.834   3.380   1.629  0.7618 -0.3455 -1.9693
  445SOL    HW2 2976   0.922   3.332   1.742 -0.6393  1.6594  0.0733
  446SOL     OW 2977   4.584   3.767   3.385  0.5133 -0.2115 -0.5272
  446SOL    HW1 2978   4.551   3.679   3.366  0.6086 -0.3607 -0.0035
  446SOL    HW2 2979   4.516   3.808   3.438  1.3764 -0.7060  1.0193
  447SOL     OW 2980   4.615   3.212   4.341 -0.4576  0.2829 -0.0599
  447SOL    HW1 2981   4.555   3.188   4.270  0.3866  1.5791 -1.2663
  447SOL    HW2 2982   4.699   3.224   4.298  0.1665  0.7341  1.2427
  448SOL     OW 2983   1.370   5.977   0.836 -0.8164  0.1695 -0.2462
  448SOL    HW1 2984   1.423   5.993   0.914 -0.0991 -0.3977 -0.5940
  448SOL    HW2 2985   1.316   6.055   0.826 -0.1180  0.7217  0.1877
  449SOL     OW 2986   4.415   3.755   1.969 -0.5761  0.0815 -0.4264
  449SOL    HW1 2987   4.422   3.815   1.895 -0.3580 -0.2560 -0.6844
  449SOL    HW2 2988   4.343   3.697   1.947 -0.0920 -0.4356 -0.6869
  450SOL     OW 2989   0.181   2.940   4.231  0.2448  0.4753  0.1129
  450SOL    HW1 2990   0.215   2.923   4.144  1.4249 -0.1173  0.6595
  450SOL    HW2 2991   0.212   2.866   4.284 -1.7097  0.0244  0.7218
  451SOL     OW 2992   3.462   5.684   1.986  0.0659  0.3462 -0.1309
  451SOL    HW1 2993   3.433   5.649   1.901 -0.2849 -1.0042  0.5314
  451SOL    HW2 2994   3.423   5.772   1.989 -1.3467 -0.2286 -0.6425
  452SOL     OW 2995   5.674   0.685   2.260 -0.1752  0.3128 -0.4148
  452SOL    HW1 2996   5.616   0.667   2.187  1.4930 -0.8544 -1.5112
  452SOL    HW2 2997   5.618   0.677   2.338 -1.5798 -0.2272 -1.4409
  453SOL     OW 2998   0.986   1.408   3.038  0.3608  0.0993  0.0728
  453SOL    HW1 2999   0.948   1.333   3.083  1.2488 -1.4471 -1.6322
  453SOL    HW2 3000   1.059   1.435   3.093 -0.3925  0.1868  1.0501
  454SOL     OW 3001   6.134   5.327   0.799  0.1495 -0.2393  0.1406
  454SOL    HW1 3002   6.102   5.281   0.722  0.1901  1.3293 -0.8598
  454SOL    HW2 3003   6.221   5.289   0.815  0.2225 -0.4622 -0.7184
  455SOL     OW 3004   0.017   1.487   3.416  0.1503 -0.4036 -0.3984
  455SOL    HW1 3005   0.009   1.577   3.383 -3.4979 -0.1797  0.6984
  455SOL    HW2 3006  -0.051   1.439   3.369  1.7458 -2.5801 -0.6219
  456SOL     OW 3007   5.201   6.419   4.305 -0.3021 -0.6118 -0.3819
  456SOL    HW1 3008   5.186   6.514   4.302  0.0546 -0.5074  0.5184
  456SOL    HW2 3009   5.280   6.405   4.252  1.2935  0.0085  1.6614
  457SOL     OW 3010   1.022   2.012   0.672  0.5692 -0.3316  0.4092
  457SOL    HW1 3011   0.997   2.071   0.601 -0.2833  1.7405  2.2663
  457SOL    HW2 3012   1.068   2.069   0.735  2.0623 -2.2420  1.1398
  458SOL     OW 3013   5.024   2.509   3.734 -0.2806  0.1839 -0.2928
  458SOL    HW1 3014   4.944   2.455   3.735  0.5311 -1.1432 -2.0450
  458SOL    HW2 3015   4.994   2.596   3.709 -1.3482  0.0740  0.5081
  459SOL     OW 3016   5.272   0.267   0.891 -0.0039 -0.6051 -0.6076
  459SOL    HW1 3017   5.244   0.246   0.802 -0.5124 -0.1476 -0.5588
  459SOL    HW2 3018   5.322   0.190   0.919  1.3578 -0.2084 -1.7857
  460SOL     OW 3019   1.342   1.996   2.289 -0.0399  0.0516 -0.1636
  460SOL    HW1 3020   1.423   1.987   2.240  0.2652 -0.2889  0.3918
  460SOL    HW2 3021   1.304   1.908   2.291 -1.1640  0.4624 -1.6446
  461SOL     OW 3022   2.153   2.786   0.235  0.1817 -0.1358 -0.5201
  461SOL    HW1 3023   2.087   2.847   0.201 -1.1586 -1.6045 -0.6279
  461SOL    HW2 3024   2.180   2.735   0.158 -1.5917 -2.2994  0.2086
  462SOL     OW 3025   2.453   1.162   3.226 -0.1103 -0.0986  0.4028
  462SOL    HW1 3026   2.501   1.242   3.201 -0.4177 -0.2083 -0.5970
  462SOL    HW2 3027   2.489   1.095   3.168  0.0044 -0.6510  1.1050
  463SOL     OW 3028   4.865   5.030   4.195 -0.2684 -0.1614 -0.1529
  463SOL    HW1 3029   4.799   5.093   4.166  2.4370  2.8435 -0.4305
  463SOL    HW2 3030   4.863   5.034   4.290  0.4209  1.0620 -0.1691
  464SOL     OW 3031   5.642   3.178   0.772  0.3674 -0.3994 -0.4884
  464SOL    HW1 3032   5.682   3.096   0.800  0.0290 -0.2452  0.4668
  464SOL    HW2 3033   5.556   3.180   0.815 -0.1521 -0.1299 -1.4949
  465SOL     OW 3034   4.562   4.663   1.189 -0.3266  0.2713 -0.3040
  465SOL    HW1 3035   4.583   4.625   1.104 -0.4576  0.5708 -0.4753
  465SOL    HW2 3036   4.584   4.596   1.252 -0.4599 -0.0496 -0.5939
  466SOL     OW 3037   4.707   2.935   3.970  0.4586  0.3063  0.1821
  466SOL    HW1 3038   4.744   2.858   3.927  1.5307  0.8521  0.0843
  466SOL    HW2 3039   4.745   3.010   3.924  0.7393  0.9044  1.3298
  467SOL     OW 3040   3.730   3.652   2.685  0.0024  0.1215  0.2365
  467SOL    HW1 3041   3.679   3.732   2.671  1.2432  0.8790 -0.1242
  467SOL    HW2 3042   3.779   3.668   2.765  0.0958 -0.3592  0.2778
  468SOL     OW 3043   5.541   6.179   4.106  0.0816  0.3382  0.0253
  468SOL    HW1 3044   5.448   6.161   4.116  0.1362  0.6029  1.0355
  468SOL    HW2 3045   5.585   6.103   4.145  0.2927  1.1386  1.3797
  469SOL     OW 3046   4.433   1.179   2.860 -0.9020  0.2700  0.1353
  469SOL    HW1 3047   4.380   1.163   2.782  0.5844 -3.3747 -0.3367
  469SOL    HW2 3048   4.512   1.223   2.827 -0.8094 -0.1781 -0.2565
  470SOL     OW 3049   4.417   5.394   2.145  0.1361  0.3647 -0.7035
  470SOL    HW1 3050   4.365   5.449   2.087 -0.5403  0.0863 -0.3632
  470SOL    HW2 3051   4.485   5.358   2.089 -0.6583 -0.1027 -1.3808
  471SOL     OW 3052   0.072   1.391   4.236 -0.1407 -0.0767  0.0861
  471SOL    HW1 3053   0.118   1.371   4.317 -0.7113 -2.3653 -0.0896
  471SOL    HW2 3054   0.059   1.486   4.239  2.7122  0.3833  1.0822
  472SOL     OW 3055   6.305   3.158   1.468  0.5714 -0.6597 -0.1928
  472SOL    HW1 3056   6.219   3.118   1.453 -0.8181  1.2470  2.0150
  472SOL    HW2 3057   6.367   3.087   1.456 -1.1691 -1.9027 -2.8521
  473SOL     OW 3058   2.132   2.765   3.023  0.3672  0.4357 -0.0055
  473SOL    HW1 3059   2.161   2.856   3.024 -0.2968  0.6646 -0.8232
  473SOL    HW2 3060   2.156   2.731   3.110 -1.0342  1.8992  0.9967
  474SOL     OW 3061   0.418   0.956   4.640  0.3686  0.3449 -0.2288
  474SOL    HW1 3062   0.502   0.996   4.661 -0.6026  2.2024  0.3643
  474SOL    HW2 3063   0.387   0.920   4.723  0.2505  0.3211 -0.2834
  475SOL     OW 3064   0.908   4.542   3.259 -0.2004  0.3997 -0.0557
  475SOL    HW1 3065   0.962   4.488   3.201 -1.2190  0.8939 -1.5173
  475SOL    HW2 3066   0.961   4.551   3.339  2.4643  1.9364 -1.8441
  476SOL     OW 3067   5.787   5.590   1.484  0.0934  0.3030  0.0465
  476SOL    HW1 3068   5.793   5.582   1.579  0.8653 -1.4452 -0.1045
  476SOL    HW2 3069   5.831   5.512   1.451 -1.0422  0.3540 -1.7374
  477SOL     OW 3070   3.539   1.422   1.163  0.7124  0.3407 -0.0938
  477SOL    HW1 3071   3.570   1.332   1.158 -1.0350 -0.2471 -1.3062
  477SOL    HW2 3072   3.466   1.419   1.225  2.0057  1.3864  1.5450
  478SOL     OW 3073   6.119   4.219   3.903  0.3598 -0.1251 -0.3943
  478SOL    HW1 3074   6.156   4.235   3.816 -0.4177  3.0400 -0.2890
  478SOL    HW2 3075   6.189   4.243   3.964  0.1737 -0.1743 -0.1589
  479SOL     OW 3076   2.652   1.404   1.264 -0.8378 -0.9865  0.5780
  479SOL    HW1 3077   2.634   1.478   1.322  0.7453 -0.7038  0.7446
  479SOL    HW2 3078   2.702   1.343   1.317  2.4983  0.1828 -0.9504
  480SOL     OW 3079   0.820   6.157   0.866 -0.3953 -0.2981  0.1449
  480SOL    HW1 3080   0.759   6.181   0.795  0.0150  0.2576 -0.0256
  480SOL    HW2 3081   0.898   6.210   0.849 -0.6165  0.4954  1.5217
  481SOL     OW 3082   2.999   1.968   3.982  0.2090  0.2405 -0.0438
  481SOL    HW1 3083   2.997   1.986   4.076  1.1962 -1.2526  0.2956
  481SOL    HW2 3084   2.929   2.022   3.946 -0.4847  0.5019  1.6082
  482SOL     OW 3085   0.520   5.704   1.438 -0.2598  0.0368  0.3290
  482SOL    HW1 3086   0.594   5.648   1.459  0.4998  0.7141 -0.4888
  482SOL    HW2 3087   0.502   5.752   1.520  1.3605  1.1678  0.0572
  483SOL     OW 3088   3.495   0.693   0.780  0.0337  0.9229 -0.5132
  483SOL    HW1 3089   3.580   0.735   0.772  1.8123 -1.9602  1.4140
  483SOL    HW2 3090   3.503   0.613   0.728 -1.6060  0.6806 -0.4606
  484SOL     OW 3091   5.501   5.795   1.198  0.1381  0.6821  0.0888
  484SOL    HW1 3092   5.577   5.784   1.254 -0.9950  0.4664  1.6695
  484SOL    HW2 3093   5.533   5.844   1.122  1.9293  0.1450  0.4607
  485SOL     OW 3094   4.044   2.465   4.074  0.4804  0.0317  0.8979
  485SOL    HW1 3095   4.125   2.494   4.032  0.0789  0.5631  0.4781
  485SOL    HW2 3096   4.045   2.505   4.161 -0.2167  1.6138  0.2157
  486SOL     OW 3097   5.623   0.373   1.457 -0.3691 -0.1853  0.3268
  486SOL    HW1 3098   5.593   0.463   1.459  0.3704  0.0618  0.7286
  486SOL    HW2 3099   5.570   0.331   1.389 -1.8380  0.1278  1.2376
  487SOL     OW 3100   5.716   5.266   0.010 -0.5431 -0.0732 -0.8617
  487SOL    HW1 3101   5.787   5.319   0.046 -1.1136  0.1443 -0.0278
  487SOL    HW2 3102   5.684   5.317  -0.065  0.2205 -0.2106 -1.2928
  488SOL     OW 3103   0.344   4.448   3.205  0.2405 -0.6239  0.2910
  488SOL    HW1 3104   0.437   4.469   3.213  0.1409  0.0362 -0.1864
  488SOL    HW2 3105   0.334   4.365   3.251  0.6528  0.3654  2.2985
  489SOL     OW 3106   5.925   2.776   3.930  0.2065  0.2184  0.3286
  489SOL    HW1 3107   5.836   2.747   3.910  0.1411 -0.1266  1.1012
  489SOL    HW2 3108   5.982   2.711   3.889  0.1502  1.0560 -1.1631
  490SOL     OW 3109   5.069   5.921   1.493 -0.6164 -0.6212 -0.0153
  490SOL    HW1 3110   5.023   5.906   1.411 -0.9338  0.4828 -0.0563
  490SOL    HW2 3111   5.060   6.015   1.509  0.0483 -0.6989  0.9202
  491SOL     OW 3112   3.451   4.357   2.673  0.2904 -0.2140 -0.8156
  491SOL    HW1 3113   3.543   4.343   2.693 -0.2120  0.3197  2.4212
  491SOL    HW2 3114   3.450   4.434   2.616  1.7734  1.2193  0.9890
  492SOL     OW 3115   5.799   2.959   3.293  0.0377  0.4951  0.2869
  492SOL    HW1 3116   5.830   2.975   3.204 -0.1039 -0.1922  0.1119
  492SOL    HW2 3117   5.715   3.004   3.298 -0.4856 -0.4045 -0.2848
  493SOL     OW 3118   5.131   0.781   3.038  0.3254 -0.6734 -0.3745
  493SOL    HW1 3119   5.105   0.689   3.028  1.2207 -0.9604 -0.1331
  493SOL    HW2 3120   5.200   0.794   2.973  0.7567 -0.4023  0.1226
  494SOL     OW 3121   5.272   6.000   1.171  0.0755 -0.0798 -0.5696
  494SOL    HW1 3122   5.272   5.928   1.109 -2.6161 -1.0069  0.3621
  494SOL    HW2 3123   5.329   5.971   1.242 -1.1710 -1.4833 -0.0842
  495SOL     OW 3124   6.209   2.209   4.199 -0.4578 -0.9548  0.2038
  495SOL    HW1 3125   6.269   2.263   4.148 -0.8184 -0.9706 -0.2459
  495SOL    HW2 3126   6.232   2.226   4.290  1.6314 -2.5267  0.0524
  496SOL     OW 3127   2.925   6.022   1.704 -0.0057  0.1707 -0.6440
  496SOL    HW1 3128   2.874   6.025   1.786 -0.6794  1.2923 -1.0866
  496SOL    HW2 3129   2.960   6.110   1.694 -3.4367  1.4463 -3.6796
  497SOL     OW 3130   5.514   5.687   3.331 -0.0897  0.2250  0.4036
  497SOL    HW1 3131   5.609   5.683   3.333 -0.0203  0.3898 -1.2179
  497SOL    HW2 3132   5.492   5.764   3.384  0.6920  0.3852  0.5056
  498SOL     OW 3133   3.306   3.815   1.757  0.6506  0.0667 -0.3185
  498SOL    HW1 3134   3.279   3.750   1.821 -1.8133  2.0643  0.8655
  498SOL    HW2 3135   3.230   3.827   1.701  1.2759  1.3633 -0.9517
  499SOL     OW 3136   5.523   2.744   0.434 -0.4491 -0.4255  0.4305
  499SOL    HW1 3137   5.600   2.695   0.405  1.5262  1.6375  1.8712
  499SOL    HW2 3138   5.529   2.745   0.529  0.3483  3.4507  0.5182
  500SOL     OW 3139   3.551   6.098   4.372 -0.6525  0.1041  0.5436
  500SOL    HW1 3140   3.520   6.051   4.450  1.6434 -0.0642  1.4397
  500SOL    HW2 3141   3.581   6.029   4.313 -2.4647  0.2298 -0.5892
  501SOL     OW 3142   1.601   3.443   3.639 -0.4912  0.0596  0.3353
  501SOL    HW1 3143   1.660   3.369   3.632 -1.2557 -0.6044  0.7448
  501SOL    HW2 3144   1.644   3.503   3.700  0.3460  0.1826 -0.3503
  502SOL     OW 3145   2.610   3.223   0.560 -0.2432  0.3208 -0.4885
  502SOL    HW1 3146   2.612   3.309   0.517 -0.0791  0.0057 -1.1111
  502SOL    HW2 3147   2.521   3.216   0.594 -0.6594  0.1858 -1.5734
  503SOL     OW 3148   5.502   6.072   3.299 -0.9293 -0.0739 -0.3684
  503SOL    HW1 3149   5.560   6.083   3.374  0.2248 -4.5856 -0.2694
  503SOL    HW2 3150   5.423   6.033   3.336 -1.1001 -0.6067 -1.2666
  504SOL     OW 3151   0.490   1.876   1.887  0.5651  0.0862  0.7008
  504SOL    HW1 3152   0.439   1.885   1.967  0.0339 -1.1261  0.5247
  504SOL    HW2 3153   0.425   1.880   1.817  0.9980  0.9041  0.3231
  505SOL     OW 3154   2.437   2.805   3.644  0.3210 -0.5814  0.2245
  505SOL    HW1 3155   2.435   2.857   3.723 -0.9365 -1.3474  0.7301
  505SOL    HW2 3156   2.515   2.750   3.653 -0.4339 -1.4994  1.5232
  506SOL     OW 3157   3.338   2.916   4.370  0.6032 -0.1426  0.0583
  506SOL    HW1 3158   3.264   2.967   4.401  0.9777  0.2381  0.3487
  506SOL    HW2 3159   3.404   2.982   4.346  1.1283 -0.4788  0.5335
  507SOL     OW 3160   5.769   4.216   0.082  0.2282 -0.6814  0.0052
  507SOL    HW1 3161   5.797   4.242  -0.006  0.6082 -0.7178  0.1135
  507SOL    HW2 3162   5.676   4.239   0.085 -0.0291 -1.5543 -0.7360
  508SOL     OW 3163   0.044   1.988   0.022 -0.1487 -0.5353 -0.3665
  508SOL    HW1 3164   0.034   2.051  -0.049 -0.7536  0.1018  0.2622
  508SOL    HW2 3165  -0.042   1.946   0.029  0.1198 -1.1249 -0.4845
  509SOL     OW 3166   1.716   2.575   3.567  0.0401 -0.0137  0.8701
  509SOL    HW1 3167   1.689   2.485   3.550 -1.2030  0.7615 -2.0932
  509SOL    HW2 3168   1.638   2.617   3.603  0.2745  0.1149  1.2270
  510SOL     OW 3169   5.201   6.435   0.933  0.1073  0.4251  0.1033
  510SOL    HW1 3170   5.275   6.391   0.890  0.4609 -0.0509  1.1518
  510SOL    HW2 3171   5.153   6.477   0.862  1.6871  1.1984 -0.5495
  511SOL     OW 3172   3.292   0.824   1.578  0.1907  0.1463 -0.5799
  511SOL    HW1 3173   3.324   0.783   1.498 -0.2785  0.7942 -1.1098
  511SOL    HW2 3174   3.210   0.780   1.597  0.5061 -0.2951 -0.2120
  512SOL     OW 3175   1.653   3.130   0.498  0.6644 -0.3564 -0.6433
  512SOL    HW1 3176   1.682   3.205   0.551 -1.4558  0.0339  0.0707
  512SOL    HW2 3177   1.724   3.116   0.436  2.0687  0.8792  0.5909
  513SOL     OW 3178   1.969   4.028   3.889  0.0021 -0.0250 -0.1214
  513SOL    HW1 3179   1.943   3.942   3.923 -2.1134  0.8474  0.5850
  513SOL    HW2 3180   1.897   4.054   3.833  0.9173  1.0456 -0.8320
  514SOL     OW 3181   5.791   1.828   2.852 -0.3053  0.4506  0.2248
  514SOL    HW1 3182   5.823   1.865   2.770  0.2775 -0.9624 -0.2134
  514SOL    HW2 3183   5.818   1.736   2.850 -1.3433  0.0753  1.4462
  515SOL     OW 3184   1.061   0.465   1.281 -0.0306  0.1062  0.1554
  515SOL    HW1 3185   1.003   0.533   1.314  0.9243  0.7105  0.6443
  515SOL    HW2 3186   1.079   0.409   1.358  0.6902  0.4145  0.2201
  516SOL     OW 3187   0.659   4.268   1.327  0.2210  0.2536  0.3032
  516SOL    HW1 3188   0.751   4.241   1.332  0.5032  0.4186 -2.3805
  516SOL    HW2 3189   0.662   4.357   1.292 -0.9644  0.2964  0.2699
  517SOL     OW 3190   0.464   3.678   2.803  0.4727  0.4621 -0.0503
  517SOL    HW1 3191   0.391   3.689   2.864  0.9639  2.0938  0.3087
  517SOL    HW2 3192   0.430   3.622   2.734 -0.1357 -1.3561  1.6396
  518SOL     OW 3193   4.859   4.016   1.994 -0.1640  0.3963  0.0945
  518SOL    HW1 3194   4.844   3.946   2.058  0.9924  0.5168  0.5273
  518SOL    HW2 3195   4.943   3.995   1.955  0.5398  1.8854  0.7161
  519SOL     OW 3196   6.346   2.658   2.650 -0.1273  0.1494 -0.1133
  519SOL    HW1 3197   6.261   2.676   2.609 -0.4765  2.1262  1.3510
  519SOL    HW2 3198   6.385   2.744   2.664  2.0611 -0.7127 -0.5427
  520SOL     OW 3199   2.241   1.752   4.051  0.2621  0.2087  0.2498
  520SOL    HW1 3200   2.280   1.665   4.037 -1.1116 -0.6786  1.5463
  520SOL    HW2 3201   2.194   1.770   3.970  0.1014 -0.5356  0.1627
  521SOL     OW 3202   4.807   3.338   2.951  0.0811 -0.0644  0.1667
  521SOL    HW1 3203   4.730   3.395   2.947  0.4372  0.3789 -0.6514
  521SOL    HW2 3204   4.774   3.256   2.988 -0.7446  0.1909  0.0216
  522SOL     OW 3205   1.683   2.631   2.987  0.1836  0.2618 -0.1050
  522SOL    HW1 3206   1.746   2.563   3.011 -1.2634 -2.2838 -2.8501
  522SOL    HW2 3207   1.731   2.686   2.925  1.1726  1.4788  1.6576
  523SOL     OW 3208   0.602   2.046   1.528  0.1561  0.9847  0.1117
  523SOL    HW1 3209   0.557   2.082   1.604  0.4098  2.0501 -0.2240
  523SOL    HW2 3210   0.644   2.121   1.487  2.8203 -0.0169  0.7726
  524SOL     OW 3211   6.138   3.100   2.672  0.3365 -0.2747  0.2444
  524SOL    HW1 3212   6.135   3.059   2.586 -5.1899 -2.0383  0.9040
  524SOL    HW2 3213   6.108   3.190   2.657  2.6321  0.5397  0.0857
  525SOL     OW 3214   4.692   5.643   2.419  0.1440 -0.1290 -0.3834
  525SOL    HW1 3215   4.777   5.620   2.457  0.8347  3.2241  0.4224
  525SOL    HW2 3216   4.704   5.633   2.325  0.8946 -1.2521 -0.1820
  526SOL     OW 3217   1.773   6.280   1.493  0.1448  0.1477 -0.6991
  526SOL    HW1 3218   1.736   6.208   1.543  2.4448  0.0218  0.9512
  526SOL    HW2 3219   1.722   6.356   1.519 -0.5034 -0.4049 -0.3345
  527SOL     OW 3220   5.396   2.682   1.421 -0.0572  0.0787  0.3759
  527SOL    HW1 3221   5.405   2.587   1.415  1.0339  0.2215 -0.5423
  527SOL    HW2 3222   5.314   2.700   1.375  0.2620 -0.3316 -0.3775
  528SOL     OW 3223   6.080   0.834   3.040  0.2766 -0.3935  0.0035
  528SOL    HW1 3224   6.047   0.923   3.033  1.1677  0.0894  1.4108
  528SOL    HW2 3225   6.002   0.779   3.042 -0.3975  0.5540  1.3182
  529SOL     OW 3226   5.486   5.073   1.151  0.1818 -0.3706 -0.4182
  529SOL    HW1 3227   5.446   5.049   1.068 -1.5546  2.6141 -0.5650
  529SOL    HW2 3228   5.539   5.150   1.131  2.6814 -1.6742  0.6448
  530SOL     OW 3229   0.745   3.081   1.280  0.0684  0.6719  0.1701
  530SOL    HW1 3230   0.757   3.054   1.188  2.6630  1.3903  0.2114
  530SOL    HW2 3231   0.679   3.150   1.276 -1.8981 -1.1385 -0.7399
  531SOL     OW 3232   3.407   5.049   2.844  0.0757 -0.3823  0.2782
  531SOL    HW1 3233   3.482   5.057   2.903  0.9991 -2.5866 -0.4789
  531SOL    HW2 3234   3.332   5.035   2.902  0.3777  0.9318  1.0140
  532SOL     OW 3235   3.535   4.016   3.299 -0.4527 -0.4260  0.3161
  532SOL    HW1 3236   3.582   4.029   3.382 -1.3201 -2.8145  1.2677
  532SOL    HW2 3237   3.604   4.011   3.233  0.3408  0.0768  1.0811
  533SOL     OW 3238   3.129   3.727   4.051  0.4001  0.1534 -0.7295
  533SOL    HW1 3239   3.051   3.774   4.079 -0.2032 -0.4761 -1.2904
  533SOL    HW2 3240   3.136   3.654   4.113 -0.2450 -0.5531 -1.4573
  534SOL     OW 3241   5.850   3.863   0.241  0.0100 -0.3916 -0.5070
  534SOL    HW1 3242   5.795   3.854   0.319  0.1493 -0.8654 -0.4654
  534SOL    HW2 3243   5.861   3.958   0.231  1.7848 -0.3682  1.2954
  535SOL     OW 3244   5.802   4.938   4.594  0.3782  0.3390 -0.2951
  535SOL    HW1 3245   5.736   4.952   4.662  0.4704 -2.8434  0.6143
  535SOL    HW2 3246   5.884   4.969   4.633  0.2809 -0.6785  0.7770
  536SOL     OW 3247   3.447   0.944   3.874  0.3072  0.3108  0.5062
  536SOL    HW1 3248   3.382   0.992   3.926  0.7369  0.7915  0.6089
  536SOL    HW2 3249   3.407   0.936   3.787  0.1690  0.7352  0.5277
  537SOL     OW 3250   0.925   5.137   0.380 -0.2378  0.3654 -0.6246
  537SOL    HW1 3251   1.003   5.160   0.331 -0.3771  0.7875 -0.6467
  537SOL    HW2 3252   0.873   5.217   0.383 -0.0582  0.4538  0.5412
  538SOL     OW 3253   2.392   1.071   0.861 -0.8096 -0.3087  0.3905
  538SOL    HW1 3254   2.328   1.036   0.799 -1.7652  0.1263  1.1030
  538SOL    HW2 3255   2.477   1.058   0.818 -1.2423 -2.1787  0.0304
  539SOL     OW 3256   6.151   6.368   3.937  0.2382  0.0902  0.7790
  539SOL    HW1 3257   6.184   6.378   3.848  0.2716 -0.0781  0.7737
  539SOL    HW2 3258   6.224   6.329   3.985 -0.2324 -1.0619  0.5801
  540SOL     OW 3259   6.548   1.194   4.475  0.3253  0.5750 -0.0125
  540SOL    HW1 3260   6.626   1.139   4.477 -0.0296  0.0396 -0.5771
  540SOL    HW2 3261   6.541   1.230   4.563 -0.2549 -1.4509  0.8230
  541SOL     OW 3262   0.541   1.090   3.197  0.4454  0.5558 -0.1721
  541SOL    HW1 3263   0.534   1.180   3.230 -0.0213  0.6889 -0.6122
  541SOL    HW2 3264   0.463   1.046   3.231  0.0839  0.6291 -0.8909
  542SOL     OW 3265   4.788   0.677   4.526  0.1073  0.3281  0.6471
  542SOL    HW1 3266   4.703   0.638   4.504  0.7800 -0.5194 -0.5151
  542SOL    HW2 3267   4.774   0.771   4.512 -0.5925  0.1833  0.2933
  543SOL     OW 3268   2.965   2.943   2.282 -0.2088  0.4397 -0.0546
  543SOL    HW1 3269   2.937   2.856   2.311 -1.3906  0.9462  0.3770
  543SOL    HW2 3270   3.024   2.973   2.352  1.5329 -0.6502 -0.9928
  544SOL     OW 3271   2.850   2.597   3.128  0.3020 -0.0539 -0.5575
  544SOL    HW1 3272   2.857   2.507   3.160  1.2978 -0.4041 -1.6776
  544SOL    HW2 3273   2.756   2.616   3.131  0.2135 -0.5584  1.1495
  545SOL     OW 3274   1.544   1.522   2.635 -0.1073 -0.7398 -0.2047
  545SOL    HW1 3275   1.502   1.437   2.646 -2.2553  0.3528  0.5928
  545SOL    HW2 3276   1.472   1.582   2.615  0.7611  1.5825  2.8795
  546SOL     OW 3277   5.791   0.004   3.367 -0.0205  0.1530 -0.6115
  546SOL    HW1 3278   5.760  -0.073   3.414  1.2428  0.0690  0.1273
  546SOL    HW2 3279   5.855  -0.031   3.304  1.1235  0.6550  0.2460
  547SOL     OW 3280   2.733   2.062   3.948 -0.3190 -0.2430 -0.0126
  547SOL    HW1 3281   2.701   2.139   3.902 -0.8230 -0.4695 -0.0437
  547SOL    HW2 3282   2.663   1.997   3.939 -0.3214 -0.3782  0.8524
  548SOL     OW 3283   3.296   3.969   4.366 -0.5420  0.1730  0.0385
  548SOL    HW1 3284   3.292   3.901   4.298 -0.8307 -1.2139  1.3723
  548SOL    HW2 3285   3.331   4.046   4.322 -0.0093 -0.9040 -1.4912
  549SOL     OW 3286   3.606   3.341   2.167 -0.0091 -0.2654  0.1560
  549SOL    HW1 3287   3.522   3.379   2.189 -0.2601 -0.6788 -0.0741
  549SOL    HW2 3288   3.620   3.273   2.233  0.2472 -0.0515  0.3246
  550SOL     OW 3289   6.514   2.883   2.977 -0.0381 -0.5244  0.4071
  550SOL    HW1 3290   6.470   2.913   2.898  2.0121 -2.2279 -1.5147
  550SOL    HW2 3291   6.459   2.812   3.010 -0.8523  0.1322  0.5017
  551SOL     OW 3292   5.137   2.246   2.784  0.2895  0.4524  0.3821
  551SOL    HW1 3293   5.106   2.318   2.839  0.5242  0.1737  0.8855
  551SOL    HW2 3294   5.227   2.269   2.761 -0.2059  1.1823 -0.9456
  552SOL     OW 3295   5.811   0.952   3.269  0.4419  0.2909 -0.3501
  552SOL    HW1 3296   5.756   0.911   3.202 -0.8457  1.1507  0.1463
  552SOL    HW2 3297   5.860   0.879   3.307 -0.0650 -0.4484 -1.0674
  553SOL     OW 3298   2.132   5.639   0.157 -0.3541 -0.1648 -0.3513
  553SOL    HW1 3299   2.199   5.576   0.132 -1.8838 -1.4295 -1.4347
  553SOL    HW2 3300   2.133   5.704   0.086 -1.3023 -1.0561 -1.2281
  554SOL     OW 3301   2.626   1.871   2.995 -0.1123  0.1033 -0.0404
  554SOL    HW1 3302   2.546   1.920   2.972 -0.2233  0.6918  1.4747
  554SOL    HW2 3303   2.607   1.834   3.081  1.2715  0.3115  0.3709
  555SOL     OW 3304   3.933   2.897   1.593  0.4410 -0.1164  0.2573
  555SOL    HW1 3305   3.885   2.846   1.659  0.5737  0.6925  0.9904
  555SOL    HW2 3306   3.910   2.855   1.509  0.3473 -1.2136  0.8188
  556SOL     OW 3307   2.459   4.899   2.323 -0.5933  0.4015 -0.2264
  556SOL    HW1 3308   2.548   4.897   2.358 -0.7304 -0.7445  0.0849
  556SOL    HW2 3309   2.423   4.982   2.354 -0.2387  0.0469  1.1825
  557SOL     OW 3310   4.815   1.348   4.337 -0.0745  0.1753  0.6575
  557SOL    HW1 3311   4.854   1.288   4.273 -1.6461  0.6816 -0.8664
  557SOL    HW2 3312   4.890   1.383   4.386  1.2951  0.3800 -1.4532
  558SOL     OW 3313   2.481   0.922   4.429  0.4564 -0.1045 -0.7347
  558SOL    HW1 3314   2.463   0.830   4.448 -0.7366 -0.1610 -1.9794
  558SOL    HW2 3315   2.395   0.962   4.420  0.8273  1.8910  2.8372
  559SOL     OW 3316   3.802   1.735   0.648  0.4291 -0.5071  0.5966
  559SOL    HW1 3317   3.755   1.807   0.608  0.2465 -0.4922  0.8335
  559SOL    HW2 3318   3.778   1.739   0.741 -1.2239 -2.0928  0.3095
  560SOL     OW 3319   0.975   5.812   0.350  0.2656 -0.3866 -0.3539
  560SOL    HW1 3320   0.892   5.809   0.303 -0.3202 -0.2941  0.6294
  560SOL    HW2 3321   1.041   5.785   0.286 -0.3635  0.6194 -1.4768
  561SOL     OW 3322   4.647   4.795   4.316 -0.5415 -0.5127  0.0767
  561SOL    HW1 3323   4.591   4.871   4.330  1.3692  1.6873 -2.9477
  561SOL    HW2 3324   4.706   4.795   4.391 -0.5513  1.0565  0.1295
  562SOL     OW 3325   4.519   2.859   1.012  0.5204  0.0220  0.3670
  562SOL    HW1 3326   4.487   2.778   1.051  0.6370  0.2586  0.9694
  562SOL    HW2 3327   4.478   2.928   1.063 -0.2923  0.3657 -0.7186
  563SOL     OW 3328   1.979   3.768   4.503  0.3146  0.0507  0.5163
  563SOL    HW1 3329   1.924   3.827   4.451 -1.0286 -0.4984  1.2654
  563SOL    HW2 3330   2.011   3.823   4.574  0.2878  0.2373  0.3858
  564SOL     OW 3331   5.662   3.744   0.818 -0.1423 -0.0989 -0.2484
  564SOL    HW1 3332   5.671   3.828   0.863 -2.4498 -0.1386  0.3720
  564SOL    HW2 3333   5.651   3.680   0.888  2.7626 -1.1884 -0.6435
  565SOL     OW 3334   3.505   1.949   0.489 -0.0578  0.6116 -0.3351
  565SOL    HW1 3335   3.500   2.039   0.455  0.1797  0.6939 -0.1578
  565SOL    HW2 3336   3.506   1.960   0.585  1.2688  0.4973 -0.3238
  566SOL     OW 3337   0.673   4.850   3.052  0.2465 -0.9491  0.9449
  566SOL    HW1 3338   0.751   4.801   3.026  0.5593  0.4912 -1.0324
  566SOL    HW2 3339   0.618   4.850   2.973  0.9170  3.0526  0.2808
  567SOL     OW 3340   3.453   1.942   2.652 -0.1531 -0.1082  0.5379
  567SOL    HW1 3341   3.363   1.955   2.624 -0.6254 -1.7352  1.1871
  567SOL    HW2 3342   3.483   1.865   2.604  0.2649 -0.6782  1.6773
  568SOL     OW 3343   5.202   5.670   3.582 -0.5378  0.0047 -0.2243
  568SOL    HW1 3344   5.228   5.762   3.587  0.9755 -0.3961 -0.0304
  568SOL    HW2 3345   5.281   5.622   3.610 -1.2524 -1.3487 -0.4634
  569SOL     OW 3346   2.647   3.631   1.939 -0.0911 -0.6849  0.0380
  569SOL    HW1 3347   2.627   3.679   2.019  0.4688 -1.8538  0.8949
  569SOL    HW2 3348   2.561   3.613   1.900 -0.3989 -0.5929  0.6633
  570SOL     OW 3349   5.863   3.586   0.614  0.7328  0.1712  0.6248
  570SOL    HW1 3350   5.901   3.672   0.632  3.3453 -0.7105 -0.2170
  570SOL    HW2 3351   5.868   3.577   0.519  0.6741 -0.9835  0.7101
  571SOL     OW 3352   3.667   4.286   0.815  0.0470  0.5466 -0.0584
  571SOL    HW1 3353   3.616   4.213   0.852  1.6811 -0.4236  0.4291
  571SOL    HW2 3354   3.632   4.364   0.857 -0.5630 -0.1670  0.7915
  572SOL     OW 3355   5.093   1.194   3.118 -0.3012 -0.5584  0.0954
  572SOL    HW1 3356   5.014   1.157   3.158  0.6044 -0.4500  2.1090
  572SOL    HW2 3357   5.159   1.190   3.187  0.5354  2.4971 -0.3605
  573SOL     OW 3358   5.444   4.726   2.507  0.3722  0.3624 -0.0933
  573SOL    HW1 3359   5.410   4.671   2.578  1.7166 -0.1495  0.1881
  573SOL    HW2 3360   5.439   4.815   2.541  0.6018  0.1619  0.4771
  574SOL     OW 3361   2.632   3.919   3.268 -0.0144 -0.1148 -0.2260
  574SOL    HW1 3362   2.562   3.978   3.296 -1.1353 -0.8278 -1.3713
  574SOL    HW2 3363   2.625   3.843   3.327  2.1416  1.2749  1.9715
  575SOL     OW 3364   1.004   4.338   3.087  0.0078 -0.0302  0.6335
  575SOL    HW1 3365   1.033   4.270   3.026  2.2079 -0.4983  2.0762
  575SOL    HW2 3366   0.930   4.299   3.133  0.5663 -1.0489  0.6924
  576SOL     OW 3367   0.069   1.798   0.353  0.3388  0.1582  0.4169
  576SOL    HW1 3368   0.110   1.830   0.434  0.3959 -0.6277  0.7093
  576SOL    HW2 3369   0.017   1.872   0.322  0.2558  0.4515  1.2163
  577SOL     OW 3370   0.374   1.908   1.541 -0.0680  0.2496 -0.6222
  577SOL    HW1 3371   0.322   1.964   1.483 -0.1228  0.0146 -0.8022
  577SOL    HW2 3372   0.463   1.941   1.533 -0.4308  1.8287  1.0595
  578SOL     OW 3373   6.227   2.069   0.459 -0.4690  0.0998  0.1613
  578SOL    HW1 3374   6.142   2.039   0.429 -1.2274  2.5708 -0.3748
  578SOL    HW2 3375   6.209   2.113   0.543  0.9839 -2.9623  2.2659
  579SOL     OW 3376   5.747   5.844   0.061  0.0456  0.3574  0.0104
  579SOL    HW1 3377   5.699   5.925   0.082 -0.5499 -0.3698  1.5709
  579SOL    HW2 3378   5.681   5.786   0.025 -0.1269 -0.3713  1.4365
  580SOL     OW 3379   1.828   1.689   0.919 -0.5771  0.8174  0.4070
  580SOL    HW1 3380   1.781   1.772   0.922 -0.9440  0.6094  0.5617
  580SOL    HW2 3381   1.906   1.707   0.868 -1.2111  0.9877 -0.5358
  581SOL     OW 3382   5.332   2.683   4.061  0.4535  0.0325  0.0768
  581SOL    HW1 3383   5.428   2.686   4.052  0.4328 -2.7509 -3.5455
  581SOL    HW2 3384   5.304   2.773   4.050  2.5817  0.5092 -2.7202
  582SOL     OW 3385   0.109   2.266   1.962 -0.2291  0.5888 -0.4028
  582SOL    HW1 3386   0.028   2.216   1.949  0.1059  0.2517 -1.2467
  582SOL    HW2 3387   0.103   2.298   2.052 -0.1956 -1.4342  0.3722
  583SOL     OW 3388   1.518   2.002   3.497  0.1865  0.0091 -0.3706
  583SOL    HW1 3389   1.546   2.035   3.412  1.0426 -0.3243 -0.2331
  583SOL    HW2 3390   1.584   1.937   3.520  0.6541  0.9729  1.1222
  584SOL     OW 3391   4.040   6.363   0.649  0.4310 -0.3390 -0.4141
  584SOL    HW1 3392   4.102   6.302   0.690 -0.9072  1.2664  4.7668
  584SOL    HW2 3393   4.095   6.429   0.608  2.1430 -0.8541  0.9174
  585SOL     OW 3394   5.079   6.447   2.102 -0.1761 -0.5336 -0.2295
  585SOL    HW1 3395   5.046   6.536   2.117 -0.8886 -0.4587 -1.9770
  585SOL    HW2 3396   5.045   6.396   2.174  3.5265  1.2734  3.1991
  586SOL     OW 3397   1.773   1.357   2.357  0.2891 -0.2463 -0.2332
  586SOL    HW1 3398   1.792   1.361   2.451  0.3680  2.7221 -0.2886
  586SOL    HW2 3399   1.677   1.356   2.353  0.2435  1.2882 -0.0902
  587SOL     OW 3400   5.613   2.435   4.015 -0.6475  0.1907 -0.4751
  587SOL    HW1 3401   5.654   2.354   4.045  0.7668  1.3777  1.0071
  587SOL    HW2 3402   5.530   2.439   4.061  0.6076  0.9956  1.8605
  588SOL     OW 3403   2.655   1.875   3.637 -0.2400  0.4938 -0.7112
  588SOL    HW1 3404   2.637   1.800   3.693  0.3626  1.0243  0.2211
  588SOL    HW2 3405   2.583   1.936   3.654 -1.2354 -0.2038 -2.1481
  589SOL     OW 3406   3.849   0.041   0.440  0.5765  0.3214  0.4439
  589SOL    HW1 3407   3.890  -0.008   0.369  0.5016  1.1017 -0.1575
  589SOL    HW2 3408   3.756   0.037   0.421  0.5742  0.7370  0.3658
  590SOL     OW 3409   6.273   1.034   4.116 -0.3303 -0.3737 -0.1371
  590SOL    HW1 3410   6.243   1.038   4.207 -1.6788  0.7679 -0.5913
  590SOL    HW2 3411   6.368   1.024   4.122 -0.4792 -1.2365  1.3837
  591SOL     OW 3412   0.067   4.657   1.768 -0.1776 -0.6680  0.5555
  591SOL    HW1 3413   0.023   4.738   1.792 -0.8516 -0.7702 -0.3310
  591SOL    HW2 3414   0.156   4.668   1.803 -0.2620  0.4315  0.4634
  592SOL     OW 3415   6.430   5.073   1.913  0.2176 -0.3525  0.2119
  592SOL    HW1 3416   6.404   5.069   2.005 -0.7277 -2.2972 -0.0870
  592SOL    HW2 3417   6.364   5.128   1.872  0.1452 -0.2021  0.5226
  593SOL     OW 3418   3.832   2.902   3.177 -0.2638  0.0309  0.5252
  593SOL    HW1 3419   3.901   2.835   3.171  1.3753  1.7419 -3.3543
  593SOL    HW2 3420   3.762   2.868   3.120 -0.9893  0.0498  1.3909
  594SOL     OW 3421   5.718   2.600   0.338 -0.0392  0.3901 -0.3241
  594SOL    HW1 3422   5.694   2.512   0.368  0.4127 -0.4411 -2.2846
  594SOL    HW2 3423   5.744   2.588   0.247  0.8678  2.4344 -0.3778
  595SOL     OW 3424   1.983   5.381   0.797  0.9269 -0.2525 -0.2268
  595SOL    HW1 3425   1.991   5.384   0.892 -0.3432 -0.0870 -0.1098
  595SOL    HW2 3426   1.890   5.393   0.780  0.9629 -1.3815 -1.4382
  596SOL     OW 3427   0.355   2.373   3.939 -0.3244 -0.4965  0.1852
  596SOL    HW1 3428   0.424   2.322   3.897 -1.5317 -2.3180  0.2893
  596SOL    HW2 3429   0.353   2.342   4.029 -2.9816 -2.5382 -0.4357
  597SOL     OW 3430   5.155   5.128   1.654 -0.2093  0.2331  0.8438
  597SOL    HW1 3431   5.223   5.126   1.587 -0.1217 -1.9388  0.9218
  597SOL    HW2 3432   5.081   5.083   1.614 -0.4526 -0.3329  1.9019
  598SOL     OW 3433   5.580   0.588   3.130  0.6420  0.0016  0.2029
  598SOL    HW1 3434   5.589   0.659   3.193 -0.5634  1.0512 -0.7651
  598SOL    HW2 3435   5.572   0.509   3.185 -0.8898  0.9324  1.4096
  599SOL     OW 3436   1.833   2.371   0.042  0.8409  0.3118  0.1222
  599SOL    HW1 3437   1.811   2.317  -0.034  2.4463 -1.2392  0.7093
  599SOL    HW2 3438   1.812   2.316   0.118  2.1010  0.6400  0.7387
  600SOL     OW 3439   0.164   2.729   1.166 -0.6361 -0.0738  0.2068
  600SOL    HW1 3440   0.082   2.774   1.146 -0.7416 -0.6698 -0.7748
  600SOL    HW2 3441   0.141   2.636   1.165  0.1143 -0.2669 -0.4592
  601SOL     OW 3442   2.766   4.337   3.325  0.0043 -0.2177 -0.2940
  601SOL    HW1 3443   2.793   4.295   3.243  0.5559 -1.9052  0.7069
  601SOL    HW2 3444   2.768   4.267   3.390 -0.1520  1.1348  1.2369
  602SOL     OW 3445   1.477   5.972   1.299 -0.1126  0.4105  0.2113
  602SOL    HW1 3446   1.456   5.984   1.207 -1.0983 -0.0270  0.3583
  602SOL    HW2 3447   1.546   5.906   1.300  0.4831  1.0103 -0.2414
  603SOL     OW 3448   4.290   3.841   0.856 -0.1411 -0.1642  0.4053
  603SOL    HW1 3449   4.247   3.756   0.846  2.1526 -1.3524 -0.4130
  603SOL    HW2 3450   4.354   3.827   0.926  2.3554 -0.1810 -1.6799
  604SOL     OW 3451   3.376   3.296   0.208  0.2106  0.6884  0.0969
  604SOL    HW1 3452   3.437   3.254   0.147  1.1672  1.3604  0.5678
  604SOL    HW2 3453   3.381   3.389   0.186  1.0807  1.0319  1.6174
  605SOL     OW 3454   3.687   0.079   4.603 -0.2186 -0.6056 -0.8262
  605SOL    HW1 3455   3.645   0.005   4.646  0.2158 -0.1158  0.4749
  605SOL    HW2 3456   3.713   0.045   4.517 -1.0803 -1.6082 -0.7124
  606SOL     OW 3457   4.354   5.578   0.311  0.4844 -0.1308 -0.1828
  606SOL    HW1 3458   4.427   5.616   0.263 -0.5923  1.5082 -0.6036
  606SOL    HW2 3459   4.372   5.599   0.403  0.1030  1.1243 -0.3738
  607SOL     OW 3460   4.556   6.491   1.449  0.1941 -0.0140  0.3179
  607SOL    HW1 3461   4.466   6.506   1.418  0.6426  3.5318  0.4046
  607SOL    HW2 3462   4.550   6.495   1.544  0.3310 -0.9000  0.3769
  608SOL     OW 3463   2.880   6.181   0.146 -0.2210 -0.3482 -0.6196
  608SOL    HW1 3464   2.912   6.233   0.072  1.4319 -0.4582 -0.0337
  608SOL    HW2 3465   2.816   6.238   0.189  1.3004  1.1205 -0.1822
  609SOL     OW 3466   1.922   6.058   1.316  0.7125  0.0780  0.1096
  609SOL    HW1 3467   1.902   6.149   1.297  2.0255  0.4201  0.3147
  609SOL    HW2 3468   1.879   6.040   1.399  0.1094  0.3767 -0.1329
  610SOL     OW 3469   2.302   2.463   0.219 -0.2606 -0.4432  0.0508
  610SOL    HW1 3470   2.275   2.521   0.148  0.7799 -0.0754 -0.0540
  610SOL    HW2 3471   2.248   2.385   0.208 -0.0657 -0.4155 -1.1776
  611SOL     OW 3472   1.035   4.398   4.340  0.5789  0.3488  0.2203
  611SOL    HW1 3473   0.995   4.349   4.412 -0.0785 -0.4175 -0.6357
  611SOL    HW2 3474   0.974   4.469   4.322  0.1085 -0.1926 -0.3813
  612SOL     OW 3475   1.117   3.865   4.239  0.4524 -0.1432 -0.2773
  612SOL    HW1 3476   1.095   3.836   4.327  2.0597 -1.4415 -0.2550
  612SOL    HW2 3477   1.044   3.921   4.213  0.1284  0.5857  2.0126
  613SOL     OW 3478   1.104   3.197   2.371  0.3408 -1.0763  0.6733
  613SOL    HW1 3479   1.084   3.111   2.408  1.7271 -1.2859  1.0080
  613SOL    HW2 3480   1.074   3.260   2.436  0.2172 -1.3457  0.8776
  614SOL     OW 3481   3.803   4.145   3.971 -0.3145 -0.4495  0.0425
  614SOL    HW1 3482   3.836   4.187   3.892  0.7816  0.4171  0.9357
  614SOL    HW2 3483   3.785   4.054   3.945 -0.7754  0.0413 -1.3963
  615SOL     OW 3484   0.337   6.495   1.290 -0.1804 -0.3378 -0.7518
  615SOL    HW1 3485   0.432   6.490   1.299 -0.2518  0.4873  0.8810
  615SOL    HW2 3486   0.303   6.463   1.374 -1.3066  0.2453 -0.9614
  616SOL     OW 3487   3.475   5.595   1.332 -0.1539  0.4441  0.2459
  616SOL    HW1 3488   3.520   5.679   1.341 -2.1580  1.6690 -0.4052
  616SOL    HW2 3489   3.477   5.576   1.239 -1.2542  0.7102  0.1566
  617SOL     OW 3490   1.590   2.744   3.792  0.0694 -0.2958  0.1289
  617SOL    HW1 3491   1.676   2.735   3.832  0.2665 -0.2405 -0.2807
  617SOL    HW2 3492   1.542   2.666   3.819 -0.5519  0.7650  2.2924
  618SOL     OW 3493   3.484   2.418   4.605 -0.0789 -0.2010 -0.3296
  618SOL    HW1 3494   3.524   2.405   4.690  2.1077  0.2899 -1.2136
  618SOL    HW2 3495   3.476   2.513   4.596 -0.9519 -0.2718 -0.4081
  619SOL     OW 3496   4.827   5.210   1.369 -0.5995 -0.2811  0.3957
  619SOL    HW1 3497   4.903   5.260   1.339  0.0963 -0.9656  0.9855
  619SOL    HW2 3498   4.765   5.277   1.400  0.0204  0.2517  0.4990
  620SOL     OW 3499   5.350   6.435   0.230 -0.0938 -0.1847 -0.1751
  620SOL    HW1 3500   5.397   6.385   0.163 -2.1229 -1.9130 -0.4019
  620SOL    HW2 3501   5.374   6.526   0.213  0.4645 -0.6924 -2.4201
  621SOL     OW 3502   0.527   2.914   1.735 -0.1546  0.2839 -0.1985
  621SOL    HW1 3503   0.577   2.993   1.712  0.5607  0.1380  0.7828
  621SOL    HW2 3504   0.493   2.882   1.652  3.0524 -0.7419 -1.2889
  622SOL     OW 3505   0.315   1.295   1.900 -0.1773 -0.0415  0.4921
  622SOL    HW1 3506   0.279   1.300   1.989  0.5085 -0.2612  0.7878
  622SOL    HW2 3507   0.391   1.353   1.902 -0.1647 -0.0412  0.0411
  623SOL     OW 3508   4.707   0.596   2.969 -0.3138 -0.1443 -0.1393
  623SOL    HW1 3509   4.711   0.686   3.000  0.2611 -0.0674 -0.4226
  623SOL    HW2 3510   4.684   0.603   2.876 -2.9857 -0.4091  0.4122
  624SOL     OW 3511   6.333   1.237   0.108 -0.0004  0.0195 -0.1197
  624SOL    HW1 3512   6.289   1.264   0.027  0.8869  0.9010 -0.3331
  624SOL    HW2 3513   6.370   1.151   0.088  1.5761  0.8918 -1.2436
  625SOL     OW 3514   4.410   3.659   3.181  0.0399 -0.3337  0.2278
  625SOL    HW1 3515   4.442   3.723   3.118 -0.3795  0.2627  0.6175
  625SOL    HW2 3516   4.348   3.707   3.235  0.9063 -0.6525  1.5579
  626SOL     OW 3517   6.559   1.423   2.174 -0.0069  0.7555 -0.0387
  626SOL    HW1 3518   6.580   1.473   2.252  0.4635  0.2906  0.1370
  626SOL    HW2 3519   6.565   1.486   2.102  1.0534  0.8500  0.1239
  627SOL     OW 3520   1.003   5.759   1.181  0.1713 -0.8146  0.5692
  627SOL    HW1 3521   1.005   5.766   1.086  1.9955  4.0861  0.6668
  627SOL    HW2 3522   1.093   5.742   1.206 -0.3364 -2.3314  1.5026
  628SOL     OW 3523   6.038   2.556   1.669 -0.1985 -0.0371  0.0489
  628SOL    HW1 3524   6.046   2.597   1.755  3.1098 -0.4854  0.0971
  628SOL    HW2 3525   6.129   2.537   1.643 -1.2417 -2.3989 -2.3449
  629SOL     OW 3526   2.373   1.396   1.549  0.0622 -0.0239  0.7085
  629SOL    HW1 3527   2.371   1.407   1.454  1.2787  0.0430  0.6758
  629SOL    HW2 3528   2.294   1.442   1.580  0.4779  1.3216 -0.1396
  630SOL     OW 3529   3.038   3.035   2.720 -0.2485 -0.0934 -0.6170
  630SOL    HW1 3530   2.948   3.006   2.711 -0.0130 -0.8173 -0.7280
  630SOL    HW2 3531   3.065   3.058   2.631  0.1200 -1.2466 -0.8094
  631SOL     OW 3532   4.501   2.261   3.485  0.2955 -0.0978 -0.2010
  631SOL    HW1 3533   4.558   2.184   3.477  0.8479  0.3571 -0.6550
  631SOL    HW2 3534   4.416   2.230   3.455  0.2916 -0.7846  0.4800
  632SOL     OW 3535   6.077   5.129   0.620  0.5430 -0.2157  0.1554
  632SOL    HW1 3536   6.034   5.066   0.678  1.3139 -0.2351  0.7250
  632SOL    HW2 3537   6.143   5.078   0.574  0.0197 -0.1720 -0.6527
  633SOL     OW 3538   4.042   4.727   0.354  0.6839 -0.6091 -0.2502
  633SOL    HW1 3539   4.060   4.780   0.432 -0.4354 -0.2020 -0.2497
  633SOL    HW2 3540   3.947   4.736   0.340  0.6540 -1.7067 -0.9126
  634SOL     OW 3541   3.494   0.189   3.211  0.2501  0.5095 -0.1074
  634SOL    HW1 3542   3.455   0.178   3.125  0.6480  2.9750 -0.6642
  634SOL    HW2 3543   3.583   0.156   3.202 -0.6859 -2.5008  0.4078
  635SOL     OW 3544   4.942   0.644   3.904  0.5232  0.1297  0.4727
  635SOL    HW1 3545   5.007   0.632   3.972 -0.8066 -0.7667  1.6396
  635SOL    HW2 3546   4.903   0.729   3.922  0.4577  0.0737  0.5994
  636SOL     OW 3547   2.019   4.038   0.839  0.4478 -0.0753  0.1735
  636SOL    HW1 3548   1.983   3.950   0.831  1.9070 -0.6286 -0.5726
  636SOL    HW2 3549   2.064   4.053   0.756 -0.3869  1.6698 -0.0105
  637SOL     OW 3550   2.611   2.729   3.284  0.3667 -0.5319 -0.3260
  637SOL    HW1 3551   2.667   2.782   3.228  0.9375 -0.4057  0.3502
  637SOL    HW2 3552   2.562   2.792   3.336  0.8989 -0.6544  0.3364
  638SOL     OW 3553   2.638   5.279   0.948 -0.8687 -0.0228  0.1853
  638SOL    HW1 3554   2.597   5.361   0.920  1.0059  0.8140 -0.3364
  638SOL    HW2 3555   2.732   5.295   0.935 -0.4507 -2.2199  0.2240
  639SOL     OW 3556   5.677   4.821   3.148 -0.0921 -0.3040 -0.9216
  639SOL    HW1 3557   5.752   4.802   3.091 -0.1766 -2.1876 -0.4654
  639SOL    HW2 3558   5.649   4.735   3.180 -0.6048  0.6283  1.2734
  640SOL     OW 3559   6.215   2.897   3.840  0.0092  0.0677 -0.2257
  640SOL    HW1 3560   6.207   2.816   3.790 -0.6097 -1.0495  1.6041
  640SOL    HW2 3561   6.251   2.871   3.924 -0.3368  1.6826  0.4704
  641SOL     OW 3562   0.151   6.305   2.639  0.4509  0.8344 -0.2557
  641SOL    HW1 3563   0.246   6.298   2.627  0.4237 -0.8383  0.2222
  641SOL    HW2 3564   0.140   6.305   2.735 -0.1125 -1.2920 -0.2694
  642SOL     OW 3565   1.744   4.366   4.434 -0.1067 -0.8572  0.0099
  642SOL    HW1 3566   1.752   4.293   4.495 -1.2093 -2.6990 -1.8950
  642SOL    HW2 3567   1.673   4.420   4.469 -0.8324 -1.9649  0.2998
  643SOL     OW 3568   1.997   4.100   3.484 -0.0805  0.8618  0.3097
  643SOL    HW1 3569   2.049   4.020   3.486  0.3318  1.1231  0.1118
  643SOL    HW2 3570   2.031   4.153   3.555 -1.2946  0.2970  1.3699
  644SOL     OW 3571   0.867   0.580   3.084  0.2805 -0.0305  0.2843
  644SOL    HW1 3572   0.834   0.669   3.071  1.4719  0.2156 -1.3231
  644SOL    HW2 3573   0.957   0.583   3.051  1.5280 -1.0168  3.2130
  645SOL     OW 3574   1.155   4.351   1.205 -0.2857 -0.4303 -0.5224
  645SOL    HW1 3575   1.200   4.372   1.286  0.1991  1.1676 -1.1585
  645SOL    HW2 3576   1.136   4.257   1.211 -1.6107 -0.0790  2.0663
  646SOL     OW 3577   1.623   0.601   2.214  0.3237  0.5799 -0.2265
  646SOL    HW1 3578   1.662   0.667   2.158  0.3859  1.2146  0.5414
  646SOL    HW2 3579   1.617   0.522   2.159  1.7723  0.7392 -0.6516
  647SOL     OW 3580   5.370   2.429   2.215  0.6536 -0.7597  0.5241
  647SOL    HW1 3581   5.449   2.376   2.210  0.0170 -1.7066  0.3790
  647SOL    HW2 3582   5.313   2.394   2.148  0.5122  0.6309 -0.1164
  648SOL     OW 3583   2.926   1.185   1.084 -0.0120  0.2808  0.7673
  648SOL    HW1 3584   2.993   1.206   1.019  0.6149  0.8580  1.5749
  648SOL    HW2 3585   2.879   1.111   1.047  0.6932  0.2407 -0.0827
  649SOL     OW 3586   3.906   4.453   0.658  0.0901  0.6520  0.1390
  649SOL    HW1 3587   3.921   4.377   0.714  0.9751  1.8351  1.5674
  649SOL    HW2 3588   3.823   4.435   0.615  0.8797 -1.7110 -0.5781
  650SOL     OW 3589   0.504   0.786   2.337  0.4926  0.5078  0.2196
  650SOL    HW1 3590   0.425   0.734   2.323  0.2033  1.0558 -0.2282
  650SOL    HW2 3591   0.546   0.746   2.413  0.7023 -0.8772 -0.5762
  651SOL     OW 3592   5.304   5.033   2.081  0.0817 -0.2755  0.0431
  651SOL    HW1 3593   5.320   5.127   2.079  0.8101 -0.3888  0.3651
  651SOL    HW2 3594   5.335   5.005   2.167 -0.9576 -0.6733  0.3061
  652SOL     OW 3595   4.071   4.242   1.006  0.5317 -0.2330  0.2525
  652SOL    HW1 3596   4.039   4.330   1.027 -1.2680 -1.1296  1.4792
  652SOL    HW2 3597   4.020   4.216   0.929  0.7738 -0.3820  0.1408
  653SOL     OW 3598   6.098   6.416   2.214  0.6685  0.0076 -0.1376
  653SOL    HW1 3599   6.094   6.366   2.295 -1.0214  1.4220  0.7440
  653SOL    HW2 3600   6.006   6.437   2.194  1.0207 -0.3654 -2.4885
  654SOL     OW 3601   0.511   5.059   0.337 -0.0132 -0.3446  0.5738
  654SOL    HW1 3602   0.431   5.074   0.287 -0.1048  0.3416  0.9140
  654SOL    HW2 3603   0.493   5.097   0.423  0.6474 -0.2584  0.6790
  655SOL     OW 3604   5.545   4.259   4.276 -0.1318 -0.2531  0.7258
  655SOL    HW1 3605   5.579   4.344   4.303  1.3193 -0.3137 -0.7986
  655SOL    HW2 3606   5.456   4.278   4.245  0.0530  0.6396  0.7198
  656SOL     OW 3607   5.194   4.247   2.045  0.3896  0.9888  0.0715
  656SOL    HW1 3608   5.194   4.271   2.138 -1.1105  1.3650  0.0031
  656SOL    HW2 3609   5.138   4.313   2.004  0.0560  0.1141 -0.9035
  657SOL     OW 3610   2.389   5.238   3.129 -0.3735 -0.4451 -0.3861
  657SOL    HW1 3611   2.353   5.151   3.114 -2.1530  0.0588  0.7325
  657SOL    HW2 3612   2.355   5.264   3.214  1.9136  0.4804  0.3147
  658SOL     OW 3613   3.916   3.609   0.900  0.8047  0.1118 -0.7746
  658SOL    HW1 3614   3.879   3.630   0.986  1.5906  0.1295 -0.4367
  658SOL    HW2 3615   3.841   3.580   0.848  0.1421  1.0916 -0.4001
  659SOL     OW 3616   0.071   6.078   0.131 -0.2046 -0.0272 -0.5103
  659SOL    HW1 3617   0.022   6.028   0.195  0.4713 -0.4276 -0.2937
  659SOL    HW2 3618   0.068   6.168   0.164 -0.2456 -0.1559 -0.1582
  660SOL     OW 3619   3.633   0.200   1.476  0.1861 -0.1329 -0.1044
  660SOL    HW1 3620   3.597   0.112   1.483  0.3411 -0.1529  0.5283
  660SOL    HW2 3621   3.569   0.248   1.424 -0.5883 -0.2561  0.7033
  661SOL     OW 3622   1.793   4.430   1.125  0.2398 -0.1444  0.4956
  661SOL    HW1 3623   1.854   4.396   1.060 -1.8055  2.1215 -2.9247
  661SOL    HW2 3624   1.829   4.515   1.151  0.3705 -0.4496  1.3486
  662SOL     OW 3625   1.399   3.967   2.110  0.2675 -0.6010  0.1581
  662SOL    HW1 3626   1.418   3.915   2.188  1.9658 -1.3624 -0.6925
  662SOL    HW2 3627   1.476   4.023   2.100 -0.4517  0.3294 -0.3273
  663SOL     OW 3628   1.294   2.316   4.297 -0.1339 -0.1017  0.1107
  663SOL    HW1 3629   1.268   2.377   4.228  0.5390  1.0201  0.8197
  663SOL    HW2 3630   1.304   2.370   4.375 -0.3751 -1.2661  0.9799
  664SOL     OW 3631   1.353   2.614   0.090  0.5315 -0.4178  0.2432
  664SOL    HW1 3632   1.301   2.540   0.123 -0.2980 -0.1422 -0.4261
  664SOL    HW2 3633   1.442   2.580   0.088  0.7111 -0.3921  2.9914
  665SOL     OW 3634   4.693   2.745   4.208  0.2374 -0.3877  0.9567
  665SOL    HW1 3635   4.748   2.669   4.226  2.7568  1.3864  1.1789
  665SOL    HW2 3636   4.704   2.760   4.114 -1.0288 -0.8199  0.7196
  666SOL     OW 3637   2.776   4.134   1.824  0.8679 -0.2972 -0.3935
  666SOL    HW1 3638   2.783   4.067   1.757  2.2123 -0.8712  0.2678
  666SOL    HW2 3639   2.742   4.088   1.901  1.8883 -0.2781  0.0920
  667SOL     OW 3640   1.743   1.070   2.364  0.0822 -0.3546  0.2552
  667SOL    HW1 3641   1.760   1.103   2.276 -3.7386  0.2393 -0.4620
  667SOL    HW2 3642   1.749   1.147   2.420  1.5897 -0.5589  0.4124
  668SOL     OW 3643   3.108   5.565   0.844 -0.2805 -0.0041 -0.5357
  668SOL    HW1 3644   3.131   5.643   0.893  0.1078 -0.1559 -0.4696
  668SOL    HW2 3645   3.116   5.591   0.752  0.6245 -0.1811 -0.5165
  669SOL     OW 3646   3.967   2.289   1.809  0.2058  0.4553 -0.2515
  669SOL    HW1 3647   3.937   2.335   1.888  0.6067  0.5888 -0.1757
  669SOL    HW2 3648   3.960   2.196   1.831  2.5334  0.4716  0.8066
  670SOL     OW 3649   2.405   2.991   0.207 -0.0239 -0.3678 -0.4258
  670SOL    HW1 3650   2.380   3.083   0.219  1.4564  0.1487 -1.0058
  670SOL    HW2 3651   2.335   2.941   0.250 -1.1665  1.0014 -0.6126
  671SOL     OW 3652   3.839   6.136   1.074 -0.2258 -0.7500  0.2022
  671SOL    HW1 3653   3.878   6.223   1.074 -2.6229  0.4470  2.3221
  671SOL    HW2 3654   3.879   6.092   1.149 -1.5901 -0.0948  1.3756
  672SOL     OW 3655   1.991   3.847   0.390 -0.4195  0.2074 -0.0504
  672SOL    HW1 3656   1.985   3.834   0.295  0.7119 -0.9070  0.0028
  672SOL    HW2 3657   1.932   3.781   0.427 -1.3373  1.0472  0.0291
  673SOL     OW 3658   2.821   6.250   1.928 -0.4559  0.0848 -0.1627
  673SOL    HW1 3659   2.913   6.242   1.902 -0.8534  1.5889 -2.3682
  673SOL    HW2 3660   2.822   6.309   2.003  0.4288 -0.4505  0.2594
  674SOL     OW 3661   1.135   3.599   0.362  0.7674 -0.1693  0.2030
  674SOL    HW1 3662   1.146   3.656   0.285  0.9250  1.0430  1.0994
  674SOL    HW2 3663   1.224   3.585   0.394  0.7471 -1.1315 -0.1480
  675SOL     OW 3664   5.762   0.410   0.050 -0.4854 -0.6176 -0.0966
  675SOL    HW1 3665   5.670   0.393   0.031 -1.6180  2.0389  2.3738
  675SOL    HW2 3666   5.774   0.503   0.030  0.5760  0.0682  3.1970
  676SOL     OW 3667   2.746   4.563   1.564  0.4919  0.7037 -0.3553
  676SOL    HW1 3668   2.764   4.602   1.479 -0.1797  0.5383 -0.5778
  676SOL    HW2 3669   2.781   4.626   1.627  1.3597  0.6355 -0.7508
  677SOL     OW 3670   0.575   2.592   2.554  0.0868  0.1301  0.4492
  677SOL    HW1 3671   0.588   2.623   2.465 -1.3750  0.5562  0.3577
  677SOL    HW2 3672   0.630   2.513   2.560  1.5926  1.0838 -0.2275
  678SOL     OW 3673   0.017   2.660   0.645 -0.2252  0.2002 -0.5453
  678SOL    HW1 3674  -0.053   2.609   0.604  0.0429  0.1355 -0.9209
  678SOL    HW2 3675   0.067   2.696   0.572  0.2581  0.0805 -0.2722
  679SOL     OW 3676   0.719   5.959   1.596 -0.0620  0.7258  0.4235
  679SOL    HW1 3677   0.755   5.904   1.526  1.6054  1.8265  0.3686
  679SOL    HW2 3678   0.626   5.939   1.596  0.0200  0.1060 -1.5886
  680SOL     OW 3679   0.327   0.325   2.099  0.2143  0.0893  0.1899
  680SOL    HW1 3680   0.293   0.251   2.148  0.6867  0.0830  0.5091
  680SOL    HW2 3681   0.347   0.391   2.165  2.5487 -0.5760  0.2147
  681SOL     OW 3682   3.323   1.632   1.030 -0.5746  0.6809  0.3419
  681SOL    HW1 3683   3.418   1.637   1.041 -0.6700  2.1942  0.6737
  681SOL    HW2 3684   3.294   1.568   1.095  0.0854  1.2452  1.2173
  682SOL     OW 3685   0.417   0.573   0.109  0.0504 -0.1983 -0.1992
  682SOL    HW1 3686   0.450   0.641   0.167  0.1443 -0.2258 -0.2196
  682SOL    HW2 3687   0.323   0.590   0.102  0.2237  0.4949 -0.9473
  683SOL     OW 3688   5.165   3.694   3.944  1.2376 -0.0383 -0.3843
  683SOL    HW1 3689   5.153   3.754   3.870  1.6753  0.1669 -0.2896
  683SOL    HW2 3690   5.112   3.732   4.014 -1.7950 -1.8979 -1.4920
  684SOL     OW 3691   3.072   0.848   4.248 -0.3091 -0.0194  0.2818
  684SOL    HW1 3692   3.110   0.856   4.161 -1.2384  0.2999 -0.1074
  684SOL    HW2 3693   3.027   0.763   4.248 -0.4696  0.0627  0.3793
  685SOL     OW 3694   5.880   6.475   3.726 -0.2638  0.2794 -0.0361
  685SOL    HW1 3695   5.939   6.400   3.720 -0.5725  0.1061 -1.1403
  685SOL    HW2 3696   5.805   6.451   3.672 -0.5276  1.2419 -0.1139
  686SOL     OW 3697   6.457   4.070   4.420 -0.2630  0.3283 -0.2067
  686SOL    HW1 3698   6.500   4.027   4.346  0.8648  1.9215 -0.5247
  686SOL    HW2 3699   6.423   4.152   4.384  0.0633  0.9993  0.9630
  687SOL     OW 3700   6.222   0.750   1.911  0.0176 -1.0943  0.1273
  687SOL    HW1 3701   6.204   0.830   1.960 -1.4296 -1.4843  0.2690
  687SOL    HW2 3702   6.211   0.775   1.819 -1.6052 -1.3571  0.2097
  688SOL     OW 3703   1.449   3.508   2.443  0.1951 -0.4264  0.4789
  688SOL    HW1 3704   1.493   3.542   2.522  0.3282  1.2428 -0.2631
  688SOL    HW2 3705   1.361   3.546   2.447  0.2769 -0.1460 -0.2784
  689SOL     OW 3706   3.789   2.790   4.442 -0.5815 -0.5891  0.0607
  689SOL    HW1 3707   3.709   2.780   4.493 -0.4340 -2.0651  0.0605
  689SOL    HW2 3708   3.783   2.878   4.404  0.1791  1.4444  4.0758
  690SOL     OW 3709   6.086   0.457   2.619  0.2592 -0.0844  0.3668
  690SOL    HW1 3710   6.125   0.539   2.650 -1.1993  0.3943  1.0166
  690SOL    HW2 3711   6.124   0.444   2.532  0.2104  1.5139  0.0775
  691SOL     OW 3712   4.239   5.365   1.528  0.2691  0.1090  0.0900
  691SOL    HW1 3713   4.200   5.453   1.526 -2.0205 -0.8394 -0.3294
  691SOL    HW2 3714   4.172   5.309   1.489  1.6784 -1.8436  0.3474
  692SOL     OW 3715   5.638   3.012   2.254 -0.6413 -0.2591  0.3222
  692SOL    HW1 3716   5.695   3.070   2.203 -1.2669 -0.0129 -0.1141
  692SOL    HW2 3717   5.690   2.988   2.330 -0.6042  1.4238  0.8598
  693SOL     OW 3718   4.040   6.229   3.636  0.9839 -0.1045 -0.3535
  693SOL    HW1 3719   3.964   6.273   3.597  0.6354  0.5832  1.0387
  693SOL    HW2 3720   4.081   6.184   3.563 -0.7302 -0.4461 -1.1615
  694SOL     OW 3721   1.680   3.101   0.079 -0.1302  0.3106  0.1503
  694SOL    HW1 3722   1.691   3.194   0.099  0.7017  0.4159 -0.7024
  694SOL    HW2 3723   1.588   3.093   0.052 -0.5645  0.6232  1.4494
  695SOL     OW 3724   4.213   0.649   4.071 -0.0017  0.1335  0.4901
  695SOL    HW1 3725   4.222   0.554   4.068 -0.7387  0.0645  0.1524
  695SOL    HW2 3726   4.212   0.676   3.979 -0.9805  0.3319  0.5410
  696SOL     OW 3727   1.658   1.110   0.626 -0.1848  0.5775  0.0548
  696SOL    HW1 3728   1.685   1.156   0.706 -0.0924 -2.1821  1.7622
  696SOL    HW2 3729   1.737   1.105   0.573  0.5713 -0.0885  1.1793
  697SOL     OW 3730   4.095   0.237   2.207  0.2585 -0.0755  0.4726
  697SOL    HW1 3731   4.164   0.185   2.248 -0.1127 -0.9158  0.0619
  697SOL    HW2 3732   4.046   0.275   2.280 -0.3406 -1.4849  0.8459
  698SOL     OW 3733   5.590   4.457   2.492  0.5861  0.4102  0.0758
  698SOL    HW1 3734   5.650   4.436   2.563 -2.6129  0.4393  3.0614
  698SOL    HW2 3735   5.594   4.553   2.484  1.0944  0.3898  0.0947
  699SOL     OW 3736   6.230   5.532   2.439 -0.4461 -0.4868  0.3755
  699SOL    HW1 3737   6.187   5.521   2.354  0.4680 -0.3616 -0.1124
  699SOL    HW2 3738   6.242   5.443   2.471  0.0935 -0.5890 -0.0884
  700SOL     OW 3739   5.916   3.191   4.619 -0.2681  0.4171  0.1039
  700SOL    HW1 3740   5.935   3.284   4.633  0.9259 -0.1498  3.1351
  700SOL    HW2 3741   5.988   3.145   4.662 -2.2409 -1.8973  1.1810
  701SOL     OW 3742   6.001   1.462   2.671 -0.3805 -0.3137  0.3857
  701SOL    HW1 3743   5.957   1.380   2.692 -0.3870 -0.3811  0.1171
  701SOL    HW2 3744   5.947   1.530   2.712 -0.8527 -0.3814 -0.1169
  702SOL     OW 3745   2.288   2.356   0.567 -0.0362  0.2449 -0.4789
  702SOL    HW1 3746   2.376   2.320   0.582 -0.6912 -0.7648  1.2062
  702SOL    HW2 3747   2.301   2.450   0.565  0.8005  0.2916  2.5024
  703SOL     OW 3748   3.510   2.487   1.001 -0.5605  0.3039  0.1848
  703SOL    HW1 3749   3.484   2.549   1.069 -0.6862  1.0117 -0.4952
  703SOL    HW2 3750   3.600   2.511   0.979 -0.4888  0.0191  0.1577
  704SOL     OW 3751   4.316   3.419   3.400 -0.2695 -0.6344 -0.1747
  704SOL    HW1 3752   4.345   3.472   3.326 -0.0069 -2.7664 -1.6668
  704SOL    HW2 3753   4.237   3.463   3.431 -0.4544  0.2409 -1.7862
  705SOL     OW 3754   5.390   3.120   4.466  0.1891 -0.3724 -0.0859
  705SOL    HW1 3755   5.418   3.142   4.377 -0.1970 -1.4877 -0.5001
  705SOL    HW2 3756   5.472   3.111   4.515  0.4061  0.2342 -0.3301
  706SOL     OW 3757   1.535   2.430   2.443 -0.0157 -0.2222 -0.3342
  706SOL    HW1 3758   1.530   2.475   2.527  0.7236 -0.2443 -0.2723
  706SOL    HW2 3759   1.589   2.487   2.388  0.9232 -1.0014 -0.2547
  707SOL     OW 3760   6.539   1.121   4.194  0.0867 -0.1634 -0.4260
  707SOL    HW1 3761   6.542   1.133   4.289  0.5491  0.1272 -0.4781
  707SOL    HW2 3762   6.571   1.203   4.157 -1.1836  0.1664 -0.8699
  708SOL     OW 3763   6.203   5.135   4.082 -0.1432  0.1758 -0.3142
  708SOL    HW1 3764   6.255   5.147   4.002  2.5719 -1.3507  1.0643
  708SOL    HW2 3765   6.195   5.040   4.092 -2.9589  0.3531 -0.2141
  709SOL     OW 3766   3.901   0.046   1.672 -0.2678  0.7781 -0.5157
  709SOL    HW1 3767   3.925   0.123   1.723  0.0487  0.6287 -0.4326
  709SOL    HW2 3768   3.983   0.016   1.633 -0.5885  1.1641 -1.5031
  710SOL     OW 3769   1.809   1.873   3.891  0.6466 -0.4673 -0.2051
  710SOL    HW1 3770   1.876   1.816   3.853  1.1365  0.9879 -1.6541
  710SOL    HW2 3771   1.828   1.874   3.985  1.1503 -1.9643 -0.2633
  711SOL     OW 3772   1.424   0.113   1.211 -0.3658 -0.5850 -0.8404
  711SOL    HW1 3773   1.372   0.166   1.150 -2.0414 -1.4152 -0.2198
  711SOL    HW2 3774   1.359   0.056   1.253  0.4685  0.9082  2.7535
  712SOL     OW 3775   3.120   4.548   0.978  0.1935  0.3672  0.2428
  712SOL    HW1 3776   3.144   4.572   0.889  0.8802 -1.2301 -0.0340
  712SOL    HW2 3777   3.204   4.538   1.024 -0.1543  1.4157  1.1550
  713SOL     OW 3778   3.983   5.653   2.635 -0.5787  0.2892  0.1173
  713SOL    HW1 3779   4.044   5.585   2.606 -0.2584  0.1348  1.1142
  713SOL    HW2 3780   3.927   5.609   2.698 -1.2802  0.6118 -0.2683
  714SOL     OW 3781   2.716   5.983   1.875 -0.2131 -0.0954 -0.0509
  714SOL    HW1 3782   2.646   5.992   1.811 -0.9183  0.4577  0.7754
  714SOL    HW2 3783   2.716   6.066   1.923  0.7149 -0.2576  0.2541
  715SOL     OW 3784   0.927   6.115   1.823 -0.6642  0.0590 -0.7691
  715SOL    HW1 3785   1.005   6.063   1.840 -1.3507 -0.7550  0.0296
  715SOL    HW2 3786   0.855   6.052   1.831 -1.5210  1.1257  0.2543
  716SOL     OW 3787   0.342   5.299   0.930 -0.0156  0.0040 -0.1208
  716SOL    HW1 3788   0.409   5.344   0.981  3.4094 -1.5282 -2.8525
  716SOL    HW2 3789   0.335   5.212   0.970 -1.1471  0.4704  0.7320
  717SOL     OW 3790   3.157   0.327   2.621  0.7599 -0.1025 -0.3393
  717SOL    HW1 3791   3.145   0.412   2.579  0.6541 -0.5865 -1.3092
  717SOL    HW2 3792   3.176   0.348   2.712 -0.5088  0.9317 -0.2739
  718SOL     OW 3793   4.012   1.650   0.496  0.3227  0.1139 -0.4777
  718SOL    HW1 3794   3.973   1.674   0.412 -0.3991  0.9495  0.0732
  718SOL    HW2 3795   3.944   1.670   0.560  0.6477 -1.0722  0.2586
  719SOL     OW 3796   4.416   5.719   3.826 -0.1801  0.5642 -0.0003
  719SOL    HW1 3797   4.414   5.650   3.760  0.0153 -0.8550  1.4060
  719SOL    HW2 3798   4.358   5.787   3.792 -0.6805 -0.4574 -1.2572
  720SOL     OW 3799   5.131   3.295   4.389  0.3784  0.1045 -0.3156
  720SOL    HW1 3800   5.202   3.247   4.345 -0.1113 -1.2756  0.3571
  720SOL    HW2 3801   5.051   3.257   4.353 -0.0702  2.1810 -1.6400
  721SOL     OW 3802   2.536   0.417   1.623  0.0234 -0.4684 -0.0971
  721SOL    HW1 3803   2.475   0.483   1.592  0.1762 -0.3788 -0.2077
  721SOL    HW2 3804   2.513   0.403   1.715  0.3854  0.1811  0.0973
  722SOL     OW 3805   4.245   4.512   2.642 -0.0576 -0.5906  0.1284
  722SOL    HW1 3806   4.252   4.443   2.576 -1.8028  1.0525 -1.9179
  722SOL    HW2 3807   4.277   4.591   2.599  0.0968  0.2858  1.7589
  723SOL     OW 3808   1.290   5.666   1.225 -0.1458  0.5489 -0.7315
  723SOL    HW1 3809   1.306   5.572   1.222  0.1864  0.4936  1.1602
  723SOL    HW2 3810   1.365   5.705   1.181  0.2435 -0.0537 -0.6077
  724SOL     OW 3811   0.587   5.489   2.266  0.9170 -0.7131 -0.1714
  724SOL    HW1 3812   0.631   5.410   2.235  0.9376 -0.4235 -0.9084
  724SOL    HW2 3813   0.587   5.547   2.190  1.3865  0.2053  0.5118
  725SOL     OW 3814   5.998   1.761   4.340  0.5650 -0.0976 -0.2938
  725SOL    HW1 3815   6.072   1.815   4.370 -0.6971 -0.0714  3.2455
  725SOL    HW2 3816   6.009   1.678   4.386  0.6459 -1.7379 -3.0946
  726SOL     OW 3817   5.091   4.056   4.501 -0.2237  0.2275 -0.6120
  726SOL    HW1 3818   5.186   4.062   4.489  0.1326 -0.1529  1.6136
  726SOL    HW2 3819   5.073   4.116   4.573 -1.4468 -0.8458  0.0044
  727SOL     OW 3820   1.507   1.341   2.377  0.1694 -0.0478 -0.2685
  727SOL    HW1 3821   1.447   1.348   2.451  1.8340 -0.5485  1.2115
  727SOL    HW2 3822   1.459   1.290   2.311 -1.5176  0.8196  0.2479
  728SOL     OW 3823   4.692   4.111   1.408 -0.1246 -0.2340  0.4562
  728SOL    HW1 3824   4.735   4.109   1.322  0.4941 -0.1492  0.7561
  728SOL    HW2 3825   4.745   4.171   1.459 -0.0559 -0.8498  1.1234
  729SOL     OW 3826   5.144   3.753   0.307  0.0456 -0.1211  0.1588
  729SOL    HW1 3827   5.076   3.708   0.358 -0.6490 -0.4566 -1.0130
  729SOL    HW2 3828   5.215   3.690   0.300 -0.1274 -0.3167  0.1610
  730SOL     OW 3829   6.236   3.222   2.373  0.8503 -0.3643 -0.2738
  730SOL    HW1 3830   6.225   3.132   2.405 -0.2891 -0.2075 -0.2086
  730SOL    HW2 3831   6.319   3.250   2.412  1.0794 -1.2820 -0.0557
  731SOL     OW 3832   5.821   4.389   2.676 -1.0168 -0.1461 -0.0202
  731SOL    HW1 3833   5.834   4.339   2.595  0.8263 -0.0793  0.1861
  731SOL    HW2 3834   5.837   4.326   2.746 -0.9203  0.1925  0.2641
  732SOL     OW 3835   3.831   1.154   3.670 -0.6346  0.0309 -0.0656
  732SOL    HW1 3836   3.793   1.082   3.721 -0.8800  0.0246 -0.2574
  732SOL    HW2 3837   3.780   1.231   3.696  0.8790  0.5377  1.6302
  733SOL     OW 3838   3.603   4.368   2.362 -0.0612 -0.3465  0.1783
  733SOL    HW1 3839   3.630   4.396   2.275 -0.5301  1.4952  0.5600
  733SOL    HW2 3840   3.684   4.355   2.410  0.2361  1.8241  0.3591
  734SOL     OW 3841   0.161   2.229   2.609 -0.0662  0.5167 -0.1205
  734SOL    HW1 3842   0.207   2.150   2.638 -0.4784  0.1881 -0.3696
  734SOL    HW2 3843   0.182   2.294   2.676 -0.6626 -0.1223  0.7077
  735SOL     OW 3844   6.336   3.277   3.150 -0.7459 -0.0534 -0.0090
  735SOL    HW1 3845   6.299   3.291   3.237  0.4206  1.3209  0.3010
  735SOL    HW2 3846   6.323   3.184   3.133  1.2532 -0.9662  2.7229
  736SOL     OW 3847   1.258   2.694   2.259  0.0708 -0.5740 -0.2847
  736SOL    HW1 3848   1.185   2.641   2.292  0.5331 -0.3761  1.1554
  736SOL    HW2 3849   1.300   2.727   2.338 -0.2361  2.0319 -1.1141
  737SOL     OW 3850   3.679   4.935   2.505 -0.1136  0.3509 -0.1226
  737SOL    HW1 3851   3.593   4.970   2.483 -0.8266 -2.5130 -2.5115
  737SOL    HW2 3852   3.667   4.840   2.508  2.9592 -0.1693 -0.5406
  738SOL     OW 3853   2.826   4.624   4.568  0.0451 -0.7528 -0.2262
  738SOL    HW1 3854   2.901   4.593   4.517  1.7831 -1.4869  2.5470
  738SOL    HW2 3855   2.810   4.713   4.536  1.8495 -0.7340 -1.1762
  739SOL     OW 3856   5.735   4.194   3.933 -0.0015 -0.0949 -0.1615
  739SOL    HW1 3857   5.755   4.159   3.845 -1.0476 -2.5479  0.4869
  739SOL    HW2 3858   5.738   4.117   3.990 -0.1278  1.3266  1.8514
  740SOL     OW 3859   3.464   5.536   0.310 -0.0506 -0.2461  0.0339
  740SOL    HW1 3860   3.477   5.591   0.388 -2.1097 -1.6522  1.4691
  740SOL    HW2 3861   3.398   5.583   0.259  0.1005 -0.1231 -0.0488
  741SOL     OW 3862   1.403   3.066   0.065 -0.1588  0.0132 -0.2166
  741SOL    HW1 3863   1.402   3.000   0.135 -0.1302 -0.2083 -0.4214
  741SOL    HW2 3864   1.379   3.017  -0.013 -2.1224  0.6235 -0.0555
  742SOL     OW 3865   4.923   4.491   0.656  0.2125 -0.0028  0.0591
  742SOL    HW1 3866   4.994   4.466   0.597 -1.6242 -0.2206 -2.1969
  742SOL    HW2 3867   4.863   4.415   0.655 -0.0988  0.1649  1.8972
  743SOL     OW 3868   1.453   2.254   3.720 -0.0031  0.2651  0.0070
  743SOL    HW1 3869   1.463   2.169   3.763 -0.0999 -0.0012 -0.4966
  743SOL    HW2 3870   1.378   2.243   3.661 -0.4769  0.9171  0.4709
  744SOL     OW 3871   2.478   2.119   3.737  0.4725 -0.2372 -0.6336
  744SOL    HW1 3872   2.541   2.190   3.726 -0.4295  0.4959 -1.3004
  744SOL    HW2 3873   2.394   2.164   3.747 -0.2136 -1.2107 -1.8378
  745SOL     OW 3874   3.819   4.011   2.625  0.4321  0.4089 -0.1297
  745SOL    HW1 3875   3.856   4.060   2.552 -0.0669  1.7131  0.4720
  745SOL    HW2 3876   3.894   3.977   2.673  0.7692 -0.7152 -1.3782
  746SOL     OW 3877   3.039   1.262   3.711 -0.8780 -0.0222  0.5283
  746SOL    HW1 3878   3.126   1.261   3.671 -0.7494 -1.8466  0.7892
  746SOL    HW2 3879   3.048   1.320   3.787  0.4597 -1.1337  1.2526
  747SOL     OW 3880   4.113   3.585   1.196 -0.2490 -0.0535  0.0856
  747SOL    HW1 3881   4.129   3.679   1.204  0.3704 -0.1302 -0.1953
  747SOL    HW2 3882   4.027   3.572   1.235  0.0490  0.4963  0.9483
  748SOL     OW 3883   3.927   0.198   0.665  0.0907  0.3293 -0.1121
  748SOL    HW1 3884   3.913   0.143   0.587 -0.4269  1.9520 -1.2251
  748SOL    HW2 3885   3.847   0.190   0.715  0.7890 -1.4778  0.7891
  749SOL     OW 3886   5.098   3.276   1.115  0.3506 -0.1827  0.3086
  749SOL    HW1 3887   5.115   3.183   1.099  1.2947  0.2290 -1.3401
  749SOL    HW2 3888   5.009   3.290   1.084 -0.3714 -0.8148  1.9806
  750SOL     OW 3889   2.525   1.336   3.875 -0.2525 -0.0965  0.1958
  750SOL    HW1 3890   2.610   1.369   3.848 -0.1021 -0.2749  0.4415
  750SOL    HW2 3891   2.465   1.361   3.804  0.2793 -1.2466 -0.6977
  751SOL     OW 3892   0.329   1.640   4.412  0.6180  0.3029  0.2845
  751SOL    HW1 3893   0.321   1.666   4.503 -2.2893  1.3070 -0.1513
  751SOL    HW2 3894   0.423   1.625   4.399  1.0424 -0.5589  3.5629
  752SOL     OW 3895   4.267   0.522   1.797  0.0034  0.0650  0.0805
  752SOL    HW1 3896   4.214   0.488   1.869  0.2022  2.3732  1.4124
  752SOL    HW2 3897   4.352   0.479   1.808  0.0003  0.3135  1.1600
  753SOL     OW 3898   4.492   6.429   3.829 -0.0925 -0.3339 -0.0264
  753SOL    HW1 3899   4.499   6.337   3.856 -1.2281 -0.7492 -1.0340
  753SOL    HW2 3900   4.411   6.432   3.777 -0.6563  1.4693  0.8873
  754SOL     OW 3901   5.553   5.888   1.870 -0.0683  0.0147 -0.1602
  754SOL    HW1 3902   5.559   5.910   1.777 -1.0399  2.0712  0.2090
  754SOL    HW2 3903   5.593   5.801   1.877  0.7434  0.1562 -2.3551
  755SOL     OW 3904   1.056   3.315   4.360 -0.2491 -0.2094  0.2060
  755SOL    HW1 3905   1.053   3.406   4.330 -0.9176 -0.0958  0.6024
  755SOL    HW2 3906   1.003   3.267   4.297  0.5863 -0.4379 -0.3458
  756SOL     OW 3907   2.255   2.712   3.258  0.1029 -0.2180  0.2349
  756SOL    HW1 3908   2.314   2.777   3.297 -1.7168  1.8102 -0.2018
  756SOL    HW2 3909   2.258   2.638   3.318 -0.1863  1.5456  2.5836
  757SOL     OW 3910   2.657   2.367   2.612  0.2317  0.2975 -0.1228
  757SOL    HW1 3911   2.687   2.399   2.527  1.8806  2.3574  1.1455
  757SOL    HW2 3912   2.563   2.388   2.614  0.2841  0.7030 -1.2071
  758SOL     OW 3913   4.663   1.145   0.211 -0.7986 -0.2938 -0.2135
  758SOL    HW1 3914   4.627   1.180   0.293 -1.6786 -1.7063  0.0366
  758SOL    HW2 3915   4.658   1.219   0.150 -0.6681  0.6122  0.8456
  759SOL     OW 3916   4.669   1.825   3.042  0.0318 -0.0148 -0.3719
  759SOL    HW1 3917   4.600   1.874   3.085  0.1369 -0.3855  0.2340
  759SOL    HW2 3918   4.654   1.734   3.067 -0.2861 -0.3440 -1.6519
  760SOL     OW 3919   0.604   3.437   2.570 -0.1358 -0.5972 -0.8033
  760SOL    HW1 3920   0.566   3.387   2.642  0.8270  0.0563  0.1885
  760SOL    HW2 3921   0.530   3.482   2.530 -0.6803 -0.9491 -0.2094
  761SOL     OW 3922   5.078   0.119   4.038 -0.0831  0.1292 -0.2976
  761SOL    HW1 3923   5.011   0.162   3.985  0.7662 -0.4483 -1.9246
  761SOL    HW2 3924   5.032   0.053   4.089 -0.6567 -1.0006 -2.1939
  762SOL     OW 3925   5.476   2.965   1.425 -0.1854 -0.5386 -0.3325
  762SOL    HW1 3926   5.408   2.900   1.410  0.0275 -0.7282 -0.4715
  762SOL    HW2 3927   5.521   2.934   1.503  0.6512 -1.1788 -1.0480
  763SOL     OW 3928   4.193   6.310   0.898  0.5657  0.1177 -0.0833
  763SOL    HW1 3929   4.218   6.258   0.975 -0.0475  0.4789  0.3679
  763SOL    HW2 3930   4.271   6.362   0.878  0.2951  1.0353  1.1484
  764SOL     OW 3931   1.122   3.308   3.507  0.0126 -0.4192  0.9200
  764SOL    HW1 3932   1.129   3.266   3.422  0.6879  0.5837  0.4607
  764SOL    HW2 3933   1.199   3.278   3.555  0.5891  0.4162  0.5290
  765SOL     OW 3934   1.262   4.369   1.466  0.4130  0.4358  0.2350
  765SOL    HW1 3935   1.225   4.345   1.551  2.4531 -1.4065  0.7004
  765SOL    HW2 3936   1.293   4.459   1.478 -1.1845  0.9641  0.7223
  766SOL     OW 3937   2.587   1.002   0.422  0.1995  0.0862 -0.2387
  766SOL    HW1 3938   2.562   1.094   0.416 -1.4475 -0.3552 -0.5542
  766SOL    HW2 3939   2.661   1.002   0.484 -0.2212  1.5325  0.3186
  767SOL     OW 3940   3.546   4.695   2.487 -0.0135  1.0222  0.1591
  767SOL    HW1 3941   3.588   4.609   2.479 -0.6040  0.9352 -3.6744
  767SOL    HW2 3942   3.457   4.675   2.517  0.6010  0.6052  1.8161
  768SOL     OW 3943   3.612   3.634   1.924  0.3701  0.3369  0.3470
  768SOL    HW1 3944   3.656   3.657   2.005  0.6095 -0.4792  0.4625
  768SOL    HW2 3945   3.634   3.541   1.910 -2.4559 -0.5812  1.1926
  769SOL     OW 3946   3.627   4.580   0.370 -0.1108 -0.2366 -0.1961
  769SOL    HW1 3947   3.607   4.506   0.312  1.7871 -0.6551 -0.3953
  769SOL    HW2 3948   3.652   4.651   0.310  0.7013 -0.2988  0.0591
  770SOL     OW 3949   2.888   3.887   2.338  0.8728  0.0889  0.1298
  770SOL    HW1 3950   2.970   3.852   2.372  0.3893 -0.5151  0.7181
  770SOL    HW2 3951   2.914   3.963   2.286  1.9342 -1.1028 -1.1300
  771SOL     OW 3952   0.670   2.497   2.047 -0.1104 -0.2017 -0.0013
  771SOL    HW1 3953   0.584   2.495   2.005 -0.7514  4.1997  0.5786
  771SOL    HW2 3954   0.731   2.473   1.977 -1.6778 -2.3524 -0.7253
  772SOL     OW 3955   0.938   3.193   3.694  0.2635 -0.2819 -0.2266
  772SOL    HW1 3956   0.997   3.265   3.715 -1.5357  1.1149  0.2886
  772SOL    HW2 3957   0.957   3.172   3.603  2.7380 -1.1026  0.4014
  773SOL     OW 3958   4.973   4.464   3.012 -0.4685  0.6417  0.4446
  773SOL    HW1 3959   4.933   4.378   2.996 -0.8890  0.9003  0.0972
  773SOL    HW2 3960   5.055   4.462   2.962 -0.8688  0.7436 -0.2266
  774SOL     OW 3961   6.324   4.461   1.947 -0.0816  0.6766  0.1400
  774SOL    HW1 3962   6.339   4.369   1.927  0.2212  0.4817  1.1883
  774SOL    HW2 3963   6.408   4.492   1.979  0.3983  1.8662 -2.0558
  775SOL     OW 3964   3.408   4.293   3.625 -0.3170 -0.1415  0.3066
  775SOL    HW1 3965   3.403   4.321   3.716 -0.5220 -0.0693  0.2737
  775SOL    HW2 3966   3.341   4.225   3.617 -0.0999 -0.3541  0.2830
  776SOL     OW 3967   6.415   4.975   2.806  0.2780 -0.2620 -0.0481
  776SOL    HW1 3968   6.373   4.924   2.875 -0.8069  0.3272 -0.2480
  776SOL    HW2 3969   6.507   4.950   2.810 -0.4375 -3.4665 -1.2239
  777SOL     OW 3970   2.565   5.016   1.844  0.4415 -0.2197  0.0024
  777SOL    HW1 3971   2.482   5.064   1.843  0.9208  0.6485  0.5590
  777SOL    HW2 3972   2.613   5.053   1.918  1.4502 -0.4929 -0.4972
  778SOL     OW 3973   4.064   4.974   3.427 -0.0874 -0.2114  0.2480
  778SOL    HW1 3974   4.137   5.017   3.473 -0.0741 -0.9024  0.8944
  778SOL    HW2 3975   4.105   4.935   3.349  0.4565 -1.4534  1.1156
  779SOL     OW 3976   4.922   0.472   3.232  0.6552  0.1138  0.0901
  779SOL    HW1 3977   4.833   0.439   3.218  1.4393 -3.3395  2.1483
  779SOL    HW2 3978   4.961   0.469   3.145 -0.7256  0.0677 -0.5670
  780SOL     OW 3979   5.457   6.444   4.127  0.3988  0.1549 -0.4384
  780SOL    HW1 3980   5.465   6.358   4.086 -3.1208  0.0456 -1.2116
  780SOL    HW2 3981   5.479   6.507   4.058  1.0433 -0.0943 -0.4603
  781SOL     OW 3982   3.258   2.781   1.045 -0.2217 -0.4388  0.1550
  781SOL    HW1 3983   3.222   2.700   1.011 -2.7361 -0.0482  1.6763
  781SOL    HW2 3984   3.249   2.774   1.140  0.8584  1.0398  0.4127
  782SOL     OW 3985   6.172   2.394   2.384 -0.2965 -0.6033  0.1566
  782SOL    HW1 3986   6.268   2.394   2.382 -0.2553 -0.3221  1.3786
  782SOL    HW2 3987   6.150   2.365   2.472 -1.3245  0.1419  0.1605
  783SOL     OW 3988   6.289   3.237   4.375 -0.2152 -0.4594 -0.1928
  783SOL    HW1 3989   6.204   3.233   4.331 -0.8682  2.2409  0.6096
  783SOL    HW2 3990   6.328   3.319   4.343  0.0177  0.7488  2.8344
  784SOL     OW 3991   4.039   0.104   2.848 -0.1086  0.4283 -0.2902
  784SOL    HW1 3992   3.993   0.175   2.891  0.1253 -0.1550  0.9821
  784SOL    HW2 3993   4.088   0.146   2.777 -2.1453  1.1294 -1.3596
  785SOL     OW 3994   5.508   1.448   2.621 -0.0606 -0.0473  0.0828
  785SOL    HW1 3995   5.469   1.519   2.569  0.2590 -0.4218 -0.6786
  785SOL    HW2 3996   5.493   1.475   2.711  1.6869  1.9441 -0.1313
  786SOL     OW 3997   4.741   3.286   0.559  0.1786  0.2821 -0.3956
  786SOL    HW1 3998   4.673   3.347   0.587 -0.5085  0.0210 -1.4469
  786SOL    HW2 3999   4.694   3.205   0.540  0.7712  0.1200 -1.2217
  787SOL     OW 4000   4.917   1.270   1.133  0.2168  0.0700 -0.4056
  787SOL    HW1 4001   4.958   1.184   1.137 -0.4763 -0.2432  1.4505
  787SOL    HW2 4002   4.990   1.332   1.123  1.0859 -0.5378  1.6566
  788SOL     OW 4003   2.491   3.143   0.824  0.3274 -0.1513 -0.1719
  788SOL    HW1 4004   2.551   3.145   0.899  0.9583 -0.7212 -0.6455
  788SOL    HW2 4005   2.436   3.221   0.835  0.3942 -0.2421  0.8876
  789SOL     OW 4006   4.792   1.219   1.445 -0.5750  0.2745 -0.3099
  789SOL    HW1 4007   4.820   1.144   1.496  1.4500 -0.1533 -1.9287
  789SOL    HW2 4008   4.869   1.277   1.443 -1.4622  1.4860 -0.7155
  790SOL     OW 4009   4.887   0.841   0.501 -0.2950  0.0319  0.4262
  790SOL    HW1 4010   4.806   0.874   0.462  0.3599  3.2683  1.4707
  790SOL    HW2 4011   4.897   0.893   0.581  1.5159 -2.1142  1.7057
  791SOL     OW 4012   4.903   1.965   0.850 -0.5235  0.5858  0.4041
  791SOL    HW1 4013   4.894   1.870   0.845  1.2003  0.3736  0.6515
  791SOL    HW2 4014   4.853   1.990   0.928 -1.4178 -0.0331  0.0508
  792SOL     OW 4015   3.934   0.689   1.001 -0.0653 -0.4294 -0.1806
  792SOL    HW1 4016   3.873   0.639   1.056  0.5004  0.2488  1.1121
  792SOL    HW2 4017   3.993   0.731   1.063 -0.1705  1.3945 -1.2358
  793SOL     OW 4018   4.716   1.228   0.766 -0.2550  0.0990  0.4999
  793SOL    HW1 4019   4.686   1.173   0.839 -2.6558 -0.3313 -0.6968
  793SOL    HW2 4020   4.734   1.167   0.695 -1.1110  0.6910 -0.2577
  794SOL     OW 4021   6.054   1.738   2.732 -0.0134 -0.1189  0.6696
  794SOL    HW1 4022   6.056   1.805   2.664  1.6988 -1.3911 -0.6273
  794SOL    HW2 4023   6.123   1.677   2.707  0.2042 -1.0170  3.1898
  795SOL     OW 4024   2.738   0.449   4.433 -0.4417 -0.1205  0.5593
  795SOL    HW1 4025   2.663   0.421   4.485  0.0382 -1.4374  0.5572
  795SOL    HW2 4026   2.810   0.453   4.496 -0.0273 -0.9954  0.1511
  796SOL     OW 4027   2.874   2.345   3.234 -0.4498  0.3987  0.3890
  796SOL    HW1 4028   2.801   2.289   3.209  0.1747  0.2461 -1.2535
  796SOL    HW2 4029   2.929   2.291   3.291  0.4426 -0.9209 -1.6278
  797SOL     OW 4030   0.149   1.081   2.649 -0.4503 -0.4370 -0.4548
  797SOL    HW1 4031   0.214   1.052   2.713  1.3104 -1.4003 -2.5665
  797SOL    HW2 4032   0.065   1.057   2.689  0.4503  0.2906  2.0762
  798SOL     OW 4033   1.905   4.956   0.827  0.1211  0.1835 -0.4765
  798SOL    HW1 4034   2.000   4.947   0.822  0.1870  1.1185 -1.0043
  798SOL    HW2 4035   1.883   4.926   0.916  0.5119 -3.1324 -1.3393
  799SOL     OW 4036   5.392   3.736   3.709 -0.0878  0.1942  0.3154
  799SOL    HW1 4037   5.341   3.655   3.710  0.7553 -0.3360  1.0654
  799SOL    HW2 4038   5.425   3.745   3.798 -0.2701  1.4376  0.2728
  800SOL     OW 4039   5.591   6.386   0.571  0.3761  0.2311 -0.5243
  800SOL    HW1 4040   5.515   6.439   0.546  1.0121  0.2358 -2.6938
  800SOL    HW2 4041   5.572   6.299   0.537  0.6334 -0.2082  0.4144
  801SOL     OW 4042   4.910   3.695   3.539  0.2618  0.3544  0.0807
  801SOL    HW1 4043   4.853   3.619   3.523 -0.3001  0.7045  0.3905
  801SOL    HW2 4044   4.980   3.686   3.475  0.3262 -0.5553  0.2554
  802SOL     OW 4045   0.974   1.272   3.910  0.2631 -0.4350 -0.2488
  802SOL    HW1 4046   0.883   1.252   3.886 -0.0670  0.3810  0.2689
  802SOL    HW2 4047   0.995   1.208   3.978  0.0102 -0.5194 -0.2472
  803SOL     OW 4048   2.432   4.535   2.773  0.6522 -0.5867 -0.1821
  803SOL    HW1 4049   2.487   4.481   2.717  1.2375  0.1757 -0.3632
  803SOL    HW2 4050   2.402   4.606   2.716 -0.5188 -0.9807 -0.0816
  804SOL     OW 4051   5.681   2.396   1.370 -0.0283  0.2254 -0.3096
  804SOL    HW1 4052   5.682   2.347   1.288 -1.4088  1.6078 -1.1918
  804SOL    HW2 4053   5.672   2.487   1.344 -3.2956  0.5292  1.3422
  805SOL     OW 4054   0.375   0.498   2.619  0.5254 -0.0262  0.4608
  805SOL    HW1 4055   0.362   0.408   2.651  0.5291 -0.3314 -0.3728
  805SOL    HW2 4056   0.376   0.490   2.524 -0.6170  1.0233  0.3447
  806SOL     OW 4057   1.148   6.423   0.564 -0.3014  0.2694 -0.4384
  806SOL    HW1 4058   1.232   6.465   0.581  0.4321 -0.9516 -0.9138
  806SOL    HW2 4059   1.131   6.440   0.471 -0.8048  0.8785 -0.2435
  807SOL     OW 4060   0.043   3.898   4.264  0.6758  0.0652  0.1534
  807SOL    HW1 4061   0.047   3.847   4.344 -2.2462 -1.0990 -0.3228
  807SOL    HW2 4062   0.068   3.837   4.195 -1.4945 -0.3974 -0.2760
  808SOL     OW 4063   1.340   3.091   1.040  0.3221 -0.4453  0.1854
  808SOL    HW1 4064   1.404   3.145   1.085 -1.3507  0.9972  0.9415
  808SOL    HW2 4065   1.321   3.020   1.102  0.6884 -0.4965  0.2387
  809SOL     OW 4066   0.815   2.835   1.428 -0.3213 -0.2488  0.3137
  809SOL    HW1 4067   0.821   2.839   1.523 -3.1602  1.7343  0.5302
  809SOL    HW2 4068   0.778   2.920   1.403 -1.3083 -1.3754 -2.3923
  810SOL     OW 4069   5.947   3.810   4.508 -0.3587 -0.4195 -0.0698
  810SOL    HW1 4070   5.885   3.866   4.555  1.8406  1.5037  0.7212
  810SOL    HW2 4071   6.031   3.855   4.516  1.1517 -2.8283 -1.2183
  811SOL     OW 4072   4.806   2.089   1.718  0.6277  0.0787  0.4872
  811SOL    HW1 4073   4.756   2.105   1.637 -0.5442  0.7236  1.3088
  811SOL    HW2 4074   4.788   1.997   1.738 -0.8222  0.4721  1.1262
  812SOL     OW 4075   4.735   0.085   1.963 -0.0566 -0.6038 -0.3899
  812SOL    HW1 4076   4.780   0.159   2.005 -0.9119  0.6940 -1.6349
  812SOL    HW2 4077   4.706   0.030   2.036 -0.3463  0.8721  0.6703
  813SOL     OW 4078   3.382   6.038   1.434 -0.4144 -0.0537 -0.6845
  813SOL    HW1 4079   3.315   6.075   1.375 -0.6687 -0.4962 -0.6777
  813SOL    HW2 4080   3.338   5.964   1.476  0.4483 -1.1253 -1.5890
  814SOL     OW 4081   5.104   2.825   3.372  0.5444  0.2042  0.3759
  814SOL    HW1 4082   5.119   2.730   3.377 -1.8444 -0.3209 -0.6494
  814SOL    HW2 4083   5.123   2.847   3.281  2.2032  0.9949  0.8735
  815SOL     OW 4084   4.658   1.420   3.122 -0.2667  0.3642 -0.2399
  815SOL    HW1 4085   4.593   1.466   3.069 -1.1998 -1.0252 -0.3534
  815SOL    HW2 4086   4.684   1.484   3.188 -0.0887  1.6830 -1.5283
  816SOL     OW 4087   0.054   0.425   4.011 -0.1545  0.1241 -0.0033
  816SOL    HW1 4088  -0.033   0.414   3.973  0.6735  1.0205 -2.3342
  816SOL    HW2 4089   0.104   0.350   3.981  0.2999  0.4179  0.0021
  817SOL     OW 4090   5.645   4.556   0.128  0.3592 -0.2012  0.0277
  817SOL    HW1 4091   5.570   4.613   0.111  0.6720 -0.1884 -1.4045
  817SOL    HW2 4092   5.618   4.471   0.093  0.0573 -0.8701  1.7832
  818SOL     OW 4093   5.016   1.170   4.161 -0.1260 -0.5848 -0.0871
  818SOL    HW1 4094   5.024   1.108   4.233 -0.8845 -0.5429  0.0378
  818SOL    HW2 4095   4.981   1.119   4.088  0.9146 -0.6972 -0.5361
  819SOL     OW 4096   3.351   1.281   1.448  0.0281  0.7086  0.0507
  819SOL    HW1 4097   3.274   1.307   1.398  0.0857  0.1145 -0.3629
  819SOL    HW2 4098   3.319   1.270   1.537 -0.2526  0.9839 -0.0162
  820SOL     OW 4099   5.129   2.798   1.533  0.1741  0.1457 -0.2778
  820SOL    HW1 4100   5.041   2.775   1.502  0.1205  1.1827 -0.9471
  820SOL    HW2 4101   5.141   2.745   1.612 -1.0542 -0.0214 -0.1737
  821SOL     OW 4102   5.408   3.745   1.487  0.4735  0.4506 -0.2937
  821SOL    HW1 4103   5.451   3.660   1.478  1.6791  0.8748  1.0560
  821SOL    HW2 4104   5.373   3.746   1.576  1.5132  1.7723  0.1480
  822SOL     OW 4105   3.183   5.789   1.004  0.1170  0.0804  0.5722
  822SOL    HW1 4106   3.178   5.781   1.099 -1.1404 -0.3326  0.5008
  822SOL    HW2 4107   3.194   5.883   0.988  0.9047  0.0889  1.1265
  823SOL     OW 4108   6.216   5.127   1.165 -0.0701 -0.6831  0.8432
  823SOL    HW1 4109   6.236   5.219   1.149  2.5901 -1.1219  1.1333
  823SOL    HW2 4110   6.203   5.090   1.078  1.9868 -0.6133  0.4632
  824SOL     OW 4111   5.428   3.395   1.742 -0.3966  0.1117 -0.1066
  824SOL    HW1 4112   5.477   3.338   1.801 -0.5612  0.8611  0.7727
  824SOL    HW2 4113   5.412   3.474   1.792 -2.5344 -0.0996 -0.3456
  825SOL     OW 4114   3.175   0.562   4.052  0.0661 -0.5410 -0.3718
  825SOL    HW1 4115   3.167   0.474   4.015 -1.7471 -0.5759 -0.0010
  825SOL    HW2 4116   3.133   0.619   3.987 -0.6388 -0.2404  0.3305
  826SOL     OW 4117   1.608   3.544   0.958  0.2301 -0.2486 -0.5783
  826SOL    HW1 4118   1.617   3.538   0.863  1.2185 -0.5704 -0.4803
  826SOL    HW2 4119   1.518   3.517   0.976 -0.4887  1.3452 -1.5376
  827SOL     OW 4120   4.305   4.206   1.891 -0.5418 -0.1723 -0.2662
  827SOL    HW1 4121   4.400   4.199   1.884 -0.5889 -0.0610 -1.3306
  827SOL    HW2 4122   4.274   4.187   1.802 -1.4748  0.3015 -0.0564
  828SOL     OW 4123   1.888   5.808   4.617 -0.0396 -0.2734 -0.0220
  828SOL    HW1 4124   1.963   5.754   4.591  1.7750  1.1609  1.9441
  828SOL    HW2 4125   1.895   5.887   4.563 -0.2041 -0.1741  0.1005
  829SOL     OW 4126   3.740   2.604   0.893 -0.4116 -0.2722 -0.2189
  829SOL    HW1 4127   3.665   2.662   0.885 -0.3350 -0.0430  0.6716
  829SOL    HW2 4128   3.812   2.651   0.852 -0.4008  0.1709  0.3030
  830SOL     OW 4129   0.723   3.807   3.393  0.8818 -0.1945  0.1192
  830SOL    HW1 4130   0.678   3.890   3.409  2.0208  0.3825  0.4309
  830SOL    HW2 4131   0.802   3.832   3.344  0.1930 -1.3276 -1.6900
  831SOL     OW 4132   0.730   4.939   4.151 -0.2365  0.1467  0.3129
  831SOL    HW1 4133   0.681   4.880   4.209  0.4597 -0.1799  0.5828
  831SOL    HW2 4134   0.762   4.883   4.081 -0.2025  0.3449  0.1699
  832SOL     OW 4135   3.567   0.028   3.625  0.2240 -0.0327 -0.3180
  832SOL    HW1 4136   3.560  -0.037   3.554  0.3365 -0.8948  0.4527
  832SOL    HW2 4137   3.558   0.112   3.580 -0.5544 -0.5942 -1.2595
  833SOL     OW 4138   6.380   0.763   1.108 -0.2707 -0.1255 -0.4258
  833SOL    HW1 4139   6.304   0.773   1.051 -1.2450 -0.9585  0.6805
  833SOL    HW2 4140   6.451   0.808   1.062 -1.0803 -0.5438 -2.1569
  834SOL     OW 4141   0.967   2.620   4.369 -0.1646 -0.3074 -0.4667
  834SOL    HW1 4142   0.989   2.709   4.395  1.3306 -0.3536 -1.4394
  834SOL    HW2 4143   0.887   2.628   4.318 -1.3137  0.1705  1.3194
  835SOL     OW 4144   0.385   1.819   0.950 -0.1307  0.0157  0.1807
  835SOL    HW1 4145   0.347   1.907   0.954  0.7752  0.4520 -0.6350
  835SOL    HW2 4146   0.444   1.815   1.026 -1.1698 -0.3921  1.0031
  836SOL     OW 4147   6.407   3.301   3.597 -0.1895  0.1483  0.2057
  836SOL    HW1 4148   6.353   3.241   3.649  1.4351 -0.8484  0.8517
  836SOL    HW2 4149   6.397   3.271   3.507  0.3997 -0.9757  0.4935
  837SOL     OW 4150   1.643   2.790   1.936 -0.4711  0.2868 -0.2074
  837SOL    HW1 4151   1.559   2.757   1.969 -1.3735  1.4604 -1.2210
  837SOL    HW2 4152   1.639   2.884   1.950  0.0583  0.5330 -1.5658
  838SOL     OW 4153   3.103   2.669   1.768 -0.3341 -0.5751 -0.1966
  838SOL    HW1 4154   3.053   2.700   1.844  0.7586  2.1346 -0.4800
  838SOL    HW2 4155   3.189   2.647   1.804 -0.1732 -0.3833 -0.4610
  839SOL     OW 4156   0.492   3.625   1.083 -0.0795 -0.0707 -0.4524
  839SOL    HW1 4157   0.495   3.544   1.134  0.1597  0.5785  0.5972
  839SOL    HW2 4158   0.577   3.666   1.098 -1.0895  1.5980  1.1599
  840SOL     OW 4159   4.949   5.921   1.209 -0.2060  0.4247 -0.1354
  840SOL    HW1 4160   4.958   5.878   1.124  0.1819  1.7891 -0.8183
  840SOL    HW2 4161   4.886   5.992   1.193  2.1466  2.6866 -0.1593
  841SOL     OW 4162   1.608   2.061   1.520  0.0768  0.0105 -0.3975
  841SOL    HW1 4163   1.622   2.029   1.610 -2.8884 -0.5433 -0.0269
  841SOL    HW2 4164   1.579   2.152   1.531  3.6038  1.3965 -1.1616
  842SOL     OW 4165   3.181   6.191   4.588  0.3202  0.1131 -1.1413
  842SOL    HW1 4166   3.168   6.238   4.505  1.5296  0.6917 -1.0249
  842SOL    HW2 4167   3.215   6.257   4.648  0.4865 -0.5479 -0.4904
  843SOL     OW 4168   0.343   2.860   4.613  0.3827  0.6403 -0.0169
  843SOL    HW1 4169   0.414   2.799   4.630 -1.5696 -1.8586 -0.1766
  843SOL    HW2 4170   0.306   2.877   4.700 -0.7699 -0.7024 -0.2021
  844SOL     OW 4171   5.907   4.503   1.497 -0.2186 -0.3659  0.0461
  844SOL    HW1 4172   5.994   4.490   1.534 -0.7930 -1.3674  1.1285
  844SOL    HW2 4173   5.848   4.456   1.557 -1.6540  1.3501  0.0772
  845SOL     OW 4174   4.518   4.141   4.457 -0.0230  0.3678 -0.7591
  845SOL    HW1 4175   4.426   4.140   4.482  0.2856  0.5051  0.4199
  845SOL    HW2 4176   4.534   4.232   4.431 -0.2626  0.2966 -1.1702
  846SOL     OW 4177   0.291   2.490   2.162 -0.6677 -0.0796  0.4857
  846SOL    HW1 4178   0.295   2.422   2.230  0.1706  1.0902  1.6464
  846SOL    HW2 4179   0.222   2.549   2.191 -0.9957 -0.1032 -0.2206
  847SOL     OW 4180   6.447   1.464   2.746 -0.8174 -0.6570  0.2475
  847SOL    HW1 4181   6.411   1.535   2.692 -0.5394 -0.3431  0.4691
  847SOL    HW2 4182   6.394   1.388   2.724  0.7951 -1.1793 -2.2737
  848SOL     OW 4183   3.497   3.138   3.934 -0.0529 -0.2231  0.5001
  848SOL    HW1 4184   3.545   3.179   3.861  3.4334 -1.8638  1.6288
  848SOL    HW2 4185   3.460   3.059   3.896  0.2574 -0.1972  0.1342
  849SOL     OW 4186   1.461   3.644   4.105  0.0707 -0.3478 -0.4513
  849SOL    HW1 4187   1.450   3.723   4.158  1.8160  0.1212 -0.7367
  849SOL    HW2 4188   1.455   3.572   4.168 -1.0131  0.0056 -0.1152
  850SOL     OW 4189   5.470   0.729   4.288  0.6318  0.6874 -0.2613
  850SOL    HW1 4190   5.503   0.786   4.358 -1.4647  0.6418  0.8516
  850SOL    HW2 4191   5.432   0.654   4.334 -0.1186  0.2868 -1.4839
  851SOL     OW 4192   4.525   3.902   0.539  0.2100 -0.1153 -0.2449
  851SOL    HW1 4193   4.547   3.837   0.472  0.1735  0.0006 -0.3691
  851SOL    HW2 4194   4.582   3.879   0.613  1.1130  0.4711 -0.7305
  852SOL     OW 4195   1.910   1.111   4.449 -0.1888 -0.1610  0.6621
  852SOL    HW1 4196   1.940   1.200   4.467 -1.1643  0.2213  0.4420
  852SOL    HW2 4197   1.990   1.062   4.429  0.2191  1.0602 -0.8743
  853SOL     OW 4198   2.416   4.513   1.968  0.6221 -0.3431 -0.1763
  853SOL    HW1 4199   2.393   4.446   1.904  2.2418 -0.3124 -0.8414
  853SOL    HW2 4200   2.446   4.587   1.916  0.0418  0.4509  0.5800
  854SOL     OW 4201   3.477   4.429   0.165 -0.5620  0.6703 -0.4251
  854SOL    HW1 4202   3.504   4.388   0.083  0.0336  0.8357 -0.3144
  854SOL    HW2 4203   3.470   4.357   0.227 -1.1942  0.5184 -0.6566
  855SOL     OW 4204   4.415   5.142   2.348  0.4504 -0.2685 -0.3407
  855SOL    HW1 4205   4.335   5.107   2.388  1.5874 -2.2510  0.3601
  855SOL    HW2 4206   4.431   5.224   2.395  0.8291 -1.7075  2.2697
  856SOL     OW 4207   3.157   3.485   2.504  0.6778 -0.0628  0.0549
  856SOL    HW1 4208   3.209   3.405   2.492  1.2114  0.4167 -1.0343
  856SOL    HW2 4209   3.075   3.455   2.543  2.1734 -0.7072  2.9899
  857SOL     OW 4210   4.762   2.648   3.874  0.1366  0.0885 -0.1064
  857SOL    HW1 4211   4.725   2.665   3.787 -0.3702  0.8879  0.2549
  857SOL    HW2 4212   4.758   2.552   3.883  0.0913  0.0086 -0.9145
  858SOL     OW 4213   5.074   4.075   3.556 -0.0927  0.0505 -0.0537
  858SOL    HW1 4214   5.031   3.998   3.594 -1.3644  0.2760 -0.9794
  858SOL    HW2 4215   5.076   4.139   3.628  2.1544 -1.2170  1.1394
  859SOL     OW 4216   3.982   1.153   3.423 -0.0392  0.1228  1.1648
  859SOL    HW1 4217   4.039   1.212   3.373  0.2291 -0.9822  0.1262
  859SOL    HW2 4218   3.972   1.196   3.508  2.0653  0.5193  1.2681
  860SOL     OW 4219   6.338   1.142   1.580 -0.6631 -0.5806 -0.4871
  860SOL    HW1 4220   6.369   1.057   1.612 -0.9224 -0.2660  0.6472
  860SOL    HW2 4221   6.371   1.147   1.491  0.9246 -1.0788  0.0393
  861SOL     OW 4222   1.589   0.806   2.012  0.4309 -0.0024  0.1099
  861SOL    HW1 4223   1.535   0.861   2.068 -0.4077  0.0271 -0.7076
  861SOL    HW2 4224   1.605   0.860   1.934 -1.4362 -1.3095 -1.2567
  862SOL     OW 4225   1.562   3.191   3.875 -0.6183 -0.0557 -0.2835
  862SOL    HW1 4226   1.485   3.247   3.868 -1.0251 -0.5254  0.3149
  862SOL    HW2 4227   1.609   3.224   3.951 -0.7674 -0.4153 -0.0341
  863SOL     OW 4228   5.821   6.285   1.798 -0.4342  0.1532  0.2645
  863SOL    HW1 4229   5.883   6.357   1.801 -0.8882  0.5053  2.1714
  863SOL    HW2 4230   5.772   6.299   1.717  0.7221  0.8974 -0.3356
  864SOL     OW 4231   4.778   1.835   1.763 -0.2598 -0.3377  0.3402
  864SOL    HW1 4232   4.686   1.815   1.743 -0.1913  1.4041 -2.0767
  864SOL    HW2 4233   4.828   1.779   1.704  0.1489  0.6116 -0.2277
  865SOL     OW 4234   2.804   3.763   3.880 -0.1042  0.5784  0.2578
  865SOL    HW1 4235   2.837   3.844   3.919 -0.9267  0.6151  0.9009
  865SOL    HW2 4236   2.813   3.698   3.950  2.5508 -0.4392 -0.9059
  866SOL     OW 4237   0.322   3.701   1.504  0.0210 -0.3481  0.0716
  866SOL    HW1 4238   0.257   3.670   1.440  0.6414 -0.6426 -0.4213
  866SOL    HW2 4239   0.285   3.675   1.589 -1.4606  1.2070 -0.0381
  867SOL     OW 4240   2.636   4.391   4.230  0.2354  0.6038  0.4633
  867SOL    HW1 4241   2.691   4.323   4.268  0.9080  0.1856 -1.1987
  867SOL    HW2 4242   2.697   4.456   4.197 -0.3272  0.9986  0.1818
  868SOL     OW 4243   6.075   3.510   3.854  0.2849 -0.2254 -0.2342
  868SOL    HW1 4244   6.039   3.436   3.805 -0.6759  0.9340 -1.3318
  868SOL    HW2 4245   6.157   3.531   3.809 -1.1062  1.5229 -2.1535
  869SOL     OW 4246   0.218   1.883   3.354  0.0617 -0.8749 -0.1073
  869SOL    HW1 4247   0.184   1.958   3.403 -0.3615 -0.6357 -0.7521
  869SOL    HW2 4248   0.141   1.845   3.312  0.6334 -0.0600 -1.9623
  870SOL     OW 4249   5.992   5.342   4.005  0.6656  0.3122  0.0354
  870SOL    HW1 4250   6.066   5.299   4.047  1.1999  1.8338  0.7143
  870SOL    HW2 4251   6.012   5.436   4.011 -0.7190  0.6951 -0.8871
  871SOL     OW 4252   5.690   2.016   0.775 -1.0697  0.1261  0.2092
  871SOL    HW1 4253   5.742   2.070   0.715  0.3398  0.7134  1.8739
  871SOL    HW2 4254   5.754   1.972   0.830 -2.3053 -0.2928  1.3830
  872SOL     OW 4255   5.784   2.763   3.487  0.5927 -0.6767 -0.0847
  872SOL    HW1 4256   5.833   2.791   3.563 -0.1776  1.4551 -0.3016
  872SOL    HW2 4257   5.775   2.842   3.433 -0.8809 -1.5650 -1.2436
  873SOL     OW 4258   5.720   3.178   1.054  0.2844 -0.6594 -0.6274
  873SOL    HW1 4259   5.752   3.088   1.047 -3.2518 -1.9421 -2.6180
  873SOL    HW2 4260   5.752   3.221   0.975 -0.1754 -0.9650 -0.9841
  874SOL     OW 4261   0.090   5.667   3.216  0.2081 -0.1308  0.1250
  874SOL    HW1 4262   0.098   5.621   3.300  0.9752  0.8386  0.6062
  874SOL    HW2 4263   0.087   5.597   3.151  2.8685 -0.9029  0.6994
  875SOL     OW 4264   2.869   4.035   0.496  0.0796 -0.0614  0.1151
  875SOL    HW1 4265   2.852   4.041   0.402  3.3130  1.1827 -0.5215
  875SOL    HW2 4266   2.885   3.942   0.512  0.8132 -0.1151 -0.8609
  876SOL     OW 4267   0.874   1.730   1.133  0.5876 -0.4257  0.3064
  876SOL    HW1 4268   0.876   1.635   1.125 -1.0100 -0.3821 -1.6791
  876SOL    HW2 4269   0.921   1.761   1.055 -1.5431  0.3233 -0.7733
  877SOL     OW 4270   4.977   2.812   3.989 -0.0294  0.4924 -0.1905
  877SOL    HW1 4271   4.998   2.803   3.896 -1.2530  0.8315 -0.5198
  877SOL    HW2 4272   4.960   2.722   4.018  0.9811  0.3091 -0.1156
  878SOL     OW 4273   0.203   5.003   0.246  0.1320 -0.2948  0.2147
  878SOL    HW1 4274   0.190   5.098   0.244 -1.2178 -0.4675 -0.2245
  878SOL    HW2 4275   0.183   4.974   0.157  0.6386 -0.9796  0.3224
  879SOL     OW 4276   3.325   5.889   0.692  0.4169  0.0518  0.1704
  879SOL    HW1 4277   3.370   5.866   0.611 -0.5607 -2.4739  0.2640
  879SOL    HW2 4278   3.375   5.846   0.761 -1.0540 -1.2971  0.4509
  880SOL     OW 4279   2.553   1.997   1.817  0.3879  0.0144  0.4972
  880SOL    HW1 4280   2.553   2.083   1.860 -0.4555  0.8255 -1.0451
  880SOL    HW2 4281   2.495   2.008   1.741  0.5542 -1.8213  0.0669
  881SOL     OW 4282   6.296   6.274   2.830  0.0033  0.2191  0.0731
  881SOL    HW1 4283   6.363   6.235   2.886 -1.9411  0.6465  2.8374
  881SOL    HW2 4284   6.346   6.321   2.763  2.4108 -1.9249  0.2053
  882SOL     OW 4285   3.301   3.958   2.764  0.6767  0.0196 -0.6180
  882SOL    HW1 4286   3.273   3.867   2.777  2.7489 -0.4218  1.5622
  882SOL    HW2 4287   3.349   3.979   2.844  2.2803  2.2599 -2.0693
  883SOL     OW 4288   4.986   3.524   1.789 -0.2490  0.4557  0.1896
  883SOL    HW1 4289   5.026   3.481   1.865 -0.8319 -2.0758 -0.8352
  883SOL    HW2 4290   5.032   3.608   1.781  1.1549 -0.0726  2.1484
  884SOL     OW 4291   0.499   1.689   3.004 -0.6580 -0.2930  0.0386
  884SOL    HW1 4292   0.520   1.757   2.940  0.4892 -0.0965  0.6019
  884SOL    HW2 4293   0.478   1.738   3.085  1.4027 -0.5903  0.8078
  885SOL     OW 4294   4.824   2.590   3.207 -0.0593 -0.8498  0.2811
  885SOL    HW1 4295   4.873   2.508   3.210  3.3046  0.6933 -3.5653
  885SOL    HW2 4296   4.768   2.582   3.131  0.2723  0.3609 -0.1091
  886SOL     OW 4297   4.379   5.262   1.762 -0.3742  0.2652 -0.0167
  886SOL    HW1 4298   4.353   5.278   1.671 -0.1094  2.4748  0.2312
  886SOL    HW2 4299   4.298   5.235   1.806 -0.5622 -0.5482 -0.8177
  887SOL     OW 4300   4.271   4.177   4.538 -0.3145  0.1198 -0.1856
  887SOL    HW1 4301   4.180   4.162   4.515  0.1107 -1.9526 -0.7931
  887SOL    HW2 4302   4.268   4.209   4.628 -1.6383 -0.4968  0.0160
  888SOL     OW 4303   2.046   4.700   0.141  0.1510 -0.0840  0.9393
  888SOL    HW1 4304   2.125   4.649   0.152  1.2039  0.9403 -1.2199
  888SOL    HW2 4305   2.002   4.661   0.066  0.1268  1.0948  0.3076
  889SOL     OW 4306   0.993   3.882   4.489 -0.0255 -0.4807  0.0122
  889SOL    HW1 4307   0.956   3.802   4.528 -0.9210  0.4093  1.0510
  889SOL    HW2 4308   0.922   3.946   4.494  0.4218  0.1739 -1.5309
  890SOL     OW 4309   3.260   2.363   0.142 -0.0920  0.1425 -0.2778
  890SOL    HW1 4310   3.326   2.429   0.120 -0.5406  0.3322 -1.0889
  890SOL    HW2 4311   3.272   2.347   0.235  0.1224  1.2726 -0.0999
  891SOL     OW 4312   0.377   6.213   2.259  0.7792  0.3216  0.0972
  891SOL    HW1 4313   0.342   6.193   2.172  1.2425 -1.5697  0.3086
  891SOL    HW2 4314   0.462   6.254   2.242  0.2481  1.2790 -0.3393
  892SOL     OW 4315   4.544   5.075   1.487 -0.3633 -0.2289  0.1225
  892SOL    HW1 4316   4.553   4.981   1.501  0.1004  0.0273  1.7729
  892SOL    HW2 4317   4.591   5.115   1.561 -0.7180  1.2981 -0.4365
  893SOL     OW 4318   4.112   4.968   0.475 -0.4878 -0.0951 -0.0127
  893SOL    HW1 4319   4.109   4.971   0.379 -0.8017  0.6016  0.0161
  893SOL    HW2 4320   4.046   5.031   0.503  1.5089  1.8500  0.6589
  894SOL     OW 4321   4.203   4.965   1.730 -0.2982 -0.5966 -0.7917
  894SOL    HW1 4322   4.123   4.916   1.710 -0.2395 -0.7600 -0.6118
  894SOL    HW2 4323   4.172   5.054   1.748 -0.3172 -0.3198 -2.0850
  895SOL     OW 4324   6.427   1.565   4.015  0.4847  0.1056  0.4920
  895SOL    HW1 4325   6.358   1.519   4.062 -0.3944  2.0425  1.2138
  895SOL    HW2 4326   6.472   1.616   4.082  0.5972  1.2735 -0.4309
  896SOL     OW 4327   0.291   1.060   3.342  0.3672  0.4580 -0.3093
  896SOL    HW1 4328   0.244   1.035   3.422  0.1916  1.2339 -0.1576
  896SOL    HW2 4329   0.265   1.151   3.327  0.7349  0.4526 -1.0156
  897SOL     OW 4330   1.564   1.987   3.782  0.0547 -0.4917 -0.0455
  897SOL    HW1 4331   1.581   2.021   3.694 -0.8126  1.0876  0.3622
  897SOL    HW2 4332   1.650   1.959   3.813  0.5841  0.0874 -0.9256
  898SOL     OW 4333   4.532   2.402   3.246 -0.0141  0.0122 -0.2474
  898SOL    HW1 4334   4.535   2.365   3.334  1.7015 -2.3298 -1.1893
  898SOL    HW2 4335   4.618   2.444   3.235 -0.9725  2.1285 -0.1435
  899SOL     OW 4336   5.672   2.316   0.533  0.2046  0.3235  0.1414
  899SOL    HW1 4337   5.589   2.311   0.485 -1.0407  1.6600  2.0200
  899SOL    HW2 4338   5.651   2.365   0.612  2.1975 -1.5661  1.9864
  900SOL     OW 4339   4.911   0.044   4.487 -0.6017  0.8484  0.2297
  900SOL    HW1 4340   4.899   0.134   4.457 -1.6990  0.3314 -0.9947
  900SOL    HW2 4341   4.987   0.048   4.545  1.0673  2.0859 -1.8910
  901SOL     OW 4342   0.150   4.476   2.492  0.3059  0.3710  0.3806
  901SOL    HW1 4343   0.083   4.543   2.477  1.2955  1.5884  1.2313
  901SOL    HW2 4344   0.207   4.513   2.559  2.4621 -0.1678 -1.0558
  902SOL     OW 4345   5.515   0.195   0.715 -0.5741  0.0956  0.1428
  902SOL    HW1 4346   5.574   0.264   0.688  0.6408 -0.8859  0.2217
  902SOL    HW2 4347   5.547   0.168   0.801 -2.0248  0.5258  0.8545
  903SOL     OW 4348   3.609   5.647   2.662  0.2364  0.0246  0.0777
  903SOL    HW1 4349   3.530   5.593   2.658  0.4520 -0.4872  1.8743
  903SOL    HW2 4350   3.577   5.737   2.667 -0.1984 -0.1084 -0.3061
  904SOL     OW 4351   3.540   4.896   0.341 -0.1586  0.3447  0.4193
  904SOL    HW1 4352   3.525   4.961   0.410  1.2962 -1.2457  2.3649
  904SOL    HW2 4353   3.465   4.837   0.347 -0.2698  0.4664  0.2719
  905SOL     OW 4354   4.796   1.886   2.057 -0.3384 -0.2807 -0.1173
  905SOL    HW1 4355   4.805   1.862   1.965 -0.2764  0.6520 -0.3607
  905SOL    HW2 4356   4.752   1.811   2.097  1.2368 -1.4899 -0.5224
  906SOL     OW 4357   3.050   5.954   0.703  0.1835  0.3948 -0.2784
  906SOL    HW1 4358   3.135   5.917   0.680 -0.4517 -0.7064 -0.9539
  906SOL    HW2 4359   3.071   6.033   0.753  1.6186 -1.2946  2.0059
  907SOL     OW 4360   0.885   5.825   1.430  0.1393  0.6108 -0.1006
  907SOL    HW1 4361   0.920   5.780   1.354  1.0658 -0.5814  0.9777
  907SOL    HW2 4362   0.940   5.902   1.440  0.7752  0.1479  0.0302
  908SOL     OW 4363   1.964   6.252   0.418 -0.5161 -0.3317 -0.1395
  908SOL    HW1 4364   2.054   6.224   0.405 -0.0292  0.8435  0.5300
  908SOL    HW2 4365   1.921   6.177   0.458  0.2061 -0.8322 -0.2793
  909SOL     OW 4366   5.277   5.831   0.263 -0.3032 -0.5700  0.0679
  909SOL    HW1 4367   5.226   5.795   0.191 -0.2627 -2.1546  0.7865
  909SOL    HW2 4368   5.360   5.783   0.261  0.2606  0.3562  0.3312
  910SOL     OW 4369   5.568   0.967   1.551 -0.2450 -0.4059  0.4833
  910SOL    HW1 4370   5.529   0.905   1.612  0.9847  0.1214  1.8527
  910SOL    HW2 4371   5.545   1.053   1.585 -0.7175 -0.0895 -0.5950
  911SOL     OW 4372   6.076   4.486   3.027 -0.0015 -0.4873 -0.0991
  911SOL    HW1 4373   6.112   4.477   2.939  0.1249 -1.7688  0.0606
  911SOL    HW2 4374   6.075   4.397   3.062  3.1828  0.3142  2.5060
  912SOL     OW 4375   0.627   1.718   0.504  0.0252 -0.1871 -0.2274
  912SOL    HW1 4376   0.667   1.665   0.435  1.6804 -0.3903  0.8259
  912SOL    HW2 4377   0.662   1.806   0.489 -0.4114 -0.0167 -0.2463
  913SOL     OW 4378   4.358   1.135   0.138 -0.4026 -0.4607  0.0839
  913SOL    HW1 4379   4.429   1.171   0.085 -0.5713  1.7474  1.2077
  913SOL    HW2 4380   4.361   1.187   0.218 -3.6048  0.0853 -0.0468
  914SOL     OW 4381   3.986   3.589   1.506  0.4535 -0.4566  0.0468
  914SOL    HW1 4382   3.919   3.657   1.518  0.5040 -0.3563 -0.2425
  914SOL    HW2 4383   3.952   3.513   1.554  1.0128  0.1842  1.5244
  915SOL     OW 4384   4.381   1.192   4.553 -0.0624  0.3804 -0.2816
  915SOL    HW1 4385   4.320   1.153   4.491  1.2580  0.1832 -1.5045
  915SOL    HW2 4386   4.442   1.243   4.499  1.6100 -0.4405  0.7502
  916SOL     OW 4387   2.138   4.593   4.075 -0.0655  0.2486 -0.0517
  916SOL    HW1 4388   2.091   4.510   4.062 -1.0251  0.6231  0.8365
  916SOL    HW2 4389   2.156   4.625   3.987  0.0905 -0.7721 -0.4110
  917SOL     OW 4390   4.669   2.067   3.493 -0.6411  0.1558  0.5753
  917SOL    HW1 4391   4.716   2.021   3.424 -0.9684 -1.0431  1.1275
  917SOL    HW2 4392   4.737   2.094   3.554 -0.1180  2.8231 -1.0368
  918SOL     OW 4393   2.484   5.975   0.785 -0.2790  0.1081 -0.3461
  918SOL    HW1 4394   2.528   5.938   0.861  3.5266 -0.0778 -2.3631
  918SOL    HW2 4395   2.450   5.899   0.738  1.5284 -0.3224 -1.0658
  919SOL     OW 4396   4.265   6.323   3.997  0.4921  0.5218  0.3315
  919SOL    HW1 4397   4.284   6.390   3.931 -1.6958  1.1033  0.2068
  919SOL    HW2 4398   4.239   6.372   4.075 -1.3659 -0.1018  0.1725
  920SOL     OW 4399   6.092   4.361   1.236  0.1277  0.2136 -0.6928
  920SOL    HW1 4400   6.061   4.452   1.236 -1.6230 -0.2535  2.2974
  920SOL    HW2 4401   6.180   4.366   1.274  0.9491  0.7759 -2.5061
  921SOL     OW 4402   6.227   2.885   0.716 -0.4339  0.4001  0.2159
  921SOL    HW1 4403   6.214   2.823   0.644 -2.1688 -0.9126  1.5657
  921SOL    HW2 4404   6.296   2.847   0.769 -0.7927  0.1278  0.4950
  922SOL     OW 4405   0.260   5.575   0.838 -0.3982  0.2204 -0.8872
  922SOL    HW1 4406   0.165   5.568   0.840 -0.6626  3.0295 -0.0024
  922SOL    HW2 4407   0.291   5.492   0.874 -2.5438 -0.1953  0.1438
  923SOL     OW 4408   1.772   3.314   2.668  0.1286 -0.3021  0.3639
  923SOL    HW1 4409   1.825   3.279   2.597 -0.2207  0.7300 -0.4345
  923SOL    HW2 4410   1.785   3.409   2.663 -0.5599 -0.1570  1.1382
  924SOL     OW 4411   4.288   1.865   1.869 -0.1428  0.0705 -0.5500
  924SOL    HW1 4412   4.219   1.841   1.808  0.9391 -1.7504 -1.1398
  924SOL    HW2 4413   4.264   1.823   1.951 -0.3209  0.4344 -0.4109
  925SOL     OW 4414   1.841   1.398   4.129  0.0741 -0.0053 -0.4298
  925SOL    HW1 4415   1.901   1.329   4.159 -1.2580 -0.5413  1.1115
  925SOL    HW2 4416   1.868   1.476   4.177 -0.2060 -0.1562 -0.0204
  926SOL     OW 4417   1.209   5.031   0.620  0.8921 -0.2469 -0.3314
  926SOL    HW1 4418   1.304   5.039   0.632  0.8624 -0.0876 -0.2103
  926SOL    HW2 4419   1.195   5.059   0.529  0.9678 -0.3274 -0.3685
  927SOL     OW 4420   3.338   1.214   2.482 -0.2238 -0.0832  0.0908
  927SOL    HW1 4421   3.350   1.231   2.388  0.8442  2.5488  0.5932
  927SOL    HW2 4422   3.395   1.139   2.500  1.6179  0.9834 -0.9429
  928SOL     OW 4423   4.605   5.287   1.941 -0.7051  0.3700 -0.4853
  928SOL    HW1 4424   4.607   5.206   1.990  0.0538 -0.2215 -1.4626
  928SOL    HW2 4425   4.541   5.271   1.871  1.0176 -0.1985 -1.9911
  929SOL     OW 4426   1.555   0.653   1.768 -0.0919 -0.1913 -0.1267
  929SOL    HW1 4427   1.480   0.709   1.747 -0.1320 -0.7852 -1.6628
  929SOL    HW2 4428   1.575   0.673   1.860 -2.7517 -0.7361  0.6498
  930SOL     OW 4429   3.301   1.243   0.093 -0.6278 -0.0408  0.3839
  930SOL    HW1 4430   3.335   1.218   0.179  1.5239 -0.4829 -0.5308
  930SOL    HW2 4431   3.291   1.161   0.046  1.6830  0.3652 -0.9497
  931SOL     OW 4432   4.039   3.489   3.400  0.2798 -0.3014  0.3967
  931SOL    HW1 4433   4.025   3.402   3.437 -0.0911 -0.7129 -0.6527
  931SOL    HW2 4434   3.956   3.509   3.356  1.2738 -0.6433 -1.7549
  932SOL     OW 4435   5.524   4.585   1.843  0.1279  0.2879  0.7861
  932SOL    HW1 4436   5.603   4.629   1.873 -0.2074  0.7301  1.0296
  932SOL    HW2 4437   5.530   4.588   1.748  0.9109 -0.6144  0.7811
  933SOL     OW 4438   1.165   4.866   1.717  0.3742  0.2373 -0.3547
  933SOL    HW1 4439   1.151   4.961   1.717  0.1952  0.2146  0.1322
  933SOL    HW2 4440   1.097   4.832   1.658  0.9996  0.4778 -1.2425
  934SOL     OW 4441   3.452   2.456   4.064 -0.0625 -0.3728 -0.1291
  934SOL    HW1 4442   3.436   2.438   4.156  1.0045 -0.6753  0.0185
  934SOL    HW2 4443   3.528   2.514   4.064 -1.0984  1.0305 -0.7650
  935SOL     OW 4444   4.163   4.724   1.093  0.2760  0.1982  0.3316
  935SOL    HW1 4445   4.082   4.775   1.097  0.1292  0.8893 -4.6570
  935SOL    HW2 4446   4.138   4.638   1.126 -1.1114  1.5547  3.2418
  936SOL     OW 4447   5.627   4.526   3.151 -0.4136  0.1731 -0.0722
  936SOL    HW1 4448   5.656   4.440   3.180 -0.5024  0.0831 -0.2487
  936SOL    HW2 4449   5.540   4.511   3.113 -1.0712  0.5808  1.2097
  937SOL     OW 4450   0.018   4.685   2.210  0.2174  0.0865  0.2917
  937SOL    HW1 4451   0.026   4.614   2.146  0.9087  0.6829 -0.3133
  937SOL    HW2 4452   0.060   4.760   2.167 -1.1719  1.0709  0.5981
  938SOL     OW 4453   0.777   0.488   0.524  0.1628  0.3579 -0.4514
  938SOL    HW1 4454   0.776   0.581   0.547  0.9021  0.5035 -0.9877
  938SOL    HW2 4455   0.868   0.470   0.500  0.3776 -0.8776  1.1098
  939SOL     OW 4456   2.343   5.437   3.922 -0.3396  0.0091  0.2478
  939SOL    HW1 4457   2.423   5.413   3.969 -1.4090 -0.8714  1.6948
  939SOL    HW2 4458   2.369   5.439   3.830  0.7462 -3.0405  0.3803
  940SOL     OW 4459   6.208   4.836   1.700  0.3245  0.1118 -0.2191
  940SOL    HW1 4460   6.267   4.902   1.737  3.6592 -2.5051 -0.3722
  940SOL    HW2 4461   6.249   4.812   1.617 -2.1257 -0.4974 -1.3216
  941SOL     OW 4462   2.793   1.447   3.868 -0.4423  0.5127  0.5433
  941SOL    HW1 4463   2.773   1.390   3.942 -0.8604 -0.0233  0.0264
  941SOL    HW2 4464   2.889   1.449   3.864 -0.4285 -0.5549  0.2617
  942SOL     OW 4465   3.017   3.388   3.168  0.0474 -0.1531  0.0828
  942SOL    HW1 4466   3.066   3.380   3.250 -0.3426 -0.1044  0.3233
  942SOL    HW2 4467   2.998   3.482   3.160 -0.5319 -0.2478  0.3021
  943SOL     OW 4468   0.550   6.027   1.852  0.9747 -0.3435 -0.3919
  943SOL    HW1 4469   0.636   6.020   1.893  2.1512 -0.7005 -2.7139
  943SOL    HW2 4470   0.565   6.000   1.761 -0.8962  2.6364 -1.7474
  944SOL     OW 4471   2.977   1.572   3.145  0.7110 -0.5075 -0.2165
  944SOL    HW1 4472   3.067   1.603   3.141  1.2465 -2.0304 -0.7025
  944SOL    HW2 4473   2.976   1.509   3.217  0.4453 -1.6730 -1.2026
  945SOL     OW 4474   2.682   2.820   2.151  0.2024 -0.4012 -0.0358
  945SOL    HW1 4475   2.621   2.890   2.132  0.1642 -0.1840  0.8205
  945SOL    HW2 4476   2.719   2.795   2.066  0.8226  1.2122 -0.2722
  946SOL     OW 4477   1.776   0.461   1.681 -0.2193  0.4830  0.0219
  946SOL    HW1 4478   1.707   0.522   1.708  1.1391  0.2207  5.0429
  946SOL    HW2 4479   1.738   0.375   1.696  0.3453  0.2892  0.3547
  947SOL     OW 4480   5.212   4.728   0.527 -0.2245  0.6633 -0.1223
  947SOL    HW1 4481   5.149   4.757   0.461  0.0805 -2.1392 -1.8175
  947SOL    HW2 4482   5.293   4.714   0.479 -0.4102 -3.0052  0.3397
  948SOL     OW 4483   6.359   1.225   2.040 -0.2269  0.2346 -0.0031
  948SOL    HW1 4484   6.433   1.246   1.984 -0.2145  0.1523 -0.0166
  948SOL    HW2 4485   6.393   1.234   2.129  1.0901 -4.0136  0.1505
  949SOL     OW 4486   2.941   5.135   0.210 -0.2855  0.2956  0.3423
  949SOL    HW1 4487   2.910   5.225   0.207  0.5975  0.5829 -0.8919
  949SOL    HW2 4488   2.994   5.131   0.290 -0.8158  0.6949  0.7176
  950SOL     OW 4489   2.543   5.670   1.171 -0.3911  0.2514  0.3030
  950SOL    HW1 4490   2.555   5.765   1.165 -0.9112  0.2390 -2.0687
  950SOL    HW2 4491   2.631   5.634   1.156 -0.3795  0.3383  0.1658
  951SOL     OW 4492   5.172   5.790   0.952  0.0310 -0.8644  0.0675
  951SOL    HW1 4493   5.149   5.706   0.992  0.5355 -1.2352 -0.4091
  951SOL    HW2 4494   5.193   5.768   0.862  0.8679 -0.3274  0.1242
  952SOL     OW 4495   1.210   3.726   2.353 -0.0284 -0.0857  0.5000
  952SOL    HW1 4496   1.163   3.721   2.436 -0.1827 -0.8133  0.3763
  952SOL    HW2 4497   1.141   3.727   2.287  0.1171 -1.8462  0.2835
  953SOL     OW 4498   1.974   0.311   1.953  0.0701  0.4752 -0.0741
  953SOL    HW1 4499   2.003   0.248   2.019  1.1153  0.7788 -0.2278
  953SOL    HW2 4500   1.881   0.293   1.943  0.3007 -0.9235  0.0217
  954SOL     OW 4501   4.099   6.184   0.369  0.0640 -0.5117  0.0658
  954SOL    HW1 4502   4.064   6.270   0.343 -0.2828 -0.6287  0.1465
  954SOL    HW2 4503   4.194   6.196   0.367  0.0260  0.4262  1.9088
  955SOL     OW 4504   0.136   3.860   3.585 -0.0574 -0.7849  0.1765
  955SOL    HW1 4505   0.128   3.770   3.615  2.0328 -0.2320  2.7085
  955SOL    HW2 4506   0.072   3.909   3.637  1.5194 -0.2687  1.6998
  956SOL     OW 4507   1.726   1.089   1.813  0.1991 -0.9463 -0.1100
  956SOL    HW1 4508   1.710   1.064   1.722  1.0046  0.3368 -0.6265
  956SOL    HW2 4509   1.644   1.068   1.858 -1.7486  2.0027 -1.8943
  957SOL     OW 4510   1.329   1.679   2.664  0.4988  0.2313  0.1922
  957SOL    HW1 4511   1.292   1.767   2.661  1.2572  0.5858  0.9460
  957SOL    HW2 4512   1.290   1.640   2.742 -0.5052 -0.4292 -0.6063
  958SOL     OW 4513   2.614   1.655   3.843 -0.4378  0.0799 -0.3606
  958SOL    HW1 4514   2.685   1.699   3.890  0.3520 -0.5813 -0.8919
  958SOL    HW2 4515   2.653   1.572   3.814 -1.9314 -1.0495  0.7616
  959SOL     OW 4516   4.399   4.670   0.271 -0.0882  0.3196  0.4571
  959SOL    HW1 4517   4.425   4.728   0.343  1.2165  1.4412 -0.8656
  959SOL    HW2 4518   4.475   4.614   0.256  0.6993  1.8821 -1.7517
  960SOL     OW 4519   0.524   3.325   2.826 -0.2175  0.0656  0.5362
  960SOL    HW1 4520   0.542   3.410   2.865 -2.0473  0.8227 -0.1284
  960SOL    HW2 4521   0.436   3.302   2.857  0.3281 -1.7173  0.9047
  961SOL     OW 4522   1.527   0.667   1.481  0.6473 -0.3318 -0.2399
  961SOL    HW1 4523   1.531   0.658   1.577 -0.5267 -0.4087 -0.1859
  961SOL    HW2 4524   1.583   0.742   1.462  0.1489  0.2827  0.6099
  962SOL     OW 4525   6.521   5.061   2.502 -0.2482 -0.8144 -0.0166
  962SOL    HW1 4526   6.591   5.041   2.440 -1.1611 -0.7968 -1.0989
  962SOL    HW2 4527   6.512   4.982   2.555  0.2717 -0.9891 -0.1862
  963SOL     OW 4528   5.740   1.312   0.603  0.2253  0.4564  0.3432
  963SOL    HW1 4529   5.791   1.376   0.652 -0.5919  0.0672  1.7548
  963SOL    HW2 4530   5.783   1.307   0.518  1.2351  1.7114  0.7520
  964SOL     OW 4531   1.622   4.858   2.249  0.2697 -0.0624  0.2301
  964SOL    HW1 4532   1.622   4.908   2.330  2.1384  0.3041  0.0525
  964SOL    HW2 4533   1.646   4.769   2.276  0.5808 -0.0106  0.1337
  965SOL     OW 4534   3.687   0.933   0.295  0.3368  0.4428  0.1626
  965SOL    HW1 4535   3.757   0.971   0.242  0.7318 -0.9894 -0.4094
  965SOL    HW2 4536   3.730   0.863   0.344 -0.3808  0.6138  1.0621
  966SOL     OW 4537   2.849   3.689   3.420 -0.1911 -0.0669  0.0910
  966SOL    HW1 4538   2.781   3.725   3.363 -0.1922  0.0411  0.1596
  966SOL    HW2 4539   2.847   3.746   3.497 -2.7918 -2.3863  1.9355
  967SOL     OW 4540   0.776   1.045   3.459  0.2828  0.6216 -0.2469
  967SOL    HW1 4541   0.825   0.963   3.458  0.5359  0.7740 -0.2731
  967SOL    HW2 4542   0.834   1.108   3.502 -0.9524  0.1394  2.3384
  968SOL     OW 4543   4.686   1.676   2.179  0.0720 -0.1483 -0.9088
  968SOL    HW1 4544   4.621   1.609   2.156 -0.7918  0.8837 -1.5896
  968SOL    HW2 4545   4.717   1.651   2.266 -0.7793 -1.0060 -0.8332
  969SOL     OW 4546   3.606   4.537   0.890 -0.5670 -0.3230  0.2704
  969SOL    HW1 4547   3.628   4.611   0.948 -1.0809 -0.1226  0.2122
  969SOL    HW2 4548   3.590   4.577   0.805  2.8245 -0.8451 -0.7746
  970SOL     OW 4549   2.906   1.792   2.046  0.4717 -0.0353 -0.3120
  970SOL    HW1 4550   2.884   1.885   2.050 -0.4986 -0.2963  1.4841
  970SOL    HW2 4551   2.835   1.753   1.995  0.8857  0.1964 -1.0769
  971SOL     OW 4552   5.431   5.689   4.532 -0.2111  0.3212 -0.9108
  971SOL    HW1 4553   5.383   5.772   4.530 -1.5057 -0.4148 -1.2867
  971SOL    HW2 4554   5.519   5.713   4.562 -0.9155  1.6521  0.1827
  972SOL     OW 4555   3.231   0.731   3.171 -0.1409  0.4700 -0.5150
  972SOL    HW1 4556   3.162   0.684   3.218  0.2565  0.9466  0.5842
  972SOL    HW2 4557   3.187   0.806   3.131 -0.4652  0.1188 -0.8168
  973SOL     OW 4558   2.669   1.579   2.192  0.1827 -0.6585 -0.6821
  973SOL    HW1 4559   2.735   1.553   2.256  0.3245  0.9726 -0.1047
  973SOL    HW2 4560   2.587   1.582   2.242 -0.0172 -1.0232 -0.9861
  974SOL     OW 4561   2.949   1.087   3.923 -0.2875 -0.2771  0.0530
  974SOL    HW1 4562   2.975   1.149   3.855  1.2381 -0.3322  0.5564
  974SOL    HW2 4563   2.889   1.137   3.979 -0.5534  0.1550 -0.6003
  975SOL     OW 4564   0.052   6.329   0.232 -0.4739 -0.2721  0.8842
  975SOL    HW1 4565  -0.019   6.381   0.271 -0.3332  0.1670  0.5589
  975SOL    HW2 4566   0.129   6.350   0.285  0.0401  1.4069 -0.4447
  976SOL     OW 4567   1.034   3.035   1.041  0.0555  0.1223 -0.3355
  976SOL    HW1 4568   1.114   3.040   0.988  0.2036  0.1003 -0.1152
  976SOL    HW2 4569   1.023   2.941   1.059 -1.0971 -0.1094 -1.9968
  977SOL     OW 4570   6.345   6.058   0.226  0.0174  0.6345  0.3462
  977SOL    HW1 4571   6.279   5.993   0.252 -0.0370  0.4978 -0.1211
  977SOL    HW2 4572   6.305   6.143   0.247  0.0909  0.5174  0.9635
  978SOL     OW 4573   4.640   6.134   3.978 -0.1520  0.4390  0.5409
  978SOL    HW1 4574   4.676   6.197   4.041  1.9519  0.4064 -0.5126
  978SOL    HW2 4575   4.651   6.049   4.021  0.9576  0.4457  0.3065
  979SOL     OW 4576   3.408   5.595   1.671  0.3229 -0.3891 -0.3872
  979SOL    HW1 4577   3.405   5.526   1.737  0.7552  1.1998  1.3900
  979SOL    HW2 4578   3.321   5.595   1.631  0.1903 -1.6539 -0.1496
  980SOL     OW 4579   3.651   3.498   0.437  0.5307  0.3465 -0.2426
  980SOL    HW1 4580   3.719   3.539   0.383  0.3586  1.2662  0.2176
  980SOL    HW2 4581   3.677   3.406   0.442  0.5140  0.2261 -1.9192
  981SOL     OW 4582   4.912   1.266   2.414  0.2448 -0.2639 -0.1237
  981SOL    HW1 4583   4.885   1.190   2.363 -0.2414 -0.3325  0.2273
  981SOL    HW2 4584   4.977   1.232   2.476 -0.5268 -0.5439  0.5371
  982SOL     OW 4585   4.827   5.738   2.916  0.3355  0.0651  0.0339
  982SOL    HW1 4586   4.805   5.720   3.007 -0.1451  0.4634 -0.0000
  982SOL    HW2 4587   4.753   5.788   2.883  0.6347  0.1627 -0.4982
  983SOL     OW 4588   6.262   5.894   3.367 -0.6458 -0.7387 -0.3544
  983SOL    HW1 4589   6.178   5.881   3.322 -0.6250 -2.2223 -0.0204
  983SOL    HW2 4590   6.284   5.808   3.401  1.5284 -0.6151 -1.3022
  984SOL     OW 4591   2.273   0.914   3.768 -0.1751  0.7556  1.0560
  984SOL    HW1 4592   2.191   0.903   3.721  1.2577  0.6297 -1.6548
  984SOL    HW2 4593   2.313   0.827   3.768  1.1723  1.3303 -0.2202
  985SOL     OW 4594   1.566   6.553   0.001  0.2037  0.1307 -0.2626
  985SOL    HW1 4595   1.609   6.549   0.087  0.5916 -3.0162 -0.5039
  985SOL    HW2 4596   1.612   6.623  -0.045 -1.5745  3.6861  2.7667
  986SOL     OW 4597   0.422   5.562   0.583  0.1391 -0.1034  0.7081
  986SOL    HW1 4598   0.421   5.658   0.581 -0.2223 -0.1209 -1.2630
  986SOL    HW2 4599   0.352   5.539   0.644 -1.6302  0.8939 -0.8318
  987SOL     OW 4600   6.144   1.816   3.437 -0.3789  0.0679 -0.0655
  987SOL    HW1 4601   6.144   1.812   3.533 -0.8175 -0.6929 -0.0931
  987SOL    HW2 4602   6.223   1.866   3.415 -0.8363  1.2022  0.7256
  988SOL     OW 4603   2.616   0.465   0.951 -0.6135  0.1189 -0.3200
  988SOL    HW1 4604   2.570   0.381   0.953  1.2921 -0.9672  0.8106
  988SOL    HW2 4605   2.675   0.458   0.876  0.3214 -0.0248  0.4074
  989SOL     OW 4606   3.646   0.944   3.078 -0.1940  0.0754 -0.2038
  989SOL    HW1 4607   3.708   0.965   3.148 -0.1918  0.4373 -0.3114
  989SOL    HW2 4608   3.576   1.008   3.087  0.2681  0.7308 -1.1095
  990SOL     OW 4609   6.435   2.920   1.462  0.3410  0.8391 -0.2525
  990SOL    HW1 4610   6.525   2.917   1.428  0.8500  0.7633  1.0462
  990SOL    HW2 4611   6.440   2.872   1.545 -0.8531  1.0590 -0.0453
  991SOL     OW 4612   0.037   4.646   4.336 -0.5050 -0.2865  0.6588
  991SOL    HW1 4613   0.009   4.665   4.247 -2.3158  0.5279  1.3519
  991SOL    HW2 4614   0.099   4.573   4.327 -1.1645 -0.6709 -1.1892
  992SOL     OW 4615   4.542   3.597   0.110  0.1204 -0.1590  0.1986
  992SOL    HW1 4616   4.450   3.591   0.083  0.3658 -1.3080 -0.4493
  992SOL    HW2 4617   4.566   3.507   0.133  1.1027  0.1173  0.2931
  993SOL     OW 4618   2.331   5.419   1.980 -0.8974 -0.1209 -0.1012
  993SOL    HW1 4619   2.300   5.436   1.891  1.7775 -0.9370 -1.2820
  993SOL    HW2 4620   2.365   5.503   2.009  0.2264 -0.3361 -0.7432
  994SOL     OW 4621   0.647   0.397   3.054  0.4562 -0.3719  0.0032
  994SOL    HW1 4622   0.686   0.316   3.020  0.2587  0.0449 -1.2473
  994SOL    HW2 4623   0.721   0.456   3.065  0.4008 -0.1546 -0.7366
  995SOL     OW 4624   1.207   4.161   3.464  0.3278  0.0270  0.1961
  995SOL    HW1 4625   1.254   4.205   3.394 -0.2390 -0.0972 -0.2742
  995SOL    HW2 4626   1.262   4.171   3.541  1.2997 -0.4509 -0.4257
  996SOL     OW 4627   5.597   1.180   2.859  0.4059 -0.0314  0.0286
  996SOL    HW1 4628   5.526   1.135   2.905 -0.7598  1.4550 -0.2521
  996SOL    HW2 4629   5.564   1.268   2.844  0.8632 -0.2904 -3.3316
  997SOL     OW 4630   1.938   3.225   2.464 -0.6878  0.4917 -0.4464
  997SOL    HW1 4631   1.894   3.247   2.382 -0.4298  0.8669 -0.4873
  997SOL    HW2 4632   2.021   3.272   2.459  0.2646 -1.1456 -0.9182
  998SOL     OW 4633   1.544   0.837   3.735 -0.0161  0.2601 -0.2682
  998SOL    HW1 4634   1.602   0.886   3.793  0.3579  0.5128 -0.8469
  998SOL    HW2 4635   1.510   0.766   3.789  0.2187  0.5707  0.2960
  999SOL     OW 4636   3.829   1.090   2.739 -0.2585  0.3187 -0.4760
  999SOL    HW1 4637   3.740   1.126   2.739 -0.9084 -1.1346  1.8501
  999SOL    HW2 4638   3.862   1.107   2.827  1.3702 -0.1717 -0.9560
 1000SOL     OW 4639   6.091   4.486   0.946 -0.8123  0.4139 -0.3102
 1000SOL    HW1 4640   6.155   4.427   0.905 -0.2415 -0.2597  1.4527
 1000SOL    HW2 4641   6.144   4.557   0.981 -1.3503  1.2510 -1.1614
 1001SOL     OW 4642   4.496   3.247   3.550  0.2218 -0.0142 -0.0172
 1001SOL    HW1 4643   4.417   3.293   3.523  0.1586 -0.2980 -0.3294
 1001SOL    HW2 4644   4.471   3.198   3.628 -0.6854 -2.2426 -1.6044
 1002SOL     OW 4645   3.648   5.662   3.696 -0.5841 -0.1923 -0.1272
 1002SOL    HW1 4646   3.575   5.644   3.637 -1.2992  1.8975  0.0394
 1002SOL    HW2 4647   3.639   5.755   3.718  1.8908  0.0272  0.2404
 1003SOL     OW 4648   1.881   2.278   1.173  0.1160  0.0637  0.3028
 1003SOL    HW1 4649   1.901   2.361   1.216  1.1973 -0.3063  0.5307
 1003SOL    HW2 4650   1.926   2.283   1.089 -3.0686  1.3633 -1.5475
 1004SOL     OW 4651   3.076   0.671   1.316  0.2688 -0.1174 -0.1937
 1004SOL    HW1 4652   3.132   0.737   1.276  0.5375 -0.4233 -0.3236
 1004SOL    HW2 4653   3.041   0.621   1.243  0.7998 -0.7082 -0.0459
 1005SOL     OW 4654   5.680   2.372   2.219  0.2324 -0.1530  0.0289
 1005SOL    HW1 4655   5.688   2.356   2.125  2.6314 -0.1104  0.1566
 1005SOL    HW2 4656   5.663   2.285   2.256 -1.2253 -0.0959 -0.4568
 1006SOL     OW 4657   6.103   2.868   4.179  0.6068  0.1875 -0.1834
 1006SOL    HW1 4658   6.032   2.850   4.117  1.1771 -0.2667 -0.7244
 1006SOL    HW2 4659   6.060   2.908   4.254 -0.0469  1.1693 -1.0551
 1007SOL     OW 4660   0.718   1.989   0.803  0.2556  1.1926 -0.1152
 1007SOL    HW1 4661   0.698   1.905   0.761 -1.2325  1.9112 -0.9070
 1007SOL    HW2 4662   0.729   1.968   0.895 -0.3745  0.1659 -0.2609
 1008SOL     OW 4663   4.051   1.238   1.363 -0.0366  0.3495 -0.1397
 1008SOL    HW1 4664   3.996   1.181   1.416 -0.0608  0.3102 -0.2071
 1008SOL    HW2 4665   4.126   1.259   1.419 -0.8782  1.6806  0.5456
 1009SOL     OW 4666   3.214   3.175   4.453 -0.2658  0.0626  0.2092
 1009SOL    HW1 4667   3.237   3.217   4.370 -0.3657  0.5429  0.4216
 1009SOL    HW2 4668   3.129   3.213   4.476 -0.5211 -0.5076  0.2360
 1010SOL     OW 4669   4.724   6.368   1.274 -0.0200  0.3816  0.4003
 1010SOL    HW1 4670   4.653   6.410   1.323  0.1869 -1.0842  2.0583
 1010SOL    HW2 4671   4.685   6.289   1.238  0.3136  0.5129 -0.2612
 1011SOL     OW 4672   4.779   1.789   0.356  0.4437  0.4720 -0.1762
 1011SOL    HW1 4673   4.782   1.793   0.261  3.5874  1.3701 -0.1582
 1011SOL    HW2 4674   4.743   1.874   0.383  0.6538  0.6933 -0.5842
 1012SOL     OW 4675   0.470   3.145   0.845 -0.0654  0.2851 -0.2190
 1012SOL    HW1 4676   0.440   3.151   0.755  1.0542  2.3236 -0.5284
 1012SOL    HW2 4677   0.411   3.203   0.894 -0.2143 -0.2401  0.2364
 1013SOL     OW 4678   4.803   2.431   4.357 -0.5521 -0.0425 -0.2992
 1013SOL    HW1 4679   4.750   2.382   4.294  0.5488 -1.4315 -0.1879
 1013SOL    HW2 4680   4.880   2.376   4.371  0.7921  1.7852 -0.2469
 1014SOL     OW 4681   4.699   0.162   1.156 -0.0715  0.0217 -0.9391
 1014SOL    HW1 4682   4.780   0.127   1.119  0.1855  0.2059 -0.5650
 1014SOL    HW2 4683   4.635   0.159   1.085  0.4524  0.5167 -1.4329
 1015SOL     OW 4684   2.243   6.539   1.568  0.1939  0.7588 -0.2427
 1015SOL    HW1 4685   2.198   6.590   1.636 -0.5443 -1.7323  1.2826
 1015SOL    HW2 4686   2.173   6.513   1.508 -0.0258 -0.9391  0.6906
 1016SOL     OW 4687   0.242   1.001   0.111  0.0596 -0.0226  0.1548
 1016SOL    HW1 4688   0.278   0.975   0.026  1.4132 -2.7291  1.4154
 1016SOL    HW2 4689   0.156   0.960   0.114  0.3926 -0.7304  0.4044
 1017SOL     OW 4690   0.994   3.833   3.965 -0.7910  0.0379 -0.3612
 1017SOL    HW1 4691   0.962   3.747   3.990  0.1173 -0.1955  0.0604
 1017SOL    HW2 4692   0.976   3.888   4.041 -1.7080  0.3225 -0.7712
 1018SOL     OW 4693   3.060   2.947   4.581  0.5465 -0.4169 -0.2525
 1018SOL    HW1 4694   2.974   2.969   4.546  0.9768 -0.2232 -1.2324
 1018SOL    HW2 4695   3.066   2.996   4.663 -0.1184 -0.1338 -0.3687
 1019SOL     OW 4696   2.249   3.018   3.050 -0.0906  0.2245 -0.1235
 1019SOL    HW1 4697   2.257   3.027   3.145 -0.2465  0.3364 -0.1203
 1019SOL    HW2 4698   2.271   3.105   3.016 -0.4696  0.3081 -0.1626
 1020SOL     OW 4699   5.068   3.394   3.439 -0.0526 -0.3276 -0.5223
 1020SOL    HW1 4700   5.044   3.319   3.492  0.4690 -0.7432 -0.8643
 1020SOL    HW2 4701   4.987   3.420   3.395 -0.5526  0.1879  0.6583
 1021SOL     OW 4702   2.927   2.125   1.537 -0.2560 -0.1265 -0.3789
 1021SOL    HW1 4703   2.865   2.141   1.466 -0.2517 -2.0182 -0.8381
 1021SOL    HW2 4704   2.876   2.079   1.604  0.1402  0.2390  0.1901
 1022SOL     OW 4705   6.128   6.302   0.926  0.2832 -0.6222  0.3011
 1022SOL    HW1 4706   6.135   6.257   0.841 -2.4371 -1.1490  0.2679
 1022SOL    HW2 4707   6.206   6.357   0.930  0.3391 -0.3190 -2.7021
 1023SOL     OW 4708   0.047   6.282   1.299  0.0997 -0.0768 -0.1994
 1023SOL    HW1 4709   0.061   6.236   1.382  1.1915  1.3941  0.4704
 1023SOL    HW2 4710   0.053   6.213   1.232  1.6848 -0.9221  0.7560
 1024SOL     OW 4711   1.308   4.859   2.007 -0.0102 -0.6222  0.3217
 1024SOL    HW1 4712   1.237   4.829   2.064  0.3493 -1.4551  0.3487
 1024SOL    HW2 4713   1.290   4.817   1.922  0.3501 -0.7017  0.2823
 1025SOL     OW 4714   3.783   4.353   4.374 -0.4020 -1.0503  0.0102
 1025SOL    HW1 4715   3.759   4.414   4.305  0.8662 -0.4409  0.0844
 1025SOL    HW2 4716   3.864   4.389   4.411 -0.6047 -1.8145  1.2473
 1026SOL     OW 4717   3.222   2.089   1.109 -0.1747  0.0911  0.1150
 1026SOL    HW1 4718   3.216   2.097   1.205  1.0511  0.6493  0.1624
 1026SOL    HW2 4719   3.293   2.148   1.085 -0.6976  0.2063 -1.1919
 1027SOL     OW 4720   3.866   5.980   4.485  0.0558 -0.6245 -0.1134
 1027SOL    HW1 4721   3.852   6.074   4.474 -0.4797 -0.7850 -0.8389
 1027SOL    HW2 4722   3.957   5.967   4.458  0.8296 -0.0016  2.0310
 1028SOL     OW 4723   1.432   3.018   1.464  0.1587 -0.2843  0.7704
 1028SOL    HW1 4724   1.357   2.979   1.510 -0.0209 -2.8661 -1.4696
 1028SOL    HW2 4725   1.474   2.944   1.419  2.7505  1.4429  0.1497
 1029SOL     OW 4726   2.160   4.732   3.254  0.1005 -0.2790 -0.0352
 1029SOL    HW1 4727   2.070   4.704   3.270  0.5194 -0.9925  1.2885
 1029SOL    HW2 4728   2.169   4.733   3.159 -0.6915 -2.3394 -0.1883
 1030SOL     OW 4729   0.488   5.962   2.371  0.3176  0.3092  0.2658
 1030SOL    HW1 4730   0.437   6.037   2.342  0.0655  0.0266 -0.0441
 1030SOL    HW2 4731   0.555   5.998   2.429  0.9553  0.9238 -0.8203
 1031SOL     OW 4732   5.791   3.784   2.027 -0.4601  0.0806  0.2500
 1031SOL    HW1 4733   5.804   3.851   2.093 -1.0543  1.1013 -0.6446
 1031SOL    HW2 4734   5.734   3.720   2.068  0.1002  0.1141  1.1036
 1032SOL     OW 4735   5.899   6.274   3.973  0.4299  0.4191  0.3820
 1032SOL    HW1 4736   5.938   6.194   4.009  0.7935 -0.0660 -1.0181
 1032SOL    HW2 4737   5.973   6.325   3.941  0.0639  0.1119 -1.0610
 1033SOL     OW 4738   4.861   3.136   3.858 -0.1505  0.4881 -0.4640
 1033SOL    HW1 4739   4.856   3.116   3.764  1.9851  2.0142 -0.9540
 1033SOL    HW2 4740   4.948   3.108   3.884 -0.6524  0.2538  1.0638
 1034SOL     OW 4741   5.734   1.908   0.348  0.1479 -0.4156  0.5801
 1034SOL    HW1 4742   5.769   1.822   0.372 -2.0312 -1.6198 -0.2279
 1034SOL    HW2 4743   5.668   1.926   0.415 -1.1928 -0.6097 -0.6455
 1035SOL     OW 4744   0.481   5.027   4.080 -0.3196  0.7551  0.0120
 1035SOL    HW1 4745   0.443   5.084   4.148 -1.0213  0.6005 -0.2455
 1035SOL    HW2 4746   0.557   4.988   4.122 -0.6999  0.7246  0.6936
 1036SOL     OW 4747   6.522   4.275   4.604 -0.1347  0.0954  0.4772
 1036SOL    HW1 4748   6.432   4.295   4.629  0.0734  2.2216 -0.3262
 1036SOL    HW2 4749   6.514   4.195   4.551 -1.7196  0.9601 -0.6699
 1037SOL     OW 4750   0.583   0.740   2.584  0.3497  0.0277 -0.1886
 1037SOL    HW1 4751   0.651   0.770   2.644  0.3185 -0.4978  0.1166
 1037SOL    HW2 4752   0.508   0.720   2.640 -0.3301  1.3122 -0.5931
 1038SOL     OW 4753   3.079   1.190   2.585  0.2620 -0.3753  0.0709
 1038SOL    HW1 4754   3.100   1.155   2.672 -1.6375 -1.1423  0.2650
 1038SOL    HW2 4755   3.164   1.200   2.542  1.1730 -0.9010  1.6654
 1039SOL     OW 4756   4.897   4.576   3.789  0.0836 -0.1858  0.0526
 1039SOL    HW1 4757   4.839   4.512   3.746 -1.9725  1.2539  0.5380
 1039SOL    HW2 4758   4.934   4.528   3.864 -0.0095 -1.3092 -0.5951
 1040SOL     OW 4759   5.892   0.238   2.374 -0.3870 -0.1300 -0.3348
 1040SOL    HW1 4760   5.925   0.235   2.464 -0.6454  0.0114 -0.2352
 1040SOL    HW2 4761   5.889   0.332   2.353 -1.1994 -0.1138 -0.1695
 1041SOL     OW 4762   2.192   1.001   0.693 -0.0357  0.3700 -0.0891
 1041SOL    HW1 4763   2.157   1.014   0.605 -3.6168  0.4749  1.1496
 1041SOL    HW2 4764   2.114   0.981   0.746  2.2434 -2.1324  2.6368
 1042SOL     OW 4765   3.952   4.495   1.018  0.1349 -0.4598  0.0031
 1042SOL    HW1 4766   3.956   4.566   0.954  0.0871 -0.9188 -0.5149
 1042SOL    HW2 4767   3.893   4.529   1.086 -1.1624 -0.5914 -1.0036
 1043SOL     OW 4768   6.129   6.457   2.924  0.7286  0.2457 -0.0555
 1043SOL    HW1 4769   6.178   6.390   2.876  0.4262  0.0910 -0.1516
 1043SOL    HW2 4770   6.182   6.473   3.003  0.7202 -0.2230  0.0472
 1044SOL     OW 4771   4.330   4.757   2.520  0.0324  0.1574 -0.0688
 1044SOL    HW1 4772   4.325   4.852   2.527  1.2675  0.2942 -0.8031
 1044SOL    HW2 4773   4.422   4.736   2.536 -0.0500 -0.8217 -0.7678
 1045SOL     OW 4774   0.653   4.669   1.925 -0.2701 -0.4871 -0.1358
 1045SOL    HW1 4775   0.606   4.743   1.961  1.1580  1.2698 -1.6618
 1045SOL    HW2 4776   0.603   4.644   1.847  0.9701  1.1518 -1.5542
 1046SOL     OW 4777   5.305   4.433   1.830 -0.0635  0.0181  0.4415
 1046SOL    HW1 4778   5.371   4.500   1.847 -1.5803  1.5828  0.4211
 1046SOL    HW2 4779   5.223   4.482   1.820 -0.9852 -1.7074 -1.0821
 1047SOL     OW 4780   3.035   2.212   0.048  0.4975  0.0267 -0.1873
 1047SOL    HW1 4781   2.985   2.184   0.125 -0.3253 -0.8845 -1.0302
 1047SOL    HW2 4782   3.104   2.268   0.084  0.1925 -0.4514  1.2243
 1048SOL     OW 4783   4.123   2.590   3.456 -0.2697 -0.1677 -0.3180
 1048SOL    HW1 4784   4.187   2.576   3.527 -1.3041  0.5381  0.7900
 1048SOL    HW2 4785   4.173   2.635   3.388  0.5241  0.0221  0.3606
 1049SOL     OW 4786   1.030   0.920   4.544  0.2298 -0.2540  0.1070
 1049SOL    HW1 4787   1.043   0.933   4.638  1.2378 -1.3388  0.1402
 1049SOL    HW2 4788   0.945   0.958   4.526 -0.3879 -0.8405  1.6367
 1050SOL     OW 4789   0.291   0.494   1.767 -0.2589  0.5383 -0.1951
 1050SOL    HW1 4790   0.373   0.535   1.794 -0.8571  0.8757  1.1934
 1050SOL    HW2 4791   0.310   0.459   1.680  0.9736  1.7023 -0.4362
 1051SOL     OW 4792   0.982   1.490   0.261  0.4550  0.3749  0.3491
 1051SOL    HW1 4793   1.039   1.414   0.278 -0.4729  0.0009  2.0241
 1051SOL    HW2 4794   1.032   1.565   0.294 -0.5736 -0.1380  3.4211
 1052SOL     OW 4795   4.064   5.163   1.230 -0.4906 -0.1786  0.5510
 1052SOL    HW1 4796   4.064   5.152   1.135 -0.6293  4.3631 -0.2194
 1052SOL    HW2 4797   4.153   5.140   1.257 -0.8056 -2.7929 -0.3350
 1053SOL     OW 4798   0.642   4.171   0.797 -0.1746 -0.6455 -0.3755
 1053SOL    HW1 4799   0.737   4.166   0.793 -0.2233 -1.1678 -1.1542
 1053SOL    HW2 4800   0.612   4.105   0.734 -1.0384  0.0169 -0.6756
 1054SOL     OW 4801   3.148   0.997   4.481 -0.2806  0.2946  0.6588
 1054SOL    HW1 4802   3.150   0.937   4.407 -2.2866 -0.6102  1.2592
 1054SOL    HW2 4803   3.234   0.989   4.522  0.6750  0.4220 -1.2367
 1055SOL     OW 4804   2.879   5.012   4.612 -0.1238 -0.0362  0.1086
 1055SOL    HW1 4805   2.836   5.054   4.686 -0.7969  0.0487 -0.3210
 1055SOL    HW2 4806   2.951   4.962   4.651 -0.9915 -0.6968  0.9161
 1056SOL     OW 4807   0.360   1.678   0.729 -0.3613 -0.0167  0.0297
 1056SOL    HW1 4808   0.403   1.601   0.766  0.9772  0.0322 -1.3541
 1056SOL    HW2 4809   0.348   1.736   0.804 -4.0585 -2.5915  1.7724
 1057SOL     OW 4810   2.662   6.074   0.973  0.0680 -0.4429  0.2207
 1057SOL    HW1 4811   2.740   6.071   1.029 -1.2298 -2.3717  2.1005
 1057SOL    HW2 4812   2.697   6.075   0.884  2.3204 -2.6212  0.9273
 1058SOL     OW 4813   5.584   1.093   1.833  0.1437 -0.3718 -0.5470
 1058SOL    HW1 4814   5.667   1.132   1.860 -0.8269  0.1655  1.9522
 1058SOL    HW2 4815   5.595   1.000   1.850 -1.1666  0.0757  4.6827
 1059SOL     OW 4816   2.118   0.518   0.103  0.4250  0.3812  0.1222
 1059SOL    HW1 4817   2.054   0.534   0.033 -1.0340 -2.3543  0.6923
 1059SOL    HW2 4818   2.191   0.474   0.059 -0.2005 -0.7361  0.1567
 1060SOL     OW 4819   2.551   1.615   0.490  0.1368  0.3266  0.1840
 1060SOL    HW1 4820   2.622   1.577   0.439 -1.6268 -2.3399 -0.4638
 1060SOL    HW2 4821   2.521   1.690   0.437  0.2712 -0.5892 -1.2450
 1061SOL     OW 4822   3.854   3.746   2.930 -0.2841 -0.0745 -0.1082
 1061SOL    HW1 4823   3.944   3.774   2.948  0.7590 -1.4062 -2.6974
 1061SOL    HW2 4824   3.845   3.665   2.980 -0.1949  0.2577  0.4583
 1062SOL     OW 4825   2.188   4.088   0.288  0.5376  0.2662  0.6909
 1062SOL    HW1 4826   2.157   4.084   0.379  1.7938 -1.9807  1.0830
 1062SOL    HW2 4827   2.110   4.107   0.237 -0.8212 -1.5366  1.9707
 1063SOL     OW 4828   0.062   5.075   3.916 -0.2431 -0.9763 -0.1042
 1063SOL    HW1 4829   0.128   5.135   3.952 -0.4389 -1.4872  1.1654
 1063SOL    HW2 4830   0.105   5.036   3.840  0.8464 -1.1116  0.5469
 1064SOL     OW 4831   5.911   5.797   0.758  0.1683 -0.0219 -0.0835
 1064SOL    HW1 4832   5.843   5.775   0.822 -1.2495  1.8282 -0.8873
 1064SOL    HW2 4833   5.901   5.890   0.743  3.2401  0.4514  0.1098
 1065SOL     OW 4834   4.199   4.388   3.184  0.5848  0.5088  0.3825
 1065SOL    HW1 4835   4.254   4.452   3.138  0.9328  0.7660  1.1441
 1065SOL    HW2 4836   4.156   4.438   3.252 -2.6079  0.8868 -1.7203
 1066SOL     OW 4837   2.231   1.336   3.989  0.4629 -0.0206 -0.0091
 1066SOL    HW1 4838   2.230   1.423   3.949  1.7762 -0.9208 -2.2176
 1066SOL    HW2 4839   2.315   1.298   3.962  0.4896 -1.5302  1.9620
 1067SOL     OW 4840   6.452   2.026   1.840  0.0572 -0.2743  0.2456
 1067SOL    HW1 4841   6.393   2.000   1.911  4.0430 -1.5028  3.5438
 1067SOL    HW2 4842   6.445   1.955   1.776 -0.9972 -1.1062  1.2426
 1068SOL     OW 4843   2.438   4.020   3.440  0.5977 -0.4344  0.2130
 1068SOL    HW1 4844   2.380   4.075   3.387 -1.5867 -2.4984  0.3243
 1068SOL    HW2 4845   2.462   4.075   3.514 -0.5954  0.7464 -0.2298
 1069SOL     OW 4846   5.285   2.906   0.847  0.1420 -0.2624 -0.3680
 1069SOL    HW1 4847   5.198   2.867   0.845  0.4515 -1.1877  1.7289
 1069SOL    HW2 4848   5.277   2.979   0.908  0.7840 -0.1987 -0.3516
 1070SOL     OW 4849   1.060   3.264   2.914  0.1398 -0.1624 -0.3181
 1070SOL    HW1 4850   1.017   3.257   2.999 -1.3659 -3.8215 -1.1548
 1070SOL    HW2 4851   1.012   3.333   2.868 -2.2310 -1.2694  0.2824
 1071SOL     OW 4852   5.333   3.312   0.051  0.4056 -0.8205  0.2239
 1071SOL    HW1 4853   5.259   3.361   0.016 -0.3549 -0.9053  1.6213
 1071SOL    HW2 4854   5.399   3.314  -0.018  0.8730  3.0811  0.5587
 1072SOL     OW 4855   4.088   4.941   4.255  0.3697 -0.2599 -0.6792
 1072SOL    HW1 4856   4.071   4.901   4.341 -1.1783 -0.3871 -1.0158
 1072SOL    HW2 4857   4.169   4.900   4.226 -0.3129 -1.9975 -0.3008
 1073SOL     OW 4858   6.474   3.596   1.667  0.3364 -0.7171  0.2831
 1073SOL    HW1 4859   6.449   3.513   1.628  2.8249 -1.9152  1.0306
 1073SOL    HW2 4860   6.570   3.593   1.670  0.4958  2.1088  0.5205
 1074SOL     OW 4861   0.205   0.863   4.295 -0.1712 -0.5587 -0.2107
 1074SOL    HW1 4862   0.265   0.899   4.230 -0.2270  0.3460  0.2238
 1074SOL    HW2 4863   0.171   0.783   4.255  2.1991 -1.7541  0.0030
 1075SOL     OW 4864   0.732   3.526   3.327  0.4478 -0.3070 -0.3389
 1075SOL    HW1 4865   0.753   3.532   3.234 -2.2328  0.0923 -0.9954
 1075SOL    HW2 4866   0.709   3.616   3.352 -2.0672 -0.9038 -0.2164
 1076SOL     OW 4867   0.495   0.967   0.225 -0.3947  0.3746 -0.4837
 1076SOL    HW1 4868   0.484   0.902   0.295  0.0293  1.8073  0.9952
 1076SOL    HW2 4869   0.407   1.002   0.211 -0.2472  1.2585  0.5895
 1077SOL     OW 4870   2.393   5.189   1.305 -0.0372 -0.1690 -0.6869
 1077SOL    HW1 4871   2.323   5.174   1.369 -0.4312 -0.3739 -1.1627
 1077SOL    HW2 4872   2.468   5.141   1.341 -1.3130 -3.7242 -2.2576
 1078SOL     OW 4873   4.905   4.046   1.031 -0.0553  0.0198 -0.2101
 1078SOL    HW1 4874   4.928   4.062   1.123 -2.9852 -1.0820  0.8316
 1078SOL    HW2 4875   4.938   3.957   1.015  1.1286  0.4923 -0.5194
 1079SOL     OW 4876   5.405   5.606   4.238  0.4440 -0.8887 -0.7565
 1079SOL    HW1 4877   5.468   5.535   4.250  1.3623  0.2074  1.3501
 1079SOL    HW2 4878   5.366   5.619   4.324 -1.3008 -0.2404 -1.5806
 1080SOL     OW 4879   0.736   4.200   1.875  0.0036 -0.2654  0.0778
 1080SOL    HW1 4880   0.658   4.160   1.914 -0.4536  0.3922 -0.1494
 1080SOL    HW2 4881   0.713   4.214   1.783  0.3637 -0.0150  0.0221
 1081SOL     OW 4882   3.828   3.132   1.174  0.1804 -0.2510  0.6542
 1081SOL    HW1 4883   3.906   3.187   1.183 -0.5068  0.7688  0.5761
 1081SOL    HW2 4884   3.823   3.112   1.081  1.5078 -2.1117  0.9263
 1082SOL     OW 4885   4.406   1.521   3.687  0.7184 -0.2205  0.2650
 1082SOL    HW1 4886   4.381   1.446   3.741  2.1996 -0.3924  0.7563
 1082SOL    HW2 4887   4.438   1.586   3.749  0.6523  0.3270 -0.2599
 1083SOL     OW 4888   0.261   4.343   3.905 -0.5207  0.7311  0.1699
 1083SOL    HW1 4889   0.178   4.350   3.953 -1.1062 -1.1779 -0.4732
 1083SOL    HW2 4890   0.252   4.263   3.852  0.9790  1.5304 -1.4042
 1084SOL     OW 4891   1.758   4.368   3.544  0.5355  0.0134  0.4399
 1084SOL    HW1 4892   1.795   4.439   3.490 -0.6947  0.4065  0.0930
 1084SOL    HW2 4893   1.733   4.301   3.481  1.1666 -0.4988  0.7238
 1085SOL     OW 4894   6.070   0.803   0.467  0.2010 -0.2542  0.3755
 1085SOL    HW1 4895   6.080   0.724   0.413 -0.9983 -1.3580  1.6678
 1085SOL    HW2 4896   5.977   0.825   0.460  0.1075 -0.1771  1.6189
 1086SOL     OW 4897   3.610   2.837   2.925 -0.3143 -0.2894 -0.2062
 1086SOL    HW1 4898   3.527   2.791   2.915 -2.3696  3.4391 -2.6111
 1086SOL    HW2 4899   3.667   2.798   2.859 -1.3986 -0.5012 -1.0355
 1087SOL     OW 4900   4.178   2.872   3.859  0.1421  0.2820 -0.3336
 1087SOL    HW1 4901   4.199   2.855   3.951 -1.0897 -1.3527 -0.2924
 1087SOL    HW2 4902   4.242   2.820   3.810 -1.0179 -1.2729 -0.2908
 1088SOL     OW 4903   3.866   0.007   1.252  0.5567  0.0377  0.3336
 1088SOL    HW1 4904   3.851  -0.036   1.168  3.8536 -1.3675  0.3101
 1088SOL    HW2 4905   3.808  -0.038   1.313  2.7125 -3.6027 -0.0241
 1089SOL     OW 4906   0.391   5.109   2.987  0.2965 -0.1739 -0.6831
 1089SOL    HW1 4907   0.421   5.160   2.912  1.4692  0.5312  0.2365
 1089SOL    HW2 4908   0.459   5.120   3.053 -0.3413 -1.4018  0.2268
 1090SOL     OW 4909   1.183   2.721   1.791 -0.5817 -0.4848  0.7172
 1090SOL    HW1 4910   1.249   2.718   1.861  0.8666 -0.9664 -0.6215
 1090SOL    HW2 4911   1.175   2.631   1.761 -1.7198 -0.3961  0.6952
 1091SOL     OW 4912   6.336   0.539   2.975  0.0706  1.0472  0.0483
 1091SOL    HW1 4913   6.268   0.490   3.021  0.2620  0.4088 -0.3328
 1091SOL    HW2 4914   6.288   0.604   2.923 -0.1292  2.0650  1.4491
 1092SOL     OW 4915   5.081   2.058   3.954  0.3362  0.1799  0.2803
 1092SOL    HW1 4916   5.176   2.057   3.954  0.3587  0.3609 -1.0266
 1092SOL    HW2 4917   5.057   2.096   4.039  1.4568  1.5872  0.0053
 1093SOL     OW 4918   4.654   6.310   2.758 -0.6415  0.9736  0.4494
 1093SOL    HW1 4919   4.724   6.320   2.694 -0.0792  1.4983  1.1194
 1093SOL    HW2 4920   4.618   6.398   2.769 -0.6103  0.9281  0.9737
 1094SOL     OW 4921   2.311   1.547   1.214 -0.3211  0.7115 -0.3445
 1094SOL    HW1 4922   2.324   1.632   1.255 -0.5471  0.5338  0.1088
 1094SOL    HW2 4923   2.358   1.552   1.131  0.0776  1.1049 -0.0942
 1095SOL     OW 4924   5.030   4.709   0.302 -0.8087 -0.3460  0.2213
 1095SOL    HW1 4925   5.018   4.620   0.334 -1.9505  0.0073  0.8542
 1095SOL    HW2 4926   5.012   4.704   0.208 -0.7785 -0.7970  0.2396
 1096SOL     OW 4927   5.720   4.444   0.669 -0.7111 -0.7248 -0.0035
 1096SOL    HW1 4928   5.678   4.457   0.584 -0.7805  1.1136  0.2758
 1096SOL    HW2 4929   5.703   4.352   0.690 -1.9174 -0.8374 -1.3108
 1097SOL     OW 4930   1.862   3.782   3.955 -0.2879 -0.0492  0.3256
 1097SOL    HW1 4931   1.882   3.713   3.892  0.8302  0.2328  0.3544
 1097SOL    HW2 4932   1.845   3.735   4.037  0.6884 -0.2817  0.3966
 1098SOL     OW 4933   3.093   2.330   3.842 -0.3814 -0.6294 -0.2662
 1098SOL    HW1 4934   3.050   2.403   3.799  0.8998  0.8531  0.8603
 1098SOL    HW2 4935   3.097   2.355   3.934  0.1487 -2.0905  0.1396
 1099SOL     OW 4936   4.648   4.163   3.527 -0.1764 -0.4508  0.0505
 1099SOL    HW1 4937   4.675   4.174   3.436  0.5257  0.2498  0.3310
 1099SOL    HW2 4938   4.685   4.078   3.552 -0.7982 -0.8776 -0.4572
 1100SOL     OW 4939   5.530   5.239   3.267 -0.1520 -0.5734 -0.0001
 1100SOL    HW1 4940   5.537   5.152   3.305 -1.3910 -1.3095 -1.3732
 1100SOL    HW2 4941   5.439   5.264   3.282 -0.7101 -0.9154 -2.4401
 1101SOL     OW 4942   0.479   5.456   3.971 -0.5523  0.3497 -0.4558
 1101SOL    HW1 4943   0.392   5.424   3.994 -1.3632  2.2742 -0.6511
 1101SOL    HW2 4944   0.519   5.479   4.054  0.1585 -1.3376 -0.2843
 1102SOL     OW 4945   1.267   6.425   1.312 -0.2051 -0.1691 -0.1968
 1102SOL    HW1 4946   1.226   6.388   1.234  0.2448 -0.8790 -0.1062
 1102SOL    HW2 4947   1.284   6.350   1.368 -0.9250  0.3760  0.7914
 1103SOL     OW 4948   5.606   1.527   3.461  0.1239 -0.5936  0.3263
 1103SOL    HW1 4949   5.615   1.433   3.477 -0.5473 -0.8529 -0.6816
 1103SOL    HW2 4950   5.588   1.565   3.547 -3.7667 -1.9321  0.3034
 1104SOL     OW 4951   4.465   3.740   1.503  0.1300 -0.2631 -0.2427
 1104SOL    HW1 4952   4.437   3.651   1.526  1.4610 -0.5895  0.1680
 1104SOL    HW2 4953   4.383   3.785   1.480 -0.3598 -2.2564 -2.8502
 1105SOL     OW 4954   6.493   2.380   0.039  0.4891 -1.0767 -0.1600
 1105SOL    HW1 4955   6.553   2.336   0.099  0.4410  0.6266  1.2276
 1105SOL    HW2 4956   6.518   2.473   0.044 -1.3128 -0.5153 -0.6609
 1106SOL     OW 4957   0.084   1.574   0.584  0.2653  0.4241  0.1909
 1106SOL    HW1 4958   0.115   1.645   0.529 -0.8632 -0.2408 -1.4036
 1106SOL    HW2 4959   0.004   1.608   0.625 -1.1558 -0.3764 -1.7980
 1107SOL     OW 4960   5.238   6.418   1.611 -0.9346 -0.0358 -0.5286
 1107SOL    HW1 4961   5.207   6.450   1.695  2.6859  1.3212  0.4833
 1107SOL    HW2 4962   5.267   6.329   1.627 -2.0228 -0.4526 -0.8497
 1108SOL     OW 4963   5.204   4.700   1.042  0.1017 -0.2678 -0.5098
 1108SOL    HW1 4964   5.179   4.616   1.080  0.6811  0.5700  1.8583
 1108SOL    HW2 4965   5.135   4.719   0.979 -0.3693 -2.2032 -0.6367
 1109SOL     OW 4966   0.618   0.369   0.071 -0.0736  0.4803  0.3410
 1109SOL    HW1 4967   0.614   0.275   0.051 -0.2345  0.9015 -1.8971
 1109SOL    HW2 4968   0.527   0.393   0.089 -0.3961  0.6116 -1.3394
 1110SOL     OW 4969   0.423   0.343   1.531 -0.3325 -0.4809 -0.1924
 1110SOL    HW1 4970   0.412   0.276   1.465  1.1611  1.2779 -2.3746
 1110SOL    HW2 4971   0.498   0.314   1.583 -0.3944 -1.0146 -0.3943
 1111SOL     OW 4972   5.699   4.832   0.483  0.2211  0.0977 -0.2821
 1111SOL    HW1 4973   5.729   4.795   0.566 -0.8588 -2.6560 -0.9863
 1111SOL    HW2 4974   5.776   4.831   0.427  0.3713 -0.4696 -0.0709
 1112SOL     OW 4975   4.095   0.444   2.031 -0.0066 -0.0726  0.4687
 1112SOL    HW1 4976   4.111   0.376   2.097 -0.7881 -0.7060  0.0212
 1112SOL    HW2 4977   4.005   0.473   2.048 -0.0866  0.0137 -0.0894
 1113SOL     OW 4978   4.795   6.276   2.531 -0.6520  0.1390 -0.5213
 1113SOL    HW1 4979   4.752   6.227   2.461 -0.9428 -0.7002  0.2195
 1113SOL    HW2 4980   4.856   6.334   2.486 -0.0027 -1.1942 -1.4497
 1114SOL     OW 4981   5.957   1.373   3.471  0.2132 -0.0946 -0.2797
 1114SOL    HW1 4982   6.022   1.413   3.529 -0.7179  0.2105  0.5938
 1114SOL    HW2 4983   5.999   1.293   3.439  0.2123 -1.1462  2.0879
 1115SOL     OW 4984   0.630   5.657   0.908 -0.2184 -0.2769  0.3499
 1115SOL    HW1 4985   0.555   5.716   0.897  0.0885  0.3181  1.3679
 1115SOL    HW2 4986   0.670   5.652   0.821 -1.6459 -0.9035 -0.3010
 1116SOL     OW 4987   5.387   5.276   0.457  0.0376  0.2192  0.4642
 1116SOL    HW1 4988   5.411   5.253   0.367 -1.2696  1.7388 -0.3158
 1116SOL    HW2 4989   5.451   5.344   0.481 -0.3574  0.6853  0.2191
 1117SOL     OW 4990   4.648   5.977   1.314 -0.9086  0.5590 -0.3098
 1117SOL    HW1 4991   4.686   5.930   1.240  1.2158  3.0333 -0.9337
 1117SOL    HW2 4992   4.605   6.053   1.275 -0.6350  1.3651  0.9102
 1118SOL     OW 4993   2.093   3.526   2.699 -0.5122  0.2863  0.2046
 1118SOL    HW1 4994   2.000   3.537   2.679 -0.5117 -0.5074 -0.2781
 1118SOL    HW2 4995   2.138   3.563   2.623 -0.4809 -1.0734 -0.4759
 1119SOL     OW 4996   4.977   4.676   0.053  0.4039 -0.0067 -0.3516
 1119SOL    HW1 4997   4.889   4.655   0.023  1.0501 -2.1044 -0.9481
 1119SOL    HW2 4998   5.025   4.594   0.046  2.3676  1.0303  0.1623
 1120SOL     OW 4999   5.354   4.071   1.332  0.2866 -0.3028  0.1616
 1120SOL    HW1 5000   5.306   4.133   1.388  2.0186 -0.6696  2.1992
 1120SOL    HW2 5001   5.370   3.995   1.388  0.5427 -1.4898 -1.4448
 1121SOL     OW 5002   0.421   0.597   0.568 -0.0233 -0.3338 -0.4316
 1121SOL    HW1 5003   0.483   0.571   0.636 -1.7300 -0.1911  1.2648
 1121SOL    HW2 5004   0.430   0.693   0.565  0.0506 -0.3387 -0.3982
 1122SOL     OW 5005   0.597   2.088   0.247  0.0202  0.0954 -0.6603
 1122SOL    HW1 5006   0.547   2.031   0.190 -0.4878  0.4113 -0.5445
 1122SOL    HW2 5007   0.658   2.030   0.292  1.3139  0.0215 -2.4417
 1123SOL     OW 5008   6.017   5.904   0.116  0.0560 -0.7572 -0.3145
 1123SOL    HW1 5009   5.928   5.913   0.083  0.0613  1.0570  0.0537
 1123SOL    HW2 5010   6.009   5.911   0.211  0.4959 -1.5671 -0.2087
 1124SOL     OW 5011   6.395   1.482   1.348  0.1486 -0.0608  0.5129
 1124SOL    HW1 5012   6.415   1.464   1.256 -0.8456 -0.2841  0.3232
 1124SOL    HW2 5013   6.479   1.477   1.393  0.7618  0.7957 -0.4976
 1125SOL     OW 5014   6.081   0.326   1.807 -0.3956  0.4317  0.4285
 1125SOL    HW1 5015   6.112   0.299   1.721  0.4468  1.9322  0.2297
 1125SOL    HW2 5016   6.138   0.281   1.869 -1.4241 -1.1727  0.2551
 1126SOL     OW 5017   6.405   5.257   0.752  0.0299 -0.0258  0.2140
 1126SOL    HW1 5018   6.479   5.306   0.789  1.2264  0.4791 -2.6429
 1126SOL    HW2 5019   6.427   5.165   0.769  0.6757  0.1664  0.4761
 1127SOL     OW 5020   3.596   0.914   1.148 -0.9404  0.6903  0.3336
 1127SOL    HW1 5021   3.681   0.958   1.152 -0.9457  0.7809 -0.4565
 1127SOL    HW2 5022   3.615   0.823   1.170 -0.7001  0.7811  0.5166
 1128SOL     OW 5023   3.509   5.434   4.336  0.1121  0.2112  0.0838
 1128SOL    HW1 5024   3.419   5.403   4.346 -0.0673  0.6258 -0.1925
 1128SOL    HW2 5025   3.507   5.523   4.373  0.0799  0.7391 -1.1562
 1129SOL     OW 5026   5.763   0.997   1.350 -0.1202 -0.1766 -0.0628
 1129SOL    HW1 5027   5.851   0.993   1.387 -0.3670  2.3501  1.0836
 1129SOL    HW2 5028   5.705   0.976   1.424 -0.5475  2.9428  0.6612
 1130SOL     OW 5029   4.629   0.778   3.207  0.0405  0.0701  0.3546
 1130SOL    HW1 5030   4.708   0.814   3.165  0.9289 -0.2671  1.6501
 1130SOL    HW2 5031   4.576   0.855   3.229  0.6240  0.4068  0.6172
 1131SOL     OW 5032   0.170   0.180   2.269  0.9456 -0.7233 -0.4921
 1131SOL    HW1 5033   0.156   0.087   2.288  0.3137 -0.4734  0.3077
 1131SOL    HW2 5034   0.111   0.226   2.328  0.3478  0.1631 -1.7393
 1132SOL     OW 5035   6.148   3.637   2.274 -0.2214 -0.4284 -0.3308
 1132SOL    HW1 5036   6.083   3.692   2.319 -0.7262 -0.5975 -0.8447
 1132SOL    HW2 5037   6.100   3.560   2.247  0.6312 -1.4653  0.9549
 1133SOL     OW 5038   2.783   3.833   1.795  0.6123 -0.0932  0.2441
 1133SOL    HW1 5039   2.857   3.781   1.764  1.8977  0.5547  2.1022
 1133SOL    HW2 5040   2.727   3.770   1.840  1.8438 -0.0358  1.9280
 1134SOL     OW 5041   6.501   0.553   0.890 -0.0019 -0.1677 -0.1407
 1134SOL    HW1 5042   6.582   0.525   0.848  0.1233 -1.2885  0.7705
 1134SOL    HW2 5043   6.519   0.642   0.921  2.1477 -1.4606  2.9267
 1135SOL     OW 5044   5.666   5.024   2.409  0.2759  0.4454  0.1186
 1135SOL    HW1 5045   5.677   5.108   2.453 -0.2990 -0.6632  2.5588
 1135SOL    HW2 5046   5.596   5.039   2.346  0.3247  1.8322  0.3600
 1136SOL     OW 5047   3.874   6.452   2.899 -0.2186 -0.5875 -0.6849
 1136SOL    HW1 5048   3.931   6.523   2.868 -0.9612  0.3034 -0.0439
 1136SOL    HW2 5049   3.931   6.375   2.900  1.3012  0.4961  0.9648
 1137SOL     OW 5050   1.400   2.246   1.614  0.2244  0.6404  0.2416
 1137SOL    HW1 5051   1.434   2.197   1.689  2.3744  1.2524 -0.2647
 1137SOL    HW2 5052   1.388   2.335   1.647  1.1368  0.9019 -0.0855
 1138SOL     OW 5053   4.086   1.544   1.474 -0.1637  0.2664  0.0223
 1138SOL    HW1 5054   4.141   1.467   1.492 -0.8462 -0.0888  0.6580
 1138SOL    HW2 5055   4.002   1.523   1.516 -1.0381  0.4628 -1.5735
 1139SOL     OW 5056   0.748   3.807   1.870 -0.0926  0.5585 -0.3510
 1139SOL    HW1 5057   0.757   3.809   1.966 -0.8241  0.7676 -0.2782
 1139SOL    HW2 5058   0.830   3.771   1.839  0.1140  0.3900  0.3691
 1140SOL     OW 5059   4.420   6.001   3.713  0.1253 -0.0071 -0.7520
 1140SOL    HW1 5060   4.383   6.042   3.635  0.1738  0.0077 -0.7675
 1140SOL    HW2 5061   4.491   6.060   3.739 -1.3753  1.2508  0.6769
 1141SOL     OW 5062   6.357   0.222   1.214 -0.3809  0.3508  0.0522
 1141SOL    HW1 5063   6.422   0.277   1.169 -0.7617  0.2598 -0.6303
 1141SOL    HW2 5064   6.405   0.142   1.236 -0.6648 -0.4896 -2.0761
 1142SOL     OW 5065   6.028   0.601   1.728 -0.5047  0.1204 -0.0778
 1142SOL    HW1 5066   6.080   0.636   1.656 -0.4568 -0.2904 -0.2458
 1142SOL    HW2 5067   6.055   0.509   1.734 -0.6981  0.0885  0.2933
 1143SOL     OW 5068   0.548   4.100   3.667  0.1738  0.7273  0.0228
 1143SOL    HW1 5069   0.587   4.156   3.600  0.6254  1.0120  0.5169
 1143SOL    HW2 5070   0.618   4.039   3.692  0.5245  1.6237  1.3442
 1144SOL     OW 5071   5.348   0.733   2.554 -0.1056 -0.9467 -0.0538
 1144SOL    HW1 5072   5.436   0.701   2.534  0.0983 -0.4708  0.0628
 1144SOL    HW2 5073   5.334   0.806   2.494 -0.4668 -1.0914 -0.1493
 1145SOL     OW 5074   0.650   4.564   3.219 -0.3225 -0.1134  0.1120
 1145SOL    HW1 5075   0.738   4.599   3.210 -1.1132  1.8835 -0.6899
 1145SOL    HW2 5076   0.636   4.556   3.313 -0.1169  1.9739  0.3650
 1146SOL     OW 5077   2.073   1.653   0.330  0.1104  0.0314 -0.0833
 1146SOL    HW1 5078   2.074   1.611   0.416 -1.3631  0.9892  0.4550
 1146SOL    HW2 5079   1.996   1.710   0.333  0.4002  0.5644 -1.8180
 1147SOL     OW 5080   4.326   3.007   2.765  0.4918  0.5666 -0.8818
 1147SOL    HW1 5081   4.389   2.959   2.818 -0.3399 -0.2193 -0.5699
 1147SOL    HW2 5082   4.329   2.965   2.679  0.3529  0.4845 -0.8474
 1148SOL     OW 5083   3.337   4.717   0.362 -0.3652  0.8974  0.1532
 1148SOL    HW1 5084   3.260   4.660   0.362 -0.0467  0.4519 -0.4831
 1148SOL    HW2 5085   3.410   4.658   0.383 -0.2580  1.4159  1.2970
 1149SOL     OW 5086   5.225   3.660   1.213 -0.2959  0.2763 -0.1543
 1149SOL    HW1 5087   5.138   3.653   1.252  0.5871  1.7284  2.3193
 1149SOL    HW2 5088   5.229   3.750   1.179  0.5622  0.5849  0.7142
 1150SOL     OW 5089   2.417   4.451   0.184 -0.3838  0.1204 -0.2808
 1150SOL    HW1 5090   2.374   4.408   0.110  1.3882 -1.8849 -0.2188
 1150SOL    HW2 5091   2.510   4.441   0.167  0.0811  0.1152  1.9610
 1151SOL     OW 5092   1.977   0.878   0.810  0.3592  0.0833  0.8866
 1151SOL    HW1 5093   1.881   0.877   0.812  0.3503 -1.1379  0.8368
 1151SOL    HW2 5094   2.001   0.951   0.867 -0.6043  0.1705  1.2108
 1152SOL     OW 5095   4.431   2.073   4.137 -0.3534 -0.3203 -0.4757
 1152SOL    HW1 5096   4.403   2.162   4.160 -0.3860 -0.3405 -0.4385
 1152SOL    HW2 5097   4.475   2.041   4.216 -1.4819 -0.8200 -0.0436
 1153SOL     OW 5098   6.220   2.893   0.158  0.1015 -0.5226  0.1714
 1153SOL    HW1 5099   6.161   2.822   0.132 -0.8267 -0.1711  1.2416
 1153SOL    HW2 5100   6.279   2.903   0.084  0.8507 -3.0142  0.3421
 1154SOL     OW 5101   5.132   5.813   3.107  0.1940 -0.1931  0.4128
 1154SOL    HW1 5102   5.100   5.740   3.160  1.8702 -1.3483 -0.0861
 1154SOL    HW2 5103   5.072   5.816   3.032 -0.6221 -0.2553  1.0557
 1155SOL     OW 5104   4.155   4.352   1.648  0.6291  0.1194  0.2008
 1155SOL    HW1 5105   4.215   4.413   1.691  0.3526 -0.5386  1.5805
 1155SOL    HW2 5106   4.087   4.335   1.713  1.0231 -2.1032  0.1136
 1156SOL     OW 5107   5.570   6.123   1.131  0.6404 -0.5072  0.5195
 1156SOL    HW1 5108   5.512   6.139   1.205 -0.5630  0.6998 -0.6167
 1156SOL    HW2 5109   5.630   6.197   1.131 -0.4378  0.4180 -0.6398
 1157SOL     OW 5110   1.277   3.230   4.469 -0.1120 -0.8061 -0.8078
 1157SOL    HW1 5111   1.309   3.178   4.396  0.2302 -0.4586 -0.9139
 1157SOL    HW2 5112   1.193   3.264   4.441  0.1730 -0.3958 -1.1790
 1158SOL     OW 5113   0.908   1.388   1.503 -0.1993 -0.0884 -0.7404
 1158SOL    HW1 5114   0.944   1.417   1.587 -0.2846 -0.6820 -0.4943
 1158SOL    HW2 5115   0.877   1.298   1.519 -0.3138 -0.1713 -1.3765
 1159SOL     OW 5116   4.961   4.779   1.675  0.4128 -0.1596  0.3159
 1159SOL    HW1 5117   4.950   4.852   1.615 -1.7495 -0.3490  0.4049
 1159SOL    HW2 5118   4.955   4.701   1.619  3.1749 -0.3479  0.1459
 1160SOL     OW 5119   1.250   5.407   0.106  0.0636  0.3578 -0.7785
 1160SOL    HW1 5120   1.324   5.427   0.164 -0.3051  2.0038 -0.8383
 1160SOL    HW2 5121   1.264   5.460   0.028  0.7361 -2.0920 -2.4444
 1161SOL     OW 5122   0.521   1.322   2.529  0.4736  0.0114  0.2055
 1161SOL    HW1 5123   0.440   1.372   2.533  1.7067  2.3071 -1.2279
 1161SOL    HW2 5124   0.496   1.233   2.555 -2.4732  0.6193 -0.2049
 1162SOL     OW 5125   4.495   2.217   0.858  0.1775  0.2863  0.1290
 1162SOL    HW1 5126   4.503   2.311   0.843  1.2212  0.5404  2.0819
 1162SOL    HW2 5127   4.437   2.187   0.788  1.9154  1.9104 -2.1664
 1163SOL     OW 5128   3.123   4.510   0.339 -0.4503 -0.1317 -0.1503
 1163SOL    HW1 5129   3.073   4.428   0.339 -1.0682  0.2338 -0.8282
 1163SOL    HW2 5130   3.072   4.569   0.395 -0.3486 -0.0145 -0.1804
 1164SOL     OW 5131   0.534   5.378   0.428 -0.1942  0.1419 -0.4316
 1164SOL    HW1 5132   0.505   5.457   0.472  0.8700  0.5680 -0.4721
 1164SOL    HW2 5133   0.483   5.308   0.469 -0.1315  0.6746  0.5898
 1165SOL     OW 5134   6.262   3.860   2.154 -0.3900 -0.3654  0.2836
 1165SOL    HW1 5135   6.298   3.857   2.066  0.9285 -1.5282  0.8262
 1165SOL    HW2 5136   6.242   3.769   2.175 -2.3622  0.0865  0.5543
 1166SOL     OW 5137   4.936   0.097   2.983 -0.4455  0.1292 -0.0037
 1166SOL    HW1 5138   4.847   0.133   2.988 -1.2224 -1.7497  1.4171
 1166SOL    HW2 5139   4.984   0.141   3.054  0.3660  2.4506 -1.8780
 1167SOL     OW 5140   0.195   1.597   1.925 -0.6318  0.4956 -0.5753
 1167SOL    HW1 5141   0.138   1.537   1.876  1.2134  1.3624 -4.1950
 1167SOL    HW2 5142   0.276   1.548   1.937 -1.6033 -0.4618  3.8691
 1168SOL     OW 5143   0.644   1.708   3.778 -0.1937  0.6767 -0.2751
 1168SOL    HW1 5144   0.628   1.618   3.805 -1.5031  0.7631 -0.6911
 1168SOL    HW2 5145   0.728   1.730   3.817  0.3700 -0.8728 -0.5427
 1169SOL     OW 5146   3.831   6.175   0.520  0.8502 -0.5236 -0.3809
 1169SOL    HW1 5147   3.887   6.226   0.578  1.1125  0.3771 -1.4067
 1169SOL    HW2 5148   3.885   6.156   0.443  0.5491 -1.8138 -0.3002
 1170SOL     OW 5149   0.012   3.010   2.106  0.6113 -0.2377 -0.4476
 1170SOL    HW1 5150   0.002   3.087   2.050 -0.6521 -1.5496 -2.1420
 1170SOL    HW2 5151   0.010   2.936   2.046  3.3134 -1.6013  0.9624
 1171SOL     OW 5152   5.903   0.324   1.489 -0.8888  0.3985 -0.0944
 1171SOL    HW1 5153   5.820   0.372   1.498 -0.9448  0.1028  1.1810
 1171SOL    HW2 5154   5.881   0.234   1.512  0.3288  0.8496  3.5054
 1172SOL     OW 5155   0.464   1.463   0.843 -0.5093  0.0043 -0.0090
 1172SOL    HW1 5156   0.416   1.381   0.843 -3.0753  1.3871 -0.6254
 1172SOL    HW2 5157   0.466   1.490   0.935 -0.3185 -0.3637  0.0970
 1173SOL     OW 5158   2.074   2.518   3.910 -0.9498  0.2734 -0.5857
 1173SOL    HW1 5159   2.074   2.426   3.939  0.0780  0.3436 -0.3102
 1173SOL    HW2 5160   2.021   2.518   3.830  1.2154 -1.0926 -2.1405
 1174SOL     OW 5161   6.022   1.797   0.584 -0.6455 -0.9792  0.6710
 1174SOL    HW1 5162   6.059   1.852   0.653  0.3489  0.5220 -0.9719
 1174SOL    HW2 5163   5.955   1.744   0.628 -2.3485  2.2041  2.2509
 1175SOL     OW 5164   1.364   5.588   0.714 -0.0866 -0.3334 -0.0521
 1175SOL    HW1 5165   1.294   5.593   0.650  0.5914 -0.6348 -0.8372
 1175SOL    HW2 5166   1.394   5.497   0.710  1.5224  0.1812 -1.0485
 1176SOL     OW 5167   0.410   0.946   0.899 -0.2102  0.1209 -0.1340
 1176SOL    HW1 5168   0.504   0.931   0.890  0.3862  2.6276  1.0466
 1176SOL    HW2 5169   0.398   1.038   0.874 -2.3962 -0.2368 -0.5514
 1177SOL     OW 5170   6.043   4.158   3.451  0.5247  0.1365 -0.5564
 1177SOL    HW1 5171   6.111   4.115   3.504  0.3258 -1.4877 -1.5521
 1177SOL    HW2 5172   6.031   4.243   3.493  1.4824 -0.4701  1.0682
 1178SOL     OW 5173   4.057   6.114   3.385  0.0768 -0.6005 -0.6936
 1178SOL    HW1 5174   3.983   6.074   3.339 -0.3011  1.7768 -2.3396
 1178SOL    HW2 5175   4.088   6.183   3.327  0.5491  1.6288  1.9577
 1179SOL     OW 5176   3.686   3.892   1.880 -0.1748  0.2240  0.2192
 1179SOL    HW1 5177   3.772   3.897   1.839 -0.1275  0.6818  0.3671
 1179SOL    HW2 5178   3.671   3.799   1.894 -0.1072  0.0750 -0.6491
 1180SOL     OW 5179   0.655   2.809   2.798 -0.2728 -0.3453 -0.0723
 1180SOL    HW1 5180   0.647   2.865   2.875  0.1440  0.3966 -0.5535
 1180SOL    HW2 5181   0.568   2.771   2.787 -0.8908  1.0698 -0.3644
 1181SOL     OW 5182   5.565   4.894   1.367  0.1179 -0.3349 -0.1853
 1181SOL    HW1 5183   5.559   4.924   1.276  0.7382 -0.7598 -0.3738
 1181SOL    HW2 5184   5.573   4.975   1.418  0.8011 -0.1260 -0.6086
 1182SOL     OW 5185   6.530   4.564   3.676 -0.1335  0.8030 -0.2235
 1182SOL    HW1 5186   6.567   4.476   3.665 -0.3539  0.8247 -1.3008
 1182SOL    HW2 5187   6.570   4.598   3.755  0.1845 -0.1584  0.0362
 1183SOL     OW 5188   5.620   3.987   0.933  0.0810 -0.0519 -0.1182
 1183SOL    HW1 5189   5.533   3.955   0.908 -0.4127  1.2088 -0.1065
 1183SOL    HW2 5190   5.603   4.046   1.006  0.8657  0.6910 -0.5211
 1184SOL     OW 5191   0.559   1.847   2.764  0.1526 -0.0482 -0.0765
 1184SOL    HW1 5192   0.652   1.833   2.780  0.2196  0.0233 -0.3961
 1184SOL    HW2 5193   0.556   1.896   2.682 -0.0947  1.5535  0.8550
 1185SOL     OW 5194   4.273   4.835   3.729 -0.7293 -0.1926 -0.0009
 1185SOL    HW1 5195   4.315   4.801   3.808 -2.5908 -3.1157 -0.0927
 1185SOL    HW2 5196   4.197   4.778   3.716 -1.3866  1.1627 -3.0346
 1186SOL     OW 5197   3.410   0.931   4.247  0.4854  0.2560  0.0976
 1186SOL    HW1 5198   3.417   1.010   4.193  2.3971  0.8504  1.1463
 1186SOL    HW2 5199   3.394   0.964   4.335  0.7731 -0.5547  0.4618
 1187SOL     OW 5200   2.534   2.468   1.736  0.1064  0.1895  0.6117
 1187SOL    HW1 5201   2.598   2.539   1.741 -1.3188  1.5764  0.0388
 1187SOL    HW2 5202   2.453   2.506   1.771 -0.1844 -1.8523  2.3695
 1188SOL     OW 5203   3.825   6.373   3.240  0.3346  0.0268  0.1389
 1188SOL    HW1 5204   3.825   6.282   3.209 -0.2297  0.5782 -1.5475
 1188SOL    HW2 5205   3.890   6.417   3.184 -0.2718  0.9249  0.1320
 1189SOL     OW 5206   3.267   5.832   1.607  0.4028 -0.1700  0.2935
 1189SOL    HW1 5207   3.174   5.808   1.606  0.5284 -0.7393 -0.9375
 1189SOL    HW2 5208   3.308   5.765   1.660  0.1510 -0.1158  0.5580
 1190SOL     OW 5209   4.554   3.284   0.976 -0.4619 -0.4594 -0.4122
 1190SOL    HW1 5210   4.539   3.198   1.016 -0.3330 -0.3837 -0.1997
 1190SOL    HW2 5211   4.512   3.346   1.035  0.2945 -0.2891 -0.0468
 1191SOL     OW 5212   6.486   3.304   2.409  0.2825 -0.2239 -0.3751
 1191SOL    HW1 5213   6.576   3.335   2.413  0.0445  0.3979  0.4960
 1191SOL    HW2 5214   6.444   3.361   2.344 -0.3048  1.8156  1.6398
 1192SOL     OW 5215   0.929   2.472   3.794  0.0226  0.2433  0.2703
 1192SOL    HW1 5216   0.988   2.535   3.836 -1.9866  0.9484  2.2032
 1192SOL    HW2 5217   0.895   2.518   3.718  0.6984  0.4046  0.0535
 1193SOL     OW 5218   2.543   3.470   3.787  0.5085 -0.0422  0.0207
 1193SOL    HW1 5219   2.535   3.565   3.788 -1.3404 -0.0952 -1.9074
 1193SOL    HW2 5220   2.456   3.439   3.760  1.3905 -2.2086 -0.5940
 1194SOL     OW 5221   0.673   4.533   1.233  0.0927  0.1391  0.9094
 1194SOL    HW1 5222   0.705   4.572   1.152  0.1134 -0.9723  0.3643
 1194SOL    HW2 5223   0.583   4.565   1.242 -0.7512 -1.4993 -0.8096
 1195SOL     OW 5224   2.092   1.931   0.765 -0.3980 -0.1476  0.1313
 1195SOL    HW1 5225   2.090   1.929   0.861  0.7348  1.8615  0.2589
 1195SOL    HW2 5226   2.064   2.019   0.742  1.0717  0.0030 -1.2887
 1196SOL     OW 5227   2.174   1.104   1.855 -0.0288  0.1268 -0.7759
 1196SOL    HW1 5228   2.097   1.054   1.885  0.7217  0.1991  1.5175
 1196SOL    HW2 5229   2.246   1.041   1.860  0.5210  0.7838 -0.1457
 1197SOL     OW 5230   6.490   3.727   3.138  0.4878  0.0626  0.1104
 1197SOL    HW1 5231   6.477   3.797   3.073  0.0453  0.9244  1.1030
 1197SOL    HW2 5232   6.529   3.771   3.213  2.1610 -1.1516  0.0017
 1198SOL     OW 5233   0.965   0.114   0.876  0.3951  0.8901  0.0370
 1198SOL    HW1 5234   0.914   0.140   0.799 -0.1992 -0.8272 -0.1895
 1198SOL    HW2 5235   0.936   0.174   0.945 -0.9038  0.8485 -0.4421
 1199SOL     OW 5236   1.808   2.631   2.561  0.1385  0.7800  0.7294
 1199SOL    HW1 5237   1.878   2.694   2.581  0.4887  0.4890  0.4395
 1199SOL    HW2 5238   1.756   2.673   2.493  0.4163  0.7242  0.4820
 1200SOL     OW 5239   6.265   1.601   1.800 -0.4020 -0.3139  0.0238
 1200SOL    HW1 5240   6.189   1.635   1.847  0.7456  1.2570  0.8563
 1200SOL    HW2 5241   6.239   1.513   1.772 -3.0987  0.7670 -1.1924
 1201SOL     OW 5242   5.174   0.898   3.288 -0.5017  0.4685 -0.7791
 1201SOL    HW1 5243   5.080   0.892   3.301 -0.5061 -3.3037 -1.3324
 1201SOL    HW2 5244   5.188   0.863   3.200  1.3958  1.6621 -1.0090
 1202SOL     OW 5245   0.760   5.563   1.211  0.0402  0.6068 -0.1032
 1202SOL    HW1 5246   0.816   5.632   1.175  0.9134 -0.3260 -0.5845
 1202SOL    HW2 5247   0.727   5.516   1.135  0.2162 -0.0881  0.2425
 1203SOL     OW 5248   5.461   2.277   3.069  0.1523 -0.5222  0.8197
 1203SOL    HW1 5249   5.388   2.215   3.066 -0.4787  0.2245 -0.4563
 1203SOL    HW2 5250   5.529   2.236   3.015  0.3293 -0.8096  1.2618
 1204SOL     OW 5251   0.666   6.199   4.584  0.4540  0.8065  0.5162
 1204SOL    HW1 5252   0.652   6.121   4.530  0.1537  1.5107 -0.4386
 1204SOL    HW2 5253   0.720   6.257   4.529 -0.0536  1.6297  0.8690
 1205SOL     OW 5254   6.388   1.809   1.702  0.6184 -0.3155 -0.2438
 1205SOL    HW1 5255   6.355   1.725   1.734  0.0920 -0.3799 -0.9174
 1205SOL    HW2 5256   6.389   1.800   1.607  1.2518  0.1919 -0.2956
 1206SOL     OW 5257   3.265   4.417   1.264 -0.2668  0.2307  0.2187
 1206SOL    HW1 5258   3.192   4.473   1.292 -1.3812 -0.4783 -1.1401
 1206SOL    HW2 5259   3.320   4.475   1.211 -0.7807  0.3567 -0.1903
 1207SOL     OW 5260   0.786   0.543   2.517  0.4023 -0.2575 -0.1527
 1207SOL    HW1 5261   0.801   0.577   2.605  0.3497 -2.1861  0.6569
 1207SOL    HW2 5262   0.709   0.590   2.486  1.3589  1.6153  0.1512
 1208SOL     OW 5263   4.741   4.077   4.247 -0.2508  0.3339  0.1222
 1208SOL    HW1 5264   4.797   4.015   4.292  0.7046  1.4624  0.5360
 1208SOL    HW2 5265   4.670   4.095   4.310 -0.6962 -0.5360 -0.1164
 1209SOL     OW 5266   6.438   6.225   3.798 -0.0865  0.4188 -0.8715
 1209SOL    HW1 5267   6.437   6.321   3.800 -0.2590  0.4034  0.2334
 1209SOL    HW2 5268   6.511   6.201   3.855 -1.1409 -0.1341  0.2747
 1210SOL     OW 5269   3.655   4.218   1.788 -0.1068 -0.1795 -0.7278
 1210SOL    HW1 5270   3.718   4.168   1.735 -0.8893 -0.4092 -1.4622
 1210SOL    HW2 5271   3.700   4.233   1.871 -0.1864 -2.9199 -0.1109
 1211SOL     OW 5272   5.572   2.548   1.923  0.2292  0.4270 -0.2111
 1211SOL    HW1 5273   5.537   2.562   2.011  1.2610  0.4996  0.2132
 1211SOL    HW2 5274   5.520   2.604   1.866 -1.0807 -0.3286  0.1966
 1212SOL     OW 5275   2.373   1.377   3.653  0.7191 -0.2256  0.1151
 1212SOL    HW1 5276   2.343   1.290   3.625 -0.4705 -0.1122  0.9951
 1212SOL    HW2 5277   2.408   1.416   3.573 -1.0893 -0.5355 -0.8771
 1213SOL     OW 5278   2.888   0.947   0.958  0.0870  0.2156  0.0627
 1213SOL    HW1 5279   2.937   0.957   0.876  0.2265  0.4864  0.1777
 1213SOL    HW2 5280   2.833   0.870   0.944 -2.1091  1.9423 -1.4112
 1214SOL     OW 5281   1.364   1.585   2.063  0.1011 -0.4083  0.0080
 1214SOL    HW1 5282   1.347   1.595   1.969  0.0443  0.7032  0.1255
 1214SOL    HW2 5283   1.459   1.595   2.070  0.1350 -0.7540  0.0395
 1215SOL     OW 5284   2.660   3.949   0.033  0.2180 -0.0617 -0.5220
 1215SOL    HW1 5285   2.582   3.929  -0.018 -0.3597 -0.2833  0.4168
 1215SOL    HW2 5286   2.726   3.888  -0.000 -0.0378  0.0476 -1.2426
 1216SOL     OW 5287   4.790   5.760   0.528 -0.0934  0.1991  0.3244
 1216SOL    HW1 5288   4.727   5.743   0.598 -0.4460  0.6471  0.1233
 1216SOL    HW2 5289   4.748   5.728   0.449  0.4961 -0.7270  0.3666
 1217SOL     OW 5290   0.438   2.957   1.404  0.2114  0.7740 -0.0488
 1217SOL    HW1 5291   0.495   2.887   1.437 -3.0369 -1.6850  0.8558
 1217SOL    HW2 5292   0.454   2.958   1.309 -0.2537 -1.9161 -0.2357
 1218SOL     OW 5293   4.560   4.214   0.775 -0.2767 -0.0057 -0.1677
 1218SOL    HW1 5294   4.501   4.172   0.712 -0.1897  2.3691 -1.9302
 1218SOL    HW2 5295   4.538   4.172   0.859 -2.9015 -0.7704 -1.1288
 1219SOL     OW 5296   4.112   4.280   2.091  0.0843 -0.4079 -0.0295
 1219SOL    HW1 5297   4.162   4.241   2.163  0.1401  2.9370  1.9477
 1219SOL    HW2 5298   4.178   4.318   2.034  0.0116  2.3832  1.5946
 1220SOL     OW 5299   4.611   4.595   1.615  0.3349 -0.2891 -0.1856
 1220SOL    HW1 5300   4.631   4.565   1.526  0.4768  0.3018 -0.3604
 1220SOL    HW2 5301   4.558   4.674   1.601  0.6253 -0.0139  0.2523
 1221SOL     OW 5302   1.461   1.316   2.976  0.1798  0.4099  0.6499
 1221SOL    HW1 5303   1.376   1.273   2.963  0.5436 -0.6607  1.6518
 1221SOL    HW2 5304   1.441   1.393   3.028 -0.2523  0.4812  0.3847
 1222SOL     OW 5305   4.971   6.445   2.390  0.2571 -0.3076  0.2295
 1222SOL    HW1 5306   5.045   6.456   2.450  0.5386 -0.8933  0.0024
 1222SOL    HW2 5307   4.947   6.534   2.364  1.2849 -0.1403 -0.1793
 1223SOL     OW 5308   5.771   5.135   1.968  1.0088 -0.3532  0.3973
 1223SOL    HW1 5309   5.765   5.044   1.997 -1.4302 -0.6022 -0.6267
 1223SOL    HW2 5310   5.785   5.185   2.048 -0.7732 -1.4056  1.4314
 1224SOL     OW 5311   4.992   2.631   4.467 -0.0079 -0.4297  0.7118
 1224SOL    HW1 5312   4.911   2.581   4.461  1.2134 -2.5607  0.8108
 1224SOL    HW2 5313   5.044   2.601   4.392  0.6790  0.9199  0.6294
 1225SOL     OW 5314   5.531   0.552   2.049 -0.0194 -0.2651 -0.2083
 1225SOL    HW1 5315   5.452   0.498   2.050 -0.8475  0.9031  0.2895
 1225SOL    HW2 5316   5.593   0.504   1.994 -0.9567 -1.3675 -0.3353
 1226SOL     OW 5317   2.236   4.564   2.544 -0.6668 -0.1235 -0.4191
 1226SOL    HW1 5318   2.315   4.613   2.521 -0.4016 -0.7224 -0.8179
 1226SOL    HW2 5319   2.169   4.594   2.482 -0.4187 -0.4958 -0.8709
 1227SOL     OW 5320   5.317   5.907   1.430  0.5726 -0.4706 -0.5318
 1227SOL    HW1 5321   5.223   5.891   1.443 -0.1113  1.7767 -2.0626
 1227SOL    HW2 5322   5.349   5.930   1.517 -0.5228 -0.3166 -0.1442
 1228SOL     OW 5323   5.311   0.741   2.821 -0.0964 -0.0531  0.0945
 1228SOL    HW1 5324   5.335   0.651   2.843 -0.0289  0.2328  1.2977
 1228SOL    HW2 5325   5.311   0.744   2.726 -0.9881 -1.5616  0.0243
 1229SOL     OW 5326   1.880   3.814   2.153 -0.2843  0.2979  0.0396
 1229SOL    HW1 5327   1.822   3.747   2.118  0.1389 -0.1401  0.1493
 1229SOL    HW2 5328   1.953   3.764   2.192 -0.7599  0.7453  1.5908
 1230SOL     OW 5329   0.359   1.825   2.138 -0.2449  0.4735 -0.6109
 1230SOL    HW1 5330   0.377   1.791   2.226 -1.1815  0.0242 -0.5802
 1230SOL    HW2 5331   0.284   1.773   2.108 -1.0899  1.8403 -0.9582
 1231SOL     OW 5332   2.796   5.061   0.745 -0.3463  0.7134  0.1890
 1231SOL    HW1 5333   2.803   5.091   0.836  0.5025 -0.4425  0.5322
 1231SOL    HW2 5334   2.759   4.973   0.752 -1.9092  1.2545 -0.7321
 1232SOL     OW 5335   2.892   2.405   4.341  0.1574  0.6052 -0.3910
 1232SOL    HW1 5336   2.881   2.451   4.424 -1.6302  2.5818 -1.6188
 1232SOL    HW2 5337   2.981   2.426   4.313 -0.4061  3.0004 -0.6325
 1233SOL     OW 5338   1.580   3.791   1.788 -0.6103 -0.3115  0.1666
 1233SOL    HW1 5339   1.600   3.770   1.697 -0.4401 -1.1626  0.3916
 1233SOL    HW2 5340   1.488   3.816   1.787 -0.8139 -1.0304 -0.1347
 1234SOL     OW 5341   6.208   5.915   0.460 -0.3668  0.1012 -0.6187
 1234SOL    HW1 5342   6.230   5.911   0.553  0.7698  1.3400 -0.8114
 1234SOL    HW2 5343   6.162   5.832   0.443  0.4115 -0.6568  0.7826
 1235SOL     OW 5344   1.165   1.532   1.388 -0.0814  0.1125  0.2046
 1235SOL    HW1 5345   1.218   1.452   1.389 -0.0325  0.1162 -0.9195
 1235SOL    HW2 5346   1.077   1.502   1.412 -0.3428 -0.5249 -1.4119
 1236SOL     OW 5347   0.831   4.003   3.126  0.1186 -0.5253 -0.3025
 1236SOL    HW1 5348   0.792   3.919   3.101 -0.1843 -0.1716 -1.0303
 1236SOL    HW2 5349   0.757   4.058   3.150  0.3729 -0.7152  0.9815
 1237SOL     OW 5350   4.140   4.258   2.600  0.6250  0.7404 -0.0537
 1237SOL    HW1 5351   4.068   4.221   2.548  0.9713 -1.1723  0.7332
 1237SOL    HW2 5352   4.214   4.200   2.582  0.9688  0.4976  1.8966
 1238SOL     OW 5353   4.305   5.039   4.603  0.3873 -0.2837  0.1960
 1238SOL    HW1 5354   4.372   5.080   4.658  1.0233 -0.2607 -0.5658
 1238SOL    HW2 5355   4.354   4.975   4.551  0.7679  2.6502 -3.5634
 1239SOL     OW 5356   0.369   6.555   2.666 -0.2080 -0.1708  0.2143
 1239SOL    HW1 5357   0.458   6.564   2.699 -0.3018  0.9596  0.2142
 1239SOL    HW2 5358   0.368   6.470   2.622  0.2828 -1.1198  1.9564
 1240SOL     OW 5359   0.060   1.841   3.054  0.3854  0.0480 -0.1843
 1240SOL    HW1 5360   0.101   1.922   3.085 -2.1149  0.9472  1.0741
 1240SOL    HW2 5361   0.024   1.863   2.969 -0.9890  0.5619  0.5033
 1241SOL     OW 5362   1.106   2.962   3.626 -0.7374  0.1017  0.1769
 1241SOL    HW1 5363   1.163   2.961   3.550 -1.7772  2.8059 -0.7335
 1241SOL    HW2 5364   1.164   2.987   3.699 -0.0935 -0.7490 -0.0267
 1242SOL     OW 5365   0.133   1.044   3.560 -0.9735  0.6939 -0.1453
 1242SOL    HW1 5366   0.135   1.113   3.627  0.7782  2.0812 -1.5241
 1242SOL    HW2 5367   0.073   1.077   3.493 -0.3593  0.7624 -0.6693
 1243SOL     OW 5368   3.606   5.823   1.309 -0.0006  0.1636 -0.8012
 1243SOL    HW1 5369   3.629   5.821   1.402  1.2809  0.1399 -1.0920
 1243SOL    HW2 5370   3.587   5.915   1.291 -3.3101 -0.2105  0.1198
 1244SOL     OW 5371   0.374   3.168   1.749 -0.6756 -0.3630 -0.4207
 1244SOL    HW1 5372   0.344   3.081   1.724 -1.4950  0.2045 -1.5143
 1244SOL    HW2 5373   0.460   3.176   1.707 -0.0080 -1.1190  0.7721
 1245SOL     OW 5374   6.363   2.605   2.185 -0.1762 -0.2351  0.3361
 1245SOL    HW1 5375   6.337   2.636   2.098  1.1915 -2.1618 -0.8188
 1245SOL    HW2 5376   6.280   2.600   2.234 -0.8462  1.8505 -0.4722
 1246SOL     OW 5377   6.264   5.427   2.176  0.3588 -0.2817 -0.7526
 1246SOL    HW1 5378   6.313   5.351   2.208  0.6559 -0.7513 -2.2496
 1246SOL    HW2 5379   6.330   5.482   2.133 -0.1259  0.0013 -1.1431
 1247SOL     OW 5380   3.675   4.309   0.541  0.1185 -0.3717 -0.3109
 1247SOL    HW1 5381   3.590   4.351   0.528  1.0795  2.0283  0.5040
 1247SOL    HW2 5382   3.676   4.287   0.634  0.1748 -0.8893 -0.4347
 1248SOL     OW 5383   3.460   2.760   3.361  0.0563  0.0747 -0.1586
 1248SOL    HW1 5384   3.502   2.711   3.432  0.7555  2.2203  1.0080
 1248SOL    HW2 5385   3.378   2.792   3.400  0.1143  0.6877 -0.5290
 1249SOL     OW 5386   6.503   6.279   2.448  0.1090 -0.2455 -0.1455
 1249SOL    HW1 5387   6.554   6.247   2.523 -0.3416  0.2713  0.3923
 1249SOL    HW2 5388   6.414   6.289   2.482  0.5256  3.3842  0.3220
 1250SOL     OW 5389   6.119   4.921   3.380 -0.0374  0.2565 -0.6110
 1250SOL    HW1 5390   6.150   4.961   3.299  0.6244 -0.3582 -0.6765
 1250SOL    HW2 5391   6.198   4.889   3.422 -0.3460  0.8222  0.4253
 1251SOL     OW 5392   2.973   1.748   0.275  0.0627 -0.3527  0.5555
 1251SOL    HW1 5393   3.048   1.768   0.220 -1.0670 -0.9199 -1.2679
 1251SOL    HW2 5394   2.992   1.791   0.359  1.5447  1.0666 -0.4627
 1252SOL     OW 5395   3.158   5.734   1.257 -0.8692 -0.8894  0.8694
 1252SOL    HW1 5396   3.176   5.641   1.270  0.3570 -0.8572 -0.4831
 1252SOL    HW2 5397   3.169   5.772   1.344  0.4077 -1.7271  1.0971
 1253SOL     OW 5398   2.207   3.062   1.651 -0.2433 -0.0231 -0.0817
 1253SOL    HW1 5399   2.271   2.999   1.617  1.0155  1.3796 -0.4532
 1253SOL    HW2 5400   2.187   3.118   1.576  0.5718  1.5229  0.8163
 1254SOL     OW 5401   5.313   0.414   2.423  0.1780 -0.2429  0.0194
 1254SOL    HW1 5402   5.219   0.424   2.408  0.1512 -0.9614 -0.3656
 1254SOL    HW2 5403   5.322   0.412   2.518 -0.0525  1.0144  0.0775
 1255SOL     OW 5404   1.648   2.553   1.535  0.0079  0.5053 -0.6365
 1255SOL    HW1 5405   1.681   2.510   1.615 -0.2004 -0.4488 -1.0542
 1255SOL    HW2 5406   1.651   2.646   1.556  1.7728  0.3905 -0.1964
 1256SOL     OW 5407   0.524   2.230   2.143 -0.0295 -0.4788 -0.2239
 1256SOL    HW1 5408   0.583   2.298   2.109  1.4252 -1.6436 -0.0894
 1256SOL    HW2 5409   0.511   2.253   2.235  1.3153 -0.9417  0.0984
 1257SOL     OW 5410   4.596   5.914   2.512 -0.2297 -0.4244  0.2801
 1257SOL    HW1 5411   4.635   5.987   2.465  0.9156 -1.6034 -0.6799
 1257SOL    HW2 5412   4.644   5.837   2.481 -0.5534 -1.4487  2.1762
 1258SOL     OW 5413   6.522   0.437   1.607 -0.5329 -0.3090  0.0324
 1258SOL    HW1 5414   6.561   0.438   1.519  0.5665  0.5977  0.5063
 1258SOL    HW2 5415   6.550   0.520   1.646 -1.9568 -0.1880  0.8447
 1259SOL     OW 5416   3.063   2.194   3.400 -0.2225 -0.8024  0.0617
 1259SOL    HW1 5417   3.130   2.163   3.339 -0.1659  0.0048 -0.3041
 1259SOL    HW2 5418   3.086   2.155   3.484 -0.4991 -2.2206 -0.4982
 1260SOL     OW 5419   2.369   2.365   3.817  0.1281  0.2719  0.1398
 1260SOL    HW1 5420   2.427   2.436   3.847 -1.7354  1.6013  0.8116
 1260SOL    HW2 5421   2.341   2.322   3.898 -1.2956  0.8896  0.0030
 1261SOL     OW 5422   1.188   1.876   1.079  0.1416  0.4654  0.0743
 1261SOL    HW1 5423   1.209   1.967   1.101 -0.2565  1.3301 -2.7030
 1261SOL    HW2 5424   1.121   1.883   1.011  1.1918 -1.8341 -1.3005
 1262SOL     OW 5425   6.297   4.844   3.047 -0.3073 -0.4316  0.4161
 1262SOL    HW1 5426   6.296   4.926   3.095 -0.0833 -0.8314  1.1211
 1262SOL    HW2 5427   6.205   4.827   3.025 -0.1078  1.4423 -2.2885
 1263SOL     OW 5428   4.333   3.911   0.077 -0.5124  0.2658  0.4728
 1263SOL    HW1 5429   4.254   3.959   0.103  0.6573  2.0531  0.9617
 1263SOL    HW2 5430   4.396   3.931   0.146  1.4269  1.7530 -1.6020
 1264SOL     OW 5431   2.461   2.594   1.128 -0.7060  0.8095 -0.0757
 1264SOL    HW1 5432   2.499   2.531   1.066  0.7280 -0.0314  1.5724
 1264SOL    HW2 5433   2.504   2.677   1.106  0.6165  0.2953  0.4404
 1265SOL     OW 5434   3.487   2.046   2.226  0.0981 -0.1343 -0.5825
 1265SOL    HW1 5435   3.531   2.130   2.214 -0.9788  0.5465  0.1932
 1265SOL    HW2 5436   3.411   2.050   2.168  0.7005 -1.0937 -1.4944
 1266SOL     OW 5437   0.621   3.776   4.178  0.5556 -0.2676  0.0249
 1266SOL    HW1 5438   0.700   3.725   4.165 -0.3349 -1.2789 -1.7661
 1266SOL    HW2 5439   0.552   3.725   4.137 -1.2531  0.1003  2.3454
 1267SOL     OW 5440   6.445   0.246   0.117  0.1170  0.3733  0.3355
 1267SOL    HW1 5441   6.436   0.304   0.041 -1.7883 -1.9426 -1.3797
 1267SOL    HW2 5442   6.515   0.285   0.169 -1.0755  4.2271 -0.5666
 1268SOL     OW 5443   6.399   1.527   3.714 -0.4155 -0.4729 -0.7056
 1268SOL    HW1 5444   6.491   1.503   3.706 -0.6600 -0.9910 -2.7011
 1268SOL    HW2 5445   6.380   1.520   3.807  1.7478  0.4353 -0.1247
 1269SOL     OW 5446   1.417   3.414   1.926  0.2034 -0.1380  0.7003
 1269SOL    HW1 5447   1.346   3.388   1.867  0.7200  1.5043 -0.7326
 1269SOL    HW2 5448   1.493   3.365   1.896  0.0055 -0.8734  1.3683
 1270SOL     OW 5449   0.756   2.753   1.132 -0.0240  0.0773 -0.5218
 1270SOL    HW1 5450   0.736   2.777   1.223  1.0488 -2.7647  0.5829
 1270SOL    HW2 5451   0.696   2.806   1.079 -1.0265  1.4735  1.8644
 1271SOL     OW 5452   1.897   2.406   1.492  0.0463 -0.9221  0.1300
 1271SOL    HW1 5453   1.979   2.450   1.514 -0.6924 -0.9694  3.5468
 1271SOL    HW2 5454   1.849   2.470   1.439  0.2001  1.3774  2.5158
 1272SOL     OW 5455   5.012   1.680   0.757  0.1948 -0.0995  0.2255
 1272SOL    HW1 5456   5.073   1.722   0.817  0.6202  0.4535 -0.5833
 1272SOL    HW2 5457   4.954   1.629   0.814 -0.9217  2.2585  1.3437
 1273SOL     OW 5458   1.199   1.188   2.822  0.4288 -0.3471  0.3534
 1273SOL    HW1 5459   1.234   1.105   2.789 -0.2235 -0.7176  0.5642
 1273SOL    HW2 5460   1.104   1.173   2.827  0.2746  0.4922  0.1617
 1274SOL     OW 5461   6.473   4.250   3.943  0.1880 -0.1278  0.4102
 1274SOL    HW1 5462   6.473   4.162   3.980 -1.2010  0.1455  1.1227
 1274SOL    HW2 5463   6.402   4.295   3.988  1.9020  1.8883  1.2559
 1275SOL     OW 5464   5.249   2.081   4.183 -0.0555  0.1602 -0.5783
 1275SOL    HW1 5465   5.312   2.108   4.116  0.6248  0.7788  0.2907
 1275SOL    HW2 5466   5.244   2.155   4.243 -0.9283 -0.2435 -0.1322
 1276SOL     OW 5467   2.824   5.821   0.787  0.1243  0.1896  0.2535
 1276SOL    HW1 5468   2.893   5.887   0.782  0.3388 -0.0125  0.4780
 1276SOL    HW2 5469   2.793   5.826   0.878 -0.2429  0.3632  0.1215
 1277SOL     OW 5470   5.228   5.953   4.408 -0.1048  0.0418  0.2683
 1277SOL    HW1 5471   5.213   6.033   4.458  1.0715 -0.6318  1.7879
 1277SOL    HW2 5472   5.157   5.894   4.433  0.1802 -0.1041  0.7372
 1278SOL     OW 5473   5.465   1.049   3.799 -0.5622  0.0790  0.0322
 1278SOL    HW1 5474   5.553   1.029   3.832 -0.0642  1.4146 -0.4299
 1278SOL    HW2 5475   5.406   1.012   3.865  0.3241 -1.1459  0.1745
 1279SOL     OW 5476   4.272   3.343   0.926 -0.0519 -0.2143  0.0569
 1279SOL    HW1 5477   4.286   3.265   0.873 -3.9833  0.4863 -2.4164
 1279SOL    HW2 5478   4.224   3.311   1.003  0.5664 -0.5111  0.3270
 1280SOL     OW 5479   4.984   2.151   3.457 -0.1253  0.2008  0.3002
 1280SOL    HW1 5480   5.037   2.086   3.412  1.7393  1.7615  0.1206
 1280SOL    HW2 5481   4.955   2.108   3.537  0.9380 -0.8956  0.1143
 1281SOL     OW 5482   6.476   2.018   0.327 -0.0442  0.3355 -0.2968
 1281SOL    HW1 5483   6.412   2.016   0.398  0.2023 -2.1807 -0.0624
 1281SOL    HW2 5484   6.434   2.070   0.258 -1.9690 -0.4793  0.2093
 1282SOL     OW 5485   0.278   4.000   0.776  0.7504 -0.3099  0.7432
 1282SOL    HW1 5486   0.361   4.004   0.729  0.3437 -1.2001 -0.0941
 1282SOL    HW2 5487   0.289   3.928   0.838  0.6680 -0.3030  0.7661
 1283SOL     OW 5488   2.658   3.092   2.876 -0.3626  0.7841  0.1818
 1283SOL    HW1 5489   2.610   3.014   2.849 -0.1928  0.2922  1.2523
 1283SOL    HW2 5490   2.647   3.096   2.971  1.6592  0.6653  0.4678
 1284SOL     OW 5491   2.289   0.966   1.270 -0.1913 -0.4657 -0.1605
 1284SOL    HW1 5492   2.370   0.996   1.312 -1.0836  0.6737  0.8220
 1284SOL    HW2 5493   2.251   1.046   1.234 -0.7378 -1.0416 -0.8792
 1285SOL     OW 5494   0.998   6.435   0.793 -0.2736 -0.0513 -0.3027
 1285SOL    HW1 5495   1.004   6.523   0.831 -0.0287 -0.2044  0.0145
 1285SOL    HW2 5496   1.055   6.439   0.716  0.6612 -0.2683  0.3632
 1286SOL     OW 5497   5.858   5.966   4.611 -0.2090  0.3106 -0.0094
 1286SOL    HW1 5498   5.924   5.918   4.660  0.7734 -1.5375 -2.8699
 1286SOL    HW2 5499   5.904   5.999   4.534 -2.4844 -1.0380 -2.1229
 1287SOL     OW 5500   4.269   2.941   1.675  0.3115 -0.2852 -0.1481
 1287SOL    HW1 5501   4.254   2.854   1.710 -3.1663 -0.9140 -2.6216
 1287SOL    HW2 5502   4.198   2.994   1.711  0.2267  0.5490 -1.4772
 1288SOL     OW 5503   4.497   4.608   3.692  0.3716 -0.1048  0.6296
 1288SOL    HW1 5504   4.577   4.621   3.641 -0.8857  1.4400 -1.0646
 1288SOL    HW2 5505   4.473   4.695   3.722 -1.3932 -0.3206 -0.0580
 1289SOL     OW 5506   5.615   6.084   0.102  0.2451  0.0404 -0.4917
 1289SOL    HW1 5507   5.676   6.123   0.165  1.7207  0.9556 -2.4166
 1289SOL    HW2 5508   5.532   6.078   0.150  1.2950  0.7201  1.5144
 1290SOL     OW 5509   3.652   3.165   2.354  0.0506 -0.6511 -0.3358
 1290SOL    HW1 5510   3.668   3.162   2.448  0.8046  1.0385 -0.3613
 1290SOL    HW2 5511   3.729   3.122   2.316 -0.2156 -1.2625 -0.1951
 1291SOL     OW 5512   5.435   5.668   2.891 -0.0302 -0.0519 -0.1902
 1291SOL    HW1 5513   5.445   5.744   2.950 -1.2280 -0.4290  0.5406
 1291SOL    HW2 5514   5.407   5.597   2.949  1.4994 -1.1973 -0.7914
 1292SOL     OW 5515   1.250   3.343   1.721 -0.3317 -0.0676  0.0970
 1292SOL    HW1 5516   1.247   3.303   1.634 -1.6976  0.6635 -0.2274
 1292SOL    HW2 5517   1.204   3.426   1.710 -0.1017  0.2520  1.4224
 1293SOL     OW 5518   1.432   4.309   3.588 -0.2261  0.1088  0.0522
 1293SOL    HW1 5519   1.504   4.348   3.539 -0.2698  0.9386  0.6299
 1293SOL    HW2 5520   1.463   4.306   3.678 -1.1672  1.1406  0.4321
 1294SOL     OW 5521   0.059   1.735   3.942 -0.1225  0.0577 -0.0684
 1294SOL    HW1 5522   0.138   1.731   3.996  0.4059 -0.1704 -0.8410
 1294SOL    HW2 5523   0.019   1.649   3.951 -0.4219  0.2513  0.5142
 1295SOL     OW 5524   3.468   1.239   3.792 -0.5348  0.4259 -0.1449
 1295SOL    HW1 5525   3.504   1.155   3.823  2.0222  1.4075 -0.2679
 1295SOL    HW2 5526   3.388   1.214   3.746 -1.3195 -1.6798  2.1074
 1296SOL     OW 5527   4.697   5.020   3.713  0.2430  0.1548  0.3298
 1296SOL    HW1 5528   4.734   4.943   3.756  0.0295  0.5544  1.2545
 1296SOL    HW2 5529   4.724   5.012   3.621 -2.1132 -2.4626 -0.2391
 1297SOL     OW 5530   6.514   1.812   3.694  0.4857  0.1017  0.1461
 1297SOL    HW1 5531   6.448   1.749   3.666 -1.0480  1.5852  0.3206
 1297SOL    HW2 5532   6.540   1.782   3.781  0.1009 -0.5414  0.0448
 1298SOL     OW 5533   1.092   1.050   2.554 -0.1338 -0.1907 -0.4318
 1298SOL    HW1 5534   1.050   1.119   2.606 -1.1787 -0.7489 -0.5119
 1298SOL    HW2 5535   1.156   1.011   2.613  0.2577  0.6452 -0.2907
 1299SOL     OW 5536   0.813   6.444   0.456 -0.1588 -0.0001  0.2017
 1299SOL    HW1 5537   0.898   6.421   0.417  0.0458  0.8562  0.1236
 1299SOL    HW2 5538   0.773   6.503   0.393 -1.6886 -1.8684 -0.7010
 1300SOL     OW 5539   0.628   4.269   1.624 -0.0030  0.1652 -0.1520
 1300SOL    HW1 5540   0.554   4.326   1.604 -1.1883  0.0833  3.2783
 1300SOL    HW2 5541   0.604   4.184   1.587 -1.2508  0.3623  0.1581
 1301SOL     OW 5542   0.750   2.965   3.321  0.5494  0.8260 -0.2829
 1301SOL    HW1 5543   0.687   2.976   3.250 -1.0717  0.2944  1.0267
 1301SOL    HW2 5544   0.746   3.047   3.370  0.3268  0.5316  0.2077
 1302SOL     OW 5545   3.013   3.867   2.672  0.0526  0.1255  0.6894
 1302SOL    HW1 5546   3.039   3.841   2.583  0.6174 -1.3606  1.2707
 1302SOL    HW2 5547   3.048   3.956   2.681  0.7678 -0.0434 -0.2534
 1303SOL     OW 5548   5.500   3.480   1.476 -0.0958  0.1798 -0.0059
 1303SOL    HW1 5549   5.487   3.418   1.404 -1.8320  0.4758 -0.0050
 1303SOL    HW2 5550   5.466   3.434   1.553 -0.1770  0.6336  0.2317
 1304SOL     OW 5551   3.929   0.261   2.423  0.2395 -0.0348 -0.0419
 1304SOL    HW1 5552   3.859   0.325   2.410  0.1671 -0.6810 -3.8139
 1304SOL    HW2 5553   3.885   0.176   2.418  1.0489 -0.4248 -0.9064
 1305SOL     OW 5554   0.880   4.051   0.723 -0.1097 -0.5005  0.1561
 1305SOL    HW1 5555   0.899   4.089   0.638 -2.0450 -0.2259 -0.1875
 1305SOL    HW2 5556   0.897   4.122   0.785 -0.2212 -0.2006 -0.1522
 1306SOL     OW 5557   1.743   4.171   0.629 -0.3251  0.2519  0.5399
 1306SOL    HW1 5558   1.806   4.234   0.663 -0.5957  0.9461 -0.2106
 1306SOL    HW2 5559   1.660   4.195   0.670 -0.5793  0.8642 -0.3137
 1307SOL     OW 5560   3.923   0.336   2.954  0.5853  0.7999  0.2185
 1307SOL    HW1 5561   3.856   0.379   2.899  1.3724  1.1225 -0.5125
 1307SOL    HW2 5562   3.985   0.406   2.974  0.1479  0.7769  1.8417
 1308SOL     OW 5563   1.654   6.346   0.640  0.1520  0.1756  0.3201
 1308SOL    HW1 5564   1.566   6.310   0.628 -0.0575  0.8539 -0.2927
 1308SOL    HW2 5565   1.696   6.288   0.702 -0.6286 -0.3409  0.3752
 1309SOL     OW 5566   3.349   0.448   2.344 -0.2106  0.2112  0.1462
 1309SOL    HW1 5567   3.338   0.367   2.294  0.5956  2.2687 -3.7400
 1309SOL    HW2 5568   3.260   0.478   2.360 -0.4974 -0.5529  0.0690
 1310SOL     OW 5569   4.948   1.593   0.493 -0.2697 -0.0633  0.2973
 1310SOL    HW1 5570   4.888   1.654   0.451 -0.7730 -1.2599 -0.7758
 1310SOL    HW2 5571   4.928   1.601   0.587 -1.0103  0.6841  0.0890
 1311SOL     OW 5572   4.978   6.214   3.275 -0.9882  0.3614  0.1606
 1311SOL    HW1 5573   5.055   6.157   3.283 -0.5764  1.0842  1.5836
 1311SOL    HW2 5574   4.925   6.173   3.207 -1.0158 -2.0818  1.5450
 1312SOL     OW 5575   2.130   2.754   1.380 -0.6376 -0.1060  0.5133
 1312SOL    HW1 5576   2.147   2.742   1.286  3.3904  1.4377  0.8669
 1312SOL    HW2 5577   2.157   2.672   1.420 -1.1438 -0.3080  0.4452
 1313SOL     OW 5578   3.920   4.812   1.160  0.6844 -0.7132 -0.5588
 1313SOL    HW1 5579   3.926   4.829   1.254  1.5360 -4.0354  0.1457
 1313SOL    HW2 5580   3.830   4.779   1.148  0.1611  0.8796 -1.1940
 1314SOL     OW 5581   3.142   5.774   4.376  0.0870 -0.1676 -0.1164
 1314SOL    HW1 5582   3.091   5.749   4.299 -1.0833 -1.2031  0.9355
 1314SOL    HW2 5583   3.117   5.710   4.443  1.7020  0.1844  0.8873
 1315SOL     OW 5584   1.670   4.152   4.188  0.9186  0.1483 -0.9655
 1315SOL    HW1 5585   1.640   4.078   4.136  2.1374 -1.8897  1.0623
 1315SOL    HW2 5586   1.720   4.206   4.126  0.9629 -1.2894 -2.2386
 1316SOL     OW 5587   2.127   2.810   2.524  0.0934  0.7605 -0.8756
 1316SOL    HW1 5588   2.154   2.815   2.433 -0.1143 -1.2446 -1.0902
 1316SOL    HW2 5589   2.162   2.727   2.555  0.2203  1.4341  0.9140
 1317SOL     OW 5590   0.676   4.777   0.519 -0.0138 -0.0151  0.1543
 1317SOL    HW1 5591   0.699   4.840   0.451 -1.1313  0.7943  0.4950
 1317SOL    HW2 5592   0.580   4.772   0.516 -0.0075 -0.8484  0.8936
 1318SOL     OW 5593   5.288   2.281   4.367  0.4731  0.2236  0.4182
 1318SOL    HW1 5594   5.343   2.351   4.333  0.8286  0.4996  1.5352
 1318SOL    HW2 5595   5.346   2.230   4.423 -0.0187 -0.4165  0.3514
 1319SOL     OW 5596   0.406   4.427   3.638 -0.0013  0.0714  0.2881
 1319SOL    HW1 5597   0.444   4.401   3.723 -1.4730 -0.3412  0.8474
 1319SOL    HW2 5598   0.312   4.428   3.653 -0.1971  2.6833 -0.6082
 1320SOL     OW 5599   4.311   3.067   1.445  0.2280  0.3443 -0.1085
 1320SOL    HW1 5600   4.273   3.067   1.533 -0.5433 -0.6505 -0.4381
 1320SOL    HW2 5601   4.404   3.082   1.460  0.2848 -0.9403  0.9658
 1321SOL     OW 5602   0.089   4.101   3.112  0.0970  0.1517 -0.1346
 1321SOL    HW1 5603   0.076   4.177   3.056 -1.6603  1.0780  1.4345
 1321SOL    HW2 5604   0.019   4.041   3.087  1.3729 -0.9446 -1.2487
 1322SOL     OW 5605   5.686   6.437   0.249  0.2723 -0.3970 -0.6966
 1322SOL    HW1 5606   5.698   6.414   0.158 -0.2968 -0.8691 -0.6597
 1322SOL    HW2 5607   5.600   6.480   0.252 -0.1514 -1.2291 -0.2477
 1323SOL     OW 5608   5.293   0.176   2.270  0.2220  0.0989  0.3472
 1323SOL    HW1 5609   5.358   0.242   2.296  0.3722  1.2305 -2.4388
 1323SOL    HW2 5610   5.342   0.094   2.268  0.7160  0.3558  1.3714
 1324SOL     OW 5611   4.639   2.876   3.200  0.2564  0.7331 -0.4907
 1324SOL    HW1 5612   4.563   2.849   3.148 -0.7442  2.2799  0.1130
 1324SOL    HW2 5613   4.696   2.800   3.199 -1.3708 -0.5430 -0.8190
 1325SOL     OW 5614   5.228   1.600   3.797 -0.3277  0.6763  0.2106
 1325SOL    HW1 5615   5.225   1.625   3.889  0.6617 -1.0144  0.7506
 1325SOL    HW2 5616   5.320   1.612   3.772  0.2227 -2.1652  0.5051
 1326SOL     OW 5617   0.930   3.124   4.183 -0.1859 -0.3543  0.0498
 1326SOL    HW1 5618   0.971   3.114   4.097 -0.3046 -1.6651  0.1370
 1326SOL    HW2 5619   0.836   3.124   4.165 -0.3231  3.5509 -0.2634
 1327SOL     OW 5620   4.087   5.356   4.251  0.5676 -0.5494  0.4970
 1327SOL    HW1 5621   4.031   5.421   4.208  0.5959 -0.6599  0.2909
 1327SOL    HW2 5622   4.176   5.377   4.221  0.6105 -0.5077  0.6532
 1328SOL     OW 5623   3.866   0.354   1.493 -0.7605 -0.7673 -0.6966
 1328SOL    HW1 5624   3.936   0.289   1.494 -1.1524 -1.2755 -2.4455
 1328SOL    HW2 5625   3.789   0.306   1.462 -1.2954  0.3079 -1.0897
 1329SOL     OW 5626   2.793   4.628   2.660  0.3361  0.1060 -0.0332
 1329SOL    HW1 5627   2.706   4.590   2.656 -0.1014  1.1671 -1.9020
 1329SOL    HW2 5628   2.851   4.554   2.677 -0.7993 -0.8422 -0.2074
 1330SOL     OW 5629   4.699   5.177   0.489 -0.5338 -0.3598 -0.5265
 1330SOL    HW1 5630   4.699   5.233   0.412 -0.5277  1.4190  0.6971
 1330SOL    HW2 5631   4.791   5.160   0.508 -0.5357 -0.7874 -0.8884
 1331SOL     OW 5632   6.294   6.012   3.717  0.1109  0.1821  0.2638
 1331SOL    HW1 5633   6.348   6.087   3.740 -1.5001  2.4473 -2.7114
 1331SOL    HW2 5634   6.315   5.994   3.626 -0.9464 -1.7836  0.3595
 1332SOL     OW 5635   5.190   2.954   3.580  0.5330  0.4395 -0.0046
 1332SOL    HW1 5636   5.279   2.926   3.604  0.4502  0.5204  0.4083
 1332SOL    HW2 5637   5.178   2.922   3.491  0.4132 -0.9228  0.4669
 1333SOL     OW 5638   4.933   0.242   0.122  0.0162 -0.0293 -0.1349
 1333SOL    HW1 5639   4.891   0.326   0.103 -2.5609 -1.0934  0.4022
 1333SOL    HW2 5640   4.964   0.252   0.212 -1.8762 -0.1763  0.5825
 1334SOL     OW 5641   4.263   4.124   2.259  0.2871  0.6535 -0.2576
 1334SOL    HW1 5642   4.190   4.064   2.251  1.3729 -1.3273  3.0952
 1334SOL    HW2 5643   4.340   4.072   2.234  0.9915  1.3814  0.3349
 1335SOL     OW 5644   6.244   3.924   3.798  0.1742  0.1944  0.2883
 1335SOL    HW1 5645   6.169   3.877   3.836  0.3161  0.9511  1.5535
 1335SOL    HW2 5646   6.217   4.015   3.798 -0.1729  0.1776 -2.3298
 1336SOL     OW 5647   6.095   5.725   2.077  1.1072 -0.5175 -0.6329
 1336SOL    HW1 5648   6.018   5.781   2.084  1.5631 -0.0300  1.1390
 1336SOL    HW2 5649   6.060   5.638   2.061  0.1356 -0.3477  0.4246
 1337SOL     OW 5650   5.208   3.093   3.179 -0.7287  0.2344  0.0419
 1337SOL    HW1 5651   5.277   3.114   3.115 -1.8496  0.3199 -1.1790
 1337SOL    HW2 5652   5.236   3.138   3.259  0.2572  0.8973 -0.6429
 1338SOL     OW 5653   2.704   2.101   0.351  0.2250 -0.2615 -0.3540
 1338SOL    HW1 5654   2.773   2.057   0.302 -0.0122 -1.0251 -0.0202
 1338SOL    HW2 5655   2.744   2.122   0.436  1.0411  2.2033 -1.2543
 1339SOL     OW 5656   3.537   1.932   4.368  0.0614 -0.2966  0.3271
 1339SOL    HW1 5657   3.608   1.948   4.430 -0.2659 -1.4052  1.0140
 1339SOL    HW2 5658   3.458   1.956   4.416 -0.1194 -0.1560 -0.0415
 1340SOL     OW 5659   0.471   3.312   0.271 -0.5143  0.1548 -0.4648
 1340SOL    HW1 5660   0.427   3.394   0.251 -0.3568  0.1203 -0.9462
 1340SOL    HW2 5661   0.436   3.287   0.357 -2.3205 -0.4628 -1.3335
 1341SOL     OW 5662   5.655   6.007   3.518  0.0654  0.6541 -0.4253
 1341SOL    HW1 5663   5.653   6.027   3.612 -1.3493  0.1865 -0.3341
 1341SOL    HW2 5664   5.661   5.912   3.513  0.8910  0.7142 -0.8331
 1342SOL     OW 5665   0.089   2.746   1.982  0.3202  0.0780 -0.2330
 1342SOL    HW1 5666   0.081   2.698   2.064  0.5714  1.6768  0.7547
 1342SOL    HW2 5667   0.045   2.690   1.917  0.1640 -1.2259  0.9641
 1343SOL     OW 5668   5.279   3.908   1.118 -0.2849 -0.3655 -0.1629
 1343SOL    HW1 5669   5.252   3.965   1.046  0.6380  0.6077  0.2317
 1343SOL    HW2 5670   5.299   3.969   1.190 -3.0187 -1.3531  1.6147
 1344SOL     OW 5671   2.067   1.773   3.817  0.3999  0.4168 -0.0272
 1344SOL    HW1 5672   2.051   1.680   3.801  0.9911  0.1921  0.6212
 1344SOL    HW2 5673   2.145   1.793   3.764  1.4976  0.0224  1.3710
 1345SOL     OW 5674   5.541   5.344   0.767  0.4339  0.0516  0.0757
 1345SOL    HW1 5675   5.548   5.389   0.683 -0.2494  0.2228  0.1026
 1345SOL    HW2 5676   5.630   5.314   0.786  0.7208  0.5920 -0.3843
 1346SOL     OW 5677   5.989   2.466   2.696 -0.9448 -0.3336 -0.1268
 1346SOL    HW1 5678   5.932   2.405   2.648  0.0446  0.3118 -2.2193
 1346SOL    HW2 5679   5.972   2.551   2.656 -0.6329  0.3963  1.2339
 1347SOL     OW 5680   3.403   5.197   1.158  0.7922  0.6393  0.1499
 1347SOL    HW1 5681   3.458   5.155   1.224  1.0336  0.0989 -0.3823
 1347SOL    HW2 5682   3.465   5.238   1.098  0.5841  0.8518  0.0785
 1348SOL     OW 5683   5.885   0.495   3.317 -0.0797  0.3633 -0.2454
 1348SOL    HW1 5684   5.881   0.428   3.385  0.2211 -0.0771 -0.6548
 1348SOL    HW2 5685   5.804   0.484   3.268  0.5349 -0.5567 -1.0953
 1349SOL     OW 5686   3.957   5.937   4.117 -0.0714  0.3287  0.5729
 1349SOL    HW1 5687   3.968   5.842   4.115  0.1633  0.3633 -0.6989
 1349SOL    HW2 5688   4.023   5.970   4.056  0.4306  1.3808  1.6527
 1350SOL     OW 5689   3.921   5.769   0.802  0.5135  0.0351 -0.1199
 1350SOL    HW1 5690   3.831   5.765   0.835  0.4760  2.4534  0.2836
 1350SOL    HW2 5691   3.967   5.700   0.850 -0.6251  0.2788  1.4265
 1351SOL     OW 5692   4.360   1.077   2.356 -0.5091  0.3914  0.2930
 1351SOL    HW1 5693   4.452   1.059   2.376 -0.2311 -0.5207 -1.6228
 1351SOL    HW2 5694   4.363   1.131   2.277 -1.6098  1.8460  1.1836
 1352SOL     OW 5695   2.412   4.881   4.163 -0.2664 -0.1264  0.2919
 1352SOL    HW1 5696   2.406   4.857   4.071 -2.0888 -0.5890  0.4845
 1352SOL    HW2 5697   2.466   4.960   4.164  1.1738 -1.0354 -0.9607
 1353SOL     OW 5698   4.709   0.402   1.491 -0.6259  0.2003 -0.2701
 1353SOL    HW1 5699   4.626   0.449   1.500 -1.7868 -2.0773  2.3323
 1353SOL    HW2 5700   4.684   0.311   1.475  1.3828 -0.3959 -0.3336
 1354SOL     OW 5701   2.716   3.531   2.768  0.3600  0.0623  0.1870
 1354SOL    HW1 5702   2.693   3.527   2.861 -0.5726  0.6572  0.0005
 1354SOL    HW2 5703   2.812   3.525   2.767  0.5490  1.9678  1.3319
 1355SOL     OW 5704   5.784   5.065   2.700  0.2009  0.0761  0.1312
 1355SOL    HW1 5705   5.716   5.124   2.667 -0.3221 -0.4341  0.2649
 1355SOL    HW2 5706   5.735   4.988   2.730  0.8456 -0.3046  0.2155
 1356SOL     OW 5707   4.283   2.625   0.686 -0.3714 -0.0134 -0.0350
 1356SOL    HW1 5708   4.311   2.643   0.596 -2.1726  0.8698 -0.4658
 1356SOL    HW2 5709   4.326   2.542   0.708  2.4666  1.2092 -0.5954
 1357SOL     OW 5710   2.462   5.678   0.478  0.0399  0.0543  0.7111
 1357SOL    HW1 5711   2.481   5.767   0.448 -1.0109 -0.2863 -1.0899
 1357SOL    HW2 5712   2.544   5.647   0.517  0.3105  1.9155  1.7346
 1358SOL     OW 5713   0.517   2.772   4.262 -0.2678  0.0379 -0.6094
 1358SOL    HW1 5714   0.431   2.738   4.239 -1.1036 -1.6393  3.8845
 1358SOL    HW2 5715   0.500   2.860   4.295 -0.6073 -0.7570  1.4902
 1359SOL     OW 5716   1.297   4.461   3.869 -0.1918  0.1820 -0.3592
 1359SOL    HW1 5717   1.339   4.547   3.871 -0.3810  0.3492 -2.1357
 1359SOL    HW2 5718   1.369   4.399   3.887 -0.1353  0.6958  1.3272
 1360SOL     OW 5719   4.852   5.522   0.960  0.8178  0.0380  0.8428
 1360SOL    HW1 5720   4.908   5.577   1.015  0.8752  0.0314  0.7904
 1360SOL    HW2 5721   4.853   5.437   1.003  2.0814 -0.3919  0.0094
 1361SOL     OW 5722   2.585   4.161   2.841  0.2428  0.1374  0.2013
 1361SOL    HW1 5723   2.645   4.106   2.791  0.5882 -0.2932  1.0696
 1361SOL    HW2 5724   2.539   4.100   2.899 -0.4267  0.5759  0.1450
 1362SOL     OW 5725   1.919   0.235   4.546  0.4778  0.5881  0.2860
 1362SOL    HW1 5726   1.940   0.256   4.455 -3.5177  1.8400 -0.5592
 1362SOL    HW2 5727   1.885   0.316   4.582  0.3944 -0.3250  2.4202
 1363SOL     OW 5728   5.349   3.324   2.398 -0.0839  0.6344  0.4079
 1363SOL    HW1 5729   5.424   3.361   2.445  0.1118  0.4116  0.2710
 1363SOL    HW2 5730   5.386   3.251   2.349 -0.7608 -0.7950  1.9475
 1364SOL     OW 5731   3.133   6.344   4.350  0.1980  0.2564 -0.3469
 1364SOL    HW1 5732   3.083   6.413   4.307 -0.6149  0.6501  1.1498
 1364SOL    HW2 5733   3.212   6.388   4.383  0.9249 -0.0888 -1.5651
 1365SOL     OW 5734   2.082   3.019   1.061 -0.1442 -0.0311  0.1196
 1365SOL    HW1 5735   2.012   3.084   1.064 -1.4415 -1.4059  0.9609
 1365SOL    HW2 5736   2.038   2.937   1.038  1.3097 -0.8140 -0.0299
 1366SOL     OW 5737   1.715   3.759   1.500 -0.6304  0.2198 -0.7049
 1366SOL    HW1 5738   1.733   3.842   1.456 -0.7560 -0.8810 -2.9350
 1366SOL    HW2 5739   1.644   3.719   1.450 -3.1281  0.3001  2.4383
 1367SOL     OW 5740   1.599   3.782   3.887  0.0501  0.3723 -0.7064
 1367SOL    HW1 5741   1.694   3.778   3.901 -0.0618  0.0828  0.0257
 1367SOL    HW2 5742   1.563   3.725   3.955 -0.6918  1.0871 -0.4791
 1368SOL     OW 5743   4.708   1.708   1.405 -0.5460  0.4743 -0.4102
 1368SOL    HW1 5744   4.708   1.643   1.475 -0.1636 -0.5604 -1.3369
 1368SOL    HW2 5745   4.780   1.767   1.427 -0.4674  0.1973  0.0963
 1369SOL     OW 5746   2.825   1.751   1.438  0.2412  0.1105 -0.1026
 1369SOL    HW1 5747   2.881   1.815   1.396  0.0403  0.1194 -0.3577
 1369SOL    HW2 5748   2.800   1.792   1.521  0.8691 -0.0279  0.1609
 1370SOL     OW 5749   3.945   1.506   1.877  0.0675  0.0881 -0.3811
 1370SOL    HW1 5750   3.949   1.536   1.786  1.1402  0.5705 -0.1935
 1370SOL    HW2 5751   4.021   1.449   1.887 -1.1116 -1.5364 -0.3040
 1371SOL     OW 5752   4.050   1.758   1.716  0.3345  0.1476 -0.2067
 1371SOL    HW1 5753   4.009   1.820   1.656 -1.0091  0.7049  1.2073
 1371SOL    HW2 5754   3.989   1.752   1.790  0.9993 -1.9532  0.2569
 1372SOL     OW 5755   0.500   0.741   1.519 -0.2359  0.3187 -0.0033
 1372SOL    HW1 5756   0.497   0.836   1.508 -1.5453  0.2794 -0.1420
 1372SOL    HW2 5757   0.590   0.723   1.544 -0.2670  1.7464  1.3076
 1373SOL     OW 5758   5.131   4.367   3.379  0.8071 -0.3713  0.2485
 1373SOL    HW1 5759   5.104   4.286   3.337  0.7293 -0.3846  0.3248
 1373SOL    HW2 5760   5.086   4.436   3.330 -0.9048 -0.4998  1.5737
 1374SOL     OW 5761   0.166   0.594   0.722  0.2242 -0.4474  0.1348
 1374SOL    HW1 5762   0.196   0.649   0.794  1.3079  0.0058 -0.6471
 1374SOL    HW2 5763   0.222   0.517   0.724 -1.2736 -1.5714  1.2140
 1375SOL     OW 5764   5.736   3.356   1.907  0.3734 -0.2258  0.2683
 1375SOL    HW1 5765   5.778   3.435   1.871  1.8802 -0.8646  0.5650
 1375SOL    HW2 5766   5.759   3.286   1.846  0.6335 -0.7956  1.0108
 1376SOL     OW 5767   2.504   3.977   3.029  0.4714 -0.0072  0.1697
 1376SOL    HW1 5768   2.562   3.930   3.089 -0.2499 -0.5210  0.4843
 1376SOL    HW2 5769   2.423   3.988   3.079  0.0322 -0.0003 -0.5385
 1377SOL     OW 5770   0.531   2.658   2.297  0.4876  0.2353 -0.5018
 1377SOL    HW1 5771   0.471   2.585   2.285 -1.3366  1.6227 -0.3557
 1377SOL    HW2 5772   0.592   2.653   2.224 -0.6184 -0.5062 -1.3948
 1378SOL     OW 5773   4.598   2.068   2.092  0.5355 -0.1340 -0.7445
 1378SOL    HW1 5774   4.654   1.991   2.081 -1.7680 -1.9721 -0.4507
 1378SOL    HW2 5775   4.579   2.070   2.186  1.4841  1.5304 -0.5579
 1379SOL     OW 5776   0.906   3.433   1.387 -0.3739 -0.5836 -0.2865
 1379SOL    HW1 5777   0.898   3.520   1.348 -0.1168 -0.4604 -0.0637
 1379SOL    HW2 5778   0.998   3.409   1.373 -0.1092 -0.2727  0.7940
 1380SOL     OW 5779   5.696   2.705   1.373 -0.2220  0.2900  0.0886
 1380SOL    HW1 5780   5.608   2.710   1.412 -0.3404  1.7645 -0.3021
 1380SOL    HW2 5781   5.746   2.771   1.421  0.0031  1.1721 -1.3211
 1381SOL     OW 5782   3.811   1.981   0.443 -0.0509  0.4829 -0.2032
 1381SOL    HW1 5783   3.876   2.022   0.500  1.0608 -0.4948 -0.7279
 1381SOL    HW2 5784   3.738   2.044   0.441 -0.0426  0.6424  2.0826
 1382SOL     OW 5785   1.041   2.795   0.557 -0.0494 -0.2057 -1.1463
 1382SOL    HW1 5786   1.050   2.702   0.536 -1.8616 -0.5585 -0.5757
 1382SOL    HW2 5787   1.019   2.796   0.650  1.2467  0.9027 -0.8220
 1383SOL     OW 5788   0.401   2.855   3.630  0.0798  0.0749  0.1348
 1383SOL    HW1 5789   0.383   2.772   3.674 -2.4773 -0.4426 -1.6872
 1383SOL    HW2 5790   0.427   2.829   3.541  1.9900  1.1863  0.3132
 1384SOL     OW 5791   6.468   5.568   2.074  0.3391 -0.5136 -0.0929
 1384SOL    HW1 5792   6.470   5.632   2.145  1.1571 -0.7901  0.1444
 1384SOL    HW2 5793   6.473   5.621   1.994  0.4656 -0.2516  0.0872
 1385SOL     OW 5794   1.769   4.833   0.642  1.1026 -0.1502 -0.1506
 1385SOL    HW1 5795   1.814   4.843   0.558  2.1466 -0.1442  0.3915
 1385SOL    HW2 5796   1.813   4.894   0.700 -0.4640  0.7929  0.0988
[truncated: 981,341 more chars]
