# Supplementary material for: Adding the AMBER 14SB Force Field to the Stochastic Titration CpHMD Method
Source: J Chem Theory Comput. 2025 Jun 16;21(13):6292–304. doi: 10.1021/acs.jctc.5c00415 (PMC12818765; doi:10.1021/acs.jctc.5c00415)
Supplement: Supplementary file 1 [file ct5c00415_si_001.zip › code_availability/CpHMD-runs/HEWL/pH_1/final-HEWL.gro]

Protein in water
19983
    1LY3      N    1   1.881   3.701   0.354 -0.4102 -0.5727 -0.1350
    1LY3     H1    2   1.920   3.759   0.281 -0.6351 -0.9001 -0.5194
    1LY3     H2    3   1.871   3.758   0.437  1.7451 -0.7143  0.2687
    1LY3     H3    4   1.954   3.633   0.365  0.9476  1.0378  1.4417
    1LY3     CA    5   1.749   3.654   0.303  0.1905 -0.7359 -0.1035
    1LY3     HA    6   1.762   3.586   0.219 -0.9952  0.5729 -1.4045
    1LY3     CB    7   1.683   3.570   0.408 -0.3347  0.0899 -0.1182
    1LY3    HB1    8   1.694   3.632   0.497 -0.0078 -1.3558  0.8887
    1LY3    HB2    9   1.733   3.475   0.424  0.4344  0.3491 -0.8998
    1LY3     CG   10   1.534   3.536   0.383 -0.3306 -0.3617 -0.8194
    1LY3    HG1   11   1.476   3.623   0.356  1.0646  0.2936 -1.8098
    1LY3    HG2   12   1.494   3.494   0.476  0.7691  0.5949  0.1244
    1LY3     CD   13   1.528   3.436   0.271 -0.7404 -0.7288 -0.8327
    1LY3    HD1   14   1.606   3.360   0.277 -1.0886 -1.1301 -1.2498
    1LY3    HD2   15   1.547   3.500   0.185  1.2734  0.9561  0.7498
    1LY3     CE   16   1.393   3.377   0.267  0.2489  0.4977  0.2337
    1LY3    HE1   17   1.316   3.454   0.259 -1.1083 -0.9812 -4.3344
    1LY3    HE2   18   1.380   3.312   0.353  2.3348 -1.5967 -0.9121
    1LY3     NZ   19   1.367   3.291   0.147 -1.2549 -0.1312 -0.1091
    1LY3    HZ1   20   1.280   3.239   0.141 -0.1848 -2.0123 -0.1383
    1LY3    HZ2   21   1.373   3.351   0.066  0.7331  0.6986  0.6003
    1LY3    HZ3   22   1.430   3.217   0.122 -1.5609  0.1497 -1.8463
    1LY3      C   23   1.660   3.769   0.257 -0.7785 -0.5217  0.5117
    1LY3      O   24   1.606   3.838   0.343 -0.0767  0.8193  0.3255
    2VAL      N   25   1.632   3.782   0.130  0.0091 -0.2802  0.4065
    2VAL      H   26   1.661   3.699   0.080  2.9182  0.0630  1.3408
    2VAL     CA   27   1.521   3.856   0.068 -0.1154  0.1110  0.3659
    2VAL     HA   28   1.513   3.961   0.097  0.4704  0.5874 -1.0861
    2VAL     CB   29   1.535   3.859  -0.090  0.0633 -0.3500 -0.7172
    2VAL     HB   30   1.504   3.765  -0.136 -1.3499  0.0909 -0.7110
    2VAL    CG1   31   1.429   3.957  -0.151 -0.2432 -0.2034 -0.1492
    2VAL   HG11   32   1.448   4.053  -0.103 -0.0150 -1.2248  1.9289
    2VAL   HG12   33   1.446   3.969  -0.258  1.7350  1.5897  0.3074
    2VAL   HG13   34   1.333   3.912  -0.125 -0.4871  0.9826  1.0776
    2VAL    CG2   35   1.672   3.898  -0.132 -0.5270 -0.3965  0.0558
    2VAL   HG21   36   1.746   3.835  -0.082 -0.7804 -1.5863 -1.0101
    2VAL   HG22   37   1.672   3.894  -0.241  0.4042 -2.3660  0.0973
    2VAL   HG23   38   1.695   4.000  -0.102 -1.2981 -0.1090 -0.2982
    2VAL      C   39   1.389   3.785   0.098 -0.0492  0.0271  0.1330
    2VAL      O   40   1.370   3.664   0.075  0.0252  0.1449  0.0008
    3PHE      N   41   1.297   3.868   0.142  1.4988  0.2317 -0.2522
    3PHE      H   42   1.315   3.966   0.157 -0.7699  0.7648 -0.7565
    3PHE     CA   43   1.153   3.822   0.149  0.0999  0.0610  0.1530
    3PHE     HA   44   1.139   3.714   0.140 -0.7163 -0.1154  2.7676
    3PHE     CB   45   1.097   3.861   0.289  0.2748  0.3220  0.6231
    3PHE    HB1   46   0.998   3.816   0.290  0.8058 -1.3059 -3.2854
    3PHE    HB2   47   1.068   3.966   0.293  1.6323  0.7056  0.7641
    3PHE     CG   48   1.175   3.818   0.410 -0.2610  0.3121 -0.2571
    3PHE    CD1   49   1.200   3.684   0.449 -0.1241  0.4111 -0.1016
    3PHE    HD1   50   1.155   3.603   0.395  0.2588  0.3668 -0.3642
    3PHE    CE1   51   1.277   3.651   0.557  0.0235  0.6877  0.2263
    3PHE    HE1   52   1.281   3.550   0.595 -1.7219  0.2009 -0.7843
    3PHE     CZ   53   1.346   3.752   0.626  0.0824 -0.3276  0.5669
    3PHE     HZ   54   1.408   3.730   0.712  0.7886 -2.2890 -0.3989
    3PHE    CE2   55   1.326   3.889   0.589  0.3195 -0.2856 -0.0169
    3PHE    HE2   56   1.368   3.975   0.641  1.1502  0.2100 -1.4670
    3PHE    CD2   57   1.244   3.918   0.480  0.4751  0.3586  0.7223
    3PHE    HD2   58   1.229   4.019   0.445  2.5014 -0.2435 -2.2721
    3PHE      C   59   1.063   3.878   0.038  0.9793  0.4917 -0.6445
    3PHE      O   60   1.080   3.988  -0.023 -0.0747  0.3325  0.5581
    4GLY      N   61   0.951   3.805   0.009 -0.0314 -0.3750 -0.3985
    4GLY      H   62   0.937   3.714   0.052  0.2354 -1.0010 -1.5876
    4GLY     CA   63   0.829   3.858  -0.038  0.4401 -0.1340  0.7227
    4GLY    HA1   64   0.777   3.769  -0.074  2.6194 -0.1180 -3.1328
    4GLY    HA2   65   0.834   3.917  -0.130 -0.4085  0.5368  1.0977
    4GLY      C   66   0.748   3.937   0.057 -0.6387  1.0086  0.1704
    4GLY      O   67   0.743   3.913   0.177 -0.2084 -0.2119 -0.3069
    5ARG      N   68   0.673   4.032  -0.006 -0.4016 -0.3616 -0.4629
    5ARG      H   69   0.688   4.043  -0.106 -0.6364  0.1306 -0.4466
    5ARG     CA   70   0.613   4.142   0.065  0.4455  0.6958 -0.2248
    5ARG     HA   71   0.690   4.178   0.132  1.2707 -1.1654 -0.1125
    5ARG     CB   72   0.574   4.256  -0.031  0.0865 -0.4300 -0.5577
    5ARG    HB1   73   0.476   4.234  -0.072 -0.6243  1.2375  0.1555
    5ARG    HB2   74   0.650   4.266  -0.109  0.7600  1.5135  0.2869
    5ARG     CG   75   0.588   4.392   0.044 -0.3389  0.7409  0.2456
    5ARG    HG1   76   0.692   4.423   0.052 -0.3413  0.9861 -0.5529
    5ARG    HG2   77   0.542   4.386   0.142 -0.5824 -1.5271  0.0379
    5ARG     CD   78   0.529   4.511  -0.037 -0.4734  0.0669  0.5110
    5ARG    HD1   79   0.585   4.519  -0.130  1.1198 -0.6025  1.3560
    5ARG    HD2   80   0.556   4.604   0.013 -1.1054  1.5945 -1.8722
    5ARG     NE   81   0.382   4.493  -0.067 -0.9550 -0.3262  0.2988
    5ARG     HE   82   0.328   4.428  -0.011  1.6983 -1.6271  1.5514
    5ARG     CZ   83   0.323   4.568  -0.157  0.9159 -0.3361  0.0141
    5ARG    NH1   84   0.375   4.670  -0.227  0.4705  0.5064 -0.0433
    5ARG   HH11   85   0.465   4.706  -0.200  0.8459 -0.7788  0.5148
    5ARG   HH12   86   0.333   4.718  -0.306 -0.0850  0.2919  0.1190
    5ARG    NH2   87   0.198   4.540  -0.185  0.2579  0.2698  0.4671
    5ARG   HH21   88   0.146   4.469  -0.135 -1.6638  0.6470 -0.8715
    5ARG   HH22   89   0.144   4.603  -0.242  0.2497 -1.5990 -1.7089
    5ARG      C   90   0.510   4.103   0.166 -0.5334  0.2676  0.5091
    5ARG      O   91   0.517   4.130   0.288  0.3127 -0.1444  0.0146
    6CY1      N   92   0.418   4.016   0.115  0.0072  0.8585 -0.0530
    6CY1      H   93   0.432   3.982   0.021  1.6225 -2.3676  1.1809
    6CY1     CA   94   0.320   3.945   0.201 -1.0184 -0.3687  0.1441
    6CY1     HA   95   0.254   4.012   0.256  0.4114 -1.3424  3.2771
    6CY1     CB   96   0.239   3.861   0.100 -0.3762  0.4044  0.4166
    6CY1    HB1   97   0.289   3.765   0.104 -0.5324  0.3546  1.4881
    6CY1    HB2   98   0.246   3.895  -0.004 -1.4837  1.5167  0.6792
    6CY1     SG   99   0.068   3.843   0.161 -0.4078  0.1859  0.2091
    6CY1    HG1  100   0.010   3.757   0.076 -0.2025  2.4097 -2.3273
    6CY1    HG2  101   0.082   3.786   0.280  1.5625  1.8684  0.8424
    6CY1    HG3  102  -0.003   3.956   0.167 -2.3834 -1.0401  0.7810
    6CY1      C  103   0.382   3.855   0.305  0.1600  0.3522  0.1151
    6CY1      O  104   0.331   3.856   0.418 -0.2918  0.7745  0.0903
    7GL0      N  105   0.485   3.781   0.276  0.0884 -0.1450 -0.0614
    7GL0      H  106   0.520   3.779   0.181 -1.4641 -1.5664 -0.6480
    7GL0     CA  107   0.555   3.704   0.375  0.1436  0.2463  0.0293
    7GL0     HA  108   0.485   3.630   0.414  0.0339  0.9931  1.3308
    7GL0     CB  109   0.676   3.626   0.319  0.1360  0.3132 -0.3339
    7GL0    HB1  110   0.754   3.688   0.275  0.7324 -0.1949 -0.0063
    7GL0    HB2  111   0.627   3.560   0.247 -0.6018  1.5846 -1.0385
    7GL0     CG  112   0.753   3.548   0.426  0.3686  0.6694  0.1245
    7GL0    HG1  113   0.675   3.477   0.456  0.6340 -0.1726 -1.0832
    7GL0    HG2  114   0.784   3.612   0.508 -0.5384 -2.0491  2.8120
    7GL0     CD  115   0.869   3.463   0.387 -0.2702 -0.3002  0.3270
    7GL0    OE1  116   0.892   3.369   0.475 -0.1852  0.5234 -0.3349
    7GL0   HE11  117   0.957   3.310   0.436 -0.3566 -0.0507  0.2203
    7GL0   HE12  118   0.841   3.379   0.556 -1.8646  1.9307 -1.4891
    7GL0    OE2  119   0.935   3.477   0.286  0.0603  0.1219 -0.5247
    7GL0   HE21  120   0.895   3.544   0.230 -0.0104  1.5426  1.1142
    7GL0   HE22  121   1.006   3.412   0.285 -0.4200 -0.4048 -0.8482
    7GL0      C  122   0.591   3.794   0.497  0.3976 -0.8025 -0.3314
    7GL0      O  123   0.567   3.757   0.613 -0.2387  0.4368 -0.7644
    8LEU      N  124   0.656   3.905   0.468 -0.7774  0.4148 -0.4893
    8LEU      H  125   0.663   3.918   0.368 -0.4777 -1.1183 -0.6883
    8LEU     CA  126   0.695   4.006   0.569  0.1705  0.2629  0.3445
    8LEU     HA  127   0.744   3.948   0.647 -0.6369 -0.4199  0.3521
    8LEU     CB  128   0.808   4.079   0.494 -0.2186  0.0981  0.4156
    8LEU    HB1  129   0.785   4.107   0.391 -1.2449  1.0751  0.8827
    8LEU    HB2  130   0.901   4.023   0.503  1.3803  1.8086 -3.3855
    8LEU     CG  131   0.839   4.221   0.551  0.2905  0.1526 -0.1728
    8LEU     HG  132   0.864   4.217   0.657  0.8293  0.0666 -0.2960
    8LEU    CD1  133   0.968   4.264   0.476 -0.1032 -0.5301 -0.5104
    8LEU   HD11  134   0.953   4.248   0.369 -0.3835 -0.8665 -0.4239
    8LEU   HD12  135   0.996   4.368   0.493  1.5612 -1.1010  0.4984
    8LEU   HD13  136   1.050   4.207   0.519 -0.8424 -0.9126  0.4402
    8LEU    CD2  137   0.728   4.322   0.514  0.0594 -0.0675  0.0228
    8LEU   HD21  138   0.774   4.412   0.474 -1.3082  0.8093  0.3722
    8LEU   HD22  139   0.661   4.281   0.438  2.5461 -2.4947 -1.0545
    8LEU   HD23  140   0.663   4.343   0.599 -0.8770 -0.1945 -0.6380
    8LEU      C  141   0.578   4.090   0.626  0.1573 -0.4658 -0.3903
    8LEU      O  142   0.588   4.120   0.742  0.7174 -0.4135  0.3914
    9ALA      N  143   0.468   4.109   0.557 -0.0354 -0.5475 -0.0054
    9ALA      H  144   0.468   4.084   0.459 -1.0908  2.4763 -0.9093
    9ALA     CA  145   0.353   4.177   0.615 -0.4315 -0.7956 -0.5128
    9ALA     HA  146   0.386   4.271   0.659 -1.4481  0.4972 -2.3729
    9ALA     CB  147   0.250   4.201   0.501 -0.6023 -0.2702 -0.2726
    9ALA    HB1  148   0.161   4.247   0.544  1.5229  3.3663  0.7647
    9ALA    HB2  149   0.303   4.257   0.424  1.5041 -0.8642  0.6687
    9ALA    HB3  150   0.220   4.105   0.460  2.3657 -0.5913 -1.9661
    9ALA      C  151   0.294   4.095   0.734  0.6897 -0.0509  0.0470
    9ALA      O  152   0.270   4.151   0.841 -0.4768 -0.3099  0.2091
   10ALA      N  153   0.283   3.968   0.714 -0.0603 -0.2141  0.1297
   10ALA      H  154   0.293   3.945   0.616 -0.3162 -0.8380  0.2454
   10ALA     CA  155   0.245   3.871   0.819 -0.8085  0.3829  0.0015
   10ALA     HA  156   0.154   3.909   0.866 -1.8700 -0.8512 -0.9636
   10ALA     CB  157   0.228   3.742   0.744 -0.5221 -0.2693  0.8149
   10ALA    HB1  158   0.146   3.738   0.672 -0.0408 -2.4473  0.2995
   10ALA    HB2  159   0.310   3.708   0.681 -1.7020 -2.3110  0.2764
   10ALA    HB3  160   0.209   3.664   0.818  1.4930 -0.3060  1.3552
   10ALA      C  161   0.355   3.861   0.929  0.3199 -0.1350  0.8616
   10ALA      O  162   0.313   3.847   1.047 -0.2083 -0.9938  0.0810
   11ALA      N  163   0.482   3.861   0.894  0.0209 -0.3125  0.0019
   11ALA      H  164   0.516   3.853   0.799 -1.9082  0.2281 -0.7810
   11ALA     CA  165   0.587   3.860   0.994  0.2041  0.2576  0.4963
   11ALA     HA  166   0.560   3.776   1.059 -1.0896 -0.7170 -1.2172
   11ALA     CB  167   0.722   3.832   0.923  0.3960  0.3382 -0.4347
   11ALA    HB1  168   0.715   3.754   0.846  1.7488 -0.8429  0.5899
   11ALA    HB2  169   0.768   3.917   0.873  3.2933 -1.5622 -1.2575
   11ALA    HB3  170   0.791   3.793   0.998  0.0888 -0.0165 -0.3364
   11ALA      C  171   0.586   3.990   1.077  0.1672 -0.4803  0.0636
   11ALA      O  172   0.610   3.987   1.201  0.5451  0.0226 -0.3523
   12MET      N  173   0.555   4.108   1.017 -0.2733  0.4540  0.1996
   12MET      H  174   0.552   4.107   0.916 -0.3110 -0.3419  0.2029
   12MET     CA  175   0.553   4.241   1.085 -0.4190  0.3201  0.8971
   12MET     HA  176   0.638   4.252   1.151 -0.4062  1.7351  0.6831
   12MET     CB  177   0.563   4.351   0.978  0.8222  0.2807  0.6102
   12MET    HB1  178   0.539   4.445   1.027 -0.2535 -0.3385  1.3170
   12MET    HB2  179   0.495   4.327   0.897 -1.8618  2.0273  2.1967
   12MET     CG  180   0.700   4.378   0.920  0.6431  0.0723 -0.4025
   12MET    HG1  181   0.727   4.299   0.850  0.0986  0.3928 -0.9835
   12MET    HG2  182   0.780   4.372   0.994  1.5613  1.5990 -1.2139
   12MET     SD  183   0.714   4.537   0.824  0.1401  0.4052  0.1216
   12MET     CE  184   0.896   4.532   0.818 -0.1869 -0.3702 -0.3628
   12MET    HE1  185   0.927   4.438   0.772  0.1500 -0.5777  0.2865
   12MET    HE2  186   0.936   4.615   0.759 -2.0391  1.0989  0.3357
   12MET    HE3  187   0.930   4.544   0.921 -1.2563 -0.5508  0.0201
   12MET      C  188   0.429   4.258   1.176  0.8527  0.5892 -0.4633
   12MET      O  189   0.439   4.314   1.283  0.1865 -0.1188  0.0607
   13LY3      N  190   0.322   4.184   1.140  0.1531  0.3239 -0.2229
   13LY3      H  191   0.330   4.131   1.054  0.8324 -2.5910  1.5074
   13LY3     CA  192   0.200   4.161   1.222  0.1418  0.4794  0.9756
   13LY3     HA  193   0.174   4.255   1.270 -2.7983  0.2961 -0.0662
   13LY3     CB  194   0.070   4.113   1.141  0.6107 -0.1002 -0.2873
   13LY3    HB1  195   0.072   4.007   1.113 -1.9726 -0.5030  0.7815
   13LY3    HB2  196   0.067   4.182   1.056  1.6056 -0.2537 -0.4692
   13LY3     CG  197  -0.068   4.127   1.214  0.5689  0.6136  0.1100
   13LY3    HG1  198  -0.078   4.231   1.244 -1.7067  0.9269 -1.4077
   13LY3    HG2  199  -0.070   4.059   1.299  1.6097  0.0391 -0.3063
   13LY3     CD  200  -0.180   4.097   1.111  0.4752 -0.0747 -0.1408
   13LY3    HD1  201  -0.180   4.190   1.055 -0.6977  0.5774  0.8954
   13LY3    HD2  202  -0.279   4.094   1.156  1.5817 -2.3315  2.4584
   13LY3     CE  203  -0.176   3.966   1.026 -0.1208 -0.1336 -0.6852
   13LY3    HE1  204  -0.166   3.883   1.096 -0.2620  0.9726  0.6860
   13LY3    HE2  205  -0.094   3.968   0.954  0.3944 -0.0752 -0.1065
   13LY3     NZ  206  -0.310   3.935   0.972  0.1601 -0.5250 -0.5647
   13LY3    HZ1  207  -0.303   3.845   0.926  2.0459 -0.5642 -0.2586
   13LY3    HZ2  208  -0.369   3.925   1.054 -0.7397  2.9017 -0.6373
   13LY3    HZ3  209  -0.340   4.000   0.901  0.3086 -0.9513 -1.0264
   13LY3      C  210   0.244   4.074   1.338 -0.4814  0.0296  0.4662
   13LY3      O  211   0.229   4.110   1.451  0.2438  0.4125 -0.0851
   14ARG      N  212   0.308   3.960   1.316  0.1352  0.4366 -0.1531
   14ARG      H  213   0.329   3.930   1.222  2.3521  1.1005  0.0804
   14ARG     CA  214   0.353   3.876   1.433 -0.9081  0.1337  0.2880
   14ARG     HA  215   0.257   3.865   1.485 -0.3459  2.7272  2.1286
   14ARG     CB  216   0.405   3.738   1.393  0.2639  0.4439 -0.0451
   14ARG    HB1  217   0.451   3.693   1.481  0.3066  0.8280  0.1293
   14ARG    HB2  218   0.482   3.754   1.317  0.8887 -0.0807  0.4662
   14ARG     CG  219   0.303   3.631   1.345  0.6753  0.1607 -0.0419
   14ARG    HG1  220   0.256   3.673   1.256  0.0067  1.8382  1.0586
   14ARG    HG2  221   0.220   3.624   1.416  0.7631 -1.8910 -0.0804
   14ARG     CD  222   0.358   3.490   1.326  0.0397 -0.2593  0.7151
   14ARG    HD1  223   0.289   3.435   1.262  2.6975  0.4592 -3.1315
   14ARG    HD2  224   0.374   3.442   1.422  0.7867  1.5128  1.5174
   14ARG     NE  225   0.489   3.502   1.258  0.3532  0.1846  0.1751
   14ARG     HE  226   0.573   3.501   1.314  0.2268  2.1539  0.4534
   14ARG     CZ  227   0.522   3.507   1.134  0.2198  0.3533  0.0502
   14ARG    NH1  228   0.439   3.499   1.033  0.1901 -0.1890 -0.6214
   14ARG   HH11  229   0.344   3.477   1.060  0.1675  0.0872 -0.4733
   14ARG   HH12  230   0.472   3.503   0.938  2.4469 -3.0720 -0.0882
   14ARG    NH2  231   0.647   3.510   1.098 -0.3979  0.3438 -0.4210
   14ARG   HH21  232   0.720   3.518   1.167  0.8241 -1.8513 -1.3548
   14ARG   HH22  233   0.681   3.496   1.004 -0.5231  0.9836 -0.5609
   14ARG      C  234   0.452   3.945   1.525 -0.5132 -0.0317 -0.9877
   14ARG      O  235   0.436   3.931   1.644  0.2601  0.1414  0.4245
   15HI2      N  236   0.537   4.037   1.478 -0.7464 -0.0686 -0.9225
   15HI2      H  237   0.533   4.045   1.377 -1.1845  1.0048 -0.8349
   15HI2     CA  238   0.618   4.135   1.557 -0.1709  0.4722  0.5029
   15HI2     HA  239   0.654   4.088   1.649  1.5766  0.0389 -0.3494
   15HI2     CB  240   0.746   4.159   1.469  0.5744  0.4156 -0.5756
   15HI2    HB1  241   0.803   4.250   1.483 -0.1179  1.0726 -1.8437
   15HI2    HB2  242   0.728   4.151   1.362  2.4319 -0.7517 -0.8489
   15HI2     CG  243   0.847   4.050   1.494  0.4837 -0.3510  0.5013
   15HI2    ND1  244   0.899   4.012   1.615  0.2627 -0.1994 -0.5147
   15HI2    HD1  245   0.901   4.066   1.700 -0.2865 -1.2289  0.1775
   15HI2    CE1  246   0.971   3.902   1.596 -0.1405  0.3409 -0.4379
   15HI2    HE1  247   1.024   3.857   1.678 -0.2909 -0.9716 -1.0448
   15HI2    NE2  248   0.969   3.868   1.467 -0.2957 -0.1634  0.1800
   15HI2    HE2  249   1.017   3.789   1.426  0.6717  0.6601 -0.3328
   15HI2    CD2  250   0.888   3.958   1.403  0.1048  0.2493  0.9088
   15HI2    HD2  251   0.856   3.955   1.300  3.6334  1.6719 -0.3790
   15HI2      C  252   0.543   4.259   1.591 -0.0081 -0.2325  0.1237
   15HI2      O  253   0.602   4.367   1.596 -0.4336  0.1412 -0.7297
   16GLY      N  254   0.411   4.258   1.599 -0.2919  0.3936 -0.0288
   16GLY      H  255   0.362   4.176   1.566 -2.1354  1.3771  0.1097
   16GLY     CA  256   0.329   4.360   1.659  0.3694  0.3386 -0.1517
   16GLY    HA1  257   0.386   4.397   1.744  1.6660 -1.2990 -0.2524
   16GLY    HA2  258   0.243   4.300   1.688  1.6719 -1.5468 -0.0404
   16GLY      C  259   0.281   4.483   1.574 -0.3860  0.7732 -0.3283
   16GLY      O  260   0.207   4.563   1.629 -0.2950 -0.2722  0.7229
   17LEU      N  261   0.343   4.514   1.457  0.1617 -0.3157  0.2609
   17LEU      H  262   0.399   4.444   1.411  1.2756  1.1316 -0.6548
   17LEU     CA  263   0.345   4.643   1.387  0.5844 -1.0891  0.1163
   17LEU     HA  264   0.359   4.720   1.463 -0.9950 -1.0314  0.3704
   17LEU     CB  265   0.467   4.650   1.297 -1.1354  0.5443  0.2478
   17LEU    HB1  266   0.465   4.738   1.231  0.1379 -0.7334 -1.6063
   17LEU    HB2  267   0.459   4.569   1.224  1.1502  0.9678 -0.5547
   17LEU     CG  268   0.607   4.641   1.365 -0.7051  0.4359 -0.5794
   17LEU     HG  269   0.608   4.561   1.440 -0.9957  1.4906  0.5742
   17LEU    CD1  270   0.723   4.604   1.264 -0.3708  0.6149 -0.2322
   17LEU   HD11  271   0.699   4.499   1.247  0.2339  0.3567  0.4510
   17LEU   HD12  272   0.712   4.660   1.171 -1.7380  2.3357  0.8862
   17LEU   HD13  273   0.825   4.612   1.301  0.3065 -2.1276 -1.3005
   17LEU    CD2  274   0.643   4.768   1.446  0.2693 -0.6328 -0.2688
   17LEU   HD21  275   0.591   4.770   1.541  1.3255 -1.8869  0.3611
   17LEU   HD22  276   0.751   4.772   1.465  0.6457 -2.0847 -1.8203
   17LEU   HD23  277   0.637   4.864   1.394 -1.1789 -1.6334 -2.0588
   17LEU      C  278   0.213   4.691   1.316 -0.7537  0.4707 -0.5984
   17LEU      O  279   0.208   4.777   1.232  0.4405 -0.0942 -0.2468
   18AS1      N  280   0.108   4.644   1.382 -0.1281  0.4673 -0.2279
   18AS1      H  281   0.125   4.575   1.454  2.3475 -3.1223 -3.7796
   18AS1     CA  282  -0.026   4.707   1.360  0.9701 -0.5771  0.0583
   18AS1     HA  283  -0.025   4.731   1.253 -1.2941  1.0359  0.3308
   18AS1     CB  284  -0.130   4.596   1.396 -0.1539  0.3143 -0.6315
   18AS1    HB1  285  -0.117   4.573   1.502 -1.3680 -2.7370 -1.0376
   18AS1    HB2  286  -0.119   4.519   1.320 -0.8356 -2.3622  1.7894
   18AS1     CG  287  -0.276   4.660   1.391  0.1142  0.5238  0.3198
   18AS1    OD1  288  -0.371   4.625   1.464 -0.0887  0.4236 -0.3301
   18AS1   HD11  289  -0.457   4.664   1.449 -0.0166  2.0221  2.5320
   18AS1   HD12  290  -0.350   4.548   1.518  0.8782  0.1759 -1.0370
   18AS1    OD2  291  -0.289   4.755   1.298  0.4595 -0.2216  0.0782
   18AS1   HD21  292  -0.381   4.784   1.295  0.6723  0.4073 -1.0497
   18AS1   HD22  293  -0.214   4.764   1.238 -0.0028  1.2323 -0.3442
   18AS1      C  294  -0.039   4.843   1.429  0.3381 -0.6927 -0.0863
   18AS1      O  295  -0.049   4.843   1.551 -0.0309 -0.0336  0.0652
   19ASN      N  296  -0.041   4.959   1.362 -0.1511  0.2752  0.9572
   19ASN      H  297  -0.035   4.958   1.261  1.7625  0.7405  1.0411
   19ASN     CA  298  -0.063   5.093   1.423 -0.4759  0.9274  0.2641
   19ASN     HA  299  -0.044   5.173   1.352  1.2826  0.2662 -0.0672
   19ASN     CB  300  -0.213   5.104   1.444  0.1834  0.5460 -0.5569
   19ASN    HB1  301  -0.227   5.202   1.490 -0.1156 -0.6775  2.1724
   19ASN    HB2  302  -0.248   5.023   1.508 -0.5864  1.8478  0.7590
   19ASN     CG  303  -0.302   5.114   1.321  0.1422  0.5715  0.7749
   19ASN    OD1  304  -0.270   5.078   1.207 -0.2748 -0.1792 -0.0815
   19ASN    ND2  305  -0.418   5.176   1.336  0.5210  0.5575 -0.0397
   19ASN   HD21  306  -0.453   5.194   1.429  0.1608  1.4234 -0.3349
   19ASN   HD22  307  -0.464   5.198   1.249  3.0221  1.3713 -1.2685
   19ASN      C  308   0.029   5.123   1.551  0.7617 -0.0986 -0.4691
   19ASN      O  309  -0.033   5.171   1.647 -0.3409  0.5618 -0.0579
   20TY1      N  310   0.158   5.097   1.549 -0.1371 -0.0427 -0.2712
   20TY1      H  311   0.197   5.079   1.458  0.0819  1.5133 -0.5120
   20TY1     CA  312   0.240   5.111   1.671 -0.0702 -0.0085 -0.1411
   20TY1     HA  313   0.172   5.073   1.747 -0.4416 -0.1707 -0.5501
   20TY1     CB  314   0.370   5.041   1.667 -0.2801  0.2460  1.1164
   20TY1    HB1  315   0.426   5.078   1.580 -1.1309 -1.9306 -0.4344
   20TY1    HB2  316   0.352   4.936   1.644  1.8017  0.1095 -0.1267
   20TY1     CG  317   0.448   5.040   1.796  0.1019 -0.5757  0.0912
   20TY1    CD1  318   0.422   4.933   1.884 -0.9210  0.1657 -0.2664
   20TY1    HD1  319   0.331   4.875   1.884 -0.2388 -0.9611 -1.6323
   20TY1    CE1  320   0.504   4.913   1.995  0.2549  0.4342  0.8974
   20TY1    HE1  321   0.479   4.838   2.068 -1.2479 -0.5441 -0.5838
   20TY1     CZ  322   0.615   5.002   2.023  0.3260 -0.8595 -0.0646
   20TY1     OH  323   0.703   4.987   2.130 -0.0599  0.1716  0.1237
   20TY1    HH1  324   0.775   5.048   2.113 -0.2186  0.1634 -0.5816
   20TY1    HH2  325   0.693   4.906   2.181 -0.1497  1.8454  2.9886
   20TY1    CE2  326   0.631   5.118   1.941  0.1511  0.3430  0.2079
   20TY1    HE2  327   0.700   5.194   1.973 -0.7795  1.9315 -1.4060
   20TY1    CD2  328   0.541   5.140   1.829 -0.3546  0.5434 -0.1872
   20TY1    HD2  329   0.572   5.219   1.762  0.9007  0.8485  0.7078
   20TY1      C  330   0.253   5.259   1.716  0.2959 -0.1125  0.6612
   20TY1      O  331   0.311   5.334   1.642  0.2314 -0.4818  1.2132
   21ARG      N  332   0.188   5.307   1.822  0.2475 -0.0155 -0.7455
   21ARG      H  333   0.140   5.246   1.887  1.1394  0.0082 -0.0345
   21ARG     CA  334   0.165   5.452   1.850  0.2254 -0.3085 -0.1878
   21ARG     HA  335   0.090   5.462   1.929 -1.3276  1.7822 -1.7958
   21ARG     CB  336   0.300   5.520   1.884  0.0190 -0.0924 -0.6525
   21ARG    HB1  337   0.282   5.626   1.899  1.1035 -0.1929  1.9874
   21ARG    HB2  338   0.368   5.533   1.800 -0.2303  2.0320 -0.5786
   21ARG     CG  339   0.368   5.463   2.014 -0.3870  0.0960 -0.3155
   21ARG    HG1  340   0.430   5.377   1.993  2.3244  1.9777 -0.4962
   21ARG    HG2  341   0.293   5.439   2.089  0.2678  2.7978  1.3264
   21ARG     CD  342   0.455   5.577   2.077 -0.3055  0.0078  0.3457
   21ARG    HD1  343   0.394   5.668   2.076 -0.4319 -0.0181  2.2738
   21ARG    HD2  344   0.540   5.593   2.011 -0.7605 -2.9892 -1.1409
   21ARG     NE  345   0.495   5.544   2.218  0.3520 -0.3261  0.0977
   21ARG     HE  346   0.479   5.449   2.248  2.1239 -0.9136 -0.6955
   21ARG     CZ  347   0.543   5.625   2.314  0.0947 -0.1694 -0.1006
   21ARG    NH1  348   0.556   5.750   2.300  0.1588 -1.0844  0.6199
   21ARG   HH11  349   0.533   5.794   2.211  1.1911  0.8998  1.2670
   21ARG   HH12  350   0.620   5.792   2.365  2.1560  0.9852 -2.4048
   21ARG    NH2  351   0.588   5.565   2.419  0.1545  0.0474 -0.4619
   21ARG   HH21  352   0.587   5.464   2.418 -1.5112  0.0311  0.4177
   21ARG   HH22  353   0.630   5.616   2.496  3.0664  0.7620 -2.3686
   21ARG      C  354   0.094   5.535   1.733  0.1971  0.9152 -0.0551
   21ARG      O  355   0.090   5.655   1.735 -0.1424 -0.9814 -0.0752
   22GLY      N  356   0.048   5.463   1.637  0.2224 -0.2383  0.0049
   22GLY      H  357   0.039   5.364   1.654  0.1447 -0.1935  0.2238
   22GLY     CA  358  -0.033   5.508   1.525  0.7883 -0.5645 -0.3607
   22GLY    HA1  359  -0.061   5.614   1.528 -0.8487 -0.9806  0.3925
   22GLY    HA2  360  -0.126   5.450   1.521  0.7931 -0.5475 -0.7082
   22GLY      C  361   0.026   5.483   1.393 -0.0193  0.3247 -0.0947
   22GLY      O  362  -0.051   5.468   1.295  0.0138 -0.3973 -0.5755
   23TY0      N  363   0.158   5.465   1.382  0.6362 -0.3416 -0.1654
   23TY0      H  364   0.221   5.469   1.462  0.7084 -0.9884 -0.1871
   23TY0     CA  365   0.219   5.421   1.257 -0.5718  0.8423  0.0917
   23TY0     HA  366   0.183   5.491   1.181  0.2131  1.8293  0.6120
   23TY0     CB  367   0.372   5.441   1.263  0.1564 -0.4225  0.3185
   23TY0    HB1  368   0.414   5.428   1.163 -2.8824 -1.0934 -0.9937
   23TY0    HB2  369   0.419   5.373   1.334  0.3922  1.3542  1.9235
   23TY0     CG  370   0.406   5.585   1.302 -0.3112  0.0216 -0.2019
   23TY0    CD1  371   0.469   5.618   1.429  0.2443  0.2293  0.3272
   23TY0    HD1  372   0.490   5.537   1.498 -0.1363 -2.0625 -2.0985
   23TY0    CE1  373   0.523   5.747   1.445  0.7603  0.7132  0.7422
   23TY0    HE1  374   0.596   5.763   1.522  2.8370 -0.5024 -0.8804
   23TY0     CZ  375   0.506   5.846   1.345 -0.1234  0.4243  0.2403
   23TY0     OH  376   0.551   5.969   1.374  0.3928  0.0230 -0.2257
   23TY0    HH1  377   0.496   6.041   1.344 -0.4881  0.9984  3.2989
   23TY0    HH2  378   0.634   5.969   1.423  1.8148  0.8404 -2.4710
   23TY0    CE2  379   0.439   5.818   1.224 -0.1350 -0.8433  0.3586
   23TY0    HE2  380   0.414   5.896   1.153 -1.4147 -0.8686  0.7622
   23TY0    CD2  381   0.389   5.687   1.209  0.6683  0.3173 -0.5328
   23TY0    HD2  382   0.336   5.657   1.119 -2.1839 -1.9767  1.6737
   23TY0      C  383   0.183   5.275   1.215 -0.5253  0.0776  0.6455
   23TY0      O  384   0.225   5.176   1.277 -0.2200  0.0236  0.3608
   24SER      N  385   0.096   5.262   1.112 -0.1477  0.0431 -0.3245
   24SER      H  386   0.070   5.348   1.066 -0.0723  0.8376  1.0633
   24SER     CA  387   0.043   5.141   1.049 -0.6537  0.2027  0.5958
   24SER     HA  388   0.005   5.072   1.125 -1.8699 -0.3645 -0.4837
   24SER     CB  389  -0.068   5.187   0.960  0.1453 -0.5416  0.3794
   24SER    HB1  390  -0.144   5.242   1.016 -1.1297 -1.9108  0.0632
   24SER    HB2  391  -0.116   5.098   0.918 -0.6619  1.2470 -2.8097
   24SER     OG  392  -0.018   5.272   0.855  0.3942 -0.3637 -0.0617
   24SER     HG  393  -0.078   5.346   0.842  0.7622  0.3937  2.0729
   24SER      C  394   0.141   5.056   0.971 -1.1429  0.3732  0.0617
   24SER      O  395   0.239   5.103   0.922  0.1719  0.6245  0.2109
   25LEU      N  396   0.105   4.929   0.942 -0.3872 -0.4591 -0.3189
   25LEU      H  397   0.016   4.892   0.974 -1.0384 -0.2708 -1.8217
   25LEU     CA  398   0.187   4.825   0.891 -0.3300  0.3064  0.1668
   25LEU     HA  399   0.263   4.807   0.967  1.1943  0.0169 -1.3860
   25LEU     CB  400   0.102   4.700   0.870 -0.2650 -0.1050 -0.0903
   25LEU    HB1  401   0.028   4.713   0.790 -1.7772  0.2514  1.3088
   25LEU    HB2  402   0.035   4.680   0.954 -3.2142  0.1067 -2.2366
   25LEU     CG  403   0.174   4.566   0.848 -0.7612  0.5613  0.1425
   25LEU     HG  404   0.246   4.570   0.767  0.1990 -1.8655  0.7905
   25LEU    CD1  405   0.254   4.518   0.972  0.4916 -0.3882  0.3589
   25LEU   HD11  406   0.337   4.586   0.993  0.6492 -0.9917  1.7858
   25LEU   HD12  407   0.187   4.522   1.057  0.6507 -0.6823  0.4994
   25LEU   HD13  408   0.298   4.419   0.962 -1.0585 -1.0984  0.3714
   25LEU    CD2  409   0.078   4.453   0.822  0.7711 -0.2001  1.1979
   25LEU   HD21  410   0.132   4.361   0.800 -0.2115 -0.3948 -0.5882
   25LEU   HD22  411   0.022   4.430   0.913 -1.8040 -1.6928 -0.6458
   25LEU   HD23  412   0.017   4.472   0.734  0.5265 -0.7569  1.2380
   25LEU      C  413   0.254   4.863   0.757 -0.0480 -0.0590 -0.4957
   25LEU      O  414   0.370   4.824   0.741 -0.3726 -0.1727  0.2343
   26GLY      N  415   0.190   4.938   0.667  0.1350 -0.0990  0.2559
   26GLY      H  416   0.097   4.974   0.685  1.1483  1.7477  2.2500
   26GLY     CA  417   0.260   4.984   0.542  0.9127  0.3271 -0.1037
   26GLY    HA1  418   0.189   5.046   0.488  0.3924  2.0303  2.3404
   26GLY    HA2  419   0.294   4.897   0.485 -1.1744  0.0715 -1.0335
   26GLY      C  420   0.383   5.084   0.553  0.1150  0.4270  0.0480
   26GLY      O  421   0.472   5.085   0.471  0.4814  0.2241  0.4383
   27ASN      N  422   0.387   5.160   0.662  0.0994 -0.4988  0.4135
   27ASN      H  423   0.311   5.163   0.728  0.5494  0.8128  0.9072
   27ASN     CA  424   0.504   5.249   0.693 -0.4691  0.0069 -0.2854
   27ASN     HA  425   0.524   5.316   0.610 -0.4341 -1.2395 -1.3115
   27ASN     CB  426   0.471   5.327   0.825  0.7577 -0.9596  0.2391
   27ASN    HB1  427   0.556   5.388   0.853  0.4420 -0.5032  0.2052
   27ASN    HB2  428   0.455   5.273   0.919 -2.9152  1.0455  0.9634
   27ASN     CG  429   0.357   5.418   0.811  0.1195  0.1556 -0.3988
   27ASN    OD1  430   0.358   5.516   0.738  0.1538 -0.2885  0.6404
   27ASN    ND2  431   0.252   5.389   0.881 -0.4775 -0.2362 -0.0332
   27ASN   HD21  432   0.240   5.306   0.937 -0.6552  0.4992  1.0654
   27ASN   HD22  433   0.173   5.452   0.867 -0.6255 -0.9055 -2.7594
   27ASN      C  434   0.628   5.163   0.714  0.0138 -0.3707 -0.0639
   27ASN      O  435   0.722   5.186   0.639 -0.0294  0.1672  0.0154
   28TRP      N  436   0.621   5.070   0.806  0.1974  0.3541 -0.3248
   28TRP      H  437   0.544   5.074   0.871  0.8385  0.1796  0.4635
   28TRP     CA  438   0.727   4.974   0.833  0.3381  0.0144  0.3670
   28TRP     HA  439   0.810   5.032   0.874 -1.3085  2.2505  0.7844
   28TRP     CB  440   0.681   4.893   0.959 -0.3770 -0.2254  0.4022
   28TRP    HB1  441   0.771   4.841   0.991  0.2943 -0.7951 -2.1836
   28TRP    HB2  442   0.613   4.813   0.931 -2.1289  0.5363  2.2246
   28TRP     CG  443   0.620   4.970   1.075 -0.3873 -0.6666 -0.0221
   28TRP    CD1  444   0.486   4.986   1.087 -0.7169  0.3136  0.5838
   28TRP    HD1  445   0.408   4.957   1.019 -0.0339 -2.0974  0.7200
   28TRP    NE1  446   0.462   5.063   1.200  0.1803  0.2593  0.8573
   28TRP    HE1  447   0.365   5.079   1.225 -1.2918 -0.5709 -3.4720
   28TRP    CE2  448   0.579   5.103   1.263 -0.3758  0.1021 -0.8080
   28TRP    CZ2  449   0.607   5.170   1.380 -0.6919 -0.3856 -0.2037
   28TRP    HZ2  450   0.523   5.211   1.434 -0.6874 -2.4316  1.4915
   28TRP    CH2  451   0.742   5.188   1.422  0.3337 -0.2506 -0.1645
   28TRP    HH2  452   0.760   5.237   1.516 -0.4938 -0.6745  0.2223
   28TRP    CZ3  453   0.844   5.154   1.333 -0.2575  0.3822  0.7366
   28TRP    HZ3  454   0.943   5.191   1.356  0.3665 -0.5625 -0.3788
   28TRP    CE3  455   0.817   5.080   1.218 -0.6017  0.0916  0.2816
   28TRP    HE3  456   0.903   5.062   1.154 -1.1778 -1.4024 -0.0996
   28TRP    CD2  457   0.685   5.045   1.182 -0.5303  0.4254 -0.9819
   28TRP      C  458   0.765   4.873   0.723 -0.0332 -1.0907  0.4878
   28TRP      O  459   0.887   4.861   0.708 -0.3532  0.5430  0.2999
   29VAL      N  460   0.665   4.836   0.636  0.1834  0.0389  0.7870
   29VAL      H  461   0.567   4.853   0.653 -0.3914 -1.6332 -0.5313
   29VAL     CA  462   0.686   4.769   0.505  0.6278  0.2049 -0.0740
   29VAL     HA  463   0.743   4.677   0.521  1.3209  0.5445 -0.5947
   29VAL     CB  464   0.552   4.732   0.416 -0.0704 -1.2431 -0.7371
   29VAL     HB  465   0.487   4.816   0.443  0.3141 -1.6506  1.6776
   29VAL    CG1  466   0.564   4.704   0.270 -0.1340 -0.3308 -0.1719
   29VAL   HG11  467   0.470   4.672   0.227  0.0615 -2.4956  0.8944
   29VAL   HG12  468   0.579   4.800   0.220  0.6608  0.0202  0.7056
   29VAL   HG13  469   0.647   4.637   0.246 -2.0990 -2.3845 -1.6231
   29VAL    CG2  470   0.491   4.616   0.493 -0.4536  0.0976  0.0533
   29VAL   HG21  471   0.492   4.620   0.601 -0.5933  0.1122  0.0554
   29VAL   HG22  472   0.390   4.599   0.454 -0.7198 -0.1969  0.8476
   29VAL   HG23  473   0.539   4.523   0.462 -0.7034 -0.0990  0.2477
   29VAL      C  474   0.768   4.860   0.421 -0.5077 -0.7296 -0.8513
   29VAL      O  475   0.879   4.825   0.377 -0.1244 -0.0197  0.0048
   30CY2      N  476   0.724   4.986   0.391 -0.1980 -0.1756 -0.1793
   30CY2      H  477   0.630   5.012   0.419 -0.9876 -1.9656 -1.0275
   30CY2     CA  478   0.808   5.081   0.308 -0.0620  0.2012  0.2358
   30CY2     HA  479   0.824   5.030   0.213 -0.4469 -0.3502  0.4624
   30CY2     CB  480   0.729   5.207   0.295  0.4171 -0.3234  0.6686
   30CY2    HB1  481   0.742   5.262   0.389  0.3431 -0.4545  0.7563
   30CY2    HB2  482   0.626   5.187   0.264  0.1043  1.4962  0.4163
   30CY2     SG  483   0.806   5.331   0.180 -0.0455  0.2812 -0.2792
   30CY2    HG1  484   0.831   5.259   0.070 -1.1355  1.0750 -1.0769
   30CY2    HG2  485   0.724   5.433   0.154  0.1481  0.8418  1.2054
   30CY2    HG3  486   0.927   5.377   0.211 -0.7171  0.7559  1.7771
   30CY2      C  487   0.953   5.102   0.368  0.4627  0.2311  0.0485
   30CY2      O  488   1.051   5.111   0.294  0.4907 -0.2988  0.5401
   31ALA      N  489   0.969   5.117   0.498 -0.5520 -0.1735  1.0011
   31ALA      H  490   0.885   5.140   0.548 -0.3052  2.6370  0.2686
   31ALA     CA  491   1.090   5.141   0.567 -0.2289 -0.4536 -0.0748
   31ALA     HA  492   1.130   5.237   0.533  1.0739 -1.0890 -0.3929
   31ALA     CB  493   1.051   5.166   0.721 -0.5566  0.6508 -0.0172
   31ALA    HB1  494   1.137   5.197   0.781 -1.3821  0.5244  1.2684
   31ALA    HB2  495   0.970   5.240   0.728 -1.5433 -0.3059 -1.0116
   31ALA    HB3  496   1.022   5.075   0.773 -3.3393  2.2331  1.5004
   31ALA      C  497   1.193   5.034   0.531  0.1079 -0.1791  0.1664
   31ALA      O  498   1.316   5.055   0.539  0.5544  0.5528  0.1637
   32ALA      N  499   1.148   4.917   0.492 -0.2116 -0.3152 -0.8446
   32ALA      H  500   1.048   4.900   0.490  0.1549 -3.7712  1.5008
   32ALA     CA  501   1.220   4.796   0.458 -0.7360 -0.5499  0.0872
   32ALA     HA  502   1.314   4.805   0.513  0.4427 -0.3352 -1.8691
   32ALA     CB  503   1.141   4.676   0.521 -0.5168 -0.8083  0.4399
   32ALA    HB1  504   1.052   4.656   0.460 -0.1129 -0.4225 -0.2960
   32ALA    HB2  505   1.205   4.589   0.527  1.1918  0.3380 -0.4446
   32ALA    HB3  506   1.117   4.706   0.623 -0.8804 -1.0559  0.4323
   32ALA      C  507   1.250   4.779   0.308 -0.0619 -0.4066  0.1217
   32ALA      O  508   1.294   4.673   0.266  0.1419  0.1868  0.5760
   33LY3      N  509   1.199   4.867   0.220  0.1034  0.0966  0.3145
   33LY3      H  510   1.147   4.947   0.255 -0.2496 -0.6840  1.6652
   33LY3     CA  511   1.222   4.850   0.075 -0.7963  0.7132  1.0343
   33LY3     HA  512   1.243   4.745   0.054 -0.9523  0.6268  1.3034
   33LY3     CB  513   1.090   4.886   0.001  0.3024 -0.5162  0.1904
   33LY3    HB1  514   1.043   4.971   0.048 -0.8250 -0.5849 -0.7586
   33LY3    HB2  515   1.014   4.810   0.020 -0.3977  0.3522  0.9177
   33LY3     CG  516   1.096   4.908  -0.155  0.6990 -0.2191 -0.4550
   33LY3    HG1  517   1.175   4.978  -0.181  2.0335 -1.4395  0.2112
   33LY3    HG2  518   1.006   4.956  -0.194 -0.6379 -0.1886  2.4186
   33LY3     CD  519   1.114   4.772  -0.221 -0.6724 -0.7363 -0.0719
   33LY3    HD1  520   1.045   4.691  -0.195  0.1775 -1.5261 -0.2092
   33LY3    HD2  521   1.216   4.741  -0.197 -1.1049 -1.1493  1.3644
   33LY3     CE  522   1.094   4.786  -0.370 -0.0613 -0.4664 -0.3210
   33LY3    HE1  523   1.151   4.872  -0.407 -2.0009  1.0641  0.0639
   33LY3    HE2  524   0.989   4.811  -0.386  0.0882  0.3380 -0.0841
   33LY3     NZ  525   1.127   4.663  -0.446  0.2866 -0.4536 -0.0039
   33LY3    HZ1  526   1.222   4.629  -0.441  0.8341  1.0122  0.3026
   33LY3    HZ2  527   1.068   4.584  -0.425 -1.8992 -0.0389 -3.7183
   33LY3    HZ3  528   1.108   4.677  -0.544 -3.9148 -1.9412  0.4076
   33LY3      C  529   1.340   4.927   0.020  0.0986 -0.6264 -0.3223
   33LY3      O  530   1.419   4.865  -0.044 -0.5738  0.0193  0.2938
   34PHE      N  531   1.349   5.059   0.046 -0.4312  0.1342  0.2822
   34PHE      H  532   1.279   5.100   0.107 -0.3747  0.8347 -0.1178
   34PHE     CA  533   1.411   5.145  -0.053 -0.0774 -0.5952 -0.2070
   34PHE     HA  534   1.421   5.088  -0.145 -0.7328  0.3773 -0.8946
   34PHE     CB  535   1.345   5.274  -0.089  0.4230 -0.2409  0.4991
   34PHE    HB1  536   1.412   5.321  -0.161  0.8077  1.3286  1.8344
   34PHE    HB2  537   1.349   5.338  -0.001  0.9813 -1.1897  1.1838
   34PHE     CG  538   1.203   5.255  -0.143 -0.1787 -0.1748 -0.1843
   34PHE    CD1  539   1.190   5.277  -0.279  0.0824 -0.1658  0.3946
   34PHE    HD1  540   1.275   5.274  -0.346 -1.3371  0.8865 -1.5629
   34PHE    CE1  541   1.064   5.284  -0.338 -0.0797 -0.1630  0.0998
   34PHE    HE1  542   1.057   5.293  -0.446  0.1107  1.2401  0.1816
   34PHE     CZ  543   0.951   5.265  -0.262  0.8343 -0.1872 -0.0561
   34PHE     HZ  544   0.853   5.268  -0.305  0.8516 -1.0526 -0.1890
   34PHE    CE2  545   0.966   5.260  -0.115 -0.4536  0.2732  0.6002
   34PHE    HE2  546   0.877   5.241  -0.057  0.1704 -3.6257  0.5605
   34PHE    CD2  547   1.092   5.251  -0.061 -0.1401  0.6516 -0.1691
   34PHE    HD2  548   1.103   5.244   0.046 -0.3134  0.7681 -0.1435
   34PHE      C  549   1.562   5.173  -0.018 -0.2992  0.4853 -0.1804
   34PHE      O  550   1.634   5.249  -0.083 -0.0384 -0.0736  0.5649
   35GL1      N  551   1.616   5.092   0.075 -0.1028 -0.2777  0.0158
   35GL1      H  552   1.546   5.042   0.128 -2.7385  3.2381  0.2005
   35GL1     CA  553   1.759   5.074   0.097 -0.8365 -0.4287  0.2963
   35GL1     HA  554   1.808   5.115   0.009  0.2018 -0.4097  0.8699
   35GL1     CB  555   1.798   5.150   0.220 -0.3920 -0.2653 -0.3451
   35GL1    HB1  556   1.896   5.112   0.250 -0.3403 -0.9394 -1.3151
   35GL1    HB2  557   1.720   5.144   0.296  1.0868  0.9429  1.3828
   35GL1     CG  558   1.831   5.300   0.199  0.6136 -0.5625 -0.0017
   35GL1    HG1  559   1.737   5.344   0.166 -2.0998 -4.2775  1.9765
   35GL1    HG2  560   1.908   5.314   0.123 -0.9663 -0.6568 -1.6752
   35GL1     CD  561   1.879   5.374   0.329  0.6998 -0.1052  0.3119
   35GL1    OE1  562   1.855   5.331   0.438  0.1568  0.3441 -0.6311
   35GL1   HE11  563   1.917   5.372   0.498 -0.1899 -2.0032  1.4682
   35GL1   HE12  564   1.795   5.256   0.444 -0.8715  1.2529  2.3630
   35GL1    OE2  565   1.942   5.489   0.316  0.1821  0.3545  0.0408
   35GL1   HE21  566   1.955   5.517   0.225  1.0030  1.5323  0.4924
   35GL1   HE22  567   1.953   5.529   0.403 -1.8864  2.2172 -0.4822
   35GL1      C  568   1.794   4.931   0.107  0.0828 -0.2020  0.1762
   35GL1      O  569   1.912   4.899   0.104 -0.0929 -0.8907  0.4264
   36SER      N  570   1.703   4.840   0.140 -0.2622 -0.1409 -0.2552
   36SER      H  571   1.606   4.863   0.153 -0.8109 -2.8763  1.3605
   36SER     CA  572   1.737   4.704   0.181 -0.0876  0.1109  0.4070
   36SER     HA  573   1.845   4.696   0.165 -0.1838  0.1110 -0.2585
   36SER     CB  574   1.705   4.681   0.328  0.2186  0.2627  0.4503
   36SER    HB1  575   1.773   4.747   0.381  3.9045 -0.9906 -2.3436
   36SER    HB2  576   1.729   4.580   0.363 -0.1804  0.6830  2.0222
   36SER     OG  577   1.568   4.713   0.351 -0.1563  0.4279 -0.0196
   36SER     HG  578   1.542   4.667   0.431  0.1746 -0.8105 -0.6082
   36SER      C  579   1.669   4.598   0.093 -0.5929 -0.1350 -0.5731
   36SER      O  580   1.696   4.481   0.121  0.1950 -0.1459  0.4466
   37ASN      N  581   1.584   4.631  -0.003 -1.0353 -0.0543 -0.5537
   37ASN      H  582   1.562   4.730  -0.013  2.7880  1.0946  0.6841
   37ASN     CA  583   1.520   4.536  -0.088 -0.0520 -0.1124  0.8697
   37ASN     HA  584   1.435   4.589  -0.131  2.0978  2.9097 -0.0455
   37ASN     CB  585   1.618   4.506  -0.213  0.3989  0.2780 -0.2229
   37ASN    HB1  586   1.563   4.449  -0.288  1.4688  2.0568 -2.4826
   37ASN    HB2  587   1.692   4.435  -0.177 -1.0313 -1.2453 -0.1381
   37ASN     CG  588   1.687   4.623  -0.283 -0.3552  0.3647 -0.1325
   37ASN    OD1  589   1.795   4.666  -0.243 -0.2407  0.3052 -0.6782
   37ASN    ND2  590   1.625   4.680  -0.383  0.8438 -0.0775  0.4012
   37ASN   HD21  591   1.539   4.644  -0.422  0.0340  1.6147  0.5317
   37ASN   HD22  592   1.683   4.746  -0.433 -1.2215  2.0213  0.6200
   37ASN      C  593   1.469   4.408  -0.014  0.2607 -0.3024 -0.8191
   37ASN      O  594   1.489   4.294  -0.056  1.0860 -0.5879 -0.1176
   38PHE      N  595   1.397   4.429   0.103 -0.3867 -0.1481  0.0074
   38PHE      H  596   1.392   4.527   0.123  2.7902  0.0124  0.5411
   38PHE     CA  597   1.329   4.335   0.189 -0.3700  0.0404 -0.3773
   38PHE     HA  598   1.294   4.393   0.274 -0.0936 -0.4650  0.0883
   38PHE     CB  599   1.201   4.281   0.124  0.5065 -0.8614 -0.1610
   38PHE    HB1  600   1.151   4.220   0.200 -0.9861  0.1351 -0.2949
   38PHE    HB2  601   1.238   4.226   0.038  0.1012 -0.1415 -0.8091
   38PHE     CG  602   1.091   4.384   0.095 -0.1600  0.2395  1.0502
   38PHE    CD1  603   1.056   4.485   0.180 -0.1399  0.3451 -0.2655
   38PHE    HD1  604   1.115   4.494   0.270 -1.7206  0.0884  0.8326
   38PHE    CE1  605   0.966   4.578   0.138 -0.6201 -0.1040 -0.3983
   38PHE    HE1  606   0.953   4.660   0.207 -0.4794 -0.6382  0.2703
   38PHE     CZ  607   0.895   4.573   0.015  0.2747 -0.1837  0.0986
   38PHE     HZ  608   0.822   4.647  -0.017  0.4297 -0.0736 -0.0047
   38PHE    CE2  609   0.927   4.465  -0.073  0.1961 -0.2397  0.3154
   38PHE    HE2  610   0.876   4.456  -0.168  0.0511 -0.3392  0.4008
   38PHE    CD2  611   1.029   4.378  -0.034  0.1412 -0.5323 -0.0583
   38PHE    HD2  612   1.062   4.297  -0.097  2.1536 -0.2062  0.5123
   38PHE      C  613   1.428   4.231   0.252  0.0563 -0.1072  0.1165
   38PHE      O  614   1.389   4.126   0.304  0.2124 -0.8313  0.2265
   39ASN      N  615   1.558   4.248   0.239  0.5705 -0.3405 -0.4629
   39ASN      H  616   1.591   4.334   0.196  0.6653 -0.8856 -1.5011
   39ASN     CA  617   1.669   4.157   0.283 -0.1424  0.0228  0.4400
   39ASN     HA  618   1.628   4.059   0.308 -1.8941  0.8859  1.1211
   39ASN     CB  619   1.769   4.153   0.166  0.5369 -0.2111 -0.2364
   39ASN    HB1  620   1.811   4.253   0.149  0.5442  0.1482  1.7156
   39ASN    HB2  621   1.713   4.131   0.075 -0.8965  2.6566 -0.1856
   39ASN     CG  622   1.885   4.058   0.177 -0.8770  0.7823  0.3906
   39ASN    OD1  623   1.889   3.957   0.250  0.5275  0.0728  0.4267
   39ASN    ND2  624   1.985   4.083   0.100 -1.0796  0.4569 -0.3846
   39ASN   HD21  625   1.980   4.157   0.032 -1.0756 -1.2687 -2.3739
   39ASN   HD22  626   2.061   4.016   0.095 -1.5006  0.0572 -2.4091
   39ASN      C  627   1.741   4.201   0.416 -0.4514  0.7579 -0.4349
   39ASN      O  628   1.780   4.315   0.446 -0.0317  0.3388 -0.8898
   40THR      N  629   1.765   4.099   0.495 -0.4776  0.0019 -0.3816
   40THR      H  630   1.731   4.011   0.458 -1.6772  0.2638  0.0416
   40THR     CA  631   1.828   4.097   0.625  0.5636  0.5232 -0.2107
   40THR     HA  632   1.769   4.167   0.684  0.3011  0.6267 -0.5983
   40THR     CB  633   1.821   3.957   0.689  0.2734 -0.0517  0.0194
   40THR     HB  634   1.883   3.967   0.779  0.0662  1.0971  0.0422
   40THR    CG2  635   1.670   3.921   0.721 -0.1800  0.5189 -0.6308
   40THR   HG21  636   1.627   3.892   0.625  1.0248 -0.9301 -0.7632
   40THR   HG22  637   1.658   3.838   0.791  0.3960  0.0994 -1.0274
   40THR   HG23  638   1.614   4.009   0.754 -1.0917  0.4130 -1.8223
   40THR    OG1  639   1.886   3.850   0.611  0.3394  0.0314 -0.3828
   40THR    HG1  640   1.938   3.804   0.678 -0.6449  1.6227  1.5990
   40THR      C  641   1.973   4.138   0.623  0.2572 -0.2157 -0.2244
   40THR      O  642   2.022   4.193   0.726 -0.4641  0.6353 -0.1944
   41GLN      N  643   2.042   4.100   0.519  0.3033 -0.1009 -0.4868
   41GLN      H  644   1.987   4.045   0.454 -2.9043  0.1764  1.7328
   41GLN     CA  645   2.188   4.115   0.505  0.4168  0.6882 -0.6385
   41GLN     HA  646   2.228   4.131   0.605 -2.1011  1.6251  0.3037
   41GLN     CB  647   2.254   3.981   0.458  0.3658 -0.3150 -0.2788
   41GLN    HB1  648   2.361   3.994   0.469  0.4349  0.1156 -1.3812
   41GLN    HB2  649   2.230   3.974   0.352  0.9254 -0.0891 -0.4227
   41GLN     CG  650   2.215   3.854   0.533  0.7834 -0.2943  0.0058
   41GLN    HG1  651   2.274   3.764   0.515 -1.0623 -1.8469  1.2916
   41GLN    HG2  652   2.113   3.829   0.505  0.2491 -0.1624  1.6994
   41GLN     CD  653   2.210   3.875   0.686 -0.1540 -0.2265  0.0880
   41GLN    OE1  654   2.113   3.847   0.755 -0.2032  0.1821  0.4736
   41GLN    NE2  655   2.322   3.919   0.747  0.1486  0.4374  0.0458
   41GLN   HE21  656   2.412   3.922   0.701  0.6683 -2.5037  0.6155
   41GLN   HE22  657   2.321   3.947   0.844 -0.1152  1.5488 -0.2633
   41GLN      C  658   2.229   4.234   0.422 -0.6859 -0.4541 -0.1673
   41GLN      O  659   2.348   4.242   0.388  0.0540  0.1719  0.1632
   42ALA      N  660   2.138   4.328   0.395 -0.1092  0.9443  0.2590
   42ALA      H  661   2.045   4.299   0.418 -0.4317  0.6831 -1.2316
   42ALA     CA  662   2.159   4.462   0.343 -0.2659 -0.0442 -0.3366
   42ALA     HA  663   2.204   4.458   0.244 -1.5341 -1.0363 -0.9030
   42ALA     CB  664   2.024   4.535   0.332 -0.3374  1.2449  0.1573
   42ALA    HB1  665   2.017   4.641   0.306 -1.4342  0.6874 -2.0755
   42ALA    HB2  666   1.971   4.501   0.243 -0.5286  0.7124  0.4715
   42ALA    HB3  667   1.962   4.523   0.421  1.6396  2.1779  1.7494
   42ALA      C  668   2.257   4.546   0.429  0.2919  0.5403 -0.1112
   42ALA      O  669   2.259   4.523   0.552 -0.1107  0.1599 -0.0927
   43THR      N  670   2.324   4.645   0.373 -0.8091  0.2180 -0.0365
   43THR      H  671   2.320   4.657   0.273  1.7338 -0.3919 -0.2761
   43THR     CA  672   2.424   4.722   0.448  0.1922 -0.9972 -0.3709
   43THR     HA  673   2.392   4.736   0.552 -1.1466  1.0630 -1.0004
   43THR     CB  674   2.562   4.654   0.446 -0.8595  0.4828  0.5864
   43THR     HB  675   2.619   4.670   0.354  0.9676 -0.4971  1.5042
   43THR    CG2  676   2.654   4.714   0.557 -0.6245 -0.1756  0.0440
   43THR   HG21  677   2.598   4.744   0.645 -1.7747 -1.1271 -0.3266
   43THR   HG22  678   2.731   4.646   0.594  1.5090  2.7901  1.3550
   43THR   HG23  679   2.697   4.802   0.511 -1.4113  1.0730  1.6078
   43THR    OG1  680   2.553   4.513   0.456 -0.4935 -0.1937  0.1447
   43THR    HG1  681   2.545   4.487   0.364 -0.6714  1.4594 -0.3465
   43THR      C  682   2.447   4.859   0.391 -0.6309  0.0159  0.4293
   43THR      O  683   2.480   4.877   0.269  0.2672  0.2897  0.0933
   44ASN      N  684   2.436   4.961   0.477 -0.1680 -0.4077 -0.8584
   44ASN      H  685   2.425   4.939   0.575 -0.6843 -0.2470 -0.8786
   44ASN     CA  686   2.462   5.101   0.432 -0.4129  0.9579  0.2400
   44ASN     HA  687   2.529   5.087   0.347  1.3800  0.0371  1.7112
   44ASN     CB  688   2.331   5.169   0.403  0.8865  0.6119 -0.4363
   44ASN    HB1  689   2.342   5.275   0.422  0.3397  0.4857  0.6921
   44ASN    HB2  690   2.248   5.147   0.470  0.0971  2.4712 -0.7682
   44ASN     CG  691   2.282   5.148   0.265 -0.4566  0.6966 -0.4734
   44ASN    OD1  692   2.318   5.225   0.181  0.2137  0.0244 -0.3030
   44ASN    ND2  693   2.194   5.050   0.233  0.1498 -0.0891  0.0020
   44ASN   HD21  694   2.148   5.011   0.314  0.2552 -1.5415 -0.5893
   44ASN   HD22  695   2.148   5.041   0.143 -0.2766  0.5855  0.1504
   44ASN      C  696   2.548   5.175   0.541 -0.0878  1.0213 -0.3293
   44ASN      O  697   2.582   5.115   0.646 -0.0982  0.2835 -0.2971
   45ARG      N  698   2.566   5.303   0.526  0.8913  0.1396  0.0319
   45ARG      H  699   2.531   5.349   0.443 -0.6314  1.3978  1.3116
   45ARG     CA  700   2.646   5.392   0.618  0.2110  1.4086  0.2870
   45ARG     HA  701   2.639   5.349   0.718  0.7454  1.3858  0.3196
   45ARG     CB  702   2.800   5.369   0.588  1.2221  0.3726  0.1207
   45ARG    HB1  703   2.834   5.265   0.590  2.1075  0.6544  2.1357
   45ARG    HB2  704   2.860   5.418   0.665  0.5934 -0.3012  1.0477
   45ARG     CG  705   2.845   5.410   0.450  0.4506  0.7751 -0.2883
   45ARG    HG1  706   2.813   5.514   0.447  0.5600  0.9517  2.2702
   45ARG    HG2  707   2.794   5.352   0.373  0.1806  0.8468 -0.1658
   45ARG     CD  708   2.995   5.401   0.414 -0.1045 -0.5024 -0.1532
   45ARG    HD1  709   3.027   5.297   0.410 -0.7098 -0.6992  0.0305
   45ARG    HD2  710   3.054   5.452   0.490  1.6191 -3.6701  0.7798
   45ARG     NE  711   3.020   5.481   0.291 -0.5245 -0.2688 -0.0117
   45ARG     HE  712   2.939   5.500   0.233  0.8120  1.4567 -1.4495
   45ARG     CZ  713   3.139   5.511   0.235 -0.0655  0.1255  0.1524
   45ARG    NH1  714   3.248   5.483   0.299 -0.1117 -0.8755 -0.3994
   45ARG   HH11  715   3.239   5.454   0.396  0.3995 -1.0520 -0.3996
   45ARG   HH12  716   3.339   5.489   0.256 -0.5435 -2.7103 -1.6832
   45ARG    NH2  717   3.151   5.572   0.118  0.2243 -0.4662  0.0697
   45ARG   HH21  718   3.082   5.597   0.049  0.9943  0.2776 -0.4557
   45ARG   HH22  719   3.247   5.592   0.093 -0.1655  0.9486 -0.3720
   45ARG      C  720   2.611   5.538   0.614 -0.3383  0.1557 -0.2069
   45ARG      O  721   2.530   5.586   0.538  1.0691 -0.0135 -0.0962
   46ASN      N  722   2.677   5.612   0.701 -0.1236  0.1930 -0.4084
   46ASN      H  723   2.733   5.549   0.758 -0.6905 -1.3155 -1.4595
   46ASN     CA  724   2.661   5.753   0.742  0.0337 -0.2255  0.0521
   46ASN     HA  725   2.600   5.801   0.665 -0.6275  0.6258  1.0706
   46ASN     CB  726   2.590   5.753   0.878 -0.2333  0.8665  0.6679
   46ASN    HB1  727   2.593   5.856   0.914 -0.5200  1.5140 -1.0655
   46ASN    HB2  728   2.659   5.701   0.945 -0.5010 -0.9011 -0.3622
   46ASN     CG  729   2.454   5.680   0.878  0.4914  0.3888 -0.1331
   46ASN    OD1  730   2.445   5.564   0.911  0.1205  0.1332  0.1818
   46ASN    ND2  731   2.353   5.744   0.846  0.1086 -0.1084 -0.3144
   46ASN   HD21  732   2.351   5.843   0.824 -3.2455 -0.3653 -1.7420
   46ASN   HD22  733   2.264   5.696   0.842 -1.5355  2.4433  2.1745
   46ASN      C  734   2.786   5.841   0.733 -0.0332 -0.3016 -0.1991
   46ASN      O  735   2.895   5.787   0.732  0.2028 -0.2381  0.3895
   47THR      N  736   2.763   5.979   0.731 -0.2887  0.3541  0.1478
   47THR      H  737   2.666   6.007   0.740 -0.5340 -0.6499  0.7314
   47THR     CA  738   2.861   6.088   0.719  0.0122  0.1317 -0.1914
   47THR     HA  739   2.937   6.060   0.645  1.5239  1.9640  0.5692
   47THR     CB  740   2.805   6.219   0.663 -0.2675  0.5200  0.5369
   47THR     HB  741   2.878   6.300   0.659 -0.5127  0.7317  0.1368
   47THR    CG2  742   2.744   6.212   0.523  0.0306 -0.1756  0.0178
   47THR   HG21  743   2.814   6.187   0.443 -0.3101  2.2054 -1.0972
   47THR   HG22  744   2.668   6.133   0.522 -3.1215  2.6070 -2.1283
   47THR   HG23  745   2.704   6.307   0.488  2.8709  0.5377 -1.5558
   47THR    OG1  746   2.695   6.264   0.750 -0.7133 -0.2829 -0.4306
   47THR    HG1  747   2.716   6.356   0.769 -3.0822 -0.1821  2.5123
   47THR      C  748   2.937   6.114   0.852  0.6118  0.1827  0.2167
   47THR      O  749   2.999   6.216   0.874  0.0005 -0.4198 -0.2540
   48AS1      N  750   2.948   6.014   0.942 -0.3089  0.1295 -0.0096
   48AS1      H  751   2.897   5.929   0.921 -1.5793  0.3841  1.8159
   48AS1     CA  752   3.009   6.031   1.077  0.7411  0.5904 -0.1501
   48AS1     HA  753   3.092   6.099   1.060 -1.2044  2.7266 -1.6434
   48AS1     CB  754   2.916   6.096   1.182  0.2062  0.6273 -0.1645
   48AS1    HB1  755   2.870   6.193   1.164 -2.1520  0.0246  2.0055
   48AS1    HB2  756   2.980   6.111   1.270  0.8064  1.0888 -0.6694
   48AS1     CG  757   2.800   6.004   1.214  0.5756 -0.3820  0.2103
   48AS1    OD1  758   2.792   5.890   1.178  0.5437  0.1040  0.8242
   48AS1   HD11  759   2.879   5.863   1.146  0.2642  2.4852 -2.4366
   48AS1   HD12  760   2.705   5.853   1.161  1.1487 -1.9130  1.8266
   48AS1    OD2  761   2.695   6.060   1.279 -0.0924  0.3022  0.1207
   48AS1   HD21  762   2.705   6.153   1.300 -0.8645  0.1575  1.2603
   48AS1   HD22  763   2.629   6.001   1.318 -0.3306 -0.8816 -1.9287
   48AS1      C  764   3.087   5.899   1.135  0.3946 -0.4255 -0.0868
   48AS1      O  765   3.142   5.898   1.245  0.1013 -0.1295 -0.5726
   49GLY      N  766   3.093   5.800   1.041 -0.3906  0.1813  0.2148
   49GLY      H  767   3.062   5.816   0.946 -0.5854 -1.1825  0.0286
   49GLY     CA  768   3.148   5.666   1.065 -0.1766  0.5932 -0.5081
   49GLY    HA1  769   3.229   5.678   1.137  0.4025  0.7514 -1.1839
   49GLY    HA2  770   3.191   5.628   0.973  1.1437 -1.7138  0.9538
   49GLY      C  771   3.048   5.560   1.110 -0.4195 -0.3392  0.6480
   49GLY      O  772   3.079   5.443   1.126  0.5767  0.1244  0.3298
   50SER      N  773   2.921   5.597   1.125 -0.7345  0.5534 -0.3219
   50SER      H  774   2.890   5.692   1.110 -3.2892 -0.1854 -0.2638
   50SER     CA  775   2.826   5.488   1.154  0.3851 -0.5543 -0.0124
   50SER     HA  776   2.851   5.425   1.239 -0.9380 -0.5441  0.4141
   50SER     CB  777   2.687   5.546   1.201  0.4721 -0.1398 -0.0904
   50SER    HB1  778   2.624   5.574   1.116 -0.5059  0.3247  0.7577
   50SER    HB2  779   2.693   5.632   1.268  0.1795 -1.0239  1.0958
   50SER     OG  780   2.620   5.447   1.271 -0.0337 -0.4655  0.4172
   50SER     HG  781   2.539   5.483   1.308 -0.6764 -1.1193 -0.3088
   50SER      C  782   2.780   5.402   1.030 -1.0213  0.0911 -0.2456
   50SER      O  783   2.794   5.439   0.913 -0.3373 -0.1077 -0.3201
   51THR      N  784   2.729   5.279   1.058 -0.2415  0.3076  0.4153
   51THR      H  785   2.720   5.251   1.154 -0.3115  1.3010  0.7067
   51THR     CA  786   2.686   5.174   0.967 -0.1408 -0.4002 -0.2877
   51THR     HA  787   2.700   5.208   0.864 -0.5559 -2.3937 -1.0608
   51THR     CB  788   2.775   5.048   0.979  0.1061 -0.1009  1.1859
   51THR     HB  789   2.764   4.996   1.074 -0.2340 -1.3216  0.4995
   51THR    CG2  790   2.750   4.950   0.871 -0.5727  0.0012 -0.2016
   51THR   HG21  791   2.645   4.921   0.863 -0.3566 -0.9106  0.1026
   51THR   HG22  792   2.773   4.996   0.775  1.4654  2.0261  1.1666
   51THR   HG23  793   2.812   4.861   0.878  0.2515  0.6670  1.7905
   51THR    OG1  794   2.903   5.101   0.965  1.2862 -0.0471 -0.1579
   51THR    HG1  795   2.924   5.124   1.056 -0.7980  1.9881 -0.1099
   51THR      C  796   2.539   5.128   0.995  0.1074  0.5260  0.4258
   51THR      O  797   2.501   5.094   1.106 -0.0992 -0.5934  0.5101
   52AS0      N  798   2.461   5.123   0.894  0.1038  0.2150 -0.2022
   52AS0      H  799   2.509   5.117   0.805  1.1894 -0.0917  0.3972
   52AS0     CA  800   2.324   5.084   0.889  0.0093  0.2208  0.1648
   52AS0     HA  801   2.282   5.098   0.989  1.0676  0.4271  0.5925
   52AS0     CB  802   2.241   5.183   0.802 -0.3982 -0.5366  0.2115
   52AS0    HB1  803   2.133   5.180   0.809 -0.3124 -1.1417  2.1656
   52AS0    HB2  804   2.275   5.171   0.699  1.0036  0.2588  0.5499
   52AS0     CG  805   2.272   5.331   0.827 -0.0827 -0.6585 -0.6763
   52AS0    OD1  806   2.275   5.367   0.958 -0.0164  0.7693  0.0296
   52AS0   HD11  807   2.310   5.456   0.963 -2.8708  2.0469 -0.5361
   52AS0   HD12  808   2.249   5.297   1.019  0.1452 -0.6603 -1.4629
   52AS0    OD2  809   2.320   5.402   0.742  0.4905 -0.0342  0.3216
   52AS0   HD21  810   2.355   5.478   0.789 -0.5426  2.0609 -2.0406
   52AS0   HD22  811   2.304   5.381   0.650  0.2580 -2.6718  0.8858
   52AS0      C  812   2.300   4.938   0.851 -0.3987  0.6870 -0.0654
   52AS0      O  813   2.330   4.894   0.744  0.0467 -0.1887 -0.5059
   53TY0      N  814   2.243   4.863   0.946  0.4210  0.1907 -0.0839
   53TY0      H  815   2.203   4.905   1.028  1.1657  1.2815 -0.2683
   53TY0     CA  816   2.234   4.715   0.946  0.4563  0.0836 -0.0461
   53TY0     HA  817   2.263   4.683   0.846 -1.3275  1.5689 -1.0861
   53TY0     CB  818   2.319   4.663   1.066 -0.2267 -0.6778 -0.0985
   53TY0    HB1  819   2.324   4.555   1.079  2.7612 -0.4267  1.7859
   53TY0    HB2  820   2.280   4.704   1.159 -2.2726  1.6224 -1.8363
   53TY0     CG  821   2.470   4.689   1.056 -0.8047  0.9526 -0.3664
   53TY0    CD1  822   2.532   4.739   1.175  0.3155  0.0362  0.0363
   53TY0    HD1  823   2.472   4.776   1.257 -1.9875  0.9228 -1.9320
   53TY0    CE1  824   2.674   4.754   1.174 -0.0584 -0.4652 -0.0314
   53TY0    HE1  825   2.725   4.794   1.261 -2.0155 -0.9270  1.4086
   53TY0     CZ  826   2.754   4.704   1.070  0.6394 -0.7318  0.1549
   53TY0     OH  827   2.884   4.700   1.091 -0.0396 -0.3013 -0.4693
   53TY0    HH1  828   2.938   4.651   1.028  1.4892 -1.6573  1.7541
   53TY0    HH2  829   2.910   4.743   1.172 -1.4163 -0.7472  0.2474
   53TY0    CE2  830   2.693   4.649   0.957 -0.1711 -0.1672  0.9970
   53TY0    HE2  831   2.747   4.607   0.873 -0.2896  0.2060  0.7321
   53TY0    CD2  832   2.552   4.644   0.946 -0.4224 -0.1633 -0.1113
   53TY0    HD2  833   2.504   4.601   0.859  0.3807  1.0065 -1.1576
   53TY0      C  834   2.093   4.663   0.962 -0.6913  0.0667  0.1417
   53TY0      O  835   1.999   4.736   1.000  0.5751  0.0036 -0.0816
   54GLY      N  836   2.078   4.533   0.946  0.6944  0.3212 -0.9057
   54GLY      H  837   2.157   4.484   0.906  0.6231 -0.2053 -0.4110
   54GLY     CA  838   1.952   4.462   0.938 -0.5562  0.6762  0.4926
   54GLY    HA1  839   1.902   4.459   1.035 -2.4675 -0.9332 -0.4450
   54GLY    HA2  840   1.965   4.355   0.922 -1.2105  0.4814  1.1863
   54GLY      C  841   1.850   4.503   0.828 -0.4864 -0.1038 -0.3424
   54GLY      O  842   1.881   4.592   0.744  0.0556  0.7823 -0.1485
   55ILE      N  843   1.735   4.433   0.830  0.2490  0.1836 -0.4534
   55ILE      H  844   1.725   4.353   0.892  0.9018 -0.3968 -1.0832
   55ILE     CA  845   1.631   4.455   0.733 -0.5144 -0.4232  0.4713
   55ILE     HA  846   1.669   4.452   0.631  1.3128  0.3700  1.0888
   55ILE     CB  847   1.516   4.355   0.762 -0.3036 -0.2597 -0.3520
   55ILE     HB  848   1.562   4.258   0.743  1.3702 -0.0984  2.2517
   55ILE    CG2  849   1.449   4.359   0.902 -0.0413  0.1870 -0.1136
   55ILE   HG21  850   1.524   4.352   0.981 -0.1186  1.8877  0.1443
   55ILE   HG22  851   1.398   4.455   0.910 -0.4432  0.0807 -1.1751
   55ILE   HG23  852   1.377   4.279   0.919 -0.5550  0.4930 -0.7705
   55ILE    CG1  853   1.403   4.382   0.664  0.6207  0.3995  0.4794
   55ILE   HG11  854   1.448   4.410   0.568  1.0810 -0.8764  0.3043
   55ILE   HG12  855   1.335   4.461   0.696  0.4147  0.6656 -0.5719
   55ILE     CD  856   1.305   4.266   0.624 -0.3505 -0.7493 -0.1735
   55ILE    HD1  857   1.366   4.181   0.593 -0.5338 -1.0888  0.3812
   55ILE    HD2  858   1.246   4.241   0.712  0.7248  1.6258  1.3135
   55ILE    HD3  859   1.238   4.295   0.543  0.4859 -0.9703 -0.9674
   55ILE      C  860   1.580   4.603   0.734  0.1149 -0.5425  0.0455
   55ILE      O  861   1.539   4.649   0.624 -0.3701 -0.2371 -0.4109
   56LEU      N  862   1.588   4.685   0.845  0.5164 -0.0119 -0.3254
   56LEU      H  863   1.632   4.650   0.929  0.6022  1.9793  0.5130
   56LEU     CA  864   1.528   4.820   0.854  0.2050 -0.4470  0.5355
   56LEU     HA  865   1.484   4.831   0.756  1.3769  1.3190  0.1586
   56LEU     CB  866   1.434   4.827   0.969  0.4098 -0.1591 -0.2772
   56LEU    HB1  867   1.411   4.933   0.984 -0.2709 -0.3972  0.4468
   56LEU    HB2  868   1.487   4.796   1.060 -0.5684 -2.9108 -0.5779
   56LEU     CG  869   1.301   4.751   0.953  0.2421 -0.1024  0.2193
   56LEU     HG  870   1.320   4.657   0.903 -1.2925 -0.0786 -0.4407
   56LEU    CD1  871   1.256   4.722   1.095  0.2089  0.4607 -0.0337
   56LEU   HD11  872   1.319   4.638   1.126 -1.1463 -2.2694 -3.8570
   56LEU   HD12  873   1.265   4.815   1.151  1.0097  0.8004 -0.6990
   56LEU   HD13  874   1.153   4.688   1.102 -0.2923  1.4260 -1.9480
   56LEU    CD2  875   1.202   4.837   0.881  0.3425  0.0938  0.2325
   56LEU   HD21  876   1.098   4.806   0.894 -0.0002  0.8461 -0.5950
   56LEU   HD22  877   1.197   4.935   0.928 -2.1635 -0.1439  0.5795
   56LEU   HD23  878   1.226   4.849   0.775  1.1089 -0.3864  0.3431
   56LEU      C  879   1.648   4.923   0.869 -0.0968 -0.4560  0.7774
   56LEU      O  880   1.623   5.031   0.915 -0.0847 -0.1243  0.1344
   57GLN      N  881   1.781   4.887   0.831  0.7117  0.5516 -0.5724
   57GLN      H  882   1.806   4.792   0.807  0.5815  0.3550  0.0450
   57GLN     CA  883   1.886   4.982   0.819  0.0071 -0.1172  0.2653
   57GLN     HA  884   1.983   4.932   0.813  0.6446  1.2380 -1.5916
   57GLN     CB  885   1.872   5.059   0.673  0.0884 -0.0399 -1.1763
   57GLN    HB1  886   1.960   5.122   0.661 -0.3388  0.6033 -0.9607
   57GLN    HB2  887   1.785   5.123   0.680 -0.9766 -1.4344 -1.2444
   57GLN     CG  888   1.872   4.946   0.572 -0.0761  0.2882  0.4128
   57GLN    HG1  889   1.830   4.988   0.481  0.0259  0.5141  0.4679
   57GLN    HG2  890   1.811   4.859   0.598 -1.6012  0.6226 -1.7316
   57GLN     CD  891   2.012   4.886   0.547 -0.0193 -0.1168 -0.0975
   57GLN    OE1  892   2.091   4.937   0.464  0.9896  0.1018  0.0570
   57GLN    NE2  893   2.037   4.772   0.605  0.3142 -0.1572  0.3596
   57GLN   HE21  894   1.971   4.724   0.664  1.0662  0.2210  1.5505
   57GLN   HE22  895   2.133   4.740   0.594  0.6090  1.3080 -1.9563
   57GLN      C  896   1.900   5.071   0.944 -0.0835 -0.8654 -0.2768
   57GLN      O  897   1.918   5.191   0.941  0.4224  0.4599  0.1684
   58ILE      N  898   1.889   5.010   1.059 -0.0845  0.3729 -0.1547
   58ILE      H  899   1.864   4.912   1.049 -0.4080  0.6806 -3.0948
   58ILE     CA  900   1.895   5.068   1.195  1.0387 -0.0487  0.2390
   58ILE     HA  901   1.841   5.161   1.213  0.2950 -0.8442  2.5165
   58ILE     CB  902   1.846   4.963   1.294  0.2225 -0.2015 -0.4751
   58ILE     HB  903   1.894   4.867   1.272 -1.7301 -1.4638  0.4503
   58ILE    CG2  904   1.886   4.986   1.440  0.6776  0.2238  0.1189
   58ILE   HG21  905   1.844   5.082   1.472  0.5849 -0.3604  1.8476
   58ILE   HG22  906   1.859   4.895   1.493 -0.6040  1.2500  1.3052
   58ILE   HG23  907   1.994   4.995   1.449  0.5583  0.8865  1.0535
   58ILE    CG1  908   1.696   4.938   1.284 -0.1247  0.4889 -0.3357
   58ILE   HG11  909   1.673   4.870   1.366  0.5885  2.0454  1.2178
   58ILE   HG12  910   1.661   4.892   1.192  0.8826  2.3123 -1.7057
   58ILE     CD  911   1.601   5.058   1.310  0.3244 -0.1002 -0.7752
   58ILE    HD1  912   1.506   5.007   1.323  1.1135 -1.5503 -0.5464
   58ILE    HD2  913   1.625   5.112   1.402 -0.7441 -1.2468  0.2062
   58ILE    HD3  914   1.598   5.125   1.223 -0.9230  1.5456  0.4657
   58ILE      C  915   2.040   5.108   1.220 -0.1809 -0.0715 -0.3821
   58ILE      O  916   2.133   5.029   1.194 -0.2257  0.3678  0.1261
   59ASN      N  917   2.062   5.230   1.277 -0.1645  0.0878 -0.2936
   59ASN      H  918   1.982   5.292   1.277 -0.5345 -0.2329 -3.3513
   59ASN     CA  919   2.192   5.296   1.289 -0.5088  0.1811 -0.2690
   59ASN     HA  920   2.239   5.267   1.195  0.0936  1.3489 -0.3394
   59ASN     CB  921   2.167   5.455   1.294  0.2199  0.0628 -0.1640
   59ASN    HB1  922   2.124   5.480   1.391 -0.7340  0.3522 -0.6460
   59ASN    HB2  923   2.097   5.476   1.213 -0.4505  0.0137  0.3964
   59ASN     CG  924   2.289   5.538   1.283  0.0269  0.1919  0.4116
   59ASN    OD1  925   2.396   5.524   1.344 -0.3061 -0.2802 -0.0719
   59ASN    ND2  926   2.283   5.644   1.207 -0.1272  0.5871  0.3045
   59ASN   HD21  927   2.193   5.666   1.166 -0.5626 -0.9856  0.3515
   59ASN   HD22  928   2.356   5.713   1.202  0.2879  0.1974  0.8586
   59ASN      C  929   2.269   5.236   1.406  0.2613 -0.3239 -0.5767
   59ASN      O  930   2.232   5.255   1.526 -0.4242  0.1995 -0.0389
   60SER      N  931   2.381   5.168   1.378  0.2087 -0.3943  0.5396
   60SER      H  932   2.437   5.180   1.295 -1.2562  0.0689 -0.4147
   60SER     CA  933   2.453   5.096   1.491  0.6313  0.0726 -0.1691
   60SER     HA  934   2.374   5.038   1.537 -0.7153  2.7009  1.0589
   60SER     CB  935   2.557   5.008   1.428 -0.1425 -0.3979 -0.1818
   60SER    HB1  936   2.501   4.952   1.354 -1.1251 -0.5054  0.6242
   60SER    HB2  937   2.591   4.933   1.500  0.0747  0.1175  0.2603
   60SER     OG  938   2.661   5.086   1.376 -0.4937 -0.5326 -0.0572
   60SER     HG  939   2.700   5.041   1.300 -1.2421 -0.0644 -0.7400
   60SER      C  940   2.513   5.184   1.591 -0.1620 -0.4685 -0.3873
   60SER      O  941   2.497   5.172   1.710 -0.3032  0.8961  0.0069
   61ARG      N  942   2.575   5.299   1.551 -0.3113  0.2766 -0.0394
   61ARG      H  943   2.588   5.314   1.452 -0.7963 -2.2127 -0.5463
   61ARG     CA  944   2.626   5.399   1.652  0.7721 -0.5186  1.0085
   61ARG     HA  945   2.682   5.341   1.725  1.2902 -0.2149  0.8582
   61ARG     CB  946   2.727   5.482   1.573  0.2302 -0.8253 -1.0715
   61ARG    HB1  947   2.676   5.534   1.492 -2.5835 -4.0452 -1.5570
   61ARG    HB2  948   2.789   5.418   1.509  3.3594  1.2941 -0.4141
   61ARG     CG  949   2.831   5.576   1.638  0.8159  0.2993 -0.6864
   61ARG    HG1  950   2.908   5.512   1.681  0.4312 -0.1314 -0.6313
   61ARG    HG2  951   2.782   5.641   1.710  0.2056  0.3272 -1.1244
   61ARG     CD  952   2.898   5.674   1.535  0.3410 -0.3484 -0.1951
   61ARG    HD1  953   2.823   5.750   1.513  0.9039  0.4565  0.5720
   61ARG    HD2  954   2.935   5.622   1.447  1.4198 -0.7579  0.4659
   61ARG     NE  955   3.007   5.749   1.593 -0.0905 -0.0523 -0.2816
   61ARG     HE  956   3.089   5.699   1.627 -0.2846 -0.1279  0.0835
   61ARG     CZ  957   3.032   5.879   1.579 -0.8954 -0.1937  0.3971
   61ARG    NH1  958   2.937   5.967   1.562 -0.7493 -0.1465  0.2064
   61ARG   HH11  959   2.842   5.936   1.554 -0.3697 -1.1673 -0.5762
   61ARG   HH12  960   2.964   6.064   1.566 -2.2564  0.3998 -1.8293
   61ARG    NH2  961   3.148   5.926   1.604  0.6247  0.0345 -0.2427
   61ARG   HH21  962   3.219   5.857   1.621  0.8602  0.6100  1.2199
   61ARG   HH22  963   3.171   6.022   1.585  2.5027 -0.2492  0.4274
   61ARG      C  964   2.521   5.482   1.721 -0.6105  0.4285  0.2748
   61ARG      O  965   2.553   5.571   1.800 -0.1162  0.1631  0.0124
   62TRP      N  966   2.398   5.449   1.693  0.0025 -0.2290 -0.3442
   62TRP      H  967   2.372   5.377   1.628  0.3514 -0.0270 -0.7091
   62TRP     CA  968   2.290   5.509   1.776  0.5964  0.8546  0.1546
   62TRP     HA  969   2.326   5.582   1.850  1.1549 -0.0102  0.7620
   62TRP     CB  970   2.203   5.594   1.678  0.8606  1.2530  0.4063
   62TRP    HB1  971   2.121   5.531   1.643  1.7104  0.8081 -0.8703
   62TRP    HB2  972   2.257   5.626   1.589  0.3286  0.6703 -0.1461
   62TRP     CG  973   2.134   5.706   1.745 -0.5611 -0.6426 -0.0773
   62TRP    CD1  974   2.034   5.693   1.834  0.3211 -0.4276 -0.1211
   62TRP    HD1  975   1.986   5.599   1.858 -0.0292 -0.0798  0.5587
   62TRP    NE1  976   1.993   5.819   1.886  0.7289 -0.4372 -0.2376
   62TRP    HE1  977   1.922   5.831   1.957 -1.2169  2.0114 -2.3818
   62TRP    CE2  978   2.073   5.916   1.824 -0.3931 -0.1469 -0.9961
   62TRP    CZ2  979   2.085   6.056   1.849  1.0300  0.4799  0.4355
   62TRP    HZ2  980   2.019   6.116   1.910 -1.3202 -2.5517  1.0530
   62TRP    CH2  981   2.185   6.124   1.775 -0.1178 -0.6840 -0.5730
   62TRP    HH2  982   2.195   6.232   1.783  2.3283 -0.9991  2.9379
   62TRP    CZ3  983   2.268   6.057   1.689 -0.4096  0.4140  0.0172
   62TRP    HZ3  984   2.349   6.103   1.635  1.8457 -0.6871  2.2463
   62TRP    CE3  985   2.258   5.919   1.666  0.0032  0.4702 -0.3187
   62TRP    HE3  986   2.322   5.874   1.592  1.1269  0.3707  0.6763
   62TRP    CD2  987   2.161   5.846   1.739  0.6226 -0.0134 -0.0738
   62TRP      C  988   2.217   5.405   1.866 -0.8248  1.0817  0.8049
   62TRP      O  989   2.193   5.432   1.984  0.2668  0.3463 -0.2281
   63TRP      N  990   2.187   5.286   1.809  0.0419 -0.0272  0.5123
   63TRP      H  991   2.218   5.266   1.715  0.5777  0.9858  0.4603
   63TRP     CA  992   2.105   5.190   1.876 -0.0490  0.4718 -0.2942
   63TRP     HA  993   2.049   5.236   1.958  0.2336  0.0467  0.1462
   63TRP     CB  994   1.985   5.155   1.785 -0.3786 -0.0876  0.7942
   63TRP    HB1  995   1.920   5.082   1.832 -2.1746 -1.5137 -3.4357
   63TRP    HB2  996   2.020   5.117   1.689  2.1753  0.1257  1.5612
   63TRP     CG  997   1.898   5.277   1.755  0.0136  0.3129 -0.7014
   63TRP    CD1  998   1.893   5.359   1.649 -0.4019  0.2142  0.1629
   63TRP    HD1  999   1.945   5.350   1.555  0.8224  0.5579  0.7793
   63TRP    NE1 1000   1.809   5.463   1.665 -0.5189  0.0112 -0.1992
   63TRP    HE1 1001   1.787   5.524   1.588  1.9665 -2.9045 -3.5540
   63TRP    CE2 1002   1.747   5.451   1.788 -0.1143 -0.4629 -0.0470
   63TRP    CZ2 1003   1.648   5.531   1.853  0.0862 -0.1556  0.0023
   63TRP    HZ2 1004   1.613   5.622   1.806 -0.7193 -1.0479 -1.1732
   63TRP    CH2 1005   1.591   5.480   1.971  0.0193  0.7127 -0.2530
   63TRP    HH2 1006   1.500   5.519   2.016 -1.6372 -0.7170 -2.1564
   63TRP    CZ3 1007   1.658   5.375   2.034 -0.3181  0.3265 -0.0661
   63TRP    HZ3 1008   1.614   5.335   2.124  0.8527 -1.3451 -0.1747
   63TRP    CE3 1009   1.768   5.312   1.980  0.1443 -0.1540 -0.2733
   63TRP    HE3 1010   1.811   5.227   2.031  2.2194 -0.4892 -2.3898
   63TRP    CD2 1011   1.800   5.336   1.848 -0.6098  0.0168 -0.3398
   63TRP      C 1012   2.181   5.068   1.938  0.8977  0.0570 -0.6133
   63TRP      O 1013   2.126   5.007   2.030 -0.2411  0.4608  0.3401
   64CY1      N 1014   2.309   5.039   1.911  0.2310 -0.1307  0.0379
   64CY1      H 1015   2.363   5.100   1.851  0.7692 -0.0796  0.5696
   64CY1     CA 1016   2.388   4.916   1.945  0.4943 -0.1171  0.0132
   64CY1     HA 1017   2.333   4.879   2.032  1.0989  1.8574  1.3113
   64CY1     CB 1018   2.375   4.813   1.839  0.3375 -0.3069 -0.3655
   64CY1    HB1 1019   2.398   4.719   1.889 -0.2797  1.7293  4.2582
   64CY1    HB2 1020   2.452   4.841   1.767 -0.6522 -0.8686 -1.6899
   64CY1     SG 1021   2.208   4.794   1.775  0.0922 -0.2740 -0.1487
   64CY1    HG1 1022   2.179   4.684   1.706 -2.4279  1.7235 -2.5058
   64CY1    HG2 1023   2.143   4.781   1.892 -0.3393 -0.0688 -0.3638
   64CY1    HG3 1024   2.156   4.896   1.707  0.8109  0.2946  0.1377
   64CY1      C 1025   2.532   4.939   1.982 -1.2184  0.6101 -0.4460
   64CY1      O 1026   2.599   5.029   1.933 -0.3043 -0.0090 -0.2197
   65ASN      N 1027   2.579   4.849   2.072  0.7042 -0.9137  0.6147
   65ASN      H 1028   2.514   4.777   2.100 -0.4640  0.1541  0.7627
   65ASN     CA 1029   2.719   4.835   2.105  0.5233 -0.1089  0.4178
   65ASN     HA 1030   2.754   4.937   2.124  2.2017 -0.8444  1.4874
   65ASN     CB 1031   2.734   4.748   2.230 -0.0970 -0.0419  0.4807
   65ASN    HB1 1032   2.670   4.660   2.220 -2.3859  1.6464 -0.5255
   65ASN    HB2 1033   2.702   4.798   2.321  0.8573 -0.1517  0.8809
   65ASN     CG 1034   2.881   4.715   2.254  0.3568  0.4663  0.4931
   65ASN    OD1 1035   2.931   4.617   2.204  0.0658 -0.1090  0.1034
   65ASN    ND2 1036   2.960   4.794   2.318 -0.5842 -0.8079 -0.2931
   65ASN   HD21 1037   2.938   4.890   2.342 -0.6065 -0.8213 -0.2591
   65ASN   HD22 1038   3.054   4.765   2.337 -0.3451  0.0090 -0.1635
   65ASN      C 1039   2.797   4.783   1.983  0.2712 -0.2285  0.0256
   65ASN      O 1040   2.762   4.684   1.926  0.5664  0.1709 -0.5164
   66AS0      N 1041   2.908   4.847   1.957 -0.3353 -0.4230  0.0090
   66AS0      H 1042   2.936   4.919   2.021  1.4058 -1.6719  0.7333
   66AS0     CA 1043   2.987   4.841   1.835  0.1347 -0.7256 -0.3504
   66AS0     HA 1044   2.935   4.782   1.760  1.7784 -0.6642 -1.5825
   66AS0     CB 1045   3.005   4.987   1.769  0.8075 -0.1278  0.3101
   66AS0    HB1 1046   3.079   4.984   1.690 -0.9270 -0.9272 -1.3766
   66AS0    HB2 1047   3.049   5.061   1.835 -1.6503  2.0414 -0.2897
   66AS0     CG 1048   2.872   5.048   1.703 -0.1983 -0.0652  0.4977
   66AS0    OD1 1049   2.878   5.175   1.655 -0.3554  0.1145 -0.3551
   66AS0   HD11 1050   2.956   5.226   1.676 -1.5548  2.7781 -1.7377
   66AS0   HD12 1051   2.796   5.206   1.616 -0.3664 -1.3261 -1.5712
   66AS0    OD2 1052   2.768   4.992   1.689 -0.0711  0.3575  0.3026
   66AS0   HD21 1053   2.709   5.040   1.630 -0.4158 -0.9737 -0.4758
   66AS0   HD22 1054   2.770   4.905   1.730  1.3249 -0.7619 -1.9301
   66AS0      C 1055   3.113   4.760   1.855  0.2205 -0.2554  0.7018
   66AS0      O 1056   3.215   4.783   1.786 -0.3177  0.1565 -0.1985
   67GLY      N 1057   3.117   4.665   1.950  0.4743  0.3059 -0.0238
   67GLY      H 1058   3.027   4.642   1.990  0.3696 -1.6708 -1.2755
   67GLY     CA 1059   3.234   4.589   1.992 -0.1318 -0.2009  0.2360
   67GLY    HA1 1060   3.257   4.507   1.924 -1.1452 -0.3671  0.0840
   67GLY    HA2 1061   3.215   4.546   2.090  0.1412 -1.6021 -0.3007
   67GLY      C 1062   3.364   4.672   2.015  0.1417 -0.2938  0.3856
   67GLY      O 1063   3.369   4.758   2.106 -0.0212  0.3787  0.0279
   68ARG      N 1064   3.463   4.649   1.929 -0.5225 -0.1128 -0.3648
   68ARG      H 1065   3.444   4.588   1.850 -0.3077 -0.9750  0.2354
   68ARG     CA 1066   3.593   4.716   1.927 -0.2246 -0.2491 -0.1787
   68ARG     HA 1067   3.627   4.705   2.030 -0.4788  0.1878 -0.0436
   68ARG     CB 1068   3.682   4.660   1.813  0.4594 -0.1055  0.1453
   68ARG    HB1 1069   3.633   4.676   1.717 -0.1911  0.9310  0.6278
   68ARG    HB2 1070   3.710   4.558   1.841  0.2235 -0.4889 -0.9950
   68ARG     CG 1071   3.824   4.726   1.816 -1.0695  0.6069 -0.1391
   68ARG    HG1 1072   3.870   4.720   1.914 -1.4267  2.2937  0.1454
   68ARG    HG2 1073   3.816   4.831   1.791 -3.9744  0.4848 -0.0580
   68ARG     CD 1074   3.900   4.661   1.705 -0.8052 -0.0011 -0.0253
   68ARG    HD1 1075   3.855   4.665   1.605  2.4774 -0.7208 -1.6722
   68ARG    HD2 1076   3.916   4.558   1.737  1.1062  0.1231 -0.4470
   68ARG     NE 1077   4.031   4.728   1.693  0.0030  0.1575 -0.7449
   68ARG     HE 1078   4.063   4.783   1.771  1.0164  0.0385 -1.0645
   68ARG     CZ 1079   4.122   4.695   1.605 -0.1345 -0.0565  0.3990
   68ARG    NH1 1080   4.105   4.608   1.512 -0.0892  0.1669 -0.8078
   68ARG   HH11 1081   4.021   4.552   1.506 -0.6677  1.1385 -2.4217
   68ARG   HH12 1082   4.176   4.585   1.444 -0.3037  0.2576 -1.0615
   68ARG    NH2 1083   4.232   4.764   1.613  0.2952  0.1742  0.5847
   68ARG   HH21 1084   4.247   4.827   1.690  2.9905  0.0240  0.2674
   68ARG   HH22 1085   4.301   4.757   1.539 -0.2356 -1.0801  0.1894
   68ARG      C 1086   3.587   4.869   1.910  0.5583 -0.2357 -0.2742
   68ARG      O 1087   3.661   4.936   1.987 -0.3563 -0.5373  0.3835
   69THR      N 1088   3.505   4.918   1.811 -0.0040  1.1509 -0.6349
   69THR      H 1089   3.450   4.849   1.762  2.2639  0.9560 -3.1238
   69THR     CA 1090   3.489   5.060   1.773  0.1539  0.7434 -0.1065
   69THR     HA 1091   3.589   5.101   1.765  1.8283 -2.7880  1.1438
   69THR     CB 1092   3.420   5.085   1.639 -0.2261 -0.7759 -0.2995
   69THR     HB 1093   3.314   5.066   1.655 -0.3489 -1.1683 -1.4450
   69THR    CG2 1094   3.433   5.230   1.593  0.9709  0.2628  0.2441
   69THR   HG21 1095   3.534   5.270   1.581  0.5887  1.3394  0.6035
   69THR   HG22 1096   3.382   5.240   1.497  1.4727  0.7861  0.0232
   69THR   HG23 1097   3.383   5.302   1.657 -1.4776  1.5553 -2.8841
   69THR    OG1 1098   3.479   5.009   1.537 -0.0149  0.3481  0.4996
   69THR    HG1 1099   3.442   4.920   1.538 -0.2093  0.4044 -0.5450
   69THR      C 1100   3.415   5.140   1.887  0.0891 -0.5695  0.4616
   69THR      O 1101   3.301   5.106   1.923 -0.6004  0.6303  0.6266
   70PRO      N 1102   3.475   5.249   1.939  0.5616 -0.3246 -1.0264
   70PRO     CD 1103   3.598   5.314   1.898 -0.2672  0.5090  0.2399
   70PRO    HD1 1104   3.589   5.350   1.796 -2.0302  1.3941  0.6686
   70PRO    HD2 1105   3.677   5.240   1.911  1.0206  1.8132  0.0851
   70PRO     CG 1106   3.620   5.441   1.985 -0.0175 -0.3143  0.1463
   70PRO    HG1 1107   3.614   5.535   1.929  2.1533  1.2126  2.2788
   70PRO    HG2 1108   3.721   5.446   2.027 -0.9268  0.2294  2.4146
   70PRO     CB 1109   3.521   5.425   2.099  0.0706 -0.2394 -0.3632
   70PRO    HB1 1110   3.489   5.521   2.139  1.0079 -0.8716  2.0284
   70PRO    HB2 1111   3.576   5.361   2.167 -0.4605 -0.9069 -0.5564
   70PRO     CA 1112   3.406   5.345   2.034 -0.0138  0.8578  0.0368
   70PRO     HA 1113   3.363   5.286   2.115 -0.2693  0.6001 -0.2835
   70PRO      C 1114   3.297   5.441   1.982 -0.9573 -0.3948  0.1735
   70PRO      O 1115   3.280   5.458   1.858  0.0801  0.6215 -0.1171
   71GLY      N 1116   3.217   5.499   2.070 -0.3337 -0.9336  0.0329
   71GLY      H 1117   3.221   5.468   2.166  1.5738 -3.3233 -0.6960
   71GLY     CA 1118   3.136   5.617   2.046 -0.1666  0.0189 -0.2521
   71GLY    HA1 1119   3.176   5.692   1.977  0.0237  1.2420  1.1339
   71GLY    HA2 1120   3.125   5.674   2.138  1.2767  1.6437 -1.0357
   71GLY      C 1121   2.986   5.593   2.008 -0.2612  0.6407  0.8865
   71GLY      O 1122   2.922   5.685   1.965  0.0514  0.1454  0.2462
   72SER      N 1123   2.928   5.474   2.032 -0.4271 -0.5878 -0.1127
   72SER      H 1124   2.993   5.404   2.064  0.8777  0.8986  0.6613
   72SER     CA 1125   2.785   5.450   2.013  0.2034  0.3161 -0.1715
   72SER     HA 1126   2.746   5.513   1.933 -2.4994  2.2758  2.4350
   72SER     CB 1127   2.757   5.305   1.988 -0.0480 -0.6874 -0.1420
   72SER    HB1 1128   2.795   5.242   2.068 -0.0479  0.5574  0.8801
   72SER    HB2 1129   2.807   5.279   1.895  2.4478  0.6120  0.7615
   72SER     OG 1130   2.615   5.281   1.988 -0.2984 -0.6549 -0.4661
   72SER     HG 1131   2.599   5.205   1.931  0.9139  0.4827 -2.3936
   72SER      C 1132   2.706   5.498   2.135  0.2188 -0.2308  0.8436
   72SER      O 1133   2.753   5.499   2.250 -0.5200  0.0055  0.0870
   73ARG      N 1134   2.580   5.533   2.111  0.4170 -0.8121  0.2189
   73ARG      H 1135   2.543   5.508   2.020  1.2988 -0.5367 -0.2273
   73ARG     CA 1136   2.486   5.572   2.222 -0.8177  0.5962  0.6946
   73ARG     HA 1137   2.550   5.613   2.301 -1.9746 -0.3331  2.1501
   73ARG     CB 1138   2.383   5.673   2.171  0.4108 -0.3811 -0.5142
   73ARG    HB1 1139   2.307   5.695   2.246  1.8155 -2.0601  1.5033
   73ARG    HB2 1140   2.336   5.631   2.082 -0.0211 -0.3606 -0.2975
   73ARG     CG 1141   2.445   5.803   2.127 -0.3604  0.3000 -0.8921
   73ARG    HG1 1142   2.508   5.774   2.042  1.2773  1.3952 -0.1112
   73ARG    HG2 1143   2.497   5.845   2.213 -1.0302 -0.1776 -0.2445
   73ARG     CD 1144   2.339   5.896   2.073 -0.0357  0.2623 -0.1635
   73ARG    HD1 1145   2.252   5.905   2.139 -1.8125 -0.2242 -2.2943
   73ARG    HD2 1146   2.307   5.850   1.980 -0.9659  1.1099 -0.2847
   73ARG     NE 1147   2.400   6.024   2.037  0.6097  0.4926  0.7168
   73ARG     HE 1148   2.480   6.019   1.975  0.4688  1.1931  0.4729
   73ARG     CZ 1149   2.360   6.148   2.065  0.0195  0.2839  0.0055
   73ARG    NH1 1150   2.266   6.170   2.140  0.0299 -0.4250 -0.1202
   73ARG   HH11 1151   2.230   6.094   2.197 -0.6304  0.4757  0.7029
   73ARG   HH12 1152   2.228   6.263   2.141  0.0080 -0.4323 -0.2132
   73ARG    NH2 1153   2.415   6.256   2.013 -0.5915 -0.0717  0.3166
   73ARG   HH21 1154   2.510   6.259   1.979 -0.5382  1.6587  0.5505
   73ARG   HH22 1155   2.369   6.346   2.017 -0.6377  0.0496 -1.8094
   73ARG      C 1156   2.412   5.454   2.285 -0.2446  0.0481 -0.0344
   73ARG      O 1157   2.367   5.472   2.398 -0.8355  0.6517  0.3127
   74ASN      N 1158   2.397   5.337   2.219 -0.7219  0.7530  0.8047
   74ASN      H 1159   2.440   5.323   2.129  0.8040 -2.1087  1.8298
   74ASN     CA 1160   2.343   5.213   2.262  0.1621  0.4774  0.0545
   74ASN     HA 1161   2.329   5.161   2.167 -0.9372  1.2859 -0.2502
   74ASN     CB 1162   2.453   5.149   2.345  0.8117  0.4003  0.5980
   74ASN    HB1 1163   2.454   5.211   2.434 -0.3120 -0.1019  0.9865
   74ASN    HB2 1164   2.548   5.160   2.293  0.5053  0.6850  0.0932
   74ASN     CG 1165   2.420   5.004   2.382 -0.4821  0.6763 -0.2719
   74ASN    OD1 1166   2.337   4.938   2.315  0.1575  0.1555  0.5052
   74ASN    ND2 1167   2.483   4.948   2.492  0.3114 -0.0952  0.7360
   74ASN   HD21 1168   2.541   5.012   2.544 -0.9491  1.6371  0.0871
   74ASN   HD22 1169   2.473   4.848   2.509 -1.7417  0.0823  0.9209
   74ASN      C 1170   2.202   5.223   2.331 -0.0876  0.9305 -0.1397
   74ASN      O 1171   2.182   5.175   2.445  0.7654 -0.2511 -0.1192
   75LEU      N 1172   2.107   5.286   2.261  0.0042  0.0264  0.6304
   75LEU      H 1173   2.130   5.319   2.168  2.8933 -2.1760  0.4422
   75LEU     CA 1174   1.971   5.316   2.316 -0.8279  0.2404 -0.1504
   75LEU     HA 1175   1.982   5.339   2.421 -0.5584  1.0404 -0.3470
   75LEU     CB 1176   1.916   5.445   2.257  0.3700 -0.1152 -0.0843
   75LEU    HB1 1177   1.817   5.457   2.302 -0.3620 -0.7373 -1.4748
   75LEU    HB2 1178   1.905   5.430   2.150 -2.5835 -1.1161  0.2456
   75LEU     CG 1179   2.006   5.570   2.279 -0.3217  0.3948  0.7432
   75LEU     HG 1180   2.109   5.550   2.251 -0.9743 -0.7277 -1.0158
   75LEU    CD1 1181   1.957   5.685   2.197  0.7253  0.6633 -0.2475
   75LEU   HD11 1182   1.937   5.670   2.091 -1.3955  2.6851 -0.2275
   75LEU   HD12 1183   1.854   5.705   2.228  0.9109  1.0191  0.1396
   75LEU   HD13 1184   2.019   5.773   2.211  0.6363  1.0062 -1.8334
   75LEU    CD2 1185   2.008   5.593   2.427 -0.0608 -0.6315  0.1757
   75LEU   HD21 1186   2.048   5.692   2.446 -1.8385  0.0511  0.6461
   75LEU   HD22 1187   1.910   5.581   2.475  0.0701 -0.9652  0.3622
   75LEU   HD23 1188   2.063   5.517   2.484  1.2377  0.3040  0.2044
   75LEU      C 1189   1.876   5.202   2.305  0.0876  0.1512 -0.4610
   75LEU      O 1190   1.755   5.221   2.330 -0.4020 -0.1705  0.1546
   76CY0      N 1191   1.924   5.090   2.255  0.3355 -0.1089  0.0786
   76CY0      H 1192   2.011   5.087   2.203  0.0581  0.3007 -0.4144
   76CY0     CA 1193   1.851   4.960   2.269  0.7676  0.1520  0.3834
   76CY0     HA 1194   1.765   4.968   2.336  0.2663 -0.2350 -0.2051
   76CY0     CB 1195   1.818   4.915   2.129  0.8326  0.3477  0.2707
   76CY0    HB1 1196   1.813   4.807   2.123  0.4531  0.3196  0.9974
   76CY0    HB2 1197   1.896   4.940   2.057 -0.7377  2.4884 -0.8112
   76CY0     SG 1198   1.665   4.992   2.070  0.2198 -0.1139 -0.1295
   76CY0    HG1 1199   1.656   5.121   2.103  1.0796  1.2056 -4.3822
   76CY0    HG2 1200   1.648   4.984   1.937 -0.0730 -1.4958 -0.0246
   76CY0    HG3 1201   1.558   4.942   2.132 -1.1292  3.0098  0.2650
   76CY0      C 1202   1.924   4.854   2.351 -0.7769  0.8421 -0.0533
   76CY0      O 1203   1.887   4.733   2.346  0.0981 -0.4360  0.5302
   77ASN      N 1204   2.031   4.886   2.413  0.1836  0.8777 -1.0050
   77ASN      H 1205   2.063   4.982   2.406 -0.4635  1.0748 -1.3767
   77ASN     CA 1206   2.099   4.799   2.511 -0.2557 -0.0543 -0.2257
   77ASN     HA 1207   2.201   4.831   2.535 -0.4207 -0.0346  0.4695
   77ASN     CB 1208   2.028   4.796   2.650  0.4093  0.6411  0.4989
   77ASN    HB1 1209   2.101   4.762   2.724 -0.7470 -0.7829  1.0365
   77ASN    HB2 1210   1.958   4.713   2.644  2.3084 -0.9749 -0.3652
   77ASN     CG 1211   1.974   4.925   2.698 -0.2451  0.1771  0.8707
   77ASN    OD1 1212   2.023   5.032   2.662 -0.0767 -0.0341  0.3417
   77ASN    ND2 1213   1.889   4.926   2.791  0.3430  0.2346 -0.0248
   77ASN   HD21 1214   1.850   4.839   2.824 -0.1151  0.5328  0.2290
   77ASN   HD22 1215   1.863   5.012   2.837  1.1979  0.2091  0.5545
   77ASN      C 1216   2.139   4.655   2.467 -1.2614  0.2346 -0.0192
   77ASN      O 1217   2.123   4.550   2.537 -0.0554 -0.3881  0.3000
   78ILE      N 1218   2.198   4.651   2.342 -0.2937  0.0212  0.0053
   78ILE      H 1219   2.215   4.737   2.292  1.8648 -0.2227  0.2291
   78ILE     CA 1220   2.231   4.522   2.272  0.0665  0.0892  0.1831
   78ILE     HA 1221   2.244   4.439   2.341 -2.3698 -0.6424 -0.1393
   78ILE     CB 1222   2.106   4.481   2.188  0.5953  0.0523  0.0212
   78ILE     HB 1223   2.020   4.511   2.247  0.8699 -0.9443  0.9658
   78ILE    CG2 1224   2.093   4.562   2.057 -0.3977 -0.3965  0.2580
   78ILE   HG21 1225   1.987   4.556   2.033 -0.8689  2.2582  1.3260
   78ILE   HG22 1226   2.120   4.665   2.078 -2.5575 -0.0346  1.6723
   78ILE   HG23 1227   2.163   4.529   1.980  1.5847  0.1332  1.7535
   78ILE    CG1 1228   2.085   4.330   2.167  0.1805  0.6979  0.0957
   78ILE   HG11 1229   2.120   4.275   2.254  2.1584  0.3767 -0.8549
   78ILE   HG12 1230   2.144   4.292   2.083  1.1551  1.7035  0.3005
   78ILE     CD 1231   1.943   4.304   2.131  0.0921 -0.0909 -0.1740
   78ILE    HD1 1232   1.920   4.336   2.030  0.7201  0.1522 -0.2453
   78ILE    HD2 1233   1.932   4.196   2.127  2.7115 -0.3738 -2.8203
   78ILE    HD3 1234   1.879   4.358   2.201 -0.3316  0.0140 -0.6434
   78ILE      C 1235   2.356   4.538   2.184  0.1660 -0.0585  0.2638
   78ILE      O 1236   2.375   4.644   2.116  0.0845  0.2246 -0.0975
   79PRO      N 1237   2.437   4.427   2.164 -0.2579 -0.4190  0.2828
   79PRO     CD 1238   2.439   4.297   2.234 -0.0412  0.5355  0.2396
   79PRO    HD1 1239   2.339   4.258   2.252 -0.2958  0.6126 -0.9517
   79PRO    HD2 1240   2.501   4.299   2.324  0.6136  0.1605 -0.1975
   79PRO     CG 1241   2.513   4.198   2.144 -0.0827 -0.0646 -1.0164
   79PRO    HG1 1242   2.439   4.153   2.078 -1.1551  0.9291 -0.5265
   79PRO    HG2 1243   2.568   4.124   2.203  1.0834  2.6407  1.6074
   79PRO     CB 1244   2.616   4.283   2.076  0.1265  1.0469 -0.2159
   79PRO    HB1 1245   2.654   4.239   1.984 -0.7984  0.8460 -0.5113
   79PRO    HB2 1246   2.696   4.301   2.148 -1.3081 -0.0884  1.7613
   79PRO     CA 1247   2.531   4.407   2.057  0.4565  0.1169  0.6142
   79PRO     HA 1248   2.604   4.488   2.056  1.6458 -0.7918 -3.1516
   79PRO      C 1249   2.475   4.411   1.919 -0.2877  0.4119 -0.8875
   79PRO      O 1250   2.379   4.345   1.893  0.4919  0.4917  0.9864
   80CY0      N 1251   2.541   4.488   1.835  0.9700  0.3576 -0.1773
   80CY0      H 1252   2.614   4.543   1.877  1.0210  0.1476  0.0098
   80CY0     CA 1253   2.507   4.508   1.693 -0.7265  0.0633  0.3565
   80CY0     HA 1254   2.410   4.552   1.668 -1.2497 -0.6636  1.0649
   80CY0     CB 1255   2.616   4.600   1.633  0.1843  0.3166  0.5287
   80CY0    HB1 1256   2.716   4.556   1.632  0.8274  1.7436 -0.7565
   80CY0    HB2 1257   2.619   4.684   1.702 -1.9572  0.4363  0.5678
   80CY0     SG 1258   2.561   4.664   1.474 -0.1027 -0.2749 -0.1060
   80CY0    HG1 1259   2.652   4.750   1.426 -1.0303  0.1642 -1.1163
   80CY0    HG2 1260   2.526   4.566   1.390 -0.8788 -0.2156  0.1491
   80CY0    HG3 1261   2.446   4.728   1.497  0.6263  0.4388  1.7399
   80CY0      C 1262   2.502   4.378   1.607 -0.1983 -0.4028  0.9397
   80CY0      O 1263   2.424   4.369   1.509 -0.3160 -0.1065  0.1303
   81SER      N 1264   2.559   4.269   1.657  0.0548 -0.0508 -0.0375
   81SER      H 1265   2.613   4.273   1.743  1.7677  2.5394 -1.1063
   81SER     CA 1266   2.532   4.136   1.608  0.0542  0.9122  0.0759
   81SER     HA 1267   2.581   4.122   1.511 -1.4188 -2.6384 -0.3164
   81SER     CB 1268   2.605   4.038   1.699  0.6601  0.6450  0.3089
   81SER    HB1 1269   2.702   4.083   1.720  0.5093  0.6681  1.0015
   81SER    HB2 1270   2.611   3.939   1.655 -0.6502  1.1051 -0.9898
   81SER     OG 1271   2.533   4.035   1.822  0.1543 -0.4076  0.0410
   81SER     HG 1272   2.601   4.012   1.886  2.3483 -0.0951 -2.0376
   81SER      C 1273   2.379   4.095   1.591 -0.7688 -0.2708 -0.4251
   81SER      O 1274   2.342   4.024   1.495 -0.2218  0.2360  0.6751
   82ALA      N 1275   2.291   4.146   1.679  0.1342  0.0454  0.3219
   82ALA      H 1276   2.321   4.208   1.752  1.5903  1.6262 -1.5052
   82ALA     CA 1277   2.143   4.137   1.666  0.4351 -0.1428 -0.1090
   82ALA     HA 1278   2.111   4.033   1.672  1.0542 -0.3390 -0.0886
   82ALA     CB 1279   2.085   4.215   1.783 -0.4381  0.2021 -0.1929
   82ALA    HB1 1280   1.993   4.164   1.809 -0.7660  0.5501 -0.6455
   82ALA    HB2 1281   2.142   4.216   1.876 -1.9050 -0.3304  0.7443
   82ALA    HB3 1282   2.062   4.319   1.758 -3.0366 -0.3604 -0.4037
   82ALA      C 1283   2.088   4.187   1.528  0.0591 -0.2240  0.1373
   82ALA      O 1284   1.985   4.144   1.479 -0.3155 -0.1088 -0.6485
   83LEU      N 1285   2.153   4.285   1.469  0.4117  0.2700  0.5772
   83LEU      H 1286   2.238   4.322   1.509  0.7050  0.6426 -0.3596
   83LEU     CA 1287   2.108   4.344   1.338  0.3610  0.1521  0.3965
   83LEU     HA 1288   2.000   4.339   1.322  0.2995  0.6726  0.6410
   83LEU     CB 1289   2.150   4.497   1.343 -0.1478  0.6207  0.1736
   83LEU    HB1 1290   2.107   4.555   1.260 -0.0072 -0.0299 -0.3583
   83LEU    HB2 1291   2.258   4.505   1.350 -0.2417  0.4445  2.3388
   83LEU     CG 1292   2.082   4.576   1.465 -0.0964  0.1055  0.1611
   83LEU     HG 1293   2.117   4.534   1.559 -2.1693 -1.3530  0.3542
   83LEU    CD1 1294   2.104   4.725   1.452  0.4481  1.0599 -0.5385
   83LEU   HD11 1295   2.051   4.780   1.530 -1.0356 -0.0547 -0.7216
   83LEU   HD12 1296   2.208   4.748   1.475  0.6899 -0.0930 -0.4306
   83LEU   HD13 1297   2.073   4.769   1.357  1.4098  1.8336 -0.5093
   83LEU    CD2 1298   1.933   4.565   1.453 -0.0544 -0.1871  0.6929
   83LEU   HD21 1299   1.882   4.633   1.521  0.5685  1.6833 -0.6023
   83LEU   HD22 1300   1.896   4.611   1.361  1.2229 -1.4361 -0.4855
   83LEU   HD23 1301   1.898   4.463   1.465  1.1075 -0.8655 -1.2057
   83LEU      C 1302   2.171   4.274   1.218 -0.5294  0.6266 -0.0522
   83LEU      O 1303   2.117   4.256   1.109 -0.1173 -0.9156 -0.5257
   84LEU      N 1304   2.298   4.232   1.241  0.5295 -0.2249  0.0119
   84LEU      H 1305   2.356   4.267   1.316  0.4828  0.5676 -0.3101
   84LEU     CA 1306   2.365   4.149   1.143  0.4095  0.3197  0.0278
   84LEU     HA 1307   2.360   4.199   1.046 -2.1184  1.1064  0.4797
   84LEU     CB 1308   2.516   4.133   1.179  0.1151 -0.1909  0.9486
   84LEU    HB1 1309   2.559   4.069   1.101  0.5406  0.3497  0.7346
   84LEU    HB2 1310   2.525   4.085   1.276  1.5915 -1.5548  0.1744
   84LEU     CG 1311   2.600   4.265   1.177 -0.4165  0.2976  0.1936
   84LEU     HG 1312   2.564   4.331   1.256 -1.2179  0.2114 -0.0876
   84LEU    CD1 1313   2.749   4.238   1.210 -0.9381 -0.2695  0.8028
   84LEU   HD11 1314   2.785   4.333   1.250  1.4397 -2.1054  3.4016
   84LEU   HD12 1315   2.753   4.169   1.294 -0.4669  0.8094  1.7009
   84LEU   HD13 1316   2.815   4.194   1.136  0.1482  1.2630  0.8182
   84LEU    CD2 1317   2.613   4.341   1.049 -0.3178  0.1808  0.2947
   84LEU   HD21 1318   2.690   4.416   1.067 -0.3652  0.3395 -0.1494
   84LEU   HD22 1319   2.650   4.280   0.966 -1.4762  1.9229 -1.6147
   84LEU   HD23 1320   2.524   4.401   1.030  0.0461  0.7272  0.2708
   84LEU      C 1321   2.307   4.008   1.122  0.3546  0.3816  0.5429
   84LEU      O 1322   2.350   3.932   1.038  0.2615 -0.2596  0.2847
   85SER      N 1323   2.216   3.971   1.212  0.5851  0.3537  0.9371
   85SER      H 1324   2.190   4.039   1.283  2.6100  1.1037  1.0505
   85SER     CA 1325   2.146   3.842   1.209 -0.5245 -0.2030 -0.1115
   85SER     HA 1326   2.220   3.766   1.184 -1.8240 -0.8329 -2.2815
   85SER     CB 1327   2.078   3.806   1.340 -0.6720 -0.0891  0.2568
   85SER    HB1 1328   1.981   3.856   1.341 -1.8799 -2.3059  1.2782
   85SER    HB2 1329   2.139   3.839   1.424 -0.2247 -1.6529  0.5704
   85SER     OG 1330   2.034   3.673   1.340  0.3315 -0.2046 -0.0984
   85SER     HG 1331   2.107   3.614   1.360  1.2513  0.9708  0.1473
   85SER      C 1332   2.035   3.846   1.104 -0.5464  0.2218  1.9760
   85SER      O 1333   1.986   3.947   1.064 -0.0090 -0.0932 -0.8031
   86SER      N 1334   2.005   3.732   1.042  0.5447 -0.2263  0.1888
   86SER      H 1335   2.054   3.652   1.080 -1.7792 -2.8557 -1.9391
   86SER     CA 1336   1.881   3.705   0.971 -0.4773 -0.3374  0.6080
   86SER     HA 1337   1.864   3.780   0.894 -1.5416 -0.3719  0.7959
   86SER     CB 1338   1.875   3.556   0.918 -0.1723 -0.5951 -0.7074
   86SER    HB1 1339   1.780   3.533   0.871  0.2018 -1.8565 -0.8729
   86SER    HB2 1340   1.907   3.497   1.004  2.7702  0.5749 -0.8569
   86SER     OG 1341   1.966   3.536   0.812 -0.5368  0.1374  0.3078
   86SER     HG 1342   2.054   3.556   0.844 -0.4667  0.2421  0.0511
   86SER      C 1343   1.759   3.716   1.060 -0.5410 -0.4920 -0.2453
   86SER      O 1344   1.654   3.721   1.007  0.9096 -0.4759 -0.6464
   87AS1      N 1345   1.770   3.699   1.190  0.3393  0.4771  0.1192
   87AS1      H 1346   1.859   3.685   1.235 -0.5090 -0.4856  1.5975
   87AS1     CA 1347   1.650   3.712   1.281 -0.6158 -0.2683  0.3332
   87AS1     HA 1348   1.571   3.649   1.240 -1.1699 -1.1803  2.6549
   87AS1     CB 1349   1.683   3.667   1.420 -0.6073  0.2655 -0.1429
   87AS1    HB1 1350   1.765   3.730   1.454 -1.1951  1.0443 -0.1395
   87AS1    HB2 1351   1.713   3.563   1.403  0.1522  0.2467  1.2131
   87AS1     CG 1352   1.568   3.669   1.521  0.2295  0.0981 -0.5375
   87AS1    OD1 1353   1.460   3.716   1.494  0.3266 -0.3330  0.3877
   87AS1   HD11 1354   1.434   3.701   1.403 -1.7588 -1.9025  1.1450
   87AS1   HD12 1355   1.418   3.752   1.573  3.7686  0.7322  1.9428
   87AS1    OD2 1356   1.599   3.625   1.645 -0.5441 -0.5858  0.7717
   87AS1   HD21 1357   1.689   3.597   1.666 -0.2157  0.6274  1.0987
   87AS1   HD22 1358   1.522   3.621   1.702 -0.6899  1.1933  0.7566
   87AS1      C 1359   1.597   3.853   1.270 -0.4886 -0.8787 -0.0593
   87AS1      O 1360   1.674   3.945   1.305 -0.3869  0.6278  0.3519
   88ILE      N 1361   1.471   3.880   1.233 -0.0010 -0.2221  0.4977
   88ILE      H 1362   1.414   3.798   1.219  0.9227 -0.4904 -2.3359
   88ILE     CA 1363   1.424   4.024   1.206 -0.8732  0.4146  0.0351
   88ILE     HA 1364   1.512   4.078   1.171  0.6844 -2.4600 -0.7357
   88ILE     CB 1365   1.303   4.030   1.111 -0.1033 -0.1061  0.7332
   88ILE     HB 1366   1.301   4.135   1.084 -2.1072 -0.5360 -1.0151
   88ILE    CG2 1367   1.339   3.960   0.975 -0.9199  0.2655 -0.3824
   88ILE   HG21 1368   1.431   3.995   0.927 -0.4442 -2.0088 -1.2392
   88ILE   HG22 1369   1.332   3.856   1.007 -1.0569  1.0224  2.3026
   88ILE   HG23 1370   1.267   3.981   0.896  0.4944  0.0084 -1.7907
   88ILE    CG1 1371   1.164   3.974   1.159 -0.1270 -0.1058  0.3938
   88ILE   HG11 1372   1.130   4.050   1.229 -0.9013  0.7911 -0.8944
   88ILE   HG12 1373   1.168   3.881   1.215 -2.8399  1.6889  4.0236
   88ILE     CD 1374   1.054   3.959   1.054 -0.1128 -0.2395 -0.4097
   88ILE    HD1 1375   1.034   4.054   1.004 -0.6017  0.6724  1.3990
   88ILE    HD2 1376   1.086   3.888   0.978  1.1023  1.3115 -1.4127
   88ILE    HD3 1377   0.972   3.913   1.109  1.3043 -0.9404  1.2131
   88ILE      C 1378   1.389   4.094   1.336  0.5518 -0.3932 -0.6341
   88ILE      O 1379   1.348   4.210   1.330  0.4722 -0.7662 -0.0414
   89THR      N 1380   1.410   4.037   1.459  0.3717 -0.6878  0.0980
   89THR      H 1381   1.474   3.959   1.465  0.6673 -0.3876  1.1500
   89THR     CA 1382   1.367   4.085   1.589  0.0947 -0.1662  0.0484
   89THR     HA 1383   1.260   4.102   1.576 -0.0310 -1.4038 -0.6899
   89THR     CB 1384   1.379   3.976   1.696 -0.8351 -0.6129 -0.2326
   89THR     HB 1385   1.477   3.930   1.698 -1.0928 -1.1893  2.3977
   89THR    CG2 1386   1.340   4.017   1.842 -0.6282  0.4001 -0.1799
   89THR   HG21 1387   1.428   4.065   1.885 -1.5431 -0.7189  3.3065
   89THR   HG22 1388   1.249   4.077   1.838 -1.4279 -0.8475 -2.7337
   89THR   HG23 1389   1.313   3.934   1.907 -0.6525  0.2280 -0.4091
   89THR    OG1 1390   1.301   3.865   1.661  0.1081  0.2998 -0.0437
   89THR    HG1 1391   1.353   3.822   1.593 -0.2762 -0.4967  0.1557
   89THR      C 1392   1.433   4.213   1.642  0.9069 -0.0559  0.3042
   89THR      O 1393   1.367   4.312   1.660 -0.6301 -0.2230 -0.7063
   90ALA      N 1394   1.565   4.222   1.656 -0.4419  0.0358 -0.1551
   90ALA      H 1395   1.621   4.138   1.665  0.7869  0.9100  0.7414
   90ALA     CA 1396   1.624   4.340   1.724 -0.6444 -0.1798 -0.4791
   90ALA     HA 1397   1.574   4.371   1.815  0.3874 -0.4634  0.1949
   90ALA     CB 1398   1.776   4.320   1.748  0.3234  0.0218  0.2717
   90ALA    HB1 1399   1.818   4.299   1.650  2.1274 -0.1602  1.0502
   90ALA    HB2 1400   1.824   4.404   1.797 -0.2634  0.0532  0.8005
   90ALA    HB3 1401   1.778   4.236   1.817  2.4159 -0.4518 -0.2950
   90ALA      C 1402   1.612   4.461   1.632 -0.6588 -0.3595 -0.1061
   90ALA      O 1403   1.603   4.572   1.683 -0.0689  0.1825 -0.0770
   91SER      N 1404   1.591   4.444   1.498 -0.3960  0.2247 -0.5289
   91SER      H 1405   1.589   4.351   1.458  0.6580 -0.6083  1.2464
   91SER     CA 1406   1.569   4.558   1.407 -0.0261 -0.4590 -0.8773
   91SER     HA 1407   1.646   4.631   1.430 -1.7321  1.2497 -0.3245
   91SER     CB 1408   1.572   4.504   1.264  0.0310  0.1458  0.3525
   91SER    HB1 1409   1.530   4.578   1.196 -1.6456 -0.7903  0.3234
   91SER    HB2 1410   1.510   4.414   1.263 -0.7062  0.6310  0.9571
   91SER     OG 1411   1.709   4.477   1.231  0.2092  0.0273 -0.1674
   91SER     HG 1412   1.732   4.391   1.267 -0.9834 -1.4767 -2.6909
   91SER      C 1413   1.433   4.625   1.436  0.4131  0.1622 -0.3244
   91SER      O 1414   1.417   4.748   1.440 -0.1273 -0.1147  0.4083
   92VAL      N 1415   1.326   4.544   1.460 -0.2956  0.1885  0.0901
   92VAL      H 1416   1.340   4.444   1.461 -1.5347 -0.0462 -1.4609
   92VAL     CA 1417   1.196   4.594   1.507 -0.2086 -0.1691 -0.2682
   92VAL     HA 1418   1.159   4.677   1.447 -4.1527 -0.9800  0.7696
   92VAL     CB 1419   1.096   4.480   1.493  0.0167  0.2719  0.0176
   92VAL     HB 1420   1.129   4.386   1.537 -0.9281 -0.6577 -1.1940
   92VAL    CG1 1421   0.966   4.506   1.572  0.6675 -0.1395  0.4829
   92VAL   HG11 1422   0.991   4.508   1.678  1.6235 -4.7194  0.5318
   92VAL   HG12 1423   0.937   4.607   1.542 -2.1755 -0.7486  0.9874
   92VAL   HG13 1424   0.889   4.431   1.556 -0.8770  1.5389 -0.1917
   92VAL    CG2 1425   1.068   4.463   1.345 -0.1657  0.5811 -0.2495
   92VAL   HG21 1426   0.986   4.392   1.335 -1.7702  2.1314  1.1733
   92VAL   HG22 1427   1.047   4.558   1.296 -0.0399  0.4783 -0.5069
   92VAL   HG23 1428   1.159   4.428   1.296 -0.1619 -1.1201  0.8820
   92VAL      C 1429   1.197   4.660   1.643 -0.0671  0.3048 -0.1955
   92VAL      O 1430   1.134   4.764   1.662  0.1986  0.0285  0.3243
   93ASN      N 1431   1.268   4.595   1.739  0.3563 -0.1265 -0.0711
   93ASN      H 1432   1.313   4.506   1.722  0.1123  0.1306 -2.4198
   93ASN     CA 1433   1.285   4.659   1.873 -0.1631 -0.1519  0.0856
   93ASN     HA 1434   1.184   4.677   1.909 -0.8319  1.0537 -2.1868
   93ASN     CB 1435   1.375   4.573   1.957 -0.4084 -0.1428  0.1752
   93ASN    HB1 1436   1.422   4.631   2.036 -1.8874 -0.5432  1.4144
   93ASN    HB2 1437   1.453   4.539   1.889 -0.7577 -0.3993 -0.1074
   93ASN     CG 1438   1.300   4.455   2.017 -0.3286 -0.2289 -0.1641
   93ASN    OD1 1439   1.294   4.341   1.965  0.3615  0.0773 -0.3734
   93ASN    ND2 1440   1.252   4.485   2.139  0.1290  0.1264  0.1206
   93ASN   HD21 1441   1.298   4.555   2.195 -0.1974  0.0670  0.4761
   93ASN   HD22 1442   1.205   4.409   2.188 -1.3256  2.1751  2.1571
   93ASN      C 1443   1.351   4.792   1.862 -0.2841  0.2774  0.5339
   93ASN      O 1444   1.305   4.881   1.931  0.0816  0.2608 -0.3711
   94CY2      N 1445   1.446   4.809   1.771 -0.2250 -0.4370  0.3689
   94CY2      H 1446   1.502   4.737   1.727 -0.3689  0.1134 -0.7563
   94CY2     CA 1447   1.507   4.942   1.757 -0.9290  0.9735  0.3366
   94CY2     HA 1448   1.522   4.970   1.862 -0.9225 -2.0232  1.2126
   94CY2     CB 1449   1.632   4.922   1.675 -0.9435  0.1844 -0.7235
   94CY2    HB1 1450   1.673   5.022   1.664 -2.1140  1.4333  3.9282
   94CY2    HB2 1451   1.607   4.881   1.577 -1.7403  0.2897 -0.5724
   94CY2     SG 1452   1.769   4.829   1.753  0.3099 -0.0485 -0.0069
   94CY2    HG1 1453   1.879   4.843   1.678  0.6179 -1.1897  0.2107
   94CY2    HG2 1454   1.797   4.856   1.880  0.3131 -0.6400  0.1206
   94CY2    HG3 1455   1.731   4.701   1.761  0.4539 -0.0199  1.2362
   94CY2      C 1456   1.406   5.043   1.688 -0.1837 -0.9613 -0.6756
   94CY2      O 1457   1.394   5.161   1.726 -0.3198  0.9958 -0.4079
   95ALA      N 1458   1.325   4.990   1.589  0.6860 -0.2637 -0.7018
   95ALA      H 1459   1.334   4.895   1.555  0.5092  0.0003 -1.5076
   95ALA     CA 1460   1.221   5.071   1.514 -0.9000  0.7563 -0.6683
   95ALA     HA 1461   1.272   5.161   1.479 -1.8265  1.2594 -0.7787
   95ALA     CB 1462   1.154   4.985   1.395 -0.1231 -0.8454  0.2061
   95ALA    HB1 1463   1.113   5.052   1.319 -0.2080  2.4672  2.9664
   95ALA    HB2 1464   1.230   4.924   1.345  1.0410  0.2757  0.5718
   95ALA    HB3 1465   1.068   4.923   1.418 -0.8461 -0.6138 -1.6467
   95ALA      C 1466   1.125   5.122   1.614  0.6323  0.5015 -0.2729
   95ALA      O 1467   1.083   5.238   1.600  0.6835 -0.5752  0.5240
   96LY3      N 1468   1.076   5.038   1.703 -0.3624  0.2098 -0.1970
   96LY3      H 1469   1.096   4.939   1.704 -1.6534 -0.0674 -0.1123
   96LY3     CA 1470   0.971   5.078   1.790  0.3659 -0.3527  0.4214
   96LY3     HA 1471   0.884   5.122   1.742  0.5524 -0.8578 -0.3936
   96LY3     CB 1472   0.925   4.945   1.860 -0.0943 -0.7948 -0.3734
   96LY3    HB1 1473   0.871   4.976   1.950  3.6422  3.5776  0.8119
   96LY3    HB2 1474   1.010   4.886   1.894  0.3372 -0.1888 -0.3785
   96LY3     CG 1475   0.829   4.856   1.776 -0.0564  0.0091  0.2031
   96LY3    HG1 1476   0.867   4.843   1.674  0.1812  2.6438 -0.1205
   96LY3    HG2 1477   0.736   4.910   1.786  0.5040  0.8299  1.1159
   96LY3     CD 1478   0.811   4.718   1.855  0.1414  0.2321 -0.0981
   96LY3    HD1 1479   0.777   4.737   1.956 -0.8448  1.0911 -0.5709
   96LY3    HD2 1480   0.902   4.659   1.857  0.6238  0.8402 -1.9003
   96LY3     CE 1481   0.693   4.647   1.780 -0.9790  0.0231  0.0979
   96LY3    HE1 1482   0.731   4.620   1.682  0.7032 -2.9938  1.4524
   96LY3    HE2 1483   0.613   4.722   1.780  0.4649  1.6731 -1.6600
   96LY3     NZ 1484   0.655   4.526   1.862 -0.2811  0.2525 -0.4528
   96LY3    HZ1 1485   0.587   4.548   1.933  0.2075  1.7208 -0.4173
   96LY3    HZ2 1486   0.628   4.442   1.811  2.8800 -1.7966  0.9103
   96LY3    HZ3 1487   0.742   4.499   1.906 -0.7598  1.6940  1.4979
   96LY3      C 1488   1.020   5.183   1.887  0.7926 -0.1512  0.6369
   96LY3      O 1489   0.940   5.271   1.915 -0.6032  0.9500 -0.8946
   97LY3      N 1490   1.145   5.184   1.927 -0.2486  0.3609 -0.2190
   97LY3      H 1491   1.200   5.100   1.912  0.3205  0.3305  1.7238
   97LY3     CA 1492   1.201   5.279   2.022  0.0928  0.2976 -0.0212
   97LY3     HA 1493   1.118   5.306   2.087  1.1874 -1.0567  2.0483
   97LY3     CB 1494   1.320   5.211   2.103  0.1816 -0.4153 -0.0636
   97LY3    HB1 1495   1.406   5.219   2.036  0.1208  1.2742  0.0225
   97LY3    HB2 1496   1.304   5.106   2.127 -0.4995 -0.5735 -1.1464
   97LY3     CG 1497   1.326   5.282   2.239  0.6044 -0.5881  0.7049
   97LY3    HG1 1498   1.225   5.279   2.280  0.0765  1.2874 -0.2964
   97LY3    HG2 1499   1.361   5.382   2.211 -0.5594 -0.1509  0.7405
   97LY3     CD 1500   1.425   5.225   2.341  0.0867 -0.4456 -0.5620
   97LY3    HD1 1501   1.518   5.208   2.287  1.2890  1.0814  0.9174
   97LY3    HD2 1502   1.381   5.136   2.388 -2.3354  0.6117 -0.6738
   97LY3     CE 1503   1.454   5.335   2.443 -0.3572 -0.3115  0.7149
   97LY3    HE1 1504   1.366   5.349   2.504 -0.1687  1.4877  0.6216
   97LY3    HE2 1505   1.471   5.433   2.397 -0.6648  0.7384  2.7525
   97LY3     NZ 1506   1.566   5.295   2.526 -0.3472 -0.2054 -0.1544
   97LY3    HZ1 1507   1.645   5.267   2.469 -0.1910  1.9830 -1.1435
   97LY3    HZ2 1508   1.596   5.371   2.585  0.8994  1.1960 -2.4265
   97LY3    HZ3 1509   1.538   5.212   2.576 -1.6471  0.9937  1.2130
   97LY3      C 1510   1.237   5.414   1.954  0.1338 -0.3168  0.0425
   97LY3      O 1511   1.241   5.519   2.017  0.1696 -0.3279 -0.2490
   98ILE      N 1512   1.270   5.413   1.823 -0.5428  0.3818 -0.7832
   98ILE      H 1513   1.266   5.322   1.779  1.1539  1.2736 -2.9851
   98ILE     CA 1514   1.282   5.534   1.735  0.0970 -0.4955  0.2504
   98ILE     HA 1515   1.359   5.592   1.785 -0.3466  0.1463  0.2092
   98ILE     CB 1516   1.329   5.500   1.593  0.0955 -0.2117 -0.0471
   98ILE     HB 1517   1.266   5.412   1.580 -0.4424 -0.6077  3.9367
   98ILE    CG2 1518   1.308   5.604   1.478  0.0276 -0.4318  0.0795
   98ILE   HG21 1519   1.384   5.681   1.481 -0.0378 -0.3740  0.2629
   98ILE   HG22 1520   1.303   5.553   1.382 -0.0065 -1.0234  0.3884
   98ILE   HG23 1521   1.211   5.653   1.486  0.1412 -0.1909 -0.0369
   98ILE    CG1 1522   1.476   5.460   1.601 -0.4585  1.1255 -0.1351
   98ILE   HG11 1523   1.492   5.404   1.693  0.2557  3.6817  1.3830
   98ILE   HG12 1524   1.546   5.544   1.605  2.8502 -1.3440 -1.1405
   98ILE     CD 1525   1.505   5.375   1.475 -0.0549  0.1915  0.2272
   98ILE    HD1 1526   1.606   5.333   1.485  0.4825  0.9546 -1.5421
   98ILE    HD2 1527   1.436   5.291   1.467  0.0668 -0.1531  2.1535
   98ILE    HD3 1528   1.522   5.443   1.391  2.5526 -0.5632  0.0433
   98ILE      C 1529   1.145   5.615   1.743  0.1036  0.4389 -0.3047
   98ILE      O 1530   1.135   5.730   1.794  0.2562  0.1947  0.1637
   99VAL      N 1531   1.032   5.545   1.716  0.1865 -0.1174 -0.3289
   99VAL      H 1532   1.053   5.456   1.673 -0.9071 -1.2120  1.2824
   99VAL     CA 1533   0.891   5.592   1.722 -0.2224 -0.2179  0.9875
   99VAL     HA 1534   0.887   5.682   1.661  2.2404 -1.2800 -0.8967
   99VAL     CB 1535   0.797   5.495   1.652  0.2128  0.5528 -0.1998
   99VAL     HB 1536   0.837   5.396   1.669 -0.7455 -0.2137 -2.1495
   99VAL    CG1 1537   0.649   5.497   1.713 -0.2555 -1.1406 -0.6629
   99VAL   HG11 1538   0.655   5.473   1.819  2.5812  0.0960 -0.4311
   99VAL   HG12 1539   0.599   5.594   1.710 -1.8272 -1.8897  0.2998
   99VAL   HG13 1540   0.580   5.430   1.663 -1.3422 -0.2312 -0.4296
   99VAL    CG2 1541   0.795   5.526   1.503 -0.0419 -0.2984 -0.4342
   99VAL   HG21 1542   0.891   5.502   1.457  1.8816  3.7913  0.9659
   99VAL   HG22 1543   0.715   5.471   1.455  0.4184 -1.9513  0.5822
   99VAL   HG23 1544   0.786   5.633   1.489  1.5615 -0.2478 -1.3697
   99VAL      C 1545   0.852   5.627   1.865 -0.3606  0.3500 -0.0862
   99VAL      O 1546   0.815   5.741   1.894  0.1558 -0.3459  0.1498
  100SER      N 1547   0.879   5.540   1.963 -0.3349  0.9502  1.3428
  100SER      H 1548   0.913   5.449   1.933 -0.7560  1.6252 -1.4925
  100SER     CA 1549   0.855   5.573   2.104  0.6320  0.0677  1.4062
  100SER     HA 1550   0.751   5.597   2.127  1.4074  1.7232  3.4230
  100SER     CB 1551   0.880   5.454   2.188 -0.7269 -0.1909  0.0640
  100SER    HB1 1552   0.857   5.468   2.294 -0.1091 -0.2749  0.2177
  100SER    HB2 1553   0.987   5.435   2.179 -0.6501 -0.7696  1.7819
  100SER     OG 1554   0.815   5.341   2.141  0.6809 -0.2281 -0.1039
  100SER     HG 1555   0.860   5.305   2.064  0.2395 -3.6874  1.0462
  100SER      C 1556   0.934   5.690   2.158 -0.1457  0.3793 -0.1652
  100SER      O 1557   0.877   5.766   2.236  0.4076  0.1277  0.1075
  101AS0      N 1558   1.056   5.724   2.116 -0.0419  0.5436  0.0015
  101AS0      H 1559   1.107   5.655   2.063 -0.8818 -0.8388  0.9334
  101AS0     CA 1560   1.121   5.846   2.160  0.0041 -0.2946 -0.0671
  101AS0     HA 1561   1.084   5.870   2.260 -3.2387  1.8086 -1.5939
  101AS0     CB 1562   1.278   5.826   2.156 -0.4850  0.5278  0.8979
  101AS0    HB1 1563   1.325   5.919   2.188 -0.0013  0.4864  0.3110
  101AS0    HB2 1564   1.314   5.798   2.057  0.8879 -1.7671  1.9674
  101AS0     CG 1565   1.342   5.720   2.250  0.2318  0.2059  0.4302
  101AS0    OD1 1566   1.468   5.681   2.207  0.1115  0.0790  0.0516
  101AS0   HD11 1567   1.481   5.722   2.121  1.9169 -0.1200  0.1837
  101AS0   HD12 1568   1.502   5.605   2.254  0.4049 -0.8880 -1.6446
  101AS0    OD2 1569   1.298   5.678   2.359 -0.4321 -0.5773  0.1153
  101AS0   HD21 1570   1.214   5.717   2.381  0.4116  1.5271 -0.1389
  101AS0   HD22 1571   1.364   5.620   2.398  2.5337  2.0169 -0.6514
  101AS0      C 1572   1.091   5.969   2.069 -0.0565  0.3992  0.0607
  101AS0      O 1573   1.151   6.078   2.072  0.7047 -0.2353 -0.0623
  102GLY      N 1574   0.988   5.956   1.982 -0.0294 -0.2546 -0.2547
  102GLY      H 1575   0.926   5.877   1.986  0.7306 -0.8180  1.6476
  102GLY     CA 1576   0.930   6.072   1.909 -0.2711 -0.5940  0.6721
  102GLY    HA1 1577   0.925   6.156   1.979 -1.6987 -0.3666  0.3287
  102GLY    HA2 1578   0.830   6.046   1.874 -1.1590  3.5586 -0.4888
  102GLY      C 1579   1.008   6.113   1.782 -0.5317  0.1097  0.9510
  102GLY      O 1580   0.986   6.221   1.733  0.3986 -1.0902  0.1623
  103ASN      N 1581   1.093   6.020   1.730  0.1735 -0.1319  0.4433
  103ASN      H 1582   1.082   5.927   1.767 -4.0109  0.1670  0.4651
  103ASN     CA 1583   1.170   6.028   1.600 -0.5153 -0.4146 -0.1856
  103ASN     HA 1584   1.203   6.131   1.586  2.7079 -1.0538  1.5744
  103ASN     CB 1585   1.298   5.937   1.594  0.2765 -0.4568  0.2303
  103ASN    HB1 1586   1.364   5.966   1.514  0.6769  0.3989  0.8595
  103ASN    HB2 1587   1.265   5.834   1.576  0.1088 -0.4179  0.3119
  103ASN     CG 1588   1.376   5.959   1.716  0.7318  0.2195 -0.3156
  103ASN    OD1 1589   1.424   5.869   1.778 -0.4725  0.4695  0.2408
  103ASN    ND2 1590   1.407   6.077   1.754  0.5027  0.7951 -0.7918
  103ASN   HD21 1591   1.384   6.151   1.689  1.0598  0.9229 -0.8493
  103ASN   HD22 1592   1.477   6.099   1.824  0.8520 -0.3508 -0.7709
  103ASN      C 1593   1.073   5.990   1.479  0.0202 -0.0055 -0.3886
  103ASN      O 1594   1.097   6.031   1.357  0.5250 -0.0025  0.1902
  104GLY      N 1595   0.959   5.934   1.511  0.3617  0.4051  0.2738
  104GLY      H 1596   0.936   5.928   1.609 -3.8005  1.3028 -0.4260
  104GLY     CA 1597   0.851   5.893   1.421  0.1481 -0.1935 -0.4867
  104GLY    HA1 1598   0.811   5.988   1.385  0.1930 -0.0519 -0.1671
  104GLY    HA2 1599   0.772   5.852   1.484  2.7646 -1.3607  2.2856
  104GLY      C 1600   0.892   5.806   1.311 -0.9430  0.8406 -0.1228
  104GLY      O 1601   0.974   5.714   1.330 -0.8406  0.1730 -0.5987
  105MET      N 1602   0.857   5.837   1.185 -0.2185 -0.1125  0.6759
  105MET      H 1603   0.798   5.918   1.173  0.7384  0.7387  1.4950
  105MET     CA 1604   0.897   5.764   1.060 -0.0910 -0.1558  0.3614
  105MET     HA 1605   0.967   5.684   1.085  0.4928  0.0634 -0.5339
  105MET     CB 1606   0.779   5.701   1.001  0.6167 -0.2933 -0.1113
  105MET    HB1 1607   0.806   5.653   0.907 -0.4256  0.0671 -0.6061
  105MET    HB2 1608   0.701   5.773   0.978  1.1663 -0.1210 -1.5406
  105MET     CG 1609   0.700   5.598   1.089  0.4424 -0.5075  0.0230
  105MET    HG1 1610   0.610   5.571   1.035  2.2940 -3.0809 -2.0953
  105MET    HG2 1611   0.669   5.650   1.179 -1.1336 -1.8423  0.2839
  105MET     SD 1612   0.789   5.444   1.136  0.0735 -0.2251  0.1670
  105MET     CE 1613   0.862   5.387   0.982 -0.4076  1.0704 -0.5111
  105MET    HE1 1614   0.809   5.435   0.899  1.4214  0.3881 -2.1348
  105MET    HE2 1615   0.966   5.420   0.986 -0.1230  0.0795  1.1067
  105MET    HE3 1616   0.870   5.279   0.981  2.7333  1.2168 -2.4619
  105MET      C 1617   0.982   5.844   0.964  0.0285  0.4329  0.1448
  105MET      O 1618   1.055   5.779   0.894 -0.2299  0.1541  0.1680
  106ASN      N 1619   0.988   5.979   0.976  0.4063 -0.3261  0.1992
  106ASN      H 1620   0.911   6.025   1.024  0.5216  0.8609 -0.7058
  106ASN     CA 1621   1.083   6.073   0.916  0.1397 -0.6197  0.3734
  106ASN     HA 1622   1.070   6.065   0.808  3.2004 -3.2683  0.0721
  106ASN     CB 1623   1.046   6.205   0.975 -0.0140 -0.3449  0.1761
  106ASN    HB1 1624   1.086   6.218   1.076 -0.3983 -0.6731  0.3739
  106ASN    HB2 1625   0.939   6.223   0.977 -0.1256 -0.8689 -0.5833
  106ASN     CG 1626   1.094   6.320   0.892  0.4595 -0.6360 -0.1399
  106ASN    OD1 1627   1.050   6.339   0.780  0.1060 -0.2230 -0.4570
  106ASN    ND2 1628   1.187   6.407   0.939  0.1769  0.3294 -0.9422
  106ASN   HD21 1629   1.238   6.392   1.025 -0.2134  0.2589 -0.7177
  106ASN   HD22 1630   1.229   6.466   0.869  0.5505  1.0776 -0.0972
  106ASN      C 1631   1.224   6.025   0.935 -0.0525 -0.2433  0.3473
  106ASN      O 1632   1.318   6.071   0.870 -0.4286  0.3799 -0.1065
  107ALA      N 1633   1.249   5.947   1.041 -0.3899  0.0272 -0.3685
  107ALA      H 1634   1.167   5.922   1.095 -0.2176 -0.5963 -0.3824
  107ALA     CA 1635   1.378   5.888   1.061  0.9640  0.7543 -1.0737
  107ALA     HA 1636   1.452   5.965   1.083  2.1767 -0.7733  0.4490
  107ALA     CB 1637   1.359   5.804   1.190 -0.7711 -1.1036  0.2962
  107ALA    HB1 1638   1.276   5.733   1.181 -0.0840 -1.9277  0.3096
  107ALA    HB2 1639   1.447   5.745   1.216  2.0405  0.9682 -3.5677
  107ALA    HB3 1640   1.328   5.873   1.269 -0.8006 -0.0778 -0.5974
  107ALA      C 1641   1.440   5.803   0.953 -0.1938  0.5553  0.0699
  107ALA      O 1642   1.556   5.809   0.931 -0.1567 -0.1014  0.1366
  108TRP      N 1643   1.359   5.714   0.882  0.3692 -0.1789 -0.0638
  108TRP      H 1644   1.262   5.704   0.908  0.5829 -1.0020  0.4848
  108TRP     CA 1645   1.408   5.632   0.776  0.4510  0.0076  0.3538
  108TRP     HA 1646   1.514   5.607   0.781  0.8439  1.5198  0.1321
  108TRP     CB 1647   1.335   5.495   0.767 -0.3286 -0.0317 -0.3283
  108TRP    HB1 1648   1.380   5.454   0.676 -1.5398 -1.0060 -0.5174
  108TRP    HB2 1649   1.229   5.518   0.759 -1.1193 -3.3159 -0.6834
  108TRP     CG 1650   1.364   5.400   0.874  0.7464 -0.1100  0.1404
  108TRP    CD1 1651   1.440   5.291   0.869  0.4888  0.4937 -0.0563
  108TRP    HD1 1652   1.495   5.259   0.783 -0.7237  0.3256 -0.7950
  108TRP    NE1 1653   1.432   5.220   0.991  0.1881  0.2800 -0.1691
  108TRP    HE1 1654   1.486   5.137   1.010 -0.5046  0.0894  1.0119
  108TRP    CE2 1655   1.336   5.274   1.073 -0.1589  0.0257 -0.6746
  108TRP    CZ2 1656   1.297   5.244   1.207 -0.3958  0.0533 -0.0902
  108TRP    HZ2 1657   1.342   5.162   1.261  1.8375  0.5340 -1.0633
  108TRP    CH2 1658   1.201   5.327   1.264 -0.4001 -0.0963  0.2070
  108TRP    HH2 1659   1.165   5.324   1.366  1.5382 -1.3002  0.9001
  108TRP    CZ3 1660   1.143   5.434   1.192  0.0990 -0.4525  0.4971
  108TRP    HZ3 1661   1.084   5.508   1.244 -0.7225 -2.0649  1.9234
  108TRP    CE3 1662   1.199   5.470   1.069 -0.4401  0.0274 -0.2555
  108TRP    HE3 1663   1.157   5.558   1.023 -1.9469 -0.6881 -0.3087
  108TRP    CD2 1664   1.296   5.396   1.005 -0.3962 -0.1332  0.0968
  108TRP      C 1665   1.394   5.700   0.642  0.0524  0.1346  0.2793
  108TRP      O 1666   1.281   5.712   0.587 -0.0145 -0.1392 -0.3881
  109VAL      N 1667   1.507   5.725   0.575 -0.2255  0.0088  0.3209
  109VAL      H 1668   1.594   5.707   0.623  0.0971  0.3840 -0.1191
  109VAL     CA 1669   1.513   5.761   0.431  0.2852  0.6792  0.1420
  109VAL     HA 1670   1.477   5.863   0.414  1.1879  1.1429  0.9458
  109VAL     CB 1671   1.659   5.760   0.389 -0.3007  0.0074 -0.4862
  109VAL     HB 1672   1.712   5.668   0.411  3.2572  1.0620 -3.5036
  109VAL    CG1 1673   1.685   5.769   0.238  0.2970 -0.5507 -0.3984
  109VAL   HG11 1674   1.616   5.847   0.206  0.7263 -0.4387 -1.0727
  109VAL   HG12 1675   1.786   5.804   0.219  0.1581  0.7741  1.1528
  109VAL   HG13 1676   1.661   5.675   0.187 -3.5253 -1.0143  1.8502
  109VAL    CG2 1677   1.746   5.860   0.468 -0.4666  0.0254  0.3762
  109VAL   HG21 1678   1.848   5.874   0.431 -1.0980  2.5286 -0.5907
  109VAL   HG22 1679   1.704   5.959   0.485  0.2869  0.4388 -0.0889
  109VAL   HG23 1680   1.758   5.815   0.566 -2.9727 -0.6246  0.4511
  109VAL      C 1681   1.430   5.673   0.327  0.2131  0.4517 -0.7752
  109VAL      O 1682   1.350   5.727   0.248  0.7271 -0.0667  0.2298
  110ALA      N 1683   1.413   5.543   0.362  0.3635  0.6106 -0.0541
  110ALA      H 1684   1.467   5.496   0.435  0.1156 -0.8389 -0.7658
  110ALA     CA 1685   1.339   5.447   0.272  0.4458  0.0433  0.2299
  110ALA     HA 1686   1.371   5.472   0.171 -0.4009  2.5725  0.5182
  110ALA     CB 1687   1.372   5.299   0.296 -0.2523 -0.3035  0.3230
  110ALA    HB1 1688   1.328   5.268   0.391 -0.4129  1.0407  0.7116
  110ALA    HB2 1689   1.330   5.241   0.214  3.6226  0.9475 -2.8821
  110ALA    HB3 1690   1.480   5.288   0.303  0.0871  1.9755 -0.2945
  110ALA      C 1691   1.188   5.467   0.280  0.3586 -0.3454 -0.7190
  110ALA      O 1692   1.119   5.450   0.186  0.2973 -0.2939  0.2745
  111TRP      N 1693   1.139   5.516   0.392  0.0079  0.2759  0.0981
  111TRP      H 1694   1.197   5.505   0.474  1.2743  0.4634 -0.7497
  111TRP     CA 1695   1.004   5.568   0.400  0.4727  0.4211  0.6358
  111TRP     HA 1696   0.929   5.508   0.351  0.5729 -0.7873  1.9122
  111TRP     CB 1697   0.970   5.571   0.546 -0.3908 -0.6823 -0.7633
  111TRP    HB1 1698   1.046   5.628   0.600  0.8373 -0.9026 -2.1856
  111TRP    HB2 1699   0.985   5.474   0.593  5.6971 -0.9491 -2.3593
  111TRP     CG 1700   0.832   5.614   0.586 -0.6233  0.5927 -0.4174
  111TRP    CD1 1701   0.721   5.534   0.591 -0.8575  0.5263 -0.0406
  111TRP    HD1 1702   0.723   5.427   0.577  2.3585  0.4946  0.0096
  111TRP    NE1 1703   0.621   5.606   0.649 -1.1293 -0.3502  0.1730
  111TRP    HE1 1704   0.526   5.573   0.654 -1.0636 -0.5347  0.2033
  111TRP    CE2 1705   0.652   5.735   0.677 -0.1726 -0.9218 -0.5334
  111TRP    CZ2 1706   0.580   5.847   0.723 -0.1196  0.1590 -0.0130
  111TRP    HZ2 1707   0.473   5.842   0.737 -0.2207 -0.7529 -1.0182
  111TRP    CH2 1708   0.648   5.971   0.724  0.0333  0.0116 -0.9066
  111TRP    HH2 1709   0.584   6.053   0.754 -2.6681 -2.3019  0.2249
  111TRP    CZ3 1710   0.787   5.986   0.702  0.2113  0.0046  0.5384
  111TRP    HZ3 1711   0.835   6.082   0.701  2.3124 -0.9873  0.6486
  111TRP    CE3 1712   0.859   5.873   0.659 -0.5138  0.0104  0.1835
  111TRP    HE3 1713   0.957   5.880   0.614  0.0352  1.0165  1.4658
  111TRP    CD2 1714   0.792   5.748   0.636  0.0559  0.0678  0.2864
  111TRP      C 1715   0.994   5.711   0.338 -0.1983 -0.1120 -0.3751
  111TRP      O 1716   0.908   5.732   0.259 -0.2615 -0.3593  0.3267
  112ARG      N 1717   1.089   5.798   0.382 -0.0381  0.3687  0.9079
  112ARG      H 1718   1.156   5.753   0.443 -1.5653 -0.5417  1.9582
  112ARG     CA 1719   1.071   5.939   0.365  0.4705 -0.3195 -0.0561
  112ARG     HA 1720   0.973   5.973   0.399  0.0047 -1.4538 -0.2126
  112ARG     CB 1721   1.185   6.010   0.447  0.8949  0.5070 -0.5195
  112ARG    HB1 1722   1.287   5.998   0.411  1.2059  0.7506  0.2701
  112ARG    HB2 1723   1.187   5.969   0.548  0.7039  0.9659 -0.3311
  112ARG     CG 1724   1.164   6.159   0.457  0.3348  0.2688  0.2160
  112ARG    HG1 1725   1.070   6.178   0.509  1.0027 -0.5481  1.8070
  112ARG    HG2 1726   1.166   6.205   0.358 -0.3993 -0.6945 -0.2667
  112ARG     CD 1727   1.262   6.231   0.552 -0.6146  0.5317  0.6228
  112ARG    HD1 1728   1.245   6.184   0.648  1.8206 -0.5951  0.5511
  112ARG    HD2 1729   1.235   6.337   0.543 -2.1232  0.0774 -0.9955
  112ARG     NE 1730   1.405   6.207   0.514  0.1085 -0.0560 -0.1798
  112ARG     HE 1731   1.424   6.164   0.425  1.5144 -1.3737  0.7086
  112ARG     CZ 1732   1.505   6.230   0.591 -0.2210 -0.0738 -0.0481
  112ARG    NH1 1733   1.488   6.241   0.720 -0.1516 -0.0938 -0.0710
  112ARG   HH11 1734   1.401   6.219   0.767  0.0734  0.6952  0.7538
  112ARG   HH12 1735   1.570   6.234   0.778 -0.7661 -2.8103  0.5980
  112ARG    NH2 1736   1.627   6.243   0.545  0.2757  0.5368  0.4492
  112ARG   HH21 1737   1.636   6.219   0.447  0.5009 -2.6285  1.1425
  112ARG   HH22 1738   1.701   6.265   0.610  1.3284  0.1533 -0.6002
  112ARG      C 1739   1.062   5.981   0.218  0.0295  0.7260 -0.2275
  112ARG      O 1740   0.993   6.073   0.182  0.4575  0.0960  0.4132
  113ASN      N 1741   1.132   5.909   0.137 -0.0138  0.5959  0.1086
  113ASN      H 1742   1.196   5.838   0.170 -1.6494 -0.2734  1.6212
  113ASN     CA 1743   1.126   5.936  -0.009  0.7553 -1.2443  0.2205
  113ASN     HA 1744   1.135   6.045  -0.016 -3.3939 -0.3004  4.1852
  113ASN     CB 1745   1.245   5.867  -0.077  0.7736 -0.7272  0.1585
  113ASN    HB1 1746   1.238   5.880  -0.185 -0.7112  0.9546  0.4138
  113ASN    HB2 1747   1.231   5.759  -0.066 -1.1345 -0.3559  1.9054
  113ASN     CG 1748   1.388   5.896  -0.023  0.6340  0.4710  0.2165
  113ASN    OD1 1749   1.407   5.991   0.051 -0.5242 -0.3201  0.5605
  113ASN    ND2 1750   1.482   5.807  -0.045  0.3860 -0.3461  0.8237
  113ASN   HD21 1751   1.469   5.725  -0.103  2.2713 -0.1886  0.0902
  113ASN   HD22 1752   1.566   5.804   0.011  2.3766  0.8243 -1.9004
  113ASN      C 1753   0.996   5.896  -0.076 -0.7960  0.4228 -0.2378
  113ASN      O 1754   0.948   5.975  -0.159 -0.6803  0.4112  0.0063
  114ARG      N 1755   0.943   5.779  -0.042  0.1252  0.5754  0.0672
  114ARG      H 1756   0.985   5.726   0.033  1.7257 -2.8305 -2.9336
  114ARG     CA 1757   0.815   5.730  -0.091  0.0552 -0.4555 -0.6397
  114ARG     HA 1758   0.826   5.745  -0.199  0.2784  1.5554 -0.3720
  114ARG     CB 1759   0.792   5.576  -0.062 -0.5056 -0.6946  0.3027
  114ARG    HB1 1760   0.773   5.558   0.044  2.6341  2.1578  1.5399
  114ARG    HB2 1761   0.893   5.539  -0.077 -1.1317 -1.3335 -2.8558
  114ARG     CG 1762   0.691   5.499  -0.152 -0.4369  0.0658 -0.0532
  114ARG    HG1 1763   0.588   5.513  -0.119 -1.1722  2.6525 -2.9565
  114ARG    HG2 1764   0.717   5.394  -0.141 -0.5192  0.1535  1.1514
  114ARG     CD 1765   0.685   5.533  -0.298 -0.3928  0.1414 -0.2264
  114ARG    HD1 1766   0.658   5.448  -0.361 -1.8517  0.8462 -0.6071
  114ARG    HD2 1767   0.784   5.560  -0.336 -1.2782  0.3434 -2.5482
  114ARG     NE 1768   0.579   5.638  -0.332  0.1322 -0.3005  0.6620
  114ARG     HE 1769   0.547   5.699  -0.258 -3.0340 -1.4482  0.4025
  114ARG     CZ 1770   0.509   5.653  -0.445 -0.7575  0.1815 -0.0178
  114ARG    NH1 1771   0.555   5.613  -0.558  0.3049 -0.1311 -0.5510
  114ARG   HH11 1772   0.624   5.540  -0.566  1.5479  0.8751  0.5341
  114ARG   HH12 1773   0.538   5.664  -0.643  1.0054 -0.9092 -1.1757
  114ARG    NH2 1774   0.406   5.728  -0.441 -0.5671  0.6180  0.1012
  114ARG   HH21 1775   0.390   5.794  -0.367  0.2053  2.0833 -0.9878
  114ARG   HH22 1776   0.371   5.750  -0.533 -0.3990 -1.4253 -0.5083
  114ARG      C 1777   0.698   5.809  -0.028  0.8310 -0.4222  0.8031
  114ARG      O 1778   0.594   5.803  -0.091  0.2107  0.8221  0.3061
  115CY0      N 1779   0.716   5.883   0.083  0.4106 -0.6546  0.1649
  115CY0      H 1780   0.799   5.861   0.136  0.7027 -1.0428 -0.4421
  115CY0     CA 1781   0.612   5.980   0.132 -0.1401 -0.0653  0.3253
  115CY0     HA 1782   0.512   5.936   0.128 -0.2957  0.3391 -0.4508
  115CY0     CB 1783   0.645   6.020   0.274  0.3449  0.4475 -0.2921
  115CY0    HB1 1784   0.575   6.098   0.306  1.3211  0.6037  1.6112
  115CY0    HB2 1785   0.741   6.069   0.293 -0.0254 -0.0385  3.5715
  115CY0     SG 1786   0.619   5.893   0.393  0.9112  0.3239 -0.1554
  115CY0    HG1 1787   0.639   5.917   0.523 -1.8159 -0.8152  0.5610
  115CY0    HG2 1788   0.493   5.846   0.388  0.9340 -0.1224  2.1526
  115CY0    HG3 1789   0.698   5.789   0.364  1.5157  0.1543  1.9454
  115CY0      C 1790   0.608   6.109   0.054 -0.4432  0.3198  1.0502
  115CY0      O 1791   0.504   6.178   0.070 -0.2512 -0.3480 -0.9266
  116LY3      N 1792   0.700   6.147  -0.041  0.3594  0.0959 -0.5366
  116LY3      H 1793   0.775   6.084  -0.066  0.4951 -0.1876  0.5559
  116LY3     CA 1794   0.686   6.266  -0.128 -0.7398  0.0313 -0.2215
  116LY3     HA 1795   0.705   6.349  -0.060  0.9940 -1.4746  1.2277
  116LY3     CB 1796   0.793   6.263  -0.236 -0.2157  1.0039 -0.3592
  116LY3    HB1 1797   0.773   6.182  -0.307  2.1837 -2.9011  2.9480
  116LY3    HB2 1798   0.888   6.227  -0.196 -1.1419  1.2081  2.1886
  116LY3     CG 1799   0.824   6.392  -0.304 -0.0299 -0.4508 -0.4102
  116LY3    HG1 1800   0.740   6.461  -0.304  0.3833  0.0595 -0.9340
  116LY3    HG2 1801   0.847   6.382  -0.410  1.7453  0.0880 -0.1206
  116LY3     CD 1802   0.945   6.470  -0.242  0.6013  0.1703  0.6996
  116LY3    HD1 1803   1.034   6.417  -0.278  1.0455  1.0438  0.4967
  116LY3    HD2 1804   0.950   6.465  -0.133  1.5157  1.1746  0.7266
  116LY3     CE 1805   0.957   6.624  -0.282  0.4852  0.6231  0.1758
  116LY3    HE1 1806   0.965   6.640  -0.389  0.1869  0.2972  0.1050
  116LY3    HE2 1807   1.055   6.649  -0.239  0.8821 -0.3950 -0.1112
  116LY3     NZ 1808   0.844   6.704  -0.231 -0.2482  0.1492 -0.5736
  116LY3    HZ1 1809   0.846   6.795  -0.276  1.3965 -1.1561 -3.4910
  116LY3    HZ2 1810   0.751   6.667  -0.240  0.6177 -2.3751 -0.0036
  116LY3    HZ3 1811   0.856   6.710  -0.131  1.4602 -1.7655 -0.5908
  116LY3      C 1812   0.541   6.280  -0.185 -0.5585  0.5162 -0.4155
  116LY3      O 1813   0.502   6.192  -0.263 -0.3961  0.2274  0.1651
  117GLY      N 1814   0.462   6.374  -0.141 -0.5064 -0.5838 -0.6793
  117GLY      H 1815   0.498   6.445  -0.079 -0.2188 -2.4568  1.4048
  117GLY     CA 1816   0.326   6.381  -0.199  0.0229  0.2555  0.1577
  117GLY    HA1 1817   0.334   6.411  -0.304  1.4185  0.4830  0.3165
  117GLY    HA2 1818   0.269   6.454  -0.141 -0.9700  1.5383 -2.2524
  117GLY      C 1819   0.234   6.259  -0.189  0.7612  0.5693  0.2934
  117GLY      O 1820   0.154   6.232  -0.277  0.5296 -0.3138  0.7277
  118THR      N 1821   0.250   6.175  -0.089 -0.2864  0.4053  0.0176
  118THR      H 1822   0.323   6.193  -0.021 -0.1586  2.0356 -0.5098
  118THR     CA 1823   0.190   6.039  -0.080 -0.4504 -0.9254  0.5246
  118THR     HA 1824   0.092   6.033  -0.128 -0.0113 -1.7857 -0.3113
  118THR     CB 1825   0.285   5.932  -0.144  0.1643 -0.6249  0.5286
  118THR     HB 1826   0.379   5.942  -0.091  1.2853  1.1617 -1.5922
  118THR    CG2 1827   0.244   5.784  -0.132  0.2156  0.2521 -0.5300
  118THR   HG21 1828   0.145   5.765  -0.173  1.0136 -4.5867 -0.7791
  118THR   HG22 1829   0.305   5.712  -0.187 -0.0669 -0.0362 -0.4712
  118THR   HG23 1830   0.254   5.748  -0.030  0.4056 -0.0736 -0.6644
  118THR    OG1 1831   0.317   5.956  -0.282 -0.4598  0.0363 -0.2884
  118THR    HG1 1832   0.375   6.032  -0.285 -1.4002  0.7967  0.4005
  118THR      C 1833   0.167   5.994   0.064 -0.1201  0.0296 -0.1145
  118THR      O 1834   0.253   5.993   0.153  0.4336 -0.5927 -0.0271
  119AS3      N 1835   0.048   5.936   0.088  0.1663  0.3612  0.1143
  119AS3      H 1836  -0.020   5.922   0.014 -1.0819 -0.4952  1.3783
  119AS3     CA 1837   0.025   5.857   0.212 -0.7715 -0.6461  0.5071
  119AS3     HA 1838   0.082   5.896   0.296  1.2634 -0.9714 -0.6569
  119AS3     CB 1839  -0.127   5.861   0.250  0.1817  0.1727  0.1300
  119AS3    HB1 1840  -0.197   5.841   0.170  0.8696  2.4686 -1.1450
  119AS3    HB2 1841  -0.157   5.960   0.287 -0.7758 -0.5170  1.2771
  119AS3     CG 1842  -0.158   5.766   0.378  0.1658 -0.2663  0.0452
  119AS3    OD1 1843  -0.090   5.677   0.418  0.1467  0.1261  0.4172
  119AS3   HD11 1844   0.001   5.687   0.388  0.2626 -1.1166  0.2948
  119AS3   HD12 1845  -0.134   5.617   0.478 -1.6439  1.7991  0.8779
  119AS3    OD2 1846  -0.282   5.781   0.439  0.1723 -0.5543  0.1405
  119AS3   HD21 1847  -0.284   5.724   0.516  0.9600 -1.3970 -0.4492
  119AS3   HD22 1848  -0.321   5.865   0.411  2.4070 -0.1514 -2.1542
  119AS3      C 1849   0.079   5.717   0.186 -0.1289  0.1073 -0.9524
  119AS3      O 1850   0.019   5.652   0.106  0.4189 -0.4461 -0.4441
  120VAL      N 1851   0.189   5.672   0.239 -0.3210  0.0214  0.3137
  120VAL      H 1852   0.225   5.724   0.318 -1.6686 -0.8262  1.5383
  120VAL     CA 1853   0.256   5.541   0.217 -0.1630 -0.2912  0.2472
  120VAL     HA 1854   0.280   5.539   0.111  1.0086  2.7352  0.3889
  120VAL     CB 1855   0.388   5.540   0.301  0.3112 -0.2349  0.2867
  120VAL     HB 1856   0.355   5.581   0.396  0.4076 -0.6826  0.5143
  120VAL    CG1 1857   0.442   5.405   0.340 -0.2269  0.5123 -0.2731
  120VAL   HG11 1858   0.365   5.356   0.401  0.8348  1.7300  2.1860
  120VAL   HG12 1859   0.457   5.341   0.253  1.8417 -0.4217  0.6986
  120VAL   HG13 1860   0.534   5.420   0.396 -0.9720 -0.6709  1.3498
  120VAL    CG2 1861   0.501   5.621   0.234  0.0434  0.4096  0.1724
  120VAL   HG21 1862   0.584   5.630   0.303  0.1119 -0.9053  0.2793
  120VAL   HG22 1863   0.526   5.571   0.141  1.8328  0.4996  0.5840
  120VAL   HG23 1864   0.462   5.720   0.209 -3.5604 -0.9501 -0.1859
  120VAL      C 1865   0.156   5.424   0.244  0.2184  0.2438 -0.1399
  120VAL      O 1866   0.164   5.325   0.166 -0.5825 -0.3890  0.5774
  121GLN      N 1867   0.063   5.432   0.339  0.2166 -0.2657 -0.1457
  121GLN      H 1868   0.047   5.512   0.399 -0.1642 -0.1493 -0.4005
  121GLN     CA 1869  -0.043   5.329   0.364 -0.5878  0.1556 -0.4964
  121GLN     HA 1870   0.011   5.234   0.356 -0.4566  0.3273 -2.1206
  121GLN     CB 1871  -0.096   5.357   0.500 -0.2881  1.1566 -0.6060
  121GLN    HB1 1872  -0.162   5.443   0.510  0.2952  1.4499  1.0316
  121GLN    HB2 1873  -0.009   5.372   0.563 -0.5174 -0.6180  0.2027
  121GLN     CG 1874  -0.185   5.243   0.561  1.0386  0.0024 -0.5590
  121GLN    HG1 1875  -0.288   5.243   0.525  0.1258  2.0190  1.7297
  121GLN    HG2 1876  -0.196   5.264   0.667  0.8928 -0.2628 -0.5224
  121GLN     CD 1877  -0.129   5.102   0.552  0.9850 -0.1059  0.1030
  121GLN    OE1 1878  -0.075   5.037   0.641  0.0706  0.5402 -0.3673
  121GLN    NE2 1879  -0.160   5.044   0.441  0.5549 -0.2935 -0.2496
  121GLN   HE21 1880  -0.184   5.102   0.362  0.0058  0.2982  0.3276
  121GLN   HE22 1881  -0.131   4.948   0.433  2.9613  0.5303 -3.4778
  121GLN      C 1882  -0.145   5.324   0.248 -0.4781  0.8930 -0.5189
  121GLN      O 1883  -0.181   5.220   0.194  0.2953 -0.2654 -0.4408
  122ALA      N 1884  -0.176   5.439   0.192 -0.0554 -0.0565  0.1136
  122ALA      H 1885  -0.131   5.523   0.224 -0.6595  1.6849 -3.1932
  122ALA     CA 1886  -0.264   5.444   0.079  0.1879 -0.3692  0.1549
  122ALA     HA 1887  -0.347   5.380   0.111  0.0044  0.5935  1.7230
  122ALA     CB 1888  -0.325   5.585   0.063  0.4678  0.0825  0.2134
  122ALA    HB1 1889  -0.254   5.648   0.009  0.3221  0.4805  0.4821
  122ALA    HB2 1890  -0.416   5.582   0.004 -1.7610  5.3268  2.7910
  122ALA    HB3 1891  -0.335   5.629   0.162 -0.2749  1.7970 -0.5865
  122ALA      C 1892  -0.196   5.402  -0.052  0.5185  0.7286  0.6149
  122ALA      O 1893  -0.265   5.378  -0.152 -0.0443  0.9735  0.3019
  123TRP      N 1894  -0.063   5.405  -0.057  0.5867 -0.2542  0.1511
  123TRP      H 1895  -0.019   5.447   0.024 -0.2915 -0.6338  0.8318
  123TRP     CA 1896   0.022   5.369  -0.170  0.3392 -0.0519  0.4143
  123TRP     HA 1897  -0.032   5.388  -0.263 -0.6082  1.1812  1.1663
  123TRP     CB 1898   0.156   5.443  -0.171  0.7115  0.2900 -0.3340
  123TRP    HB1 1899   0.194   5.467  -0.072 -0.4272  0.3379  0.0989
  123TRP    HB2 1900   0.121   5.537  -0.212 -2.6342  0.1954  1.9064
  123TRP     CG 1901   0.269   5.394  -0.250  0.5477  1.1617 -0.3436
  123TRP    CD1 1902   0.286   5.391  -0.380  0.7983  0.0609  0.2842
  123TRP    HD1 1903   0.216   5.437  -0.447  0.6216  2.1395  1.7967
  123TRP    NE1 1904   0.394   5.308  -0.407  0.6733 -0.2459 -0.6719
  123TRP    HE1 1905   0.423   5.284  -0.501 -2.3817  0.5725 -1.9491
  123TRP    CE2 1906   0.457   5.258  -0.297  0.5720  0.4522  0.0607
  123TRP    CZ2 1907   0.567   5.170  -0.273  0.5320  0.5805  0.0695
  123TRP    HZ2 1908   0.620   5.131  -0.359 -0.0534  0.2455 -0.1493
  123TRP    CH2 1909   0.607   5.136  -0.141  0.0995 -0.1992  0.0379
  123TRP    HH2 1910   0.699   5.084  -0.117  0.9013  1.3668  0.5015
  123TRP    CZ3 1911   0.529   5.188  -0.039  0.0634  0.6661 -0.7967
  123TRP    HZ3 1912   0.557   5.161   0.062 -2.1266 -0.3842 -0.4126
  123TRP    CE3 1913   0.421   5.276  -0.062  0.4458  0.0185 -0.1454
  123TRP    HE3 1914   0.375   5.316   0.027 -0.7639 -0.3345 -0.5813
  123TRP    CD2 1915   0.380   5.313  -0.190 -0.1180 -0.6694  0.5013
  123TRP      C 1916   0.043   5.223  -0.172 -0.1594  0.4432 -0.1767
  123TRP      O 1917   0.025   5.156  -0.275  0.5362 -0.3900  0.4285
  124ILE      N 1918   0.073   5.159  -0.057 -0.9652 -0.4714 -0.2642
  124ILE      H 1919   0.103   5.213   0.022 -0.4839 -2.3225  0.8835
  124ILE     CA 1920   0.060   5.011  -0.053  0.9739 -0.0675  0.0421
  124ILE     HA 1921   0.124   4.966  -0.130 -0.0183 -0.5615 -0.5154
  124ILE     CB 1922   0.084   4.961   0.085 -0.0786 -0.1043 -0.4883
  124ILE     HB 1923   0.020   5.012   0.157  0.5217 -0.9362  0.6766
  124ILE    CG2 1924   0.062   4.810   0.100  0.1431  0.4900  0.4296
  124ILE   HG21 1925   0.131   4.755   0.036 -0.9328 -0.0399 -0.3182
  124ILE   HG22 1926   0.088   4.772   0.199  1.2389 -1.1465 -0.4322
  124ILE   HG23 1927  -0.045   4.790   0.089  0.5471 -2.0189  0.4522
  124ILE    CG1 1928   0.231   4.979   0.138  0.2755  0.2694  0.3984
  124ILE   HG11 1929   0.236   4.919   0.229  1.2179  0.7194  0.6545
  124ILE   HG12 1930   0.255   5.084   0.151 -0.9416  0.4618  1.3325
  124ILE     CD 1931   0.342   4.917   0.045  0.0242 -0.0302 -0.4225
  124ILE    HD1 1932   0.326   4.810   0.031  0.6083 -0.1448 -0.2334
  124ILE    HD2 1933   0.348   4.955  -0.057  0.2539  2.1970  0.3665
  124ILE    HD3 1934   0.440   4.924   0.091 -0.1265 -0.6636  0.0118
  124ILE      C 1935  -0.079   4.966  -0.093  0.6587 -0.6944  0.3162
  124ILE      O 1936  -0.092   4.871  -0.172 -0.4730  0.0999  0.3596
  125ARG      N 1937  -0.187   5.035  -0.048  0.6445  0.1996 -0.8389
  125ARG      H 1938  -0.181   5.100   0.028  0.0211 -0.6893  0.0043
  125ARG     CA 1939  -0.322   4.999  -0.081  0.4811  0.5302  1.0072
  125ARG     HA 1940  -0.336   4.892  -0.064  1.8254 -0.1897 -1.7631
  125ARG     CB 1941  -0.424   5.055   0.025 -0.1679 -0.4071 -0.0421
  125ARG    HB1 1942  -0.525   5.034  -0.009 -0.3629  0.2015  0.1397
  125ARG    HB2 1943  -0.402   5.162   0.030 -1.3183 -0.1976  0.8050
  125ARG     CG 1944  -0.411   4.982   0.165 -0.4575  0.2391  0.1366
  125ARG    HG1 1945  -0.308   4.974   0.200 -0.4799 -3.2155 -0.2621
  125ARG    HG2 1946  -0.450   4.881   0.152 -1.3753  0.3948  1.5134
  125ARG     CD 1947  -0.504   5.063   0.250  0.4368  0.0760  0.3047
  125ARG    HD1 1948  -0.602   5.075   0.204  0.3080  1.4977  0.9054
  125ARG    HD2 1949  -0.457   5.161   0.260  0.0852  0.4470 -1.3888
  125ARG     NE 1950  -0.515   5.010   0.386 -0.1585 -0.3974 -0.4353
  125ARG     HE 1951  -0.485   4.914   0.395 -0.5141 -0.4499  0.3290
  125ARG     CZ 1952  -0.571   5.068   0.493  0.6309 -0.5642 -0.4000
  125ARG    NH1 1953  -0.634   5.184   0.495  0.3585 -0.4645  0.1951
  125ARG   HH11 1954  -0.637   5.240   0.411  0.3704 -0.8957 -0.0946
  125ARG   HH12 1955  -0.656   5.224   0.585  0.1286  1.5645 -0.7214
  125ARG    NH2 1956  -0.569   5.013   0.611 -0.2027 -0.4011  0.5188
  125ARG   HH21 1957  -0.525   4.922   0.619  0.2139 -0.2531  0.0045
  125ARG   HH22 1958  -0.618   5.055   0.689  0.0485  0.3707  0.2728
  125ARG      C 1959  -0.358   5.027  -0.228 -0.5041 -0.0745  0.4258
  125ARG      O 1960  -0.462   4.982  -0.277 -0.1580  0.1400  0.3190
  126GLY      N 1961  -0.275   5.093  -0.304  0.0844 -0.7537  0.2966
  126GLY      H 1962  -0.204   5.152  -0.262 -1.0938  1.2821 -0.4064
  126GLY     CA 1963  -0.290   5.115  -0.452 -0.3720 -0.5170  0.0667
  126GLY    HA1 1964  -0.330   5.029  -0.507  2.2585  0.1168 -3.1843
  126GLY    HA2 1965  -0.191   5.134  -0.494 -0.0170 -0.0892  1.0622
  126GLY      C 1966  -0.394   5.239  -0.477 -0.9255  0.8705  0.0694
  126GLY      O 1967  -0.459   5.235  -0.583  0.7126 -0.1285  0.3332
  127CY0      N 1968  -0.395   5.337  -0.386  0.5703 -0.1252 -0.2417
  127CY0      H 1969  -0.327   5.329  -0.311  1.5563  1.8969 -0.8628
  127CY0     CA 1970  -0.498   5.441  -0.372  0.1849  0.7653  0.4462
  127CY0     HA 1971  -0.565   5.440  -0.458 -1.0196 -0.9410  1.3324
  127CY0     CB 1972  -0.592   5.401  -0.253  0.6646 -0.4123 -0.2549
  127CY0    HB1 1973  -0.536   5.374  -0.164 -3.9687 -1.1346  2.7412
  127CY0    HB2 1974  -0.639   5.314  -0.299  0.4282 -0.7654  0.6337
  127CY0     SG 1975  -0.712   5.532  -0.203  0.4716  0.0151 -0.4714
  127CY0    HG1 1976  -0.813   5.563  -0.286 -0.2107  2.1051  1.0417
  127CY0    HG2 1977  -0.769   5.507  -0.084 -0.1336  1.3840 -0.4547
  127CY0    HG3 1978  -0.649   5.646  -0.175  1.2529  0.1750 -2.6746
  127CY0      C 1979  -0.440   5.593  -0.363 -0.1092 -0.1447  0.3937
  127CY0      O 1980  -0.497   5.684  -0.418 -0.1122 -0.7228  0.5262
  128ARG      N 1981  -0.320   5.614  -0.303 -0.4591 -0.2444 -0.5010
  128ARG      H 1982  -0.279   5.533  -0.258 -0.3227 -1.2414 -2.3290
  128ARG     CA 1983  -0.242   5.738  -0.279 -0.1030 -0.3856 -0.2367
  128ARG     HA 1984  -0.153   5.696  -0.231 -1.4520 -2.6467  0.4527
  128ARG     CB 1985  -0.208   5.814  -0.408  0.1570 -0.9280 -0.1065
  128ARG    HB1 1986  -0.299   5.849  -0.458  0.3198 -0.7427 -0.2748
  128ARG    HB2 1987  -0.154   5.749  -0.477 -0.2819 -0.0699 -1.2800
  128ARG     CG 1988  -0.125   5.944  -0.378  0.4001  0.1643 -0.4294
  128ARG    HG1 1989  -0.026   5.916  -0.343  0.8657  0.8567 -1.1577
  128ARG    HG2 1990  -0.174   6.006  -0.303 -0.8245 -0.2189 -0.8852
  128ARG     CD 1991  -0.100   6.017  -0.509  0.0259  0.5830 -0.6684
  128ARG    HD1 1992  -0.192   6.059  -0.549 -1.1068 -0.2115  1.0351
  128ARG    HD2 1993  -0.052   5.936  -0.565  1.8065  0.1554  1.3530
  128ARG     NE 1994  -0.004   6.122  -0.491  0.3108 -0.1385  0.0016
  128ARG     HE 1995   0.030   6.133  -0.397 -0.2052 -1.8173  0.4204
  128ARG     CZ 1996   0.046   6.213  -0.574 -0.1993 -0.2851  0.1366
  128ARG    NH1 1997   0.007   6.214  -0.706  0.3851 -0.8068 -0.0456
  128ARG   HH11 1998  -0.062   6.150  -0.744 -1.3438  2.0360 -2.0875
  128ARG   HH12 1999   0.054   6.275  -0.770  0.5190 -0.1822  0.6382
  128ARG    NH2 2000   0.125   6.308  -0.532  0.0518 -0.4881  0.2467
  128ARG   HH21 2001   0.158   6.313  -0.437  1.0313  0.8744 -0.1441
  128ARG   HH22 2002   0.163   6.379  -0.593 -1.3747  1.1566  1.1829
  128ARG      C 2003  -0.305   5.833  -0.176 -0.8151 -0.1079 -0.3338
  128ARG      O 2004  -0.232   5.887  -0.090 -0.8863  0.1417 -0.0032
  129LEU      N 2005  -0.433   5.844  -0.180 -0.7309 -0.1875  0.0531
  129LEU      H 2006  -0.483   5.790  -0.249  0.1634 -1.9599  0.7429
  129LEU     CA 2007  -0.517   5.935  -0.107  0.1964  0.5016 -0.1636
  129LEU     HA 2008  -0.448   6.008  -0.065 -1.6172  2.2779 -0.0992
  129LEU     CB 2009  -0.622   5.990  -0.201  0.3508 -0.6760  0.4797
  129LEU    HB1 2010  -0.693   6.043  -0.138 -0.2982 -0.3762 -0.4890
  129LEU    HB2 2011  -0.684   5.910  -0.241 -1.2457 -0.1648  1.8316
  129LEU     CG 2012  -0.557   6.083  -0.309 -0.3353  0.0346  0.3525
  129LEU     HG 2013  -0.470   6.034  -0.353  0.2158  0.7017  0.6843
  129LEU    CD1 2014  -0.654   6.118  -0.415 -0.0138  0.0432  0.0539
  129LEU   HD11 2015  -0.690   6.033  -0.473 -1.3549  1.2953 -1.0203
  129LEU   HD12 2016  -0.742   6.175  -0.388  1.2062  1.8520  0.3855
  129LEU   HD13 2017  -0.617   6.186  -0.492 -1.4539  1.3458  0.4847
  129LEU    CD2 2018  -0.515   6.212  -0.247  0.4268  0.0552  0.1917
  129LEU   HD21 2019  -0.438   6.200  -0.171  0.7206 -1.1672 -0.2806
  129LEU   HD22 2020  -0.476   6.285  -0.318  1.5436 -0.4414  0.2715
  129LEU   HD23 2021  -0.604   6.257  -0.202  0.9546 -0.4247  1.7817
  129LEU      C 2022  -0.574   5.866   0.017  0.1359  0.2330  0.6217
  129LEU    OC1 2023  -0.483   5.845   0.114  0.0496  0.3712  0.0135
  129LEU   HC11 2024  -0.516   5.786   0.183  1.6865 -0.0755  0.4584
  129LEU   HC12 2025  -0.392   5.854   0.084  1.1481 -4.5758  0.8931
  129LEU    OC2 2026  -0.694   5.831   0.026  0.2995 -0.1050 -0.3220
  129LEU   HC21 2027  -0.751   5.843  -0.050  0.1173  1.2093 -0.0075
  129LEU   HC22 2028  -0.719   5.792   0.111 -2.0804 -0.0055 -0.9098
  130SOL     OW 2029   3.502   5.213   4.430  0.4400  0.8950  0.1829
  130SOL    HW1 2030   3.407   5.221   4.444  0.2299 -0.9118 -0.0232
  130SOL    HW2 2031   3.540   5.281   4.487 -0.9209  0.8895  1.1472
  131SOL     OW 2032   4.396   5.863   2.466 -0.0037 -0.5558  0.0173
  131SOL    HW1 2033   4.365   5.773   2.477  1.1549 -1.1954 -1.6320
  131SOL    HW2 2034   4.460   5.875   2.536 -0.0098 -1.0941  0.1213
  132SOL     OW 2035   3.559   2.634   2.817  0.3427  0.2125 -0.6579
  132SOL    HW1 2036   3.485   2.641   2.877  0.9328 -0.1678  0.1432
  132SOL    HW2 2037   3.604   2.554   2.844  1.4595  0.8163 -0.6349
  133SOL     OW 2038   5.610   2.080   0.544 -0.3948  0.3817 -0.1921
  133SOL    HW1 2039   5.536   2.068   0.485 -0.8840 -1.6571  0.7520
  133SOL    HW2 2040   5.677   2.020   0.510  0.8810  2.2045 -1.0381
  134SOL     OW 2041   4.578   0.959   4.028 -0.0167  0.3726 -0.2134
  134SOL    HW1 2042   4.652   0.932   4.082 -2.2411 -1.6206  2.1046
  134SOL    HW2 2043   4.589   0.912   3.945  1.6021  0.6426 -0.1737
  135SOL     OW 2044   5.443   5.178   2.383  0.0962  0.1096 -0.0712
  135SOL    HW1 2045   5.506   5.111   2.411 -0.5677 -0.7310 -0.5372
  135SOL    HW2 2046   5.489   5.261   2.397  1.3065 -0.4769 -0.3827
  136SOL     OW 2047   4.217   2.117   3.427  0.9459 -0.0252 -0.3102
  136SOL    HW1 2048   4.226   2.207   3.395 -0.5042 -0.1308 -1.0931
  136SOL    HW2 2049   4.207   2.126   3.522 -2.3819  0.9851 -0.6170
  137SOL     OW 2050   4.763   5.676   0.806  0.3899 -0.2052 -0.5158
  137SOL    HW1 2051   4.774   5.766   0.775 -0.4562 -0.1413 -0.6579
  137SOL    HW2 2052   4.849   5.636   0.796  1.0958  0.9445  0.7308
  138SOL     OW 2053   3.809   0.618   1.575  0.1928 -0.1902 -0.0065
  138SOL    HW1 2054   3.792   0.548   1.637 -1.7903  0.3505  0.1144
  138SOL    HW2 2055   3.804   0.698   1.627 -2.1487  0.3179 -0.9087
  139SOL     OW 2056   2.768   1.631   0.791 -0.5326 -0.2096 -0.4611
  139SOL    HW1 2057   2.852   1.622   0.747 -0.1813  0.0582  0.1412
  139SOL    HW2 2058   2.743   1.723   0.776 -1.1877 -0.5320 -1.4506
  140SOL     OW 2059   5.888   6.076   2.173 -0.2503  0.1081  0.4476
  140SOL    HW1 2060   5.953   6.010   2.148 -0.0280  0.2548  0.6410
  140SOL    HW2 2061   5.845   6.038   2.249  1.0735  0.9479  1.6529
  141SOL     OW 2062   3.523   5.532   0.466  0.2017  0.6109 -0.5844
  141SOL    HW1 2063   3.485   5.614   0.434  0.6201  1.3777  0.7890
  141SOL    HW2 2064   3.506   5.534   0.561  1.0587 -0.4440 -0.3971
  142SOL     OW 2065   4.122   4.532   1.972 -0.0202  0.1650 -0.4251
  142SOL    HW1 2066   4.033   4.500   1.955 -0.4126  0.9438  0.0488
  142SOL    HW2 2067   4.176   4.454   1.980 -0.8498 -0.3594  0.2137
  143SOL     OW 2068   5.096   0.731   2.640 -0.0491 -0.0889 -0.5159
  143SOL    HW1 2069   5.012   0.688   2.630  0.5906 -1.6628  0.3882
  143SOL    HW2 2070   5.105   0.744   2.735  1.2963 -1.2202 -0.4553
  144SOL     OW 2071   5.506   1.641   4.602  0.5609 -0.2606 -0.0837
  144SOL    HW1 2072   5.419   1.648   4.563  0.5645  1.5518  0.1503
  144SOL    HW2 2073   5.554   1.582   4.543 -1.0569 -2.0818  0.3114
  145SOL     OW 2074   0.394   4.764   2.908  0.2048  0.3804 -0.0453
  145SOL    HW1 2075   0.448   4.735   2.835  1.1571  1.3186  0.2613
  145SOL    HW2 2076   0.356   4.684   2.944 -0.3480 -0.0949 -1.5936
  146SOL     OW 2077   5.160   3.795   2.735 -0.0242  0.5126 -0.3260
  146SOL    HW1 2078   5.172   3.715   2.786  0.8937  0.7929 -0.0772
  146SOL    HW2 2079   5.175   3.866   2.797 -2.0516  0.9319 -0.2375
  147SOL     OW 2080   0.970   4.202   2.811 -0.5637 -0.2209 -0.1688
  147SOL    HW1 2081   1.053   4.239   2.781 -0.1684 -1.1295 -0.2077
  147SOL    HW2 2082   0.910   4.277   2.812  0.4031  0.5703  0.4632
  148SOL     OW 2083   4.260   6.046   0.969 -0.3010  0.6503 -0.1297
  148SOL    HW1 2084   4.289   6.001   1.048 -1.6615  0.8503  0.5166
  148SOL    HW2 2085   4.291   6.136   0.980 -0.0776  0.5660 -0.0558
  149SOL     OW 2086   5.037   5.506   1.591  0.2750  0.1113  0.6503
  149SOL    HW1 2087   4.955   5.500   1.541 -0.2545  1.6775  1.2462
  149SOL    HW2 2088   5.041   5.424   1.640 -1.8379  0.6405  1.8536
  150SOL     OW 2089   2.836   4.514   3.405  0.0056  0.2963 -0.2453
  150SOL    HW1 2090   2.864   4.594   3.448 -0.6310  0.5888 -0.3768
  150SOL    HW2 2091   2.884   4.445   3.450  1.2841  0.8231 -0.7482
  151SOL     OW 2092   3.732   1.384   2.996  0.0101  0.6237  0.2999
  151SOL    HW1 2093   3.739   1.478   3.006 -0.4612  0.4561  2.8044
  151SOL    HW2 2094   3.811   1.349   3.037  0.4595 -0.1035 -1.0982
  152SOL     OW 2095   4.562   3.381   4.526  0.2581  0.2321 -0.3919
  152SOL    HW1 2096   4.508   3.345   4.596  0.9838 -1.3144 -0.5896
  152SOL    HW2 2097   4.544   3.475   4.528 -1.4285 -0.0628  0.3985
  153SOL     OW 2098   5.717   3.691   3.086  0.4783  0.0809 -0.3484
  153SOL    HW1 2099   5.759   3.640   3.156 -0.9735 -0.7909 -0.0901
  153SOL    HW2 2100   5.670   3.760   3.132 -1.1254 -0.9563 -0.3670
  154SOL     OW 2101   3.336   5.170   3.925 -0.2291  0.4264  0.0092
  154SOL    HW1 2102   3.328   5.265   3.916 -0.5955  0.4039  0.0833
  154SOL    HW2 2103   3.259   5.144   3.976 -1.0820 -0.1260 -1.4656
  155SOL     OW 2104   1.947   1.257   4.047  0.0390  0.1213 -0.2281
  155SOL    HW1 2105   2.036   1.282   4.070  0.5045 -1.1685 -0.5174
  155SOL    HW2 2106   1.907   1.229   4.129 -0.3874  1.4657  0.0440
  156SOL     OW 2107   4.454   6.454   0.825  0.1552  0.2844 -0.4587
  156SOL    HW1 2108   4.386   6.389   0.808  1.6005 -1.2973 -0.4777
  156SOL    HW2 2109   4.458   6.506   0.745 -1.2156  0.5973 -0.3396
  157SOL     OW 2110   0.086   5.513   4.544  0.0634  0.2610 -0.5174
  157SOL    HW1 2111   0.123   5.599   4.524  1.1184  0.1947  0.9635
  157SOL    HW2 2112   0.126   5.489   4.628 -1.4984 -0.9302 -0.0694
  158SOL     OW 2113   6.136   0.136   0.114  0.1503  0.3292  0.0820
  158SOL    HW1 2114   6.218   0.134   0.162  0.4413  1.9288 -0.3285
  158SOL    HW2 2115   6.128   0.225   0.081 -2.2890  0.5504  1.0489
  159SOL     OW 2116   5.386   5.493   3.121  0.3446  0.0711 -0.7727
  159SOL    HW1 2117   5.374   5.401   3.097 -1.9275  0.0579  0.1464
  159SOL    HW2 2118   5.414   5.491   3.212  0.5636  0.2859 -0.8344
  160SOL     OW 2119   5.667   2.362   3.380  0.2231 -0.1956 -0.0954
  160SOL    HW1 2120   5.703   2.338   3.466 -0.1980 -0.9825 -0.1350
  160SOL    HW2 2121   5.681   2.456   3.375  2.2925 -0.4448 -0.1087
  161SOL     OW 2122   4.594   3.350   2.547  0.2514 -0.1178 -0.1055
  161SOL    HW1 2123   4.561   3.343   2.457  0.3312  1.9059 -0.3462
  161SOL    HW2 2124   4.580   3.442   2.570  2.0489 -0.1377  1.2507
  162SOL     OW 2125   1.047   1.729   0.228 -0.0818 -0.2012 -0.0884
  162SOL    HW1 2126   1.068   1.705   0.137 -0.1989 -0.6412 -0.0035
  162SOL    HW2 2127   1.011   1.817   0.221 -1.6093 -0.8264 -0.6908
  163SOL     OW 2128   3.620   5.234   3.080  0.2651 -0.3542  0.9476
  163SOL    HW1 2129   3.681   5.283   3.136  1.1648 -0.5798  0.1912
  163SOL    HW2 2130   3.631   5.143   3.106 -0.5616 -0.2893  1.5566
  164SOL     OW 2131   5.668   1.211   1.510  0.0305 -0.2786 -0.2430
  164SOL    HW1 2132   5.616   1.166   1.443  1.1775 -2.4532  0.2136
  164SOL    HW2 2133   5.732   1.261   1.460  0.7388 -1.7118 -0.8422
  165SOL     OW 2134   4.597   1.304   2.881  0.1371  0.1295 -0.5215
  165SOL    HW1 2135   4.546   1.334   2.957 -1.3929 -0.6302 -1.1883
  165SOL    HW2 2136   4.593   1.377   2.819 -1.6253 -0.5043 -1.2272
  166SOL     OW 2137   1.197   2.388   2.876 -0.2462 -0.0651 -0.4436
  166SOL    HW1 2138   1.145   2.435   2.812  2.1630  1.8158 -1.1719
  166SOL    HW2 2139   1.187   2.438   2.957 -1.2652 -0.9723  0.0113
  167SOL     OW 2140   2.998   2.397   3.236 -0.2283  0.0813  0.1522
  167SOL    HW1 2141   2.915   2.353   3.215 -0.9646  1.0321  0.9815
  167SOL    HW2 2142   3.020   2.365   3.324  1.0907 -1.3050 -0.6334
  168SOL     OW 2143   0.623   4.251   1.959 -0.2810 -0.3655  0.4191
  168SOL    HW1 2144   0.531   4.255   1.986  0.3755 -0.6373  2.9809
  168SOL    HW2 2145   0.663   4.190   2.020  1.5848 -0.4165 -0.7745
  169SOL     OW 2146   4.442   1.670   3.249 -0.1917 -0.0897  0.2105
  169SOL    HW1 2147   4.407   1.691   3.336 -0.7330 -0.7997  0.1705
  169SOL    HW2 2148   4.511   1.735   3.235 -0.3781  0.2927  0.9951
  170SOL     OW 2149   2.758   3.535   3.043 -0.5303 -0.1724 -0.5305
  170SOL    HW1 2150   2.850   3.519   3.064 -0.7125 -1.3140 -0.5516
  170SOL    HW2 2151   2.732   3.459   2.991 -1.4403  0.2376 -0.6909
  171SOL     OW 2152   6.280   4.843   3.505  0.9810 -0.3136  0.0958
  171SOL    HW1 2153   6.240   4.773   3.453  0.0998 -2.1772  2.9854
  171SOL    HW2 2154   6.371   4.816   3.514  0.2825 -2.3004  2.6824
  172SOL     OW 2155   3.280   5.143   2.757 -0.1193 -0.5771 -0.2884
  172SOL    HW1 2156   3.189   5.123   2.735 -0.3338 -1.8438  1.4265
  172SOL    HW2 2157   3.309   5.065   2.806  1.1768  0.7020  1.0778
  173SOL     OW 2158   2.561   1.175   2.458  0.4508  0.2933 -0.0111
  173SOL    HW1 2159   2.649   1.197   2.489  0.1620 -0.3890  1.3457
  173SOL    HW2 2160   2.540   1.244   2.396  0.5942  2.4214  2.1664
  174SOL     OW 2161   3.415   5.264   0.055 -0.4451 -0.1642 -0.4291
  174SOL    HW1 2162   3.398   5.191   0.114  0.8560 -1.2773 -1.3738
  174SOL    HW2 2163   3.343   5.262  -0.008 -1.5281  0.6785  0.7373
  175SOL     OW 2164   2.349   5.620   3.006 -0.1226  0.4261  0.8748
  175SOL    HW1 2165   2.275   5.601   2.949 -0.4171 -0.4792  1.5371
  175SOL    HW2 2166   2.329   5.704   3.046 -0.2552  0.7163  0.1974
  176SOL     OW 2167   5.052   3.792   0.670 -0.4269  0.4769 -0.1251
  176SOL    HW1 2168   5.047   3.824   0.580 -0.0435 -1.8426 -1.0281
  176SOL    HW2 2169   4.965   3.758   0.689 -0.6882  1.5033  0.6467
  177SOL     OW 2170   3.983   4.660   0.342 -0.3205 -0.0241  0.0131
  177SOL    HW1 2171   3.954   4.744   0.378 -0.4330 -1.0872  2.6257
  177SOL    HW2 2172   4.052   4.631   0.401 -0.7033 -2.0575 -0.4616
  178SOL     OW 2173   2.021   2.214   0.422 -0.4616  0.6161 -0.6345
  178SOL    HW1 2174   2.052   2.220   0.332  1.3248  2.8657  0.0380
  178SOL    HW2 2175   1.933   2.250   0.419 -0.4616  0.5700 -1.5017
  179SOL     OW 2176   5.691   2.629   1.420  0.6891 -0.3788  0.1079
  179SOL    HW1 2177   5.754   2.656   1.487  0.7197 -0.2977  0.0462
  179SOL    HW2 2178   5.608   2.666   1.448  1.0125  1.0464 -0.7564
  180SOL     OW 2179   2.397   3.130   1.566  0.3324  0.4145  0.3127
  180SOL    HW1 2180   2.356   3.119   1.481 -1.7970 -0.4003  1.3696
  180SOL    HW2 2181   2.447   3.049   1.579 -1.4633 -0.6567  0.8836
  181SOL     OW 2182   1.337   5.060   4.258  0.5336  0.2839  0.5444
  181SOL    HW1 2183   1.288   5.140   4.242 -0.2494 -0.6492 -2.5654
  181SOL    HW2 2184   1.270   4.991   4.262  1.2360 -0.3466  2.4029
  182SOL     OW 2185   3.088   4.674   0.144  0.3813  0.0717  0.1723
  182SOL    HW1 2186   3.122   4.590   0.174  0.7827 -0.5117 -1.7922
  182SOL    HW2 2187   2.998   4.655   0.115 -0.1118  0.6840  1.2471
  183SOL     OW 2188   6.436   1.947   3.804 -0.2039 -0.3060 -0.2742
  183SOL    HW1 2189   6.531   1.960   3.806  0.0085 -1.1137 -2.3023
  183SOL    HW2 2190   6.401   2.030   3.772 -0.1309 -0.1309  0.1068
  184SOL     OW 2191   4.431   4.533   0.797  0.0389  0.0538 -0.2691
  184SOL    HW1 2192   4.445   4.519   0.890 -0.9324  0.1583 -0.0941
  184SOL    HW2 2193   4.505   4.490   0.754  1.1992  1.1269  0.5917
  185SOL     OW 2194   5.127   3.380   4.373 -0.5287 -0.1443 -0.9749
  185SOL    HW1 2195   5.145   3.338   4.457 -0.4836  1.4714 -0.1461
  185SOL    HW2 2196   5.126   3.308   4.310 -1.5340 -1.5121  0.5380
  186SOL     OW 2197   1.062   5.437   3.912  0.2408 -0.4290  0.0091
  186SOL    HW1 2198   1.027   5.504   3.971  0.8077  1.9240 -2.1890
  186SOL    HW2 2199   0.986   5.408   3.861  0.4086  0.2907 -0.6576
  187SOL     OW 2200   0.034   2.810   4.221  0.4356 -0.1982 -0.0924
  187SOL    HW1 2201  -0.028   2.737   4.212  0.2804  0.1023 -1.9199
  187SOL    HW2 2202   0.111   2.770   4.262 -1.1354 -0.4284  2.8995
  188SOL     OW 2203   2.303   6.452   1.156  0.5519 -0.0218 -0.4419
  188SOL    HW1 2204   2.264   6.516   1.215 -1.3028 -2.0209  0.6579
  188SOL    HW2 2205   2.368   6.406   1.209  0.1516 -0.6363 -0.4701
  189SOL     OW 2206   3.516   5.990   3.266  0.0288 -0.0954 -0.0739
  189SOL    HW1 2207   3.539   6.022   3.179  1.3640  1.9857  0.9755
  189SOL    HW2 2208   3.445   6.047   3.295  0.0526 -0.3337  0.4731
  190SOL     OW 2209   5.155   2.726   3.539 -1.1322 -0.3594 -0.0337
  190SOL    HW1 2210   5.249   2.726   3.519 -0.8440  0.8628  1.1987
  190SOL    HW2 2211   5.122   2.649   3.493  0.6503 -1.3826  0.2791
  191SOL     OW 2212   2.120   4.300   2.661 -0.3441 -0.1516  0.3811
  191SOL    HW1 2213   2.056   4.255   2.606 -1.0136  1.0277  0.1589
  191SOL    HW2 2214   2.116   4.391   2.633  0.3206  0.2191  1.4263
  192SOL     OW 2215   5.482   5.190   4.566  0.2156 -0.3120 -0.5639
  192SOL    HW1 2216   5.501   5.195   4.473 -1.3951  1.0421 -0.8515
  192SOL    HW2 2217   5.420   5.261   4.583  0.8566 -0.1802  1.6448
  193SOL     OW 2218   2.735   2.866   1.847 -0.3390 -0.2287  0.3928
  193SOL    HW1 2219   2.751   2.884   1.940  0.4581  0.3156  0.1565
  193SOL    HW2 2220   2.647   2.901   1.831  0.2046  1.3092  0.5385
  194SOL     OW 2221   3.235   3.018   3.087  0.4552  0.5303 -0.2120
  194SOL    HW1 2222   3.303   3.050   3.146 -0.3718  2.4233 -0.2349
  194SOL    HW2 2223   3.216   3.092   3.030 -1.2436 -0.1430 -0.5624
  195SOL     OW 2224   4.189   2.521   0.438  0.1571 -0.5685 -0.1023
  195SOL    HW1 2225   4.210   2.464   0.364 -0.0126 -1.5728  0.5949
  195SOL    HW2 2226   4.168   2.606   0.398  0.4786 -0.9695 -1.1643
  196SOL     OW 2227   5.718   1.214   4.405 -0.0768  0.4146 -0.4283
  196SOL    HW1 2228   5.692   1.290   4.353  0.6703  0.8724 -0.1441
  196SOL    HW2 2229   5.762   1.156   4.343 -1.1860 -0.0838 -0.7797
  197SOL     OW 2230   2.997   4.880   3.081 -0.1599  0.6176  0.7099
  197SOL    HW1 2231   3.080   4.872   3.033  0.8728 -2.5538  2.7080
  197SOL    HW2 2232   2.997   4.969   3.116  2.5146  0.6674  0.7650
  198SOL     OW 2233   1.967   1.017   2.733  0.1370  0.2260  0.3765
  198SOL    HW1 2234   2.058   1.012   2.760  0.6530 -2.7299 -1.3867
  198SOL    HW2 2235   1.921   0.960   2.795 -0.0764 -0.1297 -0.0993
  199SOL     OW 2236   3.507   2.167   0.135  0.1324 -0.6658  0.3889
  199SOL    HW1 2237   3.557   2.231   0.186 -0.9861  0.4031  0.1906
  199SOL    HW2 2238   3.443   2.132   0.196 -0.1148 -0.6119  0.1668
  200SOL     OW 2239   6.450   3.311   4.391  0.0758  0.2969  0.0058
  200SOL    HW1 2240   6.450   3.229   4.341 -0.7872  0.8645 -0.9523
  200SOL    HW2 2241   6.532   3.308   4.440 -0.4056 -1.6283  0.8161
  201SOL     OW 2242   3.323   3.200   2.135  0.2010  0.3530 -0.2299
  201SOL    HW1 2243   3.341   3.234   2.048  1.5687  0.2574 -0.0083
  201SOL    HW2 2244   3.243   3.149   2.125  1.0811 -0.8156 -1.7414
  202SOL     OW 2245   0.574   0.460   4.626  0.2967  0.1773 -0.1622
  202SOL    HW1 2246   0.643   0.446   4.561  0.0044  0.1084 -0.4609
  202SOL    HW2 2247   0.501   0.496   4.577 -1.4919 -3.7110 -0.7745
  203SOL     OW 2248   5.200   6.036   4.366  0.0095 -0.1711  0.3898
  203SOL    HW1 2249   5.281   5.984   4.363  0.6605  0.8475 -1.3319
  203SOL    HW2 2250   5.136   5.984   4.317  0.5385  0.4068 -0.9607
  204SOL     OW 2251   0.573   2.284   1.257  0.5265  0.4622 -0.7780
  204SOL    HW1 2252   0.549   2.202   1.213 -0.9643  0.4109  0.0654
  204SOL    HW2 2253   0.545   2.272   1.348  0.9446  1.6459 -0.4668
  205SOL     OW 2254   1.395   0.410   0.575 -0.3183  0.1578  0.2794
  205SOL    HW1 2255   1.299   0.417   0.580 -0.2125  0.6476  1.9408
  205SOL    HW2 2256   1.413   0.410   0.481 -2.0474 -1.3906 -0.1329
  206SOL     OW 2257   2.961   5.076   3.777  0.5361 -0.2758  0.3794
  206SOL    HW1 2258   3.024   5.016   3.738  0.2954 -0.2377 -0.0664
  206SOL    HW2 2259   2.896   5.019   3.819 -0.2864 -0.3607 -0.9625
  207SOL     OW 2260   5.184   4.382   2.802  0.9680 -0.1579  0.2005
  207SOL    HW1 2261   5.105   4.370   2.749  1.1895  0.2263 -0.2229
  207SOL    HW2 2262   5.186   4.305   2.859 -0.4439  0.4842  1.1896
  208SOL     OW 2263   5.952   0.821   0.520  0.1939 -0.4756  0.6066
  208SOL    HW1 2264   5.904   0.883   0.465  0.8984 -1.7383 -1.5483
  208SOL    HW2 2265   5.886   0.785   0.579 -0.7008  0.5491  0.2702
  209SOL     OW 2266   5.191   1.323   3.729  0.1497 -0.0942 -0.1218
  209SOL    HW1 2267   5.187   1.308   3.635 -1.6536  0.0619 -0.0950
  209SOL    HW2 2268   5.280   1.297   3.753  0.6926  0.0082 -1.8789
  210SOL     OW 2269   5.983   6.114   0.798  0.4905 -0.3366  0.2047
  210SOL    HW1 2270   6.009   6.129   0.889 -2.7613  1.0337  1.0484
  210SOL    HW2 2271   5.890   6.095   0.803  0.2586 -0.4339 -2.8487
  211SOL     OW 2272   4.058   1.685   4.106  0.3177  0.0283 -0.6162
  211SOL    HW1 2273   4.129   1.625   4.085  0.7736  0.7746 -1.2822
  211SOL    HW2 2274   4.097   1.772   4.098 -0.5190  0.4369 -0.4021
  212SOL     OW 2275   1.050   5.044   4.462 -0.1352 -0.2217  0.2982
  212SOL    HW1 2276   0.966   5.040   4.417 -0.6787 -0.5030  1.3248
  212SOL    HW2 2277   1.078   5.135   4.451 -1.1787  0.1959  1.0317
  213SOL     OW 2278   3.308   4.187   4.383  0.5069 -0.4609 -0.8467
  213SOL    HW1 2279   3.311   4.103   4.430  1.7321  0.5738  1.0279
  213SOL    HW2 2280   3.399   4.205   4.360  0.2248  0.2733 -1.4330
  214SOL     OW 2281   2.703   3.380   2.382 -0.3881  0.4653 -0.3670
  214SOL    HW1 2282   2.729   3.435   2.455 -0.9086 -0.9281  0.9252
  214SOL    HW2 2283   2.630   3.427   2.341 -1.0816  0.5869  0.9496
  215SOL     OW 2284   2.012   0.846   1.345 -0.1492  0.0063  0.1273
  215SOL    HW1 2285   2.058   0.917   1.390  0.1751  0.0763 -0.3132
  215SOL    HW2 2286   2.013   0.871   1.253 -1.0708  0.0077  0.1029
  216SOL     OW 2287   0.622   0.808   3.919 -0.0295 -0.4507  0.4591
  216SOL    HW1 2288   0.587   0.814   4.008 -0.4023  1.6127  0.2224
  216SOL    HW2 2289   0.550   0.775   3.867 -0.2041 -0.4954  0.7279
  217SOL     OW 2290   0.943   3.003   4.343 -0.5459 -0.5463  0.4897
  217SOL    HW1 2291   0.874   2.962   4.395 -0.1938 -0.2809  1.1806
  217SOL    HW2 2292   0.987   3.062   4.404 -0.2950 -0.0195 -0.1818
  218SOL     OW 2293   1.986   0.744   2.313 -0.3804  0.1562 -0.8509
  218SOL    HW1 2294   2.073   0.765   2.279  0.2475  0.1091  0.6488
  218SOL    HW2 2295   1.955   0.826   2.352 -0.7376  0.0103 -0.8271
  219SOL     OW 2296   0.002   6.428   2.652  0.3351 -0.2043  0.0466
  219SOL    HW1 2297   0.079   6.478   2.624 -0.6382  0.8265 -0.8998
  219SOL    HW2 2298   0.002   6.350   2.596  0.9343 -0.4508  0.3771
  220SOL     OW 2299   5.456   6.014   2.207 -0.0683 -0.6349 -0.1001
  220SOL    HW1 2300   5.442   5.963   2.128  1.7028  2.3517 -2.5399
  220SOL    HW2 2301   5.367   6.030   2.241 -0.9239 -1.4671 -1.8423
  221SOL     OW 2302   4.692   5.105   2.210 -0.1194 -0.6235 -0.0915
  221SOL    HW1 2303   4.650   5.186   2.239  0.1612 -0.5999  0.2569
  221SOL    HW2 2304   4.748   5.133   2.137  0.2075 -0.4486  0.2222
  222SOL     OW 2305   2.603   6.208   2.871  0.4949 -0.0104 -0.3968
  222SOL    HW1 2306   2.595   6.203   2.776 -1.7464  0.8087 -0.2981
  222SOL    HW2 2307   2.640   6.123   2.897 -1.9640 -1.5910 -1.7342
  223SOL     OW 2308   2.284   2.041   2.714  0.1104  0.2778  0.3215
  223SOL    HW1 2309   2.226   1.966   2.699  0.7126 -0.1364  0.0427
  223SOL    HW2 2310   2.227   2.117   2.704 -0.5392 -0.1379  0.7393
  224SOL     OW 2311   5.096   0.869   3.413  0.2213  0.6880  0.1081
  224SOL    HW1 2312   5.115   0.872   3.506  0.2194  1.0897  0.0995
  224SOL    HW2 2313   5.147   0.942   3.376 -1.3949  1.8538  0.0983
  225SOL     OW 2314   0.307   3.699   4.375  0.1164 -0.4264  0.1286
  225SOL    HW1 2315   0.256   3.669   4.451  0.3449 -0.6213  0.2062
  225SOL    HW2 2316   0.393   3.659   4.387  0.8349  1.2761  0.9155
  226SOL     OW 2317   3.537   0.074   2.204  0.4708  0.1921  0.3232
  226SOL    HW1 2318   3.499   0.056   2.118 -1.9808 -0.1539  1.4050
  226SOL    HW2 2319   3.510   0.000   2.258 -0.1813  1.5989  2.0063
  227SOL     OW 2320   3.174   0.902   0.862  0.0972  0.1356 -0.1143
  227SOL    HW1 2321   3.158   0.931   0.952 -0.8430  0.7816 -0.4690
  227SOL    HW2 2322   3.254   0.850   0.867 -0.5359 -0.7657  1.2785
  228SOL     OW 2323   6.411   4.805   3.987 -0.3830  0.0132 -0.3616
  228SOL    HW1 2324   6.347   4.828   3.920 -0.0319  0.4149 -0.5680
  228SOL    HW2 2325   6.408   4.878   4.049  0.0370  0.1413 -0.4923
  229SOL     OW 2326   5.746   1.408   1.151 -0.1209  0.0343  0.2153
  229SOL    HW1 2327   5.813   1.475   1.162 -0.0730 -0.1680  1.1858
  229SOL    HW2 2328   5.777   1.333   1.202 -0.5010 -0.4937 -0.3063
  230SOL     OW 2329   3.327   0.751   0.431  0.4789 -0.3906 -0.4543
  230SOL    HW1 2330   3.314   0.736   0.525 -1.1112  0.2985 -0.5236
  230SOL    HW2 2331   3.299   0.670   0.389  0.8797 -0.5838 -0.3458
  231SOL     OW 2332   6.378   1.585   0.686  0.2789 -0.5280  0.2574
  231SOL    HW1 2333   6.283   1.575   0.690  0.0649  1.2089  0.2561
  231SOL    HW2 2334   6.411   1.525   0.752 -0.9736  0.3580  1.7752
  232SOL     OW 2335   5.696   4.235   2.920 -0.1377 -0.0118 -0.1882
  232SOL    HW1 2336   5.601   4.227   2.920 -0.1318 -0.1278 -0.6567
  232SOL    HW2 2337   5.713   4.330   2.923 -0.2976  0.1001 -1.9065
  233SOL     OW 2338   6.189   5.026   4.498 -0.2688  0.0308 -0.2634
  233SOL    HW1 2339   6.222   5.094   4.440  3.7498  1.2767  2.9620
  233SOL    HW2 2340   6.122   5.070   4.551 -0.3344  0.3568 -0.6111
  234SOL     OW 2341   6.370   1.358   2.949  0.1272  0.3658 -0.6224
  234SOL    HW1 2342   6.446   1.316   2.989  0.5652  0.3301 -1.4825
  234SOL    HW2 2343   6.301   1.291   2.952  0.1384  0.3740  0.0856
  235SOL     OW 2344   5.522   0.983   2.842  0.3736  0.0712 -0.0028
  235SOL    HW1 2345   5.447   0.961   2.898  0.6221  1.8518  1.1127
  235SOL    HW2 2346   5.590   0.921   2.868  0.0908  0.0873  0.8017
  236SOL     OW 2347   2.427   6.510   3.168 -0.3691 -0.5879  0.1149
  236SOL    HW1 2348   2.379   6.447   3.115  0.2049 -1.2218  0.3329
  236SOL    HW2 2349   2.515   6.473   3.176  1.4069  2.2675 -3.3819
  237SOL     OW 2350   3.293   5.420   2.328 -0.2590  0.6286 -0.3171
  237SOL    HW1 2351   3.331   5.365   2.396 -1.7005 -1.7532 -1.3263
  237SOL    HW2 2352   3.286   5.507   2.369 -0.0401 -0.4343  2.1522
  238SOL     OW 2353   0.479   1.074   3.258 -0.3735 -0.3410  0.0012
  238SOL    HW1 2354   0.558   1.025   3.282 -0.2094  0.6868  1.7701
  238SOL    HW2 2355   0.512   1.161   3.233 -0.8994  0.0587  0.6360
  239SOL     OW 2356   2.663   2.581   0.131  0.0662  0.4170 -0.3580
  239SOL    HW1 2357   2.733   2.642   0.153  0.0118  0.3817 -0.0830
  239SOL    HW2 2358   2.627   2.554   0.216 -0.4080  0.5867 -0.4992
  240SOL     OW 2359   4.955   2.236   4.597 -0.3861  0.3891 -0.1007
  240SOL    HW1 2360   4.882   2.259   4.540 -0.2432  0.8516 -0.1082
  240SOL    HW2 2361   4.961   2.141   4.592 -0.8371  0.3667 -0.2828
  241SOL     OW 2362   3.393   6.372   2.346  0.2195  0.1303 -0.0973
  241SOL    HW1 2363   3.409   6.294   2.292 -1.0165 -0.8845  0.9320
  241SOL    HW2 2364   3.479   6.396   2.380  0.7437 -0.2871 -1.0776
  242SOL     OW 2365   4.963   0.362   0.813 -0.1832  0.1350  0.5059
  242SOL    HW1 2366   4.952   0.273   0.780  1.0590  0.8858 -2.3011
  242SOL    HW2 2367   5.030   0.355   0.881  1.2726 -0.9219 -0.9527
  243SOL     OW 2368   4.772   0.038   1.947  0.0412 -0.3389 -0.0261
  243SOL    HW1 2369   4.837  -0.031   1.964  0.0843 -0.5377 -0.9386
  243SOL    HW2 2370   4.724   0.047   2.029  0.5201 -0.9505  0.3252
  244SOL     OW 2371   3.023   2.171   0.011  0.1943  0.3566  0.5679
  244SOL    HW1 2372   3.050   2.200  -0.076 -0.4013 -0.6510  0.0275
  244SOL    HW2 2373   2.929   2.187   0.014  0.6340  3.2514  2.2014
  245SOL     OW 2374   4.418   5.220   1.289  0.4345 -0.2319 -0.0772
  245SOL    HW1 2375   4.432   5.253   1.200 -0.6686 -1.8084 -0.8835
  245SOL    HW2 2376   4.364   5.287   1.331 -0.4590 -0.2492 -1.1560
  246SOL     OW 2377   0.948   1.264   2.941 -0.4823 -0.8189  0.0049
  246SOL    HW1 2378   1.000   1.201   2.893  1.1037 -0.2574  0.8987
  246SOL    HW2 2379   0.910   1.320   2.874  0.1503 -1.1939 -0.6787
  247SOL     OW 2380   4.535   1.131   2.447  0.2080 -0.0781  0.6906
  247SOL    HW1 2381   4.527   1.227   2.447  2.3983  0.1595  1.2661
  247SOL    HW2 2382   4.576   1.111   2.531  1.5320 -1.3224 -0.2113
  248SOL     OW 2383   1.823   0.995   4.227  0.0082 -0.1698 -0.6013
  248SOL    HW1 2384   1.728   0.990   4.242 -0.2563  1.4423 -1.5158
  248SOL    HW2 2385   1.849   1.077   4.267  0.9587 -0.4141 -0.7126
  249SOL     OW 2386   5.472   5.886   4.329 -0.1865  0.2221 -0.0990
  249SOL    HW1 2387   5.557   5.930   4.322  0.0769 -0.2521  0.1321
  249SOL    HW2 2388   5.493   5.793   4.336 -0.7570  0.0156 -0.9383
  250SOL     OW 2389   1.181   4.292   4.008  0.3431  0.3876 -0.0047
  250SOL    HW1 2390   1.108   4.312   3.950 -1.4005  2.1212  2.5987
  250SOL    HW2 2391   1.153   4.215   4.057  1.4177 -0.5235 -0.7697
  251SOL     OW 2392   4.459   3.025   2.945 -0.2121 -0.0148 -0.4274
  251SOL    HW1 2393   4.546   3.057   2.970 -1.5680  1.6291  2.7487
  251SOL    HW2 2394   4.431   3.084   2.874  0.2004  1.2694  0.4427
  252SOL     OW 2395   4.205   1.774   0.770  0.6022 -0.3891 -0.2991
  252SOL    HW1 2396   4.172   1.856   0.733 -0.9284 -0.7742  0.1057
  252SOL    HW2 2397   4.158   1.765   0.853  0.6027 -1.7548 -0.4249
  253SOL     OW 2398   0.714   1.630   2.960 -0.3674  0.3799  0.0397
  253SOL    HW1 2399   0.630   1.624   3.005 -0.6605 -0.5314 -0.6036
  253SOL    HW2 2400   0.744   1.539   2.952  1.5008  0.7634  1.7483
  254SOL     OW 2401   1.473   1.626   2.640 -0.4489 -0.0806  0.2654
  254SOL    HW1 2402   1.524   1.705   2.658  0.5654 -0.1219 -2.1574
  254SOL    HW2 2403   1.508   1.561   2.701  0.6710  0.5654  0.3426
  255SOL     OW 2404   4.840   0.484   2.349 -0.1212 -0.0229  0.2212
  255SOL    HW1 2405   4.853   0.558   2.408 -0.7005 -0.2592  0.6597
  255SOL    HW2 2406   4.817   0.524   2.265  0.0235  0.3015  0.3337
  256SOL     OW 2407   1.922   5.757   3.963  0.4091 -0.4895 -0.6188
  256SOL    HW1 2408   1.898   5.756   4.056  0.2396  1.0072 -0.6091
  256SOL    HW2 2409   1.843   5.729   3.918  0.0954 -0.0512 -0.3554
  257SOL     OW 2410   3.570   4.186   1.193  0.2904  1.0390  0.2111
  257SOL    HW1 2411   3.637   4.144   1.140 -0.7828  0.8059 -1.0207
  257SOL    HW2 2412   3.512   4.228   1.130 -0.4199  1.7110  1.2672
  258SOL     OW 2413   0.328   0.888   2.077 -0.7553  0.0936 -0.1586
  258SOL    HW1 2414   0.367   0.912   2.161 -2.3011  2.4295 -0.0125
  258SOL    HW2 2415   0.402   0.888   2.015 -0.1773  2.4798  0.4506
  259SOL     OW 2416   1.578   1.493   0.907  0.3661 -0.0988  0.3051
  259SOL    HW1 2417   1.583   1.586   0.925  0.3410 -0.0387  0.0135
  259SOL    HW2 2418   1.669   1.465   0.899  0.4345 -0.3984  1.8354
  260SOL     OW 2419   0.150   4.361   2.299  0.2745  0.0985 -0.0721
  260SOL    HW1 2420   0.178   4.281   2.342 -3.0055 -1.1095  0.1083
  260SOL    HW2 2421   0.121   4.418   2.370 -1.7341 -0.4602 -0.3866
  261SOL     OW 2422   0.069   6.552   3.413  0.1631 -0.2670  0.2943
  261SOL    HW1 2423   0.055   6.646   3.418 -0.9230 -0.4316  0.6876
  261SOL    HW2 2424   0.047   6.528   3.323 -1.7558 -0.4434  0.7653
  262SOL     OW 2425   0.854   4.025   3.780 -0.0703 -0.0642 -0.3261
  262SOL    HW1 2426   0.819   4.009   3.692  0.3005  1.4264 -0.7830
  262SOL    HW2 2427   0.808   4.104   3.809  0.3611 -0.1218  0.5164
  263SOL     OW 2428   0.227   5.509   2.445  0.2383 -0.3636 -0.1254
  263SOL    HW1 2429   0.245   5.417   2.425  0.4934 -0.8255  1.9744
  263SOL    HW2 2430   0.288   5.530   2.516 -0.1695  1.2884 -0.2319
  264SOL     OW 2431   0.961   0.085   1.742 -0.5907  0.5019  0.1881
  264SOL    HW1 2432   1.028   0.122   1.685  0.4292  0.2955  1.2163
  264SOL    HW2 2433   1.007   0.067   1.824 -1.8292  0.0225  0.7968
  265SOL     OW 2434   5.115   3.953   0.874 -0.2790 -0.3559 -0.1023
  265SOL    HW1 2435   5.032   3.996   0.897 -0.7699 -0.1831 -1.9679
  265SOL    HW2 2436   5.091   3.891   0.806  1.0783 -0.5746 -0.4032
  266SOL     OW 2437   5.167   4.567   1.034 -0.3321 -0.1964 -0.1872
  266SOL    HW1 2438   5.258   4.596   1.029  0.2183 -1.6879  0.4055
  266SOL    HW2 2439   5.162   4.495   0.971 -1.7418  1.2979 -1.8944
  267SOL     OW 2440   2.497   3.740   3.301  0.3928 -0.2437  0.3534
  267SOL    HW1 2441   2.539   3.823   3.324 -0.0054  0.5170 -1.5313
  267SOL    HW2 2442   2.474   3.701   3.385 -0.9434  2.3336  1.2684
  268SOL     OW 2443   4.592   0.438   3.417  0.1516 -0.4768  0.3855
  268SOL    HW1 2444   4.592   0.357   3.365 -0.8408 -0.9562  1.1182
  268SOL    HW2 2445   4.661   0.492   3.376  1.3347 -1.9620  0.3381
  269SOL     OW 2446   0.335   5.646   2.922 -0.3725  0.1138  0.2040
  269SOL    HW1 2447   0.314   5.661   3.014 -1.2846 -1.4111  0.2728
  269SOL    HW2 2448   0.339   5.551   2.913 -0.5967  0.2270 -1.4018
  270SOL     OW 2449   3.909   5.214   1.822 -0.1665  0.1849 -0.3443
  270SOL    HW1 2450   3.864   5.193   1.740 -1.6092  4.1581 -0.7912
  270SOL    HW2 2451   4.002   5.202   1.802 -0.6125 -2.3637 -1.3151
  271SOL     OW 2452   0.039   3.916   0.485  0.4748 -0.0797  0.7938
  271SOL    HW1 2453   0.127   3.917   0.448  1.6082 -0.9421  3.2713
  271SOL    HW2 2454   0.019   3.823   0.495  0.1345  0.1178  2.1133
  272SOL     OW 2455   1.579   2.311   2.339  0.4014  0.1523  0.0881
  272SOL    HW1 2456   1.649   2.252   2.368 -0.1033 -1.5136 -1.8426
  272SOL    HW2 2457   1.595   2.324   2.246  0.0334  2.5119  0.2946
  273SOL     OW 2458   0.925   3.898   1.929  0.4031  0.4304  0.2755
  273SOL    HW1 2459   0.965   3.975   1.968  0.8407  0.5497 -0.3935
  273SOL    HW2 2460   0.831   3.913   1.937  0.4885  0.7280  0.7328
  274SOL     OW 2461   4.643   3.289   0.651  0.2979 -0.2594 -0.1365
  274SOL    HW1 2462   4.705   3.284   0.578  1.7359 -1.0936  1.0956
  274SOL    HW2 2463   4.681   3.353   0.710 -1.4817  1.3373 -0.6186
  275SOL     OW 2464   1.331   4.113   4.597  0.3989 -0.3543  0.1433
  275SOL    HW1 2465   1.383   4.033   4.599  2.5210  0.9525  0.2136
  275SOL    HW2 2466   1.361   4.159   4.519 -1.7638 -0.1697 -0.6678
  276SOL     OW 2467   2.675   4.406   0.688  0.1698 -0.9605 -0.1896
  276SOL    HW1 2468   2.632   4.454   0.618  0.2408  0.1097  0.4841
  276SOL    HW2 2469   2.605   4.352   0.727 -0.3492  0.0327  0.2748
  277SOL     OW 2470   0.444   2.269   1.713  0.0292 -0.3041  0.3863
  277SOL    HW1 2471   0.391   2.341   1.747 -0.1384 -0.9394  1.5457
  277SOL    HW2 2472   0.449   2.207   1.785 -0.3333 -1.7329 -0.7563
  278SOL     OW 2473   0.608   2.683   0.947  0.3858 -0.2706 -0.4826
  278SOL    HW1 2474   0.590   2.614   0.883  1.5665 -0.8883 -0.1826
  278SOL    HW2 2475   0.643   2.637   1.023  0.0671  0.5566  0.1845
  279SOL     OW 2476   2.735   5.389   3.846 -0.0659 -0.1786  0.2877
  279SOL    HW1 2477   2.639   5.393   3.843 -0.0216  0.0648 -1.1025
  279SOL    HW2 2478   2.760   5.345   3.765  0.9947 -0.6393  0.8400
  280SOL     OW 2479   4.310   2.105   3.920  0.2370  0.6281 -0.3559
  280SOL    HW1 2480   4.384   2.114   3.859  0.4136  1.1465 -0.0744
  280SOL    HW2 2481   4.233   2.122   3.866  0.4632  2.2587 -0.2132
  281SOL     OW 2482   4.731   1.125   2.037 -0.6804  0.0452 -0.3601
  281SOL    HW1 2483   4.818   1.163   2.047  0.0736 -2.0089  1.4706
  281SOL    HW2 2484   4.707   1.095   2.125 -2.3199 -1.3778 -1.2311
  282SOL     OW 2485   6.033   0.751   2.244 -0.1129  0.2450 -0.0163
  282SOL    HW1 2486   5.981   0.689   2.194 -0.2748  0.7751 -0.5149
  282SOL    HW2 2487   6.091   0.792   2.180  0.0241  0.5784  0.3114
  283SOL     OW 2488   3.494   2.970   2.012  0.0811 -0.1957  0.0642
  283SOL    HW1 2489   3.577   2.968   1.965  0.8923  2.1479  1.2422
  283SOL    HW2 2490   3.469   3.063   2.014 -0.1094 -0.1519  3.7361
  284SOL     OW 2491   2.922   2.841   0.658  0.1608  0.1823  0.3897
  284SOL    HW1 2492   2.839   2.818   0.616  0.6410  0.0816 -0.5095
  284SOL    HW2 2493   2.959   2.910   0.603  1.0370 -0.3046  0.3464
  285SOL     OW 2494   1.475   2.439   2.548  0.2609  0.4080 -0.1282
  285SOL    HW1 2495   1.381   2.439   2.534  0.1453  0.0251  0.5747
  285SOL    HW2 2496   1.512   2.406   2.465 -0.2444  0.2093 -0.2778
  286SOL     OW 2497   2.401   6.116   1.159 -0.4418 -0.1320 -0.5309
  286SOL    HW1 2498   2.464   6.152   1.097 -0.0587  0.0608 -0.0368
  286SOL    HW2 2499   2.400   6.179   1.232 -1.2340 -0.1107 -0.5506
  287SOL     OW 2500   3.915   6.098   0.081  0.4646 -0.1845 -0.1397
  287SOL    HW1 2501   3.883   6.136  -0.001  0.6289 -1.2891 -0.7254
  287SOL    HW2 2502   4.007   6.123   0.084  0.2374  0.6713  0.2011
  288SOL     OW 2503   2.529   1.873   1.740 -0.2540  0.0064  0.2660
  288SOL    HW1 2504   2.490   1.798   1.784 -1.4820  1.5257  1.9358
  288SOL    HW2 2505   2.588   1.911   1.805 -1.2757  1.6922  0.2480
  289SOL     OW 2506   3.661   6.059   4.057  0.1830 -0.3261 -0.0099
  289SOL    HW1 2507   3.579   6.093   4.022  1.4656  3.0045 -0.1607
  289SOL    HW2 2508   3.638   6.022   4.142 -1.5997 -0.3650 -0.4793
  290SOL     OW 2509   6.536   4.787   2.476  0.1754 -0.2739  0.8127
  290SOL    HW1 2510   6.461   4.731   2.454 -0.5708  1.1128 -0.3591
  290SOL    HW2 2511   6.519   4.869   2.429  1.5485  0.7161  1.9738
  291SOL     OW 2512   2.360   1.203   0.325 -0.5264 -0.3339  0.2063
  291SOL    HW1 2513   2.290   1.248   0.278  1.4879  0.9108 -1.8293
  291SOL    HW2 2514   2.377   1.259   0.402  0.0203  0.8952 -0.7694
  292SOL     OW 2515   5.167   3.910   3.959  0.1252  1.2128 -0.1831
  292SOL    HW1 2516   5.090   3.877   4.006  1.0858  0.9572  1.2742
  292SOL    HW2 2517   5.135   3.928   3.870 -1.6433  1.2658  0.4246
  293SOL     OW 2518   5.313   6.294   3.164  0.3005 -0.1079  0.4913
  293SOL    HW1 2519   5.303   6.272   3.256 -0.6253 -0.7833  0.2423
  293SOL    HW2 2520   5.371   6.227   3.128 -1.4438 -1.4586  0.0314
  294SOL     OW 2521   6.169   0.615   4.030  0.2957 -0.0118  0.3521
  294SOL    HW1 2522   6.201   0.584   4.114  0.3208  0.2674  0.4454
  294SOL    HW2 2523   6.107   0.685   4.051 -1.0363 -1.1043  0.2105
  295SOL     OW 2524   2.618   4.516   2.815 -0.0436  0.0985 -0.3587
  295SOL    HW1 2525   2.659   4.431   2.800 -1.8805 -1.6450  3.2309
  295SOL    HW2 2526   2.692   4.576   2.824  1.4407 -1.6018 -0.5290
  296SOL     OW 2527   2.180   1.783   2.333 -0.2380 -0.5163 -0.4118
  296SOL    HW1 2528   2.152   1.784   2.424  3.2193 -0.7922  0.7866
  296SOL    HW2 2529   2.166   1.873   2.303  0.2787  0.0794  1.0233
  297SOL     OW 2530   4.588   1.498   0.372  0.0104 -0.1000 -0.1082
  297SOL    HW1 2531   4.581   1.431   0.441  2.2266  0.2863  0.5725
  297SOL    HW2 2532   4.598   1.447   0.291 -0.1266 -0.5741  0.1665
  298SOL     OW 2533   1.023   0.323   1.268  0.3809  0.2380  0.2167
  298SOL    HW1 2534   0.976   0.314   1.186  0.1096  1.2690  0.2521
  298SOL    HW2 2535   1.064   0.409   1.264  3.2323 -1.0020 -0.2998
  299SOL     OW 2536   4.782   4.417   1.056 -0.2682  0.5693  1.2072
  299SOL    HW1 2537   4.844   4.469   1.004 -1.1688  1.7513  1.2956
  299SOL    HW2 2538   4.775   4.335   1.008 -1.4275  1.7858 -0.8624
  300SOL     OW 2539   3.107   6.141   3.721 -0.0141  0.7169 -0.2292
  300SOL    HW1 2540   3.105   6.057   3.767 -0.6689 -0.6529 -2.6096
  300SOL    HW2 2541   3.199   6.167   3.723  0.1702  0.0712  0.7054
  301SOL     OW 2542   5.807   0.277   0.161 -0.1321  0.4830 -0.3596
  301SOL    HW1 2543   5.766   0.232   0.087  1.0437  0.2942 -0.9143
  301SOL    HW2 2544   5.847   0.207   0.212  0.6332  0.7789 -0.5481
  302SOL     OW 2545   4.696   5.245   3.328 -0.1728  0.2172  0.5078
  302SOL    HW1 2546   4.727   5.174   3.272  0.9693  1.1765 -0.1223
  302SOL    HW2 2547   4.612   5.214   3.362  1.0970 -2.1773  1.7109
  303SOL     OW 2548   0.803   6.506   4.635  0.5231  0.0738 -0.2410
  303SOL    HW1 2549   0.857   6.581   4.661  0.4837  0.2848 -0.7650
  303SOL    HW2 2550   0.789   6.518   4.541  1.4225 -1.1741 -0.5574
  304SOL     OW 2551   4.957   4.375   3.886  0.3064 -0.3448  0.1164
  304SOL    HW1 2552   5.045   4.340   3.899 -0.5114 -2.2347  1.1579
  304SOL    HW2 2553   4.911   4.355   3.968 -0.5077  2.6371  0.5147
  305SOL     OW 2554   6.072   4.288   2.572 -0.2365  0.8914  0.3419
  305SOL    HW1 2555   6.016   4.345   2.518 -2.1239 -1.3296 -0.2273
  305SOL    HW2 2556   6.158   4.293   2.530 -1.3716  0.1166 -2.3525
  306SOL     OW 2557   5.010   3.363   0.622 -0.1043  0.2352 -0.4472
  306SOL    HW1 2558   4.943   3.348   0.556  0.2675 -0.3356 -0.7024
  306SOL    HW2 2559   5.022   3.278   0.664 -1.1392  0.8290  1.1362
  307SOL     OW 2560   4.479   3.947   3.138  0.2347  0.7222 -0.2543
  307SOL    HW1 2561   4.570   3.918   3.147  0.0431  0.6666  1.8543
  307SOL    HW2 2562   4.452   3.970   3.227 -1.7913  0.8659 -0.8666
  308SOL     OW 2563   3.216   3.695   1.532  0.6928 -0.3487  0.0906
  308SOL    HW1 2564   3.244   3.765   1.473  4.3118 -1.4537  0.2641
  308SOL    HW2 2565   3.141   3.655   1.488  1.4634  0.7051 -2.3275
  309SOL     OW 2566   3.185   3.594   0.078 -0.4095 -0.0535  0.6047
  309SOL    HW1 2567   3.134   3.601   0.159  0.3062 -0.2891  1.0815
  309SOL    HW2 2568   3.244   3.669   0.080 -0.2176 -0.1987  0.4257
  310SOL     OW 2569   0.169   5.627   3.156  0.3845  0.0901  0.0166
  310SOL    HW1 2570   0.177   5.533   3.137 -0.3913  0.0096  0.0645
  310SOL    HW2 2571   0.092   5.655   3.106 -0.0759  0.4526  0.9082
  311SOL     OW 2572   1.025   4.114   4.133 -0.3234  0.2012  0.6616
  311SOL    HW1 2573   0.942   4.109   4.087 -0.4608 -0.6956  0.9818
  311SOL    HW2 2574   1.011   4.178   4.202 -1.0053 -0.5211  1.2083
  312SOL     OW 2575   3.893   0.253   0.611 -0.2892  0.4845 -0.0062
  312SOL    HW1 2576   3.924   0.341   0.592 -0.5627  1.0680  2.0471
  312SOL    HW2 2577   3.954   0.196   0.564  0.4022  1.7280 -0.6773
  313SOL     OW 2578   0.681   2.127   3.830 -0.8621  0.2224 -0.6163
  313SOL    HW1 2579   0.649   2.044   3.795 -0.3425  0.0816 -0.7663
  313SOL    HW2 2580   0.757   2.102   3.883  0.3176  0.7729 -2.0053
  314SOL     OW 2581   1.430   2.847   4.000  0.3167  0.5558  0.2580
  314SOL    HW1 2582   1.475   2.917   4.047 -0.1885 -0.2875  2.0998
  314SOL    HW2 2583   1.449   2.768   4.050 -0.9607 -0.2521 -0.4648
  315SOL     OW 2584   4.644   3.502   4.196 -0.2626 -0.6370  0.4037
  315SOL    HW1 2585   4.715   3.516   4.258  0.0412 -0.8805  0.1132
  315SOL    HW2 2586   4.571   3.553   4.231  1.1825  3.0516 -1.3570
  316SOL     OW 2587   3.470   1.864   1.855 -0.1348 -0.5687 -0.3970
  316SOL    HW1 2588   3.556   1.843   1.892 -0.5019 -2.2164 -0.4016
  316SOL    HW2 2589   3.448   1.950   1.892  2.5663  1.1393 -2.3284
  317SOL     OW 2590   2.050   3.268   3.219  0.0837 -0.2894  0.4257
  317SOL    HW1 2591   2.102   3.346   3.237 -0.6187  0.7425 -1.6619
  317SOL    HW2 2592   1.982   3.268   3.287  1.7372 -0.7364  2.1671
  318SOL     OW 2593   5.903   2.845   0.075  0.1622  1.1565  0.1972
  318SOL    HW1 2594   5.995   2.866   0.063  0.3909  0.3512  0.4605
  318SOL    HW2 2595   5.903   2.766   0.130 -0.6765  1.1099  0.1514
  319SOL     OW 2596   2.157   2.689   2.702 -0.3549  0.0881 -0.2763
  319SOL    HW1 2597   2.155   2.672   2.796  0.4176 -0.7540 -0.3943
  319SOL    HW2 2598   2.215   2.765   2.692  0.9890 -0.8973 -0.1956
  320SOL     OW 2599   1.610   6.484   3.261  0.4019 -0.2755 -0.2535
  320SOL    HW1 2600   1.575   6.396   3.248 -0.3141  0.0358 -0.4886
  320SOL    HW2 2601   1.658   6.503   3.181  0.2737 -0.3267 -0.3435
  321SOL     OW 2602   3.460   3.333   0.556 -0.0945  0.9841 -0.2796
  321SOL    HW1 2603   3.486   3.307   0.468  0.7023  0.0659  0.2072
  321SOL    HW2 2604   3.537   3.376   0.593 -0.1193  0.5777  0.2649
  322SOL     OW 2605   0.853   1.035   0.532  0.1204 -0.5491 -0.6422
  322SOL    HW1 2606   0.808   1.118   0.513 -0.7965 -1.0379 -0.6562
  322SOL    HW2 2607   0.892   1.009   0.448  0.9464  0.1643 -0.4990
  323SOL     OW 2608   1.489   5.848   4.086  0.4221  0.0119  0.1606
  323SOL    HW1 2609   1.482   5.757   4.115  1.7338 -0.2982 -0.4570
  323SOL    HW2 2610   1.465   5.899   4.163 -1.8286 -0.8310  0.0995
  324SOL     OW 2611   4.979   4.700   2.756 -0.3332  0.1702  0.1715
  324SOL    HW1 2612   5.052   4.742   2.710 -0.7211  2.5296  1.5196
  324SOL    HW2 2613   5.014   4.680   2.843  0.3925 -4.2040 -0.9139
  325SOL     OW 2614   3.199   0.510   0.345  0.6177 -0.3701 -0.2748
  325SOL    HW1 2615   3.143   0.469   0.411  1.0242  0.5457  0.6595
  325SOL    HW2 2616   3.272   0.450   0.334 -0.6996 -1.7922 -1.8127
  326SOL     OW 2617   4.329   0.555   1.229 -0.1452  0.7786  0.4878
  326SOL    HW1 2618   4.414   0.517   1.253 -0.5646  1.5714  3.6826
  326SOL    HW2 2619   4.314   0.622   1.296 -2.7744  1.4621 -0.6942
  327SOL     OW 2620   1.854   2.453   2.878 -0.1457 -0.4869 -0.7696
  327SOL    HW1 2621   1.827   2.412   2.960  1.3727  0.9758  0.5224
  327SOL    HW2 2622   1.898   2.533   2.904  2.8982 -1.3095 -2.8328
  328SOL     OW 2623   3.700   5.478   0.208  0.0495 -0.2788 -0.1218
  328SOL    HW1 2624   3.792   5.460   0.222 -0.3855 -2.1278  0.5665
  328SOL    HW2 2625   3.681   5.553   0.265  0.8762 -0.5455  0.5117
  329SOL     OW 2626   6.429   2.470   3.700  0.5924 -0.9582  0.0048
  329SOL    HW1 2627   6.486   2.496   3.628  0.7946 -1.6124 -0.0747
  329SOL    HW2 2628   6.474   2.500   3.779 -0.3575  1.1719 -0.1770
  330SOL     OW 2629   2.059   1.473   1.280  0.0845 -0.5874  0.1354
  330SOL    HW1 2630   2.130   1.536   1.293  0.1846 -0.8904  1.1032
  330SOL    HW2 2631   2.028   1.490   1.191  0.9207  0.0017 -0.0515
  331SOL     OW 2632   0.085   1.609   3.201 -0.0269  0.4742  0.4694
  331SOL    HW1 2633   0.123   1.521   3.210 -1.4738 -0.0113  2.3888
  331SOL    HW2 2634   0.154   1.668   3.231  0.1748 -0.1788  1.3091
  332SOL     OW 2635   5.448   5.305   2.097 -0.4222 -0.1892 -0.0080
  332SOL    HW1 2636   5.499   5.228   2.071 -0.3701 -0.5449  1.1278
  332SOL    HW2 2637   5.441   5.299   2.192 -2.2011  0.0965 -0.0842
  333SOL     OW 2638   5.874   3.239   3.517  0.3948  0.2339 -0.4243
  333SOL    HW1 2639   5.832   3.162   3.556  2.1528 -1.8913 -2.4259
  333SOL    HW2 2640   5.886   3.299   3.591  0.4751 -2.1142  1.6228
  334SOL     OW 2641   4.317   0.404   1.009  0.3657  0.0308 -0.0022
  334SOL    HW1 2642   4.315   0.472   1.077  1.0560  0.1328 -0.0807
  334SOL    HW2 2643   4.358   0.329   1.052 -0.5754 -0.4233  0.1473
  335SOL     OW 2644   4.486   6.080   1.612 -0.7272  0.2412  0.3538
  335SOL    HW1 2645   4.444   6.130   1.683  0.1136  0.4866  0.6867
  335SOL    HW2 2646   4.552   6.027   1.655 -0.3082  0.2791 -0.2250
  336SOL     OW 2647   5.882   5.508   1.643 -0.3357 -0.1588  0.2017
  336SOL    HW1 2648   5.831   5.480   1.719  1.8677 -0.9841  1.5016
  336SOL    HW2 2649   5.917   5.593   1.669 -1.9495  0.9804 -1.1739
  337SOL     OW 2650   2.402   1.935   0.416 -0.5078  0.2909 -0.5242
  337SOL    HW1 2651   2.394   1.846   0.450 -0.1702  0.9847  1.4822
  337SOL    HW2 2652   2.319   1.977   0.438 -0.0541  0.9307 -0.0182
  338SOL     OW 2653   6.460   5.929   3.395  0.2304 -0.2575  0.2939
  338SOL    HW1 2654   6.532   5.937   3.332  0.4101  0.3040  0.5669
  338SOL    HW2 2655   6.479   5.847   3.441  1.5471  0.6155  1.3949
  339SOL     OW 2656   3.640   1.115   2.570 -0.3043 -0.0050 -0.5102
  339SOL    HW1 2657   3.679   1.077   2.492 -4.1475 -1.4013 -2.0059
  339SOL    HW2 2658   3.636   1.209   2.552  2.7104  0.3475  0.0600
  340SOL     OW 2659   1.594   3.009   0.837 -0.2049  0.6066  0.2341
  340SOL    HW1 2660   1.580   2.964   0.753  0.4951 -0.2271  0.5406
  340SOL    HW2 2661   1.686   3.034   0.835  0.0987 -0.3774  1.1874
  341SOL     OW 2662   5.857   0.721   3.047 -0.3188 -0.3520  0.4102
  341SOL    HW1 2663   5.916   0.797   3.044 -1.4725  0.5543 -0.9336
  341SOL    HW2 2664   5.894   0.664   3.113  1.1738  0.9209  0.7249
  342SOL     OW 2665   4.897   5.836   1.747  0.1976 -0.0305  0.3188
  342SOL    HW1 2666   4.804   5.855   1.761  0.0115 -0.4671 -0.2912
  342SOL    HW2 2667   4.912   5.853   1.654  1.0486  1.3275  0.6675
  343SOL     OW 2668   1.699   6.372   3.922 -0.0989  0.4216  0.5854
  343SOL    HW1 2669   1.674   6.335   4.007  0.5111  0.0539  0.6123
  343SOL    HW2 2670   1.645   6.450   3.913  0.3583  0.8870  1.6529
  344SOL     OW 2671   3.912   2.680   4.281  0.9421 -0.0735  0.9477
  344SOL    HW1 2672   3.871   2.691   4.195  2.3031 -1.2627  0.1106
  344SOL    HW2 2673   3.892   2.762   4.327  0.6837  0.8385 -0.7122
  345SOL     OW 2674   3.011   4.371   2.265  0.3426  0.4084 -0.3280
  345SOL    HW1 2675   3.081   4.332   2.213 -1.4748 -1.6184 -1.4370
  345SOL    HW2 2676   2.984   4.447   2.214 -0.9858 -1.1864 -2.1943
  346SOL     OW 2677   3.754   4.653   2.542  1.1523 -0.0071 -0.3985
  346SOL    HW1 2678   3.796   4.739   2.555  0.9598 -0.1406  1.2811
  346SOL    HW2 2679   3.766   4.635   2.449 -0.2517  2.5891 -1.1847
  347SOL     OW 2680   3.388   3.787   0.133 -0.4176  0.4149 -0.1012
  347SOL    HW1 2681   3.436   3.865   0.104  0.3712 -0.2523 -0.6519
  347SOL    HW2 2682   3.430   3.762   0.215  1.0943 -0.9041 -1.2075
  348SOL     OW 2683   0.836   6.437   1.606 -0.6809  0.8261 -0.1735
  348SOL    HW1 2684   0.888   6.364   1.638  1.4132  1.6392 -1.5220
  348SOL    HW2 2685   0.858   6.510   1.664  0.2122  1.3301 -1.1132
  349SOL     OW 2686   6.464   3.320   2.559  0.0819 -0.4113 -0.5455
  349SOL    HW1 2687   6.382   3.281   2.528 -0.7956  0.6702  0.3490
  349SOL    HW2 2688   6.461   3.310   2.654  0.0472  1.3726 -0.3241
  350SOL     OW 2689   3.314   3.099   1.104  0.6916 -0.1978  0.4983
  350SOL    HW1 2690   3.407   3.081   1.121  0.8929 -0.3521 -0.6266
  350SOL    HW2 2691   3.296   3.052   1.022 -0.2894  0.1165  0.5237
  351SOL     OW 2692   5.989   5.130   4.642  0.0617  0.0641 -1.2792
  351SOL    HW1 2693   6.025   5.184   4.712 -0.9821 -1.1307  0.2341
  351SOL    HW2 2694   5.937   5.063   4.687  0.6307 -1.7071 -3.1125
  352SOL     OW 2695   0.142   0.735   0.598 -0.3407 -0.3318 -0.2426
  352SOL    HW1 2696   0.160   0.745   0.691 -2.1410  1.3874 -0.0044
  352SOL    HW2 2697   0.065   0.791   0.582  0.1429 -0.2697 -2.8230
  353SOL     OW 2698   3.315   3.979   1.654  0.4375  0.2610  0.7934
  353SOL    HW1 2699   3.266   4.046   1.607  0.8603  1.3035  1.7741
  353SOL    HW2 2700   3.262   3.900   1.646  0.6983  0.2872 -1.7302
  354SOL     OW 2701   5.256   6.532   1.772 -0.3086  0.6602  0.0876
  354SOL    HW1 2702   5.293   6.587   1.703 -0.7002  0.0783 -0.5918
  354SOL    HW2 2703   5.300   6.562   1.852  2.0150 -0.3513 -0.7395
  355SOL     OW 2704   1.678   0.311   4.282  0.1111 -0.4064 -0.2114
  355SOL    HW1 2705   1.679   0.407   4.286 -1.4779 -0.3260 -0.8243
  355SOL    HW2 2706   1.677   0.291   4.189 -0.2214 -0.9996 -0.0854
  356SOL     OW 2707   1.105   2.190   0.900 -0.0815  0.7675 -0.0096
  356SOL    HW1 2708   1.176   2.250   0.875  1.2935 -0.0899  1.6297
  356SOL    HW2 2709   1.089   2.209   0.992 -0.1424 -0.8394  0.3420
  357SOL     OW 2710   6.370   0.505   3.409 -0.2284 -0.5992  0.5151
  357SOL    HW1 2711   6.321   0.572   3.457 -0.4997 -0.4967  0.1047
  357SOL    HW2 2712   6.410   0.450   3.477 -0.7605 -0.5686  0.8549
  358SOL     OW 2713   2.208   5.406   2.711  0.4068  0.1620  0.1817
  358SOL    HW1 2714   2.279   5.462   2.679  0.3968  1.1567  1.7830
  358SOL    HW2 2715   2.237   5.317   2.691  2.2144  0.5371  0.9290
  359SOL     OW 2716   6.569   0.186   2.831  0.4303 -0.0836 -0.4781
  359SOL    HW1 2717   6.616   0.110   2.864 -1.9972 -0.6840  1.9759
  359SOL    HW2 2718   6.509   0.150   2.765 -1.2743 -0.5453  1.2370
  360SOL     OW 2719   2.483   1.148   2.065  0.2004  0.5116  0.0429
  360SOL    HW1 2720   2.548   1.174   2.000  0.9465  1.6690  1.1823
  360SOL    HW2 2721   2.479   1.223   2.125  0.4897 -0.9942  2.0285
  361SOL     OW 2722   5.980   3.930   3.541 -0.4156 -0.1276 -0.8343
  361SOL    HW1 2723   6.059   3.884   3.569 -0.6925 -0.4124 -0.5088
  361SOL    HW2 2724   5.968   3.999   3.607 -0.8918 -0.6005 -0.4134
  362SOL     OW 2725   4.164   4.047   3.517 -0.1128  0.1043 -0.3582
  362SOL    HW1 2726   4.086   4.011   3.561  1.7425 -1.7323  1.6805
  362SOL    HW2 2727   4.170   3.998   3.435 -1.1405  0.3578 -0.6021
  363SOL     OW 2728   4.638   6.044   3.897 -0.3921  0.1555 -0.4483
  363SOL    HW1 2729   4.606   6.123   3.853 -1.0416  0.3961  0.4286
  363SOL    HW2 2730   4.654   6.071   3.987 -0.9099 -0.7796 -0.0572
  364SOL     OW 2731   1.448   4.147   2.920 -0.3170  0.4021 -0.1836
  364SOL    HW1 2732   1.497   4.229   2.918  2.4465 -1.0967  0.1924
  364SOL    HW2 2733   1.378   4.162   2.983 -0.2276  2.5963 -0.5208
  365SOL     OW 2734   4.137   3.977   0.599 -0.5433 -0.4576  0.5684
  365SOL    HW1 2735   4.178   4.048   0.549  0.2814 -0.1774  1.6055
  365SOL    HW2 2736   4.160   3.897   0.552  0.3114 -0.2109  0.5639
  366SOL     OW 2737   1.676   2.107   1.440  0.0440 -0.1926  0.1477
  366SOL    HW1 2738   1.685   2.158   1.521 -2.1834 -0.3748  0.5824
  366SOL    HW2 2739   1.661   2.173   1.372 -1.6118 -0.1388  0.5124
  367SOL     OW 2740   3.399   3.786   3.700 -0.3321  0.1194  0.1701
  367SOL    HW1 2741   3.466   3.747   3.644 -2.0046  0.1346 -1.9644
  367SOL    HW2 2742   3.316   3.758   3.661 -1.6588 -1.1631  3.5862
  368SOL     OW 2743   6.102   3.174   3.400 -0.1071  0.1574 -0.8101
  368SOL    HW1 2744   6.159   3.229   3.454  0.5923 -0.6108 -0.7487
  368SOL    HW2 2745   6.014   3.195   3.430  0.2213  0.3866  0.0353
  369SOL     OW 2746   4.336   4.193   3.657 -0.7834  0.7040 -0.0950
  369SOL    HW1 2747   4.273   4.256   3.691 -0.8137  2.1404 -2.5464
  369SOL    HW2 2748   4.283   4.131   3.607 -0.3849  1.2446 -1.2087
  370SOL     OW 2749   1.328   3.625   1.226 -0.2023  0.2942 -0.3110
  370SOL    HW1 2750   1.371   3.553   1.272 -2.4374 -0.6822  0.3792
  370SOL    HW2 2751   1.277   3.583   1.157 -2.8841  0.9821  1.1398
  371SOL     OW 2752   5.639   2.273   0.730  0.4425 -0.1291 -0.0226
  371SOL    HW1 2753   5.621   2.187   0.694  0.0288  0.4599 -1.2973
  371SOL    HW2 2754   5.611   2.268   0.821  1.1519 -1.5573  0.1400
  372SOL     OW 2755   0.027   5.045   4.452  0.2267  0.1152  0.2051
  372SOL    HW1 2756   0.112   5.051   4.495  0.3394 -0.5161  0.0842
  372SOL    HW2 2757   0.003   5.135   4.433  0.0888  0.4341  1.7462
  373SOL     OW 2758   0.507   3.360   2.307  0.2342 -0.6609  0.2280
  373SOL    HW1 2759   0.431   3.302   2.298 -0.6169  0.3476  0.7133
  373SOL    HW2 2760   0.578   3.302   2.335 -0.5937 -1.4623  0.7459
  374SOL     OW 2761   1.987   5.431   3.257 -0.3045  0.4169  0.1261
  374SOL    HW1 2762   2.078   5.415   3.284  0.1799 -0.9368 -2.0604
  374SOL    HW2 2763   1.935   5.368   3.308  0.0172  0.8005  0.9567
  375SOL     OW 2764   5.386   5.422   1.591 -0.0749  0.6449  0.0191
  375SOL    HW1 2765   5.368   5.460   1.677  0.2854 -1.2090  0.9567
  375SOL    HW2 2766   5.299   5.409   1.552 -0.2663  1.0632  0.2982
  376SOL     OW 2767   1.372   4.730   4.500 -0.1094  0.1398  0.2441
  376SOL    HW1 2768   1.310   4.793   4.463 -0.4393 -0.4181 -0.1751
  376SOL    HW2 2769   1.339   4.645   4.471  1.1166 -0.1427 -0.4061
  377SOL     OW 2770   3.477   0.150   3.149  0.3131 -0.1272 -0.5182
  377SOL    HW1 2771   3.571   0.131   3.144  0.0980 -1.0581 -1.2320
  377SOL    HW2 2772   3.467   0.232   3.100  0.6837 -0.3107 -0.9150
  378SOL     OW 2773   0.949   2.823   2.291  0.2996  0.1022 -0.2183
  378SOL    HW1 2774   0.952   2.917   2.306  1.7612  0.0409  0.0539
  378SOL    HW2 2775   0.864   2.795   2.326 -0.5394  1.4307 -1.1221
  379SOL     OW 2776   4.393   4.289   4.350  0.0239  0.5323  0.1937
  379SOL    HW1 2777   4.385   4.356   4.282  1.7128  0.4923 -0.1042
  379SOL    HW2 2778   4.477   4.308   4.392  0.1431 -0.8925  0.6571
  380SOL     OW 2779   0.271   2.047   0.164 -0.2721  0.1823  0.0755
  380SOL    HW1 2780   0.273   2.070   0.071  1.3044  0.0003  0.0360
  380SOL    HW2 2781   0.266   2.131   0.209 -1.9945  0.2416 -0.1538
  381SOL     OW 2782   5.357   2.163   0.097  0.3124  0.6496  0.0503
  381SOL    HW1 2783   5.306   2.082   0.104 -1.6817  1.7776 -0.6302
  381SOL    HW2 2784   5.321   2.220   0.164 -0.0334  1.8254 -1.0951
  382SOL     OW 2785   5.118   2.797   0.617  0.0623 -0.3426  0.2631
  382SOL    HW1 2786   5.027   2.820   0.637 -0.0445 -1.5932  1.3041
  382SOL    HW2 2787   5.117   2.772   0.525 -0.9240 -1.6117  0.6014
  383SOL     OW 2788   4.837   4.666   3.493  0.0147 -0.1354 -0.4049
  383SOL    HW1 2789   4.898   4.739   3.498  0.4739 -0.6112  1.7125
  383SOL    HW2 2790   4.885   4.591   3.528 -0.2499 -1.6595 -3.0395
  384SOL     OW 2791   2.222   3.389   2.456 -0.0889 -0.6595 -0.0069
  384SOL    HW1 2792   2.187   3.384   2.367 -2.3100 -1.4845  0.8436
  384SOL    HW2 2793   2.152   3.428   2.508  0.5689 -1.5552  1.6460
  385SOL     OW 2794   0.593   1.922   3.662 -0.0898 -0.4945  0.4485
  385SOL    HW1 2795   0.661   1.858   3.684 -1.0282 -1.0039  2.0007
  385SOL    HW2 2796   0.584   1.916   3.567  2.1045 -0.3165  0.1762
  386SOL     OW 2797   2.971   2.527   0.662  0.8041 -0.4192 -0.7623
  386SOL    HW1 2798   2.974   2.616   0.696  0.5343 -0.4362 -0.6992
  386SOL    HW2 2799   2.895   2.487   0.703  1.5797 -1.0486  0.1161
  387SOL     OW 2800   4.655   1.559   1.239  0.4110  0.1423 -0.2391
  387SOL    HW1 2801   4.731   1.576   1.183  0.1380 -0.8657 -0.9587
  387SOL    HW2 2802   4.665   1.467   1.265 -1.3074 -0.4992 -1.5958
  388SOL     OW 2803   0.239   0.991   0.234 -0.1099  0.3537  0.5824
  388SOL    HW1 2804   0.208   0.961   0.149  0.7815 -0.3650  0.5033
  388SOL    HW2 2805   0.181   0.950   0.297  0.7660 -1.1598  0.4462
  389SOL     OW 2806   0.056   4.099   1.691  0.6635 -0.3245  0.4957
  389SOL    HW1 2807   0.018   4.019   1.727 -0.7298 -0.7876 -1.7969
  389SOL    HW2 2808   0.104   4.070   1.613 -0.5838  1.1315 -0.8757
  390SOL     OW 2809   1.168   3.439   1.067 -0.3067  0.0473 -0.3675
  390SOL    HW1 2810   1.127   3.356   1.091  0.8131 -0.6631 -0.8387
  390SOL    HW2 2811   1.147   3.450   0.974  1.1329 -0.6846 -0.8016
  391SOL     OW 2812   5.825   1.288   2.798 -0.2367  0.1831 -0.4878
  391SOL    HW1 2813   5.859   1.366   2.842 -0.3088 -1.0468  1.8997
  391SOL    HW2 2814   5.900   1.255   2.749  1.0468 -0.4172  1.7208
  392SOL     OW 2815   0.745   2.335   2.425  0.4507  0.5583 -0.0367
  392SOL    HW1 2816   0.650   2.336   2.424  0.3614 -1.9517  0.1568
  392SOL    HW2 2817   0.771   2.369   2.340 -0.6575  0.3080 -0.4835
  393SOL     OW 2818   1.900   2.362   0.856  0.0210  0.0986 -0.0029
  393SOL    HW1 2819   1.839   2.296   0.823 -0.6612  1.3715 -1.4228
  393SOL    HW2 2820   1.895   2.354   0.951 -1.0389 -0.9908 -0.1247
  394SOL     OW 2821   0.406   2.535   0.042  0.6041  0.4426 -0.4764
  394SOL    HW1 2822   0.407   2.463   0.104 -0.2202  1.6119  0.9579
  394SOL    HW2 2823   0.321   2.530  -0.001  0.5539  0.5428 -0.3898
  395SOL     OW 2824   5.772   0.079   1.062 -0.1693  0.1176 -0.0776
  395SOL    HW1 2825   5.791   0.020   1.134  1.4721  0.8189  0.1187
  395SOL    HW2 2826   5.825   0.157   1.080 -1.7893  1.4147 -0.6491
  396SOL     OW 2827   4.975   1.137   1.270  0.1726  0.2247  0.8566
  396SOL    HW1 2828   4.959   1.059   1.323  2.0795  0.7828  2.3648
  396SOL    HW2 2829   5.003   1.103   1.185  1.8645 -0.7957  1.7730
  397SOL     OW 2830   3.878   0.697   2.004  0.8574  0.2123 -0.6421
  397SOL    HW1 2831   3.889   0.720   2.097  1.8467 -0.3221 -0.6119
  397SOL    HW2 2832   3.794   0.653   2.000  0.6336  0.5725 -0.0642
  398SOL     OW 2833   5.749   6.550   3.473 -0.5536  0.4077 -0.1358
  398SOL    HW1 2834   5.821   6.499   3.436  0.4970  2.8573 -1.7314
  398SOL    HW2 2835   5.685   6.556   3.402 -1.0374  0.5959  0.3091
  399SOL     OW 2836   2.346   2.693   1.563 -0.6107  0.3654  0.2517
  399SOL    HW1 2837   2.360   2.709   1.657 -0.9358  2.3889 -0.0017
  399SOL    HW2 2838   2.298   2.610   1.561  0.7923 -0.5425  1.7626
  400SOL     OW 2839   3.907   2.446   2.012  0.7202  0.8277  0.0620
  400SOL    HW1 2840   3.953   2.371   1.974  3.0644  0.8189  2.5884
  400SOL    HW2 2841   3.815   2.418   2.017  1.4952 -1.8583  0.7850
  401SOL     OW 2842   3.259   0.959   2.548 -0.3952 -0.5002 -0.2181
  401SOL    HW1 2843   3.186   0.926   2.600 -0.2947  0.9801  0.9444
  401SOL    HW2 2844   3.336   0.946   2.604 -0.5776  3.3409  1.2690
  402SOL     OW 2845   0.158   0.472   2.124 -0.2333  0.0724  0.0851
  402SOL    HW1 2846   0.196   0.560   2.127 -0.0565 -0.0025  0.0337
  402SOL    HW2 2847   0.223   0.419   2.077 -0.8887  0.1991 -1.0232
  403SOL     OW 2848   1.178   3.302   2.826 -0.8539  0.3735  0.0661
  403SOL    HW1 2849   1.240   3.375   2.835  0.0615 -0.0297 -2.1569
  403SOL    HW2 2850   1.208   3.237   2.890 -0.2313  1.0303  0.4521
  404SOL     OW 2851   5.435   3.735   2.244  0.4693 -0.2763  0.6263
  404SOL    HW1 2852   5.467   3.648   2.267  2.5841  1.1054  3.5929
  404SOL    HW2 2853   5.356   3.746   2.297  0.2052 -0.3800  0.2550
  405SOL     OW 2854   0.582   3.573   4.360  0.3426 -0.3153  0.3067
  405SOL    HW1 2855   0.635   3.555   4.437  1.5727 -0.8618 -0.6229
  405SOL    HW2 2856   0.568   3.488   4.319  2.0667  0.1982 -1.5153
  406SOL     OW 2857   4.971   1.738   3.240  0.4150 -0.0312 -0.0643
  406SOL    HW1 2858   5.021   1.819   3.229  0.1538  0.1411 -0.0158
  406SOL    HW2 2859   5.023   1.685   3.300  1.0550 -0.2963 -0.8303
  407SOL     OW 2860   4.909   2.119   1.230  0.0871 -0.3967  0.1716
  407SOL    HW1 2861   5.001   2.143   1.227  0.0064 -0.1082 -0.0618
  407SOL    HW2 2862   4.902   2.058   1.304  0.1731  0.8541  1.2460
  408SOL     OW 2863   2.138   3.745   0.233 -0.0197  0.2586  0.2375
  408SOL    HW1 2864   2.203   3.675   0.242  0.7446  0.8701 -0.3809
  408SOL    HW2 2865   2.144   3.773   0.141 -1.7488 -0.2212 -0.0632
  409SOL     OW 2866   1.222   5.883   3.274  0.5778 -0.0323  0.5702
  409SOL    HW1 2867   1.274   5.803   3.284 -0.0198 -0.3705  1.0414
  409SOL    HW2 2868   1.132   5.852   3.262  0.2804  0.5757  1.1568
  410SOL     OW 2869   3.230   5.889   3.281 -0.0957 -0.0257 -0.2821
  410SOL    HW1 2870   3.137   5.907   3.294 -0.2453 -0.3291 -0.8765
  410SOL    HW2 2871   3.239   5.877   3.186  0.3580 -1.0091 -0.1273
  411SOL     OW 2872   5.433   1.920   3.485  0.1639 -0.1828  0.2692
  411SOL    HW1 2873   5.512   1.878   3.519 -0.7975 -1.4169  1.0526
  411SOL    HW2 2874   5.436   2.009   3.520  0.3947 -0.7162  1.6313
  412SOL     OW 2875   0.669   5.098   4.269  0.1795 -0.1222  0.1553
  412SOL    HW1 2876   0.672   5.015   4.221 -1.6233 -0.1098 -0.0161
  412SOL    HW2 2877   0.646   5.073   4.359 -1.4605  0.2483 -0.1368
  413SOL     OW 2878   1.112   5.561   3.282 -0.0114  0.5319 -0.3005
  413SOL    HW1 2879   1.101   5.493   3.216  0.0155  0.2408 -0.0067
  413SOL    HW2 2880   1.045   5.626   3.262  0.2186  0.6100 -0.8209
  414SOL     OW 2881   0.130   3.654   4.606  0.1419  0.4684 -0.0518
  414SOL    HW1 2882   0.037   3.660   4.628  0.5813  0.8340  1.9224
  414SOL    HW2 2883   0.152   3.562   4.619 -0.1050  0.2104 -1.3449
  415SOL     OW 2884   0.186   2.960   0.442 -0.1868 -0.4418  0.1287
  415SOL    HW1 2885   0.187   2.960   0.346 -1.3813  1.2921  0.0697
  415SOL    HW2 2886   0.096   2.937   0.464  0.5750 -3.0034  0.9477
  416SOL     OW 2887   1.677   3.335   0.732 -0.1674 -0.1405  0.1731
  416SOL    HW1 2888   1.728   3.275   0.786 -0.1064  0.1542  0.4390
  416SOL    HW2 2889   1.633   3.393   0.794  1.0606  1.1449 -0.1216
  417SOL     OW 2890   1.500   0.282   3.906  0.5321  0.1518  0.3067
  417SOL    HW1 2891   1.492   0.359   3.850  2.4890  0.5243  0.4620
  417SOL    HW2 2892   1.422   0.283   3.961 -0.4597  0.8629 -1.0874
  418SOL     OW 2893   6.039   6.198   1.041  0.0258 -0.2702  0.4488
  418SOL    HW1 2894   5.953   6.206   1.082 -0.0257 -1.2566  0.5616
  418SOL    HW2 2895   6.100   6.189   1.114  0.4054  1.6153  0.4267
  419SOL     OW 2896   1.565   2.795   4.347 -0.3034 -0.8785  0.0963
  419SOL    HW1 2897   1.619   2.873   4.339  0.9324 -1.4661  2.0048
  419SOL    HW2 2898   1.603   2.732   4.285  0.4066 -0.8580  0.5066
  420SOL     OW 2899   0.851   2.750   3.808  0.4303  0.1105  0.0378
  420SOL    HW1 2900   0.908   2.815   3.766 -1.0800 -0.0567 -2.5013
  420SOL    HW2 2901   0.895   2.666   3.791  1.2239  0.2522  1.3021
  421SOL     OW 2902   1.286   1.600   0.822 -0.2162 -0.2581  0.4371
  421SOL    HW1 2903   1.308   1.507   0.819 -0.1557 -0.2834  1.2943
  421SOL    HW2 2904   1.196   1.605   0.789 -0.2906 -0.6487  0.5739
  422SOL     OW 2905   5.543   2.975   3.389 -0.7215 -0.3502  0.1113
  422SOL    HW1 2906   5.501   3.057   3.361 -0.4837 -0.4055 -0.4249
  422SOL    HW2 2907   5.556   2.926   3.308  2.2180  0.5378 -0.0742
  423SOL     OW 2908   5.872   0.554   2.099  0.1290  0.0432 -0.0624
  423SOL    HW1 2909   5.799   0.616   2.104 -0.5039 -0.4866 -1.9231
  423SOL    HW2 2910   5.845   0.482   2.155 -2.0138 -1.2539 -2.4949
  424SOL     OW 2911   5.555   3.391   0.354  0.2495  0.5291 -0.2899
  424SOL    HW1 2912   5.502   3.331   0.301 -0.8015  0.1620  1.1178
  424SOL    HW2 2913   5.505   3.472   0.356 -0.6800 -0.0337  1.6252
  425SOL     OW 2914   5.063   6.547   0.714 -0.5918 -0.0013  0.2613
  425SOL    HW1 2915   4.978   6.504   0.714  0.0699 -1.3841 -0.5940
  425SOL    HW2 2916   5.098   6.533   0.802 -0.7250 -0.5308  0.2303
  426SOL     OW 2917   4.978   1.463   0.400 -0.0168  0.1802  0.1744
  426SOL    HW1 2918   5.073   1.463   0.390  0.3135 -1.9028  2.3819
  426SOL    HW2 2919   4.950   1.378   0.368 -0.7370 -0.3109  1.9733
  427SOL     OW 2920   1.644   3.066   1.614  0.1529 -0.1615 -0.1427
  427SOL    HW1 2921   1.579   3.002   1.585 -0.5443 -0.2411  1.4583
  427SOL    HW2 2922   1.719   3.014   1.642  0.5101 -0.1293 -1.0216
  428SOL     OW 2923   2.642   2.177   1.276 -0.1856 -0.1761  0.2098
  428SOL    HW1 2924   2.610   2.195   1.364 -0.4985  1.5219 -0.2007
  428SOL    HW2 2925   2.581   2.224   1.218 -0.8001 -2.3505 -1.0383
  429SOL     OW 2926   5.518   1.438   2.356 -0.1545 -0.3960 -0.2611
  429SOL    HW1 2927   5.593   1.383   2.378  0.2480 -0.1604 -1.0003
  429SOL    HW2 2928   5.445   1.399   2.404  0.6632  0.1328  1.5182
  430SOL     OW 2929   4.177   1.682   1.619 -0.0136  0.0761 -0.1344
  430SOL    HW1 2930   4.219   1.696   1.704  0.3153  0.9955 -0.4411
  430SOL    HW2 2931   4.218   1.746   1.560  0.3071 -1.0597 -1.1849
  431SOL     OW 2932   5.743   0.997   2.595 -0.1693 -0.2369 -0.0358
  431SOL    HW1 2933   5.778   0.949   2.669 -0.1222  1.7742  1.3237
  431SOL    HW2 2934   5.807   0.982   2.524  2.5771  1.7978  1.8079
  432SOL     OW 2935   1.035   1.928   3.380  0.0602 -0.0411 -0.1271
  432SOL    HW1 2936   1.033   1.835   3.360  1.4040 -0.3857  1.2052
  432SOL    HW2 2937   1.106   1.963   3.327  0.5252 -0.0562  0.4848
  433SOL     OW 2938   4.535   1.172   1.517  0.0032 -0.4106  0.6162
  433SOL    HW1 2939   4.493   1.257   1.529 -1.3908 -0.9100 -0.4620
  433SOL    HW2 2940   4.573   1.151   1.603  0.0419  1.1087  0.9931
  434SOL     OW 2941   3.472   2.768   0.829  0.1087 -0.1587  0.3156
  434SOL    HW1 2942   3.563   2.794   0.842 -0.1819  1.1151 -0.0423
  434SOL    HW2 2943   3.473   2.712   0.752  0.7267 -1.0471  0.9545
  435SOL     OW 2944   2.194   4.592   3.637 -0.0670 -0.0573 -0.1774
  435SOL    HW1 2945   2.266   4.572   3.697 -1.0553 -1.0039  0.7442
  435SOL    HW2 2946   2.171   4.507   3.599 -1.5929 -0.0124  0.5930
  436SOL     OW 2947   1.424   1.956   3.008 -0.3821  0.4791  0.0444
  436SOL    HW1 2948   1.418   1.867   2.973  0.6759 -0.3306  1.7825
  436SOL    HW2 2949   1.361   2.006   2.957 -1.1013 -1.2954 -0.8944
  437SOL     OW 2950   1.104   0.391   0.633 -0.5021 -0.1724  0.0935
  437SOL    HW1 2951   1.009   0.398   0.638 -0.3446  3.5741  1.0434
  437SOL    HW2 2952   1.133   0.397   0.724  0.6809 -2.7261 -0.0402
  438SOL     OW 2953   5.873   0.079   1.464  0.1629 -0.1307  0.3337
  438SOL    HW1 2954   5.934   0.142   1.426 -0.2567 -1.7770 -3.5746
  438SOL    HW2 2955   5.788   0.122   1.459  0.4220  0.6715  2.1086
  439SOL     OW 2956   5.116   3.660   4.405 -0.3787  0.4978 -0.1218
  439SOL    HW1 2957   5.021   3.652   4.401 -0.5292  2.0398  0.1481
  439SOL    HW2 2958   5.147   3.597   4.339 -1.4957 -1.0239  0.7221
  440SOL     OW 2959   2.449   5.365   3.860 -0.0596 -0.1985  0.4411
  440SOL    HW1 2960   2.441   5.431   3.791  0.9021  0.2242  0.7040
  440SOL    HW2 2961   2.372   5.377   3.914 -0.4906 -0.0906 -0.1850
  441SOL     OW 2962   4.479   5.596   2.655 -0.1583  0.3882 -0.6863
  441SOL    HW1 2963   4.396   5.549   2.658  0.0601  0.0577  1.2102
  441SOL    HW2 2964   4.538   5.539   2.605 -0.7015  0.0176 -0.9075
  442SOL     OW 2965   5.074   1.486   2.487  0.0323  0.0129 -0.2170
  442SOL    HW1 2966   5.094   1.466   2.578  0.5184  0.2881 -0.2560
  442SOL    HW2 2967   4.986   1.524   2.488 -1.2084 -2.6378 -0.2137
  443SOL     OW 2968   3.169   4.263   2.083  0.1306  0.2271  0.0131
  443SOL    HW1 2969   3.255   4.267   2.125  0.1919 -2.6641  0.3621
  443SOL    HW2 2970   3.188   4.253   1.990  0.2206 -1.0904  0.1610
  444SOL     OW 2971   2.578   1.566   3.134 -0.1784 -0.2863 -0.0837
  444SOL    HW1 2972   2.504   1.606   3.181 -0.3646 -1.9890  1.1772
  444SOL    HW2 2973   2.633   1.531   3.204  1.6800  0.6403 -1.0194
  445SOL     OW 2974   2.700   6.448   2.733 -0.3173 -0.4453 -0.1326
  445SOL    HW1 2975   2.742   6.364   2.753 -2.4621 -2.3694 -2.8043
  445SOL    HW2 2976   2.610   6.437   2.763 -0.9026  0.4796 -1.4569
  446SOL     OW 2977   4.835   4.883   4.238  0.5634 -0.1036 -0.2625
  446SOL    HW1 2978   4.819   4.955   4.177  0.9653  0.7700  0.6496
  446SOL    HW2 2979   4.839   4.924   4.324 -1.0710 -1.4484  0.5226
  447SOL     OW 2980   1.650   3.717   2.687  0.1022  0.4240 -0.1034
  447SOL    HW1 2981   1.728   3.766   2.713 -0.0651  0.9374 -0.5504
  447SOL    HW2 2982   1.644   3.729   2.592  0.2643 -0.7734 -0.2866
  448SOL     OW 2983   4.636   1.012   4.351 -0.1936 -0.0142  0.0398
  448SOL    HW1 2984   4.681   0.990   4.433 -0.0219 -1.5974 -0.4407
  448SOL    HW2 2985   4.693   0.978   4.282  0.1188  2.1179 -0.8106
  449SOL     OW 2986   1.900   5.426   3.582 -0.0380 -0.7586  0.1754
  449SOL    HW1 2987   1.974   5.429   3.521 -0.8013 -1.1869 -0.7859
  449SOL    HW2 2988   1.873   5.518   3.591 -0.8449 -0.8164 -1.3124
  450SOL     OW 2989   5.431   6.334   1.152  0.0888 -0.4551  0.4252
  450SOL    HW1 2990   5.365   6.293   1.209  2.5708 -3.4657  1.3862
  450SOL    HW2 2991   5.486   6.383   1.213  0.8811 -1.0303  0.1768
  451SOL     OW 2992   1.791   5.841   3.203  0.1731  0.3473  0.5134
  451SOL    HW1 2993   1.811   5.840   3.109  0.4068  0.0690  0.5640
  451SOL    HW2 2994   1.743   5.923   3.217  1.3868  1.0953  0.4071
  452SOL     OW 2995   6.072   1.466   0.430 -0.4233 -0.4628  0.2692
  452SOL    HW1 2996   6.068   1.560   0.447 -0.5674 -0.1515 -1.2891
  452SOL    HW2 2997   6.159   1.452   0.393 -0.6139 -0.8192 -0.0521
  453SOL     OW 2998   1.538   2.688   2.620 -0.6718  0.5875  0.5379
  453SOL    HW1 2999   1.529   2.600   2.583 -1.6916 -0.3103  2.7233
  453SOL    HW2 3000   1.625   2.688   2.660 -1.4858 -0.3357  2.4954
  454SOL     OW 3001   5.025   2.473   3.410 -0.1885 -0.0880 -0.3927
  454SOL    HW1 3002   5.089   2.419   3.363  0.1109 -0.8406  0.8163
  454SOL    HW2 3003   4.988   2.530   3.343  1.3067 -0.0631 -1.2467
  455SOL     OW 3004   2.106   4.969   3.644  0.1714  0.1319  0.2352
  455SOL    HW1 3005   2.071   5.040   3.698  0.8588  0.6726 -0.0098
  455SOL    HW2 3006   2.172   5.012   3.589 -1.4311 -0.1176 -2.0138
  456SOL     OW 3007   5.579   5.738   0.275  0.2883  0.1794  0.2756
  456SOL    HW1 3008   5.624   5.821   0.288  0.6535  0.1566 -0.7867
  456SOL    HW2 3009   5.631   5.692   0.209 -0.7362 -0.2728 -0.2331
  457SOL     OW 3010   1.138   2.102   4.294 -0.7258  0.5253 -0.0501
  457SOL    HW1 3011   1.099   2.015   4.304  1.0614 -0.3187  0.0220
  457SOL    HW2 3012   1.181   2.119   4.378 -1.0973  1.5068 -0.0462
  458SOL     OW 3013   4.810   6.282   2.184 -0.0074  0.2938 -0.7911
  458SOL    HW1 3014   4.888   6.248   2.228 -0.8711 -1.7174 -0.7466
  458SOL    HW2 3015   4.745   6.290   2.254 -0.4314  0.0890 -1.1592
  459SOL     OW 3016   5.851   5.551   4.144 -0.4517  0.6350 -0.3072
  459SOL    HW1 3017   5.946   5.560   4.149 -0.5305  0.9364  1.0616
  459SOL    HW2 3018   5.826   5.608   4.072  0.5715 -1.0495 -2.0932
  460SOL     OW 3019   3.233   4.936   4.586 -0.3456 -0.5564  0.0309
  460SOL    HW1 3020   3.280   4.934   4.503 -0.2550 -0.7198  0.0860
  460SOL    HW2 3021   3.193   5.022   4.589 -0.1110 -0.4444 -0.0512
  461SOL     OW 3022   3.627   5.892   0.550  0.9069 -0.1063  0.0641
  461SOL    HW1 3023   3.542   5.850   0.558  2.2129 -3.0582 -0.2109
  461SOL    HW2 3024   3.666   5.885   0.638  0.2956  2.7953  0.6642
  462SOL     OW 3025   4.475   6.193   2.735 -0.1832  0.2250 -0.1231
  462SOL    HW1 3026   4.535   6.121   2.751 -0.8492 -0.1828  0.5707
  462SOL    HW2 3027   4.527   6.272   2.754  0.9178  0.0242 -2.0461
  463SOL     OW 3028   1.490   1.311   4.261  0.2330  0.0791  0.1705
  463SOL    HW1 3029   1.571   1.263   4.280 -1.0326 -2.1983  0.1152
  463SOL    HW2 3030   1.499   1.336   4.169  0.9642  0.0304  0.2168
  464SOL     OW 3031   2.959   3.957   3.695  0.1473  0.4545  0.3679
  464SOL    HW1 3032   2.959   3.881   3.754 -2.0692  1.8598  2.3725
  464SOL    HW2 3033   3.042   4.002   3.715  1.2513 -1.1034 -0.4959
  465SOL     OW 3034   1.828   1.014   3.550 -0.5543 -0.4523 -0.3663
  465SOL    HW1 3035   1.821   1.025   3.455 -0.5163  1.2324 -0.1984
  465SOL    HW2 3036   1.906   0.959   3.561 -0.0056  0.1121 -1.2721
  466SOL     OW 3037   6.260   5.182   4.306 -0.1891  0.3775 -0.4204
  466SOL    HW1 3038   6.299   5.131   4.235 -0.7037 -0.5088 -0.0895
  466SOL    HW2 3039   6.227   5.261   4.265  0.1656  0.2063 -1.0399
  467SOL     OW 3040   0.425   0.471   3.465 -0.1663 -0.0243  0.3290
  467SOL    HW1 3041   0.487   0.542   3.450 -1.3686  0.9130 -0.4430
  467SOL    HW2 3042   0.360   0.481   3.394  1.5613 -4.1625 -2.1575
  468SOL     OW 3043   5.125   1.478   1.870 -0.0143  0.4020  0.3482
  468SOL    HW1 3044   5.163   1.394   1.843 -0.0000 -0.3501  2.4579
  468SOL    HW2 3045   5.200   1.535   1.883  0.4025 -0.5949  2.9508
  469SOL     OW 3046   2.548   3.071   2.072  0.6332 -0.4204 -0.0964
  469SOL    HW1 3047   2.461   3.031   2.078  0.4078  0.2861  2.1647
  469SOL    HW2 3048   2.598   3.030   2.143  1.0834  1.6034  0.8141
  470SOL     OW 3049   6.451   0.921   4.424 -0.7005  0.0281  0.1489
  470SOL    HW1 3050   6.458   0.963   4.338 -1.1961 -0.5611 -0.1885
  470SOL    HW2 3051   6.400   0.981   4.477 -3.9882 -1.3588 -1.1754
  471SOL     OW 3052   5.391   5.362   0.967  0.8005  0.5811  0.1081
  471SOL    HW1 3053   5.378   5.453   0.992 -1.2785  0.3434  0.0818
  471SOL    HW2 3054   5.423   5.319   1.047  1.3158  1.2216  0.2518
  472SOL     OW 3055   5.290   2.045   2.063  0.3772  0.2065  0.0783
  472SOL    HW1 3056   5.233   2.017   1.992  0.6977 -1.2486  0.3578
  472SOL    HW2 3057   5.230   2.074   2.132  0.0342  0.3987 -0.2974
  473SOL     OW 3058   5.030   3.441   1.372 -0.5781 -0.1044  0.8858
  473SOL    HW1 3059   4.979   3.415   1.296  0.4274 -1.0438  0.5075
  473SOL    HW2 3060   5.058   3.530   1.353 -1.9616  0.3890  1.0599
  474SOL     OW 3061   3.227   5.826   0.295 -0.0438  0.3494 -0.4506
  474SOL    HW1 3062   3.133   5.816   0.311 -0.0360 -1.2076 -1.1608
  474SOL    HW2 3063   3.232   5.887   0.221 -0.5857 -0.5312 -1.2433
  475SOL     OW 3064   5.313   4.004   0.294  0.4011 -0.3577 -0.5031
  475SOL    HW1 3065   5.290   4.016   0.202  2.6683  1.4444 -0.9149
  475SOL    HW2 3066   5.382   3.937   0.294  0.5480 -0.2094 -0.1372
  476SOL     OW 3067   0.500   5.737   3.447 -0.1454 -0.2125 -0.5643
  476SOL    HW1 3068   0.550   5.659   3.421  1.1738  0.6672 -0.8027
  476SOL    HW2 3069   0.558   5.782   3.508 -0.4704  1.0648 -1.1676
  477SOL     OW 3070   4.776   1.262   3.933 -0.0140 -0.0590  0.6745
  477SOL    HW1 3071   4.817   1.207   3.867 -0.6146 -1.9674  1.8204
  477SOL    HW2 3072   4.760   1.345   3.888  1.1355 -0.7091 -1.0454
  478SOL     OW 3073   3.986   1.078   0.152  0.1877 -0.1277 -0.8038
  478SOL    HW1 3074   3.960   1.165   0.182  1.8109  0.5422 -1.2274
  478SOL    HW2 3075   3.969   1.079   0.058  1.6440  0.3137 -1.0837
  479SOL     OW 3076   4.119   2.500   1.649  0.0143  0.5052  0.2107
  479SOL    HW1 3077   4.067   2.471   1.725  0.7366 -1.0217  0.1728
  479SOL    HW2 3078   4.176   2.425   1.630  1.0169  1.4975 -0.8120
  480SOL     OW 3079   1.171   6.333   0.116  0.2542 -0.6491  0.3845
  480SOL    HW1 3080   1.186   6.344   0.210  0.3292 -0.9289  0.4055
  480SOL    HW2 3081   1.238   6.270   0.088 -0.8919 -1.9721  0.4902
  481SOL     OW 3082   4.744   5.467   4.626 -0.2752 -0.0447 -0.3166
  481SOL    HW1 3083   4.763   5.552   4.586  0.3059 -0.2722 -0.5360
  481SOL    HW2 3084   4.701   5.417   4.556 -2.2765  0.6664  0.3530
  482SOL     OW 3085   0.885   4.146   4.640  0.4740  0.1471  0.4121
  482SOL    HW1 3086   0.863   4.166   4.731 -0.3069 -2.2093  0.8022
  482SOL    HW2 3087   0.820   4.082   4.612  1.0862  0.3183 -1.6220
  483SOL     OW 3088   6.406   2.107   0.710  0.2682  0.4472  0.0014
  483SOL    HW1 3089   6.385   2.062   0.629 -2.1818  1.1107  0.1839
  483SOL    HW2 3090   6.479   2.058   0.747 -0.4139 -1.6032 -1.2119
  484SOL     OW 3091   4.237   2.764   2.029  0.1981 -0.5235  0.1826
  484SOL    HW1 3092   4.273   2.725   1.949 -1.7278 -0.1783 -0.8938
  484SOL    HW2 3093   4.298   2.834   2.051  0.0716  0.2243 -1.7322
  485SOL     OW 3094   4.910   2.071   1.855 -0.1653 -0.4264 -0.4600
  485SOL    HW1 3095   4.909   2.166   1.865 -1.8021 -0.6062  1.7039
  485SOL    HW2 3096   4.822   2.043   1.880  0.5607 -2.6017 -0.1429
  486SOL     OW 3097   2.945   5.443   3.349  0.0075 -0.3289  0.3563
  486SOL    HW1 3098   3.003   5.390   3.405  1.6248 -0.0462 -0.9643
  486SOL    HW2 3099   2.994   5.453   3.267 -0.4116  2.8087  0.3623
  487SOL     OW 3100   1.283   0.378   0.005  0.2538 -0.9664  0.0349
  487SOL    HW1 3101   1.247   0.403   0.090 -0.9626 -0.1733 -0.6835
  487SOL    HW2 3102   1.377   0.371   0.020 -0.0615 -2.3781  1.8033
  488SOL     OW 3103   4.438   2.334   1.104  0.5560  0.9208 -0.5615
  488SOL    HW1 3104   4.442   2.430   1.099  2.6814  0.8285 -2.8079
  488SOL    HW2 3105   4.517   2.309   1.152  1.0030  0.2810 -1.5906
  489SOL     OW 3106   3.491   1.183   2.091  0.0341 -0.2710 -0.4837
  489SOL    HW1 3107   3.470   1.275   2.107 -0.1053  0.0846 -2.3957
  489SOL    HW2 3108   3.471   1.138   2.173 -3.0243  0.8748 -0.4825
  490SOL     OW 3109   1.079   6.005   4.359  0.2131  0.9126  0.7008
  490SOL    HW1 3110   0.997   6.015   4.408 -0.6568 -0.7301 -0.3451
  490SOL    HW2 3111   1.079   6.079   4.298 -0.7417  0.6700  0.3873
  491SOL     OW 3112   0.095   5.296   3.528 -0.9548 -0.3987  0.1924
  491SOL    HW1 3113   0.146   5.300   3.447 -1.9232 -1.6599 -0.5288
  491SOL    HW2 3114   0.160   5.292   3.598 -0.0298 -1.8981 -0.6946
  492SOL     OW 3115   0.417   0.051   2.239  0.1362 -0.5284  0.0717
  492SOL    HW1 3116   0.448   0.141   2.225  1.0497 -0.9925 -1.1174
  492SOL    HW2 3117   0.478   0.015   2.303 -1.3510  0.2338  1.9899
  493SOL     OW 3118   2.487   0.522   1.367 -0.4970  0.5643  0.5532
  493SOL    HW1 3119   2.558   0.561   1.419  1.7666 -0.1691 -1.7774
  493SOL    HW2 3120   2.430   0.596   1.345  1.3471  1.8270 -0.1942
  494SOL     OW 3121   2.824   5.882   2.195 -0.3157  0.2668 -0.4584
  494SOL    HW1 3122   2.867   5.889   2.110 -0.6788 -0.5668 -0.7302
  494SOL    HW2 3123   2.795   5.971   2.215  0.5052  0.6271 -0.8062
  495SOL     OW 3124   6.011   4.064   0.110 -0.1141 -0.4511 -0.5718
  495SOL    HW1 3125   6.059   3.982   0.121 -1.7519 -1.3790 -0.1052
  495SOL    HW2 3126   5.924   4.038   0.080 -1.9324  0.7614  3.1080
  496SOL     OW 3127   6.045   6.565   4.255 -0.0337  0.0998 -0.4240
  496SOL    HW1 3128   6.073   6.560   4.347 -0.2379  0.5373 -0.3334
  496SOL    HW2 3129   6.119   6.605   4.209 -1.3113  3.5777  0.2286
  497SOL     OW 3130   5.093   6.119   3.023  0.7674 -0.0112 -0.2908
  497SOL    HW1 3131   5.167   6.109   3.083 -0.0055 -3.4363  0.3315
  497SOL    HW2 3132   5.073   6.030   2.994 -3.2885  0.6492 -0.1896
  498SOL     OW 3133   0.616   5.961   2.857 -0.1047 -0.2814  0.7022
  498SOL    HW1 3134   0.603   6.031   2.921 -0.5083 -0.8577  1.2623
  498SOL    HW2 3135   0.577   5.884   2.898 -0.6499 -0.5925 -0.3758
  499SOL     OW 3136   0.004   1.408   1.974  0.0801 -0.1146  0.2900
  499SOL    HW1 3137   0.097   1.402   1.951  0.8423 -0.7085  3.1686
  499SOL    HW2 3138  -0.033   1.325   1.943  0.9043 -0.6201  0.6234
  500SOL     OW 3139   0.509   3.142   0.939 -0.5293  0.2664 -0.0275
  500SOL    HW1 3140   0.450   3.183   0.876 -1.1708  1.0671  1.0480
  500SOL    HW2 3141   0.454   3.124   1.015  0.4627  0.4455  0.7570
  501SOL     OW 3142   5.446   3.800   4.499  0.4673  0.1205 -0.2576
  501SOL    HW1 3143   5.435   3.775   4.407 -1.5001 -0.0749 -0.0159
  501SOL    HW2 3144   5.504   3.732   4.535  1.0183  0.0308 -1.2575
  502SOL     OW 3145   3.292   2.520   0.847  0.1727  0.4180  0.1348
  502SOL    HW1 3146   3.376   2.476   0.861  0.0857 -0.1219 -0.9501
  502SOL    HW2 3147   3.252   2.473   0.774 -0.1515  1.9841 -0.7483
  503SOL     OW 3148   4.091   4.555   0.591  0.0596 -0.2988 -0.2028
  503SOL    HW1 3149   4.095   4.646   0.623  0.5208  0.1718 -1.5402
  503SOL    HW2 3150   4.002   4.527   0.613 -0.1724  0.5576  0.0223
  504SOL     OW 3151   3.950   6.470   0.644 -0.3626  0.4507  0.3285
  504SOL    HW1 3152   3.968   6.379   0.666 -3.5256  0.1520  2.2793
  504SOL    HW2 3153   3.928   6.512   0.727 -0.5207  2.6124 -0.7186
  505SOL     OW 3154   4.531   6.410   3.195 -0.3672 -0.3464  0.2762
  505SOL    HW1 3155   4.612   6.381   3.152 -0.1310  0.0719  0.4306
  505SOL    HW2 3156   4.549   6.396   3.289  0.2017  1.3716  0.4505
  506SOL     OW 3157   4.214   1.318   3.148 -0.2722  0.3172  0.3185
  506SOL    HW1 3158   4.162   1.267   3.211 -1.4294  0.2750 -0.6405
  506SOL    HW2 3159   4.174   1.298   3.063 -0.2198  2.1846 -0.1763
  507SOL     OW 3160   0.424   4.511   2.041 -0.2086 -0.3609  0.6799
  507SOL    HW1 3161   0.415   4.502   2.136  0.1256 -3.0132  0.5153
  507SOL    HW2 3162   0.334   4.505   2.008 -0.2797  0.1323  0.7656
  508SOL     OW 3163   2.198   3.975   3.242 -0.0890 -0.1605 -0.0382
  508SOL    HW1 3164   2.203   4.043   3.310  1.9336  1.3801 -1.5875
  508SOL    HW2 3165   2.159   4.019   3.167  0.5235 -0.9140 -0.8183
  509SOL     OW 3166   2.705   2.640   3.785 -0.8242  0.1750  0.0741
  509SOL    HW1 3167   2.638   2.612   3.846 -2.3338 -0.8946 -1.9570
  509SOL    HW2 3168   2.721   2.732   3.807 -1.9596  0.0674  1.4477
  510SOL     OW 3169   3.312   0.642   2.746  0.0556 -0.0137  0.4020
  510SOL    HW1 3170   3.315   0.586   2.823 -0.6525 -0.6547 -0.0163
  510SOL    HW2 3171   3.229   0.690   2.755 -0.8499 -1.2692 -0.7228
  511SOL     OW 3172   5.637   5.291   0.773 -0.2958  0.3564 -0.1637
  511SOL    HW1 3173   5.580   5.252   0.707  1.5724  0.9699 -2.2466
  511SOL    HW2 3174   5.578   5.314   0.845 -2.0384 -2.6799 -0.4613
  512SOL     OW 3175   5.199   5.125   0.874  0.2366 -0.3026  0.3232
  512SOL    HW1 3176   5.277   5.170   0.908  0.9794  0.1034 -1.7601
  512SOL    HW2 3177   5.158   5.189   0.817 -0.4378 -1.2487 -0.2670
  513SOL     OW 3178   4.200   2.038   1.908  0.1644  0.3215  0.1639
  513SOL    HW1 3179   4.233   2.100   1.973 -0.0044 -0.7927  1.3552
  513SOL    HW2 3180   4.271   1.975   1.897 -0.0493  0.1517 -0.2798
  514SOL     OW 3181   2.472   2.173   0.061 -0.3897  0.0521 -0.3289
  514SOL    HW1 3182   2.438   2.084   0.069 -3.2084  0.9193 -1.3651
  514SOL    HW2 3183   2.420   2.224   0.124  1.1447  1.0003  0.2265
  515SOL     OW 3184   5.248   3.946   3.146 -0.4703  0.8767  0.1763
  515SOL    HW1 3185   5.244   3.922   3.239 -0.6618 -0.2542 -0.1030
  515SOL    HW2 3186   5.280   3.867   3.102  0.0613  1.5451 -0.6729
  516SOL     OW 3187   0.107   5.748   0.963 -0.4028 -0.1531 -0.5784
  516SOL    HW1 3188   0.087   5.761   0.870  2.0475  0.1366 -1.1283
  516SOL    HW2 3189   0.122   5.836   0.997 -1.2597 -0.2644  0.1003
  517SOL     OW 3190   4.760   0.111   3.637 -0.6814 -0.2800  0.0410
  517SOL    HW1 3191   4.701   0.102   3.562 -1.2222 -0.5180  0.4865
  517SOL    HW2 3192   4.758   0.205   3.657 -2.1452 -0.4804  1.0104
  518SOL     OW 3193   1.250   1.306   2.752  0.0862  0.3267 -0.4422
  518SOL    HW1 3194   1.318   1.302   2.684 -0.3315  1.1626 -0.9186
  518SOL    HW2 3195   1.189   1.235   2.729  0.5256 -0.1044 -0.2984
  519SOL     OW 3196   6.064   0.288   1.544  0.3707 -0.1017 -0.1629
  519SOL    HW1 3197   6.060   0.293   1.448 -0.9343 -0.4541 -0.1457
  519SOL    HW2 3198   6.017   0.365   1.574  1.6227  0.5360  0.2231
  520SOL     OW 3199   6.259   4.423   2.390  0.1275  0.0644 -0.3466
  520SOL    HW1 3200   6.234   4.511   2.417 -1.5862 -0.1658 -1.0441
  520SOL    HW2 3201   6.353   4.430   2.370  0.2900  1.4237  0.7188
  521SOL     OW 3202   2.494   1.049   0.028 -0.6210  0.0598  0.0535
  521SOL    HW1 3203   2.581   1.081   0.052 -0.5348 -0.1399  0.0075
  521SOL    HW2 3204   2.442   1.128   0.015 -0.9286  0.2023  1.8200
  522SOL     OW 3205   6.447   4.360   4.371 -0.3940 -0.3193  0.1597
  522SOL    HW1 3206   6.478   4.280   4.415  1.5201  0.7883  0.9329
  522SOL    HW2 3207   6.461   4.429   4.435 -2.4011  0.6256 -0.3514
  523SOL     OW 3208   1.831   2.302   0.043  0.3232 -0.3227  0.0743
  523SOL    HW1 3209   1.925   2.284   0.047  0.7165  1.2848 -1.0195
  523SOL    HW2 3210   1.807   2.322   0.134  0.9756 -1.0235  0.4094
  524SOL     OW 3211   0.662   0.401   0.060 -0.5668 -0.7105  0.3593
  524SOL    HW1 3212   0.682   0.478   0.007 -0.1728 -1.1097 -0.0790
  524SOL    HW2 3213   0.702   0.328   0.012 -2.6021 -1.4758 -0.2795
  525SOL     OW 3214   1.821   1.390   0.913  0.4428 -0.1278  0.8663
  525SOL    HW1 3215   1.842   1.356   0.826 -1.1481 -0.6206  0.6329
  525SOL    HW2 3216   1.892   1.451   0.933  0.3834  0.7237 -1.1881
  526SOL     OW 3217   4.556   0.374   4.245 -0.0194  0.2948  0.2801
  526SOL    HW1 3218   4.594   0.456   4.213 -0.0247  0.1367 -0.1304
  526SOL    HW2 3219   4.568   0.378   4.340  2.6625 -0.5657  0.0416
  527SOL     OW 3220   2.664   2.544   1.348  0.0226  0.1023 -0.0074
  527SOL    HW1 3221   2.706   2.559   1.433  0.2219 -1.5407  0.2124
  527SOL    HW2 3222   2.726   2.490   1.299 -1.3522 -1.5632 -0.0251
  528SOL     OW 3223   5.769   2.326   3.662 -0.7218  0.0016  0.2213
  528SOL    HW1 3224   5.864   2.341   3.662 -0.7417  0.1916 -0.6331
  528SOL    HW2 3225   5.741   2.346   3.751 -0.3019  2.1797 -0.0898
  529SOL     OW 3226   3.148   5.092   0.177 -0.0945  0.2181 -0.4776
  529SOL    HW1 3227   3.103   5.067   0.258  0.5655  2.8550  0.8117
  529SOL    HW2 3228   3.081   5.137   0.125 -0.4172 -1.1359 -1.2923
  530SOL     OW 3229   1.530   4.244   4.426  0.5993 -0.2348 -0.1091
  530SOL    HW1 3230   1.563   4.206   4.507  0.1996 -0.4637 -0.0490
  530SOL    HW2 3231   1.520   4.337   4.445  0.2882 -0.3247  0.1822
  531SOL     OW 3232   4.390   0.028   0.188  0.0414  0.1716 -0.0573
  531SOL    HW1 3233   4.442   0.068   0.118  2.0378 -1.0493  0.6224
  531SOL    HW2 3234   4.391  -0.066   0.168 -0.6568 -0.0307  0.7957
  532SOL     OW 3235   4.802   1.922   0.045 -0.1349  0.1427 -0.4727
  532SOL    HW1 3236   4.786   1.849   0.105 -0.2311  1.0092  0.5673
  532SOL    HW2 3237   4.851   1.986   0.096  0.9796  0.3322 -1.7159
  533SOL     OW 3238   2.320   1.123   4.495 -0.2342  0.4744 -0.2916
  533SOL    HW1 3239   2.368   1.088   4.570  0.0280  1.6657  0.1153
  533SOL    HW2 3240   2.323   1.053   4.430 -0.2213 -0.4691  0.6976
  534SOL     OW 3241   2.747   6.312   1.374 -0.1418  0.5061  0.0650
  534SOL    HW1 3242   2.716   6.314   1.465  0.8438  0.9685  0.4066
  534SOL    HW2 3243   2.835   6.349   1.378 -0.8821  2.5688 -1.4057
  535SOL     OW 3244   3.364   6.206   0.602  0.3842 -0.0053  0.1899
  535SOL    HW1 3245   3.311   6.267   0.550  0.3062  0.9961  1.3797
  535SOL    HW2 3246   3.302   6.139   0.631  0.4998 -0.7699 -1.2563
  536SOL     OW 3247   2.338   1.546   4.230  0.2195 -0.5933  0.0824
  536SOL    HW1 3248   2.397   1.617   4.200 -1.8155  1.3485  0.4184
  536SOL    HW2 3249   2.356   1.539   4.324 -0.0045 -0.0763  0.1679
  537SOL     OW 3250   0.559   3.538   0.766  0.5662 -0.5543 -0.2172
  537SOL    HW1 3251   0.614   3.469   0.728  1.0811 -0.4554  0.3314
  537SOL    HW2 3252   0.575   3.614   0.711  2.4191  0.0015  0.9835
  538SOL     OW 3253   3.044   0.317   4.597  0.4521 -0.0308  0.2402
  538SOL    HW1 3254   3.038   0.402   4.553  0.4104 -0.4445 -0.5843
  538SOL    HW2 3255   2.988   0.259   4.545  0.5464 -0.5845  0.7414
  539SOL     OW 3256   3.785   5.512   0.529  0.1277  0.4681  0.3011
  539SOL    HW1 3257   3.692   5.503   0.547  0.2297  2.4402  2.0886
  539SOL    HW2 3258   3.793   5.593   0.478  0.7162 -0.7941 -1.7657
  540SOL     OW 3259   1.306   5.008   3.070 -0.4815 -0.0358 -0.8515
  540SOL    HW1 3260   1.397   5.033   3.089 -0.5277  1.1053 -2.0014
  540SOL    HW2 3261   1.254   5.082   3.101 -0.8945 -0.0821 -1.4208
  541SOL     OW 3262   5.429   5.451   3.400  0.4691  0.0949  0.4549
  541SOL    HW1 3263   5.473   5.529   3.431  0.9147  0.6487 -1.4194
  541SOL    HW2 3264   5.481   5.378   3.433  0.0563  0.5637  2.2001
  542SOL     OW 3265   1.759   4.229   1.338 -0.4255  0.0529  0.3205
  542SOL    HW1 3266   1.854   4.230   1.351  0.1478 -0.6250 -2.8894
  542SOL    HW2 3267   1.737   4.136   1.335 -0.8957  0.1848 -0.4928
  543SOL     OW 3268   4.707   6.382   1.616 -0.4094  0.4714 -0.0584
  543SOL    HW1 3269   4.646   6.344   1.678 -0.6081  1.4979  0.3903
  543SOL    HW2 3270   4.791   6.339   1.635 -0.7921 -0.3064 -0.0966
  544SOL     OW 3271   5.673   4.149   2.440 -0.2475  0.3396  0.0620
  544SOL    HW1 3272   5.625   4.074   2.475 -1.5015 -0.6630 -3.4128
  544SOL    HW2 3273   5.764   4.119   2.434 -0.2998 -0.0056  0.8816
  545SOL     OW 3274   1.292   1.938   0.288  0.3088  0.0437 -0.1855
  545SOL    HW1 3275   1.229   2.006   0.310  0.0527  0.1056 -1.0992
  545SOL    HW2 3276   1.268   1.864   0.344  0.2952  0.5316  0.4681
  546SOL     OW 3277   0.337   0.663   3.844 -0.1315  0.1462 -0.1069
  546SOL    HW1 3278   0.402   0.595   3.862  0.4911  0.2614 -1.7784
  546SOL    HW2 3279   0.255   0.627   3.877  0.4744 -0.7453  0.4563
  547SOL     OW 3280   3.187   6.472   1.652 -0.5355 -0.2626  0.4225
  547SOL    HW1 3281   3.262   6.426   1.690 -0.7699 -0.5247  0.5672
  547SOL    HW2 3282   3.200   6.465   1.557  0.5106  1.1364  0.4387
  548SOL     OW 3283   3.806   5.198   0.965  0.3717 -0.7127  0.1729
  548SOL    HW1 3284   3.729   5.243   0.999 -0.4612 -2.0056  0.0465
  548SOL    HW2 3285   3.806   5.216   0.871  0.3953 -0.4564  0.2226
  549SOL     OW 3286   3.383   5.774   0.522 -0.3682 -0.2334 -0.3085
  549SOL    HW1 3287   3.331   5.791   0.444 -1.8901 -1.3805  0.4039
  549SOL    HW2 3288   3.321   5.737   0.585  1.2734 -1.5645  0.6254
  550SOL     OW 3289   3.164   4.530   3.610 -0.4078  0.0220  0.1589
  550SOL    HW1 3290   3.151   4.554   3.518 -1.2628  0.7394  0.4529
  550SOL    HW2 3291   3.253   4.494   3.613  0.5777  2.2355 -0.4971
  551SOL     OW 3292   3.164   2.076   1.457 -0.6070 -0.3787  1.0931
  551SOL    HW1 3293   3.248   2.040   1.484 -0.7097 -0.7530  0.9285
  551SOL    HW2 3294   3.170   2.169   1.476  0.3985 -0.1254 -0.2927
  552SOL     OW 3295   3.668   0.519   1.989 -0.8884 -0.2966  0.4958
  552SOL    HW1 3296   3.640   0.469   2.065 -1.1245 -1.3215 -0.2450
  552SOL    HW2 3297   3.604   0.498   1.921  0.0124 -0.3693 -0.3545
  553SOL     OW 3298   0.560   5.613   3.720  0.1589 -0.2445 -0.7350
  553SOL    HW1 3299   0.575   5.702   3.690 -0.0202 -0.0520 -0.2709
  553SOL    HW2 3300   0.478   5.587   3.678 -0.7924  0.5039  0.5960
  554SOL     OW 3301   5.320   0.902   2.124 -0.4834  0.6944  0.3689
  554SOL    HW1 3302   5.256   0.943   2.182 -0.8763  0.3809  0.1613
  554SOL    HW2 3303   5.400   0.895   2.177 -0.4417  1.6243  0.4398
  555SOL     OW 3304   1.137   0.155   2.956 -0.5181 -0.4941  0.3651
  555SOL    HW1 3305   1.183   0.202   2.887  1.0173 -2.4034 -0.0110
  555SOL    HW2 3306   1.206   0.105   3.000 -1.9565 -1.8978  1.1187
  556SOL     OW 3307   3.877   5.066   2.065  0.2027  0.4601  0.0163
  556SOL    HW1 3308   3.893   5.119   1.987 -1.0102 -0.4318 -0.8639
  556SOL    HW2 3309   3.786   5.038   2.057  0.5265 -0.9267  0.9648
  557SOL     OW 3310   5.271   0.740   1.911  0.6949  0.0306  0.2001
  557SOL    HW1 3311   5.264   0.817   1.969  0.2483 -0.1357  0.3713
  557SOL    HW2 3312   5.185   0.732   1.871 -0.0421 -1.8033  2.0011
  558SOL     OW 3313   3.986   6.479   2.133  0.4445 -0.1807 -0.2896
  558SOL    HW1 3314   3.967   6.475   2.039  1.4178 -0.2113 -0.4891
  558SOL    HW2 3315   4.020   6.567   2.147 -0.1952  0.0084  0.1409
  559SOL     OW 3316   1.807   5.673   1.456 -0.1359 -0.4434 -0.5544
  559SOL    HW1 3317   1.757   5.734   1.511  0.1842 -1.9082  1.5007
  559SOL    HW2 3318   1.853   5.729   1.394 -2.9587  1.0744 -1.4311
  560SOL     OW 3319   1.333   3.344   3.766  0.1555 -0.6032 -0.6874
  560SOL    HW1 3320   1.376   3.275   3.816 -0.5006  0.4528  1.4489
  560SOL    HW2 3321   1.403   3.385   3.715  1.5229  0.2804  1.7587
  561SOL     OW 3322   3.434   0.683   2.313 -0.3680 -0.0104 -0.2084
  561SOL    HW1 3323   3.499   0.747   2.285  2.0314 -2.5674 -0.9442
  561SOL    HW2 3324   3.458   0.663   2.404 -1.2271  0.2620  0.0843
  562SOL     OW 3325   4.651   0.177   3.216 -0.3567 -0.8661  0.1177
  562SOL    HW1 3326   4.611   0.167   3.130 -1.9240  0.4658  0.6303
  562SOL    HW2 3327   4.604   0.114   3.271  0.2619 -1.3208  0.1390
  563SOL     OW 3328   1.202   1.247   0.872 -0.3127 -0.7625 -0.3441
  563SOL    HW1 3329   1.287   1.267   0.833 -0.1651  0.4688  0.5121
  563SOL    HW2 3330   1.157   1.194   0.807  0.6471 -0.4081 -1.3299
  564SOL     OW 3331   2.278   1.200   3.144  0.4737  0.0785 -0.2235
  564SOL    HW1 3332   2.315   1.124   3.188  2.1890  0.6346 -0.6413
  564SOL    HW2 3333   2.205   1.227   3.200  2.0961  0.3119  1.9029
  565SOL     OW 3334   4.514   4.475   4.641 -0.4252 -0.0846  0.7173
  565SOL    HW1 3335   4.526   4.477   4.546 -0.9006 -1.0733  0.6338
  565SOL    HW2 3336   4.507   4.568   4.665 -1.1879  0.1516 -0.3269
  566SOL     OW 3337   2.002   2.035   0.906 -0.1295 -0.2816  0.0679
  566SOL    HW1 3338   1.925   2.090   0.891  0.1975 -0.3065 -2.1126
  566SOL    HW2 3339   1.983   1.989   0.987 -2.7003 -0.7200 -0.6773
  567SOL     OW 3340   5.270   1.735   4.416 -0.1484  0.0498 -0.2648
  567SOL    HW1 3341   5.283   1.691   4.332 -2.8609  1.1360 -1.4114
  567SOL    HW2 3342   5.175   1.732   4.429  0.2365 -0.6752  3.1688
  568SOL     OW 3343   3.933   1.428   2.026 -0.0488 -0.0218 -0.2332
  568SOL    HW1 3344   3.945   1.337   1.998 -1.8186 -0.2841 -0.2409
  568SOL    HW2 3345   3.840   1.435   2.046  0.4287  1.2536  1.7782
  569SOL     OW 3346   6.404   5.402   3.600 -0.2584  0.9354 -0.1222
  569SOL    HW1 3347   6.499   5.408   3.604 -0.2835  0.6851  0.9359
  569SOL    HW2 3348   6.386   5.309   3.588 -0.3823  0.9103  0.2441
  570SOL     OW 3349   5.119   5.108   1.568  0.0507 -0.0244 -0.9402
  570SOL    HW1 3350   5.124   5.101   1.663  2.3097  1.9481 -0.8005
  570SOL    HW2 3351   5.197   5.062   1.536 -1.9165 -2.8305 -2.1282
  571SOL     OW 3352   2.774   0.105   2.806  0.1251 -0.0637  0.0825
  571SOL    HW1 3353   2.745   0.174   2.747  1.0472 -0.2596 -0.6342
  571SOL    HW2 3354   2.747   0.024   2.764  3.0819 -0.3598 -1.5270
  572SOL     OW 3355   2.341   2.117   1.406 -0.5555  0.0472 -0.5580
  572SOL    HW1 3356   2.263   2.160   1.441 -0.2717  0.4181 -0.3781
  572SOL    HW2 3357   2.414   2.171   1.436 -0.3140  0.4699 -1.8445
  573SOL     OW 3358   0.707   6.538   2.961 -0.1313 -0.5960 -0.2447
  573SOL    HW1 3359   0.713   6.547   2.866 -0.9310 -3.7092 -0.7058
  573SOL    HW2 3360   0.625   6.582   2.984 -0.2786 -0.4137 -1.0810
  574SOL     OW 3361   0.132   2.788   3.492 -0.3844 -0.1526 -0.0546
  574SOL    HW1 3362   0.204   2.777   3.553  2.9168  2.7535 -2.9871
  574SOL    HW2 3363   0.106   2.880   3.501 -1.4158 -0.2832 -1.3378
  575SOL     OW 3364   5.250   1.244   1.773 -0.0751 -0.2869  0.2971
  575SOL    HW1 3365   5.344   1.236   1.759  0.0944  1.9824 -0.2135
  575SOL    HW2 3366   5.213   1.246   1.684 -0.5161 -0.3766  0.4786
  576SOL     OW 3367   5.326   5.824   3.947  0.0105  0.5639  0.9484
  576SOL    HW1 3368   5.235   5.824   3.918  0.2968 -0.4896 -0.0133
  576SOL    HW2 3369   5.357   5.912   3.929 -0.5200  0.6309  0.3155
  577SOL     OW 3370   3.245   3.912   2.109 -0.0752 -0.0289 -0.0736
  577SOL    HW1 3371   3.336   3.937   2.125  0.9585 -3.3172 -0.0067
  577SOL    HW2 3372   3.236   3.914   2.014 -0.3546  1.4813 -0.0314
  578SOL     OW 3373   6.322   1.076   1.665  0.3960 -0.1221  0.4923
  578SOL    HW1 3374   6.329   1.090   1.760 -0.7620  0.3263  0.5319
  578SOL    HW2 3375   6.310   0.981   1.656 -0.3086 -0.0769  0.8691
  579SOL     OW 3376   1.113   4.664   4.613  0.9035  0.6411  0.2561
  579SOL    HW1 3377   1.143   4.665   4.704  1.9323 -1.0892 -0.0275
  579SOL    HW2 3378   1.018   4.652   4.619  0.9739  0.4025  1.0987
  580SOL     OW 3379   5.817   0.748   0.165  0.3173 -0.2147 -0.4018
  580SOL    HW1 3380   5.902   0.703   0.165  0.1809 -0.5904  1.8708
  580SOL    HW2 3381   5.754   0.680   0.143  0.2657 -0.8785  1.5898
  581SOL     OW 3382   3.857   4.473   2.733 -0.0026 -0.8496  0.1266
  581SOL    HW1 3383   3.919   4.547   2.738 -1.9261  0.8322  0.1967
  581SOL    HW2 3384   3.781   4.509   2.688 -2.2032 -1.9151  2.7502
  582SOL     OW 3385   6.334   1.932   0.514 -0.4498 -0.2751  0.0030
  582SOL    HW1 3386   6.267   1.974   0.460 -0.4994 -0.9316 -0.4639
  582SOL    HW2 3387   6.376   1.869   0.455  0.0006 -0.4757  0.5288
  583SOL     OW 3388   3.077   4.172   1.008  0.7617  1.0872 -0.4685
  583SOL    HW1 3389   3.131   4.251   1.005 -0.8288  2.2187 -3.2882
  583SOL    HW2 3390   3.093   4.129   0.923 -1.9205  0.9513 -0.9895
  584SOL     OW 3391   1.887   0.734   0.351  0.3276 -0.1943  0.3601
  584SOL    HW1 3392   1.904   0.794   0.278 -0.8590  0.3044  0.4725
  584SOL    HW2 3393   1.793   0.718   0.347  0.5588 -1.7066  0.6191
  585SOL     OW 3394   2.834   0.371   0.401 -0.3666  0.1016 -0.5778
  585SOL    HW1 3395   2.780   0.359   0.479 -0.1751 -2.6989 -0.7654
  585SOL    HW2 3396   2.889   0.293   0.398  0.5221  0.7306 -2.8454
  586SOL     OW 3397   4.540   3.567   1.576 -0.5333  0.2818 -0.1800
  586SOL    HW1 3398   4.477   3.500   1.550  2.5681 -1.8357 -3.0410
  586SOL    HW2 3399   4.517   3.644   1.524 -0.1808 -0.8115 -2.0101
  587SOL     OW 3400   3.282   6.426   4.448  0.5982 -0.1923  0.7325
  587SOL    HW1 3401   3.231   6.413   4.368  1.1926  0.0427  0.3058
  587SOL    HW2 3402   3.257   6.514   4.478 -1.3152 -1.1396  2.0684
  588SOL     OW 3403   0.965   4.342   4.288  0.2774 -0.8166 -0.2157
  588SOL    HW1 3404   0.935   4.397   4.216  1.0556  0.6730  0.5355
  588SOL    HW2 3405   0.888   4.331   4.344  0.3986  0.6460  0.2836
  589SOL     OW 3406   4.126   5.157   2.725  0.0765  0.0212 -0.1347
  589SOL    HW1 3407   4.097   5.185   2.639  1.0579 -0.0242 -0.4948
  589SOL    HW2 3408   4.207   5.205   2.741 -1.5574  2.2909  2.0612
  590SOL     OW 3409   1.376   1.740   2.420  0.0892  0.6301  0.0567
  590SOL    HW1 3410   1.281   1.733   2.413 -0.0285 -0.9261  2.1878
  590SOL    HW2 3411   1.400   1.672   2.483  2.4460  1.9742  0.7198
  591SOL     OW 3412   2.790   2.767   1.536 -0.4038 -0.1118  0.3313
  591SOL    HW1 3413   2.786   2.688   1.591  1.6945 -0.1863  0.4744
  591SOL    HW2 3414   2.816   2.837   1.596 -2.5898  0.8137  0.2724
  592SOL     OW 3415   4.852   0.658   0.166 -0.3023  0.1657 -0.2643
  592SOL    HW1 3416   4.824   0.592   0.230 -0.1258  0.0498 -0.3050
  592SOL    HW2 3417   4.897   0.724   0.219 -0.2651  0.1311 -0.2520
  593SOL     OW 3418   2.393   3.208   4.154 -0.1495 -0.2874 -0.0726
  593SOL    HW1 3419   2.425   3.283   4.204  0.6522 -0.4322 -0.3606
  593SOL    HW2 3420   2.326   3.245   4.096  1.0511  0.4297 -1.0420
  594SOL     OW 3421   1.901   5.560   0.056 -0.3251  0.2316  0.3229
  594SOL    HW1 3422   1.812   5.562   0.020 -0.0083 -2.3108 -0.8705
  594SOL    HW2 3423   1.927   5.652   0.062 -1.9994  0.9635 -2.0236
  595SOL     OW 3424   1.407   0.020   3.379 -0.2819 -0.9592 -0.5393
  595SOL    HW1 3425   1.345   0.011   3.307 -0.2152 -1.2467 -0.5625
  595SOL    HW2 3426   1.488  -0.019   3.346 -0.0835 -0.5597 -0.5181
  596SOL     OW 3427   2.219   5.953   3.389 -0.6384  0.3171  0.0044
  596SOL    HW1 3428   2.314   5.941   3.385 -0.8092 -0.9146 -0.6013
  596SOL    HW2 3429   2.206   6.044   3.361  0.4061  0.7840  0.9165
  597SOL     OW 3430   3.087   2.018   3.590  0.1929  0.1437  0.0093
  597SOL    HW1 3431   3.052   1.984   3.672 -1.0756  0.1418 -0.5195
  597SOL    HW2 3432   3.031   1.981   3.522  1.5499 -0.2715 -0.9164
  598SOL     OW 3433   2.560   3.963   3.725 -0.0003  0.4546  0.2273
  598SOL    HW1 3434   2.472   3.936   3.749 -0.9682  1.8455 -1.4644
  598SOL    HW2 3435   2.600   3.992   3.807 -0.8593 -0.7800  1.1216
  599SOL     OW 3436   1.569   0.344   0.770 -0.6118  0.2209  0.3511
  599SOL    HW1 3437   1.620   0.269   0.741 -0.8090  0.0418  0.4640
  599SOL    HW2 3438   1.501   0.355   0.704 -0.7736  0.1062  0.4993
  600SOL     OW 3439   3.216   2.482   0.536  0.4604 -0.4351 -0.1145
  600SOL    HW1 3440   3.136   2.475   0.588  0.5830 -1.0441  0.0035
  600SOL    HW2 3441   3.210   2.568   0.494 -0.1516 -0.3847  0.0613
  601SOL     OW 3442   3.951   4.222   2.663  0.1972 -0.5304 -0.4346
  601SOL    HW1 3443   3.919   4.150   2.718  0.5448 -0.1163  0.3293
  601SOL    HW2 3444   3.926   4.301   2.710  0.1811 -0.1624 -1.0633
  602SOL     OW 3445   3.830   4.582   4.096 -0.0976  0.4109 -0.4632
  602SOL    HW1 3446   3.922   4.592   4.072  0.1555  2.1194  0.9645
  602SOL    HW2 3447   3.787   4.656   4.054 -0.2931  1.2367  1.0996
  603SOL     OW 3448   5.478   3.780   1.081  0.4296  0.2940  0.1091
  603SOL    HW1 3449   5.419   3.836   1.132 -0.0851 -1.5311  1.6144
  603SOL    HW2 3450   5.425   3.753   1.006 -0.2485 -0.3377  0.8043
  604SOL     OW 3451   1.593   6.129   2.872  0.0780  0.1855 -0.0048
  604SOL    HW1 3452   1.516   6.175   2.904 -1.3373 -1.7773 -0.4593
  604SOL    HW2 3453   1.656   6.137   2.943 -1.3318 -0.0835  1.3151
  605SOL     OW 3454   6.406   4.038   2.908 -0.2718  0.3163 -0.4645
  605SOL    HW1 3455   6.325   4.063   2.863 -0.4734 -0.4400 -0.5327
  605SOL    HW2 3456   6.391   4.064   2.999 -1.7429 -2.2913  0.1348
  606SOL     OW 3457   5.913   3.461   3.697 -0.6456  0.1037  0.4843
  606SOL    HW1 3458   5.972   3.523   3.741  0.6193 -1.7262  1.5196
  606SOL    HW2 3459   5.886   3.506   3.617  0.6685  1.7503  0.8983
  607SOL     OW 3460   0.063   2.690   4.566  0.3737 -0.1989 -0.1281
  607SOL    HW1 3461   0.019   2.763   4.522  0.9670  1.1483  1.4165
  607SOL    HW2 3462   0.028   2.692   4.655 -1.0894 -3.0940 -0.5335
  608SOL     OW 3463   4.347   6.254   2.244 -0.8740  0.3562 -0.2354
  608SOL    HW1 3464   4.393   6.282   2.323 -0.1909  2.1300 -1.1976
  608SOL    HW2 3465   4.258   6.237   2.274 -0.9673  2.2509  0.7372
  609SOL     OW 3466   4.359   3.604   0.675 -0.2585  0.1204 -0.4520
  609SOL    HW1 3467   4.265   3.586   0.682 -0.5777  0.7351 -2.6570
  609SOL    HW2 3468   4.396   3.525   0.637  0.2271 -0.2962  0.8290
  610SOL     OW 3469   1.019   0.973   0.006 -0.2403  0.2209 -0.4530
  610SOL    HW1 3470   0.937   0.984  -0.042 -0.1402  1.4030 -0.3600
  610SOL    HW2 3471   1.080   1.034  -0.035  0.8493 -1.1886 -1.0307
  611SOL     OW 3472   2.861   1.788   2.024  0.1392  0.0601 -0.1757
  611SOL    HW1 3473   2.923   1.716   2.021  0.6268  0.4368  0.6050
  611SOL    HW2 3474   2.808   1.771   2.102 -0.4982 -0.0553 -0.6219
  612SOL     OW 3475   1.915   5.889   1.314  0.0091 -0.8672 -0.7093
  612SOL    HW1 3476   1.867   5.950   1.257 -1.6755 -0.8845  0.6028
  612SOL    HW2 3477   2.007   5.913   1.304 -0.5748  1.7603 -0.4072
  613SOL     OW 3478   4.442   4.011   3.945  0.6297  0.2297  0.3962
  613SOL    HW1 3479   4.388   4.019   3.866  0.7982 -0.0512  0.2531
  613SOL    HW2 3480   4.444   3.917   3.964 -0.0413  0.3620  1.1772
  614SOL     OW 3481   5.120   2.811   0.339 -0.0703 -0.6715  0.1616
  614SOL    HW1 3482   5.155   2.724   0.356 -2.1427 -1.5878  0.0951
  614SOL    HW2 3483   5.197   2.868   0.334  1.2454 -2.0885  2.4146
  615SOL     OW 3484   0.251   2.683   4.316 -0.4715 -0.1152 -0.6247
  615SOL    HW1 3485   0.272   2.600   4.274  2.4583  1.4635 -2.6061
  615SOL    HW2 3486   0.266   2.668   4.409  0.9552 -1.5475 -1.0523
  616SOL     OW 3487   6.433   3.449   3.911 -0.1881  0.5191  0.5362
  616SOL    HW1 3488   6.469   3.528   3.870  1.2116 -1.3285 -2.1149
  616SOL    HW2 3489   6.357   3.427   3.857  0.8029 -1.1476 -0.2673
  617SOL     OW 3490   2.688   5.894   2.630 -0.4333 -0.6005 -0.3581
  617SOL    HW1 3491   2.777   5.912   2.660 -0.3505  2.6055 -2.0504
  617SOL    HW2 3492   2.699   5.854   2.544 -0.5656  0.3756 -0.8478
  618SOL     OW 3493   5.221   5.132   2.583  0.1761 -0.3431 -0.0279
  618SOL    HW1 3494   5.308   5.144   2.544  1.2271  0.9188  2.4375
  618SOL    HW2 3495   5.164   5.190   2.532  0.6642 -1.3982 -1.8592
  619SOL     OW 3496   4.455   2.761   2.448 -0.3253  0.5082 -0.9825
  619SOL    HW1 3497   4.421   2.828   2.508  0.1354  0.8399 -1.0870
  619SOL    HW2 3498   4.526   2.719   2.497  0.1572  0.8859 -1.3542
  620SOL     OW 3499   5.506   1.100   1.292 -0.9733  0.0753 -0.1751
  620SOL    HW1 3500   5.480   1.154   1.217  0.5578  1.7988  0.4614
  620SOL    HW2 3501   5.529   1.016   1.253  1.8894  1.5428 -2.0928
  621SOL     OW 3502   0.800   1.514   4.597  0.2582 -0.0797 -0.0929
  621SOL    HW1 3503   0.801   1.421   4.620  2.1695  0.1286  0.8674
  621SOL    HW2 3504   0.846   1.557   4.669  1.2777  1.3417 -1.5156
  622SOL     OW 3505   4.002   2.633   3.642  0.1393  0.3449  0.3782
  622SOL    HW1 3506   4.079   2.605   3.691  1.1535  0.9015 -0.8564
  622SOL    HW2 3507   4.022   2.722   3.614 -0.6957  0.2788 -0.4742
  623SOL     OW 3508   3.316   2.406   2.479 -0.4832 -0.0441 -0.4249
  623SOL    HW1 3509   3.396   2.390   2.429 -0.9927 -0.9416 -0.9801
  623SOL    HW2 3510   3.317   2.342   2.549  1.1419  2.3668  1.9492
  624SOL     OW 3511   5.005   1.198   2.097 -0.1800 -0.6577  0.4827
  624SOL    HW1 3512   5.088   1.238   2.122  0.6647 -2.6242  1.0601
  624SOL    HW2 3513   4.944   1.222   2.167 -0.3364  1.3868 -0.3058
  625SOL     OW 3514   4.057   6.159   2.945 -0.1979  0.4588  0.4060
  625SOL    HW1 3515   4.115   6.129   2.875 -2.4823  1.8501 -2.2839
  625SOL    HW2 3516   4.095   6.242   2.974  2.2900 -1.3846  2.9832
  626SOL     OW 3517   0.782   1.039   1.154 -0.1234  0.4079 -0.2098
  626SOL    HW1 3518   0.697   1.081   1.168 -0.3378 -0.4461  1.1577
  626SOL    HW2 3519   0.843   1.113   1.143 -0.7874  1.0479  0.3141
  627SOL     OW 3520   3.885   1.391   3.637 -0.4944 -0.3296 -0.2760
  627SOL    HW1 3521   3.937   1.337   3.577  1.1253  0.0903  0.6777
  627SOL    HW2 3522   3.808   1.338   3.657 -1.2948 -0.3220 -3.0040
  628SOL     OW 3523   1.579   3.434   2.673  0.0335 -0.0162  0.6398
  628SOL    HW1 3524   1.598   3.527   2.667 -0.0388 -0.0204  0.2823
  628SOL    HW2 3525   1.507   3.428   2.736  1.5216 -0.0578  2.4262
  629SOL     OW 3526   4.562   1.930   3.409 -0.2293  0.3698 -0.4788
  629SOL    HW1 3527   4.637   1.887   3.368 -0.2324  0.2433 -0.3559
  629SOL    HW2 3528   4.600   2.005   3.456  0.0391 -0.5434  0.8313
  630SOL     OW 3529   4.584   5.890   0.956 -0.1562  0.0805 -0.2247
  630SOL    HW1 3530   4.664   5.896   1.007  0.4083 -0.6567 -0.9932
  630SOL    HW2 3531   4.515   5.875   1.020  0.6360 -1.5803  0.2747
  631SOL     OW 3532   1.996   0.369   2.838 -0.3916  0.7133  0.2554
  631SOL    HW1 3533   2.046   0.338   2.914  0.0084 -2.4016 -1.1187
  631SOL    HW2 3534   2.061   0.378   2.769 -1.3286 -1.4132 -1.0030
  632SOL     OW 3535   4.929   0.835   0.586 -0.2912  0.3496 -0.0537
  632SOL    HW1 3536   4.911   0.754   0.633  0.4853  0.1373 -0.1044
  632SOL    HW2 3537   4.890   0.821   0.500  1.0224 -0.5468 -0.5417
  633SOL     OW 3538   3.249   0.184   2.715  0.5691  0.0828  0.2991
  633SOL    HW1 3539   3.180   0.119   2.727 -1.1162  1.2066 -2.4070
  633SOL    HW2 3540   3.330   0.137   2.736 -0.6667 -2.5192 -0.2965
  634SOL     OW 3541   2.971   2.784   2.566 -0.2832  0.1780  0.9063
  634SOL    HW1 3542   2.882   2.772   2.532 -0.5960  0.1899  1.6802
  634SOL    HW2 3543   3.025   2.727   2.513 -1.0459 -1.2419  1.5842
  635SOL     OW 3544   4.408   3.249   0.977  0.0857 -0.6329  0.2548
  635SOL    HW1 3545   4.431   3.304   1.051 -0.0956 -0.7897  0.4273
  635SOL    HW2 3546   4.322   3.281   0.948 -1.3234 -2.5266  2.0364
  636SOL     OW 3547   0.672   3.478   1.607 -0.4970 -1.0318 -0.2101
  636SOL    HW1 3548   0.622   3.500   1.686  0.6889  1.6520 -0.0786
  636SOL    HW2 3549   0.754   3.442   1.641 -0.0664 -0.0605 -0.1950
  637SOL     OW 3550   2.702   0.322   0.686  0.4749 -0.0440  0.2865
  637SOL    HW1 3551   2.674   0.231   0.698 -0.9777  0.3504  0.1465
  637SOL    HW2 3552   2.709   0.357   0.775  1.9946 -0.5403  0.3830
  638SOL     OW 3553   2.784   6.563   3.046  0.0257 -0.6341  0.0926
  638SOL    HW1 3554   2.741   6.482   3.017  1.8673 -1.3851 -0.6906
  638SOL    HW2 3555   2.779   6.621   2.971  0.1020 -0.6140  0.1031
  639SOL     OW 3556   3.753   3.204   0.099  0.5187  0.2495 -0.2215
  639SOL    HW1 3557   3.828   3.263   0.090  1.8592 -1.4558 -0.7953
  639SOL    HW2 3558   3.788   3.127   0.145 -0.9492 -0.4627 -0.2396
  640SOL     OW 3559   1.152   3.521   2.364  0.4474  0.0996 -0.1161
  640SOL    HW1 3560   1.153   3.447   2.424 -0.2257  1.4684  1.6629
  640SOL    HW2 3561   1.075   3.507   2.310 -0.2003 -0.0261  0.8268
  641SOL     OW 3562   2.769   4.015   3.523 -0.2380  0.7220  0.1935
  641SOL    HW1 3563   2.844   4.009   3.582 -0.8359  1.3415  1.0414
  641SOL    HW2 3564   2.699   3.969   3.569 -0.0076 -1.2810 -1.2900
  642SOL     OW 3565   3.701   1.836   2.037  0.1464 -0.3106 -0.7678
  642SOL    HW1 3566   3.750   1.881   2.106  0.6245 -0.2514 -1.1398
  642SOL    HW2 3567   3.662   1.761   2.081 -1.6808  1.1050  0.1317
  643SOL     OW 3568   3.942   5.451   0.330 -0.4067  0.4417 -0.1470
  643SOL    HW1 3569   3.899   5.456   0.415 -1.1454  1.9056 -0.5664
  643SOL    HW2 3570   3.985   5.536   0.319  1.0542 -0.3083 -0.5559
  644SOL     OW 3571   4.913   2.524   1.030 -0.6138  0.2086  0.0604
  644SOL    HW1 3572   4.917   2.530   1.125  0.0517  2.4873 -0.0472
  644SOL    HW2 3573   4.832   2.569   1.006 -0.3287  0.4513 -0.4772
  645SOL     OW 3574   6.389   1.614   3.250 -0.0135  0.2873  0.5087
  645SOL    HW1 3575   6.370   1.540   3.307  0.8470  0.5856  1.1994
  645SOL    HW2 3576   6.477   1.598   3.216  0.2591  1.0810  0.8125
  646SOL     OW 3577   1.449   2.921   1.469  0.1441 -0.4954  1.0020
  646SOL    HW1 3578   1.462   2.873   1.387  0.3767 -0.9353  1.2914
  646SOL    HW2 3579   1.416   2.855   1.530 -2.3154  0.2946  0.6474
  647SOL     OW 3580   1.766   3.463   3.111  0.0810  0.2900  0.1426
  647SOL    HW1 3581   1.763   3.502   3.198  0.1506  0.2070  0.1829
  647SOL    HW2 3582   1.676   3.432   3.096  0.5434 -1.7763  1.1546
  648SOL     OW 3583   0.436   0.745   3.273  0.3887  0.2605 -0.2560
  648SOL    HW1 3584   0.354   0.697   3.284  0.8810 -0.6439 -0.3661
  648SOL    HW2 3585   0.460   0.730   3.182  1.1411 -0.2721  0.0195
  649SOL     OW 3586   5.424   5.185   0.013  0.2490  0.5330  0.1736
  649SOL    HW1 3587   5.351   5.139   0.055 -0.1467  1.4140  0.4646
  649SOL    HW2 3588   5.473   5.116  -0.032  0.1766 -0.3046  1.3355
  650SOL     OW 3589   1.556   4.845   3.604 -0.3262  0.5392  0.5771
  650SOL    HW1 3590   1.561   4.756   3.638  0.0805 -0.1003 -1.0484
  650SOL    HW2 3591   1.647   4.874   3.600 -0.5678  2.2001  3.8309
  651SOL     OW 3592   5.563   0.251   4.264 -0.3901  0.7451  0.3446
  651SOL    HW1 3593   5.600   0.330   4.224 -1.3855  0.8836 -0.3420
  651SOL    HW2 3594   5.471   0.253   4.240 -0.4930 -0.4785  0.5824
  652SOL     OW 3595   4.376   4.271   1.116 -0.3503  0.0741 -0.5723
  652SOL    HW1 3596   4.305   4.221   1.075  0.3757 -1.3524 -0.1186
  652SOL    HW2 3597   4.448   4.209   1.123  0.0565  0.7258  1.4589
  653SOL     OW 3598   4.351   3.841   1.174 -0.3224  0.2260  0.4146
  653SOL    HW1 3599   4.422   3.829   1.237 -0.9956 -0.0201  1.1345
  653SOL    HW2 3600   4.379   3.792   1.097  0.0675 -0.2687  0.8666
  654SOL     OW 3601   4.439   6.238   0.425 -0.3497  0.2431  0.4739
  654SOL    HW1 3602   4.402   6.185   0.495  1.2864 -1.0193  0.4312
  654SOL    HW2 3603   4.533   6.220   0.427  0.2738  2.9055  0.2492
  655SOL     OW 3604   3.818   4.448   0.255  0.4696 -0.1663  0.1476
  655SOL    HW1 3605   3.897   4.396   0.269  0.5127 -0.3074 -0.5700
  655SOL    HW2 3606   3.833   4.529   0.302  0.8154 -0.4123  0.4618
  656SOL     OW 3607   3.790   4.048   4.456  0.2098  0.3148  0.2160
  656SOL    HW1 3608   3.711   4.100   4.448 -0.2035 -0.0107  1.9231
  656SOL    HW2 3609   3.848   4.099   4.512 -0.3843 -1.1879  2.3141
  657SOL     OW 3610   0.306   2.199   2.627 -0.1417  0.4605 -0.2383
  657SOL    HW1 3611   0.357   2.173   2.704 -1.2625 -0.1752  0.3134
  657SOL    HW2 3612   0.289   2.293   2.641 -2.5349 -0.1484  1.6769
  658SOL     OW 3613   2.013   4.537   4.397 -0.2840 -0.4732  0.0430
  658SOL    HW1 3614   1.931   4.540   4.347 -0.6428  1.8809  0.6139
  658SOL    HW2 3615   2.060   4.616   4.370  1.1780 -1.0625  0.7618
  659SOL     OW 3616   5.534   3.561   1.618 -0.5135 -0.1723  0.5029
  659SOL    HW1 3617   5.598   3.624   1.651  0.9377 -1.3578  0.0421
  659SOL    HW2 3618   5.499   3.518   1.696  0.1888 -0.3959  0.6974
  660SOL     OW 3619   1.341   6.465   3.826  0.1328 -0.0314 -0.0123
  660SOL    HW1 3620   1.422   6.505   3.860  0.3074 -0.2445 -0.1761
  660SOL    HW2 3621   1.319   6.516   3.749 -0.3285  0.5274  0.4779
  661SOL     OW 3622   1.203   1.506   2.971  0.2326 -0.0650  0.1521
  661SOL    HW1 3623   1.215   1.453   3.050 -1.1237  0.7469  0.9435
  661SOL    HW2 3624   1.192   1.442   2.900  1.7211 -0.7997  0.5570
  662SOL     OW 3625   2.621   1.915   1.489 -0.1310 -0.2208 -1.2939
  662SOL    HW1 3626   2.618   1.841   1.428 -2.4209  0.3990 -2.0647
  662SOL    HW2 3627   2.585   1.881   1.570  1.2131 -0.5794 -0.8327
  663SOL     OW 3628   3.108   2.061   2.750 -0.2420  0.6705 -0.5018
  663SOL    HW1 3629   3.139   1.993   2.809 -1.7486 -0.0217 -0.4684
  663SOL    HW2 3630   3.089   2.135   2.808  1.0894  1.0334 -0.5002
  664SOL     OW 3631   1.087   6.221   4.194 -0.3562  0.3378 -0.3086
  664SOL    HW1 3632   1.143   6.288   4.156 -0.9430  0.8970 -0.2180
  664SOL    HW2 3633   1.005   6.228   4.145 -0.1490 -0.8889 -0.8651
  665SOL     OW 3634   3.644   5.243   0.443  0.1627  0.0689  0.3353
  665SOL    HW1 3635   3.549   5.234   0.451  0.2437 -2.1132 -0.5539
  665SOL    HW2 3636   3.656   5.327   0.399 -1.4235 -0.2282 -0.7319
  666SOL     OW 3637   4.441   0.798   1.529  0.5347 -0.5160  0.6485
  666SOL    HW1 3638   4.355   0.764   1.505  0.6205 -0.9622  0.9426
  666SOL    HW2 3639   4.456   0.764   1.617  1.5585 -1.5251  0.1177
  667SOL     OW 3640   2.196   3.353   0.599 -0.6947 -0.6028 -0.4139
  667SOL    HW1 3641   2.188   3.259   0.613 -2.1335 -0.3251  0.7693
  667SOL    HW2 3642   2.270   3.379   0.653  0.5540 -1.2190 -1.7453
  668SOL     OW 3643   4.811   3.223   4.603  0.1258  0.1399  0.4975
  668SOL    HW1 3644   4.787   3.131   4.596 -1.1693  0.2017  3.0938
  668SOL    HW2 3645   4.731   3.271   4.582  0.8701  0.7374 -1.1489
  669SOL     OW 3646   5.494   2.371   1.577 -0.3132 -0.2163 -0.0417
  669SOL    HW1 3647   5.562   2.306   1.593  0.0670  0.7087  2.7431
  669SOL    HW2 3648   5.534   2.432   1.514  1.0647 -0.2705  0.7335
  670SOL     OW 3649   4.340   4.767   1.043  0.0277  0.2628 -0.5166
  670SOL    HW1 3650   4.364   4.832   1.109  1.1018 -1.2745  0.6637
  670SOL    HW2 3651   4.411   4.703   1.045 -0.7083 -0.6549 -2.0654
  671SOL     OW 3652   5.524   0.186   3.800 -0.5231 -0.1624 -0.0688
  671SOL    HW1 3653   5.589   0.119   3.822 -0.2763  0.4375  1.1972
  671SOL    HW2 3654   5.557   0.225   3.719  1.0469  0.4891  0.8233
  672SOL     OW 3655   0.578   0.967   1.451  0.1031  0.1850  0.2598
  672SOL    HW1 3656   0.668   0.936   1.466 -0.0570 -0.8648 -0.8131
  672SOL    HW2 3657   0.525   0.888   1.454 -0.3719  0.3413 -2.1821
  673SOL     OW 3658   2.081   1.796   2.583 -0.0678 -0.3051 -0.5552
  673SOL    HW1 3659   2.109   1.751   2.662 -1.4268 -1.6405 -0.7867
  673SOL    HW2 3660   2.048   1.880   2.613  1.3511  0.0765  0.0279
  674SOL     OW 3661   3.712   0.571   2.752  0.1694  0.1223 -0.2034
  674SOL    HW1 3662   3.694   0.492   2.803  0.9441 -0.1149 -0.2727
  674SOL    HW2 3663   3.627   0.598   2.717 -0.3264  0.1413  0.9885
  675SOL     OW 3664   5.990   5.106   3.663 -0.2093  0.4787  0.0444
  675SOL    HW1 3665   5.990   5.033   3.724  1.1787  0.6506  0.2824
  675SOL    HW2 3666   5.904   5.103   3.621 -0.8066 -0.2416  1.2830
  676SOL     OW 3667   3.479   4.945   4.146 -0.0668  0.3613  0.1565
  676SOL    HW1 3668   3.453   4.949   4.237  0.4317  3.6327  0.2804
  676SOL    HW2 3669   3.419   4.882   4.106 -1.5713  0.3024  2.3406
  677SOL     OW 3670   1.805   4.769   4.315 -0.2144  0.4688 -1.0168
  677SOL    HW1 3671   1.726   4.748   4.265 -0.3524 -3.1395  0.4829
  677SOL    HW2 3672   1.777   4.771   4.406  1.3100 -0.4067 -0.4956
  678SOL     OW 3673   3.835   6.334   2.656  0.1776  0.1666  0.2092
  678SOL    HW1 3674   3.837   6.238   2.663  0.0154  0.1825  0.4998
  678SOL    HW2 3675   3.742   6.356   2.660  0.1645  0.2908 -0.5615
  679SOL     OW 3676   4.574   0.918   1.291 -0.4496  0.1573 -0.3962
  679SOL    HW1 3677   4.507   0.982   1.268 -0.6260  0.5626  1.1441
  679SOL    HW2 3678   4.531   0.858   1.351 -0.0102 -0.8570 -1.0695
  680SOL     OW 3679   5.632   5.057   2.962 -0.5569 -0.7621 -0.3056
  680SOL    HW1 3680   5.625   5.091   3.051 -0.7909 -1.0156 -0.2261
  680SOL    HW2 3681   5.552   5.006   2.949 -0.2308 -1.2518 -0.4338
  681SOL     OW 3682   6.166   3.301   0.891 -0.2762 -0.4146  0.1236
  681SOL    HW1 3683   6.125   3.323   0.974 -1.5681 -0.4403 -0.4789
  681SOL    HW2 3684   6.173   3.205   0.893  3.9859 -0.2827  2.1150
  682SOL     OW 3685   4.053   5.455   3.246  0.5293  0.0858  0.7853
  682SOL    HW1 3686   3.967   5.497   3.242 -0.7295 -2.3755 -0.0543
  682SOL    HW2 3687   4.064   5.432   3.339 -0.3948 -0.7777  0.7048
  683SOL     OW 3688   6.080   1.681   1.670 -0.2428 -0.3408  0.4093
  683SOL    HW1 3689   6.148   1.738   1.705  0.5225 -0.6457 -0.5092
  683SOL    HW2 3690   6.128   1.602   1.642 -0.3891  0.6770 -3.2060
  684SOL     OW 3691   4.502   2.430   3.446 -0.4167  0.0974  0.8240
  684SOL    HW1 3692   4.437   2.404   3.513 -1.0880 -0.3720  0.0100
  684SOL    HW2 3693   4.470   2.389   3.366  0.7205  0.1523  0.3371
  685SOL     OW 3694   2.583   6.268   3.978 -0.2196 -0.7656 -0.3349
  685SOL    HW1 3695   2.674   6.262   3.948  0.0702 -1.0549  0.5634
  685SOL    HW2 3696   2.565   6.182   4.016 -1.1295 -0.9724 -1.1756
  686SOL     OW 3697   1.671   4.798   4.595 -0.2600  0.1552  0.3107
  686SOL    HW1 3698   1.576   4.791   4.596 -0.3280  1.0083  1.1307
  686SOL    HW2 3699   1.688   4.891   4.614  0.7722 -0.6279  3.9556
  687SOL     OW 3700   3.684   0.788   0.339  0.5220 -0.1271 -0.1819
  687SOL    HW1 3701   3.745   0.790   0.265  0.5125  1.1567 -0.1681
  687SOL    HW2 3702   3.605   0.830   0.307  0.1871 -0.3897  0.2814
  688SOL     OW 3703   5.186   3.559   0.613 -0.2624  0.2352 -0.3339
  688SOL    HW1 3704   5.145   3.638   0.648  1.8000  0.5205  1.6939
  688SOL    HW2 3705   5.121   3.490   0.627 -1.0573  1.1003  0.3838
  689SOL     OW 3706   2.064   2.571   1.195 -0.0783  0.0747  0.7195
  689SOL    HW1 3707   2.079   2.598   1.104 -1.2513 -2.7737 -0.4379
  689SOL    HW2 3708   2.139   2.515   1.217 -0.6679 -0.7003  0.8217
  690SOL     OW 3709   1.474   5.299   3.965 -0.1554  0.0864 -0.1071
  690SOL    HW1 3710   1.496   5.322   3.875  0.2984 -0.9934 -0.2894
  690SOL    HW2 3711   1.395   5.246   3.958  0.9198 -1.6026 -0.0797
  691SOL     OW 3712   1.225   3.419   3.260  0.4814 -0.3481  0.5533
  691SOL    HW1 3713   1.133   3.443   3.273  0.2174 -0.9246 -0.1194
  691SOL    HW2 3714   1.224   3.323   3.261  0.7648 -0.4126 -1.2785
  692SOL     OW 3715   5.617   3.190   1.683  0.3764  0.1497  0.2887
  692SOL    HW1 3716   5.565   3.261   1.722 -0.1805 -0.3677  0.4931
  692SOL    HW2 3717   5.648   3.139   1.758 -0.4769 -0.6974  0.0822
  693SOL     OW 3718   2.681   6.336   2.069  0.1126 -0.1916 -0.1599
  693SOL    HW1 3719   2.738   6.339   1.992  0.0617  0.0348 -0.1898
  693SOL    HW2 3720   2.720   6.399   2.130  0.2249 -0.4631  0.0506
  694SOL     OW 3721   1.640   5.829   1.613  0.2054 -0.2122  0.0353
  694SOL    HW1 3722   1.573   5.815   1.680  0.7188  0.1760  0.6377
  694SOL    HW2 3723   1.687   5.907   1.642  1.6462 -1.1217  0.2313
  695SOL     OW 3724   2.402   0.254   1.836 -0.0849 -0.3679 -0.0586
  695SOL    HW1 3725   2.337   0.323   1.847  1.2732  0.8518  0.7821
  695SOL    HW2 3726   2.467   0.292   1.777  0.6788 -0.9423  0.3968
  696SOL     OW 3727   4.698   1.346   2.268  0.3739 -0.1987  0.0316
  696SOL    HW1 3728   4.661   1.390   2.192 -0.9155 -0.0448  0.7275
  696SOL    HW2 3729   4.626   1.340   2.331  1.3765 -0.4014  1.2135
  697SOL     OW 3730   5.737   3.164   1.180  0.4585 -0.4044  0.3872
  697SOL    HW1 3731   5.760   3.107   1.107 -1.0474 -0.2106 -0.2916
  697SOL    HW2 3732   5.646   3.141   1.200  0.7692 -0.2941  2.0649
  698SOL     OW 3733   5.701   5.183   1.071 -0.4167 -0.1747 -0.2713
  698SOL    HW1 3734   5.649   5.116   1.027 -0.6764 -0.6286  0.7142
  698SOL    HW2 3735   5.669   5.185   1.161 -0.8779  1.7626 -0.4260
  699SOL     OW 3736   2.513   5.999   3.326 -0.7222  0.0478  0.1620
  699SOL    HW1 3737   2.578   5.928   3.328 -0.8502 -0.1461 -1.2674
  699SOL    HW2 3738   2.547   6.064   3.388  0.9311  0.0213 -0.6553
  700SOL     OW 3739   3.824   2.730   2.831  0.5123  0.2399 -0.1267
  700SOL    HW1 3740   3.733   2.703   2.820  0.0729  1.2685  0.7807
  700SOL    HW2 3741   3.826   2.820   2.799  1.6293 -0.3106 -1.7814
  701SOL     OW 3742   3.574   2.854   2.657  0.3568  0.4461  0.5525
  701SOL    HW1 3743   3.567   2.770   2.701  0.5910  1.6072  3.0026
  701SOL    HW2 3744   3.484   2.875   2.632  0.3179 -0.5666 -0.2025
  702SOL     OW 3745   3.052   3.186   4.407 -0.0432  0.5511 -0.0532
  702SOL    HW1 3746   3.134   3.208   4.452 -0.8479 -0.3176  1.9840
  702SOL    HW2 3747   2.989   3.172   4.478 -0.7279 -3.8293 -1.1974
  703SOL     OW 3748   5.239   1.428   4.083  0.0374 -0.2184  0.3260
  703SOL    HW1 3749   5.308   1.403   4.145 -0.1796  0.8304  1.0141
  703SOL    HW2 3750   5.230   1.352   4.025  1.5708 -0.4879  0.3957
  704SOL     OW 3751   3.042   5.942   3.906 -0.0596  0.2880 -0.3872
  704SOL    HW1 3752   3.086   5.950   3.990 -0.5350  1.9160 -0.2620
  704SOL    HW2 3753   3.049   5.849   3.884  0.2553 -0.1221  1.3290
  705SOL     OW 3754   3.026   0.629   1.512  0.4544 -0.4535 -0.0328
  705SOL    HW1 3755   2.959   0.697   1.514  1.5323  0.6582  0.4192
  705SOL    HW2 3756   3.082   0.653   1.438 -0.3111 -2.0674 -1.1732
  706SOL     OW 3757   5.205   1.130   4.141 -0.1823  0.4522 -0.1041
  706SOL    HW1 3758   5.214   1.048   4.191 -1.6731  1.0959  1.3146
  706SOL    HW2 3759   5.110   1.139   4.128  0.1452  0.2096 -3.3346
  707SOL     OW 3760   0.880   4.032   3.054 -0.0592 -0.3225  0.3985
  707SOL    HW1 3761   0.866   4.105   2.994 -2.7849 -0.5755  0.6086
  707SOL    HW2 3762   0.912   3.961   2.999  0.4054  0.3503 -0.2045
  708SOL     OW 3763   4.057   4.714   2.593  0.0396  0.3838 -0.3057
  708SOL    HW1 3764   4.085   4.755   2.675  0.6942 -0.2415 -0.2068
  708SOL    HW2 3765   4.042   4.788   2.534  2.7082  0.7982 -0.6208
  709SOL     OW 3766   3.072   1.460   0.127  0.1764 -0.0932 -0.2634
  709SOL    HW1 3767   3.092   1.366   0.125  1.9178  0.1969  0.9850
  709SOL    HW2 3768   3.096   1.492   0.040  1.2197 -0.5362 -0.1532
  710SOL     OW 3769   1.237   4.546   4.087 -0.7123 -0.3770 -0.2188
  710SOL    HW1 3770   1.238   4.568   4.180 -0.2579  0.4979 -0.4211
  710SOL    HW2 3771   1.236   4.451   4.085  0.5834 -0.4326  0.6836
  711SOL     OW 3772   1.499   6.478   4.537 -0.4914 -0.3687 -0.1247
  711SOL    HW1 3773   1.563   6.409   4.521 -0.2736 -0.5223  1.2502
  711SOL    HW2 3774   1.541   6.558   4.506 -0.7744 -0.8297 -1.7976
  712SOL     OW 3775   2.480   1.946   1.059  0.2202  0.1169 -0.3316
  712SOL    HW1 3776   2.493   1.948   0.964  0.3210 -3.1096 -0.4932
  712SOL    HW2 3777   2.569   1.948   1.095  0.3412 -1.3450 -0.4841
  713SOL     OW 3778   1.353   1.023   2.524  0.3724  0.0885 -0.0924
  713SOL    HW1 3779   1.359   1.118   2.519 -0.2464  0.0876 -1.2289
  713SOL    HW2 3780   1.417   0.992   2.460  1.2275 -0.2890  0.9313
  714SOL     OW 3781   4.698   5.445   2.028 -0.5353 -0.3551  0.4806
  714SOL    HW1 3782   4.740   5.528   2.052  0.1478 -0.2794 -0.9155
  714SOL    HW2 3783   4.687   5.400   2.112 -0.2322  0.8157  1.1847
  715SOL     OW 3784   4.801   2.273   4.192 -0.6285 -0.0925 -0.6566
  715SOL    HW1 3785   4.819   2.200   4.133 -0.1938  0.9787 -1.8732
  715SOL    HW2 3786   4.877   2.331   4.184 -0.8756  0.4129  0.4388
  716SOL     OW 3787   1.065   0.027   3.321  0.0207 -0.4986 -0.4212
  716SOL    HW1 3788   1.039  -0.024   3.397  1.0036  0.1970  0.4170
  716SOL    HW2 3789   0.984   0.044   3.274 -0.7228 -0.2795  0.8957
  717SOL     OW 3790   5.157   4.478   1.630 -0.0889 -0.1147 -0.2103
  717SOL    HW1 3791   5.239   4.437   1.658  0.6870  1.6783  0.2449
  717SOL    HW2 3792   5.172   4.500   1.538 -0.5206 -0.8224 -0.4644
  718SOL     OW 3793   4.478   1.010   0.160  0.9788  0.2794 -0.4046
  718SOL    HW1 3794   4.495   0.968   0.076  0.0782  0.6720 -0.8033
  718SOL    HW2 3795   4.482   0.938   0.224 -3.2042 -1.1090 -1.3536
  719SOL     OW 3796   1.328   1.489   3.445  0.0868  0.6113 -0.1778
  719SOL    HW1 3797   1.328   1.468   3.538 -1.1984  0.4169 -0.2034
  719SOL    HW2 3798   1.420   1.502   3.423  0.2856  3.0073  1.6453
  720SOL     OW 3799   3.759   6.139   1.180  0.1693  0.5548 -0.2481
  720SOL    HW1 3800   3.824   6.167   1.116  0.3636 -0.1815 -0.3796
  720SOL    HW2 3801   3.792   6.055   1.212  1.4792  2.0427  2.7443
  721SOL     OW 3802   3.697   1.627   1.699  0.2058 -0.6417  0.4296
  721SOL    HW1 3803   3.622   1.606   1.755 -0.9371  0.5934 -0.5935
  721SOL    HW2 3804   3.659   1.645   1.614  1.4234  2.0484  0.3766
  722SOL     OW 3805   3.438   6.538   2.698 -0.3438  0.2228 -0.6297
  722SOL    HW1 3806   3.526   6.565   2.672 -0.7458  4.4930  1.6123
  722SOL    HW2 3807   3.390   6.530   2.615  1.6576 -0.5985 -1.7918
  723SOL     OW 3808   5.759   5.820   2.325  0.0530 -0.2909 -0.5131
  723SOL    HW1 3809   5.833   5.766   2.298  0.1026 -1.2131  1.2703
  723SOL    HW2 3810   5.795   5.878   2.393 -0.2285  1.3319 -1.7011
  724SOL     OW 3811   3.523   0.196   4.647  0.4306  0.1787  0.0303
  724SOL    HW1 3812   3.607   0.200   4.693  0.0429  0.8700  0.7041
  724SOL    HW2 3813   3.547   0.192   4.554  1.2345  2.1591  0.0873
  725SOL     OW 3814   5.062   4.667   4.356  0.0733  0.4794  1.0683
  725SOL    HW1 3815   5.085   4.597   4.295 -0.8445  0.7964  0.3296
  725SOL    HW2 3816   4.991   4.714   4.313 -2.4499 -0.8517  3.4952
  726SOL     OW 3817   3.049   0.270   0.726 -0.1406 -0.2167  0.9563
  726SOL    HW1 3818   3.042   0.347   0.670  0.4787 -0.9976 -0.2676
  726SOL    HW2 3819   3.055   0.304   0.815 -1.4128  1.0673  0.5878
  727SOL     OW 3820   4.411   1.760   2.898  0.3351 -0.2074 -0.4648
  727SOL    HW1 3821   4.491   1.755   2.846  0.6808  1.3058 -0.1300
  727SOL    HW2 3822   4.392   1.669   2.920  2.4535 -0.5772  0.1499
  728SOL     OW 3823   2.428   1.787   2.907 -0.5466 -0.9812 -0.4577
  728SOL    HW1 3824   2.478   1.720   2.953  1.8525  0.7002 -0.4446
  728SOL    HW2 3825   2.424   1.861   2.967  0.2141  0.2378 -1.8215
  729SOL     OW 3826   1.349   2.885   3.112 -0.6300 -0.2282 -0.1691
  729SOL    HW1 3827   1.428   2.881   3.167  0.1514  3.6934 -0.7231
  729SOL    HW2 3828   1.286   2.935   3.164 -1.0605  0.7075 -1.5505
  730SOL     OW 3829   2.041   0.679   0.037 -0.6434  0.3576 -0.0590
  730SOL    HW1 3830   2.089   0.631  -0.031 -0.1342  0.1988  0.4056
  730SOL    HW2 3831   1.958   0.632   0.046 -0.9425  0.6939 -0.9386
  731SOL     OW 3832   1.638   6.018   3.905  0.3694 -0.3115  0.0137
  731SOL    HW1 3833   1.629   6.083   3.975 -1.3390 -1.0050  0.4964
  731SOL    HW2 3834   1.578   5.947   3.930  0.6707 -1.1496 -1.5133
  732SOL     OW 3835   1.445   6.442   2.129 -0.0740 -0.2105 -0.0761
  732SOL    HW1 3836   1.540   6.451   2.141 -0.0086 -0.6225 -0.2659
  732SOL    HW2 3837   1.418   6.523   2.086  0.0856  0.1936  0.5671
  733SOL     OW 3838   6.317   1.970   2.492 -0.4213  0.2705 -0.2504
  733SOL    HW1 3839   6.247   1.910   2.466 -0.5303  0.2009  0.1964
  733SOL    HW2 3840   6.286   2.009   2.574 -0.5512  1.2708 -0.7564
  734SOL     OW 3841   5.665   3.722   3.846  0.3271  0.0705  0.2307
  734SOL    HW1 3842   5.658   3.694   3.755 -0.0359 -0.0223  0.2873
  734SOL    HW2 3843   5.689   3.643   3.894  0.3376  0.0805  0.2420
  735SOL     OW 3844   5.184   1.945   0.104 -0.3428 -0.5319 -1.4277
  735SOL    HW1 3845   5.106   1.923   0.153  0.7219  0.7629  1.0702
  735SOL    HW2 3846   5.225   1.861   0.082 -0.7173 -1.1741  0.2341
  736SOL     OW 3847   6.394   1.131   2.714  0.3377  0.0457  0.0861
  736SOL    HW1 3848   6.334   1.168   2.779  0.0123 -0.1709 -0.0862
  736SOL    HW2 3849   6.481   1.161   2.741  0.2770 -0.5443  0.9705
  737SOL     OW 3850   2.915   2.198   0.803 -1.0487 -0.5542  0.2630
  737SOL    HW1 3851   2.968   2.125   0.769 -0.4853 -0.3747  0.7260
  737SOL    HW2 3852   2.871   2.234   0.727  0.6807  0.2491 -0.4252
  738SOL     OW 3853   3.504   5.811   1.753 -0.1534 -0.6552 -0.2580
  738SOL    HW1 3854   3.534   5.885   1.700 -2.9013  1.2891  0.6407
  738SOL    HW2 3855   3.481   5.850   1.838 -1.4017 -2.5981  0.3629
  739SOL     OW 3856   3.926   2.491   3.021  0.3645 -0.1345 -0.1279
  739SOL    HW1 3857   3.994   2.555   3.001 -0.3845  1.0521  1.0246
  739SOL    HW2 3858   3.966   2.407   3.000  2.2439  0.5121  0.6464
  740SOL     OW 3859   4.498   0.527   0.047 -0.0560  0.1900 -0.1187
  740SOL    HW1 3860   4.452   0.556  -0.032  0.5521 -2.4787 -1.5594
  740SOL    HW2 3861   4.586   0.506   0.017  1.0346  1.6724  1.8674
  741SOL     OW 3862   5.987   2.254   2.187  0.0035 -0.0792  0.2916
  741SOL    HW1 3863   6.020   2.168   2.217 -0.0833  0.6098  2.5758
  741SOL    HW2 3864   6.061   2.313   2.199  0.5772 -0.0149 -2.7409
  742SOL     OW 3865   0.989   1.036   4.298 -0.2144  0.2294  0.3639
  742SOL    HW1 3866   0.905   1.029   4.251 -0.4180 -0.6151  0.8421
  742SOL    HW2 3867   0.965   1.040   4.390  0.2624  0.1363  0.4944
  743SOL     OW 3868   1.552   4.596   4.262  0.1091 -0.0231 -0.0546
  743SOL    HW1 3869   1.535   4.590   4.356  1.2372 -0.7268  0.1218
  743SOL    HW2 3870   1.516   4.681   4.237 -2.0949 -0.7161  0.5733
  744SOL     OW 3871   1.075   2.521   1.755  0.2463  0.1820 -0.1843
  744SOL    HW1 3872   1.081   2.528   1.660 -2.5694 -2.8381 -0.7275
  744SOL    HW2 3873   1.142   2.582   1.787  0.4782  2.2562 -4.0055
  745SOL     OW 3874   1.765   0.813   4.024  0.0720 -0.0397  0.3535
  745SOL    HW1 3875   1.678   0.824   3.984 -0.1001 -0.3544  0.6399
  745SOL    HW2 3876   1.783   0.896   4.066  1.5483  1.4533 -2.8363
  746SOL     OW 3877   2.894   2.467   3.648  0.3362 -0.2994  0.3865
  746SOL    HW1 3878   2.833   2.510   3.708  0.7695 -0.2738  0.8167
  746SOL    HW2 3879   2.947   2.411   3.705  0.2759 -0.8262 -0.0726
  747SOL     OW 3880   6.382   0.663   4.300  0.0044  0.0121 -0.1496
  747SOL    HW1 3881   6.410   0.737   4.353 -0.1768 -0.3555  0.4691
  747SOL    HW2 3882   6.424   0.587   4.340 -0.8532 -0.3836  0.0329
  748SOL     OW 3883   4.092   5.152   0.938 -0.5814  0.3211 -0.1854
  748SOL    HW1 3884   4.148   5.133   0.862 -1.0770 -1.4575 -0.1706
  748SOL    HW2 3885   4.029   5.216   0.906  0.3461  0.9786 -0.7375
  749SOL     OW 3886   0.493   0.712   1.379 -0.3994  0.2419 -0.2775
  749SOL    HW1 3887   0.525   0.624   1.361  0.9662  0.6903 -0.1348
  749SOL    HW2 3888   0.407   0.698   1.418 -2.0573 -0.8935 -3.9054
  750SOL     OW 3889   3.810   4.351   4.280  0.7183  0.5319 -0.4901
  750SOL    HW1 3890   3.822   4.426   4.223 -0.5538 -0.0422 -1.5656
  750SOL    HW2 3891   3.899   4.319   4.297  1.1378  0.7070 -2.1628
  751SOL     OW 3892   3.956   4.185   4.628  0.3654 -0.0943  0.7320
  751SOL    HW1 3893   3.999   4.268   4.606 -2.1852  1.5706  1.4622
  751SOL    HW2 3894   3.905   4.205   4.707 -1.0689 -2.0750  0.3853
  752SOL     OW 3895   0.961   3.247   3.349  0.5409  0.4327  0.4839
  752SOL    HW1 3896   0.910   3.169   3.370  1.9470 -0.2650  1.4151
  752SOL    HW2 3897   0.963   3.296   3.432  2.0726  0.0324  0.7019
  753SOL     OW 3898   4.939   1.185   2.661 -0.6473  0.3318  0.1400
  753SOL    HW1 3899   4.940   1.189   2.565  0.3762  1.6148  0.1584
  753SOL    HW2 3900   5.026   1.216   2.686 -0.8668 -0.0943  1.4908
  754SOL     OW 3901   0.868   1.256   1.027  0.5148 -0.1835 -0.2954
  754SOL    HW1 3902   0.842   1.336   0.981  0.0053 -0.3712 -0.3455
  754SOL    HW2 3903   0.962   1.266   1.042  0.6333  0.0142 -1.1161
  755SOL     OW 3904   2.414   4.854   3.979  0.1189 -0.7105  0.0427
  755SOL    HW1 3905   2.406   4.911   3.903 -0.3415  0.6056  1.0522
  755SOL    HW2 3906   2.450   4.772   3.943 -0.5989 -0.3261 -1.6657
  756SOL     OW 3907   0.436   0.453   3.992 -0.2226  0.4222  0.0610
  756SOL    HW1 3908   0.509   0.415   4.042 -0.7171  1.0758  1.3260
  756SOL    HW2 3909   0.389   0.376   3.959 -0.9588 -0.1214  2.2194
  757SOL     OW 3910   4.851   6.257   3.099  0.1512 -0.7424 -0.5052
  757SOL    HW1 3911   4.804   6.213   3.028 -0.7828 -1.2314  0.3864
  757SOL    HW2 3912   4.898   6.187   3.143  0.3613 -0.5146 -0.3690
  758SOL     OW 3913   5.616   3.884   1.386 -0.8902 -0.0824 -0.2421
  758SOL    HW1 3914   5.614   3.789   1.381 -0.9135 -0.1942  1.4310
  758SOL    HW2 3915   5.600   3.913   1.296  0.8246 -1.6546 -1.1160
  759SOL     OW 3916   0.403   1.682   3.635 -0.4197  0.0495 -0.2412
  759SOL    HW1 3917   0.418   1.592   3.607 -0.1955 -0.2000  0.6462
  759SOL    HW2 3918   0.474   1.732   3.596  0.6236 -0.4984  0.8638
  760SOL     OW 3919   4.544   4.749   0.240  0.8707  0.1175 -0.1028
  760SOL    HW1 3920   4.586   4.768   0.323  1.1029  0.1977 -0.2371
  760SOL    HW2 3921   4.499   4.665   0.254  1.2460 -0.0714 -0.0213
  761SOL     OW 3922   1.636   5.432   0.552  0.1082 -0.5611  0.2664
  761SOL    HW1 3923   1.710   5.436   0.491  1.0883  2.5945  1.4689
  761SOL    HW2 3924   1.666   5.374   0.622  0.5273 -1.0287 -0.2831
  762SOL     OW 3925   4.928   5.263   1.423 -0.3503 -0.1844 -0.0151
  762SOL    HW1 3926   5.016   5.236   1.449 -0.6824 -0.1586  1.1811
  762SOL    HW2 3927   4.930   5.263   1.327  0.9280 -0.2381  0.0035
  763SOL     OW 3928   3.483   1.133   3.807 -0.1498  0.4943  0.3862
  763SOL    HW1 3929   3.404   1.079   3.795  0.2528  0.0962 -0.5706
  763SOL    HW2 3930   3.549   1.071   3.836 -0.6321  1.1408  3.0633
  764SOL     OW 3931   1.117   2.295   1.910 -0.3966 -0.3334  0.3258
  764SOL    HW1 3932   1.170   2.347   1.971 -1.5620 -0.0364  1.1237
  764SOL    HW2 3933   1.123   2.343   1.827 -0.4665  0.4185  0.7418
  765SOL     OW 3934   1.317   3.581   3.483  0.0853  0.1217 -0.0931
  765SOL    HW1 3935   1.262   3.603   3.558  0.4830 -0.6830  0.4420
  765SOL    HW2 3936   1.265   3.519   3.432  0.2882 -0.2530  0.1504
  766SOL     OW 3937   2.836   4.918   4.079 -0.1498 -0.6230 -0.5618
  766SOL    HW1 3938   2.775   4.888   4.147 -1.9736  2.6752 -0.5174
  766SOL    HW2 3939   2.787   4.910   3.997  0.5353 -0.8323 -0.9554
  767SOL     OW 3940   5.565   0.510   2.464 -0.4264 -0.5530  0.0574
  767SOL    HW1 3941   5.488   0.527   2.519 -0.4272  0.8488 -0.3199
  767SOL    HW2 3942   5.539   0.541   2.377 -0.1451 -2.0068 -0.5787
  768SOL     OW 3943   2.378   2.952   0.565  0.3322 -0.8819 -0.3737
  768SOL    HW1 3944   2.421   2.924   0.646  0.0820  0.0462  0.0978
  768SOL    HW2 3945   2.415   2.895   0.497  0.0173 -2.1462  0.4901
  769SOL     OW 3946   0.330   3.039   1.128 -0.2118 -0.1793 -0.0414
  769SOL    HW1 3947   0.411   2.992   1.145 -0.9788 -1.9572 -1.0277
  769SOL    HW2 3948   0.305   3.076   1.212  0.2444 -1.8692  0.8700
  770SOL     OW 3949   0.143   4.683   2.192 -0.5254  0.3751 -0.2122
  770SOL    HW1 3950   0.221   4.678   2.248 -0.6975 -1.1255 -0.0760
  770SOL    HW2 3951   0.138   4.597   2.150 -0.9196  1.1556 -1.8621
  771SOL     OW 3952   4.856   6.438   0.890  0.6774 -0.0321  0.1497
  771SOL    HW1 3953   4.764   6.443   0.917  0.8280 -0.0827  0.6917
  771SOL    HW2 3954   4.905   6.458   0.970  1.1618 -1.4443  0.2424
  772SOL     OW 3955   0.192   5.682   0.565  0.0480 -0.5663  0.0397
  772SOL    HW1 3956   0.261   5.643   0.619 -1.0662  1.6288  3.3453
  772SOL    HW2 3957   0.238   5.745   0.510  0.8602 -0.0111  1.3123
  773SOL     OW 3958   4.219   5.549   0.758 -0.1697  0.5565  0.1017
  773SOL    HW1 3959   4.198   5.602   0.834 -0.2660  1.4143 -0.5087
  773SOL    HW2 3960   4.136   5.506   0.735 -0.1420  0.3039  0.4634
  774SOL     OW 3961   5.742   5.620   0.099 -0.0497  0.6516  0.9607
  774SOL    HW1 3962   5.778   5.690   0.045 -0.2120  2.2325  2.7710
  774SOL    HW2 3963   5.691   5.566   0.038  0.4622  1.8290 -0.5797
  775SOL     OW 3964   4.617   5.106   1.436 -0.4448 -0.3494  0.0386
  775SOL    HW1 3965   4.529   5.125   1.405 -0.0467  0.4422 -0.6503
  775SOL    HW2 3966   4.673   5.124   1.361  0.2425 -1.6600  0.2045
  776SOL     OW 3967   0.269   4.203   3.936 -0.0699  0.2504 -0.4931
  776SOL    HW1 3968   0.329   4.163   3.874  1.0881 -0.7338  1.1750
  776SOL    HW2 3969   0.188   4.154   3.927  0.1802 -0.0760 -0.9953
  777SOL     OW 3970   5.595   1.382   0.665 -0.0197 -0.2677  0.7235
  777SOL    HW1 3971   5.530   1.319   0.695  1.7332 -2.8588 -0.5671
  777SOL    HW2 3972   5.652   1.396   0.741  1.0689 -2.3659  0.3887
  778SOL     OW 3973   4.662   0.423   1.722  0.2218 -0.5180  0.3187
  778SOL    HW1 3974   4.731   0.386   1.668 -1.2056 -1.9035 -0.6379
  778SOL    HW2 3975   4.646   0.358   1.790 -1.0891 -0.8917 -0.3171
  779SOL     OW 3976   0.577   6.490   0.838 -0.1127 -0.3083  0.0462
  779SOL    HW1 3977   0.662   6.488   0.794 -0.2166 -1.7649 -0.1544
  779SOL    HW2 3978   0.569   6.579   0.871  0.3423  0.6081 -2.1420
  780SOL     OW 3979   5.458   4.337   2.072 -0.0006 -0.4453 -0.3034
  780SOL    HW1 3980   5.537   4.303   2.028  0.7272 -0.2204  0.7945
  780SOL    HW2 3981   5.396   4.264   2.070 -0.5923 -0.0020 -3.0244
  781SOL     OW 3982   2.827   1.256   2.513  0.2718 -0.2938  0.3900
  781SOL    HW1 3983   2.904   1.264   2.457 -0.4911 -0.4766 -0.7290
  781SOL    HW2 3984   2.796   1.346   2.524 -0.6888 -0.4038 -1.1378
  782SOL     OW 3985   4.044   5.972   4.161  0.7900  0.3526  0.1475
  782SOL    HW1 3986   3.988   5.915   4.213  2.4864 -0.9245  0.6463
  782SOL    HW2 3987   4.002   5.975   4.075 -0.3037 -0.1409  0.6424
  783SOL     OW 3988   2.532   1.211   0.829 -0.4923  0.0026 -0.2763
  783SOL    HW1 3989   2.503   1.123   0.806  0.0851  0.1015 -1.4963
  783SOL    HW2 3990   2.457   1.267   0.811  0.3743  0.2991 -3.6781
  784SOL     OW 3991   1.164   4.965   3.811  0.0437 -0.4714  0.1474
  784SOL    HW1 3992   1.214   4.898   3.859 -0.7907 -0.0952  1.5990
  784SOL    HW2 3993   1.174   5.044   3.863 -0.5121  0.0799 -0.5654
  785SOL     OW 3994   5.835   5.168   4.422 -0.1858  0.3394  0.5482
  785SOL    HW1 3995   5.749   5.133   4.446 -0.3255  0.6394  0.4913
  785SOL    HW2 3996   5.891   5.148   4.497  0.2345 -1.7143 -0.2461
  786SOL     OW 3997   0.310   0.928   3.092  0.3074  0.3642  0.0606
  786SOL    HW1 3998   0.365   0.968   3.160  2.2738  0.3220 -1.3959
  786SOL    HW2 3999   0.306   0.836   3.117 -1.3206  0.7832  1.5518
  787SOL     OW 4000   4.751   5.342   3.558  0.0405  0.0119  0.7056
  787SOL    HW1 4001   4.748   5.307   3.469 -1.4098 -0.4552  0.9082
  787SOL    HW2 4002   4.775   5.268   3.613 -0.4003 -0.0313  0.8446
  788SOL     OW 4003   1.709   6.487   2.769 -0.1737 -0.4196 -0.2423
  788SOL    HW1 4004   1.697   6.494   2.674  2.8902 -0.9238 -0.7751
  788SOL    HW2 4005   1.735   6.395   2.782  0.6018 -0.0569  0.8881
  789SOL     OW 4006   0.232   2.240   2.331 -0.4456  0.0598 -0.3266
  789SOL    HW1 4007   0.182   2.181   2.388  0.9474 -0.5822  0.2635
  789SOL    HW2 4008   0.197   2.327   2.351 -0.1274 -0.1730  1.3789
  790SOL     OW 4009   5.769   3.992   0.834  0.1534  0.0844 -0.1466
  790SOL    HW1 4010   5.827   3.923   0.867  2.4093  1.9721  0.0181
  790SOL    HW2 4011   5.780   3.990   0.739  2.0577  1.6795 -0.0069
  791SOL     OW 4012   4.886   3.440   1.119 -0.1767 -0.4865  0.9357
  791SOL    HW1 4013   4.822   3.371   1.136  0.1635 -0.9523  0.3782
  791SOL    HW2 4014   4.886   3.451   1.024 -3.7002  3.6484  1.0996
  792SOL     OW 4015   1.413   2.635   1.553 -0.3936 -0.2195 -0.2466
  792SOL    HW1 4016   1.343   2.590   1.505  0.0671 -0.4721 -0.6862
  792SOL    HW2 4017   1.494   2.601   1.515 -0.0357  0.9857 -0.6070
  793SOL     OW 4018   2.238   5.093   4.645  0.3370 -0.0828 -0.3353
  793SOL    HW1 4019   2.203   5.133   4.565 -2.6514  0.6170  1.1961
  793SOL    HW2 4020   2.192   5.010   4.653  1.8870 -0.9630 -0.1822
  794SOL     OW 4021   3.402   0.762   0.884 -0.7226 -0.3999 -0.2656
  794SOL    HW1 4022   3.486   0.745   0.927 -0.0180  0.1921 -1.3688
  794SOL    HW2 4023   3.397   0.696   0.814 -1.6808 -1.1042  0.4292
  795SOL     OW 4024   1.769   6.012   2.020  0.4445  0.1950 -0.6601
  795SOL    HW1 4025   1.728   6.090   1.982  0.1592  0.7419  0.7116
  795SOL    HW2 4026   1.824   6.047   2.091  1.9574 -0.6732 -1.3500
  796SOL     OW 4027   5.535   4.791   3.423  0.1666  0.4028 -0.2249
  796SOL    HW1 4028   5.456   4.818   3.471  0.8348  1.2545  0.4324
  796SOL    HW2 4029   5.547   4.699   3.446 -2.5399 -0.8217 -3.0245
  797SOL     OW 4030   1.681   1.612   4.302 -0.9353  0.1339  0.3174
  797SOL    HW1 4031   1.706   1.704   4.295 -0.3992  0.0168  0.5840
  797SOL    HW2 4032   1.727   1.569   4.229  0.2978 -0.2053  1.2445
  798SOL     OW 4033   1.880   0.905   0.629 -0.2308 -0.7646  0.0639
  798SOL    HW1 4034   1.872   0.843   0.556 -0.1645 -0.5843 -0.0970
  798SOL    HW2 4035   1.798   0.896   0.677 -1.6205  1.2733 -1.7379
  799SOL     OW 4036   2.361   0.587   3.773 -0.7150 -0.4145  0.0582
  799SOL    HW1 4037   2.323   0.586   3.861  1.0467 -0.5337  0.8493
  799SOL    HW2 4038   2.399   0.500   3.763 -0.4638 -0.2276 -0.6246
  800SOL     OW 4039   2.223   1.010   1.488 -0.4042  0.0954  0.7435
  800SOL    HW1 4040   2.154   1.073   1.469 -0.5301 -0.2639 -0.0696
  800SOL    HW2 4041   2.266   1.043   1.566 -0.1382  1.4579  0.0485
  801SOL     OW 4042   1.854   4.440   3.796 -0.0784  0.8019  0.2266
  801SOL    HW1 4043   1.797   4.503   3.841 -0.3823  1.7487 -1.3905
  801SOL    HW2 4044   1.793   4.386   3.744  0.0972 -1.3882  2.1443
  802SOL     OW 4045   5.870   1.568   3.424  0.0631 -0.0178 -0.7765
  802SOL    HW1 4046   5.862   1.495   3.485 -0.6001 -0.2052 -1.0848
  802SOL    HW2 4047   5.814   1.636   3.461  0.3130  0.1730 -0.7408
  803SOL     OW 4048   4.528   6.297   1.799 -0.2379 -0.3787 -0.2588
  803SOL    HW1 4049   4.476   6.257   1.869 -0.2248 -0.4924 -0.3130
  803SOL    HW2 4050   4.501   6.389   1.798 -0.9587 -0.5860 -0.7555
  804SOL     OW 4051   2.140   1.093   0.854 -0.3035 -0.3337  0.7538
  804SOL    HW1 4052   2.156   1.022   0.793  1.5201  0.3993  0.3157
  804SOL    HW2 4053   2.217   1.095   0.910 -0.2316  1.3690  0.6572
  805SOL     OW 4054   2.260   2.409   2.841 -0.4347  0.1199 -0.2346
  805SOL    HW1 4055   2.278   2.450   2.926 -1.9851 -2.9148  1.7416
  805SOL    HW2 4056   2.340   2.361   2.820 -0.7601 -0.8501  0.6606
  806SOL     OW 4057   4.458   3.125   4.030 -0.3140 -0.7677  0.6611
  806SOL    HW1 4058   4.504   3.041   4.023  1.3409  0.0640  0.8706
  806SOL    HW2 4059   4.492   3.164   4.112 -1.8506 -0.3449  1.1360
  807SOL     OW 4060   5.432   1.199   3.761  0.1515 -0.4073 -0.3116
  807SOL    HW1 4061   5.460   1.230   3.675  1.7988 -0.4851  0.1490
  807SOL    HW2 4062   5.431   1.103   3.752  2.2673 -0.5454  0.2291
  808SOL     OW 4063   0.446   2.759   2.319  0.1657  0.1263 -0.4978
  808SOL    HW1 4064   0.392   2.838   2.316  0.1412  0.0860 -1.1939
  808SOL    HW2 4065   0.536   2.791   2.308  0.4680  0.3380  1.9231
  809SOL     OW 4066   6.422   1.830   3.007 -0.0679 -0.5959  0.3125
  809SOL    HW1 4067   6.383   1.891   3.070 -2.6599 -2.5645  0.8205
  809SOL    HW2 4068   6.354   1.764   2.994  1.9059 -2.3955 -1.5755
  810SOL     OW 4069   4.707   5.291   1.799  0.0697 -0.4016  0.4973
  810SOL    HW1 4070   4.728   5.350   1.872 -0.4830  0.0668  0.2862
  810SOL    HW2 4071   4.785   5.296   1.743  1.5129 -2.5615  2.1485
  811SOL     OW 4072   4.631   5.905   2.271  0.2365 -0.0093  0.0228
  811SOL    HW1 4073   4.661   5.989   2.237  0.4720  0.2341  0.8034
  811SOL    HW2 4074   4.607   5.924   2.362  1.1223 -0.9600  0.4734
  812SOL     OW 4075   4.798   3.950   1.919  0.1604  0.2204 -0.0336
  812SOL    HW1 4076   4.807   3.865   1.964 -0.2347 -0.3020 -0.9089
  812SOL    HW2 4077   4.707   3.975   1.936 -1.2989 -1.8481 -3.5847
  813SOL     OW 4078   0.600   3.915   1.963 -0.4986  0.0830  0.1748
  813SOL    HW1 4079   0.510   3.919   1.997 -0.3889  0.5207  0.4216
  813SOL    HW2 4080   0.592   3.872   1.878 -1.3109  2.3941 -1.0106
  814SOL     OW 4081   4.283   4.295   3.065  0.1203  0.0760  0.6726
  814SOL    HW1 4082   4.190   4.274   3.071  0.2757 -0.2997  1.8531
  814SOL    HW2 4083   4.286   4.391   3.066 -0.2270  0.0837  1.0588
  815SOL     OW 4084   1.294   0.375   1.417 -0.3487  0.1974 -0.3941
  815SOL    HW1 4085   1.267   0.427   1.492  0.4847 -0.1572  0.1673
  815SOL    HW2 4086   1.322   0.439   1.352  2.4852  0.5237  0.9715
  816SOL     OW 4087   2.538   3.786   2.383  0.4653 -0.0516  0.1855
  816SOL    HW1 4088   2.478   3.741   2.442  0.3991  1.1893  1.0924
  816SOL    HW2 4089   2.549   3.873   2.421 -0.1489  1.0480 -1.9944
  817SOL     OW 4090   2.182   5.995   2.347  0.0609 -0.0509 -0.1850
  817SOL    HW1 4091   2.163   5.956   2.432  1.1454  0.4469  0.3130
  817SOL    HW2 4092   2.273   6.024   2.354  1.4887 -3.2609 -2.7523
  818SOL     OW 4093   5.894   5.713   0.522 -0.0938  0.6437 -0.0818
  818SOL    HW1 4094   5.829   5.653   0.559  0.5088 -0.4472 -0.7263
  818SOL    HW2 4095   5.936   5.753   0.598 -0.5688  0.2976  0.3700
  819SOL     OW 4096   0.591   3.146   0.405 -0.3234 -0.0133 -0.2159
  819SOL    HW1 4097   0.519   3.187   0.453 -1.0832 -2.7990  1.2391
  819SOL    HW2 4098   0.662   3.140   0.469  0.1255 -0.0687 -0.7095
  820SOL     OW 4099   3.238   0.549   1.936 -0.6708  0.8142  0.3539
  820SOL    HW1 4100   3.308   0.495   1.899 -1.3142  0.5826 -0.5553
  820SOL    HW2 4101   3.232   0.520   2.027 -0.9542 -0.6119 -0.0998
  821SOL     OW 4102   0.643   5.970   4.164 -0.3318  0.1317 -0.1836
  821SOL    HW1 4103   0.621   5.879   4.182 -0.4446  0.2832  0.4691
  821SOL    HW2 4104   0.628   6.015   4.247  0.3295  0.6317 -0.3246
  822SOL     OW 4105   0.605   2.432   4.580  0.1738  0.3959  0.0335
  822SOL    HW1 4106   0.648   2.359   4.535  0.1411  0.4554 -0.0941
  822SOL    HW2 4107   0.597   2.500   4.513  0.9835  0.8430  0.3715
  823SOL     OW 4108   5.082   0.756   2.918 -0.2755  0.3262  0.4075
  823SOL    HW1 4109   5.104   0.666   2.942 -0.0779  0.6164  1.3646
  823SOL    HW2 4110   5.005   0.777   2.971  0.3514  1.0835  1.0477
  824SOL     OW 4111   4.092   5.279   4.471  0.3264 -0.3728 -0.0002
  824SOL    HW1 4112   4.029   5.349   4.484  1.3257  0.1870  2.4001
  824SOL    HW2 4113   4.121   5.255   4.559  0.5873 -3.3207 -0.7706
  825SOL     OW 4114   5.355   4.776   0.227  0.6087 -0.1614 -0.0373
  825SOL    HW1 4115   5.275   4.725   0.213  0.0723  1.0506 -1.7306
  825SOL    HW2 4116   5.378   4.760   0.318 -3.0839  1.5116  1.3891
  826SOL     OW 4117   4.226   2.746   1.643 -0.0645  0.3013 -0.1399
  826SOL    HW1 4118   4.183   2.660   1.642 -0.2821  0.3995  0.3437
  826SOL    HW2 4119   4.171   2.801   1.587  1.1474 -0.3567 -2.0989
  827SOL     OW 4120   3.350   1.901   4.054 -0.1711  0.1504 -0.1935
  827SOL    HW1 4121   3.388   1.888   4.141  1.0255  0.4905 -0.6441
  827SOL    HW2 4122   3.367   1.819   4.008 -0.8077 -0.0310 -0.1097
  828SOL     OW 4123   4.092   3.685   4.296  0.1525  0.2160  0.1478
  828SOL    HW1 4124   4.106   3.686   4.201 -0.4524  0.7776  0.0582
  828SOL    HW2 4125   4.037   3.762   4.313  1.6549  1.1178  1.1739
  829SOL     OW 4126   3.967   4.823   4.595 -0.1877  0.0690  0.6529
  829SOL    HW1 4127   3.920   4.832   4.678 -2.1160 -1.4933 -0.2004
  829SOL    HW2 4128   4.049   4.779   4.619 -0.8176 -0.5644  1.7220
  830SOL     OW 4129   3.306   1.215   2.468  0.2398  0.5820 -0.2511
  830SOL    HW1 4130   3.228   1.218   2.413  0.8313 -2.2168 -1.4368
  830SOL    HW2 4131   3.302   1.129   2.510  2.0952  0.8259  0.5249
  831SOL     OW 4132   6.284   4.250   1.379  0.4855  0.3416  0.3581
  831SOL    HW1 4133   6.361   4.268   1.433  1.1713 -1.7216  0.1706
  831SOL    HW2 4134   6.212   4.292   1.425  1.4860  1.0080  1.3714
  832SOL     OW 4135   2.974   6.313   2.331 -0.3530  0.3630  0.4709
  832SOL    HW1 4136   3.044   6.316   2.265 -0.9395 -2.2705 -0.3750
  832SOL    HW2 4137   2.920   6.390   2.312 -0.2062 -0.0310 -1.8264
  833SOL     OW 4138   1.291   4.242   3.751  0.4376  0.4026  0.0384
  833SOL    HW1 4139   1.201   4.256   3.723 -0.1527 -0.3403  1.4830
  833SOL    HW2 4140   1.290   4.258   3.846  1.4868 -1.0515  0.3285
  834SOL     OW 4141   2.982   3.203   0.850  0.2989  0.1676  0.4839
  834SOL    HW1 4142   2.966   3.295   0.871  0.8187 -0.0051  1.7704
  834SOL    HW2 4143   3.000   3.163   0.935  0.4503 -1.0439 -0.1070
  835SOL     OW 4144   2.039   6.170   1.431 -0.5543 -0.2537 -0.2847
  835SOL    HW1 4145   2.065   6.108   1.363 -0.7651 -0.0482 -0.5562
  835SOL    HW2 4146   2.098   6.151   1.504  0.5205  0.3308 -0.9534
  836SOL     OW 4147   2.463   5.952   3.614 -0.0971  0.1181  0.1095
  836SOL    HW1 4148   2.445   5.884   3.549 -0.6391  1.5439 -1.2941
  836SOL    HW2 4149   2.378   5.993   3.630  0.3429  0.9647  0.3465
  837SOL     OW 4150   4.994   5.297   3.356 -1.1269  0.7038  0.1374
  837SOL    HW1 4151   4.900   5.277   3.353 -0.8833 -0.3942 -0.8657
  837SOL    HW2 4152   5.011   5.346   3.276 -1.2088  2.8045  1.3327
  838SOL     OW 4153   4.228   3.588   4.036 -0.0876  0.0547 -0.0459
  838SOL    HW1 4154   4.169   3.513   4.029  0.7145 -0.5234 -0.9496
  838SOL    HW2 4155   4.184   3.658   3.988 -0.2583 -0.2187 -0.2905
  839SOL     OW 4156   2.675   3.170   0.271  0.1683 -0.3377  0.0969
  839SOL    HW1 4157   2.699   3.139   0.358  1.1451 -1.3834 -0.5154
  839SOL    HW2 4158   2.607   3.110   0.242  2.0227 -1.9659 -1.0699
  840SOL     OW 4159   4.666   1.240   4.198 -0.1815  0.6475  0.1985
  840SOL    HW1 4160   4.647   1.161   4.248 -0.0378  0.0953 -0.6041
  840SOL    HW2 4161   4.700   1.208   4.115  0.3955  1.5661  0.0708
  841SOL     OW 4162   4.684   6.048   4.402  0.3570  0.0467 -0.8642
  841SOL    HW1 4163   4.674   5.956   4.425 -1.2258 -0.1375 -2.0932
  841SOL    HW2 4164   4.596   6.077   4.380  1.1617  1.1286 -3.0356
  842SOL     OW 4165   0.791   0.774   1.251 -0.1741  0.1555  0.0931
  842SOL    HW1 4166   0.699   0.749   1.247 -0.4905  1.2801  0.0328
  842SOL    HW2 4167   0.791   0.869   1.239  0.9913  0.1776  0.1311
  843SOL     OW 4168   5.378   1.322   3.005 -0.2132 -0.2626  0.6996
  843SOL    HW1 4169   5.437   1.298   2.932 -2.5043 -0.8514 -1.0836
  843SOL    HW2 4170   5.369   1.417   2.998 -1.5233 -0.4512 -0.7792
  844SOL     OW 4171   4.615   4.481   3.782  0.0842 -0.0851  0.1603
  844SOL    HW1 4172   4.598   4.475   3.688  1.1294  1.4116 -0.1555
  844SOL    HW2 4173   4.579   4.400   3.818 -1.0674 -0.3127 -1.4088
  845SOL     OW 4174   1.940   4.286   4.288 -0.1689 -0.4576 -0.3980
  845SOL    HW1 4175   1.887   4.208   4.302 -2.7934  1.0425 -1.2428
  845SOL    HW2 4176   1.980   4.303   4.374 -3.6654  0.0532  1.3257
  846SOL     OW 4177   5.938   6.068   0.348 -0.2390 -0.3509 -0.1704
  846SOL    HW1 4178   5.983   6.074   0.264 -0.4795  2.6397 -0.1872
  846SOL    HW2 4179   5.849   6.042   0.326 -0.6718  1.7180 -1.0367
  847SOL     OW 4180   0.599   5.168   3.560  0.3586 -0.5646 -0.4566
  847SOL    HW1 4181   0.565   5.227   3.493  1.6500 -0.2682 -0.8866
  847SOL    HW2 4182   0.593   5.219   3.642 -0.2483 -0.5349 -0.5182
  848SOL     OW 4183   2.938   3.415   4.093  0.0419 -0.4682 -0.0391
  848SOL    HW1 4184   2.887   3.437   4.014 -1.5227 -1.6192  0.6093
  848SOL    HW2 4185   3.010   3.362   4.060  0.9831  1.2815 -0.9922
  849SOL     OW 4186   3.545   1.818   0.433  0.6529  0.1758  0.5474
  849SOL    HW1 4187   3.516   1.732   0.463 -0.8338  1.1346  2.0410
  849SOL    HW2 4188   3.487   1.839   0.359 -0.0774  0.5584  1.2174
  850SOL     OW 4189   0.618   5.576   4.395 -0.7651 -0.3748 -0.1823
  850SOL    HW1 4190   0.593   5.640   4.328  1.0509  1.7182  1.0069
  850SOL    HW2 4191   0.701   5.540   4.364  1.5628  2.6099  1.9939
  851SOL     OW 4192   3.608   3.942   3.130 -0.3544  0.1798 -0.2869
  851SOL    HW1 4193   3.523   3.967   3.167 -1.5313 -1.8406 -1.4303
  851SOL    HW2 4194   3.587   3.878   3.062  2.0467  0.3218 -1.2713
  852SOL     OW 4195   2.646   3.817   4.162  0.5256 -0.1218 -0.1268
  852SOL    HW1 4196   2.708   3.794   4.231 -0.0722 -0.2141  0.3968
  852SOL    HW2 4197   2.569   3.763   4.181 -0.6157  1.6686  0.6529
  853SOL     OW 4198   4.494   4.826   0.715  0.5026 -0.3189  0.1309
  853SOL    HW1 4199   4.421   4.840   0.776  1.7517 -1.8367  2.0951
  853SOL    HW2 4200   4.472   4.744   0.670 -0.4722  0.8566 -1.6406
  854SOL     OW 4201   3.281   4.742   2.393 -0.4287 -0.2094 -0.0810
  854SOL    HW1 4202   3.361   4.737   2.341 -0.2854 -1.4906  0.2341
  854SOL    HW2 4203   3.269   4.654   2.428 -1.3972  0.2286  0.7546
  855SOL     OW 4204   1.563   6.066   4.561 -0.0073 -0.1623 -0.1685
  855SOL    HW1 4205   1.469   6.082   4.549  0.0952  0.9176  0.3919
  855SOL    HW2 4206   1.579   5.984   4.513 -1.3811 -0.7863  0.3638
  856SOL     OW 4207   3.710   3.150   2.199  0.3715 -0.5118 -0.5698
  856SOL    HW1 4208   3.675   3.085   2.261  1.1581 -0.9181 -0.5357
  856SOL    HW2 4209   3.786   3.107   2.160  1.1617  0.5408 -0.2440
  857SOL     OW 4210   6.268   0.589   0.553 -0.0207 -0.5983 -0.0563
  857SOL    HW1 4211   6.199   0.538   0.512 -0.3835  0.5461 -0.9302
  857SOL    HW2 4212   6.270   0.671   0.504  1.2324 -0.1758  0.6446
  858SOL     OW 4213   1.093   4.316   2.308 -0.5048 -0.2977  0.0335
  858SOL    HW1 4214   1.121   4.225   2.318 -0.5025 -0.1341  1.7792
  858SOL    HW2 4215   1.072   4.345   2.397  1.4298  2.0270 -0.1679
  859SOL     OW 4216   6.514   6.383   3.939 -0.1847  0.5301  0.0720
  859SOL    HW1 4217   6.464   6.463   3.951 -1.3611 -0.1254 -0.2814
  859SOL    HW2 4218   6.488   6.350   3.853  0.3757 -0.1627  0.1522
  860SOL     OW 4219   5.241   2.644   2.646  0.1149  0.2627  0.6184
  860SOL    HW1 4220   5.164   2.626   2.592  2.8952 -2.5221 -2.9392
  860SOL    HW2 4221   5.247   2.740   2.648 -2.0388  0.5204 -1.1351
  861SOL     OW 4222   5.878   2.681   1.226  0.0004  0.2250  0.6459
  861SOL    HW1 4223   5.929   2.705   1.303 -1.1242  0.3701  1.3791
  861SOL    HW2 4224   5.787   2.681   1.257 -0.3371 -1.4370 -0.2471
  862SOL     OW 4225   6.391   5.541   2.033  0.1951  0.0226 -0.2868
  862SOL    HW1 4226   6.355   5.464   2.079 -0.3087  0.3804 -0.0783
  862SOL    HW2 4227   6.469   5.565   2.084 -0.0664  0.0988  0.0813
  863SOL     OW 4228   3.596   4.608   1.441 -0.3842 -0.4050  0.8817
  863SOL    HW1 4229   3.502   4.615   1.458 -1.0023  0.0381 -2.2062
  863SOL    HW2 4230   3.618   4.686   1.391  1.8543 -0.1252  2.1514
  864SOL     OW 4231   4.076   1.374   3.888  0.1667  0.0355 -0.6340
  864SOL    HW1 4232   4.143   1.341   3.828 -0.4094 -0.1587 -1.1916
  864SOL    HW2 4233   4.025   1.436   3.835  0.6462  1.1182  0.1263
  865SOL     OW 4234   3.735   3.857   0.447  0.0912 -0.0666  0.0282
  865SOL    HW1 4235   3.660   3.806   0.418  0.6694 -0.5435 -0.6456
  865SOL    HW2 4236   3.697   3.926   0.502 -0.5666 -2.1300  2.3221
  866SOL     OW 4237   3.525   2.854   3.586 -0.6128  0.3563 -0.0316
  866SOL    HW1 4238   3.514   2.790   3.516 -0.8038  1.6871 -1.2749
  866SOL    HW2 4239   3.486   2.812   3.663 -0.9093 -0.9278 -0.8456
  867SOL     OW 4240   5.392   0.628   2.227  0.1709  0.0397 -0.1101
  867SOL    HW1 4241   5.345   0.550   2.256 -0.4074  0.4368  0.0355
  867SOL    HW2 4242   5.325   0.696   2.220  0.6983  0.5810 -0.0311
  868SOL     OW 4243   2.629   4.969   0.077 -0.0224 -0.1500  0.5249
  868SOL    HW1 4244   2.659   4.884   0.045  0.1389 -0.6906  2.0397
  868SOL    HW2 4245   2.563   4.948   0.143 -1.1940  0.9524 -0.2565
  869SOL     OW 4246   3.670   4.531   3.443 -0.7466  0.1789 -0.2366
  869SOL    HW1 4247   3.669   4.572   3.356  0.4827  2.0857  0.5685
  869SOL    HW2 4248   3.599   4.575   3.491 -0.4151  0.2697  0.1799
  870SOL     OW 4249   5.141   3.173   3.649 -0.0843 -0.0167 -0.6792
  870SOL    HW1 4250   5.205   3.231   3.690 -0.1452 -1.1755  1.1527
  870SOL    HW2 4251   5.168   3.085   3.675 -0.3879 -0.8053 -2.8253
  871SOL     OW 4252   1.926   2.342   1.761  0.2647  0.1946 -0.1377
  871SOL    HW1 4253   2.011   2.380   1.785  0.7827 -0.3099 -1.0992
  871SOL    HW2 4254   1.877   2.341   1.843  1.3742  0.0373  0.5558
  872SOL     OW 4255   4.595   0.793   3.805  0.5409 -0.3390  0.0064
  872SOL    HW1 4256   4.530   0.797   3.735  1.1558  1.1288 -0.5303
  872SOL    HW2 4257   4.675   0.762   3.762  0.6056 -0.5952  0.3132
  873SOL     OW 4258   1.974   3.989   3.735 -0.0942 -0.4124 -0.4851
  873SOL    HW1 4259   2.011   3.961   3.651 -0.8318  1.6723 -1.6013
  873SOL    HW2 4260   2.020   4.071   3.755 -1.6126  0.3961 -0.1250
  874SOL     OW 4261   4.828   0.634   2.117  0.2737 -0.3953 -0.0729
  874SOL    HW1 4262   4.754   0.692   2.099  0.6725  0.4147  0.7939
  874SOL    HW2 4263   4.849   0.594   2.032 -0.7485 -0.1535 -0.4485
  875SOL     OW 4264   4.528   4.471   1.937  0.0153  1.1813  0.3042
  875SOL    HW1 4265   4.534   4.487   2.031 -0.8576 -0.5291  0.6803
  875SOL    HW2 4266   4.607   4.422   1.916 -1.1108 -0.9606  0.7580
  876SOL     OW 4267   5.963   2.592   3.600 -0.8227  0.2097 -0.0599
  876SOL    HW1 4268   6.002   2.526   3.657 -1.9213 -1.1219 -0.7764
  876SOL    HW2 4269   6.031   2.613   3.537  0.1806  1.2073  1.3109
  877SOL     OW 4270   1.624   1.099   2.173 -0.1833  0.3973  0.0960
  877SOL    HW1 4271   1.601   1.016   2.215 -1.3253  0.5885 -0.1235
  877SOL    HW2 4272   1.547   1.121   2.120  0.2856  1.3753 -0.1977
  878SOL     OW 4273   0.056   0.812   2.723 -0.3582 -0.2491 -0.0720
  878SOL    HW1 4274  -0.036   0.799   2.745 -2.1344  1.9561 -4.7718
  878SOL    HW2 4275   0.063   0.784   2.632  3.0431  1.8858 -0.6475
  879SOL     OW 4276   6.325   6.505   2.140 -0.7172 -0.1819 -0.8500
  879SOL    HW1 4277   6.302   6.491   2.232 -0.6167  1.9980 -0.4411
  879SOL    HW2 4278   6.362   6.421   2.112 -1.0965 -1.0166  0.9664
  880SOL     OW 4279   5.138   1.174   2.964  0.4739 -0.2396 -0.2023
  880SOL    HW1 4280   5.150   1.163   2.870  0.1940 -1.1118 -0.1477
  880SOL    HW2 4281   5.199   1.244   2.988 -1.2879  1.8575 -1.4541
  881SOL     OW 4282   4.542   4.648   1.746 -0.1683  0.3635 -0.2154
  881SOL    HW1 4283   4.479   4.661   1.675 -0.9824 -0.4664  0.3266
  881SOL    HW2 4284   4.507   4.573   1.795 -0.1824  1.5103  1.6350
  882SOL     OW 4285   4.161   4.503   1.259  1.3883 -0.3704 -0.5187
  882SOL    HW1 4286   4.147   4.409   1.262 -0.2364 -0.1389 -0.1466
  882SOL    HW2 4287   4.174   4.523   1.166  0.7718 -0.8419 -0.7118
  883SOL     OW 4288   4.114   2.485   3.379  0.3310  0.2125 -0.0777
  883SOL    HW1 4289   4.071   2.550   3.324  0.5527  1.9846  1.7244
  883SOL    HW2 4290   4.045   2.422   3.401 -0.4673  1.0683 -0.0667
  884SOL     OW 4291   0.118   4.677   3.396  0.1348  0.0954 -0.5025
  884SOL    HW1 4292   0.097   4.762   3.435 -0.6751 -1.4019  2.5308
  884SOL    HW2 4293   0.200   4.651   3.437  0.5385 -0.5080 -1.6308
  885SOL     OW 4294   2.810   6.564   4.609  0.0119 -0.1256  0.3991
  885SOL    HW1 4295   2.862   6.535   4.684 -0.6867 -1.5070  0.3786
  885SOL    HW2 4296   2.762   6.486   4.581 -0.8956  0.7336 -0.5405
  886SOL     OW 4297   2.601   2.881   0.283  0.1057 -0.0149 -0.1448
  886SOL    HW1 4298   2.509   2.895   0.258  0.0547  0.9836  0.5496
  886SOL    HW2 4299   2.651   2.909   0.207 -0.0498  2.9611  0.7008
  887SOL     OW 4300   5.911   6.097   4.000  0.1327 -0.3037  0.3671
  887SOL    HW1 4301   5.978   6.067   3.940 -0.4244 -1.7895  0.4582
  887SOL    HW2 4302   5.959   6.128   4.077  0.8912  2.1514 -0.9792
  888SOL     OW 4303   1.703   1.227   2.715 -0.0592  0.2319  0.1661
  888SOL    HW1 4304   1.668   1.137   2.716 -0.3693  0.3357 -0.6621
  888SOL    HW2 4305   1.787   1.219   2.670 -0.3444  0.4433 -0.4108
  889SOL     OW 4306   2.379   6.516   4.341 -0.1506  0.6074 -0.7352
  889SOL    HW1 4307   2.319   6.486   4.409 -0.4850  3.5930  0.4618
  889SOL    HW2 4308   2.321   6.549   4.272  0.0881  1.6310 -0.4670
  890SOL     OW 4309   0.516   4.309   3.745  0.1645  0.0936 -0.1800
  890SOL    HW1 4310   0.436   4.345   3.706 -0.1164  0.5696  0.7893
  890SOL    HW2 4311   0.519   4.218   3.716 -0.8265  0.0242 -0.0991
  891SOL     OW 4312   5.994   1.288   0.649 -0.8726  0.5102 -0.0435
  891SOL    HW1 4313   6.003   1.319   0.559 -0.7578  0.4462 -0.0538
  891SOL    HW2 4314   5.908   1.247   0.652 -1.1350  1.0519  0.0345
  892SOL     OW 4315   4.161   0.024   3.239 -0.0452 -0.0195  0.6118
  892SOL    HW1 4316   4.239  -0.020   3.271  0.5071  1.3776  1.2647
  892SOL    HW2 4317   4.136  -0.025   3.161  0.8439 -1.1391  1.0108
  893SOL     OW 4318   2.249   2.509   2.484  0.3308  0.0051 -0.4871
  893SOL    HW1 4319   2.333   2.554   2.479 -0.1055  0.7099 -2.0694
  893SOL    HW2 4320   2.214   2.533   2.570  1.8551 -0.5426  0.3154
  894SOL     OW 4321   0.778   6.498   3.938  0.5805 -0.0115  0.4770
  894SOL    HW1 4322   0.770   6.406   3.963 -1.2037  0.2552  1.0868
  894SOL    HW2 4323   0.814   6.496   3.850 -1.1688 -1.4301 -0.2924
  895SOL     OW 4324   4.801   5.646   4.176  0.5319  0.0963  0.2984
  895SOL    HW1 4325   4.859   5.647   4.100 -0.6700  0.1052 -0.6503
  895SOL    HW2 4326   4.814   5.558   4.214  1.9003  0.4527  0.7306
  896SOL     OW 4327   5.681   4.367   2.582  0.4458  0.6595 -0.5059
  896SOL    HW1 4328   5.602   4.346   2.631  0.2275 -1.2402 -1.5696
  896SOL    HW2 4329   5.693   4.292   2.523  1.9386  1.8153 -1.7466
  897SOL     OW 4330   5.806   5.250   3.185  0.7349  0.2186 -0.0791
  897SOL    HW1 4331   5.828   5.162   3.216 -0.5876 -0.4475 -0.9266
  897SOL    HW2 4332   5.878   5.274   3.128  1.6920  0.1961  1.0785
  898SOL     OW 4333   4.921   2.339   1.932 -0.1634  0.2436  0.4171
  898SOL    HW1 4334   4.936   2.394   2.009  0.3133 -1.9593  1.9626
  898SOL    HW2 4335   5.000   2.352   1.879 -0.5407  1.8629  0.1816
  899SOL     OW 4336   6.561   0.937   3.775  0.5395 -0.3888 -0.6572
  899SOL    HW1 4337   6.529   0.895   3.855 -1.4339  0.7702 -0.7656
  899SOL    HW2 4338   6.612   0.869   3.731  0.1691 -1.6148  0.7196
  900SOL     OW 4339   5.524   6.447   1.595  0.1933  0.1412 -0.1494
  900SOL    HW1 4340   5.445   6.412   1.635  0.9946 -1.3120  0.2503
  900SOL    HW2 4341   5.586   6.373   1.595  1.6103  1.2731 -0.2768
  901SOL     OW 4342   1.711   0.161   1.119 -0.3304  0.4841 -0.0884
  901SOL    HW1 4343   1.763   0.232   1.082 -0.4598  1.1563  0.9650
  901SOL    HW2 4344   1.651   0.205   1.180 -1.1664 -0.4224 -0.2356
  902SOL     OW 4345   2.618   3.994   3.268 -0.0059 -0.0721  0.2210
  902SOL    HW1 4346   2.673   4.044   3.329  1.1596 -0.3131 -0.6065
  902SOL    HW2 4347   2.557   4.059   3.233  2.1294  1.0614 -1.5857
  903SOL     OW 4348   3.680   0.907   3.806 -0.2865  0.2400 -0.0720
  903SOL    HW1 4349   3.644   0.888   3.719 -0.8377  0.6885  0.0562
  903SOL    HW2 4350   3.754   0.847   3.814 -0.2478  0.1669 -0.8407
  904SOL     OW 4351   2.082   4.439   3.471  0.3546 -0.0195  0.3719
  904SOL    HW1 4352   2.123   4.523   3.454  3.0452 -1.5087 -1.1487
  904SOL    HW2 4353   1.991   4.451   3.441  0.6721  2.2703  0.1210
  905SOL     OW 4354   2.666   2.201   1.803 -0.0155 -0.6220 -0.1578
  905SOL    HW1 4355   2.668   2.131   1.868 -1.7536 -0.2023  0.3984
  905SOL    HW2 4356   2.680   2.281   1.853 -1.1096 -0.3172 -0.3062
  906SOL     OW 4357   0.001   5.758   2.413  0.1960  0.3677 -0.0684
  906SOL    HW1 4358   0.070   5.806   2.459  0.5860 -2.3870  2.5507
  906SOL    HW2 4359  -0.036   5.701   2.479 -1.4562 -1.6260 -2.5343
  907SOL     OW 4360   4.977   2.303   0.730 -0.5051  0.0420  0.7043
  907SOL    HW1 4361   5.044   2.366   0.703 -0.8105 -0.8264 -2.4472
  907SOL    HW2 4362   4.926   2.349   0.798  0.0166  2.7181 -0.5987
  908SOL     OW 4363   1.084   1.073   0.686 -0.4866 -0.3271  0.5632
  908SOL    HW1 4364   0.989   1.070   0.697 -0.6084 -0.5204 -0.4909
  908SOL    HW2 4365   1.110   0.982   0.674 -0.3076 -0.1676 -0.2841
  909SOL     OW 4366   4.947   6.242   1.624 -0.1048  0.1205  0.3878
  909SOL    HW1 4367   4.962   6.204   1.711 -0.0522 -0.6519  0.0486
  909SOL    HW2 4368   4.998   6.323   1.625  0.9468 -0.5275  0.6316
  910SOL     OW 4369   1.995   0.099   1.741 -0.3768 -0.2185  0.0893
  910SOL    HW1 4370   2.007   0.183   1.697 -2.5420  0.5346  0.8362
  910SOL    HW2 4371   1.923   0.058   1.695 -1.1209 -0.4514  1.4215
  911SOL     OW 4372   4.437   3.651   2.271 -0.3760  0.0848 -0.4119
  911SOL    HW1 4373   4.397   3.689   2.194 -1.4963 -2.3699 -1.1450
  911SOL    HW2 4374   4.480   3.724   2.315 -1.3029  1.8781 -2.3443
  912SOL     OW 4375   0.846   0.469   0.742  0.3875 -0.5261 -0.0854
  912SOL    HW1 4376   0.894   0.545   0.776  0.8797 -0.3976 -1.0206
  912SOL    HW2 4377   0.840   0.410   0.817 -1.0412  0.9049  0.9907
  913SOL     OW 4378   4.819   3.316   0.435  0.3056  0.1698  0.6272
  913SOL    HW1 4379   4.825   3.221   0.421 -0.9235  0.1378  0.2000
  913SOL    HW2 4380   4.852   3.354   0.354 -2.9126  0.0187 -0.9297
  914SOL     OW 4381   3.687   1.367   1.546 -0.7142 -0.3293  0.2454
  914SOL    HW1 4382   3.692   1.456   1.512 -0.1540 -1.1707 -2.0244
  914SOL    HW2 4383   3.769   1.356   1.595 -1.2542  0.6923  1.4669
  915SOL     OW 4384   6.233   0.370   1.951  0.7410  0.4217 -0.3481
  915SOL    HW1 4385   6.327   0.376   1.966  0.6536  3.5399 -0.2966
  915SOL    HW2 4386   6.223   0.305   1.882  2.7582 -1.0227  0.6331
  916SOL     OW 4387   5.411   4.438   2.689 -0.2409  0.6800  0.3861
  916SOL    HW1 4388   5.385   4.420   2.599 -0.2013  2.2874  0.0176
  916SOL    HW2 4389   5.332   4.425   2.740 -0.6391  1.1335 -0.0972
  917SOL     OW 4390   3.056   4.410   1.779  0.4966  0.0915 -0.0681
  917SOL    HW1 4391   3.053   4.415   1.684 -0.6636 -1.9107 -0.1781
  917SOL    HW2 4392   3.116   4.338   1.798  0.9821  0.6854  0.7429
  918SOL     OW 4393   4.544   0.531   1.410 -0.0945  0.4267 -0.1157
  918SOL    HW1 4394   4.633   0.557   1.385 -0.4216  1.7167 -0.0222
  918SOL    HW2 4395   4.499   0.614   1.425 -0.6540 -0.2293  2.1898
  919SOL     OW 4396   5.216   0.357   2.669  0.1990 -0.0938  0.3732
  919SOL    HW1 4397   5.239   0.431   2.613  0.3702  0.6899  1.4590
  919SOL    HW2 4398   5.152   0.392   2.731  0.6806 -0.7218  1.2380
  920SOL     OW 4399   1.555   4.305   2.678 -0.0854 -0.1579  0.1009
  920SOL    HW1 4400   1.588   4.299   2.589  1.8947 -1.8203  0.8474
  920SOL    HW2 4401   1.511   4.221   2.693  0.3152 -0.2383  0.9021
  921SOL     OW 4402   2.269   6.447   0.851  0.2823  0.1957  0.2169
  921SOL    HW1 4403   2.270   6.391   0.929 -3.7502 -2.7224 -1.4572
  921SOL    HW2 4404   2.320   6.399   0.786 -0.3328  0.1712 -0.2586
  922SOL     OW 4405   4.907   4.650   3.795 -0.3054  0.9411 -0.4025
  922SOL    HW1 4406   4.890   4.556   3.800  0.7648  0.7975  0.7930
  922SOL    HW2 4407   4.820   4.690   3.802 -0.7832  0.0472 -1.0976
  923SOL     OW 4408   6.391   6.440   4.201 -0.1874 -0.7557 -0.2359
  923SOL    HW1 4409   6.433   6.370   4.151  0.3225 -0.8657  0.3320
  923SOL    HW2 4410   6.390   6.409   4.291  0.5538  0.1795  0.1183
  924SOL     OW 4411   6.550   5.510   1.014  0.3285 -0.1628 -0.5390
  924SOL    HW1 4412   6.595   5.590   0.988  1.3675 -1.1621 -1.9674
  924SOL    HW2 4413   6.525   5.525   1.105  3.5168  0.5138  0.3751
  925SOL     OW 4414   2.373   4.506   2.967  0.3630 -0.6571 -0.2253
  925SOL    HW1 4415   2.418   4.520   2.884 -0.2514  0.6256 -0.3778
  925SOL    HW2 4416   2.434   4.539   3.033 -0.2730  1.0723 -0.4316
  926SOL     OW 4417   2.908   3.150   3.370 -0.9197  0.2075 -0.4048
  926SOL    HW1 4418   2.899   3.070   3.318 -1.9073  0.5679 -0.8217
  926SOL    HW2 4419   2.931   3.120   3.457  0.6341 -0.4201 -0.9859
  927SOL     OW 4420   0.444   0.671   3.005 -0.0900 -0.1710 -0.3766
  927SOL    HW1 4421   0.388   0.594   3.003 -1.0674  0.5143 -0.3338
  927SOL    HW2 4422   0.435   0.710   2.918 -0.5075  0.5020 -0.0420
  928SOL     OW 4423   4.070   1.736   0.066  0.1142 -0.0129  0.2625
  928SOL    HW1 4424   4.121   1.800   0.017  1.2739 -2.1092 -1.4845
  928SOL    HW2 4425   4.003   1.706   0.004 -0.7965 -0.0914  1.2461
  929SOL     OW 4426   4.980   5.179   0.152 -0.3405  0.3045  0.5891
  929SOL    HW1 4427   4.905   5.231   0.121  0.9948  2.2007  0.3881
  929SOL    HW2 4428   5.007   5.128   0.076 -1.1475 -0.0637  0.5413
  930SOL     OW 4429   6.566   3.988   2.067  0.2688  0.1512 -0.0604
  930SOL    HW1 4430   6.608   3.959   2.148  2.4739  1.5246 -0.6367
  930SOL    HW2 4431   6.542   3.906   2.023  0.8944 -0.6605  1.0320
  931SOL     OW 4432   3.473   3.776   0.420 -0.3892 -0.2562 -0.2923
  931SOL    HW1 4433   3.421   3.856   0.425 -0.0762 -0.0121 -0.8104
  931SOL    HW2 4434   3.412   3.705   0.440 -1.4076 -0.1557 -2.7158
  932SOL     OW 4435   6.568   5.583   2.647  0.0021  0.4924  0.6125
  932SOL    HW1 4436   6.635   5.648   2.668 -1.6888  2.1097  1.2734
  932SOL    HW2 4437   6.528   5.561   2.731 -0.5351 -0.1459  0.1987
  933SOL     OW 4438   2.595   1.034   3.868 -0.0594  0.3442 -0.2201
  933SOL    HW1 4439   2.626   1.039   3.959  0.1312 -0.3475 -0.2363
  933SOL    HW2 4440   2.508   1.074   3.870  0.1605  0.8060  0.1625
  934SOL     OW 4441   1.585   6.537   2.515 -0.1370  0.1858 -0.3930
  934SOL    HW1 4442   1.497   6.547   2.550  0.1703  0.2997  0.3716
  934SOL    HW2 4443   1.586   6.591   2.436 -0.9789 -0.4312 -0.8283
  935SOL     OW 4444   0.523   0.903   1.880 -0.4228 -0.4036 -0.2458
  935SOL    HW1 4445   0.511   0.820   1.832  1.3330 -1.4311  0.9873
  935SOL    HW2 4446   0.617   0.916   1.882 -0.6816  2.2099 -1.2498
  936SOL     OW 4447   2.954   0.178   1.187  0.2132 -0.2210  0.5341
  936SOL    HW1 4448   2.867   0.167   1.148 -0.0371  1.1577  0.6379
  936SOL    HW2 4449   3.003   0.226   1.121  1.0643 -1.3844  0.2902
  937SOL     OW 4450   5.904   5.002   3.305  0.8399  0.6810  0.4091
  937SOL    HW1 4451   5.999   4.996   3.314  0.7700 -2.8780 -0.1668
  937SOL    HW2 4452   5.871   4.994   3.395  1.0569 -1.5107  0.3402
  938SOL     OW 4453   2.387   0.807   3.942  0.2775 -0.3631 -0.5822
  938SOL    HW1 4454   2.338   0.728   3.966  1.0981 -1.5095 -2.4476
  938SOL    HW2 4455   2.479   0.784   3.955  0.5069  0.3997 -0.7900
  939SOL     OW 4456   0.240   0.205   4.035  0.0450 -0.1145 -0.0617
  939SOL    HW1 4457   0.214   0.279   4.090 -0.1273 -0.5802  0.4933
  939SOL    HW2 4458   0.325   0.178   4.070  0.3646  0.1542 -0.6099
  940SOL     OW 4459   0.554   2.674   1.408  0.6478 -0.7972  0.2481
  940SOL    HW1 4460   0.466   2.714   1.411  0.9602  0.3650 -2.8937
  940SOL    HW2 4461   0.539   2.582   1.428 -1.3547 -0.6747 -0.4496
  941SOL     OW 4462   4.173   5.143   1.819 -0.2601  0.6257 -0.0359
  941SOL    HW1 4463   4.161   5.061   1.866 -0.9044  0.0227 -1.1888
  941SOL    HW2 4464   4.267   5.160   1.822  0.3054 -1.6441 -2.1270
  942SOL     OW 4465   3.048   1.155   1.946 -0.4099 -0.0843  0.0285
  942SOL    HW1 4466   3.105   1.117   2.013  2.4160  0.2562 -2.0009
  942SOL    HW2 4467   3.002   1.081   1.908  0.6559 -0.7414 -0.0151
  943SOL     OW 4468   3.520   0.929   4.645 -0.5267  0.1326 -0.7692
  943SOL    HW1 4469   3.507   0.886   4.560  1.5075 -1.0445 -0.5466
  943SOL    HW2 4470   3.435   0.922   4.688 -1.5229  0.4637 -2.5593
  944SOL     OW 4471   5.787   2.488   4.402  0.3748  0.7053  0.0067
  944SOL    HW1 4472   5.856   2.553   4.398  0.2181  1.1065  2.5106
  944SOL    HW2 4473   5.740   2.507   4.482 -1.8268 -0.4046 -0.9281
  945SOL     OW 4474   2.376   2.985   0.168 -0.5249 -0.1866  0.5062
  945SOL    HW1 4475   2.347   2.915   0.109 -1.1465  1.2807 -1.0006
  945SOL    HW2 4476   2.297   3.009   0.217 -0.2345 -0.7237  1.2701
  946SOL     OW 4477   1.364   1.808   4.068 -0.4930 -0.8010 -0.0052
  946SOL    HW1 4478   1.373   1.899   4.040  2.4684 -0.5808  1.2905
  946SOL    HW2 4479   1.301   1.769   4.007  0.6737  1.2693 -2.6819
  947SOL     OW 4480   5.503   5.451   4.215 -0.5099  0.4810  0.1990
  947SOL    HW1 4481   5.528   5.529   4.166 -0.9900  1.0224  0.7975
  947SOL    HW2 4482   5.575   5.437   4.277 -0.9523  1.1337  0.8745
  948SOL     OW 4483   3.317   0.291   1.175  0.6859  0.0242  0.1541
  948SOL    HW1 4484   3.246   0.267   1.116  1.3974 -0.0421 -0.6952
  948SOL    HW2 4485   3.318   0.221   1.241  0.5425 -0.4542 -0.3418
  949SOL     OW 4486   2.602   6.285   3.113 -0.0453  0.2303 -0.7465
  949SOL    HW1 4487   2.593   6.277   3.018 -0.4532 -1.1781 -0.6090
  949SOL    HW2 4488   2.644   6.204   3.140 -3.1102 -1.0421  0.6405
  950SOL     OW 4489   0.577   2.884   4.239  0.2214 -0.1596  0.0201
  950SOL    HW1 4490   0.645   2.854   4.180 -0.4739 -0.0777 -0.8556
  950SOL    HW2 4491   0.506   2.913   4.181 -0.8039 -0.8100  0.8981
  951SOL     OW 4492   2.923   0.138   4.421  0.2252 -0.7737 -0.1359
  951SOL    HW1 4493   2.880   0.086   4.489 -0.7455 -0.3196 -0.3918
  951SOL    HW2 4494   2.959   0.072   4.361 -0.2387 -1.1644  0.0031
  952SOL     OW 4495   4.060   2.987   3.280  0.3294 -0.0983 -0.2511
  952SOL    HW1 4496   4.140   3.025   3.243  0.7912 -0.6950  0.1054
  952SOL    HW2 4497   4.063   2.895   3.253  0.3362 -0.3863  0.6871
  953SOL     OW 4498   0.575   1.898   2.112 -0.6281 -0.3084 -0.0033
  953SOL    HW1 4499   0.550   1.866   2.025  0.0856 -0.9864  0.0356
  953SOL    HW2 4500   0.660   1.940   2.098 -1.6938  1.9259 -0.1191
  954SOL     OW 4501   1.398   0.512   1.088  0.0913 -0.2482 -0.1633
  954SOL    HW1 4502   1.468   0.464   1.133  0.4287  1.7938  1.6325
  954SOL    HW2 4503   1.443   0.555   1.015  0.2635 -0.6041 -0.2749
  955SOL     OW 4504   5.894   2.197   0.463 -0.8520  0.2525  0.3760
  955SOL    HW1 4505   5.823   2.164   0.406  0.4068 -0.9169 -0.5888
  955SOL    HW2 4506   5.897   2.134   0.535 -0.9282  0.4147  0.5193
  956SOL     OW 4507   5.519   0.859   3.168  0.1732 -0.4923 -0.2325
  956SOL    HW1 4508   5.522   0.764   3.154 -0.3352 -0.5355 -0.0719
  956SOL    HW2 4509   5.456   0.891   3.104  0.7377 -0.1896 -0.6436
  957SOL     OW 4510   5.706   0.637   0.929 -0.2982 -0.0889  0.4018
  957SOL    HW1 4511   5.634   0.684   0.886 -0.8925  0.1313  1.6128
  957SOL    HW2 4512   5.763   0.707   0.962 -1.0524 -0.1949  1.9864
  958SOL     OW 4513   1.244   2.244   4.522 -0.0360 -0.3536  0.3059
  958SOL    HW1 4514   1.291   2.290   4.592  0.0856  0.6993 -0.4508
  958SOL    HW2 4515   1.152   2.269   4.534  0.2422  1.6303 -1.1936
  959SOL     OW 4516   2.851   3.327   1.117 -0.3579 -0.3589 -0.1983
  959SOL    HW1 4517   2.766   3.283   1.122 -0.1028 -0.7345  1.3939
  959SOL    HW2 4518   2.915   3.259   1.140  0.4383 -0.1928 -1.7713
  960SOL     OW 4519   5.102   2.244   1.717  0.0763 -0.2122 -0.1361
  960SOL    HW1 4520   5.150   2.162   1.709 -1.1031 -1.1381  1.7046
  960SOL    HW2 4521   5.169   2.312   1.704  0.7352 -1.3390 -3.7319
  961SOL     OW 4522   1.355   1.933   3.282 -0.0738  0.1088 -0.1532
  961SOL    HW1 4523   1.402   1.926   3.198 -1.1325  1.2087 -0.8674
  961SOL    HW2 4524   1.424   1.940   3.348  0.7994  1.9752 -1.1964
  962SOL     OW 4525   2.213   4.758   2.943  0.0645  0.3450  0.0041
  962SOL    HW1 4526   2.254   4.674   2.965  1.8778  1.3549  0.6530
  962SOL    HW2 4527   2.135   4.761   2.998 -0.5719 -1.2898 -0.7098
  963SOL     OW 4528   5.324   3.246   1.956 -0.1686  0.2490  0.2315
  963SOL    HW1 4529   5.256   3.193   1.914 -0.7494  0.8269  0.4199
  963SOL    HW2 4530   5.362   3.189   2.023 -0.5432 -0.0508  0.1887
  964SOL     OW 4531   0.794   1.917   0.631 -0.0254 -0.0078 -0.4167
  964SOL    HW1 4532   0.871   1.861   0.630 -0.2387 -0.2979 -0.8212
  964SOL    HW2 4533   0.807   1.974   0.707  0.1239 -0.6874  0.0695
  965SOL     OW 4534   3.124   4.123   4.042  0.1844 -0.4058 -0.2548
  965SOL    HW1 4535   3.100   4.208   4.080  0.3467  0.2294 -1.5222
  965SOL    HW2 4536   3.044   4.070   4.050 -0.7113  0.6757 -1.6180
  966SOL     OW 4537   5.328   2.119   1.542  0.4011  0.2651  0.2020
  966SOL    HW1 4538   5.379   2.200   1.540 -0.5531  0.8892 -0.4305
  966SOL    HW2 4539   5.295   2.110   1.452 -1.3570  0.4199  0.7811
  967SOL     OW 4540   1.005   0.444   2.393 -0.4220  0.4824  0.4367
  967SOL    HW1 4541   1.058   0.449   2.472 -0.5124  0.0887  0.5240
  967SOL    HW2 4542   1.065   0.469   2.322 -0.2252  0.4149  0.5791
  968SOL     OW 4543   3.400   0.282   3.829  0.2111 -0.0265 -0.0008
  968SOL    HW1 4544   3.358   0.197   3.837  0.9134 -0.2829  1.0964
  968SOL    HW2 4545   3.492   0.262   3.811  0.3086  0.5006 -0.1088
  969SOL     OW 4546   4.759   1.013   3.151  0.3404  0.0411  0.0249
  969SOL    HW1 4547   4.796   1.069   3.083 -0.0452  0.1823 -0.0727
  969SOL    HW2 4548   4.689   1.066   3.190 -0.1985 -0.4596 -0.2351
  970SOL     OW 4549   0.159   5.835   2.063  0.4726  0.5835 -0.4578
  970SOL    HW1 4550   0.176   5.843   1.969  0.0183 -2.1569 -0.8424
  970SOL    HW2 4551   0.112   5.752   2.072  1.6723  0.1067  2.3315
  971SOL     OW 4552   3.108   3.440   2.349  0.3999 -0.3946  0.0444
  971SOL    HW1 4553   3.044   3.370   2.335 -1.2995  0.9163  0.8812
  971SOL    HW2 4554   3.065   3.519   2.318  1.8826  0.4502  0.0404
  972SOL     OW 4555   5.686   5.004   0.135 -0.8044  0.3885 -0.7883
  972SOL    HW1 4556   5.707   5.092   0.102  1.3272  0.5764  0.8408
  972SOL    HW2 4557   5.623   5.020   0.205  0.9136  0.8998  0.7307
  973SOL     OW 4558   1.265   1.535   0.161  0.6529  0.1347  0.0814
  973SOL    HW1 4559   1.282   1.502   0.073  2.1916 -1.1331  0.8081
  973SOL    HW2 4560   1.241   1.627   0.148  0.4461 -0.1405 -1.6721
  974SOL     OW 4561   3.676   1.226   3.626 -0.0001 -0.0640  0.1805
  974SOL    HW1 4562   3.593   1.216   3.672 -0.2258 -1.1789 -0.4232
  974SOL    HW2 4563   3.696   1.138   3.594 -0.7970  0.8946 -3.4103
  975SOL     OW 4564   2.333   2.481   2.088  0.0148 -0.1498 -0.1226
  975SOL    HW1 4565   2.373   2.417   2.146 -0.2272 -0.3331 -0.1579
  975SOL    HW2 4566   2.306   2.552   2.146 -0.0013 -0.2215 -0.0418
  976SOL     OW 4567   5.890   3.583   2.599  0.1942 -0.1616 -0.0704
  976SOL    HW1 4568   5.838   3.618   2.528  0.1432 -2.0943 -1.0572
  976SOL    HW2 4569   5.827   3.563   2.668  0.2185  1.5000  0.4789
  977SOL     OW 4570   5.453   6.472   0.370 -0.1391 -0.3117 -0.0389
  977SOL    HW1 4571   5.420   6.485   0.459 -1.7009  0.0159 -0.6400
  977SOL    HW2 4572   5.547   6.454   0.382 -0.2644 -0.0237  1.6416
  978SOL     OW 4573   5.541   1.452   1.787 -0.1232 -0.7623 -0.1722
  978SOL    HW1 4574   5.455   1.487   1.812 -0.4991 -1.1716 -0.8698
  978SOL    HW2 4575   5.603   1.513   1.827 -0.6790 -1.4753  1.8864
  979SOL     OW 4576   2.473   1.143   1.584 -0.0687  0.0004  0.2450
  979SOL    HW1 4577   2.549   1.199   1.572  0.6340 -0.6415  1.4999
  979SOL    HW2 4578   2.453   1.148   1.677 -1.6116  0.1985 -0.0703
  980SOL     OW 4579   1.938   4.017   4.545 -0.4168  0.4646  0.3779
  980SOL    HW1 4580   1.847   3.990   4.554 -0.0644 -1.3038 -0.7986
  980SOL    HW2 4581   1.950   4.030   4.450  0.6312  0.2757  0.4618
  981SOL     OW 4582   2.085   4.846   3.996  0.0451 -0.0642  0.7195
  981SOL    HW1 4583   2.156   4.782   3.986  0.1557  0.0844  0.5662
  981SOL    HW2 4584   2.016   4.814   3.939  0.2889  0.2249  0.2564
  982SOL     OW 4585   2.338   4.147   2.652  0.2754  0.1144 -0.0643
  982SOL    HW1 4586   2.342   4.107   2.740 -0.9008  0.1897  0.0436
  982SOL    HW2 4587   2.253   4.192   2.651  0.3385  0.2190 -1.1973
  983SOL     OW 4588   5.236   2.132   0.534  0.5989  0.0645 -0.0842
  983SOL    HW1 4589   5.232   2.147   0.440  0.7983 -1.2136 -0.3154
  983SOL    HW2 4590   5.144   2.129   0.562  0.5467  0.7527 -0.1845
  984SOL     OW 4591   6.244   6.045   0.464 -0.1045  0.1107  0.5133
  984SOL    HW1 4592   6.289   6.116   0.509  0.6219 -0.2253  0.3214
  984SOL    HW2 4593   6.157   6.081   0.444 -0.4332  0.2998  2.1115
  985SOL     OW 4594   3.402   6.122   1.555 -0.2441  0.5227 -0.5225
  985SOL    HW1 4595   3.408   6.108   1.460  0.0392 -0.8757 -0.3238
  985SOL    HW2 4596   3.480   6.079   1.590 -0.4715  0.8270  0.3764
  986SOL     OW 4597   2.902   6.301   1.905  0.2473  0.0895 -0.2443
  986SOL    HW1 4598   2.943   6.225   1.864  0.2056  0.5022 -1.0569
  986SOL    HW2 4599   2.975   6.358   1.929  0.1750  0.8556 -1.7525
  987SOL     OW 4600   0.384   2.450   4.260  0.6943 -0.3649  0.4306
  987SOL    HW1 4601   0.373   2.364   4.302 -0.8599 -0.6213 -0.4218
  987SOL    HW2 4602   0.454   2.437   4.197 -0.2540 -1.3463 -0.4708
  988SOL     OW 4603   6.230   1.421   3.923  0.5156 -0.8483 -0.3645
  988SOL    HW1 4604   6.270   1.488   3.978 -0.6812 -1.0981  0.8418
  988SOL    HW2 4605   6.163   1.469   3.873  1.0176 -0.7860 -0.9929
  989SOL     OW 4606   1.462   1.279   2.577 -0.0128 -0.2074  0.4599
  989SOL    HW1 4607   1.477   1.346   2.511  0.2377 -0.4236  0.2963
  989SOL    HW2 4608   1.549   1.256   2.609 -0.0762 -0.6244  0.3433
  990SOL     OW 4609   5.206   4.873   1.178  0.2257  0.1086 -0.0925
  990SOL    HW1 4610   5.244   4.787   1.158  0.9307  0.3057  0.3650
  990SOL    HW2 4611   5.281   4.932   1.181  0.5250 -0.1581  4.7561
  991SOL     OW 4612   1.202   2.173   4.037 -0.2484 -0.2414  0.4584
  991SOL    HW1 4613   1.279   2.119   4.021 -0.3404 -0.2426 -0.0054
  991SOL    HW2 4614   1.180   2.158   4.129  0.8802  0.5185  0.8723
  992SOL     OW 4615   5.415   4.541   3.930  0.6305  0.3340  0.0285
  992SOL    HW1 4616   5.474   4.575   3.997 -0.6057  0.2260  1.2151
  992SOL    HW2 4617   5.409   4.611   3.865  0.9490  0.9047  0.6112
  993SOL     OW 4618   1.300   2.855   1.768  0.8224 -0.3784  0.2671
  993SOL    HW1 4619   1.297   2.794   1.841  0.2000 -0.5838  0.0745
  993SOL    HW2 4620   1.221   2.836   1.717  0.6165  0.5769  0.2054
  994SOL     OW 4621   0.913   1.994   3.997 -0.1726 -0.2834  0.0421
  994SOL    HW1 4622   0.949   2.022   3.913  0.8382  0.0211  0.5644
  994SOL    HW2 4623   0.914   1.898   3.993 -0.0019 -0.2702 -0.2322
  995SOL     OW 4624   3.125   4.925   3.546 -0.0864  0.2122  0.2675
  995SOL    HW1 4625   3.183   4.902   3.618 -0.3813  1.2737  0.8632
  995SOL    HW2 4626   3.183   4.940   3.472  0.1327 -2.3381 -0.1805
  996SOL     OW 4627   4.109   0.142   2.157  0.0265  0.3015  0.5723
  996SOL    HW1 4628   4.144   0.107   2.239  1.2631 -1.1391 -0.5150
  996SOL    HW2 4629   4.181   0.133   2.094 -1.2723  0.2435 -0.9634
  997SOL     OW 4630   2.990   1.180   3.054 -0.1908 -0.2619  0.4157
  997SOL    HW1 4631   3.014   1.089   3.072  1.2044 -0.0226 -0.0837
  997SOL    HW2 4632   2.913   1.174   2.997  0.4004 -1.1525 -0.3030
  998SOL     OW 4633   2.414   5.348   3.085  0.1695 -0.6419  0.3117
  998SOL    HW1 4634   2.350   5.287   3.049  1.7942 -0.3901 -3.4135
  998SOL    HW2 4635   2.379   5.435   3.066  0.1491 -0.4487  1.1791
  999SOL     OW 4636   3.908   4.070   1.908  0.1763 -0.4406 -0.2988
  999SOL    HW1 4637   3.877   4.139   1.849  0.8568 -1.1187 -1.5061
  999SOL    HW2 4638   3.880   3.989   1.866  0.9510 -0.9566  0.1499
 1000SOL     OW 4639   2.741   3.779   2.211 -0.3178  0.2618 -0.2029
 1000SOL    HW1 4640   2.789   3.850   2.255 -0.6919  0.4068 -0.0202
 1000SOL    HW2 4641   2.669   3.759   2.271  1.5215 -2.4351  1.3232
 1001SOL     OW 4642   6.258   3.763   3.010  0.9479  0.2082 -0.0193
 1001SOL    HW1 4643   6.180   3.813   3.034  0.3085 -0.9582  0.4420
 1001SOL    HW2 4644   6.264   3.695   3.078  1.2288 -0.9214 -1.1401
 1002SOL     OW 4645   2.540   2.375   2.285  0.2454 -0.2497 -0.0293
 1002SOL    HW1 4646   2.586   2.293   2.266  2.1181  0.4544  1.1127
 1002SOL    HW2 4647   2.546   2.385   2.380 -3.5438 -0.7345  0.4145
 1003SOL     OW 4648   3.493   3.751   3.407  0.3581 -0.7996 -0.0558
 1003SOL    HW1 4649   3.496   3.697   3.328  0.4462 -1.2255  0.2350
 1003SOL    HW2 4650   3.439   3.826   3.382  2.5574  0.4409 -1.3552
 1004SOL     OW 4651   6.174   4.763   0.465  0.5835  0.2006 -0.5739
 1004SOL    HW1 4652   6.165   4.696   0.397  0.4829 -0.9597  0.5471
 1004SOL    HW2 4653   6.216   4.717   0.538 -0.5207  1.0651  0.6402
 1005SOL     OW 4654   0.552   0.798   3.522  0.3862 -0.6909 -0.1231
 1005SOL    HW1 4655   0.500   0.790   3.441  0.3507 -1.4987 -0.0296
 1005SOL    HW2 4656   0.624   0.856   3.498  0.7989 -1.5196 -0.9681
 1006SOL     OW 4657   1.960   2.646   3.026  0.6677 -0.7242  0.5740
 1006SOL    HW1 4658   1.917   2.726   3.057  0.2079 -1.0344  0.7509
 1006SOL    HW2 4659   2.053   2.666   3.028  0.5064  0.4429 -1.1157
 1007SOL     OW 4660   0.133   2.266   0.699  0.1441  0.1321 -0.2199
 1007SOL    HW1 4661   0.086   2.183   0.711  1.1881 -0.3769  0.4778
 1007SOL    HW2 4662   0.113   2.291   0.608 -1.1897 -0.2279 -0.0491
 1008SOL     OW 4663   1.641   3.188   0.490  0.0618  0.1530  0.2976
 1008SOL    HW1 4664   1.655   3.241   0.568 -0.5463  1.5649 -0.5171
 1008SOL    HW2 4665   1.564   3.135   0.511 -0.5521  1.0632  0.4169
 1009SOL     OW 4666   0.420   2.501   1.155 -0.4706 -0.1108 -0.2273
 1009SOL    HW1 4667   0.367   2.565   1.107 -0.9625 -0.0535  0.3884
 1009SOL    HW2 4668   0.388   2.416   1.124  0.0276 -0.0692 -0.8756
 1010SOL     OW 4669   5.675   6.191   4.172  0.5780 -0.4067 -0.0911
 1010SOL    HW1 4670   5.675   6.105   4.215 -2.0348 -1.1711 -1.3992
 1010SOL    HW2 4671   5.724   6.177   4.091  0.5129 -0.5639 -0.1047
 1011SOL     OW 4672   3.844   4.635   3.798 -0.2635  0.5949  0.8955
 1011SOL    HW1 4673   3.796   4.717   3.783 -0.3669  0.3401 -0.1948
 1011SOL    HW2 4674   3.931   4.664   3.825 -0.1775  1.0704  0.1197
 1012SOL     OW 4675   1.350   0.892   0.803  0.1916  0.2103 -0.1971
 1012SOL    HW1 4676   1.366   0.966   0.743  0.0483 -0.0439 -0.5532
 1012SOL    HW2 4677   1.405   0.911   0.879  0.3596  0.5514 -0.3979
 1013SOL     OW 4678   3.542   0.936   2.958  0.3158 -0.3723 -0.4133
 1013SOL    HW1 4679   3.575   1.003   3.018 -0.3737 -0.1453 -0.2811
 1013SOL    HW2 4680   3.603   0.863   2.968  0.2040 -0.3407  0.5643
 1014SOL     OW 4681   5.193   3.508   3.136  0.0994  0.5782 -0.0280
 1014SOL    HW1 4682   5.251   3.495   3.211 -0.4916  2.1490  0.7357
 1014SOL    HW2 4683   5.108   3.528   3.174 -0.5083  0.2029 -1.1331
 1015SOL     OW 4684   4.392   4.715   3.047  0.6151  0.7666 -0.3088
 1015SOL    HW1 4685   4.434   4.782   3.101  0.6361 -0.0339  0.7142
 1015SOL    HW2 4686   4.452   4.702   2.973  1.2187  1.0010  0.1344
 1016SOL     OW 4687   3.020   0.906   3.141  0.3904  0.3627 -1.0318
 1016SOL    HW1 4688   3.063   0.889   3.224 -0.5928  2.1144 -0.0899
 1016SOL    HW2 4689   2.990   0.820   3.111  3.1635 -0.6995 -1.0179
 1017SOL     OW 4690   3.712   5.882   2.549  0.1429  0.3545 -0.2526
 1017SOL    HW1 4691   3.698   5.974   2.572 -1.3165 -0.0140  0.4673
 1017SOL    HW2 4692   3.807   5.874   2.538  0.3259  1.8528  0.0538
 1018SOL     OW 4693   3.724   3.960   3.422  0.0007 -0.0453 -0.1122
 1018SOL    HW1 4694   3.631   3.960   3.446 -0.4585 -1.4695 -1.6674
 1018SOL    HW2 4695   3.741   3.870   3.394  1.8803  0.1857  0.1387
 1019SOL     OW 4696   1.923   0.792   1.813 -0.2378 -0.1907  0.8368
 1019SOL    HW1 4697   1.932   0.887   1.802 -1.0166 -0.1492  0.5031
 1019SOL    HW2 4698   1.915   0.759   1.724 -0.2113 -0.5485  0.9679
 1020SOL     OW 4699   2.298   0.367   3.400 -0.3495  0.0087 -0.0464
 1020SOL    HW1 4700   2.385   0.333   3.382  0.7310  1.8672  1.3394
 1020SOL    HW2 4701   2.259   0.381   3.314  1.1516  0.1952 -0.7257
 1021SOL     OW 4702   1.895   6.108   3.998  0.4297 -0.4147  0.1531
 1021SOL    HW1 4703   1.822   6.064   3.954  0.1682  0.0810  0.0805
 1021SOL    HW2 4704   1.930   6.168   3.932 -0.8221  1.3333  0.9956
 1022SOL     OW 4705   0.137   0.885   4.517  0.4845  0.0629  0.1756
 1022SOL    HW1 4706   0.044   0.905   4.513  0.3202 -0.7601 -0.1346
 1022SOL    HW2 4707   0.149   0.810   4.459  1.1626 -0.4706  0.9753
 1023SOL     OW 4708   1.253   2.237   0.336  0.3862 -0.5146 -0.0718
 1023SOL    HW1 4709   1.197   2.259   0.411  1.0071 -0.8153  0.4936
 1023SOL    HW2 4710   1.235   2.305   0.272 -0.1405 -0.2371  0.3629
 1024SOL     OW 4711   5.327   3.686   0.872 -0.1888  0.2066 -0.0693
 1024SOL    HW1 4712   5.270   3.750   0.829  0.5785  1.5682  0.8593
 1024SOL    HW2 4713   5.273   3.650   0.942  0.3121  2.2708  1.4950
 1025SOL     OW 4714   1.719   4.518   2.715 -0.1288 -0.6188 -0.5102
 1025SOL    HW1 4715   1.807   4.484   2.730 -0.7986 -1.3414  2.2144
 1025SOL    HW2 4716   1.660   4.445   2.736 -1.5349  1.3777  3.4254
 1026SOL     OW 4717   5.220   1.177   1.506  0.2747 -0.1393  0.5907
 1026SOL    HW1 4718   5.238   1.226   1.425 -0.8659 -1.3781 -0.4607
 1026SOL    HW2 4719   5.212   1.086   1.477 -3.0568 -0.3045  1.5546
 1027SOL     OW 4720   3.845   5.292   4.641 -0.4381 -0.6431 -0.4364
 1027SOL    HW1 4721   3.809   5.229   4.579 -1.0268 -0.1885 -0.5610
 1027SOL    HW2 4722   3.838   5.248   4.726 -1.9220 -0.3128 -0.3655
 1028SOL     OW 4723   3.783   3.820   2.470  0.0363  0.0114 -0.0431
 1028SOL    HW1 4724   3.729   3.741   2.479 -0.5799  0.3777 -0.4617
 1028SOL    HW2 4725   3.852   3.810   2.536 -0.4995 -0.4944  0.4461
 1029SOL     OW 4726   5.281   0.199   2.441  0.2001 -0.1300  0.3387
 1029SOL    HW1 4727   5.242   0.112   2.448  2.2018 -1.1356 -0.1740
 1029SOL    HW2 4728   5.275   0.234   2.530 -0.5523 -0.8292  0.5777
 1030SOL     OW 4729   3.267   1.929   0.667  0.3870 -0.0272  0.2314
 1030SOL    HW1 4730   3.195   1.897   0.721 -2.1690  3.0062 -1.0574
 1030SOL    HW2 4731   3.253   1.888   0.582 -0.8264  1.6146 -0.4285
 1031SOL     OW 4732   4.830   0.870   3.568  0.4955 -0.3822 -0.3384
 1031SOL    HW1 4733   4.737   0.884   3.551  0.5806 -1.1815 -1.5965
 1031SOL    HW2 4734   4.871   0.879   3.482  1.9558  2.5036  0.5460
 1032SOL     OW 4735   3.369   0.556   4.304  0.3579 -0.3404 -0.2676
 1032SOL    HW1 4736   3.359   0.607   4.384 -0.9436  1.1538 -1.3318
 1032SOL    HW2 4737   3.460   0.572   4.277  1.4046 -2.2921  1.7799
 1033SOL     OW 4738   3.586   1.950   0.008 -0.2021  0.0971 -0.0023
 1033SOL    HW1 4739   3.630   2.004  -0.058 -0.5506  0.0335 -0.2896
 1033SOL    HW2 4740   3.547   2.013   0.069  1.0129  0.1523  0.7510
 1034SOL     OW 4741   5.190   2.643   1.582 -0.2269 -0.2108  0.6451
 1034SOL    HW1 4742   5.167   2.615   1.493 -0.6734 -0.9781  0.9894
 1034SOL    HW2 4743   5.192   2.738   1.577 -2.6190 -0.1124  0.3527
 1035SOL     OW 4744   3.047   4.401   2.778  0.3887  0.8591 -0.6034
 1035SOL    HW1 4745   3.091   4.456   2.843  0.8297  0.0905 -0.2436
 1035SOL    HW2 4746   3.022   4.462   2.709 -0.4738  1.7533  0.4743
 1036SOL     OW 4747   0.285   2.457   3.645  0.2251 -0.2360  0.4239
 1036SOL    HW1 4748   0.300   2.403   3.722 -0.2549  2.5603  2.6429
 1036SOL    HW2 4749   0.373   2.476   3.612  0.6345  0.5408  1.8500
 1037SOL     OW 4750   4.853   1.164   2.977  0.0859 -0.4809 -0.1662
 1037SOL    HW1 4751   4.794   1.230   2.943  0.4424 -1.1171 -2.1778
 1037SOL    HW2 4752   4.939   1.186   2.940  0.4194 -1.4337 -0.0106
 1038SOL     OW 4753   6.438   2.040   1.052  0.9933  0.0335 -0.4023
 1038SOL    HW1 4754   6.364   2.099   1.040  1.8440  1.2025 -0.0352
 1038SOL    HW2 4755   6.404   1.971   1.109  0.0127  0.2042 -0.7648
 1039SOL     OW 4756   0.941   5.752   4.536  0.6057 -0.1431  0.2537
 1039SOL    HW1 4757   0.967   5.660   4.546  1.3301 -0.3072 -2.3401
 1039SOL    HW2 4758   1.015   5.793   4.491 -1.1637  0.7925 -1.9838
 1040SOL     OW 4759   2.494   1.760   4.201 -0.1928  0.2875  0.0308
 1040SOL    HW1 4760   2.496   1.850   4.168 -2.8707  0.5571  0.4197
 1040SOL    HW2 4761   2.477   1.769   4.295 -4.2299 -0.5309 -0.4476
 1041SOL     OW 4762   5.157   2.065   4.354 -0.0110 -0.9568  0.0002
 1041SOL    HW1 4763   5.140   2.150   4.394 -0.8669 -1.0298 -0.2015
 1041SOL    HW2 4764   5.218   2.022   4.415  0.7152 -0.0667 -0.0845
 1042SOL     OW 4765   6.349   5.584   1.778 -0.1449  0.5692 -0.2693
 1042SOL    HW1 4766   6.362   5.590   1.872  3.3498 -2.2334 -0.3951
 1042SOL    HW2 4767   6.392   5.662   1.743  1.8259 -0.1693  0.3607
 1043SOL     OW 4768   2.747   1.138   3.676  0.3797 -0.5296 -0.1413
 1043SOL    HW1 4769   2.686   1.204   3.642 -1.6692 -3.0164 -1.6851
 1043SOL    HW2 4770   2.692   1.077   3.724  1.9014 -2.0483 -0.2217
 1044SOL     OW 4771   3.554   5.967   4.323 -0.1431  0.0606 -0.7596
 1044SOL    HW1 4772   3.483   5.912   4.357 -1.3027  1.6501 -0.5005
 1044SOL    HW2 4773   3.559   6.040   4.385  1.0897  0.4692 -1.3183
 1045SOL     OW 4774   3.120   4.288   2.489  0.0654  0.2119  0.4941
 1045SOL    HW1 4775   3.076   4.343   2.424  1.2016  1.7634  0.9880
 1045SOL    HW2 4776   3.152   4.213   2.438 -1.4619 -0.0234 -0.2018
 1046SOL     OW 4777   0.697   1.527   1.885 -0.3076  0.5939 -0.2397
 1046SOL    HW1 4778   0.682   1.433   1.898 -0.6877  0.2905 -2.5866
 1046SOL    HW2 4779   0.781   1.533   1.840 -1.0589  1.2356 -1.6221
 1047SOL     OW 4780   3.108   5.409   1.485  0.2656  0.2492  0.0408
 1047SOL    HW1 4781   3.180   5.471   1.485 -0.5805  1.2734 -0.7796
 1047SOL    HW2 4782   3.117   5.361   1.403  0.8185 -0.6267  0.5939
 1048SOL     OW 4783   5.665   3.605   1.895 -0.5374  0.3232  0.3348
 1048SOL    HW1 4784   5.621   3.663   1.957 -0.3062 -1.0685  1.8577
 1048SOL    HW2 4785   5.747   3.581   1.938  0.0407  0.0036 -0.8886
 1049SOL     OW 4786   0.202   6.484   3.973 -0.0088 -0.0469  0.4384
 1049SOL    HW1 4787   0.195   6.570   4.014  1.1211  0.5918 -0.6540
 1049SOL    HW2 4788   0.111   6.457   3.959 -0.4432  1.9976 -1.2503
 1050SOL     OW 4789   4.921   4.446   1.807 -0.4227 -0.2120 -0.7054
 1050SOL    HW1 4790   4.873   4.513   1.760  0.9015  1.8125  0.6426
 1050SOL    HW2 4791   4.998   4.429   1.753  0.3162  0.9823 -0.0812
 1051SOL     OW 4792   5.083   0.143   0.949 -0.0654  0.5154  0.0150
 1051SOL    HW1 4793   5.173   0.117   0.968 -0.8704 -1.2330  1.7538
 1051SOL    HW2 4794   5.029   0.089   1.007 -2.1758  2.4466 -0.0004
 1052SOL     OW 4795   0.468   3.793   2.894 -0.5226  0.2407 -0.0059
 1052SOL    HW1 4796   0.525   3.842   2.834 -0.2491  0.2448  0.2508
 1052SOL    HW2 4797   0.486   3.832   2.980 -0.8204  0.1547  0.0955
 1053SOL     OW 4798   4.321   5.999   4.139 -0.3188  0.6259 -0.2238
 1053SOL    HW1 4799   4.321   6.006   4.043  0.1848  2.3465 -0.1214
 1053SOL    HW2 4800   4.228   6.004   4.162 -0.3232  2.4029 -0.5156
 1054SOL     OW 4801   0.711   2.529   1.170 -0.1905 -0.4718 -0.6692
 1054SOL    HW1 4802   0.616   2.521   1.177 -0.0914 -1.8043 -0.5791
 1054SOL    HW2 4803   0.745   2.466   1.233  0.7443 -1.5721 -2.2055
 1055SOL     OW 4804   3.266   6.218   4.619 -0.0406 -0.1118 -0.0718
 1055SOL    HW1 4805   3.255   6.305   4.583  1.8831  0.6790  1.0739
 1055SOL    HW2 4806   3.193   6.207   4.680  0.7523  1.5864  1.2971
 1056SOL     OW 4807   5.776   1.945   3.983  0.1626 -0.0374  0.0652
 1056SOL    HW1 4808   5.787   2.024   3.931  1.4854 -0.8679 -1.0096
 1056SOL    HW2 4809   5.689   1.913   3.959  0.1121  0.4509 -0.4311
 1057SOL     OW 4810   0.709   3.915   4.518  0.4451  0.8349 -0.1270
 1057SOL    HW1 4811   0.772   3.921   4.447 -0.4297 -0.9241 -1.1144
 1057SOL    HW2 4812   0.697   3.821   4.532  0.4426  1.1239  2.2360
 1058SOL     OW 4813   2.520   0.530   1.082 -0.2064  0.2167  0.1431
 1058SOL    HW1 4814   2.501   0.585   1.158  2.0455  0.4211  0.6372
 1058SOL    HW2 4815   2.504   0.587   1.006 -0.3157  0.7372  0.5553
 1059SOL     OW 4816   4.778   4.363   3.106 -0.1785  0.2166 -0.3573
 1059SOL    HW1 4817   4.698   4.310   3.106  0.2244 -0.4524 -2.1871
 1059SOL    HW2 4818   4.748   4.453   3.118 -1.0546 -0.1842  0.5805
 1060SOL     OW 4819   0.799   6.579   0.728 -0.0365 -0.3208  0.4419
 1060SOL    HW1 4820   0.830   6.632   0.802 -0.4533  0.3286  0.1617
 1060SOL    HW2 4821   0.878   6.562   0.676 -0.1544  1.6082 -0.4472
 1061SOL     OW 4822   4.177   4.891   0.188  0.3466 -0.4213 -0.0741
 1061SOL    HW1 4823   4.244   4.823   0.177  0.1527 -0.7968  0.8875
 1061SOL    HW2 4824   4.225   4.965   0.227  0.4590 -0.1962 -0.6395
 1062SOL     OW 4825   3.951   1.093   4.244  0.6629  0.5350 -0.0042
 1062SOL    HW1 4826   3.987   1.007   4.220  2.0980  1.0545  0.1579
 1062SOL    HW2 4827   3.873   1.103   4.189  1.1124 -0.3970 -0.8501
 1063SOL     OW 4828   0.588   6.097   4.444  0.1393 -0.2253  0.3680
 1063SOL    HW1 4829   0.534   6.174   4.461  0.2624  0.0860 -0.6294
 1063SOL    HW2 4830   0.567   6.037   4.516 -2.0637 -0.4019 -0.3808
 1064SOL     OW 4831   2.554   2.994   2.936 -0.0510 -0.1076 -0.3726
 1064SOL    HW1 4832   2.636   3.032   2.907  0.0783 -1.1927 -1.5017
 1064SOL    HW2 4833   2.518   3.058   2.997  0.3244  1.6501 -1.9096
 1065SOL     OW 4834   5.867   3.356   0.609  0.3643  0.1570 -0.2938
 1065SOL    HW1 4835   5.893   3.428   0.553 -0.7803  0.9629  0.1624
 1065SOL    HW2 4836   5.772   3.366   0.619  0.3762 -0.6183  0.8630
 1066SOL     OW 4837   1.680   2.310   0.608  0.0680 -0.1977  0.0986
 1066SOL    HW1 4838   1.721   2.227   0.630 -0.1528 -0.6922 -1.2772
 1066SOL    HW2 4839   1.657   2.349   0.692  0.7941 -1.2115  0.7763
 1067SOL     OW 4840   6.564   1.612   4.375 -0.1423  0.1349  0.1932
 1067SOL    HW1 4841   6.656   1.603   4.399  0.2956  0.8404 -1.0847
 1067SOL    HW2 4842   6.551   1.548   4.305 -0.5730  0.1890  0.2175
 1068SOL     OW 4843   6.510   2.685   2.420 -0.3702 -0.1829  0.1266
 1068SOL    HW1 4844   6.552   2.757   2.373  0.1386  1.0956  2.4307
 1068SOL    HW2 4845   6.512   2.711   2.512 -0.4026 -3.0195  1.0346
 1069SOL     OW 4846   3.818   4.040   1.383  0.2787 -0.2357  0.0313
 1069SOL    HW1 4847   3.757   3.973   1.413 -0.6917 -0.2941 -1.9529
 1069SOL    HW2 4848   3.902   4.015   1.423 -0.0563 -2.6102 -0.5805
 1070SOL     OW 4849   1.009   2.623   0.282 -0.7187  0.0358  0.0848
 1070SOL    HW1 4850   0.952   2.682   0.233  0.3201  0.2377 -0.9405
 1070SOL    HW2 4851   1.012   2.659   0.370  0.2055  1.7720 -0.6218
 1071SOL     OW 4852   3.509   2.482   3.239  0.2795 -0.1440  0.2899
 1071SOL    HW1 4853   3.429   2.494   3.189  0.8752  0.2468 -0.6041
 1071SOL    HW2 4854   3.481   2.444   3.322 -0.5092 -3.4694 -1.3427
 1072SOL     OW 4855   0.698   5.673   4.644  0.1600  0.3454 -0.3677
 1072SOL    HW1 4856   0.641   5.631   4.579  0.8171  1.4681 -1.7182
 1072SOL    HW2 4857   0.773   5.704   4.594  2.7723 -2.3557  1.5589
 1073SOL     OW 4858   3.612   5.522   3.699 -0.7877  0.5933  0.0417
 1073SOL    HW1 4859   3.571   5.436   3.687 -0.0469  0.2049  0.2058
 1073SOL    HW2 4860   3.687   5.504   3.755 -0.6290  1.3562  0.0736
 1074SOL     OW 4861   3.336   4.394   3.859 -0.5998  0.1569  0.3573
 1074SOL    HW1 4862   3.407   4.456   3.872 -2.3932  2.5485 -0.4571
 1074SOL    HW2 4863   3.375   4.323   3.808  0.9224  2.0398 -1.2777
 1075SOL     OW 4864   0.627   3.371   3.108 -0.1240 -0.0669 -0.0187
 1075SOL    HW1 4865   0.580   3.385   3.190 -2.4366  0.3148 -1.3183
 1075SOL    HW2 4866   0.580   3.299   3.066  1.5486 -0.8290 -0.6740
 1076SOL     OW 4867   0.551   6.138   2.224 -0.1019  0.4386 -0.4141
 1076SOL    HW1 4868   0.636   6.098   2.244 -0.6267  0.2833  1.8550
 1076SOL    HW2 4869   0.488   6.068   2.238 -0.6491  0.6124 -1.8706
 1077SOL     OW 4870   5.222   4.575   3.518  0.0860  0.1096 -0.2906
 1077SOL    HW1 4871   5.312   4.581   3.487 -0.5686 -0.7135 -2.4986
 1077SOL    HW2 4872   5.208   4.482   3.534 -0.4148  0.2183 -0.0639
 1078SOL     OW 4873   6.388   1.309   0.342  0.1911  0.3697 -0.5527
 1078SOL    HW1 4874   6.455   1.366   0.304 -0.1697  1.9727  1.0490
 1078SOL    HW2 4875   6.334   1.282   0.268  2.4172 -0.7886 -1.8615
 1079SOL     OW 4876   0.927   1.524   2.372 -0.1900  0.2062  0.3027
 1079SOL    HW1 4877   0.897   1.504   2.283  0.1923  0.2984  0.1548
 1079SOL    HW2 4878   0.847   1.550   2.419 -0.5747 -0.9203  0.2942
 1080SOL     OW 4879   2.206   0.697   3.078  0.1082  0.2961  0.9505
 1080SOL    HW1 4880   2.219   0.728   3.167 -1.1809  1.0420  0.9055
 1080SOL    HW2 4881   2.200   0.601   3.087  1.4392  0.2405  1.4489
 1081SOL     OW 4882   5.948   4.879   3.829  0.4334  0.2791 -0.2049
 1081SOL    HW1 4883   5.931   4.784   3.832  0.1811  0.3432  0.4263
 1081SOL    HW2 4884   5.943   4.907   3.920  1.1583  0.7894 -0.3136
 1082SOL     OW 4885   5.764   2.374   2.971  0.2694  0.6112  0.2713
 1082SOL    HW1 4886   5.760   2.306   2.904  1.7135  0.7509  0.0201
 1082SOL    HW2 4887   5.727   2.333   3.049  0.7152 -0.3267  0.0055
 1083SOL     OW 4888   4.813   4.244   3.694  0.0015  0.1297  0.1247
 1083SOL    HW1 4889   4.732   4.230   3.743  0.7959 -1.6348  1.0237
 1083SOL    HW2 4890   4.862   4.308   3.747  0.3026 -0.7919  0.9824
 1084SOL     OW 4891   0.050   6.041   3.936  0.0893 -0.4626  0.2408
 1084SOL    HW1 4892   0.012   5.975   3.877 -0.3716 -0.2425  0.2859
 1084SOL    HW2 4893   0.110   6.091   3.880 -0.0246 -0.5285  0.0569
 1085SOL     OW 4894   6.150   2.374   2.490 -0.6297  0.3015  0.2168
 1085SOL    HW1 4895   6.099   2.294   2.499  0.9616 -0.7819  0.0515
 1085SOL    HW2 4896   6.171   2.400   2.579  1.4716 -1.2876  0.2701
 1086SOL     OW 4897   2.690   2.485   0.738 -1.0430 -0.1618  0.1477
 1086SOL    HW1 4898   2.656   2.438   0.815 -1.5103  0.4468  0.3170
 1086SOL    HW2 4899   2.681   2.422   0.666 -2.5347 -0.0277  0.1892
 1087SOL     OW 4900   4.884   0.282   3.294 -0.3013 -0.1333  0.3034
 1087SOL    HW1 4901   4.934   0.218   3.345 -0.6627 -1.2128 -0.6576
 1087SOL    HW2 4902   4.812   0.232   3.257  0.4716  0.3855 -2.0578
 1088SOL     OW 4903   2.960   5.908   4.464 -0.2916 -0.0705  0.0911
 1088SOL    HW1 4904   2.896   5.924   4.394 -0.9229 -1.9689  0.1798
 1088SOL    HW2 4905   3.012   5.834   4.433  1.5932  1.1136  0.2533
 1089SOL     OW 4906   3.638   5.116   1.335  0.0131 -0.4789 -0.4407
 1089SOL    HW1 4907   3.591   5.068   1.266 -0.1241 -0.4973 -0.3354
 1089SOL    HW2 4908   3.578   5.114   1.410  0.1254 -0.3833 -0.3489
 1090SOL     OW 4909   2.384   2.666   0.197 -0.1919 -0.1620  0.1141
 1090SOL    HW1 4910   2.465   2.618   0.211  0.1882  0.3856 -0.1600
 1090SOL    HW2 4911   2.343   2.669   0.284 -0.1120 -0.7765  0.1741
 1091SOL     OW 4912   3.017   3.589   1.378  0.2596  0.0862  0.0736
 1091SOL    HW1 4913   2.950   3.573   1.444 -0.8498 -1.7943 -1.4061
 1091SOL    HW2 4914   2.973   3.643   1.312  0.6474  0.0093 -0.2515
 1092SOL     OW 4915   5.429   1.514   3.555  0.1540  0.2214 -0.3403
 1092SOL    HW1 4916   5.431   1.418   3.556 -0.6441  0.1977  0.2153
 1092SOL    HW2 4917   5.492   1.540   3.621  0.1604  0.0668 -0.2839
 1093SOL     OW 4918   0.054   1.835   2.388  0.0859  0.0621  0.6420
 1093SOL    HW1 4919  -0.029   1.849   2.342 -0.6679 -1.8066  1.3577
 1093SOL    HW2 4920   0.056   1.903   2.456 -1.6100 -0.8066  1.6040
 1094SOL     OW 4921   4.505   4.893   3.264 -0.4973 -0.2524  0.0375
 1094SOL    HW1 4922   4.546   4.870   3.346 -1.1593 -0.3394  0.3492
 1094SOL    HW2 4923   4.413   4.868   3.274 -1.0453  1.5732  0.0414
 1095SOL     OW 4924   2.291   2.683   0.445  0.9991 -0.0163  0.2352
 1095SOL    HW1 4925   2.341   2.675   0.526  0.0679  0.0106  0.8276
 1095SOL    HW2 4926   2.201   2.660   0.469  1.0031 -1.7362 -1.1659
 1096SOL     OW 4927   5.990   2.740   2.029 -0.8243 -0.7001 -0.2478
 1096SOL    HW1 4928   5.923   2.790   1.983 -0.5246 -0.4542 -0.4239
 1096SOL    HW2 4929   5.942   2.671   2.076 -1.0895 -1.2880 -1.3529
 1097SOL     OW 4930   0.136   3.281   1.546  0.0051  0.0681 -0.3830
 1097SOL    HW1 4931   0.152   3.351   1.610  0.9937 -0.0634 -0.4802
 1097SOL    HW2 4932   0.046   3.254   1.563  0.8670 -1.4980  2.5035
 1098SOL     OW 4933   5.510   3.488   2.300 -0.5578 -0.2673  0.1256
 1098SOL    HW1 4934   5.535   3.422   2.236 -0.4188 -0.2993  0.2106
 1098SOL    HW2 4935   5.519   3.444   2.385  0.2165  0.0643  0.2284
 1099SOL     OW 4936   2.062   3.209   1.651  0.1814  0.3159 -0.1114
 1099SOL    HW1 4937   2.022   3.122   1.650 -0.1389  0.4663 -0.7312
 1099SOL    HW2 4938   2.108   3.213   1.735  1.2696 -0.9318 -0.6072
 1100SOL     OW 4939   4.568   5.571   0.166  0.4002 -0.2218 -0.0135
 1100SOL    HW1 4940   4.585   5.661   0.194  0.7392 -0.7325  1.5491
 1100SOL    HW2 4941   4.494   5.543   0.220  0.3635 -0.9110 -0.4037
 1101SOL     OW 4942   2.231   3.511   1.664 -0.3925 -0.3708 -0.5450
 1101SOL    HW1 4943   2.221   3.605   1.648  2.2383  0.5163  2.1586
 1101SOL    HW2 4944   2.155   3.487   1.716 -0.1307  0.7929  0.4337
 1102SOL     OW 4945   4.738   5.049   1.188 -0.8364 -0.0186 -0.0442
 1102SOL    HW1 4946   4.800   4.985   1.153 -1.1594 -1.1140  1.3223
 1102SOL    HW2 4947   4.743   5.123   1.126  1.3147 -0.3430 -0.3556
 1103SOL     OW 4948   6.234   5.123   3.553  0.2684  0.0041  0.2194
 1103SOL    HW1 4949   6.241   5.029   3.539 -1.0428  0.1060 -1.3904
 1103SOL    HW2 4950   6.149   5.136   3.594  0.2276  0.5356 -0.0217
 1104SOL     OW 4951   3.747   2.351   0.639  0.2248  0.1172 -0.2983
 1104SOL    HW1 4952   3.824   2.305   0.604 -1.1377 -3.0142  0.5102
 1104SOL    HW2 4953   3.765   2.358   0.733  0.3216  1.1502 -0.3805
 1105SOL     OW 4954   0.822   4.677   4.615  0.0416  0.1273 -0.4985
 1105SOL    HW1 4955   0.756   4.738   4.581  0.1018  0.5123  0.0709
 1105SOL    HW2 4956   0.866   4.725   4.684  1.8065  0.3304 -1.7163
 1106SOL     OW 4957   0.820   0.477   1.646 -0.1474 -0.1467  0.1262
 1106SOL    HW1 4958   0.725   0.486   1.633 -0.1757  1.2061  1.0003
 1106SOL    HW2 4959   0.854   0.565   1.629  1.1361 -0.9167 -1.4562
 1107SOL     OW 4960   5.828   2.496   0.985  0.0811 -0.0322  0.5783
 1107SOL    HW1 4961   5.888   2.556   1.030  1.3555 -0.5937 -0.3229
 1107SOL    HW2 4962   5.809   2.428   1.049  1.6168 -0.6482  0.4181
 1108SOL     OW 4963   5.438   3.763   0.246 -0.1216  0.7460 -0.0264
 1108SOL    HW1 4964   5.422   3.706   0.321 -2.2109  0.4086 -0.6492
 1108SOL    HW2 4965   5.418   3.708   0.170 -1.5851  2.0728 -0.6647
 1109SOL     OW 4966   3.789   6.537   0.146 -0.3483 -0.1272 -0.3009
 1109SOL    HW1 4967   3.735   6.465   0.178  1.1201 -1.1060  0.0840
 1109SOL    HW2 4968   3.810   6.588   0.224 -0.1044 -0.1876 -0.3254
 1110SOL     OW 4969   3.098   5.590   3.967  0.5077  0.1718 -0.1957
 1110SOL    HW1 4970   3.034   5.524   3.940  0.1967  0.0202  0.8869
 1110SOL    HW2 4971   3.180   5.561   3.928  0.1138 -0.1516 -0.7976
 1111SOL     OW 4972   1.521   4.872   4.148  0.0589  0.0039 -0.0941
 1111SOL    HW1 4973   1.547   4.900   4.061  1.2901  1.0823  0.5805
 1111SOL    HW2 4974   1.452   4.934   4.174  1.4593  1.3313  0.6495
 1112SOL     OW 4975   3.797   1.855   3.200  0.1755  0.2238 -0.1705
 1112SOL    HW1 4976   3.757   1.816   3.278  0.6021 -1.0701 -0.5775
 1112SOL    HW2 4977   3.884   1.883   3.229  0.3444 -0.2813 -0.1841
 1113SOL     OW 4978   1.976   1.367   3.013  0.1251  0.2562 -0.7388
 1113SOL    HW1 4979   1.903   1.395   3.069  0.2628 -1.6851  0.5109
 1113SOL    HW2 4980   2.054   1.393   3.060  0.2441 -0.4018 -0.5717
 1114SOL     OW 4981   5.846   3.119   0.812  0.6579  0.2546  0.2474
 1114SOL    HW1 4982   5.831   3.213   0.823 -1.4666 -0.1177  0.8983
 1114SOL    HW2 4983   5.922   3.100   0.867  0.8435  1.5123  0.4524
 1115SOL     OW 4984   2.762   2.249   3.209 -0.0735  0.3314 -0.6812
 1115SOL    HW1 4985   2.806   2.166   3.231  1.5136  1.1188 -0.7546
 1115SOL    HW2 4986   2.707   2.268   3.284  0.5527 -0.1369 -0.0967
 1116SOL     OW 4987   5.817   3.311   3.983 -0.4831 -0.0062 -0.3383
 1116SOL    HW1 4988   5.824   3.237   3.923 -0.2330  0.7798 -1.2937
 1116SOL    HW2 4989   5.906   3.323   4.016 -0.8942 -1.4446  1.4714
 1117SOL     OW 4990   6.496   4.302   2.666 -0.4693 -0.2746 -0.3264
 1117SOL    HW1 4991   6.533   4.217   2.642 -1.7024 -1.2983  1.1435
 1117SOL    HW2 4992   6.558   4.366   2.632  1.6852 -1.8227  0.4167
 1118SOL     OW 4993   4.827   4.390   4.523 -0.1211 -0.1774 -0.1888
 1118SOL    HW1 4994   4.796   4.360   4.608  0.7187 -0.6145 -0.0262
 1118SOL    HW2 4995   4.885   4.463   4.544 -1.6232  1.1736 -0.5377
 1119SOL     OW 4996   6.075   0.464   3.371  0.2105 -0.3399 -0.5352
 1119SOL    HW1 4997   6.165   0.455   3.339  0.5849 -0.5290  0.5338
 1119SOL    HW2 4998   6.068   0.556   3.396 -0.5870  0.2047 -2.5657
 1120SOL     OW 4999   0.373   1.685   4.173  0.4482  0.2149 -0.1633
 1120SOL    HW1 5000   0.409   1.597   4.169 -1.5404 -0.6502 -0.2723
 1120SOL    HW2 5001   0.344   1.695   4.264 -1.4908 -0.2164 -0.6820
 1121SOL     OW 5002   0.731   1.305   4.314 -0.0382 -0.0206  0.5868
 1121SOL    HW1 5003   0.650   1.346   4.285 -0.1410  1.1231  2.3249
 1121SOL    HW2 5004   0.708   1.264   4.398  1.1792  0.4115  1.1588
 1122SOL     OW 5005   3.958   0.988   3.703 -0.9810  1.1144 -0.2874
 1122SOL    HW1 5006   3.939   1.045   3.777  0.8707  0.8584  0.4240
 1122SOL    HW2 5007   4.026   0.929   3.734 -0.6996  0.4933 -1.9608
 1123SOL     OW 5008   5.411   1.863   1.640  0.4941  0.0742  0.2941
 1123SOL    HW1 5009   5.505   1.878   1.626  0.3889  1.2341  0.7131
 1123SOL    HW2 5010   5.369   1.943   1.608 -0.3608 -0.4411  0.1020
 1124SOL     OW 5011   4.838   0.862   0.874  0.8159  0.1893  0.0019
 1124SOL    HW1 5012   4.842   0.886   0.781 -0.2363  1.3152  0.2159
 1124SOL    HW2 5013   4.922   0.890   0.910  0.7757  0.8089 -0.3801
 1125SOL     OW 5014   4.386   1.276   0.220 -0.4561 -0.7446  0.2314
 1125SOL    HW1 5015   4.300   1.262   0.260 -0.3687 -2.1857 -0.0461
 1125SOL    HW2 5016   4.424   1.189   0.212 -0.0235 -0.4046 -2.0320
 1126SOL     OW 5017   4.032   6.293   4.259 -0.2697 -0.0055 -0.1478
 1126SOL    HW1 5018   4.085   6.334   4.327  2.0768 -1.5808 -0.9112
 1126SOL    HW2 5019   4.075   6.209   4.242 -1.5325 -0.2416 -2.6490
 1127SOL     OW 5020   1.722   0.783   2.593 -0.4252  0.4185  0.1022
 1127SOL    HW1 5021   1.741   0.702   2.641 -0.3203  1.8211  2.6238
 1127SOL    HW2 5022   1.808   0.815   2.566 -0.4904 -0.4274 -1.1606
 1128SOL     OW 5023   5.084   1.581   1.225  0.1633 -0.5482  0.3786
 1128SOL    HW1 5024   5.172   1.612   1.245 -1.4500  4.5402  0.9832
 1128SOL    HW2 5025   5.056   1.537   1.305  1.2729  0.1480  1.1827
 1129SOL     OW 5026   1.267   2.437   0.856  0.1240  0.3500  0.5044
 1129SOL    HW1 5027   1.290   2.388   0.778 -0.2314  2.6449 -1.1371
 1129SOL    HW2 5028   1.302   2.525   0.841 -1.8914  1.4815  1.8669
 1130SOL     OW 5029   5.124   2.796   1.906  0.3863  0.2254 -0.0125
 1130SOL    HW1 5030   5.193   2.855   1.876  1.2957 -0.6264  0.3558
 1130SOL    HW2 5031   5.149   2.710   1.872 -1.4548  0.1908 -1.4149
 1131SOL     OW 5032   5.859   2.098   1.391  0.0631  0.7464  0.3322
 1131SOL    HW1 5033   5.951   2.096   1.363  0.0727 -0.9483  0.3593
 1131SOL    HW2 5034   5.823   2.175   1.349  1.4034  1.2189 -0.0088
 1132SOL     OW 5035   3.546   6.280   2.777  0.0394 -0.3358  0.0785
 1132SOL    HW1 5036   3.577   6.281   2.868  0.4845  0.3043 -0.0691
 1132SOL    HW2 5037   3.502   6.365   2.766 -1.0637 -0.8957  0.0372
 1133SOL     OW 5038   5.898   2.357   0.123 -0.3217  0.7437 -0.7110
 1133SOL    HW1 5039   5.823   2.318   0.167 -0.3398  0.6680 -0.8090
 1133SOL    HW2 5040   5.862   2.400   0.046  0.0847 -1.9255 -2.4903
 1134SOL     OW 5041   1.737   0.195   2.582  0.4470 -0.0334 -0.0379
 1134SOL    HW1 5042   1.830   0.212   2.566  0.8881 -2.8804 -1.1005
 1134SOL    HW2 5043   1.724   0.105   2.552 -2.8555  0.5524 -0.6967
 1135SOL     OW 5044   1.942   0.315   3.391  0.1037  0.0058  0.1794
 1135SOL    HW1 5045   1.849   0.320   3.413  0.0670 -0.8500  0.2659
 1135SOL    HW2 5046   1.947   0.340   3.299 -0.4118 -1.3179 -0.2354
 1136SOL     OW 5047   3.101   5.639   2.654 -0.0402 -0.2947  0.4330
 1136SOL    HW1 5048   3.136   5.703   2.591  0.4916  0.7654  1.7655
 1136SOL    HW2 5049   3.178   5.589   2.682 -0.3026 -0.8743  0.1414
 1137SOL     OW 5050   4.712   2.167   3.174 -0.2096  0.3107 -0.2776
 1137SOL    HW1 5051   4.720   2.123   3.089 -0.3003  0.0633 -0.1592
 1137SOL    HW2 5052   4.681   2.254   3.153 -0.6303  0.1171 -0.4670
 1138SOL     OW 5053   3.234   1.140   1.603 -0.0730  0.4552 -0.0865
 1138SOL    HW1 5054   3.304   1.129   1.668 -0.3884 -0.2600  0.1492
 1138SOL    HW2 5055   3.238   1.060   1.551 -0.4444  0.6001 -0.3388
 1139SOL     OW 5056   4.244   4.897   3.289  0.3288 -0.0325 -0.2102
 1139SOL    HW1 5057   4.186   4.825   3.267  0.7239 -0.8999  1.3894
 1139SOL    HW2 5058   4.188   4.960   3.336  0.0282  0.6517 -1.4327
 1140SOL     OW 5059   5.506   4.011   2.583 -0.0786  0.9032 -0.0563
 1140SOL    HW1 5060   5.535   3.977   2.668  0.1055 -0.4823 -0.6619
 1140SOL    HW2 5061   5.414   3.984   2.577  0.3628 -0.4701 -1.0022
 1141SOL     OW 5062   2.562   4.004   2.588 -0.2045 -0.2186 -0.2707
 1141SOL    HW1 5063   2.487   4.063   2.600 -1.0400 -1.8684  5.2845
 1141SOL    HW2 5064   2.638   4.060   2.603 -0.8707  0.0953  2.4870
 1142SOL     OW 5065   2.466   3.375   1.646 -0.0703  0.0864  0.1672
 1142SOL    HW1 5066   2.453   3.284   1.620  0.3272  0.3882 -1.1493
 1142SOL    HW2 5067   2.380   3.405   1.674 -0.1459 -0.7675  0.9074
 1143SOL     OW 5068   0.648   4.862   4.485  0.3342  0.4111 -0.0268
 1143SOL    HW1 5069   0.566   4.815   4.504 -1.7380  3.2366 -1.1984
 1143SOL    HW2 5070   0.675   4.829   4.399  0.3232 -0.4073  0.2783
 1144SOL     OW 5071   2.322   5.890   2.603 -0.0658  0.3049 -0.2142
 1144SOL    HW1 5072   2.385   5.938   2.549  1.3072  2.0654  2.6790
 1144SOL    HW2 5073   2.340   5.798   2.585  2.5848  0.7720 -0.3960
 1145SOL     OW 5074   5.660   1.582   3.737 -0.2694  0.0479 -0.1050
 1145SOL    HW1 5075   5.728   1.648   3.719  0.9469 -1.2670 -0.4954
 1145SOL    HW2 5076   5.669   1.565   3.831 -0.4644  0.3075 -0.0388
 1146SOL     OW 5077   3.608   2.568   1.809  0.2162 -0.4414  0.2001
 1146SOL    HW1 5078   3.638   2.492   1.760  0.5525 -0.7327  0.8391
 1146SOL    HW2 5079   3.580   2.533   1.894 -2.3094 -0.2324 -0.4680
 1147SOL     OW 5080   1.837   5.213   2.636 -0.0023 -0.5041  0.7683
 1147SOL    HW1 5081   1.859   5.263   2.715  0.0482 -0.2237  0.5788
 1147SOL    HW2 5082   1.903   5.144   2.632 -1.0134 -1.5798  1.9084
 1148SOL     OW 5083   1.239   2.457   2.140 -0.1326  0.3594  0.5531
 1148SOL    HW1 5084   1.222   2.505   2.221  1.3176 -0.1791  1.2262
 1148SOL    HW2 5085   1.329   2.424   2.151 -0.6588 -1.5060 -0.3742
 1149SOL     OW 5086   6.360   0.091   3.407 -0.3186 -0.3509  0.0677
 1149SOL    HW1 5087   6.358   0.152   3.333 -1.7536 -0.3117  0.1215
 1149SOL    HW2 5088   6.400   0.012   3.370  0.2388  0.1230 -0.3760
 1150SOL     OW 5089   5.323   4.929   3.529  0.2652  0.0888  0.2388
 1150SOL    HW1 5090   5.315   4.954   3.437 -0.0595 -0.2658  0.1657
 1150SOL    HW2 5091   5.283   5.001   3.578 -1.4366 -0.6475 -0.0098
 1151SOL     OW 5092   3.587   4.113   0.519  0.3987  0.2069 -0.2036
 1151SOL    HW1 5093   3.647   4.169   0.567  0.7944  0.3962 -0.9022
 1151SOL    HW2 5094   3.565   4.163   0.441  0.3006 -0.3718 -0.5523
 1152SOL     OW 5095   2.523   5.200   4.081  0.0737  0.2007 -0.3685
 1152SOL    HW1 5096   2.504   5.240   3.997  2.3241  0.6853 -0.7121
 1152SOL    HW2 5097   2.617   5.214   4.094  0.0115 -0.8526  1.6985
 1153SOL     OW 5098   5.334   0.781   3.988  0.1972 -0.3518 -0.3763
 1153SOL    HW1 5099   5.422   0.784   3.951 -0.3842 -1.2180 -1.9223
 1153SOL    HW2 5100   5.347   0.750   4.077  1.7427  2.7213  0.6318
 1154SOL     OW 5101   6.079   5.766   2.513  0.0212  0.0559 -0.0796
 1154SOL    HW1 5102   6.069   5.680   2.474  1.0704  0.3585 -1.0915
 1154SOL    HW2 5103   6.108   5.822   2.441  1.6715  0.7195  1.0261
 1155SOL     OW 5104   3.511   4.716   0.350  0.3953  0.2024 -0.2607
 1155SOL    HW1 5105   3.551   4.799   0.372  2.4686 -0.5042 -1.1178
 1155SOL    HW2 5106   3.474   4.729   0.263  1.6170 -0.0359 -0.8305
 1156SOL     OW 5107   4.981   0.836   1.271  0.3743 -0.4099  0.5870
 1156SOL    HW1 5108   5.045   0.848   1.342  1.1959 -0.7942 -0.0617
 1156SOL    HW2 5109   4.932   0.758   1.295  0.6308 -0.5211  0.7530
 1157SOL     OW 5110   1.845   0.522   2.470 -0.2365 -0.3121  0.1130
 1157SOL    HW1 5111   1.906   0.589   2.440 -1.8504  0.6143 -1.2516
 1157SOL    HW2 5112   1.853   0.523   2.566  1.1327  0.4705  0.0113
 1158SOL     OW 5113   0.811   6.411   3.276 -0.2380 -0.0056 -0.1716
 1158SOL    HW1 5114   0.795   6.481   3.213 -0.3794  0.8245  0.7677
 1158SOL    HW2 5115   0.875   6.354   3.233  0.4253  1.0805 -0.6608
 1159SOL     OW 5116   5.709   1.231   2.425 -0.1393 -0.2281 -0.6202
 1159SOL    HW1 5117   5.734   1.155   2.478  0.7359  0.9274  0.7101
 1159SOL    HW2 5118   5.752   1.216   2.341  0.9683 -0.6752 -0.0005
 1160SOL     OW 5119   3.500   0.100   4.374  0.4310  0.3427 -0.1404
 1160SOL    HW1 5120   3.549   0.121   4.295  1.3014 -0.3455  0.2023
 1160SOL    HW2 5121   3.413   0.136   4.358  1.0619  1.6829 -0.7127
 1161SOL     OW 5122   5.934   4.142   3.022  0.4721 -0.1574 -0.5908
 1161SOL    HW1 5123   5.975   4.226   3.042  1.1197 -0.3219 -1.1910
 1161SOL    HW2 5124   5.845   4.164   2.995  0.5554  0.3131 -0.4810
 1162SOL     OW 5125   6.415   1.750   0.220 -0.5624  0.6050 -0.1452
 1162SOL    HW1 5126   6.365   1.778   0.144 -1.3072  1.9874  0.8087
 1162SOL    HW2 5127   6.492   1.808   0.221  0.0228 -0.1472 -0.4502
 1163SOL     OW 5128   4.816   1.728   2.139 -0.1106  0.5831  0.2482
 1163SOL    HW1 5129   4.838   1.692   2.225  2.8664 -0.8101 -0.9397
 1163SOL    HW2 5130   4.796   1.651   2.086 -1.7334  1.4157 -0.4019
 1164SOL     OW 5131   6.538   0.188   1.096  0.2514  0.8157  0.4423
 1164SOL    HW1 5132   6.471   0.232   1.044  0.1430  0.0374 -0.0893
 1164SOL    HW2 5133   6.548   0.102   1.055  0.2099  0.2042  1.6766
 1165SOL     OW 5134   0.946   2.371   2.602  0.0549  0.0668 -0.2699
 1165SOL    HW1 5135   0.882   2.346   2.536 -1.4073  0.7859  0.8040
 1165SOL    HW2 5136   0.923   2.319   2.679  1.5479 -0.5562 -0.2175
 1166SOL     OW 5137   4.785   3.935   0.479  0.2689 -0.0879 -0.4145
 1166SOL    HW1 5138   4.823   3.859   0.434  1.2170  0.2298 -0.1645
 1166SOL    HW2 5139   4.691   3.928   0.462  0.3447 -1.3128 -0.3971
 1167SOL     OW 5140   4.797   0.903   0.340  0.1056  0.2810 -0.4592
 1167SOL    HW1 5141   4.706   0.887   0.365 -0.2608  0.2741 -1.7384
 1167SOL    HW2 5142   4.810   0.997   0.356 -0.1644  0.3080 -0.3930
 1168SOL     OW 5143   1.538   2.753   0.384  0.3554 -0.1334  0.2922
 1168SOL    HW1 5144   1.508   2.677   0.435  0.5932 -0.1886  0.3508
 1168SOL    HW2 5145   1.625   2.728   0.353  0.8676  0.5229  1.1665
 1169SOL     OW 5146   1.166   0.887   1.722 -0.0555 -0.0548  0.1943
 1169SOL    HW1 5147   1.219   0.966   1.710 -0.9747  0.6035  0.4188
 1169SOL    HW2 5148   1.133   0.893   1.811  0.5699 -1.1439  0.5232
 1170SOL     OW 5149   4.953   4.030   4.190  0.6016  0.5950  0.7489
 1170SOL    HW1 5150   5.029   4.051   4.244 -0.3794  0.4621  2.2445
 1170SOL    HW2 5151   4.890   4.099   4.208  0.2359  0.5378 -0.2325
 1171SOL     OW 5152   2.935   1.352   0.971 -0.2893  0.0500  0.3938
 1171SOL    HW1 5153   2.964   1.277   1.024 -1.8010 -1.2178 -0.4939
 1171SOL    HW2 5154   2.923   1.316   0.883 -0.7511  1.4203 -0.1290
 1172SOL     OW 5155   5.473   2.192   0.941 -1.0080 -0.2218  1.0501
 1172SOL    HW1 5156   5.532   2.121   0.967 -1.5024 -1.2906 -0.6007
 1172SOL    HW2 5157   5.387   2.152   0.939 -1.2202  0.2507 -0.4632
 1173SOL     OW 5158   0.906   3.257   3.058 -0.3623 -0.0861 -0.1039
 1173SOL    HW1 5159   0.827   3.310   3.063  0.0777  0.5128  0.5609
 1173SOL    HW2 5160   0.927   3.234   3.148  0.1159 -0.4082 -0.2856
 1174SOL     OW 5161   5.230   1.200   2.706  0.3653  0.3245  0.1906
 1174SOL    HW1 5162   5.260   1.117   2.671  1.0322  1.2274 -1.4752
 1174SOL    HW2 5163   5.302   1.261   2.689 -0.6160  1.5308  0.2085
 1175SOL     OW 5164   1.933   2.705   4.488  0.2624  0.6525 -0.2720
 1175SOL    HW1 5165   2.024   2.733   4.474  0.5301 -0.2403 -0.3906
 1175SOL    HW2 5166   1.897   2.771   4.547  0.2607  2.3449 -2.0557
 1176SOL     OW 5167   6.311   1.623   4.532 -0.6736 -0.1091 -0.0010
 1176SOL    HW1 5168   6.379   1.584   4.477 -0.1778  0.8037 -0.0575
 1176SOL    HW2 5169   6.313   1.570   4.612  0.9543  0.6057  0.4835
 1177SOL     OW 5170   3.197   1.279   3.209 -0.2212 -0.0467 -0.2468
 1177SOL    HW1 5171   3.130   1.218   3.179 -0.6410  0.0406  0.4975
 1177SOL    HW2 5172   3.183   1.286   3.304  0.0324  0.9460 -0.2677
 1178SOL     OW 5173   3.914   5.003   0.157 -0.5683 -0.1132  0.4424
 1178SOL    HW1 5174   3.919   5.070   0.225  0.5603 -0.3528  0.6239
 1178SOL    HW2 5175   4.003   4.967   0.153 -1.1422 -1.6019  0.3711
 1179SOL     OW 5176   4.674   2.177   3.470  0.4097 -0.3139  0.0262
 1179SOL    HW1 5177   4.768   2.164   3.456  0.4198 -0.5945  0.3348
 1179SOL    HW2 5178   4.639   2.196   3.383  0.4739 -1.9116 -0.3680
 1180SOL     OW 5179   0.078   0.416   2.561 -0.0645 -0.5583 -0.0543
 1180SOL    HW1 5180   0.115   0.378   2.641  0.9942  0.6531  0.0574
 1180SOL    HW2 5181   0.137   0.387   2.492 -0.1079 -0.3561 -0.1756
 1181SOL     OW 5182   1.208   5.189   3.946  0.8495 -0.7066 -0.4927
 1181SOL    HW1 5183   1.172   5.269   3.909  3.5710  0.1639 -1.5061
 1181SOL    HW2 5184   1.209   5.204   4.041  2.0725  0.8610 -0.7190
 1182SOL     OW 5185   5.659   0.557   4.598 -0.1249 -0.4672  0.6949
 1182SOL    HW1 5186   5.724   0.581   4.532  0.6667  0.5699  1.8193
 1182SOL    HW2 5187   5.672   0.463   4.611  1.7623 -0.1426  1.4985
 1183SOL     OW 5188   1.684   3.094   2.087 -0.1613  0.3182 -0.3105
 1183SOL    HW1 5189   1.702   3.161   2.153 -0.5248 -0.7194  0.8878
 1183SOL    HW2 5190   1.653   3.143   2.011  1.8900  1.6832 -0.3384
 1184SOL     OW 5191   3.204   3.951   3.237 -0.2731  0.5067 -0.3738
 1184SOL    HW1 5192   3.220   3.888   3.308 -2.1231  0.8071  0.3751
 1184SOL    HW2 5193   3.287   3.996   3.226  0.8270 -1.3793 -0.2547
 1185SOL     OW 5194   4.074   0.519   1.537  0.4126 -0.3390 -0.3006
 1185SOL    HW1 5195   3.988   0.512   1.578  0.4232 -3.1327 -0.5489
 1185SOL    HW2 5196   4.088   0.434   1.495  2.8019  0.4392 -1.3021
 1186SOL     OW 5197   3.839   5.886   0.858 -0.2308 -0.2124 -0.6480
 1186SOL    HW1 5198   3.897   5.842   0.920 -1.0210 -0.3111  0.0492
 1186SOL    HW2 5199   3.897   5.923   0.792  0.8081  1.3037  1.0229
 1187SOL     OW 5200   2.467   2.243   2.797  0.9665 -0.6057  0.7604
 1187SOL    HW1 5201   2.429   2.157   2.777  0.3050 -0.0005 -0.7694
 1187SOL    HW2 5202   2.523   2.228   2.873  1.8571 -2.6525 -0.2255
 1188SOL     OW 5203   0.011   1.959   0.834  0.2614 -0.2080 -0.1298
 1188SOL    HW1 5204   0.103   1.959   0.862 -0.0735  1.6527  1.2727
 1188SOL    HW2 5205  -0.038   1.969   0.916 -1.1763 -0.7884 -0.8888
 1189SOL     OW 5206   4.288   5.935   4.640 -0.2423 -0.1750  0.3964
 1189SOL    HW1 5207   4.318   5.891   4.719 -1.4935 -1.2607  0.3069
 1189SOL    HW2 5208   4.328   5.887   4.568  0.1431  0.2182  0.3478
 1190SOL     OW 5209   0.560   2.575   2.590 -0.1943  0.1863  0.1173
 1190SOL    HW1 5210   0.531   2.503   2.533 -0.0706 -0.8602  1.3314
 1190SOL    HW2 5211   0.600   2.531   2.665 -1.2694  1.4792  1.5063
 1191SOL     OW 5212   3.314   3.959   4.602 -0.1123  0.1621 -0.1144
 1191SOL    HW1 5213   3.284   3.992   4.687  0.5697 -2.2377  1.1402
 1191SOL    HW2 5214   3.375   3.889   4.623  0.6501 -0.0230 -2.6162
 1192SOL     OW 5215   5.733   2.316   1.154  0.2340 -0.2311 -0.2688
 1192SOL    HW1 5216   5.711   2.232   1.113 -1.0728  0.3761 -0.8423
 1192SOL    HW2 5217   5.652   2.366   1.152  0.0194 -0.1829  3.2148
 1193SOL     OW 5218   5.965   1.320   0.230 -0.3582 -0.5820 -0.4325
 1193SOL    HW1 5219   5.983   1.383   0.300 -0.6996 -1.1155  0.1395
 1193SOL    HW2 5220   6.050   1.308   0.187  0.5650 -2.4692  1.7398
 1194SOL     OW 5221   3.044   2.281   2.467  0.3144  0.0067 -0.3433
 1194SOL    HW1 5222   2.994   2.347   2.514  1.3078  2.0163 -1.9416
 1194SOL    HW2 5223   3.125   2.271   2.516  0.3887  0.3857 -0.3908
 1195SOL     OW 5224   3.542   1.894   3.059 -0.2915 -0.3792  0.2740
 1195SOL    HW1 5225   3.522   1.821   3.001  0.3721  1.1645 -2.0890
 1195SOL    HW2 5226   3.636   1.887   3.075  0.0832  0.6684 -1.1827
 1196SOL     OW 5227   6.024   0.601   2.745  0.7529  0.3251  0.4475
 1196SOL    HW1 5228   6.026   0.628   2.653 -0.0606  0.5409  0.4828
 1196SOL    HW2 5229   5.931   0.603   2.768  0.9445  0.1955  1.2521
 1197SOL     OW 5230   0.350   0.729   2.341 -0.3714  0.5895  0.5194
 1197SOL    HW1 5231   0.415   0.798   2.353 -0.2152  0.9782 -2.0515
 1197SOL    HW2 5232   0.400   0.648   2.354  0.0148  0.9148  1.1178
 1198SOL     OW 5233   1.315   0.019   0.772 -0.1968  0.1124 -0.5034
 1198SOL    HW1 5234   1.353   0.077   0.707 -2.0004 -0.0367 -1.7701
 1198SOL    HW2 5235   1.376   0.022   0.846  0.2123  2.9180 -0.8537
 1199SOL     OW 5236   4.821   3.253   1.807 -0.0771 -0.9523  0.0365
 1199SOL    HW1 5237   4.858   3.324   1.754  0.5783  0.1193  1.8596
 1199SOL    HW2 5238   4.896   3.208   1.844 -0.5283 -1.5010  0.3062
 1200SOL     OW 5239   3.444   3.275   3.602 -0.4926  0.6388 -0.0169
 1200SOL    HW1 5240   3.421   3.295   3.511 -1.1172  0.4608  0.0962
 1200SOL    HW2 5241   3.540   3.271   3.602 -0.5175 -0.2710 -0.8504
 1201SOL     OW 5242   2.983   1.902   0.658 -0.2106 -0.0895 -0.1497
 1201SOL    HW1 5243   2.964   1.966   0.590 -0.1584  0.4773  0.3566
 1201SOL    HW2 5244   2.913   1.914   0.723 -1.2284 -1.7690 -0.8768
 1202SOL     OW 5245   0.663   2.426   1.993 -0.4447 -0.0165  0.4343
 1202SOL    HW1 5246   0.708   2.434   1.909  1.2699 -0.2532  1.2762
 1202SOL    HW2 5247   0.594   2.491   1.990  0.2150  0.6608 -0.7804
 1203SOL     OW 5248   2.217   2.067   0.551 -0.0726  0.2402 -0.1634
 1203SOL    HW1 5249   2.151   2.127   0.515  0.2951  0.7922  0.0743
 1203SOL    HW2 5250   2.225   2.092   0.642 -0.5097 -0.7215  0.1631
 1204SOL     OW 5251   0.341   5.236   2.569  0.2189 -0.3389 -0.6481
 1204SOL    HW1 5252   0.327   5.184   2.648  1.6865 -0.9902 -0.7782
 1204SOL    HW2 5253   0.399   5.307   2.597 -2.0821  1.5594 -0.3789
 1205SOL     OW 5254   0.125   1.820   1.998 -0.1402 -0.4326  0.1372
 1205SOL    HW1 5255   0.139   1.912   2.022  0.8806 -1.0894  2.2334
 1205SOL    HW2 5256   0.076   1.783   2.071 -0.1178 -1.6777 -0.4577
 1206SOL     OW 5257   2.564   2.532   2.923  0.1704 -0.2583 -0.2519
 1206SOL    HW1 5258   2.596   2.455   2.877 -0.4828 -0.5928 -0.1556
 1206SOL    HW2 5259   2.644   2.576   2.955  0.5746 -0.5265 -0.8782
 1207SOL     OW 5260   3.944   6.281   1.026  0.0046  0.0156 -0.0255
 1207SOL    HW1 5261   3.931   6.371   0.998 -0.6005 -0.1054 -0.1457
 1207SOL    HW2 5262   4.003   6.287   1.101  0.0377  0.4999 -0.0901
 1208SOL     OW 5263   2.196   2.658   2.252 -0.4162  0.7597 -0.6908
 1208SOL    HW1 5264   2.117   2.683   2.206 -1.5782 -0.8653  0.3355
 1208SOL    HW2 5265   2.172   2.581   2.303  1.9900 -0.1800 -0.8172
 1209SOL     OW 5266   6.158   5.560   3.147  0.1509 -0.0553  0.0616
 1209SOL    HW1 5267   6.095   5.564   3.076 -2.9863 -0.0882  2.6304
 1209SOL    HW2 5268   6.127   5.489   3.203  0.5635  1.9255  3.0391
 1210SOL     OW 5269   0.839   0.752   2.334 -0.0377 -0.4468  0.2129
 1210SOL    HW1 5270   0.830   0.696   2.411 -1.0708  0.6038  0.9038
 1210SOL    HW2 5271   0.901   0.820   2.361 -1.2046  0.5303  0.5275
 1211SOL     OW 5272   2.824   3.868   3.094 -0.3593 -0.0638  0.5399
 1211SOL    HW1 5273   2.739   3.890   3.130 -0.3271  1.7610 -0.3653
 1211SOL    HW2 5274   2.884   3.932   3.133  0.1360  0.2459 -0.6719
 1212SOL     OW 5275   5.283   2.578   1.949 -0.1915  0.1043  0.6204
 1212SOL    HW1 5276   5.295   2.515   1.877 -1.2516  0.8755 -0.2675
 1212SOL    HW2 5277   5.228   2.532   2.012  1.0283 -0.7044  1.1307
 1213SOL     OW 5278   0.778   4.001   3.497 -0.4709  0.4392 -0.3886
 1213SOL    HW1 5279   0.704   4.054   3.468 -2.7880 -2.9575 -1.2889
 1213SOL    HW2 5280   0.812   3.962   3.416  0.1129 -0.6901  0.3763
 1214SOL     OW 5281   2.515   2.345   4.144  0.2297  0.1222 -0.0079
 1214SOL    HW1 5282   2.605   2.354   4.177 -0.1976  0.4482  1.1094
 1214SOL    HW2 5283   2.512   2.257   4.108  1.4180  0.6220 -1.4122
 1215SOL     OW 5284   0.003   6.150   1.897  0.2104  0.3195 -0.5872
 1215SOL    HW1 5285  -0.043   6.185   1.974  0.5512  0.0871 -0.2761
 1215SOL    HW2 5286  -0.065   6.145   1.830 -0.0620  0.6545 -0.3451
 1216SOL     OW 5287   3.948   2.910   1.608 -0.0114  0.2175  0.6984
 1216SOL    HW1 5288   3.864   2.865   1.614 -0.8875  1.7047  0.1208
 1216SOL    HW2 5289   3.981   2.912   1.698 -1.0843  0.5282  1.0937
 1217SOL     OW 5290   4.162   0.074   2.401  0.2015  0.3218  0.0661
 1217SOL    HW1 5291   4.142  -0.009   2.443  0.2995  0.9578  1.4288
 1217SOL    HW2 5292   4.257   0.084   2.410  0.1715  0.6523  0.0454
 1218SOL     OW 5293   6.274   2.968   2.769  0.1065 -0.4295  0.5407
 1218SOL    HW1 5294   6.252   3.013   2.851 -1.3606  0.6028 -0.3853
 1218SOL    HW2 5295   6.320   2.889   2.798  0.1979  0.2159  2.3290
 1219SOL     OW 5296   1.920   1.980   4.505  0.0470  0.0372  0.4103
 1219SOL    HW1 5297   1.896   2.062   4.549 -0.7728  1.0288 -1.7422
 1219SOL    HW2 5298   1.998   1.950   4.551 -0.5657  1.1552  2.2861
 1220SOL     OW 5299   6.401   1.062   4.193 -0.0891  0.4075  0.0027
 1220SOL    HW1 5300   6.454   1.138   4.171  1.0965 -0.3353  0.1922
 1220SOL    HW2 5301   6.366   1.031   4.110  1.3562 -0.2181 -0.3983
 1221SOL     OW 5302   3.665   3.713   4.243  0.4416  0.3337 -0.2983
 1221SOL    HW1 5303   3.606   3.649   4.204  0.6662 -0.0017 -0.0917
 1221SOL    HW2 5304   3.751   3.672   4.241  0.4850  0.3805  0.3891
 1222SOL     OW 5305   5.800   5.749   3.944  0.4424  0.1849 -0.0140
 1222SOL    HW1 5306   5.830   5.741   3.853  2.6119 -0.7836  0.7148
 1222SOL    HW2 5307   5.799   5.844   3.961 -1.2405  0.4604 -1.3799
 1223SOL     OW 5308   1.102   5.308   3.156 -0.5420 -0.0437 -0.1849
 1223SOL    HW1 5309   1.146   5.271   3.233  1.4313  0.7328 -0.8962
 1223SOL    HW2 5310   1.045   5.237   3.126  1.7326 -1.9155 -0.4057
 1224SOL     OW 5311   5.054   5.802   0.035  0.0522 -0.0676  0.2097
 1224SOL    HW1 5312   4.998   5.875   0.007  0.0348 -0.1767 -0.0361
 1224SOL    HW2 5313   5.120   5.794  -0.034  0.6112  0.3118  0.6798
 1225SOL     OW 5314   5.083   3.235   1.627  0.3551 -0.2276  0.2304
 1225SOL    HW1 5315   5.131   3.300   1.576  0.3532  0.9324  1.6354
 1225SOL    HW2 5316   5.047   3.174   1.562 -1.0156  2.0612 -1.3017
 1226SOL     OW 5317   2.980   3.814   0.772  0.3182 -0.4418  0.2454
 1226SOL    HW1 5318   2.892   3.808   0.808 -0.1376  0.2616 -0.7211
 1226SOL    HW2 5319   2.996   3.727   0.736  0.4849 -0.9217  1.4176
 1227SOL     OW 5320   0.581   2.602   3.857  0.3395  0.1715  0.3663
 1227SOL    HW1 5321   0.583   2.617   3.762  0.6411 -2.4421 -0.1044
 1227SOL    HW2 5322   0.665   2.635   3.888 -0.2833  2.2704 -0.0079
 1228SOL     OW 5323   0.186   5.964   1.796  0.5876 -0.0132 -0.1197
 1228SOL    HW1 5324   0.211   5.985   1.706  0.8209  1.3803  0.2542
 1228SOL    HW2 5325   0.146   6.044   1.830 -0.0772 -0.7158  0.8271
 1229SOL     OW 5326   0.666   3.423   1.921 -0.1520  0.5456 -0.2475
 1229SOL    HW1 5327   0.603   3.483   1.961  0.8873  0.6015  1.4110
 1229SOL    HW2 5328   0.750   3.468   1.927  0.4037 -0.4413 -0.3847
 1230SOL     OW 5329   4.929   6.208   0.774 -0.0081  0.0495  0.2050
 1230SOL    HW1 5330   4.872   6.267   0.823  1.4532  0.0083  2.0550
 1230SOL    HW2 5331   5.014   6.214   0.817  0.4636 -2.6791 -0.1108
 1231SOL     OW 5332   0.936   0.498   3.285  0.2043 -0.3554  0.8824
 1231SOL    HW1 5333   0.911   0.469   3.372 -0.4926  1.3601  1.3067
 1231SOL    HW2 5334   1.030   0.516   3.292  0.7935 -2.8978  0.4388
 1232SOL     OW 5335   1.658   3.326   1.462 -0.3475  0.1381 -0.3303
 1232SOL    HW1 5336   1.639   3.245   1.508  0.7969 -0.6113 -1.1212
 1232SOL    HW2 5337   1.754   3.335   1.466 -0.3229  0.6573 -1.5330
 1233SOL     OW 5338   4.504   3.518   3.659  0.0774 -0.1701 -0.2521
 1233SOL    HW1 5339   4.572   3.539   3.595  0.1801  1.9693  0.4652
 1233SOL    HW2 5340   4.551   3.510   3.742 -0.5230  1.6906  0.3115
 1234SOL     OW 5341   4.258   1.082   2.423  0.1516  0.4030 -0.2546
 1234SOL    HW1 5342   4.247   1.151   2.357  0.4120  0.5428 -0.1535
 1234SOL    HW2 5343   4.344   1.100   2.462  0.6376 -0.5247 -0.8738
 1235SOL     OW 5344   1.581   0.716   0.368 -0.3388 -0.0193  0.3694
 1235SOL    HW1 5345   1.515   0.648   0.357  0.9073 -1.3436  0.7759
 1235SOL    HW2 5346   1.570   0.745   0.459 -0.5115 -0.0735  0.3664
 1236SOL     OW 5347   2.048   0.513   3.543  0.3148  0.7587  0.4708
 1236SOL    HW1 5348   1.982   0.485   3.480 -1.0099 -0.0901  2.1684
 1236SOL    HW2 5349   2.118   0.448   3.535  0.1834  0.6890 -0.1530
 1237SOL     OW 5350   0.152   4.751   2.678  0.5292 -0.5271 -0.2185
 1237SOL    HW1 5351   0.187   4.831   2.717  0.5735 -0.0666 -1.1877
 1237SOL    HW2 5352   0.102   4.780   2.602  2.4863 -1.5508 -1.9999
 1238SOL     OW 5353   6.074   3.658   4.451 -0.5524 -0.0498 -0.1527
 1238SOL    HW1 5354   5.985   3.693   4.455 -0.7108 -0.4574 -0.1233
 1238SOL    HW2 5355   6.128   3.726   4.493 -1.1989 -1.0065  2.4224
 1239SOL     OW 5356   3.061   5.493   0.804  0.1128  1.1331 -0.8397
 1239SOL    HW1 5357   2.987   5.467   0.859  0.1735  0.9258 -0.8532
 1239SOL    HW2 5358   3.110   5.412   0.792  1.9345  1.7563  1.5733
 1240SOL     OW 5359   2.642   2.915   2.275  0.0363 -0.0867 -0.1972
 1240SOL    HW1 5360   2.550   2.895   2.293 -0.8924  1.5764 -2.5890
 1240SOL    HW2 5361   2.664   2.985   2.336 -0.2022 -0.6093  0.5041
 1241SOL     OW 5362   5.367   3.720   4.257 -0.2765 -0.2233 -0.0619
 1241SOL    HW1 5363   5.274   3.698   4.258 -0.2940 -0.1430  0.3189
 1241SOL    HW2 5364   5.411   3.638   4.280 -0.3294  0.0570  1.1279
 1242SOL     OW 5365   0.023   0.147   0.696  0.0722 -0.4076 -0.7470
 1242SOL    HW1 5366   0.118   0.143   0.683 -0.0169 -1.8721 -1.1722
 1242SOL    HW2 5367  -0.002   0.055   0.710 -1.2511 -0.0071 -0.4088
 1243SOL     OW 5368   6.139   4.269   3.248 -0.3705  0.2860  0.4615
 1243SOL    HW1 5369   6.171   4.198   3.305  0.7770  0.6222  0.2646
 1243SOL    HW2 5370   6.052   4.288   3.281 -1.1394 -1.9057 -0.1029
 1244SOL     OW 5371   2.003   3.484   1.862  0.0845 -0.6482 -0.4341
 1244SOL    HW1 5372   2.062   3.422   1.904 -0.5544 -0.6854  0.4499
 1244SOL    HW2 5373   1.993   3.555   1.926  2.8793  1.7808 -2.4053
 1245SOL     OW 5374   1.154   2.643   4.300  0.3792  0.1736 -0.2346
 1245SOL    HW1 5375   1.125   2.658   4.210 -1.3238 -0.9065  0.0953
 1245SOL    HW2 5376   1.228   2.583   4.292 -0.5295 -0.9033 -0.8799
 1246SOL     OW 5377   5.282   1.816   2.876  0.0143 -0.3686  0.8764
 1246SOL    HW1 5378   5.340   1.887   2.846 -1.0565  0.9760  1.8537
 1246SOL    HW2 5379   5.342   1.749   2.908  1.0825 -0.2467 -0.7383
 1247SOL     OW 5380   1.069   3.317   0.105 -0.3218  0.2598 -0.2126
 1247SOL    HW1 5381   1.025   3.401   0.118  1.9547  1.4653  0.0759
 1247SOL    HW2 5382   1.066   3.303   0.010  1.1759  1.7889 -0.5238
 1248SOL     OW 5383   5.881   1.106   1.046 -0.2060  1.0504 -0.2519
 1248SOL    HW1 5384   5.856   1.129   1.135 -0.0818 -0.9865  0.3607
 1248SOL    HW2 5385   5.946   1.172   1.021  0.5287  1.0735  1.5700
 1249SOL     OW 5386   5.173   1.477   0.638  0.2952 -0.5011 -0.1029
 1249SOL    HW1 5387   5.158   1.473   0.543  0.6251 -0.1953 -0.1700
 1249SOL    HW2 5388   5.190   1.386   0.663 -2.5651 -1.0707  0.1430
 1250SOL     OW 5389   2.263   4.403   4.512  0.6764 -0.8323  0.6005
 1250SOL    HW1 5390   2.193   4.465   4.492 -0.2296 -1.9370  0.2609
 1250SOL    HW2 5391   2.274   4.410   4.607 -0.5200 -1.2878  0.7858
 1251SOL     OW 5392   0.330   2.224   3.407 -0.8875 -0.3940  0.0642
 1251SOL    HW1 5393   0.362   2.302   3.361  0.1742 -0.0026  1.3895
 1251SOL    HW2 5394   0.327   2.250   3.499  0.8254 -2.2850  0.7473
 1252SOL     OW 5395   5.648   0.242   3.575  0.0438 -0.0687 -0.2717
 1252SOL    HW1 5396   5.631   0.280   3.489 -0.6638  0.7780  0.2169
 1252SOL    HW2 5397   5.692   0.160   3.557 -1.0676 -0.4304 -1.4929
 1253SOL     OW 5398   4.559   1.864   1.548  0.6539 -0.3227  0.7309
 1253SOL    HW1 5399   4.645   1.828   1.565  1.4215  0.9353 -0.2847
 1253SOL    HW2 5400   4.573   1.958   1.537 -0.7847 -0.1327  0.1939
 1254SOL     OW 5401   5.221   1.917   3.826  0.1088  0.1968  0.3193
 1254SOL    HW1 5402   5.127   1.930   3.835  0.4248  2.4755  0.9182
 1254SOL    HW2 5403   5.249   1.986   3.765  1.5069  0.1338  0.8513
 1255SOL     OW 5404   5.795   3.110   3.819 -0.3253  0.7232  0.3068
 1255SOL    HW1 5405   5.813   3.029   3.867  1.2576  0.1800 -1.1097
 1255SOL    HW2 5406   5.764   3.080   3.733  2.0335  1.5206 -0.8981
 1256SOL     OW 5407   0.481   0.896   0.218 -0.1327 -0.2637  0.3158
 1256SOL    HW1 5408   0.506   0.916   0.308  1.8224  0.1603 -0.2792
 1256SOL    HW2 5409   0.389   0.924   0.212  0.0383  0.7277  1.8641
 1257SOL     OW 5410   2.072   6.389   3.067  0.7010 -0.0257 -0.4453
 1257SOL    HW1 5411   2.047   6.356   3.154  1.4560  0.2345 -0.1184
 1257SOL    HW2 5412   2.152   6.341   3.046  0.4685 -0.1513 -1.0374
 1258SOL     OW 5413   2.971   2.848   2.858  0.5981 -0.4407  0.0369
 1258SOL    HW1 5414   2.991   2.798   2.779 -1.0780  1.1578 -1.5042
 1258SOL    HW2 5415   2.973   2.939   2.830 -2.5926  0.0976  1.0950
 1259SOL     OW 5416   1.350   4.104   2.623 -0.3747  0.3099  0.2123
 1259SOL    HW1 5417   1.404   4.027   2.641 -0.7414  0.2919  1.2947
 1259SOL    HW2 5418   1.290   4.075   2.554 -0.2568 -0.2527  0.3401
 1260SOL     OW 5419   0.250   5.899   4.076  0.5748 -0.2580 -0.6978
 1260SOL    HW1 5420   0.330   5.934   4.117 -0.9201  2.1128  0.4010
 1260SOL    HW2 5421   0.234   5.957   4.002  0.6071 -1.6017 -1.7949
 1261SOL     OW 5422   0.329   5.082   4.103  0.2554 -0.0237 -0.2382
 1261SOL    HW1 5423   0.269   5.115   4.036  0.8575  0.8728 -0.3502
 1261SOL    HW2 5424   0.273   5.038   4.166 -0.5310  0.8495 -0.3146
 1262SOL     OW 5425   0.442   1.212   0.482  0.4244 -0.1624  0.0053
 1262SOL    HW1 5426   0.438   1.220   0.386  0.7683  1.3452  0.1007
 1262SOL    HW2 5427   0.418   1.120   0.499 -1.9174  0.1132 -1.3615
 1263SOL     OW 5428   0.079   3.698   3.352  0.1197 -0.4312 -0.2114
 1263SOL    HW1 5429   0.065   3.651   3.269 -1.4170  0.0401 -0.2441
 1263SOL    HW2 5430   0.164   3.666   3.383  1.1992  0.0813 -2.4255
 1264SOL     OW 5431   3.631   1.714   3.377  0.1503 -0.0929  0.1728
 1264SOL    HW1 5432   3.544   1.756   3.371 -0.2886 -0.6199  2.2340
 1264SOL    HW2 5433   3.614   1.622   3.360  0.2223 -0.2615  0.9817
 1265SOL     OW 5434   6.469   3.544   0.158 -0.3276  0.0260  0.0129
 1265SOL    HW1 5435   6.433   3.586   0.237 -1.9495  0.1517 -0.7425
 1265SOL    HW2 5436   6.419   3.582   0.086 -1.5911 -2.7954 -0.7641
 1266SOL     OW 5437   5.672   6.230   1.666  0.1151  0.7340  1.0025
 1266SOL    HW1 5438   5.674   6.135   1.661  2.2722  0.7815  0.0328
 1266SOL    HW2 5439   5.714   6.251   1.750  0.4668  0.8461  0.7996
 1267SOL     OW 5440   0.299   2.667   2.549 -0.0855  0.4435 -0.3985
 1267SOL    HW1 5441   0.279   2.743   2.495 -0.2591  1.4466  1.0125
 1267SOL    HW2 5442   0.394   2.667   2.557  0.3429 -1.8166 -3.5607
 1268SOL     OW 5443   1.424   2.546   0.121 -0.1522 -0.1824 -0.0041
 1268SOL    HW1 5444   1.504   2.594   0.142  0.0840 -0.4406 -0.3052
 1268SOL    HW2 5445   1.454   2.472   0.067 -0.5149 -0.6435  0.4164
 1269SOL     OW 5446   6.494   0.161   2.140 -0.4034  0.5420 -0.3891
 1269SOL    HW1 5447   6.549   0.153   2.219 -0.6605  2.9745  0.1021
 1269SOL    HW2 5448   6.440   0.082   2.141  0.4784 -0.0988  1.1756
 1270SOL     OW 5449   1.080   4.098   3.561  0.0532  0.1638  0.0956
 1270SOL    HW1 5450   1.091   4.004   3.572  0.5622  0.1842 -0.1894
 1270SOL    HW2 5451   1.017   4.124   3.628  0.3171 -0.2953  0.5218
 1271SOL     OW 5452   2.640   1.536   2.820 -0.0958  0.4495 -0.3050
 1271SOL    HW1 5453   2.647   1.473   2.891  0.1510 -0.6953 -1.3197
 1271SOL    HW2 5454   2.547   1.538   2.798 -0.3183  1.4890  0.6195
 1272SOL     OW 5455   3.950   0.782   4.361  0.2376  0.2460 -0.1803
 1272SOL    HW1 5456   3.894   0.826   4.297  0.5854  0.8754 -0.0597
 1272SOL    HW2 5457   4.036   0.780   4.320  0.2777 -0.1222 -0.0845
 1273SOL     OW 5458   2.673   0.768   1.684  0.0721 -0.4342  0.3106
 1273SOL    HW1 5459   2.710   0.841   1.733  1.4021 -0.7661 -0.1420
 1273SOL    HW2 5460   2.701   0.690   1.732  0.6985 -0.7269 -0.5004
 1274SOL     OW 5461   2.585   5.764   2.858 -0.5500  0.2363  0.1747
 1274SOL    HW1 5462   2.493   5.772   2.834 -0.5378  0.7468  0.2752
 1274SOL    HW2 5463   2.633   5.784   2.777 -0.5248  0.5918  0.2740
 1275SOL     OW 5464   2.420   6.456   3.835  0.6392  0.0430 -0.4832
 1275SOL    HW1 5465   2.390   6.396   3.766 -1.0950  0.0039  0.2502
 1275SOL    HW2 5466   2.489   6.408   3.881  1.3489 -0.1942 -1.7512
 1276SOL     OW 5467   2.531   0.521   0.390 -0.2711 -0.3119 -0.4013
 1276SOL    HW1 5468   2.580   0.551   0.466 -1.3767 -0.8524  0.5526
 1276SOL    HW2 5469   2.598   0.485   0.331  0.4249 -1.7722  1.2190
 1277SOL     OW 5470   2.164   3.161   0.236  0.6983 -0.0729  0.0727
 1277SOL    HW1 5471   2.242   3.195   0.281  0.6169  0.3702 -0.1104
 1277SOL    HW2 5472   2.093   3.172   0.299  0.1448  2.6078 -0.8812
 1278SOL     OW 5473   5.532   2.370   2.645  0.0130 -0.8122  0.2776
 1278SOL    HW1 5474   5.537   2.466   2.652  1.2193 -0.7821 -0.6781
 1278SOL    HW2 5475   5.624   2.341   2.648 -0.0006 -1.6227 -3.1524
 1279SOL     OW 5476   1.781   4.140   3.150 -0.6288 -0.1815  0.7228
 1279SOL    HW1 5477   1.838   4.213   3.175 -0.3476  0.4224 -1.4701
 1279SOL    HW2 5478   1.779   4.143   3.054 -1.1035 -2.6914  0.5881
 1280SOL     OW 5479   1.081   3.498   3.904  0.3339 -0.0861 -0.2558
 1280SOL    HW1 5480   1.173   3.516   3.884  0.9973 -1.8150  0.9997
 1280SOL    HW2 5481   1.071   3.404   3.892 -1.7453  0.2641 -1.9531
 1281SOL     OW 5482   6.396   1.778   4.025 -0.0519  0.7207 -0.0702
 1281SOL    HW1 5483   6.303   1.790   4.047  0.4034  1.4012  1.6642
 1281SOL    HW2 5484   6.409   1.831   3.947 -1.3715 -0.3686 -1.0920
 1282SOL     OW 5485   6.528   0.002   3.689  0.2855 -0.9769  0.3240
 1282SOL    HW1 5486   6.616   0.000   3.725  0.4118 -0.2467  0.0543
 1282SOL    HW2 5487   6.537   0.046   3.605 -0.4736 -0.0864  0.6926
 1283SOL     OW 5488   1.960   5.047   3.220 -0.2537  0.9022 -0.1817
 1283SOL    HW1 5489   2.043   5.038   3.268  0.0208  2.3005 -0.3517
 1283SOL    HW2 5490   1.893   5.039   3.287  0.0631  0.9613  0.1456
 1284SOL     OW 5491   4.599   4.727   4.552 -0.2160  0.1341  0.1315
 1284SOL    HW1 5492   4.572   4.817   4.537  1.1814  0.2356 -2.2860
 1284SOL    HW2 5493   4.553   4.676   4.486 -3.0310 -1.4915  3.0366
 1285SOL     OW 5494   5.454   6.366   3.810 -0.0926 -0.1298  0.5728
 1285SOL    HW1 5495   5.517   6.435   3.831 -1.6077  1.3600  0.4415
 1285SOL    HW2 5496   5.369   6.406   3.827 -1.1291 -1.1992 -1.7578
 1286SOL     OW 5497   2.428   2.157   3.900 -0.4819  0.2199  0.3526
 1286SOL    HW1 5498   2.385   2.240   3.879 -1.7460  0.4449  3.3098
 1286SOL    HW2 5499   2.373   2.091   3.859 -1.4603  0.7151  0.8320
 1287SOL     OW 5500   5.009   5.838   0.936  0.0939 -0.0932 -0.3409
 1287SOL    HW1 5501   5.028   5.887   0.856  0.2320  0.9620  0.3190
 1287SOL    HW2 5502   4.914   5.842   0.945  0.2058  1.4668  0.5445
 1288SOL     OW 5503   3.801   4.284   1.762  0.1496 -0.2895  0.3365
 1288SOL    HW1 5504   3.833   4.356   1.708  1.3828 -0.0487  1.3542
 1288SOL    HW2 5505   3.739   4.238   1.705  0.9444  0.3103 -1.0803
 1289SOL     OW 5506   2.092   0.787   3.585  0.2913  0.5067  0.2678
 1289SOL    HW1 5507   2.071   0.699   3.554  0.1650  1.2815 -2.0357
 1289SOL    HW2 5508   2.035   0.801   3.660 -1.5004 -0.4765 -0.8387
 1290SOL     OW 5509   4.706   4.681   1.224  0.3777  0.5820  0.5702
 1290SOL    HW1 5510   4.759   4.749   1.183  2.3701 -1.2088 -0.0324
 1290SOL    HW2 5511   4.752   4.660   1.306 -1.2652  1.2288  1.7161
 1291SOL     OW 5512   3.211   3.655   3.898  0.2216 -0.2910  0.4383
 1291SOL    HW1 5513   3.159   3.674   3.977  0.9942  1.4810  0.5815
 1291SOL    HW2 5514   3.274   3.727   3.895 -0.0884 -0.0517 -2.0653
 1292SOL     OW 5515   4.041   4.830   3.733 -0.1835 -0.4485 -0.2371
 1292SOL    HW1 5516   4.051   4.781   3.651  0.2707 -1.7904  0.5804
 1292SOL    HW2 5517   4.123   4.877   3.744 -0.2475 -0.2652 -0.5566
 1293SOL     OW 5518   2.888   5.264   0.069  0.3698 -0.1939  0.1410
 1293SOL    HW1 5519   2.808   5.227   0.030  0.1298  1.4265 -1.0495
 1293SOL    HW2 5520   2.957   5.243   0.006  0.8055 -1.1374  0.9136
 1294SOL     OW 5521   4.179   1.524   0.212 -0.1345 -0.1364 -0.3849
 1294SOL    HW1 5522   4.236   1.509   0.287  2.5640  0.0009 -2.2786
 1294SOL    HW2 5523   4.144   1.613   0.226 -1.0288 -0.7314  1.4581
 1295SOL     OW 5524   3.804   0.830   0.914 -0.0436  0.1486 -0.6435
 1295SOL    HW1 5525   3.772   0.918   0.934 -1.2363 -0.8140  2.0224
 1295SOL    HW2 5526   3.788   0.820   0.820 -0.2298  2.5954 -0.9472
 1296SOL     OW 5527   5.131   1.903   3.450  0.3299  0.0627  0.1420
 1296SOL    HW1 5528   5.158   1.846   3.522  1.0656  0.1339 -0.0786
 1296SOL    HW2 5529   5.210   1.951   3.425  0.2936 -0.5822 -1.3014
 1297SOL     OW 5530   6.387   0.305   3.757 -0.4817 -0.2352  0.0651
 1297SOL    HW1 5531   6.321   0.373   3.752  0.4760  0.6328 -2.1013
 1297SOL    HW2 5532   6.338   0.223   3.746 -1.2386  0.3774 -1.4008
 1298SOL     OW 5533   0.995   2.387   3.122 -0.0738 -0.0908 -0.0301
 1298SOL    HW1 5534   0.972   2.436   3.042  0.0752  0.0109 -0.0112
 1298SOL    HW2 5535   0.949   2.433   3.192 -0.7499 -0.5843 -0.1459
 1299SOL     OW 5536   2.449   4.672   2.649  0.0323  0.4144  0.6969
 1299SOL    HW1 5537   2.430   4.757   2.689  1.2163  1.1585 -0.2864
 1299SOL    HW2 5538   2.520   4.636   2.702  0.2615  0.5197  0.4622
 1300SOL     OW 5539   0.255   4.996   4.582 -0.5290 -0.2285  0.2962
 1300SOL    HW1 5540   0.284   5.084   4.605 -0.2749  0.1516 -1.3459
 1300SOL    HW2 5541   0.333   4.952   4.550 -1.2385  0.0520 -1.9898
 1301SOL     OW 5542   4.520   4.568   2.404 -0.0967 -0.6873 -0.0933
 1301SOL    HW1 5543   4.612   4.551   2.425  0.8846  2.6257 -0.9458
 1301SOL    HW2 5544   4.505   4.657   2.437 -2.9080 -1.0045 -0.3224
 1302SOL     OW 5545   5.750   2.061   3.578  0.0474  0.2206  0.3290
 1302SOL    HW1 5546   5.821   2.085   3.519 -1.4911  0.1662 -1.6396
 1302SOL    HW2 5547   5.726   2.143   3.621  0.7788  0.3815  0.4550
 1303SOL     OW 5548   0.602   2.435   1.555 -0.1395  0.4640  0.4090
 1303SOL    HW1 5549   0.664   2.475   1.616  0.7366 -2.2413  1.4278
 1303SOL    HW2 5550   0.558   2.368   1.606 -2.0797  0.5920 -1.0168
 1304SOL     OW 5551   2.226   3.612   0.885  0.2471  0.1191 -0.5024
 1304SOL    HW1 5552   2.227   3.699   0.845  1.7905  0.6070  0.5230
 1304SOL    HW2 5553   2.295   3.563   0.840  0.5856  0.0040  0.1269
 1305SOL     OW 5554   3.881   0.744   2.271  0.8368 -0.0864 -0.0587
 1305SOL    HW1 5555   3.837   0.686   2.334 -2.0013  1.6011 -0.2808
 1305SOL    HW2 5556   3.941   0.797   2.324 -1.4708  1.2736  1.3880
 1306SOL     OW 5557   4.375   2.724   0.839  0.9282 -0.2329  0.2748
 1306SOL    HW1 5558   4.311   2.664   0.799 -0.1672  0.8651  0.3091
 1306SOL    HW2 5559   4.435   2.745   0.767  0.4550 -0.2473 -0.1379
 1307SOL     OW 5560   1.252   1.384   3.194 -0.0038  0.0658 -0.0172
 1307SOL    HW1 5561   1.341   1.371   3.162  1.2981 -1.3032  3.5956
 1307SOL    HW2 5562   1.258   1.460   3.252 -1.0447 -0.3094  0.6156
 1308SOL     OW 5563   5.416   3.191   0.216 -0.6726 -0.3114 -0.1323
 1308SOL    HW1 5564   5.332   3.203   0.261 -0.9592  1.6013 -1.0706
 1308SOL    HW2 5565   5.395   3.205   0.123  0.2090 -2.5333 -0.7216
 1309SOL     OW 5566   5.039   3.630   2.003  0.5599 -0.5078 -0.2194
 1309SOL    HW1 5567   5.118   3.676   2.029  0.7710 -0.7531 -0.4143
 1309SOL    HW2 5568   5.031   3.647   1.909  1.0417 -1.4426 -0.4476
 1310SOL     OW 5569   2.525   3.038   2.499 -0.2678 -0.3240 -0.9152
 1310SOL    HW1 5570   2.504   2.976   2.569  0.7451  0.0690 -0.2250
 1310SOL    HW2 5571   2.501   3.123   2.536 -0.6668 -0.2040 -1.4458
 1311SOL     OW 5572   1.534   5.433   4.487 -0.1271  0.7425  0.3664
 1311SOL    HW1 5573   1.626   5.454   4.506  0.8856 -1.5496 -1.5031
 1311SOL    HW2 5574   1.518   5.352   4.535 -0.7446  0.4511 -0.3110
 1312SOL     OW 5575   1.561   1.606   3.939  0.0523  0.0215 -0.0427
 1312SOL    HW1 5576   1.508   1.665   3.992 -0.9509 -0.3584 -0.6131
 1312SOL    HW2 5577   1.582   1.656   3.861  0.8563  0.2934  0.3272
 1313SOL     OW 5578   4.649   2.522   3.804 -0.4900 -0.0246  0.0327
 1313SOL    HW1 5579   4.707   2.481   3.739 -1.2196 -0.4896 -0.3431
 1313SOL    HW2 5580   4.620   2.449   3.859  1.2551  0.5504  1.8346
 1314SOL     OW 5581   1.623   1.744   3.665 -0.0440 -0.3658  0.3499
 1314SOL    HW1 5582   1.714   1.714   3.654  0.1547  0.3684 -0.0545
 1314SOL    HW2 5583   1.626   1.837   3.643 -0.5216  0.1218  2.2097
 1315SOL     OW 5584   4.279   4.940   3.711  0.3430  0.2791 -0.5708
 1315SOL    HW1 5585   4.356   4.993   3.693  1.3603 -0.9944 -0.1706
 1315SOL    HW2 5586   4.308   4.850   3.695 -0.7416 -0.3117  0.5836
 1316SOL     OW 5587   1.181   0.628   0.458  0.6507  0.2644  0.0394
 1316SOL    HW1 5588   1.178   0.612   0.552  1.7049  1.0201  0.2261
 1316SOL    HW2 5589   1.183   0.724   0.451 -1.6345  0.3034 -0.8539
 1317SOL     OW 5590   3.214   2.139   4.158  0.1613  0.2575  0.2302
 1317SOL    HW1 5591   3.251   2.058   4.123  0.4684  0.4006  0.2189
 1317SOL    HW2 5592   3.211   2.198   4.082 -1.6662 -0.2911 -0.1616
 1318SOL     OW 5593   3.509   0.826   3.991 -0.0723  0.3561 -0.4108
 1318SOL    HW1 5594   3.511   0.731   3.975  0.8432  0.6780 -2.5417
 1318SOL    HW2 5595   3.573   0.862   3.929 -1.6378  2.5458 -0.8611
 1319SOL     OW 5596   5.102   3.704   1.307  0.3281  0.5063  0.3641
 1319SOL    HW1 5597   5.161   3.779   1.300  1.0145  0.2535  2.5781
 1319SOL    HW2 5598   5.016   3.743   1.322  0.4977  0.8533  0.4487
 1320SOL     OW 5599   3.256   0.492   2.209 -0.3388 -0.1403 -0.4979
 1320SOL    HW1 5600   3.323   0.549   2.246 -0.4412 -0.0244 -0.4924
 1320SOL    HW2 5601   3.235   0.431   2.280  0.3309 -0.6767 -0.7573
 1321SOL     OW 5602   4.526   2.510   2.115  0.7429  0.2413  0.2253
 1321SOL    HW1 5603   4.556   2.481   2.029 -0.6369  1.3785 -0.6825
 1321SOL    HW2 5604   4.561   2.445   2.176  3.3080  0.3941 -0.9601
 1322SOL     OW 5605   2.010   5.647   1.053  0.4497 -1.0679 -0.2659
 1322SOL    HW1 5606   1.982   5.617   0.966  0.7998 -1.3015 -0.3020
 1322SOL    HW2 5607   2.009   5.742   1.046 -1.0257 -1.0462 -0.0357
 1323SOL     OW 5608   0.828   1.898   2.620  0.3762  0.6390  0.6443
 1323SOL    HW1 5609   0.809   1.955   2.545  1.2486  0.9441  0.6351
 1323SOL    HW2 5610   0.742   1.876   2.656 -0.0514  0.5910 -0.3699
 1324SOL     OW 5611   4.895   5.325   4.254 -0.0977 -0.4149  0.5784
 1324SOL    HW1 5612   4.821   5.330   4.315 -0.2558 -2.3249  0.6023
 1324SOL    HW2 5613   4.953   5.260   4.292  2.1873  1.7980  1.1000
 1325SOL     OW 5614   0.971   1.967   1.718 -0.1834 -0.2459 -0.1876
 1325SOL    HW1 5615   1.041   1.920   1.762 -0.1050 -0.1970 -0.2605
 1325SOL    HW2 5616   0.988   2.059   1.737 -0.1493 -0.2252 -0.3217
 1326SOL     OW 5617   3.433   5.686   3.263  0.2950 -0.2207 -0.0264
 1326SOL    HW1 5618   3.516   5.731   3.274  0.1085 -0.0257  0.6627
 1326SOL    HW2 5619   3.369   5.756   3.249  0.1681 -0.3312 -0.0012
 1327SOL     OW 5620   6.118   5.713   0.976  0.0819 -0.3110 -0.1702
 1327SOL    HW1 5621   6.091   5.622   0.983  0.8674 -0.6154 -0.9137
 1327SOL    HW2 5622   6.184   5.725   1.044  1.1062 -0.7448 -1.0580
 1328SOL     OW 5623   1.265   0.760   0.067 -0.2008  0.1903 -0.0453
 1328SOL    HW1 5624   1.182   0.763   0.021  0.4265  0.2147 -1.2136
 1328SOL    HW2 5625   1.262   0.677   0.116 -0.4981 -0.3012 -0.8827
 1329SOL     OW 5626   1.845   3.629   2.053 -0.2490  0.2007  0.0723
 1329SOL    HW1 5627   1.826   3.627   2.147 -2.2705 -1.1753 -0.2850
 1329SOL    HW2 5628   1.773   3.679   2.015 -1.1817 -1.7846 -0.9812
 1330SOL     OW 5629   5.701   1.905   1.602  0.1439  0.5245 -0.2481
 1330SOL    HW1 5630   5.671   1.815   1.587 -0.0111  0.7709 -1.5247
 1330SOL    HW2 5631   5.732   1.905   1.692 -1.3812 -0.3878  0.3189
 1331SOL     OW 5632   4.050   1.063   0.921 -0.1969 -0.2345 -0.5543
 1331SOL    HW1 5633   3.983   1.075   0.988 -0.5181  2.3794 -1.2250
 1331SOL    HW2 5634   4.081   0.974   0.934 -0.6760 -0.0563  2.6464
 1332SOL     OW 5635   1.601   3.742   2.099 -0.1118 -1.0375 -0.0944
 1332SOL    HW1 5636   1.551   3.796   2.161 -0.8156 -1.1505 -0.5528
 1332SOL    HW2 5637   1.547   3.663   2.087  0.6805 -1.6282  0.2002
 1333SOL     OW 5638   0.873   4.197   1.825 -0.4403  0.3864  0.4031
 1333SOL    HW1 5639   0.789   4.225   1.862 -0.4006  0.0434  0.7639
 1333SOL    HW2 5640   0.932   4.196   1.901 -0.5588 -1.1461  0.5068
 1334SOL     OW 5641   3.803   2.355   1.739  0.1948 -0.2196  0.1589
 1334SOL    HW1 5642   3.812   2.323   1.649 -0.4931  0.4292 -0.1508
 1334SOL    HW2 5643   3.893   2.357   1.772  0.5740  0.3989 -0.8310
 1335SOL     OW 5644   5.834   0.678   4.433 -0.0603  0.7544 -0.1990
 1335SOL    HW1 5645   5.924   0.709   4.423  0.0807 -0.1435 -2.1972
 1335SOL    HW2 5646   5.825   0.608   4.367 -2.0018  0.3276  0.4429
 1336SOL     OW 5647   1.510   4.944   3.860 -0.0630  0.2537  0.1930
 1336SOL    HW1 5648   1.594   4.989   3.867 -0.1860  0.3884  0.7897
 1336SOL    HW2 5649   1.497   4.933   3.765  1.7332 -1.8328  0.0923
 1337SOL     OW 5650   4.831   2.647   4.046  0.2043  0.2780  0.1324
 1337SOL    HW1 5651   4.833   2.626   3.952 -1.1143  0.3309  0.0847
 1337SOL    HW2 5652   4.771   2.584   4.084 -1.7620  2.1950  0.4138
 1338SOL     OW 5653   0.083   0.983   0.977  0.3729  0.3347 -0.4292
 1338SOL    HW1 5654  -0.004   1.022   0.987  0.4696  0.4387  0.0255
 1338SOL    HW2 5655   0.138   1.030   1.039  0.2438 -1.2815  0.9882
 1339SOL     OW 5656   4.431   4.034   2.624 -0.2029  0.0922 -0.1459
 1339SOL    HW1 5657   4.350   4.064   2.583  0.4683  1.3807 -0.5986
 1339SOL    HW2 5658   4.451   4.102   2.689  2.1465  1.5744 -2.2118
 1340SOL     OW 5659   4.079   0.492   0.856 -0.1007 -0.6303  0.4486
 1340SOL    HW1 5660   4.043   0.434   0.789 -0.2746 -2.1228  1.7662
 1340SOL    HW2 5661   4.171   0.503   0.831 -0.6237  0.5063 -1.1117
 1341SOL     OW 5662   6.028   3.674   1.255 -0.0600  0.3543  0.1360
 1341SOL    HW1 5663   5.984   3.589   1.257 -2.6737  1.4417 -2.8295
 1341SOL    HW2 5664   5.971   3.732   1.307 -0.0481  0.9596 -0.5087
 1342SOL     OW 5665   0.256   0.222   3.089 -0.8387 -0.4339 -0.1337
 1342SOL    HW1 5666   0.197   0.275   3.143 -1.6985 -0.4173 -1.0683
 1342SOL    HW2 5667   0.212   0.138   3.079  0.7969 -1.6276  1.8553
 1343SOL     OW 5668   3.763   3.868   2.194  0.1963 -0.3890  0.2032
 1343SOL    HW1 5669   3.781   3.787   2.145  2.0019 -0.6506  1.2426
 1343SOL    HW2 5670   3.772   3.843   2.286  1.0808  1.0525  0.5307
 1344SOL     OW 5671   5.478   3.452   4.214  0.4252  0.2295 -0.3396
 1344SOL    HW1 5672   5.475   3.419   4.304  0.4797  2.1169  0.4074
 1344SOL    HW2 5673   5.415   3.399   4.166 -2.2431  1.4087  1.6203
 1345SOL     OW 5674   0.911   0.359   0.243 -0.1503 -0.0725 -0.1559
 1345SOL    HW1 5675   0.873   0.414   0.311  1.0970  0.6752 -0.0304
 1345SOL    HW2 5676   0.965   0.296   0.291 -3.0296 -2.7315 -0.1457
 1346SOL     OW 5677   1.286   2.562   3.095  0.1023  0.3966 -0.1013
 1346SOL    HW1 5678   1.338   2.638   3.068 -0.8155  1.4568  1.0248
 1346SOL    HW2 5679   1.351   2.495   3.115  0.8994  0.1958 -2.8647
 1347SOL     OW 5680   3.235   3.542   3.629  0.3344 -0.0940  0.1794
 1347SOL    HW1 5681   3.168   3.475   3.613  1.0134 -0.3278 -2.0582
 1347SOL    HW2 5682   3.232   3.557   3.724 -1.2047 -1.8377  0.4675
 1348SOL     OW 5683   1.719   2.816   1.112 -0.3380  0.0606 -0.2165
 1348SOL    HW1 5684   1.678   2.866   1.042  0.5452  0.8405 -0.2056
 1348SOL    HW2 5685   1.649   2.796   1.173 -0.6579  1.5628 -0.0725
 1349SOL     OW 5686   5.375   2.127   3.755  0.6081 -0.4475 -0.2945
 1349SOL    HW1 5687   5.402   2.201   3.700  1.1572  0.1293  0.7289
 1349SOL    HW2 5688   5.446   2.116   3.818 -0.8514  0.2319  1.5987
 1350SOL     OW 5689   5.415   3.117   4.395  0.4703 -0.1290  0.0074
 1350SOL    HW1 5690   5.421   3.086   4.305  1.6533 -2.0281  0.6847
 1350SOL    HW2 5691   5.345   3.065   4.434  1.0422 -0.4710  0.5982
 1351SOL     OW 5692   5.270   6.085   1.527  0.3977 -0.0555 -0.2380
 1351SOL    HW1 5693   5.275   6.004   1.577  0.4370 -0.3814 -0.7638
 1351SOL    HW2 5694   5.292   6.154   1.589  0.6865 -0.4791  0.1262
 1352SOL     OW 5695   1.368   6.343   2.364 -0.4213 -0.2136 -0.0291
 1352SOL    HW1 5696   1.343   6.423   2.410  1.9007  0.7689 -0.3787
 1352SOL    HW2 5697   1.399   6.372   2.279 -0.5697 -1.6175 -0.5871
 1353SOL     OW 5698   3.187   6.169   1.848  0.3431  0.0657 -0.2023
 1353SOL    HW1 5699   3.260   6.225   1.873 -1.7643  3.3089 -0.7155
 1353SOL    HW2 5700   3.180   6.106   1.920  1.4667  1.9361  1.6582
 1354SOL     OW 5701   2.626   3.524   1.819 -0.6962  0.0021  0.6427
 1354SOL    HW1 5702   2.665   3.460   1.878 -1.3304 -0.7822  0.2241
 1354SOL    HW2 5703   2.580   3.472   1.753 -1.1264  0.8855  0.2254
 1355SOL     OW 5704   1.212   0.605   4.028 -0.0759  0.1592  0.5910
 1355SOL    HW1 5705   1.133   0.651   4.059  1.3618  1.4824  2.5493
 1355SOL    HW2 5706   1.266   0.595   4.106  1.0386 -2.1736 -0.3997
 1356SOL     OW 5707   1.038   3.222   1.126 -0.2538 -0.1940 -0.6213
 1356SOL    HW1 5708   1.102   3.161   1.163 -1.2949 -0.1229  1.4044
 1356SOL    HW2 5709   0.954   3.179   1.138 -0.8432  0.9065 -0.7013
 1357SOL     OW 5710   5.217   4.149   1.836  0.1065 -0.8491  0.6165
 1357SOL    HW1 5711   5.257   4.235   1.840  0.2491 -0.8959  0.1742
 1357SOL    HW2 5712   5.255   4.101   1.910  0.1564 -0.5934  0.7581
 1358SOL     OW 5713   4.848   2.798   0.592 -0.6290 -0.2246  0.1448
 1358SOL    HW1 5714   4.761   2.836   0.576  0.4906  1.2166 -4.0025
 1358SOL    HW2 5715   4.837   2.704   0.576 -1.2808  0.1298 -1.8059
 1359SOL     OW 5716   4.361   3.290   0.121  0.2024  0.0424  0.4836
 1359SOL    HW1 5717   4.338   3.197   0.116 -1.2338  0.4250 -0.4492
 1359SOL    HW2 5718   4.373   3.306   0.214 -0.5933 -0.8476  0.7600
 1360SOL     OW 5719   6.110   3.378   2.996 -0.6531 -0.4125 -0.2822
 1360SOL    HW1 5720   6.152   3.361   3.080  0.9601 -0.2161 -1.0184
 1360SOL    HW2 5721   6.119   3.473   2.984 -2.4117 -0.1542  0.0771
 1361SOL     OW 5722   0.300   1.675   1.786  0.1385 -0.1114  0.1795
 1361SOL    HW1 5723   0.391   1.705   1.787 -0.4357  1.8423 -0.7135
 1361SOL    HW2 5724   0.256   1.728   1.852 -0.8899  0.9880 -1.3242
 1362SOL     OW 5725   1.698   2.074   1.868 -0.7023 -0.3185 -0.6555
 1362SOL    HW1 5726   1.648   2.140   1.820 -1.5018 -0.5341 -0.1376
 1362SOL    HW2 5727   1.631   2.022   1.914  0.0207 -0.2164  0.5624
 1363SOL     OW 5728   1.472   4.967   0.315 -0.2201  0.5484 -0.4685
 1363SOL    HW1 5729   1.493   4.885   0.359 -0.8703  0.7537  0.2420
 1363SOL    HW2 5730   1.456   5.030   0.386  1.0532  1.5151 -0.9949
 1364SOL     OW 5731   1.813   5.888   2.463 -0.8309  0.2091  0.4449
 1364SOL    HW1 5732   1.895   5.931   2.488 -1.5119  2.0326 -0.3657
 1364SOL    HW2 5733   1.747   5.928   2.518 -1.4275 -0.0651 -0.0613
 1365SOL     OW 5734   2.337   1.052   1.087  0.7610 -0.4952 -0.1818
 1365SOL    HW1 5735   2.325   1.137   1.130 -0.7986 -0.8114  0.0948
 1365SOL    HW2 5736   2.431   1.040   1.082  1.0235  1.3809 -0.4717
 1366SOL     OW 5737   0.429   5.336   4.059 -0.3974  0.1056  0.5052
 1366SOL    HW1 5738   0.398   5.248   4.079 -1.6828  0.0906 -1.2964
 1366SOL    HW2 5739   0.399   5.389   4.133 -0.2638 -0.8220  1.2431
 1367SOL     OW 5740   6.340   2.521   1.891 -0.3451 -0.1413 -0.3637
 1367SOL    HW1 5741   6.376   2.451   1.945 -0.0174 -2.3053 -3.1555
 1367SOL    HW2 5742   6.248   2.528   1.919  0.0534 -0.4552  1.1156
 1368SOL     OW 5743   4.460   2.678   3.685 -0.3359  0.6507  0.2769
 1368SOL    HW1 5744   4.514   2.606   3.717  0.1204 -0.4020 -2.5531
 1368SOL    HW2 5745   4.520   2.752   3.678 -0.0554  0.4275  0.3018
 1369SOL     OW 5746   3.035   0.336   3.116  0.0576 -0.0770  0.2959
 1369SOL    HW1 5747   3.083   0.398   3.170  0.6814 -0.5763  0.3221
 1369SOL    HW2 5748   2.945   0.338   3.150  0.3764 -0.1619  1.1423
 1370SOL     OW 5749   0.643   0.847   0.963 -0.4694 -0.2880  0.1724
 1370SOL    HW1 5750   0.695   0.917   1.003 -1.4446  0.6500 -0.1537
 1370SOL    HW2 5751   0.691   0.824   0.883 -0.4968  0.4998 -0.0753
 1371SOL     OW 5752   2.933   6.442   0.369  0.0660 -0.4988 -0.1596
 1371SOL    HW1 5753   2.910   6.427   0.278 -0.4410 -1.2016  0.0763
 1371SOL    HW2 5754   2.936   6.355   0.408 -1.0132 -0.1395  0.7901
 1372SOL     OW 5755   2.633   0.254   2.606  0.3970 -0.1005  0.1787
 1372SOL    HW1 5756   2.720   0.289   2.624  0.5933 -0.3586 -0.2454
 1372SOL    HW2 5757   2.578   0.290   2.676  0.9353 -0.3204  0.7278
 1373SOL     OW 5758   4.273   6.286   0.769 -0.0253  0.1903 -0.3213
 1373SOL    HW1 5759   4.179   6.292   0.755 -0.0971  0.6337  0.2993
 1373SOL    HW2 5760   4.287   6.198   0.803 -0.3617  0.5076  0.6502
 1374SOL     OW 5761   2.211   0.524   4.566  0.5996  0.4663 -0.2514
 1374SOL    HW1 5762   2.161   0.580   4.626  3.0646  2.0625  0.4336
 1374SOL    HW2 5763   2.160   0.443   4.562 -2.8595  2.4622 -0.8596
 1375SOL     OW 5764   4.471   0.339   4.511  0.4354  1.0118 -0.0685
 1375SOL    HW1 5765   4.525   0.372   4.584  0.3548  1.0430 -0.0227
 1375SOL    HW2 5766   4.497   0.248   4.501 -0.1311  0.7822  0.5273
 1376SOL     OW 5767   4.473   4.318   1.404  0.0132 -0.0281 -0.0438
 1376SOL    HW1 5768   4.434   4.319   1.317  2.4553 -2.2866 -1.3151
 1376SOL    HW2 5769   4.551   4.373   1.396  1.7027 -2.2929 -0.1739
 1377SOL     OW 5770   0.109   5.985   2.919  0.2827 -0.8282 -0.3932
 1377SOL    HW1 5771   0.029   6.004   2.870 -1.3934  2.6820  3.1185
 1377SOL    HW2 5772   0.170   6.055   2.894  1.8549 -2.6425 -1.9504
 1378SOL     OW 5773   3.267   5.846   3.612 -1.1648 -0.4610 -0.2162
 1378SOL    HW1 5774   3.239   5.936   3.633  1.5372  0.4613 -0.2096
 1378SOL    HW2 5775   3.287   5.849   3.518  1.5335 -0.2313  0.3023
 1379SOL     OW 5776   0.551   2.516   3.572 -0.3053 -0.9647  0.0343
 1379SOL    HW1 5777   0.617   2.450   3.595 -0.4352 -1.8478 -1.9452
 1379SOL    HW2 5778   0.600   2.583   3.524 -0.4648 -0.4102  0.6282
 1380SOL     OW 5779   3.668   4.370   2.163  0.2759  0.7656 -0.4017
 1380SOL    HW1 5780   3.578   4.336   2.164  0.0136  1.4409  0.0040
 1380SOL    HW2 5781   3.717   4.309   2.217  0.3705 -0.3736 -1.6981
 1381SOL     OW 5782   4.635   5.895   1.783  0.3500  0.0338  0.6558
 1381SOL    HW1 5783   4.659   5.944   1.862 -0.4247 -1.8682  2.1579
 1381SOL    HW2 5784   4.553   5.851   1.806  1.0908 -2.1062 -0.5006
 1382SOL     OW 5785   4.348   2.335   1.905 -0.5994  0.0791  0.2861
 1382SOL    HW1 5786   4.323   2.377   1.987 -0.0299  0.2141  0.3892
 1382SOL    HW2 5787   4.442   2.318   1.913 -0.7842 -1.0785  0.1803
 1383SOL     OW 5788   5.990   1.762   4.256  0.0813  0.3529  0.1832
 1383SOL    HW1 5789   6.037   1.687   4.292  0.4307  0.7915  0.6431
 1383SOL    HW2 5790   6.007   1.757   4.162  0.4693  0.1057  0.2628
 1384SOL     OW 5791   3.562   3.114   1.199  0.0815  0.2845  0.5649
 1384SOL    HW1 5792   3.585   3.059   1.274 -2.8262 -0.4372  1.0144
 1384SOL    HW2 5793   3.508   3.184   1.235 -1.6578 -0.2536 -0.8450
 1385SOL     OW 5794   6.511   6.170   0.889 -0.2116  0.1170  0.1291
 1385SOL    HW1 5795   6.457   6.173   0.811 -0.2795 -0.9946  0.1106
 1385SOL    HW2 5796   6.454   6.132   0.957  0.9535 -2.7318 -0.3217
[truncated: 978,995 more chars]
